# Supplementary material for: Development of a multisensor biologging collar and analytical techniques to describe high‐resolution spatial behavior in free‐ranging terrestrial mammals
Source: Ecol Evol. 2024 Sep 23;14(9):e70264. doi: 10.1002/ece3.70264 (PMC11420106; doi:10.1002/ece3.70264)
Supplement: Supplementary file 1 — Appendix S1 [file ECE3-14-e70264-s001.zip]

Archive with 186 entries (186 files):
- BoarMS_Supplementary Materials_Final.docx
- data for MEE-24-01-034.txt
- doi_10_5061_dryad_jdfn2z3hv__v20240620/B30_S11_Test_Continuous.csv
- doi_10_5061_dryad_jdfn2z3hv__v20240620/B30_S11_Test_Labels.csv
- doi_10_5061_dryad_jdfn2z3hv__v20240620/B30_S13_Test_Continuous.csv
- doi_10_5061_dryad_jdfn2z3hv__v20240620/B30_S13_Test_Labels.csv
- doi_10_5061_dryad_jdfn2z3hv__v20240620/B30_S15_Test_Continuous.csv
- doi_10_5061_dryad_jdfn2z3hv__v20240620/B30_S15_Test_Labels.csv
- doi_10_5061_dryad_jdfn2z3hv__v20240620/B30_S17_Test_Continuous.csv
- doi_10_5061_dryad_jdfn2z3hv__v20240620/B30_S17_Test_Labels.csv
- doi_10_5061_dryad_jdfn2z3hv__v20240620/B30_S7_Test_Continuous.csv
- doi_10_5061_dryad_jdfn2z3hv__v20240620/B30_S7_Test_Labels.csv
- doi_10_5061_dryad_jdfn2z3hv__v20240620/B30_S9_Test_Continuous.csv
- doi_10_5061_dryad_jdfn2z3hv__v20240620/B30_S9_Test_Labels.csv
- doi_10_5061_dryad_jdfn2z3hv__v20240620/B3b_S53_Header.csv
- doi_10_5061_dryad_jdfn2z3hv__v20240620/B3b_S53_Master.csv
- doi_10_5061_dryad_jdfn2z3hv__v20240620/B3b_S54_Header.csv
- doi_10_5061_dryad_jdfn2z3hv__v20240620/B3b_S54_Master.csv
- doi_10_5061_dryad_jdfn2z3hv__v20240620/B3b_S55_Header.csv
- doi_10_5061_dryad_jdfn2z3hv__v20240620/B3b_S55_Master.csv
- doi_10_5061_dryad_jdfn2z3hv__v20240620/B3b_S56_Header.csv
- doi_10_5061_dryad_jdfn2z3hv__v20240620/B3b_S56_Master.csv
- doi_10_5061_dryad_jdfn2z3hv__v20240620/B3b_S57_Header.csv
- doi_10_5061_dryad_jdfn2z3hv__v20240620/B3b_S57_Master.csv
- doi_10_5061_dryad_jdfn2z3hv__v20240620/B3b_S58_Header.csv
- doi_10_5061_dryad_jdfn2z3hv__v20240620/B3b_S58_Master.csv
- doi_10_5061_dryad_jdfn2z3hv__v20240620/B3b_S59_Header.csv
- doi_10_5061_dryad_jdfn2z3hv__v20240620/B3b_S59_Master.csv
- doi_10_5061_dryad_jdfn2z3hv__v20240620/B3b_S60_Header.csv
- doi_10_5061_dryad_jdfn2z3hv__v20240620/B3b_S60_Master.csv
- doi_10_5061_dryad_jdfn2z3hv__v20240620/B3b_S61_Header.csv
- doi_10_5061_dryad_jdfn2z3hv__v20240620/B3b_S61_Master.csv
- doi_10_5061_dryad_jdfn2z3hv__v20240620/B3b_S62_Header.csv
- doi_10_5061_dryad_jdfn2z3hv__v20240620/B3b_S62_Master.csv
- doi_10_5061_dryad_jdfn2z3hv__v20240620/B3b_S63_Header.csv
- doi_10_5061_dryad_jdfn2z3hv__v20240620/B3b_S63_Master.csv
- doi_10_5061_dryad_jdfn2z3hv__v20240620/B3b_S64_Header.csv
- doi_10_5061_dryad_jdfn2z3hv__v20240620/B3b_S64_Master.csv
- doi_10_5061_dryad_jdfn2z3hv__v20240620/B3b_S65_Header.csv
- doi_10_5061_dryad_jdfn2z3hv__v20240620/B3b_S65_Master.csv
- doi_10_5061_dryad_jdfn2z3hv__v20240620/B3b_S66_Header.csv
- doi_10_5061_dryad_jdfn2z3hv__v20240620/B3b_S66_Master.csv
- doi_10_5061_dryad_jdfn2z3hv__v20240620/B3b_S67_Header.csv
- doi_10_5061_dryad_jdfn2z3hv__v20240620/B3b_S67_Master.csv
- doi_10_5061_dryad_jdfn2z3hv__v20240620/B3b_S68_Header.csv
- doi_10_5061_dryad_jdfn2z3hv__v20240620/B3b_S68_Master.csv
- doi_10_5061_dryad_jdfn2z3hv__v20240620/B3b_S69_Header.csv
- doi_10_5061_dryad_jdfn2z3hv__v20240620/B3b_S69_Master.csv
- doi_10_5061_dryad_jdfn2z3hv__v20240620/B3b_S70_Header.csv
- doi_10_5061_dryad_jdfn2z3hv__v20240620/B3b_S70_Master.csv
- doi_10_5061_dryad_jdfn2z3hv__v20240620/B3b_S71_Header.csv
- doi_10_5061_dryad_jdfn2z3hv__v20240620/B3b_S71_Master.csv
- doi_10_5061_dryad_jdfn2z3hv__v20240620/B4_S15_Header.csv
- doi_10_5061_dryad_jdfn2z3hv__v20240620/B4_S15_Master.csv
- doi_10_5061_dryad_jdfn2z3hv__v20240620/B4_S16_Header.csv
- doi_10_5061_dryad_jdfn2z3hv__v20240620/B4_S16_Master.csv
- doi_10_5061_dryad_jdfn2z3hv__v20240620/B4_S17_Header.csv
- doi_10_5061_dryad_jdfn2z3hv__v20240620/B4_S17_Master.csv
- doi_10_5061_dryad_jdfn2z3hv__v20240620/B4_S18_Header.csv
- doi_10_5061_dryad_jdfn2z3hv__v20240620/B4_S18_Master.csv
- doi_10_5061_dryad_jdfn2z3hv__v20240620/B4_S19_Header.csv
- doi_10_5061_dryad_jdfn2z3hv__v20240620/B4_S19_Master.csv
- doi_10_5061_dryad_jdfn2z3hv__v20240620/B4_S20_Header.csv
- doi_10_5061_dryad_jdfn2z3hv__v20240620/B4_S20_Master.csv
- doi_10_5061_dryad_jdfn2z3hv__v20240620/B4_S21_Header.csv
- doi_10_5061_dryad_jdfn2z3hv__v20240620/B4_S21_Master.csv
- doi_10_5061_dryad_jdfn2z3hv__v20240620/B4_S22_Header.csv
- doi_10_5061_dryad_jdfn2z3hv__v20240620/B4_S22_Master.csv
- doi_10_5061_dryad_jdfn2z3hv__v20240620/B4_S23_Header.csv
- doi_10_5061_dryad_jdfn2z3hv__v20240620/B4_S23_Master.csv
- doi_10_5061_dryad_jdfn2z3hv__v20240620/B4_S24_Header.csv
- doi_10_5061_dryad_jdfn2z3hv__v20240620/B4_S24_Master.csv
- doi_10_5061_dryad_jdfn2z3hv__v20240620/B4_S25_Header.csv
- doi_10_5061_dryad_jdfn2z3hv__v20240620/B4_S25_Master.csv
- doi_10_5061_dryad_jdfn2z3hv__v20240620/B4_S26_Header.csv
- doi_10_5061_dryad_jdfn2z3hv__v20240620/B4_S26_Master.csv
- doi_10_5061_dryad_jdfn2z3hv__v20240620/B4_S27_Header.csv
- doi_10_5061_dryad_jdfn2z3hv__v20240620/B4_S27_Master.csv
- doi_10_5061_dryad_jdfn2z3hv__v20240620/B5_S18_Header.csv
- doi_10_5061_dryad_jdfn2z3hv__v20240620/B5_S18_Master.csv
- doi_10_5061_dryad_jdfn2z3hv__v20240620/B5_S19_Header.csv
- doi_10_5061_dryad_jdfn2z3hv__v20240620/B5_S19_Master.csv
- doi_10_5061_dryad_jdfn2z3hv__v20240620/B5_S20_Header.csv
- doi_10_5061_dryad_jdfn2z3hv__v20240620/B5_S20_Master.csv
- doi_10_5061_dryad_jdfn2z3hv__v20240620/B5_S21_Header.csv
- doi_10_5061_dryad_jdfn2z3hv__v20240620/B5_S21_Master.csv
- doi_10_5061_dryad_jdfn2z3hv__v20240620/B5_S22_Header.csv
- doi_10_5061_dryad_jdfn2z3hv__v20240620/B5_S22_Master.csv
- doi_10_5061_dryad_jdfn2z3hv__v20240620/B5_S23_Header.csv
- doi_10_5061_dryad_jdfn2z3hv__v20240620/B5_S23_Master.csv
- doi_10_5061_dryad_jdfn2z3hv__v20240620/B5_S24_Header.csv
- doi_10_5061_dryad_jdfn2z3hv__v20240620/B5_S24_Master.csv
- doi_10_5061_dryad_jdfn2z3hv__v20240620/B5_S25_Header.csv
- doi_10_5061_dryad_jdfn2z3hv__v20240620/B5_S25_Master.csv
- doi_10_5061_dryad_jdfn2z3hv__v20240620/B5_S26_Header.csv
- doi_10_5061_dryad_jdfn2z3hv__v20240620/B5_S26_Master.csv
- doi_10_5061_dryad_jdfn2z3hv__v20240620/B5_S27_Header.csv
- doi_10_5061_dryad_jdfn2z3hv__v20240620/B5_S27_Master.csv
- doi_10_5061_dryad_jdfn2z3hv__v20240620/B5_S28_Header.csv
- doi_10_5061_dryad_jdfn2z3hv__v20240620/B5_S28_Master.csv
- doi_10_5061_dryad_jdfn2z3hv__v20240620/B5_S29_Header.csv
- doi_10_5061_dryad_jdfn2z3hv__v20240620/B5_S29_Master.csv
- doi_10_5061_dryad_jdfn2z3hv__v20240620/B5_S30_Header.csv
- doi_10_5061_dryad_jdfn2z3hv__v20240620/B5_S30_Master.csv
- doi_10_5061_dryad_jdfn2z3hv__v20240620/B5_S32_Header.csv
- doi_10_5061_dryad_jdfn2z3hv__v20240620/B5_S32_Master.csv
- doi_10_5061_dryad_jdfn2z3hv__v20240620/B5_S33_Header.csv
- doi_10_5061_dryad_jdfn2z3hv__v20240620/B5_S33_Master.csv
- doi_10_5061_dryad_jdfn2z3hv__v20240620/B5_S40_Header.csv
- doi_10_5061_dryad_jdfn2z3hv__v20240620/B5_S40_Master.csv
- doi_10_5061_dryad_jdfn2z3hv__v20240620/B5_S41_Header.csv
- doi_10_5061_dryad_jdfn2z3hv__v20240620/B5_S41_Master.csv
- doi_10_5061_dryad_jdfn2z3hv__v20240620/B5_S42_Header.csv
- doi_10_5061_dryad_jdfn2z3hv__v20240620/B5_S42_Master.csv
- doi_10_5061_dryad_jdfn2z3hv__v20240620/B5_S43_Header.csv
- doi_10_5061_dryad_jdfn2z3hv__v20240620/B5_S43_Master.csv
- doi_10_5061_dryad_jdfn2z3hv__v20240620/B5_S45_Header.csv
- doi_10_5061_dryad_jdfn2z3hv__v20240620/B5_S45_Master.csv
- doi_10_5061_dryad_jdfn2z3hv__v20240620/B6_S65_Header.csv
- doi_10_5061_dryad_jdfn2z3hv__v20240620/B6_S65_Master.csv
- doi_10_5061_dryad_jdfn2z3hv__v20240620/B6_S66_Header.csv
- doi_10_5061_dryad_jdfn2z3hv__v20240620/B6_S66_Master.csv
- doi_10_5061_dryad_jdfn2z3hv__v20240620/B6_S67_Header.csv
- doi_10_5061_dryad_jdfn2z3hv__v20240620/B6_S67_Master.csv
- doi_10_5061_dryad_jdfn2z3hv__v20240620/B6_S68_Header.csv
- doi_10_5061_dryad_jdfn2z3hv__v20240620/B6_S68_Master.csv
- doi_10_5061_dryad_jdfn2z3hv__v20240620/B6_S69_Header.csv
- doi_10_5061_dryad_jdfn2z3hv__v20240620/B6_S69_Master.csv
- doi_10_5061_dryad_jdfn2z3hv__v20240620/B6_S70_Header.csv
- doi_10_5061_dryad_jdfn2z3hv__v20240620/B6_S70_Master.csv
- doi_10_5061_dryad_jdfn2z3hv__v20240620/B6_S71_Header.csv
- doi_10_5061_dryad_jdfn2z3hv__v20240620/B6_S71_Master.csv
- doi_10_5061_dryad_jdfn2z3hv__v20240620/B6_S72_Header.csv
- doi_10_5061_dryad_jdfn2z3hv__v20240620/B6_S72_Master.csv
- doi_10_5061_dryad_jdfn2z3hv__v20240620/B6_S73_Header.csv
- doi_10_5061_dryad_jdfn2z3hv__v20240620/B6_S73_Master.csv
- doi_10_5061_dryad_jdfn2z3hv__v20240620/B6_S76_Header.csv
- doi_10_5061_dryad_jdfn2z3hv__v20240620/B6_S76_Master.csv
- doi_10_5061_dryad_jdfn2z3hv__v20240620/B6_S77_Header.csv
- doi_10_5061_dryad_jdfn2z3hv__v20240620/B6_S77_Master.csv
- doi_10_5061_dryad_jdfn2z3hv__v20240620/B6_S78_Header.csv
- doi_10_5061_dryad_jdfn2z3hv__v20240620/B6_S78_Master.csv
- doi_10_5061_dryad_jdfn2z3hv__v20240620/B6_S79_Header.csv
- doi_10_5061_dryad_jdfn2z3hv__v20240620/B6_S79_Master.csv
- doi_10_5061_dryad_jdfn2z3hv__v20240620/B6_S80_Header.csv
- doi_10_5061_dryad_jdfn2z3hv__v20240620/B6_S80_Master.csv
- doi_10_5061_dryad_jdfn2z3hv__v20240620/B6_S81_Header.csv
- doi_10_5061_dryad_jdfn2z3hv__v20240620/B6_S81_Master.csv
- doi_10_5061_dryad_jdfn2z3hv__v20240620/B7_S12_Header.csv
- doi_10_5061_dryad_jdfn2z3hv__v20240620/B7_S12_Master.csv
- doi_10_5061_dryad_jdfn2z3hv__v20240620/B7_S13_Header.csv
- doi_10_5061_dryad_jdfn2z3hv__v20240620/B7_S13_Master.csv
- doi_10_5061_dryad_jdfn2z3hv__v20240620/B7_S14_Header.csv
- doi_10_5061_dryad_jdfn2z3hv__v20240620/B7_S14_Master.csv
- doi_10_5061_dryad_jdfn2z3hv__v20240620/B7_S15_Header.csv
- doi_10_5061_dryad_jdfn2z3hv__v20240620/B7_S15_Master.csv
- doi_10_5061_dryad_jdfn2z3hv__v20240620/B7_S16_Header.csv
- doi_10_5061_dryad_jdfn2z3hv__v20240620/B7_S16_Master.csv
- doi_10_5061_dryad_jdfn2z3hv__v20240620/B7_S18_Header.csv
- doi_10_5061_dryad_jdfn2z3hv__v20240620/B7_S18_Master.csv
- doi_10_5061_dryad_jdfn2z3hv__v20240620/B7_S19_Header.csv
- doi_10_5061_dryad_jdfn2z3hv__v20240620/B7_S19_Master.csv
- doi_10_5061_dryad_jdfn2z3hv__v20240620/B7_S2_Header.csv
- doi_10_5061_dryad_jdfn2z3hv__v20240620/B7_S2_Master.csv
- doi_10_5061_dryad_jdfn2z3hv__v20240620/B7_S20_Header.csv
- doi_10_5061_dryad_jdfn2z3hv__v20240620/B7_S20_Master.csv
- doi_10_5061_dryad_jdfn2z3hv__v20240620/B7_S21_Header.csv
- doi_10_5061_dryad_jdfn2z3hv__v20240620/B7_S21_Master.csv
- doi_10_5061_dryad_jdfn2z3hv__v20240620/B7_S22_Header.csv
- doi_10_5061_dryad_jdfn2z3hv__v20240620/B7_S22_Master.csv
- doi_10_5061_dryad_jdfn2z3hv__v20240620/B7_S23_Header.csv
- doi_10_5061_dryad_jdfn2z3hv__v20240620/B7_S23_Master.csv
- doi_10_5061_dryad_jdfn2z3hv__v20240620/B7_S3_Header.csv
- doi_10_5061_dryad_jdfn2z3hv__v20240620/B7_S3_Master.csv
- doi_10_5061_dryad_jdfn2z3hv__v20240620/B7_S4_Header.csv
- doi_10_5061_dryad_jdfn2z3hv__v20240620/B7_S4_Master.csv
- doi_10_5061_dryad_jdfn2z3hv__v20240620/B7_S5_Header.csv
- doi_10_5061_dryad_jdfn2z3hv__v20240620/B7_S5_Master.csv
- doi_10_5061_dryad_jdfn2z3hv__v20240620/B7_S6_Header.csv
- doi_10_5061_dryad_jdfn2z3hv__v20240620/B7_S6_Master.csv
- doi_10_5061_dryad_jdfn2z3hv__v20240620/B7_S7_Header.csv
- doi_10_5061_dryad_jdfn2z3hv__v20240620/B7_S7_Master.csv
- doi_10_5061_dryad_jdfn2z3hv__v20240620/B7_S8_Header.csv
- doi_10_5061_dryad_jdfn2z3hv__v20240620/B7_S8_Master.csv
- doi_10_5061_dryad_jdfn2z3hv__v20240620/MagData_All_Final_Dyrad.xlsx
- doi_10_5061_dryad_jdfn2z3hv__v20240620/README.md
