# Supplementary material for: Development of a multisensor biologging collar and analytical techniques to describe high‐resolution spatial behavior in free‐ranging terrestrial mammals
Source: Ecol Evol. 2024 Sep 23;14(9):e70264. doi: 10.1002/ece3.70264 (PMC11420106; doi:10.1002/ece3.70264)
Supplement: Supplementary file 1 — Appendix S1 [file ECE3-14-e70264-s001.zip › doi_10_5061_dryad_jdfn2z3hv__v20240620/B30_S13_Test_Continuous.csv]

Counter	Total Event no.	Event no.	Acc_x	Acc_y	Acc_z	Mag_x	Mag_y	Mag_z	Date	Time_dd:hh:mm:ss.sss	Total secs	Mag heading
0	1	1	0.563965	-0.635986	-0.575928	-2.5249	0.539795	1.8999	24/12/2018	11:07:35	40055	0
0	2	2	0.575928	-0.659912	-0.611816	-2.60083	0.605713	1.75952	24/12/2018	11:07:35	40055	0
0	3	3	0.551758	-0.635986	-0.587891	-2.47998	0.535645	1.79614	24/12/2018	11:07:36	40056	0
0	4	4	0.563965	-0.635986	-0.611816	-2.47998	0.535645	1.84985	24/12/2018	11:07:36	40056	0
0	5	5	0.563965	-0.623779	-0.563965	-2.50781	0.574707	1.84985	24/12/2018	11:07:36	40056	0
0	6	6	0.575928	-0.611816	-0.587891	-2.56543	0.486816	1.86621	24/12/2018	11:07:36	40056	0
0	7	7	0.575928	-0.623779	-0.611816	-2.54321	0.456055	1.87329	24/12/2018	11:07:36	40056	209.519
0	8	8	0.575928	-0.599854	-0.587891	-2.48828	0.463623	1.98901	24/12/2018	11:07:36	40056	210.54
0	9	9	0.587891	-0.611816	-0.611816	-2.47583	0.488525	1.90356	24/12/2018	11:07:36	40056	211.158
0	10	10	0.575928	-0.611816	-0.611816	-2.50781	0.509277	1.93896	24/12/2018	11:07:36	40056	210.918
0	11	11	0.575928	-0.611816	-0.623779	-2.4895	0.455322	1.88574	24/12/2018	11:07:36	40056	211.008
0	12	12	0.575928	-0.599854	-0.611816	-2.49731	0.441895	1.93042	24/12/2018	11:07:37	40057	211.354
0	13	13	0.575928	-0.599854	-0.611816	-2.54077	0.473145	1.92627	24/12/2018	11:07:37	40057	211.799
0	14	14	0.587891	-0.611816	-0.611816	-2.56421	0.464355	1.88867	24/12/2018	11:07:37	40057	211.885
0	15	15	0.587891	-0.599854	-0.599854	-2.50781	0.47168	1.927	24/12/2018	11:07:37	40057	212.337
0	16	16	0.575928	-0.599854	-0.611816	-2.49731	0.4729	1.95581	24/12/2018	11:07:37	40057	212.28
0	17	17	0.575928	-0.599854	-0.611816	-2.54053	0.400879	1.91943	24/12/2018	11:07:37	40057	211.563
0	18	18	0.587891	-0.599854	-0.611816	-2.56519	0.445068	1.95215	24/12/2018	11:07:37	40057	211.835
0	19	19	0.575928	-0.599854	-0.611816	-2.58105	0.45459	1.93701	24/12/2018	11:07:37	40057	211.87
0	20	20	0.587891	-0.599854	-0.599854	-2.52124	0.400146	1.89331	24/12/2018	11:07:37	40057	212.382
0	21	21	0.599854	-0.599854	-0.611816	-2.55005	0.458496	1.81152	24/12/2018	11:07:37	40057	212.989
0	22	22	0.599854	-0.599854	-0.599854	-2.521	0.425537	1.94531	24/12/2018	11:07:38	40058	213.096
0	23	23	0.587891	-0.599854	-0.611816	-2.53052	0.447021	1.91187	24/12/2018	11:07:38	40058	212.772
0	24	24	0.587891	-0.599854	-0.611816	-2.53369	0.438477	1.96216	24/12/2018	11:07:38	40058	212.352
0	25	25	0.587891	-0.599854	-0.611816	-2.53418	0.414307	1.94434	24/12/2018	11:07:38	40058	212.427
0	26	26	0.575928	-0.599854	-0.599854	-2.52979	0.457275	1.91333	24/12/2018	11:07:38	40058	212.232
0	27	27	0.587891	-0.599854	-0.599854	-2.49951	0.417969	1.87769	24/12/2018	11:07:38	40058	213.027
0	28	28	0.587891	-0.599854	-0.611816	-2.56128	0.465576	1.97021	24/12/2018	11:07:38	40058	212.996
0	29	29	0.575928	-0.599854	-0.599854	-2.52148	0.437988	1.91187	24/12/2018	11:07:38	40058	212.892
0	30	30	0.587891	-0.599854	-0.611816	-2.54297	0.448975	1.88403	24/12/2018	11:07:38	40058	213.11
0	31	31	0.587891	-0.599854	-0.611816	-2.52246	0.418701	1.97021	24/12/2018	11:07:38	40058	212.928
0	32	32	0.587891	-0.599854	-0.599854	-2.54419	0.438965	1.96313	24/12/2018	11:07:39	40059	213.075
0	33	33	0.587891	-0.599854	-0.611816	-2.54126	0.417969	1.93286	24/12/2018	11:07:39	40059	212.996
0	34	34	0.599854	-0.599854	-0.611816	-2.51099	0.399414	1.9873	24/12/2018	11:07:39	40059	212.785
0	35	35	0.587891	-0.599854	-0.611816	-2.54907	0.4375	1.91089	24/12/2018	11:07:39	40059	212.5
0	36	36	0.587891	-0.599854	-0.611816	-2.58545	0.46875	1.93335	24/12/2018	11:07:39	40059	212.525
0	37	37	0.587891	-0.599854	-0.599854	-2.57007	0.475098	1.94434	24/12/2018	11:07:39	40059	212.744
0	38	38	0.575928	-0.599854	-0.611816	-2.61084	0.456055	1.91284	24/12/2018	11:07:39	40059	212.396
0	39	39	0.587891	-0.599854	-0.599854	-2.56787	0.469482	1.87402	24/12/2018	11:07:39	40059	211.932
0	40	40	0.587891	-0.599854	-0.611816	-2.52441	0.424316	1.92627	24/12/2018	11:07:39	40059	211.578
0	41	41	0.587891	-0.599854	-0.599854	-2.50122	0.445313	1.98975	24/12/2018	11:07:39	40059	211.574
0	42	42	0.587891	-0.599854	-0.611816	-2.53198	0.407471	1.86987	24/12/2018	11:07:40	40060	211.789
0	43	43	0.587891	-0.599854	-0.611816	-2.58691	0.472412	1.8313	24/12/2018	11:07:40	40060	211.528
0	44	44	0.587891	-0.599854	-0.599854	-2.6106	0.456299	1.89746	24/12/2018	11:07:40	40060	212.059
0	45	45	0.587891	-0.599854	-0.599854	-2.52881	0.479492	1.93799	24/12/2018	11:07:40	40060	212.641
0	46	46	0.587891	-0.599854	-0.611816	-2.51172	0.449463	1.95947	24/12/2018	11:07:40	40060	212.418
0	47	47	0.587891	-0.599854	-0.611816	-2.56421	0.427979	1.87598	24/12/2018	11:07:40	40060	211.972
0	48	48	0.575928	-0.599854	-0.611816	-2.50195	0.45752	1.97827	24/12/2018	11:07:40	40060	211.564
0	49	49	0.575928	-0.599854	-0.599854	-2.55444	0.410156	1.93066	24/12/2018	11:07:40	40060	211.883
0	50	50	0.599854	-0.599854	-0.599854	-2.56885	0.44873	1.97827	24/12/2018	11:07:40	40060	212.774
0	51	51	0.599854	-0.599854	-0.611816	-2.54736	0.435791	1.91455	24/12/2018	11:07:40	40060	213.106
0	52	52	0.587891	-0.599854	-0.599854	-2.54175	0.493896	1.89575	24/12/2018	11:07:41	40061	212.883
0	53	53	0.587891	-0.599854	-0.611816	-2.54053	0.406006	1.84839	24/12/2018	11:07:41	40061	212.893
0	54	54	0.587891	-0.599854	-0.599854	-2.51074	0.397461	1.87329	24/12/2018	11:07:41	40061	212.974
0	55	55	0.587891	-0.599854	-0.611816	-2.5188	0.418945	1.91821	24/12/2018	11:07:41	40061	213.082
0	56	56	0.587891	-0.599854	-0.611816	-2.55811	0.441162	1.97021	24/12/2018	11:07:41	40061	213.057
0	57	57	0.587891	-0.599854	-0.611816	-2.58887	0.399902	1.94531	24/12/2018	11:07:41	40061	213.153
0	58	58	0.587891	-0.599854	-0.611816	-2.53857	0.393799	1.96924	24/12/2018	11:07:41	40061	213.626
0	59	59	0.587891	-0.599854	-0.611816	-2.56519	0.410645	1.97656	24/12/2018	11:07:41	40061	213.975
0	60	60	0.587891	-0.599854	-0.611816	-2.55688	0.416992	2.00635	24/12/2018	11:07:41	40061	214.304
0	61	61	0.587891	-0.599854	-0.599854	-2.5105	0.458008	1.95947	24/12/2018	11:07:41	40061	214.606
0	62	62	0.587891	-0.599854	-0.611816	-2.53174	0.398682	1.96143	24/12/2018	11:07:42	40062	214.816
0	63	63	0.587891	-0.599854	-0.599854	-2.50781	0.404297	1.96143	24/12/2018	11:07:42	40062	214.838
0	64	64	0.587891	-0.599854	-0.611816	-2.49829	0.419189	2.01514	24/12/2018	11:07:42	40062	214.707
0	65	65	0.587891	-0.599854	-0.611816	-2.50464	0.40918	1.92896	24/12/2018	11:07:42	40062	214.217
0	66	66	0.599854	-0.599854	-0.611816	-2.52295	0.361816	1.94678	24/12/2018	11:07:42	40062	214.193
0	67	67	0.599854	-0.599854	-0.599854	-2.5083	0.385498	1.88086	24/12/2018	11:07:42	40062	214.98
0	68	68	0.599854	-0.587891	-0.599854	-2.50903	0.394043	1.90015	24/12/2018	11:07:42	40062	214.826
0	69	69	0.599854	-0.599854	-0.611816	-2.52466	0.432617	1.88696	24/12/2018	11:07:42	40062	214.373
0	70	70	0.587891	-0.599854	-0.611816	-2.50781	0.40625	1.86719	24/12/2018	11:07:42	40062	213.699
0	71	71	0.587891	-0.599854	-0.599854	-2.50269	0.407471	2.02222	24/12/2018	11:07:43	40063	213.544
0	72	72	0.587891	-0.599854	-0.611816	-2.52295	0.432617	1.85449	24/12/2018	11:07:43	40063	213.641
0	73	73	0.587891	-0.599854	-0.599854	-2.53662	0.424805	1.91919	24/12/2018	11:07:43	40063	213.804
0	74	74	0.587891	-0.599854	-0.611816	-2.56787	0.431396	1.97925	24/12/2018	11:07:43	40063	213.574
0	75	75	0.587891	-0.599854	-0.599854	-2.51343	0.416504	1.88599	24/12/2018	11:07:43	40063	213.607
0	76	76	0.587891	-0.599854	-0.611816	-2.48169	0.366699	1.96216	24/12/2018	11:07:43	40063	213.542
0	77	77	0.587891	-0.599854	-0.611816	-2.55322	0.411621	1.99463	24/12/2018	11:07:43	40063	213.112
0	78	78	0.587891	-0.599854	-0.599854	-2.58496	0.430908	1.90308	24/12/2018	11:07:43	40063	213.52
0	79	79	0.599854	-0.599854	-0.599854	-2.56836	0.441895	1.93604	24/12/2018	11:07:43	40063	214.034
0	80	80	0.599854	-0.599854	-0.611816	-2.48242	0.418701	1.8374	24/12/2018	11:07:43	40063	213.721
0	81	81	0.599854	-0.599854	-0.611816	-2.52881	0.412354	1.95874	24/12/2018	11:07:44	40064	213.329
0	82	82	0.599854	-0.599854	-0.599854	-2.5498	0.416748	1.92798	24/12/2018	11:07:44	40064	213.152
0	83	83	0.599854	-0.599854	-0.611816	-2.51172	0.416504	1.9209	24/12/2018	11:07:44	40064	213.033
0	84	84	0.587891	-0.599854	-0.611816	-2.51831	0.440918	1.84375	24/12/2018	11:07:44	40064	212.826
0	85	85	0.587891	-0.599854	-0.599854	-2.49756	0.447021	1.85522	24/12/2018	11:07:44	40064	212.778
0	86	86	0.587891	-0.599854	-0.611816	-2.56055	0.487793	1.99414	24/12/2018	11:07:44	40064	212.919
0	87	87	0.587891	-0.599854	-0.611816	-2.5415	0.385498	1.90039	24/12/2018	11:07:44	40064	212.644
0	88	88	0.587891	-0.599854	-0.611816	-2.53809	0.390381	1.93335	24/12/2018	11:07:44	40064	212.705
0	89	89	0.599854	-0.599854	-0.611816	-2.5105	0.423584	1.85352	24/12/2018	11:07:44	40064	212.629
0	90	90	0.587891	-0.599854	-0.599854	-2.53906	0.411133	1.91284	24/12/2018	11:07:44	40064	212.984
0	91	91	0.587891	-0.599854	-0.599854	-2.48682	0.401611	1.90015	24/12/2018	11:07:45	40065	212.718
0	92	92	0.587891	-0.599854	-0.599854	-2.51318	0.444092	1.96924	24/12/2018	11:07:45	40065	212.636
0	93	93	0.587891	-0.599854	-0.611816	-2.5437	0.43042	1.84375	24/12/2018	11:07:45	40065	212.586
0	94	94	0.587891	-0.599854	-0.611816	-2.4751	0.438721	1.86768	24/12/2018	11:07:45	40065	212.243
0	95	95	0.587891	-0.599854	-0.599854	-2.54932	0.441162	1.76465	24/12/2018	11:07:45	40065	212.735
0	96	96	0.575928	-0.587891	-0.599854	-2.48657	0.399658	1.83472	24/12/2018	11:07:45	40065	212.718
0	97	97	0.587891	-0.599854	-0.611816	-2.48657	0.399658	1.95044	24/12/2018	11:07:45	40065	212.279
0	98	98	0.599854	-0.599854	-0.611816	-2.55469	0.44458	1.95044	24/12/2018	11:07:45	40065	212.073
0	99	99	0.587891	-0.599854	-0.611816	-2.53027	0.407471	1.94189	24/12/2018	11:07:45	40065	212.18
0	100	100	0.599854	-0.587891	-0.599854	-2.5564	0.408691	1.92188	24/12/2018	11:07:45	40065	212.473
0	101	101	0.587891	-0.599854	-0.611816	-2.50244	0.407471	1.84009	24/12/2018	11:07:46	40066	212.588
0	102	102	0.587891	-0.599854	-0.611816	-2.54761	0.442627	1.8252	24/12/2018	11:07:46	40066	212.136
0	103	103	0.587891	-0.599854	-0.599854	-2.53882	0.438965	1.88965	24/12/2018	11:07:46	40066	212.334
0	104	104	0.587891	-0.599854	-0.611816	-2.49829	0.422852	1.89844	24/12/2018	11:07:46	40066	212
0	105	105	0.599854	-0.599854	-0.611816	-2.53687	0.469727	1.83496	24/12/2018	11:07:46	40066	211.895
0	106	106	0.599854	-0.599854	-0.611816	-2.59033	0.432617	1.90601	24/12/2018	11:07:46	40066	211.833
0	107	107	0.599854	-0.599854	-0.599854	-2.55981	0.4104	2.00098	24/12/2018	11:07:46	40066	212.312
0	108	108	0.587891	-0.599854	-0.611816	-2.54907	0.475586	1.86157	24/12/2018	11:07:46	40066	212.236
0	109	109	0.587891	-0.587891	-0.599854	-2.51636	0.40332	1.89038	24/12/2018	11:07:46	40066	211.956
0	110	110	0.587891	-0.599854	-0.599854	-2.57788	0.492432	1.92798	24/12/2018	11:07:46	40066	211.904
0	111	111	0.587891	-0.599854	-0.599854	-2.59204	0.362061	1.9248	24/12/2018	11:07:47	40067	212.234
0	112	112	0.587891	-0.599854	-0.611816	-2.57007	0.407715	1.85889	24/12/2018	11:07:47	40067	212.059
0	113	113	0.587891	-0.599854	-0.611816	-2.53906	0.473145	1.89844	24/12/2018	11:07:47	40067	211.424
0	114	114	0.599854	-0.599854	-0.599854	-2.58374	0.406738	1.82886	24/12/2018	11:07:47	40067	211.901
0	115	115	0.599854	-0.599854	-0.599854	-2.48535	0.439209	1.88867	24/12/2018	11:07:47	40067	212.309
0	116	116	0.599854	-0.599854	-0.599854	-2.56006	0.415771	1.88696	24/12/2018	11:07:47	40067	212.489
0	117	117	0.587891	-0.599854	-0.599854	-2.57568	0.419922	1.86816	24/12/2018	11:07:47	40067	212.198
0	118	118	0.599854	-0.587891	-0.611816	-2.57104	0.426758	1.83911	24/12/2018	11:07:47	40067	211.895
0	119	119	0.587891	-0.599854	-0.611816	-2.59521	0.396729	1.91919	24/12/2018	11:07:47	40067	211.86
0	120	120	0.587891	-0.599854	-0.599854	-2.59937	0.412598	1.92554	24/12/2018	11:07:47	40067	212.111
0	121	121	0.587891	-0.599854	-0.599854	-2.57788	0.425293	1.95776	24/12/2018	11:07:48	40068	212.216
0	122	122	0.587891	-0.599854	-0.599854	-2.55884	0.422607	1.83398	24/12/2018	11:07:48	40068	212.005
0	123	123	0.587891	-0.599854	-0.599854	-2.49976	0.419434	1.8938	24/12/2018	11:07:48	40068	212.059
0	124	124	0.575928	-0.599854	-0.599854	-2.55518	0.418701	1.90747	24/12/2018	11:07:48	40068	212.237
0	125	125	0.587891	-0.599854	-0.599854	-2.54883	0.403076	1.83911	24/12/2018	11:07:48	40068	212.079
0	126	126	0.587891	-0.599854	-0.611816	-2.57959	0.399658	1.80249	24/12/2018	11:07:48	40068	212.004
0	127	127	0.599854	-0.587891	-0.599854	-2.50757	0.404541	1.8313	24/12/2018	11:07:48	40068	212.248
0	128	128	0.599854	-0.599854	-0.599854	-2.55713	0.384277	1.93286	24/12/2018	11:07:48	40068	212.974
0	129	129	0.587891	-0.587891	-0.599854	-2.54956	0.377441	1.81592	24/12/2018	11:07:48	40068	212.698
0	130	130	0.587891	-0.587891	-0.599854	-2.53735	0.412842	1.8689	24/12/2018	11:07:48	40068	212.347
0	131	131	0.599854	-0.599854	-0.599854	-2.54956	0.377441	1.90698	24/12/2018	11:07:49	40069	212.585
0	132	132	0.599854	-0.599854	-0.599854	-2.51831	0.442871	1.93799	24/12/2018	11:07:49	40069	213.009
0	133	133	0.599854	-0.587891	-0.599854	-2.57495	0.375244	1.86719	24/12/2018	11:07:49	40069	213.299
0	134	134	0.599854	-0.599854	-0.611816	-2.56079	0.431152	1.88232	24/12/2018	11:07:49	40069	213.313
0	135	135	0.575928	-0.599854	-0.611816	-2.53223	0.445068	1.8833	24/12/2018	11:07:49	40069	212.825
0	136	136	0.587891	-0.587891	-0.599854	-2.54272	0.449219	1.90747	24/12/2018	11:07:49	40069	212.741
0	137	137	0.587891	-0.599854	-0.611816	-2.50122	0.379883	1.90771	24/12/2018	11:07:49	40069	212.965
0	138	138	0.599854	-0.599854	-0.611816	-2.53735	0.371338	1.99536	24/12/2018	11:07:49	40069	212.783
0	139	139	0.599854	-0.599854	-0.599854	-2.5542	0.432617	1.9397	24/12/2018	11:07:49	40069	212.973
0	140	140	0.587891	-0.599854	-0.599854	-2.53442	0.420898	1.84546	24/12/2018	11:07:50	40070	213.006
0	141	141	0.587891	-0.599854	-0.599854	-2.58301	0.423828	1.97412	24/12/2018	11:07:50	40070	212.788
0	142	142	0.587891	-0.599854	-0.611816	-2.54517	0.430664	1.87402	24/12/2018	11:07:50	40070	212.676
0	143	143	0.587891	-0.599854	-0.599854	-2.55322	0.449707	1.84277	24/12/2018	11:07:50	40070	212.401
0	144	144	0.587891	-0.599854	-0.599854	-2.54346	0.392578	1.83643	24/12/2018	11:07:50	40070	212.115
0	145	145	0.599854	-0.599854	-0.599854	-2.5415	0.454346	1.89673	24/12/2018	11:07:50	40070	212.057
0	146	146	0.599854	-0.599854	-0.599854	-2.51538	0.420166	1.90381	24/12/2018	11:07:50	40070	212.186
0	147	147	0.587891	-0.599854	-0.611816	-2.55127	0.480469	1.94067	24/12/2018	11:07:50	40070	211.568
0	148	148	0.587891	-0.587891	-0.611816	-2.61182	0.411621	1.8877	24/12/2018	11:07:50	40070	211.274
0	149	149	0.587891	-0.587891	-0.599854	-2.54175	0.464844	1.86719	24/12/2018	11:07:50	40070	211.642
0	150	150	0.587891	-0.599854	-0.611816	-2.59692	0.460938	1.8938	24/12/2018	11:07:51	40071	211.811
0	151	151	0.587891	-0.599854	-0.599854	-2.56934	0.394043	1.87158	24/12/2018	11:07:51	40071	211.945
0	152	152	0.587891	-0.599854	-0.611816	-2.52417	0.420654	1.90015	24/12/2018	11:07:51	40071	212.076
0	153	153	0.587891	-0.587891	-0.599854	-2.51953	0.465088	1.90283	24/12/2018	11:07:51	40071	212.062
0	154	154	0.599854	-0.587891	-0.611816	-2.50195	0.424561	1.90991	24/12/2018	11:07:51	40071	212.186
0	155	155	0.587891	-0.587891	-0.599854	-2.54517	0.399414	1.87598	24/12/2018	11:07:51	40071	212.479
0	156	156	0.587891	-0.587891	-0.611816	-2.51416	0.397705	1.93164	24/12/2018	11:07:51	40071	212.524
0	157	157	0.587891	-0.599854	-0.611816	-2.56934	0.429932	1.89868	24/12/2018	11:07:51	40071	212.381
0	158	158	0.587891	-0.587891	-0.611816	-2.56763	0.459229	1.89941	24/12/2018	11:07:51	40071	212.338
0	159	159	0.587891	-0.587891	-0.599854	-2.54126	0.385742	1.87354	24/12/2018	11:07:51	40071	212.736
0	160	160	0.599854	-0.587891	-0.611816	-2.54028	0.397217	1.89038	24/12/2018	11:07:52	40072	212.838
0	161	161	0.587891	-0.587891	-0.599854	-2.54346	0.395752	1.88867	24/12/2018	11:07:52	40072	212.813
0	162	162	0.599854	-0.599854	-0.611816	-2.52466	0.432617	1.89307	24/12/2018	11:07:52	40072	212.849
0	163	163	0.587891	-0.599854	-0.611816	-2.55933	0.398438	1.92822	24/12/2018	11:07:52	40072	212.728
0	164	164	0.599854	-0.587891	-0.599854	-2.54883	0.432373	1.90479	24/12/2018	11:07:52	40072	213.061
0	165	165	0.599854	-0.599854	-0.611816	-2.53198	0.436523	1.89307	24/12/2018	11:07:52	40072	213.23
0	166	166	0.587891	-0.599854	-0.611816	-2.50391	0.393555	1.93433	24/12/2018	11:07:52	40072	212.67
0	167	167	0.587891	-0.587891	-0.599854	-2.56055	0.424316	1.9209	24/12/2018	11:07:52	40072	212.496
0	168	168	0.587891	-0.599854	-0.599854	-2.53027	0.405518	1.8689	24/12/2018	11:07:52	40072	212.962
0	169	169	0.599854	-0.599854	-0.611816	-2.49585	0.438232	1.8833	24/12/2018	11:07:52	40072	212.96
0	170	170	0.587891	-0.599854	-0.599854	-2.55981	0.437744	1.896	24/12/2018	11:07:53	40073	213.007
0	171	171	0.599854	-0.599854	-0.611816	-2.55762	0.398438	1.84033	24/12/2018	11:07:53	40073	213.128
0	172	172	0.599854	-0.599854	-0.611816	-2.51587	0.392578	1.92993	24/12/2018	11:07:53	40073	213.038
0	173	173	0.599854	-0.587891	-0.611816	-2.55396	0.394775	1.92017	24/12/2018	11:07:53	40073	212.85
0	174	174	0.599854	-0.587891	-0.599854	-2.56055	0.39502	1.88403	24/12/2018	11:07:53	40073	213.466
0	175	175	0.599854	-0.587891	-0.599854	-2.5332	0.393311	1.89697	24/12/2018	11:07:53	40073	213.539
0	176	176	0.599854	-0.599854	-0.599854	-2.55176	0.351807	1.88135	24/12/2018	11:07:53	40073	213.777
0	177	177	0.599854	-0.599854	-0.611816	-2.55322	0.420654	1.85181	24/12/2018	11:07:53	40073	213.644
0	178	178	0.599854	-0.599854	-0.599854	-2.54883	0.359863	1.98145	24/12/2018	11:07:53	40073	213.447
0	179	179	0.599854	-0.587891	-0.599854	-2.50586	0.462646	1.85791	24/12/2018	11:07:53	40073	213.576
0	180	180	0.587891	-0.599854	-0.611816	-2.53906	0.406006	1.93604	24/12/2018	11:07:54	40074	213.153
0	181	181	0.587891	-0.587891	-0.599854	-2.51221	0.423584	1.87085	24/12/2018	11:07:54	40074	212.887
0	182	182	0.587891	-0.599854	-0.599854	-2.52783	0.393555	1.86255	24/12/2018	11:07:54	40074	213.05
0	183	183	0.599854	-0.587891	-0.611816	-2.53442	0.421143	1.9021	24/12/2018	11:07:54	40074	213.29
0	184	184	0.599854	-0.599854	-0.599854	-2.53564	0.40918	1.8938	24/12/2018	11:07:54	40074	212.88
0	185	185	0.587891	-0.599854	-0.599854	-2.55249	0.401611	1.89941	24/12/2018	11:07:54	40074	213.064
0	186	186	0.599854	-0.587891	-0.599854	-2.57666	0.437256	1.96338	24/12/2018	11:07:54	40074	212.705
0	187	187	0.599854	-0.587891	-0.611816	-2.55371	0.385986	1.91626	24/12/2018	11:07:54	40074	212.739
0	188	188	0.599854	-0.599854	-0.599854	-2.59253	0.405273	1.82056	24/12/2018	11:07:54	40074	212.592
0	189	189	0.587891	-0.587891	-0.599854	-2.58081	0.449219	1.94336	24/12/2018	11:07:54	40074	212.796
0	190	190	0.587891	-0.599854	-0.611816	-2.55127	0.447998	1.86157	24/12/2018	11:07:55	40075	212.031
0	191	191	0.587891	-0.599854	-0.611816	-2.54785	0.380371	1.86157	24/12/2018	11:07:55	40075	211.684
0	192	192	0.587891	-0.599854	-0.611816	-2.54053	0.371826	1.79199	24/12/2018	11:07:55	40075	211.374
0	193	193	0.599854	-0.599854	-0.611816	-2.56982	0.331543	1.89136	24/12/2018	11:07:55	40075	211.312
0	194	194	0.599854	-0.599854	-0.611816	-2.53418	0.447266	1.80957	24/12/2018	11:07:55	40075	212.019
0	195	195	0.587891	-0.587891	-0.599854	-2.56177	0.419434	1.8562	24/12/2018	11:07:55	40075	212.095
0	196	196	0.587891	-0.587891	-0.611816	-2.53979	0.458008	1.8562	24/12/2018	11:07:55	40075	212.225
0	197	197	0.587891	-0.587891	-0.611816	-2.52271	0.425537	1.84644	24/12/2018	11:07:55	40075	212.061
0	198	198	0.587891	-0.587891	-0.611816	-2.55957	0.374268	1.95508	24/12/2018	11:07:55	40075	212.205
0	199	199	0.587891	-0.587891	-0.611816	-2.55151	0.385986	1.89478	24/12/2018	11:07:56	40076	212.05
0	200	200	0.587891	-0.599854	-0.611816	-2.55396	0.367188	1.90405	24/12/2018	11:07:56	40076	212.307
0	201	201	0.587891	-0.587891	-0.599854	-2.55176	0.418701	1.92358	24/12/2018	11:07:56	40076	212.844
0	202	202	0.599854	-0.587891	-0.611816	-2.58081	0.416748	1.91919	24/12/2018	11:07:56	40076	213.242
0	203	203	0.599854	-0.599854	-0.611816	-2.48926	0.449707	1.92065	24/12/2018	11:07:56	40076	213.278
0	204	204	0.599854	-0.587891	-0.599854	-2.52319	0.467285	1.91797	24/12/2018	11:07:56	40076	213.362
0	205	205	0.587891	-0.587891	-0.611816	-2.54248	0.404541	1.94092	24/12/2018	11:07:56	40076	213.259
0	206	206	0.599854	-0.587891	-0.611816	-2.56885	0.447021	1.93164	24/12/2018	11:07:56	40076	213.115
0	207	207	0.599854	-0.599854	-0.611816	-2.50195	0.426758	1.85522	24/12/2018	11:07:56	40076	213.482
0	208	208	0.587891	-0.587891	-0.611816	-2.49219	0.371094	1.85376	24/12/2018	11:07:56	40076	213.639
0	209	209	0.587891	-0.587891	-0.611816	-2.49976	0.417725	1.94531	24/12/2018	11:07:57	40077	213.422
0	210	210	0.599854	-0.599854	-0.599854	-2.54443	0.378662	1.95142	24/12/2018	11:07:57	40077	214.293
0	211	211	0.599854	-0.587891	-0.611816	-2.50488	0.411133	1.93604	24/12/2018	11:07:57	40077	214.285
0	212	212	0.599854	-0.599854	-0.611816	-2.48853	0.365479	1.95166	24/12/2018	11:07:57	40077	213.902
0	213	213	0.599854	-0.587891	-0.611816	-2.53613	0.417969	1.91553	24/12/2018	11:07:57	40077	214.415
0	214	214	0.599854	-0.587891	-0.611816	-2.4978	0.379639	1.95679	24/12/2018	11:07:57	40077	214.094
0	215	215	0.587891	-0.599854	-0.611816	-2.51343	0.452881	1.89575	24/12/2018	11:07:57	40077	213.726
0	216	216	0.587891	-0.599854	-0.599854	-2.52856	0.412598	1.81055	24/12/2018	11:07:57	40077	213.601
0	217	217	0.575928	-0.587891	-0.587891	-2.50684	0.383789	1.99756	24/12/2018	11:07:57	40077	213.632
0	218	218	0.599854	-0.587891	-0.599854	-2.50781	0.407959	1.79077	24/12/2018	11:07:57	40077	213.267
0	219	219	0.599854	-0.599854	-0.611816	-2.56616	0.396973	1.90747	24/12/2018	11:07:58	40078	213.005
0	220	220	0.587891	-0.587891	-0.611816	-2.50439	0.404297	1.89307	24/12/2018	11:07:58	40078	212.436
0	221	221	0.599854	-0.587891	-0.611816	-2.51318	0.447754	1.91357	24/12/2018	11:07:58	40078	212.436
0	222	222	0.599854	-0.587891	-0.611816	-2.50928	0.375488	1.76025	24/12/2018	11:07:58	40078	212.97
0	223	223	0.587891	-0.599854	-0.611816	-2.55615	0.405029	1.82031	24/12/2018	11:07:58	40078	212.254
0	224	224	0.587891	-0.587891	-0.599854	-2.58105	0.287598	1.85815	24/12/2018	11:07:58	40078	212.4
0	225	225	0.599854	-0.587891	-0.611816	-2.55005	0.387695	1.85352	24/12/2018	11:07:58	40078	212.572
0	226	226	0.599854	-0.599854	-0.611816	-2.50488	0.383545	1.8772	24/12/2018	11:07:58	40078	212.588
0	227	227	0.599854	-0.599854	-0.599854	-2.54297	0.383789	1.83569	24/12/2018	11:07:58	40078	212.943
0	228	228	0.587891	-0.599854	-0.599854	-2.54834	0.387451	1.8313	24/12/2018	11:07:58	40078	213.207
0	229	229	0.587891	-0.599854	-0.599854	-2.52661	0.369385	1.85205	24/12/2018	11:07:59	40079	213.179
0	230	230	0.599854	-0.599854	-0.611816	-2.5166	0.407959	1.90845	24/12/2018	11:07:59	40079	213.021
0	231	231	0.599854	-0.587891	-0.599854	-2.53687	0.400879	1.91626	24/12/2018	11:07:59	40079	213.401
0	232	232	0.599854	-0.587891	-0.599854	-2.56201	0.355713	1.87354	24/12/2018	11:07:59	40079	213.59
0	233	233	0.599854	-0.587891	-0.599854	-2.56738	0.421387	1.91455	24/12/2018	11:07:59	40079	213.49
0	234	234	0.599854	-0.587891	-0.599854	-2.55859	0.415527	1.92578	24/12/2018	11:07:59	40079	213.534
0	235	235	0.599854	-0.587891	-0.611816	-2.51587	0.392578	1.89771	24/12/2018	11:07:59	40079	213.457
0	236	236	0.599854	-0.599854	-0.599854	-2.54688	0.361572	1.8689	24/12/2018	11:07:59	40079	213.468
0	237	237	0.599854	-0.587891	-0.611816	-2.58569	0.406738	1.84668	24/12/2018	11:07:59	40079	213.129
0	238	238	0.599854	-0.599854	-0.599854	-2.53687	0.395264	1.84497	24/12/2018	11:07:59	40079	213.135
0	239	239	0.599854	-0.587891	-0.599854	-2.53882	0.400635	1.95142	24/12/2018	11:08:00	40080	213.358
0	240	240	0.599854	-0.587891	-0.599854	-2.52051	0.382568	1.88525	24/12/2018	11:08:00	40080	213.674
0	241	241	0.611816	-0.599854	-0.599854	-2.59131	0.416992	1.83936	24/12/2018	11:08:00	40080	213.946
0	242	242	0.599854	-0.587891	-0.611816	-2.54346	0.392578	1.91187	24/12/2018	11:08:00	40080	213.695
0	243	243	0.611816	-0.599854	-0.599854	-2.5376	0.443848	1.92188	24/12/2018	11:08:00	40080	214.062
0	244	244	0.599854	-0.599854	-0.611816	-2.53223	0.379639	1.98633	24/12/2018	11:08:00	40080	214.153
0	245	245	0.599854	-0.587891	-0.599854	-2.52832	0.372803	1.90771	24/12/2018	11:08:00	40080	213.741
0	246	246	0.599854	-0.587891	-0.599854	-2.57495	0.404297	1.91479	24/12/2018	11:08:00	40080	213.932
0	247	247	0.599854	-0.599854	-0.611816	-2.60229	0.393555	1.97778	24/12/2018	11:08:00	40080	214.051
0	248	248	0.587891	-0.587891	-0.599854	-2.59302	0.382813	1.89771	24/12/2018	11:08:00	40080	213.829
0	249	249	0.599854	-0.599854	-0.611816	-2.55933	0.369141	1.86279	24/12/2018	11:08:01	40081	213.626
0	250	250	0.599854	-0.587891	-0.611816	-2.5752	0.380371	1.89868	24/12/2018	11:08:01	40081	213.197
0	251	251	0.599854	-0.599854	-0.599854	-2.55615	0.405029	1.93433	24/12/2018	11:08:01	40081	213.289
0	252	252	0.599854	-0.599854	-0.599854	-2.54907	0.366943	1.89307	24/12/2018	11:08:01	40081	213.483
0	253	253	0.599854	-0.599854	-0.599854	-2.55713	0.389893	1.79443	24/12/2018	11:08:01	40081	213.221
0	254	254	0.587891	-0.587891	-0.599854	-2.58301	0.392578	1.86646	24/12/2018	11:08:01	40081	212.945
0	255	255	0.587891	-0.599854	-0.599854	-2.51929	0.389404	1.86987	24/12/2018	11:08:01	40081	212.617
0	256	256	0.599854	-0.599854	-0.611816	-2.54492	0.392822	1.88232	24/12/2018	11:08:01	40081	212.624
0	257	257	0.587891	-0.587891	-0.599854	-2.5498	0.41333	1.87085	24/12/2018	11:08:01	40081	212.699
0	258	258	0.587891	-0.599854	-0.599854	-2.58838	0.391357	1.87622	24/12/2018	11:08:02	40082	212.493
0	259	259	0.587891	-0.587891	-0.599854	-2.57104	0.395752	1.85132	24/12/2018	11:08:02	40082	212.58
0	260	260	0.587891	-0.587891	-0.599854	-2.56494	0.410889	1.93262	24/12/2018	11:08:02	40082	212.565
0	261	261	0.587891	-0.599854	-0.599854	-2.52734	0.379395	1.91919	24/12/2018	11:08:02	40082	212.72
0	262	262	0.599854	-0.599854	-0.599854	-2.56958	0.431641	1.89136	24/12/2018	11:08:02	40082	212.901
0	263	263	0.587891	-0.599854	-0.599854	-2.53931	0.381836	1.80713	24/12/2018	11:08:02	40082	212.977
0	264	264	0.599854	-0.599854	-0.599854	-2.52075	0.391357	1.8313	24/12/2018	11:08:02	40082	213.009
0	265	265	0.599854	-0.599854	-0.599854	-2.55396	0.361816	1.91309	24/12/2018	11:08:02	40082	213.432
0	266	266	0.599854	-0.587891	-0.599854	-2.55469	0.446289	1.93164	24/12/2018	11:08:02	40082	213.245
0	267	267	0.587891	-0.599854	-0.599854	-2.55542	0.422363	1.91724	24/12/2018	11:08:02	40082	212.627
0	268	268	0.599854	-0.599854	-0.599854	-2.56934	0.394043	1.8772	24/12/2018	11:08:03	40083	212.854
0	269	269	0.599854	-0.599854	-0.599854	-2.51978	0.336182	1.84106	24/12/2018	11:08:03	40083	212.989
0	270	270	0.599854	-0.599854	-0.599854	-2.55957	0.374512	1.81763	24/12/2018	11:08:03	40083	213.271
0	271	271	0.599854	-0.599854	-0.599854	-2.51294	0.409912	1.78931	24/12/2018	11:08:03	40083	212.924
0	272	272	0.599854	-0.599854	-0.599854	-2.54297	0.385742	1.9165	24/12/2018	11:08:03	40083	213.027
0	273	273	0.599854	-0.599854	-0.611816	-2.60571	0.430176	1.86182	24/12/2018	11:08:03	40083	212.79
0	274	274	0.599854	-0.587891	-0.599854	-2.56958	0.36792	1.9458	24/12/2018	11:08:03	40083	212.757
0	275	275	0.599854	-0.599854	-0.611816	-2.58105	0.391113	1.82886	24/12/2018	11:08:03	40083	212.529
0	276	276	0.599854	-0.599854	-0.599854	-2.55444	0.375732	1.8877	24/12/2018	11:08:03	40083	212.658
0	277	277	0.599854	-0.587891	-0.599854	-2.54614	0.375244	1.86377	24/12/2018	11:08:03	40083	213.23
0	278	278	0.599854	-0.587891	-0.599854	-2.56177	0.414063	1.88599	24/12/2018	11:08:04	40084	212.929
0	279	279	0.599854	-0.599854	-0.611816	-2.60889	0.361572	1.82959	24/12/2018	11:08:04	40084	212.835
0	280	280	0.587891	-0.587891	-0.599854	-2.54102	0.378662	1.84912	24/12/2018	11:08:04	40084	212.448
0	281	281	0.599854	-0.599854	-0.611816	-2.55786	0.374268	1.91357	24/12/2018	11:08:04	40084	212.518
0	282	282	0.587891	-0.587891	-0.611816	-2.57153	0.409424	1.85352	24/12/2018	11:08:04	40084	212.126
0	283	283	0.599854	-0.587891	-0.599854	-2.56396	0.395264	1.85181	24/12/2018	11:08:04	40084	212.42
0	284	284	0.599854	-0.587891	-0.599854	-2.51733	0.392822	1.8645	24/12/2018	11:08:04	40084	212.773
0	285	285	0.599854	-0.599854	-0.599854	-2.51904	0.423828	1.8645	24/12/2018	11:08:04	40084	212.908
0	286	286	0.599854	-0.599854	-0.599854	-2.58374	0.470215	1.94336	24/12/2018	11:08:04	40084	212.969
0	287	287	0.599854	-0.587891	-0.599854	-2.50781	0.366211	1.85889	24/12/2018	11:08:04	40084	212.937
0	288	288	0.587891	-0.599854	-0.599854	-2.58643	0.422363	1.87769	24/12/2018	11:08:05	40085	212.763
0	289	289	0.587891	-0.587891	-0.611816	-2.52881	0.414063	1.88599	24/12/2018	11:08:05	40085	212.362
0	290	290	0.599854	-0.599854	-0.611816	-2.52612	0.393555	1.87695	24/12/2018	11:08:05	40085	212.438
0	291	291	0.599854	-0.587891	-0.599854	-2.55444	0.406738	1.9397	24/12/2018	11:08:05	40085	212.781
0	292	292	0.599854	-0.587891	-0.611816	-2.53296	0.422852	1.86255	24/12/2018	11:08:05	40085	212.859
0	293	293	0.599854	-0.599854	-0.611816	-2.54077	0.438721	1.8938	24/12/2018	11:08:05	40085	212.642
0	294	294	0.587891	-0.599854	-0.599854	-2.52197	0.406738	1.92188	24/12/2018	11:08:05	40085	212.972
0	295	295	0.587891	-0.587891	-0.599854	-2.5376	0.418213	1.82666	24/12/2018	11:08:05	40085	212.982
0	296	296	0.599854	-0.587891	-0.599854	-2.50098	0.407471	1.86621	24/12/2018	11:08:05	40085	213.216
0	297	297	0.599854	-0.587891	-0.599854	-2.50537	0.42334	1.91724	24/12/2018	11:08:05	40085	213.446
0	298	298	0.599854	-0.599854	-0.611816	-2.51953	0.392578	1.92188	24/12/2018	11:08:06	40086	213.427
0	299	299	0.599854	-0.587891	-0.599854	-2.5603	0.449951	1.94775	24/12/2018	11:08:06	40086	213.548
0	300	300	0.599854	-0.587891	-0.599854	-2.54712	0.399658	1.90747	24/12/2018	11:08:06	40086	213.43
0	301	301	0.599854	-0.599854	-0.599854	-2.54492	0.421631	1.95239	24/12/2018	11:08:06	40086	213.648
0	302	302	0.599854	-0.587891	-0.599854	-2.5376	0.41626	1.93164	24/12/2018	11:08:06	40086	213.625
0	303	303	0.599854	-0.587891	-0.599854	-2.55811	0.443115	1.95581	24/12/2018	11:08:06	40086	213.745
0	304	304	0.599854	-0.587891	-0.599854	-2.53101	0.488281	1.88696	24/12/2018	11:08:06	40086	213.463
0	305	305	0.599854	-0.587891	-0.599854	-2.52319	0.437988	1.91724	24/12/2018	11:08:06	40086	213.297
0	306	306	0.599854	-0.587891	-0.611816	-2.55444	0.405029	1.88599	24/12/2018	11:08:06	40086	212.782
0	307	307	0.599854	-0.587891	-0.599854	-2.56665	0.376221	1.948	24/12/2018	11:08:06	40086	212.707
0	308	308	0.599854	-0.587891	-0.599854	-2.53394	0.440186	1.87695	24/12/2018	11:08:07	40087	212.663
0	309	309	0.587891	-0.599854	-0.599854	-2.53491	0.43335	1.85181	24/12/2018	11:08:07	40087	212.373
0	310	310	0.587891	-0.587891	-0.599854	-2.51831	0.479004	1.87378	24/12/2018	11:08:07	40087	212.433
0	311	311	0.599854	-0.599854	-0.599854	-2.54541	0.399414	1.90747	24/12/2018	11:08:07	40087	212.742
0	312	312	0.599854	-0.599854	-0.611816	-2.6123	0.425293	1.87866	24/12/2018	11:08:07	40087	212.616
0	313	313	0.587891	-0.599854	-0.611816	-2.53979	0.354492	1.81885	24/12/2018	11:08:07	40087	212.207
0	314	314	0.599854	-0.587891	-0.599854	-2.50244	0.407471	1.87964	24/12/2018	11:08:07	40087	212.734
0	315	315	0.599854	-0.599854	-0.599854	-2.50342	0.386963	1.88965	24/12/2018	11:08:07	40087	213.295
0	316	316	0.587891	-0.587891	-0.599854	-2.59546	0.400146	1.85742	24/12/2018	11:08:07	40087	213.188
0	317	317	0.599854	-0.587891	-0.599854	-2.53027	0.369385	1.92554	24/12/2018	11:08:07	40087	212.934
0	318	318	0.599854	-0.599854	-0.599854	-2.53589	0.447021	2.01343	24/12/2018	11:08:08	40088	213.305
0	319	319	0.587891	-0.599854	-0.611816	-2.51636	0.434082	1.8833	24/12/2018	11:08:08	40088	212.856
0	320	320	0.599854	-0.599854	-0.611816	-2.55103	0.470459	1.92358	24/12/2018	11:08:08	40088	212.765
0	321	321	0.587891	-0.599854	-0.599854	-2.53052	0.443604	1.85986	24/12/2018	11:08:08	40088	212.83
0	322	322	0.599854	-0.599854	-0.611816	-2.55273	0.408447	1.875	24/12/2018	11:08:08	40088	213.267
0	323	323	0.599854	-0.599854	-0.611816	-2.5708	0.486816	1.96924	24/12/2018	11:08:08	40088	213.169
0	324	324	0.599854	-0.599854	-0.599854	-2.53833	0.394043	1.93896	24/12/2018	11:08:08	40088	212.901
0	325	325	0.599854	-0.599854	-0.599854	-2.55444	0.472168	1.95142	24/12/2018	11:08:08	40088	212.939
0	326	326	0.599854	-0.599854	-0.599854	-2.55811	0.372314	1.96558	24/12/2018	11:08:08	40088	212.909
0	327	327	0.587891	-0.599854	-0.599854	-2.52808	0.394775	1.92456	24/12/2018	11:08:09	40089	213.089
0	328	328	0.587891	-0.599854	-0.599854	-2.56348	0.452148	1.85107	24/12/2018	11:08:09	40089	212.975
0	329	329	0.587891	-0.599854	-0.599854	-2.52612	0.427734	1.81055	24/12/2018	11:08:09	40089	212.987
0	330	330	0.587891	-0.587891	-0.599854	-2.56152	0.439941	1.88403	24/12/2018	11:08:09	40089	212.452
0	331	331	0.599854	-0.599854	-0.599854	-2.52637	0.429199	1.98804	24/12/2018	11:08:09	40089	212.522
0	332	332	0.599854	-0.599854	-0.599854	-2.48486	0.43042	1.89722	24/12/2018	11:08:09	40089	212.748
0	333	333	0.599854	-0.599854	-0.599854	-2.56396	0.457275	1.93188	24/12/2018	11:08:09	40089	212.735
0	334	334	0.587891	-0.587891	-0.599854	-2.61182	0.449463	1.85181	24/12/2018	11:08:09	40089	212.81
0	335	335	0.587891	-0.599854	-0.599854	-2.56763	0.427979	1.85205	24/12/2018	11:08:09	40089	212.982
0	336	336	0.599854	-0.587891	-0.599854	-2.5415	0.356201	1.9458	24/12/2018	11:08:09	40089	213.249
0	337	337	0.599854	-0.599854	-0.599854	-2.52075	0.42041	1.94165	24/12/2018	11:08:10	40090	213.505
0	338	338	0.587891	-0.599854	-0.599854	-2.5752	0.375244	1.88599	24/12/2018	11:08:10	40090	213.458
0	339	339	0.587891	-0.587891	-0.599854	-2.53198	0.407471	1.93921	24/12/2018	11:08:10	40090	213.326
0	340	340	0.599854	-0.599854	-0.599854	-2.57202	0.414795	1.88159	24/12/2018	11:08:10	40090	214.055
0	341	341	0.599854	-0.599854	-0.599854	-2.5293	0.384766	1.95142	24/12/2018	11:08:10	40090	214.37
0	342	342	0.599854	-0.599854	-0.599854	-2.56445	0.429443	2.00708	24/12/2018	11:08:10	40090	213.96
0	343	343	0.599854	-0.599854	-0.599854	-2.58032	0.435547	1.9541	24/12/2018	11:08:10	40090	213.815
0	344	344	0.587891	-0.587891	-0.587891	-2.57349	0.44043	2.01245	24/12/2018	11:08:10	40090	213.835
0	345	345	0.599854	-0.599854	-0.599854	-2.57275	0.423096	1.88599	24/12/2018	11:08:10	40090	213.98
0	346	346	0.587891	-0.587891	-0.599854	-2.5957	0.436279	1.91113	24/12/2018	11:08:10	40090	214.063
0	347	347	0.599854	-0.599854	-0.599854	-2.54956	0.442627	1.9248	24/12/2018	11:08:11	40091	214.141
0	348	348	0.587891	-0.587891	-0.599854	-2.58301	0.422119	1.93921	24/12/2018	11:08:11	40091	214.031
0	349	349	0.599854	-0.587891	-0.599854	-2.51294	0.373535	1.95068	24/12/2018	11:08:11	40091	213.939
0	350	350	0.599854	-0.599854	-0.599854	-2.55688	0.377686	1.94897	24/12/2018	11:08:11	40091	213.862
0	351	351	0.599854	-0.587891	-0.599854	-2.54565	0.402588	2.01367	24/12/2018	11:08:11	40091	214.098
0	352	352	0.599854	-0.599854	-0.611816	-2.54517	0.397705	1.91992	24/12/2018	11:08:11	40091	214.071
0	353	353	0.599854	-0.599854	-0.599854	-2.59619	0.415771	1.90674	24/12/2018	11:08:11	40091	214.318
0	354	354	0.599854	-0.587891	-0.599854	-2.54565	0.370117	1.80273	24/12/2018	11:08:11	40091	214.42
0	355	355	0.599854	-0.599854	-0.599854	-2.55029	0.358398	1.89502	24/12/2018	11:08:11	40091	214.196
0	356	356	0.599854	-0.599854	-0.599854	-2.57007	0.402588	1.93164	24/12/2018	11:08:11	40091	214.088
0	357	357	0.599854	-0.599854	-0.599854	-2.55371	0.420166	2.00098	24/12/2018	11:08:12	40092	213.847
0	358	358	0.587891	-0.599854	-0.599854	-2.53149	0.393311	1.83325	24/12/2018	11:08:12	40092	213.879
0	359	359	0.623779	-0.599854	-0.611816	-2.50269	0.438477	1.92285	24/12/2018	11:08:12	40092	214.356
0	360	360	0.587891	-0.587891	-0.611816	-2.52637	0.367432	1.88525	24/12/2018	11:08:12	40092	214.315
0	361	361	0.599854	-0.587891	-0.611816	-2.52002	0.374023	1.88135	24/12/2018	11:08:12	40092	213.609
0	362	362	0.587891	-0.587891	-0.611816	-2.49316	0.360596	1.93701	24/12/2018	11:08:12	40092	213.308
0	363	363	0.599854	-0.599854	-0.599854	-2.54272	0.38208	1.94189	24/12/2018	11:08:12	40092	212.857
0	364	364	0.599854	-0.587891	-0.611816	-2.57617	0.392334	1.90674	24/12/2018	11:08:12	40092	212.802
0	365	365	0.599854	-0.599854	-0.611816	-2.54858	0.425537	1.87622	24/12/2018	11:08:12	40092	212.096
0	366	366	0.587891	-0.611816	-0.611816	-2.56226	0.455322	1.87109	24/12/2018	11:08:12	40092	211.668
0	367	367	0.599854	-0.611816	-0.587891	-2.57544	0.481934	1.82764	24/12/2018	11:08:13	40093	211.699
0	368	368	0.599854	-0.611816	-0.575928	-2.54395	0.475342	1.82764	24/12/2018	11:08:13	40093	211.647
0	369	369	0.599854	-0.611816	-0.575928	-2.59277	0.48291	1.8374	24/12/2018	11:08:13	40093	211.351
0	370	370	0.599854	-0.623779	-0.575928	-2.52954	0.422607	1.85718	24/12/2018	11:08:13	40093	211.151
0	371	371	0.599854	-0.623779	-0.587891	-2.56201	0.524414	1.89819	24/12/2018	11:08:13	40093	210.623
0	372	372	0.599854	-0.623779	-0.563965	-2.55029	0.529053	1.82007	24/12/2018	11:08:13	40093	210.49
0	373	373	0.599854	-0.623779	-0.563965	-2.54443	0.509521	1.88037	24/12/2018	11:08:13	40093	210.63
0	374	374	0.599854	-0.623779	-0.575928	-2.52612	0.462402	1.87598	24/12/2018	11:08:13	40093	210.45
0	375	375	0.599854	-0.623779	-0.563965	-2.5686	0.483643	1.8313	24/12/2018	11:08:13	40093	210.574
0	376	376	0.599854	-0.623779	-0.563965	-2.57593	0.523438	1.81641	24/12/2018	11:08:13	40093	210.411
0	377	377	0.599854	-0.623779	-0.563965	-2.56934	0.529785	1.771	24/12/2018	11:08:14	40094	210.442
0	378	378	0.599854	-0.623779	-0.563965	-2.55005	0.490967	1.86523	24/12/2018	11:08:14	40094	210.42
0	379	379	0.599854	-0.623779	-0.563965	-2.55029	0.490723	1.85791	24/12/2018	11:08:14	40094	210.315
0	380	380	0.599854	-0.623779	-0.563965	-2.56982	0.533447	1.85767	24/12/2018	11:08:14	40094	210.051
0	381	381	0.599854	-0.623779	-0.563965	-2.53979	0.521484	1.89648	24/12/2018	11:08:14	40094	210.03
0	382	382	0.587891	-0.623779	-0.563965	-2.54395	0.5354	1.82129	24/12/2018	11:08:14	40094	209.839
0	383	383	0.599854	-0.623779	-0.563965	-2.56714	0.519287	1.85889	24/12/2018	11:08:14	40094	209.973
0	384	384	0.599854	-0.623779	-0.563965	-2.55273	0.510254	1.83643	24/12/2018	11:08:14	40094	209.83
0	385	385	0.599854	-0.635986	-0.575928	-2.56836	0.481445	1.823	24/12/2018	11:08:14	40094	209.726
0	386	386	0.611816	-0.635986	-0.563965	-2.60547	0.52832	1.83545	24/12/2018	11:08:15	40095	210.072
0	387	387	0.575928	-0.623779	-0.539795	-2.59155	0.526123	1.83838	24/12/2018	11:08:15	40095	209.835
0	388	388	0.599854	-0.635986	-0.563965	-2.58691	0.53418	1.79419	24/12/2018	11:08:15	40095	209.517
0	389	389	0.599854	-0.635986	-0.551758	-2.53198	0.503906	1.90112	24/12/2018	11:08:15	40095	209.282
0	390	390	0.587891	-0.647949	-0.551758	-2.5332	0.528076	1.88574	24/12/2018	11:08:15	40095	208.803
0	391	391	0.587891	-0.635986	-0.551758	-2.59473	0.488281	1.70996	24/12/2018	11:08:15	40095	208.444
0	392	392	0.587891	-0.647949	-0.551758	-2.58105	0.589111	1.84009	24/12/2018	11:08:15	40095	208.217
0	393	393	0.587891	-0.635986	-0.539795	-2.56812	0.54541	1.73779	24/12/2018	11:08:15	40095	208.306
0	394	394	0.599854	-0.647949	-0.551758	-2.59668	0.624512	1.78052	24/12/2018	11:08:15	40095	208.31
0	395	395	0.599854	-0.635986	-0.539795	-2.60669	0.585205	1.86865	24/12/2018	11:08:15	40095	207.97
0	396	396	0.599854	-0.647949	-0.551758	-2.53369	0.607178	1.79248	24/12/2018	11:08:16	40096	207.437
0	397	397	0.587891	-0.647949	-0.551758	-2.57031	0.549072	1.81299	24/12/2018	11:08:16	40096	206.915
0	398	398	0.599854	-0.647949	-0.551758	-2.59155	0.5896	1.79614	24/12/2018	11:08:16	40096	206.405
0	399	399	0.599854	-0.647949	-0.539795	-2.61206	0.52002	1.75757	24/12/2018	11:08:16	40096	206.285
0	400	400	0.599854	-0.647949	-0.539795	-2.55566	0.567383	1.72778	24/12/2018	11:08:16	40096	206.495
0	401	401	0.599854	-0.647949	-0.539795	-2.60376	0.562744	1.72266	24/12/2018	11:08:16	40096	206.084
0	402	402	0.587891	-0.647949	-0.551758	-2.60107	0.609375	1.66943	24/12/2018	11:08:16	40096	205.552
0	403	403	0.587891	-0.647949	-0.539795	-2.61646	0.608398	1.64453	24/12/2018	11:08:16	40096	205.446
0	404	404	0.599854	-0.647949	-0.551758	-2.58105	0.594238	1.75391	24/12/2018	11:08:16	40096	205.612
0	405	405	0.599854	-0.647949	-0.551758	-2.60571	0.598877	1.71802	24/12/2018	11:08:16	40096	205.787
0	406	406	0.599854	-0.647949	-0.539795	-2.62573	0.557129	1.71191	24/12/2018	11:08:17	40097	206.224
0	407	407	0.599854	-0.647949	-0.551758	-2.53931	0.521729	1.77637	24/12/2018	11:08:17	40097	206.363
0	408	408	0.599854	-0.647949	-0.551758	-2.60547	0.530029	1.75049	24/12/2018	11:08:17	40097	206.689
0	409	409	0.587891	-0.635986	-0.539795	-2.58374	0.544434	1.85156	24/12/2018	11:08:17	40097	207.234
0	410	410	0.587891	-0.647949	-0.539795	-2.5542	0.573975	1.8418	24/12/2018	11:08:17	40097	207.448
0	411	411	0.599854	-0.647949	-0.551758	-2.58179	0.539307	1.7334	24/12/2018	11:08:17	40097	207.683
0	412	412	0.599854	-0.647949	-0.551758	-2.55249	0.546387	1.79053	24/12/2018	11:08:17	40097	207.928
0	413	413	0.599854	-0.647949	-0.551758	-2.53516	0.537109	1.74048	24/12/2018	11:08:17	40097	207.685
0	414	414	0.599854	-0.647949	-0.551758	-2.5481	0.587646	1.78906	24/12/2018	11:08:17	40097	207.771
0	415	415	0.599854	-0.635986	-0.551758	-2.58154	0.595947	1.80859	24/12/2018	11:08:17	40097	207.695
0	416	416	0.599854	-0.635986	-0.551758	-2.55176	0.55835	1.79272	24/12/2018	11:08:18	40098	207.483
0	417	417	0.599854	-0.635986	-0.551758	-2.59277	0.58252	1.76831	24/12/2018	11:08:18	40098	207.555
0	418	418	0.587891	-0.635986	-0.551758	-2.56348	0.552246	1.78979	24/12/2018	11:08:18	40098	207.644
0	419	419	0.623779	-0.635986	-0.527832	-2.58936	0.546387	1.82129	24/12/2018	11:08:18	40098	208.369
0	420	420	0.599854	-0.647949	-0.563965	-2.56226	0.591553	1.79517	24/12/2018	11:08:18	40098	208.574
0	421	421	0.599854	-0.635986	-0.551758	-2.59863	0.528076	1.76025	24/12/2018	11:08:18	40098	207.935
0	422	422	0.599854	-0.623779	-0.563965	-2.5791	0.487549	1.82666	24/12/2018	11:08:18	40098	207.762
0	423	423	0.599854	-0.623779	-0.563965	-2.56348	0.550293	1.77466	24/12/2018	11:08:18	40098	207.576
0	424	424	0.599854	-0.623779	-0.563965	-2.56616	0.503906	1.80518	24/12/2018	11:08:18	40098	207.862
0	425	425	0.599854	-0.635986	-0.575928	-2.57959	0.530518	1.75684	24/12/2018	11:08:18	40098	207.562
0	426	426	0.587891	-0.623779	-0.563965	-2.58936	0.520752	1.72339	24/12/2018	11:08:19	40099	207.702
0	427	427	0.587891	-0.623779	-0.563965	-2.54468	0.554932	1.73779	24/12/2018	11:08:19	40099	207.837
0	428	428	0.587891	-0.623779	-0.563965	-2.61523	0.47876	1.84473	24/12/2018	11:08:19	40099	207.708
0	429	429	0.587891	-0.623779	-0.563965	-2.56104	0.536621	1.74316	24/12/2018	11:08:19	40099	208.036
0	430	430	0.599854	-0.635986	-0.563965	-2.55908	0.496582	1.81323	24/12/2018	11:08:19	40099	208.208
0	431	431	0.599854	-0.623779	-0.563965	-2.55225	0.537842	1.7981	24/12/2018	11:08:19	40099	208.53
0	432	432	0.599854	-0.623779	-0.563965	-2.64038	0.500732	1.82153	24/12/2018	11:08:19	40099	208.765
0	433	433	0.599854	-0.623779	-0.575928	-2.57397	0.485352	1.83228	24/12/2018	11:08:19	40099	208.605
0	434	434	0.587891	-0.623779	-0.575928	-2.56372	0.519287	1.82031	24/12/2018	11:08:19	40099	208.156
0	435	435	0.587891	-0.623779	-0.563965	-2.5625	0.495117	1.77661	24/12/2018	11:08:19	40099	208.335
0	436	436	0.587891	-0.623779	-0.575928	-2.54639	0.525391	1.79688	24/12/2018	11:08:20	40100	208.527
0	437	437	0.599854	-0.623779	-0.563965	-2.57007	0.507568	1.71826	24/12/2018	11:08:20	40100	208.659
0	438	438	0.587891	-0.611816	-0.563965	-2.53369	0.44043	1.73779	24/12/2018	11:08:20	40100	208.825
0	439	439	0.599854	-0.623779	-0.563965	-2.58618	0.523926	1.78906	24/12/2018	11:08:20	40100	208.626
0	440	440	0.599854	-0.623779	-0.575928	-2.54443	0.481934	1.86621	24/12/2018	11:08:20	40100	208.807
0	441	441	0.599854	-0.623779	-0.563965	-2.55176	0.49292	1.73706	24/12/2018	11:08:20	40100	208.689
0	442	442	0.599854	-0.623779	-0.575928	-2.54175	0.497803	1.76294	24/12/2018	11:08:20	40100	208.71
0	443	443	0.587891	-0.623779	-0.575928	-2.53247	0.515869	1.77075	24/12/2018	11:08:20	40100	208.481
0	444	444	0.599854	-0.623779	-0.563965	-2.5625	0.495117	1.86621	24/12/2018	11:08:20	40100	208.751
0	445	445	0.611816	-0.623779	-0.575928	-2.58569	0.546387	1.80566	24/12/2018	11:08:20	40100	209.081
0	446	446	0.611816	-0.623779	-0.575928	-2.53589	0.519775	1.79248	24/12/2018	11:08:21	40101	208.705
0	447	447	0.599854	-0.623779	-0.575928	-2.55835	0.481201	1.74219	24/12/2018	11:08:21	40101	208.676
0	448	448	0.599854	-0.635986	-0.575928	-2.57495	0.468018	1.80688	24/12/2018	11:08:21	40101	208.434
0	449	449	0.587891	-0.623779	-0.563965	-2.59229	0.50708	1.77368	24/12/2018	11:08:21	40101	208.512
0	450	450	0.599854	-0.635986	-0.575928	-2.57275	0.526855	1.79175	24/12/2018	11:08:21	40101	208.655
0	451	451	0.599854	-0.623779	-0.575928	-2.55591	0.503418	1.80127	24/12/2018	11:08:21	40101	208.677
0	452	452	0.587891	-0.623779	-0.563965	-2.54761	0.511719	1.74927	24/12/2018	11:08:21	40101	208.806
0	453	453	0.587891	-0.623779	-0.575928	-2.57251	0.452637	1.74414	24/12/2018	11:08:21	40101	208.715
0	454	454	0.587891	-0.623779	-0.563965	-2.52173	0.475586	1.87598	24/12/2018	11:08:21	40101	208.778
0	455	455	0.599854	-0.623779	-0.563965	-2.53979	0.530029	1.78906	24/12/2018	11:08:22	40102	209.362
0	456	456	0.599854	-0.623779	-0.563965	-2.57129	0.462646	1.79541	24/12/2018	11:08:22	40102	209.618
0	457	457	0.599854	-0.623779	-0.575928	-2.5686	0.514404	1.80566	24/12/2018	11:08:22	40102	209.391
0	458	458	0.599854	-0.623779	-0.575928	-2.56787	0.531494	1.89722	24/12/2018	11:08:22	40102	209.657
0	459	459	0.587891	-0.623779	-0.563965	-2.52002	0.446777	1.75952	24/12/2018	11:08:22	40102	209.612
0	460	460	0.587891	-0.611816	-0.551758	-2.55737	0.45874	1.74487	24/12/2018	11:08:22	40102	209.799
0	461	461	0.587891	-0.623779	-0.575928	-2.59155	0.496582	1.80054	24/12/2018	11:08:22	40102	209.991
0	462	462	0.587891	-0.623779	-0.575928	-2.53784	0.452637	1.85107	24/12/2018	11:08:22	40102	209.969
0	463	463	0.587891	-0.623779	-0.575928	-2.57007	0.516357	1.78784	24/12/2018	11:08:22	40102	210.251
0	464	464	0.599854	-0.623779	-0.575928	-2.55493	0.480957	1.8877	24/12/2018	11:08:22	40102	210.528
0	465	465	0.599854	-0.623779	-0.563965	-2.56982	0.471436	1.90112	24/12/2018	11:08:23	40103	211.033
0	466	466	0.599854	-0.611816	-0.575928	-2.58691	0.466797	1.93604	24/12/2018	11:08:23	40103	211.076
0	467	467	0.611816	-0.623779	-0.575928	-2.57544	0.442383	1.8501	24/12/2018	11:08:23	40103	211.143
0	468	468	0.599854	-0.623779	-0.587891	-2.52148	0.473877	1.84546	24/12/2018	11:08:23	40103	210.823
0	469	469	0.599854	-0.623779	-0.575928	-2.5708	0.459717	1.84741	24/12/2018	11:08:23	40103	210.784
0	470	470	0.587891	-0.623779	-0.575928	-2.58228	0.518799	1.83838	24/12/2018	11:08:23	40103	210.55
0	471	471	0.587891	-0.623779	-0.575928	-2.58521	0.501221	1.83398	24/12/2018	11:08:23	40103	210.203
0	472	472	0.587891	-0.611816	-0.563965	-2.52954	0.495117	1.84814	24/12/2018	11:08:23	40103	210.39
0	473	473	0.587891	-0.623779	-0.575928	-2.56812	0.503906	1.82495	24/12/2018	11:08:23	40103	210.179
0	474	474	0.599854	-0.623779	-0.575928	-2.56812	0.503906	1.82495	24/12/2018	11:08:23	40103	209.863
0	475	475	0.611816	-0.623779	-0.575928	-2.57129	0.497314	1.86353	24/12/2018	11:08:24	40104	210.374
0	476	476	0.623779	-0.611816	-0.563965	-2.5144	0.50293	1.93164	24/12/2018	11:08:24	40104	210.936
0	477	477	0.587891	-0.623779	-0.575928	-2.62231	0.487793	1.8418	24/12/2018	11:08:24	40104	210.862
0	478	478	0.587891	-0.611816	-0.563965	-2.59399	0.53833	1.83984	24/12/2018	11:08:24	40104	210.171
0	479	479	0.599854	-0.623779	-0.587891	-2.54834	0.459961	1.89478	24/12/2018	11:08:24	40104	210.206
0	480	480	0.587891	-0.611816	-0.575928	-2.55029	0.499756	1.79956	24/12/2018	11:08:24	40104	210.184
0	481	481	0.587891	-0.611816	-0.563965	-2.53979	0.459717	1.87329	24/12/2018	11:08:24	40104	210.605
0	482	482	0.587891	-0.611816	-0.575928	-2.60303	0.479736	1.81885	24/12/2018	11:08:24	40104	210.412
0	483	483	0.587891	-0.611816	-0.575928	-2.51709	0.489502	1.80518	24/12/2018	11:08:24	40104	210.485
0	484	484	0.611816	-0.611816	-0.575928	-2.57983	0.523438	1.92432	24/12/2018	11:08:24	40104	211.251
0	485	485	0.599854	-0.611816	-0.575928	-2.54712	0.466797	1.8938	24/12/2018	11:08:25	40105	211.136
0	486	486	0.587891	-0.611816	-0.575928	-2.54663	0.45459	1.81934	24/12/2018	11:08:25	40105	211.123
0	487	487	0.587891	-0.623779	-0.575928	-2.55518	0.453125	1.89111	24/12/2018	11:08:25	40105	210.853
0	488	488	0.587891	-0.611816	-0.575928	-2.60059	0.462402	1.90112	24/12/2018	11:08:25	40105	211.281
0	489	489	0.599854	-0.623779	-0.587891	-2.57715	0.477051	1.81592	24/12/2018	11:08:25	40105	211.433
0	490	490	0.599854	-0.623779	-0.575928	-2.5686	0.447266	1.89038	24/12/2018	11:08:25	40105	211.468
0	491	491	0.599854	-0.623779	-0.587891	-2.53149	0.464111	1.83643	24/12/2018	11:08:25	40105	211.189
0	492	492	0.599854	-0.623779	-0.587891	-2.55762	0.460205	1.94336	24/12/2018	11:08:25	40105	210.833
0	493	493	0.587891	-0.623779	-0.575928	-2.54761	0.444336	1.83545	24/12/2018	11:08:25	40105	210.684
0	494	494	0.599854	-0.611816	-0.575928	-2.57178	0.505615	1.83301	24/12/2018	11:08:25	40105	210.688
0	495	495	0.599854	-0.623779	-0.575928	-2.52515	0.536133	1.85962	24/12/2018	11:08:26	40106	210.956
0	496	496	0.599854	-0.623779	-0.575928	-2.53296	0.493652	1.79443	24/12/2018	11:08:26	40106	210.871
0	497	497	0.599854	-0.611816	-0.575928	-2.59863	0.464355	1.85254	24/12/2018	11:08:26	40106	210.934
0	498	498	0.599854	-0.623779	-0.575928	-2.56494	0.47998	1.83911	24/12/2018	11:08:26	40106	210.649
0	499	499	0.587891	-0.611816	-0.587891	-2.57422	0.418213	1.78296	24/12/2018	11:08:26	40106	210.241
0	500	500	0.587891	-0.611816	-0.575928	-2.54883	0.434082	1.82935	24/12/2018	11:08:26	40106	210.261
0	501	501	0.587891	-0.611816	-0.575928	-2.60596	0.49707	1.93433	24/12/2018	11:08:26	40106	210.854
0	502	502	0.599854	-0.611816	-0.575928	-2.57373	0.480225	1.86719	24/12/2018	11:08:26	40106	211.331
0	503	503	0.599854	-0.611816	-0.575928	-2.57568	0.485352	1.88501	24/12/2018	11:08:26	40106	211.873
0	504	504	0.635986	-0.623779	-0.575928	-2.57935	0.490967	1.90674	24/12/2018	11:08:26	40106	212.55
0	505	505	0.623779	-0.611816	-0.575928	-2.56079	0.457031	1.93701	24/12/2018	11:08:27	40107	213.012
0	506	506	0.611816	-0.623779	-0.575928	-2.60449	0.440186	1.88599	24/12/2018	11:08:27	40107	212.676
0	507	507	0.587891	-0.611816	-0.575928	-2.60596	0.400879	1.93091	24/12/2018	11:08:27	40107	212.058
0	508	508	0.587891	-0.611816	-0.575928	-2.57861	0.504395	1.89209	24/12/2018	11:08:27	40107	211.75
0	509	509	0.587891	-0.623779	-0.587891	-2.58276	0.423828	1.81787	24/12/2018	11:08:27	40107	211.678
0	510	510	0.599854	-0.611816	-0.575928	-2.56543	0.419434	1.85522	24/12/2018	11:08:27	40107	212.136
0	511	511	0.587891	-0.611816	-0.575928	-2.60352	0.450684	1.86719	24/12/2018	11:08:27	40107	212.281
0	512	512	0.611816	-0.611816	-0.575928	-2.60107	0.440186	1.87354	24/12/2018	11:08:27	40107	212.473
0	513	513	0.587891	-0.611816	-0.575928	-2.57202	0.412598	1.85742	24/12/2018	11:08:27	40107	212.076
0	514	514	0.599854	-0.611816	-0.587891	-2.53662	0.428223	1.91992	24/12/2018	11:08:28	40108	211.914
0	515	515	0.587891	-0.611816	-0.587891	-2.55298	0.415283	1.86743	24/12/2018	11:08:28	40108	211.672
0	516	516	0.599854	-0.611816	-0.587891	-2.59351	0.457031	1.89038	24/12/2018	11:08:28	40108	211.532
0	517	517	0.611816	-0.611816	-0.587891	-2.58594	0.447998	1.82324	24/12/2018	11:08:28	40108	211.798
0	518	518	0.599854	-0.599854	-0.575928	-2.58789	0.420654	1.90674	24/12/2018	11:08:28	40108	212.166
0	519	519	0.575928	-0.611816	-0.587891	-2.64307	0.452881	1.86279	24/12/2018	11:08:28	40108	211.709
0	520	520	0.587891	-0.611816	-0.575928	-2.6084	0.478271	1.88403	24/12/2018	11:08:28	40108	211.373
0	521	521	0.599854	-0.599854	-0.575928	-2.51758	0.468994	1.80322	24/12/2018	11:08:28	40108	212.041
0	522	522	0.611816	-0.611816	-0.587891	-2.59888	0.464111	1.9541	24/12/2018	11:08:28	40108	212.369
0	523	523	0.599854	-0.611816	-0.587891	-2.51611	0.465332	1.93433	24/12/2018	11:08:28	40108	212.437
0	524	524	0.599854	-0.599854	-0.587891	-2.54639	0.449463	1.8938	24/12/2018	11:08:29	40109	212.017
0	525	525	0.587891	-0.611816	-0.599854	-2.54517	0.461182	1.93335	24/12/2018	11:08:29	40109	211.835
0	526	526	0.587891	-0.611816	-0.587891	-2.51416	0.496094	1.94214	24/12/2018	11:08:29	40109	211.88
0	527	527	0.599854	-0.611816	-0.587891	-2.56274	0.464111	1.93335	24/12/2018	11:08:29	40109	212.328
0	528	528	0.611816	-0.611816	-0.587891	-2.56909	0.45752	1.85522	24/12/2018	11:08:29	40109	212.672
0	529	529	0.611816	-0.611816	-0.587891	-2.59717	0.462402	1.93262	24/12/2018	11:08:29	40109	212.592
0	530	530	0.599854	-0.611816	-0.587891	-2.59277	0.446533	1.92969	24/12/2018	11:08:29	40109	212.345
0	531	531	0.611816	-0.623779	-0.587891	-2.55664	0.484375	1.86133	24/12/2018	11:08:29	40109	212.046
0	532	532	0.611816	-0.599854	-0.563965	-2.55054	0.494385	1.93506	24/12/2018	11:08:29	40109	212.483
0	533	533	0.611816	-0.611816	-0.611816	-2.59473	0.519287	1.91919	24/12/2018	11:08:29	40109	211.943
0	534	534	0.599854	-0.599854	-0.563965	-2.59253	0.436035	1.896	24/12/2018	11:08:30	40110	211.79
0	535	535	0.599854	-0.611816	-0.599854	-2.58398	0.509766	1.88965	24/12/2018	11:08:30	40110	211.842
0	536	536	0.611816	-0.611816	-0.599854	-2.57617	0.458008	1.8689	24/12/2018	11:08:30	40110	211.199
0	537	537	0.587891	-0.599854	-0.563965	-2.56958	0.464355	1.89038	24/12/2018	11:08:30	40110	211.802
0	538	538	0.587891	-0.611816	-0.599854	-2.54517	0.496094	1.90576	24/12/2018	11:08:30	40110	211.168
0	539	539	0.587891	-0.611816	-0.587891	-2.55933	0.432861	1.88965	24/12/2018	11:08:30	40110	210.878
0	540	540	0.587891	-0.611816	-0.587891	-2.52344	0.474121	1.85449	24/12/2018	11:08:30	40110	211.133
0	541	541	0.587891	-0.611816	-0.587891	-2.57886	0.411621	1.8501	24/12/2018	11:08:30	40110	211.167
0	542	542	0.599854	-0.611816	-0.587891	-2.57153	0.440674	1.80518	24/12/2018	11:08:30	40110	211.485
0	543	543	0.599854	-0.611816	-0.587891	-2.56812	0.436768	1.85522	24/12/2018	11:08:30	40110	211.696
0	544	544	0.599854	-0.611816	-0.587891	-2.54492	0.452637	1.9021	24/12/2018	11:08:31	40111	211.655
0	545	545	0.599854	-0.611816	-0.587891	-2.59131	0.486084	1.89111	24/12/2018	11:08:31	40111	211.176
0	546	546	0.611816	-0.611816	-0.587891	-2.53369	0.438721	1.86792	24/12/2018	11:08:31	40111	211.58
0	547	547	0.599854	-0.611816	-0.587891	-2.52393	0.41748	1.82397	24/12/2018	11:08:31	40111	211.458
0	548	548	0.599854	-0.611816	-0.587891	-2.56372	0.484619	1.87866	24/12/2018	11:08:31	40111	211.258
0	549	549	0.599854	-0.611816	-0.587891	-2.51636	0.44458	1.71265	24/12/2018	11:08:31	40111	211.097
0	550	550	0.599854	-0.611816	-0.587891	-2.52637	0.429443	1.87866	24/12/2018	11:08:31	40111	210.823
0	551	551	0.587891	-0.611816	-0.587891	-2.51855	0.447998	1.81226	24/12/2018	11:08:31	40111	210.6
0	552	552	0.575928	-0.611816	-0.587891	-2.54004	0.466553	1.81323	24/12/2018	11:08:31	40111	210.123
0	553	553	0.587891	-0.599854	-0.575928	-2.53809	0.459473	1.80957	24/12/2018	11:08:31	40111	210.309
0	554	554	0.611816	-0.599854	-0.563965	-2.56055	0.460693	1.81152	24/12/2018	11:08:32	40112	211.371
0	555	555	0.599854	-0.611816	-0.575928	-2.53027	0.471191	1.83643	24/12/2018	11:08:32	40112	212.231
0	556	556	0.599854	-0.611816	-0.587891	-2.55664	0.448486	1.84839	24/12/2018	11:08:32	40112	211.409
0	557	557	0.599854	-0.611816	-0.587891	-2.58447	0.453125	1.89111	24/12/2018	11:08:32	40112	211.181
0	558	558	0.599854	-0.611816	-0.575928	-2.58862	0.463379	1.89771	24/12/2018	11:08:32	40112	211.666
0	559	559	0.599854	-0.611816	-0.587891	-2.51929	0.461914	1.96509	24/12/2018	11:08:32	40112	211.828
0	560	560	0.587891	-0.611816	-0.587891	-2.56226	0.491699	1.89575	24/12/2018	11:08:32	40112	211.639
0	561	561	0.599854	-0.599854	-0.587891	-2.52734	0.486572	1.85107	24/12/2018	11:08:32	40112	211.823
0	562	562	0.599854	-0.611816	-0.587891	-2.5332	0.400635	1.84009	24/12/2018	11:08:32	40112	212.079
0	563	563	0.599854	-0.611816	-0.587891	-2.5752	0.438721	1.86719	24/12/2018	11:08:32	40112	212.107
0	564	564	0.587891	-0.611816	-0.575928	-2.54639	0.452881	1.88965	24/12/2018	11:08:33	40113	212.203
0	565	565	0.599854	-0.611816	-0.587891	-2.56299	0.44165	1.89038	24/12/2018	11:08:33	40113	212.021
0	566	566	0.599854	-0.611816	-0.587891	-2.53247	0.44873	1.85352	24/12/2018	11:08:33	40113	212.4
0	567	567	0.599854	-0.611816	-0.575928	-2.5249	0.468994	1.88379	24/12/2018	11:08:33	40113	212.711
0	568	568	0.611816	-0.611816	-0.599854	-2.5127	0.468262	1.89844	24/12/2018	11:08:33	40113	212.741
0	569	569	0.599854	-0.611816	-0.587891	-2.5127	0.468262	1.89844	24/12/2018	11:08:33	40113	212.746
0	570	570	0.599854	-0.599854	-0.587891	-2.51099	0.402832	1.91455	24/12/2018	11:08:33	40113	212.866
0	571	571	0.599854	-0.611816	-0.587891	-2.54028	0.499023	1.91455	24/12/2018	11:08:33	40113	213.118
0	572	572	0.587891	-0.611816	-0.587891	-2.51953	0.466797	1.91602	24/12/2018	11:08:33	40113	213.118
0	573	573	0.587891	-0.599854	-0.587891	-2.53662	0.468018	1.94946	24/12/2018	11:08:34	40114	212.964
0	574	574	0.587891	-0.611816	-0.587891	-2.54199	0.433594	1.91553	24/12/2018	11:08:34	40114	213.227
0	575	575	0.587891	-0.611816	-0.587891	-2.5332	0.42627	1.94629	24/12/2018	11:08:34	40114	213.33
0	576	576	0.587891	-0.599854	-0.587891	-2.55957	0.432861	1.93433	24/12/2018	11:08:34	40114	212.912
0	577	577	0.599854	-0.599854	-0.587891	-2.51807	0.439453	1.86523	24/12/2018	11:08:34	40114	213.313
0	578	578	0.599854	-0.611816	-0.587891	-2.56519	0.379639	1.93604	24/12/2018	11:08:34	40114	213.476
0	579	579	0.599854	-0.611816	-0.587891	-2.52051	0.416992	1.89038	24/12/2018	11:08:34	40114	213.313
0	580	580	0.599854	-0.611816	-0.587891	-2.54248	0.509766	1.89063	24/12/2018	11:08:34	40114	213.39
0	581	581	0.587891	-0.599854	-0.587891	-2.52515	0.436035	1.90576	24/12/2018	11:08:34	40114	212.947
0	582	582	0.587891	-0.611816	-0.587891	-2.58789	0.453125	1.92627	24/12/2018	11:08:34	40114	212.453
0	583	583	0.587891	-0.599854	-0.587891	-2.53638	0.453857	1.87085	24/12/2018	11:08:35	40115	212.475
0	584	584	0.587891	-0.611816	-0.599854	-2.54468	0.44751	1.95776	24/12/2018	11:08:35	40115	211.992
0	585	585	0.587891	-0.611816	-0.587891	-2.50317	0.450439	1.87378	24/12/2018	11:08:35	40115	211.852
0	586	586	0.599854	-0.599854	-0.587891	-2.57837	0.433838	1.83203	24/12/2018	11:08:35	40115	212.283
0	587	587	0.599854	-0.611816	-0.599854	-2.5708	0.421387	1.88696	24/12/2018	11:08:35	40115	212.068
0	588	588	0.587891	-0.599854	-0.587891	-2.51929	0.461914	1.89673	24/12/2018	11:08:35	40115	211.892
0	589	589	0.587891	-0.599854	-0.587891	-2.50317	0.488525	1.89136	24/12/2018	11:08:35	40115	211.857
0	590	590	0.611816	-0.599854	-0.587891	-2.54932	0.477051	1.87476	24/12/2018	11:08:35	40115	212.243
0	591	591	0.599854	-0.599854	-0.587891	-2.52979	0.460449	1.86353	24/12/2018	11:08:35	40115	212.554
0	592	592	0.599854	-0.599854	-0.587891	-2.52612	0.494873	1.94238	24/12/2018	11:08:35	40115	212.559
0	593	593	0.599854	-0.611816	-0.599854	-2.52173	0.479248	1.87769	24/12/2018	11:08:36	40116	212.398
0	594	594	0.587891	-0.599854	-0.587891	-2.55029	0.454834	1.95874	24/12/2018	11:08:36	40116	212.432
0	595	595	0.599854	-0.599854	-0.599854	-2.53052	0.414063	1.8877	24/12/2018	11:08:36	40116	212.619
0	596	596	0.587891	-0.611816	-0.587891	-2.50732	0.462646	1.90674	24/12/2018	11:08:36	40116	212.558
0	597	597	0.599854	-0.599854	-0.587891	-2.57886	0.409912	1.89307	24/12/2018	11:08:36	40116	212.825
0	598	598	0.599854	-0.611816	-0.587891	-2.52783	0.419189	1.94238	24/12/2018	11:08:36	40116	213.103
0	599	599	0.599854	-0.599854	-0.587891	-2.53345	0.436768	1.92969	24/12/2018	11:08:36	40116	213.04
0	600	600	0.599854	-0.611816	-0.587891	-2.55273	0.437744	1.79883	24/12/2018	11:08:36	40116	212.79
0	601	601	0.599854	-0.599854	-0.587891	-2.56592	0.460693	1.91187	24/12/2018	11:08:36	40116	212.538
0	602	602	0.599854	-0.611816	-0.587891	-2.56958	0.437012	1.93262	24/12/2018	11:08:36	40116	212.332
0	603	603	0.599854	-0.611816	-0.587891	-2.53149	0.464111	1.84106	24/12/2018	11:08:37	40117	212.585
0	604	604	0.599854	-0.599854	-0.587891	-2.57129	0.466064	1.89575	24/12/2018	11:08:37	40117	212.416
0	605	605	0.623779	-0.611816	-0.587891	-2.53589	0.448975	1.82764	24/12/2018	11:08:37	40117	212.317
0	606	606	0.611816	-0.611816	-0.587891	-2.47754	0.459961	1.81665	24/12/2018	11:08:37	40117	212.847
0	607	607	0.587891	-0.611816	-0.587891	-2.5293	0.419434	1.96558	24/12/2018	11:08:37	40117	212.312
0	608	608	0.575928	-0.599854	-0.587891	-2.50464	0.44751	1.88965	24/12/2018	11:08:37	40117	211.766
0	609	609	0.587891	-0.611816	-0.599854	-2.57031	0.450684	1.78271	24/12/2018	11:08:37	40117	211.715
0	610	610	0.599854	-0.611816	-0.587891	-2.48462	0.458252	1.90308	24/12/2018	11:08:37	40117	212.193
0	611	611	0.611816	-0.611816	-0.587891	-2.5647	0.476318	1.95313	24/12/2018	11:08:37	40117	212.843
0	612	612	0.611816	-0.611816	-0.599854	-2.52954	0.360596	1.86475	24/12/2018	11:08:37	40117	212.905
0	613	613	0.587891	-0.599854	-0.587891	-2.52612	0.462402	1.88696	24/12/2018	11:08:38	40118	212.045
0	614	614	0.599854	-0.599854	-0.575928	-2.51587	0.458252	1.88403	24/12/2018	11:08:38	40118	212.198
0	615	615	0.587891	-0.599854	-0.587891	-2.50171	0.492188	1.8689	24/12/2018	11:08:38	40118	212.556
0	616	616	0.599854	-0.611816	-0.599854	-2.55396	0.463623	1.87695	24/12/2018	11:08:38	40118	211.877
0	617	617	0.599854	-0.599854	-0.599854	-2.53564	0.479736	1.88037	24/12/2018	11:08:38	40118	211.974
0	618	618	0.587891	-0.599854	-0.587891	-2.51172	0.449463	1.86792	24/12/2018	11:08:38	40118	211.806
0	619	619	0.587891	-0.599854	-0.587891	-2.52979	0.429688	1.86719	24/12/2018	11:08:38	40118	211.833
0	620	620	0.587891	-0.599854	-0.587891	-2.5498	0.422119	1.81055	24/12/2018	11:08:38	40118	212.071
0	621	621	0.575928	-0.599854	-0.587891	-2.54736	0.4375	1.94434	24/12/2018	11:08:38	40118	211.962
0	622	622	0.587891	-0.599854	-0.587891	-2.50171	0.417969	1.84741	24/12/2018	11:08:38	40118	212.198
0	623	623	0.587891	-0.599854	-0.587891	-2.46509	0.450684	1.84839	24/12/2018	11:08:39	40119	212.551
0	624	624	0.575928	-0.599854	-0.587891	-2.54004	0.426514	1.95215	24/12/2018	11:08:39	40119	212.147
0	625	625	0.599854	-0.599854	-0.599854	-2.5083	0.483643	1.89063	24/12/2018	11:08:39	40119	212.237
0	626	626	0.599854	-0.611816	-0.599854	-2.54102	0.444092	1.9397	24/12/2018	11:08:39	40119	212.514
0	627	627	0.587891	-0.599854	-0.587891	-2.50513	0.414307	1.84644	24/12/2018	11:08:39	40119	212.146
0	628	628	0.599854	-0.599854	-0.599854	-2.51465	0.477051	1.83105	24/12/2018	11:08:39	40119	212.194
0	629	629	0.599854	-0.611816	-0.599854	-2.50586	0.435303	1.89819	24/12/2018	11:08:39	40119	212.29
0	630	630	0.587891	-0.611816	-0.587891	-2.52881	0.443604	1.84839	24/12/2018	11:08:39	40119	211.852
0	631	631	0.599854	-0.599854	-0.587891	-2.5564	0.47583	1.84546	24/12/2018	11:08:39	40119	212.129
0	632	632	0.587891	-0.599854	-0.587891	-2.50024	0.455566	1.90942	24/12/2018	11:08:39	40119	211.64
0	633	633	0.599854	-0.611816	-0.599854	-2.51294	0.471924	1.93433	24/12/2018	11:08:40	40120	211.398
0	634	634	0.575928	-0.599854	-0.587891	-2.55786	0.476074	1.83472	24/12/2018	11:08:40	40120	211.508
0	635	635	0.587891	-0.599854	-0.587891	-2.50244	0.435059	1.87598	24/12/2018	11:08:40	40120	211.316
0	636	636	0.587891	-0.611816	-0.599854	-2.57422	0.489014	1.82495	24/12/2018	11:08:40	40120	211.524
0	637	637	0.587891	-0.599854	-0.587891	-2.58228	0.440918	1.90039	24/12/2018	11:08:40	40120	212.115
0	638	638	0.587891	-0.599854	-0.587891	-2.51855	0.413574	1.88525	24/12/2018	11:08:40	40120	212.633
0	639	639	0.587891	-0.599854	-0.599854	-2.51538	0.485596	1.88403	24/12/2018	11:08:40	40120	212.452
0	640	640	0.599854	-0.599854	-0.599854	-2.52393	0.449951	1.92725	24/12/2018	11:08:40	40120	212.631
0	641	641	0.599854	-0.611816	-0.599854	-2.47461	0.398926	1.94678	24/12/2018	11:08:40	40120	213.03
0	642	642	0.599854	-0.599854	-0.599854	-2.53833	0.390137	1.97388	24/12/2018	11:08:41	40121	213.514
0	643	643	0.587891	-0.599854	-0.587891	-2.47681	0.444336	1.89575	24/12/2018	11:08:41	40121	213.866
0	644	644	0.599854	-0.599854	-0.599854	-2.57446	0.461182	1.90576	24/12/2018	11:08:41	40121	213.987
0	645	645	0.587891	-0.599854	-0.599854	-2.53467	0.42627	1.94531	24/12/2018	11:08:41	40121	213.962
0	646	646	0.599854	-0.599854	-0.587891	-2.5376	0.416504	1.90698	24/12/2018	11:08:41	40121	213.955
0	647	647	0.599854	-0.599854	-0.599854	-2.52661	0.436279	1.98999	24/12/2018	11:08:41	40121	214.122
0	648	648	0.587891	-0.599854	-0.599854	-2.50293	0.410889	1.92896	24/12/2018	11:08:41	40121	213.796
0	649	649	0.575928	-0.599854	-0.587891	-2.52686	0.439697	1.90308	24/12/2018	11:08:41	40121	213.706
0	650	650	0.587891	-0.599854	-0.587891	-2.56201	0.453613	1.87085	24/12/2018	11:08:41	40121	214.348
0	651	651	0.587891	-0.599854	-0.599854	-2.48779	0.422119	1.96655	24/12/2018	11:08:41	40121	214.399
0	652	652	0.587891	-0.599854	-0.587891	-2.51221	0.421875	2.0249	24/12/2018	11:08:42	40122	214.855
0	653	653	0.599854	-0.599854	-0.599854	-2.51367	0.454346	1.9729	24/12/2018	11:08:42	40122	215.281
0	654	654	0.611816	-0.611816	-0.611816	-2.48535	0.4375	1.99536	24/12/2018	11:08:42	40122	215.182
0	655	655	0.587891	-0.611816	-0.611816	-2.53369	0.438477	1.97559	24/12/2018	11:08:42	40122	214.899
0	656	656	0.599854	-0.599854	-0.623779	-2.49854	0.393311	2.02393	24/12/2018	11:08:42	40122	214.855
0	657	657	0.587891	-0.599854	-0.599854	-2.52466	0.394775	2.02393	24/12/2018	11:08:42	40122	215.035
0	658	658	0.599854	-0.599854	-0.599854	-2.52539	0.4104	1.90845	24/12/2018	11:08:42	40122	215.277
0	659	659	0.587891	-0.599854	-0.611816	-2.49292	0.451904	1.95044	24/12/2018	11:08:42	40122	214.927
0	660	660	0.587891	-0.599854	-0.599854	-2.59473	0.415771	2.00098	24/12/2018	11:08:42	40122	214.452
0	661	661	0.587891	-0.599854	-0.599854	-2.55151	0.384033	1.9541	24/12/2018	11:08:42	40122	214.84
0	662	662	0.587891	-0.587891	-0.599854	-2.53271	0.41748	1.95581	24/12/2018	11:08:43	40123	214.599
0	663	663	0.587891	-0.599854	-0.599854	-2.56152	0.4104	1.9082	24/12/2018	11:08:43	40123	214.045
0	664	664	0.599854	-0.599854	-0.599854	-2.56152	0.4104	1.9082	24/12/2018	11:08:43	40123	214.244
0	665	665	0.599854	-0.599854	-0.599854	-2.48877	0.372314	1.94678	24/12/2018	11:08:43	40123	214.268
0	666	666	0.587891	-0.599854	-0.599854	-2.49438	0.348877	1.89038	24/12/2018	11:08:43	40123	213.66
0	667	667	0.599854	-0.599854	-0.611816	-2.55737	0.461914	1.90576	24/12/2018	11:08:43	40123	213.185
0	668	668	0.587891	-0.599854	-0.599854	-2.552	0.454834	1.94946	24/12/2018	11:08:43	40123	213.086
0	669	669	0.575928	-0.587891	-0.587891	-2.52319	0.436035	1.88599	24/12/2018	11:08:43	40123	212.93
0	670	670	0.599854	-0.599854	-0.623779	-2.51196	0.451172	1.84741	24/12/2018	11:08:43	40123	212.64
0	671	671	0.599854	-0.599854	-0.611816	-2.54053	0.437256	1.90112	24/12/2018	11:08:43	40123	211.875
0	672	672	0.599854	-0.599854	-0.611816	-2.52979	0.427979	1.94067	24/12/2018	11:08:44	40124	211.565
0	673	673	0.599854	-0.599854	-0.599854	-2.52515	0.443359	1.85352	24/12/2018	11:08:44	40124	211.856
0	674	674	0.599854	-0.599854	-0.611816	-2.53516	0.435059	1.89575	24/12/2018	11:08:44	40124	211.97
0	675	675	0.587891	-0.587891	-0.611816	-2.56519	0.484863	1.84106	24/12/2018	11:08:44	40124	211.283
0	676	676	0.599854	-0.587891	-0.599854	-2.54395	0.435791	1.81421	24/12/2018	11:08:44	40124	211.759
0	677	677	0.599854	-0.587891	-0.587891	-2.54419	0.437256	1.88965	24/12/2018	11:08:44	40124	212.522
0	678	678	0.587891	-0.599854	-0.611816	-2.54004	0.394043	1.91724	24/12/2018	11:08:44	40124	212.075
0	679	679	0.587891	-0.599854	-0.599854	-2.59204	0.438232	1.85132	24/12/2018	11:08:44	40124	211.932
0	680	680	0.587891	-0.587891	-0.611816	-2.5188	0.41333	1.90869	24/12/2018	11:08:44	40124	212.042
0	681	681	0.587891	-0.587891	-0.599854	-2.58496	0.392822	1.91016	24/12/2018	11:08:44	40124	212.569
0	682	682	0.587891	-0.599854	-0.611816	-2.56348	0.44873	1.96655	24/12/2018	11:08:45	40125	212.76
0	683	683	0.587891	-0.599854	-0.599854	-2.57129	0.395508	1.93555	24/12/2018	11:08:45	40125	212.907
0	684	684	0.587891	-0.599854	-0.611816	-2.51904	0.42041	1.91553	24/12/2018	11:08:45	40125	212.655
0	685	685	0.599854	-0.587891	-0.599854	-2.52124	0.399902	1.92993	24/12/2018	11:08:45	40125	212.933
0	686	686	0.599854	-0.599854	-0.611816	-2.54248	0.409668	1.85254	24/12/2018	11:08:45	40125	213.006
0	687	687	0.587891	-0.599854	-0.599854	-2.57544	0.406006	1.9209	24/12/2018	11:08:45	40125	212.682
0	688	688	0.587891	-0.599854	-0.599854	-2.50952	0.468262	1.88403	24/12/2018	11:08:45	40125	212.655
0	689	689	0.587891	-0.599854	-0.599854	-2.57837	0.466553	1.90479	24/12/2018	11:08:45	40125	212.567
0	690	690	0.599854	-0.599854	-0.599854	-2.52588	0.418945	1.87134	24/12/2018	11:08:45	40125	212.775
0	691	691	0.599854	-0.599854	-0.611816	-2.58032	0.437256	1.90942	24/12/2018	11:08:45	40125	212.701
0	692	692	0.587891	-0.599854	-0.599854	-2.5647	0.436523	1.9353	24/12/2018	11:08:46	40126	212.59
0	693	693	0.587891	-0.587891	-0.599854	-2.52588	0.417236	1.89575	24/12/2018	11:08:46	40126	212.205
0	694	694	0.587891	-0.599854	-0.611816	-2.55566	0.394775	1.91382	24/12/2018	11:08:46	40126	212.209
0	695	695	0.587891	-0.599854	-0.611816	-2.54346	0.394043	1.90991	24/12/2018	11:08:46	40126	212.028
0	696	696	0.599854	-0.599854	-0.599854	-2.51367	0.485596	1.95776	24/12/2018	11:08:46	40126	212.737
0	697	697	0.587891	-0.599854	-0.599854	-2.53296	0.493652	1.84009	24/12/2018	11:08:46	40126	213.091
0	698	698	0.587891	-0.599854	-0.611816	-2.51514	0.442627	1.9502	24/12/2018	11:08:46	40126	212.615
0	699	699	0.587891	-0.599854	-0.611816	-2.5166	0.473389	1.88501	24/12/2018	11:08:46	40126	212.479
0	700	700	0.587891	-0.599854	-0.611816	-2.55859	0.418945	1.99463	24/12/2018	11:08:46	40126	212.313
0	701	701	0.587891	-0.599854	-0.611816	-2.55664	0.444824	1.95581	24/12/2018	11:08:47	40127	212.241
0	702	702	0.599854	-0.599854	-0.611816	-2.48877	0.439453	1.87402	24/12/2018	11:08:47	40127	212.362
0	703	703	0.587891	-0.599854	-0.599854	-2.52393	0.411865	1.92725	24/12/2018	11:08:47	40127	212.826
0	704	704	0.611816	-0.587891	-0.599854	-2.54541	0.432373	1.87964	24/12/2018	11:08:47	40127	213.133
0	705	705	0.611816	-0.587891	-0.587891	-2.4917	0.460449	1.93164	24/12/2018	11:08:47	40127	213.896
0	706	706	0.599854	-0.599854	-0.611816	-2.54004	0.461182	1.91187	24/12/2018	11:08:47	40127	213.084
0	707	707	0.587891	-0.587891	-0.587891	-2.48999	0.49292	1.90015	24/12/2018	11:08:47	40127	212.605
0	708	708	0.587891	-0.599854	-0.599854	-2.49146	0.455322	1.91162	24/12/2018	11:08:47	40127	212.813
0	709	709	0.599854	-0.599854	-0.611816	-2.51147	0.446045	1.8877	24/12/2018	11:08:47	40127	212.376
0	710	710	0.587891	-0.599854	-0.599854	-2.52173	0.441406	1.86719	24/12/2018	11:08:47	40127	212.521
0	711	711	0.599854	-0.599854	-0.611816	-2.4624	0.463867	1.90088	24/12/2018	11:08:48	40128	212.295
0	712	712	0.599854	-0.599854	-0.611816	-2.49756	0.405762	1.91455	24/12/2018	11:08:48	40128	212.194
0	713	713	0.599854	-0.599854	-0.611816	-2.53467	0.429688	1.87524	24/12/2018	11:08:48	40128	212.146
0	714	714	0.587891	-0.599854	-0.611816	-2.49976	0.379883	1.84497	24/12/2018	11:08:48	40128	211.798
0	715	715	0.587891	-0.587891	-0.599854	-2.53198	0.439941	1.85889	24/12/2018	11:08:48	40128	211.859
0	716	716	0.599854	-0.599854	-0.611816	-2.53589	0.452393	1.8645	24/12/2018	11:08:48	40128	211.885
0	717	717	0.587891	-0.599854	-0.599854	-2.56738	0.455811	1.88599	24/12/2018	11:08:48	40128	211.867
0	718	718	0.599854	-0.599854	-0.611816	-2.51611	0.465332	1.88599	24/12/2018	11:08:48	40128	211.676
0	719	719	0.599854	-0.599854	-0.611816	-2.51196	0.454346	1.91724	24/12/2018	11:08:48	40128	211.664
0	720	720	0.587891	-0.599854	-0.611816	-2.47339	0.478516	1.82031	24/12/2018	11:08:48	40128	211.547
0	721	721	0.599854	-0.599854	-0.599854	-2.50244	0.435059	1.8689	24/12/2018	11:08:49	40129	211.804
0	722	722	0.599854	-0.599854	-0.599854	-2.45581	0.470703	1.89453	24/12/2018	11:08:49	40129	212.41
0	723	723	0.599854	-0.599854	-0.599854	-2.43408	0.450684	1.83813	24/12/2018	11:08:49	40129	212.473
0	724	724	0.599854	-0.599854	-0.611816	-2.51489	0.378906	1.88599	24/12/2018	11:08:49	40129	212.205
0	725	725	0.599854	-0.599854	-0.611816	-2.49951	0.414551	1.83032	24/12/2018	11:08:49	40129	211.916
0	726	726	0.599854	-0.599854	-0.611816	-2.48706	0.439453	1.88599	24/12/2018	11:08:49	40129	211.982
0	727	727	0.599854	-0.587891	-0.611816	-2.49536	0.469238	1.88867	24/12/2018	11:08:49	40129	212.079
0	728	728	0.587891	-0.587891	-0.599854	-2.49487	0.455566	1.84009	24/12/2018	11:08:49	40129	212.212
0	729	729	0.599854	-0.599854	-0.599854	-2.52905	0.446777	1.90015	24/12/2018	11:08:49	40129	212.411
0	730	730	0.599854	-0.599854	-0.611816	-2.53027	0.471191	1.86719	24/12/2018	11:08:49	40129	212.368
0	731	731	0.587891	-0.599854	-0.599854	-2.50806	0.442139	1.92725	24/12/2018	11:08:50	40130	212.232
0	732	732	0.599854	-0.599854	-0.611816	-2.52271	0.425781	1.92627	24/12/2018	11:08:50	40130	212.078
0	733	733	0.575928	-0.587891	-0.587891	-2.56372	0.41748	1.85791	24/12/2018	11:08:50	40130	212.071
0	734	734	0.587891	-0.599854	-0.599854	-2.52271	0.394775	1.89307	24/12/2018	11:08:50	40130	212.541
0	735	735	0.599854	-0.599854	-0.599854	-2.49146	0.456787	1.89819	24/12/2018	11:08:50	40130	212.677
0	736	736	0.599854	-0.599854	-0.611816	-2.56787	0.467773	1.90918	24/12/2018	11:08:50	40130	212.742
0	737	737	0.587891	-0.599854	-0.611816	-2.51904	0.458496	1.88599	24/12/2018	11:08:50	40130	212.074
0	738	738	0.599854	-0.599854	-0.599854	-2.49976	0.414063	1.96045	24/12/2018	11:08:50	40130	212.055
0	739	739	0.599854	-0.599854	-0.611816	-2.5293	0.419434	1.84839	24/12/2018	11:08:50	40130	212.677
0	740	740	0.587891	-0.599854	-0.611816	-2.54883	0.468506	1.90845	24/12/2018	11:08:50	40130	212.195
0	741	741	0.587891	-0.599854	-0.611816	-2.52661	0.5	1.90991	24/12/2018	11:08:51	40131	211.979
0	742	742	0.599854	-0.599854	-0.599854	-2.49585	0.472656	1.86719	24/12/2018	11:08:51	40131	212.552
0	743	743	0.587891	-0.599854	-0.611816	-2.51489	0.438965	2.00879	24/12/2018	11:08:51	40131	212.783
0	744	744	0.587891	-0.599854	-0.611816	-2.5498	0.416748	1.91089	24/12/2018	11:08:51	40131	212.034
0	745	745	0.599854	-0.599854	-0.599854	-2.56519	0.481201	1.96558	24/12/2018	11:08:51	40131	212.44
0	746	746	0.587891	-0.599854	-0.599854	-2.53149	0.431396	1.91187	24/12/2018	11:08:51	40131	212.807
0	747	747	0.599854	-0.599854	-0.599854	-2.50049	0.431396	1.92285	24/12/2018	11:08:51	40131	212.832
0	748	748	0.599854	-0.587891	-0.599854	-2.55103	0.471924	1.93262	24/12/2018	11:08:51	40131	213.179
0	749	749	0.599854	-0.587891	-0.599854	-2.55054	0.43042	1.86792	24/12/2018	11:08:51	40131	212.962
0	750	750	0.587891	-0.599854	-0.599854	-2.52612	0.457275	1.93164	24/12/2018	11:08:51	40131	212.647
0	751	751	0.587891	-0.599854	-0.599854	-2.53027	0.471191	1.89111	24/12/2018	11:08:52	40132	212.568
0	752	752	0.599854	-0.587891	-0.611816	-2.48145	0.466797	1.90308	24/12/2018	11:08:52	40132	212.599
0	753	753	0.599854	-0.599854	-0.599854	-2.54102	0.476563	1.99634	24/12/2018	11:08:52	40132	212.984
0	754	754	0.599854	-0.599854	-0.611816	-2.54761	0.447998	1.90112	24/12/2018	11:08:52	40132	212.988
0	755	755	0.599854	-0.587891	-0.611816	-2.5293	0.448242	1.94873	24/12/2018	11:08:52	40132	212.975
0	756	756	0.599854	-0.599854	-0.599854	-2.53027	0.408691	1.90869	24/12/2018	11:08:52	40132	213.82
0	757	757	0.587891	-0.599854	-0.611816	-2.49316	0.388184	1.93994	24/12/2018	11:08:52	40132	213.898
0	758	758	0.587891	-0.587891	-0.599854	-2.53735	0.441895	1.88867	24/12/2018	11:08:52	40132	213.673
0	759	759	0.599854	-0.599854	-0.611816	-2.5293	0.448242	1.95142	24/12/2018	11:08:52	40132	213.636
0	760	760	0.599854	-0.587891	-0.611816	-2.52954	0.448242	2.15332	24/12/2018	11:08:53	40133	213.733
0	761	761	0.599854	-0.587891	-0.611816	-2.49805	0.414307	1.92358	24/12/2018	11:08:53	40133	213.635
0	762	762	0.599854	-0.599854	-0.611816	-2.52905	0.443359	1.90308	24/12/2018	11:08:53	40133	213.659
0	763	763	0.599854	-0.599854	-0.611816	-2.54565	0.4375	1.86719	24/12/2018	11:08:53	40133	213.546
0	764	764	0.599854	-0.599854	-0.611816	-2.552	0.387451	1.87061	24/12/2018	11:08:53	40133	213.89
0	765	765	0.587891	-0.587891	-0.599854	-2.52759	0.386475	1.85645	24/12/2018	11:08:53	40133	213.833
0	766	766	0.575928	-0.587891	-0.587891	-2.54663	0.421631	1.93726	24/12/2018	11:08:53	40133	213.622
0	767	767	0.587891	-0.587891	-0.611816	-2.52002	0.442627	1.96655	24/12/2018	11:08:53	40133	213.375
0	768	768	0.575928	-0.587891	-0.599854	-2.52173	0.406738	1.96655	24/12/2018	11:08:53	40133	213.15
0	769	769	0.587891	-0.587891	-0.611816	-2.55762	0.396484	1.89746	24/12/2018	11:08:53	40133	213.314
0	770	770	0.599854	-0.587891	-0.611816	-2.52295	0.391357	2.00342	24/12/2018	11:08:54	40134	213.599
0	771	771	0.587891	-0.587891	-0.611816	-2.54956	0.375488	1.90503	24/12/2018	11:08:54	40134	213.355
0	772	772	0.575928	-0.587891	-0.599854	-2.51587	0.432373	1.88501	24/12/2018	11:08:54	40134	213.029
0	773	773	0.587891	-0.587891	-0.611816	-2.50952	0.40625	1.86621	24/12/2018	11:08:54	40134	212.828
0	774	774	0.587891	-0.587891	-0.611816	-2.53174	0.400391	1.90747	24/12/2018	11:08:54	40134	212.569
0	775	775	0.599854	-0.587891	-0.611816	-2.53027	0.407471	1.78833	24/12/2018	11:08:54	40134	212.833
0	776	776	0.587891	-0.587891	-0.611816	-2.51221	0.427002	1.88501	24/12/2018	11:08:54	40134	212.696
0	777	777	0.599854	-0.587891	-0.599854	-2.5293	0.389893	1.83228	24/12/2018	11:08:54	40134	212.942
0	778	778	0.599854	-0.587891	-0.599854	-2.53052	0.41748	1.8877	24/12/2018	11:08:54	40134	213.827
0	779	779	0.599854	-0.587891	-0.611816	-2.52783	0.393555	1.90015	24/12/2018	11:08:54	40134	213.641
0	780	780	0.587891	-0.599854	-0.611816	-2.51904	0.360107	1.9165	24/12/2018	11:08:55	40135	213.313
0	781	781	0.587891	-0.587891	-0.599854	-2.54517	0.397705	1.93701	24/12/2018	11:08:55	40135	213.685
0	782	782	0.599854	-0.587891	-0.599854	-2.49634	0.352295	1.94531	24/12/2018	11:08:55	40135	214.346
0	783	783	0.599854	-0.587891	-0.611816	-2.56396	0.424561	1.93555	24/12/2018	11:08:55	40135	214.794
0	784	784	0.599854	-0.587891	-0.611816	-2.50732	0.390625	1.91724	24/12/2018	11:08:55	40135	214.708
0	785	785	0.587891	-0.587891	-0.611816	-2.55249	0.368652	1.90015	24/12/2018	11:08:55	40135	214.151
0	786	786	0.587891	-0.587891	-0.611816	-2.52271	0.394775	1.92969	24/12/2018	11:08:55	40135	213.929
0	787	787	0.587891	-0.587891	-0.611816	-2.52441	0.356934	1.96216	24/12/2018	11:08:55	40135	213.852
0	788	788	0.587891	-0.587891	-0.611816	-2.52759	0.413818	1.93433	24/12/2018	11:08:55	40135	213.663
0	789	789	0.587891	-0.587891	-0.611816	-2.57397	0.454346	1.87964	24/12/2018	11:08:55	40135	213.628
0	790	790	0.599854	-0.587891	-0.611816	-2.48877	0.399658	1.94531	24/12/2018	11:08:56	40136	213.472
0	791	791	0.599854	-0.587891	-0.611816	-2.53418	0.385254	1.88599	24/12/2018	11:08:56	40136	213.706
0	792	792	0.587891	-0.587891	-0.611816	-2.52686	0.400146	1.9397	24/12/2018	11:08:56	40136	213.538
0	793	793	0.599854	-0.587891	-0.611816	-2.57837	0.431641	1.93433	24/12/2018	11:08:56	40136	213.14
0	794	794	0.599854	-0.587891	-0.611816	-2.552	0.420166	1.84473	24/12/2018	11:08:56	40136	213.369
0	795	795	0.587891	-0.587891	-0.611816	-2.55688	0.379395	1.91309	24/12/2018	11:08:56	40136	213.513
0	796	796	0.599854	-0.587891	-0.611816	-2.5144	0.36499	1.92554	24/12/2018	11:08:56	40136	213.434
0	797	797	0.587891	-0.587891	-0.611816	-2.55615	0.405029	1.86987	24/12/2018	11:08:56	40136	213.326
0	798	798	0.587891	-0.587891	-0.611816	-2.56396	0.457031	2.01147	24/12/2018	11:08:56	40136	212.739
0	799	799	0.587891	-0.587891	-0.611816	-2.52612	0.424316	1.94873	24/12/2018	11:08:56	40136	212.79
0	800	800	0.599854	-0.587891	-0.611816	-2.55908	0.424072	1.98438	24/12/2018	11:08:57	40137	213.166
0	801	801	0.599854	-0.587891	-0.599854	-2.57471	0.366455	1.85474	24/12/2018	11:08:57	40137	213.271
0	802	802	0.599854	-0.587891	-0.611816	-2.57227	0.445557	1.87231	24/12/2018	11:08:57	40137	213.189
0	803	803	0.599854	-0.599854	-0.611816	-2.52539	0.446533	1.94434	24/12/2018	11:08:57	40137	212.955
0	804	804	0.599854	-0.587891	-0.599854	-2.57837	0.437256	1.93921	24/12/2018	11:08:57	40137	213.22
0	805	805	0.587891	-0.587891	-0.611816	-2.5896	0.45166	1.87329	24/12/2018	11:08:57	40137	212.871
0	806	806	0.587891	-0.587891	-0.611816	-2.52124	0.401611	1.94678	24/12/2018	11:08:57	40137	212.337
0	807	807	0.587891	-0.587891	-0.611816	-2.57544	0.385742	1.84033	24/12/2018	11:08:57	40137	212.551
0	808	808	0.587891	-0.587891	-0.611816	-2.56494	0.405762	1.97217	24/12/2018	11:08:57	40137	212.693
0	809	809	0.599854	-0.587891	-0.611816	-2.52173	0.374023	1.85254	24/12/2018	11:08:57	40137	212.94
0	810	810	0.599854	-0.587891	-0.611816	-2.52148	0.403564	1.90576	24/12/2018	11:08:58	40138	213.283
0	811	811	0.599854	-0.587891	-0.611816	-2.51001	0.388916	1.92383	24/12/2018	11:08:58	40138	213.618
0	812	812	0.599854	-0.587891	-0.611816	-2.54492	0.420166	1.88232	24/12/2018	11:08:58	40138	213.563
0	813	813	0.599854	-0.587891	-0.611816	-2.55371	0.427246	1.9541	24/12/2018	11:08:58	40138	213.794
0	814	814	0.599854	-0.587891	-0.611816	-2.54785	0.407959	1.93457	24/12/2018	11:08:58	40138	213.482
0	815	815	0.599854	-0.587891	-0.611816	-2.5144	0.403076	1.89307	24/12/2018	11:08:58	40138	213.413
0	816	816	0.611816	-0.587891	-0.611816	-2.51245	0.394287	1.91992	24/12/2018	11:08:58	40138	213.634
0	817	817	0.599854	-0.587891	-0.611816	-2.49194	0.400146	1.89307	24/12/2018	11:08:58	40138	213.496
0	818	818	0.587891	-0.587891	-0.611816	-2.52515	0.410645	1.83643	24/12/2018	11:08:58	40138	213.245
0	819	819	0.587891	-0.587891	-0.599854	-2.54834	0.421875	1.89209	24/12/2018	11:08:58	40138	213.03
0	820	820	0.587891	-0.587891	-0.611816	-2.54907	0.435791	1.96313	24/12/2018	11:08:59	40139	213.001
0	821	821	0.587891	-0.587891	-0.599854	-2.56299	0.437988	1.94971	24/12/2018	11:08:59	40139	213.222
0	822	822	0.599854	-0.587891	-0.611816	-2.55518	0.351807	1.89136	24/12/2018	11:08:59	40139	213.128
0	823	823	0.599854	-0.587891	-0.611816	-2.52441	0.425781	1.85449	24/12/2018	11:08:59	40139	213.087
0	824	824	0.599854	-0.587891	-0.611816	-2.56665	0.375	1.89136	24/12/2018	11:08:59	40139	213.346
0	825	825	0.599854	-0.587891	-0.599854	-2.57739	0.375	1.98804	24/12/2018	11:08:59	40139	213.965
0	826	826	0.599854	-0.587891	-0.611816	-2.60474	0.443848	1.91211	24/12/2018	11:08:59	40139	214.01
0	827	827	0.599854	-0.587891	-0.611816	-2.55151	0.382568	1.89307	24/12/2018	11:08:59	40139	213.894
0	828	828	0.599854	-0.587891	-0.599854	-2.55542	0.358643	1.89209	24/12/2018	11:08:59	40139	214.232
0	829	829	0.587891	-0.587891	-0.611816	-2.53516	0.396973	2	24/12/2018	11:09:00	40140	214.161
0	830	830	0.587891	-0.587891	-0.611816	-2.52075	0.42041	1.9541	24/12/2018	11:09:00	40140	214.11
0	831	831	0.587891	-0.587891	-0.611816	-2.53931	0.381836	1.91113	24/12/2018	11:09:00	40140	213.823
0	832	832	0.599854	-0.587891	-0.611816	-2.4834	0.399658	1.94531	24/12/2018	11:09:00	40140	214.367
0	833	833	0.599854	-0.587891	-0.611816	-2.53271	0.390381	1.87866	24/12/2018	11:09:00	40140	214.574
0	834	834	0.599854	-0.587891	-0.611816	-2.5022	0.327881	1.94702	24/12/2018	11:09:00	40140	214.718
0	835	835	0.599854	-0.587891	-0.611816	-2.53198	0.374512	1.86011	24/12/2018	11:09:00	40140	214.357
0	836	836	0.587891	-0.587891	-0.611816	-2.49854	0.396973	1.90674	24/12/2018	11:09:00	40140	213.931
0	837	837	0.587891	-0.587891	-0.599854	-2.4939	0.374512	1.84546	24/12/2018	11:09:00	40140	213.882
0	838	838	0.599854	-0.587891	-0.599854	-2.51636	0.401123	1.97559	24/12/2018	11:09:00	40140	214.211
0	839	839	0.599854	-0.587891	-0.611816	-2.56201	0.453613	1.93701	24/12/2018	11:09:01	40141	214.139
0	840	840	0.599854	-0.587891	-0.611816	-2.57275	0.390625	1.875	24/12/2018	11:09:01	40141	213.41
0	841	841	0.599854	-0.587891	-0.611816	-2.52539	0.436035	1.94751	24/12/2018	11:09:01	40141	213.23
0	842	842	0.599854	-0.587891	-0.611816	-2.54321	0.423584	1.95776	24/12/2018	11:09:01	40141	213.23
0	843	843	0.587891	-0.587891	-0.611816	-2.52759	0.413818	1.87134	24/12/2018	11:09:01	40141	213.028
0	844	844	0.599854	-0.587891	-0.611816	-2.49707	0.434814	1.89063	24/12/2018	11:09:01	40141	212.785
0	845	845	0.599854	-0.587891	-0.611816	-2.59814	0.416016	1.875	24/12/2018	11:09:01	40141	212.975
0	846	846	0.587891	-0.587891	-0.611816	-2.56689	0.40918	1.96069	24/12/2018	11:09:01	40141	212.833
0	847	847	0.587891	-0.587891	-0.611816	-2.50879	0.417969	1.90845	24/12/2018	11:09:01	40141	212.518
0	848	848	0.599854	-0.587891	-0.611816	-2.52441	0.425537	1.91553	24/12/2018	11:09:01	40141	212.721
0	849	849	0.599854	-0.587891	-0.599854	-2.54077	0.409668	1.86719	24/12/2018	11:09:02	40142	213.403
0	850	850	0.587891	-0.587891	-0.611816	-2.4873	0.375732	1.82935	24/12/2018	11:09:02	40142	213.151
0	851	851	0.599854	-0.587891	-0.611816	-2.53638	0.393799	1.86621	24/12/2018	11:09:02	40142	213.042
0	852	852	0.599854	-0.587891	-0.611816	-2.53101	0.381348	1.91357	24/12/2018	11:09:02	40142	213.35
0	853	853	0.599854	-0.587891	-0.611816	-2.54858	0.394531	1.93799	24/12/2018	11:09:02	40142	213.409
0	854	854	0.587891	-0.587891	-0.611816	-2.55884	0.415283	1.89575	24/12/2018	11:09:02	40142	213.335
0	855	855	0.599854	-0.587891	-0.611816	-2.55884	0.415283	1.89575	24/12/2018	11:09:02	40142	213.609
0	856	856	0.587891	-0.587891	-0.611816	-2.51782	0.399658	1.96313	24/12/2018	11:09:02	40142	213.528
0	857	857	0.587891	-0.587891	-0.611816	-2.53662	0.393799	1.90991	24/12/2018	11:09:02	40142	213.562
0	858	858	0.599854	-0.587891	-0.611816	-2.53711	0.371338	1.91821	24/12/2018	11:09:02	40142	213.393
0	859	859	0.587891	-0.587891	-0.611816	-2.53052	0.415771	1.97559	24/12/2018	11:09:03	40143	213.181
0	860	860	0.587891	-0.587891	-0.611816	-2.55103	0.44458	1.91016	24/12/2018	11:09:03	40143	213.186
0	861	861	0.587891	-0.587891	-0.611816	-2.54346	0.394043	1.96216	24/12/2018	11:09:03	40143	213.417
0	862	862	0.587891	-0.587891	-0.611816	-2.5498	0.418701	1.82861	24/12/2018	11:09:03	40143	213.056
0	863	863	0.599854	-0.587891	-0.611816	-2.51025	0.416504	1.85889	24/12/2018	11:09:03	40143	213.424
0	864	864	0.587891	-0.587891	-0.611816	-2.49512	0.395264	1.91553	24/12/2018	11:09:03	40143	213.141
0	865	865	0.599854	-0.587891	-0.611816	-2.54492	0.38916	1.94263	24/12/2018	11:09:03	40143	213.101
0	866	866	0.599854	-0.587891	-0.611816	-2.54126	0.417969	1.86108	24/12/2018	11:09:03	40143	213.287
0	867	867	0.599854	-0.587891	-0.611816	-2.55444	0.403076	1.99268	24/12/2018	11:09:03	40143	213
0	868	868	0.587891	-0.587891	-0.611816	-2.59302	0.479248	1.95874	24/12/2018	11:09:03	40143	212.706
0	869	869	0.599854	-0.587891	-0.611816	-2.53369	0.369385	1.90918	24/12/2018	11:09:04	40144	212.879
0	870	870	0.587891	-0.587891	-0.611816	-2.54028	0.468018	1.91162	24/12/2018	11:09:04	40144	213.01
0	871	871	0.599854	-0.587891	-0.611816	-2.50537	0.386963	1.83301	24/12/2018	11:09:04	40144	212.851
0	872	872	0.599854	-0.587891	-0.611816	-2.57007	0.406006	1.80786	24/12/2018	11:09:04	40144	213.223
0	873	873	0.587891	-0.587891	-0.611816	-2.47925	0.421875	1.90747	24/12/2018	11:09:04	40144	213.002
0	874	874	0.599854	-0.587891	-0.611816	-2.49536	0.403564	1.96753	24/12/2018	11:09:04	40144	213.314
0	875	875	0.587891	-0.587891	-0.611816	-2.52246	0.455078	1.94678	24/12/2018	11:09:04	40144	213.181
0	876	876	0.575928	-0.587891	-0.611816	-2.52637	0.427734	1.9209	24/12/2018	11:09:04	40144	212.832
0	877	877	0.599854	-0.587891	-0.611816	-2.52808	0.394775	1.97021	24/12/2018	11:09:04	40144	213.258
0	878	878	0.599854	-0.587891	-0.611816	-2.51709	0.318604	1.84473	24/12/2018	11:09:04	40144	214.235
0	879	879	0.587891	-0.587891	-0.611816	-2.5166	0.378906	1.86743	24/12/2018	11:09:05	40145	214.165
0	880	880	0.587891	-0.587891	-0.611816	-2.51489	0.378906	1.8269	24/12/2018	11:09:05	40145	213.87
0	881	881	0.599854	-0.587891	-0.611816	-2.47363	0.378418	1.88135	24/12/2018	11:09:05	40145	214.318
0	882	882	0.587891	-0.587891	-0.611816	-2.56714	0.348877	1.95044	24/12/2018	11:09:05	40145	214.529
0	883	883	0.599854	-0.587891	-0.623779	-2.50781	0.366211	1.92212	24/12/2018	11:09:05	40145	213.934
0	884	884	0.599854	-0.587891	-0.611816	-2.49512	0.362305	1.88501	24/12/2018	11:09:05	40145	214.356
0	885	885	0.599854	-0.587891	-0.611816	-2.54541	0.361328	1.94336	24/12/2018	11:09:05	40145	214.469
0	886	886	0.599854	-0.587891	-0.611816	-2.5415	0.385498	1.96411	24/12/2018	11:09:05	40145	214.514
0	887	887	0.599854	-0.587891	-0.611816	-2.60864	0.386963	1.87524	24/12/2018	11:09:05	40145	214.366
0	888	888	0.587891	-0.587891	-0.611816	-2.5249	0.362061	1.96924	24/12/2018	11:09:06	40146	213.922
0	889	889	0.599854	-0.587891	-0.611816	-2.55908	0.396484	1.8689	24/12/2018	11:09:06	40146	213.779
0	890	890	0.599854	-0.587891	-0.611816	-2.55078	0.395996	1.88354	24/12/2018	11:09:06	40146	214.117
0	891	891	0.599854	-0.587891	-0.611816	-2.53027	0.439941	1.92969	24/12/2018	11:09:06	40146	214.117
0	892	892	0.587891	-0.587891	-0.611816	-2.57471	0.428223	1.95581	24/12/2018	11:09:06	40146	213.66
0	893	893	0.587891	-0.587891	-0.611816	-2.49878	0.365967	1.87231	24/12/2018	11:09:06	40146	213.693
0	894	894	0.587891	-0.587891	-0.611816	-2.49609	0.348633	1.91089	24/12/2018	11:09:06	40146	213.264
0	895	895	0.587891	-0.587891	-0.611816	-2.55933	0.367188	1.94971	24/12/2018	11:09:06	40146	213.24
0	896	896	0.599854	-0.587891	-0.611816	-2.58887	0.39624	1.92114	24/12/2018	11:09:06	40146	213.364
0	897	897	0.599854	-0.587891	-0.611816	-2.53638	0.390381	1.93066	24/12/2018	11:09:06	40146	213.482
0	898	898	0.599854	-0.587891	-0.599854	-2.54419	0.40625	1.86182	24/12/2018	11:09:07	40147	213.682
0	899	899	0.587891	-0.587891	-0.611816	-2.55054	0.43042	1.88867	24/12/2018	11:09:07	40147	213.195
0	900	900	0.599854	-0.587891	-0.611816	-2.53418	0.417725	1.87231	24/12/2018	11:09:07	40147	212.844
0	901	901	0.599854	-0.587891	-0.611816	-2.51538	0.384277	1.8186	24/12/2018	11:09:07	40147	212.883
0	902	902	0.599854	-0.587891	-0.611816	-2.47949	0.361816	1.81567	24/12/2018	11:09:07	40147	212.684
0	903	903	0.599854	-0.587891	-0.599854	-2.56274	0.398682	1.85254	24/12/2018	11:09:07	40147	212.626
0	904	904	0.587891	-0.587891	-0.611816	-2.51099	0.401123	1.92456	24/12/2018	11:09:07	40147	212.601
0	905	905	0.587891	-0.587891	-0.611816	-2.51489	0.411621	1.90747	24/12/2018	11:09:07	40147	212.34
0	906	906	0.611816	-0.587891	-0.599854	-2.59082	0.405029	1.85718	24/12/2018	11:09:07	40147	213.048
0	907	907	0.599854	-0.587891	-0.599854	-2.55493	0.418945	1.86792	24/12/2018	11:09:07	40147	213.788
0	908	908	0.587891	-0.587891	-0.599854	-2.53271	0.455566	1.97827	24/12/2018	11:09:08	40148	213.793
0	909	909	0.599854	-0.587891	-0.611816	-2.53906	0.409668	1.92627	24/12/2018	11:09:08	40148	213.917
0	910	910	0.599854	-0.587891	-0.611816	-2.55249	0.434082	1.91724	24/12/2018	11:09:08	40148	213.943
0	911	911	0.587891	-0.587891	-0.611816	-2.52368	0.406982	1.95874	24/12/2018	11:09:08	40148	213.842
0	912	912	0.599854	-0.587891	-0.611816	-2.54834	0.385498	2.04468	24/12/2018	11:09:08	40148	213.964
0	913	913	0.599854	-0.587891	-0.599854	-2.54883	0.397949	1.97754	24/12/2018	11:09:08	40148	214.334
0	914	914	0.587891	-0.587891	-0.611816	-2.52197	0.410156	1.9541	24/12/2018	11:09:08	40148	213.83
0	915	915	0.599854	-0.587891	-0.611816	-2.53931	0.383545	1.94189	24/12/2018	11:09:08	40148	213.416
0	916	916	0.599854	-0.587891	-0.611816	-2.57593	0.390869	1.875	24/12/2018	11:09:08	40148	213.674
0	917	917	0.587891	-0.587891	-0.611816	-2.56323	0.446777	1.86621	24/12/2018	11:09:08	40148	212.813
0	918	918	0.587891	-0.587891	-0.611816	-2.59619	0.44873	1.90308	24/12/2018	11:09:09	40149	212.124
0	919	919	0.599854	-0.587891	-0.611816	-2.56909	0.357666	1.82251	24/12/2018	11:09:09	40149	212.068
0	920	920	0.587891	-0.587891	-0.611816	-2.53687	0.398682	1.88428	24/12/2018	11:09:09	40149	211.661
0	921	921	0.587891	-0.587891	-0.611816	-2.56909	0.454102	1.79956	24/12/2018	11:09:09	40149	211.403
0	922	922	0.599854	-0.587891	-0.611816	-2.58325	0.427002	1.9292	24/12/2018	11:09:09	40149	211.853
0	923	923	0.587891	-0.587891	-0.611816	-2.54614	0.418457	1.89941	24/12/2018	11:09:09	40149	212.175
0	924	924	0.587891	-0.587891	-0.611816	-2.57397	0.411133	1.81934	24/12/2018	11:09:09	40149	212.21
0	925	925	0.599854	-0.587891	-0.611816	-2.52173	0.40332	1.94238	24/12/2018	11:09:09	40149	212.62
0	926	926	0.587891	-0.587891	-0.611816	-2.5498	0.380371	1.93896	24/12/2018	11:09:09	40149	212.6
0	927	927	0.599854	-0.587891	-0.611816	-2.5415	0.359619	1.88403	24/12/2018	11:09:09	40149	212.764
0	928	928	0.587891	-0.587891	-0.611816	-2.55615	0.405273	1.91724	24/12/2018	11:09:10	40150	212.754
0	929	929	0.587891	-0.587891	-0.611816	-2.58301	0.387451	1.94897	24/12/2018	11:09:10	40150	212.716
0	930	930	0.587891	-0.587891	-0.611816	-2.56226	0.387939	1.86816	24/12/2018	11:09:10	40150	212.88
0	931	931	0.599854	-0.587891	-0.611816	-2.56494	0.441895	1.85132	24/12/2018	11:09:10	40150	213.006
0	932	932	0.587891	-0.587891	-0.611816	-2.56152	0.4104	1.8938	24/12/2018	11:09:10	40150	213.014
0	933	933	0.587891	-0.587891	-0.611816	-2.53442	0.423096	1.96484	24/12/2018	11:09:10	40150	212.865
0	934	934	0.587891	-0.587891	-0.611816	-2.51904	0.393066	1.8313	24/12/2018	11:09:10	40150	212.766
0	935	935	0.587891	-0.587891	-0.611816	-2.54248	0.404541	1.91943	24/12/2018	11:09:10	40150	212.526
0	936	936	0.587891	-0.587891	-0.611816	-2.51001	0.385498	1.92969	24/12/2018	11:09:10	40150	212.873
0	937	937	0.599854	-0.587891	-0.611816	-2.53491	0.388428	1.92969	24/12/2018	11:09:10	40150	213.509
0	938	938	0.587891	-0.587891	-0.611816	-2.51172	0.415039	1.86353	24/12/2018	11:09:11	40151	213.655
0	939	939	0.587891	-0.587891	-0.611816	-2.55591	0.399902	1.85815	24/12/2018	11:09:11	40151	213.429
0	940	940	0.587891	-0.587891	-0.611816	-2.55518	0.384277	1.9917	24/12/2018	11:09:11	40151	213.67
0	941	941	0.587891	-0.587891	-0.611816	-2.57178	0.373047	1.94336	24/12/2018	11:09:11	40151	213.813
0	942	942	0.599854	-0.587891	-0.599854	-2.57764	0.384033	1.92627	24/12/2018	11:09:11	40151	214.021
0	943	943	0.599854	-0.587891	-0.611816	-2.54712	0.370361	1.91577	24/12/2018	11:09:11	40151	214.383
0	944	944	0.599854	-0.587891	-0.611816	-2.55615	0.40332	1.9458	24/12/2018	11:09:11	40151	214.198
0	945	945	0.587891	-0.587891	-0.611816	-2.50464	0.374756	1.92188	24/12/2018	11:09:11	40151	214.05
0	946	946	0.587891	-0.587891	-0.611816	-2.54224	0.370117	1.84766	24/12/2018	11:09:11	40151	213.742
0	947	947	0.587891	-0.587891	-0.611816	-2.57056	0.383301	1.99097	24/12/2018	11:09:11	40151	213.665
0	948	948	0.587891	-0.587891	-0.611816	-2.57764	0.38916	1.88965	24/12/2018	11:09:12	40152	213.456
0	949	949	0.599854	-0.587891	-0.611816	-2.57764	0.38916	1.88965	24/12/2018	11:09:12	40152	213.482
0	950	950	0.587891	-0.587891	-0.611816	-2.52954	0.391602	1.95215	24/12/2018	11:09:12	40152	213.275
0	951	951	0.599854	-0.587891	-0.611816	-2.54712	0.370361	1.90039	24/12/2018	11:09:12	40152	212.93
0	952	952	0.599854	-0.587891	-0.611816	-2.56152	0.412354	1.86621	24/12/2018	11:09:12	40152	213.27
0	953	953	0.599854	-0.587891	-0.611816	-2.56201	0.419189	1.90039	24/12/2018	11:09:12	40152	212.896
0	954	954	0.599854	-0.587891	-0.611816	-2.52856	0.410645	1.86084	24/12/2018	11:09:12	40152	213.005
0	955	955	0.587891	-0.587891	-0.611816	-2.57739	0.451172	1.92456	24/12/2018	11:09:12	40152	212.73
0	956	956	0.599854	-0.587891	-0.611816	-2.56494	0.374756	1.91113	24/12/2018	11:09:12	40152	212.435
0	957	957	0.599854	-0.587891	-0.611816	-2.57788	0.390869	1.86548	24/12/2018	11:09:13	40153	212.253
0	958	958	0.587891	-0.587891	-0.611816	-2.53687	0.398682	1.90845	24/12/2018	11:09:13	40153	212.169
0	959	959	0.599854	-0.587891	-0.611816	-2.55566	0.400146	1.86816	24/12/2018	11:09:13	40153	212.519
0	960	960	0.599854	-0.587891	-0.611816	-2.55078	0.434082	1.89844	24/12/2018	11:09:13	40153	212.536
0	961	961	0.599854	-0.587891	-0.611816	-2.56689	0.410889	1.80713	24/12/2018	11:09:13	40153	212.412
0	962	962	0.587891	-0.587891	-0.611816	-2.54639	0.418213	1.91724	24/12/2018	11:09:13	40153	212.15
0	963	963	0.587891	-0.587891	-0.611816	-2.52539	0.374023	1.96216	24/12/2018	11:09:13	40153	211.817
0	964	964	0.599854	-0.587891	-0.611816	-2.55469	0.447998	1.83398	24/12/2018	11:09:13	40153	211.792
0	965	965	0.587891	-0.587891	-0.611816	-2.60522	0.385254	1.83154	24/12/2018	11:09:13	40153	212.008
0	966	966	0.587891	-0.587891	-0.611816	-2.50073	0.405762	1.89038	24/12/2018	11:09:13	40153	211.958
0	967	967	0.599854	-0.587891	-0.611816	-2.50659	0.385498	1.77588	24/12/2018	11:09:14	40154	212.347
0	968	968	0.599854	-0.587891	-0.611816	-2.54321	0.425293	1.84912	24/12/2018	11:09:14	40154	211.88
0	969	969	0.599854	-0.587891	-0.611816	-2.54688	0.394287	1.93066	24/12/2018	11:09:14	40154	211.572
0	970	970	0.599854	-0.587891	-0.611816	-2.54688	0.390869	1.91309	24/12/2018	11:09:14	40154	211.794
0	971	971	0.587891	-0.587891	-0.611816	-2.53564	0.412598	1.86011	24/12/2018	11:09:14	40154	211.357
0	972	972	0.599854	-0.587891	-0.611816	-2.58984	0.488037	1.76367	24/12/2018	11:09:14	40154	211.251
0	973	973	0.611816	-0.599854	-0.623779	-2.51514	0.415039	1.89038	24/12/2018	11:09:14	40154	211.59
0	974	974	0.575928	-0.587891	-0.611816	-2.55444	0.405029	1.87134	24/12/2018	11:09:14	40154	211.213
0	975	975	0.575928	-0.587891	-0.611816	-2.5332	0.469727	1.79712	24/12/2018	11:09:14	40154	210.679
0	976	976	0.599854	-0.587891	-0.611816	-2.59497	0.420898	1.91748	24/12/2018	11:09:14	40154	211.084
0	977	977	0.599854	-0.587891	-0.611816	-2.51782	0.435791	1.87329	24/12/2018	11:09:15	40155	211.477
0	978	978	0.599854	-0.587891	-0.611816	-2.552	0.427246	1.8689	24/12/2018	11:09:15	40155	212.115
0	979	979	0.599854	-0.587891	-0.611816	-2.50781	0.404297	1.8833	24/12/2018	11:09:15	40155	212.115
0	980	980	0.599854	-0.587891	-0.611816	-2.50488	0.385254	1.88135	24/12/2018	11:09:15	40155	212.378
0	981	981	0.587891	-0.587891	-0.611816	-2.52808	0.427734	1.87085	24/12/2018	11:09:15	40155	212.369
0	982	982	0.599854	-0.587891	-0.611816	-2.52759	0.422852	1.89502	24/12/2018	11:09:15	40155	211.961
0	983	983	0.599854	-0.587891	-0.611816	-2.5708	0.421387	1.927	24/12/2018	11:09:15	40155	212.227
0	984	984	0.599854	-0.587891	-0.611816	-2.54858	0.390869	1.9436	24/12/2018	11:09:15	40155	212.396
0	985	985	0.599854	-0.587891	-0.611816	-2.55713	0.393311	1.80249	24/12/2018	11:09:15	40155	212.517
0	986	986	0.587891	-0.587891	-0.611816	-2.53198	0.471191	1.79639	24/12/2018	11:09:15	40155	212.389
0	987	987	0.599854	-0.587891	-0.611816	-2.51514	0.442627	1.89209	24/12/2018	11:09:16	40156	212.446
0	988	988	0.587891	-0.587891	-0.611816	-2.52734	0.382813	1.8689	24/12/2018	11:09:16	40156	212.464
0	989	989	0.599854	-0.587891	-0.611816	-2.52075	0.387939	1.92896	24/12/2018	11:09:16	40156	212.66
0	990	990	0.587891	-0.587891	-0.611816	-2.53491	0.393799	1.93091	24/12/2018	11:09:16	40156	212.474
0	991	991	0.599854	-0.587891	-0.611816	-2.52393	0.415771	1.87598	24/12/2018	11:09:16	40156	212.505
0	992	992	0.599854	-0.587891	-0.611816	-2.55029	0.454834	1.94873	24/12/2018	11:09:16	40156	213.25
0	993	993	0.623779	-0.599854	-0.623779	-2.50415	0.400635	1.94873	24/12/2018	11:09:16	40156	213.352
0	994	994	0.587891	-0.599854	-0.623779	-2.54761	0.408203	1.8772	24/12/2018	11:09:16	40156	212.747
0	995	995	0.587891	-0.587891	-0.611816	-2.51587	0.394287	1.79468	24/12/2018	11:09:16	40156	212.042
0	996	996	0.587891	-0.587891	-0.611816	-2.5415	0.359619	1.87769	24/12/2018	11:09:16	40156	212.011
0	997	997	0.599854	-0.587891	-0.611816	-2.53516	0.400879	1.80884	24/12/2018	11:09:17	40157	212.296
0	998	998	0.587891	-0.587891	-0.611816	-2.5188	0.387939	1.80957	24/12/2018	11:09:17	40157	212.247
0	999	999	0.599854	-0.587891	-0.611816	-2.54883	0.399658	1.84375	24/12/2018	11:09:17	40157	211.991
0	1000	1000	0.587891	-0.587891	-0.611816	-2.52319	0.405273	1.85986	24/12/2018	11:09:17	40157	211.92
0	1001	1001	0.587891	-0.587891	-0.611816	-2.57275	0.390625	1.90747	24/12/2018	11:09:17	40157	212.007
0	1002	1002	0.599854	-0.587891	-0.611816	-2.53906	0.407959	1.87402	24/12/2018	11:09:17	40157	211.926
0	1003	1003	0.587891	-0.587891	-0.611816	-2.53003	0.400391	1.86255	24/12/2018	11:09:17	40157	211.965
0	1004	1004	0.599854	-0.587891	-0.611816	-2.55103	0.375732	1.81445	24/12/2018	11:09:17	40157	212.216
0	1005	1005	0.599854	-0.587891	-0.611816	-2.52832	0.369385	1.87988	24/12/2018	11:09:17	40157	212.52
0	1006	1006	0.587891	-0.587891	-0.611816	-2.5708	0.419434	1.85791	24/12/2018	11:09:17	40157	212.205
0	1007	1007	0.611816	-0.587891	-0.611816	-2.52222	0.350098	1.76855	24/12/2018	11:09:18	40158	212.218
0	1008	1008	0.587891	-0.587891	-0.611816	-2.55908	0.362061	1.88599	24/12/2018	11:09:18	40158	212.323
0	1009	1009	0.587891	-0.587891	-0.611816	-2.54541	0.366943	1.84644	24/12/2018	11:09:18	40158	212.004
0	1010	1010	0.599854	-0.587891	-0.611816	-2.57446	0.361084	1.80713	24/12/2018	11:09:18	40158	212.086
0	1011	1011	0.599854	-0.587891	-0.611816	-2.54858	0.427002	1.85742	24/12/2018	11:09:18	40158	212.153
0	1012	1012	0.611816	-0.587891	-0.611816	-2.56787	0.431396	1.95142	24/12/2018	11:09:18	40158	212.763
0	1013	1013	0.587891	-0.587891	-0.611816	-2.53271	0.388672	1.88867	24/12/2018	11:09:18	40158	212.698
0	1014	1014	0.599854	-0.587891	-0.611816	-2.59692	0.431641	1.85522	24/12/2018	11:09:18	40158	212.412
0	1015	1015	0.599854	-0.587891	-0.611816	-2.54541	0.397461	1.87134	24/12/2018	11:09:18	40158	212.658
0	1016	1016	0.587891	-0.587891	-0.611816	-2.55176	0.382568	1.94531	24/12/2018	11:09:19	40159	212.831
0	1017	1017	0.587891	-0.587891	-0.611816	-2.59595	0.372803	1.89063	24/12/2018	11:09:19	40159	212.59
0	1018	1018	0.587891	-0.587891	-0.611816	-2.53906	0.406006	1.9021	24/12/2018	11:09:19	40159	212.723
0	1019	1019	0.599854	-0.587891	-0.611816	-2.50806	0.381836	1.84741	24/12/2018	11:09:19	40159	213.043
0	1020	1020	0.599854	-0.587891	-0.611816	-2.51636	0.368652	1.93335	24/12/2018	11:09:19	40159	213.517
0	1021	1021	0.587891	-0.587891	-0.611816	-2.58398	0.411865	1.8457	24/12/2018	11:09:19	40159	213.207
0	1022	1022	0.587891	-0.587891	-0.611816	-2.55103	0.404785	1.96411	24/12/2018	11:09:19	40159	212.998
0	1023	1023	0.587891	-0.587891	-0.611816	-2.58838	0.394775	1.96411	24/12/2018	11:09:19	40159	212.92
0	1024	1024	0.587891	-0.587891	-0.611816	-2.58789	0.420654	1.93335	24/12/2018	11:09:19	40159	212.765
0	1025	1025	0.587891	-0.587891	-0.611816	-2.58203	0.404785	1.87158	24/12/2018	11:09:19	40159	212.763
0	1026	1026	0.599854	-0.587891	-0.611816	-2.56812	0.334961	1.9021	24/12/2018	11:09:20	40160	212.56
0	1027	1027	0.599854	-0.587891	-0.611816	-2.55469	0.377686	1.84937	24/12/2018	11:09:20	40160	213.13
0	1028	1028	0.587891	-0.587891	-0.611816	-2.60205	0.359375	1.83057	24/12/2018	11:09:20	40160	212.719
0	1029	1029	0.587891	-0.587891	-0.611816	-2.57007	0.402344	1.89575	24/12/2018	11:09:20	40160	212.243
0	1030	1030	0.611816	-0.587891	-0.611816	-2.57739	0.418213	1.87085	24/12/2018	11:09:20	40160	212.709
0	1031	1031	0.623779	-0.587891	-0.599854	-2.57446	0.361084	1.90747	24/12/2018	11:09:20	40160	213.644
0	1032	1032	0.611816	-0.587891	-0.611816	-2.55664	0.380859	1.8772	24/12/2018	11:09:20	40160	213.385
0	1033	1033	0.599854	-0.587891	-0.599854	-2.58789	0.387939	1.85449	24/12/2018	11:09:20	40160	213.095
0	1034	1034	0.599854	-0.587891	-0.611816	-2.56323	0.408936	1.92188	24/12/2018	11:09:20	40160	213.026
0	1035	1035	0.587891	-0.587891	-0.611816	-2.58936	0.413574	1.91016	24/12/2018	11:09:20	40160	212.462
0	1036	1036	0.599854	-0.587891	-0.611816	-2.60229	0.362793	1.84766	24/12/2018	11:09:21	40161	212.558
0	1037	1037	0.599854	-0.587891	-0.611816	-2.51001	0.383789	1.88867	24/12/2018	11:09:21	40161	212.845
0	1038	1038	0.587891	-0.587891	-0.611816	-2.56396	0.391846	1.90039	24/12/2018	11:09:21	40161	212.471
0	1039	1039	0.587891	-0.587891	-0.599854	-2.54663	0.423584	1.86011	24/12/2018	11:09:21	40161	212.431
0	1040	1040	0.599854	-0.587891	-0.599854	-2.55371	0.425781	1.89478	24/12/2018	11:09:21	40161	212.704
0	1041	1041	0.599854	-0.587891	-0.599854	-2.55078	0.401367	1.97192	24/12/2018	11:09:21	40161	212.955
0	1042	1042	0.599854	-0.575928	-0.599854	-2.57446	0.425049	1.87402	24/12/2018	11:09:21	40161	212.63
0	1043	1043	0.599854	-0.587891	-0.611816	-2.62305	0.427734	1.90137	24/12/2018	11:09:21	40161	212.001
0	1044	1044	0.599854	-0.587891	-0.599854	-2.62305	0.427734	1.90137	24/12/2018	11:09:21	40161	211.874
0	1045	1045	0.599854	-0.587891	-0.611816	-2.57275	0.390625	1.89844	24/12/2018	11:09:21	40161	211.887
0	1046	1046	0.599854	-0.587891	-0.611816	-2.55811	0.412109	1.76294	24/12/2018	11:09:22	40162	211.831
0	1047	1047	0.599854	-0.599854	-0.611816	-2.58521	0.434082	1.8313	24/12/2018	11:09:22	40162	211.737
0	1048	1048	0.587891	-0.587891	-0.611816	-2.59692	0.362549	1.83643	24/12/2018	11:09:22	40162	211.457
0	1049	1049	0.599854	-0.587891	-0.599854	-2.5144	0.404785	1.823	24/12/2018	11:09:22	40162	211.626
0	1050	1050	0.599854	-0.587891	-0.611816	-2.58472	0.360107	1.90601	24/12/2018	11:09:22	40162	211.693
0	1051	1051	0.599854	-0.587891	-0.611816	-2.58594	0.380859	1.92578	24/12/2018	11:09:22	40162	211.286
0	1052	1052	0.611816	-0.587891	-0.611816	-2.58716	0.436035	1.86353	24/12/2018	11:09:22	40162	211.791
0	1053	1053	0.599854	-0.587891	-0.611816	-2.56323	0.414307	1.84009	24/12/2018	11:09:22	40162	211.791
0	1054	1054	0.599854	-0.587891	-0.611816	-2.56201	0.421143	1.81689	24/12/2018	11:09:22	40162	211.234
0	1055	1055	0.599854	-0.587891	-0.611816	-2.59253	0.405273	1.84937	24/12/2018	11:09:22	40162	211.141
0	1056	1056	0.599854	-0.587891	-0.611816	-2.57349	0.437012	1.90918	24/12/2018	11:09:23	40163	210.866
0	1057	1057	0.599854	-0.587891	-0.611816	-2.552	0.425781	1.80322	24/12/2018	11:09:23	40163	210.67
0	1058	1058	0.599854	-0.587891	-0.599854	-2.55054	0.46875	1.79956	24/12/2018	11:09:23	40163	211.295
0	1059	1059	0.587891	-0.587891	-0.599854	-2.53076	0.454102	1.8501	24/12/2018	11:09:23	40163	211.414
0	1060	1060	0.599854	-0.599854	-0.611816	-2.52954	0.393555	1.81348	24/12/2018	11:09:23	40163	211.423
0	1061	1061	0.599854	-0.599854	-0.611816	-2.54199	0.399414	1.85254	24/12/2018	11:09:23	40163	211.262
0	1062	1062	0.599854	-0.599854	-0.611816	-2.50122	0.405518	1.92188	24/12/2018	11:09:23	40163	211.009
0	1063	1063	0.599854	-0.587891	-0.611816	-2.52612	0.391846	1.8374	24/12/2018	11:09:23	40163	211.429
0	1064	1064	0.599854	-0.587891	-0.611816	-2.53003	0.431152	1.88403	24/12/2018	11:09:23	40163	211.706
0	1065	1065	0.587891	-0.587891	-0.611816	-2.53687	0.435303	1.78906	24/12/2018	11:09:23	40163	211.762
0	1066	1066	0.599854	-0.587891	-0.611816	-2.52759	0.417236	1.76929	24/12/2018	11:09:24	40164	211.861
0	1067	1067	0.599854	-0.587891	-0.611816	-2.50781	0.44043	1.96313	24/12/2018	11:09:24	40164	211.936
0	1068	1068	0.587891	-0.587891	-0.611816	-2.52832	0.400635	1.82397	24/12/2018	11:09:24	40164	211.336
0	1069	1069	0.587891	-0.587891	-0.611816	-2.57886	0.411621	1.92456	24/12/2018	11:09:24	40164	211.053
0	1070	1070	0.599854	-0.587891	-0.611816	-2.53906	0.376953	1.8418	24/12/2018	11:09:24	40164	211.38
0	1071	1071	0.599854	-0.587891	-0.611816	-2.56641	0.376465	1.79004	24/12/2018	11:09:24	40164	211.772
0	1072	1072	0.599854	-0.587891	-0.599854	-2.57666	0.371826	1.78101	24/12/2018	11:09:24	40164	211.995
0	1073	1073	0.599854	-0.587891	-0.611816	-2.57104	0.395752	1.83765	24/12/2018	11:09:24	40164	211.752
0	1074	1074	0.599854	-0.587891	-0.611816	-2.54321	0.358154	1.85522	24/12/2018	11:09:24	40164	211.471
0	1075	1075	0.599854	-0.587891	-0.611816	-2.57422	0.42334	1.86792	24/12/2018	11:09:25	40165	211.367
0	1076	1076	0.599854	-0.587891	-0.611816	-2.57153	0.435059	1.80688	24/12/2018	11:09:25	40165	211.092
0	1077	1077	0.587891	-0.587891	-0.611816	-2.6001	0.426514	1.92017	24/12/2018	11:09:25	40165	210.847
0	1078	1078	0.599854	-0.587891	-0.611816	-2.58154	0.432129	1.86084	24/12/2018	11:09:25	40165	210.897
0	1079	1079	0.599854	-0.587891	-0.599854	-2.58154	0.394531	1.86377	24/12/2018	11:09:25	40165	211.172
0	1080	1080	0.599854	-0.587891	-0.599854	-2.58838	0.432861	1.83057	24/12/2018	11:09:25	40165	211.112
0	1081	1081	0.599854	-0.587891	-0.611816	-2.55444	0.442871	1.8418	24/12/2018	11:09:25	40165	210.93
0	1082	1082	0.599854	-0.587891	-0.611816	-2.62134	0.401855	1.85034	24/12/2018	11:09:25	40165	211.052
0	1083	1083	0.599854	-0.587891	-0.611816	-2.53564	0.411133	1.78442	24/12/2018	11:09:25	40165	211.26
0	1084	1084	0.599854	-0.587891	-0.599854	-2.57544	0.481934	1.8938	24/12/2018	11:09:25	40165	211.867
0	1085	1085	0.599854	-0.587891	-0.611816	-2.58057	0.415039	1.8877	24/12/2018	11:09:26	40166	211.653
0	1086	1086	0.599854	-0.587891	-0.611816	-2.5769	0.404053	1.90845	24/12/2018	11:09:26	40166	211.511
0	1087	1087	0.599854	-0.587891	-0.599854	-2.5376	0.380127	1.90698	24/12/2018	11:09:26	40166	211.725
0	1088	1088	0.599854	-0.587891	-0.611816	-2.50586	0.400635	1.9231	24/12/2018	11:09:26	40166	211.617
0	1089	1089	0.599854	-0.587891	-0.611816	-2.56763	0.460938	1.84912	24/12/2018	11:09:26	40166	211.498
0	1090	1090	0.599854	-0.587891	-0.611816	-2.56079	0.431152	1.84473	24/12/2018	11:09:26	40166	211.475
0	1091	1091	0.587891	-0.587891	-0.611816	-2.55518	0.460449	1.85718	24/12/2018	11:09:26	40166	211.223
0	1092	1092	0.599854	-0.587891	-0.611816	-2.57471	0.399414	1.78662	24/12/2018	11:09:26	40166	211.176
0	1093	1093	0.587891	-0.587891	-0.611816	-2.58984	0.418945	1.85815	24/12/2018	11:09:26	40166	210.821
0	1094	1094	0.599854	-0.587891	-0.611816	-2.55127	0.411865	1.80273	24/12/2018	11:09:26	40166	210.488
0	1095	1095	0.599854	-0.587891	-0.611816	-2.56934	0.362793	1.80347	24/12/2018	11:09:27	40167	210.763
0	1096	1096	0.599854	-0.587891	-0.599854	-2.54297	0.418213	1.89307	24/12/2018	11:09:27	40167	211.082
0	1097	1097	0.599854	-0.587891	-0.611816	-2.5271	0.414063	1.80151	24/12/2018	11:09:27	40167	211.174
0	1098	1098	0.599854	-0.587891	-0.611816	-2.56885	0.385254	1.81323	24/12/2018	11:09:27	40167	211.026
0	1099	1099	0.587891	-0.599854	-0.611816	-2.5686	0.450684	1.86792	24/12/2018	11:09:27	40167	210.807
0	1100	1100	0.587891	-0.587891	-0.611816	-2.58032	0.377197	1.83057	24/12/2018	11:09:27	40167	211.048
0	1101	1101	0.587891	-0.587891	-0.599854	-2.54248	0.409668	1.82861	24/12/2018	11:09:27	40167	211.427
0	1102	1102	0.599854	-0.587891	-0.611816	-2.55347	0.389648	1.79077	24/12/2018	11:09:27	40167	211.672
0	1103	1103	0.587891	-0.587891	-0.611816	-2.56714	0.421387	1.83374	24/12/2018	11:09:27	40167	211.314
0	1104	1104	0.587891	-0.587891	-0.599854	-2.52856	0.372559	1.90845	24/12/2018	11:09:27	40167	211.817
0	1105	1105	0.599854	-0.587891	-0.611816	-2.55273	0.408447	1.91553	24/12/2018	11:09:28	40168	212.339
0	1106	1106	0.599854	-0.587891	-0.611816	-2.49365	0.400146	1.8689	24/12/2018	11:09:28	40168	212.184
0	1107	1107	0.599854	-0.587891	-0.611816	-2.56226	0.45874	1.81934	24/12/2018	11:09:28	40168	212.446
0	1108	1108	0.587891	-0.587891	-0.611816	-2.50464	0.378174	1.93896	24/12/2018	11:09:28	40168	212.404
0	1109	1109	0.599854	-0.587891	-0.611816	-2.55762	0.399902	1.93359	24/12/2018	11:09:28	40168	212.44
0	1110	1110	0.599854	-0.587891	-0.611816	-2.53247	0.454102	1.83911	24/12/2018	11:09:28	40168	212.566
0	1111	1111	0.599854	-0.587891	-0.611816	-2.55444	0.410156	1.927	24/12/2018	11:09:28	40168	212.423
0	1112	1112	0.599854	-0.587891	-0.611816	-2.57813	0.399414	1.88525	24/12/2018	11:09:28	40168	212.095
0	1113	1113	0.587891	-0.587891	-0.611816	-2.59399	0.407227	1.84131	24/12/2018	11:09:28	40168	212.084
0	1114	1114	0.599854	-0.587891	-0.611816	-2.56274	0.398682	1.927	24/12/2018	11:09:28	40168	211.573
0	1115	1115	0.599854	-0.587891	-0.611816	-2.55957	0.407227	1.86255	24/12/2018	11:09:29	40169	211.676
0	1116	1116	0.587891	-0.587891	-0.611816	-2.51538	0.423828	1.78711	24/12/2018	11:09:29	40169	211.731
0	1117	1117	0.587891	-0.587891	-0.611816	-2.49512	0.396729	1.78174	24/12/2018	11:09:29	40169	211.414
0	1118	1118	0.599854	-0.587891	-0.611816	-2.56323	0.439941	1.8457	24/12/2018	11:09:29	40169	211.489
0	1119	1119	0.599854	-0.587891	-0.611816	-2.53735	0.378418	1.86646	24/12/2018	11:09:29	40169	211.7
0	1120	1120	0.599854	-0.587891	-0.611816	-2.51978	0.401367	1.87695	24/12/2018	11:09:29	40169	211.365
0	1121	1121	0.587891	-0.587891	-0.611816	-2.55786	0.401855	1.87012	24/12/2018	11:09:29	40169	211.004
0	1122	1122	0.599854	-0.587891	-0.611816	-2.57422	0.385254	1.82056	24/12/2018	11:09:29	40169	210.824
0	1123	1123	0.599854	-0.587891	-0.611816	-2.47241	0.426758	1.80518	24/12/2018	11:09:29	40169	211.125
0	1124	1124	0.599854	-0.587891	-0.611816	-2.56226	0.429932	1.82666	24/12/2018	11:09:29	40169	211.325
0	1125	1125	0.599854	-0.587891	-0.611816	-2.53052	0.381592	1.75928	24/12/2018	11:09:30	40170	211.142
0	1126	1126	0.587891	-0.587891	-0.611816	-2.58301	0.428955	1.76221	24/12/2018	11:09:30	40170	210.979
0	1127	1127	0.599854	-0.587891	-0.611816	-2.55005	0.387695	1.84741	24/12/2018	11:09:30	40170	211.02
0	1128	1128	0.599854	-0.587891	-0.611816	-2.51855	0.37915	1.82886	24/12/2018	11:09:30	40170	211.531
0	1129	1129	0.599854	-0.587891	-0.611816	-2.57471	0.399414	1.83862	24/12/2018	11:09:30	40170	211.633
0	1130	1130	0.587891	-0.587891	-0.611816	-2.51489	0.344238	1.83228	24/12/2018	11:09:30	40170	211.374
0	1131	1131	0.587891	-0.587891	-0.611816	-2.54614	0.415039	1.88867	24/12/2018	11:09:30	40170	211.219
0	1132	1132	0.599854	-0.587891	-0.611816	-2.52563	0.319336	1.83569	24/12/2018	11:09:30	40170	212.004
0	1133	1133	0.587891	-0.587891	-0.611816	-2.55566	0.398438	1.85474	24/12/2018	11:09:30	40170	211.973
0	1134	1134	0.587891	-0.587891	-0.611816	-2.50195	0.422852	1.76929	24/12/2018	11:09:30	40170	211.8
0	1135	1135	0.587891	-0.587891	-0.611816	-2.53857	0.431885	1.83545	24/12/2018	11:09:31	40171	212.004
0	1136	1136	0.587891	-0.587891	-0.611816	-2.54297	0.352783	1.87427	24/12/2018	11:09:31	40171	211.975
0	1137	1137	0.587891	-0.587891	-0.611816	-2.55347	0.384277	1.83203	24/12/2018	11:09:31	40171	211.988
0	1138	1138	0.599854	-0.587891	-0.611816	-2.50464	0.38208	1.83862	24/12/2018	11:09:31	40171	212.24
0	1139	1139	0.599854	-0.587891	-0.611816	-2.50391	0.366211	1.83862	24/12/2018	11:09:31	40171	212.306
0	1140	1140	0.599854	-0.587891	-0.611816	-2.50244	0.402588	1.88062	24/12/2018	11:09:31	40171	212.664
0	1141	1141	0.599854	-0.587891	-0.611816	-2.56641	0.404053	1.8894	24/12/2018	11:09:31	40171	212.724
0	1142	1142	0.599854	-0.587891	-0.611816	-2.51465	0.37207	1.90479	24/12/2018	11:09:31	40171	212.471
0	1143	1143	0.599854	-0.587891	-0.611816	-2.55493	0.45166	1.85522	24/12/2018	11:09:31	40171	212.557
0	1144	1144	0.599854	-0.587891	-0.611816	-2.53882	0.436768	1.94165	24/12/2018	11:09:32	40172	212.814
0	1145	1145	0.599854	-0.587891	-0.611816	-2.54517	0.487061	1.92188	24/12/2018	11:09:32	40172	212.547
0	1146	1146	0.599854	-0.587891	-0.611816	-2.56055	0.460693	1.90576	24/12/2018	11:09:32	40172	212.614
0	1147	1147	0.599854	-0.587891	-0.611816	-2.56665	0.407227	1.89502	24/12/2018	11:09:32	40172	212.903
0	1148	1148	0.599854	-0.587891	-0.611816	-2.5874	0.341309	1.93726	24/12/2018	11:09:32	40172	212.636
0	1149	1149	0.599854	-0.587891	-0.611816	-2.56372	0.41748	1.83301	24/12/2018	11:09:32	40172	212.747
0	1150	1150	0.587891	-0.587891	-0.611816	-2.56812	0.402344	1.93799	24/12/2018	11:09:32	40172	212.387
0	1151	1151	0.587891	-0.587891	-0.611816	-2.56104	0.365479	1.95068	24/12/2018	11:09:32	40172	212.087
0	1152	1152	0.599854	-0.587891	-0.611816	-2.53784	0.419678	1.87695	24/12/2018	11:09:32	40172	212.323
0	1153	1153	0.599854	-0.587891	-0.611816	-2.5625	0.433105	1.88135	24/12/2018	11:09:32	40172	212.406
0	1154	1154	0.599854	-0.587891	-0.611816	-2.52417	0.455322	1.89575	24/12/2018	11:09:33	40173	212.291
0	1155	1155	0.599854	-0.587891	-0.611816	-2.53955	0.44873	1.84546	24/12/2018	11:09:33	40173	212.557
0	1156	1156	0.599854	-0.587891	-0.611816	-2.59399	0.403809	1.87427	24/12/2018	11:09:33	40173	212.433
0	1157	1157	0.599854	-0.587891	-0.599854	-2.55249	0.40332	1.82861	24/12/2018	11:09:33	40173	212.424
0	1158	1158	0.611816	-0.587891	-0.623779	-2.53101	0.386475	1.91357	24/12/2018	11:09:33	40173	212.428
0	1159	1159	0.599854	-0.587891	-0.599854	-2.53076	0.381592	1.87231	24/12/2018	11:09:33	40173	212.405
0	1160	1160	0.599854	-0.587891	-0.599854	-2.59229	0.436279	1.93823	24/12/2018	11:09:33	40173	212.6
0	1161	1161	0.599854	-0.587891	-0.611816	-2.54736	0.439209	1.94336	24/12/2018	11:09:33	40173	212.639
0	1162	1162	0.599854	-0.587891	-0.611816	-2.58057	0.446045	1.93164	24/12/2018	11:09:33	40173	212.131
0	1163	1163	0.599854	-0.587891	-0.611816	-2.58398	0.442627	1.89697	24/12/2018	11:09:33	40173	212.145
0	1164	1164	0.599854	-0.587891	-0.611816	-2.58105	0.421875	1.87524	24/12/2018	11:09:34	40174	211.76
0	1165	1165	0.599854	-0.587891	-0.611816	-2.52783	0.39502	1.87598	24/12/2018	11:09:34	40174	211.67
0	1166	1166	0.599854	-0.587891	-0.611816	-2.55029	0.454834	1.80688	24/12/2018	11:09:34	40174	211.777
0	1167	1167	0.599854	-0.587891	-0.611816	-2.56934	0.457275	1.90015	24/12/2018	11:09:34	40174	211.526
0	1168	1168	0.599854	-0.587891	-0.611816	-2.55615	0.437988	1.83643	24/12/2018	11:09:34	40174	211.421
0	1169	1169	0.599854	-0.587891	-0.599854	-2.54761	0.406494	1.8772	24/12/2018	11:09:34	40174	211.732
0	1170	1170	0.599854	-0.587891	-0.599854	-2.5647	0.436523	1.95776	24/12/2018	11:09:34	40174	211.996
0	1171	1171	0.587891	-0.587891	-0.611816	-2.53882	0.444092	1.8562	24/12/2018	11:09:34	40174	211.464
0	1172	1172	0.575928	-0.575928	-0.575928	-2.57227	0.419678	1.86353	24/12/2018	11:09:34	40174	211.635
0	1173	1173	0.587891	-0.587891	-0.599854	-2.55933	0.398438	1.86621	24/12/2018	11:09:34	40174	211.878
0	1174	1174	0.599854	-0.587891	-0.611816	-2.57617	0.395752	1.85449	24/12/2018	11:09:35	40175	211.622
0	1175	1175	0.599854	-0.599854	-0.611816	-2.58521	0.394531	1.87012	24/12/2018	11:09:35	40175	211.505
0	1176	1176	0.599854	-0.587891	-0.587891	-2.59985	0.44873	1.89111	24/12/2018	11:09:35	40175	211.757
0	1177	1177	0.575928	-0.587891	-0.587891	-2.59521	0.457031	1.91089	24/12/2018	11:09:35	40175	211.663
0	1178	1178	0.599854	-0.599854	-0.611816	-2.58618	0.485596	1.90918	24/12/2018	11:09:35	40175	210.905
0	1179	1179	0.599854	-0.599854	-0.599854	-2.56396	0.427979	1.8562	24/12/2018	11:09:35	40175	210.958
0	1180	1180	0.599854	-0.599854	-0.599854	-2.5835	0.468506	1.93701	24/12/2018	11:09:35	40175	211.217
0	1181	1181	0.599854	-0.599854	-0.599854	-2.50415	0.469727	1.82373	24/12/2018	11:09:35	40175	210.947
0	1182	1182	0.599854	-0.599854	-0.599854	-2.56519	0.487061	1.80151	24/12/2018	11:09:35	40175	211.058
0	1183	1183	0.599854	-0.587891	-0.599854	-2.55835	0.451904	1.86011	24/12/2018	11:09:35	40175	210.838
0	1184	1184	0.599854	-0.587891	-0.599854	-2.52759	0.422852	1.87354	24/12/2018	11:09:36	40176	211.014
0	1185	1185	0.611816	-0.599854	-0.599854	-2.50977	0.480469	1.82495	24/12/2018	11:09:36	40176	211.308
0	1186	1186	0.599854	-0.587891	-0.599854	-2.54102	0.413086	1.85986	24/12/2018	11:09:36	40176	211.303
0	1187	1187	0.599854	-0.599854	-0.599854	-2.54028	0.47168	1.82935	24/12/2018	11:09:36	40176	211.059
0	1188	1188	0.599854	-0.587891	-0.611816	-2.55542	0.425781	1.89478	24/12/2018	11:09:36	40176	211.26
0	1189	1189	0.587891	-0.587891	-0.611816	-2.5896	0.415283	1.88965	24/12/2018	11:09:36	40176	211.014
0	1190	1190	0.587891	-0.587891	-0.599854	-2.56738	0.421387	1.87695	24/12/2018	11:09:36	40176	211.099
0	1191	1191	0.599854	-0.587891	-0.599854	-2.54028	0.468262	1.8186	24/12/2018	11:09:36	40176	211.744
0	1192	1192	0.599854	-0.587891	-0.599854	-2.57471	0.430176	1.90308	24/12/2018	11:09:36	40176	211.812
0	1193	1193	0.599854	-0.587891	-0.599854	-2.55273	0.408447	1.8938	24/12/2018	11:09:36	40176	211.954
0	1194	1194	0.599854	-0.587891	-0.599854	-2.57007	0.403809	1.89575	24/12/2018	11:09:37	40177	211.908
0	1195	1195	0.599854	-0.599854	-0.599854	-2.5752	0.471436	1.93433	24/12/2018	11:09:37	40177	211.877
0	1196	1196	0.575928	-0.587891	-0.599854	-2.59692	0.429443	1.8501	24/12/2018	11:09:37	40177	211.652
0	1197	1197	0.575928	-0.587891	-0.587891	-2.59766	0.474609	1.91943	24/12/2018	11:09:37	40177	211.506
0	1198	1198	0.575928	-0.587891	-0.599854	-2.60498	0.452393	1.93604	24/12/2018	11:09:37	40177	210.922
0	1199	1199	0.599854	-0.599854	-0.611816	-2.54639	0.451172	1.88599	24/12/2018	11:09:37	40177	210.429
0	1200	1200	0.611816	-0.599854	-0.611816	-2.50317	0.417969	1.90747	24/12/2018	11:09:37	40177	210.31
0	1201	1201	0.599854	-0.611816	-0.587891	-2.56909	0.45752	1.8418	24/12/2018	11:09:37	40177	210.609
0	1202	1202	0.587891	-0.611816	-0.551758	-2.55566	0.538086	1.79248	24/12/2018	11:09:37	40177	210.99
0	1203	1203	0.599854	-0.623779	-0.575928	-2.53687	0.475098	1.77197	24/12/2018	11:09:38	40178	210.749
0	1204	1204	0.599854	-0.611816	-0.563965	-2.52319	0.534668	1.82373	24/12/2018	11:09:38	40178	210.277
0	1205	1205	0.599854	-0.623779	-0.575928	-2.52612	0.458984	1.82666	24/12/2018	11:09:38	40178	209.38
0	1206	1206	0.599854	-0.623779	-0.563965	-2.5415	0.525146	1.80396	24/12/2018	11:09:38	40178	208.076
0	1207	1207	0.599854	-0.623779	-0.575928	-2.57056	0.554199	1.8186	24/12/2018	11:09:38	40178	207.613
0	1208	1208	0.611816	-0.623779	-0.575928	-2.52124	0.568848	1.85156	24/12/2018	11:09:38	40178	207.078
0	1209	1209	0.623779	-0.647949	-0.587891	-2.56958	0.633545	1.74829	24/12/2018	11:09:38	40178	206.733
0	1210	1210	0.587891	-0.635986	-0.527832	-2.58032	0.649658	1.69897	24/12/2018	11:09:38	40178	206.679
0	1211	1211	0.575928	-0.647949	-0.515869	-2.4873	0.611572	1.78223	24/12/2018	11:09:38	40178	206.488
0	1212	1212	0.587891	-0.659912	-0.551758	-2.51709	0.658447	1.71777	24/12/2018	11:09:38	40178	205.85
0	1213	1213	0.587891	-0.647949	-0.539795	-2.51294	0.611572	1.70703	24/12/2018	11:09:39	40179	205.496
0	1214	1214	0.587891	-0.647949	-0.539795	-2.55103	0.647949	1.7395	24/12/2018	11:09:39	40179	205.175
0	1215	1215	0.587891	-0.659912	-0.539795	-2.55566	0.665283	1.75708	24/12/2018	11:09:39	40179	205.386
0	1216	1216	0.587891	-0.659912	-0.539795	-2.54834	0.625488	1.79614	24/12/2018	11:09:39	40179	205.439
0	1217	1217	0.587891	-0.659912	-0.539795	-2.5437	0.606201	1.8103	24/12/2018	11:09:39	40179	205.063
0	1218	1218	0.587891	-0.659912	-0.551758	-2.54492	0.625	1.73047	24/12/2018	11:09:39	40179	204.847
0	1219	1219	0.599854	-0.647949	-0.515869	-2.55908	0.632813	1.81494	24/12/2018	11:09:39	40179	205.14
0	1220	1220	0.587891	-0.647949	-0.527832	-2.54395	0.682373	1.7251	24/12/2018	11:09:39	40179	205.64
0	1221	1221	0.587891	-0.659912	-0.539795	-2.59985	0.655518	1.72705	24/12/2018	11:09:39	40179	205.143
0	1222	1222	0.587891	-0.659912	-0.527832	-2.56348	0.622803	1.69116	24/12/2018	11:09:39	40179	205.022
0	1223	1223	0.587891	-0.659912	-0.503906	-2.57544	0.685303	1.73413	24/12/2018	11:09:40	40180	205.476
0	1224	1224	0.587891	-0.671875	-0.527832	-2.52686	0.64502	1.79785	24/12/2018	11:09:40	40180	205.53
0	1225	1225	0.575928	-0.659912	-0.539795	-2.56128	0.643311	1.71973	24/12/2018	11:09:40	40180	204.66
0	1226	1226	0.587891	-0.659912	-0.539795	-2.5625	0.602295	1.72607	24/12/2018	11:09:40	40180	204.626
0	1227	1227	0.599854	-0.659912	-0.539795	-2.56445	0.59668	1.77002	24/12/2018	11:09:40	40180	204.774
0	1228	1228	0.599854	-0.659912	-0.527832	-2.54175	0.635498	1.7583	24/12/2018	11:09:40	40180	205.008
0	1229	1229	0.587891	-0.647949	-0.515869	-2.54224	0.647705	1.73486	24/12/2018	11:09:40	40180	205.413
0	1230	1230	0.599854	-0.659912	-0.527832	-2.56738	0.626221	1.76025	24/12/2018	11:09:40	40180	205.044
0	1231	1231	0.599854	-0.671875	-0.551758	-2.64966	0.682373	1.72681	24/12/2018	11:09:40	40180	204.835
0	1232	1232	0.599854	-0.635986	-0.491943	-2.56812	0.678223	1.71045	24/12/2018	11:09:40	40180	205.423
0	1233	1233	0.587891	-0.659912	-0.551758	-2.56372	0.593506	1.71069	24/12/2018	11:09:41	40181	205.364
0	1234	1234	0.587891	-0.647949	-0.551758	-2.58838	0.69458	1.73584	24/12/2018	11:09:41	40181	204.449
0	1235	1235	0.599854	-0.647949	-0.563965	-2.54907	0.608398	1.73755	24/12/2018	11:09:41	40181	204.452
0	1236	1236	0.599854	-0.647949	-0.551758	-2.55811	0.615723	1.77295	24/12/2018	11:09:41	40181	204.722
0	1237	1237	0.587891	-0.647949	-0.551758	-2.58252	0.584229	1.80054	24/12/2018	11:09:41	40181	205.181
0	1238	1238	0.587891	-0.647949	-0.539795	-2.53931	0.616455	1.7915	24/12/2018	11:09:41	40181	205.785
0	1239	1239	0.599854	-0.647949	-0.551758	-2.59302	0.589844	1.7395	24/12/2018	11:09:41	40181	206.076
0	1240	1240	0.599854	-0.647949	-0.551758	-2.57959	0.587158	1.76831	24/12/2018	11:09:41	40181	206.321
0	1241	1241	0.587891	-0.647949	-0.551758	-2.56543	0.590088	1.75317	24/12/2018	11:09:41	40181	206.353
0	1242	1242	0.587891	-0.647949	-0.539795	-2.57642	0.60083	1.84888	24/12/2018	11:09:41	40181	206.501
0	1243	1243	0.599854	-0.647949	-0.551758	-2.59302	0.55542	1.75391	24/12/2018	11:09:42	40182	206.142
0	1244	1244	0.599854	-0.635986	-0.551758	-2.58643	0.596191	1.74292	24/12/2018	11:09:42	40182	205.937
0	1245	1245	0.587891	-0.647949	-0.551758	-2.53833	0.570068	1.7627	24/12/2018	11:09:42	40182	205.888
0	1246	1246	0.587891	-0.635986	-0.527832	-2.60767	0.571533	1.79248	24/12/2018	11:09:42	40182	206.292
0	1247	1247	0.599854	-0.647949	-0.575928	-2.56445	0.640137	1.65161	24/12/2018	11:09:42	40182	206.018
0	1248	1248	0.599854	-0.647949	-0.551758	-2.58936	0.615234	1.75732	24/12/2018	11:09:42	40182	205.485
0	1249	1249	0.611816	-0.635986	-0.539795	-2.59497	0.589844	1.78784	24/12/2018	11:09:42	40182	206.07
0	1250	1250	0.599854	-0.635986	-0.539795	-2.54199	0.571777	1.79883	24/12/2018	11:09:42	40182	206.361
0	1251	1251	0.599854	-0.635986	-0.551758	-2.57153	0.580322	1.72876	24/12/2018	11:09:42	40182	206.016
0	1252	1252	0.599854	-0.635986	-0.551758	-2.61743	0.594482	1.72852	24/12/2018	11:09:42	40182	205.751
0	1253	1253	0.599854	-0.635986	-0.551758	-2.57007	0.585205	1.73486	24/12/2018	11:09:43	40183	206.462
0	1254	1254	0.599854	-0.635986	-0.539795	-2.57349	0.581787	1.76733	24/12/2018	11:09:43	40183	206.946
0	1255	1255	0.599854	-0.635986	-0.551758	-2.5686	0.579834	1.79419	24/12/2018	11:09:43	40183	207.014
0	1256	1256	0.611816	-0.623779	-0.515869	-2.53833	0.564453	1.71997	24/12/2018	11:09:43	40183	207.453
0	1257	1257	0.611816	-0.647949	-0.563965	-2.56299	0.569092	1.8562	24/12/2018	11:09:43	40183	207.885
0	1258	1258	0.587891	-0.635986	-0.551758	-2.57324	0.542236	1.78076	24/12/2018	11:09:43	40183	207.429
0	1259	1259	0.587891	-0.635986	-0.563965	-2.55347	0.589355	1.79419	24/12/2018	11:09:43	40183	207.348
0	1260	1260	0.599854	-0.623779	-0.539795	-2.55811	0.612061	1.81396	24/12/2018	11:09:43	40183	207.89
0	1261	1261	0.611816	-0.635986	-0.563965	-2.56689	0.548828	1.86963	24/12/2018	11:09:43	40183	208.299
0	1262	1262	0.599854	-0.647949	-0.563965	-2.52612	0.529297	1.77563	24/12/2018	11:09:44	40184	208.18
0	1263	1263	0.611816	-0.647949	-0.575928	-2.59644	0.553711	1.81152	24/12/2018	11:09:44	40184	207.75
0	1264	1264	0.599854	-0.647949	-0.575928	-2.58838	0.498291	1.77734	24/12/2018	11:09:44	40184	207.499
0	1265	1265	0.599854	-0.635986	-0.563965	-2.61426	0.532471	1.78906	24/12/2018	11:09:44	40184	207.637
0	1266	1266	0.611816	-0.635986	-0.563965	-2.57446	0.531982	1.80151	24/12/2018	11:09:44	40184	208.038
0	1267	1267	0.599854	-0.635986	-0.563965	-2.55688	0.558594	1.74731	24/12/2018	11:09:44	40184	208.223
0	1268	1268	0.599854	-0.635986	-0.575928	-2.5708	0.531738	1.73779	24/12/2018	11:09:44	40184	207.69
0	1269	1269	0.599854	-0.623779	-0.539795	-2.54883	0.532471	1.78613	24/12/2018	11:09:44	40184	207.849
0	1270	1270	0.599854	-0.623779	-0.551758	-2.54199	0.535645	1.7522	24/12/2018	11:09:44	40184	208.32
0	1271	1271	0.587891	-0.635986	-0.563965	-2.57202	0.516113	1.91162	24/12/2018	11:09:44	40184	207.628
0	1272	1272	0.587891	-0.623779	-0.539795	-2.60034	0.533447	1.73975	24/12/2018	11:09:45	40185	207.388
0	1273	1273	0.587891	-0.623779	-0.563965	-2.552	0.563477	1.71875	24/12/2018	11:09:45	40185	207.473
0	1274	1274	0.599854	-0.635986	-0.575928	-2.57837	0.501221	1.81152	24/12/2018	11:09:45	40185	207.089
0	1275	1275	0.599854	-0.623779	-0.563965	-2.59229	0.50708	1.7002	24/12/2018	11:09:45	40185	207.398
0	1276	1276	0.599854	-0.611816	-0.539795	-2.56274	0.53833	1.68848	24/12/2018	11:09:45	40185	208.157
0	1277	1277	0.599854	-0.623779	-0.563965	-2.56445	0.503906	1.74072	24/12/2018	11:09:45	40185	207.771
0	1278	1278	0.599854	-0.623779	-0.575928	-2.58105	0.496338	1.7146	24/12/2018	11:09:45	40185	207.615
0	1279	1279	0.599854	-0.623779	-0.563965	-2.51221	0.523438	1.82007	24/12/2018	11:09:45	40185	207.863
0	1280	1280	0.599854	-0.623779	-0.563965	-2.64844	0.489258	1.8252	24/12/2018	11:09:45	40185	208.184
0	1281	1281	0.587891	-0.623779	-0.563965	-2.55103	0.51709	1.76636	24/12/2018	11:09:45	40185	208.585
0	1282	1282	0.599854	-0.635986	-0.587891	-2.57349	0.509277	1.85889	24/12/2018	11:09:46	40186	208.508
0	1283	1283	0.611816	-0.623779	-0.587891	-2.57568	0.52002	1.77563	24/12/2018	11:09:46	40186	208.635
0	1284	1284	0.599854	-0.611816	-0.575928	-2.57324	0.466309	1.82129	24/12/2018	11:09:46	40186	209.302
0	1285	1285	0.611816	-0.635986	-0.599854	-2.56274	0.469238	1.86255	24/12/2018	11:09:46	40186	209.267
0	1286	1286	0.611816	-0.623779	-0.575928	-2.5564	0.508301	1.77026	24/12/2018	11:09:46	40186	209.6
0	1287	1287	0.599854	-0.623779	-0.575928	-2.58252	0.480469	1.79443	24/12/2018	11:09:46	40186	210.172
0	1288	1288	0.599854	-0.623779	-0.587891	-2.55737	0.460449	1.85718	24/12/2018	11:09:46	40186	209.727
0	1289	1289	0.599854	-0.623779	-0.587891	-2.62183	0.504883	1.90576	24/12/2018	11:09:46	40186	209.695
0	1290	1290	0.587891	-0.611816	-0.575928	-2.58984	0.45874	1.81665	24/12/2018	11:09:46	40186	209.678
0	1291	1291	0.587891	-0.611816	-0.563965	-2.58325	0.466797	1.87329	24/12/2018	11:09:46	40186	209.592
0	1292	1292	0.599854	-0.611816	-0.587891	-2.55957	0.476074	1.79175	24/12/2018	11:09:47	40187	209.605
0	1293	1293	0.587891	-0.611816	-0.575928	-2.60938	0.469971	1.81079	24/12/2018	11:09:47	40187	209.241
0	1294	1294	0.587891	-0.611816	-0.551758	-2.5542	0.472412	1.80054	24/12/2018	11:09:47	40187	209.354
0	1295	1295	0.599854	-0.611816	-0.563965	-2.57397	0.518066	1.80762	24/12/2018	11:09:47	40187	209.496
0	1296	1296	0.623779	-0.623779	-0.599854	-2.57251	0.493896	1.78442	24/12/2018	11:09:47	40187	209.291
0	1297	1297	0.611816	-0.611816	-0.587891	-2.61963	0.498047	1.76953	24/12/2018	11:09:47	40187	208.654
0	1298	1298	0.611816	-0.623779	-0.599854	-2.58521	0.504883	1.79175	24/12/2018	11:09:47	40187	208.269
0	1299	1299	0.599854	-0.611816	-0.575928	-2.54541	0.531982	1.79639	24/12/2018	11:09:47	40187	208.265
0	1300	1300	0.611816	-0.623779	-0.587891	-2.52441	0.46582	1.82495	24/12/2018	11:09:47	40187	208.502
0	1301	1301	0.611816	-0.611816	-0.575928	-2.57104	0.533691	1.78882	24/12/2018	11:09:47	40187	208.945
0	1302	1302	0.599854	-0.611816	-0.575928	-2.6311	0.490234	1.76392	24/12/2018	11:09:48	40188	208.986
0	1303	1303	0.611816	-0.599854	-0.551758	-2.6106	0.492432	1.82031	24/12/2018	11:09:48	40188	209.715
0	1304	1304	0.611816	-0.611816	-0.587891	-2.56616	0.469482	1.81421	24/12/2018	11:09:48	40188	209.944
0	1305	1305	0.611816	-0.623779	-0.587891	-2.54468	0.447754	1.82129	24/12/2018	11:09:48	40188	209.365
0	1306	1306	0.587891	-0.611816	-0.575928	-2.58398	0.506592	1.80688	24/12/2018	11:09:48	40188	209.149
0	1307	1307	0.599854	-0.611816	-0.587891	-2.52393	0.484375	1.82861	24/12/2018	11:09:48	40188	209.309
0	1308	1308	0.611816	-0.611816	-0.587891	-2.58716	0.477295	1.8689	24/12/2018	11:09:48	40188	209.691
0	1309	1309	0.599854	-0.611816	-0.587891	-2.60498	0.519775	1.81152	24/12/2018	11:09:48	40188	209.796
0	1310	1310	0.599854	-0.611816	-0.587891	-2.58838	0.431152	1.79639	24/12/2018	11:09:48	40188	209.575
0	1311	1311	0.599854	-0.611816	-0.587891	-2.57031	0.450684	1.84277	24/12/2018	11:09:48	40188	209.431
0	1312	1312	0.599854	-0.611816	-0.587891	-2.60205	0.495361	1.83862	24/12/2018	11:09:49	40189	209.32
0	1313	1313	0.599854	-0.599854	-0.575928	-2.59058	0.476074	1.84009	24/12/2018	11:09:49	40189	209.286
0	1314	1314	0.611816	-0.599854	-0.587891	-2.61719	0.447998	1.79346	24/12/2018	11:09:49	40189	209.342
0	1315	1315	0.599854	-0.599854	-0.587891	-2.5769	0.442383	1.78271	24/12/2018	11:09:49	40189	209.327
0	1316	1316	0.599854	-0.611816	-0.575928	-2.60205	0.497314	1.76489	24/12/2018	11:09:49	40189	209.411
0	1317	1317	0.599854	-0.611816	-0.587891	-2.56543	0.52124	1.79785	24/12/2018	11:09:49	40189	209.31
0	1318	1318	0.587891	-0.611816	-0.587891	-2.57031	0.481689	1.83032	24/12/2018	11:09:49	40189	208.806
0	1319	1319	0.575928	-0.611816	-0.575928	-2.6272	0.445068	1.81421	24/12/2018	11:09:49	40189	208.377
0	1320	1320	0.563965	-0.599854	-0.563965	-2.5835	0.500977	1.8833	24/12/2018	11:09:49	40189	208.477
0	1321	1321	0.599854	-0.623779	-0.599854	-2.56665	0.510742	1.8623	24/12/2018	11:09:49	40189	208.571
0	1322	1322	0.599854	-0.611816	-0.587891	-2.5769	0.51123	1.80054	24/12/2018	11:09:50	40190	209.138
0	1323	1323	0.599854	-0.599854	-0.575928	-2.60815	0.514648	1.77832	24/12/2018	11:09:50	40190	209.535
0	1324	1324	0.599854	-0.611816	-0.575928	-2.60596	0.468018	1.82959	24/12/2018	11:09:50	40190	209.511
0	1325	1325	0.599854	-0.611816	-0.587891	-2.54712	0.464844	1.84644	24/12/2018	11:09:50	40190	208.896
0	1326	1326	0.599854	-0.611816	-0.587891	-2.54688	0.456299	1.84644	24/12/2018	11:09:50	40190	208.412
0	1327	1327	0.599854	-0.611816	-0.575928	-2.59717	0.467529	1.77466	24/12/2018	11:09:50	40190	208.36
0	1328	1328	0.599854	-0.611816	-0.575928	-2.63672	0.469727	1.76563	24/12/2018	11:09:50	40190	208.357
0	1329	1329	0.599854	-0.611816	-0.587891	-2.58276	0.529053	1.70972	24/12/2018	11:09:50	40190	208.219
0	1330	1330	0.611816	-0.623779	-0.587891	-2.57788	0.492432	1.76831	24/12/2018	11:09:50	40190	207.922
0	1331	1331	0.599854	-0.599854	-0.503906	-2.5874	0.546387	1.81323	24/12/2018	11:09:51	40191	209.232
0	1332	1332	0.623779	-0.623779	-0.587891	-2.55811	0.483154	1.67603	24/12/2018	11:09:51	40191	209.18
0	1333	1333	0.599854	-0.611816	-0.575928	-2.61157	0.469971	1.76953	24/12/2018	11:09:51	40191	208.04
0	1334	1334	0.599854	-0.611816	-0.575928	-2.57983	0.501221	1.73511	24/12/2018	11:09:51	40191	207.893
0	1335	1335	0.611816	-0.611816	-0.575928	-2.57471	0.468262	1.82666	24/12/2018	11:09:51	40191	208.531
0	1336	1336	0.599854	-0.611816	-0.575928	-2.55615	0.474365	1.78345	24/12/2018	11:09:51	40191	208.644
0	1337	1337	0.599854	-0.611816	-0.575928	-2.58252	0.520264	1.84277	24/12/2018	11:09:51	40191	208.378
0	1338	1338	0.611816	-0.623779	-0.575928	-2.55688	0.493164	1.76367	24/12/2018	11:09:51	40191	208.765
0	1339	1339	0.599854	-0.623779	-0.575928	-2.56226	0.48999	1.83838	24/12/2018	11:09:51	40191	208.366
0	1340	1340	0.599854	-0.623779	-0.575928	-2.55493	0.48291	1.78979	24/12/2018	11:09:51	40191	208.1
0	1341	1341	0.599854	-0.623779	-0.563965	-2.50195	0.531738	1.71704	24/12/2018	11:09:52	40192	208.011
0	1342	1342	0.599854	-0.623779	-0.563965	-2.56104	0.503662	1.77563	24/12/2018	11:09:52	40192	207.898
0	1343	1343	0.599854	-0.623779	-0.563965	-2.60474	0.551025	1.69092	24/12/2018	11:09:52	40192	207.523
0	1344	1344	0.599854	-0.623779	-0.563965	-2.58203	0.544434	1.74048	24/12/2018	11:09:52	40192	207.298
0	1345	1345	0.599854	-0.623779	-0.563965	-2.51953	0.503418	1.73315	24/12/2018	11:09:52	40192	206.913
0	1346	1346	0.599854	-0.623779	-0.563965	-2.6001	0.526611	1.74146	24/12/2018	11:09:52	40192	206.618
0	1347	1347	0.599854	-0.623779	-0.563965	-2.60107	0.542236	1.73071	24/12/2018	11:09:52	40192	206.544
0	1348	1348	0.599854	-0.623779	-0.551758	-2.5625	0.53125	1.72437	24/12/2018	11:09:52	40192	206.523
0	1349	1349	0.599854	-0.623779	-0.563965	-2.59009	0.529053	1.74316	24/12/2018	11:09:52	40192	206.702
0	1350	1350	0.599854	-0.635986	-0.563965	-2.60571	0.533447	1.75586	24/12/2018	11:09:52	40192	206.589
0	1351	1351	0.587891	-0.623779	-0.551758	-2.58765	0.520752	1.70898	24/12/2018	11:09:53	40193	206.626
0	1352	1352	0.611816	-0.623779	-0.551758	-2.61182	0.552979	1.76733	24/12/2018	11:09:53	40193	206.787
0	1353	1353	0.599854	-0.623779	-0.563965	-2.55591	0.539795	1.72339	24/12/2018	11:09:53	40193	206.804
0	1354	1354	0.599854	-0.623779	-0.551758	-2.58813	0.527344	1.74854	24/12/2018	11:09:53	40193	206.663
0	1355	1355	0.599854	-0.635986	-0.563965	-2.59082	0.512207	1.77563	24/12/2018	11:09:53	40193	206.888
0	1356	1356	0.599854	-0.623779	-0.551758	-2.60229	0.569824	1.72803	24/12/2018	11:09:53	40193	206.843
0	1357	1357	0.587891	-0.623779	-0.539795	-2.57007	0.547363	1.73608	24/12/2018	11:09:53	40193	207.139
0	1358	1358	0.587891	-0.635986	-0.563965	-2.56519	0.553955	1.75952	24/12/2018	11:09:53	40193	207.043
0	1359	1359	0.599854	-0.635986	-0.575928	-2.56396	0.52124	1.80054	24/12/2018	11:09:53	40193	206.841
0	1360	1360	0.587891	-0.647949	-0.587891	-2.60547	0.564453	1.77368	24/12/2018	11:09:53	40193	206.769
0	1361	1361	0.611816	-0.623779	-0.539795	-2.56226	0.55542	1.75586	24/12/2018	11:09:54	40194	207.365
0	1362	1362	0.599854	-0.635986	-0.563965	-2.52832	0.507324	1.77344	24/12/2018	11:09:54	40194	208.083
0	1363	1363	0.599854	-0.635986	-0.575928	-2.59253	0.511963	1.79541	24/12/2018	11:09:54	40194	207.424
0	1364	1364	0.599854	-0.635986	-0.563965	-2.54565	0.535645	1.84375	24/12/2018	11:09:54	40194	207.603
0	1365	1365	0.599854	-0.623779	-0.551758	-2.56006	0.52124	1.72705	24/12/2018	11:09:54	40194	207.975
0	1366	1366	0.587891	-0.635986	-0.551758	-2.56909	0.564697	1.77637	24/12/2018	11:09:54	40194	208.052
0	1367	1367	0.551758	-0.635986	-0.563965	-2.62817	0.53125	1.77197	24/12/2018	11:09:54	40194	207.324
0	1368	1368	0.599854	-0.635986	-0.575928	-2.58008	0.480713	1.75854	24/12/2018	11:09:54	40194	207.07
0	1369	1369	0.599854	-0.635986	-0.587891	-2.57617	0.528564	1.81421	24/12/2018	11:09:54	40194	206.847
0	1370	1370	0.587891	-0.611816	-0.563965	-2.60693	0.519775	1.74487	24/12/2018	11:09:54	40194	205.906
0	1371	1371	0.611816	-0.623779	-0.587891	-2.58569	0.511719	1.75757	24/12/2018	11:09:55	40195	205.474
0	1372	1372	0.623779	-0.659912	-0.623779	-2.59106	0.517334	1.80591	24/12/2018	11:09:55	40195	204.309
0	1373	1373	0.575928	-0.623779	-0.431885	-2.56177	0.653564	1.74805	24/12/2018	11:09:55	40195	205.853
0	1374	1374	0.575928	-0.683838	-0.539795	-2.55908	0.731201	1.69824	24/12/2018	11:09:55	40195	206.112
0	1375	1375	0.575928	-0.671875	-0.491943	-2.57397	0.659668	1.67285	24/12/2018	11:09:55	40195	204.655
0	1376	1376	0.563965	-0.683838	-0.515869	-2.56519	0.755615	1.67261	24/12/2018	11:09:55	40195	204.582
0	1377	1377	0.587891	-0.671875	-0.527832	-2.54785	0.691162	1.68823	24/12/2018	11:09:55	40195	203.777
0	1378	1378	0.599854	-0.659912	-0.527832	-2.5105	0.634033	1.70264	24/12/2018	11:09:55	40195	203.6
0	1379	1379	0.611816	-0.659912	-0.503906	-2.58276	0.659912	1.68384	24/12/2018	11:09:55	40195	204.212
0	1380	1380	0.587891	-0.671875	-0.563965	-2.5813	0.634277	1.73853	24/12/2018	11:09:55	40195	203.903
0	1381	1381	0.587891	-0.635986	-0.503906	-2.53857	0.607666	1.6499	24/12/2018	11:09:56	40196	204.021
0	1382	1382	0.587891	-0.671875	-0.563965	-2.54248	0.613281	1.76099	24/12/2018	11:09:56	40196	204.754
0	1383	1383	0.599854	-0.647949	-0.539795	-2.61011	0.614502	1.74316	24/12/2018	11:09:56	40196	204.963
0	1384	1384	0.623779	-0.635986	-0.539795	-2.5603	0.593262	1.68652	24/12/2018	11:09:56	40196	205.861
0	1385	1385	0.599854	-0.635986	-0.551758	-2.5105	0.523438	1.68018	24/12/2018	11:09:56	40196	205.906
0	1386	1386	0.587891	-0.647949	-0.587891	-2.51074	0.570313	1.74683	24/12/2018	11:09:56	40196	204.6
0	1387	1387	0.599854	-0.635986	-0.563965	-2.56567	0.557373	1.79272	24/12/2018	11:09:56	40196	204.453
0	1388	1388	0.599854	-0.635986	-0.563965	-2.58813	0.596436	1.76465	24/12/2018	11:09:56	40196	204.91
0	1389	1389	0.575928	-0.659912	-0.575928	-2.49805	0.653809	1.74927	24/12/2018	11:09:56	40196	204.533
0	1390	1390	0.575928	-0.683838	-0.587891	-2.51929	0.703369	1.72852	24/12/2018	11:09:57	40197	203.952
0	1391	1391	0.527832	-0.659912	-0.491943	-2.53711	0.716309	1.77686	24/12/2018	11:09:57	40197	204.654
0	1392	1392	0.515869	-0.695801	-0.623779	-2.46484	0.719482	1.82715	24/12/2018	11:09:57	40197	203.614
0	1393	1393	0.587891	-0.659912	-0.539795	-2.51196	0.688965	1.78394	24/12/2018	11:09:57	40197	203.724
0	1394	1394	0.563965	-0.659912	-0.551758	-2.573	0.642334	1.6875	24/12/2018	11:09:57	40197	205.777
0	1395	1395	0.551758	-0.647949	-0.551758	-2.53955	0.623047	1.7832	24/12/2018	11:09:57	40197	206.05
0	1396	1396	0.563965	-0.659912	-0.599854	-2.52222	0.584473	1.79419	24/12/2018	11:09:57	40197	206.456
0	1397	1397	0.563965	-0.623779	-0.551758	-2.52197	0.550049	1.83545	24/12/2018	11:09:57	40197	207.651
0	1398	1398	0.563965	-0.635986	-0.611816	-2.46704	0.555664	1.91162	24/12/2018	11:09:57	40197	208.49
0	1399	1399	0.551758	-0.707764	-0.659912	-2.36597	0.631348	2.02368	24/12/2018	11:09:57	40197	207.848
0	1400	1400	0.455811	-0.623779	-0.563965	-2.4314	0.464355	1.89917	24/12/2018	11:09:58	40198	208.134
0	1401	1401	0.719971	-0.671875	-0.695801	-2.52856	0.436523	1.91821	24/12/2018	11:09:58	40198	210.705
0	1402	1402	0.503906	-0.575928	-0.563965	-2.50757	0.431885	1.97754	24/12/2018	11:09:58	40198	211.971
0	1403	1403	0.599854	-0.599854	-0.623779	-2.51489	0.408203	1.88232	24/12/2018	11:09:58	40198	211.556
0	1404	1404	0.599854	-0.611816	-0.635986	-2.52271	0.458496	1.89575	24/12/2018	11:09:58	40198	211.906
0	1405	1405	0.587891	-0.599854	-0.611816	-2.53247	0.448486	1.95679	24/12/2018	11:09:58	40198	211.6
0	1406	1406	0.587891	-0.611816	-0.623779	-2.5127	0.468262	1.88501	24/12/2018	11:09:58	40198	211.205
0	1407	1407	0.587891	-0.599854	-0.611816	-2.53027	0.471191	1.93335	24/12/2018	11:09:58	40198	210.903
0	1408	1408	0.575928	-0.599854	-0.599854	-2.51782	0.437988	1.79883	24/12/2018	11:09:58	40198	210.857
0	1409	1409	0.587891	-0.599854	-0.611816	-2.53394	0.481689	1.83813	24/12/2018	11:09:58	40198	210.85
0	1410	1410	0.587891	-0.599854	-0.587891	-2.50952	0.475098	1.78687	24/12/2018	11:09:59	40199	211.371
0	1411	1411	0.563965	-0.623779	-0.599854	-2.49536	0.469238	1.82227	24/12/2018	11:09:59	40199	211.252
0	1412	1412	0.611816	-0.599854	-0.635986	-2.51001	0.409424	1.85889	24/12/2018	11:09:59	40199	211.173
0	1413	1413	0.599854	-0.599854	-0.635986	-2.55933	0.400146	1.88965	24/12/2018	11:09:59	40199	211.123
0	1414	1414	0.599854	-0.587891	-0.611816	-2.56323	0.405762	1.90503	24/12/2018	11:09:59	40199	211.678
0	1415	1415	0.623779	-0.587891	-0.635986	-2.55615	0.436035	1.96655	24/12/2018	11:09:59	40199	212.394
0	1416	1416	0.587891	-0.575928	-0.599854	-2.56372	0.388184	1.96851	24/12/2018	11:09:59	40199	212.752
0	1417	1417	0.575928	-0.575928	-0.611816	-2.56274	0.396729	1.89844	24/12/2018	11:09:59	40199	212.564
0	1418	1418	0.587891	-0.575928	-0.611816	-2.56274	0.396729	1.90576	24/12/2018	11:09:59	40199	212.065
0	1419	1419	0.587891	-0.575928	-0.623779	-2.60791	0.402588	1.90601	24/12/2018	11:09:59	40199	212.157
0	1420	1420	0.587891	-0.575928	-0.623779	-2.58398	0.411865	1.89063	24/12/2018	11:10:00	40200	211.895
0	1421	1421	0.587891	-0.575928	-0.623779	-2.56958	0.395508	1.88892	24/12/2018	11:10:00	40200	211.742
0	1422	1422	0.587891	-0.575928	-0.623779	-2.5791	0.387695	1.76685	24/12/2018	11:10:00	40200	211.677
0	1423	1423	0.599854	-0.575928	-0.623779	-2.57739	0.38208	1.91846	24/12/2018	11:10:00	40200	211.913
0	1424	1424	0.599854	-0.575928	-0.623779	-2.58105	0.383789	1.86987	24/12/2018	11:10:00	40200	212.19
0	1425	1425	0.587891	-0.575928	-0.623779	-2.56177	0.383301	1.86621	24/12/2018	11:10:00	40200	211.914
0	1426	1426	0.587891	-0.575928	-0.623779	-2.50342	0.38501	1.89844	24/12/2018	11:10:00	40200	211.941
0	1427	1427	0.587891	-0.575928	-0.623779	-2.5813	0.358154	1.87891	24/12/2018	11:10:00	40200	212.09
0	1428	1428	0.587891	-0.575928	-0.623779	-2.52441	0.425537	1.93335	24/12/2018	11:10:00	40200	212.492
0	1429	1429	0.599854	-0.575928	-0.623779	-2.49927	0.412598	1.84375	24/12/2018	11:10:00	40200	212.91
0	1430	1430	0.587891	-0.575928	-0.623779	-2.5271	0.408691	1.93799	24/12/2018	11:10:01	40201	212.815
0	1431	1431	0.587891	-0.575928	-0.623779	-2.52515	0.339844	1.85913	24/12/2018	11:10:01	40201	212.823
0	1432	1432	0.587891	-0.575928	-0.623779	-2.52319	0.374268	1.86792	24/12/2018	11:10:01	40201	212.839
0	1433	1433	0.599854	-0.575928	-0.623779	-2.5708	0.322998	1.92627	24/12/2018	11:10:01	40201	213.209
0	1434	1434	0.587891	-0.575928	-0.623779	-2.58838	0.356934	1.80713	24/12/2018	11:10:01	40201	213.022
0	1435	1435	0.587891	-0.575928	-0.623779	-2.51416	0.327148	1.87085	24/12/2018	11:10:01	40201	213.078
0	1436	1436	0.587891	-0.575928	-0.623779	-2.57446	0.357666	1.90918	24/12/2018	11:10:01	40201	212.902
0	1437	1437	0.587891	-0.575928	-0.635986	-2.54321	0.358154	1.91089	24/12/2018	11:10:01	40201	212.659
0	1438	1438	0.599854	-0.575928	-0.635986	-2.5603	0.35376	1.81348	24/12/2018	11:10:01	40201	212.795
0	1439	1439	0.599854	-0.575928	-0.623779	-2.58472	0.320557	1.89233	24/12/2018	11:10:01	40201	213.214
0	1440	1440	0.599854	-0.575928	-0.623779	-2.56543	0.354004	1.83154	24/12/2018	11:10:02	40202	213.785
0	1441	1441	0.587891	-0.575928	-0.623779	-2.56274	0.396729	1.93799	24/12/2018	11:10:02	40202	213.536
0	1442	1442	0.587891	-0.575928	-0.623779	-2.52417	0.293213	1.83643	24/12/2018	11:10:02	40202	213.276
0	1443	1443	0.587891	-0.575928	-0.623779	-2.53369	0.33667	1.91089	24/12/2018	11:10:02	40202	213.069
0	1444	1444	0.599854	-0.575928	-0.623779	-2.51953	0.330811	1.85913	24/12/2018	11:10:02	40202	213.659
0	1445	1445	0.599854	-0.575928	-0.623779	-2.54565	0.337402	1.89136	24/12/2018	11:10:02	40202	213.883
0	1446	1446	0.587891	-0.575928	-0.623779	-2.53247	0.316162	1.81494	24/12/2018	11:10:02	40202	213.6
0	1447	1447	0.599854	-0.575928	-0.623779	-2.55444	0.374023	1.86719	24/12/2018	11:10:02	40202	213.585
0	1448	1448	0.587891	-0.575928	-0.623779	-2.54175	0.330078	1.9165	24/12/2018	11:10:02	40202	213.394
0	1449	1449	0.587891	-0.575928	-0.623779	-2.51782	0.359863	1.89063	24/12/2018	11:10:02	40202	212.679
0	1450	1450	0.587891	-0.575928	-0.623779	-2.54639	0.353027	1.80347	24/12/2018	11:10:03	40203	212.568
0	1451	1451	0.587891	-0.575928	-0.623779	-2.51025	0.320068	1.81348	24/12/2018	11:10:03	40203	212.303
0	1452	1452	0.587891	-0.575928	-0.623779	-2.58765	0.348145	1.86108	24/12/2018	11:10:03	40203	212.175
0	1453	1453	0.587891	-0.575928	-0.623779	-2.58838	0.356934	1.78027	24/12/2018	11:10:03	40203	212.054
0	1454	1454	0.587891	-0.575928	-0.623779	-2.57202	0.371582	1.8877	24/12/2018	11:10:03	40203	211.905
0	1455	1455	0.587891	-0.575928	-0.623779	-2.53442	0.386719	1.84009	24/12/2018	11:10:03	40203	212.049
0	1456	1456	0.599854	-0.575928	-0.623779	-2.56421	0.39502	1.87061	24/12/2018	11:10:03	40203	212.509
0	1457	1457	0.599854	-0.575928	-0.623779	-2.59546	0.396729	1.88232	24/12/2018	11:10:03	40203	212.613
0	1458	1458	0.587891	-0.575928	-0.623779	-2.58179	0.332031	1.88354	24/12/2018	11:10:03	40203	212.41
0	1459	1459	0.587891	-0.575928	-0.623779	-2.56836	0.341797	1.94189	24/12/2018	11:10:04	40204	212.209
0	1460	1460	0.599854	-0.563965	-0.623779	-2.52637	0.333008	1.87891	24/12/2018	11:10:04	40204	212.113
0	1461	1461	0.587891	-0.575928	-0.623779	-2.50757	0.366455	1.80591	24/12/2018	11:10:04	40204	212.165
0	1462	1462	0.587891	-0.575928	-0.623779	-2.55835	0.379395	1.896	24/12/2018	11:10:04	40204	211.913
0	1463	1463	0.587891	-0.575928	-0.623779	-2.62427	0.355469	1.80078	24/12/2018	11:10:04	40204	212.024
0	1464	1464	0.599854	-0.575928	-0.623779	-2.57861	0.377441	1.79102	24/12/2018	11:10:04	40204	212.095
0	1465	1465	0.599854	-0.575928	-0.623779	-2.5769	0.344482	1.8374	24/12/2018	11:10:04	40204	211.89
0	1466	1466	0.599854	-0.575928	-0.623779	-2.55859	0.355469	1.79565	24/12/2018	11:10:04	40204	211.886
0	1467	1467	0.599854	-0.575928	-0.623779	-2.53467	0.355469	1.84375	24/12/2018	11:10:04	40204	212.022
0	1468	1468	0.599854	-0.575928	-0.623779	-2.52612	0.391846	1.86255	24/12/2018	11:10:04	40204	212.065
0	1469	1469	0.587891	-0.575928	-0.623779	-2.57739	0.35083	1.80713	24/12/2018	11:10:05	40205	212.344
0	1470	1470	0.599854	-0.575928	-0.623779	-2.55029	0.361816	1.91846	24/12/2018	11:10:05	40205	212.845
0	1471	1471	0.599854	-0.575928	-0.623779	-2.57129	0.33374	1.85107	24/12/2018	11:10:05	40205	213.247
0	1472	1472	0.587891	-0.575928	-0.635986	-2.56274	0.371094	1.91309	24/12/2018	11:10:05	40205	213.125
0	1473	1473	0.599854	-0.575928	-0.623779	-2.5166	0.342773	1.91479	24/12/2018	11:10:05	40205	213.125
0	1474	1474	0.587891	-0.575928	-0.623779	-2.57104	0.359375	1.94897	24/12/2018	11:10:05	40205	213.531
0	1475	1475	0.599854	-0.575928	-0.623779	-2.53223	0.381592	1.92456	24/12/2018	11:10:05	40205	213.605
0	1476	1476	0.599854	-0.575928	-0.623779	-2.53906	0.342529	1.8877	24/12/2018	11:10:05	40205	213.824
0	1477	1477	0.599854	-0.575928	-0.623779	-2.53613	0.35083	1.84937	24/12/2018	11:10:05	40205	214.15
0	1478	1478	0.599854	-0.575928	-0.623779	-2.61328	0.375488	1.95239	24/12/2018	11:10:05	40205	214.23
0	1479	1479	0.599854	-0.575928	-0.623779	-2.55493	0.382568	1.85742	24/12/2018	11:10:06	40206	214.194
0	1480	1480	0.599854	-0.575928	-0.623779	-2.51733	0.353271	1.88696	24/12/2018	11:10:06	40206	214.049
0	1481	1481	0.587891	-0.575928	-0.623779	-2.54248	0.273438	1.89136	24/12/2018	11:10:06	40206	213.9
0	1482	1482	0.599854	-0.575928	-0.623779	-2.52954	0.357422	1.90405	24/12/2018	11:10:06	40206	214.057
0	1483	1483	0.587891	-0.575928	-0.623779	-2.50024	0.362793	1.91113	24/12/2018	11:10:06	40206	214.258
0	1484	1484	0.599854	-0.575928	-0.623779	-2.57446	0.361084	1.90137	24/12/2018	11:10:06	40206	214.235
0	1485	1485	0.587891	-0.575928	-0.623779	-2.52515	0.339844	1.91455	24/12/2018	11:10:06	40206	214.205
0	1486	1486	0.599854	-0.575928	-0.623779	-2.49805	0.317871	1.88501	24/12/2018	11:10:06	40206	214.051
0	1487	1487	0.599854	-0.575928	-0.623779	-2.54858	0.325439	1.89771	24/12/2018	11:10:06	40206	214.066
0	1488	1488	0.587891	-0.575928	-0.623779	-2.49194	0.364014	1.86255	24/12/2018	11:10:06	40206	213.938
0	1489	1489	0.599854	-0.575928	-0.635986	-2.53027	0.343506	1.79102	24/12/2018	11:10:07	40207	213.558
0	1490	1490	0.599854	-0.575928	-0.623779	-2.55566	0.362061	1.85278	24/12/2018	11:10:07	40207	213.629
0	1491	1491	0.587891	-0.575928	-0.635986	-2.56689	0.346924	1.91382	24/12/2018	11:10:07	40207	213.438
0	1492	1492	0.587891	-0.575928	-0.623779	-2.5481	0.320313	1.91113	24/12/2018	11:10:07	40207	212.857
0	1493	1493	0.587891	-0.575928	-0.623779	-2.56323	0.34375	1.87793	24/12/2018	11:10:07	40207	212.991
0	1494	1494	0.599854	-0.575928	-0.635986	-2.55981	0.381104	1.86255	24/12/2018	11:10:07	40207	213.007
0	1495	1495	0.587891	-0.575928	-0.623779	-2.49438	0.315674	1.87695	24/12/2018	11:10:07	40207	213.206
0	1496	1496	0.599854	-0.575928	-0.623779	-2.51245	0.361572	1.80786	24/12/2018	11:10:07	40207	213.564
0	1497	1497	0.599854	-0.575928	-0.623779	-2.53003	0.362305	1.8833	24/12/2018	11:10:07	40207	213.661
0	1498	1498	0.587891	-0.575928	-0.623779	-2.50244	0.338867	1.85889	24/12/2018	11:10:07	40207	213.199
0	1499	1499	0.599854	-0.563965	-0.623779	-2.55151	0.31543	1.85547	24/12/2018	11:10:08	40208	213.155
0	1500	1500	0.611816	-0.575928	-0.623779	-2.51099	0.363037	1.8645	24/12/2018	11:10:08	40208	214.085
0	1501	1501	0.599854	-0.575928	-0.635986	-2.56616	0.331787	1.85034	24/12/2018	11:10:08	40208	213.495
0	1502	1502	0.587891	-0.575928	-0.623779	-2.53027	0.372803	1.86646	24/12/2018	11:10:08	40208	213.174
0	1503	1503	0.587891	-0.575928	-0.623779	-2.54102	0.347656	1.86475	24/12/2018	11:10:08	40208	213.094
0	1504	1504	0.599854	-0.575928	-0.623779	-2.53101	0.348633	1.9812	24/12/2018	11:10:08	40208	213.254
0	1505	1505	0.587891	-0.575928	-0.623779	-2.51953	0.370605	1.81763	24/12/2018	11:10:08	40208	213.212
0	1506	1506	0.587891	-0.575928	-0.635986	-2.52539	0.376221	1.87964	24/12/2018	11:10:08	40208	212.568
0	1507	1507	0.599854	-0.575928	-0.635986	-2.54956	0.375488	1.87012	24/12/2018	11:10:08	40208	212.465
0	1508	1508	0.587891	-0.575928	-0.623779	-2.49707	0.369385	1.87231	24/12/2018	11:10:08	40208	212.43
0	1509	1509	0.611816	-0.575928	-0.611816	-2.52588	0.388184	1.90332	24/12/2018	11:10:09	40209	213.008
0	1510	1510	0.599854	-0.575928	-0.623779	-2.58496	0.391113	1.86914	24/12/2018	11:10:09	40209	212.77
0	1511	1511	0.599854	-0.575928	-0.623779	-2.50659	0.380371	1.83545	24/12/2018	11:10:09	40209	212.434
0	1512	1512	0.587891	-0.575928	-0.623779	-2.57275	0.36499	1.78564	24/12/2018	11:10:09	40209	212.348
0	1513	1513	0.599854	-0.575928	-0.623779	-2.51318	0.409424	1.87158	24/12/2018	11:10:09	40209	212.407
0	1514	1514	0.599854	-0.575928	-0.623779	-2.51318	0.409424	1.87158	24/12/2018	11:10:09	40209	212.752
0	1515	1515	0.599854	-0.575928	-0.623779	-2.55298	0.375488	1.88721	24/12/2018	11:10:09	40209	212.689
0	1516	1516	0.599854	-0.575928	-0.623779	-2.54565	0.370117	1.93286	24/12/2018	11:10:09	40209	212.954
0	1517	1517	0.599854	-0.575928	-0.623779	-2.54761	0.408203	1.92651	24/12/2018	11:10:09	40209	212.977
0	1518	1518	0.599854	-0.575928	-0.623779	-2.56787	0.36084	1.948	24/12/2018	11:10:10	40210	213.108
0	1519	1519	0.599854	-0.575928	-0.623779	-2.56787	0.36792	1.88135	24/12/2018	11:10:10	40210	213.285
0	1520	1520	0.599854	-0.575928	-0.623779	-2.60376	0.386963	1.97656	24/12/2018	11:10:10	40210	213.402
0	1521	1521	0.599854	-0.575928	-0.623779	-2.55688	0.38623	1.87427	24/12/2018	11:10:10	40210	213.511
0	1522	1522	0.599854	-0.575928	-0.623779	-2.54907	0.368652	1.82495	24/12/2018	11:10:10	40210	213.379
0	1523	1523	0.599854	-0.575928	-0.623779	-2.5415	0.323486	1.86377	24/12/2018	11:10:10	40210	213.54
0	1524	1524	0.599854	-0.575928	-0.623779	-2.56445	0.36084	1.89771	24/12/2018	11:10:10	40210	213.071
0	1525	1525	0.587891	-0.563965	-0.623779	-2.55786	0.40332	1.95313	24/12/2018	11:10:10	40210	212.672
0	1526	1526	0.599854	-0.563965	-0.623779	-2.56909	0.355957	1.88086	24/12/2018	11:10:10	40210	212.485
0	1527	1527	0.599854	-0.575928	-0.623779	-2.52637	0.362305	1.91724	24/12/2018	11:10:10	40210	212.762
0	1528	1528	0.587891	-0.575928	-0.635986	-2.56226	0.391846	1.81348	24/12/2018	11:10:11	40211	212.38
0	1529	1529	0.599854	-0.575928	-0.623779	-2.52393	0.350098	1.77759	24/12/2018	11:10:11	40211	211.873
0	1530	1530	0.599854	-0.575928	-0.623779	-2.54126	0.354736	1.84863	24/12/2018	11:10:11	40211	212.389
0	1531	1531	0.599854	-0.575928	-0.635986	-2.59717	0.365967	1.88086	24/12/2018	11:10:11	40211	212.044
0	1532	1532	0.587891	-0.575928	-0.623779	-2.60107	0.378418	1.87793	24/12/2018	11:10:11	40211	212.019
0	1533	1533	0.587891	-0.575928	-0.623779	-2.55176	0.389648	1.76294	24/12/2018	11:10:11	40211	212.018
0	1534	1534	0.587891	-0.575928	-0.635986	-2.48901	0.375732	1.89941	24/12/2018	11:10:11	40211	212.027
0	1535	1535	0.587891	-0.575928	-0.635986	-2.52393	0.382568	1.86279	24/12/2018	11:10:11	40211	211.981
0	1536	1536	0.587891	-0.575928	-0.623779	-2.53906	0.373291	1.9541	24/12/2018	11:10:11	40211	212.25
0	1537	1537	0.587891	-0.563965	-0.635986	-2.54224	0.402588	1.96509	24/12/2018	11:10:11	40211	212.432
0	1538	1538	0.599854	-0.575928	-0.635986	-2.57373	0.406006	1.9209	24/12/2018	11:10:12	40212	212.684
0	1539	1539	0.599854	-0.563965	-0.635986	-2.53906	0.402344	1.90918	24/12/2018	11:10:12	40212	213.174
0	1540	1540	0.587891	-0.563965	-0.635986	-2.54712	0.330566	1.8501	24/12/2018	11:10:12	40212	212.837
0	1541	1541	0.599854	-0.575928	-0.623779	-2.53174	0.365967	1.927	24/12/2018	11:10:12	40212	213.481
0	1542	1542	0.587891	-0.575928	-0.623779	-2.50293	0.376465	1.91284	24/12/2018	11:10:12	40212	213.262
0	1543	1543	0.587891	-0.575928	-0.623779	-2.55225	0.394531	1.87354	24/12/2018	11:10:12	40212	212.836
0	1544	1544	0.599854	-0.575928	-0.623779	-2.54419	0.375244	1.89575	24/12/2018	11:10:12	40212	212.924
0	1545	1545	0.599854	-0.563965	-0.623779	-2.49536	0.355225	1.94702	24/12/2018	11:10:12	40212	213.017
0	1546	1546	0.587891	-0.575928	-0.623779	-2.57251	0.385254	1.81348	24/12/2018	11:10:12	40212	212.784
0	1547	1547	0.587891	-0.563965	-0.623779	-2.53125	0.395264	1.875	24/12/2018	11:10:12	40212	212.51
0	1548	1548	0.599854	-0.575928	-0.623779	-2.55176	0.389648	1.84375	24/12/2018	11:10:13	40213	212.29
0	1549	1549	0.587891	-0.563965	-0.623779	-2.55371	0.391113	1.85718	24/12/2018	11:10:13	40213	212.381
0	1550	1550	0.587891	-0.575928	-0.623779	-2.54614	0.380371	1.90112	24/12/2018	11:10:13	40213	212.152
0	1551	1551	0.599854	-0.575928	-0.635986	-2.60522	0.378174	1.97217	24/12/2018	11:10:13	40213	211.96
0	1552	1552	0.611816	-0.575928	-0.623779	-2.57031	0.383545	1.80078	24/12/2018	11:10:13	40213	212.573
0	1553	1553	0.599854	-0.575928	-0.635986	-2.53857	0.36792	1.86816	24/12/2018	11:10:13	40213	213.005
0	1554	1554	0.599854	-0.575928	-0.635986	-2.53516	0.398682	1.90381	24/12/2018	11:10:13	40213	212.627
0	1555	1555	0.587891	-0.575928	-0.635986	-2.54175	0.359375	1.9082	24/12/2018	11:10:13	40213	212.871
0	1556	1556	0.587891	-0.575928	-0.635986	-2.5271	0.376221	1.84375	24/12/2018	11:10:13	40213	212.454
0	1557	1557	0.587891	-0.575928	-0.611816	-2.49023	0.29834	1.90405	24/12/2018	11:10:13	40213	212.854
0	1558	1558	0.599854	-0.575928	-0.635986	-2.56592	0.359131	1.8457	24/12/2018	11:10:14	40214	213.157
0	1559	1559	0.599854	-0.575928	-0.623779	-2.53296	0.352051	1.97754	24/12/2018	11:10:14	40214	213.234
0	1560	1560	0.587891	-0.575928	-0.635986	-2.56519	0.415771	1.87866	24/12/2018	11:10:14	40214	212.816
0	1561	1561	0.599854	-0.575928	-0.623779	-2.54932	0.37207	1.90137	24/12/2018	11:10:14	40214	212.789
0	1562	1562	0.587891	-0.575928	-0.623779	-2.50879	0.395996	1.80884	24/12/2018	11:10:14	40214	213.328
0	1563	1563	0.587891	-0.575928	-0.623779	-2.55957	0.372559	1.92383	24/12/2018	11:10:14	40214	212.873
0	1564	1564	0.587891	-0.575928	-0.623779	-2.55444	0.374023	1.8186	24/12/2018	11:10:14	40214	213.003
0	1565	1565	0.599854	-0.575928	-0.635986	-2.52075	0.391357	1.91919	24/12/2018	11:10:14	40214	212.796
0	1566	1566	0.599854	-0.575928	-0.635986	-2.51758	0.358398	1.92578	24/12/2018	11:10:14	40214	213
0	1567	1567	0.599854	-0.575928	-0.635986	-2.52588	0.355225	1.90039	24/12/2018	11:10:14	40214	212.753
0	1568	1568	0.599854	-0.575928	-0.623779	-2.50391	0.362549	1.86475	24/12/2018	11:10:15	40215	213.15
0	1569	1569	0.599854	-0.575928	-0.635986	-2.50928	0.339111	1.87891	24/12/2018	11:10:15	40215	213.103
0	1570	1570	0.587891	-0.575928	-0.635986	-2.52246	0.355225	1.86353	24/12/2018	11:10:15	40215	212.808
0	1571	1571	0.599854	-0.575928	-0.635986	-2.51904	0.391357	1.81567	24/12/2018	11:10:15	40215	212.957
0	1572	1572	0.599854	-0.575928	-0.635986	-2.55859	0.358887	1.85522	24/12/2018	11:10:15	40215	213.339
0	1573	1573	0.599854	-0.563965	-0.635986	-2.4856	0.375732	1.87085	24/12/2018	11:10:15	40215	213.212
0	1574	1574	0.599854	-0.575928	-0.635986	-2.52905	0.386719	1.87231	24/12/2018	11:10:15	40215	212.956
0	1575	1575	0.599854	-0.563965	-0.635986	-2.52148	0.336182	1.91992	24/12/2018	11:10:15	40215	212.664
0	1576	1576	0.587891	-0.563965	-0.623779	-2.5166	0.337646	1.95508	24/12/2018	11:10:15	40215	213.015
0	1577	1577	0.587891	-0.575928	-0.635986	-2.5022	0.366211	1.86108	24/12/2018	11:10:16	40216	213.172
0	1578	1578	0.599854	-0.575928	-0.623779	-2.53906	0.376953	1.80957	24/12/2018	11:10:16	40216	213.444
0	1579	1579	0.587891	-0.575928	-0.623779	-2.5271	0.311035	1.7478	24/12/2018	11:10:16	40216	213.467
0	1580	1580	0.587891	-0.575928	-0.635986	-2.52344	0.336182	1.97949	24/12/2018	11:10:16	40216	212.913
0	1581	1581	0.587891	-0.575928	-0.623779	-2.49219	0.371094	1.91016	24/12/2018	11:10:16	40216	212.897
0	1582	1582	0.587891	-0.575928	-0.623779	-2.54492	0.32373	1.81885	24/12/2018	11:10:16	40216	212.772
0	1583	1583	0.599854	-0.575928	-0.623779	-2.53589	0.38208	1.83057	24/12/2018	11:10:16	40216	213.013
0	1584	1584	0.599854	-0.575928	-0.623779	-2.56787	0.36792	1.82935	24/12/2018	11:10:16	40216	213.679
0	1585	1585	0.599854	-0.575928	-0.635986	-2.58984	0.387695	2.00879	24/12/2018	11:10:16	40216	213.83
0	1586	1586	0.599854	-0.575928	-0.623779	-2.49243	0.375977	1.85352	24/12/2018	11:10:16	40216	213.529
0	1587	1587	0.599854	-0.575928	-0.623779	-2.54077	0.342529	1.86792	24/12/2018	11:10:17	40217	213.796
0	1588	1588	0.599854	-0.575928	-0.623779	-2.44507	0.361572	1.9021	24/12/2018	11:10:17	40217	214.05
0	1589	1589	0.599854	-0.575928	-0.623779	-2.50586	0.368164	1.93726	24/12/2018	11:10:17	40217	214.355
0	1590	1590	0.587891	-0.575928	-0.623779	-2.54004	0.359375	1.90576	24/12/2018	11:10:17	40217	214.312
0	1591	1591	0.587891	-0.575928	-0.623779	-2.50488	0.34375	1.90015	24/12/2018	11:10:17	40217	214.046
0	1592	1592	0.587891	-0.575928	-0.623779	-2.50439	0.338623	1.9021	24/12/2018	11:10:17	40217	214.052
0	1593	1593	0.587891	-0.575928	-0.635986	-2.59106	0.34668	1.9292	24/12/2018	11:10:17	40217	213.893
0	1594	1594	0.599854	-0.575928	-0.635986	-2.52344	0.339844	1.8501	24/12/2018	11:10:17	40217	213.573
0	1595	1595	0.599854	-0.575928	-0.623779	-2.51782	0.33252	1.8894	24/12/2018	11:10:17	40217	214.068
0	1596	1596	0.599854	-0.575928	-0.623779	-2.49121	0.418945	1.89941	24/12/2018	11:10:17	40217	214.365
0	1597	1597	0.587891	-0.575928	-0.623779	-2.54224	0.301025	1.85645	24/12/2018	11:10:18	40218	214.344
0	1598	1598	0.599854	-0.575928	-0.635986	-2.5188	0.384521	1.85107	24/12/2018	11:10:18	40218	213.868
0	1599	1599	0.587891	-0.575928	-0.623779	-2.4856	0.306641	1.87061	24/12/2018	11:10:18	40218	213.845
0	1600	1600	0.599854	-0.575928	-0.635986	-2.50342	0.354248	1.90381	24/12/2018	11:10:18	40218	213.997
0	1601	1601	0.599854	-0.575928	-0.623779	-2.49048	0.339844	1.96216	24/12/2018	11:10:18	40218	214.126
0	1602	1602	0.587891	-0.575928	-0.635986	-2.53076	0.348633	1.84839	24/12/2018	11:10:18	40218	214.236
0	1603	1603	0.587891	-0.575928	-0.623779	-2.50244	0.342285	1.8562	24/12/2018	11:10:18	40218	214.228
0	1604	1604	0.611816	-0.575928	-0.623779	-2.47144	0.366455	1.90234	24/12/2018	11:10:18	40218	215.253
0	1605	1605	0.599854	-0.563965	-0.623779	-2.50684	0.352539	1.86914	24/12/2018	11:10:18	40218	215.44
0	1606	1606	0.599854	-0.575928	-0.623779	-2.48926	0.317383	1.91479	24/12/2018	11:10:18	40218	215.219
0	1607	1607	0.599854	-0.575928	-0.623779	-2.50635	0.309326	1.92285	24/12/2018	11:10:19	40219	214.74
0	1608	1608	0.599854	-0.575928	-0.623779	-2.52344	0.372559	1.9541	24/12/2018	11:10:19	40219	215.054
0	1609	1609	0.587891	-0.575928	-0.623779	-2.52344	0.372559	1.9541	24/12/2018	11:10:19	40219	214.703
0	1610	1610	0.587891	-0.575928	-0.623779	-2.49805	0.348633	1.9021	24/12/2018	11:10:19	40219	214.485
0	1611	1611	0.599854	-0.575928	-0.635986	-2.55396	0.396484	1.88086	24/12/2018	11:10:19	40219	214.524
0	1612	1612	0.587891	-0.575928	-0.623779	-2.52637	0.362305	1.9729	24/12/2018	11:10:19	40219	214.508
0	1613	1613	0.587891	-0.575928	-0.623779	-2.52051	0.351807	1.84033	24/12/2018	11:10:19	40219	214.262
0	1614	1614	0.599854	-0.575928	-0.623779	-2.49463	0.352051	1.90918	24/12/2018	11:10:19	40219	214.368
0	1615	1615	0.587891	-0.575928	-0.623779	-2.49072	0.372559	1.90015	24/12/2018	11:10:19	40219	214.313
0	1616	1616	0.587891	-0.575928	-0.623779	-2.49658	0.388184	1.98804	24/12/2018	11:10:19	40219	214.016
0	1617	1617	0.599854	-0.575928	-0.623779	-2.49707	0.367676	1.8877	24/12/2018	11:10:20	40220	214.491
0	1618	1618	0.587891	-0.563965	-0.623779	-2.51465	0.368652	1.89746	24/12/2018	11:10:20	40220	214.432
0	1619	1619	0.599854	-0.575928	-0.623779	-2.4624	0.362305	1.88403	24/12/2018	11:10:20	40220	214.498
0	1620	1620	0.599854	-0.575928	-0.623779	-2.51465	0.37207	1.91187	24/12/2018	11:10:20	40220	214.602
0	1621	1621	0.599854	-0.575928	-0.623779	-2.52319	0.397949	1.95215	24/12/2018	11:10:20	40220	214.83
0	1622	1622	0.599854	-0.575928	-0.623779	-2.48145	0.299561	1.8645	24/12/2018	11:10:20	40220	214.821
0	1623	1623	0.599854	-0.575928	-0.623779	-2.54639	0.382324	1.91919	24/12/2018	11:10:20	40220	214.764
0	1624	1624	0.599854	-0.575928	-0.623779	-2.58521	0.394775	1.95605	24/12/2018	11:10:20	40220	214.717
0	1625	1625	0.599854	-0.575928	-0.623779	-2.50513	0.354248	1.96924	24/12/2018	11:10:20	40220	214.333
0	1626	1626	0.599854	-0.563965	-0.623779	-2.55933	0.368896	1.99561	24/12/2018	11:10:20	40220	214.076
0	1627	1627	0.599854	-0.575928	-0.623779	-2.54102	0.376953	1.91284	24/12/2018	11:10:21	40221	213.898
0	1628	1628	0.587891	-0.563965	-0.623779	-2.51367	0.385742	1.89575	24/12/2018	11:10:21	40221	213.401
0	1629	1629	0.587891	-0.575928	-0.623779	-2.57861	0.40625	1.85132	24/12/2018	11:10:21	40221	213.033
0	1630	1630	0.599854	-0.575928	-0.623779	-2.50586	0.400879	1.86108	24/12/2018	11:10:21	40221	213.208
0	1631	1631	0.587891	-0.575928	-0.623779	-2.51147	0.378662	1.85254	24/12/2018	11:10:21	40221	212.901
0	1632	1632	0.599854	-0.575928	-0.635986	-2.54126	0.383545	1.89771	24/12/2018	11:10:21	40221	212.334
0	1633	1633	0.599854	-0.575928	-0.623779	-2.52393	0.384766	1.85474	24/12/2018	11:10:21	40221	212.389
0	1634	1634	0.599854	-0.575928	-0.623779	-2.5564	0.344727	1.85913	24/12/2018	11:10:21	40221	212.679
0	1635	1635	0.599854	-0.575928	-0.623779	-2.57251	0.354248	1.89746	24/12/2018	11:10:21	40221	213.273
0	1636	1636	0.587891	-0.575928	-0.623779	-2.55908	0.365723	1.86475	24/12/2018	11:10:21	40221	213.315
0	1637	1637	0.599854	-0.563965	-0.623779	-2.5481	0.380371	1.85791	24/12/2018	11:10:22	40222	213.619
0	1638	1638	0.599854	-0.575928	-0.623779	-2.54858	0.360107	1.90771	24/12/2018	11:10:22	40222	213.823
0	1639	1639	0.599854	-0.575928	-0.623779	-2.53906	0.309326	1.94531	24/12/2018	11:10:22	40222	213.904
0	1640	1640	0.599854	-0.563965	-0.623779	-2.54053	0.366211	1.93457	24/12/2018	11:10:22	40222	213.772
0	1641	1641	0.587891	-0.575928	-0.623779	-2.49048	0.338135	1.91919	24/12/2018	11:10:22	40222	213.254
0	1642	1642	0.599854	-0.575928	-0.623779	-2.51782	0.33252	1.81885	24/12/2018	11:10:22	40222	213.254
0	1643	1643	0.599854	-0.575928	-0.623779	-2.53809	0.390381	1.89478	24/12/2018	11:10:22	40222	213.774
0	1644	1644	0.599854	-0.563965	-0.623779	-2.52759	0.388184	1.85034	24/12/2018	11:10:22	40222	213.519
0	1645	1645	0.599854	-0.563965	-0.611816	-2.55957	0.343506	1.771	24/12/2018	11:10:22	40222	213.643
0	1646	1646	0.599854	-0.575928	-0.623779	-2.53345	0.366211	1.84106	24/12/2018	11:10:23	40223	213.295
0	1647	1647	0.599854	-0.563965	-0.623779	-2.53809	0.319824	1.88525	24/12/2018	11:10:23	40223	212.944
0	1648	1648	0.599854	-0.575928	-0.623779	-2.5083	0.388916	1.83545	24/12/2018	11:10:23	40223	212.863
0	1649	1649	0.587891	-0.563965	-0.623779	-2.51611	0.296387	1.87524	24/12/2018	11:10:23	40223	212.885
0	1650	1650	0.599854	-0.575928	-0.623779	-2.56567	0.361084	1.81445	24/12/2018	11:10:23	40223	213.101
0	1651	1651	0.599854	-0.575928	-0.623779	-2.50781	0.373535	1.927	24/12/2018	11:10:23	40223	213.478
0	1652	1652	0.599854	-0.575928	-0.623779	-2.5144	0.361572	1.81958	24/12/2018	11:10:23	40223	213.659
0	1653	1653	0.599854	-0.575928	-0.623779	-2.51294	0.341064	1.91943	24/12/2018	11:10:23	40223	213.615
0	1654	1654	0.599854	-0.563965	-0.623779	-2.54028	0.332031	1.87622	24/12/2018	11:10:23	40223	214.003
0	1655	1655	0.599854	-0.575928	-0.623779	-2.54858	0.361816	1.8269	24/12/2018	11:10:23	40223	213.682
0	1656	1656	0.599854	-0.575928	-0.623779	-2.49243	0.405518	1.93066	24/12/2018	11:10:24	40224	213.785
0	1657	1657	0.599854	-0.563965	-0.623779	-2.53101	0.321045	1.87158	24/12/2018	11:10:24	40224	213.77
0	1658	1658	0.599854	-0.563965	-0.623779	-2.52002	0.341309	1.927	24/12/2018	11:10:24	40224	213.964
0	1659	1659	0.599854	-0.563965	-0.623779	-2.54102	0.380127	1.8689	24/12/2018	11:10:24	40224	213.703
0	1660	1660	0.599854	-0.575928	-0.623779	-2.53833	0.390137	1.85889	24/12/2018	11:10:24	40224	213.725
0	1661	1661	0.599854	-0.575928	-0.623779	-2.51123	0.341064	1.89868	24/12/2018	11:10:24	40224	214.204
0	1662	1662	0.599854	-0.575928	-0.623779	-2.49512	0.365723	1.88867	24/12/2018	11:10:24	40224	214.399
0	1663	1663	0.599854	-0.563965	-0.623779	-2.52856	0.37085	1.87012	24/12/2018	11:10:24	40224	213.971
0	1664	1664	0.599854	-0.575928	-0.635986	-2.54028	0.397217	1.95166	24/12/2018	11:10:24	40224	213.372
0	1665	1665	0.599854	-0.575928	-0.623779	-2.52661	0.338135	1.95239	24/12/2018	11:10:24	40224	213.352
0	1666	1666	0.599854	-0.575928	-0.623779	-2.50513	0.348877	1.94556	24/12/2018	11:10:25	40225	213.715
0	1667	1667	0.599854	-0.575928	-0.635986	-2.54297	0.414795	1.82495	24/12/2018	11:10:25	40225	213.351
0	1668	1668	0.599854	-0.563965	-0.623779	-2.51245	0.366699	1.83032	24/12/2018	11:10:25	40225	213.115
0	1669	1669	0.599854	-0.575928	-0.635986	-2.52515	0.369141	1.83154	24/12/2018	11:10:25	40225	213.021
0	1670	1670	0.599854	-0.563965	-0.623779	-2.53857	0.330078	1.83154	24/12/2018	11:10:25	40225	213.065
0	1671	1671	0.599854	-0.575928	-0.623779	-2.52881	0.339844	1.86548	24/12/2018	11:10:25	40225	212.959
0	1672	1672	0.599854	-0.563965	-0.623779	-2.50757	0.366455	1.82568	24/12/2018	11:10:25	40225	212.715
0	1673	1673	0.599854	-0.575928	-0.623779	-2.53516	0.337158	1.80249	24/12/2018	11:10:25	40225	213.145
0	1674	1674	0.599854	-0.563965	-0.623779	-2.52417	0.32251	1.87354	24/12/2018	11:10:25	40225	213.358
0	1675	1675	0.599854	-0.563965	-0.623779	-2.57813	0.330566	1.84937	24/12/2018	11:10:25	40225	213.7
0	1676	1676	0.599854	-0.563965	-0.623779	-2.52515	0.372559	1.88867	24/12/2018	11:10:26	40226	213.565
0	1677	1677	0.587891	-0.575928	-0.635986	-2.46997	0.312988	1.82788	24/12/2018	11:10:26	40226	213.043
0	1678	1678	0.599854	-0.575928	-0.623779	-2.50464	0.340576	1.87134	24/12/2018	11:10:26	40226	213.143
0	1679	1679	0.587891	-0.563965	-0.623779	-2.54858	0.325439	1.92627	24/12/2018	11:10:26	40226	213.682
0	1680	1680	0.587891	-0.575928	-0.623779	-2.52881	0.345215	1.79688	24/12/2018	11:10:26	40226	213.221
0	1681	1681	0.599854	-0.563965	-0.623779	-2.5105	0.356445	1.84937	24/12/2018	11:10:26	40226	213.751
0	1682	1682	0.599854	-0.563965	-0.623779	-2.52466	0.362305	1.85889	24/12/2018	11:10:26	40226	214.172
0	1683	1683	0.599854	-0.575928	-0.623779	-2.53857	0.331787	1.90845	24/12/2018	11:10:26	40226	214.106
0	1684	1684	0.599854	-0.563965	-0.623779	-2.54639	0.384033	1.87061	24/12/2018	11:10:26	40226	214.261
0	1685	1685	0.599854	-0.575928	-0.623779	-2.53516	0.329834	1.94263	24/12/2018	11:10:26	40226	214.352
0	1686	1686	0.599854	-0.575928	-0.623779	-2.54077	0.343994	1.94507	24/12/2018	11:10:27	40227	214.541
0	1687	1687	0.599854	-0.575928	-0.623779	-2.52954	0.360596	1.87598	24/12/2018	11:10:27	40227	214.545
0	1688	1688	0.599854	-0.575928	-0.623779	-2.50171	0.346924	1.93457	24/12/2018	11:10:27	40227	214.587
0	1689	1689	0.599854	-0.575928	-0.623779	-2.5083	0.312988	1.92627	24/12/2018	11:10:27	40227	214.418
0	1690	1690	0.599854	-0.575928	-0.623779	-2.52368	0.375977	1.89673	24/12/2018	11:10:27	40227	214.329
0	1691	1691	0.599854	-0.575928	-0.623779	-2.55908	0.331055	1.84497	24/12/2018	11:10:27	40227	214.239
0	1692	1692	0.599854	-0.575928	-0.623779	-2.55713	0.384277	1.92212	24/12/2018	11:10:27	40227	214.378
0	1693	1693	0.599854	-0.563965	-0.623779	-2.5271	0.343506	1.84546	24/12/2018	11:10:27	40227	214.513
0	1694	1694	0.599854	-0.575928	-0.623779	-2.54272	0.378662	1.82935	24/12/2018	11:10:27	40227	214.244
0	1695	1695	0.599854	-0.563965	-0.623779	-2.54004	0.354248	1.94873	24/12/2018	11:10:27	40227	214.195
0	1696	1696	0.599854	-0.575928	-0.623779	-2.51514	0.280762	1.90234	24/12/2018	11:10:28	40228	214.435
0	1697	1697	0.599854	-0.563965	-0.623779	-2.50537	0.323242	1.87866	24/12/2018	11:10:28	40228	214.273
0	1698	1698	0.599854	-0.563965	-0.623779	-2.52222	0.351807	1.84863	24/12/2018	11:10:28	40228	214.361
0	1699	1699	0.599854	-0.563965	-0.623779	-2.479	0.3479	1.93335	24/12/2018	11:10:28	40228	214.778
0	1700	1700	0.599854	-0.563965	-0.623779	-2.49756	0.340332	1.92383	24/12/2018	11:10:28	40228	215.122
0	1701	1701	0.599854	-0.563965	-0.623779	-2.57349	0.380371	1.85547	24/12/2018	11:10:28	40228	214.905
0	1702	1702	0.599854	-0.575928	-0.623779	-2.51929	0.361816	1.90503	24/12/2018	11:10:28	40228	214.761
0	1703	1703	0.599854	-0.575928	-0.623779	-2.51538	0.347656	1.99805	24/12/2018	11:10:28	40228	214.547
0	1704	1704	0.599854	-0.575928	-0.623779	-2.51514	0.3479	1.90308	24/12/2018	11:10:28	40228	214.435
0	1705	1705	0.599854	-0.575928	-0.623779	-2.55298	0.37207	1.90308	24/12/2018	11:10:29	40229	214.164
0	1706	1706	0.599854	-0.575928	-0.623779	-2.51147	0.375244	1.93896	24/12/2018	11:10:29	40229	213.954
0	1707	1707	0.599854	-0.575928	-0.623779	-2.56665	0.342041	1.85181	24/12/2018	11:10:29	40229	214.279
0	1708	1708	0.587891	-0.575928	-0.635986	-2.55713	0.360596	1.84106	24/12/2018	11:10:29	40229	213.804
0	1709	1709	0.587891	-0.563965	-0.623779	-2.57056	0.38501	1.93164	24/12/2018	11:10:29	40229	213.313
0	1710	1710	0.599854	-0.575928	-0.611816	-2.56177	0.348633	1.89331	24/12/2018	11:10:29	40229	214.167
0	1711	1711	0.599854	-0.575928	-0.623779	-2.47656	0.34082	1.87256	24/12/2018	11:10:29	40229	214.381
0	1712	1712	0.599854	-0.563965	-0.623779	-2.52954	0.360596	1.91455	24/12/2018	11:10:29	40229	214.282
0	1713	1713	0.599854	-0.563965	-0.623779	-2.53735	0.371338	1.94434	24/12/2018	11:10:29	40229	214.593
0	1714	1714	0.599854	-0.563965	-0.623779	-2.53931	0.34375	1.97046	24/12/2018	11:10:29	40229	214.797
0	1715	1715	0.599854	-0.575928	-0.623779	-2.55957	0.374268	1.89575	24/12/2018	11:10:30	40230	214.857
0	1716	1716	0.587891	-0.563965	-0.635986	-2.57861	0.306396	1.95068	24/12/2018	11:10:30	40230	214.606
0	1717	1717	0.611816	-0.575928	-0.623779	-2.54321	0.354492	1.97314	24/12/2018	11:10:30	40230	214.915
0	1718	1718	0.587891	-0.575928	-0.623779	-2.54834	0.356445	1.90234	24/12/2018	11:10:30	40230	215.284
0	1719	1719	0.599854	-0.575928	-0.623779	-2.51221	0.35791	1.896	24/12/2018	11:10:30	40230	215.115
0	1720	1720	0.599854	-0.575928	-0.623779	-2.55884	0.322266	1.95166	24/12/2018	11:10:30	40230	215.231
0	1721	1721	0.599854	-0.575928	-0.635986	-2.54761	0.337402	1.92578	24/12/2018	11:10:30	40230	215.099
0	1722	1722	0.599854	-0.575928	-0.623779	-2.56201	0.381104	2.00342	24/12/2018	11:10:30	40230	215.039
0	1723	1723	0.599854	-0.575928	-0.623779	-2.53564	0.338379	1.93335	24/12/2018	11:10:30	40230	215.435
0	1724	1724	0.599854	-0.575928	-0.623779	-2.55078	0.328857	1.91309	24/12/2018	11:10:30	40230	215.411
0	1725	1725	0.599854	-0.575928	-0.623779	-2.57861	0.373291	1.94458	24/12/2018	11:10:31	40231	215.309
0	1726	1726	0.599854	-0.575928	-0.623779	-2.55737	0.358643	1.97485	24/12/2018	11:10:31	40231	215.06
0	1727	1727	0.599854	-0.575928	-0.635986	-2.49951	0.309326	1.94971	24/12/2018	11:10:31	40231	214.656
0	1728	1728	0.599854	-0.563965	-0.623779	-2.55249	0.365234	1.91382	24/12/2018	11:10:31	40231	214.749
0	1729	1729	0.599854	-0.575928	-0.623779	-2.55664	0.380859	1.90137	24/12/2018	11:10:31	40231	214.85
0	1730	1730	0.599854	-0.575928	-0.623779	-2.54907	0.339355	1.87622	24/12/2018	11:10:31	40231	214.528
0	1731	1731	0.587891	-0.575928	-0.635986	-2.53784	0.352539	1.88501	24/12/2018	11:10:31	40231	214.231
0	1732	1732	0.599854	-0.575928	-0.623779	-2.51514	0.313232	1.92896	24/12/2018	11:10:31	40231	213.875
0	1733	1733	0.599854	-0.575928	-0.623779	-2.55298	0.343018	1.90698	24/12/2018	11:10:31	40231	214.011
0	1734	1734	0.587891	-0.575928	-0.623779	-2.57935	0.418457	1.89771	24/12/2018	11:10:31	40231	213.868
0	1735	1735	0.599854	-0.563965	-0.623779	-2.53223	0.342041	1.94263	24/12/2018	11:10:32	40232	214.267
0	1736	1736	0.599854	-0.575928	-0.623779	-2.55469	0.382813	1.87256	24/12/2018	11:10:32	40232	214.773
0	1737	1737	0.587891	-0.575928	-0.635986	-2.54175	0.361084	1.90747	24/12/2018	11:10:32	40232	214.433
0	1738	1738	0.587891	-0.575928	-0.623779	-2.55005	0.383789	1.96753	24/12/2018	11:10:32	40232	213.813
0	1739	1739	0.587891	-0.575928	-0.623779	-2.51636	0.304688	1.94189	24/12/2018	11:10:32	40232	214.054
0	1740	1740	0.599854	-0.575928	-0.623779	-2.52441	0.355225	1.98633	24/12/2018	11:10:32	40232	214.61
0	1741	1741	0.599854	-0.575928	-0.623779	-2.60132	0.311035	1.91309	24/12/2018	11:10:32	40232	214.664
0	1742	1742	0.599854	-0.563965	-0.623779	-2.57788	0.392334	1.91626	24/12/2018	11:10:32	40232	214.891
0	1743	1743	0.599854	-0.575928	-0.623779	-2.53662	0.32666	1.87256	24/12/2018	11:10:32	40232	214.947
0	1744	1744	0.599854	-0.575928	-0.623779	-2.56763	0.328369	1.92212	24/12/2018	11:10:32	40232	215.073
0	1745	1745	0.599854	-0.575928	-0.623779	-2.53589	0.414307	1.95947	24/12/2018	11:10:33	40233	214.666
0	1746	1746	0.587891	-0.575928	-0.635986	-2.53271	0.348389	1.91089	24/12/2018	11:10:33	40233	214.11
0	1747	1747	0.599854	-0.575928	-0.623779	-2.52832	0.36377	1.92188	24/12/2018	11:10:33	40233	213.982
0	1748	1748	0.599854	-0.575928	-0.635986	-2.5498	0.346191	1.96338	24/12/2018	11:10:33	40233	214.339
0	1749	1749	0.599854	-0.575928	-0.623779	-2.5481	0.345947	1.85815	24/12/2018	11:10:33	40233	214.485
0	1750	1750	0.599854	-0.563965	-0.623779	-2.5376	0.348877	1.95605	24/12/2018	11:10:33	40233	214.896
0	1751	1751	0.599854	-0.575928	-0.635986	-2.51538	0.35498	1.8645	24/12/2018	11:10:33	40233	214.806
0	1752	1752	0.599854	-0.575928	-0.623779	-2.53564	0.378174	1.91846	24/12/2018	11:10:33	40233	214.729
0	1753	1753	0.587891	-0.563965	-0.623779	-2.55713	0.325684	1.94702	24/12/2018	11:10:33	40233	214.781
0	1754	1754	0.599854	-0.575928	-0.623779	-2.50317	0.349121	1.96509	24/12/2018	11:10:33	40233	214.745
0	1755	1755	0.587891	-0.563965	-0.623779	-2.50732	0.390625	1.97656	24/12/2018	11:10:34	40234	214.926
0	1756	1756	0.599854	-0.575928	-0.623779	-2.55835	0.379395	1.9165	24/12/2018	11:10:34	40234	215.039
0	1757	1757	0.599854	-0.575928	-0.635986	-2.49805	0.350342	1.91992	24/12/2018	11:10:34	40234	215.034
0	1758	1758	0.599854	-0.575928	-0.635986	-2.52808	0.365723	1.96045	24/12/2018	11:10:34	40234	214.841
0	1759	1759	0.599854	-0.563965	-0.635986	-2.50146	0.317871	1.86621	24/12/2018	11:10:34	40234	214.666
0	1760	1760	0.599854	-0.563965	-0.635986	-2.52197	0.346436	1.97314	24/12/2018	11:10:34	40234	214.479
0	1761	1761	0.599854	-0.575928	-0.635986	-2.51074	0.361328	1.87085	24/12/2018	11:10:34	40234	214.449
0	1762	1762	0.587891	-0.563965	-0.623779	-2.51855	0.344482	1.88721	24/12/2018	11:10:34	40234	214.556
0	1763	1763	0.599854	-0.563965	-0.635986	-2.56494	0.340088	1.90942	24/12/2018	11:10:34	40234	214.337
0	1764	1764	0.599854	-0.563965	-0.623779	-2.55518	0.318848	1.89331	24/12/2018	11:10:35	40235	214.585
0	1765	1765	0.599854	-0.563965	-0.635986	-2.52588	0.320801	1.90601	24/12/2018	11:10:35	40235	214.467
0	1766	1766	0.599854	-0.563965	-0.623779	-2.54468	0.352783	1.9165	24/12/2018	11:10:35	40235	214.301
0	1767	1767	0.599854	-0.563965	-0.635986	-2.53003	0.340332	1.85132	24/12/2018	11:10:35	40235	214.205
0	1768	1768	0.599854	-0.563965	-0.623779	-2.52515	0.306885	1.89966	24/12/2018	11:10:35	40235	214.168
0	1769	1769	0.587891	-0.563965	-0.623779	-2.55762	0.367188	1.90332	24/12/2018	11:10:35	40235	214.068
0	1770	1770	0.599854	-0.563965	-0.623779	-2.53125	0.326416	1.89771	24/12/2018	11:10:35	40235	214.047
0	1771	1771	0.599854	-0.563965	-0.635986	-2.5625	0.327881	1.83228	24/12/2018	11:10:35	40235	213.622
0	1772	1772	0.599854	-0.563965	-0.635986	-2.52881	0.376221	1.90674	24/12/2018	11:10:35	40235	213.501
0	1773	1773	0.599854	-0.563965	-0.623779	-2.55664	0.344727	1.87012	24/12/2018	11:10:35	40235	213.68
0	1774	1774	0.599854	-0.563965	-0.623779	-2.55737	0.393066	1.97388	24/12/2018	11:10:36	40236	213.922
0	1775	1775	0.599854	-0.563965	-0.635986	-2.55444	0.406738	1.8689	24/12/2018	11:10:36	40236	214.001
0	1776	1776	0.587891	-0.563965	-0.635986	-2.53369	0.340088	1.93555	24/12/2018	11:10:36	40236	213.445
0	1777	1777	0.599854	-0.563965	-0.635986	-2.57178	0.335205	1.85645	24/12/2018	11:10:36	40236	213.519
0	1778	1778	0.599854	-0.563965	-0.623779	-2.49072	0.372559	1.94434	24/12/2018	11:10:36	40236	214.137
0	1779	1779	0.599854	-0.563965	-0.623779	-2.55151	0.316895	1.96655	24/12/2018	11:10:36	40236	214.425
0	1780	1780	0.587891	-0.563965	-0.635986	-2.49365	0.398438	1.92554	24/12/2018	11:10:36	40236	213.743
0	1781	1781	0.599854	-0.563965	-0.623779	-2.57129	0.362793	1.91113	24/12/2018	11:10:36	40236	214.109
0	1782	1782	0.611816	-0.563965	-0.635986	-2.52612	0.360352	1.93604	24/12/2018	11:10:36	40236	214.292
0	1783	1783	0.599854	-0.563965	-0.611816	-2.55322	0.353271	1.87695	24/12/2018	11:10:36	40236	214.5
0	1784	1784	0.599854	-0.575928	-0.623779	-2.51855	0.377441	1.87354	24/12/2018	11:10:37	40237	214.493
0	1785	1785	0.611816	-0.575928	-0.623779	-2.54639	0.3479	1.93262	24/12/2018	11:10:37	40237	214.301
0	1786	1786	0.599854	-0.563965	-0.623779	-2.5376	0.351074	1.83667	24/12/2018	11:10:37	40237	214.245
0	1787	1787	0.599854	-0.575928	-0.623779	-2.55322	0.380859	1.88159	24/12/2018	11:10:37	40237	214.356
0	1788	1788	0.599854	-0.575928	-0.623779	-2.52026	0.348145	1.93628	24/12/2018	11:10:37	40237	214.374
0	1789	1789	0.599854	-0.563965	-0.623779	-2.53345	0.29541	1.84399	24/12/2018	11:10:37	40237	214.719
0	1790	1790	0.599854	-0.575928	-0.623779	-2.48999	0.360352	1.87231	24/12/2018	11:10:37	40237	215.029
0	1791	1791	0.599854	-0.575928	-0.623779	-2.54761	0.264893	1.90845	24/12/2018	11:10:37	40237	215.374
0	1792	1792	0.599854	-0.563965	-0.623779	-2.53979	0.323486	1.91553	24/12/2018	11:10:37	40237	215.618
0	1793	1793	0.599854	-0.563965	-0.623779	-2.48828	0.32959	1.93726	24/12/2018	11:10:37	40237	215.878
0	1794	1794	0.599854	-0.563965	-0.623779	-2.54736	0.299316	1.92725	24/12/2018	11:10:38	40238	215.615
0	1795	1795	0.599854	-0.563965	-0.623779	-2.52075	0.351563	2.03491	24/12/2018	11:10:38	40238	215.786
0	1796	1796	0.599854	-0.575928	-0.623779	-2.50366	0.32666	1.88892	24/12/2018	11:10:38	40238	216.02
0	1797	1797	0.599854	-0.575928	-0.623779	-2.57227	0.316162	1.91846	24/12/2018	11:10:38	40238	215.86
0	1798	1798	0.599854	-0.575928	-0.623779	-2.55591	0.367188	1.87891	24/12/2018	11:10:38	40238	215.77
0	1799	1799	0.599854	-0.563965	-0.623779	-2.55127	0.306641	1.93188	24/12/2018	11:10:38	40238	215.598
0	1800	1800	0.599854	-0.575928	-0.623779	-2.55127	0.306641	1.93188	24/12/2018	11:10:38	40238	215.607
0	1801	1801	0.599854	-0.575928	-0.623779	-2.53223	0.338379	1.92114	24/12/2018	11:10:38	40238	215.15
0	1802	1802	0.599854	-0.563965	-0.623779	-2.50806	0.343994	1.87769	24/12/2018	11:10:38	40238	215.253
0	1803	1803	0.599854	-0.575928	-0.623779	-2.50342	0.29248	1.85132	24/12/2018	11:10:38	40238	215.29
0	1804	1804	0.599854	-0.575928	-0.623779	-2.59619	0.341553	2.00269	24/12/2018	11:10:39	40239	215.553
0	1805	1805	0.599854	-0.563965	-0.623779	-2.55029	0.392822	1.93359	24/12/2018	11:10:39	40239	215.479
0	1806	1806	0.599854	-0.575928	-0.623779	-2.53857	0.330078	1.95532	24/12/2018	11:10:39	40239	215.533
0	1807	1807	0.599854	-0.575928	-0.623779	-2.56909	0.314453	1.92554	24/12/2018	11:10:39	40239	215.425
0	1808	1808	0.599854	-0.575928	-0.623779	-2.55249	0.365234	1.96411	24/12/2018	11:10:39	40239	215.845
0	1809	1809	0.599854	-0.563965	-0.623779	-2.54956	0.344482	1.94897	24/12/2018	11:10:39	40239	216.093
0	1810	1810	0.599854	-0.575928	-0.623779	-2.54565	0.33374	1.98657	24/12/2018	11:10:39	40239	215.999
0	1811	1811	0.599854	-0.575928	-0.623779	-2.55103	0.37207	1.92554	24/12/2018	11:10:39	40239	216.244
0	1812	1812	0.599854	-0.575928	-0.623779	-2.53442	0.314209	2.02148	24/12/2018	11:10:39	40239	216.139
0	1813	1813	0.599854	-0.575928	-0.623779	-2.50415	0.29541	1.94702	24/12/2018	11:10:39	40239	215.876
0	1814	1814	0.599854	-0.575928	-0.623779	-2.46875	0.357422	1.90479	24/12/2018	11:10:40	40240	215.886
0	1815	1815	0.587891	-0.563965	-0.623779	-2.51074	0.328613	1.92358	24/12/2018	11:10:40	40240	215.541
0	1816	1816	0.599854	-0.575928	-0.623779	-2.52563	0.377686	1.95947	24/12/2018	11:10:40	40240	215.371
0	1817	1817	0.599854	-0.575928	-0.623779	-2.54102	0.412842	1.92456	24/12/2018	11:10:40	40240	215.409
0	1818	1818	0.599854	-0.563965	-0.623779	-2.53662	0.355713	1.94238	24/12/2018	11:10:40	40240	215.093
0	1819	1819	0.599854	-0.575928	-0.623779	-2.49854	0.362793	1.90308	24/12/2018	11:10:40	40240	214.722
0	1820	1820	0.599854	-0.575928	-0.623779	-2.55688	0.318848	1.92383	24/12/2018	11:10:40	40240	214.826
0	1821	1821	0.587891	-0.563965	-0.623779	-2.60986	0.378662	1.87793	24/12/2018	11:10:40	40240	214.426
0	1822	1822	0.599854	-0.575928	-0.623779	-2.56128	0.337891	1.96411	24/12/2018	11:10:40	40240	214.057
0	1823	1823	0.599854	-0.563965	-0.623779	-2.56567	0.391846	1.9436	24/12/2018	11:10:40	40240	214.392
0	1824	1824	0.599854	-0.563965	-0.623779	-2.55151	0.344482	1.97681	24/12/2018	11:10:41	40241	214.621
0	1825	1825	0.599854	-0.563965	-0.623779	-2.54126	0.378418	1.94067	24/12/2018	11:10:41	40241	214.862
0	1826	1826	0.599854	-0.563965	-0.623779	-2.57373	0.380127	1.85742	24/12/2018	11:10:41	40241	214.905
0	1827	1827	0.599854	-0.563965	-0.623779	-2.57202	0.311035	1.86914	24/12/2018	11:10:41	40241	215.109
0	1828	1828	0.587891	-0.575928	-0.623779	-2.48657	0.289551	1.9209	24/12/2018	11:10:41	40241	214.865
0	1829	1829	0.599854	-0.563965	-0.623779	-2.50586	0.333496	1.97144	24/12/2018	11:10:41	40241	214.677
0	1830	1830	0.599854	-0.575928	-0.623779	-2.54785	0.342773	1.94971	24/12/2018	11:10:41	40241	214.875
0	1831	1831	0.599854	-0.575928	-0.623779	-2.51123	0.373535	1.89136	24/12/2018	11:10:41	40241	214.94
0	1832	1832	0.599854	-0.563965	-0.623779	-2.51514	0.351318	1.94067	24/12/2018	11:10:41	40241	215.247
0	1833	1833	0.599854	-0.575928	-0.623779	-2.57666	0.339111	1.8269	24/12/2018	11:10:42	40242	215.412
0	1834	1834	0.599854	-0.575928	-0.623779	-2.51025	0.318359	1.91016	24/12/2018	11:10:42	40242	214.953
0	1835	1835	0.599854	-0.575928	-0.623779	-2.54712	0.395752	1.98804	24/12/2018	11:10:42	40242	214.738
0	1836	1836	0.599854	-0.575928	-0.623779	-2.52954	0.360596	1.92627	24/12/2018	11:10:42	40242	214.444
0	1837	1837	0.599854	-0.575928	-0.623779	-2.56714	0.384766	2.0061	24/12/2018	11:10:42	40242	214.522
0	1838	1838	0.599854	-0.575928	-0.623779	-2.54517	0.36499	1.86621	24/12/2018	11:10:42	40242	214.545
0	1839	1839	0.599854	-0.563965	-0.623779	-2.52173	0.3396	1.90576	24/12/2018	11:10:42	40242	214.652
0	1840	1840	0.599854	-0.575928	-0.623779	-2.52637	0.393311	1.88403	24/12/2018	11:10:42	40242	214.374
0	1841	1841	0.599854	-0.575928	-0.623779	-2.51245	0.36499	1.91992	24/12/2018	11:10:42	40242	214.149
0	1842	1842	0.599854	-0.563965	-0.623779	-2.47852	0.337158	1.90942	24/12/2018	11:10:42	40242	214.076
0	1843	1843	0.599854	-0.575928	-0.623779	-2.49756	0.379883	1.86719	24/12/2018	11:10:43	40243	214.042
0	1844	1844	0.599854	-0.575928	-0.623779	-2.52026	0.381104	1.88086	24/12/2018	11:10:43	40243	214.336
0	1845	1845	0.599854	-0.575928	-0.623779	-2.56812	0.337158	1.84302	24/12/2018	11:10:43	40243	213.848
0	1846	1846	0.599854	-0.563965	-0.623779	-2.55762	0.365479	1.93555	24/12/2018	11:10:43	40243	214.037
0	1847	1847	0.599854	-0.575928	-0.623779	-2.52588	0.382813	1.9624	24/12/2018	11:10:43	40243	213.913
0	1848	1848	0.599854	-0.575928	-0.623779	-2.52441	0.393066	1.98901	24/12/2018	11:10:43	40243	214.03
0	1849	1849	0.599854	-0.563965	-0.623779	-2.54102	0.413086	1.82227	24/12/2018	11:10:43	40243	214.56
0	1850	1850	0.599854	-0.563965	-0.623779	-2.57739	0.347412	1.93726	24/12/2018	11:10:43	40243	214.868
0	1851	1851	0.599854	-0.563965	-0.623779	-2.52563	0.379395	1.89844	24/12/2018	11:10:43	40243	214.803
0	1852	1852	0.599854	-0.575928	-0.623779	-2.55591	0.36377	2.01807	24/12/2018	11:10:43	40243	214.975
0	1853	1853	0.599854	-0.575928	-0.623779	-2.50708	0.32666	2.01611	24/12/2018	11:10:44	40244	214.909
0	1854	1854	0.599854	-0.575928	-0.623779	-2.51807	0.337891	1.95215	24/12/2018	11:10:44	40244	214.468
0	1855	1855	0.599854	-0.575928	-0.623779	-2.53247	0.414307	1.87866	24/12/2018	11:10:44	40244	214.674
0	1856	1856	0.599854	-0.563965	-0.623779	-2.52368	0.372314	1.98535	24/12/2018	11:10:44	40244	214.405
0	1857	1857	0.599854	-0.575928	-0.623779	-2.51587	0.365234	1.90112	24/12/2018	11:10:44	40244	214.176
0	1858	1858	0.599854	-0.587891	-0.635986	-2.53198	0.407471	1.8501	24/12/2018	11:10:44	40244	213.464
0	1859	1859	0.611816	-0.587891	-0.599854	-2.56348	0.381348	1.87769	24/12/2018	11:10:44	40244	213.474
0	1860	1860	0.599854	-0.587891	-0.599854	-2.55469	0.411865	1.9021	24/12/2018	11:10:44	40244	213.613
0	1861	1861	0.599854	-0.599854	-0.599854	-2.56494	0.403564	1.87134	24/12/2018	11:10:44	40244	213.023
0	1862	1862	0.599854	-0.587891	-0.587891	-2.57959	0.394531	1.87598	24/12/2018	11:10:44	40244	212.965
0	1863	1863	0.599854	-0.599854	-0.599854	-2.57007	0.443604	1.91357	24/12/2018	11:10:45	40245	212.689
0	1864	1864	0.611816	-0.599854	-0.599854	-2.53223	0.476074	1.91064	24/12/2018	11:10:45	40245	212.444
0	1865	1865	0.611816	-0.599854	-0.599854	-2.55469	0.446533	1.78442	24/12/2018	11:10:45	40245	212.461
0	1866	1866	0.611816	-0.599854	-0.587891	-2.58447	0.385986	1.93262	24/12/2018	11:10:45	40245	212.204
0	1867	1867	0.599854	-0.587891	-0.599854	-2.58984	0.420654	1.89209	24/12/2018	11:10:45	40245	211.621
0	1868	1868	0.599854	-0.599854	-0.599854	-2.56543	0.453857	1.84106	24/12/2018	11:10:45	40245	210.949
0	1869	1869	0.599854	-0.599854	-0.587891	-2.55347	0.453125	1.87231	24/12/2018	11:10:45	40245	211.417
0	1870	1870	0.599854	-0.587891	-0.587891	-2.5564	0.41748	1.72192	24/12/2018	11:10:45	40245	211.367
0	1871	1871	0.599854	-0.599854	-0.587891	-2.56958	0.464355	1.81079	24/12/2018	11:10:45	40245	211.516
0	1872	1872	0.599854	-0.599854	-0.587891	-2.56958	0.466064	1.8645	24/12/2018	11:10:45	40245	211.039
0	1873	1873	0.599854	-0.599854	-0.587891	-2.56348	0.412109	1.95776	24/12/2018	11:10:46	40246	210.63
0	1874	1874	0.599854	-0.599854	-0.599854	-2.58496	0.430908	1.7937	24/12/2018	11:10:46	40246	210.282
0	1875	1875	0.611816	-0.611816	-0.599854	-2.56372	0.459229	1.8562	24/12/2018	11:10:46	40246	210.358
0	1876	1876	0.611816	-0.599854	-0.587891	-2.53345	0.471191	1.82031	24/12/2018	11:10:46	40246	211.225
0	1877	1877	0.599854	-0.587891	-0.575928	-2.55884	0.461914	1.76929	24/12/2018	11:10:46	40246	211.481
0	1878	1878	0.599854	-0.599854	-0.587891	-2.56689	0.448975	1.78711	24/12/2018	11:10:46	40246	211.508
0	1879	1879	0.599854	-0.599854	-0.599854	-2.59717	0.431396	1.89478	24/12/2018	11:10:46	40246	210.369
0	1880	1880	0.599854	-0.599854	-0.599854	-2.604	0.43335	1.93066	24/12/2018	11:10:46	40246	210.135
0	1881	1881	0.611816	-0.599854	-0.587891	-2.58472	0.428955	1.80811	24/12/2018	11:10:46	40246	210.412
0	1882	1882	0.599854	-0.599854	-0.587891	-2.56616	0.436768	1.90747	24/12/2018	11:10:46	40246	210.776
0	1883	1883	0.611816	-0.611816	-0.599854	-2.55273	0.479248	1.75586	24/12/2018	11:10:47	40247	210.751
0	1884	1884	0.599854	-0.611816	-0.575928	-2.6062	0.473389	1.85352	24/12/2018	11:10:47	40247	211.166
0	1885	1885	0.599854	-0.611816	-0.599854	-2.5874	0.444824	1.79639	24/12/2018	11:10:47	40247	210.716
0	1886	1886	0.599854	-0.611816	-0.587891	-2.55347	0.451416	1.87231	24/12/2018	11:10:47	40247	210.4
0	1887	1887	0.599854	-0.599854	-0.575928	-2.54883	0.466797	1.83203	24/12/2018	11:10:47	40247	210.937
0	1888	1888	0.599854	-0.599854	-0.587891	-2.5603	0.418945	1.82056	24/12/2018	11:10:47	40247	210.711
0	1889	1889	0.611816	-0.611816	-0.599854	-2.57495	0.471924	1.83032	24/12/2018	11:10:47	40247	210.835
0	1890	1890	0.599854	-0.599854	-0.587891	-2.59253	0.405273	1.84399	24/12/2018	11:10:47	40247	210.899
0	1891	1891	0.611816	-0.599854	-0.587891	-2.51611	0.4375	1.83398	24/12/2018	11:10:47	40247	211.142
0	1892	1892	0.611816	-0.599854	-0.575928	-2.60156	0.452148	1.86084	24/12/2018	11:10:48	40248	211.289
0	1893	1893	0.599854	-0.599854	-0.587891	-2.53491	0.4646	1.85693	24/12/2018	11:10:48	40248	210.843
0	1894	1894	0.599854	-0.599854	-0.587891	-2.60083	0.467773	1.87769	24/12/2018	11:10:48	40248	210.418
0	1895	1895	0.599854	-0.611816	-0.587891	-2.60278	0.507568	1.87769	24/12/2018	11:10:48	40248	210.429
0	1896	1896	0.599854	-0.599854	-0.587891	-2.56519	0.488281	1.82495	24/12/2018	11:10:48	40248	210.335
0	1897	1897	0.599854	-0.599854	-0.587891	-2.58569	0.482666	1.7666	24/12/2018	11:10:48	40248	210.358
0	1898	1898	0.599854	-0.599854	-0.587891	-2.5625	0.496582	1.90381	24/12/2018	11:10:48	40248	210.58
0	1899	1899	0.611816	-0.611816	-0.599854	-2.61157	0.47168	1.84766	24/12/2018	11:10:48	40248	210.39
0	1900	1900	0.599854	-0.611816	-0.599854	-2.53857	0.468018	1.85156	24/12/2018	11:10:48	40248	210.359
0	1901	1901	0.599854	-0.599854	-0.587891	-2.5332	0.42627	1.84546	24/12/2018	11:10:48	40248	210.585
0	1902	1902	0.599854	-0.599854	-0.587891	-2.5498	0.447998	1.91553	24/12/2018	11:10:49	40249	211.02
0	1903	1903	0.599854	-0.599854	-0.587891	-2.60278	0.474854	1.83032	24/12/2018	11:10:49	40249	211.268
0	1904	1904	0.611816	-0.599854	-0.599854	-2.55225	0.434326	1.87402	24/12/2018	11:10:49	40249	211.1
0	1905	1905	0.599854	-0.599854	-0.599854	-2.57129	0.402832	1.83545	24/12/2018	11:10:49	40249	211.088
0	1906	1906	0.611816	-0.599854	-0.599854	-2.57617	0.425293	1.85107	24/12/2018	11:10:49	40249	211.074
0	1907	1907	0.599854	-0.599854	-0.587891	-2.5686	0.447266	1.82153	24/12/2018	11:10:49	40249	211.242
0	1908	1908	0.599854	-0.599854	-0.599854	-2.54102	0.445801	1.77368	24/12/2018	11:10:49	40249	211.104
0	1909	1909	0.599854	-0.599854	-0.599854	-2.55493	0.415527	1.84204	24/12/2018	11:10:49	40249	211.24
0	1910	1910	0.599854	-0.587891	-0.599854	-2.55664	0.417236	1.80176	24/12/2018	11:10:49	40249	211.386
0	1911	1911	0.599854	-0.587891	-0.599854	-2.59497	0.420898	1.85034	24/12/2018	11:10:49	40249	211.551
0	1912	1912	0.611816	-0.587891	-0.599854	-2.56226	0.393555	1.88135	24/12/2018	11:10:50	40250	211.954
0	1913	1913	0.611816	-0.587891	-0.599854	-2.55737	0.432861	1.89233	24/12/2018	11:10:50	40250	212.501
0	1914	1914	0.611816	-0.587891	-0.599854	-2.56274	0.400146	1.9021	24/12/2018	11:10:50	40250	212.845
0	1915	1915	0.611816	-0.587891	-0.599854	-2.53442	0.379639	1.87158	24/12/2018	11:10:50	40250	213.157
0	1916	1916	0.611816	-0.587891	-0.599854	-2.55005	0.420166	1.89673	24/12/2018	11:10:50	40250	213.315
0	1917	1917	0.599854	-0.587891	-0.599854	-2.54688	0.397949	1.87866	24/12/2018	11:10:50	40250	213.087
0	1918	1918	0.611816	-0.587891	-0.599854	-2.55518	0.424316	1.88135	24/12/2018	11:10:50	40250	212.819
0	1919	1919	0.599854	-0.587891	-0.599854	-2.58179	0.401123	1.96143	24/12/2018	11:10:50	40250	212.66
0	1920	1920	0.599854	-0.587891	-0.599854	-2.58765	0.381104	1.83936	24/12/2018	11:10:50	40250	211.995
0	1921	1921	0.599854	-0.587891	-0.587891	-2.60645	0.407715	1.83203	24/12/2018	11:10:50	40250	211.846
0	1922	1922	0.599854	-0.587891	-0.599854	-2.62671	0.437988	1.86816	24/12/2018	11:10:51	40251	211.965
0	1923	1923	0.611816	-0.587891	-0.611816	-2.59204	0.39502	1.80591	24/12/2018	11:10:51	40251	211.684
0	1924	1924	0.611816	-0.587891	-0.599854	-2.55713	0.461914	1.80054	24/12/2018	11:10:51	40251	211.999
0	1925	1925	0.599854	-0.587891	-0.599854	-2.60815	0.444092	1.8501	24/12/2018	11:10:51	40251	212.096
0	1926	1926	0.599854	-0.587891	-0.599854	-2.54663	0.421631	1.94189	24/12/2018	11:10:51	40251	212.156
0	1927	1927	0.599854	-0.587891	-0.599854	-2.61157	0.44043	1.9353	24/12/2018	11:10:51	40251	212.409
0	1928	1928	0.599854	-0.587891	-0.611816	-2.56665	0.375	1.87891	24/12/2018	11:10:51	40251	212.383
0	1929	1929	0.611816	-0.587891	-0.599854	-2.54883	0.363281	1.92798	24/12/2018	11:10:51	40251	212.946
0	1930	1930	0.599854	-0.587891	-0.599854	-2.58691	0.390869	1.94702	24/12/2018	11:10:51	40251	213.836
0	1931	1931	0.611816	-0.587891	-0.599854	-2.62354	0.37207	1.90332	24/12/2018	11:10:51	40251	214.328
0	1932	1932	0.599854	-0.587891	-0.599854	-2.55444	0.374268	1.8418	24/12/2018	11:10:52	40252	214.086
0	1933	1933	0.599854	-0.587891	-0.599854	-2.56421	0.396729	1.91821	24/12/2018	11:10:52	40252	213.74
0	1934	1934	0.611816	-0.587891	-0.611816	-2.57397	0.381836	1.97046	24/12/2018	11:10:52	40252	213.556
0	1935	1935	0.611816	-0.575928	-0.611816	-2.57764	0.385498	1.94458	24/12/2018	11:10:52	40252	213.111
0	1936	1936	0.599854	-0.587891	-0.599854	-2.61743	0.393066	1.86377	24/12/2018	11:10:52	40252	212.931
0	1937	1937	0.599854	-0.587891	-0.611816	-2.58569	0.408447	1.84668	24/12/2018	11:10:52	40252	212.617
0	1938	1938	0.599854	-0.587891	-0.611816	-2.55884	0.420898	1.86182	24/12/2018	11:10:52	40252	212.153
0	1939	1939	0.611816	-0.587891	-0.611816	-2.56543	0.41748	1.83203	24/12/2018	11:10:52	40252	212.281
0	1940	1940	0.599854	-0.587891	-0.611816	-2.56934	0.424805	1.9082	24/12/2018	11:10:52	40252	211.856
0	1941	1941	0.599854	-0.587891	-0.611816	-2.59253	0.376221	1.84644	24/12/2018	11:10:52	40252	211.138
0	1942	1942	0.599854	-0.587891	-0.599854	-2.58618	0.453369	1.85254	24/12/2018	11:10:53	40253	211.493
0	1943	1943	0.599854	-0.587891	-0.611816	-2.54077	0.373535	1.84839	24/12/2018	11:10:53	40253	211.444
0	1944	1944	0.599854	-0.575928	-0.599854	-2.56323	0.403564	1.83228	24/12/2018	11:10:53	40253	211.293
0	1945	1945	0.599854	-0.587891	-0.611816	-2.61938	0.428955	1.81958	24/12/2018	11:10:53	40253	211.318
0	1946	1946	0.599854	-0.587891	-0.611816	-2.59619	0.374512	1.88623	24/12/2018	11:10:53	40253	210.956
0	1947	1947	0.611816	-0.587891	-0.611816	-2.57397	0.383789	1.78931	24/12/2018	11:10:53	40253	210.956
0	1948	1948	0.599854	-0.587891	-0.611816	-2.59497	0.422607	1.83228	24/12/2018	11:10:53	40253	211.365
0	1949	1949	0.599854	-0.575928	-0.611816	-2.58716	0.404785	1.84473	24/12/2018	11:10:53	40253	211.373
0	1950	1950	0.599854	-0.575928	-0.611816	-2.54883	0.363281	1.76855	24/12/2018	11:10:53	40253	211.401
0	1951	1951	0.599854	-0.587891	-0.611816	-2.5625	0.434814	1.8125	24/12/2018	11:10:53	40253	211.557
0	1952	1952	0.599854	-0.575928	-0.611816	-2.55933	0.365479	1.896	24/12/2018	11:10:54	40254	211.354
0	1953	1953	0.599854	-0.575928	-0.611816	-2.59229	0.365479	1.96167	24/12/2018	11:10:54	40254	211.718
0	1954	1954	0.599854	-0.587891	-0.611816	-2.55933	0.400146	1.84399	24/12/2018	11:10:54	40254	212.094
0	1955	1955	0.599854	-0.575928	-0.611816	-2.59497	0.417236	1.8457	24/12/2018	11:10:54	40254	212.152
0	1956	1956	0.599854	-0.587891	-0.611816	-2.552	0.358643	1.77051	24/12/2018	11:10:54	40254	211.932
0	1957	1957	0.599854	-0.575928	-0.611816	-2.5686	0.374512	1.92212	24/12/2018	11:10:54	40254	212.046
0	1958	1958	0.611816	-0.575928	-0.611816	-2.58936	0.377686	1.90747	24/12/2018	11:10:54	40254	211.977
0	1959	1959	0.599854	-0.575928	-0.611816	-2.59961	0.373047	1.83228	24/12/2018	11:10:54	40254	211.634
0	1960	1960	0.587891	-0.575928	-0.611816	-2.58862	0.470703	1.83911	24/12/2018	11:10:54	40254	210.939
0	1961	1961	0.575928	-0.575928	-0.599854	-2.55566	0.396484	1.80176	24/12/2018	11:10:55	40255	210.913
0	1962	1962	0.599854	-0.587891	-0.611816	-2.58032	0.435791	1.89111	24/12/2018	11:10:55	40255	211.144
0	1963	1963	0.611816	-0.575928	-0.611816	-2.53491	0.393799	1.83057	24/12/2018	11:10:55	40255	211.232
0	1964	1964	0.611816	-0.575928	-0.611816	-2.58862	0.434326	1.79712	24/12/2018	11:10:55	40255	211.219
0	1965	1965	0.599854	-0.575928	-0.611816	-2.57104	0.394043	1.86548	24/12/2018	11:10:55	40255	211.029
0	1966	1966	0.599854	-0.575928	-0.611816	-2.54272	0.38208	1.79272	24/12/2018	11:10:55	40255	211.152
0	1967	1967	0.599854	-0.575928	-0.611816	-2.59058	0.372803	1.81323	24/12/2018	11:10:55	40255	211.44
0	1968	1968	0.599854	-0.575928	-0.611816	-2.56152	0.374512	1.81592	24/12/2018	11:10:55	40255	211.41
0	1969	1969	0.599854	-0.575928	-0.611816	-2.57593	0.386963	1.84399	24/12/2018	11:10:55	40255	211.664
0	1970	1970	0.599854	-0.575928	-0.611816	-2.52222	0.415527	1.8689	24/12/2018	11:10:55	40255	212.055
0	1971	1971	0.587891	-0.587891	-0.611816	-2.54248	0.343994	1.84106	24/12/2018	11:10:56	40256	212.087
0	1972	1972	0.611816	-0.575928	-0.611816	-2.55347	0.422119	1.8501	24/12/2018	11:10:56	40256	212.414
0	1973	1973	0.611816	-0.587891	-0.623779	-2.56079	0.360352	1.90674	24/12/2018	11:10:56	40256	213.002
0	1974	1974	0.611816	-0.575928	-0.611816	-2.59717	0.367676	1.86377	24/12/2018	11:10:56	40256	213.12
0	1975	1975	0.599854	-0.587891	-0.611816	-2.57642	0.399414	1.9624	24/12/2018	11:10:56	40256	213.127
0	1976	1976	0.599854	-0.575928	-0.611816	-2.60352	0.357666	1.84766	24/12/2018	11:10:56	40256	212.978
0	1977	1977	0.599854	-0.575928	-0.611816	-2.57153	0.336914	1.9021	24/12/2018	11:10:56	40256	213.003
0	1978	1978	0.611816	-0.575928	-0.611816	-2.55078	0.40332	1.88599	24/12/2018	11:10:56	40256	213.497
0	1979	1979	0.599854	-0.575928	-0.611816	-2.61304	0.368408	1.8457	24/12/2018	11:10:56	40256	213.453
0	1980	1980	0.611816	-0.575928	-0.611816	-2.52295	0.369141	1.83667	24/12/2018	11:10:56	40256	213.721
0	1981	1981	0.599854	-0.587891	-0.623779	-2.56885	0.381592	1.9165	24/12/2018	11:10:57	40257	213.656
0	1982	1982	0.599854	-0.575928	-0.611816	-2.54932	0.374023	1.89136	24/12/2018	11:10:57	40257	213.716
0	1983	1983	0.599854	-0.575928	-0.611816	-2.57007	0.373047	1.90771	24/12/2018	11:10:57	40257	213.852
0	1984	1984	0.611816	-0.575928	-0.623779	-2.59277	0.343018	1.93726	24/12/2018	11:10:57	40257	214.023
0	1985	1985	0.599854	-0.575928	-0.623779	-2.58936	0.342773	1.9624	24/12/2018	11:10:57	40257	214.044
0	1986	1986	0.599854	-0.575928	-0.623779	-2.55835	0.351807	1.91748	24/12/2018	11:10:57	40257	213.969
0	1987	1987	0.599854	-0.575928	-0.623779	-2.58521	0.366943	1.92188	24/12/2018	11:10:57	40257	214.188
0	1988	1988	0.599854	-0.563965	-0.623779	-2.60205	0.357666	1.9231	24/12/2018	11:10:57	40257	214.403
0	1989	1989	0.599854	-0.575928	-0.623779	-2.60205	0.357666	1.9231	24/12/2018	11:10:57	40257	214.564
0	1990	1990	0.599854	-0.563965	-0.623779	-2.59277	0.379395	1.95337	24/12/2018	11:10:57	40257	214.55
0	1991	1991	0.599854	-0.563965	-0.623779	-2.55908	0.300049	1.90137	24/12/2018	11:10:58	40258	214.421
0	1992	1992	0.599854	-0.563965	-0.623779	-2.55981	0.310547	1.91846	24/12/2018	11:10:58	40258	214.584
0	1993	1993	0.599854	-0.575928	-0.623779	-2.5293	0.322754	1.88354	24/12/2018	11:10:58	40258	214.791
0	1994	1994	0.599854	-0.563965	-0.623779	-2.56519	0.381348	1.95776	24/12/2018	11:10:58	40258	215.065
0	1995	1995	0.599854	-0.575928	-0.623779	-2.56055	0.353516	1.90942	24/12/2018	11:10:58	40258	215.255
0	1996	1996	0.599854	-0.575928	-0.623779	-2.59253	0.307129	1.9563	24/12/2018	11:10:58	40258	215.511
0	1997	1997	0.599854	-0.563965	-0.623779	-2.59473	0.319092	1.95068	24/12/2018	11:10:58	40258	215.631
0	1998	1998	0.599854	-0.563965	-0.623779	-2.55542	0.322266	1.94971	24/12/2018	11:10:58	40258	215.658
0	1999	1999	0.599854	-0.575928	-0.623779	-2.52441	0.356934	1.94946	24/12/2018	11:10:58	40258	215.684
[truncated: 997,933 more rows]
