# Supplementary material for: Development of a multisensor biologging collar and analytical techniques to describe high‐resolution spatial behavior in free‐ranging terrestrial mammals
Source: Ecol Evol. 2024 Sep 23;14(9):e70264. doi: 10.1002/ece3.70264 (PMC11420106; doi:10.1002/ece3.70264)
Supplement: Supplementary file 1 — Appendix S1 [file ECE3-14-e70264-s001.zip › doi_10_5061_dryad_jdfn2z3hv__v20240620/B30_S15_Test_Continuous.csv]

Counter	Total Event no.	Event no.	Acc_x	Acc_y	Acc_z	Mag_x	Mag_y	Mag_z	Date	Time_dd:hh:mm:ss.sss	Total secs	Mag heading
0	1	1	-0.467773	-1.05591	-0.299805	1.98413	2.18555	0.98877	25/12/2018	15:20:42	55242	0
0	2	2	-0.359863	-0.947998	-0.143799	1.97437	2.24316	0.74292	25/12/2018	15:20:42	55242	0
0	3	3	-0.191895	-0.947998	-0.0839844	1.90234	2.3313	0.644287	25/12/2018	15:20:42	55242	0
0	4	4	-0.407959	-0.743896	-0.227783	1.78931	2.38159	0.844238	25/12/2018	15:20:42	55242	0
0	5	5	0.335938	-0.635986	-0.10791	1.60913	2.42871	0.865967	25/12/2018	15:20:42	55242	0
0	6	6	-0.359863	-1.13989	-0.203857	1.61426	2.45435	1.02295	25/12/2018	15:20:42	55242	0
0	7	7	-0.563965	-1.21191	-0.0358887	1.70508	2.33594	0.928955	25/12/2018	15:20:42	55242	13.1401
0	8	8	-0.311768	-0.935791	0.119873	1.72705	2.27246	1.21069	25/12/2018	15:20:42	55242	11.8911
0	9	9	-0.455811	-0.875977	-0.0959473	1.52808	2.35522	1.02783	25/12/2018	15:20:42	55242	9.96265
0	10	10	-0.419922	-0.86377	0.0478516	1.42871	2.46704	1.15161	25/12/2018	15:20:42	55242	8.76636
0	11	11	-0.539795	-0.659912	-0.191895	1.39868	2.50977	1.19385	25/12/2018	15:20:43	55243	7.78418
0	12	12	-0.563965	-1.16382	-0.299805	1.60474	2.29932	1.28784	25/12/2018	15:20:43	55243	8.6084
0	13	13	-0.371826	-0.983887	-0.119873	1.73096	2.09277	1.38672	25/12/2018	15:20:43	55243	6.45117
0	14	14	-0.443848	-0.815918	-0.251953	1.59985	2.29419	1.30151	25/12/2018	15:20:43	55243	7.14941
0	15	15	-0.851807	-0.659912	-0.179932	1.6333	2.31128	1.30859	25/12/2018	15:20:43	55243	8.01514
0	16	16	-0.359863	-0.779785	-0.155762	1.78955	2.06055	1.44336	25/12/2018	15:20:43	55243	5.97388
0	17	17	-0.191895	-0.959961	-0.0239258	1.76099	2.14136	1.27344	25/12/2018	15:20:43	55243	4.14063
0	18	18	-0.119873	-0.815918	-0.0839844	1.51538	2.39722	1.07983	25/12/2018	15:20:43	55243	4.5791
0	19	19	-0.635986	-0.947998	0.167969	1.43799	2.38721	1.29248	25/12/2018	15:20:43	55243	5.39404
0	20	20	-0.527832	-0.935791	0.179932	1.52368	2.29468	1.43237	25/12/2018	15:20:44	55244	7.13501
0	21	21	-0.431885	-0.827881	0.167969	1.42285	2.41211	1.30688	25/12/2018	15:20:44	55244	7.39331
0	22	22	-0.21582	-1.0918	0.0598145	1.39258	2.50317	1.25562	25/12/2018	15:20:44	55244	7.78857
0	23	23	-0.287842	-0.743896	0.0598145	1.3291	2.52026	1.17285	25/12/2018	15:20:44	55244	8.47876
0	24	24	-0.539795	-0.707764	-0.131836	1.37158	2.54224	1.19727	25/12/2018	15:20:44	55244	7.67407
0	25	25	-0.47998	-1.2478	-0.0839844	1.6333	2.2478	1.27368	25/12/2018	15:20:44	55244	8.52222
0	26	26	-0.47998	-1.05591	-0.131836	1.74707	2.26147	1.15063	25/12/2018	15:20:44	55244	9.70313
0	27	27	-0.395996	-0.839844	-0.155762	1.81128	2.28735	0.99707	25/12/2018	15:20:44	55244	10.7205
0	28	28	-0.575928	-0.839844	-0.143799	1.88818	2.26782	0.968994	25/12/2018	15:20:44	55244	11.2998
0	29	29	-0.491943	-0.911865	-0.0839844	1.95923	2.17139	0.890137	25/12/2018	15:20:44	55244	10.6177
0	30	30	-0.395996	-1.10376	-0.0839844	1.93457	2.23975	0.82373	25/12/2018	15:20:45	55245	10.689
0	31	31	-0.0478516	-0.827881	-0.0839844	1.85229	2.30469	0.860352	25/12/2018	15:20:45	55245	11.9573
0	32	32	-0.21582	-1.04395	0	1.73364	2.38647	0.870361	25/12/2018	15:20:45	55245	12.6091
0	33	33	-0.0717773	-0.86377	-0.0839844	1.78247	2.37134	1.06958	25/12/2018	15:20:45	55245	12.4495
0	34	34	-0.383789	-1.03198	0.0478516	1.71191	2.33911	0.930664	25/12/2018	15:20:45	55245	11.9473
0	35	35	-0.395996	-0.791992	0	1.6189	2.36084	1.10376	25/12/2018	15:20:45	55245	10.696
0	36	36	-0.395996	-0.887939	0	1.53638	2.42188	1.15576	25/12/2018	15:20:45	55245	9.91284
0	37	37	-0.359863	-0.779785	0.131836	1.4375	2.43188	1.23608	25/12/2018	15:20:45	55245	9.52832
0	38	38	-0.791992	-0.707764	-0.143799	1.43701	2.50977	1.1875	25/12/2018	15:20:45	55245	8.01196
0	39	39	-0.575928	-1.00781	-0.0239258	1.49146	2.3186	1.31152	25/12/2018	15:20:45	55245	8.08594
0	40	40	-0.431885	-0.815918	-0.0839844	1.47119	2.34399	1.28516	25/12/2018	15:20:46	55246	7.44019
0	41	41	-0.455811	-0.86377	-0.0598145	1.4834	2.44165	1.3186	25/12/2018	15:20:46	55246	7.323
0	42	42	-0.431885	-0.923828	-0.0598145	1.45435	2.46704	1.36865	25/12/2018	15:20:46	55246	7.06177
0	43	43	-0.443848	-0.911865	-0.0598145	1.47119	2.41479	1.27441	25/12/2018	15:20:46	55246	6.91138
0	44	44	-0.443848	-0.911865	-0.0598145	1.46021	2.42896	1.28979	25/12/2018	15:20:46	55246	6.52197
0	45	45	-0.443848	-0.923828	-0.0478516	1.48145	2.35034	1.24365	25/12/2018	15:20:46	55246	6.86426
0	46	46	-0.443848	-0.911865	-0.0598145	1.45142	2.46045	1.27075	25/12/2018	15:20:46	55246	7.2085
0	47	47	-0.443848	-0.911865	-0.0478516	1.45215	2.38135	1.27734	25/12/2018	15:20:46	55246	7.32739
0	48	48	-0.443848	-0.923828	-0.0478516	1.46558	2.39111	1.26465	25/12/2018	15:20:46	55246	7.71289
0	49	49	-0.431885	-0.935791	-0.0478516	1.42896	2.45825	1.24658	25/12/2018	15:20:46	55246	7.84619
0	50	50	-0.431885	-0.911865	-0.0478516	1.44873	2.48145	1.23584	25/12/2018	15:20:47	55247	7.90088
0	51	51	-0.443848	-0.911865	-0.0478516	1.44214	2.43652	1.26929	25/12/2018	15:20:47	55247	7.92456
0	52	52	-0.431885	-0.923828	-0.0478516	1.44653	2.45557	1.19263	25/12/2018	15:20:47	55247	8.24609
0	53	53	-0.443848	-0.923828	-0.0478516	1.42432	2.38428	1.21362	25/12/2018	15:20:47	55247	8.38867
0	54	54	-0.443848	-0.935791	-0.0478516	1.46069	2.38574	1.24487	25/12/2018	15:20:47	55247	8.46191
0	55	55	-0.431885	-0.899902	-0.0478516	1.41895	2.49146	1.3186	25/12/2018	15:20:47	55247	8.43262
0	56	56	-0.431885	-0.923828	-0.0598145	1.39868	2.48755	1.16577	25/12/2018	15:20:47	55247	8.56909
0	57	57	-0.431885	-0.923828	-0.0478516	1.4646	2.43579	1.24927	25/12/2018	15:20:47	55247	8.91162
0	58	58	-0.431885	-0.923828	-0.0478516	1.4436	2.47974	1.28345	25/12/2018	15:20:47	55247	8.78125
0	59	59	-0.431885	-0.923828	-0.0598145	1.42188	2.46191	1.26978	25/12/2018	15:20:47	55247	9.19336
0	60	60	-0.431885	-0.935791	-0.0478516	1.42212	2.49487	1.21069	25/12/2018	15:20:48	55248	9.31787
0	61	61	-0.407959	-1.17578	-0.179932	1.39307	2.45313	1.14453	25/12/2018	15:20:48	55248	9.85962
0	62	62	-0.227783	-0.911865	-0.131836	1.28296	2.51221	1.29614	25/12/2018	15:20:48	55248	9.72168
0	63	63	-0.299805	-0.791992	-0.0598145	0.982178	2.61865	1.28101	25/12/2018	15:20:48	55248	8.65796
0	64	64	-0.299805	-0.86377	-0.0358887	0.776855	2.5791	1.44043	25/12/2018	15:20:48	55248	7.50464
0	65	65	-0.455811	-1.12793	-0.0717773	0.727539	2.59717	1.55518	25/12/2018	15:20:48	55248	7.54443
0	66	66	-0.299805	-1.03198	-0.119873	0.849854	2.4939	1.68335	25/12/2018	15:20:48	55248	8.04175
0	67	67	-0.443848	-1.06787	0.0239258	1.03198	2.45435	1.5083	25/12/2018	15:20:48	55248	7.64526
0	68	68	-0.47998	-1.00781	-0.119873	1.19409	2.49072	1.4624	25/12/2018	15:20:48	55248	7.22266
0	69	69	-0.203857	-0.695801	-0.275879	1.21191	2.5813	1.33569	25/12/2018	15:20:48	55248	9.58472
0	70	70	-0.47998	-1.22388	-0.23999	1.45239	2.44507	1.14331	25/12/2018	15:20:49	55249	11.1255
0	71	71	-0.395996	-0.743896	-0.203857	1.45239	2.44507	1.14331	25/12/2018	15:20:49	55249	10.1438
0	72	72	-0.251953	-0.839844	-0.191895	1.45654	2.42383	1.25732	25/12/2018	15:20:49	55249	11.2207
0	73	73	-0.287842	-0.791992	-0.0839844	1.20264	2.53198	1.36523	25/12/2018	15:20:49	55249	9.98706
0	74	74	-0.587891	-0.86377	-0.0839844	1.23022	2.63208	1.2312	25/12/2018	15:20:49	55249	9.18555
0	75	75	-0.455811	-1.05591	0.299805	1.31494	2.56396	1.24829	25/12/2018	15:20:49	55249	9.78638
0	76	76	-0.599854	-0.923828	-0.0478516	1.36548	2.4856	1.40918	25/12/2018	15:20:49	55249	10.7864
0	77	77	-0.179932	-0.899902	0.0717773	1.31812	2.49292	1.47095	25/12/2018	15:20:49	55249	11.7834
0	78	78	-0.803955	-0.971924	0.203857	1.16211	2.68384	1.29346	25/12/2018	15:20:49	55249	14.592
0	79	79	-0.443848	-0.86377	-0.0717773	0.698975	2.79028	1.34131	25/12/2018	15:20:50	55250	14.782
0	80	80	-0.263916	-0.935791	-0.119873	0.257324	2.88013	1.33008	25/12/2018	15:20:50	55250	20.3083
0	81	81	-0.119873	-0.719971	-0.167969	-0.0324707	2.94141	1.28906	25/12/2018	15:20:50	55250	30.802
0	82	82	-0.0119629	-0.86377	-0.131836	-0.121338	2.89771	1.19409	25/12/2018	15:20:50	55250	51.635
0	83	83	-0.0478516	-1.01978	-0.0717773	-0.156006	2.96704	1.2146	25/12/2018	15:20:50	55250	71.5005
0	84	84	-0.0478516	-1.03198	-0.0598145	-0.164795	2.89819	1.25781	25/12/2018	15:20:50	55250	82.3438
0	85	85	0	-1.01978	-0.0717773	-0.138428	2.92456	1.26514	25/12/2018	15:20:50	55250	95.7368
0	86	86	-0.0239258	-1.01978	-0.0598145	-0.155029	2.9458	1.22559	25/12/2018	15:20:50	55250	101.531
0	87	87	-0.0239258	-1.01978	-0.0478516	-0.171631	2.93115	1.25635	25/12/2018	15:20:50	55250	100.3
0	88	88	-0.0358887	-1.01978	-0.0598145	-0.13623	2.95361	1.16553	25/12/2018	15:20:50	55250	94.7761
0	89	89	-0.0239258	-1.01978	-0.0598145	-0.146729	2.91626	1.20044	25/12/2018	15:20:51	55251	81.2603
0	90	90	-0.0239258	-1.00781	-0.0478516	-0.138672	2.96606	1.15015	25/12/2018	15:20:51	55251	64.1685
0	91	91	-0.155762	-0.767822	-0.0598145	-0.139404	2.94531	1.16284	25/12/2018	15:20:51	55251	40.939
0	92	92	-0.179932	-0.827881	0.0119629	0.353027	2.83545	1.32495	25/12/2018	15:20:51	55251	25.7258
0	93	93	-0.371826	-0.959961	-0.0119629	1.14575	2.66577	1.37061	25/12/2018	15:20:51	55251	18.9727
0	94	94	-0.563965	-1.19995	-0.167969	1.5896	2.42773	1.18115	25/12/2018	15:20:51	55251	15.325
0	95	95	-0.503906	-1.15186	-0.203857	1.77417	2.33545	1.14136	25/12/2018	15:20:51	55251	14.6272
0	96	96	-0.47998	-0.911865	-0.131836	2.01636	2.16309	1.12695	25/12/2018	15:20:51	55251	13.3511
0	97	97	-0.491943	-1.03198	-0.0478516	2.05981	2.15771	0.929688	25/12/2018	15:20:51	55251	11.9729
0	98	98	-0.935791	-0.851807	-0.275879	1.9292	2.2832	0.925049	25/12/2018	15:20:51	55251	12.0251
0	99	99	0.599854	-0.695801	0.155762	1.74316	2.47192	0.924805	25/12/2018	15:20:52	55252	12.2192
0	100	100	-0.539795	-1.04395	0.10791	1.68262	2.53882	0.89624	25/12/2018	15:20:52	55252	15.3384
0	101	101	-0.599854	-1.06787	0.0598145	1.79004	2.5061	0.685303	25/12/2018	15:20:52	55252	12.1873
0	102	102	-0.611816	-1.00781	0.0239258	2.01343	2.2876	0.791504	25/12/2018	15:20:52	55252	13.1165
0	103	103	-0.719971	-1.01978	0.167969	2.08423	2.1853	1.00293	25/12/2018	15:20:52	55252	13.9978
0	104	104	-0.611816	-0.671875	0.10791	2.02881	2.29395	0.749756	25/12/2018	15:20:52	55252	14.8379
0	105	105	-0.359863	-0.971924	-0.0239258	2.06201	2.18896	0.706299	25/12/2018	15:20:52	55252	14.7827
0	106	106	-0.731934	-0.803955	-0.131836	2.14551	2.21729	0.493164	25/12/2018	15:20:52	55252	15.4875
0	107	107	-0.491943	-0.935791	-0.0839844	2.25098	2.04541	0.368896	25/12/2018	15:20:52	55252	15.8337
0	108	108	-0.359863	-0.779785	-0.0717773	2.33423	2.02881	0.427002	25/12/2018	15:20:52	55252	16.3994
0	109	109	-0.47998	-0.815918	-0.21582	2.03491	2.28174	0.44043	25/12/2018	15:20:53	55253	17.9636
0	110	110	-0.311768	-1.18799	-0.0478516	1.90894	2.41577	0.37915	25/12/2018	15:20:53	55253	18.594
0	111	111	-0.383789	-0.959961	-0.191895	2.05054	2.25	0.325439	25/12/2018	15:20:53	55253	19.4243
0	112	112	-0.227783	-0.923828	-0.155762	2.03442	2.19214	0.417236	25/12/2018	15:20:53	55253	19.6709
0	113	113	-0.0717773	-0.959961	-0.275879	1.88013	2.37061	0.495361	25/12/2018	15:20:53	55253	21.2065
0	114	114	-0.623779	-0.839844	-0.311768	1.71167	2.48413	0.62915	25/12/2018	15:20:53	55253	21.1907
0	115	115	-0.527832	-0.755859	0.143799	1.76709	2.41943	0.62085	25/12/2018	15:20:53	55253	18.0046
0	116	116	-0.611816	-1.31982	0.119873	1.87573	2.24463	0.797119	25/12/2018	15:20:53	55253	18.9346
0	117	117	-0.731934	-0.815918	0.0119629	1.74707	2.23242	0.910889	25/12/2018	15:20:53	55253	19.1492
0	118	118	-0.287842	-1.05591	0.119873	1.39624	2.5	0.904053	25/12/2018	15:20:53	55253	21.1445
0	119	119	-0.263916	-0.791992	-0.0119629	1.1228	2.71411	0.750488	25/12/2018	15:20:54	55254	25.3396
0	120	120	-0.0717773	-1.21191	0.0598145	1.12744	2.76563	0.665527	25/12/2018	15:20:54	55254	29.9238
0	121	121	0.0119629	-0.947998	-0.167969	1.01978	2.8125	0.500977	25/12/2018	15:20:54	55254	37.4929
0	122	122	0.0839844	-0.86377	-0.0478516	0.880859	2.93555	0.391602	25/12/2018	15:20:54	55254	47.0603
0	123	123	-0.0478516	-0.971924	-0.0478516	0.798096	2.89673	0.390869	25/12/2018	15:20:54	55254	49.8782
0	124	124	-0.0959473	-1.13989	-0.0717773	0.797119	2.90991	0.477295	25/12/2018	15:20:54	55254	47.834
0	125	125	0	-1.13989	0.0239258	0.843506	2.88013	0.46167	25/12/2018	15:20:54	55254	51.2395
0	126	126	0	-0.875977	-0.0717773	0.72876	2.90015	0.451904	25/12/2018	15:20:54	55254	56.1345
0	127	127	-0.0358887	-0.947998	-0.10791	0.729004	2.90015	0.426758	25/12/2018	15:20:54	55254	56.5845
0	128	128	0.10791	-1.05591	-0.0959473	0.780762	2.93188	0.469971	25/12/2018	15:20:54	55254	61.3862
0	129	129	0.10791	-0.99585	-0.0478516	0.773926	2.92505	0.411377	25/12/2018	15:20:55	55255	67.4922
0	130	130	0.10791	-1.03198	-0.0478516	0.704102	2.90112	0.397217	25/12/2018	15:20:55	55255	68.3396
0	131	131	0.131836	-1.00781	-0.0598145	0.671387	2.93945	0.316406	25/12/2018	15:20:55	55255	70.1353
0	132	132	0.131836	-1.01978	-0.0598145	0.692871	2.92773	0.414307	25/12/2018	15:20:55	55255	71.4941
0	133	133	0.119873	-1.03198	-0.0598145	0.724365	2.88647	0.353271	25/12/2018	15:20:55	55255	69.4866
0	134	134	0.119873	-1.00781	-0.0598145	0.679688	2.95435	0.33252	25/12/2018	15:20:55	55255	66.3713
0	135	135	0.119873	-1.01978	-0.0717773	0.691162	2.92456	0.368652	25/12/2018	15:20:55	55255	62.8376
0	136	136	0.0959473	-0.923828	-0.0119629	0.705078	2.88916	0.398193	25/12/2018	15:20:55	55255	57.949
0	137	137	0.0239258	-0.839844	-0.0239258	1.05322	2.84033	0.372803	25/12/2018	15:20:55	55255	50.7537
0	138	138	0.10791	-0.911865	-0.0478516	1.43774	2.58496	0.255127	25/12/2018	15:20:56	55256	47.5745
0	139	139	-0.131836	-0.947998	-0.0839844	1.71436	2.48291	0.154297	25/12/2018	15:20:56	55256	40.5684
0	140	140	-0.407959	-1.12793	-0.0717773	1.86621	2.41284	0.185547	25/12/2018	15:20:56	55256	31.2871
0	141	141	-0.467773	-1.21191	-0.131836	1.93604	2.29932	0.0505371	25/12/2018	15:20:56	55256	28.3279
0	142	142	-0.311768	-0.99585	-0.0717773	1.94019	2.28369	0.127441	25/12/2018	15:20:56	55256	27.6201
0	143	143	-0.395996	-0.971924	-0.0717773	1.896	2.30298	0.0795898	25/12/2018	15:20:56	55256	26.6384
0	144	144	-0.3479	-0.923828	-0.0358887	1.95996	2.36719	0.103271	25/12/2018	15:20:56	55256	25.7197
0	145	145	-0.563965	-0.935791	0	1.88477	2.3623	0.0234375	25/12/2018	15:20:56	55256	24.5068
0	146	146	-0.0598145	-0.815918	-0.131836	1.94141	2.30273	-0.0712891	25/12/2018	15:20:56	55256	25.1396
0	147	147	-0.407959	-0.923828	-0.275879	2.00171	2.23047	0.012207	25/12/2018	15:20:56	55256	26.5547
0	148	148	-0.419922	-1.05591	-0.143799	2.07837	2.18677	0.057373	25/12/2018	15:20:57	55257	24.929
0	149	149	-0.407959	-0.935791	-0.0959473	1.9917	2.22388	0.195313	25/12/2018	15:20:57	55257	23.9636
0	150	150	-0.443848	-0.86377	-0.167969	2.021	2.28955	0.348877	25/12/2018	15:20:57	55257	23.4856
0	151	151	-0.563965	-1.06787	-0.10791	2.03174	2.18579	0.266113	25/12/2018	15:20:57	55257	22.6008
0	152	152	-0.299805	-0.743896	-0.10791	2.12866	2.14502	0.00634766	25/12/2018	15:20:57	55257	21.9365
0	153	153	-0.359863	-0.959961	-0.131836	2.02466	2.18945	0.193848	25/12/2018	15:20:57	55257	22.2166
0	154	154	-0.275879	-0.959961	-0.131836	2.02466	2.18945	0.193848	25/12/2018	15:20:57	55257	22.3955
0	155	155	-0.419922	-0.959961	-0.10791	1.91235	2.28467	0.430664	25/12/2018	15:20:57	55257	22.24
0	156	156	-0.359863	-0.971924	-0.167969	1.94214	2.27271	0.427246	25/12/2018	15:20:57	55257	22.5513
0	157	157	-0.407959	-0.887939	-0.10791	1.92969	2.24756	0.275391	25/12/2018	15:20:57	55257	23.4089
0	158	158	-0.455811	-0.959961	-0.0598145	1.95801	2.27734	0.296143	25/12/2018	15:20:58	55258	23.7136
0	159	159	-0.503906	-0.959961	-0.0478516	1.93774	2.33179	0.1875	25/12/2018	15:20:58	55258	24.6348
0	160	160	-0.383789	-0.86377	-0.0358887	1.96777	2.28394	0.0559082	25/12/2018	15:20:58	55258	25.7004
0	161	161	-0.443848	-0.86377	-0.0119629	1.92896	2.31372	-0.210205	25/12/2018	15:20:58	55258	27.2134
0	162	162	-0.359863	-0.923828	-0.0358887	1.86621	2.32593	-0.417236	25/12/2018	15:20:58	55258	29.4277
0	163	163	-0.443848	-1.15186	-0.0478516	1.9248	2.26611	-0.59668	25/12/2018	15:20:58	55258	32.4448
0	164	164	-0.515869	-1.00781	-0.0478516	1.92944	2.24146	-0.49707	25/12/2018	15:20:58	55258	34.4082
0	165	165	-0.455811	-1.05591	0	1.80566	2.36353	-0.619873	25/12/2018	15:20:58	55258	36.5215
0	166	166	-0.179932	-0.86377	-0.0239258	1.46167	2.54175	-0.708496	25/12/2018	15:20:58	55258	41.2512
0	167	167	-0.191895	-0.827881	-0.0119629	1.17334	2.75146	-0.833496	25/12/2018	15:20:58	55258	46.0266
0	168	168	-0.203857	-0.935791	0	0.957275	2.75732	-0.971191	25/12/2018	15:20:59	55259	47.0061
0	169	169	-0.323975	-0.851807	-0.0598145	0.878174	2.7478	-0.985596	25/12/2018	15:20:59	55259	46.1506
0	170	170	-0.263916	-1.03198	-0.0119629	1.05151	2.74072	-1.01245	25/12/2018	15:20:59	55259	46.8071
0	171	171	-0.311768	-0.911865	-0.0478516	1.24341	2.698	-0.958984	25/12/2018	15:20:59	55259	48.5574
0	172	172	-0.659912	-0.899902	-0.311768	1.46729	2.47266	-0.886963	25/12/2018	15:20:59	55259	44.3176
0	173	173	-0.815918	-1.40381	-0.10791	1.37207	2.54492	-0.944336	25/12/2018	15:20:59	55259	42.6396
0	174	174	-0.359863	-0.611816	-0.21582	1.41064	2.53394	-0.834229	25/12/2018	15:20:59	55259	43.0776
0	175	175	-0.359863	-0.971924	-0.10791	1.08667	2.65234	-0.845459	25/12/2018	15:20:59	55259	45.4402
0	176	176	-0.407959	-1.01978	-0.0478516	1.01782	2.71802	-0.94043	25/12/2018	15:20:59	55259	46.1008
0	177	177	-0.371826	-0.99585	-0.143799	1.16504	2.64331	-0.943604	25/12/2018	15:20:59	55259	45.7456
0	178	178	-0.455811	-0.815918	-0.10791	1.16748	2.59497	-0.921875	25/12/2018	15:21:00	55260	44.3716
0	179	179	-0.287842	-0.923828	-0.0598145	1.07715	2.70483	-0.959717	25/12/2018	15:21:00	55260	44.6428
0	180	180	-0.467773	-0.767822	-0.263916	1.21851	2.67822	-0.908447	25/12/2018	15:21:00	55260	44.7876
0	181	181	-0.707764	-0.827881	-0.21582	1.40552	2.59985	-0.794678	25/12/2018	15:21:00	55260	40.8179
0	182	182	-0.203857	-1.0918	0.131836	1.47192	2.51538	-0.878174	25/12/2018	15:21:00	55260	42.1489
0	183	183	-0.503906	-0.923828	-0.10791	1.54199	2.40015	-1.03149	25/12/2018	15:21:00	55260	43.7212
0	184	184	-0.251953	-1.00781	0.119873	1.448	2.48242	-1.01733	25/12/2018	15:21:00	55260	41.9832
0	185	185	-0.443848	-0.767822	-0.179932	1.61426	2.40674	-0.896973	25/12/2018	15:21:00	55260	41.1418
0	186	186	-0.443848	-0.791992	0.0839844	1.73413	2.41602	-0.92334	25/12/2018	15:21:00	55260	37.801
0	187	187	-0.443848	-1.15186	0.10791	1.73389	2.34863	-0.800293	25/12/2018	15:21:00	55260	38.6926
0	188	188	-0.383789	-0.659912	-0.0119629	1.74976	2.34595	-0.795898	25/12/2018	15:21:01	55261	38.2126
0	189	189	-0.21582	-0.971924	0.0239258	1.59106	2.54712	-0.729492	25/12/2018	15:21:01	55261	39.6211
0	190	190	-0.395996	-1.03198	-0.0358887	1.68262	2.44067	-0.643311	25/12/2018	15:21:01	55261	40.6272
0	191	191	-0.359863	-1.00781	0	1.77759	2.37378	-0.568848	25/12/2018	15:21:01	55261	39.3264
0	192	192	-0.335938	-0.935791	0.0717773	1.61133	2.5166	-0.622803	25/12/2018	15:21:01	55261	40.1143
0	193	193	-0.21582	-0.707764	0.143799	1.33813	2.56543	-0.737061	25/12/2018	15:21:01	55261	41.5894
0	194	194	-0.227783	-1.25977	-0.10791	1.43164	2.6604	-0.690918	25/12/2018	15:21:01	55261	45.0681
0	195	195	-0.407959	-1.0918	-0.191895	1.49609	2.5813	-0.673584	25/12/2018	15:21:01	55261	45.3052
0	196	196	-0.395996	-0.923828	-0.191895	1.28784	2.57666	-0.885986	25/12/2018	15:21:01	55261	43.9661
0	197	197	-0.383789	-0.935791	-0.10791	1.29248	2.61084	-0.905762	25/12/2018	15:21:01	55261	45.4509
0	198	198	-0.395996	-1.01978	-0.119873	1.20093	2.64648	-0.915039	25/12/2018	15:21:02	55262	47.866
0	199	199	-0.251953	-1.27197	0.0239258	0.934814	2.72754	-0.976318	25/12/2018	15:21:02	55262	53.3088
0	200	200	-0.311768	-0.911865	-0.0478516	0.786621	2.81787	-0.835693	25/12/2018	15:21:02	55262	56.6772
0	201	201	-0.0959473	-0.791992	-0.0239258	0.48584	2.81763	-1.021	25/12/2018	15:21:02	55262	60.249
0	202	202	0.0239258	-0.86377	0	0.258301	2.87598	-0.960693	25/12/2018	15:21:02	55262	73.8315
0	203	203	0.0119629	-0.935791	-0.0358887	0.179688	2.83521	-1.01611	25/12/2018	15:21:02	55262	80.9622
0	204	204	0.0239258	-1.01978	-0.0478516	0.141602	2.90454	-0.979248	25/12/2018	15:21:02	55262	83.4993
0	205	205	0.0358887	-1.04395	-0.0598145	0.116211	2.85205	-0.937012	25/12/2018	15:21:02	55262	86.2554
0	206	206	0.0358887	-1.00781	-0.0598145	0.0803223	2.854	-1.02222	25/12/2018	15:21:02	55262	88.3738
0	207	207	0.0478516	-1.03198	-0.0478516	0.112061	2.84033	-1.00513	25/12/2018	15:21:03	55263	89.7114
0	208	208	0.0478516	-1.01978	-0.0358887	0.126221	2.89282	-0.94873	25/12/2018	15:21:03	55263	90.3794
0	209	209	0.0358887	-1.01978	-0.0478516	0.111816	2.84375	-1.05371	25/12/2018	15:21:03	55263	90.1606
0	210	210	0.0478516	-1.01978	-0.0358887	0.09375	2.89282	-1.02417	25/12/2018	15:21:03	55263	90.1453
0	211	211	0.0358887	-1.01978	-0.0358887	0.113525	2.87793	-0.962158	25/12/2018	15:21:03	55263	90.1123
0	212	212	0.0478516	-1.01978	-0.0358887	0.142822	2.84399	-0.986328	25/12/2018	15:21:03	55263	90.0771
0	213	213	0.0478516	-1.01978	-0.0358887	0.109375	2.8562	-1.05298	25/12/2018	15:21:03	55263	90.4578
0	214	214	0.0478516	-1.01978	-0.0358887	0.147949	2.84546	-1.08862	25/12/2018	15:21:03	55263	90.4055
0	215	215	0.0478516	-1.01978	-0.0358887	0.132568	2.87354	-1.0332	25/12/2018	15:21:03	55263	90.4048
0	216	216	0.0478516	-1.03198	-0.0478516	0.0981445	2.87549	-1.03125	25/12/2018	15:21:03	55263	90.3135
0	217	217	0.0478516	-1.00781	-0.0358887	0.12915	2.87573	-1.06079	25/12/2018	15:21:04	55264	90.2996
0	218	218	0.0478516	-1.03198	-0.0358887	0.14502	2.90234	-1.00439	25/12/2018	15:21:04	55264	90.2646
0	219	219	0.0478516	-1.01978	-0.0358887	0.11377	2.87817	-1.0293	25/12/2018	15:21:04	55264	90.1565
0	220	220	0.0478516	-1.01978	-0.0358887	0.120605	2.84009	-1.00488	25/12/2018	15:21:04	55264	90.2449
0	221	221	0.0358887	-1.01978	-0.0478516	0.12793	2.86548	-1.09497	25/12/2018	15:21:04	55264	89.7385
0	222	222	0.0478516	-1.01978	-0.0478516	0.159912	2.84448	-0.965576	25/12/2018	15:21:04	55264	89.6323
0	223	223	0.0478516	-1.01978	-0.0358887	0.145996	2.88184	-1.02344	25/12/2018	15:21:04	55264	90.0486
0	224	224	0.0478516	-1.01978	-0.0358887	0.116455	2.82129	-0.953857	25/12/2018	15:21:04	55264	90.0149
0	225	225	0.0358887	-1.01978	-0.0358887	0.168945	2.90112	-1.00708	25/12/2018	15:21:04	55264	89.5815
0	226	226	0.0478516	-1.01978	-0.0358887	0.145752	2.85742	-1.04468	25/12/2018	15:21:04	55264	89.563
0	227	227	0.0358887	-1.01978	-0.0358887	0.129639	2.87231	-1.0437	25/12/2018	15:21:05	55265	89.5439
0	228	228	0.0478516	-1.01978	-0.0358887	0.156494	2.88281	-1.02051	25/12/2018	15:21:05	55265	89.4387
0	229	229	0.0478516	-1.03198	-0.0358887	0.121094	2.8606	-1.02222	25/12/2018	15:21:05	55265	89.8872
0	230	230	0.0358887	-1.01978	-0.0478516	0.125488	2.84302	-1.01147	25/12/2018	15:21:05	55265	89.4578
0	231	231	0.0478516	-1.03198	-0.0358887	0.138916	2.85449	-1.03662	25/12/2018	15:21:05	55265	89.4031
0	232	232	0.0478516	-1.01978	-0.0478516	0.205811	2.89575	-1.03223	25/12/2018	15:21:05	55265	89.7791
0	233	233	0.0358887	-1.03198	-0.0478516	0.122559	2.86548	-0.985352	25/12/2018	15:21:05	55265	89.3079
0	234	234	0.0478516	-1.01978	-0.0478516	0.129395	2.8396	-1.01147	25/12/2018	15:21:05	55265	89.2385
0	235	235	0.0358887	-1.01978	-0.0478516	0.191406	2.90527	-0.985596	25/12/2018	15:21:05	55265	89.2544
0	236	236	0.0358887	-1.01978	-0.0478516	0.156006	2.89502	-0.980225	25/12/2018	15:21:05	55265	88.6965
0	237	237	0.0478516	-1.01978	-0.0358887	0.156006	2.89502	-0.980225	25/12/2018	15:21:06	55266	89.2024
0	238	238	0.0478516	-1.01978	-0.0358887	0.184082	2.84521	-1.04688	25/12/2018	15:21:06	55266	89.7239
0	239	239	0.0358887	-1.01978	-0.0358887	0.121826	2.88086	-0.98999	25/12/2018	15:21:06	55266	89.2393
0	240	240	0.0358887	-1.03198	-0.0478516	0.183105	2.86792	-1.03052	25/12/2018	15:21:06	55266	88.752
0	241	241	0.0478516	-1.01978	-0.0478516	0.106201	2.8855	-1.05103	25/12/2018	15:21:06	55266	89.344
0	242	242	0.0358887	-1.01978	-0.0478516	0.161377	2.92065	-0.963867	25/12/2018	15:21:06	55266	89.5039
0	243	243	0.0358887	-1.01978	-0.0478516	0.152344	2.82788	-1.052	25/12/2018	15:21:06	55266	89.0906
0	244	244	0.0358887	-1.01978	-0.0478516	0.147949	2.87964	-0.994873	25/12/2018	15:21:06	55266	89.1421
0	245	245	0.0478516	-1.01978	-0.0478516	0.118164	2.88818	-0.993652	25/12/2018	15:21:06	55266	89.4697
0	246	246	0.0478516	-1.01978	-0.0478516	0.0961914	2.87402	-0.98999	25/12/2018	15:21:06	55266	89.9392
0	247	247	0.0478516	-1.01978	-0.0478516	0.153809	2.86572	-1.03223	25/12/2018	15:21:07	55267	89.7266
0	248	248	0.0478516	-1.00781	-0.0478516	0.167236	2.83765	-1.01514	25/12/2018	15:21:07	55267	89.7305
0	249	249	0.0478516	-1.01978	-0.0478516	0.154785	2.84326	-0.978516	25/12/2018	15:21:07	55267	89.7803
0	250	250	0.0358887	-1.01978	-0.0478516	0.153809	2.8313	-1.03394	25/12/2018	15:21:07	55267	89.3838
0	251	251	0.0478516	-1.01978	-0.0478516	0.198975	2.82568	-1.03125	25/12/2018	15:21:07	55267	89.3293
0	252	252	0.0478516	-1.01978	-0.0478516	0.16748	2.86157	-1.01245	25/12/2018	15:21:07	55267	89.6064
0	253	253	0.0478516	-1.01978	-0.0478516	0.122314	2.83618	-0.952881	25/12/2018	15:21:07	55267	89.658
0	254	254	0.0478516	-1.01978	-0.0478516	0.135986	2.87891	-1.0896	25/12/2018	15:21:07	55267	89.7988
0	255	255	0.0358887	-1.01978	-0.0478516	0.138916	2.88013	-0.953125	25/12/2018	15:21:07	55267	89.2944
0	256	256	0.0478516	-1.01978	-0.0478516	0.152832	2.82104	-1.07349	25/12/2018	15:21:07	55267	89.2585
0	257	257	0.0358887	-1.01978	-0.0478516	0.13501	2.89429	-0.982178	25/12/2018	15:21:08	55268	89.3115
0	258	258	0.0478516	-1.03198	-0.0478516	0.111816	2.87305	-0.98999	25/12/2018	15:21:08	55268	89.3997
0	259	259	0.0478516	-1.01978	-0.0478516	0.192871	2.84106	-0.98999	25/12/2018	15:21:08	55268	89.6929
0	260	260	0.0478516	-1.01978	-0.0478516	0.167236	2.83765	-1.02856	25/12/2018	15:21:08	55268	89.6946
0	261	261	0.0478516	-1.01978	-0.0478516	0.17627	2.86646	-1.0437	25/12/2018	15:21:08	55268	89.6245
0	262	262	0.0478516	-1.01978	-0.0478516	0.125977	2.86865	-0.983643	25/12/2018	15:21:08	55268	89.3215
0	263	263	0.0478516	-1.01978	-0.0358887	0.173584	2.78394	-1.07715	25/12/2018	15:21:08	55268	87.7827
0	264	264	0.0358887	-1.01978	-0.0478516	0.14209	2.89038	-1.07593	25/12/2018	15:21:08	55268	84.6948
0	265	265	0.0598145	-0.99585	-0.0717773	0.169922	2.8562	-0.963135	25/12/2018	15:21:08	55268	81.7651
0	266	266	0.0717773	-0.899902	-0.155762	0.279541	2.87476	-1.0376	25/12/2018	15:21:09	55269	79.1729
0	267	267	-0.0598145	-0.86377	-0.119873	0.776367	2.78247	-1.00244	25/12/2018	15:21:09	55269	70.6638
0	268	268	-0.323975	-0.959961	-0.143799	1.21045	2.67041	-0.885254	25/12/2018	15:21:09	55269	55.1921
0	269	269	-0.359863	-1.00781	-0.119873	1.54712	2.59058	-0.736816	25/12/2018	15:21:09	55269	47.1816
0	270	270	-0.395996	-1.00781	-0.0358887	1.78662	2.43555	-0.782227	25/12/2018	15:21:09	55269	43.1978
0	271	271	-0.395996	-1.10376	0	1.89233	2.36255	-0.605713	25/12/2018	15:21:09	55269	39.6589
0	272	272	-0.455811	-0.935791	0.0239258	1.93262	2.25195	-0.575195	25/12/2018	15:21:09	55269	35.3154
0	273	273	-0.407959	-0.959961	-0.0239258	1.94067	2.3291	-0.580566	25/12/2018	15:21:09	55269	31.8062
0	274	274	-0.443848	-0.851807	-0.0717773	1.95215	2.37158	-0.473877	25/12/2018	15:21:09	55269	29.1936
0	275	275	-0.47998	-0.899902	-0.0717773	2.17749	2.17358	-0.177246	25/12/2018	15:21:09	55269	26.8862
0	276	276	-0.563965	-1.00781	-0.119873	2.3689	2.03979	-0.0065918	25/12/2018	15:21:10	55270	24.937
0	277	277	-0.515869	-0.971924	-0.0598145	2.36182	1.97461	0.116455	25/12/2018	15:21:10	55270	22.9666
0	278	278	-0.491943	-0.791992	-0.0959473	2.28564	2.07617	0.288574	25/12/2018	15:21:10	55270	20.739
0	279	279	-0.599854	-0.779785	-0.191895	2.271	2.09448	0.282959	25/12/2018	15:21:10	55270	18.6833
0	280	280	-0.335938	-0.923828	-0.0959473	2.14917	2.10156	0.45459	25/12/2018	15:21:10	55270	16.3411
0	281	281	-0.431885	-0.767822	-0.143799	2.19312	2.05322	0.626953	25/12/2018	15:21:10	55270	14.5122
0	282	282	-0.467773	-0.86377	-0.179932	2.21143	1.99658	0.805664	25/12/2018	15:21:10	55270	13.4827
0	283	283	-0.551758	-0.983887	-0.323975	2.27637	1.8728	0.827393	25/12/2018	15:21:10	55270	13.6174
0	284	284	-0.0598145	-1.2959	-0.0839844	2.23315	1.90967	0.790527	25/12/2018	15:21:10	55270	12.4243
0	285	285	-0.515869	-0.335938	-0.143799	2.26636	1.86304	0.77002	25/12/2018	15:21:10	55270	11.386
0	286	286	-0.443848	-0.923828	-0.371826	2.30591	1.83862	0.738525	25/12/2018	15:21:11	55271	13.9888
0	287	287	-0.743896	-1.66797	1.34399	2.27783	1.95264	0.498047	25/12/2018	15:21:11	55271	13.5347
0	288	288	-0.659912	-0.815918	-0.179932	2.35718	1.88623	0.582275	25/12/2018	15:21:11	55271	15.5735
0	289	289	-0.371826	-1.0918	-0.503906	2.32642	1.91016	0.479736	25/12/2018	15:21:11	55271	14.8762
0	290	290	-1.25977	-0.395996	-1.23584	2.26709	1.95972	0.533936	25/12/2018	15:21:11	55271	28.3633
0	291	291	-0.431885	-1.22388	-0.131836	2.28076	1.92969	0.42627	25/12/2018	15:21:11	55271	24.8708
0	292	292	-0.551758	-0.659912	-0.299805	2.35132	1.97827	0.270752	25/12/2018	15:21:11	55271	17.4326
0	293	293	-0.335938	-0.755859	0.287842	2.21021	2.03345	0.39917	25/12/2018	15:21:11	55271	17.9268
0	294	294	-0.419922	-0.515869	-0.0358887	2.15332	2.12402	0.328369	25/12/2018	15:21:11	55271	20.9744
0	295	295	-0.359863	-0.827881	0	1.99609	2.26855	0.332764	25/12/2018	15:21:11	55271	22.4587
0	296	296	-0.395996	-1.01978	-0.21582	1.87354	2.37671	-0.0065918	25/12/2018	15:21:12	55272	25.811
0	297	297	-0.203857	-1.18799	-0.10791	1.74292	2.50073	-0.154541	25/12/2018	15:21:12	55272	29.106
0	298	298	-0.167969	-0.887939	-0.275879	1.52881	2.60449	-0.229004	25/12/2018	15:21:12	55272	31.8408
0	299	299	0.0839844	-0.791992	-0.119873	1.48022	2.71069	-0.354492	25/12/2018	15:21:12	55272	35.5344
0	300	300	-0.263916	-0.779785	-0.311768	1.51636	2.67944	-0.251465	25/12/2018	15:21:12	55272	34.2791
0	301	301	-0.299805	-1.34399	-0.0959473	1.8064	2.5061	-0.125244	25/12/2018	15:21:12	55272	30.6042
0	302	302	-0.47998	-0.983887	0	2.05811	2.28467	0.00219727	25/12/2018	15:21:12	55272	28.1318
0	303	303	-0.251953	-1.06787	0.0358887	2.19116	2.16528	0.249023	25/12/2018	15:21:12	55272	26.6218
0	304	304	-0.419922	-0.947998	-0.0358887	2.19922	2.10815	0.337158	25/12/2018	15:21:12	55272	25.2478
0	305	305	-0.371826	-0.647949	-0.0358887	1.99268	2.29395	0.427246	25/12/2018	15:21:12	55272	22.4502
0	306	306	-0.383789	-1.16382	0.10791	1.96191	2.36133	0.476318	25/12/2018	15:21:13	55273	21.5896
0	307	307	-0.455811	-0.99585	-0.251953	2.08813	2.18774	0.338135	25/12/2018	15:21:13	55273	20.8882
0	308	308	-0.443848	-0.947998	-0.227783	2.26904	1.99805	0.105957	25/12/2018	15:21:13	55273	21.0476
0	309	309	-0.359863	-0.935791	-0.0839844	2.23022	2.08276	0.129883	25/12/2018	15:21:13	55273	19.698
0	310	310	-0.383789	-0.827881	-0.21582	1.96704	2.29395	0.19751	25/12/2018	15:21:13	55273	19.1565
0	311	311	-0.275879	-0.755859	-0.311768	1.94556	2.34326	0.34082	25/12/2018	15:21:13	55273	20.6848
0	312	312	-0.755859	-1.22388	0.0119629	2.13843	2.21948	0.415039	25/12/2018	15:21:13	55273	18.6331
0	313	313	-0.515869	-1.12793	0.167969	2.20239	1.94019	0.645996	25/12/2018	15:21:13	55273	18.509
0	314	314	-0.299805	-1.01978	0.263916	2.24683	1.98291	0.638672	25/12/2018	15:21:13	55273	19.4265
0	315	315	-0.695801	-0.815918	-0.0358887	2.07593	2.22778	0.470703	25/12/2018	15:21:13	55273	18.2981
0	316	316	-0.335938	-0.779785	0.0717773	1.93823	2.3833	0.435059	25/12/2018	15:21:14	55274	17.635
0	317	317	-0.611816	-0.515869	-0.0598145	2.09058	2.28271	0.188965	25/12/2018	15:21:14	55274	17.9971
0	318	318	-0.551758	-1.23584	-0.3479	2.26001	1.99829	0.366943	25/12/2018	15:21:14	55274	20.1406
0	319	319	-0.275879	-1.04395	-0.119873	2.29834	1.99658	0.0849609	25/12/2018	15:21:14	55274	22.2607
0	320	320	-0.407959	-1.0918	-0.119873	2.29419	2.07788	0.0849609	25/12/2018	15:21:14	55274	23.5713
0	321	321	-0.491943	-0.815918	-0.251953	2.17407	2.1687	-0.120605	25/12/2018	15:21:14	55274	23.5205
0	322	322	-0.179932	-0.839844	-0.10791	1.99805	2.30688	-0.217773	25/12/2018	15:21:14	55274	23.48
0	323	323	-0.179932	-0.719971	0.10791	1.92383	2.37061	-0.00561523	25/12/2018	15:21:14	55274	23.6616
0	324	324	-0.443848	-1.12793	0.0959473	1.95752	2.42261	-0.0688477	25/12/2018	15:21:14	55274	23.6238
0	325	325	-0.299805	-1.0918	0.119873	2.22583	2.13477	0.0598145	25/12/2018	15:21:14	55274	23.999
0	326	326	-0.119873	-0.99585	0.0598145	2.41943	1.85571	0.285889	25/12/2018	15:21:15	55275	25.3806
0	327	327	-0.587891	-0.959961	0.0239258	2.20288	2.07056	0.169189	25/12/2018	15:21:15	55275	23.2759
0	328	328	-0.275879	-0.743896	0.0598145	1.91895	2.36206	0.330811	25/12/2018	15:21:15	55275	21.7339
0	329	329	-0.383789	-0.887939	-0.23999	1.84912	2.47778	0.309326	25/12/2018	15:21:15	55275	21.9343
0	330	330	-0.587891	-1.43994	-0.275879	1.90723	2.31396	0.388672	25/12/2018	15:21:15	55275	22.1353
0	331	331	-0.359863	-1.03198	-0.323975	2.11523	2.19873	0.20874	25/12/2018	15:21:15	55275	22.5083
0	332	332	-0.407959	-1.03198	-0.155762	2.28955	2.104	0.0725098	25/12/2018	15:21:15	55275	23.0789
0	333	333	-0.959961	-0.839844	-0.227783	2.19019	2.12817	0.0776367	25/12/2018	15:21:15	55275	20.9883
0	334	334	-0.3479	-0.731934	-0.179932	1.99536	2.28418	0.171875	25/12/2018	15:21:15	55275	20.3093
0	335	335	-0.515869	-0.911865	-0.0717773	1.97192	2.30249	0.295166	25/12/2018	15:21:16	55276	18.929
0	336	336	-0.287842	-0.99585	0.0598145	2.11792	2.24487	0.26416	25/12/2018	15:21:16	55276	18.1101
0	337	337	-0.611816	-0.947998	0.0839844	2.2749	2.03857	0.599854	25/12/2018	15:21:16	55276	17.2441
0	338	338	-0.587891	-0.911865	0.0119629	2.33179	1.87012	0.778076	25/12/2018	15:21:16	55276	15.77
0	339	339	-0.803955	-0.731934	0.0358887	2.18359	2.10718	0.51416	25/12/2018	15:21:16	55276	14.6177
0	340	340	-0.47998	-0.827881	0.155762	2.11182	2.15552	0.629639	25/12/2018	15:21:16	55276	13.7273
0	341	341	-0.86377	-0.551758	-0.23999	2.18677	2.01538	0.635254	25/12/2018	15:21:16	55276	12.8191
0	342	342	-0.539795	-0.971924	-0.131836	2.20776	1.96094	0.774414	25/12/2018	15:21:16	55276	13.0405
0	343	343	-0.455811	-0.767822	-0.0119629	2.17871	1.9624	0.759277	25/12/2018	15:21:16	55276	11.3616
0	344	344	-0.551758	-0.743896	-0.131836	2.1731	2.06763	0.772461	25/12/2018	15:21:16	55276	11.8279
0	345	345	-0.443848	-1.04395	-0.0959473	2.19727	2.00635	0.582275	25/12/2018	15:21:17	55277	11.5781
0	346	346	-0.395996	-0.971924	-0.203857	2.29907	1.80835	0.602051	25/12/2018	15:21:17	55277	11.3687
0	347	347	-0.443848	-1.00781	-0.167969	2.28564	1.92603	0.661377	25/12/2018	15:21:17	55277	11.1548
0	348	348	-0.419922	-0.815918	-0.21582	2.15552	2.04639	0.68457	25/12/2018	15:21:17	55277	10.5605
0	349	349	-0.467773	-0.779785	-0.119873	2.20264	2.06616	0.726563	25/12/2018	15:21:17	55277	9.47266
0	350	350	0.0119629	-0.803955	0.0598145	2.2207	1.98242	0.760986	25/12/2018	15:21:17	55277	7.70264
0	351	351	-0.659912	-1.00781	-0.419922	2.22314	1.927	0.865967	25/12/2018	15:21:17	55277	7.61646
0	352	352	-0.287842	-0.623779	-0.0239258	2.2229	1.79248	1.10571	25/12/2018	15:21:17	55277	8.11963
0	353	353	-0.563965	-0.959961	0.131836	1.99048	1.95044	1.40454	25/12/2018	15:21:17	55277	6.2251
0	354	354	-0.623779	-0.839844	0.0959473	1.81177	2.10059	1.35181	25/12/2018	15:21:17	55277	6.26904
0	355	355	-0.251953	-0.86377	0.179932	1.66479	2.24292	1.32544	25/12/2018	15:21:18	55278	6.6626
0	356	356	-0.371826	-0.635986	0.0478516	1.34473	2.4519	1.323	25/12/2018	15:21:18	55278	6.91821
0	357	357	-0.131836	-0.803955	0.0239258	1.26685	2.56689	1.16431	25/12/2018	15:21:18	55278	7.58838
0	358	358	-0.407959	-1.11597	-0.167969	1.53101	2.45996	1.15942	25/12/2018	15:21:18	55278	9.93018
0	359	359	-0.395996	-1.06787	-0.299805	1.92432	2.23853	0.853516	25/12/2018	15:21:18	55278	13.5752
0	360	360	-0.287842	-1.01978	-0.179932	2.06177	2.19043	0.78418	25/12/2018	15:21:18	55278	16.0391
0	361	361	-0.311768	-0.947998	-0.0839844	1.98804	2.31519	0.561523	25/12/2018	15:21:18	55278	16.2224
0	362	362	-0.287842	-0.851807	-0.0717773	1.79907	2.42969	0.647949	25/12/2018	15:21:18	55278	15.668
0	363	363	0.10791	-0.887939	-0.0959473	1.58569	2.58691	0.6875	25/12/2018	15:21:18	55278	17.2603
0	364	364	-0.671875	-1.16382	-0.311768	1.6084	2.51172	0.671875	25/12/2018	15:21:18	55278	16.6267
0	365	365	-0.323975	-1.05591	0.10791	1.89209	2.33887	0.707275	25/12/2018	15:21:19	55279	15.0957
0	366	366	-0.395996	-1.01978	-0.0839844	1.99731	2.16235	0.939453	25/12/2018	15:21:19	55279	15.4016
0	367	367	-0.647949	-0.947998	-0.0119629	1.95996	2.22144	0.862305	25/12/2018	15:21:19	55279	14.0059
0	368	368	-0.359863	-0.803955	0.0478516	1.8645	2.2605	0.965576	25/12/2018	15:21:19	55279	12.9612
0	369	369	-0.491943	-0.899902	-0.10791	1.68872	2.41943	0.925049	25/12/2018	15:21:19	55279	12.0322
0	370	370	-0.527832	-0.923828	-0.119873	1.82495	2.29517	0.849121	25/12/2018	15:21:19	55279	11.4644
0	371	371	-0.3479	-0.875977	-0.0598145	1.89771	2.25366	0.991699	25/12/2018	15:21:19	55279	10.811
0	372	372	-0.407959	-0.983887	-0.10791	1.84937	2.28735	1.05078	25/12/2018	15:21:19	55279	11.0295
0	373	373	-0.371826	-0.923828	-0.0839844	1.81567	2.30249	1.0498	25/12/2018	15:21:19	55279	11.0249
0	374	374	-0.3479	-0.959961	-0.0839844	1.80151	2.31177	0.999512	25/12/2018	15:21:19	55279	10.9316
0	375	375	-0.371826	-0.959961	-0.0717773	1.83984	2.30493	1.00146	25/12/2018	15:21:20	55280	10.4885
0	376	376	-0.359863	-0.935791	-0.0839844	1.79761	2.28809	1.00586	25/12/2018	15:21:20	55280	9.97656
0	377	377	-0.335938	-0.959961	-0.0717773	1.86328	2.28296	0.953857	25/12/2018	15:21:20	55280	9.96484
0	378	378	-0.359863	-0.947998	-0.0839844	1.8042	2.28955	1.04346	25/12/2018	15:21:20	55280	10.1333
0	379	379	-0.383789	-0.947998	-0.0839844	1.76025	2.33472	1.05737	25/12/2018	15:21:20	55280	10.1282
0	380	380	-0.359863	-0.959961	-0.0717773	1.80371	2.32886	1.11963	25/12/2018	15:21:20	55280	10.1233
0	381	381	-0.3479	-0.947998	-0.0717773	1.78076	2.37183	1.11548	25/12/2018	15:21:20	55280	10.0552
0	382	382	-0.359863	-0.959961	-0.0717773	1.81958	2.36279	1.0271	25/12/2018	15:21:20	55280	10.0276
0	383	383	-0.3479	-0.947998	-0.0717773	1.77417	2.33765	1.06421	25/12/2018	15:21:20	55280	9.85962
0	384	384	-0.3479	-0.959961	-0.0717773	1.75464	2.3833	1.03906	25/12/2018	15:21:20	55280	10.0024
0	385	385	-0.3479	-0.947998	-0.0717773	1.76196	2.30884	1.06421	25/12/2018	15:21:21	55281	10.0156
0	386	386	-0.3479	-0.959961	-0.0717773	1.74902	2.28882	1.02466	25/12/2018	15:21:21	55281	10.1401
0	387	387	-0.3479	-0.947998	-0.0717773	1.78149	2.2251	1.01514	25/12/2018	15:21:21	55281	9.92139
0	388	388	-0.3479	-0.959961	-0.0717773	1.75317	2.34375	1.02661	25/12/2018	15:21:21	55281	9.49536
0	389	389	-0.3479	-0.947998	-0.0598145	1.76221	2.36377	1.07056	25/12/2018	15:21:21	55281	8.84937
0	390	390	-0.3479	-0.971924	-0.0839844	1.76245	2.29688	1.0437	25/12/2018	15:21:21	55281	7.97607
0	391	391	-0.275879	-1.06787	-0.143799	1.62915	2.33643	1.23022	25/12/2018	15:21:21	55281	7.86475
0	392	392	-0.275879	-0.791992	-0.179932	1.50342	2.42529	1.33008	25/12/2018	15:21:21	55281	8.1333
0	393	393	-0.491943	-0.899902	-0.155762	1.44287	2.38989	1.43872	25/12/2018	15:21:21	55281	7.5542
0	394	394	-0.515869	-0.971924	-0.0478516	1.46313	2.33203	1.46338	25/12/2018	15:21:22	55282	5.63379
0	395	395	-0.419922	-0.983887	-0.0717773	1.41357	2.39014	1.3938	25/12/2018	15:21:22	55282	4.66895
0	396	396	-0.395996	-0.899902	-0.10791	1.39844	2.41138	1.3501	25/12/2018	15:21:22	55282	4.50098
0	397	397	-0.371826	-0.923828	-0.0959473	1.42871	2.39795	1.42969	25/12/2018	15:21:22	55282	4.58984
0	398	398	-0.3479	-0.971924	-0.10791	1.41187	2.3811	1.40015	25/12/2018	15:21:22	55282	4.59644
0	399	399	-0.371826	-0.935791	-0.0959473	1.38501	2.37427	1.39502	25/12/2018	15:21:22	55282	4.77002
0	400	400	-0.371826	-0.947998	-0.10791	1.44458	2.39014	1.30859	25/12/2018	15:21:22	55282	4.9751
0	401	401	-0.371826	-0.947998	-0.0959473	1.43896	2.4353	1.34082	25/12/2018	15:21:22	55282	4.9187
0	402	402	-0.383789	-0.947998	-0.10791	1.43896	2.4353	1.34448	25/12/2018	15:21:22	55282	4.85791
0	403	403	-0.371826	-0.935791	-0.0959473	1.4126	2.34888	1.34473	25/12/2018	15:21:22	55282	4.97632
0	404	404	-0.359863	-0.947998	-0.0959473	1.41602	2.37622	1.41626	25/12/2018	15:21:23	55283	4.9856
0	405	405	-0.371826	-0.947998	-0.10791	1.38086	2.38623	1.40918	25/12/2018	15:21:23	55283	5.25952
0	406	406	-0.371826	-0.971924	-0.10791	1.40283	2.36475	1.34448	25/12/2018	15:21:23	55283	5.25854
0	407	407	-0.3479	-0.947998	-0.0959473	1.39087	2.39795	1.39038	25/12/2018	15:21:23	55283	5.16797
0	408	408	-0.359863	-0.935791	-0.10791	1.37085	2.41455	1.40479	25/12/2018	15:21:23	55283	5.30762
0	409	409	-0.3479	-0.959961	-0.0839844	1.26099	2.46997	1.38965	25/12/2018	15:21:23	55283	5.51807
0	410	410	-0.323975	-0.959961	-0.0959473	1.28784	2.44971	1.37964	25/12/2018	15:21:23	55283	6.03174
0	411	411	-0.323975	-0.959961	-0.0959473	1.31079	2.4729	1.39478	25/12/2018	15:21:23	55283	6.43311
0	412	412	-0.335938	-0.959961	-0.0959473	1.3103	2.45557	1.32837	25/12/2018	15:21:23	55283	6.60059
0	413	413	-0.3479	-0.959961	-0.0959473	1.28735	2.49463	1.35083	25/12/2018	15:21:23	55283	6.65527
0	414	414	-0.335938	-0.959961	-0.0839844	1.32007	2.5	1.30591	25/12/2018	15:21:24	55284	6.87329
0	415	415	-0.335938	-0.959961	-0.0959473	1.28882	2.46704	1.3562	25/12/2018	15:21:24	55284	6.83374
0	416	416	-0.335938	-0.959961	-0.0959473	1.25562	2.47754	1.37598	25/12/2018	15:21:24	55284	6.98682
0	417	417	-0.335938	-0.959961	-0.0959473	1.26318	2.46484	1.41724	25/12/2018	15:21:24	55284	7.14453
0	418	418	-0.335938	-0.971924	-0.0959473	1.32544	2.46362	1.34375	25/12/2018	15:21:24	55284	6.96826
0	419	419	-0.371826	-0.983887	-0.0839844	1.32324	2.43262	1.37305	25/12/2018	15:21:24	55284	6.94312
0	420	420	-0.311768	-0.959961	-0.0717773	1.31934	2.44482	1.34082	25/12/2018	15:21:24	55284	6.56226
0	421	421	-0.299805	-0.971924	-0.0839844	1.34033	2.4729	1.33105	25/12/2018	15:21:24	55284	6.87964
0	422	422	-0.311768	-0.959961	-0.0959473	1.31787	2.49829	1.41895	25/12/2018	15:21:24	55284	7.25757
0	423	423	-0.311768	-0.959961	-0.0839844	1.36011	2.49292	1.30591	25/12/2018	15:21:24	55284	7.55957
0	424	424	-0.323975	-0.971924	-0.0839844	1.34229	2.43311	1.37305	25/12/2018	15:21:25	55285	7.54199
0	425	425	-0.323975	-0.959961	-0.0839844	1.28174	2.50708	1.31421	25/12/2018	15:21:25	55285	7.64868
0	426	426	-0.311768	-0.971924	-0.0959473	1.33252	2.48706	1.27466	25/12/2018	15:21:25	55285	8.04736
0	427	427	-0.311768	-0.959961	-0.0839844	1.27637	2.47461	1.30054	25/12/2018	15:21:25	55285	8.19873
0	428	428	-0.323975	-0.959961	-0.0839844	1.29834	2.48193	1.34082	25/12/2018	15:21:25	55285	8.55005
0	429	429	-0.311768	-0.971924	-0.0839844	1.3291	2.48535	1.35083	25/12/2018	15:21:25	55285	8.47217
0	430	430	-0.311768	-0.971924	-0.0839844	1.3208	2.48071	1.24951	25/12/2018	15:21:25	55285	8.91235
0	431	431	-0.311768	-0.971924	-0.0839844	1.2854	2.49805	1.30859	25/12/2018	15:21:25	55285	8.78955
0	432	432	-0.335938	-0.99585	-0.0839844	1.29785	2.52515	1.27637	25/12/2018	15:21:25	55285	8.80591
0	433	433	-0.299805	-0.959961	-0.0839844	1.3125	2.47974	1.3418	25/12/2018	15:21:25	55285	8.64307
0	434	434	-0.311768	-0.971924	-0.0839844	1.24316	2.5542	1.31689	25/12/2018	15:21:26	55286	8.76489
0	435	435	-0.299805	-0.983887	-0.0839844	1.25049	2.50317	1.36255	25/12/2018	15:21:26	55286	8.9209
0	436	436	-0.299805	-0.959961	-0.0839844	1.29004	2.51001	1.27466	25/12/2018	15:21:26	55286	9.11328
0	437	437	-0.311768	-0.971924	-0.0839844	1.29712	2.46851	1.35791	25/12/2018	15:21:26	55286	9.10156
0	438	438	-0.299805	-1.01978	-0.10791	1.27905	2.48828	1.31592	25/12/2018	15:21:26	55286	8.8938
0	439	439	-0.323975	-1.01978	-0.119873	1.29736	2.4668	1.29175	25/12/2018	15:21:26	55286	9.03516
0	440	440	-0.23999	-0.983887	-0.143799	1.27734	2.49194	1.21167	25/12/2018	15:21:26	55286	8.75244
0	441	441	-0.0959473	-0.959961	0.0959473	1.29712	2.53711	1.31836	25/12/2018	15:21:26	55286	7.896
0	442	442	-0.191895	-0.875977	-0.0239258	1.19312	2.47852	1.38696	25/12/2018	15:21:26	55286	6.88916
0	443	443	-0.10791	-0.923828	0.0119629	1.15259	2.49121	1.39307	25/12/2018	15:21:26	55286	5.85327
0	444	444	-0.227783	-1.01978	-0.0717773	1.18628	2.47729	1.50342	25/12/2018	15:21:27	55287	5.21924
0	445	445	-0.371826	-1.30786	-0.275879	1.24121	2.41602	1.48315	25/12/2018	15:21:27	55287	5.83179
0	446	446	-0.371826	-1.03198	-0.23999	1.41455	2.302	1.48291	25/12/2018	15:21:27	55287	6.75684
0	447	447	-0.323975	-0.815918	-0.155762	1.46191	2.35645	1.54834	25/12/2018	15:21:27	55287	6.60229
0	448	448	-0.395996	-0.827881	-0.0717773	1.49756	2.33398	1.3999	25/12/2018	15:21:27	55287	5.17188
0	449	449	-0.371826	-0.827881	-0.155762	1.55908	2.37891	1.28516	25/12/2018	15:21:27	55287	4.69165
0	450	450	0	-0.99585	0	1.54443	2.40063	1.16797	25/12/2018	15:21:27	55287	4.96655
0	451	451	-0.455811	-1.19995	-0.155762	1.65039	2.354	1.10742	25/12/2018	15:21:27	55287	5.30029
0	452	452	-0.263916	-0.899902	-0.0478516	1.61499	2.31104	1.29224	25/12/2018	15:21:27	55287	6.24756
0	453	453	-0.503906	-0.983887	-0.119873	1.5354	2.27344	1.39136	25/12/2018	15:21:28	55288	7.36426
0	454	454	-0.311768	-0.683838	-0.0239258	1.43457	2.4834	1.34985	25/12/2018	15:21:28	55288	7.71094
0	455	455	-0.647949	-1.40381	0.0839844	1.22852	2.52881	1.39307	25/12/2018	15:21:28	55288	7.22803
0	456	456	-0.371826	-0.527832	-0.0959473	0.978027	2.59668	1.30737	25/12/2018	15:21:28	55288	6.35815
0	457	457	-0.359863	-0.719971	-0.0119629	1.15723	2.57739	1.2063	25/12/2018	15:21:28	55288	6.07373
0	458	458	-0.587891	-0.99585	-0.143799	1.58008	2.34741	1.17505	25/12/2018	15:21:28	55288	5.98804
0	459	459	-0.575928	-0.983887	-0.0717773	1.95093	2.05273	1.14063	25/12/2018	15:21:28	55288	6.40479
0	460	460	-0.659912	-0.803955	-0.0959473	2.06323	1.97803	1.14307	25/12/2018	15:21:28	55288	6.49756
0	461	461	-0.623779	-0.755859	0.0358887	2.02026	2.04785	1.10107	25/12/2018	15:21:28	55288	6.44653
0	462	462	-0.47998	-0.815918	0.0598145	2.10205	2.0022	1.11377	25/12/2018	15:21:28	55288	6.33789
0	463	463	-0.527832	-0.911865	0.0358887	2.0874	1.94946	0.989746	25/12/2018	15:21:29	55289	6.08496
0	464	464	-0.47998	-0.755859	-0.0839844	2.04346	2.1084	0.942139	25/12/2018	15:21:29	55289	6.021
0	465	465	-0.527832	-1.03198	0.0358887	2.00269	2.15698	0.996826	25/12/2018	15:21:29	55289	6.19214
0	466	466	-0.503906	-0.851807	0	1.93628	2.20532	1.03906	25/12/2018	15:21:29	55289	6.58374
0	467	467	-0.515869	-0.923828	-0.0358887	1.90771	2.19092	0.996338	25/12/2018	15:21:29	55289	6.57031
0	468	468	-0.287842	-1.05591	-0.10791	1.81055	2.23022	1.07422	25/12/2018	15:21:29	55289	6.95215
0	469	469	-0.3479	-0.587891	-0.0959473	1.6814	2.32104	1.25098	25/12/2018	15:21:29	55289	7.2981
0	470	470	-0.563965	-0.743896	-0.0358887	1.36987	2.43164	1.30957	25/12/2018	15:21:29	55289	6.55566
0	471	471	-0.563965	-1.18799	-0.0119629	1.34229	2.36768	1.37793	25/12/2018	15:21:29	55289	5.95313
0	472	472	-0.467773	-0.839844	0.0358887	1.43066	2.35791	1.38501	25/12/2018	15:21:29	55289	5.68042
0	473	473	-0.467773	-0.86377	-0.0717773	1.28809	2.41187	1.40845	25/12/2018	15:21:30	55290	5.23462
0	474	474	-0.47998	-0.935791	-0.0478516	1.30713	2.4436	1.36621	25/12/2018	15:21:30	55290	5.60059
0	475	475	-0.443848	-0.875977	-0.0598145	1.3374	2.49194	1.40576	25/12/2018	15:21:30	55290	6.06519
0	476	476	-0.395996	-1.03198	-0.119873	1.32739	2.45313	1.39575	25/12/2018	15:21:30	55290	6.21973
0	477	477	-0.203857	-0.983887	-0.119873	1.22266	2.50635	1.43164	25/12/2018	15:21:30	55290	7.32568
0	478	478	-0.335938	-0.791992	-0.191895	0.929932	2.625	1.34595	25/12/2018	15:21:30	55290	8.43237
0	479	479	-0.587891	-0.659912	-0.0717773	0.888916	2.61328	1.33154	25/12/2018	15:21:30	55290	7.72607
0	480	480	-0.503906	-1.0918	0	0.976807	2.55176	1.53052	25/12/2018	15:21:30	55290	6.04346
0	481	481	-0.395996	-0.947998	-0.0119629	0.885498	2.54956	1.41772	25/12/2018	15:21:30	55290	6.5481
0	482	482	-0.551758	-1.05591	0.0959473	0.989502	2.54272	1.50806	25/12/2018	15:21:30	55290	6.68921
0	483	483	-0.443848	-0.767822	-0.0119629	1.02832	2.55249	1.47314	25/12/2018	15:21:31	55291	6.24902
0	484	484	-0.431885	-0.983887	-0.0239258	1.30786	2.45898	1.39746	25/12/2018	15:21:31	55291	5.14551
0	485	485	-0.455811	-0.935791	-0.227783	1.30811	2.45947	1.31494	25/12/2018	15:21:31	55291	5.18433
0	486	486	-0.647949	-0.875977	-0.10791	1.4248	2.41016	1.31494	25/12/2018	15:21:31	55291	6.51147
0	487	487	-0.635986	-0.887939	-0.0598145	1.55859	2.28613	1.35889	25/12/2018	15:21:31	55291	5.56494
0	488	488	-0.395996	-0.707764	-0.0119629	1.63892	2.26978	1.43506	25/12/2018	15:21:31	55291	5.66846
0	489	489	-0.263916	-0.875977	0.227783	1.6062	2.2644	1.34717	25/12/2018	15:21:31	55291	6.68384
0	490	490	-0.635986	-0.899902	-0.0959473	1.62842	2.41724	1.10303	25/12/2018	15:21:31	55291	6.6311
0	491	491	-0.431885	-1.12793	0.0239258	1.79834	2.27271	1.05151	25/12/2018	15:21:31	55291	6.30518
0	492	492	-0.371826	-0.803955	-0.0839844	1.82349	2.24829	1.0957	25/12/2018	15:21:31	55291	6.3291
0	493	493	-0.419922	-0.815918	-0.119873	1.56396	2.32227	1.21143	25/12/2018	15:21:32	55292	7.43262
0	494	494	-0.779785	-0.839844	-0.167969	1.37598	2.48511	1.16162	25/12/2018	15:21:32	55292	8.71484
0	495	495	-0.515869	-1.06787	0	1.56348	2.396	1.29956	25/12/2018	15:21:32	55292	7.97729
0	496	496	-0.515869	-0.899902	0.0478516	1.50317	2.39746	1.34351	25/12/2018	15:21:32	55292	7.58691
0	497	497	-0.539795	-0.551758	0.0839844	1.26929	2.50928	1.26123	25/12/2018	15:21:32	55292	7.60938
0	498	498	-0.491943	-1.13989	0.0478516	1.15186	2.61206	1.29248	25/12/2018	15:21:32	55292	7.63672
0	499	499	-0.491943	-0.827881	0.0478516	1.23462	2.44214	1.45874	25/12/2018	15:21:32	55292	7.8894
0	500	500	-0.515869	-1.03198	-0.0717773	1.3103	2.51953	1.33569	25/12/2018	15:21:32	55292	7.36328
0	501	501	-0.467773	-0.767822	-0.0959473	1.35938	2.47192	1.25757	25/12/2018	15:21:32	55292	8.16797
0	502	502	-0.407959	-0.803955	-0.0959473	1.34058	2.5061	1.32007	25/12/2018	15:21:32	55292	8.87744
0	503	503	-0.419922	-0.983887	-0.0478516	1.25757	2.53247	1.29541	25/12/2018	15:21:33	55293	8.7832
0	504	504	-0.419922	-0.899902	-0.0478516	1.24365	2.53833	1.34912	25/12/2018	15:21:33	55293	8.32764
0	505	505	-0.395996	-0.935791	-0.0239258	1.27417	2.48535	1.22437	25/12/2018	15:21:33	55293	8.76929
0	506	506	-0.419922	-0.935791	-0.0239258	1.31494	2.53125	1.27979	25/12/2018	15:21:33	55293	8.82178
0	507	507	-0.419922	-0.923828	-0.0358887	1.29517	2.5083	1.23682	25/12/2018	15:21:33	55293	8.70483
0	508	508	-0.419922	-0.923828	-0.0358887	1.30908	2.47998	1.30688	25/12/2018	15:21:33	55293	8.60352
0	509	509	-0.407959	-0.923828	-0.0239258	1.27148	2.53711	1.31836	25/12/2018	15:21:33	55293	8.24561
0	510	510	-0.407959	-0.935791	-0.0358887	1.2937	2.47729	1.29175	25/12/2018	15:21:33	55293	8.41895
0	511	511	-0.407959	-0.923828	-0.0239258	1.27808	2.53442	1.33643	25/12/2018	15:21:33	55293	8.36865
0	512	512	-0.407959	-0.935791	-0.0358887	1.27441	2.54712	1.40381	25/12/2018	15:21:33	55293	8.25073
0	513	513	-0.407959	-0.923828	-0.0358887	1.25952	2.46338	1.38989	25/12/2018	15:21:34	55294	8.23975
0	514	514	-0.407959	-0.935791	-0.0239258	1.27441	2.54712	1.29614	25/12/2018	15:21:34	55294	8.44751
0	515	515	-0.407959	-0.935791	-0.0239258	1.31421	2.5144	1.25	25/12/2018	15:21:34	55294	8.38965
0	516	516	-0.407959	-0.935791	-0.0358887	1.27954	2.51245	1.32397	25/12/2018	15:21:34	55294	8.25
0	517	517	-0.407959	-0.935791	-0.0358887	1.29224	2.53394	1.26465	25/12/2018	15:21:34	55294	8.55664
0	518	518	-0.407959	-0.935791	-0.0358887	1.22681	2.49976	1.24414	25/12/2018	15:21:34	55294	8.65186
0	519	519	-0.407959	-0.935791	-0.0358887	1.2605	2.51318	1.32568	25/12/2018	15:21:34	55294	9.32471
0	520	520	-0.395996	-0.947998	-0.0358887	1.29688	2.50977	1.37061	25/12/2018	15:21:34	55294	10.2971
0	521	521	-0.323975	-1.05591	-0.0598145	1.21704	2.55151	1.24487	25/12/2018	15:21:34	55294	12.1489
0	522	522	-0.431885	-1.12793	-0.155762	1.1311	2.57471	1.41113	25/12/2018	15:21:35	55295	15.0474
0	523	523	-0.467773	-1.17578	-0.203857	0.830078	2.65771	1.32617	25/12/2018	15:21:35	55295	18.248
0	524	524	-0.323975	-0.839844	-0.10791	0.403564	2.75879	1.26001	25/12/2018	15:21:35	55295	21.7407
0	525	525	-0.179932	-0.935791	0.0239258	-0.026123	2.82397	1.26074	25/12/2018	15:21:35	55295	28.532
0	526	526	-0.0839844	-0.911865	0	-0.343506	2.78345	1.22949	25/12/2018	15:21:35	55295	50.0212
0	527	527	-0.0119629	-0.923828	-0.0119629	-0.473877	2.76758	1.22705	25/12/2018	15:21:35	55295	85.8093
0	528	528	-0.0119629	-0.99585	-0.0358887	-0.524414	2.78271	1.19116	25/12/2018	15:21:35	55295	113.756
0	529	529	0	-1.03198	-0.0358887	-0.501465	2.76221	1.18237	25/12/2018	15:21:35	55295	126.266
0	530	530	0.0119629	-0.983887	-0.0478516	-0.519775	2.75122	1.25439	25/12/2018	15:21:35	55295	133.632
0	531	531	0.0119629	-1.04395	-0.0478516	-0.515625	2.77319	1.23071	25/12/2018	15:21:35	55295	137.18
0	532	532	0.0119629	-1.03198	-0.0598145	-0.521484	2.75122	1.21558	25/12/2018	15:21:36	55296	137.806
0	533	533	0.0119629	-1.01978	-0.0478516	-0.553955	2.78027	1.14648	25/12/2018	15:21:36	55296	137.947
0	534	534	0.0119629	-1.01978	-0.0598145	-0.505127	2.771	1.20728	25/12/2018	15:21:36	55296	138.086
0	535	535	0.0119629	-1.03198	-0.0478516	-0.536133	2.76904	1.23193	25/12/2018	15:21:36	55296	138.751
0	536	536	0.0119629	-1.01978	-0.0478516	-0.498535	2.77222	1.1875	25/12/2018	15:21:36	55296	138.859
0	537	537	0.0119629	-1.01978	-0.0598145	-0.534668	2.77271	1.19116	25/12/2018	15:21:36	55296	139.146
0	538	538	0.0119629	-1.01978	-0.0478516	-0.528809	2.7583	1.19849	25/12/2018	15:21:36	55296	139.636
0	539	539	0.0119629	-1.01978	-0.0478516	-0.583496	2.78198	1.24438	25/12/2018	15:21:36	55296	140.967
0	540	540	0.0119629	-1.03198	-0.0478516	-0.509766	2.75732	1.27661	25/12/2018	15:21:36	55296	141.664
0	541	541	0.0239258	-0.99585	-0.0598145	-0.536865	2.78101	1.28735	25/12/2018	15:21:36	55296	142.664
0	542	542	0.0358887	-1.03198	-0.0839844	-0.573486	2.78638	1.28564	25/12/2018	15:21:37	55297	144.203
0	543	543	-0.0119629	-1.03198	-0.0598145	-0.676758	2.75391	1.25342	25/12/2018	15:21:37	55297	143.577
0	544	544	-0.0358887	-1.00781	-0.0598145	-0.662842	2.71899	1.16724	25/12/2018	15:21:37	55297	142.095
0	545	545	-0.0119629	-1.05591	-0.0598145	-0.675049	2.74878	1.20483	25/12/2018	15:21:37	55297	142.039
0	546	546	0	-1.00781	-0.0839844	-0.616455	2.71606	1.22461	25/12/2018	15:21:37	55297	143.762
0	547	547	0.0119629	-1.03198	-0.0717773	-0.651367	2.75952	1.20947	25/12/2018	15:21:37	55297	144.345
0	548	548	0	-1.01978	-0.0598145	-0.669678	2.74463	1.26318	25/12/2018	15:21:37	55297	144.415
0	549	549	0	-1.03198	-0.0717773	-0.647949	2.76147	1.15454	25/12/2018	15:21:37	55297	143.558
0	550	550	0	-1.01978	-0.0717773	-0.669678	2.74658	1.23633	25/12/2018	15:21:37	55297	143.751
0	551	551	0.0119629	-1.01978	-0.0717773	-0.595459	2.74292	1.18701	25/12/2018	15:21:37	55297	143.907
0	552	552	0	-1.01978	-0.0717773	-0.657227	2.77026	1.18604	25/12/2018	15:21:38	55298	142.727
0	553	553	0	-1.00781	-0.0717773	-0.631104	2.7688	1.20117	25/12/2018	15:21:38	55298	138.603
0	554	554	0	-1.03198	-0.0598145	-0.668457	2.79126	1.26221	25/12/2018	15:21:38	55298	130.576
0	555	555	-0.0478516	-1.00781	-0.0839844	-0.541748	2.77441	1.29663	25/12/2018	15:21:38	55298	114.194
0	556	556	-0.227783	-0.959961	-0.0478516	-0.213379	2.7334	1.35229	25/12/2018	15:21:38	55298	70.9517
0	557	557	-0.10791	-1.07983	0	0.228027	2.77979	1.37256	25/12/2018	15:21:38	55298	51.0054
0	558	558	-0.119873	-0.971924	0.10791	0.521973	2.77515	1.20337	25/12/2018	15:21:38	55298	45.7319
0	559	559	-0.23999	-1.00781	0.0598145	0.802734	2.71948	1.12769	25/12/2018	15:21:38	55298	35.0112
0	560	560	-0.0239258	-0.899902	0.287842	1.0686	2.68896	1.0542	25/12/2018	15:21:38	55298	35.7468
0	561	561	-0.3479	-1.33179	-0.0959473	1.24048	2.64038	0.95752	25/12/2018	15:21:38	55298	31.4453
0	562	562	-0.167969	-0.827881	-0.383789	1.34546	2.65625	0.712646	25/12/2018	15:21:39	55299	31.1091
0	563	563	-0.10791	-0.983887	-0.131836	1.35791	2.71948	0.571045	25/12/2018	15:21:39	55299	34.6431
0	564	564	0.0119629	-0.947998	-0.0478516	1.33618	2.74658	0.355469	25/12/2018	15:21:39	55299	35.2302
0	565	565	0.0119629	-0.875977	-0.0239258	1.26978	2.78784	0.36084	25/12/2018	15:21:39	55299	37.8296
0	566	566	0.0239258	-1.28394	0.0598145	1.2876	2.78516	0.333008	25/12/2018	15:21:39	55299	38.613
0	567	567	-0.0358887	-0.875977	0.0598145	1.46509	2.7229	0.344482	25/12/2018	15:21:39	55299	38.1074
0	568	568	-0.203857	-0.947998	0.0358887	1.39404	2.72607	0.452148	25/12/2018	15:21:39	55299	33.3127
0	569	569	-0.10791	-0.983887	0	1.3938	2.72974	0.452148	25/12/2018	15:21:39	55299	30.9746
0	570	570	-0.155762	-0.887939	-0.10791	1.30566	2.79614	0.61377	25/12/2018	15:21:39	55299	29.4236
0	571	571	-0.203857	-0.707764	0.0478516	1.40405	2.65479	0.660645	25/12/2018	15:21:39	55299	25.575
0	572	572	-0.3479	-0.947998	-0.0598145	1.62183	2.52148	0.587646	25/12/2018	15:21:40	55300	22.4282
0	573	573	-0.527832	-1.05591	-0.10791	1.97046	2.22266	0.55249	25/12/2018	15:21:40	55300	20.9512
0	574	574	-0.539795	-1.05591	-0.191895	2.23999	2.02002	0.380371	25/12/2018	15:21:40	55300	21.0715
0	575	575	-0.599854	-1.0918	-0.275879	2.41699	1.87012	0.254883	25/12/2018	15:21:40	55300	21.9409
0	576	576	-0.455811	-0.851807	-0.263916	2.49878	1.76245	0.124512	25/12/2018	15:21:40	55300	23.1033
0	577	577	-0.503906	-0.923828	-0.0959473	2.38013	1.92188	0.0185547	25/12/2018	15:21:40	55300	23.1277
0	578	578	-0.491943	-0.899902	-0.23999	2.03345	2.28931	-0.164795	25/12/2018	15:21:40	55300	23.5876
0	579	579	-0.611816	-0.887939	-0.311768	1.74878	2.55566	-0.0488281	25/12/2018	15:21:40	55300	25.3245
0	580	580	0.251953	-0.86377	-0.0959473	1.55322	2.59473	-0.0395508	25/12/2018	15:21:40	55300	29.207
0	581	581	-0.179932	-1.2478	0.0598145	1.6167	2.66895	-0.00732422	25/12/2018	15:21:41	55301	35.7141
0	582	582	-0.263916	-1.11597	-0.155762	1.59937	2.63354	0.189209	25/12/2018	15:21:41	55301	32.5413
0	583	583	-0.0478516	-0.971924	-0.0478516	1.58203	2.59961	0.345459	25/12/2018	15:21:41	55301	36.3564
0	584	584	-0.10791	-1.01978	0.0119629	1.49121	2.71802	0.320313	25/12/2018	15:21:41	55301	40.7063
0	585	585	-0.203857	-0.851807	0.0239258	1.36987	2.72583	0.307129	25/12/2018	15:21:41	55301	39.3923
0	586	586	-0.0358887	-1.47583	-0.0239258	1.22485	2.8335	0.2146	25/12/2018	15:21:41	55301	43.561
0	587	587	0.0119629	-0.947998	-0.0839844	1.14526	2.8689	-0.0483398	25/12/2018	15:21:41	55301	50.4431
0	588	588	0.167969	-0.971924	-0.143799	0.909668	2.92407	-0.0922852	25/12/2018	15:21:41	55301	59.2102
0	589	589	0.0598145	-0.86377	-0.0959473	0.902588	2.9519	-0.0134277	25/12/2018	15:21:41	55301	62.738
0	590	590	0.0358887	-0.935791	-0.10791	0.725586	3.00244	-0.0461426	25/12/2018	15:21:41	55301	58.3994
0	591	591	0.143799	-0.815918	-0.155762	0.710449	3.00317	-0.0998535	25/12/2018	15:21:42	55302	62.241
0	592	592	0.0959473	-1.25977	0.0478516	1.00171	2.90723	0.00683594	25/12/2018	15:21:42	55302	62.7312
0	593	593	-0.191895	-1.18799	0.179932	1.24365	2.83081	0.271973	25/12/2018	15:21:42	55302	51.3594
0	594	594	-0.119873	-0.983887	-0.0119629	1.2937	2.76074	0.299561	25/12/2018	15:21:42	55302	43.7986
0	595	595	-0.143799	-0.947998	-0.0598145	1.27002	2.78467	0.335449	25/12/2018	15:21:42	55302	41.4468
0	596	596	-0.0839844	-0.947998	0.0119629	1.24292	2.81177	0.315674	25/12/2018	15:21:42	55302	39.459
0	597	597	-0.119873	-0.899902	0.0839844	1.3645	2.76416	0.418945	25/12/2018	15:21:42	55302	37.4626
0	598	598	-0.443848	-1.23584	-0.10791	1.53979	2.64478	0.456543	25/12/2018	15:21:42	55302	32.0798
0	599	599	-0.359863	-1.22388	-0.155762	1.62573	2.58862	0.450439	25/12/2018	15:21:42	55302	31.0288
0	600	600	-0.263916	-1.00781	-0.155762	1.57227	2.65015	0.339844	25/12/2018	15:21:42	55302	32.2314
0	601	601	-0.131836	-1.06787	-0.0239258	1.45581	2.69775	0.331055	25/12/2018	15:21:43	55303	34.2502
0	602	602	-0.0717773	-0.815918	-0.0959473	1.32471	2.73535	0.26123	25/12/2018	15:21:43	55303	37.1147
0	603	603	-0.0598145	-0.959961	-0.0717773	1.25195	2.80103	0.360596	25/12/2018	15:21:43	55303	39.6155
0	604	604	0.0478516	-1.03198	0.0717773	1.31372	2.78052	0.274658	25/12/2018	15:21:43	55303	44.4185
0	605	605	-0.227783	-1.13989	0.227783	1.18359	2.88892	0.262695	25/12/2018	15:21:43	55303	43.5664
0	606	606	0.179932	-0.99585	0.179932	1.05811	2.90918	0.256104	25/12/2018	15:21:43	55303	49.1321
0	607	607	0	-0.947998	0.0358887	0.948975	2.94897	0.325195	25/12/2018	15:21:43	55303	58.1257
0	608	608	-0.143799	-1.01978	-0.0239258	0.899658	2.93799	0.218506	25/12/2018	15:21:43	55303	50.1814
0	609	609	-0.131836	-1.18799	0.0478516	0.970703	2.87061	0.249023	25/12/2018	15:21:43	55303	50.2722
0	610	610	-0.0717773	-0.983887	-0.0239258	0.869385	2.9314	0.153076	25/12/2018	15:21:43	55303	54.8135
0	611	611	0.0717773	-0.983887	-0.0598145	0.780273	2.98047	0.126709	25/12/2018	15:21:44	55304	63.8655
0	612	612	0.143799	-0.99585	0.0478516	0.601318	2.97095	-0.0397949	25/12/2018	15:21:44	55304	75.425
0	613	613	0.287842	-0.887939	0.155762	0.500732	3.01416	-0.187012	25/12/2018	15:21:44	55304	88.7996
0	614	614	0.203857	-0.827881	0.0358887	0.435547	3.0376	-0.0522461	25/12/2018	15:21:44	55304	96.2153
0	615	615	0.383789	-1.06787	0.0717773	0.409424	3.04614	-0.072998	25/12/2018	15:21:44	55304	100.315
0	616	616	0.263916	-0.86377	0.0358887	0.326172	3.04688	0.0102539	25/12/2018	15:21:44	55304	108.151
0	617	617	0.851807	0.635986	0.23999	0.210205	3.05835	0.00878906	25/12/2018	15:21:44	55304	122.907
0	618	618	-1.896	-5.23193	1.5	0.081543	2.84448	1.24634	25/12/2018	15:21:44	55304	68.2749
0	619	619	-2.15991	-1.33179	-0.575928	0.447266	2.84619	1.09204	25/12/2018	15:21:44	55304	49.2947
0	620	620	1.42798	1.25977	-1.06787	-0.709229	3.03223	0.288574	25/12/2018	15:21:44	55304	91.3584
0	621	621	-0.99585	-0.99585	1.11597	-0.317383	3.04932	-0.290283	25/12/2018	15:21:45	55305	39.2368
0	622	622	-0.539795	-3.53979	-0.86377	0.459229	2.92896	-0.648682	25/12/2018	15:21:45	55305	73.5579
0	623	623	0.899902	0.755859	-0.299805	-0.806641	2.88818	-0.187012	25/12/2018	15:21:45	55305	112.791
0	624	624	-1.53589	-0.659912	-0.86377	-1.10034	2.70239	-0.669434	25/12/2018	15:21:45	55305	99.3801
0	625	625	-0.431885	-3.10791	1.2959	-0.267822	2.93726	-0.883789	25/12/2018	15:21:45	55305	73.9778
0	626	626	-0.983887	-0.167969	-1.28394	-1.25244	2.61035	-0.998779	25/12/2018	15:21:45	55305	80.1304
0	627	627	-0.3479	-0.0598145	-0.299805	-1.573	2.4646	-0.83374	25/12/2018	15:21:45	55305	88.1956
0	628	628	-0.779785	-1.05591	-0.23999	-0.91333	2.82349	-0.645752	25/12/2018	15:21:45	55305	66.0518
0	629	629	1.6438	-3.41992	-0.0119629	-0.845459	2.65137	-1.15259	25/12/2018	15:21:45	55305	123.525
0	630	630	0.299805	1.39185	-1.34399	-1.14526	2.51563	-1.19897	25/12/2018	15:21:45	55305	133.743
0	631	631	0	0.0358887	-0.10791	-1.32642	2.57788	-0.941162	25/12/2018	15:21:46	55306	125.538
0	632	632	-0.359863	-2.86792	0.131836	-0.751465	2.90845	-0.73584	25/12/2018	15:21:46	55306	108.241
0	633	633	-0.131836	-2.2439	1.12793	-0.624512	2.63208	-1.32446	25/12/2018	15:21:46	55306	109.151
0	634	634	0.491943	1.04395	-0.947998	-1.23828	2.44458	-1.26538	25/12/2018	15:21:46	55306	129.281
0	635	635	-1.8479	0.0358887	-0.443848	-1.54541	2.49585	-0.723633	25/12/2018	15:21:46	55306	130.62
0	636	636	-0.851807	-4.70386	-1.13989	-1.00049	2.62354	-1.16943	25/12/2018	15:21:46	55306	84.2368
0	637	637	2.53198	-0.731934	-3.64795	-1.15747	2.79761	-0.509277	25/12/2018	15:21:46	55306	123.969
0	638	638	-2.20776	3.07178	3.3479	-1.41724	2.61963	-0.525391	25/12/2018	15:21:46	55306	137.922
0	639	639	0.263916	-2.7959	-1.21191	-1.50195	2.70825	-0.182129	25/12/2018	15:21:46	55306	106.854
0	640	640	-0.431885	-2.32788	-1.40381	-1.1853	2.83496	-0.104736	25/12/2018	15:21:47	55307	119.9
0	641	641	-0.539795	-1.97998	-1.22388	-1.09351	2.77051	-0.67334	25/12/2018	15:21:47	55307	107.593
0	642	642	0.0839844	0.731934	-0.467773	-1.37134	2.66626	-0.646973	25/12/2018	15:21:47	55307	106.146
0	643	643	0.3479	0	-0.0358887	-1.36768	2.76025	-0.293701	25/12/2018	15:21:47	55307	101.373
0	644	644	0.0239258	-2.85596	-0.0119629	-1.08252	2.91431	-0.0385742	25/12/2018	15:21:47	55307	128.514
0	645	645	-1.06787	-0.203857	-1.5	-0.587402	2.8728	-1.02686	25/12/2018	15:21:47	55307	97.9949
0	646	646	0.311768	-1.25977	0.227783	-1.04956	2.82715	-0.708496	25/12/2018	15:21:47	55307	94.2561
0	647	647	-0.10791	-0.0717773	-0.299805	-1.25952	2.79932	-0.275879	25/12/2018	15:21:47	55307	128.286
0	648	648	-2.33984	-2.08789	-1.39185	-1.00952	2.93433	-0.0163574	25/12/2018	15:21:47	55307	74.0015
0	649	649	-0.191895	-0.131836	-0.0358887	-0.772217	2.80981	-0.961914	25/12/2018	15:21:47	55307	70.2563
0	650	650	0.503906	-2.47192	0.443848	-1.32349	2.68066	-0.669678	25/12/2018	15:21:48	55308	126.825
0	651	651	0	-0.251953	0	-1.65918	2.4895	-0.546143	25/12/2018	15:21:48	55308	131.539
0	652	652	-0.167969	0.767822	-0.287842	-1.65918	2.4895	-0.546143	25/12/2018	15:21:48	55308	138.712
0	653	653	-1.21191	-4.04395	0.251953	-1.35083	2.71729	0.34082	25/12/2018	15:21:48	55308	97.1326
0	654	654	-0.203857	-2.30396	0.407959	-0.678711	2.98657	-0.224854	25/12/2018	15:21:48	55308	112.23
0	655	655	0.0239258	-0.0598145	-0.0358887	-1.22363	2.83862	-0.230469	25/12/2018	15:21:48	55308	123.095
0	656	656	0.455811	0.275879	-0.0839844	-1.6311	2.56665	0.0136719	25/12/2018	15:21:48	55308	54.1738
0	657	657	-0.671875	-2.7478	0.983887	-1.25024	2.75	0.215088	25/12/2018	15:21:48	55308	122.777
0	658	658	0.131836	0	0.179932	-0.9729	2.8999	-0.0244141	25/12/2018	15:21:48	55308	115.9
0	659	659	0.275879	-2.11182	0.335938	-1.03638	2.82422	-0.497559	25/12/2018	15:21:48	55308	133.849
0	660	660	-0.287842	0.0119629	-0.443848	-1.49438	2.6355	-0.150879	25/12/2018	15:21:49	55309	126.458
0	661	661	0.275879	-0.671875	-0.887939	-1.47192	2.62524	0.164551	25/12/2018	15:21:49	55309	115.54
0	662	662	-1.61987	-1.76392	-0.47998	-1.16455	2.85571	0.364746	25/12/2018	15:21:49	55309	94.8218
0	663	663	0.0239258	-1.52393	0.0119629	-0.831543	2.84326	-0.672119	25/12/2018	15:21:49	55309	93.208
0	664	664	0.119873	-1.54785	-1.13989	-0.994141	2.84448	-0.574707	25/12/2018	15:21:49	55309	125.312
0	665	665	-0.395996	-0.155762	-0.179932	-1.40698	2.71167	-0.0871582	25/12/2018	15:21:49	55309	113.183
0	666	666	0.779785	0.299805	0.683838	-1.70264	2.5188	-0.145752	25/12/2018	15:21:49	55309	105.395
0	667	667	0.0959473	-2.80786	1.54785	-1.52539	2.61011	-0.496582	25/12/2018	15:21:49	55309	125.659
0	668	668	-0.491943	0.131836	-0.635986	-0.523438	2.80737	-0.993652	25/12/2018	15:21:49	55309	111.205
0	669	669	0.167969	-2.89185	0.599854	-0.941162	2.82642	-0.659424	25/12/2018	15:21:49	55309	112.947
0	670	670	0.611816	0.0478516	-0.0717773	-1.11768	2.86621	-0.446533	25/12/2018	15:21:50	55310	132.277
0	671	671	-0.0717773	0.371826	0.575928	-1.24731	2.73877	-0.521484	25/12/2018	15:21:50	55310	90.8
0	672	672	0.0598145	-2.77197	0.971924	-1.20972	2.71606	-0.623047	25/12/2018	15:21:50	55310	115.954
0	673	673	-0.0839844	0.0478516	-0.551758	-0.657471	2.88965	-0.816895	25/12/2018	15:21:50	55310	118.953
0	674	674	-0.191895	-2.86792	-0.0839844	-0.956787	2.88525	-0.0585938	25/12/2018	15:21:50	55310	114.826
0	675	675	1.22388	-0.0717773	-0.227783	-1.10669	2.84253	0.225586	25/12/2018	15:21:50	55310	137.406
0	676	676	0.635986	0.539795	0.731934	-1.39136	2.70386	0.182129	25/12/2018	15:21:50	55310	60.0068
0	677	677	-0.383789	-2.54395	1.25977	-1.37256	2.71558	-0.14209	25/12/2018	15:21:50	55310	121.94
0	678	678	0.21582	-0.647949	0.191895	-0.899658	2.98608	-0.181641	25/12/2018	15:21:50	55310	122.503
0	679	679	-0.0598145	-2.07593	-0.167969	-0.845459	2.92017	0.659668	25/12/2018	15:21:50	55310	134.238
0	680	680	-0.191895	0.575928	-0.467773	-1.31982	2.67358	0.852295	25/12/2018	15:21:51	55311	119.466
0	681	681	0.155762	0.455811	0.359863	-1.6438	2.5957	0.63208	25/12/2018	15:21:51	55311	124.154
0	682	682	0.10791	-2.07593	1.00781	-1.1543	2.86084	-0.0305176	25/12/2018	15:21:51	55311	127.538
0	683	683	0.251953	-0.287842	0.0478516	-1.00244	2.93213	0.109375	25/12/2018	15:21:51	55311	134.573
0	684	684	-0.47998	-2.21997	-0.431885	-0.813232	2.896	0.689941	25/12/2018	15:21:51	55311	128.184
0	685	685	-0.21582	0.491943	-0.0839844	-1.07617	2.80249	0.767822	25/12/2018	15:21:51	55311	103.711
0	686	686	-0.0959473	0.491943	0.155762	-1.42603	2.69653	0.535889	25/12/2018	15:21:51	55311	134.042
0	687	687	0.23999	-2.56787	0.587891	-0.94458	2.90649	0.186768	25/12/2018	15:21:51	55311	132.683
0	688	688	0.323975	-0.0717773	-0.10791	-0.891846	2.8938	0.165771	25/12/2018	15:21:51	55311	141.372
0	689	689	-0.551758	-2.38794	-0.491943	-0.879883	2.91675	0.646973	25/12/2018	15:21:51	55311	126.655
0	690	690	-0.0598145	0.443848	-0.0239258	-1.21875	2.79419	0.687012	25/12/2018	15:21:52	55312	110.88
0	691	691	-0.251953	0.263916	0.0717773	-1.49756	2.67603	0.533936	25/12/2018	15:21:52	55312	136.593
0	692	692	0.263916	-2.23193	0.971924	-1.12891	2.89551	0.174561	25/12/2018	15:21:52	55312	130.233
0	693	693	0.407959	-0.323975	0.0119629	-0.906738	2.90796	0.544678	25/12/2018	15:21:52	55312	142.204
0	694	694	-0.467773	-1.90796	0.179932	-0.953369	2.7959	0.885498	25/12/2018	15:21:52	55312	136.866
0	695	695	1.2959	0.575928	-0.623779	-1.33228	2.57764	1.06055	25/12/2018	15:21:52	55312	149.914
0	696	696	-0.263916	0.3479	0.167969	-1.59912	2.56934	0.552246	25/12/2018	15:21:52	55312	66.1729
0	697	697	-0.251953	-1.53589	0.0598145	-1.14917	2.88818	0.180664	25/12/2018	15:21:52	55312	106.921
0	698	698	0.491943	-0.467773	0.0358887	-0.810547	2.91138	0.615479	25/12/2018	15:21:52	55312	144.898
0	699	699	-0.203857	-2.13599	-0.203857	-0.891357	2.80347	0.731445	25/12/2018	15:21:52	55312	144.133
0	700	700	0.791992	0.179932	-0.0358887	-1.40649	2.61768	0.724854	25/12/2018	15:21:53	55313	148.607
0	701	701	0.0959473	0.47998	0.47998	-1.54614	2.61304	0.630859	25/12/2018	15:21:53	55313	64.4509
0	702	702	-0.503906	-2.06396	0.287842	-0.942627	2.90845	0.295166	25/12/2018	15:21:53	55313	116.57
0	703	703	-0.947998	-1.16382	-0.683838	-0.719238	2.94971	0.56958	25/12/2018	15:21:53	55313	98.9917
0	704	704	-0.659912	-2.20776	-0.971924	-0.706787	2.97461	0.902588	25/12/2018	15:21:53	55313	102.121
0	705	705	-0.755859	-1.33179	-0.191895	-1.13745	2.71045	1.06543	25/12/2018	15:21:53	55313	104.808
0	706	706	-0.251953	0.371826	-0.455811	-1.36279	2.74316	0.534912	25/12/2018	15:21:53	55313	77.4268
0	707	707	-0.623779	-1.66797	0.335938	-1.11084	2.84961	0.428223	25/12/2018	15:21:53	55313	72.1973
0	708	708	-0.23999	-1.19995	-0.21582	-0.765625	2.94702	0.616211	25/12/2018	15:21:53	55313	111.576
0	709	709	-0.299805	-1.73999	-0.0959473	-0.746582	2.91138	0.7229	25/12/2018	15:21:54	55314	123.673
0	710	710	-0.395996	-1.27197	-0.299805	-1.04395	2.74902	0.873535	25/12/2018	15:21:54	55314	119.868
0	711	711	0.10791	-0.143799	-0.0598145	-1.29663	2.76416	0.472656	25/12/2018	15:21:54	55314	119.487
0	712	712	-0.503906	-0.719971	-0.959961	-1.26636	2.78687	0.415771	25/12/2018	15:21:54	55314	108.515
0	713	713	-0.467773	-1.88379	-0.0119629	-1.08911	2.8623	0.350098	25/12/2018	15:21:54	55314	106.927
0	714	714	-0.0478516	-0.839844	0.0358887	-0.943359	2.87158	0.566406	25/12/2018	15:21:54	55314	124.839
0	715	715	-0.251953	-1.03198	-0.131836	-0.910156	2.89746	0.715332	25/12/2018	15:21:54	55314	129.164
0	716	716	0.0478516	-0.815918	-0.191895	-1.02588	2.729	1.04834	25/12/2018	15:21:54	55314	131.726
0	717	717	0.0119629	-0.755859	-0.611816	-1.12939	2.72583	0.937988	25/12/2018	15:21:54	55314	132.942
0	718	718	-0.275879	-1.12793	-0.0239258	-0.974609	2.81104	0.784668	25/12/2018	15:21:54	55314	127.564
0	719	719	-0.263916	-1.2959	0	-1.05542	2.8374	0.960205	25/12/2018	15:21:55	55315	125.755
0	720	720	-0.10791	-0.791992	0.0358887	-1.08936	2.78589	0.797119	25/12/2018	15:21:55	55315	131.343
0	721	721	-0.167969	-1.06787	-0.131836	-1.06982	2.77808	0.778564	25/12/2018	15:21:55	55315	134.766
0	722	722	-0.0478516	-0.983887	-0.143799	-1.03076	2.82593	0.769775	25/12/2018	15:21:55	55315	136.339
0	723	723	-0.0717773	-1.05591	-0.0959473	-1.05884	2.73584	0.908447	25/12/2018	15:21:55	55315	138.802
0	724	724	0	-1.01978	-0.0478516	-1.10742	2.76758	0.791016	25/12/2018	15:21:55	55315	140.865
0	725	725	0	-1.03198	-0.0717773	-1.04736	2.8457	0.886719	25/12/2018	15:21:55	55315	142.39
0	726	726	0.0119629	-1.01978	-0.0478516	-1.04663	2.73364	0.797852	25/12/2018	15:21:55	55315	142.518
0	727	727	0.0119629	-1.00781	-0.0717773	-1.07837	2.81128	0.868896	25/12/2018	15:21:55	55315	142.734
0	728	728	0.0119629	-1.03198	-0.0598145	-1.07495	2.78369	0.772949	25/12/2018	15:21:55	55315	142.795
0	729	729	0.0119629	-1.01978	-0.0598145	-1.08179	2.7771	0.790039	25/12/2018	15:21:56	55316	142.2
0	730	730	0	-1.01978	-0.0598145	-1.0708	2.80054	0.763916	25/12/2018	15:21:56	55316	141.853
0	731	731	0	-1.01978	-0.0598145	-1.05029	2.80298	0.791504	25/12/2018	15:21:56	55316	141.485
0	732	732	0.0119629	-1.00781	-0.0598145	-1.04468	2.823	0.788086	25/12/2018	15:21:56	55316	141.87
0	733	733	0.0119629	-1.04395	-0.0598145	-1.03003	2.78149	0.737793	25/12/2018	15:21:56	55316	141.962
0	734	734	0.0119629	-1.01978	-0.0598145	-1.03442	2.8313	0.880615	25/12/2018	15:21:56	55316	141.737
0	735	735	0.0119629	-1.01978	-0.0598145	-1.06226	2.83301	0.835693	25/12/2018	15:21:56	55316	141.483
0	736	736	0.0119629	-1.01978	-0.0598145	-1.05835	2.75488	0.835693	25/12/2018	15:21:56	55316	141.359
0	737	737	0.0119629	-1.03198	-0.0598145	-1.10132	2.82275	0.780029	25/12/2018	15:21:56	55316	141.301
0	738	738	0.0119629	-1.01978	-0.0598145	-1.04346	2.76978	0.718262	25/12/2018	15:21:56	55316	141.29
0	739	739	0.0119629	-1.03198	-0.0598145	-1.10059	2.77466	0.669922	25/12/2018	15:21:57	55317	141.506
0	740	740	0.0119629	-1.03198	-0.0478516	-1.02246	2.76709	0.748047	25/12/2018	15:21:57	55317	141.01
0	741	741	0.0119629	-1.00781	-0.0598145	-1.06909	2.79517	0.742676	25/12/2018	15:21:57	55317	140.939
0	742	742	0.0119629	-1.03198	-0.0598145	-1.06445	2.77759	0.739502	25/12/2018	15:21:57	55317	140.42
0	743	743	0.0119629	-1.01978	-0.0598145	-1.0686	2.7522	0.758545	25/12/2018	15:21:57	55317	140.217
0	744	744	0.0119629	-1.01978	-0.0598145	-1.00806	2.76147	0.669678	25/12/2018	15:21:57	55317	140.076
0	745	745	0.0239258	-1.01978	-0.0598145	-1.07593	2.79907	0.773926	25/12/2018	15:21:57	55317	140.333
0	746	746	0	-1.00781	-0.0717773	-1.00415	2.75098	0.700439	25/12/2018	15:21:57	55317	140.091
0	747	747	0.0119629	-1.04395	-0.0478516	-1.05273	2.78564	0.727051	25/12/2018	15:21:57	55317	139.964
0	748	748	0.0119629	-1.01978	-0.0598145	-1.06738	2.79883	0.659668	25/12/2018	15:21:57	55317	140.215
0	749	749	0.0119629	-1.03198	-0.0598145	-1.09326	2.76587	0.658936	25/12/2018	15:21:58	55318	140.26
0	750	750	0.0119629	-1.04395	-0.0598145	-1.11011	2.76318	0.688721	25/12/2018	15:21:58	55318	140.367
0	751	751	0.0119629	-1.03198	-0.0598145	-1.08105	2.80103	0.787109	25/12/2018	15:21:58	55318	140.398
0	752	752	0.0119629	-1.00781	-0.0598145	-1.09253	2.78125	0.68335	25/12/2018	15:21:58	55318	140.654
0	753	753	0.0119629	-1.03198	-0.0598145	-1.09766	2.81934	0.805908	25/12/2018	15:21:58	55318	140.907
0	754	754	0.0119629	-1.01978	-0.0598145	-0.987061	2.78418	0.73877	25/12/2018	15:21:58	55318	141.112
0	755	755	0.0119629	-1.01978	-0.0598145	-1.11011	2.79419	0.751221	25/12/2018	15:21:58	55318	141.346
0	756	756	0.0119629	-1.03198	-0.0598145	-1.0542	2.78076	0.772949	25/12/2018	15:21:58	55318	141.454
0	757	757	0.0239258	-1.01978	-0.0598145	-1.08691	2.80469	0.801514	25/12/2018	15:21:58	55318	141.866
0	758	758	0.0119629	-1.03198	-0.0478516	-1.03198	2.78467	0.759277	25/12/2018	15:21:58	55318	142.249
0	759	759	0.0119629	-1.01978	-0.0598145	-1.04272	2.78882	0.812256	25/12/2018	15:21:59	55319	141.895
0	760	760	0.0119629	-1.03198	-0.0598145	-1.05933	2.80664	0.804443	25/12/2018	15:21:59	55319	141.941
0	761	761	0.0119629	-1.00781	-0.0358887	-1.0896	2.79297	0.817627	25/12/2018	15:21:59	55319	141.947
0	762	762	0.0119629	-1.01978	-0.0598145	-1.12256	2.76343	0.779297	25/12/2018	15:21:59	55319	141.995
0	763	763	0.0119629	-1.03198	-0.0598145	-1.05664	2.79297	0.795166	25/12/2018	15:21:59	55319	141.747
0	764	764	0	-1.00781	-0.0598145	-1.07666	2.81128	0.708252	25/12/2018	15:21:59	55319	141.827
0	765	765	0.0119629	-1.03198	-0.0717773	-1.07202	2.75562	0.733154	25/12/2018	15:21:59	55319	141.815
0	766	766	0	-1.01978	-0.0478516	-1.03564	2.78809	0.814941	25/12/2018	15:21:59	55319	141.893
0	767	767	0.0119629	-1.01978	-0.0598145	-1.05908	2.77026	0.743408	25/12/2018	15:21:59	55319	141.563
0	768	768	0.0119629	-1.01978	-0.0598145	-1.08545	2.77856	0.837646	25/12/2018	15:22:00	55320	141.677
0	769	769	0	-1.04395	-0.0598145	-1.10303	2.75562	0.734375	25/12/2018	15:22:00	55320	141.463
0	770	770	-0.0119629	-1.00781	-0.0598145	-1.11719	2.79272	0.77124	25/12/2018	15:22:00	55320	140.989
0	771	771	-0.0119629	-1.01978	-0.0598145	-1.07959	2.77368	0.676025	25/12/2018	15:22:00	55320	140.611
0	772	772	0.0119629	-1.03198	-0.0478516	-1.02246	2.7998	0.844482	25/12/2018	15:22:00	55320	141.106
0	773	773	0.0119629	-1.03198	-0.0478516	-1.04175	2.80054	0.837646	25/12/2018	15:22:00	55320	141.521
0	774	774	0.0119629	-1.01978	-0.0478516	-1.06812	2.85205	0.784668	25/12/2018	15:22:00	55320	141.391
0	775	775	0.0119629	-1.01978	-0.0478516	-1.04492	2.82666	0.780029	25/12/2018	15:22:00	55320	141.238
0	776	776	0.0119629	-1.03198	-0.0478516	-1.04517	2.80444	0.763916	25/12/2018	15:22:00	55320	141.039
0	777	777	0	-1.01978	-0.0478516	-1.00342	2.83008	0.762939	25/12/2018	15:22:00	55320	140.956
0	778	778	0	-1.01978	-0.0478516	-1.07373	2.82129	0.830322	25/12/2018	15:22:01	55321	140.724
0	779	779	0.0119629	-1.01978	-0.0478516	-1.04224	2.78003	0.752197	25/12/2018	15:22:01	55321	140.866
0	780	780	0	-1.01978	-0.0598145	-1.05273	2.82031	0.782715	25/12/2018	15:22:01	55321	140.969
0	781	781	0.0119629	-1.04395	-0.0478516	-1.04565	2.78345	0.783691	25/12/2018	15:22:01	55321	141.239
0	782	782	0.0119629	-1.00781	-0.0598145	-1.09106	2.78955	0.797852	25/12/2018	15:22:01	55321	141.847
0	783	783	0.0119629	-1.03198	-0.0478516	-1.06323	2.78296	0.756592	25/12/2018	15:22:01	55321	142.26
0	784	784	0.0119629	-1.01978	-0.0478516	-1.05469	2.7876	0.796143	25/12/2018	15:22:01	55321	142.17
0	785	785	0.0119629	-1.01978	-0.0598145	-1.13062	2.78809	0.774902	25/12/2018	15:22:01	55321	142.434
0	786	786	0.0119629	-1.01978	-0.0478516	-1.08325	2.80249	0.843506	25/12/2018	15:22:01	55321	142.265
0	787	787	0.0119629	-1.03198	-0.0478516	-1.10107	2.78491	0.795166	25/12/2018	15:22:01	55321	142.501
0	788	788	0.0119629	-1.01978	-0.0478516	-1.04346	2.76807	0.78125	25/12/2018	15:22:02	55322	142.331
0	789	789	0.0119629	-1.01978	-0.0598145	-1.06348	2.82227	0.860107	25/12/2018	15:22:02	55322	142.479
0	790	790	0.0119629	-1.03198	-0.0598145	-1.04199	2.84033	0.74585	25/12/2018	15:22:02	55322	142.613
0	791	791	0.0119629	-1.01978	-0.0478516	-1.04907	2.74414	0.838623	25/12/2018	15:22:02	55322	142.942
0	792	792	0.0239258	-1.0918	-0.0239258	-1.07544	2.79053	0.751221	25/12/2018	15:22:02	55322	143.728
0	793	793	0.0598145	-0.971924	-0.0119629	-1.06299	2.78296	0.814941	25/12/2018	15:22:02	55322	145.027
0	794	794	0.0598145	-1.04395	-0.0717773	-1.15942	2.81006	0.77124	25/12/2018	15:22:02	55322	146.058
0	795	795	0.0598145	-1.01978	-0.0478516	-1.14111	2.75244	0.853027	25/12/2018	15:22:02	55322	146.214
0	796	796	0.0119629	-1.01978	-0.0598145	-1.19141	2.76001	0.892334	25/12/2018	15:22:02	55322	145.806
0	797	797	0.0717773	-1.00781	-0.0358887	-1.11499	2.74927	0.832275	25/12/2018	15:22:02	55322	146.327
0	798	798	0.0598145	-1.03198	-0.0478516	-1.12891	2.71729	0.807129	25/12/2018	15:22:03	55323	147.616
0	799	799	0.0478516	-1.00781	-0.0478516	-1.12305	2.73926	0.865479	25/12/2018	15:22:03	55323	147.589
0	800	800	0.0478516	-1.03198	-0.0478516	-1.12598	2.76025	0.800049	25/12/2018	15:22:03	55323	147.398
0	801	801	0.0478516	-1.01978	-0.0478516	-1.16724	2.75879	0.845703	25/12/2018	15:22:03	55323	147.352
0	802	802	0.0358887	-1.03198	-0.0478516	-1.13892	2.74536	0.813477	25/12/2018	15:22:03	55323	146.713
0	803	803	0.0478516	-1.01978	-0.0478516	-1.14648	2.72485	0.873779	25/12/2018	15:22:03	55323	146.584
0	804	804	0.0358887	-1.01978	-0.0478516	-1.11279	2.77344	0.798096	25/12/2018	15:22:03	55323	146.435
0	805	805	0.0478516	-1.01978	-0.0358887	-1.12646	2.73926	0.836914	25/12/2018	15:22:03	55323	146.275
0	806	806	0.0478516	-1.01978	-0.0358887	-1.14136	2.7627	0.781982	25/12/2018	15:22:03	55323	146.628
0	807	807	0.0358887	-1.01978	-0.0478516	-1.1189	2.76001	0.792725	25/12/2018	15:22:03	55323	146.258
0	808	808	0.0478516	-1.03198	-0.0358887	-1.11157	2.75098	0.784912	25/12/2018	15:22:04	55324	146.266
0	809	809	0.0358887	-1.01978	-0.0478516	-1.15503	2.76001	0.785645	25/12/2018	15:22:04	55324	146.199
0	810	810	0.0358887	-1.01978	-0.0478516	-1.1189	2.75806	0.838623	25/12/2018	15:22:04	55324	146.072
0	811	811	0.0478516	-1.03198	-0.0478516	-1.14575	2.71143	0.791016	25/12/2018	15:22:04	55324	146.297
0	812	812	0.0358887	-1.03198	-0.0598145	-1.13623	2.71899	0.806152	25/12/2018	15:22:04	55324	146.449
0	813	813	0.0358887	-1.03198	-0.0598145	-1.11108	2.77124	0.905029	25/12/2018	15:22:04	55324	146.222
0	814	814	0.0478516	-1.01978	-0.0478516	-1.07031	2.71777	0.845459	25/12/2018	15:22:04	55324	146.586
0	815	815	0.0358887	-1.01978	-0.0598145	-1.10767	2.7417	0.85376	25/12/2018	15:22:04	55324	146.607
0	816	816	0.0358887	-1.01978	-0.0478516	-1.11938	2.69775	0.829834	25/12/2018	15:22:04	55324	146.443
0	817	817	0.0358887	-1.01978	-0.0478516	-1.11865	2.75122	0.794678	25/12/2018	15:22:04	55324	146.351
0	818	818	0.0478516	-1.01978	-0.0478516	-1.1272	2.75146	0.808838	25/12/2018	15:22:05	55325	146.554
0	819	819	0.0358887	-1.01978	-0.0478516	-1.12671	2.74634	0.808838	25/12/2018	15:22:05	55325	146.2
0	820	820	0.0358887	-1.01978	-0.0478516	-1.16382	2.7915	0.84375	25/12/2018	15:22:05	55325	145.971
0	821	821	0.0478516	-1.01978	-0.0478516	-1.12695	2.78442	0.8125	25/12/2018	15:22:05	55325	146.144
0	822	822	0.0358887	-1.03198	-0.0478516	-1.10742	2.76758	0.838623	25/12/2018	15:22:05	55325	146.048
0	823	823	0.0478516	-1.01978	-0.0478516	-1.11816	2.74438	0.76416	25/12/2018	15:22:05	55325	145.794
0	824	824	0.0358887	-1.01978	-0.0478516	-1.12671	2.74463	0.8125	25/12/2018	15:22:05	55325	145.693
0	825	825	0.0358887	-1.01978	-0.0478516	-1.10059	2.77441	0.860107	25/12/2018	15:22:05	55325	145.391
0	826	826	0.0358887	-1.01978	-0.0478516	-1.11792	2.7373	0.817871	25/12/2018	15:22:05	55325	145.177
0	827	827	0.0358887	-1.01978	-0.0478516	-1.09741	2.84839	0.77832	25/12/2018	15:22:05	55325	144.596
0	828	828	0.0358887	-1.01978	-0.0478516	-1.09277	2.75659	0.808594	25/12/2018	15:22:06	55326	143.355
0	829	829	0.0478516	-0.983887	-0.0358887	-1.07764	2.73047	0.817139	25/12/2018	15:22:06	55326	142.311
0	830	830	0.155762	-0.887939	-0.0839844	-1.09375	2.77222	0.811523	25/12/2018	15:22:06	55326	144.286
0	831	831	0.0598145	-1.10376	-0.167969	-1.05396	2.87915	0.719971	25/12/2018	15:22:06	55326	143.363
0	832	832	-0.0478516	-1.00781	-0.0959473	-0.970947	2.9126	0.58667	25/12/2018	15:22:06	55326	138.041
0	833	833	-0.0478516	-1.00781	0	-1.07422	2.94043	0.398193	25/12/2018	15:22:06	55326	134.123
0	834	834	0.0239258	-0.983887	-0.0239258	-1.198	2.77295	0.470459	25/12/2018	15:22:06	55326	134.888
0	835	835	-0.0239258	-0.923828	-0.0478516	-1.28491	2.77393	0.515869	25/12/2018	15:22:06	55326	134.543
0	836	836	-0.0717773	-1.13989	-0.0839844	-1.146	2.86157	0.518799	25/12/2018	15:22:06	55326	131.262
0	837	837	-0.10791	-1.17578	-0.0839844	-0.821777	2.93286	0.549072	25/12/2018	15:22:07	55327	129.667
0	838	838	-0.0478516	-1.00781	-0.203857	-0.760986	2.88818	0.69165	25/12/2018	15:22:07	55327	130.592
0	839	839	-0.131836	-1.01978	-0.0717773	-0.735352	2.88818	0.895264	25/12/2018	15:22:07	55327	129.737
0	840	840	-0.0959473	-0.99585	-0.131836	-0.856934	2.83057	1.03247	25/12/2018	15:22:07	55327	127.342
0	841	841	0.0478516	-0.803955	-0.179932	-0.865479	2.66064	1.0686	25/12/2018	15:22:07	55327	132.556
0	842	842	0.0358887	-1.35596	0.21582	-0.782715	2.86279	1.14307	25/12/2018	15:22:07	55327	138.584
0	843	843	0.0959473	-1.06787	0.335938	-0.663574	2.83447	1.05127	25/12/2018	15:22:07	55327	137.646
0	844	844	0.0358887	-0.851807	0.10791	-0.696045	2.85864	0.951904	25/12/2018	15:22:07	55327	138.211
0	845	845	-0.10791	-0.971924	0.0119629	-0.774658	2.80566	1.00122	25/12/2018	15:22:07	55327	132.876
0	846	846	-0.119873	-0.947998	0.0119629	-0.797119	2.84668	0.981689	25/12/2018	15:22:07	55327	122.52
0	847	847	-0.155762	-1.23584	-0.0959473	-0.679932	2.81982	0.948975	25/12/2018	15:22:08	55328	117.531
0	848	848	-0.299805	-1.01978	-0.191895	-0.41626	2.89063	1.02319	25/12/2018	15:22:08	55328	101.092
0	849	849	-0.0119629	-0.959961	-0.0717773	-0.291992	2.85645	1.20337	25/12/2018	15:22:08	55328	103.453
0	850	850	-0.179932	-0.935791	-0.0839844	-0.182617	2.81299	1.33423	25/12/2018	15:22:08	55328	108.577
0	851	851	-0.443848	-1.17578	-0.0598145	-0.178955	2.70264	1.29395	25/12/2018	15:22:08	55328	70.7217
0	852	852	0.0839844	-1.16382	-0.47998	-0.0708008	2.78149	1.28076	25/12/2018	15:22:08	55328	91.8179
0	853	853	-0.0717773	-1.03198	-0.0717773	-0.0756836	2.77832	1.27051	25/12/2018	15:22:08	55328	112.009
0	854	854	-0.299805	-1.03198	-0.0717773	-0.147217	2.79199	1.25171	25/12/2018	15:22:08	55328	76.8481
0	855	855	-0.335938	-1.16382	-0.119873	-0.297363	2.79834	1.23193	25/12/2018	15:22:08	55328	57.0605
0	856	856	-0.0598145	-0.959961	-0.155762	-0.318359	2.83765	1.16675	25/12/2018	15:22:08	55328	76.4612
0	857	857	-0.191895	-1.25977	-0.21582	-0.241943	2.79028	1.27246	25/12/2018	15:22:09	55329	90.7698
0	858	858	0	-0.947998	-0.0478516	-0.10376	2.78833	1.31177	25/12/2018	15:22:09	55329	91.9807
0	859	859	0.0717773	-0.815918	-0.203857	-0.191895	2.69092	1.43579	25/12/2018	15:22:09	55329	109.943
0	860	860	-0.0478516	-0.899902	-0.275879	-0.299316	2.65527	1.49609	25/12/2018	15:22:09	55329	89.5918
0	861	861	-0.0478516	-0.923828	0.0717773	-0.0766602	2.69702	1.46265	25/12/2018	15:22:09	55329	54.5583
0	862	862	-0.503906	-0.983887	0.0959473	0.239258	2.79321	1.39746	25/12/2018	15:22:09	55329	22.803
0	863	863	-0.767822	-0.911865	0.0598145	0.63208	2.74536	1.35742	25/12/2018	15:22:09	55329	13.8765
0	864	864	-0.707764	-0.659912	-0.203857	0.895264	2.63354	1.29102	25/12/2018	15:22:09	55329	12.1423
0	865	865	-0.743896	-1.01978	-0.0239258	1.16162	2.52344	1.31177	25/12/2018	15:22:09	55329	12.8501
0	866	866	-0.659912	-0.983887	-0.0598145	1.40381	2.44922	1.26221	25/12/2018	15:22:09	55329	12.6721
0	867	867	-0.683838	-0.779785	-0.0119629	1.45142	2.46606	1.08862	25/12/2018	15:22:10	55330	12.8647
0	868	868	-0.515869	-0.899902	0.0239258	1.53174	2.51685	0.993164	25/12/2018	15:22:10	55330	13.4302
0	869	869	-0.47998	-0.779785	0	1.60889	2.46313	0.937744	25/12/2018	15:22:10	55330	14.5952
0	870	870	-0.383789	-0.899902	0.167969	1.87451	2.34155	0.715088	25/12/2018	15:22:10	55330	16.2056
0	871	871	-0.47998	-0.935791	0.0839844	2.13208	2.16309	0.491455	25/12/2018	15:22:10	55330	17.8838
0	872	872	-0.395996	-0.86377	-0.0119629	2.2019	2.12891	0.284424	25/12/2018	15:22:10	55330	18.5979
0	873	873	-0.443848	-1.03198	0	2.20776	2.15283	0.117188	25/12/2018	15:22:10	55330	19.8188
0	874	874	-0.407959	-0.887939	-0.0598145	2.0415	2.30054	0.145264	25/12/2018	15:22:10	55330	20.6467
0	875	875	-0.311768	-0.791992	-0.0119629	1.97852	2.37622	0.204346	25/12/2018	15:22:10	55330	21.7278
0	876	876	-0.359863	-0.983887	-0.0839844	1.83911	2.49829	0.352539	25/12/2018	15:22:10	55330	23.1621
0	877	877	-0.335938	-0.959961	0.0119629	1.81958	2.51367	0.292236	25/12/2018	15:22:11	55331	24.3142
0	878	878	-0.419922	-1.03198	0.0839844	1.85669	2.42871	0.278076	25/12/2018	15:22:11	55331	25.0139
0	879	879	-0.3479	-0.851807	0.0239258	1.96484	2.41138	0.0869141	25/12/2018	15:22:11	55331	25.7358
0	880	880	0.0717773	-0.875977	0.263916	2.04907	2.28687	-0.138672	25/12/2018	15:22:11	55331	30.3975
0	881	881	-0.527832	-1.03198	-0.0239258	2.09985	2.20825	-0.181885	25/12/2018	15:22:11	55331	30.2864
0	882	882	-0.395996	-0.743896	0.191895	2.11133	2.15649	-0.256836	25/12/2018	15:22:11	55331	28.74
0	883	883	-0.311768	-1.2478	0.0839844	2.08813	2.20947	-0.462402	25/12/2018	15:22:11	55331	32.1655
0	884	884	-0.371826	-1.0918	-0.0959473	1.92383	2.25098	-0.603516	25/12/2018	15:22:11	55331	34.6277
0	885	885	-0.407959	-1.01978	-0.10791	1.81079	2.40137	-0.654053	25/12/2018	15:22:11	55331	35.4128
0	886	886	-0.371826	-0.971924	-0.0598145	1.66602	2.46753	-0.762695	25/12/2018	15:22:11	55331	36.8452
0	887	887	-0.311768	-0.959961	-0.0119629	1.42212	2.61108	-0.792969	25/12/2018	15:22:12	55332	38.9504
0	888	888	-0.3479	-0.887939	-0.0239258	1.36255	2.65723	-0.757813	25/12/2018	15:22:12	55332	40.323
0	889	889	-0.203857	-0.755859	-0.0358887	1.31372	2.57349	-0.848389	25/12/2018	15:22:12	55332	41.948
0	890	890	-0.263916	-0.99585	0.0239258	1.3728	2.46582	-1.09521	25/12/2018	15:22:12	55332	43.8894
0	891	891	-0.455811	-1.01978	-0.0239258	1.56836	2.35571	-1.09058	25/12/2018	15:22:12	55332	41.793
0	892	892	-0.503906	-1.19995	-0.155762	1.62085	2.34106	-1.07715	25/12/2018	15:22:12	55332	40.2839
0	893	893	-0.335938	-1.05591	-0.0478516	1.5481	2.48047	-0.926758	25/12/2018	15:22:12	55332	40.6836
0	894	894	-0.23999	-0.947998	-0.191895	1.67065	2.4978	-0.521973	25/12/2018	15:22:12	55332	41.949
0	895	895	-0.467773	-0.707764	-0.263916	1.63184	2.58423	-0.346924	25/12/2018	15:22:12	55332	39.4744
0	896	896	-0.383789	-1.00781	-0.131836	1.56836	2.57544	-0.392822	25/12/2018	15:22:13	55333	37.2336
0	897	897	-0.251953	-0.959961	-0.119873	1.58984	2.6604	-0.205811	25/12/2018	15:22:13	55333	38.8796
0	898	898	-0.251953	-0.911865	-0.179932	1.49536	2.68408	-0.221924	25/12/2018	15:22:13	55333	39.7747
0	899	899	-0.23999	-0.875977	-0.155762	1.44092	2.66797	-0.196533	25/12/2018	15:22:13	55333	39.4075
0	900	900	-0.179932	-1.04395	-0.119873	1.45654	2.66724	-0.202881	25/12/2018	15:22:13	55333	40.5955
0	901	901	-0.155762	-0.99585	-0.143799	1.51733	2.66431	-0.361816	25/12/2018	15:22:13	55333	42.0437
0	902	902	-0.179932	-1.00781	-0.131836	1.51685	2.67456	-0.361816	25/12/2018	15:22:13	55333	41.3574
0	903	903	-0.155762	-0.99585	-0.131836	1.4353	2.71289	-0.316162	25/12/2018	15:22:13	55333	40.7305
0	904	904	-0.0839844	-0.971924	-0.143799	1.45923	2.64624	-0.263672	25/12/2018	15:22:13	55333	41.5088
0	905	905	-0.119873	-0.923828	-0.131836	1.54541	2.68164	-0.167236	25/12/2018	15:22:13	55333	41.387
0	906	906	-0.287842	-1.01978	-0.21582	1.66431	2.54761	-0.013916	25/12/2018	15:22:14	55334	38.0234
0	907	907	-0.299805	-1.05591	-0.119873	1.67944	2.55542	0.0778809	25/12/2018	15:22:14	55334	35.5242
0	908	908	-0.21582	-0.983887	-0.10791	1.67969	2.61743	0.045166	25/12/2018	15:22:14	55334	35.4668
0	909	909	-0.21582	-1.00781	-0.131836	1.6731	2.58008	-0.0703125	25/12/2018	15:22:14	55334	36.1721
0	910	910	-0.227783	-1.0918	-0.10791	1.6582	2.56689	0.0158691	25/12/2018	15:22:14	55334	36.6885
0	911	911	-0.179932	-1.13989	0	1.7583	2.53955	-0.102783	25/12/2018	15:22:14	55334	37.9119
0	912	912	0	-0.875977	0.0239258	1.59131	2.59839	-0.195801	25/12/2018	15:22:14	55334	42.5825
0	913	913	0.0478516	-1.00781	0.0119629	1.48145	2.68848	-0.269287	25/12/2018	15:22:14	55334	50.4351
0	914	914	-0.155762	-0.935791	-0.0839844	1.34937	2.70557	-0.432129	25/12/2018	15:22:14	55334	50.4548
0	915	915	-0.155762	-1.2478	-0.131836	1.40137	2.67554	-0.575928	25/12/2018	15:22:14	55334	50.4536
0	916	916	-0.155762	-1.19995	-0.323975	1.20605	2.74438	-0.7229	25/12/2018	15:22:15	55335	54.6841
0	917	917	0	-0.899902	-0.0959473	0.868896	2.82544	-0.859131	25/12/2018	15:22:15	55335	60.7173
0	918	918	-0.179932	-0.755859	-0.10791	0.472656	2.90771	-0.852295	25/12/2018	15:22:15	55335	61.0779
0	919	919	0.371826	-0.851807	-0.191895	0.229736	2.95801	-0.667969	25/12/2018	15:22:15	55335	78.6646
0	920	920	0.23999	-0.947998	-0.323975	0.489014	2.95313	-0.646973	25/12/2018	15:22:15	55335	95.9504
0	921	921	0.263916	-1.16382	0.0598145	0.480713	2.88843	-0.662109	25/12/2018	15:22:15	55335	92.5208
0	922	922	-0.119873	-0.887939	-0.0478516	0.539551	2.96924	-0.384033	25/12/2018	15:22:15	55335	81.9954
0	923	923	0.0959473	-0.923828	-0.0239258	0.43042	2.98193	-0.508545	25/12/2018	15:22:15	55335	76.572
0	924	924	0.251953	-1.07983	-0.0717773	0.424072	2.99927	-0.422363	25/12/2018	15:22:15	55335	89.9771
0	925	925	0.0598145	-0.959961	-0.287842	0.505371	3.00195	-0.539307	25/12/2018	15:22:15	55335	86.0115
0	926	926	0.143799	-0.803955	-0.0839844	0.525879	3.0083	-0.680176	25/12/2018	15:22:16	55336	81.22
0	927	927	-0.10791	-0.899902	-0.21582	0.576416	2.90039	-0.714355	25/12/2018	15:22:16	55336	71.4626
0	928	928	0.10791	-0.971924	-0.179932	0.673828	2.91626	-0.665039	25/12/2018	15:22:16	55336	66.3716
0	929	929	-0.0598145	-1.25977	-0.0478516	1.02393	2.86035	-0.576904	25/12/2018	15:22:16	55336	62.9897
0	930	930	-0.203857	-0.851807	0.0478516	1.17065	2.85229	-0.303223	25/12/2018	15:22:16	55336	51.5964
0	931	931	-0.323975	-1.04395	-0.0717773	1.53857	2.65259	-0.356445	25/12/2018	15:22:16	55336	43.7371
0	932	932	-0.311768	-1.27197	-0.0119629	1.92065	2.40723	-0.210449	25/12/2018	15:22:16	55336	42.0635
0	933	933	-0.359863	-0.899902	0	1.92896	2.37402	-0.131348	25/12/2018	15:22:16	55336	39.9653
0	934	934	-0.119873	-1.07983	0	1.70313	2.53369	-0.0979004	25/12/2018	15:22:16	55336	40.7705
0	935	935	-0.131836	-1.15186	-0.167969	1.51929	2.7207	-0.198486	25/12/2018	15:22:16	55336	44.1873
0	936	936	0.155762	-0.743896	-0.0959473	1.31592	2.78101	-0.194824	25/12/2018	15:22:17	55337	48.9753
0	937	937	-0.10791	-0.791992	-0.0959473	1.08667	2.84131	-0.334717	25/12/2018	15:22:17	55337	49.3032
0	938	938	-0.371826	-0.947998	-0.299805	1.04663	2.88623	-0.329346	25/12/2018	15:22:17	55337	39.3987
0	939	939	0.251953	-1.05591	-0.3479	1.14697	2.83765	-0.0905762	25/12/2018	15:22:17	55337	48.8438
0	940	940	0.143799	-1.23584	0.0358887	1.25464	2.8252	0.0737305	25/12/2018	15:22:17	55337	62.3694
0	941	941	-0.0358887	-1.04395	0.0239258	1.25806	2.81396	0.465576	25/12/2018	15:22:17	55337	54.238
0	942	942	-0.119873	-0.99585	-0.0839844	1.19019	2.74854	0.630127	25/12/2018	15:22:17	55337	46.6604
0	943	943	-0.119873	-0.983887	-0.0839844	1.00513	2.89087	0.595947	25/12/2018	15:22:17	55337	42.874
0	944	944	0.0717773	-0.86377	0	0.81543	2.92651	0.55957	25/12/2018	15:22:17	55337	43.7686
0	945	945	0.0839844	-0.887939	-0.191895	0.870605	2.96167	0.626709	25/12/2018	15:22:17	55337	46.3452
0	946	946	-0.119873	-0.755859	0.0358887	1.1106	2.83057	0.454102	25/12/2018	15:22:18	55338	36.9436
0	947	947	-0.287842	-0.887939	-0.0478516	1.27393	2.73926	0.472168	25/12/2018	15:22:18	55338	27.3132
0	948	948	0.0598145	-0.971924	-0.155762	1.61523	2.58374	0.570801	25/12/2018	15:22:18	55338	28.5671
0	949	949	-0.203857	-1.37988	-0.227783	1.80127	2.42261	0.664795	25/12/2018	15:22:18	55338	28.5786
0	950	950	-0.275879	-0.827881	-0.0839844	1.78369	2.36304	0.873047	25/12/2018	15:22:18	55338	23.0308
0	951	951	-0.419922	-1.11597	-0.0239258	1.83398	2.24146	0.976318	25/12/2018	15:22:18	55338	19.7019
0	952	952	-0.299805	-0.683838	-0.0598145	1.6853	2.35425	0.987061	25/12/2018	15:22:18	55338	18.7991
0	953	953	-0.407959	-1.05591	-0.119873	1.39771	2.50488	1.0061	25/12/2018	15:22:18	55338	18.7373
0	954	954	-0.323975	-1.15186	-0.155762	1.33105	2.56201	1	25/12/2018	15:22:18	55338	19.6389
0	955	955	0.0598145	-0.935791	-0.0239258	1.21606	2.68506	0.814209	25/12/2018	15:22:19	55339	22.4163
0	956	956	-0.179932	-0.899902	-0.203857	1.01587	2.77979	0.728271	25/12/2018	15:22:19	55339	25.6685
0	957	957	0.119873	-0.803955	-0.191895	0.939453	2.81982	0.821533	25/12/2018	15:22:19	55339	31.3613
0	958	958	0.0839844	-1.19995	0.0959473	1.04102	2.76099	0.892334	25/12/2018	15:22:19	55339	38.1038
0	959	959	-0.119873	-0.959961	-0.0717773	1.24072	2.70435	0.989014	25/12/2018	15:22:19	55339	34.5942
0	960	960	-0.251953	-1.07983	0	1.13989	2.78345	0.904053	25/12/2018	15:22:19	55339	31.0781
0	961	961	0.155762	-0.899902	0.10791	1.06787	2.80811	0.722656	25/12/2018	15:22:19	55339	36.6152
0	962	962	-0.0839844	-1.15186	-0.131836	1.17285	2.75635	0.60791	25/12/2018	15:22:19	55339	39.4268
0	963	963	0.0478516	-1.10376	0	1.3938	2.76611	0.408447	25/12/2018	15:22:19	55339	35.6553
0	964	964	0	-0.851807	-0.227783	1.10156	2.83813	0.45874	25/12/2018	15:22:19	55339	38.0374
0	965	965	0.143799	-0.875977	-0.191895	1.08228	2.80225	0.675781	25/12/2018	15:22:20	55340	43.5969
0	966	966	0.0717773	-0.815918	-0.0717773	1.37012	2.74609	0.751953	25/12/2018	15:22:20	55340	44.8955
0	967	967	-0.443848	-1.33179	-0.119873	1.45581	2.62109	0.816895	25/12/2018	15:22:20	55340	31.5979
0	968	968	-0.287842	-1.0918	-0.0717773	1.17041	2.7959	0.718994	25/12/2018	15:22:20	55340	28.52
0	969	969	-0.131836	-0.851807	-0.359863	1.20654	2.80273	0.662354	25/12/2018	15:22:20	55340	31.2542
0	970	970	-0.131836	-1.2959	-0.0839844	1.43579	2.68286	0.556396	25/12/2018	15:22:20	55340	31.491
0	971	971	-0.21582	-1.07983	-0.0478516	1.31152	2.7478	0.56543	25/12/2018	15:22:20	55340	29.0791
0	972	972	-0.0119629	-0.779785	-0.0478516	1.18701	2.74902	0.648926	25/12/2018	15:22:20	55340	30.071
0	973	973	0.203857	-1.07983	-0.0119629	1.33887	2.68213	0.766357	25/12/2018	15:22:20	55340	39.3911
0	974	974	-0.311768	-1.13989	-0.155762	1.38965	2.56567	0.984375	25/12/2018	15:22:20	55340	32.6897
0	975	975	0.311768	-0.719971	-0.0239258	0.993408	2.81348	0.833252	25/12/2018	15:22:21	55341	34.4324
0	976	976	-0.0959473	-1.25977	-0.287842	1.00903	2.81274	0.891357	25/12/2018	15:22:21	55341	40.4192
0	977	977	-0.275879	-1.19995	-0.119873	1.16528	2.66162	0.976807	25/12/2018	15:22:21	55341	28.239
0	978	978	0.131836	-1.04395	0.167969	0.857422	2.80298	1.00635	25/12/2018	15:22:21	55341	29.2285
0	979	979	0.0358887	-0.791992	-0.227783	0.796387	2.74414	1.08203	25/12/2018	15:22:21	55341	37.8477
0	980	980	-0.0717773	-1.25977	0.23999	0.973877	2.7229	1.04565	25/12/2018	15:22:21	55341	34.0842
0	981	981	0.0239258	-1.11597	0.263916	1.20361	2.58008	1.09595	25/12/2018	15:22:21	55341	36.032
0	982	982	0.0119629	-0.899902	0.0239258	0.910645	2.77637	0.957275	25/12/2018	15:22:21	55341	37.4189
0	983	983	-0.287842	-0.959961	-0.299805	0.947754	2.80078	0.734375	25/12/2018	15:22:21	55341	32.3901
0	984	984	-0.0839844	-1.11597	-0.0239258	1.25537	2.7627	0.63916	25/12/2018	15:22:21	55341	31.4204
0	985	985	-0.179932	-0.923828	-0.23999	1.25537	2.7627	0.63916	25/12/2018	15:22:22	55342	32.2271
0	986	986	0.191895	-0.839844	-0.23999	1.19995	2.80542	0.459717	25/12/2018	15:22:22	55342	40.3208
0	987	987	0.323975	-0.587891	0.21582	1.00635	2.84058	0.635498	25/12/2018	15:22:22	55342	66.4729
0	988	988	-0.311768	-1.28394	0.0239258	1.21313	2.71118	0.723389	25/12/2018	15:22:22	55342	39.9431
0	989	989	-0.299805	-1.27197	-0.131836	1.30005	2.66187	0.793701	25/12/2018	15:22:22	55342	30.6909
0	990	990	0	-0.707764	-0.119873	1.05322	2.79321	0.781738	25/12/2018	15:22:22	55342	34.2739
0	991	991	0	-1.27197	-0.0478516	0.997314	2.80127	0.856445	25/12/2018	15:22:22	55342	39.9612
0	992	992	-0.23999	-1.13989	-0.203857	1.1958	2.75024	0.533447	25/12/2018	15:22:22	55342	33.9641
0	993	993	-0.131836	-0.803955	-0.287842	1.03857	2.84961	0.649902	25/12/2018	15:22:22	55342	32.4841
0	994	994	0.299805	-0.767822	0.0598145	0.868896	2.81812	0.769531	25/12/2018	15:22:22	55342	43.2568
0	995	995	-0.335938	-1.52393	0	1.02344	2.73633	0.900635	25/12/2018	15:22:23	55343	35.7341
0	996	996	-0.251953	-1.01978	-0.0119629	1.21582	2.64502	1.08057	25/12/2018	15:22:23	55343	27.9434
0	997	997	-0.0239258	-0.779785	-0.143799	0.999023	2.77173	0.976807	25/12/2018	15:22:23	55343	30.1089
0	998	998	-0.119873	-1.22388	-0.179932	0.970947	2.7749	1.04297	25/12/2018	15:22:23	55343	32.769
0	999	999	-0.263916	-1.05591	-0.0239258	1.28931	2.66919	0.795166	25/12/2018	15:22:23	55343	26.8999
0	1000	1000	-0.275879	-0.899902	0.0358887	1.26172	2.73975	0.770996	25/12/2018	15:22:23	55343	22.6675
0	1001	1001	-0.0239258	-0.899902	-0.515869	1.13501	2.71704	0.824951	25/12/2018	15:22:23	55343	27.4158
0	1002	1002	-0.131836	-1.05591	0.0717773	1.34229	2.68384	0.726074	25/12/2018	15:22:23	55343	29.1047
0	1003	1003	-0.299805	-1.30786	-0.0119629	1.5144	2.55225	0.953857	25/12/2018	15:22:23	55343	24.3796
0	1004	1004	-0.383789	-0.923828	-0.0598145	1.39746	2.57202	1.03491	25/12/2018	15:22:23	55343	22.8152
0	1005	1005	-0.21582	-0.851807	-0.0959473	1.17749	2.68848	0.980957	25/12/2018	15:22:24	55344	23.2163
0	1006	1006	-0.251953	-1.30786	-0.0959473	1.2644	2.64624	0.89502	25/12/2018	15:22:24	55344	24.6262
0	1007	1007	0.0598145	-0.86377	0	1.27271	2.72339	0.768066	25/12/2018	15:22:24	55344	26.207
0	1008	1008	-0.251953	-0.743896	-0.0717773	1.29883	2.69312	0.585205	25/12/2018	15:22:24	55344	24.1853
0	1009	1009	0.359863	-0.947998	0.191895	1.29858	2.73096	0.562744	25/12/2018	15:22:24	55344	28.9231
0	1010	1010	-0.143799	-1.04395	-0.335938	1.61694	2.54395	0.69165	25/12/2018	15:22:24	55344	31.1406
0	1011	1011	-0.311768	-1.35596	0.0239258	1.93188	2.36987	0.513916	25/12/2018	15:22:24	55344	24.0112
0	1012	1012	-0.0717773	-1.16382	0	1.96973	2.23486	0.664063	25/12/2018	15:22:24	55344	24.4426
0	1013	1013	-0.527832	-1.15186	-0.10791	1.6355	2.48584	0.865967	25/12/2018	15:22:24	55344	23.1592
0	1014	1014	-0.0959473	-0.815918	0.0478516	1.2124	2.68335	0.999023	25/12/2018	15:22:24	55344	22.2183
0	1015	1015	-0.119873	-1.22388	-0.0478516	1.12207	2.76025	1.00781	25/12/2018	15:22:25	55345	25.0386
0	1016	1016	0.0717773	-0.911865	-0.0717773	1.10107	2.77197	0.873291	25/12/2018	15:22:25	55345	27.2517
0	1017	1017	-0.167969	-0.731934	-0.0839844	1.07349	2.83374	0.735352	25/12/2018	15:22:25	55345	26.5327
0	1018	1018	-0.0839844	-0.899902	-0.21582	1.0249	2.80688	0.850342	25/12/2018	15:22:25	55345	25.9871
0	1019	1019	0.167969	-0.971924	-0.23999	1.15112	2.73291	0.970215	25/12/2018	15:22:25	55345	34.999
0	1020	1020	0.0119629	-1.12793	0	1.14966	2.62451	1.03857	25/12/2018	15:22:25	55345	35.1279
0	1021	1021	-0.23999	-0.983887	-0.0239258	1.13306	2.61304	1.14453	25/12/2018	15:22:25	55345	26.7407
0	1022	1022	-0.371826	-1.00781	-0.0839844	1.00708	2.60547	1.21558	25/12/2018	15:22:25	55345	22.2375
0	1023	1023	-0.167969	-0.851807	0.0119629	0.795898	2.71997	1.21045	25/12/2018	15:22:25	55345	21.6887
0	1024	1024	0.0239258	-1.30786	0.10791	0.889648	2.70654	1.14111	25/12/2018	15:22:26	55346	26.2007
0	1025	1025	-0.0478516	-1.00781	-0.10791	1.05322	2.72241	0.957275	25/12/2018	15:22:26	55346	27.4299
0	1026	1026	-0.10791	-0.899902	-0.0717773	1.1687	2.73218	0.874023	25/12/2018	15:22:26	55346	25.2527
0	1027	1027	-0.0478516	-1.16382	-0.407959	1.10498	2.69946	0.93457	25/12/2018	15:22:26	55346	28.6555
0	1028	1028	-0.0119629	-1.05591	-0.0119629	1.13647	2.7146	0.989258	25/12/2018	15:22:26	55346	30.2271
0	1029	1029	-0.155762	-0.971924	-0.0358887	1.08594	2.65527	1.10156	25/12/2018	15:22:26	55346	26.3054
0	1030	1030	-0.395996	-1.01978	-0.131836	1.16357	2.58765	1.12378	25/12/2018	15:22:26	55346	23.0745
0	1031	1031	0.0478516	-0.86377	0.0598145	1.02783	2.71313	1.04053	25/12/2018	15:22:26	55346	25.1064
0	1032	1032	-0.275879	-1.36792	-0.10791	1.06006	2.72559	0.972168	25/12/2018	15:22:26	55346	27.7271
0	1033	1033	0.191895	-0.99585	-0.10791	1.17603	2.68677	0.98291	25/12/2018	15:22:26	55346	30.4832
0	1034	1034	-0.203857	-0.731934	-0.0119629	1.2207	2.79858	0.686768	25/12/2018	15:22:27	55347	31.3049
0	1035	1035	-0.131836	-0.887939	-0.0959473	1.18164	2.78662	0.735107	25/12/2018	15:22:27	55347	25.283
0	1036	1036	0.0119629	-1.22388	-0.167969	1.25757	2.75537	0.632568	25/12/2018	15:22:27	55347	30.4922
0	1037	1037	0.119873	-0.911865	-0.0119629	1.28516	2.71582	0.753906	25/12/2018	15:22:27	55347	33.582
0	1038	1038	-0.0959473	-0.851807	-0.0717773	1.24438	2.66797	0.904053	25/12/2018	15:22:27	55347	29.3538
0	1039	1039	-0.323975	-1.03198	-0.0598145	1.19556	2.60815	1.08789	25/12/2018	15:22:27	55347	22.1663
0	1040	1040	-0.0598145	-0.683838	-0.0119629	1.05029	2.6814	1.01074	25/12/2018	15:22:27	55347	19.7747
0	1041	1041	-0.287842	-1.19995	-0.143799	1.32153	2.54321	1.08594	25/12/2018	15:22:27	55347	17.9919
0	1042	1042	-0.299805	-0.779785	-0.191895	1.62891	2.41211	1.03662	25/12/2018	15:22:27	55347	15.1172
0	1043	1043	-0.539795	-1.00781	-0.263916	1.83252	2.31055	0.962891	25/12/2018	15:22:27	55347	13.6687
0	1044	1044	-0.647949	-0.719971	-0.191895	1.91431	2.16504	0.942139	25/12/2018	15:22:28	55348	12.0059
0	1045	1045	0	-0.971924	0.0478516	2.04932	2.05664	0.975586	25/12/2018	15:22:28	55348	9.14502
0	1046	1046	-0.719971	-1.31982	0.227783	2.16553	1.94019	0.981934	25/12/2018	15:22:28	55348	8.54028
0	1047	1047	-0.671875	-0.719971	0.0598145	2.11182	1.98096	0.968018	25/12/2018	15:22:28	55348	7.97998
0	1048	1048	-0.599854	-0.767822	0	1.86816	2.12061	1.15063	25/12/2018	15:22:28	55348	7.25854
0	1049	1049	-0.323975	-0.815918	0.10791	1.44849	2.34692	1.46606	25/12/2018	15:22:28	55348	7.55908
0	1050	1050	-0.767822	-0.86377	-0.3479	1.17896	2.52124	1.35693	25/12/2018	15:22:28	55348	8.30347
0	1051	1051	-0.359863	-1.34399	-0.10791	1.29346	2.48608	1.20142	25/12/2018	15:22:28	55348	10.3857
0	1052	1052	-0.0839844	-0.911865	-0.21582	1.39551	2.47363	1.1604	25/12/2018	15:22:28	55348	12.0315
0	1053	1053	-0.371826	-1.05591	-0.203857	1.52002	2.47632	1.0293	25/12/2018	15:22:28	55348	13.1255
0	1054	1054	-0.371826	-1.03198	-0.10791	1.4209	2.52466	1.12744	25/12/2018	15:22:29	55349	12.2942
0	1055	1055	0.407959	-0.851807	0.0358887	1.03784	2.71802	1.05664	25/12/2018	15:22:29	55349	17.9832
0	1056	1056	0.0598145	-0.791992	0.275879	1.11597	2.64307	1.15552	25/12/2018	15:22:29	55349	32.6985
0	1057	1057	-0.203857	-1.23584	0	1.12817	2.46118	1.45605	25/12/2018	15:22:29	55349	19.3613
0	1058	1058	-0.3479	-0.935791	-0.0839844	0.660156	2.66455	1.4043	25/12/2018	15:22:29	55349	16.3096
0	1059	1059	-0.179932	-0.659912	0.0478516	0.491699	2.74902	1.36865	25/12/2018	15:22:29	55349	15.9478
0	1060	1060	-0.131836	-1.40381	-0.179932	0.743164	2.66724	1.32251	25/12/2018	15:22:29	55349	20.3665
0	1061	1061	-0.0239258	-1.05591	-0.0598145	0.970947	2.67676	1.15186	25/12/2018	15:22:29	55349	22.3325
0	1062	1062	-0.323975	-0.755859	-0.143799	0.886475	2.74292	1.1687	25/12/2018	15:22:29	55349	19.5198
0	1063	1063	0.143799	-1.07983	-0.119873	0.919189	2.70654	1.15649	25/12/2018	15:22:29	55349	25.1682
0	1064	1064	0.0119629	-1.03198	-0.515869	1.01611	2.70898	1.04883	25/12/2018	15:22:30	55350	38.0459
0	1065	1065	0.131836	-1.12793	0.323975	1.22656	2.57544	1.07104	25/12/2018	15:22:30	55350	32.9175
0	1066	1066	-0.155762	-1.00781	0.0598145	1.10938	2.63843	1.12646	25/12/2018	15:22:30	55350	31.7988
0	1067	1067	-0.287842	-0.983887	-0.0717773	0.933105	2.73901	0.95166	25/12/2018	15:22:30	55350	25.2881
0	1068	1068	-0.0839844	-1.06787	-0.119873	0.881348	2.74194	0.891602	25/12/2018	15:22:30	55350	28.2485
0	1069	1069	-0.119873	-1.0918	-0.227783	1.10156	2.76123	0.891113	25/12/2018	15:22:30	55350	32.6882
0	1070	1070	-0.251953	-1.06787	-0.0478516	1.28369	2.6814	0.642822	25/12/2018	15:22:30	55350	29.6704
0	1071	1071	0.743896	-0.791992	0.23999	1.0979	2.80151	0.566406	25/12/2018	15:22:30	55350	54.5818
0	1072	1072	0.275879	-0.779785	-0.203857	0.884766	2.88135	0.686768	25/12/2018	15:22:30	55350	98.7476
0	1073	1073	0.119873	-1.01978	0.119873	1.14673	2.75757	0.675781	25/12/2018	15:22:30	55350	53.4365
0	1074	1074	-0.227783	-1.19995	-0.0239258	1.35303	2.6748	0.828369	25/12/2018	15:22:31	55351	37.1199
0	1075	1075	-0.227783	-1.00781	-0.10791	1.17358	2.74414	0.726807	25/12/2018	15:22:31	55351	32.4651
0	1076	1076	0	-0.959961	-0.0839844	1.0022	2.81519	0.638428	25/12/2018	15:22:31	55351	35.9712
0	1077	1077	-0.23999	-0.851807	-0.155762	1.23804	2.77051	0.447021	25/12/2018	15:22:31	55351	35.4819
0	1078	1078	0.227783	-1.00781	0	1.33081	2.74683	0.382568	25/12/2018	15:22:31	55351	40.7231
0	1079	1079	0.167969	-1.30786	-0.0239258	1.16138	2.77222	0.54126	25/12/2018	15:22:31	55351	54.1274
0	1080	1080	-0.0358887	-1.22388	-0.131836	1.18799	2.79541	0.600342	25/12/2018	15:22:31	55351	48.991
0	1081	1081	-0.131836	-0.887939	-0.0598145	1.13745	2.87012	0.672119	25/12/2018	15:22:31	55351	42.4023
0	1082	1082	0.167969	-0.767822	0.0358887	0.771973	2.89771	0.581299	25/12/2018	15:22:31	55351	46.6421
0	1083	1083	0.287842	-0.935791	-0.0478516	0.568359	2.99268	0.56958	25/12/2018	15:22:32	55352	64.7815
0	1084	1084	0.10791	-1.06787	-0.155762	0.631104	2.94434	0.656006	25/12/2018	15:22:32	55352	56.6462
0	1085	1085	-0.299805	-0.887939	-0.119873	0.996338	2.82739	0.684326	25/12/2018	15:22:32	55352	36.8367
0	1086	1086	0.0119629	-1.10376	-0.0598145	1.24414	2.74585	0.739746	25/12/2018	15:22:32	55352	33.0396
0	1087	1087	-0.10791	-1.37988	0.0717773	1.3335	2.64795	0.776367	25/12/2018	15:22:32	55352	36.0122
0	1088	1088	-0.131836	-1.03198	0.0119629	1.4314	2.59644	0.790771	25/12/2018	15:22:32	55352	31.7568
0	1089	1089	-0.119873	-0.947998	0.0478516	1.38892	2.53979	0.991943	25/12/2018	15:22:32	55352	28.6025
0	1090	1090	-0.23999	-0.959961	-0.0119629	1.30713	2.58887	1.05811	25/12/2018	15:22:32	55352	25.7278
0	1091	1091	-0.167969	-1.10376	-0.0717773	1.00415	2.70776	0.966064	25/12/2018	15:22:32	55352	25.2197
0	1092	1092	-0.0478516	-1.10376	-0.143799	1.03052	2.73413	0.985596	25/12/2018	15:22:32	55352	28.123
0	1093	1093	-0.203857	-0.959961	-0.0839844	1.2373	2.74097	0.808838	25/12/2018	15:22:33	55353	27.4331
0	1094	1094	0.0119629	-0.959961	0.131836	1.19629	2.77051	0.714355	25/12/2018	15:22:33	55353	27.8274
0	1095	1095	0.0119629	-0.935791	-0.371826	1.05127	2.79858	0.790039	25/12/2018	15:22:33	55353	33.7058
0	1096	1096	0.0717773	-1.01978	0.0598145	1.06445	2.77563	0.838379	25/12/2018	15:22:33	55353	36.6111
0	1097	1097	-0.21582	-1.07983	-0.0598145	1.2168	2.63306	0.897461	25/12/2018	15:22:33	55353	30.4158
0	1098	1098	-0.275879	-0.99585	-0.0959473	1.17236	2.65942	0.870605	25/12/2018	15:22:33	55353	25.0342
0	1099	1099	-0.119873	-1.07983	-0.0959473	1.08081	2.76074	0.952393	25/12/2018	15:22:33	55353	24.0315
0	1100	1100	-0.0959473	-0.86377	-0.143799	1.27588	2.70117	0.779785	25/12/2018	15:22:33	55353	22.5569
0	1101	1101	-0.47998	-0.815918	-0.311768	1.4541	2.5918	0.734131	25/12/2018	15:22:33	55353	18.2424
0	1102	1102	-0.659912	-0.86377	-0.227783	1.73853	2.42725	0.903564	25/12/2018	15:22:33	55353	15.4482
0	1103	1103	0.395996	-0.899902	-0.191895	1.91553	2.23364	0.994141	25/12/2018	15:22:34	55354	14.9133
0	1104	1104	-0.743896	-1.27197	-0.0478516	1.98438	2.04077	1.18896	25/12/2018	15:22:34	55354	12.2141
0	1105	1105	-0.431885	-1.28394	0.0598145	1.98462	1.86133	1.4021	25/12/2018	15:22:34	55354	10.1458
0	1106	1106	-0.599854	-0.827881	0.131836	1.78149	2.0835	1.39478	25/12/2018	15:22:34	55354	9.98022
0	1107	1107	-0.3479	-1.03198	0.0959473	1.42749	2.3877	1.2793	25/12/2018	15:22:34	55354	10.0364
0	1108	1108	-0.179932	-0.803955	-0.0598145	1.10938	2.60034	1.20313	25/12/2018	15:22:34	55354	11.0542
0	1109	1109	-0.311768	-1.2478	-0.251953	1.07813	2.70752	1.01538	25/12/2018	15:22:34	55354	14.1658
0	1110	1110	-0.0119629	-0.99585	-0.119873	1.24341	2.71753	0.981934	25/12/2018	15:22:34	55354	17.8816
0	1111	1111	-0.0119629	-0.743896	-0.143799	1.17603	2.69385	0.922852	25/12/2018	15:22:34	55354	23.532
0	1112	1112	-0.143799	-0.971924	-0.131836	1.10815	2.76465	0.884277	25/12/2018	15:22:34	55354	24.5896
0	1113	1113	0.0119629	-1.07983	-0.371826	1.11646	2.77295	0.8125	25/12/2018	15:22:35	55355	29.0735
0	1114	1114	0.155762	-0.947998	-0.0358887	1.13159	2.64429	0.928955	25/12/2018	15:22:35	55355	34.2476
0	1115	1115	-0.227783	-0.983887	-0.131836	1.18066	2.58984	1.11841	25/12/2018	15:22:35	55355	27.2639
0	1116	1116	-0.23999	-1.05591	-0.0959473	1.0437	2.60571	1.19946	25/12/2018	15:22:35	55355	22.7427
0	1117	1117	-0.0119629	-0.899902	-0.0119629	0.932373	2.71631	1.10791	25/12/2018	15:22:35	55355	24.0471
0	1118	1118	-0.21582	-1.34399	-0.23999	1.02246	2.65137	1.13013	25/12/2018	15:22:35	55355	24.4438
0	1119	1119	0.0598145	-0.99585	-0.0119629	1.15039	2.65039	1.07373	25/12/2018	15:22:35	55355	23.3562
0	1120	1120	-0.287842	-0.815918	-0.143799	1.07349	2.69922	1.04932	25/12/2018	15:22:35	55355	20.0105
0	1121	1121	-0.0717773	-0.911865	-0.143799	1.01025	2.68506	1.13623	25/12/2018	15:22:35	55355	18.4189
0	1122	1122	0	-1.25977	-0.0478516	1.04785	2.65356	1.1311	25/12/2018	15:22:35	55355	17.9058
0	1123	1123	-0.119873	-0.923828	-0.0717773	1.10303	2.55054	1.28101	25/12/2018	15:22:36	55356	14.1216
0	1124	1124	-0.3479	-0.683838	0	1.15552	2.53931	1.36353	25/12/2018	15:22:36	55356	10.0349
0	1125	1125	-0.119873	-0.755859	-0.0717773	1.33496	2.40259	1.34644	25/12/2018	15:22:36	55356	8.30664
0	1126	1126	-0.47998	-1.21191	-0.23999	1.69604	2.13428	1.39282	25/12/2018	15:22:36	55356	7.18018
0	1127	1127	-0.575928	-1.2478	-0.359863	1.66797	2.14258	1.36987	25/12/2018	15:22:36	55356	7.12329
0	1128	1128	-0.659912	-0.791992	-0.443848	1.53418	2.25781	1.35889	25/12/2018	15:22:36	55356	10.2241
0	1129	1129	-0.803955	-0.515869	-0.263916	1.2373	2.35229	1.44873	25/12/2018	15:22:36	55356	15.5815
0	1130	1130	-0.251953	-0.791992	-0.131836	1.15869	2.36475	1.6394	25/12/2018	15:22:36	55356	8.01416
0	1131	1131	-0.563965	-0.839844	-0.143799	1.10107	2.48682	1.4624	25/12/2018	15:22:36	55356	6.55396
0	1132	1132	-0.539795	-0.851807	0.0119629	0.920166	2.5752	1.37061	25/12/2018	15:22:36	55356	7.6333
0	1133	1133	-0.371826	-0.791992	0.0239258	0.84375	2.62793	1.36206	25/12/2018	15:22:37	55357	9.93457
0	1134	1134	-0.179932	-0.719971	0.131836	0.813721	2.7019	1.29028	25/12/2018	15:22:37	55357	15.134
0	1135	1135	-0.767822	-1.06787	-0.0598145	0.705322	2.76025	1.24707	25/12/2018	15:22:37	55357	15.3914
0	1136	1136	-0.455811	-0.887939	-0.0598145	0.371582	2.81079	1.09131	25/12/2018	15:22:37	55357	17.4861
0	1137	1137	-0.371826	-0.695801	-0.10791	0.174072	2.82202	1.21802	25/12/2018	15:22:37	55357	21.1875
0	1138	1138	-0.647949	-0.935791	-0.23999	0.144287	2.90161	1.11035	25/12/2018	15:22:37	55357	23.3958
0	1139	1139	-0.503906	-0.887939	-0.179932	0.456543	2.80469	1.1604	25/12/2018	15:22:37	55357	25.2222
0	1140	1140	-0.455811	-0.935791	-0.179932	0.51123	2.81543	1.16455	25/12/2018	15:22:37	55357	27.2188
0	1141	1141	-0.47998	-0.887939	-0.0959473	0.528809	2.7749	1.16138	25/12/2018	15:22:37	55357	26.7444
0	1142	1142	-0.431885	-0.875977	-0.167969	0.446777	2.78906	1.26807	25/12/2018	15:22:37	55357	26.2581
0	1143	1143	-0.419922	-0.911865	-0.0598145	0.450439	2.86035	1.16016	25/12/2018	15:22:38	55358	26.2444
0	1144	1144	-0.431885	-0.935791	-0.0598145	0.432373	2.83862	1.15967	25/12/2018	15:22:38	55358	24.7546
0	1145	1145	-0.371826	-0.935791	-0.0598145	0.482422	2.79785	1.25464	25/12/2018	15:22:38	55358	25.4795
0	1146	1146	-0.407959	-0.923828	-0.0717773	0.52002	2.81689	1.13696	25/12/2018	15:22:38	55358	25.8064
0	1147	1147	-0.407959	-0.923828	-0.0598145	0.431885	2.84546	1.2124	25/12/2018	15:22:38	55358	25.1873
0	1148	1148	-0.407959	-0.935791	-0.0598145	0.452881	2.77539	1.1665	25/12/2018	15:22:38	55358	25.2488
0	1149	1149	-0.407959	-0.935791	-0.0717773	0.449463	2.83911	1.17285	25/12/2018	15:22:38	55358	25.1843
0	1150	1150	-0.407959	-0.935791	-0.0717773	0.445313	2.8208	1.21069	25/12/2018	15:22:38	55358	25.0974
0	1151	1151	-0.395996	-0.935791	-0.0717773	0.495605	2.8125	1.22852	25/12/2018	15:22:38	55358	25.167
0	1152	1152	-0.419922	-0.959961	-0.0598145	0.495605	2.8125	1.22852	25/12/2018	15:22:39	55359	24.4302
0	1153	1153	-0.407959	-0.935791	-0.0959473	0.463867	2.83008	1.19897	25/12/2018	15:22:39	55359	23.467
0	1154	1154	-0.371826	-0.971924	-0.0717773	0.411377	2.80688	1.20435	25/12/2018	15:22:39	55359	23.2336
0	1155	1155	-0.431885	-0.99585	-0.0717773	0.409668	2.73584	1.29028	25/12/2018	15:22:39	55359	22.6213
0	1156	1156	-0.311768	-0.935791	-0.119873	0.366455	2.70728	1.36011	25/12/2018	15:22:39	55359	23.1978
0	1157	1157	-0.23999	-1.00781	-0.0839844	0.413818	2.68726	1.4353	25/12/2018	15:22:39	55359	26.3635
0	1158	1158	-0.227783	-0.923828	-0.119873	0.341553	2.71704	1.46851	25/12/2018	15:22:39	55359	27.978
0	1159	1159	-0.23999	-0.935791	-0.10791	0.304199	2.74512	1.31226	25/12/2018	15:22:39	55359	27.6614
0	1160	1160	-0.23999	-1.03198	-0.0959473	0.262207	2.75049	1.375	25/12/2018	15:22:39	55359	26.8508
0	1161	1161	-0.227783	-0.983887	-0.0959473	0.279053	2.72217	1.33032	25/12/2018	15:22:39	55359	27.3445
0	1162	1162	-0.23999	-0.983887	-0.0839844	0.28125	2.7478	1.35352	25/12/2018	15:22:40	55360	27.2319
0	1163	1163	-0.23999	-0.971924	-0.0959473	0.261963	2.72314	1.34033	25/12/2018	15:22:40	55360	27.958
0	1164	1164	-0.23999	-0.99585	-0.0839844	0.258545	2.72144	1.3894	25/12/2018	15:22:40	55360	29.011
0	1165	1165	-0.23999	-0.983887	-0.0839844	0.285645	2.76147	1.35986	25/12/2018	15:22:40	55360	29.0957
0	1166	1166	-0.23999	-0.99585	-0.0839844	0.260254	2.75757	1.41016	25/12/2018	15:22:40	55360	29.4417
0	1167	1167	-0.23999	-0.983887	-0.0839844	0.256104	2.76782	1.3833	25/12/2018	15:22:40	55360	29.2144
0	1168	1168	-0.23999	-0.983887	-0.0839844	0.202148	2.77759	1.41479	25/12/2018	15:22:40	55360	29.4854
0	1169	1169	-0.23999	-0.99585	-0.0839844	0.287354	2.79932	1.32666	25/12/2018	15:22:40	55360	29.7263
0	1170	1170	-0.23999	-0.99585	-0.0839844	0.194336	2.7627	1.36523	25/12/2018	15:22:40	55360	30.3293
0	1171	1171	-0.23999	-0.983887	-0.0839844	0.258789	2.7522	1.40088	25/12/2018	15:22:40	55360	30.9604
0	1172	1172	-0.23999	-0.99585	-0.0959473	0.220703	2.74902	1.33569	25/12/2018	15:22:41	55361	31.8706
0	1173	1173	-0.21582	-1.01978	-0.0717773	0.229736	2.77271	1.36621	25/12/2018	15:22:41	55361	33.3
0	1174	1174	-0.227783	-0.971924	-0.10791	0.223145	2.80396	1.35889	25/12/2018	15:22:41	55361	34.6211
0	1175	1175	-0.23999	-0.971924	-0.0717773	0.138916	2.79468	1.35742	25/12/2018	15:22:41	55361	33.4246
0	1176	1176	-0.227783	-0.983887	-0.0839844	0.143066	2.7478	1.35303	25/12/2018	15:22:41	55361	33.4587
0	1177	1177	-0.203857	-0.99585	-0.0959473	0.169922	2.76221	1.35181	25/12/2018	15:22:41	55361	36.1145
0	1178	1178	-0.21582	-0.99585	-0.0959473	0.132568	2.78809	1.32153	25/12/2018	15:22:41	55361	37.1448
0	1179	1179	-0.21582	-0.99585	-0.0839844	0.137207	2.79297	1.448	25/12/2018	15:22:41	55361	37.1113
0	1180	1180	-0.21582	-1.00781	-0.0839844	0.103027	2.78809	1.42383	25/12/2018	15:22:41	55361	37.7659
0	1181	1181	-0.203857	-0.99585	-0.0839844	0.117676	2.80078	1.40479	25/12/2018	15:22:41	55361	37.9761
0	1182	1182	-0.21582	-0.983887	-0.0839844	0.126465	2.80396	1.4021	25/12/2018	15:22:42	55362	38.0662
0	1183	1183	-0.21582	-0.99585	-0.0839844	0.163818	2.75562	1.3125	25/12/2018	15:22:42	55362	38.001
0	1184	1184	-0.203857	-0.99585	-0.0839844	0.163818	2.78516	1.28296	25/12/2018	15:22:42	55362	38.3459
0	1185	1185	-0.21582	-0.99585	-0.0839844	0.166992	2.72095	1.34546	25/12/2018	15:22:42	55362	38.4565
0	1186	1186	-0.21582	-0.99585	-0.0839844	0.115967	2.77515	1.34863	25/12/2018	15:22:42	55362	37.7319
0	1187	1187	-0.21582	-0.99585	-0.0959473	0.133057	2.74146	1.28931	25/12/2018	15:22:42	55362	37.9839
0	1188	1188	-0.21582	-0.99585	-0.0839844	0.125977	2.77783	1.37622	25/12/2018	15:22:42	55362	38.2258
0	1189	1189	-0.203857	-0.99585	-0.0717773	0.136963	2.76514	1.40845	25/12/2018	15:22:42	55362	40.0291
0	1190	1190	-0.191895	-1.01978	-0.0839844	0.161865	2.75415	1.38599	25/12/2018	15:22:42	55362	48.8621
0	1191	1191	-0.191895	-0.99585	-0.10791	0.119385	2.76807	1.36621	25/12/2018	15:22:42	55362	66.7937
0	1192	1192	-0.191895	-0.947998	-0.155762	0.0507813	2.76465	1.41406	25/12/2018	15:22:43	55363	86.2813
0	1193	1193	0.0959473	-1.7998	-0.143799	-0.0881348	2.78564	1.32959	25/12/2018	15:22:43	55363	128.045
0	1194	1194	-0.119873	-0.851807	-0.395996	-0.687012	2.78027	1.11157	25/12/2018	15:22:43	55363	136.093
0	1195	1195	-0.167969	-0.779785	-0.0239258	-1.27368	2.68701	0.743652	25/12/2018	15:22:43	55363	128.203
0	1196	1196	0.0478516	-0.911865	0.0598145	-1.54468	2.55103	0.641113	25/12/2018	15:22:43	55363	143.759
0	1197	1197	0.179932	-0.851807	0.0598145	-1.65381	2.48755	0.657471	25/12/2018	15:22:43	55363	153.555
0	1198	1198	0.227783	-1.00781	0	-1.67896	2.50952	0.653564	25/12/2018	15:22:43	55363	156.474
0	1199	1199	0.23999	-1.01978	-0.0717773	-1.64917	2.46851	0.651123	25/12/2018	15:22:43	55363	157.319
0	1200	1200	0.21582	-0.971924	-0.0478516	-1.59863	2.48633	0.692139	25/12/2018	15:22:43	55363	157.662
0	1201	1201	0.21582	-1.00781	-0.0717773	-1.64746	2.50269	0.692383	25/12/2018	15:22:43	55363	158.007
0	1202	1202	0.203857	-0.983887	-0.0717773	-1.59619	2.51221	0.685059	25/12/2018	15:22:44	55364	158.01
0	1203	1203	0.203857	-1.00781	-0.0598145	-1.65625	2.47241	0.625244	25/12/2018	15:22:44	55364	158.07
0	1204	1204	0.203857	-0.99585	-0.0598145	-1.64331	2.48706	0.677979	25/12/2018	15:22:44	55364	158.16
0	1205	1205	0.21582	-0.99585	-0.0598145	-1.6936	2.49316	0.669189	25/12/2018	15:22:44	55364	158.284
0	1206	1206	0.21582	-0.99585	-0.0598145	-1.64648	2.51489	0.643799	25/12/2018	15:22:44	55364	158.395
0	1207	1207	0.203857	-1.00781	-0.0598145	-1.62085	2.52197	0.743408	25/12/2018	15:22:44	55364	158.293
0	1208	1208	0.203857	-0.99585	-0.0598145	-1.61597	2.52515	0.736328	25/12/2018	15:22:44	55364	158.174
0	1209	1209	0.21582	-1.00781	-0.0598145	-1.62915	2.47778	0.683105	25/12/2018	15:22:44	55364	158.36
0	1210	1210	0.203857	-1.00781	-0.0598145	-1.63232	2.50708	0.702148	25/12/2018	15:22:44	55364	158.359
0	1211	1211	0.21582	-0.99585	-0.0598145	-1.62842	2.50024	0.694336	25/12/2018	15:22:45	55365	158.253
0	1212	1212	0.203857	-1.00781	-0.0598145	-1.63428	2.57446	0.686768	25/12/2018	15:22:45	55365	158.221
0	1213	1213	0.203857	-1.00781	-0.0598145	-1.65845	2.51392	0.704834	25/12/2018	15:22:45	55365	158.142
0	1214	1214	0.203857	-1.00781	-0.0598145	-1.65015	2.55444	0.716797	25/12/2018	15:22:45	55365	157.94
0	1215	1215	0.203857	-1.00781	-0.0598145	-1.62915	2.58276	0.69043	25/12/2018	15:22:45	55365	157.719
0	1216	1216	0.203857	-1.00781	-0.0598145	-1.64917	2.53394	0.640137	25/12/2018	15:22:45	55365	157.634
0	1217	1217	0.203857	-0.99585	-0.0598145	-1.6355	2.5022	0.735352	25/12/2018	15:22:45	55365	157.556
0	1218	1218	0.21582	-1.00781	-0.0598145	-1.59155	2.52222	0.64917	25/12/2018	15:22:45	55365	157.493
0	1219	1219	0.203857	-1.00781	-0.0478516	-1.59229	2.53784	0.623291	25/12/2018	15:22:45	55365	157.125
0	1220	1220	0.203857	-1.00781	-0.0478516	-1.63623	2.51953	0.663574	25/12/2018	15:22:45	55365	156.635
0	1221	1221	0.203857	-0.99585	-0.0478516	-1.62939	2.521	0.657471	25/12/2018	15:22:46	55366	156.186
0	1222	1222	0.203857	-0.99585	-0.0598145	-1.59473	2.55005	0.630127	25/12/2018	15:22:46	55366	155.997
0	1223	1223	0.23999	-0.947998	-0.0717773	-1.57764	2.58716	0.594971	25/12/2018	15:22:46	55366	155.936
0	1224	1224	0.191895	-1.01978	-0.131836	-1.54199	2.60083	0.584473	25/12/2018	15:22:46	55366	155.311
0	1225	1225	0.119873	-1.06787	-0.0478516	-1.5083	2.58032	0.520752	25/12/2018	15:22:46	55366	153.944
0	1226	1226	0.119873	-1.01978	-0.0358887	-1.54419	2.6062	0.647949	25/12/2018	15:22:46	55366	152.979
0	1227	1227	0.155762	-1.00781	-0.0717773	-1.54321	2.59058	0.656982	25/12/2018	15:22:46	55366	153.086
0	1228	1228	0.155762	-1.00781	-0.0717773	-1.55811	2.5791	0.548828	25/12/2018	15:22:46	55366	153.333
0	1229	1229	0.155762	-1.00781	-0.0717773	-1.48218	2.57715	0.586182	25/12/2018	15:22:46	55366	153.308
0	1230	1230	0.155762	-1.01978	-0.0839844	-1.49707	2.56421	0.547607	25/12/2018	15:22:46	55366	153.282
0	1231	1231	0.155762	-0.99585	-0.0717773	-1.5603	2.58423	0.5979	25/12/2018	15:22:47	55367	153.362
0	1232	1232	0.155762	-1.01978	-0.0598145	-1.53394	2.54175	0.636475	25/12/2018	15:22:47	55367	153.144
0	1233	1233	0.155762	-1.00781	-0.0598145	-1.53662	2.5957	0.608643	25/12/2018	15:22:47	55367	152.98
0	1234	1234	0.155762	-1.00781	-0.0598145	-1.51978	2.57031	0.594971	25/12/2018	15:22:47	55367	152.986
0	1235	1235	0.155762	-1.00781	-0.0717773	-1.51953	2.57056	0.538574	25/12/2018	15:22:47	55367	153.034
0	1236	1236	0.155762	-1.00781	-0.0717773	-1.50049	2.60034	0.538574	25/12/2018	15:22:47	55367	152.79
0	1237	1237	0.131836	-0.959961	-0.0959473	-1.50781	2.5769	0.580811	25/12/2018	15:22:47	55367	152.414
0	1238	1238	0.155762	-1.03198	-0.10791	-1.49512	2.62573	0.613037	25/12/2018	15:22:47	55367	151.794
0	1239	1239	0.119873	-1.00781	-0.0717773	-1.50708	2.58691	0.611084	25/12/2018	15:22:47	55367	151.479
0	1240	1240	0.119873	-1.03198	-0.0598145	-1.48169	2.64087	0.499756	25/12/2018	15:22:47	55367	150.91
0	1241	1241	0.143799	-1.00781	-0.0598145	-1.5022	2.62964	0.597656	25/12/2018	15:22:48	55368	151.298
0	1242	1242	0.143799	-1.01978	-0.0717773	-1.51587	2.63208	0.472168	25/12/2018	15:22:48	55368	151.601
0	1243	1243	0.131836	-1.00781	-0.0598145	-1.52271	2.63452	0.544922	25/12/2018	15:22:48	55368	151.364
0	1244	1244	0.131836	-1.00781	-0.0717773	-1.52661	2.64331	0.488281	25/12/2018	15:22:48	55368	151.191
0	1245	1245	0.131836	-1.01978	-0.0839844	-1.49292	2.55322	0.586182	25/12/2018	15:22:48	55368	150.887
0	1246	1246	0.131836	-1.00781	-0.0717773	-1.4895	2.65527	0.604004	25/12/2018	15:22:48	55368	150.937
0	1247	1247	0.131836	-1.01978	-0.0598145	-1.48853	2.60522	0.55835	25/12/2018	15:22:48	55368	150.971
0	1248	1248	0.131836	-1.00781	-0.0598145	-1.49878	2.60034	0.569092	25/12/2018	15:22:48	55368	151.191
0	1249	1249	0.131836	-1.00781	-0.0598145	-1.48657	2.63062	0.542236	25/12/2018	15:22:48	55368	151.197
0	1250	1250	0.143799	-1.03198	-0.0598145	-1.50732	2.63525	0.498291	25/12/2018	15:22:48	55368	151.317
0	1251	1251	0.131836	-0.99585	-0.0598145	-1.50195	2.62988	0.592529	25/12/2018	15:22:49	55369	151.233
0	1252	1252	0.131836	-1.03198	-0.0598145	-1.4978	2.6123	0.564697	25/12/2018	15:22:49	55369	151.139
0	1253	1253	0.119873	-1.00781	-0.0598145	-1.57471	2.66797	0.527832	25/12/2018	15:22:49	55369	150.954
0	1254	1254	0.143799	-1.01978	-0.0717773	-1.51807	2.64282	0.499756	25/12/2018	15:22:49	55369	150.895
0	1255	1255	0.131836	-1.00781	-0.0598145	-1.53931	2.65063	0.562744	25/12/2018	15:22:49	55369	151.221
0	1256	1256	0.143799	-1.00781	-0.0598145	-1.52783	2.59497	0.567383	25/12/2018	15:22:49	55369	151.278
0	1257	1257	0.143799	-1.01978	-0.0717773	-1.51147	2.6167	0.529541	25/12/2018	15:22:49	55369	151.376
0	1258	1258	0.143799	-1.00781	-0.0598145	-1.49829	2.59375	0.478516	25/12/2018	15:22:49	55369	151.447
0	1259	1259	0.143799	-1.01978	-0.0598145	-1.53271	2.61938	0.592285	25/12/2018	15:22:49	55369	151.459
0	1260	1260	0.131836	-1.00781	-0.0598145	-1.49243	2.64648	0.52417	25/12/2018	15:22:49	55369	151.431
0	1261	1261	0.143799	-1.01978	-0.0717773	-1.44775	2.61499	0.626709	25/12/2018	15:22:50	55370	151.427
0	1262	1262	0.131836	-1.00781	-0.0717773	-1.48438	2.62036	0.607666	25/12/2018	15:22:50	55370	151.46
0	1263	1263	0.143799	-1.01978	-0.0598145	-1.4834	2.64111	0.568848	25/12/2018	15:22:50	55370	151.619
0	1264	1264	0.131836	-1.00781	-0.0598145	-1.48267	2.62549	0.567139	25/12/2018	15:22:50	55370	151.79
0	1265	1265	0.131836	-1.01978	-0.0717773	-1.4834	2.63745	0.596924	25/12/2018	15:22:50	55370	151.558
0	1266	1266	0.143799	-1.01978	-0.0717773	-1.5127	2.63892	0.639893	25/12/2018	15:22:50	55370	151.766
0	1267	1267	0.143799	-1.01978	-0.0717773	-1.5188	2.62378	0.593262	25/12/2018	15:22:50	55370	151.792
0	1268	1268	0.131836	-1.00781	-0.0717773	-1.49585	2.6416	0.583496	25/12/2018	15:22:50	55370	151.871
0	1269	1269	0.119873	-0.983887	-0.0717773	-1.44702	2.59961	0.595947	25/12/2018	15:22:50	55370	151.916
0	1270	1270	0.0839844	-1.00781	-0.0598145	-1.40991	2.61108	0.612305	25/12/2018	15:22:51	55371	151.663
0	1271	1271	0.0959473	-1.04395	-0.0717773	-1.36035	2.69312	0.679199	25/12/2018	15:22:51	55371	151.579
0	1272	1272	0.155762	-1.03198	-0.0839844	-1.36841	2.64331	0.796875	25/12/2018	15:22:51	55371	152.543
0	1273	1273	0.131836	-0.99585	-0.0959473	-1.34424	2.64551	0.792969	25/12/2018	15:22:51	55371	153.135
0	1274	1274	0.10791	-1.00781	-0.0839844	-1.31934	2.66675	0.837402	25/12/2018	15:22:51	55371	152.898
0	1275	1275	0.119873	-1.01978	-0.0839844	-1.33228	2.64673	0.826416	25/12/2018	15:22:51	55371	153.286
0	1276	1276	0.10791	-1.01978	-0.0839844	-1.33301	2.66406	0.8479	25/12/2018	15:22:51	55371	153.687
0	1277	1277	0.119873	-1.00781	-0.0717773	-1.33618	2.66064	0.831787	25/12/2018	15:22:51	55371	154.097
0	1278	1278	0.119873	-1.01978	-0.0717773	-1.36157	2.67749	0.807617	25/12/2018	15:22:51	55371	154.333
0	1279	1279	0.10791	-1.01978	-0.0717773	-1.29614	2.61206	0.917969	25/12/2018	15:22:51	55371	154.07
0	1280	1280	0.10791	-1.00781	-0.0717773	-1.33447	2.65894	0.850586	25/12/2018	15:22:52	55372	153.877
0	1281	1281	0.10791	-1.01978	-0.0717773	-1.35107	2.677	0.824463	25/12/2018	15:22:52	55372	153.738
0	1282	1282	0.10791	-1.01978	-0.0717773	-1.30737	2.6333	0.856201	25/12/2018	15:22:52	55372	153.653
0	1283	1283	0.10791	-1.00781	-0.0717773	-1.34229	2.71289	0.778809	25/12/2018	15:22:52	55372	153.805
0	1284	1284	0.119873	-1.01978	-0.0717773	-1.3252	2.67749	0.819092	25/12/2018	15:22:52	55372	153.729
0	1285	1285	0.10791	-1.00781	-0.0717773	-1.29419	2.6792	0.811035	25/12/2018	15:22:52	55372	153.282
0	1286	1286	0.119873	-1.00781	-0.0717773	-1.32153	2.677	0.835205	25/12/2018	15:22:52	55372	153.428
0	1287	1287	0.10791	-1.00781	-0.0717773	-1.33032	2.67212	0.89624	25/12/2018	15:22:52	55372	153.434
0	1288	1288	0.119873	-1.01978	-0.0717773	-1.2522	2.70142	0.800049	25/12/2018	15:22:52	55372	153.026
0	1289	1289	0.10791	-1.01978	-0.0717773	-1.34717	2.66821	0.748047	25/12/2018	15:22:52	55372	153.01
0	1290	1290	0.119873	-1.01978	-0.0717773	-1.32275	2.70142	0.932129	25/12/2018	15:22:53	55373	152.943
0	1291	1291	0.10791	-1.00781	-0.0717773	-1.30396	2.66235	0.844238	25/12/2018	15:22:53	55373	152.996
0	1292	1292	0.0959473	-1.01978	-0.0717773	-1.28491	2.63745	0.716797	25/12/2018	15:22:53	55373	152.423
0	1293	1293	0.10791	-1.01978	-0.0717773	-1.28662	2.67017	0.788818	25/12/2018	15:22:53	55373	151.95
0	1294	1294	0.10791	-1.01978	-0.0717773	-1.30322	2.65576	0.782227	25/12/2018	15:22:53	55373	152.187
0	1295	1295	0.10791	-1.01978	-0.0717773	-1.27686	2.67847	0.843994	25/12/2018	15:22:53	55373	152.199
0	1296	1296	0.10791	-1.01978	-0.0598145	-1.2832	2.70435	0.765137	25/12/2018	15:22:53	55373	151.769
0	1297	1297	0.10791	-1.00781	-0.0717773	-1.22534	2.68774	0.790283	25/12/2018	15:22:53	55373	150.937
0	1298	1298	0.10791	-1.01978	-0.0717773	-1.24487	2.66113	0.812012	25/12/2018	15:22:53	55373	150.293
0	1299	1299	0.119873	-1.03198	-0.167969	-1.25195	2.66479	0.814453	25/12/2018	15:22:53	55373	149.275
0	1300	1300	0.23999	-0.923828	0.0598145	-1.2251	2.71533	0.819092	25/12/2018	15:22:54	55374	150.869
0	1301	1301	0.203857	-1.00781	-0.251953	-1.16724	2.72827	0.633057	25/12/2018	15:22:54	55374	150.754
0	1302	1302	0.179932	-1.05591	-0.167969	-1.2334	2.71265	0.547119	25/12/2018	15:22:54	55374	147.471
0	1303	1303	0.131836	-0.827881	0.0239258	-1.26855	2.75732	0.525391	25/12/2018	15:22:54	55374	147.475
0	1304	1304	0.0478516	-1.07983	-0.0839844	-1.2168	2.698	0.509277	25/12/2018	15:22:54	55374	144.688
0	1305	1305	0.167969	-1.10376	-0.0839844	-1.26709	2.7644	0.476318	25/12/2018	15:22:54	55374	144.23
0	1306	1306	0.179932	-1.15186	-0.167969	-1.19971	2.73169	0.358643	25/12/2018	15:22:54	55374	145.498
0	1307	1307	0.0358887	-1.19995	0	-1.37988	2.74805	0.314941	25/12/2018	15:22:54	55374	143.47
0	1308	1308	0.21582	-0.839844	-0.0239258	-1.4541	2.64844	0.273682	25/12/2018	15:22:54	55374	143.831
0	1309	1309	0.0717773	-0.803955	-0.143799	-1.57104	2.63354	0.306152	25/12/2018	15:22:54	55374	143.968
0	1310	1310	0.131836	-0.959961	-0.167969	-1.50537	2.67017	0.416504	25/12/2018	15:22:55	55375	140.665
0	1311	1311	0.467773	-1.07983	-0.359863	-1.47192	2.69604	0.184814	25/12/2018	15:22:55	55375	143.961
0	1312	1312	-0.0119629	-1.0918	0.0717773	-1.26563	2.77515	0.10083	25/12/2018	15:22:55	55375	143.028
0	1313	1313	-0.0478516	-1.05591	-0.0717773	-1.11133	2.86035	0.108154	25/12/2018	15:22:55	55375	134.945
0	1314	1314	-0.143799	-1.06787	-0.0358887	-1.42676	2.76294	-0.13916	25/12/2018	15:22:55	55375	132.152
0	1315	1315	0.251953	-0.839844	0.0839844	-1.4502	2.65063	-0.140137	25/12/2018	15:22:55	55375	138.932
0	1316	1316	0.0959473	-0.947998	-0.0478516	-1.47827	2.72241	-0.104004	25/12/2018	15:22:55	55375	143.03
0	1317	1317	-0.119873	-1.03198	0.0717773	-1.61499	2.62598	0.0219727	25/12/2018	15:22:55	55375	135.123
0	1318	1318	0.131836	-0.899902	-0.0478516	-1.69849	2.63013	0.171875	25/12/2018	15:22:55	55375	136.505
0	1319	1319	0.311768	-1.03198	-0.0839844	-1.6936	2.53687	0.172119	25/12/2018	15:22:55	55375	144.101
0	1320	1320	0.10791	-0.983887	0	-1.64526	2.64502	0.0441895	25/12/2018	15:22:56	55376	144.048
0	1321	1321	-0.23999	-1.18799	-0.0839844	-1.33789	2.81006	0.0229492	25/12/2018	15:22:56	55376	135.373
0	1322	1322	0.131836	-0.99585	-0.0239258	-1.60278	2.62012	-0.0322266	25/12/2018	15:22:56	55376	136.985
0	1323	1323	0.275879	-0.671875	0.119873	-1.6123	2.57617	-0.257324	25/12/2018	15:22:56	55376	146.167
0	1324	1324	0.155762	-1.19995	0	-1.5686	2.63403	-0.060791	25/12/2018	15:22:56	55376	145.219
0	1325	1325	-0.0717773	-0.923828	-0.0598145	-1.55347	2.66772	0.10791	25/12/2018	15:22:56	55376	139.266
0	1326	1326	0.539795	-0.743896	-0.143799	-1.68359	2.54492	0.198242	25/12/2018	15:22:56	55376	145.456
0	1327	1327	0.359863	-0.983887	0.407959	-1.59839	2.63696	0.0693359	25/12/2018	15:22:56	55376	148.804
0	1328	1328	-0.227783	-1.18799	-0.0119629	-1.40552	2.71338	0.0322266	25/12/2018	15:22:56	55376	139.482
0	1329	1329	0.143799	-0.983887	0.0119629	-1.66602	2.57715	-0.0688477	25/12/2018	15:22:56	55376	136.826
0	1330	1330	0.287842	-0.539795	-0.10791	-1.66895	2.5376	-0.148438	25/12/2018	15:22:57	55377	146.018
0	1331	1331	-0.0239258	-1.31982	0.0478516	-1.40894	2.67944	-0.0576172	25/12/2018	15:22:57	55377	141.876
0	1332	1332	0.0478516	-1.05591	-0.0717773	-1.57935	2.63281	0.140137	25/12/2018	15:22:57	55377	135.899
0	1333	1333	0.755859	-0.299805	-0.10791	-1.67212	2.62183	-0.0158691	25/12/2018	15:22:57	55377	147.963
0	1334	1334	-0.119873	-1.2478	0.0839844	-1.31055	2.78442	-0.0471191	25/12/2018	15:22:57	55377	146.481
0	1335	1335	0.203857	-0.443848	0.0717773	-1.32104	2.78491	-0.131348	25/12/2018	15:22:57	55377	137.32
0	1336	1336	-0.0119629	-1.48779	0.263916	-1.43335	2.62744	-0.306885	25/12/2018	15:22:57	55377	139.182
0	1337	1337	0.0119629	-1.10376	0.0598145	-1.39355	2.75269	-0.115967	25/12/2018	15:22:57	55377	137.448
0	1338	1338	0.383789	-0.779785	-0.0478516	-1.3877	2.698	0.29248	25/12/2018	15:22:57	55377	145.344
0	1339	1339	0.119873	-1.15186	0.299805	-1.52734	2.62793	0.361816	25/12/2018	15:22:58	55378	146.903
0	1340	1340	-0.119873	-0.983887	0.311768	-1.53833	2.59741	0.4104	25/12/2018	15:22:58	55378	140.027
0	1341	1341	-0.0478516	-0.851807	-0.0239258	-1.62476	2.50024	0.59375	25/12/2018	15:22:58	55378	140.849
0	1342	1342	0.0358887	-1.34399	-0.203857	-1.67676	2.54443	0.399658	25/12/2018	15:22:58	55378	147.969
0	1343	1343	0	-1.12793	-0.10791	-1.58154	2.59766	0.626953	25/12/2018	15:22:58	55378	151.636
0	1344	1344	0.203857	-1.05591	-0.0598145	-1.63672	2.4917	0.718506	25/12/2018	15:22:58	55378	155.848
0	1345	1345	0.0478516	-0.767822	-0.119873	-1.66016	2.44141	0.786621	25/12/2018	15:22:58	55378	158.035
0	1346	1346	0.335938	-0.959961	0.131836	-1.70801	2.39722	0.924072	25/12/2018	15:22:58	55378	160.888
0	1347	1347	0.21582	-0.947998	-0.0478516	-1.70288	2.36426	0.881836	25/12/2018	15:22:58	55378	161.924
0	1348	1348	0.10791	-0.923828	0.155762	-1.77588	2.3457	0.80127	25/12/2018	15:22:58	55378	161.552
0	1349	1349	0.23999	-0.923828	0.0119629	-1.79956	2.33472	0.776123	25/12/2018	15:22:59	55379	162.121
0	1350	1350	0.311768	-0.971924	0.0119629	-1.78394	2.32349	0.83252	25/12/2018	15:22:59	55379	163.593
0	1351	1351	0.323975	-0.935791	0	-1.78174	2.35596	0.68457	25/12/2018	15:22:59	55379	163.853
0	1352	1352	0.335938	-0.983887	0.0239258	-1.73901	2.36621	0.651367	25/12/2018	15:22:59	55379	163.581
0	1353	1353	0.311768	-0.947998	0.0358887	-1.78857	2.39111	0.691895	25/12/2018	15:22:59	55379	163.276
0	1354	1354	0.3479	-0.99585	0.0239258	-1.7644	2.29004	0.717041	25/12/2018	15:22:59	55379	163.017
0	1355	1355	0.323975	-0.947998	0.0119629	-1.72461	2.35522	0.70874	25/12/2018	15:22:59	55379	162.687
0	1356	1356	0.335938	-0.971924	0.0239258	-1.75732	2.35327	0.712402	25/12/2018	15:22:59	55379	162.226
0	1357	1357	0.335938	-0.971924	0.0239258	-1.75342	2.34106	0.724854	25/12/2018	15:22:59	55379	162.311
0	1358	1358	0.323975	-0.959961	0.0119629	-1.80054	2.35571	0.651367	25/12/2018	15:22:59	55379	162.637
0	1359	1359	0.395996	-0.899902	-0.0239258	-1.78735	2.40161	0.619141	25/12/2018	15:23:00	55380	163.098
0	1360	1360	0.455811	-1.04395	-0.0119629	-1.88037	2.32886	0.556396	25/12/2018	15:23:00	55380	163.255
0	1361	1361	0.359863	-0.983887	-0.0239258	-1.94165	2.24561	0.599854	25/12/2018	15:23:00	55380	163.271
0	1362	1362	0.527832	-1.05591	0.0478516	-1.98291	2.14087	0.614258	25/12/2018	15:23:00	55380	163.35
0	1363	1363	0.407959	-0.923828	0.0239258	-2.13843	2.10767	0.514893	25/12/2018	15:23:00	55380	163.471
0	1364	1364	0.527832	-0.791992	0.0717773	-2.1311	2.08203	0.435059	25/12/2018	15:23:00	55380	163.816
0	1365	1365	0.431885	-0.755859	0.119873	-2.09375	2.0813	0.510498	25/12/2018	15:23:00	55380	163.933
0	1366	1366	0.383789	-0.779785	0.119873	-2.11206	2.04883	0.387695	25/12/2018	15:23:00	55380	163.872
0	1367	1367	0.455811	-0.899902	0.0358887	-2.10327	2.10278	0.484863	25/12/2018	15:23:00	55380	164.14
0	1368	1368	0.431885	-0.923828	0.0839844	-2.10083	2.11621	0.560303	25/12/2018	15:23:00	55380	164.005
0	1369	1369	0.455811	-0.911865	0.0598145	-2.1394	2.125	0.540283	25/12/2018	15:23:01	55381	163.85
0	1370	1370	0.431885	-0.923828	0.0717773	-2.09839	2.06592	0.504883	25/12/2018	15:23:01	55381	163.963
0	1371	1371	0.443848	-0.899902	0.0598145	-2.12988	2.11792	0.433105	25/12/2018	15:23:01	55381	163.94
0	1372	1372	0.443848	-0.935791	0.0717773	-2.0813	2.14282	0.449951	25/12/2018	15:23:01	55381	164.039
0	1373	1373	0.443848	-0.911865	0.0717773	-2.07324	2.11621	0.479004	25/12/2018	15:23:01	55381	164.001
0	1374	1374	0.443848	-0.923828	0.0598145	-2.10522	2.13184	0.5271	25/12/2018	15:23:01	55381	163.576
0	1375	1375	0.443848	-0.923828	0.0717773	-2.11377	2.13062	0.516602	25/12/2018	15:23:01	55381	163.091
0	1376	1376	0.443848	-0.923828	0.0717773	-2.03491	2.08179	0.486816	25/12/2018	15:23:01	55381	162.592
0	1377	1377	0.539795	-0.899902	0.10791	-2.06494	2.08813	0.488037	25/12/2018	15:23:01	55381	162.337
0	1378	1378	0.467773	-0.947998	0.0358887	-2.01904	2.17432	0.338867	25/12/2018	15:23:01	55381	161.975
0	1379	1379	0.275879	-1.12793	0.10791	-1.96265	2.21582	0.354004	25/12/2018	15:23:02	55382	161.066
0	1380	1380	0.359863	-0.923828	0.0839844	-2.00806	2.16846	0.294922	25/12/2018	15:23:02	55382	160.174
0	1381	1381	0.359863	-0.935791	0.0598145	-2.0022	2.15601	0.305664	25/12/2018	15:23:02	55382	160.2
0	1382	1382	0.383789	-0.935791	0.0717773	-1.9978	2.17505	0.200684	25/12/2018	15:23:02	55382	159.88
0	1383	1383	0.383789	-0.959961	0.0717773	-1.99927	2.12817	0.340332	25/12/2018	15:23:02	55382	159.588
0	1384	1384	0.371826	-0.935791	0.0717773	-1.99805	2.13892	0.259033	25/12/2018	15:23:02	55382	159.572
0	1385	1385	0.383789	-0.947998	0.0717773	-2.01196	2.18091	0.292236	25/12/2018	15:23:02	55382	159.674
0	1386	1386	0.383789	-0.947998	0.0598145	-2.02686	2.22827	0.321533	25/12/2018	15:23:02	55382	159.728
0	1387	1387	0.371826	-0.947998	0.0717773	-1.99756	2.19214	0.37793	25/12/2018	15:23:02	55382	159.702
0	1388	1388	0.383789	-0.947998	0.0717773	-1.96973	2.1853	0.378906	25/12/2018	15:23:02	55382	159.875
0	1389	1389	0.371826	-0.947998	0.0717773	-1.99658	2.21094	0.394287	25/12/2018	15:23:03	55383	159.824
0	1390	1390	0.383789	-0.935791	0.0717773	-2.00757	2.18579	0.307129	25/12/2018	15:23:03	55383	159.94
0	1391	1391	0.371826	-0.947998	0.0717773	-2.02173	2.20215	0.321533	25/12/2018	15:23:03	55383	160.133
0	1392	1392	0.371826	-0.947998	0.0717773	-2.08057	2.26343	0.3396	25/12/2018	15:23:03	55383	160.065
0	1393	1393	0.359863	-0.911865	0.0598145	-2.02466	2.25195	0.371094	25/12/2018	15:23:03	55383	159.993
0	1394	1394	0.21582	-0.803955	0.0358887	-1.98682	2.22095	0.381592	25/12/2018	15:23:03	55383	159.588
0	1395	1395	0.323975	-1.03198	0	-1.75415	2.39648	0.642334	25/12/2018	15:23:03	55383	159.273
0	1396	1396	0.191895	-0.99585	-0.0598145	-1.48877	2.53247	0.717285	25/12/2018	15:23:03	55383	158.984
0	1397	1397	0.251953	-1.17578	-0.0119629	-1.37866	2.58032	0.806885	25/12/2018	15:23:03	55383	158.217
0	1398	1398	0.191895	-0.983887	-0.0717773	-1.35889	2.58911	0.841553	25/12/2018	15:23:04	55384	157.994
0	1399	1399	0.155762	-1.01978	-0.0478516	-1.37817	2.53027	0.839111	25/12/2018	15:23:04	55384	157.302
0	1400	1400	0.191895	-1.04395	-0.0239258	-1.39575	2.56714	0.873779	25/12/2018	15:23:04	55384	157.161
0	1401	1401	0.167969	-0.99585	-0.0358887	-1.33032	2.57593	0.794189	25/12/2018	15:23:04	55384	156.97
0	1402	1402	0.155762	-1.01978	-0.0358887	-1.33032	2.57593	0.794189	25/12/2018	15:23:04	55384	156.6
0	1403	1403	0.179932	-1.01978	-0.0358887	-1.40674	2.55225	0.794434	25/12/2018	15:23:04	55384	156.889
0	1404	1404	0.155762	-1.00781	-0.0358887	-1.3501	2.55981	0.850586	25/12/2018	15:23:04	55384	156.975
0	1405	1405	0.155762	-1.00781	-0.0358887	-1.38086	2.62183	0.821777	25/12/2018	15:23:04	55384	156.652
0	1406	1406	0.155762	-1.01978	-0.0358887	-1.36694	2.51758	0.74585	25/12/2018	15:23:04	55384	156.39
0	1407	1407	0.167969	-1.00781	-0.0358887	-1.42529	2.57568	0.870605	25/12/2018	15:23:04	55384	156.571
0	1408	1408	0.167969	-1.00781	-0.0358887	-1.41138	2.57642	0.833984	25/12/2018	15:23:05	55385	156.85
0	1409	1409	0.155762	-1.00781	-0.0239258	-1.37012	2.57788	0.819092	25/12/2018	15:23:05	55385	156.916
0	1410	1410	0.167969	-1.00781	-0.0239258	-1.36279	2.53979	0.771729	25/12/2018	15:23:05	55385	156.924
0	1411	1411	0.167969	-1.00781	-0.0358887	-1.36279	2.53979	0.782227	25/12/2018	15:23:05	55385	157
0	1412	1412	0.167969	-1.00781	-0.0239258	-1.38818	2.55811	0.82666	25/12/2018	15:23:05	55385	157.249
0	1413	1413	0.167969	-1.01978	-0.0358887	-1.39648	2.521	0.845459	25/12/2018	15:23:05	55385	157.087
0	1414	1414	0.155762	-1.01978	-0.0358887	-1.37939	2.55615	0.828125	25/12/2018	15:23:05	55385	156.899
0	1415	1415	0.167969	-1.00781	-0.0358887	-1.36646	2.50562	0.752197	25/12/2018	15:23:05	55385	156.881
0	1416	1416	0.155762	-1.00781	-0.0239258	-1.36621	2.53467	0.862549	25/12/2018	15:23:05	55385	157.118
0	1417	1417	0.167969	-1.01978	-0.0239258	-1.37988	2.53882	0.803955	25/12/2018	15:23:05	55385	156.849
0	1418	1418	0.167969	-1.00781	-0.0239258	-1.36353	2.521	0.809326	25/12/2018	15:23:06	55386	155.932
0	1419	1419	0.167969	-1.00781	-0.0239258	-1.37598	2.55933	0.787109	25/12/2018	15:23:06	55386	154.712
0	1420	1420	0.227783	-0.971924	-0.0358887	-1.44507	2.55786	0.829346	25/12/2018	15:23:06	55386	153.921
0	1421	1421	0.251953	-1.00781	-0.10791	-1.34204	2.59912	0.714111	25/12/2018	15:23:06	55386	153.609
0	1422	1422	-0.0119629	-1.18799	-0.119873	-1.3418	2.67529	0.490723	25/12/2018	15:23:06	55386	149.675
0	1423	1423	0	-1.03198	-0.0119629	-1.45117	2.61914	0.333008	25/12/2018	15:23:06	55386	145.364
0	1424	1424	0.0959473	-0.983887	0.10791	-1.59717	2.57495	0.0632324	25/12/2018	15:23:06	55386	146.173
0	1425	1425	0.143799	-0.947998	0.0839844	-1.58228	2.55151	0.19165	25/12/2018	15:23:06	55386	147.216
0	1426	1426	0.143799	-1.01978	0.0478516	-1.6167	2.55005	0.243652	25/12/2018	15:23:06	55386	147.063
0	1427	1427	0.167969	-1.01978	0.0239258	-1.63208	2.54736	0.109131	25/12/2018	15:23:06	55386	147.213
0	1428	1428	0.167969	-1.00781	0.0358887	-1.61694	2.51904	0.143799	25/12/2018	15:23:07	55387	148.609
0	1429	1429	0.155762	-0.99585	0.0239258	-1.59814	2.55786	0.136719	25/12/2018	15:23:07	55387	149.846
0	1430	1430	0.0358887	-1.00781	0.0119629	-1.59863	2.5061	0.185059	25/12/2018	15:23:07	55387	150.506
0	1431	1431	0.167969	-1.13989	0.0839844	-1.67163	2.50781	0.333252	25/12/2018	15:23:07	55387	152.56
0	1432	1432	0.395996	-0.875977	0.143799	-1.78442	2.40479	0.622803	25/12/2018	15:23:07	55387	156.88
0	1433	1433	0.431885	-0.887939	0.0598145	-1.79565	2.32446	0.675049	25/12/2018	15:23:07	55387	159.926
0	1434	1434	0.467773	-1.04395	-0.10791	-1.89111	2.23071	0.780029	25/12/2018	15:23:07	55387	161.788
0	1435	1435	0.455811	-0.99585	-0.203857	-2.03149	2.10718	0.726563	25/12/2018	15:23:07	55387	162.722
0	1436	1436	0.467773	-0.911865	0	-2.11499	2	0.628906	25/12/2018	15:23:07	55387	164.512
0	1437	1437	0.419922	-0.935791	0.0717773	-2.06201	2.10181	0.645996	25/12/2018	15:23:07	55387	165.937
0	1438	1438	0.47998	-0.983887	0.0239258	-2.09912	2.11621	0.650635	25/12/2018	15:23:08	55388	166.28
0	1439	1439	0.455811	-0.911865	0.0358887	-2.01709	2.09766	0.664551	25/12/2018	15:23:08	55388	166.572
0	1440	1440	0.467773	-0.923828	0.0478516	-1.9856	2.16016	0.666992	25/12/2018	15:23:08	55388	166.517
0	1441	1441	0.443848	-0.899902	0.0478516	-2.0603	2.1001	0.653076	25/12/2018	15:23:08	55388	166.263
0	1442	1442	0.455811	-0.935791	0.0478516	-2.06201	2.10034	0.599121	25/12/2018	15:23:08	55388	166.029
0	1443	1443	0.455811	-0.911865	0.0478516	-1.98096	2.13379	0.629639	25/12/2018	15:23:08	55388	165.769
0	1444	1444	0.455811	-0.923828	0.0478516	-2.0166	2.11841	0.658203	25/12/2018	15:23:08	55388	165.647
0	1445	1445	0.443848	-0.911865	0.0358887	-2.02905	2.10205	0.588379	25/12/2018	15:23:08	55388	165.519
0	1446	1446	0.443848	-0.911865	0.0598145	-2.01123	2.12183	0.60083	25/12/2018	15:23:08	55388	165.344
0	1447	1447	0.455811	-0.911865	0.0598145	-1.99536	2.18286	0.557861	25/12/2018	15:23:08	55388	165.107
0	1448	1448	0.443848	-0.911865	0.0478516	-2.0105	2.10962	0.596436	25/12/2018	15:23:09	55389	165.161
0	1449	1449	0.443848	-0.911865	0.0478516	-1.98633	2.1084	0.597412	25/12/2018	15:23:09	55389	165.202
0	1450	1450	0.443848	-0.923828	0.0478516	-1.98999	2.1394	0.569336	25/12/2018	15:23:09	55389	165.016
0	1451	1451	0.443848	-0.911865	0.0478516	-2.02808	2.17969	0.585693	25/12/2018	15:23:09	55389	165.039
0	1452	1452	0.443848	-0.923828	0.0478516	-2.06226	2.14136	0.644775	25/12/2018	15:23:09	55389	165.093
0	1453	1453	0.443848	-0.911865	0.0478516	-2.00708	2.14038	0.644775	25/12/2018	15:23:09	55389	165.457
0	1454	1454	0.443848	-0.923828	0.0478516	-1.97949	2.14282	0.575684	25/12/2018	15:23:09	55389	165.917
0	1455	1455	0.419922	-0.923828	0.0478516	-1.98193	2.15674	0.653809	25/12/2018	15:23:09	55389	166.174
0	1456	1456	0.3479	-0.899902	0.0478516	-2.01953	2.14771	0.64209	25/12/2018	15:23:09	55389	166.475
0	1457	1457	0.647949	-0.899902	0	-1.9668	2.16064	0.764893	25/12/2018	15:23:10	55390	167.145
0	1458	1458	0.443848	-0.923828	-0.131836	-1.98511	2.0769	0.853027	25/12/2018	15:23:10	55390	167.429
0	1459	1459	0.551758	-0.959961	0.0239258	-1.92017	2.12378	0.791016	25/12/2018	15:23:10	55390	167.693
0	1460	1460	0.467773	-0.935791	0.0119629	-1.96094	2.1123	0.791016	25/12/2018	15:23:10	55390	168.357
0	1461	1461	0.455811	-0.899902	-0.0119629	-1.97388	2.12476	0.789307	25/12/2018	15:23:10	55390	168.772
0	1462	1462	0.431885	-0.923828	0	-1.93701	2.17969	0.903809	25/12/2018	15:23:10	55390	169.474
0	1463	1463	0.431885	-0.947998	0.0239258	-1.9082	2.12646	0.81543	25/12/2018	15:23:10	55390	169.931
0	1464	1464	0.311768	-0.911865	0.0119629	-1.94116	2.16431	0.911133	25/12/2018	15:23:10	55390	169.771
0	1465	1465	0.455811	-0.815918	-0.0358887	-1.8689	2.23291	0.96582	25/12/2018	15:23:10	55390	170.184
0	1466	1466	0.503906	-0.947998	0.0119629	-1.7207	2.19922	1.11816	25/12/2018	15:23:10	55390	170.42
0	1467	1467	0.551758	-0.875977	-0.0358887	-1.77612	2.21094	1.09131	25/12/2018	15:23:11	55391	170.658
0	1468	1468	0.467773	-0.815918	-0.0717773	-1.73486	2.21387	0.961914	25/12/2018	15:23:11	55391	170.691
0	1469	1469	0.467773	-0.935791	0	-1.82251	2.23584	1.04224	25/12/2018	15:23:11	55391	170.848
0	1470	1470	0.443848	-0.911865	-0.0358887	-1.79395	2.25146	0.961914	25/12/2018	15:23:11	55391	170.682
0	1471	1471	0.443848	-0.911865	-0.0119629	-1.79126	2.23071	0.997803	25/12/2018	15:23:11	55391	170.197
0	1472	1472	0.455811	-0.911865	-0.0239258	-1.77808	2.17822	0.998779	25/12/2018	15:23:11	55391	169.377
0	1473	1473	0.443848	-0.935791	0	-1.76465	2.25171	0.980957	25/12/2018	15:23:11	55391	168.716
0	1474	1474	0.467773	-0.983887	0.0717773	-1.8186	2.22705	0.897461	25/12/2018	15:23:11	55391	168.387
0	1475	1475	0.539795	-0.779785	-0.0358887	-1.83521	2.1814	0.710205	25/12/2018	15:23:11	55391	168.087
0	1476	1476	0	-1.01978	-0.0119629	-1.95557	2.18091	0.635742	25/12/2018	15:23:11	55391	167.159
0	1477	1477	0.575928	-0.99585	0.0717773	-1.92676	2.18628	0.718994	25/12/2018	15:23:12	55392	166.693
0	1478	1478	0.395996	-0.707764	0.10791	-1.93921	2.15918	0.735352	25/12/2018	15:23:12	55392	166.767
0	1479	1479	0.503906	-0.947998	0.0119629	-1.93408	2.12939	0.709229	25/12/2018	15:23:12	55392	166.692
0	1480	1480	0.431885	-0.935791	0.0478516	-1.94727	2.15625	0.736084	25/12/2018	15:23:12	55392	166.675
0	1481	1481	0.443848	-0.923828	0.0119629	-1.87622	2.14404	0.724609	25/12/2018	15:23:12	55392	166.797
0	1482	1482	0.443848	-0.899902	0.0358887	-1.95874	2.13647	0.713623	25/12/2018	15:23:12	55392	167.087
0	1483	1483	0.443848	-0.923828	0.0358887	-1.9082	2.16455	0.782959	25/12/2018	15:23:12	55392	167.202
0	1484	1484	0.455811	-0.911865	0.0358887	-1.96509	2.15894	0.782959	25/12/2018	15:23:12	55392	167.139
0	1485	1485	0.455811	-0.923828	0.0358887	-1.95654	2.15845	0.753418	25/12/2018	15:23:12	55392	167.044
0	1486	1486	0.443848	-0.911865	0.0358887	-1.95581	2.14307	0.753418	25/12/2018	15:23:12	55392	166.95
0	1487	1487	0.455811	-0.911865	0.0239258	-1.91455	2.12012	0.757568	25/12/2018	15:23:13	55393	166.992
0	1488	1488	0.443848	-0.923828	0.0358887	-1.95435	2.18604	0.715332	25/12/2018	15:23:13	55393	166.985
0	1489	1489	0.455811	-0.923828	0.0358887	-1.93384	2.12646	0.64917	25/12/2018	15:23:13	55393	167.16
0	1490	1490	0.443848	-0.923828	0.0239258	-1.94897	2.18579	0.710449	25/12/2018	15:23:13	55393	167.37
0	1491	1491	0.395996	-0.935791	0.0358887	-1.95215	2.18042	0.735107	25/12/2018	15:23:13	55393	167.606
0	1492	1492	0.3479	-0.851807	0.0239258	-1.99121	2.19995	0.740723	25/12/2018	15:23:13	55393	167.735
0	1493	1493	0.587891	-0.983887	0.0358887	-1.87378	2.19189	0.90918	25/12/2018	15:23:13	55393	168.138
0	1494	1494	0.455811	-0.947998	-0.0839844	-1.78735	2.25977	1.00415	25/12/2018	15:23:13	55393	168.681
0	1495	1495	0.443848	-0.887939	-0.0478516	-1.85278	2.1875	0.962891	25/12/2018	15:23:13	55393	168.984
0	1496	1496	0.467773	-0.875977	0.0478516	-1.88867	2.14795	0.881348	25/12/2018	15:23:13	55393	169.534
0	1497	1497	0.383789	-0.971924	0	-1.86841	2.15381	0.907227	25/12/2018	15:23:14	55394	169.749
0	1498	1498	0.455811	-0.875977	-0.0358887	-1.92212	2.12549	0.947021	25/12/2018	15:23:14	55394	170.097
0	1499	1499	0.443848	-0.923828	0.0119629	-1.93823	2.13843	0.923096	25/12/2018	15:23:14	55394	170.074
0	1500	1500	0.443848	-0.911865	0	-1.93555	2.15723	0.886963	25/12/2018	15:23:14	55394	170.048
0	1501	1501	0.467773	-0.911865	0	-1.91846	2.15625	0.885986	25/12/2018	15:23:14	55394	169.924
0	1502	1502	0.455811	-0.935791	0.0119629	-1.86084	2.17725	0.93457	25/12/2018	15:23:14	55394	169.834
0	1503	1503	0.47998	-0.923828	0.0119629	-1.89893	2.18286	0.848389	25/12/2018	15:23:14	55394	169.306
0	1504	1504	0.443848	-0.899902	-0.0119629	-1.93726	2.21387	0.944336	25/12/2018	15:23:14	55394	168.143
0	1505	1505	0.443848	-0.923828	0	-1.89355	2.17578	0.874512	25/12/2018	15:23:14	55394	167.536
0	1506	1506	0.587891	-0.803955	0.0119629	-1.91138	2.18726	0.852783	25/12/2018	15:23:14	55394	166.767
0	1507	1507	0.515869	-0.911865	-0.143799	-1.91235	2.24072	0.67334	25/12/2018	15:23:15	55395	166.162
0	1508	1508	0.395996	-1.15186	0.0959473	-1.91602	2.28247	0.418457	25/12/2018	15:23:15	55395	165.495
0	1509	1509	0.0119629	-0.623779	0.0598145	-1.98389	2.15479	0.603516	25/12/2018	15:23:15	55395	163.707
0	1510	1510	0.491943	-0.731934	0.143799	-1.9585	2.20557	0.399658	25/12/2018	15:23:15	55395	163.28
0	1511	1511	0.419922	-0.851807	0.155762	-2.09155	2.16895	0.570313	25/12/2018	15:23:15	55395	163.063
0	1512	1512	0.407959	-0.923828	0.0717773	-1.99902	2.1521	0.604492	25/12/2018	15:23:15	55395	162.97
0	1513	1513	0.407959	-0.923828	0.0239258	-2.02026	2.16895	0.456299	25/12/2018	15:23:15	55395	163.096
0	1514	1514	0.419922	-0.911865	0.0598145	-1.95947	2.18799	0.476807	25/12/2018	15:23:15	55395	163.467
0	1515	1515	0.419922	-0.947998	0.0717773	-1.97705	2.19067	0.562744	25/12/2018	15:23:15	55395	163.604
0	1516	1516	0.419922	-0.923828	0.0717773	-2.00146	2.16431	0.617188	25/12/2018	15:23:15	55395	164.388
0	1517	1517	0.407959	-0.923828	0.0598145	-2.01587	2.14624	0.493164	25/12/2018	15:23:16	55396	164.755
0	1518	1518	0.203857	-1.06787	0.0598145	-1.96411	2.20923	0.552246	25/12/2018	15:23:16	55396	164.659
0	1519	1519	0.311768	-0.851807	0.0839844	-1.97412	2.2334	0.77832	25/12/2018	15:23:16	55396	165.088
0	1520	1520	0.467773	-0.971924	0	-1.60107	2.39819	1.11499	25/12/2018	15:23:16	55396	166.791
0	1521	1521	0.371826	-1.25977	-0.167969	-1.50415	2.39014	1.08276	25/12/2018	15:23:16	55396	166.957
0	1522	1522	0.275879	-0.887939	-0.21582	-1.58228	2.32983	1.08276	25/12/2018	15:23:16	55396	166.136
0	1523	1523	0.311768	-0.947998	-0.0598145	-1.58911	2.36499	1.08008	25/12/2018	15:23:16	55396	167.31
0	1524	1524	0.371826	-0.947998	-0.0478516	-1.54297	2.30249	1.12061	25/12/2018	15:23:16	55396	168.828
0	1525	1525	0.335938	-0.959961	-0.0239258	-1.55737	2.34961	1.00269	25/12/2018	15:23:16	55396	169.082
0	1526	1526	0.371826	-0.935791	-0.0239258	-1.61133	2.36084	1.03345	25/12/2018	15:23:17	55397	169.04
0	1527	1527	0.359863	-0.983887	-0.0239258	-1.61499	2.29932	1.05249	25/12/2018	15:23:17	55397	169.199
0	1528	1528	0.359863	-0.935791	-0.0478516	-1.58398	2.3645	1.03882	25/12/2018	15:23:17	55397	169.393
0	1529	1529	0.359863	-0.839844	-0.0717773	-1.60767	2.32275	0.981201	25/12/2018	15:23:17	55397	169.606
0	1530	1530	0.527832	-1.03198	-0.0478516	-1.65942	2.25659	0.984375	25/12/2018	15:23:17	55397	169.871
0	1531	1531	0.455811	-1.01978	-0.23999	-1.7168	2.23047	0.992676	25/12/2018	15:23:17	55397	169.737
0	1532	1532	0.575928	-1.06787	-0.131836	-1.73877	2.18311	1.0769	25/12/2018	15:23:17	55397	169.551
0	1533	1533	0.251953	-0.851807	-0.0839844	-1.77832	2.14575	1.01123	25/12/2018	15:23:17	55397	170.175
0	1534	1534	0.539795	-0.815918	-0.131836	-1.84619	2.1626	1.00732	25/12/2018	15:23:17	55397	170.431
0	1535	1535	0.407959	-0.935791	0.0119629	-1.84497	2.13721	1.00439	25/12/2018	15:23:17	55397	171.178
0	1536	1536	0.431885	-0.899902	-0.0358887	-1.75684	2.17017	0.979004	25/12/2018	15:23:18	55398	171.513
0	1537	1537	0.455811	-0.923828	-0.0239258	-1.77173	2.15381	0.983887	25/12/2018	15:23:18	55398	171.638
0	1538	1538	0.431885	-0.911865	0	-1.78906	2.18726	1.03931	25/12/2018	15:23:18	55398	171.606
0	1539	1539	0.431885	-0.875977	-0.0119629	-1.82007	2.18726	0.98999	25/12/2018	15:23:18	55398	171.679
0	1540	1540	0.419922	-0.827881	-0.143799	-1.84766	2.21802	1.06885	25/12/2018	15:23:18	55398	171.4
0	1541	1541	0.419922	-0.887939	0	-1.81641	2.15259	0.987305	25/12/2018	15:23:18	55398	171.305
0	1542	1542	0.455811	-0.899902	0.0119629	-1.81055	2.20068	1.04565	25/12/2018	15:23:18	55398	171.657
0	1543	1543	0.515869	-0.899902	-0.0119629	-1.7959	2.2168	1.08667	25/12/2018	15:23:18	55398	171.695
0	1544	1544	0.443848	-0.923828	-0.0239258	-1.75244	2.18555	1.02026	25/12/2018	15:23:18	55398	171.585
0	1545	1545	0.455811	-0.911865	-0.0239258	-1.76831	2.19312	0.98999	25/12/2018	15:23:18	55398	171.571
0	1546	1546	0.431885	-0.935791	-0.0239258	-1.78882	2.25098	1.08154	25/12/2018	15:23:19	55399	171.703
0	1547	1547	0.431885	-0.923828	-0.0239258	-1.79248	2.25488	1.03833	25/12/2018	15:23:19	55399	171.742
0	1548	1548	0.395996	-0.971924	0.0239258	-1.76953	2.24316	1.03125	25/12/2018	15:23:19	55399	171.687
0	1549	1549	0.287842	-0.851807	0	-1.78174	2.21289	1.02563	25/12/2018	15:23:19	55399	171.342
0	1550	1550	0.371826	-0.851807	-0.0119629	-1.58154	2.28003	1.22095	25/12/2018	15:23:19	55399	171.098
0	1551	1551	0.287842	-1.00781	-0.10791	-1.41406	2.41089	1.24243	25/12/2018	15:23:19	55399	170.073
0	1552	1552	0.407959	-0.791992	-0.0358887	-1.3313	2.44971	1.25977	25/12/2018	15:23:19	55399	169.196
0	1553	1553	0.263916	-1.01978	-0.0119629	-1.09033	2.53394	1.30176	25/12/2018	15:23:19	55399	168.424
0	1554	1554	0.431885	-0.947998	0.119873	-0.987793	2.62012	1.30078	25/12/2018	15:23:19	55399	167.372
0	1555	1555	0.0358887	-1.47583	-0.323975	-0.895508	2.63965	1.12451	25/12/2018	15:23:19	55399	164.699
0	1556	1556	0	-0.755859	0	-0.89502	2.66528	1.15234	25/12/2018	15:23:20	55400	158.269
0	1557	1557	0.119873	-1.15186	-0.0717773	-0.813477	2.68848	1.15771	25/12/2018	15:23:20	55400	159.324
0	1558	1558	-0.0358887	-0.983887	-0.0959473	-0.809326	2.67285	1.21411	25/12/2018	15:23:20	55400	156.22
0	1559	1559	0.0839844	-1.03198	-0.119873	-0.789307	2.64941	1.28955	25/12/2018	15:23:20	55400	153.546
0	1560	1560	0.0358887	-0.99585	-0.0717773	-0.810059	2.6521	1.22021	25/12/2018	15:23:20	55400	154.261
0	1561	1561	0.0119629	-0.767822	-0.167969	-0.785156	2.63721	1.27881	25/12/2018	15:23:20	55400	152.266
0	1562	1562	0.0717773	-1.19995	-0.191895	-0.739746	2.69678	1.23193	25/12/2018	15:23:20	55400	151.409
0	1563	1563	-0.0239258	-1.06787	-0.143799	-0.713867	2.66455	1.21045	25/12/2018	15:23:20	55400	152.248
0	1564	1564	0.10791	-1.00781	-0.143799	-0.797363	2.64282	1.22485	25/12/2018	15:23:20	55400	153.258
0	1565	1565	0.0717773	-0.911865	-0.179932	-0.85791	2.677	1.1875	25/12/2018	15:23:20	55400	154.17
0	1566	1566	-0.0239258	-1.00781	-0.119873	-0.883545	2.67358	1.06738	25/12/2018	15:23:21	55401	151.984
0	1567	1567	0.0119629	-1.03198	-0.0358887	-0.963623	2.65137	1.24609	25/12/2018	15:23:21	55401	151.736
0	1568	1568	0.0598145	-1.05591	-0.0717773	-0.882813	2.62866	1.13892	25/12/2018	15:23:21	55401	154.085
0	1569	1569	0.0119629	-1.00781	-0.0839844	-0.882813	2.62866	1.13892	25/12/2018	15:23:21	55401	154.081
0	1570	1570	0.0598145	-1.01978	-0.10791	-0.941895	2.63477	1.14185	25/12/2018	15:23:21	55401	153.695
0	1571	1571	0.0478516	-1.04395	-0.0717773	-0.87915	2.69385	1.19092	25/12/2018	15:23:21	55401	154.163
0	1572	1572	0.0358887	-1.01978	-0.0839844	-0.905273	2.65674	1.20996	25/12/2018	15:23:21	55401	154.533
0	1573	1573	0.0358887	-1.01978	-0.0959473	-0.913574	2.68872	1.16309	25/12/2018	15:23:21	55401	153.44
0	1574	1574	0.0358887	-1.01978	-0.0959473	-0.93042	2.67383	1.11646	25/12/2018	15:23:21	55401	153.766
0	1575	1575	0.0358887	-1.01978	-0.0959473	-0.871582	2.7124	1.14844	25/12/2018	15:23:21	55401	153.733
0	1576	1576	0.0478516	-1.01978	-0.0839844	-0.884766	2.62695	1.1958	25/12/2018	15:23:22	55402	155.037
0	1577	1577	0.0239258	-1.00781	-0.0717773	-0.893066	2.65649	1.10327	25/12/2018	15:23:22	55402	155.601
0	1578	1578	-0.0839844	-1.04395	0	-0.941162	2.65186	1.21875	25/12/2018	15:23:22	55402	152.958
0	1579	1579	0.0358887	-1.04395	-0.0959473	-0.661133	2.64648	1.27588	25/12/2018	15:23:22	55402	153.632
0	1580	1580	0.0478516	-1.04395	-0.203857	-0.56958	2.60327	1.57056	25/12/2018	15:23:22	55402	155.416
0	1581	1581	0.0598145	-1.03198	-0.23999	-0.492188	2.57715	1.47314	25/12/2018	15:23:22	55402	154.801
0	1582	1582	0.0598145	-0.947998	-0.167969	-0.451172	2.65234	1.42993	25/12/2018	15:23:22	55402	156.612
0	1583	1583	0.0478516	-1.03198	-0.167969	-0.451416	2.59058	1.44678	25/12/2018	15:23:22	55402	160.444
0	1584	1584	0	-1.03198	-0.143799	-0.452393	2.64551	1.4812	25/12/2018	15:23:22	55402	161.568
0	1585	1585	0	-1.18799	-0.21582	-0.499756	2.66187	1.56104	25/12/2018	15:23:23	55403	161.358
0	1586	1586	0.167969	-1.33179	-0.21582	-0.736084	2.58618	1.45752	25/12/2018	15:23:23	55403	161.371
0	1587	1587	0.131836	-0.86377	-0.10791	-1.20532	2.5188	1.33057	25/12/2018	15:23:23	55403	161.458
0	1588	1588	0.119873	-0.743896	-0.21582	-1.42505	2.46509	1.15771	25/12/2018	15:23:23	55403	159.032
0	1589	1589	0.203857	-1.2959	-0.0119629	-1.49194	2.4895	0.985596	25/12/2018	15:23:23	55403	157.15
0	1590	1590	0.431885	-0.923828	-0.0119629	-1.70483	2.40747	0.663574	25/12/2018	15:23:23	55403	156.734
0	1591	1591	0.287842	-0.827881	-0.0959473	-1.76733	2.38525	0.34375	25/12/2018	15:23:23	55403	154.924
0	1592	1592	-0.0478516	-1.05591	0	-1.7312	2.45947	0.189941	25/12/2018	15:23:23	55403	145.64
0	1593	1593	-0.0959473	-1.13989	0.0119629	-1.26514	2.77173	-0.0148926	25/12/2018	15:23:23	55403	132.378
0	1594	1594	-0.155762	-1.22388	0.0239258	-0.929688	2.89404	0.0771484	25/12/2018	15:23:23	55403	123.703
0	1595	1595	-0.311768	-0.899902	0.0598145	-0.676025	2.96899	-0.0239258	25/12/2018	15:23:24	55404	107.796
0	1596	1596	-0.251953	-0.923828	0.0239258	-0.654297	2.95093	-0.149658	25/12/2018	15:23:24	55404	91.4927
0	1597	1597	-0.21582	-0.827881	-0.21582	-0.560547	3.00806	-0.110107	25/12/2018	15:23:24	55404	86.8081
0	1598	1598	-0.371826	-0.791992	-0.263916	-0.375732	3.03296	-0.000244141	25/12/2018	15:23:24	55404	72.7368
0	1599	1599	-0.419922	-0.887939	-0.359863	-0.00415039	3.09302	0.248779	25/12/2018	15:23:24	55404	62.1809
0	1600	1600	-0.0839844	-0.335938	-0.21582	0.37085	2.97168	0.682129	25/12/2018	15:23:24	55404	62.7207
0	1601	1601	-0.563965	-0.887939	-0.803955	0.472168	2.86572	1.10571	25/12/2018	15:23:24	55404	65.3704
0	1602	1602	-0.575928	-1.03198	-0.731934	0.61084	2.82935	0.987061	25/12/2018	15:23:24	55404	58.8965
0	1603	1603	2.32788	0.647949	1.76392	0.554688	2.8479	0.902588	25/12/2018	15:23:24	55404	89.1084
0	1604	1604	-0.611816	-0.767822	-0.683838	0.708496	2.84351	0.982422	25/12/2018	15:23:24	55404	74.1917
0	1605	1605	-0.767822	-2.05176	-0.287842	0.735596	2.81616	1.03369	25/12/2018	15:23:25	55405	33.4971
0	1606	1606	-0.455811	-0.443848	-0.563965	0.820068	2.8584	0.905762	25/12/2018	15:23:25	55405	31.9702
0	1607	1607	-0.527832	-0.563965	-0.659912	0.830811	2.78198	1	25/12/2018	15:23:25	55405	56.6384
0	1608	1608	-0.827881	-0.923828	0.323975	0.84375	2.83813	0.869385	25/12/2018	15:23:25	55405	23.551
0	1609	1609	-0.671875	-0.719971	-0.767822	0.837891	2.77832	1.04321	25/12/2018	15:23:25	55405	24.4971
0	1610	1610	-0.599854	-2.86792	-0.611816	0.772217	2.84521	0.977051	25/12/2018	15:23:25	55405	34.4761
0	1611	1611	0.0839844	-0.407959	-0.0717773	0.869873	2.79028	1.00342	25/12/2018	15:23:25	55405	35.1621
0	1612	1612	-0.587891	-0.623779	-0.719971	0.841064	2.77954	1.05566	25/12/2018	15:23:25	55405	46.021
0	1613	1613	-0.99585	-0.755859	-0.431885	0.805908	2.80078	0.79126	25/12/2018	15:23:25	55405	43.4744
0	1614	1614	-0.707764	-0.659912	-0.623779	0.814697	2.79858	0.984863	25/12/2018	15:23:25	55405	39.9229
0	1615	1615	-0.539795	-2.06396	-0.551758	0.758545	2.77344	1.04419	25/12/2018	15:23:26	55406	34.1345
0	1616	1616	-0.635986	-0.527832	-0.815918	0.744141	2.82446	0.865723	25/12/2018	15:23:26	55406	37.5713
0	1617	1617	-0.659912	-0.515869	-0.731934	0.661621	2.88037	0.954834	25/12/2018	15:23:26	55406	61.7241
0	1618	1618	-2.20776	-1.77588	-3.396	0.700684	2.75952	1.13525	25/12/2018	15:23:26	55406	66.5911
0	1619	1619	-0.623779	-0.227783	-0.563965	0.747803	2.70825	1.1521	25/12/2018	15:23:26	55406	68.8003
0	1620	1620	0	0.179932	-0.371826	0.750977	2.75513	1.14331	25/12/2018	15:23:26	55406	87.2983
0	1621	1621	-1.28394	-0.515869	-1.00781	0.824707	2.70142	1.0542	25/12/2018	15:23:26	55406	82.7434
0	1622	1622	-0.779785	-0.503906	-0.791992	0.864502	2.68872	1.23291	25/12/2018	15:23:26	55406	67.1848
0	1623	1623	-1.66797	-1.33179	-0.587891	0.845947	2.72461	1.06128	25/12/2018	15:23:26	55406	37.7073
0	1624	1624	-0.131836	-0.527832	-0.119873	0.878662	2.68604	1.15723	25/12/2018	15:23:26	55406	23.866
0	1625	1625	-1.2959	-0.179932	0	0.847412	2.79492	1.0979	25/12/2018	15:23:27	55407	17.6494
0	1626	1626	-1.87183	-0.275879	-1.57178	0.912354	2.77417	1.09106	25/12/2018	15:23:27	55407	86.0688
0	1627	1627	-0.803955	-0.491943	-0.791992	0.921875	2.75659	1.0835	25/12/2018	15:23:27	55407	78.3765
0	1628	1628	1.81177	1.36792	1.2478	0.947266	2.80542	0.97583	25/12/2018	15:23:27	55407	44.1697
0	1629	1629	-0.575928	-0.767822	-0.371826	0.902344	2.73706	1.03271	25/12/2018	15:23:27	55407	50.4104
0	1630	1630	-0.335938	0.131836	-0.10791	0.911621	2.75562	0.929199	25/12/2018	15:23:27	55407	37.4419
0	1631	1631	-1.97998	-0.21582	-1.58398	0.932617	2.71826	1.08643	25/12/2018	15:23:27	55407	93.1099
0	1632	1632	-0.719971	-0.527832	-0.791992	0.9375	2.72314	1.06909	25/12/2018	15:23:27	55407	77.4912
0	1633	1633	-1.10376	0.287842	-0.827881	0.957275	2.73926	0.97583	25/12/2018	15:23:27	55407	85.9355
0	1634	1634	-0.21582	-0.431885	-0.263916	0.931152	2.7168	0.882813	25/12/2018	15:23:27	55407	87.6223
0	1635	1635	-0.551758	-0.359863	-0.707764	0.902832	2.76465	0.837646	25/12/2018	15:23:28	55408	53.9082
0	1636	1636	-1.23584	-0.0478516	-0.203857	0.88501	2.73291	1.12329	25/12/2018	15:23:28	55408	74.2129
0	1637	1637	-0.407959	-0.635986	-0.719971	0.854248	2.80176	0.973389	25/12/2018	15:23:28	55408	57.5884
0	1638	1638	-0.971924	-1.31982	-0.155762	0.855469	2.80493	0.922119	25/12/2018	15:23:28	55408	31.6975
0	1639	1639	-1.4519	-0.755859	-0.467773	0.788818	2.8252	0.977783	25/12/2018	15:23:28	55408	26.3245
0	1640	1640	-0.743896	-0.587891	-0.575928	0.789307	2.81543	0.894287	25/12/2018	15:23:28	55408	43.7068
0	1641	1641	-1.27197	-0.779785	-0.923828	0.733154	2.80444	0.946533	25/12/2018	15:23:28	55408	58.3413
0	1642	1642	-0.695801	-0.611816	-0.587891	0.467529	2.89917	0.758057	25/12/2018	15:23:28	55408	61.907
0	1643	1643	-0.551758	-1.2959	-0.167969	-0.0444336	3.06152	0.548584	25/12/2018	15:23:28	55408	51.8586
0	1644	1644	-0.203857	-1.05591	-0.191895	-0.653564	2.99146	0.470703	25/12/2018	15:23:28	55408	73.3838
0	1645	1645	0.0239258	-0.803955	-0.0717773	-1.09009	2.78149	0.442871	25/12/2018	15:23:29	55409	111.16
0	1646	1646	0.0358887	-0.707764	-0.179932	-1.29346	2.67627	0.447021	25/12/2018	15:23:29	55409	132.244
0	1647	1647	0.0119629	-1.35596	0.0478516	-1.37598	2.70117	0.540039	25/12/2018	15:23:29	55409	139.626
0	1648	1648	0.0598145	-0.935791	0.263916	-1.51636	2.6084	0.519531	25/12/2018	15:23:29	55409	144.87
0	1649	1649	0.227783	-0.899902	0.0239258	-1.82495	2.39673	0.602051	25/12/2018	15:23:29	55409	152.012
0	1650	1650	0.227783	-0.767822	0.0598145	-1.87695	2.19604	0.486816	25/12/2018	15:23:29	55409	157.01
0	1651	1651	0.0839844	-1.27197	0.167969	-1.94604	2.16504	0.53418	25/12/2018	15:23:29	55409	156.757
0	1652	1652	0.395996	-0.923828	0.143799	-1.94604	2.16504	0.376221	25/12/2018	15:23:29	55409	158.51
0	1653	1653	0.359863	-0.983887	0.0717773	-1.84668	2.27344	0.605713	25/12/2018	15:23:29	55409	160.969
0	1654	1654	0.335938	-0.911865	0	-1.84375	2.21997	0.635498	25/12/2018	15:23:30	55410	161.702
0	1655	1655	0.3479	-0.947998	0.0358887	-1.87476	2.25439	0.55835	25/12/2018	15:23:30	55410	161.816
0	1656	1656	0.371826	-0.959961	0.0717773	-1.90771	2.28882	0.502686	25/12/2018	15:23:30	55410	161.643
0	1657	1657	0.359863	-0.923828	0.0478516	-1.82129	2.25488	0.555664	25/12/2018	15:23:30	55410	161.268
0	1658	1658	0.407959	-0.86377	0.0119629	-1.84937	2.29785	0.542236	25/12/2018	15:23:30	55410	161.258
0	1659	1659	0.371826	-1.05591	0.0119629	-1.77466	2.29077	0.605713	25/12/2018	15:23:30	55410	160.34
0	1660	1660	0.21582	-0.983887	-0.167969	-1.78027	2.33081	0.516113	25/12/2018	15:23:30	55410	158.334
0	1661	1661	0.407959	-1.00781	-0.167969	-1.86743	2.2854	0.397461	25/12/2018	15:23:30	55410	156.554
0	1662	1662	0.371826	-0.767822	-0.0959473	-1.91919	2.25	0.253906	25/12/2018	15:23:30	55410	156.556
0	1663	1663	0.311768	-0.887939	-0.0598145	-1.86304	2.34033	0.14917	25/12/2018	15:23:30	55410	155.646
0	1664	1664	0.515869	-1.34399	0.0478516	-1.78662	2.36572	0.156982	25/12/2018	15:23:31	55411	154.755
0	1665	1665	0.323975	-0.911865	0.23999	-1.63135	2.50464	-0.0195313	25/12/2018	15:23:31	55411	153.432
0	1666	1666	0.3479	-1.04395	0.3479	-1.65356	2.53491	0.0410156	25/12/2018	15:23:31	55411	150.554
0	1667	1667	-0.0119629	-0.911865	0.131836	-1.70483	2.45288	0.0249023	25/12/2018	15:23:31	55411	148.38
0	1668	1668	0.0598145	-0.743896	0.0598145	-1.87183	2.27734	0.0244141	25/12/2018	15:23:31	55411	146.462
0	1669	1669	0.263916	-1.34399	0.251953	-1.79053	2.40747	0.0322266	25/12/2018	15:23:31	55411	149.89
0	1670	1670	0.203857	-1.00781	0.275879	-1.68823	2.43677	0.000244141	25/12/2018	15:23:31	55411	150.921
0	1671	1671	0.395996	-1.04395	0.0478516	-1.88306	2.28955	0.204102	25/12/2018	15:23:31	55411	154.119
0	1672	1672	0.203857	-0.923828	-0.0358887	-2.0542	2.19336	0.280518	25/12/2018	15:23:31	55411	155.885
0	1673	1673	0.551758	-0.935791	0.203857	-2.07349	2.09424	0.301025	25/12/2018	15:23:31	55411	157.444
0	1674	1674	0.515869	-0.827881	0.143799	-2.07739	2.07202	0.332764	25/12/2018	15:23:32	55412	158.193
0	1675	1675	0.383789	-0.899902	0.0839844	-2.11523	2.13428	0.362061	25/12/2018	15:23:32	55412	159.125
0	1676	1676	0.419922	-0.887939	0.119873	-2.04956	2.10181	0.262451	25/12/2018	15:23:32	55412	159.769
0	1677	1677	0.431885	-0.923828	0.0959473	-2.04224	2.1272	0.288574	25/12/2018	15:23:32	55412	160.295
0	1678	1678	0.419922	-0.911865	0.10791	-2.06934	2.11133	0.257568	25/12/2018	15:23:32	55412	160.441
0	1679	1679	0.443848	-0.923828	0.0959473	-2.04395	2.12207	0.263672	25/12/2018	15:23:32	55412	160.495
0	1680	1680	0.443848	-0.851807	0.131836	-2.01978	2.16064	0.247314	25/12/2018	15:23:32	55412	160.512
0	1681	1681	0.299805	-0.887939	0.0959473	-2.07153	2.19409	0.382813	25/12/2018	15:23:32	55412	160.315
0	1682	1682	0.383789	-1.2478	0.10791	-2.06519	2.17139	0.3479	25/12/2018	15:23:32	55412	160.237
0	1683	1683	0.443848	-0.86377	0.131836	-2.03955	2.17163	0.378174	25/12/2018	15:23:32	55412	160.625
0	1684	1684	0.599854	-0.923828	-0.10791	-1.93042	2.20068	0.471436	25/12/2018	15:23:33	55413	161.742
0	1685	1685	0.3479	-0.923828	0.179932	-1.97485	2.22192	0.525146	25/12/2018	15:23:33	55413	161.666
0	1686	1686	0.467773	-0.923828	0.0839844	-2.01367	2.17554	0.510742	25/12/2018	15:23:33	55413	161.178
0	1687	1687	0.431885	-0.959961	0.0839844	-1.97949	2.21338	0.408691	25/12/2018	15:23:33	55413	161.585
0	1688	1688	0.443848	-0.911865	0.0839844	-2.05322	2.198	0.449707	25/12/2018	15:23:33	55413	161.695
0	1689	1689	0.443848	-0.935791	0.0717773	-1.96484	2.22632	0.42749	25/12/2018	15:23:33	55413	161.67
0	1690	1690	0.407959	-0.923828	0.0839844	-1.96582	2.21948	0.430176	25/12/2018	15:23:33	55413	161.61
0	1691	1691	0.419922	-0.923828	0.0839844	-2.03369	2.19385	0.38623	25/12/2018	15:23:33	55413	161.482
0	1692	1692	0.419922	-0.935791	0.0839844	-2.00415	2.15796	0.449463	25/12/2018	15:23:33	55413	161.418
0	1693	1693	0.419922	-0.935791	0.0959473	-2.03882	2.22876	0.359375	25/12/2018	15:23:33	55413	161.354
0	1694	1694	0.419922	-0.935791	0.0839844	-1.98315	2.2168	0.466064	25/12/2018	15:23:34	55414	161.388
0	1695	1695	0.419922	-0.935791	0.0839844	-1.98096	2.21167	0.482178	25/12/2018	15:23:34	55414	161.674
0	1696	1696	0.383789	-1.01978	0.0358887	-1.97705	2.19434	0.481445	25/12/2018	15:23:34	55414	161.766
0	1697	1697	0.419922	-0.971924	0.131836	-2.05347	2.20508	0.362061	25/12/2018	15:23:34	55414	161.961
0	1698	1698	0.563965	-0.887939	0.0959473	-2.03271	2.13696	0.442139	25/12/2018	15:23:34	55414	162.273
0	1699	1699	0.455811	-0.743896	-0.0119629	-2.02319	2.12109	0.507568	25/12/2018	15:23:34	55414	163.021
0	1700	1700	0.371826	-0.983887	0.0478516	-2.04199	2.14941	0.444824	25/12/2018	15:23:34	55414	162.997
0	1701	1701	0.431885	-0.947998	0.0839844	-2.04761	2.16016	0.546875	25/12/2018	15:23:34	55414	162.797
0	1702	1702	0.443848	-0.887939	0.0717773	-2.05176	2.20679	0.524414	25/12/2018	15:23:34	55414	163.01
0	1703	1703	0.419922	-0.983887	0.0598145	-2.00098	2.15747	0.515625	25/12/2018	15:23:34	55414	163.262
0	1704	1704	0.431885	-0.887939	0.0717773	-2.0144	2.18042	0.565918	25/12/2018	15:23:35	55415	163.285
0	1705	1705	0.431885	-0.935791	0.0839844	-2.02783	2.14868	0.494873	25/12/2018	15:23:35	55415	163.257
0	1706	1706	0.443848	-0.923828	0.0717773	-2.03345	2.18848	0.510986	25/12/2018	15:23:35	55415	163.451
0	1707	1707	0.443848	-0.923828	0.0717773	-2.00073	2.19214	0.520752	25/12/2018	15:23:35	55415	163.227
0	1708	1708	0.431885	-0.923828	0.0717773	-2.04028	2.1875	0.496826	25/12/2018	15:23:35	55415	163.047
0	1709	1709	0.431885	-0.923828	0.0598145	-2.04419	2.22339	0.540527	25/12/2018	15:23:35	55415	162.938
0	1710	1710	0.443848	-0.923828	0.0598145	-2.04297	2.19922	0.588379	25/12/2018	15:23:35	55415	162.829
0	1711	1711	0.419922	-0.899902	0.0598145	-1.98853	2.18604	0.413086	25/12/2018	15:23:35	55415	163.018
0	1712	1712	0.431885	-0.935791	0.0717773	-2.00342	2.20435	0.442627	25/12/2018	15:23:35	55415	163.364
0	1713	1713	0.443848	-0.923828	0.0717773	-2.02002	2.1897	0.453613	25/12/2018	15:23:36	55416	163.692
0	1714	1714	0.419922	-0.935791	0.0839844	-1.9812	2.18066	0.487549	25/12/2018	15:23:36	55416	163.921
0	1715	1715	0.3479	-0.935791	0.0839844	-1.97534	2.12671	0.620605	25/12/2018	15:23:36	55416	163.955
0	1716	1716	0.539795	-0.827881	0.0119629	-1.9873	2.15674	0.755127	25/12/2018	15:23:36	55416	164.559
0	1717	1717	0.503906	-0.86377	-0.0717773	-1.94604	2.18701	0.737061	25/12/2018	15:23:36	55416	165.251
0	1718	1718	0.467773	-0.755859	-0.0598145	-1.9729	2.24561	0.712646	25/12/2018	15:23:36	55416	165.504
0	1719	1719	0.503906	-0.803955	0.0478516	-1.89429	2.19678	0.717285	25/12/2018	15:23:36	55416	166.03
0	1720	1720	0.467773	-0.959961	0.0239258	-1.93823	2.23657	0.760498	25/12/2018	15:23:36	55416	165.63
0	1721	1721	0.491943	-0.875977	0	-1.92236	2.23608	0.738037	25/12/2018	15:23:36	55416	165.173
0	1722	1722	0.455811	-0.947998	0.0119629	-1.90259	2.18677	0.709229	25/12/2018	15:23:36	55416	164.665
0	1723	1723	0.563965	-0.875977	0.0478516	-1.93921	2.16089	0.654785	25/12/2018	15:23:37	55417	164.237
0	1724	1724	0.455811	-0.923828	-0.0839844	-1.91528	2.27246	0.396729	25/12/2018	15:23:37	55417	163.732
0	1725	1725	0.551758	-0.851807	0.443848	-1.92505	2.19482	0.415771	25/12/2018	15:23:37	55417	162.34
0	1726	1726	0.275879	-0.611816	0.0959473	-2.04541	2.11865	0.418701	25/12/2018	15:23:37	55417	159.877
0	1727	1727	0.419922	-1.01978	0.299805	-2.0376	2.20068	0.430908	25/12/2018	15:23:37	55417	160.817
0	1728	1728	0.395996	-0.887939	0.0839844	-2.0498	2.20483	0.348633	25/12/2018	15:23:37	55417	160.979
0	1729	1729	0.407959	-0.899902	0.0598145	-1.99976	2.13867	0.411621	25/12/2018	15:23:37	55417	161.352
0	1730	1730	0.383789	-0.923828	0.0839844	-1.98438	2.17407	0.483398	25/12/2018	15:23:37	55417	161.106
0	1731	1731	0.443848	-0.923828	0.0839844	-1.98486	2.2168	0.484863	25/12/2018	15:23:37	55417	160.822
0	1732	1732	0.443848	-0.935791	0.0598145	-2.02759	2.16895	0.476074	25/12/2018	15:23:37	55417	160.642
0	1733	1733	0.527832	-0.755859	0.155762	-2.02124	2.25171	0.336914	25/12/2018	15:23:38	55418	160.415
0	1734	1734	0.455811	-0.815918	-0.0717773	-1.9541	2.26221	0.256104	25/12/2018	15:23:38	55418	160.699
0	1735	1735	0.659912	-0.959961	0.395996	-1.9541	2.26221	0.256104	25/12/2018	15:23:38	55418	159.634
0	1736	1736	0.383789	-0.815918	0.155762	-2.0603	2.21265	0.241211	25/12/2018	15:23:38	55418	157.909
0	1737	1737	0.443848	-0.959961	0.179932	-2.06567	2.18018	0.226563	25/12/2018	15:23:38	55418	158.365
0	1738	1738	0.383789	-0.911865	0.119873	-2.07324	2.1582	0.223145	25/12/2018	15:23:38	55418	158.139
0	1739	1739	0.371826	-1.07983	0.155762	-2.06958	2.13086	0.114746	25/12/2018	15:23:38	55418	157.936
0	1740	1740	0.395996	-0.815918	0.179932	-2.0708	2.14453	0.179199	25/12/2018	15:23:38	55418	157.981
0	1741	1741	0.443848	-0.815918	0.0598145	-2.06274	2.15576	0.14502	25/12/2018	15:23:38	55418	158.76
0	1742	1742	0.311768	-1.17578	0.0598145	-2.04639	2.10327	0.195313	25/12/2018	15:23:38	55418	158.41
0	1743	1743	0.395996	-0.923828	0.0959473	-2.11011	2.14282	0.230225	25/12/2018	15:23:39	55419	158.113
0	1744	1744	0.431885	-0.911865	0.0598145	-2.08691	2.15894	0.241211	25/12/2018	15:23:39	55419	158.429
0	1745	1745	0.311768	-0.803955	-0.0717773	-2.05054	2.18799	0.241211	25/12/2018	15:23:39	55419	158.368
0	1746	1746	0.299805	-1.03198	-0.0119629	-1.97314	2.26147	0.225586	25/12/2018	15:23:39	55419	157.253
0	1747	1747	0.179932	-1.01978	-0.0358887	-1.75586	2.39502	0.509766	25/12/2018	15:23:39	55419	155.866
0	1748	1748	0.23999	-1.16382	0.0717773	-1.54102	2.52368	0.475098	25/12/2018	15:23:39	55419	154.802
0	1749	1749	0.203857	-0.947998	0	-1.48096	2.58911	0.547607	25/12/2018	15:23:39	55419	154.414
0	1750	1750	0.179932	-1.05591	0	-1.49463	2.52637	0.449707	25/12/2018	15:23:39	55419	153.42
0	1751	1751	0.191895	-0.983887	0	-1.55981	2.61572	0.436523	25/12/2018	15:23:39	55419	152.83
0	1752	1752	0.179932	-1.00781	0	-1.47119	2.56812	0.509033	25/12/2018	15:23:39	55419	152.471
0	1753	1753	0.143799	-1.00781	0	-1.49707	2.60376	0.516357	25/12/2018	15:23:40	55420	151.31
0	1754	1754	-0.0959473	-0.971924	0.0119629	-1.43701	2.573	0.472168	25/12/2018	15:23:40	55420	146.709
0	1755	1755	-0.0478516	-0.99585	0.0959473	-1.43604	2.55249	0.626709	25/12/2018	15:23:40	55420	140.958
0	1756	1756	0.0358887	-0.99585	0.0959473	-1.06519	2.68994	0.824951	25/12/2018	15:23:40	55420	142.419
0	1757	1757	-0.0239258	-1.12793	0.131836	-0.80835	2.7229	1.04102	25/12/2018	15:23:40	55420	139.366
0	1758	1758	-0.0717773	-1.05591	0.191895	-0.562988	2.75513	1.05737	25/12/2018	15:23:40	55420	128.956
0	1759	1759	-0.191895	-0.983887	0.227783	-0.271484	2.76611	1.17944	25/12/2018	15:23:40	55420	109.001
0	1760	1760	-0.263916	-1.39185	-0.491943	-0.00341797	2.74487	1.41138	25/12/2018	15:23:40	55420	84.9482
0	1761	1761	-0.167969	-1.23584	-0.395996	0.329346	2.78833	1.25391	25/12/2018	15:23:40	55420	77.446
0	1762	1762	0.0598145	-0.86377	-0.131836	0.487305	2.73901	1.18115	25/12/2018	15:23:40	55420	75.8186
0	1763	1763	0.227783	-1.03198	0.0478516	0.371338	2.74658	1.24951	25/12/2018	15:23:41	55421	94.6479
0	1764	1764	0.227783	-0.947998	-0.0717773	0.259277	2.70923	1.16895	25/12/2018	15:23:41	55421	94.5618
0	1765	1765	-0.119873	-1.11597	0.0119629	0.333008	2.75757	1.20996	25/12/2018	15:23:41	55421	57.0498
0	1766	1766	0.10791	-0.947998	-0.10791	0.521973	2.77173	1.17017	25/12/2018	15:23:41	55421	49.281
0	1767	1767	0.251953	-0.827881	0.0358887	0.677734	2.84351	0.884766	25/12/2018	15:23:41	55421	70.802
0	1768	1768	0.10791	-0.875977	0.0358887	0.805908	2.86963	0.689697	25/12/2018	15:23:41	55421	72.4834
0	1769	1769	-0.179932	-1.70386	-0.587891	1.0603	2.83301	0.466064	25/12/2018	15:23:41	55421	52.7163
0	1770	1770	0.143799	-1.12793	-0.299805	1.13525	2.85864	0.292725	25/12/2018	15:23:41	55421	54.5591
0	1771	1771	0.203857	-0.755859	-0.227783	1.04321	2.90137	0.184082	25/12/2018	15:23:41	55421	66.4817
0	1772	1772	0	-0.923828	-0.21582	0.876221	2.92896	0.0820313	25/12/2018	15:23:42	55422	61.3
0	1773	1773	0.419922	-1.15186	-0.3479	0.864502	2.98804	0.172363	25/12/2018	15:23:42	55422	67.519
0	1774	1774	0.203857	-1.03198	-0.0717773	1.03809	2.92725	0.373291	25/12/2018	15:23:42	55422	73.2473
0	1775	1775	-0.0119629	-1.11597	-0.203857	1.17847	2.81812	0.522217	25/12/2018	15:23:42	55422	57.0718
0	1776	1776	-0.119873	-0.959961	-0.119873	1.0166	2.87842	0.415771	25/12/2018	15:23:42	55422	48.3606
0	1777	1777	0.167969	-0.791992	-0.167969	0.909424	2.94604	0.455322	25/12/2018	15:23:42	55422	52.4365
0	1778	1778	0.0239258	-1.2478	-0.0358887	1.24756	2.82373	0.378662	25/12/2018	15:23:42	55422	54.2471
0	1779	1779	-0.251953	-1.0918	-0.275879	1.25293	2.81812	0.258545	25/12/2018	15:23:42	55422	42.8284
0	1780	1780	0.407959	-0.731934	-0.10791	0.883057	2.9248	0.497559	25/12/2018	15:23:42	55422	52.8782
0	1781	1781	-0.131836	-1.04395	-0.203857	1.16064	2.79346	0.587891	25/12/2018	15:23:42	55422	58.7314
0	1782	1782	-0.21582	-1.54785	-0.0717773	1.17603	2.79419	0.650635	25/12/2018	15:23:43	55423	40.7256
0	1783	1783	0.275879	-0.23999	0.119873	0.739502	2.95264	0.678223	25/12/2018	15:23:43	55423	47.6448
0	1784	1784	0.359863	-1.896	0.395996	1.10107	2.8396	0.64624	25/12/2018	15:23:43	55423	69.5815
0	1785	1785	-0.0239258	-1.2478	-0.191895	0.897461	2.94312	0.532471	25/12/2018	15:23:43	55423	52.3374
0	1786	1786	0.707764	0.0959473	-0.131836	0.936279	2.85449	0.602539	25/12/2018	15:23:43	55423	95.2935
0	1787	1787	-0.455811	-1.83594	-0.0358887	1.12622	2.78809	0.712646	25/12/2018	15:23:43	55423	56.7295
0	1788	1788	0.131836	-0.815918	-0.0478516	0.955322	2.88477	0.738037	25/12/2018	15:23:43	55423	39.7805
0	1789	1789	0.0119629	-0.743896	-0.359863	1.25024	2.83325	0.528564	25/12/2018	15:23:43	55423	52.3242
0	1790	1790	0.0358887	-1.71582	-0.155762	0.873535	2.97168	0.525146	25/12/2018	15:23:43	55423	46.8157
0	1791	1791	0.443848	0.179932	-0.0717773	0.80835	2.92676	0.702881	25/12/2018	15:23:43	55423	69.5945
0	1792	1792	-0.21582	-1.61987	0.0478516	1.14624	2.80249	0.699219	25/12/2018	15:23:44	55424	56.3423
0	1793	1793	0.0358887	-1.4519	0.143799	1.12012	2.76587	0.811523	25/12/2018	15:23:44	55424	42.4844
0	1794	1794	-0.251953	-0.0959473	-0.575928	1.24878	2.81982	0.567871	25/12/2018	15:23:44	55424	41.1272
0	1795	1795	-0.275879	-1.96777	-0.143799	0.868896	2.96167	0.524414	25/12/2018	15:23:44	55424	38.3462
0	1796	1796	0.491943	0.155762	-0.143799	0.643799	2.97314	0.709473	25/12/2018	15:23:44	55424	51.9907
0	1797	1797	-0.0717773	-2.05176	0.503906	0.944092	2.83887	0.725342	25/12/2018	15:23:44	55424	61.1809
0	1798	1798	-0.191895	-0.263916	-0.0478516	1.15308	2.802	0.756592	25/12/2018	15:23:44	55424	41.1726
0	1799	1799	0.0839844	-2.42383	0.359863	1.47607	2.73389	0.491699	25/12/2018	15:23:44	55424	43.6589
0	1800	1800	0.275879	-0.887939	-0.131836	1.07935	2.93213	0.510742	25/12/2018	15:23:44	55424	52.155
0	1801	1801	0.263916	0.0239258	-0.0239258	0.764648	3.00317	0.476074	25/12/2018	15:23:44	55424	98.4585
0	1802	1802	-0.227783	-1.75195	0.191895	1.00171	2.86865	0.467773	25/12/2018	15:23:45	55425	45.8752
0	1803	1803	0.21582	-0.695801	0.0959473	1.2229	2.8208	0.732178	25/12/2018	15:23:45	55425	44.9697
0	1804	1804	-0.131836	-1.95581	-0.23999	1.37231	2.74268	0.539307	25/12/2018	15:23:45	55425	47.4263
0	1805	1805	-0.179932	-1.17578	-0.191895	1.13208	2.91772	0.295166	25/12/2018	15:23:45	55425	42.7583
0	1806	1806	0.359863	0.0239258	0.10791	0.946777	2.95801	0.480469	25/12/2018	15:23:45	55425	58.2856
0	1807	1807	-0.323975	-1.43994	0.299805	1.1062	2.88232	0.399414	25/12/2018	15:23:45	55425	51.926
0	1808	1808	-0.419922	-0.983887	-0.0478516	1.29834	2.83838	0.235107	25/12/2018	15:23:45	55425	38.1145
0	1809	1809	0.10791	-0.875977	0.203857	1.27808	2.8396	0.0546875	25/12/2018	15:23:45	55425	43.9644
0	1810	1810	-0.0358887	-1.19995	-0.191895	1.20825	2.85376	-0.118408	25/12/2018	15:23:45	55425	54.6033
0	1811	1811	-0.23999	-0.791992	-0.131836	1.01758	2.94312	-0.262695	25/12/2018	15:23:45	55425	45.4268
0	1812	1812	0.119873	-0.731934	-0.10791	0.885498	2.95459	-0.191895	25/12/2018	15:23:46	55426	46.363
0	1813	1813	0.179932	-0.815918	-0.287842	1.16504	2.89063	-0.153564	25/12/2018	15:23:46	55426	60.5349
0	1814	1814	0.23999	-1.31982	0.0478516	1.41797	2.76514	0.0219727	25/12/2018	15:23:46	55426	58.6265
0	1815	1815	-0.0119629	-0.947998	-0.0478516	1.51685	2.69116	0.308594	25/12/2018	15:23:46	55426	48.9988
0	1816	1816	-0.3479	-0.86377	-0.0959473	1.5498	2.6167	0.513184	25/12/2018	15:23:46	55426	33.8787
0	1817	1817	-0.287842	-0.839844	-0.0119629	1.6001	2.61401	0.474609	25/12/2018	15:23:46	55426	27.5757
0	1818	1818	-0.467773	-0.731934	-0.0717773	1.60278	2.56055	0.474609	25/12/2018	15:23:46	55426	24.2427
0	1819	1819	-0.491943	-1.5	-0.251953	1.92993	2.37134	0.558105	25/12/2018	15:23:46	55426	23.3757
0	1820	1820	-0.335938	-1.10376	-0.251953	2.22754	2.09448	0.427734	25/12/2018	15:23:46	55426	23.5974
0	1821	1821	-0.371826	-0.899902	-0.155762	2.10498	2.19727	0.513916	25/12/2018	15:23:46	55426	22.0928
0	1822	1822	-0.0119629	-0.779785	-0.119873	1.63257	2.54858	0.642334	25/12/2018	15:23:47	55427	22.3049
0	1823	1823	0.179932	-0.719971	-0.251953	1.27881	2.70581	0.842773	25/12/2018	15:23:47	55427	31.0823
0	1824	1824	-0.23999	-1.57178	0.0598145	1.24609	2.67139	0.852783	25/12/2018	15:23:47	55427	25.2053
0	1825	1825	-0.227783	-1.31982	0.0478516	1.22681	2.6377	1.16577	25/12/2018	15:23:47	55427	22.2961
0	1826	1826	-0.323975	-0.815918	-0.0598145	0.747559	2.68433	1.31519	25/12/2018	15:23:47	55427	21.6858
0	1827	1827	-0.21582	-0.587891	-0.0119629	0.361572	2.73364	1.31494	25/12/2018	15:23:47	55427	20.9854
0	1828	1828	0.0119629	-1.28394	-0.143799	0.150635	2.80444	1.36353	25/12/2018	15:23:47	55427	31.1343
0	1829	1829	0.143799	-1.12793	-0.203857	0.289063	2.73364	1.47412	25/12/2018	15:23:47	55427	51.6643
0	1830	1830	0.10791	-0.923828	-0.23999	0.257813	2.7334	1.30786	25/12/2018	15:23:47	55427	74.3489
0	1831	1831	0.179932	-0.947998	-0.10791	0.132568	2.78467	1.32153	25/12/2018	15:23:47	55427	97.8757
0	1832	1832	0.119873	-0.899902	-0.167969	-0.00585938	2.7937	1.37549	25/12/2018	15:23:48	55428	112.163
0	1833	1833	0.0119629	-0.935791	-0.251953	-0.041748	2.74854	1.39014	25/12/2018	15:23:48	55428	99.7407
0	1834	1834	0.0717773	-0.827881	-0.227783	-0.0986328	2.75708	1.37036	25/12/2018	15:23:48	55428	102.023
0	1835	1835	-0.131836	-1.53589	-0.383789	-0.0187988	2.74585	1.39795	25/12/2018	15:23:48	55428	100.315
0	1836	1836	-0.0119629	-1.15186	0.0358887	-0.0664063	2.76221	1.37817	25/12/2018	15:23:48	55428	108.392
0	1837	1837	0.0239258	-1.00781	-0.0358887	-0.250732	2.74902	1.32813	25/12/2018	15:23:48	55428	129.947
0	1838	1838	-0.203857	-1.06787	-0.0717773	-0.474121	2.73315	1.31519	25/12/2018	15:23:48	55428	120.943
0	1839	1839	-0.0119629	-1.06787	-0.0839844	-0.613037	2.7124	1.36206	25/12/2018	15:23:48	55428	125.177
0	1840	1840	0.0959473	-0.86377	-0.119873	-0.666504	2.75146	1.21045	25/12/2018	15:23:48	55428	144.538
0	1841	1841	0.10791	-0.959961	-0.155762	-0.685303	2.70947	1.24878	25/12/2018	15:23:49	55429	149.927
0	1842	1842	0.0717773	-0.99585	-0.0959473	-0.694824	2.69995	1.20239	25/12/2018	15:23:49	55429	151.345
0	1843	1843	0.10791	-1.00781	-0.0717773	-0.755371	2.69775	1.26343	25/12/2018	15:23:49	55429	152.931
0	1844	1844	0.10791	-1.04395	-0.0839844	-0.682861	2.69897	1.27173	25/12/2018	15:23:49	55429	154.108
0	1845	1845	0.10791	-1.01978	-0.0839844	-0.719727	2.68042	1.2644	25/12/2018	15:23:49	55429	153.871
0	1846	1846	0.131836	-1.01978	-0.0717773	-0.717285	2.73169	1.29395	25/12/2018	15:23:49	55429	154.785
0	1847	1847	0.119873	-1.03198	-0.0839844	-0.680908	2.69727	1.19897	25/12/2018	15:23:49	55429	154.961
0	1848	1848	0.131836	-0.99585	-0.0717773	-0.710693	2.73657	1.26855	25/12/2018	15:23:49	55429	155.021
0	1849	1849	0.119873	-1.00781	-0.0839844	-0.686035	2.7251	1.29028	25/12/2018	15:23:49	55429	154.794
0	1850	1850	0.119873	-1.00781	-0.0717773	-0.713867	2.72461	1.25171	25/12/2018	15:23:49	55429	154.557
0	1851	1851	0.119873	-1.00781	-0.0717773	-0.676514	2.70386	1.24609	25/12/2018	15:23:50	55430	154.445
0	1852	1852	0.131836	-1.00781	-0.0717773	-0.696777	2.66724	1.18628	25/12/2018	15:23:50	55430	154.336
0	1853	1853	0.131836	-1.00781	-0.0717773	-0.698242	2.72925	1.25098	25/12/2018	15:23:50	55430	154.87
0	1854	1854	0.131836	-1.01978	-0.0717773	-0.695801	2.71021	1.27173	25/12/2018	15:23:50	55430	154.742
0	1855	1855	0.119873	-1.01978	-0.0717773	-0.71875	2.72852	1.24438	25/12/2018	15:23:50	55430	154.264
0	1856	1856	0.131836	-1.00781	-0.0717773	-0.708984	2.70752	1.21509	25/12/2018	15:23:50	55430	154.16
0	1857	1857	0.119873	-1.01978	-0.0717773	-0.699219	2.71362	1.27588	25/12/2018	15:23:50	55430	154.31
0	1858	1858	0.119873	-1.00781	-0.0717773	-0.678223	2.71265	1.24365	25/12/2018	15:23:50	55430	154.431
0	1859	1859	0.131836	-1.01978	-0.0717773	-0.749756	2.72485	1.19971	25/12/2018	15:23:50	55430	154.623
0	1860	1860	0.131836	-1.01978	-0.0717773	-0.713867	2.69556	1.19995	25/12/2018	15:23:50	55430	154.67
0	1861	1861	0.143799	-1.01978	-0.0717773	-0.730713	2.72412	1.26245	25/12/2018	15:23:51	55431	154.735
0	1862	1862	0.119873	-1.00781	-0.0839844	-0.703125	2.68457	1.27246	25/12/2018	15:23:51	55431	154.629
0	1863	1863	0.131836	-1.01978	-0.0717773	-0.70459	2.68481	1.21411	25/12/2018	15:23:51	55431	154.082
0	1864	1864	0.119873	-1.01978	-0.0717773	-0.6875	2.68726	1.22656	25/12/2018	15:23:51	55431	154.564
0	1865	1865	0.131836	-1.01978	-0.0717773	-0.685791	2.71973	1.22485	25/12/2018	15:23:51	55431	154.725
0	1866	1866	0.119873	-1.00781	-0.0717773	-0.723145	2.70605	1.24463	25/12/2018	15:23:51	55431	155.002
0	1867	1867	0.131836	-1.00781	-0.0717773	-0.705078	2.69678	1.18335	25/12/2018	15:23:51	55431	154.394
0	1868	1868	0.131836	-1.01978	-0.0717773	-0.756592	2.68896	1.28857	25/12/2018	15:23:51	55431	154.341
0	1869	1869	0.131836	-1.01978	-0.0717773	-0.699463	2.72046	1.26318	25/12/2018	15:23:51	55431	154.305
0	1870	1870	0.131836	-1.01978	-0.0717773	-0.696777	2.69629	1.26245	25/12/2018	15:23:51	55431	154.498
0	1871	1871	0.131836	-1.01978	-0.0598145	-0.707275	2.76929	1.16113	25/12/2018	15:23:52	55432	154.821
0	1872	1872	0.131836	-1.00781	-0.0717773	-0.681885	2.68188	1.22119	25/12/2018	15:23:52	55432	154.516
0	1873	1873	0.131836	-1.01978	-0.0717773	-0.725342	2.7168	1.22192	25/12/2018	15:23:52	55432	154.617
0	1874	1874	0.131836	-1.01978	-0.0598145	-0.697998	2.72949	1.29224	25/12/2018	15:23:52	55432	154.352
0	1875	1875	0.131836	-1.01978	-0.0598145	-0.740479	2.74341	1.26709	25/12/2018	15:23:52	55432	154.187
0	1876	1876	0.131836	-1.01978	-0.0598145	-0.713867	2.73193	1.18799	25/12/2018	15:23:52	55432	154.211
0	1877	1877	0.131836	-1.00781	-0.0717773	-0.72876	2.72217	1.22729	25/12/2018	15:23:52	55432	154.589
0	1878	1878	0.131836	-1.01978	-0.0717773	-0.702637	2.71411	1.25537	25/12/2018	15:23:52	55432	154.351
0	1879	1879	0.119873	-1.00781	-0.0717773	-0.722656	2.79932	1.24976	25/12/2018	15:23:52	55432	154.022
0	1880	1880	0.131836	-1.01978	-0.0717773	-0.721436	2.71143	1.25781	25/12/2018	15:23:52	55432	154.004
0	1881	1881	0.131836	-1.00781	-0.0717773	-0.727295	2.69287	1.20874	25/12/2018	15:23:53	55433	153.642
0	1882	1882	0.131836	-1.00781	-0.0717773	-0.694092	2.7168	1.18506	25/12/2018	15:23:53	55433	153.654
0	1883	1883	0.131836	-1.01978	-0.0717773	-0.726807	2.71533	1.20239	25/12/2018	15:23:53	55433	153.31
0	1884	1884	0.131836	-1.00781	-0.0717773	-0.717773	2.70801	1.2561	25/12/2018	15:23:53	55433	153.143
0	1885	1885	0.119873	-1.00781	-0.0717773	-0.704834	2.72974	1.1394	25/12/2018	15:23:53	55433	153.018
0	1886	1886	0.131836	-1.01978	-0.0598145	-0.716309	2.71289	1.16748	25/12/2018	15:23:53	55433	152.883
0	1887	1887	0.131836	-1.00781	-0.0598145	-0.709717	2.75195	1.18237	25/12/2018	15:23:53	55433	153.43
0	1888	1888	0.131836	-1.00781	-0.0717773	-0.72168	2.74756	1.22095	25/12/2018	15:23:53	55433	153.187
0	1889	1889	0.131836	-1.01978	-0.0598145	-0.707275	2.73657	1.2417	25/12/2018	15:23:53	55433	152.727
0	1890	1890	0.131836	-1.01978	-0.0717773	-0.710449	2.73364	1.22998	25/12/2018	15:23:53	55433	152.785
0	1891	1891	0.143799	-0.959961	-0.0717773	-0.69751	2.68579	1.2937	25/12/2018	15:23:54	55434	153.29
0	1892	1892	0.131836	-1.03198	-0.0959473	-0.651855	2.73706	1.17261	25/12/2018	15:23:54	55434	153.269
0	1893	1893	0.0959473	-1.03198	-0.0717773	-0.668701	2.72949	1.13208	25/12/2018	15:23:54	55434	152.574
0	1894	1894	0.0959473	-1.01978	-0.0478516	-0.747803	2.69043	1.25269	25/12/2018	15:23:54	55434	152.1
0	1895	1895	0.10791	-1.01978	-0.0598145	-0.70459	2.78979	1.23022	25/12/2018	15:23:54	55434	152.262
0	1896	1896	0.10791	-1.01978	-0.0717773	-0.657715	2.71167	1.23999	25/12/2018	15:23:54	55434	152.127
0	1897	1897	0.119873	-1.01978	-0.0598145	-0.715332	2.6958	1.23022	25/12/2018	15:23:54	55434	151.769
0	1898	1898	0.10791	-1.01978	-0.0717773	-0.747803	2.75244	1.20215	25/12/2018	15:23:54	55434	152.04
0	1899	1899	0.10791	-1.00781	-0.0717773	-0.678955	2.72852	1.21875	25/12/2018	15:23:54	55434	151.657
0	1900	1900	0.119873	-0.947998	-0.0959473	-0.716553	2.71997	1.15308	25/12/2018	15:23:55	55435	150.264
0	1901	1901	0.0478516	-0.971924	-0.155762	-0.716553	2.71997	1.15308	25/12/2018	15:23:55	55435	146.492
0	1902	1902	-0.0119629	-1.00781	-0.143799	-0.657227	2.7373	1.23877	25/12/2018	15:23:55	55435	139.39
0	1903	1903	-0.143799	-1.01978	-0.143799	-0.508057	2.79346	1.24683	25/12/2018	15:23:55	55435	125.752
0	1904	1904	-0.155762	-0.971924	-0.131836	-0.341309	2.83496	1.23584	25/12/2018	15:23:55	55435	109.879
0	1905	1905	-0.227783	-0.983887	-0.155762	-0.33374	2.82764	1.18994	25/12/2018	15:23:55	55435	96.3401
0	1906	1906	-0.311768	-0.99585	-0.155762	-0.23999	2.84692	1.22681	25/12/2018	15:23:55	55435	80.0469
0	1907	1907	-0.287842	-1.13989	-0.119873	-0.111816	2.84595	1.11792	25/12/2018	15:23:55	55435	75.1909
0	1908	1908	-0.23999	-0.971924	-0.143799	-0.113525	2.81641	1.21851	25/12/2018	15:23:55	55435	77.7742
0	1909	1909	-0.251953	-1.01978	-0.131836	-0.157471	2.86377	1.09204	25/12/2018	15:23:55	55435	77.7588
0	1910	1910	-0.191895	-0.947998	-0.119873	-0.370117	2.83325	1.13013	25/12/2018	15:23:56	55436	81.75
0	1911	1911	-0.167969	-0.947998	-0.10791	-0.424316	2.83936	1.12036	25/12/2018	15:23:56	55436	87.949
0	1912	1912	-0.179932	-0.983887	-0.131836	-0.42627	2.85156	1.06909	25/12/2018	15:23:56	55436	91.1523
0	1913	1913	-0.179932	-1.03198	-0.131836	-0.421387	2.8584	1.06714	25/12/2018	15:23:56	55436	94.3025
0	1914	1914	-0.191895	-1.01978	-0.131836	-0.442383	2.83521	1.104	25/12/2018	15:23:56	55436	96.22
0	1915	1915	-0.143799	-0.99585	-0.10791	-0.400635	2.8916	1.18311	25/12/2018	15:23:56	55436	101.135
0	1916	1916	-0.143799	-0.99585	-0.131836	-0.419678	2.85254	1.20361	25/12/2018	15:23:56	55436	105.513
0	1917	1917	-0.167969	-1.00781	-0.131836	-0.426025	2.8772	1.12109	25/12/2018	15:23:56	55436	103.507
0	1918	1918	-0.0959473	-1.01978	-0.119873	-0.381836	2.78711	1.14624	25/12/2018	15:23:56	55436	108.161
0	1919	1919	-0.0839844	-1.01978	-0.131836	-0.392822	2.79614	1.24048	25/12/2018	15:23:56	55436	115.717
0	1920	1920	-0.0717773	-0.971924	-0.131836	-0.421875	2.79248	1.25757	25/12/2018	15:23:57	55437	117.528
0	1921	1921	-0.0717773	-0.99585	-0.131836	-0.349121	2.7959	1.25928	25/12/2018	15:23:57	55437	118.945
0	1922	1922	-0.0839844	-1.00781	-0.119873	-0.426514	2.75146	1.16968	25/12/2018	15:23:57	55437	119.027
0	1923	1923	-0.0839844	-1.01978	-0.119873	-0.436523	2.81372	1.28638	25/12/2018	15:23:57	55437	119.135
0	1924	1924	-0.0717773	-1.01978	-0.10791	-0.447021	2.78198	1.18726	25/12/2018	15:23:57	55437	120.896
0	1925	1925	-0.0717773	-1.01978	-0.119873	-0.457031	2.81177	1.18018	25/12/2018	15:23:57	55437	121.688
0	1926	1926	-0.0717773	-1.01978	-0.10791	-0.447266	2.75073	1.22168	25/12/2018	15:23:57	55437	122.093
0	1927	1927	-0.0717773	-1.00781	-0.10791	-0.421631	2.76172	1.21704	25/12/2018	15:23:57	55437	123.698
0	1928	1928	-0.0717773	-1.01978	-0.10791	-0.433105	2.78149	1.20483	25/12/2018	15:23:57	55437	124.665
0	1929	1929	-0.0717773	-1.01978	-0.119873	-0.440186	2.81763	1.15723	25/12/2018	15:23:57	55437	124.532
0	1930	1930	-0.0839844	-1.00781	-0.10791	-0.437988	2.77588	1.30957	25/12/2018	15:23:58	55438	123.822
0	1931	1931	-0.0717773	-1.00781	-0.10791	-0.510742	2.81055	1.32373	25/12/2018	15:23:58	55438	124.078
0	1932	1932	-0.0717773	-1.01978	-0.10791	-0.508545	2.802	1.27393	25/12/2018	15:23:58	55438	124.605
0	1933	1933	-0.0717773	-1.00781	-0.10791	-0.469971	2.79541	1.19312	25/12/2018	15:23:58	55438	124.547
0	1934	1934	-0.0717773	-1.01978	-0.10791	-0.429688	2.78101	1.24487	25/12/2018	15:23:58	55438	124.967
0	1935	1935	-0.0717773	-1.00781	-0.10791	-0.449463	2.79785	1.23169	25/12/2018	15:23:58	55438	125.352
0	1936	1936	-0.0717773	-1.03198	-0.10791	-0.442871	2.83838	1.22803	25/12/2018	15:23:58	55438	125.199
0	1937	1937	-0.0598145	-1.01978	-0.10791	-0.438232	2.7832	1.18042	25/12/2018	15:23:58	55438	125.093
0	1938	1938	-0.0717773	-1.01978	-0.10791	-0.480957	2.77124	1.20923	25/12/2018	15:23:58	55438	123.975
0	1939	1939	-0.0717773	-1.01978	-0.10791	-0.4729	2.78345	1.15625	25/12/2018	15:23:58	55438	122.799
0	1940	1940	-0.0717773	-1.00781	-0.10791	-0.468018	2.75708	1.2063	25/12/2018	15:23:59	55439	123.098
0	1941	1941	-0.0717773	-1.01978	-0.10791	-0.477051	2.7937	1.17773	25/12/2018	15:23:59	55439	123.169
0	1942	1942	-0.0598145	-1.01978	-0.10791	-0.448975	2.78735	1.12646	25/12/2018	15:23:59	55439	123.778
0	1943	1943	-0.0598145	-1.00781	-0.10791	-0.425293	2.729	1.14453	25/12/2018	15:23:59	55439	125.03
0	1944	1944	-0.0598145	-1.03198	-0.10791	-0.492188	2.7876	1.22266	25/12/2018	15:23:59	55439	125.12
0	1945	1945	-0.0717773	-1.00781	-0.10791	-0.475586	2.83325	1.22534	25/12/2018	15:23:59	55439	124.402
0	1946	1946	-0.0717773	-1.01978	-0.10791	-0.441162	2.80396	1.16089	25/12/2018	15:23:59	55439	122.75
0	1947	1947	-0.0598145	-1.01978	-0.0959473	-0.524414	2.81152	1.177	25/12/2018	15:23:59	55439	123.058
0	1948	1948	-0.0717773	-1.01978	-0.10791	-0.462891	2.72412	1.20459	25/12/2018	15:23:59	55439	121.275
0	1949	1949	-0.0839844	-0.99585	-0.10791	-0.486572	2.77881	1.13916	25/12/2018	15:23:59	55439	116.875
0	1950	1950	-0.0598145	-1.00781	-0.0959473	-0.371338	2.7832	1.21167	25/12/2018	15:24:00	55440	112.346
0	1951	1951	-0.119873	-1.13989	-0.143799	-0.371826	2.79736	1.22949	25/12/2018	15:24:00	55440	103.023
0	1952	1952	-0.263916	-0.899902	-0.167969	-0.187988	2.78418	1.18457	25/12/2018	15:24:00	55440	74.8782
0	1953	1953	-0.275879	-1.00781	-0.167969	-0.0698242	2.73315	1.2627	25/12/2018	15:24:00	55440	52.293
0	1954	1954	-0.407959	-0.935791	-0.167969	0.121582	2.79712	1.30176	25/12/2018	15:24:00	55440	39.2312
0	1955	1955	-0.431885	-0.851807	-0.167969	0.271484	2.73975	1.34033	25/12/2018	15:24:00	55440	29.1169
0	1956	1956	-0.467773	-0.86377	-0.119873	0.392822	2.73535	1.25293	25/12/2018	15:24:00	55440	24.2209
0	1957	1957	-0.587891	-1.00781	-0.179932	0.578369	2.71704	1.35693	25/12/2018	15:24:00	55440	21.4197
0	1958	1958	-0.551758	-0.935791	-0.131836	0.761475	2.7146	1.26392	25/12/2018	15:24:00	55440	19.938
0	1959	1959	-0.527832	-0.875977	-0.10791	0.874756	2.66406	1.25171	25/12/2018	15:24:01	55441	18.4402
0	1960	1960	-0.539795	-0.947998	-0.143799	0.860596	2.6665	1.19067	25/12/2018	15:24:01	55441	18.0859
0	1961	1961	-0.563965	-0.767822	-0.10791	0.76123	2.75122	1.19946	25/12/2018	15:24:01	55441	17.6528
0	1962	1962	-0.527832	-0.875977	-0.0839844	0.755371	2.73608	1.12866	25/12/2018	15:24:01	55441	16.6384
0	1963	1963	-0.539795	-0.851807	-0.10791	0.777344	2.74121	1.20776	25/12/2018	15:24:01	55441	16.6267
0	1964	1964	-0.539795	-0.839844	-0.0839844	0.81665	2.74976	1.20825	25/12/2018	15:24:01	55441	16.2722
0	1965	1965	-0.575928	-0.755859	-0.119873	0.768311	2.71606	1.18335	25/12/2018	15:24:01	55441	16.259
0	1966	1966	-0.515869	-0.971924	-0.0839844	0.82373	2.68042	1.22827	25/12/2018	15:24:01	55441	15.9587
0	1967	1967	-0.515869	-0.947998	-0.0598145	1.00781	2.6626	1.28003	25/12/2018	15:24:01	55441	15.2283
0	1968	1968	-0.575928	-0.815918	-0.0717773	0.953613	2.6377	1.25537	25/12/2018	15:24:01	55441	13.8374
0	1969	1969	-0.635986	-0.827881	-0.0358887	0.9375	2.65405	1.16626	25/12/2018	15:24:02	55442	12.333
0	1970	1970	-0.527832	-0.767822	0.0119629	1.146	2.59351	1.27759	25/12/2018	15:24:02	55442	11.3708
0	1971	1971	-0.443848	-0.899902	-0.0478516	1.21899	2.51929	1.2627	25/12/2018	15:24:02	55442	10.8735
0	1972	1972	-0.491943	-0.959961	-0.0959473	1.34692	2.5105	1.18408	25/12/2018	15:24:02	55442	10.3677
0	1973	1973	-0.539795	-0.86377	-0.119873	1.36353	2.45435	1.30957	25/12/2018	15:24:02	55442	9.97437
0	1974	1974	-0.539795	-0.86377	-0.0598145	1.24609	2.49536	1.29468	25/12/2018	15:24:02	55442	9.22192
0	1975	1975	-0.491943	-0.899902	-0.10791	1.2666	2.49927	1.31763	25/12/2018	15:24:02	55442	8.427
0	1976	1976	-0.47998	-0.947998	-0.0839844	1.25684	2.47876	1.43701	25/12/2018	15:24:02	55442	8.37134
0	1977	1977	-0.527832	-0.86377	-0.10791	1.21899	2.47925	1.3562	25/12/2018	15:24:02	55442	8.06348
0	1978	1978	-0.431885	-0.827881	-0.0598145	1.30933	2.40942	1.24219	25/12/2018	15:24:02	55442	7.42334
0	1979	1979	-0.395996	-0.959961	-0.0598145	1.31738	2.44507	1.29639	25/12/2018	15:24:03	55443	7.31689
0	1980	1980	-0.419922	-0.935791	-0.10791	1.33057	2.45801	1.27271	25/12/2018	15:24:03	55443	7.33862
0	1981	1981	-0.431885	-0.911865	-0.119873	1.29468	2.42554	1.28809	25/12/2018	15:24:03	55443	7.43677
0	1982	1982	-0.407959	-0.911865	-0.10791	1.25586	2.47046	1.396	25/12/2018	15:24:03	55443	7.71851
0	1983	1983	-0.395996	-0.935791	-0.0959473	1.22632	2.53906	1.40747	25/12/2018	15:24:03	55443	7.69312
0	1984	1984	-0.395996	-0.935791	-0.0839844	1.25244	2.46509	1.3606	25/12/2018	15:24:03	55443	7.46631
0	1985	1985	-0.395996	-0.935791	-0.0717773	1.25244	2.46509	1.3606	25/12/2018	15:24:03	55443	7.28955
0	1986	1986	-0.395996	-0.935791	-0.0839844	1.2478	2.49536	1.35303	25/12/2018	15:24:03	55443	7.54346
0	1987	1987	-0.395996	-0.935791	-0.0717773	1.21704	2.51367	1.3501	25/12/2018	15:24:03	55443	7.45679
0	1988	1988	-0.395996	-0.947998	-0.0839844	1.23755	2.52124	1.36548	25/12/2018	15:24:03	55443	7.78979
0	1989	1989	-0.395996	-0.935791	-0.0839844	1.22803	2.50635	1.36987	25/12/2018	15:24:04	55444	7.73486
0	1990	1990	-0.395996	-0.935791	-0.0717773	1.24243	2.52637	1.23608	25/12/2018	15:24:04	55444	7.84888
0	1991	1991	-0.383789	-0.935791	-0.0717773	1.24878	2.46729	1.34814	25/12/2018	15:24:04	55444	8.09326
0	1992	1992	-0.395996	-0.947998	-0.0839844	1.20801	2.50073	1.30444	25/12/2018	15:24:04	55444	8.26733
0	1993	1993	-0.383789	-0.935791	-0.0839844	1.24658	2.44678	1.38989	25/12/2018	15:24:04	55444	8.68335
0	1994	1994	-0.359863	-0.959961	-0.0839844	1.23389	2.45776	1.29639	25/12/2018	15:24:04	55444	8.68262
0	1995	1995	-0.395996	-0.935791	-0.0959473	1.16992	2.49902	1.29272	25/12/2018	15:24:04	55444	8.91138
0	1996	1996	-0.407959	-0.923828	-0.0839844	1.14819	2.47778	1.31592	25/12/2018	15:24:04	55444	8.57227
0	1997	1997	-0.371826	-0.947998	-0.0598145	1.17676	2.53149	1.2417	25/12/2018	15:24:04	55444	8.65308
0	1998	1998	-0.371826	-0.947998	-0.0839844	1.14014	2.53638	1.4126	25/12/2018	15:24:04	55444	8.54175
0	1999	1999	-0.383789	-0.935791	-0.0959473	1.11963	2.59253	1.37158	25/12/2018	15:24:05	55445	8.87549
[truncated: 997,933 more rows]
