# Supplementary material for: Development of a multisensor biologging collar and analytical techniques to describe high‐resolution spatial behavior in free‐ranging terrestrial mammals
Source: Ecol Evol. 2024 Sep 23;14(9):e70264. doi: 10.1002/ece3.70264 (PMC11420106; doi:10.1002/ece3.70264)
Supplement: Supplementary file 1 — Appendix S1 [file ECE3-14-e70264-s001.zip › doi_10_5061_dryad_jdfn2z3hv__v20240620/B30_S7_Test_Continuous.csv]

Counter	Total Event no.	Event no.	Acc_x	Acc_y	Acc_z	Mag_x	Mag_y	Mag_z	Date	Time_dd:hh:mm:ss.sss	Total secs	Mag heading
0	1	1	0.251953	-0.827881	-0.575928	0.351807	2.58545	1.3877	20/12/2018	22:28:17	80897	0
0	2	2	0.251953	-0.815918	-0.575928	0.39917	2.57129	1.41016	20/12/2018	22:28:17	80897	0
0	3	3	0.251953	-0.815918	-0.575928	0.400879	2.53638	1.45435	20/12/2018	22:28:17	80897	0
0	4	4	0.251953	-0.827881	-0.575928	0.405029	2.59326	1.39844	20/12/2018	22:28:17	80897	0
0	5	5	0.251953	-0.827881	-0.575928	0.372559	2.5481	1.39331	20/12/2018	22:28:17	80897	0
0	6	6	0.251953	-0.827881	-0.575928	0.39917	2.56592	1.40088	20/12/2018	22:28:17	80897	0
0	7	7	0.251953	-0.827881	-0.575928	0.390137	2.60425	1.54321	20/12/2018	22:28:17	80897	77.2117
0	8	8	0.251953	-0.827881	-0.575928	0.384521	2.59058	1.45068	20/12/2018	22:28:18	80898	77.0845
0	9	9	0.251953	-0.827881	-0.575928	0.389893	2.61304	1.47314	20/12/2018	22:28:18	80898	77.1079
0	10	10	0.251953	-0.815918	-0.575928	0.411133	2.57227	1.39673	20/12/2018	22:28:18	80898	76.8997
0	11	11	0.251953	-0.827881	-0.575928	0.369141	2.54688	1.40674	20/12/2018	22:28:18	80898	76.9246
0	12	12	0.251953	-0.815918	-0.575928	0.412354	2.55005	1.40381	20/12/2018	22:28:18	80898	76.6824
0	13	13	0.251953	-0.815918	-0.575928	0.418457	2.53052	1.39502	20/12/2018	22:28:18	80898	76.3645
0	14	14	0.251953	-0.815918	-0.575928	0.418457	2.53052	1.39502	20/12/2018	22:28:18	80898	76.4219
0	15	15	0.251953	-0.827881	-0.575928	0.397949	2.59351	1.36108	20/12/2018	22:28:18	80898	76.5103
0	16	16	0.251953	-0.827881	-0.575928	0.405518	2.54834	1.47046	20/12/2018	22:28:18	80898	76.8115
0	17	17	0.251953	-0.815918	-0.575928	0.446533	2.55298	1.46753	20/12/2018	22:28:18	80898	76.3879
0	18	18	0.251953	-0.827881	-0.575928	0.415283	2.56006	1.31592	20/12/2018	22:28:19	80899	76.2654
0	19	19	0.251953	-0.815918	-0.575928	0.396484	2.55396	1.34546	20/12/2018	22:28:19	80899	76.3308
0	20	20	0.251953	-0.815918	-0.575928	0.368652	2.59863	1.38696	20/12/2018	22:28:19	80899	76.0325
0	21	21	0.251953	-0.827881	-0.575928	0.432617	2.58838	1.46143	20/12/2018	22:28:19	80899	75.6238
0	22	22	0.251953	-0.827881	-0.575928	0.427979	2.54712	1.40576	20/12/2018	22:28:19	80899	76.136
0	23	23	0.251953	-0.815918	-0.575928	0.438721	2.57593	1.34839	20/12/2018	22:28:19	80899	76.7778
0	24	24	0.251953	-0.827881	-0.575928	0.442871	2.55518	1.51392	20/12/2018	22:28:19	80899	76.6587
0	25	25	0.251953	-0.827881	-0.575928	0.400146	2.58472	1.46313	20/12/2018	22:28:19	80899	76.2859
0	26	26	0.251953	-0.827881	-0.575928	0.371826	2.60181	1.39233	20/12/2018	22:28:19	80899	76.0068
0	27	27	0.251953	-0.815918	-0.575928	0.4021	2.55029	1.36719	20/12/2018	22:28:19	80899	76.5823
0	28	28	0.251953	-0.827881	-0.575928	0.392822	2.55591	1.42358	20/12/2018	22:28:20	80900	77.1707
0	29	29	0.251953	-0.815918	-0.575928	0.387939	2.55103	1.47656	20/12/2018	22:28:20	80900	77.8352
0	30	30	0.251953	-0.815918	-0.575928	0.386963	2.57715	1.42554	20/12/2018	22:28:20	80900	78.668
0	31	31	0.251953	-0.815918	-0.575928	0.4104	2.55713	1.30884	20/12/2018	22:28:20	80900	79.1682
0	32	32	0.251953	-0.815918	-0.575928	0.380371	2.56519	1.32495	20/12/2018	22:28:20	80900	78.563
0	33	33	0.251953	-0.827881	-0.575928	0.332764	2.55029	1.36523	20/12/2018	22:28:20	80900	78.8408
0	34	34	0.251953	-0.827881	-0.575928	0.38916	2.60107	1.39966	20/12/2018	22:28:20	80900	79.282
0	35	35	0.251953	-0.815918	-0.575928	0.336914	2.5708	1.44165	20/12/2018	22:28:20	80900	79.6616
0	36	36	0.251953	-0.815918	-0.575928	0.453125	2.59253	1.37988	20/12/2018	22:28:20	80900	79.804
0	37	37	0.251953	-0.815918	-0.575928	0.358154	2.56616	1.36523	20/12/2018	22:28:20	80900	79.7205
0	38	38	0.251953	-0.815918	-0.575928	0.364258	2.61279	1.36523	20/12/2018	22:28:21	80901	79.5293
0	39	39	0.251953	-0.815918	-0.575928	0.399902	2.59351	1.34546	20/12/2018	22:28:21	80901	78.9048
0	40	40	0.251953	-0.815918	-0.575928	0.374023	2.55884	1.40381	20/12/2018	22:28:21	80901	79.0291
0	41	41	0.251953	-0.827881	-0.575928	0.38916	2.52661	1.37915	20/12/2018	22:28:21	80901	78.5232
0	42	42	0.251953	-0.815918	-0.575928	0.382324	2.56689	1.40308	20/12/2018	22:28:21	80901	78.6492
0	43	43	0.251953	-0.815918	-0.575928	0.399414	2.55884	1.44434	20/12/2018	22:28:21	80901	78.5498
0	44	44	0.251953	-0.815918	-0.575928	0.351318	2.5271	1.38623	20/12/2018	22:28:21	80901	78.2578
0	45	45	0.251953	-0.815918	-0.575928	0.424072	2.56299	1.35107	20/12/2018	22:28:21	80901	78.6243
0	46	46	0.251953	-0.815918	-0.575928	0.408447	2.55347	1.4292	20/12/2018	22:28:21	80901	78.2412
0	47	47	0.251953	-0.815918	-0.575928	0.351318	2.55615	1.43286	20/12/2018	22:28:21	80901	78.3088
0	48	48	0.251953	-0.827881	-0.575928	0.377197	2.59814	1.44238	20/12/2018	22:28:22	80902	78.4331
0	49	49	0.251953	-0.815918	-0.575928	0.351563	2.59106	1.33496	20/12/2018	22:28:22	80902	78.6587
0	50	50	0.251953	-0.815918	-0.575928	0.416992	2.56006	1.44238	20/12/2018	22:28:22	80902	77.9609
0	51	51	0.251953	-0.827881	-0.575928	0.411621	2.59619	1.35376	20/12/2018	22:28:22	80902	78.4873
0	52	52	0.251953	-0.815918	-0.575928	0.345947	2.56177	1.42358	20/12/2018	22:28:22	80902	78.4192
0	53	53	0.251953	-0.815918	-0.575928	0.384033	2.55835	1.41016	20/12/2018	22:28:22	80902	78.5522
0	54	54	0.251953	-0.827881	-0.575928	0.42627	2.54712	1.47217	20/12/2018	22:28:22	80902	78.3223
0	55	55	0.251953	-0.827881	-0.575928	0.351318	2.56689	1.33398	20/12/2018	22:28:22	80902	77.8291
0	56	56	0.251953	-0.815918	-0.575928	0.401367	2.52417	1.45947	20/12/2018	22:28:22	80902	78.0811
0	57	57	0.251953	-0.827881	-0.575928	0.381592	2.6084	1.36182	20/12/2018	22:28:22	80902	78.187
0	58	58	0.251953	-0.815918	-0.575928	0.427002	2.60229	1.3689	20/12/2018	22:28:23	80903	77.9055
0	59	59	0.251953	-0.815918	-0.575928	0.38501	2.57861	1.38232	20/12/2018	22:28:23	80903	78.083
0	60	60	0.251953	-0.815918	-0.575928	0.384521	2.5835	1.50903	20/12/2018	22:28:23	80903	78.291
0	61	61	0.251953	-0.815918	-0.575928	0.382568	2.56177	1.3501	20/12/2018	22:28:23	80903	77.821
0	62	62	0.251953	-0.827881	-0.575928	0.38501	2.54785	1.39868	20/12/2018	22:28:23	80903	77.9585
0	63	63	0.251953	-0.827881	-0.575928	0.369385	2.54346	1.40405	20/12/2018	22:28:23	80903	77.4905
0	64	64	0.251953	-0.827881	-0.575928	0.413818	2.55469	1.44434	20/12/2018	22:28:23	80903	77.7039
0	65	65	0.251953	-0.815918	-0.575928	0.383789	2.5376	1.38403	20/12/2018	22:28:23	80903	77.4031
0	66	66	0.251953	-0.827881	-0.575928	0.386719	2.57129	1.47217	20/12/2018	22:28:23	80903	77.5515
0	67	67	0.251953	-0.827881	-0.575928	0.411621	2.5979	1.41479	20/12/2018	22:28:24	80904	77.3101
0	68	68	0.251953	-0.815918	-0.575928	0.388672	2.5769	1.37231	20/12/2018	22:28:24	80904	76.9309
0	69	69	0.251953	-0.827881	-0.575928	0.39502	2.54688	1.47217	20/12/2018	22:28:24	80904	77.0261
0	70	70	0.251953	-0.815918	-0.575928	0.39624	2.52661	1.36255	20/12/2018	22:28:24	80904	77.7644
0	71	71	0.251953	-0.815918	-0.575928	0.390625	2.56274	1.37988	20/12/2018	22:28:24	80904	78.1191
0	72	72	0.251953	-0.827881	-0.575928	0.451904	2.55615	1.39868	20/12/2018	22:28:24	80904	78.2031
0	73	73	0.251953	-0.827881	-0.575928	0.387939	2.59253	1.36255	20/12/2018	22:28:24	80904	78.0767
0	74	74	0.251953	-0.827881	-0.575928	0.314697	2.56152	1.45532	20/12/2018	22:28:24	80904	78.2227
0	75	75	0.251953	-0.815918	-0.575928	0.338379	2.54321	1.41406	20/12/2018	22:28:24	80904	78.366
0	76	76	0.251953	-0.827881	-0.575928	0.39502	2.55225	1.35474	20/12/2018	22:28:24	80904	78.1362
0	77	77	0.251953	-0.827881	-0.575928	0.411621	2.56201	1.41211	20/12/2018	22:28:25	80905	77.7031
0	78	78	0.251953	-0.827881	-0.575928	0.331787	2.56934	1.46777	20/12/2018	22:28:25	80905	78.1511
0	79	79	0.251953	-0.827881	-0.575928	0.391113	2.5249	1.43286	20/12/2018	22:28:25	80905	77.4475
0	80	80	0.251953	-0.827881	-0.575928	0.429199	2.59546	1.42358	20/12/2018	22:28:25	80905	76.4023
0	81	81	0.251953	-0.815918	-0.575928	0.422852	2.58179	1.46143	20/12/2018	22:28:25	80905	76.1392
0	82	82	0.263916	-0.827881	-0.563965	0.414307	2.57715	1.35376	20/12/2018	22:28:25	80905	76.5298
0	83	83	0.251953	-0.815918	-0.575928	0.423828	2.52515	1.46777	20/12/2018	22:28:25	80905	76.7217
0	84	84	0.251953	-0.815918	-0.575928	0.449951	2.52734	1.4165	20/12/2018	22:28:25	80905	76.3362
0	85	85	0.251953	-0.827881	-0.575928	0.399902	2.55542	1.39331	20/12/2018	22:28:25	80905	76.4521
0	86	86	0.251953	-0.827881	-0.575928	0.39624	2.5918	1.42188	20/12/2018	22:28:25	80905	76.6201
0	87	87	0.251953	-0.827881	-0.575928	0.4104	2.55859	1.34644	20/12/2018	22:28:26	80906	77.0657
0	88	88	0.251953	-0.827881	-0.563965	0.365234	2.55737	1.35376	20/12/2018	22:28:26	80906	76.9514
0	89	89	0.251953	-0.815918	-0.575928	0.391602	2.61621	1.43457	20/12/2018	22:28:26	80906	77.9636
0	90	90	0.251953	-0.827881	-0.575928	0.409668	2.53442	1.33203	20/12/2018	22:28:26	80906	79.9775
0	91	91	0.251953	-0.827881	-0.575928	0.399414	2.60425	1.37622	20/12/2018	22:28:26	80906	79.8931
0	92	92	0.251953	-0.827881	-0.575928	0.424316	2.58545	1.39966	20/12/2018	22:28:26	80906	79.6399
0	93	93	0.251953	-0.827881	-0.575928	0.363281	2.59912	1.34644	20/12/2018	22:28:26	80906	79.3271
0	94	94	0.251953	-0.815918	-0.575928	0.169434	2.60889	1.44995	20/12/2018	22:28:26	80906	79.2227
0	95	95	0.251953	-0.815918	-0.575928	0.391846	2.57495	1.44971	20/12/2018	22:28:26	80906	79.0125
0	96	96	0.251953	-0.827881	-0.575928	0.44165	2.57739	1.36768	20/12/2018	22:28:26	80906	78.6604
0	97	97	0.251953	-0.815918	-0.575928	0.42749	2.55054	1.43896	20/12/2018	22:28:27	80907	78.1367
0	98	98	0.251953	-0.827881	-0.575928	0.379883	2.54639	1.37256	20/12/2018	22:28:27	80907	77.7268
0	99	99	0.251953	-0.827881	-0.575928	0.404297	2.53271	1.41919	20/12/2018	22:28:27	80907	76.9089
0	100	100	0.251953	-0.827881	-0.575928	0.415527	2.52393	1.4292	20/12/2018	22:28:27	80907	75.0564
0	101	101	0.251953	-0.827881	-0.575928	0.41748	2.51514	1.448	20/12/2018	22:28:27	80907	74.7056
0	102	102	0.251953	-0.815918	-0.575928	0.453857	2.54565	1.44678	20/12/2018	22:28:27	80907	74.5701
0	103	103	0.251953	-0.815918	-0.575928	0.443115	2.52417	1.33105	20/12/2018	22:28:27	80907	74.9404
0	104	104	0.251953	-0.827881	-0.575928	0.420654	2.5874	1.4165	20/12/2018	22:28:27	80907	74.4016
0	105	105	0.251953	-0.815918	-0.575928	0.413086	2.53442	1.46704	20/12/2018	22:28:27	80907	74.7781
0	106	106	0.251953	-0.827881	-0.575928	0.41626	2.57373	1.51611	20/12/2018	22:28:27	80907	75.0457
0	107	107	0.251953	-0.815918	-0.575928	0.415771	2.5498	1.37256	20/12/2018	22:28:28	80908	75.5747
0	108	108	0.251953	-0.815918	-0.575928	0.408936	2.53931	1.45776	20/12/2018	22:28:28	80908	76.3679
0	109	109	0.251953	-0.827881	-0.575928	0.378174	2.57544	1.396	20/12/2018	22:28:28	80908	76.2607
0	110	110	0.251953	-0.827881	-0.575928	0.376709	2.53442	1.43994	20/12/2018	22:28:28	80908	76.3835
0	111	111	0.251953	-0.815918	-0.575928	0.396729	2.58301	1.3833	20/12/2018	22:28:28	80908	76.9858
0	112	112	0.251953	-0.827881	-0.575928	0.388916	2.60254	1.40845	20/12/2018	22:28:28	80908	77.3767
0	113	113	0.251953	-0.827881	-0.575928	0.444092	2.53784	1.3645	20/12/2018	22:28:28	80908	76.9705
0	114	114	0.251953	-0.827881	-0.575928	0.377441	2.55151	1.41992	20/12/2018	22:28:28	80908	77.6873
0	115	115	0.251953	-0.815918	-0.575928	0.4021	2.61743	1.37769	20/12/2018	22:28:28	80908	77.6736
0	116	116	0.251953	-0.815918	-0.575928	0.369629	2.53638	1.45337	20/12/2018	22:28:28	80908	77.9263
0	117	117	0.251953	-0.827881	-0.575928	0.443359	2.58423	1.46509	20/12/2018	22:28:29	80909	77.4326
0	118	118	0.251953	-0.827881	-0.575928	0.351563	2.62329	1.40576	20/12/2018	22:28:29	80909	77.1414
0	119	119	0.251953	-0.827881	-0.575928	0.355469	2.58008	1.52612	20/12/2018	22:28:29	80909	77.3145
0	120	120	0.251953	-0.827881	-0.575928	0.4104	2.55347	1.27734	20/12/2018	22:28:29	80909	77.3894
0	121	121	0.251953	-0.827881	-0.575928	0.451904	2.58569	1.40186	20/12/2018	22:28:29	80909	77.2068
0	122	122	0.251953	-0.815918	-0.575928	0.40625	2.56201	1.37891	20/12/2018	22:28:29	80909	77.2185
0	123	123	0.251953	-0.815918	-0.575928	0.409912	2.5603	1.43091	20/12/2018	22:28:29	80909	77.5422
0	124	124	0.251953	-0.815918	-0.575928	0.399414	2.56421	1.34741	20/12/2018	22:28:29	80909	76.824
0	125	125	0.251953	-0.827881	-0.575928	0.385742	2.56299	1.44531	20/12/2018	22:28:29	80909	77.0552
0	126	126	0.251953	-0.827881	-0.575928	0.383789	2.56836	1.45532	20/12/2018	22:28:30	80910	76.9924
0	127	127	0.251953	-0.815918	-0.575928	0.413818	2.55688	1.42358	20/12/2018	22:28:30	80910	76.9614
0	128	128	0.251953	-0.827881	-0.575928	0.424072	2.56128	1.41479	20/12/2018	22:28:30	80910	76.6394
0	129	129	0.251953	-0.827881	-0.575928	0.365234	2.59375	1.39771	20/12/2018	22:28:30	80910	76.7874
0	130	130	0.251953	-0.827881	-0.575928	0.357422	2.53687	1.42017	20/12/2018	22:28:30	80910	76.7205
0	131	131	0.251953	-0.827881	-0.575928	0.426758	2.50757	1.43555	20/12/2018	22:28:30	80910	76.5879
0	132	132	0.251953	-0.827881	-0.575928	0.398682	2.54517	1.50171	20/12/2018	22:28:30	80910	76.6101
0	133	133	0.251953	-0.815918	-0.575928	0.372803	2.54492	1.44336	20/12/2018	22:28:30	80910	77.2646
0	134	134	0.251953	-0.827881	-0.575928	0.373047	2.54346	1.42554	20/12/2018	22:28:30	80910	77.6848
0	135	135	0.251953	-0.827881	-0.575928	0.392822	2.55933	1.4668	20/12/2018	22:28:30	80910	76.7466
0	136	136	0.251953	-0.827881	-0.575928	0.38208	2.52881	1.41016	20/12/2018	22:28:31	80911	76.8308
0	137	137	0.251953	-0.827881	-0.575928	0.34375	2.53784	1.38892	20/12/2018	22:28:31	80911	77.6255
0	138	138	0.251953	-0.827881	-0.575928	0.358398	2.52124	1.42017	20/12/2018	22:28:31	80911	77.8472
0	139	139	0.251953	-0.827881	-0.575928	0.44165	2.5481	1.44604	20/12/2018	22:28:31	80911	77.7556
0	140	140	0.251953	-0.827881	-0.575928	0.374023	2.52783	1.33569	20/12/2018	22:28:31	80911	77.4636
0	141	141	0.251953	-0.827881	-0.575928	0.34375	2.60107	1.46851	20/12/2018	22:28:31	80911	77.408
0	142	142	0.251953	-0.827881	-0.575928	0.403076	2.56055	1.42188	20/12/2018	22:28:31	80911	77.2947
0	143	143	0.251953	-0.827881	-0.575928	0.372803	2.50854	1.42944	20/12/2018	22:28:31	80911	76.8147
0	144	144	0.251953	-0.815918	-0.575928	0.411621	2.52734	1.40845	20/12/2018	22:28:31	80911	77.0515
0	145	145	0.251953	-0.827881	-0.575928	0.387939	2.52173	1.46143	20/12/2018	22:28:31	80911	77.3169
0	146	146	0.251953	-0.827881	-0.575928	0.383057	2.54419	1.47217	20/12/2018	22:28:32	80912	76.9033
0	147	147	0.251953	-0.815918	-0.575928	0.349121	2.53394	1.55835	20/12/2018	22:28:32	80912	76.386
0	148	148	0.251953	-0.827881	-0.575928	0.347412	2.53442	1.39795	20/12/2018	22:28:32	80912	76.3662
0	149	149	0.251953	-0.815918	-0.575928	0.437012	2.54346	1.36182	20/12/2018	22:28:32	80912	76.4324
0	150	150	0.251953	-0.827881	-0.575928	0.360596	2.51245	1.48193	20/12/2018	22:28:32	80912	76.8511
0	151	151	0.251953	-0.815918	-0.575928	0.400391	2.54688	1.46606	20/12/2018	22:28:32	80912	77.1501
0	152	152	0.251953	-0.815918	-0.575928	0.407471	2.57739	1.43896	20/12/2018	22:28:32	80912	77.1008
0	153	153	0.251953	-0.827881	-0.575928	0.390625	2.56787	1.40308	20/12/2018	22:28:32	80912	77.4375
0	154	154	0.251953	-0.827881	-0.575928	0.402588	2.60547	1.37524	20/12/2018	22:28:32	80912	77.2473
0	155	155	0.251953	-0.827881	-0.575928	0.363281	2.56079	1.44702	20/12/2018	22:28:32	80912	77.4961
0	156	156	0.251953	-0.827881	-0.575928	0.398926	2.53809	1.47046	20/12/2018	22:28:33	80913	77.4451
0	157	157	0.251953	-0.827881	-0.575928	0.372559	2.58447	1.37622	20/12/2018	22:28:33	80913	77.5176
0	158	158	0.251953	-0.815918	-0.575928	0.357666	2.54053	1.4248	20/12/2018	22:28:33	80913	77.7771
0	159	159	0.251953	-0.815918	-0.575928	0.355469	2.54565	1.49365	20/12/2018	22:28:33	80913	77.8323
0	160	160	0.251953	-0.815918	-0.575928	0.405518	2.55176	1.41479	20/12/2018	22:28:33	80913	77.9417
0	161	161	0.251953	-0.827881	-0.575928	0.386719	2.54419	1.47852	20/12/2018	22:28:33	80913	78.1663
0	162	162	0.251953	-0.827881	-0.575928	0.344727	2.51685	1.49194	20/12/2018	22:28:33	80913	78.147
0	163	163	0.251953	-0.815918	-0.575928	0.388672	2.57495	1.43457	20/12/2018	22:28:33	80913	77.6621
0	164	164	0.251953	-0.815918	-0.575928	0.352783	2.56323	1.42725	20/12/2018	22:28:33	80913	77.4373
0	165	165	0.251953	-0.815918	-0.575928	0.331543	2.57642	1.448	20/12/2018	22:28:33	80913	77.4729
0	166	166	0.251953	-0.827881	-0.575928	0.400146	2.55054	1.46216	20/12/2018	22:28:34	80914	77.8113
0	167	167	0.251953	-0.815918	-0.575928	0.408691	2.5481	1.44336	20/12/2018	22:28:34	80914	78.3359
0	168	168	0.251953	-0.827881	-0.575928	0.383789	2.56641	1.47656	20/12/2018	22:28:34	80914	78.0723
0	169	169	0.251953	-0.815918	-0.575928	0.332764	2.48145	1.48853	20/12/2018	22:28:34	80914	78.2207
0	170	170	0.251953	-0.815918	-0.575928	0.35791	2.53516	1.40015	20/12/2018	22:28:34	80914	77.8311
0	171	171	0.251953	-0.815918	-0.575928	0.352783	2.56494	1.38867	20/12/2018	22:28:34	80914	77.5132
0	172	172	0.251953	-0.827881	-0.575928	0.405029	2.55347	1.43457	20/12/2018	22:28:34	80914	77.9622
0	173	173	0.251953	-0.815918	-0.575928	0.362061	2.51782	1.41406	20/12/2018	22:28:34	80914	77.9058
0	174	174	0.251953	-0.815918	-0.575928	0.391846	2.50903	1.43286	20/12/2018	22:28:34	80914	78.2949
0	175	175	0.251953	-0.827881	-0.575928	0.336182	2.51196	1.49561	20/12/2018	22:28:34	80914	78.3706
0	176	176	0.263916	-0.815918	-0.575928	0.33252	2.58276	1.49536	20/12/2018	22:28:35	80915	78.7263
0	177	177	0.251953	-0.827881	-0.575928	0.430664	2.53149	1.38501	20/12/2018	22:28:35	80915	78.5215
0	178	178	0.251953	-0.815918	-0.575928	0.335205	2.53467	1.45508	20/12/2018	22:28:35	80915	78.4253
0	179	179	0.251953	-0.815918	-0.575928	0.342529	2.5271	1.45508	20/12/2018	22:28:35	80915	78.4409
0	180	180	0.251953	-0.827881	-0.575928	0.378418	2.57056	1.39868	20/12/2018	22:28:35	80915	78.6829
0	181	181	0.251953	-0.815918	-0.575928	0.381348	2.58398	1.39673	20/12/2018	22:28:35	80915	78.5686
0	182	182	0.251953	-0.827881	-0.575928	0.367188	2.55542	1.44165	20/12/2018	22:28:35	80915	78.2729
0	183	183	0.251953	-0.815918	-0.575928	0.355469	2.54736	1.46582	20/12/2018	22:28:35	80915	78.5146
0	184	184	0.263916	-0.815918	-0.575928	0.380859	2.55835	1.39697	20/12/2018	22:28:35	80915	78.4592
0	185	185	0.251953	-0.815918	-0.575928	0.365479	2.51929	1.46411	20/12/2018	22:28:35	80915	78.2043
0	186	186	0.251953	-0.827881	-0.575928	0.369141	2.51733	1.44238	20/12/2018	22:28:36	80916	77.2258
0	187	187	0.251953	-0.815918	-0.575928	0.394043	2.60767	1.45532	20/12/2018	22:28:36	80916	76.6912
0	188	188	0.251953	-0.815918	-0.575928	0.417725	2.5083	1.41382	20/12/2018	22:28:36	80916	76.5781
0	189	189	0.251953	-0.815918	-0.575928	0.391357	2.55078	1.42554	20/12/2018	22:28:36	80916	76.7432
0	190	190	0.251953	-0.827881	-0.575928	0.408936	2.5083	1.43091	20/12/2018	22:28:36	80916	76.3479
0	191	191	0.251953	-0.815918	-0.575928	0.394775	2.55566	1.52881	20/12/2018	22:28:36	80916	76.5261
0	192	192	0.251953	-0.827881	-0.575928	0.404541	2.53296	1.38965	20/12/2018	22:28:36	80916	76.6553
0	193	193	0.251953	-0.827881	-0.575928	0.381348	2.58057	1.36353	20/12/2018	22:28:36	80916	76.7036
0	194	194	0.251953	-0.815918	-0.575928	0.38623	2.5835	1.52246	20/12/2018	22:28:36	80916	77.2705
0	195	195	0.251953	-0.827881	-0.575928	0.373779	2.5603	1.41748	20/12/2018	22:28:37	80917	77.1245
0	196	196	0.251953	-0.827881	-0.575928	0.365479	2.58472	1.47656	20/12/2018	22:28:37	80917	77.2622
0	197	197	0.251953	-0.815918	-0.575928	0.384277	2.55469	1.38135	20/12/2018	22:28:37	80917	77.4722
0	198	198	0.251953	-0.815918	-0.575928	0.388428	2.54761	1.3501	20/12/2018	22:28:37	80917	78.2451
0	199	199	0.251953	-0.827881	-0.575928	0.394043	2.49878	1.40845	20/12/2018	22:28:37	80917	77.7793
0	200	200	0.251953	-0.815918	-0.575928	0.392822	2.52832	1.42627	20/12/2018	22:28:37	80917	78.4937
0	201	201	0.251953	-0.815918	-0.575928	0.389404	2.55957	1.49121	20/12/2018	22:28:37	80917	78.333
0	202	202	0.251953	-0.815918	-0.575928	0.354736	2.59937	1.33496	20/12/2018	22:28:37	80917	78.2937
0	203	203	0.251953	-0.827881	-0.575928	0.404541	2.56201	1.43091	20/12/2018	22:28:37	80917	78.0999
0	204	204	0.251953	-0.815918	-0.575928	0.331299	2.54883	1.37183	20/12/2018	22:28:37	80917	78.0291
0	205	205	0.251953	-0.815918	-0.575928	0.393799	2.573	1.448	20/12/2018	22:28:38	80918	78.3596
0	206	206	0.251953	-0.815918	-0.575928	0.401367	2.56396	1.36865	20/12/2018	22:28:38	80918	78.6301
0	207	207	0.251953	-0.815918	-0.575928	0.394287	2.52466	1.36621	20/12/2018	22:28:38	80918	78.6865
0	208	208	0.251953	-0.827881	-0.575928	0.397705	2.52808	1.33032	20/12/2018	22:28:38	80918	77.7854
0	209	209	0.251953	-0.815918	-0.575928	0.404053	2.57617	1.36182	20/12/2018	22:28:38	80918	77.8713
0	210	210	0.251953	-0.827881	-0.575928	0.385254	2.53735	1.33569	20/12/2018	22:28:38	80918	77.8713
0	211	211	0.251953	-0.827881	-0.575928	0.431396	2.54688	1.32861	20/12/2018	22:28:38	80918	77.8977
0	212	212	0.251953	-0.827881	-0.575928	0.430176	2.573	1.42993	20/12/2018	22:28:38	80918	78.1733
0	213	213	0.251953	-0.827881	-0.575928	0.383301	2.54614	1.42749	20/12/2018	22:28:38	80918	78.6008
0	214	214	0.251953	-0.827881	-0.575928	0.338379	2.54492	1.35107	20/12/2018	22:28:38	80918	78.52
0	215	215	0.251953	-0.827881	-0.575928	0.404785	2.56226	1.37256	20/12/2018	22:28:39	80919	78.4199
0	216	216	0.251953	-0.815918	-0.575928	0.3479	2.55811	1.396	20/12/2018	22:28:39	80919	78.2537
0	217	217	0.251953	-0.827881	-0.575928	0.357422	2.57666	1.36011	20/12/2018	22:28:39	80919	78.2913
0	218	218	0.251953	-0.815918	-0.575928	0.387207	2.53711	1.40112	20/12/2018	22:28:39	80919	78.325
0	219	219	0.251953	-0.827881	-0.575928	0.393066	2.52124	1.38354	20/12/2018	22:28:39	80919	78.3774
0	220	220	0.251953	-0.815918	-0.575928	0.398193	2.55371	1.43091	20/12/2018	22:28:39	80919	78.187
0	221	221	0.251953	-0.827881	-0.575928	0.398438	2.51074	1.36719	20/12/2018	22:28:39	80919	78.2407
0	222	222	0.251953	-0.827881	-0.575928	0.427734	2.55249	1.38867	20/12/2018	22:28:39	80919	77.3655
0	223	223	0.251953	-0.827881	-0.575928	0.381836	2.57031	1.44067	20/12/2018	22:28:39	80919	76.5967
0	224	224	0.251953	-0.827881	-0.587891	0.351318	2.59595	1.44165	20/12/2018	22:28:39	80919	76.0234
0	225	225	0.251953	-0.827881	-0.575928	0.391357	2.55225	1.39233	20/12/2018	22:28:40	80920	75.7383
0	226	226	0.251953	-0.815918	-0.575928	0.42627	2.48022	1.40112	20/12/2018	22:28:40	80920	76.2373
0	227	227	0.251953	-0.827881	-0.587891	0.435791	2.50024	1.36011	20/12/2018	22:28:40	80920	75.77
0	228	228	0.251953	-0.815918	-0.575928	0.426758	2.44214	1.37524	20/12/2018	22:28:40	80920	75.7712
0	229	229	0.263916	-0.827881	-0.575928	0.398926	2.50171	1.45947	20/12/2018	22:28:40	80920	76.0774
0	230	230	0.251953	-0.815918	-0.563965	0.388184	2.55298	1.33862	20/12/2018	22:28:40	80920	75.4153
0	231	231	0.251953	-0.827881	-0.575928	0.436035	2.52417	1.41992	20/12/2018	22:28:40	80920	74.8318
0	232	232	0.251953	-0.815918	-0.575928	0.397217	2.50391	1.42627	20/12/2018	22:28:40	80920	75.0447
0	233	233	0.251953	-0.815918	-0.575928	0.37915	2.48975	1.42627	20/12/2018	22:28:40	80920	75.4846
0	234	234	0.251953	-0.827881	-0.575928	0.422607	2.58374	1.48755	20/12/2018	22:28:40	80920	75.9673
0	235	235	0.251953	-0.827881	-0.575928	0.406982	2.54639	1.40576	20/12/2018	22:28:41	80921	75.8716
0	236	236	0.251953	-0.827881	-0.575928	0.433105	2.57446	1.39233	20/12/2018	22:28:41	80921	75.5007
0	237	237	0.251953	-0.827881	-0.575928	0.377686	2.5188	1.39966	20/12/2018	22:28:41	80921	76.0457
0	238	238	0.251953	-0.815918	-0.575928	0.392578	2.53369	1.34839	20/12/2018	22:28:41	80921	76.5906
0	239	239	0.251953	-0.827881	-0.575928	0.462646	2.5835	1.3645	20/12/2018	22:28:41	80921	77.1589
0	240	240	0.251953	-0.827881	-0.575928	0.411621	2.52734	1.39502	20/12/2018	22:28:41	80921	77.3608
0	241	241	0.251953	-0.827881	-0.575928	0.386475	2.55298	1.38501	20/12/2018	22:28:41	80921	77.0281
0	242	242	0.251953	-0.827881	-0.575928	0.375	2.56714	1.36621	20/12/2018	22:28:41	80921	77.5857
0	243	243	0.251953	-0.827881	-0.575928	0.347168	2.54102	1.35107	20/12/2018	22:28:41	80921	77.9841
0	244	244	0.251953	-0.827881	-0.575928	0.397217	2.50562	1.36719	20/12/2018	22:28:41	80921	78.4294
0	245	245	0.251953	-0.827881	-0.575928	0.436768	2.51221	1.4248	20/12/2018	22:28:42	80922	78.9883
0	246	246	0.251953	-0.827881	-0.575928	0.359863	2.56616	1.36353	20/12/2018	22:28:42	80922	79.406
0	247	247	0.251953	-0.827881	-0.575928	0.376953	2.63257	1.35742	20/12/2018	22:28:42	80922	79.2598
0	248	248	0.251953	-0.815918	-0.575928	0.353516	2.58545	1.3313	20/12/2018	22:28:42	80922	79.3125
0	249	249	0.251953	-0.815918	-0.575928	0.366211	2.57275	1.42456	20/12/2018	22:28:42	80922	78.7197
0	250	250	0.251953	-0.827881	-0.575928	0.355713	2.57666	1.42822	20/12/2018	22:28:42	80922	78.4116
0	251	251	0.251953	-0.827881	-0.575928	0.425781	2.59058	1.36157	20/12/2018	22:28:42	80922	78.7793
0	252	252	0.251953	-0.827881	-0.575928	0.373779	2.59668	1.40381	20/12/2018	22:28:42	80922	78.2017
0	253	253	0.251953	-0.827881	-0.575928	0.395752	2.52979	1.47144	20/12/2018	22:28:42	80922	77.4509
0	254	254	0.251953	-0.815918	-0.575928	0.42334	2.53516	1.42822	20/12/2018	22:28:43	80923	76.6907
0	255	255	0.251953	-0.827881	-0.575928	0.383301	2.5752	1.45581	20/12/2018	22:28:43	80923	76.0193
0	256	256	0.251953	-0.827881	-0.575928	0.414063	2.57349	1.45947	20/12/2018	22:28:43	80923	75.7605
0	257	257	0.251953	-0.827881	-0.575928	0.415039	2.55811	1.45947	20/12/2018	22:28:43	80923	75.8411
0	258	258	0.251953	-0.827881	-0.575928	0.407715	2.50513	1.43213	20/12/2018	22:28:43	80923	75.7222
0	259	259	0.251953	-0.827881	-0.575928	0.438965	2.53638	1.42627	20/12/2018	22:28:43	80923	76.2322
0	260	260	0.251953	-0.827881	-0.575928	0.370117	2.56543	1.4397	20/12/2018	22:28:43	80923	76.2903
0	261	261	0.251953	-0.815918	-0.575928	0.38916	2.53223	1.37622	20/12/2018	22:28:43	80923	76.0774
0	262	262	0.251953	-0.827881	-0.575928	0.375488	2.5603	1.41821	20/12/2018	22:28:43	80923	76.4077
0	263	263	0.251953	-0.827881	-0.575928	0.35376	2.54224	1.40503	20/12/2018	22:28:43	80923	76.8799
0	264	264	0.251953	-0.815918	-0.575928	0.425293	2.53369	1.41577	20/12/2018	22:28:44	80924	77.0205
0	265	265	0.251953	-0.827881	-0.575928	0.419189	2.5166	1.39331	20/12/2018	22:28:44	80924	77.6943
0	266	266	0.251953	-0.827881	-0.575928	0.385254	2.57544	1.42285	20/12/2018	22:28:44	80924	77.5811
0	267	267	0.251953	-0.827881	-0.575928	0.393799	2.5769	1.32324	20/12/2018	22:28:44	80924	77.6875
0	268	268	0.251953	-0.815918	-0.575928	0.424561	2.58154	1.4397	20/12/2018	22:28:44	80924	77.6953
0	269	269	0.251953	-0.827881	-0.575928	0.369629	2.54004	1.37158	20/12/2018	22:28:44	80924	77.2229
0	270	270	0.251953	-0.827881	-0.575928	0.376221	2.5498	1.42285	20/12/2018	22:28:44	80924	77.5317
0	271	271	0.251953	-0.815918	-0.575928	0.388916	2.59912	1.39331	20/12/2018	22:28:44	80924	77.8188
0	272	272	0.251953	-0.815918	-0.575928	0.390137	2.54932	1.40308	20/12/2018	22:28:44	80924	77.6509
0	273	273	0.251953	-0.827881	-0.575928	0.422852	2.57837	1.41821	20/12/2018	22:28:44	80924	77.4001
0	274	274	0.251953	-0.827881	-0.575928	0.40332	2.55908	1.3501	20/12/2018	22:28:45	80925	77.9685
0	275	275	0.251953	-0.827881	-0.575928	0.400391	2.58154	1.41553	20/12/2018	22:28:45	80925	77.8293
0	276	276	0.251953	-0.827881	-0.575928	0.413818	2.55469	1.41846	20/12/2018	22:28:45	80925	77.9502
0	277	277	0.251953	-0.815918	-0.575928	0.403076	2.55713	1.35547	20/12/2018	22:28:45	80925	77.7336
0	278	278	0.251953	-0.827881	-0.575928	0.369385	2.57422	1.34204	20/12/2018	22:28:45	80925	77.8032
0	279	279	0.251953	-0.815918	-0.575928	0.386475	2.5564	1.38867	20/12/2018	22:28:45	80925	77.4746
0	280	280	0.251953	-0.815918	-0.575928	0.390625	2.57007	1.36011	20/12/2018	22:28:45	80925	77.2502
0	281	281	0.251953	-0.815918	-0.575928	0.407471	2.54492	1.38867	20/12/2018	22:28:45	80925	76.769
0	282	282	0.251953	-0.815918	-0.575928	0.403564	2.552	1.34375	20/12/2018	22:28:45	80925	76.8435
0	283	283	0.251953	-0.815918	-0.575928	0.429199	2.55591	1.50269	20/12/2018	22:28:45	80925	76.5859
0	284	284	0.251953	-0.815918	-0.575928	0.403076	2.55713	1.47144	20/12/2018	22:28:46	80926	75.6577
0	285	285	0.251953	-0.827881	-0.575928	0.42041	2.52173	1.4856	20/12/2018	22:28:46	80926	75.375
0	286	286	0.251953	-0.815918	-0.575928	0.372314	2.55176	1.51782	20/12/2018	22:28:46	80926	75.2756
0	287	287	0.251953	-0.815918	-0.575928	0.405273	2.52075	1.39941	20/12/2018	22:28:46	80926	75.0735
0	288	288	0.251953	-0.827881	-0.575928	0.406006	2.53418	1.54663	20/12/2018	22:28:46	80926	74.5056
0	289	289	0.263916	-0.827881	-0.575928	0.381348	2.54248	1.46948	20/12/2018	22:28:46	80926	74.8213
0	290	290	0.251953	-0.827881	-0.575928	0.367432	2.54688	1.43115	20/12/2018	22:28:46	80926	74.7507
0	291	291	0.251953	-0.827881	-0.575928	0.423828	2.52319	1.43286	20/12/2018	22:28:46	80926	75.0254
0	292	292	0.251953	-0.827881	-0.575928	0.427246	2.55396	1.44409	20/12/2018	22:28:46	80926	75.0864
0	293	293	0.251953	-0.827881	-0.575928	0.436035	2.58447	1.50439	20/12/2018	22:28:46	80926	75.1924
0	294	294	0.251953	-0.827881	-0.575928	0.422363	2.55615	1.45166	20/12/2018	22:28:47	80927	75.7444
0	295	295	0.251953	-0.815918	-0.575928	0.361572	2.55933	1.4397	20/12/2018	22:28:47	80927	75.9307
0	296	296	0.251953	-0.815918	-0.575928	0.387207	2.53027	1.44434	20/12/2018	22:28:47	80927	75.8901
0	297	297	0.251953	-0.827881	-0.575928	0.392334	2.59692	1.45874	20/12/2018	22:28:47	80927	76.241
0	298	298	0.251953	-0.815918	-0.575928	0.374756	2.57764	1.47754	20/12/2018	22:28:47	80927	76.8176
0	299	299	0.251953	-0.827881	-0.575928	0.4104	2.62036	1.43066	20/12/2018	22:28:47	80927	77.0952
0	300	300	0.251953	-0.827881	-0.575928	0.390625	2.5957	1.45947	20/12/2018	22:28:47	80927	77.4424
0	301	301	0.263916	-0.827881	-0.575928	0.378418	2.60132	1.48535	20/12/2018	22:28:47	80927	77.7119
0	302	302	0.251953	-0.815918	-0.575928	0.365234	2.55737	1.40674	20/12/2018	22:28:47	80927	77.6646
0	303	303	0.251953	-0.815918	-0.575928	0.407715	2.59985	1.49731	20/12/2018	22:28:47	80927	77.5159
0	304	304	0.251953	-0.815918	-0.575928	0.39917	2.57129	1.37158	20/12/2018	22:28:48	80928	77.1599
0	305	305	0.251953	-0.815918	-0.575928	0.404053	2.57764	1.39038	20/12/2018	22:28:48	80928	76.8711
0	306	306	0.251953	-0.827881	-0.575928	0.418945	2.55444	1.42627	20/12/2018	22:28:48	80928	76.8997
0	307	307	0.251953	-0.827881	-0.575928	0.381592	2.57715	1.3833	20/12/2018	22:28:48	80928	76.8591
0	308	308	0.251953	-0.827881	-0.575928	0.416992	2.55811	1.48022	20/12/2018	22:28:48	80928	76.3677
0	309	309	0.251953	-0.827881	-0.575928	0.421143	2.50977	1.41406	20/12/2018	22:28:48	80928	76.666
0	310	310	0.251953	-0.827881	-0.575928	0.374756	2.54297	1.40674	20/12/2018	22:28:48	80928	76.5669
0	311	311	0.251953	-0.815918	-0.575928	0.395264	2.61426	1.42358	20/12/2018	22:28:48	80928	76.7039
0	312	312	0.251953	-0.827881	-0.575928	0.408936	2.51196	1.43555	20/12/2018	22:28:48	80928	76.8601
0	313	313	0.251953	-0.815918	-0.575928	0.390137	2.57495	1.40552	20/12/2018	22:28:49	80929	76.8696
0	314	314	0.251953	-0.815918	-0.575928	0.39624	2.59546	1.45532	20/12/2018	22:28:49	80929	77.3743
0	315	315	0.251953	-0.827881	-0.575928	0.385498	2.59595	1.41821	20/12/2018	22:28:49	80929	77.6365
0	316	316	0.251953	-0.815918	-0.575928	0.390625	2.57153	1.47314	20/12/2018	22:28:49	80929	77.6387
0	317	317	0.251953	-0.815918	-0.575928	0.359375	2.57495	1.45239	20/12/2018	22:28:49	80929	77.4309
0	318	318	0.251953	-0.815918	-0.575928	0.411865	2.59106	1.35815	20/12/2018	22:28:49	80929	77.6433
0	319	319	0.251953	-0.815918	-0.575928	0.37915	2.5874	1.4668	20/12/2018	22:28:49	80929	77.2017
0	320	320	0.251953	-0.815918	-0.575928	0.410156	2.58594	1.35815	20/12/2018	22:28:49	80929	76.8201
0	321	321	0.251953	-0.815918	-0.575928	0.418213	2.5354	1.38135	20/12/2018	22:28:49	80929	76.5264
0	322	322	0.251953	-0.827881	-0.575928	0.384521	2.52197	1.42627	20/12/2018	22:28:49	80929	76.8528
0	323	323	0.251953	-0.827881	-0.575928	0.442383	2.53442	1.40308	20/12/2018	22:28:50	80930	76.3394
0	324	324	0.251953	-0.815918	-0.575928	0.402588	2.53467	1.51416	20/12/2018	22:28:50	80930	76.335
0	325	325	0.251953	-0.815918	-0.575928	0.399658	2.55737	1.45947	20/12/2018	22:28:50	80930	76.3611
0	326	326	0.251953	-0.827881	-0.575928	0.375732	2.5603	1.34912	20/12/2018	22:28:50	80930	76.0806
0	327	327	0.251953	-0.827881	-0.575928	0.416992	2.59082	1.46216	20/12/2018	22:28:50	80930	75.918
0	328	328	0.263916	-0.815918	-0.575928	0.376953	2.56348	1.45776	20/12/2018	22:28:50	80930	76.469
0	329	329	0.251953	-0.815918	-0.575928	0.408691	2.5481	1.37085	20/12/2018	22:28:50	80930	76.4309
0	330	330	0.251953	-0.815918	-0.575928	0.359375	2.49536	1.48193	20/12/2018	22:28:50	80930	75.8994
0	331	331	0.251953	-0.815918	-0.575928	0.408936	2.57739	1.47046	20/12/2018	22:28:50	80930	75.7417
0	332	332	0.251953	-0.815918	-0.575928	0.378418	2.5686	1.47559	20/12/2018	22:28:50	80930	74.9614
0	333	333	0.251953	-0.815918	-0.575928	0.444824	2.55151	1.46948	20/12/2018	22:28:51	80931	74.9614
0	334	334	0.251953	-0.827881	-0.575928	0.452393	2.54443	1.44067	20/12/2018	22:28:51	80931	75.1589
0	335	335	0.251953	-0.815918	-0.575928	0.393799	2.53516	1.49048	20/12/2018	22:28:51	80931	74.6619
0	336	336	0.251953	-0.815918	-0.575928	0.461182	2.56958	1.40723	20/12/2018	22:28:51	80931	74.4067
0	337	337	0.251953	-0.815918	-0.575928	0.418213	2.56494	1.44873	20/12/2018	22:28:51	80931	74.2351
0	338	338	0.251953	-0.815918	-0.575928	0.418457	2.56494	1.24048	20/12/2018	22:28:51	80931	74.3535
0	339	339	0.251953	-0.815918	-0.575928	0.421387	2.50269	1.47046	20/12/2018	22:28:51	80931	74.541
0	340	340	0.251953	-0.815918	-0.575928	0.436279	2.55371	1.45435	20/12/2018	22:28:51	80931	74.9207
0	341	341	0.251953	-0.815918	-0.575928	0.395264	2.5127	1.50269	20/12/2018	22:28:51	80931	75.4814
0	342	342	0.251953	-0.815918	-0.575928	0.386963	2.57373	1.41211	20/12/2018	22:28:51	80931	75.7319
0	343	343	0.251953	-0.815918	-0.575928	0.435547	2.56738	1.45679	20/12/2018	22:28:52	80932	75.761
0	344	344	0.251953	-0.815918	-0.575928	0.380615	2.52539	1.46582	20/12/2018	22:28:52	80932	75.3499
0	345	345	0.251953	-0.815918	-0.575928	0.38208	2.59766	1.3833	20/12/2018	22:28:52	80932	75.8379
0	346	346	0.251953	-0.827881	-0.575928	0.40625	2.56372	1.46777	20/12/2018	22:28:52	80932	76.4895
0	347	347	0.251953	-0.815918	-0.575928	0.422607	2.54736	1.39233	20/12/2018	22:28:52	80932	77.0249
0	348	348	0.251953	-0.827881	-0.575928	0.428955	2.56079	1.36621	20/12/2018	22:28:52	80932	77.4434
0	349	349	0.251953	-0.827881	-0.575928	0.423828	2.59229	1.36865	20/12/2018	22:28:52	80932	78.0005
0	350	350	0.251953	-0.815918	-0.575928	0.393311	2.57983	1.31592	20/12/2018	22:28:52	80932	77.99
0	351	351	0.251953	-0.827881	-0.575928	0.413818	2.55127	1.29175	20/12/2018	22:28:52	80932	77.7024
0	352	352	0.251953	-0.827881	-0.575928	0.358643	2.58521	1.33203	20/12/2018	22:28:52	80932	77.437
0	353	353	0.251953	-0.815918	-0.575928	0.372559	2.58276	1.38867	20/12/2018	22:28:53	80933	77.9395
0	354	354	0.251953	-0.815918	-0.575928	0.42041	2.56128	1.42334	20/12/2018	22:28:53	80933	78.0974
0	355	355	0.251953	-0.815918	-0.575928	0.409668	2.57056	1.40015	20/12/2018	22:28:53	80933	78.4912
0	356	356	0.251953	-0.827881	-0.575928	0.419678	2.54077	1.46313	20/12/2018	22:28:53	80933	78.1995
0	357	357	0.263916	-0.827881	-0.587891	0.375732	2.59155	1.4165	20/12/2018	22:28:53	80933	78.1057
0	358	358	0.251953	-0.827881	-0.575928	0.382324	2.56519	1.46509	20/12/2018	22:28:53	80933	78.0195
0	359	359	0.263916	-0.827881	-0.575928	0.352295	2.5459	1.37183	20/12/2018	22:28:53	80933	77.8513
0	360	360	0.251953	-0.827881	-0.563965	0.412109	2.58594	1.3562	20/12/2018	22:28:53	80933	78.0369
0	361	361	0.251953	-0.827881	-0.575928	0.439941	2.51563	1.32495	20/12/2018	22:28:53	80933	77.512
0	362	362	0.251953	-0.827881	-0.575928	0.387695	2.62866	1.3291	20/12/2018	22:28:53	80933	77.864
0	363	363	0.251953	-0.827881	-0.575928	0.372314	2.55688	1.45532	20/12/2018	22:28:54	80934	77.8467
0	364	364	0.251953	-0.827881	-0.575928	0.396973	2.54199	1.43286	20/12/2018	22:28:54	80934	77.8293
0	365	365	0.251953	-0.815918	-0.575928	0.428223	2.573	1.37964	20/12/2018	22:28:54	80934	77.6279
0	366	366	0.251953	-0.815918	-0.575928	0.394043	2.53516	1.37622	20/12/2018	22:28:54	80934	77.7878
0	367	367	0.251953	-0.827881	-0.575928	0.397705	2.60229	1.375	20/12/2018	22:28:54	80934	77.9055
0	368	368	0.251953	-0.827881	-0.575928	0.388428	2.57495	1.4585	20/12/2018	22:28:54	80934	77.3442
0	369	369	0.251953	-0.827881	-0.575928	0.36377	2.58496	1.48828	20/12/2018	22:28:54	80934	77.6345
0	370	370	0.251953	-0.827881	-0.575928	0.371338	2.50879	1.35132	20/12/2018	22:28:54	80934	77.6333
0	371	371	0.251953	-0.827881	-0.575928	0.395752	2.53857	1.42188	20/12/2018	22:28:54	80934	77.9006
0	372	372	0.251953	-0.827881	-0.575928	0.405762	2.57397	1.40845	20/12/2018	22:28:54	80934	77.7754
0	373	373	0.251953	-0.815918	-0.575928	0.380371	2.56519	1.32764	20/12/2018	22:28:55	80935	77.7805
0	374	374	0.251953	-0.815918	-0.575928	0.382568	2.55981	1.49268	20/12/2018	22:28:55	80935	78.3323
0	375	375	0.251953	-0.827881	-0.575928	0.383545	2.57373	1.40381	20/12/2018	22:28:55	80935	78.0652
0	376	376	0.251953	-0.815918	-0.575928	0.414063	2.57715	1.40479	20/12/2018	22:28:55	80935	78.0459
0	377	377	0.251953	-0.827881	-0.575928	0.386963	2.56812	1.41748	20/12/2018	22:28:55	80935	78.606
0	378	378	0.251953	-0.827881	-0.575928	0.331055	2.552	1.41309	20/12/2018	22:28:55	80935	78.4485
0	379	379	0.251953	-0.815918	-0.575928	0.399658	2.55908	1.42725	20/12/2018	22:28:55	80935	78.1362
0	380	380	0.251953	-0.827881	-0.575928	0.40625	2.56201	1.28979	20/12/2018	22:28:55	80935	78.2913
0	381	381	0.251953	-0.815918	-0.575928	0.333252	2.54688	1.40332	20/12/2018	22:28:55	80935	78.7063
0	382	382	0.251953	-0.827881	-0.575928	0.39917	2.53638	1.41748	20/12/2018	22:28:56	80936	78.6187
0	383	383	0.251953	-0.815918	-0.575928	0.402832	2.53662	1.41211	20/12/2018	22:28:56	80936	78.7146
0	384	384	0.251953	-0.827881	-0.575928	0.397461	2.57324	1.38599	20/12/2018	22:28:56	80936	78.4883
0	385	385	0.251953	-0.815918	-0.575928	0.353271	2.59424	1.34912	20/12/2018	22:28:56	80936	78.4021
0	386	386	0.251953	-0.815918	-0.575928	0.421631	2.53369	1.3689	20/12/2018	22:28:56	80936	78.3911
0	387	387	0.251953	-0.815918	-0.575928	0.413574	2.6582	1.37964	20/12/2018	22:28:56	80936	78.1318
0	388	388	0.251953	-0.815918	-0.575928	0.385254	2.6062	1.41016	20/12/2018	22:28:56	80936	78.064
0	389	389	0.263916	-0.815918	-0.575928	0.404053	2.51221	1.39331	20/12/2018	22:28:56	80936	78.449
0	390	390	0.251953	-0.827881	-0.575928	0.383301	2.57715	1.40112	20/12/2018	22:28:56	80936	78.155
0	391	391	0.251953	-0.827881	-0.575928	0.391357	2.55078	1.34473	20/12/2018	22:28:56	80936	77.1929
0	392	392	0.251953	-0.815918	-0.575928	0.405273	2.55371	1.45532	20/12/2018	22:28:57	80937	77.8005
0	393	393	0.251953	-0.827881	-0.575928	0.410645	2.55151	1.40845	20/12/2018	22:28:57	80937	77.8882
0	394	394	0.251953	-0.827881	-0.575928	0.39209	2.56616	1.48193	20/12/2018	22:28:57	80937	77.6162
0	395	395	0.251953	-0.827881	-0.575928	0.384033	2.53052	1.39722	20/12/2018	22:28:57	80937	78.0596
0	396	396	0.251953	-0.815918	-0.575928	0.359375	2.573	1.35547	20/12/2018	22:28:57	80937	78.3284
0	397	397	0.251953	-0.815918	-0.575928	0.383301	2.5481	1.34668	20/12/2018	22:28:57	80937	78.2231
0	398	398	0.251953	-0.827881	-0.575928	0.389648	2.55444	1.41382	20/12/2018	22:28:57	80937	78.9517
0	399	399	0.251953	-0.827881	-0.575928	0.357178	2.54736	1.3877	20/12/2018	22:28:57	80937	78.875
0	400	400	0.251953	-0.815918	-0.575928	0.343018	2.5188	1.37817	20/12/2018	22:28:57	80937	79.3167
0	401	401	0.251953	-0.827881	-0.575928	0.417969	2.54077	1.34473	20/12/2018	22:28:57	80937	79.333
0	402	402	0.251953	-0.815918	-0.575928	0.335693	2.56934	1.34839	20/12/2018	22:28:58	80938	79.3362
0	403	403	0.251953	-0.827881	-0.575928	0.378662	2.52734	1.47827	20/12/2018	22:28:58	80938	79.6321
0	404	404	0.251953	-0.815918	-0.575928	0.374756	2.57202	1.39136	20/12/2018	22:28:58	80938	80.188
0	405	405	0.251953	-0.815918	-0.575928	0.387451	2.53223	1.39063	20/12/2018	22:28:58	80938	80.093
0	406	406	0.251953	-0.827881	-0.575928	0.34668	2.5481	1.35669	20/12/2018	22:28:58	80938	79.5725
0	407	407	0.251953	-0.815918	-0.575928	0.347656	2.57227	1.34839	20/12/2018	22:28:58	80938	79.5701
0	408	408	0.251953	-0.815918	-0.575928	0.345947	2.56006	1.3313	20/12/2018	22:28:58	80938	79.2998
0	409	409	0.251953	-0.827881	-0.575928	0.371094	2.57422	1.42188	20/12/2018	22:28:58	80938	79.2307
0	410	410	0.251953	-0.815918	-0.575928	0.406738	2.58594	1.44434	20/12/2018	22:28:58	80938	79.2253
0	411	411	0.251953	-0.815918	-0.575928	0.393066	2.54883	1.43359	20/12/2018	22:28:58	80938	79.3853
0	412	412	0.251953	-0.815918	-0.575928	0.381836	2.57031	1.35742	20/12/2018	22:28:59	80939	79.0767
0	413	413	0.251953	-0.815918	-0.575928	0.43335	2.54541	1.33203	20/12/2018	22:28:59	80939	78.4175
0	414	414	0.251953	-0.815918	-0.575928	0.383789	2.56836	1.35278	20/12/2018	22:28:59	80939	77.9614
0	415	415	0.251953	-0.827881	-0.575928	0.388916	2.53931	1.35913	20/12/2018	22:28:59	80939	78.0234
0	416	416	0.251953	-0.827881	-0.575928	0.406006	2.60522	1.36182	20/12/2018	22:28:59	80939	78.3889
0	417	417	0.251953	-0.827881	-0.575928	0.431396	2.57959	1.37085	20/12/2018	22:28:59	80939	79.158
0	418	418	0.251953	-0.815918	-0.575928	0.416504	2.57007	1.32764	20/12/2018	22:28:59	80939	78.5896
0	419	419	0.251953	-0.827881	-0.575928	0.372314	2.55542	1.33032	20/12/2018	22:28:59	80939	78.5994
0	420	420	0.251953	-0.827881	-0.575928	0.348389	2.55298	1.41577	20/12/2018	22:28:59	80939	78.3611
0	421	421	0.251953	-0.815918	-0.575928	0.348633	2.55347	1.2334	20/12/2018	22:28:59	80939	78.5002
0	422	422	0.251953	-0.827881	-0.575928	0.43335	2.54541	1.46313	20/12/2018	22:29:00	80940	78.197
0	423	423	0.251953	-0.815918	-0.575928	0.397949	2.62939	1.50635	20/12/2018	22:29:00	80940	78.1978
0	424	424	0.251953	-0.815918	-0.575928	0.396973	2.61255	1.43896	20/12/2018	22:29:00	80940	78.3035
0	425	425	0.251953	-0.815918	-0.575928	0.389404	2.56323	1.34644	20/12/2018	22:29:00	80940	78.0818
0	426	426	0.251953	-0.815918	-0.575928	0.419678	2.57324	1.43628	20/12/2018	22:29:00	80940	77.4578
0	427	427	0.251953	-0.827881	-0.575928	0.433838	2.63501	1.41357	20/12/2018	22:29:00	80940	76.3838
0	428	428	0.251953	-0.827881	-0.575928	0.39502	2.55054	1.34204	20/12/2018	22:29:00	80940	76.7219
0	429	429	0.251953	-0.815918	-0.575928	0.383545	2.57178	1.4165	20/12/2018	22:29:00	80940	76.9775
0	430	430	0.251953	-0.827881	-0.575928	0.405273	2.51367	1.47046	20/12/2018	22:29:00	80940	77.0479
0	431	431	0.251953	-0.827881	-0.575928	0.439697	2.5498	1.36621	20/12/2018	22:29:00	80940	76.738
0	432	432	0.251953	-0.827881	-0.575928	0.381348	2.58228	1.48901	20/12/2018	22:29:01	80941	76.9412
0	433	433	0.251953	-0.815918	-0.575928	0.399414	2.56763	1.35913	20/12/2018	22:29:01	80941	76.8757
0	434	434	0.251953	-0.815918	-0.575928	0.385498	2.57007	1.41211	20/12/2018	22:29:01	80941	76.5977
0	435	435	0.251953	-0.827881	-0.575928	0.370361	2.56055	1.47046	20/12/2018	22:29:01	80941	76.3674
0	436	436	0.251953	-0.827881	-0.575928	0.419189	2.5874	1.37793	20/12/2018	22:29:01	80941	76.4368
0	437	437	0.251953	-0.827881	-0.575928	0.424316	2.58862	1.45435	20/12/2018	22:29:01	80941	76.7915
0	438	438	0.251953	-0.815918	-0.575928	0.42627	2.54736	1.38599	20/12/2018	22:29:01	80941	76.7747
0	439	439	0.251953	-0.815918	-0.575928	0.396729	2.57935	1.45679	20/12/2018	22:29:01	80941	76.4021
0	440	440	0.251953	-0.815918	-0.575928	0.419678	2.57544	1.41577	20/12/2018	22:29:01	80941	76.1533
0	441	441	0.251953	-0.827881	-0.575928	0.391602	2.58203	1.39136	20/12/2018	22:29:02	80942	76.0232
0	442	442	0.251953	-0.827881	-0.575928	0.406006	2.53955	1.42725	20/12/2018	22:29:02	80942	76.136
0	443	443	0.251953	-0.815918	-0.575928	0.432129	2.56909	1.45752	20/12/2018	22:29:02	80942	76.3728
0	444	444	0.251953	-0.815918	-0.575928	0.414795	2.56519	1.4209	20/12/2018	22:29:02	80942	76.6602
0	445	445	0.251953	-0.827881	-0.575928	0.414307	2.55005	1.33862	20/12/2018	22:29:02	80942	76.9395
0	446	446	0.251953	-0.815918	-0.575928	0.409668	2.60352	1.34033	20/12/2018	22:29:02	80942	77.0586
0	447	447	0.251953	-0.815918	-0.575928	0.424561	2.60767	1.41187	20/12/2018	22:29:02	80942	77.1904
0	448	448	0.251953	-0.827881	-0.575928	0.399658	2.59326	1.43359	20/12/2018	22:29:02	80942	77.46
0	449	449	0.251953	-0.827881	-0.575928	0.387207	2.56836	1.33032	20/12/2018	22:29:02	80942	77.3452
0	450	450	0.251953	-0.815918	-0.575928	0.398438	2.55054	1.41992	20/12/2018	22:29:02	80942	77.356
0	451	451	0.251953	-0.815918	-0.575928	0.382324	2.56177	1.35742	20/12/2018	22:29:03	80943	77.2695
0	452	452	0.251953	-0.815918	-0.575928	0.383057	2.57886	1.38135	20/12/2018	22:29:03	80943	77.021
0	453	453	0.251953	-0.827881	-0.575928	0.436279	2.55371	1.46411	20/12/2018	22:29:03	80943	77.2712
0	454	454	0.251953	-0.815918	-0.575928	0.420166	2.56836	1.4292	20/12/2018	22:29:03	80943	77.3623
0	455	455	0.251953	-0.815918	-0.575928	0.394043	2.5625	1.47046	20/12/2018	22:29:03	80943	77.1755
0	456	456	0.251953	-0.815918	-0.575928	0.415771	2.54956	1.38306	20/12/2018	22:29:03	80943	77.0452
0	457	457	0.251953	-0.827881	-0.575928	0.356201	2.5647	1.41211	20/12/2018	22:29:03	80943	76.3674
0	458	458	0.251953	-0.815918	-0.575928	0.404785	2.56396	1.37354	20/12/2018	22:29:03	80943	75.8311
0	459	459	0.251953	-0.827881	-0.575928	0.411621	2.56372	1.36182	20/12/2018	22:29:03	80943	75.9182
0	460	460	0.251953	-0.815918	-0.575928	0.380371	2.53076	1.4895	20/12/2018	22:29:03	80943	76.189
0	461	461	0.251953	-0.815918	-0.575928	0.431396	2.54688	1.44067	20/12/2018	22:29:04	80944	75.9265
0	462	462	0.251953	-0.827881	-0.575928	0.454346	2.57324	1.39331	20/12/2018	22:29:04	80944	76.0139
0	463	463	0.251953	-0.815918	-0.575928	0.42041	2.56128	1.47803	20/12/2018	22:29:04	80944	75.9089
0	464	464	0.251953	-0.815918	-0.575928	0.358887	2.55054	1.4856	20/12/2018	22:29:04	80944	76.0034
0	465	465	0.251953	-0.815918	-0.575928	0.41748	2.55127	1.49902	20/12/2018	22:29:04	80944	75.9446
0	466	466	0.251953	-0.815918	-0.575928	0.359863	2.56104	1.49121	20/12/2018	22:29:04	80944	76.1104
0	467	467	0.251953	-0.827881	-0.587891	0.380615	2.55981	1.38965	20/12/2018	22:29:04	80944	76.1492
0	468	468	0.251953	-0.827881	-0.575928	0.384521	2.54932	1.41992	20/12/2018	22:29:04	80944	76.2439
0	469	469	0.251953	-0.827881	-0.575928	0.419678	2.60254	1.40479	20/12/2018	22:29:04	80944	76.7683
0	470	470	0.251953	-0.815918	-0.575928	0.432129	2.63672	1.37061	20/12/2018	22:29:04	80944	76.9082
0	471	471	0.251953	-0.815918	-0.575928	0.407715	2.53589	1.43286	20/12/2018	22:29:05	80945	77.3267
0	472	472	0.251953	-0.827881	-0.575928	0.39624	2.55908	1.46509	20/12/2018	22:29:05	80945	76.9006
0	473	473	0.251953	-0.815918	-0.575928	0.393311	2.57813	1.40942	20/12/2018	22:29:05	80945	76.8845
0	474	474	0.251953	-0.827881	-0.575928	0.405273	2.55542	1.3313	20/12/2018	22:29:05	80945	76.6978
0	475	475	0.251953	-0.815918	-0.575928	0.389648	2.55225	1.45679	20/12/2018	22:29:05	80945	76.7451
0	476	476	0.251953	-0.815918	-0.575928	0.419434	2.54761	1.43701	20/12/2018	22:29:05	80945	76.6958
0	477	477	0.251953	-0.815918	-0.575928	0.385498	2.56836	1.38232	20/12/2018	22:29:05	80945	76.8311
0	478	478	0.251953	-0.827881	-0.575928	0.423828	2.52856	1.36353	20/12/2018	22:29:05	80945	76.8071
0	479	479	0.251953	-0.815918	-0.575928	0.391357	2.5249	1.4021	20/12/2018	22:29:05	80945	76.5132
0	480	480	0.251953	-0.815918	-0.575928	0.412109	2.5498	1.37988	20/12/2018	22:29:05	80945	76.3027
0	481	481	0.251953	-0.827881	-0.575928	0.421631	2.53735	1.34204	20/12/2018	22:29:06	80946	76.1951
0	482	482	0.251953	-0.815918	-0.575928	0.39917	2.54004	1.41211	20/12/2018	22:29:06	80946	76.1467
0	483	483	0.251953	-0.827881	-0.575928	0.429199	2.55591	1.39063	20/12/2018	22:29:06	80946	76.3174
0	484	484	0.251953	-0.815918	-0.575928	0.410156	2.52026	1.41235	20/12/2018	22:29:06	80946	76.3325
0	485	485	0.251953	-0.827881	-0.575928	0.41626	2.53906	1.38086	20/12/2018	22:29:06	80946	76.2725
0	486	486	0.251953	-0.827881	-0.575928	0.425049	2.53857	1.41382	20/12/2018	22:29:06	80946	75.8843
0	487	487	0.251953	-0.827881	-0.575928	0.355225	2.55786	1.39087	20/12/2018	22:29:06	80946	75.9055
0	488	488	0.251953	-0.827881	-0.575928	0.421875	2.55957	1.39209	20/12/2018	22:29:06	80946	75.5303
0	489	489	0.251953	-0.815918	-0.575928	0.428467	2.60059	1.39502	20/12/2018	22:29:06	80946	75.5847
0	490	490	0.251953	-0.827881	-0.575928	0.416992	2.52002	1.45776	20/12/2018	22:29:06	80946	75.6909
0	491	491	0.251953	-0.827881	-0.575928	0.402344	2.57446	1.4292	20/12/2018	22:29:07	80947	75.2747
0	492	492	0.251953	-0.815918	-0.575928	0.443359	2.5481	1.4292	20/12/2018	22:29:07	80947	75.0371
0	493	493	0.251953	-0.827881	-0.575928	0.402588	2.53613	1.45679	20/12/2018	22:29:07	80947	74.5459
0	494	494	0.251953	-0.815918	-0.575928	0.404053	2.57764	1.45215	20/12/2018	22:29:07	80947	74.6204
0	495	495	0.251953	-0.827881	-0.575928	0.438477	2.54321	1.44946	20/12/2018	22:29:07	80947	74.4546
0	496	496	0.251953	-0.827881	-0.575928	0.469238	2.51758	1.38599	20/12/2018	22:29:07	80947	74.8779
0	497	497	0.251953	-0.815918	-0.575928	0.415283	2.56177	1.42285	20/12/2018	22:29:07	80947	75.0217
0	498	498	0.251953	-0.827881	-0.575928	0.429932	2.57837	1.35181	20/12/2018	22:29:07	80947	75.1145
0	499	499	0.251953	-0.815918	-0.575928	0.440674	2.57104	1.39136	20/12/2018	22:29:07	80947	75.1907
0	500	500	0.251953	-0.827881	-0.575928	0.383545	2.57031	1.41479	20/12/2018	22:29:08	80948	75.2156
0	501	501	0.251953	-0.815918	-0.575928	0.415771	2.58228	1.3999	20/12/2018	22:29:08	80948	75.5911
0	502	502	0.251953	-0.827881	-0.575928	0.410156	2.52222	1.44971	20/12/2018	22:29:08	80948	76.1616
0	503	503	0.251953	-0.815918	-0.575928	0.412354	2.51343	1.37085	20/12/2018	22:29:08	80948	76.6902
0	504	504	0.251953	-0.815918	-0.575928	0.399902	2.52295	1.40015	20/12/2018	22:29:08	80948	76.7983
0	505	505	0.251953	-0.815918	-0.575928	0.399902	2.52295	1.40015	20/12/2018	22:29:08	80948	76.7563
0	506	506	0.251953	-0.827881	-0.575928	0.383301	2.54614	1.42651	20/12/2018	22:29:08	80948	76.595
0	507	507	0.251953	-0.815918	-0.575928	0.352051	2.57666	1.41943	20/12/2018	22:29:08	80948	76.4895
0	508	508	0.251953	-0.827881	-0.575928	0.410156	2.58765	1.41821	20/12/2018	22:29:08	80948	76.8845
0	509	509	0.251953	-0.827881	-0.575928	0.422607	2.55078	1.42822	20/12/2018	22:29:08	80948	76.687
0	510	510	0.251953	-0.815918	-0.575928	0.410645	2.55005	1.33765	20/12/2018	22:29:09	80949	77.2505
0	511	511	0.251953	-0.815918	-0.575928	0.437744	2.58984	1.40479	20/12/2018	22:29:09	80949	77.3987
0	512	512	0.251953	-0.827881	-0.575928	0.373535	2.5293	1.396	20/12/2018	22:29:09	80949	77.3801
0	513	513	0.251953	-0.815918	-0.575928	0.409424	2.53418	1.43359	20/12/2018	22:29:09	80949	77.3313
0	514	514	0.251953	-0.827881	-0.575928	0.353027	2.56348	1.41016	20/12/2018	22:29:09	80949	77.3457
0	515	515	0.251953	-0.815918	-0.575928	0.393311	2.54565	1.40479	20/12/2018	22:29:09	80949	77.6614
0	516	516	0.251953	-0.827881	-0.575928	0.408203	2.5603	1.34033	20/12/2018	22:29:09	80949	77.3191
0	517	517	0.251953	-0.815918	-0.575928	0.37085	2.51758	1.33936	20/12/2018	22:29:09	80949	77.6572
0	518	518	0.251953	-0.815918	-0.575928	0.377686	2.52222	1.42627	20/12/2018	22:29:09	80949	77.644
0	519	519	0.251953	-0.815918	-0.575928	0.394043	2.57324	1.41309	20/12/2018	22:29:09	80949	77.554
0	520	520	0.251953	-0.827881	-0.575928	0.389893	2.48535	1.46338	20/12/2018	22:29:10	80950	76.8596
0	521	521	0.251953	-0.815918	-0.575928	0.390869	2.53198	1.35278	20/12/2018	22:29:10	80950	76.4614
0	522	522	0.251953	-0.815918	-0.575928	0.391602	2.54907	1.40015	20/12/2018	22:29:10	80950	76.5264
0	523	523	0.251953	-0.815918	-0.575928	0.412109	2.54785	1.49194	20/12/2018	22:29:10	80950	76.2058
0	524	524	0.251953	-0.827881	-0.575928	0.438232	2.552	1.37524	20/12/2018	22:29:10	80950	76.6636
0	525	525	0.251953	-0.827881	-0.575928	0.435303	2.57251	1.47412	20/12/2018	22:29:10	80950	76.6558
0	526	526	0.251953	-0.827881	-0.575928	0.377197	2.58569	1.47119	20/12/2018	22:29:10	80950	77.2317
0	527	527	0.263916	-0.827881	-0.575928	0.387695	2.55615	1.44336	20/12/2018	22:29:10	80950	77.4949
0	528	528	0.251953	-0.827881	-0.575928	0.353516	2.55273	1.31885	20/12/2018	22:29:10	80950	77.4905
0	529	529	0.251953	-0.827881	-0.575928	0.398438	2.58301	1.37866	20/12/2018	22:29:10	80950	77.6528
0	530	530	0.251953	-0.815918	-0.575928	0.415039	2.59766	1.28198	20/12/2018	22:29:11	80951	77.8179
0	531	531	0.251953	-0.815918	-0.575928	0.39502	2.57983	1.44604	20/12/2018	22:29:11	80951	78.4478
0	532	532	0.251953	-0.815918	-0.575928	0.371582	2.56738	1.46582	20/12/2018	22:29:11	80951	78.1162
0	533	533	0.251953	-0.815918	-0.575928	0.371094	2.57593	1.40674	20/12/2018	22:29:11	80951	78.2334
0	534	534	0.251953	-0.827881	-0.575928	0.424072	2.55957	1.40454	20/12/2018	22:29:11	80951	77.7168
0	535	535	0.251953	-0.815918	-0.575928	0.365967	2.54175	1.41016	20/12/2018	22:29:11	80951	77.7334
0	536	536	0.251953	-0.815918	-0.575928	0.447998	2.56006	1.38599	20/12/2018	22:29:11	80951	77.7185
0	537	537	0.251953	-0.815918	-0.575928	0.414063	2.58423	1.34521	20/12/2018	22:29:11	80951	77.7026
0	538	538	0.251953	-0.827881	-0.575928	0.412354	2.58765	1.36426	20/12/2018	22:29:11	80951	77.6296
0	539	539	0.251953	-0.815918	-0.575928	0.375488	2.56543	1.39697	20/12/2018	22:29:11	80951	77.4763
0	540	540	0.251953	-0.827881	-0.575928	0.390137	2.60938	1.41455	20/12/2018	22:29:12	80952	77.8713
0	541	541	0.251953	-0.815918	-0.575928	0.415283	2.58911	1.39697	20/12/2018	22:29:12	80952	77.8372
0	542	542	0.251953	-0.815918	-0.575928	0.390869	2.56299	1.41382	20/12/2018	22:29:12	80952	78.3699
0	543	543	0.251953	-0.815918	-0.575928	0.407715	2.57056	1.36621	20/12/2018	22:29:12	80952	78.03
0	544	544	0.251953	-0.815918	-0.575928	0.371826	2.54004	1.36108	20/12/2018	22:29:12	80952	77.9265
0	545	545	0.251953	-0.827881	-0.575928	0.372803	2.54663	1.40845	20/12/2018	22:29:12	80952	78.1631
0	546	546	0.251953	-0.827881	-0.575928	0.380371	2.56348	1.39233	20/12/2018	22:29:12	80952	77.7603
0	547	547	0.251953	-0.827881	-0.575928	0.421387	2.54224	1.44336	20/12/2018	22:29:12	80952	78.0002
0	548	548	0.251953	-0.815918	-0.575928	0.418213	2.57544	1.3772	20/12/2018	22:29:12	80952	78.1262
0	549	549	0.251953	-0.815918	-0.575928	0.376221	2.58105	1.27197	20/12/2018	22:29:12	80952	77.7568
0	550	550	0.251953	-0.815918	-0.575928	0.427734	2.51807	1.35547	20/12/2018	22:29:13	80953	77.7058
0	551	551	0.251953	-0.815918	-0.575928	0.39624	2.52661	1.27832	20/12/2018	22:29:13	80953	77.1619
0	552	552	0.251953	-0.815918	-0.575928	0.387451	2.59204	1.43091	20/12/2018	22:29:13	80953	77.2158
0	553	553	0.251953	-0.815918	-0.575928	0.435059	2.53809	1.44702	20/12/2018	22:29:13	80953	77.54
0	554	554	0.251953	-0.827881	-0.575928	0.374023	2.52783	1.35913	20/12/2018	22:29:13	80953	77.1697
0	555	555	0.251953	-0.827881	-0.575928	0.443359	2.51904	1.40112	20/12/2018	22:29:13	80953	76.3438
0	556	556	0.251953	-0.815918	-0.575928	0.384521	2.55469	1.34839	20/12/2018	22:29:13	80953	76.8005
0	557	557	0.251953	-0.815918	-0.575928	0.39624	2.53003	1.38501	20/12/2018	22:29:13	80953	77.1838
0	558	558	0.251953	-0.827881	-0.575928	0.422119	2.53027	1.42822	20/12/2018	22:29:13	80953	77.1575
0	559	559	0.251953	-0.827881	-0.575928	0.412842	2.50488	1.37085	20/12/2018	22:29:13	80953	77.3923
0	560	560	0.251953	-0.827881	-0.575928	0.409668	2.57251	1.33643	20/12/2018	22:29:14	80954	77.4082
0	561	561	0.251953	-0.815918	-0.575928	0.336182	2.55908	1.34863	20/12/2018	22:29:14	80954	77.7664
0	562	562	0.251953	-0.815918	-0.575928	0.373535	2.53271	1.39941	20/12/2018	22:29:14	80954	77.5945
0	563	563	0.251953	-0.815918	-0.575928	0.413086	2.60132	1.45215	20/12/2018	22:29:14	80954	77.9609
0	564	564	0.251953	-0.827881	-0.575928	0.371826	2.60352	1.4292	20/12/2018	22:29:14	80954	77.7998
0	565	565	0.251953	-0.815918	-0.575928	0.409668	2.53442	1.40308	20/12/2018	22:29:14	80954	78.0835
0	566	566	0.251953	-0.815918	-0.575928	0.392822	2.59033	1.44971	20/12/2018	22:29:14	80954	77.9075
0	567	567	0.251953	-0.815918	-0.575928	0.374512	2.61548	1.40308	20/12/2018	22:29:14	80954	77.1765
0	568	568	0.251953	-0.815918	-0.575928	0.413574	2.52197	1.46582	20/12/2018	22:29:14	80954	76.9451
0	569	569	0.251953	-0.815918	-0.575928	0.354004	2.54053	1.46338	20/12/2018	22:29:15	80955	76.98
0	570	570	0.251953	-0.815918	-0.575928	0.41626	2.50293	1.36792	20/12/2018	22:29:15	80955	76.5295
0	571	571	0.251953	-0.827881	-0.575928	0.414551	2.54297	1.38403	20/12/2018	22:29:15	80955	76.5244
0	572	572	0.251953	-0.815918	-0.575928	0.403564	2.52075	1.39502	20/12/2018	22:29:15	80955	76.6128
0	573	573	0.251953	-0.827881	-0.575928	0.392822	2.552	1.43286	20/12/2018	22:29:15	80955	76.5967
0	574	574	0.251953	-0.815918	-0.575928	0.413818	2.55103	1.43433	20/12/2018	22:29:15	80955	77.1013
0	575	575	0.251953	-0.827881	-0.575928	0.42334	2.5769	1.39038	20/12/2018	22:29:15	80955	77.2686
0	576	576	0.251953	-0.815918	-0.575928	0.369385	2.54712	1.42822	20/12/2018	22:29:15	80955	77.3938
0	577	577	0.251953	-0.815918	-0.575928	0.37793	2.57935	1.37793	20/12/2018	22:29:15	80955	78.1008
0	578	578	0.251953	-0.815918	-0.575928	0.361572	2.52808	1.4209	20/12/2018	22:29:15	80955	78.2058
0	579	579	0.251953	-0.815918	-0.575928	0.369141	2.58105	1.39502	20/12/2018	22:29:16	80956	78.5718
0	580	580	0.251953	-0.815918	-0.575928	0.414551	2.57568	1.39136	20/12/2018	22:29:16	80956	78.6311
0	581	581	0.251953	-0.815918	-0.575928	0.349854	2.59082	1.36987	20/12/2018	22:29:16	80956	79.0684
0	582	582	0.251953	-0.827881	-0.575928	0.391357	2.55078	1.4209	20/12/2018	22:29:16	80956	79.2561
0	583	583	0.251953	-0.827881	-0.575928	0.352051	2.51489	1.37378	20/12/2018	22:29:16	80956	79.1758
0	584	584	0.251953	-0.827881	-0.575928	0.368408	2.52954	1.51782	20/12/2018	22:29:16	80956	78.9404
0	585	585	0.251953	-0.815918	-0.575928	0.373047	2.53784	1.32935	20/12/2018	22:29:16	80956	78.6604
0	586	586	0.251953	-0.815918	-0.575928	0.371826	2.6001	1.36182	20/12/2018	22:29:16	80956	79.2063
0	587	587	0.251953	-0.815918	-0.575928	0.370361	2.56567	1.39771	20/12/2018	22:29:16	80956	79.1475
0	588	588	0.251953	-0.815918	-0.575928	0.404541	2.56372	1.40308	20/12/2018	22:29:16	80956	79.095
0	589	589	0.251953	-0.827881	-0.575928	0.406006	2.5415	1.40308	20/12/2018	22:29:17	80957	78.6292
0	590	590	0.251953	-0.827881	-0.575928	0.363037	2.53711	1.29565	20/12/2018	22:29:17	80957	78.7793
0	591	591	0.251953	-0.827881	-0.575928	0.327637	2.55078	1.42749	20/12/2018	22:29:17	80957	78.292
0	592	592	0.251953	-0.827881	-0.575928	0.39209	2.50952	1.39771	20/12/2018	22:29:17	80957	78.1165
0	593	593	0.251953	-0.827881	-0.575928	0.392822	2.52832	1.42456	20/12/2018	22:29:17	80957	77.99
0	594	594	0.251953	-0.815918	-0.575928	0.369629	2.50708	1.41675	20/12/2018	22:29:17	80957	78.1882
0	595	595	0.251953	-0.827881	-0.575928	0.398193	2.51953	1.4292	20/12/2018	22:29:17	80957	78.3823
0	596	596	0.251953	-0.815918	-0.575928	0.363037	2.56421	1.41919	20/12/2018	22:29:17	80957	77.6721
0	597	597	0.251953	-0.827881	-0.575928	0.39624	2.56104	1.36523	20/12/2018	22:29:17	80957	77.1047
0	598	598	0.251953	-0.827881	-0.575928	0.401123	2.57104	1.35913	20/12/2018	22:29:17	80957	77.4551
0	599	599	0.251953	-0.827881	-0.575928	0.396729	2.58521	1.41553	20/12/2018	22:29:18	80958	78.0049
0	600	600	0.263916	-0.815918	-0.563965	0.408203	2.59302	1.50269	20/12/2018	22:29:18	80958	78.6411
0	601	601	0.23999	-0.827881	-0.575928	0.428955	2.5918	1.38086	20/12/2018	22:29:18	80958	78.4819
0	602	602	0.251953	-0.815918	-0.575928	0.373779	2.59668	1.37793	20/12/2018	22:29:18	80958	77.4216
0	603	603	0.251953	-0.827881	-0.575928	0.375732	2.59155	1.32422	20/12/2018	22:29:18	80958	78.0608
0	604	604	0.251953	-0.827881	-0.575928	0.396973	2.58154	1.37622	20/12/2018	22:29:18	80958	78.2136
0	605	605	0.251953	-0.815918	-0.575928	0.401611	2.55713	1.34131	20/12/2018	22:29:18	80958	78.4727
0	606	606	0.251953	-0.815918	-0.575928	0.42749	2.55054	1.44531	20/12/2018	22:29:18	80958	78.655
0	607	607	0.251953	-0.827881	-0.575928	0.353027	2.55786	1.41235	20/12/2018	22:29:18	80958	79.1956
0	608	608	0.251953	-0.827881	-0.575928	0.346436	2.55664	1.40308	20/12/2018	22:29:18	80958	78.8301
0	609	609	0.251953	-0.827881	-0.575928	0.409424	2.64478	1.36255	20/12/2018	22:29:19	80959	78.2993
0	610	610	0.251953	-0.827881	-0.575928	0.415039	2.59619	1.42456	20/12/2018	22:29:19	80959	77.7939
0	611	611	0.251953	-0.815918	-0.575928	0.360352	2.58691	1.32422	20/12/2018	22:29:19	80959	77.9763
0	612	612	0.251953	-0.827881	-0.575928	0.372803	2.51392	1.42822	20/12/2018	22:29:19	80959	78.187
0	613	613	0.251953	-0.815918	-0.575928	0.415527	2.55469	1.39966	20/12/2018	22:29:19	80959	77.8357
0	614	614	0.251953	-0.827881	-0.575928	0.43042	2.5332	1.43286	20/12/2018	22:29:19	80959	77.6965
0	615	615	0.251953	-0.815918	-0.575928	0.341553	2.5188	1.45361	20/12/2018	22:29:19	80959	77.5198
0	616	616	0.251953	-0.827881	-0.575928	0.406982	2.52051	1.36987	20/12/2018	22:29:19	80959	77.6953
0	617	617	0.251953	-0.827881	-0.575928	0.418457	2.56836	1.37427	20/12/2018	22:29:19	80959	76.7981
0	618	618	0.251953	-0.827881	-0.575928	0.375977	2.55151	1.3772	20/12/2018	22:29:19	80959	76.3618
0	619	619	0.251953	-0.827881	-0.575928	0.397217	2.53857	1.36255	20/12/2018	22:29:20	80960	76.5598
0	620	620	0.251953	-0.827881	-0.575928	0.390869	2.56299	1.39868	20/12/2018	22:29:20	80960	76.9487
0	621	621	0.251953	-0.827881	-0.575928	0.443848	2.57568	1.39478	20/12/2018	22:29:20	80960	76.8582
0	622	622	0.251953	-0.827881	-0.575928	0.448242	2.58569	1.43262	20/12/2018	22:29:20	80960	77.0029
0	623	623	0.251953	-0.827881	-0.575928	0.405762	2.57397	1.38403	20/12/2018	22:29:20	80960	77.2417
0	624	624	0.251953	-0.815918	-0.575928	0.388672	2.57324	1.43188	20/12/2018	22:29:20	80960	77.0286
0	625	625	0.251953	-0.815918	-0.575928	0.411865	2.59302	1.36108	20/12/2018	22:29:20	80960	77.1426
0	626	626	0.251953	-0.827881	-0.575928	0.416748	2.57007	1.33398	20/12/2018	22:29:20	80960	76.8364
0	627	627	0.251953	-0.827881	-0.575928	0.378662	2.56348	1.39404	20/12/2018	22:29:20	80960	77.0264
0	628	628	0.251953	-0.827881	-0.575928	0.405762	2.57422	1.42358	20/12/2018	22:29:21	80961	77.1638
0	629	629	0.251953	-0.815918	-0.563965	0.396484	2.52124	1.34204	20/12/2018	22:29:21	80961	77.0959
0	630	630	0.251953	-0.827881	-0.575928	0.40625	2.56201	1.43628	20/12/2018	22:29:21	80961	77.0105
0	631	631	0.251953	-0.815918	-0.575928	0.397217	2.57642	1.42725	20/12/2018	22:29:21	80961	76.7402
0	632	632	0.251953	-0.815918	-0.575928	0.416504	2.56665	1.4458	20/12/2018	22:29:21	80961	77.0005
0	633	633	0.251953	-0.827881	-0.575928	0.409424	2.57593	1.46509	20/12/2018	22:29:21	80961	77.1348
0	634	634	0.251953	-0.827881	-0.575928	0.407959	2.56567	1.40112	20/12/2018	22:29:21	80961	77.1111
0	635	635	0.251953	-0.827881	-0.575928	0.400146	2.54492	1.43091	20/12/2018	22:29:21	80961	77.47
0	636	636	0.251953	-0.815918	-0.575928	0.354004	2.60596	1.47485	20/12/2018	22:29:21	80961	77.7993
0	637	637	0.251953	-0.815918	-0.575928	0.355469	2.58008	1.40479	20/12/2018	22:29:21	80961	77.9077
0	638	638	0.251953	-0.827881	-0.575928	0.413086	2.57031	1.36694	20/12/2018	22:29:22	80962	78.332
0	639	639	0.251953	-0.827881	-0.575928	0.364014	2.61401	1.37988	20/12/2018	22:29:22	80962	78.6099
0	640	640	0.251953	-0.815918	-0.575928	0.393066	2.58521	1.39966	20/12/2018	22:29:22	80962	78.5706
0	641	641	0.251953	-0.827881	-0.575928	0.373047	2.54126	1.45264	20/12/2018	22:29:22	80962	78.6262
0	642	642	0.251953	-0.815918	-0.575928	0.359863	2.55933	1.40747	20/12/2018	22:29:22	80962	77.9055
0	643	643	0.251953	-0.827881	-0.575928	0.397217	2.60547	1.39331	20/12/2018	22:29:22	80962	77.4636
0	644	644	0.251953	-0.815918	-0.575928	0.437012	2.54346	1.33569	20/12/2018	22:29:22	80962	77.3733
0	645	645	0.251953	-0.815918	-0.575928	0.38623	2.58203	1.48389	20/12/2018	22:29:22	80962	76.7378
0	646	646	0.251953	-0.815918	-0.575928	0.432129	2.56396	1.49805	20/12/2018	22:29:22	80962	77.0107
0	647	647	0.251953	-0.827881	-0.575928	0.395752	2.53857	1.42725	20/12/2018	22:29:22	80962	76.7698
0	648	648	0.251953	-0.827881	-0.575928	0.411377	2.53613	1.3772	20/12/2018	22:29:23	80963	76.4336
0	649	649	0.251953	-0.827881	-0.575928	0.421387	2.54224	1.40942	20/12/2018	22:29:23	80963	76.1719
0	650	650	0.251953	-0.815918	-0.575928	0.378662	2.57251	1.32568	20/12/2018	22:29:23	80963	76.6934
0	651	651	0.251953	-0.815918	-0.575928	0.389648	2.55225	1.47046	20/12/2018	22:29:23	80963	76.783
0	652	652	0.263916	-0.827881	-0.575928	0.405029	2.62085	1.45532	20/12/2018	22:29:23	80963	77.4351
0	653	653	0.251953	-0.827881	-0.575928	0.400635	2.60376	1.45874	20/12/2018	22:29:23	80963	77.3906
0	654	654	0.251953	-0.815918	-0.575928	0.359863	2.59033	1.448	20/12/2018	22:29:23	80963	77.158
0	655	655	0.251953	-0.827881	-0.575928	0.397461	2.56396	1.41919	20/12/2018	22:29:23	80963	77.9412
0	656	656	0.251953	-0.827881	-0.575928	0.398682	2.54346	1.45508	20/12/2018	22:29:23	80963	77.5393
0	657	657	0.251953	-0.815918	-0.575928	0.404541	2.62915	1.48535	20/12/2018	22:29:23	80963	78.1367
0	658	658	0.251953	-0.815918	-0.575928	0.435059	2.61426	1.35156	20/12/2018	22:29:24	80964	77.6777
0	659	659	0.251953	-0.827881	-0.575928	0.34668	2.61523	1.39063	20/12/2018	22:29:24	80964	77.7275
0	660	660	0.251953	-0.827881	-0.575928	0.375	2.56885	1.44971	20/12/2018	22:29:24	80964	77.6138
0	661	661	0.251953	-0.815918	-0.575928	0.360596	2.57642	1.38232	20/12/2018	22:29:24	80964	78.0474
0	662	662	0.251953	-0.827881	-0.575928	0.463623	2.58984	1.47021	20/12/2018	22:29:24	80964	78.3845
0	663	663	0.251953	-0.827881	-0.575928	0.374756	2.57764	1.43896	20/12/2018	22:29:24	80964	78.707
0	664	664	0.251953	-0.827881	-0.575928	0.372559	2.58618	1.43628	20/12/2018	22:29:24	80964	78.8674
0	665	665	0.251953	-0.815918	-0.575928	0.358398	2.55957	1.37256	20/12/2018	22:29:24	80964	78.4697
0	666	666	0.251953	-0.827881	-0.575928	0.365723	2.60889	1.4812	20/12/2018	22:29:24	80964	78.7258
0	667	667	0.251953	-0.815918	-0.575928	0.338623	2.57764	1.47559	20/12/2018	22:29:24	80964	78.4229
0	668	668	0.251953	-0.827881	-0.575928	0.360596	2.54883	1.45337	20/12/2018	22:29:25	80965	79.0403
0	669	669	0.251953	-0.815918	-0.575928	0.385254	2.60083	1.44604	20/12/2018	22:29:25	80965	79.2407
0	670	670	0.251953	-0.815918	-0.575928	0.334473	2.55054	1.44897	20/12/2018	22:29:25	80965	79.0134
0	671	671	0.251953	-0.815918	-0.575928	0.362305	2.54883	1.49048	20/12/2018	22:29:25	80965	78.7029
0	672	672	0.251953	-0.815918	-0.575928	0.361572	2.55933	1.49023	20/12/2018	22:29:25	80965	78.3872
0	673	673	0.251953	-0.815918	-0.575928	0.365967	2.6106	1.42554	20/12/2018	22:29:25	80965	77.9788
0	674	674	0.251953	-0.815918	-0.575928	0.387451	2.49756	1.43555	20/12/2018	22:29:25	80965	77.9788
0	675	675	0.251953	-0.827881	-0.575928	0.38208	2.59766	1.44507	20/12/2018	22:29:25	80965	77.813
0	676	676	0.251953	-0.815918	-0.575928	0.401123	2.56763	1.46777	20/12/2018	22:29:25	80965	77.8315
0	677	677	0.251953	-0.827881	-0.575928	0.381104	2.54785	1.48047	20/12/2018	22:29:25	80965	77.6689
0	678	678	0.251953	-0.827881	-0.575928	0.381836	2.57178	1.40576	20/12/2018	22:29:26	80966	77.4451
0	679	679	0.251953	-0.827881	-0.575928	0.394531	2.56274	1.4021	20/12/2018	22:29:26	80966	77.4651
0	680	680	0.251953	-0.827881	-0.575928	0.3396	2.55151	1.44336	20/12/2018	22:29:26	80966	77.5027
0	681	681	0.251953	-0.815918	-0.575928	0.434082	2.56079	1.34399	20/12/2018	22:29:26	80966	77.5847
0	682	682	0.251953	-0.815918	-0.575928	0.386963	2.53711	1.45679	20/12/2018	22:29:26	80966	78.1526
0	683	683	0.251953	-0.815918	-0.575928	0.375488	2.59131	1.36621	20/12/2018	22:29:26	80966	78.3062
0	684	684	0.251953	-0.827881	-0.575928	0.402344	2.57617	1.44971	20/12/2018	22:29:26	80966	78.1836
0	685	685	0.251953	-0.815918	-0.575928	0.407471	2.5791	1.35913	20/12/2018	22:29:26	80966	78.1501
0	686	686	0.251953	-0.815918	-0.575928	0.384277	2.59961	1.34009	20/12/2018	22:29:26	80966	78.1682
0	687	687	0.251953	-0.815918	-0.575928	0.39917	2.60742	1.4165	20/12/2018	22:29:26	80966	78.7043
0	688	688	0.251953	-0.815918	-0.575928	0.396973	2.61426	1.43555	20/12/2018	22:29:27	80967	78.5271
0	689	689	0.251953	-0.815918	-0.575928	0.388428	2.57837	1.44897	20/12/2018	22:29:27	80967	78.1162
0	690	690	0.251953	-0.827881	-0.575928	0.358154	2.56616	1.41479	20/12/2018	22:29:27	80967	78.3713
0	691	691	0.251953	-0.827881	-0.575928	0.365723	2.61597	1.37695	20/12/2018	22:29:27	80967	78.7544
0	692	692	0.251953	-0.815918	-0.575928	0.440674	2.56885	1.40479	20/12/2018	22:29:27	80967	78.4751
0	693	693	0.251953	-0.815918	-0.575928	0.428467	2.64014	1.44409	20/12/2018	22:29:27	80967	78.4575
0	694	694	0.251953	-0.827881	-0.575928	0.379883	2.60645	1.40845	20/12/2018	22:29:27	80967	78.2847
0	695	695	0.251953	-0.827881	-0.575928	0.328369	2.57495	1.38403	20/12/2018	22:29:27	80967	78.3325
0	696	696	0.251953	-0.815918	-0.575928	0.441162	2.59326	1.30688	20/12/2018	22:29:27	80967	77.9744
0	697	697	0.251953	-0.815918	-0.575928	0.407715	2.57031	1.39502	20/12/2018	22:29:28	80968	77.4817
0	698	698	0.251953	-0.815918	-0.575928	0.408936	2.58447	1.41577	20/12/2018	22:29:28	80968	77.6001
0	699	699	0.251953	-0.827881	-0.575928	0.376709	2.57056	1.43921	20/12/2018	22:29:28	80968	77.8015
0	700	700	0.251953	-0.827881	-0.575928	0.423584	2.57153	1.40381	20/12/2018	22:29:28	80968	77.5842
0	701	701	0.251953	-0.827881	-0.575928	0.418701	2.56299	1.39941	20/12/2018	22:29:28	80968	76.8679
0	702	702	0.251953	-0.815918	-0.575928	0.408936	2.54492	1.42822	20/12/2018	22:29:28	80968	76.7976
0	703	703	0.251953	-0.827881	-0.575928	0.36792	2.54175	1.40015	20/12/2018	22:29:28	80968	77.0806
0	704	704	0.251953	-0.815918	-0.575928	0.391357	2.58179	1.40576	20/12/2018	22:29:28	80968	77.4138
0	705	705	0.251953	-0.827881	-0.575928	0.428955	2.56812	1.38965	20/12/2018	22:29:28	80968	77.6604
0	706	706	0.251953	-0.827881	-0.575928	0.415771	2.61499	1.43433	20/12/2018	22:29:28	80968	77.6157
0	707	707	0.251953	-0.827881	-0.575928	0.383789	2.60645	1.4021	20/12/2018	22:29:29	80969	78.2385
0	708	708	0.251953	-0.827881	-0.575928	0.368408	2.56421	1.39941	20/12/2018	22:29:29	80969	78.5017
0	709	709	0.251953	-0.815918	-0.575928	0.343506	2.53931	1.39136	20/12/2018	22:29:29	80969	78.665
0	710	710	0.251953	-0.827881	-0.575928	0.39917	2.56226	1.45776	20/12/2018	22:29:29	80969	78.7695
0	711	711	0.251953	-0.815918	-0.575928	0.341064	2.5896	1.40503	20/12/2018	22:29:29	80969	79.2061
0	712	712	0.251953	-0.815918	-0.575928	0.386963	2.53906	1.36719	20/12/2018	22:29:29	80969	79.3162
0	713	713	0.251953	-0.827881	-0.575928	0.343018	2.54785	1.45508	20/12/2018	22:29:29	80969	79.095
0	714	714	0.251953	-0.815918	-0.575928	0.375977	2.55664	1.37158	20/12/2018	22:29:29	80969	78.6277
0	715	715	0.263916	-0.827881	-0.575928	0.386719	2.57861	1.3562	20/12/2018	22:29:29	80969	78.6458
0	716	716	0.251953	-0.815918	-0.563965	0.419922	2.60449	1.39136	20/12/2018	22:29:29	80969	79.2607
0	717	717	0.251953	-0.815918	-0.575928	0.403076	2.59668	1.39941	20/12/2018	22:29:30	80970	78.4045
0	718	718	0.251953	-0.827881	-0.575928	0.411133	2.56494	1.46851	20/12/2018	22:29:30	80970	78.2871
0	719	719	0.251953	-0.827881	-0.575928	0.416748	2.5979	1.38574	20/12/2018	22:29:30	80970	78.4006
0	720	720	0.251953	-0.815918	-0.575928	0.358643	2.61792	1.4165	20/12/2018	22:29:30	80970	78.8271
0	721	721	0.251953	-0.827881	-0.575928	0.405762	2.54834	1.37524	20/12/2018	22:29:30	80970	78.761
0	722	722	0.251953	-0.827881	-0.575928	0.391357	2.55249	1.36011	20/12/2018	22:29:30	80970	78.6323
0	723	723	0.251953	-0.827881	-0.575928	0.350342	2.58398	1.39063	20/12/2018	22:29:30	80970	78.5474
0	724	724	0.251953	-0.815918	-0.575928	0.350586	2.58081	1.31177	20/12/2018	22:29:30	80970	78.9138
0	725	725	0.251953	-0.827881	-0.575928	0.385254	2.53906	1.36719	20/12/2018	22:29:30	80970	78.9539
0	726	726	0.251953	-0.815918	-0.575928	0.37915	2.54932	1.47168	20/12/2018	22:29:30	80970	78.3284
0	727	727	0.251953	-0.827881	-0.575928	0.396729	2.55054	1.40576	20/12/2018	22:29:31	80971	78.6167
0	728	728	0.251953	-0.827881	-0.575928	0.372314	2.55347	1.44971	20/12/2018	22:29:31	80971	78.3157
0	729	729	0.251953	-0.827881	-0.575928	0.395264	2.57471	1.42188	20/12/2018	22:29:31	80971	78.2446
0	730	730	0.251953	-0.827881	-0.575928	0.411621	2.5979	1.49365	20/12/2018	22:29:31	80971	77.5354
0	731	731	0.251953	-0.815918	-0.575928	0.345947	2.56519	1.44995	20/12/2018	22:29:31	80971	77.019
0	732	732	0.251953	-0.827881	-0.575928	0.400391	2.54541	1.41577	20/12/2018	22:29:31	80971	77.0061
0	733	733	0.251953	-0.815918	-0.575928	0.36084	2.61084	1.43286	20/12/2018	22:29:31	80971	77.394
0	734	734	0.251953	-0.827881	-0.575928	0.386475	2.51318	1.41382	20/12/2018	22:29:31	80971	77.8696
0	735	735	0.251953	-0.827881	-0.575928	0.415283	2.52539	1.50366	20/12/2018	22:29:31	80971	78.2097
0	736	736	0.251953	-0.827881	-0.575928	0.398193	2.55762	1.42725	20/12/2018	22:29:31	80971	78.7517
0	737	737	0.251953	-0.815918	-0.575928	0.371826	2.6001	1.3772	20/12/2018	22:29:32	80972	78.7444
0	738	738	0.251953	-0.827881	-0.575928	0.340576	2.56714	1.35278	20/12/2018	22:29:32	80972	79.217
0	739	739	0.251953	-0.815918	-0.575928	0.354248	2.56616	1.36987	20/12/2018	22:29:32	80972	78.9141
0	740	740	0.251953	-0.815918	-0.575928	0.353271	2.58716	1.45581	20/12/2018	22:29:32	80972	79.1238
0	741	741	0.251953	-0.815918	-0.575928	0.373047	2.57935	1.40942	20/12/2018	22:29:32	80972	79.5457
0	742	742	0.251953	-0.815918	-0.575928	0.368408	2.6001	1.37524	20/12/2018	22:29:32	80972	79.5457
0	743	743	0.251953	-0.827881	-0.575928	0.400391	2.57959	1.40674	20/12/2018	22:29:32	80972	79.0935
0	744	744	0.251953	-0.815918	-0.575928	0.367676	2.5708	1.47144	20/12/2018	22:29:32	80972	78.769
0	745	745	0.251953	-0.827881	-0.575928	0.393799	2.5332	1.39233	20/12/2018	22:29:32	80972	78.1418
0	746	746	0.251953	-0.815918	-0.575928	0.400146	2.58643	1.44165	20/12/2018	22:29:32	80972	78.0149
0	747	747	0.251953	-0.827881	-0.575928	0.391113	2.59204	1.47754	20/12/2018	22:29:33	80973	78.0696
0	748	748	0.251953	-0.827881	-0.575928	0.338135	2.54639	1.47388	20/12/2018	22:29:33	80973	78.0874
0	749	749	0.251953	-0.827881	-0.575928	0.406738	2.55688	1.46411	20/12/2018	22:29:33	80973	78.6589
0	750	750	0.251953	-0.827881	-0.575928	0.365479	2.61914	1.49902	20/12/2018	22:29:33	80973	78.8035
0	751	751	0.251953	-0.815918	-0.575928	0.368164	2.60547	1.42554	20/12/2018	22:29:33	80973	78.9897
0	752	752	0.251953	-0.827881	-0.575928	0.342773	2.59131	1.41821	20/12/2018	22:29:33	80973	79.2578
0	753	753	0.251953	-0.827881	-0.575928	0.329346	2.58154	1.38013	20/12/2018	22:29:33	80973	79.2725
0	754	754	0.251953	-0.815918	-0.575928	0.359131	2.58008	1.448	20/12/2018	22:29:33	80973	79.2002
0	755	755	0.251953	-0.815918	-0.575928	0.361328	2.53345	1.44824	20/12/2018	22:29:33	80973	79.2122
0	756	756	0.251953	-0.815918	-0.575928	0.38501	2.58252	1.3877	20/12/2018	22:29:34	80974	79.2043
0	757	757	0.251953	-0.827881	-0.575928	0.395264	2.54346	1.38135	20/12/2018	22:29:34	80974	78.3423
0	758	758	0.251953	-0.827881	-0.575928	0.380371	2.56348	1.4165	20/12/2018	22:29:34	80974	78.2493
0	759	759	0.251953	-0.815918	-0.575928	0.407471	2.57397	1.4917	20/12/2018	22:29:34	80974	77.7231
0	760	760	0.251953	-0.827881	-0.575928	0.374023	2.52441	1.38989	20/12/2018	22:29:34	80974	77.6125
0	761	761	0.251953	-0.827881	-0.575928	0.411621	2.55273	1.55835	20/12/2018	22:29:34	80974	77.6069
0	762	762	0.251953	-0.827881	-0.575928	0.357666	2.59912	1.39331	20/12/2018	22:29:34	80974	77.9028
0	763	763	0.251953	-0.815918	-0.575928	0.386719	2.61328	1.46753	20/12/2018	22:29:34	80974	78.1257
0	764	764	0.251953	-0.827881	-0.575928	0.361816	2.55566	1.46851	20/12/2018	22:29:34	80974	77.7773
0	765	765	0.251953	-0.827881	-0.563965	0.346436	2.54932	1.4707	20/12/2018	22:29:34	80974	78.3887
0	766	766	0.251953	-0.815918	-0.575928	0.350586	2.5791	1.37744	20/12/2018	22:29:35	80975	78.7166
0	767	767	0.251953	-0.827881	-0.575928	0.376221	2.51514	1.35742	20/12/2018	22:29:35	80975	79.6909
0	768	768	0.251953	-0.827881	-0.575928	0.416992	2.5271	1.40015	20/12/2018	22:29:35	80975	79.3696
0	769	769	0.251953	-0.815918	-0.575928	0.343018	2.54785	1.4209	20/12/2018	22:29:35	80975	79.4744
0	770	770	0.251953	-0.827881	-0.575928	0.360107	2.52661	1.32861	20/12/2018	22:29:35	80975	79.5132
0	771	771	0.251953	-0.827881	-0.575928	0.354736	2.59424	1.34546	20/12/2018	22:29:35	80975	79.5105
0	772	772	0.251953	-0.815918	-0.575928	0.400146	2.55054	1.31787	20/12/2018	22:29:35	80975	79.3018
0	773	773	0.251953	-0.815918	-0.575928	0.397705	2.56958	1.37354	20/12/2018	22:29:35	80975	79.4253
0	774	774	0.251953	-0.815918	-0.575928	0.378906	2.56201	1.4021	20/12/2018	22:29:35	80975	80.302
0	775	775	0.251953	-0.827881	-0.575928	0.34082	2.49463	1.39404	20/12/2018	22:29:35	80975	79.6069
0	776	776	0.251953	-0.815918	-0.575928	0.383545	2.57007	1.39502	20/12/2018	22:29:36	80976	79.179
0	777	777	0.251953	-0.815918	-0.575928	0.351807	2.51855	1.41479	20/12/2018	22:29:36	80976	78.4277
0	778	778	0.251953	-0.815918	-0.575928	0.335449	2.59863	1.34741	20/12/2018	22:29:36	80976	79.2585
0	779	779	0.251953	-0.815918	-0.575928	0.424561	2.54712	1.41919	20/12/2018	22:29:36	80976	79.1616
0	780	780	0.251953	-0.827881	-0.575928	0.416992	2.56323	1.37354	20/12/2018	22:29:36	80976	78.7737
0	781	781	0.251953	-0.815918	-0.575928	0.417236	2.52002	1.42822	20/12/2018	22:29:36	80976	78.6279
0	782	782	0.251953	-0.815918	-0.575928	0.301758	2.61768	1.34473	20/12/2018	22:29:36	80976	78.6772
0	783	783	0.251953	-0.827881	-0.575928	0.386475	2.51831	1.40112	20/12/2018	22:29:36	80976	78.6233
0	784	784	0.251953	-0.815918	-0.575928	0.44458	2.52393	1.30347	20/12/2018	22:29:36	80976	77.9573
0	785	785	0.251953	-0.815918	-0.575928	0.401855	2.58496	1.36353	20/12/2018	22:29:36	80976	78.4565
0	786	786	0.251953	-0.827881	-0.575928	0.385254	2.57544	1.38599	20/12/2018	22:29:37	80977	78.9692
0	787	787	0.251953	-0.815918	-0.575928	0.365967	2.54175	1.38599	20/12/2018	22:29:37	80977	79.2847
0	788	788	0.251953	-0.815918	-0.575928	0.397217	2.57446	1.41919	20/12/2018	22:29:37	80977	78.6968
0	789	789	0.251953	-0.815918	-0.575928	0.371582	2.53125	1.3833	20/12/2018	22:29:37	80977	78.9338
0	790	790	0.251953	-0.815918	-0.575928	0.35791	2.60254	1.35913	20/12/2018	22:29:37	80977	79.0764
0	791	791	0.251953	-0.815918	-0.575928	0.404785	2.59497	1.3938	20/12/2018	22:29:37	80977	78.8882
0	792	792	0.251953	-0.815918	-0.575928	0.341309	2.55493	1.42944	20/12/2018	22:29:37	80977	78.7397
0	793	793	0.251953	-0.827881	-0.575928	0.370117	2.57104	1.40112	20/12/2018	22:29:37	80977	78.4458
0	794	794	0.251953	-0.815918	-0.575928	0.423828	2.5957	1.38672	20/12/2018	22:29:37	80977	78.0803
0	795	795	0.251953	-0.815918	-0.575928	0.423828	2.56836	1.3645	20/12/2018	22:29:37	80977	77.9609
0	796	796	0.251953	-0.815918	-0.575928	0.379639	2.55151	1.45264	20/12/2018	22:29:38	80978	77.7168
0	797	797	0.251953	-0.815918	-0.575928	0.384521	2.48389	1.35547	20/12/2018	22:29:38	80978	77.6084
0	798	798	0.251953	-0.815918	-0.575928	0.443115	2.5896	1.46484	20/12/2018	22:29:38	80978	77.4871
0	799	799	0.251953	-0.815918	-0.575928	0.397949	2.5625	1.41016	20/12/2018	22:29:38	80978	77.3293
0	800	800	0.251953	-0.815918	-0.575928	0.36499	2.53345	1.37183	20/12/2018	22:29:38	80978	77.9609
0	801	801	0.251953	-0.815918	-0.575928	0.381104	2.54395	1.45581	20/12/2018	22:29:38	80978	78.3757
0	802	802	0.263916	-0.815918	-0.575928	0.363281	2.53198	1.37744	20/12/2018	22:29:38	80978	78.8606
0	803	803	0.251953	-0.815918	-0.575928	0.385742	2.5271	1.38257	20/12/2018	22:29:38	80978	78.9402
0	804	804	0.251953	-0.815918	-0.575928	0.37085	2.62256	1.31519	20/12/2018	22:29:38	80978	78.6865
0	805	805	0.251953	-0.815918	-0.575928	0.387695	2.56323	1.28662	20/12/2018	22:29:38	80978	78.9326
0	806	806	0.251953	-0.815918	-0.575928	0.403809	2.5813	1.3877	20/12/2018	22:29:39	80979	78.791
0	807	807	0.251953	-0.815918	-0.575928	0.410156	2.56738	1.3125	20/12/2018	22:29:39	80979	79.0303
0	808	808	0.251953	-0.827881	-0.575928	0.439941	2.58081	1.40674	20/12/2018	22:29:39	80979	79.1567
0	809	809	0.251953	-0.815918	-0.575928	0.382813	2.5564	1.33398	20/12/2018	22:29:39	80979	79.2275
0	810	810	0.263916	-0.815918	-0.575928	0.419189	2.55103	1.30786	20/12/2018	22:29:39	80979	79.6238
0	811	811	0.251953	-0.815918	-0.575928	0.377686	2.5896	1.3877	20/12/2018	22:29:39	80979	79.5178
0	812	812	0.251953	-0.827881	-0.575928	0.360352	2.58862	1.34912	20/12/2018	22:29:39	80979	79.6787
0	813	813	0.251953	-0.815918	-0.575928	0.375	2.56885	1.43896	20/12/2018	22:29:39	80979	79.4771
0	814	814	0.251953	-0.815918	-0.575928	0.338379	2.54663	1.37427	20/12/2018	22:29:39	80979	79.9907
0	815	815	0.251953	-0.815918	-0.575928	0.37207	2.56226	1.36182	20/12/2018	22:29:40	80980	79.948
0	816	816	0.251953	-0.815918	-0.575928	0.344727	2.58423	1.31421	20/12/2018	22:29:40	80980	79.8577
0	817	817	0.251953	-0.827881	-0.575928	0.39917	2.53491	1.39063	20/12/2018	22:29:40	80980	79.52
0	818	818	0.251953	-0.815918	-0.575928	0.388184	2.58911	1.39136	20/12/2018	22:29:40	80980	79.2451
0	819	819	0.263916	-0.815918	-0.575928	0.375488	2.56543	1.3772	20/12/2018	22:29:40	80980	79.7197
0	820	820	0.251953	-0.815918	-0.575928	0.390869	2.56299	1.45239	20/12/2018	22:29:40	80980	79.2898
0	821	821	0.251953	-0.815918	-0.575928	0.390137	2.5459	1.44165	20/12/2018	22:29:40	80980	78.698
0	822	822	0.251953	-0.815918	-0.575928	0.350342	2.58057	1.49121	20/12/2018	22:29:40	80980	77.8872
0	823	823	0.251953	-0.815918	-0.575928	0.368408	2.59668	1.48926	20/12/2018	22:29:40	80980	77.8875
0	824	824	0.251953	-0.827881	-0.575928	0.364746	2.56567	1.48291	20/12/2018	22:29:40	80980	77.8691
0	825	825	0.251953	-0.827881	-0.575928	0.366455	2.6001	1.5	20/12/2018	22:29:41	80981	77.3872
0	826	826	0.251953	-0.827881	-0.575928	0.392334	2.56274	1.46582	20/12/2018	22:29:41	80981	77.502
0	827	827	0.251953	-0.827881	-0.575928	0.411865	2.59473	1.40381	20/12/2018	22:29:41	80981	77.8108
0	828	828	0.251953	-0.815918	-0.575928	0.399902	2.59009	1.35547	20/12/2018	22:29:41	80981	77.4417
0	829	829	0.251953	-0.815918	-0.575928	0.437744	2.59668	1.38672	20/12/2018	22:29:41	80981	77.2048
0	830	830	0.251953	-0.815918	-0.575928	0.415771	2.59131	1.35107	20/12/2018	22:29:41	80981	77.4346
0	831	831	0.251953	-0.815918	-0.575928	0.371094	2.6084	1.4458	20/12/2018	22:29:41	80981	77.4258
0	832	832	0.251953	-0.827881	-0.575928	0.424316	2.58521	1.44067	20/12/2018	22:29:41	80981	77.5103
0	833	833	0.251953	-0.815918	-0.575928	0.43457	2.61206	1.44409	20/12/2018	22:29:41	80981	76.4373
0	834	834	0.251953	-0.815918	-0.575928	0.341553	2.54663	1.44971	20/12/2018	22:29:41	80981	76.9956
0	835	835	0.251953	-0.815918	-0.575928	0.418213	2.60791	1.35645	20/12/2018	22:29:42	80982	77.3333
0	836	836	0.251953	-0.815918	-0.575928	0.402832	2.56934	1.36255	20/12/2018	22:29:42	80982	77.1936
0	837	837	0.251953	-0.827881	-0.575928	0.570801	2.56055	1.35425	20/12/2018	22:29:42	80982	77.1201
0	838	838	0.251953	-0.815918	-0.575928	0.346436	2.62012	1.35474	20/12/2018	22:29:42	80982	77.7024
0	839	839	0.251953	-0.815918	-0.563965	0.375977	2.55151	1.37524	20/12/2018	22:29:42	80982	78.1392
0	840	840	0.251953	-0.827881	-0.575928	0.424316	2.61621	1.40576	20/12/2018	22:29:42	80982	77.9802
0	841	841	0.251953	-0.827881	-0.575928	0.385986	2.59253	1.38696	20/12/2018	22:29:42	80982	77.6248
0	842	842	0.251953	-0.827881	-0.575928	0.383057	2.61694	1.36157	20/12/2018	22:29:42	80982	77.7952
0	843	843	0.251953	-0.815918	-0.575928	0.409668	2.5979	1.37085	20/12/2018	22:29:42	80982	78.9888
0	844	844	0.251953	-0.815918	-0.575928	0.374023	2.58765	1.42993	20/12/2018	22:29:42	80982	78.5852
0	845	845	0.251953	-0.827881	-0.575928	0.408936	2.58252	1.44897	20/12/2018	22:29:43	80983	78.7559
0	846	846	0.251953	-0.815918	-0.575928	0.376221	2.5791	1.3645	20/12/2018	22:29:43	80983	78.8582
0	847	847	0.251953	-0.827881	-0.575928	0.424316	2.55615	1.31958	20/12/2018	22:29:43	80983	78.2983
0	848	848	0.251953	-0.827881	-0.575928	0.393799	2.5769	1.37427	20/12/2018	22:29:43	80983	78.073
0	849	849	0.251953	-0.815918	-0.575928	0.352295	2.60986	1.41479	20/12/2018	22:29:43	80983	77.8354
0	850	850	0.251953	-0.827881	-0.575928	0.402344	2.57617	1.3877	20/12/2018	22:29:43	80983	78.1174
0	851	851	0.251953	-0.827881	-0.575928	0.44043	2.54492	1.41113	20/12/2018	22:29:43	80983	78.3105
0	852	852	0.251953	-0.815918	-0.575928	0.367676	2.61572	1.46411	20/12/2018	22:29:43	80983	78.2466
0	853	853	0.251953	-0.827881	-0.575928	0.396973	2.54199	1.49194	20/12/2018	22:29:43	80983	78.5393
0	854	854	0.251953	-0.827881	-0.575928	0.322754	2.57471	1.45581	20/12/2018	22:29:43	80983	78.2891
0	855	855	0.251953	-0.827881	-0.575928	0.365479	2.61572	1.48999	20/12/2018	22:29:44	80984	77.7366
0	856	856	0.251953	-0.827881	-0.575928	0.361572	2.5918	1.49023	20/12/2018	22:29:44	80984	78.4358
0	857	857	0.251953	-0.827881	-0.575928	0.361816	2.55737	1.39233	20/12/2018	22:29:44	80984	78.7563
0	858	858	0.251953	-0.827881	-0.575928	0.389404	2.55615	1.44067	20/12/2018	22:29:44	80984	78.957
0	859	859	0.251953	-0.815918	-0.575928	0.398682	2.54712	1.41382	20/12/2018	22:29:44	80984	79.738
0	860	860	0.251953	-0.815918	-0.575928	0.32959	2.58325	1.34668	20/12/2018	22:29:44	80984	79.4785
0	861	861	0.251953	-0.815918	-0.575928	0.377686	2.5481	1.47559	20/12/2018	22:29:44	80984	79.178
0	862	862	0.251953	-0.827881	-0.575928	0.343994	2.57227	1.40942	20/12/2018	22:29:44	80984	79.4136
0	863	863	0.251953	-0.827881	-0.575928	0.349365	2.59937	1.41113	20/12/2018	22:29:44	80984	79.1536
0	864	864	0.251953	-0.827881	-0.575928	0.381836	2.57031	1.3833	20/12/2018	22:29:44	80984	79.1565
0	865	865	0.251953	-0.815918	-0.575928	0.386475	2.54395	1.48486	20/12/2018	22:29:45	80985	79.1714
0	866	866	0.251953	-0.815918	-0.575928	0.333252	2.57251	1.43286	20/12/2018	22:29:45	80985	78.5432
0	867	867	0.251953	-0.827881	-0.575928	0.390137	2.60425	1.44604	20/12/2018	22:29:45	80985	78.3281
0	868	868	0.251953	-0.827881	-0.575928	0.376465	2.54297	1.45239	20/12/2018	22:29:45	80985	77.8289
0	869	869	0.251953	-0.815918	-0.575928	0.408936	2.58081	1.44971	20/12/2018	22:29:45	80985	77.3838
0	870	870	0.251953	-0.815918	-0.575928	0.374756	2.57202	1.48657	20/12/2018	22:29:45	80985	77.3269
0	871	871	0.251953	-0.815918	-0.575928	0.394775	2.58862	1.51514	20/12/2018	22:29:45	80985	77.3635
0	872	872	0.251953	-0.815918	-0.575928	0.381104	2.58032	1.45679	20/12/2018	22:29:45	80985	76.9158
0	873	873	0.251953	-0.827881	-0.575928	0.388672	2.59888	1.50903	20/12/2018	22:29:45	80985	76.5115
0	874	874	0.251953	-0.815918	-0.575928	0.376709	2.56714	1.44165	20/12/2018	22:29:45	80985	76.9724
0	875	875	0.251953	-0.827881	-0.575928	0.38208	2.56494	1.50635	20/12/2018	22:29:46	80986	77.4038
0	876	876	0.251953	-0.827881	-0.575928	0.391357	2.58154	1.45679	20/12/2018	22:29:46	80986	77.4954
0	877	877	0.251953	-0.815918	-0.575928	0.422852	2.60938	1.4729	20/12/2018	22:29:46	80986	78.3813
0	878	878	0.251953	-0.827881	-0.575928	0.359863	2.6228	1.40747	20/12/2018	22:29:46	80986	78.1621
0	879	879	0.251953	-0.815918	-0.575928	0.37207	2.62427	1.42334	20/12/2018	22:29:46	80986	78.7593
0	880	880	0.251953	-0.827881	-0.575928	0.390381	2.60449	1.41577	20/12/2018	22:29:46	80986	78.6851
0	881	881	0.251953	-0.815918	-0.575928	0.310059	2.58252	1.4436	20/12/2018	22:29:46	80986	79.1631
0	882	882	0.251953	-0.815918	-0.575928	0.396729	2.54688	1.45874	20/12/2018	22:29:46	80986	79.4153
0	883	883	0.251953	-0.827881	-0.575928	0.336182	2.58643	1.4165	20/12/2018	22:29:46	80986	79.9385
0	884	884	0.251953	-0.815918	-0.575928	0.391357	2.55249	1.41382	20/12/2018	22:29:47	80987	79.6025
0	885	885	0.251953	-0.815918	-0.575928	0.344238	2.56909	1.41602	20/12/2018	22:29:47	80987	79.2407
0	886	886	0.251953	-0.827881	-0.575928	0.383545	2.6084	1.42554	20/12/2018	22:29:47	80987	79.2625
0	887	887	0.251953	-0.815918	-0.575928	0.346191	2.52563	1.39331	20/12/2018	22:29:47	80987	78.637
0	888	888	0.251953	-0.815918	-0.575928	0.38916	2.56128	1.39331	20/12/2018	22:29:47	80987	78.9836
0	889	889	0.251953	-0.815918	-0.575928	0.412598	2.57886	1.43555	20/12/2018	22:29:47	80987	78.5054
0	890	890	0.251953	-0.827881	-0.575928	0.382568	2.59082	1.37891	20/12/2018	22:29:47	80987	78.5632
0	891	891	0.251953	-0.827881	-0.575928	0.393066	2.55444	1.43652	20/12/2018	22:29:47	80987	78.1865
0	892	892	0.251953	-0.827881	-0.575928	0.372803	2.5791	1.43457	20/12/2018	22:29:47	80987	78.4404
0	893	893	0.251953	-0.827881	-0.575928	0.406006	2.56909	1.3877	20/12/2018	22:29:47	80987	78.4038
0	894	894	0.251953	-0.827881	-0.575928	0.362793	2.53857	1.43604	20/12/2018	22:29:48	80988	78.3367
0	895	895	0.251953	-0.827881	-0.575928	0.381836	2.54102	1.39697	20/12/2018	22:29:48	80988	78.301
0	896	896	0.251953	-0.815918	-0.575928	0.333496	2.57275	1.45068	20/12/2018	22:29:48	80988	77.7603
0	897	897	0.251953	-0.815918	-0.575928	0.362793	2.60571	1.42822	20/12/2018	22:29:48	80988	78.1931
0	898	898	0.251953	-0.815918	-0.575928	0.369873	2.57251	1.47656	20/12/2018	22:29:48	80988	78.0142
0	899	899	0.251953	-0.815918	-0.575928	0.425049	2.63159	1.48193	20/12/2018	22:29:48	80988	77.9968
0	900	900	0.251953	-0.827881	-0.575928	0.425293	2.56274	1.45874	20/12/2018	22:29:48	80988	77.8694
0	901	901	0.251953	-0.815918	-0.575928	0.379639	2.57935	1.36353	20/12/2018	22:29:48	80988	77.7585
0	902	902	0.251953	-0.815918	-0.575928	0.411621	2.62891	1.42627	20/12/2018	22:29:48	80988	77.906
0	903	903	0.251953	-0.815918	-0.575928	0.353271	2.5542	1.55273	20/12/2018	22:29:48	80988	77.5037
0	904	904	0.251953	-0.815918	-0.575928	0.389648	2.55444	1.38965	20/12/2018	22:29:49	80989	77.7249
0	905	905	0.251953	-0.827881	-0.575928	0.369385	2.57422	1.50903	20/12/2018	22:29:49	80989	77.7778
0	906	906	0.251953	-0.815918	-0.575928	0.344482	2.59131	1.39941	20/12/2018	22:29:49	80989	78.3235
0	907	907	0.251953	-0.815918	-0.575928	0.389404	2.55786	1.47827	20/12/2018	22:29:49	80989	78.2849
0	908	908	0.251953	-0.815918	-0.575928	0.364502	2.57129	1.40674	20/12/2018	22:29:49	80989	78.4128
0	909	909	0.251953	-0.827881	-0.575928	0.407471	2.60693	1.46021	20/12/2018	22:29:49	80989	78.2659
0	910	910	0.251953	-0.815918	-0.575928	0.363525	2.55933	1.40576	20/12/2018	22:29:49	80989	78.5337
0	911	911	0.251953	-0.815918	-0.575928	0.39502	2.5835	1.36523	20/12/2018	22:29:49	80989	78.9773
0	912	912	0.251953	-0.815918	-0.575928	0.378662	2.56689	1.42456	20/12/2018	22:29:49	80989	78.4917
0	913	913	0.251953	-0.815918	-0.575928	0.400879	2.59668	1.46924	20/12/2018	22:29:49	80989	78.6968
0	914	914	0.251953	-0.827881	-0.575928	0.375488	2.59473	1.37427	20/12/2018	22:29:50	80990	78.2954
0	915	915	0.251953	-0.827881	-0.575928	0.381104	2.65283	1.40552	20/12/2018	22:29:50	80990	78.3115
0	916	916	0.251953	-0.827881	-0.575928	0.372559	2.5498	1.46582	20/12/2018	22:29:50	80990	78.1865
0	917	917	0.251953	-0.815918	-0.575928	0.390381	2.57666	1.40112	20/12/2018	22:29:50	80990	78.333
0	918	918	0.251953	-0.815918	-0.575928	0.397705	2.59521	1.45947	20/12/2018	22:29:50	80990	78.3464
0	919	919	0.251953	-0.827881	-0.575928	0.388916	2.57129	1.44604	20/12/2018	22:29:50	80990	78.5376
0	920	920	0.251953	-0.815918	-0.575928	0.385254	2.57178	1.4209	20/12/2018	22:29:50	80990	78.5706
0	921	921	0.251953	-0.815918	-0.575928	0.382324	2.62866	1.4209	20/12/2018	22:29:50	80990	78.3604
0	922	922	0.251953	-0.815918	-0.575928	0.410156	2.56567	1.34912	20/12/2018	22:29:50	80990	78.6328
0	923	923	0.251953	-0.815918	-0.575928	0.384766	2.62012	1.42456	20/12/2018	22:29:50	80990	78.5125
0	924	924	0.251953	-0.827881	-0.575928	0.382813	2.58594	1.34399	20/12/2018	22:29:51	80991	78.7739
0	925	925	0.251953	-0.827881	-0.575928	0.400635	2.57959	1.36255	20/12/2018	22:29:51	80991	78.8821
0	926	926	0.251953	-0.815918	-0.575928	0.371826	2.6001	1.42285	20/12/2018	22:29:51	80991	79.5188
0	927	927	0.251953	-0.827881	-0.575928	0.406494	2.59131	1.4082	20/12/2018	22:29:51	80991	79.5313
0	928	928	0.251953	-0.815918	-0.575928	0.40918	2.58105	1.27661	20/12/2018	22:29:51	80991	79.4033
0	929	929	0.251953	-0.815918	-0.575928	0.344482	2.5603	1.49194	20/12/2018	22:29:51	80991	79.2456
0	930	930	0.251953	-0.827881	-0.575928	0.333984	2.56421	1.32349	20/12/2018	22:29:51	80991	78.6812
0	931	931	0.251953	-0.827881	-0.575928	0.379639	2.58252	1.37085	20/12/2018	22:29:51	80991	78.634
0	932	932	0.251953	-0.815918	-0.575928	0.408936	2.55005	1.39063	20/12/2018	22:29:51	80991	78.4277
0	933	933	0.251953	-0.827881	-0.575928	0.409668	2.56885	1.39771	20/12/2018	22:29:51	80991	78.3923
0	934	934	0.251953	-0.815918	-0.575928	0.406494	2.5603	1.45874	20/12/2018	22:29:52	80992	78.0464
0	935	935	0.251953	-0.827881	-0.575928	0.375488	2.59131	1.43359	20/12/2018	22:29:52	80992	77.7129
0	936	936	0.251953	-0.827881	-0.575928	0.397705	2.52637	1.40747	20/12/2018	22:29:52	80992	77.0806
0	937	937	0.251953	-0.827881	-0.575928	0.406006	2.56909	1.38599	20/12/2018	22:29:52	80992	76.6584
0	938	938	0.251953	-0.815918	-0.575928	0.412354	2.5481	1.37793	20/12/2018	22:29:52	80992	77.2112
0	939	939	0.251953	-0.815918	-0.575928	0.40625	2.56543	1.46948	20/12/2018	22:29:52	80992	77.4968
0	940	940	0.251953	-0.815918	-0.575928	0.37085	2.54663	1.40747	20/12/2018	22:29:52	80992	78.2598
0	941	941	0.251953	-0.827881	-0.575928	0.399658	2.55542	1.45581	20/12/2018	22:29:52	80992	78.3257
0	942	942	0.251953	-0.815918	-0.575928	0.36377	2.58667	1.36182	20/12/2018	22:29:52	80992	78.5349
0	943	943	0.251953	-0.815918	-0.575928	0.354736	2.55762	1.47241	20/12/2018	22:29:53	80993	78.8682
0	944	944	0.251953	-0.827881	-0.575928	0.355713	2.57861	1.31787	20/12/2018	22:29:53	80993	79.0183
0	945	945	0.251953	-0.815918	-0.575928	0.381592	2.54443	1.30273	20/12/2018	22:29:53	80993	79.0935
0	946	946	0.251953	-0.827881	-0.575928	0.381836	2.53564	1.39404	20/12/2018	22:29:53	80993	78.8862
0	947	947	0.251953	-0.815918	-0.575928	0.343262	2.51538	1.39966	20/12/2018	22:29:53	80993	79.0986
0	948	948	0.251953	-0.815918	-0.575928	0.376465	2.54297	1.40845	20/12/2018	22:29:53	80993	78.9775
0	949	949	0.251953	-0.815918	-0.575928	0.370605	2.48999	1.46533	20/12/2018	22:29:53	80993	78.7217
0	950	950	0.251953	-0.815918	-0.575928	0.39502	2.61401	1.49634	20/12/2018	22:29:53	80993	78.4258
0	951	951	0.251953	-0.815918	-0.575928	0.375488	2.5603	1.44067	20/12/2018	22:29:53	80993	78.3416
0	952	952	0.251953	-0.815918	-0.575928	0.357666	2.54053	1.4231	20/12/2018	22:29:53	80993	78.1421
0	953	953	0.251953	-0.815918	-0.575928	0.402832	2.52954	1.39331	20/12/2018	22:29:54	80994	78.0867
0	954	954	0.251953	-0.827881	-0.575928	0.361816	2.59204	1.42456	20/12/2018	22:29:54	80994	78.375
0	955	955	0.251953	-0.827881	-0.575928	0.36084	2.57275	1.44336	20/12/2018	22:29:54	80994	78.761
0	956	956	0.251953	-0.815918	-0.575928	0.40332	2.52441	1.4021	20/12/2018	22:29:54	80994	79.1611
0	957	957	0.251953	-0.815918	-0.575928	0.38208	2.59424	1.36987	20/12/2018	22:29:54	80994	79.5422
0	958	958	0.251953	-0.827881	-0.575928	0.347656	2.56665	1.37451	20/12/2018	22:29:54	80994	79.7581
0	959	959	0.263916	-0.815918	-0.563965	0.371582	2.59985	1.38135	20/12/2018	22:29:54	80994	80.8071
0	960	960	0.251953	-0.815918	-0.575928	0.365479	2.5918	1.42725	20/12/2018	22:29:54	80994	80.48
0	961	961	0.251953	-0.827881	-0.575928	0.36499	2.56055	1.34375	20/12/2018	22:29:54	80994	79.5725
0	962	962	0.251953	-0.827881	-0.575928	0.362061	2.62158	1.35913	20/12/2018	22:29:54	80994	80.2229
0	963	963	0.251953	-0.827881	-0.575928	0.326416	2.54199	1.42188	20/12/2018	22:29:55	80995	79.9121
0	964	964	0.251953	-0.827881	-0.575928	0.395508	2.53857	1.4209	20/12/2018	22:29:55	80995	79.3496
0	965	965	0.251953	-0.815918	-0.575928	0.410156	2.5603	1.42554	20/12/2018	22:29:55	80995	79.248
0	966	966	0.251953	-0.827881	-0.575928	0.321533	2.56641	1.40112	20/12/2018	22:29:55	80995	79.3088
0	967	967	0.251953	-0.827881	-0.575928	0.39209	2.56616	1.44336	20/12/2018	22:29:55	80995	78.9768
0	968	968	0.251953	-0.827881	-0.575928	0.414307	2.57544	1.40942	20/12/2018	22:29:55	80995	79.0376
0	969	969	0.251953	-0.815918	-0.575928	0.368164	2.56396	1.41821	20/12/2018	22:29:55	80995	78.7659
0	970	970	0.251953	-0.827881	-0.575928	0.378174	2.57764	1.36108	20/12/2018	22:29:55	80995	79.3557
0	971	971	0.251953	-0.827881	-0.575928	0.406982	2.58276	1.35742	20/12/2018	22:29:55	80995	79.1309
0	972	972	0.251953	-0.827881	-0.575928	0.324707	2.57324	1.38892	20/12/2018	22:29:55	80995	78.4919
0	973	973	0.251953	-0.827881	-0.575928	0.394043	2.60229	1.41577	20/12/2018	22:29:56	80996	78.7466
0	974	974	0.251953	-0.827881	-0.575928	0.340576	2.6001	1.4021	20/12/2018	22:29:56	80996	79.071
0	975	975	0.251953	-0.815918	-0.575928	0.430908	2.55371	1.41748	20/12/2018	22:29:56	80996	79.1494
0	976	976	0.251953	-0.815918	-0.575928	0.42627	2.54932	1.33862	20/12/2018	22:29:56	80996	79.1233
0	977	977	0.251953	-0.827881	-0.575928	0.384033	2.59937	1.38062	20/12/2018	22:29:56	80996	78.7063
0	978	978	0.251953	-0.815918	-0.575928	0.380127	2.56689	1.3689	20/12/2018	22:29:56	80996	78.2385
0	979	979	0.251953	-0.827881	-0.575928	0.390625	2.59912	1.396	20/12/2018	22:29:56	80996	78.2732
0	980	980	0.251953	-0.827881	-0.575928	0.36377	2.58667	1.45337	20/12/2018	22:29:56	80996	77.7939
0	981	981	0.251953	-0.827881	-0.575928	0.410889	2.54126	1.45166	20/12/2018	22:29:56	80996	78.2993
0	982	982	0.251953	-0.827881	-0.575928	0.367188	2.58301	1.45581	20/12/2018	22:29:56	80996	78.5317
0	983	983	0.251953	-0.815918	-0.575928	0.392578	2.59888	1.40308	20/12/2018	22:29:57	80997	78.7046
0	984	984	0.251953	-0.827881	-0.575928	0.399658	2.55908	1.35376	20/12/2018	22:29:57	80997	79.0493
0	985	985	0.251953	-0.827881	-0.575928	0.394287	2.60229	1.36353	20/12/2018	22:29:57	80997	78.8831
0	986	986	0.251953	-0.827881	-0.575928	0.379883	2.57031	1.41748	20/12/2018	22:29:57	80997	78.5332
0	987	987	0.251953	-0.827881	-0.575928	0.375	2.56885	1.32764	20/12/2018	22:29:57	80997	78.7793
0	988	988	0.251953	-0.815918	-0.575928	0.350098	2.61328	1.3689	20/12/2018	22:29:57	80997	78.7773
0	989	989	0.251953	-0.815918	-0.575928	0.384521	2.58545	1.43799	20/12/2018	22:29:57	80997	79.1187
0	990	990	0.251953	-0.815918	-0.575928	0.400391	2.57764	1.4812	20/12/2018	22:29:57	80997	79.7759
0	991	991	0.251953	-0.827881	-0.575928	0.388428	2.60938	1.47534	20/12/2018	22:29:57	80997	79.9773
0	992	992	0.251953	-0.827881	-0.575928	0.381836	2.57373	1.4397	20/12/2018	22:29:57	80997	79.9653
0	993	993	0.251953	-0.827881	-0.575928	0.360352	2.61768	1.3833	20/12/2018	22:29:58	80998	80.291
0	994	994	0.251953	-0.815918	-0.575928	0.292236	2.60254	1.45459	20/12/2018	22:29:58	80998	80.0442
0	995	995	0.251953	-0.827881	-0.575928	0.368652	2.60034	1.34644	20/12/2018	22:29:58	80998	80.1045
0	996	996	0.251953	-0.827881	-0.575928	0.381104	2.61841	1.42603	20/12/2018	22:29:58	80998	80.1367
0	997	997	0.251953	-0.827881	-0.575928	0.334473	2.61743	1.37524	20/12/2018	22:29:58	80998	80.1951
0	998	998	0.251953	-0.815918	-0.575928	0.367676	2.57813	1.40015	20/12/2018	22:29:58	80998	80.3867
0	999	999	0.251953	-0.827881	-0.575928	0.391113	2.59229	1.40088	20/12/2018	22:29:58	80998	79.9863
0	1000	1000	0.251953	-0.827881	-0.575928	0.406982	2.58276	1.43359	20/12/2018	22:29:58	80998	79.2412
0	1001	1001	0.251953	-0.827881	-0.575928	0.372803	2.58081	1.47412	20/12/2018	22:29:58	80998	78.6897
0	1002	1002	0.251953	-0.827881	-0.575928	0.388916	2.57373	1.3501	20/12/2018	22:29:59	80999	78.3521
0	1003	1003	0.251953	-0.827881	-0.575928	0.359375	2.56958	1.50562	20/12/2018	22:29:59	80999	77.7561
0	1004	1004	0.251953	-0.827881	-0.575928	0.359375	2.56958	1.50562	20/12/2018	22:29:59	80999	77.4441
0	1005	1005	0.251953	-0.815918	-0.575928	0.426514	2.57495	1.37866	20/12/2018	22:29:59	80999	77.1772
0	1006	1006	0.251953	-0.827881	-0.575928	0.404297	2.57251	1.46045	20/12/2018	22:29:59	80999	77.4333
0	1007	1007	0.251953	-0.827881	-0.575928	0.378906	2.59448	1.44971	20/12/2018	22:29:59	80999	77.209
0	1008	1008	0.251953	-0.827881	-0.575928	0.381836	2.57007	1.45874	20/12/2018	22:29:59	80999	76.6768
0	1009	1009	0.251953	-0.815918	-0.575928	0.43457	2.59033	1.42285	20/12/2018	22:29:59	80999	76.5161
0	1010	1010	0.251953	-0.815918	-0.575928	0.384521	2.62378	1.42285	20/12/2018	22:29:59	80999	76.3293
0	1011	1011	0.251953	-0.815918	-0.575928	0.401123	2.56372	1.4458	20/12/2018	22:29:59	80999	76.5007
0	1012	1012	0.251953	-0.815918	-0.575928	0.39209	2.53662	1.49756	20/12/2018	22:30:00	81000	77.2556
0	1013	1013	0.251953	-0.827881	-0.575928	0.412109	2.55127	1.43286	20/12/2018	22:30:00	81000	76.9263
0	1014	1014	0.251953	-0.827881	-0.575928	0.404053	2.60327	1.52344	20/12/2018	22:30:00	81000	76.5771
0	1015	1015	0.251953	-0.815918	-0.575928	0.387451	2.59766	1.44067	20/12/2018	22:30:00	81000	76.8081
0	1016	1016	0.251953	-0.815918	-0.575928	0.343506	2.61206	1.38403	20/12/2018	22:30:00	81000	77.0022
0	1017	1017	0.251953	-0.815918	-0.575928	0.414795	2.5376	1.39502	20/12/2018	22:30:00	81000	77.2957
0	1018	1018	0.251953	-0.827881	-0.575928	0.388184	2.54395	1.50537	20/12/2018	22:30:00	81000	77.634
0	1019	1019	0.251953	-0.827881	-0.575928	0.410156	2.58569	1.43188	20/12/2018	22:30:00	81000	78.064
0	1020	1020	0.251953	-0.827881	-0.575928	0.379639	2.57935	1.36182	20/12/2018	22:30:00	81000	78.688
0	1021	1021	0.251953	-0.827881	-0.575928	0.383789	2.56641	1.38232	20/12/2018	22:30:00	81000	78.6042
0	1022	1022	0.251953	-0.827881	-0.575928	0.341309	2.58423	1.51416	20/12/2018	22:30:01	81001	78.4404
0	1023	1023	0.251953	-0.827881	-0.575928	0.387939	2.59253	1.36108	20/12/2018	22:30:01	81001	79.1021
0	1024	1024	0.251953	-0.827881	-0.575928	0.349609	2.59229	1.41748	20/12/2018	22:30:01	81001	79.8181
0	1025	1025	0.251953	-0.827881	-0.575928	0.375977	2.61523	1.51172	20/12/2018	22:30:01	81001	80.1338
0	1026	1026	0.251953	-0.827881	-0.563965	0.379395	2.62061	1.375	20/12/2018	22:30:01	81001	80.144
0	1027	1027	0.251953	-0.827881	-0.575928	0.342285	2.60498	1.38721	20/12/2018	22:30:01	81001	80.3997
0	1028	1028	0.251953	-0.815918	-0.575928	0.336914	2.60889	1.44238	20/12/2018	22:30:01	81001	80.2166
0	1029	1029	0.251953	-0.827881	-0.575928	0.348633	2.5752	1.47217	20/12/2018	22:30:01	81001	80.1719
0	1030	1030	0.251953	-0.815918	-0.575928	0.354004	2.60767	1.51147	20/12/2018	22:30:01	81001	79.4131
0	1031	1031	0.251953	-0.815918	-0.575928	0.337891	2.55005	1.42554	20/12/2018	22:30:01	81001	79.3459
0	1032	1032	0.251953	-0.827881	-0.575928	0.367432	2.57959	1.48022	20/12/2018	22:30:02	81002	79.3396
0	1033	1033	0.251953	-0.827881	-0.575928	0.380615	2.56201	1.38501	20/12/2018	22:30:02	81002	78.7185
0	1034	1034	0.251953	-0.827881	-0.575928	0.429199	2.56104	1.42993	20/12/2018	22:30:02	81002	78.4751
0	1035	1035	0.251953	-0.827881	-0.575928	0.388672	2.54053	1.45532	20/12/2018	22:30:02	81002	78.6011
0	1036	1036	0.251953	-0.827881	-0.575928	0.332764	2.62085	1.49194	20/12/2018	22:30:02	81002	78.4651
0	1037	1037	0.251953	-0.815918	-0.575928	0.350586	2.53711	1.54126	20/12/2018	22:30:02	81002	78.1646
0	1038	1038	0.251953	-0.815918	-0.575928	0.346191	2.59106	1.47485	20/12/2018	22:30:02	81002	78.1821
0	1039	1039	0.251953	-0.815918	-0.575928	0.362793	2.57129	1.39136	20/12/2018	22:30:02	81002	78.4036
0	1040	1040	0.251953	-0.815918	-0.575928	0.389893	2.60913	1.45752	20/12/2018	22:30:02	81002	78.739
0	1041	1041	0.251953	-0.815918	-0.575928	0.394775	2.55591	1.41016	20/12/2018	22:30:02	81002	78.9666
0	1042	1042	0.251953	-0.815918	-0.575928	0.34375	2.53076	1.52075	20/12/2018	22:30:03	81003	78.4636
0	1043	1043	0.251953	-0.827881	-0.575928	0.35791	2.56812	1.37085	20/12/2018	22:30:03	81003	78.7349
0	1044	1044	0.251953	-0.815918	-0.575928	0.378662	2.56348	1.45435	20/12/2018	22:30:03	81003	78.582
0	1045	1045	0.251953	-0.827881	-0.575928	0.35083	2.56641	1.50439	20/12/2018	22:30:03	81003	78.8313
0	1046	1046	0.251953	-0.815918	-0.575928	0.382324	2.56348	1.47485	20/12/2018	22:30:03	81003	79.0649
0	1047	1047	0.251953	-0.815918	-0.575928	0.359619	2.53345	1.36719	20/12/2018	22:30:03	81003	79.2634
0	1048	1048	0.251953	-0.827881	-0.575928	0.374268	2.5188	1.37524	20/12/2018	22:30:03	81003	79.0425
0	1049	1049	0.251953	-0.827881	-0.575928	0.362793	2.60938	1.34741	20/12/2018	22:30:03	81003	78.5486
0	1050	1050	0.251953	-0.815918	-0.575928	0.355713	2.57324	1.40967	20/12/2018	22:30:03	81003	78.3347
0	1051	1051	0.251953	-0.815918	-0.575928	0.401611	2.56421	1.35156	20/12/2018	22:30:03	81003	78.5979
0	1052	1052	0.251953	-0.815918	-0.575928	0.399658	2.56079	1.44067	20/12/2018	22:30:04	81004	79.2747
0	1053	1053	0.251953	-0.815918	-0.575928	0.397461	2.57104	1.42285	20/12/2018	22:30:04	81004	79.2637
0	1054	1054	0.251953	-0.815918	-0.575928	0.412109	2.54785	1.46948	20/12/2018	22:30:04	81004	79.2327
0	1055	1055	0.251953	-0.815918	-0.575928	0.34375	2.64111	1.51343	20/12/2018	22:30:04	81004	78.7957
0	1056	1056	0.251953	-0.815918	-0.575928	0.321533	2.5752	1.37378	20/12/2018	22:30:04	81004	78.606
0	1057	1057	0.251953	-0.827881	-0.575928	0.356201	2.56445	1.43091	20/12/2018	22:30:04	81004	78.1077
0	1058	1058	0.251953	-0.815918	-0.575928	0.375977	2.58276	1.43628	20/12/2018	22:30:04	81004	78.2729
0	1059	1059	0.251953	-0.827881	-0.575928	0.395996	2.56787	1.38696	20/12/2018	22:30:04	81004	78.0535
0	1060	1060	0.251953	-0.827881	-0.575928	0.349854	2.52173	1.46582	20/12/2018	22:30:04	81004	78.3491
0	1061	1061	0.251953	-0.815918	-0.575928	0.399658	2.48975	1.45874	20/12/2018	22:30:04	81004	78.1094
0	1062	1062	0.251953	-0.815918	-0.575928	0.374268	2.55151	1.42993	20/12/2018	22:30:05	81005	77.2776
0	1063	1063	0.251953	-0.827881	-0.575928	0.404053	2.54321	1.46436	20/12/2018	22:30:05	81005	77.0532
0	1064	1064	0.251953	-0.815918	-0.575928	0.375732	2.55322	1.44922	20/12/2018	22:30:05	81005	76.9939
0	1065	1065	0.251953	-0.815918	-0.575928	0.351074	2.53052	1.4917	20/12/2018	22:30:05	81005	76.9805
0	1066	1066	0.251953	-0.815918	-0.575928	0.423828	2.59741	1.45068	20/12/2018	22:30:05	81005	76.5425
0	1067	1067	0.251953	-0.827881	-0.575928	0.392822	2.59229	1.41919	20/12/2018	22:30:05	81005	76.8152
0	1068	1068	0.251953	-0.815918	-0.575928	0.373535	2.62573	1.49707	20/12/2018	22:30:05	81005	76.439
0	1069	1069	0.251953	-0.815918	-0.575928	0.412842	2.60669	1.41553	20/12/2018	22:30:05	81005	76.636
0	1070	1070	0.251953	-0.815918	-0.575928	0.418945	2.55298	1.46313	20/12/2018	22:30:05	81005	76.636
0	1071	1071	0.251953	-0.815918	-0.575928	0.378906	2.55981	1.46143	20/12/2018	22:30:06	81006	76.7349
0	1072	1072	0.251953	-0.815918	-0.575928	0.397949	2.52466	1.45679	20/12/2018	22:30:06	81006	77.2305
0	1073	1073	0.251953	-0.815918	-0.575928	0.406738	2.58594	1.46948	20/12/2018	22:30:06	81006	77.2556
0	1074	1074	0.251953	-0.815918	-0.575928	0.376953	2.56201	1.45947	20/12/2018	22:30:06	81006	77.4412
0	1075	1075	0.251953	-0.815918	-0.575928	0.35498	2.55249	1.45776	20/12/2018	22:30:06	81006	77.0916
0	1076	1076	0.251953	-0.827881	-0.575928	0.372314	2.58618	1.40674	20/12/2018	22:30:06	81006	77.3433
0	1077	1077	0.251953	-0.827881	-0.575928	0.416504	2.60498	1.33936	20/12/2018	22:30:06	81006	77.0435
0	1078	1078	0.263916	-0.815918	-0.575928	0.365967	2.58154	1.39795	20/12/2018	22:30:06	81006	77.7393
0	1079	1079	0.251953	-0.827881	-0.575928	0.419678	2.53735	1.47412	20/12/2018	22:30:06	81006	78.1348
0	1080	1080	0.251953	-0.815918	-0.575928	0.390381	2.54614	1.40308	20/12/2018	22:30:06	81006	77.9236
0	1081	1081	0.251953	-0.815918	-0.575928	0.41626	2.57715	1.47314	20/12/2018	22:30:07	81007	78.103
0	1082	1082	0.251953	-0.827881	-0.575928	0.400635	2.57617	1.39697	20/12/2018	22:30:07	81007	78.0681
0	1083	1083	0.251953	-0.827881	-0.575928	0.355225	2.58521	1.47314	20/12/2018	22:30:07	81007	77.6775
0	1084	1084	0.251953	-0.815918	-0.575928	0.363037	2.56934	1.4292	20/12/2018	22:30:07	81007	77.4917
0	1085	1085	0.251953	-0.827881	-0.575928	0.343994	2.57056	1.46509	20/12/2018	22:30:07	81007	77.8494
0	1086	1086	0.251953	-0.827881	-0.575928	0.345215	2.57568	1.46216	20/12/2018	22:30:07	81007	77.6953
0	1087	1087	0.251953	-0.815918	-0.563965	0.344971	2.57544	1.65796	20/12/2018	22:30:07	81007	78.6626
0	1088	1088	0.251953	-0.827881	-0.575928	0.393066	2.58862	1.42798	20/12/2018	22:30:07	81007	78.3228
0	1089	1089	0.251953	-0.815918	-0.575928	0.386475	2.58374	1.47754	20/12/2018	22:30:07	81007	77.9797
0	1090	1090	0.251953	-0.827881	-0.575928	0.39209	2.60742	1.48267	20/12/2018	22:30:07	81007	78.1267
0	1091	1091	0.251953	-0.827881	-0.575928	0.36499	2.63159	1.36523	20/12/2018	22:30:08	81008	77.9392
0	1092	1092	0.251953	-0.827881	-0.575928	0.430176	2.49878	1.35376	20/12/2018	22:30:08	81008	77.9927
0	1093	1093	0.251953	-0.815918	-0.575928	0.405029	2.5896	1.44897	20/12/2018	22:30:08	81008	78.5806
0	1094	1094	0.251953	-0.827881	-0.575928	0.354004	2.57324	1.38062	20/12/2018	22:30:08	81008	78.5618
0	1095	1095	0.251953	-0.815918	-0.575928	0.385986	2.56152	1.38965	20/12/2018	22:30:08	81008	78.5576
0	1096	1096	0.251953	-0.815918	-0.575928	0.367676	2.57813	1.36987	20/12/2018	22:30:08	81008	78.5486
0	1097	1097	0.251953	-0.827881	-0.563965	0.324463	2.5437	1.47827	20/12/2018	22:30:08	81008	78.3193
0	1098	1098	0.263916	-0.815918	-0.575928	0.394775	2.55591	1.39941	20/12/2018	22:30:08	81008	79.25
0	1099	1099	0.251953	-0.827881	-0.575928	0.403076	2.55884	1.41113	20/12/2018	22:30:08	81008	79.3594
0	1100	1100	0.251953	-0.815918	-0.575928	0.433105	2.58691	1.36255	20/12/2018	22:30:08	81008	78.811
0	1101	1101	0.251953	-0.815918	-0.575928	0.360107	2.55737	1.40942	20/12/2018	22:30:09	81009	78.4458
0	1102	1102	0.251953	-0.815918	-0.575928	0.376465	2.57202	1.36792	20/12/2018	22:30:09	81009	78.551
0	1103	1103	0.251953	-0.827881	-0.575928	0.390625	2.53906	1.36255	20/12/2018	22:30:09	81009	78.2493
0	1104	1104	0.251953	-0.827881	-0.575928	0.377441	2.59326	1.38965	20/12/2018	22:30:09	81009	78.6057
0	1105	1105	0.251953	-0.815918	-0.575928	0.436523	2.54834	1.40576	20/12/2018	22:30:09	81009	78.8496
0	1106	1106	0.251953	-0.815918	-0.575928	0.350586	2.57349	1.3833	20/12/2018	22:30:09	81009	79.1279
0	1107	1107	0.251953	-0.815918	-0.575928	0.402588	2.5708	1.35474	20/12/2018	22:30:09	81009	78.9233
0	1108	1108	0.251953	-0.827881	-0.575928	0.350586	2.54272	1.34839	20/12/2018	22:30:09	81009	78.8823
0	1109	1109	0.251953	-0.827881	-0.575928	0.363281	2.52466	1.40674	20/12/2018	22:30:09	81009	78.7813
0	1110	1110	0.251953	-0.827881	-0.575928	0.379639	2.5498	1.39771	20/12/2018	22:30:09	81009	78.7148
0	1111	1111	0.251953	-0.815918	-0.575928	0.378906	2.52563	1.41309	20/12/2018	22:30:10	81010	79.3059
0	1112	1112	0.251953	-0.815918	-0.575928	0.348145	2.55664	1.42285	20/12/2018	22:30:10	81010	79.4045
0	1113	1113	0.251953	-0.827881	-0.575928	0.394775	2.58521	1.41846	20/12/2018	22:30:10	81010	79.1028
0	1114	1114	0.251953	-0.827881	-0.575928	0.373291	2.57788	1.42456	20/12/2018	22:30:10	81010	78.5977
0	1115	1115	0.251953	-0.827881	-0.575928	0.379883	2.57031	1.36719	20/12/2018	22:30:10	81010	78.5408
0	1116	1116	0.251953	-0.827881	-0.575928	0.35791	2.62646	1.41748	20/12/2018	22:30:10	81010	78.6272
0	1117	1117	0.251953	-0.827881	-0.575928	0.425781	2.62329	1.427	20/12/2018	22:30:10	81010	78.5911
0	1118	1118	0.251953	-0.827881	-0.575928	0.385742	2.56299	1.44238	20/12/2018	22:30:10	81010	78.0952
0	1119	1119	0.251953	-0.815918	-0.575928	0.388916	2.56812	1.38965	20/12/2018	22:30:10	81010	78.5217
0	1120	1120	0.251953	-0.815918	-0.575928	0.38501	2.60962	1.40479	20/12/2018	22:30:10	81010	78.0134
0	1121	1121	0.251953	-0.815918	-0.575928	0.397705	2.60059	1.45044	20/12/2018	22:30:11	81011	77.8201
0	1122	1122	0.251953	-0.827881	-0.575928	0.416504	2.57007	1.44897	20/12/2018	22:30:11	81011	77.7461
0	1123	1123	0.251953	-0.827881	-0.575928	0.348145	2.58569	1.40308	20/12/2018	22:30:11	81011	77.7214
0	1124	1124	0.251953	-0.815918	-0.575928	0.431396	2.54004	1.45581	20/12/2018	22:30:11	81011	77.9055
0	1125	1125	0.251953	-0.815918	-0.563965	0.384521	2.52368	1.37158	20/12/2018	22:30:11	81011	78.0747
0	1126	1126	0.251953	-0.815918	-0.575928	0.356934	2.58716	1.39697	20/12/2018	22:30:11	81011	77.8218
0	1127	1127	0.251953	-0.827881	-0.575928	0.393066	2.55054	1.42188	20/12/2018	22:30:11	81011	77.5806
0	1128	1128	0.251953	-0.815918	-0.575928	0.384521	2.58545	1.41992	20/12/2018	22:30:11	81011	77.9236
0	1129	1129	0.251953	-0.815918	-0.575928	0.374268	2.55347	1.41382	20/12/2018	22:30:11	81011	77.6777
0	1130	1130	0.251953	-0.815918	-0.575928	0.363037	2.52612	1.48389	20/12/2018	22:30:12	81012	77.9609
0	1131	1131	0.251953	-0.827881	-0.575928	0.40918	2.61035	1.46216	20/12/2018	22:30:12	81012	77.781
0	1132	1132	0.251953	-0.827881	-0.575928	0.414551	2.64258	1.40039	20/12/2018	22:30:12	81012	77.5596
0	1133	1133	0.251953	-0.827881	-0.575928	0.400146	2.58472	1.3772	20/12/2018	22:30:12	81012	78.043
0	1134	1134	0.251953	-0.815918	-0.575928	0.414063	2.55151	1.40283	20/12/2018	22:30:12	81012	77.9934
0	1135	1135	0.251953	-0.815918	-0.575928	0.382568	2.55298	1.448	20/12/2018	22:30:12	81012	78.323
0	1136	1136	0.251953	-0.815918	-0.575928	0.377441	2.62573	1.42285	20/12/2018	22:30:12	81012	78.6592
0	1137	1137	0.251953	-0.827881	-0.575928	0.357666	2.54053	1.33057	20/12/2018	22:30:12	81012	78.9465
0	1138	1138	0.251953	-0.815918	-0.575928	0.419922	2.60449	1.37622	20/12/2018	22:30:12	81012	78.9978
0	1139	1139	0.251953	-0.827881	-0.575928	0.376221	2.54834	1.30347	20/12/2018	22:30:12	81012	79.3418
0	1140	1140	0.251953	-0.827881	-0.575928	0.357666	2.54053	1.36646	20/12/2018	22:30:13	81013	79.2598
0	1141	1141	0.251953	-0.827881	-0.575928	0.368408	2.56421	1.38599	20/12/2018	22:30:13	81013	79.2964
0	1142	1142	0.251953	-0.815918	-0.575928	0.391602	2.55273	1.3501	20/12/2018	22:30:13	81013	79.5894
0	1143	1143	0.251953	-0.815918	-0.575928	0.345459	2.53931	1.36719	20/12/2018	22:30:13	81013	78.7451
0	1144	1144	0.251953	-0.815918	-0.575928	0.415771	2.54956	1.40918	20/12/2018	22:30:13	81013	78.7468
0	1145	1145	0.251953	-0.815918	-0.575928	0.405762	2.57739	1.36597	20/12/2018	22:30:13	81013	78.3245
0	1146	1146	0.251953	-0.815918	-0.575928	0.328613	2.56616	1.42212	20/12/2018	22:30:13	81013	78.2043
0	1147	1147	0.251953	-0.827881	-0.575928	0.455811	2.54565	1.44141	20/12/2018	22:30:13	81013	77.6047
0	1148	1148	0.251953	-0.827881	-0.575928	0.409424	2.60522	1.38843	20/12/2018	22:30:13	81013	77.4543
0	1149	1149	0.251953	-0.815918	-0.575928	0.398193	2.58472	1.45947	20/12/2018	22:30:13	81013	77.4475
0	1150	1150	0.251953	-0.827881	-0.575928	0.366943	2.58813	1.43359	20/12/2018	22:30:14	81014	77.7998
0	1151	1151	0.251953	-0.815918	-0.575928	0.396973	2.51611	1.46802	20/12/2018	22:30:14	81014	77.9939
0	1152	1152	0.251953	-0.815918	-0.575928	0.403076	2.56616	1.36523	20/12/2018	22:30:14	81014	77.77
0	1153	1153	0.251953	-0.815918	-0.575928	0.37915	2.55835	1.33203	20/12/2018	22:30:14	81014	78.4458
0	1154	1154	0.251953	-0.815918	-0.575928	0.364746	2.56934	1.42285	20/12/2018	22:30:14	81014	78.3945
0	1155	1155	0.251953	-0.815918	-0.575928	0.377197	2.56372	1.34839	20/12/2018	22:30:14	81014	78.4097
0	1156	1156	0.251953	-0.815918	-0.575928	0.387695	2.5271	1.34229	20/12/2018	22:30:14	81014	78.082
0	1157	1157	0.251953	-0.815918	-0.575928	0.372314	2.52246	1.38159	20/12/2018	22:30:14	81014	78.5427
0	1158	1158	0.251953	-0.827881	-0.575928	0.404785	2.56226	1.37793	20/12/2018	22:30:14	81014	78.5295
0	1159	1159	0.251953	-0.815918	-0.575928	0.402344	2.50732	1.37524	20/12/2018	22:30:14	81014	78.6216
0	1160	1160	0.251953	-0.815918	-0.575928	0.403076	2.56226	1.43945	20/12/2018	22:30:15	81015	78.7917
0	1161	1161	0.251953	-0.815918	-0.575928	0.368164	2.53833	1.37793	20/12/2018	22:30:15	81015	78.4893
0	1162	1162	0.251953	-0.815918	-0.575928	0.373291	2.53418	1.40015	20/12/2018	22:30:15	81015	78.4939
0	1163	1163	0.251953	-0.815918	-0.575928	0.349365	2.56152	1.39355	20/12/2018	22:30:15	81015	78.8853
0	1164	1164	0.251953	-0.815918	-0.575928	0.353271	2.5564	1.40015	20/12/2018	22:30:15	81015	78.8701
0	1165	1165	0.251953	-0.815918	-0.575928	0.363037	2.5625	1.50732	20/12/2018	22:30:15	81015	78.6396
0	1166	1166	0.251953	-0.815918	-0.575928	0.368164	2.56909	1.43799	20/12/2018	22:30:15	81015	78.6152
0	1167	1167	0.251953	-0.815918	-0.575928	0.339111	2.62964	1.43799	20/12/2018	22:30:15	81015	78.4536
0	1168	1168	0.263916	-0.815918	-0.575928	0.400879	2.56738	1.40845	20/12/2018	22:30:15	81015	78.5061
0	1169	1169	0.251953	-0.815918	-0.575928	0.428467	2.53857	1.41577	20/12/2018	22:30:15	81015	77.9426
0	1170	1170	0.251953	-0.827881	-0.575928	0.428467	2.53857	1.34106	20/12/2018	22:30:16	81016	77.4978
0	1171	1171	0.251953	-0.827881	-0.575928	0.408936	2.54492	1.34131	20/12/2018	22:30:16	81016	77.6167
0	1172	1172	0.251953	-0.827881	-0.575928	0.423584	2.53003	1.39331	20/12/2018	22:30:16	81016	77.8821
0	1173	1173	0.251953	-0.815918	-0.575928	0.418457	2.56299	1.42163	20/12/2018	22:30:16	81016	77.748
0	1174	1174	0.251953	-0.827881	-0.575928	0.345947	2.56006	1.40381	20/12/2018	22:30:16	81016	77.8357
0	1175	1175	0.251953	-0.815918	-0.575928	0.365967	2.57593	1.43188	20/12/2018	22:30:16	81016	77.6243
0	1176	1176	0.251953	-0.815918	-0.575928	0.346924	2.60645	1.4209	20/12/2018	22:30:16	81016	78.1533
0	1177	1177	0.251953	-0.815918	-0.575928	0.356445	2.5354	1.38696	20/12/2018	22:30:16	81016	78.0667
0	1178	1178	0.251953	-0.815918	-0.575928	0.383545	2.53906	1.38232	20/12/2018	22:30:16	81016	78.5435
0	1179	1179	0.251953	-0.815918	-0.575928	0.45459	2.59912	1.50146	20/12/2018	22:30:16	81016	79.1213
0	1180	1180	0.251953	-0.827881	-0.575928	0.369629	2.57446	1.37256	20/12/2018	22:30:17	81017	79.1052
0	1181	1181	0.251953	-0.815918	-0.575928	0.391846	2.5459	1.40308	20/12/2018	22:30:17	81017	78.9868
0	1182	1182	0.251953	-0.815918	-0.575928	0.366455	2.57471	1.42285	20/12/2018	22:30:17	81017	78.6655
0	1183	1183	0.251953	-0.827881	-0.575928	0.363281	2.5918	1.38867	20/12/2018	22:30:17	81017	78.4749
0	1184	1184	0.251953	-0.827881	-0.575928	0.35791	2.59741	1.39063	20/12/2018	22:30:17	81017	78.7551
0	1185	1185	0.251953	-0.815918	-0.575928	0.366699	2.59351	1.47925	20/12/2018	22:30:17	81017	79.2339
0	1186	1186	0.251953	-0.827881	-0.575928	0.394287	2.59717	1.43896	20/12/2018	22:30:17	81017	78.7715
0	1187	1187	0.251953	-0.815918	-0.575928	0.368652	2.59497	1.43945	20/12/2018	22:30:17	81017	78.8398
0	1188	1188	0.251953	-0.815918	-0.575928	0.370361	2.59692	1.34839	20/12/2018	22:30:17	81017	78.8777
0	1189	1189	0.251953	-0.815918	-0.575928	0.420166	2.53223	1.35913	20/12/2018	22:30:17	81017	78.5447
0	1190	1190	0.251953	-0.815918	-0.575928	0.39502	2.55054	1.4668	20/12/2018	22:30:18	81018	78.5459
0	1191	1191	0.251953	-0.815918	-0.575928	0.394775	2.58521	1.4021	20/12/2018	22:30:18	81018	78.2959
0	1192	1192	0.263916	-0.815918	-0.575928	0.35791	2.60059	1.50171	20/12/2018	22:30:18	81018	78.4182
0	1193	1193	0.251953	-0.827881	-0.575928	0.39209	2.57129	1.41821	20/12/2018	22:30:18	81018	78.1008
0	1194	1194	0.251953	-0.815918	-0.575928	0.347412	2.56323	1.39526	20/12/2018	22:30:18	81018	77.5156
0	1195	1195	0.251953	-0.815918	-0.575928	0.398193	2.51953	1.39404	20/12/2018	22:30:18	81018	78.2058
0	1196	1196	0.251953	-0.827881	-0.575928	0.427734	2.51807	1.37891	20/12/2018	22:30:18	81018	78.1877
0	1197	1197	0.251953	-0.815918	-0.575928	0.39917	2.56592	1.41724	20/12/2018	22:30:18	81018	77.9761
0	1198	1198	0.251953	-0.827881	-0.575928	0.387695	2.56152	1.35181	20/12/2018	22:30:18	81018	77.9407
0	1199	1199	0.251953	-0.827881	-0.575928	0.361572	2.56104	1.31323	20/12/2018	22:30:19	81019	78.2515
0	1200	1200	0.251953	-0.815918	-0.575928	0.388184	2.54907	1.46143	20/12/2018	22:30:19	81019	77.9404
0	1201	1201	0.251953	-0.827881	-0.575928	0.410645	2.55005	1.38501	20/12/2018	22:30:19	81019	78.4424
0	1202	1202	0.251953	-0.827881	-0.575928	0.385498	2.56665	1.42188	20/12/2018	22:30:19	81019	78.6511
0	1203	1203	0.251953	-0.827881	-0.575928	0.347656	2.59082	1.40576	20/12/2018	22:30:19	81019	78.9021
0	1204	1204	0.251953	-0.815918	-0.575928	0.409912	2.59448	1.3833	20/12/2018	22:30:19	81019	78.4678
0	1205	1205	0.251953	-0.815918	-0.575928	0.362549	2.60913	1.39233	20/12/2018	22:30:19	81019	78.5022
0	1206	1206	0.251953	-0.815918	-0.575928	0.393799	2.57471	1.42285	20/12/2018	22:30:19	81019	78.4448
0	1207	1207	0.263916	-0.815918	-0.575928	0.347412	2.52881	1.44263	20/12/2018	22:30:19	81019	79.0029
0	1208	1208	0.23999	-0.827881	-0.575928	0.429199	2.55591	1.41577	20/12/2018	22:30:19	81019	78.3733
0	1209	1209	0.251953	-0.827881	-0.575928	0.363525	2.55737	1.31885	20/12/2018	22:30:20	81020	77.7563
0	1210	1210	0.251953	-0.827881	-0.575928	0.433594	2.57104	1.38232	20/12/2018	22:30:20	81020	78.4683
0	1211	1211	0.251953	-0.827881	-0.575928	0.396973	2.57983	1.38867	20/12/2018	22:30:20	81020	78.2651
0	1212	1212	0.251953	-0.815918	-0.575928	0.408936	2.54663	1.38965	20/12/2018	22:30:20	81020	78.5244
0	1213	1213	0.251953	-0.827881	-0.575928	0.388916	2.6355	1.37354	20/12/2018	22:30:20	81020	78.6399
0	1214	1214	0.251953	-0.827881	-0.575928	0.390381	2.60791	1.34814	20/12/2018	22:30:20	81020	78.9788
0	1215	1215	0.251953	-0.827881	-0.563965	0.346191	2.55811	1.45166	20/12/2018	22:30:20	81020	78.9558
0	1216	1216	0.251953	-0.827881	-0.575928	0.397217	2.61108	1.38501	20/12/2018	22:30:20	81020	79.3757
0	1217	1217	0.251953	-0.827881	-0.575928	0.359375	2.57153	1.39795	20/12/2018	22:30:20	81020	79.4058
0	1218	1218	0.251953	-0.827881	-0.575928	0.383789	2.56836	1.39136	20/12/2018	22:30:20	81020	79.4446
0	1219	1219	0.251953	-0.815918	-0.575928	0.40332	2.62427	1.31592	20/12/2018	22:30:21	81021	78.9507
0	1220	1220	0.251953	-0.827881	-0.575928	0.363037	2.56958	1.4021	20/12/2018	22:30:21	81021	78.8311
0	1221	1221	0.251953	-0.827881	-0.575928	0.385986	2.59253	1.38696	20/12/2018	22:30:21	81021	78.8342
0	1222	1222	0.251953	-0.815918	-0.575928	0.398682	2.54517	1.4209	20/12/2018	22:30:21	81021	78.6248
0	1223	1223	0.251953	-0.827881	-0.575928	0.435303	2.54175	1.37427	20/12/2018	22:30:21	81021	78.0942
0	1224	1224	0.251953	-0.815918	-0.575928	0.394531	2.56128	1.32495	20/12/2018	22:30:21	81021	77.5764
0	1225	1225	0.251953	-0.827881	-0.575928	0.385254	2.60596	1.35742	20/12/2018	22:30:21	81021	77.238
0	1226	1226	0.251953	-0.827881	-0.575928	0.388672	2.54053	1.46167	20/12/2018	22:30:21	81021	76.4702
0	1227	1227	0.251953	-0.815918	-0.575928	0.427979	2.58008	1.42725	20/12/2018	22:30:21	81021	76.4521
0	1228	1228	0.251953	-0.827881	-0.575928	0.413818	2.55298	1.49023	20/12/2018	22:30:21	81021	76.8679
0	1229	1229	0.251953	-0.827881	-0.575928	0.399902	2.55762	1.41479	20/12/2018	22:30:22	81022	77.7085
0	1230	1230	0.251953	-0.827881	-0.575928	0.447266	2.51172	1.36353	20/12/2018	22:30:22	81022	77.5857
0	1231	1231	0.251953	-0.815918	-0.575928	0.394775	2.55396	1.37085	20/12/2018	22:30:22	81022	77.0552
0	1232	1232	0.251953	-0.815918	-0.575928	0.391113	2.58862	1.31787	20/12/2018	22:30:22	81022	77.4653
0	1233	1233	0.251953	-0.815918	-0.575928	0.355469	2.58545	1.28564	20/12/2018	22:30:22	81022	77.8586
0	1234	1234	0.251953	-0.815918	-0.575928	0.37793	2.53931	1.39136	20/12/2018	22:30:22	81022	78.3508
0	1235	1235	0.251953	-0.815918	-0.575928	0.442383	2.56152	1.39331	20/12/2018	22:30:22	81022	78.9729
0	1236	1236	0.251953	-0.815918	-0.575928	0.363281	2.52808	1.38062	20/12/2018	22:30:22	81022	79.623
0	1237	1237	0.251953	-0.815918	-0.575928	0.374756	2.57593	1.41016	20/12/2018	22:30:22	81022	79.7271
0	1238	1238	0.251953	-0.827881	-0.575928	0.381348	2.58228	1.40845	20/12/2018	22:30:22	81022	79.1384
0	1239	1239	0.251953	-0.827881	-0.575928	0.337891	2.55347	1.35815	20/12/2018	22:30:23	81023	78.7712
0	1240	1240	0.251953	-0.815918	-0.575928	0.408447	2.59326	1.25562	20/12/2018	22:30:23	81023	78.666
0	1241	1241	0.251953	-0.827881	-0.575928	0.382813	2.58374	1.40942	20/12/2018	22:30:23	81023	79.2307
0	1242	1242	0.251953	-0.827881	-0.575928	0.387939	2.52002	1.47485	20/12/2018	22:30:23	81023	79.0867
0	1243	1243	0.251953	-0.827881	-0.575928	0.363525	2.55933	1.38062	20/12/2018	22:30:23	81023	78.7283
0	1244	1244	0.251953	-0.815918	-0.575928	0.407471	2.5791	1.39771	20/12/2018	22:30:23	81023	78.6045
0	1245	1245	0.251953	-0.827881	-0.575928	0.387207	2.60645	1.37427	20/12/2018	22:30:23	81023	78.1516
0	1246	1246	0.251953	-0.827881	-0.575928	0.356201	2.56128	1.45874	20/12/2018	22:30:23	81023	77.7383
0	1247	1247	0.251953	-0.815918	-0.575928	0.394531	2.52319	1.47485	20/12/2018	22:30:23	81023	77.5994
0	1248	1248	0.251953	-0.815918	-0.575928	0.405273	2.55713	1.3833	20/12/2018	22:30:23	81023	77.8191
0	1249	1249	0.251953	-0.827881	-0.575928	0.375977	2.5481	1.41992	20/12/2018	22:30:24	81024	77.6929
0	1250	1250	0.251953	-0.815918	-0.575928	0.382324	2.56177	1.44702	20/12/2018	22:30:24	81024	77.9937
0	1251	1251	0.251953	-0.815918	-0.575928	0.402832	2.56592	1.4165	20/12/2018	22:30:24	81024	77.6069
0	1252	1252	0.251953	-0.815918	-0.575928	0.407471	2.61206	1.4397	20/12/2018	22:30:24	81024	78.0134
0	1253	1253	0.251953	-0.827881	-0.575928	0.396973	2.61255	1.35547	20/12/2018	22:30:24	81024	78.3752
0	1254	1254	0.251953	-0.827881	-0.575928	0.396729	2.61426	1.35547	20/12/2018	22:30:24	81024	78.0586
0	1255	1255	0.251953	-0.815918	-0.575928	0.399658	2.56079	1.46313	20/12/2018	22:30:24	81024	77.8882
0	1256	1256	0.263916	-0.815918	-0.575928	0.348389	2.58228	1.34937	20/12/2018	22:30:24	81024	78.5874
0	1257	1257	0.251953	-0.827881	-0.575928	0.379639	2.58252	1.39868	20/12/2018	22:30:24	81024	78.7957
0	1258	1258	0.251953	-0.827881	-0.575928	0.418701	2.55615	1.44336	20/12/2018	22:30:25	81025	78.355
0	1259	1259	0.251953	-0.827881	-0.575928	0.421387	2.57544	1.41211	20/12/2018	22:30:25	81025	78.3074
0	1260	1260	0.251953	-0.815918	-0.575928	0.376221	2.5791	1.37622	20/12/2018	22:30:25	81025	78.1011
0	1261	1261	0.251953	-0.815918	-0.575928	0.372559	2.5498	1.38135	20/12/2018	22:30:25	81025	78.6797
0	1262	1262	0.251953	-0.815918	-0.575928	0.371094	2.54663	1.47485	20/12/2018	22:30:25	81025	78.2434
0	1263	1263	0.251953	-0.827881	-0.575928	0.369629	2.56885	1.41919	20/12/2018	22:30:25	81025	77.9417
0	1264	1264	0.251953	-0.815918	-0.575928	0.397949	2.59717	1.44238	20/12/2018	22:30:25	81025	78.0127
0	1265	1265	0.251953	-0.815918	-0.575928	0.358643	2.58862	1.41406	20/12/2018	22:30:25	81025	78.103
0	1266	1266	0.251953	-0.815918	-0.575928	0.383301	2.60986	1.44067	20/12/2018	22:30:25	81025	77.7993
0	1267	1267	0.251953	-0.827881	-0.575928	0.377197	2.55493	1.48022	20/12/2018	22:30:25	81025	77.6125
0	1268	1268	0.251953	-0.815918	-0.575928	0.441162	2.5896	1.38379	20/12/2018	22:30:26	81026	77.6157
0	1269	1269	0.251953	-0.827881	-0.575928	0.40918	2.61035	1.47754	20/12/2018	22:30:26	81026	77.3582
0	1270	1270	0.251953	-0.815918	-0.575928	0.391357	2.5835	1.45166	20/12/2018	22:30:26	81026	77.6699
0	1271	1271	0.251953	-0.815918	-0.575928	0.350586	2.57349	1.52515	20/12/2018	22:30:26	81026	77.3481
0	1272	1272	0.251953	-0.827881	-0.575928	0.397461	2.53662	1.37622	20/12/2018	22:30:26	81026	77.4731
0	1273	1273	0.251953	-0.827881	-0.575928	0.378418	2.56836	1.48193	20/12/2018	22:30:26	81026	77.5583
0	1274	1274	0.251953	-0.815918	-0.575928	0.384277	2.59424	1.37256	20/12/2018	22:30:26	81026	77.9236
0	1275	1275	0.251953	-0.827881	-0.575928	0.398438	2.55054	1.41821	20/12/2018	22:30:26	81026	77.9773
0	1276	1276	0.251953	-0.815918	-0.575928	0.374756	2.60327	1.36792	20/12/2018	22:30:26	81026	78.1191
0	1277	1277	0.251953	-0.827881	-0.575928	0.382813	2.58594	1.4397	20/12/2018	22:30:26	81026	78.2529
0	1278	1278	0.251953	-0.815918	-0.575928	0.389893	2.61133	1.43091	20/12/2018	22:30:27	81027	78.1995
0	1279	1279	0.251953	-0.815918	-0.575928	0.40918	2.57568	1.4209	20/12/2018	22:30:27	81027	78.6082
0	1280	1280	0.251953	-0.815918	-0.575928	0.388184	2.54395	1.36743	20/12/2018	22:30:27	81027	78.3733
0	1281	1281	0.251953	-0.827881	-0.575928	0.409668	2.59644	1.32056	20/12/2018	22:30:27	81027	78.439
0	1282	1282	0.251953	-0.827881	-0.575928	0.418213	2.54102	1.33569	20/12/2018	22:30:27	81027	77.8811
0	1283	1283	0.251953	-0.815918	-0.575928	0.360107	2.59058	1.41479	20/12/2018	22:30:27	81027	78.1631
0	1284	1284	0.251953	-0.815918	-0.575928	0.390869	2.5957	1.46045	20/12/2018	22:30:27	81027	78.3667
0	1285	1285	0.251953	-0.815918	-0.575928	0.395752	2.56982	1.37329	20/12/2018	22:30:27	81027	78.8928
0	1286	1286	0.251953	-0.827881	-0.575928	0.433105	2.55591	1.35181	20/12/2018	22:30:27	81027	79.2354
0	1287	1287	0.251953	-0.827881	-0.575928	0.35791	2.56812	1.40942	20/12/2018	22:30:27	81027	79.2163
0	1288	1288	0.251953	-0.815918	-0.575928	0.394531	2.56128	1.32422	20/12/2018	22:30:28	81028	79.4453
0	1289	1289	0.251953	-0.815918	-0.575928	0.382324	2.59619	1.26587	20/12/2018	22:30:28	81028	79.3069
0	1290	1290	0.263916	-0.827881	-0.575928	0.361816	2.59204	1.32422	20/12/2018	22:30:28	81028	79.6748
0	1291	1291	0.251953	-0.827881	-0.575928	0.410645	2.58081	1.29443	20/12/2018	22:30:28	81028	79.4189
0	1292	1292	0.251953	-0.815918	-0.575928	0.375244	2.56519	1.41992	20/12/2018	22:30:28	81028	79.2698
0	1293	1293	0.251953	-0.827881	-0.575928	0.38623	2.55615	1.39331	20/12/2018	22:30:28	81028	78.8247
0	1294	1294	0.251953	-0.827881	-0.575928	0.419189	2.55127	1.2998	20/12/2018	22:30:28	81028	78.8096
0	1295	1295	0.251953	-0.827881	-0.575928	0.407227	2.58105	1.4292	20/12/2018	22:30:28	81028	77.7085
0	1296	1296	0.251953	-0.827881	-0.575928	0.39209	2.53882	1.38721	20/12/2018	22:30:28	81028	77.342
0	1297	1297	0.251953	-0.815918	-0.575928	0.41333	2.59424	1.47144	20/12/2018	22:30:28	81028	77.5723
0	1298	1298	0.251953	-0.815918	-0.575928	0.375977	2.58447	1.37427	20/12/2018	22:30:29	81029	77.9609
0	1299	1299	0.251953	-0.827881	-0.575928	0.459717	2.56787	1.45239	20/12/2018	22:30:29	81029	77.9404
0	1300	1300	0.251953	-0.827881	-0.575928	0.382568	2.55835	1.39941	20/12/2018	22:30:29	81029	78.0586
0	1301	1301	0.251953	-0.815918	-0.575928	0.342529	2.56372	1.41382	20/12/2018	22:30:29	81029	78.5662
0	1302	1302	0.251953	-0.827881	-0.575928	0.335938	2.55176	1.40381	20/12/2018	22:30:29	81029	78.8621
0	1303	1303	0.251953	-0.827881	-0.575928	0.392334	2.56616	1.35815	20/12/2018	22:30:29	81029	78.6838
0	1304	1304	0.251953	-0.827881	-0.575928	0.390137	2.57837	1.34399	20/12/2018	22:30:29	81029	78.7771
0	1305	1305	0.251953	-0.827881	-0.575928	0.366455	2.57471	1.34644	20/12/2018	22:30:29	81029	79.4907
0	1306	1306	0.251953	-0.827881	-0.575928	0.414063	2.58594	1.24316	20/12/2018	22:30:29	81029	79.4963
0	1307	1307	0.251953	-0.815918	-0.575928	0.443115	2.5498	1.39502	20/12/2018	22:30:29	81029	79.2039
0	1308	1308	0.251953	-0.815918	-0.575928	0.384521	2.56006	1.27368	20/12/2018	22:30:30	81030	79.2217
0	1309	1309	0.251953	-0.815918	-0.575928	0.382568	2.52563	1.33569	20/12/2018	22:30:30	81030	79.2136
0	1310	1310	0.251953	-0.815918	-0.575928	0.40625	2.59497	1.35718	20/12/2018	22:30:30	81030	79.2495
0	1311	1311	0.251953	-0.827881	-0.575928	0.413086	2.57056	1.36157	20/12/2018	22:30:30	81030	79.2249
0	1312	1312	0.251953	-0.815918	-0.575928	0.381104	2.58765	1.31958	20/12/2018	22:30:30	81030	79.4045
0	1313	1313	0.251953	-0.815918	-0.575928	0.369141	2.54834	1.40845	20/12/2018	22:30:30	81030	80.208
0	1314	1314	0.251953	-0.827881	-0.575928	0.372559	2.55371	1.3645	20/12/2018	22:30:30	81030	80.0986
0	1315	1315	0.251953	-0.815918	-0.575928	0.348633	2.57886	1.3877	20/12/2018	22:30:30	81030	80.4678
0	1316	1316	0.251953	-0.827881	-0.575928	0.350098	2.52368	1.29907	20/12/2018	22:30:30	81030	80.9805
0	1317	1317	0.251953	-0.827881	-0.575928	0.352295	2.57178	1.37354	20/12/2018	22:30:31	81031	80.9001
0	1318	1318	0.251953	-0.827881	-0.575928	0.381592	2.61182	1.36011	20/12/2018	22:30:31	81031	81.1467
0	1319	1319	0.251953	-0.827881	-0.575928	0.353516	2.58545	1.30786	20/12/2018	22:30:31	81031	81.28
0	1320	1320	0.251953	-0.815918	-0.563965	0.336182	2.55176	1.30444	20/12/2018	22:30:31	81031	81.3501
0	1321	1321	0.251953	-0.827881	-0.575928	0.396729	2.55054	1.42554	20/12/2018	22:30:31	81031	81.2856
0	1322	1322	0.251953	-0.827881	-0.575928	0.324707	2.56958	1.38159	20/12/2018	22:30:31	81031	80.9768
0	1323	1323	0.251953	-0.815918	-0.575928	0.373291	2.59985	1.37891	20/12/2018	22:30:31	81031	81.0037
0	1324	1324	0.251953	-0.827881	-0.575928	0.422119	2.62524	1.29419	20/12/2018	22:30:31	81031	80.8472
0	1325	1325	0.251953	-0.827881	-0.575928	0.372559	2.58423	1.35376	20/12/2018	22:30:31	81031	80.3491
0	1326	1326	0.251953	-0.827881	-0.575928	0.36792	2.6106	1.39966	20/12/2018	22:30:31	81031	80.0024
0	1327	1327	0.251953	-0.827881	-0.575928	0.36499	2.59521	1.35645	20/12/2018	22:30:32	81032	80.4011
0	1328	1328	0.251953	-0.827881	-0.575928	0.368164	2.53467	1.40845	20/12/2018	22:30:32	81032	79.6484
0	1329	1329	0.251953	-0.815918	-0.575928	0.378174	2.57568	1.41211	20/12/2018	22:30:32	81032	79.4319
0	1330	1330	0.251953	-0.827881	-0.575928	0.377686	2.58618	1.37793	20/12/2018	22:30:32	81032	79.1592
0	1331	1331	0.251953	-0.827881	-0.575928	0.338867	2.53809	1.42383	20/12/2018	22:30:32	81032	79.1812
0	1332	1332	0.251953	-0.827881	-0.575928	0.40625	2.50195	1.37158	20/12/2018	22:30:32	81032	78.948
0	1333	1333	0.251953	-0.827881	-0.575928	0.38208	2.53076	1.41406	20/12/2018	22:30:32	81032	78.5459
0	1334	1334	0.251953	-0.827881	-0.575928	0.408936	2.54663	1.3877	20/12/2018	22:30:32	81032	78.4199
0	1335	1335	0.251953	-0.827881	-0.575928	0.348145	2.55835	1.34741	20/12/2018	22:30:32	81032	78.2615
0	1336	1336	0.251953	-0.827881	-0.575928	0.416016	2.61523	1.37231	20/12/2018	22:30:32	81032	78.2581
0	1337	1337	0.251953	-0.815918	-0.575928	0.416016	2.61523	1.37231	20/12/2018	22:30:33	81033	78.0393
0	1338	1338	0.251953	-0.815918	-0.575928	0.40332	2.56079	1.37256	20/12/2018	22:30:33	81033	78.0774
0	1339	1339	0.251953	-0.827881	-0.575928	0.421143	2.60767	1.39233	20/12/2018	22:30:33	81033	78.0217
0	1340	1340	0.251953	-0.827881	-0.575928	0.407227	2.61377	1.32153	20/12/2018	22:30:33	81033	77.8796
0	1341	1341	0.251953	-0.827881	-0.575928	0.434814	2.54688	1.27661	20/12/2018	22:30:33	81033	77.2896
0	1342	1342	0.251953	-0.827881	-0.575928	0.427734	2.59058	1.38574	20/12/2018	22:30:33	81033	77.1194
0	1343	1343	0.251953	-0.827881	-0.575928	0.409668	2.59814	1.41309	20/12/2018	22:30:33	81033	77.3379
0	1344	1344	0.251953	-0.827881	-0.575928	0.409424	2.57397	1.42603	20/12/2018	22:30:33	81033	77.218
0	1345	1345	0.251953	-0.815918	-0.575928	0.406738	2.52759	1.41479	20/12/2018	22:30:33	81033	77.6501
0	1346	1346	0.251953	-0.815918	-0.575928	0.422363	2.55786	1.36182	20/12/2018	22:30:33	81033	77.9272
0	1347	1347	0.251953	-0.815918	-0.575928	0.370605	2.58789	1.37085	20/12/2018	22:30:34	81034	77.926
0	1348	1348	0.251953	-0.827881	-0.575928	0.410645	2.55151	1.39404	20/12/2018	22:30:34	81034	78.1697
0	1349	1349	0.251953	-0.827881	-0.575928	0.335938	2.55176	1.43286	20/12/2018	22:30:34	81034	77.687
0	1350	1350	0.251953	-0.827881	-0.575928	0.358643	2.58691	1.36792	20/12/2018	22:30:34	81034	78.1296
0	1351	1351	0.251953	-0.827881	-0.575928	0.358887	2.55054	1.49902	20/12/2018	22:30:34	81034	78.2515
0	1352	1352	0.251953	-0.827881	-0.575928	0.375244	2.53101	1.35547	20/12/2018	22:30:34	81034	78.3433
0	1353	1353	0.251953	-0.827881	-0.575928	0.445557	2.5376	1.40918	20/12/2018	22:30:34	81034	78.0969
0	1354	1354	0.251953	-0.827881	-0.575928	0.366943	2.56274	1.36108	20/12/2018	22:30:34	81034	78.4873
0	1355	1355	0.251953	-0.815918	-0.575928	0.410889	2.57568	1.39697	20/12/2018	22:30:34	81034	78.2896
0	1356	1356	0.251953	-0.815918	-0.575928	0.391602	2.54907	1.42554	20/12/2018	22:30:34	81034	78.4116
0	1357	1357	0.251953	-0.815918	-0.575928	0.380371	2.56348	1.41577	20/12/2018	22:30:35	81035	78.6938
0	1358	1358	0.251953	-0.827881	-0.575928	0.370361	2.56079	1.36377	20/12/2018	22:30:35	81035	78.7261
0	1359	1359	0.251953	-0.827881	-0.575928	0.414551	2.61011	1.36353	20/12/2018	22:30:35	81035	78.8279
0	1360	1360	0.251953	-0.827881	-0.575928	0.349365	2.59766	1.38013	20/12/2018	22:30:35	81035	78.4722
0	1361	1361	0.251953	-0.815918	-0.575928	0.378662	2.5708	1.34912	20/12/2018	22:30:35	81035	78.5803
0	1362	1362	0.251953	-0.815918	-0.575928	0.380371	2.59937	1.35815	20/12/2018	22:30:35	81035	78.8755
0	1363	1363	0.251953	-0.827881	-0.575928	0.422607	2.55273	1.41382	20/12/2018	22:30:35	81035	78.5789
0	1364	1364	0.251953	-0.827881	-0.575928	0.391602	2.57642	1.45679	20/12/2018	22:30:35	81035	78.4893
0	1365	1365	0.251953	-0.815918	-0.575928	0.390137	2.54761	1.40308	20/12/2018	22:30:35	81035	78.4763
0	1366	1366	0.251953	-0.827881	-0.575928	0.359619	2.56445	1.46851	20/12/2018	22:30:35	81035	77.7141
0	1367	1367	0.251953	-0.815918	-0.575928	0.425537	2.56445	1.36353	20/12/2018	22:30:36	81036	77.2036
0	1368	1368	0.251953	-0.815918	-0.575928	0.380859	2.59644	1.37524	20/12/2018	22:30:36	81036	76.8738
0	1369	1369	0.251953	-0.815918	-0.575928	0.415527	2.58545	1.37964	20/12/2018	22:30:36	81036	77.5422
0	1370	1370	0.251953	-0.827881	-0.575928	0.411621	2.52563	1.41821	20/12/2018	22:30:36	81036	77.8008
0	1371	1371	0.251953	-0.827881	-0.575928	0.428223	2.57813	1.4397	20/12/2018	22:30:36	81036	77.7761
0	1372	1372	0.251953	-0.827881	-0.575928	0.401367	2.52637	1.3833	20/12/2018	22:30:36	81036	77.5146
0	1373	1373	0.251953	-0.827881	-0.575928	0.346924	2.51172	1.33057	20/12/2018	22:30:36	81036	77.8291
0	1374	1374	0.251953	-0.827881	-0.575928	0.360107	2.56299	1.3877	20/12/2018	22:30:36	81036	78.0571
0	1375	1375	0.251953	-0.815918	-0.575928	0.378906	2.55811	1.43091	20/12/2018	22:30:36	81036	78.5691
0	1376	1376	0.251953	-0.827881	-0.575928	0.422119	2.55957	1.3894	20/12/2018	22:30:36	81036	78.8149
0	1377	1377	0.251953	-0.827881	-0.575928	0.366211	2.57617	1.40308	20/12/2018	22:30:37	81037	79.1616
0	1378	1378	0.251953	-0.827881	-0.575928	0.355713	2.5752	1.34668	20/12/2018	22:30:37	81037	79.373
0	1379	1379	0.251953	-0.827881	-0.575928	0.350342	2.58057	1.39355	20/12/2018	22:30:37	81037	79.2612
0	1380	1380	0.251953	-0.815918	-0.575928	0.383545	2.57349	1.44897	20/12/2018	22:30:37	81037	78.7683
0	1381	1381	0.251953	-0.815918	-0.575928	0.394775	2.62671	1.41309	20/12/2018	22:30:37	81037	78.8901
0	1382	1382	0.251953	-0.815918	-0.575928	0.378662	2.56689	1.40308	20/12/2018	22:30:37	81037	79.3379
0	1383	1383	0.251953	-0.815918	-0.575928	0.393555	2.61646	1.35278	20/12/2018	22:30:37	81037	78.8735
0	1384	1384	0.251953	-0.827881	-0.575928	0.446045	2.60498	1.37598	20/12/2018	22:30:37	81037	78.5803
0	1385	1385	0.251953	-0.815918	-0.575928	0.370361	2.59497	1.49121	20/12/2018	22:30:37	81037	78.2014
0	1386	1386	0.251953	-0.815918	-0.575928	0.367188	2.59009	1.40112	20/12/2018	22:30:38	81038	78.3723
0	1387	1387	0.251953	-0.827881	-0.575928	0.417725	2.54614	1.40381	20/12/2018	22:30:38	81038	78.3723
0	1388	1388	0.251953	-0.815918	-0.575928	0.388428	2.54419	1.31079	20/12/2018	22:30:38	81038	78.3884
0	1389	1389	0.251953	-0.815918	-0.575928	0.380859	2.55493	1.43701	20/12/2018	22:30:38	81038	78.0823
0	1390	1390	0.251953	-0.827881	-0.575928	0.390869	2.56641	1.37354	20/12/2018	22:30:38	81038	77.9941
0	1391	1391	0.251953	-0.815918	-0.575928	0.373535	2.56909	1.40015	20/12/2018	22:30:38	81038	77.853
0	1392	1392	0.251953	-0.815918	-0.575928	0.385742	2.56128	1.3689	20/12/2018	22:30:38	81038	77.7163
0	1393	1393	0.251953	-0.815918	-0.575928	0.402344	2.57251	1.44702	20/12/2018	22:30:38	81038	77.9082
0	1394	1394	0.251953	-0.815918	-0.575928	0.399902	2.54834	1.45947	20/12/2018	22:30:38	81038	77.9961
0	1395	1395	0.251953	-0.815918	-0.575928	0.400146	2.55396	1.41113	20/12/2018	22:30:38	81038	77.8379
0	1396	1396	0.251953	-0.827881	-0.575928	0.379639	2.55322	1.41309	20/12/2018	22:30:39	81039	77.7458
0	1397	1397	0.251953	-0.815918	-0.575928	0.380371	2.52905	1.4209	20/12/2018	22:30:39	81039	77.6746
0	1398	1398	0.251953	-0.815918	-0.575928	0.386475	2.61816	1.35645	20/12/2018	22:30:39	81039	77.6248
0	1399	1399	0.251953	-0.815918	-0.575928	0.407471	2.57227	1.44604	20/12/2018	22:30:39	81039	77.6077
0	1400	1400	0.251953	-0.815918	-0.575928	0.377441	2.55664	1.41113	20/12/2018	22:30:39	81039	77.9084
0	1401	1401	0.251953	-0.815918	-0.575928	0.381104	2.58765	1.4165	20/12/2018	22:30:39	81039	78.1533
0	1402	1402	0.251953	-0.827881	-0.575928	0.393066	2.54712	1.38232	20/12/2018	22:30:39	81039	77.7993
0	1403	1403	0.251953	-0.815918	-0.575928	0.408936	2.58252	1.44238	20/12/2018	22:30:39	81039	77.9941
0	1404	1404	0.251953	-0.827881	-0.575928	0.389404	2.56152	1.38599	20/12/2018	22:30:39	81039	77.634
0	1405	1405	0.251953	-0.827881	-0.575928	0.376709	2.60864	1.42456	20/12/2018	22:30:39	81039	77.8472
0	1406	1406	0.251953	-0.815918	-0.575928	0.402344	2.57593	1.48389	20/12/2018	22:30:40	81040	78.032
0	1407	1407	0.251953	-0.815918	-0.575928	0.371582	2.56738	1.41382	20/12/2018	22:30:40	81040	77.9604
0	1408	1408	0.251953	-0.815918	-0.575928	0.349854	2.54932	1.5376	20/12/2018	22:30:40	81040	78.0872
0	1409	1409	0.251953	-0.815918	-0.575928	0.376709	2.57056	1.4248	20/12/2018	22:30:40	81040	78.0879
0	1410	1410	0.251953	-0.827881	-0.575928	0.373535	2.56738	1.39771	20/12/2018	22:30:40	81040	78.0161
0	1411	1411	0.251953	-0.815918	-0.575928	0.356934	2.54541	1.49536	20/12/2018	22:30:40	81040	77.313
0	1412	1412	0.251953	-0.827881	-0.575928	0.384521	2.52368	1.34741	20/12/2018	22:30:40	81040	77.7952
0	1413	1413	0.251953	-0.815918	-0.575928	0.386475	2.55127	1.47388	20/12/2018	22:30:40	81040	77.6658
0	1414	1414	0.251953	-0.827881	-0.575928	0.38208	2.59766	1.45215	20/12/2018	22:30:40	81040	77.7231
0	1415	1415	0.251953	-0.815918	-0.575928	0.428223	2.51099	1.4292	20/12/2018	22:30:40	81040	77.9236
0	1416	1416	0.251953	-0.815918	-0.575928	0.361572	2.56104	1.41113	20/12/2018	22:30:41	81041	77.9426
0	1417	1417	0.251953	-0.827881	-0.575928	0.377686	2.55151	1.42383	20/12/2018	22:30:41	81041	78.0483
0	1418	1418	0.251953	-0.815918	-0.575928	0.369141	2.54663	1.44702	20/12/2018	22:30:41	81041	78.3347
0	1419	1419	0.251953	-0.815918	-0.575928	0.400146	2.58838	1.31689	20/12/2018	22:30:41	81041	78.4763
0	1420	1420	0.251953	-0.815918	-0.575928	0.375732	2.58984	1.42993	20/12/2018	22:30:41	81041	79.2104
0	1421	1421	0.251953	-0.827881	-0.575928	0.374268	2.61523	1.42993	20/12/2018	22:30:41	81041	79.9744
0	1422	1422	0.251953	-0.827881	-0.575928	0.354004	2.60425	1.40576	20/12/2018	22:30:41	81041	79.9209
0	1423	1423	0.251953	-0.815918	-0.575928	0.371826	2.56201	1.49268	20/12/2018	22:30:41	81041	79.8184
0	1424	1424	0.251953	-0.827881	-0.575928	0.319336	2.61304	1.35474	20/12/2018	22:30:41	81041	80.0698
0	1425	1425	0.251953	-0.815918	-0.575928	0.341064	2.55322	1.40698	20/12/2018	22:30:41	81041	80.0674
0	1426	1426	0.251953	-0.815918	-0.575928	0.374512	2.57568	1.38135	20/12/2018	22:30:42	81042	80.0876
0	1427	1427	0.251953	-0.815918	-0.575928	0.411133	2.57056	1.41357	20/12/2018	22:30:42	81042	79.9951
0	1428	1428	0.251953	-0.815918	-0.575928	0.350098	2.55298	1.39063	20/12/2018	22:30:42	81042	79.7998
0	1429	1429	0.251953	-0.815918	-0.575928	0.382324	2.59619	1.38696	20/12/2018	22:30:42	81042	79.8574
0	1430	1430	0.251953	-0.827881	-0.575928	0.378418	2.57056	1.41309	20/12/2018	22:30:42	81042	79.3887
0	1431	1431	0.251953	-0.815918	-0.575928	0.364258	2.57642	1.46411	20/12/2018	22:30:42	81042	79.4253
0	1432	1432	0.251953	-0.815918	-0.575928	0.385254	2.60596	1.39404	20/12/2018	22:30:42	81042	79.5483
0	1433	1433	0.251953	-0.827881	-0.575928	0.40332	2.55713	1.35278	20/12/2018	22:30:42	81042	79.926
0	1434	1434	0.251953	-0.815918	-0.575928	0.354248	2.57349	1.38965	20/12/2018	22:30:42	81042	79.8423
0	1435	1435	0.251953	-0.827881	-0.575928	0.370117	2.56934	1.32251	20/12/2018	22:30:42	81042	79.6921
0	1436	1436	0.251953	-0.827881	-0.575928	0.378174	2.57764	1.33862	20/12/2018	22:30:43	81043	79.5239
0	1437	1437	0.251953	-0.815918	-0.575928	0.36499	2.56445	1.36255	20/12/2018	22:30:43	81043	79.7839
0	1438	1438	0.251953	-0.827881	-0.575928	0.383789	2.60132	1.34546	20/12/2018	22:30:43	81043	79.7292
0	1439	1439	0.263916	-0.815918	-0.575928	0.393555	2.54395	1.38599	20/12/2018	22:30:43	81043	80.5085
0	1440	1440	0.23999	-0.827881	-0.575928	0.42334	2.57861	1.31299	20/12/2018	22:30:43	81043	80.3213
0	1441	1441	0.263916	-0.827881	-0.575928	0.373779	2.56372	1.34131	20/12/2018	22:30:43	81043	80.4775
0	1442	1442	0.251953	-0.827881	-0.575928	0.365967	2.54346	1.41992	20/12/2018	22:30:43	81043	80.7129
0	1443	1443	0.251953	-0.827881	-0.575928	0.337158	2.53467	1.36108	20/12/2018	22:30:43	81043	79.9207
0	1444	1444	0.251953	-0.827881	-0.575928	0.319824	2.53394	1.36084	20/12/2018	22:30:43	81043	79.4719
0	1445	1445	0.251953	-0.827881	-0.575928	0.331787	2.57275	1.36011	20/12/2018	22:30:44	81044	79.6997
0	1446	1446	0.251953	-0.827881	-0.575928	0.366699	2.56592	1.4397	20/12/2018	22:30:44	81044	79.9775
0	1447	1447	0.251953	-0.815918	-0.575928	0.397705	2.56055	1.42993	20/12/2018	22:30:44	81044	79.8948
0	1448	1448	0.251953	-0.815918	-0.575928	0.402344	2.54004	1.41992	20/12/2018	22:30:44	81044	80.199
0	1449	1449	0.251953	-0.827881	-0.575928	0.393311	2.55078	1.30444	20/12/2018	22:30:44	81044	79.9141
0	1450	1450	0.251953	-0.827881	-0.575928	0.389893	2.58545	1.31592	20/12/2018	22:30:44	81044	79.3044
0	1451	1451	0.251953	-0.827881	-0.575928	0.374268	2.55176	1.38232	20/12/2018	22:30:44	81044	79.0378
0	1452	1452	0.251953	-0.815918	-0.575928	0.344971	2.54614	1.36987	20/12/2018	22:30:44	81044	79.4707
0	1453	1453	0.251953	-0.827881	-0.575928	0.374268	2.51733	1.33569	20/12/2018	22:30:44	81044	79.314
0	1454	1454	0.251953	-0.815918	-0.575928	0.376709	2.53271	1.40674	20/12/2018	22:30:44	81044	79.9678
0	1455	1455	0.251953	-0.815918	-0.575928	0.376953	2.53271	1.30176	20/12/2018	22:30:45	81045	79.5774
0	1456	1456	0.251953	-0.815918	-0.575928	0.34082	2.56396	1.36255	20/12/2018	22:30:45	81045	79.5388
0	1457	1457	0.251953	-0.827881	-0.575928	0.416504	2.53931	1.39868	20/12/2018	22:30:45	81045	79.739
0	1458	1458	0.251953	-0.827881	-0.575928	0.328613	2.53003	1.36816	20/12/2018	22:30:45	81045	79.2627
0	1459	1459	0.251953	-0.815918	-0.563965	0.415771	2.5459	1.43286	20/12/2018	22:30:45	81045	79.7087
0	1460	1460	0.251953	-0.827881	-0.575928	0.357178	2.51636	1.34277	20/12/2018	22:30:45	81045	79.7124
0	1461	1461	0.251953	-0.827881	-0.575928	0.370361	2.59131	1.33203	20/12/2018	22:30:45	81045	79.5317
0	1462	1462	0.251953	-0.827881	-0.575928	0.393799	2.53687	1.37915	20/12/2018	22:30:45	81045	79.3599
0	1463	1463	0.251953	-0.827881	-0.575928	0.32959	2.57642	1.41821	20/12/2018	22:30:45	81045	79.3098
0	1464	1464	0.251953	-0.815918	-0.575928	0.380371	2.56177	1.4397	20/12/2018	22:30:45	81045	79.7698
0	1465	1465	0.251953	-0.827881	-0.575928	0.348633	2.48413	1.3396	20/12/2018	22:30:46	81046	80.0286
0	1466	1466	0.251953	-0.827881	-0.575928	0.35083	2.5376	1.3772	20/12/2018	22:30:46	81046	79.6582
0	1467	1467	0.251953	-0.827881	-0.575928	0.418945	2.55078	1.41846	20/12/2018	22:30:46	81046	79.6699
0	1468	1468	0.251953	-0.827881	-0.575928	0.299805	2.59009	1.35913	20/12/2018	22:30:46	81046	79.9089
0	1469	1469	0.251953	-0.827881	-0.575928	0.393311	2.58325	1.43188	20/12/2018	22:30:46	81046	80.2324
0	1470	1470	0.251953	-0.815918	-0.575928	0.394287	2.56274	1.40479	20/12/2018	22:30:46	81046	80.4182
0	1471	1471	0.251953	-0.815918	-0.575928	0.344971	2.54785	1.36621	20/12/2018	22:30:46	81046	80.3989
0	1472	1472	0.251953	-0.827881	-0.575928	0.351318	2.5271	1.40039	20/12/2018	22:30:46	81046	79.7937
0	1473	1473	0.251953	-0.827881	-0.575928	0.295654	2.5332	1.34058	20/12/2018	22:30:46	81046	80.0024
0	1474	1474	0.251953	-0.827881	-0.575928	0.361084	2.53687	1.43213	20/12/2018	22:30:46	81046	78.8064
0	1475	1475	0.251953	-0.827881	-0.575928	0.369141	2.55005	1.36987	20/12/2018	22:30:47	81047	78.9429
0	1476	1476	0.251953	-0.827881	-0.575928	0.406494	2.56055	1.45239	20/12/2018	22:30:47	81047	78.7832
0	1477	1477	0.251953	-0.827881	-0.575928	0.398682	2.54517	1.35474	20/12/2018	22:30:47	81047	78.4858
0	1478	1478	0.251953	-0.815918	-0.575928	0.42041	2.49756	1.3877	20/12/2018	22:30:47	81047	78.8696
0	1479	1479	0.251953	-0.815918	-0.575928	0.394287	2.56641	1.37256	20/12/2018	22:30:47	81047	78.1699
0	1480	1480	0.251953	-0.815918	-0.575928	0.407959	2.53442	1.39063	20/12/2018	22:30:47	81047	77.9783
0	1481	1481	0.251953	-0.827881	-0.575928	0.371582	2.53979	1.4104	20/12/2018	22:30:47	81047	77.6279
0	1482	1482	0.251953	-0.815918	-0.575928	0.334717	2.57959	1.37109	20/12/2018	22:30:47	81047	77.9573
0	1483	1483	0.251953	-0.827881	-0.575928	0.390625	2.57007	1.39063	20/12/2018	22:30:47	81047	77.4895
0	1484	1484	0.251953	-0.815918	-0.575928	0.407471	2.51367	1.35645	20/12/2018	22:30:47	81047	77.5737
0	1485	1485	0.251953	-0.815918	-0.575928	0.419922	2.57178	1.36987	20/12/2018	22:30:48	81048	77.5247
0	1486	1486	0.251953	-0.827881	-0.575928	0.382568	2.55835	1.37354	20/12/2018	22:30:48	81048	77.2686
0	1487	1487	0.251953	-0.827881	-0.575928	0.435303	2.53662	1.41382	20/12/2018	22:30:48	81048	77.137
0	1488	1488	0.251953	-0.827881	-0.575928	0.393799	2.5332	1.46948	20/12/2018	22:30:48	81048	76.2051
0	1489	1489	0.251953	-0.827881	-0.575928	0.402344	2.6084	1.45874	20/12/2018	22:30:48	81048	76.3394
0	1490	1490	0.251953	-0.827881	-0.575928	0.409424	2.53247	1.44434	20/12/2018	22:30:48	81048	76.2444
0	1491	1491	0.251953	-0.815918	-0.575928	0.393799	2.53882	1.3772	20/12/2018	22:30:48	81048	76.5461
0	1492	1492	0.251953	-0.815918	-0.575928	0.42334	2.50269	1.39941	20/12/2018	22:30:48	81048	76.6736
0	1493	1493	0.251953	-0.815918	-0.575928	0.349121	2.53394	1.41724	20/12/2018	22:30:48	81048	76.8896
0	1494	1494	0.251953	-0.827881	-0.575928	0.414063	2.54761	1.40845	20/12/2018	22:30:48	81048	77.3179
0	1495	1495	0.251953	-0.815918	-0.575928	0.387451	2.5647	1.36719	20/12/2018	22:30:49	81049	76.9963
0	1496	1496	0.251953	-0.827881	-0.575928	0.36084	2.56763	1.43481	20/12/2018	22:30:49	81049	77.4063
0	1497	1497	0.251953	-0.815918	-0.575928	0.412109	2.52393	1.38696	20/12/2018	22:30:49	81049	77.6404
0	1498	1498	0.251953	-0.827881	-0.575928	0.35498	2.51636	1.36523	20/12/2018	22:30:49	81049	78.24
0	1499	1499	0.251953	-0.815918	-0.575928	0.427734	2.54688	1.44531	20/12/2018	22:30:49	81049	78.6677
0	1500	1500	0.251953	-0.827881	-0.575928	0.354004	2.50977	1.41602	20/12/2018	22:30:49	81049	79.3804
0	1501	1501	0.251953	-0.815918	-0.575928	0.393311	2.54565	1.30884	20/12/2018	22:30:49	81049	79.4805
0	1502	1502	0.251953	-0.827881	-0.575928	0.36792	2.57104	1.37988	20/12/2018	22:30:49	81049	79.343
0	1503	1503	0.251953	-0.815918	-0.575928	0.345703	2.57227	1.28809	20/12/2018	22:30:49	81049	79.7949
0	1504	1504	0.251953	-0.827881	-0.575928	0.3479	2.52905	1.28833	20/12/2018	22:30:50	81050	79.698
0	1505	1505	0.251953	-0.827881	-0.575928	0.379395	2.55518	1.34839	20/12/2018	22:30:50	81050	80.0488
0	1506	1506	0.251953	-0.815918	-0.575928	0.411377	2.56689	1.32861	20/12/2018	22:30:50	81050	80.2327
0	1507	1507	0.251953	-0.827881	-0.575928	0.368408	2.56421	1.37085	20/12/2018	22:30:50	81050	80.2314
0	1508	1508	0.251953	-0.827881	-0.575928	0.382813	2.52393	1.31055	20/12/2018	22:30:50	81050	79.8684
0	1509	1509	0.251953	-0.815918	-0.575928	0.384521	2.54932	1.40576	20/12/2018	22:30:50	81050	79.2144
0	1510	1510	0.251953	-0.827881	-0.575928	0.388184	2.61816	1.36719	20/12/2018	22:30:50	81050	78.8789
0	1511	1511	0.251953	-0.827881	-0.575928	0.376709	2.56714	1.38403	20/12/2018	22:30:50	81050	78.4795
0	1512	1512	0.251953	-0.815918	-0.575928	0.404541	2.53491	1.36011	20/12/2018	22:30:50	81050	78.6399
0	1513	1513	0.251953	-0.815918	-0.575928	0.408203	2.5603	1.396	20/12/2018	22:30:50	81050	78.3901
0	1514	1514	0.251953	-0.815918	-0.575928	0.397949	2.5625	1.31689	20/12/2018	22:30:51	81051	78.4458
0	1515	1515	0.251953	-0.827881	-0.575928	0.387451	2.53052	1.45337	20/12/2018	22:30:51	81051	78.2031
0	1516	1516	0.251953	-0.815918	-0.575928	0.387939	2.59253	1.38501	20/12/2018	22:30:51	81051	78.0469
0	1517	1517	0.251953	-0.815918	-0.575928	0.369141	2.54517	1.47681	20/12/2018	22:30:51	81051	77.8203
0	1518	1518	0.251953	-0.815918	-0.575928	0.364746	2.60229	1.42627	20/12/2018	22:30:51	81051	77.6777
0	1519	1519	0.251953	-0.815918	-0.575928	0.396729	2.55225	1.448	20/12/2018	22:30:51	81051	77.8555
0	1520	1520	0.251953	-0.827881	-0.575928	0.365479	2.52271	1.39136	20/12/2018	22:30:51	81051	77.4978
0	1521	1521	0.251953	-0.815918	-0.575928	0.410889	2.54297	1.39868	20/12/2018	22:30:51	81051	77.9585
0	1522	1522	0.251953	-0.815918	-0.575928	0.402344	2.54175	1.42358	20/12/2018	22:30:51	81051	77.9609
0	1523	1523	0.251953	-0.815918	-0.575928	0.399902	2.55933	1.33862	20/12/2018	22:30:51	81051	78.4089
0	1524	1524	0.251953	-0.815918	-0.575928	0.429199	2.59033	1.35449	20/12/2018	22:30:52	81052	78.321
0	1525	1525	0.251953	-0.815918	-0.575928	0.356689	2.52148	1.36743	20/12/2018	22:30:52	81052	78.1155
0	1526	1526	0.251953	-0.827881	-0.575928	0.400879	2.573	1.36353	20/12/2018	22:30:52	81052	77.6809
0	1527	1527	0.251953	-0.815918	-0.575928	0.354736	2.59595	1.37793	20/12/2018	22:30:52	81052	77.8711
0	1528	1528	0.251953	-0.827881	-0.575928	0.382813	2.58765	1.37427	20/12/2018	22:30:52	81052	77.8884
0	1529	1529	0.251953	-0.815918	-0.575928	0.418457	2.53052	1.46216	20/12/2018	22:30:52	81052	77.5806
0	1530	1530	0.251953	-0.827881	-0.575928	0.406982	2.52246	1.39771	20/12/2018	22:30:52	81052	77.6619
0	1531	1531	0.251953	-0.815918	-0.575928	0.401611	2.55518	1.37988	20/12/2018	22:30:52	81052	77.5254
0	1532	1532	0.251953	-0.815918	-0.575928	0.424072	2.49219	1.302	20/12/2018	22:30:52	81052	77.4106
0	1533	1533	0.251953	-0.815918	-0.575928	0.430664	2.55566	1.3689	20/12/2018	22:30:52	81052	77.3252
0	1534	1534	0.251953	-0.827881	-0.575928	0.354492	2.53198	1.48022	20/12/2018	22:30:53	81053	76.9995
0	1535	1535	0.263916	-0.815918	-0.575928	0.404541	2.53125	1.30542	20/12/2018	22:30:53	81053	77.6199
0	1536	1536	0.251953	-0.815918	-0.575928	0.409912	2.56348	1.39233	20/12/2018	22:30:53	81053	77.9485
0	1537	1537	0.251953	-0.827881	-0.575928	0.372314	2.59497	1.36523	20/12/2018	22:30:53	81053	77.4158
0	1538	1538	0.251953	-0.815918	-0.575928	0.391357	2.58179	1.44336	20/12/2018	22:30:53	81053	77.7112
0	1539	1539	0.251953	-0.815918	-0.575928	0.415527	2.52026	1.36182	20/12/2018	22:30:53	81053	77.9255
0	1540	1540	0.251953	-0.815918	-0.575928	0.348389	2.51318	1.47314	20/12/2018	22:30:53	81053	77.926
0	1541	1541	0.251953	-0.827881	-0.575928	0.391602	2.54736	1.40747	20/12/2018	22:30:53	81053	77.8523
0	1542	1542	0.251953	-0.815918	-0.575928	0.372314	2.58618	1.43359	20/12/2018	22:30:53	81053	77.7446
0	1543	1543	0.251953	-0.815918	-0.575928	0.406494	2.53296	1.38403	20/12/2018	22:30:53	81053	77.7637
0	1544	1544	0.251953	-0.815918	-0.575928	0.370361	2.56079	1.44189	20/12/2018	22:30:54	81054	77.9963
0	1545	1545	0.251953	-0.815918	-0.575928	0.386719	2.54761	1.3877	20/12/2018	22:30:54	81054	78.0498
0	1546	1546	0.251953	-0.827881	-0.575928	0.398193	2.52466	1.42285	20/12/2018	22:30:54	81054	78.2605
0	1547	1547	0.251953	-0.815918	-0.575928	0.352783	2.56128	1.41772	20/12/2018	22:30:54	81054	78.6838
0	1548	1548	0.251953	-0.827881	-0.575928	0.37207	2.56055	1.37524	20/12/2018	22:30:54	81054	77.9944
0	1549	1549	0.251953	-0.815918	-0.575928	0.413086	2.56519	1.40576	20/12/2018	22:30:54	81054	78.1357
0	1550	1550	0.251953	-0.815918	-0.575928	0.355469	2.58374	1.39771	20/12/2018	22:30:54	81054	78.1538
0	1551	1551	0.251953	-0.827881	-0.575928	0.364258	2.64893	1.42798	20/12/2018	22:30:54	81054	77.7119
0	1552	1552	0.251953	-0.815918	-0.575928	0.441895	2.54297	1.45874	20/12/2018	22:30:54	81054	77.9055
0	1553	1553	0.251953	-0.827881	-0.575928	0.401367	2.56226	1.36987	20/12/2018	22:30:54	81054	77.7312
0	1554	1554	0.251953	-0.827881	-0.575928	0.393311	2.61255	1.45605	20/12/2018	22:30:55	81055	77.4243
0	1555	1555	0.251953	-0.815918	-0.575928	0.448242	2.58569	1.37964	20/12/2018	22:30:55	81055	77.5215
0	1556	1556	0.251953	-0.815918	-0.575928	0.406006	2.60352	1.40308	20/12/2018	22:30:55	81055	77.4622
0	1557	1557	0.251953	-0.827881	-0.575928	0.378174	2.54297	1.39697	20/12/2018	22:30:55	81055	76.8569
0	1558	1558	0.251953	-0.827881	-0.575928	0.400635	2.60181	1.41992	20/12/2018	22:30:55	81055	77.3389
0	1559	1559	0.251953	-0.815918	-0.575928	0.416992	2.59448	1.41577	20/12/2018	22:30:55	81055	77.3835
0	1560	1560	0.251953	-0.815918	-0.575928	0.398682	2.57959	1.3313	20/12/2018	22:30:55	81055	77.3779
0	1561	1561	0.251953	-0.815918	-0.575928	0.390137	2.57666	1.47559	20/12/2018	22:30:55	81055	77.7712
0	1562	1562	0.251953	-0.815918	-0.575928	0.393066	2.55249	1.4021	20/12/2018	22:30:55	81055	77.9783
0	1563	1563	0.251953	-0.827881	-0.575928	0.400635	2.57788	1.39136	20/12/2018	22:30:55	81055	77.9922
0	1564	1564	0.251953	-0.815918	-0.575928	0.420166	2.56641	1.37085	20/12/2018	22:30:56	81056	78.0442
0	1565	1565	0.251953	-0.815918	-0.575928	0.383301	2.61304	1.44043	20/12/2018	22:30:56	81056	78.3047
0	1566	1566	0.251953	-0.827881	-0.575928	0.382813	2.5564	1.33936	20/12/2018	22:30:56	81056	78.0969
0	1567	1567	0.251953	-0.815918	-0.575928	0.375977	2.58447	1.41113	20/12/2018	22:30:56	81056	78.6399
0	1568	1568	0.251953	-0.815918	-0.575928	0.387207	2.56836	1.4021	20/12/2018	22:30:56	81056	78.4043
0	1569	1569	0.251953	-0.827881	-0.575928	0.390625	2.56787	1.39136	20/12/2018	22:30:56	81056	78.095
0	1570	1570	0.263916	-0.815918	-0.575928	0.397949	2.5625	1.36353	20/12/2018	22:30:56	81056	78.7393
0	1571	1571	0.251953	-0.815918	-0.575928	0.378662	2.64111	1.34009	20/12/2018	22:30:56	81056	78.7695
0	1572	1572	0.251953	-0.827881	-0.575928	0.422607	2.55444	1.45532	20/12/2018	22:30:56	81056	77.9565
0	1573	1573	0.251953	-0.815918	-0.575928	0.41626	2.54126	1.40112	20/12/2018	22:30:57	81057	77.8887
0	1574	1574	0.251953	-0.827881	-0.575928	0.406006	2.60522	1.34033	20/12/2018	22:30:57	81057	77.5688
0	1575	1575	0.251953	-0.815918	-0.575928	0.395264	2.54565	1.36182	20/12/2018	22:30:57	81057	77.2998
0	1576	1576	0.251953	-0.827881	-0.575928	0.435303	2.54175	1.30688	20/12/2018	22:30:57	81057	76.8232
0	1577	1577	0.251953	-0.815918	-0.575928	0.421875	2.60278	1.3313	20/12/2018	22:30:57	81057	76.479
0	1578	1578	0.251953	-0.827881	-0.575928	0.426025	2.57983	1.43286	20/12/2018	22:30:57	81057	76.8232
0	1579	1579	0.251953	-0.815918	-0.575928	0.428955	2.5918	1.40845	20/12/2018	22:30:57	81057	77.2639
0	1580	1580	0.251953	-0.827881	-0.575928	0.441162	2.53101	1.40479	20/12/2018	22:30:57	81057	76.8674
0	1581	1581	0.251953	-0.827881	-0.575928	0.404541	2.57104	1.35278	20/12/2018	22:30:57	81057	76.8684
0	1582	1582	0.251953	-0.815918	-0.575928	0.382568	2.55298	1.40674	20/12/2018	22:30:57	81057	76.9553
0	1583	1583	0.251953	-0.827881	-0.575928	0.373291	2.57446	1.38989	20/12/2018	22:30:58	81058	76.6428
0	1584	1584	0.251953	-0.815918	-0.575928	0.421143	2.54761	1.39136	20/12/2018	22:30:58	81058	76.8364
0	1585	1585	0.251953	-0.827881	-0.575928	0.38501	2.57886	1.3877	20/12/2018	22:30:58	81058	77.4692
0	1586	1586	0.251953	-0.815918	-0.575928	0.398926	2.54004	1.43091	20/12/2018	22:30:58	81058	77.8882
0	1587	1587	0.251953	-0.815918	-0.575928	0.398926	2.54004	1.43091	20/12/2018	22:30:58	81058	78.2058
0	1588	1588	0.251953	-0.827881	-0.575928	0.402832	2.56592	1.42285	20/12/2018	22:30:58	81058	77.9583
0	1589	1589	0.251953	-0.827881	-0.575928	0.361084	2.57129	1.34033	20/12/2018	22:30:58	81058	77.9534
0	1590	1590	0.251953	-0.827881	-0.575928	0.368408	2.55688	1.45581	20/12/2018	22:30:58	81058	78.3093
0	1591	1591	0.251953	-0.827881	-0.575928	0.358154	2.52856	1.36255	20/12/2018	22:30:58	81058	78.1152
0	1592	1592	0.251953	-0.827881	-0.575928	0.421875	2.56641	1.37622	20/12/2018	22:30:58	81058	78.4858
0	1593	1593	0.251953	-0.827881	-0.575928	0.354248	2.5769	1.4248	20/12/2018	22:30:59	81059	78.6033
0	1594	1594	0.251953	-0.827881	-0.575928	0.366455	2.53833	1.38965	20/12/2018	22:30:59	81059	78.9382
0	1595	1595	0.251953	-0.815918	-0.575928	0.385498	2.50269	1.39502	20/12/2018	22:30:59	81059	79.3989
0	1596	1596	0.251953	-0.827881	-0.575928	0.373291	2.53809	1.36157	20/12/2018	22:30:59	81059	79.4773
0	1597	1597	0.251953	-0.815918	-0.575928	0.406006	2.5415	1.34839	20/12/2018	22:30:59	81059	79.3865
0	1598	1598	0.251953	-0.827881	-0.575928	0.360107	2.55396	1.42017	20/12/2018	22:30:59	81059	79.4382
0	1599	1599	0.251953	-0.815918	-0.575928	0.332031	2.604	1.28809	20/12/2018	22:30:59	81059	79.1106
0	1600	1600	0.251953	-0.815918	-0.575928	0.378906	2.58569	1.42163	20/12/2018	22:30:59	81059	78.5437
0	1601	1601	0.251953	-0.815918	-0.575928	0.377197	2.52393	1.34131	20/12/2018	22:30:59	81059	78.6287
0	1602	1602	0.251953	-0.815918	-0.575928	0.413086	2.5686	1.37866	20/12/2018	22:30:59	81059	78.4607
0	1603	1603	0.251953	-0.815918	-0.575928	0.403076	2.59302	1.43091	20/12/2018	22:31:00	81060	78.8103
0	1604	1604	0.251953	-0.815918	-0.575928	0.441895	2.54639	1.43628	20/12/2018	22:31:00	81060	78.5327
0	1605	1605	0.251953	-0.827881	-0.575928	0.389893	2.58374	1.42627	20/12/2018	22:31:00	81060	77.604
0	1606	1606	0.251953	-0.827881	-0.575928	0.38208	2.59937	1.45508	20/12/2018	22:31:00	81060	77.4199
0	1607	1607	0.251953	-0.815918	-0.575928	0.342773	2.52393	1.38501	20/12/2018	22:31:00	81060	77.0735
0	1608	1608	0.251953	-0.827881	-0.575928	0.403076	2.60034	1.45166	20/12/2018	22:31:00	81060	77.0442
0	1609	1609	0.251953	-0.815918	-0.575928	0.390869	2.5957	1.44971	20/12/2018	22:31:00	81060	77.0317
0	1610	1610	0.251953	-0.815918	-0.575928	0.40625	2.5708	1.37354	20/12/2018	22:31:00	81060	78.0129
0	1611	1611	0.251953	-0.815918	-0.575928	0.433105	2.5813	1.41089	20/12/2018	22:31:00	81060	78.167
0	1612	1612	0.251953	-0.815918	-0.575928	0.441895	2.57935	1.31665	20/12/2018	22:31:00	81060	77.9783
0	1613	1613	0.251953	-0.827881	-0.575928	0.413818	2.55469	1.3689	20/12/2018	22:31:01	81061	77.5444
0	1614	1614	0.251953	-0.827881	-0.575928	0.340576	2.56909	1.3877	20/12/2018	22:31:01	81061	77.3618
0	1615	1615	0.251953	-0.827881	-0.575928	0.392334	2.59863	1.36621	20/12/2018	22:31:01	81061	77.418
0	1616	1616	0.251953	-0.827881	-0.575928	0.420166	2.60083	1.42358	20/12/2018	22:31:01	81061	77.4851
0	1617	1617	0.251953	-0.815918	-0.575928	0.407715	2.60522	1.42822	20/12/2018	22:31:01	81061	77.6313
0	1618	1618	0.251953	-0.815918	-0.575928	0.395752	2.49731	1.39771	20/12/2018	22:31:01	81061	77.8752
0	1619	1619	0.251953	-0.815918	-0.575928	0.414063	2.58423	1.35083	20/12/2018	22:31:01	81061	78.1165
0	1620	1620	0.251953	-0.815918	-0.575928	0.391602	2.57983	1.40747	20/12/2018	22:31:01	81061	77.7891
0	1621	1621	0.251953	-0.827881	-0.575928	0.406982	2.5481	1.42285	20/12/2018	22:31:01	81061	77.9922
0	1622	1622	0.251953	-0.815918	-0.575928	0.383789	2.56665	1.39941	20/12/2018	22:31:01	81061	77.9575
0	1623	1623	0.251953	-0.815918	-0.575928	0.37793	2.57739	1.40942	20/12/2018	22:31:02	81062	78.217
0	1624	1624	0.251953	-0.827881	-0.575928	0.384277	2.55127	1.35742	20/12/2018	22:31:02	81062	78.3665
0	1625	1625	0.251953	-0.815918	-0.575928	0.362549	2.61084	1.35547	20/12/2018	22:31:02	81062	78.4368
0	1626	1626	0.251953	-0.815918	-0.575928	0.418213	2.5354	1.38232	20/12/2018	22:31:02	81062	78.5618
0	1627	1627	0.251953	-0.815918	-0.575928	0.403076	2.60034	1.36108	20/12/2018	22:31:02	81062	78.5786
0	1628	1628	0.251953	-0.827881	-0.575928	0.387939	2.5166	1.34375	20/12/2018	22:31:02	81062	78.748
0	1629	1629	0.251953	-0.815918	-0.575928	0.393066	2.58862	1.38672	20/12/2018	22:31:02	81062	78.5776
0	1630	1630	0.251953	-0.815918	-0.575928	0.359131	2.56934	1.4707	20/12/2018	22:31:02	81062	78.9106
0	1631	1631	0.251953	-0.815918	-0.575928	0.413086	2.57031	1.43066	20/12/2018	22:31:02	81062	78.4248
0	1632	1632	0.251953	-0.815918	-0.575928	0.369873	2.5708	1.35547	20/12/2018	22:31:03	81063	79.0247
0	1633	1633	0.251953	-0.815918	-0.575928	0.381836	2.53223	1.40771	20/12/2018	22:31:03	81063	79.2063
0	1634	1634	0.251953	-0.815918	-0.575928	0.328369	2.60034	1.4624	20/12/2018	22:31:03	81063	79.1658
0	1635	1635	0.251953	-0.827881	-0.575928	0.440674	2.57251	1.29639	20/12/2018	22:31:03	81063	79.1348
0	1636	1636	0.251953	-0.827881	-0.575928	0.343506	2.54272	1.35815	20/12/2018	22:31:03	81063	79.1694
0	1637	1637	0.251953	-0.815918	-0.575928	0.348633	2.57886	1.42456	20/12/2018	22:31:03	81063	79.7598
0	1638	1638	0.251953	-0.827881	-0.575928	0.414795	2.53418	1.30444	20/12/2018	22:31:03	81063	79.333
0	1639	1639	0.251953	-0.815918	-0.575928	0.385986	2.55981	1.35913	20/12/2018	22:31:03	81063	79.0095
0	1640	1640	0.251953	-0.827881	-0.575928	0.391113	2.58862	1.34473	20/12/2018	22:31:03	81063	78.9456
0	1641	1641	0.251953	-0.815918	-0.575928	0.384033	2.59619	1.32764	20/12/2018	22:31:03	81063	78.9175
0	1642	1642	0.251953	-0.827881	-0.575928	0.40332	2.5896	1.45068	20/12/2018	22:31:04	81064	78.5952
0	1643	1643	0.251953	-0.815918	-0.575928	0.424561	2.54907	1.42188	20/12/2018	22:31:04	81064	77.9556
0	1644	1644	0.251953	-0.815918	-0.575928	0.374023	2.5896	1.34473	20/12/2018	22:31:04	81064	78.4304
0	1645	1645	0.251953	-0.827881	-0.575928	0.432129	2.59521	1.35547	20/12/2018	22:31:04	81064	78.158
0	1646	1646	0.251953	-0.827881	-0.575928	0.397705	2.57471	1.36108	20/12/2018	22:31:04	81064	77.9983
0	1647	1647	0.251953	-0.815918	-0.575928	0.44873	2.54956	1.35815	20/12/2018	22:31:04	81064	77.7024
0	1648	1648	0.251953	-0.815918	-0.575928	0.349854	2.62354	1.4292	20/12/2018	22:31:04	81064	78.0779
0	1649	1649	0.251953	-0.827881	-0.575928	0.425049	2.59912	1.36719	20/12/2018	22:31:04	81064	78.3726
0	1650	1650	0.251953	-0.815918	-0.575928	0.416016	2.60791	1.32935	20/12/2018	22:31:04	81064	77.939
0	1651	1651	0.251953	-0.815918	-0.575928	0.400879	2.5708	1.41113	20/12/2018	22:31:04	81064	78.1116
0	1652	1652	0.251953	-0.827881	-0.575928	0.397461	2.60059	1.3418	20/12/2018	22:31:05	81065	78.1082
0	1653	1653	0.251953	-0.815918	-0.575928	0.387451	2.55957	1.38403	20/12/2018	22:31:05	81065	78.48
0	1654	1654	0.251953	-0.815918	-0.575928	0.415039	2.56152	1.38232	20/12/2018	22:31:05	81065	78.0117
0	1655	1655	0.251953	-0.815918	-0.575928	0.409668	2.56909	1.3645	20/12/2018	22:31:05	81065	78.0464
0	1656	1656	0.251953	-0.815918	-0.575928	0.372559	2.58447	1.41577	20/12/2018	22:31:05	81065	77.9609
0	1657	1657	0.251953	-0.815918	-0.575928	0.399414	2.56616	1.3623	20/12/2018	22:31:05	81065	78.0129
0	1658	1658	0.251953	-0.815918	-0.575928	0.403809	2.54834	1.41821	20/12/2018	22:31:05	81065	78.1006
0	1659	1659	0.251953	-0.815918	-0.575928	0.371582	2.56372	1.48193	20/12/2018	22:31:05	81065	78.0137
0	1660	1660	0.251953	-0.815918	-0.575928	0.36499	2.52808	1.44263	20/12/2018	22:31:05	81065	77.925
0	1661	1661	0.251953	-0.815918	-0.575928	0.406982	2.6499	1.43628	20/12/2018	22:31:05	81065	77.8892
0	1662	1662	0.251953	-0.815918	-0.575928	0.360596	2.57983	1.39136	20/12/2018	22:31:06	81066	77.5503
0	1663	1663	0.251953	-0.815918	-0.575928	0.369385	2.53979	1.48022	20/12/2018	22:31:06	81066	77.6921
0	1664	1664	0.251953	-0.815918	-0.575928	0.397949	2.58984	1.48389	20/12/2018	22:31:06	81066	77.9426
0	1665	1665	0.251953	-0.815918	-0.575928	0.414063	2.57886	1.3833	20/12/2018	22:31:06	81066	78.6641
0	1666	1666	0.251953	-0.827881	-0.575928	0.414551	2.57227	1.41309	20/12/2018	22:31:06	81066	79.1426
0	1667	1667	0.251953	-0.827881	-0.587891	0.37915	2.62354	1.41748	20/12/2018	22:31:06	81066	78.8896
0	1668	1668	0.251953	-0.815918	-0.575928	0.374512	2.6084	1.45581	20/12/2018	22:31:06	81066	78.8167
0	1669	1669	0.251953	-0.815918	-0.575928	0.345459	2.61011	1.31689	20/12/2018	22:31:06	81066	79.0039
0	1670	1670	0.251953	-0.815918	-0.575928	0.346924	2.57886	1.31689	20/12/2018	22:31:06	81066	79.5293
0	1671	1671	0.251953	-0.815918	-0.575928	0.395996	2.55884	1.41919	20/12/2018	22:31:06	81066	79.8894
0	1672	1672	0.251953	-0.815918	-0.575928	0.377441	2.52197	1.35767	20/12/2018	22:31:07	81067	80.1755
0	1673	1673	0.251953	-0.827881	-0.575928	0.410156	2.58765	1.36963	20/12/2018	22:31:07	81067	80.3772
0	1674	1674	0.251953	-0.827881	-0.575928	0.364258	2.57983	1.33936	20/12/2018	22:31:07	81067	80.1353
0	1675	1675	0.251953	-0.827881	-0.575928	0.378662	2.56348	1.31787	20/12/2018	22:31:07	81067	79.5872
0	1676	1676	0.251953	-0.815918	-0.575928	0.39209	2.54053	1.32446	20/12/2018	22:31:07	81067	78.9216
0	1677	1677	0.251953	-0.827881	-0.575928	0.340088	2.54663	1.33667	20/12/2018	22:31:07	81067	79.5181
0	1678	1678	0.251953	-0.815918	-0.575928	0.392822	2.55591	1.43555	20/12/2018	22:31:07	81067	79.5027
0	1679	1679	0.251953	-0.827881	-0.575928	0.401123	2.57104	1.35107	20/12/2018	22:31:07	81067	79.6675
0	1680	1680	0.251953	-0.815918	-0.575928	0.410156	2.52393	1.3877	20/12/2018	22:31:07	81067	79.2307
0	1681	1681	0.251953	-0.827881	-0.575928	0.338379	2.54883	1.32153	20/12/2018	22:31:07	81067	79.239
0	1682	1682	0.251953	-0.815918	-0.575928	0.357422	2.57495	1.49121	20/12/2018	22:31:08	81068	79.1143
0	1683	1683	0.251953	-0.815918	-0.575928	0.362061	2.51782	1.38989	20/12/2018	22:31:08	81068	78.6921
0	1684	1684	0.251953	-0.827881	-0.575928	0.398926	2.573	1.40112	20/12/2018	22:31:08	81068	79.0991
0	1685	1685	0.251953	-0.815918	-0.575928	0.365967	2.57983	1.38232	20/12/2018	22:31:08	81068	79.0825
0	1686	1686	0.251953	-0.815918	-0.575928	0.371338	2.54346	1.4248	20/12/2018	22:31:08	81068	79.4517
0	1687	1687	0.251953	-0.827881	-0.575928	0.403076	2.56396	1.36523	20/12/2018	22:31:08	81068	79.0916
0	1688	1688	0.251953	-0.815918	-0.575928	0.37793	2.58252	1.32056	20/12/2018	22:31:08	81068	79.3811
0	1689	1689	0.251953	-0.827881	-0.575928	0.397705	2.56396	1.35742	20/12/2018	22:31:08	81068	79.6545
0	1690	1690	0.251953	-0.815918	-0.575928	0.39209	2.60742	1.39307	20/12/2018	22:31:08	81068	80.0112
0	1691	1691	0.251953	-0.815918	-0.575928	0.402588	2.63989	1.35107	20/12/2018	22:31:08	81068	80.0034
0	1692	1692	0.251953	-0.827881	-0.575928	0.360107	2.59229	1.37354	20/12/2018	22:31:09	81069	80.1707
0	1693	1693	0.251953	-0.815918	-0.575928	0.355469	2.58545	1.33301	20/12/2018	22:31:09	81069	80.6133
0	1694	1694	0.251953	-0.815918	-0.575928	0.403809	2.61548	1.29321	20/12/2018	22:31:09	81069	80.7615
0	1695	1695	0.251953	-0.815918	-0.575928	0.388184	2.55298	1.29541	20/12/2018	22:31:09	81069	80.7869
0	1696	1696	0.251953	-0.827881	-0.575928	0.370605	2.58618	1.35645	20/12/2018	22:31:09	81069	80.6785
0	1697	1697	0.251953	-0.815918	-0.575928	0.364502	2.57471	1.31421	20/12/2018	22:31:09	81069	80.562
0	1698	1698	0.251953	-0.827881	-0.575928	0.343506	2.57568	1.35474	20/12/2018	22:31:09	81069	80.2429
0	1699	1699	0.251953	-0.815918	-0.575928	0.389404	2.56323	1.38599	20/12/2018	22:31:09	81069	80.1113
0	1700	1700	0.251953	-0.815918	-0.575928	0.402344	2.57617	1.35742	20/12/2018	22:31:09	81069	79.7546
0	1701	1701	0.251953	-0.815918	-0.575928	0.375	2.57056	1.42285	20/12/2018	22:31:10	81070	79.6265
0	1702	1702	0.251953	-0.815918	-0.575928	0.409912	2.59644	1.3645	20/12/2018	22:31:10	81070	79.2192
0	1703	1703	0.251953	-0.815918	-0.575928	0.344482	2.55835	1.39063	20/12/2018	22:31:10	81070	78.8242
0	1704	1704	0.251953	-0.815918	-0.575928	0.433594	2.57275	1.35742	20/12/2018	22:31:10	81070	78.5146
0	1705	1705	0.251953	-0.815918	-0.575928	0.39917	2.56934	1.32935	20/12/2018	22:31:10	81070	78.1453
0	1706	1706	0.251953	-0.815918	-0.575928	0.40625	2.56567	1.42358	20/12/2018	22:31:10	81070	78.3291
0	1707	1707	0.251953	-0.815918	-0.563965	0.396484	2.59204	1.41577	20/12/2018	22:31:10	81070	78.1221
0	1708	1708	0.251953	-0.815918	-0.575928	0.415283	2.62549	1.30444	20/12/2018	22:31:10	81070	77.7332
0	1709	1709	0.251953	-0.815918	-0.575928	0.449219	2.57202	1.37524	20/12/2018	22:31:10	81070	77.4785
0	1710	1710	0.251953	-0.815918	-0.575928	0.376465	2.57031	1.34546	20/12/2018	22:31:10	81070	77.5276
0	1711	1711	0.251953	-0.827881	-0.575928	0.418213	2.56836	1.40942	20/12/2018	22:31:11	81071	77.4126
0	1712	1712	0.251953	-0.827881	-0.575928	0.443604	2.54468	1.3833	20/12/2018	22:31:11	81071	77.2539
0	1713	1713	0.251953	-0.815918	-0.575928	0.393066	2.59399	1.36523	20/12/2018	22:31:11	81071	76.7949
0	1714	1714	0.251953	-0.815918	-0.575928	0.414063	2.55151	1.36255	20/12/2018	22:31:11	81071	76.6597
0	1715	1715	0.251953	-0.827881	-0.575928	0.369873	2.57251	1.44067	20/12/2018	22:31:11	81071	76.7634
0	1716	1716	0.251953	-0.815918	-0.575928	0.45166	2.56494	1.32397	20/12/2018	22:31:11	81071	76.7024
0	1717	1717	0.251953	-0.827881	-0.575928	0.461182	2.56763	1.43188	20/12/2018	22:31:11	81071	77.0356
0	1718	1718	0.251953	-0.815918	-0.575928	0.403076	2.60034	1.396	20/12/2018	22:31:11	81071	77.5986
0	1719	1719	0.251953	-0.827881	-0.575928	0.418701	2.56006	1.37256	20/12/2018	22:31:11	81071	77.6995
0	1720	1720	0.251953	-0.827881	-0.575928	0.355225	2.55273	1.41113	20/12/2018	22:31:11	81071	77.864
0	1721	1721	0.251953	-0.827881	-0.575928	0.407471	2.6084	1.35718	20/12/2018	22:31:12	81072	77.7424
0	1722	1722	0.251953	-0.827881	-0.575928	0.37085	2.55542	1.37354	20/12/2018	22:31:12	81072	78.2983
0	1723	1723	0.251953	-0.815918	-0.575928	0.353271	2.55981	1.40332	20/12/2018	22:31:12	81072	78.8164
0	1724	1724	0.251953	-0.827881	-0.575928	0.361328	2.56421	1.43457	20/12/2018	22:31:12	81072	78.864
0	1725	1725	0.251953	-0.827881	-0.575928	0.395996	2.56616	1.39868	20/12/2018	22:31:12	81072	78.9695
0	1726	1726	0.251953	-0.827881	-0.575928	0.382813	2.59106	1.33398	20/12/2018	22:31:12	81072	78.5159
0	1727	1727	0.251953	-0.815918	-0.575928	0.40918	2.54126	1.3689	20/12/2018	22:31:12	81072	78.9011
0	1728	1728	0.251953	-0.815918	-0.575928	0.398682	2.54712	1.3313	20/12/2018	22:31:12	81072	78.644
0	1729	1729	0.251953	-0.815918	-0.575928	0.397217	2.573	1.39502	20/12/2018	22:31:12	81072	78.5403
0	1730	1730	0.251953	-0.815918	-0.575928	0.435303	2.60352	1.39331	20/12/2018	22:31:12	81072	78.4683
0	1731	1731	0.251953	-0.815918	-0.575928	0.351807	2.61646	1.41919	20/12/2018	22:31:13	81073	78.5991
0	1732	1732	0.251953	-0.815918	-0.575928	0.409668	2.56885	1.39868	20/12/2018	22:31:13	81073	78.2832
0	1733	1733	0.251953	-0.815918	-0.575928	0.380127	2.60645	1.41382	20/12/2018	22:31:13	81073	78.385
0	1734	1734	0.251953	-0.815918	-0.575928	0.396729	2.58691	1.37695	20/12/2018	22:31:13	81073	78.5059
0	1735	1735	0.251953	-0.815918	-0.575928	0.400635	2.57788	1.34302	20/12/2018	22:31:13	81073	78.6194
0	1736	1736	0.251953	-0.827881	-0.575928	0.401611	2.62085	1.44531	20/12/2018	22:31:13	81073	78.9053
0	1737	1737	0.251953	-0.827881	-0.575928	0.399658	2.56079	1.37256	20/12/2018	22:31:13	81073	78.4006
0	1738	1738	0.251953	-0.827881	-0.575928	0.373535	2.6001	1.39063	20/12/2018	22:31:13	81073	78.8508
0	1739	1739	0.251953	-0.815918	-0.575928	0.409668	2.56885	1.31958	20/12/2018	22:31:13	81073	78.8457
0	1740	1740	0.251953	-0.827881	-0.575928	0.338623	2.57031	1.49438	20/12/2018	22:31:13	81073	78.8164
0	1741	1741	0.251953	-0.815918	-0.575928	0.415283	2.59253	1.39331	20/12/2018	22:31:14	81074	78.5803
0	1742	1742	0.251953	-0.827881	-0.575928	0.350098	2.55298	1.37427	20/12/2018	22:31:14	81074	78.3914
0	1743	1743	0.251953	-0.827881	-0.575928	0.404297	2.60547	1.36523	20/12/2018	22:31:14	81074	78.5088
0	1744	1744	0.251953	-0.827881	-0.575928	0.388428	2.61328	1.44067	20/12/2018	22:31:14	81074	78.2317
0	1745	1745	0.251953	-0.815918	-0.575928	0.413574	2.59106	1.41846	20/12/2018	22:31:14	81074	78.5747
0	1746	1746	0.251953	-0.827881	-0.575928	0.41748	2.58203	1.44873	20/12/2018	22:31:14	81074	78.4265
0	1747	1747	0.251953	-0.815918	-0.575928	0.382568	2.5874	1.35645	20/12/2018	22:31:14	81074	78.4788
0	1748	1748	0.251953	-0.815918	-0.575928	0.391113	2.55957	1.4165	20/12/2018	22:31:14	81074	77.7344
0	1749	1749	0.251953	-0.827881	-0.575928	0.337891	2.55005	1.42188	20/12/2018	22:31:14	81074	77.4607
0	1750	1750	0.251953	-0.815918	-0.575928	0.400391	2.5813	1.38306	20/12/2018	22:31:14	81074	77.533
0	1751	1751	0.251953	-0.827881	-0.575928	0.400391	2.5813	1.38306	20/12/2018	22:31:15	81075	77.4597
0	1752	1752	0.251953	-0.815918	-0.575928	0.432373	2.59375	1.51782	20/12/2018	22:31:15	81075	77.6028
0	1753	1753	0.251953	-0.815918	-0.575928	0.377686	2.51709	1.44092	20/12/2018	22:31:15	81075	77.1233
0	1754	1754	0.251953	-0.815918	-0.575928	0.384033	2.62524	1.42188	20/12/2018	22:31:15	81075	77.3743
0	1755	1755	0.251953	-0.815918	-0.575928	0.405273	2.55713	1.44067	20/12/2018	22:31:15	81075	76.98
0	1756	1756	0.251953	-0.815918	-0.575928	0.40332	2.59521	1.44214	20/12/2018	22:31:15	81075	76.824
0	1757	1757	0.251953	-0.827881	-0.575928	0.430664	2.55908	1.41846	20/12/2018	22:31:15	81075	76.3547
0	1758	1758	0.251953	-0.827881	-0.575928	0.361084	2.51294	1.36108	20/12/2018	22:31:15	81075	76.7778
0	1759	1759	0.251953	-0.827881	-0.575928	0.378906	2.5564	1.46851	20/12/2018	22:31:15	81075	77.0435
0	1760	1760	0.251953	-0.827881	-0.575928	0.370117	2.52588	1.45801	20/12/2018	22:31:16	81076	76.7205
0	1761	1761	0.251953	-0.815918	-0.575928	0.399658	2.52979	1.4895	20/12/2018	22:31:16	81076	76.8652
0	1762	1762	0.251953	-0.815918	-0.575928	0.387207	2.53711	1.40015	20/12/2018	22:31:16	81076	76.9106
0	1763	1763	0.251953	-0.815918	-0.575928	0.386475	2.61841	1.41479	20/12/2018	22:31:16	81076	77.0935
0	1764	1764	0.251953	-0.815918	-0.575928	0.380859	2.55493	1.48926	20/12/2018	22:31:16	81076	76.9106
0	1765	1765	0.251953	-0.815918	-0.575928	0.414551	2.57007	1.40576	20/12/2018	22:31:16	81076	76.9199
0	1766	1766	0.251953	-0.815918	-0.575928	0.406006	2.56909	1.42456	20/12/2018	22:31:16	81076	76.498
0	1767	1767	0.251953	-0.815918	-0.575928	0.413086	2.5686	1.39673	20/12/2018	22:31:16	81076	76.7563
0	1768	1768	0.251953	-0.827881	-0.575928	0.388184	2.58203	1.42188	20/12/2018	22:31:16	81076	76.8157
0	1769	1769	0.251953	-0.827881	-0.575928	0.397217	2.53857	1.38965	20/12/2018	22:31:16	81076	76.6287
0	1770	1770	0.251953	-0.815918	-0.575928	0.441162	2.5293	1.41479	20/12/2018	22:31:17	81077	76.6848
0	1771	1771	0.251953	-0.827881	-0.575928	0.394775	2.55591	1.4397	20/12/2018	22:31:17	81077	76.302
0	1772	1772	0.251953	-0.815918	-0.575928	0.380371	2.60156	1.44214	20/12/2018	22:31:17	81077	75.9224
0	1773	1773	0.251953	-0.815918	-0.575928	0.414063	2.61499	1.38159	20/12/2018	22:31:17	81077	76.0461
0	1774	1774	0.251953	-0.815918	-0.575928	0.405762	2.60498	1.4668	20/12/2018	22:31:17	81077	75.9265
0	1775	1775	0.251953	-0.815918	-0.575928	0.432861	2.55225	1.46777	20/12/2018	22:31:17	81077	75.8638
0	1776	1776	0.251953	-0.815918	-0.575928	0.447266	2.5376	1.44702	20/12/2018	22:31:17	81077	76.3281
0	1777	1777	0.251953	-0.815918	-0.575928	0.373779	2.56226	1.46143	20/12/2018	22:31:17	81077	76.3884
0	1778	1778	0.251953	-0.815918	-0.575928	0.390137	2.60425	1.49121	20/12/2018	22:31:17	81077	76.4294
0	1779	1779	0.251953	-0.815918	-0.575928	0.395752	2.54053	1.42725	20/12/2018	22:31:17	81077	76.1409
0	1780	1780	0.251953	-0.815918	-0.575928	0.411621	2.56519	1.36108	20/12/2018	22:31:18	81078	76.3174
0	1781	1781	0.251953	-0.827881	-0.575928	0.398438	2.55054	1.39868	20/12/2018	22:31:18	81078	76.6907
0	1782	1782	0.251953	-0.815918	-0.575928	0.38208	2.59937	1.41284	20/12/2018	22:31:18	81078	77.7429
0	1783	1783	0.251953	-0.827881	-0.575928	0.405518	2.55176	1.45166	20/12/2018	22:31:18	81078	78.1387
0	1784	1784	0.251953	-0.815918	-0.575928	0.371826	2.5603	1.45239	20/12/2018	22:31:18	81078	78.366
0	1785	1785	0.251953	-0.815918	-0.575928	0.390625	2.56104	1.43286	20/12/2018	22:31:18	81078	78.9226
0	1786	1786	0.251953	-0.815918	-0.575928	0.329102	2.58643	1.41748	20/12/2018	22:31:18	81078	78.667
0	1787	1787	0.251953	-0.827881	-0.575928	0.354492	2.60083	1.41113	20/12/2018	22:31:18	81078	78.7307
0	1788	1788	0.251953	-0.827881	-0.575928	0.387939	2.55103	1.34131	20/12/2018	22:31:18	81078	78.4973
0	1789	1789	0.251953	-0.815918	-0.575928	0.352295	2.5459	1.3728	20/12/2018	22:31:18	81078	78.6243
0	1790	1790	0.251953	-0.815918	-0.575928	0.414795	2.56689	1.45313	20/12/2018	22:31:19	81079	78.3704
0	1791	1791	0.251953	-0.815918	-0.575928	0.357666	2.57129	1.47681	20/12/2018	22:31:19	81079	78.5112
0	1792	1792	0.251953	-0.815918	-0.575928	0.402832	2.56372	1.39404	20/12/2018	22:31:19	81079	77.6577
0	1793	1793	0.251953	-0.815918	-0.575928	0.390137	2.5437	1.45947	20/12/2018	22:31:19	81079	77.4626
0	1794	1794	0.251953	-0.815918	-0.575928	0.411865	2.55835	1.45532	20/12/2018	22:31:19	81079	77.2649
0	1795	1795	0.251953	-0.815918	-0.575928	0.383057	2.54419	1.39502	20/12/2018	22:31:19	81079	76.9822
0	1796	1796	0.251953	-0.815918	-0.575928	0.426514	2.573	1.46021	20/12/2018	22:31:19	81079	76.8782
0	1797	1797	0.251953	-0.815918	-0.575928	0.375	2.57227	1.39063	20/12/2018	22:31:19	81079	76.6477
0	1798	1798	0.251953	-0.827881	-0.575928	0.409912	2.56714	1.37622	20/12/2018	22:31:19	81079	76.3071
0	1799	1799	0.251953	-0.815918	-0.575928	0.398193	2.56104	1.36523	20/12/2018	22:31:19	81079	76.4238
0	1800	1800	0.251953	-0.815918	-0.575928	0.429443	2.55054	1.43091	20/12/2018	22:31:20	81080	77.0249
0	1801	1801	0.251953	-0.815918	-0.575928	0.384033	2.53052	1.45532	20/12/2018	22:31:20	81080	77.0615
0	1802	1802	0.251953	-0.815918	-0.575928	0.412354	2.51343	1.41382	20/12/2018	22:31:20	81080	77.259
0	1803	1803	0.251953	-0.815918	-0.575928	0.392822	2.5542	1.40845	20/12/2018	22:31:20	81080	76.7666
0	1804	1804	0.251953	-0.827881	-0.575928	0.36499	2.59863	1.43677	20/12/2018	22:31:20	81080	77.0735
0	1805	1805	0.251953	-0.815918	-0.575928	0.391113	2.58887	1.40381	20/12/2018	22:31:20	81080	77.5337
0	1806	1806	0.251953	-0.815918	-0.575928	0.407959	2.53613	1.38965	20/12/2018	22:31:20	81080	78.4336
0	1807	1807	0.251953	-0.815918	-0.575928	0.433594	2.57617	1.41211	20/12/2018	22:31:20	81080	78.3628
0	1808	1808	0.251953	-0.827881	-0.575928	0.361816	2.55737	1.36987	20/12/2018	22:31:20	81080	78.8547
0	1809	1809	0.251953	-0.815918	-0.575928	0.339355	2.59131	1.37378	20/12/2018	22:31:20	81080	78.7695
0	1810	1810	0.251953	-0.815918	-0.575928	0.35083	2.59937	1.396	20/12/2018	22:31:21	81081	78.5022
0	1811	1811	0.251953	-0.815918	-0.575928	0.391357	2.52319	1.43726	20/12/2018	22:31:21	81081	78.1895
0	1812	1812	0.251953	-0.815918	-0.575928	0.353027	2.56128	1.41406	20/12/2018	22:31:21	81081	77.9253
0	1813	1813	0.251953	-0.815918	-0.575928	0.39502	2.55225	1.43359	20/12/2018	22:31:21	81081	78.1895
0	1814	1814	0.251953	-0.815918	-0.575928	0.414063	2.58081	1.41113	20/12/2018	22:31:21	81081	77.5139
0	1815	1815	0.251953	-0.815918	-0.575928	0.407471	2.57397	1.4729	20/12/2018	22:31:21	81081	76.5737
0	1816	1816	0.251953	-0.827881	-0.575928	0.426025	2.55078	1.44971	20/12/2018	22:31:21	81081	76.3369
0	1817	1817	0.251953	-0.827881	-0.575928	0.418213	2.56836	1.35474	20/12/2018	22:31:21	81081	76.3416
0	1818	1818	0.251953	-0.815918	-0.575928	0.399902	2.55371	1.52515	20/12/2018	22:31:21	81081	75.8743
0	1819	1819	0.251953	-0.815918	-0.575928	0.418457	2.49756	1.41504	20/12/2018	22:31:22	81082	75.5059
0	1820	1820	0.251953	-0.827881	-0.575928	0.349609	2.5564	1.41821	20/12/2018	22:31:22	81082	75.751
0	1821	1821	0.251953	-0.815918	-0.575928	0.38623	2.55615	1.448	20/12/2018	22:31:22	81082	76.2703
0	1822	1822	0.251953	-0.815918	-0.575928	0.405029	2.55859	1.46045	20/12/2018	22:31:22	81082	76.6116
0	1823	1823	0.251953	-0.815918	-0.575928	0.446777	2.54956	1.45532	20/12/2018	22:31:22	81082	76.7783
0	1824	1824	0.251953	-0.815918	-0.575928	0.359131	2.58179	1.448	20/12/2018	22:31:22	81082	77.1121
0	1825	1825	0.251953	-0.815918	-0.575928	0.383789	2.56836	1.33936	20/12/2018	22:31:22	81082	77.8892
0	1826	1826	0.251953	-0.827881	-0.575928	0.401123	2.52954	1.41772	20/12/2018	22:31:22	81082	77.2051
0	1827	1827	0.251953	-0.815918	-0.575928	0.371582	2.60547	1.45532	20/12/2018	22:31:22	81082	77.3271
0	1828	1828	0.251953	-0.815918	-0.575928	0.381592	2.5752	1.46582	20/12/2018	22:31:22	81082	77.8013
0	1829	1829	0.251953	-0.815918	-0.575928	0.362061	2.61768	1.39331	20/12/2018	22:31:23	81083	78.7405
0	1830	1830	0.251953	-0.827881	-0.575928	0.44043	2.53979	1.38403	20/12/2018	22:31:23	81083	78.8691
0	1831	1831	0.251953	-0.815918	-0.575928	0.351318	2.58862	1.52148	20/12/2018	22:31:23	81083	79.0645
0	1832	1832	0.251953	-0.815918	-0.575928	0.394775	2.58691	1.36255	20/12/2018	22:31:23	81083	79.9343
0	1833	1833	0.251953	-0.815918	-0.575928	0.342285	2.63232	1.46851	20/12/2018	22:31:23	81083	79.5225
0	1834	1834	0.251953	-0.827881	-0.575928	0.342285	2.63232	1.46851	20/12/2018	22:31:23	81083	79.9373
0	1835	1835	0.251953	-0.815918	-0.575928	0.362549	2.5835	1.33569	20/12/2018	22:31:23	81083	79.7979
0	1836	1836	0.251953	-0.815918	-0.575928	0.321777	2.59741	1.39697	20/12/2018	22:31:23	81083	80.3818
0	1837	1837	0.251953	-0.827881	-0.575928	0.391602	2.51782	1.47388	20/12/2018	22:31:23	81083	80.1187
0	1838	1838	0.251953	-0.815918	-0.575928	0.35376	2.57861	1.35815	20/12/2018	22:31:23	81083	80.0859
0	1839	1839	0.251953	-0.815918	-0.575928	0.371094	2.57593	1.3833	20/12/2018	22:31:24	81084	79.7307
0	1840	1840	0.251953	-0.815918	-0.575928	0.366699	2.59521	1.46216	20/12/2018	22:31:24	81084	79.5095
0	1841	1841	0.251953	-0.815918	-0.563965	0.389893	2.57642	1.46948	20/12/2018	22:31:24	81084	79.261
0	1842	1842	0.251953	-0.827881	-0.575928	0.386719	2.5752	1.36621	20/12/2018	22:31:24	81084	78.3569
0	1843	1843	0.251953	-0.815918	-0.575928	0.403076	2.60205	1.42627	20/12/2018	22:31:24	81084	78.6016
0	1844	1844	0.251953	-0.827881	-0.575928	0.393066	2.62158	1.40088	20/12/2018	22:31:24	81084	78.0981
0	1845	1845	0.251953	-0.815918	-0.575928	0.384521	2.58936	1.41113	20/12/2018	22:31:24	81084	77.8176
0	1846	1846	0.251953	-0.827881	-0.575928	0.424072	2.55981	1.40283	20/12/2018	22:31:24	81084	77.7136
0	1847	1847	0.251953	-0.815918	-0.575928	0.400391	2.58325	1.37231	20/12/2018	22:31:24	81084	77.9055
0	1848	1848	0.251953	-0.815918	-0.575928	0.39917	2.56592	1.41455	20/12/2018	22:31:24	81084	77.5642
0	1849	1849	0.251953	-0.815918	-0.575928	0.38623	2.55444	1.43188	20/12/2018	22:31:25	81085	78.0813
0	1850	1850	0.251953	-0.827881	-0.575928	0.405029	2.58789	1.3833	20/12/2018	22:31:25	81085	77.7148
0	1851	1851	0.251953	-0.827881	-0.575928	0.401611	2.62256	1.40845	20/12/2018	22:31:25	81085	77.4487
0	1852	1852	0.251953	-0.827881	-0.575928	0.432373	2.59888	1.4353	20/12/2018	22:31:25	81085	77.7422
0	1853	1853	0.251953	-0.827881	-0.575928	0.345215	2.57568	1.36011	20/12/2018	22:31:25	81085	77.3904
0	1854	1854	0.251953	-0.827881	-0.575928	0.408203	2.56055	1.39136	20/12/2018	22:31:25	81085	77.4763
0	1855	1855	0.251953	-0.815918	-0.575928	0.434326	2.55371	1.31592	20/12/2018	22:31:25	81085	77.1379
0	1856	1856	0.251953	-0.815918	-0.575928	0.36792	2.53809	1.43188	20/12/2018	22:31:25	81085	77.2114
0	1857	1857	0.251953	-0.815918	-0.575928	0.412354	2.5481	1.43799	20/12/2018	22:31:25	81085	77.2993
0	1858	1858	0.251953	-0.815918	-0.575928	0.386963	2.63525	1.50269	20/12/2018	22:31:25	81085	77.4702
0	1859	1859	0.251953	-0.815918	-0.575928	0.454346	2.56787	1.41846	20/12/2018	22:31:26	81086	76.7405
0	1860	1860	0.251953	-0.827881	-0.575928	0.381836	2.56812	1.4209	20/12/2018	22:31:26	81086	76.677
0	1861	1861	0.251953	-0.827881	-0.575928	0.381348	2.54639	1.35474	20/12/2018	22:31:26	81086	76.3547
0	1862	1862	0.251953	-0.827881	-0.575928	0.388428	2.60767	1.49512	20/12/2018	22:31:26	81086	75.8586
0	1863	1863	0.251953	-0.827881	-0.575928	0.418701	2.59204	1.46948	20/12/2018	22:31:26	81086	76.0759
0	1864	1864	0.251953	-0.827881	-0.575928	0.408203	2.55688	1.3811	20/12/2018	22:31:26	81086	76.1836
0	1865	1865	0.251953	-0.815918	-0.575928	0.411133	2.53418	1.43091	20/12/2018	22:31:26	81086	76.7549
0	1866	1866	0.251953	-0.827881	-0.575928	0.42041	2.52515	1.46216	20/12/2018	22:31:26	81086	76.4077
0	1867	1867	0.251953	-0.815918	-0.575928	0.412109	2.52393	1.33936	20/12/2018	22:31:26	81086	76.2393
0	1868	1868	0.251953	-0.827881	-0.575928	0.358643	2.55591	1.46069	20/12/2018	22:31:26	81086	76.4458
0	1869	1869	0.251953	-0.827881	-0.575928	0.38208	2.53394	1.40381	20/12/2018	22:31:27	81087	76.7048
0	1870	1870	0.251953	-0.827881	-0.575928	0.408203	2.53101	1.43457	20/12/2018	22:31:27	81087	76.6074
0	1871	1871	0.251953	-0.815918	-0.575928	0.395508	2.57129	1.41016	20/12/2018	22:31:27	81087	77.3286
0	1872	1872	0.251953	-0.827881	-0.575928	0.373047	2.58105	1.4292	20/12/2018	22:31:27	81087	77.5623
0	1873	1873	0.251953	-0.827881	-0.575928	0.379639	2.55151	1.42651	20/12/2018	22:31:27	81087	77.7019
0	1874	1874	0.251953	-0.815918	-0.575928	0.403564	2.552	1.42456	20/12/2018	22:31:27	81087	77.4915
0	1875	1875	0.251953	-0.815918	-0.575928	0.349854	2.5874	1.4209	20/12/2018	22:31:27	81087	77.5483
0	1876	1876	0.251953	-0.827881	-0.575928	0.393066	2.58862	1.5061	20/12/2018	22:31:27	81087	77.5598
0	1877	1877	0.251953	-0.815918	-0.575928	0.402832	2.56592	1.33032	20/12/2018	22:31:27	81087	77.5583
0	1878	1878	0.251953	-0.815918	-0.575928	0.39209	2.53882	1.4519	20/12/2018	22:31:27	81087	77.4329
0	1879	1879	0.251953	-0.815918	-0.575928	0.384277	2.58911	1.46411	20/12/2018	22:31:28	81088	77.5049
0	1880	1880	0.251953	-0.815918	-0.575928	0.374756	2.53955	1.49805	20/12/2018	22:31:28	81088	77.6287
0	1881	1881	0.251953	-0.815918	-0.575928	0.381836	2.57178	1.44702	20/12/2018	22:31:28	81088	77.1462
0	1882	1882	0.251953	-0.815918	-0.575928	0.395264	2.61426	1.47656	20/12/2018	22:31:28	81088	77.3718
0	1883	1883	0.251953	-0.827881	-0.575928	0.375	2.62891	1.48291	20/12/2018	22:31:28	81088	77.0842
0	1884	1884	0.251953	-0.827881	-0.575928	0.366455	2.56738	1.52612	20/12/2018	22:31:28	81088	76.9209
0	1885	1885	0.251953	-0.827881	-0.575928	0.393066	2.58691	1.46558	20/12/2018	22:31:28	81088	77.2671
0	1886	1886	0.251953	-0.815918	-0.575928	0.381104	2.59106	1.44971	20/12/2018	22:31:28	81088	77.2605
0	1887	1887	0.251953	-0.815918	-0.575928	0.406738	2.55859	1.39941	20/12/2018	22:31:28	81088	77.3892
0	1888	1888	0.251953	-0.827881	-0.575928	0.401123	2.5896	1.51978	20/12/2018	22:31:29	81089	76.7363
0	1889	1889	0.251953	-0.815918	-0.575928	0.375732	2.62207	1.39575	20/12/2018	22:31:29	81089	76.3887
0	1890	1890	0.251953	-0.815918	-0.575928	0.404053	2.54321	1.42822	20/12/2018	22:31:29	81089	76.7991
0	1891	1891	0.251953	-0.827881	-0.575928	0.355713	2.54419	1.49023	20/12/2018	22:31:29	81089	76.5952
0	1892	1892	0.251953	-0.827881	-0.575928	0.414795	2.59766	1.61548	20/12/2018	22:31:29	81089	76.1458
0	1893	1893	0.251953	-0.815918	-0.575928	0.385742	2.55762	1.49731	20/12/2018	22:31:29	81089	76.3027
0	1894	1894	0.251953	-0.815918	-0.575928	0.34082	2.5603	1.47217	20/12/2018	22:31:29	81089	76.7317
0	1895	1895	0.251953	-0.815918	-0.575928	0.387451	2.5647	1.51245	20/12/2018	22:31:29	81089	76.625
0	1896	1896	0.251953	-0.815918	-0.575928	0.393555	2.57104	1.52979	20/12/2018	22:31:29	81089	76.7144
0	1897	1897	0.251953	-0.815918	-0.575928	0.384521	2.58716	1.46582	20/12/2018	22:31:29	81089	76.9985
0	1898	1898	0.251953	-0.815918	-0.575928	0.352295	2.57178	1.51416	20/12/2018	22:31:30	81090	77.5046
0	1899	1899	0.251953	-0.827881	-0.575928	0.352051	2.54761	1.41992	20/12/2018	22:31:30	81090	77.6018
0	1900	1900	0.251953	-0.815918	-0.575928	0.383057	2.58228	1.49023	20/12/2018	22:31:30	81090	77.6018
0	1901	1901	0.251953	-0.815918	-0.575928	0.360596	2.55054	1.39063	20/12/2018	22:31:30	81090	77.6772
0	1902	1902	0.251953	-0.827881	-0.575928	0.38501	2.54272	1.46216	20/12/2018	22:31:30	81090	77.8105
0	1903	1903	0.251953	-0.815918	-0.575928	0.375977	2.52051	1.41846	20/12/2018	22:31:30	81090	77.5811
0	1904	1904	0.251953	-0.815918	-0.575928	0.339111	2.56567	1.48022	20/12/2018	22:31:30	81090	77.1487
0	1905	1905	0.251953	-0.815918	-0.575928	0.388184	2.54224	1.50024	20/12/2018	22:31:30	81090	76.4834
0	1906	1906	0.251953	-0.827881	-0.575928	0.359375	2.54053	1.51416	20/12/2018	22:31:30	81090	76.3508
0	1907	1907	0.251953	-0.815918	-0.575928	0.394775	2.55737	1.4856	20/12/2018	22:31:30	81090	75.5549
0	1908	1908	0.251953	-0.827881	-0.575928	0.426514	2.573	1.49878	20/12/2018	22:31:31	81091	75.7617
0	1909	1909	0.251953	-0.827881	-0.575928	0.418457	2.53564	1.45239	20/12/2018	22:31:31	81091	75.5481
0	1910	1910	0.251953	-0.815918	-0.575928	0.370605	2.55884	1.52734	20/12/2018	22:31:31	81091	75.0293
0	1911	1911	0.251953	-0.827881	-0.575928	0.383057	2.50806	1.55737	20/12/2018	22:31:31	81091	74.7485
0	1912	1912	0.263916	-0.815918	-0.575928	0.354248	2.56958	1.49731	20/12/2018	22:31:31	81091	74.9111
0	1913	1913	0.251953	-0.815918	-0.575928	0.372559	2.5498	1.50635	20/12/2018	22:31:31	81091	75.0007
0	1914	1914	0.251953	-0.815918	-0.575928	0.389893	2.57813	1.55566	20/12/2018	22:31:31	81091	74.8779
0	1915	1915	0.251953	-0.815918	-0.575928	0.421631	2.53149	1.50732	20/12/2018	22:31:31	81091	75.344
0	1916	1916	0.251953	-0.827881	-0.575928	0.391357	2.55444	1.50537	20/12/2018	22:31:31	81091	75.6975
0	1917	1917	0.251953	-0.815918	-0.575928	0.391357	2.55444	1.50537	20/12/2018	22:31:31	81091	76.4319
0	1918	1918	0.251953	-0.815918	-0.575928	0.427734	2.49243	1.32324	20/12/2018	22:31:32	81092	76.4875
0	1919	1919	0.251953	-0.827881	-0.575928	0.388672	2.54053	1.39233	20/12/2018	22:31:32	81092	76.5293
0	1920	1920	0.251953	-0.815918	-0.575928	0.34375	2.57031	1.44702	20/12/2018	22:31:32	81092	76.5344
0	1921	1921	0.251953	-0.815918	-0.575928	0.379639	2.5791	1.3833	20/12/2018	22:31:32	81092	76.8711
0	1922	1922	0.251953	-0.815918	-0.575928	0.401611	2.52637	1.32153	20/12/2018	22:31:32	81092	76.7112
0	1923	1923	0.251953	-0.815918	-0.575928	0.387939	2.55444	1.41577	20/12/2018	22:31:32	81092	76.8386
0	1924	1924	0.251953	-0.815918	-0.575928	0.431641	2.54395	1.4021	20/12/2018	22:31:32	81092	77.1511
0	1925	1925	0.251953	-0.815918	-0.575928	0.408203	2.5603	1.49292	20/12/2018	22:31:32	81092	77.0022
0	1926	1926	0.251953	-0.827881	-0.575928	0.400391	2.51221	1.47583	20/12/2018	22:31:32	81092	76.3315
0	1927	1927	0.251953	-0.827881	-0.575928	0.375977	2.51709	1.45605	20/12/2018	22:31:32	81092	75.7512
0	1928	1928	0.251953	-0.815918	-0.575928	0.369141	2.51733	1.41919	20/12/2018	22:31:33	81093	75.5811
0	1929	1929	0.251953	-0.815918	-0.575928	0.381592	2.47388	1.4021	20/12/2018	22:31:33	81093	75.4187
0	1930	1930	0.251953	-0.815918	-0.575928	0.42749	2.52515	1.38599	20/12/2018	22:31:33	81093	75.8477
0	1931	1931	0.251953	-0.815918	-0.575928	0.404541	2.53125	1.43359	20/12/2018	22:31:33	81093	76.0259
0	1932	1932	0.251953	-0.815918	-0.575928	0.371338	2.50317	1.46875	20/12/2018	22:31:33	81093	76.5396
0	1933	1933	0.251953	-0.827881	-0.575928	0.384766	2.5459	1.5271	20/12/2018	22:31:33	81093	76.1829
0	1934	1934	0.251953	-0.815918	-0.575928	0.387207	2.59741	1.41748	20/12/2018	22:31:33	81093	75.5012
0	1935	1935	0.251953	-0.815918	-0.575928	0.366455	2.52808	1.51025	20/12/2018	22:31:33	81093	75.2505
0	1936	1936	0.251953	-0.815918	-0.575928	0.357178	2.51978	1.42749	20/12/2018	22:31:33	81093	75.5769
0	1937	1937	0.251953	-0.815918	-0.575928	0.387451	2.49243	1.49194	20/12/2018	22:31:33	81093	75.7004
0	1938	1938	0.251953	-0.815918	-0.575928	0.417725	2.479	1.47852	20/12/2018	22:31:34	81094	75.9673
0	1939	1939	0.251953	-0.815918	-0.575928	0.427246	2.53003	1.448	20/12/2018	22:31:34	81094	76.0415
0	1940	1940	0.251953	-0.815918	-0.575928	0.381836	2.57178	1.45776	20/12/2018	22:31:34	81094	75.9014
0	1941	1941	0.251953	-0.827881	-0.575928	0.383057	2.5459	1.46973	20/12/2018	22:31:34	81094	75.845
0	1942	1942	0.251953	-0.815918	-0.575928	0.367432	2.5144	1.39868	20/12/2018	22:31:34	81094	76.0383
0	1943	1943	0.251953	-0.815918	-0.575928	0.400635	2.53809	1.44531	20/12/2018	22:31:34	81094	76.6658
0	1944	1944	0.251953	-0.815918	-0.575928	0.353516	2.54761	1.49438	20/12/2018	22:31:34	81094	77.5398
0	1945	1945	0.251953	-0.827881	-0.575928	0.416748	2.56836	1.41016	20/12/2018	22:31:34	81094	78.0154
0	1946	1946	0.251953	-0.815918	-0.575928	0.348389	2.5481	1.41846	20/12/2018	22:31:34	81094	78.0154
0	1947	1947	0.251953	-0.827881	-0.575928	0.361328	2.56445	1.41748	20/12/2018	22:31:35	81095	78.1797
0	1948	1948	0.251953	-0.815918	-0.575928	0.365234	2.59375	1.42456	20/12/2018	22:31:35	81095	77.7583
0	1949	1949	0.251953	-0.827881	-0.575928	0.384033	2.56177	1.39941	20/12/2018	22:31:35	81095	77.813
0	1950	1950	0.251953	-0.815918	-0.575928	0.375	2.53442	1.43091	20/12/2018	22:31:35	81095	77.5732
0	1951	1951	0.251953	-0.815918	-0.575928	0.369141	2.54663	1.45776	20/12/2018	22:31:35	81095	77.7043
0	1952	1952	0.251953	-0.815918	-0.575928	0.396973	2.5144	1.47949	20/12/2018	22:31:35	81095	77.5964
0	1953	1953	0.251953	-0.815918	-0.575928	0.37207	2.52954	1.49902	20/12/2018	22:31:35	81095	77.7083
0	1954	1954	0.251953	-0.815918	-0.575928	0.396484	2.58667	1.47925	20/12/2018	22:31:35	81095	77.4604
0	1955	1955	0.251953	-0.815918	-0.575928	0.417969	2.56641	1.39233	20/12/2018	22:31:35	81095	76.7217
0	1956	1956	0.251953	-0.815918	-0.575928	0.375977	2.55322	1.38403	20/12/2018	22:31:35	81095	76.0762
0	1957	1957	0.251953	-0.827881	-0.575928	0.377197	2.55493	1.31616	20/12/2018	22:31:36	81096	75.5242
0	1958	1958	0.251953	-0.827881	-0.575928	0.416992	2.58911	1.3689	20/12/2018	22:31:36	81096	75.9644
0	1959	1959	0.251953	-0.827881	-0.575928	0.449951	2.48755	1.41479	20/12/2018	22:31:36	81096	75.9546
0	1960	1960	0.251953	-0.815918	-0.575928	0.457764	2.53882	1.45532	20/12/2018	22:31:36	81096	76.1616
0	1961	1961	0.251953	-0.827881	-0.575928	0.402588	2.47437	1.47241	20/12/2018	22:31:36	81096	76.7549
0	1962	1962	0.251953	-0.815918	-0.575928	0.373535	2.5708	1.39868	20/12/2018	22:31:36	81096	76.7004
0	1963	1963	0.251953	-0.815918	-0.575928	0.413818	2.5188	1.37744	20/12/2018	22:31:36	81096	76.6545
0	1964	1964	0.251953	-0.815918	-0.575928	0.400879	2.573	1.41309	20/12/2018	22:31:36	81096	76.7742
0	1965	1965	0.251953	-0.827881	-0.575928	0.366455	2.53833	1.27295	20/12/2018	22:31:36	81096	77.3813
0	1966	1966	0.251953	-0.827881	-0.575928	0.378906	2.59448	1.41992	20/12/2018	22:31:36	81096	78.3206
0	1967	1967	0.251953	-0.827881	-0.575928	0.385986	2.55981	1.36353	20/12/2018	22:31:37	81097	78.9766
0	1968	1968	0.251953	-0.827881	-0.575928	0.394043	2.56982	1.37524	20/12/2018	22:31:37	81097	79.084
0	1969	1969	0.251953	-0.827881	-0.575928	0.39624	2.59546	1.40308	20/12/2018	22:31:37	81097	79.479
0	1970	1970	0.251953	-0.815918	-0.575928	0.342285	2.57056	1.41406	20/12/2018	22:31:37	81097	79.782
0	1971	1971	0.263916	-0.815918	-0.563965	0.358643	2.55762	1.41479	20/12/2018	22:31:37	81097	79.8762
0	1972	1972	0.23999	-0.827881	-0.575928	0.349854	2.54761	1.40405	20/12/2018	22:31:37	81097	79.7839
0	1973	1973	0.251953	-0.827881	-0.575928	0.354492	2.60083	1.47827	20/12/2018	22:31:37	81097	79.2908
0	1974	1974	0.251953	-0.827881	-0.575928	0.374512	2.552	1.37427	20/12/2018	22:31:37	81097	79.8762
0	1975	1975	0.251953	-0.827881	-0.575928	0.373047	2.54126	1.4436	20/12/2018	22:31:37	81097	80.2639
0	1976	1976	0.251953	-0.827881	-0.575928	0.336914	2.53955	1.35669	20/12/2018	22:31:37	81097	79.8054
0	1977	1977	0.251953	-0.815918	-0.575928	0.370605	2.58984	1.38696	20/12/2018	22:31:38	81098	79.8184
0	1978	1978	0.251953	-0.815918	-0.575928	0.381836	2.60303	1.39063	20/12/2018	22:31:38	81098	80.0295
0	1979	1979	0.251953	-0.815918	-0.575928	0.349609	2.59448	1.38135	20/12/2018	22:31:38	81098	80.2722
0	1980	1980	0.251953	-0.827881	-0.575928	0.424561	2.58179	1.3645	20/12/2018	22:31:38	81098	79.5654
0	1981	1981	0.251953	-0.827881	-0.575928	0.384277	2.58911	1.3689	20/12/2018	22:31:38	81098	79.5989
0	1982	1982	0.251953	-0.815918	-0.575928	0.34082	2.56543	1.40112	20/12/2018	22:31:38	81098	79.3569
0	1983	1983	0.251953	-0.815918	-0.575928	0.355469	2.58374	1.33862	20/12/2018	22:31:38	81098	79.3616
0	1984	1984	0.251953	-0.815918	-0.575928	0.431152	2.55396	1.47827	20/12/2018	22:31:38	81098	79.542
0	1985	1985	0.251953	-0.827881	-0.575928	0.378906	2.55981	1.4209	20/12/2018	22:31:38	81098	79.2769
0	1986	1986	0.251953	-0.827881	-0.575928	0.366943	2.56274	1.40137	20/12/2018	22:31:38	81098	79.7361
0	1987	1987	0.251953	-0.815918	-0.575928	0.392334	2.57153	1.33862	20/12/2018	22:31:39	81099	79.7058
0	1988	1988	0.263916	-0.827881	-0.575928	0.368896	2.59155	1.33398	20/12/2018	22:31:39	81099	79.9854
0	1989	1989	0.251953	-0.827881	-0.575928	0.36792	2.57446	1.39502	20/12/2018	22:31:39	81099	79.6785
0	1990	1990	0.251953	-0.827881	-0.575928	0.350586	2.60986	1.39697	20/12/2018	22:31:39	81099	79.7319
0	1991	1991	0.251953	-0.827881	-0.575928	0.371582	2.5415	1.40039	20/12/2018	22:31:39	81099	79.95
0	1992	1992	0.251953	-0.827881	-0.575928	0.375244	2.59448	1.38086	20/12/2018	22:31:39	81099	79.8931
0	1993	1993	0.251953	-0.827881	-0.575928	0.359619	2.59741	1.44165	20/12/2018	22:31:39	81099	79.8491
0	1994	1994	0.251953	-0.815918	-0.575928	0.38208	2.56641	1.43091	20/12/2018	22:31:39	81099	79.3362
0	1995	1995	0.251953	-0.827881	-0.575928	0.37085	2.58447	1.38965	20/12/2018	22:31:39	81099	78.8506
0	1996	1996	0.251953	-0.827881	-0.575928	0.386475	2.62158	1.41016	20/12/2018	22:31:39	81099	78.2009
0	1997	1997	0.251953	-0.827881	-0.575928	0.390381	2.60791	1.39746	20/12/2018	22:31:40	81100	78.0596
0	1998	1998	0.251953	-0.827881	-0.575928	0.418945	2.5564	1.41382	20/12/2018	22:31:40	81100	78.0244
0	1999	1999	0.251953	-0.827881	-0.575928	0.418945	2.5564	1.42554	20/12/2018	22:31:40	81100	77.6689
[truncated: 997,933 more rows]
