# Supplementary material for: Development of a multisensor biologging collar and analytical techniques to describe high‐resolution spatial behavior in free‐ranging terrestrial mammals
Source: Ecol Evol. 2024 Sep 23;14(9):e70264. doi: 10.1002/ece3.70264 (PMC11420106; doi:10.1002/ece3.70264)
Supplement: Supplementary file 1 — Appendix S1 [file ECE3-14-e70264-s001.zip › doi_10_5061_dryad_jdfn2z3hv__v20240620/B30_S9_Test_Continuous.csv]

Counter	Total Event no.	Event no.	Acc_x	Acc_y	Acc_z	Mag_x	Mag_y	Mag_z	Date	Time_dd:hh:mm:ss.sss	Total secs	Mag heading
0	1	1	0.0959473	-0.911865	-0.359863	-1.05078	2.08154	1.77441	22/12/2018	2:41:23	9683	0
0	2	2	0.287842	-0.99585	-0.299805	-1.24512	1.99634	1.81323	22/12/2018	2:41:23	9683	0
0	3	3	0.251953	-0.779785	-0.299805	-1.39893	2.0061	1.78442	22/12/2018	2:41:23	9683	0
0	4	4	0.263916	-0.791992	-0.323975	-1.32593	2.09546	1.7959	22/12/2018	2:41:23	9683	0
0	5	5	0.203857	-1.00781	-0.311768	-1.33032	2.05298	1.74585	22/12/2018	2:41:23	9683	0
0	6	6	0.23999	-1.07983	-0.251953	-1.35913	2.11133	1.6167	22/12/2018	2:41:23	9683	0
0	7	7	0.227783	-1.04395	-0.227783	-1.40015	2.20679	1.51416	22/12/2018	2:41:24	9684	184.255
0	8	8	0.251953	-1.01978	-0.21582	-1.42285	2.20605	1.45166	22/12/2018	2:41:24	9684	183.061
0	9	9	0.203857	-0.791992	-0.119873	-1.39111	2.23901	1.36377	22/12/2018	2:41:24	9684	182.709
0	10	10	0.275879	-0.959961	-0.0239258	-1.53296	2.14136	1.33496	22/12/2018	2:41:24	9684	183.256
0	11	11	0.3479	-0.851807	-0.0119629	-1.72388	2.08887	1.30493	22/12/2018	2:41:24	9684	182.896
0	12	12	0.419922	-1.19995	-0.395996	-1.8042	1.96899	1.36987	22/12/2018	2:41:24	9684	181.468
0	13	13	0.143799	-0.935791	-0.419922	-1.75586	1.9353	1.47656	22/12/2018	2:41:24	9684	178.266
0	14	14	0.191895	-0.983887	-0.311768	-1.82227	1.8833	1.48828	22/12/2018	2:41:24	9684	178.993
0	15	15	0.467773	-0.86377	-0.0959473	-1.84229	1.90698	1.46875	22/12/2018	2:41:24	9684	182.698
0	16	16	0.647949	-0.86377	-0.0598145	-1.81885	1.88867	1.50732	22/12/2018	2:41:25	9685	184.437
0	17	17	0.419922	-0.767822	0	-1.83472	1.95483	1.48828	22/12/2018	2:41:25	9685	185.318
0	18	18	0.467773	-0.887939	-0.179932	-1.79199	1.92993	1.52881	22/12/2018	2:41:25	9685	185.195
0	19	19	0.191895	-0.983887	-0.383789	-1.79248	1.94067	1.41113	22/12/2018	2:41:25	9685	182.804
0	20	20	0.323975	-0.86377	0.0478516	-1.81592	2.02979	1.43359	22/12/2018	2:41:25	9685	184.671
0	21	21	0.287842	-0.899902	-0.119873	-1.83105	1.94751	1.479	22/12/2018	2:41:25	9685	185.881
0	22	22	0.587891	-1.13989	-0.563965	-1.76733	1.92383	1.44775	22/12/2018	2:41:25	9685	183.31
0	23	23	0.119873	-0.551758	-0.647949	-1.71729	1.9209	1.51685	22/12/2018	2:41:25	9685	174.491
0	24	24	0.10791	-0.695801	0.179932	-1.71899	1.95044	1.51685	22/12/2018	2:41:25	9685	184.665
0	25	25	0.551758	-1.00781	-0.3479	-1.94385	1.84058	1.52002	22/12/2018	2:41:25	9685	189.759
0	26	26	0.443848	-0.899902	-0.383789	-1.90186	1.62622	1.72119	22/12/2018	2:41:26	9686	186.813
0	27	27	0.551758	-0.86377	-0.335938	-1.927	1.61182	1.72314	22/12/2018	2:41:26	9686	187.253
0	28	28	0.47998	-0.86377	-0.299805	-1.97388	1.61768	1.71851	22/12/2018	2:41:26	9686	189.107
0	29	29	0.503906	-0.851807	-0.23999	-1.96338	1.61206	1.69067	22/12/2018	2:41:26	9686	190.51
0	30	30	0.503906	-0.839844	-0.167969	-1.97339	1.68188	1.59985	22/12/2018	2:41:26	9686	192.313
0	31	31	0.539795	-0.875977	-0.263916	-1.95483	1.65308	1.63574	22/12/2018	2:41:26	9686	193.144
0	32	32	0.575928	-0.875977	-0.21582	-1.94507	1.73022	1.70142	22/12/2018	2:41:26	9686	193.321
0	33	33	0.251953	-0.899902	-0.21582	-1.91187	1.75415	1.60156	22/12/2018	2:41:26	9686	193.607
0	34	34	0.779785	-0.731934	-0.0478516	-1.82031	1.802	1.66895	22/12/2018	2:41:26	9686	195.204
0	35	35	0.179932	-0.959961	-0.323975	-1.83643	1.72949	1.77832	22/12/2018	2:41:26	9686	194.787
0	36	36	0.599854	-0.839844	-0.287842	-1.82275	1.62695	1.87256	22/12/2018	2:41:27	9687	193.562
0	37	37	0.515869	-0.827881	-0.263916	-1.88013	1.59912	1.81909	22/12/2018	2:41:27	9687	195.251
0	38	38	0.491943	-0.851807	-0.371826	-1.93457	1.55542	1.73389	22/12/2018	2:41:27	9687	195.016
0	39	39	0.467773	-0.851807	-0.3479	-1.85181	1.55981	1.78662	22/12/2018	2:41:27	9687	195.148
0	40	40	0.503906	-0.839844	-0.299805	-1.88745	1.5752	1.89185	22/12/2018	2:41:27	9687	197.051
0	41	41	0.503906	-0.839844	-0.3479	-1.9165	1.54224	1.82056	22/12/2018	2:41:27	9687	197.878
0	42	42	0.47998	-0.839844	-0.323975	-1.87817	1.56445	1.91504	22/12/2018	2:41:27	9687	197.758
0	43	43	0.503906	-0.839844	-0.335938	-1.91113	1.56421	1.89893	22/12/2018	2:41:27	9687	198.145
0	44	44	0.491943	-0.839844	-0.335938	-1.88867	1.60449	1.91333	22/12/2018	2:41:27	9687	198.488
0	45	45	0.491943	-0.839844	-0.335938	-1.8562	1.53564	1.91406	22/12/2018	2:41:27	9687	198.796
0	46	46	0.503906	-0.839844	-0.323975	-1.86768	1.52759	1.89966	22/12/2018	2:41:28	9688	199.101
0	47	47	0.491943	-0.839844	-0.3479	-1.85498	1.58398	1.88159	22/12/2018	2:41:28	9688	199.119
0	48	48	0.47998	-0.839844	-0.323975	-1.8501	1.58716	1.8999	22/12/2018	2:41:28	9688	198.989
0	49	49	0.491943	-0.839844	-0.3479	-1.87305	1.49536	1.86499	22/12/2018	2:41:28	9688	199.135
0	50	50	0.491943	-0.827881	-0.323975	-1.85376	1.55786	1.91504	22/12/2018	2:41:28	9688	199.265
0	51	51	0.491943	-0.839844	-0.335938	-1.90503	1.51587	1.854	22/12/2018	2:41:28	9688	199.394
0	52	52	0.47998	-0.839844	-0.335938	-1.84399	1.50415	1.84229	22/12/2018	2:41:28	9688	199.254
0	53	53	0.515869	-0.839844	-0.335938	-1.86353	1.5481	1.92139	22/12/2018	2:41:28	9688	199.455
0	54	54	0.467773	-0.827881	-0.299805	-1.86377	1.51904	1.87744	22/12/2018	2:41:28	9688	199.821
0	55	55	0.491943	-0.839844	-0.3479	-1.84375	1.46289	1.84058	22/12/2018	2:41:28	9688	199.585
0	56	56	0.503906	-0.839844	-0.371826	-1.87085	1.52075	1.90454	22/12/2018	2:41:29	9689	199.163
0	57	57	0.503906	-0.827881	-0.335938	-1.8479	1.51294	1.85913	22/12/2018	2:41:29	9689	199.379
0	58	58	0.491943	-0.839844	-0.3479	-1.89185	1.49292	1.84619	22/12/2018	2:41:29	9689	199.593
0	59	59	0.491943	-0.827881	-0.3479	-1.88086	1.48022	1.85327	22/12/2018	2:41:29	9689	199.554
0	60	60	0.491943	-0.839844	-0.359863	-1.84131	1.45239	1.93042	22/12/2018	2:41:29	9689	199.242
0	61	61	0.503906	-0.827881	-0.335938	-1.89502	1.52051	1.87622	22/12/2018	2:41:29	9689	199.42
0	62	62	0.503906	-0.839844	-0.3479	-1.87817	1.46973	1.81104	22/12/2018	2:41:29	9689	199.679
0	63	63	0.491943	-0.827881	-0.3479	-1.84448	1.50928	1.93457	22/12/2018	2:41:29	9689	199.329
0	64	64	0.503906	-0.839844	-0.3479	-1.89355	1.52759	1.83545	22/12/2018	2:41:29	9689	199.374
0	65	65	0.503906	-0.827881	-0.3479	-1.90942	1.49512	1.89014	22/12/2018	2:41:29	9689	199.266
0	66	66	0.503906	-0.839844	-0.3479	-1.87964	1.45947	1.87402	22/12/2018	2:41:30	9690	199.073
0	67	67	0.503906	-0.827881	-0.3479	-1.91431	1.53198	1.84619	22/12/2018	2:41:30	9690	199.001
0	68	68	0.491943	-0.839844	-0.3479	-1.85498	1.51685	1.86377	22/12/2018	2:41:30	9690	199.229
0	69	69	0.503906	-0.827881	-0.3479	-1.90356	1.55029	1.8623	22/12/2018	2:41:30	9690	198.965
0	70	70	0.503906	-0.839844	-0.3479	-1.8501	1.4563	1.86865	22/12/2018	2:41:30	9690	199.376
0	71	71	0.491943	-0.839844	-0.3479	-1.87158	1.4729	1.80371	22/12/2018	2:41:30	9690	199.454
0	72	72	0.503906	-0.827881	-0.335938	-1.87598	1.4541	1.89624	22/12/2018	2:41:30	9690	199.658
0	73	73	0.503906	-0.839844	-0.3479	-1.8645	1.53101	1.86304	22/12/2018	2:41:30	9690	200.055
0	74	74	0.503906	-0.827881	-0.359863	-1.90234	1.49341	1.9436	22/12/2018	2:41:30	9690	199.908
0	75	75	0.491943	-0.827881	-0.335938	-1.86108	1.46533	1.88477	22/12/2018	2:41:31	9691	199.983
0	76	76	0.503906	-0.827881	-0.335938	-1.85205	1.49219	1.91968	22/12/2018	2:41:31	9691	200.255
0	77	77	0.491943	-0.827881	-0.3479	-1.90405	1.46582	1.91968	22/12/2018	2:41:31	9691	200.058
0	78	78	0.503906	-0.839844	-0.3479	-1.90039	1.49146	1.90991	22/12/2018	2:41:31	9691	199.87
0	79	79	0.503906	-0.827881	-0.3479	-1.88916	1.50293	1.81836	22/12/2018	2:41:31	9691	200.241
0	80	80	0.491943	-0.839844	-0.3479	-1.87256	1.45898	1.87573	22/12/2018	2:41:31	9691	200.017
0	81	81	0.503906	-0.827881	-0.3479	-1.90698	1.4834	1.80127	22/12/2018	2:41:31	9691	199.999
0	82	82	0.503906	-0.827881	-0.3479	-1.90332	1.51392	1.93384	22/12/2018	2:41:31	9691	199.814
0	83	83	0.503906	-0.839844	-0.3479	-1.89893	1.49634	1.96973	22/12/2018	2:41:31	9691	199.847
0	84	84	0.503906	-0.851807	-0.383789	-1.92969	1.52222	1.90894	22/12/2018	2:41:31	9691	199.473
0	85	85	0.503906	-0.827881	-0.335938	-1.89819	1.4812	1.89722	22/12/2018	2:41:32	9692	199.749
0	86	86	0.515869	-0.839844	-0.3479	-1.89868	1.49487	1.87134	22/12/2018	2:41:32	9692	200.104
0	87	87	0.503906	-0.839844	-0.371826	-1.87866	1.47314	1.91602	22/12/2018	2:41:32	9692	199.998
0	88	88	0.491943	-0.827881	-0.335938	-1.92798	1.49097	1.91699	22/12/2018	2:41:32	9692	200.035
0	89	89	0.515869	-0.839844	-0.3479	-1.91357	1.48022	1.8667	22/12/2018	2:41:32	9692	200.155
0	90	90	0.491943	-0.827881	-0.3479	-1.89307	1.51514	1.8938	22/12/2018	2:41:32	9692	200.111
0	91	91	0.491943	-0.827881	-0.3479	-1.89966	1.51025	1.93213	22/12/2018	2:41:32	9692	199.936
0	92	92	0.503906	-0.827881	-0.3479	-1.86426	1.4585	1.87915	22/12/2018	2:41:32	9692	199.993
0	93	93	0.503906	-0.827881	-0.3479	-1.88794	1.4856	1.87646	22/12/2018	2:41:32	9692	199.88
0	94	94	0.491943	-0.839844	-0.3479	-1.91553	1.48022	1.90356	22/12/2018	2:41:32	9692	199.677
0	95	95	0.503906	-0.839844	-0.359863	-1.88916	1.47363	1.87207	22/12/2018	2:41:33	9693	199.38
0	96	96	0.515869	-0.851807	-0.371826	-1.91479	1.53711	1.91772	22/12/2018	2:41:33	9693	198.965
0	97	97	0.527832	-0.851807	-0.383789	-1.89771	1.50684	1.89355	22/12/2018	2:41:33	9693	198.544
0	98	98	0.491943	-0.827881	-0.311768	-1.93018	1.53101	1.87402	22/12/2018	2:41:33	9693	199.065
0	99	99	0.467773	-0.827881	-0.311768	-1.89404	1.53247	1.8396	22/12/2018	2:41:33	9693	199.583
0	100	100	0.503906	-0.839844	-0.311768	-1.91919	1.5564	1.84521	22/12/2018	2:41:33	9693	199.256
0	101	101	0.47998	-0.839844	-0.323975	-1.86377	1.52051	1.83643	22/12/2018	2:41:33	9693	199.015
0	102	102	0.503906	-0.839844	-0.311768	-1.91602	1.53198	1.93945	22/12/2018	2:41:33	9693	198.907
0	103	103	0.503906	-0.839844	-0.323975	-1.88696	1.53027	1.89697	22/12/2018	2:41:33	9693	198.705
0	104	104	0.491943	-0.851807	-0.323975	-1.92603	1.55322	1.81348	22/12/2018	2:41:33	9693	198.65
0	105	105	0.503906	-0.839844	-0.323975	-1.91357	1.54565	1.8667	22/12/2018	2:41:34	9694	198.748
0	106	106	0.491943	-0.839844	-0.311768	-1.91553	1.51807	1.87036	22/12/2018	2:41:34	9694	198.641
0	107	107	0.47998	-0.851807	-0.323975	-1.86987	1.54346	1.80469	22/12/2018	2:41:34	9694	198.17
0	108	108	0.491943	-0.851807	-0.323975	-1.89258	1.54443	1.90991	22/12/2018	2:41:34	9694	197.613
0	109	109	0.539795	-0.827881	-0.287842	-1.89404	1.56885	1.90967	22/12/2018	2:41:34	9694	197.731
0	110	110	0.503906	-0.851807	-0.299805	-1.90698	1.61914	1.80298	22/12/2018	2:41:34	9694	198.389
0	111	111	0.47998	-0.839844	-0.275879	-1.94873	1.625	1.80103	22/12/2018	2:41:34	9694	198.328
0	112	112	0.515869	-0.839844	-0.287842	-1.93677	1.59497	1.81812	22/12/2018	2:41:34	9694	198.597
0	113	113	0.503906	-0.839844	-0.323975	-1.8877	1.61694	1.80908	22/12/2018	2:41:34	9694	198.533
0	114	114	0.503906	-0.839844	-0.323975	-1.88696	1.53027	1.91577	22/12/2018	2:41:34	9694	197.914
0	115	115	0.503906	-0.827881	-0.323975	-1.89258	1.54102	1.85327	22/12/2018	2:41:35	9695	197.902
0	116	116	0.503906	-0.839844	-0.311768	-1.85254	1.53394	1.91406	22/12/2018	2:41:35	9695	198.301
0	117	117	0.503906	-0.839844	-0.335938	-1.86694	1.50854	1.91333	22/12/2018	2:41:35	9695	198.897
0	118	118	0.503906	-0.839844	-0.335938	-1.85889	1.59277	1.8728	22/12/2018	2:41:35	9695	198.911
0	119	119	0.503906	-0.839844	-0.323975	-1.87109	1.52783	1.87402	22/12/2018	2:41:35	9695	199.1
0	120	120	0.503906	-0.839844	-0.323975	-1.88989	1.52539	1.82349	22/12/2018	2:41:35	9695	199.041
0	121	121	0.515869	-0.839844	-0.335938	-1.8252	1.50659	1.91943	22/12/2018	2:41:35	9695	198.728
0	122	122	0.47998	-0.839844	-0.323975	-1.88354	1.50439	1.83643	22/12/2018	2:41:35	9695	198.621
0	123	123	0.491943	-0.839844	-0.323975	-1.90283	1.57446	1.80566	22/12/2018	2:41:35	9695	198.527
0	124	124	0.47998	-0.839844	-0.323975	-1.88159	1.56641	1.87134	22/12/2018	2:41:35	9695	198.494
0	125	125	0.503906	-0.839844	-0.3479	-1.88306	1.56494	1.78735	22/12/2018	2:41:36	9696	198.141
0	126	126	0.503906	-0.839844	-0.3479	-1.8877	1.51318	1.89771	22/12/2018	2:41:36	9696	197.826
0	127	127	0.503906	-0.839844	-0.323975	-1.86792	1.53296	1.87378	22/12/2018	2:41:36	9696	197.813
0	128	128	0.503906	-0.839844	-0.335938	-1.91602	1.52856	1.82715	22/12/2018	2:41:36	9696	197.906
0	129	129	0.491943	-0.839844	-0.3479	-1.89746	1.56934	1.87842	22/12/2018	2:41:36	9696	197.824
0	130	130	0.515869	-0.839844	-0.311768	-1.92676	1.53442	1.79858	22/12/2018	2:41:36	9696	198.435
0	131	131	0.515869	-0.827881	-0.299805	-1.85571	1.49805	1.81372	22/12/2018	2:41:36	9696	199.667
0	132	132	0.491943	-0.839844	-0.335938	-1.89722	1.56348	1.86938	22/12/2018	2:41:36	9696	199.301
0	133	133	0.515869	-0.839844	-0.3479	-1.87183	1.57617	1.89111	22/12/2018	2:41:36	9696	198.796
0	134	134	0.491943	-0.827881	-0.323975	-1.91138	1.46973	1.90283	22/12/2018	2:41:37	9697	199.17
0	135	135	0.515869	-0.827881	-0.335938	-1.89087	1.5083	1.979	22/12/2018	2:41:37	9697	199.622
0	136	136	0.503906	-0.827881	-0.335938	-1.9043	1.50024	1.88647	22/12/2018	2:41:37	9697	199.974
0	137	137	0.503906	-0.827881	-0.335938	-1.93286	1.51904	1.89795	22/12/2018	2:41:37	9697	200.269
0	138	138	0.503906	-0.827881	-0.335938	-1.91528	1.47852	1.88647	22/12/2018	2:41:37	9697	200.415
0	139	139	0.503906	-0.827881	-0.335938	-1.88599	1.44604	1.88916	22/12/2018	2:41:37	9697	200.701
0	140	140	0.503906	-0.827881	-0.335938	-1.91138	1.50073	1.9375	22/12/2018	2:41:37	9697	200.656
0	141	141	0.503906	-0.827881	-0.3479	-1.8938	1.46533	1.92773	22/12/2018	2:41:37	9697	200.412
0	142	142	0.503906	-0.827881	-0.323975	-1.91113	1.4939	1.86938	22/12/2018	2:41:37	9697	200.636
0	143	143	0.503906	-0.827881	-0.335938	-1.83252	1.44849	1.87842	22/12/2018	2:41:37	9697	201.137
0	144	144	0.503906	-0.827881	-0.3479	-1.88647	1.49072	1.89526	22/12/2018	2:41:38	9698	200.91
0	145	145	0.503906	-0.827881	-0.3479	-1.89136	1.45142	1.89111	22/12/2018	2:41:38	9698	200.608
0	146	146	0.503906	-0.839844	-0.3479	-1.89722	1.46558	1.88843	22/12/2018	2:41:38	9698	200.757
0	147	147	0.515869	-0.839844	-0.3479	-1.89551	1.46362	1.9646	22/12/2018	2:41:38	9698	200.885
0	148	148	0.503906	-0.839844	-0.3479	-1.91992	1.46826	1.89722	22/12/2018	2:41:38	9698	201.042
0	149	149	0.491943	-0.815918	-0.323975	-1.9248	1.5271	1.91699	22/12/2018	2:41:38	9698	200.943
0	150	150	0.503906	-0.827881	-0.335938	-1.8689	1.45361	1.92969	22/12/2018	2:41:38	9698	201.058
0	151	151	0.503906	-0.827881	-0.323975	-1.87109	1.45361	1.92407	22/12/2018	2:41:38	9698	201.221
0	152	152	0.503906	-0.827881	-0.335938	-1.90845	1.51245	1.94385	22/12/2018	2:41:38	9698	201.146
0	153	153	0.503906	-0.827881	-0.335938	-1.95044	1.49072	1.87524	22/12/2018	2:41:38	9698	200.681
0	154	154	0.503906	-0.827881	-0.335938	-1.92505	1.50317	1.91504	22/12/2018	2:41:39	9699	200.514
0	155	155	0.491943	-0.827881	-0.3479	-1.86499	1.47412	1.93188	22/12/2018	2:41:39	9699	200.296
0	156	156	0.503906	-0.827881	-0.335938	-1.94727	1.46826	1.87866	22/12/2018	2:41:39	9699	200.012
0	157	157	0.503906	-0.839844	-0.3479	-1.94043	1.52979	1.9187	22/12/2018	2:41:39	9699	200.119
0	158	158	0.503906	-0.827881	-0.335938	-1.90796	1.47485	1.83643	22/12/2018	2:41:39	9699	199.972
0	159	159	0.503906	-0.827881	-0.3479	-1.88257	1.51489	1.88647	22/12/2018	2:41:39	9699	200.218
0	160	160	0.503906	-0.827881	-0.3479	-1.89673	1.45508	1.83374	22/12/2018	2:41:39	9699	200.016
0	161	161	0.515869	-0.839844	-0.3479	-1.90161	1.47949	1.96289	22/12/2018	2:41:39	9699	199.92
0	162	162	0.491943	-0.827881	-0.299805	-1.88403	1.48047	1.85254	22/12/2018	2:41:39	9699	200.504
0	163	163	0.47998	-0.815918	-0.299805	-1.87085	1.48804	1.94678	22/12/2018	2:41:39	9699	200.859
0	164	164	0.503906	-0.827881	-0.323975	-1.90308	1.47778	1.86768	22/12/2018	2:41:40	9700	201.053
0	165	165	0.491943	-0.839844	-0.371826	-1.89063	1.47046	1.875	22/12/2018	2:41:40	9700	200.467
0	166	166	0.47998	-0.815918	-0.323975	-1.91406	1.51807	1.93311	22/12/2018	2:41:40	9700	200.462
0	167	167	0.503906	-0.815918	-0.335938	-1.90845	1.51416	1.90088	22/12/2018	2:41:40	9700	200.728
0	168	168	0.515869	-0.839844	-0.359863	-1.87646	1.4646	1.96899	22/12/2018	2:41:40	9700	201.044
0	169	169	0.503906	-0.827881	-0.3479	-1.88892	1.47021	1.90625	22/12/2018	2:41:40	9700	201.066
0	170	170	0.503906	-0.827881	-0.3479	-1.88354	1.53198	1.93677	22/12/2018	2:41:40	9700	201.386
0	171	171	0.503906	-0.827881	-0.3479	-1.93848	1.52612	1.96558	22/12/2018	2:41:40	9700	201.728
0	172	172	0.503906	-0.827881	-0.3479	-1.87085	1.51904	2.0686	22/12/2018	2:41:40	9700	201.65
0	173	173	0.503906	-0.827881	-0.3479	-1.9187	1.47852	2.0083	22/12/2018	2:41:40	9700	201.902
0	174	174	0.503906	-0.827881	-0.3479	-1.90259	1.50195	1.9834	22/12/2018	2:41:41	9701	201.659
0	175	175	0.491943	-0.803955	-0.311768	-1.90894	1.51587	2.03882	22/12/2018	2:41:41	9701	201.919
0	176	176	0.47998	-0.815918	-0.299805	-1.92505	1.4668	1.87158	22/12/2018	2:41:41	9701	202.449
0	177	177	0.503906	-0.839844	-0.359863	-1.87183	1.43652	1.91162	22/12/2018	2:41:41	9701	201.965
0	178	178	0.503906	-0.827881	-0.3479	-1.89111	1.51172	1.92871	22/12/2018	2:41:41	9701	200.977
0	179	179	0.515869	-0.827881	-0.3479	-1.88013	1.53003	1.92334	22/12/2018	2:41:41	9701	200.828
0	180	180	0.515869	-0.815918	-0.311768	-1.85938	1.49829	1.93481	22/12/2018	2:41:41	9701	201.182
0	181	181	0.491943	-0.839844	-0.3479	-1.92993	1.52393	1.9458	22/12/2018	2:41:41	9701	200.783
0	182	182	0.491943	-0.839844	-0.3479	-1.91309	1.46973	1.84326	22/12/2018	2:41:41	9701	200.476
0	183	183	0.47998	-0.827881	-0.335938	-1.92041	1.50977	1.91602	22/12/2018	2:41:41	9701	200.366
0	184	184	0.515869	-0.839844	-0.3479	-1.88647	1.49072	1.92969	22/12/2018	2:41:42	9702	200.384
0	185	185	0.503906	-0.827881	-0.335938	-1.87402	1.48145	1.8811	22/12/2018	2:41:42	9702	200.481
0	186	186	0.539795	-0.839844	-0.3479	-1.92822	1.46021	1.92871	22/12/2018	2:41:42	9702	200.547
0	187	187	0.491943	-0.827881	-0.323975	-1.90869	1.51782	1.92676	22/12/2018	2:41:42	9702	200.44
0	188	188	0.47998	-0.827881	-0.335938	-1.87866	1.50586	1.89868	22/12/2018	2:41:42	9702	200.243
0	189	189	0.527832	-0.815918	-0.323975	-1.9231	1.46509	1.87769	22/12/2018	2:41:42	9702	200.008
0	190	190	0.47998	-0.815918	-0.299805	-1.90405	1.49512	1.94092	22/12/2018	2:41:42	9702	199.848
0	191	191	0.491943	-0.86377	-0.395996	-1.96118	1.50317	1.86157	22/12/2018	2:41:42	9702	198.905
0	192	192	0.455811	-0.86377	-0.395996	-1.88647	1.52515	1.85938	22/12/2018	2:41:42	9702	197.55
0	193	193	0.491943	-0.86377	-0.3479	-1.90918	1.52637	1.79492	22/12/2018	2:41:42	9702	198.103
0	194	194	0.527832	-0.827881	-0.287842	-1.91113	1.56982	1.79468	22/12/2018	2:41:43	9703	199.215
0	195	195	0.539795	-0.827881	-0.335938	-1.99243	1.4978	1.90649	22/12/2018	2:41:43	9703	199.028
0	196	196	0.515869	-0.827881	-0.335938	-1.96899	1.4519	1.8396	22/12/2018	2:41:43	9703	198.234
0	197	197	0.515869	-0.827881	-0.311768	-1.95166	1.48193	1.89624	22/12/2018	2:41:43	9703	198.432
0	198	198	0.467773	-0.815918	-0.287842	-1.92407	1.48389	1.7915	22/12/2018	2:41:43	9703	198.908
0	199	199	0.503906	-0.839844	-0.3479	-1.93408	1.54321	1.78467	22/12/2018	2:41:43	9703	198.602
0	200	200	0.539795	-0.827881	-0.323975	-1.92139	1.46509	1.85059	22/12/2018	2:41:43	9703	199.178
0	201	201	0.503906	-0.851807	-0.371826	-1.85913	1.49829	1.82446	22/12/2018	2:41:43	9703	198.767
0	202	202	0.467773	-0.815918	-0.299805	-1.92163	1.53394	1.92065	22/12/2018	2:41:43	9703	198.8
0	203	203	0.515869	-0.827881	-0.323975	-1.89478	1.55005	1.85596	22/12/2018	2:41:44	9704	199.425
0	204	204	0.515869	-0.851807	-0.371826	-1.90308	1.50513	2.00049	22/12/2018	2:41:44	9704	199.325
0	205	205	0.503906	-0.851807	-0.359863	-1.89111	1.51538	1.8335	22/12/2018	2:41:44	9704	199.44
0	206	206	0.539795	-0.839844	-0.359863	-1.86963	1.49487	1.85669	22/12/2018	2:41:44	9704	199.643
0	207	207	0.515869	-0.827881	-0.311768	-1.8645	1.49805	1.90796	22/12/2018	2:41:44	9704	200.443
0	208	208	0.539795	-0.839844	-0.359863	-1.87671	1.49707	1.9646	22/12/2018	2:41:44	9704	200.304
0	209	209	0.47998	-0.827881	-0.335938	-1.87793	1.52295	1.94727	22/12/2018	2:41:44	9704	200.233
0	210	210	0.527832	-0.827881	-0.335938	-1.88623	1.51831	1.87573	22/12/2018	2:41:44	9704	200.317
0	211	211	0.503906	-0.851807	-0.383789	-1.86914	1.52441	1.9314	22/12/2018	2:41:44	9704	200.327
0	212	212	0.515869	-0.815918	-0.311768	-1.91382	1.51807	1.85767	22/12/2018	2:41:44	9704	200.508
0	213	213	0.503906	-0.839844	-0.371826	-1.87915	1.48169	1.92603	22/12/2018	2:41:45	9705	200.671
0	214	214	0.515869	-0.827881	-0.323975	-1.86182	1.48096	1.92603	22/12/2018	2:41:45	9705	200.439
0	215	215	0.515869	-0.839844	-0.383789	-1.88965	1.44971	1.92773	22/12/2018	2:41:45	9705	200.211
0	216	216	0.515869	-0.827881	-0.335938	-1.89893	1.52759	1.88086	22/12/2018	2:41:45	9705	200.135
0	217	217	0.515869	-0.815918	-0.323975	-1.88428	1.5166	1.95093	22/12/2018	2:41:45	9705	200.672
0	218	218	0.515869	-0.839844	-0.371826	-1.92065	1.48242	1.92236	22/12/2018	2:41:45	9705	200.609
0	219	219	0.515869	-0.839844	-0.359863	-1.89697	1.49121	1.88477	22/12/2018	2:41:45	9705	200.387
0	220	220	0.503906	-0.827881	-0.323975	-1.88379	1.47168	1.86499	22/12/2018	2:41:45	9705	200.999
0	221	221	0.503906	-0.827881	-0.3479	-1.92383	1.47729	1.85327	22/12/2018	2:41:45	9705	200.979
0	222	222	0.503906	-0.827881	-0.3479	-1.90234	1.45703	1.93579	22/12/2018	2:41:45	9705	200.809
0	223	223	0.491943	-0.827881	-0.3479	-1.87988	1.46265	1.96729	22/12/2018	2:41:46	9706	200.617
0	224	224	0.515869	-0.827881	-0.3479	-1.94775	1.49902	2.01831	22/12/2018	2:41:46	9706	200.819
0	225	225	0.503906	-0.827881	-0.359863	-1.93896	1.49854	1.95361	22/12/2018	2:41:46	9706	200.9
0	226	226	0.503906	-0.827881	-0.3479	-1.98242	1.47656	1.90527	22/12/2018	2:41:46	9706	201.014
0	227	227	0.503906	-0.827881	-0.3479	-1.90601	1.50049	1.90259	22/12/2018	2:41:46	9706	201.453
0	228	228	0.503906	-0.827881	-0.359863	-1.86572	1.46045	1.93311	22/12/2018	2:41:46	9706	201.343
0	229	229	0.503906	-0.827881	-0.3479	-1.89307	1.48242	1.93848	22/12/2018	2:41:46	9706	201.222
0	230	230	0.503906	-0.815918	-0.323975	-1.91626	1.46313	1.93311	22/12/2018	2:41:46	9706	201.518
0	231	231	0.503906	-0.827881	-0.3479	-1.8811	1.48364	1.95093	22/12/2018	2:41:46	9706	201.491
0	232	232	0.503906	-0.827881	-0.335938	-1.93945	1.48145	1.97974	22/12/2018	2:41:46	9706	201.716
0	233	233	0.503906	-0.827881	-0.3479	-1.86963	1.46777	1.92773	22/12/2018	2:41:47	9707	202.077
0	234	234	0.503906	-0.827881	-0.3479	-1.91089	1.4939	1.95825	22/12/2018	2:41:47	9707	201.661
0	235	235	0.503906	-0.827881	-0.3479	-1.93457	1.51904	1.96191	22/12/2018	2:41:47	9707	201.678
0	236	236	0.503906	-0.827881	-0.3479	-1.87817	1.4646	1.98071	22/12/2018	2:41:47	9707	201.689
0	237	237	0.503906	-0.827881	-0.3479	-1.91284	1.42847	1.97705	22/12/2018	2:41:47	9707	201.595
0	238	238	0.503906	-0.827881	-0.3479	-1.92041	1.47681	1.86865	22/12/2018	2:41:47	9707	201.483
0	239	239	0.503906	-0.827881	-0.3479	-1.90576	1.48999	1.94849	22/12/2018	2:41:47	9707	201.342
0	240	240	0.527832	-0.839844	-0.371826	-1.91016	1.47266	1.95288	22/12/2018	2:41:47	9707	201.174
0	241	241	0.47998	-0.827881	-0.359863	-1.92529	1.50806	1.95361	22/12/2018	2:41:47	9707	200.772
0	242	242	0.503906	-0.827881	-0.311768	-1.90308	1.51245	1.94189	22/12/2018	2:41:47	9707	201.134
0	243	243	0.503906	-0.839844	-0.359863	-1.9314	1.48438	1.92065	22/12/2018	2:41:48	9708	201.099
0	244	244	0.503906	-0.803955	-0.287842	-1.89551	1.49634	1.94385	22/12/2018	2:41:48	9708	201.557
0	245	245	0.515869	-0.839844	-0.359863	-1.89185	1.49121	1.86768	22/12/2018	2:41:48	9708	201.552
0	246	246	0.491943	-0.827881	-0.3479	-1.90845	1.47974	1.92139	22/12/2018	2:41:48	9708	200.768
0	247	247	0.503906	-0.827881	-0.3479	-1.90747	1.4624	1.94751	22/12/2018	2:41:48	9708	200.73
0	248	248	0.503906	-0.827881	-0.3479	-1.88379	1.47168	1.9314	22/12/2018	2:41:48	9708	200.976
0	249	249	0.503906	-0.827881	-0.3479	-1.9375	1.47778	1.92627	22/12/2018	2:41:48	9708	201.182
0	250	250	0.503906	-0.827881	-0.3479	-1.89966	1.44482	1.90454	22/12/2018	2:41:48	9708	201.035
0	251	251	0.503906	-0.827881	-0.3479	-1.91626	1.46655	1.87842	22/12/2018	2:41:48	9708	201.184
0	252	252	0.503906	-0.827881	-0.3479	-1.90723	1.45557	1.96191	22/12/2018	2:41:48	9708	201.09
0	253	253	0.503906	-0.827881	-0.3479	-1.90747	1.49341	1.99585	22/12/2018	2:41:49	9709	200.999
0	254	254	0.503906	-0.827881	-0.3479	-1.86865	1.51416	1.896	22/12/2018	2:41:49	9709	200.932
0	255	255	0.491943	-0.815918	-0.3479	-1.86426	1.46216	1.8855	22/12/2018	2:41:49	9709	200.673
0	256	256	0.467773	-0.86377	-0.395996	-1.86377	1.48584	1.88379	22/12/2018	2:41:49	9709	199.83
0	257	257	0.455811	-0.827881	-0.3479	-1.89868	1.49487	1.93213	22/12/2018	2:41:49	9709	199.719
0	258	258	0.443848	-0.827881	-0.335938	-1.92773	1.48413	1.93091	22/12/2018	2:41:49	9709	199.751
0	259	259	0.503906	-0.851807	-0.371826	-1.85596	1.4978	1.85034	22/12/2018	2:41:49	9709	199.542
0	260	260	0.47998	-0.86377	-0.419922	-1.84912	1.50635	1.86401	22/12/2018	2:41:49	9709	198.612
0	261	261	0.47998	-0.815918	-0.299805	-1.89722	1.56348	1.94849	22/12/2018	2:41:49	9709	199.067
0	262	262	0.527832	-0.827881	-0.311768	-1.91602	1.53027	1.83911	22/12/2018	2:41:50	9710	200.173
0	263	263	0.527832	-0.839844	-0.359863	-1.8623	1.48779	1.91846	22/12/2018	2:41:50	9710	199.595
0	264	264	0.515869	-0.827881	-0.311768	-1.92334	1.56519	1.90063	22/12/2018	2:41:50	9710	199.362
0	265	265	0.503906	-0.839844	-0.3479	-1.8855	1.50122	1.83716	22/12/2018	2:41:50	9710	199.598
0	266	266	0.551758	-0.851807	-0.395996	-1.89453	1.51221	1.81299	22/12/2018	2:41:50	9710	198.787
0	267	267	0.491943	-0.827881	-0.335938	-1.88818	1.55615	1.93384	22/12/2018	2:41:50	9710	198.834
0	268	268	0.47998	-0.827881	-0.3479	-1.87256	1.52441	1.88184	22/12/2018	2:41:50	9710	199.45
0	269	269	0.503906	-0.815918	-0.299805	-1.87134	1.52612	1.95288	22/12/2018	2:41:50	9710	199.968
0	270	270	0.491943	-0.827881	-0.3479	-1.86621	1.50024	1.87134	22/12/2018	2:41:50	9710	200.143
0	271	271	0.515869	-0.815918	-0.311768	-1.89063	1.52881	1.90796	22/12/2018	2:41:50	9710	200.382
0	272	272	0.503906	-0.851807	-0.395996	-1.89502	1.48975	1.92603	22/12/2018	2:41:51	9711	200.262
0	273	273	0.491943	-0.815918	-0.299805	-1.89819	1.44653	1.92236	22/12/2018	2:41:51	9711	200.264
0	274	274	0.503906	-0.839844	-0.359863	-1.93799	1.51929	1.91699	22/12/2018	2:41:51	9711	200.665
0	275	275	0.515869	-0.827881	-0.3479	-1.99048	1.46143	1.9585	22/12/2018	2:41:51	9711	200.273
0	276	276	0.503906	-0.827881	-0.3479	-1.92065	1.48022	1.93213	22/12/2018	2:41:51	9711	200.231
0	277	277	0.503906	-0.827881	-0.3479	-1.93359	1.49829	1.8811	22/12/2018	2:41:51	9711	200.338
0	278	278	0.503906	-0.839844	-0.3479	-1.93359	1.49829	1.8811	22/12/2018	2:41:51	9711	200.084
0	279	279	0.503906	-0.827881	-0.3479	-1.92993	1.46191	1.9519	22/12/2018	2:41:51	9711	200.011
0	280	280	0.503906	-0.827881	-0.3479	-1.94556	1.53027	1.85938	22/12/2018	2:41:51	9711	199.979
0	281	281	0.503906	-0.827881	-0.335938	-1.96167	1.44312	1.92505	22/12/2018	2:41:51	9711	200.054
0	282	282	0.503906	-0.827881	-0.3479	-1.93921	1.50391	1.84521	22/12/2018	2:41:52	9712	200.016
0	283	283	0.503906	-0.827881	-0.3479	-1.93896	1.49512	1.94702	22/12/2018	2:41:52	9712	199.934
0	284	284	0.503906	-0.827881	-0.3479	-1.9563	1.50635	1.91406	22/12/2018	2:41:52	9712	199.941
0	285	285	0.503906	-0.827881	-0.3479	-1.91797	1.50098	1.94019	22/12/2018	2:41:52	9712	199.64
0	286	286	0.503906	-0.827881	-0.3479	-1.90918	1.52466	1.94385	22/12/2018	2:41:52	9712	199.815
0	287	287	0.503906	-0.827881	-0.3479	-1.95728	1.52197	1.93481	22/12/2018	2:41:52	9712	199.584
0	288	288	0.503906	-0.827881	-0.3479	-1.94263	1.50391	1.8938	22/12/2018	2:41:52	9712	199.73
0	289	289	0.503906	-0.827881	-0.3479	-1.95557	1.51855	1.89185	22/12/2018	2:41:52	9712	199.501
0	290	290	0.503906	-0.827881	-0.3479	-1.92847	1.4707	1.86963	22/12/2018	2:41:52	9712	199.42
0	291	291	0.503906	-0.827881	-0.359863	-1.93506	1.52759	1.90356	22/12/2018	2:41:52	9712	198.997
0	292	292	0.527832	-0.779785	-0.203857	-1.95654	1.51172	1.91089	22/12/2018	2:41:53	9713	200.448
0	293	293	0.515869	-0.803955	-0.275879	-1.93115	1.55688	1.90771	22/12/2018	2:41:53	9713	201.313
0	294	294	0.47998	-0.839844	-0.335938	-1.9353	1.49316	1.87158	22/12/2018	2:41:53	9713	199.916
0	295	295	0.455811	-0.827881	-0.323975	-1.92456	1.52197	1.85864	22/12/2018	2:41:53	9713	198.922
0	296	296	0.491943	-0.815918	-0.275879	-1.97046	1.47778	1.83667	22/12/2018	2:41:53	9713	199.558
0	297	297	0.515869	-0.851807	-0.383789	-1.92871	1.54126	1.91968	22/12/2018	2:41:53	9713	199.365
0	298	298	0.527832	-0.839844	-0.335938	-1.90625	1.53809	1.95923	22/12/2018	2:41:53	9713	198.547
0	299	299	0.47998	-0.839844	-0.359863	-1.92676	1.53613	1.79395	22/12/2018	2:41:53	9713	198.676
0	300	300	0.515869	-0.827881	-0.323975	-1.91553	1.4856	1.86401	22/12/2018	2:41:53	9713	198.732
0	301	301	0.503906	-0.827881	-0.335938	-1.85522	1.48389	1.9231	22/12/2018	2:41:53	9713	199.414
0	302	302	0.515869	-0.86377	-0.395996	-1.87549	1.5144	1.78149	22/12/2018	2:41:54	9714	198.979
0	303	303	0.515869	-0.851807	-0.359863	-1.9043	1.53491	1.875	22/12/2018	2:41:54	9714	198.986
0	304	304	0.491943	-0.815918	-0.299805	-1.90063	1.5293	1.88477	22/12/2018	2:41:54	9714	199.891
0	305	305	0.539795	-0.851807	-0.395996	-1.95752	1.48926	1.96899	22/12/2018	2:41:54	9714	199.999
0	306	306	0.503906	-0.815918	-0.287842	-1.9126	1.52295	1.98242	22/12/2018	2:41:54	9714	200.036
0	307	307	0.503906	-0.827881	-0.335938	-1.94482	1.48145	1.94385	22/12/2018	2:41:54	9714	200.469
0	308	308	0.47998	-0.839844	-0.335938	-1.91626	1.53003	1.93848	22/12/2018	2:41:54	9714	199.972
0	309	309	0.503906	-0.839844	-0.359863	-1.91797	1.52856	1.9519	22/12/2018	2:41:54	9714	199.909
0	310	310	0.503906	-0.839844	-0.359863	-1.88013	1.53174	1.82813	22/12/2018	2:41:54	9714	199.783
0	311	311	0.491943	-0.851807	-0.371826	-1.91724	1.54907	1.96924	22/12/2018	2:41:54	9714	199.413
0	312	312	0.503906	-0.827881	-0.299805	-1.88916	1.5752	1.8855	22/12/2018	2:41:55	9715	199.805
0	313	313	0.503906	-0.815918	-0.299805	-1.88525	1.53564	1.93677	22/12/2018	2:41:55	9715	200.341
0	314	314	0.527832	-0.827881	-0.323975	-1.8999	1.51563	1.90088	22/12/2018	2:41:55	9715	200.262
0	315	315	0.467773	-0.851807	-0.395996	-1.91309	1.5354	1.91089	22/12/2018	2:41:55	9715	199.2
0	316	316	0.47998	-0.851807	-0.371826	-1.9043	1.50049	1.85327	22/12/2018	2:41:55	9715	198.782
0	317	317	0.455811	-0.815918	-0.311768	-1.93359	1.49829	1.85156	22/12/2018	2:41:55	9715	199.599
0	318	318	0.47998	-0.839844	-0.359863	-1.87012	1.47412	1.9126	22/12/2018	2:41:55	9715	199.835
0	319	319	0.503906	-0.815918	-0.323975	-1.88379	1.47168	1.94482	22/12/2018	2:41:55	9715	199.717
0	320	320	0.503906	-0.827881	-0.3479	-1.8894	1.50952	1.92065	22/12/2018	2:41:55	9715	199.796
0	321	321	0.491943	-0.827881	-0.323975	-1.94434	1.50586	1.92334	22/12/2018	2:41:56	9716	199.85
0	322	322	0.527832	-0.839844	-0.3479	-1.86987	1.49854	1.85913	22/12/2018	2:41:56	9716	200.041
0	323	323	0.503906	-0.827881	-0.323975	-1.94775	1.50781	1.87842	22/12/2018	2:41:56	9716	200.227
0	324	324	0.503906	-0.839844	-0.335938	-1.92676	1.53589	1.87183	22/12/2018	2:41:56	9716	200.043
0	325	325	0.491943	-0.827881	-0.431885	-1.92505	1.50317	1.92236	22/12/2018	2:41:56	9716	198.596
0	326	326	0.527832	-0.839844	-0.383789	-1.96436	1.49658	1.90088	22/12/2018	2:41:56	9716	197.923
0	327	327	0.515869	-0.827881	-0.335938	-1.92871	1.50317	1.90112	22/12/2018	2:41:56	9716	199.503
0	328	328	0.527832	-0.839844	-0.395996	-1.94287	1.47461	1.85596	22/12/2018	2:41:56	9716	199.416
0	329	329	0.527832	-0.851807	-0.407959	-1.90942	1.46777	1.92725	22/12/2018	2:41:56	9716	198.905
0	330	330	0.527832	-0.839844	-0.371826	-1.92969	1.52734	1.89624	22/12/2018	2:41:56	9716	199.528
0	331	331	0.551758	-0.827881	-0.311768	-1.91406	1.48682	1.98071	22/12/2018	2:41:57	9717	200.786
0	332	332	0.491943	-0.815918	-0.311768	-1.92773	1.51514	1.91602	22/12/2018	2:41:57	9717	201.244
0	333	333	0.563965	-0.839844	-0.3479	-1.89502	1.52197	1.98511	22/12/2018	2:41:57	9717	201.124
0	334	334	0.503906	-0.839844	-0.359863	-1.88989	1.52197	1.95361	22/12/2018	2:41:57	9717	200.772
0	335	335	0.491943	-0.851807	-0.395996	-1.92603	1.52222	1.94482	22/12/2018	2:41:57	9717	199.964
0	336	336	0.467773	-0.851807	-0.383789	-1.92334	1.53735	1.90796	22/12/2018	2:41:57	9717	199.658
0	337	337	0.503906	-0.839844	-0.383789	-1.90649	1.50708	1.97705	22/12/2018	2:41:57	9717	199.607
0	338	338	0.527832	-0.827881	-0.335938	-1.88965	1.5166	1.92212	22/12/2018	2:41:57	9717	200.387
0	339	339	0.527832	-0.86377	-0.419922	-1.90405	1.46045	1.9397	22/12/2018	2:41:57	9717	199.67
0	340	340	0.503906	-0.815918	-0.323975	-1.93555	1.49854	1.90894	22/12/2018	2:41:57	9717	199.54
0	341	341	0.527832	-0.815918	-0.3479	-1.91138	1.50244	1.91772	22/12/2018	2:41:58	9718	200.265
0	342	342	0.503906	-0.839844	-0.359863	-1.91528	1.47656	1.8811	22/12/2018	2:41:58	9718	199.852
0	343	343	0.491943	-0.803955	-0.299805	-1.88721	1.53735	1.83716	22/12/2018	2:41:58	9718	200.055
0	344	344	0.515869	-0.827881	-0.335938	-1.90161	1.51563	1.89282	22/12/2018	2:41:58	9718	200.14
0	345	345	0.491943	-0.839844	-0.383789	-1.86768	1.49658	1.88818	22/12/2018	2:41:58	9718	198.868
0	346	346	0.515869	-0.827881	-0.335938	-1.88354	1.53198	1.88184	22/12/2018	2:41:58	9718	198.885
0	347	347	0.491943	-0.827881	-0.359863	-1.89355	1.46338	1.85254	22/12/2018	2:41:58	9718	199.133
0	348	348	0.491943	-0.827881	-0.3479	-1.9021	1.52075	1.85425	22/12/2018	2:41:58	9718	198.708
0	349	349	0.503906	-0.839844	-0.359863	-1.9209	1.51831	1.8667	22/12/2018	2:41:58	9718	198.666
0	350	350	0.503906	-0.827881	-0.3479	-1.9397	1.4834	1.91162	22/12/2018	2:41:58	9718	198.62
0	351	351	0.503906	-0.827881	-0.335938	-1.91431	1.48853	1.89453	22/12/2018	2:41:59	9719	198.621
0	352	352	0.503906	-0.827881	-0.335938	-1.91455	1.50098	1.8335	22/12/2018	2:41:59	9719	198.42
0	353	353	0.503906	-0.827881	-0.335938	-1.9314	1.53125	1.79956	22/12/2018	2:41:59	9719	198.18
0	354	354	0.491943	-0.839844	-0.335938	-1.92969	1.52734	1.88281	22/12/2018	2:41:59	9719	198.214
0	355	355	0.551758	-0.839844	-0.323975	-1.93066	1.57568	1.87378	22/12/2018	2:41:59	9719	198.577
0	356	356	0.491943	-0.839844	-0.323975	-1.91431	1.56299	1.7876	22/12/2018	2:41:59	9719	198.46
0	357	357	0.503906	-0.851807	-0.3479	-1.90063	1.56396	1.84937	22/12/2018	2:41:59	9719	197.579
0	358	358	0.503906	-0.839844	-0.359863	-1.90112	1.54126	1.88745	22/12/2018	2:41:59	9719	196.992
0	359	359	0.515869	-0.827881	-0.311768	-1.88159	1.4939	1.83911	22/12/2018	2:41:59	9719	197.322
0	360	360	0.503906	-0.851807	-0.359863	-1.89624	1.54663	1.85596	22/12/2018	2:41:59	9719	197.306
0	361	361	0.527832	-0.86377	-0.371826	-1.92188	1.60986	1.82031	22/12/2018	2:42:00	9720	196.842
0	362	362	0.503906	-0.839844	-0.299805	-1.92188	1.60962	1.85254	22/12/2018	2:42:00	9720	197.98
0	363	363	0.503906	-0.839844	-0.299805	-1.92139	1.63574	1.85229	22/12/2018	2:42:00	9720	198.628
0	364	364	0.491943	-0.827881	-0.299805	-1.8938	1.56348	1.8855	22/12/2018	2:42:00	9720	198.706
0	365	365	0.491943	-0.851807	-0.359863	-1.92871	1.54126	1.8811	22/12/2018	2:42:00	9720	198.085
0	366	366	0.539795	-0.851807	-0.3479	-1.86743	1.52271	1.90723	22/12/2018	2:42:00	9720	197.621
0	367	367	0.503906	-0.827881	-0.311768	-1.88477	1.59058	1.85571	22/12/2018	2:42:00	9720	198.33
0	368	368	0.467773	-0.839844	-0.3479	-1.91626	1.53564	1.94019	22/12/2018	2:42:00	9720	198.279
0	369	369	0.47998	-0.839844	-0.323975	-1.87793	1.55566	1.91943	22/12/2018	2:42:00	9720	198.257
0	370	370	0.527832	-0.86377	-0.371826	-1.93921	1.6123	1.88354	22/12/2018	2:42:00	9720	198.25
0	371	371	0.503906	-0.851807	-0.3479	-1.90015	1.58984	1.85498	22/12/2018	2:42:01	9721	197.812
0	372	372	0.503906	-0.839844	-0.323975	-1.88281	1.61646	1.92212	22/12/2018	2:42:01	9721	197.843
0	373	373	0.551758	-0.839844	-0.323975	-1.89551	1.56201	1.84961	22/12/2018	2:42:01	9721	198.444
0	374	374	0.515869	-0.875977	-0.263916	-1.8833	1.5647	1.8916	22/12/2018	2:42:01	9721	199.165
0	375	375	0.491943	-0.851807	-0.3479	-1.88452	1.58911	1.81201	22/12/2018	2:42:01	9721	198.415
0	376	376	0.503906	-0.839844	-0.335938	-1.87573	1.62134	1.8396	22/12/2018	2:42:01	9721	197.679
0	377	377	0.539795	-0.851807	-0.323975	-1.89697	1.55859	1.90698	22/12/2018	2:42:01	9721	198.016
0	378	378	0.491943	-0.815918	-0.263916	-1.87695	1.57129	1.92676	22/12/2018	2:42:01	9721	198.799
0	379	379	0.515869	-0.851807	-0.3479	-1.87305	1.59692	1.83325	22/12/2018	2:42:01	9721	198.733
0	380	380	0.491943	-0.851807	-0.335938	-1.90796	1.56592	1.91064	22/12/2018	2:42:01	9721	198.025
0	381	381	0.47998	-0.839844	-0.335938	-1.80493	1.58643	1.79297	22/12/2018	2:42:02	9722	198.423
0	382	382	0.491943	-0.851807	-0.3479	-1.88501	1.59912	1.92041	22/12/2018	2:42:02	9722	198.555
0	383	383	0.491943	-0.815918	-0.287842	-1.87988	1.52808	1.92139	22/12/2018	2:42:02	9722	199.094
0	384	384	0.503906	-0.839844	-0.335938	-1.89526	1.52759	1.88281	22/12/2018	2:42:02	9722	199.15
0	385	385	0.503906	-0.839844	-0.3479	-1.90601	1.50049	1.8999	22/12/2018	2:42:02	9722	198.816
0	386	386	0.443848	-0.827881	-0.311768	-1.8689	1.52075	1.86035	22/12/2018	2:42:02	9722	199.103
0	387	387	0.527832	-0.851807	-0.371826	-1.90015	1.52588	1.88086	22/12/2018	2:42:02	9722	199.226
0	388	388	0.491943	-0.839844	-0.3479	-1.92554	1.57886	1.91089	22/12/2018	2:42:02	9722	198.887
0	389	389	0.515869	-0.851807	-0.359863	-1.92554	1.58057	1.93579	22/12/2018	2:42:02	9722	198.91
0	390	390	0.515869	-0.827881	-0.335938	-1.90698	1.51758	1.96289	22/12/2018	2:42:03	9723	199.297
0	391	391	0.503906	-0.839844	-0.371826	-1.91187	1.51099	1.87402	22/12/2018	2:42:03	9723	199.07
0	392	392	0.491943	-0.851807	-0.359863	-1.927	1.50342	1.8147	22/12/2018	2:42:03	9723	198.692
0	393	393	0.503906	-0.827881	-0.323975	-1.8877	1.51318	1.89087	22/12/2018	2:42:03	9723	199.307
0	394	394	0.491943	-0.827881	-0.323975	-1.87085	1.52295	1.92969	22/12/2018	2:42:03	9723	200.092
0	395	395	0.539795	-0.815918	-0.299805	-1.91968	1.4646	1.88013	22/12/2018	2:42:03	9723	200.901
0	396	396	0.491943	-0.815918	-0.335938	-1.92212	1.51343	1.84961	22/12/2018	2:42:03	9723	200.777
0	397	397	0.527832	-0.827881	-0.335938	-1.87476	1.49902	1.86768	22/12/2018	2:42:03	9723	200.327
0	398	398	0.47998	-0.839844	-0.371826	-1.88281	1.48022	1.97339	22/12/2018	2:42:03	9723	200.335
0	399	399	0.491943	-0.827881	-0.3479	-1.88672	1.45947	1.97168	22/12/2018	2:42:03	9723	200.1
0	400	400	0.503906	-0.815918	-0.335938	-1.90308	1.47241	1.94482	22/12/2018	2:42:04	9724	200.47
0	401	401	0.503906	-0.827881	-0.3479	-1.9541	1.53223	1.90625	22/12/2018	2:42:04	9724	200.772
0	402	402	0.491943	-0.827881	-0.3479	-1.9375	1.46924	1.94849	22/12/2018	2:42:04	9724	200.917
0	403	403	0.503906	-0.827881	-0.359863	-1.90259	1.53125	1.93384	22/12/2018	2:42:04	9724	200.871
0	404	404	0.503906	-0.827881	-0.359863	-1.94702	1.52661	1.92139	22/12/2018	2:42:04	9724	200.43
0	405	405	0.503906	-0.827881	-0.359863	-1.93481	1.45703	1.97461	22/12/2018	2:42:04	9724	200.393
0	406	406	0.503906	-0.827881	-0.359863	-1.84985	1.48389	1.90991	22/12/2018	2:42:04	9724	200.326
0	407	407	0.503906	-0.815918	-0.335938	-1.92505	1.50146	1.92407	22/12/2018	2:42:04	9724	200.737
0	408	408	0.575928	-0.827881	-0.323975	-1.88794	1.55469	1.91089	22/12/2018	2:42:04	9724	201.57
0	409	409	0.467773	-0.815918	-0.299805	-1.88843	1.49414	1.99316	22/12/2018	2:42:04	9724	202.003
0	410	410	0.539795	-0.839844	-0.3479	-1.88745	1.50806	1.94482	22/12/2018	2:42:05	9725	201.528
0	411	411	0.455811	-0.86377	-0.407959	-1.89624	1.51563	1.91602	22/12/2018	2:42:05	9725	200.178
0	412	412	0.503906	-0.815918	-0.299805	-1.88403	1.47314	1.95825	22/12/2018	2:42:05	9725	200.462
0	413	413	0.47998	-0.827881	-0.335938	-1.87646	1.4624	1.9375	22/12/2018	2:42:05	9725	201.095
0	414	414	0.503906	-0.827881	-0.335938	-1.9126	1.48853	1.85693	22/12/2018	2:42:05	9725	200.915
0	415	415	0.503906	-0.827881	-0.3479	-1.90137	1.50513	1.96094	22/12/2018	2:42:05	9725	200.775
0	416	416	0.491943	-0.827881	-0.335938	-1.87183	1.46924	1.86938	22/12/2018	2:42:05	9725	200.585
0	417	417	0.503906	-0.815918	-0.323975	-1.90161	1.51733	1.84058	22/12/2018	2:42:05	9725	200.908
0	418	418	0.491943	-0.827881	-0.3479	-1.89258	1.50122	1.94458	22/12/2018	2:42:05	9725	200.625
0	419	419	0.455811	-0.827881	-0.311768	-1.90088	1.46924	1.94995	22/12/2018	2:42:05	9725	200.363
0	420	420	0.527832	-0.803955	-0.299805	-1.89551	1.55981	1.93237	22/12/2018	2:42:06	9726	201.188
0	421	421	0.503906	-0.851807	-0.395996	-1.85864	1.48584	1.90234	22/12/2018	2:42:06	9726	200.047
0	422	422	0.515869	-0.827881	-0.3479	-1.92578	1.54443	1.97974	22/12/2018	2:42:06	9726	199.282
0	423	423	0.503906	-0.851807	-0.407959	-1.89844	1.48975	1.87744	22/12/2018	2:42:06	9726	199.554
0	424	424	0.491943	-0.827881	-0.3479	-1.90723	1.52124	1.94678	22/12/2018	2:42:06	9726	199.494
0	425	425	0.491943	-0.803955	-0.287842	-1.89966	1.51196	1.81934	22/12/2018	2:42:06	9726	200.587
0	426	426	0.515869	-0.839844	-0.371826	-1.8667	1.57056	1.89478	22/12/2018	2:42:06	9726	200.316
0	427	427	0.551758	-0.851807	-0.407959	-1.85156	1.48022	1.9436	22/12/2018	2:42:06	9726	199.163
0	428	428	0.503906	-0.827881	-0.323975	-1.85522	1.51318	1.94824	22/12/2018	2:42:06	9726	199.616
0	429	429	0.491943	-0.851807	-0.407959	-1.8877	1.48071	1.88257	22/12/2018	2:42:06	9726	199.319
0	430	430	0.527832	-0.827881	-0.335938	-1.93677	1.49341	1.85522	22/12/2018	2:42:07	9727	199.149
0	431	431	0.491943	-0.839844	-0.371826	-1.91992	1.46826	1.90356	22/12/2018	2:42:07	9727	199.903
0	432	432	0.491943	-0.839844	-0.371826	-1.90259	1.46411	1.87036	22/12/2018	2:42:07	9727	199.564
0	433	433	0.515869	-0.827881	-0.3479	-1.93823	1.52417	1.90259	22/12/2018	2:42:07	9727	199.648
0	434	434	0.503906	-0.827881	-0.3479	-1.94775	1.5061	1.90527	22/12/2018	2:42:07	9727	199.78
0	435	435	0.503906	-0.827881	-0.3479	-1.90601	1.49854	1.93066	22/12/2018	2:42:07	9727	199.674
0	436	436	0.503906	-0.827881	-0.335938	-1.87451	1.49536	1.91699	22/12/2018	2:42:07	9727	200.071
0	437	437	0.503906	-0.827881	-0.3479	-1.88428	1.52002	1.88745	22/12/2018	2:42:07	9727	199.813
0	438	438	0.503906	-0.827881	-0.3479	-1.88159	1.53027	1.90161	22/12/2018	2:42:07	9727	199.533
0	439	439	0.503906	-0.827881	-0.3479	-1.8562	1.53735	1.89771	22/12/2018	2:42:07	9727	199.586
0	440	440	0.515869	-0.827881	-0.359863	-1.85132	1.51123	1.9248	22/12/2018	2:42:08	9728	199.571
0	441	441	0.587891	-0.815918	-0.311768	-1.82983	1.52759	1.83691	22/12/2018	2:42:08	9728	199.841
0	442	442	0.443848	-0.851807	-0.395996	-1.90088	1.56738	1.8999	22/12/2018	2:42:08	9728	198.524
0	443	443	0.515869	-0.827881	-0.3479	-1.87476	1.53003	1.90625	22/12/2018	2:42:08	9728	197.84
0	444	444	0.431885	-0.827881	-0.311768	-1.86597	1.49316	1.90503	22/12/2018	2:42:08	9728	198.798
0	445	445	0.491943	-0.827881	-0.335938	-1.93579	1.5415	1.79321	22/12/2018	2:42:08	9728	198.824
0	446	446	0.491943	-0.839844	-0.335938	-1.89575	1.70483	1.86206	22/12/2018	2:42:08	9728	198.448
0	447	447	0.467773	-0.815918	-0.287842	-1.88428	1.48413	1.8623	22/12/2018	2:42:08	9728	199.021
0	448	448	0.527832	-0.839844	-0.3479	-1.87988	1.55591	1.93115	22/12/2018	2:42:08	9728	199.127
0	449	449	0.527832	-0.851807	-0.395996	-1.91187	1.5127	1.87573	22/12/2018	2:42:09	9729	197.869
0	450	450	0.491943	-0.839844	-0.323975	-1.90503	1.55225	1.85425	22/12/2018	2:42:09	9729	198.015
0	451	451	0.551758	-0.839844	-0.311768	-1.81616	1.53345	1.88721	22/12/2018	2:42:09	9729	199.346
0	452	452	0.47998	-0.851807	-0.359863	-1.8418	1.52832	1.89282	22/12/2018	2:42:09	9729	199.511
0	453	453	0.527832	-0.803955	-0.275879	-1.87329	1.53662	1.82007	22/12/2018	2:42:09	9729	199.75
0	454	454	0.503906	-0.827881	-0.323975	-1.88599	1.48193	1.88916	22/12/2018	2:42:09	9729	199.875
0	455	455	0.515869	-0.827881	-0.323975	-1.85986	1.50806	1.84424	22/12/2018	2:42:09	9729	199.238
0	456	456	0.443848	-0.86377	-0.395996	-1.88574	1.5061	1.90723	22/12/2018	2:42:09	9729	198.196
0	457	457	0.443848	-0.815918	-0.299805	-1.89111	1.57715	1.93848	22/12/2018	2:42:09	9729	198.083
0	458	458	0.503906	-0.839844	-0.335938	-1.89722	1.53442	1.80371	22/12/2018	2:42:09	9729	198.822
0	459	459	0.515869	-0.851807	-0.371826	-1.9585	1.54639	1.88379	22/12/2018	2:42:10	9730	198.731
0	460	460	0.491943	-0.851807	-0.359863	-1.88965	1.55127	1.82617	22/12/2018	2:42:10	9730	198.426
0	461	461	0.527832	-0.803955	-0.275879	-1.90674	1.54883	1.88525	22/12/2018	2:42:10	9730	199.521
0	462	462	0.455811	-0.839844	-0.335938	-1.88208	1.53882	1.87402	22/12/2018	2:42:10	9730	199.781
0	463	463	0.515869	-0.815918	-0.299805	-1.90527	1.51245	1.96948	22/12/2018	2:42:10	9730	199.494
0	464	464	0.491943	-0.827881	-0.323975	-1.91895	1.48242	1.89282	22/12/2018	2:42:10	9730	199.912
0	465	465	0.527832	-0.851807	-0.359863	-1.92529	1.5376	1.90356	22/12/2018	2:42:10	9730	199.504
0	466	466	0.467773	-0.839844	-0.3479	-1.83252	1.48438	1.91968	22/12/2018	2:42:10	9730	199.321
0	467	467	0.527832	-0.839844	-0.3479	-1.91309	1.50244	1.88745	22/12/2018	2:42:10	9730	199.351
0	468	468	0.551758	-0.827881	-0.323975	-1.90967	1.53345	1.87305	22/12/2018	2:42:10	9730	199.913
0	469	469	0.491943	-0.815918	-0.311768	-1.84106	1.54175	1.90063	22/12/2018	2:42:11	9731	199.524
0	470	470	0.503906	-0.851807	-0.359863	-1.87231	1.48145	1.82275	22/12/2018	2:42:11	9731	198.853
0	471	471	0.47998	-0.839844	-0.3479	-1.90747	1.49878	1.81567	22/12/2018	2:42:11	9731	198.376
0	472	472	0.539795	-0.851807	-0.335938	-1.92114	1.49243	1.8335	22/12/2018	2:42:11	9731	198.738
0	473	473	0.515869	-0.791992	-0.203857	-1.87451	1.5625	1.78589	22/12/2018	2:42:11	9731	200.324
0	474	474	0.503906	-0.851807	-0.3479	-1.85181	1.58887	1.9126	22/12/2018	2:42:11	9731	200.103
0	475	475	0.503906	-0.839844	-0.3479	-1.88379	1.54053	1.86572	22/12/2018	2:42:11	9731	198.532
0	476	476	0.503906	-0.851807	-0.335938	-1.8269	1.50513	1.91943	22/12/2018	2:42:11	9731	198.528
0	477	477	0.503906	-0.839844	-0.3479	-1.84473	1.54907	1.86938	22/12/2018	2:42:11	9731	198.408
0	478	478	0.455811	-0.839844	-0.335938	-1.90112	1.57227	1.9126	22/12/2018	2:42:11	9731	198.192
0	479	479	0.491943	-0.839844	-0.3479	-1.85718	1.52368	1.8999	22/12/2018	2:42:12	9732	198.468
0	480	480	0.47998	-0.827881	-0.299805	-1.89624	1.5791	1.85498	22/12/2018	2:42:12	9732	199.088
0	481	481	0.47998	-0.815918	-0.311768	-1.93262	1.57935	1.84619	22/12/2018	2:42:12	9732	199.627
0	482	482	0.515869	-0.851807	-0.371826	-1.88989	1.52368	1.8396	22/12/2018	2:42:12	9732	198.72
0	483	483	0.47998	-0.839844	-0.3479	-1.896	1.53955	1.89966	22/12/2018	2:42:12	9732	198.573
0	484	484	0.515869	-0.827881	-0.323975	-1.90674	1.55054	1.94092	22/12/2018	2:42:12	9732	199.24
0	485	485	0.503906	-0.827881	-0.335938	-1.85718	1.48901	1.90259	22/12/2018	2:42:12	9732	199.611
0	486	486	0.515869	-0.827881	-0.323975	-1.85474	1.50977	1.84253	22/12/2018	2:42:12	9732	200.01
0	487	487	0.455811	-0.827881	-0.335938	-1.87476	1.52637	1.94678	22/12/2018	2:42:12	9732	200.187
0	488	488	0.467773	-0.791992	-0.23999	-1.89844	1.51904	1.91772	22/12/2018	2:42:12	9732	200.863
0	489	489	0.515869	-0.839844	-0.323975	-1.8772	1.50415	1.95264	22/12/2018	2:42:13	9733	201.348
0	490	490	0.515869	-0.839844	-0.3479	-1.89551	1.50146	1.93481	22/12/2018	2:42:13	9733	200.348
0	491	491	0.515869	-0.815918	-0.323975	-1.89917	1.46362	1.8811	22/12/2018	2:42:13	9733	199.921
0	492	492	0.503906	-0.803955	-0.263916	-1.89673	1.52759	1.84058	22/12/2018	2:42:13	9733	200.929
0	493	493	0.503906	-0.827881	-0.3479	-1.87256	1.52441	1.91089	22/12/2018	2:42:13	9733	200.6
0	494	494	0.503906	-0.827881	-0.335938	-1.89648	1.55176	1.9126	22/12/2018	2:42:13	9733	199.847
0	495	495	0.47998	-0.839844	-0.335938	-1.91089	1.56274	1.84521	22/12/2018	2:42:13	9733	199.661
0	496	496	0.515869	-0.839844	-0.371826	-1.86377	1.55151	1.92773	22/12/2018	2:42:13	9733	199.433
0	497	497	0.443848	-0.815918	-0.323975	-1.89746	1.53589	1.95728	22/12/2018	2:42:13	9733	199.354
0	498	498	0.491943	-0.839844	-0.335938	-1.8938	1.50171	1.91699	22/12/2018	2:42:13	9733	199.707
0	499	499	0.527832	-0.86377	-0.431885	-1.91235	1.48682	1.86133	22/12/2018	2:42:14	9734	198.695
0	500	500	0.503906	-0.815918	-0.323975	-1.89063	1.46875	1.9502	22/12/2018	2:42:14	9734	199.166
0	501	501	0.515869	-0.827881	-0.3479	-1.87646	1.49731	1.89014	22/12/2018	2:42:14	9734	200.42
0	502	502	0.515869	-0.851807	-0.395996	-1.93286	1.521	1.85425	22/12/2018	2:42:14	9734	199.718
0	503	503	0.491943	-0.815918	-0.311768	-1.89624	1.5791	1.91504	22/12/2018	2:42:14	9734	200.15
0	504	504	0.467773	-0.839844	-0.3479	-1.91113	1.46265	1.97168	22/12/2018	2:42:14	9734	200.573
0	505	505	0.515869	-0.839844	-0.371826	-1.89624	1.51343	1.92603	22/12/2018	2:42:14	9734	200.311
0	506	506	0.515869	-0.827881	-0.371826	-1.89038	1.49951	1.91064	22/12/2018	2:42:14	9734	200.019
0	507	507	0.527832	-0.803955	-0.299805	-1.92432	1.48584	1.96558	22/12/2018	2:42:14	9734	201.029
0	508	508	0.539795	-0.851807	-0.395996	-1.89038	1.49951	1.93994	22/12/2018	2:42:14	9734	201.459
0	509	509	0.491943	-0.851807	-0.407959	-1.9187	1.47852	1.97339	22/12/2018	2:42:15	9735	200.285
0	510	510	0.491943	-0.851807	-0.383789	-1.85059	1.46997	1.87842	22/12/2018	2:42:15	9735	199.989
0	511	511	0.503906	-0.827881	-0.335938	-1.92944	1.44824	1.91602	22/12/2018	2:42:15	9735	200.963
0	512	512	0.527832	-0.839844	-0.383789	-1.90625	1.46387	2.00415	22/12/2018	2:42:15	9735	201.149
0	513	513	0.491943	-0.827881	-0.359863	-1.87183	1.50537	1.92773	22/12/2018	2:42:15	9735	200.747
0	514	514	0.503906	-0.839844	-0.383789	-1.84277	1.50928	1.8999	22/12/2018	2:42:15	9735	200.547
0	515	515	0.491943	-0.791992	-0.299805	-1.86914	1.48804	1.92139	22/12/2018	2:42:15	9735	200.747
0	516	516	0.575928	-0.839844	-0.383789	-1.88159	1.49219	1.92065	22/12/2018	2:42:15	9735	201.074
0	517	517	0.47998	-0.827881	-0.335938	-1.88184	1.46802	1.91406	22/12/2018	2:42:15	9735	200.388
0	518	518	0.503906	-0.851807	-0.395996	-1.88306	1.48901	1.90088	22/12/2018	2:42:16	9736	199.915
0	519	519	0.443848	-0.827881	-0.335938	-1.90869	1.48853	1.80933	22/12/2018	2:42:16	9736	199.816
0	520	520	0.515869	-0.827881	-0.3479	-1.8811	1.45264	1.87915	22/12/2018	2:42:16	9736	200.441
0	521	521	0.527832	-0.827881	-0.371826	-1.86133	1.50342	1.83887	22/12/2018	2:42:16	9736	200.257
0	522	522	0.491943	-0.815918	-0.323975	-1.88867	1.46338	1.97534	22/12/2018	2:42:16	9736	200.275
0	523	523	0.47998	-0.827881	-0.383789	-1.88501	1.45776	1.91968	22/12/2018	2:42:16	9736	199.564
0	524	524	0.47998	-0.839844	-0.359863	-1.84912	1.50781	1.91406	22/12/2018	2:42:16	9736	199.103
0	525	525	0.515869	-0.827881	-0.359863	-1.91479	1.46631	1.89014	22/12/2018	2:42:16	9736	199.848
0	526	526	0.515869	-0.815918	-0.335938	-1.88574	1.51147	1.87891	22/12/2018	2:42:16	9736	200.26
0	527	527	0.455811	-0.827881	-0.335938	-1.93018	1.50171	1.83179	22/12/2018	2:42:16	9736	200.712
0	528	528	0.491943	-0.839844	-0.371826	-1.87427	1.4834	1.87549	22/12/2018	2:42:17	9737	200.169
0	529	529	0.551758	-0.839844	-0.371826	-1.8689	1.4502	1.875	22/12/2018	2:42:17	9737	199.92
0	530	530	0.515869	-0.839844	-0.371826	-1.84985	1.48389	1.90527	22/12/2018	2:42:17	9737	199.908
0	531	531	0.503906	-0.815918	-0.299805	-1.8501	1.48364	1.9707	22/12/2018	2:42:17	9737	200.787
0	532	532	0.491943	-0.827881	-0.359863	-1.88818	1.48535	1.9707	22/12/2018	2:42:17	9737	201.032
0	533	533	0.503906	-0.851807	-0.407959	-1.85083	1.47192	1.82349	22/12/2018	2:42:17	9737	200.042
0	534	534	0.527832	-0.815918	-0.311768	-1.90405	1.52783	1.91943	22/12/2018	2:42:17	9737	201.256
0	535	535	0.527832	-0.839844	-0.383789	-1.88306	1.48682	1.98706	22/12/2018	2:42:17	9737	201.357
0	536	536	0.47998	-0.851807	-0.407959	-1.90308	1.50684	1.9646	22/12/2018	2:42:17	9737	200.04
0	537	537	0.47998	-0.827881	-0.335938	-1.89453	1.54102	1.94678	22/12/2018	2:42:17	9737	200.228
0	538	538	0.491943	-0.839844	-0.359863	-1.89233	1.4978	2.07031	22/12/2018	2:42:18	9738	200.75
0	539	539	0.491943	-0.815918	-0.287842	-1.8772	1.54565	1.85522	22/12/2018	2:42:18	9738	201.471
0	540	540	0.503906	-0.851807	-0.419922	-1.85205	1.49072	1.92065	22/12/2018	2:42:18	9738	200.778
0	541	541	0.491943	-0.839844	-0.371826	-1.86475	1.53271	1.94116	22/12/2018	2:42:18	9738	199.446
0	542	542	0.467773	-0.815918	-0.323975	-1.89478	1.48096	1.93945	22/12/2018	2:42:18	9738	200.197
0	543	543	0.503906	-0.839844	-0.359863	-1.86938	1.49512	1.896	22/12/2018	2:42:18	9738	200.442
0	544	544	0.515869	-0.851807	-0.407959	-1.88403	1.54028	1.90161	22/12/2018	2:42:18	9738	199.266
0	545	545	0.47998	-0.827881	-0.3479	-1.85449	1.47729	1.84888	22/12/2018	2:42:18	9738	199.654
0	546	546	0.491943	-0.827881	-0.335938	-1.90088	1.53467	1.89722	22/12/2018	2:42:18	9738	200.493
0	547	547	0.503906	-0.815918	-0.311768	-1.89429	1.47388	1.91333	22/12/2018	2:42:18	9738	200.945
0	548	548	0.515869	-0.803955	-0.287842	-1.91113	1.4939	1.92334	22/12/2018	2:42:19	9739	201.403
0	549	549	0.47998	-0.851807	-0.395996	-1.90601	1.53296	1.99023	22/12/2018	2:42:19	9739	200.298
0	550	550	0.455811	-0.827881	-0.3479	-1.87012	1.43823	1.91602	22/12/2018	2:42:19	9739	199.436
0	551	551	0.527832	-0.803955	-0.287842	-1.854	1.46509	1.8728	22/12/2018	2:42:19	9739	200.944
0	552	552	0.455811	-0.839844	-0.371826	-1.88379	1.47339	1.86133	22/12/2018	2:42:19	9739	200.696
0	553	553	0.527832	-0.815918	-0.311768	-1.93628	1.48096	1.88184	22/12/2018	2:42:19	9739	200.52
0	554	554	0.467773	-0.827881	-0.359863	-1.94531	1.52466	1.93579	22/12/2018	2:42:19	9739	200.549
0	555	555	0.515869	-0.851807	-0.383789	-1.90039	1.45703	1.8938	22/12/2018	2:42:19	9739	199.613
0	556	556	0.491943	-0.815918	-0.323975	-1.91797	1.46484	1.84424	22/12/2018	2:42:19	9739	200.031
0	557	557	0.527832	-0.815918	-0.323975	-1.89478	1.44995	1.92334	22/12/2018	2:42:19	9739	201.013
0	558	558	0.503906	-0.86377	-0.419922	-1.91821	1.46655	1.85938	22/12/2018	2:42:20	9740	200.095
0	559	559	0.491943	-0.815918	-0.323975	-1.89014	1.45996	1.88379	22/12/2018	2:42:20	9740	199.895
0	560	560	0.503906	-0.839844	-0.359863	-1.86035	1.45166	1.88843	22/12/2018	2:42:20	9740	200.829
0	561	561	0.515869	-0.839844	-0.371826	-1.89185	1.42896	1.96631	22/12/2018	2:42:20	9740	200.43
0	562	562	0.491943	-0.851807	-0.407959	-1.8811	1.48364	1.8999	22/12/2018	2:42:20	9740	200.11
0	563	563	0.491943	-0.803955	-0.275879	-1.92041	1.51147	1.88013	22/12/2018	2:42:20	9740	201.115
0	564	564	0.515869	-0.839844	-0.335938	-1.89258	1.50317	1.99878	22/12/2018	2:42:20	9740	202.242
0	565	565	0.491943	-0.839844	-0.3479	-1.9585	1.54614	1.99146	22/12/2018	2:42:20	9740	201.765
0	566	566	0.503906	-0.815918	-0.299805	-1.88867	1.53198	1.99927	22/12/2018	2:42:20	9740	202.303
0	567	567	0.491943	-0.839844	-0.359863	-1.89673	1.48608	1.96191	22/12/2018	2:42:20	9740	201.947
0	568	568	0.539795	-0.827881	-0.3479	-1.85693	1.51489	1.95166	22/12/2018	2:42:21	9741	201.602
0	569	569	0.47998	-0.827881	-0.3479	-1.83398	1.47241	1.9834	22/12/2018	2:42:21	9741	201.81
0	570	570	0.503906	-0.815918	-0.299805	-1.89771	1.49976	2.01563	22/12/2018	2:42:21	9741	201.875
0	571	571	0.491943	-0.839844	-0.359863	-1.91211	1.45435	1.91797	22/12/2018	2:42:21	9741	202.038
0	572	572	0.527832	-0.839844	-0.3479	-1.89038	1.46338	1.90161	22/12/2018	2:42:21	9741	201.67
0	573	573	0.527832	-0.803955	-0.287842	-1.89624	1.47412	1.89014	22/12/2018	2:42:21	9741	202.471
0	574	574	0.503906	-0.839844	-0.335938	-1.89624	1.47925	1.87036	22/12/2018	2:42:21	9741	202.38
0	575	575	0.47998	-0.851807	-0.383789	-1.89258	1.50317	2.00415	22/12/2018	2:42:21	9741	200.788
0	576	576	0.515869	-0.839844	-0.359863	-1.87036	1.50879	1.99146	22/12/2018	2:42:21	9741	200.343
0	577	577	0.491943	-0.86377	-0.407959	-1.9231	1.4978	1.92773	22/12/2018	2:42:22	9742	200.332
0	578	578	0.503906	-0.827881	-0.311768	-1.86719	1.51904	1.9187	22/12/2018	2:42:22	9742	200.574
0	579	579	0.515869	-0.827881	-0.335938	-1.92603	1.5188	1.92505	22/12/2018	2:42:22	9742	201.505
0	580	580	0.515869	-0.827881	-0.359863	-1.9082	1.50708	1.95923	22/12/2018	2:42:22	9742	201.292
0	581	581	0.503906	-0.827881	-0.335938	-1.86572	1.48608	1.99512	22/12/2018	2:42:22	9742	201.219
0	582	582	0.515869	-0.827881	-0.323975	-1.86182	1.54639	1.86133	22/12/2018	2:42:22	9742	201.519
0	583	583	0.539795	-0.827881	-0.311768	-1.88525	1.53564	1.9519	22/12/2018	2:42:22	9742	201.808
0	584	584	0.491943	-0.827881	-0.311768	-1.84937	1.50757	1.99927	22/12/2018	2:42:22	9742	201.912
0	585	585	0.503906	-0.875977	-0.419922	-1.86816	1.46411	1.9502	22/12/2018	2:42:22	9742	200.733
0	586	586	0.527832	-0.851807	-0.371826	-1.90527	1.51416	1.96069	22/12/2018	2:42:22	9742	200.043
0	587	587	0.47998	-0.851807	-0.359863	-1.87695	1.54004	1.89087	22/12/2018	2:42:23	9743	200.301
0	588	588	0.515869	-0.839844	-0.359863	-1.89624	1.47559	1.9187	22/12/2018	2:42:23	9743	200.305
0	589	589	0.467773	-0.827881	-0.335938	-1.93799	1.44678	1.92432	22/12/2018	2:42:23	9743	200.732
0	590	590	0.551758	-0.803955	-0.287842	-1.89258	1.54102	1.92407	22/12/2018	2:42:23	9743	201.491
0	591	591	0.515869	-0.839844	-0.371826	-1.89673	1.52222	1.91943	22/12/2018	2:42:23	9743	201.061
0	592	592	0.491943	-0.839844	-0.359863	-1.90479	1.54688	1.854	22/12/2018	2:42:23	9743	200.073
0	593	593	0.491943	-0.827881	-0.335938	-1.91382	1.5127	2.03735	22/12/2018	2:42:23	9743	200.437
0	594	594	0.503906	-0.851807	-0.359863	-1.92993	1.49268	1.94751	22/12/2018	2:42:23	9743	200.518
0	595	595	0.503906	-0.791992	-0.263916	-1.87231	1.47974	1.87402	22/12/2018	2:42:23	9743	201.423
0	596	596	0.539795	-0.815918	-0.311768	-1.88159	1.4939	1.96631	22/12/2018	2:42:23	9743	202.163
0	597	597	0.455811	-0.851807	-0.383789	-1.94727	1.52808	1.92139	22/12/2018	2:42:24	9744	200.767
0	598	598	0.47998	-0.803955	-0.287842	-1.91431	1.4939	1.93945	22/12/2018	2:42:24	9744	200.942
0	599	599	0.587891	-0.803955	-0.263916	-1.88721	1.50122	1.98535	22/12/2018	2:42:24	9744	202.612
0	600	600	0.443848	-0.815918	-0.311768	-1.89771	1.50684	1.92847	22/12/2018	2:42:24	9744	202.104
0	601	601	0.527832	-0.851807	-0.371826	-1.87476	1.53149	1.95972	22/12/2018	2:42:24	9744	200.727
0	602	602	0.503906	-0.839844	-0.383789	-1.9292	1.48438	1.875	22/12/2018	2:42:24	9744	199.865
0	603	603	0.515869	-0.815918	-0.299805	-1.85474	1.50806	1.93311	22/12/2018	2:42:24	9744	200.623
0	604	604	0.503906	-0.851807	-0.383789	-1.86987	1.53613	1.92407	22/12/2018	2:42:24	9744	200.446
0	605	605	0.467773	-0.827881	-0.323975	-1.90649	1.5105	1.92969	22/12/2018	2:42:24	9744	199.598
0	606	606	0.527832	-0.815918	-0.299805	-1.94043	1.52637	1.91333	22/12/2018	2:42:24	9744	200.555
0	607	607	0.503906	-0.839844	-0.371826	-1.89136	1.48755	1.87573	22/12/2018	2:42:25	9745	200.26
0	608	608	0.455811	-0.803955	-0.287842	-1.9397	1.48462	1.85864	22/12/2018	2:42:25	9745	200.501
0	609	609	0.515869	-0.815918	-0.311768	-1.896	1.54468	1.88379	22/12/2018	2:42:25	9745	200.972
0	610	610	0.527832	-0.851807	-0.407959	-1.94141	1.4834	1.90381	22/12/2018	2:42:25	9745	199.793
0	611	611	0.491943	-0.851807	-0.383789	-1.91309	1.47144	1.95728	22/12/2018	2:42:25	9745	198.921
0	612	612	0.515869	-0.887939	-0.47998	-1.90088	1.53271	2.0625	22/12/2018	2:42:25	9745	198.291
0	613	613	0.527832	-0.815918	-0.299805	-1.90454	1.54004	1.89185	22/12/2018	2:42:25	9745	199.477
0	614	614	0.503906	-0.827881	-0.335938	-1.90747	1.52832	1.87036	22/12/2018	2:42:25	9745	201.435
0	615	615	0.539795	-0.803955	-0.263916	-1.92041	1.50464	1.94312	22/12/2018	2:42:25	9745	201.995
0	616	616	0.455811	-0.827881	-0.335938	-1.92041	1.50464	1.96631	22/12/2018	2:42:25	9745	202.174
0	617	617	0.515869	-0.827881	-0.335938	-1.93042	1.53418	1.96631	22/12/2018	2:42:26	9746	201.374
0	618	618	0.503906	-0.851807	-0.407959	-1.91162	1.50391	2.00049	22/12/2018	2:42:26	9746	200.713
0	619	619	0.515869	-0.851807	-0.419922	-1.89893	1.49658	1.8938	22/12/2018	2:42:26	9746	200.185
0	620	620	0.491943	-0.803955	-0.299805	-1.90039	1.45679	2.01953	22/12/2018	2:42:26	9746	201.775
0	621	621	0.503906	-0.827881	-0.3479	-1.91016	1.51245	2.01489	22/12/2018	2:42:26	9746	202.589
0	622	622	0.467773	-0.839844	-0.371826	-1.89624	1.47217	2.00415	22/12/2018	2:42:26	9746	201.736
0	623	623	0.503906	-0.839844	-0.3479	-1.87012	1.4707	1.99585	22/12/2018	2:42:26	9746	201.739
0	624	624	0.527832	-0.827881	-0.3479	-1.91382	1.5127	1.99951	22/12/2018	2:42:26	9746	202.265
0	625	625	0.503906	-0.851807	-0.383789	-1.87476	1.53149	1.96533	22/12/2018	2:42:26	9746	201.845
0	626	626	0.503906	-0.827881	-0.335938	-1.88525	1.49585	1.96729	22/12/2018	2:42:26	9746	201.699
0	627	627	0.47998	-0.803955	-0.275879	-1.90967	1.5332	1.94824	22/12/2018	2:42:27	9747	202.562
0	628	628	0.443848	-0.827881	-0.3479	-1.88843	1.49414	1.97168	22/12/2018	2:42:27	9747	201.755
0	629	629	0.455811	-0.791992	-0.251953	-1.87915	1.51465	1.90356	22/12/2018	2:42:27	9747	201.485
0	630	630	0.503906	-0.86377	-0.419922	-1.91626	1.49536	1.98608	22/12/2018	2:42:27	9747	200.799
0	631	631	0.491943	-0.839844	-0.3479	-1.88159	1.4939	1.9126	22/12/2018	2:42:27	9747	200.004
0	632	632	0.527832	-0.791992	-0.23999	-1.91846	1.50952	1.90356	22/12/2018	2:42:27	9747	201.816
0	633	633	0.443848	-0.839844	-0.359863	-1.89648	1.5481	1.90356	22/12/2018	2:42:27	9747	201.518
0	634	634	0.503906	-0.827881	-0.335938	-1.92944	1.54639	1.97266	22/12/2018	2:42:27	9747	200.299
0	635	635	0.503906	-0.839844	-0.359863	-1.90771	1.53149	2.01465	22/12/2018	2:42:27	9747	200.577
0	636	636	0.503906	-0.815918	-0.335938	-1.89868	1.52417	1.90063	22/12/2018	2:42:28	9748	200.339
0	637	637	0.515869	-0.815918	-0.299805	-1.92505	1.50146	1.94019	22/12/2018	2:42:28	9748	200.977
0	638	638	0.491943	-0.827881	-0.359863	-1.93921	1.50708	1.96729	22/12/2018	2:42:28	9748	200.805
0	639	639	0.515869	-0.815918	-0.299805	-1.93457	1.51538	1.93579	22/12/2018	2:42:28	9748	200.954
0	640	640	0.491943	-0.827881	-0.3479	-1.90625	1.50415	1.91504	22/12/2018	2:42:28	9748	201.068
0	641	641	0.491943	-0.839844	-0.371826	-1.91797	1.50098	1.90527	22/12/2018	2:42:28	9748	200.009
0	642	642	0.503906	-0.803955	-0.299805	-1.90283	1.50366	1.9375	22/12/2018	2:42:28	9748	200.785
0	643	643	0.47998	-0.815918	-0.287842	-1.92212	1.50977	1.93579	22/12/2018	2:42:28	9748	201.893
0	644	644	0.515869	-0.827881	-0.335938	-1.88354	1.50269	1.91089	22/12/2018	2:42:28	9748	201.577
0	645	645	0.515869	-0.86377	-0.419922	-1.8811	1.48364	1.91333	22/12/2018	2:42:28	9748	200.255
0	646	646	0.503906	-0.815918	-0.335938	-1.89966	1.47241	1.9314	22/12/2018	2:42:29	9749	200.316
0	647	647	0.515869	-0.839844	-0.371826	-1.89209	1.5271	2.03442	22/12/2018	2:42:29	9749	201.176
0	648	648	0.515869	-0.827881	-0.335938	-1.91943	1.49072	1.94678	22/12/2018	2:42:29	9749	201.467
0	649	649	0.491943	-0.815918	-0.311768	-1.93921	1.47437	1.90894	22/12/2018	2:42:29	9749	202.15
0	650	650	0.491943	-0.815918	-0.323975	-1.91113	1.49536	1.96289	22/12/2018	2:42:29	9749	202.457
0	651	651	0.503906	-0.839844	-0.383789	-1.87842	1.49878	2.00659	22/12/2018	2:42:29	9749	202.096
0	652	652	0.527832	-0.827881	-0.359863	-1.92773	1.44971	1.97632	22/12/2018	2:42:29	9749	201.985
0	653	653	0.515869	-0.839844	-0.371826	-1.90259	1.50024	1.9707	22/12/2018	2:42:29	9749	202.285
0	654	654	0.503906	-0.815918	-0.335938	-1.89429	1.43604	1.96997	22/12/2018	2:42:29	9749	202.739
0	655	655	0.503906	-0.827881	-0.371826	-1.88232	1.43701	2.01025	22/12/2018	2:42:29	9749	202.627
0	656	656	0.503906	-0.827881	-0.359863	-1.93677	1.42773	1.96021	22/12/2018	2:42:30	9750	202.197
0	657	657	0.491943	-0.827881	-0.371826	-1.96704	1.41211	2.00317	22/12/2018	2:42:30	9750	202.153
0	658	658	0.503906	-0.827881	-0.359863	-1.89624	1.41016	1.98682	22/12/2018	2:42:30	9750	202.087
0	659	659	0.491943	-0.803955	-0.299805	-1.93848	1.4917	1.91089	22/12/2018	2:42:30	9750	202.955
0	660	660	0.515869	-0.827881	-0.3479	-1.94092	1.4729	1.89526	22/12/2018	2:42:30	9750	203.036
0	661	661	0.491943	-0.839844	-0.407959	-1.87207	1.44165	1.95557	22/12/2018	2:42:30	9750	201.624
0	662	662	0.515869	-0.827881	-0.335938	-1.93481	1.45361	1.9646	22/12/2018	2:42:30	9750	201.916
0	663	663	0.503906	-0.815918	-0.335938	-1.93018	1.43774	1.9397	22/12/2018	2:42:30	9750	202.784
0	664	664	0.503906	-0.851807	-0.407959	-1.9165	1.46802	1.96729	22/12/2018	2:42:30	9750	201.871
0	665	665	0.503906	-0.827881	-0.359863	-1.89893	1.42773	1.94116	22/12/2018	2:42:30	9750	201.872
0	666	666	0.491943	-0.827881	-0.371826	-1.89673	1.38452	1.96655	22/12/2018	2:42:31	9751	202.451
0	667	667	0.503906	-0.815918	-0.3479	-1.88403	1.40796	1.9585	22/12/2018	2:42:31	9751	202.48
0	668	668	0.503906	-0.827881	-0.371826	-1.93726	1.43091	2.00488	22/12/2018	2:42:31	9751	202.739
0	669	669	0.503906	-0.827881	-0.359863	-1.86475	1.46875	1.96362	22/12/2018	2:42:31	9751	202.714
0	670	670	0.503906	-0.815918	-0.3479	-1.95728	1.45459	1.97974	22/12/2018	2:42:31	9751	203.039
0	671	671	0.503906	-0.827881	-0.359863	-1.97998	1.45923	1.98242	22/12/2018	2:42:31	9751	202.972
0	672	672	0.503906	-0.827881	-0.359863	-1.94165	1.38501	1.97998	22/12/2018	2:42:31	9751	202.665
0	673	673	0.503906	-0.815918	-0.3479	-1.92139	1.42529	1.96216	22/12/2018	2:42:31	9751	202.526
0	674	674	0.503906	-0.827881	-0.359863	-1.9082	1.50537	2.0166	22/12/2018	2:42:31	9751	202.086
0	675	675	0.503906	-0.827881	-0.359863	-1.91846	1.43701	1.92969	22/12/2018	2:42:31	9751	201.795
0	676	676	0.503906	-0.815918	-0.3479	-1.91211	1.44873	1.95825	22/12/2018	2:42:32	9752	201.707
0	677	677	0.467773	-0.791992	-0.287842	-1.87622	1.49023	1.927	22/12/2018	2:42:32	9752	202.731
0	678	678	0.623779	-0.803955	-0.287842	-1.93896	1.53833	1.93384	22/12/2018	2:42:32	9752	204.034
0	679	679	0.527832	-0.827881	-0.359863	-1.94238	1.50049	1.95728	22/12/2018	2:42:32	9752	203.644
0	680	680	0.503906	-0.827881	-0.359863	-1.95435	1.46509	1.91235	22/12/2018	2:42:32	9752	202.188
0	681	681	0.515869	-0.827881	-0.3479	-1.84546	1.42627	2.05347	22/12/2018	2:42:32	9752	202.088
0	682	682	0.491943	-0.827881	-0.335938	-1.8877	1.4082	1.97192	22/12/2018	2:42:32	9752	202.259
0	683	683	0.515869	-0.827881	-0.359863	-1.91138	1.39893	1.96582	22/12/2018	2:42:32	9752	202.075
0	684	684	0.503906	-0.827881	-0.335938	-1.91528	1.44531	1.97534	22/12/2018	2:42:32	9752	202.055
0	685	685	0.503906	-0.827881	-0.359863	-1.92163	1.46313	1.88208	22/12/2018	2:42:32	9752	201.968
0	686	686	0.503906	-0.827881	-0.3479	-1.90234	1.49316	1.96802	22/12/2018	2:42:33	9753	201.91
0	687	687	0.503906	-0.827881	-0.3479	-1.90601	1.49854	1.92505	22/12/2018	2:42:33	9753	201.317
0	688	688	0.503906	-0.827881	-0.3479	-1.87622	1.45752	1.82544	22/12/2018	2:42:33	9753	200.846
0	689	689	0.515869	-0.827881	-0.3479	-1.92236	1.45142	1.89111	22/12/2018	2:42:33	9753	200.75
0	690	690	0.503906	-0.827881	-0.3479	-1.88477	1.45947	1.91431	22/12/2018	2:42:33	9753	200.408
0	691	691	0.503906	-0.815918	-0.335938	-1.91479	1.46631	1.84326	22/12/2018	2:42:33	9753	200.514
0	692	692	0.527832	-0.875977	-0.419922	-1.88477	1.52686	1.89868	22/12/2018	2:42:33	9753	199.758
0	693	693	0.431885	-0.803955	-0.263916	-1.88037	1.50244	1.98071	22/12/2018	2:42:33	9753	200.276
0	694	694	0.539795	-0.839844	-0.335938	-1.89038	1.56519	1.94556	22/12/2018	2:42:33	9753	201.491
0	695	695	0.47998	-0.839844	-0.359863	-1.86572	1.55518	1.94995	22/12/2018	2:42:33	9753	200.945
0	696	696	0.491943	-0.86377	-0.419922	-1.89307	1.54785	1.97974	22/12/2018	2:42:34	9754	199.974
0	697	697	0.491943	-0.827881	-0.335938	-1.95728	1.48779	1.9187	22/12/2018	2:42:34	9754	200.564
0	698	698	0.503906	-0.827881	-0.335938	-1.87183	1.53467	1.98779	22/12/2018	2:42:34	9754	201.79
0	699	699	0.503906	-0.839844	-0.359863	-1.89478	1.41895	1.96484	22/12/2018	2:42:34	9754	201.566
0	700	700	0.491943	-0.827881	-0.3479	-1.90039	1.46021	1.99414	22/12/2018	2:42:34	9754	201.417
0	701	701	0.491943	-0.827881	-0.335938	-1.90039	1.46021	1.93481	22/12/2018	2:42:34	9754	201.763
0	702	702	0.503906	-0.827881	-0.3479	-1.8938	1.46875	1.93506	22/12/2018	2:42:34	9754	201.769
0	703	703	0.503906	-0.827881	-0.3479	-1.87354	1.4729	1.9502	22/12/2018	2:42:34	9754	201.726
0	704	704	0.503906	-0.827881	-0.3479	-1.91284	1.49561	1.91699	22/12/2018	2:42:34	9754	201.614
0	705	705	0.503906	-0.827881	-0.335938	-1.91211	1.45264	1.93408	22/12/2018	2:42:35	9755	201.36
0	706	706	0.503906	-0.827881	-0.3479	-1.88647	1.49072	1.91602	22/12/2018	2:42:35	9755	201.098
0	707	707	0.443848	-0.827881	-0.323975	-1.90942	1.49731	1.92065	22/12/2018	2:42:35	9755	200.84
0	708	708	0.527832	-0.851807	-0.359863	-1.90332	1.51733	1.93945	22/12/2018	2:42:35	9755	200.486
0	709	709	0.467773	-0.839844	-0.359863	-1.95581	1.52344	1.93481	22/12/2018	2:42:35	9755	199.669
0	710	710	0.515869	-0.827881	-0.287842	-1.89209	1.53052	1.9502	22/12/2018	2:42:35	9755	200.234
0	711	711	0.467773	-0.827881	-0.299805	-1.90137	1.50854	1.92236	22/12/2018	2:42:35	9755	200.886
0	712	712	0.491943	-0.887939	-0.443848	-1.95898	1.52222	1.85938	22/12/2018	2:42:35	9755	198.893
0	713	713	0.491943	-0.815918	-0.287842	-1.88867	1.53931	1.8208	22/12/2018	2:42:35	9755	199.016
0	714	714	0.503906	-0.827881	-0.311768	-1.89917	1.47095	1.82544	22/12/2018	2:42:35	9755	200.488
0	715	715	0.503906	-0.839844	-0.335938	-1.88525	1.49414	1.96167	22/12/2018	2:42:36	9756	200.013
0	716	716	0.503906	-0.851807	-0.359863	-1.86792	1.53296	1.85132	22/12/2018	2:42:36	9756	199.643
0	717	717	0.503906	-0.839844	-0.323975	-1.95215	1.52002	1.92334	22/12/2018	2:42:36	9756	199.785
0	718	718	0.491943	-0.815918	-0.311768	-1.89307	1.51343	1.9502	22/12/2018	2:42:36	9756	200.533
0	719	719	0.503906	-0.839844	-0.3479	-1.98218	1.5354	1.9375	22/12/2018	2:42:36	9756	200.663
0	720	720	0.491943	-0.827881	-0.311768	-1.87842	1.53003	2.00049	22/12/2018	2:42:36	9756	200.844
0	721	721	0.563965	-0.803955	-0.275879	-1.90479	1.51074	1.92334	22/12/2018	2:42:36	9756	201.66
0	722	722	0.503906	-0.815918	-0.311768	-1.92749	1.48267	1.94116	22/12/2018	2:42:36	9756	201.919
0	723	723	0.551758	-0.839844	-0.359863	-1.86304	1.50342	1.92773	22/12/2018	2:42:36	9756	201.17
0	724	724	0.455811	-0.86377	-0.407959	-1.87891	1.48193	1.87915	22/12/2018	2:42:36	9756	199.837
0	725	725	0.515869	-0.815918	-0.287842	-1.90674	1.51245	1.91333	22/12/2018	2:42:37	9757	200.726
0	726	726	0.491943	-0.827881	-0.311768	-1.87354	1.47461	1.8811	22/12/2018	2:42:37	9757	201.715
0	727	727	0.47998	-0.851807	-0.371826	-1.90527	1.54834	2.01465	22/12/2018	2:42:37	9757	200.858
0	728	728	0.563965	-0.815918	-0.299805	-1.86523	1.54834	1.94751	22/12/2018	2:42:37	9757	201.475
0	729	729	0.455811	-0.827881	-0.3479	-1.91406	1.51978	1.97607	22/12/2018	2:42:37	9757	201.573
0	730	730	0.443848	-0.86377	-0.371826	-1.88696	1.53027	1.93115	22/12/2018	2:42:37	9757	200.706
0	731	731	0.515869	-0.839844	-0.359863	-1.90356	1.44849	1.94019	22/12/2018	2:42:37	9757	200.909
0	732	732	0.47998	-0.827881	-0.311768	-1.91016	1.47632	2.00146	22/12/2018	2:42:37	9757	201.571
0	733	733	0.491943	-0.827881	-0.3479	-1.86572	1.52417	1.93286	22/12/2018	2:42:37	9757	201.271
0	734	734	0.455811	-0.839844	-0.371826	-1.85083	1.49902	2.03101	22/12/2018	2:42:37	9757	200.386
0	735	735	0.515869	-0.815918	-0.299805	-1.89258	1.50122	1.92041	22/12/2018	2:42:38	9758	200.778
0	736	736	0.491943	-0.803955	-0.275879	-1.91968	1.49951	1.87646	22/12/2018	2:42:38	9758	201.89
0	737	737	0.47998	-0.827881	-0.323975	-1.94629	1.51465	1.88745	22/12/2018	2:42:38	9758	201.557
0	738	738	0.515869	-0.851807	-0.383789	-1.88232	1.54224	1.91333	22/12/2018	2:42:38	9758	200.227
0	739	739	0.503906	-0.839844	-0.359863	-1.89185	1.52905	1.87915	22/12/2018	2:42:38	9758	200.051
0	740	740	0.47998	-0.851807	-0.383789	-1.9126	1.52637	1.90894	22/12/2018	2:42:38	9758	199.813
0	741	741	0.515869	-0.827881	-0.323975	-1.87744	1.51099	2.0022	22/12/2018	2:42:38	9758	200.335
0	742	742	0.491943	-0.827881	-0.3479	-1.88208	1.50586	1.92236	22/12/2018	2:42:38	9758	201.087
0	743	743	0.467773	-0.851807	-0.407959	-1.89966	1.51196	1.98242	22/12/2018	2:42:38	9758	200.21
0	744	744	0.527832	-0.839844	-0.359863	-1.90649	1.5105	2.02734	22/12/2018	2:42:38	9758	200.372
0	745	745	0.491943	-0.839844	-0.383789	-1.92676	1.49976	1.95996	22/12/2018	2:42:39	9759	201
0	746	746	0.491943	-0.827881	-0.3479	-1.92627	1.52026	2.01489	22/12/2018	2:42:39	9759	201.315
0	747	747	0.491943	-0.815918	-0.335938	-1.93311	1.48779	1.97607	22/12/2018	2:42:39	9759	201.92
0	748	748	0.47998	-0.839844	-0.383789	-1.89868	1.52563	1.94556	22/12/2018	2:42:39	9759	201.706
0	749	749	0.491943	-0.827881	-0.335938	-1.91333	1.47314	1.9375	22/12/2018	2:42:39	9759	201.764
0	750	750	0.503906	-0.86377	-0.419922	-1.89478	1.48096	1.99219	22/12/2018	2:42:39	9759	201.228
0	751	751	0.491943	-0.839844	-0.359863	-1.8999	1.47925	2.01758	22/12/2018	2:42:39	9759	200.968
0	752	752	0.539795	-0.827881	-0.359863	-1.91455	1.4939	2.01489	22/12/2018	2:42:39	9759	201.669
0	753	753	0.503906	-0.851807	-0.371826	-1.95215	1.48877	1.99536	22/12/2018	2:42:39	9759	201.231
0	754	754	0.503906	-0.839844	-0.371826	-1.9436	1.52295	1.95459	22/12/2018	2:42:39	9759	200.933
0	755	755	0.539795	-0.839844	-0.371826	-1.86328	1.50513	1.94556	22/12/2018	2:42:40	9760	200.983
0	756	756	0.515869	-0.851807	-0.395996	-1.94824	1.5127	1.96899	22/12/2018	2:42:40	9760	200.483
0	757	757	0.539795	-0.839844	-0.383789	-1.96851	1.50879	1.8689	22/12/2018	2:42:40	9760	199.84
0	758	758	0.587891	-0.815918	-0.311768	-1.92847	1.49805	1.92603	22/12/2018	2:42:40	9760	201.134
0	759	759	0.491943	-0.839844	-0.383789	-1.92896	1.47729	1.91699	22/12/2018	2:42:40	9760	200.638
0	760	760	0.563965	-0.815918	-0.3479	-1.93433	1.4812	1.89795	22/12/2018	2:42:40	9760	200.271
0	761	761	0.455811	-0.815918	-0.323975	-1.89624	1.51221	1.87402	22/12/2018	2:42:40	9760	200.903
0	762	762	0.503906	-0.827881	-0.335938	-1.89014	1.52173	2.02637	22/12/2018	2:42:40	9760	200.913
0	763	763	0.467773	-0.839844	-0.383789	-1.89331	1.52051	1.9043	22/12/2018	2:42:40	9760	200.513
0	764	764	0.539795	-0.815918	-0.323975	-1.8938	1.49634	1.98071	22/12/2018	2:42:41	9761	200.973
0	765	765	0.515869	-0.815918	-0.323975	-1.88452	1.48193	1.97607	22/12/2018	2:42:41	9761	201.685
0	766	766	0.503906	-0.827881	-0.359863	-1.90576	1.42798	1.92261	22/12/2018	2:42:41	9761	201.25
0	767	767	0.539795	-0.851807	-0.419922	-1.8584	1.48047	1.89014	22/12/2018	2:42:41	9761	200.364
0	768	768	0.47998	-0.827881	-0.359863	-1.9021	1.49146	1.96973	22/12/2018	2:42:41	9761	200.24
0	769	769	0.515869	-0.827881	-0.335938	-1.90503	1.51587	1.87036	22/12/2018	2:42:41	9761	201.452
0	770	770	0.503906	-0.839844	-0.371826	-1.88403	1.47314	1.92871	22/12/2018	2:42:41	9761	201.434
0	771	771	0.503906	-0.803955	-0.311768	-1.92749	1.57715	1.98706	22/12/2018	2:42:41	9761	201.448
0	772	772	0.503906	-0.815918	-0.3479	-1.91821	1.50244	2.01392	22/12/2018	2:42:41	9761	201.776
0	773	773	0.527832	-0.815918	-0.335938	-1.9375	1.50854	2.02026	22/12/2018	2:42:41	9761	201.705
0	774	774	0.515869	-0.827881	-0.371826	-1.89209	1.48926	1.97339	22/12/2018	2:42:42	9762	201.534
0	775	775	0.491943	-0.815918	-0.3479	-1.92358	1.47363	1.927	22/12/2018	2:42:42	9762	201.834
0	776	776	0.47998	-0.839844	-0.383789	-1.89331	1.4585	1.96973	22/12/2018	2:42:42	9762	201.397
0	777	777	0.491943	-0.839844	-0.383789	-1.90869	1.51611	1.9751	22/12/2018	2:42:42	9762	201.112
0	778	778	0.515869	-0.827881	-0.371826	-1.87817	1.4231	1.92334	22/12/2018	2:42:42	9762	201.113
0	779	779	0.455811	-0.803955	-0.323975	-1.90625	1.46582	2.05249	22/12/2018	2:42:42	9762	201.439
0	780	780	0.47998	-0.815918	-0.3479	-1.9082	1.50708	1.90625	22/12/2018	2:42:42	9762	201.448
0	781	781	0.563965	-0.827881	-0.359863	-1.87769	1.4541	1.90723	22/12/2018	2:42:42	9762	201.608
0	782	782	0.47998	-0.827881	-0.383789	-1.88794	1.52002	1.91089	22/12/2018	2:42:42	9762	200.916
0	783	783	0.491943	-0.803955	-0.287842	-1.87378	1.47656	1.90894	22/12/2018	2:42:42	9762	201.344
0	784	784	0.527832	-0.827881	-0.371826	-1.92383	1.43921	1.91406	22/12/2018	2:42:43	9763	201.918
0	785	785	0.503906	-0.839844	-0.371826	-1.88379	1.43726	1.89453	22/12/2018	2:42:43	9763	200.819
0	786	786	0.491943	-0.791992	-0.287842	-1.88623	1.48389	1.89453	22/12/2018	2:42:43	9763	201.813
0	787	787	0.539795	-0.839844	-0.383789	-1.88184	1.53516	1.94751	22/12/2018	2:42:43	9763	201.845
0	788	788	0.527832	-0.827881	-0.371826	-1.90161	1.44287	2.02734	22/12/2018	2:42:43	9763	201.287
0	789	789	0.491943	-0.839844	-0.371826	-1.93628	1.48657	2.01123	22/12/2018	2:42:43	9763	201.465
0	790	790	0.527832	-0.839844	-0.383789	-1.88599	1.44946	1.92334	22/12/2018	2:42:43	9763	201.396
0	791	791	0.539795	-0.839844	-0.371826	-1.91895	1.45117	1.9187	22/12/2018	2:42:43	9763	201.681
0	792	792	0.527832	-0.827881	-0.359863	-1.91992	1.43384	1.93579	22/12/2018	2:42:43	9763	202.275
0	793	793	0.515869	-0.815918	-0.3479	-1.90747	1.39722	1.94873	22/12/2018	2:42:43	9763	202.305
0	794	794	0.503906	-0.827881	-0.371826	-1.96655	1.43457	1.94336	22/12/2018	2:42:44	9764	201.498
0	795	795	0.503906	-0.815918	-0.3479	-1.92603	1.45142	1.94238	22/12/2018	2:42:44	9764	201.274
0	796	796	0.503906	-0.827881	-0.359863	-1.91309	1.43335	1.97729	22/12/2018	2:42:44	9764	201.197
0	797	797	0.503906	-0.827881	-0.359863	-1.97217	1.44189	1.875	22/12/2018	2:42:44	9764	201.052
0	798	798	0.515869	-0.815918	-0.359863	-1.95288	1.47192	1.86938	22/12/2018	2:42:44	9764	201.161
0	799	799	0.503906	-0.815918	-0.359863	-1.91211	1.45435	1.91626	22/12/2018	2:42:44	9764	201.068
0	800	800	0.503906	-0.827881	-0.359863	-1.9314	1.46045	1.86572	22/12/2018	2:42:44	9764	201.128
0	801	801	0.503906	-0.815918	-0.3479	-1.93286	1.48267	1.94214	22/12/2018	2:42:44	9764	201.344
0	802	802	0.503906	-0.827881	-0.359863	-1.95288	1.46997	2.01025	22/12/2018	2:42:44	9764	201.377
0	803	803	0.503906	-0.815918	-0.359863	-1.95215	1.49048	2.02051	22/12/2018	2:42:44	9764	201.624
0	804	804	0.503906	-0.827881	-0.359863	-1.92651	1.48926	2.00415	22/12/2018	2:42:45	9765	202.039
0	805	805	0.503906	-0.815918	-0.359863	-1.93701	1.46216	1.97803	22/12/2018	2:42:45	9765	202.284
0	806	806	0.503906	-0.815918	-0.359863	-1.94092	1.43677	2.00415	22/12/2018	2:42:45	9765	202.37
0	807	807	0.503906	-0.827881	-0.359863	-1.94019	1.4502	2.02026	22/12/2018	2:42:45	9765	202.415
0	808	808	0.503906	-0.827881	-0.359863	-1.89331	1.41528	1.9502	22/12/2018	2:42:45	9765	202.519
0	809	809	0.431885	-0.839844	-0.335938	-1.89575	1.43433	1.98096	22/12/2018	2:42:45	9765	202.552
0	810	810	0.503906	-0.803955	-0.287842	-1.91675	1.44067	1.88867	22/12/2018	2:42:45	9765	203.112
0	811	811	0.491943	-0.815918	-0.335938	-1.90405	1.46069	1.91626	22/12/2018	2:42:45	9765	203.441
0	812	812	0.491943	-0.815918	-0.335938	-1.88794	1.44751	1.99683	22/12/2018	2:42:45	9765	202.228
0	813	813	0.503906	-0.827881	-0.3479	-1.88306	1.4248	1.96582	22/12/2018	2:42:45	9765	201.603
0	814	814	0.503906	-0.815918	-0.311768	-1.94653	1.44727	1.89722	22/12/2018	2:42:46	9766	201.621
0	815	815	0.503906	-0.839844	-0.371826	-1.88062	1.47119	1.98242	22/12/2018	2:42:46	9766	200.944
0	816	816	0.491943	-0.827881	-0.3479	-1.90259	1.50537	1.8208	22/12/2018	2:42:46	9766	200.704
0	817	817	0.515869	-0.827881	-0.359863	-1.88599	1.48218	1.81738	22/12/2018	2:42:46	9766	200.809
0	818	818	0.503906	-0.827881	-0.3479	-1.92261	1.4563	1.87207	22/12/2018	2:42:46	9766	200.685
0	819	819	0.503906	-0.827881	-0.359863	-1.87891	1.4729	1.85693	22/12/2018	2:42:46	9766	200.319
0	820	820	0.503906	-0.827881	-0.359863	-1.93237	1.47363	2.00757	22/12/2018	2:42:46	9766	200.447
0	821	821	0.503906	-0.827881	-0.3479	-1.91968	1.42676	1.87231	22/12/2018	2:42:46	9766	200.309
0	822	822	0.503906	-0.827881	-0.3479	-1.92456	1.45654	1.94678	22/12/2018	2:42:46	9766	200.807
0	823	823	0.515869	-0.827881	-0.359863	-1.93945	1.44336	1.89551	22/12/2018	2:42:47	9767	201.039
0	824	824	0.503906	-0.827881	-0.359863	-1.89038	1.45996	1.97803	22/12/2018	2:42:47	9767	201.225
0	825	825	0.503906	-0.827881	-0.3479	-1.92188	1.50464	1.92139	22/12/2018	2:42:47	9767	201.581
0	826	826	0.503906	-0.827881	-0.3479	-1.91406	1.48853	1.94409	22/12/2018	2:42:47	9767	201.599
0	827	827	0.503906	-0.827881	-0.3479	-1.92383	1.47559	1.94312	22/12/2018	2:42:47	9767	201.715
0	828	828	0.503906	-0.827881	-0.3479	-1.88599	1.44238	1.96387	22/12/2018	2:42:47	9767	201.587
0	829	829	0.491943	-0.827881	-0.3479	-1.91675	1.46997	1.96973	22/12/2018	2:42:47	9767	201.073
0	830	830	0.539795	-0.815918	-0.299805	-1.88867	1.49585	1.96069	22/12/2018	2:42:47	9767	201.639
0	831	831	0.455811	-0.827881	-0.335938	-1.86328	1.47388	1.93579	22/12/2018	2:42:47	9767	201.52
0	832	832	0.575928	-0.839844	-0.359863	-1.88818	1.48706	1.91162	22/12/2018	2:42:47	9767	201.171
0	833	833	0.467773	-0.839844	-0.371826	-1.94775	1.54028	1.80542	22/12/2018	2:42:48	9768	200.507
0	834	834	0.515869	-0.827881	-0.323975	-1.87769	1.48511	1.94116	22/12/2018	2:42:48	9768	200.433
0	835	835	0.503906	-0.815918	-0.299805	-1.89111	1.54639	1.9187	22/12/2018	2:42:48	9768	201.3
0	836	836	0.503906	-0.839844	-0.371826	-1.90991	1.47461	1.98169	22/12/2018	2:42:48	9768	200.621
0	837	837	0.491943	-0.827881	-0.3479	-1.93701	1.50391	1.86035	22/12/2018	2:42:48	9768	200.016
0	838	838	0.503906	-0.827881	-0.335938	-1.95825	1.47559	1.93481	22/12/2018	2:42:48	9768	200.131
0	839	839	0.503906	-0.827881	-0.3479	-1.93115	1.48267	1.95459	22/12/2018	2:42:48	9768	200.773
0	840	840	0.503906	-0.827881	-0.3479	-1.89771	1.47217	1.91187	22/12/2018	2:42:48	9768	200.439
0	841	841	0.503906	-0.827881	-0.3479	-1.8855	1.47339	1.9375	22/12/2018	2:42:48	9768	200.745
0	842	842	0.503906	-0.827881	-0.335938	-1.90869	1.51953	1.84229	22/12/2018	2:42:48	9768	200.614
0	843	843	0.503906	-0.827881	-0.3479	-1.90063	1.46558	1.94751	22/12/2018	2:42:49	9769	200.716
0	844	844	0.503906	-0.827881	-0.3479	-1.91553	1.48022	1.87744	22/12/2018	2:42:49	9769	200.394
0	845	845	0.503906	-0.839844	-0.3479	-1.87915	1.48511	1.96826	22/12/2018	2:42:49	9769	200.111
0	846	846	0.491943	-0.827881	-0.3479	-1.91064	1.48511	1.89185	22/12/2018	2:42:49	9769	200.209
0	847	847	0.491943	-0.875977	-0.443848	-1.88013	1.50269	1.88281	22/12/2018	2:42:49	9769	198.976
0	848	848	0.47998	-0.815918	-0.287842	-1.92261	1.52051	1.89282	22/12/2018	2:42:49	9769	199.661
0	849	849	0.491943	-0.803955	-0.275879	-1.89087	1.54272	1.87744	22/12/2018	2:42:49	9769	201.357
0	850	850	0.503906	-0.827881	-0.323975	-1.89478	1.48584	1.97241	22/12/2018	2:42:49	9769	201.186
0	851	851	0.47998	-0.839844	-0.3479	-1.84741	1.50269	1.91406	22/12/2018	2:42:49	9769	200.09
0	852	852	0.47998	-0.791992	-0.251953	-1.89038	1.52881	1.84521	22/12/2018	2:42:49	9769	200.598
0	853	853	0.503906	-0.839844	-0.359863	-1.95166	1.47852	1.94312	22/12/2018	2:42:50	9770	200.521
0	854	854	0.467773	-0.827881	-0.311768	-1.90723	1.48828	1.92065	22/12/2018	2:42:50	9770	199.89
0	855	855	0.515869	-0.839844	-0.3479	-1.88916	1.47534	1.85767	22/12/2018	2:42:50	9770	200.315
0	856	856	0.515869	-0.827881	-0.299805	-1.93359	1.52954	1.87842	22/12/2018	2:42:50	9770	200.495
0	857	857	0.503906	-0.815918	-0.275879	-1.92334	1.56128	1.93311	22/12/2018	2:42:50	9770	201.181
0	858	858	0.539795	-0.839844	-0.371826	-1.90063	1.49658	1.87573	22/12/2018	2:42:50	9770	200.642
0	859	859	0.503906	-0.839844	-0.359863	-1.92236	1.51343	1.96167	22/12/2018	2:42:50	9770	199.599
0	860	860	0.575928	-0.839844	-0.383789	-1.91748	1.45776	1.89746	22/12/2018	2:42:50	9770	199.547
0	861	861	0.491943	-0.827881	-0.323975	-1.90967	1.50562	1.92969	22/12/2018	2:42:50	9770	199.925
0	862	862	0.527832	-0.815918	-0.323975	-1.94702	1.52319	1.91602	22/12/2018	2:42:50	9770	200.347
0	863	863	0.491943	-0.827881	-0.323975	-1.92651	1.49463	1.90796	22/12/2018	2:42:51	9771	200.585
0	864	864	0.455811	-0.851807	-0.371826	-1.87744	1.51245	1.91504	22/12/2018	2:42:51	9771	199.837
0	865	865	0.503906	-0.815918	-0.323975	-1.90601	1.46948	1.86304	22/12/2018	2:42:51	9771	199.698
0	866	866	0.503906	-0.803955	-0.275879	-1.89063	1.5083	1.82446	22/12/2018	2:42:51	9771	200.356
0	867	867	0.527832	-0.827881	-0.359863	-1.92773	1.44971	1.93774	22/12/2018	2:42:51	9771	200.2
0	868	868	0.455811	-0.803955	-0.275879	-1.92041	1.44238	1.84351	22/12/2018	2:42:51	9771	200.054
0	869	869	0.491943	-0.839844	-0.359863	-1.9541	1.49609	1.89917	22/12/2018	2:42:51	9771	199.907
0	870	870	0.491943	-0.851807	-0.407959	-1.9541	1.49634	1.73584	22/12/2018	2:42:51	9771	198.466
0	871	871	0.491943	-0.815918	-0.311768	-1.92041	1.47534	1.96558	22/12/2018	2:42:51	9771	198.878
0	872	872	0.503906	-0.839844	-0.359863	-1.98657	1.52002	1.94946	22/12/2018	2:42:51	9771	199.644
0	873	873	0.551758	-0.839844	-0.371826	-1.93286	1.4895	1.89404	22/12/2018	2:42:52	9772	199.25
0	874	874	0.491943	-0.827881	-0.3479	-1.93701	1.49487	1.86963	22/12/2018	2:42:52	9772	199.542
0	875	875	0.539795	-0.839844	-0.3479	-1.91016	1.54175	1.88184	22/12/2018	2:42:52	9772	199.787
0	876	876	0.443848	-0.839844	-0.359863	-1.93115	1.48267	1.88477	22/12/2018	2:42:52	9772	200.088
0	877	877	0.491943	-0.827881	-0.335938	-1.8772	1.47632	1.9519	22/12/2018	2:42:52	9772	199.854
0	878	878	0.503906	-0.851807	-0.383789	-1.89697	1.42065	1.90552	22/12/2018	2:42:52	9772	199.91
0	879	879	0.515869	-0.815918	-0.335938	-1.9292	1.48633	1.87866	22/12/2018	2:42:52	9772	200.032
0	880	880	0.527832	-0.86377	-0.419922	-1.90771	1.49854	1.94727	22/12/2018	2:42:52	9772	199.911
0	881	881	0.503906	-0.815918	-0.323975	-1.91235	1.49023	1.92407	22/12/2018	2:42:52	9772	200.437
0	882	882	0.515869	-0.827881	-0.359863	-1.95947	1.43066	1.89038	22/12/2018	2:42:52	9772	201.376
0	883	883	0.515869	-0.827881	-0.359863	-1.91284	1.46655	1.88477	22/12/2018	2:42:53	9773	201.029
0	884	884	0.503906	-0.815918	-0.3479	-1.93945	1.44336	1.89746	22/12/2018	2:42:53	9773	201.156
0	885	885	0.515869	-0.827881	-0.359863	-1.90723	1.48657	1.98877	22/12/2018	2:42:53	9773	201.38
0	886	886	0.515869	-0.827881	-0.359863	-1.95874	1.41675	1.96729	22/12/2018	2:42:53	9773	201.325
0	887	887	0.503906	-0.827881	-0.359863	-1.94043	1.46045	1.96924	22/12/2018	2:42:53	9773	201.661
0	888	888	0.503906	-0.827881	-0.3479	-1.9231	1.46509	1.97705	22/12/2018	2:42:53	9773	201.902
0	889	889	0.503906	-0.827881	-0.359863	-1.87915	1.41479	1.88281	22/12/2018	2:42:53	9773	202.098
0	890	890	0.503906	-0.827881	-0.3479	-1.90552	1.45557	1.9126	22/12/2018	2:42:53	9773	202.276
0	891	891	0.503906	-0.827881	-0.3479	-1.8894	1.41333	1.99438	22/12/2018	2:42:53	9773	202.361
0	892	892	0.503906	-0.827881	-0.3479	-1.8623	1.42041	1.90186	22/12/2018	2:42:54	9774	202.292
0	893	893	0.503906	-0.815918	-0.359863	-1.92554	1.44263	1.94385	22/12/2018	2:42:54	9774	201.942
0	894	894	0.503906	-0.827881	-0.3479	-1.92456	1.42041	1.93384	22/12/2018	2:42:54	9774	201.953
0	895	895	0.503906	-0.827881	-0.3479	-1.90161	1.44678	1.93579	22/12/2018	2:42:54	9774	202.321
0	896	896	0.503906	-0.827881	-0.359863	-1.875	1.46606	1.9519	22/12/2018	2:42:54	9774	201.952
0	897	897	0.503906	-0.827881	-0.3479	-1.90869	1.44873	1.87524	22/12/2018	2:42:54	9774	201.745
0	898	898	0.503906	-0.815918	-0.3479	-1.87695	1.43677	1.94678	22/12/2018	2:42:54	9774	201.722
0	899	899	0.515869	-0.827881	-0.359863	-1.92261	1.41504	1.96655	22/12/2018	2:42:54	9774	201.507
0	900	900	0.503906	-0.827881	-0.3479	-1.90894	1.49048	1.86035	22/12/2018	2:42:54	9774	201.5
0	901	901	0.515869	-0.827881	-0.3479	-1.92993	1.4585	1.97607	22/12/2018	2:42:54	9774	201.441
0	902	902	0.503906	-0.815918	-0.3479	-1.93018	1.39648	1.85522	22/12/2018	2:42:55	9775	201.401
0	903	903	0.503906	-0.815918	-0.3479	-1.95264	1.43042	1.89795	22/12/2018	2:42:55	9775	201.179
0	904	904	0.503906	-0.827881	-0.3479	-1.92358	1.43213	1.93701	22/12/2018	2:42:55	9775	200.994
0	905	905	0.503906	-0.827881	-0.3479	-1.90723	1.45728	1.86133	22/12/2018	2:42:55	9775	200.729
0	906	906	0.503906	-0.815918	-0.3479	-1.95679	1.41309	1.93066	22/12/2018	2:42:55	9775	200.827
0	907	907	0.515869	-0.815918	-0.335938	-1.9519	1.44751	1.84692	22/12/2018	2:42:55	9775	200.798
0	908	908	0.503906	-0.875977	-0.443848	-1.93823	1.45557	1.90356	22/12/2018	2:42:55	9775	199.9
0	909	909	0.47998	-0.839844	-0.371826	-1.89551	1.46558	1.88843	22/12/2018	2:42:55	9775	199.505
0	910	910	0.515869	-0.839844	-0.3479	-1.92627	1.48926	1.91504	22/12/2018	2:42:55	9775	200.421
0	911	911	0.515869	-0.839844	-0.359863	-1.92773	1.45508	1.89893	22/12/2018	2:42:55	9775	200.822
0	912	912	0.515869	-0.827881	-0.335938	-1.90894	1.45068	1.94336	22/12/2018	2:42:56	9776	200.505
0	913	913	0.455811	-0.827881	-0.3479	-1.9314	1.45679	1.95215	22/12/2018	2:42:56	9776	200.314
0	914	914	0.503906	-0.815918	-0.311768	-1.8855	1.46997	1.88184	22/12/2018	2:42:56	9776	200.241
0	915	915	0.503906	-0.839844	-0.371826	-1.87158	1.50366	1.927	22/12/2018	2:42:56	9776	200.152
0	916	916	0.551758	-0.827881	-0.323975	-1.90527	1.56079	1.87207	22/12/2018	2:42:56	9776	200.377
0	917	917	0.515869	-0.815918	-0.299805	-1.90381	1.52246	1.87744	22/12/2018	2:42:56	9776	201.068
0	918	918	0.47998	-0.839844	-0.359863	-1.94849	1.51978	1.85522	22/12/2018	2:42:56	9776	199.881
0	919	919	0.527832	-0.827881	-0.335938	-1.87524	1.53833	1.9231	22/12/2018	2:42:56	9776	199.266
0	920	920	0.47998	-0.851807	-0.383789	-1.90942	1.52979	1.99414	22/12/2018	2:42:56	9776	199.094
0	921	921	0.515869	-0.803955	-0.251953	-1.86621	1.49854	1.85522	22/12/2018	2:42:56	9776	199.812
0	922	922	0.491943	-0.815918	-0.299805	-1.92529	1.5376	1.84521	22/12/2018	2:42:57	9777	200.863
0	923	923	0.515869	-0.827881	-0.3479	-1.90918	1.49878	1.88013	22/12/2018	2:42:57	9777	199.945
0	924	924	0.515869	-0.839844	-0.383789	-1.92773	1.48413	1.93408	22/12/2018	2:42:57	9777	199.231
0	925	925	0.503906	-0.827881	-0.335938	-1.90869	1.51953	1.88477	22/12/2018	2:42:57	9777	199.373
0	926	926	0.47998	-0.839844	-0.359863	-1.92651	1.52905	1.90894	22/12/2018	2:42:57	9777	199.266
0	927	927	0.491943	-0.827881	-0.335938	-1.92285	1.52344	1.927	22/12/2018	2:42:57	9777	199.085
0	928	928	0.503906	-0.827881	-0.335938	-1.9021	1.46069	1.85352	22/12/2018	2:42:57	9777	199.496
0	929	929	0.515869	-0.827881	-0.3479	-1.85913	1.49463	1.89185	22/12/2018	2:42:57	9777	199.531
0	930	930	0.515869	-0.827881	-0.3479	-1.88501	1.56299	1.91406	22/12/2018	2:42:57	9777	199.309
0	931	931	0.503906	-0.827881	-0.335938	-1.9187	1.51318	1.8335	22/12/2018	2:42:57	9777	199.321
0	932	932	0.515869	-0.827881	-0.335938	-1.92139	1.53027	1.86475	22/12/2018	2:42:58	9778	199.518
0	933	933	0.503906	-0.827881	-0.3479	-1.93726	1.46582	1.89795	22/12/2018	2:42:58	9778	199.467
0	934	934	0.515869	-0.827881	-0.3479	-1.90234	1.49683	1.88843	22/12/2018	2:42:58	9778	199.391
0	935	935	0.503906	-0.827881	-0.3479	-1.92896	1.51392	1.85156	22/12/2018	2:42:58	9778	199.644
0	936	936	0.515869	-0.827881	-0.3479	-1.95239	1.46289	1.88745	22/12/2018	2:42:58	9778	199.54
0	937	937	0.503906	-0.827881	-0.3479	-1.92188	1.50464	1.94116	22/12/2018	2:42:58	9778	199.715
0	938	938	0.503906	-0.827881	-0.3479	-1.89844	1.48779	1.90356	22/12/2018	2:42:58	9778	199.877
0	939	939	0.503906	-0.827881	-0.3479	-1.94629	1.44531	1.97607	22/12/2018	2:42:58	9778	199.786
0	940	940	0.503906	-0.827881	-0.3479	-1.90747	1.53174	1.85767	22/12/2018	2:42:58	9778	199.611
0	941	941	0.503906	-0.827881	-0.3479	-1.86646	1.5022	1.86865	22/12/2018	2:42:58	9778	199.784
0	942	942	0.503906	-0.827881	-0.3479	-1.87744	1.48169	1.88647	22/12/2018	2:42:59	9779	199.565
0	943	943	0.491943	-0.827881	-0.359863	-1.92432	1.48242	1.87524	22/12/2018	2:42:59	9779	199.177
0	944	944	0.647949	-0.767822	-0.203857	-1.91211	1.55078	1.86865	22/12/2018	2:42:59	9779	201.353
0	945	945	0.47998	-0.839844	-0.371826	-1.92529	1.50806	1.91162	22/12/2018	2:42:59	9779	200.973
0	946	946	0.527832	-0.827881	-0.335938	-1.93701	1.49878	1.83179	22/12/2018	2:42:59	9779	199.285
0	947	947	0.47998	-0.839844	-0.3479	-1.9209	1.52026	1.88013	22/12/2018	2:42:59	9779	199.551
0	948	948	0.467773	-0.851807	-0.371826	-1.93237	1.51025	1.91772	22/12/2018	2:42:59	9779	199.162
0	949	949	0.527832	-0.827881	-0.299805	-1.89941	1.50684	1.94092	22/12/2018	2:42:59	9779	200.038
0	950	950	0.503906	-0.839844	-0.359863	-1.87109	1.46094	1.88916	22/12/2018	2:42:59	9779	200.576
0	951	951	0.491943	-0.827881	-0.3479	-1.89697	1.49316	1.85156	22/12/2018	2:43:00	9780	199.934
0	952	952	0.515869	-0.827881	-0.371826	-1.88477	1.45435	1.95459	22/12/2018	2:43:00	9780	200.159
0	953	953	0.503906	-0.815918	-0.323975	-1.89136	1.48413	1.91333	22/12/2018	2:43:00	9780	200.583
0	954	954	0.503906	-0.827881	-0.3479	-1.88965	1.5188	1.9375	22/12/2018	2:43:00	9780	200.9
0	955	955	0.503906	-0.827881	-0.359863	-1.88965	1.5188	1.9375	22/12/2018	2:43:00	9780	200.282
0	956	956	0.47998	-0.86377	-0.419922	-1.89282	1.54077	1.98169	22/12/2018	2:43:00	9780	199.35
0	957	957	0.431885	-0.815918	-0.323975	-1.87451	1.49341	1.88379	22/12/2018	2:43:00	9780	199.669
0	958	958	0.575928	-0.839844	-0.3479	-1.91089	1.52637	1.95288	22/12/2018	2:43:00	9780	200.612
0	959	959	0.503906	-0.827881	-0.335938	-1.90869	1.51782	1.87549	22/12/2018	2:43:00	9780	200.714
0	960	960	0.539795	-0.851807	-0.371826	-1.90869	1.4834	1.9082	22/12/2018	2:43:00	9780	200.265
0	961	961	0.527832	-0.839844	-0.359863	-1.91406	1.48853	1.92358	22/12/2018	2:43:01	9781	200.411
0	962	962	0.539795	-0.827881	-0.311768	-1.88525	1.53027	1.92041	22/12/2018	2:43:01	9781	201.171
0	963	963	0.491943	-0.827881	-0.335938	-1.85962	1.50317	1.88086	22/12/2018	2:43:01	9781	201.167
0	964	964	0.515869	-0.839844	-0.371826	-1.89502	1.48975	1.90356	22/12/2018	2:43:01	9781	200.324
0	965	965	0.467773	-0.815918	-0.323975	-1.89697	1.49097	2.0354	22/12/2018	2:43:01	9781	200.512
0	966	966	0.503906	-0.815918	-0.287842	-1.91138	1.49854	1.98535	22/12/2018	2:43:01	9781	201.36
0	967	967	0.503906	-0.839844	-0.383789	-1.9541	1.49219	1.8689	22/12/2018	2:43:01	9781	200.723
0	968	968	0.527832	-0.839844	-0.359863	-1.90771	1.49878	1.91162	22/12/2018	2:43:01	9781	200.096
0	969	969	0.467773	-0.839844	-0.371826	-1.93628	1.41772	1.8667	22/12/2018	2:43:01	9781	200.325
0	970	970	0.599854	-0.815918	-0.311768	-1.927	1.50146	1.91797	22/12/2018	2:43:01	9781	200.886
0	971	971	0.47998	-0.851807	-0.371826	-1.93384	1.46924	1.85864	22/12/2018	2:43:02	9782	200.472
0	972	972	0.515869	-0.815918	-0.323975	-1.9292	1.51538	1.95361	22/12/2018	2:43:02	9782	199.725
0	973	973	0.515869	-0.827881	-0.3479	-1.93628	1.44678	1.95093	22/12/2018	2:43:02	9782	200.219
0	974	974	0.515869	-0.839844	-0.359863	-1.97119	1.49512	1.83472	22/12/2018	2:43:02	9782	199.741
0	975	975	0.491943	-0.875977	-0.419922	-1.87085	1.521	1.87036	22/12/2018	2:43:02	9782	198.797
0	976	976	0.527832	-0.827881	-0.335938	-1.89648	1.48267	1.87207	22/12/2018	2:43:02	9782	199.036
0	977	977	0.491943	-0.827881	-0.335938	-1.92676	1.49976	1.9126	22/12/2018	2:43:02	9782	200.05
0	978	978	0.563965	-0.815918	-0.311768	-1.88232	1.51294	1.87915	22/12/2018	2:43:02	9782	200.469
0	979	979	0.503906	-0.791992	-0.287842	-1.90259	1.53491	1.91162	22/12/2018	2:43:02	9782	200.825
0	980	980	0.503906	-0.827881	-0.323975	-1.90454	1.50903	1.88745	22/12/2018	2:43:02	9782	200.63
0	981	981	0.515869	-0.827881	-0.359863	-1.91968	1.4668	1.89795	22/12/2018	2:43:03	9783	200.074
0	982	982	0.467773	-0.839844	-0.359863	-1.89111	1.51172	1.94312	22/12/2018	2:43:03	9783	199.65
0	983	983	0.47998	-0.803955	-0.275879	-1.90796	1.5022	1.91333	22/12/2018	2:43:03	9783	200.242
0	984	984	0.503906	-0.839844	-0.3479	-1.83643	1.51733	1.87012	22/12/2018	2:43:03	9783	200.444
0	985	985	0.527832	-0.839844	-0.383789	-1.89185	1.48926	1.91699	22/12/2018	2:43:03	9783	199.475
0	986	986	0.515869	-0.815918	-0.311768	-1.92871	1.53613	1.98047	22/12/2018	2:43:03	9783	199.993
0	987	987	0.503906	-0.815918	-0.311768	-1.90112	1.50879	1.82544	22/12/2018	2:43:03	9783	200.715
0	988	988	0.515869	-0.803955	-0.287842	-1.93384	1.53784	1.88745	22/12/2018	2:43:03	9783	201.052
0	989	989	0.443848	-0.839844	-0.371826	-1.90674	1.51587	1.91748	22/12/2018	2:43:03	9783	199.974
0	990	990	0.527832	-0.839844	-0.359863	-1.91455	1.53345	1.94385	22/12/2018	2:43:03	9783	199.13
0	991	991	0.515869	-0.839844	-0.359863	-1.92896	1.5083	1.93384	22/12/2018	2:43:04	9784	199.594
0	992	992	0.467773	-0.815918	-0.323975	-1.90088	1.53613	1.99951	22/12/2018	2:43:04	9784	199.571
0	993	993	0.503906	-0.791992	-0.263916	-1.92969	1.52222	1.87646	22/12/2018	2:43:04	9784	200.928
0	994	994	0.539795	-0.815918	-0.311768	-1.90894	1.52295	1.85596	22/12/2018	2:43:04	9784	201.524
0	995	995	0.515869	-0.827881	-0.3479	-1.91333	1.47314	1.91602	22/12/2018	2:43:04	9784	200.97
0	996	996	0.491943	-0.815918	-0.299805	-1.89893	1.53125	1.91162	22/12/2018	2:43:04	9784	201.05
0	997	997	0.527832	-0.827881	-0.323975	-1.95825	1.50659	1.9834	22/12/2018	2:43:04	9784	201.448
0	998	998	0.503906	-0.839844	-0.383789	-1.95776	1.49609	1.91724	22/12/2018	2:43:04	9784	200.361
0	999	999	0.503906	-0.827881	-0.359863	-1.92285	1.49072	2.0166	22/12/2018	2:43:04	9784	200.191
0	1000	1000	0.515869	-0.827881	-0.335938	-1.90186	1.51709	1.98535	22/12/2018	2:43:04	9784	201.21
0	1001	1001	0.515869	-0.827881	-0.3479	-1.89478	1.48608	1.92407	22/12/2018	2:43:05	9785	201.337
0	1002	1002	0.515869	-0.827881	-0.359863	-1.92871	1.47046	1.88135	22/12/2018	2:43:05	9785	201.23
0	1003	1003	0.503906	-0.827881	-0.359863	-1.93579	1.47412	1.98633	22/12/2018	2:43:05	9785	200.818
0	1004	1004	0.503906	-0.839844	-0.383789	-1.86011	1.47705	1.95288	22/12/2018	2:43:05	9785	200.544
0	1005	1005	0.647949	-0.839844	-0.383789	-1.88135	1.58667	1.96436	22/12/2018	2:43:05	9785	200.552
0	1006	1006	0.419922	-0.827881	-0.3479	-1.9314	1.48633	1.95288	22/12/2018	2:43:05	9785	200.5
0	1007	1007	0.575928	-0.827881	-0.335938	-1.87402	1.51416	1.88184	22/12/2018	2:43:05	9785	200.547
0	1008	1008	0.503906	-0.851807	-0.383789	-1.90015	1.45532	1.88477	22/12/2018	2:43:05	9785	200.629
0	1009	1009	0.503906	-0.827881	-0.335938	-1.87915	1.51636	1.89111	22/12/2018	2:43:05	9785	200.284
0	1010	1010	0.503906	-0.86377	-0.431885	-1.90723	1.45215	1.89185	22/12/2018	2:43:05	9785	199.728
0	1011	1011	0.503906	-0.827881	-0.323975	-1.90991	1.4729	1.85254	22/12/2018	2:43:06	9786	199.95
0	1012	1012	0.527832	-0.815918	-0.323975	-1.90771	1.46777	1.90259	22/12/2018	2:43:06	9786	201.146
0	1013	1013	0.515869	-0.827881	-0.335938	-1.89771	1.43604	1.92407	22/12/2018	2:43:06	9786	201.02
0	1014	1014	0.515869	-0.839844	-0.395996	-1.91528	1.47656	1.98242	22/12/2018	2:43:06	9786	200.284
0	1015	1015	0.467773	-0.851807	-0.407959	-1.93481	1.45874	1.90112	22/12/2018	2:43:06	9786	199.259
0	1016	1016	0.611816	-0.803955	-0.263916	-1.93726	1.50366	1.93384	22/12/2018	2:43:06	9786	201.333
0	1017	1017	0.467773	-0.827881	-0.335938	-1.896	1.47437	1.83545	22/12/2018	2:43:06	9786	202.448
0	1018	1018	0.503906	-0.803955	-0.299805	-1.93677	1.45874	1.95752	22/12/2018	2:43:06	9786	201.371
0	1019	1019	0.503906	-0.815918	-0.323975	-1.97803	1.51758	1.92993	22/12/2018	2:43:06	9786	201.276
0	1020	1020	0.527832	-0.851807	-0.395996	-1.9104	1.44873	1.93604	22/12/2018	2:43:07	9787	200.11
0	1021	1021	0.503906	-0.839844	-0.371826	-1.86841	1.46899	1.94751	22/12/2018	2:43:07	9787	199.698
0	1022	1022	0.503906	-0.839844	-0.359863	-1.92944	1.55176	1.92407	22/12/2018	2:43:07	9787	199.845
0	1023	1023	0.503906	-0.815918	-0.299805	-1.91626	1.53735	1.87402	22/12/2018	2:43:07	9787	200.873
0	1024	1024	0.527832	-0.839844	-0.371826	-1.93213	1.47388	1.89551	22/12/2018	2:43:07	9787	200.669
0	1025	1025	0.491943	-0.815918	-0.323975	-1.8833	1.427	1.90625	22/12/2018	2:43:07	9787	200.185
0	1026	1026	0.527832	-0.803955	-0.311768	-1.94458	1.54199	1.90894	22/12/2018	2:43:07	9787	200.378
0	1027	1027	0.515869	-0.827881	-0.359863	-1.89209	1.49097	1.93311	22/12/2018	2:43:07	9787	199.368
0	1028	1028	0.539795	-0.86377	-0.407959	-1.90845	1.55054	1.96069	22/12/2018	2:43:07	9787	197.937
0	1029	1029	0.443848	-0.839844	-0.299805	-1.89355	1.56201	1.8811	22/12/2018	2:43:07	9787	198.429
0	1030	1030	0.515869	-0.827881	-0.287842	-1.86719	1.58105	1.86646	22/12/2018	2:43:08	9788	199.457
0	1031	1031	0.419922	-0.827881	-0.275879	-1.92432	1.58911	1.80908	22/12/2018	2:43:08	9788	199.194
0	1032	1032	0.455811	-0.827881	-0.263916	-1.91309	1.60767	1.80908	22/12/2018	2:43:08	9788	199.119
0	1033	1033	0.539795	-0.86377	-0.3479	-1.86255	1.59302	1.87891	22/12/2018	2:43:08	9788	198.513
0	1034	1034	0.467773	-0.839844	-0.299805	-1.91992	1.60107	1.92578	22/12/2018	2:43:08	9788	197.843
0	1035	1035	0.47998	-0.86377	-0.383789	-1.88037	1.53882	1.83887	22/12/2018	2:43:08	9788	197.477
0	1036	1036	0.491943	-0.839844	-0.3479	-1.97729	1.5437	1.87305	22/12/2018	2:43:08	9788	197.243
0	1037	1037	0.491943	-0.827881	-0.311768	-1.95288	1.50781	1.85522	22/12/2018	2:43:08	9788	198.21
0	1038	1038	0.491943	-0.839844	-0.335938	-1.91357	1.54199	1.83057	22/12/2018	2:43:08	9788	198.885
0	1039	1039	0.587891	-0.815918	-0.251953	-1.91113	1.55908	1.96729	22/12/2018	2:43:08	9788	200.064
0	1040	1040	0.575928	-0.767822	-0.167969	-1.91113	1.55908	1.96729	22/12/2018	2:43:09	9789	201.763
0	1041	1041	0.47998	-0.86377	-0.395996	-1.87549	1.61084	1.87109	22/12/2018	2:43:09	9789	199.879
0	1042	1042	0.431885	-0.815918	-0.275879	-1.90137	1.51025	1.92749	22/12/2018	2:43:09	9789	198.213
0	1043	1043	0.587891	-0.827881	-0.263916	-1.88477	1.52344	1.8938	22/12/2018	2:43:09	9789	199.808
0	1044	1044	0.503906	-0.803955	-0.23999	-1.92725	1.57568	1.79224	22/12/2018	2:43:09	9789	200.464
0	1045	1045	0.47998	-0.827881	-0.323975	-1.92432	1.5188	1.83179	22/12/2018	2:43:09	9789	199.317
0	1046	1046	0.467773	-0.839844	-0.323975	-1.91382	1.5166	1.82178	22/12/2018	2:43:09	9789	198.138
0	1047	1047	0.491943	-0.851807	-0.359863	-1.91406	1.62134	1.8728	22/12/2018	2:43:09	9789	198.061
0	1048	1048	0.503906	-0.839844	-0.323975	-1.91772	1.52881	1.82422	22/12/2018	2:43:09	9789	197.907
0	1049	1049	0.47998	-0.827881	-0.311768	-1.87476	1.49902	1.87036	22/12/2018	2:43:09	9789	198.284
0	1050	1050	0.491943	-0.827881	-0.311768	-1.92017	1.47534	1.83179	22/12/2018	2:43:10	9790	198.72
0	1051	1051	0.515869	-0.851807	-0.383789	-1.89502	1.55127	1.92041	22/12/2018	2:43:10	9790	198.315
0	1052	1052	0.527832	-0.827881	-0.323975	-1.91992	1.53564	1.84888	22/12/2018	2:43:10	9790	198.479
0	1053	1053	0.455811	-0.851807	-0.359863	-1.91821	1.50806	1.8623	22/12/2018	2:43:10	9790	198.933
0	1054	1054	0.515869	-0.815918	-0.287842	-1.86475	1.56738	1.90161	22/12/2018	2:43:10	9790	199.614
0	1055	1055	0.431885	-0.827881	-0.323975	-1.82031	1.48389	1.86743	22/12/2018	2:43:10	9790	199.901
0	1056	1056	0.467773	-0.839844	-0.3479	-1.83618	1.55542	1.89453	22/12/2018	2:43:10	9790	199.37
0	1057	1057	0.515869	-0.815918	-0.299805	-1.85132	1.54761	1.93359	22/12/2018	2:43:10	9790	200.086
0	1058	1058	0.491943	-0.86377	-0.407959	-1.88354	1.50098	1.90625	22/12/2018	2:43:10	9790	199.754
0	1059	1059	0.47998	-0.827881	-0.311768	-1.89404	1.53589	1.91333	22/12/2018	2:43:10	9790	199.896
0	1060	1060	0.503906	-0.827881	-0.311768	-1.92212	1.50977	1.96558	22/12/2018	2:43:11	9791	201.137
0	1061	1061	0.503906	-0.815918	-0.299805	-1.8606	1.48584	1.91138	22/12/2018	2:43:11	9791	201.151
0	1062	1062	0.515869	-0.851807	-0.383789	-1.92993	1.52734	1.93848	22/12/2018	2:43:11	9791	200.602
0	1063	1063	0.515869	-0.839844	-0.323975	-1.8772	1.47632	1.9707	22/12/2018	2:43:11	9791	200.31
0	1064	1064	0.491943	-0.815918	-0.311768	-1.92871	1.50513	1.9126	22/12/2018	2:43:11	9791	200.848
0	1065	1065	0.503906	-0.839844	-0.359863	-1.94946	1.53882	1.89111	22/12/2018	2:43:11	9791	200.427
0	1066	1066	0.539795	-0.851807	-0.383789	-1.91748	1.42163	1.88574	22/12/2018	2:43:11	9791	199.705
0	1067	1067	0.491943	-0.779785	-0.251953	-1.87622	1.49219	1.85522	22/12/2018	2:43:11	9791	200.983
0	1068	1068	0.515869	-0.827881	-0.323975	-1.87256	1.52441	1.875	22/12/2018	2:43:11	9791	201.613
0	1069	1069	0.551758	-0.851807	-0.371826	-1.85645	1.51147	1.89795	22/12/2018	2:43:11	9791	200.334
0	1070	1070	0.527832	-0.839844	-0.3479	-1.89014	1.48901	1.89453	22/12/2018	2:43:12	9792	200
0	1071	1071	0.515869	-0.851807	-0.371826	-1.88794	1.48047	1.96973	22/12/2018	2:43:12	9792	200.103
0	1072	1072	0.527832	-0.827881	-0.323975	-1.90869	1.41626	1.86963	22/12/2018	2:43:12	9792	200.235
0	1073	1073	0.491943	-0.851807	-0.395996	-1.88916	1.47729	1.87207	22/12/2018	2:43:12	9792	199.945
0	1074	1074	0.467773	-0.815918	-0.311768	-1.89868	1.49487	1.85156	22/12/2018	2:43:12	9792	199.789
0	1075	1075	0.503906	-0.839844	-0.359863	-1.87817	1.46265	1.89111	22/12/2018	2:43:12	9792	200.341
0	1076	1076	0.563965	-0.827881	-0.335938	-1.91284	1.52637	1.92773	22/12/2018	2:43:12	9792	200.582
0	1077	1077	0.503906	-0.86377	-0.395996	-1.86987	1.49854	1.89771	22/12/2018	2:43:12	9792	199.974
0	1078	1078	0.47998	-0.827881	-0.3479	-1.87476	1.49707	1.84253	22/12/2018	2:43:12	9792	199.444
0	1079	1079	0.551758	-0.839844	-0.3479	-1.93481	1.45874	1.91797	22/12/2018	2:43:13	9793	200.176
0	1080	1080	0.527832	-0.86377	-0.419922	-1.85449	1.46997	1.89722	22/12/2018	2:43:13	9793	199.56
0	1081	1081	0.455811	-0.815918	-0.311768	-1.91577	1.45605	1.88037	22/12/2018	2:43:13	9793	199.261
0	1082	1082	0.527832	-0.803955	-0.287842	-1.9314	1.4895	1.9209	22/12/2018	2:43:13	9793	200.564
0	1083	1083	0.563965	-0.875977	-0.467773	-1.91968	1.4646	1.88013	22/12/2018	2:43:13	9793	199.154
0	1084	1084	0.491943	-0.827881	-0.311768	-1.95532	1.51489	1.88184	22/12/2018	2:43:13	9793	198.995
0	1085	1085	0.47998	-0.803955	-0.275879	-1.9353	1.49878	1.82983	22/12/2018	2:43:13	9793	200.518
0	1086	1086	0.503906	-0.815918	-0.311768	-1.94043	1.49878	1.87061	22/12/2018	2:43:13	9793	200.284
0	1087	1087	0.527832	-0.803955	-0.299805	-1.90845	1.51245	1.88184	22/12/2018	2:43:13	9793	200.29
0	1088	1088	0.515869	-0.839844	-0.359863	-1.90698	1.48511	1.92334	22/12/2018	2:43:13	9793	199.707
0	1089	1089	0.527832	-0.815918	-0.311768	-1.92261	1.45313	1.82178	22/12/2018	2:43:14	9794	199.682
0	1090	1090	0.47998	-0.851807	-0.371826	-1.8728	1.55542	1.86475	22/12/2018	2:43:14	9794	199.389
0	1091	1091	0.443848	-0.851807	-0.383789	-1.8623	1.5188	1.94092	22/12/2018	2:43:14	9794	198.417
0	1092	1092	0.491943	-0.839844	-0.359863	-1.92749	1.48096	1.875	22/12/2018	2:43:14	9794	198.838
0	1093	1093	0.455811	-0.827881	-0.311768	-1.86792	1.45874	1.88843	22/12/2018	2:43:14	9794	199.877
0	1094	1094	0.47998	-0.827881	-0.323975	-1.88794	1.51855	1.85156	22/12/2018	2:43:14	9794	199.877
0	1095	1095	0.503906	-0.851807	-0.395996	-1.91138	1.49878	1.86401	22/12/2018	2:43:14	9794	199.019
0	1096	1096	0.539795	-0.827881	-0.323975	-1.87622	1.48853	1.94214	22/12/2018	2:43:14	9794	199.455
0	1097	1097	0.503906	-0.839844	-0.359863	-1.87964	1.48853	1.92676	22/12/2018	2:43:14	9794	199.822
0	1098	1098	0.47998	-0.827881	-0.3479	-1.86816	1.50732	1.78955	22/12/2018	2:43:14	9794	199.317
0	1099	1099	0.515869	-0.815918	-0.323975	-1.91772	1.52661	1.85132	22/12/2018	2:43:15	9795	199.555
0	1100	1100	0.47998	-0.827881	-0.335938	-1.88599	1.54932	1.93921	22/12/2018	2:43:15	9795	200.078
0	1101	1101	0.503906	-0.803955	-0.275879	-1.89355	1.49463	1.91699	22/12/2018	2:43:15	9795	200.712
0	1102	1102	0.503906	-0.803955	-0.287842	-1.88574	1.48047	1.8623	22/12/2018	2:43:15	9795	201.171
0	1103	1103	0.491943	-0.815918	-0.323975	-1.91187	1.4834	1.86304	22/12/2018	2:43:15	9795	200.514
0	1104	1104	0.515869	-0.815918	-0.323975	-1.94092	1.46924	1.96631	22/12/2018	2:43:15	9795	200.154
0	1105	1105	0.563965	-0.827881	-0.335938	-1.90332	1.47949	1.89453	22/12/2018	2:43:15	9795	200.509
0	1106	1106	0.491943	-0.839844	-0.359863	-1.87988	1.49927	1.90454	22/12/2018	2:43:15	9795	200.089
0	1107	1107	0.47998	-0.839844	-0.3479	-1.89111	1.48096	1.89185	22/12/2018	2:43:15	9795	199.562
0	1108	1108	0.467773	-0.815918	-0.311768	-1.91064	1.48682	1.78174	22/12/2018	2:43:15	9795	199.77
0	1109	1109	0.491943	-0.827881	-0.335938	-1.92285	1.49268	1.89014	22/12/2018	2:43:16	9796	200.084
0	1110	1110	0.503906	-0.839844	-0.371826	-1.88818	1.49268	1.90796	22/12/2018	2:43:16	9796	199.385
0	1111	1111	0.467773	-0.815918	-0.323975	-1.90967	1.50562	1.90894	22/12/2018	2:43:16	9796	199.385
0	1112	1112	0.467773	-0.839844	-0.371826	-1.93188	1.49854	1.81934	22/12/2018	2:43:16	9796	199.229
0	1113	1113	0.527832	-0.827881	-0.3479	-1.87769	1.45557	1.88281	22/12/2018	2:43:16	9796	199.305
0	1114	1114	0.563965	-0.815918	-0.311768	-1.88672	1.4978	1.90454	22/12/2018	2:43:16	9796	201.029
0	1115	1115	0.455811	-0.803955	-0.275879	-1.91333	1.53687	1.94092	22/12/2018	2:43:16	9796	201.65
0	1116	1116	0.515869	-0.839844	-0.371826	-1.89355	1.48926	1.89014	22/12/2018	2:43:16	9796	200.803
0	1117	1117	0.503906	-0.851807	-0.383789	-1.91333	1.47314	1.93481	22/12/2018	2:43:16	9796	200.042
0	1118	1118	0.491943	-0.839844	-0.371826	-1.90405	1.46045	1.98804	22/12/2018	2:43:16	9796	200.542
0	1119	1119	0.551758	-0.827881	-0.335938	-1.91382	1.41797	1.8877	22/12/2018	2:43:17	9797	201.434
0	1120	1120	0.527832	-0.827881	-0.359863	-1.95337	1.4751	1.91724	22/12/2018	2:43:17	9797	201.886
0	1121	1121	0.503906	-0.827881	-0.3479	-1.88135	1.48682	1.96826	22/12/2018	2:43:17	9797	201.563
0	1122	1122	0.503906	-0.827881	-0.335938	-1.854	1.45776	1.97266	22/12/2018	2:43:17	9797	201.779
0	1123	1123	0.515869	-0.815918	-0.323975	-1.90894	1.42139	1.92407	22/12/2018	2:43:17	9797	202.061
0	1124	1124	0.491943	-0.827881	-0.371826	-1.87598	1.41943	1.8894	22/12/2018	2:43:17	9797	201.504
0	1125	1125	0.563965	-0.839844	-0.371826	-1.87817	1.4646	1.88916	22/12/2018	2:43:17	9797	201.138
0	1126	1126	0.515869	-0.827881	-0.335938	-1.89966	1.44336	1.86401	22/12/2018	2:43:17	9797	201.356
0	1127	1127	0.491943	-0.839844	-0.359863	-1.89893	1.42773	1.8811	22/12/2018	2:43:17	9797	201.004
0	1128	1128	0.515869	-0.815918	-0.323975	-1.86841	1.47241	1.95923	22/12/2018	2:43:17	9797	200.742
0	1129	1129	0.539795	-0.839844	-0.383789	-1.88306	1.48901	1.91406	22/12/2018	2:43:18	9798	200.361
0	1130	1130	0.515869	-0.827881	-0.3479	-1.9043	1.50415	1.80371	22/12/2018	2:43:18	9798	199.806
0	1131	1131	0.503906	-0.827881	-0.3479	-1.93188	1.49634	1.9314	22/12/2018	2:43:18	9798	200.012
0	1132	1132	0.539795	-0.815918	-0.335938	-1.96143	1.47046	1.88867	22/12/2018	2:43:18	9798	200.252
0	1133	1133	0.527832	-0.827881	-0.3479	-1.92749	1.47925	1.86133	22/12/2018	2:43:18	9798	200.579
0	1134	1134	0.503906	-0.827881	-0.359863	-1.92798	1.48779	1.86768	22/12/2018	2:43:18	9798	199.905
0	1135	1135	0.491943	-0.803955	-0.299805	-1.93945	1.47998	1.90283	22/12/2018	2:43:18	9798	200.226
0	1136	1136	0.551758	-0.827881	-0.335938	-1.92236	1.47876	1.91016	22/12/2018	2:43:18	9798	200.789
0	1137	1137	0.527832	-0.827881	-0.3479	-1.91089	1.45923	1.98608	22/12/2018	2:43:18	9798	200.508
0	1138	1138	0.47998	-0.839844	-0.371826	-1.93921	1.47632	1.89526	22/12/2018	2:43:19	9799	199.927
0	1139	1139	0.491943	-0.827881	-0.3479	-1.91772	1.49561	1.91504	22/12/2018	2:43:19	9799	199.98
0	1140	1140	0.491943	-0.827881	-0.335938	-1.94336	1.52319	1.8623	22/12/2018	2:43:19	9799	200.601
0	1141	1141	0.503906	-0.827881	-0.3479	-1.83423	1.48291	1.91699	22/12/2018	2:43:19	9799	200.764
0	1142	1142	0.515869	-0.827881	-0.3479	-1.90698	1.48169	1.93091	22/12/2018	2:43:19	9799	200.677
0	1143	1143	0.515869	-0.827881	-0.3479	-1.90015	1.48633	1.92773	22/12/2018	2:43:19	9799	200.356
0	1144	1144	0.515869	-0.827881	-0.3479	-1.91284	1.46436	1.90527	22/12/2018	2:43:19	9799	200.135
0	1145	1145	0.515869	-0.827881	-0.3479	-1.91992	1.43384	1.8999	22/12/2018	2:43:19	9799	200.033
0	1146	1146	0.503906	-0.815918	-0.335938	-1.91724	1.45288	1.8667	22/12/2018	2:43:19	9799	200.357
0	1147	1147	0.467773	-0.839844	-0.3479	-1.91895	1.44946	1.84424	22/12/2018	2:43:19	9799	199.874
0	1148	1148	0.491943	-0.827881	-0.323975	-1.88501	1.49438	1.81104	22/12/2018	2:43:20	9800	199.945
0	1149	1149	0.491943	-0.851807	-0.395996	-1.97559	1.4729	1.88477	22/12/2018	2:43:20	9800	199.509
0	1150	1150	0.527832	-0.827881	-0.3479	-1.93872	1.46069	1.89648	22/12/2018	2:43:20	9800	199.616
0	1151	1151	0.503906	-0.827881	-0.335938	-1.948	1.44385	1.81104	22/12/2018	2:43:20	9800	200.28
0	1152	1152	0.515869	-0.827881	-0.371826	-1.89868	1.42578	1.87061	22/12/2018	2:43:20	9800	200.166
0	1153	1153	0.503906	-0.815918	-0.335938	-1.94482	1.45068	1.90649	22/12/2018	2:43:20	9800	200.496
0	1154	1154	0.503906	-0.827881	-0.359863	-1.92334	1.4668	2.00928	22/12/2018	2:43:20	9800	201.051
0	1155	1155	0.527832	-0.827881	-0.359863	-1.96826	1.43457	1.89478	22/12/2018	2:43:20	9800	200.977
0	1156	1156	0.527832	-0.827881	-0.3479	-1.90356	1.44849	1.9458	22/12/2018	2:43:20	9800	201.222
0	1157	1157	0.527832	-0.815918	-0.3479	-1.88989	1.44775	1.96924	22/12/2018	2:43:20	9800	201.701
0	1158	1158	0.491943	-0.815918	-0.3479	-1.93188	1.42749	1.9375	22/12/2018	2:43:21	9801	201.827
0	1159	1159	0.539795	-0.815918	-0.3479	-1.91284	1.46094	1.88184	22/12/2018	2:43:21	9801	201.98
0	1160	1160	0.515869	-0.815918	-0.3479	-1.91528	1.48193	1.8999	22/12/2018	2:43:21	9801	201.978
0	1161	1161	0.539795	-0.851807	-0.407959	-1.89795	1.41382	1.90161	22/12/2018	2:43:21	9801	201.3
0	1162	1162	0.503906	-0.839844	-0.383789	-1.9397	1.44678	2.01318	22/12/2018	2:43:21	9801	200.743
0	1163	1163	0.47998	-0.827881	-0.335938	-1.95776	1.43579	1.93848	22/12/2018	2:43:21	9801	201.1
0	1164	1164	0.515869	-0.839844	-0.371826	-1.92041	1.40991	1.92163	22/12/2018	2:43:21	9801	201.271
0	1165	1165	0.515869	-0.827881	-0.359863	-1.98682	1.4563	1.91016	22/12/2018	2:43:21	9801	201.15
0	1166	1166	0.551758	-0.791992	-0.275879	-1.91504	1.44214	1.89795	22/12/2018	2:43:21	9801	202.458
0	1167	1167	0.563965	-0.827881	-0.407959	-1.93921	1.44189	1.91895	22/12/2018	2:43:21	9801	201.913
0	1168	1168	0.515869	-0.827881	-0.371826	-1.95142	1.43896	1.9397	22/12/2018	2:43:22	9802	199.85
0	1169	1169	0.515869	-0.815918	-0.3479	-1.94312	1.45264	1.89136	22/12/2018	2:43:22	9802	200.214
0	1170	1170	0.527832	-0.839844	-0.395996	-1.97461	1.42456	1.89917	22/12/2018	2:43:22	9802	199.546
0	1171	1171	0.47998	-0.875977	-0.407959	-2.00342	1.47754	1.91528	22/12/2018	2:43:22	9802	198.612
0	1172	1172	0.491943	-0.827881	-0.287842	-1.90894	1.55737	1.82275	22/12/2018	2:43:22	9802	199.512
0	1173	1173	0.47998	-0.839844	-0.323975	-1.92432	1.48584	1.9126	22/12/2018	2:43:22	9802	200.18
0	1174	1174	0.551758	-0.839844	-0.359863	-2.01099	1.52295	1.8811	22/12/2018	2:43:22	9802	199.37
0	1175	1175	0.467773	-0.815918	-0.287842	-1.93457	1.48486	1.82983	22/12/2018	2:43:22	9802	199.634
0	1176	1176	0.515869	-0.827881	-0.311768	-1.95728	1.48779	1.85767	22/12/2018	2:43:22	9802	199.796
0	1177	1177	0.515869	-0.815918	-0.275879	-1.92065	1.48413	1.88477	22/12/2018	2:43:22	9802	199.839
0	1178	1178	0.503906	-0.827881	-0.287842	-1.92212	1.51147	1.88745	22/12/2018	2:43:23	9803	200.318
0	1179	1179	0.539795	-0.827881	-0.311768	-1.94238	1.53345	1.93555	22/12/2018	2:43:23	9803	200.009
0	1180	1180	0.443848	-0.815918	-0.287842	-1.94263	1.50586	1.87549	22/12/2018	2:43:23	9803	199.969
0	1181	1181	0.563965	-0.827881	-0.335938	-1.95801	1.50146	1.81104	22/12/2018	2:43:23	9803	200.034
0	1182	1182	0.503906	-0.839844	-0.371826	-1.87793	1.49219	1.86401	22/12/2018	2:43:23	9803	199.511
0	1183	1183	0.47998	-0.851807	-0.371826	-1.91333	1.43701	1.85449	22/12/2018	2:43:23	9803	198.961
0	1184	1184	0.515869	-0.839844	-0.335938	-1.90454	1.46948	1.88013	22/12/2018	2:43:23	9803	199.75
0	1185	1185	0.527832	-0.851807	-0.395996	-1.94849	1.48706	1.92163	22/12/2018	2:43:23	9803	199.616
0	1186	1186	0.491943	-0.815918	-0.299805	-1.90845	1.51416	1.93384	22/12/2018	2:43:23	9803	199.848
0	1187	1187	0.467773	-0.791992	-0.263916	-1.90479	1.47437	1.92139	22/12/2018	2:43:23	9803	201.468
0	1188	1188	0.539795	-0.851807	-0.419922	-1.88208	1.43555	1.93311	22/12/2018	2:43:24	9804	200.205
0	1189	1189	0.491943	-0.827881	-0.3479	-1.93506	1.4895	1.8811	22/12/2018	2:43:24	9804	199.299
0	1190	1190	0.491943	-0.839844	-0.359863	-1.89624	1.51221	1.85156	22/12/2018	2:43:24	9804	199.621
0	1191	1191	0.47998	-0.827881	-0.323975	-1.8833	1.45947	1.92065	22/12/2018	2:43:24	9804	199.635
0	1192	1192	0.503906	-0.827881	-0.335938	-1.94214	1.46436	1.80762	22/12/2018	2:43:24	9804	199.873
0	1193	1193	0.443848	-0.791992	-0.227783	-1.93848	1.49341	1.88745	22/12/2018	2:43:24	9804	200.654
0	1194	1194	0.527832	-0.827881	-0.335938	-1.93115	1.51733	1.8623	22/12/2018	2:43:24	9804	200.459
0	1195	1195	0.527832	-0.803955	-0.287842	-1.9397	1.48853	1.83545	22/12/2018	2:43:24	9804	200.112
0	1196	1196	0.551758	-0.815918	-0.287842	-1.92578	1.51514	1.90894	22/12/2018	2:43:24	9804	200.913
0	1197	1197	0.515869	-0.827881	-0.323975	-1.88281	1.48706	1.89893	22/12/2018	2:43:24	9804	200.242
0	1198	1198	0.515869	-0.827881	-0.335938	-1.91431	1.49561	1.87842	22/12/2018	2:43:25	9805	199.538
0	1199	1199	0.491943	-0.815918	-0.323975	-1.927	1.50146	1.87671	22/12/2018	2:43:25	9805	199.59
0	1200	1200	0.599854	-0.803955	-0.299805	-1.91431	1.49561	1.90454	22/12/2018	2:43:25	9805	200.388
0	1201	1201	0.515869	-0.839844	-0.359863	-1.96436	1.49316	1.88184	22/12/2018	2:43:25	9805	200.317
0	1202	1202	0.47998	-0.815918	-0.323975	-1.95044	1.49243	1.82568	22/12/2018	2:43:25	9805	199.776
0	1203	1203	0.503906	-0.827881	-0.335938	-1.94263	1.4729	1.93848	22/12/2018	2:43:25	9805	200.115
0	1204	1204	0.527832	-0.839844	-0.359863	-1.9624	1.46021	1.85425	22/12/2018	2:43:25	9805	200.129
0	1205	1205	0.539795	-0.839844	-0.371826	-1.93408	1.44165	1.85693	22/12/2018	2:43:25	9805	200.209
0	1206	1206	0.539795	-0.815918	-0.335938	-1.88916	1.47168	1.95459	22/12/2018	2:43:25	9805	200.722
0	1207	1207	0.503906	-0.839844	-0.383789	-1.92212	1.44434	1.92627	22/12/2018	2:43:26	9806	200.438
0	1208	1208	0.527832	-0.827881	-0.323975	-1.90649	1.47266	1.92773	22/12/2018	2:43:26	9806	201.152
0	1209	1209	0.563965	-0.839844	-0.3479	-1.92725	1.47388	1.97437	22/12/2018	2:43:26	9806	201.841
0	1210	1210	0.539795	-0.827881	-0.3479	-1.927	1.47217	1.97437	22/12/2018	2:43:26	9806	201.813
0	1211	1211	0.443848	-0.803955	-0.299805	-1.86426	1.52734	1.88452	22/12/2018	2:43:26	9806	201.959
0	1212	1212	0.587891	-0.815918	-0.311768	-1.87061	1.48486	2.00146	22/12/2018	2:43:26	9806	202.415
0	1213	1213	0.491943	-0.815918	-0.323975	-1.86963	1.46777	1.90527	22/12/2018	2:43:26	9806	202.302
0	1214	1214	0.539795	-0.815918	-0.311768	-1.91577	1.45605	1.89917	22/12/2018	2:43:26	9806	202.149
0	1215	1215	0.551758	-0.803955	-0.323975	-1.93457	1.44849	1.94751	22/12/2018	2:43:26	9806	202.586
0	1216	1216	0.539795	-0.839844	-0.371826	-1.94141	1.45044	1.88574	22/12/2018	2:43:26	9806	201.73
0	1217	1217	0.515869	-0.827881	-0.3479	-1.96802	1.46045	1.92993	22/12/2018	2:43:27	9807	201.677
0	1218	1218	0.515869	-0.827881	-0.3479	-1.93042	1.43774	1.93237	22/12/2018	2:43:27	9807	201.647
0	1219	1219	0.515869	-0.827881	-0.359863	-1.87451	1.45215	1.99316	22/12/2018	2:43:27	9807	201.362
0	1220	1220	0.515869	-0.815918	-0.3479	-1.90649	1.44531	1.88574	22/12/2018	2:43:27	9807	201.334
0	1221	1221	0.515869	-0.827881	-0.3479	-1.94482	1.4436	1.97266	22/12/2018	2:43:27	9807	201.454
0	1222	1222	0.443848	-0.827881	-0.323975	-1.92993	1.46021	1.93481	22/12/2018	2:43:27	9807	201.245
0	1223	1223	0.539795	-0.839844	-0.359863	-1.89478	1.48438	1.88843	22/12/2018	2:43:27	9807	201.089
0	1224	1224	0.515869	-0.815918	-0.335938	-1.90894	1.45239	1.88843	22/12/2018	2:43:27	9807	201.128
0	1225	1225	0.515869	-0.827881	-0.323975	-1.95923	1.45825	1.95557	22/12/2018	2:43:27	9807	201.057
0	1226	1226	0.503906	-0.827881	-0.335938	-1.94263	1.47314	1.8396	22/12/2018	2:43:27	9807	201.081
0	1227	1227	0.539795	-0.827881	-0.3479	-1.89038	1.49951	1.86475	22/12/2018	2:43:28	9808	200.623
0	1228	1228	0.503906	-0.839844	-0.383789	-1.90991	1.50708	1.9502	22/12/2018	2:43:28	9808	199.71
0	1229	1229	0.551758	-0.815918	-0.323975	-1.93335	1.49658	1.91089	22/12/2018	2:43:28	9808	200.331
0	1230	1230	0.47998	-0.827881	-0.311768	-1.90015	1.45361	1.91772	22/12/2018	2:43:28	9808	200.8
0	1231	1231	0.551758	-0.827881	-0.335938	-1.90942	1.49707	1.89453	22/12/2018	2:43:28	9808	200.706
0	1232	1232	0.515869	-0.827881	-0.3479	-1.92627	1.48926	1.82642	22/12/2018	2:43:28	9808	200.344
0	1233	1233	0.527832	-0.815918	-0.323975	-1.92041	1.40991	1.94873	22/12/2018	2:43:28	9808	200.447
0	1234	1234	0.515869	-0.827881	-0.335938	-1.93262	1.48462	1.8291	22/12/2018	2:43:28	9808	200.543
0	1235	1235	0.515869	-0.851807	-0.371826	-1.91138	1.46973	1.95313	22/12/2018	2:43:28	9808	200.158
0	1236	1236	0.503906	-0.827881	-0.335938	-1.95459	1.47705	1.81128	22/12/2018	2:43:28	9808	200.1
0	1237	1237	0.551758	-0.827881	-0.359863	-1.94653	1.45068	1.88501	22/12/2018	2:43:29	9809	200.667
0	1238	1238	0.491943	-0.815918	-0.323975	-1.97656	1.42993	1.88501	22/12/2018	2:43:29	9809	200.805
0	1239	1239	0.503906	-0.827881	-0.3479	-1.92212	1.43921	1.92139	22/12/2018	2:43:29	9809	200.555
0	1240	1240	0.527832	-0.815918	-0.335938	-1.92114	1.38745	1.8667	22/12/2018	2:43:29	9809	200.916
0	1241	1241	0.515869	-0.815918	-0.323975	-1.93579	1.43823	1.97559	22/12/2018	2:43:29	9809	201.183
0	1242	1242	0.527832	-0.827881	-0.3479	-1.95068	1.49243	1.85791	22/12/2018	2:43:29	9809	201.376
0	1243	1243	0.515869	-0.827881	-0.335938	-1.92822	1.46362	1.93579	22/12/2018	2:43:29	9809	201.177
0	1244	1244	0.503906	-0.827881	-0.335938	-1.93066	1.43945	1.92358	22/12/2018	2:43:29	9809	201.176
0	1245	1245	0.515869	-0.827881	-0.3479	-1.92334	1.43066	1.90283	22/12/2018	2:43:29	9809	200.837
0	1246	1246	0.515869	-0.827881	-0.3479	-1.99341	1.45654	1.91602	22/12/2018	2:43:29	9809	200.677
0	1247	1247	0.515869	-0.827881	-0.3479	-1.96021	1.44458	1.85962	22/12/2018	2:43:30	9810	200.613
0	1248	1248	0.503906	-0.815918	-0.335938	-1.95605	1.43579	1.87402	22/12/2018	2:43:30	9810	200.741
0	1249	1249	0.515869	-0.827881	-0.3479	-1.9314	1.46045	1.86938	22/12/2018	2:43:30	9810	200.594
0	1250	1250	0.503906	-0.815918	-0.335938	-1.948	1.47144	1.91992	22/12/2018	2:43:30	9810	200.083
0	1251	1251	0.515869	-0.827881	-0.323975	-1.95532	1.41846	1.93481	22/12/2018	2:43:30	9810	200.08
0	1252	1252	0.611816	-0.86377	-0.395996	-1.98047	1.50586	1.91406	22/12/2018	2:43:30	9810	199.828
0	1253	1253	0.515869	-0.827881	-0.287842	-1.92065	1.51489	1.91602	22/12/2018	2:43:30	9810	200.032
0	1254	1254	0.539795	-0.791992	-0.23999	-1.94604	1.57324	1.84863	22/12/2018	2:43:30	9810	201.304
0	1255	1255	0.443848	-0.851807	-0.371826	-1.91797	1.50488	1.85522	22/12/2018	2:43:30	9810	199.964
0	1256	1256	0.515869	-0.851807	-0.323975	-1.92505	1.56348	1.94214	22/12/2018	2:43:30	9810	198.927
0	1257	1257	0.47998	-0.839844	-0.3479	-1.94531	1.55933	1.86938	22/12/2018	2:43:31	9811	199.075
0	1258	1258	0.491943	-0.875977	-0.383789	-1.89893	1.49658	1.89014	22/12/2018	2:43:31	9811	198.218
0	1259	1259	0.503906	-0.86377	-0.371826	-1.88916	1.57178	1.87988	22/12/2018	2:43:31	9811	198.107
0	1260	1260	0.551758	-0.851807	-0.359863	-1.89844	1.48779	1.87402	22/12/2018	2:43:31	9811	198.73
0	1261	1261	0.491943	-0.86377	-0.3479	-1.89038	1.52881	1.9126	22/12/2018	2:43:31	9811	199.22
0	1262	1262	0.539795	-0.815918	-0.263916	-1.8811	1.52344	1.84766	22/12/2018	2:43:31	9811	200.331
0	1263	1263	0.539795	-0.86377	-0.359863	-1.90039	1.52441	1.92383	22/12/2018	2:43:31	9811	200.546
0	1264	1264	0.551758	-0.851807	-0.359863	-1.94507	1.51953	1.87573	22/12/2018	2:43:31	9811	199.526
0	1265	1265	0.467773	-0.839844	-0.3479	-1.89209	1.46875	1.90088	22/12/2018	2:43:31	9811	199.689
0	1266	1266	0.491943	-0.815918	-0.287842	-1.87354	1.50562	1.93481	22/12/2018	2:43:32	9812	200.343
0	1267	1267	0.491943	-0.839844	-0.323975	-1.91943	1.56128	1.91943	22/12/2018	2:43:32	9812	200.902
0	1268	1268	0.491943	-0.851807	-0.359863	-1.90381	1.52246	1.90796	22/12/2018	2:43:32	9812	200.521
0	1269	1269	0.539795	-0.791992	-0.227783	-1.87988	1.49365	1.9375	22/12/2018	2:43:32	9812	201.59
0	1270	1270	0.491943	-0.815918	-0.287842	-1.87598	1.48657	1.91479	22/12/2018	2:43:32	9812	202.296
0	1271	1271	0.503906	-0.803955	-0.275879	-1.90381	1.45557	1.93066	22/12/2018	2:43:32	9812	201.66
0	1272	1272	0.515869	-0.839844	-0.311768	-1.88525	1.49756	1.95654	22/12/2018	2:43:32	9812	201.372
0	1273	1273	0.491943	-0.839844	-0.335938	-1.92139	1.49805	1.8623	22/12/2018	2:43:32	9812	200.632
0	1274	1274	0.503906	-0.839844	-0.323975	-1.89209	1.49634	1.83447	22/12/2018	2:43:32	9812	200.551
0	1275	1275	0.503906	-0.851807	-0.359863	-1.85986	1.5083	1.92871	22/12/2018	2:43:32	9812	200.148
0	1276	1276	0.539795	-0.815918	-0.287842	-1.92896	1.50659	1.89453	22/12/2018	2:43:33	9813	200.48
0	1277	1277	0.515869	-0.839844	-0.3479	-1.93921	1.50732	1.85767	22/12/2018	2:43:33	9813	200.561
0	1278	1278	0.563965	-0.839844	-0.359863	-1.86182	1.48267	1.89185	22/12/2018	2:43:33	9813	199.648
0	1279	1279	0.47998	-0.851807	-0.371826	-1.89795	1.48145	1.86499	22/12/2018	2:43:33	9813	199.298
0	1280	1280	0.575928	-0.803955	-0.263916	-1.89868	1.52563	1.88525	22/12/2018	2:43:33	9813	200.878
0	1281	1281	0.467773	-0.86377	-0.395996	-1.87427	1.48853	1.9126	22/12/2018	2:43:33	9813	200.501
0	1282	1282	0.515869	-0.803955	-0.263916	-1.8877	1.51514	1.90503	22/12/2018	2:43:33	9813	200.522
0	1283	1283	0.575928	-0.827881	-0.323975	-1.9021	1.52246	1.89478	22/12/2018	2:43:33	9813	201.954
0	1284	1284	0.527832	-0.827881	-0.311768	-1.87915	1.4834	1.98169	22/12/2018	2:43:33	9813	201.448
0	1285	1285	0.47998	-0.851807	-0.359863	-1.89795	1.48267	1.90088	22/12/2018	2:43:33	9813	200.866
0	1286	1286	0.503906	-0.791992	-0.23999	-1.88501	1.52319	1.99219	22/12/2018	2:43:34	9814	201.597
0	1287	1287	0.551758	-0.827881	-0.323975	-1.92773	1.51514	1.93066	22/12/2018	2:43:34	9814	201.933
0	1288	1288	0.47998	-0.851807	-0.371826	-1.85938	1.53076	1.91602	22/12/2018	2:43:34	9814	200.232
0	1289	1289	0.503906	-0.851807	-0.335938	-1.92261	1.48218	1.95288	22/12/2018	2:43:34	9814	200.193
0	1290	1290	0.527832	-0.815918	-0.299805	-1.9126	1.52466	1.91089	22/12/2018	2:43:34	9814	201.089
0	1291	1291	0.515869	-0.86377	-0.407959	-1.95557	1.49438	1.82373	22/12/2018	2:43:34	9814	200.472
0	1292	1292	0.527832	-0.839844	-0.323975	-1.90942	1.50244	1.83521	22/12/2018	2:43:34	9814	200.053
0	1293	1293	0.527832	-0.851807	-0.359863	-1.89453	1.44287	1.92065	22/12/2018	2:43:34	9814	200.695
0	1294	1294	0.491943	-0.86377	-0.395996	-1.91309	1.50073	1.979	22/12/2018	2:43:34	9814	199.45
0	1295	1295	0.431885	-0.839844	-0.323975	-1.91309	1.50073	1.979	22/12/2018	2:43:34	9814	199.457
0	1296	1296	0.515869	-0.803955	-0.251953	-1.94385	1.49561	1.92603	22/12/2018	2:43:35	9815	201.145
0	1297	1297	0.491943	-0.839844	-0.323975	-1.89771	1.43628	1.8667	22/12/2018	2:43:35	9815	201.677
0	1298	1298	0.551758	-0.851807	-0.371826	-1.927	1.50854	1.8103	22/12/2018	2:43:35	9815	200.953
0	1299	1299	0.503906	-0.815918	-0.311768	-1.94238	1.49536	1.96826	22/12/2018	2:43:35	9815	200.913
0	1300	1300	0.515869	-0.851807	-0.371826	-1.93433	1.47949	1.91699	22/12/2018	2:43:35	9815	200.552
0	1301	1301	0.503906	-0.815918	-0.299805	-1.92871	1.50513	1.92969	22/12/2018	2:43:35	9815	200.599
0	1302	1302	0.455811	-0.827881	-0.323975	-1.94165	1.4502	1.94238	22/12/2018	2:43:35	9815	200.927
0	1303	1303	0.539795	-0.851807	-0.359863	-1.89893	1.46558	1.87207	22/12/2018	2:43:35	9815	200.606
0	1304	1304	0.47998	-0.839844	-0.335938	-1.91431	1.49561	1.90088	22/12/2018	2:43:35	9815	201.238
0	1305	1305	0.515869	-0.839844	-0.3479	-1.92407	1.48047	1.9314	22/12/2018	2:43:35	9815	201.429
0	1306	1306	0.503906	-0.839844	-0.371826	-1.90698	1.48511	1.93066	22/12/2018	2:43:36	9816	201.269
0	1307	1307	0.503906	-0.827881	-0.335938	-1.93872	1.43164	1.93066	22/12/2018	2:43:36	9816	201.47
0	1308	1308	0.491943	-0.839844	-0.359863	-1.85718	1.45288	1.97705	22/12/2018	2:43:36	9816	201.423
0	1309	1309	0.47998	-0.827881	-0.323975	-1.89624	1.40479	1.95386	22/12/2018	2:43:36	9816	201.634
0	1310	1310	0.527832	-0.827881	-0.323975	-1.89478	1.48242	1.96094	22/12/2018	2:43:36	9816	202.546
0	1311	1311	0.539795	-0.851807	-0.371826	-1.95264	1.49731	1.97534	22/12/2018	2:43:36	9816	202.453
0	1312	1312	0.527832	-0.839844	-0.359863	-1.93799	1.521	1.9502	22/12/2018	2:43:36	9816	201.998
0	1313	1313	0.515869	-0.815918	-0.299805	-1.91333	1.50415	1.9751	22/12/2018	2:43:36	9816	202.795
0	1314	1314	0.515869	-0.827881	-0.323975	-1.88843	1.45459	1.99048	22/12/2018	2:43:36	9816	202.974
0	1315	1315	0.515869	-0.827881	-0.359863	-1.96582	1.48584	2.00244	22/12/2018	2:43:36	9816	202.073
0	1316	1316	0.503906	-0.827881	-0.3479	-1.92773	1.45337	1.8894	22/12/2018	2:43:37	9817	201.855
0	1317	1317	0.527832	-0.827881	-0.335938	-1.86792	1.46191	1.97803	22/12/2018	2:43:37	9817	202.428
0	1318	1318	0.515869	-0.827881	-0.3479	-1.85229	1.45776	1.92969	22/12/2018	2:43:37	9817	202.543
0	1319	1319	0.515869	-0.839844	-0.359863	-1.93164	1.42773	1.89795	22/12/2018	2:43:37	9817	202.188
0	1320	1320	0.527832	-0.827881	-0.335938	-1.94482	1.44702	1.99536	22/12/2018	2:43:37	9817	202.229
0	1321	1321	0.515869	-0.827881	-0.3479	-1.92822	1.42554	1.99048	22/12/2018	2:43:37	9817	202.347
0	1322	1322	0.515869	-0.815918	-0.335938	-1.88892	1.47021	1.90991	22/12/2018	2:43:37	9817	202.36
0	1323	1323	0.503906	-0.827881	-0.3479	-1.95459	1.43555	1.92236	22/12/2018	2:43:37	9817	202.068
0	1324	1324	0.515869	-0.827881	-0.3479	-1.94116	1.44678	1.94336	22/12/2018	2:43:37	9817	201.76
0	1325	1325	0.503906	-0.827881	-0.359863	-1.94629	1.44531	1.96362	22/12/2018	2:43:38	9818	201.514
0	1326	1326	0.575928	-0.839844	-0.371826	-1.91138	1.44019	1.90625	22/12/2018	2:43:38	9818	201.155
0	1327	1327	0.443848	-0.815918	-0.311768	-1.93286	1.41748	1.875	22/12/2018	2:43:38	9818	201.128
0	1328	1328	0.503906	-0.851807	-0.419922	-1.90308	1.44336	1.87427	22/12/2018	2:43:38	9818	200.239
0	1329	1329	0.47998	-0.803955	-0.287842	-1.90283	1.44165	1.85864	22/12/2018	2:43:38	9818	200.341
0	1330	1330	0.515869	-0.827881	-0.335938	-1.94116	1.44556	1.85889	22/12/2018	2:43:38	9818	201.22
0	1331	1331	0.515869	-0.839844	-0.371826	-1.92065	1.44946	1.88916	22/12/2018	2:43:38	9818	200.065
0	1332	1332	0.467773	-0.839844	-0.359863	-1.8811	1.48022	1.91089	22/12/2018	2:43:38	9818	199.528
0	1333	1333	0.575928	-0.815918	-0.323975	-1.92603	1.48071	1.83081	22/12/2018	2:43:38	9818	200.215
0	1334	1334	0.491943	-0.827881	-0.3479	-1.89697	1.46387	1.90088	22/12/2018	2:43:38	9818	200.667
0	1335	1335	0.539795	-0.815918	-0.323975	-1.91821	1.53564	1.8855	22/12/2018	2:43:39	9819	200.461
0	1336	1336	0.515869	-0.851807	-0.395996	-1.88892	1.43774	1.86572	22/12/2018	2:43:39	9819	200.065
0	1337	1337	0.47998	-0.815918	-0.323975	-1.91895	1.4856	1.8938	22/12/2018	2:43:39	9819	199.769
0	1338	1338	0.551758	-0.803955	-0.299805	-1.93237	1.47363	1.99951	22/12/2018	2:43:39	9819	200.909
0	1339	1339	0.491943	-0.851807	-0.371826	-1.94653	1.45264	1.8606	22/12/2018	2:43:39	9819	200.662
0	1340	1340	0.563965	-0.803955	-0.275879	-1.8811	1.45093	1.85596	22/12/2018	2:43:39	9819	200.781
0	1341	1341	0.539795	-0.86377	-0.419922	-1.92944	1.45166	1.87939	22/12/2018	2:43:39	9819	200.61
0	1342	1342	0.503906	-0.839844	-0.359863	-1.92358	1.47363	1.89185	22/12/2018	2:43:39	9819	199.374
0	1343	1343	0.47998	-0.815918	-0.311768	-1.92603	1.44971	1.87769	22/12/2018	2:43:39	9819	200.247
0	1344	1344	0.563965	-0.803955	-0.311768	-1.92163	1.46704	1.84058	22/12/2018	2:43:39	9819	200.911
0	1345	1345	0.503906	-0.815918	-0.335938	-1.9353	1.46387	1.88281	22/12/2018	2:43:40	9820	200.747
0	1346	1346	0.503906	-0.815918	-0.3479	-1.87598	1.4834	1.8855	22/12/2018	2:43:40	9820	200.232
0	1347	1347	0.551758	-0.827881	-0.3479	-1.89795	1.44141	1.83008	22/12/2018	2:43:40	9820	200.501
0	1348	1348	0.515869	-0.815918	-0.335938	-1.86963	1.49316	1.95825	22/12/2018	2:43:40	9820	200.718
0	1349	1349	0.503906	-0.827881	-0.359863	-1.92554	1.44482	1.84961	22/12/2018	2:43:40	9820	200.292
0	1350	1350	0.47998	-0.827881	-0.3479	-1.92847	1.4292	1.91602	22/12/2018	2:43:40	9820	199.979
0	1351	1351	0.515869	-0.827881	-0.359863	-1.90918	1.46069	1.94678	22/12/2018	2:43:40	9820	200.037
0	1352	1352	0.551758	-0.803955	-0.311768	-1.87476	1.49707	1.89795	22/12/2018	2:43:40	9820	200.609
0	1353	1353	0.491943	-0.815918	-0.311768	-1.93457	1.48828	1.88745	22/12/2018	2:43:40	9820	201.18
0	1354	1354	0.503906	-0.815918	-0.311768	-1.95044	1.49072	1.85449	22/12/2018	2:43:40	9820	200.709
0	1355	1355	0.503906	-0.815918	-0.323975	-1.92944	1.48608	1.90015	22/12/2018	2:43:41	9821	200.788
0	1356	1356	0.47998	-0.839844	-0.371826	-1.90942	1.49731	1.86572	22/12/2018	2:43:41	9821	199.989
0	1357	1357	0.515869	-0.839844	-0.371826	-1.92773	1.45508	1.89795	22/12/2018	2:43:41	9821	199.447
0	1358	1358	0.47998	-0.815918	-0.311768	-1.89233	1.47217	1.84961	22/12/2018	2:43:41	9821	200
0	1359	1359	0.551758	-0.839844	-0.359863	-1.92139	1.45996	1.9209	22/12/2018	2:43:41	9821	200.303
0	1360	1360	0.503906	-0.815918	-0.323975	-1.91675	1.40625	1.87939	22/12/2018	2:43:41	9821	200.321
0	1361	1361	0.503906	-0.803955	-0.287842	-1.94019	1.45557	1.92334	22/12/2018	2:43:41	9821	200.834
0	1362	1362	0.491943	-0.851807	-0.395996	-1.95703	1.48071	1.87061	22/12/2018	2:43:41	9821	200.191
0	1363	1363	0.515869	-0.851807	-0.383789	-1.92188	1.44092	1.85059	22/12/2018	2:43:41	9821	199.076
0	1364	1364	0.575928	-0.827881	-0.335938	-1.95752	1.45996	1.84912	22/12/2018	2:43:41	9821	200.134
0	1365	1365	0.539795	-0.851807	-0.395996	-1.96265	1.49097	1.89722	22/12/2018	2:43:42	9822	199.71
0	1366	1366	0.503906	-0.791992	-0.263916	-1.88892	1.47021	1.90088	22/12/2018	2:43:42	9822	200.048
0	1367	1367	0.503906	-0.815918	-0.311768	-1.85962	1.40845	1.79053	22/12/2018	2:43:42	9822	200.637
0	1368	1368	0.467773	-0.827881	-0.3479	-1.93555	1.47266	1.875	22/12/2018	2:43:42	9822	199.652
0	1369	1369	0.515869	-0.839844	-0.359863	-1.93555	1.47437	1.80737	22/12/2018	2:43:42	9822	198.991
0	1370	1370	0.491943	-0.827881	-0.323975	-1.93115	1.48779	1.90015	22/12/2018	2:43:42	9822	199.5
0	1371	1371	0.47998	-0.839844	-0.371826	-1.92676	1.4668	1.8689	22/12/2018	2:43:42	9822	199.135
0	1372	1372	0.503906	-0.815918	-0.287842	-1.91895	1.48389	1.87915	22/12/2018	2:43:42	9822	199.62
0	1373	1373	0.503906	-0.839844	-0.3479	-1.95386	1.49268	1.82935	22/12/2018	2:43:42	9822	200.077
0	1374	1374	0.47998	-0.803955	-0.287842	-1.94653	1.41479	1.85791	22/12/2018	2:43:42	9822	199.982
0	1375	1375	0.551758	-0.851807	-0.383789	-1.96924	1.45728	1.84351	22/12/2018	2:43:43	9823	200.257
0	1376	1376	0.491943	-0.815918	-0.311768	-1.91724	1.44775	1.90527	22/12/2018	2:43:43	9823	200.295
0	1377	1377	0.515869	-0.815918	-0.311768	-1.93506	1.46069	1.90015	22/12/2018	2:43:43	9823	201.19
0	1378	1378	0.527832	-0.827881	-0.335938	-1.96313	1.43481	1.85449	22/12/2018	2:43:43	9823	201.308
0	1379	1379	0.539795	-0.803955	-0.311768	-1.92285	1.42212	1.93311	22/12/2018	2:43:43	9823	201.73
0	1380	1380	0.467773	-0.86377	-0.419922	-1.92285	1.42212	1.93311	22/12/2018	2:43:43	9823	200.413
0	1381	1381	0.515869	-0.827881	-0.323975	-1.86621	1.42773	1.91968	22/12/2018	2:43:43	9823	200.232
0	1382	1382	0.491943	-0.827881	-0.359863	-1.9314	1.42407	1.91724	22/12/2018	2:43:43	9823	200.658
0	1383	1383	0.503906	-0.803955	-0.299805	-1.93262	1.4397	1.8938	22/12/2018	2:43:43	9823	200.838
0	1384	1384	0.491943	-0.803955	-0.275879	-1.90088	1.43652	1.82007	22/12/2018	2:43:43	9823	201.725
0	1385	1385	0.47998	-0.827881	-0.323975	-1.93359	1.46387	1.83887	22/12/2018	2:43:44	9824	201.222
0	1386	1386	0.503906	-0.851807	-0.419922	-1.97192	1.46753	1.82715	22/12/2018	2:43:44	9824	199.451
0	1387	1387	0.527832	-0.803955	-0.275879	-1.94092	1.4126	1.86597	22/12/2018	2:43:44	9824	200.072
0	1388	1388	0.47998	-0.827881	-0.3479	-1.92017	1.43555	1.82983	22/12/2018	2:43:44	9824	200.772
0	1389	1389	0.515869	-0.815918	-0.323975	-1.91895	1.44946	1.89453	22/12/2018	2:43:44	9824	200.075
0	1390	1390	0.503906	-0.839844	-0.359863	-1.91553	1.5166	1.90625	22/12/2018	2:43:44	9824	200.22
0	1391	1391	0.527832	-0.815918	-0.335938	-1.87061	1.44849	1.90356	22/12/2018	2:43:44	9824	200.266
0	1392	1392	0.491943	-0.815918	-0.311768	-1.89404	1.47217	1.95288	22/12/2018	2:43:44	9824	200.965
0	1393	1393	0.491943	-0.827881	-0.3479	-1.89551	1.43799	1.83374	22/12/2018	2:43:44	9824	200.517
0	1394	1394	0.503906	-0.839844	-0.371826	-1.91528	1.44751	1.89111	22/12/2018	2:43:45	9825	199.986
0	1395	1395	0.527832	-0.815918	-0.323975	-1.96899	1.47925	1.91162	22/12/2018	2:43:45	9825	200.302
0	1396	1396	0.431885	-0.86377	-0.407959	-1.94287	1.44702	1.88672	22/12/2018	2:43:45	9825	199.889
0	1397	1397	0.515869	-0.839844	-0.371826	-1.91626	1.46826	1.8479	22/12/2018	2:43:45	9825	199.1
0	1398	1398	0.491943	-0.791992	-0.263916	-1.91992	1.49951	1.90527	22/12/2018	2:43:45	9825	200.683
0	1399	1399	0.491943	-0.839844	-0.371826	-1.91699	1.51123	1.91162	22/12/2018	2:43:45	9825	200.545
0	1400	1400	0.503906	-0.827881	-0.359863	-1.93311	1.45532	1.9585	22/12/2018	2:43:45	9825	199.364
0	1401	1401	0.551758	-0.779785	-0.23999	-1.91553	1.52002	1.89111	22/12/2018	2:43:45	9825	200.834
0	1402	1402	0.47998	-0.803955	-0.287842	-1.92261	1.48389	1.89185	22/12/2018	2:43:45	9825	201.409
0	1403	1403	0.527832	-0.839844	-0.359863	-1.88989	1.49097	1.87207	22/12/2018	2:43:45	9825	200.173
0	1404	1404	0.503906	-0.815918	-0.311768	-1.90796	1.5022	1.86304	22/12/2018	2:43:46	9826	200.047
0	1405	1405	0.527832	-0.839844	-0.335938	-1.9248	1.49805	1.82446	22/12/2018	2:43:46	9826	200.312
0	1406	1406	0.47998	-0.827881	-0.323975	-1.90845	1.48169	1.87646	22/12/2018	2:43:46	9826	200.08
0	1407	1407	0.503906	-0.767822	-0.227783	-1.875	1.47119	1.8811	22/12/2018	2:43:46	9826	200.951
0	1408	1408	0.527832	-0.851807	-0.407959	-1.90869	1.47949	1.89453	22/12/2018	2:43:46	9826	200.159
0	1409	1409	0.551758	-0.827881	-0.335938	-1.91943	1.49243	1.88745	22/12/2018	2:43:46	9826	199.326
0	1410	1410	0.539795	-0.827881	-0.323975	-1.89917	1.46191	1.94995	22/12/2018	2:43:46	9826	200.265
0	1411	1411	0.491943	-0.815918	-0.323975	-1.91602	1.52856	1.85522	22/12/2018	2:43:46	9826	200.359
0	1412	1412	0.47998	-0.86377	-0.431885	-1.90649	1.47632	1.85059	22/12/2018	2:43:46	9826	198.71
0	1413	1413	0.491943	-0.803955	-0.287842	-1.8833	1.43213	1.875	22/12/2018	2:43:46	9826	199.162
0	1414	1414	0.491943	-0.827881	-0.335938	-1.9519	1.49072	1.84448	22/12/2018	2:43:47	9827	200.152
0	1415	1415	0.503906	-0.827881	-0.335938	-1.927	1.53931	1.93481	22/12/2018	2:43:47	9827	199.807
0	1416	1416	0.515869	-0.815918	-0.299805	-1.92236	1.48242	1.81934	22/12/2018	2:43:47	9827	200.173
0	1417	1417	0.503906	-0.827881	-0.323975	-1.9248	1.52881	1.9519	22/12/2018	2:43:47	9827	200.339
0	1418	1418	0.539795	-0.815918	-0.323975	-1.88403	1.47705	1.84229	22/12/2018	2:43:47	9827	200.372
0	1419	1419	0.515869	-0.827881	-0.311768	-1.89868	1.45679	1.90186	22/12/2018	2:43:47	9827	200.188
0	1420	1420	0.503906	-0.815918	-0.311768	-1.90796	1.4729	1.90796	22/12/2018	2:43:47	9827	200.635
0	1421	1421	0.563965	-0.851807	-0.383789	-1.896	1.47217	1.81323	22/12/2018	2:43:47	9827	199.97
0	1422	1422	0.47998	-0.827881	-0.335938	-1.85864	1.44971	1.88745	22/12/2018	2:43:47	9827	199.714
0	1423	1423	0.47998	-0.803955	-0.287842	-1.93555	1.50366	1.81836	22/12/2018	2:43:47	9827	200.314
0	1424	1424	0.515869	-0.827881	-0.335938	-1.89868	1.4585	1.96289	22/12/2018	2:43:48	9828	200.352
0	1425	1425	0.503906	-0.827881	-0.3479	-1.93066	1.44312	1.8291	22/12/2018	2:43:48	9828	200.02
0	1426	1426	0.515869	-0.827881	-0.3479	-1.927	1.50513	1.8855	22/12/2018	2:43:48	9828	199.874
0	1427	1427	0.503906	-0.827881	-0.335938	-1.90942	1.45923	1.85596	22/12/2018	2:43:48	9828	200.239
0	1428	1428	0.515869	-0.815918	-0.335938	-1.95703	1.48242	1.83569	22/12/2018	2:43:48	9828	200.14
0	1429	1429	0.503906	-0.827881	-0.359863	-1.90283	1.43628	1.9646	22/12/2018	2:43:48	9828	200.192
0	1430	1430	0.515869	-0.827881	-0.359863	-1.90625	1.46753	1.90259	22/12/2018	2:43:48	9828	199.615
0	1431	1431	0.515869	-0.827881	-0.3479	-1.96509	1.47241	1.92163	22/12/2018	2:43:48	9828	199.783
0	1432	1432	0.539795	-0.827881	-0.335938	-1.92432	1.48755	1.8623	22/12/2018	2:43:48	9828	200.199
0	1433	1433	0.515869	-0.803955	-0.263916	-1.95264	1.50098	1.94482	22/12/2018	2:43:48	9828	201.229
0	1434	1434	0.467773	-0.803955	-0.287842	-1.9436	1.49707	1.89893	22/12/2018	2:43:49	9829	201.768
0	1435	1435	0.515869	-0.851807	-0.371826	-1.89941	1.47437	1.83179	22/12/2018	2:43:49	9829	200.433
0	1436	1436	0.467773	-0.827881	-0.3479	-1.91992	1.47168	1.86499	22/12/2018	2:43:49	9829	199.553
0	1437	1437	0.527832	-0.803955	-0.311768	-1.93726	1.47119	1.91089	22/12/2018	2:43:49	9829	200.142
0	1438	1438	0.539795	-0.839844	-0.371826	-1.87573	1.44556	1.9126	22/12/2018	2:43:49	9829	200.365
0	1439	1439	0.455811	-0.839844	-0.383789	-1.90894	1.42285	1.87915	22/12/2018	2:43:49	9829	199.204
0	1440	1440	0.515869	-0.815918	-0.311768	-1.91309	1.43896	1.79443	22/12/2018	2:43:49	9829	199.644
0	1441	1441	0.515869	-0.827881	-0.335938	-1.9502	1.41846	1.85083	22/12/2018	2:43:49	9829	200.459
0	1442	1442	0.503906	-0.803955	-0.299805	-1.93164	1.46191	1.90161	22/12/2018	2:43:49	9829	200.421
0	1443	1443	0.515869	-0.827881	-0.3479	-1.94531	1.49707	1.9187	22/12/2018	2:43:49	9829	200.102
0	1444	1444	0.551758	-0.803955	-0.311768	-1.93823	1.4917	1.8479	22/12/2018	2:43:50	9830	199.837
0	1445	1445	0.515869	-0.827881	-0.335938	-1.91968	1.46338	1.83545	22/12/2018	2:43:50	9830	199.704
0	1446	1446	0.491943	-0.803955	-0.275879	-1.89014	1.49072	1.83081	22/12/2018	2:43:50	9830	200.135
0	1447	1447	0.551758	-0.839844	-0.3479	-1.9187	1.4458	1.8186	22/12/2018	2:43:50	9830	200.325
0	1448	1448	0.503906	-0.839844	-0.3479	-1.94678	1.45605	1.82739	22/12/2018	2:43:50	9830	199.725
0	1449	1449	0.575928	-0.839844	-0.359863	-1.92261	1.45483	1.802	22/12/2018	2:43:50	9830	199.756
0	1450	1450	0.467773	-0.827881	-0.3479	-1.90332	1.41235	1.87427	22/12/2018	2:43:50	9830	199.739
0	1451	1451	0.563965	-0.815918	-0.335938	-1.95313	1.47168	1.95093	22/12/2018	2:43:50	9830	200.217
0	1452	1452	0.491943	-0.815918	-0.335938	-1.87695	1.43872	1.90088	22/12/2018	2:43:50	9830	200.691
0	1453	1453	0.503906	-0.851807	-0.419922	-1.91284	1.43188	1.88477	22/12/2018	2:43:51	9831	199.718
0	1454	1454	0.539795	-0.827881	-0.359863	-1.91162	1.47852	1.88843	22/12/2018	2:43:51	9831	199.725
0	1455	1455	0.539795	-0.815918	-0.323975	-1.91138	1.44019	1.92773	22/12/2018	2:43:51	9831	201.104
0	1456	1456	0.527832	-0.815918	-0.3479	-1.91577	1.4873	1.92334	22/12/2018	2:43:51	9831	201.073
0	1457	1457	0.503906	-0.827881	-0.371826	-1.93872	1.42798	1.90112	22/12/2018	2:43:51	9831	200.398
0	1458	1458	0.503906	-0.815918	-0.311768	-1.95337	1.44604	1.8418	22/12/2018	2:43:51	9831	200.453
0	1459	1459	0.527832	-0.827881	-0.371826	-1.87402	1.48364	1.84497	22/12/2018	2:43:51	9831	200.725
0	1460	1460	0.515869	-0.815918	-0.323975	-1.92236	1.44604	1.87769	22/12/2018	2:43:51	9831	200.558
0	1461	1461	0.47998	-0.815918	-0.335938	-1.87866	1.47314	1.94482	22/12/2018	2:43:51	9831	200.423
0	1462	1462	0.527832	-0.827881	-0.371826	-1.93359	1.46753	1.84692	22/12/2018	2:43:51	9831	199.818
0	1463	1463	0.491943	-0.827881	-0.323975	-1.89844	1.45361	1.94995	22/12/2018	2:43:52	9832	199.672
0	1464	1464	0.551758	-0.815918	-0.311768	-1.91016	1.51416	1.89453	22/12/2018	2:43:52	9832	200.77
0	1465	1465	0.491943	-0.827881	-0.3479	-1.90674	1.51416	1.86865	22/12/2018	2:43:52	9832	200.438
0	1466	1466	0.491943	-0.839844	-0.371826	-1.90503	1.47949	1.86865	22/12/2018	2:43:52	9832	199.229
0	1467	1467	0.551758	-0.815918	-0.323975	-1.95044	1.45605	1.7915	22/12/2018	2:43:52	9832	199.404
0	1468	1468	0.467773	-0.827881	-0.3479	-1.91455	1.43188	1.93579	22/12/2018	2:43:52	9832	199.829
0	1469	1469	0.515869	-0.839844	-0.359863	-1.92725	1.44653	1.80371	22/12/2018	2:43:52	9832	199.095
0	1470	1470	0.515869	-0.803955	-0.287842	-1.93091	1.52075	1.84058	22/12/2018	2:43:52	9832	199.995
0	1471	1471	0.563965	-0.803955	-0.299805	-1.91138	1.47314	1.83545	22/12/2018	2:43:52	9832	200.918
0	1472	1472	0.491943	-0.839844	-0.395996	-1.94556	1.50073	1.97095	22/12/2018	2:43:52	9832	199.704
0	1473	1473	0.491943	-0.827881	-0.3479	-1.98633	1.55249	1.98608	22/12/2018	2:43:53	9833	199.23
0	1474	1474	0.491943	-0.839844	-0.371826	-1.87158	1.46582	1.85327	22/12/2018	2:43:53	9833	199.511
0	1475	1475	0.515869	-0.815918	-0.335938	-1.96655	1.43115	1.85522	22/12/2018	2:43:53	9833	200.163
0	1476	1476	0.515869	-0.815918	-0.3479	-1.92261	1.4563	1.89624	22/12/2018	2:43:53	9833	200.924
0	1477	1477	0.515869	-0.827881	-0.359863	-1.8833	1.43042	1.87549	22/12/2018	2:43:53	9833	201.137
0	1478	1478	0.503906	-0.827881	-0.3479	-1.92163	1.46484	1.95557	22/12/2018	2:43:53	9833	201.118
0	1479	1479	0.515869	-0.827881	-0.3479	-1.92529	1.46509	1.98267	22/12/2018	2:43:53	9833	201.32
0	1480	1480	0.515869	-0.827881	-0.3479	-1.94629	1.4729	1.96094	22/12/2018	2:43:53	9833	201.327
0	1481	1481	0.515869	-0.815918	-0.3479	-1.95459	1.40112	1.96802	22/12/2018	2:43:53	9833	201.08
0	1482	1482	0.515869	-0.815918	-0.3479	-1.95044	1.46143	1.9458	22/12/2018	2:43:53	9833	200.867
0	1483	1483	0.515869	-0.827881	-0.3479	-1.9021	1.49146	1.927	22/12/2018	2:43:54	9834	200.755
0	1484	1484	0.491943	-0.803955	-0.323975	-1.92798	1.46191	1.85059	22/12/2018	2:43:54	9834	200.606
0	1485	1485	0.491943	-0.827881	-0.323975	-1.91187	1.5144	1.82544	22/12/2018	2:43:54	9834	200.26
0	1486	1486	0.587891	-0.851807	-0.395996	-1.95801	1.49976	1.87231	22/12/2018	2:43:54	9834	199.746
0	1487	1487	0.491943	-0.86377	-0.419922	-1.93384	1.47412	1.87866	22/12/2018	2:43:54	9834	198.088
0	1488	1488	0.47998	-0.803955	-0.275879	-1.89697	1.52563	1.8855	22/12/2018	2:43:54	9834	198.82
0	1489	1489	0.527832	-0.815918	-0.323975	-1.9314	1.49316	1.81567	22/12/2018	2:43:54	9834	199.74
0	1490	1490	0.467773	-0.827881	-0.323975	-1.90332	1.45215	1.86304	22/12/2018	2:43:54	9834	199.292
0	1491	1491	0.491943	-0.827881	-0.335938	-1.90967	1.50415	1.84253	22/12/2018	2:43:54	9834	199.329
0	1492	1492	0.527832	-0.827881	-0.335938	-1.91357	1.48193	1.86304	22/12/2018	2:43:54	9834	199.51
0	1493	1493	0.539795	-0.827881	-0.335938	-1.9458	1.50391	1.86963	22/12/2018	2:43:55	9835	199.772
0	1494	1494	0.491943	-0.839844	-0.335938	-1.91113	1.49707	1.91504	22/12/2018	2:43:55	9835	199.731
0	1495	1495	0.47998	-0.827881	-0.3479	-1.93384	1.47095	1.90259	22/12/2018	2:43:55	9835	199.501
0	1496	1496	0.527832	-0.815918	-0.311768	-1.93848	1.46094	1.86426	22/12/2018	2:43:55	9835	199.829
0	1497	1497	0.515869	-0.827881	-0.3479	-1.97314	1.42822	1.8877	22/12/2018	2:43:55	9835	199.876
0	1498	1498	0.515869	-0.827881	-0.3479	-1.92896	1.51172	1.90991	22/12/2018	2:43:55	9835	199.548
0	1499	1499	0.515869	-0.815918	-0.323975	-1.91968	1.53027	1.89624	22/12/2018	2:43:55	9835	200.064
0	1500	1500	0.467773	-0.839844	-0.323975	-1.93579	1.47949	1.88013	22/12/2018	2:43:55	9835	200.397
0	1501	1501	0.515869	-0.815918	-0.287842	-1.91943	1.49585	1.79956	22/12/2018	2:43:55	9835	200.962
0	1502	1502	0.527832	-0.875977	-0.467773	-1.92529	1.50806	1.93677	22/12/2018	2:43:55	9835	199.709
0	1503	1503	0.515869	-0.839844	-0.359863	-1.9126	1.49194	1.94312	22/12/2018	2:43:56	9836	198.637
0	1504	1504	0.563965	-0.815918	-0.323975	-1.93237	1.47241	1.98804	22/12/2018	2:43:56	9836	200.454
0	1505	1505	0.47998	-0.851807	-0.395996	-1.90381	1.45703	1.94385	22/12/2018	2:43:56	9836	199.895
0	1506	1506	0.527832	-0.839844	-0.371826	-1.89868	1.49487	1.91602	22/12/2018	2:43:56	9836	199.171
0	1507	1507	0.455811	-0.839844	-0.359863	-1.92969	1.49121	1.83643	22/12/2018	2:43:56	9836	199.652
0	1508	1508	0.515869	-0.839844	-0.371826	-1.92456	1.48926	1.8999	22/12/2018	2:43:56	9836	199.381
0	1509	1509	0.491943	-0.815918	-0.299805	-1.9314	1.52393	1.8938	22/12/2018	2:43:56	9836	199.894
0	1510	1510	0.563965	-0.851807	-0.371826	-1.97266	1.48145	1.88574	22/12/2018	2:43:56	9836	199.872
0	1511	1511	0.539795	-0.827881	-0.359863	-1.9126	1.46802	1.83643	22/12/2018	2:43:56	9836	198.861
0	1512	1512	0.47998	-0.839844	-0.383789	-1.98242	1.47656	1.84619	22/12/2018	2:43:56	9836	198.02
0	1513	1513	0.527832	-0.827881	-0.323975	-1.93945	1.47974	1.83105	22/12/2018	2:43:57	9837	198.565
0	1514	1514	0.503906	-0.827881	-0.359863	-1.84888	1.43384	1.83643	22/12/2018	2:43:57	9837	198.789
0	1515	1515	0.47998	-0.815918	-0.323975	-1.91724	1.51831	1.8147	22/12/2018	2:43:57	9837	198.637
0	1516	1516	0.599854	-0.851807	-0.395996	-1.92017	1.50659	1.81201	22/12/2018	2:43:57	9837	198.741
0	1517	1517	0.515869	-0.791992	-0.227783	-1.87207	1.51245	1.88379	22/12/2018	2:43:57	9837	200.198
0	1518	1518	0.515869	-0.851807	-0.371826	-1.91748	1.52002	1.87915	22/12/2018	2:43:57	9837	200.231
0	1519	1519	0.491943	-0.827881	-0.323975	-1.92529	1.5376	1.92139	22/12/2018	2:43:57	9837	199.258
0	1520	1520	0.491943	-0.815918	-0.323975	-1.88135	1.49023	1.90698	22/12/2018	2:43:57	9837	199.75
0	1521	1521	0.515869	-0.827881	-0.335938	-1.88208	1.47144	1.90088	22/12/2018	2:43:57	9837	199.897
0	1522	1522	0.491943	-0.827881	-0.335938	-1.92236	1.48242	1.87134	22/12/2018	2:43:58	9838	200.101
0	1523	1523	0.47998	-0.815918	-0.323975	-1.95972	1.46851	1.88672	22/12/2018	2:43:58	9838	200.236
0	1524	1524	0.527832	-0.839844	-0.359863	-1.89819	1.44653	1.90527	22/12/2018	2:43:58	9838	200.244
0	1525	1525	0.527832	-0.851807	-0.383789	-1.95093	1.46826	1.86035	22/12/2018	2:43:58	9838	199.859
0	1526	1526	0.515869	-0.827881	-0.3479	-1.93652	1.45386	1.89453	22/12/2018	2:43:58	9838	200.004
0	1527	1527	0.503906	-0.815918	-0.323975	-1.90991	1.44189	1.89453	22/12/2018	2:43:58	9838	200.515
0	1528	1528	0.515869	-0.827881	-0.335938	-1.92358	1.43604	1.85254	22/12/2018	2:43:58	9838	200.967
0	1529	1529	0.527832	-0.827881	-0.3479	-1.95972	1.46851	1.89209	22/12/2018	2:43:58	9838	201.016
0	1530	1530	0.515869	-0.827881	-0.3479	-1.94092	1.47119	1.94385	22/12/2018	2:43:58	9838	200.771
0	1531	1531	0.515869	-0.827881	-0.3479	-1.93237	1.44165	1.89209	22/12/2018	2:43:58	9838	201.104
0	1532	1532	0.503906	-0.827881	-0.3479	-1.89502	1.42212	1.92505	22/12/2018	2:43:59	9839	200.922
0	1533	1533	0.515869	-0.827881	-0.335938	-1.9397	1.48462	1.96729	22/12/2018	2:43:59	9839	201.075
0	1534	1534	0.455811	-0.839844	-0.371826	-1.92993	1.46021	1.89014	22/12/2018	2:43:59	9839	200.441
0	1535	1535	0.47998	-0.851807	-0.359863	-1.89307	1.45483	1.96729	22/12/2018	2:43:59	9839	200.075
0	1536	1536	0.527832	-0.851807	-0.383789	-1.90356	1.48291	1.85938	22/12/2018	2:43:59	9839	200.261
0	1537	1537	0.491943	-0.839844	-0.359863	-1.89746	1.46729	1.91406	22/12/2018	2:43:59	9839	200.368
0	1538	1538	0.515869	-0.839844	-0.359863	-1.93408	1.50879	1.85278	22/12/2018	2:43:59	9839	200.154
0	1539	1539	0.527832	-0.827881	-0.3479	-1.91309	1.52979	1.92871	22/12/2018	2:43:59	9839	200.107
0	1540	1540	0.527832	-0.815918	-0.323975	-1.89355	1.46167	1.92407	22/12/2018	2:43:59	9839	200.67
0	1541	1541	0.455811	-0.839844	-0.359863	-1.90991	1.46948	1.93384	22/12/2018	2:43:59	9839	200.098
0	1542	1542	0.491943	-0.815918	-0.311768	-1.84668	1.49219	1.81177	22/12/2018	2:44:00	9840	200.044
0	1543	1543	0.491943	-0.827881	-0.3479	-1.89526	1.49658	1.8479	22/12/2018	2:44:00	9840	200.205
0	1544	1544	0.515869	-0.827881	-0.323975	-1.85791	1.43774	1.8938	22/12/2018	2:44:00	9840	200.404
0	1545	1545	0.47998	-0.839844	-0.359863	-1.8501	1.45605	1.90259	22/12/2018	2:44:00	9840	200.408
0	1546	1546	0.515869	-0.815918	-0.299805	-1.9231	1.46338	1.83008	22/12/2018	2:44:00	9840	200.46
0	1547	1547	0.503906	-0.815918	-0.323975	-1.8999	1.47949	1.8811	22/12/2018	2:44:00	9840	200.608
0	1548	1548	0.503906	-0.815918	-0.311768	-1.88135	1.42163	1.84546	22/12/2018	2:44:00	9840	200.437
0	1549	1549	0.515869	-0.827881	-0.335938	-1.91895	1.44751	1.92505	22/12/2018	2:44:00	9840	200.841
0	1550	1550	0.527832	-0.827881	-0.335938	-1.94653	1.45264	1.85889	22/12/2018	2:44:00	9840	200.564
0	1551	1551	0.503906	-0.815918	-0.323975	-1.94653	1.45264	1.82031	22/12/2018	2:44:00	9840	200.491
0	1552	1552	0.515869	-0.827881	-0.335938	-1.93164	1.46191	1.82007	22/12/2018	2:44:01	9841	200.588
0	1553	1553	0.515869	-0.827881	-0.323975	-1.9502	1.45264	1.99976	22/12/2018	2:44:01	9841	200.809
0	1554	1554	0.467773	-0.755859	-0.167969	-1.89941	1.47266	1.89893	22/12/2018	2:44:01	9841	202.281
0	1555	1555	0.47998	-0.839844	-0.359863	-1.91309	1.50439	1.90894	22/12/2018	2:44:01	9841	201.526
0	1556	1556	0.515869	-0.827881	-0.311768	-1.91797	1.50098	1.91699	22/12/2018	2:44:01	9841	200.459
0	1557	1557	0.491943	-0.839844	-0.3479	-1.92285	1.45996	1.92871	22/12/2018	2:44:01	9841	200.871
0	1558	1558	0.503906	-0.839844	-0.3479	-1.91992	1.47046	1.89014	22/12/2018	2:44:01	9841	200.574
0	1559	1559	0.515869	-0.827881	-0.323975	-1.92871	1.47412	1.85522	22/12/2018	2:44:01	9841	200.807
0	1560	1560	0.527832	-0.815918	-0.311768	-1.9231	1.42358	1.89722	22/12/2018	2:44:01	9841	201.185
0	1561	1561	0.515869	-0.827881	-0.359863	-1.85522	1.45288	1.87134	22/12/2018	2:44:01	9841	200.784
0	1562	1562	0.527832	-0.827881	-0.359863	-1.93921	1.44189	1.86328	22/12/2018	2:44:02	9842	200.234
0	1563	1563	0.551758	-0.803955	-0.287842	-1.88208	1.43555	1.91333	22/12/2018	2:44:02	9842	201.102
0	1564	1564	0.551758	-0.815918	-0.323975	-1.91016	1.44727	1.84619	22/12/2018	2:44:02	9842	201.527
0	1565	1565	0.503906	-0.827881	-0.323975	-1.91992	1.50122	1.91406	22/12/2018	2:44:02	9842	201.304
0	1566	1566	0.515869	-0.815918	-0.299805	-1.91553	1.4165	1.84888	22/12/2018	2:44:02	9842	201.467
0	1567	1567	0.491943	-0.827881	-0.335938	-1.91284	1.49902	1.91089	22/12/2018	2:44:02	9842	201.229
0	1568	1568	0.539795	-0.851807	-0.395996	-1.91602	1.46484	1.85156	22/12/2018	2:44:02	9842	200.401
0	1569	1569	0.503906	-0.827881	-0.359863	-1.91333	1.43872	1.96655	22/12/2018	2:44:02	9842	200.127
0	1570	1570	0.47998	-0.815918	-0.311768	-1.94995	1.45093	1.94214	22/12/2018	2:44:02	9842	200.958
0	1571	1571	0.515869	-0.815918	-0.323975	-1.94116	1.44556	1.88306	22/12/2018	2:44:02	9842	201.581
0	1572	1572	0.527832	-0.839844	-0.371826	-1.90186	1.4502	1.89624	22/12/2018	2:44:03	9843	201.359
0	1573	1573	0.503906	-0.827881	-0.359863	-1.86328	1.44312	1.90454	22/12/2018	2:44:03	9843	201.012
0	1574	1574	0.503906	-0.815918	-0.3479	-1.92017	1.47339	1.92603	22/12/2018	2:44:03	9843	201.442
0	1575	1575	0.503906	-0.827881	-0.359863	-1.91016	1.44385	1.927	22/12/2018	2:44:03	9843	201.329
0	1576	1576	0.515869	-0.815918	-0.3479	-1.92725	1.40845	1.93384	22/12/2018	2:44:03	9843	201.368
0	1577	1577	0.515869	-0.815918	-0.335938	-1.99292	1.44312	1.93701	22/12/2018	2:44:03	9843	202.004
0	1578	1578	0.503906	-0.827881	-0.359863	-1.93555	1.43115	1.9458	22/12/2018	2:44:03	9843	201.963
0	1579	1579	0.503906	-0.875977	-0.443848	-1.90869	1.41626	1.89648	22/12/2018	2:44:03	9843	200.707
0	1580	1580	0.563965	-0.827881	-0.371826	-1.93311	1.48633	1.95923	22/12/2018	2:44:03	9843	200.958
0	1581	1581	0.443848	-0.839844	-0.383789	-1.94678	1.4541	2.01147	22/12/2018	2:44:04	9844	201.085
0	1582	1582	0.599854	-0.827881	-0.335938	-1.91528	1.44922	1.94385	22/12/2018	2:44:04	9844	201.471
0	1583	1583	0.503906	-0.839844	-0.371826	-1.9436	1.42676	1.92334	22/12/2018	2:44:04	9844	202.005
0	1584	1584	0.491943	-0.827881	-0.359863	-1.94531	1.45605	1.96094	22/12/2018	2:44:04	9844	201.191
0	1585	1585	0.539795	-0.839844	-0.371826	-1.8999	1.4502	1.83813	22/12/2018	2:44:04	9844	201.351
0	1586	1586	0.443848	-0.851807	-0.383789	-1.91992	1.39917	1.84424	22/12/2018	2:44:04	9844	201.16
0	1587	1587	0.551758	-0.815918	-0.3479	-1.9519	1.44751	1.95728	22/12/2018	2:44:04	9844	201.237
0	1588	1588	0.467773	-0.827881	-0.3479	-1.94458	1.47461	1.98242	22/12/2018	2:44:04	9844	201.729
0	1589	1589	0.599854	-0.839844	-0.371826	-1.93945	1.47778	1.95581	22/12/2018	2:44:04	9844	201.873
0	1590	1590	0.539795	-0.827881	-0.3479	-1.90869	1.41431	1.98364	22/12/2018	2:44:04	9844	202.198
0	1591	1591	0.503906	-0.803955	-0.299805	-1.90747	1.49341	1.95557	22/12/2018	2:44:05	9845	202.963
0	1592	1592	0.527832	-0.815918	-0.335938	-1.89502	1.45142	1.93506	22/12/2018	2:44:05	9845	203.105
0	1593	1593	0.503906	-0.803955	-0.323975	-1.90234	1.45532	1.9895	22/12/2018	2:44:05	9845	202.833
0	1594	1594	0.467773	-0.827881	-0.335938	-1.95947	1.49609	1.98975	22/12/2018	2:44:05	9845	202.361
0	1595	1595	0.503906	-0.839844	-0.383789	-1.91943	1.45459	2.01929	22/12/2018	2:44:05	9845	201.768
0	1596	1596	0.527832	-0.827881	-0.359863	-1.90161	1.51392	1.95288	22/12/2018	2:44:05	9845	201.494
0	1597	1597	0.539795	-0.839844	-0.383789	-1.93018	1.46558	1.96973	22/12/2018	2:44:05	9845	201.744
0	1598	1598	0.551758	-0.827881	-0.359863	-1.92407	1.44971	1.88574	22/12/2018	2:44:05	9845	201.882
0	1599	1599	0.503906	-0.803955	-0.287842	-1.95581	1.42529	1.93604	22/12/2018	2:44:05	9845	202.672
0	1600	1600	0.47998	-0.827881	-0.359863	-1.91138	1.46973	1.92993	22/12/2018	2:44:05	9845	202.391
0	1601	1601	0.503906	-0.839844	-0.383789	-1.93091	1.44629	1.95093	22/12/2018	2:44:06	9846	201.254
0	1602	1602	0.503906	-0.815918	-0.323975	-1.92822	1.42725	1.93115	22/12/2018	2:44:06	9846	202.074
0	1603	1603	0.527832	-0.827881	-0.359863	-1.9458	1.43701	1.94775	22/12/2018	2:44:06	9846	202.428
0	1604	1604	0.47998	-0.803955	-0.335938	-1.91772	1.4231	1.94336	22/12/2018	2:44:06	9846	202.507
0	1605	1605	0.527832	-0.803955	-0.311768	-1.91553	1.41113	1.96094	22/12/2018	2:44:06	9846	203.064
0	1606	1606	0.551758	-0.815918	-0.335938	-1.8833	1.43188	1.98608	22/12/2018	2:44:06	9846	203.322
0	1607	1607	0.527832	-0.827881	-0.359863	-1.92993	1.4585	1.95654	22/12/2018	2:44:06	9846	202.829
0	1608	1608	0.47998	-0.815918	-0.323975	-1.89404	1.39966	1.96216	22/12/2018	2:44:06	9846	202.659
0	1609	1609	0.503906	-0.827881	-0.3479	-1.90601	1.43335	1.93481	22/12/2018	2:44:06	9846	202.649
0	1610	1610	0.515869	-0.815918	-0.323975	-1.88403	1.44604	1.8479	22/12/2018	2:44:06	9846	202.886
0	1611	1611	0.503906	-0.815918	-0.3479	-1.88672	1.45459	1.95557	22/12/2018	2:44:07	9847	202.633
0	1612	1612	0.527832	-0.815918	-0.359863	-1.89111	1.41528	1.92627	22/12/2018	2:44:07	9847	202.154
0	1613	1613	0.503906	-0.815918	-0.3479	-1.90576	1.42969	1.91626	22/12/2018	2:44:07	9847	202.199
0	1614	1614	0.467773	-0.815918	-0.3479	-1.91406	1.38721	1.92896	22/12/2018	2:44:07	9847	201.684
0	1615	1615	0.527832	-0.803955	-0.323975	-1.89209	1.43262	1.88574	22/12/2018	2:44:07	9847	201.908
0	1616	1616	0.563965	-0.827881	-0.359863	-1.90698	1.41235	1.94604	22/12/2018	2:44:07	9847	202.406
0	1617	1617	0.503906	-0.803955	-0.311768	-1.91284	1.39893	1.9082	22/12/2018	2:44:07	9847	202.321
0	1618	1618	0.491943	-0.839844	-0.395996	-1.93384	1.47241	1.9082	22/12/2018	2:44:07	9847	201.272
0	1619	1619	0.527832	-0.791992	-0.251953	-1.91284	1.46802	1.91089	22/12/2018	2:44:07	9847	202.012
0	1620	1620	0.515869	-0.839844	-0.395996	-1.88013	1.4353	1.88647	22/12/2018	2:44:07	9847	202.021
0	1621	1621	0.503906	-0.791992	-0.299805	-1.93091	1.44824	1.92603	22/12/2018	2:44:08	9848	201.19
0	1622	1622	0.491943	-0.791992	-0.275879	-1.92993	1.46191	1.88013	22/12/2018	2:44:08	9848	202.153
0	1623	1623	0.527832	-0.803955	-0.323975	-1.91968	1.46338	1.92969	22/12/2018	2:44:08	9848	201.922
0	1624	1624	0.515869	-0.815918	-0.3479	-1.89429	1.40845	1.89453	22/12/2018	2:44:08	9848	201.497
0	1625	1625	0.587891	-0.815918	-0.335938	-1.92969	1.45679	1.87036	22/12/2018	2:44:08	9848	201.74
0	1626	1626	0.527832	-0.827881	-0.359863	-1.94141	1.45386	1.90356	22/12/2018	2:44:08	9848	201.843
0	1627	1627	0.503906	-0.815918	-0.3479	-1.92822	1.42725	1.90259	22/12/2018	2:44:08	9848	201.276
0	1628	1628	0.527832	-0.815918	-0.359863	-1.94092	1.40918	1.95581	22/12/2018	2:44:08	9848	201.396
0	1629	1629	0.503906	-0.827881	-0.371826	-1.92993	1.43286	1.91016	22/12/2018	2:44:08	9848	201.192
0	1630	1630	0.491943	-0.803955	-0.335938	-1.89404	1.3999	1.92432	22/12/2018	2:44:08	9848	201.38
0	1631	1631	0.539795	-0.827881	-0.383789	-1.91211	1.45435	1.92261	22/12/2018	2:44:09	9849	201.752
0	1632	1632	0.503906	-0.827881	-0.383789	-1.93726	1.43457	1.91235	22/12/2018	2:44:09	9849	201.465
0	1633	1633	0.527832	-0.815918	-0.335938	-1.92871	1.43628	1.93774	22/12/2018	2:44:09	9849	202.106
0	1634	1634	0.47998	-0.827881	-0.383789	-1.89331	1.45337	1.9646	22/12/2018	2:44:09	9849	201.763
0	1635	1635	0.491943	-0.827881	-0.371826	-1.93311	1.42407	1.96826	22/12/2018	2:44:09	9849	201.204
0	1636	1636	0.551758	-0.815918	-0.3479	-1.9729	1.42285	1.96216	22/12/2018	2:44:09	9849	201.709
0	1637	1637	0.503906	-0.839844	-0.383789	-1.9729	1.42285	1.96216	22/12/2018	2:44:09	9849	201.642
0	1638	1638	0.527832	-0.815918	-0.3479	-1.94556	1.46265	1.92139	22/12/2018	2:44:09	9849	201.384
0	1639	1639	0.467773	-0.839844	-0.395996	-1.89941	1.4707	1.94214	22/12/2018	2:44:09	9849	201.189
0	1640	1640	0.527832	-0.815918	-0.3479	-1.91211	1.45605	1.87915	22/12/2018	2:44:10	9850	201.059
0	1641	1641	0.539795	-0.815918	-0.359863	-1.9729	1.45532	1.94312	22/12/2018	2:44:10	9850	201.756
0	1642	1642	0.515869	-0.791992	-0.287842	-1.92578	1.47363	1.89111	22/12/2018	2:44:10	9850	202.479
0	1643	1643	0.599854	-0.815918	-0.335938	-1.89453	1.47876	2.01489	22/12/2018	2:44:10	9850	202.941
0	1644	1644	0.503906	-0.827881	-0.359863	-1.89844	1.48438	1.94019	22/12/2018	2:44:10	9850	202.087
0	1645	1645	0.503906	-0.815918	-0.335938	-1.9043	1.42944	1.94507	22/12/2018	2:44:10	9850	201.747
0	1646	1646	0.527832	-0.815918	-0.3479	-1.86621	1.43091	1.95654	22/12/2018	2:44:10	9850	202.387
0	1647	1647	0.515869	-0.827881	-0.383789	-1.88159	1.42847	1.8855	22/12/2018	2:44:10	9850	202.259
0	1648	1648	0.491943	-0.803955	-0.3479	-1.88965	1.4856	1.92969	22/12/2018	2:44:10	9850	202.171
0	1649	1649	0.515869	-0.815918	-0.359863	-1.90454	1.4021	1.93042	22/12/2018	2:44:10	9850	202.081
0	1650	1650	0.515869	-0.815918	-0.3479	-1.96362	1.37402	1.97363	22/12/2018	2:44:11	9851	202.069
0	1651	1651	0.503906	-0.815918	-0.359863	-1.95825	1.37354	2.00586	22/12/2018	2:44:11	9851	201.82
0	1652	1652	0.503906	-0.815918	-0.359863	-1.91016	1.47632	1.93311	22/12/2018	2:44:11	9851	201.599
0	1653	1653	0.671875	-0.86377	-0.419922	-1.96143	1.46558	1.90015	22/12/2018	2:44:11	9851	201.71
0	1654	1654	0.491943	-0.827881	-0.371826	-1.89771	1.50684	1.90332	22/12/2018	2:44:11	9851	201.466
0	1655	1655	0.419922	-0.815918	-0.335938	-1.91772	1.4563	1.90649	22/12/2018	2:44:11	9851	201.038
0	1656	1656	0.575928	-0.791992	-0.251953	-1.92798	1.39478	1.9397	22/12/2018	2:44:11	9851	202.546
0	1657	1657	0.515869	-0.827881	-0.371826	-1.91919	1.48535	1.91772	22/12/2018	2:44:11	9851	202.25
0	1658	1658	0.539795	-0.827881	-0.3479	-1.94263	1.43848	1.89453	22/12/2018	2:44:11	9851	200.97
0	1659	1659	0.563965	-0.827881	-0.371826	-1.95166	1.4458	1.927	22/12/2018	2:44:11	9851	201.293
0	1660	1660	0.503906	-0.767822	-0.227783	-1.93945	1.47632	1.96899	22/12/2018	2:44:12	9852	202.792
0	1661	1661	0.47998	-0.827881	-0.359863	-1.90723	1.42456	1.89014	22/12/2018	2:44:12	9852	202.569
0	1662	1662	0.575928	-0.815918	-0.3479	-1.93091	1.44824	1.90796	22/12/2018	2:44:12	9852	201.731
0	1663	1663	0.431885	-0.851807	-0.419922	-1.90405	1.42456	1.87646	22/12/2018	2:44:12	9852	200.979
0	1664	1664	0.503906	-0.815918	-0.335938	-1.91724	1.44385	1.98608	22/12/2018	2:44:12	9852	200.956
0	1665	1665	0.515869	-0.839844	-0.383789	-1.93384	1.46899	1.94995	22/12/2018	2:44:12	9852	201.917
0	1666	1666	0.47998	-0.851807	-0.419922	-1.89453	1.41187	1.99048	22/12/2018	2:44:12	9852	200.863
0	1667	1667	0.575928	-0.827881	-0.3479	-1.91895	1.45288	1.94312	22/12/2018	2:44:12	9852	201.667
0	1668	1668	0.47998	-0.839844	-0.395996	-1.88184	1.46631	1.96191	22/12/2018	2:44:12	9852	202.116
0	1669	1669	0.455811	-0.803955	-0.287842	-1.89038	1.45996	1.96729	22/12/2018	2:44:12	9852	202.295
0	1670	1670	0.503906	-0.815918	-0.335938	-1.93677	1.42432	1.9314	22/12/2018	2:44:13	9853	202.994
0	1671	1671	0.503906	-0.827881	-0.395996	-1.96191	1.44458	1.96094	22/12/2018	2:44:13	9853	202.213
0	1672	1672	0.467773	-0.791992	-0.287842	-1.92871	1.43628	1.96484	22/12/2018	2:44:13	9853	202.252
0	1673	1673	0.527832	-0.827881	-0.359863	-1.94849	1.45605	1.95752	22/12/2018	2:44:13	9853	202.784
0	1674	1674	0.527832	-0.815918	-0.359863	-1.97803	1.45557	1.9895	22/12/2018	2:44:13	9853	202.245
0	1675	1675	0.503906	-0.827881	-0.395996	-1.93872	1.45874	2.02661	22/12/2018	2:44:13	9853	201.511
0	1676	1676	0.503906	-0.815918	-0.335938	-1.92456	1.45654	1.92065	22/12/2018	2:44:13	9853	201.918
0	1677	1677	0.539795	-0.803955	-0.323975	-1.93311	1.42065	1.91626	22/12/2018	2:44:13	9853	202.853
0	1678	1678	0.539795	-0.815918	-0.323975	-1.90381	1.45703	1.95093	22/12/2018	2:44:13	9853	203.042
0	1679	1679	0.47998	-0.815918	-0.3479	-1.93091	1.47949	1.9458	22/12/2018	2:44:13	9853	202.5
0	1680	1680	0.491943	-0.839844	-0.407959	-1.93408	1.43433	2.01563	22/12/2018	2:44:14	9854	201.417
0	1681	1681	0.515869	-0.815918	-0.323975	-1.8999	1.47778	1.94116	22/12/2018	2:44:14	9854	201.746
0	1682	1682	0.503906	-0.815918	-0.3479	-1.948	1.44238	1.92505	22/12/2018	2:44:14	9854	202.575
0	1683	1683	0.563965	-0.827881	-0.3479	-1.90137	1.43994	1.93774	22/12/2018	2:44:14	9854	202.663
0	1684	1684	0.467773	-0.827881	-0.359863	-1.88306	1.4231	1.97095	22/12/2018	2:44:14	9854	202.277
0	1685	1685	0.491943	-0.827881	-0.383789	-1.96045	1.44604	1.96997	22/12/2018	2:44:14	9854	201.374
0	1686	1686	0.527832	-0.815918	-0.3479	-1.94458	1.44019	1.95728	22/12/2018	2:44:14	9854	201.531
0	1687	1687	0.527832	-0.803955	-0.323975	-1.97314	1.4209	1.95752	22/12/2018	2:44:14	9854	202.417
0	1688	1688	0.527832	-0.815918	-0.359863	-1.96265	1.42236	1.91992	22/12/2018	2:44:14	9854	202.152
0	1689	1689	0.527832	-0.815918	-0.359863	-1.91235	1.48682	1.90112	22/12/2018	2:44:14	9854	201.868
0	1690	1690	0.47998	-0.827881	-0.359863	-1.9187	1.47681	1.95581	22/12/2018	2:44:15	9855	201.575
0	1691	1691	0.563965	-0.827881	-0.3479	-1.88892	1.43579	1.91089	22/12/2018	2:44:15	9855	201.879
0	1692	1692	0.503906	-0.803955	-0.299805	-1.89941	1.47266	1.88477	22/12/2018	2:44:15	9855	202.475
0	1693	1693	0.503906	-0.803955	-0.323975	-1.96094	1.48926	2.0542	22/12/2018	2:44:15	9855	202.233
0	1694	1694	0.491943	-0.827881	-0.3479	-1.93359	1.46533	1.99683	22/12/2018	2:44:15	9855	201.604
0	1695	1695	0.539795	-0.791992	-0.287842	-1.91846	1.43921	1.92993	22/12/2018	2:44:15	9855	202.453
0	1696	1696	0.467773	-0.827881	-0.359863	-1.97681	1.49365	1.93384	22/12/2018	2:44:15	9855	202.038
0	1697	1697	0.539795	-0.791992	-0.287842	-1.93091	1.47949	1.927	22/12/2018	2:44:15	9855	201.887
0	1698	1698	0.503906	-0.815918	-0.323975	-1.94019	1.45557	1.92603	22/12/2018	2:44:15	9855	202.413
0	1699	1699	0.599854	-0.791992	-0.299805	-1.95313	1.44409	1.9729	22/12/2018	2:44:15	9855	202.161
0	1700	1700	0.515869	-0.815918	-0.311768	-1.94629	1.47461	1.91089	22/12/2018	2:44:16	9856	202.127
0	1701	1701	0.551758	-0.803955	-0.311768	-1.96313	1.47241	1.91772	22/12/2018	2:44:16	9856	201.84
0	1702	1702	0.47998	-0.839844	-0.371826	-1.93091	1.44629	1.85596	22/12/2018	2:44:16	9856	201.218
0	1703	1703	0.527832	-0.827881	-0.3479	-1.92383	1.48071	1.87866	22/12/2018	2:44:16	9856	200.899
0	1704	1704	0.491943	-0.803955	-0.311768	-1.95337	1.47852	1.93091	22/12/2018	2:44:16	9856	201.7
0	1705	1705	0.551758	-0.815918	-0.3479	-1.87109	1.45532	1.95288	22/12/2018	2:44:16	9856	201.535
0	1706	1706	0.515869	-0.815918	-0.323975	-1.93896	1.43311	1.94922	22/12/2018	2:44:16	9856	201.536
0	1707	1707	0.503906	-0.851807	-0.443848	-1.92261	1.41675	1.93213	22/12/2018	2:44:16	9856	200.474
0	1708	1708	0.527832	-0.827881	-0.359863	-1.87207	1.44531	1.93213	22/12/2018	2:44:16	9856	200.218
0	1709	1709	0.515869	-0.815918	-0.311768	-1.92725	1.47559	1.89893	22/12/2018	2:44:17	9857	201.907
0	1710	1710	0.503906	-0.827881	-0.359863	-1.93408	1.50879	1.93848	22/12/2018	2:44:17	9857	201.876
0	1711	1711	0.527832	-0.815918	-0.3479	-1.89966	1.44141	1.96118	22/12/2018	2:44:17	9857	201.467
0	1712	1712	0.527832	-0.839844	-0.395996	-1.90625	1.46753	1.90625	22/12/2018	2:44:17	9857	201.32
0	1713	1713	0.527832	-0.851807	-0.419922	-1.94238	1.46948	1.90894	22/12/2018	2:44:17	9857	200.299
0	1714	1714	0.491943	-0.815918	-0.3479	-1.93213	1.47388	1.94409	22/12/2018	2:44:17	9857	200.512
0	1715	1715	0.47998	-0.815918	-0.335938	-1.88721	1.46655	1.96191	22/12/2018	2:44:17	9857	201.246
0	1716	1716	0.527832	-0.815918	-0.359863	-1.86865	1.44653	1.99316	22/12/2018	2:44:17	9857	201.237
0	1717	1717	0.503906	-0.839844	-0.407959	-1.90991	1.47119	1.90454	22/12/2018	2:44:17	9857	200.187
0	1718	1718	0.527832	-0.755859	-0.203857	-1.88477	1.4873	1.90894	22/12/2018	2:44:17	9857	201.899
0	1719	1719	0.551758	-0.827881	-0.3479	-1.93188	1.49829	1.91699	22/12/2018	2:44:18	9858	202.909
0	1720	1720	0.527832	-0.815918	-0.323975	-1.93335	1.49316	1.91162	22/12/2018	2:44:18	9858	201.316
0	1721	1721	0.503906	-0.827881	-0.371826	-1.88037	1.50439	1.89624	22/12/2018	2:44:18	9858	200.644
0	1722	1722	0.575928	-0.839844	-0.395996	-1.88037	1.50439	1.89624	22/12/2018	2:44:18	9858	199.968
0	1723	1723	0.443848	-0.827881	-0.3479	-1.86987	1.46582	1.91602	22/12/2018	2:44:18	9858	200.014
0	1724	1724	0.503906	-0.851807	-0.407959	-1.91602	1.49561	1.85767	22/12/2018	2:44:18	9858	199.712
0	1725	1725	0.503906	-0.839844	-0.383789	-1.89355	1.46167	1.90161	22/12/2018	2:44:18	9858	199.882
0	1726	1726	0.47998	-0.839844	-0.371826	-1.9563	1.43555	2.00146	22/12/2018	2:44:18	9858	200.185
0	1727	1727	0.515869	-0.803955	-0.335938	-1.92334	1.43237	1.87427	22/12/2018	2:44:18	9858	200.687
0	1728	1728	0.503906	-0.815918	-0.3479	-1.89185	1.45996	1.93311	22/12/2018	2:44:18	9858	201.309
0	1729	1729	0.503906	-0.815918	-0.359863	-1.90503	1.41235	1.95679	22/12/2018	2:44:19	9859	201.092
0	1730	1730	0.491943	-0.815918	-0.335938	-1.93066	1.47583	1.88477	22/12/2018	2:44:19	9859	201.312
0	1731	1731	0.515869	-0.767822	-0.23999	-1.94702	1.5249	1.9314	22/12/2018	2:44:19	9859	202.805
0	1732	1732	0.551758	-0.851807	-0.419922	-1.88745	1.47192	1.96631	22/12/2018	2:44:19	9859	202.276
0	1733	1733	0.515869	-0.839844	-0.383789	-1.91064	1.42139	1.93115	22/12/2018	2:44:19	9859	200.799
0	1734	1734	0.515869	-0.839844	-0.395996	-1.92041	1.41162	1.83813	22/12/2018	2:44:19	9859	200.937
0	1735	1735	0.539795	-0.803955	-0.311768	-1.85376	1.49072	1.9519	22/12/2018	2:44:19	9859	201.642
0	1736	1736	0.527832	-0.827881	-0.3479	-1.92627	1.42212	2.00757	22/12/2018	2:44:19	9859	202.34
0	1737	1737	0.47998	-0.815918	-0.3479	-1.91626	1.49536	1.98608	22/12/2018	2:44:19	9859	202.065
0	1738	1738	0.503906	-0.803955	-0.3479	-1.93555	1.47241	1.97266	22/12/2018	2:44:19	9859	201.555
0	1739	1739	0.491943	-0.803955	-0.323975	-1.89941	1.46899	1.9187	22/12/2018	2:44:20	9860	201.974
0	1740	1740	0.539795	-0.815918	-0.3479	-1.90723	1.45728	1.89014	22/12/2018	2:44:20	9860	202.559
0	1741	1741	0.47998	-0.839844	-0.383789	-1.90576	1.42456	1.98071	22/12/2018	2:44:20	9860	201.969
0	1742	1742	0.527832	-0.827881	-0.3479	-1.93188	1.46558	1.85864	22/12/2018	2:44:20	9860	201.664
0	1743	1743	0.491943	-0.827881	-0.383789	-1.93823	1.41748	1.97534	22/12/2018	2:44:20	9860	201.563
0	1744	1744	0.527832	-0.827881	-0.359863	-1.90649	1.43848	1.99048	22/12/2018	2:44:20	9860	201.346
0	1745	1745	0.515869	-0.827881	-0.359863	-1.88452	1.44946	1.97534	22/12/2018	2:44:20	9860	201.884
0	1746	1746	0.515869	-0.839844	-0.383789	-1.87061	1.44849	1.90454	22/12/2018	2:44:20	9860	201.558
0	1747	1747	0.503906	-0.827881	-0.3479	-1.95532	1.41675	1.88916	22/12/2018	2:44:20	9860	201.389
0	1748	1748	0.539795	-0.827881	-0.359863	-1.89087	1.47021	1.93066	22/12/2018	2:44:20	9860	202.015
0	1749	1749	0.47998	-0.839844	-0.395996	-1.85596	1.39795	1.8877	22/12/2018	2:44:21	9861	201.095
0	1750	1750	0.551758	-0.827881	-0.371826	-1.91724	1.48364	1.91504	22/12/2018	2:44:21	9861	200.772
0	1751	1751	0.467773	-0.839844	-0.395996	-1.91431	1.4939	1.94482	22/12/2018	2:44:21	9861	200.634
0	1752	1752	0.527832	-0.827881	-0.371826	-1.90967	1.46631	1.94775	22/12/2018	2:44:21	9861	200.524
0	1753	1753	0.503906	-0.815918	-0.359863	-1.90161	1.48291	1.93213	22/12/2018	2:44:21	9861	201.213
0	1754	1754	0.515869	-0.827881	-0.371826	-1.94092	1.44043	1.9187	22/12/2018	2:44:21	9861	201.306
0	1755	1755	0.515869	-0.815918	-0.359863	-1.97607	1.45068	1.9856	22/12/2018	2:44:21	9861	201.336
0	1756	1756	0.515869	-0.815918	-0.359863	-1.93872	1.43164	1.90747	22/12/2018	2:44:21	9861	201.663
0	1757	1757	0.515869	-0.827881	-0.395996	-1.93457	1.41406	1.93042	22/12/2018	2:44:21	9861	201.201
0	1758	1758	0.539795	-0.86377	-0.431885	-1.92383	1.4375	1.96729	22/12/2018	2:44:21	9861	200.687
0	1759	1759	0.503906	-0.827881	-0.371826	-1.88794	1.41528	1.90796	22/12/2018	2:44:22	9862	200.983
0	1760	1760	0.539795	-0.815918	-0.3479	-1.90967	1.43848	1.94482	22/12/2018	2:44:22	9862	201.952
0	1761	1761	0.491943	-0.827881	-0.359863	-1.91406	1.45435	1.91016	22/12/2018	2:44:22	9862	202.031
0	1762	1762	0.527832	-0.803955	-0.311768	-1.87354	1.46948	1.98779	22/12/2018	2:44:22	9862	202.37
0	1763	1763	0.515869	-0.815918	-0.335938	-1.89209	1.48926	1.94678	22/12/2018	2:44:22	9862	202.813
0	1764	1764	0.527832	-0.827881	-0.359863	-1.88477	1.45605	1.92505	22/12/2018	2:44:22	9862	202.217
0	1765	1765	0.527832	-0.803955	-0.323975	-1.94556	1.45752	1.97705	22/12/2018	2:44:22	9862	202.478
0	1766	1766	0.515869	-0.815918	-0.3479	-1.91675	1.46997	1.92236	22/12/2018	2:44:22	9862	202.464
0	1767	1767	0.563965	-0.791992	-0.299805	-1.91699	1.47852	1.99878	22/12/2018	2:44:22	9862	203.161
0	1768	1768	0.527832	-0.827881	-0.359863	-1.90405	1.4624	1.9585	22/12/2018	2:44:23	9863	202.92
0	1769	1769	0.467773	-0.839844	-0.407959	-1.95044	1.41821	1.96118	22/12/2018	2:44:23	9863	201.288
0	1770	1770	0.503906	-0.791992	-0.287842	-1.91821	1.46655	1.9458	22/12/2018	2:44:23	9863	202.091
0	1771	1771	0.551758	-0.815918	-0.3479	-1.92676	1.45996	2.00146	22/12/2018	2:44:23	9863	203.271
0	1772	1772	0.491943	-0.803955	-0.311768	-1.94849	1.48535	1.96655	22/12/2018	2:44:23	9863	203.361
0	1773	1773	0.515869	-0.827881	-0.371826	-1.92627	1.42383	1.93579	22/12/2018	2:44:23	9863	203.019
0	1774	1774	0.491943	-0.803955	-0.323975	-1.89917	1.46191	1.97607	22/12/2018	2:44:23	9863	202.985
0	1775	1775	0.527832	-0.815918	-0.335938	-1.87354	1.43311	1.95361	22/12/2018	2:44:23	9863	203.324
0	1776	1776	0.503906	-0.815918	-0.371826	-1.93726	1.43091	2.05249	22/12/2018	2:44:23	9863	202.998
0	1777	1777	0.515869	-0.815918	-0.3479	-1.91821	1.39575	1.97437	22/12/2018	2:44:23	9863	202.726
0	1778	1778	0.503906	-0.815918	-0.3479	-1.93945	1.43823	1.99414	22/12/2018	2:44:24	9864	203.127
0	1779	1779	0.503906	-0.815918	-0.359863	-1.8916	1.42383	1.89624	22/12/2018	2:44:24	9864	202.897
0	1780	1780	0.515869	-0.815918	-0.371826	-1.91626	1.35962	1.9082	22/12/2018	2:44:24	9864	202.727
0	1781	1781	0.515869	-0.815918	-0.3479	-1.91113	1.43311	1.96118	22/12/2018	2:44:24	9864	202.842
0	1782	1782	0.515869	-0.815918	-0.359863	-1.91577	1.45435	1.96118	22/12/2018	2:44:24	9864	202.353
0	1783	1783	0.515869	-0.815918	-0.359863	-1.948	1.43677	1.94507	22/12/2018	2:44:24	9864	201.807
0	1784	1784	0.515869	-0.815918	-0.359863	-1.91699	1.40601	1.95947	22/12/2018	2:44:24	9864	201.517
0	1785	1785	0.515869	-0.815918	-0.359863	-1.9458	1.43359	1.95117	22/12/2018	2:44:24	9864	201.423
0	1786	1786	0.539795	-0.851807	-0.407959	-1.91553	1.45239	1.83276	22/12/2018	2:44:24	9864	201.237
0	1787	1787	0.455811	-0.815918	-0.323975	-1.95435	1.43408	1.87744	22/12/2018	2:44:24	9864	201.215
0	1788	1788	0.539795	-0.815918	-0.335938	-1.90063	1.46387	1.89526	22/12/2018	2:44:25	9865	201.856
0	1789	1789	0.491943	-0.815918	-0.335938	-1.91479	1.46802	1.90088	22/12/2018	2:44:25	9865	201.704
0	1790	1790	0.527832	-0.803955	-0.323975	-1.87427	1.45239	2.04712	22/12/2018	2:44:25	9865	201.365
0	1791	1791	0.551758	-0.803955	-0.323975	-1.90308	1.44336	1.90015	22/12/2018	2:44:25	9865	201.624
0	1792	1792	0.455811	-0.791992	-0.275879	-1.94849	1.42163	1.89746	22/12/2018	2:44:25	9865	202.035
0	1793	1793	0.491943	-0.791992	-0.275879	-1.96118	1.46362	1.90112	22/12/2018	2:44:25	9865	202.329
0	1794	1794	0.47998	-0.791992	-0.275879	-1.94922	1.43726	1.85181	22/12/2018	2:44:25	9865	202.553
0	1795	1795	0.47998	-0.803955	-0.299805	-1.92358	1.47363	1.9126	22/12/2018	2:44:25	9865	202.133
0	1796	1796	0.491943	-0.839844	-0.383789	-1.95068	1.42505	1.91357	22/12/2018	2:44:25	9865	200.618
0	1797	1797	0.527832	-0.815918	-0.311768	-1.90771	1.42969	1.88037	22/12/2018	2:44:25	9865	200.645
0	1798	1798	0.491943	-0.839844	-0.383789	-1.93018	1.43433	1.91895	22/12/2018	2:44:26	9866	201.066
0	1799	1799	0.563965	-0.815918	-0.299805	-1.93701	1.46069	1.86328	22/12/2018	2:44:26	9866	201.198
0	1800	1800	0.467773	-0.851807	-0.395996	-1.94287	1.47607	1.93481	22/12/2018	2:44:26	9866	201.024
0	1801	1801	0.515869	-0.827881	-0.359863	-1.97998	1.39233	1.8562	22/12/2018	2:44:26	9866	200.296
0	1802	1802	0.527832	-0.803955	-0.299805	-1.95215	1.44727	2.07495	22/12/2018	2:44:26	9866	201.606
0	1803	1803	0.527832	-0.827881	-0.359863	-1.94189	1.46094	1.82983	22/12/2018	2:44:26	9866	201.721
0	1804	1804	0.47998	-0.827881	-0.3479	-1.94214	1.43506	1.86963	22/12/2018	2:44:26	9866	200.986
0	1805	1805	0.491943	-0.815918	-0.299805	-1.9104	1.44873	1.95483	22/12/2018	2:44:26	9866	201.671
0	1806	1806	0.491943	-0.815918	-0.311768	-1.92114	1.45288	1.9187	22/12/2018	2:44:26	9866	202.195
0	1807	1807	0.527832	-0.827881	-0.371826	-1.92114	1.45288	1.9187	22/12/2018	2:44:26	9866	201.735
0	1808	1808	0.527832	-0.815918	-0.3479	-1.98657	1.44922	1.96094	22/12/2018	2:44:27	9867	201.243
0	1809	1809	0.515869	-0.815918	-0.3479	-1.94189	1.45923	1.93384	22/12/2018	2:44:27	9867	201.862
0	1810	1810	0.539795	-0.815918	-0.323975	-1.95459	1.49927	1.98706	22/12/2018	2:44:27	9867	202.28
0	1811	1811	0.527832	-0.827881	-0.359863	-1.90649	1.47266	1.96362	22/12/2018	2:44:27	9867	202.134
0	1812	1812	0.47998	-0.827881	-0.3479	-1.96875	1.44165	1.99243	22/12/2018	2:44:27	9867	201.744
0	1813	1813	0.527832	-0.815918	-0.323975	-1.98413	1.50781	2.02808	22/12/2018	2:44:27	9867	202.192
0	1814	1814	0.515869	-0.827881	-0.359863	-1.91943	1.48877	1.93213	22/12/2018	2:44:27	9867	202.326
0	1815	1815	0.503906	-0.827881	-0.3479	-1.92554	1.47046	1.94849	22/12/2018	2:44:27	9867	201.959
0	1816	1816	0.503906	-0.815918	-0.3479	-1.9314	1.41895	1.95679	22/12/2018	2:44:27	9867	201.934
0	1817	1817	0.515869	-0.827881	-0.3479	-1.94629	1.4729	1.96094	22/12/2018	2:44:27	9867	202.242
0	1818	1818	0.515869	-0.815918	-0.3479	-1.92334	1.40308	1.93848	22/12/2018	2:44:28	9868	202.197
0	1819	1819	0.515869	-0.827881	-0.3479	-1.93213	1.47388	1.94507	22/12/2018	2:44:28	9868	202.227
0	1820	1820	0.515869	-0.815918	-0.3479	-1.97974	1.42334	1.9082	22/12/2018	2:44:28	9868	202.405
0	1821	1821	0.515869	-0.827881	-0.3479	-1.94824	1.41455	2.02051	22/12/2018	2:44:28	9868	202.395
0	1822	1822	0.515869	-0.827881	-0.3479	-1.94678	1.45435	1.95215	22/12/2018	2:44:28	9868	202.141
0	1823	1823	0.515869	-0.827881	-0.3479	-1.92383	1.44263	1.96729	22/12/2018	2:44:28	9868	202.202
0	1824	1824	0.515869	-0.827881	-0.3479	-1.94336	1.45581	1.97437	22/12/2018	2:44:28	9868	201.978
0	1825	1825	0.515869	-0.827881	-0.3479	-1.88574	1.48047	1.93481	22/12/2018	2:44:28	9868	202.101
0	1826	1826	0.515869	-0.827881	-0.3479	-1.95508	1.48218	1.9187	22/12/2018	2:44:28	9868	202.149
0	1827	1827	0.515869	-0.815918	-0.3479	-2.00269	1.46191	1.99585	22/12/2018	2:44:29	9869	201.724
0	1828	1828	0.515869	-0.827881	-0.359863	-1.92871	1.43628	1.88306	22/12/2018	2:44:29	9869	201.539
0	1829	1829	0.503906	-0.815918	-0.323975	-1.90747	1.46069	1.97168	22/12/2018	2:44:29	9869	201.706
0	1830	1830	0.503906	-0.827881	-0.371826	-1.9082	1.44189	1.91406	22/12/2018	2:44:29	9869	201.513
0	1831	1831	0.503906	-0.815918	-0.323975	-1.98389	1.50073	1.96191	22/12/2018	2:44:29	9869	201.706
0	1832	1832	0.515869	-0.815918	-0.335938	-1.94995	1.41284	1.90723	22/12/2018	2:44:29	9869	202.25
0	1833	1833	0.515869	-0.827881	-0.3479	-1.97559	1.44019	1.95361	22/12/2018	2:44:29	9869	201.995
0	1834	1834	0.515869	-0.827881	-0.335938	-1.90942	1.43335	1.94873	22/12/2018	2:44:29	9869	201.962
0	1835	1835	0.515869	-0.827881	-0.3479	-1.92822	1.46021	2.00757	22/12/2018	2:44:29	9869	201.831
0	1836	1836	0.515869	-0.815918	-0.3479	-1.98193	1.46802	1.94702	22/12/2018	2:44:29	9869	201.637
0	1837	1837	0.515869	-0.827881	-0.3479	-1.95239	1.45776	1.94946	22/12/2018	2:44:30	9870	201.666
0	1838	1838	0.515869	-0.827881	-0.3479	-1.96191	1.48071	1.91235	22/12/2018	2:44:30	9870	201.677
0	1839	1839	0.503906	-0.827881	-0.3479	-1.93115	1.48267	1.95093	22/12/2018	2:44:30	9870	201.537
0	1840	1840	0.515869	-0.827881	-0.3479	-1.92212	1.51489	1.97339	22/12/2018	2:44:30	9870	201.728
0	1841	1841	0.515869	-0.815918	-0.3479	-1.96436	1.49316	1.95654	22/12/2018	2:44:30	9870	201.553
0	1842	1842	0.515869	-0.827881	-0.3479	-1.8855	1.47339	1.92773	22/12/2018	2:44:30	9870	201.827
0	1843	1843	0.515869	-0.827881	-0.3479	-1.91797	1.49414	1.94312	22/12/2018	2:44:30	9870	201.617
0	1844	1844	0.515869	-0.827881	-0.3479	-1.89917	1.46191	2.04102	22/12/2018	2:44:30	9870	201.685
0	1845	1845	0.515869	-0.827881	-0.3479	-1.94922	1.52808	1.99878	22/12/2018	2:44:30	9870	201.602
0	1846	1846	0.503906	-0.815918	-0.3479	-1.92847	1.4668	2.02563	22/12/2018	2:44:30	9870	201.385
0	1847	1847	0.503906	-0.827881	-0.3479	-1.91772	1.42529	1.81763	22/12/2018	2:44:31	9871	201.331
0	1848	1848	0.515869	-0.827881	-0.3479	-1.93262	1.47949	1.92969	22/12/2018	2:44:31	9871	201.468
0	1849	1849	0.503906	-0.827881	-0.3479	-1.89282	1.51172	1.93579	22/12/2018	2:44:31	9871	201.588
0	1850	1850	0.515869	-0.827881	-0.3479	-1.9187	1.47534	1.88501	22/12/2018	2:44:31	9871	201.259
0	1851	1851	0.515869	-0.827881	-0.3479	-1.94434	1.47144	1.93481	22/12/2018	2:44:31	9871	201.605
0	1852	1852	0.515869	-0.827881	-0.3479	-1.92334	1.49414	1.97803	22/12/2018	2:44:31	9871	201.324
0	1853	1853	0.515869	-0.827881	-0.335938	-1.94092	1.44019	1.94751	22/12/2018	2:44:31	9871	201.582
0	1854	1854	0.515869	-0.827881	-0.3479	-1.9729	1.48853	1.96899	22/12/2018	2:44:31	9871	201.761
0	1855	1855	0.515869	-0.827881	-0.3479	-1.88257	1.44238	2.01196	22/12/2018	2:44:31	9871	201.689
0	1856	1856	0.515869	-0.827881	-0.3479	-1.96118	1.46338	1.92896	22/12/2018	2:44:31	9871	201.831
0	1857	1857	0.515869	-0.827881	-0.3479	-1.88135	1.46143	1.87744	22/12/2018	2:44:32	9872	201.852
0	1858	1858	0.515869	-0.827881	-0.3479	-1.91089	1.48682	1.99683	22/12/2018	2:44:32	9872	201.909
0	1859	1859	0.515869	-0.827881	-0.3479	-1.98267	1.51099	1.99219	22/12/2018	2:44:32	9872	201.695
0	1860	1860	0.515869	-0.827881	-0.3479	-1.93579	1.47412	1.94702	22/12/2018	2:44:32	9872	201.821
0	1861	1861	0.515869	-0.827881	-0.3479	-1.9043	1.53125	1.96899	22/12/2018	2:44:32	9872	201.415
0	1862	1862	0.503906	-0.827881	-0.359863	-1.92163	1.50122	2.00415	22/12/2018	2:44:32	9872	200.95
0	1863	1863	0.539795	-0.839844	-0.359863	-1.90991	1.50732	1.91333	22/12/2018	2:44:32	9872	201.004
0	1864	1864	0.563965	-0.815918	-0.335938	-1.88745	1.5061	2.00659	22/12/2018	2:44:32	9872	201.44
0	1865	1865	0.503906	-0.827881	-0.335938	-1.91138	1.50073	1.91968	22/12/2018	2:44:32	9872	201.711
0	1866	1866	0.539795	-0.839844	-0.3479	-1.93311	1.49487	1.84424	22/12/2018	2:44:32	9872	201.634
0	1867	1867	0.47998	-0.815918	-0.299805	-1.87891	1.48022	1.91504	22/12/2018	2:44:33	9873	202.082
0	1868	1868	0.47998	-0.851807	-0.383789	-1.91577	1.52148	1.9895	22/12/2018	2:44:33	9873	201.178
0	1869	1869	0.491943	-0.851807	-0.383789	-1.86035	1.44971	1.96289	22/12/2018	2:44:33	9873	200.604
0	1870	1870	0.455811	-0.803955	-0.299805	-1.91895	1.45117	1.9646	22/12/2018	2:44:33	9873	201.261
0	1871	1871	0.491943	-0.815918	-0.323975	-1.92603	1.48389	1.99512	22/12/2018	2:44:33	9873	201.958
0	1872	1872	0.515869	-0.803955	-0.275879	-1.90283	1.50879	1.91406	22/12/2018	2:44:33	9873	202.785
0	1873	1873	0.551758	-0.779785	-0.251953	-1.93384	1.46899	1.99951	22/12/2018	2:44:33	9873	203.812
0	1874	1874	0.491943	-0.839844	-0.371826	-1.99463	1.47729	1.97729	22/12/2018	2:44:33	9873	202.313
0	1875	1875	0.515869	-0.827881	-0.359863	-1.92285	1.46338	1.92261	22/12/2018	2:44:33	9873	200.51
0	1876	1876	0.551758	-0.803955	-0.299805	-1.96143	1.4668	1.93335	22/12/2018	2:44:33	9873	201.121
0	1877	1877	0.515869	-0.839844	-0.359863	-1.98926	1.53931	1.99146	22/12/2018	2:44:34	9874	201.037
0	1878	1878	0.539795	-0.839844	-0.3479	-1.95654	1.54419	1.89526	22/12/2018	2:44:34	9874	200.476
0	1879	1879	0.503906	-0.815918	-0.299805	-1.96362	1.54443	1.9187	22/12/2018	2:44:34	9874	200.903
0	1880	1880	0.563965	-0.815918	-0.275879	-1.93408	1.5105	1.84521	22/12/2018	2:44:34	9874	201.649
0	1881	1881	0.503906	-0.815918	-0.275879	-1.92529	1.46851	1.94751	22/12/2018	2:44:34	9874	201.696
0	1882	1882	0.515869	-0.827881	-0.3479	-1.9873	1.46484	1.89893	22/12/2018	2:44:34	9874	200.613
0	1883	1883	0.527832	-0.827881	-0.323975	-1.91895	1.48218	1.9458	22/12/2018	2:44:34	9874	200.15
0	1884	1884	0.551758	-0.839844	-0.359863	-1.93701	1.49146	1.91968	22/12/2018	2:44:34	9874	200.636
0	1885	1885	0.491943	-0.827881	-0.335938	-1.91821	1.57153	1.93384	22/12/2018	2:44:34	9874	200.503
0	1886	1886	0.527832	-0.815918	-0.275879	-1.94946	1.54028	1.94751	22/12/2018	2:44:34	9874	201.941
0	1887	1887	0.527832	-0.827881	-0.3479	-1.90088	1.53784	1.94482	22/12/2018	2:44:35	9875	202.222
0	1888	1888	0.491943	-0.815918	-0.299805	-1.9646	1.49805	2.02637	22/12/2018	2:44:35	9875	202.196
0	1889	1889	0.503906	-0.815918	-0.311768	-1.89893	1.50024	1.92505	22/12/2018	2:44:35	9875	202.376
0	1890	1890	0.527832	-0.815918	-0.311768	-1.91748	1.4834	2.04785	22/12/2018	2:44:35	9875	202.613
0	1891	1891	0.503906	-0.851807	-0.395996	-1.91748	1.4834	2.04175	22/12/2018	2:44:35	9875	202.167
0	1892	1892	0.491943	-0.839844	-0.359863	-1.91724	1.48193	2.04175	22/12/2018	2:44:35	9875	201.755
0	1893	1893	0.515869	-0.827881	-0.3479	-1.96118	1.50317	1.94019	22/12/2018	2:44:35	9875	202.531
0	1894	1894	0.515869	-0.839844	-0.371826	-1.90479	1.50879	2.00049	22/12/2018	2:44:35	9875	202.454
0	1895	1895	0.515869	-0.815918	-0.3479	-1.92163	1.46143	2.02759	22/12/2018	2:44:35	9875	202.558
0	1896	1896	0.515869	-0.827881	-0.359863	-1.9165	1.50073	2.00659	22/12/2018	2:44:36	9876	202.251
0	1897	1897	0.503906	-0.827881	-0.3479	-1.90723	1.45215	1.94385	22/12/2018	2:44:36	9876	201.802
0	1898	1898	0.515869	-0.827881	-0.3479	-1.87769	1.45044	1.93481	22/12/2018	2:44:36	9876	201.612
0	1899	1899	0.467773	-0.875977	-0.47998	-1.92432	1.44434	1.93237	22/12/2018	2:44:36	9876	199.996
0	1900	1900	0.515869	-0.815918	-0.263916	-1.92188	1.50464	1.91333	22/12/2018	2:44:36	9876	201.173
0	1901	1901	0.47998	-0.839844	-0.359863	-1.89917	1.50684	1.90454	22/12/2018	2:44:36	9876	202.489
0	1902	1902	0.491943	-0.815918	-0.299805	-1.91895	1.51489	1.94482	22/12/2018	2:44:36	9876	201.936
0	1903	1903	0.527832	-0.839844	-0.359863	-1.91309	1.53345	1.97705	22/12/2018	2:44:36	9876	201.806
0	1904	1904	0.515869	-0.827881	-0.335938	-1.89209	1.46167	2.0083	22/12/2018	2:44:36	9876	201.474
0	1905	1905	0.539795	-0.827881	-0.335938	-1.88672	1.51978	2.03442	22/12/2018	2:44:36	9876	201.754
0	1906	1906	0.539795	-0.827881	-0.323975	-1.91919	1.48535	1.979	22/12/2018	2:44:37	9877	202.296
0	1907	1907	0.503906	-0.791992	-0.21582	-1.93115	1.55493	1.90503	22/12/2018	2:44:37	9877	203.74
0	1908	1908	0.503906	-0.851807	-0.395996	-1.89746	1.50342	1.98242	22/12/2018	2:44:37	9877	202.773
0	1909	1909	0.47998	-0.827881	-0.323975	-1.8877	1.51318	1.96167	22/12/2018	2:44:37	9877	201.463
0	1910	1910	0.503906	-0.827881	-0.3479	-1.92773	1.448	1.96753	22/12/2018	2:44:37	9877	201.889
0	1911	1911	0.515869	-0.827881	-0.335938	-1.90698	1.4834	2.00928	22/12/2018	2:44:37	9877	201.594
0	1912	1912	0.503906	-0.827881	-0.335938	-1.95044	1.48706	1.92603	22/12/2018	2:44:37	9877	201.352
0	1913	1913	0.515869	-0.827881	-0.335938	-1.87695	1.50049	1.92505	22/12/2018	2:44:37	9877	201.428
0	1914	1914	0.503906	-0.827881	-0.335938	-1.88916	1.50293	2.00659	22/12/2018	2:44:37	9877	201.118
0	1915	1915	0.635986	-0.827881	-0.311768	-1.90283	1.50879	1.91504	22/12/2018	2:44:37	9877	201.806
0	1916	1916	0.407959	-0.839844	-0.359863	-1.90527	1.55542	1.89185	22/12/2018	2:44:38	9878	200.711
0	1917	1917	0.503906	-0.803955	-0.227783	-1.85889	1.52197	1.8728	22/12/2018	2:44:38	9878	200.815
0	1918	1918	0.503906	-0.815918	-0.311768	-1.91162	1.47852	1.86133	22/12/2018	2:44:38	9878	201.863
0	1919	1919	0.503906	-0.86377	-0.395996	-1.9314	1.48633	1.89722	22/12/2018	2:44:38	9878	200.154
0	1920	1920	0.515869	-0.827881	-0.311768	-1.87549	1.51611	1.85522	22/12/2018	2:44:38	9878	199.927
0	1921	1921	0.527832	-0.827881	-0.335938	-1.92456	1.49097	1.93311	22/12/2018	2:44:38	9878	200.663
0	1922	1922	0.515869	-0.839844	-0.3479	-1.9126	1.49194	1.97607	22/12/2018	2:44:38	9878	200.51
0	1923	1923	0.503906	-0.827881	-0.335938	-1.91284	1.49561	1.9707	22/12/2018	2:44:38	9878	200.567
0	1924	1924	0.503906	-0.827881	-0.323975	-1.87695	1.50415	1.88525	22/12/2018	2:44:38	9878	200.857
0	1925	1925	0.503906	-0.827881	-0.335938	-1.88281	1.51636	1.91968	22/12/2018	2:44:38	9878	200.904
0	1926	1926	0.515869	-0.827881	-0.3479	-1.8335	1.53101	1.93359	22/12/2018	2:44:39	9879	200.975
0	1927	1927	0.503906	-0.827881	-0.335938	-1.90161	1.48291	1.91333	22/12/2018	2:44:39	9879	200.782
0	1928	1928	0.515869	-0.827881	-0.335938	-1.89868	1.49316	1.90088	22/12/2018	2:44:39	9879	200.586
0	1929	1929	0.503906	-0.827881	-0.335938	-1.88428	1.51489	1.92505	22/12/2018	2:44:39	9879	200.449
0	1930	1930	0.503906	-0.827881	-0.335938	-1.95117	1.46826	1.94995	22/12/2018	2:44:39	9879	200.669
0	1931	1931	0.515869	-0.839844	-0.3479	-1.91577	1.52319	1.89185	22/12/2018	2:44:39	9879	200.597
0	1932	1932	0.539795	-0.86377	-0.359863	-1.86694	1.55005	1.87988	22/12/2018	2:44:39	9879	200.32
0	1933	1933	0.503906	-0.815918	-0.287842	-1.87061	1.48315	1.89526	22/12/2018	2:44:39	9879	200.605
0	1934	1934	0.503906	-0.839844	-0.3479	-1.86084	1.49292	1.96826	22/12/2018	2:44:39	9879	200.685
0	1935	1935	0.467773	-0.851807	-0.383789	-1.91528	1.50952	1.92871	22/12/2018	2:44:39	9879	199.433
0	1936	1936	0.47998	-0.827881	-0.323975	-1.91504	1.4751	1.8291	22/12/2018	2:44:40	9880	199.622
0	1937	1937	0.539795	-0.86377	-0.395996	-1.93335	1.52759	1.84619	22/12/2018	2:44:40	9880	199.735
0	1938	1938	0.503906	-0.851807	-0.359863	-1.88062	1.51294	1.95825	22/12/2018	2:44:40	9880	199.761
0	1939	1939	0.491943	-0.851807	-0.383789	-1.90698	1.52271	1.927	22/12/2018	2:44:40	9880	199.742
0	1940	1940	0.491943	-0.803955	-0.287842	-1.87329	1.50244	1.95825	22/12/2018	2:44:40	9880	200.272
0	1941	1941	0.467773	-0.827881	-0.323975	-1.9541	1.49243	1.86255	22/12/2018	2:44:40	9880	200.96
0	1942	1942	0.467773	-0.815918	-0.287842	-1.92261	1.48218	1.95557	22/12/2018	2:44:40	9880	201.078
0	1943	1943	0.47998	-0.827881	-0.335938	-1.93433	1.47583	1.92627	22/12/2018	2:44:40	9880	201.465
0	1944	1944	0.503906	-0.815918	-0.299805	-1.91772	1.4563	1.89746	22/12/2018	2:44:40	9880	201.504
0	1945	1945	0.491943	-0.839844	-0.383789	-1.875	1.46948	1.94116	22/12/2018	2:44:40	9880	201.177
0	1946	1946	0.503906	-0.827881	-0.323975	-1.88477	1.45435	1.86938	22/12/2018	2:44:41	9881	200.832
0	1947	1947	0.527832	-0.827881	-0.359863	-1.90869	1.44702	1.95215	22/12/2018	2:44:41	9881	201.555
0	1948	1948	0.503906	-0.827881	-0.3479	-1.87769	1.45264	1.91284	22/12/2018	2:44:41	9881	201.452
0	1949	1949	0.503906	-0.827881	-0.3479	-1.89746	1.46899	1.93677	22/12/2018	2:44:41	9881	201.594
0	1950	1950	0.503906	-0.827881	-0.3479	-1.91211	1.5127	1.95361	22/12/2018	2:44:41	9881	201.304
0	1951	1951	0.515869	-0.827881	-0.3479	-1.93091	1.48071	1.94751	22/12/2018	2:44:41	9881	201.434
0	1952	1952	0.515869	-0.827881	-0.335938	-1.92114	1.49072	2.03442	22/12/2018	2:44:41	9881	201.607
0	1953	1953	0.515869	-0.827881	-0.3479	-1.9314	1.48779	1.97461	22/12/2018	2:44:41	9881	201.374
0	1954	1954	0.515869	-0.827881	-0.335938	-1.90918	1.52271	1.84326	22/12/2018	2:44:41	9881	201.457
0	1955	1955	0.515869	-0.827881	-0.335938	-1.93774	1.5105	2.02051	22/12/2018	2:44:42	9882	201.531
0	1956	1956	0.503906	-0.827881	-0.3479	-1.91992	1.46826	1.89282	22/12/2018	2:44:42	9882	201.483
0	1957	1957	0.515869	-0.827881	-0.3479	-1.94238	1.49878	1.91528	22/12/2018	2:44:42	9882	201.524
0	1958	1958	0.515869	-0.827881	-0.3479	-1.90283	1.50366	1.99512	22/12/2018	2:44:42	9882	201.317
0	1959	1959	0.515869	-0.827881	-0.3479	-1.93994	1.41577	1.88135	22/12/2018	2:44:42	9882	201.281
0	1960	1960	0.515869	-0.815918	-0.3479	-1.90088	1.46362	1.96094	22/12/2018	2:44:42	9882	201.791
0	1961	1961	0.503906	-0.827881	-0.3479	-1.92822	1.46021	2.00049	22/12/2018	2:44:42	9882	201.683
0	1962	1962	0.515869	-0.827881	-0.3479	-1.87256	1.48486	1.92065	22/12/2018	2:44:42	9882	201.956
0	1963	1963	0.515869	-0.827881	-0.3479	-1.92578	1.47534	1.9458	22/12/2018	2:44:42	9882	202.072
0	1964	1964	0.515869	-0.827881	-0.3479	-1.90454	1.50171	2.01758	22/12/2018	2:44:42	9882	202.05
0	1965	1965	0.515869	-0.827881	-0.3479	-1.92407	1.448	1.94946	22/12/2018	2:44:43	9883	201.9
0	1966	1966	0.515869	-0.827881	-0.3479	-1.90723	1.48315	1.9895	22/12/2018	2:44:43	9883	201.75
0	1967	1967	0.515869	-0.815918	-0.3479	-1.94604	1.50757	1.9519	22/12/2018	2:44:43	9883	201.47
0	1968	1968	0.515869	-0.827881	-0.3479	-1.9519	1.44751	1.95923	22/12/2018	2:44:43	9883	201.44
0	1969	1969	0.503906	-0.839844	-0.371826	-1.87695	1.47314	1.84692	22/12/2018	2:44:43	9883	200.977
0	1970	1970	0.515869	-0.791992	-0.263916	-1.93384	1.50171	1.94849	22/12/2018	2:44:43	9883	201.77
0	1971	1971	0.491943	-0.839844	-0.3479	-1.93726	1.47119	1.91406	22/12/2018	2:44:43	9883	202.041
0	1972	1972	0.551758	-0.815918	-0.311768	-1.92261	1.48389	1.92773	22/12/2018	2:44:43	9883	201.848
0	1973	1973	0.455811	-0.803955	-0.287842	-1.94702	1.45947	1.88184	22/12/2018	2:44:43	9883	202.664
0	1974	1974	0.527832	-0.815918	-0.311768	-1.95337	1.4751	1.96484	22/12/2018	2:44:43	9883	202.252
0	1975	1975	0.515869	-0.827881	-0.359863	-1.94189	1.42114	1.94922	22/12/2018	2:44:44	9884	202.047
0	1976	1976	0.503906	-0.815918	-0.335938	-1.97461	1.42285	2.02759	22/12/2018	2:44:44	9884	201.622
0	1977	1977	0.515869	-0.815918	-0.3479	-1.97461	1.41943	2.02734	22/12/2018	2:44:44	9884	201.818
0	1978	1978	0.515869	-0.815918	-0.3479	-1.97998	1.4939	1.89526	22/12/2018	2:44:44	9884	201.57
0	1979	1979	0.527832	-0.851807	-0.431885	-1.93774	1.44312	1.9502	22/12/2018	2:44:44	9884	200.862
0	1980	1980	0.455811	-0.827881	-0.335938	-1.93652	1.45215	1.90161	22/12/2018	2:44:44	9884	200.752
0	1981	1981	0.467773	-0.839844	-0.359863	-1.92773	1.45166	1.91797	22/12/2018	2:44:44	9884	201.108
0	1982	1982	0.467773	-0.839844	-0.371826	-1.93604	1.41577	1.8208	22/12/2018	2:44:44	9884	200.474
0	1983	1983	0.515869	-0.803955	-0.287842	-1.90991	1.47461	1.94482	22/12/2018	2:44:44	9884	201.11
0	1984	1984	0.491943	-0.827881	-0.3479	-1.9314	1.45532	1.9397	22/12/2018	2:44:44	9884	201.828
0	1985	1985	0.539795	-0.803955	-0.299805	-1.92798	1.48608	1.92163	22/12/2018	2:44:45	9885	201.717
0	1986	1986	0.563965	-0.827881	-0.3479	-1.92969	1.45508	1.92725	22/12/2018	2:44:45	9885	202.286
0	1987	1987	0.467773	-0.86377	-0.419922	-1.95288	1.46851	1.92139	22/12/2018	2:44:45	9885	200.612
0	1988	1988	0.491943	-0.827881	-0.3479	-1.93018	1.49805	2.01758	22/12/2018	2:44:45	9885	200.437
0	1989	1989	0.539795	-0.815918	-0.311768	-1.89136	1.45483	1.9126	22/12/2018	2:44:45	9885	201.919
0	1990	1990	0.515869	-0.827881	-0.359863	-1.93237	1.40845	1.94141	22/12/2018	2:44:45	9885	202.161
0	1991	1991	0.539795	-0.815918	-0.335938	-1.90039	1.46045	1.90625	22/12/2018	2:44:45	9885	202.098
0	1992	1992	0.515869	-0.827881	-0.359863	-1.92456	1.45825	1.91235	22/12/2018	2:44:45	9885	202.293
0	1993	1993	0.515869	-0.827881	-0.359863	-1.92188	1.40479	1.87549	22/12/2018	2:44:45	9885	201.886
0	1994	1994	0.515869	-0.827881	-0.3479	-1.89453	1.41016	1.9834	22/12/2018	2:44:45	9885	202.023
0	1995	1995	0.515869	-0.815918	-0.3479	-1.93408	1.44507	1.96899	22/12/2018	2:44:46	9886	201.983
0	1996	1996	0.515869	-0.815918	-0.3479	-1.98218	1.4043	1.98193	22/12/2018	2:44:46	9886	201.952
0	1997	1997	0.515869	-0.815918	-0.3479	-1.9209	1.45288	1.88477	22/12/2018	2:44:46	9886	201.902
0	1998	1998	0.515869	-0.815918	-0.3479	-1.9021	1.48804	1.99878	22/12/2018	2:44:46	9886	201.912
0	1999	1999	0.515869	-0.815918	-0.3479	-1.94141	1.45386	1.87207	22/12/2018	2:44:46	9886	202.3
[truncated: 997,933 more rows]
