# Supplementary material for: Development of a multisensor biologging collar and analytical techniques to describe high‐resolution spatial behavior in free‐ranging terrestrial mammals
Source: Ecol Evol. 2024 Sep 23;14(9):e70264. doi: 10.1002/ece3.70264 (PMC11420106; doi:10.1002/ece3.70264)
Supplement: Supplementary file 1 — Appendix S1 [file ECE3-14-e70264-s001.zip › doi_10_5061_dryad_jdfn2z3hv__v20240620/B3b_S53_Header.csv]

Split no.	Bookmark number	Category	Pointer	Day#	Time(hh:mm:ss)	Total Event start	Event start	Number events	Duration(s)	Sum VeDBA	Mean VeDBA	Mean Dyn AccX	Mean Dyn AccY	Mean Dyn AccZ	Sum VeSBA	Mean VeSBA	Mean smth AccX	Mean smth AccY	Mean smth AccZ	VeDBA_Var	VeDBA_SD	VeSBA_Var	VeSBA_SD	Mean Animal g	Sum Animal g	Animal g_Var	Animal g_SD	Acc_x_Var	Acc_x_SD	Acc_y_Var	Acc_y_SD	Acc_z_Var	Acc_z_SD	Predominant freq, Hz	Smth press val	Max pressure val	Min pressure val	Grd air press	Altitude begin	Altitude end	Delta max/min altitude
1	1	Category L	0	30	23:48:45	1	1	82	8.1	0.289795	0.144897	0.101563	-0.0379639	-0.0579834	1.87817	0.939087	-0.509521	-0.141724	-0.775757	0.000732422	0.0270633	0	0	0.0609131	0.121826	0	0	0.010376	0.101863	0.00366211	0.0605154	0.00756836	0.0869963	0	7	0.053	0.053	1000	0	37730.3	37939.2
1	2	Category G	82	30	23:49:08	83	83	33	3.2	8.22168	0.249142	-0.154275	0.0239776	0.0931581	31.0034	0.939498	-0.511941	-0.126694	-0.777373	0.0197828	0.140651	0	0	0.0605025	1.99658	0	0	0.0501968	0.224046	0.00959547	0.0979565	0.0146188	0.120908	0	7	0.011	0.008	1000	38220.3	39282.2	1358.7
1	3	Category L	115	30	23:49:14	116	116	272	27.1	15.616	0.0574116	0.00511528	0.00147651	-0.00457135	257.767	0.947671	-0.352706	-0.140137	-0.865784	0.000828462	0.028783	0	0	0.0523287	14.2334	0	0	0.0023328	0.0482991	0.000820384	0.0286424	0.000869751	0.0294915	0	7	0.041	0.013	1000	39197.9	37876.6	1351.8
1	4	Category E	387	30	23:49:44	388	388	44	4.4	6.9436	0.157809	0.0499157	-0.00887229	-0.0162243	41.7561	0.949002	-0.289162	-0.138411	-0.893094	0.00819536	0.0905282	0	0	0.0509976	2.2439	0	0	0.00912198	0.0955091	0.00563188	0.0750459	0.0154918	0.124466	0	7	0.048	0.044	1000	37816.3	37702.6	140.92
1	5	Category L	431	30	23:58:37	432	432	68	6.7	2.14746	0.0315803	-0.00635125	-0.00205006	0.00198185	64.3582	0.946443	-0.349351	-0.132827	-0.868211	0.00201057	0.0448394	0	0	0.0535566	3.64185	0	0	0.000416475	0.0204077	0.000333898	0.0182729	0.000190286	0.0137944	0	7	0.045	0.038	1000	37787.1	37730.3	208.96
1	6	Category E	499	30	23:58:45	500	500	91	9	14.0906	0.154841	-0.000888028	0.00133607	0.00201483	85.8562	0.943475	-0.398446	-0.134951	-0.844303	0.00814518	0.0902506	0	0	0.0565253	5.1438	0	0	0.0151662	0.123151	0.00727861	0.0853148	0.00910832	0.0954375	0	7	0.055	0.046	1000	37730.3	37473.4	256.89
1	7	Category L	590	30	23:58:55	591	591	34	3.301	2.64917	0.0779168	-0.0700899	-0.000502642	0.0205796	32.0471	0.942562	-0.377406	-0.14922	-0.85022	0.00223317	0.0472564	0	0	0.0574377	1.95288	0	0	0.00567268	0.0753172	0.000308766	0.0175717	0.000567268	0.0238174	0	7	0.059	0.056	1000	37473.4	37622.4	472.82
1	8	Category E	624	30	23:59:03	625	625	59	5.8	11.0955	0.188059	0.000815181	-4.14E-06	0.0132995	56.4775	0.957246	-0.282078	-0.148615	-0.90109	0.0489647	0.22128	7.03E-05	0.00838723	0.0438046	2.58447	9.52E-05	0.00975569	0.0171726	0.131044	0.00450212	0.0670978	0.019465	0.139517	0	7	0.01	0.004	1000	38182.1	38786.3	1984.03
1	9	Category I	683	30	14:20:12	684	684	89	8.8	101.249	1.13762	0.0278073	-0.00642446	-0.0277196	91.804	1.03151	-0.188926	-0.140924	-1.00386	0.297432	0.545373	0.000268829	0.016396	0.0333485	2.96802	0.000378555	0.0194565	0.210523	0.458828	0.0947403	0.307799	1.24228	1.11458	0	7	0.059	0	1000	38073.1	39045.2	6948.84
1	10	Category E	772	30	23:28:49	773	773	154	15.4	23.9177	0.15531	-0.0118376	0.00222739	0.00915369	144.983	0.941449	-0.222453	-0.102997	-0.908525	0.0286453	0.169249	5.07E-05	0.00712254	0.0590868	9.09937	4.76E-05	0.00689637	0.00896028	0.0946587	0.0084609	0.0919831	0.0146183	0.120906	0	7	0.059	0	1000	38300	39119.2	6948.84
1	11	Category F	926	30	23:45:58	927	927	60	5.9	9.33887	0.155648	0.0427124	0.0239827	-0.0108398	56.1331	0.935551	-0.155314	-0.0892008	-0.918136	0.00627848	0.0792369	0	0	0.0644491	3.86694	0	0	0.00692546	0.0832193	0.00769043	0.0876951	0.014974	0.122368	0	7	0.059	0	1000	38182.1	40166.1	6948.84
1	12	Category L	986	30	23:46:08	987	987	85	8.4	6.19238	0.0728516	-0.0388385	-0.0117877	0.00711167	79.7913	0.938721	-0.239729	-0.135713	-0.896298	0.00153665	0.0392001	3.45E-05	0.00587085	0.0612793	5.20874	0	0	0.00625862	0.0791114	0.000746783	0.0273273	0.000450942	0.0212354	0	7	0.017	0.008	1000	39832.1	38909.2	922.96
1	13	Category K	1071	30	23:46:17	1072	1072	75	7.4	4.54907	0.0606543	0.0308496	-0.000507813	-0.00347331	32.6914	0.435885	-0.0878874	-0.0761654	-0.419906	0.00104167	0.0322749	0.0373568	0.193279	0.0307812	2.30859	0.000126953	0.0112673	0.00731445	0.0855246	0.000283203	0.0168286	0.000820312	0.0286411	0	7	0.024	0.017	1000	38909.2	0	38909.2
