# Supplementary material for: Development of a multisensor biologging collar and analytical techniques to describe high‐resolution spatial behavior in free‐ranging terrestrial mammals
Source: Ecol Evol. 2024 Sep 23;14(9):e70264. doi: 10.1002/ece3.70264 (PMC11420106; doi:10.1002/ece3.70264)
Supplement: Supplementary file 1 — Appendix S1 [file ECE3-14-e70264-s001.zip › doi_10_5061_dryad_jdfn2z3hv__v20240620/B3b_S53_Master.csv]

Counter	Total Event no.	Event no.	Category	Acc_x	Acc_y	Acc_z	Mag_x	Mag_y	Mag_z	Temp C	Pressure hbar	Date	DD	MM	YY	Time_dd:hh:mm:ss	Total secs	Decimal secs	Hours	Minutes	Seconds	Anlg	Light	Battery V	Acc_x sm	Acc_y sm	Acc_z sm	Ang vel	VeDBA	Vel m/s	Vel/VEDBA	FFT cleaned	FFT stuff	FFT stuff	FFT stuff	FFT sweep	FFT zero crossings	FFT zero crossings manual	VeSBA	Animal g	ODBA	Dyn AccX	Dyn AccY	Dyn AccZ	Smth Press	Altitude smth	Pressure change	Altitude change	Median pressure
0	1	1	Category L	-0.371826	-0.179932	-0.815918	0.366943	0.0744629	0.321289	12.86	0.045	30/10/2017	30	10	2017	23:48:45	85725	0.3	23	48	45	11	0.0515137	3.45146	0	0	0	0	0	0	0	0	0	0	0	0	0	0	0	0	0	0	0	0	0	0	0.048	37648.7	0
1	2	2	Category L	-0.39599609	-0.17993164	-0.81591797	0.3659668	0.069091797	0.32470703	3.66	0.045	30/10/2017	30	10	2017	23:48:45	85725	0.4	23	48	45	11	0.051513672	3.4514648	0	0	0	0	0	0	0	0	0	0	0	0	0	0	0	0	0	0	0	0	0	0	0.049	37622.45	0
2	3	3	Category L	-0.38378906	-0.17993164	-0.85180664	0.3737793	0.078369141	0.31640625	6.14	0.045	30/10/2017	30	10	2017	23:48:45	85725	0.5	23	48	45	11	0.051513672	3.4514648	0	0	0	0	0	0	0	0	0	0	0	0	0	0	0	0	0	0	0	0	0	0	0.049	37622.45	0
3	4	4	Category L	-0.38378906	-0.17993164	-0.83984375	0.36181641	0.068603516	0.3215332	4.97	0.045	30/10/2017	30	10	2017	23:48:45	85725	0.6	23	48	45	11	0.051513672	3.4514648	0	0	0	0	0	0	0	0	0	0	0	0	0	0	0	0	0	0	0	0	0.045	37730.27	0.004	-107.82	0.045
4	5	5	Category L	-0.39599609	-0.17993164	-0.87597656	0.35888672	0.069335938	0.32373047	4.07	0.045	30/10/2017	30	10	2017	23:48:45	85725	0.7	23	48	45	11	0.051513672	3.4514648	0	0	0	0	0	0	0	0	0	0	0	0	0	0	0	0	0	0	0	0	0.045	37730.27	0.004	-107.82	0.045
5	6	6	Category L	-0.40795898	-0.19189453	-0.85180664	0.36889648	0.068115234	0.32470703	5.66	0.045	30/10/2017	30	10	2017	23:48:45	85725	0.8	23	48	45	11	0.051513672	3.4514648	0	0	0	0	0	0	0	0	0	0	0	0	0	0	0	0	0	0	0	0	0.045	37730.27	0.004	-107.82	0.045
6	7	7	Category L	-0.37182617	-0.15576172	-0.85180664	0.3659668	0.0703125	0.32568359	9.05	0.045	30/10/2017	30	10	2017	23:48:45	85725	0.9	23	48	45	11	0.051513672	3.4514648	0	0	0	0	0	0	0	0	0	0	0	0	0	0	0	0	0	0	0	0	0.045	37730.27	0.004	-107.82	0.045
7	8	8	Category L	-0.37182617	-0.17993164	-0.86376953	0.36450195	0.071289063	0.31860352	5.92	0.045	30/10/2017	30	10	2017	23:48:46	85726	0	23	48	46	11	0.051513672	3.4514648	0	0	0	0	0	0	0	0	0	0	0	0	0	0	0	0	0	0	0	0	0.045	37730.27	0.004	-107.82	0.046
8	9	9	Category L	-0.37182617	-0.17993164	-0.83984375	0.36523438	0.0703125	0.31665039	12.98	0.046	30/10/2017	30	10	2017	23:48:46	85726	0.1	23	48	46	11	0.051513672	3.4514648	0	0	0	0	0	0	0	0	0	0	0	0	0	0	0	0	0	0	0	0	0.045	37730.27	0.004	-107.82	0.046
9	10	10	Category L	-0.38378906	-0.17993164	-0.83984375	0.37573242	0.070800781	0.31835938	9.97	0.046	30/10/2017	30	10	2017	23:48:46	85726	0.2	23	48	46	11	0.051513672	3.4514648	0	0	0	0	0	0	0	0	0	0	0	0	0	0	0	0	0	0	0	0	0.045	37730.27	0.004	-107.82	0.046
10	11	11	Category L	-0.34790039	-0.16796875	-0.80395508	0.36645508	0.072265625	0.32055664	6.04	0.046	30/10/2017	30	10	2017	23:48:46	85726	0.3	23	48	46	11	0.051513672	3.4514648	0	0	0	1.1711426	0	0	0	0	0	0	0	0	0	0	0	0	0	0	0	0	0.045	37730.27	0.005	-133.66	0.046
11	12	12	Category L	-0.38378906	-0.17993164	-0.81591797	0.37084961	0.073974609	0.31445313	12.46	0.046	30/10/2017	30	10	2017	23:48:46	85726	0.4	23	48	46	11	0.051513672	3.4514648	0	0	0	1.0883789	0	0	0	0	0	0	0	0	0	0	0	0	0	0	0	0	0.046	37702.61	0.004	-106	0.046
12	13	13	Category L	-0.38378906	-0.17993164	-0.85180664	0.35888672	0.069335938	0.31787109	9.92	0.046	30/10/2017	30	10	2017	23:48:46	85726	0.5	23	48	46	11	0.051513672	3.4514648	0	0	0	1.2775879	0	0	0	0	0	0	0	0	0	0	0	0	0	0	0	0	0.046	37702.61	0.004	-106	0.046
13	14	14	Category L	-0.38378906	-0.17993164	-0.86376953	0.36767578	0.072753906	0.32275391	7.46	0.046	30/10/2017	30	10	2017	23:48:46	85726	0.6	23	48	46	11	0.051513672	3.4514648	0	0	0	1.5810547	0	0	0	0	0	0	0	0	0	0	0	0	0	0	0	0	0.046	37702.61	0.004	-106	0.046
14	15	15	Category L	-0.38378906	-0.17993164	-0.85180664	0.36694336	0.072753906	0.31860352	16.01	0.046	30/10/2017	30	10	2017	23:48:46	85726	0.7	23	48	46	11	0.051513672	3.4514648	0	0	0	1.6977539	0	0	0	0	0	0	0	0	0	0	0	0	0	0	0	0	0.046	37702.61	0.004	-106	0.046
15	16	16	Category L	-0.40795898	-0.16796875	-0.85180664	0.36547852	0.076171875	0.31542969	12.92	0.046	30/10/2017	30	10	2017	23:48:46	85726	0.8	23	48	46	11	0.051513672	3.4514648	0	0	0	1.5622559	0	0	0	0	0	0	0	0	0	0	0	0	0	0	0	0	0.046	37702.61	0.004	-106	0.046
16	17	17	Category L	-0.40795898	-0.16796875	-0.83984375	0.37280273	0.078857422	0.31420898	5.54	0.046	30/10/2017	30	10	2017	23:48:46	85726	0.9	23	48	46	11	0.051513672	3.4514648	0	0	0	1.592041	0	0	0	0	0	0	0	0	0	0	0	0	0	0	0	0	0.046	37702.61	0.004	-106	0.046
17	18	18	Category L	-0.38378906	-0.17993164	-0.85180664	0.36621094	0.076904297	0.3203125	8.04	0.046	30/10/2017	30	10	2017	23:48:47	85727	0	23	48	47	11	0.051513672	3.4514648	0	0	0	1.6955566	0	0	0	0	0	0	0	0	0	0	0	0	0	0	0	0	0.046	37702.61	0.004	-106	0.047
18	19	19	Category L	-0.38378906	-0.17993164	-0.86376953	0.37036133	0.075439453	0.31542969	4.66	0.047	30/10/2017	30	10	2017	23:48:47	85727	0.1	23	48	47	11	0.051513672	3.4514648	0	0	0	1.7272949	0	0	0	0	0	0	0	0	0	0	0	0	0	0	0	0	0.046	37702.61	0.004	-106	0.047
19	20	20	Category L	-0.40795898	-0.16796875	-0.86376953	0.37890625	0.071777344	0.31665039	7.22	0.047	30/10/2017	30	10	2017	23:48:47	85727	0.2	23	48	47	11	0.051513672	3.4514648	0	0	0	1.5512695	0	0	0	0	0	0	0	0	0	0	0	0	0	0	0	0	0.046	37702.61	0.004	-106	0.047
20	21	21	Category L	-0.39599609	-0.17993164	-0.86376953	0.3737793	0.077148438	0.31835938	4.06	0.047	30/10/2017	30	10	2017	23:48:47	85727	0.3	23	48	47	11	0.051513672	3.4514648	0	0	0	1.5583496	0	0	0	0	0	0	0	0	0	0	0	0	0	0	0	0	0.046	37702.61	0.004	-106	0.047
21	22	22	Category L	-0.40795898	-0.17993164	-0.86376953	0.36938477	0.075683594	0.31640625	5.92	0.047	30/10/2017	30	10	2017	23:48:47	85727	0.4	23	48	47	11	0.051513672	3.4514648	0	0	0	1.6877441	0	0	0	0	0	0	0	0	0	0	0	0	0	0	0	0	0.047	37675.43	0.004	-104.24	0.047
22	23	23	Category L	-0.37182617	-0.16796875	-0.85180664	0.37231445	0.075683594	0.31005859	9	0.047	30/10/2017	30	10	2017	23:48:47	85727	0.5	23	48	47	11	0.051513672	3.4514648	0	0	0	1.5292969	0	0	0	0	0	0	0	0	0	0	0	0	0	0	0	0	0.047	37675.43	0.004	-104.24	0.047
23	24	24	Category L	-0.37182617	-0.17993164	-0.86376953	0.3737793	0.078857422	0.31005859	10.99	0.047	30/10/2017	30	10	2017	23:48:47	85727	0.6	23	48	47	11	0.051513672	3.4514648	0	0	0	1.1184082	0	0	0	0	0	0	0	0	0	0	0	0	0	0	0	0	0.047	37675.43	0.004	-104.24	0.047
24	25	25	Category L	-0.40795898	-0.17993164	-0.85180664	0.37182617	0.072998047	0.31445313	3.94	0.047	30/10/2017	30	10	2017	23:48:47	85727	0.7	23	48	47	11	0.051513672	3.4514648	0	0	0	0.62011719	0	0	0	0	0	0	0	0	0	0	0	0	0	0	0	0	0.047	37675.43	0.004	-104.24	0.047
25	26	26	Category L	-0.40795898	-0.17993164	-0.83984375	0.37182617	0.071533203	0.31347656	6.01	0.047	30/10/2017	30	10	2017	23:48:47	85727	0.8	23	48	47	11	0.051513672	3.4514648	0	0	0	0.35302734	0	0	0	0	0	0	0	0	0	0	0	0	0	0	0	0	0.047	37675.43	0.004	-104.24	0.047
26	27	27	Category L	-0.39599609	-0.17993164	-0.83984375	0.37280273	0.076416016	0.31665039	1.98	0.047	30/10/2017	30	10	2017	23:48:47	85727	0.9	23	48	47	11	0.051513672	3.4514648	0	0	0	0.10864258	0	0	0	0	0	0	0	0	0	0	0	0	0	0	0	0	0.047	37675.43	0.004	-104.24	0.047
27	28	28	Category L	-0.40795898	-0.17993164	-0.85180664	0.36938477	0.076416016	0.31542969	2.94	0.047	30/10/2017	30	10	2017	23:48:48	85728	0	23	48	48	11	0.051513672	3.4514648	0	0	0	0.2019043	0	0	0	0	0	0	0	0	0	0	0	0	0	0	0	0	0.047	37675.43	0.004	-104.24	0.048
28	29	29	Category L	-0.39599609	-0.17993164	-0.83984375	0.36694336	0.076904297	0.31665039	5.32	0.048	30/10/2017	30	10	2017	23:48:48	85728	0.1	23	48	48	11	0.051513672	3.4514648	0	0	0	0.34594727	0	0	0	0	0	0	0	0	0	0	0	0	0	0	0	0	0.047	37675.43	0.004	-104.24	0.048
29	30	30	Category L	-0.39599609	-0.17993164	-0.86376953	0.36938477	0.076416016	0.31665039	8.06	0.048	30/10/2017	30	10	2017	23:48:48	85728	0.2	23	48	48	11	0.051513672	3.4514648	0	0	0	0.30761719	0	0	0	0	0	0	0	0	0	0	0	0	0	0	0	0	0.047	37675.43	0.004	-104.24	0.048
30	31	31	Category L	-0.40795898	-0.16796875	-0.82788086	0.37792969	0.077636719	0.3112793	7.95	0.048	30/10/2017	30	10	2017	23:48:48	85728	0.3	23	48	48	11	0.051513672	3.4514648	0	0	0	0.25732422	0	0	0	0	0	0	0	0	0	0	0	0	0	0	0	0	0.047	37675.43	0.004	-104.24	0.048
31	32	32	Category L	-0.40795898	-0.17993164	-0.85180664	0.37353516	0.075683594	0.31347656	7.41	0.048	30/10/2017	30	10	2017	23:48:48	85728	0.4	23	48	48	11	0.051513672	3.4514648	0	0	0	0.3671875	0	0	0	0	0	0	0	0	0	0	0	0	0	0	0	0	0.048	37648.72	0.004	-102.55	0.048
32	33	33	Category L	-0.39599609	-0.17993164	-0.85180664	0.36694336	0.076904297	0.31762695	5.21	0.048	30/10/2017	30	10	2017	23:48:48	85728	0.5	23	48	48	11	0.051513672	3.4514648	0	0	0	0.53442383	0	0	0	0	0	0	0	0	0	0	0	0	0	0	0	0	0.048	37648.72	0.004	-102.55	0.048
33	34	34	Category L	-0.41992188	-0.17993164	-0.82788086	0.37182617	0.071533203	0.31665039	5.14	0.048	30/10/2017	30	10	2017	23:48:48	85728	0.6	23	48	48	11	0.051513672	3.4514648	0	0	0	0.63769531	0	0	0	0	0	0	0	0	0	0	0	0	0	0	0	0	0.048	37648.72	0.004	-102.55	0.048
34	35	35	Category L	-0.40795898	-0.19189453	-0.83984375	0.36547852	0.076171875	0.31762695	10.7	0.048	30/10/2017	30	10	2017	23:48:48	85728	0.7	23	48	48	11	0.051513672	3.4514648	0	0	0	0.64892578	0	0	0	0	0	0	0	0	0	0	0	0	0	0	0	0	0.048	37648.72	0.004	-102.55	0.048
35	36	36	Category L	-0.37182617	-0.19189453	-0.83984375	0.37182617	0.072509766	0.3112793	21.59	0.048	30/10/2017	30	10	2017	23:48:48	85728	0.8	23	48	48	11	0.051513672	3.4514648	0	0	0	0.60449219	0	0	0	0	0	0	0	0	0	0	0	0	0	0	0	0	0.048	37648.72	0.004	-102.55	0.048
36	37	37	Category L	-0.40795898	-0.16796875	-0.83984375	0.37670898	0.076171875	0.31542969	5	0.048	30/10/2017	30	10	2017	23:48:48	85728	0.9	23	48	48	11	0.051513672	3.4514648	0	0	0	0.50927734	0	0	0	0	0	0	0	0	0	0	0	0	0	0	0	0	0.048	37648.72	0.004	-102.55	0.048
37	38	38	Category L	-0.39599609	-0.16796875	-0.83984375	0.37329102	0.071533203	0.31542969	4.26	0.048	30/10/2017	30	10	2017	23:48:49	85729	0	23	48	49	11	0.051513672	3.4514648	0	0	0	0.41552734	0	0	0	0	0	0	0	0	0	0	0	0	0	0	0	0	0.048	37648.72	0.004	-102.55	0.049
38	39	39	Category L	-0.40795898	-0.17993164	-0.86376953	0.37768555	0.077392578	0.31420898	3.99	0.049	30/10/2017	30	10	2017	23:48:49	85729	0.1	23	48	49	11	0.051513672	3.3966797	0	0	0	0.42529297	0	0	0	0	0	0	0	0	0	0	0	0	0	0	0	0	0.048	37648.72	0.004	-102.55	0.049
39	40	40	Category L	-0.41992188	-0.17993164	-0.83984375	0.37182617	0.069824219	0.31445313	6.63	0.049	30/10/2017	30	10	2017	23:48:49	85729	0.2	23	48	49	11	0.051513672	3.3966797	0	0	0	0.34643555	0	0	0	0	0	0	0	0	0	0	0	0	0	0	0	0	0.048	37648.72	0.004	-102.55	0.049
40	41	41	Category L	-0.39599609	-0.17993164	-0.83984375	0.37451172	0.073486328	0.31762695	7.8	0.049	30/10/2017	30	10	2017	23:48:49	85729	0.3	23	48	49	11	0.051513672	3.3966797	-0.39672852	-0.17700195	-0.84204102	0.3918457	0.003662109	0	0	0	0	0	0	0	0	0	0.94750977	0.052490234	0.005859375	0.000732422	-0.002685547	0.002197266	0.048	37648.72	-0.003	81.55	0.049
41	42	42	Category L	-0.39599609	-0.17993164	-0.82788086	0.37231445	0.072998047	0.3125	23.45	0.049	30/10/2017	30	10	2017	23:48:49	85729	0.4	23	48	49	11	0.051513672	3.3966797	-0.39697266	-0.17626953	-0.84155273	0.4387207	0.014160156	0	0	0	0	0	0	0	0	0	0.94702148	0.052978516	0.018310547	0.000976563	-0.003417969	0.013671875	0.049	37622.45	-0.011	316.78	0.049
42	43	43	Category L	-0.37182617	-0.17993164	-0.83984375	0.37768555	0.076171875	0.31225586	7.79	0.049	30/10/2017	30	10	2017	23:48:49	85729	0.5	23	48	49	11	0.051513672	3.3966797	-0.3972168	-0.17700195	-0.8425293	0.32348633	0.025878906	0	0	0	0	0	0	0	0	0	0.94824219	0.051757813	0.03125	0.025390625	-0.002685547	0.002685547	0.049	37622.45	-0.019	597.89	0.049
43	44	44	Category L	-0.39599609	-0.16796875	-0.83984375	0.38476563	0.076660156	0.31420898	4.39	0.049	30/10/2017	30	10	2017	23:48:49	85729	0.6	23	48	49	11	0.051513672	3.3966797	-0.40014648	-0.17553711	-0.84106445	0.10620117	0.008789063	0	0	0	0	0	0	0	0	0	0.94775391	0.052246094	0.013183594	0.004150391	0.007568359	0.001220703	0.049	37622.45	-0.026	899.13	0.049
44	45	45	Category L	-0.40795898	-0.17993164	-0.86376953	0.37280273	0.074707031	0.3112793	18.12	0.049	30/10/2017	30	10	2017	23:48:49	85729	0.7	23	48	49	11	0.051513672	3.3966797	-0.4074707	-0.17285156	-0.84106445	0.22998047	0.0234375	0	0	0	0	0	0	0	0	0	0.95043945	0.049560547	0.029785156	-0.000488281	-0.006835938	-0.022460938	0.049	37622.45	-0.034	1352.88	0.049
45	46	46	Category L	-0.39599609	-0.17993164	-0.86376953	0.37890625	0.071777344	0.3112793	7.31	0.049	30/10/2017	30	10	2017	23:48:49	85729	0.8	23	48	49	11	0.051513672	3.3966797	-0.40893555	-0.17211914	-0.83789063	0.36645508	0.029785156	0	0	0	0	0	0	0	0	0	0.94824219	0.051757813	0.046386719	0.012939453	-0.007568359	-0.025634766	0.049	37622.45	-0.041	1956.59	0.049
46	47	47	Category L	-0.41992188	-0.15576172	-0.83984375	0.37451172	0.072753906	0.31738281	5.85	0.049	30/10/2017	30	10	2017	23:48:49	85729	0.9	23	48	49	11	0.051513672	3.3966797	-0.41088867	-0.16894531	-0.83569336	0.37133789	0.016357422	0	0	0	0	0	0	0	0	0	0.9465332	0.053466797	0.026123047	-0.008789063	0.013183594	-0.00390625	0.049	37622.45	-0.041	1956.59	0.05
47	48	48	Category L	-0.40795898	-0.17993164	-0.82788086	0.37426758	0.070800781	0.31152344	17.21	0.05	30/10/2017	30	10	2017	23:48:50	85730	0	23	48	50	11	0.051513672	3.3966797	-0.4152832	-0.16870117	-0.83276367	0.20874023	0.014160156	0	0	0	0	0	0	0	0	0	0.94580078	0.054199219	0.0234375	0.007324219	-0.010986328	0.004882813	0.049	37622.45	-0.041	1956.59	0.05
48	49	49	Category L	-0.39599609	-0.16796875	-0.82788086	0.37548828	0.070068359	0.31958008	13.85	0.05	30/10/2017	30	10	2017	23:48:50	85730	0.1	23	48	50	11	0.051513672	3.3966797	-0.41894531	-0.16625977	-0.83007813	0.125	0.022949219	0	0	0	0	0	0	0	0	0	0.94458008	0.055419922	0.026611328	0.022949219	-0.001464844	0.002197266	0.049	37622.45	-0.041	1956.59	0.05
49	50	50	Category L	-0.38378906	-0.19189453	-0.83984375	0.38232422	0.072753906	0.30834961	13.25	0.05	30/10/2017	30	10	2017	23:48:50	85730	0.2	23	48	50	11	0.051513672	3.3966797	-0.42211914	-0.16503906	-0.82714844	0.47900391	0.048583984	0	0	0	0	0	0	0	0	0	0.94335938	0.056640625	0.077880859	0.038330078	-0.026611328	-0.012451172	0.049	37622.45	-0.04	1848.9	0.05
50	51	51	Category L	-0.40795898	-0.19189453	-0.86376953	0.37451172	0.072753906	0.31518555	6.36	0.05	30/10/2017	30	10	2017	23:48:50	85730	0.3	23	48	50	11	0.051513672	3.3966797	-0.42358398	-0.16308594	-0.82543945	0.78588867	0.050292969	0	0	0	0	0	0	0	0	0	0.94213867	0.057861328	0.082763672	0.015625	-0.028564453	-0.038085938	0.05	37596.61	-0.041	1874.74	0.05
51	52	52	Category L	-0.40795898	-0.19189453	-0.85180664	0.38305664	0.072265625	0.31518555	6.25	0.05	30/10/2017	30	10	2017	23:48:50	85730	0.4	23	48	50	11	0.051513672	3.3966797	-0.42602539	-0.16186523	-0.82324219	0.94335938	0.044921875	0	0	0	0	0	0	0	0	0	0.94091797	0.059082031	0.076171875	0.018066406	-0.029785156	-0.028320313	0.05	37596.61	-0.041	1874.74	0.05
52	53	53	Category L	-0.40795898	-0.17993164	-0.82788086	0.37426758	0.070068359	0.3125	6.77	0.05	30/10/2017	30	10	2017	23:48:50	85730	0.5	23	48	50	11	0.051513672	3.3966797	-0.43041992	-0.16040039	-0.82202148	1.0270996	0.030273438	0	0	0	0	0	0	0	0	0	0.94165039	0.058349609	0.047851563	0.022460938	-0.019287109	-0.005615234	0.05	37596.61	-0.041	1874.74	0.05
53	54	54	Category L	-0.39599609	-0.17993164	-0.82788086	0.37182617	0.072509766	0.30932617	2.95	0.05	30/10/2017	30	10	2017	23:48:50	85730	0.6	23	48	50	11	0.051513672	3.3966797	-0.43481445	-0.15869141	-0.82104492	0.97558594	0.044677734	0	0	0	0	0	0	0	0	0	0.94262695	0.057373047	0.066650391	0.038818359	-0.020996094	-0.006591797	0.05	37596.61	-0.041	1874.74	0.05
54	55	55	Category L	-0.38378906	-0.17993164	-0.81591797	0.37573242	0.075195313	0.3112793	14.21	0.05	30/10/2017	30	10	2017	23:48:50	85730	0.7	23	48	50	11	0.051513672	3.3966797	-0.43847656	-0.15820313	-0.81689453	0.99560547	0.058837891	0	0	0	0	0	0	0	0	0	0.94067383	0.059326172	0.077392578	0.0546875	-0.021484375	0.000976563	0.05	37596.61	-0.041	1874.74	0.05
55	56	56	Category L	-0.39599609	-0.16796875	-0.82788086	0.37207031	0.072998047	0.3125	4.03	0.05	30/10/2017	30	10	2017	23:48:50	85730	0.8	23	48	50	11	0.051513672	3.3966797	-0.43969727	-0.15576172	-0.81396484	1.0527344	0.047363281	0	0	0	0	0	0	0	0	0	0.93823242	0.061767578	0.069580078	0.043701172	-0.011962891	-0.013671875	0.05	37596.61	-0.041	1874.74	0.05
56	57	57	Category L	-0.38378906	-0.17993164	-0.81591797	0.37084961	0.069091797	0.31665039	15.94	0.05	30/10/2017	30	10	2017	23:48:50	85730	0.9	23	48	50	11	0.051513672	3.3966797	-0.4440918	-0.15478516	-0.81298828	0.83666992	0.065429688	0	0	0	0	0	0	0	0	0	0.93920898	0.060791016	0.088134766	0.060302734	-0.024902344	-0.002685547	0.05	37596.61	-0.041	1874.74	0.05
57	58	58	Category L	-0.37182617	-0.17993164	-0.86376953	0.38061523	0.069580078	0.31738281	11.41	0.05	30/10/2017	30	10	2017	23:48:51	85731	0	23	48	51	11	0.051513672	3.3966797	-0.44677734	-0.15454102	-0.8112793	0.42944336	0.094726563	0	0	0	0	0	0	0	0	0	0.93920898	0.060791016	0.15258789	0.074951172	-0.025146484	-0.052246094	0.05	37596.61	-0.041	1874.74	0.051
58	59	59	Category L	-0.39599609	-0.15576172	-0.81591797	0.37768555	0.072753906	0.30834961	4.82	0.051	30/10/2017	30	10	2017	23:48:51	85731	0.1	23	48	51	11	0.051513672	3.3966797	-0.453125	-0.15600586	-0.80981445	0.050537109	0.057373047	0	0	0	0	0	0	0	0	0	0.94116211	0.058837891	0.063232422	0.057128906	0.000244141	-0.005859375	0.05	37596.61	-0.041	1874.74	0.051
59	60	60	Category L	-0.41992188	-0.16796875	-0.83984375	0.37231445	0.070068359	0.30932617	14.45	0.051	30/10/2017	30	10	2017	23:48:51	85731	0.2	23	48	51	11	0.051513672	3.3966797	-0.45874023	-0.15185547	-0.80712891	0.38476563	0.053222656	0	0	0	0	0	0	0	0	0	0.94091797	0.059082031	0.087402344	0.038818359	-0.015869141	-0.032470703	0.05	37596.61	-0.04	1776.34	0.051
60	61	61	Category L	-0.40795898	-0.16796875	-0.86376953	0.375	0.070800781	0.3112793	4.34	0.051	30/10/2017	30	10	2017	23:48:51	85731	0.3	23	48	51	11	0.051513672	3.3966797	-0.45849609	-0.15209961	-0.80444336	0.73999023	0.079345703	0	0	0	0	0	0	0	0	0	0.93823242	0.061767578	0.12548828	0.050537109	-0.015625	-0.059326172	0.05	37596.61	-0.04	1776.34	0.051
61	62	62	Category L	-0.40795898	-0.16796875	-0.83984375	0.37109375	0.069824219	0.30932617	10.26	0.051	30/10/2017	30	10	2017	23:48:51	85731	0.4	23	48	51	11	0.051513672	3.3966797	-0.46484375	-0.14990234	-0.80151367	0.95532227	0.070800781	0	0	0	0	0	0	0	0	0	0.9387207	0.061279297	0.11303711	0.056884766	-0.017822266	-0.038085938	0.051	37571.19	-0.041	1801.76	0.051
62	63	63	Category L	-0.38378906	-0.17993164	-0.83984375	0.37597656	0.071777344	0.31323242	12.72	0.051	30/10/2017	30	10	2017	23:48:51	85731	0.5	23	48	51	11	0.051513672	3.3966797	-0.46630859	-0.14868164	-0.79785156	0.94042969	0.09765625	0	0	0	0	0	0	0	0	0	0.93603516	0.063964844	0.15551758	0.082519531	-0.031005859	-0.041748047	0.051	37571.19	-0.041	1801.76	0.051
63	64	64	Category L	-0.39599609	-0.17993164	-0.82788086	0.37402344	0.067382813	0.31225586	10.35	0.051	30/10/2017	30	10	2017	23:48:51	85731	0.6	23	48	51	11	0.051513672	3.3966797	-0.47265625	-0.14868164	-0.79516602	0.69482422	0.089111328	0	0	0	0	0	0	0	0	0	0.93701172	0.062988281	0.140625	0.076660156	-0.031005859	-0.032470703	0.051	37571.19	-0.041	1801.76	0.051
64	65	65	Category L	-0.39599609	-0.16796875	-0.82788086	0.37255859	0.068359375	0.31347656	9.96	0.051	30/10/2017	30	10	2017	23:48:51	85731	0.7	23	48	51	11	0.051513672	3.3966797	-0.47583008	-0.14892578	-0.79223633	0.44946289	0.089355469	0	0	0	0	0	0	0	0	0	0.9362793	0.063720703	0.1340332	0.079833984	-0.018798828	-0.035400391	0.051	37571.19	-0.041	1801.76	0.051
65	66	66	Category L	-0.40795898	-0.17993164	-0.80395508	0.38354492	0.071289063	0.31518555	9.21	0.051	30/10/2017	30	10	2017	23:48:51	85731	0.8	23	48	51	11	0.051513672	3.3966797	-0.48046875	-0.14794922	-0.7890625	0.32983398	0.080566406	0	0	0	0	0	0	0	0	0	0.93579102	0.064208984	0.11914063	0.072509766	-0.031738281	-0.014648438	0.051	37571.19	-0.041	1801.76	0.051
66	67	67	Category L	-0.40795898	-0.16796875	-0.86376953	0.37182617	0.073974609	0.31030273	8.16	0.051	30/10/2017	30	10	2017	23:48:51	85731	0.9	23	48	51	11	0.051513672	3.3966797	-0.4831543	-0.14746094	-0.78735352	0.1171875	0.10913086	0	0	0	0	0	0	0	0	0	0.93530273	0.064697266	0.171875	0.075195313	-0.020263672	-0.076416016	0.051	37571.19	-0.041	1801.76	0.051
67	68	68	Category L	-0.41992188	-0.17993164	-0.85180664	0.37426758	0.070068359	0.31420898	3	0.051	30/10/2017	30	10	2017	23:48:52	85732	0	23	48	52	11	0.051513672	3.3966797	-0.48583984	-0.1472168	-0.78613281	0.60107422	0.098388672	0	0	0	0	0	0	0	0	0	0.93579102	0.064208984	0.1640625	0.065917969	-0.032470703	-0.065429688	0.051	37571.19	-0.041	1801.76	0.052
68	69	69	Category L	-0.40795898	-0.19189453	-0.80395508	0.37792969	0.076171875	0.3112793	3.28	0.052	30/10/2017	30	10	2017	23:48:52	85732	0.1	23	48	52	11	0.051513672	3.3966797	-0.4855957	-0.14746094	-0.78564453	1.0302734	0.091308594	0	0	0	0	0	0	0	0	0	0.93554688	0.064453125	0.13989258	0.077636719	-0.044189453	-0.018066406	0.051	37571.19	-0.041	1801.76	0.052
69	70	70	Category L	-0.39599609	-0.19189453	-0.81591797	0.38305664	0.072753906	0.30810547	5.07	0.052	30/10/2017	30	10	2017	23:48:52	85732	0.2	23	48	52	11	0.051513672	3.3966797	-0.4934082	-0.14819336	-0.78491211	1.2416992	0.11108398	0	0	0	0	0	0	0	0	0	0.93896484	0.061035156	0.17163086	0.097412109	-0.043457031	-0.030761719	0.051	37571.19	-0.04	1711.04	0.052
70	71	71	Category L	-0.40795898	-0.19189453	-0.85180664	0.37841797	0.0703125	0.30712891	9.23	0.052	30/10/2017	30	10	2017	23:48:52	85732	0.3	23	48	52	11	0.051513672	3.3966797	-0.49731445	-0.14770508	-0.78149414	1.3554688	0.12182617	0	0	0	0	0	0	0	0	0	0.93798828	0.062011719	0.20385742	0.089355469	-0.043945313	-0.070068359	0.051	37571.19	-0.04	1711.04	0.052
71	72	72	Category L	-0.39599609	-0.17993164	-0.82788086	0.375	0.066162109	0.30834961	16.26	0.052	30/10/2017	30	10	2017	23:48:52	85732	0.4	23	48	52	11	0.051513672	3.3966797	-0.50170898	-0.14770508	-0.78149414	1.2683105	0.11962891	0	0	0	0	0	0	0	0	0	0.94042969	0.059570313	0.18408203	0.10571289	-0.031982422	-0.046142578	0.052	37546.17	-0.041	1736.06	0.052
72	73	73	Category L	-0.38378906	-0.17993164	-0.85180664	0.37744141	0.067138672	0.30834961	12.3	0.052	30/10/2017	30	10	2017	23:48:52	85732	0.5	23	48	52	11	0.051513672	3.3966797	-0.50097656	-0.14746094	-0.77905273	0.77294922	0.14160156	0	0	0	0	0	0	0	0	0	0.93798828	0.062011719	0.22216797	0.1171875	-0.032226563	-0.072509766	0.052	37546.17	-0.041	1736.06	0.052
73	74	74	Category L	-0.40795898	-0.15576172	-0.85180664	0.37597656	0.073242188	0.30834961	2.68	0.052	30/10/2017	30	10	2017	23:48:52	85732	0.6	23	48	52	11	0.051513672	3.3966797	-0.50610352	-0.1472168	-0.77709961	0.1796875	0.12353516	0	0	0	0	0	0	0	0	0	0.93920898	0.060791016	0.18139648	0.098144531	-0.008544922	-0.074462891	0.052	37546.17	-0.041	1736.06	0.052
74	75	75	Category L	-0.40795898	-0.16796875	-0.83984375	0.38378906	0.068847656	0.3112793	8.05	0.052	30/10/2017	30	10	2017	23:48:52	85732	0.7	23	48	52	11	0.051513672	3.3966797	-0.50830078	-0.14599609	-0.77612305	0.109375	0.12084961	0	0	0	0	0	0	0	0	0	0.93920898	0.060791016	0.18579102	0.1003418	-0.021728516	-0.063476563	0.052	37546.17	-0.041	1736.06	0.052
75	76	76	Category L	-0.40795898	-0.16796875	-0.85180664	0.38061523	0.071044922	0.30712891	15.03	0.052	30/10/2017	30	10	2017	23:48:52	85732	0.8	23	48	52	11	0.051513672	3.3966797	-0.51049805	-0.14599609	-0.77490234	0.12329102	0.12988281	0	0	0	0	0	0	0	0	0	0.93920898	0.060791016	0.20117188	0.10253906	-0.021728516	-0.076660156	0.052	37546.17	-0.04	1651.78	0.052
76	77	77	Category L	-0.41992188	-0.17993164	-0.82788086	0.36987305	0.067382813	0.31152344	4.11	0.052	30/10/2017	30	10	2017	23:48:52	85732	0.9	23	48	52	11	0.051513672	3.4482422	-0.51049805	-0.14526367	-0.77514648	1.0012207	0.11035156	0	0	0	0	0	0	0	0	0	0.93969727	0.060302734	0.17773438	0.090576172	-0.034423828	-0.052490234	0.052	37546.17	-0.04	1651.78	0.053
77	78	78	Category L	-0.38378906	-0.17993164	-0.83984375	0.37988281	0.067871094	0.30834961	7.06	0.053	30/10/2017	30	10	2017	23:48:53	85733	0	23	48	53	11	0.051513672	3.4482422	-0.51025391	-0.14477539	-0.77563477	2.2741699	0.14599609	0	0	0	0	0	0	0	0	0	0.93969727	0.060302734	0.22558594	0.12646484	-0.034912109	-0.063964844	0.052	37546.17	-0.039	1573.01	0.053
78	79	79	Category L	-0.40795898	-0.15576172	-0.83984375	0.38378906	0.067871094	0.31347656	5.46	0.053	30/10/2017	30	10	2017	23:48:53	85733	0.1	23	48	53	11	0.051513672	3.4482422	-0.51000977	-0.14404297	-0.77563477	4.0876465	0.12109375	0	0	0	0	0	0	0	0	0	0.93945313	0.060546875	0.17773438	0.10205078	-0.011474609	-0.063964844	0.052	37546.17	-0.039	1573.01	0.053
79	80	80	Category L	-0.43188477	-0.17993164	-0.83984375	0.37646484	0.069580078	0.3112793	10.73	0.053	30/10/2017	30	10	2017	23:48:53	85733	0.2	23	48	53	11	0.051513672	3.4482422	-0.50952148	-0.14331055	-0.77563477	5.9580078	0.10717773	0	0	0	0	0	0	0	0	0	0.93896484	0.061035156	0.1784668	0.077636719	-0.036376953	-0.063964844	0.052	37546.17	-0.038	1499.01	0.053
80	81	81	Category L	-0.39599609	-0.13183594	-0.76782227	0.38208008	0.071044922	0.31738281	9.33	0.053	30/10/2017	30	10	2017	23:48:53	85733	0.3	23	48	53	11	0.051513672	3.4482422	-0.50952148	-0.14208984	-0.77563477	9.0939941	0.11425781	0	0	0	0	0	0	0	0	0	0.93896484	0.061035156	0.13183594	0.11352539	0.010253906	0.0078125	0.045	37730.27	-0.031	1314.91	0.053
81	82	82	Category L	-0.41992188	-0.2277832	-0.89990234	0.37890625	0.065429688	0.30737305	13.98	0.053	30/10/2017	30	10	2017	23:48:53	85733	0.4	23	48	53	11	0.051513672	3.4482422	-0.50952148	-0.14135742	-0.77587891	16.710693	0.17553711	0	0	0	0	0	0	0	0	0	0.93920898	0.060791016	0.29980469	0.089599609	-0.086181641	-0.1237793	0.038	37939.23	-0.024	1105.95	0.053
82	83	83	Category G	-0.61181641	-0.059814453	-0.73193359	0.41162109	0.20483398	0.2043457	7.18	0.008	30/10/2017	30	10	2017	23:49:08	85748	0.7	23	49	8	11	0.051757813	3.4772461	-0.50976563	-0.14013672	-0.77636719	23.339111	0.13720703	0	0	0	0	0	0	0	0	0	0.93920898	0.060791016	0.22680664	-0.10180664	0.080322266	0.044433594	0.03	38220.34	-0.016	824.84	0.053
83	84	84	Category G	-0.95996094	0.023925781	-0.83984375	0.41015625	0.20947266	0.20947266	2.42	0.008	30/10/2017	30	10	2017	23:49:08	85748	0.8	23	49	8	11	0.051757813	3.4772461	-0.51049805	-0.1394043	-0.77636719	28.371094	0.48242188	0	0	0	0	0	0	0	0	0	0.93969727	0.060302734	0.67602539	-0.44921875	0.16333008	-0.063232422	0.023	38521.58	-0.009	523.6	0.009
84	85	85	Category G	-0.51586914	-0.10791016	-0.6237793	0.39990234	0.20166016	0.2331543	7.56	0.008	30/10/2017	30	10	2017	23:49:08	85748	0.9	23	49	8	11	0.051757813	3.4772461	-0.51049805	-0.13867188	-0.77636719	33.730469	0.15576172	0	0	0	0	0	0	0	0	0	0.93945313	0.060546875	0.1887207	-0.005126953	0.030761719	0.15258789	0.015	38975.33	-0.001	69.85	0.009
85	86	86	Category G	-0.57592773	0.047851563	-0.671875	0.421875	0.18115234	0.20263672	6.74	0.008	30/10/2017	30	10	2017	23:49:09	85749	0	23	49	9	11	0.051757813	3.4772461	-0.51074219	-0.13793945	-0.77587891	39.293945	0.22265625	0	0	0	0	0	0	0	0	0	0.93920898	0.060791016	0.35473633	-0.064941406	0.18579102	0.10400391	0.008	39579.04	0.006	-533.86	0.009
86	87	87	Category G	-0.7199707	-0.13183594	-0.6237793	0.42431641	0.16748047	0.2199707	9.05	0.009	30/10/2017	30	10	2017	23:49:09	85749	0.1	23	49	9	11	0.051757813	3.4772461	-0.51074219	-0.13720703	-0.77563477	43.076172	0.25830078	0	0	0	0	0	0	0	0	0	0.93896484	0.061035156	0.36645508	-0.20898438	0.005371094	0.15185547	0.008	39579.04	0.006	-533.86	0.009
87	88	88	Category G	-0.65991211	0.011962891	-0.63598633	0.39306641	0.19458008	0.2434082	9.92	0.009	30/10/2017	30	10	2017	23:49:09	85749	0.2	23	49	9	11	0.051757813	3.4772461	-0.51074219	-0.13696289	-0.77563477	40.44458	0.25292969	0	0	0	0	0	0	0	0	0	0.9387207	0.061279297	0.43798828	-0.14892578	0.14892578	0.13964844	0.008	39579.04	0.006	-533.86	0.009
88	89	89	Category G	-0.63598633	-0.071777344	-0.61181641	0.40893555	0.19750977	0.22070313	4.47	0.009	30/10/2017	30	10	2017	23:49:09	85749	0.3	23	49	9	11	0.051757813	3.4772461	-0.51074219	-0.13623047	-0.77563477	36.974365	0.21606445	0	0	0	0	0	0	0	0	0	0.9387207	0.061279297	0.35351563	-0.125	0.064453125	0.16381836	0.008	39579.04	0.006	-533.86	0.009
89	90	90	Category G	-0.50390625	-0.023925781	-0.70776367	0.41088867	0.18945313	0.21582031	6.14	0.009	30/10/2017	30	10	2017	23:49:09	85749	0.4	23	49	9	11	0.051757813	3.4772461	-0.51074219	-0.13525391	-0.77587891	35.307373	0.13085938	0	0	0	0	0	0	0	0	0	0.93896484	0.061035156	0.18676758	0.006835938	0.11132813	0.068115234	0.009	39471.35	0.006	-496.02	0.009
90	91	91	Category G	-0.52783203	-0.083984375	-0.6237793	0.43115234	0.17260742	0.20263672	10.89	0.009	30/10/2017	30	10	2017	23:49:09	85749	0.5	23	49	9	11	0.051757813	3.4772461	-0.51123047	-0.1340332	-0.77587891	31.972412	0.16088867	0	0	0	0	0	0	0	0	0	0.9387207	0.061279297	0.21875	-0.016357422	0.050048828	0.15209961	0.009	39471.35	0.006	-496.02	0.009
91	92	92	Category G	-0.74389648	-0.047851563	-0.7199707	0.4296875	0.1784668	0.19848633	6.32	0.009	30/10/2017	30	10	2017	23:49:09	85749	0.6	23	49	9	11	0.051757813	3.4772461	-0.51123047	-0.1328125	-0.77539063	23.316162	0.25366211	0	0	0	0	0	0	0	0	0	0.93823242	0.061767578	0.37304688	-0.23242188	0.084960938	0.055419922	0.009	39471.35	0.006	-496.02	0.009
92	93	93	Category G	-0.73193359	-0.047851563	-0.77978516	0.40844727	0.20654297	0.20263672	3.16	0.009	30/10/2017	30	10	2017	23:49:09	85749	0.7	23	49	9	11	0.051757813	3.4772461	-0.51123047	-0.13183594	-0.77514648	15.877197	0.23583984	0	0	0	0	0	0	0	0	0	0.93798828	0.062011719	0.30883789	-0.22045898	0.083984375	-0.004394531	0.009	39471.35	0.006	-496.02	0.009
93	94	94	Category G	-0.68383789	-0.14379883	-0.52783203	0.42211914	0.18847656	0.20166016	12.83	0.009	30/10/2017	30	10	2017	23:49:09	85749	0.8	23	49	9	11	0.051757813	3.4772461	-0.51123047	-0.13085938	-0.77539063	11.505859	0.30200195	0	0	0	0	0	0	0	0	0	0.93798828	0.062011719	0.43286133	-0.17236328	-0.012695313	0.24755859	0.009	39471.35	0.006	-496.02	0.009
94	95	95	Category G	-0.47998047	0.023925781	-0.6237793	0.41430664	0.20678711	0.19311523	5.42	0.009	30/10/2017	30	10	2017	23:49:09	85749	0.9	23	49	9	11	0.051757813	3.4772461	-0.51147461	-0.13012695	-0.77587891	6.9787598	0.21875	0	0	0	0	0	0	0	0	0	0.93847656	0.061523438	0.33789063	0.031494141	0.15405273	0.15209961	0.009	39471.35	0.006	-496.02	0.009
95	96	96	Category G	-0.75585938	-0.095947266	-0.76782227	0.41503906	0.23925781	0.17944336	4.07	0.009	30/10/2017	30	10	2017	23:49:10	85750	0	23	49	10	11	0.051757813	3.4772461	-0.51147461	-0.12890625	-0.77661133	1.3806152	0.24633789	0	0	0	0	0	0	0	0	0	0.93896484	0.061035156	0.28613281	-0.24414063	0.032958984	0.008789063	0.009	39471.35	0.006	-496.02	0.01
96	97	97	Category G	-0.6237793	-0.15576172	-0.70776367	0.4074707	0.23779297	0.19702148	2.94	0.01	30/10/2017	30	10	2017	23:49:10	85750	0.1	23	49	10	11	0.051757813	3.4772461	-0.51147461	-0.12817383	-0.77685547	0.81567383	0.13452148	0	0	0	0	0	0	0	0	0	0.93896484	0.061035156	0.20874023	-0.11206055	-0.02734375	0.069091797	0.009	39471.35	0.006	-496.02	0.01
97	98	98	Category G	-0.88793945	-0.2878418	-0.73193359	0.37109375	0.25366211	0.22485352	6.78	0.01	30/10/2017	30	10	2017	23:49:10	85750	0.2	23	49	10	11	0.051757813	3.4772461	-0.51171875	-0.12719727	-0.77709961	1.2990723	0.41137695	0	0	0	0	0	0	0	0	0	0.93920898	0.060791016	0.58178711	-0.37597656	-0.16040039	0.045166016	0.009	39471.35	0.006	-496.02	0.01
98	99	99	Category G	-0.83984375	0.14379883	-0.64794922	0.34301758	0.26147461	0.25341797	3.5	0.01	30/10/2017	30	10	2017	23:49:10	85750	0.3	23	49	10	11	0.051757813	3.4772461	-0.51196289	-0.12646484	-0.77734375	3.1103516	0.4440918	0	0	0	0	0	0	0	0	0	0.93945313	0.060546875	0.72753906	-0.32763672	0.27026367	0.12939453	0.009	39471.35	0.006	-496.02	0.01
99	100	100	Category G	-0.38378906	-0.19189453	-0.63598633	0.40600586	0.23364258	0.19311523	5.05	0.01	30/10/2017	30	10	2017	23:49:10	85750	0.4	23	49	10	11	0.051757813	3.4772461	-0.51196289	-0.12524414	-0.77783203	4.9772949	0.20263672	0	0	0	0	0	0	0	0	0	0.93969727	0.060302734	0.33666992	0.12817383	-0.06640625	0.1418457	0.01	39372.95	0.006	-463.78	0.01
100	101	101	Category G	-0.89990234	0.011962891	-0.64794922	0.41870117	0.22875977	0.16943359	5.42	0.01	30/10/2017	30	10	2017	23:49:10	85750	0.5	23	49	10	11	0.051757813	3.4772461	-0.51147461	-0.12475586	-0.77856445	6.3903809	0.43164063	0	0	0	0	0	0	0	0	0	0.93994141	0.060058594	0.65551758	-0.38818359	0.13671875	0.13061523	0.01	39372.95	0.006	-463.78	0.01
101	102	102	Category G	-0.52783203	-0.083984375	-0.56396484	0.41552734	0.23510742	0.19604492	4.7	0.01	30/10/2017	30	10	2017	23:49:10	85750	0.6	23	49	10	11	0.051757813	3.4772461	-0.51147461	-0.12353516	-0.77832031	7.8317871	0.21875	0	0	0	0	0	0	0	0	0	0.93969727	0.060302734	0.27026367	-0.016113281	0.039550781	0.21435547	0.01	39372.95	0.006	-463.78	0.01
102	103	103	Category G	-0.88793945	-0.16796875	-0.63598633	0.39819336	0.25854492	0.18383789	6.4	0.01	30/10/2017	30	10	2017	23:49:10	85750	0.7	23	49	10	11	0.051757813	3.4772461	-0.51196289	-0.12255859	-0.77807617	6.6462402	0.40429688	0	0	0	0	0	0	0	0	0	0.93945313	0.060546875	0.56347656	-0.37573242	-0.045166016	0.14208984	0.01	39372.95	0.006	-463.78	0.01
103	104	104	Category G	-0.61181641	-0.20385742	-0.63598633	0.39331055	0.25976563	0.19482422	2.74	0.01	30/10/2017	30	10	2017	23:49:10	85750	0.8	23	49	10	11	0.051757813	3.4772461	-0.51245117	-0.12133789	-0.77807617	5.5585938	0.19189453	0	0	0	0	0	0	0	0	0	0.93945313	0.060546875	0.32373047	-0.099121094	-0.082275391	0.14208984	0.01	39372.95	0.006	-463.78	0.01
104	105	105	Category G	-0.77978516	-0.095947266	-0.59985352	0.36083984	0.27490234	0.21337891	7.19	0.01	30/10/2017	30	10	2017	23:49:10	85750	0.9	23	49	10	11	0.051757813	3.4772461	-0.51245117	-0.11987305	-0.77832031	4.1054688	0.32226563	0	0	0	0	0	0	0	0	0	0.93969727	0.060302734	0.4699707	-0.26708984	0.023925781	0.1784668	0.01	39372.95	0.006	-463.78	0.01
105	106	106	Category G	-0.6237793	-0.15576172	-0.68383789	0.36865234	0.25732422	0.24487305	11.27	0.01	30/10/2017	30	10	2017	23:49:11	85751	0	23	49	11	11	0.051757813	3.4772461	-0.51269531	-0.11962891	-0.77880859	1.748291	0.15039063	0	0	0	0	0	0	0	0	0	0.93994141	0.060058594	0.24194336	-0.11083984	-0.035888672	0.094970703	0.01	39372.95	0.006	-463.78	0.011
106	107	107	Category G	-0.61181641	-0.15576172	-0.75585938	0.38452148	0.25683594	0.20605469	3.52	0.011	30/10/2017	30	10	2017	23:49:11	85751	0.1	23	49	11	11	0.051757813	3.4772461	-0.51269531	-0.11938477	-0.77880859	1.0002441	0.10791016	0	0	0	0	0	0	0	0	0	0.94018555	0.059814453	0.15844727	-0.098876953	-0.036132813	0.022949219	0.01	39372.95	0.006	-463.78	0.011
107	108	108	Category G	-0.39599609	-0.20385742	-0.81591797	0.3996582	0.25585938	0.18066406	2.4	0.011	30/10/2017	30	10	2017	23:49:11	85751	0.2	23	49	11	11	0.051757813	3.4772461	-0.51269531	-0.11889648	-0.77880859	0.90478516	0.14892578	0	0	0	0	0	0	0	0	0	0.93994141	0.060058594	0.23876953	0.11669922	-0.084716797	-0.037109375	0.01	39372.95	0.006	-463.78	0.011
108	109	109	Category G	-1.0197754	-0.23999023	-0.77978516	0.38378906	0.26147461	0.20605469	3.21	0.011	30/10/2017	30	10	2017	23:49:11	85751	0.3	23	49	11	11	0.051757813	3.4772461	-0.51269531	-0.1184082	-0.77880859	0.7097168	0.52124023	0	0	0	0	0	0	0	0	0	0.93994141	0.060058594	0.62939453	-0.50683594	-0.12133789	-0.000976563	0.01	39372.95	0.006	-463.78	0.011
109	110	110	Category G	-0.70776367	-0.13183594	-0.57592773	0.35449219	0.26782227	0.23803711	1.87	0.011	30/10/2017	30	10	2017	23:49:11	85751	0.4	23	49	11	11	0.051757813	3.4772461	-0.51318359	-0.11767578	-0.77880859	3.8085938	0.28125	0	0	0	0	0	0	0	0	0	0.94018555	0.059814453	0.41137695	-0.19433594	-0.013916016	0.20288086	0.011	39282.23	0.006	-435.96	0.011
110	111	111	Category G	-0.75585938	-0.16796875	-0.83984375	0.33203125	0.27001953	0.25634766	5.03	0.011	30/10/2017	30	10	2017	23:49:11	85751	0.5	23	49	11	11	0.051757813	3.4772461	-0.51367188	-0.11694336	-0.77905273	5.0625	0.25463867	0	0	0	0	0	0	0	0	0	0.94067383	0.059326172	0.35351563	-0.24194336	-0.05078125	-0.060546875	0.011	39282.23	0.006	-435.96	0.011
111	112	112	Category G	-0.34790039	-0.16796875	-0.64794922	0.37768555	0.2565918	0.21728516	17.21	0.011	30/10/2017	30	10	2017	23:49:11	85751	0.6	23	49	11	11	0.051757813	3.4772461	-0.51391602	-0.1159668	-0.77905273	4.126709	0.21777344	0	0	0	0	0	0	0	0	0	0.94042969	0.059570313	0.34912109	0.16601563	-0.051757813	0.13110352	0.011	39282.23	0.006	-435.96	0.011
112	113	113	Category G	-0.81591797	-0.14379883	-0.70776367	0.40454102	0.24243164	0.19091797	6.12	0.011	30/10/2017	30	10	2017	23:49:11	85751	0.7	23	49	11	11	0.051757813	3.4772461	-0.51391602	-0.11547852	-0.77954102	2.5541992	0.3112793	0	0	0	0	0	0	0	0	0	0.94091797	0.059082031	0.40185547	-0.30175781	-0.028076172	0.071777344	0.011	39282.23	0.006	-435.96	0.011
113	114	114	Category G	-0.58789063	-0.095947266	-0.74389648	0.36254883	0.24755859	0.23510742	4.13	0.011	30/10/2017	30	10	2017	23:49:11	85751	0.8	23	49	11	11	0.051757813	3.4772461	-0.51464844	-0.11474609	-0.77954102	4.387207	0.083496094	0	0	0	0	0	0	0	0	0	0.94116211	0.058837891	0.12792969	-0.072998047	0.018798828	0.035644531	0.011	39282.23	0.006	-435.96	0.011
114	115	115	Category G	-0.57592773	-0.19189453	-0.73193359	0.38598633	0.24365234	0.22485352	3.4	0.011	30/10/2017	30	10	2017	23:49:11	85751	0.9	23	49	11	11	0.051757813	3.4772461	-0.51464844	-0.11425781	-0.77954102	6.104248	0.10961914	0	0	0	0	0	0	0	0	0	0.94116211	0.058837891	0.18652344	-0.061035156	-0.077392578	0.047607422	0.011	39282.23	0.006	-435.96	0.013
115	116	116	Category L	-0.38378906	-0.11987305	-0.87597656	0.33496094	0.16552734	0.31762695	1.41	0.013	30/10/2017	30	10	2017	23:49:14	85754	0	23	49	14	11	0.051025391	3.4482422	-0.5144043	-0.11352539	-0.77954102	4.609375	0.16235352	0	0	0	0	0	0	0	0	0	0.94091797	0.059082031	0.2331543	0.13061523	-0.006103516	-0.096191406	0.012	39197.95	0.005	-351.68	0.014
116	117	117	Category L	-0.38378906	-0.14379883	-0.86376953	0.34155273	0.16699219	0.31665039	3.42	0.014	30/10/2017	30	10	2017	23:49:14	85754	0.099	23	49	14	11	0.051025391	3.4482422	-0.5144043	-0.11328125	-0.77880859	4.8693848	0.15869141	0	0	0	0	0	0	0	0	0	0.94042969	0.059570313	0.24584961	0.13061523	-0.030273438	-0.084716797	0.012	39197.95	0.005	-351.68	0.014
117	118	118	Category L	-0.38378906	-0.10791016	-0.85180664	0.33886719	0.16748047	0.31860352	5.43	0.014	30/10/2017	30	10	2017	23:49:14	85754	0.199	23	49	14	11	0.051025391	3.4482422	-0.51464844	-0.11279297	-0.77856445	8.6816406	0.15014648	0	0	0	0	0	0	0	0	0	0.94018555	0.059814453	0.20898438	0.13085938	0.004882813	-0.072998047	0.013	39119.18	0.004	-272.91	0.014
118	119	119	Category L	-0.37182617	-0.10791016	-0.85180664	0.34155273	0.16699219	0.31982422	6.6	0.014	30/10/2017	30	10	2017	23:49:14	85754	0.3	23	49	14	11	0.051025391	3.4482422	-0.51538086	-0.11230469	-0.77880859	10.762451	0.16113281	0	0	0	0	0	0	0	0	0	0.94067383	0.059326172	0.22119141	0.14355469	0.004394531	-0.072998047	0.013	39119.18	0.004	-272.91	0.014
119	120	120	Category L	-0.40795898	-0.095947266	-0.85180664	0.34765625	0.1652832	0.31762695	3.19	0.014	30/10/2017	30	10	2017	23:49:14	85754	0.4	23	49	14	11	0.051025391	3.4482422	-0.51586914	-0.11181641	-0.77832031	10.152344	0.13134766	0	0	0	0	0	0	0	0	0	0.94067383	0.059326172	0.19726563	0.10791016	0.015869141	-0.073242188	0.014	39045.18	0.004	-258.89	0.014
120	121	121	Category L	-0.40795898	-0.10791016	-0.86376953	0.34033203	0.16430664	0.31762695	6.67	0.014	30/10/2017	30	10	2017	23:49:14	85754	0.5	23	49	14	11	0.051025391	3.4482422	-0.51586914	-0.11132813	-0.77856445	9.9628906	0.13745117	0	0	0	0	0	0	0	0	0	0.94042969	0.059570313	0.19628906	0.10791016	0.003417969	-0.084960938	0.014	39045.18	0.004	-258.89	0.014
121	122	122	Category L	-0.40795898	-0.095947266	-0.85180664	0.33642578	0.16821289	0.31665039	4.79	0.014	30/10/2017	30	10	2017	23:49:14	85754	0.6	23	49	14	11	0.051025391	3.4482422	-0.51611328	-0.11181641	-0.77954102	11.617432	0.13110352	0	0	0	0	0	0	0	0	0	0.94165039	0.058349609	0.19628906	0.1081543	0.015869141	-0.072021484	0.014	39045.18	0.004	-258.89	0.014
122	123	123	Category L	-0.41992188	-0.11987305	-0.85180664	0.34448242	0.16723633	0.31762695	2.78	0.014	30/10/2017	30	10	2017	23:49:14	85754	0.7	23	49	14	11	0.051025391	3.4482422	-0.51611328	-0.1105957	-0.77978516	12.019775	0.12036133	0	0	0	0	0	0	0	0	0	0.94189453	0.058105469	0.17724609	0.096191406	-0.009033203	-0.071777344	0.014	39045.18	0.004	-258.89	0.014
123	124	124	Category L	-0.40795898	-0.10791016	-0.82788086	0.34545898	0.16845703	0.31665039	7.95	0.014	30/10/2017	30	10	2017	23:49:14	85754	0.8	23	49	14	11	0.051025391	3.4482422	-0.51489258	-0.11181641	-0.78222656	10.30835	0.11621094	0	0	0	0	0	0	0	0	0	0.94311523	0.056884766	0.15649414	0.10693359	0.00390625	-0.045410156	0.014	39045.18	0.004	-258.89	0.014
124	125	125	Category L	-0.43188477	-0.11987305	-0.82788086	0.34399414	0.17260742	0.31445313	9.96	0.014	30/10/2017	30	10	2017	23:49:14	85754	0.9	23	49	14	11	0.051025391	3.4482422	-0.50756836	-0.11425781	-0.78149414	8.4580078	0.088867188	0	0	0	0	0	0	0	0	0	0.93896484	0.061035156	0.12744141	0.075683594	-0.005371094	-0.046142578	0.014	39045.18	0.004	-258.89	0.014
125	126	126	Category L	-0.39599609	-0.11987305	-0.85180664	0.33813477	0.16992188	0.32055664	3.93	0.014	30/10/2017	30	10	2017	23:49:15	85755	0	23	49	15	11	0.051025391	3.4482422	-0.50463867	-0.11523438	-0.78417969	7.581543	0.12792969	0	0	0	0	0	0	0	0	0	0.93945313	0.060546875	0.18066406	0.10864258	-0.004394531	-0.067382813	0.014	39045.18	0.004	-258.89	0.015
126	127	127	Category L	-0.40795898	-0.14379883	-0.83984375	0.34545898	0.16601563	0.31445313	3.17	0.015	30/10/2017	30	10	2017	23:49:15	85755	0.1	23	49	15	11	0.051025391	3.4482422	-0.50073242	-0.1171875	-0.78735352	5.8969727	0.10986328	0	0	0	0	0	0	0	0	0	0.94042969	0.059570313	0.171875	0.092773438	-0.026611328	-0.052246094	0.014	39045.18	0.004	-258.89	0.015
127	128	128	Category L	-0.40795898	-0.10791016	-0.82788086	0.33837891	0.16992188	0.31860352	6.41	0.015	30/10/2017	30	10	2017	23:49:15	85755	0.2	23	49	15	11	0.051025391	3.4482422	-0.49536133	-0.11645508	-0.78955078	2.3381348	0.095703125	0	0	0	0	0	0	0	0	0	0.93945313	0.060546875	0.13427734	0.087402344	0.008544922	-0.038085938	0.014	39045.18	0.004	-258.89	0.015
128	129	129	Category L	-0.40795898	-0.095947266	-0.85180664	0.34057617	0.16601563	0.31445313	2.83	0.015	30/10/2017	30	10	2017	23:49:15	85755	0.3	23	49	15	11	0.051025391	3.4482422	-0.49121094	-0.11865234	-0.79223633	0.19482422	0.10473633	0	0	0	0	0	0	0	0	0	0.93969727	0.060302734	0.16552734	0.083251953	0.022705078	-0.059326172	0.014	39045.18	0.004	-258.89	0.015
129	130	130	Category L	-0.41992188	-0.095947266	-0.82788086	0.34008789	0.171875	0.31665039	6.23	0.015	30/10/2017	30	10	2017	23:49:15	85755	0.4	23	49	15	11	0.051025391	3.4482422	-0.48632813	-0.11938477	-0.79589844	0.54980469	0.077392578	0	0	0	0	0	0	0	0	0	0.94042969	0.059570313	0.12182617	0.06640625	0.0234375	-0.031738281	0.015	38975.33	0.004	-246.37	0.015
130	131	131	Category L	-0.40795898	-0.095947266	-0.82788086	0.33886719	0.16674805	0.3125	3.59	0.015	30/10/2017	30	10	2017	23:49:15	85755	0.5	23	49	15	11	0.051025391	3.4482422	-0.48364258	-0.12084961	-0.7980957	0.83032227	0.084960938	0	0	0	0	0	0	0	0	0	0.94091797	0.059082031	0.13037109	0.075683594	0.024902344	-0.029541016	0.015	38975.33	0.004	-246.37	0.015
131	132	132	Category L	-0.40795898	-0.10791016	-0.83984375	0.33642578	0.17041016	0.31567383	3.26	0.015	30/10/2017	30	10	2017	23:49:15	85755	0.6	23	49	15	11	0.051025391	3.4482422	-0.48022461	-0.12182617	-0.80175781	0.82592773	0.082763672	0	0	0	0	0	0	0	0	0	0.94238281	0.057617188	0.12426758	0.072265625	0.013916016	-0.037841797	0.015	38975.33	0.004	-246.37	0.015
132	133	133	Category L	-0.40795898	-0.10791016	-0.83984375	0.34155273	0.16601563	0.31787109	11.41	0.015	30/10/2017	30	10	2017	23:49:15	85755	0.7	23	49	15	11	0.051025391	3.4482422	-0.47387695	-0.12304688	-0.80444336	0.60302734	0.076416016	0	0	0	0	0	0	0	0	0	0.94165039	0.058349609	0.11669922	0.065917969	0.015136719	-0.03515625	0.015	38975.33	0.004	-246.37	0.015
133	134	134	Category L	-0.40795898	-0.11987305	-0.86376953	0.34057617	0.16821289	0.31567383	7.03	0.015	30/10/2017	30	10	2017	23:49:15	85755	0.8	23	49	15	11	0.051269531	3.4482422	-0.46801758	-0.12451172	-0.8059082	0.43041992	0.083496094	0	0	0	0	0	0	0	0	0	0.94042969	0.059570313	0.12255859	0.060058594	0.004638672	-0.057617188	0.015	38975.33	0.004	-246.37	0.015
134	135	135	Category L	-0.39599609	-0.083984375	-0.87597656	0.3347168	0.1640625	0.31982422	7.64	0.015	30/10/2017	30	10	2017	23:49:15	85755	0.9	23	49	15	11	0.051269531	3.4482422	-0.46289063	-0.12475586	-0.81103516	0.42944336	0.10180664	0	0	0	0	0	0	0	0	0	0.94213867	0.057861328	0.17285156	0.066894531	0.040771484	-0.064697266	0.015	38975.33	0.004	-246.37	0.015
135	136	136	Category L	-0.39599609	-0.10791016	-0.85180664	0.34448242	0.16748047	0.31958008	16.63	0.015	30/10/2017	30	10	2017	23:49:16	85756	0	23	49	16	11	0.051269531	3.4482422	-0.46069336	-0.12695313	-0.81445313	0.33276367	0.076904297	0	0	0	0	0	0	0	0	0	0.94433594	0.055664063	0.12109375	0.064697266	0.019042969	-0.037109375	0.015	38975.33	0.004	-246.37	0.016
136	137	137	Category L	-0.39599609	-0.10791016	-0.83984375	0.34057617	0.16748047	0.31347656	4.24	0.016	30/10/2017	30	10	2017	23:49:16	85756	0.1	23	49	16	11	0.051269531	3.4482422	-0.4543457	-0.12768555	-0.81616211	0.12744141	0.066162109	0	0	0	0	0	0	0	0	0	0.94287109	0.057128906	0.10180664	0.058349609	0.019775391	-0.0234375	0.015	38975.33	0.004	-246.37	0.016
137	138	138	Category L	-0.38378906	-0.10791016	-0.87597656	0.33959961	0.1640625	0.31762695	3.47	0.016	30/10/2017	30	10	2017	23:49:16	85756	0.2	23	49	16	11	0.051269531	3.4482422	-0.44995117	-0.12768555	-0.81884766	0.35107422	0.089599609	0	0	0	0	0	0	0	0	0	0.94287109	0.057128906	0.14306641	0.066162109	0.019775391	-0.056884766	0.015	38975.33	0.004	-246.37	0.016
138	139	139	Category L	-0.40795898	-0.071777344	-0.86376953	0.34277344	0.16674805	0.32055664	7.27	0.016	30/10/2017	30	10	2017	23:49:16	85756	0.3	23	49	16	11	0.051269531	3.4482422	-0.44213867	-0.1262207	-0.82104492	0.96313477	0.077148438	0	0	0	0	0	0	0	0	0	0.94091797	0.059082031	0.13134766	0.034179688	0.054443359	-0.042480469	0.015	38975.33	0.004	-246.37	0.016
139	140	140	Category L	-0.38378906	-0.11987305	-0.88793945	0.33666992	0.16723633	0.31982422	3.6	0.016	30/10/2017	30	10	2017	23:49:16	85756	0.4	23	49	16	11	0.051269531	3.4482422	-0.43481445	-0.13012695	-0.82397461	1.0803223	0.082275391	0	0	0	0	0	0	0	0	0	0.94091797	0.059082031	0.12524414	0.051025391	0.010253906	-0.063720703	0.016	38909.17	0.004	-235.15	0.016
140	141	141	Category L	-0.40795898	-0.071777344	-0.85180664	0.34301758	0.16357422	0.31445313	4.38	0.016	30/10/2017	30	10	2017	23:49:16	85756	0.5	23	49	16	11	0.051269531	3.4482422	-0.43310547	-0.12939453	-0.82739258	1.4465332	0.067626953	0	0	0	0	0	0	0	0	0	0.94287109	0.057128906	0.10742188	0.025146484	0.057617188	-0.024169922	0.016	38909.17	0.004	-235.15	0.016
141	142	142	Category L	-0.43188477	-0.083984375	-0.81591797	0.34179688	0.15551758	0.31860352	2.87	0.016	30/10/2017	30	10	2017	23:49:16	85756	0.6	23	49	16	11	0.051269531	3.4482422	-0.42504883	-0.1315918	-0.83007813	1.4875488	0.050048828	0	0	0	0	0	0	0	0	0	0.94189453	0.058105469	0.068603516	-0.006591797	0.047607422	0.014160156	0.016	38909.17	0.004	-235.15	0.016
142	143	143	Category L	-0.41992188	-0.095947266	-0.83984375	0.35595703	0.15307617	0.30322266	1.86	0.016	30/10/2017	30	10	2017	23:49:16	85756	0.7	23	49	16	11	0.051269531	3.4482422	-0.42163086	-0.1328125	-0.83398438	1.9020996	0.037353516	0	0	0	0	0	0	0	0	0	0.94384766	0.056152344	0.044677734	0.001708984	0.036865234	-0.005615234	0.016	38909.17	0.004	-235.15	0.016
143	144	144	Category L	-0.39599609	-0.059814453	-0.85180664	0.36499023	0.15039063	0.30444336	3.4	0.016	30/10/2017	30	10	2017	23:49:16	85756	0.8	23	49	16	11	0.051269531	3.4482422	-0.4140625	-0.13305664	-0.8371582	2.7575684	0.076660156	0	0	0	0	0	0	0	0	0	0.94335938	0.056640625	0.10595703	0.018066406	0.073242188	-0.014404297	0.016	38909.17	0.004	-235.15	0.016
144	145	145	Category L	-0.41992188	-0.14379883	-0.85180664	0.3659668	0.15283203	0.30126953	1.01	0.016	30/10/2017	30	10	2017	23:49:16	85756	0.9	23	49	16	11	0.051269531	3.4482422	-0.40966797	-0.13232422	-0.84033203	3.317627	0.018798828	0	0	0	0	0	0	0	0	0	0.94433594	0.055664063	0.032714844	-0.010009766	-0.011230469	-0.011230469	0.016	38909.17	0.004	-235.15	0.016
145	146	146	Category L	-0.40795898	-0.15576172	-0.81591797	0.36035156	0.15576172	0.30444336	2.87	0.016	30/10/2017	30	10	2017	23:49:17	85757	0	23	49	17	11	0.051269531	3.4482422	-0.40307617	-0.1328125	-0.84423828	4.3764648	0.036621094	0	0	0	0	0	0	0	0	0	0.94506836	0.054931641	0.055908203	-0.004638672	-0.022705078	0.028320313	0.016	38909.17	0.004	-235.15	0.017
146	147	147	Category L	-0.41992188	-0.13183594	-0.85180664	0.36352539	0.1574707	0.30200195	3.51	0.017	30/10/2017	30	10	2017	23:49:17	85757	0.1	23	49	17	11	0.051269531	3.4482422	-0.39868164	-0.13305664	-0.84667969	5.3886719	0.021728516	0	0	0	0	0	0	0	0	0	0.9453125	0.0546875	0.02734375	-0.020996094	0.001220703	-0.004882813	0.016	38909.17	0.004	-235.15	0.017
147	148	148	Category L	-0.40795898	-0.14379883	-0.85180664	0.35595703	0.15014648	0.31079102	3	0.017	30/10/2017	30	10	2017	23:49:17	85757	0.2	23	49	17	11	0.051269531	3.4482422	-0.39453125	-0.13305664	-0.84838867	5.9978027	0.017333984	0	0	0	0	0	0	0	0	0	0.94506836	0.054931641	0.02734375	-0.013183594	-0.010498047	-0.003173828	0.016	38909.17	0.004	-235.15	0.017
148	149	149	Category L	-0.45581055	-0.13183594	-0.81591797	0.35595703	0.14819336	0.30541992	2.43	0.017	30/10/2017	30	10	2017	23:49:17	85757	0.3	23	49	17	11	0.051269531	3.4482422	-0.39282227	-0.1328125	-0.84936523	5.8869629	0.071289063	0	0	0	0	0	0	0	0	0	0.9453125	0.0546875	0.097412109	-0.062744141	0.000976563	0.033447266	0.016	38909.17	0.004	-235.15	0.017
149	150	150	Category L	-0.43188477	-0.13183594	-0.83984375	0.35913086	0.14672852	0.31079102	2.03	0.017	30/10/2017	30	10	2017	23:49:17	85757	0.4	23	49	17	11	0.051269531	3.4482422	-0.38354492	-0.13183594	-0.85058594	5.6428223	0.049316406	0	0	0	0	0	0	0	0	0	0.94238281	0.057617188	0.059326172	-0.048095703	0	0.010742188	0.017	38846.27	0.004	-225	0.017
150	151	151	Category L	-0.41992188	-0.10791016	-0.83984375	0.35546875	0.15234375	0.31054688	1.7	0.017	30/10/2017	30	10	2017	23:49:17	85757	0.5	23	49	17	11	0.051269531	3.4482422	-0.37768555	-0.13256836	-0.85449219	5.5209961	0.05078125	0	0	0	0	0	0	0	0	0	0.94384766	0.056152344	0.081542969	-0.041992188	0.024658203	0.014648438	0.017	38846.27	0.004	-225	0.017
151	152	152	Category L	-0.40795898	-0.14379883	-0.86376953	0.3527832	0.15234375	0.3046875	2.18	0.017	30/10/2017	30	10	2017	23:49:17	85757	0.6	23	49	17	11	0.051269531	3.4482422	-0.37207031	-0.13256836	-0.85522461	5.2111816	0.038330078	0	0	0	0	0	0	0	0	0	0.94213867	0.057861328	0.055175781	-0.035644531	-0.010986328	-0.008300781	0.017	38846.27	0.004	-225	0.017
152	153	153	Category L	-0.43188477	-0.13183594	-0.86376953	0.35229492	0.15454102	0.30639648	1.79	0.017	30/10/2017	30	10	2017	23:49:17	85757	0.7	23	49	17	11	0.051269531	3.4482422	-0.37109375	-0.13232422	-0.8581543	4.3664551	0.060791016	0	0	0	0	0	0	0	0	0	0.94433594	0.055664063	0.066650391	-0.060546875	0.000488281	-0.005371094	0.017	38846.27	0.004	-225	0.017
153	154	154	Category L	-0.40795898	-0.10791016	-0.85180664	0.35400391	0.15698242	0.30834961	1.85	0.017	30/10/2017	30	10	2017	23:49:17	85757	0.8	23	49	17	11	0.051269531	3.4482422	-0.36425781	-0.13256836	-0.86083984	3.4291992	0.05078125	0	0	0	0	0	0	0	0	0	0.9440918	0.055908203	0.077148438	-0.043457031	0.024658203	0.009033203	0.017	38846.27	0.004	-225	0.017
154	155	155	Category L	-0.39599609	-0.11987305	-0.82788086	0.34838867	0.15820313	0.30566406	1.9	0.017	30/10/2017	30	10	2017	23:49:17	85757	0.9	23	49	17	11	0.051269531	3.4482422	-0.36035156	-0.13305664	-0.86254883	2.5976563	0.051513672	0	0	0	0	0	0	0	0	0	0.9440918	0.055908203	0.083496094	-0.035400391	0.013183594	0.034667969	0.017	38846.27	0.004	-225	0.017
155	156	156	Category L	-0.40795898	-0.14379883	-0.80395508	0.35546875	0.15112305	0.30932617	2.65	0.017	30/10/2017	30	10	2017	23:49:18	85758	0	23	49	18	11	0.051269531	3.4482422	-0.35693359	-0.13208008	-0.86425781	1.0227051	0.079833984	0	0	0	0	0	0	0	0	0	0.94458008	0.055419922	0.12280273	-0.05078125	-0.011474609	0.060302734	0.017	38846.27	0.004	-225	0.018
156	157	157	Category L	-0.44384766	-0.13183594	-0.80395508	0.35571289	0.15380859	0.30761719	1.26	0.018	30/10/2017	30	10	2017	23:49:18	85758	0.1	23	49	18	11	0.051269531	3.4482422	-0.35571289	-0.1328125	-0.86425781	0.50170898	0.10668945	0	0	0	0	0	0	0	0	0	0.9440918	0.055908203	0.1496582	-0.088134766	0.000976563	0.060302734	0.017	38846.27	0.004	-225	0.018
157	158	158	Category L	-0.44384766	-0.14379883	-0.85180664	0.35546875	0.15087891	0.30957031	0.69	0.018	30/10/2017	30	10	2017	23:49:18	85758	0.2	23	49	18	11	0.051269531	3.4482422	-0.35424805	-0.13330078	-0.86499023	1.5307617	0.090820313	0	0	0	0	0	0	0	0	0	0.9440918	0.055908203	0.11303711	-0.089355469	-0.010253906	0.013183594	0.017	38846.27	0.004	-225	0.018
158	159	159	Category L	-0.44384766	-0.11987305	-0.81591797	0.35253906	0.15869141	0.30834961	2.11	0.018	30/10/2017	30	10	2017	23:49:18	85758	0.3	23	49	18	11	0.051269531	3.4482422	-0.35253906	-0.13256836	-0.86572266	1.6547852	0.10449219	0	0	0	0	0	0	0	0	0	0.9440918	0.055908203	0.15380859	-0.091064453	0.012695313	0.049804688	0.017	38846.27	0.004	-225	0.018
159	160	160	Category L	-0.41992188	-0.13183594	-0.85180664	0.35693359	0.15234375	0.30761719	1.61	0.018	30/10/2017	30	10	2017	23:49:18	85758	0.4	23	49	18	11	0.051269531	3.4482422	-0.35131836	-0.13183594	-0.86621094	1.7209473	0.069824219	0	0	0	0	0	0	0	0	0	0.9440918	0.055908203	0.083007813	-0.068359375	0	0.014404297	0.018	38786.29	0.004	-215.79	0.018
160	161	161	Category L	-0.43188477	-0.17993164	-0.85180664	0.35473633	0.15625	0.30834961	1.14	0.018	30/10/2017	30	10	2017	23:49:18	85758	0.5	23	49	18	11	0.051269531	3.4482422	-0.34936523	-0.13232422	-0.8659668	2.5864258	0.095947266	0	0	0	0	0	0	0	0	0	0.94311523	0.056884766	0.14379883	-0.082275391	-0.047363281	0.014160156	0.018	38786.29	0.004	-215.79	0.018
161	162	162	Category L	-0.41992188	-0.13183594	-0.92382813	0.3527832	0.15625	0.30541992	1.74	0.018	30/10/2017	30	10	2017	23:49:18	85758	0.6	23	49	18	11	0.051269531	3.4482422	-0.34790039	-0.13305664	-0.86621094	3.0739746	0.092041016	0	0	0	0	0	0	0	0	0	0.94311523	0.056884766	0.13061523	-0.071777344	0.001220703	-0.057373047	0.018	38786.29	0.004	-215.79	0.018
162	163	163	Category L	-0.50390625	-0.15576172	-0.91186523	0.34179688	0.16601563	0.31054688	1.62	0.018	30/10/2017	30	10	2017	23:49:18	85758	0.7	23	49	18	11	0.051269531	3.4482422	-0.34594727	-0.1340332	-0.86694336	2.7497559	0.16552734	0	0	0	0	0	0	0	0	0	0.94287109	0.057128906	0.22412109	-0.15771484	-0.021484375	-0.044677734	0.018	38786.29	0.004	-215.79	0.018
163	164	164	Category L	-0.38378906	-0.17993164	-0.79199219	0.33959961	0.18457031	0.3125	2.67	0.018	30/10/2017	30	10	2017	23:49:18	85758	0.8	23	49	18	11	0.051269531	3.4482422	-0.34350586	-0.13452148	-0.86743164	3.3400879	0.096679688	0	0	0	0	0	0	0	0	0	0.94287109	0.057128906	0.16088867	-0.040039063	-0.045166016	0.075439453	0.018	38786.29	0.004	-215.79	0.018
164	165	165	Category L	-0.26391602	-0.17993164	-0.82788086	0.33325195	0.2043457	0.31030273	3.6	0.018	30/10/2017	30	10	2017	23:49:18	85758	0.9	23	49	18	11	0.051269531	3.4482422	-0.34155273	-0.13500977	-0.86865234	5.3188477	0.098632813	0	0	0	0	0	0	0	0	0	0.94311523	0.056884766	0.16333008	0.077636719	-0.044677734	0.040771484	0.018	38786.29	0.004	-215.79	0.018
165	166	166	Category L	-0.27587891	-0.095947266	-0.93579102	0.30175781	0.21435547	0.32641602	17.99	0.018	30/10/2017	30	10	2017	23:49:19	85759	0	23	49	19	11	0.051269531	3.4482422	-0.33935547	-0.13549805	-0.86938477	6.9912109	0.099853516	0	0	0	0	0	0	0	0	0	0.94311523	0.056884766	0.16943359	0.063476563	0.039550781	-0.066162109	0.018	38786.29	0.004	-215.79	0.019
166	167	167	Category L	-0.2878418	-0.083984375	-0.80395508	0.2902832	0.21435547	0.34594727	15.3	0.019	30/10/2017	30	10	2017	23:49:19	85759	0.1	23	49	19	11	0.051269531	3.4482422	-0.33740234	-0.13598633	-0.86987305	7.402832	0.09765625	0	0	0	0	0	0	0	0	0	0.94287109	0.057128906	0.16772461	0.049560547	0.052001953	0.065917969	0.018	38786.29	0.004	-215.79	0.019
167	168	168	Category L	-0.32397461	-0.15576172	-0.83984375	0.26831055	0.21313477	0.3581543	10.41	0.019	30/10/2017	30	10	2017	23:49:19	85759	0.2	23	49	19	11	0.051269531	3.4482422	-0.33520508	-0.13598633	-0.87084961	8.199707	0.038330078	0	0	0	0	0	0	0	0	0	0.94311523	0.056884766	0.061767578	0.011230469	-0.01953125	0.031005859	0.018	38786.29	0.004	-215.79	0.019
168	169	169	Category L	-0.25195313	-0.13183594	-0.89990234	0.25561523	0.21337891	0.36157227	2.99	0.019	30/10/2017	30	10	2017	23:49:19	85759	0.3	23	49	19	11	0.051269531	3.4482422	-0.33349609	-0.13647461	-0.87133789	10.19751	0.086425781	0	0	0	0	0	0	0	0	0	0.94311523	0.056884766	0.11474609	0.081542969	0.004638672	-0.028320313	0.018	38786.29	0.004	-215.79	0.019
169	170	170	Category L	-0.2878418	-0.14379883	-0.88793945	0.2590332	0.21508789	0.35839844	1.88	0.019	30/10/2017	30	10	2017	23:49:19	85759	0.4	23	49	19	11	0.051269531	3.4482422	-0.33154297	-0.13720703	-0.87158203	10.973389	0.047119141	0	0	0	0	0	0	0	0	0	0.94262695	0.057373047	0.06640625	0.043701172	-0.006347656	-0.016113281	0.019	38728.96	0.004	-207.38	0.019
170	171	171	Category L	-0.25195313	-0.15576172	-0.91186523	0.26245117	0.21679688	0.36450195	1.15	0.019	30/10/2017	30	10	2017	23:49:19	85759	0.5	23	49	19	11	0.051269531	3.4482422	-0.33007813	-0.13818359	-0.87280273	10.131836	0.088867188	0	0	0	0	0	0	0	0	0	0.94335938	0.056640625	0.13452148	0.078125	-0.017333984	-0.038818359	0.019	38728.96	0.004	-207.38	0.019
171	172	172	Category L	-0.23999023	-0.15576172	-0.93579102	0.25561523	0.21801758	0.359375	2.47	0.019	30/10/2017	30	10	2017	23:49:19	85759	0.6	23	49	19	11	0.051025391	3.4514648	-0.328125	-0.13916016	-0.8737793	9.3430176	0.10913086	0	0	0	0	0	0	0	0	0	0.94360352	0.056396484	0.16674805	0.088134766	-0.016357422	-0.062011719	0.019	38728.96	0.004	-207.38	0.019
172	173	173	Category L	-0.26391602	-0.16796875	-0.91186523	0.26074219	0.2175293	0.35424805	1.64	0.019	30/10/2017	30	10	2017	23:49:19	85759	0.7	23	49	19	11	0.051025391	3.4514648	-0.32568359	-0.13916016	-0.87451172	10.010742	0.077636719	0	0	0	0	0	0	0	0	0	0.94335938	0.056640625	0.12792969	0.061767578	-0.028564453	-0.037109375	0.019	38728.96	0.004	-207.38	0.019
173	174	174	Category L	-0.27587891	-0.15576172	-0.92382813	0.25927734	0.22314453	0.36035156	1.45	0.019	30/10/2017	30	10	2017	23:49:19	85759	0.8	23	49	19	11	0.051025391	3.4514648	-0.32446289	-0.13891602	-0.87524414	10.030273	0.070800781	0	0	0	0	0	0	0	0	0	0.94384766	0.056152344	0.11401367	0.048583984	-0.016601563	-0.048339844	0.019	38728.96	0.004	-207.38	0.019
174	175	175	Category L	-0.2878418	-0.15576172	-0.89990234	0.26293945	0.21923828	0.35839844	0.69	0.019	30/10/2017	30	10	2017	23:49:19	85759	0.9	23	49	19	11	0.051025391	3.4514648	-0.32202148	-0.1394043	-0.87548828	8.3972168	0.045166016	0	0	0	0	0	0	0	0	0	0.94335938	0.056640625	0.074951172	0.034179688	-0.016113281	-0.024169922	0.019	38728.96	0.004	-207.38	0.019
175	176	176	Category L	-0.26391602	-0.15576172	-0.91186523	0.25878906	0.21728516	0.36010742	2.47	0.019	30/10/2017	30	10	2017	23:49:20	85760	0	23	49	20	11	0.051025391	3.4514648	-0.31982422	-0.14038086	-0.87573242	6.7773438	0.068115234	0	0	0	0	0	0	0	0	0	0.94262695	0.057373047	0.10742188	0.055908203	-0.015136719	-0.036132813	0.019	38728.96	0.004	-207.38	0.02
176	177	177	Category L	-0.26391602	-0.15576172	-0.91186523	0.25976563	0.22094727	0.359375	2.26	0.02	30/10/2017	30	10	2017	23:49:20	85760	0.1	23	49	20	11	0.051025391	3.4514648	-0.31738281	-0.14111328	-0.87597656	6.0415039	0.065917969	0	0	0	0	0	0	0	0	0	0.94238281	0.057617188	0.10375977	0.053466797	-0.014404297	-0.035644531	0.019	38728.96	0.004	-207.38	0.02
177	178	178	Category L	-0.26391602	-0.16796875	-0.91186523	0.26245117	0.21679688	0.359375	2.8	0.02	30/10/2017	30	10	2017	23:49:20	85760	0.2	23	49	20	11	0.051025391	3.4514648	-0.31518555	-0.1418457	-0.87670898	4.9182129	0.067138672	0	0	0	0	0	0	0	0	0	0.94238281	0.057617188	0.11230469	0.051269531	-0.025878906	-0.034912109	0.019	38728.96	0.004	-207.38	0.02
178	179	179	Category L	-0.26391602	-0.16796875	-0.88793945	0.26171875	0.22241211	0.36132813	0.49	0.02	30/10/2017	30	10	2017	23:49:20	85760	0.3	23	49	20	11	0.051025391	3.4514648	-0.31298828	-0.14257813	-0.87670898	2.6838379	0.056152344	0	0	0	0	0	0	0	0	0	0.94189453	0.058105469	0.085205078	0.049072266	-0.025146484	-0.010986328	0.019	38728.96	0.004	-207.38	0.02
179	180	180	Category L	-0.23999023	-0.14379883	-0.89990234	0.2590332	0.21972656	0.35839844	0.76	0.02	30/10/2017	30	10	2017	23:49:20	85760	0.4	23	49	20	11	0.051025391	3.4514648	-0.31054688	-0.14379883	-0.87719727	1.1340332	0.073974609	0	0	0	0	0	0	0	0	0	0.94140625	0.05859375	0.093261719	0.070556641	0	-0.022460938	0.02	38674.02	0.004	-199.67	0.02
180	181	181	Category L	-0.25195313	-0.15576172	-0.86376953	0.25830078	0.21850586	0.35766602	3.64	0.02	30/10/2017	30	10	2017	23:49:20	85760	0.5	23	49	20	11	0.051025391	3.4514648	-0.30810547	-0.14428711	-0.87768555	0.69042969	0.059082031	0	0	0	0	0	0	0	0	0	0.94140625	0.05859375	0.081787109	0.056152344	-0.011230469	0.013916016	0.02	38674.02	0.004	-199.67	0.02
181	182	182	Category L	-0.26391602	-0.17993164	-0.87597656	0.26342773	0.22802734	0.35302734	1.96	0.02	30/10/2017	30	10	2017	23:49:20	85760	0.6	23	49	20	11	0.051025391	3.4514648	-0.30566406	-0.14526367	-0.87866211	0.58618164	0.054199219	0	0	0	0	0	0	0	0	0	0.94165039	0.058349609	0.079101563	0.041748047	-0.034423828	0.002685547	0.02	38674.02	0.004	-199.67	0.02
182	183	183	Category L	-0.27587891	-0.17993164	-0.88793945	0.2590332	0.22216797	0.35644531	1.15	0.02	30/10/2017	30	10	2017	23:49:20	85760	0.7	23	49	20	11	0.051025391	3.4514648	-0.30297852	-0.14624023	-0.87939453	0.36694336	0.043945313	0	0	0	0	0	0	0	0	0	0.94165039	0.058349609	0.069091797	0.027099609	-0.033447266	-0.008300781	0.02	38674.02	0.004	-199.67	0.02
183	184	184	Category L	-0.25195313	-0.15576172	-0.89990234	0.25415039	0.22290039	0.36352539	3.18	0.02	30/10/2017	30	10	2017	23:49:20	85760	0.8	23	49	20	11	0.051025391	3.4514648	-0.30029297	-0.14697266	-0.88037109	0.33276367	0.052734375	0	0	0	0	0	0	0	0	0	0.94165039	0.058349609	0.076416016	0.048339844	-0.008544922	-0.019287109	0.02	38674.02	0.004	-199.67	0.02
184	185	185	Category L	-0.26391602	-0.13183594	-0.91186523	0.25878906	0.21899414	0.35742188	2.42	0.02	30/10/2017	30	10	2017	23:49:20	85760	0.9	23	49	20	11	0.051025391	3.4514648	-0.2980957	-0.14819336	-0.88061523	0.2121582	0.048828125	0	0	0	0	0	0	0	0	0	0.94165039	0.058349609	0.081542969	0.034179688	0.016357422	-0.031005859	0.02	38674.02	0.004	-199.67	0.02
185	186	186	Category L	-0.26391602	-0.16796875	-0.87597656	0.26464844	0.22167969	0.359375	4.3	0.02	30/10/2017	30	10	2017	23:49:21	85761	0	23	49	21	11	0.051025391	3.4514648	-0.29516602	-0.1484375	-0.88134766	0.011474609	0.037109375	0	0	0	0	0	0	0	0	0	0.94140625	0.05859375	0.056152344	0.03125	-0.019287109	0.005371094	0.02	38674.02	0.004	-199.67	0.021
186	187	187	Category L	-0.27587891	-0.16796875	-0.88793945	0.25878906	0.21899414	0.35742188	5.93	0.021	30/10/2017	30	10	2017	23:49:21	85761	0.1	23	49	21	11	0.051025391	3.4514648	-0.29296875	-0.1484375	-0.88232422	0.01171875	0.026611328	0	0	0	0	0	0	0	0	0	0.94140625	0.05859375	0.042236328	0.017089844	-0.019287109	-0.005371094	0.02	38674.02	0.004	-199.67	0.021
187	188	188	Category L	-0.26391602	-0.17993164	-0.89990234	0.25585938	0.21899414	0.35839844	6.52	0.021	30/10/2017	30	10	2017	23:49:21	85761	0.2	23	49	21	11	0.051025391	3.4514648	-0.29052734	-0.14892578	-0.88305664	0.09375	0.044189453	0	0	0	0	0	0	0	0	0	0.94140625	0.05859375	0.074462891	0.026611328	-0.030761719	-0.016601563	0.02	38674.02	0.004	-199.67	0.021
188	189	189	Category L	-0.27587891	-0.16796875	-0.88793945	0.25976563	0.22436523	0.35229492	5.13	0.021	30/10/2017	30	10	2017	23:49:21	85761	0.3	23	49	21	11	0.051025391	3.4514648	-0.2878418	-0.14916992	-0.88354492	0.22265625	0.022705078	0	0	0	0	0	0	0	0	0	0.94116211	0.058837891	0.034912109	0.011962891	-0.018554688	-0.004150391	0.02	38674.02	0.004	-199.67	0.021
189	190	190	Category L	-0.25195313	-0.17993164	-0.88793945	0.2565918	0.2253418	0.35742188	8.5	0.021	30/10/2017	30	10	2017	23:49:21	85761	0.4	23	49	21	11	0.051025391	3.4514648	-0.28491211	-0.14916992	-0.88452148	0.002929688	0.044921875	0	0	0	0	0	0	0	0	0	0.94140625	0.05859375	0.066650391	0.032958984	-0.030517578	-0.003173828	0.021	38621.27	0.004	-192.59	0.021
190	191	191	Category L	-0.29980469	-0.16796875	-0.88793945	0.26611328	0.22314453	0.36254883	6.89	0.021	30/10/2017	30	10	2017	23:49:21	85761	0.5	23	49	21	11	0.051025391	3.4514648	-0.2824707	-0.14892578	-0.88525391	0.37060547	0.025634766	0	0	0	0	0	0	0	0	0	0.94116211	0.058837891	0.038574219	-0.017089844	-0.018798828	-0.002441406	0.021	38621.27	0.004	-192.59	0.021
191	192	192	Category L	-0.26391602	-0.15576172	-0.88793945	0.26293945	0.22094727	0.36035156	12.63	0.021	30/10/2017	30	10	2017	23:49:21	85761	0.6	23	49	21	11	0.051025391	3.4514648	-0.2800293	-0.1496582	-0.88623047	0.73168945	0.017333984	0	0	0	0	0	0	0	0	0	0.94140625	0.05859375	0.023681641	0.016113281	-0.005859375	-0.001464844	0.021	38621.27	0.004	-192.59	0.021
192	193	193	Category L	-0.27587891	-0.15576172	-0.91186523	0.2590332	0.21899414	0.35546875	5.1	0.021	30/10/2017	30	10	2017	23:49:21	85761	0.7	23	49	21	11	0.051025391	3.4514648	-0.27758789	-0.15014648	-0.88671875	1.0163574	0.025634766	0	0	0	0	0	0	0	0	0	0.94116211	0.058837891	0.032226563	0.001708984	-0.005371094	-0.024902344	0.021	38621.27	0.004	-192.59	0.021
193	194	194	Category L	-0.26391602	-0.13183594	-0.88793945	0.2590332	0.21972656	0.35644531	5.67	0.021	30/10/2017	30	10	2017	23:49:21	85761	0.8	23	49	21	11	0.051025391	3.4514648	-0.27490234	-0.15039063	-0.88696289	1.0739746	0.021728516	0	0	0	0	0	0	0	0	0	0.94091797	0.059082031	0.030517578	0.010986328	0.018554688	-0.000732422	0.021	38621.27	0.004	-192.59	0.021
194	195	195	Category L	-0.31176758	-0.13183594	-0.87597656	0.27050781	0.21948242	0.35400391	10	0.021	30/10/2017	30	10	2017	23:49:21	85761	0.9	23	49	21	11	0.051025391	3.4514648	-0.27319336	-0.15112305	-0.88769531	0.41357422	0.044677734	0	0	0	0	0	0	0	0	0	0.94116211	0.058837891	0.069824219	-0.038330078	0.019287109	0.01171875	0.021	38621.27	0.004	-192.59	0.021
195	196	196	Category L	-0.27587891	-0.16796875	-0.87597656	0.26635742	0.22338867	0.35522461	2.59	0.021	30/10/2017	30	10	2017	23:49:22	85762	0	23	49	22	11	0.051025391	3.4514648	-0.27172852	-0.15209961	-0.88842773	0.1081543	0.020507813	0	0	0	0	0	0	0	0	0	0.94165039	0.058349609	0.032470703	-0.00390625	-0.015625	0.012451172	0.021	38621.27	0.004	-192.59	0.022
196	197	197	Category L	-0.27587891	-0.17993164	-0.91186523	0.25585938	0.21899414	0.35424805	7.71	0.022	30/10/2017	30	10	2017	23:49:22	85762	0.1	23	49	22	11	0.051025391	3.4514648	-0.26977539	-0.15234375	-0.88989258	0.011230469	0.035644531	0	0	0	0	0	0	0	0	0	0.94238281	0.057617188	0.055175781	-0.005859375	-0.02734375	-0.021728516	0.021	38621.27	0.004	-192.59	0.022
197	198	198	Category L	-0.25195313	-0.059814453	-0.91186523	0.26904297	0.21240234	0.36254883	15.53	0.022	30/10/2017	30	10	2017	23:49:22	85762	0.2	23	49	22	11	0.051025391	3.4514648	-0.26757813	-0.15209961	-0.89111328	0.37084961	0.095703125	0	0	0	0	0	0	0	0	0	0.94287109	0.057128906	0.12866211	0.015625	0.092285156	-0.020507813	0.021	38621.27	0.004	-192.59	0.022
198	199	199	Category L	-0.27587891	-0.047851563	-0.88793945	0.27636719	0.19628906	0.359375	7.32	0.022	30/10/2017	30	10	2017	23:49:22	85762	0.3	23	49	22	11	0.051025391	3.4514648	-0.26660156	-0.15234375	-0.89086914	2.0388184	0.10498047	0	0	0	0	0	0	0	0	0	0.94238281	0.057617188	0.11669922	-0.009033203	0.10449219	0.002929688	0.021	38621.27	0.004	-192.59	0.022
199	200	200	Category L	-0.25195313	-0.13183594	-0.82788086	0.27954102	0.17871094	0.36279297	9.75	0.022	30/10/2017	30	10	2017	23:49:22	85762	0.4	23	49	22	11	0.051025391	3.4514648	-0.26538086	-0.15283203	-0.8918457	4.2080078	0.068603516	0	0	0	0	0	0	0	0	0	0.94311523	0.056884766	0.098632813	0.013427734	0.020996094	0.063964844	0.022	38570.5	0.004	-186.03	0.022
200	201	201	Category L	-0.27587891	-0.16796875	-0.89990234	0.30126953	0.16137695	0.35253906	2.15	0.022	30/10/2017	30	10	2017	23:49:22	85762	0.5	23	49	22	11	0.051025391	3.4514648	-0.26367188	-0.15307617	-0.89282227	5.9658203	0.020263672	0	0	0	0	0	0	0	0	0	0.94335938	0.056640625	0.033691406	-0.011962891	-0.014648438	-0.006835938	0.022	38570.5	0.004	-186.03	0.022
201	202	202	Category L	-0.25195313	-0.17993164	-0.89990234	0.29321289	0.15869141	0.36206055	3.38	0.022	30/10/2017	30	10	2017	23:49:22	85762	0.6	23	49	22	11	0.051025391	3.4514648	-0.26269531	-0.15283203	-0.89331055	8.2783203	0.029541016	0	0	0	0	0	0	0	0	0	0.94360352	0.056396484	0.044189453	0.010742188	-0.026855469	-0.006347656	0.022	38570.5	0.004	-186.03	0.022
202	203	203	Category L	-0.23999023	-0.15576172	-0.89990234	0.29711914	0.16210938	0.36181641	1.53	0.022	30/10/2017	30	10	2017	23:49:22	85762	0.7	23	49	22	11	0.051025391	3.4514648	-0.26147461	-0.15356445	-0.89233398	11.57373	0.022705078	0	0	0	0	0	0	0	0	0	0.94238281	0.057617188	0.030761719	0.021484375	-0.001953125	-0.007324219	0.022	38570.5	0.004	-186.03	0.022
203	204	204	Category L	-0.25195313	-0.14379883	-0.91186523	0.28295898	0.1628418	0.36914063	6.7	0.022	30/10/2017	30	10	2017	23:49:22	85762	0.8	23	49	22	11	0.051025391	3.4514648	-0.25976563	-0.15307617	-0.8918457	14.097412	0.023193359	0	0	0	0	0	0	0	0	0	0.94140625	0.05859375	0.037109375	0.0078125	0.009277344	-0.019775391	0.022	38570.5	0.004	-186.03	0.022
204	205	205	Category L	-0.25195313	-0.15576172	-0.89990234	0.29443359	0.16845703	0.36572266	3.26	0.022	30/10/2017	30	10	2017	23:49:22	85762	0.9	23	49	22	11	0.051025391	3.4514648	-0.25927734	-0.15283203	-0.89331055	14.467285	0.010253906	0	0	0	0	0	0	0	0	0	0.94262695	0.057373047	0.016601563	0.007324219	-0.002685547	-0.006347656	0.022	38570.5	0.004	-186.03	0.022
205	206	206	Category L	-0.23999023	-0.15576172	-0.88793945	0.29296875	0.17138672	0.36181641	1.43	0.022	30/10/2017	30	10	2017	23:49:23	85763	0	23	49	23	11	0.051025391	3.4514648	-0.2590332	-0.15234375	-0.89428711	13.949707	0.020263672	0	0	0	0	0	0	0	0	0	0.94360352	0.056396484	0.028808594	0.019042969	-0.003173828	0.006347656	0.022	38570.5	0.004	-186.03	0.023
206	207	207	Category L	-0.2277832	-0.15576172	-0.91186523	0.28735352	0.16967773	0.35766602	4.47	0.023	30/10/2017	30	10	2017	23:49:23	85763	0.1	23	49	23	11	0.051025391	3.4514648	-0.25976563	-0.15283203	-0.89331055	13.558105	0.036865234	0	0	0	0	0	0	0	0	0	0.94287109	0.057128906	0.052978516	0.031982422	-0.002685547	-0.018310547	0.022	38570.5	0.004	-186.03	0.023
207	208	208	Category L	-0.27587891	-0.14379883	-0.87597656	0.28564453	0.16870117	0.35864258	4.06	0.023	30/10/2017	30	10	2017	23:49:23	85763	0.2	23	49	23	11	0.051025391	3.4514648	-0.26098633	-0.15307617	-0.89404297	12.479248	0.025146484	0	0	0	0	0	0	0	0	0	0.94384766	0.056152344	0.042236328	-0.014648438	0.009277344	0.018066406	0.022	38570.5	0.004	-186.03	0.023
208	209	209	Category L	-0.25195313	-0.15576172	-0.86376953	0.28662109	0.17602539	0.3605957	6.4	0.023	30/10/2017	30	10	2017	23:49:23	85763	0.3	23	49	23	11	0.051025391	3.4514648	-0.26098633	-0.15356445	-0.89428711	9.8181152	0.031982422	0	0	0	0	0	0	0	0	0	0.9440918	0.055908203	0.041748047	0.009033203	-0.001953125	0.030517578	0.022	38570.5	0.004	-186.03	0.023
209	210	210	Category L	-0.29980469	-0.16796875	-0.93579102	0.28759766	0.17651367	0.36474609	4.94	0.023	30/10/2017	30	10	2017	23:49:23	85763	0.4	23	49	23	11	0.051269531	3.3966797	-0.26171875	-0.15380859	-0.89379883	6.4921875	0.058105469	0	0	0	0	0	0	0	0	0	0.94384766	0.056152344	0.09375	-0.037841797	-0.013916016	-0.041748047	0.023	38521.58	0.004	-179.96	0.023
210	211	211	Category L	-0.25195313	-0.16796875	-0.88793945	0.28857422	0.18481445	0.36376953	1.98	0.023	30/10/2017	30	10	2017	23:49:23	85763	0.5	23	49	23	11	0.051269531	3.3966797	-0.26269531	-0.15332031	-0.89331055	2.7585449	0.018798828	0	0	0	0	0	0	0	0	0	0.94384766	0.056152344	0.030761719	0.010742188	-0.014404297	0.005371094	0.023	38521.58	0.004	-179.96	0.023
211	212	212	Category L	-0.21582031	-0.10791016	-0.89990234	0.28198242	0.20800781	0.35229492	3.34	0.023	30/10/2017	30	10	2017	23:49:23	85763	0.6	23	49	23	11	0.051269531	3.3966797	-0.26416016	-0.15332031	-0.89282227	0.65673828	0.066650391	0	0	0	0	0	0	0	0	0	0.94360352	0.056396484	0.10083008	0.048339844	0.045410156	-0.006835938	0.023	38521.58	0.004	-179.96	0.023
212	213	213	Category L	-0.31176758	-0.095947266	-0.89990234	0.26855469	0.20239258	0.36450195	5.59	0.023	30/10/2017	30	10	2017	23:49:23	85763	0.7	23	49	23	11	0.051269531	3.3966797	-0.265625	-0.15332031	-0.89306641	3.5839844	0.073730469	0	0	0	0	0	0	0	0	0	0.94433594	0.055664063	0.11010742	-0.045898438	0.057373047	-0.006591797	0.023	38521.58	0.004	-179.96	0.023
213	214	214	Category L	-0.21582031	-0.15576172	-0.88793945	0.26635742	0.19262695	0.375	14.45	0.023	30/10/2017	30	10	2017	23:49:23	85763	0.8	23	49	23	11	0.051269531	3.3966797	-0.2668457	-0.15307617	-0.89257813	5.9787598	0.051269531	0	0	0	0	0	0	0	0	0	0.9440918	0.055908203	0.058349609	0.051025391	-0.002441406	0.004638672	0.023	38521.58	0.004	-179.96	0.023
214	215	215	Category L	-0.20385742	-0.15576172	-0.88793945	0.26269531	0.19580078	0.36889648	15.51	0.023	30/10/2017	30	10	2017	23:49:23	85763	0.9	23	49	23	11	0.051269531	3.3966797	-0.26806641	-0.15332031	-0.89208984	7.1149902	0.064453125	0	0	0	0	0	0	0	0	0	0.94384766	0.056152344	0.070800781	0.064208984	-0.002441406	0.004150391	0.023	38521.58	0.004	-179.96	0.023
215	216	216	Category L	-0.20385742	-0.16796875	-0.88793945	0.26855469	0.19702148	0.36474609	9.69	0.023	30/10/2017	30	10	2017	23:49:24	85764	0	23	49	24	11	0.051269531	3.3966797	-0.26904297	-0.15332031	-0.89160156	6.8979492	0.066894531	0	0	0	0	0	0	0	0	0	0.94384766	0.056152344	0.083740234	0.065185547	-0.014648438	0.003662109	0.023	38521.58	0.004	-179.96	0.024
216	217	217	Category L	-0.21582031	-0.16796875	-0.88793945	0.26196289	0.19726563	0.36669922	6.02	0.024	30/10/2017	30	10	2017	23:49:24	85764	0.1	23	49	24	11	0.051269531	3.3966797	-0.27026367	-0.15332031	-0.89111328	5.1320801	0.056396484	0	0	0	0	0	0	0	0	0	0.94360352	0.056396484	0.072265625	0.054443359	-0.014648438	0.003173828	0.023	38521.58	0.004	-179.96	0.024
217	218	218	Category L	-0.21582031	-0.17993164	-0.88793945	0.2668457	0.19824219	0.36865234	8.67	0.024	30/10/2017	30	10	2017	23:49:24	85764	0.2	23	49	24	11	0.051269531	3.3966797	-0.27148438	-0.15332031	-0.89038086	3.8503418	0.061767578	0	0	0	0	0	0	0	0	0	0.94335938	0.056640625	0.084716797	0.055664063	-0.026367188	0.002441406	0.023	38521.58	0.004	-179.96	0.024
218	219	219	Category L	-0.20385742	-0.15576172	-0.88793945	0.27172852	0.19775391	0.36254883	21.44	0.024	30/10/2017	30	10	2017	23:49:24	85764	0.3	23	49	24	11	0.051269531	3.3966797	-0.27294922	-0.15332031	-0.89013672	3.3757324	0.069335938	0	0	0	0	0	0	0	0	0	0.94360352	0.056396484	0.073730469	0.069091797	-0.002197266	0.002197266	0.023	38521.58	0.004	-179.96	0.024
219	220	220	Category L	-0.20385742	-0.15576172	-0.93579102	0.26977539	0.19775391	0.36547852	10.05	0.024	30/10/2017	30	10	2017	23:49:24	85764	0.4	23	49	24	11	0.051269531	3.3966797	-0.27416992	-0.15332031	-0.88989258	2.5061035	0.083984375	0	0	0	0	0	0	0	0	0	0.94360352	0.056396484	0.1184082	0.0703125	-0.002197266	-0.045654297	0.024	38474.35	0.004	-174.32	0.024
220	221	221	Category L	-0.20385742	-0.15576172	-0.92382813	0.26586914	0.1953125	0.36547852	4.47	0.024	30/10/2017	30	10	2017	23:49:24	85764	0.5	23	49	24	11	0.051269531	3.3966797	-0.27563477	-0.15332031	-0.88964844	0.59692383	0.079345703	0	0	0	0	0	0	0	0	0	0.9440918	0.055908203	0.10791016	0.071777344	-0.002197266	-0.033935547	0.024	38474.35	0.004	-174.32	0.024
221	222	222	Category L	-0.21582031	-0.16796875	-0.87597656	0.26513672	0.20117188	0.36767578	4.7	0.024	30/10/2017	30	10	2017	23:49:24	85764	0.6	23	49	24	11	0.051269531	3.3966797	-0.27709961	-0.15332031	-0.88989258	0.52587891	0.064453125	0	0	0	0	0	0	0	0	0	0.94458008	0.055419922	0.08984375	0.061279297	-0.014404297	0.013916016	0.024	38474.35	0.004	-174.32	0.024
222	223	223	Category L	-0.20385742	-0.15576172	-0.91186523	0.25439453	0.19287109	0.37329102	4.07	0.024	30/10/2017	30	10	2017	23:49:24	85764	0.7	23	49	24	11	0.051269531	3.3966797	-0.27832031	-0.15332031	-0.88964844	0.60327148	0.077636719	0	0	0	0	0	0	0	0	0	0.94482422	0.055175781	0.098876953	0.074462891	-0.002197266	-0.021972656	0.024	38474.35	0.004	-174.32	0.024
223	224	224	Category L	-0.21582031	-0.15576172	-0.88793945	0.26196289	0.20214844	0.36889648	6.85	0.024	30/10/2017	30	10	2017	23:49:24	85764	0.8	23	49	24	11	0.051269531	3.3966797	-0.27929688	-0.15283203	-0.88916016	0.68505859	0.063720703	0	0	0	0	0	0	0	0	0	0.94458008	0.055419922	0.067626953	0.063476563	-0.002685547	0.001220703	0.024	38474.35	0.004	-174.32	0.024
224	225	225	Category L	-0.20385742	-0.16796875	-0.89990234	0.26635742	0.19580078	0.37182617	4.84	0.024	30/10/2017	30	10	2017	23:49:24	85764	0.9	23	49	24	11	0.051269531	3.3966797	-0.28076172	-0.15307617	-0.88891602	0.75708008	0.079101563	0	0	0	0	0	0	0	0	0	0.94458008	0.055419922	0.10253906	0.076904297	-0.014648438	-0.010742188	0.024	38474.35	0.004	-174.32	0.024
225	226	226	Category L	-0.2277832	-0.14379883	-0.88793945	0.25634766	0.20092773	0.36474609	3.41	0.024	30/10/2017	30	10	2017	23:49:25	85765	0	23	49	25	11	0.051269531	3.3966797	-0.28198242	-0.15332031	-0.88818359	0.99365234	0.054931641	0	0	0	0	0	0	0	0	0	0.94458008	0.055419922	0.064208984	0.054199219	0.009521484	0.000244141	0.024	38474.35	0.004	-174.32	0.025
226	227	227	Category L	-0.21582031	-0.16796875	-0.91186523	0.26391602	0.19506836	0.36376953	6.8	0.025	30/10/2017	30	10	2017	23:49:25	85765	0.1	23	49	25	11	0.051269531	3.3966797	-0.28320313	-0.15356445	-0.88818359	0.20263672	0.072753906	0	0	0	0	0	0	0	0	0	0.94482422	0.055175781	0.10522461	0.067382813	-0.014160156	-0.0234375	0.024	38474.35	0.004	-174.32	0.025
227	228	228	Category L	-0.20385742	-0.16796875	-0.89990234	0.26025391	0.19555664	0.36791992	9.56	0.025	30/10/2017	30	10	2017	23:49:25	85765	0.2	23	49	25	11	0.051269531	3.3966797	-0.28417969	-0.15332031	-0.88793945	0.50732422	0.082519531	0	0	0	0	0	0	0	0	0	0.94482422	0.055175781	0.10668945	0.080322266	-0.014648438	-0.01171875	0.024	38474.35	0.004	-174.32	0.025
228	229	229	Category L	-0.21582031	-0.14379883	-0.89990234	0.26391602	0.1887207	0.36376953	7.01	0.025	30/10/2017	30	10	2017	23:49:25	85765	0.3	23	49	25	11	0.051269531	3.3966797	-0.28540039	-0.15307617	-0.88769531	0.26928711	0.071289063	0	0	0	0	0	0	0	0	0	0.94482422	0.055175781	0.091064453	0.069580078	0.009277344	-0.011962891	0.024	38474.35	0.004	-174.32	0.025
229	230	230	Category L	-0.2277832	-0.10791016	-0.89990234	0.27416992	0.18701172	0.37084961	7.6	0.025	30/10/2017	30	10	2017	23:49:25	85765	0.4	23	49	25	11	0.051269531	3.3966797	-0.28662109	-0.15283203	-0.88720703	0.82104492	0.075195313	0	0	0	0	0	0	0	0	0	0.94482422	0.055175781	0.11645508	0.058837891	0.044921875	-0.012451172	0.025	38428.68	0.004	-169.05	0.025
230	231	231	Category L	-0.23999023	-0.16796875	-0.89990234	0.27539063	0.17456055	0.37402344	9.49	0.025	30/10/2017	30	10	2017	23:49:25	85765	0.5	23	49	25	11	0.051269531	3.3966797	-0.2878418	-0.15283203	-0.88696289	2.1027832	0.051757813	0	0	0	0	0	0	0	0	0	0.94482422	0.055175781	0.075927734	0.047851563	-0.014892578	-0.012695313	0.025	38428.68	0.004	-169.05	0.025
231	232	232	Category L	-0.20385742	-0.16796875	-0.91186523	0.29174805	0.17871094	0.36035156	16.06	0.025	30/10/2017	30	10	2017	23:49:25	85765	0.6	23	49	25	11	0.051269531	3.3966797	-0.28881836	-0.15283203	-0.88671875	2.9743652	0.08984375	0	0	0	0	0	0	0	0	0	0.94506836	0.054931641	0.125	0.084960938	-0.014892578	-0.024902344	0.025	38428.68	0.004	-169.05	0.025
232	233	233	Category L	-0.21582031	-0.16796875	-0.88793945	0.30053711	0.17358398	0.35742188	9.79	0.025	30/10/2017	30	10	2017	23:49:25	85765	0.7	23	49	25	11	0.051269531	3.3966797	-0.29003906	-0.15283203	-0.88647461	3.7570801	0.075927734	0	0	0	0	0	0	0	0	0	0.9453125	0.0546875	0.090576172	0.07421875	-0.014892578	-0.001220703	0.025	38428.68	0.004	-169.05	0.025
233	234	234	Category L	-0.27587891	-0.16796875	-0.91186523	0.27954102	0.17480469	0.36401367	25.51	0.025	30/10/2017	30	10	2017	23:49:25	85765	0.8	23	49	25	11	0.051269531	3.3966797	-0.29101563	-0.15332031	-0.88623047	5.1464844	0.033203125	0	0	0	0	0	0	0	0	0	0.9453125	0.0546875	0.055419922	0.015136719	-0.014404297	-0.025390625	0.025	38428.68	0.004	-169.05	0.025
234	235	235	Category L	-0.27587891	-0.17993164	-0.88793945	0.27734375	0.18359375	0.36474609	3.15	0.025	30/10/2017	30	10	2017	23:49:25	85765	0.9	23	49	25	11	0.051269531	3.3966797	-0.29223633	-0.15356445	-0.88623047	5.8837891	0.031005859	0	0	0	0	0	0	0	0	0	0.94580078	0.054199219	0.044189453	0.016357422	-0.026123047	-0.001464844	0.025	38428.68	0.004	-169.05	0.025
235	236	236	Category L	-0.25195313	-0.16796875	-0.91186523	0.27954102	0.17578125	0.36376953	14.52	0.025	30/10/2017	30	10	2017	23:49:26	85766	0	23	49	26	11	0.051269531	3.3966797	-0.29296875	-0.15380859	-0.88623047	5.0283203	0.050292969	0	0	0	0	0	0	0	0	0	0.94604492	0.053955078	0.080566406	0.041015625	-0.013916016	-0.025390625	0.025	38428.68	0.004	-169.05	0.026
236	237	237	Category L	-0.27587891	-0.10791016	-0.89990234	0.29248047	0.16430664	0.35888672	10.12	0.026	30/10/2017	30	10	2017	23:49:26	85766	0.1	23	49	26	11	0.051269531	3.3966797	-0.29394531	-0.15380859	-0.88623047	4.1728516	0.051269531	0	0	0	0	0	0	0	0	0	0.94628906	0.053710938	0.077636719	0.018066406	0.045898438	-0.013427734	0.025	38428.68	0.004	-169.05	0.026
237	238	238	Category L	-0.35986328	-0.16796875	-0.83984375	0.30615234	0.16381836	0.34838867	12.14	0.026	30/10/2017	30	10	2017	23:49:26	85766	0.2	23	49	26	11	0.051269531	3.3966797	-0.29516602	-0.15332031	-0.88549805	4.0002441	0.080322266	0	0	0	0	0	0	0	0	0	0.94604492	0.053955078	0.12475586	-0.064453125	-0.014404297	0.045654297	0.025	38428.68	0.004	-169.05	0.026
238	239	239	Category L	-0.34790039	-0.16796875	-0.88793945	0.31567383	0.16699219	0.34423828	9.04	0.026	30/10/2017	30	10	2017	23:49:26	85766	0.3	23	49	26	11	0.051269531	3.3966797	-0.29614258	-0.15478516	-0.88500977	4.0393066	0.053222656	0	0	0	0	0	0	0	0	0	0.94604492	0.053955078	0.067382813	-0.051513672	-0.012939453	-0.002685547	0.025	38428.68	0.004	-169.05	0.026
239	240	240	Category L	-0.2878418	-0.14379883	-0.92382813	0.32055664	0.16967773	0.34008789	9.34	0.026	30/10/2017	30	10	2017	23:49:26	85766	0.4	23	49	26	11	0.051269531	3.3966797	-0.29760742	-0.15625	-0.88476563	3.572998	0.041992188	0	0	0	0	0	0	0	0	0	0.9465332	0.053466797	0.061279297	0.009765625	0.012451172	-0.038818359	0.026	38384.47	0.004	-164.13	0.026
240	241	241	Category L	-0.34790039	-0.16796875	-0.89990234	0.32421875	0.16918945	0.33056641	13.06	0.026	30/10/2017	30	10	2017	23:49:26	85766	0.5	23	49	26	11	0.051269531	3.3966797	-0.29907227	-0.15673828	-0.88525391	2.9240723	0.051757813	0	0	0	0	0	0	0	0	0	0.94750977	0.052490234	0.07421875	-0.048583984	-0.010986328	-0.014404297	0.026	38384.47	0.004	-164.13	0.026
241	242	242	Category L	-0.31176758	-0.19189453	-0.83984375	0.31542969	0.17822266	0.33300781	8.46	0.026	30/10/2017	30	10	2017	23:49:26	85766	0.6	23	49	26	11	0.051269531	3.3966797	-0.30053711	-0.15673828	-0.88525391	2.9492188	0.058349609	0	0	0	0	0	0	0	0	0	0.94799805	0.052001953	0.091552734	-0.010986328	-0.034912109	0.045410156	0.026	38384.47	0.004	-164.13	0.026
242	243	243	Category L	-0.37182617	-0.10791016	-0.87597656	0.32128906	0.1875	0.33276367	2.94	0.026	30/10/2017	30	10	2017	23:49:26	85766	0.7	23	49	26	11	0.051269531	3.3966797	-0.30224609	-0.15673828	-0.88500977	3.6328125	0.085449219	0	0	0	0	0	0	0	0	0	0.94824219	0.051757813	0.12744141	-0.069335938	0.048828125	0.009033203	0.026	38384.47	0.004	-164.13	0.026
243	244	244	Category L	-0.34790039	-0.15576172	-0.91186523	0.33496094	0.16894531	0.32568359	8.22	0.026	30/10/2017	30	10	2017	23:49:26	85766	0.8	23	49	26	11	0.051269531	3.3966797	-0.30395508	-0.15698242	-0.88476563	3.3962402	0.051269531	0	0	0	0	0	0	0	0	0	0.94873047	0.051269531	0.072021484	-0.043701172	0.001220703	-0.026855469	0.026	38384.47	0.004	-164.13	0.026
244	245	245	Category L	-0.23999023	-0.15576172	-0.91186523	0.35327148	0.14794922	0.31567383	6.21	0.026	30/10/2017	30	10	2017	23:49:26	85766	0.9	23	49	26	11	0.051269531	3.3966797	-0.30517578	-0.15722656	-0.8840332	2.6132813	0.071044922	0	0	0	0	0	0	0	0	0	0.94848633	0.051513672	0.094726563	0.065185547	0.001464844	-0.027587891	0.026	38384.47	0.004	-164.13	0.026
245	246	246	Category L	-0.3359375	-0.13183594	-0.85180664	0.35205078	0.13989258	0.31591797	5.51	0.026	30/10/2017	30	10	2017	23:49:27	85767	0	23	49	27	11	0.051269531	3.3966797	-0.30688477	-0.15722656	-0.88354492	3.1953125	0.050048828	0	0	0	0	0	0	0	0	0	0.94848633	0.051513672	0.086425781	-0.028808594	0.025390625	0.031738281	0.026	38384.47	0.004	-164.13	0.027
246	247	247	Category L	-0.39599609	-0.095947266	-0.86376953	0.3359375	0.13964844	0.33178711	4.7	0.027	30/10/2017	30	10	2017	23:49:27	85767	0.1	23	49	27	11	0.051269531	3.3966797	-0.30834961	-0.15722656	-0.88330078	5.2297363	0.10864258	0	0	0	0	0	0	0	0	0	0.94873047	0.051269531	0.16845703	-0.087402344	0.061279297	0.01953125	0.026	38384.47	0.004	-164.13	0.027
247	248	248	Category L	-0.32397461	-0.19189453	-0.85180664	0.31835938	0.13818359	0.34472656	5.14	0.027	30/10/2017	30	10	2017	23:49:27	85767	0.2	23	49	27	11	0.051757813	3.4772461	-0.31030273	-0.15722656	-0.8828125	6.5512695	0.048339844	0	0	0	0	0	0	0	0	0	0.94897461	0.051025391	0.079345703	-0.013427734	-0.034667969	0.031005859	0.026	38384.47	0.004	-164.13	0.027
248	249	249	Category L	-0.29980469	-0.15576172	-0.86376953	0.32788086	0.13476563	0.34130859	9.88	0.027	30/10/2017	30	10	2017	23:49:27	85767	0.3	23	49	27	11	0.051757813	3.4772461	-0.31103516	-0.15722656	-0.88305664	6.5617676	0.022460938	0	0	0	0	0	0	0	0	0	0.94946289	0.050537109	0.032226563	0.011230469	0.001464844	0.019287109	0.026	38384.47	0.004	-164.13	0.027
249	250	250	Category L	-0.37182617	-0.10791016	-0.85180664	0.33911133	0.13256836	0.32910156	13.87	0.027	30/10/2017	30	10	2017	23:49:27	85767	0.4	23	49	27	11	0.051757813	3.4772461	-0.3125	-0.15722656	-0.88305664	6.5808105	0.083251953	0	0	0	0	0	0	0	0	0	0.94995117	0.050048828	0.13989258	-0.059082031	0.049316406	0.03125	0.027	38341.62	0.004	-159.52	0.027
250	251	251	Category L	-0.35986328	-0.15576172	-0.86376953	0.34301758	0.13769531	0.32885742	12.63	0.027	30/10/2017	30	10	2017	23:49:27	85767	0.5	23	49	27	11	0.051757813	3.4772461	-0.31347656	-0.15698242	-0.88232422	7.3574219	0.049804688	0	0	0	0	0	0	0	0	0	0.94921875	0.05078125	0.066162109	-0.046142578	0.001220703	0.018554688	0.027	38341.62	0.004	-159.52	0.027
251	252	252	Category L	-0.37182617	-0.15576172	-0.95996094	0.34936523	0.1315918	0.31713867	14.17	0.027	30/10/2017	30	10	2017	23:49:27	85767	0.6	23	49	27	11	0.051757813	3.4772461	-0.31518555	-0.15673828	-0.88183594	7.3449707	0.096191406	0	0	0	0	0	0	0	0	0	0.94970703	0.050292969	0.13549805	-0.056396484	0.000976563	-0.077880859	0.027	38341.62	0.004	-159.52	0.027
252	253	253	Category L	-0.34790039	-0.14379883	-0.87597656	0.35131836	0.13330078	0.32104492	15.32	0.027	30/10/2017	30	10	2017	23:49:27	85767	0.7	23	49	27	11	0.051757813	3.4772461	-0.31713867	-0.15771484	-0.8815918	5.7492676	0.034179688	0	0	0	0	0	0	0	0	0	0.95019531	0.049804688	0.050292969	-0.030517578	0.013916016	0.005615234	0.027	38341.62	0.004	-159.52	0.027
253	254	254	Category L	-0.38378906	-0.16796875	-0.87597656	0.35131836	0.13891602	0.32202148	15.9	0.027	30/10/2017	30	10	2017	23:49:27	85767	0.8	23	49	27	11	0.051757813	3.4772461	-0.31811523	-0.15844727	-0.88110352	4.958252	0.06640625	0	0	0	0	0	0	0	0	0	0.94995117	0.050048828	0.080078125	-0.065429688	-0.009277344	0.005126953	0.027	38341.62	0.004	-159.52	0.027
254	255	255	Category L	-0.35986328	-0.15576172	-0.87597656	0.34838867	0.14038086	0.32299805	13.73	0.027	30/10/2017	30	10	2017	23:49:27	85767	0.9	23	49	27	11	0.051757813	3.4772461	-0.31982422	-0.15844727	-0.88061523	5.4907227	0.040039063	0	0	0	0	0	0	0	0	0	0.95019531	0.049804688	0.047363281	-0.039794922	0.002685547	0.004638672	0.027	38341.62	0.004	-159.52	0.027
255	256	256	Category L	-0.35986328	-0.15576172	-0.86376953	0.34985352	0.14160156	0.32080078	18.37	0.027	30/10/2017	30	10	2017	23:49:28	85768	0	23	49	28	11	0.051757813	3.4772461	-0.32202148	-0.15844727	-0.88061523	5.4438477	0.041503906	0	0	0	0	0	0	0	0	0	0.95092773	0.049072266	0.057373047	-0.037597656	0.002685547	0.016845703	0.027	38341.62	0.004	-159.52	0.028
256	257	257	Category L	-0.37182617	-0.16796875	-0.85180664	0.34301758	0.14013672	0.328125	15.69	0.028	30/10/2017	30	10	2017	23:49:28	85768	0.1	23	49	28	11	0.051757813	3.4772461	-0.32348633	-0.1574707	-0.88037109	4.0979004	0.056884766	0	0	0	0	0	0	0	0	0	0.95092773	0.049072266	0.086914063	-0.048095703	-0.010253906	0.028564453	0.027	38341.62	0.004	-159.52	0.028
257	258	258	Category L	-0.38378906	-0.16796875	-0.88793945	0.34277344	0.14331055	0.32788086	11.67	0.028	30/10/2017	30	10	2017	23:49:28	85768	0.2	23	49	28	11	0.051757813	3.4772461	-0.32568359	-0.15698242	-0.88012695	2.8510742	0.059326172	0	0	0	0	0	0	0	0	0	0.95166016	0.048339844	0.076416016	-0.057861328	-0.010742188	-0.007568359	0.027	38341.62	0.004	-159.52	0.028
258	259	259	Category L	-0.34790039	-0.16796875	-0.87597656	0.34814453	0.14208984	0.32299805	7.79	0.028	30/10/2017	30	10	2017	23:49:28	85768	0.3	23	49	28	11	0.051757813	3.4772461	-0.32739258	-0.15698242	-0.87963867	2.3041992	0.0234375	0	0	0	0	0	0	0	0	0	0.95166016	0.048339844	0.034912109	-0.020263672	-0.010742188	0.003662109	0.027	38341.62	0.004	-159.52	0.028
259	260	260	Category L	-0.35986328	-0.14379883	-0.88793945	0.34301758	0.13916016	0.32421875	4.97	0.028	30/10/2017	30	10	2017	23:49:28	85768	0.4	23	49	28	11	0.051757813	3.4772461	-0.32983398	-0.15698242	-0.87939453	1.7348633	0.033691406	0	0	0	0	0	0	0	0	0	0.95214844	0.047851563	0.051513672	-0.029785156	0.013183594	-0.008300781	0.028	38300.03	0.004	-155.19	0.028
260	261	261	Category L	-0.37182617	-0.14379883	-0.87597656	0.34326172	0.13867188	0.328125	6.74	0.028	30/10/2017	30	10	2017	23:49:28	85768	0.5	23	49	28	11	0.051757813	3.4772461	-0.33178711	-0.15698242	-0.87866211	0.39501953	0.041992188	0	0	0	0	0	0	0	0	0	0.95239258	0.047607422	0.055908203	-0.039794922	0.013183594	0.002685547	0.028	38300.03	0.004	-155.19	0.028
261	262	262	Category L	-0.35986328	-0.17993164	-0.86376953	0.34350586	0.14135742	0.32592773	12.47	0.028	30/10/2017	30	10	2017	23:49:28	85768	0.6	23	49	28	11	0.051757813	3.4772461	-0.33374023	-0.15722656	-0.87744141	0.38305664	0.037109375	0	0	0	0	0	0	0	0	0	0.9519043	0.048095703	0.0625	-0.025878906	-0.022460938	0.013671875	0.028	38300.03	0.004	-155.19	0.028
262	263	263	Category L	-0.35986328	-0.15576172	-0.85180664	0.34179688	0.14086914	0.32324219	5.6	0.028	30/10/2017	30	10	2017	23:49:28	85768	0.7	23	49	28	11	0.051757813	3.4772461	-0.33544922	-0.15698242	-0.87719727	0.30395508	0.03515625	0	0	0	0	0	0	0	0	0	0.95239258	0.047607422	0.051269531	-0.024169922	0.001220703	0.025390625	0.028	38300.03	0.004	-155.19	0.028
263	264	264	Category L	-0.35986328	-0.16796875	-0.86376953	0.3503418	0.15112305	0.32495117	6.15	0.028	30/10/2017	30	10	2017	23:49:28	85768	0.8	23	49	28	11	0.051757813	3.4772461	-0.33764648	-0.15698242	-0.87646484	0.62304688	0.027832031	0	0	0	0	0	0	0	0	0	0.95239258	0.047607422	0.045898438	-0.021972656	-0.010742188	0.012695313	0.028	38300.03	0.004	-155.19	0.028
264	265	265	Category L	-0.35986328	-0.15576172	-0.86376953	0.3425293	0.15063477	0.32202148	13.71	0.028	30/10/2017	30	10	2017	23:49:28	85768	0.9	23	49	28	11	0.051757813	3.4772461	-0.33959961	-0.15698242	-0.87597656	1	0.023681641	0	0	0	0	0	0	0	0	0	0.95239258	0.047607422	0.033691406	-0.020019531	0.001220703	0.012207031	0.028	38300.03	0.004	-155.19	0.028
265	266	266	Category L	-0.35986328	-0.17993164	-0.87597656	0.33569336	0.14550781	0.32421875	10.98	0.028	30/10/2017	30	10	2017	23:49:29	85769	0	23	49	29	11	0.051757813	3.4772461	-0.34155273	-0.15673828	-0.87524414	1.3730469	0.029296875	0	0	0	0	0	0	0	0	0	0.95263672	0.047363281	0.041503906	-0.018066406	-0.022949219	-0.000488281	0.028	38300.03	0.004	-155.19	0.029
266	267	267	Category L	-0.35986328	-0.14379883	-0.86376953	0.34326172	0.15234375	0.31958008	4.89	0.029	30/10/2017	30	10	2017	23:49:29	85769	0.1	23	49	29	11	0.051757813	3.4772461	-0.34301758	-0.15698242	-0.875	1.8676758	0.024169922	0	0	0	0	0	0	0	0	0	0.95288086	0.047119141	0.041259766	-0.016601563	0.013183594	0.011230469	0.028	38300.03	0.004	-155.19	0.029
267	268	268	Category L	-0.35986328	-0.16796875	-0.87597656	0.34228516	0.14916992	0.32202148	8.77	0.029	30/10/2017	30	10	2017	23:49:29	85769	0.2	23	49	29	11	0.051757813	3.4772461	-0.3449707	-0.15698242	-0.87402344	1.989502	0.018310547	0	0	0	0	0	0	0	0	0	0.95288086	0.047119141	0.02734375	-0.014648438	-0.010742188	-0.001708984	0.028	38300.03	0.004	-155.19	0.029
268	269	269	Category L	-0.37182617	-0.15576172	-0.85180664	0.34228516	0.15307617	0.32055664	6.17	0.029	30/10/2017	30	10	2017	23:49:29	85769	0.3	23	49	29	11	0.051757813	3.4772461	-0.34716797	-0.15698242	-0.87353516	1.6184082	0.032714844	0	0	0	0	0	0	0	0	0	0.953125	0.046875	0.047363281	-0.024414063	0.001220703	0.021728516	0.028	38300.03	0.004	-155.19	0.029
269	270	270	Category L	-0.35986328	-0.16796875	-0.86376953	0.33886719	0.14990234	0.32080078	5.44	0.029	30/10/2017	30	10	2017	23:49:29	85769	0.4	23	49	29	11	0.051757813	3.4772461	-0.34912109	-0.15722656	-0.87329102	1.6303711	0.017578125	0	0	0	0	0	0	0	0	0	0.95361328	0.046386719	0.030517578	-0.010498047	-0.010498047	0.009521484	0.029	38259.63	0.004	-151.11	0.029
270	271	271	Category L	-0.37182617	-0.16796875	-0.87597656	0.34301758	0.14941406	0.32299805	14.9	0.029	30/10/2017	30	10	2017	23:49:29	85769	0.5	23	49	29	11	0.051757813	3.4772461	-0.35083008	-0.15771484	-0.87304688	1.3674316	0.0234375	0	0	0	0	0	0	0	0	0	0.95410156	0.045898438	0.033691406	-0.020751953	-0.010009766	-0.002685547	0.029	38259.63	0.004	-151.11	0.029
271	272	272	Category L	-0.37182617	-0.16796875	-0.86376953	0.34228516	0.14746094	0.32202148	3.83	0.029	30/10/2017	30	10	2017	23:49:29	85769	0.6	23	49	29	11	0.051757813	3.4772461	-0.35205078	-0.15625	-0.87280273	0.94775391	0.024414063	0	0	0	0	0	0	0	0	0	0.95410156	0.045898438	0.040283203	-0.01953125	-0.011474609	0.009033203	0.029	38259.63	0.004	-151.11	0.029
272	273	273	Category L	-0.34790039	-0.17993164	-0.88793945	0.34082031	0.1496582	0.32495117	6.24	0.029	30/10/2017	30	10	2017	23:49:29	85769	0.7	23	49	29	11	0.051757813	3.4772461	-0.35424805	-0.15527344	-0.87109375	0.72338867	0.030273438	0	0	0	0	0	0	0	0	0	0.953125	0.046875	0.047607422	0.006347656	-0.024414063	-0.016601563	0.029	38259.63	0.004	-151.11	0.029
273	274	274	Category L	-0.35986328	-0.15576172	-0.89990234	0.35351563	0.15112305	0.32177734	12.12	0.029	30/10/2017	30	10	2017	23:49:29	85769	0.8	23	49	29	11	0.051757813	3.4772461	-0.35693359	-0.15478516	-0.86987305	0.60327148	0.030029297	0	0	0	0	0	0	0	0	0	0.95288086	0.047119141	0.033447266	-0.002685547	-0.000732422	-0.029785156	0.029	38259.63	0.004	-151.11	0.029
274	275	275	Category L	-0.37182617	-0.15576172	-0.87597656	0.34350586	0.1472168	0.32592773	6.75	0.029	30/10/2017	30	10	2017	23:49:29	85769	0.9	23	49	29	11	0.051757813	3.4772461	-0.35864258	-0.15405273	-0.86987305	0.80810547	0.014404297	0	0	0	0	0	0	0	0	0	0.95361328	0.046386719	0.020507813	-0.012939453	-0.001464844	-0.005859375	0.029	38259.63	0.004	-151.11	0.029
275	276	276	Category L	-0.35986328	-0.16796875	-0.87597656	0.34399414	0.15087891	0.31982422	16.11	0.029	30/10/2017	30	10	2017	23:49:30	85770	0	23	49	30	11	0.051757813	3.4772461	-0.36010742	-0.15380859	-0.87036133	0.45703125	0.014892578	0	0	0	0	0	0	0	0	0	0.9543457	0.045654297	0.019775391	0.000244141	-0.013916016	-0.005371094	0.029	38259.63	0.004	-151.11	0.03
276	277	277	Category L	-0.35986328	-0.14379883	-0.85180664	0.35107422	0.15039063	0.32177734	2.7	0.03	30/10/2017	30	10	2017	23:49:30	85770	0.1	23	49	30	11	0.051757813	3.4772461	-0.36303711	-0.15258789	-0.86938477	0.1171875	0.020019531	0	0	0	0	0	0	0	0	0	0.95458984	0.045410156	0.029785156	0.003173828	0.008789063	0.017578125	0.029	38259.63	0.004	-151.11	0.03
277	278	278	Category L	-0.3359375	-0.17993164	-0.86376953	0.34863281	0.15087891	0.31884766	5.58	0.03	30/10/2017	30	10	2017	23:49:30	85770	0.2	23	49	30	11	0.051757813	3.4772461	-0.36474609	-0.15185547	-0.86816406	0.18066406	0.040527344	0	0	0	0	0	0	0	0	0	0.95410156	0.045898438	0.061523438	0.028808594	-0.027832031	0.004394531	0.029	38259.63	0.004	-151.11	0.03
278	279	279	Category L	-0.38378906	-0.16796875	-0.87597656	0.34448242	0.14770508	0.31982422	16.04	0.03	30/10/2017	30	10	2017	23:49:30	85770	0.3	23	49	30	11	0.051757813	3.4772461	-0.36523438	-0.15014648	-0.86767578	0.096435547	0.026855469	0	0	0	0	0	0	0	0	0	0.95336914	0.046630859	0.044189453	-0.018310547	-0.017578125	-0.008056641	0.029	38259.63	0.004	-151.11	0.03
279	280	280	Category L	-0.38378906	-0.15576172	-0.87597656	0.34301758	0.14916992	0.32397461	16.82	0.03	30/10/2017	30	10	2017	23:49:30	85770	0.4	23	49	30	11	0.051757813	3.4772461	-0.36669922	-0.14916992	-0.86767578	0.05078125	0.019775391	0	0	0	0	0	0	0	0	0	0.95385742	0.046142578	0.03125	-0.016845703	-0.006347656	-0.008056641	0.03	38220.34	0.004	-147.26	0.03
280	281	281	Category L	-0.38378906	-0.17993164	-0.88793945	0.34545898	0.15258789	0.3269043	18.7	0.03	30/10/2017	30	10	2017	23:49:30	85770	0.5	23	49	30	11	0.051757813	3.4772461	-0.3684082	-0.14794922	-0.86669922	0.080322266	0.041015625	0	0	0	0	0	0	0	0	0	0.95336914	0.046630859	0.068115234	-0.015136719	-0.031738281	-0.020996094	0.03	38220.34	0.004	-147.26	0.03
281	282	282	Category L	-0.38378906	-0.16796875	-0.88793945	0.33642578	0.15283203	0.3269043	4.74	0.03	30/10/2017	30	10	2017	23:49:30	85770	0.6	23	49	30	11	0.051757813	3.4772461	-0.36914063	-0.14624023	-0.86621094	0.32714844	0.033691406	0	0	0	0	0	0	0	0	0	0.953125	0.046875	0.057617188	-0.014404297	-0.021484375	-0.021484375	0.03	38220.34	0.004	-147.26	0.03
282	283	283	Category L	-0.38378906	-0.17993164	-0.87597656	0.34692383	0.15136719	0.32055664	6.79	0.03	30/10/2017	30	10	2017	23:49:30	85770	0.7	23	49	30	11	0.051757813	3.4772461	-0.37036133	-0.14453125	-0.86645508	0.60229492	0.038574219	0	0	0	0	0	0	0	0	0	0.95336914	0.046630859	0.057861328	-0.013183594	-0.03515625	-0.009277344	0.03	38220.34	0.004	-147.26	0.03
283	284	284	Category L	-0.35986328	-0.16796875	-0.85180664	0.34887695	0.15356445	0.32080078	10.77	0.03	30/10/2017	30	10	2017	23:49:30	85770	0.8	23	49	30	11	0.051757813	3.4772461	-0.37084961	-0.14453125	-0.86621094	0.72875977	0.029541016	0	0	0	0	0	0	0	0	0	0.95336914	0.046630859	0.048828125	0.010986328	-0.023193359	0.014404297	0.03	38220.34	0.004	-147.26	0.03
284	285	285	Category L	-0.37182617	-0.15576172	-0.86376953	0.34008789	0.15234375	0.32299805	9.14	0.03	30/10/2017	30	10	2017	23:49:30	85770	0.9	23	49	30	11	0.051757813	3.4772461	-0.37133789	-0.14355469	-0.8659668	0.88720703	0.012207031	0	0	0	0	0	0	0	0	0	0.953125	0.046875	0.014404297	-0.000244141	-0.011962891	0.002197266	0.03	38220.34	0.004	-147.26	0.03
285	286	286	Category L	-0.35986328	-0.15576172	-0.86376953	0.34960938	0.15600586	0.31982422	4.11	0.03	30/10/2017	30	10	2017	23:49:31	85771	0	23	49	31	11	0.051757813	3.4659668	-0.37329102	-0.14282227	-0.86547852	1.2780762	0.018798828	0	0	0	0	0	0	0	0	0	0.95336914	0.046630859	0.028076172	0.013427734	-0.012695313	0.001708984	0.03	38220.34	0.004	-147.26	0.031
286	287	287	Category L	-0.38378906	-0.14379883	-0.87597656	0.3449707	0.15722656	0.31860352	17.82	0.031	30/10/2017	30	10	2017	23:49:31	85771	0.1	23	49	31	11	0.051757813	3.4659668	-0.3737793	-0.14233398	-0.86547852	1.4238281	0.014160156	0	0	0	0	0	0	0	0	0	0.95361328	0.046386719	0.021240234	-0.009765625	-0.001220703	-0.010253906	0.03	38220.34	0.004	-147.26	0.031
287	288	288	Category L	-0.34790039	-0.15576172	-0.88793945	0.35180664	0.15405273	0.32470703	4.28	0.031	30/10/2017	30	10	2017	23:49:31	85771	0.2	23	49	31	11	0.051757813	3.4659668	-0.37353516	-0.14257813	-0.86547852	1.5224609	0.036376953	0	0	0	0	0	0	0	0	0	0.95336914	0.046630859	0.061035156	0.025634766	-0.012939453	-0.022216797	0.03	38220.34	0.004	-147.26	0.031
288	289	289	Category L	-0.35986328	-0.15576172	-0.87597656	0.34326172	0.15405273	0.31689453	9.27	0.031	30/10/2017	30	10	2017	23:49:31	85771	0.3	23	49	31	11	0.051757813	3.4659668	-0.37426758	-0.14111328	-0.86547852	1.8493652	0.022949219	0	0	0	0	0	0	0	0	0	0.95336914	0.046630859	0.039306641	0.014404297	-0.014404297	-0.010253906	0.03	38220.34	0.005	-181.87	0.031
289	290	290	Category L	-0.37182617	-0.14379883	-0.86376953	0.34716797	0.15161133	0.32495117	13.61	0.031	30/10/2017	30	10	2017	23:49:31	85771	0.4	23	49	31	11	0.051757813	3.4659668	-0.375	-0.14086914	-0.86572266	1.7561035	0.004638672	0	0	0	0	0	0	0	0	0	0.95385742	0.046142578	0.0078125	0.003173828	-0.002685547	0.001953125	0.031	38182.1	0.004	-143.63	0.031
290	291	291	Category L	-0.39599609	-0.15576172	-0.86376953	0.34643555	0.15380859	0.31860352	6.55	0.031	30/10/2017	30	10	2017	23:49:31	85771	0.5	23	49	31	11	0.051757813	3.4659668	-0.37548828	-0.140625	-0.86572266	1.5227051	0.025146484	0	0	0	0	0	0	0	0	0	0.95410156	0.045898438	0.037109375	-0.020263672	-0.014892578	0.001953125	0.031	38182.1	0.004	-143.63	0.031
291	292	292	Category L	-0.37182617	-0.17993164	-0.87597656	0.34130859	0.15625	0.31665039	4.38	0.031	30/10/2017	30	10	2017	23:49:31	85771	0.6	23	49	31	11	0.051757813	3.4659668	-0.37597656	-0.14013672	-0.86547852	1.4318848	0.041015625	0	0	0	0	0	0	0	0	0	0.95410156	0.045898438	0.054199219	0.004150391	-0.039550781	-0.010253906	0.031	38182.1	0.004	-143.63	0.031
292	293	293	Category L	-0.38378906	-0.15576172	-0.85180664	0.3425293	0.15161133	0.31982422	4.93	0.031	30/10/2017	30	10	2017	23:49:31	85771	0.7	23	49	31	11	0.051757813	3.4659668	-0.3762207	-0.1394043	-0.86401367	1.1560059	0.021484375	0	0	0	0	0	0	0	0	0	0.95263672	0.047363281	0.035644531	-0.007324219	-0.016113281	0.012207031	0.031	38182.1	0.004	-143.63	0.031
293	294	294	Category L	-0.35986328	-0.15576172	-0.85180664	0.3425293	0.15161133	0.32202148	7.47	0.031	30/10/2017	30	10	2017	23:49:31	85771	0.8	23	49	31	11	0.051757813	3.4659668	-0.37670898	-0.13867188	-0.86303711	1.3305664	0.026367188	0	0	0	0	0	0	0	0	0	0.9519043	0.048095703	0.045410156	0.016845703	-0.016845703	0.011230469	0.031	38182.1	0.004	-143.63	0.031
294	295	295	Category L	-0.37182617	-0.15576172	-0.88793945	0.34716797	0.15332031	0.31591797	5.17	0.031	30/10/2017	30	10	2017	23:49:31	85771	0.9	23	49	31	11	0.051757813	3.4659668	-0.37670898	-0.13842773	-0.86279297	1.4328613	0.030517578	0	0	0	0	0	0	0	0	0	0.95166016	0.048339844	0.046875	0.004882813	-0.017089844	-0.024902344	0.031	38182.1	0.004	-143.63	0.031
295	296	296	Category L	-0.3359375	-0.095947266	-0.86376953	0.3503418	0.15185547	0.32299805	16.46	0.031	30/10/2017	30	10	2017	23:49:32	85772	0	23	49	32	11	0.051757813	3.4659668	-0.37695313	-0.13842773	-0.86279297	1.2814941	0.059082031	0	0	0	0	0	0	0	0	0	0.95166016	0.048339844	0.084472656	0.041015625	0.042480469	-0.000732422	0.031	38182.1	0.004	-143.63	0.032
296	297	297	Category L	-0.38378906	-0.13183594	-0.87597656	0.34814453	0.15576172	0.31958008	16.91	0.032	30/10/2017	30	10	2017	23:49:32	85772	0.1	23	49	32	11	0.051757813	3.4659668	-0.37670898	-0.13842773	-0.86279297	1.1982422	0.016357422	0	0	0	0	0	0	0	0	0	0.95166016	0.048339844	0.026855469	-0.006835938	0.006591797	-0.012939453	0.031	38182.1	0.004	-143.63	0.032
297	298	298	Category L	-0.34790039	-0.16796875	-0.85180664	0.34399414	0.15795898	0.31982422	4.66	0.032	30/10/2017	30	10	2017	23:49:32	85772	0.2	23	49	32	11	0.051757813	3.4659668	-0.37670898	-0.13818359	-0.86303711	0.79321289	0.04296875	0	0	0	0	0	0	0	0	0	0.9519043	0.048095703	0.069824219	0.028808594	-0.029541016	0.011230469	0.031	38182.1	0.004	-143.63	0.032
298	299	299	Category L	-0.39599609	-0.15576172	-0.86376953	0.35375977	0.15600586	0.31958008	6.7	0.032	30/10/2017	30	10	2017	23:49:32	85772	0.3	23	49	32	11	0.051757813	3.4659668	-0.3762207	-0.13842773	-0.86254883	0.25488281	0.026123047	0	0	0	0	0	0	0	0	0	0.95117188	0.048828125	0.037841797	-0.01953125	-0.017089844	-0.000976563	0.031	38182.1	0.004	-143.63	0.032
299	300	300	Category L	-0.37182617	-0.16796875	-0.87597656	0.35009766	0.15332031	0.32299805	8.66	0.032	30/10/2017	30	10	2017	23:49:32	85772	0.4	23	49	32	11	0.051757813	3.4659668	-0.37646484	-0.13793945	-0.86230469	0.19165039	0.032958984	0	0	0	0	0	0	0	0	0	0.95117188	0.048828125	0.048095703	0.004638672	-0.029785156	-0.013427734	0.032	38144.84	0.004	-140.19	0.032
300	301	301	Category L	-0.34790039	-0.16796875	-0.83984375	0.34082031	0.15527344	0.32275391	3.75	0.032	30/10/2017	30	10	2017	23:49:32	85772	0.5	23	49	32	11	0.051757813	3.4659668	-0.37695313	-0.13769531	-0.86230469	0.45068359	0.047607422	0	0	0	0	0	0	0	0	0	0.95117188	0.048828125	0.081787109	0.029052734	-0.030029297	0.022460938	0.032	38144.84	0.004	-140.19	0.032
301	302	302	Category L	-0.35986328	-0.15576172	-0.85180664	0.3425293	0.15063477	0.31982422	4.82	0.032	30/10/2017	30	10	2017	23:49:32	85772	0.6	23	49	32	11	0.051757813	3.4659668	-0.37719727	-0.13818359	-0.86230469	0.38549805	0.026611328	0	0	0	0	0	0	0	0	0	0.95117188	0.048828125	0.045410156	0.017333984	-0.017333984	0.010498047	0.032	38144.84	0.004	-140.19	0.032
302	303	303	Category L	-0.37182617	-0.14379883	-0.85180664	0.35009766	0.15332031	0.31469727	10.79	0.032	30/10/2017	30	10	2017	23:49:32	85772	0.7	23	49	32	11	0.051757813	3.4659668	-0.37695313	-0.13818359	-0.86206055	0.35302734	0.012695313	0	0	0	0	0	0	0	0	0	0.95117188	0.048828125	0.020996094	0.005126953	-0.005371094	0.010253906	0.032	38144.84	0.004	-140.19	0.032
303	304	304	Category L	-0.37182617	-0.15576172	-0.83984375	0.34912109	0.15649414	0.31860352	4.34	0.032	30/10/2017	30	10	2017	23:49:32	85772	0.8	23	49	32	11	0.051757813	3.4659668	-0.37695313	-0.13793945	-0.86206055	0.79101563	0.028808594	0	0	0	0	0	0	0	0	0	0.95092773	0.049072266	0.044921875	0.005126953	-0.017578125	0.022216797	0.032	38144.84	0.004	-140.19	0.032
304	305	305	Category L	-0.37182617	-0.15576172	-0.85180664	0.34082031	0.15039063	0.32495117	11.56	0.032	30/10/2017	30	10	2017	23:49:32	85772	0.9	23	49	32	11	0.051757813	3.4659668	-0.37695313	-0.13769531	-0.86230469	1.2214355	0.021484375	0	0	0	0	0	0	0	0	0	0.95117188	0.048828125	0.033691406	0.005126953	-0.017822266	0.010498047	0.032	38144.84	0.004	-140.19	0.032
305	306	306	Category L	-0.34790039	-0.16796875	-0.86376953	0.35107422	0.15332031	0.31884766	14.03	0.032	30/10/2017	30	10	2017	23:49:33	85773	0	23	49	33	11	0.051757813	3.4659668	-0.37646484	-0.13745117	-0.86230469	1.5744629	0.041748047	0	0	0	0	0	0	0	0	0	0.95117188	0.048828125	0.060302734	0.028564453	-0.030273438	-0.001220703	0.032	38144.84	0.004	-140.19	0.033
306	307	307	Category L	-0.37182617	-0.15576172	-0.83984375	0.34790039	0.15332031	0.31787109	10.52	0.033	30/10/2017	30	10	2017	23:49:33	85773	0.1	23	49	33	11	0.051757813	3.4659668	-0.37670898	-0.13720703	-0.86206055	2.3857422	0.029052734	0	0	0	0	0	0	0	0	0	0.95068359	0.049316406	0.045410156	0.004882813	-0.018310547	0.022216797	0.032	38144.84	0.004	-140.19	0.033
307	308	308	Category L	-0.38378906	-0.16796875	-0.85180664	0.34082031	0.14892578	0.32397461	10.48	0.033	30/10/2017	30	10	2017	23:49:33	85773	0.2	23	49	33	11	0.051757813	3.4659668	-0.37695313	-0.13696289	-0.86206055	3.3383789	0.032958984	0	0	0	0	0	0	0	0	0	0.95068359	0.049316406	0.047607422	-0.006591797	-0.030761719	0.010253906	0.032	38144.84	0.004	-140.19	0.033
308	309	309	Category L	-0.37182617	-0.16796875	-0.87597656	0.3503418	0.1574707	0.31469727	19.3	0.033	30/10/2017	30	10	2017	23:49:33	85773	0.3	23	49	33	11	0.051757813	3.4659668	-0.37744141	-0.13696289	-0.86181641	3.6418457	0.034423828	0	0	0	0	0	0	0	0	0	0.95068359	0.049316406	0.05078125	0.005615234	-0.030761719	-0.013916016	0.032	38144.84	0.004	-140.19	0.033
309	310	310	Category L	-0.34790039	-0.14379883	-0.88793945	0.34887695	0.14868164	0.31860352	6.54	0.033	30/10/2017	30	10	2017	23:49:33	85773	0.4	23	49	33	11	0.051757813	3.4659668	-0.37719727	-0.13647461	-0.86206055	3.1013184	0.039550781	0	0	0	0	0	0	0	0	0	0.95068359	0.049316406	0.062255859	0.029296875	-0.007080078	-0.025634766	0.033	38108.52	0.004	-136.94	0.033
310	311	311	Category L	-0.3359375	-0.059814453	-0.87597656	0.36035156	0.12890625	0.31884766	4.45	0.033	30/10/2017	30	10	2017	23:49:33	85773	0.5	23	49	33	11	0.051757813	3.4659668	-0.37719727	-0.13574219	-0.86230469	2.9907227	0.087402344	0	0	0	0	0	0	0	0	0	0.95092773	0.049072266	0.13085938	0.041259766	0.075927734	-0.013427734	0.033	38108.52	0.004	-136.94	0.033
311	312	312	Category L	-0.39599609	-0.083984375	-0.77978516	0.3503418	0.10253906	0.32446289	1.85	0.033	30/10/2017	30	10	2017	23:49:33	85773	0.6	23	49	33	11	0.051757813	3.4659668	-0.3762207	-0.13476563	-0.86279297	3.8654785	0.099365234	0	0	0	0	0	0	0	0	0	0.95092773	0.049072266	0.15356445	-0.01953125	0.05078125	0.083007813	0.033	38108.52	0.004	-136.94	0.033
312	313	313	Category L	-0.41992188	-0.11987305	-0.79199219	0.36791992	0.093994141	0.3203125	10.28	0.033	30/10/2017	30	10	2017	23:49:33	85773	0.7	23	49	33	11	0.051757813	3.4659668	-0.37695313	-0.13378906	-0.86425781	5.2875977	0.085205078	0	0	0	0	0	0	0	0	0	0.95239258	0.047607422	0.12915039	-0.042724609	0.013916016	0.072265625	0.033	38108.52	0.004	-136.94	0.033
313	314	314	Category L	-0.41992188	-0.10791016	-0.91186523	0.37133789	0.078125	0.3112793	8.54	0.033	30/10/2017	30	10	2017	23:49:33	85773	0.8	23	49	33	11	0.051757813	3.4659668	-0.37817383	-0.13305664	-0.86499023	6.3203125	0.067382813	0	0	0	0	0	0	0	0	0	0.95336914	0.046630859	0.11376953	-0.041503906	0.025146484	-0.046630859	0.033	38108.52	0.004	-136.94	0.033
314	315	315	Category L	-0.39599609	-0.16796875	-0.92382813	0.38330078	0.076904297	0.30004883	9.19	0.033	30/10/2017	30	10	2017	23:49:33	85773	0.9	23	49	33	11	0.051757813	3.4659668	-0.37890625	-0.13232422	-0.86425781	7.107666	0.071289063	0	0	0	0	0	0	0	0	0	0.95288086	0.047119141	0.11206055	-0.016845703	-0.035400391	-0.059326172	0.033	38108.52	0.004	-136.94	0.033
315	316	316	Category L	-0.47998047	-0.071777344	-0.83984375	0.38769531	0.086914063	0.30078125	12.91	0.033	30/10/2017	30	10	2017	23:49:34	85774	0	23	49	34	11	0.051757813	3.4659668	-0.37963867	-0.13183594	-0.86376953	8.1025391	0.11938477	0	0	0	0	0	0	0	0	0	0.95288086	0.047119141	0.18432617	-0.10009766	0.060058594	0.023925781	0.033	38108.52	0.004	-136.94	0.034
316	317	317	Category L	-0.41992188	-0.047851563	-0.80395508	0.39086914	0.078369141	0.29394531	12.31	0.034	30/10/2017	30	10	2017	23:49:34	85774	0.1	23	49	34	11	0.051757813	3.4659668	-0.37988281	-0.1315918	-0.86352539	8.6428223	0.11035156	0	0	0	0	0	0	0	0	0	0.95263672	0.047363281	0.18334961	-0.039794922	0.083740234	0.059570313	0.033	38108.52	0.004	-136.94	0.034
317	318	318	Category L	-0.39599609	-0.023925781	-0.79199219	0.38989258	0.069580078	0.28979492	12.11	0.034	30/10/2017	30	10	2017	23:49:34	85774	0.2	23	49	34	11	0.051757813	3.4659668	-0.38012695	-0.13134766	-0.86352539	8.6047363	0.13012695	0	0	0	0	0	0	0	0	0	0.95263672	0.047363281	0.19482422	-0.015625	0.10742188	0.071533203	0.033	38108.52	0.004	-136.94	0.034
318	319	319	Category L	-0.46777344	-0.10791016	-0.88793945	0.37329102	0.050048828	0.31542969	9.89	0.034	30/10/2017	30	10	2017	23:49:34	85774	0.3	23	49	34	11	0.051757813	3.4659668	-0.38085938	-0.13134766	-0.86303711	7.7194824	0.093261719	0	0	0	0	0	0	0	0	0	0.95263672	0.047363281	0.13500977	-0.086669922	0.0234375	-0.024658203	0.033	38108.52	0.004	-136.94	0.034
319	320	320	Category L	-0.41992188	-0.035888672	-0.85180664	0.36352539	0.051025391	0.33081055	12.28	0.034	30/10/2017	30	10	2017	23:49:34	85774	0.4	23	49	34	11	0.051757813	3.4659668	-0.38085938	-0.13134766	-0.86279297	7.6569824	0.10351563	0	0	0	0	0	0	0	0	0	0.95214844	0.047851563	0.14526367	-0.038818359	0.095458984	0.010986328	0.034	38073.08	0.004	-133.85	0.034
320	321	321	Category L	-0.40795898	-0.023925781	-0.86376953	0.37426758	0.053955078	0.31787109	22	0.034	30/10/2017	30	10	2017	23:49:34	85774	0.5	23	49	34	11	0.051757813	3.4659668	-0.38085938	-0.13134766	-0.86230469	8.5959473	0.11083984	0	0	0	0	0	0	0	0	0	0.9519043	0.048095703	0.13598633	-0.026855469	0.10742188	-0.001220703	0.034	38073.08	0.004	-133.85	0.034
321	322	322	Category L	-0.39599609	-0.071777344	-0.85180664	0.38232422	0.052734375	0.31762695	18.1	0.034	30/10/2017	30	10	2017	23:49:34	85774	0.6	23	49	34	11	0.051757813	3.4659668	-0.38061523	-0.13134766	-0.86206055	9.1101074	0.062255859	0	0	0	0	0	0	0	0	0	0.95141602	0.048583984	0.085205078	-0.015136719	0.059570313	0.010253906	0.034	38073.08	0.004	-133.85	0.034
322	323	323	Category L	-0.41992188	-0.10791016	-0.86376953	0.37158203	0.052978516	0.31762695	34.73	0.034	30/10/2017	30	10	2017	23:49:34	85774	0.7	23	49	34	11	0.051757813	3.4659668	-0.38061523	-0.13110352	-0.86181641	8.4238281	0.045654297	0	0	0	0	0	0	0	0	0	0.95117188	0.048828125	0.064208984	-0.0390625	0.023193359	-0.001708984	0.034	38073.08	0.004	-133.85	0.034
323	324	324	Category L	-0.39599609	-0.071777344	-0.87597656	0.37255859	0.056152344	0.31762695	2.92	0.034	30/10/2017	30	10	2017	23:49:34	85774	0.8	23	49	34	11	0.051513672	3.3966797	-0.38061523	-0.13061523	-0.86157227	7.8320313	0.0625	0	0	0	0	0	0	0	0	0	0.95092773	0.049072266	0.088378906	-0.015136719	0.058837891	-0.014160156	0.034	38073.08	0.004	-133.85	0.034
324	325	325	Category L	-0.39599609	-0.095947266	-0.87597656	0.36816406	0.061035156	0.31665039	5.96	0.034	30/10/2017	30	10	2017	23:49:34	85774	0.9	23	49	34	11	0.051513672	3.3966797	-0.3815918	-0.13012695	-0.86181641	8.1486816	0.039550781	0	0	0	0	0	0	0	0	0	0.95166016	0.048339844	0.0625	-0.014160156	0.034179688	-0.013916016	0.034	38073.08	0.004	-133.85	0.035
325	326	326	Category L	-0.37182617	-0.095947266	-0.86376953	0.37207031	0.0625	0.32373047	15.67	0.035	30/10/2017	30	10	2017	23:49:35	85775	0	23	49	35	11	0.051513672	3.3966797	-0.3815918	-0.13012695	-0.86181641	7.5698242	0.035644531	0	0	0	0	0	0	0	0	0	0.95166016	0.048339844	0.045654297	0.009765625	0.034179688	-0.001708984	0.034	38073.08	0.004	-133.85	0.035
326	327	327	Category L	-0.37182617	-0.10791016	-0.86376953	0.37060547	0.060302734	0.31958008	11.21	0.035	30/10/2017	30	10	2017	23:49:35	85775	0.1	23	49	35	11	0.051513672	3.3966797	-0.38208008	-0.12988281	-0.86181641	6.4702148	0.024414063	0	0	0	0	0	0	0	0	0	0.95166016	0.048339844	0.034423828	0.010253906	0.021972656	-0.001708984	0.034	38073.08	0.004	-133.85	0.035
327	328	328	Category L	-0.37182617	-0.071777344	-0.83984375	0.36987305	0.061767578	0.31762695	8.4	0.035	30/10/2017	30	10	2017	23:49:35	85775	0.2	23	49	35	11	0.051513672	3.3966797	-0.38232422	-0.12939453	-0.86157227	5.7722168	0.0625	0	0	0	0	0	0	0	0	0	0.95141602	0.048583984	0.090087891	0.010498047	0.057617188	0.021728516	0.034	38073.08	0.004	-133.85	0.035
328	329	329	Category L	-0.35986328	-0.14379883	-0.88793945	0.3762207	0.063720703	0.31762695	3.74	0.035	30/10/2017	30	10	2017	23:49:35	85775	0.3	23	49	35	11	0.051513672	3.3966797	-0.38305664	-0.12915039	-0.86108398	6.072998	0.038085938	0	0	0	0	0	0	0	0	0	0.95117188	0.048828125	0.064453125	0.023193359	-0.014404297	-0.026611328	0.035	38038.47	0.004	-130.9	0.035
329	330	330	Category L	-0.41992188	-0.095947266	-0.85180664	0.36914063	0.062744141	0.31860352	7.1	0.035	30/10/2017	30	10	2017	23:49:35	85775	0.4	23	49	35	11	0.051513672	3.3966797	-0.38354492	-0.12915039	-0.86108398	5.8225098	0.050048828	0	0	0	0	0	0	0	0	0	0.95141602	0.048583984	0.078857422	-0.036132813	0.033203125	0.009277344	0.035	38038.47	0.004	-130.9	0.035
330	331	331	Category L	-0.39599609	-0.10791016	-0.85180664	0.36474609	0.061523438	0.3215332	4.98	0.035	30/10/2017	30	10	2017	23:49:35	85775	0.5	23	49	35	11	0.051513672	3.3966797	-0.38330078	-0.12939453	-0.86157227	3.7592773	0.026611328	0	0	0	0	0	0	0	0	0	0.9519043	0.048095703	0.043701172	-0.012451172	0.021484375	0.009765625	0.035	38038.47	0.004	-130.9	0.035
331	332	332	Category L	-0.39599609	-0.095947266	-0.82788086	0.37060547	0.060302734	0.32666016	3.23	0.035	30/10/2017	30	10	2017	23:49:35	85775	0.6	23	49	35	11	0.051513672	3.3966797	-0.3828125	-0.12939453	-0.86157227	2.2497559	0.049072266	0	0	0	0	0	0	0	0	0	0.95166016	0.048339844	0.080078125	-0.012939453	0.033447266	0.033691406	0.035	38038.47	0.004	-130.9	0.035
332	333	333	Category L	-0.38378906	-0.083984375	-0.81591797	0.37207031	0.063964844	0.3215332	3.38	0.035	30/10/2017	30	10	2017	23:49:35	85775	0.7	23	49	35	11	0.051513672	3.3966797	-0.3828125	-0.12866211	-0.86157227	1.5690918	0.063964844	0	0	0	0	0	0	0	0	0	0.95166016	0.048339844	0.091552734	-0.000732422	0.044677734	0.045654297	0.035	38038.47	0.004	-130.9	0.035
333	334	334	Category L	-0.38378906	-0.15576172	-0.85180664	0.36767578	0.073486328	0.3293457	1.84	0.035	30/10/2017	30	10	2017	23:49:35	85775	0.8	23	49	35	11	0.051513672	3.3966797	-0.38232422	-0.12866211	-0.86181641	0.78100586	0.028564453	0	0	0	0	0	0	0	0	0	0.95166016	0.048339844	0.038085938	-0.001220703	-0.026855469	0.010009766	0.035	38038.47	0.004	-130.9	0.035
334	335	335	Category L	-0.37182617	-0.14379883	-0.86376953	0.3527832	0.083251953	0.33349609	2.6	0.035	30/10/2017	30	10	2017	23:49:35	85775	0.9	23	49	35	11	0.051513672	3.3966797	-0.38232422	-0.12866211	-0.86157227	0.37207031	0.018554688	0	0	0	0	0	0	0	0	0	0.95141602	0.048583984	0.027587891	0.010498047	-0.014892578	-0.001953125	0.035	38038.47	0.004	-130.9	0.035
335	336	336	Category L	-0.34790039	-0.16796875	-0.86376953	0.35253906	0.093994141	0.32348633	1.14	0.035	30/10/2017	30	10	2017	23:49:36	85776	0	23	49	36	11	0.051513672	3.3966797	-0.3828125	-0.12841797	-0.86108398	0.87451172	0.052734375	0	0	0	0	0	0	0	0	0	0.95117188	0.048828125	0.076904297	0.034912109	-0.039306641	-0.002441406	0.035	38038.47	0.004	-130.9	0.036
336	337	337	Category L	-0.37182617	-0.14379883	-0.88793945	0.3527832	0.095703125	0.32763672	2.05	0.036	30/10/2017	30	10	2017	23:49:36	85776	0.1	23	49	36	11	0.051513672	3.3966797	-0.38305664	-0.12939453	-0.86108398	0.74975586	0.032226563	0	0	0	0	0	0	0	0	0	0.95141602	0.048583984	0.052246094	0.011230469	-0.014160156	-0.026611328	0.035	38038.47	0.004	-130.9	0.036
337	338	338	Category L	-0.34790039	-0.17993164	-0.83984375	0.35888672	0.094970703	0.33032227	1.19	0.036	30/10/2017	30	10	2017	23:49:36	85776	0.2	23	49	36	11	0.051513672	3.3966797	-0.3828125	-0.12988281	-0.86108398	1.7497559	0.064453125	0	0	0	0	0	0	0	0	0	0.95117188	0.048828125	0.10620117	0.034912109	-0.049804688	0.021240234	0.035	38038.47	0.004	-130.9	0.036
338	339	339	Category L	-0.37182617	-0.13183594	-0.86376953	0.36547852	0.093505859	0.32348633	1.18	0.036	30/10/2017	30	10	2017	23:49:36	85776	0.3	23	49	36	11	0.051513672	3.3966797	-0.38330078	-0.12915039	-0.86108398	2.4213867	0.011962891	0	0	0	0	0	0	0	0	0	0.95141602	0.048583984	0.016601563	0.011474609	-0.002441406	-0.002441406	0.035	38038.47	0.005	-161.92	0.036
339	340	340	Category L	-0.38378906	-0.11987305	-0.88793945	0.35766602	0.099121094	0.32250977	3.05	0.036	30/10/2017	30	10	2017	23:49:36	85776	0.4	23	49	36	11	0.051513672	3.3966797	-0.38330078	-0.12890625	-0.86132813	2.2526855	0.027832031	0	0	0	0	0	0	0	0	0	0.95166016	0.048339844	0.035888672	-0.000244141	0.009033203	-0.026367188	0.036	38004.65	0.004	-128.1	0.036
340	341	341	Category L	-0.39599609	-0.19189453	-0.86376953	0.35668945	0.098144531	0.32519531	8.89	0.036	30/10/2017	30	10	2017	23:49:36	85776	0.5	23	49	36	11	0.051513672	3.3966797	-0.3840332	-0.12841797	-0.86108398	1.7956543	0.064453125	0	0	0	0	0	0	0	0	0	0.95141602	0.048583984	0.077880859	-0.01171875	-0.063232422	-0.002441406	0.036	38004.65	0.004	-128.1	0.036
341	342	342	Category L	-0.34790039	-0.17993164	-0.85180664	0.35766602	0.10058594	0.32836914	13.47	0.036	30/10/2017	30	10	2017	23:49:36	85776	0.6	23	49	36	11	0.051513672	3.3966797	-0.38427734	-0.12817383	-0.86132813	2.3071289	0.063720703	0	0	0	0	0	0	0	0	0	0.9519043	0.048095703	0.09765625	0.036376953	-0.051513672	0.009521484	0.036	38004.65	0.004	-128.1	0.036
342	343	343	Category L	-0.34790039	-0.14379883	-0.85180664	0.36547852	0.094482422	0.32617188	3.25	0.036	30/10/2017	30	10	2017	23:49:36	85776	0.7	23	49	36	11	0.051513672	3.3966797	-0.38476563	-0.12744141	-0.86157227	2.7631836	0.041503906	0	0	0	0	0	0	0	0	0	0.95214844	0.047851563	0.062988281	0.036865234	-0.016113281	0.009765625	0.036	38004.65	0.004	-128.1	0.036
343	344	344	Category L	-0.35986328	-0.13183594	-0.87597656	0.35131836	0.10107422	0.32543945	7.66	0.036	30/10/2017	30	10	2017	23:49:36	85776	0.8	23	49	36	11	0.051513672	3.3966797	-0.38452148	-0.12719727	-0.86181641	2.1555176	0.028564453	0	0	0	0	0	0	0	0	0	0.95239258	0.047607422	0.043212891	0.024658203	-0.004394531	-0.013916016	0.036	38004.65	0.004	-128.1	0.036
344	345	345	Category L	-0.3359375	-0.14379883	-0.87597656	0.35327148	0.093994141	0.32250977	9	0.036	30/10/2017	30	10	2017	23:49:36	85776	0.9	23	49	36	11	0.051513672	3.3966797	-0.38427734	-0.12597656	-0.86230469	2.4138184	0.053222656	0	0	0	0	0	0	0	0	0	0.95239258	0.047607422	0.079589844	0.048339844	-0.017578125	-0.013427734	0.036	38004.65	0.004	-128.1	0.036
345	346	346	Category L	-0.37182617	-0.16796875	-0.83984375	0.35668945	0.096435547	0.32128906	3.02	0.036	30/10/2017	30	10	2017	23:49:37	85777	0	23	49	37	11	0.051513672	3.3966797	-0.38452148	-0.12475586	-0.86206055	3.4260254	0.050048828	0	0	0	0	0	0	0	0	0	0.95214844	0.047851563	0.078125	0.012695313	-0.04296875	0.022216797	0.036	38004.65	0.004	-128.1	0.037
346	347	347	Category L	-0.38378906	-0.11987305	-0.86376953	0.35668945	0.098144531	0.32250977	12.37	0.037	30/10/2017	30	10	2017	23:49:37	85777	0.1	23	49	37	11	0.051513672	3.3966797	-0.38476563	-0.12402344	-0.86254883	4.1623535	0.004394531	0	0	0	0	0	0	0	0	0	0.95263672	0.047363281	0.006347656	0.000976563	0.004150391	-0.000976563	0.036	38004.65	0.005	-158.5	0.037
347	348	348	Category L	-0.39599609	-0.15576172	-0.86376953	0.359375	0.099853516	0.32006836	4.71	0.037	30/10/2017	30	10	2017	23:49:37	85777	0.2	23	49	37	11	0.051513672	3.3966797	-0.38452148	-0.12255859	-0.86279297	3.7531738	0.034912109	0	0	0	0	0	0	0	0	0	0.95239258	0.047607422	0.045410156	-0.011230469	-0.032958984	-0.000732422	0.036	38004.65	0.006	-188.3	0.037
348	349	349	Category L	-0.34790039	-0.13183594	-0.86376953	0.36474609	0.1003418	0.31640625	19.93	0.037	30/10/2017	30	10	2017	23:49:37	85777	0.3	23	49	37	11	0.051513672	3.3966797	-0.38232422	-0.12255859	-0.86474609	3.5473633	0.035644531	0	0	0	0	0	0	0	0	0	0.95336914	0.046630859	0.044677734	0.034423828	-0.009033203	0.000976563	0.036	38004.65	0.006	-188.3	0.037
349	350	350	Category L	-0.35986328	-0.095947266	-0.88793945	0.37304688	0.096435547	0.31616211	17.11	0.037	30/10/2017	30	10	2017	23:49:37	85777	0.4	23	49	37	11	0.051513672	3.3966797	-0.38037109	-0.12280273	-0.86547852	4.345459	0.040527344	0	0	0	0	0	0	0	0	0	0.95336914	0.046630859	0.070068359	0.020507813	0.026855469	-0.022216797	0.037	37971.58	0.006	-184.46	0.037
350	351	351	Category L	-0.29980469	-0.095947266	-0.92382813	0.35375977	0.097412109	0.32348633	12.35	0.037	30/10/2017	30	10	2017	23:49:37	85777	0.5	23	49	37	11	0.051513672	3.3966797	-0.37963867	-0.12353516	-0.8659668	4.8837891	0.10229492	0	0	0	0	0	0	0	0	0	0.95361328	0.046386719	0.1652832	0.079833984	0.027587891	-0.057617188	0.037	37971.58	0.007	-213.15	0.037
351	352	352	Category L	-0.43188477	-0.095947266	-0.98388672	0.35961914	0.1015625	0.31713867	13.33	0.037	30/10/2017	30	10	2017	23:49:37	85777	0.6	23	49	37	11	0.051513672	3.3966797	-0.37792969	-0.12524414	-0.86547852	4.8930664	0.13330078	0	0	0	0	0	0	0	0	0	0.95263672	0.047363281	0.20141602	-0.053710938	0.029296875	-0.11816406	0.037	37971.58	0.007	-213.15	0.037
352	353	353	Category L	-0.43188477	-0.11987305	-0.93579102	0.36328125	0.099121094	0.32128906	9.6	0.037	30/10/2017	30	10	2017	23:49:37	85777	0.7	23	49	37	11	0.051513672	3.3966797	-0.37573242	-0.12646484	-0.8659668	5.3251953	0.089599609	0	0	0	0	0	0	0	0	0	0.95239258	0.047607422	0.13208008	-0.055908203	0.006591797	-0.069580078	0.037	37971.58	0.007	-213.15	0.037
353	354	354	Category L	-0.41992188	-0.095947266	-0.83984375	0.36743164	0.099365234	0.32226563	9.15	0.037	30/10/2017	30	10	2017	23:49:37	85777	0.8	23	49	37	11	0.051513672	3.3966797	-0.3737793	-0.12719727	-0.86621094	5.8166504	0.061523438	0	0	0	0	0	0	0	0	0	0.9519043	0.048095703	0.10375977	-0.045898438	0.03125	0.026367188	0.037	37971.58	0.007	-213.15	0.037
354	355	355	Category L	-0.43188477	-0.10791016	-0.85180664	0.35302734	0.098632813	0.31665039	8.28	0.037	30/10/2017	30	10	2017	23:49:37	85777	0.9	23	49	37	11	0.051513672	3.3966797	-0.37353516	-0.12792969	-0.86645508	5.204834	0.063232422	0	0	0	0	0	0	0	0	0	0.95214844	0.047851563	0.092773438	-0.058105469	0.020019531	0.014648438	0.037	37971.58	0.007	-213.15	0.037
355	356	356	Category L	-0.38378906	-0.15576172	-0.85180664	0.36767578	0.10131836	0.31323242	16.45	0.037	30/10/2017	30	10	2017	23:49:38	85778	0	23	49	38	11	0.051513672	3.3966797	-0.37158203	-0.12670898	-0.86474609	3.6374512	0.033691406	0	0	0	0	0	0	0	0	0	0.94970703	0.050292969	0.053955078	-0.011962891	-0.028808594	0.012939453	0.037	37971.58	0.007	-213.15	0.038
356	357	357	Category L	-0.38378906	-0.13183594	-0.83984375	0.36035156	0.10009766	0.31518555	8.25	0.038	30/10/2017	30	10	2017	23:49:38	85778	0.1	23	49	38	11	0.051513672	3.3966797	-0.36962891	-0.12695313	-0.86572266	2.157959	0.029785156	0	0	0	0	0	0	0	0	0	0.94995117	0.050048828	0.044677734	-0.013916016	-0.004638672	0.025878906	0.037	37971.58	0.007	-213.15	0.038
357	358	358	Category L	-0.38378906	-0.16796875	-0.83984375	0.36035156	0.10253906	0.31420898	6.74	0.038	30/10/2017	30	10	2017	23:49:38	85778	0.2	23	49	38	11	0.051513672	3.3966797	-0.3671875	-0.12841797	-0.87011719	0.74267578	0.052246094	0	0	0	0	0	0	0	0	0	0.953125	0.046875	0.086181641	-0.016357422	-0.039306641	0.030273438	0.037	37971.58	0.007	-213.15	0.038
358	359	359	Category L	-0.39599609	-0.16796875	-0.83984375	0.36572266	0.1015625	0.32128906	1.19	0.038	30/10/2017	30	10	2017	23:49:38	85778	0.3	23	49	38	11	0.051513672	3.3966797	-0.36572266	-0.12866211	-0.87182617	0.95703125	0.058837891	0	0	0	0	0	0	0	0	0	0.95410156	0.045898438	0.10131836	-0.030029297	-0.0390625	0.031982422	0.037	37971.58	0.007	-213.15	0.038
359	360	360	Category L	-0.37182617	-0.16796875	-0.85180664	0.36450195	0.10400391	0.31494141	4.59	0.038	30/10/2017	30	10	2017	23:49:38	85778	0.4	23	49	38	11	0.051513672	3.3966797	-0.36254883	-0.12792969	-0.87036133	2.4033203	0.044921875	0	0	0	0	0	0	0	0	0	0.95166016	0.048339844	0.067871094	-0.009033203	-0.039794922	0.018554688	0.038	37939.23	0.006	-180.8	0.038
360	361	361	Category L	-0.37182617	-0.16796875	-0.86376953	0.35717773	0.10083008	0.31835938	7.62	0.038	30/10/2017	30	10	2017	23:49:38	85778	0.5	23	49	38	11	0.051513672	3.3966797	-0.36132813	-0.12744141	-0.87084961	3.234375	0.041992188	0	0	0	0	0	0	0	0	0	0.95141602	0.048583984	0.057617188	-0.010253906	-0.040283203	0.007080078	0.038	37939.23	0.007	-208.96	0.038
361	362	362	Category L	-0.38378906	-0.15576172	-0.86376953	0.36450195	0.10327148	0.3203125	19.29	0.038	30/10/2017	30	10	2017	23:49:38	85778	0.6	23	49	38	11	0.051513672	3.4434082	-0.35986328	-0.12866211	-0.87084961	3.40625	0.036621094	0	0	0	0	0	0	0	0	0	0.95092773	0.049072266	0.057861328	-0.023681641	-0.026855469	0.007080078	0.038	37939.23	0.007	-208.96	0.038
362	363	363	Category L	-0.38378906	-0.14379883	-0.86376953	0.35742188	0.10693359	0.32128906	11.1	0.038	30/10/2017	30	10	2017	23:49:38	85778	0.7	23	49	38	11	0.051513672	3.4434082	-0.35791016	-0.12939453	-0.86987305	3.7050781	0.030029297	0	0	0	0	0	0	0	0	0	0.94946289	0.050537109	0.046142578	-0.025634766	-0.014160156	0.006103516	0.038	37939.23	0.007	-208.96	0.038
363	364	364	Category L	-0.43188477	-0.11987305	-0.87597656	0.36376953	0.10327148	0.32006836	7.71	0.038	30/10/2017	30	10	2017	23:49:38	85778	0.8	23	49	38	11	0.051513672	3.4434082	-0.35620117	-0.12963867	-0.87353516	3.3474121	0.075927734	0	0	0	0	0	0	0	0	0	0.95214844	0.047851563	0.087646484	-0.075439453	0.009765625	-0.002197266	0.038	37939.23	0.007	-208.96	0.038
364	365	365	Category L	-0.37182617	-0.15576172	-0.86376953	0.35693359	0.10131836	0.31933594	9.83	0.038	30/10/2017	30	10	2017	23:49:38	85778	0.9	23	49	38	11	0.051513672	3.4434082	-0.35424805	-0.13330078	-0.87353516	2.1103516	0.029785156	0	0	0	0	0	0	0	0	0	0.95214844	0.047851563	0.049316406	-0.017333984	-0.022216797	0.009765625	0.038	37939.23	0.007	-208.96	0.039
365	366	366	Category L	-0.40795898	-0.14379883	-0.85180664	0.36206055	0.10327148	0.31616211	13.8	0.039	30/10/2017	30	10	2017	23:49:39	85779	0	23	49	39	11	0.051513672	3.4434082	-0.35229492	-0.1340332	-0.87231445	0.68237305	0.060058594	0	0	0	0	0	0	0	0	0	0.95043945	0.049560547	0.0859375	-0.055419922	-0.009521484	0.020507813	0.038	37939.23	0.007	-208.96	0.039
366	367	367	Category L	-0.39599609	-0.10791016	-0.85180664	0.35595703	0.10302734	0.32348633	5.99	0.039	30/10/2017	30	10	2017	23:49:39	85779	0.1	23	49	39	11	0.051513672	3.4434082	-0.35083008	-0.13525391	-0.87280273	0.5612793	0.056640625	0	0	0	0	0	0	0	0	0	0.95043945	0.049560547	0.093261719	-0.044921875	0.02734375	0.020996094	0.038	37939.23	0.007	-208.96	0.039
367	368	368	Category L	-0.40795898	-0.13183594	-0.85180664	0.35449219	0.10449219	0.32910156	16.65	0.039	30/10/2017	30	10	2017	23:49:39	85779	0.2	23	49	39	11	0.051513672	3.4434082	-0.34887695	-0.13452148	-0.87182617	1.0800781	0.062255859	0	0	0	0	0	0	0	0	0	0.94873047	0.051269531	0.081787109	-0.058837891	0.002685547	0.020019531	0.038	37939.23	0.007	-208.96	0.039
368	369	369	Category L	-0.39599609	-0.14379883	-0.87597656	0.3503418	0.099365234	0.32250977	12.2	0.039	30/10/2017	30	10	2017	23:49:39	85779	0.3	23	49	39	11	0.051513672	3.4434082	-0.34790039	-0.13549805	-0.87426758	1.7080078	0.048583984	0	0	0	0	0	0	0	0	0	0.95092773	0.049072266	0.057617188	-0.047851563	-0.008056641	-0.001464844	0.039	37907.57	0.006	-177.3	0.039
369	370	370	Category L	-0.35986328	-0.16796875	-0.89990234	0.36401367	0.10083008	0.32421875	9.06	0.039	30/10/2017	30	10	2017	23:49:39	85779	0.4	23	49	39	11	0.051513672	3.4434082	-0.34667969	-0.13598633	-0.8737793	2.1630859	0.04296875	0	0	0	0	0	0	0	0	0	0.94970703	0.050292969	0.071044922	-0.013183594	-0.031738281	-0.025878906	0.039	37907.57	0.006	-177.3	0.039
370	371	371	Category L	-0.35986328	-0.15576172	-0.86376953	0.35449219	0.098144531	0.3293457	3.82	0.039	30/10/2017	30	10	2017	23:49:39	85779	0.5	23	49	39	11	0.051513672	3.4434082	-0.34570313	-0.13696289	-0.87426758	1.6933594	0.025634766	0	0	0	0	0	0	0	0	0	0.94995117	0.050048828	0.043212891	-0.013916016	-0.018554688	0.010498047	0.039	37907.57	0.007	-204.96	0.039
371	372	372	Category L	-0.35986328	-0.13183594	-0.88793945	0.35693359	0.10107422	0.32836914	5.08	0.039	30/10/2017	30	10	2017	23:49:39	85779	0.6	23	49	39	11	0.051513672	3.4434082	-0.34301758	-0.13818359	-0.87524414	0.4909668	0.021728516	0	0	0	0	0	0	0	0	0	0.95019531	0.049804688	0.035644531	-0.016601563	0.006347656	-0.012451172	0.039	37907.57	0.007	-204.96	0.039
372	373	373	Category L	-0.35986328	-0.15576172	-0.86376953	0.35351563	0.10058594	0.32128906	8.34	0.039	30/10/2017	30	10	2017	23:49:39	85779	0.7	23	49	39	11	0.051513672	3.4434082	-0.34179688	-0.14038086	-0.87451172	0.32568359	0.025878906	0	0	0	0	0	0	0	0	0	0.94946289	0.050537109	0.043945313	-0.017822266	-0.015136719	0.010742188	0.039	37907.57	0.007	-204.96	0.039
373	374	374	Category L	-0.35986328	-0.14379883	-0.83984375	0.35058594	0.10131836	0.3203125	6.41	0.039	30/10/2017	30	10	2017	23:49:39	85779	0.8	23	49	39	11	0.051513672	3.4434082	-0.34082031	-0.14160156	-0.87817383	0.7175293	0.042724609	0	0	0	0	0	0	0	0	0	0.95263672	0.047363281	0.059570313	-0.018798828	-0.001953125	0.038330078	0.039	37907.57	0.007	-204.96	0.039
374	375	375	Category L	-0.40795898	-0.14379883	-0.85180664	0.35791016	0.10400391	0.32226563	11.55	0.039	30/10/2017	30	10	2017	23:49:39	85779	0.9	23	49	39	11	0.051513672	3.4434082	-0.33837891	-0.14257813	-0.87792969	1.6391602	0.073974609	0	0	0	0	0	0	0	0	0	0.95166016	0.048339844	0.096679688	-0.069335938	-0.000976563	0.026123047	0.039	37907.57	0.007	-204.96	0.04
375	376	376	Category L	-0.35986328	-0.16796875	-0.86376953	0.3503418	0.098632813	0.32128906	15.14	0.04	30/10/2017	30	10	2017	23:49:40	85780	0	23	49	40	11	0.051513672	3.4434082	-0.33764648	-0.14282227	-0.87915039	2.3679199	0.036621094	0	0	0	0	0	0	0	0	0	0.95263672	0.047363281	0.0625	-0.021972656	-0.024902344	0.015380859	0.039	37907.57	0.007	-204.96	0.04
376	377	377	Category L	-0.35986328	-0.16796875	-0.86376953	0.36499023	0.10424805	0.3203125	4.93	0.04	30/10/2017	30	10	2017	23:49:40	85780	0.1	23	49	40	11	0.051513672	3.4434082	-0.33520508	-0.1418457	-0.87792969	2.2236328	0.038330078	0	0	0	0	0	0	0	0	0	0.95043945	0.049560547	0.064453125	-0.024414063	-0.025878906	0.014160156	0.039	37907.57	0.007	-204.96	0.04
377	378	378	Category L	-0.38378906	-0.11987305	-0.85180664	0.35693359	0.099853516	0.32128906	8.19	0.04	30/10/2017	30	10	2017	23:49:40	85780	0.2	23	49	40	11	0.051513672	3.4434082	-0.33325195	-0.14355469	-0.88110352	1.2333984	0.062744141	0	0	0	0	0	0	0	0	0	0.953125	0.046875	0.10351563	-0.050292969	0.023681641	0.029296875	0.039	37907.57	0.007	-204.96	0.04
378	379	379	Category L	-0.39599609	-0.13183594	-0.88793945	0.36254883	0.10327148	0.32714844	11.39	0.04	30/10/2017	30	10	2017	23:49:40	85780	0.3	23	49	40	11	0.051513672	3.4434082	-0.33154297	-0.14233398	-0.88256836	0.75366211	0.065185547	0	0	0	0	0	0	0	0	0	0.95336914	0.046630859	0.080078125	-0.064208984	0.010498047	-0.005126953	0.04	37876.55	0.006	-173.94	0.04
379	380	380	Category L	-0.41992188	-0.11987305	-0.85180664	0.36181641	0.10131836	0.32641602	6.61	0.04	30/10/2017	30	10	2017	23:49:40	85780	0.4	23	49	40	11	0.051513672	3.4434082	-0.32885742	-0.1418457	-0.88183594	0.51220703	0.098144531	0	0	0	0	0	0	0	0	0	0.9519043	0.048095703	0.14331055	-0.090820313	0.021972656	0.030029297	0.04	37876.55	0.006	-173.94	0.04
380	381	381	Category L	-0.37182617	-0.15576172	-0.86376953	0.3605957	0.099853516	0.32910156	4.05	0.04	30/10/2017	30	10	2017	23:49:40	85780	0.5	23	49	40	11	0.051513672	3.4434082	-0.32983398	-0.14208984	-0.88134766	0.56298828	0.047363281	0	0	0	0	0	0	0	0	0	0.9519043	0.048095703	0.072998047	-0.041748047	-0.013427734	0.017578125	0.04	37876.55	0.007	-201.12	0.04
381	382	382	Category L	-0.39599609	-0.095947266	-0.87597656	0.35327148	0.10375977	0.32641602	7.41	0.04	30/10/2017	30	10	2017	23:49:40	85780	0.6	23	49	40	11	0.051513672	3.4434082	-0.32592773	-0.14208984	-0.87988281	1.1535645	0.083984375	0	0	0	0	0	0	0	0	0	0.94897461	0.051025391	0.12011719	-0.069824219	0.046142578	0.00390625	0.04	37876.55	0.007	-201.12	0.04
382	383	383	Category L	-0.35986328	-0.11987305	-0.87597656	0.36083984	0.094970703	0.32104492	11.6	0.04	30/10/2017	30	10	2017	23:49:40	85780	0.7	23	49	40	11	0.051513672	3.4434082	-0.32275391	-0.1418457	-0.88378906	0.76391602	0.043701172	0	0	0	0	0	0	0	0	0	0.95141602	0.048583984	0.066894531	-0.036865234	0.021972656	0.0078125	0.04	37876.55	0.007	-201.12	0.04
383	384	384	Category L	-0.34790039	-0.059814453	-0.86376953	0.38110352	0.085693359	0.31835938	3.99	0.04	30/10/2017	30	10	2017	23:49:40	85780	0.8	23	49	40	11	0.051513672	3.4434082	-0.3190918	-0.14257813	-0.88256836	0.88232422	0.089599609	0	0	0	0	0	0	0	0	0	0.94921875	0.05078125	0.13037109	-0.028564453	0.082763672	0.018798828	0.04	37876.55	0.007	-201.12	0.04
384	385	385	Category L	-0.39599609	-0.071777344	-0.83984375	0.36962891	0.078613281	0.32373047	4.32	0.04	30/10/2017	30	10	2017	23:49:40	85780	0.9	23	49	40	11	0.051513672	3.4434082	-0.31665039	-0.14306641	-0.8840332	2.5551758	0.11523438	0	0	0	0	0	0	0	0	0	0.94995117	0.050048828	0.19458008	-0.079101563	0.071289063	0.044189453	0.04	37876.55	0.007	-201.12	0.04
385	386	386	Category L	-0.37182617	-0.095947266	-0.89990234	0.3659668	0.084228516	0.32250977	6.9	0.04	30/10/2017	30	10	2017	23:49:41	85781	0	23	49	41	11	0.051513672	3.4434082	-0.31616211	-0.14379883	-0.88476563	5.8525391	0.074707031	0	0	0	0	0	0	0	0	0	0.95068359	0.049316406	0.1184082	-0.055419922	0.047851563	-0.014892578	0.04	37876.55	0.007	-201.12	0.041
386	387	387	Category L	-0.34790039	-0.035888672	-0.85180664	0.35595703	0.073974609	0.32666016	5.66	0.041	30/10/2017	30	10	2017	23:49:41	85781	0.1	23	49	41	11	0.051513672	3.4434082	-0.31347656	-0.14404297	-0.88476563	11.405273	0.11816406	0	0	0	0	0	0	0	0	0	0.94995117	0.050048828	0.17553711	-0.034179688	0.1081543	0.032958984	0.041	37846.15	0.006	-170.72	0.044
387	388	388	Category E	-0.20385742	-0.16796875	-1.0078125	0.25317383	-0.048095703	0.4230957	2.23	0.044	30/10/2017	30	10	2017	23:49:44	85784	0	23	49	44	11	0.051513672	3.3966797	-0.31323242	-0.14428711	-0.8894043	18.477051	0.1628418	0	0	0	0	0	0	0	0	0	0.95385742	0.046142578	0.2512207	0.109375	-0.0234375	-0.11816406	0.042	37816.35	0.005	-140.92	0.044
388	389	389	Category E	-0.2277832	-0.20385742	-0.94799805	0.27294922	-0.059082031	0.40332031	11.41	0.044	30/10/2017	30	10	2017	23:49:44	85784	0.099	23	49	44	11	0.051513672	3.3966797	-0.31152344	-0.14379883	-0.8894043	26.225098	0.1184082	0	0	0	0	0	0	0	0	0	0.95336914	0.046630859	0.20214844	0.083740234	-0.059814453	-0.058349609	0.042	37816.35	0.005	-140.92	0.044
389	390	390	Category E	-0.27587891	-0.19189453	-0.92382813	0.26538086	-0.065185547	0.4128418	8.58	0.044	30/10/2017	30	10	2017	23:49:44	85784	0.199	23	49	44	11	0.051513672	3.3966797	-0.30834961	-0.14282227	-0.88964844	34.3125	0.067871094	0	0	0	0	0	0	0	0	0	0.95239258	0.047607422	0.11572266	0.032470703	-0.048828125	-0.033935547	0.043	37787.12	0.003	-84.51	0.044
390	391	391	Category E	-0.20385742	-0.19189453	-0.82788086	0.26220703	-0.061035156	0.41088867	7.98	0.044	30/10/2017	30	10	2017	23:49:44	85784	0.3	23	49	44	11	0.051513672	3.3966797	-0.30786133	-0.14160156	-0.89160156	43.654541	0.13183594	0	0	0	0	0	0	0	0	0	0.95385742	0.046142578	0.21777344	0.10400391	-0.050048828	0.063720703	0.044	37758.43	0	0	0.044
391	392	392	Category E	-0.2277832	-0.17993164	-0.82788086	0.24047852	-0.078125	0.41845703	4.32	0.044	30/10/2017	30	10	2017	23:49:44	85784	0.4	23	49	44	11	0.051513672	3.3966797	-0.30541992	-0.13989258	-0.88989258	52.489746	0.10693359	0	0	0	0	0	0	0	0	0	0.95141602	0.048583984	0.17944336	0.077636719	-0.039794922	0.062011719	0.044	37758.43	-0.001	28.69	0.044
392	393	393	Category E	-0.25195313	-0.17993164	-0.81591797	0.22827148	-0.1003418	0.42285156	6.56	0.044	30/10/2017	30	10	2017	23:49:44	85784	0.5	23	49	44	11	0.051513672	3.3966797	-0.30322266	-0.13989258	-0.88867188	59.024414	0.09765625	0	0	0	0	0	0	0	0	0	0.94946289	0.050537109	0.1640625	0.051269531	-0.039794922	0.072753906	0.044	37758.43	-0.003	87.72	0.044
393	394	394	Category E	-0.40795898	-0.16796875	-0.92382813	0.22509766	-0.12060547	0.42724609	4.14	0.044	30/10/2017	30	10	2017	23:49:44	85784	0.6	23	49	44	11	0.051513672	3.3966797	-0.30151367	-0.14038086	-0.88842773	61.899414	0.11547852	0	0	0	0	0	0	0	0	0	0.94848633	0.051513672	0.16918945	-0.10620117	-0.02734375	-0.03515625	0.044	37758.43	-0.004	118.12	0.044
394	395	395	Category E	-0.2277832	-0.083984375	-0.77978516	0.22802734	-0.12353516	0.42114258	6.14	0.044	30/10/2017	30	10	2017	23:49:44	85784	0.7	23	49	44	11	0.051513672	3.3966797	-0.29956055	-0.14086914	-0.88964844	62.728271	0.14306641	0	0	0	0	0	0	0	0	0	0.94921875	0.05078125	0.23852539	0.071777344	0.056884766	0.10986328	0.044	37758.43	-0.006	180.8	0.044
395	396	396	Category E	-0.3359375	-0.083984375	-0.92382813	0.2175293	-0.14282227	0.42041016	15.24	0.044	30/10/2017	30	10	2017	23:49:44	85784	0.8	23	49	44	11	0.051513672	3.3966797	-0.29833984	-0.14086914	-0.89013672	60.65332	0.075927734	0	0	0	0	0	0	0	0	0	0.94921875	0.05078125	0.12792969	-0.037353516	0.056884766	-0.033447266	0.044	37758.43	-0.006	180.8	0.044
396	397	397	Category E	-0.2277832	-0.15576172	-1.1518555	0.21679688	-0.14892578	0.42138672	8.04	0.044	30/10/2017	30	10	2017	23:49:44	85784	0.9	23	49	44	11	0.051513672	3.3966797	-0.29736328	-0.13989258	-0.89038086	55.201416	0.27075195	0	0	0	0	0	0	0	0	0	0.94921875	0.05078125	0.34643555	0.069580078	-0.015625	-0.26123047	0.044	37758.43	-0.006	180.8	0.045
397	398	398	Category E	-0.26391602	-0.059814453	-0.93579102	0.22753906	-0.13989258	0.42138672	8.52	0.045	30/10/2017	30	10	2017	23:49:45	85785	0	23	49	45	11	0.051513672	3.3966797	-0.296875	-0.13989258	-0.89086914	46.230469	0.09765625	0	0	0	0	0	0	0	0	0	0.94946289	0.050537109	0.15795898	0.032958984	0.080078125	-0.044677734	0.044	37758.43	-0.005	149.14	0.045
398	399	399	Category E	-0.21582031	-0.035888672	-0.77978516	0.22607422	-0.13110352	0.41918945	2.45	0.045	30/10/2017	30	10	2017	23:49:45	85785	0.1	23	49	45	11	0.051513672	3.3966797	-0.2956543	-0.13916016	-0.89160156	36.619141	0.171875	0	0	0	0	0	0	0	0	0	0.94946289	0.050537109	0.29516602	0.079833984	0.10327148	0.11181641	0.044	37758.43	-0.005	149.14	0.045
399	400	400	Category E	-0.32397461	-0.011962891	-0.87597656	0.23706055	-0.10595703	0.41870117	6.74	0.045	30/10/2017	30	10	2017	23:49:45	85785	0.2	23	49	45	11	0.051513672	3.3966797	-0.29443359	-0.13867188	-0.89233398	27.903076	0.13110352	0	0	0	0	0	0	0	0	0	0.94995117	0.050048828	0.17285156	-0.029296875	0.12670898	0.016357422	0.044	37758.43	-0.005	149.14	0.045
400	401	401	Category E	-0.2878418	-0.10791016	-0.86376953	0.25341797	-0.092773438	0.41748047	9.29	0.045	30/10/2017	30	10	2017	23:49:45	85785	0.3	23	49	45	11	0.051513672	3.3966797	-0.29370117	-0.13818359	-0.89282227	17.68335	0.042480469	0	0	0	0	0	0	0	0	0	0.94995117	0.050048828	0.065429688	0.005859375	0.030273438	0.029052734	0.045	37730.27	-0.006	177.3	0.045
401	402	402	Category E	-0.23999023	-0.14379883	-0.77978516	0.27172852	-0.086914063	0.39990234	5.29	0.045	30/10/2017	30	10	2017	23:49:45	85785	0.4	23	49	45	11	0.051513672	3.3966797	-0.29321289	-0.13769531	-0.89306641	8.7192383	0.12548828	0	0	0	0	0	0	0	0	0	0.95019531	0.049804688	0.17260742	0.053222656	-0.005859375	0.11328125	0.045	37730.27	-0.006	177.3	0.045
402	403	403	Category E	-0.29980469	-0.11987305	-1.1518555	0.26879883	-0.086914063	0.39892578	17.65	0.045	30/10/2017	30	10	2017	23:49:45	85785	0.5	23	49	45	11	0.051513672	3.3966797	-0.29248047	-0.13745117	-0.89331055	2.3740234	0.2590332	0	0	0	0	0	0	0	0	0	0.94995117	0.050048828	0.28320313	-0.007080078	0.017578125	-0.25830078	0.045	37730.27	-0.006	177.3	0.045
403	404	404	Category E	-0.23999023	-0.35986328	-0.87597656	0.26318359	-0.05859375	0.41259766	15.88	0.045	30/10/2017	30	10	2017	23:49:45	85785	0.6	23	49	45	11	0.051513672	3.3966797	-0.29174805	-0.13720703	-0.89306641	1.5439453	0.22900391	0	0	0	0	0	0	0	0	0	0.94946289	0.050537109	0.29150391	0.051757813	-0.22241211	0.017089844	0.045	37730.27	-0.006	177.3	0.045
404	405	405	Category E	-0.2277832	-0.15576172	-0.79199219	0.2746582	-0.093994141	0.39770508	12.31	0.045	30/10/2017	30	10	2017	23:49:45	85785	0.7	23	49	45	11	0.051513672	3.3966797	-0.29052734	-0.13720703	-0.89306641	4.9719238	0.12036133	0	0	0	0	0	0	0	0	0	0.94921875	0.05078125	0.18237305	0.062744141	-0.018310547	0.10107422	0.045	37730.27	-0.006	177.3	0.045
405	406	406	Category E	-0.26391602	-0.19189453	-0.88793945	0.24267578	-0.10449219	0.42163086	22.41	0.045	30/10/2017	30	10	2017	23:49:45	85785	0.8	23	49	45	11	0.051513672	3.3966797	-0.28979492	-0.13696289	-0.89331055	7.1105957	0.060791016	0	0	0	0	0	0	0	0	0	0.94921875	0.05078125	0.086181641	0.025878906	-0.0546875	0.005371094	0.045	37730.27	-0.006	177.3	0.045
406	407	407	Category E	-0.20385742	-0.047851563	-0.79199219	0.23828125	-0.11108398	0.41796875	5.64	0.045	30/10/2017	30	10	2017	23:49:45	85785	0.9	23	49	45	11	0.051513672	3.3966797	-0.2890625	-0.13696289	-0.89379883	5.5651855	0.15991211	0	0	0	0	0	0	0	0	0	0.94921875	0.05078125	0.27612305	0.085205078	0.089111328	0.10180664	0.045	37730.27	-0.006	177.3	0.046
407	408	408	Category E	-0.29980469	-0.15576172	-1.0439453	0.20532227	-0.13134766	0.43579102	11.04	0.046	30/10/2017	30	10	2017	23:49:46	85786	0	23	49	46	11	0.051513672	3.3966797	-0.28808594	-0.13720703	-0.89379883	2.057373	0.15136719	0	0	0	0	0	0	0	0	0	0.94921875	0.05078125	0.1796875	-0.011474609	-0.018310547	-0.14990234	0.045	37730.27	-0.005	146.28	0.046
408	409	409	Category E	-0.25195313	-0.17993164	-0.83984375	0.21777344	-0.11376953	0.43139648	12.88	0.046	30/10/2017	30	10	2017	23:49:46	85786	0.111	23	49	46	11	0.051513672	3.3966797	-0.28735352	-0.13720703	-0.89404297	0.65942383	0.077392578	0	0	0	0	0	0	0	0	0	0.94921875	0.05078125	0.13232422	0.035400391	-0.042480469	0.054199219	0.045	37730.27	-0.005	146.28	0.046
409	410	410	Category E	-0.34790039	-0.17993164	-0.88793945	0.24414063	-0.11157227	0.41772461	4.17	0.046	30/10/2017	30	10	2017	23:49:46	85786	0.222	23	49	46	11	0.051269531	3.4659668	-0.28637695	-0.13696289	-0.89428711	0.2578125	0.074951172	0	0	0	0	0	0	0	0	0	0.94897461	0.051025391	0.11035156	-0.061279297	-0.042724609	0.006347656	0.045	37730.27	-0.005	146.28	0.046
410	411	411	Category E	-0.19189453	-0.20385742	-0.93579102	0.27368164	-0.081054688	0.39868164	8.2	0.046	30/10/2017	30	10	2017	23:49:46	85786	0.333	23	49	46	11	0.051269531	3.4659668	-0.28613281	-0.13671875	-0.89428711	2.6679688	0.12280273	0	0	0	0	0	0	0	0	0	0.94873047	0.051269531	0.20288086	0.094238281	-0.066894531	-0.041259766	0.046	37702.61	-0.006	173.94	0.046
411	412	412	Category E	-0.2878418	-0.27587891	-0.76782227	0.2890625	-0.081298828	0.38598633	4.69	0.046	30/10/2017	30	10	2017	23:49:46	85786	0.444	23	49	46	11	0.051269531	3.4659668	-0.28540039	-0.13647461	-0.89428711	2.7717285	0.18823242	0	0	0	0	0	0	0	0	0	0.94873047	0.051269531	0.26806641	-0.002197266	-0.13916016	0.12646484	0.046	37702.61	-0.006	173.94	0.046
412	413	413	Category E	-0.29980469	-0.16796875	-1.1037598	0.26342773	-0.072753906	0.40600586	2.44	0.046	30/10/2017	30	10	2017	23:49:46	85786	0.555	23	49	46	11	0.051269531	3.4659668	-0.28466797	-0.13671875	-0.89428711	1.4455566	0.2121582	0	0	0	0	0	0	0	0	0	0.94848633	0.051513672	0.25537109	-0.014892578	-0.031005859	-0.20922852	0.046	37702.61	-0.006	173.94	0.046
413	414	414	Category E	-0.20385742	-0.23999023	-0.83984375	0.25878906	-0.041015625	0.42285156	17.14	0.046	30/10/2017	30	10	2017	23:49:46	85786	0.666	23	49	46	11	0.051269531	3.4659668	-0.28466797	-0.13623047	-0.89428711	1.8630371	0.14233398	0	0	0	0	0	0	0	0	0	0.94848633	0.051513672	0.23901367	0.080810547	-0.10351563	0.054443359	0.046	37702.61	-0.006	173.94	0.046
414	415	415	Category E	-0.31176758	-0.15576172	-0.95996094	0.23754883	-0.075927734	0.42138672	11.82	0.046	30/10/2017	30	10	2017	23:49:46	85786	0.777	23	49	46	11	0.051269531	3.4659668	-0.28442383	-0.13598633	-0.89477539	3.4289551	0.072998047	0	0	0	0	0	0	0	0	0	0.94873047	0.051269531	0.11157227	-0.027099609	-0.01953125	-0.064941406	0.046	37702.61	-0.006	173.94	0.046
415	416	416	Category E	-0.15576172	-0.10791016	-0.76782227	0.23168945	-0.070556641	0.43261719	5.58	0.046	30/10/2017	30	10	2017	23:49:46	85786	0.888	23	49	46	11	0.051269531	3.4659668	-0.28344727	-0.13598633	-0.89501953	5.159668	0.18261719	0	0	0	0	0	0	0	0	0	0.94873047	0.051269531	0.28320313	0.12768555	0.028076172	0.12719727	0.046	37702.61	-0.006	173.94	0.046
416	417	417	Category E	-0.21582031	-0.27587891	-1.1398926	0.19335938	-0.067138672	0.44921875	10.97	0.046	30/10/2017	30	10	2017	23:49:47	85787	0	23	49	47	11	0.051269531	3.4659668	-0.28271484	-0.13574219	-0.89501953	10.785645	0.28955078	0	0	0	0	0	0	0	0	0	0.94848633	0.051513672	0.45141602	0.066894531	-0.13989258	-0.24462891	0.046	37702.61	-0.006	173.94	0.047
417	418	418	Category E	-0.20385742	-0.071777344	-0.94799805	0.20483398	-0.063964844	0.44824219	4.79	0.047	30/10/2017	30	10	2017	23:49:47	85787	0.1	23	49	47	11	0.051269531	3.4659668	-0.28198242	-0.13574219	-0.89501953	11.754639	0.11376953	0	0	0	0	0	0	0	0	0	0.94824219	0.051757813	0.19482422	0.078125	0.063964844	-0.052734375	0.046	37702.61	-0.005	143.54	0.047
418	419	419	Category E	-0.15576172	-0.10791016	-0.81591797	0.23291016	-0.044189453	0.43334961	11.07	0.047	30/10/2017	30	10	2017	23:49:47	85787	0.2	23	49	47	11	0.051269531	3.4659668	-0.28076172	-0.13574219	-0.89550781	11.886963	0.15087891	0	0	0	0	0	0	0	0	0	0.94824219	0.051757813	0.23266602	0.125	0.027832031	0.079589844	0.046	37702.61	-0.005	143.54	0.047
419	420	420	Category E	-0.46777344	-0.13183594	-0.85180664	0.25610352	-0.014892578	0.42138672	10.2	0.047	30/10/2017	30	10	2017	23:49:47	85787	0.3	23	49	47	11	0.051269531	3.4659668	-0.2800293	-0.13598633	-0.89501953	15.123535	0.19262695	0	0	0	0	0	0	0	0	0	0.94750977	0.052490234	0.23510742	-0.1875	0.004150391	0.043212891	0.046	37702.61	-0.005	143.54	0.047
420	421	421	Category E	-0.071777344	-0.19189453	-0.73193359	0.24487305	0.002685547	0.42749023	5.73	0.047	30/10/2017	30	10	2017	23:49:47	85787	0.4	23	49	47	11	0.051269531	3.4659668	-0.27880859	-0.13647461	-0.89526367	19.281006	0.26953125	0	0	0	0	0	0	0	0	0	0.94750977	0.052490234	0.42578125	0.20703125	-0.055175781	0.16333008	0.047	37675.43	-0.006	170.72	0.047
421	422	422	Category E	-0.095947266	-0.16796875	-1.1638184	0.26977539	0.004882813	0.41479492	10.76	0.047	30/10/2017	30	10	2017	23:49:47	85787	0.5	23	49	47	11	0.051269531	3.4659668	-0.27832031	-0.13623047	-0.89526367	21.834717	0.32592773	0	0	0	0	0	0	0	0	0	0.94750977	0.052490234	0.48242188	0.18237305	-0.031494141	-0.26831055	0.047	37675.43	-0.006	170.72	0.047
422	423	423	Category E	-0.059814453	-0.19189453	-0.75585938	0.26660156	0.038574219	0.40844727	9.35	0.047	30/10/2017	30	10	2017	23:49:47	85787	0.6	23	49	47	11	0.051269531	3.4659668	-0.27734375	-0.13696289	-0.89526367	21.644287	0.26416016	0	0	0	0	0	0	0	0	0	0.94726563	0.052734375	0.41186523	0.2175293	-0.0546875	0.1394043	0.047	37675.43	-0.006	170.72	0.047
423	424	424	Category E	-0.16796875	-0.16796875	-0.99584961	0.25878906	-0.02734375	0.41430664	13.62	0.047	30/10/2017	30	10	2017	23:49:47	85787	0.7	23	49	47	11	0.051269531	3.4659668	-0.27685547	-0.13769531	-0.89501953	22.339355	0.15136719	0	0	0	0	0	0	0	0	0	0.94702148	0.052978516	0.23999023	0.10888672	-0.030029297	-0.10058594	0.047	37675.43	-0.006	170.72	0.047
424	425	425	Category E	-0.2878418	-0.20385742	-0.94799805	0.26489258	-0.018554688	0.41821289	7.88	0.047	30/10/2017	30	10	2017	23:49:47	85787	0.8	23	49	47	11	0.051269531	3.4659668	-0.27685547	-0.13867188	-0.89501953	23.881592	0.084472656	0	0	0	0	0	0	0	0	0	0.94726563	0.052734375	0.12866211	-0.010742188	-0.064941406	-0.052734375	0.047	37675.43	-0.006	170.72	0.047
425	426	426	Category E	-0.16796875	-0.19189453	-0.83984375	0.25073242	-0.019775391	0.42553711	3.04	0.047	30/10/2017	30	10	2017	23:49:47	85787	0.9	23	49	47	11	0.051269531	3.4659668	-0.27612305	-0.13916016	-0.89550781	20.10083	0.13256836	0	0	0	0	0	0	0	0	0	0.94750977	0.052490234	0.21655273	0.1081543	-0.052490234	0.055664063	0.047	37675.43	-0.006	170.72	0.047
426	427	427	Category E	-0.35986328	-0.14379883	-1.223877	0.23388672	-0.026367188	0.4309082	5.24	0.047	30/10/2017	30	10	2017	23:49:48	85788	0	23	49	48	11	0.051269531	3.4659668	-0.27563477	-0.13964844	-0.89550781	14.32666	0.33862305	0	0	0	0	0	0	0	0	0	0.94750977	0.052490234	0.41625977	-0.083984375	-0.00390625	-0.328125	0.047	37675.43	-0.006	170.72	0.048
427	428	428	Category E	-0.25195313	-0.10791016	-0.86376953	0.27709961	-0.030761719	0.40625	7.22	0.048	30/10/2017	30	10	2017	23:49:48	85788	0.1	23	49	48	11	0.051269531	3.4659668	-0.27539063	-0.14086914	-0.89575195	14.044434	0.051757813	0	0	0	0	0	0	0	0	0	0.94775391	0.052246094	0.088623047	0.0234375	0.032958984	0.031982422	0.047	37675.43	-0.005	140.92	0.048
428	429	429	Category E	-0.10791016	-0.059814453	-0.87597656	0.29150391	-0.002685547	0.40039063	6.28	0.048	30/10/2017	30	10	2017	23:49:48	85788	0.2	23	49	48	11	0.051269531	3.4659668	-0.27734375	-0.14038086	-0.89404297	13.87793	0.18847656	0	0	0	0	0	0	0	0	0	0.9465332	0.053466797	0.26831055	0.16943359	0.080566406	0.018066406	0.047	37675.43	-0.005	140.92	0.048
429	430	430	Category E	-0.31176758	0	-1.0439453	0.30737305	0.002929688	0.37988281	7.67	0.048	30/10/2017	30	10	2017	23:49:48	85788	0.3	23	49	48	11	0.051269531	3.4659668	-0.27954102	-0.13916016	-0.89306641	9.9831543	0.20751953	0	0	0	0	0	0	0	0	0	0.94604492	0.053955078	0.32177734	-0.031982422	0.13916016	-0.15063477	0.046	37702.61	-0.004	113.74	0.048
430	431	431	Category E	-0.095947266	0.035888672	-0.80395508	0.28125	-0.013427734	0.3996582	4.08	0.048	30/10/2017	30	10	2017	23:49:48	85788	0.4	23	49	48	11	0.051269531	3.4659668	-0.28100586	-0.13842773	-0.89233398	1.4101563	0.26904297	0	0	0	0	0	0	0	0	0	0.94580078	0.054199219	0.44775391	0.18505859	0.17431641	0.088378906	0.044	37758.43	-0.002	57.92	0.048
431	432	432	Category L	-0.26391602	-0.083984375	-0.87597656	0.17578125	-0.15991211	0.4375	2.96	0.038	30/10/2017	30	10	2017	23:58:37	86317	0.7	23	58	37	11	0.051513672	3.4417969	-0.2824707	-0.13769531	-0.89282227	6.6433105	0.059326172	0	0	0	0	0	0	0	0	0	0.9465332	0.053466797	0.089111328	0.018554688	0.053710938	0.016845703	0.043	37787.12	-0.001	29.23	0.048
432	433	433	Category L	-0.2878418	-0.15576172	-0.91186523	0.17138672	-0.15527344	0.44067383	18.88	0.038	30/10/2017	30	10	2017	23:58:37	86317	0.8	23	58	37	11	0.051513672	3.4417969	-0.28417969	-0.13720703	-0.89355469	14.186768	0.026123047	0	0	0	0	0	0	0	0	0	0.94750977	0.052490234	0.040039063	-0.003417969	-0.018310547	-0.018066406	0.041	37846.15	0.001	-29.8	0.039
433	434	434	Category L	-0.27587891	-0.13183594	-0.93579102	0.171875	-0.16162109	0.43237305	10.57	0.038	30/10/2017	30	10	2017	23:58:37	86317	0.9	23	58	37	11	0.051513672	3.4417969	-0.28588867	-0.13696289	-0.89379883	27.005127	0.043212891	0	0	0	0	0	0	0	0	0	0.94848633	0.051513672	0.057128906	0.010009766	0.005126953	-0.041748047	0.04	37876.55	0.002	-60.2	0.039
434	435	435	Category L	-0.32397461	-0.10791016	-0.89990234	0.17456055	-0.15454102	0.4375	4.01	0.039	30/10/2017	30	10	2017	23:58:38	86318	0	23	58	38	11	0.051513672	3.4417969	-0.28540039	-0.13647461	-0.89306641	41.393066	0.048339844	0	0	0	0	0	0	0	0	0	0.94750977	0.052490234	0.073974609	-0.038330078	0.028564453	-0.006591797	0.038	37939.23	0.004	-122.88	0.039
435	436	436	Category L	-0.31176758	-0.095947266	-0.87597656	0.17504883	-0.15576172	0.43920898	3.87	0.039	30/10/2017	30	10	2017	23:58:38	86318	0.09	23	58	38	11	0.051513672	3.4417969	-0.28710938	-0.13720703	-0.89379883	48.566406	0.051025391	0	0	0	0	0	0	0	0	0	0.94873047	0.051269531	0.083496094	-0.024414063	0.041259766	0.017822266	0.038	37939.23	0.004	-122.88	0.039
436	437	437	Category L	-0.3359375	-0.13183594	-0.87597656	0.17211914	-0.15429688	0.43554688	7.1	0.039	30/10/2017	30	10	2017	23:58:38	86318	0.181	23	58	38	11	0.051513672	3.4417969	-0.2878418	-0.13769531	-0.89306641	51.260254	0.051269531	0	0	0	0	0	0	0	0	0	0.94824219	0.051757813	0.071044922	-0.047851563	0.005859375	0.017089844	0.038	37939.23	0.004	-122.88	0.039
437	438	438	Category L	-0.2878418	-0.10791016	-0.88793945	0.17211914	-0.1550293	0.44262695	6.57	0.039	30/10/2017	30	10	2017	23:58:38	86318	0.272	23	58	38	11	0.051513672	3.4417969	-0.29003906	-0.13793945	-0.88916016	53.925781	0.030273438	0	0	0	0	0	0	0	0	0	0.94555664	0.054443359	0.033935547	0.002197266	0.030029297	0.001220703	0.039	37907.57	0.004	-120.45	0.039
438	439	439	Category L	-0.29980469	-0.11987305	-0.91186523	0.17041016	-0.15356445	0.43554688	9.92	0.039	30/10/2017	30	10	2017	23:58:38	86318	0.363	23	58	38	11	0.051513672	3.4417969	-0.29150391	-0.13916016	-0.88818359	56.660156	0.031494141	0	0	0	0	0	0	0	0	0	0.94506836	0.054931641	0.051025391	-0.008056641	0.019287109	-0.023681641	0.039	37907.57	0.004	-120.45	0.039
439	440	440	Category L	-0.31176758	-0.13183594	-0.88793945	0.17602539	-0.15673828	0.43432617	15.91	0.039	30/10/2017	30	10	2017	23:58:38	86318	0.454	23	58	38	11	0.051513672	3.4417969	-0.29370117	-0.140625	-0.88916016	56.874512	0.019775391	0	0	0	0	0	0	0	0	0	0.94702148	0.052978516	0.027832031	-0.017822266	0.008789063	0.001220703	0.039	37907.57	0.004	-120.45	0.039
440	441	441	Category L	-0.3359375	-0.13183594	-0.88793945	0.17602539	-0.15991211	0.43432617	9.86	0.039	30/10/2017	30	10	2017	23:58:38	86318	0.545	23	58	38	11	0.051513672	3.4417969	-0.29516602	-0.14233398	-0.88867188	51.043945	0.041992188	0	0	0	0	0	0	0	0	0	0.94726563	0.052734375	0.052001953	-0.040527344	0.010498047	0.000732422	0.039	37907.57	0.004	-120.45	0.039
441	442	442	Category L	-0.3359375	-0.13183594	-0.87597656	0.17529297	-0.15429688	0.43554688	5.2	0.039	30/10/2017	30	10	2017	23:58:38	86318	0.636	23	58	38	11	0.051513672	3.4417969	-0.29638672	-0.14306641	-0.88842773	45.359619	0.04296875	0	0	0	0	0	0	0	0	0	0.94750977	0.052490234	0.063476563	-0.039306641	0.011230469	0.012451172	0.039	37907.57	0.004	-120.45	0.039
442	443	443	Category L	-0.31176758	-0.11987305	-0.85180664	0.17260742	-0.15820313	0.44091797	9.6	0.039	30/10/2017	30	10	2017	23:58:38	86318	0.727	23	58	38	11	0.051513672	3.4417969	-0.29858398	-0.14257813	-0.88964844	38.333984	0.046142578	0	0	0	0	0	0	0	0	0	0.94921875	0.05078125	0.073730469	-0.012939453	0.022705078	0.037841797	0.039	37907.57	0.004	-120.45	0.039
443	444	444	Category L	-0.34790039	-0.13183594	-0.86376953	0.17285156	-0.15429688	0.43334961	4.85	0.039	30/10/2017	30	10	2017	23:58:38	86318	0.818	23	58	38	11	0.051513672	3.4417969	-0.29980469	-0.14233398	-0.88623047	29.075928	0.053710938	0	0	0	0	0	0	0	0	0	0.94628906	0.053710938	0.080810547	-0.047851563	0.010498047	0.022460938	0.039	37907.57	0.004	-120.45	0.04
444	445	445	Category L	-0.31176758	-0.13183594	-0.88793945	0.17529297	-0.15258789	0.43554688	12.19	0.04	30/10/2017	30	10	2017	23:58:38	86318	0.909	23	58	38	11	0.051513672	3.4417969	-0.30224609	-0.13964844	-0.88574219	19.011719	0.012451172	0	0	0	0	0	0	0	0	0	0.94628906	0.053710938	0.019287109	-0.009277344	0.0078125	-0.001953125	0.039	37907.57	0.004	-120.45	0.04
445	446	446	Category L	-0.3359375	-0.13183594	-0.88793945	0.17529297	-0.15258789	0.43237305	9.26	0.04	30/10/2017	30	10	2017	23:58:39	86319	0	23	58	39	11	0.051513672	3.4417969	-0.30419922	-0.1394043	-0.88647461	11.229736	0.032470703	0	0	0	0	0	0	0	0	0	0.94750977	0.052490234	0.040527344	-0.031494141	0.007568359	-0.001220703	0.039	37907.57	0.004	-120.45	0.04
446	447	447	Category L	-0.3359375	-0.13183594	-0.86376953	0.18359375	-0.15209961	0.43212891	6.88	0.04	30/10/2017	30	10	2017	23:58:39	86319	0.111	23	58	39	11	0.051513672	3.4417969	-0.30615234	-0.13867188	-0.88598633	7.6120605	0.037597656	0	0	0	0	0	0	0	0	0	0.94750977	0.052490234	0.058837891	-0.029541016	0.006835938	0.022216797	0.039	37907.57	0.004	-120.45	0.04
447	448	448	Category L	-0.34790039	-0.14379883	-0.86376953	0.17797852	-0.15478516	0.43334961	10.26	0.04	30/10/2017	30	10	2017	23:58:39	86319	0.222	23	58	39	11	0.051513672	3.4417969	-0.30859375	-0.13989258	-0.88671875	4.3149414	0.045410156	0	0	0	0	0	0	0	0	0	0.94921875	0.05078125	0.065917969	-0.0390625	-0.003662109	0.022949219	0.04	37876.55	0.004	-118.12	0.04
448	449	449	Category L	-0.31176758	-0.11987305	-0.88793945	0.18017578	-0.15087891	0.43530273	18.26	0.04	30/10/2017	30	10	2017	23:58:39	86319	0.333	23	58	39	11	0.051513672	3.4417969	-0.31005859	-0.13989258	-0.88427734	1.782959	0.020263672	0	0	0	0	0	0	0	0	0	0.94750977	0.052490234	0.025146484	-0.001464844	0.020019531	-0.003417969	0.04	37876.55	0.004	-118.12	0.04
449	450	450	Category L	-0.34790039	-0.14379883	-0.89990234	0.17919922	-0.15649414	0.43334961	6.83	0.04	30/10/2017	30	10	2017	23:58:39	86319	0.444	23	58	39	11	0.051513672	3.4417969	-0.31201172	-0.13916016	-0.88378906	0.21191406	0.039306641	0	0	0	0	0	0	0	0	0	0.94750977	0.052490234	0.056152344	-0.035644531	-0.004394531	-0.015869141	0.04	37876.55	0.004	-118.12	0.04
450	451	451	Category L	-0.29980469	-0.13183594	-0.87597656	0.1784668	-0.15551758	0.43334961	5.18	0.04	30/10/2017	30	10	2017	23:58:39	86319	0.555	23	58	39	11	0.051513672	3.4417969	-0.31298828	-0.13891602	-0.88378906	0.21289063	0.016845703	0	0	0	0	0	0	0	0	0	0.94775391	0.052246094	0.028320313	0.013183594	0.007080078	0.0078125	0.04	37876.55	0.004	-118.12	0.04
451	452	452	Category L	-0.29980469	-0.15576172	-0.87597656	0.18359375	-0.14672852	0.43920898	17.93	0.04	30/10/2017	30	10	2017	23:58:39	86319	0.666	23	58	39	11	0.051513672	3.3966797	-0.31591797	-0.13818359	-0.8828125	0.78198242	0.024658203	0	0	0	0	0	0	0	0	0	0.94775391	0.052246094	0.040527344	0.016113281	-0.017333984	0.006835938	0.04	37876.55	0.004	-118.12	0.04
452	453	453	Category L	-0.34790039	-0.11987305	-0.87597656	0.1809082	-0.15478516	0.43041992	7.08	0.04	30/10/2017	30	10	2017	23:58:39	86319	0.777	23	58	39	11	0.051513672	3.3966797	-0.31762695	-0.13647461	-0.88330078	1.5698242	0.03515625	0	0	0	0	0	0	0	0	0	0.94873047	0.051269531	0.054199219	-0.030029297	0.016601563	0.007324219	0.04	37876.55	0.004	-118.12	0.04
453	454	454	Category L	-0.34790039	-0.13183594	-0.87597656	0.1875	-0.15283203	0.43017578	11.11	0.04	30/10/2017	30	10	2017	23:58:39	86319	0.888	23	58	39	11	0.051513672	3.3966797	-0.31884766	-0.13574219	-0.88012695	2.1125488	0.029541016	0	0	0	0	0	0	0	0	0	0.94580078	0.054199219	0.037109375	-0.028808594	0.00390625	0.004150391	0.04	37876.55	0.004	-118.12	0.041
454	455	455	Category L	-0.32397461	-0.13183594	-0.87597656	0.18017578	-0.15087891	0.43530273	3.27	0.041	30/10/2017	30	10	2017	23:58:40	86320	0	23	58	40	11	0.051513672	3.3966797	-0.32128906	-0.13476563	-0.88012695	2.6293945	0.005615234	0	0	0	0	0	0	0	0	0	0.9465332	0.053466797	0.009765625	-0.002441406	0.002929688	0.004150391	0.04	37876.55	0.004	-118.12	0.041
455	456	456	Category L	-0.29980469	-0.15576172	-0.86376953	0.18164063	-0.15698242	0.43432617	2.35	0.041	30/10/2017	30	10	2017	23:58:40	86320	0.1	23	58	40	11	0.051513672	3.3966797	-0.32202148	-0.1340332	-0.87841797	2.751709	0.034423828	0	0	0	0	0	0	0	0	0	0.9453125	0.0546875	0.058837891	0.022216797	-0.021484375	0.014648438	0.04	37876.55	0.004	-118.12	0.041
456	457	457	Category L	-0.29980469	-0.15576172	-0.86376953	0.18334961	-0.15307617	0.44335938	5.16	0.041	30/10/2017	30	10	2017	23:58:40	86320	0.2	23	58	40	11	0.051513672	3.3966797	-0.32519531	-0.1340332	-0.87963867	2.8591309	0.036865234	0	0	0	0	0	0	0	0	0	0.94750977	0.052490234	0.062744141	0.025390625	-0.021484375	0.015869141	0.04	37876.55	0.004	-118.12	0.041
457	458	458	Category L	-0.29980469	-0.13183594	-0.87597656	0.18359375	-0.15209961	0.43530273	3.81	0.041	30/10/2017	30	10	2017	23:58:40	86320	0.3	23	58	40	11	0.051513672	3.3966797	-0.32739258	-0.13256836	-0.87597656	2.8342285	0.027587891	0	0	0	0	0	0	0	0	0	0.94458008	0.055419922	0.028320313	0.027587891	0.000732422	0	0.041	37846.15	0.004	-115.88	0.041
458	459	459	Category L	-0.32397461	-0.14379883	-0.85180664	0.18823242	-0.15185547	0.43652344	4.45	0.041	30/10/2017	30	10	2017	23:58:40	86320	0.4	23	58	40	11	0.051513672	3.3966797	-0.32983398	-0.13330078	-0.87475586	2.5754395	0.025878906	0	0	0	0	0	0	0	0	0	0.94433594	0.055664063	0.039306641	0.005859375	-0.010253906	0.022949219	0.041	37846.15	0.004	-115.88	0.041
459	460	460	Category L	-0.32397461	-0.15576172	-0.87597656	0.18408203	-0.15527344	0.43310547	7.55	0.041	30/10/2017	30	10	2017	23:58:40	86320	0.5	23	58	40	11	0.051513672	3.3966797	-0.33300781	-0.13378906	-0.875	1.7348633	0.023681641	0	0	0	0	0	0	0	0	0	0.94580078	0.054199219	0.031738281	0.009033203	-0.021728516	-0.000732422	0.041	37846.15	0.004	-115.88	0.041
460	461	461	Category L	-0.3359375	-0.14379883	-0.86376953	0.18505859	-0.15527344	0.43212891	9.87	0.041	30/10/2017	30	10	2017	23:58:40	86320	0.6	23	58	40	11	0.051513672	3.3966797	-0.33178711	-0.13476563	-0.87451172	0.96826172	0.014404297	0	0	0	0	0	0	0	0	0	0.94506836	0.054931641	0.0234375	-0.00390625	-0.008789063	0.010742188	0.041	37846.15	0.004	-115.88	0.041
461	462	462	Category L	-0.32397461	-0.15576172	-0.87597656	0.18408203	-0.15405273	0.43115234	10.55	0.041	30/10/2017	30	10	2017	23:58:40	86320	0.7	23	58	40	11	0.051513672	3.3966797	-0.33642578	-0.13452148	-0.87548828	0.29858398	0.024658203	0	0	0	0	0	0	0	0	0	0.94775391	0.052246094	0.033935547	0.012451172	-0.020996094	-0.000244141	0.041	37846.15	0.005	-143.54	0.041
462	463	463	Category L	-0.32397461	-0.16796875	-0.85180664	0.18359375	-0.1496582	0.4362793	6.93	0.041	30/10/2017	30	10	2017	23:58:40	86320	0.8	23	58	40	11	0.051513672	3.3966797	-0.34106445	-0.13452148	-0.87182617	0.03515625	0.042480469	0	0	0	0	0	0	0	0	0	0.94580078	0.054199219	0.070556641	0.017089844	-0.033203125	0.020019531	0.041	37846.15	0.005	-143.54	0.041
463	464	464	Category L	-0.3359375	-0.14379883	-0.87597656	0.18701172	-0.14575195	0.43115234	11.3	0.041	30/10/2017	30	10	2017	23:58:40	86320	0.9	23	58	40	11	0.051513672	3.3966797	-0.34521484	-0.13378906	-0.87133789	0.11914063	0.014404297	0	0	0	0	0	0	0	0	0	0.94677734	0.053222656	0.023681641	0.009277344	-0.009765625	-0.004394531	0.041	37846.15	0.005	-143.54	0.042
464	465	465	Category L	-0.3359375	-0.11987305	-0.87597656	0.18188477	-0.14892578	0.42822266	12.71	0.042	30/10/2017	30	10	2017	23:58:41	86321	0	23	58	41	11	0.051513672	3.3966797	-0.34936523	-0.1328125	-0.86938477	0.15356445	0.020019531	0	0	0	0	0	0	0	0	0	0.94628906	0.053710938	0.033203125	0.013427734	0.012939453	-0.006347656	0.041	37846.15	0.005	-143.54	0.042
465	466	466	Category L	-0.34790039	-0.11987305	-0.89990234	0.18676758	-0.15039063	0.43310547	15.59	0.042	30/10/2017	30	10	2017	23:58:41	86321	0.1	23	58	41	11	0.051513672	3.3966797	-0.34887695	-0.13208008	-0.86889648	0.016845703	0.033203125	0	0	0	0	0	0	0	0	0	0.94555664	0.054443359	0.044433594	0.000976563	0.012207031	-0.030761719	0.041	37846.15	0.006	-170.72	0.042
466	467	467	Category L	-0.32397461	-0.13183594	-0.87597656	0.19018555	-0.15039063	0.43115234	12.33	0.042	30/10/2017	30	10	2017	23:58:41	86321	0.2	23	58	41	11	0.051513672	3.3966797	-0.35131836	-0.13061523	-0.86791992	0.8371582	0.028320313	0	0	0	0	0	0	0	0	0	0.94555664	0.054443359	0.036132813	0.02734375	-0.000976563	-0.0078125	0.041	37846.15	0.006	-170.72	0.042
467	468	468	Category L	-0.35986328	-0.13183594	-0.86376953	0.18969727	-0.15283203	0.43530273	7.51	0.042	30/10/2017	30	10	2017	23:58:41	86321	0.3	23	58	41	11	0.051513672	3.3966797	-0.35424805	-0.12719727	-0.86108398	1.7363281	0.007568359	0	0	0	0	0	0	0	0	0	0.93994141	0.060058594	0.012451172	-0.005371094	-0.004394531	-0.002441406	0.042	37816.35	0.005	-140.92	0.042
468	469	469	Category L	-0.40795898	-0.10791016	-0.86376953	0.19018555	-0.15039063	0.43017578	6.41	0.042	30/10/2017	30	10	2017	23:58:41	86321	0.4	23	58	41	11	0.051513672	3.3966797	-0.35742188	-0.12597656	-0.86157227	1.215332	0.053466797	0	0	0	0	0	0	0	0	0	0.94116211	0.058837891	0.070800781	-0.050292969	0.018066406	-0.001953125	0.042	37816.35	0.005	-140.92	0.042
469	470	470	Category L	-0.38378906	-0.13183594	-0.86376953	0.20141602	-0.14746094	0.42700195	10.36	0.042	30/10/2017	30	10	2017	23:58:41	86321	0.5	23	58	41	11	0.051513672	3.3966797	-0.36303711	-0.12353516	-0.86279297	0.22192383	0.022216797	0	0	0	0	0	0	0	0	0	0.9440918	0.055908203	0.029541016	-0.020507813	-0.008056641	-0.000732422	0.042	37816.35	0.005	-140.92	0.042
470	471	471	Category L	-0.32397461	-0.13183594	-0.86376953	0.20141602	-0.15136719	0.4309082	8.72	0.042	30/10/2017	30	10	2017	23:58:41	86321	0.6	23	58	41	11	0.051513672	3.3966797	-0.36376953	-0.12182617	-0.86108398	1.0427246	0.041015625	0	0	0	0	0	0	0	0	0	0.94262695	0.057373047	0.052246094	0.039794922	-0.009765625	-0.002441406	0.042	37816.35	0.005	-140.92	0.042
471	472	472	Category L	-0.35986328	-0.15576172	-0.88793945	0.22045898	-0.14990234	0.41967773	9.62	0.042	30/10/2017	30	10	2017	23:58:41	86321	0.7	23	58	41	11	0.051513672	3.3966797	-0.36767578	-0.12353516	-0.86083984	2.2780762	0.042480469	0	0	0	0	0	0	0	0	0	0.94433594	0.055664063	0.066894531	0.0078125	-0.031982422	-0.026855469	0.042	37816.35	0.005	-140.92	0.042
472	473	473	Category L	-0.39599609	-0.15576172	-0.85180664	0.2355957	-0.1394043	0.41015625	7.02	0.042	30/10/2017	30	10	2017	23:58:41	86321	0.8	23	58	41	11	0.051513672	3.3966797	-0.37182617	-0.12133789	-0.86083984	4.3327637	0.042724609	0	0	0	0	0	0	0	0	0	0.94555664	0.054443359	0.067382813	-0.023925781	-0.034179688	0.009033203	0.042	37816.35	0.005	-140.92	0.042
473	474	474	Category L	-0.35986328	-0.13183594	-0.85180664	0.24291992	-0.14282227	0.40185547	3.69	0.042	30/10/2017	30	10	2017	23:58:41	86321	0.9	23	58	41	11	0.051513672	3.3966797	-0.375	-0.12060547	-0.85913086	6.0307617	0.020263672	0	0	0	0	0	0	0	0	0	0.9453125	0.0546875	0.033935547	0.015136719	-0.010986328	0.007324219	0.042	37816.35	0.005	-140.92	0.043
474	475	475	Category L	-0.37182617	-0.13183594	-0.83984375	0.23974609	-0.13500977	0.40258789	7.8	0.043	30/10/2017	30	10	2017	23:58:42	86322	0	23	58	42	11	0.051513672	3.3966797	-0.37768555	-0.12182617	-0.85571289	6.2480469	0.01953125	0	0	0	0	0	0	0	0	0	0.94335938	0.056640625	0.031738281	0.005859375	-0.009765625	0.015869141	0.042	37816.35	0.005	-140.92	0.043
475	476	476	Category L	-0.38378906	-0.13183594	-0.86376953	0.24414063	-0.13305664	0.40600586	12.54	0.043	30/10/2017	30	10	2017	23:58:42	86322	0.1	23	58	42	11	0.051513672	3.3966797	-0.38110352	-0.12255859	-0.85620117	6.0180664	0.011962891	0	0	0	0	0	0	0	0	0	0.9453125	0.0546875	0.018798828	-0.002441406	-0.009033203	-0.007324219	0.042	37816.35	0.006	-167.63	0.043
476	477	477	Category L	-0.40795898	-0.17993164	-0.85180664	0.2434082	-0.13989258	0.40600586	3.67	0.043	30/10/2017	30	10	2017	23:58:42	86322	0.2	23	58	42	11	0.051513672	3.3966797	-0.38476563	-0.1237793	-0.85498047	7.2768555	0.060546875	0	0	0	0	0	0	0	0	0	0.94580078	0.054199219	0.08203125	-0.022949219	-0.055908203	0.003173828	0.042	37816.35	0.006	-167.63	0.043
477	478	478	Category L	-0.38378906	-0.14379883	-0.83984375	0.24438477	-0.14208984	0.40380859	7.83	0.043	30/10/2017	30	10	2017	23:58:42	86322	0.3	23	58	42	11	0.051513672	3.3966797	-0.38818359	-0.12475586	-0.85400391	7.8583984	0.024169922	0	0	0	0	0	0	0	0	0	0.94628906	0.053710938	0.037597656	0.004394531	-0.018798828	0.014160156	0.043	37787.12	0.005	-138.4	0.043
478	479	479	Category L	-0.39599609	-0.15576172	-0.86376953	0.23706055	-0.13916016	0.40478516	6.2	0.043	30/10/2017	30	10	2017	23:58:42	86322	0.4	23	58	42	11	0.051513672	3.3966797	-0.39160156	-0.12597656	-0.85253906	6.9963379	0.031982422	0	0	0	0	0	0	0	0	0	0.94677734	0.053222656	0.044921875	-0.004150391	-0.029541016	-0.010986328	0.043	37787.12	0.005	-138.4	0.043
479	480	480	Category L	-0.43188477	-0.15576172	-0.83984375	0.24560547	-0.13793945	0.40673828	10.37	0.043	30/10/2017	30	10	2017	23:58:42	86322	0.5	23	58	42	11	0.051513672	3.3966797	-0.39501953	-0.12695313	-0.85083008	6.026123	0.047851563	0	0	0	0	0	0	0	0	0	0.94677734	0.053222656	0.076416016	-0.036621094	-0.028564453	0.010986328	0.043	37787.12	0.005	-138.4	0.043
480	481	481	Category L	-0.38378906	-0.16796875	-0.85180664	0.2421875	-0.14135742	0.40209961	6.33	0.043	30/10/2017	30	10	2017	23:58:42	86322	0.6	23	58	42	11	0.051513672	3.3966797	-0.39868164	-0.12792969	-0.84960938	5.9123535	0.042724609	0	0	0	0	0	0	0	0	0	0.94726563	0.052734375	0.056884766	0.014892578	-0.039794922	-0.001953125	0.043	37787.12	0.005	-138.4	0.043
481	482	482	Category L	-0.41992188	-0.095947266	-0.87597656	0.24780273	-0.1394043	0.40478516	12.35	0.043	30/10/2017	30	10	2017	23:58:42	86322	0.7	23	58	42	11	0.051513672	3.3966797	-0.40112305	-0.12866211	-0.84936523	5.2792969	0.045898438	0	0	0	0	0	0	0	0	0	0.94799805	0.052001953	0.077880859	-0.018554688	0.032714844	-0.026367188	0.043	37787.12	0.005	-138.4	0.043
482	483	483	Category L	-0.40795898	-0.095947266	-0.86376953	0.2421875	-0.13891602	0.4050293	12.15	0.043	30/10/2017	30	10	2017	23:58:42	86322	0.8	23	58	42	11	0.051513672	3.3966797	-0.40161133	-0.12939453	-0.84838867	3.4643555	0.037109375	0	0	0	0	0	0	0	0	0	0.94750977	0.052490234	0.0546875	-0.006103516	0.033447266	-0.015136719	0.043	37787.12	0.005	-138.4	0.043
483	484	484	Category L	-0.41992188	-0.15576172	-0.85180664	0.25805664	-0.13891602	0.39990234	18	0.043	30/10/2017	30	10	2017	23:58:42	86322	0.9	23	58	42	11	0.051513672	3.3966797	-0.40234375	-0.13134766	-0.84838867	1.9443359	0.030029297	0	0	0	0	0	0	0	0	0	0.94799805	0.052001953	0.045166016	-0.017333984	-0.024169922	-0.003173828	0.043	37787.12	0.005	-138.4	0.044
484	485	485	Category L	-0.38378906	-0.13183594	-0.85180664	0.25	-0.14086914	0.39990234	5.7	0.044	30/10/2017	30	10	2017	23:58:43	86323	0	23	58	43	11	0.051513672	3.3966797	-0.40258789	-0.13305664	-0.84887695	1.4604492	0.019042969	0	0	0	0	0	0	0	0	0	0.94897461	0.051025391	0.022705078	0.018798828	0.001220703	-0.002685547	0.043	37787.12	0.005	-138.4	0.044
485	486	486	Category L	-0.43188477	-0.13183594	-0.83984375	0.24707031	-0.14208984	0.40087891	5.59	0.044	30/10/2017	30	10	2017	23:58:43	86323	0.1	23	58	43	11	0.051513672	3.3966797	-0.40209961	-0.13134766	-0.84643555	1.4296875	0.030273438	0	0	0	0	0	0	0	0	0	0.94628906	0.053710938	0.036376953	-0.029541016	-0.000244141	0.006591797	0.043	37787.12	0.006	-164.67	0.044
486	487	487	Category L	-0.39599609	-0.15576172	-0.85180664	0.24707031	-0.14086914	0.39990234	7.01	0.044	30/10/2017	30	10	2017	23:58:43	86323	0.2	23	58	43	11	0.051513672	3.3966797	-0.40405273	-0.13085938	-0.84594727	0.36328125	0.026611328	0	0	0	0	0	0	0	0	0	0.9465332	0.053466797	0.038574219	0.008056641	-0.024658203	-0.005615234	0.043	37787.12	0.006	-164.67	0.044
487	488	488	Category L	-0.40795898	-0.14379883	-0.85180664	0.2434082	-0.14208984	0.39794922	6.9	0.044	30/10/2017	30	10	2017	23:58:43	86323	0.3	23	58	43	11	0.051513672	3.3966797	-0.40405273	-0.13232422	-0.84667969	0.050292969	0.012695313	0	0	0	0	0	0	0	0	0	0.94775391	0.052246094	0.019775391	-0.003662109	-0.011230469	-0.004882813	0.044	37758.43	0.005	-135.98	0.044
488	489	489	Category L	-0.40795898	-0.13183594	-0.80395508	0.24121094	-0.14453125	0.40014648	17.43	0.044	30/10/2017	30	10	2017	23:58:43	86323	0.4	23	58	43	11	0.051513672	3.3966797	-0.40405273	-0.13085938	-0.84716797	0.10986328	0.043212891	0	0	0	0	0	0	0	0	0	0.94775391	0.052246094	0.047607422	-0.003662109	-0.000732422	0.043212891	0.044	37758.43	0.005	-135.98	0.044
489	490	490	Category L	-0.43188477	-0.15576172	-0.87597656	0.24658203	-0.1484375	0.39697266	4.01	0.044	30/10/2017	30	10	2017	23:58:43	86323	0.5	23	58	43	11	0.051513672	3.4289062	-0.40332031	-0.13110352	-0.84667969	0.53735352	0.047363281	0	0	0	0	0	0	0	0	0	0.94702148	0.052978516	0.08203125	-0.028320313	-0.024414063	-0.029052734	0.044	37758.43	0.005	-135.98	0.044
490	491	491	Category L	-0.43188477	-0.14379883	-0.86376953	0.25024414	-0.14257813	0.39672852	7.91	0.044	30/10/2017	30	10	2017	23:58:43	86323	0.6	23	58	43	11	0.051513672	3.4289062	-0.40161133	-0.13183594	-0.84692383	0.76123047	0.036376953	0	0	0	0	0	0	0	0	0	0.9465332	0.053466797	0.05859375	-0.030029297	-0.01171875	-0.016601563	0.044	37758.43	0.005	-135.98	0.044
491	492	492	Category L	-0.41992188	-0.13183594	-0.81591797	0.25170898	-0.1394043	0.39868164	16.55	0.044	30/10/2017	30	10	2017	23:58:43	86323	0.7	23	58	43	11	0.051513672	3.4289062	-0.40332031	-0.13134766	-0.84643555	0.68188477	0.034667969	0	0	0	0	0	0	0	0	0	0.94677734	0.053222656	0.047607422	-0.016357422	-0.000244141	0.030517578	0.044	37758.43	0.005	-135.98	0.044
492	493	493	Category L	-0.39599609	-0.11987305	-0.83984375	0.25	-0.14306641	0.39672852	9.95	0.044	30/10/2017	30	10	2017	23:58:43	86323	0.8	23	58	43	11	0.051513672	3.4289062	-0.40356445	-0.1315918	-0.84619141	0.066894531	0.015380859	0	0	0	0	0	0	0	0	0	0.94677734	0.053222656	0.025878906	0.007568359	0.01171875	0.006347656	0.044	37758.43	0.005	-135.98	0.044
493	494	494	Category L	-0.39599609	-0.15576172	-0.83984375	0.25170898	-0.14233398	0.39672852	12.6	0.044	30/10/2017	30	10	2017	23:58:43	86323	0.9	23	58	43	11	0.051513672	3.4289062	-0.40234375	-0.13110352	-0.84863281	1.4924316	0.026855469	0	0	0	0	0	0	0	0	0	0.94848633	0.051513672	0.039794922	0.006347656	-0.024414063	0.008789063	0.044	37758.43	0.005	-135.98	0.045
494	495	495	Category L	-0.38378906	-0.095947266	-0.82788086	0.25756836	-0.13964844	0.39575195	8.96	0.045	30/10/2017	30	10	2017	23:58:44	86324	0	23	58	44	11	0.051513672	3.4289062	-0.40014648	-0.13183594	-0.84814453	3.793457	0.044433594	0	0	0	0	0	0	0	0	0	0.94702148	0.052978516	0.072753906	0.016357422	0.035888672	0.020263672	0.044	37758.43	0.005	-135.98	0.045
495	496	496	Category L	-0.39599609	-0.11987305	-0.86376953	0.24951172	-0.1394043	0.39355469	4.81	0.045	30/10/2017	30	10	2017	23:58:44	86324	0.1	23	58	44	11	0.051513672	3.4289062	-0.39990234	-0.13183594	-0.84741211	6.9299316	0.020507813	0	0	0	0	0	0	0	0	0	0.94628906	0.053710938	0.032226563	0.00390625	0.011962891	-0.016113281	0.044	37758.43	0.006	-161.82	0.045
496	497	497	Category L	-0.39599609	-0.14379883	-0.83984375	0.24707031	-0.14038086	0.39868164	7.31	0.045	30/10/2017	30	10	2017	23:58:44	86324	0.2	23	58	44	11	0.051513672	3.4289062	-0.39990234	-0.13110352	-0.84716797	11.036865	0.014892578	0	0	0	0	0	0	0	0	0	0.94580078	0.054199219	0.023681641	0.00390625	-0.012451172	0.007324219	0.044	37758.43	0.006	-161.82	0.045
497	498	498	Category L	-0.40795898	-0.14379883	-0.85180664	0.25341797	-0.14233398	0.40380859	8.81	0.045	30/10/2017	30	10	2017	23:58:44	86324	0.3	23	58	44	11	0.051513672	3.4289062	-0.40014648	-0.13110352	-0.84667969	15.057861	0.015380859	0	0	0	0	0	0	0	0	0	0.94580078	0.054199219	0.024902344	-0.007568359	-0.012451172	-0.004882813	0.045	37730.27	0.005	-133.66	0.045
498	499	499	Category L	-0.39599609	-0.13183594	-0.83984375	0.25219727	-0.14501953	0.39477539	12.48	0.045	30/10/2017	30	10	2017	23:58:44	86324	0.4	23	58	44	11	0.051513672	3.4289062	-0.40014648	-0.13085938	-0.84570313	18.970215	0.007324219	0	0	0	0	0	0	0	0	0	0.94482422	0.055175781	0.010986328	0.004150391	-0.000732422	0.005859375	0.045	37730.27	0.005	-133.66	0.046
499	500	500	Category E	-0.38378906	-0.21582031	-0.80395508	0.37158203	-0.008544922	0.31640625	7.01	0.046	30/10/2017	30	10	2017	23:58:45	86325	0.7	23	58	45	11	0.051513672	3.4289062	-0.39916992	-0.13037109	-0.8449707	22.307861	0.095947266	0	0	0	0	0	0	0	0	0	0.94360352	0.056396484	0.1418457	0.015380859	-0.085205078	0.041015625	0.045	37730.27	0.005	-133.66	0.046
500	501	501	Category E	-0.44384766	-0.16796875	-0.82788086	0.37817383	-0.018066406	0.3137207	5.69	0.046	30/10/2017	30	10	2017	23:58:45	86325	0.8	23	58	45	11	0.051513672	3.4289062	-0.39941406	-0.12866211	-0.84472656	25.387695	0.061523438	0	0	0	0	0	0	0	0	0	0.94335938	0.056640625	0.1003418	-0.044189453	-0.0390625	0.016845703	0.045	37730.27	0.005	-133.66	0.046
501	502	502	Category E	-0.46777344	-0.17993164	-0.86376953	0.3737793	-0.031005859	0.31298828	8.44	0.046	30/10/2017	30	10	2017	23:58:45	86325	0.9	23	58	45	11	0.051513672	3.4289062	-0.39746094	-0.12866211	-0.84863281	28.180664	0.087890625	0	0	0	0	0	0	0	0	0	0.94580078	0.054199219	0.13623047	-0.070068359	-0.051025391	-0.014892578	0.046	37702.61	0.004	-106	0.047
502	503	503	Category E	-0.38378906	-0.11987305	-0.7199707	0.38061523	-0.039794922	0.30957031	9.5	0.047	30/10/2017	30	10	2017	23:58:46	86326	0	23	58	46	11	0.051513672	3.4289062	-0.39575195	-0.12719727	-0.85107422	31.094482	0.13183594	0	0	0	0	0	0	0	0	0	0.94726563	0.052734375	0.15087891	0.011962891	0.007324219	0.13110352	0.046	37702.61	0.004	-106	0.047
503	504	504	Category E	-0.50390625	-0.10791016	-0.82788086	0.36914063	-0.075439453	0.31860352	5.08	0.047	30/10/2017	30	10	2017	23:58:46	86326	0.1	23	58	46	11	0.051513672	3.4289062	-0.39404297	-0.12670898	-0.84936523	32.769775	0.11328125	0	0	0	0	0	0	0	0	0	0.94482422	0.055175781	0.14990234	-0.10961914	0.018798828	0.021484375	0.046	37702.61	0.004	-106	0.047
504	505	505	Category E	-0.25195313	-0.14379883	-0.91186523	0.36499023	-0.084228516	0.3215332	13.89	0.047	30/10/2017	30	10	2017	23:58:46	86326	0.2	23	58	46	11	0.051513672	3.4289062	-0.39477539	-0.12646484	-0.84838867	33.547119	0.15722656	0	0	0	0	0	0	0	0	0	0.94433594	0.055664063	0.22338867	0.14282227	-0.017089844	-0.063232422	0.046	37702.61	0.004	-106	0.047
505	506	506	Category E	-0.34790039	-0.071777344	-0.76782227	0.3684082	-0.087402344	0.31225586	13.1	0.047	30/10/2017	30	10	2017	23:58:46	86326	0.3	23	58	46	11	0.051513672	3.4289062	-0.39477539	-0.12475586	-0.84887695	33.047119	0.10766602	0	0	0	0	0	0	0	0	0	0.94458008	0.055419922	0.18115234	0.046875	0.052978516	0.081054688	0.047	37675.43	0.004	-104.24	0.047
506	507	507	Category E	-0.59985352	0.14379883	-0.68383789	0.37426758	-0.11669922	0.30566406	8.21	0.047	30/10/2017	30	10	2017	23:58:46	86326	0.4	23	58	46	11	0.051513672	3.4289062	-0.39355469	-0.12475586	-0.84716797	31.750488	0.37597656	0	0	0	0	0	0	0	0	0	0.94262695	0.057373047	0.63818359	-0.20605469	0.26855469	0.16333008	0.047	37675.43	0.004	-104.24	0.047
507	508	508	Category E	-0.50390625	-0.023925781	-0.88793945	0.34936523	-0.17480469	0.30664063	3.96	0.047	30/10/2017	30	10	2017	23:58:46	86326	0.5	23	58	46	11	0.051513672	3.4289062	-0.39453125	-0.12426758	-0.84960938	31.814453	0.15332031	0	0	0	0	0	0	0	0	0	0.94506836	0.054931641	0.24780273	-0.10913086	0.1003418	-0.038085938	0.047	37675.43	0.004	-104.24	0.047
508	509	509	Category E	-0.55175781	0.13183594	-0.97192383	0.37548828	-0.16723633	0.27172852	8.84	0.047	30/10/2017	30	10	2017	23:58:46	86326	0.6	23	58	46	11	0.051513672	3.4289062	-0.39404297	-0.12329102	-0.8515625	29.64209	0.32324219	0	0	0	0	0	0	0	0	0	0.9465332	0.053466797	0.53295898	-0.1574707	0.25512695	-0.12011719	0.047	37675.43	0.004	-104.24	0.047
509	510	510	Category E	-0.38378906	0.14379883	-0.91186523	0.39233398	-0.14697266	0.27001953	15.64	0.047	30/10/2017	30	10	2017	23:58:46	86326	0.7	23	58	46	11	0.051513672	3.4289062	-0.39282227	-0.12646484	-0.85107422	27.253662	0.27709961	0	0	0	0	0	0	0	0	0	0.94580078	0.054199219	0.34033203	0.009033203	0.27026367	-0.060546875	0.047	37675.43	0.004	-104.24	0.047
510	511	511	Category E	-0.40795898	-0.095947266	-0.79199219	0.3972168	-0.10888672	0.27783203	19.33	0.047	30/10/2017	30	10	2017	23:58:46	86326	0.8	23	58	46	11	0.051513672	3.4289062	-0.39306641	-0.12768555	-0.8503418	25.425537	0.068115234	0	0	0	0	0	0	0	0	0	0.94555664	0.054443359	0.10498047	-0.014648438	0.031738281	0.058349609	0.047	37675.43	0.004	-104.24	0.047
511	512	512	Category E	-0.59985352	0.095947266	-0.87597656	0.36914063	-0.042480469	0.32177734	8.89	0.047	30/10/2017	30	10	2017	23:58:46	86326	0.9	23	58	46	11	0.051513672	3.4289062	-0.39355469	-0.12744141	-0.84960938	22.287598	0.30517578	0	0	0	0	0	0	0	0	0	0.94482422	0.055175781	0.45605469	-0.20605469	0.22338867	-0.026123047	0.047	37675.43	0.004	-104.24	0.048
512	513	513	Category E	-0.53979492	-0.10791016	-0.77978516	0.3515625	-0.023925781	0.33813477	4.43	0.048	30/10/2017	30	10	2017	23:58:47	86327	0	23	58	47	11	0.051513672	3.4289062	-0.39550781	-0.12719727	-0.84863281	19.462402	0.16064453	0	0	0	0	0	0	0	0	0	0.94482422	0.055175781	0.23217773	-0.14404297	0.019287109	0.068847656	0.047	37675.43	0.004	-104.24	0.048
513	514	514	Category E	-0.49194336	-0.2277832	-0.64794922	0.3659668	-0.004394531	0.33227539	4.77	0.048	30/10/2017	30	10	2017	23:58:47	86327	0.1	23	58	47	11	0.051513672	3.4289062	-0.39599609	-0.12573242	-0.84619141	16.109131	0.24267578	0	0	0	0	0	0	0	0	0	0.94262695	0.057373047	0.39599609	-0.095703125	-0.10180664	0.19824219	0.047	37675.43	0.004	-104.24	0.048
514	515	515	Category E	-0.59985352	-0.16796875	-0.94799805	0.38574219	0.040283203	0.3034668	8.84	0.048	30/10/2017	30	10	2017	23:58:47	86327	0.2	23	58	47	11	0.051513672	3.4289062	-0.39794922	-0.12573242	-0.84863281	13.732666	0.22875977	0	0	0	0	0	0	0	0	0	0.94580078	0.054199219	0.34301758	-0.20166016	-0.041992188	-0.099121094	0.047	37675.43	0.004	-104.24	0.048
515	516	516	Category E	-0.59985352	-0.19189453	-0.76782227	0.40185547	0.053222656	0.27758789	5.85	0.048	30/10/2017	30	10	2017	23:58:47	86327	0.3	23	58	47	11	0.051757813	3.4659668	-0.39770508	-0.12573242	-0.84741211	12.817627	0.22680664	0	0	0	0	0	0	0	0	0	0.94458008	0.055419922	0.34765625	-0.2019043	-0.065917969	0.079589844	0.048	37648.72	0.004	-102.55	0.048
516	517	517	Category E	-0.59985352	-0.20385742	-0.80395508	0.44702148	0.049316406	0.23022461	9.58	0.048	30/10/2017	30	10	2017	23:58:47	86327	0.4	23	58	47	11	0.051757813	3.4659668	-0.39672852	-0.12548828	-0.84570313	11.916504	0.22143555	0	0	0	0	0	0	0	0	0	0.94262695	0.057373047	0.32324219	-0.20288086	-0.078125	0.041748047	0.048	37648.72	0.004	-102.55	0.048
517	518	518	Category E	-0.56396484	-0.20385742	-0.77978516	0.45239258	0.032226563	0.20117188	25.68	0.048	30/10/2017	30	10	2017	23:58:47	86327	0.5	23	58	47	11	0.051757813	3.4659668	-0.39599609	-0.12451172	-0.84545898	11.265869	0.19677734	0	0	0	0	0	0	0	0	0	0.94189453	0.058105469	0.3125	-0.16772461	-0.079101563	0.065673828	0.048	37648.72	0.004	-102.55	0.048
518	519	519	Category E	-0.57592773	-0.20385742	-0.76782227	0.47192383	0.034667969	0.18774414	3.33	0.048	30/10/2017	30	10	2017	23:58:47	86327	0.6	23	58	47	11	0.051757813	3.4659668	-0.3972168	-0.1237793	-0.84570313	11.603271	0.21044922	0	0	0	0	0	0	0	0	0	0.94238281	0.057617188	0.33642578	-0.1784668	-0.079833984	0.077880859	0.048	37648.72	0.004	-102.55	0.048
519	520	520	Category E	-0.59985352	-0.20385742	-0.79199219	0.44897461	0.024658203	0.21240234	4.46	0.048	30/10/2017	30	10	2017	23:58:47	86327	0.7	23	58	47	11	0.051757813	3.4659668	-0.39648438	-0.12280273	-0.8449707	11.305664	0.22509766	0	0	0	0	0	0	0	0	0	0.94140625	0.05859375	0.3371582	-0.203125	-0.080810547	0.052978516	0.048	37648.72	0.004	-102.55	0.048
520	521	521	Category E	-0.52783203	-0.19189453	-0.86376953	0.43725586	0.028564453	0.24389648	5.67	0.048	30/10/2017	30	10	2017	23:58:47	86327	0.8	23	58	47	11	0.051757813	3.4659668	-0.39599609	-0.12255859	-0.84423828	9.9436035	0.14990234	0	0	0	0	0	0	0	0	0	0.94067383	0.059326172	0.2199707	-0.1315918	-0.069091797	-0.019287109	0.048	37648.72	0.004	-102.55	0.048
521	522	522	Category E	-0.38378906	-0.19189453	-0.80395508	0.40625	0.028320313	0.27490234	2.37	0.048	30/10/2017	30	10	2017	23:58:47	86327	0.9	23	58	47	11	0.051757813	3.4659668	-0.3972168	-0.12182617	-0.84570313	9.2832031	0.082519531	0	0	0	0	0	0	0	0	0	0.94238281	0.057617188	0.12524414	0.013427734	-0.069824219	0.041748047	0.048	37648.72	0.004	-102.55	0.049
522	523	523	Category E	-0.37182617	-0.27587891	-0.83984375	0.39453125	0.014892578	0.29467773	8.92	0.049	30/10/2017	30	10	2017	23:58:48	86328	0	23	58	48	11	0.051757813	3.4659668	-0.39624023	-0.12255859	-0.84594727	8.8728027	0.1550293	0	0	0	0	0	0	0	0	0	0.94213867	0.057861328	0.18359375	0.024414063	-0.15307617	0.006103516	0.048	37648.72	0.004	-102.55	0.049
523	524	524	Category E	-0.35986328	-0.26391602	-0.91186523	0.37133789	0.000488281	0.32641602	11.74	0.049	30/10/2017	30	10	2017	23:58:48	86328	0.1	23	58	48	11	0.051757813	3.4659668	-0.39672852	-0.12353516	-0.8449707	10.362305	0.15966797	0	0	0	0	0	0	0	0	0	0.94165039	0.058349609	0.24389648	0.036865234	-0.14013672	-0.066650391	0.048	37648.72	0.004	-102.55	0.049
524	525	525	Category E	-0.2878418	0	-0.68383789	0.29956055	0.012207031	0.38378906	11.65	0.049	30/10/2017	30	10	2017	23:58:48	86328	0.2	23	58	48	11	0.051757813	3.4659668	-0.39794922	-0.12329102	-0.8449707	9.0795898	0.23095703	0	0	0	0	0	0	0	0	0	0.94213867	0.057861328	0.39477539	0.11010742	0.12329102	0.16113281	0.048	37648.72	0.004	-102.55	0.049
525	526	526	Category E	-0.47998047	-0.095947266	-0.85180664	0.32617188	-0.0078125	0.36474609	4.46	0.049	30/10/2017	30	10	2017	23:58:48	86328	0.3	23	58	48	11	0.051757813	3.4659668	-0.3984375	-0.12402344	-0.84423828	8.0651855	0.086425781	0	0	0	0	0	0	0	0	0	0.94189453	0.058105469	0.11694336	-0.081298828	0.028076172	-0.007324219	0.049	37622.45	0.004	-100.91	0.049
526	527	527	Category E	-0.34790039	-0.25195313	-0.93579102	0.3190918	0.018798828	0.36352539	8.88	0.049	30/10/2017	30	10	2017	23:58:48	86328	0.4	23	58	48	11	0.051757813	3.4659668	-0.39868164	-0.12451172	-0.84521484	8.8806152	0.1640625	0	0	0	0	0	0	0	0	0	0.94287109	0.057128906	0.26855469	0.05078125	-0.12719727	-0.090332031	0.049	37622.45	0.004	-100.91	0.049
527	528	528	Category E	-0.34790039	-0.023925781	-0.88793945	0.31982422	0.018798828	0.37451172	9.32	0.049	30/10/2017	30	10	2017	23:58:48	86328	0.5	23	58	48	11	0.051757813	3.4659668	-0.39868164	-0.12475586	-0.84570313	7.6794434	0.12060547	0	0	0	0	0	0	0	0	0	0.94335938	0.056640625	0.1940918	0.05078125	0.10083008	-0.041992188	0.049	37622.45	0.004	-100.91	0.049
528	529	529	Category E	-0.23999023	-0.14379883	-0.86376953	0.32104492	0.046875	0.36914063	7.48	0.049	30/10/2017	30	10	2017	23:58:48	86328	0.6	23	58	48	11	0.051757813	3.4659668	-0.39868164	-0.12524414	-0.84521484	7.1789551	0.16088867	0	0	0	0	0	0	0	0	0	0.94311523	0.056884766	0.19555664	0.15869141	-0.018310547	-0.018310547	0.049	37622.45	0.004	-100.91	0.049
529	530	530	Category E	-0.21582031	-0.19189453	-0.91186523	0.33081055	0.079101563	0.35522461	6.06	0.049	30/10/2017	30	10	2017	23:58:48	86328	0.7	23	58	48	11	0.051757813	3.4659668	-0.39819336	-0.12573242	-0.84521484	7.0070801	0.20507813	0	0	0	0	0	0	0	0	0	0.94287109	0.057128906	0.31494141	0.18237305	-0.065917969	-0.06640625	0.049	37622.45	0.004	-100.91	0.049
530	531	531	Category E	-0.43188477	-0.095947266	-0.83984375	0.3125	0.10400391	0.35644531	9.42	0.049	30/10/2017	30	10	2017	23:58:48	86328	0.8	23	58	48	11	0.051757813	3.4659668	-0.39794922	-0.12597656	-0.84570313	9.7207031	0.045410156	0	0	0	0	0	0	0	0	0	0.94311523	0.056884766	0.069824219	-0.033691406	0.030029297	0.005859375	0.049	37622.45	0.004	-100.91	0.049
531	532	532	Category E	-0.32397461	-0.17993164	-0.85180664	0.32910156	0.083496094	0.36523438	4.29	0.049	30/10/2017	30	10	2017	23:58:48	86328	0.9	23	58	48	11	0.051757813	3.4659668	-0.39746094	-0.12646484	-0.84545898	12.470459	0.091064453	0	0	0	0	0	0	0	0	0	0.94287109	0.057128906	0.13330078	0.073486328	-0.053222656	-0.006103516	0.049	37622.45	0.004	-100.91	0.05
532	533	533	Category E	-0.23999023	-0.083984375	-1.079834	0.30883789	0.092529297	0.36450195	3.18	0.05	30/10/2017	30	10	2017	23:58:49	86329	0	23	58	49	11	0.051757813	3.4659668	-0.40087891	-0.12597656	-0.84375	12.692383	0.28857422	0	0	0	0	0	0	0	0	0	0.94262695	0.057373047	0.43896484	0.16088867	0.041992188	-0.23583984	0.049	37622.45	0.004	-100.91	0.05
533	534	534	Category E	-0.17993164	-0.17993164	-0.82788086	0.31640625	0.084716797	0.36254883	8.47	0.05	30/10/2017	30	10	2017	23:58:49	86329	0.1	23	58	49	11	0.051757813	3.4659668	-0.40698242	-0.12670898	-0.84301758	13.008057	0.23364258	0	0	0	0	0	0	0	0	0	0.94458008	0.055419922	0.29541016	0.22705078	-0.052978516	0.015136719	0.049	37622.45	0.004	-100.91	0.05
534	535	535	Category E	-0.31176758	-0.13183594	-0.81591797	0.30541992	0.093017578	0.36865234	1.77	0.05	30/10/2017	30	10	2017	23:58:49	86329	0.2	23	58	49	11	0.051757813	3.4659668	-0.40722656	-0.12695313	-0.84326172	13.949463	0.099365234	0	0	0	0	0	0	0	0	0	0.94506836	0.054931641	0.12768555	0.095458984	-0.004638672	0.02734375	0.049	37622.45	0.004	-100.91	0.05
535	536	536	Category E	-0.2878418	-0.10791016	-0.83984375	0.28417969	0.084716797	0.38842773	9.26	0.05	30/10/2017	30	10	2017	23:58:49	86329	0.3	23	58	49	11	0.051757813	3.4659668	-0.40600586	-0.12963867	-0.84399414	12.878418	0.12011719	0	0	0	0	0	0	0	0	0	0.94555664	0.054443359	0.14428711	0.11816406	0.021728516	0.004150391	0.05	37596.61	0.004	-99.33	0.05
536	537	537	Category E	-0.32397461	-0.15576172	-0.83984375	0.30078125	0.075927734	0.37280273	8.52	0.05	30/10/2017	30	10	2017	23:58:49	86329	0.4	23	58	49	11	0.051757813	3.4659668	-0.40576172	-0.13110352	-0.84619141	9.6269531	0.085449219	0	0	0	0	0	0	0	0	0	0.94750977	0.052490234	0.11279297	0.081787109	-0.024414063	0.006347656	0.05	37596.61	0.004	-99.33	0.05
537	538	538	Category E	-0.29980469	-0.10791016	-0.79199219	0.33056641	0.069335938	0.359375	7.18	0.05	30/10/2017	30	10	2017	23:58:49	86329	0.5	23	58	49	11	0.051757813	3.4659668	-0.40527344	-0.12988281	-0.84594727	8.0837402	0.12060547	0	0	0	0	0	0	0	0	0	0.94726563	0.052734375	0.18188477	0.10546875	0.021972656	0.053955078	0.05	37596.61	0.004	-99.33	0.05
538	539	539	Category E	-0.23999023	-0.10791016	-0.79199219	0.32666016	0.059326172	0.35864258	5.45	0.05	30/10/2017	30	10	2017	23:58:49	86329	0.6	23	58	49	11	0.051757813	3.4659668	-0.40429688	-0.12988281	-0.8449707	7.1010742	0.17407227	0	0	0	0	0	0	0	0	0	0.94580078	0.054199219	0.23974609	0.16430664	0.021972656	0.052978516	0.05	37596.61	0.004	-99.33	0.05
539	540	540	Category E	-0.35986328	-0.011962891	-0.86376953	0.32910156	0.026611328	0.36621094	16.75	0.05	30/10/2017	30	10	2017	23:58:49	86329	0.7	23	58	49	11	0.051757813	3.4659668	-0.40478516	-0.13037109	-0.84521484	6.253418	0.12792969	0	0	0	0	0	0	0	0	0	0.94628906	0.053710938	0.18188477	0.044921875	0.1184082	-0.018310547	0.05	37596.61	0.004	-99.33	0.05
540	541	541	Category E	-0.16796875	-0.15576172	-1.1638184	0.33105469	0.014648438	0.37036133	6.88	0.05	30/10/2017	30	10	2017	23:58:49	86329	0.8	23	58	49	11	0.051757813	3.4659668	-0.40454102	-0.12963867	-0.84570313	3.6691895	0.3972168	0	0	0	0	0	0	0	0	0	0.9465332	0.053466797	0.58081055	0.23657227	-0.025878906	-0.31787109	0.05	37596.61	0.004	-99.33	0.05
541	542	542	Category E	-0.19189453	-0.035888672	-1.079834	0.33691406	0.016601563	0.34985352	8.3	0.05	30/10/2017	30	10	2017	23:58:49	86329	0.9	23	58	49	11	0.051757813	3.4659668	-0.40307617	-0.12963867	-0.84399414	1.4641113	0.33007813	0	0	0	0	0	0	0	0	0	0.94433594	0.055664063	0.54077148	0.21118164	0.09375	-0.2355957	0.05	37596.61	0.004	-99.33	0.051
542	543	543	Category E	-0.19189453	-0.11987305	-0.70776367	0.32006836	0.038085938	0.36499023	11.21	0.051	30/10/2017	30	10	2017	23:58:50	86330	0	23	58	50	11	0.051757813	3.4659668	-0.40283203	-0.12915039	-0.84399414	2.635498	0.2512207	0	0	0	0	0	0	0	0	0	0.9440918	0.055908203	0.35644531	0.2109375	0.009277344	0.13623047	0.05	37596.61	0.004	-99.33	0.051
543	544	544	Category E	-0.38378906	-0.11987305	-0.80395508	0.29638672	0.068603516	0.37817383	10.33	0.051	30/10/2017	30	10	2017	23:58:50	86330	0.1	23	58	50	11	0.051757813	3.4659668	-0.40136719	-0.12963867	-0.84692383	0.58642578	0.047607422	0	0	0	0	0	0	0	0	0	0.94628906	0.053710938	0.070556641	0.017578125	0.009765625	0.04296875	0.05	37596.61	0.004	-99.33	0.051
544	545	545	Category E	-0.3359375	0.011962891	-0.91186523	0.28979492	0.099365234	0.37768555	6.73	0.051	30/10/2017	30	10	2017	23:58:50	86330	0.2	23	58	50	11	0.051757813	3.4659668	-0.39868164	-0.13085938	-0.84863281	0.60693359	0.16845703	0	0	0	0	0	0	0	0	0	0.94677734	0.053222656	0.26904297	0.062744141	0.14282227	-0.062988281	0.05	37596.61	0.004	-99.33	0.051
545	546	546	Category E	-0.25195313	-0.11987305	-0.76782227	0.32861328	0.086914063	0.35229492	8.97	0.051	30/10/2017	30	10	2017	23:58:50	86330	0.3	23	58	50	11	0.051757813	3.4659668	-0.39916992	-0.13183594	-0.84692383	0.18676758	0.16748047	0	0	0	0	0	0	0	0	0	0.94555664	0.054443359	0.23852539	0.1472168	0.011962891	0.079101563	0.051	37571.19	0.004	-97.81	0.051
546	547	547	Category E	-0.39599609	-0.095947266	-1.0678711	0.34814453	0.068359375	0.33886719	15.82	0.051	30/10/2017	30	10	2017	23:58:50	86330	0.4	23	58	50	11	0.051757813	3.4659668	-0.39868164	-0.13305664	-0.84716797	1.9821777	0.22363281	0	0	0	0	0	0	0	0	0	0.94580078	0.054199219	0.26049805	0.002685547	0.037109375	-0.22045898	0.051	37571.19	0.004	-97.81	0.051
547	548	548	Category E	-0.32397461	-0.059814453	-1.0197754	0.34790039	0.065917969	0.33691406	12.96	0.051	30/10/2017	30	10	2017	23:58:50	86330	0.5	23	58	50	11	0.051757813	3.4659668	-0.39526367	-0.13793945	-0.84863281	6.057373	0.20117188	0	0	0	0	0	0	0	0	0	0.94628906	0.053710938	0.32055664	0.071289063	0.078125	-0.17089844	0.051	37571.19	0.004	-97.81	0.051
548	549	549	Category E	-0.32397461	-0.35986328	-0.81591797	0.37915039	0.039794922	0.30761719	9.11	0.051	30/10/2017	30	10	2017	23:58:50	86330	0.6	23	58	50	11	0.051757813	3.4659668	-0.39355469	-0.13964844	-0.84765625	11.18335	0.23291016	0	0	0	0	0	0	0	0	0	0.94506836	0.054931641	0.3215332	0.069580078	-0.2199707	0.031738281	0.051	37571.19	0.004	-97.81	0.051
549	550	550	Category E	-0.39599609	-0.2277832	-0.81591797	0.36499023	0.009765625	0.33447266	5.83	0.051	30/10/2017	30	10	2017	23:58:50	86330	0.7	23	58	50	11	0.051757813	3.4659668	-0.39233398	-0.14208984	-0.84448242	15.125244	0.090332031	0	0	0	0	0	0	0	0	0	0.94189453	0.058105469	0.11767578	-0.003417969	-0.085449219	0.028564453	0.051	37571.19	0.004	-97.81	0.051
550	551	551	Category E	-0.35986328	-0.11987305	-0.79199219	0.34204102	-0.014160156	0.34912109	10.11	0.051	30/10/2017	30	10	2017	23:58:50	86330	0.8	23	58	50	11	0.051757813	3.4659668	-0.39404297	-0.14428711	-0.84326172	18.984375	0.06640625	0	0	0	0	0	0	0	0	0	0.94213867	0.057861328	0.11010742	0.034179688	0.024414063	0.051269531	0.051	37571.19	0.004	-97.81	0.051
551	552	552	Category E	-0.52783203	-0.11987305	-0.81591797	0.34912109	-0.033935547	0.34326172	15.8	0.051	30/10/2017	30	10	2017	23:58:50	86330	0.9	23	58	50	11	0.051757813	3.4659668	-0.39453125	-0.14501953	-0.84375	21.754395	0.13842773	0	0	0	0	0	0	0	0	0	0.94262695	0.057373047	0.1862793	-0.13305664	0.025146484	0.027832031	0.051	37571.19	0.004	-97.81	0.052
552	553	553	Category E	-0.41992188	-0.047851563	-0.65991211	0.34350586	-0.041015625	0.34936523	8.29	0.052	30/10/2017	30	10	2017	23:58:51	86331	0	23	58	51	11	0.051757813	3.4659668	-0.39282227	-0.14770508	-0.8425293	23.809814	0.20996094	0	0	0	0	0	0	0	0	0	0.94140625	0.05859375	0.30981445	-0.026855469	0.099853516	0.18261719	0.051	37571.19	0.004	-97.81	0.052
553	554	554	Category E	-0.51586914	-0.13183594	-1.0439453	0.3449707	-0.062255859	0.3425293	7.94	0.052	30/10/2017	30	10	2017	23:58:51	86331	0.1	23	58	51	11	0.051757813	3.4659668	-0.39208984	-0.14794922	-0.84301758	21.892578	0.23632813	0	0	0	0	0	0	0	0	0	0.94140625	0.05859375	0.34057617	-0.12353516	0.016113281	-0.20068359	0.051	37571.19	0.005	-121.37	0.052
554	555	555	Category E	-0.35986328	-0.13183594	-0.74389648	0.36621094	-0.03515625	0.33178711	5.5	0.052	30/10/2017	30	10	2017	23:58:51	86331	0.2	23	58	51	11	0.051757813	3.4659668	-0.39160156	-0.1472168	-0.84545898	19.336182	0.10766602	0	0	0	0	0	0	0	0	0	0.94335938	0.056640625	0.14892578	0.031738281	0.015380859	0.1015625	0.051	37571.19	0.005	-121.37	0.052
555	556	556	Category E	-0.29980469	-0.10791016	-0.73193359	0.36547852	-0.000976563	0.33764648	5.45	0.052	30/10/2017	30	10	2017	23:58:51	86331	0.3	23	58	51	11	0.051757813	3.4659668	-0.38964844	-0.14672852	-0.84399414	16.545654	0.14892578	0	0	0	0	0	0	0	0	0	0.94116211	0.058837891	0.2409668	0.08984375	0.038818359	0.11206055	0.052	37546.17	0.004	-96.35	0.052
556	557	557	Category E	-0.35986328	-0.10791016	-0.82788086	0.34814453	0.033203125	0.34423828	12.39	0.052	30/10/2017	30	10	2017	23:58:51	86331	0.4	23	58	51	11	0.051757813	3.4659668	-0.38769531	-0.14648438	-0.84448242	10.122803	0.050537109	0	0	0	0	0	0	0	0	0	0.94091797	0.059082031	0.083251953	0.027832031	0.038574219	0.016601563	0.052	37546.17	0.004	-96.35	0.052
557	558	558	Category E	-0.46777344	-0.083984375	-0.85180664	0.33398438	0.074951172	0.359375	11.51	0.052	30/10/2017	30	10	2017	23:58:51	86331	0.5	23	58	51	11	0.051757813	3.4659668	-0.38549805	-0.14575195	-0.84472656	3.4716797	0.10302734	0	0	0	0	0	0	0	0	0	0.93994141	0.060058594	0.15087891	-0.08203125	0.061767578	-0.006835938	0.052	37546.17	0.004	-96.35	0.052
558	559	559	Category E	-0.34790039	-0.071777344	-0.81591797	0.32373047	0.083740234	0.35327148	5.79	0.052	30/10/2017	30	10	2017	23:58:51	86331	0.6	23	58	51	11	0.051757813	3.4659668	-0.38427734	-0.14501953	-0.84521484	4.6530762	0.087158203	0	0	0	0	0	0	0	0	0	0.93994141	0.060058594	0.1394043	0.036376953	0.073242188	0.029296875	0.052	37546.17	0.004	-96.35	0.052
559	560	560	Category E	-0.39599609	-0.14379883	-0.77978516	0.33569336	0.086669922	0.35205078	1.55	0.052	30/10/2017	30	10	2017	23:58:51	86331	0.7	23	58	51	11	0.051757813	3.4659668	-0.38305664	-0.14428711	-0.84594727	11.787598	0.067626953	0	0	0	0	0	0	0	0	0	0.93994141	0.060058594	0.079833984	-0.012695313	0.000488281	0.066162109	0.052	37546.17	0.004	-96.35	0.052
560	561	561	Category E	-0.46777344	-0.095947266	-0.97192383	0.35083008	0.095458984	0.33447266	8.93	0.052	30/10/2017	30	10	2017	23:58:51	86331	0.8	23	58	51	11	0.051757813	3.4659668	-0.38110352	-0.14306641	-0.84643555	16.140137	0.15942383	0	0	0	0	0	0	0	0	0	0.93945313	0.060546875	0.2590332	-0.086425781	0.047119141	-0.12524414	0.052	37546.17	0.004	-96.35	0.052
561	562	562	Category E	-0.34790039	-0.16796875	-0.88793945	0.35546875	0.091064453	0.32348633	11.81	0.052	30/10/2017	30	10	2017	23:58:51	86331	0.9	23	58	51	11	0.051757813	3.4659668	-0.38012695	-0.14233398	-0.84594727	19.079834	0.05859375	0	0	0	0	0	0	0	0	0	0.93847656	0.061523438	0.099609375	0.032226563	-0.025390625	-0.041748047	0.052	37546.17	0.004	-96.35	0.053
562	563	563	Category E	-0.44384766	-0.16796875	-0.79199219	0.38525391	0.078857422	0.29589844	9.48	0.053	30/10/2017	30	10	2017	23:58:52	86332	0	23	58	52	11	0.051757813	3.4659668	-0.38110352	-0.1418457	-0.84643555	18.590088	0.086914063	0	0	0	0	0	0	0	0	0	0.93896484	0.061035156	0.14282227	-0.0625	-0.025878906	0.054443359	0.052	37546.17	0.005	-119.56	0.053
563	564	564	Category E	-0.51586914	-0.14379883	-0.85180664	0.38085938	0.057617188	0.3034668	2.99	0.053	30/10/2017	30	10	2017	23:58:52	86332	0.1	23	58	52	11	0.051757813	3.4659668	-0.38208008	-0.14038086	-0.84643555	15.517822	0.13378906	0	0	0	0	0	0	0	0	0	0.93920898	0.060791016	0.14233398	-0.13354492	-0.003173828	-0.005126953	0.052	37546.17	0.005	-119.56	0.053
564	565	565	Category E	-0.43188477	-0.17993164	-0.79199219	0.39086914	0.038085938	0.29833984	5.65	0.053	30/10/2017	30	10	2017	23:58:52	86332	0.2	23	58	52	11	0.051757813	3.4659668	-0.38305664	-0.13891602	-0.84521484	11.894531	0.083007813	0	0	0	0	0	0	0	0	0	0.93847656	0.061523438	0.14282227	-0.048583984	-0.040771484	0.053222656	0.052	37546.17	0.005	-119.56	0.053
565	566	566	Category E	-0.45581055	-0.17993164	-0.92382813	0.40258789	0.026611328	0.28320313	4.75	0.053	30/10/2017	30	10	2017	23:58:52	86332	0.3	23	58	52	11	0.051757813	3.4659668	-0.38500977	-0.14111328	-0.84692383	6.9265137	0.11132813	0	0	0	0	0	0	0	0	0	0.94091797	0.059082031	0.18603516	-0.070556641	-0.038574219	-0.076660156	0.053	37521.54	0.004	-94.93	0.053
566	567	567	Category E	-0.39599609	-0.17993164	-0.87597656	0.39355469	0.015869141	0.29150391	14.55	0.053	30/10/2017	30	10	2017	23:58:52	86332	0.4	23	58	52	11	0.051757813	3.4659668	-0.38452148	-0.14208984	-0.84619141	1.1643066	0.049072266	0	0	0	0	0	0	0	0	0	0.94042969	0.059570313	0.078613281	-0.011230469	-0.037597656	-0.029541016	0.053	37521.54	0.004	-94.93	0.053
567	568	568	Category E	-0.40795898	-0.17993164	-0.82788086	0.38989258	0.018554688	0.30151367	9.09	0.053	30/10/2017	30	10	2017	23:58:52	86332	0.5	23	58	52	11	0.051757813	3.4659668	-0.38549805	-0.14111328	-0.84472656	4.2451172	0.047851563	0	0	0	0	0	0	0	0	0	0.93920898	0.060791016	0.078125	-0.022216797	-0.038574219	0.016845703	0.053	37521.54	0.004	-94.93	0.053
568	569	569	Category E	-0.35986328	-0.15576172	-0.80395508	0.37695313	0.006103516	0.31420898	5.43	0.053	30/10/2017	30	10	2017	23:58:52	86332	0.6	23	58	52	11	0.051757813	3.4659668	-0.38696289	-0.14257813	-0.84399414	10.419434	0.050292969	0	0	0	0	0	0	0	0	0	0.93945313	0.060546875	0.080322266	0.027099609	-0.012939453	0.040039063	0.053	37521.54	0.004	-94.93	0.053
569	570	570	Category E	-0.41992188	-0.17993164	-0.91186523	0.36230469	-0.015136719	0.33056641	5.08	0.053	30/10/2017	30	10	2017	23:58:52	86332	0.7	23	58	52	11	0.051757813	3.4659668	-0.38964844	-0.14233398	-0.84375	17.984619	0.083251953	0	0	0	0	0	0	0	0	0	0.94018555	0.059814453	0.13549805	-0.030029297	-0.037353516	-0.067871094	0.053	37521.54	0.004	-94.93	0.053
570	571	571	Category E	-0.39599609	-0.17993164	-0.83984375	0.35864258	-0.023681641	0.33276367	5.3	0.053	30/10/2017	30	10	2017	23:58:52	86332	0.8	23	58	52	11	0.051757813	3.4659668	-0.39282227	-0.14160156	-0.8425293	30.50415	0.038330078	0	0	0	0	0	0	0	0	0	0.94042969	0.059570313	0.043945313	-0.002929688	-0.038085938	0.002685547	0.053	37521.54	0.004	-94.93	0.053
571	572	572	Category E	-0.68383789	-0.095947266	-0.671875	0.35864258	-0.041503906	0.33520508	3.92	0.053	30/10/2017	30	10	2017	23:58:52	86332	0.9	23	58	52	11	0.051757813	3.4659668	-0.39331055	-0.14233398	-0.84228516	37.110107	0.33984375	0	0	0	0	0	0	0	0	0	0.94042969	0.059570313	0.50732422	-0.2902832	0.046386719	0.17041016	0.053	37521.54	0.004	-94.93	0.054
572	573	573	Category E	-0.87597656	-0.17993164	-0.79199219	0.25634766	0.029052734	0.41772461	11.88	0.054	30/10/2017	30	10	2017	23:58:53	86333	0	23	58	53	11	0.051757813	3.4659668	-0.39477539	-0.14160156	-0.84228516	37.767334	0.48510742	0	0	0	0	0	0	0	0	0	0.94091797	0.059082031	0.56958008	-0.48095703	-0.038085938	0.050292969	0.053	37521.54	0.005	-117.81	0.054
573	574	574	Category E	-0.41992188	-0.17993164	-0.86376953	0.29199219	-0.048339844	0.39404297	2.49	0.054	30/10/2017	30	10	2017	23:58:53	86333	0.1	23	58	53	11	0.051757813	3.4659668	-0.3972168	-0.14208984	-0.83886719	37.034668	0.050292969	0	0	0	0	0	0	0	0	0	0.93896484	0.061035156	0.084960938	-0.022460938	-0.037597656	-0.024658203	0.053	37521.54	0.005	-117.81	0.054
574	575	575	Category E	-0.2878418	-0.31176758	-0.87597656	0.34472656	-0.024414063	0.34716797	14.18	0.054	30/10/2017	30	10	2017	23:58:53	86333	0.2	23	58	53	11	0.051757813	3.4659668	-0.40112305	-0.1418457	-0.83911133	33.755371	0.20727539	0	0	0	0	0	0	0	0	0	0.94091797	0.059082031	0.31958008	0.11328125	-0.16967773	-0.036621094	0.053	37521.54	0.005	-117.81	0.054
575	576	576	Category E	-0.37182617	-0.2277832	-1.0439453	0.37133789	-0.008789063	0.3215332	9.89	0.054	30/10/2017	30	10	2017	23:58:53	86333	0.3	23	58	53	11	0.051757813	3.4659668	-0.40283203	-0.14208984	-0.83911133	26.514893	0.22387695	0	0	0	0	0	0	0	0	0	0.94165039	0.058349609	0.32128906	0.031005859	-0.085449219	-0.20458984	0.054	37497.28	0.004	-93.55	0.054
576	577	577	Category E	-0.37182617	-0.059814453	-0.82788086	0.3527832	0.005371094	0.33666992	2.25	0.054	30/10/2017	30	10	2017	23:58:53	86333	0.4	23	58	53	11	0.051757813	3.4659668	-0.40454102	-0.14257813	-0.83935547	13.27417	0.08984375	0	0	0	0	0	0	0	0	0	0.94262695	0.057373047	0.12744141	0.032714844	0.082763672	0.011474609	0.054	37497.28	0.004	-93.55	0.054
577	578	578	Category E	-0.32397461	-0.14379883	-0.76782227	0.35839844	0.023925781	0.33544922	4.37	0.054	30/10/2017	30	10	2017	23:58:53	86333	0.5	23	58	53	11	0.051757813	3.4659668	-0.40649414	-0.14257813	-0.83911133	4.3540039	0.10913086	0	0	0	0	0	0	0	0	0	0.94335938	0.056640625	0.1550293	0.082519531	-0.000976563	0.071289063	0.054	37497.28	0.004	-93.55	0.054
578	579	579	Category E	-0.43188477	-0.16796875	-0.86376953	0.35107422	0.044677734	0.3371582	7.9	0.054	30/10/2017	30	10	2017	23:58:53	86333	0.6	23	58	53	11	0.051757813	3.4659668	-0.40844727	-0.14306641	-0.83935547	1.2792969	0.041503906	0	0	0	0	0	0	0	0	0	0.94458008	0.055419922	0.072021484	-0.023193359	-0.024658203	-0.024169922	0.054	37497.28	0.004	-93.55	0.054
579	580	580	Category E	-0.37182617	-0.14379883	-0.83984375	0.35888672	0.0546875	0.33520508	10.96	0.054	30/10/2017	30	10	2017	23:58:53	86333	0.7	23	58	53	11	0.051757813	3.4659668	-0.41113281	-0.14355469	-0.84008789	8.1464844	0.039306641	0	0	0	0	0	0	0	0	0	0.94628906	0.053710938	0.040039063	0.039306641	0	0.000244141	0.054	37497.28	0.004	-93.55	0.054
580	581	581	Category E	-0.31176758	-0.17993164	-0.68383789	0.37451172	0.062744141	0.32568359	6.27	0.054	30/10/2017	30	10	2017	23:58:53	86333	0.8	23	58	53	11	0.051757813	3.4659668	-0.41186523	-0.14550781	-0.83984375	20.205811	0.18847656	0	0	0	0	0	0	0	0	0	0.94677734	0.053222656	0.29052734	0.10009766	-0.034179688	0.15600586	0.054	37497.28	0.004	-93.55	0.054
581	582	582	Category E	-0.45581055	-0.13183594	-0.86376953	0.36547852	0.059082031	0.32885742	12.87	0.054	30/10/2017	30	10	2017	23:58:53	86333	0.9	23	58	53	11	0.051757813	3.4659668	-0.41503906	-0.14550781	-0.8359375	26.310059	0.051025391	0	0	0	0	0	0	0	0	0	0.94458008	0.055419922	0.08203125	-0.040527344	0.013671875	-0.027587891	0.054	37497.28	0.004	-93.55	0.055
582	583	583	Category E	-0.26391602	-0.16796875	-0.95996094	0.37109375	0.05859375	0.33569336	4.56	0.055	30/10/2017	30	10	2017	23:58:54	86334	0	23	58	54	11	0.051757813	3.4659668	-0.41796875	-0.14746094	-0.83276367	28.720459	0.20068359	0	0	0	0	0	0	0	0	0	0.94360352	0.056396484	0.30151367	0.15405273	-0.020263672	-0.12695313	0.054	37497.28	-0.005	125.17	0.055
583	584	584	Category E	-0.29980469	-0.20385742	-0.95996094	0.36401367	0.058349609	0.32495117	7.08	0.055	30/10/2017	30	10	2017	23:58:54	86334	0.1	23	58	54	11	0.051757813	3.4659668	-0.42041016	-0.14819336	-0.83496094	29.192871	0.18212891	0	0	0	0	0	0	0	0	0	0.9465332	0.053466797	0.30102539	0.12060547	-0.055419922	-0.12475586	0.054	37497.28	-0.014	379.27	0.055
584	585	585	Category E	-0.27587891	-0.2277832	-0.77978516	0.34570313	0.051757813	0.34838867	6.29	0.055	30/10/2017	30	10	2017	23:58:54	86334	0.2	23	58	54	11	0.051757813	3.4659668	-0.42089844	-0.14892578	-0.8359375	27.144775	0.17431641	0	0	0	0	0	0	0	0	0	0.94775391	0.052246094	0.2800293	0.14501953	-0.078613281	0.056152344	0.054	37497.28	-0.023	684.82	0.055
585	586	586	Category E	-0.32397461	-0.16796875	-0.79199219	0.33032227	0.035644531	0.35888672	8.47	0.055	30/10/2017	30	10	2017	23:58:54	86334	0.3	23	58	54	11	0.051757813	3.4659668	-0.42163086	-0.14892578	-0.83618164	21.800781	0.10888672	0	0	0	0	0	0	0	0	0	0.94824219	0.051757813	0.16088867	0.09765625	-0.018798828	0.044189453	0.055	37473.38	-0.033	1097.12	0.055
586	587	587	Category E	-0.32397461	-0.23999023	-0.79199219	0.30786133	0.023681641	0.37573242	4.45	0.055	30/10/2017	30	10	2017	23:58:54	86334	0.4	23	58	54	11	0.051757813	3.4659668	-0.42211914	-0.14990234	-0.83666992	10.115479	0.14038086	0	0	0	0	0	0	0	0	0	0.94921875	0.05078125	0.2331543	0.098144531	-0.08984375	0.044677734	0.055	37473.38	-0.042	1645.8	0.055
587	588	588	Category E	-0.37182617	-0.16796875	-0.81591797	0.34033203	0.018554688	0.35375977	12.36	0.055	30/10/2017	30	10	2017	23:58:54	86334	0.5	23	58	54	11	0.051757813	3.4659668	-0.42285156	-0.14819336	-0.8347168	3.9848633	0.057861328	0	0	0	0	0	0	0	0	0	0.94750977	0.052490234	0.089599609	0.051025391	-0.01953125	0.018798828	0.055	37473.38	-0.051	2692.75	0.055
588	589	589	Category E	-0.44384766	-0.047851563	-0.70776367	0.35229492	0.014892578	0.33862305	8.58	0.055	30/10/2017	30	10	2017	23:58:54	86334	0.6	23	58	54	11	0.051757813	3.4659668	-0.42285156	-0.14916992	-0.8347168	0.87988281	0.16381836	0	0	0	0	0	0	0	0	0	0.94750977	0.052490234	0.24926758	-0.020751953	0.10131836	0.12695313	0.055	37473.38	-0.051	2692.75	0.055
589	590	590	Category E	-0.51586914	-0.047851563	-0.82788086	0.35107422	-0.009765625	0.34301758	17.38	0.055	30/10/2017	30	10	2017	23:58:54	86334	0.7	23	58	54	11	0.051757813	3.4659668	-0.42236328	-0.14697266	-0.83813477	2.1191406	0.13647461	0	0	0	0	0	0	0	0	0	0.94995117	0.050048828	0.20288086	-0.093261719	0.099121094	0.010253906	0.055	37473.38	-0.051	2692.75	0.056
590	591	591	Category L	-0.44384766	-0.14379883	-0.81591797	0.39208984	0.000244141	0.30786133	13.68	0.056	30/10/2017	30	10	2017	23:58:55	86335	0.099	23	58	55	11	0.051025391	3.3966797	-0.41992188	-0.14697266	-0.83764648	3.6506348	0.032470703	0	0	0	0	0	0	0	0	0	0.94848633	0.051513672	0.048828125	-0.023681641	0.003173828	0.021728516	0.055	37473.38	-0.05	2512.13	0.056
591	592	592	Category L	-0.46777344	-0.13183594	-0.79199219	0.38671875	0	0.30712891	8.76	0.056	30/10/2017	30	10	2017	23:58:55	86335	0.199	23	58	55	11	0.051025391	3.3966797	-0.41894531	-0.14746094	-0.83789063	3.9599609	0.068603516	0	0	0	0	0	0	0	0	0	0.94824219	0.051757813	0.11010742	-0.048583984	0.015625	0.045898438	0.055	37473.38	-0.05	2512.13	0.056
592	593	593	Category L	-0.47998047	-0.11987305	-0.81591797	0.38574219	0.00390625	0.31518555	7	0.056	30/10/2017	30	10	2017	23:58:55	86335	0.3	23	58	55	11	0.051025391	3.3966797	-0.4152832	-0.14819336	-0.83813477	5.1152344	0.073730469	0	0	0	0	0	0	0	0	0	0.94702148	0.052978516	0.11523438	-0.064453125	0.028320313	0.022216797	0.055	37473.38	-0.05	2512.13	0.056
593	594	594	Category L	-0.45581055	-0.16796875	-0.83984375	0.39746094	0.010009766	0.3046875	10.2	0.056	30/10/2017	30	10	2017	23:58:55	86335	0.4	23	58	55	11	0.051025391	3.3966797	-0.41430664	-0.15014648	-0.84082031	6.1611328	0.044921875	0	0	0	0	0	0	0	0	0	0.94921875	0.05078125	0.060302734	-0.041259766	-0.017578125	0.000976563	0.056	37449.82	-0.051	2535.69	0.056
594	595	595	Category L	-0.44384766	-0.13183594	-0.82788086	0.38598633	0.009277344	0.30688477	10.6	0.056	30/10/2017	30	10	2017	23:58:55	86335	0.5	23	58	55	11	0.051025391	3.3966797	-0.41088867	-0.14868164	-0.83740234	5.7397461	0.038085938	0	0	0	0	0	0	0	0	0	0.94482422	0.055175781	0.059326172	-0.032714844	0.016845703	0.009521484	0.056	37449.82	-0.051	2535.69	0.056
595	596	596	Category L	-0.44384766	-0.16796875	-0.81591797	0.38720703	0.012207031	0.3046875	8.57	0.056	30/10/2017	30	10	2017	23:58:55	86335	0.6	23	58	55	11	0.051025391	3.3966797	-0.41162109	-0.1484375	-0.84033203	3.9250488	0.044921875	0	0	0	0	0	0	0	0	0	0.94750977	0.052490234	0.076171875	-0.032226563	-0.019287109	0.024414063	0.056	37449.82	-0.051	2535.69	0.056
596	597	597	Category L	-0.43188477	-0.15576172	-0.81591797	0.38598633	0.008544922	0.31201172	6.97	0.056	30/10/2017	30	10	2017	23:58:55	86335	0.7	23	58	55	11	0.051025391	3.3966797	-0.40966797	-0.14916992	-0.84570313	2.4846191	0.037597656	0	0	0	0	0	0	0	0	0	0.95141602	0.048583984	0.058349609	-0.021972656	-0.006347656	0.029785156	0.056	37449.82	-0.051	2535.69	0.056
597	598	598	Category L	-0.46777344	-0.14379883	-0.82788086	0.38842773	0.012207031	0.30175781	3.97	0.056	30/10/2017	30	10	2017	23:58:55	86335	0.8	23	58	55	11	0.051025391	3.3966797	-0.40722656	-0.14819336	-0.84643555	2.0683594	0.063232422	0	0	0	0	0	0	0	0	0	0.95092773	0.049072266	0.083496094	-0.060302734	0.004394531	0.018554688	0.056	37449.82	-0.051	2535.69	0.056
598	599	599	Category L	-0.46777344	-0.14379883	-0.82788086	0.38989258	0.004882813	0.30712891	6.29	0.056	30/10/2017	30	10	2017	23:58:55	86335	0.9	23	58	55	11	0.051025391	3.3966797	-0.40429688	-0.14868164	-0.84570313	1.2072754	0.065917969	0	0	0	0	0	0	0	0	0	0.94897461	0.051025391	0.086181641	-0.063232422	0.004882813	0.017822266	0.056	37449.82	-0.051	2535.69	0.057
599	600	600	Category L	-0.44384766	-0.095947266	-0.82788086	0.3828125	0.006347656	0.30615234	7.4	0.057	30/10/2017	30	10	2017	23:58:56	86336	0	23	58	56	11	0.051025391	3.3966797	-0.40283203	-0.1484375	-0.84570313	0.61962891	0.068847656	0	0	0	0	0	0	0	0	0	0.94848633	0.051513672	0.11108398	-0.040771484	0.052490234	0.017822266	0.056	37449.82	-0.051	2535.69	0.057
600	601	601	Category L	-0.45581055	-0.13183594	-0.82788086	0.38696289	0.006835938	0.30395508	4.06	0.057	30/10/2017	30	10	2017	23:58:56	86336	0.1	23	58	56	11	0.051025391	3.3966797	-0.39990234	-0.14892578	-0.84643555	0.5637207	0.061279297	0	0	0	0	0	0	0	0	0	0.94775391	0.052246094	0.091552734	-0.055664063	0.017089844	0.018554688	0.056	37449.82	-0.05	2382.31	0.057
601	602	602	Category L	-0.46777344	-0.15576172	-0.82788086	0.38500977	0.00390625	0.30493164	8.09	0.057	30/10/2017	30	10	2017	23:58:56	86336	0.2	23	58	56	11	0.051025391	3.3966797	-0.39575195	-0.15014648	-0.84448242	0.83105469	0.073974609	0	0	0	0	0	0	0	0	0	0.94458008	0.055419922	0.093994141	-0.071777344	-0.005371094	0.016601563	0.056	37449.82	-0.05	2382.31	0.057
602	603	603	Category L	-0.43188477	-0.15576172	-0.83984375	0.39575195	0.006835938	0.30273438	6.39	0.057	30/10/2017	30	10	2017	23:58:56	86336	0.3	23	58	56	11	0.051025391	3.3966797	-0.39355469	-0.1496582	-0.84838867	0.5793457	0.039550781	0	0	0	0	0	0	0	0	0	0.94702148	0.052978516	0.052734375	-0.038085938	-0.005859375	0.008544922	0.057	37426.61	-0.051	2405.52	0.057
603	604	604	Category L	-0.44384766	-0.15576172	-0.82788086	0.39282227	0.006591797	0.30371094	8.7	0.057	30/10/2017	30	10	2017	23:58:56	86336	0.4	23	58	56	11	0.051025391	3.3966797	-0.38891602	-0.15087891	-0.84985352	0.14160156	0.059082031	0	0	0	0	0	0	0	0	0	0.94702148	0.052978516	0.081542969	-0.0546875	-0.004638672	0.021972656	0.057	37426.61	-0.051	2405.52	0.057
604	605	605	Category L	-0.44384766	-0.17993164	-0.80395508	0.3972168	0.006835938	0.3046875	1.97	0.057	30/10/2017	30	10	2017	23:58:56	86336	0.5	23	58	56	11	0.051025391	3.3966797	-0.38476563	-0.15136719	-0.84960938	0.086914063	0.079589844	0	0	0	0	0	0	0	0	0	0.94482422	0.055175781	0.1328125	-0.058837891	-0.028320313	0.045654297	0.057	37426.61	-0.051	2405.52	0.057
605	606	606	Category L	-0.44384766	-0.16796875	-0.80395508	0.38476563	0.001220703	0.30493164	12.99	0.057	30/10/2017	30	10	2017	23:58:56	86336	0.6	23	58	56	11	0.051025391	3.3966797	-0.38183594	-0.15161133	-0.85058594	0.51953125	0.079101563	0	0	0	0	0	0	0	0	0	0.94458008	0.055419922	0.12475586	-0.061767578	-0.016113281	0.046630859	0.057	37426.61	-0.051	2405.52	0.057
606	607	607	Category L	-0.41992188	-0.16796875	-0.81591797	0.38916016	0.002441406	0.30371094	8.07	0.057	30/10/2017	30	10	2017	23:58:56	86336	0.7	23	58	56	11	0.051025391	3.3966797	-0.37841797	-0.15161133	-0.84960938	0.49682617	0.055664063	0	0	0	0	0	0	0	0	0	0.94238281	0.057617188	0.091308594	-0.041259766	-0.016113281	0.033691406	0.057	37426.61	-0.051	2405.52	0.057
607	608	608	Category L	-0.46777344	-0.14379883	-0.83984375	0.38916016	0.006591797	0.3059082	4.16	0.057	30/10/2017	30	10	2017	23:58:56	86336	0.8	23	58	56	11	0.051025391	3.3966797	-0.37548828	-0.15161133	-0.84814453	0.91503906	0.092773438	0	0	0	0	0	0	0	0	0	0.93994141	0.060058594	0.10839844	-0.092041016	0.0078125	0.008300781	0.057	37426.61	-0.051	2405.52	0.057
608	609	609	Category L	-0.46777344	-0.11987305	-0.82788086	0.3894043	0.005859375	0.30493164	20.06	0.057	30/10/2017	30	10	2017	23:58:56	86336	0.9	23	58	56	11	0.051025391	3.3966797	-0.37231445	-0.15039063	-0.85229492	1.3205566	0.10302734	0	0	0	0	0	0	0	0	0	0.94213867	0.057861328	0.15039063	-0.095214844	0.030517578	0.024414063	0.057	37426.61	-0.051	2405.52	0.058
609	610	610	Category L	-0.46777344	-0.14379883	-0.82788086	0.3894043	0.005859375	0.30493164	11.04	0.058	30/10/2017	30	10	2017	23:58:57	86337	0	23	58	57	11	0.051025391	3.3966797	-0.36987305	-0.15014648	-0.85375977	0.7265625	0.10131836	0	0	0	0	0	0	0	0	0	0.94262695	0.057373047	0.13012695	-0.09765625	0.006347656	0.025878906	0.057	37426.61	-0.051	2405.52	0.058
610	611	611	Category L	-0.46777344	-0.14379883	-0.81591797	0.39086914	0.008056641	0.30883789	9.54	0.058	30/10/2017	30	10	2017	23:58:57	86337	0.1	23	58	57	11	0.051025391	3.3966797	-0.36694336	-0.1484375	-0.85229492	0.21044922	0.10717773	0	0	0	0	0	0	0	0	0	0.93994141	0.060058594	0.1418457	-0.10058594	0.004638672	0.036376953	0.057	37426.61	-0.05	2271.63	0.058
611	612	612	Category L	-0.43188477	-0.11987305	-0.83984375	0.39086914	0.009033203	0.30688477	6.38	0.058	30/10/2017	30	10	2017	23:58:57	86337	0.2	23	58	57	11	0.051025391	3.3966797	-0.36474609	-0.1472168	-0.85253906	0.071777344	0.073242188	0	0	0	0	0	0	0	0	0	0.93896484	0.061035156	0.10693359	-0.066894531	0.02734375	0.012695313	0.057	37426.61	-0.05	2271.63	0.058
612	613	613	Category L	-0.44384766	-0.13183594	-0.81591797	0.38989258	0.005859375	0.30297852	12.27	0.058	30/10/2017	30	10	2017	23:58:57	86337	0.3	23	58	57	11	0.051025391	3.3966797	-0.35839844	-0.14746094	-0.85473633	0.041992188	0.094970703	0	0	0	0	0	0	0	0	0	0.93847656	0.061523438	0.13989258	-0.085205078	0.015625	0.038818359	0.058	37403.73	-0.051	2294.51	0.058
613	614	614	Category L	-0.47998047	-0.15576172	-0.85180664	0.39257813	0.003662109	0.30200195	7.17	0.058	30/10/2017	30	10	2017	23:58:57	86337	0.4	23	58	57	11	0.051025391	3.3966797	-0.35009766	-0.14746094	-0.85913086	0.56835938	0.13012695	0	0	0	0	0	0	0	0	0	0.93945313	0.060546875	0.14550781	-0.12963867	-0.008056641	0.007324219	0.058	37403.73	-0.051	2294.51	0.058
614	615	615	Category L	-0.45581055	-0.15576172	-0.81591797	0.38745117	0.005615234	0.3046875	8.75	0.058	30/10/2017	30	10	2017	23:58:57	86337	0.5	23	58	57	11	0.051025391	3.3966797	-0.34667969	-0.14868164	-0.85961914	1.3132324	0.11743164	0	0	0	0	0	0	0	0	0	0.9387207	0.061279297	0.15966797	-0.10888672	-0.006835938	0.043701172	0.058	37403.73	-0.051	2294.51	0.058
615	616	616	Category L	-0.43188477	-0.15576172	-0.85180664	0.39477539	0.004394531	0.30078125	7.65	0.058	30/10/2017	30	10	2017	23:58:57	86337	0.6	23	58	57	11	0.051025391	3.3966797	-0.34594727	-0.14746094	-0.8581543	1.0029297	0.086425781	0	0	0	0	0	0	0	0	0	0.93701172	0.062988281	0.10009766	-0.085693359	-0.008056641	0.006347656	0.058	37403.73	-0.051	2294.51	0.058
616	617	617	Category L	-0.47998047	-0.15576172	-0.82788086	0.39208984	-0.000488281	0.30200195	4.06	0.058	30/10/2017	30	10	2017	23:58:57	86337	0.7	23	58	57	11	0.051025391	3.3966797	-0.34448242	-0.14770508	-0.85522461	0.51293945	0.13818359	0	0	0	0	0	0	0	0	0	0.93383789	0.066162109	0.1706543	-0.13525391	-0.0078125	0.02734375	0.058	37403.73	-0.051	2294.51	0.058
617	618	618	Category L	-0.45581055	-0.14379883	-0.81591797	0.38720703	0.003417969	0.29956055	11.4	0.058	30/10/2017	30	10	2017	23:58:57	86337	0.8	23	58	57	11	0.051025391	3.3966797	-0.3449707	-0.14916992	-0.85595703	0.48071289	0.11791992	0	0	0	0	0	0	0	0	0	0.93481445	0.065185547	0.15625	-0.1105957	0.005371094	0.040039063	0.058	37403.73	-0.051	2294.51	0.058
618	619	619	Category L	-0.45581055	-0.13183594	-0.83984375	0.390625	0.002441406	0.3046875	5.26	0.058	30/10/2017	30	10	2017	23:58:57	86337	0.9	23	58	57	11	0.051025391	3.3966797	-0.3449707	-0.14941406	-0.85571289	0.62744141	0.11303711	0	0	0	0	0	0	0	0	0	0.93457031	0.065429688	0.14404297	-0.1105957	0.017578125	0.015869141	0.058	37403.73	-0.051	2294.51	0.059
619	620	620	Category L	-0.40795898	-0.16796875	-0.85180664	0.38452148	-0.000976563	0.30493164	9.95	0.059	30/10/2017	30	10	2017	23:58:58	86338	0	23	58	58	11	0.051025391	3.3966797	-0.34350586	-0.15039063	-0.85791016	0.32177734	0.066650391	0	0	0	0	0	0	0	0	0	0.9362793	0.063720703	0.087646484	-0.064208984	-0.017333984	0.006103516	0.058	37403.73	-0.05	2175.31	0.059
620	621	621	Category L	-0.43188477	-0.16796875	-0.83984375	0.3894043	0.006835938	0.30102539	5.45	0.059	30/10/2017	30	10	2017	23:58:58	86338	0.1	23	58	58	11	0.051025391	3.3966797	-0.34228516	-0.15087891	-0.85961914	0.24731445	0.093261719	0	0	0	0	0	0	0	0	0	0.9375	0.0625	0.1262207	-0.089355469	-0.016845703	0.019775391	0.058	37403.73	-0.05	2175.31	0.059
621	622	622	Category L	-0.41992188	-0.17993164	-0.83984375	0.3972168	0.002929688	0.296875	8.69	0.059	30/10/2017	30	10	2017	23:58:58	86338	0.2	23	58	58	11	0.051025391	3.3966797	-0.34106445	-0.14941406	-0.85961914	0.97436523	0.086425781	0	0	0	0	0	0	0	0	0	0.93676758	0.063232422	0.12866211	-0.078613281	-0.030273438	0.019775391	0.058	37403.73	-0.05	2175.31	0.059
622	623	623	Category L	-0.38378906	-0.17993164	-0.87597656	0.40625	0.010253906	0.29150391	6.53	0.059	30/10/2017	30	10	2017	23:58:58	86338	0.3	23	58	58	11	0.051025391	3.3966797	-0.34057617	-0.1496582	-0.85961914	3.2614746	0.054931641	0	0	0	0	0	0	0	0	0	0.93676758	0.063232422	0.089599609	-0.04296875	-0.030029297	-0.016113281	0.049	37622.45	-0.041	1956.59	0.059
623	624	624	Category L	-0.41992188	-0.17993164	-0.87597656	0.39672852	0.026367188	0.29443359	13.31	0.059	30/10/2017	30	10	2017	23:58:58	86338	0.4	23	58	58	11	0.051025391	3.3966797	-0.34130859	-0.14941406	-0.85839844	5.4277344	0.085693359	0	0	0	0	0	0	0	0	0	0.93603516	0.063964844	0.12597656	-0.078369141	-0.030273438	-0.017333984	0.04	37876.55	-0.032	1702.49	0.059
624	625	625	Category E	-0.39599609	0.011962891	-0.93579102	0.38916016	0.057373047	0.29516602	5.85	0.004	30/10/2017	30	10	2017	23:59:03	86343	0.7	23	59	3	11	0.052001953	3.4659668	-0.34033203	-0.14916992	-0.85644531	7.7817383	0.18774414	0	0	0	0	0	0	0	0	0	0.93383789	0.066162109	0.2956543	-0.055419922	0.16113281	-0.079101563	0.031	38182.1	-0.023	1396.94	0.059
625	626	626	Category E	-0.29980469	-0.20385742	-0.81591797	0.37963867	0.044433594	0.30761719	11.68	0.004	30/10/2017	30	10	2017	23:59:03	86343	0.8	23	59	3	11	0.052001953	3.4659668	-0.34130859	-0.14819336	-0.86157227	11.13916	0.083007813	0	0	0	0	0	0	0	0	0	0.9387207	0.061279297	0.14282227	0.041503906	-0.055419922	0.045654297	0.022	38570.5	-0.014	1008.54	0.005
626	627	627	Category E	-0.44384766	0.047851563	-0.91186523	0.36791992	0.043701172	0.33178711	16.88	0.004	30/10/2017	30	10	2017	23:59:03	86343	0.9	23	59	3	11	0.052001953	3.4659668	-0.33959961	-0.14916992	-0.86083984	12.883789	0.22851563	0	0	0	0	0	0	0	0	0	0.9375	0.0625	0.35180664	-0.10400391	0.19702148	-0.05078125	0.013	39119.18	-0.005	459.86	0.005
627	628	628	Category E	-0.3359375	-0.14379883	-1.0078125	0.36157227	0.061279297	0.33081055	7.38	0.005	30/10/2017	30	10	2017	23:59:04	86344	0	23	59	4	11	0.052001953	3.4659668	-0.33911133	-0.1484375	-0.86010742	13.363525	0.14746094	0	0	0	0	0	0	0	0	0	0.93652344	0.063476563	0.15576172	0.003173828	0.004638672	-0.14746094	0.004	40166.13	0.004	-587.09	0.005
628	629	629	Category E	-0.27587891	-0.17993164	-1.0917969	0.33666992	0.063232422	0.34912109	11.42	0.005	30/10/2017	30	10	2017	23:59:04	86344	0.1	23	59	4	11	0.052001953	3.4659668	-0.33959961	-0.14892578	-0.859375	11.543945	0.24267578	0	0	0	0	0	0	0	0	0	0.93603516	0.063964844	0.3269043	0.063720703	-0.030761719	-0.23217773	0.004	40166.13	0.004	-587.09	0.005
629	630	630	Category E	-0.20385742	-0.2277832	-0.77978516	0.34326172	0.072509766	0.34619141	9.17	0.005	30/10/2017	30	10	2017	23:59:04	86344	0.2	23	59	4	11	0.052001953	3.4659668	-0.3371582	-0.15087891	-0.859375	9.7927246	0.17333984	0	0	0	0	0	0	0	0	0	0.93554688	0.064453125	0.29003906	0.13330078	-0.076660156	0.079589844	0.004	40166.13	0.005	-694.78	0.005
630	631	631	Category E	-0.2878418	-0.15576172	-0.80395508	0.32202148	0.052490234	0.36816406	14.53	0.005	30/10/2017	30	10	2017	23:59:04	86344	0.3	23	59	4	11	0.052001953	3.4659668	-0.33764648	-0.15209961	-0.86425781	7.0761719	0.078369141	0	0	0	0	0	0	0	0	0	0.94042969	0.059570313	0.11376953	0.049804688	-0.003417969	0.060302734	0.005	39985.51	0.004	-514.16	0.005
631	632	632	Category E	-0.23999023	-0.19189453	-0.83984375	0.30639648	0.054199219	0.37719727	7.05	0.005	30/10/2017	30	10	2017	23:59:04	86344	0.4	23	59	4	11	0.052001953	3.4659668	-0.33691406	-0.15136719	-0.8659668	4.6855469	0.1081543	0	0	0	0	0	0	0	0	0	0.94140625	0.05859375	0.16357422	0.096923828	-0.040283203	0.026123047	0.005	39985.51	0.004	-514.16	0.005
632	633	633	Category E	-0.32397461	-0.19189453	-0.87597656	0.31787109	0.041992188	0.3762207	3.1	0.005	30/10/2017	30	10	2017	23:59:04	86344	0.5	23	59	4	11	0.052001953	3.4659668	-0.33544922	-0.15039063	-0.86694336	3.8005371	0.043701172	0	0	0	0	0	0	0	0	0	0.94165039	0.058349609	0.061767578	0.011474609	-0.041259766	-0.008789063	0.005	39985.51	0.004	-514.16	0.005
633	634	634	Category E	-0.25195313	-0.023925781	-0.77978516	0.31274414	0.038574219	0.37329102	10.69	0.005	30/10/2017	30	10	2017	23:59:04	86344	0.6	23	59	4	11	0.052001953	3.4659668	-0.33496094	-0.14990234	-0.86743164	2.7827148	0.17456055	0	0	0	0	0	0	0	0	0	0.94189453	0.058105469	0.29663086	0.083007813	0.12597656	0.087646484	0.005	39985.51	0.004	-514.16	0.005
634	635	635	Category E	-0.40795898	-0.10791016	-0.97192383	0.28198242	0.004638672	0.40258789	7.81	0.005	30/10/2017	30	10	2017	23:59:04	86344	0.7	23	59	4	11	0.052001953	3.4659668	-0.33203125	-0.14990234	-0.86572266	2.815918	0.13671875	0	0	0	0	0	0	0	0	0	0.93945313	0.060546875	0.22387695	-0.075683594	0.041992188	-0.10595703	0.005	39985.51	0.004	-514.16	0.005
635	636	636	Category E	-0.15576172	-0.16796875	-1.1518555	0.30859375	0.015869141	0.38598633	11.04	0.005	30/10/2017	30	10	2017	23:59:04	86344	0.8	23	59	4	11	0.052001953	3.4659668	-0.33129883	-0.15014648	-0.8659668	2.7070313	0.3359375	0	0	0	0	0	0	0	0	0	0.93920898	0.060791016	0.47900391	0.17553711	-0.017578125	-0.28564453	0.005	39985.51	0.004	-514.16	0.005
636	637	637	Category E	-0.15576172	-0.035888672	-0.88793945	0.29492188	0.020019531	0.38476563	14.22	0.005	30/10/2017	30	10	2017	23:59:04	86344	0.9	23	59	4	11	0.052001953	3.4659668	-0.32861328	-0.15063477	-0.86743164	5.1113281	0.20849609	0	0	0	0	0	0	0	0	0	0.93969727	0.060302734	0.30834961	0.17285156	0.11474609	-0.020263672	0.005	39985.51	0.004	-514.16	0.006
637	638	638	Category E	-0.23999023	-0.11987305	-0.79199219	0.26977539	0.061279297	0.41210938	11.78	0.006	30/10/2017	30	10	2017	23:59:05	86345	0	23	59	5	11	0.052001953	3.4659668	-0.32617188	-0.15087891	-0.86645508	6.765625	0.11816406	0	0	0	0	0	0	0	0	0	0.93798828	0.062011719	0.19189453	0.086181641	0.031005859	0.074462891	0.005	39985.51	0.004	-514.16	0.006
638	639	639	Category E	-0.23999023	-0.047851563	-0.81591797	0.25024414	0.11767578	0.40771484	11.86	0.006	30/10/2017	30	10	2017	23:59:05	86345	0.1	23	59	5	11	0.052001953	3.4659668	-0.32641602	-0.15039063	-0.86645508	8.1020508	0.14331055	0	0	0	0	0	0	0	0	0	0.93798828	0.062011719	0.23974609	0.086425781	0.10253906	0.050537109	0.005	39985.51	0.004	-514.16	0.006
639	640	640	Category E	-0.14379883	-0.17993164	-0.83984375	0.26635742	0.14160156	0.39111328	11.46	0.006	30/10/2017	30	10	2017	23:59:05	86345	0.2	23	59	5	11	0.052001953	3.4659668	-0.32519531	-0.14941406	-0.86547852	11.719971	0.18579102	0	0	0	0	0	0	0	0	0	0.93652344	0.063476563	0.23754883	0.18139648	-0.030273438	0.025634766	0.005	39985.51	0.004	-514.16	0.006
640	641	641	Category E	-0.14379883	-0.19189453	-0.81591797	0.27807617	0.1472168	0.37719727	14.31	0.006	30/10/2017	30	10	2017	23:59:05	86345	0.3	23	59	5	11	0.052001953	3.4659668	-0.32666016	-0.14941406	-0.8684082	15.459717	0.19482422	0	0	0	0	0	0	0	0	0	0.93969727	0.060302734	0.27783203	0.18286133	-0.042236328	0.052490234	0.006	39832.13	0.004	-459.18	0.006
641	642	642	Category E	-0.16796875	-0.14379883	-1.1999512	0.28173828	0.14331055	0.37646484	2.43	0.006	30/10/2017	30	10	2017	23:59:05	86345	0.4	23	59	5	11	0.052001953	3.4659668	-0.32592773	-0.15087891	-0.87109375	17.222656	0.36474609	0	0	0	0	0	0	0	0	0	0.94213867	0.057861328	0.49365234	0.15795898	0.007080078	-0.32861328	0.006	39832.13	0.012	-1045.84	0.006
642	643	643	Category E	-0.083984375	-0.26391602	-0.92382813	0.28540039	0.1484375	0.36914063	12.15	0.006	30/10/2017	30	10	2017	23:59:05	86345	0.5	23	59	5	11	0.052001953	3.4659668	-0.32421875	-0.15039063	-0.87231445	16.373291	0.27050781	0	0	0	0	0	0	0	0	0	0.94287109	0.057128906	0.4050293	0.24023438	-0.11328125	-0.051269531	0.006	39832.13	0.02	-1447.66	0.006
643	644	644	Category E	-0.17993164	-0.17993164	-0.81591797	0.27197266	0.14306641	0.38769531	3	0.006	30/10/2017	30	10	2017	23:59:05	86345	0.6	23	59	5	11	0.052001953	3.4659668	-0.32397461	-0.15014648	-0.87353516	16.310791	0.15795898	0	0	0	0	0	0	0	0	0	0.94360352	0.056396484	0.23120117	0.14404297	-0.029541016	0.057617188	0.006	39832.13	0.028	-1759.05	0.006
644	645	645	Category E	-0.19189453	-0.19189453	-0.87597656	0.24414063	0.13330078	0.40844727	4.74	0.006	30/10/2017	30	10	2017	23:59:05	86345	0.7	23	59	5	11	0.052001953	3.4659668	-0.31762695	-0.1484375	-0.88037109	15.895996	0.13305664	0	0	0	0	0	0	0	0	0	0.94750977	0.052490234	0.17333984	0.12573242	-0.043212891	0.004394531	0.006	39832.13	0.036	-2015.78	0.006
645	646	646	Category E	-0.19189453	-0.17993164	-0.83984375	0.26147461	0.14282227	0.39892578	3.55	0.006	30/10/2017	30	10	2017	23:59:05	86345	0.8	23	59	5	11	0.052001953	3.4659668	-0.3112793	-0.14770508	-0.89306641	14.571045	0.13452148	0	0	0	0	0	0	0	0	0	0.95727539	0.042724609	0.20458984	0.11938477	-0.031982422	0.053222656	0.006	39832.13	0.044	-2235.52	0.006
646	647	647	Category E	-0.15576172	-0.17993164	-0.76782227	0.25	0.15454102	0.39697266	1.49	0.006	30/10/2017	30	10	2017	23:59:05	86345	0.9	23	59	5	11	0.052001953	3.4659668	-0.3034668	-0.14428711	-0.88037109	12.771484	0.18920898	0	0	0	0	0	0	0	0	0	0.94238281	0.057617188	0.29614258	0.14770508	-0.035400391	0.11254883	0.006	39832.13	0.053	-2450.97	0.007
647	648	648	Category E	-0.15576172	-0.095947266	-1.1518555	0.25585938	0.13696289	0.39624023	10.98	0.007	30/10/2017	30	10	2017	23:59:06	86346	0	23	59	6	11	0.052001953	3.4659668	-0.3046875	-0.14379883	-0.8762207	14.043701	0.31665039	0	0	0	0	0	0	0	0	0	0.9387207	0.061279297	0.47241211	0.14892578	0.047851563	-0.27539063	0.006	39832.13	0.043	-2209.68	0.007
648	649	649	Category E	-0.15576172	-0.11987305	-0.93579102	0.26342773	0.14306641	0.38769531	12.26	0.007	30/10/2017	30	10	2017	23:59:06	86346	0.1	23	59	6	11	0.052001953	3.4659668	-0.30224609	-0.14501953	-0.89599609	17.746582	0.15380859	0	0	0	0	0	0	0	0	0	0.95678711	0.043212891	0.21142578	0.14648438	0.025146484	-0.039550781	0.006	39832.13	0.033	-1924.56	0.007
649	650	650	Category E	-0.19189453	-0.047851563	-0.79199219	0.24926758	0.15014648	0.39208984	10.03	0.007	30/10/2017	30	10	2017	23:59:06	86346	0.2	23	59	6	11	0.052001953	3.4659668	-0.29833984	-0.15136719	-0.90039063	17.828369	0.18383789	0	0	0	0	0	0	0	0	0	0.96044922	0.039550781	0.31860352	0.10644531	0.10351563	0.10839844	0.006	39832.13	0.023	-1572.5	0.007
650	651	651	Category E	-0.2277832	-0.083984375	-0.85180664	0.24707031	0.1730957	0.38354492	2.2	0.007	30/10/2017	30	10	2017	23:59:06	86346	0.3	23	59	6	11	0.051513672	3.4804688	-0.29418945	-0.14672852	-0.89355469	17.571045	0.10058594	0	0	0	0	0	0	0	0	0	0.95214844	0.047851563	0.17114258	0.06640625	0.062744141	0.041748047	0.007	39698.24	0.012	-969.28	0.007
651	652	652	Category E	-0.16796875	-0.11987305	-0.85180664	0.25732422	0.17480469	0.38647461	6.02	0.007	30/10/2017	30	10	2017	23:59:06	86346	0.4	23	59	6	11	0.051513672	3.4804688	-0.29223633	-0.14892578	-0.88256836	15.88208	0.13110352	0	0	0	0	0	0	0	0	0	0.94165039	0.058349609	0.18432617	0.12426758	0.029052734	0.030761719	0.007	39698.24	0.002	-226.89	0.007
652	653	653	Category E	-0.20385742	-0.16796875	-1.1398926	0.27246094	0.16162109	0.3762207	4.6	0.007	30/10/2017	30	10	2017	23:59:06	86346	0.5	23	59	6	11	0.051513672	3.4804688	-0.29296875	-0.14624023	-0.88330078	11.751221	0.2722168	0	0	0	0	0	0	0	0	0	0.94213867	0.057861328	0.36694336	0.089111328	-0.021484375	-0.25634766	0.007	39698.24	-0.007	4631.76	0.007
653	654	654	Category E	-0.15576172	-0.2878418	-0.89990234	0.28027344	0.17016602	0.36474609	13.13	0.007	30/10/2017	30	10	2017	23:59:06	86346	0.6	23	59	6	11	0.051513672	3.4804688	-0.28173828	-0.15112305	-0.90600586	6.4052734	0.18603516	0	0	0	0	0	0	0	0	0	0.9609375	0.0390625	0.26879883	0.12597656	-0.13647461	0.006103516	0.007	39698.24	-0.007	4631.76	0.007
654	655	655	Category E	-0.2277832	-0.21582031	-0.75585938	0.28759766	0.14208984	0.36938477	8.14	0.007	30/10/2017	30	10	2017	23:59:06	86346	0.7	23	59	6	11	0.051513672	3.4804688	-0.27172852	-0.1496582	-0.90185547	0.084960938	0.16625977	0	0	0	0	0	0	0	0	0	0.95385742	0.046142578	0.25610352	0.043945313	-0.065917969	0.14599609	0.007	39698.24	-0.007	4631.76	0.007
655	656	656	Category E	-0.25195313	-0.23999023	-0.81591797	0.2890625	0.12255859	0.37988281	2.17	0.007	30/10/2017	30	10	2017	23:59:06	86346	0.8	23	59	6	11	0.051513672	3.4804688	-0.27099609	-0.15087891	-0.89086914	4.3684082	0.11791992	0	0	0	0	0	0	0	0	0	0.94335938	0.056640625	0.18310547	0.019042969	-0.088867188	0.074951172	0.007	39698.24	-0.007	4631.76	0.008
656	657	657	Category E	-0.40795898	-0.17993164	-0.88793945	0.31884766	0.098388672	0.36108398	12.9	0.008	30/10/2017	30	10	2017	23:59:06	86346	0.9	23	59	6	11	0.051513672	3.4804688	-0.2668457	-0.14770508	-0.88037109	9.314209	0.14453125	0	0	0	0	0	0	0	0	0	0.93164063	0.068359375	0.18041992	-0.14086914	-0.031982422	-0.007324219	0.007	39698.24	-0.007	4631.76	0.008
657	658	658	Category E	-0.3359375	-0.15576172	-0.74389648	0.33154297	0.081542969	0.35131836	6.85	0.008	30/10/2017	30	10	2017	23:59:07	86347	0	23	59	7	11	0.051513672	3.4804688	-0.25854492	-0.15014648	-0.90917969	13.940186	0.18237305	0	0	0	0	0	0	0	0	0	0.95703125	0.04296875	0.24804688	-0.077148438	-0.005371094	0.1652832	0.007	39698.24	-0.007	4631.76	0.008
658	659	659	Category E	-0.31176758	-0.26391602	-1.0439453	0.3269043	0.061767578	0.35742188	14.06	0.008	30/10/2017	30	10	2017	23:59:07	86347	0.1	23	59	7	11	0.051513672	3.4804688	-0.25756836	-0.15405273	-0.91601563	15.817871	0.17675781	0	0	0	0	0	0	0	0	0	0.96386719	0.036132813	0.29150391	-0.053955078	-0.10961914	-0.12768555	0.007	39698.24	-0.007	4631.76	0.008
659	660	660	Category E	-0.26391602	-0.16796875	-0.97192383	0.33764648	0.08984375	0.34790039	9.1	0.008	30/10/2017	30	10	2017	23:59:07	86347	0.2	23	59	7	11	0.051513672	3.4804688	-0.25268555	-0.15454102	-0.90551758	15.924072	0.068359375	0	0	0	0	0	0	0	0	0	0.95288086	0.047119141	0.090576172	-0.010986328	-0.013183594	-0.066162109	0.008	39579.04	-0.008	4750.96	0.008
660	661	661	Category E	-0.2277832	-0.071777344	-0.68383789	0.31542969	0.10180664	0.3684082	5.53	0.008	30/10/2017	30	10	2017	23:59:07	86347	0.3	23	59	7	11	0.051513672	3.4804688	-0.24438477	-0.15649414	-0.89331055	16.092773	0.2265625	0	0	0	0	0	0	0	0	0	0.93920898	0.060791016	0.31079102	0.016601563	0.084716797	0.20947266	0.008	39579.04	-0.008	4750.96	0.008
661	662	662	Category E	-0.40795898	-0.14379883	-0.86376953	0.30395508	0.12597656	0.3659668	5.67	0.008	30/10/2017	30	10	2017	23:59:07	86347	0.4	23	59	7	11	0.051513672	3.4804688	-0.26269531	-0.14672852	-0.9152832	15.082764	0.15405273	0	0	0	0	0	0	0	0	0	0.96337891	0.036621094	0.19970703	-0.14501953	0.002929688	0.051513672	0.008	39579.04	-0.008	4750.96	0.008
662	663	663	Category E	-0.32397461	-0.15576172	-0.87597656	0.31079102	0.1328125	0.36303711	1.74	0.008	30/10/2017	30	10	2017	23:59:07	86347	0.5	23	59	7	11	0.051513672	3.4804688	-0.25073242	-0.15063477	-0.93701172	10.293213	0.095214844	0	0	0	0	0	0	0	0	0	0.98168945	0.018310547	0.13916016	-0.072998047	-0.004882813	0.061035156	0.008	39579.04	-0.008	4750.96	0.008
663	664	664	Category E	-0.2277832	-0.17993164	-0.80395508	0.32641602	0.1237793	0.34960938	7.76	0.008	30/10/2017	30	10	2017	23:59:07	86347	0.6	23	59	7	11	0.051513672	3.4804688	-0.24707031	-0.14428711	-0.9284668	5.3913574	0.13085938	0	0	0	0	0	0	0	0	0	0.97167969	0.028320313	0.17944336	0.019287109	-0.035400391	0.12451172	0.008	39579.04	-0.007	1552.59	0.008
664	665	665	Category E	-0.34790039	-0.15576172	-1.1879883	0.3359375	0.12524414	0.34448242	6.74	0.008	30/10/2017	30	10	2017	23:59:07	86347	0.7	23	59	7	11	0.051513672	3.4804688	-0.24633789	-0.14501953	-0.91625977	2.5395508	0.29003906	0	0	0	0	0	0	0	0	0	0.95996094	0.040039063	0.38354492	-0.10131836	-0.010498047	-0.27148438	0.008	39579.04	-0.007	1552.59	0.008
665	666	666	Category E	-0.19189453	-0.23999023	-0.73193359	0.33959961	0.14819336	0.32910156	10.44	0.008	30/10/2017	30	10	2017	23:59:07	86347	0.8	23	59	7	11	0.051513672	3.4804688	-0.24487305	-0.14111328	-0.91210938	1.4812012	0.21240234	0	0	0	0	0	0	0	0	0	0.95507813	0.044921875	0.33227539	0.052978516	-0.098632813	0.18017578	0.008	39579.04	-0.007	1552.59	0.009
666	667	667	Category E	-0.2878418	-0.19189453	-0.73193359	0.34521484	0.11694336	0.3371582	21.71	0.009	30/10/2017	30	10	2017	23:59:07	86347	0.9	23	59	7	11	0.051513672	3.4804688	-0.23974609	-0.14306641	-0.93945313	0.064941406	0.21850586	0	0	0	0	0	0	0	0	0	0.98022461	0.019775391	0.30444336	-0.047851563	-0.048583984	0.20751953	0.008	39579.04	-0.007	1552.59	0.009
667	668	668	Category E	-0.39599609	-0.19189453	-0.75585938	0.32080078	0.10424805	0.36010742	4.5	0.009	30/10/2017	30	10	2017	23:59:08	86348	0	23	59	8	11	0.051513672	3.4804688	-0.23339844	-0.14526367	-0.94018555	2.0568848	0.25	0	0	0	0	0	0	0	0	0	0.97949219	0.020507813	0.39331055	-0.16235352	-0.046386719	0.18432617	0.008	39579.04	-0.007	1552.59	0.009
668	669	669	Category E	-0.26391602	-0.20385742	-0.70776367	0.35107422	0.11865234	0.33105469	11.03	0.009	30/10/2017	30	10	2017	23:59:08	86348	0.1	23	59	8	11	0.051513672	3.4804688	-0.23046875	-0.14233398	-0.93066406	2.4172363	0.23364258	0	0	0	0	0	0	0	0	0	0.96923828	0.030761719	0.31762695	-0.033203125	-0.061279297	0.22290039	0.008	39579.04	-0.007	1552.59	0.009
669	670	670	Category E	-0.55175781	-0.15576172	-1.223877	0.36206055	0.094238281	0.32348633	4.89	0.009	30/10/2017	30	10	2017	23:59:08	86348	0.2	23	59	8	11	0.051513672	3.4804688	-0.22802734	-0.14135742	-0.9128418	3.0400391	0.44873047	0	0	0	0	0	0	0	0	0	0.95141602	0.048583984	0.64868164	-0.32348633	-0.014160156	-0.31079102	0.009	39471.35	-0.008	1660.28	0.009
670	671	671	Category E	-0.37182617	-0.071777344	-0.94799805	0.36450195	0.10473633	0.3203125	5.45	0.009	30/10/2017	30	10	2017	23:59:08	86348	0.3	23	59	8	11	0.051513672	3.4804688	-0.24438477	-0.13793945	-0.9362793	6.2514648	0.14379883	0	0	0	0	0	0	0	0	0	0.97753906	0.022460938	0.20507813	-0.12719727	0.066162109	-0.011474609	0.009	39471.35	-0.008	1660.28	0.009
671	672	672	Category E	-0.35986328	-0.071777344	-0.86376953	0.39013672	0.13793945	0.28588867	3.82	0.009	30/10/2017	30	10	2017	23:59:08	86348	0.4	23	59	8	11	0.051513672	3.4804688	-0.23413086	-0.14672852	-0.95092773	9.1269531	0.17016602	0	0	0	0	0	0	0	0	0	0.99023438	0.009765625	0.2878418	-0.12548828	0.074951172	0.087158203	0.009	39471.35	-0.008	1660.28	0.009
672	673	673	Category E	-0.43188477	-0.071777344	-0.85180664	0.35351563	0.16577148	0.30126953	4.13	0.009	30/10/2017	30	10	2017	23:59:08	86348	0.5	23	59	8	11	0.051513672	3.4804688	-0.22924805	-0.14233398	-0.94482422	9.4289551	0.23388672	0	0	0	0	0	0	0	0	0	0.98266602	0.017333984	0.36645508	-0.20239258	0.070556641	0.093017578	0.009	39471.35	-0.008	1660.28	0.009
673	674	674	Category E	-0.23999023	-0.16796875	-0.70776367	0.34814453	0.15576172	0.31567383	6.98	0.009	30/10/2017	30	10	2017	23:59:08	86348	0.6	23	59	8	11	0.051513672	3.4804688	-0.22973633	-0.14306641	-0.93359375	8.7893066	0.22753906	0	0	0	0	0	0	0	0	0	0.97216797	0.027832031	0.26074219	-0.010009766	-0.024658203	0.22583008	0.009	39471.35	-0.007	1209.32	0.009
674	675	675	Category E	-0.37182617	-0.15576172	-0.83984375	0.33642578	0.171875	0.32836914	13.04	0.009	30/10/2017	30	10	2017	23:59:08	86348	0.7	23	59	8	11	0.051513672	3.4804688	-0.2265625	-0.14355469	-0.92578125	8.2148438	0.16918945	0	0	0	0	0	0	0	0	0	0.96386719	0.036132813	0.2434082	-0.14501953	-0.011962891	0.0859375	0.009	39471.35	-0.007	1209.32	0.009
675	676	676	Category E	-0.23999023	-0.20385742	-0.93579102	0.32250977	0.18334961	0.33300781	9.56	0.009	30/10/2017	30	10	2017	23:59:08	86348	0.8	23	59	8	11	0.051513672	3.4804688	-0.21459961	-0.14648438	-0.94775391	8.2504883	0.063476563	0	0	0	0	0	0	0	0	0	0.98266602	0.017333984	0.094238281	-0.025146484	-0.057128906	0.011962891	0.009	39471.35	-0.007	1209.32	0.009
676	677	677	Category E	-0.2277832	-0.17993164	-0.74389648	0.33740234	0.14794922	0.32983398	5.92	0.009	30/10/2017	30	10	2017	23:59:08	86348	0.9	23	59	8	11	0.051513672	3.4804688	-0.22192383	-0.15087891	-0.95239258	8.8752441	0.21069336	0	0	0	0	0	0	0	0	0	0.98950195	0.010498047	0.24316406	-0.005615234	-0.028808594	0.20849609	0.009	39471.35	-0.007	1209.32	0.01
677	678	678	Category E	-0.49194336	-0.095947266	-0.82788086	0.32397461	0.11499023	0.35717773	9.06	0.01	30/10/2017	30	10	2017	23:59:09	86349	0	23	59	9	11	0.051513672	3.4804688	-0.22143555	-0.15063477	-0.94335938	8.9814453	0.29907227	0	0	0	0	0	0	0	0	0	0.98071289	0.019287109	0.44067383	-0.27026367	0.0546875	0.11547852	0.009	39471.35	-0.007	1209.32	0.01
678	679	679	Category E	-0.37182617	-0.071777344	-0.74389648	0.31811523	0.10009766	0.35522461	4.96	0.01	30/10/2017	30	10	2017	23:59:09	86349	0.1	23	59	9	11	0.051513672	3.4804688	-0.22314453	-0.15527344	-0.93408203	5.7451172	0.25537109	0	0	0	0	0	0	0	0	0	0.97290039	0.027099609	0.42236328	-0.1484375	0.083496094	0.19018555	0.009	39471.35	-0.007	1209.32	0.01
679	680	680	Category E	-0.55175781	-0.095947266	-1.0678711	0.33959961	0.075439453	0.34912109	6.07	0.01	30/10/2017	30	10	2017	23:59:09	86349	0.2	23	59	9	11	0.051513672	3.4804688	-0.23876953	-0.15380859	-0.95874023	2.9494629	0.33618164	0	0	0	0	0	0	0	0	0	1	0	0.47973633	-0.31274414	0.057861328	-0.10888672	0.009	39471.35	-0.007	1209.32	0.01
680	681	681	Category E	-0.39599609	-0.23999023	-1.0439453	0.34814453	0.067138672	0.3359375	3.47	0.01	30/10/2017	30	10	2017	23:59:09	86349	0.3	23	59	9	11	0.051513672	3.4804688	-0.23388672	-0.1574707	-0.97851563	18.081299	0.19311523	0	0	0	0	0	0	0	0	0	1.0183105	0.018310547	0.30957031	-0.16186523	-0.082275391	-0.065185547	0.01	39372.95	-0.008	1307.72	0.01
681	682	682	Category E	-0.3359375	-0.13183594	-0.92382813	0.36450195	0.052001953	0.32397461	4.44	0.01	30/10/2017	30	10	2017	23:59:09	86349	0.4	23	59	9	11	0.051513672	3.4804688	-0.23486328	-0.15112305	-0.97338867	29.600098	0.11401367	0	0	0	0	0	0	0	0	0	1.0126953	0.012695313	0.16992188	-0.10083008	0.019287109	0.049560547	0.018	38786.29	-0.016	1894.38	0.01
682	683	683	Category E	-0.40795898	-0.13183594	-0.93579102	0.33984375	0.065673828	0.34912109	15.45	0.01	30/10/2017	30	10	2017	23:59:09	86349	0.5	23	59	9	11	0.051513672	3.4804688	-0.23242188	-0.15136719	-0.95825195	38.845703	0.17773438	0	0	0	0	0	0	0	0	0	0.99755859	0.002441406	0.2175293	-0.17529297	0.01953125	0.022460938	0.026	38384.47	-0.024	2296.2	0.059
683	684	684	Category I	0.059814453	-0.023925781	-1.3679199	-0.076171875	-0.016113281	0.50683594	0	0.059	30/10/2017	30	10	2017	14:20:12	51612	0.7	14	20	12	40	0.051757813	3.5094727	-0.23461914	-0.14575195	-0.94482422	46.137939	0.52954102	0	0	0	0	0	0	0	0	0	0.984375	0.015625	0.83935547	0.29443359	0.12182617	-0.42285156	0.034	38073.08	-0.031	2314.87	0.059
684	685	685	Category I	0.071777344	-0.10791016	-1.8239746	-0.082275391	-0.070800781	0.50756836	0	0.059	30/10/2017	30	10	2017	14:20:12	51612	0.8	14	20	12	40	0.051757813	3.5094727	-0.22875977	-0.14746094	-0.96630859	62.02417	0.90966797	0	0	0	0	0	0	0	0	0	1.0039063	0.00390625	1.197998	0.30053711	0.039550781	-0.85742188	0.042	37816.35	-0.039	2571.6	0.059
685	686	686	Category I	0.16796875	0.10791016	0.20385742	-0.14355469	-0.11621094	0.48876953	0	0.059	30/10/2017	30	10	2017	14:20:12	51612	0.9	14	20	12	40	0.051025391	3.5094727	-0.22192383	-0.14599609	-0.96948242	84.715088	1.262207	0	0	0	0	0	0	0	0	0	1.005127	0.005126953	1.8171387	0.38989258	0.25390625	1.1733398	0.05	37596.61	-0.047	2791.34	0.059
686	687	687	Category I	-0.50390625	-0.14379883	-0.47998047	-0.19189453	-0.083740234	0.48901367	0	0.059	30/10/2017	30	10	2017	14:20:13	51613	0	14	20	13	40	0.051025391	3.5094727	-0.22070313	-0.14331055	-0.96362305	93.671631	0.56030273	0	0	0	0	0	0	0	0	0	0.9987793	0.001220703	0.76708984	-0.28295898	-0.000244141	0.48364258	0.059	37381.16	-0.056	3006.79	0.059
687	688	688	Category I	-0.2878418	-0.2277832	-2.4238281	-0.099609375	-0.040527344	0.50439453	0	0.059	30/10/2017	30	10	2017	14:20:13	51613	0.1	14	20	13	40	0.051025391	3.5094727	-0.22216797	-0.14160156	-0.9519043	118.9021	1.4755859	0	0	0	0	0	0	0	0	0	0.98779297	0.012207031	1.6230469	-0.065429688	-0.0859375	-1.4716797	0.049	37622.45	-0.046	2765.5	0.059
688	689	689	Category I	-0.14379883	-0.63598633	-1.1757813	-0.044921875	-0.009521484	0.50756836	0	0.059	30/10/2017	30	10	2017	14:20:13	51613	0.2	14	20	13	40	0.051025391	3.5094727	-0.23071289	-0.13891602	-0.96044922	129.26343	0.54833984	0	0	0	0	0	0	0	0	0	0.99755859	0.002441406	0.79907227	0.086914063	-0.49682617	-0.21508789	0.039	37907.57	-0.036	2480.38	0.059
689	690	690	Category I	-0.14379883	0.23999023	-0.2878418	-0.12255859	-0.11425781	0.49780273	0	0	30/10/2017	30	10	2017	14:20:13	51613	0.3	14	20	13	40	0.051025391	3.5094727	-0.22143555	-0.14624023	-0.97363281	130.50977	0.79101563	0	0	0	0	0	0	0	0	0	1.0092773	0.009277344	1.1501465	0.077636719	0.38623047	0.68579102	0.029	38259.63	-0.026	2128.32	0.059
690	691	691	Category I	-0.29980469	-0.32397461	0.059814453	-0.18725586	-0.088134766	0.48803711	0	0	30/10/2017	30	10	2017	14:20:13	51613	0.4	14	20	13	40	0.051025391	3.5094727	-0.21875	-0.14404297	-0.96875	120.95825	1.0471191	0	0	0	0	0	0	0	0	0	1.003418	0.003417969	1.2893066	-0.080810547	-0.1796875	1.0285645	0.019	38728.96	-0.016	1658.99	0
691	692	692	Category I	-0.50390625	0.083984375	-0.89990234	-0.13183594	-0.048095703	0.50219727	0	0	30/10/2017	30	10	2017	14:20:13	51613	0.5	14	20	13	40	0.051025391	3.5094727	-0.21875	-0.14624023	-0.95629883	110.79346	0.37084961	0	0	0	0	0	0	0	0	0	0.99194336	0.008056641	0.57202148	-0.28491211	0.23022461	0.056396484	0.009	39471.35	-0.006	916.6	0
692	693	693	Category I	0.45581055	-0.51586914	-2.6279297	-0.10400391	0.010253906	0.50390625	0	0	30/10/2017	30	10	2017	14:20:13	51613	0.6	14	20	13	40	0.051025391	3.5094727	-0.21923828	-0.14331055	-0.94506836	106.29639	1.8508301	0	0	0	0	0	0	0	0	0	0.98071289	0.019287109	2.7302246	0.67504883	-0.37231445	-1.6826172	0	44330	0.004	-4163.87	0
693	694	694	Category I	0.32397461	-0.035888672	-0.51586914	-0.012207031	-0.1105957	0.50024414	0	0	30/10/2017	30	10	2017	14:20:13	51613	0.7	14	20	13	40	0.051025391	3.5094727	-0.21630859	-0.14746094	-0.97265625	101.5708	0.71630859	0	0	0	0	0	0	0	0	0	1.0073242	0.007324219	1.1088867	0.5402832	0.11157227	0.45678711	0	44330	0.004	-4163.87	0
694	695	695	Category I	-0.39599609	-0.25195313	0.059814453	-0.18334961	-0.10888672	0.4831543	0	0	30/10/2017	30	10	2017	14:20:13	51613	0.8	14	20	13	40	0.051025391	3.5094727	-0.21826172	-0.1472168	-0.98144531	79.954102	1.0615234	0	0	0	0	0	0	0	0	0	1.0161133	0.016113281	1.3234863	-0.17749023	-0.10449219	1.0412598	0	44330	0.004	-4163.87	0
695	696	696	Category I	-0.10791016	0.095947266	0	-0.18017578	-0.075927734	0.48876953	0	0	30/10/2017	30	10	2017	14:20:13	51613	0.9	14	20	13	40	0.051025391	3.5094727	-0.21826172	-0.14477539	-0.97216797	52.55957	1.0078125	0	0	0	0	0	0	0	0	0	1.0070801	0.007080078	1.3237305	0.11035156	0.24072266	0.97216797	0	44330	0.004	-4163.87	0
696	697	697	Category I	0.19189453	-0.34790039	-3.1318359	-0.077392578	0.047607422	0.50537109	0	0	30/10/2017	30	10	2017	14:20:14	51614	0	14	20	14	40	0.051025391	3.5094727	-0.21704102	-0.14672852	-0.9609375	42.342773	2.2180176	0	0	0	0	0	0	0	0	0	0.99584961	0.004150391	2.7810059	0.40893555	-0.20092773	-2.1706543	0	44330	0.004	-4163.87	0
697	698	698	Category I	-0.38378906	-0.45581055	-1.3679199	0.012207031	-0.034179688	0.5078125	0	0	30/10/2017	30	10	2017	14:20:14	51614	0.1	14	20	14	40	0.051025391	3.5094727	-0.23120117	-0.14208984	-0.98046875	11.90625	0.52099609	0	0	0	0	0	0	0	0	0	1.017334	0.017333984	0.85351563	-0.15234375	-0.31347656	-0.38720703	0	44330	0.004	-4163.87	0
698	699	699	Category I	-0.059814453	-0.16796875	-0.011962891	-0.18261719	-0.051757813	0.49267578	0	0	30/10/2017	30	10	2017	14:20:14	51614	0.2	14	20	14	40	0.051025391	3.5094727	-0.21826172	-0.14624023	-1.0048828	0.96484375	1.0058594	0	0	0	0	0	0	0	0	0	1.0388184	0.038818359	1.1730957	0.15844727	-0.021484375	0.99291992	0	44330	0.004	-4163.87	0
699	700	700	Category I	0.26391602	-0.32397461	0.13183594	-0.21972656	-0.057617188	0.48413086	0	0	30/10/2017	30	10	2017	14:20:14	51614	0.3	14	20	14	40	0.051025391	3.5094727	-0.21728516	-0.1394043	-0.99487305	0.35668945	1.2387695	0	0	0	0	0	0	0	0	0	1.027832	0.027832031	1.7922363	0.48120117	-0.18432617	1.126709	0	44330	0.004	-4163.87	0.001
700	701	701	Category I	-1.8959961	0.59985352	-2.5917969	-0.14331055	0.061767578	0.49365234	0	0.001	30/10/2017	30	10	2017	14:20:14	51614	0.4	14	20	14	40	0.051025391	3.5094727	-0.21801758	-0.14013672	-0.98071289	6.5644531	2.440918	0	0	0	0	0	0	0	0	0	1.0144043	0.014404297	4.0288086	-1.6777344	0.73999023	-1.6108398	0	44330	0.004	-4163.87	0.001
701	702	702	Category I	0.52783203	-0.47998047	-2.579834	-0.16137695	0.094238281	0.48925781	0	0.001	30/10/2017	30	10	2017	14:20:14	51614	0.5	14	20	14	40	0.051025391	3.5094727	-0.21850586	-0.13305664	-0.98657227	28.718262	1.7929688	0	0	0	0	0	0	0	0	0	1.0192871	0.019287109	2.6862793	0.74633789	-0.34667969	-1.5930176	0	44330	0.004	-4163.87	0.001
702	703	703	Category I	-0.095947266	0.31176758	-0.19189453	-0.14355469	-0.044189453	0.50195313	0	0.001	30/10/2017	30	10	2017	14:20:14	51614	0.6	14	20	14	40	0.051025391	3.5094727	-0.21582031	-0.13330078	-1.0146484	41.371338	0.94311523	0	0	0	0	0	0	0	0	0	1.0458984	0.045898438	1.3879395	0.11987305	0.44506836	0.82275391	0	44330	0.005	-4344.49	0.001
703	704	704	Category I	-0.35986328	-0.2277832	0.095947266	-0.25146484	-0.036865234	0.47412109	0	0.001	30/10/2017	30	10	2017	14:20:14	51614	0.7	14	20	14	40	0.051025391	3.5094727	-0.2109375	-0.13061523	-1.0187988	49.311768	1.1289063	0	0	0	0	0	0	0	0	0	1.048584	0.048583984	1.3608398	-0.14868164	-0.096923828	1.1147461	0.001	41131.63	0.004	-1146.12	0.001
704	705	705	Category I	-0.27587891	0.32397461	-0.61181641	-0.23632813	-0.015625	0.47436523	0	0.001	30/10/2017	30	10	2017	14:20:14	51614	0.8	14	20	14	40	0.051025391	3.5094727	-0.20922852	-0.12646484	-1.012207	52.649658	0.60644531	0	0	0	0	0	0	0	0	0	1.0412598	0.041259766	0.91748047	-0.06640625	0.45043945	0.40039063	0.001	41131.63	0.004	-1146.12	0.001
705	706	706	Category I	0.11987305	-0.35986328	-3	-0.14746094	0.084960938	0.49023438	0	0.001	30/10/2017	30	10	2017	14:20:14	51614	0.9	14	20	14	40	0.051025391	3.5094727	-0.20654297	-0.12475586	-0.99316406	56.354736	2.0466309	0	0	0	0	0	0	0	0	0	1.0219727	0.021972656	2.5681152	0.32641602	-0.23486328	-2.0065918	0.001	41131.63	0.004	-1146.12	0.001
706	707	707	Category I	0.059814453	-0.13183594	-0.95996094	-0.027099609	0.030029297	0.5078125	0	0.001	30/10/2017	30	10	2017	14:20:15	51615	0	14	20	15	40	0.051025391	3.5094727	-0.22143555	-0.1262207	-1.013916	58.03833	0.28662109	0	0	0	0	0	0	0	0	0	1.0456543	0.045654297	0.34082031	0.28125	-0.005371094	0.053955078	0.001	41131.63	0.004	-1146.12	0.001
707	708	708	Category I	-0.10791016	0.095947266	-0.25195313	-0.21557617	-0.013916016	0.48535156	0	0.001	30/10/2017	30	10	2017	14:20:15	51615	0.1	14	20	15	40	0.051025391	3.5094727	-0.21289063	-0.13574219	-1.027832	51.781006	0.81640625	0	0	0	0	0	0	0	0	0	1.0583496	0.058349609	1.112793	0.10498047	0.23168945	0.77587891	0.001	41131.63	0.004	-1146.12	0.001
708	709	709	Category I	-0.083984375	-0.10791016	0.3359375	-0.26245117	-0.003417969	0.4675293	0	0.001	30/10/2017	30	10	2017	14:20:15	51615	0.2	14	20	15	40	0.051025391	3.5094727	-0.203125	-0.13183594	-1.0231934	37.909668	1.364502	0	0	0	0	0	0	0	0	0	1.0515137	0.051513672	1.5024414	0.11914063	0.023925781	1.3591309	0.001	41131.63	0.004	-1146.12	0.001
709	710	710	Category I	-1.5119629	0.047851563	-2.6518555	-0.17773438	0.10375977	0.48217773	0	0.001	30/10/2017	30	10	2017	14:20:15	51615	0.3	14	20	15	40	0.051025391	3.5094727	-0.20263672	-0.13354492	-1.0136719	18.7854	2.1047363	0	0	0	0	0	0	0	0	0	1.0422363	0.042236328	3.1286621	-1.309082	0.18139648	-1.6379395	0.001	41131.63	0.004	-1146.12	0.002
710	711	711	Category I	0.52783203	-0.86376953	-1.9799805	-0.16845703	0.14526367	0.47143555	0	0.002	30/10/2017	30	10	2017	14:20:15	51615	0.4	14	20	15	40	0.051025391	3.5094727	-0.19970703	-0.13354492	-1.0007324	16.082764	1.4216309	0	0	0	0	0	0	0	0	0	1.0290527	0.029052734	2.4370117	0.72753906	-0.72998047	-0.97900391	0.001	41131.63	0.004	-1146.12	0.002
711	712	712	Category I	0.16796875	0.15576172	-0.34790039	-0.15600586	0.012207031	0.50146484	0	0.002	30/10/2017	30	10	2017	14:20:15	51615	0.5	14	20	15	40	0.051025391	3.5094727	-0.19677734	-0.1328125	-1.0148926	5.4462891	0.81323242	0	0	0	0	0	0	0	0	0	1.0422363	0.042236328	1.3205566	0.36474609	0.28857422	0.66699219	0.001	41131.63	0.004	-1146.12	0.002
712	713	713	Category I	-0.37182617	-0.23999023	0.011962891	-0.25195313	0.033691406	0.46484375	0	0.002	30/10/2017	30	10	2017	14:20:15	51615	0.6	14	20	15	40	0.051025391	3.5094727	-0.19506836	-0.1394043	-1.0275879	13.049561	1.0593262	0	0	0	0	0	0	0	0	0	1.0551758	0.055175781	1.3166504	-0.17651367	-0.1003418	1.0395508	0.001	41131.63	0.005	-1299.5	0.002
713	714	714	Category I	0.011962891	-0.059814453	-0.15576172	-0.23071289	0.032714844	0.47485352	0	0.002	30/10/2017	30	10	2017	14:20:15	51615	0.7	14	20	15	40	0.051025391	3.5094727	-0.19165039	-0.13671875	-1.0200195	24.063965	0.89111328	0	0	0	0	0	0	0	0	0	1.046875	0.046875	1.1450195	0.20361328	0.076904297	0.86425781	0.002	40680.67	0.004	-848.54	0.002
714	715	715	Category I	0.53979492	-0.34790039	-2.7119141	-0.11108398	0.1628418	0.47753906	0	0.002	30/10/2017	30	10	2017	14:20:15	51615	0.8	14	20	15	40	0.051025391	3.5094727	-0.19042969	-0.13745117	-1.0100098	23.855957	1.8637695	0	0	0	0	0	0	0	0	0	1.0368652	0.036865234	2.642334	0.73022461	-0.21020508	-1.7016602	0.002	40680.67	0.004	-848.54	0.002
715	716	716	Category I	-0.74389648	-0.52783203	-1.5358887	0	0.067626953	0.50073242	0	0.002	30/10/2017	30	10	2017	14:20:15	51615	0.9	14	20	15	40	0.051025391	3.5094727	-0.19311523	-0.13867188	-1.0275879	21.58667	0.84423828	0	0	0	0	0	0	0	0	0	1.0546875	0.0546875	1.447998	-0.55053711	-0.38891602	-0.50805664	0.002	40680.67	0.004	-848.54	0.002
716	717	717	Category I	-0.10791016	-0.011962891	-0.15576172	-0.22216797	0.039794922	0.47583008	0	0.002	30/10/2017	30	10	2017	14:20:16	51616	0	14	20	16	40	0.051025391	3.5094727	-0.18896484	-0.13989258	-1.0446777	19.991699	0.90185547	0	0	0	0	0	0	0	0	0	1.0708008	0.070800781	1.0981445	0.081054688	0.12792969	0.88891602	0.002	40680.67	0.004	-848.54	0.002
717	718	718	Category I	-0.38378906	-0.49194336	-0.047851563	-0.24902344	0.049804688	0.46679688	0	0.002	30/10/2017	30	10	2017	14:20:16	51616	0.1	14	20	16	40	0.051025391	3.5094727	-0.18383789	-0.13598633	-1.0441895	7.2314453	1.0766602	0	0	0	0	0	0	0	0	0	1.0688477	0.068847656	1.552002	-0.19970703	-0.35571289	0.99633789	0.002	40680.67	0.004	-848.54	0.002
718	719	719	Category I	-1.487793	0.071777344	-2.7958984	-0.16967773	0.15551758	0.47143555	0	0.002	30/10/2017	30	10	2017	14:20:16	51616	0.2	14	20	16	40	0.051025391	3.5094727	-0.17895508	-0.13476563	-1.0371094	2.7270508	2.2019043	0	0	0	0	0	0	0	0	0	1.0610352	0.061035156	3.2739258	-1.3085938	0.20654297	-1.7585449	0.002	40680.67	0.004	-848.54	0.002
719	720	720	Category I	0.25195313	-0.46777344	-2.4238281	-0.14428711	0.171875	0.4675293	0	0.002	30/10/2017	30	10	2017	14:20:16	51616	0.3	14	20	16	40	0.051025391	3.5094727	-0.17602539	-0.1328125	-1.0258789	13.976807	1.4997559	0	0	0	0	0	0	0	0	0	1.0493164	0.049316406	2.1606445	0.42797852	-0.3347168	-1.3977051	0.002	40680.67	0.004	-848.54	0.003
720	721	721	Category I	-0.2277832	0.31176758	-0.39599609	-0.15039063	0.051269531	0.49682617	0	0.003	30/10/2017	30	10	2017	14:20:16	51616	0.4	14	20	16	40	0.051025391	3.5094727	-0.17285156	-0.13549805	-1.0317383	18.44458	0.77929688	0	0	0	0	0	0	0	0	0	1.0549316	0.054931641	1.1379395	-0.0546875	0.44726563	0.63574219	0.002	40680.67	0.004	-848.54	0.003
721	722	722	Category I	0.023925781	-0.16796875	0	-0.25512695	0.081054688	0.45922852	0	0.003	30/10/2017	30	10	2017	14:20:16	51616	0.5	14	20	16	40	0.051025391	3.5094727	-0.16577148	-0.14379883	-1.0500488	34.349365	1.0671387	0	0	0	0	0	0	0	0	0	1.0727539	0.072753906	1.2636719	0.18969727	-0.023925781	1.0500488	0.002	40680.67	0.004	-848.54	0.003
722	723	723	Category I	-0.26391602	0.19189453	0.15576172	-0.28076172	0.075927734	0.44555664	0	0.003	30/10/2017	30	10	2017	14:20:16	51616	0.6	14	20	16	40	0.051025391	3.5094727	-0.16381836	-0.14013672	-1.0419922	39.44165	1.2468262	0	0	0	0	0	0	0	0	0	1.0639648	0.063964844	1.6298828	-0.099853516	0.33203125	1.1977539	0.002	40680.67	0.004	-848.54	0.003
723	724	724	Category I	0.2878418	-0.32397461	-2.5319824	-0.15698242	0.17456055	0.45874023	0	0.003	30/10/2017	30	10	2017	14:20:16	51616	0.7	14	20	16	40	0.051513672	3.4675781	-0.16088867	-0.14379883	-1.0297852	45.543457	1.5778809	0	0	0	0	0	0	0	0	0	1.052002	0.052001953	2.1308594	0.44873047	-0.17993164	-1.5019531	0.003	40387.95	0.004	-689.71	0.003
724	725	725	Category I	0.37182617	-0.059814453	-1.1279297	-0.073486328	0.071044922	0.50170898	0	0.003	30/10/2017	30	10	2017	14:20:16	51616	0.8	14	20	16	40	0.051513672	3.4675781	-0.16162109	-0.13916016	-1.0244141	43.309082	0.54931641	0	0	0	0	0	0	0	0	0	1.0463867	0.046386719	0.71655273	0.53344727	0.079345703	-0.10327148	0.003	40387.95	0.004	-689.71	0.003
725	726	726	Category I	-0.095947266	0.035888672	-0.37182617	-0.20874023	0.047363281	0.48657227	0	0.003	30/10/2017	30	10	2017	14:20:16	51616	0.9	14	20	16	40	0.051513672	3.4675781	-0.15722656	-0.14404297	-1.0334473	35.344238	0.68823242	0	0	0	0	0	0	0	0	0	1.0551758	0.055175781	0.90283203	0.061279297	0.17993164	0.66162109	0.003	40387.95	0.004	-689.71	0.003
726	727	727	Category I	-0.2878418	-0.059814453	0.15576172	-0.2590332	0.044189453	0.46386719	0	0.003	30/10/2017	30	10	2017	14:20:17	51617	0	14	20	17	40	0.051513672	3.4675781	-0.16113281	-0.1472168	-1.0476074	31.691406	1.2133789	0	0	0	0	0	0	0	0	0	1.0703125	0.0703125	1.4174805	-0.12646484	0.087402344	1.2033691	0.003	40387.95	0.004	-689.71	0.003
727	728	728	Category I	-0.82788086	0.11987305	-1.8239746	-0.20751953	0.12451172	0.47021484	0	0.003	30/10/2017	30	10	2017	14:20:17	51617	0.1	14	20	17	40	0.051513672	3.4675781	-0.15698242	-0.14794922	-1.0419922	16.996826	1.064209	0	0	0	0	0	0	0	0	0	1.064209	0.064208984	1.7202148	-0.6706543	0.26782227	-0.78173828	0.003	40387.95	0.004	-689.71	0.003
728	729	729	Category I	0.57592773	-0.70776367	-2.0039063	-0.16333008	0.15820313	0.46801758	0	0.003	30/10/2017	30	10	2017	14:20:17	51617	0.2	14	20	17	40	0.051513672	3.4675781	-0.15795898	-0.14916992	-1.0114746	7.6269531	1.3544922	0	0	0	0	0	0	0	0	0	1.034668	0.034667969	2.2844238	0.73388672	-0.55834961	-0.9921875	0.003	40387.95	0.004	-689.71	0.004
729	730	730	Category I	0.035888672	0.13183594	-0.38378906	-0.1328125	0.030761719	0.50292969	0	0.004	30/10/2017	30	10	2017	14:20:17	51617	0.3	14	20	17	40	0.051513672	3.4675781	-0.16650391	-0.14208984	-1.0317383	8.0852051	0.73193359	0	0	0	0	0	0	0	0	0	1.0546875	0.0546875	1.1245117	0.20239258	0.27392578	0.64794922	0.003	40387.95	0.004	-689.71	0.004
730	731	731	Category I	-0.2277832	-0.26391602	0.13183594	-0.26879883	0.053955078	0.45947266	0	0.004	30/10/2017	30	10	2017	14:20:17	51617	0.4	14	20	17	40	0.051513672	3.4675781	-0.16210938	-0.15356445	-1.0559082	10.080566	1.1948242	0	0	0	0	0	0	0	0	0	1.0793457	0.079345703	1.3637695	-0.065673828	-0.11010742	1.1877441	0.003	40387.95	0.011	-1342.77	0.004
731	732	732	Category I	-0.21582031	0.11987305	0.047851563	-0.24511719	0.078125	0.46020508	0	0.004	30/10/2017	30	10	2017	14:20:17	51617	0.5	14	20	17	40	0.051513672	3.4675781	-0.16015625	-0.14526367	-1.059082	19.323975	1.1396484	0	0	0	0	0	0	0	0	0	1.0810547	0.081054688	1.4279785	-0.055419922	0.26513672	1.1069336	0.003	40387.95	0.018	-1766.68	0.004
732	733	733	Category I	0.023925781	-0.49194336	-3.3479004	-0.12744141	0.18701172	0.46313477	0	0.004	30/10/2017	30	10	2017	14:20:17	51617	0.6	14	20	17	40	0.051513672	3.4675781	-0.15942383	-0.15112305	-1.045166	22.829346	2.3347168	0	0	0	0	0	0	0	0	0	1.0681152	0.068115234	2.8266602	0.18334961	-0.34057617	-2.3024902	0.004	40166.13	0.024	-1866.1	0.004
733	734	734	Category I	-0.29980469	-0.27587891	-1.5959473	-0.026123047	0.15991211	0.47875977	0	0.004	30/10/2017	30	10	2017	14:20:17	51617	0.7	14	20	17	40	0.051513672	3.4675781	-0.16748047	-0.14575195	-1.0229492	32.785889	0.60205078	0	0	0	0	0	0	0	0	0	1.046875	0.046875	0.83496094	-0.13208008	-0.12988281	-0.57275391	0.004	40166.13	0.031	-2127.66	0.004
734	735	735	Category I	-0.23999023	-0.023925781	-0.023925781	-0.21899414	0.12548828	0.46313477	0	0.004	30/10/2017	30	10	2017	14:20:17	51617	0.8	14	20	17	40	0.051513672	3.4675781	-0.17382813	-0.14672852	-1.0283203	21.85376	1.013916	0	0	0	0	0	0	0	0	0	1.0532227	0.053222656	1.1931152	-0.065917969	0.12280273	1.0043945	0.004	40166.13	0.038	-2349.78	0.004
735	736	736	Category I	-0.14379883	-0.38378906	0.095947266	-0.2668457	0.13720703	0.43408203	0	0.004	30/10/2017	30	10	2017	14:20:17	51617	0.9	14	20	17	40	0.051513672	3.4675781	-0.17163086	-0.14501953	-1.0400391	7.722168	1.1611328	0	0	0	0	0	0	0	0	0	1.064209	0.064208984	1.402832	0.027832031	-0.23876953	1.1359863	0.004	40166.13	0.045	-2543.68	0.004
736	737	737	Category I	-1.5358887	0.17993164	-2.447998	-0.17138672	0.23950195	0.4296875	0	0.004	30/10/2017	30	10	2017	14:20:18	51618	0	14	20	18	40	0.051513672	3.4675781	-0.17285156	-0.14819336	-1.0507813	1.3771973	1.9790039	0	0	0	0	0	0	0	0	0	1.0751953	0.075195313	3.0881348	-1.362793	0.328125	-1.3969727	0.004	40166.13	0.045	-2543.68	0.004
737	738	738	Category I	0.69580078	-0.47998047	-2.7119141	-0.13208008	0.30102539	0.39257813	0	0.004	30/10/2017	30	10	2017	14:20:18	51618	0.1	14	20	18	40	0.051513672	3.4675781	-0.17797852	-0.14599609	-1.0222168	10.969482	1.9311523	0	0	0	0	0	0	0	0	0	1.0478516	0.047851563	2.8972168	0.8737793	-0.33374023	-1.6894531	0.004	40166.13	0.045	-2543.68	0.004
738	739	739	Category I	-0.2277832	0.27587891	-0.2277832	-0.13061523	0.16821289	0.47363281	0	0.004	30/10/2017	30	10	2017	14:20:18	51618	0.2	14	20	18	40	0.051513672	3.4675781	-0.17578125	-0.14135742	-1.017334	23.268066	0.89453125	0	0	0	0	0	0	0	0	0	1.0419922	0.041992188	1.2587891	-0.051757813	0.41723633	0.78955078	0.004	40166.13	0.045	-2543.68	0.005
739	740	740	Category I	-0.32397461	-0.2277832	0.14379883	-0.21582031	0.1887207	0.43383789	0	0.005	30/10/2017	30	10	2017	14:20:18	51618	0.3	14	20	18	40	0.051513672	3.4675781	-0.17749023	-0.14135742	-1.0310059	42.199463	1.1870117	0	0	0	0	0	0	0	0	0	1.0556641	0.055664063	1.4074707	-0.14624023	-0.086181641	1.1748047	0.004	40166.13	0.045	-2543.68	0.005
740	741	741	Category I	-0.27587891	0.50390625	-1.1518555	-0.19116211	0.19262695	0.44165039	0	0.005	30/10/2017	30	10	2017	14:20:18	51618	0.4	14	20	18	40	0.051513672	3.4675781	-0.18286133	-0.14013672	-1.0427246	49.027832	0.65966797	0	0	0	0	0	0	0	0	0	1.0678711	0.067871094	0.84594727	-0.092773438	0.64404297	-0.10888672	0.004	40166.13	0.046	-2569.52	0.005
741	742	742	Category I	-0.19189453	-0.16796875	-3.0959473	-0.07421875	0.33520508	0.38745117	0	0.005	30/10/2017	30	10	2017	14:20:18	51618	0.5	14	20	18	40	0.051513672	3.4675781	-0.16186523	-0.1496582	-1.0200195	53.343994	2.0759277	0	0	0	0	0	0	0	0	0	1.0437012	0.043701172	2.1237793	-0.029785156	-0.018066406	-2.0756836	0.004	40166.13	0.046	-2569.52	0.005
742	743	743	Category I	0.071777344	0.059814453	-1.223877	-0.018310547	0.22412109	0.45751953	0	0.005	30/10/2017	30	10	2017	14:20:18	51618	0.6	14	20	18	40	0.051513672	3.4675781	-0.17138672	-0.14575195	-0.99755859	48.511719	0.390625	0	0	0	0	0	0	0	0	0	1.0227051	0.022705078	0.67504883	0.24316406	0.20556641	-0.22607422	0.005	39985.51	0.045	-2388.9	0.005
743	744	744	Category I	-0.095947266	0.14379883	-0.26391602	-0.19873047	0.22485352	0.42407227	0	0.005	30/10/2017	30	10	2017	14:20:18	51618	0.7	14	20	18	40	0.051513672	3.4675781	-0.17285156	-0.15185547	-1.0048828	48.270264	0.80151367	0	0	0	0	0	0	0	0	0	1.0307617	0.030761719	1.1137695	0.076904297	0.2956543	0.7409668	0.005	39985.51	0.045	-2388.9	0.005
744	745	745	Category I	-0.13183594	-0.011962891	0.3359375	-0.24584961	0.21020508	0.41870117	0	0.005	30/10/2017	30	10	2017	14:20:18	51618	0.8	14	20	18	40	0.051513672	3.4675781	-0.171875	-0.15039063	-1.017334	40.635254	1.3608398	0	0	0	0	0	0	0	0	0	1.0427246	0.042724609	1.5319824	0.040039063	0.13842773	1.3532715	0.005	39985.51	0.045	-2388.9	0.005
745	746	746	Category I	-1.3918457	-0.35986328	-2.3999023	-0.13208008	0.29321289	0.40380859	0	0.005	30/10/2017	30	10	2017	14:20:18	51618	0.9	14	20	18	40	0.051513672	3.4675781	-0.17138672	-0.15405273	-1.0231934	37.094482	1.8510742	0	0	0	0	0	0	0	0	0	1.0488281	0.048828125	2.8027344	-1.220459	-0.20556641	-1.3764648	0.005	39985.51	0.045	-2388.9	0.005
746	747	747	Category I	0.39599609	-0.94799805	-1.8359375	-0.082275391	0.29174805	0.41577148	0	0.005	30/10/2017	30	10	2017	14:20:19	51619	0	14	20	19	40	0.051513672	3.4675781	-0.17504883	-0.14916992	-0.99633789	17.056641	1.291748	0	0	0	0	0	0	0	0	0	1.0224609	0.022460938	2.2092285	0.57104492	-0.79858398	-0.83935547	0.005	39985.51	0.045	-2388.9	0.005
747	748	748	Category I	0.38378906	0.11987305	-0.38378906	-0.093017578	0.19238281	0.47290039	0	0.005	30/10/2017	30	10	2017	14:20:19	51619	0.1	14	20	19	40	0.051513672	3.4675781	-0.17822266	-0.14770508	-0.99511719	6.53125	0.87255859	0	0	0	0	0	0	0	0	0	1.0217285	0.021728516	1.4411621	0.56201172	0.26757813	0.61132813	0.005	39985.51	0.045	-2388.9	0.005
748	749	749	Category I	-0.21582031	-0.34790039	0.047851563	-0.1887207	0.21362305	0.44042969	0	0.005	30/10/2017	30	10	2017	14:20:19	51619	0.2	14	20	19	40	0.051513672	3.4675781	-0.1796875	-0.14990234	-1.0024414	11.869141	1.0693359	0	0	0	0	0	0	0	0	0	1.0292969	0.029296875	1.2841797	-0.035888672	-0.19775391	1.050293	0.005	39985.51	0.045	-2388.9	0.006
749	750	750	Category I	-0.32397461	-0.14379883	-0.17993164	-0.16235352	0.21337891	0.44628906	0	0.006	30/10/2017	30	10	2017	14:20:19	51619	0.3	14	20	19	40	0.051513672	3.4675781	-0.18139648	-0.14941406	-1.0175781	20.734863	0.84960938	0	0	0	0	0	0	0	0	0	1.0444336	0.044433594	0.98583984	-0.14233398	0.005615234	0.83764648	0.005	39985.51	0.045	-2388.9	0.006
750	751	751	Category I	-0.13183594	-0.023925781	-2.0878906	-0.037841797	0.30834961	0.3996582	0	0.006	30/10/2017	30	10	2017	14:20:19	51619	0.4	14	20	19	40	0.051513672	3.4675781	-0.16503906	-0.15014648	-0.99780273	26.623047	1.0976563	0	0	0	0	0	0	0	0	0	1.0224609	0.022460938	1.2492676	0.033203125	0.1262207	-1.0898438	0.005	39985.51	0.046	-2414.32	0.006
751	752	752	Category I	-0.21582031	-0.59985352	-1.8837891	0.004150391	0.23071289	0.44384766	0	0.006	30/10/2017	30	10	2017	14:20:19	51619	0.5	14	20	19	40	0.051513672	3.4675781	-0.17407227	-0.14135742	-0.98510742	45.936523	1.0095215	0	0	0	0	0	0	0	0	0	1.0102539	0.010253906	1.3984375	-0.041503906	-0.45825195	-0.8984375	0.005	39985.51	0.046	-2414.32	0.006
752	753	753	Category I	-0.16796875	0.15576172	-0.23999023	-0.17089844	0.15234375	0.46948242	0	0.006	30/10/2017	30	10	2017	14:20:19	51619	0.6	14	20	19	40	0.051513672	3.4675781	-0.1784668	-0.14453125	-0.98974609	26.953369	0.80786133	0	0	0	0	0	0	0	0	0	1.0161133	0.016113281	1.060791	0.010498047	0.30029297	0.74975586	0.006	39832.13	0.045	-2260.94	0.006
753	754	754	Category I	-0.13183594	-0.2277832	0.095947266	-0.20336914	0.16674805	0.45019531	0	0.006	30/10/2017	30	10	2017	14:20:19	51619	0.7	14	20	19	40	0.051513672	3.4675781	-0.17626953	-0.14331055	-1.0014648	13.070557	1.1013184	0	0	0	0	0	0	0	0	0	1.0268555	0.026855469	1.2263184	0.044433594	-0.084228516	1.0974121	0.006	39832.13	0.045	-2260.94	0.006
754	755	755	Category I	-0.58789063	-0.25195313	-2.2438965	-0.1574707	0.21362305	0.44604492	0	0.006	30/10/2017	30	10	2017	14:20:19	51619	0.8	14	20	19	40	0.051513672	3.4675781	-0.17895508	-0.14453125	-1.0119629	7.9006348	1.3022461	0	0	0	0	0	0	0	0	0	1.0378418	0.037841797	1.7478027	-0.40869141	-0.10717773	-1.2316895	0.006	39832.13	0.045	-2260.94	0.006
755	756	756	Category I	0.083984375	-0.29980469	-2.315918	-0.10107422	0.28686523	0.41186523	0	0.006	30/10/2017	30	10	2017	14:20:19	51619	0.9	14	20	19	40	0.051513672	3.4675781	-0.18847656	-0.1418457	-0.99194336	8.2316895	1.3605957	0	0	0	0	0	0	0	0	0	1.0197754	0.019775391	1.7539063	0.27246094	-0.15771484	-1.3237305	0.006	39832.13	0.045	-2260.94	0.006
756	757	757	Category I	0.17993164	0.13183594	-0.69580078	-0.052246094	0.19995117	0.47021484	0	0.006	30/10/2017	30	10	2017	14:20:20	51620	0	14	20	20	40	0.051513672	3.4675781	-0.18017578	-0.13549805	-0.9831543	6.251709	0.53271484	0	0	0	0	0	0	0	0	0	1.0087891	0.008789063	0.91503906	0.36010742	0.26733398	0.28735352	0.006	39832.13	0.045	-2260.94	0.006
757	758	758	Category I	-0.095947266	0	-0.26391602	-0.16186523	0.2253418	0.44165039	0	0.006	30/10/2017	30	10	2017	14:20:20	51620	0.1	14	20	20	40	0.051513672	3.4675781	-0.18164063	-0.13500977	-0.99560547	31.831055	0.7487793	0	0	0	0	0	0	0	0	0	1.0209961	0.020996094	0.95239258	0.085693359	0.13500977	0.73168945	0.006	39832.13	0.045	-2260.94	0.006
758	759	759	Category I	-0.14379883	0.071777344	0.15576172	-0.19238281	0.2175293	0.43408203	0	0.006	30/10/2017	30	10	2017	14:20:20	51620	0.2	14	20	20	40	0.051513672	3.4675781	-0.18066406	-0.12768555	-1.0100098	36.672363	1.1833496	0	0	0	0	0	0	0	0	0	1.0339355	0.033935547	1.4025879	0.036865234	0.19946289	1.1657715	0.006	39832.13	0.045	-2260.94	0.006
759	760	760	Category I	-0.29980469	-0.31176758	-1.5358887	-0.076416016	0.32910156	0.38964844	0	0.006	30/10/2017	30	10	2017	14:20:20	51620	0.3	14	20	20	40	0.051513672	3.4675781	-0.1640625	-0.12939453	-0.984375	32.970703	0.59643555	0	0	0	0	0	0	0	0	0	1.0061035	0.006103516	0.86938477	-0.13549805	-0.18212891	-0.55126953	0.006	39832.13	0.045	-2260.94	0.007
760	761	761	Category I	0.17993164	-0.89990234	-2.5078125	-0.080566406	0.32592773	0.38452148	0	0.007	30/10/2017	30	10	2017	14:20:20	51620	0.4	14	20	20	40	0.051513672	3.4675781	-0.17114258	-0.1262207	-0.96606445	18.260986	1.7600098	0	0	0	0	0	0	0	0	0	0.98925781	0.010742188	2.6665039	0.35107422	-0.7734375	-1.5415039	0.006	39832.13	0.046	-2285.96	0.007
761	762	762	Category I	-0.17993164	0.15576172	-0.27587891	-0.074951172	0.21704102	0.45629883	0	0.007	30/10/2017	30	10	2017	14:20:20	51620	0.5	14	20	20	40	0.05078125	3.5094727	-0.17236328	-0.1328125	-0.97338867	28.880371	0.75488281	0	0	0	0	0	0	0	0	0	0.99755859	0.002441406	0.99365234	-0.007324219	0.28857422	0.69750977	0.006	39832.13	0.046	-2285.96	0.007
762	763	763	Category I	-0.16796875	-0.40795898	0.035888672	-0.17529297	0.19873047	0.44848633	0	0.007	30/10/2017	30	10	2017	14:20:20	51620	0.6	14	20	20	40	0.05078125	3.5094727	-0.17480469	-0.13305664	-0.98461914	21.193359	1.0568848	0	0	0	0	0	0	0	0	0	1.0090332	0.009033203	1.3024902	0.006835938	-0.2746582	1.0205078	0.006	39832.13	0.046	-2285.96	0.007
763	764	764	Category I	-0.011962891	0.3359375	-0.93579102	-0.12573242	0.24316406	0.43798828	0	0.007	30/10/2017	30	10	2017	14:20:20	51620	0.7	14	20	20	40	0.05078125	3.5094727	-0.17407227	-0.13671875	-0.99755859	15.832275	0.50341797	0	0	0	0	0	0	0	0	0	1.0217285	0.021728516	0.6965332	0.16210938	0.47265625	0.061767578	0.007	39698.24	0.045	-2152.07	0.007
764	765	765	Category I	0.43188477	-0.49194336	-2.5439453	-0.060058594	0.31958008	0.39575195	0	0.007	30/10/2017	30	10	2017	14:20:20	51620	0.8	14	20	20	40	0.05078125	3.5094727	-0.18041992	-0.1340332	-0.97509766	9.8527832	1.7214355	0	0	0	0	0	0	0	0	0	1.0007324	0.000732422	2.5388184	0.61230469	-0.35766602	-1.5686035	0.007	39698.24	0.045	-2152.07	0.007
765	766	766	Category I	-0.14379883	-0.14379883	-0.94799805	0.020507813	0.21606445	0.45288086	0	0.007	30/10/2017	30	10	2017	14:20:20	51620	0.9	14	20	20	40	0.05078125	3.5094727	-0.18823242	-0.13500977	-0.97143555	9.4606934	0.051025391	0	0	0	0	0	0	0	0	0	0.99853516	0.001464844	0.076660156	0.044433594	-0.008544922	0.0234375	0.007	39698.24	0.045	-2152.07	0.007
766	767	767	Category I	-0.17993164	-0.20385742	-0.023925781	-0.12744141	0.23413086	0.43725586	0	0.007	30/10/2017	30	10	2017	14:20:21	51621	0	14	20	21	40	0.05078125	3.5094727	-0.18920898	-0.13745117	-0.97924805	4.3217773	0.95751953	0	0	0	0	0	0	0	0	0	1.0068359	0.006835938	1.0307617	0.009277344	-0.066162109	0.95532227	0.007	39698.24	0.045	-2152.07	0.007
767	768	768	Category I	-0.35986328	-0.3359375	0.011962891	-0.14233398	0.24462891	0.43310547	0	0.007	30/10/2017	30	10	2017	14:20:21	51621	0.1	14	20	21	40	0.05078125	3.5094727	-0.18725586	-0.1394043	-0.99194336	3.0395508	1.0375977	0	0	0	0	0	0	0	0	0	1.0192871	0.019287109	1.3730469	-0.17236328	-0.19628906	1.0039063	0.007	39698.24	0.045	-2152.07	0.007
768	769	769	Category I	-0.82788086	-0.059814453	-2.7839355	0.005126953	0.35742188	0.36401367	0	0.007	30/10/2017	30	10	2017	14:20:21	51621	0.2	14	20	21	40	0.05078125	3.5094727	-0.1796875	-0.14208984	-0.9831543	0.42626953	1.9155273	0	0	0	0	0	0	0	0	0	1.0095215	0.009521484	2.5310059	-0.64794922	0.082275391	-1.8005371	0.007	39698.24	0.045	-2152.07	0.008
769	770	770	Category I	0.21582031	-0.671875	-2.2319336	0.065429688	0.32348633	0.37866211	0	0.008	30/10/2017	30	10	2017	14:20:21	51621	0.3	14	20	21	40	0.05078125	3.5094727	-0.18920898	-0.13549805	-0.96801758	26.697021	1.4313965	0	0	0	0	0	0	0	0	0	0.99560547	0.004394531	2.2050781	0.4050293	-0.53613281	-1.2636719	0.007	39698.24	0.045	-2152.07	0.008
770	771	771	Category I	-0.14379883	0.32397461	-0.19189453	-0.054931641	0.26293945	0.43286133	0	0.008	30/10/2017	30	10	2017	14:20:21	51621	0.4	14	20	21	40	0.05078125	3.5094727	-0.19213867	-0.1394043	-0.97558594	26.035645	0.91186523	0	0	0	0	0	0	0	0	0	1.0041504	0.004150391	1.2956543	0.048339844	0.46337891	0.78369141	0.014	39045.18	0.039	-1523.64	0.008
771	772	772	Category I	-0.45581055	-0.37182617	0.21582031	-0.11572266	0.28149414	0.41918945	0	0.008	30/10/2017	30	10	2017	14:20:21	51621	0.5	14	20	21	40	0.05078125	3.5094727	-0.19067383	-0.13745117	-0.98657227	2	1.253418	0	0	0	0	0	0	0	0	0	1.0141602	0.014160156	1.7016602	-0.26489258	-0.23413086	1.2023926	0.021	38621.27	0.032	-1099.73	0.049
772	773	773	Category E	-0.17993164	-0.095947266	-0.85180664	-0.009277344	0.24707031	0.44384766	4.53	0.049	30/10/2017	30	10	2017	23:28:49	84529	0.4	23	28	49	11	0.051513672	3.4160156	-0.19384766	-0.13793945	-1.0004883	3.7805176	0.1550293	0	0	0	0	0	0	0	0	0	1.0283203	0.028320313	0.20458984	0.013916016	0.041992188	0.14868164	0.028	38300.03	0.025	-778.49	0.049
773	774	774	Category E	-0.19189453	-0.10791016	-0.93579102	-0.032470703	0.22802734	0.45654297	6.48	0.049	30/10/2017	30	10	2017	23:28:49	84529	0.5	23	28	49	11	0.051513672	3.4160156	-0.19726563	-0.13110352	-0.96948242	17.816895	0.041259766	0	0	0	0	0	0	0	0	0	0.99804688	0.001953125	0.0625	0.005371094	0.023193359	0.033691406	0.035	38038.47	0.018	-516.93	0.049
774	775	775	Category E	-0.2277832	-0.10791016	-0.88793945	-0.058349609	0.22143555	0.45458984	3.92	0.049	30/10/2017	30	10	2017	23:28:49	84529	0.6	23	28	49	11	0.051513672	3.4160156	-0.19726563	-0.12744141	-0.9609375	24.366943	0.081542969	0	0	0	0	0	0	0	0	0	0.98925781	0.010742188	0.12280273	-0.030273438	0.01953125	0.072998047	0.042	37816.35	0.011	-294.81	0.049
775	776	776	Category E	-0.20385742	-0.16796875	-0.85180664	-0.066650391	0.20483398	0.46533203	11.68	0.049	30/10/2017	30	10	2017	23:28:49	84529	0.7	23	28	49	11	0.051513672	3.4160156	-0.19775391	-0.12719727	-0.97167969	3.0683594	0.12670898	0	0	0	0	0	0	0	0	0	0.99975586	0.000244141	0.16650391	-0.005859375	-0.040527344	0.11987305	0.049	37622.45	0.004	-100.91	0.049
776	777	777	Category E	-0.20385742	-0.16796875	-0.85180664	-0.069335938	0.18261719	0.46972656	3.55	0.049	30/10/2017	30	10	2017	23:28:49	84529	0.8	23	28	49	11	0.051513672	3.4160156	-0.19995117	-0.12304688	-0.98535156	5.3640137	0.14111328	0	0	0	0	0	0	0	0	0	1.0129395	0.012939453	0.18212891	-0.003662109	-0.044677734	0.13354492	0.049	37622.45	0.004	-100.91	0.05
777	778	778	Category E	-0.21582031	-0.095947266	-0.97192383	-0.085449219	0.18310547	0.47290039	5.84	0.05	30/10/2017	30	10	2017	23:28:49	84529	0.9	23	28	49	11	0.051513672	3.4160156	-0.18457031	-0.12695313	-0.96655273	14.357422	0.044189453	0	0	0	0	0	0	0	0	0	0.9921875	0.0078125	0.067382813	-0.031005859	0.031005859	-0.005126953	0.049	37622.45	0.004	-100.91	0.05
778	779	779	Category E	-0.20385742	-0.15576172	-1.1037598	-0.074951172	0.17700195	0.47802734	3.15	0.05	30/10/2017	30	10	2017	23:28:50	84530	0	23	28	50	11	0.051513672	3.4160156	-0.19580078	-0.12182617	-0.94213867	19.697754	0.16503906	0	0	0	0	0	0	0	0	0	0.9699707	0.030029297	0.203125	-0.0078125	-0.033691406	-0.16137695	0.049	37622.45	0.004	-100.91	0.05
779	780	780	Category E	-0.15576172	-0.2277832	-0.81591797	-0.083984375	0.15600586	0.47949219	13.67	0.05	30/10/2017	30	10	2017	23:28:50	84530	0.1	23	28	50	11	0.051513672	3.4160156	-0.19726563	-0.12744141	-0.95117188	1.3334961	0.17333984	0	0	0	0	0	0	0	0	0	0.97973633	0.020263672	0.27685547	0.041503906	-0.10009766	0.13525391	0.049	37622.45	0.004	-100.91	0.05
780	781	781	Category E	-0.21582031	-0.16796875	-0.77978516	-0.1015625	0.14770508	0.48681641	8.36	0.05	30/10/2017	30	10	2017	23:28:50	84530	0.2	23	28	50	11	0.051513672	3.4160156	-0.19555664	-0.1262207	-0.96313477	10.57373	0.18920898	0	0	0	0	0	0	0	0	0	0.9909668	0.009033203	0.24536133	-0.020019531	-0.041503906	0.18334961	0.05	37596.61	0.004	-99.33	0.05
781	782	782	Category E	-0.23999023	-0.16796875	-0.77978516	-0.12207031	0.15380859	0.47900391	17.12	0.05	30/10/2017	30	10	2017	23:28:50	84530	0.3	23	28	50	11	0.051513672	3.4160156	-0.19482422	-0.13208008	-0.96240234	14.858887	0.19165039	0	0	0	0	0	0	0	0	0	0.9909668	0.009033203	0.26367188	-0.044921875	-0.035644531	0.18261719	0.05	37596.61	0.004	-99.33	0.05
782	783	783	Category E	-0.21582031	-0.16796875	-0.76782227	-0.11206055	0.15551758	0.47875977	6.31	0.05	30/10/2017	30	10	2017	23:28:50	84530	0.4	23	28	50	11	0.051513672	3.4160156	-0.19482422	-0.13110352	-0.93554688	17.19043	0.1730957	0	0	0	0	0	0	0	0	0	0.96459961	0.035400391	0.2253418	-0.020751953	-0.036621094	0.16772461	0.05	37596.61	0.004	-99.33	0.05
783	784	784	Category E	-0.27587891	-0.11987305	-0.89990234	-0.080566406	0.16381836	0.47729492	3.72	0.05	30/10/2017	30	10	2017	23:28:50	84530	0.5	23	28	50	11	0.051513672	3.4160156	-0.19848633	-0.1328125	-0.93139648	10.216064	0.084472656	0	0	0	0	0	0	0	0	0	0.96166992	0.038330078	0.12182617	-0.077148438	0.012939453	0.031494141	0.05	37596.61	0.004	-99.33	0.05
784	785	785	Category E	-0.2277832	0.035888672	-1.079834	-0.079345703	0.15332031	0.48339844	5.9	0.05	30/10/2017	30	10	2017	23:28:50	84530	0.6	23	28	50	11	0.051513672	3.4160156	-0.19995117	-0.13500977	-0.93823242	0.40625	0.22363281	0	0	0	0	0	0	0	0	0	0.96875	0.03125	0.34008789	-0.027587891	0.17089844	-0.14135742	0.05	37596.61	0.004	-99.33	0.05
785	786	786	Category E	-0.17993164	0.023925781	-0.85180664	-0.080078125	0.14379883	0.48876953	3.54	0.05	30/10/2017	30	10	2017	23:28:50	84530	0.7	23	28	50	11	0.051513672	3.4160156	-0.20068359	-0.13500977	-0.95385742	10.594971	0.19018555	0	0	0	0	0	0	0	0	0	0.98413086	0.015869141	0.28198242	0.020751953	0.15893555	0.10205078	0.05	37596.61	0.004	-99.33	0.05
786	787	787	Category E	-0.20385742	0	-0.86376953	-0.11914063	0.13085938	0.48657227	5.75	0.05	30/10/2017	30	10	2017	23:28:50	84530	0.8	23	28	50	11	0.051513672	3.4160156	-0.18481445	-0.13256836	-0.93505859	17.241455	0.15185547	0	0	0	0	0	0	0	0	0	0.96240234	0.037597656	0.22290039	-0.018798828	0.13256836	0.071289063	0.05	37596.61	0.004	-99.33	0.051
787	788	788	Category E	-0.21582031	-0.083984375	-0.83984375	-0.12304688	0.11010742	0.49487305	15.21	0.051	30/10/2017	30	10	2017	23:28:50	84530	0.9	23	28	50	11	0.051513672	3.4160156	-0.19018555	-0.12207031	-0.92504883	11.158447	0.096679688	0	0	0	0	0	0	0	0	0	0.95214844	0.047851563	0.14868164	-0.025390625	0.038085938	0.085205078	0.05	37596.61	0.004	-99.33	0.051
788	789	789	Category E	-0.21582031	-0.071777344	-0.87597656	-0.12695313	0.087402344	0.4921875	7.56	0.051	30/10/2017	30	10	2017	23:28:51	84531	0	23	28	51	11	0.051513672	3.4160156	-0.19677734	-0.125	-0.93017578	7.1982422	0.078369141	0	0	0	0	0	0	0	0	0	0.95898438	0.041015625	0.12646484	-0.018798828	0.053222656	0.054199219	0.05	37596.61	0.004	-99.33	0.051
789	790	790	Category E	-0.20385742	-0.011962891	-1.079834	-0.13476563	0.075439453	0.49707031	6.93	0.051	30/10/2017	30	10	2017	23:28:51	84531	0.1	23	28	51	11	0.051513672	3.4160156	-0.19677734	-0.12280273	-0.94140625	7.1289063	0.17749023	0	0	0	0	0	0	0	0	0	0.96948242	0.030517578	0.25634766	-0.006835938	0.11083984	-0.13818359	0.05	37596.61	0.004	-99.33	0.051
790	791	791	Category E	-0.20385742	-0.16796875	-0.94799805	-0.13476563	0.07421875	0.49023438	1.84	0.051	30/10/2017	30	10	2017	23:28:51	84531	0.2	23	28	51	11	0.051513672	3.4160156	-0.19555664	-0.12329102	-0.95043945	6.6943359	0.045410156	0	0	0	0	0	0	0	0	0	0.97827148	0.021728516	0.055175781	-0.008056641	-0.044433594	0.002441406	0.051	37571.19	0.004	-97.81	0.051
791	792	792	Category E	-0.17993164	-0.083984375	-0.73193359	-0.12988281	0.075195313	0.50244141	4.77	0.051	30/10/2017	30	10	2017	23:28:51	84531	0.3	23	28	51	11	0.051513672	3.4160156	-0.1953125	-0.125	-0.93432617	4.984375	0.20703125	0	0	0	0	0	0	0	0	0	0.96264648	0.037353516	0.2590332	0.015380859	0.041015625	0.20239258	0.051	37571.19	0.004	-97.81	0.051
792	793	793	Category E	-0.19189453	-0.14379883	-0.91186523	-0.14086914	0.10131836	0.4921875	1.55	0.051	30/10/2017	30	10	2017	23:28:51	84531	0.4	23	28	51	11	0.051513672	3.4160156	-0.1953125	-0.11914063	-0.92504883	3.3840332	0.028076172	0	0	0	0	0	0	0	0	0	0.953125	0.046875	0.041259766	0.003417969	-0.024414063	0.013183594	0.051	37571.19	0.004	-97.81	0.051
793	794	794	Category E	-0.21582031	-0.16796875	-0.99584961	-0.099853516	0.13183594	0.48803711	5.23	0.051	30/10/2017	30	10	2017	23:28:51	84531	0.5	23	28	51	11	0.051513672	3.4160156	-0.19433594	-0.12133789	-0.93237305	3.4211426	0.081298828	0	0	0	0	0	0	0	0	0	0.96020508	0.039794922	0.13110352	-0.021240234	-0.046386719	-0.063232422	0.051	37571.19	0.004	-97.81	0.051
794	795	795	Category E	-0.21582031	-0.13183594	-1.1279297	-0.10107422	0.16943359	0.47558594	6.47	0.051	30/10/2017	30	10	2017	23:28:51	84531	0.6	23	28	51	11	0.051513672	3.4160156	-0.19482422	-0.1184082	-0.9453125	2.1572266	0.18408203	0	0	0	0	0	0	0	0	0	0.97241211	0.027587891	0.21655273	-0.020751953	-0.013183594	-0.18237305	0.051	37571.19	0.004	-97.81	0.051
795	796	796	Category E	-0.083984375	-0.011962891	-0.82788086	-0.1159668	0.19555664	0.4609375	3.52	0.051	30/10/2017	30	10	2017	23:28:51	84531	0.7	23	28	51	11	0.051513672	3.4160156	-0.19116211	-0.1171875	-0.92895508	2.0371094	0.18115234	0	0	0	0	0	0	0	0	0	0.95556641	0.044433594	0.31347656	0.10717773	0.10522461	0.10107422	0.051	37571.19	0.004	-97.81	0.051
796	797	797	Category E	-0.21582031	0.023925781	-1.1398926	-0.099853516	0.18408203	0.47290039	4.64	0.051	30/10/2017	30	10	2017	23:28:51	84531	0.8	23	28	51	11	0.051513672	3.4160156	-0.19458008	-0.11401367	-0.91113281	6.5090332	0.26806641	0	0	0	0	0	0	0	0	0	0.93847656	0.061523438	0.38793945	-0.021240234	0.13793945	-0.22851563	0.051	37571.19	0.004	-97.81	0.052
797	798	798	Category E	-0.31176758	0.083984375	-1.2119141	-0.11669922	0.19506836	0.46508789	1.8	0.052	30/10/2017	30	10	2017	23:28:51	84531	0.9	23	28	51	11	0.051513672	3.4160156	-0.19873047	-0.11767578	-0.91552734	8.2875977	0.37573242	0	0	0	0	0	0	0	0	0	0.9440918	0.055908203	0.61083984	-0.11279297	0.20166016	-0.29614258	0.051	37571.19	0.004	-97.81	0.052
798	799	799	Category E	-0.15576172	-0.047851563	-0.73193359	-0.092041016	0.17431641	0.47216797	10.81	0.052	30/10/2017	30	10	2017	23:28:52	84532	0	23	28	52	11	0.051513672	3.4160156	-0.19946289	-0.1184082	-0.921875	10.823486	0.20751953	0	0	0	0	0	0	0	0	0	0.95068359	0.049316406	0.3046875	0.043701172	0.070556641	0.18994141	0.051	37571.19	0.004	-97.81	0.052
799	800	800	Category E	-0.32397461	-0.21582031	-0.97192383	-0.10449219	0.15820313	0.47460938	1.94	0.052	30/10/2017	30	10	2017	23:28:52	84532	0.111	23	28	52	11	0.051513672	3.4160156	-0.19995117	-0.12133789	-0.93603516	14.010986	0.15966797	0	0	0	0	0	0	0	0	0	0.96484375	0.03515625	0.25390625	-0.1237793	-0.094238281	-0.035644531	0.051	37571.19	0.004	-97.81	0.052
800	801	801	Category E	-0.32397461	-0.21582031	-0.98388672	-0.098388672	0.19384766	0.4597168	3.05	0.052	30/10/2017	30	10	2017	23:28:52	84532	0.222	23	28	52	11	0.051513672	3.4160156	-0.19848633	-0.11938477	-0.92895508	15.529541	0.16723633	0	0	0	0	0	0	0	0	0	0.95727539	0.042724609	0.27636719	-0.12524414	-0.096191406	-0.0546875	0.052	37546.17	0.004	-96.35	0.052
801	802	802	Category E	-0.16796875	-0.19189453	-0.89990234	-0.064697266	0.20507813	0.46533203	3.31	0.052	30/10/2017	30	10	2017	23:28:52	84532	0.333	23	28	52	11	0.051513672	3.4160156	-0.20483398	-0.10742188	-0.90600586	15.11499	0.092285156	0	0	0	0	0	0	0	0	0	0.93505859	0.064941406	0.12744141	0.036865234	-0.084228516	0.006103516	0.052	37546.17	0.004	-96.35	0.052
802	803	803	Category E	-0.20385742	-0.095947266	-0.86376953	-0.054199219	0.2121582	0.4609375	7.27	0.052	30/10/2017	30	10	2017	23:28:52	84532	0.444	23	28	52	11	0.051513672	3.4160156	-0.20532227	-0.1105957	-0.91455078	12.015137	0.052734375	0	0	0	0	0	0	0	0	0	0.94384766	0.056152344	0.067138672	0.001464844	0.014648438	0.05078125	0.052	37546.17	0.004	-96.35	0.052
803	804	804	Category E	-0.2277832	-0.11987305	-0.74389648	-0.11230469	0.22485352	0.45336914	5.64	0.052	30/10/2017	30	10	2017	23:28:52	84532	0.555	23	28	52	11	0.051513672	3.4160156	-0.20556641	-0.10668945	-0.92773438	10.264648	0.18554688	0	0	0	0	0	0	0	0	0	0.95605469	0.043945313	0.21899414	-0.021972656	-0.012939453	0.18383789	0.052	37546.17	0.004	-96.35	0.052
804	805	805	Category E	-0.23999023	-0.13183594	-0.82788086	-0.11938477	0.21899414	0.44946289	17.45	0.052	30/10/2017	30	10	2017	23:28:52	84532	0.666	23	28	52	11	0.051513672	3.4160156	-0.20800781	-0.11206055	-0.92773438	6.8261719	0.10644531	0	0	0	0	0	0	0	0	0	0.95727539	0.042724609	0.15136719	-0.031738281	-0.01953125	0.099853516	0.052	37546.17	0.004	-96.35	0.052
805	806	806	Category E	-0.17993164	-0.16796875	-0.99584961	-0.11303711	0.20629883	0.45874023	4.65	0.052	30/10/2017	30	10	2017	23:28:52	84532	0.777	23	28	52	11	0.051513672	3.4160156	-0.21728516	-0.10888672	-0.90844727	1.9221191	0.11157227	0	0	0	0	0	0	0	0	0	0.94042969	0.059570313	0.18334961	0.037353516	-0.058837891	-0.087158203	0.052	37546.17	0.004	-96.35	0.052
806	807	807	Category E	-0.13183594	-0.20385742	-0.87597656	-0.093261719	0.16503906	0.47460938	9.2	0.052	30/10/2017	30	10	2017	23:28:52	84532	0.888	23	28	52	11	0.051513672	3.4160156	-0.21850586	-0.109375	-0.90820313	4.2258301	0.13208008	0	0	0	0	0	0	0	0	0	0.94042969	0.059570313	0.21337891	0.086669922	-0.094238281	0.032226563	0.052	37546.17	0.004	-96.35	0.053
807	808	808	Category E	-0.2277832	-0.095947266	-1.1037598	-0.12890625	0.125	0.484375	5.35	0.053	30/10/2017	30	10	2017	23:28:53	84533	0	23	28	53	11	0.051513672	3.4160156	-0.21899414	-0.10961914	-0.91967773	9.1911621	0.18457031	0	0	0	0	0	0	0	0	0	0.95166016	0.048339844	0.20654297	-0.008544922	0.013671875	-0.18383789	0.052	37546.17	0.004	-96.35	0.053
808	809	809	Category E	-0.17993164	-0.17993164	-0.80395508	-0.14160156	0.14306641	0.48144531	4.11	0.053	30/10/2017	30	10	2017	23:28:53	84533	0.1	23	28	53	11	0.051513672	3.4160156	-0.21606445	-0.10668945	-0.92944336	10.707764	0.1496582	0	0	0	0	0	0	0	0	0	0.96020508	0.039794922	0.23486328	0.036132813	-0.072998047	0.12548828	0.052	37546.17	0.004	-96.35	0.053
809	810	810	Category E	-0.19189453	-0.19189453	-0.98388672	-0.12231445	0.12426758	0.48413086	11.53	0.053	30/10/2017	30	10	2017	23:28:53	84533	0.2	23	28	53	11	0.051513672	3.4160156	-0.21191406	-0.10546875	-0.90527344	9.3203125	0.11816406	0	0	0	0	0	0	0	0	0	0.93579102	0.064208984	0.18481445	0.020019531	-0.086181641	-0.078369141	0.052	37546.17	0.004	-96.35	0.053
810	811	811	Category E	-0.10791016	-0.10791016	-0.75585938	-0.094238281	0.14501953	0.48168945	6.5	0.053	30/10/2017	30	10	2017	23:28:53	84533	0.3	23	28	53	11	0.051513672	3.4160156	-0.21875	-0.09765625	-0.89038086	6.5134277	0.17480469	0	0	0	0	0	0	0	0	0	0.92211914	0.077880859	0.25561523	0.11083984	-0.010009766	0.13452148	0.053	37521.54	0.004	-94.93	0.053
811	812	812	Category E	-0.46777344	0.095947266	-1.0559082	-0.089599609	0.1574707	0.48266602	6.76	0.053	30/10/2017	30	10	2017	23:28:53	84533	0.4	23	28	53	11	0.051513672	3.4160156	-0.21972656	-0.10083008	-0.90039063	3.4121094	0.35253906	0	0	0	0	0	0	0	0	0	0.93237305	0.067626953	0.60009766	-0.24780273	0.19677734	-0.15527344	0.053	37521.54	0.004	-94.93	0.053
812	813	813	Category E	-0.26391602	0.047851563	-0.86376953	-0.098144531	0.14624023	0.48071289	5.35	0.053	30/10/2017	30	10	2017	23:28:53	84533	0.5	23	28	53	11	0.051513672	3.4160156	-0.2175293	-0.09765625	-0.91455078	0.68359375	0.16088867	0	0	0	0	0	0	0	0	0	0.9453125	0.0546875	0.24267578	-0.046142578	0.14550781	0.05078125	0.053	37521.54	0.004	-94.93	0.053
813	814	814	Category E	-0.29980469	0.023925781	-0.92382813	-0.053466797	0.14038086	0.48852539	6.5	0.053	30/10/2017	30	10	2017	23:28:53	84533	0.6	23	28	53	11	0.051513672	3.4160156	-0.22094727	-0.098876953	-0.9152832	3.4853516	0.14599609	0	0	0	0	0	0	0	0	0	0.94677734	0.053222656	0.20996094	-0.078613281	0.12280273	-0.008300781	0.053	37521.54	0.004	-94.93	0.053
814	815	815	Category E	-0.27587891	-0.011962891	-0.88793945	-0.021972656	0.12792969	0.48901367	5.42	0.053	30/10/2017	30	10	2017	23:28:53	84533	0.7	23	28	53	11	0.051513672	3.4160156	-0.22241211	-0.098144531	-0.91381836	4.0441895	0.10473633	0	0	0	0	0	0	0	0	0	0.94555664	0.054443359	0.16577148	-0.053222656	0.086181641	0.025878906	0.053	37521.54	0.004	-94.93	0.053
815	816	816	Category E	-0.32397461	-0.047851563	-0.99584961	-0.021484375	0.12597656	0.49047852	8.2	0.053	30/10/2017	30	10	2017	23:28:53	84533	0.8	23	28	53	11	0.051513672	3.4160156	-0.22387695	-0.098876953	-0.9152832	2.7905273	0.13793945	0	0	0	0	0	0	0	0	0	0.94750977	0.052490234	0.23144531	-0.099853516	0.051025391	-0.080322266	0.053	37521.54	0.004	-94.93	0.053
816	817	817	Category E	-0.29980469	-0.14379883	-0.93579102	-0.048339844	0.13232422	0.49145508	9.67	0.053	30/10/2017	30	10	2017	23:28:53	84533	0.9	23	28	53	11	0.051513672	3.4160156	-0.22363281	-0.098388672	-0.91601563	2.3679199	0.090332031	0	0	0	0	0	0	0	0	0	0.94799805	0.052001953	0.14086914	-0.075927734	-0.045166016	-0.01953125	0.053	37521.54	0.004	-94.93	0.054
817	818	818	Category E	-0.20385742	-0.071777344	-0.75585938	-0.061279297	0.15258789	0.48730469	5.7	0.054	30/10/2017	30	10	2017	23:28:54	84534	0	23	28	54	11	0.051513672	3.4160156	-0.22631836	-0.096435547	-0.9152832	2.6035156	0.1628418	0	0	0	0	0	0	0	0	0	0.94775391	0.052246094	0.20678711	0.022460938	0.024658203	0.15942383	0.053	37521.54	0.004	-94.93	0.054
818	819	819	Category E	-0.3359375	-0.16796875	-0.94799805	-0.078857422	0.16577148	0.47607422	8.75	0.054	30/10/2017	30	10	2017	23:28:54	84534	0.09	23	28	54	11	0.051513672	3.4160156	-0.22875977	-0.096923828	-0.91577148	4.2548828	0.13232422	0	0	0	0	0	0	0	0	0	0.94873047	0.051269531	0.21020508	-0.10693359	-0.070800781	-0.031982422	0.053	37521.54	0.004	-94.93	0.054
819	820	820	Category E	-0.19189453	-0.11987305	-0.82788086	-0.094726563	0.18212891	0.46826172	1.71	0.054	30/10/2017	30	10	2017	23:28:54	84534	0.181	23	28	54	11	0.051513672	3.4160156	-0.23022461	-0.096191406	-0.91357422	4.7651367	0.096679688	0	0	0	0	0	0	0	0	0	0.94702148	0.052978516	0.14770508	0.038330078	-0.0234375	0.085693359	0.053	37521.54	0.004	-94.93	0.054
820	821	821	Category E	-0.21582031	0.035888672	-1.0917969	-0.092285156	0.20336914	0.46875	5.26	0.054	30/10/2017	30	10	2017	23:28:54	84534	0.272	23	28	54	11	0.051513672	3.4160156	-0.23144531	-0.094238281	-0.91308594	3.8085938	0.22143555	0	0	0	0	0	0	0	0	0	0.94677734	0.053222656	0.32446289	0.015625	0.13012695	-0.1784668	0.054	37497.28	0.004	-93.55	0.054
821	822	822	Category E	-0.19189453	-0.10791016	-0.94799805	-0.11010742	0.18554688	0.46508789	2.57	0.054	30/10/2017	30	10	2017	23:28:54	84534	0.363	23	28	54	11	0.051513672	3.4160156	-0.23266602	-0.094482422	-0.91455078	3.4467773	0.054199219	0	0	0	0	0	0	0	0	0	0.94848633	0.051513672	0.087158203	0.040771484	-0.013183594	-0.033203125	0.054	37497.28	0.004	-93.55	0.054
822	823	823	Category E	-0.2277832	-0.059814453	-0.88793945	-0.10717773	0.17700195	0.47119141	6.14	0.054	30/10/2017	30	10	2017	23:28:54	84534	0.454	23	28	54	11	0.051513672	3.4160156	-0.234375	-0.093261719	-0.91943359	3.3457031	0.046630859	0	0	0	0	0	0	0	0	0	0.95361328	0.046386719	0.071777344	0.006591797	0.033447266	0.031494141	0.054	37497.28	0.004	-93.55	0.054
823	824	824	Category E	-0.20385742	-0.035888672	-0.80395508	-0.10424805	0.16699219	0.4753418	10.54	0.054	30/10/2017	30	10	2017	23:28:54	84534	0.545	23	28	54	11	0.051513672	3.4160156	-0.234375	-0.092285156	-0.91870117	1.7075195	0.13134766	0	0	0	0	0	0	0	0	0	0.95263672	0.047363281	0.20166016	0.030517578	0.056396484	0.11474609	0.054	37497.28	0.004	-93.55	0.054
824	825	825	Category E	-0.20385742	-0.023925781	-0.91186523	-0.092529297	0.1418457	0.48706055	3.51	0.054	30/10/2017	30	10	2017	23:28:54	84534	0.636	23	28	54	11	0.051513672	3.4160156	-0.23461914	-0.093261719	-0.91967773	0.87915039	0.076171875	0	0	0	0	0	0	0	0	0	0.95361328	0.046386719	0.1081543	0.030761719	0.069335938	0.0078125	0.054	37497.28	0.004	-93.55	0.054
825	826	826	Category E	-0.11987305	-0.15576172	-0.91186523	-0.10205078	0.11083984	0.49047852	5.5	0.054	30/10/2017	30	10	2017	23:28:54	84534	0.727	23	28	54	11	0.051513672	3.4160156	-0.23242188	-0.093261719	-0.91674805	1.6462402	0.12866211	0	0	0	0	0	0	0	0	0	0.95043945	0.049560547	0.17993164	0.11254883	-0.062255859	0.004882813	0.054	37497.28	0.004	-93.55	0.054
826	827	827	Category E	-0.035888672	-0.10791016	-1.0197754	-0.14306641	0.10693359	0.47949219	5.8	0.054	30/10/2017	30	10	2017	23:28:54	84534	0.818	23	28	54	11	0.051513672	3.4160156	-0.23486328	-0.093505859	-0.91723633	2.1872559	0.22412109	0	0	0	0	0	0	0	0	0	0.95141602	0.048583984	0.31567383	0.19897461	-0.014160156	-0.10229492	0.054	37497.28	0.004	-93.55	0.055
827	828	828	Category E	-0.13183594	-0.11987305	-0.79199219	-0.12451172	0.13037109	0.49023438	2.99	0.055	30/10/2017	30	10	2017	23:28:54	84534	0.909	23	28	54	11	0.051513672	3.4160156	-0.23535156	-0.094238281	-0.91650391	3.0471191	0.1640625	0	0	0	0	0	0	0	0	0	0.95092773	0.049072266	0.25366211	0.10351563	-0.025390625	0.12451172	0.054	37497.28	0.004	-93.55	0.055
828	829	829	Category E	-0.21582031	-0.16796875	-0.85180664	-0.13549805	0.13745117	0.47631836	9.65	0.055	30/10/2017	30	10	2017	23:28:55	84535	0	23	28	55	11	0.051513672	3.4160156	-0.2355957	-0.092773438	-0.91699219	6.9580078	0.10131836	0	0	0	0	0	0	0	0	0	0.95141602	0.048583984	0.16015625	0.019775391	-0.074951172	0.065185547	0.054	37497.28	0.004	-93.55	0.055
829	830	830	Category E	-0.2277832	-0.17993164	-0.91186523	-0.12036133	0.15356445	0.47680664	19.29	0.055	30/10/2017	30	10	2017	23:28:55	84535	0.1	23	28	55	11	0.051513672	3.4160156	-0.23608398	-0.092285156	-0.91772461	9.4995117	0.088134766	0	0	0	0	0	0	0	0	0	0.9519043	0.048095703	0.10180664	0.008300781	-0.087402344	0.005859375	0.054	37497.28	0.004	-93.55	0.055
830	831	831	Category E	-0.10791016	-0.16796875	-0.79199219	-0.10913086	0.17431641	0.47021484	5.81	0.055	30/10/2017	30	10	2017	23:28:55	84535	0.2	23	28	55	11	0.051513672	3.4160156	-0.23657227	-0.094482422	-0.91577148	10.125	0.19287109	0	0	0	0	0	0	0	0	0	0.95068359	0.049316406	0.32568359	0.12866211	-0.073242188	0.1237793	0.055	37473.38	0.004	-92.22	0.055
831	832	832	Category E	-0.21582031	-0.13183594	-1.1518555	-0.12548828	0.17944336	0.47363281	8.49	0.055	30/10/2017	30	10	2017	23:28:55	84535	0.3	23	28	55	11	0.051513672	3.4160156	-0.23681641	-0.094970703	-0.9140625	9.8300781	0.24121094	0	0	0	0	0	0	0	0	0	0.94921875	0.05078125	0.29541016	0.020996094	-0.036621094	-0.23754883	0.055	37473.38	0.004	-92.22	0.055
832	833	833	Category E	-0.095947266	-0.023925781	-0.81591797	-0.12866211	0.16113281	0.47387695	5.55	0.055	30/10/2017	30	10	2017	23:28:55	84535	0.4	23	28	55	11	0.051513672	3.4160156	-0.23803711	-0.095703125	-0.91674805	9.9973145	0.1887207	0	0	0	0	0	0	0	0	0	0.95214844	0.047851563	0.31518555	0.14208984	0.071777344	0.10083008	0.055	37473.38	0.004	-92.22	0.055
833	834	834	Category E	-0.16796875	0.023925781	-0.94799805	-0.10839844	0.15063477	0.47875977	6.4	0.055	30/10/2017	30	10	2017	23:28:55	84535	0.5	23	28	55	11	0.051513672	3.4160156	-0.2434082	-0.087890625	-0.90893555	10.020752	0.14038086	0	0	0	0	0	0	0	0	0	0.9453125	0.0546875	0.22631836	0.075439453	0.11181641	-0.038818359	0.055	37473.38	0.004	-92.22	0.055
834	835	835	Category E	-0.29980469	-0.15576172	-0.92382813	-0.099609375	0.12866211	0.48901367	14.86	0.055	30/10/2017	30	10	2017	23:28:55	84535	0.6	23	28	55	11	0.051513672	3.4160156	-0.24414063	-0.084472656	-0.90551758	6.7727051	0.091796875	0	0	0	0	0	0	0	0	0	0.94165039	0.058349609	0.14453125	-0.055419922	-0.071044922	-0.018066406	0.055	37473.38	0.004	-92.22	0.055
835	836	836	Category E	-0.17993164	-0.059814453	-0.88793945	-0.11376953	0.099853516	0.49194336	7.56	0.055	30/10/2017	30	10	2017	23:28:55	84535	0.7	23	28	55	11	0.051513672	3.4160156	-0.24560547	-0.084960938	-0.90014648	4.9770508	0.071533203	0	0	0	0	0	0	0	0	0	0.93676758	0.063232422	0.10327148	0.065673828	0.025146484	0.012207031	0.055	37473.38	-0.006	149.07	0.055
836	837	837	Category E	-0.15576172	-0.14379883	-1.0559082	-0.12451172	0.087402344	0.48901367	10.02	0.055	30/10/2017	30	10	2017	23:28:55	84535	0.8	23	28	55	11	0.051513672	3.4160156	-0.24609375	-0.086914063	-0.90112305	4.6376953	0.18798828	0	0	0	0	0	0	0	0	0	0.93823242	0.061767578	0.30175781	0.090332031	-0.056640625	-0.15454102	0.055	37473.38	-0.016	434.19	0.056
837	838	838	Category E	-0.16796875	-0.071777344	-0.77978516	-0.12963867	0.10253906	0.48974609	5.86	0.056	30/10/2017	30	10	2017	23:28:55	84535	0.9	23	28	55	11	0.051513672	3.4160156	-0.24804688	-0.088378906	-0.89892578	5.449707	0.14477539	0	0	0	0	0	0	0	0	0	0.93676758	0.063232422	0.21630859	0.080078125	0.016601563	0.11914063	0.055	37473.38	-0.026	786.25	0.056
838	839	839	Category E	-0.17993164	-0.16796875	-0.95996094	-0.1171875	0.11108398	0.48950195	4.38	0.056	30/10/2017	30	10	2017	23:28:56	84536	0	23	28	56	11	0.051513672	3.4160156	-0.24829102	-0.091064453	-0.89428711	2.6230469	0.12182617	0	0	0	0	0	0	0	0	0	0.93261719	0.067382813	0.21069336	0.068359375	-0.076660156	-0.065429688	0.055	37473.38	-0.036	1255.58	0.056
839	840	840	Category E	-0.17993164	-0.15576172	-0.97192383	-0.10351563	0.13818359	0.48706055	5.82	0.056	30/10/2017	30	10	2017	23:28:56	84536	0.111	23	28	56	11	0.051513672	3.4160156	-0.24829102	-0.092529297	-0.89575195	0.31176758	0.12011719	0	0	0	0	0	0	0	0	0	0.93408203	0.065917969	0.20751953	0.068359375	-0.062988281	-0.075927734	0.055	37473.38	-0.046	1997.97	0.056
840	841	841	Category E	-0.32397461	0.071777344	-0.671875	-0.12133789	0.16577148	0.47167969	15.18	0.056	30/10/2017	30	10	2017	23:28:56	84536	0.222	23	28	56	11	0.051513672	3.4160156	-0.24682617	-0.090576172	-0.89819336	0.64941406	0.2890625	0	0	0	0	0	0	0	0	0	0.93579102	0.064208984	0.46582031	-0.076904297	0.16235352	0.22631836	0.056	37449.82	-0.056	6880.18	0.056
841	842	842	Category E	-0.21582031	-0.10791016	-0.95996094	-0.15405273	0.16601563	0.46582031	11.62	0.056	30/10/2017	30	10	2017	23:28:56	84536	0.333	23	28	56	11	0.051513672	3.4160156	-0.24438477	-0.088867188	-0.89453125	1.8457031	0.073730469	0	0	0	0	0	0	0	0	0	0.93164063	0.068359375	0.11279297	0.028564453	-0.018798828	-0.065185547	0.056	37449.82	-0.056	6880.18	0.056
842	843	843	Category E	-0.19189453	-0.083984375	-1.0197754	-0.11376953	0.14013672	0.47607422	10.5	0.056	30/10/2017	30	10	2017	23:28:56	84536	0.444	23	28	56	11	0.051513672	3.4160156	-0.24487305	-0.087890625	-0.89428711	4.3623047	0.13598633	0	0	0	0	0	0	0	0	0	0.93139648	0.068603516	0.18237305	0.052978516	0.00390625	-0.12524414	0.056	37449.82	-0.056	6880.18	0.056
843	844	844	Category E	-0.20385742	-0.10791016	-0.93579102	-0.089599609	0.12109375	0.48901367	9.69	0.056	30/10/2017	30	10	2017	23:28:56	84536	0.555	23	28	56	11	0.051513672	3.4160156	-0.24291992	-0.088134766	-0.89355469	6.878418	0.060791016	0	0	0	0	0	0	0	0	0	0.93017578	0.069824219	0.10083008	0.0390625	-0.01953125	-0.041992188	0.056	37449.82	-0.056	6880.18	0.056
844	845	845	Category E	-0.31176758	-0.23999023	-1.0078125	-0.10522461	0.094726563	0.49267578	6.9	0.056	30/10/2017	30	10	2017	23:28:56	84536	0.666	23	28	56	11	0.051269531	3.3966797	-0.24438477	-0.086425781	-0.89575195	11.770264	0.20141602	0	0	0	0	0	0	0	0	0	0.93237305	0.067626953	0.33251953	-0.067138672	-0.15332031	-0.11181641	0.056	37449.82	-0.056	6880.18	0.056
845	846	846	Category E	-0.25195313	-0.17993164	-0.92382813	-0.12890625	0.10180664	0.49584961	3.69	0.056	30/10/2017	30	10	2017	23:28:56	84536	0.777	23	28	56	11	0.051269531	3.3966797	-0.24414063	-0.084960938	-0.89599609	15.244873	0.099121094	0	0	0	0	0	0	0	0	0	0.93261719	0.067382813	0.13037109	-0.007568359	-0.094726563	-0.027587891	0.056	37449.82	-0.056	6880.18	0.056
846	847	847	Category E	-0.20385742	-0.21582031	-0.93579102	-0.092773438	0.091064453	0.49780273	10.05	0.056	30/10/2017	30	10	2017	23:28:56	84536	0.888	23	28	56	11	0.051269531	3.3966797	-0.24389648	-0.082519531	-0.89501953	14.331787	0.14477539	0	0	0	0	0	0	0	0	0	0.93139648	0.068603516	0.21362305	0.040039063	-0.13305664	-0.040527344	0.056	37449.82	-0.056	6880.18	0.057
847	848	848	Category E	-0.13183594	-0.095947266	-0.77978516	-0.0703125	0.088623047	0.49853516	12.98	0.057	30/10/2017	30	10	2017	23:28:57	84537	0	23	28	57	11	0.051269531	3.3966797	-0.24462891	-0.080322266	-0.89526367	11.451172	0.16235352	0	0	0	0	0	0	0	0	0	0.93164063	0.068359375	0.24389648	0.11279297	-0.015380859	0.11547852	0.056	37449.82	-0.056	6880.18	0.057
848	849	849	Category E	-0.50390625	0.023925781	-0.85180664	-0.10717773	0.099121094	0.49462891	10.55	0.057	30/10/2017	30	10	2017	23:28:57	84537	0.1	23	28	57	11	0.051269531	3.3966797	-0.24414063	-0.080322266	-0.89257813	9.0219727	0.28271484	0	0	0	0	0	0	0	0	0	0.92895508	0.071044922	0.40478516	-0.25952148	0.10424805	0.040771484	0.056	37449.82	-0.056	6880.18	0.057
849	850	850	Category E	-0.32397461	-0.047851563	-1.0439453	-0.13769531	0.098876953	0.4909668	9.61	0.057	30/10/2017	30	10	2017	23:28:57	84537	0.2	23	28	57	11	0.051269531	3.3966797	-0.24414063	-0.079589844	-0.89379883	7.2600098	0.17260742	0	0	0	0	0	0	0	0	0	0.93017578	0.069824219	0.26147461	-0.079589844	0.031738281	-0.14990234	0.056	37449.82	-0.056	6880.18	0.057
850	851	851	Category E	-0.2277832	0.071777344	-0.99584961	-0.071044922	0.091064453	0.50244141	7.2	0.057	30/10/2017	30	10	2017	23:28:57	84537	0.3	23	28	57	11	0.051269531	3.3966797	-0.24389648	-0.079345703	-0.89233398	7.1157227	0.18383789	0	0	0	0	0	0	0	0	0	0.9284668	0.071533203	0.27099609	0.016113281	0.15112305	-0.10327148	0.057	37426.61	-0.056	3705.02	0.057
851	852	852	Category E	-0.27587891	-0.10791016	-0.91186523	-0.05078125	0.065185547	0.50366211	9.22	0.057	30/10/2017	30	10	2017	23:28:57	84537	0.4	23	28	57	11	0.051269531	3.3966797	-0.24438477	-0.080322266	-0.89428711	7.2890625	0.045166016	0	0	0	0	0	0	0	0	0	0.93041992	0.069580078	0.076171875	-0.03125	-0.02734375	-0.017333984	0.057	37426.61	-0.056	3705.02	0.057
852	853	853	Category E	-0.44384766	-0.19189453	-0.91186523	-0.081054688	0.037597656	0.50952148	12.3	0.057	30/10/2017	30	10	2017	23:28:57	84537	0.5	23	28	57	11	0.051269531	3.3966797	-0.24023438	-0.082763672	-0.8918457	7.4960938	0.23144531	0	0	0	0	0	0	0	0	0	0.92749023	0.072509766	0.33203125	-0.20336914	-0.10888672	-0.019775391	0.057	37426.61	-0.056	3705.02	0.057
853	854	854	Category E	-0.31176758	-0.059814453	-0.81591797	-0.11450195	0.041015625	0.50366211	8.84	0.057	30/10/2017	30	10	2017	23:28:57	84537	0.6	23	28	57	11	0.051269531	3.3966797	-0.23950195	-0.085449219	-0.89477539	8.277832	0.10986328	0	0	0	0	0	0	0	0	0	0.93041992	0.069580078	0.17675781	-0.072021484	0.025634766	0.078857422	0.057	37426.61	-0.056	3705.02	0.057
854	855	855	Category E	-0.34790039	-0.15576172	-1.0078125	-0.076416016	0.068603516	0.50488281	6.1	0.057	30/10/2017	30	10	2017	23:28:57	84537	0.7	23	28	57	11	0.051269531	3.3966797	-0.23681641	-0.087890625	-0.89355469	7.2998047	0.17285156	0	0	0	0	0	0	0	0	0	0.92871094	0.071289063	0.29248047	-0.11083984	-0.067626953	-0.11401367	0.057	37426.61	-0.056	3705.02	0.057
855	856	856	Category E	-0.19189453	-0.14379883	-0.89990234	-0.051025391	0.10644531	0.49707031	10.76	0.057	30/10/2017	30	10	2017	23:28:57	84537	0.8	23	28	57	11	0.051269531	3.3966797	-0.2355957	-0.087890625	-0.89331055	6.0488281	0.071289063	0	0	0	0	0	0	0	0	0	0.92797852	0.072021484	0.10620117	0.043701172	-0.055664063	-0.006347656	0.057	37426.61	-0.056	3705.02	0.057
856	857	857	Category E	-0.41992188	0	-0.79199219	-0.056884766	0.10546875	0.49609375	10.63	0.057	30/10/2017	30	10	2017	23:28:57	84537	0.9	23	28	57	11	0.051269531	3.3966797	-0.23461914	-0.08984375	-0.88989258	4.5681152	0.22802734	0	0	0	0	0	0	0	0	0	0.92456055	0.075439453	0.37304688	-0.18505859	0.08984375	0.097900391	0.057	37426.61	-0.056	3705.02	0.058
857	858	858	Category E	-0.39599609	-0.14379883	-1.0078125	-0.10424805	0.090087891	0.49780273	1.67	0.058	30/10/2017	30	10	2017	23:28:58	84538	0	23	28	58	11	0.051269531	3.3966797	-0.23242188	-0.090332031	-0.89233398	3.0405273	0.20678711	0	0	0	0	0	0	0	0	0	0.92651367	0.073486328	0.33203125	-0.16333008	-0.053222656	-0.11523438	0.057	37426.61	-0.056	3705.02	0.058
858	859	859	Category E	-0.32397461	-0.083984375	-0.93579102	-0.085693359	0.086425781	0.49853516	2.31	0.058	30/10/2017	30	10	2017	23:28:58	84538	0.1	23	28	58	11	0.051269531	3.3966797	-0.23022461	-0.091552734	-0.89355469	5.9797363	0.1027832	0	0	0	0	0	0	0	0	0	0.92749023	0.072509766	0.14331055	-0.093505859	0.007568359	-0.041992188	0.057	37426.61	-0.056	3705.02	0.058
859	860	860	Category E	-0.25195313	-0.083984375	-0.77978516	-0.075439453	0.082763672	0.49755859	10.03	0.058	30/10/2017	30	10	2017	23:28:58	84538	0.2	23	28	58	11	0.051269531	3.3966797	-0.22851563	-0.092285156	-0.89428711	7.9204102	0.1171875	0	0	0	0	0	0	0	0	0	0.92773438	0.072265625	0.14624023	-0.023193359	0.008300781	0.11450195	0.057	37426.61	-0.056	3705.02	0.058
860	861	861	Category E	-0.31176758	-0.17993164	-0.89990234	-0.06640625	0.045898438	0.51025391	8.75	0.058	30/10/2017	30	10	2017	23:28:58	84538	0.3	23	28	58	11	0.051269531	3.3966797	-0.22802734	-0.093017578	-0.89550781	7.4133301	0.12060547	0	0	0	0	0	0	0	0	0	0.92871094	0.071289063	0.17480469	-0.083496094	-0.086669922	-0.004150391	0.058	37403.73	-0.056	3276.94	0.058
861	862	862	Category E	-0.38378906	-0.071777344	-1.1757813	-0.1015625	0.031494141	0.50976563	4.51	0.058	30/10/2017	30	10	2017	23:28:58	84538	0.4	23	28	58	11	0.051269531	3.3966797	-0.22998047	-0.094970703	-0.89428711	8.2770996	0.32128906	0	0	0	0	0	0	0	0	0	0.9284668	0.071533203	0.45800781	-0.15356445	0.023193359	-0.28125	0.058	37403.73	-0.056	3276.94	0.058
862	863	863	Category E	-0.21582031	-0.083984375	-0.69580078	-0.099365234	0.044433594	0.50244141	29.28	0.058	30/10/2017	30	10	2017	23:28:58	84538	0.5	23	28	58	11	0.051269531	3.3966797	-0.22973633	-0.094482422	-0.89306641	5.3654785	0.19824219	0	0	0	0	0	0	0	0	0	0.92700195	0.072998047	0.22216797	0.013916016	0.010498047	0.19726563	0.058	37403.73	-0.056	3276.94	0.058
863	864	864	Category E	-0.2878418	-0.20385742	-0.98388672	-0.080810547	0.044189453	0.50195313	11.81	0.058	30/10/2017	30	10	2017	23:28:58	84538	0.6	23	28	58	11	0.051269531	3.3966797	-0.23071289	-0.094970703	-0.89379883	0.036865234	0.15209961	0	0	0	0	0	0	0	0	0	0.92797852	0.072021484	0.25561523	-0.056884766	-0.10864258	-0.08984375	0.058	37403.73	-0.056	3276.94	0.058
864	865	865	Category E	-0.059814453	0.035888672	-0.85180664	-0.057861328	0.085205078	0.50024414	7.37	0.058	30/10/2017	30	10	2017	23:28:58	84538	0.7	23	28	58	11	0.051269531	3.3966797	-0.23071289	-0.095947266	-0.89501953	4.9628906	0.22021484	0	0	0	0	0	0	0	0	0	0.92919922	0.070800781	0.34619141	0.17089844	0.13183594	0.043212891	0.058	37403.73	-0.056	3276.94	0.058
865	866	866	Category E	-0.37182617	0.011962891	-0.88793945	-0.097900391	0.12207031	0.49511719	5.44	0.058	30/10/2017	30	10	2017	23:28:58	84538	0.8	23	28	58	11	0.051269531	3.3966797	-0.23022461	-0.097900391	-0.89453125	9.494873	0.17919922	0	0	0	0	0	0	0	0	0	0.92895508	0.071044922	0.25805664	-0.14135742	0.10986328	0.006591797	0.058	37403.73	-0.056	3276.94	0.058
866	867	867	Category E	-0.23999023	-0.059814453	-0.80395508	-0.12890625	0.12353516	0.48657227	8.3	0.058	30/10/2017	30	10	2017	23:28:58	84538	0.9	23	28	58	11	0.051269531	3.3966797	-0.23266602	-0.097900391	-0.89624023	11.717285	0.10009766	0	0	0	0	0	0	0	0	0	0.93115234	0.068847656	0.13745117	-0.007080078	0.038085938	0.092285156	0.058	37403.73	-0.056	3276.94	0.059
867	868	868	Category E	-0.25195313	0.023925781	-0.87597656	-0.091064453	0.12915039	0.48803711	17.35	0.059	30/10/2017	30	10	2017	23:28:59	84539	0	23	28	59	11	0.051269531	3.3966797	-0.23461914	-0.098876953	-0.89477539	13.760254	0.12524414	0	0	0	0	0	0	0	0	0	0.93017578	0.069824219	0.15869141	-0.017089844	0.12280273	0.018798828	0.058	37403.73	-0.056	3276.94	0.059
868	869	869	Category E	-0.23999023	-0.023925781	-0.92382813	-0.088378906	0.11865234	0.49316406	11.05	0.059	30/10/2017	30	10	2017	23:28:59	84539	0.09	23	28	59	11	0.051269531	3.3966797	-0.23608398	-0.10009766	-0.89648438	13.67041	0.081054688	0	0	0	0	0	0	0	0	0	0.93261719	0.067382813	0.10717773	-0.003662109	0.076171875	-0.027099609	0.058	37403.73	-0.056	3276.94	0.059
869	870	870	Category E	-0.23999023	-0.20385742	-0.93579102	-0.089111328	0.087890625	0.50268555	6.32	0.059	30/10/2017	30	10	2017	23:28:59	84539	0.181	23	28	59	11	0.051269531	3.3966797	-0.23706055	-0.098876953	-0.89477539	10.58252	0.11254883	0	0	0	0	0	0	0	0	0	0.9309082	0.069091797	0.1484375	-0.002685547	-0.10473633	-0.040771484	0.058	37403.73	-0.056	3276.94	0.059
870	871	871	Category E	-0.23999023	-0.19189453	-0.81591797	-0.11401367	0.091064453	0.49462891	14.12	0.059	30/10/2017	30	10	2017	23:28:59	84539	0.272	23	28	59	11	0.051269531	3.3966797	-0.24072266	-0.096191406	-0.89501953	13.327148	0.12426758	0	0	0	0	0	0	0	0	0	0.93188477	0.068115234	0.17578125	0.000732422	-0.095458984	0.079101563	0.059	37381.16	-0.056	3006.79	0.059
871	872	872	Category E	-0.27587891	-0.15576172	-0.94799805	-0.10302734	0.11108398	0.49633789	10.04	0.059	30/10/2017	30	10	2017	23:28:59	84539	0.363	23	28	59	11	0.051269531	3.3966797	-0.24291992	-0.095458984	-0.89624023	18.196777	0.085693359	0	0	0	0	0	0	0	0	0	0.93359375	0.06640625	0.14453125	-0.032714844	-0.060058594	-0.051513672	0.059	37381.16	-0.056	3006.79	0.059
872	873	873	Category E	-0.61181641	0.47998047	-0.2878418	-0.072998047	0.12402344	0.49291992	9.29	0.059	30/10/2017	30	10	2017	23:28:59	84539	0.454	23	28	59	11	0.051269531	3.3966797	-0.2434082	-0.09375	-0.89453125	16.28125	0.91259766	0	0	0	0	0	0	0	0	0	0.93188477	0.068115234	1.5488281	-0.36816406	0.57373047	0.60668945	0.059	37381.16	-0.056	3006.79	0.059
873	874	874	Category E	-0.27587891	0.10791016	-0.7199707	-0.10571289	0.17822266	0.47949219	9.05	0.059	30/10/2017	30	10	2017	23:28:59	84539	0.545	23	28	59	11	0.051269531	3.3966797	-0.24682617	-0.095458984	-0.89624023	12.014404	0.27075195	0	0	0	0	0	0	0	0	0	0.93457031	0.065429688	0.40893555	-0.028808594	0.20336914	0.17626953	0.059	37381.16	-0.056	3006.79	0.059
874	875	875	Category E	-0.3359375	-0.16796875	-0.68383789	-0.13452148	0.19262695	0.46118164	17.69	0.059	30/10/2017	30	10	2017	23:28:59	84539	0.636	23	28	59	11	0.051269531	3.3966797	-0.24780273	-0.097412109	-0.89599609	11.027832	0.24023438	0	0	0	0	0	0	0	0	0	0.93481445	0.065185547	0.37060547	-0.087890625	-0.0703125	0.2121582	0.059	37381.16	-0.056	3006.79	0.059
875	876	876	Category E	-0.13183594	-0.16796875	-0.91186523	-0.11425781	0.1640625	0.47875977	8.11	0.059	30/10/2017	30	10	2017	23:28:59	84539	0.727	23	28	59	11	0.051269531	3.3966797	-0.24658203	-0.097900391	-0.89355469	9.2441406	0.13574219	0	0	0	0	0	0	0	0	0	0.93212891	0.067871094	0.203125	0.11474609	-0.069824219	-0.018066406	0.049	37622.45	-0.046	2765.5	0.059
876	877	877	Category E	-0.37182617	-0.095947266	-0.97192383	-0.090332031	0.15869141	0.47558594	5.81	0.059	30/10/2017	30	10	2017	23:28:59	84539	0.818	23	28	59	11	0.051269531	3.3966797	-0.24902344	-0.098876953	-0.89306641	2.8261719	0.14575195	0	0	0	0	0	0	0	0	0	0.93237305	0.067626953	0.2043457	-0.12255859	0.002929688	-0.078613281	0.039	37907.57	-0.036	2480.38	0.059
877	878	878	Category E	-0.32397461	-0.13183594	-0.82788086	-0.10131836	0.13012695	0.48486328	5.49	0	30/10/2017	30	10	2017	23:28:59	84539	0.909	23	28	59	11	0.051269531	3.3966797	-0.24780273	-0.099365234	-0.89013672	2.920166	0.10351563	0	0	0	0	0	0	0	0	0	0.92944336	0.070556641	0.17089844	-0.075927734	-0.032226563	0.062255859	0.029	38259.63	-0.026	2128.32	0.059
878	879	879	Category E	-0.15576172	-0.16796875	-0.85180664	-0.12109375	0.098632813	0.4987793	5.81	0	30/10/2017	30	10	2017	23:29:00	84540	0	23	29	0	11	0.051269531	3.3966797	-0.25048828	-0.098632813	-0.890625	0.92773438	0.12353516	0	0	0	0	0	0	0	0	0	0.93041992	0.069580078	0.20288086	0.094726563	-0.069091797	0.038818359	0.019	38728.96	-0.016	1658.99	0
879	880	880	Category E	-0.20385742	-0.047851563	-1.1638184	-0.13867188	0.080566406	0.49633789	20.53	0	30/10/2017	30	10	2017	23:29:00	84540	0.111	23	29	0	11	0.051269531	3.3966797	-0.25219727	-0.097412109	-0.89086914	3.5664063	0.28149414	0	0	0	0	0	0	0	0	0	0.9309082	0.069091797	0.37109375	0.048339844	0.049560547	-0.27270508	0.009	39471.35	-0.006	916.6	0
880	881	881	Category E	-0.13183594	-0.083984375	-0.69580078	-0.13647461	0.10424805	0.48193359	10.29	0	30/10/2017	30	10	2017	23:29:00	84540	0.222	23	29	0	11	0.051269531	3.3966797	-0.25317383	-0.096191406	-0.88964844	1.5144043	0.22900391	0	0	0	0	0	0	0	0	0	0.92993164	0.070068359	0.32739258	0.12133789	0.012207031	0.19384766	0	44330	0.004	-4163.87	0
881	882	882	Category E	-0.20385742	-0.11987305	-0.88793945	-0.13305664	0.11547852	0.48852539	3.98	0	30/10/2017	30	10	2017	23:29:00	84540	0.333	23	29	0	11	0.051269531	3.3966797	-0.25268555	-0.098388672	-0.89355469	0.018798828	0.053710938	0	0	0	0	0	0	0	0	0	0.93383789	0.066162109	0.075927734	0.048828125	-0.021240234	0.005615234	0	44330	0.004	-4163.87	0
882	883	883	Category E	-0.047851563	-0.10791016	-0.79199219	-0.10986328	0.13842773	0.48608398	7.84	0	30/10/2017	30	10	2017	23:29:00	84540	0.444	23	29	0	11	0.051513672	3.398291	-0.25292969	-0.099609375	-0.89038086	3.3664551	0.2277832	0	0	0	0	0	0	0	0	0	0.93115234	0.068847656	0.31176758	0.20507813	-0.008056641	0.098388672	0	44330	0.004	-4163.87	0
883	884	884	Category E	-0.34790039	0.023925781	-0.92382813	-0.10058594	0.1784668	0.47436523	15.33	0	30/10/2017	30	10	2017	23:29:00	84540	0.555	23	29	0	11	0.051513672	3.398291	-0.25415039	-0.1003418	-0.88964844	6.4824219	0.15942383	0	0	0	0	0	0	0	0	0	0.93066406	0.069335938	0.25219727	-0.093505859	0.12426758	-0.033935547	0	44330	0.004	-4163.87	0
884	885	885	Category E	-0.21582031	-0.011962891	-0.85180664	-0.11450195	0.17895508	0.47753906	12.74	0	30/10/2017	30	10	2017	23:29:00	84540	0.666	23	29	0	11	0.051513672	3.398291	-0.25488281	-0.10253906	-0.88989258	6.3818359	0.10571289	0	0	0	0	0	0	0	0	0	0.93139648	0.068603516	0.16796875	0.0390625	0.090576172	0.038085938	0	44330	0.013	-5210.82	0
885	886	886	Category E	-0.15576172	0.011962891	-0.92382813	-0.087646484	0.18066406	0.47192383	14.51	0	30/10/2017	30	10	2017	23:29:00	84540	0.777	23	29	0	11	0.051513672	3.398291	-0.25439453	-0.10229492	-0.88842773	7.5620117	0.1550293	0	0	0	0	0	0	0	0	0	0.9296875	0.0703125	0.24829102	0.098632813	0.11425781	-0.03515625	0	44330	0.022	-5759.5	0
886	887	887	Category E	-0.20385742	-0.023925781	-0.88793945	-0.082519531	0.17211914	0.47729492	10.19	0	30/10/2017	30	10	2017	23:29:00	84540	0.888	23	29	0	11	0.051513672	3.398291	-0.25439453	-0.10107422	-0.88574219	12.74585	0.092285156	0	0	0	0	0	0	0	0	0	0.92700195	0.072998047	0.12988281	0.050537109	0.077148438	-0.001953125	0	44330	0.031	-6147.9	0.001
887	888	888	Category E	-0.17993164	-0.095947266	-0.88793945	-0.099853516	0.1472168	0.48168945	12.14	0.001	30/10/2017	30	10	2017	23:29:01	84541	0	23	29	1	11	0.051513672	3.398291	-0.25292969	-0.10009766	-0.88500977	15.949951	0.073242188	0	0	0	0	0	0	0	0	0	0.92578125	0.07421875	0.080078125	0.072998047	0.004150391	-0.002685547	0	44330	0.04	-6453.45	0.001
888	889	889	Category E	-0.17993164	-0.11987305	-0.91186523	-0.13867188	0.1328125	0.47729492	18.59	0.001	30/10/2017	30	10	2017	23:29:01	84541	0.1	23	29	1	11	0.051513672	3.398291	-0.25219727	-0.099121094	-0.8894043	14.343262	0.078369141	0	0	0	0	0	0	0	0	0	0.92993164	0.070068359	0.11523438	0.072265625	-0.020507813	-0.022216797	0	44330	0.049	-6707.55	0.001
889	890	890	Category E	-0.17993164	-0.17993164	-0.85180664	-0.11938477	0.16064453	0.4765625	4.83	0.001	30/10/2017	30	10	2017	23:29:01	84541	0.2	23	29	1	11	0.051513672	3.398291	-0.24584961	-0.10107422	-0.89135742	11.337158	0.11010742	0	0	0	0	0	0	0	0	0	0.93017578	0.069824219	0.18432617	0.065917969	-0.078613281	0.039550781	0	44330	0.058	-6926.27	0.001
890	891	891	Category E	-0.14379883	-0.17993164	-0.91186523	-0.10791016	0.17749023	0.46923828	6.35	0.001	30/10/2017	30	10	2017	23:29:01	84541	0.3	23	29	1	11	0.051513672	3.398291	-0.24316406	-0.1027832	-0.88720703	9.03125	0.12817383	0	0	0	0	0	0	0	0	0	0.92578125	0.07421875	0.20092773	0.099365234	-0.076904297	-0.024414063	0.001	41131.63	0.057	-3727.9	0.001
891	892	892	Category E	-0.14379883	-0.095947266	-0.87597656	-0.11206055	0.20678711	0.46484375	3.08	0.001	30/10/2017	30	10	2017	23:29:01	84541	0.4	23	29	1	11	0.051513672	3.398291	-0.24316406	-0.10449219	-0.88574219	5.6928711	0.10009766	0	0	0	0	0	0	0	0	0	0.92431641	0.075683594	0.11767578	0.099365234	0.008544922	0.009765625	0.001	41131.63	0.057	-3727.9	0.001
892	893	893	Category E	-0.20385742	-0.16796875	-1.0917969	-0.14257813	0.22021484	0.44067383	6.43	0.001	30/10/2017	30	10	2017	23:29:01	84541	0.5	23	29	1	11	0.051513672	3.398291	-0.2421875	-0.10546875	-0.88598633	3.2419434	0.21826172	0	0	0	0	0	0	0	0	0	0.92456055	0.075439453	0.30639648	0.038330078	-0.062255859	-0.20556641	0.001	41131.63	0.058	-3750.47	0.001
893	894	894	Category E	-0.083984375	-0.17993164	-0.82788086	-0.14599609	0.21801758	0.44970703	8.12	0.001	30/10/2017	30	10	2017	23:29:01	84541	0.6	23	29	1	11	0.051513672	3.398291	-0.23803711	-0.10498047	-0.88452148	1.4899902	0.18041992	0	0	0	0	0	0	0	0	0	0.921875	0.078125	0.28564453	0.15405273	-0.074707031	0.056640625	0.001	41131.63	0.058	-3750.47	0.001
894	895	895	Category E	-0.17993164	0	-0.86376953	-0.14916992	0.203125	0.45117188	15.25	0.001	30/10/2017	30	10	2017	23:29:01	84541	0.7	23	29	1	11	0.051513672	3.398291	-0.23706055	-0.10668945	-0.88842773	0.24658203	0.12353516	0	0	0	0	0	0	0	0	0	0.92578125	0.07421875	0.1887207	0.057128906	0.10668945	0.024658203	0.001	41131.63	0.058	-3750.47	0.001
895	896	896	Category E	-0.2277832	-0.20385742	-0.7199707	-0.16699219	0.16772461	0.46411133	6.66	0.001	30/10/2017	30	10	2017	23:29:01	84541	0.8	23	29	1	11	0.051513672	3.398291	-0.23461914	-0.10571289	-0.88818359	1.8911133	0.19482422	0	0	0	0	0	0	0	0	0	0.92480469	0.075195313	0.27319336	0.006835938	-0.097900391	0.16821289	0.001	41131.63	0.058	-3750.47	0.001
896	897	897	Category E	-0.13183594	-0.19189453	-1.1398926	-0.16259766	0.14697266	0.47338867	6.15	0.001	30/10/2017	30	10	2017	23:29:01	84541	0.9	23	29	1	11	0.051513672	3.398291	-0.23461914	-0.10400391	-0.88818359	3.6491699	0.28540039	0	0	0	0	0	0	0	0	0	0.92456055	0.075439453	0.44213867	0.1027832	-0.087646484	-0.25146484	0.001	41131.63	0.058	-3750.47	0.002
897	898	898	Category E	-0.035888672	-0.16796875	-0.85180664	-0.12280273	0.18261719	0.46533203	8.64	0.002	30/10/2017	30	10	2017	23:29:02	84542	0	23	29	2	11	0.051513672	3.398291	-0.23071289	-0.10449219	-0.88989258	3.8007813	0.20825195	0	0	0	0	0	0	0	0	0	0.92529297	0.074707031	0.29614258	0.19482422	-0.063232422	0.038085938	0.001	41131.63	0.048	-3509.18	0.002
898	899	899	Category E	-0.19189453	-0.21582031	-1.0078125	-0.11230469	0.17626953	0.47143555	13.08	0.002	30/10/2017	30	10	2017	23:29:02	84542	0.1	23	29	2	11	0.051513672	3.398291	-0.22802734	-0.10400391	-0.88867188	4.6811523	0.16723633	0	0	0	0	0	0	0	0	0	0.92333984	0.076660156	0.26708984	0.036132813	-0.11157227	-0.11889648	0.001	41131.63	0.038	-3224.06	0.002
899	900	900	Category E	-0.15576172	-0.17993164	-0.91186523	-0.098388672	0.1940918	0.46484375	18.94	0.002	30/10/2017	30	10	2017	23:29:02	84542	0.2	23	29	2	11	0.051513672	3.398291	-0.2265625	-0.10302734	-0.88769531	4.0393066	0.10693359	0	0	0	0	0	0	0	0	0	0.92211914	0.077880859	0.17138672	0.070800781	-0.076660156	-0.023925781	0.001	41131.63	0.028	-2872	0.002
900	901	901	Category E	-0.37182617	-0.11987305	-1.0078125	-0.109375	0.21459961	0.45458984	11.06	0.002	30/10/2017	30	10	2017	23:29:02	84542	0.3	23	29	2	11	0.051513672	3.398291	-0.22558594	-0.10302734	-0.88769531	2.0568848	0.18969727	0	0	0	0	0	0	0	0	0	0.921875	0.078125	0.2824707	-0.14599609	-0.016601563	-0.11987305	0.002	40680.67	0.017	-1951.71	0.002
901	902	902	Category E	-0.17993164	-0.071777344	-0.85180664	-0.125	0.2121582	0.45678711	7.8	0.002	30/10/2017	30	10	2017	23:29:02	84542	0.4	23	29	2	11	0.051513672	3.398291	-0.22314453	-0.099853516	-0.89160156	2.418457	0.065185547	0	0	0	0	0	0	0	0	0	0.92456055	0.075439453	0.11108398	0.043212891	0.028076172	0.039794922	0.002	40680.67	0.007	-1209.32	0.002
902	903	903	Category E	-0.2878418	-0.095947266	-0.94799805	-0.10888672	0.1809082	0.47143555	5.65	0.002	30/10/2017	30	10	2017	23:29:02	84542	0.5	23	29	2	11	0.051513672	3.398291	-0.21899414	-0.10083008	-0.88964844	4.3171387	0.090332031	0	0	0	0	0	0	0	0	0	0.92163086	0.078369141	0.13208008	-0.068603516	0.004882813	-0.058105469	0.002	40680.67	-0.002	3649.33	0.002
903	904	904	Category E	-0.21582031	-0.11987305	-0.88793945	-0.1015625	0.15698242	0.48266602	3.89	0.002	30/10/2017	30	10	2017	23:29:02	84542	0.6	23	29	2	11	0.051513672	3.398291	-0.21728516	-0.10180664	-0.89135742	6.0563965	0.018310547	0	0	0	0	0	0	0	0	0	0.9230957	0.076904297	0.023193359	0.001464844	-0.017822266	0.003417969	0.002	40680.67	-0.002	3649.33	0.002
904	905	905	Category E	-0.16796875	-0.17993164	-0.88793945	-0.083984375	0.10107422	0.49926758	11.04	0.002	30/10/2017	30	10	2017	23:29:02	84542	0.7	23	29	2	11	0.051513672	3.398291	-0.21459961	-0.10131836	-0.88964844	7.9619141	0.091308594	0	0	0	0	0	0	0	0	0	0.92089844	0.079101563	0.12695313	0.046630859	-0.078369141	0.001708984	0.002	40680.67	-0.002	3649.33	0.002
905	906	906	Category E	-0.31176758	-0.15576172	-1.0319824	-0.12060547	0.086914063	0.49609375	7.2	0.002	30/10/2017	30	10	2017	23:29:02	84542	0.8	23	29	2	11	0.051513672	3.398291	-0.21582031	-0.10351563	-0.88989258	12.395508	0.17895508	0	0	0	0	0	0	0	0	0	0.92163086	0.078369141	0.28979492	-0.095703125	-0.052001953	-0.1418457	0.002	40680.67	-0.002	3649.33	0.002
906	907	907	Category E	-0.19189453	-0.17993164	-0.89990234	-0.098876953	0.097900391	0.49462891	9.27	0.002	30/10/2017	30	10	2017	23:29:02	84542	0.9	23	29	2	11	0.051513672	3.398291	-0.2121582	-0.10546875	-0.88842773	15.947266	0.077636719	0	0	0	0	0	0	0	0	0	0.91943359	0.080566406	0.10595703	0.020263672	-0.07421875	-0.011230469	0.002	40680.67	-0.002	3649.33	0.003
907	908	908	Category E	-0.23999023	-0.2277832	-0.94799805	-0.076171875	0.1003418	0.49853516	3.68	0.003	30/10/2017	30	10	2017	23:29:03	84543	0	23	29	3	11	0.051513672	3.398291	-0.20996094	-0.10668945	-0.89135742	16.751709	0.13671875	0	0	0	0	0	0	0	0	0	0.921875	0.078125	0.20727539	-0.029785156	-0.12084961	-0.056396484	0.002	40680.67	-0.002	3649.33	0.003
908	909	909	Category E	-0.29980469	-0.059814453	-0.70776367	-0.075927734	0.12792969	0.48876953	6.91	0.003	30/10/2017	30	10	2017	23:29:03	84543	0.1	23	29	3	11	0.051513672	3.398291	-0.20800781	-0.10717773	-0.89355469	15.922363	0.21240234	0	0	0	0	0	0	0	0	0	0.92358398	0.076416016	0.32470703	-0.091552734	0.047363281	0.18579102	0.002	40680.67	-0.002	3649.33	0.003
909	910	910	Category E	-0.52783203	0.035888672	-0.93579102	-0.11328125	0.13037109	0.48120117	2.14	0.003	30/10/2017	30	10	2017	23:29:03	84543	0.2	23	29	3	11	0.051513672	3.398291	-0.20581055	-0.10693359	-0.89282227	15.797852	0.35473633	0	0	0	0	0	0	0	0	0	0.92260742	0.077392578	0.50756836	-0.32177734	0.14282227	-0.042724609	0.002	40680.67	-0.002	3649.33	0.003
910	911	911	Category E	-0.27587891	-0.11987305	-0.88793945	-0.10717773	0.10327148	0.49462891	7.61	0.003	30/10/2017	30	10	2017	23:29:03	84543	0.3	23	29	3	11	0.051513672	3.398291	-0.2043457	-0.10449219	-0.89282227	16.689209	0.072998047	0	0	0	0	0	0	0	0	0	0.921875	0.078125	0.091552734	-0.071289063	-0.015136719	0.004882813	0.003	40387.95	-0.003	3942.05	0.003
911	912	912	Category E	-0.26391602	0	-1.0078125	-0.063232422	0.091308594	0.50024414	10.5	0.003	30/10/2017	30	10	2017	23:29:03	84543	0.4	23	29	3	11	0.051513672	3.398291	-0.2043457	-0.10302734	-0.89355469	15.436768	0.16479492	0	0	0	0	0	0	0	0	0	0.92236328	0.077636719	0.27661133	-0.059326172	0.10302734	-0.11401367	0.003	40387.95	-0.003	3942.05	0.003
912	913	913	Category E	-0.35986328	-0.15576172	-0.95996094	-0.0390625	0.054443359	0.50976563	2.76	0.003	30/10/2017	30	10	2017	23:29:03	84543	0.5	23	29	3	11	0.051513672	3.398291	-0.20385742	-0.10058594	-0.8918457	15.886963	0.17871094	0	0	0	0	0	0	0	0	0	0.92041016	0.079589844	0.27905273	-0.15576172	-0.054931641	-0.067871094	0.003	40387.95	-0.002	743.68	0.003
913	914	914	Category E	-0.25195313	-0.13183594	-0.92382813	-0.072265625	0.033935547	0.50610352	3.39	0.003	30/10/2017	30	10	2017	23:29:03	84543	0.6	23	29	3	11	0.051513672	3.398291	-0.19726563	-0.10668945	-0.90087891	18.515869	0.063964844	0	0	0	0	0	0	0	0	0	0.9284668	0.071533203	0.10205078	-0.054443359	-0.024902344	-0.022705078	0.003	40387.95	-0.002	743.68	0.003
914	915	915	Category E	-0.20385742	-0.19189453	-0.7199707	-0.10961914	0.034179688	0.50048828	13	0.003	30/10/2017	30	10	2017	23:29:03	84543	0.7	23	29	3	11	0.051513672	3.398291	-0.19433594	-0.10888672	-0.90795898	20.383789	0.20581055	0	0	0	0	0	0	0	0	0	0.93505859	0.064941406	0.28027344	-0.009277344	-0.082763672	0.18798828	0.003	40387.95	-0.002	743.68	0.003
915	916	916	Category E	-0.35986328	-0.13183594	-0.85180664	-0.10546875	0.044677734	0.50244141	6.58	0.003	30/10/2017	30	10	2017	23:29:03	84543	0.8	23	29	3	11	0.051513672	3.398291	-0.19067383	-0.109375	-0.90942383	19.534912	0.17993164	0	0	0	0	0	0	0	0	0	0.93579102	0.064208984	0.24926758	-0.16894531	-0.022216797	0.057617188	0.003	40387.95	-0.002	743.68	0.003
916	917	917	Category E	-0.059814453	-0.17993164	-0.82788086	-0.1159668	0.066162109	0.50219727	5.08	0.003	30/10/2017	30	10	2017	23:29:03	84543	0.9	23	29	3	11	0.051513672	3.398291	-0.19091797	-0.10888672	-0.90917969	16.959717	0.16992188	0	0	0	0	0	0	0	0	0	0.93554688	0.064453125	0.28369141	0.13110352	-0.070800781	0.081298828	0.003	40387.95	-0.002	743.68	0.004
917	918	918	Category E	-0.39599609	-0.023925781	-0.81591797	-0.070068359	0.082275391	0.49633789	4.78	0.004	30/10/2017	30	10	2017	23:29:04	84544	0	23	29	4	11	0.051513672	3.398291	-0.18896484	-0.10961914	-0.90869141	15.512695	0.24243164	0	0	0	0	0	0	0	0	0	0.93457031	0.065429688	0.38549805	-0.20678711	0.085693359	0.092773438	0.003	40387.95	-0.002	743.68	0.004
918	919	919	Category E	-0.31176758	-0.071777344	-0.97192383	-0.13916016	0.070556641	0.49438477	3.7	0.004	30/10/2017	30	10	2017	23:29:04	84544	0.1	23	29	4	11	0.051513672	3.398291	-0.18603516	-0.109375	-0.90869141	13.612793	0.14550781	0	0	0	0	0	0	0	0	0	0.93383789	0.066162109	0.22631836	-0.12548828	0.037597656	-0.062988281	0.003	40387.95	-0.002	743.68	0.004
919	920	920	Category E	-0.25195313	-0.047851563	-0.87597656	-0.10375977	0.047363281	0.50341797	3.81	0.004	30/10/2017	30	10	2017	23:29:04	84544	0.2	23	29	4	11	0.051513672	3.398291	-0.1862793	-0.10864258	-0.91064453	14.234131	0.095947266	0	0	0	0	0	0	0	0	0	0.93579102	0.064208984	0.16113281	-0.065429688	0.060791016	0.034667969	0.003	40387.95	-0.002	743.68	0.004
920	921	921	Category E	-0.29980469	-0.10791016	-0.98388672	-0.062988281	0.043457031	0.50512695	17.03	0.004	30/10/2017	30	10	2017	23:29:04	84544	0.3	23	29	4	11	0.051513672	3.3950684	-0.18359375	-0.10766602	-0.90893555	14.570068	0.13818359	0	0	0	0	0	0	0	0	0	0.93359375	0.06640625	0.19091797	-0.1159668	0	-0.074707031	0.004	40166.13	-0.003	965.5	0.004
921	922	922	Category E	-0.2277832	-0.21582031	-0.7199707	-0.0625	-0.017578125	0.51000977	6.73	0.004	30/10/2017	30	10	2017	23:29:04	84544	0.4	23	29	4	11	0.051513672	3.3950684	-0.18237305	-0.10668945	-0.91040039	15.239014	0.22412109	0	0	0	0	0	0	0	0	0	0.93457031	0.065429688	0.3449707	-0.045166016	-0.10888672	0.19042969	0.004	40166.13	-0.003	965.5	0.004
922	923	923	Category E	-0.2878418	-0.14379883	-0.94799805	-0.094482422	-0.027587891	0.51269531	7.61	0.004	30/10/2017	30	10	2017	23:29:04	84544	0.5	23	29	4	11	0.051513672	3.3950684	-0.18066406	-0.10498047	-0.91113281	16.034668	0.11962891	0	0	0	0	0	0	0	0	0	0.93481445	0.065185547	0.18237305	-0.10693359	-0.038574219	-0.036621094	0.004	40166.13	-0.002	514.54	0.004
923	924	924	Category E	-0.26391602	-0.27587891	-0.95996094	-0.072998047	0.019042969	0.50756836	5.48	0.004	30/10/2017	30	10	2017	23:29:04	84544	0.6	23	29	4	11	0.051513672	3.3950684	-0.18212891	-0.10351563	-0.91333008	11.343506	0.19604492	0	0	0	0	0	0	0	0	0	0.93701172	0.062988281	0.30029297	-0.081542969	-0.17211914	-0.046386719	0.004	40166.13	-0.002	514.54	0.004
924	925	925	Category E	-0.26391602	-0.21582031	-0.88793945	-0.048583984	0.010253906	0.50927734	6.82	0.004	30/10/2017	30	10	2017	23:29:04	84544	0.7	23	29	4	11	0.051513672	3.3950684	-0.17871094	-0.10375977	-0.91186523	2.9951172	0.14257813	0	0	0	0	0	0	0	0	0	0.93505859	0.064941406	0.22094727	-0.084960938	-0.11181641	0.023925781	0.013	39119.18	-0.011	1561.49	0.004
925	926	926	Category E	-0.25195313	-0.083984375	-0.70776367	-0.057128906	0.041259766	0.50585938	7.56	0.004	30/10/2017	30	10	2017	23:29:04	84544	0.8	23	29	4	11	0.051513672	3.3950684	-0.17797852	-0.10302734	-0.91259766	11.974121	0.21850586	0	0	0	0	0	0	0	0	0	0.93554688	0.064453125	0.29785156	-0.073730469	0.019042969	0.20483398	0.022	38570.5	-0.02	2110.17	0.058
926	927	927	Category F	-0.095947266	-0.13183594	-0.87597656	0.057861328	0.25439453	0.42431641	4.86	0.058	30/10/2017	30	10	2017	23:45:58	85558	0.7	23	45	58	11	0.051513672	3.3918457	-0.17602539	-0.10302734	-0.91552734	28.981934	0.09375	0	0	0	0	0	0	0	0	0	0.93798828	0.062011719	0.14819336	0.080078125	-0.028564453	0.039550781	0.031	38182.1	-0.029	2498.57	0.058
927	928	928	Category F	-0.071777344	-0.023925781	-1.1398926	0.057617188	0.25488281	0.43041992	4.79	0.058	30/10/2017	30	10	2017	23:45:58	85558	0.8	23	45	58	11	0.051513672	3.3918457	-0.17333984	-0.10424805	-0.91772461	45.718506	0.25708008	0	0	0	0	0	0	0	0	0	0.93969727	0.060302734	0.40429688	0.1015625	0.080322266	-0.22192383	0.04	37876.55	-0.038	2804.12	0.058
928	929	929	Category F	0	-0.13183594	-1.0078125	0.043945313	0.25195313	0.43188477	3.74	0.058	30/10/2017	30	10	2017	23:45:58	85558	0.9	23	45	58	11	0.051513672	3.3918457	-0.17211914	-0.10424805	-0.91723633	58.184814	0.19628906	0	0	0	0	0	0	0	0	0	0.93920898	0.060791016	0.28979492	0.17211914	-0.02734375	-0.090332031	0.049	37622.45	-0.047	3058.22	0.059
929	930	930	Category F	-0.10791016	-0.17993164	-0.7199707	0.017578125	0.24121094	0.43945313	1.7	0.059	30/10/2017	30	10	2017	23:45:59	85559	0	23	45	59	11	0.051513672	3.3918457	-0.17041016	-0.10449219	-0.91723633	69.078369	0.22021484	0	0	0	0	0	0	0	0	0	0.9387207	0.061279297	0.33496094	0.0625	-0.075195313	0.19726563	0.058	37403.73	-0.056	3276.94	0.059
930	931	931	Category F	-0.21582031	-0.071777344	-0.86376953	-0.017089844	0.25317383	0.43969727	3.74	0.059	30/10/2017	30	10	2017	23:45:59	85559	0.1	23	45	59	11	0.051513672	3.3918457	-0.16870117	-0.10400391	-0.91674805	76.18335	0.077880859	0	0	0	0	0	0	0	0	0	0.93798828	0.062011719	0.13232422	-0.046875	0.032226563	0.052978516	0.058	37403.73	-0.056	3276.94	0.059
931	932	932	Category F	-0.20385742	-0.19189453	-0.93579102	-0.005859375	0.26367188	0.43115234	4.22	0.059	30/10/2017	30	10	2017	23:45:59	85559	0.2	23	45	59	11	0.051513672	3.3918457	-0.16748047	-0.1027832	-0.9140625	78.044922	0.098388672	0	0	0	0	0	0	0	0	0	0.93505859	0.064941406	0.14672852	-0.036132813	-0.088867188	-0.021484375	0.058	37403.73	-0.056	3276.94	0.059
932	933	933	Category F	-0.11987305	-0.14379883	-0.79199219	0.000732422	0.27514648	0.42822266	3.16	0.059	30/10/2017	30	10	2017	23:45:59	85559	0.3	23	45	59	11	0.051513672	3.3918457	-0.16601563	-0.10302734	-0.91796875	79.156006	0.14013672	0	0	0	0	0	0	0	0	0	0.93847656	0.061523438	0.21289063	0.046142578	-0.040527344	0.12597656	0.059	37381.16	-0.056	3006.79	0.059
933	934	934	Category F	-0.2277832	-0.20385742	-1.1398926	0.027099609	0.2722168	0.42163086	2.19	0.059	30/10/2017	30	10	2017	23:45:59	85559	0.4	23	45	59	11	0.051513672	3.3918457	-0.16381836	-0.099121094	-0.91772461	76.440918	0.25366211	0	0	0	0	0	0	0	0	0	0.9375	0.0625	0.390625	-0.063720703	-0.10449219	-0.22192383	0.059	37381.16	-0.056	3006.79	0.059
934	935	935	Category F	-0.14379883	-0.071777344	-0.98388672	0.036865234	0.26464844	0.42382813	2.32	0.059	30/10/2017	30	10	2017	23:45:59	85559	0.5	23	45	59	11	0.051513672	3.3918457	-0.16308594	-0.096679688	-0.91845703	72.250732	0.072509766	0	0	0	0	0	0	0	0	0	0.93798828	0.062011719	0.10961914	0.019287109	0.024902344	-0.065185547	0.059	37381.16	-0.056	3006.79	0.059
935	936	936	Category F	-0.19189453	0	-0.89990234	0.028564453	0.27050781	0.4296875	0.92	0.059	30/10/2017	30	10	2017	23:45:59	85559	0.6	23	45	59	11	0.051513672	3.3918457	-0.16064453	-0.095214844	-0.91894531	60.082031	0.10205078	0	0	0	0	0	0	0	0	0	0.93774414	0.062255859	0.14550781	-0.031005859	0.095214844	0.019042969	0.059	37381.16	-0.056	3006.79	0.059
936	937	937	Category F	-0.10791016	-0.047851563	-0.92382813	0.004150391	0.25415039	0.4375	1.28	0.059	30/10/2017	30	10	2017	23:45:59	85559	0.7	23	45	59	11	0.051513672	3.3918457	-0.15820313	-0.092773438	-0.92114258	42.140625	0.067382813	0	0	0	0	0	0	0	0	0	0.93920898	0.060791016	0.097900391	0.050292969	0.044921875	-0.002441406	0.059	37381.16	-0.056	3006.79	0.059
937	938	938	Category F	-0.19189453	-0.095947266	-0.91186523	-0.025634766	0.24316406	0.44799805	1.6	0.059	30/10/2017	30	10	2017	23:45:59	85559	0.8	23	45	59	11	0.051513672	3.3918457	-0.15820313	-0.089599609	-0.91674805	22.217041	0.034179688	0	0	0	0	0	0	0	0	0	0.93481445	0.065185547	0.044677734	-0.033447266	-0.006103516	0.004882813	0.049	37622.45	-0.046	2765.5	0.059
938	939	939	Category F	-0.20385742	-0.023925781	-0.86376953	-0.068847656	0.23901367	0.44970703	2.75	0.059	30/10/2017	30	10	2017	23:45:59	85559	0.9	23	45	59	11	0.051513672	3.3918457	-0.15917969	-0.087158203	-0.91674805	6.8813477	0.09375	0	0	0	0	0	0	0	0	0	0.93457031	0.065429688	0.16113281	-0.044433594	0.063232422	0.052978516	0.039	37907.57	-0.036	2480.38	0.059
939	940	940	Category F	-0.17993164	-0.083984375	-0.77978516	-0.072998047	0.22265625	0.44799805	2.39	0	30/10/2017	30	10	2017	23:46:00	85560	0	23	46	0	11	0.051513672	3.3918457	-0.15869141	-0.083007813	-0.91845703	4.472168	0.14013672	0	0	0	0	0	0	0	0	0	0.93579102	0.064208984	0.16040039	-0.020996094	-0.000732422	0.13867188	0.029	38259.63	-0.026	2128.32	0.059
940	941	941	Category F	-0.10791016	0.083984375	-1.1999512	-0.075195313	0.21118164	0.45825195	2.03	0	30/10/2017	30	10	2017	23:46:00	85560	0.1	23	46	0	11	0.051513672	3.3918457	-0.15917969	-0.080566406	-0.91918945	14.432861	0.3293457	0	0	0	0	0	0	0	0	0	0.93652344	0.063476563	0.49658203	0.051269531	0.16455078	-0.28051758	0.019	38728.96	-0.016	1658.99	0
941	942	942	Category F	-0.047851563	-0.15576172	-1.0197754	-0.066650391	0.20947266	0.46240234	1.94	0	30/10/2017	30	10	2017	23:46:00	85560	0.2	23	46	0	11	0.051513672	3.3918457	-0.15673828	-0.080566406	-0.91845703	18.419434	0.16650391	0	0	0	0	0	0	0	0	0	0.93530273	0.064697266	0.28515625	0.10888672	-0.074951172	-0.10107422	0.009	39471.35	-0.006	916.6	0
942	943	943	Category F	-0.095947266	-0.15576172	-0.83984375	-0.070068359	0.20092773	0.46240234	2.81	0	30/10/2017	30	10	2017	23:46:00	85560	0.3	23	46	0	11	0.051513672	3.3918457	-0.15673828	-0.081787109	-0.91918945	18.753906	0.12426758	0	0	0	0	0	0	0	0	0	0.93603516	0.063964844	0.21411133	0.060791016	-0.073730469	0.079345703	0	44330	0.004	-4163.87	0
943	944	944	Category F	-0.059814453	-0.16796875	-0.85180664	-0.10522461	0.21557617	0.45751953	3.19	0	30/10/2017	30	10	2017	23:46:00	85560	0.4	23	46	0	11	0.051513672	3.3918457	-0.15405273	-0.082763672	-0.91918945	18.963867	0.14355469	0	0	0	0	0	0	0	0	0	0.93554688	0.064453125	0.24658203	0.094238281	-0.084960938	0.067382813	0	44330	0.004	-4163.87	0
944	945	945	Category F	-0.16796875	-0.13183594	-0.86376953	-0.11010742	0.21923828	0.45141602	1.51	0	30/10/2017	30	10	2017	23:46:00	85560	0.5	23	46	0	11	0.051513672	3.3918457	-0.15454102	-0.08203125	-0.91943359	21.751465	0.075683594	0	0	0	0	0	0	0	0	0	0.93603516	0.063964844	0.1184082	-0.013183594	-0.049560547	0.055664063	0	44330	0.004	-4163.87	0
945	946	946	Category F	-0.071777344	-0.15576172	-0.76782227	-0.11450195	0.22753906	0.45043945	3.08	0	30/10/2017	30	10	2017	23:46:00	85560	0.6	23	46	0	11	0.051513672	3.3918457	-0.1550293	-0.08203125	-0.91772461	23.245117	0.18652344	0	0	0	0	0	0	0	0	0	0.93432617	0.065673828	0.30688477	0.083251953	-0.073486328	0.14990234	0	44330	0.005	-4344.49	0
946	947	947	Category F	-0.059814453	-0.15576172	-1.0439453	-0.085449219	0.23828125	0.44262695	2.49	0	30/10/2017	30	10	2017	23:46:00	85560	0.7	23	46	0	11	0.051513672	3.3918457	-0.15429688	-0.080566406	-0.91601563	20.996094	0.17578125	0	0	0	0	0	0	0	0	0	0.93237305	0.067626953	0.29736328	0.094482422	-0.074951172	-0.12768555	0	44330	0.006	-4497.87	0
947	948	948	Category F	-0.10791016	-0.011962891	-1.0439453	-0.079589844	0.23046875	0.44775391	4.44	0	30/10/2017	30	10	2017	23:46:00	85560	0.8	23	46	0	11	0.051513672	3.3918457	-0.15478516	-0.080078125	-0.91601563	17.823486	0.15209961	0	0	0	0	0	0	0	0	0	0.93237305	0.067626953	0.24291992	0.046875	0.068115234	-0.12768555	0	44330	0.006	-4497.87	0
948	949	949	Category F	-0.059814453	-0.011962891	-0.87597656	-0.087890625	0.22460938	0.45214844	2.69	0	30/10/2017	30	10	2017	23:46:00	85560	0.9	23	46	0	11	0.051513672	3.3918457	-0.15478516	-0.078857422	-0.9152832	17.236816	0.12280273	0	0	0	0	0	0	0	0	0	0.93164063	0.068359375	0.20166016	0.094970703	0.066894531	0.039306641	0	44330	0.007	-4631.76	0.001
949	950	950	Category F	-0.11987305	0	-0.92382813	-0.1081543	0.19213867	0.46386719	3.72	0.001	30/10/2017	30	10	2017	23:46:01	85561	0	23	46	1	11	0.051513672	3.3918457	-0.15405273	-0.080078125	-0.91748047	17.304443	0.087158203	0	0	0	0	0	0	0	0	0	0.93383789	0.066162109	0.12060547	0.034179688	0.080078125	-0.006103516	0	44330	0.008	-4750.96	0.001
950	951	951	Category F	-0.23999023	-0.071777344	-0.87597656	-0.13452148	0.17211914	0.4675293	4.28	0.001	30/10/2017	30	10	2017	23:46:01	85561	0.1	23	46	1	11	0.051513672	3.3918457	-0.14990234	-0.082519531	-0.91723633	15.221924	0.099609375	0	0	0	0	0	0	0	0	0	0.93310547	0.066894531	0.14208984	-0.08984375	0.010742188	0.041259766	0	44330	0.008	-4750.96	0.001
951	952	952	Category F	-0.2277832	0.035888672	-0.81591797	-0.16479492	0.15673828	0.46728516	4.24	0.001	30/10/2017	30	10	2017	23:46:01	85561	0.2	23	46	1	11	0.051513672	3.3918457	-0.14941406	-0.083007813	-0.91748047	12.881836	0.17504883	0	0	0	0	0	0	0	0	0	0.93334961	0.066650391	0.29882813	-0.078125	0.11889648	0.1015625	0	44330	0.008	-4750.96	0.001
952	953	953	Category F	-0.095947266	-0.011962891	-1.0197754	-0.14794922	0.14501953	0.47412109	4.89	0.001	30/10/2017	30	10	2017	23:46:01	85561	0.3	23	46	1	11	0.051513672	3.3918457	-0.14916992	-0.084960938	-0.91601563	12.855225	0.13745117	0	0	0	0	0	0	0	0	0	0.93212891	0.067871094	0.22998047	0.053222656	0.072998047	-0.10351563	0.001	41131.63	0.007	-1552.59	0.001
953	954	954	Category F	-0.047851563	-0.059814453	-1.2839355	-0.12695313	0.14599609	0.48120117	6.7	0.001	30/10/2017	30	10	2017	23:46:01	85561	0.4	23	46	1	11	0.051513672	3.3918457	-0.14746094	-0.084960938	-0.9152832	14.878662	0.38256836	0	0	0	0	0	0	0	0	0	0.9309082	0.069091797	0.4934082	0.099609375	0.025146484	-0.3684082	0.001	41131.63	0.008	-1660.28	0.001
954	955	955	Category F	-0.035888672	-0.20385742	-0.80395508	-0.1159668	0.14550781	0.48510742	4.34	0.001	30/10/2017	30	10	2017	23:46:01	85561	0.5	23	46	1	11	0.051757813	3.4772461	-0.1472168	-0.084960938	-0.91503906	14.76416	0.19702148	0	0	0	0	0	0	0	0	0	0.93066406	0.069335938	0.34106445	0.11132813	-0.11865234	0.11108398	0.001	41131.63	0.008	-1660.28	0.001
955	956	956	Category F	-0.15576172	-0.13183594	-0.88793945	-0.13085938	0.15649414	0.47680664	5.41	0.001	30/10/2017	30	10	2017	23:46:01	85561	0.6	23	46	1	11	0.051757813	3.4772461	-0.14770508	-0.084472656	-0.91723633	13.744141	0.055908203	0	0	0	0	0	0	0	0	0	0.93286133	0.067138672	0.084228516	-0.0078125	-0.047119141	0.029296875	0.001	41131.63	0.008	-1660.28	0.001
956	957	957	Category F	-0.20385742	-0.16796875	-0.92382813	-0.13818359	0.18579102	0.46557617	6.54	0.001	30/10/2017	30	10	2017	23:46:01	85561	0.7	23	46	1	11	0.051757813	3.4772461	-0.14648438	-0.084716797	-0.91796875	14.866211	0.10107422	0	0	0	0	0	0	0	0	0	0.93334961	0.066650391	0.14599609	-0.057128906	-0.083007813	-0.005615234	0.001	41131.63	0.008	-1660.28	0.001
957	958	958	Category F	-0.095947266	-0.095947266	-0.82788086	-0.11816406	0.19970703	0.46191406	7.47	0.001	30/10/2017	30	10	2017	23:46:01	85561	0.8	23	46	1	11	0.051757813	3.4772461	-0.14868164	-0.084228516	-0.91870117	15.467041	0.10571289	0	0	0	0	0	0	0	0	0	0.93457031	0.065429688	0.15551758	0.052734375	-0.011474609	0.090820313	0.001	41131.63	0.008	-1660.28	0.001
958	959	959	Category F	-0.16796875	-0.10791016	-1.0197754	-0.10986328	0.22460938	0.45141602	7.45	0.001	30/10/2017	30	10	2017	23:46:01	85561	0.9	23	46	1	11	0.051757813	3.4772461	-0.14697266	-0.085693359	-0.91992188	12.04126	0.10424805	0	0	0	0	0	0	0	0	0	0.93554688	0.064453125	0.14257813	-0.020751953	-0.021972656	-0.099609375	0.001	41131.63	0.008	-1660.28	0.002
959	960	960	Category F	0.011962891	0.011962891	-1.0197754	-0.11279297	0.20727539	0.45361328	7.58	0.002	30/10/2017	30	10	2017	23:46:02	85562	0	23	46	2	11	0.051757813	3.4772461	-0.14575195	-0.086425781	-0.91918945	6.8508301	0.21118164	0	0	0	0	0	0	0	0	0	0.93481445	0.065185547	0.35668945	0.15771484	0.098388672	-0.1003418	0.001	41131.63	0.008	-1660.28	0.002
960	961	961	Category F	-0.035888672	0.011962891	-0.81591797	-0.1184082	0.19238281	0.46728516	7.64	0.002	30/10/2017	30	10	2017	23:46:02	85562	0.1	23	46	2	11	0.051757813	3.4772461	-0.14501953	-0.087646484	-0.91967773	2.925293	0.18066406	0	0	0	0	0	0	0	0	0	0.93530273	0.064697266	0.31274414	0.10913086	0.099609375	0.10375977	0.001	41131.63	0.008	-1660.28	0.002
961	962	962	Category F	-0.071777344	0.011962891	-0.94799805	-0.14624023	0.18139648	0.46484375	10.6	0.002	30/10/2017	30	10	2017	23:46:02	85562	0.2	23	46	2	11	0.051757813	3.4772461	-0.14404297	-0.087890625	-0.91870117	0.18603516	0.12670898	0	0	0	0	0	0	0	0	0	0.93432617	0.065673828	0.20117188	0.072265625	0.099853516	-0.029052734	0.001	41131.63	0.008	-1660.28	0.002
962	963	963	Category F	-0.16796875	0	-0.95996094	-0.15942383	0.17285156	0.46264648	10.74	0.002	30/10/2017	30	10	2017	23:46:02	85562	0.3	23	46	2	11	0.051757813	3.4772461	-0.14404297	-0.086669922	-0.92114258	4.0246582	0.097900391	0	0	0	0	0	0	0	0	0	0.9362793	0.063720703	0.14941406	-0.023681641	0.086669922	-0.038574219	0.002	40680.67	0.007	-1209.32	0.002
963	964	964	Category F	-0.071777344	0.011962891	-0.81591797	-0.16821289	0.15722656	0.46435547	10.36	0.002	30/10/2017	30	10	2017	23:46:02	85562	0.4	23	46	2	11	0.051757813	3.4772461	-0.14306641	-0.087158203	-0.92041016	8.5939941	0.16064453	0	0	0	0	0	0	0	0	0	0.93554688	0.064453125	0.27514648	0.071289063	0.099121094	0.10449219	0.002	40680.67	0.008	-1307.72	0.002
964	965	965	Category F	-0.15576172	0.035888672	-0.89990234	-0.171875	0.15576172	0.46533203	9.19	0.002	30/10/2017	30	10	2017	23:46:02	85562	0.5	23	46	2	11	0.051757813	3.4772461	-0.14306641	-0.085693359	-0.91967773	10.12915	0.1237793	0	0	0	0	0	0	0	0	0	0.93481445	0.065185547	0.15405273	-0.012451172	0.12158203	0.019775391	0.002	40680.67	0.008	-1307.72	0.002
965	966	966	Category F	0	0.011962891	-1.1638184	-0.14282227	0.16772461	0.47387695	10.86	0.002	30/10/2017	30	10	2017	23:46:02	85562	0.6	23	46	2	11	0.051757813	3.4772461	-0.14282227	-0.085205078	-0.91992188	9.755127	0.29858398	0	0	0	0	0	0	0	0	0	0.93481445	0.065185547	0.48364258	0.14282227	0.097167969	-0.24365234	0.002	40680.67	0.008	-1307.72	0.002
966	967	967	Category F	0.011962891	-0.11987305	-1.0559082	-0.11645508	0.15771484	0.47753906	8.57	0.002	30/10/2017	30	10	2017	23:46:02	85562	0.7	23	46	2	11	0.051757813	3.4772461	-0.14282227	-0.0859375	-0.92236328	9.8898926	0.20703125	0	0	0	0	0	0	0	0	0	0.9375	0.0625	0.32202148	0.15478516	-0.033691406	-0.13330078	0.002	40680.67	0.008	-1307.72	0.002
967	968	968	Category F	-0.083984375	-0.095947266	-0.86376953	-0.13696289	0.15917969	0.47607422	12.4	0.002	30/10/2017	30	10	2017	23:46:02	85562	0.8	23	46	2	11	0.051757813	3.4772461	-0.14477539	-0.086425781	-0.92260742	9.2568359	0.085205078	0	0	0	0	0	0	0	0	0	0.93798828	0.062011719	0.12915039	0.060791016	-0.009277344	0.058837891	0.002	40680.67	0.008	-1307.72	0.002
968	969	969	Category F	-0.035888672	-0.13183594	-0.89990234	-0.14013672	0.1953125	0.45605469	13.43	0.002	30/10/2017	30	10	2017	23:46:02	85562	0.9	23	46	2	11	0.051757813	3.4772461	-0.14672852	-0.087890625	-0.91918945	6.3303223	0.12084961	0	0	0	0	0	0	0	0	0	0.93505859	0.064941406	0.17407227	0.11083984	-0.043701172	0.019287109	0.002	40680.67	0.008	-1307.72	0.003
969	970	970	Category F	-0.059814453	-0.14379883	-0.82788086	-0.13916016	0.21411133	0.45288086	10.09	0.003	30/10/2017	30	10	2017	23:46:03	85563	0	23	46	3	11	0.051757813	3.4772461	-0.1496582	-0.088134766	-0.91796875	2.4902344	0.13891602	0	0	0	0	0	0	0	0	0	0.93432617	0.065673828	0.23583984	0.08984375	-0.055419922	0.090087891	0.002	40680.67	0.008	-1307.72	0.003
970	971	971	Category F	-0.035888672	-0.071777344	-0.69580078	-0.13037109	0.21484375	0.44873047	5.93	0.003	30/10/2017	30	10	2017	23:46:03	85563	0.1	23	46	3	11	0.051757813	3.4772461	-0.15136719	-0.087646484	-0.92041016	1.1105957	0.25317383	0	0	0	0	0	0	0	0	0	0.93701172	0.062988281	0.35595703	0.11547852	0.015869141	0.22460938	0.002	40680.67	0.008	-1307.72	0.003
971	972	972	Category F	-0.035888672	-0.11987305	-1.1757813	-0.12573242	0.22509766	0.4465332	62.31	0.003	30/10/2017	30	10	2017	23:46:03	85563	0.2	23	46	3	11	0.051757813	3.4772461	-0.15185547	-0.087890625	-0.92114258	2.7045898	0.28125	0	0	0	0	0	0	0	0	0	0.93774414	0.062255859	0.40209961	0.1159668	-0.031738281	-0.25439453	0.002	40680.67	0.008	-1307.72	0.003
972	973	973	Category F	-0.011962891	0.14379883	-1.0678711	-0.109375	0.21606445	0.45556641	9.96	0.003	30/10/2017	30	10	2017	23:46:03	85563	0.3	23	46	3	11	0.051757813	3.4772461	-0.15234375	-0.087158203	-0.92041016	5.8676758	0.30786133	0	0	0	0	0	0	0	0	0	0.93701172	0.062988281	0.51879883	0.14038086	0.23095703	-0.1472168	0.003	40387.95	0.007	-1015	0.003
973	974	974	Category F	-0.035888672	0.011962891	-0.89990234	-0.10620117	0.20898438	0.45776367	6.18	0.003	30/10/2017	30	10	2017	23:46:03	85563	0.4	23	46	3	11	0.051757813	3.4772461	-0.15356445	-0.087402344	-0.921875	10.563965	0.15551758	0	0	0	0	0	0	0	0	0	0.9387207	0.061279297	0.23901367	0.11767578	0.099365234	0.021972656	0.003	40387.95	0.008	-1105.72	0.003
974	975	975	Category F	0.011962891	0.10791016	-0.89990234	-0.1237793	0.2121582	0.45385742	13.95	0.003	30/10/2017	30	10	2017	23:46:03	85563	0.5	23	46	3	11	0.051757813	3.4772461	-0.15356445	-0.086669922	-0.91870117	14.868164	0.25634766	0	0	0	0	0	0	0	0	0	0.93554688	0.064453125	0.37939453	0.16552734	0.19458008	0.018798828	0.003	40387.95	0.008	-1105.72	0.003
975	976	976	Category F	-0.023925781	0	-0.89990234	-0.12133789	0.21875	0.45458984	22.01	0.003	30/10/2017	30	10	2017	23:46:03	85563	0.6	23	46	3	11	0.051757813	3.4772461	-0.15478516	-0.087646484	-0.91772461	18.654053	0.15844727	0	0	0	0	0	0	0	0	0	0.93481445	0.065185547	0.23657227	0.13085938	0.087646484	0.017822266	0.003	40387.95	0.008	-1105.72	0.003
976	977	977	Category F	-0.14379883	0.059814453	-0.79199219	-0.10742188	0.22167969	0.45361328	9.99	0.003	30/10/2017	30	10	2017	23:46:03	85563	0.7	23	46	3	11	0.051757813	3.4772461	-0.15527344	-0.089355469	-0.91772461	20.962646	0.19555664	0	0	0	0	0	0	0	0	0	0.93505859	0.064941406	0.28662109	0.011474609	0.14916992	0.12573242	0.003	40387.95	0.008	-1105.72	0.003
977	978	978	Category F	-0.095947266	0.035888672	-0.85180664	-0.094970703	0.2199707	0.45507813	11.36	0.003	30/10/2017	30	10	2017	23:46:03	85563	0.8	23	46	3	11	0.051757813	3.4772461	-0.15673828	-0.090576172	-0.91772461	22.288818	0.1550293	0	0	0	0	0	0	0	0	0	0.93530273	0.064697266	0.25341797	0.060791016	0.12646484	0.065917969	0.003	40387.95	0.008	-1105.72	0.003
978	979	979	Category F	-0.16796875	0.10791016	-1.1279297	-0.065429688	0.22631836	0.45703125	13.51	0.003	30/10/2017	30	10	2017	23:46:03	85563	0.9	23	46	3	11	0.051757813	3.4772461	-0.1574707	-0.091064453	-0.91772461	22.630127	0.28955078	0	0	0	0	0	0	0	0	0	0.93554688	0.064453125	0.41943359	-0.010253906	0.19897461	-0.20996094	0.003	40387.95	0.008	-1105.72	0.004
979	980	980	Category F	-0.19189453	0.011962891	-0.98388672	-0.014404297	0.23950195	0.4519043	10.71	0.004	30/10/2017	30	10	2017	23:46:04	85564	0	23	46	4	11	0.051757813	3.4772461	-0.15771484	-0.092529297	-0.91845703	22.328857	0.12792969	0	0	0	0	0	0	0	0	0	0.93652344	0.063476563	0.20385742	-0.033935547	0.10449219	-0.065185547	0.003	40387.95	0.008	-1105.72	0.004
980	981	981	Category F	-0.17993164	-0.10791016	-0.94799805	0.000244141	0.22631836	0.45507813	21.79	0.004	30/10/2017	30	10	2017	23:46:04	85564	0.1	23	46	4	11	0.051757813	3.4772461	-0.15869141	-0.093505859	-0.91992188	23.483398	0.037841797	0	0	0	0	0	0	0	0	0	0.93823242	0.061767578	0.063232422	-0.020996094	-0.014160156	-0.027832031	0.003	40387.95	0.008	-1105.72	0.004
981	982	982	Category F	-0.16796875	-0.16796875	-0.89990234	0.012695313	0.22631836	0.44677734	15.68	0.004	30/10/2017	30	10	2017	23:46:04	85564	0.2	23	46	4	11	0.051757813	3.4772461	-0.16015625	-0.095947266	-0.91601563	22.576172	0.073974609	0	0	0	0	0	0	0	0	0	0.93481445	0.065185547	0.095458984	-0.007568359	-0.071777344	0.016113281	0.003	40387.95	0.008	-1105.72	0.004
982	983	983	Category F	-0.071777344	-0.17993164	-0.94799805	0.034912109	0.24511719	0.43725586	7.74	0.004	30/10/2017	30	10	2017	23:46:04	85564	0.3	23	46	4	11	0.051757813	3.4772461	-0.16259766	-0.095947266	-0.91455078	19.098389	0.12792969	0	0	0	0	0	0	0	0	0	0.93383789	0.066162109	0.20800781	0.090820313	-0.083740234	-0.033203125	0.004	40166.13	0.007	-883.9	0.004
983	984	984	Category F	-0.26391602	-0.071777344	-0.91186523	0.059814453	0.25512695	0.42944336	8.19	0.004	30/10/2017	30	10	2017	23:46:04	85564	0.4	23	46	4	11	0.051757813	3.4772461	-0.1640625	-0.095703125	-0.91503906	15.674316	0.10253906	0	0	0	0	0	0	0	0	0	0.93457031	0.065429688	0.12695313	-0.099609375	0.023925781	0.003173828	0.004	40166.13	0.008	-968.18	0.004
984	985	985	Category F	-0.20385742	-0.16796875	-0.74389648	0.071533203	0.26879883	0.41796875	19.82	0.004	30/10/2017	30	10	2017	23:46:04	85564	0.5	23	46	4	11	0.051757813	3.4772461	-0.16650391	-0.094970703	-0.91577148	14.610107	0.19042969	0	0	0	0	0	0	0	0	0	0.93579102	0.064208984	0.28198242	-0.037109375	-0.072753906	0.171875	0.004	40166.13	0.008	-968.18	0.004
985	986	986	Category F	-0.25195313	-0.035888672	-0.89990234	0.10205078	0.27416992	0.40844727	2.51	0.004	30/10/2017	30	10	2017	23:46:04	85564	0.6	23	46	4	11	0.051757813	3.4772461	-0.16723633	-0.094726563	-0.91650391	14.5625	0.10424805	0	0	0	0	0	0	0	0	0	0.93652344	0.063476563	0.16015625	-0.084472656	0.058837891	0.016601563	0.005	39985.51	0.007	-787.56	0.008
986	987	987	Category L	-0.2277832	-0.14379883	-0.89990234	0.055175781	0.27099609	0.42236328	4.67	0.008	30/10/2017	30	10	2017	23:46:08	85568	0.6	23	46	8	11	0.051025391	3.3966797	-0.16967773	-0.094726563	-0.91821289	13.652344	0.078125	0	0	0	0	0	0	0	0	0	0.93847656	0.061523438	0.12548828	-0.057861328	-0.048828125	0.018310547	0.006	39832.13	0.006	-634.18	0.008
987	988	988	Category L	-0.25195313	-0.13183594	-0.89990234	0.058349609	0.2722168	0.41625977	15.95	0.008	30/10/2017	30	10	2017	23:46:08	85568	0.7	23	46	8	11	0.051025391	3.3966797	-0.171875	-0.094726563	-0.91650391	13.990479	0.089599609	0	0	0	0	0	0	0	0	0	0.93725586	0.062744141	0.13354492	-0.079833984	-0.036865234	0.016601563	0.006	39832.13	0.006	-634.18	0.008
988	989	989	Category L	-0.2277832	-0.15576172	-0.87597656	0.055175781	0.26879883	0.41918945	10.23	0.008	30/10/2017	30	10	2017	23:46:08	85568	0.8	23	46	8	11	0.051025391	3.3966797	-0.1730957	-0.095947266	-0.91455078	15.917969	0.089599609	0	0	0	0	0	0	0	0	0	0.93579102	0.064208984	0.15283203	-0.054443359	-0.059570313	0.038574219	0.007	39698.24	0.005	-500.29	0.008
989	990	990	Category L	-0.20385742	-0.15576172	-0.92382813	0.060791016	0.27124023	0.42211914	3.67	0.008	30/10/2017	30	10	2017	23:46:08	85568	0.9	23	46	8	11	0.051025391	3.3966797	-0.17578125	-0.097167969	-0.91479492	16.569092	0.065185547	0	0	0	0	0	0	0	0	0	0.93652344	0.063476563	0.095214844	-0.027832031	-0.058349609	-0.008789063	0.008	39579.04	0.004	-381.09	0.009
990	991	991	Category L	-0.2277832	-0.16796875	-0.89990234	0.060546875	0.26879883	0.42016602	6.63	0.009	30/10/2017	30	10	2017	23:46:09	85569	0	23	46	9	11	0.051025391	3.3966797	-0.17700195	-0.099365234	-0.91455078	13.806396	0.086181641	0	0	0	0	0	0	0	0	0	0.93676758	0.063232422	0.13354492	-0.050537109	-0.068359375	0.014648438	0.008	39579.04	0.004	-381.09	0.009
991	992	992	Category L	-0.25195313	-0.15576172	-0.89990234	0.057861328	0.27050781	0.41625977	12.44	0.009	30/10/2017	30	10	2017	23:46:09	85569	0.1	23	46	9	11	0.051025391	3.3966797	-0.17724609	-0.10009766	-0.91479492	10.892334	0.093994141	0	0	0	0	0	0	0	0	0	0.93725586	0.062744141	0.14477539	-0.074462891	-0.055419922	0.014892578	0.008	39579.04	0.004	-381.09	0.009
992	993	993	Category L	-0.2277832	-0.14379883	-0.88793945	0.055175781	0.27026367	0.42041016	11.65	0.009	30/10/2017	30	10	2017	23:46:09	85569	0.2	23	46	9	11	0.051025391	3.3966797	-0.17773438	-0.1027832	-0.91577148	9.5334473	0.0703125	0	0	0	0	0	0	0	0	0	0.93847656	0.061523438	0.11889648	-0.049804688	-0.040771484	0.027832031	0.008	39579.04	0.004	-381.09	0.009
993	994	994	Category L	-0.2277832	-0.14379883	-0.89990234	0.055419922	0.27197266	0.41821289	5.06	0.009	30/10/2017	30	10	2017	23:46:09	85569	0.3	23	46	9	11	0.051025391	3.3966797	-0.17944336	-0.10424805	-0.91430664	6.9648438	0.063720703	0	0	0	0	0	0	0	0	0	0.93774414	0.062255859	0.10205078	-0.048095703	-0.039306641	0.014404297	0.009	39471.35	0.004	-352.17	0.009
994	995	995	Category L	-0.25195313	-0.15576172	-0.89990234	0.054443359	0.26879883	0.42236328	10.42	0.009	30/10/2017	30	10	2017	23:46:09	85569	0.4	23	46	9	11	0.051025391	3.3966797	-0.18188477	-0.10546875	-0.90942383	3.857666	0.086425781	0	0	0	0	0	0	0	0	0	0.93359375	0.06640625	0.12963867	-0.069824219	-0.050048828	0.009521484	0.009	39471.35	0.004	-352.17	0.009
995	996	996	Category L	-0.25195313	-0.14379883	-0.91186523	0.055419922	0.27172852	0.41918945	3.87	0.009	30/10/2017	30	10	2017	23:46:09	85569	0.5	23	46	9	11	0.051025391	3.3966797	-0.18432617	-0.10498047	-0.91064453	1.6384277	0.077636719	0	0	0	0	0	0	0	0	0	0.93505859	0.064941406	0.10717773	-0.067382813	-0.038574219	-0.000976563	0.009	39471.35	0.004	-352.17	0.009
996	997	997	Category L	-0.23999023	-0.14379883	-0.89990234	0.055175781	0.26977539	0.41723633	7.27	0.009	30/10/2017	30	10	2017	23:46:09	85569	0.6	23	46	9	11	0.051025391	3.3966797	-0.18554688	-0.10546875	-0.91064453	1.5014648	0.067382813	0	0	0	0	0	0	0	0	0	0.93530273	0.064697266	0.10327148	-0.054199219	-0.038085938	0.010742188	0.009	39471.35	0.004	-352.17	0.009
997	998	998	Category L	-0.25195313	-0.14379883	-0.89990234	0.058349609	0.26782227	0.41894531	6.46	0.009	30/10/2017	30	10	2017	23:46:09	85569	0.7	23	46	9	11	0.051025391	3.3966797	-0.18579102	-0.10546875	-0.91064453	1.0883789	0.076904297	0	0	0	0	0	0	0	0	0	0.93554688	0.064453125	0.11523438	-0.065917969	-0.038085938	0.010742188	0.009	39471.35	0.004	-352.17	0.009
998	999	999	Category L	-0.21582031	-0.13183594	-0.92382813	0.057861328	0.2722168	0.42333984	19.78	0.009	30/10/2017	30	10	2017	23:46:09	85569	0.8	23	46	9	11	0.051025391	3.3966797	-0.18774414	-0.10620117	-0.91186523	0.2097168	0.039550781	0	0	0	0	0	0	0	0	0	0.93701172	0.062988281	0.065185547	-0.027832031	-0.025390625	-0.01171875	0.009	39471.35	0.004	-352.17	0.009
999	1000	1000	Category L	-0.20385742	-0.13183594	-0.91186523	0.059814453	0.26660156	0.42333984	8.75	0.009	30/10/2017	30	10	2017	23:46:09	85569	0.9	23	46	9	11	0.051025391	3.3966797	-0.18896484	-0.10644531	-0.91015625	0.32617188	0.029052734	0	0	0	0	0	0	0	0	0	0.93554688	0.064453125	0.041503906	-0.014648438	-0.025146484	-0.001464844	0.009	39471.35	0.004	-352.17	0.01
1000	1001	1001	Category L	-0.21582031	-0.13183594	-0.91186523	0.056396484	0.2746582	0.42114258	11.27	0.01	30/10/2017	30	10	2017	23:46:10	85570	0	23	46	10	11	0.051025391	3.3966797	-0.19262695	-0.10839844	-0.90869141	0.000244141	0.032958984	0	0	0	0	0	0	0	0	0	0.93505859	0.064941406	0.049560547	-0.022949219	-0.023193359	-0.002929688	0.009	39471.35	0.004	-352.17	0.01
1001	1002	1002	Category L	-0.2277832	-0.13183594	-0.89990234	0.057373047	0.26977539	0.42553711	7.33	0.01	30/10/2017	30	10	2017	23:46:10	85570	0.1	23	46	10	11	0.051025391	3.3966797	-0.1953125	-0.11035156	-0.90991211	0.17236328	0.040039063	0	0	0	0	0	0	0	0	0	0.93725586	0.062744141	0.063964844	-0.032226563	-0.021240234	0.010009766	0.009	39471.35	0.004	-352.17	0.01
1002	1003	1003	Category L	-0.21582031	-0.16796875	-0.88793945	0.059326172	0.27026367	0.42431641	11.53	0.01	30/10/2017	30	10	2017	23:46:10	85570	0.2	23	46	10	11	0.051025391	3.3966797	-0.19726563	-0.11206055	-0.90942383	0.30981445	0.0625	0	0	0	0	0	0	0	0	0	0.93725586	0.062744141	0.095703125	-0.018310547	-0.055664063	0.021484375	0.009	39471.35	0.004	-352.17	0.01
1003	1004	1004	Category L	-0.26391602	-0.16796875	-0.91186523	0.056884766	0.26782227	0.42553711	2.72	0.01	30/10/2017	30	10	2017	23:46:10	85570	0.3	23	46	10	11	0.051025391	3.3966797	-0.19799805	-0.11425781	-0.90844727	0.71362305	0.084716797	0	0	0	0	0	0	0	0	0	0.93676758	0.063232422	0.12255859	-0.065673828	-0.053466797	-0.003173828	0.01	39372.95	0.004	-327.77	0.01
1004	1005	1005	Category L	-0.2277832	-0.16796875	-0.91186523	0.060791016	0.26977539	0.42431641	6.56	0.01	30/10/2017	30	10	2017	23:46:10	85570	0.4	23	46	10	11	0.051025391	3.3966797	-0.20068359	-0.11669922	-0.90942383	0.74145508	0.057861328	0	0	0	0	0	0	0	0	0	0.9387207	0.061279297	0.080322266	-0.026855469	-0.051025391	-0.002197266	0.01	39372.95	0.004	-327.77	0.01
1005	1006	1006	Category L	-0.26391602	-0.15576172	-0.89990234	0.060791016	0.26586914	0.42431641	7.84	0.01	30/10/2017	30	10	2017	23:46:10	85570	0.5	23	46	10	11	0.051025391	3.3966797	-0.2019043	-0.11889648	-0.90942383	0.59521484	0.072509766	0	0	0	0	0	0	0	0	0	0.93920898	0.060791016	0.1081543	-0.061767578	-0.036621094	0.009521484	0.01	39372.95	0.004	-327.77	0.01
1006	1007	1007	Category L	-0.25195313	-0.16796875	-0.88793945	0.061523438	0.26879883	0.41723633	8.41	0.01	30/10/2017	30	10	2017	23:46:10	85570	0.6	23	46	10	11	0.051025391	3.3966797	-0.20605469	-0.12084961	-0.90551758	0.30932617	0.067871094	0	0	0	0	0	0	0	0	0	0.93652344	0.063476563	0.11035156	-0.045654297	-0.046875	0.017578125	0.01	39372.95	0.004	-327.77	0.01
1007	1008	1008	Category L	-0.2277832	-0.14379883	-0.87597656	0.061767578	0.27246094	0.42333984	7.55	0.01	30/10/2017	30	10	2017	23:46:10	85570	0.7	23	46	10	11	0.051025391	3.3966797	-0.20947266	-0.12084961	-0.90356445	0.1965332	0.040039063	0	0	0	0	0	0	0	0	0	0.93530273	0.064697266	0.068603516	-0.018066406	-0.022705078	0.027587891	0.01	39372.95	0.004	-327.77	0.01
1008	1009	1009	Category L	-0.23999023	-0.14379883	-0.91186523	0.064941406	0.26928711	0.42016602	8.99	0.01	30/10/2017	30	10	2017	23:46:10	85570	0.8	23	46	10	11	0.051025391	3.3966797	-0.21240234	-0.12109375	-0.90356445	0.27001953	0.036376953	0	0	0	0	0	0	0	0	0	0.9362793	0.063720703	0.057861328	-0.02734375	-0.022460938	-0.008056641	0.01	39372.95	0.004	-327.77	0.01
1009	1010	1010	Category L	-0.2277832	-0.13183594	-0.91186523	0.063232422	0.26855469	0.41601563	6.5	0.01	30/10/2017	30	10	2017	23:46:10	85570	0.9	23	46	10	11	0.051025391	3.3966797	-0.21557617	-0.12060547	-0.90356445	0.86523438	0.018310547	0	0	0	0	0	0	0	0	0	0.93676758	0.063232422	0.03125	-0.011962891	-0.010986328	-0.008056641	0.01	39372.95	0.004	-327.77	0.011
1010	1011	1011	Category L	-0.26391602	-0.10791016	-0.92382813	0.059326172	0.27026367	0.42236328	4.6	0.011	30/10/2017	30	10	2017	23:46:11	85571	0	23	46	11	11	0.051025391	3.3966797	-0.21948242	-0.12060547	-0.90405273	0.72680664	0.050048828	0	0	0	0	0	0	0	0	0	0.93823242	0.061767578	0.076660156	-0.044189453	0.012695313	-0.01953125	0.01	39372.95	0.004	-327.77	0.011
1011	1012	1012	Category L	-0.23999023	-0.13183594	-0.87597656	0.060791016	0.26586914	0.42553711	9.9	0.011	30/10/2017	30	10	2017	23:46:11	85571	0.1	23	46	11	11	0.051025391	3.3966797	-0.22338867	-0.12182617	-0.90649414	0.46240234	0.036132813	0	0	0	0	0	0	0	0	0	0.94140625	0.05859375	0.056884766	-0.016357422	-0.010009766	0.030517578	0.01	39372.95	0.004	-327.77	0.011
1012	1013	1013	Category L	-0.21582031	-0.15576172	-0.89990234	0.05859375	0.27441406	0.42236328	13.04	0.011	30/10/2017	30	10	2017	23:46:11	85571	0.2	23	46	11	11	0.051025391	3.3966797	-0.22705078	-0.12182617	-0.90258789	0.32568359	0.035644531	0	0	0	0	0	0	0	0	0	0.9387207	0.061279297	0.047851563	0.011230469	-0.033691406	0.002685547	0.01	39372.95	0.004	-327.77	0.011
1013	1014	1014	Category L	-0.2277832	-0.15576172	-0.89990234	0.063476563	0.27075195	0.41796875	8.22	0.011	30/10/2017	30	10	2017	23:46:11	85571	0.3	23	46	11	11	0.051025391	3.3966797	-0.23095703	-0.125	-0.8996582	0.025634766	0.030761719	0	0	0	0	0	0	0	0	0	0.9375	0.0625	0.033935547	0.003173828	-0.030517578	0	0.011	39282.23	0.004	-306.9	0.011
1014	1015	1015	Category L	-0.23999023	-0.14379883	-0.89990234	0.0625	0.26831055	0.42114258	19.13	0.011	30/10/2017	30	10	2017	23:46:11	85571	0.4	23	46	11	11	0.051025391	3.3966797	-0.2355957	-0.12695313	-0.8996582	0.88598633	0.017089844	0	0	0	0	0	0	0	0	0	0.9387207	0.061279297	0.020996094	-0.004150391	-0.016601563	0	0.011	39282.23	0.004	-306.9	0.011
1015	1016	1016	Category L	-0.23999023	-0.13183594	-0.89990234	0.061279297	0.2746582	0.41601563	10.02	0.011	30/10/2017	30	10	2017	23:46:11	85571	0.5	23	46	11	11	0.051025391	3.3966797	-0.24023438	-0.13061523	-0.89941406	1.5410156	0.001220703	0	0	0	0	0	0	0	0	0	0.93994141	0.060058594	0.001953125	0.000244141	-0.000976563	-0.000244141	0.011	39282.23	0.004	-306.9	0.011
1016	1017	1017	Category L	-0.2277832	-0.14379883	-0.91186523	0.062744141	0.26977539	0.42114258	3.76	0.011	30/10/2017	30	10	2017	23:46:11	85571	0.6	23	46	11	11	0.051025391	3.3966797	-0.24438477	-0.13232422	-0.89868164	1.6911621	0.023925781	0	0	0	0	0	0	0	0	0	0.94067383	0.059326172	0.040771484	0.016601563	-0.011230469	-0.012939453	0.011	39282.23	0.004	-306.9	0.011
1017	1018	1018	Category L	-0.23999023	-0.14379883	-0.92382813	0.057128906	0.27294922	0.42333984	1.12	0.011	30/10/2017	30	10	2017	23:46:11	85571	0.7	23	46	11	11	0.051025391	3.3966797	-0.24682617	-0.13525391	-0.8996582	1.1115723	0.026123047	0	0	0	0	0	0	0	0	0	0.94287109	0.057128906	0.0390625	0.006835938	-0.008300781	-0.023925781	0.011	39282.23	0.004	-306.9	0.011
1018	1019	1019	Category L	-0.2277832	-0.14379883	-0.92382813	0.056884766	0.26879883	0.42041016	8.44	0.011	30/10/2017	30	10	2017	23:46:11	85571	0.8	23	46	11	11	0.051025391	3.3966797	-0.25	-0.13793945	-0.89990234	0.765625	0.032958984	0	0	0	0	0	0	0	0	0	0.9440918	0.055908203	0.051757813	0.022216797	-0.005615234	-0.023681641	0.011	39282.23	0.004	-306.9	0.011
1019	1020	1020	Category L	-0.25195313	-0.15576172	-0.88793945	0.059570313	0.27539063	0.42114258	5.98	0.011	30/10/2017	30	10	2017	23:46:11	85571	0.9	23	46	11	11	0.051025391	3.3966797	-0.25195313	-0.14135742	-0.89624023	0.97045898	0.016601563	0	0	0	0	0	0	0	0	0	0.94189453	0.058105469	0.022949219	0	-0.014160156	0.008300781	0.011	39282.23	0.004	-306.9	0.012
1020	1021	1021	Category L	-0.23999023	-0.10791016	-0.88793945	0.061279297	0.27563477	0.41723633	7.26	0.012	30/10/2017	30	10	2017	23:46:12	85572	0	23	46	12	11	0.051025391	3.3966797	-0.25439453	-0.14355469	-0.89477539	0.50317383	0.0390625	0	0	0	0	0	0	0	0	0	0.94116211	0.058837891	0.056884766	0.014404297	0.035644531	0.006835938	0.011	39282.23	0.004	-306.9	0.012
1021	1022	1022	Category L	-0.2277832	-0.15576172	-0.89990234	0.059570313	0.27539063	0.41918945	13.14	0.012	30/10/2017	30	10	2017	23:46:12	85572	0.1	23	46	12	11	0.051025391	3.3966797	-0.25683594	-0.14453125	-0.89331055	0.10766602	0.031738281	0	0	0	0	0	0	0	0	0	0.94067383	0.059326172	0.046630859	0.029052734	-0.010986328	-0.006347656	0.011	39282.23	0.004	-306.9	0.012
1022	1023	1023	Category L	-0.2277832	-0.14379883	-0.88793945	0.062744141	0.27050781	0.42041016	22.16	0.012	30/10/2017	30	10	2017	23:46:12	85572	0.2	23	46	12	11	0.051025391	3.3966797	-0.25976563	-0.14453125	-0.89233398	0.22485352	0.032470703	0	0	0	0	0	0	0	0	0	0.94067383	0.059326172	0.037597656	0.031982422	0.000732422	0.004394531	0.011	39282.23	0.004	-306.9	0.012
1023	1024	1024	Category L	-0.25195313	-0.10791016	-0.91186523	0.061523438	0.27050781	0.41723633	3.33	0.012	30/10/2017	30	10	2017	23:46:12	85572	0.3	23	46	12	11	0.051025391	3.3966797	-0.26367188	-0.14428711	-0.89135742	0.11914063	0.043457031	0	0	0	0	0	0	0	0	0	0.94067383	0.059326172	0.068847656	0.01171875	0.036376953	-0.020263672	0.012	39197.95	0.004	-288.78	0.012
1024	1025	1025	Category L	-0.2277832	-0.10791016	-0.92382813	0.061767578	0.27246094	0.42333984	10.16	0.012	30/10/2017	30	10	2017	23:46:12	85572	0.4	23	46	12	11	0.051025391	3.3966797	-0.26538086	-0.14501953	-0.89111328	0.21337891	0.062011719	0	0	0	0	0	0	0	0	0	0.94091797	0.059082031	0.10742188	0.037597656	0.037109375	-0.032470703	0.012	39197.95	0.004	-288.78	0.012
1025	1026	1026	Category L	-0.25195313	-0.15576172	-0.89990234	0.067138672	0.26855469	0.41894531	4.8	0.012	30/10/2017	30	10	2017	23:46:12	85572	0.5	23	46	12	11	0.051025391	3.3966797	-0.26806641	-0.14501953	-0.89233398	0.14160156	0.020751953	0	0	0	0	0	0	0	0	0	0.94311523	0.056884766	0.034179688	0.016113281	-0.010498047	-0.007324219	0.012	39197.95	0.004	-288.78	0.012
1026	1027	1027	Category L	-0.23999023	-0.15576172	-0.89990234	0.065673828	0.26733398	0.42529297	6.29	0.012	30/10/2017	30	10	2017	23:46:12	85572	0.6	23	46	12	11	0.051025391	3.3966797	-0.27001953	-0.14648438	-0.89160156	0.073974609	0.032470703	0	0	0	0	0	0	0	0	0	0.94311523	0.056884766	0.047363281	0.030029297	-0.009033203	-0.008056641	0.012	39197.95	0.004	-288.78	0.012
1027	1028	1028	Category L	-0.21582031	-0.10791016	-0.89990234	0.060302734	0.27124023	0.41821289	4.8	0.012	30/10/2017	30	10	2017	23:46:12	85572	0.7	23	46	12	11	0.051025391	3.3966797	-0.2722168	-0.14648438	-0.89135742	0.49267578	0.068847656	0	0	0	0	0	0	0	0	0	0.94360352	0.056396484	0.10351563	0.056396484	0.038574219	-0.008300781	0.012	39197.95	0.004	-288.78	0.012
1028	1029	1029	Category L	-0.26391602	-0.11987305	-0.88793945	0.071533203	0.27075195	0.41894531	6.96	0.012	30/10/2017	30	10	2017	23:46:12	85572	0.8	23	46	12	11	0.051025391	3.3966797	-0.27416992	-0.1472168	-0.89038086	0.80444336	0.029296875	0	0	0	0	0	0	0	0	0	0.94335938	0.056640625	0.040283203	0.010253906	0.02734375	0.002441406	0.012	39197.95	0.004	-288.78	0.012
1029	1030	1030	Category L	-0.2277832	-0.16796875	-0.89990234	0.064697266	0.26977539	0.41601563	7.53	0.012	30/10/2017	30	10	2017	23:46:12	85572	0.9	23	46	12	11	0.05078125	3.4514648	-0.27661133	-0.1472168	-0.89013672	0.52001953	0.053955078	0	0	0	0	0	0	0	0	0	0.94384766	0.056152344	0.079101563	0.048828125	-0.020507813	-0.009521484	0.012	39197.95	0.004	-288.78	0.013
1030	1031	1031	Category L	-0.26391602	-0.13183594	-0.89990234	0.069091797	0.27172852	0.41894531	17.59	0.013	30/10/2017	30	10	2017	23:46:13	85573	0	23	46	13	11	0.05078125	3.4514648	-0.27929688	-0.14746094	-0.88916016	0.60473633	0.024414063	0	0	0	0	0	0	0	0	0	0.94384766	0.056152344	0.041748047	0.015380859	0.015625	-0.010498047	0.012	39197.95	0.004	-288.78	0.013
1031	1032	1032	Category L	-0.25195313	-0.16796875	-0.89990234	0.066650391	0.27514648	0.41625977	2.03	0.013	30/10/2017	30	10	2017	23:46:13	85573	0.1	23	46	13	11	0.05078125	3.4514648	-0.28173828	-0.1472168	-0.88842773	0.74682617	0.037841797	0	0	0	0	0	0	0	0	0	0.94384766	0.056152344	0.061523438	0.029785156	-0.020507813	-0.011230469	0.012	39197.95	0.004	-288.78	0.013
1032	1033	1033	Category L	-0.23999023	-0.14379883	-0.89990234	0.068359375	0.27587891	0.41699219	11.34	0.013	30/10/2017	30	10	2017	23:46:13	85573	0.2	23	46	13	11	0.05078125	3.4514648	-0.28320313	-0.14697266	-0.88793945	0.99853516	0.044921875	0	0	0	0	0	0	0	0	0	0.94360352	0.056396484	0.05859375	0.043212891	0.003173828	-0.01171875	0.012	39197.95	0.004	-288.78	0.013
1033	1034	1034	Category L	-0.23999023	-0.15576172	-0.89990234	0.069091797	0.26928711	0.41723633	5.57	0.013	30/10/2017	30	10	2017	23:46:13	85573	0.3	23	46	13	11	0.05078125	3.4514648	-0.28515625	-0.1472168	-0.88720703	1.0998535	0.047607422	0	0	0	0	0	0	0	0	0	0.94360352	0.056396484	0.065917969	0.045166016	-0.008300781	-0.012451172	0.013	39119.18	0.004	-272.91	0.013
1034	1035	1035	Category L	-0.23999023	-0.15576172	-0.88793945	0.068359375	0.27172852	0.41503906	9.28	0.013	30/10/2017	30	10	2017	23:46:13	85573	0.4	23	46	13	11	0.05078125	3.4514648	-0.28710938	-0.14697266	-0.88623047	1.2548828	0.048095703	0	0	0	0	0	0	0	0	0	0.94311523	0.056884766	0.057373047	0.047119141	-0.008544922	-0.001464844	0.013	39119.18	0.004	-272.91	0.013
1035	1036	1036	Category L	-0.23999023	-0.16796875	-0.88793945	0.070556641	0.27197266	0.42089844	8.35	0.013	30/10/2017	30	10	2017	23:46:13	85573	0.5	23	46	13	11	0.05078125	3.4514648	-0.28881836	-0.14697266	-0.88598633	1.4729004	0.053222656	0	0	0	0	0	0	0	0	0	0.94335938	0.056640625	0.071533203	0.048828125	-0.020751953	-0.001708984	0.013	39119.18	0.004	-272.91	0.013
1036	1037	1037	Category L	-0.2277832	-0.16796875	-0.93579102	0.0703125	0.27001953	0.42114258	6.77	0.013	30/10/2017	30	10	2017	23:46:13	85573	0.6	23	46	13	11	0.05078125	3.4514648	-0.2902832	-0.14697266	-0.88647461	1.251709	0.082275391	0	0	0	0	0	0	0	0	0	0.94433594	0.055664063	0.13256836	0.0625	-0.020751953	-0.049072266	0.013	39119.18	0.004	-272.91	0.013
1037	1038	1038	Category L	-0.25195313	-0.16796875	-0.91186523	0.066162109	0.26928711	0.4152832	3.54	0.013	30/10/2017	30	10	2017	23:46:13	85573	0.7	23	46	13	11	0.05078125	3.4514648	-0.2902832	-0.14770508	-0.88818359	0.68383789	0.049072266	0	0	0	0	0	0	0	0	0	0.94604492	0.053955078	0.081787109	0.038330078	-0.020019531	-0.0234375	0.013	39119.18	0.004	-272.91	0.013
1038	1039	1039	Category L	-0.27587891	-0.11987305	-0.88793945	0.070556641	0.27099609	0.42114258	7.29	0.013	30/10/2017	30	10	2017	23:46:13	85573	0.8	23	46	13	11	0.05078125	3.4514648	-0.29052734	-0.1484375	-0.88891602	0.55273438	0.032226563	0	0	0	0	0	0	0	0	0	0.94702148	0.052978516	0.044433594	0.014648438	0.028564453	0.000976563	0.013	39119.18	0.004	-272.91	0.013
1039	1040	1040	Category L	-0.26391602	-0.14379883	-0.89990234	0.070800781	0.2734375	0.4140625	4.25	0.013	30/10/2017	30	10	2017	23:46:13	85573	0.9	23	46	13	11	0.05078125	3.4514648	-0.2902832	-0.14892578	-0.88793945	0.98852539	0.029296875	0	0	0	0	0	0	0	0	0	0.94604492	0.053955078	0.043457031	0.026367188	0.005126953	-0.01171875	0.013	39119.18	0.004	-272.91	0.014
1040	1041	1041	Category L	-0.25195313	-0.14379883	-0.92382813	0.069091797	0.26757813	0.41918945	2.98	0.014	30/10/2017	30	10	2017	23:46:14	85574	0	23	46	14	11	0.05078125	3.4514648	-0.29003906	-0.14770508	-0.88696289	1.0883789	0.052978516	0	0	0	0	0	0	0	0	0	0.94482422	0.055175781	0.078857422	0.038085938	0.00390625	-0.036621094	0.013	39119.18	0.004	-272.91	0.014
1041	1042	1042	Category L	-0.2277832	-0.13183594	-0.89990234	0.067382813	0.27636719	0.421875	7.83	0.014	30/10/2017	30	10	2017	23:46:14	85574	0.1	23	46	14	11	0.05078125	3.4514648	-0.28857422	-0.14819336	-0.88623047	1.3662109	0.064453125	0	0	0	0	0	0	0	0	0	0.94384766	0.056152344	0.090576172	0.060791016	0.016357422	-0.013427734	0.013	39119.18	0.005	-332.89	0.014
1042	1043	1043	Category L	-0.23999023	-0.16796875	-0.88793945	0.072998047	0.27099609	0.4128418	13.79	0.014	30/10/2017	30	10	2017	23:46:14	85574	0.2	23	46	14	11	0.05078125	3.4514648	-0.28637695	-0.14868164	-0.88525391	2.0529785	0.050048828	0	0	0	0	0	0	0	0	0	0.94238281	0.057617188	0.067871094	0.046386719	-0.019042969	-0.002441406	0.013	39119.18	0.005	-332.89	0.014
1043	1044	1044	Category L	-0.27587891	-0.17993164	-0.89990234	0.08203125	0.2722168	0.42016602	3.98	0.014	30/10/2017	30	10	2017	23:46:14	85574	0.3	23	46	14	11	0.05078125	3.4514648	-0.28417969	-0.14892578	-0.88500977	2.5239258	0.03515625	0	0	0	0	0	0	0	0	0	0.94140625	0.05859375	0.053955078	0.008300781	-0.030761719	-0.014648438	0.014	39045.18	0.004	-258.89	0.014
1044	1045	1045	Category L	-0.26391602	-0.14379883	-0.88793945	0.085693359	0.26757813	0.41601563	19.46	0.014	30/10/2017	30	10	2017	23:46:14	85574	0.4	23	46	14	11	0.05078125	3.4514648	-0.28100586	-0.14892578	-0.88525391	2.7678223	0.018066406	0	0	0	0	0	0	0	0	0	0.94067383	0.059326172	0.024902344	0.017089844	0.005126953	-0.002441406	0.014	39045.18	0.004	-258.89	0.014
1045	1046	1046	Category L	-0.32397461	-0.15576172	-0.86376953	0.088378906	0.26928711	0.41186523	18.11	0.014	30/10/2017	30	10	2017	23:46:14	85574	0.5	23	46	14	11	0.05078125	3.4514648	-0.27856445	-0.14892578	-0.88500977	2.8312988	0.050292969	0	0	0	0	0	0	0	0	0	0.93969727	0.060302734	0.072998047	-0.045166016	-0.006591797	0.021240234	0.014	39045.18	0.004	-258.89	0.014
1046	1047	1047	Category L	-0.26391602	-0.10791016	-0.88793945	0.10400391	0.2668457	0.40966797	6.92	0.014	30/10/2017	30	10	2017	23:46:14	85574	0.6	23	46	14	11	0.05078125	3.4514648	-0.27612305	-0.14892578	-0.88525391	3.6625977	0.04296875	0	0	0	0	0	0	0	0	0	0.93945313	0.060546875	0.055908203	0.012207031	0.041015625	-0.002441406	0.014	39045.18	0.004	-258.89	0.014
1047	1048	1048	Category L	-0.32397461	-0.11987305	-0.87597656	0.1237793	0.27197266	0.40307617	7.89	0.014	30/10/2017	30	10	2017	23:46:14	85574	0.7	23	46	14	11	0.05078125	3.4514648	-0.27319336	-0.14892578	-0.88549805	4.6804199	0.059082031	0	0	0	0	0	0	0	0	0	0.9387207	0.061279297	0.089355469	-0.050537109	0.029052734	0.009521484	0.014	39045.18	0.004	-258.89	0.014
1048	1049	1049	Category L	-0.27587891	-0.095947266	-0.89990234	0.13330078	0.27075195	0.39794922	10.81	0.014	30/10/2017	30	10	2017	23:46:14	85574	0.8	23	46	14	11	0.05078125	3.4514648	-0.27124023	-0.14916992	-0.88623047	5.0656738	0.055175781	0	0	0	0	0	0	0	0	0	0.9387207	0.061279297	0.071289063	-0.004394531	0.053222656	-0.013427734	0.014	39045.18	0.004	-258.89	0.014
1049	1050	1050	Category L	-0.37182617	-0.13183594	-0.86376953	0.13671875	0.2734375	0.39892578	17.14	0.014	30/10/2017	30	10	2017	23:46:14	85574	0.9	23	46	14	11	0.05078125	3.4514648	-0.26904297	-0.14941406	-0.88647461	5.8442383	0.10668945	0	0	0	0	0	0	0	0	0	0.93847656	0.061523438	0.14331055	-0.10253906	0.017578125	0.022705078	0.014	39045.18	0.004	-258.89	0.015
1050	1051	1051	Category L	-0.34790039	-0.16796875	-0.87597656	0.13989258	0.27539063	0.38867188	12.12	0.015	30/10/2017	30	10	2017	23:46:15	85575	0	23	46	15	11	0.05078125	3.4514648	-0.2668457	-0.14990234	-0.88696289	6.189209	0.083496094	0	0	0	0	0	0	0	0	0	0.93823242	0.061767578	0.10961914	-0.080810547	-0.017822266	0.010986328	0.014	39045.18	0.004	-258.89	0.015
1051	1052	1052	Category L	-0.3359375	-0.13183594	-0.87597656	0.14526367	0.28027344	0.38842773	2.2	0.015	30/10/2017	30	10	2017	23:46:15	85575	0.1	23	46	15	11	0.05078125	3.4514648	-0.26464844	-0.15039063	-0.88647461	5.8227539	0.07421875	0	0	0	0	0	0	0	0	0	0.9375	0.0625	0.10058594	-0.071044922	0.018554688	0.010498047	0.014	39045.18	0.005	-316.22	0.015
1052	1053	1053	Category L	-0.3359375	-0.10791016	-0.83984375	0.14355469	0.27929688	0.38964844	9.66	0.015	30/10/2017	30	10	2017	23:46:15	85575	0.2	23	46	15	11	0.05078125	3.4514648	-0.26220703	-0.15112305	-0.88720703	4.7075195	0.09765625	0	0	0	0	0	0	0	0	0	0.93725586	0.062744141	0.16430664	-0.073486328	0.043212891	0.047363281	0.014	39045.18	0.005	-316.22	0.015
1053	1054	1054	Category L	-0.39599609	-0.14379883	-0.88793945	0.14624023	0.28613281	0.38549805	4.66	0.015	30/10/2017	30	10	2017	23:46:15	85575	0.3	23	46	15	11	0.05078125	3.4514648	-0.25976563	-0.15136719	-0.88720703	4.0820313	0.13598633	0	0	0	0	0	0	0	0	0	0.93701172	0.062988281	0.14404297	-0.13598633	0.007568359	-0.000488281	0.015	38975.33	0.004	-246.37	0.015
1054	1055	1055	Category L	-0.35986328	-0.17993164	-0.87597656	0.13037109	0.29077148	0.390625	14.76	0.015	30/10/2017	30	10	2017	23:46:15	85575	0.4	23	46	15	11	0.05078125	3.4514648	-0.25732422	-0.15161133	-0.88769531	3.7004395	0.10668945	0	0	0	0	0	0	0	0	0	0.93676758	0.063232422	0.14257813	-0.10229492	-0.028076172	0.01171875	0.015	38975.33	0.004	-246.37	0.015
1055	1056	1056	Category L	-0.34790039	-0.14379883	-0.85180664	0.12329102	0.29516602	0.38671875	9.12	0.015	30/10/2017	30	10	2017	23:46:15	85575	0.5	23	46	15	11	0.05078125	3.4514648	-0.25488281	-0.15209961	-0.88793945	2.8615723	0.099853516	0	0	0	0	0	0	0	0	0	0.9362793	0.063720703	0.13720703	-0.092773438	0.008300781	0.036132813	0.015	38975.33	0.004	-246.37	0.015
1056	1057	1057	Category L	-0.34790039	-0.17993164	-0.87597656	0.11352539	0.29003906	0.40087891	12.53	0.015	30/10/2017	30	10	2017	23:46:15	85575	0.6	23	46	15	11	0.05078125	3.4514648	-0.25268555	-0.15258789	-0.88842773	1.9951172	0.099609375	0	0	0	0	0	0	0	0	0	0.9362793	0.063720703	0.13476563	-0.094970703	-0.027099609	0.012451172	0.015	38975.33	0.004	-246.37	0.015
1057	1058	1058	Category L	-0.34790039	-0.16796875	-0.86376953	0.11791992	0.28857422	0.39599609	8.85	0.015	30/10/2017	30	10	2017	23:46:15	85575	0.7	23	46	15	11	0.05078125	3.4514648	-0.25073242	-0.15307617	-0.88842773	1.2734375	0.10107422	0	0	0	0	0	0	0	0	0	0.93579102	0.064208984	0.13647461	-0.096923828	-0.014648438	0.024658203	0.015	38975.33	0.004	-246.37	0.015
1058	1059	1059	Category L	-0.3359375	-0.16796875	-0.83984375	0.11083984	0.28808594	0.40209961	1.24	0.015	30/10/2017	30	10	2017	23:46:15	85575	0.8	23	46	15	11	0.05078125	3.4514648	-0.24902344	-0.15356445	-0.88842773	0.40820313	0.10058594	0	0	0	0	0	0	0	0	0	0.93530273	0.064697266	0.1496582	-0.086669922	-0.014160156	0.048583984	0.015	38975.33	0.004	-246.37	0.015
1059	1060	1060	Category L	-0.37182617	-0.16796875	-0.85180664	0.12670898	0.28808594	0.39257813	12.1	0.015	30/10/2017	30	10	2017	23:46:15	85575	0.9	23	46	15	11	0.05078125	3.4514648	-0.24633789	-0.15380859	-0.88842773	1.7126465	0.13110352	0	0	0	0	0	0	0	0	0	0.93457031	0.065429688	0.17602539	-0.12524414	-0.013916016	0.036621094	0.015	38975.33	0.004	-246.37	0.016
1060	1061	1061	Category L	-0.38378906	-0.17993164	-0.83984375	0.11474609	0.28442383	0.39892578	10.2	0.016	30/10/2017	30	10	2017	23:46:16	85576	0	23	46	16	11	0.05078125	3.4514648	-0.2434082	-0.15380859	-0.88891602	3.3334961	0.15063477	0	0	0	0	0	0	0	0	0	0.93432617	0.065673828	0.21508789	-0.14013672	-0.025878906	0.049072266	0.015	38975.33	0.004	-246.37	0.016
1061	1062	1062	Category L	-0.40795898	-0.17993164	-0.82788086	0.11572266	0.28759766	0.3918457	22.61	0.016	30/10/2017	30	10	2017	23:46:16	85576	0.1	23	46	16	11	0.05078125	3.4514648	-0.24145508	-0.15454102	-0.88916016	3.9797363	0.17895508	0	0	0	0	0	0	0	0	0	0.93432617	0.065673828	0.25292969	-0.16625977	-0.025146484	0.061279297	0.015	38975.33	0.005	-301.31	0.016
1062	1063	1063	Category L	-0.38378906	-0.15576172	-0.86376953	0.11376953	0.28442383	0.39599609	10.02	0.016	30/10/2017	30	10	2017	23:46:16	85576	0.2	23	46	16	11	0.05078125	3.4514648	-0.23974609	-0.15429688	-0.88916016	4.5895996	0.14599609	0	0	0	0	0	0	0	0	0	0.93383789	0.066162109	0.1706543	-0.14379883	-0.001220703	0.025390625	0.015	38975.33	0.005	-301.31	0.016
1063	1064	1064	Category L	-0.38378906	-0.13183594	-0.88793945	0.13720703	0.28051758	0.39770508	9.59	0.016	30/10/2017	30	10	2017	23:46:16	85576	0.3	23	46	16	11	0.05078125	3.4514648	-0.23754883	-0.15478516	-0.88964844	5.5090332	0.14794922	0	0	0	0	0	0	0	0	0	0.93359375	0.06640625	0.17089844	-0.14599609	0.022949219	0.001708984	0.016	38909.17	0.004	-235.15	0.016
1064	1065	1065	Category L	-0.43188477	-0.15576172	-0.85180664	0.13378906	0.28222656	0.39672852	5.4	0.016	30/10/2017	30	10	2017	23:46:16	85576	0.4	23	46	16	11	0.05078125	3.4514648	-0.2355957	-0.15576172	-0.88964844	5.902832	0.19970703	0	0	0	0	0	0	0	0	0	0.93359375	0.06640625	0.23413086	-0.19604492	0	0.037841797	0.016	38909.17	0.004	-235.15	0.016
1065	1066	1066	Category L	-0.40795898	-0.15576172	-0.83984375	0.13452148	0.28125	0.39599609	7.2	0.016	30/10/2017	30	10	2017	23:46:16	85576	0.5	23	46	16	11	0.05078125	3.4514648	-0.23388672	-0.15673828	-0.88989258	5.4379883	0.1809082	0	0	0	0	0	0	0	0	0	0.93334961	0.066650391	0.22485352	-0.17382813	0.000976563	0.050048828	0.016	38909.17	0.004	-235.15	0.016
1066	1067	1067	Category L	-0.39599609	-0.15576172	-0.87597656	0.12695313	0.28320313	0.39477539	5.67	0.016	30/10/2017	30	10	2017	23:46:16	85576	0.6	23	46	16	11	0.05078125	3.4514648	-0.23168945	-0.15673828	-0.89038086	5.2561035	0.16479492	0	0	0	0	0	0	0	0	0	0.93334961	0.066650391	0.17993164	-0.1640625	0.000976563	0.014404297	0.016	38909.17	0.004	-235.15	0.016
1067	1068	1068	Category L	-0.40795898	-0.17993164	-0.82788086	0.12768555	0.2824707	0.39477539	8.94	0.016	30/10/2017	30	10	2017	23:46:16	85576	0.7	23	46	16	11	0.051757813	3.4514648	-0.22973633	-0.15722656	-0.89086914	5.5373535	0.19018555	0	0	0	0	0	0	0	0	0	0.93334961	0.066650391	0.26367188	-0.17797852	-0.022460938	0.062988281	0.016	38909.17	0.004	-235.15	0.016
1068	1069	1069	Category L	-0.43188477	-0.16796875	-0.85180664	0.12890625	0.27929688	0.39599609	5.89	0.016	30/10/2017	30	10	2017	23:46:16	85576	0.8	23	46	16	11	0.051757813	3.4514648	-0.22802734	-0.15771484	-0.89111328	5.1330566	0.20751953	0	0	0	0	0	0	0	0	0	0.93334961	0.066650391	0.25317383	-0.20361328	-0.010009766	0.039306641	0.016	38909.17	0.004	-235.15	0.016
1069	1070	1070	Category L	-0.41992188	-0.16796875	-0.85180664	0.12988281	0.28198242	0.3918457	8.49	0.016	30/10/2017	30	10	2017	23:46:16	85576	0.9	23	46	16	11	0.051757813	3.4514648	-0.22558594	-0.15820313	-0.89111328	3.7167969	0.19824219	0	0	0	0	0	0	0	0	0	0.93286133	0.067138672	0.24316406	-0.1940918	-0.009521484	0.039306641	0.016	38909.17	0.004	-235.15	0.017
1070	1071	1071	Category L	-0.41992188	-0.15576172	-0.83984375	0.13061523	0.27880859	0.39697266	10.06	0.017	30/10/2017	30	10	2017	23:46:17	85577	0	23	46	17	11	0.051757813	3.4514648	-0.22436523	-0.15844727	-0.89111328	2.4663086	0.2019043	0	0	0	0	0	0	0	0	0	0.93261719	0.067382813	0.24926758	-0.1953125	0.002685547	0.051269531	0.016	38909.17	0.004	-235.15	0.017
1071	1072	1072	Category K	-0.37182617	-0.13183594	-0.85180664	0.12744141	0.27929688	0.39794922	5.03	0.017	30/10/2017	30	10	2017	23:46:17	85577	0.3	23	46	17	11	0.051757813	3.4514648	-0.22265625	-0.15893555	-0.89160156	2.1469727	0.15649414	0	0	0	0	0	0	0	0	0	0.93261719	0.067382813	0.21606445	-0.14892578	0.027099609	0.039794922	0.016	38909.17	0.005	-287.9	0.017
1072	1073	1073	Category K	-0.37182617	-0.15576172	-0.83984375	0.12573242	0.27929688	0.39794922	8.8	0.017	30/10/2017	30	10	2017	23:46:17	85577	0.4	23	46	17	11	0.051757813	3.4514648	-0.22094727	-0.15869141	-0.8918457	1.9316406	0.15942383	0	0	0	0	0	0	0	0	0	0.93261719	0.067382813	0.20605469	-0.15063477	0.002929688	0.052001953	0.016	38909.17	0.005	-287.9	0.017
1073	1074	1074	Category K	-0.39599609	-0.13183594	-0.81591797	0.12817383	0.28027344	0.39575195	14.91	0.017	30/10/2017	30	10	2017	23:46:17	85577	0.5	23	46	17	11	0.051757813	3.4514648	-0.21923828	-0.15917969	-0.89233398	1.7165527	0.19433594	0	0	0	0	0	0	0	0	0	0.93261719	0.067382813	0.28051758	-0.17651367	0.02734375	0.076416016	0.017	38846.27	0.004	-225	0.017
1074	1075	1075	Category K	-0.38378906	-0.15576172	-0.87597656	0.12817383	0.28417969	0.39599609	8.61	0.017	30/10/2017	30	10	2017	23:46:17	85577	0.6	23	46	17	11	0.051757813	3.4514648	-0.2175293	-0.15942383	-0.89257813	1.503418	0.16699219	0	0	0	0	0	0	0	0	0	0.93237305	0.067626953	0.18676758	-0.16601563	0.003662109	0.016601563	0.017	38846.27	0.004	-225	0.017
1075	1076	1076	Category K	-0.37182617	-0.14379883	-0.95996094	0.12890625	0.28125	0.39379883	15.71	0.017	30/10/2017	30	10	2017	23:46:17	85577	0.7	23	46	17	11	0.051757813	3.4514648	-0.21582031	-0.15991211	-0.89306641	2.064209	0.17016602	0	0	0	0	0	0	0	0	0	0.93261719	0.067382813	0.23852539	-0.15576172	0.016113281	-0.066650391	0.017	38846.27	0.004	-225	0.017
1076	1077	1077	Category K	-0.2277832	-0.20385742	-1.0319824	0.11425781	0.27807617	0.40014648	10.78	0.017	30/10/2017	30	10	2017	23:46:17	85577	0.8	23	46	17	11	0.051757813	3.4514648	-0.21435547	-0.15991211	-0.89355469	3.5354004	0.14550781	0	0	0	0	0	0	0	0	0	0.93286133	0.067138672	0.1953125	-0.013183594	-0.043701172	-0.13818359	0.017	38846.27	0.004	-225	0.017
1077	1078	1078	Category K	-0.2878418	-0.19189453	-0.95996094	0.052001953	0.28100586	0.41430664	2.32	0.017	30/10/2017	30	10	2017	23:46:17	85577	0.9	23	46	17	11	0.051757813	3.4514648	-0.21313477	-0.15991211	-0.89355469	4.1628418	0.10473633	0	0	0	0	0	0	0	0	0	0.93237305	0.067626953	0.17285156	-0.074462891	-0.031738281	-0.066162109	0.017	38846.27	0.004	-225	0.018
1078	1079	1079	Category K	-0.19189453	-0.17993164	-0.83984375	0.003417969	0.27783203	0.41967773	6.42	0.018	30/10/2017	30	10	2017	23:46:18	85578	0	23	46	18	11	0.051757813	3.4514648	-0.2109375	-0.15991211	-0.89355469	4.5119629	0.060302734	0	0	0	0	0	0	0	0	0	0.93212891	0.067871094	0.092773438	0.019042969	-0.019775391	0.053710938	0.017	38846.27	0.004	-225	0.018
1079	1080	1080	Category K	-0.17993164	-0.035888672	-0.83984375	-0.026855469	0.27514648	0.42944336	7.66	0.018	30/10/2017	30	10	2017	23:46:18	85578	0.1	23	46	18	11	0.051757813	3.4514648	-0.20849609	-0.16064453	-0.89379883	5.2438965	0.13891602	0	0	0	0	0	0	0	0	0	0.93188477	0.068115234	0.20751953	0.028564453	0.12475586	0.053955078	0.017	38846.27	0.004	-225	0.018
1080	1081	1081	Category K	-0.095947266	-0.15576172	-0.85180664	-0.051513672	0.28320313	0.42529297	15.38	0.018	30/10/2017	30	10	2017	23:46:18	85578	0.2	23	46	18	11	0.051757813	3.4514648	-0.20629883	-0.16088867	-0.89428711	6.9572754	0.1184082	0	0	0	0	0	0	0	0	0	0.93164063	0.068359375	0.15820313	0.11035156	0.005126953	0.042480469	0.017	38846.27	0.004	-225	0.018
1081	1082	1082	Category K	-0.047851563	-0.17993164	-0.82788086	-0.062988281	0.27880859	0.42358398	9.55	0.018	30/10/2017	30	10	2017	23:46:18	85578	0.3	23	46	18	11	0.051757813	3.4514648	-0.20458984	-0.16113281	-0.89428711	7.8867188	0.17138672	0	0	0	0	0	0	0	0	0	0.93164063	0.068359375	0.24194336	0.15673828	-0.018554688	0.06640625	0.018	38786.29	0.004	-215.79	0.018
1082	1083	1083	Category K	-0.047851563	-0.17993164	-0.86376953	-0.073730469	0.28466797	0.42480469	6.72	0.018	30/10/2017	30	10	2017	23:46:18	85578	0.4	23	46	18	11	0.051757813	3.4514648	-0.20336914	-0.16186523	-0.89477539	7.7653809	0.15966797	0	0	0	0	0	0	0	0	0	0.93188477	0.068115234	0.20458984	0.15551758	-0.017822266	0.031005859	0.018	38786.29	0.004	-215.79	0.018
1083	1084	1084	Category K	-0.011962891	-0.17993164	-0.92382813	-0.067871094	0.27709961	0.41772461	4.13	0.018	30/10/2017	30	10	2017	23:46:18	85578	0.5	23	46	18	11	0.051757813	3.4514648	-0.20166016	-0.16186523	-0.89550781	7.9775391	0.19262695	0	0	0	0	0	0	0	0	0	0.93212891	0.067871094	0.23583984	0.18969727	-0.017822266	-0.028076172	0.018	38786.29	0.004	-215.79	0.018
1084	1085	1085	Category K	-0.035888672	-0.16796875	-0.88793945	-0.06640625	0.27880859	0.42480469	14.2	0.018	30/10/2017	30	10	2017	23:46:18	85578	0.6	23	46	18	11	0.051757813	3.4514648	-0.19970703	-0.16186523	-0.89575195	8.9487305	0.1640625	0	0	0	0	0	0	0	0	0	0.93212891	0.067871094	0.17797852	0.16381836	-0.005859375	0.0078125	0.018	38786.29	0.004	-215.79	0.018
1085	1086	1086	Category K	-0.059814453	-0.15576172	-0.93579102	-0.060058594	0.27563477	0.42456055	17.29	0.018	30/10/2017	30	10	2017	23:46:18	85578	0.7	23	46	18	11	0.051757813	3.4514648	-0.19824219	-0.16186523	-0.89672852	9.5161133	0.14379883	0	0	0	0	0	0	0	0	0	0.93261719	0.067382813	0.18334961	0.13842773	0.006103516	-0.038818359	0.018	38786.29	0.004	-215.79	0.018
1086	1087	1087	Category K	-0.023925781	-0.16796875	-0.89990234	-0.062011719	0.28051758	0.41772461	6.49	0.018	30/10/2017	30	10	2017	23:46:18	85578	0.8	23	46	18	11	0.051757813	3.4514648	-0.19604492	-0.16186523	-0.89746094	8.642334	0.17211914	0	0	0	0	0	0	0	0	0	0.93286133	0.067138672	0.18017578	0.17211914	-0.005859375	-0.002197266	0.018	38786.29	0.004	-215.79	0.018
1087	1088	1088	Category K	-0.059814453	-0.15576172	-0.93579102	-0.058105469	0.27758789	0.42041016	3.76	0.018	30/10/2017	30	10	2017	23:46:18	85578	0.9	23	46	18	11	0.051757813	3.4514648	-0.1940918	-0.16235352	-0.89819336	8.2165527	0.1394043	0	0	0	0	0	0	0	0	0	0.93334961	0.066650391	0.1784668	0.13427734	0.006591797	-0.037353516	0.018	38786.29	0.004	-215.79	0.019
1088	1089	1089	Category K	-0.071777344	-0.16796875	-0.93579102	-0.059570313	0.28149414	0.42675781	0.85	0.019	30/10/2017	30	10	2017	23:46:19	85579	0	23	46	19	11	0.051757813	3.4514648	-0.19116211	-0.16308594	-0.89892578	8.3295898	0.125	0	0	0	0	0	0	0	0	0	0.93334961	0.066650391	0.16088867	0.11938477	-0.004638672	-0.036621094	0.018	38786.29	0.004	-215.79	0.019
1089	1090	1090	Category K	-0.059814453	-0.16796875	-0.93579102	-0.053466797	0.27514648	0.42773438	11.22	0.019	30/10/2017	30	10	2017	23:46:19	85579	0.1	23	46	19	11	0.051757813	3.4514648	-0.18920898	-0.1640625	-0.89892578	7.9333496	0.13452148	0	0	0	0	0	0	0	0	0	0.93334961	0.066650391	0.16992188	0.12939453	-0.003662109	-0.036621094	0.018	38786.29	0.004	-215.79	0.019
1090	1091	1091	Category K	-0.083984375	-0.15576172	-0.89990234	-0.051025391	0.27514648	0.42456055	8.67	0.019	30/10/2017	30	10	2017	23:46:19	85579	0.2	23	46	19	11	0.051757813	3.4514648	-0.18603516	-0.16455078	-0.8996582	6.0217285	0.10253906	0	0	0	0	0	0	0	0	0	0.93334961	0.066650391	0.11108398	0.10205078	0.008789063	0	0.018	38786.29	0.004	-215.79	0.019
1091	1092	1092	Category K	-0.035888672	-0.17993164	-0.92382813	-0.054199219	0.27709961	0.42358398	3.58	0.019	30/10/2017	30	10	2017	23:46:19	85579	0.3	23	46	19	11	0.051757813	3.4514648	-0.18408203	-0.16455078	-0.90039063	4.0349121	0.15087891	0	0	0	0	0	0	0	0	0	0.93383789	0.066162109	0.18652344	0.14819336	-0.015136719	-0.023193359	0.019	38728.96	0.004	-207.38	0.019
1092	1093	1093	Category K	-0.035888672	-0.17993164	-0.91186523	-0.05078125	0.28125	0.42773438	2.61	0.019	30/10/2017	30	10	2017	23:46:19	85579	0.4	23	46	19	11	0.051757813	3.4514648	-0.18212891	-0.16503906	-0.90112305	2.71875	0.1472168	0	0	0	0	0	0	0	0	0	0.93408203	0.065917969	0.17138672	0.14624023	-0.014648438	-0.010498047	0.019	38728.96	0.004	-207.38	0.019
1093	1094	1094	Category K	-0.023925781	-0.16796875	-0.93579102	-0.051025391	0.27514648	0.42163086	15.67	0.019	30/10/2017	30	10	2017	23:46:19	85579	0.5	23	46	19	11	0.051757813	3.4514648	-0.17944336	-0.16577148	-0.90234375	1.3544922	0.15917969	0	0	0	0	0	0	0	0	0	0.93505859	0.064941406	0.19067383	0.15551758	-0.001953125	-0.033203125	0.019	38728.96	0.004	-207.38	0.019
1094	1095	1095	Category K	-0.047851563	-0.17993164	-0.91186523	-0.050292969	0.27416992	0.43164063	12.29	0.019	30/10/2017	30	10	2017	23:46:19	85579	0.6	23	46	19	11	0.051757813	3.4514648	-0.17626953	-0.16601563	-0.90307617	0.094970703	0.12939453	0	0	0	0	0	0	0	0	0	0.93505859	0.064941406	0.15063477	0.12841797	-0.013671875	-0.008544922	0.019	38728.96	0.004	-207.38	0.019
1095	1096	1096	Category K	-0.059814453	-0.17993164	-0.94799805	-0.04296875	0.27563477	0.42041016	10.89	0.019	30/10/2017	30	10	2017	23:46:19	85579	0.7	23	46	19	11	0.051757813	3.4514648	-0.17358398	-0.16601563	-0.90405273	0.67895508	0.12255859	0	0	0	0	0	0	0	0	0	0.93554688	0.064453125	0.17138672	0.11376953	-0.013671875	-0.043701172	0.019	38728.96	0.004	-207.38	0.019
1096	1097	1097	Category K	-0.071777344	-0.17993164	-0.89990234	-0.043457031	0.27758789	0.42675781	10.75	0.019	30/10/2017	30	10	2017	23:46:19	85579	0.8	23	46	19	11	0.051757813	3.4514648	-0.17114258	-0.16601563	-0.90478516	1.4091797	0.1003418	0	0	0	0	0	0	0	0	0	0.93579102	0.064208984	0.11791992	0.099365234	-0.013671875	0.004882813	0.019	38728.96	0.004	-207.38	0.019
1097	1098	1098	Category K	-0.095947266	-0.17993164	-0.92382813	-0.043701172	0.28027344	0.42651367	6.91	0.019	30/10/2017	30	10	2017	23:46:19	85579	0.9	23	46	19	11	0.051757813	3.4514648	-0.16870117	-0.16601563	-0.90527344	2.5825195	0.076171875	0	0	0	0	0	0	0	0	0	0.93579102	0.064208984	0.10473633	0.072753906	-0.013671875	-0.018310547	0.019	38728.96	0.004	-207.38	0.02
1098	1099	1099	Category K	-0.023925781	-0.16796875	-0.92382813	-0.042724609	0.28320313	0.42333984	8.1	0.02	30/10/2017	30	10	2017	23:46:20	85580	0	23	46	20	11	0.051757813	3.4514648	-0.1652832	-0.16625977	-0.90600586	3.3759766	0.14233398	0	0	0	0	0	0	0	0	0	0.93579102	0.064208984	0.16064453	0.14135742	-0.001464844	-0.017578125	0.019	38728.96	0.004	-207.38	0.02
1099	1100	1100	Category K	-0.023925781	-0.15576172	-0.92382813	-0.041259766	0.27490234	0.42651367	8.96	0.02	30/10/2017	30	10	2017	23:46:20	85580	0.1	23	46	20	11	0.051757813	3.4514648	-0.16259766	-0.16650391	-0.90698242	3.2890625	0.14013672	0	0	0	0	0	0	0	0	0	0.9362793	0.063720703	0.16625977	0.13867188	0.010742188	-0.016601563	0.019	38728.96	0.004	-207.38	0.02
1100	1101	1101	Category K	-0.071777344	-0.16796875	-0.91186523	-0.038085938	0.27685547	0.42944336	1.85	0.02	30/10/2017	30	10	2017	23:46:20	85580	0.2	23	46	20	11	0.051757813	3.4514648	-0.15991211	-0.16650391	-0.90820313	3.2717285	0.088378906	0	0	0	0	0	0	0	0	0	0.93701172	0.062988281	0.093017578	0.088134766	-0.001220703	-0.003417969	0.019	38728.96	0.004	-207.38	0.02
1101	1102	1102	Category K	-0.095947266	-0.14379883	-0.91186523	-0.040527344	0.28125	0.42529297	10.53	0.02	30/10/2017	30	10	2017	23:46:20	85580	0.3	23	46	20	11	0.051757813	3.4514648	-0.15722656	-0.16650391	-0.90917969	3.3449707	0.065429688	0	0	0	0	0	0	0	0	0	0.9375	0.0625	0.086669922	0.061279297	0.022705078	-0.002441406	0.02	38674.02	0.004	-199.67	0.02
1102	1103	1103	Category K	-0.047851563	-0.17993164	-0.91186523	-0.037597656	0.27514648	0.42456055	7.72	0.02	30/10/2017	30	10	2017	23:46:20	85580	0.4	23	46	20	11	0.051757813	3.4514648	-0.15380859	-0.16674805	-0.91015625	2.3659668	0.10668945	0	0	0	0	0	0	0	0	0	0.93798828	0.062011719	0.12060547	0.10595703	-0.012939453	-0.001464844	0.02	38674.02	0.004	-199.67	0.02
1103	1104	1104	Category K	-0.095947266	-0.17993164	-0.92382813	-0.037353516	0.27832031	0.42333984	13.97	0.02	30/10/2017	30	10	2017	23:46:20	85580	0.5	23	46	20	11	0.051025391	3.4482422	-0.15112305	-0.16699219	-0.91015625	1.2651367	0.058349609	0	0	0	0	0	0	0	0	0	0.9375	0.0625	0.081787109	0.055175781	-0.012695313	-0.013427734	0.02	38674.02	-0.02	-38674.02	0.02
1104	1105	1105	Category K	-0.095947266	-0.17993164	-0.93579102	-0.031005859	0.27636719	0.42407227	12.72	0.02	30/10/2017	30	10	2017	23:46:20	85580	0.6	23	46	20	11	0.051025391	3.4482422	-0.14770508	-0.16650391	-0.90991211	0.77246094	0.059326172	0	0	0	0	0	0	0	0	0	0.93676758	0.063232422	0.091064453	0.051757813	-0.013183594	-0.025634766	0.02	38674.02	-0.02	-38674.02	0.02
1105	1106	1106	Category K	-0.071777344	-0.16796875	-0.94799805	-0.027587891	0.27807617	0.42333984	0.72	0.02	30/10/2017	30	10	2017	23:46:20	85580	0.7	23	46	20	11	0.051025391	3.4482422	-0.14501953	-0.16503906	-0.91088867	1.2749023	0.082275391	0	0	0	0	0	0	0	0	0	0.93701172	0.062988281	0.11328125	0.073242188	-0.002685547	-0.036865234	0.02	38674.02	-0.02	-38674.02	0.02
1106	1107	1107	Category K	-0.083984375	-0.17993164	-0.92382813	-0.030029297	0.27929688	0.42626953	7.61	0.02	30/10/2017	30	10	2017	23:46:20	85580	0.8	23	46	20	11	0.051025391	3.4482422	0	0	0	1.5817871	0	0	0	0	0	0	0	0	0	0	0	0	0	0	0	0	0.02	38674.02	0	0	0.02
1107	1108	1108	Category K	-0.083984375	-0.15576172	-0.92382813	-0.029052734	0.28173828	0.42407227	5.82	0.02	30/10/2017	30	10	2017	23:46:20	85580	0.9	23	46	20	11	0.051025391	3.4482422	0	0	0	0.90405273	0	0	0	0	0	0	0	0	0	0	0	0	0	0	0	0	0.02	38674.02	0	0	0.021
1108	1109	1109	Category K	-0.071777344	-0.16796875	-0.89990234	-0.024169922	0.27734375	0.42236328	5.41	0.021	30/10/2017	30	10	2017	23:46:21	85581	0	23	46	21	11	0.051025391	3.4482422	0	0	0	0.55712891	0	0	0	0	0	0	0	0	0	0	0	0	0	0	0	0	0.02	38674.02	0	0	0.021
1109	1110	1110	Category K	-0.13183594	-0.17993164	-0.88793945	-0.024414063	0.27954102	0.4230957	8.4	0.021	30/10/2017	30	10	2017	23:46:21	85581	0.1	23	46	21	11	0.051025391	3.4482422	0	0	0	0.44848633	0	0	0	0	0	0	0	0	0	0	0	0	0	0	0	0	0.02	38674.02	0	0	0.021
1110	1111	1111	Category K	-0.11987305	-0.16796875	-0.94799805	-0.021972656	0.27832031	0.42407227	11.6	0.021	30/10/2017	30	10	2017	23:46:21	85581	0.2	23	46	21	11	0.051025391	3.4482422	0	0	0	0.10961914	0	0	0	0	0	0	0	0	0	0	0	0	0	0	0	0	0.02	38674.02	0	0	0.021
1111	1112	1112	Category K	-0.10791016	-0.15576172	-0.92382813	-0.022216797	0.27807617	0.43017578	9.87	0.021	30/10/2017	30	10	2017	23:46:21	85581	0.3	23	46	21	11	0.051025391	3.4482422	0	0	0	0.84448242	0	0	0	0	0	0	0	0	0	0	0	0	0	0	0	0	0.021	38621.27	0	0	0.021
1112	1113	1113	Category K	-0.10791016	-0.17993164	-0.92382813	-0.026123047	0.27954102	0.42529297	17.07	0.021	30/10/2017	30	10	2017	23:46:21	85581	0.4	23	46	21	11	0.051025391	3.4482422	0	0	0	0.88134766	0	0	0	0	0	0	0	0	0	0	0	0	0	0	0	0	0.021	38621.27	0	0	0.021
1113	1114	1114	Category K	-0.095947266	-0.17993164	-0.92382813	-0.026611328	0.27978516	0.42944336	7.97	0.021	30/10/2017	30	10	2017	23:46:21	85581	0.5	23	46	21	11	0.051025391	3.4482422	0	0	0	0.22705078	0	0	0	0	0	0	0	0	0	0	0	0	0	0	0	0	0.021	38621.27	0	0	0.021
1114	1115	1115	Category K	-0.10791016	-0.17993164	-0.93579102	-0.020263672	0.28393555	0.42626953	11.05	0.021	30/10/2017	30	10	2017	23:46:21	85581	0.6	23	46	21	11	0.051025391	3.4482422	0	0	0	0.023925781	0	0	0	0	0	0	0	0	0	0	0	0	0	0	0	0	0.021	38621.27	0	0	0.021
1115	1116	1116	Category K	-0.11987305	-0.17993164	-0.92382813	-0.021972656	0.27832031	0.42822266	6.35	0.021	30/10/2017	30	10	2017	23:46:21	85581	0.7	23	46	21	11	0.051025391	3.4482422	0	0	0	0.19848633	0	0	0	0	0	0	0	0	0	0	0	0	0	0	0	0	0.021	38621.27	0	0	0.021
1116	1117	1117	Category K	-0.13183594	-0.16796875	-0.92382813	-0.01953125	0.28393555	0.42407227	8.41	0.021	30/10/2017	30	10	2017	23:46:21	85581	0.8	23	46	21	11	0.051025391	3.4482422	0	0	0	0.040771484	0	0	0	0	0	0	0	0	0	0	0	0	0	0	0	0	0.021	38621.27	0	0	0.021
1117	1118	1118	Category K	-0.083984375	-0.16796875	-0.92382813	-0.020507813	0.27734375	0.43115234	9.56	0.021	30/10/2017	30	10	2017	23:46:21	85581	0.9	23	46	21	11	0.051025391	3.4482422	0	0	0	0.58032227	0	0	0	0	0	0	0	0	0	0	0	0	0	0	0	0	0.021	38621.27	0	0	0.022
1118	1119	1119	Category K	-0.083984375	-0.17993164	-0.89990234	-0.020996094	0.28149414	0.42724609	5.74	0.022	30/10/2017	30	10	2017	23:46:22	85582	0	23	46	22	11	0.051025391	3.4482422	0	0	0	0.9140625	0	0	0	0	0	0	0	0	0	0	0	0	0	0	0	0	0.021	38621.27	0	0	0.022
1119	1120	1120	Category K	-0.083984375	-0.15576172	-0.93579102	-0.021240234	0.27734375	0.43334961	10.56	0.022	30/10/2017	30	10	2017	23:46:22	85582	0.1	23	46	22	11	0.051025391	3.4482422	0	0	0	1.1569824	0	0	0	0	0	0	0	0	0	0	0	0	0	0	0	0	0.021	38621.27	0	0	0.022
1120	1121	1121	Category K	-0.11987305	-0.16796875	-0.93579102	-0.018798828	0.27905273	0.42504883	11.15	0.022	30/10/2017	30	10	2017	23:46:22	85582	0.2	23	46	22	11	0.051025391	3.4482422	0	0	0	1.7478027	0	0	0	0	0	0	0	0	0	0	0	0	0	0	0	0	0.021	38621.27	0	0	0.022
[truncated: 25 more rows]
[truncated: 29 more columns]
