# Supplementary material for: Development of a multisensor biologging collar and analytical techniques to describe high‐resolution spatial behavior in free‐ranging terrestrial mammals
Source: Ecol Evol. 2024 Sep 23;14(9):e70264. doi: 10.1002/ece3.70264 (PMC11420106; doi:10.1002/ece3.70264)
Supplement: Supplementary file 1 — Appendix S1 [file ECE3-14-e70264-s001.zip › doi_10_5061_dryad_jdfn2z3hv__v20240620/B3b_S54_Header.csv]

Split no.	Bookmark number	Category	Pointer	Day#	Time(hh:mm:ss)	Total Event start	Event start	Number events	Duration(s)	Sum VeDBA	Mean VeDBA	Mean Dyn AccX	Mean Dyn AccY	Mean Dyn AccZ	Sum VeSBA	Mean VeSBA	Mean smth AccX	Mean smth AccY	Mean smth AccZ	VeDBA_Var	VeDBA_SD	VeSBA_Var	VeSBA_SD	Mean Animal g	Sum Animal g	Animal g_Var	Animal g_SD	Acc_x_Var	Acc_x_SD	Acc_y_Var	Acc_y_SD	Acc_z_Var	Acc_z_SD	Predominant freq, Hz	Smth press val	Max pressure val	Min pressure val	Grd air press	Altitude begin	Altitude end	Delta max/min altitude
1	1	Category F	0	31	1:15:43	1	1	60	5.9	0	0	0	0	0	0	0	0	0	0	0	0	0	0	0	0	0	0	0	0	0	0	0	0	0	7	0	1.082	1000	0	32194.3	33717.9
1	2	Category L	60	31	1:15:51	61	61	174	17.401	9.12134	0.0592295	-0.0292176	-0.00222739	0.00535366	145.915	0.947502	-0.389358	-0.16207	-0.845635	0.00141728	0.0376468	0	0	0.0524982	8.08472	0	0	0.00450233	0.0670994	0.000502549	0.0224176	0.00065157	0.0255259	0	7	3.803	0.187	1000	32696.3	33237.6	2811.4
1	3	Category K	234	31	4:53:46	235	235	429	43.001	19.8149	0.0461887	0.00753706	0.00172037	-0.0014085	405.944	0.946257	-0.121606	-0.150194	-0.923447	0.00126282	0.0355361	0	0	0.0537428	23.0557	0	0	0.00276181	0.0525529	0.000905426	0.0300903	0.00056454	0.02376	0	7	0.712	0.015	1000	34012.1	36618.2	3346.78
1	4	Category L	663	31	4:54:33	664	664	379	37.9	9.24048	0.0243812	0.00343407	-0.00270423	-0.000703434	360.092	0.950112	-0.180254	-0.168514	-0.916642	0.000170705	0.0130654	0	0	0.0498884	18.9077	0	0	0.000245429	0.0156662	9.73E-05	0.00986254	0.000172638	0.0131392	0	7	0.773	0.007	1000	36706.7	36661.9	2184.9
1	5	Category E	1042	31	5:29:56	1043	1043	97	9.6	16.7209	0.172381	-0.0260475	0.0185497	0.00423597	91.3633	0.941889	-0.254893	-0.124484	-0.897594	0.00786536	0.0886868	0	0	0.0581105	5.63672	0	0	0.0123052	0.110929	0.00864056	0.0929546	0.0150285	0.122591	0	7	0.271	0.022	1000	36603.9	35320.3	2498.15
1	6	Category L	1139	31	5:49:53	1140	1140	58	5.7	3.52612	0.0607952	0.0491438	-0.0238079	-0.00428509	54.5598	0.940686	-0.13799	-0.167645	-0.914875	0.0024372	0.049368	0	0	0.0593135	3.44019	0	0	0.00330853	0.0575198	0.000635607	0.0252113	0.000244141	0.015625	0	7	1.678	0.227	1000	34313.8	34162.6	3383.03
1	7	Category E	1197	31	5:50:00	1198	1198	35	3.4	6.81445	0.194699	-0.099149	0.000446429	0.00184152	32.6497	0.932847	-0.0839704	-0.146268	-0.917097	0.00678711	0.0823839	0	0	0.0671526	2.35034	0	0	0.0224819	0.14994	0.00804967	0.0897199	0.0135533	0.116419	0	7	1.931	0.055	1000	34016.3	32496.2	3727.31
1	8	Category F	1232	31	7:01:56	1233	1233	33	3.2	6.16699	0.186879	0.0803001	0.023837	-0.0116448	30.1558	0.913811	0.0115412	-0.120746	-0.904482	0.010868	0.104249	0	0	0.086189	2.84424	0	0	0.0170085	0.130417	0.00662139	0.0813719	0.0209221	0.144645	0	7	0.155	0.027	1000	32920.5	36897.9	4483.27
1	9	Category E	1265	31	7:02:09	1266	1266	68	6.8	18.3774	0.270256	-0.0270529	-0.0138191	0.00953944	61.7126	0.907539	0.017018	-0.146359	-0.894161	0.0167631	0.129472	0	0	0.0924611	6.28735	0	0	0.0551794	0.234903	0.00812845	0.0901579	0.024353	0.156055	0	7	0.235	0.021	1000	36799.7	37002	858.87
1	10	Category L	1333	31	7:04:33	1334	1334	251	25.1	9.3374	0.0372008	0.0140269	0.00279643	-0.00177999	234.829	0.935573	0.00093182	-0.130286	-0.925919	0.00073534	0.0271172	0	0	0.0644269	16.1711	0	0	0.000860815	0.0293396	0.000479527	0.0218981	0.000262621	0.0162056	0	7	0.264	0.02	1000	37231.3	37449.8	1472.07
1	11	Category K	1584	31	7:05:14	1585	1585	45	4.4	2.60645	0.057921	-0.0256131	-0.00521918	0.00197483	42.2898	0.939773	-0.0871853	-0.163314	-0.920915	0.00683594	0.0826797	0	0	0.0602268	2.71021	0	0	0.00648329	0.0805189	0.000113932	0.0106739	0.00346137	0.0588334	0	7	0.204	0.023	1000	37151.4	37020	809.58
1	12	Category L	1629	31	9:14:35	1630	1630	57	5.7	2.09888	0.0368224	0.0193085	-0.00234718	-0.00628769	53.7754	0.943428	-0.183559	-0.172779	-0.90816	0.000706723	0.0265843	0	0	0.0565721	3.22461	0	0	0.00119072	0.0345068	6.85E-05	0.00827833	0.000252707	0.0158968	0	7	0.206	0.026	1000	36881.2	36277.7	1219.86
1	13	Category E	1686	31	9:14:41	1687	1687	59	5.8	11.238	0.190475	-0.0508268	0.00271451	0.00872285	55.1431	0.934628	-0.19931	-0.172922	-0.895301	0.0104691	0.102319	0	0	0.0653718	3.85693	0	0	0.0236982	0.153942	0.00604145	0.0777267	0.0154098	0.124136	0	7	0.2	0.011	1000	36363.4	36632.7	1169.44
1	14	Category L	1745	31	9:14:48	1746	1746	135	13.4	8.43555	0.0624855	0.0502695	-0.00506547	-0.0147588	125.684	0.930993	-0.0520128	-0.170332	-0.909487	0.00123155	0.0350935	7.23E-06	0.00268957	0.0690068	9.31592	7.23E-06	0.00268957	0.00710178	0.0842721	0.000153718	0.0123983	0.00105794	0.032526	0	7	0.208	0.006	1000	36575.6	36881.2	1476.81
1	15	Category G	1880	31	9:15:06	1881	1881	339	33.8	69.1772	0.204063	-0.0322352	0.0044471	0.00984629	324.438	0.957046	-0.570673	-0.102254	-0.755629	0.0144281	0.120117	2.09E-05	0.00457003	0.0429543	14.5615	2.09E-05	0.00457003	0.0335589	0.183191	0.00826189	0.0908949	0.0146477	0.121028	0	7	0.217	0.008	1000	36949.2	36799.7	1713.92
1	16	Category L	2219	31	9:19:22	2220	2220	87	8.7	12.7595	0.146661	0.0453821	-0.0095748	-0.0142247	80.9236	0.930156	-0.211353	-0.148075	-0.892309	0.00339271	0.058247	0	0	0.0698439	6.07642	0	0	0.0290864	0.170547	0.000639817	0.0252946	0.0015827	0.0397832	0	7	0.253	0.019	1000	36752.6	36427.1	1366.19
1	17	Category E	2306	31	9:19:32	2307	2307	73	7.3	12.7952	0.175276	0.00743793	-0.00205011	0.00288287	68.3862	0.936798	-0.175738	-0.157808	-0.906297	0.0100332	0.100166	0	0	0.0632023	4.61377	0	0	0.0189895	0.137802	0.0056955	0.0754685	0.0151568	0.123113	0	7	0.222	0.016	1000	36363.4	37038.2	1061.35
1	18	Category F	2379	31	9:19:42	2380	2380	50	4.9	9.90918	0.198184	0.119404	-0.0177002	-0.0415625	46.811	0.936221	-0.281226	-0.141406	-0.879321	0.0101904	0.100948	0.00230469	0.0480072	0.0637793	3.18896	7.81E-05	0.00883883	0.0235596	0.153491	0.00588379	0.0767059	0.0186621	0.136609	0	7	0.167	0.016	1000	37132	37272.8	762.94
1	19	Category G	2429	31	9:42:18	2430	2430	37	3.7	17.3945	0.470122	-0.265981	-0.00228964	0.307083	41.5115	1.12193	-0.353423	-0.0480495	-1.0623	0.118831	0.344718	0.00420978	0.0648828	0.128372	4.74976	0.00118111	0.0343673	0.0940271	0.306638	0.0356247	0.188745	0.108299	0.329089	0	7	0.214	0.004	1000	37075.1	37002	755.01
1	20	Category M	2466	31	9:42:22	2467	2467	18	1.7	42.2422	2.34679	0.129991	0.1993	-0.899089	20.4929	1.1385	-0.274455	-0.0416802	-1.10335	9.86515	3.14088	1.36E-05	0.00368285	0.138496	2.49292	0	0	0.267646	0.517345	9.5202	3.08548	3.27871	1.81072	0	7	0.163	0.002	1000	37020	37231.3	751.57
1	21	Category L	2484	31	5:40:25	2485	2485	291	29.101	23.5081	0.0807837	0.00821269	-0.00970438	0.0230499	281.48	0.967286	-0.197488	-0.158665	-0.918697	0.0180228	0.134249	0.00102438	0.032006	0.064063	18.6423	0.000298674	0.0172822	0.00469572	0.0685253	0.00121651	0.0348785	0.00545667	0.0738693	0	7	0.742	0.019	1000	36914.9	36493.1	1892.65
1	22	Category E	2775	31	6:47:08	2776	2776	53	5.2	9.9917	0.188523	0.00304485	0.0101986	-0.00296193	49.9902	0.943212	-0.128303	-0.0942291	-0.928066	0.0142246	0.119267	0	0	0.056788	3.00977	0	0	0.019241	0.138712	0.0108527	0.104176	0.0187436	0.136907	0	7	0.156	0.025	1000	36632.7	37056.5	926.62
1	23	Category F	2828	31	6:47:15	2829	2829	45	4.401	7.50073	0.166683	0.0381293	0.00220269	-0.0089247	42.4995	0.944434	-0.0569878	-0.0913357	-0.938032	0.00623915	0.0789883	0	0	0.0555664	2.50049	0	0	0.00904948	0.0951288	0.00765516	0.0874938	0.0170844	0.130707	0	7	0.212	0.022	1000	36737.2	36603.9	1230.9
1	24	Category E	2873	31	6:47:22	2874	2874	136	13.5	24.8269	0.182551	-0.0223784	-0.00856467	0.00206801	127.976	0.940997	-0.0577069	-0.0989308	-0.933362	0.00798663	0.0893679	0	0	0.059003	8.02441	0	0	0.0145497	0.120622	0.00625969	0.0791182	0.0202152	0.14218	0	7	0.231	0.023	1000	36676.7	37020	1488.17
1	25	Category L	3009	31	7:09:49	3010	3010	30	2.9	4.34668	0.144889	0.128263	0.0453532	0.0056071	27.8293	0.927645	-0.000968424	-0.0577148	-0.925724	0.0015625	0.0395285	0	0	0.0723551	2.17065	0	0	0.0173177	0.131597	0.00306803	0.0553898	0.00101725	0.0318944	0	7	0.185	0.039	1000	37293.9	36603.9	866.73
1	26	Category E	3039	31	7:09:52	3040	3040	69	6.8	11.7783	0.1707	-0.0479542	-0.00819817	-0.00518357	64.4771	0.93445	-0.0257904	-0.0559577	-0.932161	0.00516941	0.0718986	0	0	0.06555	4.52295	0	0	0.0141743	0.119056	0.00650334	0.0806433	0.0124087	0.111394	0	7	0.231	0.032	1000	36618.2	36676.7	1185.99
1	27	Category L	3108	31	7:10:00	3109	3109	57	5.601	2.43896	0.0427889	0.0159891	0.00947865	0.00381202	53.3135	0.935324	0.00748698	-0.0656781	-0.932836	0.00268126	0.0517809	0	0	0.0646758	3.68652	0	0	0.00105366	0.0324601	0.00051398	0.0226711	0.000381202	0.0195244	0	7	0.217	0.024	1000	36799.7	37272.8	1318.9
1	28	Category E	3165	31	7:10:06	3166	3166	115	11.4	19.8767	0.172841	-0.00868928	-0.00197223	-0.000271739	108.158	0.940506	-0.0564283	-0.092145	-0.933844	0.00741126	0.0860887	0	0	0.0594939	6.8418	0	0	0.0112538	0.106084	0.00502505	0.0708876	0.0190493	0.138019	0	7	0.225	0.018	1000	37426.6	37211	1100.4
1	29	Category L	3280	31	7:10:18	3281	3281	111	11	4.71436	0.0424717	0.0259471	-0.00126909	-0.00119871	104.691	0.943159	-0.0297786	-0.133479	-0.9328	0.000761015	0.0275865	0	0	0.0568408	6.30933	0	0	0.00146484	0.0382733	0.000367311	0.0191654	0.000184755	0.0135925	0	7	0.207	0.022	1000	36897.9	36897.9	1059.23
1	30	Category E	3391	31	7:10:30	3392	3392	107	10.7	17.4565	0.163145	-0.0125767	0.00211969	0.0015447	100.04	0.934956	-0.0464894	-0.112478	-0.926228	0.00526614	0.0725681	0	0	0.0650441	6.95972	0	0	0.0112784	0.1062	0.00445842	0.0667714	0.0155451	0.12468	0	7	0.267	0.027	1000	37251.9	36737.2	1709.8
1	31	Category F	3498	31	17:02:31	3499	3499	129	12.801	24.7004	0.191476	-0.0099492	-0.00579314	0.00124909	120.249	0.932161	-0.153754	-0.101517	-0.912558	0.00557171	0.0746439	0	0	0.0678389	8.75122	0	0	0.021579	0.146898	0.00801122	0.0895054	0.0127843	0.113068	0	7	0.039	0.026	1000	37038.2	37907.6	1346.32
1	32	Category L	3627	31	17:02:44	3628	3628	102	10.1	16.3684	0.160475	0.0244284	0.0110869	-0.00522988	94.9822	0.931198	-0.19611	-0.0524735	-0.908488	0.00477989	0.0691368	0	0	0.0688022	7.01782	0	0	0.0257736	0.160542	0.00211589	0.0459988	0.00263768	0.0513583	0	7	0.05	0.04	1000	37907.6	37596.6	310.96
1	33	Category E	3729	31	17:02:56	3730	3730	101	10.101	20.7349	0.205296	-0.0455189	-0.00721061	0.0133866	93.2441	0.923209	-0.211104	-0.0990172	-0.892261	0.0130168	0.114091	0.0270561	0.164487	0.0668897	6.75586	0.000149869	0.0122421	0.0298649	0.172815	0.00675859	0.0822106	0.0154824	0.124428	0	7	0.059	0	1000	37596.6	39698.2	6948.84
1	34	Category L	3830	31	20:02:44	3831	3831	39	3.8	0	0	0	0	0	0	0	0	0	0	0	0	0	0	0	0	0	0	0	0	0	0	0	0	0	7	0.045	0.041	1000	38621.3	0	38621.3
