# Supplementary material for: Development of a multisensor biologging collar and analytical techniques to describe high‐resolution spatial behavior in free‐ranging terrestrial mammals
Source: Ecol Evol. 2024 Sep 23;14(9):e70264. doi: 10.1002/ece3.70264 (PMC11420106; doi:10.1002/ece3.70264)
Supplement: Supplementary file 1 — Appendix S1 [file ECE3-14-e70264-s001.zip › doi_10_5061_dryad_jdfn2z3hv__v20240620/B3b_S54_Master.csv]

Counter	Total Event no.	Event no.	Category	Acc_x	Acc_y	Acc_z	Mag_x	Mag_y	Mag_z	Temp C	Pressure hbar	Date	DD	MM	YY	Time_dd:hh:mm:ss	Total secs	Decimal secs	Hours	Minutes	Seconds	Anlg	Light	Battery V	Acc_x sm	Acc_y sm	Acc_z sm	Ang vel	VeDBA	Vel m/s	Vel/VEDBA	FFT cleaned	FFT stuff	FFT stuff	FFT stuff	FFT sweep	FFT zero crossings	FFT zero crossings manual	VeSBA	Animal g	ODBA	Dyn AccX	Dyn AccY	Dyn AccZ	Smth Press	Altitude smth	Pressure change	Altitude change	Median pressure
0	1	1	Category F	-0.323975	-0.191895	-0.887939	0.151855	0.301514	0.364746	0	0.488	31/10/2017	31	10	2017	1:15:43	4543	0.6	1	15	43	41	0.0515137	3.4418	0	0	0	0	0	0	0	0	0	0	0	0	0	0	0	0	0	0	0	0	0	0	0.933	32578.8	0
1	2	2	Category F	-0.26391602	-0.2277832	-0.77978516	0.11523438	0.29418945	0.38867188	0	0.979	31/10/2017	31	10	2017	1:15:43	4543	0.7	1	15	43	41	0.051513672	3.4417969	0	0	0	0	0	0	0	0	0	0	0	0	0	0	0	0	0	0	0	0	0	0	0.862	32754.49	0
2	3	3	Category F	-0.19189453	-0.20385742	-0.82788086	0.065185547	0.30249023	0.39013672	0	0.436	31/10/2017	31	10	2017	1:15:43	4543	0.8	1	15	43	41	0.051513672	3.4417969	0	0	0	0	0	0	0	0	0	0	0	0	0	0	0	0	0	0	0	0	0	0	0.665	33312.15	0
3	4	4	Category F	-0.20385742	-0.20385742	-0.93579102	0.057617188	0.29882813	0.3984375	0	0.417	31/10/2017	31	10	2017	1:15:43	4543	0.9	1	15	43	41	0.051513672	3.4417969	0	0	0	0	0	0	0	0	0	0	0	0	0	0	0	0	0	0	0	0	0.607	33501.84	0.085	-273.45	0.806
4	5	5	Category F	-0.19189453	-0.14379883	-0.93579102	0.065185547	0.27587891	0.4128418	0	0.806	31/10/2017	31	10	2017	1:15:44	4544	0	1	15	44	41	0.051513672	3.4417969	0	0	0	0	0	0	0	0	0	0	0	0	0	0	0	0	0	0	0	0	0.71	33174.01	-0.064	198.75	0.979
5	6	6	Category F	-0.25195313	-0.071777344	-0.79199219	0.049560547	0.28735352	0.40673828	0	0.518	31/10/2017	31	10	2017	1:15:44	4544	0.1	1	15	44	41	0.051513672	3.4417969	0	0	0	0	0	0	0	0	0	0	0	0	0	0	0	0	0	0	0	0	0.904	32649.22	-0.358	1068.66	0.806
6	7	7	Category F	-0.23999023	-0.20385742	-0.88793945	0.005371094	0.29882813	0.40625	0	1.108	31/10/2017	31	10	2017	1:15:44	4544	0.2	1	15	44	41	0.051513672	3.4417969	0	0	0	0	0	0	0	0	0	0	0	0	0	0	0	0	0	0	0	0	0.962	32510.17	-0.314	856.14	1.108
7	8	8	Category F	-0.15576172	-0.21582031	-0.97192383	-0.002197266	0.28637695	0.41357422	0	2.143	31/10/2017	31	10	2017	1:15:44	4544	0.3	1	15	44	41	0.051513672	3.4417969	0	0	0	0	0	0	0	0	0	0	0	0	0	0	0	0	0	0	0	0	1.173	32055.61	-0.512	1269.18	1.379
8	9	9	Category F	-0.16796875	-0.13183594	-0.95996094	-0.014404297	0.27392578	0.42724609	0	0.78	31/10/2017	31	10	2017	1:15:44	4544	0.4	1	15	44	42	0.051513672	3.4417969	0	0	0	0	0	0	0	0	0	0	0	0	0	0	0	0	0	0	0	0	1.269	31870.49	-0.387	833.36	1.379
9	10	10	Category F	-0.19189453	-0.095947266	-0.88793945	-0.028564453	0.25927734	0.43261719	0	1.687	31/10/2017	31	10	2017	1:15:44	4544	0.5	1	15	44	42	0.051513672	3.4417969	0	0	0	0	0	0	0	0	0	0	0	0	0	0	0	0	0	0	0	0	1.297	31818.63	-0.399	845.38	1.379
10	11	11	Category F	-0.071777344	-0.071777344	-0.99584961	-0.045654297	0.23657227	0.44458008	0	1.379	31/10/2017	31	10	2017	1:15:44	4544	0.6	1	15	44	42	0.051513672	3.4417969	0	0	0	112.74048	0	0	0	0	0	0	0	0	0	0	0	0	0	0	0	0	1.159	32083.62	-0.164	350.44	1.379
11	12	12	Category F	-0.023925781	-0.15576172	-0.94799805	-0.055664063	0.21264648	0.46313477	0	0.687	31/10/2017	31	10	2017	1:15:44	4544	0.7	1	15	44	42	0.051513672	3.4417969	0	0	0	116.59375	0	0	0	0	0	0	0	0	0	0	0	0	0	0	0	0	0.895	32671.44	0.173	-398.73	0.78
12	13	13	Category F	-0.17993164	-0.035888672	-0.671875	-0.079345703	0.19360352	0.46459961	0	0.283	31/10/2017	31	10	2017	1:15:44	4544	0.8	1	15	44	42	0.051513672	3.4417969	0	0	0	120.82788	0	0	0	0	0	0	0	0	0	0	0	0	0	0	0	0	0.866	32744.28	0.092	-224.74	1.379
13	14	14	Category F	-0.29980469	-0.14379883	-1.079834	-0.079833984	0.19555664	0.46142578	0	0.555	31/10/2017	31	10	2017	1:15:44	4544	0.9	1	15	44	42	0.051513672	3.4417969	0	0	0	124.31616	0	0	0	0	0	0	0	0	0	0	0	0	0	0	0	0	0.894	32673.92	0.062	-149.69	1.318
14	15	15	Category F	-0.17993164	-0.16796875	-0.93579102	-0.080566406	0.21704102	0.45727539	0	0.61	31/10/2017	31	10	2017	1:15:45	4545	0	1	15	45	42	0.051513672	3.4417969	0	0	0	116.21411	0	0	0	0	0	0	0	0	0	0	0	0	0	0	0	0	0.883	32701.34	0.121	-287.68	1.025
15	16	16	Category F	-0.25195313	-0.16796875	-0.93579102	-0.045166016	0.21313477	0.45581055	0	1.85	31/10/2017	31	10	2017	1:15:45	4545	0.1	1	15	45	42	0.051513672	3.4417969	0	0	0	101.92529	0	0	0	0	0	0	0	0	0	0	0	0	0	0	0	0	0.94	32562.09	-0.05	121.77	1.035
16	17	17	Category F	-0.19189453	-0.10791016	-0.85180664	-0.073242188	0.22851563	0.44775391	0	1.318	31/10/2017	31	10	2017	1:15:45	4545	0.2	1	15	45	42	0.051513672	3.4417969	0	0	0	79.584229	0	0	0	0	0	0	0	0	0	0	0	0	0	0	0	0	1.065	32279.16	-0.194	452.42	1.318
17	18	18	Category F	-0.23999023	-0.13183594	-0.77978516	-0.059326172	0.23461914	0.44555664	0	1.025	31/10/2017	31	10	2017	1:15:45	4545	0.3	1	15	45	42	0.051513672	3.4417969	0	0	0	53.168945	0	0	0	0	0	0	0	0	0	0	0	0	0	0	0	0	1.299	31814.96	-0.176	341.98	1.358
18	19	19	Category F	-0.2878418	-0.17993164	-0.80395508	-0.051025391	0.24780273	0.44433594	0	1.035	31/10/2017	31	10	2017	1:15:45	4545	0.4	1	15	45	43	0.051513672	3.4417969	0	0	0	33.611816	0	0	0	0	0	0	0	0	0	0	0	0	0	0	0	0	1.423	31595.94	-0.318	598.37	1.358
19	20	20	Category F	-0.25195313	-0.095947266	-0.85180664	-0.026611328	0.26611328	0.42529297	0	1.956	31/10/2017	31	10	2017	1:15:45	4545	0.5	1	15	45	43	0.051513672	3.4417969	0	0	0	21.526611	0	0	0	0	0	0	0	0	0	0	0	0	0	0	0	0	1.209	31984.8	-0.122	247.38	1.318
20	21	21	Category F	-0.25195313	-0.23999023	-0.99584961	-0.024169922	0.26538086	0.42944336	0	1.358	31/10/2017	31	10	2017	1:15:45	4545	0.6	1	15	45	43	0.051513672	3.4417969	0	0	0	18.449219	0	0	0	0	0	0	0	0	0	0	0	0	0	0	0	0	1.093	32219.5	-0.208	476.84	1.035
21	22	22	Category F	-0.2277832	-0.095947266	-0.89990234	-0.017089844	0.26391602	0.4284668	0	0.566	31/10/2017	31	10	2017	1:15:45	4545	0.7	1	15	45	43	0.051513672	3.4417969	0	0	0	12.867432	0	0	0	0	0	0	0	0	0	0	0	0	0	0	0	0	1.053	32305.12	-0.09	202.71	1.358
22	23	23	Category F	-0.20385742	-0.11987305	-0.79199219	-0.016601563	0.25512695	0.43139648	0	0.618	31/10/2017	31	10	2017	1:15:45	4545	0.8	1	15	45	43	0.051513672	3.4417969	0	0	0	6.6386719	0	0	0	0	0	0	0	0	0	0	0	0	0	0	0	0	1.147	32107.85	-0.243	541.37	1.358
23	24	24	Category F	-0.16796875	-0.083984375	-0.87597656	-0.030273438	0.24462891	0.4440918	0	0.789	31/10/2017	31	10	2017	1:15:45	4545	0.9	1	15	45	43	0.051513672	3.4417969	0	0	0	2.7182617	0	0	0	0	0	0	0	0	0	0	0	0	0	0	0	0	1.022	32373.3	-0.331	858.15	1.358
24	25	25	Category F	-0.2878418	-0.14379883	-0.87597656	-0.038818359	0.24829102	0.43798828	0	1.597	31/10/2017	31	10	2017	1:15:46	4546	0	1	15	46	43	0.051513672	3.4417969	0	0	0	0.52709961	0	0	0	0	0	0	0	0	0	0	0	0	0	0	0	0	1.028	32359.97	-0.314	802.11	1.205
25	26	26	Category F	-0.25195313	-0.095947266	-0.82788086	-0.052001953	0.22827148	0.45581055	0	1.205	31/10/2017	31	10	2017	1:15:46	4546	0.1	1	15	46	43	0.051513672	3.4417969	0	0	0	4.0185547	0	0	0	0	0	0	0	0	0	0	0	0	0	0	0	0	0.989	32447.75	-0.361	983.78	1.205
26	27	27	Category F	-0.34790039	-0.10791016	-0.95996094	-0.0546875	0.21850586	0.45483398	0	1.396	31/10/2017	31	10	2017	1:15:46	4546	0.2	1	15	46	43	0.051513672	3.4417969	0	0	0	6.0219727	0	0	0	0	0	0	0	0	0	0	0	0	0	0	0	0	1.059	32292.11	-0.496	1363.68	1.205
27	28	28	Category F	-0.23999023	-0.21582031	-1.1159668	-0.043701172	0.23193359	0.44946289	0	0.329	31/10/2017	31	10	2017	1:15:46	4546	0.3	1	15	46	43	0.051513672	3.4417969	0	0	0	3.8278809	0	0	0	0	0	0	0	0	0	0	0	0	0	0	0	0	1.003	32415.92	-0.462	1320.53	1.396
28	29	29	Category F	-0.19189453	-0.20385742	-0.79199219	-0.027099609	0.22167969	0.45336914	0	1.04	31/10/2017	31	10	2017	1:15:46	4546	0.4	1	15	46	44	0.051513672	3.4417969	0	0	0	1.262207	0	0	0	0	0	0	0	0	0	0	0	0	0	0	0	0	0.996	32431.79	-0.31	814.98	1.396
29	30	30	Category F	-0.29980469	-0.20385742	-0.89990234	-0.032958984	0.23486328	0.45239258	0	0.451	31/10/2017	31	10	2017	1:15:46	4546	0.5	1	15	46	44	0.051513672	3.4417969	0	0	0	0.76855469	0	0	0	0	0	0	0	0	0	0	0	0	0	0	0	0	1.085	32236.42	-0.397	1004.21	1.396
30	31	31	Category F	-0.27587891	-0.17993164	-0.89990234	-0.036132813	0.25	0.43798828	0	1.556	31/10/2017	31	10	2017	1:15:46	4546	0.6	1	15	46	44	0.051513672	3.4417969	0	0	0	2.1713867	0	0	0	0	0	0	0	0	0	0	0	0	0	0	0	0	0.971	32489.21	-0.257	672.87	1.04
31	32	32	Category F	-0.3359375	-0.17993164	-0.88793945	-0.033935547	0.24682617	0.4440918	0	1.742	31/10/2017	31	10	2017	1:15:46	4546	0.7	1	15	46	44	0.051513672	3.4417969	0	0	0	2.3686523	0	0	0	0	0	0	0	0	0	0	0	0	0	0	0	0	1.076	32255.57	-0.307	747.68	1.04
32	33	33	Category F	-0.26391602	-0.035888672	-0.76782227	-0.019287109	0.25170898	0.43457031	0	0.711	31/10/2017	31	10	2017	1:15:46	4546	0.8	1	15	46	44	0.051513672	3.4675781	0	0	0	2.4067383	0	0	0	0	0	0	0	0	0	0	0	0	0	0	0	0	1.051	32309.46	-0.201	475.87	0.959
33	34	34	Category F	-0.20385742	-0.23999023	-1.223877	-0.028320313	0.24853516	0.44091797	0	0.959	31/10/2017	31	10	2017	1:15:46	4546	0.9	1	15	46	44	0.051513672	3.4675781	0	0	0	0.10205078	0	0	0	0	0	0	0	0	0	0	0	0	0	0	0	0	1.027	32362.19	-0.262	652.3	0.959
34	35	35	Category F	-0.2277832	-0.095947266	-0.92382813	-0.010498047	0.25268555	0.44067383	0	0.89	31/10/2017	31	10	2017	1:15:47	4547	0	1	15	47	44	0.051513672	3.4675781	0	0	0	2.5898438	0	0	0	0	0	0	0	0	0	0	0	0	0	0	0	0	0.813	32882.69	-0.017	45.94	0.959
35	36	36	Category F	-0.15576172	-0.14379883	-0.82788086	-0.000976563	0.24682617	0.43774414	0	0.309	31/10/2017	31	10	2017	1:15:47	4547	0.1	1	15	47	44	0.051513672	3.4675781	0	0	0	3.8198242	0	0	0	0	0	0	0	0	0	0	0	0	0	0	0	0	0.716	33156.13	0.082	-232.95	0.959
36	37	37	Category F	-0.27587891	-0.14379883	-0.86376953	-0.017089844	0.26123047	0.43261719	0	0.27	31/10/2017	31	10	2017	1:15:47	4547	0.2	1	15	47	44	0.051513672	3.4675781	0	0	0	4.0268555	0	0	0	0	0	0	0	0	0	0	0	0	0	0	0	0	0.832	32832.25	-0.107	297.29	1.126
37	38	38	Category F	-0.39599609	-0.15576172	-0.85180664	-0.008056641	0.24804688	0.4387207	0	1.157	31/10/2017	31	10	2017	1:15:47	4547	0.3	1	15	47	45	0.051513672	3.4675781	0	0	0	5.1650391	0	0	0	0	0	0	0	0	0	0	0	0	0	0	0	0	0.859	32762.16	-0.106	286.32	1.126
38	39	39	Category F	-0.31176758	-0.17993164	-0.69580078	-0.022705078	0.24633789	0.44799805	0	1.407	31/10/2017	31	10	2017	1:15:47	4547	0.4	1	15	47	45	0.051513672	3.4675781	0	0	0	5.9919434	0	0	0	0	0	0	0	0	0	0	0	0	0	0	0	0	0.796	32928.63	0.018	-48.62	1.126
39	40	40	Category F	-0.38378906	-0.17993164	-1.1398926	-0.010742188	0.24462891	0.44091797	0	1.126	31/10/2017	31	10	2017	1:15:47	4547	0.5	1	15	47	45	0.051513672	3.4675781	0	0	0	5.3864746	0	0	0	0	0	0	0	0	0	0	0	0	0	0	0	0	0.895	32671.44	-0.015	37.43	1.126
40	41	41	Category F	-0.2277832	-0.26391602	-0.86376953	-0.007080078	0.26831055	0.43017578	0	0.51	31/10/2017	31	10	2017	1:15:47	4547	0.6	1	15	47	45	0.051513672	3.4675781	-0.29711914	-0.16992188	-0.8737793	4.3444824	0.1171875	0	0	0	0	0	0	0	0	0	0.93847656	0.061523438	0.17358398	0.069335938	-0.09375	0.010009766	0.933	32578.82	-0.005	12.01	1.126
41	42	42	Category F	-0.39599609	-0.14379883	-0.89990234	-0.003417969	0.28466797	0.42382813	0	0.901	31/10/2017	31	10	2017	1:15:47	4547	0.7	1	15	47	45	0.051513672	3.4675781	-0.29858398	-0.16967773	-0.87304688	3.282959	0.10400391	0	0	0	0	0	0	0	0	0	0.93823242	0.061767578	0.14990234	-0.097167969	0.025878906	-0.026611328	0.862	32754.49	0.079	-194.78	0.901
42	43	43	Category F	-0.29980469	-0.25195313	-0.80395508	-0.022949219	0.28881836	0.41503906	0	0.502	31/10/2017	31	10	2017	1:15:47	4547	0.8	1	15	47	45	0.051513672	3.4675781	-0.30053711	-0.16918945	-0.8737793	2.9833984	0.1081543	0	0	0	0	0	0	0	0	0	0.93920898	0.060791016	0.15332031	0.000732422	-0.082519531	0.069824219	0.665	33312.15	0.469	-1177.82	0.901
43	44	44	Category F	-0.34790039	-0.17993164	-0.77978516	-0.015136719	0.28588867	0.41479492	0	0.73	31/10/2017	31	10	2017	1:15:47	4547	0.9	1	15	47	45	0.051513672	3.4675781	-0.3034668	-0.16870117	-0.8737793	0.79663086	0.10424805	0	0	0	0	0	0	0	0	0	0.94018555	0.059814453	0.14916992	-0.044189453	-0.010986328	0.093994141	0.692	33228.39	0.363	-927.62	0.73
44	45	45	Category F	-0.34790039	-0.095947266	-0.74389648	-0.01171875	0.29150391	0.41577148	0	0.222	31/10/2017	31	10	2017	1:15:48	4548	0	1	15	48	45	0.051513672	3.4675781	-0.30615234	-0.16845703	-0.87231445	0.97314453	0.15332031	0	0	0	0	0	0	0	0	0	0.93969727	0.060302734	0.24267578	-0.041503906	0.072509766	0.12841797	0.646	33372.76	0.304	-834.39	0.73
45	46	46	Category F	-0.38378906	-0.2878418	-0.94799805	-0.003662109	0.29223633	0.41674805	0	1.291	31/10/2017	31	10	2017	1:15:48	4548	0.1	1	15	48	45	0.051513672	3.4675781	-0.30883789	-0.16870117	-0.87084961	0.2434082	0.16015625	0	0	0	0	0	0	0	0	0	0.93945313	0.060546875	0.27050781	-0.074707031	-0.11889648	-0.076904297	0.546	33717.88	0.402	-1174.78	0.73
46	47	47	Category F	-0.2277832	-0.34790039	-0.92382813	0.010009766	0.30883789	0.39697266	0	0.232	31/10/2017	31	10	2017	1:15:48	4548	0.2	1	15	48	45	0.051513672	3.4675781	-0.31079102	-0.16992188	-0.87133789	3.7145996	0.203125	0	0	0	0	0	0	0	0	0	0.94067383	0.059326172	0.31347656	0.083007813	-0.17773438	-0.052246094	0.648	33366.31	0.128	-382.61	0.809
47	48	48	Category F	-0.21582031	-0.26391602	-0.99584961	0.023925781	0.31982422	0.39160156	0	0.304	31/10/2017	31	10	2017	1:15:48	4548	0.3	1	15	48	46	0.051513672	3.4675781	-0.31347656	-0.16967773	-0.87060547	7.4089355	0.18457031	0	0	0	0	0	0	0	0	0	0.94067383	0.059326172	0.31713867	0.09765625	-0.093994141	-0.125	0.661	33324.79	0.049	-150.78	1.111
48	49	49	Category F	-0.15576172	-0.14379883	-0.82788086	0.010498047	0.31689453	0.39575195	0	1.111	31/10/2017	31	10	2017	1:15:48	4548	0.4	1	15	48	46	0.051513672	3.4675781	-0.31713867	-0.16918945	-0.86865234	9.7983398	0.16821289	0	0	0	0	0	0	0	0	0	0.94018555	0.059814453	0.22753906	0.16137695	0.025390625	0.040771484	0.882	32703.85	-0.257	737.6	1.291
49	50	50	Category F	-0.17993164	-0.19189453	-0.82788086	-0.010253906	0.29345703	0.41357422	0	0.809	31/10/2017	31	10	2017	1:15:48	4548	0.5	1	15	48	46	0.051513672	3.4675781	-0.32006836	-0.16967773	-0.86694336	12.202881	0.1472168	0	0	0	0	0	0	0	0	0	0.93969727	0.060302734	0.20166016	0.14013672	-0.021972656	0.0390625	0.898	32664.01	-0.105	272.81	1.111
50	51	51	Category F	-0.2277832	-0.11987305	-0.85180664	-0.028320313	0.28442383	0.42016602	0	1.546	31/10/2017	31	10	2017	1:15:48	4548	0.6	1	15	48	46	0.051513672	3.4675781	-0.32275391	-0.1706543	-0.86621094	13.126221	0.10888672	0	0	0	0	0	0	0	0	0	0.94018555	0.059814453	0.16064453	0.094970703	0.05078125	0.014404297	0.995	32434.06	-0.014	32.04	1.111
51	52	52	Category F	-0.25195313	-0.13183594	-0.91186523	-0.034423828	0.27294922	0.42333984	0	1.39	31/10/2017	31	10	2017	1:15:48	4548	0.7	1	15	48	46	0.051513672	3.4675781	-0.32788086	-0.17211914	-0.86425781	11.960938	0.098144531	0	0	0	0	0	0	0	0	0	0.94018555	0.059814453	0.16381836	0.075927734	0.040283203	-0.047363281	1.068	32272.71	-0.146	332.6	1.111
52	53	53	Category F	-0.27587891	-0.31176758	-0.93579102	-0.044433594	0.25439453	0.43164063	0	0.815	31/10/2017	31	10	2017	1:15:48	4548	0.8	1	15	48	46	0.051513672	3.4675781	-0.33251953	-0.17236328	-0.86279297	9.833252	0.16699219	0	0	0	0	0	0	0	0	0	0.94067383	0.059326172	0.26904297	0.056640625	-0.13916016	-0.072753906	0.958	32519.54	-0.071	171.8	0.815
53	54	54	Category F	-0.17993164	-0.31176758	-1.079834	-0.049316406	0.26000977	0.43798828	0	0.737	31/10/2017	31	10	2017	1:15:48	4548	0.9	1	15	48	46	0.051513672	3.4675781	-0.3359375	-0.17407227	-0.86474609	7.3693848	0.29907227	0	0	0	0	0	0	0	0	0	0.9440918	0.055908203	0.50854492	0.15600586	-0.13745117	-0.21484375	0.956	32524.23	-0.038	90.78	1.39
54	55	55	Category F	-0.19189453	-0.20385742	-0.77978516	-0.026611328	0.26977539	0.43139648	0	0.456	31/10/2017	31	10	2017	1:15:49	4549	0	1	15	49	46	0.051513672	3.4675781	-0.33764648	-0.17456055	-0.86157227	5.2104492	0.16967773	0	0	0	0	0	0	0	0	0	0.94189453	0.058105469	0.25683594	0.14575195	-0.029052734	0.081787109	1.004	32413.66	-0.12	285.18	0.815
55	56	56	Category F	-0.34790039	-0.21582031	-0.79199219	-0.013183594	0.27539063	0.42407227	0	0.792	31/10/2017	31	10	2017	1:15:49	4549	0.1	1	15	49	46	0.051513672	3.4675781	-0.34082031	-0.17504883	-0.86035156	2.3405762	0.079833984	0	0	0	0	0	0	0	0	0	0.94189453	0.058105469	0.1159668	-0.006835938	-0.040527344	0.068359375	0.89	32683.86	0.017	-42.01	0.792
56	57	57	Category F	-0.40795898	-0.19189453	-0.83984375	0.006835938	0.28564453	0.41674805	0	1.837	31/10/2017	31	10	2017	1:15:49	4549	0.2	1	15	49	46	0.051513672	3.4675781	-0.34301758	-0.17504883	-0.85961914	0.67407227	0.069580078	0	0	0	0	0	0	0	0	0	0.94189453	0.058105469	0.10107422	-0.064697266	-0.016601563	0.019775391	0.871	32731.58	0.007	-17.68	0.792
57	58	58	Category F	-0.32397461	-0.14379883	-0.68383789	0.03515625	0.30175781	0.40673828	0	0.703	31/10/2017	31	10	2017	1:15:49	4549	0.3	1	15	49	46	0.051513672	3.4675781	-0.34619141	-0.17602539	-0.859375	0.11791992	0.17993164	0	0	0	0	0	0	0	0	0	0.94311523	0.056884766	0.23022461	0.022216797	0.032226563	0.17553711	1.123	32156.94	-0.289	670.06	0.792
58	59	59	Category F	-0.40795898	-0.25195313	-1.0917969	0.069335938	0.29052734	0.40551758	0	0.702	31/10/2017	31	10	2017	1:15:49	4549	0.4	1	15	49	47	0.051513672	3.4675781	-0.34863281	-0.17651367	-0.86010742	0.61694336	0.25048828	0	0	0	0	0	0	0	0	0	0.94482422	0.055175781	0.3659668	-0.059082031	-0.075195313	-0.23144531	1.105	32194.31	-0.043	91.31	0.792
59	60	60	Category F	-0.35986328	-0.047851563	-0.94799805	0.095947266	0.28857422	0.3972168	0	2.248	31/10/2017	31	10	2017	1:15:49	4549	0.5	1	15	49	47	0.051513672	3.4675781	-0.35058594	-0.17651367	-0.86035156	0.15722656	0.15600586	0	0	0	0	0	0	0	0	0	0.94580078	0.054199219	0.22558594	-0.009277344	0.12866211	-0.087402344	1.087	32232.18	0.073	-150.57	0.703
60	61	61	Category L	-0.44384766	-0.16796875	-0.80395508	0.12231445	0.28808594	0.38867188	0	0.352	31/10/2017	31	10	2017	1:15:51	4551	0.099	1	15	51	48	0.051269531	3.4788574	-0.3527832	-0.17773438	-0.86010742	2.4772949	0.10717773	0	0	0	0	0	0	0	0	0	0.9465332	0.053466797	0.15673828	-0.090820313	0.009765625	0.056152344	0.885	32696.34	0.416	-885.04	0.703
61	62	62	Category L	-0.46777344	-0.17993164	-0.82788086	0.10742188	0.28442383	0.39599609	0	0.684	31/10/2017	31	10	2017	1:15:51	4551	0.199	1	15	51	48	0.051269531	3.4788574	-0.35522461	-0.17700195	-0.85791016	5.7287598	0.11621094	0	0	0	0	0	0	0	0	0	0.9453125	0.0546875	0.14526367	-0.11230469	-0.002685547	0.030029297	0.963	32507.83	0.237	-505.49	0.702
62	63	63	Category L	-0.44384766	-0.17993164	-0.85180664	0.11035156	0.28344727	0.3972168	0	0.621	31/10/2017	31	10	2017	1:15:51	4551	0.3	1	15	51	49	0.051269531	3.4788574	-0.35791016	-0.17773438	-0.85668945	7.2873535	0.0859375	0	0	0	0	0	0	0	0	0	0.9453125	0.0546875	0.093017578	-0.085693359	-0.001953125	0.004882813	0.904	32649.22	0.149	-344.1	0.971
63	64	64	Category L	-0.44384766	-0.16796875	-0.81591797	0.11157227	0.28491211	0.39916992	0	1.172	31/10/2017	31	10	2017	1:15:51	4551	0.4	1	15	51	49	0.051269531	3.4788574	-0.3605957	-0.1784668	-0.85693359	8.9934082	0.093261719	0	0	0	0	0	0	0	0	0	0.94677734	0.053222656	0.13476563	-0.083007813	0.010498047	0.041015625	0.691	33231.45	0.462	-1135.74	0.684
64	65	65	Category L	-0.44384766	-0.16796875	-0.79199219	0.10449219	0.28735352	0.39208984	0	0.347	31/10/2017	31	10	2017	1:15:51	4551	0.5	1	15	51	49	0.051269531	3.4788574	-0.36401367	-0.1796875	-0.85620117	11.261475	0.1027832	0	0	0	0	0	0	0	0	0	0.94750977	0.052490234	0.15551758	-0.079589844	0.01171875	0.064208984	0.714	33162.08	0.222	-590.44	0.684
65	66	66	Category L	-0.43188477	-0.19189453	-0.82788086	0.10107422	0.2878418	0.39624023	0	0.971	31/10/2017	31	10	2017	1:15:51	4551	0.6	1	15	51	49	0.051269531	3.4788574	-0.3659668	-0.18017578	-0.85546875	13.262451	0.072265625	0	0	0	0	0	0	0	0	0	0.94775391	0.052246094	0.10498047	-0.065673828	-0.011474609	0.027587891	0.628	33431.53	0.19	-562.21	0.621
66	67	67	Category L	-0.40795898	-0.19189453	-0.82788086	0.096191406	0.28613281	0.39916992	0	0.494	31/10/2017	31	10	2017	1:15:51	4551	0.7	1	15	51	49	0.051269531	3.4788574	-0.3684082	-0.1809082	-0.85522461	12.625977	0.049316406	0	0	0	0	0	0	0	0	0	0.94873047	0.051269531	0.077636719	-0.039306641	-0.010742188	0.02734375	0.563	33655.79	0.144	-472.79	0.971
67	68	68	Category L	-0.40795898	-0.15576172	-0.81591797	0.094970703	0.28930664	0.39624023	0	0.167	31/10/2017	31	10	2017	1:15:51	4551	0.8	1	15	51	49	0.051269531	3.4788574	-0.36962891	-0.18164063	-0.85375977	10.630127	0.059814453	0	0	0	0	0	0	0	0	0	0.94799805	0.052001953	0.10229492	-0.038085938	0.025878906	0.037841797	0.541	33736.45	0.116	-398.95	0.971
68	69	69	Category L	-0.40795898	-0.17993164	-0.81591797	0.091796875	0.29150391	0.39501953	0	0.229	31/10/2017	31	10	2017	1:15:51	4551	0.9	1	15	51	49	0.051269531	3.4788574	-0.37231445	-0.1809082	-0.8503418	9.5549316	0.049560547	0	0	0	0	0	0	0	0	0	0.94580078	0.054199219	0.071044922	-0.035400391	0.000976563	0.034423828	0.686	33246.77	-0.003	9.24	0.985
69	70	70	Category L	-0.43188477	-0.17993164	-0.83984375	0.1003418	0.28295898	0.39624023	0	1.041	31/10/2017	31	10	2017	1:15:52	4552	0	1	15	52	49	0.051269531	3.4788574	-0.37524414	-0.18041992	-0.85107422	7.5009766	0.057617188	0	0	0	0	0	0	0	0	0	0.94750977	0.052490234	0.068359375	-0.056396484	0.000488281	0.011230469	0.688	33240.63	-0.09	291.94	0.985
70	71	71	Category L	-0.44384766	-0.17993164	-0.82788086	0.091552734	0.28662109	0.40356445	0	1.217	31/10/2017	31	10	2017	1:15:52	4552	0.1	1	15	52	49	0.051269531	3.4788574	-0.37695313	-0.1796875	-0.8503418	4.4572754	0.0703125	0	0	0	0	0	0	0	0	0	0.94750977	0.052490234	0.089355469	-0.066650391	0	0.022460938	0.714	33162.08	-0.08	249.71	0.985
71	72	72	Category L	-0.43188477	-0.17993164	-0.81591797	0.091552734	0.28588867	0.40332031	0	0.985	31/10/2017	31	10	2017	1:15:52	4552	0.2	1	15	52	49	0.051269531	3.4788574	-0.37915039	-0.1796875	-0.84960938	1.6831055	0.0625	0	0	0	0	0	0	0	0	0	0.94750977	0.052490234	0.086181641	-0.052490234	0	0.033691406	0.769	33003.25	0.105	-279.26	0.985
72	73	73	Category L	-0.43188477	-0.16796875	-0.83984375	0.091552734	0.28979492	0.40112305	0	0.649	31/10/2017	31	10	2017	1:15:52	4552	0.3	1	15	52	50	0.051269531	3.4788574	-0.38085938	-0.1796875	-0.84863281	0.3125	0.052978516	0	0	0	0	0	0	0	0	0	0.94750977	0.052490234	0.071777344	-0.05078125	0.01171875	0.008789063	0.85	32785.33	0.106	-261.1	0.985
73	74	74	Category L	-0.41992188	-0.17993164	-0.81591797	0.093261719	0.28515625	0.40039063	0	0.497	31/10/2017	31	10	2017	1:15:52	4552	0.4	1	15	52	50	0.051269531	3.4788574	-0.38378906	-0.18139648	-0.84912109	0.15234375	0.048828125	0	0	0	0	0	0	0	0	0	0.94946289	0.050537109	0.070800781	-0.035888672	0.001464844	0.033203125	0.765	33014.49	0.296	-726.71	0.985
74	75	75	Category L	-0.44384766	-0.17993164	-0.83984375	0.095703125	0.28344727	0.40356445	0	0.714	31/10/2017	31	10	2017	1:15:52	4552	0.5	1	15	52	50	0.051269531	3.4788574	-0.38696289	-0.18066406	-0.84375	0.21777344	0.056640625	0	0	0	0	0	0	0	0	0	0.94580078	0.054199219	0.061523438	-0.056640625	0.000732422	0.00390625	0.796	32928.63	0.254	-616.99	0.985
75	76	76	Category L	-0.40795898	-0.15576172	-0.85180664	0.094482422	0.28369141	0.39916992	0	0.529	31/10/2017	31	10	2017	1:15:52	4552	0.6	1	15	52	50	0.051269531	3.4788574	-0.39111328	-0.18164063	-0.84228516	1.0322266	0.032226563	0	0	0	0	0	0	0	0	0	0.94628906	0.053710938	0.052001953	-0.016601563	0.025878906	-0.009277344	0.798	32923.18	0.262	-633.24	0.714
76	77	77	Category L	-0.41992188	-0.17993164	-0.83984375	0.098632813	0.28198242	0.40234375	0	1.407	31/10/2017	31	10	2017	1:15:52	4552	0.7	1	15	52	50	0.051269531	3.4788574	-0.39624023	-0.18164063	-0.84179688	1.2570801	0.023681641	0	0	0	0	0	0	0	0	0	0.94799805	0.052001953	0.02734375	-0.0234375	0.001708984	0.001953125	0.725	33129.54	0.371	-916.36	0.714
77	78	78	Category L	-0.41992188	-0.16796875	-0.85180664	0.09375	0.28588867	0.40429688	0	0.996	31/10/2017	31	10	2017	1:15:52	4552	0.8	1	15	52	50	0.051269531	3.4788574	-0.39916992	-0.18164063	-0.84106445	1.1962891	0.027099609	0	0	0	0	0	0	0	0	0	0.94848633	0.051513672	0.045166016	-0.020507813	0.013671875	-0.010498047	0.753	33048.48	0.055	-152.36	0.996
78	79	79	Category L	-0.39599609	-0.16796875	-0.82788086	0.091552734	0.28393555	0.40234375	0	0.21	31/10/2017	31	10	2017	1:15:52	4552	0.9	1	15	52	50	0.051269531	3.4788574	-0.40087891	-0.18115234	-0.84057617	1.1035156	0.019042969	0	0	0	0	0	0	0	0	0	0.94873047	0.051269531	0.031005859	0.004882813	0.013183594	0.012695313	0.814	32880.01	-0.024	65.02	0.996
79	80	80	Category L	-0.41992188	-0.17993164	-0.81591797	0.09375	0.28491211	0.40234375	0	0.663	31/10/2017	31	10	2017	1:15:53	4553	0	1	15	53	50	0.051269531	3.4788574	-0.40356445	-0.18017578	-0.84057617	0.82836914	0.029541016	0	0	0	0	0	0	0	0	0	0.94970703	0.050292969	0.041503906	-0.016113281	0.000244141	0.024658203	0.88	32708.87	0.319	-704.58	1.082
80	81	81	Category L	-0.43188477	-0.17993164	-0.82788086	0.091308594	0.28173828	0.40258789	0	1.082	31/10/2017	31	10	2017	1:15:53	4553	0.1	1	15	53	50	0.051269531	3.4788574	-0.40527344	-0.17944336	-0.83544922	0.56420898	0.027587891	0	0	0	0	0	0	0	0	0	0.94580078	0.054199219	0.034667969	-0.026367188	-0.000244141	0.007568359	0.928	32590.83	0.28	-604.09	1.072
81	82	82	Category L	-0.41992188	-0.17993164	-0.82788086	0.090332031	0.28393555	0.40649414	0	0.926	31/10/2017	31	10	2017	1:15:53	4553	0.2	1	15	53	50	0.051269531	3.4788574	-0.40942383	-0.17700195	-0.83496094	0.27954102	0.012939453	0	0	0	0	0	0	0	0	0	0.94677734	0.053222656	0.020263672	-0.010253906	-0.002685547	0.007080078	0.941	32559.71	0.622	-1193.21	1.082
82	83	83	Category L	-0.43188477	-0.17993164	-0.82788086	0.09375	0.28344727	0.40234375	0	1.695	31/10/2017	31	10	2017	1:15:53	4553	0.3	1	15	53	51	0.051269531	3.4788574	-0.41113281	-0.17651367	-0.83325195	0.038330078	0.021484375	0	0	0	0	0	0	0	0	0	0.94580078	0.054199219	0.029296875	-0.020507813	-0.003173828	0.005371094	1.134	32134.33	0.495	-870.26	1.082
83	84	84	Category L	-0.41992188	-0.17993164	-0.82788086	0.095458984	0.28613281	0.40332031	0	1.072	31/10/2017	31	10	2017	1:15:53	4553	0.4	1	15	53	51	0.051269531	3.4788574	-0.41430664	-0.17456055	-0.83325195	0.2265625	0.009277344	0	0	0	0	0	0	0	0	0	0.94677734	0.053222656	0.016113281	-0.005371094	-0.005126953	0.005371094	1.055	32300.77	0.553	-1004.48	1.082
84	85	85	Category L	-0.40795898	-0.15576172	-0.82788086	0.097167969	0.28588867	0.40332031	0	1.37	31/10/2017	31	10	2017	1:15:53	4553	0.5	1	15	53	51	0.051269531	3.4788574	-0.41625977	-0.17431641	-0.83349609	0.05859375	0.020996094	0	0	0	0	0	0	0	0	0	0.94775391	0.052246094	0.032714844	0.008300781	0.018554688	0.005615234	0.95	32538.37	0.515	-1013.12	1.072
85	86	86	Category L	-0.40795898	-0.16796875	-0.81591797	0.094482422	0.28442383	0.39501953	0	0.188	31/10/2017	31	10	2017	1:15:53	4553	0.6	1	15	53	51	0.051269531	3.4788574	-0.41796875	-0.17456055	-0.83496094	0.34130859	0.022705078	0	0	0	0	0	0	0	0	0	0.94995117	0.050048828	0.035888672	0.010009766	0.006591797	0.019042969	0.948	32543.1	0.155	-344.61	1.072
86	87	87	Category L	-0.44384766	-0.17993164	-0.82788086	0.09375	0.28515625	0.40112305	0	0.45	31/10/2017	31	10	2017	1:15:53	4553	0.7	1	15	53	51	0.051269531	3.4788574	-0.41918945	-0.17114258	-0.83300781	0.57324219	0.026367188	0	0	0	0	0	0	0	0	0	0.94824219	0.051757813	0.038330078	-0.024414063	-0.008544922	0.005126953	0.776	32983.7	0.374	-881.92	0.915
87	88	88	Category L	-0.44384766	-0.17993164	-0.82788086	0.093261719	0.28515625	0.40039063	0	0.915	31/10/2017	31	10	2017	1:15:53	4553	0.8	1	15	53	51	0.051269531	3.4788574	-0.42260742	-0.16796875	-0.83178711	0.41845703	0.024414063	0	0	0	0	0	0	0	0	0	0.94799805	0.052001953	0.036865234	-0.020996094	-0.01171875	0.00390625	0.71	33174.01	0.177	-482.67	0.865
88	89	89	Category L	-0.41992188	-0.17993164	-0.82788086	0.098632813	0.28198242	0.39819336	0	0.666	31/10/2017	31	10	2017	1:15:53	4553	0.9	1	15	53	51	0.051269531	3.4788574	-0.42553711	-0.16699219	-0.82958984	0.61499023	0.014160156	0	0	0	0	0	0	0	0	0	0.94726563	0.052734375	0.020507813	0.005615234	-0.012695313	0.001708984	0.625	33441.45	0.288	-814.27	0.865
89	90	90	Category L	-0.40795898	-0.17993164	-0.82788086	0.093017578	0.28173828	0.40136719	0	0.671	31/10/2017	31	10	2017	1:15:54	4554	0	1	15	54	51	0.051269531	3.4788574	-0.42895508	-0.16699219	-0.8293457	0.73510742	0.024658203	0	0	0	0	0	0	0	0	0	0.94848633	0.051513672	0.035644531	0.020996094	-0.012695313	0.001464844	0.793	32936.82	0.207	-514.11	0.915
90	91	91	Category L	-0.46777344	-0.17993164	-0.82788086	0.095214844	0.27856445	0.39746094	0	0.865	31/10/2017	31	10	2017	1:15:54	4554	0.1	1	15	54	51	0.051269531	3.4788574	-0.43237305	-0.16650391	-0.82910156	0.34277344	0.037597656	0	0	0	0	0	0	0	0	0	0.94995117	0.050048828	0.049804688	-0.03515625	-0.013183594	0.001220703	0.981	32466.1	0.232	-489.06	0.915
91	92	92	Category L	-0.40795898	-0.16796875	-0.83984375	0.096923828	0.28369141	0.40112305	0	1.196	31/10/2017	31	10	2017	1:15:54	4554	0.2	1	15	54	51	0.051269531	3.4788574	-0.43457031	-0.16699219	-0.82885742	0.099853516	0.028564453	0	0	0	0	0	0	0	0	0	0.95068359	0.049316406	0.038330078	0.026611328	-0.000732422	-0.010742188	0.922	32605.31	0.481	-975.12	0.865
92	93	93	Category L	-0.44384766	-0.17993164	-0.82788086	0.094482422	0.28173828	0.39916992	0	1.575	31/10/2017	31	10	2017	1:15:54	4554	0.3	1	15	54	51	0.051269531	3.4788574	-0.4362793	-0.16699219	-0.82836914	0.012451172	0.014648438	0	0	0	0	0	0	0	0	0	0.95117188	0.048828125	0.020751953	-0.007324219	-0.012695313	0.000488281	0.887	32691.34	0.558	-1132.64	0.865
93	94	94	Category L	-0.44384766	-0.19189453	-0.82788086	0.098632813	0.28125	0.39916992	0	0.559	31/10/2017	31	10	2017	1:15:54	4554	0.4	1	15	54	52	0.051513672	3.4417969	-0.43798828	-0.16479492	-0.82739258	0.060546875	0.027587891	0	0	0	0	0	0	0	0	0	0.95068359	0.049316406	0.032958984	-0.005615234	-0.026855469	-0.000244141	0.918	32615.01	0.431	-890.32	0.865
94	95	95	Category L	-0.43188477	-0.19189453	-0.82788086	0.099121094	0.28393555	0.40258789	0	0.459	31/10/2017	31	10	2017	1:15:54	4554	0.5	1	15	54	52	0.051513672	3.4417969	-0.44091797	-0.16308594	-0.82495117	0.20141602	0.030273438	0	0	0	0	0	0	0	0	0	0.94946289	0.050537109	0.040771484	0.009033203	-0.028564453	-0.002685547	0.884	32698.84	0.297	-659.12	1.196
95	96	96	Category L	-0.43188477	-0.17993164	-0.87597656	0.10083008	0.27954102	0.40014648	0	0.857	31/10/2017	31	10	2017	1:15:54	4554	0.6	1	15	54	52	0.051513672	3.4417969	-0.44360352	-0.16259766	-0.82543945	0.40795898	0.054443359	0	0	0	0	0	0	0	0	0	0.95117188	0.048828125	0.079101563	0.01171875	-0.017089844	-0.050292969	0.907	32641.85	0.26	-574.27	1.334
96	97	97	Category L	-0.43188477	-0.17993164	-0.83984375	0.098876953	0.28466797	0.3984375	0	0.661	31/10/2017	31	10	2017	1:15:54	4554	0.7	1	15	54	52	0.051513672	3.4417969	-0.44433594	-0.16235352	-0.82617188	0.28735352	0.025390625	0	0	0	0	0	0	0	0	0	0.95214844	0.047851563	0.043457031	0.012451172	-0.017578125	-0.013427734	0.878	32713.9	0.18	-419.63	0.857
97	98	98	Category L	-0.44384766	-0.17993164	-0.82788086	0.10083008	0.27954102	0.40014648	0	1.334	31/10/2017	31	10	2017	1:15:54	4554	0.8	1	15	54	52	0.051513672	3.4417969	-0.44433594	-0.16210938	-0.82617188	0.093017578	0.017578125	0	0	0	0	0	0	0	0	0	0.95214844	0.047851563	0.01953125	0.000488281	-0.017578125	-0.001464844	0.834	32827	0.084	-211.99	1.334
98	99	99	Category L	-0.43188477	-0.17993164	-0.83984375	0.099121094	0.27880859	0.40551758	0	1.403	31/10/2017	31	10	2017	1:15:54	4554	0.9	1	15	54	52	0.051513672	3.4417969	-0.44506836	-0.16235352	-0.828125	0.18188477	0.024658203	0	0	0	0	0	0	0	0	0	0.95410156	0.045898438	0.042236328	0.013183594	-0.017578125	-0.011474609	1.062	32285.62	-0.259	623.99	1.403
99	100	100	Category L	-0.44384766	-0.17993164	-0.81591797	0.09765625	0.27636719	0.39819336	0	0.293	31/10/2017	31	10	2017	1:15:55	4555	0	1	15	55	52	0.051513672	3.4417969	-0.44506836	-0.16137695	-0.82519531	0.059814453	0.020751953	0	0	0	0	0	0	0	0	0	0.95141602	0.048583984	0.029052734	0.001220703	-0.018310547	0.009277344	1.16	32081.61	-0.319	727.08	1.443
100	101	101	Category L	-0.44384766	-0.17993164	-0.82788086	0.098388672	0.27783203	0.40014648	0	1.827	31/10/2017	31	10	2017	1:15:55	4555	0.1	1	15	55	52	0.051513672	3.4417969	-0.4453125	-0.16308594	-0.82421875	0.43041992	0.017089844	0	0	0	0	0	0	0	0	0	0.95092773	0.049072266	0.021972656	0.001464844	-0.016601563	-0.003417969	1.301	31811.3	-0.452	976.61	1.443
101	102	102	Category L	-0.43188477	-0.15576172	-0.80395508	0.099365234	0.28125	0.40429688	0	1.443	31/10/2017	31	10	2017	1:15:55	4555	0.2	1	15	55	52	0.051513672	3.4417969	-0.44506836	-0.16308594	-0.82470703	0.69555664	0.025634766	0	0	0	0	0	0	0	0	0	0.95117188	0.048828125	0.041259766	0.013183594	0.007324219	0.020751953	1.2	32002.34	-0.432	1003.72	1.443
102	103	103	Category L	-0.43188477	-0.17993164	-0.81591797	0.10180664	0.27978516	0.40112305	0	1.509	31/10/2017	31	10	2017	1:15:55	4555	0.3	1	15	55	53	0.051513672	3.4417969	-0.44384766	-0.16308594	-0.82470703	0.88623047	0.022460938	0	0	0	0	0	0	0	0	0	0.95068359	0.049316406	0.037841797	0.011962891	-0.016601563	0.008789063	1.053	32305.12	-0.263	639.91	1.443
103	104	104	Category L	-0.44384766	-0.17993164	-0.80395508	0.1015625	0.2734375	0.40258789	0	0.728	31/10/2017	31	10	2017	1:15:55	4555	0.4	1	15	55	53	0.051513672	3.4417969	-0.44335938	-0.16308594	-0.82470703	0.98144531	0.026611328	0	0	0	0	0	0	0	0	0	0.95068359	0.049316406	0.037841797	-0.000244141	-0.016601563	0.020751953	1.153	32095.71	-0.594	1574.55	1.443
104	105	105	Category L	-0.43188477	-0.17993164	-0.81591797	0.10083008	0.27954102	0.40112305	0	0.52	31/10/2017	31	10	2017	1:15:55	4555	0.5	1	15	55	53	0.051513672	3.4417969	-0.44335938	-0.16308594	-0.82519531	1.3535156	0.022460938	0	0	0	0	0	0	0	0	0	0.95092773	0.049072266	0.037597656	0.011474609	-0.016601563	0.009277344	0.936	32571.64	-0.39	1146.24	0.894
105	106	106	Category L	-0.44384766	-0.16796875	-0.81591797	0.10302734	0.27587891	0.40429688	0	0.894	31/10/2017	31	10	2017	1:15:55	4555	0.6	1	15	55	53	0.051513672	3.4417969	-0.44311523	-0.16308594	-0.82592773	1.4807129	0.010986328	0	0	0	0	0	0	0	0	0	0.95141602	0.048583984	0.015380859	-0.000488281	-0.004638672	0.010009766	0.818	32869.32	-0.16	465	0.84
106	107	107	Category L	-0.45581055	-0.16796875	-0.85180664	0.10302734	0.27587891	0.40527344	0	0.526	31/10/2017	31	10	2017	1:15:55	4555	0.7	1	15	55	53	0.051513672	3.4417969	-0.44287109	-0.1628418	-0.82666016	1.2697754	0.028564453	0	0	0	0	0	0	0	0	0	0.9519043	0.048095703	0.042724609	-0.012695313	-0.004882813	-0.024902344	0.707	33183	0.03	-88.51	0.734
107	108	108	Category L	-0.45581055	-0.14379883	-0.83984375	0.10083008	0.27880859	0.40429688	0	0.734	31/10/2017	31	10	2017	1:15:55	4555	0.8	1	15	55	53	0.051513672	3.4417969	-0.44287109	-0.16259766	-0.8269043	0.96972656	0.026123047	0	0	0	0	0	0	0	0	0	0.95214844	0.047851563	0.044677734	-0.012695313	0.018798828	-0.012695313	0.657	33337.5	0.069	-210.9	0.734
108	109	109	Category L	-0.41992188	-0.16796875	-0.83984375	0.10058594	0.27246094	0.40649414	0	0.84	31/10/2017	31	10	2017	1:15:55	4555	0.9	1	15	55	53	0.051513672	3.4417969	-0.44287109	-0.16308594	-0.82714844	0.56445313	0.026611328	0	0	0	0	0	0	0	0	0	0.95239258	0.047607422	0.040283203	0.022949219	-0.004638672	-0.012451172	0.683	33256.01	-0.055	175.52	0.734
109	110	110	Category L	-0.44384766	-0.15576172	-0.85180664	0.10083008	0.28076172	0.40356445	0	0.428	31/10/2017	31	10	2017	1:15:56	4556	0	1	15	56	53	0.051513672	3.4417969	-0.44262695	-0.1628418	-0.82763672	0.056640625	0.024902344	0	0	0	0	0	0	0	0	0	0.95288086	0.047119141	0.031982422	-0.000976563	0.007080078	-0.023925781	0.598	33532.57	0.076	-248.64	0.734
110	111	111	Category L	-0.44384766	-0.17993164	-0.82788086	0.098388672	0.27709961	0.40527344	0	0.68	31/10/2017	31	10	2017	1:15:56	4556	0.1	1	15	56	53	0.051513672	3.4417969	-0.44189453	-0.1628418	-0.828125	0.17871094	0.016845703	0	0	0	0	0	0	0	0	0	0.95263672	0.047363281	0.018798828	-0.001708984	-0.016845703	0.000244141	0.634	33411.79	0.036	-115.35	0.741
111	112	112	Category L	-0.46777344	-0.16796875	-0.82788086	0.10546875	0.27514648	0.40429688	0	0.382	31/10/2017	31	10	2017	1:15:56	4556	0.2	1	15	56	53	0.051513672	3.4417969	-0.44116211	-0.1628418	-0.828125	0.48339844	0.026855469	0	0	0	0	0	0	0	0	0	0.95239258	0.047607422	0.031738281	-0.026367188	-0.004882813	0.000244141	0.874	32723.99	-0.216	610.33	0.84
112	113	113	Category L	-0.51586914	-0.17993164	-0.80395508	0.10473633	0.28149414	0.39819336	0	0.741	31/10/2017	31	10	2017	1:15:56	4556	0.3	1	15	56	54	0.051513672	3.4417969	-0.44067383	-0.16259766	-0.82861328	0.56323242	0.080810547	0	0	0	0	0	0	0	0	0	0.95239258	0.047607422	0.11694336	-0.074951172	-0.017089844	0.024658203	0.956	32524.23	-0.269	719.47	1.06
113	114	114	Category L	-0.45581055	-0.17993164	-0.79199219	0.11303711	0.27807617	0.39624023	0	2.173	31/10/2017	31	10	2017	1:15:56	4556	0.4	1	15	56	54	0.051513672	3.4417969	-0.43994141	-0.16259766	-0.82861328	0.14770508	0.043212891	0	0	0	0	0	0	0	0	0	0.95214844	0.047851563	0.069335938	-0.015625	-0.017089844	0.036621094	1.061	32287.78	-0.307	757.85	1.06
114	115	115	Category L	-0.55175781	-0.16796875	-0.80395508	0.12963867	0.27368164	0.39599609	0	1.333	31/10/2017	31	10	2017	1:15:56	4556	0.5	1	15	56	54	0.051513672	3.4417969	-0.43945313	-0.16259766	-0.82910156	0.37304688	0.11499023	0	0	0	0	0	0	0	0	0	0.95239258	0.047607422	0.14257813	-0.11206055	-0.005126953	0.025146484	1.05	32311.64	-0.261	636.13	1.06
115	116	116	Category L	-0.56396484	-0.15576172	-0.77978516	0.13598633	0.27270508	0.39086914	0	1.06	31/10/2017	31	10	2017	1:15:56	4556	0.6	1	15	56	54	0.051513672	3.4417969	-0.43896484	-0.16259766	-0.8293457	0.18188477	0.13452148	0	0	0	0	0	0	0	0	0	0.95239258	0.047607422	0.18139648	-0.12475586	0.006835938	0.049560547	1.06	32289.94	-0.315	781.45	1.06
116	117	117	Category L	-0.50390625	-0.14379883	-0.81591797	0.15698242	0.26367188	0.3894043	0	0.611	31/10/2017	31	10	2017	1:15:56	4556	0.7	1	15	56	54	0.051513672	3.4417969	-0.4387207	-0.16259766	-0.8293457	0.4309082	0.069091797	0	0	0	0	0	0	0	0	0	0.95239258	0.047607422	0.09765625	-0.064941406	0.018798828	0.013427734	1.096	32213.18	-0.255	595.51	1.06
117	118	118	Category L	-0.53979492	-0.10791016	-0.81591797	0.17333984	0.26098633	0.38452148	0	0.447	31/10/2017	31	10	2017	1:15:56	4556	0.8	1	15	56	54	0.051513672	3.4417969	-0.4387207	-0.16235352	-0.82958984	1.4350586	0.11547852	0	0	0	0	0	0	0	0	0	0.95239258	0.047607422	0.16918945	-0.10083008	0.054443359	0.013671875	0.808	32896.12	0.021	-55.97	1.06
118	119	119	Category L	-0.52783203	-0.10791016	-0.69580078	0.16821289	0.24023438	0.39892578	0	0.952	31/10/2017	31	10	2017	1:15:56	4556	0.9	1	15	56	54	0.051513672	3.4417969	-0.4387207	-0.16235352	-0.82958984	2.0107422	0.16967773	0	0	0	0	0	0	0	0	0	0.95239258	0.047607422	0.27734375	-0.088867188	0.054443359	0.13378906	0.79	32945.03	0.335	-792.22	1.06
119	120	120	Category L	-0.51586914	-0.10791016	-0.7199707	0.17578125	0.24609375	0.39355469	0	0.449	31/10/2017	31	10	2017	1:15:57	4557	0	1	15	57	54	0.051513672	3.4417969	-0.43920898	-0.16235352	-0.82983398	1.8122559	0.14453125	0	0	0	0	0	0	0	0	0	0.95288086	0.047119141	0.24121094	-0.076416016	0.054443359	0.10986328	1.199	32004.29	-0.113	230.01	0.952
120	121	121	Category L	-0.56396484	-0.071777344	-0.82788086	0.1574707	0.25097656	0.39794922	0	1.223	31/10/2017	31	10	2017	1:15:57	4557	0.1	1	15	57	54	0.051513672	3.4417969	-0.4387207	-0.16235352	-0.83056641	1.7487793	0.15429688	0	0	0	0	0	0	0	0	0	0.95336914	0.046630859	0.21826172	-0.125	0.090576172	0.002685547	1.208	31986.74	-0.077	153.74	1.223
121	122	122	Category L	-0.52783203	-0.11987305	-0.76782227	0.15161133	0.24560547	0.40234375	0	3.516	31/10/2017	31	10	2017	1:15:57	4557	0.2	1	15	57	54	0.051513672	3.4417969	-0.43823242	-0.16235352	-0.83081055	2.0476074	0.11743164	0	0	0	0	0	0	0	0	0	0.95336914	0.046630859	0.19506836	-0.089355469	0.042480469	0.062988281	1.563	31366.5	-0.327	566.3	1.348
122	123	123	Category L	-0.55175781	-0.095947266	-0.80395508	0.14941406	0.25024414	0.40625	0	0.666	31/10/2017	31	10	2017	1:15:57	4557	0.3	1	15	57	55	0.051513672	3.4417969	-0.43798828	-0.16235352	-0.83154297	0.65478516	0.13452148	0	0	0	0	0	0	0	0	0	0.95361328	0.046386719	0.20776367	-0.11352539	0.06640625	0.027587891	1.629	31264.07	-0.314	521.7	1.348
123	124	124	Category L	-0.51586914	-0.14379883	-0.79199219	0.14038086	0.24511719	0.40527344	0	2.574	31/10/2017	31	10	2017	1:15:57	4557	0.4	1	15	57	55	0.051513672	3.4417969	-0.4375	-0.16235352	-0.83203125	1.6843262	0.089599609	0	0	0	0	0	0	0	0	0	0.95385742	0.046142578	0.13671875	-0.078125	0.018554688	0.040039063	1.608	31296.29	-0.335	566.73	1.348
124	125	125	Category L	-0.47998047	-0.13183594	-0.86376953	0.14575195	0.24633789	0.40429688	0	1.348	31/10/2017	31	10	2017	1:15:57	4557	0.5	1	15	57	55	0.051513672	3.4417969	-0.43725586	-0.16235352	-0.83227539	2.8964844	0.061035156	0	0	0	0	0	0	0	0	0	0.95410156	0.045898438	0.10424805	-0.042480469	0.030517578	-0.03125	1.465	31525.25	-0.558	1116.6	1.348
125	126	126	Category L	-0.47998047	-0.011962891	-0.79199219	0.14819336	0.26245117	0.39697266	0	0.324	31/10/2017	31	10	2017	1:15:57	4557	0.6	1	15	57	55	0.051513672	3.4417969	-0.43676758	-0.16259766	-0.83276367	4.1523438	0.16186523	0	0	0	0	0	0	0	0	0	0.9543457	0.045654297	0.234375	-0.04296875	0.15063477	0.040771484	1.103	32198.49	-0.184	414.09	1.34
126	127	127	Category L	-0.50390625	-0.095947266	-0.82788086	0.16723633	0.26611328	0.38549805	0	0.366	31/10/2017	31	10	2017	1:15:57	4557	0.7	1	15	57	55	0.051513672	3.4417969	-0.43652344	-0.16259766	-0.83300781	6.3261719	0.094726563	0	0	0	0	0	0	0	0	0	0.9543457	0.045654297	0.13916016	-0.067138672	0.066650391	0.005126953	1.15	32101.78	-0.284	642.5	1.34
127	128	128	Category L	-0.45581055	-0.16796875	-0.81591797	0.16088867	0.26953125	0.38549805	0	1.34	31/10/2017	31	10	2017	1:15:57	4557	0.8	1	15	57	55	0.051513672	3.4417969	-0.43579102	-0.16235352	-0.83349609	8.7600098	0.027099609	0	0	0	0	0	0	0	0	0	0.9543457	0.045654297	0.04296875	-0.019775391	-0.005371094	0.017578125	0.887	32691.34	-0.04	101.75	1.34
128	129	129	Category L	-0.41992188	-0.14379883	-0.81591797	0.16308594	0.27954102	0.37939453	0	0.948	31/10/2017	31	10	2017	1:15:57	4557	0.9	1	15	57	55	0.051513672	3.4417969	-0.43481445	-0.16235352	-0.83398438	10.397217	0.029785156	0	0	0	0	0	0	0	0	0	0.95458984	0.045410156	0.051757813	0.014892578	0.018554688	0.018066406	0.913	32627.18	-0.125	323.34	0.998
129	130	130	Category L	-0.45581055	-0.15576172	-0.80395508	0.15551758	0.28149414	0.37524414	0	0.998	31/10/2017	31	10	2017	1:15:58	4558	0	1	15	58	55	0.051513672	3.4417969	-0.43432617	-0.16235352	-0.83447266	12.010254	0.037841797	0	0	0	0	0	0	0	0	0	0.95458984	0.045410156	0.05859375	-0.021240234	0.006591797	0.030517578	1	32422.71	-0.03	68.82	1.34
130	131	131	Category L	-0.39599609	-0.15576172	-0.83984375	0.15161133	0.27978516	0.37939453	0	1.507	31/10/2017	31	10	2017	1:15:58	4558	0.111	1	15	58	55	0.051513672	3.4417969	-0.43408203	-0.16210938	-0.83496094	14.077637	0.038818359	0	0	0	0	0	0	0	0	0	0.95483398	0.045166016	0.049316406	0.038085938	0.006347656	-0.004638672	1.213	31977.04	-0.197	409.65	1.507
131	132	132	Category L	-0.39599609	-0.14379883	-0.86376953	0.15014648	0.28295898	0.37817383	0	0.843	31/10/2017	31	10	2017	1:15:58	4558	0.222	1	15	58	55	0.051513672	3.4820801	-0.43334961	-0.16235352	-0.83544922	15.616211	0.050292969	0	0	0	0	0	0	0	0	0	0.95507813	0.044921875	0.084228516	0.037353516	0.018554688	-0.028076172	1.403	31630.19	-0.405	797.06	1.507
132	133	133	Category L	-0.40795898	-0.13183594	-0.86376953	0.15234375	0.2800293	0.38330078	0	1.642	31/10/2017	31	10	2017	1:15:58	4558	0.333	1	15	58	56	0.051513672	3.4820801	-0.43286133	-0.1628418	-0.83544922	15.278076	0.048583984	0	0	0	0	0	0	0	0	0	0.95507813	0.044921875	0.083984375	0.024902344	0.031005859	-0.028076172	1.445	31558.7	-0.37	699.01	1.507
133	134	134	Category L	-0.41992188	-0.16796875	-0.87597656	0.14794922	0.28735352	0.38330078	0	2.485	31/10/2017	31	10	2017	1:15:58	4558	0.444	1	15	58	56	0.051513672	3.4820801	-0.43212891	-0.16259766	-0.8359375	14.707031	0.041992188	0	0	0	0	0	0	0	0	0	0.95507813	0.044921875	0.057128906	0.012207031	-0.005126953	-0.039794922	1.349	31724.69	-0.314	619.81	1.507
134	135	135	Category L	-0.40795898	-0.17993164	-0.82788086	0.14794922	0.28686523	0.38037109	0	1.2	31/10/2017	31	10	2017	1:15:58	4558	0.555	1	15	58	56	0.051513672	3.4820801	-0.43139648	-0.16235352	-0.83642578	14.302979	0.030273438	0	0	0	0	0	0	0	0	0	0.95507813	0.044921875	0.049560547	0.0234375	-0.017333984	0.008544922	1.181	32039.72	-0.053	106.92	1.2
135	136	136	Category L	-0.40795898	-0.17993164	-0.85180664	0.15112305	0.28466797	0.38452148	0	0.417	31/10/2017	31	10	2017	1:15:58	4558	0.666	1	15	58	56	0.051513672	3.4820801	-0.4309082	-0.16235352	-0.8371582	12.917725	0.032470703	0	0	0	0	0	0	0	0	0	0.95556641	0.044433594	0.055175781	0.022949219	-0.017333984	-0.014404297	1.167	32067.58	-0.167	355.13	1.2
136	137	137	Category L	-0.39599609	-0.17993164	-0.83984375	0.15014648	0.28369141	0.38134766	0	0.502	31/10/2017	31	10	2017	1:15:58	4558	0.777	1	15	58	56	0.051513672	3.4820801	-0.4309082	-0.16235352	-0.83740234	10.903564	0.0390625	0	0	0	0	0	0	0	0	0	0.95556641	0.044433594	0.054931641	0.034912109	-0.017333984	-0.002197266	1.058	32294.27	-0.121	274.98	1.2
137	138	138	Category L	-0.38378906	-0.15576172	-0.83984375	0.14306641	0.28417969	0.3762207	0	0.759	31/10/2017	31	10	2017	1:15:58	4558	0.888	1	15	58	56	0.051513672	3.4820801	-0.43017578	-0.16235352	-0.83642578	9.0905762	0.047119141	0	0	0	0	0	0	0	0	0	0.95458984	0.045410156	0.056396484	0.046386719	0.006591797	-0.003173828	0.918	32615.01	0.127	-292.46	0.989
138	139	139	Category L	-0.40795898	-0.17993164	-0.85180664	0.1484375	0.28125	0.38037109	0	0.989	31/10/2017	31	10	2017	1:15:59	4559	0	1	15	59	56	0.051513672	3.4820801	-0.42944336	-0.16235352	-0.83618164	7.5361328	0.031738281	0	0	0	0	0	0	0	0	0	0.95385742	0.046142578	0.054443359	0.021484375	-0.017333984	-0.015380859	0.803	32909.61	0.243	-589.24	0.759
139	140	140	Category L	-0.39599609	-0.17993164	-0.86376953	0.14453125	0.28173828	0.38452148	0	1.646	31/10/2017	31	10	2017	1:15:59	4559	0.1	1	15	59	56	0.051513672	3.4820801	-0.42871094	-0.16210938	-0.83569336	5.3735352	0.046630859	0	0	0	0	0	0	0	0	0	0.953125	0.046875	0.078369141	0.032714844	-0.017578125	-0.027832031	0.841	32808.69	0.21	-499.23	0.759
140	141	141	Category L	-0.40795898	-0.16796875	-0.83984375	0.13989258	0.28833008	0.38134766	0	0.508	31/10/2017	31	10	2017	1:15:59	4559	0.2	1	15	59	56	0.051513672	3.4820801	-0.42822266	-0.16210938	-0.8359375	2.9794922	0.021240234	0	0	0	0	0	0	0	0	0	0.953125	0.046875	0.029785156	0.020263672	-0.005615234	-0.003662109	0.849	32787.91	-0.03	78.75	0.759
141	142	142	Category L	-0.38378906	-0.17993164	-0.83984375	0.14404297	0.28759766	0.37817383	0	0.647	31/10/2017	31	10	2017	1:15:59	4559	0.3	1	15	59	56	0.051513672	3.4820801	-0.42797852	-0.16210938	-0.83618164	0.79150391	0.047851563	0	0	0	0	0	0	0	0	0	0.95336914	0.046630859	0.065429688	0.044189453	-0.017578125	-0.003417969	0.768	33006.06	0.009	-25.14	0.989
142	143	143	Category L	-0.40795898	-0.17993164	-0.85180664	0.13916016	0.28759766	0.37817383	0	0.546	31/10/2017	31	10	2017	1:15:59	4559	0.4	1	15	59	57	0.051513672	3.4820801	-0.42822266	-0.16210938	-0.83666992	0.90820313	0.030761719	0	0	0	0	0	0	0	0	0	0.95361328	0.046386719	0.052978516	0.020263672	-0.017578125	-0.014892578	0.79	32945.03	-0.091	262.08	0.647
143	144	144	Category L	-0.43188477	-0.16796875	-0.85180664	0.13574219	0.28564453	0.38452148	0	0.274	31/10/2017	31	10	2017	1:15:59	4559	0.5	1	15	59	57	0.051513672	3.4820801	-0.42773438	-0.16186523	-0.83691406	2.4067383	0.016357422	0	0	0	0	0	0	0	0	0	0.95385742	0.046142578	0.024658203	-0.00390625	-0.005859375	-0.014648438	0.559	33670.26	0.065	-225.49	0.546
144	145	145	Category L	-0.43188477	-0.16796875	-0.83984375	0.13720703	0.28222656	0.38964844	0	1.12	31/10/2017	31	10	2017	1:15:59	4559	0.6	1	15	59	57	0.051513672	3.4820801	-0.42675781	-0.16186523	-0.8371582	3.279541	0.008056641	0	0	0	0	0	0	0	0	0	0.95361328	0.046386719	0.013427734	-0.004882813	-0.005859375	-0.002441406	0.546	33717.88	0.017	-62.09	0.647
145	146	146	Category L	-0.40795898	-0.17993164	-0.88793945	0.13745117	0.28637695	0.38037109	0	0.264	31/10/2017	31	10	2017	1:15:59	4559	0.7	1	15	59	57	0.051513672	3.4820801	-0.42675781	-0.16186523	-0.83789063	3.7524414	0.056396484	0	0	0	0	0	0	0	0	0	0.95410156	0.045898438	0.086914063	0.018798828	-0.017822266	-0.049804688	0.658	33334.32	-0.133	462.47	1.018
146	147	147	Category L	-0.40795898	-0.17993164	-0.85180664	0.12866211	0.28588867	0.38745117	0	0.429	31/10/2017	31	10	2017	1:15:59	4559	0.8	1	15	59	57	0.051513672	3.4820801	-0.42675781	-0.16186523	-0.83837891	4.2658691	0.029296875	0	0	0	0	0	0	0	0	0	0.95458984	0.045410156	0.050292969	0.018798828	-0.017822266	-0.013183594	0.737	33094.49	-0.225	752.44	1.018
147	148	148	Category L	-0.40795898	-0.17993164	-0.83984375	0.12695313	0.28125	0.3918457	0	1.317	31/10/2017	31	10	2017	1:15:59	4559	0.9	1	15	59	57	0.051513672	3.4820801	-0.42626953	-0.16137695	-0.83862305	4.1774902	0.025878906	0	0	0	0	0	0	0	0	0	0.9543457	0.045654297	0.037841797	0.018310547	-0.018310547	-0.000976563	0.726	33126.6	-0.261	910.66	1.018
148	149	149	Category L	-0.39599609	-0.16796875	-0.86376953	0.12548828	0.28759766	0.38867188	0	1.018	31/10/2017	31	10	2017	1:16:00	4560	0	1	16	0	57	0.051513672	3.4820801	-0.42602539	-0.16137695	-0.83862305	3.5529785	0.039550781	0	0	0	0	0	0	0	0	0	0.95458984	0.045410156	0.061279297	0.030029297	-0.006347656	-0.024902344	0.628	33431.53	-0.073	253.29	0.539
149	150	150	Category L	-0.37182617	-0.17993164	-0.86376953	0.12792969	0.2878418	0.38476563	0	0.213	31/10/2017	31	10	2017	1:16:00	4560	0.09	1	16	0	57	0.051513672	3.4820801	-0.42602539	-0.16137695	-0.83886719	3.4006348	0.0625	0	0	0	0	0	0	0	0	0	0.95458984	0.045410156	0.097412109	0.054199219	-0.018310547	-0.024658203	0.674	33283.93	-0.146	501.43	0.539
150	151	151	Category L	-0.38378906	-0.17993164	-0.83984375	0.12866211	0.28369141	0.38867188	0	0.529	31/10/2017	31	10	2017	1:16:00	4560	0.181	1	16	0	57	0.051513672	3.4820801	-0.42602539	-0.16162109	-0.83886719	3.2685547	0.045898438	0	0	0	0	0	0	0	0	0	0.95483398	0.045166016	0.061035156	0.042236328	-0.018066406	-0.000732422	0.67	33296.44	-0.174	613.63	1.018
151	152	152	Category L	-0.38378906	-0.15576172	-0.83984375	0.12768555	0.28515625	0.38549805	0	0.539	31/10/2017	31	10	2017	1:16:00	4560	0.272	1	16	0	57	0.051513672	3.4820801	-0.42553711	-0.16137695	-0.83886719	2.3337402	0.042236328	0	0	0	0	0	0	0	0	0	0.95458984	0.045410156	0.048339844	0.041748047	0.005615234	-0.000732422	0.658	33334.32	-0.007	22.35	1.018
152	153	153	Category L	-0.37182617	-0.17993164	-0.83984375	0.12792969	0.28662109	0.39086914	0	0.404	31/10/2017	31	10	2017	1:16:00	4560	0.363	1	16	0	58	0.051513672	3.4820801	-0.42504883	-0.16137695	-0.83886719	1.3562012	0.056152344	0	0	0	0	0	0	0	0	0	0.95410156	0.045898438	0.072509766	0.053222656	-0.018310547	-0.000732422	0.687	33243.7	0.038	-114.16	0.615
153	154	154	Category L	-0.38378906	-0.16796875	-0.86376953	0.12841797	0.28759766	0.39086914	0	1.247	31/10/2017	31	10	2017	1:16:00	4560	0.454	1	16	0	58	0.051513672	3.4820801	-0.42358398	-0.16137695	-0.83935547	0.97167969	0.047119141	0	0	0	0	0	0	0	0	0	0.95410156	0.045898438	0.070556641	0.039794922	-0.006347656	-0.024169922	0.754	33045.63	-0.089	266.52	0.743
154	155	155	Category L	-0.40795898	-0.17993164	-0.86376953	0.12475586	0.28735352	0.38134766	0	1.191	31/10/2017	31	10	2017	1:16:00	4560	0.545	1	16	0	58	0.051513672	3.4820801	-0.42285156	-0.16064453	-0.84008789	1.246582	0.033691406	0	0	0	0	0	0	0	0	0	0.9543457	0.045654297	0.057617188	0.014892578	-0.019042969	-0.0234375	0.789	32947.77	-0.206	636.87	0.743
155	156	156	Category L	-0.38378906	-0.16796875	-0.85180664	0.12451172	0.28588867	0.38354492	0	0.615	31/10/2017	31	10	2017	1:16:00	4560	0.636	1	16	0	58	0.051513672	3.4820801	-0.42114258	-0.16040039	-0.84057617	1.3781738	0.039794922	0	0	0	0	0	0	0	0	0	0.95361328	0.046386719	0.056152344	0.037353516	-0.007324219	-0.010986328	0.745	33071.39	-0.119	366.75	0.981
156	157	157	Category L	-0.43188477	-0.15576172	-0.85180664	0.12597656	0.2800293	0.38964844	0	0.743	31/10/2017	31	10	2017	1:16:00	4560	0.727	1	16	0	58	0.051513672	3.4820801	-0.41943359	-0.16040039	-0.84106445	1.5856934	0.016845703	0	0	0	0	0	0	0	0	0	0.95336914	0.046630859	0.027587891	-0.012207031	0.004638672	-0.010498047	0.841	32808.69	-0.227	669.49	1.174
157	158	158	Category L	-0.41992188	-0.16796875	-0.85180664	0.13183594	0.29003906	0.38354492	0	0.27	31/10/2017	31	10	2017	1:16:00	4560	0.818	1	16	0	58	0.051513672	3.4820801	-0.41821289	-0.16015625	-0.84130859	2.5222168	0.012939453	0	0	0	0	0	0	0	0	0	0.953125	0.046875	0.019775391	-0.001464844	-0.007568359	-0.010253906	0.829	32840.15	-0.336	1081.95	1.174
158	159	159	Category L	-0.41992188	-0.16796875	-0.85180664	0.12548828	0.28564453	0.38671875	0	0.981	31/10/2017	31	10	2017	1:16:00	4560	0.909	1	16	0	58	0.051513672	3.4820801	-0.41650391	-0.16064453	-0.84155273	3.4746094	0.012695313	0	0	0	0	0	0	0	0	0	0.95288086	0.047119141	0.020507813	-0.003173828	-0.007080078	-0.010009766	1.125	32152.81	-0.669	1922.66	0.981
159	160	160	Category L	-0.39599609	-0.17993164	-0.86376953	0.11669922	0.2902832	0.39379883	0	1.174	31/10/2017	31	10	2017	1:16:01	4561	0	1	16	1	58	0.051513672	3.4820801	-0.41503906	-0.16088867	-0.84399414	3.9191895	0.033203125	0	0	0	0	0	0	0	0	0	0.9543457	0.045654297	0.057373047	0.019042969	-0.018798828	-0.01953125	1.086	32234.3	-0.548	1513.35	1.016
160	161	161	Category L	-0.38378906	-0.16796875	-0.86376953	0.11572266	0.28540039	0.39404297	0	2.969	31/10/2017	31	10	2017	1:16:01	4561	0.1	1	16	1	58	0.051513672	3.4820801	-0.41357422	-0.16137695	-0.84594727	4.1679688	0.035400391	0	0	0	0	0	0	0	0	0	0.95532227	0.044677734	0.054199219	0.029785156	-0.006347656	-0.017578125	1.131	32140.48	-0.406	989.06	1.016
161	162	162	Category L	-0.39599609	-0.17993164	-0.87597656	0.1105957	0.28027344	0.39624023	0	0.379	31/10/2017	31	10	2017	1:16:01	4561	0.2	1	16	1	58	0.051513672	3.4820801	-0.41162109	-0.16235352	-0.84643555	4.5510254	0.037597656	0	0	0	0	0	0	0	0	0	0.95507813	0.044921875	0.062744141	0.015625	-0.017333984	-0.029296875	1.236	31932.8	-0.509	1190.86	1.174
162	163	163	Category L	-0.40795898	-0.17993164	-0.86376953	0.1105957	0.28100586	0.39697266	0	1.016	31/10/2017	31	10	2017	1:16:01	4561	0.3	1	16	1	59	0.051513672	3.4820801	-0.40991211	-0.16308594	-0.84716797	4.765625	0.023681641	0	0	0	0	0	0	0	0	0	0.95507813	0.044921875	0.035400391	0.001953125	-0.016601563	-0.016357422	1.315	31785.77	-0.645	1510.67	1.174
163	164	164	Category L	-0.38378906	-0.17993164	-0.86376953	0.10913086	0.28417969	0.39916992	0	0.901	31/10/2017	31	10	2017	1:16:01	4561	0.4	1	16	1	59	0.051513672	3.4820801	-0.40820313	-0.16381836	-0.84716797	4.9052734	0.033447266	0	0	0	0	0	0	0	0	0	0.95458984	0.045410156	0.056884766	0.024414063	-0.015869141	-0.016357422	1.273	31863.02	-0.584	1374.55	1.016
164	165	165	Category L	-0.38378906	-0.17993164	-0.85180664	0.10327148	0.27905273	0.3984375	0	1.452	31/10/2017	31	10	2017	1:16:01	4561	0.5	1	16	1	59	0.051513672	3.4820801	-0.40649414	-0.16430664	-0.84790039	4.9313965	0.027832031	0	0	0	0	0	0	0	0	0	0.95458984	0.045410156	0.042236328	0.022705078	-0.015380859	-0.003662109	0.907	32641.85	-0.102	262.36	0.926
165	166	166	Category L	-0.38378906	-0.16796875	-0.83984375	0.099365234	0.28442383	0.40234375	0	0.926	31/10/2017	31	10	2017	1:16:01	4561	0.6	1	16	1	59	0.051513672	3.4820801	-0.40576172	-0.16430664	-0.84790039	4.5612793	0.023681641	0	0	0	0	0	0	0	0	0	0.95410156	0.045898438	0.033447266	0.021972656	-0.003417969	0.008056641	0.919	32612.58	-0.1	254.08	0.926
166	167	167	Category L	-0.38378906	-0.15576172	-0.86376953	0.10351563	0.28320313	0.40014648	0	0.772	31/10/2017	31	10	2017	1:16:01	4561	0.7	1	16	1	59	0.051513672	3.4820801	-0.40454102	-0.16625977	-0.84863281	3.909668	0.027587891	0	0	0	0	0	0	0	0	0	0.95483398	0.045166016	0.046142578	0.020751953	0.010498047	-0.014892578	0.866	32744.28	0.041	-102.43	0.901
167	168	168	Category L	-0.35986328	-0.17993164	-0.87597656	0.098632813	0.28125	0.39331055	0	0.451	31/10/2017	31	10	2017	1:16:01	4561	0.8	1	16	1	59	0.051513672	3.4820801	-0.40307617	-0.16674805	-0.84863281	3.4316406	0.052734375	0	0	0	0	0	0	0	0	0	0.9543457	0.045654297	0.083496094	0.043212891	-0.012939453	-0.027099609	0.847	32793.09	0.054	-136.49	0.926
168	169	169	Category L	-0.38378906	-0.17993164	-0.86376953	0.094726563	0.27954102	0.40039063	0	0.694	31/10/2017	31	10	2017	1:16:01	4561	0.9	1	16	1	59	0.051513672	3.4820801	-0.40258789	-0.16650391	-0.84912109	3.442627	0.027099609	0	0	0	0	0	0	0	0	0	0.9543457	0.045654297	0.046386719	0.018798828	-0.013183594	-0.014404297	0.788	32950.52	0.25	-612.62	0.926
169	170	170	Category L	-0.38378906	-0.16796875	-0.86376953	0.10107422	0.28613281	0.40112305	0	0.788	31/10/2017	31	10	2017	1:16:02	4562	0	1	16	2	59	0.051513672	3.4853027	-0.40185547	-0.16699219	-0.84936523	3.2058105	0.022949219	0	0	0	0	0	0	0	0	0	0.95458984	0.045410156	0.033203125	0.018066406	-0.000732422	-0.014160156	0.97	32491.53	0.13	-286.75	1.053
170	171	171	Category L	-0.40795898	-0.20385742	-0.86376953	0.10083008	0.28125	0.39916992	0	1.097	31/10/2017	31	10	2017	1:16:02	4562	0.111	1	16	2	59	0.051513672	3.4853027	-0.40112305	-0.16699219	-0.8503418	3.0036621	0.039550781	0	0	0	0	0	0	0	0	0	0.95507813	0.044921875	0.056640625	-0.006591797	-0.036621094	-0.013183594	1.016	32386.69	-0.008	17.95	1.053
171	172	172	Category L	-0.37182617	-0.20385742	-0.85180664	0.097900391	0.28637695	0.3972168	0	2.018	31/10/2017	31	10	2017	1:16:02	4562	0.222	1	16	2	59	0.051513672	3.4853027	-0.40063477	-0.16699219	-0.85058594	3.5646973	0.046630859	0	0	0	0	0	0	0	0	0	0.95507813	0.044921875	0.066894531	0.028808594	-0.036621094	-0.000976563	0.998	32427.25	0.107	-232.94	1.097
172	173	173	Category L	-0.38378906	-0.16796875	-0.86376953	0.098632813	0.28125	0.39501953	0	1.053	31/10/2017	31	10	2017	1:16:02	4562	0.333	1	16	2	0	0.051513672	3.4853027	-0.40087891	-0.16723633	-0.85058594	4.4013672	0.021484375	0	0	0	0	0	0	0	0	0	0.95532227	0.044677734	0.030517578	0.017089844	-0.000488281	-0.012939453	1.075	32257.71	-0.18	413.73	1.097
173	174	174	Category L	-0.38378906	-0.16796875	-0.86376953	0.095458984	0.28515625	0.40112305	0	0.339	31/10/2017	31	10	2017	1:16:02	4562	0.444	1	16	2	0	0.051513672	3.4853027	-0.40087891	-0.16772461	-0.85058594	5.1086426	0.021484375	0	0	0	0	0	0	0	0	0	0.95507813	0.044921875	0.030517578	0.017089844	0	-0.012939453	1.035	32344.5	0.393	-757.07	1.158
174	175	175	Category L	-0.40795898	-0.17993164	-0.88793945	0.099365234	0.28125	0.40112305	0	1.158	31/10/2017	31	10	2017	1:16:02	4562	0.555	1	16	2	0	0.051513672	3.4853027	-0.40087891	-0.16723633	-0.85009766	5.9851074	0.040039063	0	0	0	0	0	0	0	0	0	0.95483398	0.045166016	0.056884766	-0.006835938	-0.012451172	-0.037597656	1.128	32146.64	0.257	-485.28	1.248
175	176	176	Category L	-0.41992188	-0.17993164	-0.88793945	0.089355469	0.27807617	0.40136719	0	0.545	31/10/2017	31	10	2017	1:16:02	4562	0.666	1	16	2	0	0.051513672	3.4853027	-0.40063477	-0.16699219	-0.8503418	7.6137695	0.043701172	0	0	0	0	0	0	0	0	0	0.95483398	0.045166016	0.069091797	-0.019042969	-0.012695313	-0.037353516	1	32422.71	0.264	-542.87	1.158
176	177	177	Category L	-0.38378906	-0.17993164	-0.76782227	0.074951172	0.27539063	0.40795898	0	1.657	31/10/2017	31	10	2017	1:16:02	4562	0.777	1	16	2	0	0.051513672	3.4853027	-0.40039063	-0.16674805	-0.85058594	9.7663574	0.085449219	0	0	0	0	0	0	0	0	0	0.95483398	0.045166016	0.11230469	0.016601563	-0.012939453	0.082763672	0.937	32569.25	0.365	-759.78	1.158
177	178	178	Category L	-0.37182617	-0.17993164	-0.80395508	0.061767578	0.27783203	0.41894531	0	1.248	31/10/2017	31	10	2017	1:16:02	4562	0.888	1	16	2	0	0.051513672	3.4853027	-0.40039063	-0.16650391	-0.85107422	11.927734	0.056640625	0	0	0	0	0	0	0	0	0	0.95507813	0.044921875	0.088867188	0.028564453	-0.013183594	0.047119141	1.045	32322.55	0.065	-138.67	1.163
178	179	179	Category L	-0.38378906	-0.16796875	-0.80395508	0.048583984	0.26855469	0.42236328	0	0.678	31/10/2017	31	10	2017	1:16:03	4563	0	1	16	3	0	0.051513672	3.4853027	-0.40039063	-0.16674805	-0.85083008	14.363037	0.049804688	0	0	0	0	0	0	0	0	0	0.95507813	0.044921875	0.064697266	0.016601563	-0.000976563	0.046875	1.046	32320.37	0.162	-333.63	1.163
179	180	180	Category L	-0.39599609	-0.17993164	-0.83984375	0.043457031	0.26000977	0.42675781	0	0.988	31/10/2017	31	10	2017	1:16:03	4563	0.1	1	16	3	0	0.051513672	3.4853027	-0.40014648	-0.16674805	-0.85058594	17.312012	0.017333984	0	0	0	0	0	0	0	0	0	0.95483398	0.045166016	0.028076172	0.004150391	-0.012939453	0.010742188	1.051	32309.46	-0.399	1044.01	1.163
180	181	181	Category L	-0.43188477	-0.17993164	-0.83984375	0.038330078	0.25439453	0.4309082	0	1.163	31/10/2017	31	10	2017	1:16:03	4563	0.2	1	16	3	0	0.051513672	3.4853027	-0.40014648	-0.16650391	-0.85009766	20.05542	0.035644531	0	0	0	0	0	0	0	0	0	0.9543457	0.045654297	0.055175781	-0.031494141	-0.013183594	0.010253906	0.819	32866.66	-0.156	451.81	0.995
181	182	182	Category L	-0.44384766	-0.15576172	-0.83984375	0.036865234	0.25341797	0.43066406	0	0.573	31/10/2017	31	10	2017	1:16:03	4563	0.3	1	16	3	0	0.051513672	3.4853027	-0.39990234	-0.16674805	-0.84985352	22.125	0.046142578	0	0	0	0	0	0	0	0	0	0.95410156	0.045898438	0.064941406	-0.043701172	0.010986328	0.010009766	0.777	32980.92	-0.093	272.01	0.988
182	183	183	Category L	-0.39599609	-0.16796875	-0.83984375	0.029785156	0.23876953	0.43945313	0	0.267	31/10/2017	31	10	2017	1:16:03	4563	0.4	1	16	3	1	0.051513672	3.4853027	-0.39990234	-0.16674805	-0.85009766	24.282959	0.011230469	0	0	0	0	0	0	0	0	0	0.9543457	0.045654297	0.015625	0.00390625	-0.000976563	0.010253906	0.699	33207.11	-0.038	117.68	0.988
183	184	184	Category L	-0.37182617	-0.16796875	-0.82788086	0.031494141	0.22802734	0.44360352	0	0.995	31/10/2017	31	10	2017	1:16:03	4563	0.5	1	16	3	1	0.051513672	3.4853027	-0.39941406	-0.16650391	-0.85009766	26.458496	0.035400391	0	0	0	0	0	0	0	0	0	0.95385742	0.046142578	0.051269531	0.027587891	-0.001220703	0.022216797	0.624	33444.77	0.046	-148.33	0.796
184	185	185	Category L	-0.43188477	-0.17993164	-0.86376953	0.025878906	0.21264648	0.44995117	0	0.213	31/10/2017	31	10	2017	1:16:03	4563	0.6	1	16	3	1	0.051513672	3.4853027	-0.39868164	-0.16625977	-0.84985352	27.57251	0.038085938	0	0	0	0	0	0	0	0	0	0.95336914	0.046630859	0.060302734	-0.032958984	-0.013427734	-0.013671875	0.563	33655.79	0.013	-46.47	0.573
185	186	186	Category L	-0.44384766	-0.16796875	-0.86376953	0.020507813	0.20117188	0.45898438	0	0.536	31/10/2017	31	10	2017	1:16:03	4563	0.7	1	16	3	1	0.051513672	3.4853027	-0.3984375	-0.16625977	-0.84985352	27.846191	0.047363281	0	0	0	0	0	0	0	0	0	0.953125	0.046875	0.060791016	-0.045166016	-0.001464844	-0.013671875	0.525	33796.79	0.013	-49.14	0.536
186	187	187	Category L	-0.40795898	-0.14379883	-0.86376953	0.018310547	0.1887207	0.46459961	0	0.796	31/10/2017	31	10	2017	1:16:03	4563	0.8	1	16	3	1	0.051513672	3.4853027	-0.39819336	-0.16601563	-0.84936523	28.180664	0.028320313	0	0	0	0	0	0	0	0	0	0.95263672	0.047363281	0.046386719	-0.009521484	0.022216797	-0.014160156	0.512	33846.93	0.052	-194.75	0.714
187	188	188	Category L	-0.44384766	-0.14379883	-0.85180664	0.014404297	0.18603516	0.46875	0	0.346	31/10/2017	31	10	2017	1:16:03	4563	0.9	1	16	3	1	0.051513672	3.4853027	-0.39770508	-0.16601563	-0.84985352	28.523926	0.051025391	0	0	0	0	0	0	0	0	0	0.95288086	0.047119141	0.070068359	-0.045898438	0.022216797	-0.001708984	0.465	34037.26	0.153	-572.49	0.714
188	189	189	Category L	-0.41992188	-0.16796875	-0.85180664	0.004150391	0.18115234	0.47387695	0	0.19	31/10/2017	31	10	2017	1:16:04	4564	0	1	16	4	1	0.051513672	3.4853027	-0.3972168	-0.16577148	-0.8503418	27.90625	0.022460938	0	0	0	0	0	0	0	0	0	0.953125	0.046875	0.025634766	-0.022460938	-0.001953125	-0.001220703	0.555	33684.82	0.077	-266.47	0.714
189	190	190	Category L	-0.43188477	-0.16796875	-0.86376953	0.000244141	0.17724609	0.4699707	0	0.714	31/10/2017	31	10	2017	1:16:04	4564	0.1	1	16	4	1	0.051513672	3.4853027	-0.3972168	-0.16577148	-0.8503418	26.698486	0.036865234	0	0	0	0	0	0	0	0	0	0.953125	0.046875	0.049560547	-0.034423828	-0.001953125	-0.013183594	0.528	33785.36	0.148	-507.66	0.714
190	191	191	Category L	-0.41992188	-0.15576172	-0.82788086	-0.001464844	0.17675781	0.47192383	0	0.751	31/10/2017	31	10	2017	1:16:04	4564	0.2	1	16	4	1	0.051513672	3.4853027	-0.3972168	-0.16601563	-0.85009766	25.781738	0.033203125	0	0	0	0	0	0	0	0	0	0.95288086	0.047119141	0.054931641	-0.022460938	0.010253906	0.022216797	0.496	33910.07	0.211	-727.07	0.714
191	192	192	Category L	-0.41992188	-0.17993164	-0.81591797	0.000732422	0.17675781	0.46582031	0	0.375	31/10/2017	31	10	2017	1:16:04	4564	0.3	1	16	4	1	0.051513672	3.4853027	-0.39697266	-0.16601563	-0.85009766	24.019775	0.043457031	0	0	0	0	0	0	0	0	0	0.95288086	0.047119141	0.071044922	-0.022705078	-0.013671875	0.034179688	0.651	33356.67	0.189	-545.37	0.714
192	193	193	Category L	-0.40795898	-0.16796875	-0.85180664	0	0.17553711	0.47314453	0	0.601	31/10/2017	31	10	2017	1:16:04	4564	0.4	1	16	4	2	0.051513672	3.4853027	-0.39697266	-0.16625977	-0.85009766	21.023926	0.010986328	0	0	0	0	0	0	0	0	0	0.95288086	0.047119141	0.013671875	-0.010742188	-0.001464844	-0.001464844	0.725	33129.54	-0.036	108.03	0.714
193	194	194	Category L	-0.39599609	-0.11987305	-0.85180664	-0.005371094	0.17651367	0.47314453	0	1.277	31/10/2017	31	10	2017	1:16:04	4564	0.5	1	16	4	2	0.051513672	3.4853027	-0.39746094	-0.16625977	-0.85058594	17.772217	0.046386719	0	0	0	0	0	0	0	0	0	0.95361328	0.046386719	0.049072266	0.001464844	0.046386719	-0.000976563	0.665	33312.15	-0.08	265.49	0.637
194	195	195	Category L	-0.40795898	-0.14379883	-0.82788086	-0.004394531	0.18017578	0.47314453	0	0.637	31/10/2017	31	10	2017	1:16:04	4564	0.6	1	16	4	2	0.051513672	3.4853027	-0.39770508	-0.16674805	-0.85131836	14.861084	0.034423828	0	0	0	0	0	0	0	0	0	0.9543457	0.045654297	0.056640625	-0.010009766	0.022949219	0.0234375	0.583	33584.64	-0.112	427.48	0.633
195	196	196	Category L	-0.41992188	-0.15576172	-0.82788086	-0.006835938	0.1809082	0.47314453	0	0.352	31/10/2017	31	10	2017	1:16:04	4564	0.7	1	16	4	2	0.051513672	3.4853027	-0.39575195	-0.1640625	-0.85327148	11.787598	0.036132813	0	0	0	0	0	0	0	0	0	0.95507813	0.044921875	0.058105469	-0.023925781	0.008300781	0.025390625	0.626	33438.14	-0.246	987.01	0.633
196	197	197	Category L	-0.40795898	-0.13183594	-0.82788086	-0.004882813	0.18408203	0.47167969	0	0.256	31/10/2017	31	10	2017	1:16:04	4564	0.8	1	16	4	2	0.051513672	3.4853027	-0.39331055	-0.16308594	-0.85498047	8.0671387	0.043945313	0	0	0	0	0	0	0	0	0	0.95507813	0.044921875	0.072998047	-0.014404297	0.03125	0.027099609	0.614	33478.18	-0.365	1712.52	0.633
197	198	198	Category L	-0.40795898	-0.14379883	-0.85180664	-0.003173828	0.18847656	0.47094727	0	0.633	31/10/2017	31	10	2017	1:16:04	4564	0.9	1	16	4	2	0.051513672	3.4853027	-0.38891602	-0.16113281	-0.85595703	4.7790527	0.025878906	0	0	0	0	0	0	0	0	0	0.95410156	0.045898438	0.040527344	-0.018798828	0.017333984	0.004150391	0.493	33922.1	-0.392	2710.57	0.555
198	199	199	Category L	-0.40795898	-0.13183594	-0.88793945	-0.005859375	0.1953125	0.47094727	0	0.529	31/10/2017	31	10	2017	1:16:05	4565	0	1	16	5	2	0.051513672	3.4853027	-0.38354492	-0.15991211	-0.85498047	2.4206543	0.049560547	0	0	0	0	0	0	0	0	0	0.95068359	0.049316406	0.085205078	-0.024169922	0.028076172	-0.032714844	0.456	34075.47	-0.332	2250.74	0.555
199	200	200	Category L	-0.40795898	-0.14379883	-0.86376953	0.000976563	0.19116211	0.46289063	0	0.555	31/10/2017	31	10	2017	1:16:05	4565	0.1	1	16	5	2	0.051513672	3.4853027	-0.37817383	-0.15917969	-0.85522461	0.19360352	0.034423828	0	0	0	0	0	0	0	0	0	0.94873047	0.051269531	0.053466797	-0.029541016	0.015380859	-0.008300781	0.538	33747.65	-0.415	2590.88	0.633
200	201	201	Category L	-0.40795898	-0.15576172	-0.86376953	-0.0078125	0.18896484	0.46484375	0	0.414	31/10/2017	31	10	2017	1:16:05	4565	0.2	1	16	5	2	0.051513672	3.4853027	-0.37182617	-0.1574707	-0.85644531	1.6242676	0.036621094	0	0	0	0	0	0	0	0	0	0.94677734	0.053222656	0.044921875	-0.035888672	0.001708984	-0.007080078	0.725	33129.54	-0.592	3089.24	0.644
201	202	202	Category L	-0.39599609	-0.16796875	-0.82788086	-0.005615234	0.18823242	0.46972656	0	0.842	31/10/2017	31	10	2017	1:16:05	4565	0.3	1	16	5	2	0.051513672	3.4853027	-0.36523438	-0.15722656	-0.85693359	2.2060547	0.043457031	0	0	0	0	0	0	0	0	0	0.94458008	0.055419922	0.0703125	-0.030517578	-0.010498047	0.029052734	0.727	33123.66	-0.599	3154.05	0.644
202	203	203	Category L	-0.40795898	-0.16796875	-0.81591797	-0.00390625	0.19238281	0.46704102	0	1.379	31/10/2017	31	10	2017	1:16:05	4565	0.4	1	16	5	3	0.051513672	3.4853027	-0.35888672	-0.15649414	-0.85766602	2.276123	0.065185547	0	0	0	0	0	0	0	0	0	0.94287109	0.057128906	0.10205078	-0.048828125	-0.011230469	0.041748047	0.67	33296.44	-0.533	2876.47	0.668
203	204	204	Category L	-0.38378906	-0.17993164	-0.83984375	-0.002441406	0.18579102	0.46777344	0	0.644	31/10/2017	31	10	2017	1:16:05	4565	0.5	1	16	5	3	0.051513672	3.4853027	-0.35253906	-0.15625	-0.85839844	2.4165039	0.043212891	0	0	0	0	0	0	0	0	0	0.94116211	0.058837891	0.073242188	-0.031005859	-0.0234375	0.018554688	0.689	33237.57	-0.56	3028.2	0.842
204	205	205	Category L	-0.40795898	-0.13183594	-0.86376953	-0.002197266	0.19091797	0.47070313	0	0.187	31/10/2017	31	10	2017	1:16:05	4565	0.6	1	16	5	3	0.051513672	3.4853027	-0.34619141	-0.15625	-0.85961914	2.4741211	0.06640625	0	0	0	0	0	0	0	0	0	0.93994141	0.060058594	0.090087891	-0.061523438	0.024414063	-0.00390625	0.805	32904.21	-0.699	3657.35	0.927
205	206	206	Category L	-0.38378906	-0.16796875	-0.86376953	-0.00390625	0.19067383	0.46972656	0	0.668	31/10/2017	31	10	2017	1:16:05	4565	0.7	1	16	5	3	0.051513672	3.4853027	-0.34033203	-0.15576172	-0.86035156	2.1721191	0.044921875	0	0	0	0	0	0	0	0	0	0.93847656	0.061523438	0.058349609	-0.043212891	-0.011962891	-0.003173828	0.819	32866.66	-0.714	3708.9	1.112
206	207	207	Category L	-0.39599609	-0.13183594	-0.82788086	-0.006347656	0.19238281	0.46679688	0	1.112	31/10/2017	31	10	2017	1:16:05	4565	0.8	1	16	5	3	0.051513672	3.4853027	-0.3347168	-0.15551758	-0.86157227	1.7097168	0.073730469	0	0	0	0	0	0	0	0	0	0.93725586	0.062744141	0.11889648	-0.061035156	0.023681641	0.033691406	0.907	32641.85	-0.807	4005.38	0.927
207	208	208	Category L	-0.40795898	-0.15576172	-0.85180664	-0.000976563	0.19238281	0.46679688	0	0.927	31/10/2017	31	10	2017	1:16:05	4565	0.9	1	16	5	3	0.052001953	3.4788574	-0.32910156	-0.15551758	-0.86206055	2.0612793	0.079345703	0	0	0	0	0	0	0	0	0	0.93579102	0.064208984	0.089111328	-0.078613281	0	0.010253906	0.901	32656.6	-0.784	3757.63	1.009
208	209	209	Category L	-0.37182617	-0.16796875	-0.83984375	-0.003662109	0.19946289	0.46557617	0	1.909	31/10/2017	31	10	2017	1:16:06	4566	0	1	16	6	3	0.052001953	3.4788574	-0.32373047	-0.15527344	-0.86279297	2.5134277	0.054443359	0	0	0	0	0	0	0	0	0	0.93457031	0.065429688	0.083496094	-0.047851563	-0.012451172	0.022949219	1.038	32337.9	-0.921	4076.33	1.037
209	210	210	Category L	-0.38378906	-0.16796875	-0.87597656	-0.002929688	0.1965332	0.46264648	0	0.606	31/10/2017	31	10	2017	1:16:06	4566	0.1	1	16	6	3	0.052001953	3.4788574	-0.31787109	-0.15478516	-0.86303711	2.5922852	0.068115234	0	0	0	0	0	0	0	0	0	0.93261719	0.067382813	0.091552734	-0.065673828	-0.012939453	-0.012695313	1.1	32204.78	-0.983	4209.45	1.037
210	211	211	Category L	-0.37182617	-0.15576172	-0.85180664	-0.000488281	0.20556641	0.46020508	0	1.009	31/10/2017	31	10	2017	1:16:06	4566	0.2	1	16	6	3	0.052001953	3.4788574	-0.31225586	-0.15454102	-0.86376953	2.9746094	0.060546875	0	0	0	0	0	0	0	0	0	0.93139648	0.068603516	0.072509766	-0.059326172	-0.000976563	0.011962891	1.008	32404.64	-0.897	4088.49	1.037
211	212	212	Category L	-0.40795898	-0.16796875	-0.87597656	-0.001464844	0.20458984	0.46337891	0	1.037	31/10/2017	31	10	2017	1:16:06	4566	0.3	1	16	6	3	0.052001953	3.4788574	-0.30639648	-0.15429688	-0.86425781	3.7001953	0.1027832	0	0	0	0	0	0	0	0	0	0.92993164	0.070068359	0.12646484	-0.10131836	-0.013427734	-0.011474609	1.105	32194.31	-0.999	4367.25	1.037
212	213	213	Category L	-0.40795898	-0.15576172	-0.85180664	0.002197266	0.20336914	0.45825195	0	0.56	31/10/2017	31	10	2017	1:16:06	4566	0.4	1	16	6	4	0.052001953	3.4788574	-0.30102539	-0.15356445	-0.86523438	4.3166504	0.10766602	0	0	0	0	0	0	0	0	0	0.92895508	0.071044922	0.12231445	-0.10668945	-0.001953125	0.013427734	0.895	32671.44	-0.797	4005.27	1.037
213	214	214	Category L	-0.41992188	-0.14379883	-0.85180664	0.000488281	0.20629883	0.46166992	0	1.514	31/10/2017	31	10	2017	1:16:06	4566	0.5	1	16	6	4	0.052001953	3.4788574	-0.29589844	-0.15307617	-0.86572266	4.8671875	0.125	0	0	0	0	0	0	0	0	0	0.92749023	0.072509766	0.1472168	-0.1237793	0.009277344	0.013916016	1.428	31587.43	-1.323	4988.13	1.037
214	215	215	Category L	-0.39599609	-0.15576172	-0.83984375	0.000488281	0.20556641	0.46020508	0	0.645	31/10/2017	31	10	2017	1:16:06	4566	0.6	1	16	6	4	0.052001953	3.4788574	-0.29052734	-0.15283203	-0.86645508	5.0224609	0.10864258	0	0	0	0	0	0	0	0	0	0.92651367	0.073486328	0.13476563	-0.10522461	-0.002685547	0.026611328	1.385	31661.36	-1.289	5045.32	1.037
215	216	216	Category L	-0.37182617	-0.15576172	-0.86376953	-0.001953125	0.21020508	0.45825195	0	3.803	31/10/2017	31	10	2017	1:16:06	4566	0.7	1	16	6	4	0.052001953	3.4788574	-0.28491211	-0.15307617	-0.86694336	4.6640625	0.086669922	0	0	0	0	0	0	0	0	0	0.92529297	0.074707031	0.092529297	-0.086669922	-0.002441406	0.003173828	1.264	31879.84	-1.168	4826.84	0.789
216	217	217	Category L	-0.39599609	-0.16796875	-0.87597656	-0.001220703	0.21020508	0.45629883	0	0.751	31/10/2017	31	10	2017	1:16:06	4566	0.8	1	16	6	4	0.052001953	3.4788574	-0.27954102	-0.15332031	-0.8671875	4.1564941	0.11743164	0	0	0	0	0	0	0	0	0	0.92407227	0.075927734	0.1394043	-0.11621094	-0.014404297	-0.008544922	1.302	31809.47	-1.203	4852.44	0.789
217	218	218	Category L	-0.39599609	-0.16796875	-0.82788086	0.002197266	0.2097168	0.45727539	0	0.313	31/10/2017	31	10	2017	1:16:06	4566	0.9	1	16	6	4	0.052001953	3.4788574	-0.27368164	-0.15332031	-0.86938477	3.418457	0.12963867	0	0	0	0	0	0	0	0	0	0.92431641	0.075683594	0.17822266	-0.12207031	-0.014404297	0.041503906	1.11	32183.88	-1.015	4537.97	0.789
218	219	219	Category L	-0.38378906	-0.17993164	-0.83984375	-0.000244141	0.21142578	0.46020508	0	0.789	31/10/2017	31	10	2017	1:16:07	4567	0	1	16	7	4	0.052001953	3.4788574	-0.26855469	-0.15332031	-0.87084961	2.8537598	0.12207031	0	0	0	0	0	0	0	0	0	0.92431641	0.075683594	0.17260742	-0.11499023	-0.026367188	0.031005859	1.208	31986.74	-1.105	4617.15	0.789
219	220	220	Category L	-0.39599609	-0.16796875	-0.82788086	0.000732422	0.20947266	0.45825195	0	0.359	31/10/2017	31	10	2017	1:16:07	4567	0.1	1	16	7	4	0.052001953	3.4788574	-0.26293945	-0.15283203	-0.87255859	2.4453125	0.14086914	0	0	0	0	0	0	0	0	0	0.92407227	0.075927734	0.19262695	-0.1328125	-0.014892578	0.044677734	0.652	33353.47	-0.561	3430.41	0.789
220	221	221	Category L	-0.39599609	-0.17993164	-0.81591797	0.005859375	0.20996094	0.45727539	0	1.233	31/10/2017	31	10	2017	1:16:07	4567	0.2	1	16	7	4	0.052001953	3.4788574	-0.25708008	-0.15283203	-0.87402344	2.5605469	0.15283203	0	0	0	0	0	0	0	0	0	0.92382813	0.076171875	0.22363281	-0.13867188	-0.026855469	0.058105469	0.663	33318.47	-0.565	3358.24	0.789
221	222	222	Category L	-0.38378906	-0.17993164	-0.86376953	0.009033203	0.21313477	0.45922852	0	0.467	31/10/2017	31	10	2017	1:16:07	4567	0.3	1	16	7	4	0.052001953	3.4788574	-0.25097656	-0.15283203	-0.87524414	2.973877	0.13574219	0	0	0	0	0	0	0	0	0	0.9230957	0.076904297	0.17089844	-0.13256836	-0.026855469	0.011474609	0.684	33252.93	-0.596	3578.93	0.789
222	223	223	Category L	-0.35986328	-0.15576172	-0.83984375	0.006347656	0.22363281	0.45385742	0	0.817	31/10/2017	31	10	2017	1:16:07	4567	0.4	1	16	7	5	0.052001953	3.4788574	-0.24487305	-0.15307617	-0.87597656	3.1181641	0.12036133	0	0	0	0	0	0	0	0	0	0.92236328	0.077636719	0.15356445	-0.11474609	-0.002441406	0.036132813	0.661	33324.79	-0.574	3523.36	0.654
223	224	224	Category L	-0.38378906	-0.15576172	-0.82788086	0.008056641	0.22216797	0.45727539	0	0.441	31/10/2017	31	10	2017	1:16:07	4567	0.5	1	16	7	5	0.052001953	3.4788574	-0.23925781	-0.15332031	-0.87719727	3.1711426	0.15258789	0	0	0	0	0	0	0	0	0	0.92211914	0.077880859	0.19604492	-0.14428711	-0.002197266	0.049316406	0.67	33296.44	-0.58	3503.29	0.672
224	225	225	Category L	-0.39599609	-0.16796875	-0.83984375	0.0078125	0.21948242	0.4519043	0	0.654	31/10/2017	31	10	2017	1:16:07	4567	0.6	1	16	7	5	0.052001953	3.4788574	-0.234375	-0.15332031	-0.87866211	3.8093262	0.16650391	0	0	0	0	0	0	0	0	0	0.92211914	0.077880859	0.21484375	-0.16137695	-0.014404297	0.038818359	0.576	33609.32	-0.479	3082.31	0.654
225	226	226	Category L	-0.39599609	-0.16796875	-0.85180664	0.008544922	0.22192383	0.44995117	0	0.408	31/10/2017	31	10	2017	1:16:07	4567	0.7	1	16	7	5	0.052001953	3.4788574	-0.22900391	-0.15307617	-0.87915039	4.8269043	0.16967773	0	0	0	0	0	0	0	0	0	0.92138672	0.078613281	0.20922852	-0.16674805	-0.014648438	0.02734375	0.538	33747.65	-0.456	3184.3	0.672
226	227	227	Category L	-0.37182617	-0.16796875	-0.88793945	0.014404297	0.22460938	0.45605469	0	0.672	31/10/2017	31	10	2017	1:16:07	4567	0.8	1	16	7	5	0.052001953	3.4788574	-0.22314453	-0.15307617	-0.88012695	5.1833496	0.14941406	0	0	0	0	0	0	0	0	0	0.92089844	0.079101563	0.17089844	-0.1484375	-0.014648438	-0.007568359	0.564	33652.18	-0.481	3262.69	0.672
227	228	228	Category L	-0.37182617	-0.16796875	-0.88793945	0.010498047	0.22607422	0.44897461	0	0.236	31/10/2017	31	10	2017	1:16:07	4567	0.9	1	16	7	5	0.052001953	3.4788574	-0.21777344	-0.15332031	-0.88110352	5.1921387	0.15478516	0	0	0	0	0	0	0	0	0	0.9206543	0.079345703	0.17504883	-0.15380859	-0.014404297	-0.006591797	0.618	33464.77	-0.507	3028.36	0.741
228	229	229	Category L	-0.39599609	-0.16796875	-0.86376953	0.018310547	0.21704102	0.45288086	0	0.976	31/10/2017	31	10	2017	1:16:08	4568	0	1	16	8	5	0.052001953	3.4788574	-0.21166992	-0.15380859	-0.88208008	4.0895996	0.18554688	0	0	0	0	0	0	0	0	0	0.92016602	0.079833984	0.21655273	-0.18408203	-0.013916016	0.018310547	0.632	33418.35	-0.514	2983.04	0.741
229	230	230	Category L	-0.37182617	-0.19189453	-0.83984375	0.013427734	0.22119141	0.44995117	0	0.763	31/10/2017	31	10	2017	1:16:08	4568	0.1	1	16	8	5	0.052001953	3.4788574	-0.20605469	-0.15405273	-0.88330078	1.3964844	0.17529297	0	0	0	0	0	0	0	0	0	0.92016602	0.079833984	0.24682617	-0.16552734	-0.037597656	0.043457031	0.676	33277.7	-0.564	3202.04	0.763
230	231	231	Category L	-0.35986328	-0.17993164	-0.85180664	0.020019531	0.22119141	0.4519043	0	0.741	31/10/2017	31	10	2017	1:16:08	4568	0.2	1	16	8	5	0.052001953	3.4788574	-0.20068359	-0.15380859	-0.88427734	4.1213379	0.16430664	0	0	0	0	0	0	0	0	0	0.91967773	0.080322266	0.2175293	-0.15893555	-0.025878906	0.032470703	0.707	33183	-0.611	3523.68	0.857
231	232	232	Category L	-0.38378906	-0.17993164	-0.83984375	0.012695313	0.22436523	0.45507813	0	0.672	31/10/2017	31	10	2017	1:16:08	4568	0.3	1	16	8	5	0.052001953	3.4788574	-0.19506836	-0.15380859	-0.88598633	12.540283	0.19580078	0	0	0	0	0	0	0	0	0	0.92016602	0.079833984	0.26074219	-0.18847656	-0.025878906	0.046142578	0.84	32811.3	-0.736	3778.37	0.857
232	233	233	Category L	-0.40795898	-0.17993164	-0.87597656	0.012207031	0.22900391	0.44995117	0	0.857	31/10/2017	31	10	2017	1:16:08	4568	0.4	1	16	8	6	0.052001953	3.4788574	-0.18969727	-0.15380859	-0.88769531	19.628662	0.21972656	0	0	0	0	0	0	0	0	0	0.9206543	0.079345703	0.25561523	-0.21801758	-0.025878906	0.01171875	0.689	33237.57	-0.597	3530.6	0.763
233	234	234	Category L	-0.40795898	-0.20385742	-0.91186523	0.014648438	0.22973633	0.45092773	0	1.032	31/10/2017	31	10	2017	1:16:08	4568	0.5	1	16	8	6	0.052001953	3.4788574	-0.18457031	-0.15405273	-0.88867188	26.810791	0.22973633	0	0	0	0	0	0	0	0	0	0.9206543	0.079345703	0.29614258	-0.22314453	-0.049560547	-0.022949219	0.585	33577.64	-0.497	3254.22	0.741
234	235	235	Category K	-0.25195313	0.023925781	-1.0319824	0.057128906	-0.15161133	0.48168945	0	0.071	31/10/2017	31	10	2017	4:53:46	17626	0.099	4	53	46	43	0.051513672	3.4820801	-0.17944336	-0.15429688	-0.88989258	40.122314	0.23901367	0	0	0	0	0	0	0	0	0	0.92089844	0.079101563	0.39257813	-0.072265625	0.17822266	-0.1418457	0.471	34012.12	-0.385	2852.47	0.672
235	236	236	Category K	-0.17993164	-0.083984375	-0.97192383	0.060058594	-0.12890625	0.47314453	0	0.139	31/10/2017	31	10	2017	4:53:46	17626	0.199	4	53	46	43	0.051513672	3.4820801	-0.17407227	-0.15478516	-0.89135742	57.237061	0.10717773	0	0	0	0	0	0	0	0	0	0.92138672	0.078613281	0.15673828	-0.005615234	0.070800781	-0.080322266	0.38	34425.15	-0.286	2312.01	0.139
236	237	237	Category K	-0.083984375	0.011962891	-0.94799805	0.051025391	-0.13623047	0.47851563	0	0.06	31/10/2017	31	10	2017	4:53:46	17626	0.3	4	53	46	43	0.051513672	3.4820801	-0.16870117	-0.1550293	-0.89257813	76.145996	0.1953125	0	0	0	0	0	0	0	0	0	0.92163086	0.078369141	0.30712891	0.084716797	0.16699219	-0.055175781	0.249	35190.7	-0.154	1531.15	0.139
237	238	238	Category K	0	-0.083984375	-0.76782227	0.051513672	-0.1315918	0.48144531	0	0.126	31/10/2017	31	10	2017	4:53:46	17626	0.4	4	53	46	43	0.051513672	3.4820801	-0.16357422	-0.15551758	-0.89355469	95.368652	0.21850586	0	0	0	0	0	0	0	0	0	0.92163086	0.078369141	0.36132813	0.16357422	0.071533203	0.12573242	0.101	36632.67	-0.01	151.21	0.139
238	239	239	Category K	0.023925781	-0.095947266	-0.87597656	0.037109375	-0.12670898	0.48779297	0	0.066	31/10/2017	31	10	2017	4:53:46	17626	0.5	4	53	46	43	0.051269531	3.5175293	-0.15869141	-0.15600586	-0.89428711	112.04932	0.19311523	0	0	0	0	0	0	0	0	0	0.92163086	0.078369141	0.26123047	0.18261719	0.060058594	0.018310547	0.124	36326.21	-0.026	350.5	0.139
239	240	240	Category K	0.10791016	-0.047851563	-0.94799805	0.036132813	-0.11743164	0.48657227	0	0.149	31/10/2017	31	10	2017	4:53:46	17626	0.6	4	53	46	43	0.051269531	3.5175293	-0.15307617	-0.15673828	-0.89477539	120.7937	0.2878418	0	0	0	0	0	0	0	0	0	0.92138672	0.078613281	0.4230957	0.26098633	0.10888672	-0.052978516	0.123	36338.53	-0.031	429.64	0.135
240	241	241	Category K	0.13183594	-0.14379883	-0.89990234	0.039306641	-0.1171875	0.48754883	0	0.205	31/10/2017	31	10	2017	4:53:46	17626	0.7	4	53	46	43	0.051269531	3.5175293	-0.14794922	-0.15673828	-0.89550781	122.86914	0.2800293	0	0	0	0	0	0	0	0	0	0.92089844	0.079101563	0.29711914	0.27978516	0.012939453	-0.004150391	0.133	36218.78	-0.025	315.1	0.135
241	242	242	Category K	0.11987305	-0.13183594	-0.93579102	0.046630859	-0.11743164	0.484375	0	0.135	31/10/2017	31	10	2017	4:53:46	17626	0.8	4	53	46	43	0.051269531	3.5175293	-0.14282227	-0.15673828	-0.89599609	118.99585	0.2668457	0	0	0	0	0	0	0	0	0	0.92089844	0.079101563	0.32739258	0.26269531	0.024902344	-0.039550781	0.128	36277.71	-0.019	242.49	0.135
242	243	243	Category K	0.095947266	-0.15576172	-0.93579102	0.045410156	-0.109375	0.48852539	0	0.118	31/10/2017	31	10	2017	4:53:46	17626	0.9	4	53	46	44	0.051269531	3.5175293	-0.13769531	-0.15673828	-0.8972168	116.37524	0.23681641	0	0	0	0	0	0	0	0	0	0.92114258	0.078857422	0.2734375	0.23364258	0.000976563	-0.038330078	0.137	36172.91	-0.03	374.76	0.135
243	244	244	Category K	0.13183594	-0.17993164	-0.95996094	0.045898438	-0.11181641	0.48608398	0	0.095	31/10/2017	31	10	2017	4:53:47	17627	0	4	53	47	44	0.051269531	3.5175293	-0.13256836	-0.15698242	-0.8984375	113.50171	0.2722168	0	0	0	0	0	0	0	0	0	0.92163086	0.078369141	0.34863281	0.2644043	-0.022705078	-0.061279297	0.129	36265.77	-0.008	97.66	0.123
244	245	245	Category K	0.071777344	-0.14379883	-0.91186523	0.048583984	-0.10693359	0.48925781	0	0.123	31/10/2017	31	10	2017	4:53:47	17627	0.1	4	53	47	44	0.051269531	3.5175293	-0.12744141	-0.15673828	-0.89941406	104.05444	0.20019531	0	0	0	0	0	0	0	0	0	0.921875	0.078125	0.22485352	0.19921875	0.012939453	-0.012207031	0.106	36561.56	0.025	-319.43	0.123
245	246	246	Category K	0.083984375	-0.15576172	-0.92382813	0.047607422	-0.11108398	0.48925781	0	0.101	31/10/2017	31	10	2017	4:53:47	17627	0.2	4	53	47	44	0.051269531	3.5175293	-0.12207031	-0.15722656	-0.90014648	89.552979	0.20751953	0	0	0	0	0	0	0	0	0	0.921875	0.078125	0.23144531	0.20605469	0.001464844	-0.0234375	0.105	36575.56	0.022	-285.84	0.118
246	247	247	Category K	0.059814453	-0.15576172	-0.91186523	0.057861328	-0.10473633	0.48217773	0	0.068	31/10/2017	31	10	2017	4:53:47	17627	0.3	4	53	47	44	0.051269531	3.5175293	-0.11743164	-0.1574707	-0.90136719	70.835693	0.17749023	0	0	0	0	0	0	0	0	0	0.92260742	0.077392578	0.18945313	0.17724609	0.001708984	-0.010253906	0.1	36647.23	0.008	-113.35	0.123
247	248	248	Category K	0.059814453	-0.15576172	-0.93579102	0.049316406	-0.10791016	0.48608398	0	0.13	31/10/2017	31	10	2017	4:53:47	17627	0.4	4	53	47	44	0.051269531	3.5175293	-0.11230469	-0.15820313	-0.90283203	49.067139	0.17529297	0	0	0	0	0	0	0	0	0	0.92358398	0.076416016	0.20751953	0.17211914	0.002441406	-0.032714844	0.117	36414.23	-0.003	39.03	0.123
248	249	249	Category K	0.083984375	-0.13183594	-0.87597656	0.058837891	-0.11132813	0.48730469	0	0.088	31/10/2017	31	10	2017	4:53:47	17627	0.5	4	53	47	44	0.051269531	3.5175293	-0.10717773	-0.15869141	-0.90405273	26.153076	0.19506836	0	0	0	0	0	0	0	0	0	0.92407227	0.075927734	0.24609375	0.19116211	0.026855469	0.028076172	0.117	36414.23	0.021	-252.62	0.123
249	250	250	Category K	0.071777344	-0.15576172	-0.92382813	0.051269531	-0.10253906	0.49023438	0	0.193	31/10/2017	31	10	2017	4:53:47	17627	0.6	4	53	47	44	0.051269531	3.5175293	-0.10253906	-0.15869141	-0.90527344	10.230225	0.17529297	0	0	0	0	0	0	0	0	0	0.92456055	0.075439453	0.19580078	0.17431641	0.002929688	-0.018310547	0.117	36414.23	0.001	-12.84	0.123
250	251	251	Category K	0.059814453	-0.17993164	-0.91186523	0.05859375	-0.10229492	0.48120117	0	0.123	31/10/2017	31	10	2017	4:53:47	17627	0.7	4	53	47	44	0.051269531	3.5175293	-0.097900391	-0.15844727	-0.90576172	0.61767578	0.15917969	0	0	0	0	0	0	0	0	0	0.92480469	0.075195313	0.18505859	0.15771484	-0.021240234	-0.005859375	0.111	36493.13	-0.013	183.58	0.123
251	252	252	Category K	0.059814453	-0.14379883	-0.92382813	0.054931641	-0.10424805	0.48828125	0	0.1	31/10/2017	31	10	2017	4:53:47	17627	0.8	4	53	47	44	0.051269531	3.5175293	-0.093261719	-0.15869141	-0.90673828	1.9885254	0.15478516	0	0	0	0	0	0	0	0	0	0.92529297	0.074707031	0.18505859	0.15307617	0.014892578	-0.016845703	0.106	36561.56	-0.01	145.12	0.1
252	253	253	Category K	0.035888672	-0.13183594	-0.89990234	0.058349609	-0.10009766	0.49023438	0	0.036	31/10/2017	31	10	2017	4:53:47	17627	0.9	4	53	47	45	0.051269531	3.5175293	-0.087890625	-0.15820313	-0.90722656	4.046875	0.12695313	0	0	0	0	0	0	0	0	0	0.92529297	0.074707031	0.15795898	0.1237793	0.026367188	0.007324219	0.098	36676.71	0.005	-72.82	0.123
253	254	254	Category K	0.035888672	-0.15576172	-0.92382813	0.053710938	-0.10253906	0.48901367	0	0.097	31/10/2017	31	10	2017	4:53:48	17628	0	4	53	48	45	0.051269531	3.5175293	-0.082763672	-0.15869141	-0.90795898	5.1066895	0.11962891	0	0	0	0	0	0	0	0	0	0.92529297	0.074707031	0.13745117	0.11865234	0.002929688	-0.015625	0.105	36575.56	-0.011	161.6	0.1
254	255	255	Category K	0.035888672	-0.19189453	-0.92382813	0.056152344	-0.099853516	0.48583984	0	0.043	31/10/2017	31	10	2017	4:53:48	17628	0.1	4	53	48	45	0.051269531	3.5175293	-0.077392578	-0.15893555	-0.90893555	4.1750488	0.11889648	0	0	0	0	0	0	0	0	0	0.92602539	0.073974609	0.16088867	0.11328125	-0.032714844	-0.014648438	0.096	36706.68	-0.011	174.51	0.097
255	256	256	Category K	0.023925781	-0.20385742	-0.91186523	0.058349609	-0.091796875	0.48193359	0	0.231	31/10/2017	31	10	2017	4:53:48	17628	0.2	4	53	48	45	0.051269531	3.5175293	-0.072265625	-0.15917969	-0.91015625	3.0800781	0.10595703	0	0	0	0	0	0	0	0	0	0.92675781	0.073242188	0.14233398	0.096191406	-0.044433594	-0.001464844	0.096	36706.68	-0.011	174.51	0.097
256	257	257	Category K	0.071777344	-0.17993164	-0.94799805	0.05859375	-0.098388672	0.48583984	0	0.074	31/10/2017	31	10	2017	4:53:48	17628	0.3	4	53	48	45	0.051269531	3.5175293	-0.067626953	-0.15942383	-0.91088867	2.5556641	0.14575195	0	0	0	0	0	0	0	0	0	0.92724609	0.072753906	0.19677734	0.1394043	-0.020263672	-0.036865234	0.099	36661.91	-0.006	90.69	0.097
257	258	258	Category K	0.035888672	-0.16796875	-0.92382813	0.064208984	-0.097412109	0.4855957	0	0.097	31/10/2017	31	10	2017	4:53:48	17628	0.4	4	53	48	45	0.051269531	3.5175293	-0.062744141	-0.15966797	-0.91162109	1.6496582	0.099609375	0	0	0	0	0	0	0	0	0	0.92773438	0.072265625	0.11889648	0.098632813	-0.008056641	-0.011962891	0.095	36721.85	-0.015	244.78	0.091
258	259	259	Category K	0.071777344	-0.14379883	-0.93579102	0.066650391	-0.098876953	0.48388672	0	0.053	31/10/2017	31	10	2017	4:53:48	17628	0.5	4	53	48	45	0.051269531	3.5175293	-0.057861328	-0.15966797	-0.91259766	0.3762207	0.1328125	0	0	0	0	0	0	0	0	0	0.9284668	0.071533203	0.16870117	0.12963867	0.015869141	-0.022949219	0.103	36603.89	-0.024	380.35	0.097
259	260	260	Category K	0.071777344	-0.17993164	-0.94799805	0.064941406	-0.10253906	0.48291016	0	0.073	31/10/2017	31	10	2017	4:53:48	17628	0.6	4	53	48	45	0.051269531	3.5175293	-0.052734375	-0.15966797	-0.91381836	0.7097168	0.13061523	0	0	0	0	0	0	0	0	0	0.92895508	0.071044922	0.17871094	0.12451172	-0.020019531	-0.033935547	0.091	36783.88	-0.012	200.36	0.097
260	261	261	Category K	0.059814453	-0.17993164	-0.93579102	0.061279297	-0.098876953	0.48901367	0	0.091	31/10/2017	31	10	2017	4:53:48	17628	0.7	4	53	48	45	0.051269531	3.5175293	-0.047607422	-0.15991211	-0.91479492	1.1804199	0.11132813	0	0	0	0	0	0	0	0	0	0.92993164	0.070068359	0.14819336	0.10742188	-0.019775391	-0.020751953	0.098	36676.71	-0.03	514.16	0.097
261	262	262	Category K	0.047851563	-0.16796875	-0.89990234	0.064208984	-0.098632813	0.48706055	0	0.163	31/10/2017	31	10	2017	4:53:48	17628	0.8	4	53	48	45	0.051269531	3.5175293	-0.042724609	-0.15991211	-0.91625977	1.026123	0.092529297	0	0	0	0	0	0	0	0	0	0.93115234	0.068847656	0.11523438	0.090576172	-0.0078125	0.016357422	0.088	36831.86	-0.001	16.29	0.091
262	263	263	Category K	0.047851563	-0.17993164	-0.93579102	0.065185547	-0.099609375	0.48706055	0	0.112	31/10/2017	31	10	2017	4:53:48	17628	0.9	4	53	48	45	0.051269531	3.5175293	-0.037841797	-0.15966797	-0.91723633	1.0158691	0.08984375	0	0	0	0	0	0	0	0	0	0.93188477	0.068115234	0.12426758	0.085693359	-0.020019531	-0.018310547	0.087	36848.15	0.006	-95.55	0.091
263	264	264	Category K	0.011962891	-0.16796875	-0.94799805	0.06640625	-0.092529297	0.48291016	0	0.037	31/10/2017	31	10	2017	4:53:49	17629	0	4	53	49	46	0.051269531	3.5175293	-0.033203125	-0.15991211	-0.91845703	1.2741699	0.054443359	0	0	0	0	0	0	0	0	0	0.93286133	0.067138672	0.082519531	0.045166016	-0.0078125	-0.029296875	0.09	36799.73	0.013	-195.84	0.112
264	265	265	Category K	0.011962891	-0.16796875	-0.91186523	0.068603516	-0.095458984	0.48461914	0	0.051	31/10/2017	31	10	2017	4:53:49	17629	0.1	4	53	49	46	0.051269531	3.5175293	-0.028320313	-0.15991211	-0.91943359	1.1154785	0.041992188	0	0	0	0	0	0	0	0	0	0.93383789	0.066162109	0.056152344	0.040283203	-0.0078125	0.007568359	0.097	36691.63	0	0	0.112
265	266	266	Category K	0.023925781	-0.16796875	-0.94799805	0.066894531	-0.094726563	0.48583984	0	0.086	31/10/2017	31	10	2017	4:53:49	17629	0.2	4	53	49	46	0.051269531	3.5175293	-0.023681641	-0.15991211	-0.92016602	0.96337891	0.055664063	0	0	0	0	0	0	0	0	0	0.93432617	0.065673828	0.083251953	0.047607422	-0.0078125	-0.027587891	0.082	36931.95	0.019	-299.28	0.112
266	267	267	Category K	0.023925781	-0.16796875	-0.93579102	0.067138672	-0.093017578	0.48486328	0	0.138	31/10/2017	31	10	2017	4:53:49	17629	0.3	4	53	49	46	0.051269531	3.5175293	-0.018554688	-0.15991211	-0.92114258	0.67602539	0.045654297	0	0	0	0	0	0	0	0	0	0.93505859	0.064941406	0.065185547	0.042480469	-0.0078125	-0.014404297	0.083	36914.87	0.014	-223.24	0.119
267	268	268	Category K	0.035888672	-0.17993164	-0.93579102	0.069580078	-0.090576172	0.4855957	0	0.069	31/10/2017	31	10	2017	4:53:49	17629	0.4	4	53	49	46	0.051269531	3.5175293	-0.013671875	-0.15942383	-0.921875	0.031738281	0.055419922	0	0	0	0	0	0	0	0	0	0.93554688	0.064453125	0.083740234	0.049560547	-0.020263672	-0.013671875	0.111	36493.13	-0.028	421.74	0.119
268	269	269	Category K	0.023925781	-0.17993164	-0.94799805	0.075927734	-0.091064453	0.48364258	0	0.119	31/10/2017	31	10	2017	4:53:49	17629	0.5	4	53	49	46	0.051269531	3.5175293	-0.009033203	-0.15966797	-0.92260742	0.20239258	0.046142578	0	0	0	0	0	0	0	0	0	0.9362793	0.063720703	0.078369141	0.032958984	-0.020019531	-0.025146484	0.118	36401.39	-0.031	446.76	0.119
269	270	270	Category K	0.011962891	-0.15576172	-0.93579102	0.077392578	-0.092773438	0.48071289	0	0.205	31/10/2017	31	10	2017	4:53:49	17629	0.6	4	53	49	46	0.051269531	3.5175293	-0.00390625	-0.15966797	-0.92333984	0.86376953	0.020263672	0	0	0	0	0	0	0	0	0	0.93725586	0.062744141	0.031982422	0.015869141	0.00390625	-0.012207031	0.112	36479.74	-0.026	384.85	0.119
270	271	271	Category K	0.023925781	-0.15576172	-0.95996094	0.079833984	-0.093261719	0.48168945	0	0.096	31/10/2017	31	10	2017	4:53:49	17629	0.7	4	53	49	46	0.051269531	3.5175293	0.000488281	-0.15942383	-0.92431641	1.4294434	0.042480469	0	0	0	0	0	0	0	0	0	0.93798828	0.062011719	0.062255859	0.023193359	0.003662109	-0.035400391	0.096	36706.68	-0.017	277.56	0.119
271	272	272	Category K	0	-0.17993164	-0.94799805	0.081542969	-0.094238281	0.47558594	0	0.045	31/10/2017	31	10	2017	4:53:49	17629	0.8	4	53	49	46	0.051269531	3.5175293	0.005126953	-0.15942383	-0.92529297	1.092041	0.030761719	0	0	0	0	0	0	0	0	0	0.93896484	0.061035156	0.048095703	-0.005126953	-0.020263672	-0.022460938	0.104	36589.67	-0.028	448.48	0.119
272	273	273	Category K	0.011962891	-0.17993164	-0.93579102	0.076171875	-0.089599609	0.47949219	0	0.045	31/10/2017	31	10	2017	4:53:49	17629	0.9	4	53	49	46	0.051269531	3.5175293	0.009521484	-0.15942383	-0.92651367	0.22412109	0.022460938	0	0	0	0	0	0	0	0	0	0.94018555	0.059814453	0.031738281	0.002197266	-0.020263672	-0.009033203	0.092	36768.17	-0.001	15.71	0.119
273	274	274	Category K	0.011962891	-0.14379883	-0.94799805	0.078857422	-0.093261719	0.48046875	0	0.119	31/10/2017	31	10	2017	4:53:50	17630	0	4	53	50	47	0.051269531	3.5175293	0.014404297	-0.15942383	-0.92700195	0.74291992	0.026123047	0	0	0	0	0	0	0	0	0	0.94067383	0.059326172	0.0390625	-0.002441406	0.015625	-0.020751953	0.088	36831.86	-0.003	49.33	0.096
274	275	275	Category K	0.011962891	-0.17993164	-0.94799805	0.075927734	-0.092041016	0.48364258	0	0.046	31/10/2017	31	10	2017	4:53:50	17630	0.1	4	53	50	47	0.051269531	3.5175293	0.019287109	-0.15893555	-0.92724609	0.86938477	0.030273438	0	0	0	0	0	0	0	0	0	0.94091797	0.059082031	0.048828125	-0.007324219	-0.020751953	-0.020507813	0.086	36864.59	-0.001	16.6	0.092
275	276	276	Category K	0.011962891	-0.17993164	-0.92382813	0.079833984	-0.089599609	0.48754883	0	0.182	31/10/2017	31	10	2017	4:53:50	17630	0.2	4	53	50	47	0.051269531	3.5175293	0.022216797	-0.16113281	-0.92578125	0.69775391	0.021484375	0	0	0	0	0	0	0	0	0	0.93994141	0.060058594	0.03125	-0.010253906	-0.018554688	0.001953125	0.094	36737.16	-0.012	194.79	0.092
276	277	277	Category K	0	-0.17993164	-0.91186523	0.083007813	-0.090087891	0.48657227	0	0.08	31/10/2017	31	10	2017	4:53:50	17630	0.3	4	53	50	47	0.051513672	3.5126953	0.024658203	-0.16186523	-0.92529297	0.93847656	0.033447266	0	0	0	0	0	0	0	0	0	0.93969727	0.060302734	0.056152344	-0.024658203	-0.017822266	0.013427734	0.095	36721.85	0.014	-201.65	0.095
277	278	278	Category K	0	-0.17993164	-0.91186523	0.080810547	-0.086181641	0.48144531	0	0.092	31/10/2017	31	10	2017	4:53:50	17630	0.4	4	53	50	47	0.051513672	3.5126953	0.025878906	-0.1640625	-0.92529297	0.90698242	0.033203125	0	0	0	0	0	0	0	0	0	0.94018555	0.059814453	0.055175781	-0.025878906	-0.015625	0.013427734	0.091	36783.88	0.049	-644.66	0.092
278	279	279	Category K	0.023925781	-0.17993164	-0.92382813	0.078369141	-0.092529297	0.47924805	0	0.054	31/10/2017	31	10	2017	4:53:50	17630	0.5	4	53	50	47	0.051513672	3.5126953	0.025634766	-0.1652832	-0.92749023	0.19067383	0.015136719	0	0	0	0	0	0	0	0	0	0.94238281	0.057617188	0.020019531	-0.001708984	-0.014404297	0.003662109	0.098	36676.71	0.038	-492.44	0.095
279	280	280	Category K	0.011962891	-0.14379883	-0.91186523	0.079833984	-0.092285156	0.47949219	0	0.095	31/10/2017	31	10	2017	4:53:50	17630	0.6	4	53	50	47	0.051513672	3.5126953	0.025390625	-0.16577148	-0.92797852	0.054443359	0.030517578	0	0	0	0	0	0	0	0	0	0.94311523	0.056884766	0.051757813	-0.013427734	0.021972656	0.016113281	0.092	36768.17	0.065	-809.54	0.095
280	281	281	Category K	0	-0.16796875	-0.91186523	0.079833984	-0.090332031	0.48242188	0	0.088	31/10/2017	31	10	2017	4:53:50	17630	0.7	4	53	50	47	0.051513672	3.5126953	0.0234375	-0.16699219	-0.92773438	0.39013672	0.028564453	0	0	0	0	0	0	0	0	0	0.94311523	0.056884766	0.040283203	-0.0234375	-0.000732422	0.015869141	0.108	36533.88	0.041	-492.35	0.096
281	282	282	Category K	0.011962891	-0.16796875	-0.92382813	0.083740234	-0.092285156	0.48168945	0	0.147	31/10/2017	31	10	2017	4:53:50	17630	0.8	4	53	50	47	0.051513672	3.5126953	0.021972656	-0.16699219	-0.92797852	0.76391602	0.010742188	0	0	0	0	0	0	0	0	0	0.94335938	0.056640625	0.015136719	-0.010009766	-0.000732422	0.004150391	0.109	36520.2	0.05	-581.76	0.096
282	283	283	Category K	0.011962891	-0.17993164	-0.91186523	0.080810547	-0.091064453	0.47753906	0	0.175	31/10/2017	31	10	2017	4:53:50	17630	0.9	4	53	50	48	0.051513672	3.5126953	0.020263672	-0.16772461	-0.92773438	1.0612793	0.021728516	0	0	0	0	0	0	0	0	0	0.94311523	0.056884766	0.036621094	-0.008300781	-0.011962891	0.015869141	0.107	36547.67	0.045	-537.64	0.147
283	284	284	Category K	0.011962891	-0.16796875	-0.92382813	0.087646484	-0.093017578	0.47753906	0	0.096	31/10/2017	31	10	2017	4:53:51	17631	0	4	53	51	48	0.051513672	3.5126953	0.019287109	-0.16796875	-0.92773438	0.9140625	0.008300781	0	0	0	0	0	0	0	0	0	0.94287109	0.057128906	0.011230469	-0.007324219	0	0.00390625	0.121	36363.43	0.002	-24.9	0.151
284	285	285	Category K	0.023925781	-0.16796875	-0.91186523	0.083984375	-0.089355469	0.47949219	0	0.042	31/10/2017	31	10	2017	4:53:51	17631	0.1	4	53	51	48	0.051513672	3.5126953	0.017578125	-0.16772461	-0.92700195	1.0939941	0.016357422	0	0	0	0	0	0	0	0	0	0.94238281	0.057617188	0.021484375	0.006103516	0	0.015136719	0.131	36242.13	-0.012	146.52	0.151
285	286	286	Category K	0	-0.19189453	-0.97192383	0.083740234	-0.094970703	0.48266602	0	0.18	31/10/2017	31	10	2017	4:53:51	17631	0.2	4	53	51	48	0.051513672	3.5126953	0.016601563	-0.16796875	-0.92749023	1.4047852	0.052734375	0	0	0	0	0	0	0	0	0	0.94287109	0.057128906	0.084472656	-0.016601563	-0.023681641	-0.044189453	0.127	36289.72	-0.035	478.45	0.151
286	287	287	Category K	0.011962891	-0.19189453	-0.94799805	0.085205078	-0.092285156	0.48071289	0	0.151	31/10/2017	31	10	2017	4:53:51	17631	0.3	4	53	51	48	0.051513672	3.5126953	0.015380859	-0.16821289	-0.92773438	1.1516113	0.031005859	0	0	0	0	0	0	0	0	0	0.94287109	0.057128906	0.047119141	-0.003417969	-0.0234375	-0.020019531	0.108	36533.88	-0.015	218.72	0.13
287	288	288	Category K	0	-0.17993164	-0.93579102	0.087646484	-0.095458984	0.47924805	0	0.122	31/10/2017	31	10	2017	4:53:51	17631	0.4	4	53	51	48	0.051513672	3.5126953	0.014648438	-0.16821289	-0.92773438	0.92749023	0.020263672	0	0	0	0	0	0	0	0	0	0.94311523	0.056884766	0.033935547	-0.014648438	-0.011474609	-0.0078125	0.114	36453.26	-0.035	530.98	0.151
288	289	289	Category K	0	-0.16796875	-0.93579102	0.086181641	-0.08984375	0.48144531	0	0.061	31/10/2017	31	10	2017	4:53:51	17631	0.5	4	53	51	48	0.051513672	3.5126953	0.013671875	-0.16821289	-0.92773438	0.54418945	0.015869141	0	0	0	0	0	0	0	0	0	0.94287109	0.057128906	0.022216797	-0.013671875	0.000244141	-0.0078125	0.138	36161.61	-0.064	913.46	0.151
289	290	290	Category K	-0.011962891	-0.15576172	-0.92382813	0.087890625	-0.089355469	0.48364258	0	0.13	31/10/2017	31	10	2017	4:53:51	17631	0.6	4	53	51	48	0.051513672	3.5126953	0.012695313	-0.16821289	-0.9284668	0.80102539	0.028076172	0	0	0	0	0	0	0	0	0	0.94360352	0.056396484	0.041748047	-0.024658203	0.012451172	0.004638672	0.118	36401.39	-0.034	496.56	0.13
290	291	291	Category K	-0.011962891	-0.16796875	-0.92382813	0.086914063	-0.092285156	0.48046875	0	0.187	31/10/2017	31	10	2017	4:53:51	17631	0.7	4	53	51	48	0.051513672	3.5126953	0.011474609	-0.16845703	-0.9284668	1.2321777	0.023925781	0	0	0	0	0	0	0	0	0	0.94384766	0.056152344	0.028808594	-0.0234375	0.000488281	0.004638672	0.098	36676.71	-0.022	361.44	0.122
291	292	292	Category K	0.023925781	-0.14379883	-0.92382813	0.091064453	-0.090576172	0.47924805	0	0.062	31/10/2017	31	10	2017	4:53:51	17631	0.8	4	53	51	48	0.051513672	3.5126953	0.010742188	-0.16821289	-0.92919922	1.2348633	0.028076172	0	0	0	0	0	0	0	0	0	0.94433594	0.055664063	0.04296875	0.012939453	0.024414063	0.005371094	0.096	36706.68	-0.01	157.91	0.109
292	293	293	Category K	0.011962891	-0.17993164	-0.89990234	0.091064453	-0.087402344	0.47924805	0	0.027	31/10/2017	31	10	2017	4:53:51	17631	0.9	4	53	51	49	0.051513672	3.5126953	0.010009766	-0.16870117	-0.92919922	1.2446289	0.03125	0	0	0	0	0	0	0	0	0	0.94433594	0.055664063	0.042236328	0.001708984	-0.010986328	0.029296875	0.103	36603.89	-0.003	43.34	0.109
293	294	294	Category K	0.011962891	-0.16796875	-0.93579102	0.092773438	-0.089111328	0.48242188	0	0.109	31/10/2017	31	10	2017	4:53:52	17632	0	4	53	52	49	0.051513672	3.5126953	0.009521484	-0.16918945	-0.9296875	1.5895996	0.006591797	0	0	0	0	0	0	0	0	0	0.94482422	0.055175781	0.009521484	0.002197266	0.001220703	-0.005859375	0.094	36737.16	0.015	-216.96	0.109
294	295	295	Category K	0	-0.17993164	-0.93579102	0.092773438	-0.089111328	0.48046875	0	0.108	31/10/2017	31	10	2017	4:53:52	17632	0.1	4	53	52	49	0.051513672	3.5126953	0.009033203	-0.16943359	-0.92944336	2.0900879	0.015136719	0	0	0	0	0	0	0	0	0	0.94482422	0.055175781	0.025634766	-0.009033203	-0.010253906	-0.006103516	0.085	36881.19	0.026	-388.06	0.108
295	296	296	Category K	0	-0.17993164	-0.92382813	0.094238281	-0.087402344	0.48144531	0	0.073	31/10/2017	31	10	2017	4:53:52	17632	0.2	4	53	52	49	0.051513672	3.5126953	0.008300781	-0.16918945	-0.92919922	1.8154297	0.014648438	0	0	0	0	0	0	0	0	0	0.94458008	0.055419922	0.024414063	-0.008300781	-0.010498047	0.005371094	0.085	36881.19	0.015	-233.96	0.108
296	297	297	Category K	0	-0.17993164	-0.93579102	0.095703125	-0.091308594	0.47631836	0	0.131	31/10/2017	31	10	2017	4:53:52	17632	0.3	4	53	52	49	0.051513672	3.5126953	0.0078125	-0.16870117	-0.9296875	1.7565918	0.014892578	0	0	0	0	0	0	0	0	0	0.94482422	0.055175781	0.024902344	-0.0078125	-0.010986328	-0.005859375	0.093	36752.6	0.031	-426.39	0.108
297	298	298	Category K	-0.011962891	-0.16796875	-0.91186523	0.093994141	-0.090820313	0.47827148	0	0.064	31/10/2017	31	10	2017	4:53:52	17632	0.4	4	53	52	49	0.051513672	3.5126953	0.006591797	-0.16870117	-0.9296875	2.1054688	0.025878906	0	0	0	0	0	0	0	0	0	0.94506836	0.054931641	0.037353516	-0.018554688	0.000732422	0.017822266	0.08	36966.63	0.05	-712.71	0.103
298	299	299	Category K	0.035888672	-0.17993164	-0.92382813	0.099609375	-0.091796875	0.47729492	0	0.076	31/10/2017	31	10	2017	4:53:52	17632	0.5	4	53	52	49	0.051513672	3.5126953	0.006103516	-0.16894531	-0.92993164	2.3164063	0.032226563	0	0	0	0	0	0	0	0	0	0.94506836	0.054931641	0.046875	0.029541016	-0.010742188	0.006103516	0.079	36984.24	0.04	-595.59	0.076
299	300	300	Category K	0.011962891	-0.17993164	-0.92382813	0.093505859	-0.09375	0.48046875	0	0.03	31/10/2017	31	10	2017	4:53:52	17632	0.6	4	53	52	49	0.051513672	3.5126953	0.004882813	-0.16918945	-0.92993164	2.064209	0.014160156	0	0	0	0	0	0	0	0	0	0.9453125	0.0546875	0.023681641	0.006835938	-0.010498047	0.006103516	0.079	36984.24	0.041	-608.24	0.076
300	301	301	Category K	-0.011962891	-0.17993164	-0.92382813	0.092773438	-0.089111328	0.48242188	0	0.103	31/10/2017	31	10	2017	4:53:52	17632	0.7	4	53	52	49	0.051513672	3.5126953	0.00390625	-0.16918945	-0.93041992	1.6540527	0.020263672	0	0	0	0	0	0	0	0	0	0.94555664	0.054443359	0.033203125	-0.015869141	-0.010498047	0.006591797	0.068	37190.87	0.053	-827.44	0.076
301	302	302	Category K	0.011962891	-0.16796875	-0.94799805	0.093505859	-0.092041016	0.4753418	0	0.07	31/10/2017	31	10	2017	4:53:52	17632	0.8	4	53	52	49	0.051513672	3.5126953	0.002929688	-0.16894531	-0.93041992	1.5161133	0.01953125	0	0	0	0	0	0	0	0	0	0.94555664	0.054443359	0.02734375	0.008789063	0.000976563	-0.017333984	0.087	36848.15	0.052	-697.77	0.103
302	303	303	Category K	0.011962891	-0.16796875	-0.93579102	0.095947266	-0.088134766	0.4753418	0	0.065	31/10/2017	31	10	2017	4:53:52	17632	0.9	4	53	52	50	0.051513672	3.5126953	0.002197266	-0.16894531	-0.93066406	0.71459961	0.010742188	0	0	0	0	0	0	0	0	0	0.94580078	0.054199219	0.015625	0.009521484	0.000976563	-0.004882813	0.093	36752.6	0.038	-510.47	0.103
303	304	304	Category K	0	-0.15576172	-0.91186523	0.094238281	-0.094970703	0.47216797	0	0.182	31/10/2017	31	10	2017	4:53:53	17633	0	4	53	53	50	0.051513672	3.5126953	0.001708984	-0.16894531	-0.93017578	0.020263672	0.022705078	0	0	0	0	0	0	0	0	0	0.9453125	0.0546875	0.033203125	-0.001708984	0.013183594	0.018310547	0.103	36603.89	0.028	-361.76	0.103
304	305	305	Category K	-0.011962891	-0.16796875	-0.88793945	0.088623047	-0.094970703	0.48046875	0	0.109	31/10/2017	31	10	2017	4:53:53	17633	0.1	4	53	53	50	0.051513672	3.5126953	0.001464844	-0.16894531	-0.92993164	0.16040039	0.044189453	0	0	0	0	0	0	0	0	0	0.9453125	0.0546875	0.056640625	-0.013427734	0.000976563	0.041992188	0.097	36691.63	0.033	-437.71	0.097
305	306	306	Category K	0.011962891	-0.16796875	-0.92382813	0.089599609	-0.090332031	0.47314453	0	0.091	31/10/2017	31	10	2017	4:53:53	17633	0.2	4	53	53	50	0.051513672	3.5126953	0.000976563	-0.16894531	-0.93041992	0.79394531	0.012695313	0	0	0	0	0	0	0	0	0	0.94580078	0.054199219	0.018554688	0.010742188	0.000976563	0.006591797	0.101	36632.67	0.025	-330.87	0.097
306	307	307	Category K	0.011962891	-0.14379883	-0.94799805	0.093017578	-0.096923828	0.47631836	0	0.065	31/10/2017	31	10	2017	4:53:53	17633	0.3	4	53	53	50	0.051513672	3.5126953	0.000732422	-0.16894531	-0.93017578	0.80615234	0.032714844	0	0	0	0	0	0	0	0	0	0.94555664	0.054443359	0.054199219	0.010986328	0.025146484	-0.017578125	0.097	36691.63	0.031	-413.92	0.101
307	308	308	Category K	0.011962891	-0.17993164	-0.94799805	0.10131836	-0.098876953	0.47314453	0	0.097	31/10/2017	31	10	2017	4:53:53	17633	0.4	4	53	53	50	0.051513672	3.5126953	0	-0.16918945	-0.92993164	0.40722656	0.023925781	0	0	0	0	0	0	0	0	0	0.9453125	0.0546875	0.040283203	0.011962891	-0.010498047	-0.017822266	0.083	36914.87	0.036	-526.22	0.101
308	309	309	Category K	0.011962891	-0.16796875	-0.93579102	0.094726563	-0.09765625	0.47924805	0	0.04	31/10/2017	31	10	2017	4:53:53	17633	0.5	4	53	53	50	0.051513672	3.5126953	-0.000244141	-0.16894531	-0.92993164	0.70556641	0.013671875	0	0	0	0	0	0	0	0	0	0.9453125	0.0546875	0.019042969	0.012207031	0.000976563	-0.005615234	0.087	36848.15	0.017	-258.48	0.097
309	310	310	Category K	0	-0.16796875	-0.91186523	0.096435547	-0.094970703	0.47753906	0	0.101	31/10/2017	31	10	2017	4:53:53	17633	0.6	4	53	53	50	0.051513672	3.5126953	-0.000732422	-0.16894531	-0.92993164	0.38183594	0.018066406	0	0	0	0	0	0	0	0	0	0.94506836	0.054931641	0.020019531	0.000732422	0.000976563	0.018066406	0.086	36864.59	0.013	-202.68	0.097
310	311	311	Category K	0	-0.17993164	-0.93579102	0.10180664	-0.098144531	0.47412109	0	0.132	31/10/2017	31	10	2017	4:53:53	17633	0.7	4	53	53	50	0.051513672	3.5126953	-0.001220703	-0.16894531	-0.9296875	0.77441406	0.012451172	0	0	0	0	0	0	0	0	0	0.94482422	0.055175781	0.018066406	0.001220703	-0.010742188	-0.005859375	0.079	36984.24	0.011	-184.51	0.097
311	312	312	Category K	-0.023925781	-0.17993164	-0.92382813	0.097412109	-0.097412109	0.47827148	0	0.082	31/10/2017	31	10	2017	4:53:53	17633	0.8	4	53	53	50	0.051513672	3.5126953	-0.001953125	-0.16918945	-0.92895508	1.9794922	0.024658203	0	0	0	0	0	0	0	0	0	0.9440918	0.055908203	0.037597656	-0.021728516	-0.010498047	0.005126953	0.076	37038.15	0.028	-448.48	0.101
312	313	313	Category K	-0.011962891	-0.17993164	-0.92382813	0.096191406	-0.10083008	0.47729492	0	0.025	31/10/2017	31	10	2017	4:53:53	17633	0.9	4	53	53	51	0.051513672	3.5126953	-0.002685547	-0.16894531	-0.92871094	1.9560547	0.015136719	0	0	0	0	0	0	0	0	0	0.94384766	0.056152344	0.025146484	-0.009033203	-0.010742188	0.004882813	0.091	36783.88	0.003	-46.72	0.101
313	314	314	Category K	-0.035888672	-0.16796875	-0.92382813	0.095947266	-0.095214844	0.47412109	0	0.081	31/10/2017	31	10	2017	4:53:54	17634	0	4	53	54	51	0.051513672	3.5126953	-0.003417969	-0.16845703	-0.9284668	1.1416016	0.032714844	0	0	0	0	0	0	0	0	0	0.94384766	0.056152344	0.037841797	-0.032226563	0.000488281	0.004638672	0.085	36881.19	0.001	-16.6	0.127
314	315	315	Category K	0	-0.14379883	-0.92382813	0.10498047	-0.096679688	0.47729492	0	0.127	31/10/2017	31	10	2017	4:53:54	17634	0.1	4	53	54	51	0.051757813	3.515918	-0.00390625	-0.16894531	-0.9284668	1.1972656	0.025878906	0	0	0	0	0	0	0	0	0	0.94360352	0.056396484	0.033691406	0.00390625	0.025146484	0.004638672	0.085	36881.19	0.009	-144.03	0.082
315	316	316	Category K	0.011962891	-0.15576172	-0.93579102	0.097167969	-0.098876953	0.47558594	0	0.064	31/10/2017	31	10	2017	4:53:54	17634	0.2	4	53	54	51	0.051757813	3.515918	-0.004638672	-0.16894531	-0.92797852	1.2783203	0.022460938	0	0	0	0	0	0	0	0	0	0.94311523	0.056884766	0.037597656	0.016601563	0.013183594	-0.007568359	0.082	36931.95	0.02	-313.73	0.127
316	317	317	Category K	0.011962891	-0.16796875	-0.93579102	0.098876953	-0.096679688	0.47924805	0	0.133	31/10/2017	31	10	2017	4:53:54	17634	0.3	4	53	54	51	0.051757813	3.515918	-0.005126953	-0.16845703	-0.92797852	0.81884766	0.018798828	0	0	0	0	0	0	0	0	0	0.94335938	0.056640625	0.025390625	0.017089844	0.000488281	-0.007568359	0.109	36520.2	0	0	0.133
317	318	318	Category K	-0.023925781	-0.16796875	-0.94799805	0.097167969	-0.098876953	0.47558594	0	0.065	31/10/2017	31	10	2017	4:53:54	17634	0.4	4	53	54	51	0.051757813	3.515918	-0.005615234	-0.16821289	-0.9284668	0.25537109	0.026611328	0	0	0	0	0	0	0	0	0	0.94360352	0.056396484	0.038085938	-0.018066406	0.000244141	-0.019287109	0.14	36139.22	-0.042	537.49	0.133
318	319	319	Category K	0	-0.14379883	-0.91186523	0.099121094	-0.098876953	0.47827148	0	0.185	31/10/2017	31	10	2017	4:53:54	17634	0.5	4	53	54	51	0.051757813	3.515918	-0.005859375	-0.16821289	-0.92895508	0.22607422	0.030517578	0	0	0	0	0	0	0	0	0	0.9440918	0.055908203	0.047607422	0.005859375	0.024414063	0.017089844	0.136	36184.27	-0.032	405.4	0.185
319	320	320	Category K	-0.035888672	-0.14379883	-0.93579102	0.098144531	-0.091308594	0.47314453	0	0.271	31/10/2017	31	10	2017	4:53:54	17634	0.6	4	53	54	51	0.051757813	3.515918	-0.006347656	-0.16796875	-0.92919922	0.28076172	0.038574219	0	0	0	0	0	0	0	0	0	0.94433594	0.055664063	0.060058594	-0.029296875	0.024169922	-0.006347656	0.157	35958.63	-0.061	748.05	0.185
320	321	321	Category K	0	-0.14379883	-0.92382813	0.10107422	-0.098144531	0.47631836	0	0.101	31/10/2017	31	10	2017	4:53:54	17634	0.7	4	53	54	51	0.051757813	3.515918	-0.006835938	-0.16796875	-0.92919922	0.066162109	0.025634766	0	0	0	0	0	0	0	0	0	0.94433594	0.055664063	0.036865234	0.006835938	0.024169922	0.005371094	0.149	36041.53	-0.038	451.6	0.185
321	322	322	Category K	0	-0.17993164	-0.91186523	0.097167969	-0.09375	0.47216797	0	0.192	31/10/2017	31	10	2017	4:53:54	17634	0.8	4	53	54	51	0.051757813	3.515918	-0.007324219	-0.16796875	-0.9296875	0.96191406	0.022705078	0	0	0	0	0	0	0	0	0	0.94482422	0.055175781	0.037109375	0.007324219	-0.01171875	0.017822266	0.159	35938.44	-0.048	554.69	0.185
322	323	323	Category K	0	-0.17993164	-0.92382813	0.093017578	-0.10083008	0.47558594	0	0.083	31/10/2017	31	10	2017	4:53:54	17634	0.9	4	53	54	52	0.051757813	3.515918	-0.0078125	-0.16796875	-0.92993164	1.3540039	0.015380859	0	0	0	0	0	0	0	0	0	0.94506836	0.054931641	0.025878906	0.0078125	-0.01171875	0.006103516	0.152	36010.03	-0.049	593.86	0.146
323	324	324	Category K	0	-0.16796875	-0.91186523	0.1015625	-0.099121094	0.47412109	0	0.123	31/10/2017	31	10	2017	4:53:55	17635	0	4	53	55	52	0.051757813	3.515918	-0.008056641	-0.16796875	-0.92993164	0.92358398	0.019775391	0	0	0	0	0	0	0	0	0	0.94506836	0.054931641	0.026367188	0.008056641	0	0.018066406	0.123	36338.53	-0.019	251.14	0.123
324	325	325	Category K	-0.011962891	-0.16796875	-0.94799805	0.10351563	-0.10205078	0.47412109	0	0.146	31/10/2017	31	10	2017	4:53:55	17635	0.1	4	53	55	52	0.051757813	3.515918	-0.008544922	-0.16796875	-0.92993164	0.52612305	0.018066406	0	0	0	0	0	0	0	0	0	0.94506836	0.054931641	0.021240234	-0.003173828	0	-0.017822266	0.119	36388.65	-0.022	302.98	0.123
325	326	326	Category K	-0.011962891	-0.16796875	-0.93579102	0.098632813	-0.10009766	0.4753418	0	0.093	31/10/2017	31	10	2017	4:53:55	17635	0.2	4	53	55	52	0.051757813	3.515918	-0.009277344	-0.16772461	-0.93017578	0.29589844	0.005859375	0	0	0	0	0	0	0	0	0	0.9453125	0.0546875	0.008056641	-0.002441406	0	-0.005371094	0.092	36768.17	0.006	-91.46	0.093
326	327	327	Category K	0	-0.15576172	-0.92382813	0.096923828	-0.10253906	0.4753418	0	0.08	31/10/2017	31	10	2017	4:53:55	17635	0.3	4	53	55	52	0.051757813	3.515918	-0.009765625	-0.16723633	-0.9296875	0.22070313	0.016113281	0	0	0	0	0	0	0	0	0	0.94482422	0.055175781	0.02734375	0.009765625	0.011474609	0.005859375	0.093	36752.6	-0.012	196.6	0.093
327	328	328	Category K	0	-0.15576172	-0.92382813	0.10498047	-0.10327148	0.47314453	0	0.028	31/10/2017	31	10	2017	4:53:55	17635	0.4	4	53	55	52	0.051757813	3.515918	-0.010253906	-0.16674805	-0.9296875	0.22094727	0.016113281	0	0	0	0	0	0	0	0	0	0.94458008	0.055419922	0.02734375	0.010253906	0.010986328	0.005859375	0.079	36984.24	0	0	0.093
328	329	329	Category K	-0.011962891	-0.13183594	-0.93579102	0.099365234	-0.10131836	0.4765625	0	0.088	31/10/2017	31	10	2017	4:53:55	17635	0.5	4	53	55	52	0.051757813	3.515918	-0.010742188	-0.16674805	-0.92993164	0.3293457	0.035400391	0	0	0	0	0	0	0	0	0	0.94482422	0.055175781	0.041748047	-0.000976563	0.034912109	-0.005615234	0.074	37075.07	0.022	-368.39	0.093
329	330	330	Category K	-0.011962891	-0.16796875	-0.93579102	0.10009766	-0.10302734	0.4765625	0	0.043	31/10/2017	31	10	2017	4:53:55	17635	0.6	4	53	55	52	0.051757813	3.515918	-0.011230469	-0.16674805	-0.9296875	0.21191406	0.005859375	0	0	0	0	0	0	0	0	0	0.94458008	0.055419922	0.007568359	-0.000488281	-0.000976563	-0.005859375	0.084	36897.95	0.001	-16.76	0.088
330	331	331	Category K	0	-0.16796875	-0.95996094	0.10009766	-0.097412109	0.4753418	0	0.116	31/10/2017	31	10	2017	4:53:55	17635	0.7	4	53	55	52	0.051757813	3.515918	-0.011474609	-0.16699219	-0.9296875	0.78295898	0.032226563	0	0	0	0	0	0	0	0	0	0.94458008	0.055419922	0.042480469	0.011474609	-0.000732422	-0.030029297	0.076	37038.15	0.016	-269.98	0.088
331	332	332	Category K	0	-0.17993164	-0.92382813	0.10107422	-0.098144531	0.47314453	0	0.149	31/10/2017	31	10	2017	4:53:55	17635	0.8	4	53	55	52	0.051757813	3.515918	-0.01171875	-0.16699219	-0.92944336	0.53857422	0.018310547	0	0	0	0	0	0	0	0	0	0.94433594	0.055664063	0.030273438	0.01171875	-0.012695313	0.005615234	0.086	36864.59	0.024	-357.98	0.116
332	333	333	Category K	0	-0.16796875	-0.93579102	0.10131836	-0.099853516	0.47314453	0	0.037	31/10/2017	31	10	2017	4:53:55	17635	0.9	4	53	55	53	0.051757813	3.515918	-0.012207031	-0.16723633	-0.9296875	0.140625	0.013671875	0	0	0	0	0	0	0	0	0	0.94482422	0.055175781	0.018798828	0.012207031	-0.000488281	-0.005859375	0.1	36647.23	0.015	-207.08	0.116
333	334	334	Category K	-0.011962891	-0.17993164	-0.91186523	0.10107422	-0.098144531	0.48144531	0	0.087	31/10/2017	31	10	2017	4:53:56	17636	0	4	53	56	53	0.051757813	3.515918	-0.012695313	-0.16699219	-0.93041992	0.077148438	0.022460938	0	0	0	0	0	0	0	0	0	0.9453125	0.0546875	0.032226563	0.000732422	-0.012695313	0.018554688	0.109	36520.2	0	0	0.13
334	335	335	Category K	-0.011962891	-0.16796875	-0.89990234	0.10449219	-0.10205078	0.47314453	0	0.172	31/10/2017	31	10	2017	4:53:56	17636	0.1	4	53	56	53	0.051757813	3.515918	-0.013183594	-0.16650391	-0.93041992	0.20263672	0.030761719	0	0	0	0	0	0	0	0	0	0.9453125	0.0546875	0.033447266	0.001220703	-0.001220703	0.030517578	0.111	36493.13	-0.019	275.04	0.13
335	336	336	Category K	-0.023925781	-0.16796875	-0.94799805	0.10180664	-0.098144531	0.47119141	0	0.096	31/10/2017	31	10	2017	4:53:56	17636	0.2	4	53	56	53	0.051757813	3.515918	-0.013671875	-0.16601563	-0.93066406	0.49633789	0.019775391	0	0	0	0	0	0	0	0	0	0.94555664	0.054443359	0.028808594	-0.010009766	-0.001708984	-0.017089844	0.1	36647.23	-0.007	105.37	0.13
336	337	337	Category K	-0.023925781	-0.17993164	-0.95996094	0.10351563	-0.10107422	0.47314453	0	0.13	31/10/2017	31	10	2017	4:53:56	17636	0.3	4	53	56	53	0.051757813	3.515918	-0.014160156	-0.16601563	-0.93115234	0.85375977	0.033203125	0	0	0	0	0	0	0	0	0	0.94580078	0.054199219	0.052246094	-0.009521484	-0.013671875	-0.028564453	0.124	36326.21	-0.039	554.98	0.13
337	338	338	Category K	-0.011962891	-0.17993164	-0.93579102	0.10498047	-0.10058594	0.47119141	0	0.078	31/10/2017	31	10	2017	4:53:56	17636	0.4	4	53	56	53	0.051757813	3.515918	-0.014648438	-0.16577148	-0.9309082	0.75292969	0.014892578	0	0	0	0	0	0	0	0	0	0.94555664	0.054443359	0.021484375	0.002685547	-0.013916016	-0.004638672	0.13	36253.92	-0.05	712.71	0.13
338	339	339	Category K	-0.011962891	-0.16796875	-0.94799805	0.10913086	-0.098632813	0.47412109	0	0.182	31/10/2017	31	10	2017	4:53:56	17636	0.5	4	53	56	53	0.051757813	3.515918	-0.015136719	-0.16577148	-0.9309082	0.62597656	0.017333984	0	0	0	0	0	0	0	0	0	0.94580078	0.054199219	0.022216797	0.003173828	-0.001953125	-0.016845703	0.119	36388.65	-0.027	379.52	0.124
339	340	340	Category K	-0.011962891	-0.17993164	-0.97192383	0.11132813	-0.099365234	0.47119141	0	0.124	31/10/2017	31	10	2017	4:53:56	17636	0.6	4	53	56	53	0.051757813	3.515918	-0.016113281	-0.1652832	-0.9309082	0.63916016	0.043457031	0	0	0	0	0	0	0	0	0	0.94555664	0.054443359	0.059326172	0.004150391	-0.014404297	-0.040771484	0.12	36376	-0.024	330.68	0.13
340	341	341	Category K	-0.023925781	-0.15576172	-0.93579102	0.10571289	-0.10131836	0.47729492	0	0.105	31/10/2017	31	10	2017	4:53:56	17636	0.7	4	53	56	53	0.051757813	3.515918	-0.017089844	-0.16503906	-0.9309082	0.23193359	0.012451172	0	0	0	0	0	0	0	0	0	0.94555664	0.054443359	0.020751953	-0.006591797	0.009277344	-0.004638672	0.121	36363.43	-0.002	25.22	0.139
341	342	342	Category K	0	-0.17993164	-0.92382813	0.10913086	-0.098632813	0.47314453	0	0.102	31/10/2017	31	10	2017	4:53:56	17636	0.8	4	53	56	53	0.051757813	3.515918	-0.017578125	-0.16455078	-0.9309082	0.31689453	0.024414063	0	0	0	0	0	0	0	0	0	0.94555664	0.054443359	0.040039063	0.017578125	-0.015136719	0.007080078	0.139	36150.38	-0.021	251.01	0.139
342	343	343	Category K	0	-0.16796875	-0.89990234	0.10351563	-0.10205078	0.47216797	0	0.139	31/10/2017	31	10	2017	4:53:56	17636	0.9	4	53	56	54	0.051757813	3.515918	-0.018310547	-0.1640625	-0.93066406	0.75463867	0.035888672	0	0	0	0	0	0	0	0	0	0.9453125	0.0546875	0.052734375	0.018310547	-0.003662109	0.030761719	0.131	36242.13	0.004	-46.42	0.133
343	344	344	Category K	-0.011962891	-0.17993164	-0.93579102	0.11132813	-0.10351563	0.47387695	0	0.187	31/10/2017	31	10	2017	4:53:57	17637	0	4	53	57	54	0.051757813	3.515918	-0.019775391	-0.16381836	-0.93041992	0.93408203	0.018554688	0	0	0	0	0	0	0	0	0	0.94482422	0.055175781	0.029052734	0.0078125	-0.015869141	-0.005126953	0.131	36242.13	0.014	-157.79	0.133
344	345	345	Category K	-0.011962891	-0.16796875	-0.94799805	0.10253906	-0.099121094	0.47729492	0	0.133	31/10/2017	31	10	2017	4:53:57	17637	0.111	4	53	57	54	0.051757813	3.515918	-0.020996094	-0.1640625	-0.93041992	0.95141602	0.019775391	0	0	0	0	0	0	0	0	0	0.94506836	0.054931641	0.030029297	0.009033203	-0.003662109	-0.017333984	0.13	36253.92	0.003	-35.14	0.133
345	346	346	Category K	-0.011962891	-0.16796875	-0.92382813	0.10668945	-0.099609375	0.47216797	0	0.12	31/10/2017	31	10	2017	4:53:57	17637	0.222	4	53	57	54	0.051757813	3.515918	-0.021972656	-0.16430664	-0.9309082	1.0009766	0.012695313	0	0	0	0	0	0	0	0	0	0.94555664	0.054443359	0.020751953	0.010009766	-0.003417969	0.007080078	0.126	36301.8	0.006	-71.38	0.139
346	347	347	Category K	-0.035888672	-0.17993164	-0.92382813	0.10913086	-0.10131836	0.47119141	0	0.1	31/10/2017	31	10	2017	4:53:57	17637	0.333	4	53	57	54	0.051757813	3.515918	-0.023925781	-0.16430664	-0.93066406	1.0014648	0.020507813	0	0	0	0	0	0	0	0	0	0.9453125	0.0546875	0.034179688	-0.01171875	-0.015380859	0.006835938	0.128	36277.71	-0.003	36.26	0.135
347	348	348	Category K	0	-0.16796875	-0.93579102	0.10595703	-0.097167969	0.47705078	0	0.08	31/10/2017	31	10	2017	4:53:57	17637	0.444	4	53	57	54	0.051757813	3.515918	-0.024902344	-0.1640625	-0.9309082	0.68334961	0.025878906	0	0	0	0	0	0	0	0	0	0.94555664	0.054443359	0.033691406	0.024902344	-0.003662109	-0.004638672	0.119	36388.65	0.005	-62.44	0.133
348	349	349	Category K	-0.011962891	-0.17993164	-0.93579102	0.10498047	-0.098144531	0.47729492	0	0.149	31/10/2017	31	10	2017	4:53:57	17637	0.555	4	53	57	54	0.051757813	3.515918	-0.026611328	-0.16333008	-0.93066406	0.21704102	0.022705078	0	0	0	0	0	0	0	0	0	0.9453125	0.0546875	0.036376953	0.014648438	-0.016357422	-0.004882813	0.104	36589.67	0.004	-55.79	0.12
349	350	350	Category K	-0.023925781	-0.15576172	-0.91186523	0.10668945	-0.1003418	0.47314453	0	0.135	31/10/2017	31	10	2017	4:53:57	17637	0.666	4	53	57	54	0.051757813	3.515918	-0.028564453	-0.16210938	-0.93066406	0.55419922	0.020507813	0	0	0	0	0	0	0	0	0	0.94506836	0.054931641	0.030029297	0.004638672	0.006347656	0.018798828	0.099	36661.91	0.016	-221.76	0.1
350	351	351	Category K	-0.035888672	-0.16796875	-0.89990234	0.11083984	-0.099365234	0.47094727	0	0.045	31/10/2017	31	10	2017	4:53:57	17637	0.777	4	53	57	54	0.051757813	3.515918	-0.030517578	-0.16137695	-0.9309082	1.3227539	0.032226563	0	0	0	0	0	0	0	0	0	0.9453125	0.0546875	0.04296875	-0.005126953	-0.006347656	0.031005859	0.09	36799.73	0.014	-210.06	0.135
351	352	352	Category K	-0.047851563	-0.15576172	-0.93579102	0.1027832	-0.095214844	0.47119141	0	0.089	31/10/2017	31	10	2017	4:53:57	17637	0.888	4	53	57	54	0.051757813	3.515918	-0.032470703	-0.16088867	-0.93115234	1.9387207	0.016601563	0	0	0	0	0	0	0	0	0	0.94555664	0.054443359	0.024902344	-0.015136719	0.005126953	-0.004394531	0.104	36589.67	-0.013	194.21	0.135
352	353	353	Category K	-0.047851563	-0.15576172	-0.92382813	0.11010742	-0.097167969	0.47192383	0	0.045	31/10/2017	31	10	2017	4:53:58	17638	0	4	53	58	55	0.051757813	3.5288086	-0.034423828	-0.16015625	-0.93115234	2.6652832	0.015869141	0	0	0	0	0	0	0	0	0	0.9453125	0.0546875	0.025146484	-0.013183594	0.004394531	0.007324219	0.094	36737.16	-0.012	194.79	0.089
353	354	354	Category K	-0.035888672	-0.16796875	-0.93579102	0.10742188	-0.099609375	0.47216797	0	0.166	31/10/2017	31	10	2017	4:53:58	17638	0.1	4	53	58	55	0.051757813	3.5288086	-0.036621094	-0.15942383	-0.93115234	2.9213867	0.009277344	0	0	0	0	0	0	0	0	0	0.94555664	0.054443359	0.013427734	0.000732422	-0.008300781	-0.004394531	0.086	36864.59	0.007	-111.99	0.089
354	355	355	Category K	-0.047851563	-0.17993164	-0.91186523	0.11010742	-0.099609375	0.47021484	0	0.089	31/10/2017	31	10	2017	4:53:58	17638	0.2	4	53	58	55	0.051757813	3.5288086	-0.038085938	-0.15893555	-0.9309082	2.4416504	0.029785156	0	0	0	0	0	0	0	0	0	0.9453125	0.0546875	0.049560547	-0.009521484	-0.020751953	0.019042969	0.094	36737.16	-0.01	160.79	0.091
355	356	356	Category K	-0.023925781	-0.15576172	-0.93579102	0.10913086	-0.099609375	0.47290039	0	0.086	31/10/2017	31	10	2017	4:53:58	17638	0.3	4	53	58	55	0.051757813	3.5288086	-0.040283203	-0.15820313	-0.9309082	1.8586426	0.017333984	0	0	0	0	0	0	0	0	0	0.94506836	0.054931641	0.023681641	0.016357422	0.002441406	-0.004638672	0.102	36618.22	-0.038	654.54	0.091
356	357	357	Category K	-0.035888672	-0.15576172	-0.93579102	0.11010742	-0.096435547	0.46801758	0	0.091	31/10/2017	31	10	2017	4:53:58	17638	0.4	4	53	58	55	0.051757813	3.5288086	-0.042480469	-0.1574707	-0.9309082	1.2958984	0.008300781	0	0	0	0	0	0	0	0	0	0.94506836	0.054931641	0.013183594	0.006591797	0.001708984	-0.004638672	0.109	36520.2	-0.032	499.79	0.1
357	358	358	Category K	-0.023925781	-0.17993164	-0.95996094	0.11132813	-0.09765625	0.47119141	0	0.136	31/10/2017	31	10	2017	4:53:58	17638	0.5	4	53	58	55	0.051757813	3.5288086	-0.044433594	-0.15722656	-0.93115234	0.48217773	0.041748047	0	0	0	0	0	0	0	0	0	0.9453125	0.0546875	0.071777344	0.020507813	-0.022460938	-0.028564453	0.098	36676.71	-0.01	155.15	0.1
358	359	359	Category K	-0.023925781	-0.16796875	-0.93579102	0.11328125	-0.099365234	0.47387695	0	0.09	31/10/2017	31	10	2017	4:53:58	17638	0.6	4	53	58	55	0.051757813	3.5288086	-0.046142578	-0.15698242	-0.93115234	0.60302734	0.025146484	0	0	0	0	0	0	0	0	0	0.94555664	0.054443359	0.037597656	0.022216797	-0.010742188	-0.004394531	0.104	36589.67	-0.02	308.28	0.1
359	360	360	Category K	-0.023925781	-0.13183594	-0.92382813	0.11328125	-0.10009766	0.47314453	0	0.1	31/10/2017	31	10	2017	4:53:58	17638	0.7	4	53	58	55	0.051757813	3.5288086	-0.048339844	-0.15673828	-0.93139648	1.484375	0.035644531	0	0	0	0	0	0	0	0	0	0.94580078	0.054199219	0.056884766	0.024414063	0.024902344	0.007568359	0.096	36706.68	-0.016	259.95	0.124
360	361	361	Category K	-0.023925781	-0.16796875	-0.94799805	0.11157227	-0.098632813	0.4699707	0	0.124	31/10/2017	31	10	2017	4:53:58	17638	0.8	4	53	58	55	0.051757813	3.5288086	-0.050048828	-0.15625	-0.93139648	1.8088379	0.032958984	0	0	0	0	0	0	0	0	0	0.94580078	0.054199219	0.054199219	0.026123047	-0.011474609	-0.016357422	0.111	36493.13	-0.006	82.43	0.133
361	362	362	Category K	-0.035888672	-0.16796875	-0.93579102	0.11083984	-0.099609375	0.47192383	0	0.039	31/10/2017	31	10	2017	4:53:58	17638	0.9	4	53	58	55	0.051757813	3.5288086	-0.051757813	-0.15576172	-0.93164063	2.3999023	0.020507813	0	0	0	0	0	0	0	0	0	0.94580078	0.054199219	0.032226563	0.015869141	-0.011962891	-0.00390625	0.111	36493.13	0.002	-26.68	0.124
362	363	363	Category K	-0.011962891	-0.17993164	-0.91186523	0.11230469	-0.098632813	0.46801758	0	0.182	31/10/2017	31	10	2017	4:53:59	17639	0	4	53	59	56	0.051757813	3.5288086	-0.053710938	-0.15527344	-0.93188477	3.2241211	0.052490234	0	0	0	0	0	0	0	0	0	0.94628906	0.053710938	0.086425781	0.041748047	-0.024414063	0.020019531	0.103	36603.89	0.007	-97.28	0.124
363	364	364	Category K	-0.023925781	-0.16796875	-0.92382813	0.11206055	-0.10180664	0.47119141	0	0.133	31/10/2017	31	10	2017	4:53:59	17639	0.1	4	53	59	56	0.051757813	3.5288086	-0.055664063	-0.15429688	-0.93188477	3.4516602	0.035400391	0	0	0	0	0	0	0	0	0	0.94628906	0.053710938	0.053466797	0.031738281	-0.013427734	0.008056641	0.104	36589.67	0.007	-96.54	0.124
364	365	365	Category K	-0.035888672	-0.15576172	-0.93579102	0.12280273	-0.097900391	0.46484375	0	0.044	31/10/2017	31	10	2017	4:53:59	17639	0.2	4	53	59	56	0.051757813	3.5288086	-0.057861328	-0.15405273	-0.93188477	3.1401367	0.022216797	0	0	0	0	0	0	0	0	0	0.9465332	0.053466797	0.027099609	0.021972656	-0.001464844	-0.003662109	0.097	36691.63	0.028	-377.66	0.106
365	366	366	Category K	-0.035888672	-0.14379883	-0.93579102	0.12060547	-0.096435547	0.46777344	0	0.106	31/10/2017	31	10	2017	4:53:59	17639	0.3	4	53	59	56	0.051757813	3.5288086	-0.060058594	-0.15380859	-0.93164063	2.7897949	0.026367188	0	0	0	0	0	0	0	0	0	0.94628906	0.053710938	0.038085938	0.024169922	0.010009766	-0.00390625	0.098	36676.71	0.034	-446.29	0.106
366	367	367	Category K	-0.035888672	-0.15576172	-0.93579102	0.11230469	-0.10107422	0.47021484	0	0.083	31/10/2017	31	10	2017	4:53:59	17639	0.4	4	53	59	56	0.051757813	3.5288086	-0.062011719	-0.15332031	-0.93139648	2.2697754	0.026367188	0	0	0	0	0	0	0	0	0	0.94604492	0.053955078	0.032714844	0.026123047	-0.002197266	-0.004150391	0.081	36949.2	0.031	-469.46	0.106
367	368	368	Category K	-0.035888672	-0.17993164	-0.95996094	0.12353516	-0.097900391	0.46679688	0	0.041	31/10/2017	31	10	2017	4:53:59	17639	0.5	4	53	59	56	0.051757813	3.5288086	-0.064208984	-0.15283203	-0.93115234	1.567627	0.048339844	0	0	0	0	0	0	0	0	0	0.94580078	0.054199219	0.083984375	0.028320313	-0.026855469	-0.028564453	0.079	36984.24	0.02	-322.33	0.106
368	369	369	Category K	-0.035888672	-0.16796875	-0.92382813	0.11499023	-0.095214844	0.46264648	0	0.079	31/10/2017	31	10	2017	4:53:59	17639	0.6	4	53	59	56	0.051757813	3.5288086	-0.066162109	-0.15283203	-0.93115234	0.79931641	0.034667969	0	0	0	0	0	0	0	0	0	0.94604492	0.053955078	0.052978516	0.030273438	-0.014892578	0.007324219	0.096	36706.68	0.012	-172.8	0.106
369	370	370	Category K	-0.023925781	-0.17993164	-0.91186523	0.11889648	-0.097412109	0.4699707	0	0.124	31/10/2017	31	10	2017	4:53:59	17639	0.7	4	53	59	56	0.051757813	3.5288086	-0.067871094	-0.15234375	-0.93115234	0.53442383	0.055419922	0	0	0	0	0	0	0	0	0	0.94604492	0.053955078	0.090820313	0.043945313	-0.02734375	0.019287109	0.085	36881.19	0.029	-427.93	0.124
370	371	371	Category K	-0.035888672	-0.15576172	-0.91186523	0.12109375	-0.10253906	0.46679688	0	0.144	31/10/2017	31	10	2017	4:53:59	17639	0.8	4	53	59	56	0.051757813	3.5288086	-0.069580078	-0.15209961	-0.9309082	0.80004883	0.0390625	0	0	0	0	0	0	0	0	0	0.94580078	0.054199219	0.056396484	0.033691406	-0.003417969	0.019042969	0.092	36768.17	0.034	-466.37	0.124
371	372	372	Category K	-0.023925781	-0.16796875	-0.94799805	0.1171875	-0.097412109	0.46508789	0	0.042	31/10/2017	31	10	2017	4:53:59	17639	0.9	4	53	59	56	0.051757813	3.5288086	-0.072021484	-0.15161133	-0.93041992	1.0471191	0.053710938	0	0	0	0	0	0	0	0	0	0.9453125	0.0546875	0.081787109	0.048095703	-0.016113281	-0.017333984	0.11	36506.61	0.014	-180.4	0.124
372	373	373	Category K	-0.011962891	-0.15576172	-0.94799805	0.11962891	-0.099853516	0.46899414	0	0.124	31/10/2017	31	10	2017	4:54:00	17640	0	4	54	0	57	0.051757813	3.5288086	-0.07421875	-0.15087891	-0.93017578	1.1291504	0.064941406	0	0	0	0	0	0	0	0	0	0.9453125	0.0546875	0.084716797	0.062255859	-0.004638672	-0.017578125	0.115	36440.15	0.017	-209.73	0.124
373	374	374	Category K	-0.035888672	-0.13183594	-0.94799805	0.11889648	-0.097412109	0.47290039	0	0.147	31/10/2017	31	10	2017	4:54:00	17640	0.1	4	54	0	57	0.051757813	3.5288086	-0.076171875	-0.15014648	-0.92993164	1.2121582	0.047851563	0	0	0	0	0	0	0	0	0	0.94506836	0.054931641	0.076660156	0.040283203	0.018310547	-0.017822266	0.109	36520.2	0.035	-425.01	0.124
374	375	375	Category K	-0.047851563	-0.15576172	-0.94799805	0.11791992	-0.099853516	0.46777344	0	0.112	31/10/2017	31	10	2017	4:54:00	17640	0.2	4	54	0	57	0.051757813	3.5288086	-0.077880859	-0.14916992	-0.92993164	1.2004395	0.035644531	0	0	0	0	0	0	0	0	0	0.94506836	0.054931641	0.054443359	0.030029297	-0.006347656	-0.017822266	0.092	36768.17	0.038	-514.25	0.112
375	376	376	Category K	-0.023925781	-0.16796875	-0.95996094	0.11962891	-0.099853516	0.47094727	0	0.089	31/10/2017	31	10	2017	4:54:00	17640	0.3	4	54	0	57	0.051757813	3.5288086	-0.080078125	-0.1484375	-0.92993164	0.7331543	0.06640625	0	0	0	0	0	0	0	0	0	0.94506836	0.054931641	0.10546875	0.056152344	-0.019287109	-0.029785156	0.093	36752.6	0.023	-325.46	0.112
376	377	377	Category K	-0.047851563	-0.16796875	-0.91186523	0.11621094	-0.1015625	0.46801758	0	0.043	31/10/2017	31	10	2017	4:54:00	17640	0.4	4	54	0	57	0.051757813	3.5288086	-0.081298828	-0.14794922	-0.92895508	0.25073242	0.042724609	0	0	0	0	0	0	0	0	0	0.94433594	0.055664063	0.070556641	0.033447266	-0.019775391	0.017089844	0.085	36881.19	0.001	-16.6	0.112
377	378	378	Category K	-0.047851563	-0.15576172	-0.92382813	0.12255859	-0.099609375	0.46777344	0	0.045	31/10/2017	31	10	2017	4:54:00	17640	0.5	4	54	0	57	0.051757813	3.5288086	-0.083251953	-0.14648438	-0.92895508	0.48657227	0.037109375	0	0	0	0	0	0	0	0	0	0.9440918	0.055908203	0.049804688	0.035400391	-0.009033203	0.005126953	0.08	36966.63	0.016	-259.95	0.112
378	379	379	Category K	-0.035888672	-0.15576172	-0.92382813	0.11962891	-0.097412109	0.46484375	0	0.075	31/10/2017	31	10	2017	4:54:00	17640	0.6	4	54	0	57	0.051757813	3.5288086	-0.084716797	-0.14575195	-0.9284668	0.8671875	0.050048828	0	0	0	0	0	0	0	0	0	0.94360352	0.056396484	0.063232422	0.048828125	-0.009765625	0.004638672	0.092	36768.17	0.022	-314.91	0.113
379	380	380	Category K	-0.071777344	-0.15576172	-0.92382813	0.12036133	-0.10058594	0.4699707	0	0.116	31/10/2017	31	10	2017	4:54:00	17640	0.7	4	54	0	57	0.051757813	3.5288086	-0.086669922	-0.14526367	-0.92822266	0.72460938	0.018554688	0	0	0	0	0	0	0	0	0	0.94360352	0.056396484	0.029785156	0.014892578	-0.010253906	0.004394531	0.096	36706.68	0.005	-74.01	0.116
380	381	381	Category K	-0.047851563	-0.13183594	-0.92382813	0.11865234	-0.099853516	0.4699707	0	0.189	31/10/2017	31	10	2017	4:54:00	17640	0.8	4	54	0	57	0.051757813	3.5288086	-0.088623047	-0.14477539	-0.92797852	1.1291504	0.043212891	0	0	0	0	0	0	0	0	0	0.94335938	0.056640625	0.058105469	0.040771484	0.012939453	0.004150391	0.119	36388.65	-0.02	273.26	0.116
381	382	382	Category K	-0.047851563	-0.14379883	-0.92382813	0.11865234	-0.10083008	0.46777344	0	0.113	31/10/2017	31	10	2017	4:54:00	17640	0.9	4	54	0	57	0.051757813	3.5288086	-0.090332031	-0.14428711	-0.92724609	1.8408203	0.042724609	0	0	0	0	0	0	0	0	0	0.94287109	0.057128906	0.046875	0.042480469	0.000488281	0.003417969	0.118	36401.39	-0.002	25.75	0.178
382	383	383	Category K	-0.10791016	-0.14379883	-0.91186523	0.12109375	-0.10375977	0.46679688	0	0.178	31/10/2017	31	10	2017	4:54:01	17641	0	4	54	1	58	0.051757813	3.5288086	-0.092285156	-0.14379883	-0.92724609	2.0405273	0.021728516	0	0	0	0	0	0	0	0	0	0.94287109	0.057128906	0.030761719	-0.015380859	0	0.015380859	0.135	36195.71	-0.015	180.29	0.178
383	384	384	Category K	-0.095947266	-0.17993164	-0.92382813	0.12670898	-0.10107422	0.46679688	0	0.039	31/10/2017	31	10	2017	4:54:01	17641	0.1	4	54	1	58	0.051757813	3.5288086	-0.094238281	-0.14331055	-0.92749023	1.8669434	0.036621094	0	0	0	0	0	0	0	0	0	0.94335938	0.056640625	0.041748047	-0.001464844	-0.036376953	0.003662109	0.145	36084.34	-0.034	408.79	0.178
384	385	385	Category K	-0.095947266	-0.17993164	-0.91186523	0.14038086	-0.10180664	0.46166992	0	0.18	31/10/2017	31	10	2017	4:54:01	17641	0.2	4	54	1	58	0.051757813	3.5288086	-0.095947266	-0.14306641	-0.92724609	0.47119141	0.039794922	0	0	0	0	0	0	0	0	0	0.94311523	0.056884766	0.052246094	0	-0.036621094	0.015380859	0.133	36218.78	-0.043	580.95	0.173
385	386	386	Category K	-0.14379883	-0.16796875	-0.91186523	0.15600586	-0.094726563	0.45507813	0	0.173	31/10/2017	31	10	2017	4:54:01	17641	0.3	4	54	1	58	0.051757813	3.5288086	-0.097900391	-0.14257813	-0.92700195	1.8161621	0.054443359	0	0	0	0	0	0	0	0	0	0.94311523	0.056884766	0.086181641	-0.045654297	-0.025146484	0.015136719	0.132	36230.42	-0.035	461.21	0.173
386	387	387	Category K	-0.071777344	-0.11987305	-0.95996094	0.18212891	-0.086425781	0.44677734	0	0.118	31/10/2017	31	10	2017	4:54:01	17641	0.4	4	54	1	58	0.051757813	3.5288086	-0.099609375	-0.14282227	-0.92724609	4.7280273	0.048583984	0	0	0	0	0	0	0	0	0	0.94335938	0.056640625	0.083740234	0.027832031	0.022949219	-0.032470703	0.125	36313.97	-0.02	261.59	0.136
387	388	388	Category K	-0.11987305	-0.11987305	-0.93579102	0.19702148	-0.074707031	0.43505859	0	0.109	31/10/2017	31	10	2017	4:54:01	17641	0.5	4	54	1	58	0.051757813	3.5288086	-0.10131836	-0.14233398	-0.92724609	8.6064453	0.030273438	0	0	0	0	0	0	0	0	0	0.94360352	0.056396484	0.049316406	-0.018310547	0.022460938	-0.008300781	0.124	36326.21	-0.02	263.46	0.136
388	389	389	Category K	-0.13183594	-0.083984375	-0.93579102	0.20507813	-0.068603516	0.43798828	0	0.136	31/10/2017	31	10	2017	4:54:01	17641	0.6	4	54	1	58	0.051757813	3.5288086	-0.10327148	-0.14208984	-0.92700195	11.180176	0.065185547	0	0	0	0	0	0	0	0	0	0.94335938	0.056640625	0.095214844	-0.028320313	0.058105469	-0.008544922	0.108	36533.88	-0.002	27.68	0.136
389	390	390	Category K	-0.15576172	-0.095947266	-0.93579102	0.20336914	-0.064697266	0.44018555	0	0.033	31/10/2017	31	10	2017	4:54:01	17641	0.7	4	54	1	58	0.051757813	3.5288086	-0.10522461	-0.14111328	-0.92651367	12.907715	0.068359375	0	0	0	0	0	0	0	0	0	0.94311523	0.056884766	0.10473633	-0.050292969	0.045166016	-0.009033203	0.115	36440.15	0	0	0.118
390	391	391	Category K	-0.16796875	-0.14379883	-0.94799805	0.20507813	-0.068603516	0.43920898	0	0.081	31/10/2017	31	10	2017	4:54:01	17641	0.8	4	54	1	58	0.051513672	3.491748	-0.10693359	-0.14111328	-0.92700195	13.927246	0.064208984	0	0	0	0	0	0	0	0	0	0.94384766	0.056152344	0.083984375	-0.060791016	-0.002441406	-0.020751953	0.104	36589.67	0.008	-109.93	0.109
391	392	392	Category K	-0.17993164	-0.13183594	-0.92382813	0.20288086	-0.070800781	0.44042969	0	0.215	31/10/2017	31	10	2017	4:54:01	17641	0.9	4	54	1	58	0.051513672	3.491748	-0.10888672	-0.14086914	-0.92773438	14.147705	0.071533203	0	0	0	0	0	0	0	0	0	0.94482422	0.055175781	0.084228516	-0.070800781	0.009033203	0.00390625	0.091	36783.88	0.025	-356.74	0.081
392	393	393	Category K	-0.17993164	-0.11987305	-0.93579102	0.20214844	-0.069580078	0.43701172	0	0.053	31/10/2017	31	10	2017	4:54:02	17642	0	4	54	2	59	0.051513672	3.491748	-0.11035156	-0.14086914	-0.92773438	14.437256	0.072998047	0	0	0	0	0	0	0	0	0	0.94482422	0.055175781	0.098388672	-0.069335938	0.020996094	-0.0078125	0.082	36931.95	0.132	-1481.56	0.081
393	394	394	Category K	-0.16796875	-0.11987305	-0.89990234	0.20532227	-0.072998047	0.43505859	0	0.029	31/10/2017	31	10	2017	4:54:02	17642	0.1	4	54	2	59	0.051513672	3.491748	-0.11157227	-0.140625	-0.92797852	14.532959	0.066162109	0	0	0	0	0	0	0	0	0	0.9453125	0.0546875	0.10522461	-0.056152344	0.020751953	0.028076172	0.093	36752.6	0.109	-1205.23	0.081
394	395	395	Category K	-0.16796875	-0.083984375	-0.92382813	0.20141602	-0.068847656	0.44018555	0	0.081	31/10/2017	31	10	2017	4:54:02	17642	0.2	4	54	2	59	0.051513672	3.491748	-0.11328125	-0.140625	-0.9284668	13.633545	0.078613281	0	0	0	0	0	0	0	0	0	0.94580078	0.054199219	0.11572266	-0.054443359	0.056640625	0.004638672	0.084	36897.95	0.13	-1447.56	0.095
395	396	396	Category K	-0.15576172	-0.10791016	-0.93579102	0.19970703	-0.072753906	0.43603516	0	0.1	31/10/2017	31	10	2017	4:54:02	17642	0.3	4	54	2	59	0.051513672	3.491748	-0.11474609	-0.14013672	-0.9284668	12.277832	0.052490234	0	0	0	0	0	0	0	0	0	0.94604492	0.053955078	0.080322266	-0.040771484	0.032226563	-0.007080078	0.064	37272.76	0.138	-1725.39	0.095
396	397	397	Category K	-0.15576172	-0.14379883	-0.94799805	0.19750977	-0.071044922	0.43725586	0	0.028	31/10/2017	31	10	2017	4:54:02	17642	0.4	4	54	2	59	0.051513672	3.491748	-0.11645508	-0.14013672	-0.9284668	10.237305	0.043701172	0	0	0	0	0	0	0	0	0	0.94604492	0.053955078	0.062011719	-0.0390625	-0.003417969	-0.019287109	0.077	37019.99	0.13	-1513.58	0.096
397	398	398	Category K	-0.15576172	-0.14379883	-0.95996094	0.19970703	-0.069091797	0.43798828	0	0.095	31/10/2017	31	10	2017	4:54:02	17642	0.5	4	54	2	59	0.051513672	3.491748	-0.11816406	-0.13989258	-0.9284668	7.2890625	0.049072266	0	0	0	0	0	0	0	0	0	0.94628906	0.053710938	0.072509766	-0.037353516	-0.003662109	-0.03125	0.088	36831.86	0.115	-1292.75	0.096
398	399	399	Category K	-0.16796875	-0.11987305	-0.92382813	0.20214844	-0.064941406	0.44189453	0	0.13	31/10/2017	31	10	2017	4:54:02	17642	0.6	4	54	2	59	0.051513672	3.491748	-0.12011719	-0.13916016	-0.92773438	5.3049316	0.051513672	0	0	0	0	0	0	0	0	0	0.94580078	0.054199219	0.071044922	-0.047607422	0.019287109	0.00390625	0.084	36897.95	0.008	-129.78	0.096
399	400	400	Category K	-0.17993164	-0.11987305	-0.93579102	0.20483398	-0.065429688	0.43603516	0	0.096	31/10/2017	31	10	2017	4:54:02	17642	0.7	4	54	2	59	0.051513672	3.491748	-0.12158203	-0.13867188	-0.92749023	3.4580078	0.061767578	0	0	0	0	0	0	0	0	0	0.94580078	0.054199219	0.085205078	-0.058105469	0.018798828	-0.008056641	0.08	36966.63	0.014	-229.47	0.096
400	401	401	Category K	-0.14379883	-0.095947266	-0.93579102	0.203125	-0.067871094	0.43896484	0	0.057	31/10/2017	31	10	2017	4:54:02	17642	0.8	4	54	2	59	0.051513672	3.491748	-0.12353516	-0.13867188	-0.92773438	2.6989746	0.048095703	0	0	0	0	0	0	0	0	0	0.94604492	0.053955078	0.071044922	-0.020019531	0.042724609	-0.0078125	0.105	36575.56	-0.024	373.64	0.13
401	402	402	Category K	-0.14379883	-0.14379883	-0.94799805	0.20141602	-0.066650391	0.43505859	0	0.077	31/10/2017	31	10	2017	4:54:02	17642	0.9	4	54	2	59	0.051513672	3.491748	-0.12524414	-0.13842773	-0.92773438	2.7077637	0.027587891	0	0	0	0	0	0	0	0	0	0.94628906	0.053710938	0.043701172	-0.018310547	-0.005126953	-0.020019531	0.113	36466.45	-0.024	349.27	0.13
402	403	403	Category K	-0.16796875	-0.10791016	-0.92382813	0.20532227	-0.068603516	0.43505859	0	0.177	31/10/2017	31	10	2017	4:54:03	17643	0	4	54	3	0	0.051513672	3.491748	-0.12670898	-0.13793945	-0.92773438	2.034668	0.051025391	0	0	0	0	0	0	0	0	0	0.94628906	0.053710938	0.075195313	-0.041015625	0.030029297	0.00390625	0.11	36506.61	-0.026	391.34	0.115
403	404	404	Category K	-0.16796875	-0.14379883	-0.91186523	0.2019043	-0.067871094	0.43505859	0	0.143	31/10/2017	31	10	2017	4:54:03	17643	0.1	4	54	3	0	0.051513672	3.491748	-0.12866211	-0.13769531	-0.92773438	1.611084	0.042724609	0	0	0	0	0	0	0	0	0	0.94677734	0.053222656	0.061279297	-0.0390625	-0.005859375	0.015869141	0.111	36493.13	-0.032	491.11	0.141
404	405	405	Category K	-0.17993164	-0.14379883	-0.92382813	0.20727539	-0.066162109	0.43383789	0	0.115	31/10/2017	31	10	2017	4:54:03	17643	0.2	4	54	3	0	0.051513672	3.491748	-0.13061523	-0.13745117	-0.92773438	0.76635742	0.049804688	0	0	0	0	0	0	0	0	0	0.94702148	0.052978516	0.059570313	-0.049072266	-0.006103516	0.00390625	0.125	36313.97	-0.046	670.27	0.141
405	406	406	Category K	-0.16796875	-0.11987305	-0.91186523	0.20556641	-0.063720703	0.43676758	0	0.097	31/10/2017	31	10	2017	4:54:03	17643	0.3	4	54	3	0	0.051513672	3.491748	-0.13232422	-0.13720703	-0.92724609	0.63061523	0.042480469	0	0	0	0	0	0	0	0	0	0.94677734	0.053222656	0.068603516	-0.035400391	0.017333984	0.015380859	0.132	36230.42	-0.057	826.09	0.141
406	407	407	Category K	-0.17993164	-0.11987305	-0.91186523	0.20263672	-0.058105469	0.43286133	0	0.141	31/10/2017	31	10	2017	4:54:03	17643	0.4	4	54	3	0	0.051513672	3.491748	-0.1340332	-0.13720703	-0.92700195	1.0754395	0.051269531	0	0	0	0	0	0	0	0	0	0.94677734	0.053222656	0.078613281	-0.045654297	0.017333984	0.015136719	0.112	36479.74	-0.037	576.77	0.12
407	408	408	Category K	-0.16796875	-0.15576172	-0.92382813	0.2019043	-0.065673828	0.43701172	0	0.12	31/10/2017	31	10	2017	4:54:03	17643	0.5	4	54	3	0	0.051513672	3.491748	-0.13574219	-0.13720703	-0.92724609	0.75927734	0.037109375	0	0	0	0	0	0	0	0	0	0.94702148	0.052978516	0.053955078	-0.031982422	-0.018310547	0.003417969	0.099	36661.91	-0.039	696.99	0.12
408	409	409	Category K	-0.14379883	-0.095947266	-0.92382813	0.20410156	-0.064697266	0.43603516	0	0.057	31/10/2017	31	10	2017	4:54:03	17643	0.6	4	54	3	0	0.051513672	3.491748	-0.13769531	-0.13696289	-0.92700195	0.83569336	0.041503906	0	0	0	0	0	0	0	0	0	0.94702148	0.052978516	0.050292969	-0.005859375	0.041015625	0.003173828	0.108	36533.88	-0.034	541.19	0.132
409	410	410	Category K	-0.15576172	-0.14379883	-0.91186523	0.20385742	-0.067871094	0.44116211	0	0.069	31/10/2017	31	10	2017	4:54:03	17643	0.7	4	54	3	0	0.051513672	3.491748	-0.13916016	-0.13696289	-0.92724609	1.0695801	0.0234375	0	0	0	0	0	0	0	0	0	0.94750977	0.052490234	0.038330078	-0.016357422	-0.006591797	0.015380859	0.114	36453.26	-0.04	621.81	0.141
410	411	411	Category K	-0.17993164	-0.13183594	-0.92382813	0.203125	-0.066650391	0.43994141	0	0.166	31/10/2017	31	10	2017	4:54:03	17643	0.8	4	54	3	0	0.051513672	3.491748	-0.14111328	-0.13647461	-0.92773438	1.3525391	0.0390625	0	0	0	0	0	0	0	0	0	0.94848633	0.051513672	0.047119141	-0.038574219	0.004638672	0.00390625	0.126	36301.8	-0.042	596.15	0.132
411	412	412	Category K	-0.17993164	-0.11987305	-0.91186523	0.20263672	-0.069580078	0.43798828	0	0.132	31/10/2017	31	10	2017	4:54:03	17643	0.9	4	54	3	0	0.051513672	3.491748	-0.14282227	-0.13623047	-0.92822266	0.88500977	0.043457031	0	0	0	0	0	0	0	0	0	0.94897461	0.051025391	0.069580078	-0.036865234	0.016357422	0.016357422	0.124	36326.21	-0.035	489.51	0.132
412	413	413	Category K	-0.16796875	-0.10791016	-0.92382813	0.20141602	-0.066650391	0.43701172	0	0.212	31/10/2017	31	10	2017	4:54:04	17644	0	4	54	4	1	0.051513672	3.491748	-0.14477539	-0.13598633	-0.92822266	0.88598633	0.036621094	0	0	0	0	0	0	0	0	0	0.94921875	0.05078125	0.055664063	-0.022949219	0.028076172	0.004394531	0.132	36230.42	-0.029	373.47	0.136
413	414	414	Category K	-0.14379883	-0.10791016	-0.91186523	0.20703125	-0.067871094	0.43164063	0	0.109	31/10/2017	31	10	2017	4:54:04	17644	0.1	4	54	4	1	0.051513672	3.491748	-0.14672852	-0.13574219	-0.92822266	1.6269531	0.032470703	0	0	0	0	0	0	0	0	0	0.94946289	0.050537109	0.047119141	0.002929688	0.027832031	0.016357422	0.144	36095.19	-0.034	411.42	0.136
414	415	415	Category K	-0.17993164	-0.10791016	-0.88793945	0.19750977	-0.067138672	0.44213867	0	0.109	31/10/2017	31	10	2017	4:54:04	17644	0.2	4	54	4	1	0.051513672	3.491748	-0.14819336	-0.13574219	-0.92797852	0.88476563	0.058105469	0	0	0	0	0	0	0	0	0	0.94946289	0.050537109	0.099365234	-0.031494141	0.027832031	0.040039063	0.13	36253.92	-0.017	212.53	0.132
415	416	416	Category K	-0.13183594	-0.13183594	-0.87597656	0.19335938	-0.068603516	0.44116211	0	0.136	31/10/2017	31	10	2017	4:54:04	17644	0.3	4	54	4	1	0.051513672	3.491748	-0.1496582	-0.13549805	-0.92773438	0.52954102	0.054931641	0	0	0	0	0	0	0	0	0	0.94946289	0.050537109	0.073486328	0.017822266	0.003662109	0.051757813	0.116	36427.14	-0.01	134.42	0.109
416	417	417	Category K	-0.17993164	-0.059814453	-0.94799805	0.19165039	-0.072998047	0.44018555	0	0.087	31/10/2017	31	10	2017	4:54:04	17644	0.4	4	54	4	1	0.051513672	3.491748	-0.15161133	-0.13525391	-0.92724609	0.35571289	0.083007813	0	0	0	0	0	0	0	0	0	0.94921875	0.05078125	0.12426758	-0.028076172	0.075439453	-0.020507813	0.086	36864.59	0.025	-371.46	0.109
417	418	418	Category K	-0.11987305	-0.13183594	-0.89990234	0.19140625	-0.075439453	0.44042969	0	0.046	31/10/2017	31	10	2017	4:54:04	17644	0.5	4	54	4	1	0.051513672	3.491748	-0.15332031	-0.13525391	-0.92724609	1.4147949	0.043457031	0	0	0	0	0	0	0	0	0	0.94970703	0.050292969	0.064453125	0.033447266	0.003417969	0.02734375	0.096	36706.68	0.011	-159.01	0.136
418	419	419	Category K	-0.16796875	-0.11987305	-0.93579102	0.19262695	-0.081298828	0.44140625	0	0.034	31/10/2017	31	10	2017	4:54:04	17644	0.6	4	54	4	1	0.051513672	3.491748	-0.15454102	-0.13476563	-0.92724609	2.7077637	0.021728516	0	0	0	0	0	0	0	0	0	0.94970703	0.050292969	0.036865234	-0.013183594	0.014892578	-0.008300781	0.114	36453.26	-0.008	108.3	0.136
419	420	420	Category K	-0.17993164	-0.14379883	-0.94799805	0.18969727	-0.078369141	0.44433594	0	0.168	31/10/2017	31	10	2017	4:54:04	17644	0.7	4	54	4	1	0.051513672	3.491748	-0.15600586	-0.13452148	-0.92700195	3.2727051	0.032958984	0	0	0	0	0	0	0	0	0	0.94970703	0.050292969	0.053955078	-0.023681641	-0.009033203	-0.020751953	0.101	36632.67	0.001	-14.45	0.087
420	421	421	Category K	-0.15576172	-0.11987305	-0.88793945	0.18969727	-0.078613281	0.4465332	0	0.213	31/10/2017	31	10	2017	4:54:04	17644	0.8	4	54	4	1	0.051513672	3.491748	-0.15722656	-0.1340332	-0.92700195	4.4191895	0.041503906	0	0	0	0	0	0	0	0	0	0.94970703	0.050292969	0.054931641	0.001464844	0.014160156	0.0390625	0.099	36661.91	-0.002	29.72	0.145
421	422	422	Category K	-0.15576172	-0.13183594	-0.91186523	0.18896484	-0.079589844	0.44165039	0	0.058	31/10/2017	31	10	2017	4:54:04	17644	0.9	4	54	4	1	0.051513672	3.491748	-0.15820313	-0.13452148	-0.92700195	6.376709	0.015625	0	0	0	0	0	0	0	0	0	0.95019531	0.049804688	0.020751953	0.002441406	0.002685547	0.015136719	0.116	36427.14	-0.015	205.53	0.145
422	423	423	Category K	-0.15576172	-0.13183594	-0.92382813	0.17993164	-0.081787109	0.44555664	0	0.08	31/10/2017	31	10	2017	4:54:05	17645	0	4	54	5	2	0.051513672	3.491748	-0.15991211	-0.13476563	-0.92724609	7.09375	0.006103516	0	0	0	0	0	0	0	0	0	0.95043945	0.049560547	0.010498047	0.004150391	0.002929688	0.003417969	0.12	36376	-0.006	77.26	0.145
423	424	424	Category K	-0.14379883	-0.15576172	-0.91186523	0.18310547	-0.082275391	0.44677734	0	0.145	31/10/2017	31	10	2017	4:54:05	17645	0.1	4	54	5	2	0.051513672	3.491748	-0.16064453	-0.13476563	-0.92749023	6.8554688	0.031005859	0	0	0	0	0	0	0	0	0	0.95092773	0.049072266	0.053466797	0.016845703	-0.020751953	0.015625	0.111	36493.13	0.015	-191.33	0.114
424	425	425	Category K	-0.16796875	-0.14379883	-0.93579102	0.18505859	-0.086425781	0.44580078	0	0.06	31/10/2017	31	10	2017	4:54:05	17645	0.2	4	54	5	2	0.051513672	3.491748	-0.16162109	-0.13427734	-0.92773438	7.6296387	0.013671875	0	0	0	0	0	0	0	0	0	0.95117188	0.048828125	0.0234375	-0.006103516	-0.009277344	-0.0078125	0.09	36799.73	0.029	-411.08	0.097
425	426	426	Category K	-0.15576172	-0.17993164	-0.93579102	0.1887207	-0.085205078	0.44433594	0	0.114	31/10/2017	31	10	2017	4:54:05	17645	0.3	4	54	5	2	0.051513672	3.491748	-0.16259766	-0.1340332	-0.92797852	8.6826172	0.046630859	0	0	0	0	0	0	0	0	0	0.95166016	0.048339844	0.060058594	0.006835938	-0.045654297	-0.007568359	0.097	36691.63	0.022	-302.98	0.114
426	427	427	Category K	-0.16796875	-0.14379883	-0.93579102	0.18359375	-0.084960938	0.44335938	0	0.086	31/10/2017	31	10	2017	4:54:05	17645	0.4	4	54	5	2	0.051513672	3.491748	-0.16308594	-0.13378906	-0.92797852	8.6816406	0.013183594	0	0	0	0	0	0	0	0	0	0.9519043	0.048095703	0.022216797	-0.004638672	-0.009765625	-0.007568359	0.105	36575.56	-0.003	42.66	0.128
427	428	428	Category K	-0.15576172	-0.14379883	-0.89990234	0.19116211	-0.086914063	0.44458008	0	0.097	31/10/2017	31	10	2017	4:54:05	17645	0.5	4	54	5	2	0.051513672	3.491748	-0.16430664	-0.13427734	-0.92797852	7.5654297	0.030761719	0	0	0	0	0	0	0	0	0	0.9519043	0.048095703	0.046142578	0.008544922	-0.009277344	0.028076172	0.104	36589.67	0.004	-55.79	0.114
428	429	429	Category K	-0.16796875	-0.10791016	-0.91186523	0.18139648	-0.082275391	0.44360352	0	0.128	31/10/2017	31	10	2017	4:54:05	17645	0.6	4	54	5	2	0.051513672	3.511084	-0.16479492	-0.13427734	-0.92773438	6.6020508	0.031005859	0	0	0	0	0	0	0	0	0	0.9519043	0.048095703	0.045410156	-0.002929688	0.026367188	0.015869141	0.106	36561.56	-0.027	422.68	0.128
429	430	430	Category K	-0.16796875	-0.15576172	-0.94799805	0.18359375	-0.084960938	0.44335938	0	0.141	31/10/2017	31	10	2017	4:54:05	17645	0.7	4	54	5	2	0.051513672	3.511084	-0.1652832	-0.13500977	-0.92797852	5.8864746	0.028564453	0	0	0	0	0	0	0	0	0	0.95214844	0.047851563	0.04296875	-0.002441406	-0.020507813	-0.019775391	0.115	36440.15	-0.039	598	0.128
430	431	431	Category K	-0.17993164	-0.14379883	-0.95996094	0.19189453	-0.084472656	0.43725586	0	0.07	31/10/2017	31	10	2017	4:54:05	17645	0.8	4	54	5	2	0.051513672	3.511084	-0.16577148	-0.13549805	-0.92797852	4.4511719	0.035644531	0	0	0	0	0	0	0	0	0	0.95239258	0.047607422	0.053955078	-0.013916016	-0.008056641	-0.031738281	0.112	36479.74	-0.046	751.57	0.128
431	432	432	Category K	-0.16796875	-0.15576172	-0.93579102	0.18408203	-0.081542969	0.44042969	0	0.169	31/10/2017	31	10	2017	4:54:05	17645	0.9	4	54	5	2	0.051513672	3.511084	-0.16577148	-0.13549805	-0.92773438	2.8469238	0.021484375	0	0	0	0	0	0	0	0	0	0.95214844	0.047851563	0.029785156	-0.001953125	-0.020019531	-0.0078125	0.116	36427.14	-0.051	824.77	0.141
432	433	433	Category K	-0.15576172	-0.14379883	-0.93579102	0.19018555	-0.085205078	0.43969727	0	0.07	31/10/2017	31	10	2017	4:54:06	17646	0	4	54	6	3	0.051513672	3.511084	-0.16577148	-0.13598633	-0.92773438	1.7949219	0.014892578	0	0	0	0	0	0	0	0	0	0.95239258	0.047607422	0.025634766	0.010009766	-0.007568359	-0.0078125	0.214	35450.39	-0.137	1569.6	0.141
433	434	434	Category K	-0.16796875	-0.15576172	-0.97192383	0.18334961	-0.084960938	0.44262695	0	0.122	31/10/2017	31	10	2017	4:54:06	17646	0.1	4	54	6	3	0.051513672	3.511084	-0.16577148	-0.13598633	-0.92797852	1.2590332	0.048095703	0	0	0	0	0	0	0	0	0	0.95239258	0.047607422	0.065429688	-0.001953125	-0.01953125	-0.043701172	0.202	35547.37	-0.135	1663.6	0.142
434	435	435	Category K	-0.15576172	-0.14379883	-0.92382813	0.19213867	-0.082519531	0.44165039	0	0.712	31/10/2017	31	10	2017	4:54:06	17646	0.2	4	54	6	3	0.051513672	3.511084	-0.16601563	-0.13647461	-0.9284668	0.83374023	0.013427734	0	0	0	0	0	0	0	0	0	0.953125	0.046875	0.022460938	0.010253906	-0.007080078	0.004638672	0.214	35450.39	-0.134	1516.24	0.142
435	436	436	Category K	-0.16796875	-0.15576172	-0.92382813	0.18212891	-0.084960938	0.44458008	0	0.069	31/10/2017	31	10	2017	4:54:06	17646	0.3	4	54	6	3	0.051513672	3.511084	-0.16577148	-0.13671875	-0.92871094	0.125	0.01953125	0	0	0	0	0	0	0	0	0	0.95336914	0.046630859	0.025878906	-0.001953125	-0.018798828	0.004882813	0.202	35547.37	-0.129	1546.46	0.122
436	437	437	Category K	-0.16796875	-0.14379883	-0.93579102	0.18554688	-0.083007813	0.44140625	0	0.142	31/10/2017	31	10	2017	4:54:06	17646	0.4	4	54	6	3	0.051513672	3.511084	-0.16601563	-0.13720703	-0.92871094	0.28613281	0.009521484	0	0	0	0	0	0	0	0	0	0.95336914	0.046630859	0.015380859	-0.001708984	-0.006347656	-0.006835938	0.207	35506.41	-0.123	1391.54	0.122
437	438	438	Category K	-0.17993164	-0.10791016	-0.91186523	0.19116211	-0.086914063	0.44458008	0	0.1	31/10/2017	31	10	2017	4:54:06	17646	0.5	4	54	6	3	0.051513672	3.511084	-0.16601563	-0.13671875	-0.92822266	0.52856445	0.035888672	0	0	0	0	0	0	0	0	0	0.95288086	0.047119141	0.059082031	-0.013671875	0.028808594	0.016357422	0.203	35539.11	-0.106	1152.52	0.1
438	439	439	Category K	-0.14379883	-0.14379883	-0.91186523	0.19311523	-0.082519531	0.44140625	0	0.1	31/10/2017	31	10	2017	4:54:06	17646	0.6	4	54	6	3	0.051513672	3.511084	-0.16650391	-0.13671875	-0.92773438	0.54418945	0.028564453	0	0	0	0	0	0	0	0	0	0.95239258	0.047607422	0.045410156	0.022705078	-0.006835938	0.015869141	0.092	36768.17	0	0	0.1
439	440	440	Category K	-0.17993164	-0.13183594	-0.93579102	0.18383789	-0.085449219	0.44262695	0	0.1	31/10/2017	31	10	2017	4:54:06	17646	0.7	4	54	6	3	0.051513672	3.511084	-0.16699219	-0.13696289	-0.92773438	0.88867188	0.015869141	0	0	0	0	0	0	0	0	0	0.95263672	0.047363281	0.025878906	-0.012695313	0.005126953	-0.0078125	0.094	36737.16	0.007	-104.49	0.1
440	441	441	Category K	-0.16796875	-0.14379883	-0.94799805	0.18383789	-0.084228516	0.44262695	0	0.041	31/10/2017	31	10	2017	4:54:06	17646	0.8	4	54	6	3	0.051513672	3.511084	-0.16650391	-0.13671875	-0.92724609	1.1477051	0.021728516	0	0	0	0	0	0	0	0	0	0.9519043	0.048095703	0.028808594	-0.001220703	-0.006835938	-0.020507813	0.081	36949.2	0.017	-272.49	0.1
441	442	442	Category K	-0.14379883	-0.13183594	-0.93579102	0.18652344	-0.08203125	0.44360352	0	0.081	31/10/2017	31	10	2017	4:54:06	17646	0.9	4	54	6	3	0.051513672	3.511084	-0.16674805	-0.13647461	-0.92700195	0.67626953	0.024902344	0	0	0	0	0	0	0	0	0	0.95166016	0.048339844	0.036376953	0.022949219	0.004638672	-0.008544922	0.089	36815.72	0.02	-295.52	0.1
442	443	443	Category K	-0.16796875	-0.14379883	-0.92382813	0.18798828	-0.083740234	0.44580078	0	0.067	31/10/2017	31	10	2017	4:54:07	17647	0	4	54	7	4	0.051513672	3.511084	-0.16723633	-0.13598633	-0.92773438	0.019775391	0.008544922	0	0	0	0	0	0	0	0	0	0.95239258	0.047607422	0.011962891	-0.000488281	-0.007568359	0.00390625	0.084	36897.95	0.027	-404.82	0.081
443	444	444	Category K	-0.17993164	-0.15576172	-0.92382813	0.1862793	-0.083984375	0.44677734	0	0.148	31/10/2017	31	10	2017	4:54:07	17647	0.1	4	54	7	4	0.051513672	3.511084	-0.16748047	-0.13671875	-0.92822266	0.32788086	0.022949219	0	0	0	0	0	0	0	0	0	0.953125	0.046875	0.035644531	-0.012207031	-0.018798828	0.004394531	0.079	36984.24	0.031	-477.63	0.072
444	445	445	Category K	-0.17993164	-0.14379883	-0.89990234	0.19091797	-0.085205078	0.44042969	0	0.068	31/10/2017	31	10	2017	4:54:07	17647	0.2	4	54	7	4	0.051513672	3.511084	-0.16772461	-0.13720703	-0.9284668	0.31469727	0.031738281	0	0	0	0	0	0	0	0	0	0.95361328	0.046386719	0.047119141	-0.011962891	-0.006347656	0.028564453	0.079	36984.24	0.035	-530.98	0.072
445	446	446	Category K	-0.16796875	-0.14379883	-0.91186523	0.19091797	-0.083007813	0.44335938	0	0.072	31/10/2017	31	10	2017	4:54:07	17647	0.3	4	54	7	4	0.051513672	3.511084	-0.16772461	-0.13769531	-0.9284668	1.1125488	0.017822266	0	0	0	0	0	0	0	0	0	0.95361328	0.046386719	0.022949219	0	-0.005859375	0.016601563	0.075	37056.51	0.059	-849.3	0.068
446	447	447	Category K	-0.17993164	-0.14379883	-0.94799805	0.18823242	-0.08203125	0.44335938	0	0.04	31/10/2017	31	10	2017	4:54:07	17647	0.4	4	54	7	4	0.051513672	3.511084	-0.16772461	-0.13867188	-0.9284668	1.826416	0.023193359	0	0	0	0	0	0	0	0	0	0.95385742	0.046142578	0.036376953	-0.011962891	-0.004882813	-0.019287109	0.075	37056.51	0.073	-1004.37	0.068
447	448	448	Category K	-0.17993164	-0.16796875	-0.93579102	0.1862793	-0.085449219	0.44262695	0	0.056	31/10/2017	31	10	2017	4:54:07	17647	0.5	4	54	7	4	0.051513672	3.511084	-0.16723633	-0.1394043	-0.92895508	1.4711914	0.031738281	0	0	0	0	0	0	0	0	0	0.95410156	0.045898438	0.047607422	-0.012451172	-0.028320313	-0.006591797	0.06	37358.9	0.076	-1174.63	0.068
448	449	449	Category K	-0.16796875	-0.16796875	-0.94799805	0.18920898	-0.082763672	0.44165039	0	0.066	31/10/2017	31	10	2017	4:54:07	17647	0.6	4	54	7	4	0.051513672	3.511084	-0.16723633	-0.1394043	-0.9284668	0.58764648	0.034179688	0	0	0	0	0	0	0	0	0	0.95385742	0.046142578	0.048095703	-0.000488281	-0.028320313	-0.019287109	0.074	37075.07	0.054	-797.36	0.072
449	450	450	Category K	-0.17993164	-0.13183594	-0.95996094	0.19189453	-0.082763672	0.44433594	0	0.06	31/10/2017	31	10	2017	4:54:07	17647	0.7	4	54	7	4	0.051513672	3.511084	-0.16723633	-0.140625	-0.92822266	0.39208984	0.034912109	0	0	0	0	0	0	0	0	0	0.95361328	0.046386719	0.052734375	-0.012451172	0.008789063	-0.031494141	0.074	37075.07	0.048	-724.13	0.072
450	451	451	Category K	-0.16796875	-0.14379883	-0.93579102	0.19726563	-0.077636719	0.44238281	0	0.15	31/10/2017	31	10	2017	4:54:07	17647	0.8	4	54	7	4	0.051513672	3.511084	-0.16650391	-0.140625	-0.9284668	0.46972656	0.0078125	0	0	0	0	0	0	0	0	0	0.95361328	0.046386719	0.011474609	-0.001220703	-0.002929688	-0.007080078	0.084	36897.95	0.039	-559.42	0.086
451	452	452	Category K	-0.16796875	-0.14379883	-0.94799805	0.18725586	-0.080322266	0.44140625	0	0.072	31/10/2017	31	10	2017	4:54:07	17647	0.9	4	54	7	4	0.051513672	3.511084	-0.16577148	-0.14111328	-0.92822266	0.53369141	0.020019531	0	0	0	0	0	0	0	0	0	0.95336914	0.046630859	0.024414063	-0.001953125	-0.002441406	-0.019775391	0.089	36815.72	0.019	-281.84	0.102
452	453	453	Category K	-0.16796875	-0.14379883	-0.94799805	0.19360352	-0.081054688	0.44555664	0	0.102	31/10/2017	31	10	2017	4:54:08	17648	0	4	54	8	5	0.051513672	3.511084	-0.1652832	-0.14135742	-0.92822266	1.8391113	0.020019531	0	0	0	0	0	0	0	0	0	0.95336914	0.046630859	0.024414063	-0.002441406	-0.002197266	-0.019775391	0.103	36603.89	-0.009	133.27	0.102
453	454	454	Category K	-0.16796875	-0.11987305	-0.93579102	0.19604492	-0.081054688	0.43945313	0	0.086	31/10/2017	31	10	2017	4:54:08	17648	0.1	4	54	8	5	0.051513672	3.511084	-0.16455078	-0.14233398	-0.92797852	2.3518066	0.023925781	0	0	0	0	0	0	0	0	0	0.953125	0.046875	0.033447266	-0.003173828	0.022460938	-0.007568359	0.11	36506.61	-0.017	245.99	0.15
454	455	455	Category K	-0.16796875	-0.14379883	-0.92382813	0.19287109	-0.083496094	0.44067383	0	0.151	31/10/2017	31	10	2017	4:54:08	17648	0.2	4	54	8	5	0.051513672	3.511084	-0.16455078	-0.14282227	-0.92773438	2.0554199	0.005371094	0	0	0	0	0	0	0	0	0	0.953125	0.046875	0.008300781	-0.003173828	-0.000732422	0.00390625	0.113	36466.45	-0.014	195.46	0.102
455	456	456	Category K	-0.16796875	-0.14379883	-0.92382813	0.19384766	-0.081787109	0.43945313	0	0.101	31/10/2017	31	10	2017	4:54:08	17648	0.3	4	54	8	5	0.051513672	3.511084	-0.16381836	-0.14331055	-0.92822266	2.645752	0.005859375	0	0	0	0	0	0	0	0	0	0.95336914	0.046630859	0.008544922	-0.00390625	-0.000244141	0.004394531	0.106	36561.56	-0.004	56.66	0.136
456	457	457	Category K	-0.17993164	-0.16796875	-0.92382813	0.19335938	-0.082763672	0.44555664	0	0.167	31/10/2017	31	10	2017	4:54:08	17648	0.4	4	54	8	5	0.051513672	3.511084	-0.1640625	-0.14379883	-0.92871094	3.6879883	0.029052734	0	0	0	0	0	0	0	0	0	0.95410156	0.045898438	0.044677734	-0.015625	-0.023925781	0.004882813	0.111	36493.13	-0.01	139.54	0.136
457	458	458	Category K	-0.14379883	-0.13183594	-0.91186523	0.19335938	-0.082519531	0.44335938	0	0.029	31/10/2017	31	10	2017	4:54:08	17648	0.5	4	54	8	5	0.051513672	3.511084	-0.16357422	-0.14501953	-0.92822266	3.4057617	0.029052734	0	0	0	0	0	0	0	0	0	0.95361328	0.046386719	0.049560547	0.019775391	0.013183594	0.016357422	0.107	36547.67	-0.016	236.21	0.14
458	459	459	Category K	-0.15576172	-0.11987305	-0.91186523	0.19091797	-0.083740234	0.44335938	0	0.136	31/10/2017	31	10	2017	4:54:08	17648	0.6	4	54	8	5	0.051513672	3.511084	-0.16381836	-0.14550781	-0.9284668	2.7248535	0.031738281	0	0	0	0	0	0	0	0	0	0.95410156	0.045898438	0.05078125	0.008056641	0.025634766	0.016601563	0.106	36561.56	-0.021	319.63	0.136
459	460	460	Category K	-0.16796875	-0.13183594	-0.91186523	0.19287109	-0.083496094	0.44067383	0	0.063	31/10/2017	31	10	2017	4:54:08	17648	0.7	4	54	8	5	0.051513672	3.511084	-0.16333008	-0.14624023	-0.9284668	2.3276367	0.022460938	0	0	0	0	0	0	0	0	0	0.95385742	0.046142578	0.035644531	-0.004394531	0.014404297	0.016601563	0.102	36618.22	-0.003	43.69	0.136
460	461	461	Category K	-0.14379883	-0.16796875	-0.93579102	0.19897461	-0.084960938	0.44018555	0	0.14	31/10/2017	31	10	2017	4:54:08	17648	0.8	4	54	8	5	0.051513672	3.511084	-0.16308594	-0.14624023	-0.9284668	2.1530762	0.029785156	0	0	0	0	0	0	0	0	0	0.95385742	0.046142578	0.048095703	0.019287109	-0.021484375	-0.007080078	0.097	36691.63	0.003	-44.4	0.135
461	462	462	Category K	-0.16796875	-0.15576172	-0.93579102	0.19604492	-0.081787109	0.4362793	0	0.08	31/10/2017	31	10	2017	4:54:08	17648	0.9	4	54	8	5	0.051513672	3.511084	-0.1628418	-0.14648438	-0.92895508	1.4880371	0.012207031	0	0	0	0	0	0	0	0	0	0.9543457	0.045654297	0.020751953	-0.004882813	-0.009033203	-0.006591797	0.101	36632.67	-0.014	215.48	0.136
462	463	463	Category K	-0.17993164	-0.15576172	-0.93579102	0.20336914	-0.083007813	0.43530273	0	0.135	31/10/2017	31	10	2017	4:54:09	17649	0	4	54	9	6	0.051513672	3.511084	-0.16235352	-0.14672852	-0.92895508	0.40087891	0.020507813	0	0	0	0	0	0	0	0	0	0.9543457	0.045654297	0.032958984	-0.017333984	-0.008789063	-0.006591797	0.114	36453.26	-0.039	603.25	0.135
463	464	464	Category K	-0.16796875	-0.13183594	-0.93579102	0.19311523	-0.084960938	0.43823242	0	0.057	31/10/2017	31	10	2017	4:54:09	17649	0.1	4	54	9	6	0.051513672	3.511084	-0.16259766	-0.14648438	-0.92919922	0.10644531	0.016845703	0	0	0	0	0	0	0	0	0	0.95458984	0.045410156	0.026611328	-0.005126953	0.014648438	-0.006347656	0.126	36301.8	-0.038	530.06	0.135
464	465	465	Category K	-0.16796875	-0.16796875	-0.93579102	0.19775391	-0.081054688	0.43823242	0	0.212	31/10/2017	31	10	2017	4:54:09	17649	0.2	4	54	9	6	0.051513672	3.511084	-0.16259766	-0.14624023	-0.92993164	0.12915039	0.022949219	0	0	0	0	0	0	0	0	0	0.95532227	0.044677734	0.032714844	-0.005126953	-0.021484375	-0.005615234	0.119	36388.65	-0.026	363.95	0.135
465	466	466	Category K	-0.17993164	-0.14379883	-0.92382813	0.19433594	-0.080078125	0.43798828	0	0.135	31/10/2017	31	10	2017	4:54:09	17649	0.3	4	54	9	6	0.051513672	3.511084	-0.16210938	-0.14648438	-0.92993164	0.03515625	0.018798828	0	0	0	0	0	0	0	0	0	0.95532227	0.044677734	0.026611328	-0.017578125	0.002685547	0.006103516	0.119	36388.65	-0.031	443.21	0.135
466	467	467	Category K	-0.17993164	-0.15576172	-0.94799805	0.19750977	-0.083496094	0.44116211	0	0.096	31/10/2017	31	10	2017	4:54:09	17649	0.4	4	54	9	6	0.051513672	3.4353516	-0.16210938	-0.14648438	-0.9296875	0.077148438	0.026855469	0	0	0	0	0	0	0	0	0	0.95507813	0.044921875	0.044921875	-0.017578125	-0.009033203	-0.018066406	0.102	36618.22	-0.018	279.73	0.096
467	468	468	Category K	-0.15576172	-0.11987305	-0.92382813	0.19946289	-0.079833984	0.43530273	0	0.083	31/10/2017	31	10	2017	4:54:09	17649	0.5	4	54	9	6	0.051513672	3.4353516	-0.16186523	-0.14648438	-0.9296875	0.009277344	0.028076172	0	0	0	0	0	0	0	0	0	0.95507813	0.044921875	0.0390625	0.006103516	0.026611328	0.005859375	0.108	36533.88	0.01	-132.49	0.096
468	469	469	Category K	-0.16796875	-0.14379883	-0.94799805	0.18725586	-0.076660156	0.43530273	0	0.03	31/10/2017	31	10	2017	4:54:09	17649	0.6	4	54	9	6	0.051513672	3.4353516	-0.16235352	-0.14672852	-0.9296875	0.37255859	0.019042969	0	0	0	0	0	0	0	0	0	0.95507813	0.044921875	0.026611328	-0.005371094	0.002929688	-0.018066406	0.079	36984.24	0.052	-742.11	0.096
469	470	470	Category K	-0.19189453	-0.13183594	-0.94799805	0.19580078	-0.081787109	0.44116211	0	0.093	31/10/2017	31	10	2017	4:54:09	17649	0.7	4	54	9	6	0.051513672	3.4353516	-0.16210938	-0.1472168	-0.9296875	0.7644043	0.037841797	0	0	0	0	0	0	0	0	0	0.95532227	0.044677734	0.063232422	-0.029541016	0.015380859	-0.018066406	0.076	37038.15	0.041	-623.92	0.093
470	471	471	Category K	-0.17993164	-0.15576172	-0.92382813	0.1887207	-0.081542969	0.44335938	0	0.04	31/10/2017	31	10	2017	4:54:09	17649	0.8	4	54	9	6	0.051513672	3.4353516	-0.16210938	-0.14746094	-0.92944336	0.88671875	0.020263672	0	0	0	0	0	0	0	0	0	0.95507813	0.044921875	0.031494141	-0.017578125	-0.008056641	0.005615234	0.066	37231.31	0.042	-697.43	0.083
471	472	472	Category K	-0.17993164	-0.15576172	-0.92382813	0.20019531	-0.081054688	0.43603516	0	0.115	31/10/2017	31	10	2017	4:54:09	17649	0.9	4	54	9	6	0.051513672	3.4353516	-0.16186523	-0.14770508	-0.92919922	1.2373047	0.020263672	0	0	0	0	0	0	0	0	0	0.95458984	0.045410156	0.031005859	-0.017822266	-0.0078125	0.005371094	0.065	37251.91	0.051	-824.77	0.093
472	473	473	Category K	-0.17993164	-0.11987305	-0.94799805	0.18896484	-0.079589844	0.44165039	0	0.04	31/10/2017	31	10	2017	4:54:10	17650	0	4	54	10	7	0.051513672	3.4353516	-0.16162109	-0.14819336	-0.92919922	0.94165039	0.038330078	0	0	0	0	0	0	0	0	0	0.95458984	0.045410156	0.065185547	-0.018066406	0.028320313	-0.018554688	0.077	37019.99	0.031	-486.11	0.093
473	474	474	Category K	-0.17993164	-0.15576172	-0.94799805	0.19555664	-0.084228516	0.43823242	0	0.073	31/10/2017	31	10	2017	4:54:10	17650	0.1	4	54	10	7	0.051513672	3.4353516	-0.16113281	-0.14819336	-0.92895508	0.20776367	0.027587891	0	0	0	0	0	0	0	0	0	0.9543457	0.045654297	0.044921875	-0.018554688	-0.007324219	-0.018798828	0.067	37210.97	0.021	-379.11	0.102
474	475	475	Category K	-0.15576172	-0.10791016	-0.93579102	0.19750977	-0.081054688	0.44140625	0	0.102	31/10/2017	31	10	2017	4:54:10	17650	0.2	4	54	10	7	0.051513672	3.4353516	-0.16137695	-0.14819336	-0.92871094	0.36206055	0.041259766	0	0	0	0	0	0	0	0	0	0.9543457	0.045654297	0.053222656	0.005615234	0.040283203	-0.006835938	0.08	36966.63	0.023	-362.74	0.102
475	476	476	Category K	-0.16796875	-0.14379883	-0.93579102	0.19042969	-0.083007813	0.43725586	0	0.037	31/10/2017	31	10	2017	4:54:10	17650	0.3	4	54	10	7	0.051513672	3.4353516	-0.16137695	-0.1484375	-0.92895508	0.12084961	0.010498047	0	0	0	0	0	0	0	0	0	0.9543457	0.045654297	0.017822266	-0.006347656	0.004638672	-0.006591797	0.073	37093.83	0.034	-546.16	0.102
476	477	477	Category K	-0.16796875	-0.11987305	-0.91186523	0.19189453	-0.084472656	0.43725586	0	0.116	31/10/2017	31	10	2017	4:54:10	17650	0.4	4	54	10	7	0.051513672	3.4353516	-0.16113281	-0.14868164	-0.92895508	1.4279785	0.034179688	0	0	0	0	0	0	0	0	0	0.95458984	0.045410156	0.052734375	-0.006591797	0.028808594	0.017089844	0.084	36897.95	0.034	-496.56	0.109
477	478	478	Category K	-0.17993164	-0.14379883	-0.91186523	0.19750977	-0.084472656	0.44238281	0	0.071	31/10/2017	31	10	2017	4:54:10	17650	0.5	4	54	10	7	0.051513672	3.4353516	-0.16113281	-0.1484375	-0.92895508	2.3076172	0.025634766	0	0	0	0	0	0	0	0	0	0.9543457	0.045654297	0.040527344	-0.018798828	0.004638672	0.017089844	0.097	36691.63	0.007	-101.96	0.109
478	479	479	Category K	-0.20385742	-0.13183594	-0.93579102	0.19604492	-0.083984375	0.43945313	0	0.109	31/10/2017	31	10	2017	4:54:10	17650	0.6	4	54	10	7	0.051513672	3.4353516	-0.16064453	-0.14916992	-0.92919922	2.7780762	0.046875	0	0	0	0	0	0	0	0	0	0.95483398	0.045166016	0.066894531	-0.04296875	0.017333984	-0.006347656	0.092	36768.17	0.032	-441.96	0.109
479	480	480	Category K	-0.14379883	-0.10791016	-0.88793945	0.19335938	-0.091308594	0.4375	0	0.15	31/10/2017	31	10	2017	4:54:10	17650	0.7	4	54	10	7	0.051513672	3.4353516	-0.16064453	-0.14941406	-0.92944336	4.2854004	0.061035156	0	0	0	0	0	0	0	0	0	0.95507813	0.044921875	0.10009766	0.016845703	0.041503906	0.041503906	0.101	36632.67	0.01	-139.54	0.109
480	481	481	Category K	-0.16796875	-0.059814453	-0.91186523	0.18066406	-0.10229492	0.44165039	0	0.07	31/10/2017	31	10	2017	4:54:10	17650	0.8	4	54	10	7	0.051513672	3.4353516	-0.16015625	-0.14990234	-0.92944336	6.7714844	0.092041016	0	0	0	0	0	0	0	0	0	0.95507813	0.044921875	0.11547852	-0.007568359	0.090087891	0.017578125	0.098	36676.71	-0.011	171.44	0.109
481	482	482	Category K	-0.19189453	-0.11987305	-1.0078125	0.16723633	-0.11474609	0.44921875	0	0.093	31/10/2017	31	10	2017	4:54:10	17650	0.9	4	54	10	7	0.051513672	3.4353516	-0.16015625	-0.1496582	-0.92919922	9.1943359	0.08984375	0	0	0	0	0	0	0	0	0	0.95458984	0.045410156	0.14013672	-0.031494141	0.029785156	-0.078369141	0.109	36520.2	-0.02	295.52	0.118
482	483	483	Category K	-0.17993164	-0.16796875	-0.97192383	0.15722656	-0.12207031	0.44824219	0	0.095	31/10/2017	31	10	2017	4:54:11	17651	0	4	54	11	8	0.051513672	3.4353516	-0.16040039	-0.14990234	-0.92919922	11.758057	0.050048828	0	0	0	0	0	0	0	0	0	0.95483398	0.045166016	0.079833984	-0.019287109	-0.017822266	-0.042480469	0.111	36493.13	-0.011	154.1	0.142
483	484	484	Category K	-0.17993164	-0.17993164	-0.93579102	0.14135742	-0.12451172	0.45581055	0	0.142	31/10/2017	31	10	2017	4:54:11	17651	0.1	4	54	11	8	0.051513672	3.4353516	-0.16015625	-0.14990234	-0.92993164	15.547363	0.036132813	0	0	0	0	0	0	0	0	0	0.95556641	0.044433594	0.055175781	-0.01953125	-0.029785156	-0.005615234	0.11	36506.61	-0.008	111.61	0.118
484	485	485	Category K	-0.17993164	-0.17993164	-0.92382813	0.12988281	-0.13061523	0.45898438	0	0.118	31/10/2017	31	10	2017	4:54:11	17651	0.2	4	54	11	8	0.051513672	3.4353516	-0.16015625	-0.15014648	-0.92993164	19.522949	0.035888672	0	0	0	0	0	0	0	0	0	0.95556641	0.044433594	0.055419922	-0.01953125	-0.029541016	0.006103516	0.114	36453.26	-0.028	411.33	0.142
485	486	486	Category K	-0.17993164	-0.19189453	-0.91186523	0.12109375	-0.13476563	0.4621582	0	0.144	31/10/2017	31	10	2017	4:54:11	17651	0.3	4	54	11	8	0.051513672	3.4353516	-0.15942383	-0.15039063	-0.93041992	22.380615	0.049560547	0	0	0	0	0	0	0	0	0	0.95581055	0.044189453	0.080322266	-0.020263672	-0.041259766	0.018554688	0.134	36207.21	-0.033	425.46	0.144
486	487	487	Category K	-0.14379883	-0.17993164	-0.94799805	0.10961914	-0.1328125	0.46337891	0	0.095	31/10/2017	31	10	2017	4:54:11	17651	0.4	4	54	11	8	0.051513672	3.4353516	-0.15942383	-0.15063477	-0.9309082	23.778809	0.037109375	0	0	0	0	0	0	0	0	0	0.95629883	0.043701172	0.061767578	0.015625	-0.029052734	-0.016845703	0.148	36052.14	-0.035	414.31	0.144
487	488	488	Category K	-0.15576172	-0.16796875	-0.88793945	0.1081543	-0.13305664	0.46655273	0	0.212	31/10/2017	31	10	2017	4:54:11	17651	0.5	4	54	11	8	0.051513672	3.4353516	-0.15893555	-0.15087891	-0.93066406	23.806885	0.046142578	0	0	0	0	0	0	0	0	0	0.95605469	0.043945313	0.062988281	0.003173828	-0.016845703	0.042724609	0.136	36184.27	-0.01	117.53	0.144
488	489	489	Category K	-0.15576172	-0.17993164	-0.89990234	0.10009766	-0.13012695	0.47363281	0	0.177	31/10/2017	31	10	2017	4:54:11	17651	0.6	4	54	11	8	0.051513672	3.4353516	-0.15820313	-0.15087891	-0.93041992	22.958252	0.041992188	0	0	0	0	0	0	0	0	0	0.95581055	0.044189453	0.062011719	0.002441406	-0.028808594	0.030517578	0.128	36277.71	-0.014	175.55	0.144
489	490	490	Category K	-0.083984375	-0.15576172	-0.92382813	0.10009766	-0.12939453	0.47167969	0	0.07	31/10/2017	31	10	2017	4:54:11	17651	0.7	4	54	11	8	0.051513672	3.4353516	-0.15795898	-0.15112305	-0.92993164	21.310303	0.074462891	0	0	0	0	0	0	0	0	0	0.95532227	0.044677734	0.084716797	0.073974609	-0.004394531	0.006103516	0.122	36350.94	-0.004	50.45	0.111
490	491	491	Category K	-0.11987305	-0.16796875	-0.89990234	0.10351563	-0.12280273	0.46557617	0	0.07	31/10/2017	31	10	2017	4:54:11	17651	0.8	4	54	11	8	0.051513672	3.4353516	-0.1574707	-0.15185547	-0.9296875	18.90332	0.050537109	0	0	0	0	0	0	0	0	0	0.95507813	0.044921875	0.083496094	0.037597656	-0.015869141	0.029785156	0.123	36338.53	-0.007	88.61	0.12
491	492	492	Category K	-0.14379883	-0.14379883	-0.91186523	0.10351563	-0.12744141	0.46655273	0	0.111	31/10/2017	31	10	2017	4:54:11	17651	0.9	4	54	11	8	0.051513672	3.4353516	-0.15771484	-0.15234375	-0.92944336	16.220459	0.023925781	0	0	0	0	0	0	0	0	0	0.95507813	0.044921875	0.040283203	0.013916016	0.008544922	0.017578125	0.108	36533.88	-0.008	113.35	0.111
492	493	493	Category K	-0.10791016	-0.16796875	-0.91186523	0.10180664	-0.12988281	0.46850586	0	0.101	31/10/2017	31	10	2017	4:54:12	17652	0	4	54	12	9	0.051513672	3.4353516	-0.15771484	-0.15283203	-0.92944336	13.262695	0.054931641	0	0	0	0	0	0	0	0	0	0.95507813	0.044921875	0.082519531	0.049804688	-0.014892578	0.017578125	0.094	36737.16	-0.007	110.99	0.101
493	494	494	Category K	-0.14379883	-0.15576172	-0.89990234	0.10913086	-0.12744141	0.46630859	0	0.12	31/10/2017	31	10	2017	4:54:12	17652	0.1	4	54	12	9	0.051513672	3.4353516	-0.1574707	-0.15356445	-0.92895508	10.227295	0.032226563	0	0	0	0	0	0	0	0	0	0.95458984	0.045410156	0.045166016	0.013671875	-0.001953125	0.029052734	0.093	36752.6	-0.024	418.41	0.108
494	495	495	Category K	-0.13183594	-0.15576172	-0.91186523	0.10498047	-0.12744141	0.46850586	0	0.094	31/10/2017	31	10	2017	4:54:12	17652	0.2	4	54	12	9	0.051513672	3.4353516	-0.15771484	-0.15429688	-0.92895508	7.3500977	0.031005859	0	0	0	0	0	0	0	0	0	0.95483398	0.045166016	0.044433594	0.025878906	-0.001220703	0.017089844	0.099	36661.91	-0.019	304.72	0.111
495	496	496	Category K	-0.14379883	-0.15576172	-0.92382813	0.11254883	-0.12646484	0.46728516	0	0.064	31/10/2017	31	10	2017	4:54:12	17652	0.3	4	54	12	9	0.051513672	3.4353516	-0.15722656	-0.15405273	-0.92895508	4.4865723	0.014404297	0	0	0	0	0	0	0	0	0	0.95483398	0.045166016	0.020263672	0.013427734	-0.001464844	0.005126953	0.102	36618.22	-0.036	613.09	0.108
496	497	497	Category K	-0.14379883	-0.16796875	-0.91186523	0.11376953	-0.12939453	0.46557617	0	0.108	31/10/2017	31	10	2017	4:54:12	17652	0.4	4	54	12	9	0.051513672	3.4353516	-0.1574707	-0.15429688	-0.92919922	2.0065918	0.025878906	0	0	0	0	0	0	0	0	0	0.95483398	0.045166016	0.044677734	0.013671875	-0.013427734	0.017333984	0.101	36632.67	-0.024	387.32	0.108
497	498	498	Category K	-0.14379883	-0.16796875	-0.92382813	0.10400391	-0.12768555	0.46948242	0	0.128	31/10/2017	31	10	2017	4:54:12	17652	0.5	4	54	12	9	0.051513672	3.4353516	-0.15698242	-0.15380859	-0.92919922	0.99902344	0.020019531	0	0	0	0	0	0	0	0	0	0.95483398	0.045166016	0.032714844	0.013183594	-0.013916016	0.005371094	0.091	36783.88	-0.013	218.14	0.096
498	499	499	Category K	-0.11987305	-0.17993164	-0.92382813	0.10571289	-0.12670898	0.4675293	0	0.096	31/10/2017	31	10	2017	4:54:12	17652	0.6	4	54	12	9	0.051513672	3.4353516	-0.1574707	-0.15429688	-0.92919922	0.88354492	0.045654297	0	0	0	0	0	0	0	0	0	0.95483398	0.045166016	0.068603516	0.037597656	-0.025390625	0.005371094	0.085	36881.19	-0.006	103.05	0.108
499	500	500	Category K	-0.15576172	-0.14379883	-0.94799805	0.10913086	-0.12744141	0.46826172	0	0.057	31/10/2017	31	10	2017	4:54:12	17652	0.7	4	54	12	9	0.051513672	3.4353516	-0.1574707	-0.15478516	-0.92895508	0.32348633	0.021972656	0	0	0	0	0	0	0	0	0	0.95483398	0.045166016	0.031738281	0.001708984	0.010986328	-0.018798828	0.099	36661.91	-0.015	236.04	0.115
500	501	501	Category K	-0.14379883	-0.14379883	-0.92382813	0.11254883	-0.12646484	0.46533203	0	0.057	31/10/2017	31	10	2017	4:54:12	17652	0.8	4	54	12	9	0.051513672	3.4353516	-0.1574707	-0.15527344	-0.92895508	0.043701172	0.018554688	0	0	0	0	0	0	0	0	0	0.95507813	0.044921875	0.030517578	0.013671875	0.011474609	0.005126953	0.1	36647.23	-0.016	250.72	0.115
501	502	502	Category K	-0.11987305	-0.14379883	-0.92382813	0.11791992	-0.12451172	0.46020508	0	0.148	31/10/2017	31	10	2017	4:54:12	17652	0.9	4	54	12	9	0.051513672	3.4353516	-0.1574707	-0.15527344	-0.92895508	0.32543945	0.039794922	0	0	0	0	0	0	0	0	0	0.95507813	0.044921875	0.0546875	0.037597656	0.011474609	0.005126953	0.087	36848.15	0.001	-16.29	0.096
502	503	503	Category K	-0.16796875	-0.11987305	-0.93579102	0.11376953	-0.125	0.46948242	0	0.115	31/10/2017	31	10	2017	4:54:13	17653	0	4	54	13	10	0.051513672	3.4353516	-0.1574707	-0.1550293	-0.92895508	0.35595703	0.037353516	0	0	0	0	0	0	0	0	0	0.95483398	0.045166016	0.052490234	-0.010253906	0.03515625	-0.006591797	0.075	37056.51	0.012	-208.36	0.115
503	504	504	Category K	-0.14379883	-0.11987305	-0.97192383	0.11083984	-0.12304688	0.46533203	0	0.051	31/10/2017	31	10	2017	4:54:13	17653	0.1	4	54	13	10	0.051513672	3.4353516	-0.15722656	-0.15478516	-0.9284668	0.77172852	0.057128906	0	0	0	0	0	0	0	0	0	0.9543457	0.045654297	0.091796875	0.013427734	0.034912109	-0.043212891	0.088	36831.86	0.009	-140.23	0.115
504	505	505	Category K	-0.13183594	-0.16796875	-0.93579102	0.11791992	-0.12719727	0.46948242	0	0.023	31/10/2017	31	10	2017	4:54:13	17653	0.2	4	54	13	10	0.051269531	3.515918	-0.1574707	-0.15478516	-0.92822266	1.5354004	0.029541016	0	0	0	0	0	0	0	0	0	0.95410156	0.045898438	0.045898438	0.025634766	-0.012939453	-0.007324219	0.093	36752.6	0	0	0.119
505	506	506	Category K	-0.15576172	-0.17993164	-0.92382813	0.11303711	-0.12573242	0.46826172	0	0.137	31/10/2017	31	10	2017	4:54:13	17653	0.3	4	54	13	10	0.051269531	3.515918	-0.15795898	-0.15454102	-0.92797852	0.6965332	0.025634766	0	0	0	0	0	0	0	0	0	0.95410156	0.045898438	0.031738281	0.002197266	-0.025146484	0.004150391	0.088	36831.86	0.01	-155.15	0.115
506	507	507	Category K	-0.15576172	-0.15576172	-0.93579102	0.11303711	-0.12231445	0.46313477	0	0.084	31/10/2017	31	10	2017	4:54:13	17653	0.4	4	54	13	10	0.051269531	3.515918	-0.1574707	-0.1550293	-0.92797852	0.088623047	0.0078125	0	0	0	0	0	0	0	0	0	0.95410156	0.045898438	0.010009766	0.001708984	-0.000488281	-0.007568359	0.084	36897.95	0.003	-49.8	0.119
507	508	508	Category K	-0.19189453	-0.15576172	-0.89990234	0.11694336	-0.12597656	0.46533203	0	0.119	31/10/2017	31	10	2017	4:54:13	17653	0.5	4	54	13	10	0.051269531	3.515918	-0.1574707	-0.15527344	-0.92773438	0.35546875	0.044189453	0	0	0	0	0	0	0	0	0	0.95361328	0.046386719	0.0625	-0.034179688	-0.000244141	0.027832031	0.118	36401.39	-0.02	275.32	0.119
508	509	509	Category K	-0.15576172	-0.15576172	-0.91186523	0.11474609	-0.12475586	0.46948242	0	0.09	31/10/2017	31	10	2017	4:54:13	17653	0.6	4	54	13	10	0.051269531	3.515918	-0.1574707	-0.15576172	-0.92749023	1.1418457	0.015625	0	0	0	0	0	0	0	0	0	0.95361328	0.046386719	0.017578125	0.001708984	0	0.015625	0.131	36242.13	-0.038	510.47	0.119
509	510	510	Category K	-0.15576172	-0.16796875	-0.92382813	0.11791992	-0.1262207	0.46606445	0	0.258	31/10/2017	31	10	2017	4:54:13	17653	0.7	4	54	13	10	0.051269531	3.515918	-0.15722656	-0.15600586	-0.92724609	1.7155762	0.012207031	0	0	0	0	0	0	0	0	0	0.95336914	0.046630859	0.016845703	0.001464844	-0.01171875	0.003417969	0.117	36414.23	-0.041	623.92	0.103
510	511	511	Category K	-0.16796875	-0.16796875	-0.93579102	0.11547852	-0.12573242	0.46728516	0	0.103	31/10/2017	31	10	2017	4:54:13	17653	0.8	4	54	13	10	0.051269531	3.515918	-0.15673828	-0.15673828	-0.92700195	1.3317871	0.017822266	0	0	0	0	0	0	0	0	0	0.953125	0.046875	0.031005859	-0.010986328	-0.010986328	-0.008544922	0.108	36533.88	-0.024	364.07	0.119
511	512	512	Category K	-0.14379883	-0.17993164	-0.93579102	0.1171875	-0.12158203	0.46728516	0	0.049	31/10/2017	31	10	2017	4:54:13	17653	0.9	4	54	13	11	0.051269531	3.515918	-0.15673828	-0.15698242	-0.92700195	0.86035156	0.027587891	0	0	0	0	0	0	0	0	0	0.953125	0.046875	0.044433594	0.012939453	-0.022705078	-0.008544922	0.116	36427.14	-0.041	629.37	0.103
512	513	513	Category K	-0.11987305	-0.14379883	-0.92382813	0.12133789	-0.12280273	0.46289063	0	0.032	31/10/2017	31	10	2017	4:54:14	17654	0	4	54	14	11	0.051269531	3.515918	-0.15673828	-0.15722656	-0.92700195	0.81811523	0.039306641	0	0	0	0	0	0	0	0	0	0.953125	0.046875	0.053466797	0.036865234	0.013427734	0.003173828	0.108	36533.88	-0.026	398.07	0.135
513	514	514	Category K	-0.19189453	-0.16796875	-0.94799805	0.11621094	-0.12402344	0.4621582	0	0.166	31/10/2017	31	10	2017	4:54:14	17654	0.1	4	54	14	11	0.051269531	3.515918	-0.15673828	-0.1574707	-0.92700195	0.42724609	0.042236328	0	0	0	0	0	0	0	0	0	0.953125	0.046875	0.06640625	-0.034912109	-0.010253906	-0.020751953	0.088	36831.86	-0.001	16.29	0.135
514	515	515	Category K	-0.15576172	-0.16796875	-0.93579102	0.11669922	-0.11816406	0.45825195	0	0.043	31/10/2017	31	10	2017	4:54:14	17654	0.2	4	54	14	11	0.051269531	3.515918	-0.15649414	-0.1574707	-0.92700195	0.26586914	0.013427734	0	0	0	0	0	0	0	0	0	0.95336914	0.046630859	0.01953125	0.000732422	-0.010253906	-0.008544922	0.103	36603.89	-0.011	164.28	0.135
515	516	516	Category K	-0.14379883	-0.16796875	-0.93579102	0.12182617	-0.1237793	0.4621582	0	0.135	31/10/2017	31	10	2017	4:54:14	17654	0.3	4	54	14	11	0.051269531	3.515918	-0.15673828	-0.15795898	-0.92700195	1.4838867	0.018310547	0	0	0	0	0	0	0	0	0	0.95336914	0.046630859	0.031494141	0.012939453	-0.009765625	-0.008544922	0.107	36547.67	-0.008	114.24	0.135
516	517	517	Category K	-0.15576172	-0.13183594	-0.92382813	0.12695313	-0.12426758	0.46118164	0	0.198	31/10/2017	31	10	2017	4:54:14	17654	0.4	4	54	14	11	0.051269531	3.515918	-0.15673828	-0.15795898	-0.92700195	2.1242676	0.026367188	0	0	0	0	0	0	0	0	0	0.95336914	0.046630859	0.030273438	0.000976563	0.026123047	0.003173828	0.118	36401.39	-0.011	146.28	0.135
517	518	518	Category K	-0.15576172	-0.16796875	-0.93579102	0.11889648	-0.12133789	0.46313477	0	0.068	31/10/2017	31	10	2017	4:54:14	17654	0.5	4	54	14	11	0.051269531	3.515918	-0.15649414	-0.15869141	-0.92700195	2.8569336	0.012451172	0	0	0	0	0	0	0	0	0	0.95336914	0.046630859	0.018554688	0.000732422	-0.009033203	-0.008544922	0.104	36589.67	0.021	-275.7	0.135
518	519	519	Category K	-0.13183594	-0.15576172	-0.93579102	0.1184082	-0.12548828	0.46435547	0	0.103	31/10/2017	31	10	2017	4:54:14	17654	0.6	4	54	14	11	0.051269531	3.515918	-0.15625	-0.15869141	-0.92700195	4.0688477	0.026123047	0	0	0	0	0	0	0	0	0	0.95336914	0.046630859	0.036376953	0.024414063	0.002929688	-0.008544922	0.124	36326.21	-0.001	12.32	0.135
519	520	520	Category K	-0.14379883	-0.16796875	-0.93579102	0.12695313	-0.12426758	0.46118164	0	0.079	31/10/2017	31	10	2017	4:54:14	17654	0.7	4	54	14	11	0.051269531	3.515918	-0.15600586	-0.15917969	-0.92700195	4.0476074	0.017089844	0	0	0	0	0	0	0	0	0	0.95336914	0.046630859	0.029296875	0.012207031	-0.008544922	-0.008544922	0.111	36493.13	0.011	-142.19	0.103
520	521	521	Category K	-0.16796875	-0.13183594	-0.92382813	0.12646484	-0.12207031	0.45703125	0	0.161	31/10/2017	31	10	2017	4:54:14	17654	0.8	4	54	14	11	0.051269531	3.515918	-0.15625	-0.15991211	-0.92773438	3.3041992	0.030517578	0	0	0	0	0	0	0	0	0	0.95410156	0.045898438	0.043457031	-0.011474609	0.028076172	0.00390625	0.087	36848.15	0.033	-472.15	0.079
521	522	522	Category K	-0.16796875	-0.14379883	-0.94799805	0.12207031	-0.12036133	0.46411133	0	0.058	31/10/2017	31	10	2017	4:54:14	17654	0.9	4	54	14	12	0.051269531	3.515918	-0.15673828	-0.16088867	-0.92773438	2.5900879	0.028564453	0	0	0	0	0	0	0	0	0	0.95458984	0.045410156	0.048339844	-0.010986328	0.017089844	-0.020019531	0.089	36815.72	0.031	-439.72	0.103
522	523	523	Category K	-0.15576172	-0.14379883	-0.97192383	0.12182617	-0.12133789	0.46191406	0	0.056	31/10/2017	31	10	2017	4:54:15	17655	0	4	54	15	12	0.051269531	3.515918	-0.15649414	-0.16137695	-0.92675781	2.2287598	0.048339844	0	0	0	0	0	0	0	0	0	0.95361328	0.046386719	0.063476563	0.000732422	0.017578125	-0.044921875	0.1	36647.23	0.015	-207.08	0.094
523	524	524	Category K	-0.16796875	-0.17993164	-0.92382813	0.12133789	-0.12133789	0.46508789	0	0.079	31/10/2017	31	10	2017	4:54:15	17655	0.1	4	54	15	12	0.051269531	3.515918	-0.15649414	-0.16137695	-0.92602539	1.8486328	0.021728516	0	0	0	0	0	0	0	0	0	0.953125	0.046875	0.032226563	-0.011230469	-0.018310547	0.002197266	0.102	36618.22	-0.001	14.45	0.094
524	525	525	Category K	-0.13183594	-0.15576172	-0.93579102	0.12280273	-0.12207031	0.46728516	0	0.169	31/10/2017	31	10	2017	4:54:15	17655	0.2	4	54	15	12	0.051269531	3.515918	-0.15625	-0.16113281	-0.92602539	1.4726563	0.026855469	0	0	0	0	0	0	0	0	0	0.95288086	0.047119141	0.039550781	0.024414063	0.005371094	-0.009521484	0.086	36864.59	0.01	-157.91	0.094
525	526	526	Category K	-0.15576172	-0.16796875	-0.94799805	0.12670898	-0.12133789	0.45996094	0	0.094	31/10/2017	31	10	2017	4:54:15	17655	0.3	4	54	15	12	0.051269531	3.515918	-0.15625	-0.16088867	-0.92602539	1.7780762	0.022949219	0	0	0	0	0	0	0	0	0	0.95288086	0.047119141	0.029296875	0.000488281	-0.006835938	-0.021728516	0.101	36632.67	-0.02	316.53	0.127
526	527	527	Category K	-0.14379883	-0.16796875	-0.93579102	0.13012695	-0.12109375	0.45898438	0	0.061	31/10/2017	31	10	2017	4:54:15	17655	0.4	4	54	15	12	0.051269531	3.515918	-0.15625	-0.16040039	-0.92602539	2.1296387	0.017578125	0	0	0	0	0	0	0	0	0	0.95263672	0.047363281	0.029541016	0.012451172	-0.007324219	-0.009521484	0.113	36466.45	-0.038	590.06	0.149
527	528	528	Category K	-0.13183594	-0.16796875	-0.91186523	0.12524414	-0.12036133	0.46533203	0	0.149	31/10/2017	31	10	2017	4:54:15	17655	0.5	4	54	15	12	0.051269531	3.515918	-0.15673828	-0.16015625	-0.92529297	1.8632813	0.029296875	0	0	0	0	0	0	0	0	0	0.95214844	0.047851563	0.046142578	0.024902344	-0.007568359	0.013427734	0.126	36301.8	-0.037	513.92	0.149
528	529	529	Category K	-0.14379883	-0.17993164	-0.91186523	0.12524414	-0.11962891	0.46411133	0	0.127	31/10/2017	31	10	2017	4:54:15	17655	0.6	4	54	15	12	0.051269531	3.515918	-0.15698242	-0.15991211	-0.92578125	0.99267578	0.027587891	0	0	0	0	0	0	0	0	0	0.95239258	0.047607422	0.047119141	0.013183594	-0.019775391	0.013916016	0.114	36453.26	-0.021	299.34	0.127
529	530	530	Category K	-0.14379883	-0.19189453	-0.93579102	0.1237793	-0.1171875	0.45996094	0	0.16	31/10/2017	31	10	2017	4:54:15	17655	0.7	4	54	15	12	0.051269531	3.515918	-0.15722656	-0.15942383	-0.92578125	0.42651367	0.036376953	0	0	0	0	0	0	0	0	0	0.95239258	0.047607422	0.055664063	0.013427734	-0.032226563	-0.009765625	0.118	36401.39	-0.025	351.21	0.127
530	531	531	Category K	-0.17993164	-0.17993164	-0.92382813	0.12890625	-0.12353516	0.46508789	0	0.096	31/10/2017	31	10	2017	4:54:15	17655	0.8	4	54	15	12	0.051269531	3.515918	-0.15869141	-0.15917969	-0.92578125	0.072998047	0.029541016	0	0	0	0	0	0	0	0	0	0.95263672	0.047363281	0.043945313	-0.020996094	-0.020507813	0.001953125	0.116	36427.14	0.003	-38.49	0.127
531	532	532	Category K	-0.16796875	-0.19189453	-0.94799805	0.12646484	-0.12060547	0.46606445	0	0.115	31/10/2017	31	10	2017	4:54:15	17655	0.9	4	54	15	13	0.051269531	3.515918	-0.15942383	-0.15820313	-0.92602539	0.63378906	0.040771484	0	0	0	0	0	0	0	0	0	0.953125	0.046875	0.063476563	-0.008300781	-0.033447266	-0.021728516	0.1	36647.23	0.028	-369.52	0.115
532	533	533	Category K	-0.15576172	-0.19189453	-0.91186523	0.12426758	-0.12353516	0.46533203	0	0.053	31/10/2017	31	10	2017	4:54:16	17656	0	4	54	16	13	0.051269531	3.515918	-0.16015625	-0.15722656	-0.92602539	0.81518555	0.037597656	0	0	0	0	0	0	0	0	0	0.95288086	0.047119141	0.053222656	0.004394531	-0.034423828	0.014160156	0.087	36848.15	0.047	-640.94	0.096
533	534	534	Category K	-0.17993164	-0.17993164	-0.93579102	0.1315918	-0.12182617	0.46191406	0	0.049	31/10/2017	31	10	2017	4:54:16	17656	0.1	4	54	16	13	0.051269531	3.515918	-0.16210938	-0.15625	-0.92578125	0.87744141	0.031005859	0	0	0	0	0	0	0	0	0	0.95263672	0.047363281	0.051025391	-0.017578125	-0.0234375	-0.009765625	0.069	37171.01	0.055	-844.8	0.096
534	535	535	Category K	-0.13183594	-0.13183594	-0.92382813	0.12280273	-0.12207031	0.46533203	0	0.052	31/10/2017	31	10	2017	4:54:16	17656	0.2	4	54	16	13	0.051269531	3.515918	-0.16430664	-0.15600586	-0.92578125	1.0583496	0.040527344	0	0	0	0	0	0	0	0	0	0.953125	0.046875	0.058837891	0.032470703	0.024169922	0.001953125	0.08	36966.63	0.053	-747.85	0.053
535	536	536	Category K	-0.17993164	-0.15576172	-0.93579102	0.13012695	-0.12109375	0.45800781	0	0.05	31/10/2017	31	10	2017	4:54:16	17656	0.3	4	54	16	13	0.051269531	3.515918	-0.16699219	-0.15527344	-0.92553711	1.3337402	0.016113281	0	0	0	0	0	0	0	0	0	0.95336914	0.046630859	0.023193359	-0.012695313	-0.000244141	-0.010009766	0.066	37231.31	0.094	-1302.89	0.053
536	537	537	Category K	-0.15576172	-0.13183594	-0.92382813	0.1237793	-0.11889648	0.46411133	0	0.163	31/10/2017	31	10	2017	4:54:16	17656	0.4	4	54	16	13	0.051269531	3.515918	-0.16943359	-0.15356445	-0.92480469	1.7055664	0.025878906	0	0	0	0	0	0	0	0	0	0.95263672	0.047363281	0.036865234	0.013671875	0.021728516	0.000976563	0.077	37019.99	0.057	-812.78	0.054
537	538	538	Category K	-0.16796875	-0.16796875	-0.91186523	0.12353516	-0.12329102	0.45825195	0	0.033	31/10/2017	31	10	2017	4:54:16	17656	0.5	4	54	16	13	0.051269531	3.515918	-0.17260742	-0.15112305	-0.92431641	1.8212891	0.021240234	0	0	0	0	0	0	0	0	0	0.95239258	0.047607422	0.033935547	0.004638672	-0.016601563	0.012451172	0.078	37002.02	0.048	-700.22	0.058
538	539	539	Category K	-0.16796875	-0.16796875	-0.89990234	0.1237793	-0.12036133	0.45800781	0	0.117	31/10/2017	31	10	2017	4:54:16	17656	0.6	4	54	16	13	0.051269531	3.515918	-0.17456055	-0.15332031	-0.92504883	1.5180664	0.029785156	0	0	0	0	0	0	0	0	0	0.95361328	0.046386719	0.046386719	0.006591797	-0.014404297	0.025146484	0.079	36984.24	0.04	-595.59	0.079
539	540	540	Category K	-0.15576172	-0.16796875	-0.91186523	0.13061523	-0.12353516	0.45678711	0	0.054	31/10/2017	31	10	2017	4:54:16	17656	0.7	4	54	16	13	0.051269531	3.515918	-0.17675781	-0.15527344	-0.92382813	0.78344727	0.02734375	0	0	0	0	0	0	0	0	0	0.95336914	0.046630859	0.045898438	0.020996094	-0.012451172	0.011962891	0.084	36897.95	0.049	-679.17	0.117
540	541	541	Category K	-0.15576172	-0.16796875	-0.93579102	0.1315918	-0.12255859	0.46191406	0	0.058	31/10/2017	31	10	2017	4:54:16	17656	0.8	4	54	16	13	0.051269531	3.515918	-0.17822266	-0.15527344	-0.92236328	0.25708008	0.029052734	0	0	0	0	0	0	0	0	0	0.95214844	0.047851563	0.048339844	0.022460938	-0.012451172	-0.013183594	0.084	36897.95	0.03	-444.69	0.079
541	542	542	Category K	-0.15576172	-0.13183594	-0.92382813	0.12817383	-0.12255859	0.46313477	0	0.079	31/10/2017	31	10	2017	4:54:16	17656	0.9	4	54	16	14	0.051269531	3.515918	-0.18115234	-0.15673828	-0.92163086	0.23364258	0.035644531	0	0	0	0	0	0	0	0	0	0.95214844	0.047851563	0.052246094	0.025390625	0.024902344	-0.001953125	0.088	36831.86	0	0	0.112
542	543	543	Category K	-0.16796875	-0.13183594	-0.89990234	0.13305664	-0.11865234	0.46386719	0	0.164	31/10/2017	31	10	2017	4:54:17	17657	0	4	54	17	14	0.051025391	3.4740234	-0.18164063	-0.15795898	-0.92163086	0.12963867	0.036621094	0	0	0	0	0	0	0	0	0	0.95263672	0.047363281	0.061523438	0.013671875	0.026123047	0.021728516	0.087	36848.15	0.01	-156.52	0.112
543	544	544	Category K	-0.17993164	-0.14379883	-0.92382813	0.12792969	-0.12231445	0.46606445	0	0.058	31/10/2017	31	10	2017	4:54:17	17657	0.111	4	54	17	14	0.051025391	3.4740234	-0.18164063	-0.15820313	-0.92041016	0.046386719	0.014892578	0	0	0	0	0	0	0	0	0	0.95141602	0.048583984	0.01953125	0.001708984	0.014404297	-0.003173828	0.097	36691.63	0.004	-58.96	0.112
544	545	545	Category K	-0.20385742	-0.14379883	-0.92382813	0.13012695	-0.12231445	0.45922852	0	0.112	31/10/2017	31	10	2017	4:54:17	17657	0.222	4	54	17	14	0.051025391	3.4740234	-0.1809082	-0.15966797	-0.91699219	0.25415039	0.028564453	0	0	0	0	0	0	0	0	0	0.94824219	0.051757813	0.045654297	-0.022705078	0.015869141	-0.006591797	0.093	36752.6	0.016	-232.4	0.112
545	546	546	Category K	-0.15576172	-0.17993164	-0.92382813	0.12402344	-0.11889648	0.46801758	0	0.116	31/10/2017	31	10	2017	4:54:17	17657	0.333	4	54	17	14	0.051025391	3.4740234	-0.1809082	-0.15991211	-0.91699219	0.83422852	0.032714844	0	0	0	0	0	0	0	0	0	0.94824219	0.051757813	0.051513672	0.025146484	-0.019775391	-0.006591797	0.098	36676.71	-0.009	139.01	0.112
546	547	547	Category K	-0.16796875	-0.16796875	-0.91186523	0.12719727	-0.12353516	0.46313477	0	0.031	31/10/2017	31	10	2017	4:54:17	17657	0.444	4	54	17	14	0.051025391	3.4740234	-0.17993164	-0.15942383	-0.91577148	0.69995117	0.015380859	0	0	0	0	0	0	0	0	0	0.94677734	0.053222656	0.024658203	0.011962891	-0.008300781	0.00390625	0.087	36848.15	0.006	-95.55	0.112
547	548	548	Category K	-0.15576172	-0.16796875	-0.91186523	0.12695313	-0.11791992	0.46191406	0	0.109	31/10/2017	31	10	2017	4:54:17	17657	0.555	4	54	17	14	0.051025391	3.4740234	-0.18041992	-0.15942383	-0.91503906	0.33374023	0.026123047	0	0	0	0	0	0	0	0	0	0.94628906	0.053710938	0.036132813	0.024658203	-0.008300781	0.003173828	0.098	36676.71	-0.01	155.15	0.112
548	549	549	Category K	-0.15576172	-0.16796875	-0.92382813	0.1340332	-0.12011719	0.45898438	0	0.097	31/10/2017	31	10	2017	4:54:17	17657	0.666	4	54	17	14	0.051025391	3.4740234	-0.18017578	-0.15917969	-0.9152832	0.22290039	0.02734375	0	0	0	0	0	0	0	0	0	0.94628906	0.053710938	0.041503906	0.024414063	-0.008544922	-0.008300781	0.093	36752.6	-0.015	249.42	0.109
549	550	550	Category K	-0.14379883	-0.17993164	-0.93579102	0.12939453	-0.11938477	0.45678711	0	0.127	31/10/2017	31	10	2017	4:54:17	17657	0.777	4	54	17	14	0.051025391	3.4740234	-0.18017578	-0.15917969	-0.9152832	0.15063477	0.046630859	0	0	0	0	0	0	0	0	0	0.94628906	0.053710938	0.077392578	0.036376953	-0.020507813	-0.020263672	0.076	37038.15	0.013	-222.43	0.097
550	551	551	Category K	-0.17993164	-0.17993164	-0.91186523	0.12915039	-0.12011719	0.45996094	0	0.078	31/10/2017	31	10	2017	4:54:17	17657	0.888	4	54	17	14	0.051025391	3.4740234	-0.18041992	-0.15942383	-0.91552734	0.19213867	0.020751953	0	0	0	0	0	0	0	0	0	0.9465332	0.053466797	0.024658203	0.000488281	-0.020263672	0.003662109	0.084	36897.95	-0.002	34	0.097
551	552	552	Category K	-0.17993164	-0.16796875	-0.92382813	0.12524414	-0.11889648	0.45996094	0	0.015	31/10/2017	31	10	2017	4:54:18	17658	0	4	54	18	15	0.051025391	3.4740234	-0.18041992	-0.15966797	-0.9152832	0.095703125	0.011474609	0	0	0	0	0	0	0	0	0	0.9465332	0.053466797	0.017089844	0.000488281	-0.008056641	-0.008300781	0.075	37056.51	0.025	-409.28	0.097
552	553	553	Category K	-0.17993164	-0.14379883	-0.94799805	0.13012695	-0.11694336	0.45898438	0	0.08	31/10/2017	31	10	2017	4:54:18	17658	0.09	4	54	18	15	0.051025391	3.4740234	-0.1809082	-0.15966797	-0.91552734	0.4777832	0.035888672	0	0	0	0	0	0	0	0	0	0.94702148	0.052978516	0.049072266	0.000976563	0.015869141	-0.032226563	0.082	36931.95	0.037	-543.3	0.127
553	554	554	Category K	-0.16796875	-0.16796875	-0.95996094	0.13476563	-0.12182617	0.45898438	0	0.053	31/10/2017	31	10	2017	4:54:18	17658	0.181	4	54	18	15	0.051025391	3.4740234	-0.18139648	-0.15991211	-0.91577148	0.50927734	0.046630859	0	0	0	0	0	0	0	0	0	0.94726563	0.052734375	0.065429688	0.013427734	-0.0078125	-0.043945313	0.087	36848.15	0.042	-582.38	0.108
554	555	555	Category K	-0.16796875	-0.13183594	-0.93579102	0.1315918	-0.12182617	0.4609375	0	0.141	31/10/2017	31	10	2017	4:54:18	17658	0.272	4	54	18	15	0.051025391	3.4740234	-0.18115234	-0.15966797	-0.9152832	0.78344727	0.036865234	0	0	0	0	0	0	0	0	0	0.9465332	0.053466797	0.061523438	0.013183594	0.027832031	-0.020263672	0.092	36768.17	0.051	-662.07	0.108
555	556	556	Category K	-0.16796875	-0.15576172	-0.92382813	0.12524414	-0.11791992	0.46289063	0	0.158	31/10/2017	31	10	2017	4:54:18	17658	0.363	4	54	18	15	0.051025391	3.4740234	-0.18139648	-0.15991211	-0.91479492	1.5871582	0.016601563	0	0	0	0	0	0	0	0	0	0.94628906	0.053710938	0.026611328	0.013427734	0.004150391	-0.008789063	0.099	36661.91	0.032	-419.78	0.133
556	557	557	Category K	-0.15576172	-0.17993164	-0.91186523	0.13305664	-0.11914063	0.45996094	0	0.108	31/10/2017	31	10	2017	4:54:18	17658	0.454	4	54	18	15	0.051025391	3.4740234	-0.18188477	-0.15991211	-0.91479492	1.8618164	0.032958984	0	0	0	0	0	0	0	0	0	0.9465332	0.053466797	0.049316406	0.026123047	-0.019775391	0.002929688	0.107	36547.67	0.032	-397.29	0.141
557	558	558	Category K	-0.16796875	-0.14379883	-0.92382813	0.13085938	-0.11865234	0.45996094	0	0.054	31/10/2017	31	10	2017	4:54:18	17658	0.545	4	54	18	15	0.051025391	3.4740234	-0.18237305	-0.16015625	-0.91479492	1.387207	0.0234375	0	0	0	0	0	0	0	0	0	0.9465332	0.053466797	0.039550781	0.014404297	0.016357422	-0.008789063	0.125	36313.97	0.001	-12.17	0.141
558	559	559	Category K	-0.16796875	-0.16796875	-0.93579102	0.13549805	-0.12255859	0.4609375	0	0.133	31/10/2017	31	10	2017	4:54:18	17658	0.636	4	54	18	15	0.051025391	3.4740234	-0.18261719	-0.16015625	-0.91503906	0.3034668	0.026367188	0	0	0	0	0	0	0	0	0	0.94677734	0.053222656	0.04296875	0.014648438	-0.007568359	-0.020507813	0.123	36338.53	-0.017	223.03	0.152
559	560	560	Category K	-0.16796875	-0.15576172	-0.93579102	0.13061523	-0.11987305	0.45800781	0	0.158	31/10/2017	31	10	2017	4:54:18	17658	0.727	4	54	18	15	0.051025391	3.4740234	-0.18310547	-0.16015625	-0.91455078	0.2097168	0.026367188	0	0	0	0	0	0	0	0	0	0.9465332	0.053466797	0.040771484	0.015136719	0.004394531	-0.020996094	0.122	36350.94	-0.014	182.94	0.133
560	561	561	Category K	-0.20385742	-0.14379883	-0.92382813	0.13500977	-0.11914063	0.45996094	0	0.131	31/10/2017	31	10	2017	4:54:18	17658	0.818	4	54	18	15	0.051025391	3.4740234	-0.18408203	-0.15942383	-0.91479492	0.35620117	0.026611328	0	0	0	0	0	0	0	0	0	0.9465332	0.053466797	0.044189453	-0.01953125	0.015625	-0.008789063	0.12	36376	-0.017	227.89	0.133
561	562	562	Category K	-0.17993164	-0.16796875	-0.92382813	0.13085938	-0.11865234	0.46191406	0	0.152	31/10/2017	31	10	2017	4:54:18	17658	0.909	4	54	18	16	0.051025391	3.4740234	-0.18408203	-0.15942383	-0.91503906	0.52709961	0.012695313	0	0	0	0	0	0	0	0	0	0.94702148	0.052978516	0.021240234	0.004150391	-0.008300781	-0.008544922	0.12	36376	0.003	-37.47	0.133
562	563	563	Category K	-0.17993164	-0.15576172	-0.92382813	0.13085938	-0.11865234	0.46508789	0	0.096	31/10/2017	31	10	2017	4:54:19	17659	0	4	54	19	16	0.051025391	3.4740234	-0.18481445	-0.15893555	-0.9140625	0.64990234	0.011230469	0	0	0	0	0	0	0	0	0	0.94604492	0.053955078	0.017822266	0.004882813	0.003173828	-0.009521484	0.115	36440.15	0.007	-89.21	0.131
563	564	564	Category K	-0.15576172	-0.16796875	-0.92382813	0.13305664	-0.11865234	0.45996094	0	0.053	31/10/2017	31	10	2017	4:54:19	17659	0.1	4	54	19	16	0.051025391	3.4740234	-0.18530273	-0.15795898	-0.91430664	0.92016602	0.032470703	0	0	0	0	0	0	0	0	0	0.94628906	0.053710938	0.048828125	0.029541016	-0.009765625	-0.009277344	0.101	36632.67	0.016	-218.44	0.105
564	565	565	Category K	-0.17993164	-0.15576172	-0.92382813	0.12768555	-0.11889648	0.46411133	0	0.105	31/10/2017	31	10	2017	4:54:19	17659	0.2	4	54	19	16	0.051025391	3.4740234	-0.18554688	-0.15698242	-0.91430664	1.057373	0.010986328	0	0	0	0	0	0	0	0	0	0.94604492	0.053955078	0.016357422	0.005615234	0.001220703	-0.009277344	0.096	36706.68	0.029	-392.71	0.103
565	566	566	Category K	-0.19189453	-0.15576172	-0.91186523	0.13818359	-0.12084961	0.45556641	0	0.07	31/10/2017	31	10	2017	4:54:19	17659	0.3	4	54	19	16	0.051025391	3.4740234	-0.1862793	-0.15576172	-0.9140625	1.3752441	0.005859375	0	0	0	0	0	0	0	0	0	0.94580078	0.054199219	0.0078125	-0.005371094	0	0.002197266	0.081	36949.2	0.046	-659.48	0.096
566	567	567	Category K	-0.16796875	-0.16796875	-0.89990234	0.13012695	-0.12207031	0.4609375	0	0.103	31/10/2017	31	10	2017	4:54:19	17659	0.4	4	54	19	16	0.051025391	3.4740234	-0.18701172	-0.15454102	-0.9140625	1.8286133	0.02734375	0	0	0	0	0	0	0	0	0	0.94580078	0.054199219	0.046630859	0.019042969	-0.013183594	0.014160156	0.075	37056.51	0.033	-522.63	0.103
567	568	568	Category K	-0.17993164	-0.13183594	-0.91186523	0.13085938	-0.11865234	0.46508789	0	0.061	31/10/2017	31	10	2017	4:54:19	17659	0.5	4	54	19	16	0.051025391	3.4740234	-0.1875	-0.15405273	-0.91357422	2.4213867	0.0234375	0	0	0	0	0	0	0	0	0	0.9453125	0.0546875	0.031738281	0.007568359	0.022216797	0.001708984	0.089	36815.72	0.004	-63.12	0.105
568	569	569	Category K	-0.17993164	-0.15576172	-0.89990234	0.13061523	-0.12182617	0.4609375	0	0.06	31/10/2017	31	10	2017	4:54:19	17659	0.6	4	54	19	16	0.051025391	3.4740234	-0.18823242	-0.15307617	-0.91381836	2.3850098	0.016357422	0	0	0	0	0	0	0	0	0	0.94555664	0.054443359	0.024902344	0.008300781	-0.002441406	0.013916016	0.093	36752.6	0.006	-90.69	0.103
569	570	570	Category K	-0.19189453	-0.13183594	-0.93579102	0.13623047	-0.12866211	0.45581055	0	0.136	31/10/2017	31	10	2017	4:54:19	17659	0.7	4	54	19	16	0.051025391	3.4740234	-0.1887207	-0.15258789	-0.9140625	2.220459	0.030029297	0	0	0	0	0	0	0	0	0	0.94580078	0.054199219	0.045410156	-0.002929688	0.020751953	-0.021484375	0.093	36752.6	0.004	-60.97	0.13
570	571	571	Category K	-0.19189453	-0.095947266	-0.92382813	0.13012695	-0.1394043	0.453125	0	0.13	31/10/2017	31	10	2017	4:54:19	17659	0.8	4	54	19	16	0.051025391	3.4740234	-0.18945313	-0.15161133	-0.91381836	3.6027832	0.056640625	0	0	0	0	0	0	0	0	0	0.94555664	0.054443359	0.068115234	-0.002197266	0.055664063	-0.009765625	0.119	36388.65	-0.029	411.08	0.13
571	572	572	Category K	-0.20385742	-0.059814453	-0.89990234	0.12768555	-0.14575195	0.45336914	0	0.068	31/10/2017	31	10	2017	4:54:19	17659	0.9	4	54	19	17	0.051025391	3.4740234	-0.18969727	-0.15112305	-0.9140625	7.1013184	0.093505859	0	0	0	0	0	0	0	0	0	0.94580078	0.054199219	0.11962891	-0.013916016	0.091308594	0.014160156	0.128	36277.71	-0.05	724.31	0.13
572	573	573	Category K	-0.25195313	-0.095947266	-0.88793945	0.12792969	-0.1418457	0.45727539	0	0.264	31/10/2017	31	10	2017	4:54:20	17660	0	4	54	20	17	0.051025391	3.4740234	-0.18994141	-0.15039063	-0.91381836	11.797607	0.086425781	0	0	0	0	0	0	0	0	0	0.94555664	0.054443359	0.14233398	-0.061767578	0.054443359	0.025878906	0.134	36207.21	-0.051	707.66	0.13
573	574	574	Category K	-0.32397461	-0.11987305	-0.91186523	0.12646484	-0.12280273	0.46313477	0	0.11	31/10/2017	31	10	2017	4:54:20	17660	0.111	4	54	20	17	0.051025391	3.4740234	-0.19042969	-0.14941406	-0.9140625	17.293945	0.13647461	0	0	0	0	0	0	0	0	0	0.94555664	0.054443359	0.16503906	-0.13330078	0.029541016	0.002197266	0.124	36326.21	-0.017	221.46	0.13
574	575	575	Category K	-0.34790039	-0.10791016	-0.88793945	0.12597656	-0.1171875	0.46508789	0	0.097	31/10/2017	31	10	2017	4:54:20	17660	0.222	4	54	20	17	0.051025391	3.4740234	-0.19067383	-0.1484375	-0.91381836	25.303223	0.1640625	0	0	0	0	0	0	0	0	0	0.9453125	0.0546875	0.22363281	-0.15698242	0.040527344	0.025878906	0.133	36218.78	-0.038	503.07	0.182
575	576	576	Category K	-0.34790039	-0.023925781	-0.86376953	0.098388672	-0.12353516	0.46948242	0	0.077	31/10/2017	31	10	2017	4:54:20	17660	0.333	4	54	20	17	0.051025391	3.4740234	-0.19140625	-0.1484375	-0.91381836	31.085205	0.20605469	0	0	0	0	0	0	0	0	0	0.94555664	0.054443359	0.33105469	-0.15625	0.12451172	0.050048828	0.16	35928.42	-0.051	591.78	0.182
576	577	577	Category K	-0.38378906	0.035888672	-0.87597656	0.075195313	-0.13232422	0.47607422	0	0.182	31/10/2017	31	10	2017	4:54:20	17660	0.444	4	54	20	17	0.051025391	3.4740234	-0.19165039	-0.14794922	-0.91357422	33.604248	0.26855469	0	0	0	0	0	0	0	0	0	0.9453125	0.0546875	0.41381836	-0.19189453	0.18383789	0.037597656	0.134	36207.21	-0.03	382.46	0.11
577	578	578	Category K	-0.31176758	-0.34790039	-0.97192383	0.076904297	-0.13208008	0.47485352	0	0.233	31/10/2017	31	10	2017	4:54:20	17660	0.555	4	54	20	17	0.051025391	3.4740234	-0.19238281	-0.14746094	-0.91357422	35.029297	0.24023438	0	0	0	0	0	0	0	0	0	0.9453125	0.0546875	0.37768555	-0.11914063	-0.20019531	-0.058105469	0.126	36301.8	-0.021	273.76	0.108
578	579	579	Category K	-0.2878418	-0.32397461	-0.83984375	0.075927734	-0.13305664	0.47705078	0	0.108	31/10/2017	31	10	2017	4:54:20	17660	0.666	4	54	20	17	0.051025391	3.4740234	-0.19262695	-0.14648438	-0.9140625	36.527588	0.21435547	0	0	0	0	0	0	0	0	0	0.94555664	0.054443359	0.34667969	-0.094970703	-0.17724609	0.07421875	0.119	36388.65	-0.012	159.02	0.162
579	580	580	Category K	-0.27587891	-0.14379883	-0.82788086	0.044433594	-0.11694336	0.48535156	0	0.063	31/10/2017	31	10	2017	4:54:20	17660	0.777	4	54	20	17	0.051025391	3.4740234	-0.19311523	-0.14575195	-0.9140625	35.777344	0.11938477	0	0	0	0	0	0	0	0	0	0.94555664	0.054443359	0.17089844	-0.082519531	0.001953125	0.086181641	0.133	36218.78	-0.054	765.46	0.162
580	581	581	Category K	-0.37182617	-0.26391602	-0.86376953	0.016845703	-0.11474609	0.49291992	0	0.054	31/10/2017	31	10	2017	4:54:20	17660	0.888	4	54	20	17	0.051025391	3.5288086	-0.19360352	-0.14526367	-0.9140625	30.831055	0.21972656	0	0	0	0	0	0	0	0	0	0.94580078	0.054199219	0.34692383	-0.17797852	-0.1184082	0.050292969	0.114	36453.26	-0.031	461.61	0.108
581	582	582	Category K	-0.15576172	-0.23999023	-0.92382813	0.025634766	-0.12133789	0.48364258	0	0.162	31/10/2017	31	10	2017	4:54:21	17661	0	4	54	21	18	0.051025391	3.5288086	-0.1940918	-0.14477539	-0.91381836	25.888672	0.10302734	0	0	0	0	0	0	0	0	0	0.94555664	0.054443359	0.14331055	0.038330078	-0.094970703	-0.009765625	0.088	36831.86	-0.001	16.29	0.108
582	583	583	Category K	-0.17993164	-0.14379883	-0.83984375	0.01953125	-0.1171875	0.49072266	0	0.064	31/10/2017	31	10	2017	4:54:21	17661	0.1	4	54	21	18	0.051025391	3.5288086	-0.19458008	-0.14477539	-0.91381836	20.953369	0.075439453	0	0	0	0	0	0	0	0	0	0.9453125	0.0546875	0.089599609	0.014648438	0.000976563	0.073974609	0.097	36691.63	-0.01	156.52	0.084
583	584	584	Category K	-0.071777344	-0.23999023	-0.69580078	-0.011230469	-0.1184082	0.4934082	0	0.081	31/10/2017	31	10	2017	4:54:21	17661	0.2	4	54	21	18	0.051025391	3.5288086	-0.19482422	-0.14428711	-0.91381836	14.659424	0.26806641	0	0	0	0	0	0	0	0	0	0.94555664	0.054443359	0.43676758	0.12304688	-0.095458984	0.21801758	0.101	36632.67	-0.018	282.2	0.101
584	585	585	Category K	-0.13183594	-0.19189453	-0.93579102	-0.020751953	-0.12329102	0.49145508	0	0.162	31/10/2017	31	10	2017	4:54:21	17661	0.3	4	54	21	18	0.051025391	3.5288086	-0.19482422	-0.14355469	-0.91381836	6.0109863	0.082275391	0	0	0	0	0	0	0	0	0	0.9453125	0.0546875	0.13305664	0.062988281	-0.048095703	-0.021728516	0.109	36520.2	-0.028	429	0.101
585	586	586	Category K	-0.095947266	-0.13183594	-0.82788086	-0.040527344	-0.11767578	0.49584961	0	0.084	31/10/2017	31	10	2017	4:54:21	17661	0.4	4	54	21	18	0.051025391	3.5288086	-0.19482422	-0.14355469	-0.91381836	1.8083496	0.13134766	0	0	0	0	0	0	0	0	0	0.9453125	0.0546875	0.1965332	0.098876953	0.01171875	0.0859375	0.089	36815.72	-0.003	48.87	0.092
586	587	587	Category K	-0.17993164	-0.16796875	-0.87597656	-0.031738281	-0.11816406	0.49047852	0	0.101	31/10/2017	31	10	2017	4:54:21	17661	0.5	4	54	21	18	0.051025391	3.5288086	-0.1953125	-0.14282227	-0.91357422	1.2138672	0.047851563	0	0	0	0	0	0	0	0	0	0.94506836	0.054931641	0.078369141	0.015380859	-0.024902344	0.037597656	0.093	36752.6	-0.011	179.35	0.092
587	588	588	Category K	-0.17993164	-0.13183594	-0.91186523	-0.029541016	-0.12915039	0.48974609	0	0.043	31/10/2017	31	10	2017	4:54:21	17661	0.6	4	54	21	18	0.051025391	3.5288086	-0.19555664	-0.1418457	-0.91381836	1.2148438	0.018798828	0	0	0	0	0	0	0	0	0	0.94506836	0.054931641	0.027832031	0.015625	0.010009766	0.001953125	0.088	36831.86	-0.011	188.13	0.101
588	589	589	Category K	-0.15576172	-0.15576172	-0.91186523	-0.041503906	-0.12646484	0.49267578	0	0.092	31/10/2017	31	10	2017	4:54:21	17661	0.7	4	54	21	18	0.051025391	3.5288086	-0.19604492	-0.14160156	-0.91357422	1.4438477	0.042724609	0	0	0	0	0	0	0	0	0	0.94506836	0.054931641	0.056152344	0.040283203	-0.013916016	0.001708984	0.078	37002.02	0.009	-153.87	0.101
589	590	590	Category K	-0.16796875	-0.17993164	-0.94799805	-0.031738281	-0.12451172	0.49682617	0	0.051	31/10/2017	31	10	2017	4:54:21	17661	0.8	4	54	21	18	0.051025391	3.5288086	-0.1965332	-0.14086914	-0.91333008	3.1247559	0.059082031	0	0	0	0	0	0	0	0	0	0.94482422	0.055175781	0.10180664	0.028564453	-0.038818359	-0.034423828	0.089	36815.72	0.004	-63.12	0.101
590	591	591	Category K	-0.16796875	-0.19189453	-0.92382813	-0.040039063	-0.12475586	0.49072266	0	0.102	31/10/2017	31	10	2017	4:54:21	17661	0.9	4	54	21	18	0.051025391	3.5288086	-0.19702148	-0.13989258	-0.9128418	6.8022461	0.060302734	0	0	0	0	0	0	0	0	0	0.94433594	0.055664063	0.091796875	0.029052734	-0.051757813	-0.010742188	0.082	36931.95	0.02	-313.73	0.102
591	592	592	Category K	-0.17993164	-0.17993164	-0.95996094	-0.035888672	-0.12573242	0.49462891	0	0.146	31/10/2017	31	10	2017	4:54:22	17662	0	4	54	22	19	0.051025391	3.5288086	-0.19726563	-0.13916016	-0.91308594	7.5219727	0.064208984	0	0	0	0	0	0	0	0	0	0.94458008	0.055419922	0.10473633	0.017333984	-0.040527344	-0.046630859	0.1	36647.23	-0.007	105.37	0.146
592	593	593	Category K	-0.16796875	-0.15576172	-0.93579102	-0.03515625	-0.12304688	0.49365234	0	0.06	31/10/2017	31	10	2017	4:54:22	17662	0.1	4	54	22	19	0.051025391	3.5288086	-0.19750977	-0.13891602	-0.9128418	6.6975098	0.040771484	0	0	0	0	0	0	0	0	0	0.94433594	0.055664063	0.068847656	0.029541016	-0.016601563	-0.022705078	0.119	36388.65	-0.029	411.08	0.146
593	594	594	Category K	-0.16796875	-0.15576172	-0.89990234	-0.034423828	-0.12939453	0.49389648	0	0.152	31/10/2017	31	10	2017	4:54:22	17662	0.2	4	54	22	19	0.051025391	3.5288086	-0.19750977	-0.13891602	-0.91259766	5.986084	0.036376953	0	0	0	0	0	0	0	0	0	0.9440918	0.055908203	0.059326172	0.029541016	-0.016601563	0.012695313	0.129	36265.77	-0.042	582.38	0.152
594	595	595	Category K	-0.17993164	-0.17993164	-0.89990234	-0.028320313	-0.13549805	0.49389648	0	0.208	31/10/2017	31	10	2017	4:54:22	17662	0.3	4	54	22	19	0.051025391	3.5288086	-0.19824219	-0.13818359	-0.91259766	5.3945313	0.047119141	0	0	0	0	0	0	0	0	0	0.9440918	0.055908203	0.072753906	0.018310547	-0.041503906	0.012695313	0.143	36106.1	-0.063	860.53	0.152
595	596	596	Category K	-0.17993164	-0.16796875	-0.94799805	-0.017089844	-0.13354492	0.49267578	0	0.108	31/10/2017	31	10	2017	4:54:22	17662	0.4	4	54	22	19	0.051025391	3.5288086	-0.19848633	-0.13793945	-0.91235352	2.2607422	0.049804688	0	0	0	0	0	0	0	0	0	0.94384766	0.056152344	0.083740234	0.018554688	-0.029785156	-0.035400391	0.131	36242.13	-0.053	759.89	0.152
596	597	597	Category K	-0.19189453	-0.15576172	-0.92382813	0.008056641	-0.13574219	0.49023438	0	0.189	31/10/2017	31	10	2017	4:54:22	17662	0.5	4	54	22	19	0.051025391	3.5288086	-0.19848633	-0.13769531	-0.91210938	2.3884277	0.022216797	0	0	0	0	0	0	0	0	0	0.94360352	0.056396484	0.036132813	0.006591797	-0.017822266	-0.011474609	0.139	36150.38	-0.048	633.5	0.152
597	598	598	Category K	-0.17993164	-0.17993164	-0.94799805	0.036132813	-0.14355469	0.48388672	0	0.069	31/10/2017	31	10	2017	4:54:22	17662	0.6	4	54	22	19	0.051025391	3.5288086	-0.19873047	-0.13696289	-0.91210938	6.9753418	0.058837891	0	0	0	0	0	0	0	0	0	0.94360352	0.056396484	0.097412109	0.018798828	-0.042724609	-0.035644531	0.126	36301.8	-0.034	466.37	0.109
598	599	599	Category K	-0.17993164	-0.14379883	-0.89990234	0.061523438	-0.15283203	0.47338867	0	0.109	31/10/2017	31	10	2017	4:54:22	17662	0.7	4	54	22	19	0.051025391	3.5288086	-0.19873047	-0.13647461	-0.91235352	12.12085	0.023681641	0	0	0	0	0	0	0	0	0	0.94360352	0.056396484	0.038818359	0.018798828	-0.007080078	0.012451172	0.106	36561.56	0.001	-13.89	0.109
599	600	600	Category K	-0.20385742	-0.10791016	-0.94799805	0.077880859	-0.15454102	0.46923828	0	0.075	31/10/2017	31	10	2017	4:54:22	17662	0.8	4	54	22	19	0.051025391	3.5288086	-0.19921875	-0.13574219	-0.91210938	16.139893	0.045410156	0	0	0	0	0	0	0	0	0	0.94335938	0.056640625	0.068115234	-0.004394531	0.027832031	-0.035644531	0.108	36533.88	0.002	-27.27	0.118
600	601	601	Category K	-0.17993164	-0.14379883	-0.94799805	0.099121094	-0.15795898	0.46069336	0	0.089	31/10/2017	31	10	2017	4:54:22	17662	0.9	4	54	22	19	0.051025391	3.5288086	-0.19970703	-0.13525391	-0.91210938	19.23999	0.041748047	0	0	0	0	0	0	0	0	0	0.94335938	0.056640625	0.063964844	0.019775391	-0.008300781	-0.035644531	0.103	36603.89	0.004	-56.22	0.118
601	602	602	Category K	-0.2277832	-0.095947266	-0.87597656	0.094970703	-0.15551758	0.46679688	0	0.118	31/10/2017	31	10	2017	4:54:23	17663	0	4	54	23	20	0.051025391	3.5288086	-0.19970703	-0.13500977	-0.91186523	21.497803	0.060058594	0	0	0	0	0	0	0	0	0	0.94335938	0.056640625	0.10302734	-0.027832031	0.0390625	0.035888672	0.123	36338.53	-0.004	50.12	0.118
602	603	603	Category K	-0.19189453	-0.071777344	-0.98388672	0.1081543	-0.16040039	0.45654297	0	0.162	31/10/2017	31	10	2017	4:54:23	17663	0.1	4	54	23	20	0.051025391	3.5288086	-0.19995117	-0.13452148	-0.91137695	22.754639	0.095947266	0	0	0	0	0	0	0	0	0	0.94287109	0.057128906	0.14331055	0.008056641	0.062744141	-0.072265625	0.122	36350.94	-0.024	325.77	0.118
603	604	604	Category K	-0.19189453	-0.095947266	-0.92382813	0.10571289	-0.1652832	0.45996094	0	0.185	31/10/2017	31	10	2017	4:54:23	17663	0.2	4	54	23	20	0.051025391	3.5288086	-0.20043945	-0.13427734	-0.91113281	23.575439	0.041259766	0	0	0	0	0	0	0	0	0	0.94262695	0.057373047	0.059570313	0.008544922	0.038330078	-0.012451172	0.117	36414.23	-0.024	338.37	0.136
604	605	605	Category K	-0.19189453	-0.059814453	-0.92382813	0.10351563	-0.16455078	0.45996094	0	0.107	31/10/2017	31	10	2017	4:54:23	17663	0.3	4	54	23	20	0.051025391	3.5288086	-0.20117188	-0.13378906	-0.91137695	23.45166	0.075683594	0	0	0	0	0	0	0	0	0	0.94287109	0.057128906	0.095703125	0.009277344	0.073974609	-0.012207031	0.125	36313.97	-0.032	438.63	0.136
605	606	606	Category K	-0.21582031	-0.071777344	-0.93579102	0.10693359	-0.15722656	0.46069336	0	0.043	31/10/2017	31	10	2017	4:54:23	17663	0.4	4	54	23	20	0.051025391	3.5288086	-0.20117188	-0.13330078	-0.91137695	23.108398	0.067626953	0	0	0	0	0	0	0	0	0	0.94287109	0.057128906	0.10009766	-0.014404297	0.061523438	-0.024169922	0.127	36289.72	-0.041	574.87	0.136
606	607	607	Category K	-0.17993164	-0.11987305	-0.89990234	0.097167969	-0.15917969	0.46289063	0	0.136	31/10/2017	31	10	2017	4:54:23	17663	0.5	4	54	23	20	0.051025391	3.5288086	-0.20117188	-0.13330078	-0.91137695	21.830078	0.027587891	0	0	0	0	0	0	0	0	0	0.94287109	0.057128906	0.046386719	0.021240234	0.013427734	0.011474609	0.108	36533.88	-0.016	234.29	0.133
607	608	608	Category K	-0.17993164	-0.095947266	-0.93579102	0.098632813	-0.16137695	0.46191406	0	0.133	31/10/2017	31	10	2017	4:54:23	17663	0.6	4	54	23	20	0.051025391	3.5288086	-0.20141602	-0.13256836	-0.91137695	19.383057	0.048828125	0	0	0	0	0	0	0	0	0	0.94287109	0.057128906	0.082519531	0.021484375	0.036621094	-0.024169922	0.093	36752.6	0.002	-30.75	0.133
608	609	609	Category K	-0.17993164	-0.14379883	-0.93579102	0.097900391	-0.15771484	0.45996094	0	0.048	31/10/2017	31	10	2017	4:54:23	17663	0.7	4	54	23	20	0.051025391	3.5288086	-0.20166016	-0.13208008	-0.91162109	16.396484	0.034423828	0	0	0	0	0	0	0	0	0	0.94287109	0.057128906	0.057373047	0.021728516	-0.011474609	-0.023925781	0.099	36661.91	-0.007	106.26	0.133
609	610	610	Category K	-0.20385742	-0.11987305	-0.91186523	0.10058594	-0.15649414	0.45678711	0	0.091	31/10/2017	31	10	2017	4:54:23	17663	0.8	4	54	23	20	0.051025391	3.5288086	-0.20166016	-0.13134766	-0.91186523	13.976318	0.01171875	0	0	0	0	0	0	0	0	0	0.94311523	0.056884766	0.013916016	-0.001953125	0.011474609	0	0.097	36691.63	0.015	-211.89	0.133
610	611	611	Category K	-0.20385742	-0.13183594	-0.94799805	0.1003418	-0.16137695	0.46362305	0	0.145	31/10/2017	31	10	2017	4:54:23	17663	0.9	4	54	23	20	0.051025391	3.5288086	-0.20141602	-0.13110352	-0.91186523	11.66626	0.035888672	0	0	0	0	0	0	0	0	0	0.94311523	0.056884766	0.038818359	-0.002197266	-0.000488281	-0.035888672	0.09	36799.73	0.012	-181.51	0.095
611	612	612	Category K	-0.19189453	-0.13183594	-0.92382813	0.10791016	-0.15405273	0.45654297	0	0.032	31/10/2017	31	10	2017	4:54:24	17664	0	4	54	24	21	0.051025391	3.5288086	-0.20141602	-0.13134766	-0.91210938	8.5529785	0.015136719	0	0	0	0	0	0	0	0	0	0.94335938	0.056640625	0.021728516	0.009521484	-0.000244141	-0.011474609	0.078	37002.02	0.035	-535.57	0.091
612	613	613	Category K	-0.19189453	-0.10791016	-0.92382813	0.10351563	-0.16113281	0.46166992	0	0.095	31/10/2017	31	10	2017	4:54:24	17664	0.1	4	54	24	21	0.051025391	3.5288086	-0.20141602	-0.13183594	-0.91235352	6.0429688	0.028320313	0	0	0	0	0	0	0	0	0	0.94360352	0.056396484	0.045166016	0.009521484	0.023925781	-0.011230469	0.083	36914.87	0.024	-367.2	0.095
613	614	614	Category K	-0.20385742	-0.10791016	-0.92382813	0.10546875	-0.16113281	0.4597168	0	0.062	31/10/2017	31	10	2017	4:54:24	17664	0.2	4	54	24	21	0.051025391	3.5288086	-0.20117188	-0.13208008	-0.91259766	4.3208008	0.026611328	0	0	0	0	0	0	0	0	0	0.94384766	0.056152344	0.037841797	-0.002441406	0.024169922	-0.010986328	0.107	36547.67	-0.01	143.96	0.095
614	615	615	Category K	-0.19189453	-0.13183594	-0.92382813	0.109375	-0.16040039	0.45751953	0	0.077	31/10/2017	31	10	2017	4:54:24	17664	0.3	4	54	24	21	0.051025391	3.5288086	-0.19995117	-0.13256836	-0.91259766	3.2253418	0.013671875	0	0	0	0	0	0	0	0	0	0.94360352	0.056396484	0.019775391	0.008056641	0.000732422	-0.010986328	0.095	36721.85	0.011	-160.29	0.095
615	616	616	Category K	-0.19189453	-0.11987305	-0.92382813	0.109375	-0.16040039	0.4597168	0	0.236	31/10/2017	31	10	2017	4:54:24	17664	0.4	4	54	24	21	0.051025391	3.5288086	-0.19824219	-0.1328125	-0.91308594	1.7216797	0.017822266	0	0	0	0	0	0	0	0	0	0.94384766	0.056152344	0.030029297	0.006347656	0.012939453	-0.010498047	0.109	36520.2	-0.018	263.68	0.095
616	617	617	Category K	-0.21582031	-0.083984375	-0.92382813	0.10449219	-0.1574707	0.46166992	0	0.068	31/10/2017	31	10	2017	4:54:24	17664	0.5	4	54	24	21	0.051025391	3.5288086	-0.1965332	-0.13427734	-0.91357422	0.45410156	0.0546875	0	0	0	0	0	0	0	0	0	0.9440918	0.055908203	0.079589844	-0.019042969	0.050292969	-0.010009766	0.104	36589.67	-0.014	210.06	0.077
617	618	618	Category K	-0.19189453	-0.095947266	-0.94799805	0.10791016	-0.15771484	0.46069336	0	0.116	31/10/2017	31	10	2017	4:54:24	17664	0.6	4	54	24	21	0.051025391	3.5288086	-0.1940918	-0.13671875	-0.9140625	0.25	0.052978516	0	0	0	0	0	0	0	0	0	0.94458008	0.055419922	0.076904297	0.002197266	0.040771484	-0.033691406	0.105	36575.56	-0.011	161.6	0.092
618	619	619	Category K	-0.20385742	-0.10791016	-0.88793945	0.10620117	-0.15795898	0.46069336	0	0.067	31/10/2017	31	10	2017	4:54:24	17664	0.7	4	54	24	21	0.051025391	3.4417969	-0.19287109	-0.13427734	-0.91308594	0.4152832	0.038085938	0	0	0	0	0	0	0	0	0	0.94287109	0.057128906	0.0625	-0.010742188	0.026367188	0.025146484	0.107	36547.67	-0.005	70.55	0.092
619	620	620	Category K	-0.20385742	-0.13183594	-0.92382813	0.10595703	-0.15966797	0.4609375	0	0.067	31/10/2017	31	10	2017	4:54:24	17664	0.8	4	54	24	21	0.051025391	3.4417969	-0.19165039	-0.13208008	-0.91430664	0.24438477	0.015136719	0	0	0	0	0	0	0	0	0	0.94360352	0.056396484	0.021484375	-0.011962891	0.000244141	-0.009277344	0.079	36984.24	0.028	-436.57	0.092
620	621	621	Category K	-0.19189453	-0.13183594	-0.91186523	0.11328125	-0.16015625	0.45654297	0	0.092	31/10/2017	31	10	2017	4:54:24	17664	0.9	4	54	24	21	0.051025391	3.4417969	-0.19091797	-0.13208008	-0.91552734	0.24072266	0.003662109	0	0	0	0	0	0	0	0	0	0.94458008	0.055419922	0.004638672	-0.000732422	0.000244141	0.003662109	0.083	36914.87	0.015	-238.16	0.093
621	622	622	Category K	-0.19189453	-0.11987305	-0.91186523	0.10693359	-0.15869141	0.4597168	0	0.067	31/10/2017	31	10	2017	4:54:25	17665	0	4	54	25	22	0.051025391	3.4417969	-0.18896484	-0.13061523	-0.91625977	0.90673828	0.011962891	0	0	0	0	0	0	0	0	0	0.94458008	0.055419922	0.018066406	-0.002685547	0.010742188	0.004394531	0.087	36848.15	0.015	-229.93	0.092
622	623	623	Category K	-0.19189453	-0.10791016	-0.91186523	0.11157227	-0.15869141	0.45654297	0	0.093	31/10/2017	31	10	2017	4:54:25	17665	0.1	4	54	25	22	0.051025391	3.4417969	-0.18945313	-0.12939453	-0.91625977	1.5183105	0.022216797	0	0	0	0	0	0	0	0	0	0.94458008	0.055419922	0.028320313	-0.002197266	0.021484375	0.004394531	0.087	36848.15	0.019	-286.59	0.092
623	624	624	Category K	-0.17993164	-0.083984375	-0.92382813	0.11206055	-0.16015625	0.45581055	0	0.137	31/10/2017	31	10	2017	4:54:25	17665	0.2	4	54	25	22	0.051025391	3.4417969	-0.18969727	-0.12939453	-0.91748047	1.5756836	0.046875	0	0	0	0	0	0	0	0	0	0.94604492	0.053955078	0.061523438	0.009765625	0.045410156	-0.006103516	0.083	36914.87	0.013	-208.19	0.092
624	625	625	Category K	-0.19189453	-0.13183594	-0.91186523	0.10791016	-0.15576172	0.45654297	0	0.07	31/10/2017	31	10	2017	4:54:25	17665	0.3	4	54	25	22	0.051025391	3.4417969	-0.19018555	-0.12841797	-0.9206543	1.6218262	0.009521484	0	0	0	0	0	0	0	0	0	0.94873047	0.051269531	0.013427734	-0.001464844	-0.003173828	0.008789063	0.081	36949.2	0	0	0.093
625	626	626	Category K	-0.20385742	-0.11987305	-0.91186523	0.10546875	-0.15625	0.46289063	0	0.04	31/10/2017	31	10	2017	4:54:25	17665	0.4	4	54	25	22	0.051025391	3.4417969	-0.19018555	-0.12792969	-0.9206543	1.7817383	0.018066406	0	0	0	0	0	0	0	0	0	0.94897461	0.051025391	0.030517578	-0.013427734	0.008056641	0.008789063	0.086	36864.59	0.001	-16.44	0.093
626	627	627	Category K	-0.17993164	-0.10791016	-0.92382813	0.1081543	-0.15869141	0.45874023	0	0.079	31/10/2017	31	10	2017	4:54:25	17665	0.5	4	54	25	22	0.051025391	3.4417969	-0.19042969	-0.12792969	-0.921875	1.7866211	0.022705078	0	0	0	0	0	0	0	0	0	0.94995117	0.050048828	0.032470703	0.010498047	0.020019531	-0.001708984	0.082	36931.95	0.021	-328.06	0.1
627	628	628	Category K	-0.19189453	-0.13183594	-0.89990234	0.10791016	-0.15698242	0.45874023	0	0.1	31/10/2017	31	10	2017	4:54:25	17665	0.6	4	54	25	22	0.051025391	3.4417969	-0.18896484	-0.12817383	-0.92236328	1.6323242	0.022949219	0	0	0	0	0	0	0	0	0	0.95019531	0.049804688	0.028808594	-0.002685547	-0.003417969	0.022460938	0.077	37019.99	0.037	-566.73	0.1
628	629	629	Category K	-0.19189453	-0.11987305	-0.91186523	0.11401367	-0.16015625	0.45654297	0	0.067	31/10/2017	31	10	2017	4:54:25	17665	0.7	4	54	25	22	0.051025391	3.4417969	-0.18823242	-0.12817383	-0.9230957	1.2822266	0.014404297	0	0	0	0	0	0	0	0	0	0.95068359	0.049316406	0.023193359	-0.003417969	0.008300781	0.011230469	0.087	36848.15	0.024	-355.02	0.1
629	630	630	Category K	-0.19189453	-0.10791016	-0.88793945	0.11401367	-0.15942383	0.45556641	0	0.109	31/10/2017	31	10	2017	4:54:25	17665	0.8	4	54	25	22	0.051025391	3.4417969	-0.1875	-0.12841797	-0.9230957	1.3129883	0.041015625	0	0	0	0	0	0	0	0	0	0.95068359	0.049316406	0.060058594	-0.004150391	0.020507813	0.03515625	0.093	36752.6	0.011	-162.93	0.109
630	631	631	Category K	-0.20385742	-0.11987305	-0.93579102	0.11230469	-0.16088867	0.45849609	0	0.132	31/10/2017	31	10	2017	4:54:25	17665	0.9	4	54	25	22	0.051025391	3.4417969	-0.18701172	-0.12792969	-0.92285156	1.0842285	0.022460938	0	0	0	0	0	0	0	0	0	0.95043945	0.049560547	0.037597656	-0.016601563	0.008056641	-0.012695313	0.102	36618.22	0.005	-70.55	0.109
631	632	632	Category K	-0.19189453	-0.14379883	-0.91186523	0.11108398	-0.15869141	0.45654297	0	0.072	31/10/2017	31	10	2017	4:54:26	17666	0	4	54	26	23	0.051025391	3.4417969	-0.18652344	-0.12768555	-0.92285156	0.48706055	0.020019531	0	0	0	0	0	0	0	0	0	0.95019531	0.049804688	0.032226563	-0.005126953	-0.015869141	0.010986328	0.093	36752.6	0.009	-134.38	0.109
632	633	633	Category K	-0.19189453	-0.13183594	-0.92382813	0.1081543	-0.15869141	0.45556641	0	0.137	31/10/2017	31	10	2017	4:54:26	17666	0.1	4	54	26	23	0.051025391	3.4417969	-0.18505859	-0.12744141	-0.92236328	0.20263672	0.0078125	0	0	0	0	0	0	0	0	0	0.94946289	0.050537109	0.011962891	-0.006591797	-0.004150391	-0.001220703	0.09	36799.73	0.006	-93.05	0.109
633	634	634	Category K	-0.21582031	-0.11987305	-0.95996094	0.10717773	-0.15698242	0.46166992	0	0.045	31/10/2017	31	10	2017	4:54:26	17666	0.2	4	54	26	23	0.051025391	3.4417969	-0.18432617	-0.12744141	-0.92236328	0.34106445	0.049316406	0	0	0	0	0	0	0	0	0	0.94921875	0.05078125	0.076171875	-0.03125	0.007568359	-0.037353516	0.087	36848.15	0.014	-215.48	0.094
634	635	635	Category K	-0.17993164	-0.11987305	-0.91186523	0.11352539	-0.15844727	0.45654297	0	0.047	31/10/2017	31	10	2017	4:54:26	17666	0.3	4	54	26	23	0.051025391	3.4417969	-0.18310547	-0.12768555	-0.92285156	0.54150391	0.013916016	0	0	0	0	0	0	0	0	0	0.94946289	0.050537109	0.022216797	0.003173828	0.0078125	0.010986328	0.08	36966.63	0.032	-486.89	0.09
635	636	636	Category K	-0.17993164	-0.11987305	-0.91186523	0.11010742	-0.15795898	0.45654297	0	0.094	31/10/2017	31	10	2017	4:54:26	17666	0.4	4	54	26	23	0.051025391	3.4417969	-0.18212891	-0.12768555	-0.92333984	0.87475586	0.014160156	0	0	0	0	0	0	0	0	0	0.94995117	0.050048828	0.021728516	0.002197266	0.0078125	0.011474609	0.078	37002.02	0.037	-561.87	0.094
636	637	637	Category K	-0.17993164	-0.11987305	-0.91186523	0.11254883	-0.15966797	0.45874023	0	0.09	31/10/2017	31	10	2017	4:54:26	17666	0.5	4	54	26	23	0.051025391	3.4417969	-0.18115234	-0.12768555	-0.92333984	1.1904297	0.013916016	0	0	0	0	0	0	0	0	0	0.94946289	0.050537109	0.020751953	0.001220703	0.0078125	0.011474609	0.091	36783.88	0.035	-482.08	0.09
637	638	638	Category K	-0.16796875	-0.10791016	-0.93579102	0.10961914	-0.15136719	0.45263672	0	0.058	31/10/2017	31	10	2017	4:54:26	17666	0.6	4	54	26	23	0.051025391	3.4417969	-0.1796875	-0.12792969	-0.92333984	1.3398438	0.026123047	0	0	0	0	0	0	0	0	0	0.94946289	0.050537109	0.044189453	0.01171875	0.020019531	-0.012207031	0.092	36768.17	0.022	-314.91	0.094
638	639	639	Category K	-0.19189453	-0.10791016	-0.91186523	0.10913086	-0.15869141	0.46069336	0	0.212	31/10/2017	31	10	2017	4:54:26	17666	0.7	4	54	26	23	0.051025391	3.4417969	-0.17871094	-0.12744141	-0.92333984	1.347168	0.026123047	0	0	0	0	0	0	0	0	0	0.94897461	0.051025391	0.044189453	-0.012939453	0.01953125	0.011474609	0.107	36547.67	-0.007	99.56	0.116
639	640	640	Category K	-0.21582031	-0.13183594	-0.93579102	0.11376953	-0.15600586	0.45654297	0	0.054	31/10/2017	31	10	2017	4:54:26	17666	0.8	4	54	26	23	0.051025391	3.4417969	-0.17773438	-0.12744141	-0.92382813	0.75195313	0.039794922	0	0	0	0	0	0	0	0	0	0.94946289	0.050537109	0.053955078	-0.037841797	-0.004150391	-0.01171875	0.11	36506.61	-0.023	341.54	0.116
640	641	641	Category K	-0.20385742	-0.11987305	-0.91186523	0.11206055	-0.15600586	0.45751953	0	0.135	31/10/2017	31	10	2017	4:54:26	17666	0.9	4	54	26	23	0.051025391	3.4417969	-0.17651367	-0.12817383	-0.92358398	0.012451172	0.030761719	0	0	0	0	0	0	0	0	0	0.94897461	0.051025391	0.047363281	-0.027099609	0.008300781	0.01171875	0.107	36547.67	-0.029	454.35	0.132
641	642	642	Category K	-0.20385742	-0.11987305	-0.88793945	0.11499023	-0.15356445	0.45654297	0	0.116	31/10/2017	31	10	2017	4:54:27	17667	0	4	54	27	24	0.051025391	3.4417969	-0.17578125	-0.12817383	-0.9230957	0.5703125	0.045654297	0	0	0	0	0	0	0	0	0	0.94848633	0.051513672	0.071533203	-0.027832031	0.008300781	0.03515625	0.119	36388.65	-0.045	686.42	0.132
642	643	643	Category K	-0.21582031	-0.13183594	-0.89990234	0.11132813	-0.15600586	0.45874023	0	0.069	31/10/2017	31	10	2017	4:54:27	17667	0.1	4	54	27	24	0.051025391	3.4417969	-0.17456055	-0.12915039	-0.92382813	0.9440918	0.047607422	0	0	0	0	0	0	0	0	0	0.94897461	0.051025391	0.067871094	-0.041015625	-0.002441406	0.023925781	0.098	36676.71	-0.017	272.49	0.116
643	644	644	Category K	-0.20385742	-0.14379883	-0.94799805	0.11108398	-0.15722656	0.45874023	0	0.132	31/10/2017	31	10	2017	4:54:27	17667	0.2	4	54	27	24	0.051025391	3.4417969	-0.17358398	-0.13037109	-0.9230957	1.1196289	0.041259766	0	0	0	0	0	0	0	0	0	0.94824219	0.051757813	0.068115234	-0.030029297	-0.013183594	-0.024658203	0.093	36752.6	-0.008	128.59	0.132
644	645	645	Category K	-0.19189453	-0.10791016	-0.92382813	0.11621094	-0.15576172	0.45751953	0	0.083	31/10/2017	31	10	2017	4:54:27	17667	0.3	4	54	27	24	0.051025391	3.4417969	-0.17236328	-0.13134766	-0.9230957	1.2458496	0.030517578	0	0	0	0	0	0	0	0	0	0.94824219	0.051757813	0.043701172	-0.019287109	0.0234375	-0.000488281	0.093	36752.6	-0.007	111.99	0.116
645	646	646	Category K	-0.19189453	-0.15576172	-0.89990234	0.11035156	-0.1550293	0.4597168	0	0.025	31/10/2017	31	10	2017	4:54:27	17667	0.4	4	54	27	24	0.051025391	3.4417969	-0.17114258	-0.1328125	-0.92333984	1.454834	0.038574219	0	0	0	0	0	0	0	0	0	0.94848633	0.051513672	0.066894531	-0.020507813	-0.022705078	0.0234375	0.086	36864.59	0	0	0.105
646	647	647	Category K	-0.19189453	-0.10791016	-0.91186523	0.109375	-0.15722656	0.4597168	0	0.137	31/10/2017	31	10	2017	4:54:27	17667	0.5	4	54	27	24	0.051025391	3.4417969	-0.16967773	-0.1340332	-0.92333984	1.0876465	0.036132813	0	0	0	0	0	0	0	0	0	0.94848633	0.051513672	0.059814453	-0.021972656	0.026123047	0.011474609	0.092	36768.17	-0.008	129.78	0.132
647	648	648	Category K	-0.19189453	-0.095947266	-0.92382813	0.109375	-0.15625	0.46264648	0	0.073	31/10/2017	31	10	2017	4:54:27	17667	0.6	4	54	27	24	0.051025391	3.4417969	-0.16845703	-0.13476563	-0.92358398	0.23364258	0.045410156	0	0	0	0	0	0	0	0	0	0.94848633	0.051513672	0.062255859	-0.023193359	0.038818359	0	0.095	36721.85	-0.005	77.88	0.105
648	649	649	Category K	-0.17993164	-0.10791016	-0.92382813	0.11547852	-0.15283203	0.45458984	0	0.105	31/10/2017	31	10	2017	4:54:27	17667	0.7	4	54	27	24	0.051025391	3.4417969	-0.16748047	-0.13574219	-0.92333984	0.36547852	0.030517578	0	0	0	0	0	0	0	0	0	0.94824219	0.051757813	0.040527344	-0.012207031	0.027832031	-0.000244141	0.092	36768.17	-0.016	269.98	0.137
649	650	650	Category K	-0.17993164	-0.095947266	-0.93579102	0.10913086	-0.15380859	0.45361328	0	0.15	31/10/2017	31	10	2017	4:54:27	17667	0.8	4	54	27	24	0.051025391	3.4417969	-0.16625977	-0.13598633	-0.92333984	0.98144531	0.044189453	0	0	0	0	0	0	0	0	0	0.94799805	0.052001953	0.066162109	-0.013427734	0.040039063	-0.012207031	0.112	36479.74	-0.036	558.41	0.137
650	651	651	Category K	-0.19189453	-0.11987305	-0.93579102	0.11425781	-0.15429688	0.45751953	0	0.066	31/10/2017	31	10	2017	4:54:27	17667	0.9	4	54	27	24	0.051025391	3.4417969	-0.16479492	-0.13647461	-0.9230957	1.3474121	0.034179688	0	0	0	0	0	0	0	0	0	0.94775391	0.052246094	0.056152344	-0.026855469	0.016601563	-0.012451172	0.102	36618.22	-0.021	330.98	0.138
651	652	652	Category K	-0.20385742	-0.10791016	-0.92382813	0.11254883	-0.15844727	0.45874023	0	0.142	31/10/2017	31	10	2017	4:54:28	17668	0	4	54	28	25	0.051025391	3.4417969	-0.1640625	-0.13720703	-0.9230957	1.6166992	0.049316406	0	0	0	0	0	0	0	0	0	0.94750977	0.052490234	0.069580078	-0.039550781	0.029296875	-0.000488281	0.113	36466.45	-0.036	553.54	0.138
652	653	653	Category K	-0.2277832	-0.10791016	-0.89990234	0.11132813	-0.15527344	0.45751953	0	0.078	31/10/2017	31	10	2017	4:54:28	17668	0.1	4	54	28	25	0.051025391	3.4417969	-0.16333008	-0.13769531	-0.9230957	1.2958984	0.074462891	0	0	0	0	0	0	0	0	0	0.94750977	0.052490234	0.11743164	-0.064208984	0.029785156	0.023193359	0.107	36547.67	-0.015	220.5	0.138
653	654	654	Category K	-0.21582031	-0.15576172	-0.92382813	0.12011719	-0.15625	0.45239258	0	0.138	31/10/2017	31	10	2017	4:54:28	17668	0.2	4	54	28	25	0.051025391	3.4417969	-0.16210938	-0.13867188	-0.92333984	0.3293457	0.055908203	0	0	0	0	0	0	0	0	0	0.94775391	0.052246094	0.070800781	-0.053466797	-0.016845703	-0.000244141	0.097	36691.63	-0.012	189.56	0.116
654	655	655	Category K	-0.2277832	-0.13183594	-0.92382813	0.12304688	-0.15332031	0.4543457	0	0.071	31/10/2017	31	10	2017	4:54:28	17668	0.3	4	54	28	25	0.051025391	3.4417969	-0.16113281	-0.13891602	-0.92333984	0.29296875	0.066650391	0	0	0	0	0	0	0	0	0	0.94775391	0.052246094	0.073974609	-0.06640625	0.007080078	-0.000244141	0.106	36561.56	-0.007	100.35	0.116
655	656	656	Category K	-0.20385742	-0.14379883	-0.89990234	0.11914063	-0.15161133	0.45532227	0	0.092	31/10/2017	31	10	2017	4:54:28	17668	0.4	4	54	28	25	0.051025391	3.4417969	-0.16015625	-0.1394043	-0.92358398	0.75390625	0.049560547	0	0	0	0	0	0	0	0	0	0.94775391	0.052246094	0.071533203	-0.043457031	-0.004150391	0.023681641	0.091	36783.88	0.004	-62.03	0.092
656	657	657	Category K	-0.19189453	-0.15576172	-0.92382813	0.11376953	-0.14892578	0.45654297	0	0.116	31/10/2017	31	10	2017	4:54:28	17668	0.5	4	54	28	25	0.051025391	3.5175293	-0.15942383	-0.13989258	-0.92333984	1.1796875	0.035888672	0	0	0	0	0	0	0	0	0	0.94750977	0.052490234	0.048095703	-0.032226563	-0.015625	-0.000244141	0.09	36799.73	0.008	-123.02	0.116
657	658	658	Category K	-0.20385742	-0.15576172	-0.88793945	0.11914063	-0.15649414	0.45727539	0	0.055	31/10/2017	31	10	2017	4:54:28	17668	0.6	4	54	28	25	0.051025391	3.5175293	-0.15795898	-0.14111328	-0.92358398	1.1188965	0.059814453	0	0	0	0	0	0	0	0	0	0.94750977	0.052490234	0.095703125	-0.045654297	-0.014404297	0.035644531	0.094	36737.16	-0.001	15.44	0.116
658	659	659	Category K	-0.20385742	-0.14379883	-0.93579102	0.11279297	-0.15771484	0.45654297	0	0.073	31/10/2017	31	10	2017	4:54:28	17668	0.7	4	54	28	25	0.051025391	3.5175293	-0.15722656	-0.14208984	-0.9230957	0.15063477	0.048095703	0	0	0	0	0	0	0	0	0	0.94726563	0.052734375	0.060546875	-0.046386719	-0.001464844	-0.012451172	0.102	36618.22	-0.014	213.64	0.118
659	660	660	Category K	-0.21582031	-0.14379883	-0.92382813	0.11376953	-0.15136719	0.45629883	0	0.16	31/10/2017	31	10	2017	4:54:28	17668	0.8	4	54	28	25	0.051025391	3.5175293	-0.15600586	-0.14282227	-0.92382813	2.4221191	0.059570313	0	0	0	0	0	0	0	0	0	0.94775391	0.052246094	0.060791016	-0.059570313	-0.000976563	0	0.107	36547.67	-0.007	99.56	0.118
660	661	661	Category K	-0.21582031	-0.15576172	-0.92382813	0.11279297	-0.15185547	0.46069336	0	0.12	31/10/2017	31	10	2017	4:54:28	17668	0.9	4	54	28	25	0.051025391	3.5175293	-0.15454102	-0.14306641	-0.92382813	7.1118164	0.062255859	0	0	0	0	0	0	0	0	0	0.94775391	0.052246094	0.073730469	-0.061035156	-0.012451172	0	0.098	36676.71	-0.002	29.97	0.118
661	662	662	Category K	-0.19189453	-0.14379883	-0.92382813	0.11523438	-0.15112305	0.45727539	0	0.118	31/10/2017	31	10	2017	4:54:29	17669	0	4	54	29	26	0.051025391	3.5175293	-0.15356445	-0.14355469	-0.92407227	15.614502	0.038085938	0	0	0	0	0	0	0	0	0	0.94775391	0.052246094	0.038574219	-0.038085938	0	0.000244141	0.102	36618.22	0.02	-267.28	0.118
662	663	663	Category K	-0.20385742	-0.14379883	-0.94799805	0.11694336	-0.15161133	0.45556641	0	0.066	31/10/2017	31	10	2017	4:54:29	17669	0.1	4	54	29	26	0.051025391	3.5175293	-0.15209961	-0.14428711	-0.92407227	27.59375	0.056640625	0	0	0	0	0	0	0	0	0	0.94775391	0.052246094	0.075683594	-0.051513672	0.000488281	-0.023681641	0.106	36561.56	0.011	-147.33	0.118
663	664	664	Category L	-0.10791016	-0.15576172	-0.93579102	0.19018555	0.16479492	0.41601563	0	0.075	31/10/2017	31	10	2017	4:54:33	17673	0.3	4	54	33	30	0.051513672	3.4482422	-0.15112305	-0.14501953	-0.92431641	42.474854	0.045898438	0	0	0	0	0	0	0	0	0	0.94775391	0.052246094	0.065185547	0.043212891	-0.010498047	-0.011230469	0.096	36706.68	0.027	-368.15	0.102
664	665	665	Category L	-0.13183594	-0.15576172	-0.94799805	0.19360352	0.16845703	0.41259766	0	0.097	31/10/2017	31	10	2017	4:54:33	17673	0.4	4	54	33	30	0.051513672	3.4482422	-0.15039063	-0.14599609	-0.92431641	58.467041	0.031494141	0	0	0	0	0	0	0	0	0	0.94775391	0.052246094	0.051757813	0.018554688	-0.009521484	-0.0234375	0.081	36949.2	0.04	-585.77	0.102
665	666	666	Category L	-0.10791016	-0.13183594	-0.91186523	0.19921875	0.16674805	0.40869141	0	0.102	31/10/2017	31	10	2017	4:54:33	17673	0.5	4	54	33	30	0.051513672	3.4482422	-0.14990234	-0.14648438	-0.92407227	74.135986	0.046142578	0	0	0	0	0	0	0	0	0	0.94775391	0.052246094	0.069335938	0.041992188	0.014648438	0.012207031	0.087	36848.15	0.042	-582.38	0.102
666	667	667	Category L	-0.071777344	-0.17993164	-0.92382813	0.19091797	0.16625977	0.41479492	0	0.03	31/10/2017	31	10	2017	4:54:33	17673	0.6	4	54	33	30	0.051513672	3.4482422	-0.14916992	-0.14746094	-0.92407227	88.414063	0.083984375	0	0	0	0	0	0	0	0	0	0.94775391	0.052246094	0.11035156	0.077392578	-0.032226563	0.000244141	0.103	36603.89	0.023	-302.09	0.14
667	668	668	Category L	-0.10791016	-0.14379883	-0.95996094	0.20092773	0.1652832	0.40869141	0	0.153	31/10/2017	31	10	2017	4:54:33	17673	0.7	4	54	33	30	0.051513672	3.4482422	-0.1484375	-0.14819336	-0.92407227	98.537109	0.054199219	0	0	0	0	0	0	0	0	0	0.94775391	0.052246094	0.080810547	0.040527344	0.004394531	-0.035644531	0.114	36453.26	0.107	-1057.43	0.14
668	669	669	Category L	-0.10791016	-0.16796875	-0.92382813	0.19433594	0.16601563	0.41186523	0	0.163	31/10/2017	31	10	2017	4:54:33	17673	0.8	4	54	33	30	0.051513672	3.4482422	-0.14746094	-0.14892578	-0.92480469	105.02173	0.043701172	0	0	0	0	0	0	0	0	0	0.94824219	0.051757813	0.059570313	0.039550781	-0.018798828	0.000976563	0.111	36493.13	0.116	-1142.96	0.14
669	670	670	Category L	-0.13183594	-0.14379883	-0.92382813	0.19897461	0.16650391	0.41577148	0	0.14	31/10/2017	31	10	2017	4:54:33	17673	0.9	4	54	33	30	0.051513672	3.4482422	-0.14624023	-0.14941406	-0.92529297	106.86768	0.015625	0	0	0	0	0	0	0	0	0	0.94848633	0.051513672	0.021728516	0.014404297	0.005615234	0.001464844	0.104	36589.67	0.121	-1224.39	0.14
670	671	671	Category L	-0.11987305	-0.16796875	-0.92382813	0.18945313	0.16723633	0.41186523	0	0.083	31/10/2017	31	10	2017	4:54:34	17674	0	4	54	34	31	0.051513672	3.4482422	-0.14526367	-0.15014648	-0.92602539	105.73584	0.031005859	0	0	0	0	0	0	0	0	0	0.94946289	0.050537109	0.045410156	0.025390625	-0.017578125	0.002197266	0.107	36547.67	0.102	-1057.42	0.14
671	672	672	Category L	-0.071777344	-0.16796875	-0.92382813	0.19433594	0.16601563	0.41186523	0	0.056	31/10/2017	31	10	2017	4:54:34	17674	0.1	4	54	34	31	0.051513672	3.4482422	-0.14453125	-0.15087891	-0.92602539	99.650635	0.074707031	0	0	0	0	0	0	0	0	0	0.94946289	0.050537109	0.092041016	0.072753906	-0.016845703	0.002197266	0.102	36618.22	0.093	-1012.11	0.131
672	673	673	Category L	-0.10791016	-0.14379883	-0.93579102	0.18945313	0.16723633	0.41503906	0	0.047	31/10/2017	31	10	2017	4:54:34	17674	0.2	4	54	34	31	0.051513672	3.4482422	-0.14379883	-0.15136719	-0.92602539	88.294434	0.037841797	0	0	0	0	0	0	0	0	0	0.94946289	0.050537109	0.053222656	0.035888672	0.007568359	-0.009521484	0.096	36706.68	0.096	-1074.87	0.131
673	674	674	Category L	-0.059814453	-0.17993164	-0.93579102	0.19750977	0.16650391	0.40966797	0	0.124	31/10/2017	31	10	2017	4:54:34	17674	0.3	4	54	34	31	0.051513672	3.4482422	-0.14306641	-0.15209961	-0.92602539	74.18335	0.088378906	0	0	0	0	0	0	0	0	0	0.94921875	0.05078125	0.12084961	0.083251953	-0.027587891	-0.009521484	0.101	36632.67	-0.024	387.32	0.131
674	675	675	Category L	-0.095947266	-0.17993164	-0.94799805	0.19335938	0.16577148	0.41259766	0	0.131	31/10/2017	31	10	2017	4:54:34	17674	0.4	4	54	34	31	0.051513672	3.4482422	-0.1418457	-0.15283203	-0.92529297	58.250488	0.057861328	0	0	0	0	0	0	0	0	0	0.94848633	0.051513672	0.095458984	0.045898438	-0.026855469	-0.022460938	0.112	36479.74	-0.048	793.02	0.131
675	676	676	Category L	-0.10791016	-0.16796875	-0.93579102	0.19287109	0.17285156	0.41259766	0	0.168	31/10/2017	31	10	2017	4:54:34	17674	0.5	4	54	34	31	0.051513672	3.4482422	-0.14086914	-0.15356445	-0.92578125	42.85498	0.037353516	0	0	0	0	0	0	0	0	0	0.94897461	0.051025391	0.057128906	0.032958984	-0.014160156	-0.009765625	0.115	36440.15	-0.054	896.79	0.131
676	677	677	Category L	-0.083984375	-0.16796875	-0.93579102	0.19384766	0.1784668	0.40649414	0	0.148	31/10/2017	31	10	2017	4:54:34	17674	0.6	4	54	34	31	0.051513672	3.4482422	-0.14038086	-0.15429688	-0.92602539	28.4646	0.058837891	0	0	0	0	0	0	0	0	0	0.94921875	0.05078125	0.079589844	0.056396484	-0.013427734	-0.009521484	0.126	36301.8	-0.052	773.27	0.131
677	678	678	Category L	-0.095947266	-0.14379883	-0.93579102	0.19042969	0.17285156	0.41479492	0	0.072	31/10/2017	31	10	2017	4:54:34	17674	0.7	4	54	34	31	0.051513672	3.4482422	-0.13964844	-0.1550293	-0.92626953	17.610107	0.045898438	0	0	0	0	0	0	0	0	0	0.94946289	0.050537109	0.064208984	0.043701172	0.011230469	-0.009277344	0.114	36453.26	-0.041	640.57	0.131
678	679	679	Category L	-0.10791016	-0.14379883	-0.94799805	0.19287109	0.17382813	0.41064453	0	0.116	31/10/2017	31	10	2017	4:54:34	17674	0.8	4	54	34	31	0.051513672	3.4482422	-0.1394043	-0.15600586	-0.92602539	10.309814	0.040283203	0	0	0	0	0	0	0	0	0	0.94946289	0.050537109	0.065673828	0.031494141	0.012207031	-0.021728516	0.1	36647.23	-0.039	689.71	0.116
679	680	680	Category L	-0.10791016	-0.16796875	-0.92382813	0.19555664	0.18041992	0.40844727	0	0.05	31/10/2017	31	10	2017	4:54:34	17674	0.9	4	54	34	31	0.051513672	3.4482422	-0.13842773	-0.15649414	-0.92602539	6.3815918	0.032714844	0	0	0	0	0	0	0	0	0	0.94946289	0.050537109	0.044433594	0.030517578	-0.011230469	0.002197266	0.087	36848.15	-0.029	555.58	0.094
680	681	681	Category L	-0.11987305	-0.15576172	-0.91186523	0.19775391	0.16845703	0.40771484	0	0.046	31/10/2017	31	10	2017	4:54:35	17675	0	4	54	35	32	0.051513672	3.4482422	-0.13745117	-0.15673828	-0.92578125	3.53125	0.022460938	0	0	0	0	0	0	0	0	0	0.94897461	0.051025391	0.032958984	0.017578125	0.000976563	0.013916016	0.078	37002.02	-0.009	168.99	0.093
681	682	682	Category L	-0.11987305	-0.15576172	-0.93579102	0.20239258	0.171875	0.40649414	0	0.093	31/10/2017	31	10	2017	4:54:35	17675	0.1	4	54	35	32	0.051513672	3.4482422	-0.13671875	-0.1574707	-0.92578125	1.9013672	0.01953125	0	0	0	0	0	0	0	0	0	0.94897461	0.051025391	0.028564453	0.016845703	0.001708984	-0.009765625	0.074	37075.07	0	0	0.094
682	683	683	Category L	-0.11987305	-0.17993164	-0.91186523	0.19213867	0.17529297	0.41064453	0	0.094	31/10/2017	31	10	2017	4:54:35	17675	0.2	4	54	35	32	0.051513672	3.4482422	-0.13574219	-0.15820313	-0.92626953	1.8981934	0.030517578	0	0	0	0	0	0	0	0	0	0.94946289	0.050537109	0.052001953	0.015869141	-0.021484375	0.014404297	0.081	36949.2	-0.012	221.81	0.093
683	684	684	Category L	-0.095947266	-0.17993164	-0.92382813	0.20117188	0.17480469	0.40844727	0	0.045	31/10/2017	31	10	2017	4:54:35	17675	0.3	4	54	35	32	0.051513672	3.4482422	-0.13452148	-0.15869141	-0.92651367	1.9399414	0.044189453	0	0	0	0	0	0	0	0	0	0.94970703	0.050292969	0.0625	0.038574219	-0.020996094	0.002685547	0.085	36881.19	-0.001	16.76	0.093
684	685	685	Category L	-0.083984375	-0.16796875	-0.94799805	0.19604492	0.17553711	0.40869141	0	0.162	31/10/2017	31	10	2017	4:54:35	17675	0.4	4	54	35	32	0.051513672	3.4482422	-0.13354492	-0.15917969	-0.92602539	1.8503418	0.0546875	0	0	0	0	0	0	0	0	0	0.94921875	0.05078125	0.079833984	0.049560547	-0.008544922	-0.021728516	0.086	36864.59	0.003	-48.87	0.093
685	686	686	Category L	-0.10791016	-0.16796875	-0.94799805	0.19482422	0.17773438	0.40454102	0	0.072	31/10/2017	31	10	2017	4:54:35	17675	0.5	4	54	35	32	0.051513672	3.4482422	-0.1328125	-0.16015625	-0.92651367	0.6496582	0.033691406	0	0	0	0	0	0	0	0	0	0.94946289	0.050537109	0.053955078	0.024902344	-0.007568359	-0.021240234	0.086	36864.59	0.011	-172.96	0.091
686	687	687	Category L	-0.071777344	-0.17993164	-0.91186523	0.20019531	0.1730957	0.40625	0	0.053	31/10/2017	31	10	2017	4:54:35	17675	0.6	4	54	35	32	0.051513672	3.4482422	-0.13208008	-0.16064453	-0.92675781	0.25585938	0.064941406	0	0	0	0	0	0	0	0	0	0.94970703	0.050292969	0.094482422	0.060302734	-0.019042969	0.014892578	0.084	36897.95	0.002	-33.36	0.083
687	688	688	Category L	-0.10791016	-0.17993164	-0.92382813	0.19262695	0.18188477	0.40551758	0	0.091	31/10/2017	31	10	2017	4:54:35	17675	0.7	4	54	35	32	0.051513672	3.4482422	-0.1315918	-0.16137695	-0.92700195	0.64868164	0.030029297	0	0	0	0	0	0	0	0	0	0.95019531	0.049804688	0.045410156	0.023681641	-0.018310547	0.003173828	0.09	36799.73	-0.002	32.13	0.083
688	689	689	Category L	-0.083984375	-0.16796875	-0.92382813	0.1887207	0.17431641	0.40966797	0	0.081	31/10/2017	31	10	2017	4:54:35	17675	0.8	4	54	35	32	0.051513672	3.4482422	-0.13110352	-0.16259766	-0.92724609	1.140625	0.047363281	0	0	0	0	0	0	0	0	0	0.95043945	0.049560547	0.055908203	0.047119141	-0.005126953	0.003417969	0.076	37038.15	0.023	-376.24	0.081
689	690	690	Category L	-0.083984375	-0.15576172	-0.89990234	0.18920898	0.18237305	0.40771484	0	0.083	31/10/2017	31	10	2017	4:54:35	17675	0.9	4	54	35	32	0.051513672	3.4482422	-0.13061523	-0.16333008	-0.92724609	1.4990234	0.054443359	0	0	0	0	0	0	0	0	0	0.95043945	0.049560547	0.081542969	0.046630859	0.007568359	0.02734375	0.076	37038.15	0.012	-206.29	0.081
690	691	691	Category L	-0.14379883	-0.17993164	-0.93579102	0.19946289	0.17163086	0.40869141	0	0.079	31/10/2017	31	10	2017	4:54:36	17676	0	4	54	36	33	0.051513672	3.4482422	-0.13012695	-0.16430664	-0.92675781	1.6154785	0.022216797	0	0	0	0	0	0	0	0	0	0.95019531	0.049804688	0.037841797	-0.013427734	-0.015380859	-0.008789063	0.081	36949.2	0.02	-316.53	0.081
691	692	692	Category L	-0.14379883	-0.17993164	-0.93579102	0.19555664	0.17456055	0.41064453	0	0.071	31/10/2017	31	10	2017	4:54:36	17676	0.1	4	54	36	33	0.051513672	3.4933594	-0.12963867	-0.16503906	-0.92675781	0.75268555	0.022216797	0	0	0	0	0	0	0	0	0	0.95019531	0.049804688	0.037597656	-0.013916016	-0.014648438	-0.008789063	0.077	37019.99	0.015	-251.82	0.081
692	693	693	Category L	-0.095947266	-0.17993164	-0.93579102	0.19604492	0.17211914	0.40966797	0	0.081	31/10/2017	31	10	2017	4:54:36	17676	0.2	4	54	36	33	0.051513672	3.4933594	-0.12890625	-0.16577148	-0.92700195	0.59570313	0.036865234	0	0	0	0	0	0	0	0	0	0.95043945	0.049560547	0.055664063	0.032958984	-0.013916016	-0.008544922	0.092	36768.17	0.021	-301.72	0.081
693	694	694	Category L	-0.11987305	-0.13183594	-0.93579102	0.19287109	0.17211914	0.41064453	0	0.067	31/10/2017	31	10	2017	4:54:36	17676	0.3	4	54	36	33	0.051513672	3.4933594	-0.12792969	-0.16650391	-0.92749023	1.0148926	0.036621094	0	0	0	0	0	0	0	0	0	0.95092773	0.049072266	0.051269531	0.008056641	0.034667969	-0.008056641	0.085	36881.19	0.04	-567.22	0.081
694	695	695	Category L	-0.11987305	-0.16796875	-0.93579102	0.20166016	0.17480469	0.40625	0	0.174	31/10/2017	31	10	2017	4:54:36	17676	0.4	4	54	36	33	0.051513672	3.4933594	-0.12719727	-0.16674805	-0.92773438	1.2758789	0.010742188	0	0	0	0	0	0	0	0	0	0.95117188	0.048828125	0.016357422	0.007324219	-0.000976563	-0.0078125	0.099	36661.91	0.01	-141.71	0.081
695	696	696	Category L	-0.11987305	-0.16796875	-0.91186523	0.19628906	0.17626953	0.41137695	0	0.041	31/10/2017	31	10	2017	4:54:36	17676	0.5	4	54	36	33	0.051513672	3.4933594	-0.1262207	-0.16723633	-0.92724609	1.8010254	0.016601563	0	0	0	0	0	0	0	0	0	0.95068359	0.049316406	0.022216797	0.006347656	-0.000488281	0.015380859	0.095	36721.85	0.022	-307.62	0.103
696	697	697	Category L	-0.10791016	-0.17993164	-0.93579102	0.19677734	0.17211914	0.41162109	0	0.16	31/10/2017	31	10	2017	4:54:36	17676	0.6	4	54	36	33	0.051513672	3.4933594	-0.12548828	-0.16772461	-0.92773438	2.4226074	0.022705078	0	0	0	0	0	0	0	0	0	0.95092773	0.049072266	0.037841797	0.017578125	-0.011962891	-0.0078125	0.098	36676.71	0.015	-210.26	0.103
697	698	698	Category L	-0.13183594	-0.16796875	-0.91186523	0.19799805	0.17626953	0.40942383	0	0.048	31/10/2017	31	10	2017	4:54:36	17676	0.7	4	54	36	33	0.051513672	3.4933594	-0.125	-0.16772461	-0.92773438	2.0009766	0.017089844	0	0	0	0	0	0	0	0	0	0.95092773	0.049072266	0.022460938	-0.006591797	0	0.015869141	0.093	36752.6	0.012	-177.04	0.144
698	699	699	Category L	-0.10791016	-0.15576172	-0.94799805	0.20019531	0.17553711	0.40942383	0	0.103	31/10/2017	31	10	2017	4:54:36	17676	0.8	4	54	36	33	0.051513672	3.4933594	-0.12426758	-0.16796875	-0.92797852	1.1611328	0.028564453	0	0	0	0	0	0	0	0	0	0.95117188	0.048828125	0.048583984	0.016357422	0.012207031	-0.019775391	0.088	36831.86	0.01	-155.15	0.116
699	700	700	Category L	-0.083984375	-0.16796875	-0.92382813	0.19702148	0.17456055	0.40869141	0	0.033	31/10/2017	31	10	2017	4:54:36	17676	0.9	4	54	36	34	0.051513672	3.4933594	-0.12353516	-0.16845703	-0.92797852	0.64135742	0.039794922	0	0	0	0	0	0	0	0	0	0.95117188	0.048828125	0.044433594	0.039550781	0.000488281	0.004150391	0.1	36647.23	-0.013	200.92	0.137
700	701	701	Category L	-0.11987305	-0.15576172	-0.92382813	0.19165039	0.18310547	0.40869141	0	0.144	31/10/2017	31	10	2017	4:54:37	17677	0	4	54	37	34	0.051513672	3.4933594	-0.12280273	-0.16894531	-0.92797852	0.13574219	0.014160156	0	0	0	0	0	0	0	0	0	0.95117188	0.048828125	0.020507813	0.002929688	0.013183594	0.004150391	0.096	36706.68	0.012	-172.8	0.137
701	702	702	Category L	-0.071777344	-0.17993164	-0.92382813	0.19702148	0.17553711	0.41137695	0	0.116	31/10/2017	31	10	2017	4:54:37	17677	0.1	4	54	37	34	0.051513672	3.4933594	-0.12207031	-0.16894531	-0.92797852	0.48339844	0.051757813	0	0	0	0	0	0	0	0	0	0.95117188	0.048828125	0.065673828	0.050292969	-0.010742188	0.004150391	0.122	36350.94	-0.025	340.69	0.137
702	703	703	Category L	-0.10791016	-0.16796875	-0.92382813	0.19702148	0.17211914	0.40966797	0	0.137	31/10/2017	31	10	2017	4:54:37	17677	0.2	4	54	37	34	0.051513672	3.4933594	-0.12133789	-0.16918945	-0.92797852	1.2788086	0.014160156	0	0	0	0	0	0	0	0	0	0.95117188	0.048828125	0.019042969	0.013427734	0.001220703	0.004150391	0.117	36414.23	-0.026	369.65	0.137
703	704	704	Category L	-0.11987305	-0.16796875	-0.92382813	0.19458008	0.17626953	0.41040039	0	0.204	31/10/2017	31	10	2017	4:54:37	17677	0.3	4	54	37	34	0.051513672	3.4933594	-0.12060547	-0.16967773	-0.92797852	1.2897949	0.004638672	0	0	0	0	0	0	0	0	0	0.95092773	0.049072266	0.006835938	0.000732422	0.001708984	0.004150391	0.123	36338.53	-0.008	101.62	0.137
704	705	705	Category L	-0.15576172	-0.17993164	-0.89990234	0.19897461	0.16918945	0.40966797	0	0.069	31/10/2017	31	10	2017	4:54:37	17677	0.4	4	54	37	34	0.051513672	3.4933594	-0.12084961	-0.16992188	-0.92773438	1.232666	0.045654297	0	0	0	0	0	0	0	0	0	0.95092773	0.049072266	0.072509766	-0.034667969	-0.009765625	0.027832031	0.121	36363.43	-0.021	283.8	0.137
705	706	706	Category L	-0.14379883	-0.17993164	-0.91186523	0.20043945	0.17431641	0.40844727	0	0.071	31/10/2017	31	10	2017	4:54:37	17677	0.5	4	54	37	34	0.051513672	3.4933594	-0.12109375	-0.17016602	-0.92724609	1.1506348	0.029052734	0	0	0	0	0	0	0	0	0	0.95068359	0.049316406	0.047607422	-0.022460938	-0.009521484	0.015380859	0.129	36265.77	-0.035	471.39	0.137
706	707	707	Category L	-0.13183594	-0.17993164	-0.92382813	0.19604492	0.17211914	0.40551758	0	0.131	31/10/2017	31	10	2017	4:54:37	17677	0.6	4	54	37	34	0.051513672	3.4933594	-0.12158203	-0.17089844	-0.92724609	1.3435059	0.013916016	0	0	0	0	0	0	0	0	0	0.95068359	0.049316406	0.022460938	-0.010009766	-0.008789063	0.003417969	0.126	36301.8	-0.036	497.93	0.164
707	708	708	Category L	-0.095947266	-0.17993164	-0.94799805	0.19873047	0.17675781	0.40112305	0	0.164	31/10/2017	31	10	2017	4:54:37	17677	0.7	4	54	37	34	0.051513672	3.4933594	-0.12280273	-0.17089844	-0.92749023	1.3361816	0.034912109	0	0	0	0	0	0	0	0	0	0.95117188	0.048828125	0.056152344	0.026855469	-0.008789063	-0.020263672	0.221	35395.83	-0.124	1295.8	0.131
708	709	709	Category L	-0.10791016	-0.15576172	-0.94799805	0.20092773	0.17236328	0.40625	0	0.119	31/10/2017	31	10	2017	4:54:37	17677	0.8	4	54	37	34	0.051513672	3.4933594	-0.12329102	-0.17114258	-0.92724609	1.3190918	0.030029297	0	0	0	0	0	0	0	0	0	0.95092773	0.049072266	0.051757813	0.015380859	0.015380859	-0.020507813	0.227	35350.17	-0.123	1239.5	0.131
709	710	710	Category L	-0.10791016	-0.17993164	-0.95996094	0.2019043	0.17333984	0.40869141	0	0.773	31/10/2017	31	10	2017	4:54:37	17677	0.9	4	54	37	35	0.051513672	3.4933594	-0.12353516	-0.17163086	-0.92724609	1.4902344	0.036865234	0	0	0	0	0	0	0	0	0	0.95117188	0.048828125	0.056396484	0.015625	-0.008056641	-0.032470703	0.225	35365.28	-0.129	1341.4	0.131
710	711	711	Category L	-0.14379883	-0.17993164	-0.93579102	0.2043457	0.17089844	0.40869141	0	0.104	31/10/2017	31	10	2017	4:54:38	17678	0	4	54	38	35	0.051513672	3.4933594	-0.12353516	-0.171875	-0.92700195	1.4504395	0.023193359	0	0	0	0	0	0	0	0	0	0.95092773	0.049072266	0.036621094	-0.020019531	-0.0078125	-0.008544922	0.209	35490.25	-0.103	1071.31	0.119
711	712	712	Category L	-0.13183594	-0.17993164	-0.91186523	0.20239258	0.16699219	0.40869141	0	0.063	31/10/2017	31	10	2017	4:54:38	17678	0.1	4	54	38	35	0.051513672	3.4933594	-0.12353516	-0.171875	-0.92675781	1.6713867	0.018798828	0	0	0	0	0	0	0	0	0	0.95068359	0.049316406	0.031005859	-0.008056641	-0.0078125	0.014892578	0.195	35606.11	-0.071	720.1	0.106
712	713	713	Category L	-0.14379883	-0.17993164	-0.91186523	0.20483398	0.16870117	0.40625	0	0.036	31/10/2017	31	10	2017	4:54:38	17678	0.2	4	54	38	35	0.051513672	3.4933594	-0.12426758	-0.171875	-0.92700195	2.0324707	0.025634766	0	0	0	0	0	0	0	0	0	0.95092773	0.049072266	0.042480469	-0.019287109	-0.0078125	0.015136719	0.192	35631.81	-0.078	821.45	0.104
713	714	714	Category L	-0.10791016	-0.17993164	-0.91186523	0.20556641	0.16723633	0.40356445	0	0.075	31/10/2017	31	10	2017	4:54:38	17678	0.3	4	54	38	35	0.051513672	3.4933594	-0.12475586	-0.17236328	-0.92700195	2.5788574	0.023925781	0	0	0	0	0	0	0	0	0	0.95117188	0.048828125	0.039794922	0.016845703	-0.007324219	0.015136719	0.077	37019.99	0.035	-540.25	0.083
714	715	715	Category L	-0.10791016	-0.17993164	-0.94799805	0.19848633	0.1706543	0.40454102	0	0.106	31/10/2017	31	10	2017	4:54:38	17678	0.4	4	54	38	35	0.051513672	3.4933594	-0.12548828	-0.17211914	-0.92700195	2.8120117	0.028320313	0	0	0	0	0	0	0	0	0	0.95117188	0.048828125	0.046142578	0.017578125	-0.007568359	-0.020751953	0.064	37272.76	0.036	-625.53	0.075
715	716	716	Category L	-0.13183594	-0.17993164	-0.92382813	0.203125	0.16699219	0.41162109	0	0.083	31/10/2017	31	10	2017	4:54:38	17678	0.5	4	54	38	35	0.051513672	3.4933594	-0.12597656	-0.17211914	-0.92651367	2.9257813	0.010009766	0	0	0	0	0	0	0	0	0	0.95092773	0.049072266	0.016357422	-0.005615234	-0.007568359	0.002685547	0.061	37336.94	0.029	-537.21	0.083
716	717	717	Category L	-0.11987305	-0.17993164	-0.93579102	0.21020508	0.16796875	0.40625	0	0.022	31/10/2017	31	10	2017	4:54:38	17678	0.6	4	54	38	35	0.051513672	3.4933594	-0.12646484	-0.17211914	-0.92651367	2.9914551	0.013427734	0	0	0	0	0	0	0	0	0	0.95092773	0.049072266	0.0234375	0.006591797	-0.007568359	-0.009033203	0.074	37075.07	0.025	-413.16	0.083
717	718	718	Category L	-0.15576172	-0.17993164	-0.91186523	0.20727539	0.16870117	0.40649414	0	0.048	31/10/2017	31	10	2017	4:54:38	17678	0.7	4	54	38	35	0.051513672	3.4933594	-0.12719727	-0.17236328	-0.92675781	2.3735352	0.032958984	0	0	0	0	0	0	0	0	0	0.95117188	0.048828125	0.05078125	-0.028320313	-0.007324219	0.014892578	0.073	37093.83	0.015	-261.97	0.083
718	719	719	Category L	-0.11987305	-0.15576172	-0.92382813	0.19970703	0.16430664	0.40869141	0	0.113	31/10/2017	31	10	2017	4:54:38	17678	0.8	4	54	38	35	0.051513672	3.4933594	-0.12792969	-0.17260742	-0.92651367	1.5524902	0.019042969	0	0	0	0	0	0	0	0	0	0.95117188	0.048828125	0.027832031	0.008056641	0.016845703	0.002685547	0.061	37336.94	0.033	-599.78	0.069
719	720	720	Category L	-0.13183594	-0.15576172	-0.91186523	0.20849609	0.16333008	0.40966797	0	0.069	31/10/2017	31	10	2017	4:54:38	17678	0.9	4	54	38	35	0.051513672	3.4933594	-0.12866211	-0.1730957	-0.92602539	1.0583496	0.022705078	0	0	0	0	0	0	0	0	0	0.95092773	0.049072266	0.034912109	-0.002929688	0.017333984	0.014160156	0.058	37403.73	0.028	-539.14	0.069
720	721	721	Category L	-0.14379883	-0.17993164	-0.91186523	0.20532227	0.16210938	0.40966797	0	0.033	31/10/2017	31	10	2017	4:54:39	17679	0	4	54	39	36	0.051513672	3.4933594	-0.12890625	-0.1730957	-0.92602539	0.75585938	0.021484375	0	0	0	0	0	0	0	0	0	0.95092773	0.049072266	0.035644531	-0.014648438	-0.006591797	0.014160156	0.069	37171.01	0.01	-186.77	0.079
721	722	722	Category L	-0.11987305	-0.16796875	-0.92382813	0.2109375	0.16503906	0.40258789	0	0.064	31/10/2017	31	10	2017	4:54:39	17679	0.1	4	54	39	36	0.051513672	3.4933594	-0.12915039	-0.17358398	-0.92651367	0.77172852	0.011230469	0	0	0	0	0	0	0	0	0	0.95141602	0.048583984	0.017578125	0.009277344	0.005615234	0.002685547	0.074	37075.07	0.009	-160.2	0.083
722	723	723	Category L	-0.13183594	-0.17993164	-0.92382813	0.20556641	0.16967773	0.40258789	0	0.087	31/10/2017	31	10	2017	4:54:39	17679	0.2	4	54	39	36	0.051513672	3.4933594	-0.12963867	-0.17382813	-0.92651367	0.86401367	0.006835938	0	0	0	0	0	0	0	0	0	0.95166016	0.048339844	0.010742188	-0.001953125	-0.005859375	0.002685547	0.069	37171.01	0.01	-186.77	0.083
723	724	724	Category L	-0.11987305	-0.17993164	-0.91186523	0.20654297	0.16552734	0.40527344	0	0.079	31/10/2017	31	10	2017	4:54:39	17679	0.3	4	54	39	36	0.051513672	3.4933594	-0.13012695	-0.17382813	-0.92675781	1.0388184	0.019042969	0	0	0	0	0	0	0	0	0	0.9519043	0.048095703	0.03125	0.010253906	-0.005859375	0.014892578	0.084	36897.95	-0.006	104.07	0.083
724	725	725	Category L	-0.13183594	-0.19189453	-0.94799805	0.20019531	0.16674805	0.40649414	0	0.083	31/10/2017	31	10	2017	4:54:39	17679	0.4	4	54	39	36	0.051513672	3.4933594	-0.13085938	-0.17358398	-0.92700195	0.86743164	0.027832031	0	0	0	0	0	0	0	0	0	0.95214844	0.047851563	0.039794922	-0.000732422	-0.018066406	-0.020751953	0.089	36815.72	-0.014	240.79	0.087
725	726	726	Category L	-0.13183594	-0.17993164	-0.92382813	0.20654297	0.16552734	0.40454102	0	0.159	31/10/2017	31	10	2017	4:54:39	17679	0.5	4	54	39	36	0.051513672	3.4933594	-0.1315918	-0.17333984	-0.92675781	0.48022461	0.007080078	0	0	0	0	0	0	0	0	0	0.9519043	0.048095703	0.009521484	0	-0.006347656	0.002929688	0.097	36691.63	-0.007	108.1	0.087
726	727	727	Category L	-0.15576172	-0.17993164	-0.93579102	0.20556641	0.16455078	0.40551758	0	0.064	31/10/2017	31	10	2017	4:54:39	17679	0.6	4	54	39	36	0.051513672	3.4933594	-0.13232422	-0.17358398	-0.92651367	0.38012695	0.025634766	0	0	0	0	0	0	0	0	0	0.9519043	0.048095703	0.038574219	-0.023193359	-0.006103516	-0.009033203	0.086	36864.59	0.008	-127.43	0.093
727	728	728	Category L	-0.14379883	-0.17993164	-0.93579102	0.20800781	0.16723633	0.40771484	0	0.11	31/10/2017	31	10	2017	4:54:39	17679	0.7	4	54	39	36	0.051513672	3.4933594	-0.13330078	-0.17333984	-0.92675781	0.46777344	0.015136719	0	0	0	0	0	0	0	0	0	0.95214844	0.047851563	0.025634766	-0.010253906	-0.006347656	-0.008789063	0.088	36831.86	0.012	-184.63	0.11
728	729	729	Category L	-0.14379883	-0.16796875	-0.92382813	0.20874023	0.16967773	0.40039063	0	0.021	31/10/2017	31	10	2017	4:54:39	17679	0.8	4	54	39	36	0.051513672	3.4933594	-0.13354492	-0.17333984	-0.92651367	0.58178711	0.01171875	0	0	0	0	0	0	0	0	0	0.9519043	0.048095703	0.018310547	-0.010009766	0.005371094	0.002685547	0.099	36661.91	0.002	-29.24	0.11
729	730	730	Category L	-0.14379883	-0.17993164	-0.89990234	0.21508789	0.16430664	0.4074707	0	0.093	31/10/2017	31	10	2017	4:54:39	17679	0.9	4	54	39	37	0.051025391	3.5288086	-0.1340332	-0.17358398	-0.92651367	0.32299805	0.029052734	0	0	0	0	0	0	0	0	0	0.95214844	0.047851563	0.042480469	-0.009521484	-0.006103516	0.026611328	0.088	36831.86	0.013	-199.19	0.11
730	731	731	Category L	-0.15576172	-0.17993164	-0.93579102	0.20898438	0.16748047	0.40356445	0	0.151	31/10/2017	31	10	2017	4:54:40	17680	0	4	54	40	37	0.051025391	3.5288086	-0.13500977	-0.17358398	-0.92700195	0.13256836	0.023193359	0	0	0	0	0	0	0	0	0	0.95288086	0.047119141	0.035400391	-0.020507813	-0.006103516	-0.008544922	0.101	36632.67	0.107	-1134.36	0.11
731	732	732	Category L	-0.14379883	-0.16796875	-0.93579102	0.21533203	0.1652832	0.40332031	0	0.091	31/10/2017	31	10	2017	4:54:40	17680	0.1	4	54	40	37	0.051025391	3.5288086	-0.13500977	-0.17358398	-0.92700195	0.23828125	0.013427734	0	0	0	0	0	0	0	0	0	0.95288086	0.047119141	0.022949219	-0.008544922	0.005615234	-0.008544922	0.092	36768.17	0.099	-1127.72	0.143
732	733	733	Category L	-0.15576172	-0.16796875	-0.94799805	0.21508789	0.16430664	0.40258789	0	0.145	31/10/2017	31	10	2017	4:54:40	17680	0.2	4	54	40	37	0.051025391	3.5288086	-0.13549805	-0.17358398	-0.92675781	0.72143555	0.029541016	0	0	0	0	0	0	0	0	0	0.95263672	0.047363281	0.046875	-0.020019531	0.005615234	-0.020996094	0.113	36466.45	0.106	-1055.18	0.145
733	734	734	Category L	-0.14379883	-0.16796875	-0.93579102	0.20800781	0.16552734	0.40527344	0	0.055	31/10/2017	31	10	2017	4:54:40	17680	0.3	4	54	40	37	0.051025391	3.5288086	-0.13623047	-0.17358398	-0.92700195	1.2963867	0.012695313	0	0	0	0	0	0	0	0	0	0.95288086	0.047119141	0.021728516	-0.007324219	0.005615234	-0.008544922	0.125	36313.97	0.1	-948.69	0.145
734	735	735	Category L	-0.15576172	-0.17993164	-0.88793945	0.21191406	0.16577148	0.4074707	0	0.143	31/10/2017	31	10	2017	4:54:40	17680	0.4	4	54	40	37	0.051025391	3.5288086	-0.13671875	-0.17407227	-0.92700195	1.6970215	0.043945313	0	0	0	0	0	0	0	0	0	0.953125	0.046875	0.063964844	-0.018798828	-0.005615234	0.0390625	0.109	36520.2	0.123	-1207.33	0.143
735	736	736	Category L	-0.14379883	-0.16796875	-0.93579102	0.20141602	0.16210938	0.40649414	0	0.167	31/10/2017	31	10	2017	4:54:40	17680	0.5	4	54	40	37	0.051025391	3.5288086	-0.13720703	-0.17407227	-0.92700195	1.6320801	0.012207031	0	0	0	0	0	0	0	0	0	0.953125	0.046875	0.020996094	-0.006347656	0.006103516	-0.008544922	0.117	36414.23	0.128	-1195.4	0.143
736	737	737	Category L	-0.15576172	-0.16796875	-0.92382813	0.20800781	0.16552734	0.39941406	0	0.054	31/10/2017	31	10	2017	4:54:40	17680	0.6	4	54	40	37	0.051025391	3.5288086	-0.13793945	-0.17407227	-0.92724609	1.2548828	0.019042969	0	0	0	0	0	0	0	0	0	0.95361328	0.046386719	0.02734375	-0.017578125	0.006103516	0.003417969	0.113	36466.45	0.036	-424.92	0.142
737	738	738	Category L	-0.14379883	-0.16796875	-0.91186523	0.21118164	0.16577148	0.40258789	0	0.142	31/10/2017	31	10	2017	4:54:40	17680	0.7	4	54	40	37	0.051025391	3.5288086	-0.13842773	-0.17382813	-0.92700195	0.71191406	0.016845703	0	0	0	0	0	0	0	0	0	0.953125	0.046875	0.026123047	-0.005126953	0.005859375	0.015136719	0.105	36575.56	0.05	-596.53	0.142
738	739	739	Category L	-0.15576172	-0.17993164	-0.93579102	0.20800781	0.16308594	0.40771484	0	0.117	31/10/2017	31	10	2017	4:54:40	17680	0.8	4	54	40	37	0.051025391	3.5288086	-0.13867188	-0.17407227	-0.92675781	0.56201172	0.020019531	0	0	0	0	0	0	0	0	0	0.953125	0.046875	0.031738281	-0.016845703	-0.005615234	-0.008789063	0.098	36676.71	0.038	-492.44	0.117
739	740	740	Category L	-0.15576172	-0.17993164	-0.92382813	0.2097168	0.16674805	0.40454102	0	0.012	31/10/2017	31	10	2017	4:54:40	17680	0.9	4	54	40	38	0.051025391	3.5288086	-0.1394043	-0.17431641	-0.92675781	0.21557617	0.017089844	0	0	0	0	0	0	0	0	0	0.95336914	0.046630859	0.024658203	-0.016113281	-0.005371094	0.002929688	0.087	36848.15	0.045	-617.73	0.117
740	741	741	Category L	-0.15576172	-0.16796875	-0.93579102	0.21582031	0.1628418	0.40527344	0	0.1	31/10/2017	31	10	2017	4:54:41	17681	0	4	54	41	38	0.051025391	3.5288086	-0.14038086	-0.17431641	-0.92626953	0.14501953	0.018798828	0	0	0	0	0	0	0	0	0	0.95288086	0.047119141	0.031005859	-0.015136719	0.006347656	-0.009277344	0.108	36533.88	0.028	-349.61	0.117
741	742	742	Category L	-0.11987305	-0.16796875	-0.92382813	0.21191406	0.16333008	0.40429688	0	0.102	31/10/2017	31	10	2017	4:54:41	17681	0.1	4	54	41	38	0.051025391	3.5288086	-0.140625	-0.17431641	-0.92602539	0.44140625	0.021972656	0	0	0	0	0	0	0	0	0	0.95288086	0.047119141	0.029785156	0.020751953	0.006347656	0.002197266	0.097	36691.63	0.036	-472.85	0.102
742	743	743	Category L	-0.15576172	-0.16796875	-0.93579102	0.21850586	0.16430664	0.40014648	0	0.175	31/10/2017	31	10	2017	4:54:41	17681	0.2	4	54	41	38	0.051025391	3.5288086	-0.14160156	-0.17407227	-0.92602539	0.56591797	0.018066406	0	0	0	0	0	0	0	0	0	0.95288086	0.047119141	0.029785156	-0.013916016	0.006103516	-0.009521484	0.091	36783.88	0.02	-290.75	0.102
743	744	744	Category L	-0.13183594	-0.17993164	-0.92382813	0.2121582	0.16821289	0.40112305	0	0.08	31/10/2017	31	10	2017	4:54:41	17681	0.3	4	54	41	38	0.051025391	3.5288086	-0.14208984	-0.17431641	-0.92602539	0.61816406	0.01171875	0	0	0	0	0	0	0	0	0	0.95288086	0.047119141	0.018066406	0.010253906	-0.005371094	0.002197266	0.115	36440.15	0.007	-89.21	0.102
744	745	745	Category L	-0.14379883	-0.17993164	-0.91186523	0.21020508	0.16918945	0.4074707	0	0.081	31/10/2017	31	10	2017	4:54:41	17681	0.4	4	54	41	38	0.051025391	3.5288086	-0.14257813	-0.17431641	-0.92578125	0.91455078	0.015136719	0	0	0	0	0	0	0	0	0	0.95288086	0.047119141	0.020507813	-0.000976563	-0.005371094	0.013916016	0.1	36647.23	0.018	-245.84	0.102
745	746	746	Category L	-0.15576172	-0.17993164	-0.91186523	0.20776367	0.16479492	0.40551758	0	0.154	31/10/2017	31	10	2017	4:54:41	17681	0.5	4	54	41	38	0.051025391	3.5288086	-0.14306641	-0.17407227	-0.92602539	0.90527344	0.019775391	0	0	0	0	0	0	0	0	0	0.953125	0.046875	0.032470703	-0.012451172	-0.005615234	0.014160156	0.094	36737.16	0.019	-270.71	0.15
746	747	747	Category L	-0.15576172	-0.17993164	-0.93579102	0.2109375	0.16625977	0.40551758	0	0.009	31/10/2017	31	10	2017	4:54:41	17681	0.6	4	54	41	38	0.051025391	3.5288086	-0.14379883	-0.17407227	-0.92626953	0.86694336	0.016113281	0	0	0	0	0	0	0	0	0	0.95336914	0.046630859	0.026855469	-0.01171875	-0.005615234	-0.009277344	0.09	36799.73	0.015	-224.17	0.12
747	748	748	Category L	-0.15576172	-0.17993164	-0.93579102	0.20483398	0.16943359	0.40112305	0	0.07	31/10/2017	31	10	2017	4:54:41	17681	0.7	4	54	41	38	0.051025391	3.5288086	-0.14428711	-0.17407227	-0.92651367	0.81567383	0.015625	0	0	0	0	0	0	0	0	0	0.95361328	0.046386719	0.026367188	-0.011230469	-0.005615234	-0.009033203	0.097	36691.63	-0.011	172.96	0.122
748	749	749	Category L	-0.13183594	-0.19189453	-0.93579102	0.2097168	0.17138672	0.40625	0	0.15	31/10/2017	31	10	2017	4:54:41	17681	0.8	4	54	41	38	0.051025391	3.5288086	-0.14526367	-0.17407227	-0.92602539	0.85449219	0.024169922	0	0	0	0	0	0	0	0	0	0.95336914	0.046630859	0.040771484	0.013427734	-0.017578125	-0.009521484	0.104	36589.67	-0.021	325.2	0.122
749	750	750	Category L	-0.13183594	-0.16796875	-0.89990234	0.21411133	0.16503906	0.40551758	0	0.12	31/10/2017	31	10	2017	4:54:41	17681	0.9	4	54	41	39	0.051025391	3.5288086	-0.14575195	-0.17407227	-0.92602539	0.83544922	0.030273438	0	0	0	0	0	0	0	0	0	0.95336914	0.046630859	0.046386719	0.013916016	0.006103516	0.026123047	0.096	36706.68	-0.027	464.33	0.12
750	751	751	Category L	-0.11987305	-0.16796875	-0.89990234	0.2121582	0.16821289	0.40112305	0	0.122	31/10/2017	31	10	2017	4:54:42	17682	0	4	54	42	39	0.051025391	3.5288086	-0.14624023	-0.17431641	-0.92529297	0.77172852	0.037353516	0	0	0	0	0	0	0	0	0	0.95288086	0.047119141	0.058349609	0.026367188	0.006347656	0.025390625	0.106	36561.56	-0.02	303.03	0.122
751	752	752	Category L	-0.13183594	-0.16796875	-0.94799805	0.21020508	0.16333008	0.40527344	0	0.109	31/10/2017	31	10	2017	4:54:42	17682	0.1	4	54	42	39	0.051025391	3.5288086	-0.14648438	-0.17431641	-0.92529297	0.83105469	0.027587891	0	0	0	0	0	0	0	0	0	0.953125	0.046875	0.043701172	0.014648438	0.006347656	-0.022460938	0.124	36326.21	-0.025	335.7	0.122
752	753	753	Category L	-0.14379883	-0.17993164	-0.93579102	0.21264648	0.16674805	0.40356445	0	0.069	31/10/2017	31	10	2017	4:54:42	17682	0.2	4	54	42	39	0.051025391	3.5288086	-0.14672852	-0.17431641	-0.92578125	0.60229492	0.01171875	0	0	0	0	0	0	0	0	0	0.95336914	0.046630859	0.018554688	0.002929688	-0.005371094	-0.009765625	0.114	36453.26	-0.03	444.69	0.12
753	754	754	Category L	-0.11987305	-0.16796875	-0.93579102	0.21850586	0.16772461	0.40039063	0	0.179	31/10/2017	31	10	2017	4:54:42	17682	0.3	4	54	42	39	0.051025391	3.5288086	-0.14697266	-0.17407227	-0.92578125	0.44335938	0.029296875	0	0	0	0	0	0	0	0	0	0.95336914	0.046630859	0.04296875	0.027099609	0.006103516	-0.009765625	0.112	36479.74	-0.01	138.48	0.11
754	755	755	Category L	-0.13183594	-0.16796875	-0.91186523	0.21240234	0.16186523	0.39941406	0	0.086	31/10/2017	31	10	2017	4:54:42	17682	0.4	4	54	42	39	0.051025391	3.5288086	-0.14770508	-0.17407227	-0.92602539	0.39282227	0.022216797	0	0	0	0	0	0	0	0	0	0.95361328	0.046386719	0.036376953	0.015869141	0.006103516	0.014160156	0.1	36647.23	0.009	-127.03	0.109
755	756	756	Category L	-0.14379883	-0.17993164	-0.93579102	0.21508789	0.16601563	0.40429688	0	0.11	31/10/2017	31	10	2017	4:54:42	17682	0.5	4	54	42	39	0.051025391	3.5288086	-0.1484375	-0.17407227	-0.92578125	0.3190918	0.012207031	0	0	0	0	0	0	0	0	0	0.95361328	0.046386719	0.020019531	0.004638672	-0.005615234	-0.009765625	0.09	36799.73	0.026	-372.59	0.11
756	757	757	Category L	-0.14379883	-0.17993164	-0.94799805	0.21386719	0.16918945	0.40136719	0	0.05	31/10/2017	31	10	2017	4:54:42	17682	0.6	4	54	42	39	0.051025391	3.5288086	-0.14892578	-0.17407227	-0.92602539	0.029296875	0.023193359	0	0	0	0	0	0	0	0	0	0.95385742	0.046142578	0.032714844	0.005126953	-0.005615234	-0.021728516	0.099	36661.91	0.013	-182.17	0.111
757	758	758	Category L	-0.15576172	-0.16796875	-0.91186523	0.21435547	0.16918945	0.40332031	0	0.05	31/10/2017	31	10	2017	4:54:42	17682	0.7	4	54	42	39	0.051025391	3.5288086	-0.14941406	-0.17407227	-0.92578125	0.16503906	0.016601563	0	0	0	0	0	0	0	0	0	0.95385742	0.046142578	0.026367188	-0.006103516	0.006103516	0.013916016	0.088	36831.86	0.023	-338.73	0.111
758	759	759	Category L	-0.15576172	-0.17993164	-0.92382813	0.22070313	0.16943359	0.40429688	0	0.123	31/10/2017	31	10	2017	4:54:42	17682	0.8	4	54	42	39	0.051025391	3.5288086	-0.1496582	-0.17407227	-0.92602539	0.069335938	0.008300781	0	0	0	0	0	0	0	0	0	0.95410156	0.045898438	0.013671875	-0.005859375	-0.005615234	0.002197266	0.094	36737.16	0.029	-398.63	0.111
759	760	760	Category L	-0.13183594	-0.17993164	-0.92382813	0.21899414	0.16845703	0.39916992	0	0.111	31/10/2017	31	10	2017	4:54:42	17682	0.9	4	54	42	40	0.051025391	3.5288086	-0.15039063	-0.17407227	-0.92578125	0.17895508	0.01953125	0	0	0	0	0	0	0	0	0	0.95410156	0.045898438	0.026367188	0.018554688	-0.005615234	0.001953125	0.086	36864.59	0.026	-384.85	0.111
760	761	761	Category L	-0.14379883	-0.17993164	-0.93579102	0.2121582	0.16967773	0.40112305	0	0.123	31/10/2017	31	10	2017	4:54:43	17683	0	4	54	43	40	0.051025391	3.5288086	-0.15087891	-0.17431641	-0.92602539	0.41088867	0.013183594	0	0	0	0	0	0	0	0	0	0.9543457	0.045654297	0.022216797	0.007080078	-0.005371094	-0.009521484	0.079	36984.24	0.038	-570.01	0.111
761	762	762	Category L	-0.15576172	-0.17993164	-0.94799805	0.21630859	0.17016602	0.40112305	0	0.064	31/10/2017	31	10	2017	4:54:43	17683	0.111	4	54	43	40	0.051025391	3.5288086	-0.15087891	-0.17431641	-0.92602539	0.87988281	0.022949219	0	0	0	0	0	0	0	0	0	0.9543457	0.045654297	0.031982422	-0.004638672	-0.005371094	-0.021728516	0.083	36914.87	0.039	-563.93	0.111
762	763	763	Category L	-0.15576172	-0.17993164	-0.92382813	0.21337891	0.16601563	0.40258789	0	0.007	31/10/2017	31	10	2017	4:54:43	17683	0.222	4	54	43	40	0.051025391	3.5288086	-0.15161133	-0.17431641	-0.92602539	1.223877	0.006835938	0	0	0	0	0	0	0	0	0	0.9543457	0.045654297	0.011474609	-0.00390625	-0.005371094	0.002197266	0.079	36984.24	0.058	-811.33	0.104
763	764	764	Category L	-0.16796875	-0.15576172	-0.93579102	0.2121582	0.16821289	0.40112305	0	0.075	31/10/2017	31	10	2017	4:54:43	17683	0.333	4	54	43	40	0.051025391	3.5288086	-0.15209961	-0.17431641	-0.92578125	1.4907227	0.026367188	0	0	0	0	0	0	0	0	0	0.9543457	0.045654297	0.044189453	-0.015625	0.018554688	-0.009765625	0.078	37002.02	0.061	-851.64	0.104
764	765	765	Category L	-0.13183594	-0.15576172	-0.93579102	0.21289063	0.17285156	0.40039063	0	0.098	31/10/2017	31	10	2017	4:54:43	17683	0.444	4	54	43	40	0.051025391	3.5288086	-0.15283203	-0.17431641	-0.92553711	1.7675781	0.030029297	0	0	0	0	0	0	0	0	0	0.95410156	0.045898438	0.050048828	0.020996094	0.018554688	-0.010009766	0.075	37056.51	0.066	-928.39	0.104
765	766	766	Category L	-0.16796875	-0.17993164	-0.93579102	0.21289063	0.16821289	0.40356445	0	0.104	31/10/2017	31	10	2017	4:54:43	17683	0.555	4	54	43	40	0.051025391	3.5288086	-0.15356445	-0.17431641	-0.92529297	1.482666	0.018554688	0	0	0	0	0	0	0	0	0	0.95385742	0.046142578	0.030273438	-0.014160156	-0.005371094	-0.010253906	0.09	36799.73	0.058	-747.59	0.104
766	767	767	Category L	-0.14379883	-0.16796875	-0.92382813	0.21337891	0.16162109	0.40258789	0	0.107	31/10/2017	31	10	2017	4:54:43	17683	0.666	4	54	43	40	0.051025391	3.5288086	-0.15356445	-0.17407227	-0.92504883	1.0378418	0.01171875	0	0	0	0	0	0	0	0	0	0.95385742	0.046142578	0.017333984	0.009765625	0.006103516	0.001220703	0.094	36737.16	0.063	-778.53	0.106
767	768	768	Category L	-0.13183594	-0.17993164	-0.89990234	0.21899414	0.16601563	0.40527344	0	0.149	31/10/2017	31	10	2017	4:54:43	17683	0.777	4	54	43	40	0.051513672	3.5126953	-0.15356445	-0.17407227	-0.92480469	0.70166016	0.033691406	0	0	0	0	0	0	0	0	0	0.95336914	0.046630859	0.052734375	0.021728516	-0.005615234	0.024902344	0.1	36647.23	0.056	-678.43	0.106
768	769	769	Category L	-0.13183594	-0.17993164	-0.93579102	0.21289063	0.16821289	0.40136719	0	0.036	31/10/2017	31	10	2017	4:54:43	17683	0.888	4	54	43	40	0.051513672	3.5126953	-0.15380859	-0.17382813	-0.92456055	0.25097656	0.025390625	0	0	0	0	0	0	0	0	0	0.95336914	0.046630859	0.0390625	0.021972656	-0.005859375	-0.010986328	0.101	36632.67	0.044	-548.33	0.106
769	770	770	Category L	-0.15576172	-0.16796875	-0.93579102	0.21557617	0.16918945	0.40136719	0	0.106	31/10/2017	31	10	2017	4:54:44	17684	0	4	54	44	41	0.051513672	3.5126953	-0.15429688	-0.17358398	-0.92456055	0.16333008	0.012451172	0	0	0	0	0	0	0	0	0	0.95336914	0.046630859	0.018066406	-0.001220703	0.005615234	-0.010986328	0.101	36632.67	0.026	-342.95	0.107
770	771	771	Category L	-0.14379883	-0.17993164	-0.93579102	0.22314453	0.16552734	0.39526367	0	0.106	31/10/2017	31	10	2017	4:54:44	17684	0.09	4	54	44	41	0.051513672	3.5126953	-0.15478516	-0.17358398	-0.92504883	0.26586914	0.016601563	0	0	0	0	0	0	0	0	0	0.95385742	0.046142578	0.027832031	0.010986328	-0.006103516	-0.010498047	0.208	35498.31	-0.093	941.84	0.106
771	772	772	Category L	-0.17993164	-0.17993164	-0.92382813	0.21582031	0.1652832	0.39819336	0	0.105	31/10/2017	31	10	2017	4:54:44	17684	0.181	4	54	44	41	0.051513672	3.5126953	-0.15478516	-0.17333984	-0.92504883	0.20629883	0.025634766	0	0	0	0	0	0	0	0	0	0.95385742	0.046142578	0.032714844	-0.024902344	-0.006347656	0.001220703	0.191	35640.45	-0.078	826	0.106
772	773	773	Category L	-0.15576172	-0.16796875	-0.94799805	0.21777344	0.16772461	0.39819336	0	0.748	31/10/2017	31	10	2017	4:54:44	17684	0.272	4	54	44	41	0.051513672	3.5126953	-0.1550293	-0.17333984	-0.92529297	0.057128906	0.022949219	0	0	0	0	0	0	0	0	0	0.95410156	0.045898438	0.028320313	-0.000488281	0.005371094	-0.022460938	0.219	35411.27	-0.116	1192.62	0.142
773	774	774	Category L	-0.15576172	-0.16796875	-0.93579102	0.21533203	0.16699219	0.40014648	0	0.05	31/10/2017	31	10	2017	4:54:44	17684	0.363	4	54	44	41	0.051513672	3.5126953	-0.15527344	-0.17358398	-0.92529297	0.13964844	0.01171875	0	0	0	0	0	0	0	0	0	0.95410156	0.045898438	0.016357422	-0.000244141	0.005615234	-0.010253906	0.225	35365.28	-0.138	1482.87	0.148
774	775	775	Category L	-0.16796875	-0.16796875	-0.93579102	0.21435547	0.16601563	0.40234375	0	0.2	31/10/2017	31	10	2017	4:54:44	17684	0.454	4	54	44	41	0.051513672	3.5126953	-0.15576172	-0.17358398	-0.92504883	0.22753906	0.016845703	0	0	0	0	0	0	0	0	0	0.95410156	0.045898438	0.028076172	-0.011962891	0.005615234	-0.010498047	0.232	35312.87	-0.165	1898.1	0.184
775	776	776	Category L	-0.16796875	-0.16796875	-0.93579102	0.21679688	0.1652832	0.40332031	0	0.142	31/10/2017	31	10	2017	4:54:44	17684	0.545	4	54	44	41	0.051513672	3.5126953	-0.15625	-0.17358398	-0.92529297	0.15185547	0.016357422	0	0	0	0	0	0	0	0	0	0.9543457	0.045654297	0.027587891	-0.011474609	0.005615234	-0.010253906	0.245	35218.83	-0.174	1913.15	0.184
776	777	777	Category L	-0.15576172	-0.16796875	-0.89990234	0.21533203	0.16625977	0.40039063	0	0.148	31/10/2017	31	10	2017	4:54:44	17684	0.636	4	54	44	41	0.051513672	3.5126953	-0.15673828	-0.17358398	-0.92504883	0.087158203	0.025878906	0	0	0	0	0	0	0	0	0	0.95410156	0.045898438	0.031982422	0.000976563	0.005615234	0.025146484	0.149	36041.53	-0.052	650.1	0.175
777	778	778	Category L	-0.14379883	-0.17993164	-0.89990234	0.22192383	0.16943359	0.40234375	0	0.184	31/10/2017	31	10	2017	4:54:44	17684	0.727	4	54	44	41	0.051513672	3.5126953	-0.15673828	-0.17382813	-0.92529297	0.12841797	0.029296875	0	0	0	0	0	0	0	0	0	0.95458984	0.045410156	0.044433594	0.012939453	-0.005859375	0.025390625	0.155	35979.03	-0.053	639.19	0.175
778	779	779	Category L	-0.17993164	-0.17993164	-0.94799805	0.21850586	0.16723633	0.40234375	0	0.175	31/10/2017	31	10	2017	4:54:44	17684	0.818	4	54	44	41	0.051513672	3.5126953	-0.15698242	-0.17382813	-0.92578125	0.31103516	0.032226563	0	0	0	0	0	0	0	0	0	0.95483398	0.045166016	0.051025391	-0.022705078	-0.005859375	-0.021972656	0.136	36184.27	-0.031	391.29	0.148
779	780	780	Category L	-0.15576172	-0.16796875	-0.88793945	0.22753906	0.16674805	0.39404297	0	0.084	31/10/2017	31	10	2017	4:54:44	17684	0.909	4	54	44	42	0.051513672	3.5126953	-0.15698242	-0.17358398	-0.92529297	0.35498047	0.037841797	0	0	0	0	0	0	0	0	0	0.95458984	0.045410156	0.044677734	0.001220703	0.005615234	0.037353516	0.132	36230.42	-0.01	120.52	0.171
780	781	781	Category L	-0.14379883	-0.16796875	-0.91186523	0.21923828	0.16625977	0.39916992	0	0.084	31/10/2017	31	10	2017	4:54:45	17685	0	4	54	45	42	0.051513672	3.5126953	-0.1574707	-0.17358398	-0.92553711	0.049804688	0.020263672	0	0	0	0	0	0	0	0	0	0.95483398	0.045166016	0.033203125	0.013671875	0.005615234	0.013671875	0.136	36184.27	-0.015	179.16	0.171
781	782	782	Category L	-0.14379883	-0.15576172	-0.91186523	0.21850586	0.16601563	0.40234375	0	0.12	31/10/2017	31	10	2017	4:54:45	17685	0.1	4	54	45	42	0.051513672	3.5126953	-0.15771484	-0.17382813	-0.92553711	0.22973633	0.026611328	0	0	0	0	0	0	0	0	0	0.95483398	0.045166016	0.045898438	0.013916016	0.018066406	0.013671875	0.133	36218.78	-0.002	23.35	0.164
782	783	783	Category L	-0.14379883	-0.17993164	-0.92382813	0.22094727	0.1652832	0.40234375	0	0.171	31/10/2017	31	10	2017	4:54:45	17685	0.2	4	54	45	42	0.051513672	3.5126953	-0.15844727	-0.17407227	-0.92578125	0.32910156	0.015869141	0	0	0	0	0	0	0	0	0	0.95532227	0.044677734	0.022705078	0.014648438	-0.005615234	0.001953125	0.111	36493.13	0.01	-129.7	0.149
783	784	784	Category L	-0.16796875	-0.16796875	-0.91186523	0.21972656	0.16186523	0.40234375	0	0.164	31/10/2017	31	10	2017	4:54:45	17685	0.3	4	54	45	42	0.051513672	3.5126953	-0.15869141	-0.17407227	-0.92578125	0.29174805	0.017822266	0	0	0	0	0	0	0	0	0	0.95532227	0.044677734	0.029296875	-0.009033203	0.006103516	0.013916016	0.122	36350.94	-0.014	182.94	0.149
784	785	785	Category L	-0.19189453	-0.16796875	-0.92382813	0.21582031	0.16601563	0.40234375	0	0.048	31/10/2017	31	10	2017	4:54:45	17685	0.4	4	54	45	42	0.051513672	3.5126953	-0.15893555	-0.17407227	-0.92578125	0.084228516	0.033447266	0	0	0	0	0	0	0	0	0	0.95532227	0.044677734	0.041015625	-0.032714844	0.006103516	0.001953125	0.118	36401.39	0	0	0.149
785	786	786	Category L	-0.19189453	-0.17993164	-0.92382813	0.21850586	0.16723633	0.40234375	0	0.149	31/10/2017	31	10	2017	4:54:45	17685	0.5	4	54	45	42	0.051513672	3.5126953	-0.15917969	-0.17407227	-0.92553711	0.13232422	0.032958984	0	0	0	0	0	0	0	0	0	0.95507813	0.044921875	0.040039063	-0.032470703	-0.005615234	0.001708984	0.113	36466.45	-0.009	123.22	0.149
786	787	787	Category L	-0.17993164	-0.16796875	-0.93579102	0.21948242	0.17089844	0.39404297	0	0.06	31/10/2017	31	10	2017	4:54:45	17685	0.6	4	54	45	42	0.051513672	3.5126953	-0.15942383	-0.17382813	-0.92529297	0.51708984	0.0234375	0	0	0	0	0	0	0	0	0	0.95507813	0.044921875	0.036376953	-0.020263672	0.005859375	-0.010253906	0.105	36575.56	0.007	-95.82	0.122
787	788	788	Category L	-0.16796875	-0.17993164	-0.92382813	0.21655273	0.16601563	0.40429688	0	0.09	31/10/2017	31	10	2017	4:54:45	17685	0.7	4	54	45	42	0.051513672	3.5126953	-0.15942383	-0.17382813	-0.92529297	0.51635742	0.010253906	0	0	0	0	0	0	0	0	0	0.95507813	0.044921875	0.015869141	-0.008300781	-0.005859375	0.001464844	0.086	36864.59	0.014	-217.36	0.09
788	789	789	Category L	-0.15576172	-0.16796875	-0.93579102	0.21459961	0.16699219	0.40332031	0	0.122	31/10/2017	31	10	2017	4:54:45	17685	0.8	4	54	45	42	0.051513672	3.5126953	-0.15966797	-0.17382813	-0.92504883	0.038574219	0.012695313	0	0	0	0	0	0	0	0	0	0.95483398	0.045166016	0.020507813	0.00390625	0.005859375	-0.010498047	0.083	36914.87	0.013	-208.19	0.09
789	790	790	Category L	-0.14379883	-0.19189453	-0.91186523	0.22338867	0.16625977	0.39501953	0	0.05	31/10/2017	31	10	2017	4:54:45	17685	0.9	4	54	45	43	0.051513672	3.5126953	-0.16015625	-0.17382813	-0.92504883	0.26074219	0.027587891	0	0	0	0	0	0	0	0	0	0.95458984	0.045410156	0.047607422	0.016357422	-0.017822266	0.013183594	0.069	37171.01	0.034	-567.12	0.09
790	791	791	Category L	-0.16796875	-0.19189453	-0.93579102	0.21850586	0.16723633	0.40234375	0	0.031	31/10/2017	31	10	2017	4:54:46	17686	0	4	54	46	43	0.051513672	3.5126953	-0.16064453	-0.17407227	-0.92504883	0.34765625	0.021728516	0	0	0	0	0	0	0	0	0	0.95483398	0.045166016	0.035400391	-0.007080078	-0.017578125	-0.010498047	0.086	36864.59	0.017	-260.7	0.122
791	792	792	Category L	-0.14379883	-0.16796875	-0.93579102	0.22338867	0.16333008	0.3972168	0	0.065	31/10/2017	31	10	2017	4:54:46	17686	0.1	4	54	46	43	0.051513672	3.5126953	-0.16113281	-0.17407227	-0.92504883	0.57446289	0.021240234	0	0	0	0	0	0	0	0	0	0.95483398	0.045166016	0.034423828	0.017333984	0.006103516	-0.010498047	0.099	36661.91	0.013	-182.17	0.122
792	793	793	Category L	-0.15576172	-0.16796875	-0.92382813	0.21606445	0.16625977	0.39916992	0	0.163	31/10/2017	31	10	2017	4:54:46	17686	0.2	4	54	46	43	0.051513672	3.5126953	-0.16162109	-0.17431641	-0.92456055	1.1047363	0.008789063	0	0	0	0	0	0	0	0	0	0.95483398	0.045166016	0.013183594	0.005859375	0.006347656	0.000732422	0.084	36897.95	0.031	-457.8	0.16
793	794	794	Category L	-0.16796875	-0.17993164	-0.92382813	0.22485352	0.16650391	0.39819336	0	0.166	31/10/2017	31	10	2017	4:54:46	17686	0.3	4	54	46	43	0.051513672	3.5126953	-0.16186523	-0.17431641	-0.92456055	1.2434082	0.008056641	0	0	0	0	0	0	0	0	0	0.95483398	0.045166016	0.012207031	-0.005859375	-0.005371094	0.000732422	0.102	36618.22	0.008	-111.61	0.16
794	795	795	Category L	-0.16796875	-0.17993164	-0.93579102	0.2265625	0.16650391	0.39404297	0	0.031	31/10/2017	31	10	2017	4:54:46	17686	0.4	4	54	46	43	0.051513672	3.5126953	-0.16259766	-0.17431641	-0.92407227	1.2390137	0.013671875	0	0	0	0	0	0	0	0	0	0.9543457	0.045654297	0.022216797	-0.005126953	-0.005371094	-0.011474609	0.109	36520.2	-0.001	13.68	0.16
795	796	796	Category L	-0.16796875	-0.17993164	-0.93579102	0.22607422	0.16992188	0.39404297	0	0.16	31/10/2017	31	10	2017	4:54:46	17686	0.5	4	54	46	43	0.051513672	3.5126953	-0.16308594	-0.17431641	-0.92431641	1.189209	0.013183594	0	0	0	0	0	0	0	0	0	0.95483398	0.045166016	0.021240234	-0.004638672	-0.005371094	-0.011230469	0.116	36427.14	-0.023	325.46	0.16
796	797	797	Category L	-0.16796875	-0.17993164	-0.92382813	0.22167969	0.16796875	0.39624023	0	0.072	31/10/2017	31	10	2017	4:54:46	17686	0.6	4	54	46	43	0.051513672	3.5126953	-0.16357422	-0.17431641	-0.92431641	1.0356445	0.006835938	0	0	0	0	0	0	0	0	0	0.95483398	0.045166016	0.010253906	-0.004150391	-0.005371094	0.000488281	0.112	36479.74	-0.011	152.93	0.16
797	798	798	Category L	-0.17993164	-0.17993164	-0.92382813	0.22167969	0.16796875	0.39501953	0	0.106	31/10/2017	31	10	2017	4:54:46	17686	0.7	4	54	46	43	0.051513672	3.5126953	-0.16381836	-0.17431641	-0.92407227	0.54980469	0.016601563	0	0	0	0	0	0	0	0	0	0.95458984	0.045410156	0.021728516	-0.015869141	-0.005371094	0.000244141	0.111	36493.13	-0.014	198.5	0.139
798	799	799	Category L	-0.16796875	-0.15576172	-0.91186523	0.22021484	0.17016602	0.39501953	0	0.139	31/10/2017	31	10	2017	4:54:46	17686	0.8	4	54	46	43	0.051513672	3.5126953	-0.16430664	-0.17456055	-0.92407227	0.31494141	0.022705078	0	0	0	0	0	0	0	0	0	0.95483398	0.045166016	0.034667969	-0.003417969	0.018798828	0.012207031	0.123	36338.53	-0.02	265.36	0.139
799	800	800	Category L	-0.16796875	-0.16796875	-0.92382813	0.2175293	0.16601563	0.39746094	0	0.162	31/10/2017	31	10	2017	4:54:46	17686	0.9	4	54	46	44	0.051513672	3.5126953	-0.16455078	-0.17456055	-0.92431641	0.83691406	0.007324219	0	0	0	0	0	0	0	0	0	0.95507813	0.044921875	0.010498047	-0.003173828	0.006591797	0.000488281	0.112	36479.74	0.006	-78.35	0.106
800	801	801	Category L	-0.15576172	-0.17993164	-0.91186523	0.21923828	0.16723633	0.3984375	0	0.1	31/10/2017	31	10	2017	4:54:47	17687	0	4	54	47	44	0.051513672	3.5126953	-0.1652832	-0.17456055	-0.92382813	1.2336426	0.016357422	0	0	0	0	0	0	0	0	0	0.95458984	0.045410156	0.027099609	0.009521484	-0.005126953	0.011962891	0.117	36414.23	0.016	-195.45	0.138
801	802	802	Category L	-0.17993164	-0.17993164	-0.92382813	0.2199707	0.16552734	0.39526367	0	0.096	31/10/2017	31	10	2017	4:54:47	17687	0.111	4	54	47	44	0.051513672	3.5126953	-0.16577148	-0.17456055	-0.92333984	1.3723145	0.014892578	0	0	0	0	0	0	0	0	0	0.9543457	0.045654297	0.019287109	-0.013916016	-0.005126953	-0.000244141	0.122	36350.94	0.034	-382.14	0.139
802	803	803	Category L	-0.16796875	-0.17993164	-0.91186523	0.22094727	0.16552734	0.39941406	0	0.1	31/10/2017	31	10	2017	4:54:47	17687	0.222	4	54	47	44	0.051513672	3.5126953	-0.16601563	-0.17456055	-0.92333984	1.2490234	0.012695313	0	0	0	0	0	0	0	0	0	0.9543457	0.045654297	0.018554688	-0.001708984	-0.005126953	0.011474609	0.137	36172.91	-0.005	57.51	0.162
803	804	804	Category L	-0.17993164	-0.17993164	-0.88793945	0.22021484	0.16723633	0.39624023	0	0.138	31/10/2017	31	10	2017	4:54:47	17687	0.333	4	54	47	44	0.051513672	3.5126953	-0.16650391	-0.17431641	-0.92358398	0.70751953	0.038330078	0	0	0	0	0	0	0	0	0	0.95458984	0.045410156	0.054443359	-0.013183594	-0.005371094	0.035644531	0.139	36150.38	0.002	-22.26	0.138
804	805	805	Category L	-0.17993164	-0.17993164	-0.92382813	0.22119141	0.16723633	0.39306641	0	0.228	31/10/2017	31	10	2017	4:54:47	17687	0.444	4	54	47	44	0.051513672	3.5126953	-0.16650391	-0.17480469	-0.9230957	0.23046875	0.014160156	0	0	0	0	0	0	0	0	0	0.95410156	0.045898438	0.018798828	-0.013183594	-0.004882813	-0.000488281	0.141	36128.12	-0.008	90.66	0.142
805	806	806	Category L	-0.14379883	-0.16796875	-0.91186523	0.22436523	0.16967773	0.39501953	0	0.175	31/10/2017	31	10	2017	4:54:47	17687	0.555	4	54	47	44	0.051025391	3.5175293	-0.16723633	-0.17480469	-0.9230957	0.17114258	0.026855469	0	0	0	0	0	0	0	0	0	0.95410156	0.045898438	0.041748047	0.0234375	0.006835938	0.011230469	0.148	36052.14	-0.032	375	0.15
806	807	807	Category L	-0.15576172	-0.16796875	-0.91186523	0.21777344	0.1652832	0.39819336	0	0.109	31/10/2017	31	10	2017	4:54:47	17687	0.666	4	54	47	44	0.051025391	3.5175293	-0.16723633	-0.17431641	-0.92260742	0.23120117	0.017089844	0	0	0	0	0	0	0	0	0	0.95361328	0.046386719	0.028808594	0.011474609	0.006347656	0.010742188	0.157	35958.63	-0.056	674.04	0.15
807	808	808	Category L	-0.16796875	-0.16796875	-0.92382813	0.21923828	0.16723633	0.39941406	0	0.142	31/10/2017	31	10	2017	4:54:47	17687	0.777	4	54	47	44	0.051025391	3.5175293	-0.16772461	-0.17407227	-0.92260742	0.27685547	0.006347656	0	0	0	0	0	0	0	0	0	0.95361328	0.046386719	0.007568359	0	0.006103516	-0.000976563	0.156	35968.8	-0.061	753.05	0.158
808	809	809	Category L	-0.17993164	-0.15576172	-0.91186523	0.22338867	0.16333008	0.3972168	0	0.15	31/10/2017	31	10	2017	4:54:47	17687	0.888	4	54	47	44	0.051025391	3.5175293	-0.16821289	-0.17407227	-0.92260742	0.30371094	0.024169922	0	0	0	0	0	0	0	0	0	0.95385742	0.046142578	0.040771484	-0.011474609	0.018310547	0.010742188	0.145	36084.34	-0.047	592.37	0.15
809	810	810	Category L	-0.17993164	-0.16796875	-0.94799805	0.21826172	0.16308594	0.39819336	0	0.136	31/10/2017	31	10	2017	4:54:48	17688	0	4	54	48	45	0.051025391	3.5175293	-0.16894531	-0.17358398	-0.92236328	0.42236328	0.028320313	0	0	0	0	0	0	0	0	0	0.95361328	0.046386719	0.042236328	-0.010742188	0.005615234	-0.025390625	0.127	36289.72	-0.045	642.23	0.142
810	811	811	Category L	-0.15576172	-0.16796875	-0.93579102	0.22729492	0.16650391	0.39916992	0	0.158	31/10/2017	31	10	2017	4:54:48	17688	0.1	4	54	48	45	0.051025391	3.5175293	-0.16918945	-0.17382813	-0.92211914	0.42285156	0.020019531	0	0	0	0	0	0	0	0	0	0.95336914	0.046630859	0.032958984	0.013427734	0.005859375	-0.013427734	0.115	36440.15	-0.012	163.74	0.142
811	812	812	Category L	-0.16796875	-0.16796875	-0.95996094	0.2199707	0.16552734	0.39819336	0	0.071	31/10/2017	31	10	2017	4:54:48	17688	0.2	4	54	48	45	0.051025391	3.5175293	-0.16967773	-0.17382813	-0.92211914	0.44897461	0.038085938	0	0	0	0	0	0	0	0	0	0.95361328	0.046386719	0.045410156	0.001708984	0.005859375	-0.037597656	0.113	36466.45	0.006	-77.8	0.136
812	813	813	Category L	-0.16796875	-0.17993164	-0.93579102	0.22167969	0.16552734	0.39428711	0	0.033	31/10/2017	31	10	2017	4:54:48	17688	0.3	4	54	48	45	0.051025391	3.5175293	-0.16967773	-0.17382813	-0.92211914	0.46557617	0.014648438	0	0	0	0	0	0	0	0	0	0.95361328	0.046386719	0.020996094	0.001708984	-0.005859375	-0.013427734	0.103	36603.89	0.016	-215.24	0.131
813	814	814	Category L	-0.19189453	-0.16796875	-0.92382813	0.22973633	0.1640625	0.39306641	0	0.131	31/10/2017	31	10	2017	4:54:48	17688	0.4	4	54	48	45	0.051025391	3.5175293	-0.16967773	-0.17407227	-0.92138672	0.35400391	0.022949219	0	0	0	0	0	0	0	0	0	0.953125	0.046875	0.030273438	-0.021972656	0.006103516	-0.002197266	0.087	36848.15	0.031	-446.76	0.092
814	815	815	Category L	-0.17993164	-0.17993164	-0.91186523	0.21923828	0.16772461	0.39916992	0	0.092	31/10/2017	31	10	2017	4:54:48	17688	0.5	4	54	48	45	0.051025391	3.5175293	-0.16992188	-0.17407227	-0.92138672	0.14819336	0.014648438	0	0	0	0	0	0	0	0	0	0.95288086	0.047119141	0.025146484	-0.009765625	-0.005615234	0.009521484	0.067	37210.97	0.043	-704.36	0.092
815	816	816	Category L	-0.17993164	-0.17993164	-0.91186523	0.22485352	0.16552734	0.39624023	0	0.039	31/10/2017	31	10	2017	4:54:48	17688	0.6	4	54	48	45	0.051025391	3.5175293	-0.17041016	-0.17382813	-0.92114258	0.11987305	0.014404297	0	0	0	0	0	0	0	0	0	0.95263672	0.047363281	0.024658203	-0.009277344	-0.005859375	0.009277344	0.071	37131.98	0.064	-936.27	0.093
816	817	817	Category L	-0.15576172	-0.17993164	-0.94799805	0.22485352	0.16650391	0.39501953	0	0.04	31/10/2017	31	10	2017	4:54:48	17688	0.7	4	54	48	45	0.051025391	3.5175293	-0.17041016	-0.17407227	-0.92089844	0.36181641	0.03125	0	0	0	0	0	0	0	0	0	0.95263672	0.047363281	0.047363281	0.014648438	-0.005615234	-0.026855469	0.097	36691.63	0.028	-377.66	0.131
817	818	818	Category L	-0.16796875	-0.16796875	-0.93579102	0.22973633	0.16674805	0.39111328	0	0.093	31/10/2017	31	10	2017	4:54:48	17688	0.8	4	54	48	45	0.051025391	3.5175293	-0.17041016	-0.17407227	-0.92114258	0.765625	0.015869141	0	0	0	0	0	0	0	0	0	0.95288086	0.047119141	0.023193359	0.002441406	0.006103516	-0.014404297	0.102	36618.22	0.014	-191.08	0.113
818	819	819	Category L	-0.16796875	-0.16796875	-0.91186523	0.21655273	0.16357422	0.39648438	0	0.19	31/10/2017	31	10	2017	4:54:48	17688	0.9	4	54	48	45	0.051025391	3.5175293	-0.17089844	-0.17382813	-0.92163086	1.0117188	0.01171875	0	0	0	0	0	0	0	0	0	0.95336914	0.046630859	0.018798828	0.002929688	0.005859375	0.009765625	0.105	36575.56	0.023	-297.85	0.136
819	820	820	Category L	-0.17993164	-0.17993164	-0.93579102	0.23120117	0.16674805	0.39477539	0	0.16	31/10/2017	31	10	2017	4:54:49	17689	0	4	54	49	46	0.051025391	3.5175293	-0.17089844	-0.17358398	-0.92138672	1.0043945	0.017822266	0	0	0	0	0	0	0	0	0	0.953125	0.046875	0.029296875	-0.008789063	-0.006103516	-0.014160156	0.122	36350.94	0.002	-24.73	0.136
820	821	821	Category L	-0.17993164	-0.17993164	-0.93579102	0.22119141	0.16870117	0.40014648	0	0.113	31/10/2017	31	10	2017	4:54:49	17689	0.1	4	54	49	46	0.051025391	3.5175293	-0.17114258	-0.17333984	-0.921875	0.89526367	0.017333984	0	0	0	0	0	0	0	0	0	0.95336914	0.046630859	0.028808594	-0.008544922	-0.006347656	-0.013671875	0.121	36363.43	0.01	-121.3	0.154
821	822	822	Category L	-0.17993164	-0.17993164	-0.94799805	0.22558594	0.16625977	0.39624023	0	0.136	31/10/2017	31	10	2017	4:54:49	17689	0.2	4	54	49	46	0.051025391	3.5175293	-0.17114258	-0.17358398	-0.921875	0.99487305	0.028076172	0	0	0	0	0	0	0	0	0	0.95361328	0.046386719	0.040771484	-0.008544922	-0.006103516	-0.025878906	0.131	36242.13	-0.014	172.1	0.154
822	823	823	Category L	-0.17993164	-0.17993164	-0.93579102	0.22607422	0.16992188	0.39208984	0	0.035	31/10/2017	31	10	2017	4:54:49	17689	0.3	4	54	49	46	0.051025391	3.5175293	-0.17163086	-0.17382813	-0.92138672	1.1640625	0.017333984	0	0	0	0	0	0	0	0	0	0.95336914	0.046630859	0.028320313	-0.008056641	-0.005859375	-0.014160156	0.121	36363.43	-0.01	129.7	0.136
823	824	824	Category L	-0.14379883	-0.17993164	-0.91186523	0.22485352	0.16796875	0.39892578	0	0.154	31/10/2017	31	10	2017	4:54:49	17689	0.4	4	54	49	46	0.051025391	3.5175293	-0.171875	-0.17382813	-0.92114258	0.60229492	0.030273438	0	0	0	0	0	0	0	0	0	0.953125	0.046875	0.043701172	0.028076172	-0.005859375	0.009277344	0.108	36533.88	0	0	0.136
824	825	825	Category L	-0.16796875	-0.17993164	-0.89990234	0.22167969	0.16894531	0.39624023	0	0.129	31/10/2017	31	10	2017	4:54:49	17689	0.5	4	54	49	46	0.051025391	3.5175293	-0.17211914	-0.17407227	-0.92138672	0.18457031	0.022705078	0	0	0	0	0	0	0	0	0	0.95336914	0.046630859	0.031494141	0.004150391	-0.005615234	0.021484375	0.118	36401.39	-0.004	51.87	0.136
825	826	826	Category L	-0.17993164	-0.15576172	-0.89990234	0.22900391	0.16699219	0.39306641	0	0.085	31/10/2017	31	10	2017	4:54:49	17689	0.6	4	54	49	46	0.051025391	3.5175293	-0.171875	-0.17407227	-0.92138672	0.22753906	0.029296875	0	0	0	0	0	0	0	0	0	0.95336914	0.046630859	0.047607422	-0.0078125	0.018310547	0.021484375	0.104	36589.67	0.006	-83.06	0.129
826	827	827	Category L	-0.15576172	-0.17993164	-0.93579102	0.22729492	0.17041016	0.39819336	0	0.174	31/10/2017	31	10	2017	4:54:49	17689	0.7	4	54	49	46	0.051025391	3.5175293	-0.171875	-0.17358398	-0.92138672	0.54345703	0.022460938	0	0	0	0	0	0	0	0	0	0.953125	0.046875	0.036621094	0.016113281	-0.006103516	-0.014160156	0.112	36479.74	-0.002	26.87	0.129
827	828	828	Category L	-0.16796875	-0.17993164	-0.91186523	0.22485352	0.16650391	0.39624023	0	0.048	31/10/2017	31	10	2017	4:54:49	17689	0.8	4	54	49	46	0.051025391	3.5175293	-0.171875	-0.17358398	-0.92041016	0.703125	0.011230469	0	0	0	0	0	0	0	0	0	0.95239258	0.047607422	0.018798828	0.00390625	-0.006103516	0.008544922	0.1	36647.23	0.013	-180.78	0.104
828	829	829	Category L	-0.17993164	-0.19189453	-0.92382813	0.22436523	0.16625977	0.3972168	0	0.086	31/10/2017	31	10	2017	4:54:49	17689	0.9	4	54	49	46	0.051025391	3.5175293	-0.17211914	-0.17358398	-0.9206543	0.55639648	0.020019531	0	0	0	0	0	0	0	0	0	0.95239258	0.047607422	0.029052734	-0.007568359	-0.018066406	-0.002929688	0.096	36706.68	0.021	-292.45	0.104
829	830	830	Category L	-0.16796875	-0.19189453	-0.89990234	0.22729492	0.16748047	0.39477539	0	0.08	31/10/2017	31	10	2017	4:54:50	17690	0	4	54	50	47	0.051025391	3.5175293	-0.17260742	-0.17333984	-0.92016602	0.9230957	0.027832031	0	0	0	0	0	0	0	0	0	0.95239258	0.047607422	0.043457031	0.004638672	-0.018310547	0.020263672	0.103	36603.89	0.022	-289.92	0.129
830	831	831	Category L	-0.15576172	-0.16796875	-0.89990234	0.22509766	0.17211914	0.39306641	0	0.104	31/10/2017	31	10	2017	4:54:50	17690	0.09	4	54	50	47	0.051025391	3.5175293	-0.17333984	-0.1730957	-0.92041016	1.3522949	0.027587891	0	0	0	0	0	0	0	0	0	0.95239258	0.047607422	0.043457031	0.017578125	0.005126953	0.020507813	0.103	36603.89	0.027	-349.97	0.104
831	832	832	Category L	-0.16796875	-0.17993164	-0.92382813	0.22558594	0.16625977	0.3972168	0	0.129	31/10/2017	31	10	2017	4:54:50	17690	0.181	4	54	50	47	0.051025391	3.5175293	-0.17358398	-0.17285156	-0.91992188	1.0795898	0.009765625	0	0	0	0	0	0	0	0	0	0.9519043	0.048095703	0.016601563	0.005615234	-0.006835938	-0.003662109	0.112	36479.74	0.035	-416.92	0.104
832	833	833	Category L	-0.16796875	-0.17993164	-0.93579102	0.23242188	0.16699219	0.38989258	0	0.175	31/10/2017	31	10	2017	4:54:50	17690	0.272	4	54	50	47	0.051025391	3.5175293	-0.17407227	-0.1730957	-0.91967773	0.45239258	0.018310547	0	0	0	0	0	0	0	0	0	0.9519043	0.048095703	0.028808594	0.006103516	-0.006591797	-0.015869141	0.115	36440.15	0.026	-312.03	0.104
833	834	834	Category L	-0.16796875	-0.16796875	-0.89990234	0.22973633	0.16821289	0.39208984	0	0.102	31/10/2017	31	10	2017	4:54:50	17690	0.363	4	54	50	47	0.051025391	3.5175293	-0.17431641	-0.1730957	-0.91967773	0.17358398	0.021484375	0	0	0	0	0	0	0	0	0	0.9519043	0.048095703	0.031738281	0.006347656	0.005126953	0.019775391	0.11	36506.61	0.044	-517.31	0.104
834	835	835	Category L	-0.17993164	-0.17993164	-0.92382813	0.22485352	0.16992188	0.39208984	0	0.103	31/10/2017	31	10	2017	4:54:50	17690	0.454	4	54	50	47	0.051025391	3.5175293	-0.17431641	-0.1730957	-0.91943359	0.044921875	0.009521484	0	0	0	0	0	0	0	0	0	0.9519043	0.048095703	0.016113281	-0.005371094	-0.006591797	-0.004150391	0.108	36533.88	0.041	-492.35	0.103
835	836	836	Category L	-0.17993164	-0.17993164	-0.93579102	0.23022461	0.16918945	0.38989258	0	0.05	31/10/2017	31	10	2017	4:54:50	17690	0.545	4	54	50	47	0.051025391	3.5175293	-0.17456055	-0.17260742	-0.91943359	0.34057617	0.018554688	0	0	0	0	0	0	0	0	0	0.95166016	0.048339844	0.028564453	-0.005126953	-0.007080078	-0.016113281	0.093	36752.6	0.064	-793.97	0.103
836	837	837	Category L	-0.16796875	-0.17993164	-0.93579102	0.22485352	0.17041016	0.39624023	0	0.09	31/10/2017	31	10	2017	4:54:50	17690	0.636	4	54	50	47	0.051025391	3.5175293	-0.17480469	-0.17211914	-0.91894531	0.96191406	0.01953125	0	0	0	0	0	0	0	0	0	0.95117188	0.048828125	0.03125	0.006835938	-0.007568359	-0.016601563	0.101	36632.67	0.032	-413.89	0.102
837	838	838	Category L	-0.19189453	-0.17993164	-0.91186523	0.22509766	0.17138672	0.39208984	0	0.04	31/10/2017	31	10	2017	4:54:50	17690	0.727	4	54	50	47	0.051025391	3.5175293	-0.17504883	-0.171875	-0.91870117	1.543457	0.01953125	0	0	0	0	0	0	0	0	0	0.95092773	0.049072266	0.03125	-0.016601563	-0.0078125	0.006835938	0.097	36691.63	0.011	-157.75	0.103
838	839	839	Category L	-0.17993164	-0.17993164	-0.93579102	0.22900391	0.16699219	0.39208984	0	0.225	31/10/2017	31	10	2017	4:54:50	17690	0.818	4	54	50	47	0.051025391	3.5175293	-0.17529297	-0.17163086	-0.91894531	2.0375977	0.019042969	0	0	0	0	0	0	0	0	0	0.95117188	0.048828125	0.029296875	-0.004394531	-0.008056641	-0.016601563	0.103	36603.89	0.018	-240.46	0.14
839	840	840	Category L	-0.19189453	-0.17993164	-0.88793945	0.22973633	0.16821289	0.38989258	0	0.076	31/10/2017	31	10	2017	4:54:50	17690	0.909	4	54	50	48	0.051025391	3.5175293	-0.17553711	-0.171875	-0.91918945	3.0756836	0.036132813	0	0	0	0	0	0	0	0	0	0.95166016	0.048339844	0.055419922	-0.016113281	-0.0078125	0.03125	0.118	36401.39	-0.013	174.17	0.141
840	841	841	Category L	-0.17993164	-0.17993164	-0.89990234	0.22851563	0.17626953	0.39282227	0	0.141	31/10/2017	31	10	2017	4:54:51	17691	0	4	54	51	48	0.051025391	3.5175293	-0.17578125	-0.17211914	-0.91943359	4.526123	0.021240234	0	0	0	0	0	0	0	0	0	0.95166016	0.048339844	0.03125	-0.00390625	-0.0078125	0.01953125	0.133	36218.78	-0.033	428.45	0.176
841	842	842	Category L	-0.17993164	-0.17993164	-0.94799805	0.22900391	0.18457031	0.39086914	0	0.14	31/10/2017	31	10	2017	4:54:51	17691	0.111	4	54	51	48	0.051025391	3.5175293	-0.17626953	-0.171875	-0.91943359	5.6520996	0.029541016	0	0	0	0	0	0	0	0	0	0.9519043	0.048095703	0.039550781	-0.003417969	-0.0078125	-0.028320313	0.156	35968.8	-0.078	1033.22	0.176
842	843	843	Category L	-0.17993164	-0.16796875	-0.93579102	0.22753906	0.18994141	0.38037109	0	0.176	31/10/2017	31	10	2017	4:54:51	17691	0.222	4	54	51	48	0.051025391	3.5175293	-0.17651367	-0.17163086	-0.91943359	6.8044434	0.016845703	0	0	0	0	0	0	0	0	0	0.9519043	0.048095703	0.0234375	-0.003173828	0.003662109	-0.016113281	0.132	36230.42	-0.054	771.6	0.141
843	844	844	Category L	-0.17993164	-0.17993164	-0.89990234	0.22241211	0.2019043	0.38452148	0	0.182	31/10/2017	31	10	2017	4:54:51	17691	0.333	4	54	51	48	0.051757813	3.515918	-0.17675781	-0.17114258	-0.91918945	8.1721191	0.021240234	0	0	0	0	0	0	0	0	0	0.95166016	0.048339844	0.031005859	-0.002929688	-0.008544922	0.019287109	0.141	36128.12	-0.025	299.02	0.141
844	845	845	Category L	-0.17993164	-0.16796875	-0.92382813	0.21069336	0.20629883	0.38574219	0	0.079	31/10/2017	31	10	2017	4:54:51	17691	0.444	4	54	51	48	0.051757813	3.515918	-0.17700195	-0.17114258	-0.91918945	9.9050293	0.006103516	0	0	0	0	0	0	0	0	0	0.95166016	0.048339844	0.010253906	-0.002685547	0.003173828	-0.004394531	0.133	36218.78	-0.021	260.96	0.14
845	846	846	Category L	-0.16796875	-0.14379883	-0.89990234	0.20410156	0.21508789	0.3918457	0	0.129	31/10/2017	31	10	2017	4:54:51	17691	0.555	4	54	51	48	0.051757813	3.515918	-0.17700195	-0.17089844	-0.91918945	11.488281	0.034423828	0	0	0	0	0	0	0	0	0	0.95166016	0.048339844	0.055664063	0.009033203	0.027099609	0.019287109	0.116	36427.14	0.001	-12.91	0.129
846	847	847	Category L	-0.17993164	-0.14379883	-0.92382813	0.19946289	0.21533203	0.38842773	0	0.093	31/10/2017	31	10	2017	4:54:51	17691	0.666	4	54	51	48	0.051757813	3.515918	-0.17749023	-0.17089844	-0.91943359	12.544434	0.027587891	0	0	0	0	0	0	0	0	0	0.9519043	0.048095703	0.033935547	-0.002197266	0.027099609	-0.004150391	0.101	36632.67	0.013	-179.41	0.129
847	848	848	Category L	-0.17993164	-0.16796875	-0.91186523	0.20092773	0.21264648	0.38867188	0	0.039	31/10/2017	31	10	2017	4:54:51	17691	0.777	4	54	51	48	0.051757813	3.515918	-0.17773438	-0.17089844	-0.91943359	13.380127	0.008544922	0	0	0	0	0	0	0	0	0	0.95214844	0.047851563	0.012939453	-0.001953125	0.002929688	0.007568359	0.095	36721.85	0.018	-255.4	0.093
848	849	849	Category L	-0.17993164	-0.15576172	-0.91186523	0.19897461	0.22143555	0.38574219	0	0.086	31/10/2017	31	10	2017	4:54:51	17691	0.888	4	54	51	48	0.051757813	3.515918	-0.17773438	-0.17114258	-0.91943359	13.658447	0.017333984	0	0	0	0	0	0	0	0	0	0.9519043	0.048095703	0.024902344	-0.001953125	0.015380859	0.007568359	0.098	36676.71	0.022	-300.71	0.093
849	850	850	Category L	-0.17993164	-0.17993164	-0.91186523	0.19848633	0.20996094	0.3918457	0	0.149	31/10/2017	31	10	2017	4:54:52	17692	0	4	54	52	49	0.051757813	3.515918	-0.17797852	-0.17138672	-0.91967773	13.187744	0.011474609	0	0	0	0	0	0	0	0	0	0.95239258	0.047607422	0.018066406	-0.001708984	-0.008300781	0.0078125	0.082	36931.95	0.019	-299.28	0.093
850	851	851	Category L	-0.17993164	-0.17993164	-0.93579102	0.20141602	0.20776367	0.38769531	0	0.093	31/10/2017	31	10	2017	4:54:52	17692	0.1	4	54	52	49	0.051757813	3.515918	-0.17822266	-0.17163086	-0.91918945	11.771729	0.018310547	0	0	0	0	0	0	0	0	0	0.9519043	0.048095703	0.026123047	-0.001464844	-0.008056641	-0.016357422	0.103	36603.89	-0.002	28.78	0.137
851	852	852	Category L	-0.17993164	-0.17993164	-0.93579102	0.20507813	0.20898438	0.38867188	0	0.033	31/10/2017	31	10	2017	4:54:52	17692	0.2	4	54	52	49	0.051757813	3.515918	-0.17871094	-0.17163086	-0.91894531	10.310791	0.018554688	0	0	0	0	0	0	0	0	0	0.95166016	0.048339844	0.026123047	-0.000976563	-0.008056641	-0.016601563	0.119	36388.65	-0.02	273.26	0.137
852	853	853	Category L	-0.16796875	-0.17993164	-0.88793945	0.20214844	0.20776367	0.38964844	0	0.22	31/10/2017	31	10	2017	4:54:52	17692	0.3	4	54	52	49	0.051757813	3.515918	-0.17895508	-0.17163086	-0.91821289	8.9924316	0.033447266	0	0	0	0	0	0	0	0	0	0.95117188	0.048828125	0.049560547	0.010986328	-0.008056641	0.030273438	0.119	36388.65	-0.016	215.24	0.145
853	854	854	Category L	-0.17993164	-0.16796875	-0.92382813	0.19750977	0.20678711	0.3918457	0	0.137	31/10/2017	31	10	2017	4:54:52	17692	0.4	4	54	52	49	0.051757813	3.515918	-0.17944336	-0.17163086	-0.91821289	7.0712891	0.006591797	0	0	0	0	0	0	0	0	0	0.95117188	0.048828125	0.009521484	-0.000244141	0.003662109	-0.005371094	0.118	36401.39	0.002	-25.39	0.137
854	855	855	Category L	-0.19189453	-0.15576172	-0.91186523	0.19799805	0.20605469	0.39379883	0	0.084	31/10/2017	31	10	2017	4:54:52	17692	0.5	4	54	52	49	0.051757813	3.515918	-0.17944336	-0.17163086	-0.91821289	4.7978516	0.020996094	0	0	0	0	0	0	0	0	0	0.95141602	0.048583984	0.034912109	-0.012207031	0.015869141	0.006347656	0.11	36506.61	0.008	-105.22	0.145
855	856	856	Category L	-0.16796875	-0.17993164	-0.92382813	0.20214844	0.20776367	0.38964844	0	0.145	31/10/2017	31	10	2017	4:54:52	17692	0.6	4	54	52	49	0.051757813	3.515918	-0.17944336	-0.17114258	-0.91845703	2.9077148	0.015136719	0	0	0	0	0	0	0	0	0	0.95141602	0.048583984	0.025146484	0.011474609	-0.008544922	-0.005126953	0.135	36195.71	-0.033	422.51	0.155
856	857	857	Category L	-0.16796875	-0.16796875	-0.92382813	0.1965332	0.20361328	0.39208984	0	0.041	31/10/2017	31	10	2017	4:54:52	17692	0.7	4	54	52	49	0.051757813	3.515918	-0.17944336	-0.17114258	-0.91821289	1.5112305	0.012939453	0	0	0	0	0	0	0	0	0	0.95117188	0.048828125	0.020019531	0.011474609	0.003173828	-0.005371094	0.125	36313.97	-0.031	423.19	0.145
857	858	858	Category L	-0.17993164	-0.16796875	-0.93579102	0.20117188	0.20776367	0.3918457	0	0.188	31/10/2017	31	10	2017	4:54:52	17692	0.8	4	54	52	49	0.051757813	3.515918	-0.1796875	-0.17089844	-0.91748047	0.35839844	0.018310547	0	0	0	0	0	0	0	0	0	0.95043945	0.049560547	0.021240234	0	0.002929688	-0.018066406	0.116	36427.14	-0.032	470.81	0.155
858	859	859	Category L	-0.17993164	-0.16796875	-0.92382813	0.20727539	0.20141602	0.38793945	0	0.155	31/10/2017	31	10	2017	4:54:52	17692	0.9	4	54	52	49	0.051757813	3.515918	-0.17993164	-0.17089844	-0.91748047	1.0205078	0.006835938	0	0	0	0	0	0	0	0	0	0.95043945	0.049560547	0.009277344	0	0.002929688	-0.006103516	0.128	36277.71	-0.047	671.49	0.155
859	860	860	Category L	-0.17993164	-0.14379883	-0.92382813	0.20947266	0.20141602	0.38769531	0	0.084	31/10/2017	31	10	2017	4:54:53	17693	0	4	54	53	50	0.051757813	3.515918	-0.18017578	-0.17089844	-0.91772461	2.0976563	0.027832031	0	0	0	0	0	0	0	0	0	0.95068359	0.049316406	0.033447266	0.000244141	0.027099609	-0.005859375	0.124	36326.21	-0.035	489.51	0.155
860	861	861	Category L	-0.14379883	-0.17993164	-0.91186523	0.20507813	0.20825195	0.38769531	0	0.155	31/10/2017	31	10	2017	4:54:53	17693	0.1	4	54	53	50	0.051757813	3.515918	-0.18066406	-0.17089844	-0.91723633	2.2121582	0.038085938	0	0	0	0	0	0	0	0	0	0.95043945	0.049560547	0.051269531	0.036865234	-0.008789063	0.005371094	0.131	36242.13	-0.035	464.55	0.155
861	862	862	Category L	-0.16796875	-0.17993164	-0.88793945	0.20385742	0.20483398	0.39379883	0	0.125	31/10/2017	31	10	2017	4:54:53	17693	0.2	4	54	53	50	0.051757813	3.515918	-0.18066406	-0.17089844	-0.91723633	2.5007324	0.033203125	0	0	0	0	0	0	0	0	0	0.95019531	0.049804688	0.051025391	0.012695313	-0.008789063	0.029296875	0.117	36414.23	-0.028	401.49	0.125
862	863	863	Category L	-0.17993164	-0.17993164	-0.89990234	0.20947266	0.19799805	0.38671875	0	0.084	31/10/2017	31	10	2017	4:54:53	17693	0.3	4	54	53	50	0.051757813	3.515918	-0.1809082	-0.17089844	-0.91674805	2.9248047	0.019287109	0	0	0	0	0	0	0	0	0	0.94995117	0.050048828	0.027099609	0.000976563	-0.008789063	0.016845703	0.111	36493.13	-0.017	244.03	0.117
863	864	864	Category L	-0.17993164	-0.17993164	-0.92382813	0.21142578	0.20141602	0.38574219	0	0.101	31/10/2017	31	10	2017	4:54:53	17693	0.4	4	54	53	50	0.051757813	3.515918	-0.1809082	-0.1706543	-0.91650391	2.9350586	0.01171875	0	0	0	0	0	0	0	0	0	0.94970703	0.050292969	0.017578125	0.000976563	-0.009033203	-0.007324219	0.108	36533.88	-0.003	41.68	0.125
864	865	865	Category L	-0.17993164	-0.16796875	-0.92382813	0.20751953	0.20458984	0.3918457	0	0.117	31/10/2017	31	10	2017	4:54:53	17693	0.5	4	54	53	50	0.051757813	3.515918	-0.18164063	-0.17041016	-0.91650391	2.5395508	0.0078125	0	0	0	0	0	0	0	0	0	0.94970703	0.050292969	0.011474609	0.001708984	0.002441406	-0.007324219	0.114	36453.26	0.003	-39.03	0.117
865	866	866	Category L	-0.19189453	-0.15576172	-0.92382813	0.2097168	0.20507813	0.38964844	0	0.071	31/10/2017	31	10	2017	4:54:53	17693	0.6	4	54	53	50	0.051757813	3.515918	-0.18188477	-0.16992188	-0.91625977	2.0217285	0.018798828	0	0	0	0	0	0	0	0	0	0.94946289	0.050537109	0.031494141	-0.009765625	0.014160156	-0.007324219	0.11	36506.61	-0.017	245.99	0.104
866	867	867	Category L	-0.16796875	-0.16796875	-0.86376953	0.20849609	0.19702148	0.39086914	0	0.186	31/10/2017	31	10	2017	4:54:53	17693	0.7	4	54	53	50	0.051757813	3.515918	-0.18212891	-0.17016602	-0.91650391	1.5061035	0.0546875	0	0	0	0	0	0	0	0	0	0.94970703	0.050292969	0.069091797	0.014160156	0.002197266	0.052734375	0.11	36506.61	-0.032	495.41	0.117
867	868	868	Category L	-0.19189453	-0.16796875	-0.93579102	0.21459961	0.20629883	0.38745117	0	0.104	31/10/2017	31	10	2017	4:54:53	17693	0.8	4	54	53	50	0.051757813	3.515918	-0.18212891	-0.17016602	-0.91650391	0.98364258	0.021484375	0	0	0	0	0	0	0	0	0	0.94970703	0.050292969	0.031005859	-0.009521484	0.002197266	-0.019287109	0.113	36466.45	-0.011	151.77	0.12
868	869	869	Category L	-0.19189453	-0.15576172	-0.91186523	0.20751953	0.20507813	0.38867188	0	0.082	31/10/2017	31	10	2017	4:54:53	17693	0.9	4	54	53	50	0.051757813	3.515918	-0.18237305	-0.17016602	-0.91674805	0.054443359	0.017822266	0	0	0	0	0	0	0	0	0	0.95019531	0.049804688	0.028808594	-0.009277344	0.014404297	0.004882813	0.117	36414.23	-0.008	105.97	0.12
869	870	870	Category L	-0.20385742	-0.16796875	-0.92382813	0.21289063	0.20458984	0.38671875	0	0.12	31/10/2017	31	10	2017	4:54:54	17694	0	4	54	54	51	0.051757813	3.515918	-0.18237305	-0.16967773	-0.91674805	0.3684082	0.022460938	0	0	0	0	0	0	0	0	0	0.95019531	0.049804688	0.030029297	-0.021240234	0.001708984	-0.006835938	0.125	36313.97	-0.021	275.7	0.141
870	871	871	Category L	-0.19189453	-0.16796875	-0.88793945	0.20043945	0.20556641	0.38500977	0	0.141	31/10/2017	31	10	2017	4:54:54	17694	0.1	4	54	54	51	0.051757813	3.515918	-0.18261719	-0.16943359	-0.91650391	0.30639648	0.030029297	0	0	0	0	0	0	0	0	0	0.94970703	0.050292969	0.039550781	-0.009277344	0.001464844	0.028564453	0.13	36253.92	-0.038	514.25	0.141
871	872	872	Category L	-0.17993164	-0.19189453	-0.92382813	0.21289063	0.20410156	0.39086914	0	0.119	31/10/2017	31	10	2017	4:54:54	17694	0.2	4	54	54	51	0.051757813	3.515918	-0.18286133	-0.16918945	-0.91625977	0.65234375	0.023681641	0	0	0	0	0	0	0	0	0	0.94946289	0.050537109	0.032958984	0.002929688	-0.022460938	-0.007324219	0.147	36062.82	-0.039	471.06	0.141
872	873	873	Category L	-0.17993164	-0.17993164	-0.92382813	0.21191406	0.21166992	0.38574219	0	0.216	31/10/2017	31	10	2017	4:54:54	17694	0.3	4	54	54	51	0.051757813	3.515918	-0.18334961	-0.16894531	-0.91601563	0.8659668	0.013671875	0	0	0	0	0	0	0	0	0	0.94921875	0.05078125	0.021972656	0.003417969	-0.010742188	-0.007568359	0.141	36128.12	-0.02	235.31	0.199
873	874	874	Category L	-0.16796875	-0.16796875	-0.91186523	0.20800781	0.20263672	0.38867188	0	0.208	31/10/2017	31	10	2017	4:54:54	17694	0.4	4	54	54	51	0.051757813	3.515918	-0.18334961	-0.16870117	-0.91552734	1.1801758	0.015869141	0	0	0	0	0	0	0	0	0	0.94873047	0.051269531	0.020019531	0.015380859	0.000732422	0.003662109	0.154	35989.3	-0.034	386.7	0.199
874	875	875	Category L	-0.17993164	-0.14379883	-0.92382813	0.20581055	0.20336914	0.38964844	0	0.043	31/10/2017	31	10	2017	4:54:54	17694	0.5	4	54	54	51	0.051757813	3.515918	-0.18359375	-0.16894531	-0.9152832	1.2766113	0.026611328	0	0	0	0	0	0	0	0	0	0.94873047	0.051269531	0.037353516	0.003662109	0.025146484	-0.008300781	0.149	36041.53	-0.039	465.08	0.199
875	876	876	Category L	-0.19189453	-0.14379883	-0.89990234	0.21875	0.20483398	0.38671875	0	0.199	31/10/2017	31	10	2017	4:54:54	17694	0.6	4	54	54	51	0.051757813	3.515918	-0.18383789	-0.16845703	-0.91479492	1.2487793	0.030029297	0	0	0	0	0	0	0	0	0	0.94824219	0.051757813	0.047607422	-0.0078125	0.024658203	0.014892578	0.157	35958.63	-0.042	481.52	0.199
876	877	877	Category L	-0.19189453	-0.15576172	-0.89990234	0.20825195	0.20385742	0.38964844	0	0.109	31/10/2017	31	10	2017	4:54:54	17694	0.7	4	54	54	51	0.051757813	3.515918	-0.18383789	-0.16796875	-0.91430664	1.0605469	0.020507813	0	0	0	0	0	0	0	0	0	0.94775391	0.052246094	0.034667969	-0.0078125	0.012207031	0.014404297	0.133	36218.78	-0.021	260.96	0.17
877	878	878	Category L	-0.19189453	-0.16796875	-0.94799805	0.21044922	0.20361328	0.38867188	0	0.17	31/10/2017	31	10	2017	4:54:54	17694	0.8	4	54	54	51	0.051757813	3.515918	-0.18408203	-0.16772461	-0.91381836	0.55126953	0.034667969	0	0	0	0	0	0	0	0	0	0.94726563	0.052734375	0.041992188	-0.007568359	0	-0.033935547	0.108	36533.88	0.005	-67.43	0.121
878	879	879	Category L	-0.19189453	-0.16796875	-0.93579102	0.20703125	0.20043945	0.3918457	0	0.072	31/10/2017	31	10	2017	4:54:54	17694	0.9	4	54	54	51	0.051757813	3.515918	-0.18383789	-0.16772461	-0.91357422	0.058349609	0.023193359	0	0	0	0	0	0	0	0	0	0.94702148	0.052978516	0.030029297	-0.0078125	0	-0.021972656	0.121	36363.43	-0.011	143.18	0.121
879	880	880	Category L	-0.19189453	-0.17993164	-0.93579102	0.21533203	0.20483398	0.38647461	0	0.056	31/10/2017	31	10	2017	4:54:55	17695	0	4	54	55	52	0.051757813	3.515918	-0.18408203	-0.16699219	-0.91381836	0.24536133	0.026367188	0	0	0	0	0	0	0	0	0	0.94702148	0.052978516	0.042236328	-0.007568359	-0.012695313	-0.021728516	0.105	36575.56	-0.002	28.33	0.109
880	881	881	Category L	-0.19189453	-0.16796875	-0.92382813	0.20727539	0.20214844	0.38769531	0	0.121	31/10/2017	31	10	2017	4:54:55	17695	0.1	4	54	55	52	0.051757813	3.515918	-0.18408203	-0.16699219	-0.9140625	0.1574707	0.012207031	0	0	0	0	0	0	0	0	0	0.94726563	0.052734375	0.018066406	-0.007568359	-0.000732422	-0.009521484	0.1	36647.23	0.018	-245.84	0.106
881	882	882	Category L	-0.19189453	-0.16796875	-0.91186523	0.21606445	0.20239258	0.38769531	0	0.106	31/10/2017	31	10	2017	4:54:55	17695	0.2	4	54	55	52	0.051513672	3.511084	-0.18432617	-0.16699219	-0.9140625	0.057128906	0.007568359	0	0	0	0	0	0	0	0	0	0.94726563	0.052734375	0.010498047	-0.007324219	-0.000732422	0.002197266	0.078	37002.02	0.032	-495.41	0.077
882	883	883	Category L	-0.19189453	-0.14379883	-0.89990234	0.21044922	0.19873047	0.38867188	0	0.077	31/10/2017	31	10	2017	4:54:55	17695	0.3	4	54	55	52	0.051513672	3.511084	-0.18457031	-0.16674805	-0.91333008	0.012451172	0.027587891	0	0	0	0	0	0	0	0	0	0.94677734	0.053222656	0.043701172	-0.007080078	0.022949219	0.013427734	0.078	37002.02	0.03	-468.14	0.106
883	884	884	Category L	-0.20385742	-0.16796875	-0.88793945	0.21533203	0.20214844	0.38964844	0	0.038	31/10/2017	31	10	2017	4:54:55	17695	0.4	4	54	55	52	0.051513672	3.511084	-0.18481445	-0.16674805	-0.91308594	0.43505859	0.031494141	0	0	0	0	0	0	0	0	0	0.9465332	0.053466797	0.045166016	-0.018798828	-0.000976563	0.025146484	0.116	36427.14	-0.018	249.57	0.106
884	885	885	Category L	-0.17993164	-0.15576172	-0.92382813	0.21508789	0.19604492	0.39086914	0	0.073	31/10/2017	31	10	2017	4:54:55	17695	0.5	4	54	55	52	0.051513672	3.511084	-0.18481445	-0.16650391	-0.91333008	0.99462891	0.015869141	0	0	0	0	0	0	0	0	0	0.94677734	0.053222656	0.026123047	0.004882813	0.010742188	-0.010253906	0.112	36479.74	-0.017	242.11	0.106
885	886	886	Category L	-0.16796875	-0.17993164	-0.92382813	0.21655273	0.19824219	0.38549805	0	0.283	31/10/2017	31	10	2017	4:54:55	17695	0.6	4	54	55	52	0.051513672	3.511084	-0.18505859	-0.16650391	-0.91333008	1.7453613	0.023925781	0	0	0	0	0	0	0	0	0	0.94677734	0.053222656	0.040527344	0.017089844	-0.013183594	-0.010253906	0.117	36414.23	-0.038	570.01	0.095
886	887	887	Category L	-0.17993164	-0.16796875	-0.92382813	0.21606445	0.19897461	0.38964844	0	0.095	31/10/2017	31	10	2017	4:54:55	17695	0.7	4	54	55	52	0.051513672	3.511084	-0.18554688	-0.16699219	-0.91381836	2.7265625	0.011230469	0	0	0	0	0	0	0	0	0	0.94726563	0.052734375	0.016113281	0.005615234	-0.000732422	-0.009765625	0.114	36453.26	-0.037	566.73	0.095
887	888	888	Category L	-0.17993164	-0.17993164	-0.91186523	0.21362305	0.20166016	0.38769531	0	0.136	31/10/2017	31	10	2017	4:54:55	17695	0.8	4	54	55	52	0.051513672	3.511084	-0.18554688	-0.16748047	-0.91381836	3.4287109	0.013671875	0	0	0	0	0	0	0	0	0	0.94750977	0.052490234	0.020019531	0.005615234	-0.012207031	0.001953125	0.113	36466.45	-0.024	349.27	0.112
888	889	889	Category L	-0.19189453	-0.17993164	-0.93579102	0.21435547	0.19995117	0.38574219	0	0.06	31/10/2017	31	10	2017	4:54:55	17695	0.9	4	54	55	52	0.051513672	3.511084	-0.18579102	-0.16772461	-0.9140625	3.4550781	0.025390625	0	0	0	0	0	0	0	0	0	0.94775391	0.052246094	0.039794922	-0.005859375	-0.011962891	-0.021484375	0.12	36376	-0.01	130.61	0.136
889	890	890	Category L	-0.19189453	-0.17993164	-0.91186523	0.21435547	0.20068359	0.39086914	0	0.034	31/10/2017	31	10	2017	4:54:56	17696	0	4	54	56	53	0.051513672	3.511084	-0.18603516	-0.16748047	-0.91430664	2.8400879	0.013671875	0	0	0	0	0	0	0	0	0	0.94799805	0.052001953	0.020507813	-0.005615234	-0.012207031	0.002441406	0.101	36632.67	-0.001	14.56	0.112
890	891	891	Category L	-0.19189453	-0.16796875	-0.91186523	0.21508789	0.20068359	0.38476563	0	0.112	31/10/2017	31	10	2017	4:54:56	17696	0.1	4	54	56	53	0.051513672	3.511084	-0.18603516	-0.16748047	-0.9140625	2.239502	0.006103516	0	0	0	0	0	0	0	0	0	0.94775391	0.052246094	0.008056641	-0.005615234	-0.000244141	0.002197266	0.101	36632.67	-0.011	167.06	0.125
891	892	892	Category L	-0.19189453	-0.17993164	-0.91186523	0.21289063	0.20410156	0.38574219	0	0.173	31/10/2017	31	10	2017	4:54:56	17696	0.2	4	54	56	53	0.051513672	3.511084	-0.1862793	-0.16748047	-0.91357422	1.9272461	0.013427734	0	0	0	0	0	0	0	0	0	0.94726563	0.052734375	0.019287109	-0.005371094	-0.012207031	0.001708984	0.099	36661.91	-0.011	169.95	0.112
892	893	893	Category L	-0.20385742	-0.16796875	-0.92382813	0.22021484	0.19775391	0.38354492	0	0.091	31/10/2017	31	10	2017	4:54:56	17696	0.3	4	54	56	53	0.051513672	3.511084	-0.18676758	-0.16723633	-0.91333008	1.572998	0.019775391	0	0	0	0	0	0	0	0	0	0.94702148	0.052978516	0.027832031	-0.016845703	-0.000488281	-0.010253906	0.103	36603.89	-0.028	452.62	0.125
893	894	894	Category L	-0.19189453	-0.16796875	-0.93579102	0.21459961	0.20068359	0.38476563	0	0.125	31/10/2017	31	10	2017	4:54:56	17696	0.4	4	54	56	53	0.051513672	3.511084	-0.18701172	-0.16723633	-0.91333008	1.1591797	0.022705078	0	0	0	0	0	0	0	0	0	0.94726563	0.052734375	0.027587891	-0.004638672	-0.000488281	-0.022216797	0.12	36376	-0.049	755.98	0.125
894	895	895	Category L	-0.17993164	-0.15576172	-0.92382813	0.21337891	0.1965332	0.38867188	0	0.083	31/10/2017	31	10	2017	4:54:56	17696	0.5	4	54	56	53	0.051513672	3.511084	-0.18701172	-0.16723633	-0.91308594	0.94262695	0.017333984	0	0	0	0	0	0	0	0	0	0.94702148	0.052978516	0.029296875	0.007080078	0.011474609	-0.010498047	0.118	36401.39	-0.055	892.48	0.125
895	896	896	Category L	-0.17993164	-0.16796875	-0.89990234	0.21289063	0.19970703	0.38769531	0	0.141	31/10/2017	31	10	2017	4:54:56	17696	0.6	4	54	56	53	0.051513672	3.511084	-0.18676758	-0.16748047	-0.91308594	0.69238281	0.014892578	0	0	0	0	0	0	0	0	0	0.94702148	0.052978516	0.020507813	0.006835938	-0.000244141	0.013183594	0.102	36618.22	-0.025	401.77	0.095
896	897	897	Category L	-0.17993164	-0.16796875	-0.88793945	0.21826172	0.20068359	0.38842773	0	0.095	31/10/2017	31	10	2017	4:54:56	17696	0.7	4	54	56	53	0.051513672	3.511084	-0.18725586	-0.16748047	-0.91308594	0.18554688	0.026123047	0	0	0	0	0	0	0	0	0	0.94702148	0.052978516	0.032714844	0.007324219	-0.000244141	0.025146484	0.094	36737.16	-0.006	94.7	0.095
897	898	898	Category L	-0.19189453	-0.16796875	-0.92382813	0.22070313	0.19921875	0.38452148	0	0.08	31/10/2017	31	10	2017	4:54:56	17696	0.8	4	54	56	53	0.051513672	3.511084	-0.1875	-0.16748047	-0.9128418	0.1574707	0.011474609	0	0	0	0	0	0	0	0	0	0.94702148	0.052978516	0.015136719	-0.004150391	-0.000244141	-0.010742188	0.084	36897.95	0.021	-322.39	0.083
898	899	899	Category L	-0.19189453	-0.16796875	-0.93579102	0.22607422	0.19726563	0.38061523	0	0.041	31/10/2017	31	10	2017	4:54:56	17696	0.9	4	54	56	53	0.051513672	3.511084	-0.18774414	-0.16723633	-0.9128418	0.12597656	0.022949219	0	0	0	0	0	0	0	0	0	0.94702148	0.052978516	0.027099609	-0.00390625	-0.000488281	-0.022705078	0.081	36949.2	0.034	-509.05	0.095
899	900	900	Category L	-0.20385742	-0.17993164	-0.89990234	0.21875	0.20581055	0.38061523	0	0.067	31/10/2017	31	10	2017	4:54:57	17697	0	4	54	57	54	0.051513672	3.511084	-0.18774414	-0.16723633	-0.9128418	0.20922852	0.023925781	0	0	0	0	0	0	0	0	0	0.94677734	0.053222656	0.041259766	-0.015869141	-0.012451172	0.012939453	0.089	36815.72	0.023	-335.98	0.095
900	901	901	Category L	-0.19189453	-0.17993164	-0.92382813	0.22485352	0.19873047	0.37841797	0	0.064	31/10/2017	31	10	2017	4:54:57	17697	0.1	4	54	57	54	0.051513672	3.511084	-0.18774414	-0.16772461	-0.9128418	0.52099609	0.016601563	0	0	0	0	0	0	0	0	0	0.94702148	0.052978516	0.026611328	-0.00390625	-0.011962891	-0.010742188	0.096	36706.68	0.029	-392.71	0.08
901	902	902	Category L	-0.19189453	-0.16796875	-0.92382813	0.21826172	0.19897461	0.38671875	0	0.188	31/10/2017	31	10	2017	4:54:57	17697	0.2	4	54	57	54	0.051513672	3.511084	-0.18847656	-0.16796875	-0.9128418	0.78955078	0.011230469	0	0	0	0	0	0	0	0	0	0.94702148	0.052978516	0.014160156	-0.003173828	0	-0.010742188	0.089	36815.72	0.034	-477.19	0.069
902	903	903	Category L	-0.19189453	-0.16796875	-0.89990234	0.21728516	0.19775391	0.38842773	0	0.139	31/10/2017	31	10	2017	4:54:57	17697	0.3	4	54	57	54	0.051513672	3.511084	-0.1887207	-0.16821289	-0.91357422	0.90820313	0.013916016	0	0	0	0	0	0	0	0	0	0.94799805	0.052001953	0.016845703	-0.002929688	0.000244141	0.013671875	0.094	36737.16	0.042	-552.89	0.13
903	904	904	Category L	-0.19189453	-0.15576172	-0.91186523	0.22314453	0.19799805	0.38476563	0	0.04	31/10/2017	31	10	2017	4:54:57	17697	0.4	4	54	57	54	0.051513672	3.511084	-0.18920898	-0.16772461	-0.91381836	0.95288086	0.012207031	0	0	0	0	0	0	0	0	0	0.94824219	0.051757813	0.016601563	-0.002441406	0.011962891	0.001953125	0.105	36575.56	0.021	-273.76	0.139
904	905	905	Category L	-0.19189453	-0.14379883	-0.88793945	0.22558594	0.19702148	0.38256836	0	0.069	31/10/2017	31	10	2017	4:54:57	17697	0.5	4	54	57	54	0.051513672	3.511084	-0.18945313	-0.16723633	-0.91381836	1.0214844	0.034912109	0	0	0	0	0	0	0	0	0	0.94799805	0.052001953	0.051757813	-0.002197266	0.0234375	0.025878906	0.117	36414.23	0.013	-160.31	0.139
905	906	906	Category L	-0.19189453	-0.16796875	-0.92382813	0.22802734	0.19482422	0.38061523	0	0.13	31/10/2017	31	10	2017	4:54:57	17697	0.6	4	54	57	54	0.051513672	3.511084	-0.18969727	-0.16748047	-0.91357422	1.296875	0.010253906	0	0	0	0	0	0	0	0	0	0.94799805	0.052001953	0.012451172	-0.001953125	-0.000244141	-0.010009766	0.093	36752.6	0.04	-533.82	0.13
906	907	907	Category L	-0.16796875	-0.17993164	-0.92382813	0.22314453	0.19873047	0.38647461	0	0.141	31/10/2017	31	10	2017	4:54:57	17697	0.7	4	54	57	54	0.051513672	3.511084	-0.18994141	-0.16723633	-0.91381836	1.5039063	0.027099609	0	0	0	0	0	0	0	0	0	0.94799805	0.052001953	0.044433594	0.021972656	-0.012451172	-0.010009766	0.078	37002.02	0.028	-440.46	0.13
907	908	908	Category L	-0.17993164	-0.17993164	-0.94799805	0.22241211	0.19921875	0.37963867	0	0.044	31/10/2017	31	10	2017	4:54:57	17697	0.8	4	54	57	54	0.051513672	3.511084	-0.19018555	-0.16723633	-0.91455078	1.5849609	0.037109375	0	0	0	0	0	0	0	0	0	0.94897461	0.051025391	0.056396484	0.010253906	-0.012451172	-0.033203125	0.102	36618.22	0.025	-328.5	0.13
908	909	909	Category L	-0.17993164	-0.16796875	-0.92382813	0.2265625	0.19946289	0.38256836	0	0.044	31/10/2017	31	10	2017	4:54:57	17697	0.9	4	54	57	54	0.051513672	3.511084	-0.19018555	-0.16748047	-0.9140625	1.6445313	0.014160156	0	0	0	0	0	0	0	0	0	0.94873047	0.051269531	0.020263672	0.010253906	-0.000244141	-0.009521484	0.109	36520.2	0.016	-206.23	0.13
909	910	910	Category L	-0.17993164	-0.16796875	-0.87597656	0.22558594	0.19824219	0.38452148	0	0.187	31/10/2017	31	10	2017	4:54:58	17698	0	4	54	58	55	0.051513672	3.511084	-0.19042969	-0.16772461	-0.91455078	1.2927246	0.039794922	0	0	0	0	0	0	0	0	0	0.94897461	0.051025391	0.049072266	0.010498047	0	0.038574219	0.104	36589.67	0.023	-299.95	0.11
910	911	911	Category L	-0.19189453	-0.15576172	-0.87597656	0.22094727	0.19628906	0.38671875	0	0.11	31/10/2017	31	10	2017	4:54:58	17698	0.1	4	54	58	55	0.051513672	3.511084	-0.19042969	-0.16796875	-0.9140625	0.91894531	0.040039063	0	0	0	0	0	0	0	0	0	0.94873047	0.051269531	0.051757813	-0.001220703	0.012207031	0.038085938	0.092	36768.17	0.025	-353.94	0.11
911	912	912	Category L	-0.19189453	-0.14379883	-0.89990234	0.22607422	0.19726563	0.38549805	0	0.098	31/10/2017	31	10	2017	4:54:58	17698	0.2	4	54	58	55	0.051513672	3.511084	-0.19067383	-0.16796875	-0.9140625	0.79370117	0.028320313	0	0	0	0	0	0	0	0	0	0.94873047	0.051269531	0.039794922	-0.000976563	0.024169922	0.014160156	0.108	36533.88	0.013	-170.45	0.12
912	913	913	Category L	-0.17993164	-0.16796875	-0.89990234	0.22070313	0.19628906	0.3815918	0	0.069	31/10/2017	31	10	2017	4:54:58	17698	0.3	4	54	58	55	0.051513672	3.511084	-0.19067383	-0.16796875	-0.91381836	0.65820313	0.017578125	0	0	0	0	0	0	0	0	0	0.94848633	0.051513672	0.024902344	0.010742188	0	0.013916016	0.121	36363.43	0.019	-224.21	0.145
913	914	914	Category L	-0.19189453	-0.17993164	-0.88793945	0.22387695	0.19775391	0.38061523	0	0.145	31/10/2017	31	10	2017	4:54:58	17698	0.4	4	54	58	55	0.051513672	3.511084	-0.19067383	-0.16796875	-0.91333008	0.38330078	0.028076172	0	0	0	0	0	0	0	0	0	0.94824219	0.051757813	0.038330078	-0.000976563	-0.01171875	0.025390625	0.12	36376	-0.009	117.13	0.12
914	915	915	Category L	-0.19189453	-0.14379883	-0.88793945	0.22607422	0.20239258	0.38037109	0	0.12	31/10/2017	31	10	2017	4:54:58	17698	0.5	4	54	58	55	0.051513672	3.511084	-0.19140625	-0.16772461	-0.91333008	0.084960938	0.034912109	0	0	0	0	0	0	0	0	0	0.94824219	0.051757813	0.050048828	-0.000244141	0.023925781	0.025390625	0.11	36506.61	-0.014	200.07	0.126
915	916	916	Category L	-0.17993164	-0.15576172	-0.88793945	0.22167969	0.19677734	0.38256836	0	0.18	31/10/2017	31	10	2017	4:54:58	17698	0.6	4	54	58	55	0.051513672	3.511084	-0.19213867	-0.16821289	-0.91333008	0.16113281	0.031005859	0	0	0	0	0	0	0	0	0	0.94848633	0.051513672	0.050537109	0.012207031	0.012451172	0.025390625	0.115	36440.15	-0.019	266.53	0.126
916	917	917	Category L	-0.17993164	-0.14379883	-0.89990234	0.22607422	0.19873047	0.38256836	0	0.053	31/10/2017	31	10	2017	4:54:58	17698	0.7	4	54	58	55	0.051513672	3.511084	-0.19262695	-0.16845703	-0.91333008	0.028564453	0.031005859	0	0	0	0	0	0	0	0	0	0.94873047	0.051269531	0.051269531	0.012695313	0.024658203	0.013427734	0.112	36479.74	-0.007	95.82	0.145
917	918	918	Category L	-0.17993164	-0.17993164	-0.89990234	0.23510742	0.19262695	0.37719727	0	0.126	31/10/2017	31	10	2017	4:54:58	17698	0.8	4	54	58	55	0.051513672	3.511084	-0.19262695	-0.16845703	-0.91308594	0.76220703	0.021484375	0	0	0	0	0	0	0	0	0	0.94824219	0.051757813	0.037353516	0.012695313	-0.011230469	0.013183594	0.113	36466.45	-0.007	95.11	0.126
918	919	919	Category L	-0.19189453	-0.13183594	-0.94799805	0.22265625	0.19775391	0.3815918	0	0.049	31/10/2017	31	10	2017	4:54:58	17698	0.9	4	54	58	55	0.051513672	3.511084	-0.19311523	-0.16845703	-0.91259766	0.94995117	0.051025391	0	0	0	0	0	0	0	0	0	0.94775391	0.052246094	0.073486328	0.001220703	0.036621094	-0.03515625	0.11	36506.61	0.004	-53.35	0.138
919	920	920	Category L	-0.20385742	-0.17993164	-0.89990234	0.23193359	0.19848633	0.37939453	0	0.151	31/10/2017	31	10	2017	4:54:59	17699	0	4	54	59	56	0.051757813	3.4482422	-0.19287109	-0.16870117	-0.91186523	0.56982422	0.01953125	0	0	0	0	0	0	0	0	0	0.94726563	0.052734375	0.033935547	-0.010742188	-0.010986328	0.011962891	0.103	36603.89	0.01	-137.44	0.138
920	921	921	Category L	-0.20385742	-0.16796875	-0.89990234	0.22460938	0.19628906	0.38256836	0	0.105	31/10/2017	31	10	2017	4:54:59	17699	0.1	4	54	59	56	0.051757813	3.4482422	-0.19335938	-0.16870117	-0.91186523	0.085693359	0.015869141	0	0	0	0	0	0	0	0	0	0.94726563	0.052734375	0.023193359	-0.010253906	0.000732422	0.011962891	0.118	36401.39	0.009	-111.67	0.138
921	922	922	Category L	-0.19189453	-0.16796875	-0.89990234	0.23486328	0.19702148	0.37744141	0	0.138	31/10/2017	31	10	2017	4:54:59	17699	0.2	4	54	59	56	0.051757813	3.4482422	-0.19335938	-0.16894531	-0.91137695	0.27954102	0.01171875	0	0	0	0	0	0	0	0	0	0.94702148	0.052978516	0.014404297	0.001464844	0.000976563	0.011474609	0.11	36506.61	0.009	-117.96	0.138
922	923	923	Category L	-0.19189453	-0.16796875	-0.91186523	0.22558594	0.19677734	0.38232422	0	0.144	31/10/2017	31	10	2017	4:54:59	17699	0.3	4	54	59	56	0.051757813	3.4482422	-0.19360352	-0.16918945	-0.91137695	0.74755859	0.002197266	0	0	0	0	0	0	0	0	0	0.94702148	0.052978516	0.003417969	0.001708984	0.001220703	-0.000244141	0.108	36533.88	0.003	-40.75	0.138
923	924	924	Category L	-0.19189453	-0.16796875	-0.92382813	0.22949219	0.19580078	0.38330078	0	0.074	31/10/2017	31	10	2017	4:54:59	17699	0.4	4	54	59	56	0.051757813	3.4482422	-0.1940918	-0.16967773	-0.91137695	1.4257813	0.012695313	0	0	0	0	0	0	0	0	0	0.94702148	0.052978516	0.016357422	0.002197266	0.001708984	-0.012207031	0.098	36676.71	-0.004	60.45	0.105
924	925	925	Category L	-0.19189453	-0.16796875	-0.92382813	0.22949219	0.19677734	0.38330078	0	0.038	31/10/2017	31	10	2017	4:54:59	17699	0.5	4	54	59	56	0.051757813	3.4482422	-0.19384766	-0.16967773	-0.91162109	1.657959	0.012207031	0	0	0	0	0	0	0	0	0	0.94726563	0.052734375	0.015869141	0.001953125	0.001708984	-0.011962891	0.095	36721.85	-0.016	262.39	0.091
925	926	926	Category L	-0.20385742	-0.17993164	-0.93579102	0.22753906	0.20141602	0.37524414	0	0.089	31/10/2017	31	10	2017	4:54:59	17699	0.6	4	54	59	56	0.051757813	3.4482422	-0.1940918	-0.16967773	-0.91137695	1.425293	0.028076172	0	0	0	0	0	0	0	0	0	0.94702148	0.052978516	0.043945313	-0.009521484	-0.010009766	-0.024169922	0.079	36984.24	-0.002	35.75	0.091
926	927	927	Category L	-0.19189453	-0.17993164	-0.92382813	0.23388672	0.19628906	0.37841797	0	0.091	31/10/2017	31	10	2017	4:54:59	17699	0.7	4	54	59	56	0.051757813	3.4482422	-0.19482422	-0.16967773	-0.91088867	1.1594238	0.016601563	0	0	0	0	0	0	0	0	0	0.94677734	0.053222656	0.025878906	0.002929688	-0.010009766	-0.012695313	0.077	37019.99	-0.012	231.92	0.091
927	928	928	Category L	-0.19189453	-0.17993164	-0.92382813	0.23022461	0.19482422	0.38330078	0	0.041	31/10/2017	31	10	2017	4:54:59	17699	0.8	4	54	59	56	0.051757813	3.4482422	-0.1953125	-0.16967773	-0.91064453	1.4414063	0.016601563	0	0	0	0	0	0	0	0	0	0.94677734	0.053222656	0.026367188	0.003417969	-0.010009766	-0.012939453	0.089	36815.72	-0.014	240.79	0.13
928	929	929	Category L	-0.19189453	-0.14379883	-0.93579102	0.2277832	0.20703125	0.37426758	0	0.13	31/10/2017	31	10	2017	4:54:59	17699	0.9	4	54	59	56	0.051757813	3.4482422	-0.19555664	-0.16967773	-0.91088867	1.4460449	0.036132813	0	0	0	0	0	0	0	0	0	0.94702148	0.052978516	0.0546875	0.003662109	0.025878906	-0.024658203	0.11	36506.61	-0.036	568.46	0.13
929	930	930	Category L	-0.19189453	-0.17993164	-0.88793945	0.2355957	0.19775391	0.3762207	0	0.145	31/10/2017	31	10	2017	4:55:00	17700	0	4	55	0	57	0.051757813	3.4482422	-0.19628906	-0.16967773	-0.91088867	1.1650391	0.025390625	0	0	0	0	0	0	0	0	0	0.94702148	0.052978516	0.037597656	0.004394531	-0.010009766	0.022949219	0.1	36647.23	-0.01	152.5	0.13
930	931	931	Category L	-0.20385742	-0.17993164	-0.89990234	0.22631836	0.19824219	0.37939453	0	0.167	31/10/2017	31	10	2017	4:55:00	17700	0.1	4	55	0	57	0.051757813	3.4482422	-0.19677734	-0.16967773	-0.91113281	0.71435547	0.016601563	0	0	0	0	0	0	0	0	0	0.94750977	0.052490234	0.028564453	-0.006835938	-0.010009766	0.011230469	0.09	36799.73	0	0	0.13
931	932	932	Category L	-0.20385742	-0.16796875	-0.91186523	0.23291016	0.19995117	0.37963867	0	0.029	31/10/2017	31	10	2017	4:55:00	17700	0.2	4	55	0	57	0.051757813	3.4482422	-0.19677734	-0.16967773	-0.91088867	0.70751953	0.007080078	0	0	0	0	0	0	0	0	0	0.94726563	0.052734375	0.009521484	-0.006835938	0.001708984	-0.000732422	0.088	36831.86	0.034	-480.92	0.13
932	933	933	Category L	-0.19189453	-0.16796875	-0.89990234	0.23388672	0.19702148	0.37939453	0	0.031	31/10/2017	31	10	2017	4:55:00	17700	0.3	4	55	0	57	0.051757813	3.4482422	-0.19726563	-0.16967773	-0.91088867	0.96313477	0.012451172	0	0	0	0	0	0	0	0	0	0.94750977	0.052490234	0.018310547	0.005371094	0.001708984	0.010986328	0.075	37056.51	0.056	-814.38	0.118
933	934	934	Category L	-0.17993164	-0.17993164	-0.89990234	0.22949219	0.19897461	0.37451172	0	0.028	31/10/2017	31	10	2017	4:55:00	17700	0.4	4	55	0	57	0.051757813	3.4482422	-0.19726563	-0.16967773	-0.91064453	0.99121094	0.022705078	0	0	0	0	0	0	0	0	0	0.94702148	0.052978516	0.038330078	0.017333984	-0.010009766	0.010742188	0.071	37131.98	0.067	-970.37	0.117
934	935	935	Category L	-0.17993164	-0.16796875	-0.91186523	0.23388672	0.1953125	0.38037109	0	0.055	31/10/2017	31	10	2017	4:55:00	17700	0.5	4	55	0	57	0.051757813	3.4482422	-0.19799805	-0.16967773	-0.91064453	0.84814453	0.018310547	0	0	0	0	0	0	0	0	0	0.94726563	0.052734375	0.020996094	0.018066406	0.001708984	-0.000976563	0.063	37293.87	0.069	-1063.45	0.117
935	936	936	Category L	-0.19189453	-0.17993164	-0.92382813	0.22802734	0.19580078	0.37841797	0	0.118	31/10/2017	31	10	2017	4:55:00	17700	0.6	4	55	0	57	0.051757813	3.4482422	-0.19873047	-0.16992188	-0.91040039	0.60009766	0.017822266	0	0	0	0	0	0	0	0	0	0.94726563	0.052734375	0.029785156	0.006835938	-0.009765625	-0.013183594	0.077	37019.99	0.046	-681.46	0.117
936	937	937	Category L	-0.20385742	-0.16796875	-0.91186523	0.23779297	0.19873047	0.37426758	0	0.117	31/10/2017	31	10	2017	4:55:00	17700	0.7	4	55	0	57	0.051757813	3.4482422	-0.19921875	-0.17041016	-0.91040039	0.91210938	0.005371094	0	0	0	0	0	0	0	0	0	0.94750977	0.052490234	0.008300781	-0.004394531	0.002441406	-0.001220703	0.088	36831.86	0.029	-417.63	0.117
937	938	938	Category L	-0.19189453	-0.15576172	-0.93579102	0.23291016	0.19995117	0.37524414	0	0.117	31/10/2017	31	10	2017	4:55:00	17700	0.8	4	55	0	57	0.051757813	3.4482422	-0.19970703	-0.17041016	-0.91113281	1.3041992	0.029541016	0	0	0	0	0	0	0	0	0	0.94824219	0.051757813	0.047119141	0.0078125	0.014648438	-0.024414063	0.105	36575.56	-0.014	208.32	0.118
938	939	939	Category L	-0.17993164	-0.16796875	-0.91186523	0.23510742	0.1953125	0.37939453	0	0.093	31/10/2017	31	10	2017	4:55:00	17700	0.9	4	55	0	57	0.051757813	3.4482422	-0.19970703	-0.1706543	-0.91113281	1.4602051	0.020019531	0	0	0	0	0	0	0	0	0	0.94824219	0.051757813	0.023193359	0.019775391	0.002685547	-0.000488281	0.115	36440.15	-0.032	474.72	0.118
939	940	940	Category L	-0.17993164	-0.17993164	-0.93579102	0.23046875	0.19189453	0.38232422	0	0.132	31/10/2017	31	10	2017	4:55:01	17701	0	4	55	1	58	0.051757813	3.4482422	-0.19995117	-0.1706543	-0.91088867	2.0708008	0.032958984	0	0	0	0	0	0	0	0	0	0.94824219	0.051757813	0.053710938	0.020019531	-0.009033203	-0.024658203	0.112	36479.74	-0.039	614.09	0.118
940	941	941	Category L	-0.20385742	-0.19189453	-0.89990234	0.23583984	0.18969727	0.37646484	0	0.118	31/10/2017	31	10	2017	4:55:01	17701	0.1	4	55	1	58	0.051757813	3.4482422	-0.19995117	-0.1706543	-0.91137695	2.5463867	0.024169922	0	0	0	0	0	0	0	0	0	0.94848633	0.051513672	0.036376953	-0.003662109	-0.020996094	0.011474609	0.125	36313.97	-0.041	583.98	0.118
941	942	942	Category L	-0.19189453	-0.19189453	-0.94799805	0.23413086	0.19116211	0.38037109	0	0.098	31/10/2017	31	10	2017	4:55:01	17701	0.2	4	55	1	58	0.051757813	3.4482422	-0.20043945	-0.1706543	-0.91113281	2.8730469	0.043212891	0	0	0	0	0	0	0	0	0	0.94848633	0.051513672	0.06640625	0.008544922	-0.020996094	-0.036621094	0.123	36338.53	-0.045	663.49	0.132
942	943	943	Category L	-0.21582031	-0.14379883	-0.92382813	0.23095703	0.19189453	0.3762207	0	0.197	31/10/2017	31	10	2017	4:55:01	17701	0.3	4	55	1	58	0.051757813	3.4482422	-0.20068359	-0.17089844	-0.91088867	3.1855469	0.033447266	0	0	0	0	0	0	0	0	0	0.94824219	0.051757813	0.0546875	-0.014892578	0.027099609	-0.012695313	0.136	36184.27	-0.046	615.46	0.132
943	944	944	Category L	-0.19189453	-0.15576172	-0.91186523	0.23876953	0.18432617	0.38256836	0	0.1	31/10/2017	31	10	2017	4:55:01	17701	0.4	4	55	1	58	0.051757813	3.4482422	-0.20166016	-0.1706543	-0.91088867	3.0947266	0.017822266	0	0	0	0	0	0	0	0	0	0.94848633	0.051513672	0.025390625	0.009765625	0.014892578	-0.000732422	0.126	36301.8	-0.041	579.39	0.14
944	945	945	Category L	-0.20385742	-0.17993164	-0.91186523	0.24145508	0.17407227	0.38061523	0	0.175	31/10/2017	31	10	2017	4:55:01	17701	0.5	4	55	1	58	0.051757813	3.4482422	-0.20214844	-0.17089844	-0.91088867	3.1972656	0.009033203	0	0	0	0	0	0	0	0	0	0.94848633	0.051513672	0.011474609	-0.001464844	-0.008789063	-0.000732422	0.13	36253.92	-0.025	321.64	0.14
945	946	946	Category L	-0.20385742	-0.13183594	-0.93579102	0.24707031	0.1706543	0.3815918	0	0.073	31/10/2017	31	10	2017	4:55:01	17701	0.6	4	55	1	58	0.051757813	3.4482422	-0.20214844	-0.17114258	-0.91137695	3.8686523	0.046142578	0	0	0	0	0	0	0	0	0	0.94897461	0.051025391	0.065185547	-0.001464844	0.039306641	-0.024169922	0.133	36218.78	-0.028	356.78	0.14
946	947	947	Category L	-0.20385742	-0.16796875	-0.92382813	0.25756836	0.17138672	0.3684082	0	0.14	31/10/2017	31	10	2017	4:55:01	17701	0.7	4	55	1	58	0.051757813	3.4482422	-0.20214844	-0.17114258	-0.91088867	4.9736328	0.013183594	0	0	0	0	0	0	0	0	0	0.94873047	0.051269531	0.017333984	-0.001464844	0.003173828	-0.012695313	0.106	36561.56	-0.002	28.11	0.14
947	948	948	Category L	-0.19189453	-0.19189453	-0.91186523	0.25341797	0.17114258	0.37548828	0	0.117	31/10/2017	31	10	2017	4:55:01	17701	0.8	4	55	1	58	0.051757813	3.4482422	-0.20263672	-0.17114258	-0.91088867	6.0461426	0.023193359	0	0	0	0	0	0	0	0	0	0.94897461	0.051025391	0.032226563	0.010742188	-0.020507813	-0.000732422	0.127	36289.72	-0.014	176.73	0.162
948	949	949	Category L	-0.20385742	-0.17993164	-0.93579102	0.24853516	0.16943359	0.37548828	0	0.032	31/10/2017	31	10	2017	4:55:01	17701	0.9	4	55	1	58	0.051757813	3.4482422	-0.203125	-0.17114258	-0.91064453	6.6235352	0.026367188	0	0	0	0	0	0	0	0	0	0.94848633	0.051513672	0.034179688	-0.000488281	-0.008544922	-0.024902344	0.125	36313.97	-0.026	347.94	0.14
949	950	950	Category L	-0.20385742	-0.17993164	-0.88793945	0.26049805	0.16918945	0.3762207	0	0.229	31/10/2017	31	10	2017	4:55:02	17702	0	4	55	2	59	0.051757813	3.4482422	-0.20361328	-0.17138672	-0.91015625	7.1525879	0.023681641	0	0	0	0	0	0	0	0	0	0.94824219	0.051757813	0.030761719	0	-0.008300781	0.022216797	0.127	36289.72	0.005	-59.3	0.14
950	951	951	Category L	-0.20385742	-0.17993164	-0.89990234	0.26391602	0.16967773	0.36816406	0	0.162	31/10/2017	31	10	2017	4:55:02	17702	0.1	4	55	2	59	0.051757813	3.4482422	-0.2043457	-0.17163086	-0.91015625	8.0693359	0.013183594	0	0	0	0	0	0	0	0	0	0.94848633	0.051513672	0.019042969	0.000488281	-0.008056641	0.010253906	0.117	36414.23	-0.015	203.99	0.141
951	952	952	Category L	-0.19189453	-0.17993164	-0.89990234	0.25927734	0.17138672	0.37011719	0	0.083	31/10/2017	31	10	2017	4:55:02	17702	0.2	4	55	2	59	0.051757813	3.4482422	-0.20458984	-0.171875	-0.91064453	7.9226074	0.018310547	0	0	0	0	0	0	0	0	0	0.94897461	0.051025391	0.03125	0.012695313	-0.0078125	0.010742188	0.121	36363.43	-0.022	298.48	0.144
952	953	953	Category L	-0.17993164	-0.17993164	-0.88793945	0.25976563	0.17163086	0.37524414	0	0.081	31/10/2017	31	10	2017	4:55:02	17702	0.3	4	55	2	59	0.051757813	3.4482422	-0.20507813	-0.17236328	-0.91088867	6.8393555	0.034912109	0	0	0	0	0	0	0	0	0	0.94946289	0.050537109	0.055664063	0.025146484	-0.007324219	0.022949219	0.14	36139.22	-0.046	597.94	0.144
953	954	954	Category L	-0.21582031	-0.15576172	-0.91186523	0.25854492	0.17431641	0.36816406	0	0.141	31/10/2017	31	10	2017	4:55:02	17702	0.4	4	55	2	59	0.051757813	3.4482422	-0.20581055	-0.17236328	-0.91064453	6.3920898	0.01953125	0	0	0	0	0	0	0	0	0	0.94946289	0.050537109	0.027832031	-0.009765625	0.016601563	-0.000976563	0.111	36493.13	-0.013	183.58	0.141
954	955	955	Category L	-0.25195313	-0.17993164	-0.92382813	0.25561523	0.16235352	0.37451172	0	0.144	31/10/2017	31	10	2017	4:55:02	17702	0.5	4	55	2	59	0.051757813	3.4482422	-0.20654297	-0.17236328	-0.91088867	6.1015625	0.047607422	0	0	0	0	0	0	0	0	0	0.94970703	0.050292969	0.065429688	-0.045166016	-0.007324219	-0.012695313	0.096	36706.68	0.007	-102.79	0.083
955	956	956	Category L	-0.2277832	-0.16796875	-0.89990234	0.25976563	0.16650391	0.37329102	0	0.058	31/10/2017	31	10	2017	4:55:02	17702	0.6	4	55	2	59	0.051757813	3.4482422	-0.20703125	-0.17285156	-0.91064453	5.2358398	0.023681641	0	0	0	0	0	0	0	0	0	0.94995117	0.050048828	0.036376953	-0.020507813	0.004882813	0.010742188	0.096	36706.68	-0.016	259.95	0.138
956	957	957	Category L	-0.19189453	-0.15576172	-0.87597656	0.26147461	0.16723633	0.37036133	0	0.072	31/10/2017	31	10	2017	4:55:02	17702	0.7	4	55	2	59	0.051757813	3.4482422	-0.20776367	-0.1730957	-0.91064453	3.9333496	0.041992188	0	0	0	0	0	0	0	0	0	0.94995117	0.050048828	0.068115234	0.015869141	0.017333984	0.034667969	0.105	36575.56	-0.018	272.59	0.141
957	958	958	Category L	-0.2277832	-0.16796875	-0.89990234	0.26293945	0.16748047	0.37426758	0	0.08	31/10/2017	31	10	2017	4:55:02	17702	0.8	4	55	2	59	0.051513672	3.4675781	-0.20800781	-0.17358398	-0.91088867	3.0270996	0.023193359	0	0	0	0	0	0	0	0	0	0.95043945	0.049560547	0.036376953	-0.01953125	0.005615234	0.010986328	0.106	36561.56	-0.006	85.67	0.144
958	959	959	Category L	-0.17993164	-0.17993164	-0.88793945	0.26293945	0.16357422	0.37207031	0	0.138	31/10/2017	31	10	2017	4:55:02	17702	0.9	4	55	2	0	0.051513672	3.4675781	-0.20849609	-0.17358398	-0.91088867	2.8693848	0.037353516	0	0	0	0	0	0	0	0	0	0.95068359	0.049316406	0.057861328	0.028564453	-0.006103516	0.022949219	0.114	36453.26	-0.013	179.41	0.138
959	960	960	Category L	-0.21582031	-0.17993164	-0.93579102	0.26245117	0.16186523	0.37109375	0	0.146	31/10/2017	31	10	2017	4:55:03	17703	0	4	55	3	0	0.051513672	3.4675781	-0.20898438	-0.17407227	-0.91015625	2.5317383	0.026855469	0	0	0	0	0	0	0	0	0	0.94995117	0.050048828	0.037841797	-0.006591797	-0.005615234	-0.025390625	0.113	36466.45	-0.016	225.18	0.146
960	961	961	Category L	-0.20385742	-0.19189453	-0.88793945	0.26367188	0.16430664	0.36914063	0	0.191	31/10/2017	31	10	2017	4:55:03	17703	0.1	4	55	3	0	0.051513672	3.4675781	-0.20922852	-0.17407227	-0.91015625	1.8305664	0.028808594	0	0	0	0	0	0	0	0	0	0.94995117	0.050048828	0.045410156	0.005371094	-0.017578125	0.022216797	0.127	36289.72	-0.027	357.51	0.146
961	962	962	Category L	-0.20385742	-0.17993164	-0.89990234	0.26269531	0.16259766	0.37133789	0	0.052	31/10/2017	31	10	2017	4:55:03	17703	0.2	4	55	3	0	0.051513672	3.4675781	-0.2097168	-0.17407227	-0.91015625	2.1833496	0.013183594	0	0	0	0	0	0	0	0	0	0.95019531	0.049804688	0.021972656	0.005859375	-0.005615234	0.010253906	0.119	36388.65	-0.016	215.24	0.146
962	963	963	Category L	-0.2277832	-0.17993164	-0.89990234	0.26586914	0.16357422	0.36523438	0	0.159	31/10/2017	31	10	2017	4:55:03	17703	0.3	4	55	3	0	0.051513672	3.4675781	-0.20996094	-0.17407227	-0.91015625	2.7160645	0.021240234	0	0	0	0	0	0	0	0	0	0.95019531	0.049804688	0.033691406	-0.017578125	-0.005615234	0.010253906	0.111	36493.13	-0.001	13.48	0.146
963	964	964	Category L	-0.19189453	-0.17993164	-0.91186523	0.26757813	0.1628418	0.37109375	0	0.033	31/10/2017	31	10	2017	4:55:03	17703	0.4	4	55	3	0	0.051513672	3.4675781	-0.21044922	-0.17431641	-0.91015625	2.6855469	0.01953125	0	0	0	0	0	0	0	0	0	0.95019531	0.049804688	0.025878906	0.018554688	-0.005371094	-0.001464844	0.094	36737.16	0.017	-244.03	0.105
964	965	965	Category L	-0.19189453	-0.15576172	-0.89990234	0.26586914	0.16137695	0.37426758	0	0.09	31/10/2017	31	10	2017	4:55:03	17703	0.5	4	55	3	0	0.051513672	3.4675781	-0.21069336	-0.17431641	-0.90991211	2.7685547	0.028564453	0	0	0	0	0	0	0	0	0	0.95019531	0.049804688	0.047851563	0.018798828	0.018554688	0.010009766	0.079	36984.24	0.025	-394.57	0.09
965	966	966	Category L	-0.2277832	-0.16796875	-0.88793945	0.26489258	0.15893555	0.37036133	0	0.039	31/10/2017	31	10	2017	4:55:03	17703	0.6	4	55	3	0	0.051513672	3.4675781	-0.21142578	-0.17431641	-0.91015625	2.9086914	0.028076172	0	0	0	0	0	0	0	0	0	0.95043945	0.049560547	0.044677734	-0.016113281	0.006347656	0.022216797	0.077	37019.99	0.028	-444.43	0.09
966	967	967	Category L	-0.21582031	-0.17993164	-0.91186523	0.27001953	0.15893555	0.36401367	0	0.105	31/10/2017	31	10	2017	4:55:03	17703	0.7	4	55	3	0	0.051513672	3.4675781	-0.21166992	-0.17431641	-0.90991211	2.8737793	0.007080078	0	0	0	0	0	0	0	0	0	0.95019531	0.049804688	0.011474609	-0.00390625	-0.005371094	-0.001708984	0.065	37251.91	0.026	-468.03	0.09
967	968	968	Category L	-0.21582031	-0.17993164	-0.92382813	0.27319336	0.15820313	0.3671875	0	0.036	31/10/2017	31	10	2017	4:55:03	17703	0.8	4	55	3	0	0.051513672	3.4675781	-0.21240234	-0.17431641	-0.90966797	2.2597656	0.015380859	0	0	0	0	0	0	0	0	0	0.95019531	0.049804688	0.022949219	-0.003173828	-0.005371094	-0.013916016	0.075	37056.51	0.009	-158.56	0.09
968	969	969	Category L	-0.23999023	-0.16796875	-0.93579102	0.26660156	0.15966797	0.36743164	0	0.089	31/10/2017	31	10	2017	4:55:03	17703	0.9	4	55	3	1	0.051513672	3.4675781	-0.21313477	-0.17431641	-0.90917969	1.684082	0.038085938	0	0	0	0	0	0	0	0	0	0.94995117	0.050048828	0.059326172	-0.026611328	0.006347656	-0.026367188	0.074	37075.07	0.012	-210.48	0.092
969	970	970	Category L	-0.2277832	-0.17993164	-0.93579102	0.26489258	0.16040039	0.36938477	0	0.092	31/10/2017	31	10	2017	4:55:04	17704	0	4	55	4	1	0.051513672	3.4675781	-0.21362305	-0.17456055	-0.90893555	1.3837891	0.030517578	0	0	0	0	0	0	0	0	0	0.94995117	0.050048828	0.045898438	-0.013916016	-0.005126953	-0.026611328	0.09	36799.73	0.002	-31.56	0.105
970	971	971	Category L	-0.20385742	-0.17993164	-0.88793945	0.26660156	0.15795898	0.36523438	0	0.084	31/10/2017	31	10	2017	4:55:04	17704	0.1	4	55	4	1	0.051513672	3.4675781	-0.21435547	-0.17431641	-0.90942383	1.057373	0.024658203	0	0	0	0	0	0	0	0	0	0.95068359	0.049316406	0.037597656	0.010498047	-0.005371094	0.021484375	0.09	36799.73	0.014	-210.06	0.108
971	972	972	Category L	-0.21582031	-0.17993164	-0.92382813	0.26733398	0.1574707	0.36938477	0	0.136	31/10/2017	31	10	2017	4:55:04	17704	0.2	4	55	4	1	0.051513672	3.4675781	-0.21459961	-0.17431641	-0.90942383	0.26708984	0.015136719	0	0	0	0	0	0	0	0	0	0.95068359	0.049316406	0.020751953	-0.000976563	-0.005371094	-0.014160156	0.122	36350.94	-0.015	196.73	0.136
972	973	973	Category L	-0.20385742	-0.15576172	-0.88793945	0.26635742	0.15576172	0.37548828	0	0.108	31/10/2017	31	10	2017	4:55:04	17704	0.3	4	55	4	1	0.051513672	3.4675781	-0.21508789	-0.17431641	-0.90942383	0.28662109	0.030761719	0	0	0	0	0	0	0	0	0	0.95068359	0.049316406	0.051757813	0.011230469	0.018554688	0.021484375	0.131	36242.13	-0.001	11.79	0.136
973	974	974	Category L	-0.26391602	-0.16796875	-0.93579102	0.27319336	0.15600586	0.37133789	0	0.227	31/10/2017	31	10	2017	4:55:04	17704	0.4	4	55	4	1	0.051513672	3.4675781	-0.21557617	-0.17431641	-0.90991211	1.2202148	0.054931641	0	0	0	0	0	0	0	0	0	0.95117188	0.048828125	0.080322266	-0.048095703	0.006347656	-0.025634766	0.138	36161.61	0.005	-55.51	0.136
974	975	975	Category L	-0.2277832	-0.19189453	-0.91186523	0.26635742	0.15576172	0.36914063	0	0.142	31/10/2017	31	10	2017	4:55:04	17704	0.5	4	55	4	1	0.051513672	3.4675781	-0.21630859	-0.17407227	-0.90991211	1.6445313	0.020996094	0	0	0	0	0	0	0	0	0	0.95117188	0.048828125	0.030761719	-0.011230469	-0.017578125	-0.001708984	0.132	36230.42	0.021	-230.78	0.136
975	976	976	Category L	-0.21582031	-0.19189453	-0.89990234	0.26782227	0.15185547	0.37133789	0	0.133	31/10/2017	31	10	2017	4:55:04	17704	0.6	4	55	4	1	0.051513672	3.4675781	-0.21728516	-0.17407227	-0.90991211	1.9443359	0.020263672	0	0	0	0	0	0	0	0	0	0.95141602	0.048583984	0.029052734	0.001464844	-0.017578125	0.010009766	0.123	36338.53	0.017	-199.31	0.133
976	977	977	Category L	-0.2277832	-0.17993164	-0.94799805	0.27905273	0.14648438	0.37011719	0	0.051	31/10/2017	31	10	2017	4:55:04	17704	0.7	4	55	4	1	0.051513672	3.4675781	-0.21777344	-0.17407227	-0.90966797	2.3845215	0.039794922	0	0	0	0	0	0	0	0	0	0.95141602	0.048583984	0.053710938	-0.009765625	-0.005615234	-0.038085938	0.117	36414.23	0.021	-252.62	0.133
977	978	978	Category L	-0.19189453	-0.17993164	-0.92382813	0.26757813	0.14770508	0.36938477	0	0.079	31/10/2017	31	10	2017	4:55:04	17704	0.8	4	55	4	1	0.051513672	3.4675781	-0.21826172	-0.17382813	-0.90917969	3.1850586	0.030761719	0	0	0	0	0	0	0	0	0	0.95117188	0.048828125	0.046875	0.026367188	-0.005859375	-0.014404297	0.091	36783.88	0.044	-588.17	0.094
978	979	979	Category L	-0.20385742	-0.16796875	-0.92382813	0.27514648	0.1496582	0.36499023	0	0.075	31/10/2017	31	10	2017	4:55:04	17704	0.9	4	55	4	2	0.051513672	3.4675781	-0.21899414	-0.17431641	-0.90844727	3.3828125	0.022460938	0	0	0	0	0	0	0	0	0	0.95068359	0.049316406	0.036865234	0.015136719	0.006347656	-0.015136719	0.083	36914.87	0.041	-588.66	0.079
979	980	980	Category L	-0.20385742	-0.17993164	-0.92382813	0.27514648	0.15283203	0.36401367	0	0.07	31/10/2017	31	10	2017	4:55:05	17705	0	4	55	5	2	0.051513672	3.4675781	-0.21972656	-0.17431641	-0.90795898	2.7770996	0.022949219	0	0	0	0	0	0	0	0	0	0.95043945	0.049560547	0.037109375	0.015869141	-0.005371094	-0.015625	0.073	37093.83	0.032	-518.27	0.079
980	981	981	Category L	-0.23999023	-0.17993164	-0.91186523	0.27416992	0.14892578	0.36938477	0	0.094	31/10/2017	31	10	2017	4:55:05	17705	0.1	4	55	5	2	0.051513672	3.4675781	-0.22021484	-0.17431641	-0.9074707	2.2133789	0.020751953	0	0	0	0	0	0	0	0	0	0.94995117	0.050048828	0.029296875	-0.01953125	-0.005371094	-0.004150391	0.084	36897.95	0.004	-66.09	0.079
981	982	982	Category L	-0.21582031	-0.17993164	-0.89990234	0.27026367	0.14770508	0.36743164	0	0.074	31/10/2017	31	10	2017	4:55:05	17705	0.2	4	55	5	2	0.051513672	3.4675781	-0.22094727	-0.17382813	-0.90771484	1.9064941	0.010986328	0	0	0	0	0	0	0	0	0	0.95019531	0.049804688	0.018798828	0.005126953	-0.005859375	0.0078125	0.078	37002.02	0.014	-233.85	0.094
982	983	983	Category L	-0.26391602	-0.15576172	-0.91186523	0.27539063	0.16015625	0.36303711	0	0.116	31/10/2017	31	10	2017	4:55:05	17705	0.3	4	55	5	2	0.051513672	3.4675781	-0.22143555	-0.17382813	-0.90722656	1.5029297	0.046142578	0	0	0	0	0	0	0	0	0	0.94995117	0.050048828	0.064941406	-0.042236328	0.018066406	-0.004394531	0.09	36799.73	0.01	-152.5	0.094
983	984	984	Category L	-0.2277832	-0.16796875	-0.89990234	0.27172852	0.15014648	0.36743164	0	0.04	31/10/2017	31	10	2017	4:55:05	17705	0.4	4	55	5	2	0.051513672	3.4675781	-0.22167969	-0.17431641	-0.90722656	0.84863281	0.011474609	0	0	0	0	0	0	0	0	0	0.95019531	0.049804688	0.019775391	-0.005859375	0.006347656	0.007324219	0.085	36881.19	0.018	-277.3	0.116
984	985	985	Category L	-0.20385742	-0.16796875	-0.92382813	0.27270508	0.1472168	0.3684082	0	0.15	31/10/2017	31	10	2017	4:55:05	17705	0.5	4	55	5	2	0.051513672	3.4675781	-0.22241211	-0.17456055	-0.90722656	0.55859375	0.025878906	0	0	0	0	0	0	0	0	0	0.95019531	0.049804688	0.041992188	0.018554688	0.006591797	-0.016357422	0.105	36575.56	-0.011	161.6	0.116
985	986	986	Category L	-0.19189453	-0.17993164	-0.89990234	0.2722168	0.15356445	0.36425781	0	0.041	31/10/2017	31	10	2017	4:55:05	17705	0.6	4	55	5	2	0.051513672	3.4675781	-0.22290039	-0.17431641	-0.90722656	0.39892578	0.032226563	0	0	0	0	0	0	0	0	0	0.95043945	0.049560547	0.043945313	0.031005859	-0.005371094	0.007324219	0.105	36575.56	-0.005	71.67	0.116
986	987	987	Category L	-0.20385742	-0.16796875	-0.92382813	0.27587891	0.15112305	0.36816406	0	0.213	31/10/2017	31	10	2017	4:55:05	17705	0.7	4	55	5	2	0.051513672	3.4675781	-0.22314453	-0.17480469	-0.90649414	0.59228516	0.026855469	0	0	0	0	0	0	0	0	0	0.94995117	0.050048828	0.043701172	0.019287109	0.006835938	-0.017089844	0.104	36589.67	0.012	-162.53	0.111
987	988	988	Category L	-0.21582031	-0.19189453	-0.91186523	0.27514648	0.15600586	0.36401367	0	0.071	31/10/2017	31	10	2017	4:55:05	17705	0.8	4	55	5	2	0.051513672	3.4675781	-0.22387695	-0.17480469	-0.90600586	0.58398438	0.01953125	0	0	0	0	0	0	0	0	0	0.94970703	0.050292969	0.030517578	0.008056641	-0.016845703	-0.005615234	0.113	36466.45	-0.004	53.75	0.111
988	989	989	Category L	-0.21582031	-0.17993164	-0.88793945	0.27929688	0.14916992	0.36328125	0	0.111	31/10/2017	31	10	2017	4:55:05	17705	0.9	4	55	5	2	0.051513672	3.4675781	-0.22485352	-0.17480469	-0.90576172	0.54516602	0.020507813	0	0	0	0	0	0	0	0	0	0.94946289	0.050537109	0.031982422	0.009033203	-0.004882813	0.017822266	0.099	36661.91	-0.009	137.82	0.111
989	990	990	Category L	-0.23999023	-0.17993164	-0.87597656	0.27685547	0.14990234	0.36303711	0	0.092	31/10/2017	31	10	2017	4:55:06	17706	0	4	55	6	3	0.051513672	3.4675781	-0.22558594	-0.17431641	-0.90527344	0.80541992	0.032958984	0	0	0	0	0	0	0	0	0	0.94921875	0.05078125	0.049072266	-0.014160156	-0.005371094	0.029296875	0.132	36230.42	-0.04	537.75	0.111
990	991	991	Category L	-0.21582031	-0.19189453	-0.91186523	0.27905273	0.1496582	0.3671875	0	0.066	31/10/2017	31	10	2017	4:55:06	17706	0.1	4	55	6	3	0.051513672	3.4675781	-0.22631836	-0.17407227	-0.90527344	1.1071777	0.021484375	0	0	0	0	0	0	0	0	0	0.94946289	0.050537109	0.034667969	0.010498047	-0.017578125	-0.006347656	0.102	36618.22	0.019	-254.79	0.092
991	992	992	Category L	-0.2277832	-0.17993164	-0.92382813	0.27661133	0.15136719	0.36938477	0	0.239	31/10/2017	31	10	2017	4:55:06	17706	0.2	4	55	6	3	0.051513672	3.4675781	-0.22680664	-0.17358398	-0.90527344	1.5415039	0.01953125	0	0	0	0	0	0	0	0	0	0.94921875	0.05078125	0.025634766	-0.000732422	-0.006103516	-0.018310547	0.099	36661.91	0.019	-260.52	0.092
992	993	993	Category L	-0.2277832	-0.16796875	-0.88793945	0.27416992	0.14941406	0.36425781	0	0.036	31/10/2017	31	10	2017	4:55:06	17706	0.3	4	55	6	3	0.051513672	3.4675781	-0.22802734	-0.1730957	-0.90527344	1.5722656	0.018066406	0	0	0	0	0	0	0	0	0	0.94946289	0.050537109	0.022949219	0.000244141	0.005126953	0.017333984	0.094	36737.16	0.014	-203.28	0.092
993	994	994	Category L	-0.25195313	-0.17993164	-0.89990234	0.28710938	0.1472168	0.35913086	0	0.053	31/10/2017	31	10	2017	4:55:06	17706	0.4	4	55	6	3	0.051513672	3.4675781	-0.22900391	-0.17285156	-0.90527344	1.5615234	0.024169922	0	0	0	0	0	0	0	0	0	0.94970703	0.050292969	0.034912109	-0.022705078	-0.006835938	0.005371094	0.098	36676.71	0.027	-362.74	0.096
994	995	995	Category L	-0.23999023	-0.17993164	-0.87597656	0.27758789	0.15258789	0.36206055	0	0.083	31/10/2017	31	10	2017	4:55:06	17706	0.5	4	55	6	3	0.051513672	3.4675781	-0.22924805	-0.17260742	-0.90551758	1.5568848	0.032226563	0	0	0	0	0	0	0	0	0	0.94995117	0.050048828	0.047363281	-0.010498047	-0.007080078	0.029541016	0.103	36603.89	0.036	-453.51	0.103
995	996	996	Category L	-0.2277832	-0.17993164	-0.88793945	0.28125	0.14697266	0.36401367	0	0.112	31/10/2017	31	10	2017	4:55:06	17706	0.6	4	55	6	3	0.051757813	3.515918	-0.22900391	-0.17236328	-0.90527344	1.5192871	0.018798828	0	0	0	0	0	0	0	0	0	0.94946289	0.050537109	0.026123047	0.001220703	-0.007324219	0.017333984	0.08	36966.63	0.053	-747.85	0.096
996	997	997	Category L	-0.21582031	-0.17993164	-0.92382813	0.27954102	0.14575195	0.3684082	0	0.096	31/10/2017	31	10	2017	4:55:06	17706	0.7	4	55	6	3	0.051757813	3.515918	-0.22924805	-0.17260742	-0.90527344	1.1101074	0.023925781	0	0	0	0	0	0	0	0	0	0.94970703	0.050292969	0.0390625	0.013427734	-0.007080078	-0.018310547	0.087	36848.15	0.021	-314.27	0.103
997	998	998	Category L	-0.21582031	-0.17993164	-0.89990234	0.28540039	0.14770508	0.36523438	0	0.103	31/10/2017	31	10	2017	4:55:06	17706	0.8	4	55	6	3	0.051757813	3.515918	-0.22998047	-0.17260742	-0.90551758	0.62133789	0.016845703	0	0	0	0	0	0	0	0	0	0.95019531	0.049804688	0.027099609	0.014160156	-0.007080078	0.005615234	0.1	36647.23	0.002	-29.01	0.103
998	999	999	Category L	-0.2277832	-0.16796875	-0.87597656	0.27954102	0.14819336	0.36401367	0	0.076	31/10/2017	31	10	2017	4:55:06	17706	0.9	4	55	6	4	0.051757813	3.515918	-0.23022461	-0.17285156	-0.90478516	0.2421875	0.029296875	0	0	0	0	0	0	0	0	0	0.94946289	0.050537109	0.036376953	0.002441406	0.004882813	0.028808594	0.101	36632.67	0.01	-139.54	0.103
999	1000	1000	Category L	-0.2277832	-0.17993164	-0.89990234	0.27758789	0.15136719	0.36230469	0	0.132	31/10/2017	31	10	2017	4:55:07	17707	0	4	55	7	4	0.051757813	3.515918	-0.23095703	-0.17285156	-0.9050293	0.10620117	0.009277344	0	0	0	0	0	0	0	0	0	0.94995117	0.050048828	0.015625	0.003173828	-0.006835938	0.005126953	0.097	36691.63	0.002	-29.72	0.103
1000	1001	1001	Category L	-0.23999023	-0.16796875	-0.91186523	0.27929688	0.14672852	0.36425781	0	0.087	31/10/2017	31	10	2017	4:55:07	17707	0.1	4	55	7	4	0.051757813	3.515918	-0.23168945	-0.17260742	-0.90429688	0.13183594	0.011962891	0	0	0	0	0	0	0	0	0	0.94946289	0.050537109	0.020263672	-0.008056641	0.004638672	-0.007324219	0.1	36647.23	-0.001	14.68	0.113
1001	1002	1002	Category L	-0.21582031	-0.16796875	-0.89990234	0.2800293	0.15063477	0.36499023	0	0.093	31/10/2017	31	10	2017	4:55:07	17707	0.2	4	55	7	4	0.051757813	3.515918	-0.23266602	-0.17236328	-0.90478516	0.060302734	0.018066406	0	0	0	0	0	0	0	0	0	0.94995117	0.050048828	0.026123047	0.016845703	0.004394531	0.004882813	0.103	36603.89	-0.004	58.02	0.119
1002	1003	1003	Category L	-0.2277832	-0.17993164	-0.89990234	0.27880859	0.14819336	0.36425781	0	0.113	31/10/2017	31	10	2017	4:55:07	17707	0.3	4	55	7	4	0.051757813	3.515918	-0.23339844	-0.17236328	-0.90478516	0.14013672	0.010498047	0	0	0	0	0	0	0	0	0	0.95019531	0.049804688	0.018066406	0.005615234	-0.007324219	0.004882813	0.11	36506.61	-0.007	97.28	0.12
1003	1004	1004	Category L	-0.21582031	-0.17993164	-0.91186523	0.28466797	0.14746094	0.36401367	0	0.12	31/10/2017	31	10	2017	4:55:07	17707	0.4	4	55	7	4	0.051757813	3.515918	-0.23291016	-0.16967773	-0.90332031	0.35717773	0.021484375	0	0	0	0	0	0	0	0	0	0.94824219	0.051757813	0.035400391	0.017089844	-0.010009766	-0.008300781	0.111	36493.13	0.006	-78.9	0.119
1004	1005	1005	Category L	-0.25195313	-0.15576172	-0.93579102	0.27758789	0.1496582	0.36328125	0	0.119	31/10/2017	31	10	2017	4:55:07	17707	0.5	4	55	7	4	0.051757813	3.515918	-0.23339844	-0.16699219	-0.90307617	0.20117188	0.0390625	0	0	0	0	0	0	0	0	0	0.94750977	0.052490234	0.062011719	-0.018310547	0.011230469	-0.032470703	0.104	36589.67	-0.002	28.55	0.119
1005	1006	1006	Category L	-0.21582031	-0.17993164	-0.91186523	0.27832031	0.14916992	0.36328125	0	0.135	31/10/2017	31	10	2017	4:55:07	17707	0.6	4	55	7	4	0.051757813	3.515918	-0.23535156	-0.16650391	-0.90258789	0.077148438	0.025390625	0	0	0	0	0	0	0	0	0	0.94750977	0.052490234	0.041992188	0.01953125	-0.013183594	-0.009033203	0.105	36575.56	-0.004	57.11	0.119
1006	1007	1007	Category L	-0.23999023	-0.17993164	-0.91186523	0.28466797	0.14941406	0.36499023	0	0.047	31/10/2017	31	10	2017	4:55:07	17707	0.7	4	55	7	4	0.051757813	3.515918	-0.23583984	-0.1652832	-0.90136719	0.26342773	0.018066406	0	0	0	0	0	0	0	0	0	0.94628906	0.053710938	0.028808594	-0.00390625	-0.014404297	-0.010253906	0.091	36783.88	0.022	-317.43	0.119
1007	1008	1008	Category L	-0.26391602	-0.17993164	-0.88793945	0.28710938	0.1472168	0.35913086	0	0.1	31/10/2017	31	10	2017	4:55:07	17707	0.8	4	55	7	4	0.051757813	3.515918	-0.23657227	-0.16381836	-0.90356445	0.62060547	0.03515625	0	0	0	0	0	0	0	0	0	0.94824219	0.051757813	0.058837891	-0.027099609	-0.015869141	0.015625	0.084	36897.95	0.047	-655.82	0.119
1008	1009	1009	Category L	-0.2277832	-0.16796875	-0.91186523	0.28686523	0.14306641	0.36499023	0	0.027	31/10/2017	31	10	2017	4:55:07	17707	0.9	4	55	7	5	0.051757813	3.515918	-0.23608398	-0.16381836	-0.90283203	0.51074219	0.012939453	0	0	0	0	0	0	0	0	0	0.94750977	0.052490234	0.021484375	0.008300781	-0.00390625	-0.008789063	0.086	36864.59	0.056	-747.51	0.13
1009	1010	1010	Category L	-0.25195313	-0.16796875	-0.93579102	0.28198242	0.14404297	0.3659668	0	0.077	31/10/2017	31	10	2017	4:55:08	17708	0	4	55	8	5	0.051757813	3.515918	-0.23583984	-0.16210938	-0.90234375	0.065673828	0.037109375	0	0	0	0	0	0	0	0	0	0.94677734	0.053222656	0.0546875	-0.015869141	-0.005615234	-0.033203125	0.092	36768.17	0.056	-716.03	0.115
1010	1011	1011	Category L	-0.2277832	-0.16796875	-0.89990234	0.27832031	0.14501953	0.36328125	0	0.13	31/10/2017	31	10	2017	4:55:08	17708	0.1	4	55	8	5	0.051757813	3.515918	-0.23608398	-0.16064453	-0.90234375	0.10791016	0.011230469	0	0	0	0	0	0	0	0	0	0.9465332	0.053466797	0.018066406	0.008300781	-0.007080078	0.002441406	0.104	36589.67	0.052	-620.87	0.122
1011	1012	1012	Category L	-0.23999023	-0.17993164	-0.91186523	0.28540039	0.14526367	0.35913086	0	0.176	31/10/2017	31	10	2017	4:55:08	17708	0.2	4	55	8	5	0.051757813	3.515918	-0.2355957	-0.15991211	-0.90136719	0.1940918	0.022705078	0	0	0	0	0	0	0	0	0	0.9453125	0.0546875	0.034423828	-0.004150391	-0.019775391	-0.010253906	0.107	36547.67	0.046	-548.03	0.13
1012	1013	1013	Category L	-0.2277832	-0.15576172	-0.92382813	0.28491211	0.14550781	0.36083984	0	0.115	31/10/2017	31	10	2017	4:55:08	17708	0.3	4	55	8	5	0.051757813	3.515918	-0.23779297	-0.15722656	-0.89941406	0.0078125	0.026123047	0	0	0	0	0	0	0	0	0	0.94360352	0.056396484	0.035888672	0.010009766	0.001464844	-0.024169922	0.13	36253.92	0.012	-136.84	0.157
1013	1014	1014	Category L	-0.23999023	-0.16796875	-0.89990234	0.28222656	0.14599609	0.36206055	0	0.122	31/10/2017	31	10	2017	4:55:08	17708	0.4	4	55	8	5	0.051757813	3.515918	-0.23803711	-0.15722656	-0.90234375	0.29101563	0.010986328	0	0	0	0	0	0	0	0	0	0.9465332	0.053466797	0.014648438	-0.001708984	-0.010498047	0.002441406	0.143	36106.1	-0.027	321.04	0.161
1014	1015	1015	Category L	-0.25195313	-0.16796875	-0.91186523	0.28051758	0.14672852	0.36523438	0	0.161	31/10/2017	31	10	2017	4:55:08	17708	0.5	4	55	8	5	0.051757813	3.515918	-0.23730469	-0.1550293	-0.90063477	0.20166016	0.022216797	0	0	0	0	0	0	0	0	0	0.94433594	0.055664063	0.038330078	-0.014404297	-0.012695313	-0.010986328	0.153	35999.64	-0.049	590.03	0.161
1015	1016	1016	Category L	-0.23999023	-0.17993164	-0.91186523	0.28857422	0.14306641	0.36206055	0	0.157	31/10/2017	31	10	2017	4:55:08	17708	0.6	4	55	8	5	0.051757813	3.515918	-0.23828125	-0.15454102	-0.8996582	0.051025391	0.028076172	0	0	0	0	0	0	0	0	0	0.94335938	0.056640625	0.0390625	-0.001464844	-0.025146484	-0.011962891	0.14	36139.22	-0.039	493.45	0.157
1016	1017	1017	Category L	-0.23999023	-0.15576172	-0.87597656	0.28857422	0.14404297	0.36108398	0	0.191	31/10/2017	31	10	2017	4:55:08	17708	0.7	4	55	8	5	0.051757813	3.515918	-0.24121094	-0.15234375	-0.89941406	0.20996094	0.023681641	0	0	0	0	0	0	0	0	0	0.94360352	0.056396484	0.028076172	0.001220703	-0.003173828	0.0234375	0.138	36161.61	-0.029	358.59	0.157
1017	1018	1018	Category L	-0.25195313	-0.17993164	-0.87597656	0.28833008	0.14648438	0.36206055	0	0.094	31/10/2017	31	10	2017	4:55:08	17708	0.8	4	55	8	5	0.051757813	3.515918	-0.24316406	-0.15209961	-0.89599609	0.73730469	0.03515625	0	0	0	0	0	0	0	0	0	0.94091797	0.059082031	0.056396484	-0.008544922	-0.027587891	0.020019531	0.135	36195.71	-0.005	58.21	0.157
1018	1019	1019	Category L	-0.23999023	-0.17993164	-0.87597656	0.28515625	0.14453125	0.36499023	0	0.105	31/10/2017	31	10	2017	4:55:08	17708	0.9	4	55	8	6	0.051757813	3.515918	-0.24511719	-0.15234375	-0.8984375	0.74926758	0.035888672	0	0	0	0	0	0	0	0	0	0.94360352	0.056396484	0.055175781	0.005126953	-0.02734375	0.022460938	0.124	36326.21	0.01	-119	0.105
1019	1020	1020	Category L	-0.21582031	-0.16796875	-0.89990234	0.28491211	0.14697266	0.36206055	0	0.105	31/10/2017	31	10	2017	4:55:09	17709	0	4	55	9	6	0.051757813	3.515918	-0.24584961	-0.15185547	-0.89941406	0.52050781	0.034179688	0	0	0	0	0	0	0	0	0	0.94482422	0.055175781	0.046630859	0.030029297	-0.015869141	-0.000244141	0.105	36575.56	0.031	-391.29	0.105
1020	1021	1021	Category L	-0.25195313	-0.16796875	-0.91186523	0.29101563	0.14428711	0.35693359	0	0.096	31/10/2017	31	10	2017	4:55:09	17709	0.1	4	55	9	6	0.051757813	3.515918	-0.24609375	-0.15234375	-0.89770508	0.80688477	0.021484375	0	0	0	0	0	0	0	0	0	0.94311523	0.056884766	0.03515625	-0.005615234	-0.015380859	-0.013916016	0.088	36831.86	0.06	-779.72	0.105
1021	1022	1022	Category L	-0.23999023	-0.17993164	-0.91186523	0.28686523	0.14453125	0.3581543	0	0.043	31/10/2017	31	10	2017	4:55:09	17709	0.2	4	55	9	6	0.051757813	3.515918	-0.24853516	-0.15185547	-0.89770508	1.0395508	0.032470703	0	0	0	0	0	0	0	0	0	0.94384766	0.056152344	0.050537109	0.008544922	-0.027832031	-0.013916016	0.092	36768.17	0.08	-956.17	0.105
1022	1023	1023	Category L	-0.23999023	-0.17993164	-0.92382813	0.2878418	0.1472168	0.36303711	0	0.089	31/10/2017	31	10	2017	4:55:09	17709	0.3	4	55	9	6	0.051757813	3.515918	-0.25	-0.15234375	-0.89624023	0.81054688	0.040039063	0	0	0	0	0	0	0	0	0	0.94287109	0.057128906	0.065185547	0.010009766	-0.02734375	-0.02734375	0.1	36647.23	0.045	-562.89	0.118
1023	1024	1024	Category L	-0.25195313	-0.17993164	-0.89990234	0.28051758	0.14501953	0.36621094	0	0.118	31/10/2017	31	10	2017	4:55:09	17709	0.4	4	55	9	6	0.051757813	3.515918	-0.25439453	-0.14990234	-0.89526367	0.49365234	0.030273438	0	0	0	0	0	0	0	0	0	0.94262695	0.057373047	0.036865234	0.002441406	-0.029785156	-0.004394531	0.103	36603.89	0.021	-277.68	0.118
1024	1025	1025	Category L	-0.2277832	-0.15576172	-0.92382813	0.28808594	0.14892578	0.35595703	0	0.152	31/10/2017	31	10	2017	4:55:09	17709	0.5	4	55	9	6	0.051757813	3.515918	-0.25561523	-0.14819336	-0.89746094	0.54125977	0.0390625	0	0	0	0	0	0	0	0	0	0.94482422	0.055175781	0.061767578	0.027832031	-0.007324219	-0.026123047	0.094	36737.16	0.027	-373.73	0.118
1025	1026	1026	Category L	-0.23999023	-0.17993164	-0.87597656	0.28857422	0.14550781	0.35913086	0	0.121	31/10/2017	31	10	2017	4:55:09	17709	0.6	4	55	9	6	0.051757813	3.515918	-0.25634766	-0.14819336	-0.89550781	0.78613281	0.040527344	0	0	0	0	0	0	0	0	0	0.94311523	0.056884766	0.067382813	0.016357422	-0.031494141	0.01953125	0.1	36647.23	0.035	-451.52	0.121
1026	1027	1027	Category L	-0.25195313	-0.16796875	-0.88793945	0.2902832	0.14672852	0.35888672	0	0.043	31/10/2017	31	10	2017	4:55:09	17709	0.7	4	55	9	6	0.051757813	3.515918	-0.25878906	-0.1472168	-0.89599609	0.38696289	0.023193359	0	0	0	0	0	0	0	0	0	0.94433594	0.055664063	0.035644531	0.006835938	-0.020507813	0.008056641	0.116	36427.14	0.001	-12.91	0.121
1027	1028	1028	Category L	-0.26391602	-0.17993164	-0.88793945	0.28540039	0.14624023	0.35791016	0	0.079	31/10/2017	31	10	2017	4:55:09	17709	0.8	4	55	9	6	0.051757813	3.515918	-0.25878906	-0.14794922	-0.89526367	0.020996094	0.032958984	0	0	0	0	0	0	0	0	0	0.94360352	0.056396484	0.044189453	-0.004882813	-0.031738281	0.007324219	0.109	36520.2	-0.022	327.95	0.121
1028	1029	1029	Category L	-0.27587891	-0.14379883	-0.89990234	0.28759766	0.14550781	0.3581543	0	0.186	31/10/2017	31	10	2017	4:55:09	17709	0.9	4	55	9	7	0.051757813	3.515918	-0.26098633	-0.14892578	-0.89355469	0.10302734	0.016845703	0	0	0	0	0	0	0	0	0	0.94262695	0.057373047	0.026367188	-0.014648438	0.005126953	-0.006103516	0.09	36799.73	0.006	-93.05	0.121
1029	1030	1030	Category L	-0.26391602	-0.16796875	-0.88793945	0.28027344	0.1394043	0.36425781	0	0.076	31/10/2017	31	10	2017	4:55:10	17710	0	4	55	10	7	0.051757813	3.515918	-0.26098633	-0.14794922	-0.89428711	0.076416016	0.020996094	0	0	0	0	0	0	0	0	0	0.94335938	0.056640625	0.029052734	-0.002685547	-0.019775391	0.006347656	0.092	36768.17	0.009	-135.5	0.13
1030	1031	1031	Category L	-0.23999023	-0.13183594	-0.88793945	0.29907227	0.12817383	0.35498047	0	0.038	31/10/2017	31	10	2017	4:55:10	17710	0.1	4	55	10	7	0.051757813	3.515918	-0.26171875	-0.14794922	-0.89379883	0.15795898	0.027587891	0	0	0	0	0	0	0	0	0	0.94287109	0.057128906	0.043701172	0.021728516	0.016113281	0.005859375	0.121	36363.43	-0.029	404.74	0.13
1031	1032	1032	Category L	-0.2878418	-0.14379883	-0.91186523	0.30078125	0.12524414	0.35717773	0	0.13	31/10/2017	31	10	2017	4:55:10	17710	0.2	4	55	10	7	0.051757813	3.515918	-0.26318359	-0.14794922	-0.89306641	0.45166016	0.031005859	0	0	0	0	0	0	0	0	0	0.94287109	0.057128906	0.047119141	-0.024414063	0.004150391	-0.018554688	0.118	36401.39	-0.031	446.76	0.13
1032	1033	1033	Category L	-0.26391602	-0.16796875	-0.87597656	0.29736328	0.12329102	0.35717773	0	0.217	31/10/2017	31	10	2017	4:55:10	17710	0.3	4	55	10	7	0.051757813	3.515918	-0.26269531	-0.14648438	-0.89160156	1.5129395	0.026367188	0	0	0	0	0	0	0	0	0	0.94091797	0.059082031	0.037841797	-0.000976563	-0.021240234	0.015625	0.108	36533.88	-0.014	203.28	0.13
1033	1034	1034	Category L	-0.2277832	-0.13183594	-0.93579102	0.30444336	0.11865234	0.35913086	0	0.064	31/10/2017	31	10	2017	4:55:10	17710	0.4	4	55	10	7	0.051025391	3.5288086	-0.2644043	-0.14624023	-0.89282227	2.9462891	0.058105469	0	0	0	0	0	0	0	0	0	0.94262695	0.057373047	0.093994141	0.036621094	0.014404297	-0.042724609	0.125	36313.97	-0.03	407.88	0.13
1034	1035	1035	Category L	-0.23999023	-0.16796875	-0.89990234	0.29785156	0.11767578	0.35839844	0	0.127	31/10/2017	31	10	2017	4:55:10	17710	0.5	4	55	10	7	0.051025391	3.5288086	-0.26416016	-0.14453125	-0.89282227	3.8374023	0.034179688	0	0	0	0	0	0	0	0	0	0.94213867	0.057861328	0.054443359	0.024169922	-0.023193359	-0.006835938	0.139	36150.38	-0.052	697.77	0.13
1035	1036	1036	Category L	-0.23999023	-0.17993164	-0.91186523	0.3059082	0.11401367	0.35400391	0	0.176	31/10/2017	31	10	2017	4:55:10	17710	0.6	4	55	10	7	0.051025391	3.5288086	-0.26538086	-0.14282227	-0.89379883	4.9572754	0.048095703	0	0	0	0	0	0	0	0	0	0.94335938	0.056640625	0.080078125	0.025390625	-0.036865234	-0.017822266	0.133	36218.78	-0.033	428.45	0.127
1036	1037	1037	Category L	-0.25195313	-0.15576172	-0.88793945	0.30029297	0.11938477	0.36010742	0	0.121	31/10/2017	31	10	2017	4:55:10	17710	0.7	4	55	10	7	0.051025391	3.5288086	-0.26806641	-0.14160156	-0.89379883	6.7023926	0.022216797	0	0	0	0	0	0	0	0	0	0.94384766	0.056152344	0.036132813	0.016113281	-0.013916016	0.005859375	0.108	36533.88	-0.002	27.68	0.121
1037	1038	1038	Category L	-0.23999023	-0.17993164	-0.85180664	0.30029297	0.11694336	0.35742188	0	0.093	31/10/2017	31	10	2017	4:55:10	17710	0.8	4	55	10	7	0.051025391	3.5288086	-0.26831055	-0.14086914	-0.89160156	8.7658691	0.0625	0	0	0	0	0	0	0	0	0	0.94165039	0.058349609	0.10717773	0.028320313	-0.038818359	0.039794922	0.102	36618.22	0.012	-164.96	0.127
1038	1039	1039	Category L	-0.25195313	-0.17993164	-0.89990234	0.30493164	0.11791992	0.35717773	0	0.07	31/10/2017	31	10	2017	4:55:10	17710	0.9	4	55	10	8	0.051025391	3.5288086	-0.26953125	-0.14111328	-0.89331055	11.97583	0.04296875	0	0	0	0	0	0	0	0	0	0.94384766	0.056152344	0.062744141	0.017578125	-0.038574219	-0.006347656	0.111	36493.13	0.024	-297.42	0.121
1039	1040	1040	Category L	-0.26391602	-0.16796875	-0.88793945	0.30029297	0.12182617	0.36010742	0	0.029	31/10/2017	31	10	2017	4:55:11	17711	0	4	55	11	8	0.051025391	3.5288086	-0.26953125	-0.14038086	-0.89233398	21.244141	0.028320313	0	0	0	0	0	0	0	0	0	0.94287109	0.057128906	0.037597656	0.005615234	-0.02734375	0.004394531	0.099	36661.91	0.03	-396.14	0.119
1040	1041	1041	Category L	-0.27587891	-0.16796875	-0.91186523	0.30810547	0.11499023	0.35302734	0	0.182	31/10/2017	31	10	2017	4:55:11	17711	0.1	4	55	11	8	0.051025391	3.5288086	-0.27026367	-0.14086914	-0.89257813	33.530762	0.033447266	0	0	0	0	0	0	0	0	0	0.94311523	0.056884766	0.051513672	-0.005371094	-0.026855469	-0.019042969	0.099	36661.91	0.041	-522.69	0.101
1041	1042	1042	Category L	-0.26391602	-0.17993164	-0.89990234	0.30371094	0.11962891	0.35107422	0	0.101	31/10/2017	31	10	2017	4:55:11	17711	0.2	4	55	11	8	0.051025391	3.5288086	-0.26782227	-0.14086914	-0.89038086	35.039063	0.040283203	0	0	0	0	0	0	0	0	0	0.94042969	0.059570313	0.052490234	0.00390625	-0.038818359	-0.009277344	0.099	36661.91	0.043	-544.83	0.101
1042	1043	1043	Category E	-0.19189453	0.023925781	-0.79199219	-0.10595703	-0.03515625	0.50756836	0	0.119	31/10/2017	31	10	2017	5:29:56	19796	0.5	5	29	56	58	0.051269531	3.5175293	-0.27026367	-0.13964844	-0.89086914	99.480713	0.20678711	0	0	0	0	0	0	0	0	0	0.94140625	0.05859375	0.34106445	0.078369141	0.16357422	0.098876953	0.103	36603.89	0.042	-519.55	0.114
1043	1044	1044	Category E	-0.23999023	0.047851563	-0.88793945	-0.10644531	-0.044433594	0.50878906	0	0.093	31/10/2017	31	10	2017	5:29:56	19796	0.6	5	29	56	58	0.051269531	3.5175293	-0.27050781	-0.13818359	-0.89282227	144.42163	0.18847656	0	0	0	0	0	0	0	0	0	0.94311523	0.056884766	0.22167969	0.030517578	0.18603516	0.004882813	0.117	36414.23	0.041	-465.72	0.114
1044	1045	1045	Category E	-0.34790039	-0.11987305	-0.86376953	-0.094726563	-0.055908203	0.49853516	0	0.094	31/10/2017	31	10	2017	5:29:56	19796	0.7	5	29	56	58	0.051269531	3.5175293	-0.27026367	-0.13671875	-0.89233398	149.01099	0.084228516	0	0	0	0	0	0	0	0	0	0.94238281	0.057617188	0.12329102	-0.077392578	0.016845703	0.028564453	0.102	36618.22	0.051	-618.58	0.101
1045	1046	1046	Category E	-0.26391602	-0.083984375	-0.77978516	-0.089355469	-0.069824219	0.50170898	0	0.114	31/10/2017	31	10	2017	5:29:56	19796	0.8	5	29	56	58	0.051269531	3.5175293	-0.27197266	-0.13549805	-0.8918457	149.40845	0.1237793	0	0	0	0	0	0	0	0	0	0.94238281	0.057617188	0.171875	0.008056641	0.051513672	0.11206055	0.101	36632.67	0.056	-674.04	0.114
1046	1047	1047	Category E	-0.26391602	-0.047851563	-1.0917969	-0.078125	-0.061523438	0.50048828	0	0.093	31/10/2017	31	10	2017	5:29:56	19796	0.9	5	29	56	58	0.051269531	3.5175293	-0.27319336	-0.13549805	-0.89135742	149.71411	0.21875	0	0	0	0	0	0	0	0	0	0.94213867	0.057861328	0.29736328	0.009277344	0.087646484	-0.20019531	0.113	36466.45	0.042	-487.42	0.114
1047	1048	1048	Category E	-0.19189453	-0.17993164	-0.86376953	-0.068847656	-0.051269531	0.50219727	0	0.095	31/10/2017	31	10	2017	5:29:57	19797	0	5	29	57	58	0.051025391	3.5255859	-0.27270508	-0.13549805	-0.89086914	149.58643	0.096191406	0	0	0	0	0	0	0	0	0	0.94165039	0.058349609	0.15258789	0.080810547	-0.044189453	0.027099609	0.131	36242.13	0.014	-157.79	0.156
1048	1049	1049	Category E	-0.21582031	-0.035888672	-0.91186523	-0.081298828	-0.023193359	0.50390625	0	0.192	31/10/2017	31	10	2017	5:29:57	19797	0.1	5	29	57	58	0.051025391	3.5255859	-0.2722168	-0.13500977	-0.89111328	147.94019	0.1159668	0	0	0	0	0	0	0	0	0	0.94140625	0.05859375	0.17626953	0.056396484	0.099121094	-0.020507813	0.142	36117.08	0.006	-64.94	0.156
1049	1050	1050	Category E	-0.25195313	-0.071777344	-0.93579102	-0.11328125	0.001708984	0.5012207	0	0.203	31/10/2017	31	10	2017	5:29:57	19797	0.2	5	29	57	58	0.051025391	3.5255859	-0.27246094	-0.13500977	-0.89086914	145.02588	0.080078125	0	0	0	0	0	0	0	0	0	0.94140625	0.05859375	0.12866211	0.020507813	0.063232422	-0.044677734	0.148	36052.14	-0.019	213.63	0.156
1050	1051	1051	Category E	-0.15576172	-0.10791016	-0.80395508	-0.12451172	0.034423828	0.50708008	0	0.156	31/10/2017	31	10	2017	5:29:57	19797	0.3	5	29	57	58	0.051025391	3.5255859	-0.2746582	-0.1315918	-0.88842773	138.89111	0.14770508	0	0	0	0	0	0	0	0	0	0.93920898	0.060791016	0.22729492	0.11889648	0.023681641	0.084472656	0.156	35968.8	-0.036	407.2	0.156
1051	1052	1052	Category E	-0.39599609	0.023925781	-0.76782227	-0.13305664	0.038818359	0.49755859	0	0.151	31/10/2017	31	10	2017	5:29:57	19797	0.4	5	29	57	58	0.051025391	3.5255859	-0.27368164	-0.13134766	-0.89306641	139.52856	0.23388672	0	0	0	0	0	0	0	0	0	0.94335938	0.056640625	0.40283203	-0.12207031	0.15527344	0.12524414	0.153	35999.64	-0.02	219.14	0.156
1052	1053	1053	Category E	-0.2277832	-0.15576172	-1.1159668	-0.14355469	0.052734375	0.49145508	0	0.139	31/10/2017	31	10	2017	5:29:57	19797	0.5	5	29	57	58	0.051025391	3.5255859	-0.27319336	-0.12841797	-0.89233398	82.664063	0.22973633	0	0	0	0	0	0	0	0	0	0.94189453	0.058105469	0.29614258	0.045410156	-0.027099609	-0.22338867	0.142	36117.08	-0.012	136.84	0.151
1053	1054	1054	Category E	-0.20385742	0.011962891	-0.80395508	-0.12670898	0.028564453	0.49975586	0	0.078	31/10/2017	31	10	2017	5:29:57	19797	0.6	5	29	57	58	0.051025391	3.5255859	-0.27294922	-0.12646484	-0.89160156	27.505371	0.17797852	0	0	0	0	0	0	0	0	0	0.94116211	0.058837891	0.29541016	0.069091797	0.13842773	0.087646484	0.116	36427.14	0.003	-38.49	0.139
1054	1055	1055	Category E	-0.29980469	-0.14379883	-0.82788086	-0.11157227	0.020996094	0.49902344	0	0.126	31/10/2017	31	10	2017	5:29:57	19797	0.7	5	29	57	58	0.051025391	3.5255859	-0.27441406	-0.12573242	-0.89135742	14.392334	0.070556641	0	0	0	0	0	0	0	0	0	0.94116211	0.058837891	0.10668945	-0.025146484	-0.017822266	0.063476563	0.104	36589.67	0.011	-149.52	0.132
1055	1056	1056	Category E	-0.45581055	-0.023925781	-0.87597656	-0.10742188	0.023193359	0.50170898	0	0.047	31/10/2017	31	10	2017	5:29:57	19797	0.8	5	29	57	58	0.051025391	3.5255859	-0.27368164	-0.125	-0.88964844	1.8596191	0.20849609	0	0	0	0	0	0	0	0	0	0.93920898	0.060791016	0.296875	-0.18188477	0.10107422	0.013671875	0.101	36632.67	0.016	-218.44	0.132
1056	1057	1057	Category E	-0.37182617	-0.16796875	-0.68383789	-0.072265625	-0.018310547	0.50488281	0	0.086	31/10/2017	31	10	2017	5:29:57	19797	0.9	5	29	57	58	0.051025391	3.5255859	-0.27294922	-0.1237793	-0.89306641	4.2678223	0.2355957	0	0	0	0	0	0	0	0	0	0.94213867	0.057861328	0.35205078	-0.098632813	-0.043945313	0.20922852	0.109	36520.2	0.004	-53.75	0.132
1057	1058	1058	Category E	-0.35986328	-0.19189453	-1.1159668	-0.048095703	-0.031494141	0.50585938	0	0.132	31/10/2017	31	10	2017	5:29:58	19798	0	5	29	58	58	0.051025391	3.5255859	-0.27197266	-0.12475586	-0.89306641	2.019043	0.24853516	0	0	0	0	0	0	0	0	0	0.94189453	0.058105469	0.37768555	-0.087646484	-0.066894531	-0.22265625	0.13	36253.92	-0.024	307.64	0.151
1058	1059	1059	Category E	-0.26391602	-0.11987305	-1.0078125	-0.015136719	-0.028808594	0.50219727	0	0.189	31/10/2017	31	10	2017	5:29:58	19798	0.1	5	29	58	58	0.051025391	3.5255859	-0.27075195	-0.12451172	-0.89306641	5.3996582	0.11474609	0	0	0	0	0	0	0	0	0	0.94165039	0.058349609	0.1262207	0.006835938	0.004638672	-0.11450195	0.134	36207.21	-0.031	396.68	0.151
1059	1060	1060	Category E	-0.21582031	-0.2277832	-0.77978516	0.023681641	-0.03125	0.50097656	0	0.203	31/10/2017	31	10	2017	5:29:58	19798	0.2	5	29	58	58	0.051025391	3.5255859	-0.27148438	-0.1237793	-0.89306641	12.002686	0.16357422	0	0	0	0	0	0	0	0	0	0.94165039	0.058349609	0.27319336	0.055664063	-0.10375977	0.11328125	0.136	36184.27	-0.036	462.96	0.161
1060	1061	1061	Category E	-0.43188477	-0.13183594	-0.91186523	0.005371094	-0.042480469	0.50317383	0	0.151	31/10/2017	31	10	2017	5:29:58	19798	0.3	5	29	58	58	0.051025391	3.5255859	-0.27368164	-0.12255859	-0.89355469	15.165283	0.15917969	0	0	0	0	0	0	0	0	0	0.94238281	0.057617188	0.18530273	-0.15795898	-0.009033203	-0.018066406	0.148	36052.14	-0.042	509.42	0.189
1061	1062	1062	Category E	-0.34790039	-0.2277832	-0.77978516	-0.002441406	-0.031494141	0.50439453	0	0.057	31/10/2017	31	10	2017	5:29:58	19798	0.4	5	29	58	58	0.051025391	3.5255859	-0.27392578	-0.12182617	-0.89624023	15.959961	0.17382813	0	0	0	0	0	0	0	0	0	0.94506836	0.054931641	0.29614258	-0.073730469	-0.10571289	0.11645508	0.172	35812	-0.056	615.14	0.189
1062	1063	1063	Category E	-0.59985352	0.047851563	-0.83984375	-0.021972656	-0.037841797	0.49951172	0	0.161	31/10/2017	31	10	2017	5:29:58	19798	0.5	5	29	58	58	0.051025391	3.5255859	-0.27270508	-0.12133789	-0.89501953	19.904053	0.37231445	0	0	0	0	0	0	0	0	0	0.94335938	0.056640625	0.55175781	-0.3269043	0.16918945	0.055175781	0.145	36084.34	-0.032	382.11	0.161
1063	1064	1064	Category E	-0.3359375	-0.035888672	-1.0678711	-0.056640625	-0.046142578	0.50292969	0	0.271	31/10/2017	31	10	2017	5:29:58	19798	0.6	5	29	58	58	0.051025391	3.5255859	-0.27368164	-0.12084961	-0.89477539	20.498047	0.20239258	0	0	0	0	0	0	0	0	0	0.94335938	0.056640625	0.32006836	-0.062011719	0.084960938	-0.17285156	0.124	36326.21	-0.013	166.92	0.151
1064	1065	1065	Category E	-0.25195313	-0.17993164	-0.76782227	-0.029785156	-0.060791016	0.5078125	0	0.027	31/10/2017	31	10	2017	5:29:58	19798	0.7	5	29	58	58	0.051025391	3.5255859	-0.27270508	-0.12084961	-0.89355469	22.243164	0.14038086	0	0	0	0	0	0	0	0	0	0.94213867	0.057861328	0.20581055	0.020751953	-0.058837891	0.12573242	0.121	36363.43	-0.01	129.7	0.143
1065	1066	1066	Category E	-0.39599609	-0.095947266	-0.94799805	-0.018798828	-0.069091797	0.50366211	0	0.08	31/10/2017	31	10	2017	5:29:58	19798	0.8	5	29	58	58	0.051025391	3.5255859	-0.27319336	-0.12109375	-0.89331055	22.218506	0.13647461	0	0	0	0	0	0	0	0	0	0.94189453	0.058105469	0.20214844	-0.12255859	0.025146484	-0.054443359	0.135	36195.71	-0.029	365.85	0.143
1066	1067	1067	Category E	-0.20385742	-0.2277832	-0.86376953	-0.000488281	-0.095458984	0.49902344	0	0.13	31/10/2017	31	10	2017	5:29:58	19798	0.9	5	29	58	58	0.051025391	3.5255859	-0.27148438	-0.12109375	-0.89331055	23.179199	0.12963867	0	0	0	0	0	0	0	0	0	0.94140625	0.05859375	0.20385742	0.067626953	-0.10644531	0.029541016	0.117	36414.23	-0.025	353.94	0.13
1067	1068	1068	Category E	-0.38378906	-0.27587891	-0.76782227	0.012939453	-0.1184082	0.48999023	0	0.143	31/10/2017	31	10	2017	5:29:59	19799	0	5	29	59	58	0.051025391	3.5255859	-0.27026367	-0.12011719	-0.89135742	23.737793	0.22851563	0	0	0	0	0	0	0	0	0	0.93920898	0.060791016	0.39233398	-0.11328125	-0.15551758	0.12353516	0.087	36848.15	-0.015	264.64	0.092
1068	1069	1069	Category E	-0.21582031	-0.095947266	-0.95996094	-0.030761719	-0.11254883	0.49560547	0	0.052	31/10/2017	31	10	2017	5:29:59	19799	0.1	5	29	59	58	0.051025391	3.5255859	-0.27075195	-0.12036133	-0.89160156	20.960938	0.090820313	0	0	0	0	0	0	0	0	0	0.93945313	0.060546875	0.14770508	0.054931641	0.024414063	-0.068115234	0.096	36706.68	-0.033	587.19	0.106
1069	1070	1070	Category E	-0.29980469	-0.16796875	-0.82788086	-0.005615234	-0.10449219	0.49316406	0	0.092	31/10/2017	31	10	2017	5:29:59	19799	0.2	5	29	59	58	0.051025391	3.5255859	-0.26904297	-0.11938477	-0.89013672	18.526123	0.084472656	0	0	0	0	0	0	0	0	0	0.9375	0.0625	0.14135742	-0.030517578	-0.048339844	0.062255859	0.101	36632.67	-0.031	518.71	0.106
1070	1071	1071	Category E	-0.3359375	-0.19189453	-0.86376953	-0.029296875	-0.11743164	0.48950195	0	0.084	31/10/2017	31	10	2017	5:29:59	19799	0.3	5	29	59	58	0.051025391	3.5255859	-0.26757813	-0.12011719	-0.89233398	17.234375	0.1027832	0	0	0	0	0	0	0	0	0	0.93945313	0.060546875	0.16845703	-0.068115234	-0.071533203	0.028564453	0.092	36768.17	-0.003	47.55	0.106
1071	1072	1072	Category E	-0.19189453	-0.071777344	-0.79199219	-0.013427734	-0.082275391	0.49780273	0	0.106	31/10/2017	31	10	2017	5:29:59	19799	0.4	5	29	59	58	0.051025391	3.5255859	-0.26708984	-0.11938477	-0.89477539	17.536865	0.13623047	0	0	0	0	0	0	0	0	0	0.94140625	0.05859375	0.22583008	0.075195313	0.047607422	0.1027832	0.087	36848.15	0.023	-341.54	0.092
1072	1073	1073	Category E	-0.35986328	-0.14379883	-0.99584961	-0.037841797	-0.075195313	0.49926758	0	0.077	31/10/2017	31	10	2017	5:29:59	19799	0.5	5	29	59	58	0.051025391	3.5255859	-0.265625	-0.11914063	-0.89428711	14.68457	0.140625	0	0	0	0	0	0	0	0	0	0.94042969	0.059570313	0.22021484	-0.093994141	-0.024414063	-0.10131836	0.094	36737.16	0.018	-257.42	0.097
1073	1074	1074	Category E	-0.2277832	-0.047851563	-0.88793945	-0.028564453	-0.075927734	0.5012207	0	0.116	31/10/2017	31	10	2017	5:29:59	19799	0.6	5	29	59	58	0.051025391	3.5255859	-0.26635742	-0.11791992	-0.89379883	12.153076	0.080322266	0	0	0	0	0	0	0	0	0	0.94018555	0.059814453	0.11499023	0.038574219	0.070068359	0.005859375	0.095	36721.85	0.028	-383.32	0.097
1074	1075	1075	Category E	-0.3359375	-0.047851563	-0.97192383	0.000244141	-0.093017578	0.49755859	0	0.092	31/10/2017	31	10	2017	5:29:59	19799	0.7	5	29	59	58	0.051025391	3.5255859	-0.26879883	-0.11767578	-0.89160156	9.2126465	0.12573242	0	0	0	0	0	0	0	0	0	0.9387207	0.061279297	0.21704102	-0.066894531	0.069824219	-0.080078125	0.087	36848.15	0.041	-570.44	0.106
1075	1076	1076	Category E	-0.44384766	-0.071777344	-0.87597656	0.006835938	-0.089599609	0.49267578	0	0.097	31/10/2017	31	10	2017	5:29:59	19799	0.8	5	29	59	58	0.051025391	3.5255859	-0.27075195	-0.11816406	-0.89453125	6.6623535	0.17993164	0	0	0	0	0	0	0	0	0	0.94213867	0.057861328	0.23803711	-0.17285156	0.046386719	0.018554688	0.1	36647.23	0.029	-381.46	0.111
1076	1077	1077	Category E	-0.25195313	-0.11987305	-0.74389648	0.0078125	-0.12915039	0.48608398	0	0.039	31/10/2017	31	10	2017	5:29:59	19799	0.9	5	29	59	58	0.051025391	3.5255859	-0.27026367	-0.11889648	-0.89477539	3.4580078	0.15185547	0	0	0	0	0	0	0	0	0	0.94213867	0.057861328	0.16992188	0.018310547	-0.000732422	0.15087891	0.106	36561.56	0.022	-283.85	0.116
1077	1078	1078	Category E	-0.31176758	-0.20385742	-1.0439453	0.028564453	-0.12207031	0.4855957	0	0.184	31/10/2017	31	10	2017	5:30:00	19800	0	5	30	0	58	0.051025391	3.5255859	-0.26977539	-0.11914063	-0.89453125	0.41210938	0.17651367	0	0	0	0	0	0	0	0	0	0.94189453	0.058105469	0.27563477	-0.041748047	-0.084472656	-0.14916992	0.114	36453.26	-0.001	13.19	0.163
1078	1079	1079	Category E	-0.21582031	-0.10791016	-0.80395508	0.020996094	-0.083251953	0.49121094	0	0.111	31/10/2017	31	10	2017	5:30:00	19800	0.1	5	30	0	58	0.051025391	3.5255859	-0.27001953	-0.11914063	-0.89428711	1.6367188	0.10595703	0	0	0	0	0	0	0	0	0	0.94189453	0.058105469	0.15576172	0.054199219	0.011230469	0.090332031	0.135	36195.71	-0.012	142.82	0.163
1079	1080	1080	Category E	-0.2878418	-0.2277832	-0.91186523	0.000244141	-0.11303711	0.48999023	0	0.163	31/10/2017	31	10	2017	5:30:00	19800	0.2	5	30	0	58	0.051025391	3.5255859	-0.27148438	-0.11791992	-0.89355469	2.7111816	0.11230469	0	0	0	0	0	0	0	0	0	0.94116211	0.058837891	0.14428711	-0.016113281	-0.10961914	-0.018066406	0.129	36265.77	-0.018	227.36	0.163
1080	1081	1081	Category E	-0.047851563	-0.15576172	-0.73193359	-0.026611328	-0.084716797	0.49902344	0	0.22	31/10/2017	31	10	2017	5:30:00	19800	0.3	5	30	0	58	0.051025391	3.5255859	-0.27441406	-0.11499023	-0.8918457	2.4655762	0.28027344	0	0	0	0	0	0	0	0	0	0.94042969	0.059570313	0.42724609	0.2265625	-0.040527344	0.15991211	0.14	36139.22	-0.028	340.52	0.184
1081	1082	1082	Category E	-0.41992188	-0.083984375	-0.93579102	-0.059570313	-0.080566406	0.50561523	0	0.062	31/10/2017	31	10	2017	5:30:00	19800	0.4	5	30	0	58	0.051025391	3.5255859	-0.2746582	-0.11572266	-0.89355469	3.0234375	0.15429688	0	0	0	0	0	0	0	0	0	0.94189453	0.058105469	0.21899414	-0.14501953	0.031738281	-0.041992188	0.142	36117.08	-0.023	271.57	0.163
1082	1083	1083	Category E	-0.23999023	-0.047851563	-1.0678711	-0.076416016	-0.072021484	0.50439453	0	0.103	31/10/2017	31	10	2017	5:30:00	19800	0.5	5	30	0	58	0.051025391	3.5255859	-0.2746582	-0.11279297	-0.89575195	1.9963379	0.18701172	0	0	0	0	0	0	0	0	0	0.94360352	0.056396484	0.27148438	0.034667969	0.064941406	-0.171875	0.145	36084.34	-0.013	146.08	0.194
1083	1084	1084	Category E	-0.19189453	-0.071777344	-0.87597656	-0.022216797	-0.08203125	0.5012207	0	0.194	31/10/2017	31	10	2017	5:30:00	19800	0.6	5	30	0	58	0.051025391	3.5255859	-0.27416992	-0.11376953	-0.89599609	1.6921387	0.094726563	0	0	0	0	0	0	0	0	0	0.94384766	0.056152344	0.14453125	0.082275391	0.041992188	0.020019531	0.158	35948.51	-0.001	10.12	0.194
1084	1085	1085	Category E	-0.38378906	-0.059814453	-0.89990234	0.004638672	-0.083007813	0.49365234	0	0.132	31/10/2017	31	10	2017	5:30:00	19800	0.7	5	30	0	58	0.051025391	3.5255859	-0.27612305	-0.11474609	-0.89624023	0.57446289	0.12084961	0	0	0	0	0	0	0	0	0	0.94482422	0.055175781	0.16625977	-0.10742188	0.054931641	-0.003417969	0.153	35999.64	-0.012	128.48	0.192
1085	1086	1086	Category E	-0.31176758	-0.17993164	-0.86376953	-0.015136719	-0.12182617	0.4934082	0	0.237	31/10/2017	31	10	2017	5:30:00	19800	0.8	5	30	0	58	0.051269531	3.5175293	-0.27539063	-0.11474609	-0.89550781	0.11230469	0.081054688	0	0	0	0	0	0	0	0	0	0.94384766	0.056152344	0.13305664	-0.036132813	-0.064941406	0.031738281	0.157	35958.63	-0.019	202.98	0.192
1086	1087	1087	Category E	-0.21582031	-0.16796875	-0.87597656	-0.010253906	-0.1184082	0.49438477	0	0.192	31/10/2017	31	10	2017	5:30:00	19800	0.9	5	30	0	58	0.051269531	3.5175293	-0.27709961	-0.11645508	-0.89404297	0.62646484	0.08203125	0	0	0	0	0	0	0	0	0	0.94335938	0.056640625	0.13085938	0.061279297	-0.051269531	0.018066406	0.155	35979.03	-0.004	41.44	0.192
1087	1088	1088	Category E	-0.21582031	-0.15576172	-0.89990234	-0.004150391	-0.11083984	0.49414063	0	0.085	31/10/2017	31	10	2017	5:30:01	19801	0	5	30	1	58	0.051269531	3.5175293	-0.27880859	-0.1171875	-0.89013672	4.1105957	0.07421875	0	0	0	0	0	0	0	0	0	0.94018555	0.059814453	0.11108398	0.062988281	-0.038330078	-0.009521484	0.145	36084.34	-0.015	169.58	0.145
1088	1089	1089	Category E	-0.25195313	-0.15576172	-0.89990234	-0.047851563	-0.092773438	0.50146484	0	0.092	31/10/2017	31	10	2017	5:30:01	19801	0.1	5	30	1	58	0.051269531	3.5175293	-0.28076172	-0.11669922	-0.89428711	9.4404297	0.048828125	0	0	0	0	0	0	0	0	0	0.94458008	0.055419922	0.073242188	0.028808594	-0.038818359	-0.005371094	0.148	36052.14	-0.041	495.53	0.145
1089	1090	1090	Category E	-0.41992188	0.10791016	-0.74389648	-0.060791016	-0.080322266	0.49853516	0	0.137	31/10/2017	31	10	2017	5:30:01	19801	0.2	5	30	1	58	0.051269531	3.5175293	-0.28076172	-0.11889648	-0.89697266	12.311523	0.30712891	0	0	0	0	0	0	0	0	0	0.94750977	0.052490234	0.51928711	-0.13891602	0.22680664	0.15307617	0.129	36265.77	-0.034	456.08	0.137
1090	1091	1091	Category E	-0.15576172	-0.15576172	-1.2597656	-0.10620117	-0.068603516	0.5012207	0	0.145	31/10/2017	31	10	2017	5:30:01	19801	0.3	5	30	1	58	0.051269531	3.5175293	-0.2800293	-0.12060547	-0.89477539	16.97168	0.38696289	0	0	0	0	0	0	0	0	0	0.9453125	0.0546875	0.52416992	0.12426758	-0.034912109	-0.36474609	0.12	36376	-0.029	407.88	0.137
1091	1092	1092	Category E	-0.19189453	0.047851563	-0.85180664	-0.092041016	-0.049316406	0.50146484	0	0.128	31/10/2017	31	10	2017	5:30:01	19801	0.4	5	30	1	58	0.051269531	3.5175293	-0.28173828	-0.12182617	-0.89575195	20.70752	0.19702148	0	0	0	0	0	0	0	0	0	0.94702148	0.052978516	0.30371094	0.08984375	0.16967773	0.043945313	0.133	36218.78	-0.034	443.13	0.137
1092	1093	1093	Category E	-0.21582031	0	-0.87597656	-0.10742188	-0.054199219	0.5	0	0.135	31/10/2017	31	10	2017	5:30:01	19801	0.5	5	30	1	58	0.051269531	3.5175293	-0.28149414	-0.12451172	-0.89697266	21.669189	0.14233398	0	0	0	0	0	0	0	0	0	0.94848633	0.051513672	0.21142578	0.065673828	0.12451172	0.020996094	0.13	36253.92	-0.026	335.75	0.137
1093	1094	1094	Category E	-0.35986328	-0.095947266	-0.87597656	-0.11230469	-0.058837891	0.5	0	0.162	31/10/2017	31	10	2017	5:30:01	19801	0.6	5	30	1	58	0.051269531	3.5175293	-0.28051758	-0.12329102	-0.89111328	18.519531	0.085205078	0	0	0	0	0	0	0	0	0	0.94238281	0.057617188	0.12207031	-0.079101563	0.02734375	0.015136719	0.119	36388.65	0.011	-134.73	0.135
1094	1095	1095	Category E	-0.19189453	-0.10791016	-0.77978516	-0.10107422	-0.075927734	0.5	0	0.076	31/10/2017	31	10	2017	5:30:01	19801	0.7	5	30	1	58	0.051269531	3.5175293	-0.28149414	-0.12280273	-0.8918457	14.801025	0.14428711	0	0	0	0	0	0	0	0	0	0.94335938	0.056640625	0.21704102	0.089599609	0.014892578	0.11206055	0.115	36440.15	0.029	-344.96	0.135
1095	1096	1096	Category E	-0.19189453	-0.095947266	-1.1879883	-0.08203125	-0.076660156	0.50195313	0	0.07	31/10/2017	31	10	2017	5:30:01	19801	0.8	5	30	1	58	0.051269531	3.5175293	-0.28149414	-0.12011719	-0.89526367	14.519531	0.30688477	0	0	0	0	0	0	0	0	0	0.94628906	0.053710938	0.40649414	0.089599609	0.024169922	-0.29248047	0.117	36414.23	0.019	-229.96	0.135
1096	1097	1097	Category E	-0.14379883	-0.2277832	-0.86376953	-0.077636719	-0.047119141	0.5012207	0	0.123	31/10/2017	31	10	2017	5:30:01	19801	0.9	5	30	1	58	0.051269531	3.5175293	-0.27880859	-0.11914063	-0.89672852	14.780762	0.17626953	0	0	0	0	0	0	0	0	0	0.9465332	0.053466797	0.27661133	0.13500977	-0.10839844	0.032958984	0.113	36466.45	0.03	-360.35	0.123
1097	1098	1098	Category E	-0.16796875	-0.15576172	-0.88793945	-0.088867188	-0.033203125	0.50219727	0	0.139	31/10/2017	31	10	2017	5:30:02	19802	0	5	30	2	58	0.051269531	3.5175293	-0.27807617	-0.11694336	-0.89990234	12.033936	0.11743164	0	0	0	0	0	0	0	0	0	0.94921875	0.05078125	0.16088867	0.11010742	-0.038574219	0.011962891	0.106	36561.56	0.125	-1241.28	0.116
1098	1099	1099	Category E	-0.29980469	-0.11987305	-0.86376953	-0.10620117	-0.008300781	0.5	0	0.112	31/10/2017	31	10	2017	5:30:02	19802	0.1	5	30	2	58	0.051269531	3.5175293	-0.27905273	-0.11328125	-0.89624023	12.147949	0.0390625	0	0	0	0	0	0	0	0	0	0.94555664	0.054443359	0.059814453	-0.020507813	-0.006347656	0.032470703	0.103	36603.89	0.208	-1808.17	0.116
1099	1100	1100	Category E	-0.38378906	-0.083984375	-0.93579102	-0.12255859	0.012695313	0.49707031	0	0.116	31/10/2017	31	10	2017	5:30:02	19802	0.2	5	30	2	58	0.051269531	3.5175293	-0.28198242	-0.11157227	-0.89404297	13.031982	0.11328125	0	0	0	0	0	0	0	0	0	0.9440918	0.055908203	0.17114258	-0.1015625	0.027587891	-0.041503906	0.1	36647.23	0.303	-2333.46	0.123
1100	1101	1101	Category E	-0.26391602	-0.10791016	-1.1279297	-0.13452148	0.025878906	0.49682617	0	0.058	31/10/2017	31	10	2017	5:30:02	19802	0.3	5	30	2	58	0.051269531	3.5175293	-0.27978516	-0.11132813	-0.89575195	10.362549	0.23242188	0	0	0	0	0	0	0	0	0	0.94506836	0.054931641	0.2512207	0.015869141	0.003417969	-0.23193359	0.106	36561.56	0.404	-2706.82	0.139
1101	1102	1102	Category E	-0.14379883	-0.14379883	-0.81591797	-0.12426758	0.025634766	0.49682617	0	0.056	31/10/2017	31	10	2017	5:30:02	19802	0.4	5	30	2	58	0.051269531	3.5175293	-0.27539063	-0.11206055	-0.89575195	8.3276367	0.15698242	0	0	0	0	0	0	0	0	0	0.94384766	0.056152344	0.24291992	0.1315918	-0.031494141	0.079833984	0.116	36427.14	0.521	-3025.16	0.116
1102	1103	1103	Category E	-0.32397461	-0.13183594	-0.89990234	-0.098144531	0.016845703	0.50585938	0	0.155	31/10/2017	31	10	2017	5:30:02	19802	0.5	5	30	2	58	0.051269531	3.5175293	-0.27172852	-0.11157227	-0.89746094	5.1525879	0.055908203	0	0	0	0	0	0	0	0	0	0.94433594	0.055664063	0.07421875	-0.052001953	-0.020019531	-0.002197266	0.113	36466.45	0.637	-3409.4	0.116
1103	1104	1104	Category E	-0.17993164	-0.17993164	-0.81591797	-0.095947266	-0.009277344	0.50708008	0	0.202	31/10/2017	31	10	2017	5:30:02	19802	0.6	5	30	2	58	0.051269531	3.5175293	-0.26513672	-0.11474609	-0.89868164	4.2158203	0.13549805	0	0	0	0	0	0	0	0	0	0.94384766	0.056152344	0.2331543	0.085205078	-0.064941406	0.082763672	0.111	36493.13	0.682	-3556.31	0.103
1104	1105	1105	Category E	-0.26391602	-0.16796875	-0.89990234	-0.095214844	-0.032714844	0.50317383	0	0.092	31/10/2017	31	10	2017	5:30:02	19802	0.7	5	30	2	58	0.051269531	3.5175293	-0.26220703	-0.11669922	-0.89672852	3.4868164	0.051269531	0	0	0	0	0	0	0	0	0	0.94165039	0.058349609	0.055664063	-0.001464844	-0.051025391	-0.002929688	0.111	36493.13	0.684	-3561.78	0.103
1105	1106	1106	Category E	-0.095947266	-0.19189453	-0.87597656	-0.10351563	-0.03125	0.50415039	0	0.103	31/10/2017	31	10	2017	5:30:02	19802	0.8	5	30	2	58	0.051269531	3.5175293	-0.26049805	-0.11694336	-0.89868164	3.4499512	0.18237305	0	0	0	0	0	0	0	0	0	0.94311523	0.056884766	0.26245117	0.16455078	-0.074707031	0.022705078	0.106	36561.56	0.689	-3630.21	0.103
1106	1107	1107	Category E	-0.16796875	-0.095947266	-0.73193359	-0.093017578	-0.018066406	0.5	0	0.062	31/10/2017	31	10	2017	5:30:02	19802	0.9	5	30	2	58	0.051269531	3.5175293	-0.25708008	-0.11816406	-0.89819336	4.4084473	0.18994141	0	0	0	0	0	0	0	0	0	0.94189453	0.058105469	0.27783203	0.089111328	0.022216797	0.16625977	0.092	36768.17	0.707	-3847.71	0.092
1107	1108	1108	Category E	-0.2878418	-0.19189453	-0.89990234	-0.12695313	-0.005126953	0.49731445	0	0.022	31/10/2017	31	10	2017	5:30:03	19803	0	5	30	3	58	0.051269531	3.5175293	-0.25561523	-0.11767578	-0.89868164	2.723877	0.080566406	0	0	0	0	0	0	0	0	0	0.94165039	0.058349609	0.10717773	-0.031982422	-0.073974609	-0.000976563	0.072	37112.79	0.718	-4167.76	0.086
1108	1109	1109	Category E	-0.14379883	-0.071777344	-0.79199219	-0.12548828	0.002685547	0.49707031	0	0.071	31/10/2017	31	10	2017	5:30:03	19803	0.1	5	30	3	58	0.051269531	3.5175293	-0.25146484	-0.11645508	-0.90063477	0.90673828	0.15942383	0	0	0	0	0	0	0	0	0	0.94213867	0.057861328	0.26123047	0.10766602	0.044677734	0.10864258	0.063	37293.87	0.716	-4318.5	0.086
1109	1110	1110	Category E	-0.15576172	-0.21582031	-1.0678711	-0.15673828	0.016113281	0.49121094	0	0.086	31/10/2017	31	10	2017	5:30:03	19803	0.2	5	30	3	58	0.051269531	3.5175293	-0.24975586	-0.11743164	-0.89990234	0.86181641	0.21582031	0	0	0	0	0	0	0	0	0	0.94140625	0.05859375	0.36010742	0.093994141	-0.098144531	-0.16772461	0.07	37151.38	0.691	-4125.61	0.086
1110	1111	1111	Category E	-0.20385742	-0.071777344	-1.079834	-0.13671875	0.013916016	0.49511719	0	0.038	31/10/2017	31	10	2017	5:30:03	19803	0.3	5	30	3	58	0.051269531	3.5175293	-0.24731445	-0.11791992	-0.90112305	0.029052734	0.18945313	0	0	0	0	0	0	0	0	0	0.94189453	0.058105469	0.26831055	0.043457031	0.046142578	-0.1784668	0.089	36815.72	0.666	-3772.94	0.144
1111	1112	1112	Category E	-0.15576172	-0.11987305	-0.86376953	-0.11499023	-0.017089844	0.50439453	0	0.144	31/10/2017	31	10	2017	5:30:03	19803	0.4	5	30	3	58	0.051269531	3.5175293	-0.24414063	-0.11791992	-0.90185547	1.4169922	0.096435547	0	0	0	0	0	0	0	0	0	0.94189453	0.058105469	0.12866211	0.088378906	-0.001708984	0.038085938	0.11	36506.61	0.632	-3426.58	0.144
1112	1113	1113	Category E	-0.3359375	-0.083984375	-0.85180664	-0.10351563	-0.034423828	0.50146484	0	0.173	31/10/2017	31	10	2017	5:30:03	19803	0.5	5	30	3	58	0.051269531	3.5175293	-0.24316406	-0.11938477	-0.90332031	1.4064941	0.11181641	0	0	0	0	0	0	0	0	0	0.94311523	0.056884766	0.1796875	-0.092529297	0.035400391	0.051513672	0.112	36479.74	0.604	-3323.61	0.152
1113	1114	1114	Category E	-0.41992188	-0.10791016	-0.74389648	-0.097412109	-0.040771484	0.49926758	0	0.152	31/10/2017	31	10	2017	5:30:03	19803	0.6	5	30	3	58	0.051269531	3.5175293	-0.23950195	-0.11987305	-0.90234375	0.54833984	0.24023438	0	0	0	0	0	0	0	0	0	0.94116211	0.058837891	0.35083008	-0.18017578	0.011962891	0.15844727	0.123	36338.53	0.589	-3170.49	0.152
1114	1115	1115	Category E	-0.39599609	-0.21582031	-1.1398926	-0.084960938	-0.052978516	0.49731445	0	0.083	31/10/2017	31	10	2017	5:30:03	19803	0.7	5	30	3	58	0.051269531	3.5175293	-0.23754883	-0.12158203	-0.90307617	0.69921875	0.29980469	0	0	0	0	0	0	0	0	0	0.94165039	0.058349609	0.48901367	-0.15820313	-0.093994141	-0.23657227	0.128	36277.71	0.58	-3097.71	0.152
1115	1116	1116	Category E	-0.19189453	-0.2277832	-0.92382813	-0.060546875	-0.044677734	0.5012207	0	0.153	31/10/2017	31	10	2017	5:30:03	19803	0.8	5	30	3	58	0.051269531	3.5175293	-0.23461914	-0.12329102	-0.90234375	2.4855957	0.11474609	0	0	0	0	0	0	0	0	0	0.94042969	0.059570313	0.16870117	0.042724609	-0.10424805	-0.021240234	0.129	36265.77	0.569	-3055.63	0.153
1116	1117	1117	Category E	-0.21582031	-0.17993164	-0.87597656	-0.046386719	-0.032958984	0.50488281	0	0.068	31/10/2017	31	10	2017	5:30:03	19803	0.9	5	30	3	58	0.051269531	3.5175293	-0.23022461	-0.12451172	-0.90307617	2.8549805	0.063232422	0	0	0	0	0	0	0	0	0	0.94018555	0.059814453	0.096923828	0.014404297	-0.055175781	0.027099609	0.128	36277.71	0.579	-3094.71	0.152
1117	1118	1118	Category E	-0.25195313	-0.16796875	-0.83984375	-0.080810547	-0.028564453	0.50634766	0	0.149	31/10/2017	31	10	2017	5:30:04	19804	0	5	30	4	58	0.051269531	3.5175293	-0.22827148	-0.12524414	-0.90527344	0.55834961	0.081298828	0	0	0	0	0	0	0	0	0	0.94189453	0.058105469	0.13134766	-0.0234375	-0.042480469	0.065429688	0.113	36466.45	0.587	-3262.37	0.149
1118	1119	1119	Category E	-0.38378906	-0.083984375	-0.82788086	-0.080322266	-0.017578125	0.50097656	0	0.168	31/10/2017	31	10	2017	5:30:04	19804	0.1	5	30	4	58	0.051269531	3.5175293	-0.22509766	-0.12524414	-0.90356445	0.55761719	0.18041992	0	0	0	0	0	0	0	0	0	0.93969727	0.060302734	0.27563477	-0.15844727	0.041259766	0.075683594	0.123	36338.53	0.57	-3113.19	0.149
1119	1120	1120	Category E	-0.49194336	0.059814453	-0.76782227	-0.097900391	0.001708984	0.50097656	0	0.057	31/10/2017	31	10	2017	5:30:04	19804	0.2	5	30	4	58	0.051269531	3.5175293	-0.22338867	-0.1262207	-0.90527344	1.7416992	0.35424805	0	0	0	0	0	0	0	0	0	0.94091797	0.059082031	0.59204102	-0.26831055	0.18603516	0.13745117	0.111	36493.13	0.548	-3161.99	0.146
1120	1121	1121	Category E	-0.29980469	-0.2277832	-1.0319824	-0.095703125	-0.004638672	0.5	0	0.146	31/10/2017	31	10	2017	5:30:04	19804	0.3	5	30	4	58	0.051269531	3.5175293	-0.22119141	-0.12573242	-0.90527344	5.2722168	0.18041992	0	0	0	0	0	0	0	0	0	0.94018555	0.059814453	0.30688477	-0.078369141	-0.10180664	-0.12646484	0.112	36479.74	0.492	-2967.7	0.149
1121	1122	1122	Category E	-0.25195313	0.059814453	-1.079834	-0.073486328	-0.007568359	0.50463867	0	0.081	31/10/2017	31	10	2017	5:30:04	19804	0.4	5	30	4	58	0.051269531	3.5175293	-0.22192383	-0.1262207	-0.9074707	7.081543	0.25537109	0	0	0	0	0	0	0	0	0	0.94262695	0.057373047	0.38818359	-0.029785156	0.18603516	-0.17211914	0.119	36388.65	0.401	-2572.69	0.168
1122	1123	1123	Category E	-0.16796875	-0.059814453	-0.81591797	-0.077148438	0.000244141	0.5065918	0	0.071	31/10/2017	31	10	2017	5:30:04	19804	0.5	5	30	4	58	0.051269531	3.5175293	-0.21801758	-0.12768555	-0.9074707	7.8686523	0.12451172	0	0	0	0	0	0	0	0	0	0.94189453	0.058105469	0.20947266	0.050048828	0.067871094	0.091552734	0.132	36230.42	0.341	-2226.62	0.196
1123	1124	1124	Category E	-0.38378906	-0.035888672	-0.89990234	-0.0703125	-0.021728516	0.50708008	0	0.196	31/10/2017	31	10	2017	5:30:04	19804	0.6	5	30	4	58	0.051513672	3.491748	-0.21606445	-0.12939453	-0.90576172	4.9213867	0.19189453	0	0	0	0	0	0	0	0	0	0.94018555	0.059814453	0.26708984	-0.16748047	0.093505859	0.005859375	0.157	35958.63	0.264	-1728.5	0.196
1124	1125	1125	Category E	-0.2878418	-0.10791016	-0.80395508	-0.080078125	-0.028564453	0.50610352	0	0.241	31/10/2017	31	10	2017	5:30:04	19804	0.7	5	30	4	58	0.051513672	3.491748	-0.21459961	-0.13085938	-0.90600586	4.6508789	0.12768555	0	0	0	0	0	0	0	0	0	0.94042969	0.059570313	0.19824219	-0.072998047	0.022949219	0.10205078	0.141	36128.12	0.305	-2009.47	0.196
1125	1126	1126	Category E	-0.40795898	-0.2277832	-0.671875	-0.069824219	-0.060058594	0.49829102	0	0.208	31/10/2017	31	10	2017	5:30:04	19804	0.8	5	30	4	58	0.051513672	3.491748	-0.21069336	-0.13256836	-0.90649414	5.395752	0.32080078	0	0	0	0	0	0	0	0	0	0.94018555	0.059814453	0.52685547	-0.19702148	-0.094970703	0.23461914	0.138	36161.61	0.357	-2247.53	0.196
1126	1127	1127	Category E	-0.39599609	-0.10791016	-0.77978516	-0.062011719	-0.065185547	0.50219727	0	0.05	31/10/2017	31	10	2017	5:30:04	19804	0.9	5	30	4	58	0.051513672	3.491748	-0.20776367	-0.13256836	-0.9074707	1.4741211	0.22875977	0	0	0	0	0	0	0	0	0	0.94042969	0.059570313	0.34082031	-0.18798828	0.024658203	0.12768555	0.151	36020.47	0.571	-2882.1	0.196
1127	1128	1128	Category E	-0.35986328	-0.14379883	-1.1879883	-0.022705078	-0.051513672	0.49462891	0	0.062	31/10/2017	31	10	2017	5:30:05	19805	0	5	30	5	58	0.051513672	3.491748	-0.20581055	-0.13305664	-0.90795898	4.5683594	0.31958008	0	0	0	0	0	0	0	0	0	0.94042969	0.059570313	0.44458008	-0.15380859	-0.010498047	-0.27978516	0.13	36253.92	0.811	-3694.21	0.151
1128	1129	1129	Category E	-0.20385742	-0.21582031	-1.1398926	-0.00390625	-0.047363281	0.49926758	0	0.151	31/10/2017	31	10	2017	5:30:05	19805	0.1	5	30	5	58	0.051513672	3.491748	-0.20410156	-0.13330078	-0.90820313	9.3352051	0.24560547	0	0	0	0	0	0	0	0	0	0.94042969	0.059570313	0.31420898	0.000244141	-0.082275391	-0.23144531	0.107	36547.67	1.043	-4445.89	0.137
[truncated: 2,740 more rows]
[truncated: 29 more columns]
