# Supplementary material for: Development of a multisensor biologging collar and analytical techniques to describe high‐resolution spatial behavior in free‐ranging terrestrial mammals
Source: Ecol Evol. 2024 Sep 23;14(9):e70264. doi: 10.1002/ece3.70264 (PMC11420106; doi:10.1002/ece3.70264)
Supplement: Supplementary file 1 — Appendix S1 [file ECE3-14-e70264-s001.zip › doi_10_5061_dryad_jdfn2z3hv__v20240620/B3b_S55_Header.csv]

Split no.	Bookmark number	Category	Pointer	Day#	Time(hh:mm:ss)	Total Event start	Event start	Number events	Duration(s)	Sum VeDBA	Mean VeDBA	Mean Dyn AccX	Mean Dyn AccY	Mean Dyn AccZ	Sum VeSBA	Mean VeSBA	Mean smth AccX	Mean smth AccY	Mean smth AccZ	VeDBA_Var	VeDBA_SD	VeSBA_Var	VeSBA_SD	Mean Animal g	Sum Animal g	Animal g_Var	Animal g_SD	Acc_x_Var	Acc_x_SD	Acc_y_Var	Acc_y_SD	Acc_z_Var	Acc_z_SD	Predominant freq, Hz	Smth press val	Max pressure val	Min pressure val	Grd air press	Altitude begin	Altitude end	Delta max/min altitude
1	1	Category F	0	1	6:29:17	1	1	108	10.8	5.57983	0.19928	-0.0641044	-0.00374058	-0.0027117	26.1875	0.935268	-0.126308	-0.0933053	-0.921884	0.00585066	0.0764896	0	0	0.0647321	1.8125	0	0	0.011928	0.109215	0.00801304	0.0895156	0.0237688	0.154171	0	7	0.218	0.028	1000	0	37171	37622.4
1	2	Category L	108	1	6:29:30	109	109	119	11.801	9.91382	0.0833094	0.0649024	-0.0111689	-0.0171555	110.181	0.925892	-0.0557174	-0.0961483	-0.914723	0.00161256	0.0401567	6.15E-05	0.00784526	0.074108	8.81885	6.15E-05	0.00784526	0.0105945	0.102929	0.00157358	0.0396684	0.00117146	0.0342267	0	7	0.799	0.023	1000	36897.9	36914.9	2046.89
1	3	Category G	227	1	6:52:59	228	228	321	32.1	80.115	0.249579	-0.0300483	0.00757749	0.00792202	305.061	0.950346	-0.535608	-0.0124603	-0.77856	0.0189083	0.137508	2.13E-05	0.00461473	0.0496541	15.939	2.13E-05	0.00461473	0.0578165	0.240451	0.00743526	0.086228	0.0173766	0.13182	0	7	2.468	0.053	1000	36440.2	36128.1	6017.63
1	4	Category K	548	1	8:56:31	549	549	67	6.6	7.4895	0.111784	0.0657576	-0.00792546	-0.00988952	62.1018	0.926893	-0.0789157	-0.123284	-0.911333	0.00259809	0.0509715	0	0	0.0731074	4.89819	0	0	0.0123965	0.11134	0.00455486	0.0674897	0.00126079	0.0355075	0	7	0.231	0.018	1000	36020.5	37151.4	1360.69
1	5	Category L	615	1	8:56:38	616	616	73	7.3	4.98901	0.0683427	0.0327048	-0.00727071	-0.00939774	68.5735	0.939363	-0.0645769	-0.153862	-0.922383	0.000993284	0.0315164	0	0	0.0606372	4.42651	0	0	0.00595636	0.0771775	0.000260863	0.0161512	0.00054848	0.0234197	0	7	3.728	0.065	1000	36676.7	31090.5	6263.09
1	6	Category M	688	1	8:56:46	689	689	21	1.9	3.41211	0.162481	-0.0969006	0.0426549	0.00759161	19.593	0.933001	-0.241025	-0.152751	-0.887928	0.0109863	0.104816	0	0	0.0669992	1.40698	0	0	0.0200544	0.141614	0.00820778	0.0905968	0.00660342	0.0812614	0	7	2.256	0.116	1000	30818.4	35426.8	4908.86
1	7	Category L	709	1	8:56:49	710	710	275	27.501	11.2	0.0407271	-0.0109881	-0.00446644	0.0028267	259.81	0.944763	-0.227326	-0.171078	-0.89835	0.000714666	0.0267332	0	0	0.055237	15.1902	0	0	0.00188299	0.0433934	0.000235263	0.0153383	0.000570845	0.0238924	0	7	0.752	0.019	1000	35061.9	36062.8	3709.8
1	8	Category E	984	1	8:57:17	985	985	47	4.7	9.94189	0.21153	0.0273438	0.0156042	-0.00960979	43.8667	0.933334	-0.0145965	-0.134142	-0.921802	0.0131109	0.114503	0	0	0.066666	3.1333	0	0	0.0185339	0.136139	0.00872673	0.093417	0.0272139	0.164966	0	7	0.352	0.039	1000	36301.8	36661.9	1485.28
1	9	Category K	1031	1	8:57:49	1032	1032	103	10.3	9.80884	0.0952314	0.0625284	-0.0051388	-0.00598026	95.0605	0.922918	0.0984669	-0.145669	-0.902614	0.0028088	0.0529981	7.82E-05	0.0088442	0.0770821	7.93945	7.82E-05	0.0088442	0.0146366	0.120982	0.000301028	0.0173502	0.00101212	0.0318138	0	7	0.272	0.011	1000	36326.2	36561.6	1480.98
1	10	Category M	1134	1	8:58:00	1135	1135	42	4.1	14.2295	0.338797	-0.166184	0.000621977	0.0355166	38.1335	0.907942	-0.161848	-0.131499	-0.882423	0.0505952	0.224934	5.81E-06	0.00241099	0.0920585	3.86646	5.81E-06	0.00241099	0.126134	0.355153	0.00695219	0.0833798	0.0258789	0.160869	0	7	0.216	0.022	1000	36427.1	35506.4	2104.39
1	11	Category L	1176	1	9:02:50	1177	1177	79	7.9	4.88501	0.0618356	0.0167963	-0.00492917	-0.00626113	74.5605	0.943804	-0.11911	-0.12907	-0.926285	0.00402368	0.0634325	0	0	0.0561956	4.43945	0	0	0.00193767	0.044019	0.00145248	0.0381114	0.00063971	0.0252925	0	7	1.784	0.15	1000	34749.5	33219.3	2989.06
1	12	Category E	1255	1	9:19:42	1256	1256	52	5.1	9.51563	0.182993	-0.0489971	0.00779372	-0.0100661	49.03	0.942885	-0.0500394	-0.0782283	-0.9368	0.00876089	0.0935996	0	0	0.0571148	2.96997	0	0	0.0150522	0.122687	0.00694392	0.0833302	0.018273	0.135178	0	7	0.276	0.034	1000	33612.9	35979	3407.13
1	13	Category L	1307	1	9:19:48	1308	1308	74	7.4	7.0437	0.0951852	0.0311114	0.0104354	0.00260307	68.9854	0.932234	0.0783131	-0.0394848	-0.927675	0.000999657	0.0316174	0	0	0.0677655	5.01465	0	0	0.00752217	0.0867304	0.00109203	0.0330459	0.000837996	0.0289482	0	7	0.265	0.027	1000	36128.1	36453.3	1143.77
1	14	Category E	1381	1	9:20:04	1382	1382	107	10.6	18.0171	0.168384	0.0128984	-0.000282929	-0.00164282	99.8584	0.933256	-0.108846	-0.0731988	-0.921905	0.00512467	0.0715868	0	0	0.0667439	7.1416	0	0	0.0138841	0.117831	0.00588676	0.0767252	0.0131106	0.114501	0	7	0.255	0.032	1000	36338.5	36466.4	1720.3
1	15	Category K	1488	1	9:23:41	1489	1489	51	5	7.92676	0.155427	0.0478946	-0.013198	-0.026281	47.3169	0.927782	-0.27292	-0.112822	-0.876211	0.00814281	0.0902375	0	0	0.0722178	3.68311	0	0	0.0263241	0.162247	0.00189089	0.0434844	0.00402114	0.0634125	0	7	0.225	0.042	1000	36533.9	36752.6	950.41
1	16	Category G	1539	1	9:24:11	1540	1540	172	17.201	41.4771	0.241146	-0.0333337	0.0054151	0.0146811	160.975	0.935903	-0.333747	-0.0306255	-0.86908	0.0141956	0.119145	0	0	0.0640969	11.0247	0	0	0.055603	0.235803	0.00513405	0.0716523	0.0125392	0.111978	0	7	0.212	0.02	1000	36799.7	36752.6	1231.44
1	17	Category E	1711	1	9:30:01	1712	1712	124	12.4	21.7329	0.175265	0.0341265	-0.0436283	-0.0183263	114.602	0.924206	-0.154435	-0.0699325	-0.903488	0.00640672	0.080042	5.71E-05	0.00755628	0.0757939	9.39844	5.71E-05	0.00755628	0.0115711	0.107569	0.0108643	0.104232	0.0142527	0.119385	0	7	0.183	0.021	1000	36401.4	36603.9	1313.01
1	18	Category M	1835	1	9:36:55	1836	1836	236	23.6	80.0552	0.339217	-0.0259699	0.00442453	0.00586558	218.6	0.926272	-0.177062	0.0260403	-0.877029	0.0284341	0.168624	3.21E-05	0.00566298	0.0737284	17.3999	3.21E-05	0.00566298	0.0435801	0.208759	0.0571744	0.239112	0.0475195	0.21799	0	7	0.259	0.02	1000	36676.7	36184.3	2439.48
1	19	Category E	2071	1	9:39:17	2072	2072	214	21.4	39.2498	0.18341	0.0140803	0.0140951	0.000690211	198.211	0.926222	-0.00291257	-0.116651	-0.916439	0.00579663	0.0761356	0	0	0.0737784	15.7886	0	0	0.0200617	0.141639	0.00830534	0.0911337	0.01232	0.110995	0	7	7.385	0.16	1000	34648.9	30917.8	6483.93
1	20	Category L	2285	1	9:54:30	2286	2286	135	13.5	4.23022	0.031335	0.0107838	0.00909288	-0.0018826	126.424	0.936476	-0.0343696	-0.0284162	-0.935203	0.000484664	0.0220151	0	0	0.0635236	8.57568	0	0	0.000486473	0.0220561	0.000410518	0.0202612	0.000169994	0.0130382	0	7	5.864	0.04	1000	32602.9	37056.5	8613.09
1	21	Category E	2420	1	9:54:44	2421	2421	44	4.3	7.32129	0.166393	-0.0465976	-0.0126454	-0.0012429	41.0068	0.931974	-0.00563743	-0.0449607	-0.930442	0.00778476	0.0882313	0	0	0.0680265	2.99316	0	0	0.0103094	0.101535	0.00626998	0.0791832	0.0173118	0.131574	0	7	3.801	0.038	1000	36706.7	30709.1	6702.82
1	22	Category K	2464	1	9:54:54	2465	2465	44	4.3	6.88892	0.156566	0.108865	0.0221225	0.00874467	40.5415	0.921398	0.0354226	-0.0547208	-0.918862	0.000921076	0.0303492	0	0	0.0786022	3.4585	0	0	0.0208407	0.144363	0.00169789	0.0412054	0.00256903	0.0506856	0	7	0.696	0.028	1000	31773.1	35498.3	4434.12
1	23	Category E	2508	1	10:06:31	2509	2509	62	6.1	10.0742	0.162487	-0.0470679	-0.0144515	-0.00177593	57.6235	0.929412	-0.117176	-0.0983335	-0.914649	0.00463867	0.0681078	0	0	0.0705881	4.37646	0	0	0.0134435	0.115946	0.00569005	0.0754324	0.011321	0.1064	0	7	0.268	0.019	1000	35918.4	37056.5	1440.45
1	24	Category L	2570	1	10:06:39	2571	2571	61	6.001	6.15088	0.100834	0.0535829	-0.0177782	-0.0316782	56.7776	0.93078	-0.237525	-0.100738	-0.891013	0.00271757	0.0521303	0	0	0.0692199	4.22241	0	0	0.00964155	0.0981914	0.00186908	0.0432328	0.00248543	0.0498541	0	7	0.208	0.013	1000	36676.7	37093.8	1083.05
1	25	Category G	2631	1	10:21:46	2632	2632	120	12	24.6101	0.205084	-0.0493469	0.0107381	0.0189473	114.309	0.952578	-0.536298	-0.0297038	-0.78431	0.0139465	0.118095	0	0	0.0474223	5.69067	0	0	0.0371989	0.19287	0.00589803	0.0767986	0.0124105	0.111402	0	7	0.194	0.018	1000	37020	37251.9	1213.48
1	26	Category M	2751	1	10:22:07	2752	2752	122	12.101	26.4573	0.216863	-0.0324167	0.0124252	0.0135518	115.012	0.942725	-0.449309	-0.0722536	-0.824097	0.013882	0.117822	2.20E-05	0.00469177	0.057275	6.98755	2.20E-05	0.00469177	0.0266494	0.163246	0.00926133	0.0962358	0.0249324	0.1579	0	7	0.169	0.02	1000	36931.9	36897.9	1062.73
1	27	Category L	2873	1	10:54:47	2874	2874	218	21.8	12.0269	0.0551691	0.0235629	-0.00854716	-0.0105059	202.823	0.930383	-0.0439476	-0.171022	-0.910354	0.00088137	0.0296879	3.02E-05	0.00549887	0.069617	15.1765	3.02E-05	0.00549887	0.00588625	0.0767219	0.000459164	0.0214281	0.000918327	0.0303039	0	7	0.261	0.024	1000	36388.7	36897.9	1426.35
1	28	Category M	3091	1	10:55:10	3092	3092	81	8	12.4973	0.154288	0.00128098	0.00703185	0.00266143	75.406	0.930938	-0.0257614	-0.148832	-0.917872	0.00380679	0.0616992	0	0	0.0690617	5.59399	0	0	0.0209599	0.144775	0.0025891	0.0508832	0.00436439	0.0660635	0	7	0.204	0.022	1000	36783.9	36768.2	1103.45
1	29	Category L	3172	1	10:55:18	3173	3173	202	20.1	11.7441	0.0581393	0.0220053	-0.000866578	0.000519705	188.721	0.934262	0.0728736	-0.0725049	-0.926172	0.000505202	0.0224767	0	0	0.0657379	13.2791	0	0	0.00363069	0.0602552	0.0006031	0.0245581	0.000264687	0.0162692	0	7	0.76	0.021	1000	36618.2	37020	1936.36
1	30	Category E	3374	1	10:56:55	3375	3375	201	20	32.3113	0.160753	-0.0194025	0.00327829	-0.00140533	189.691	0.943738	-0.143523	-0.107339	-0.925774	0.00596383	0.0772259	0	0	0.0562617	11.3086	0	0	0.0124208	0.111449	0.00471034	0.0686319	0.014476	0.120316	0	7	0.195	0.021	1000	36914.9	37251.9	1339.18
1	31	Category F	3575	1	11:28:34	3576	3576	162	16.2	28.7859	0.177691	0.0015839	-0.00478335	-1.05E-05	150.88	0.93136	-0.129661	-0.206022	-0.898516	0.00705597	0.0839998	0	0	0.0686397	11.1196	0	0	0.0169015	0.130006	0.00562277	0.0749851	0.0162489	0.127471	0	7	0.613	0.012	1000	37132	35948.5	2265.13
1	32	Category E	3737	1	11:31:39	3738	3738	107	10.7	21.0713	0.196928	-0.00114997	0.00465236	0.00232732	100.112	0.935629	-0.178074	-0.210919	-0.893146	0.0100645	0.100322	0	0	0.064371	6.8877	0	0	0.021311	0.145983	0.0064298	0.080186	0.0208136	0.144269	0	7	0.245	0.007	1000	35898.7	36691.6	1353.24
1	33	Category F	3844	1	11:31:53	3845	3845	117	11.6	32.0139	0.273623	0.0462991	-0.00935246	-0.0128435	107.863	0.921906	-0.194561	-0.215645	-0.871943	0.0191431	0.138359	0	0	0.0780937	9.13696	0	0	0.0622037	0.249407	0.00952148	0.0975781	0.0224067	0.149689	0	7	0.25	0.037	1000	36466.4	36815.7	1166.54
1	34	Category G	3961	1	11:33:23	3962	3962	83	8.2	19.8875	0.239608	-0.0915351	-0.00778603	0.0117952	76.5422	0.922196	-0.535218	-0.130189	-0.735184	0.0203872	0.142784	0.000317677	0.0178235	0.0778044	6.45776	0.000317677	0.0178235	0.0492458	0.221914	0.010501	0.102474	0.0141925	0.119132	0	7	0.274	0.012	1000	36506.6	36603.9	1467.98
1	35	Category M	4044	1	11:33:55	4045	4045	123	12.2	43.769	0.355846	0.00708206	0.0144619	0.00812016	111.864	0.90946	-0.533275	-0.100489	-0.728466	0.240615	0.490526	0.000232231	0.0152391	0.0905404	11.1365	0.000232231	0.0152391	0.0538658	0.23209	0.211366	0.459746	0.131395	0.362485	0	7	0.268	0.018	1000	36466.4	36218.8	1071.26
1	36	Category N	4167	1	12:59:49	4168	4168	52	5.1	7.58716	0.145907	0.00861065	0.00590633	-0.00778433	49.3821	0.949655	-0.407602	-0.127305	-0.84721	0.00356821	0.0597345	0	0	0.0503446	2.61792	0	0	0.0135921	0.116585	0.0075261	0.0867531	0.00372314	0.0610176	0	7	0.211	0.021	1000	36350.9	36984.2	1350.19
1	37	Category L	4219	1	12:59:55	4220	4220	43	4.2	6.40576	0.148971	-0.0869197	-0.106315	0.00507585	39.3843	0.915913	-0.232558	-0.0769895	-0.876947	0.00547897	0.0740201	6.25E-05	0.00790282	0.0840866	3.61572	6.25E-05	0.00790282	0.0146541	0.121054	0.0130189	0.114101	0.000380405	0.019504	0	7	0.231	0.02	1000	36831.9	37002	697.2
1	38	Category A	4262	1	13:00:34	4263	4263	1378	138.1	41.4612	0.0300879	0.00648815	0.00489291	0.000170792	1276.26	0.926165	0.254736	0.167731	-0.871789	0.000309694	0.0175981	2.48E-06	0.00157492	0.0738352	101.745	2.48E-06	0.00157492	0.00108836	0.0329903	0.000705138	0.0265544	0.000178056	0.0133438	0	7	0.64	0.014	1000	36949.2	36676.7	2548.22
1	39	Category E	5640	1	13:09:45	5641	5641	54	5.3	13.7939	0.255443	-0.0518708	-0.04612	-0.012311	50.0444	0.926749	-0.0457447	-0.0714292	-0.918764	0.0124693	0.111666	1.36E-05	0.00368285	0.0732512	3.95557	1.36E-05	0.00368285	0.0301966	0.173772	0.0145761	0.120732	0.0288719	0.169917	0	7	0.18	0.027	1000	36647.2	36737.2	883.53
1	40	Category L	5694	1	13:17:44	5695	5695	43	4.2	4.42041	0.1028	0.0696596	-0.0212573	-0.0419979	40.0513	0.931425	-0.243931	-0.151168	-0.881666	0.0103958	0.10196	3.41E-05	0.00583662	0.0685751	2.94873	3.41E-05	0.00583662	0.0115314	0.107384	0.000471248	0.0217083	0.00281613	0.0530673	0	7	0.155	0.014	1000	36661.9	36966.6	902.15
1	41	Category G	5737	1	13:18:03	5738	5738	129	12.8	35.2957	0.27361	-0.0743437	0.00651042	0.0198833	122.81	0.952014	-0.499427	-0.118026	-0.798173	0.0274157	0.165577	5.30E-05	0.00727954	0.0479859	6.19019	5.30E-05	0.00727954	0.0729545	0.270101	0.00660883	0.0812947	0.0224836	0.149945	0	7	0.214	0.012	1000	36661.9	36661.9	1593.12
1	42	Category K	5866	1	13:18:17	5867	5867	34	3.301	13.6321	0.400944	0.313053	-0.0332893	-0.056497	30.4148	0.894553	-0.37337	-0.103738	-0.806145	0.0340863	0.184625	2.15E-05	0.00464132	0.105447	3.58521	2.15E-05	0.00464132	0.176765	0.420434	0.00701545	0.0837583	0.00993078	0.0996533	0	7	0.236	0.018	1000	36350.9	36721.8	1000.89
1	43	Category G	5900	1	13:18:22	5901	5901	86	8.601	24.304	0.282604	-0.117679	0.00951297	0.0321641	80.9622	0.94142	-0.477678	-0.112844	-0.799393	0.0252657	0.158952	0.000317951	0.0178312	0.0585796	5.03784	0.000317951	0.0178312	0.0795756	0.282092	0.00880042	0.0938105	0.0172517	0.131346	0	7	0.228	0.02	1000	36881.2	36453.3	1276.91
1	44	Category E	5986	1	13:18:41	5987	5987	45	4.401	10.825	0.240554	0.0794054	-0.0082411	-0.0358941	42.625	0.947222	-0.210433	-0.123779	-0.910248	0.0302463	0.173915	0	0	0.0527778	2.375	0	0	0.0180556	0.134371	0.00774197	0.0879885	0.0435438	0.208672	0	7	0.177	0.025	1000	36338.5	36561.6	755.3
1	45	Category I	6031	1	13:23:15	6032	6032	45	4.4	28.054	0.623421	0.0103082	0.00262587	-0.000368924	42.4797	0.943994	-0.0541667	-0.106223	-0.936203	0.0959961	0.309832	0	0	0.0560059	2.52026	0	0	0.0501411	0.223922	0.0373535	0.193271	0.353185	0.594293	0	7	0.23	0.024	1000	36326.2	36966.6	1586.58
1	46	Category K	6076	1	13:23:20	6077	6077	28	2.701	2.09814	0.0749337	0.0251378	0.0291225	0.00152588	26.1628	0.934387	-0.0260184	-0.117275	-0.92654	0.0310495	0.176209	0	0	0.0656128	1.83716	0	0	0.00603376	0.0776773	0.0012207	0.0349386	0.000601632	0.0245282	0	7	0.164	0.025	1000	36676.7	36706.7	469.46
1	47	Category L	6104	1	13:27:17	6105	6105	47	4.6	3.02075	0.0642713	0.0444803	-0.0226687	0.00019739	43.9304	0.93469	-0.0352861	-0.155995	-0.920379	0.00180249	0.0424557	0	0	0.0653102	3.06958	0	0	0.00353744	0.0594764	0.000571393	0.0239038	0.000503865	0.0224469	0	7	0.226	0.026	1000	36949.2	36897.9	1044.93
1	48	Category E	6151	1	13:30:21	6152	6152	54	5.3	10.8999	0.20185	-0.0745533	0.00419108	-0.00579608	50.1892	0.92943	-0.0687572	-0.166838	-0.911291	0.0108055	0.103949	0	0	0.0705702	3.81079	0	0	0.019789	0.140673	0.00866247	0.0930724	0.0218325	0.147758	0	7	0.206	0.015	1000	36533.9	37002	1114.01
1	49	Category K	6205	1	13:30:27	6206	6206	31	3.101	5.71802	0.184452	0.120802	-0.00544985	0.0260443	28.877	0.931515	0.0167748	-0.156494	-0.91774	0.00232327	0.0482003	0	0	0.0684854	2.12305	0	0	0.0250914	0.158403	0.00242566	0.0492509	0.00873393	0.0934555	0	7	0.161	0.01	1000	36848.2	36632.7	1272.72
1	50	Category E	6236	1	13:32:47	6237	6237	88	8.8	18.9045	0.214824	-0.014973	-0.00174505	-0.00371205	82.5786	0.938393	-0.0597728	-0.143655	-0.923437	0.00964633	0.0982157	0	0	0.0616067	5.42139	0	0	0.0244307	0.156303	0.00939387	0.096922	0.0216286	0.147067	0	7	0.218	0.007	1000	36533.9	32947.8	6008.34
1	51	Category F	6324	1	13:38:00	6325	6325	42	4.2	7.97485	0.189877	-0.046067	0.0157936	-0.0104748	39.7068	0.9454	-0.07884	-0.131005	-0.932704	0.0093006	0.0964396	0	0	0.0546003	2.29321	0	0	0.0226818	0.150605	0.00670224	0.0818672	0.0140439	0.118507	0	7	6.59	0.98	1000	30537.3	32120	4351.88
1	52	Category K	6366	1	13:38:05	6367	6367	107	10.701	6.27832	0.0586759	0.0146279	-0.0140575	0.00247335	100.399	0.938305	0.00853808	-0.140066	-0.927362	0.00157665	0.039707	0	0	0.0616946	6.60132	0	0	0.00380586	0.0616916	0.00089214	0.0298687	0.000956027	0.0309197	0	7	1.021	0.002	1000	32447.8	36768.2	5200.97
1	53	Category L	6473	1	13:41:37	6474	6474	585	58.5	24.1194	0.0412297	-0.00220478	0.00179496	-0.000229117	547.78	0.936376	-0.0475164	-0.0416637	-0.932257	0.000432358	0.0207932	0	0	0.0636239	37.22	0	0	0.00133213	0.0364984	0.000561315	0.0236921	0.000346388	0.0186115	0	7	0.751	0.02	1000	36661.9	36721.8	2143.12
1	54	Category K	7058	1	17:37:18	7059	7059	280	28.001	14.3335	0.0511911	0.000274658	-4.36E-06	0.000417655	261.025	0.932233	0.0117859	-0.0549735	-0.928205	0.000787354	0.0280598	0	0	0.0677673	18.9749	0	0	0.00194353	0.0440855	0.000994001	0.0315278	0.000284249	0.0168597	0	7	0.059	0	1000	37151.4	38570.5	7178.62
1	55	Category E	7338	2	6:34:41	7339	7339	273	27.3	49.2441	0.180381	0.0106608	-0.00744584	0.00361203	256.821	0.940737	-0.131864	-0.117687	-0.918249	0.0114424	0.106969	0.000211946	0.0145584	0.0612176	16.7124	7.42E-05	0.00861545	0.0167277	0.129335	0.00620278	0.0787577	0.0164424	0.128228	0	7	0.04	0.012	1000	38786.3	37907.6	1290.38
1	56	Category M	7611	2	6:51:07	7612	7612	40	3.9	32.5227	0.813068	-0.0970215	0.12395	-0.0873596	40.4497	1.01124	-0.167371	0.0178833	-0.996631	2.59177	1.6099	0.000164795	0.0128372	0.0112427	0.449707	5.49E-05	0.00741159	0.101025	0.317845	2.65931	1.63074	0.406372	0.637473	0	7	0.042	0.038	1000	37907.6	37846.2	93.08
1	57	Category L	7651	2	6:51:13	7652	7652	95	9.5	8.3689	0.0880936	0.00375977	-0.0309827	0.0233219	91.2871	0.960917	0.0156481	-0.0486277	-0.95771	0.0137618	0.117311	0.000562808	0.0237236	0.0540604	5.13574	3.85E-05	0.00620875	0.00674599	0.082134	0.00350021	0.0591625	0.00299137	0.0546934	0	7	0.053	0.043	1000	37816.3	37546.2	294.81
1	58	Category M	7746	2	6:51:24	7747	7747	49	4.801	6.13232	0.125149	0.0579161	0.0432677	0.0076431	44.9373	0.917087	0.153599	-0.0754843	-0.900291	0.00448422	0.0669643	0	0	0.0829131	4.06274	0	0	0.0111906	0.105786	0.00446927	0.0668526	0.00444934	0.0667034	0	7	0.059	0.054	1000	37521.5	37546.2	321.45
1	59	Category A	7795	2	7:02:51	7796	7796	2161	216.701	57.6042	0.0266563	0.001286	-0.00151523	0.000218156	1984.78	0.918454	0.19668	-0.237785	-0.864499	0.000166978	0.012922	0	0	0.0815465	176.222	0	0	0.000373611	0.019329	0.000408068	0.0202007	0.000191381	0.0138341	0	7	0.059	0	1000	37876.6	37497.3	6948.84
1	60	Category E	9956	2	7:07:13	9957	9957	305	30.5	48.9031	0.160338	-0.0156618	0.00601627	-0.0017426	287.698	0.943271	-0.157819	-0.104042	-0.921057	0.00617636	0.0785898	0	0	0.0567295	17.3025	0	0	0.0147405	0.12141	0.00499888	0.0707028	0.0130587	0.114275	0	7	0.059	0	1000	37596.6	37876.6	7217.21
1	61	Category F	10261	1	6:01:45	10262	10262	121	12.001	21.2729	0.175809	-0.0128123	-0.00110166	0.000700139	114.084	0.942843	-0.219101	-0.119576	-0.908379	0.0132744	0.115215	0	0	0.0571572	6.91602	0	0	0.0126146	0.112315	0.00871441	0.093351	0.0225235	0.150078	0	7	0.96	0.016	1000	36914.9	35802.6	4060.3
1	62	Category K	10382	1	6:16:47	10383	10383	169	16.8	9.73169	0.057584	0.0211131	-0.00489004	-0.00116725	159.739	0.945198	-0.107207	-0.164122	-0.924493	0.000611074	0.0247199	0	0	0.0548016	9.26147	0	0	0.00391636	0.0625808	0.000447832	0.021162	0.000345264	0.0185813	0	7	0.211	0.022	1000	36301.8	36768.2	1231.04
1	63	Category E	10551	1	6:17:06	10552	10552	60	5.901	11.5789	0.192981	-0.0411947	0.00557454	-0.00570882	55.8142	0.930237	-0.0959513	-0.122323	-0.916683	0.0108114	0.103978	6.10E-05	0.0078125	0.0697632	4.18579	6.10E-05	0.0078125	0.0188314	0.137227	0.00745443	0.086339	0.0195638	0.139871	0	7	0.744	0.023	1000	36676.7	36632.7	1990.51
1	64	Category K	10611	1	9:21:10	10612	10612	38	3.7	7.91309	0.208239	0.0638492	-0.0403153	0.0516614	36.2986	0.955226	-0.0779001	-0.0434249	-0.950568	0.0649478	0.254849	0.000179893	0.0134124	0.0447741	1.70142	0.000179893	0.0134124	0.0378546	0.194563	0.00778038	0.0882064	0.00929019	0.0963856	0	7	0.211	0.035	1000	36376	36440.2	1555.08
1	65	Category I	10649	1	10:04:05	10650	10650	62	6.101	50.6199	0.81645	-0.0397634	0.0334236	-0.0485289	59.8982	0.9661	-0.0203385	-0.0172749	-0.964863	0.255548	0.505518	0.000330771	0.0181871	0.0339316	2.10376	0.000322896	0.0179693	0.166126	0.407585	0.0761049	0.275871	0.622515	0.788996	0	7	0.189	0.026	1000	36575.6	37020	1244.37
1	66	Category K	10711	1	13:13:12	10712	10712	24	2.2	5.83984	0.243327	0.179087	-0.0140177	0.0634867	22.2798	0.928324	-0.0317281	-0.0527039	-0.925852	0.0405273	0.201314	6.10E-05	0.0078125	0.0716756	1.72021	6.10E-05	0.0078125	0.0503642	0.22442	0.00264486	0.0514282	0.0112101	0.105878	0	7	0.16	0.024	1000	36706.7	36427.1	592.85
1	67	Category E	10735	1	13:44:19	10736	10736	70	6.9	13.1079	0.187256	-0.0719413	0.00285993	-0.00377372	64.3909	0.91987	-0.0942313	-0.0450056	-0.913316	0.00999233	0.0999616	1.74E-05	0.00417596	0.0801304	5.60913	1.74E-05	0.00417596	0.017048	0.130568	0.00817871	0.0904362	0.0159738	0.126387	0	7	0.208	0.019	1000	36647.2	36706.7	1129.73
1	68	Category K	10805	1	13:44:36	10806	10806	32	3.101	8.62427	0.269508	0.173973	0.0433426	0.010849	29.4927	0.921646	-0.0446548	-0.0893478	-0.915894	0.00415802	0.0644827	0	0	0.0783539	2.50732	0	0	0.060051	0.245053	0.0057373	0.075745	0.00910187	0.0954037	0	7	0.153	0.029	1000	36618.2	37171	888.26
1	69	Category E	10837	1	16:33:03	10838	10838	51	5.1	9.67065	0.189621	-0.10453	-0.0330212	-1.44E-05	47.3264	0.927969	-0.0730268	-0.162942	-0.910118	0.00769761	0.087736	0	0	0.0720311	3.67358	0	0	0.0215514	0.146804	0.00553864	0.074422	0.0175925	0.132637	0	7	0.044	0.039	1000	37521.5	37758.4	386.03
1	70	Category L	10888	1	16:33:09	10889	10889	74	7.3	3.53979	0.0478351	0.0403129	0.001643	-0.00376768	69.0422	0.933003	-0.0248364	-0.186969	-0.913314	0.00113822	0.0337376	0	0	0.0669968	4.95776	0	0	0.0024579	0.0495772	6.60E-06	0.00256873	0.000343117	0.0185234	0	7	0.053	0.045	1000	37758.4	37546.2	212.26
1	71	Category E	10962	1	16:33:17	10963	10963	60	5.9	10.8765	0.181274	0.00895589	-0.0317749	-0.00257568	55.7083	0.928471	-0.250346	-0.164551	-0.869804	0.00980225	0.0990063	0	0	0.0715291	4.29175	0	0	0.0085612	0.0925267	0.0115234	0.107347	0.0206787	0.143801	0	7	0.059	0.053	1000	37546.2	37571.2	377.27
1	72	Category C	11022	1	16:36:38	11023	11023	205	20.5	34.9705	0.170588	-0.0117104	0.00787324	0.00424924	197.244	0.962164	-0.574753	-0.0115496	-0.769899	0.00989901	0.0994938	0	0	0.0378358	7.75635	0	0	0.0238496	0.154433	0.00669898	0.0818473	0.0118498	0.108857	0	7	0.035	0.014	1000	38004.7	37939.2	1228.83
1	73	Category D	11227	1	16:38:20	11228	11228	371	37.201	40.5649	0.109339	-0.000175702	0.00307775	-0.000377069	357.062	0.962431	-0.596538	0.00834158	-0.75476	0.00321792	0.0567267	0	0	0.0375687	13.938	0	0	0.00832184	0.0912241	0.00328899	0.0573497	0.00340941	0.0583902	0	7	0.059	0	1000	37730.3	38220.3	6948.84
1	74	Category G	11598	1	16:41:44	11599	11599	144	14.3	37.8352	0.262744	-0.0418226	-0.00572035	0.00494215	136.991	0.951328	-0.535095	-0.0669946	-0.777537	0.0238715	0.154504	0.000110202	0.0104977	0.0486721	7.00879	0.000110202	0.0104977	0.059667	0.244268	0.0143907	0.119961	0.0169847	0.130325	0	7	0.035	0.02	1000	38384.5	38038.5	669.37
1	75	Category E	11742	1	16:42:04	11743	11743	166	16.5	31.5999	0.190361	0.017884	-0.00148102	-0.00565347	153.959	0.927465	-0.11803	-0.102082	-0.91253	0.00673887	0.0820906	2.94E-05	0.00542352	0.0725348	12.0408	2.94E-05	0.00542352	0.026226	0.161944	0.00499606	0.0706828	0.0136483	0.116826	0	7	0.056	0.04	1000	37971.6	37702.6	521.76
1	76	Category L	11908	1	16:42:24	11909	11909	44	4.3	10.3853	0.236028	0.229808	-0.00785134	-0.0281705	39.6187	0.900424	-0.0940885	-0.0949763	-0.888694	0.00120961	0.0347794	3.88E-05	0.00623222	0.0995761	4.38135	3.88E-05	0.00623222	0.0539884	0.232354	0.00115412	0.0339723	0.00153698	0.0392043	0	7	0.004	0	1000	38300	39698.2	6029.97
1	77	Category G	11952	1	17:24:45	11953	11953	90	9	22.7598	0.252886	-0.104625	0.0120714	0.0280924	84.0754	0.934172	-0.445999	-0.0311523	-0.81413	0.0147651	0.121512	0.000149197	0.0122146	0.0658285	5.92456	0.000149197	0.0122146	0.051378	0.226667	0.0117133	0.108228	0.0157254	0.125401	0	7	0.032	0.023	1000	39119.2	38144.8	974.34
1	78	Category K	12042	1	17:24:55	12043	12043	62	6.1	11.4299	0.184354	0.133805	-0.0161015	-0.0487297	56.9148	0.917981	-0.263164	-0.0490329	-0.876666	0.00875756	0.0935818	0	0	0.0820194	5.08521	0	0	0.0347428	0.186394	0.00257135	0.0507085	0.00474499	0.0688839	0	7	0.039	0.033	1000	38144.8	37846.2	357.72
1	79	Category C	12104	1	17:58:09	12105	12105	275	27.5	31.2048	0.113472	-0.0203196	0.00155717	0.00651101	262.607	0.954933	-0.516755	-0.0295357	-0.800992	0.00321378	0.0566902	7.10E-06	0.00266501	0.0450666	12.3933	7.10E-06	0.00266501	0.0104599	0.102274	0.00257813	0.0507752	0.00354847	0.0595691	0	7	0.059	0	1000	37730.3	38474.3	6948.84
1	80	Category D	12379	1	20:47:02	12380	12380	377	37.7	60.3059	0.159963	0.000726594	0.00128611	-0.000869711	362.002	0.960217	-0.479249	-0.0399348	-0.83043	0.0072763	0.0853012	0	0	0.0397833	14.9983	0	0	0.0155188	0.124574	0.00830596	0.0911371	0.0097177	0.0985784	0	7	0.059	0	1000	38004.7	38300	6948.84
1	81	Category G	12756	1	20:52:18	12757	12757	596	59.701	119.466	0.200446	-0.00130836	-0.00474722	0.00176428	569.594	0.955695	-0.534815	-0.193518	-0.756491	0.0106009	0.10296	0	0	0.0443054	26.406	0	0	0.025158	0.158613	0.00999625	0.0999812	0.0157536	0.125513	0	7	0.059	0	1000	38674	39045.2	6948.84
1	82	Category C	13352	1	20:56:50	13353	13353	171	17.1	22.8853	0.133832	0.00747127	0.0155765	-0.0066175	162.671	0.95129	-0.535088	-0.0288057	-0.784571	0.00449876	0.0670728	0	0	0.0487096	8.32935	0	0	0.0120828	0.109922	0.00539251	0.0734337	0.00506556	0.0711728	0	7	0.059	0.042	1000	38428.7	37521.5	1047.52
1	83	Category D	13523	1	21:07:30	13524	13524	482	48.2	84.7759	0.175884	-0.00834485	0.00176673	0.00294539	463.79	0.962221	-0.565769	-0.0334159	-0.775023	0.00755874	0.086941	2.03E-06	0.0014234	0.0377795	18.2097	2.03E-06	0.0014234	0.0199273	0.141164	0.00678984	0.0824005	0.0115719	0.107573	0	7	0.059	0	1000	37846.2	39119.2	6948.84
1	84	Category E	14005	2	7:08:53	14006	14006	75	7.4	20.0315	0.267087	0.0856185	-0.0334147	-0.0232812	69.8804	0.931738	-0.294574	-0.119753	-0.874388	0.023418	0.153029	0	0	0.0682617	5.11963	0	0	0.0423145	0.205705	0.0105697	0.102809	0.0407096	0.201766	0	7	0.031	0.023	1000	38846.3	38182.1	737.75
1	85	Category G	14080	2	7:11:09	14081	14081	331	33.1	68.7346	0.207657	-0.0321764	0.00837085	0.00616474	316.666	0.956696	-0.511407	-0.0253508	-0.803767	0.0123568	0.111161	0.000122439	0.0110652	0.0433044	14.3337	0.000122439	0.0110652	0.0328897	0.181355	0.00849034	0.092143	0.0148542	0.121878	0	7	0.059	0	1000	38073.1	39197.9	6948.84
1	86	Category E	14411	2	7:11:46	14412	14412	54	5.3	17.3665	0.321601	0.2526	-0.0278682	-0.0569752	46.9275	0.869028	-0.14846	-0.119674	-0.846748	0.0123381	0.111077	0.000103986	0.0101973	0.130972	7.07251	0.000103986	0.0101973	0.0772163	0.277878	0.0138934	0.11787	0.0268238	0.16378	0	7	0.021	0.016	1000	39045.2	38570.5	570.83
1	87	Category G	14465	2	7:12:00	14466	14466	73	7.2	18.6704	0.255759	-0.175139	0.00494301	0.0445005	66.4351	0.910069	-0.401026	-0.12305	-0.802768	0.0135481	0.116396	0.000364539	0.0190929	0.0899307	6.56494	0.000364539	0.0190929	0.0579516	0.240731	0.00906665	0.0952189	0.0126719	0.11257	0	7	0.037	0.03	1000	38428.7	38004.7	457.1
1	88	Category E	14538	2	7:16:02	14539	14539	66	6.5	13.7007	0.207586	0.112194	-0.00311834	-0.0312463	46.3333	0.702019	-0.0119666	-0.101799	-0.688584	0.0150479	0.12267	0.0422659	0.205587	0.0858598	5.66675	0.000277433	0.0166563	0.0343942	0.185457	0.0128322	0.113279	0.0236114	0.15366	0	7	0.038	0.032	1000	38073.1	38004.7	205.61
