# Supplementary material for: Development of a multisensor biologging collar and analytical techniques to describe high‐resolution spatial behavior in free‐ranging terrestrial mammals
Source: Ecol Evol. 2024 Sep 23;14(9):e70264. doi: 10.1002/ece3.70264 (PMC11420106; doi:10.1002/ece3.70264)
Supplement: Supplementary file 1 — Appendix S1 [file ECE3-14-e70264-s001.zip › doi_10_5061_dryad_jdfn2z3hv__v20240620/B3b_S55_Master.csv]

Counter	Total Event no.	Event no.	Category	Acc_x	Acc_y	Acc_z	Mag_x	Mag_y	Mag_z	Temp C	Pressure hbar	Date	DD	MM	YY	Time_dd:hh:mm:ss	Total secs	Decimal secs	Hours	Minutes	Seconds	Anlg	Light	Battery V	Acc_x sm	Acc_y sm	Acc_z sm	Ang vel	VeDBA	Vel m/s	Vel/VEDBA	FFT cleaned	FFT stuff	FFT stuff	FFT stuff	FFT sweep	FFT zero crossings	FFT zero crossings manual	VeSBA	Animal g	ODBA	Dyn AccX	Dyn AccY	Dyn AccZ	Smth Press	Altitude smth	Pressure change	Altitude change	Median pressure
0	1	1	Category F	-0.203857	-0.0119629	-1.25977	-0.128174	-0.114502	0.49585	0	0.115	1/11/2017	1	11	2017	6:29:17	23357	0.8	6	29	17	9	0.0515137	3.4418	0	0	0	0	0	0	0	0	0	0	0	0	0	0	0	0	0	0	0	0	0	0	0.103	36603.9	0
1	2	2	Category F	-0.10791016	0.047851563	-1.0078125	-0.13183594	-0.10571289	0.49560547	0	0.168	1/11/2017	1	11	2017	6:29:17	23357	0.9	6	29	17	9	0.051513672	3.4417969	0	0	0	0	0	0	0	0	0	0	0	0	0	0	0	0	0	0	0	0	0	0	0.105	36575.56	0
2	3	3	Category F	-0.19189453	0.16796875	-0.86376953	-0.13330078	-0.10522461	0.49267578	0	0.089	1/11/2017	1	11	2017	6:29:18	23358	0	6	29	18	9	0.051513672	3.4417969	0	0	0	0	0	0	0	0	0	0	0	0	0	0	0	0	0	0	0	0	0	0	0.108	36533.88	0
3	4	4	Category F	-0.23999023	0.035888672	-0.76782227	-0.1328125	-0.109375	0.49487305	0	0.092	1/11/2017	1	11	2017	6:29:18	23358	0.111	6	29	18	9	0.051513672	3.4417969	0	0	0	0	0	0	0	0	0	0	0	0	0	0	0	0	0	0	0	0	0.103	36603.89	-0.002	28.78	0.092
4	5	5	Category F	-0.21582031	0.083984375	-0.74389648	-0.11035156	-0.12231445	0.49267578	0	0.086	1/11/2017	1	11	2017	6:29:18	23358	0.222	6	29	18	9	0.051513672	3.4417969	0	0	0	0	0	0	0	0	0	0	0	0	0	0	0	0	0	0	0	0	0.091	36783.88	0.014	-208.32	0.089
5	6	6	Category F	-0.023925781	0.035888672	-1.1879883	-0.094238281	-0.12182617	0.49853516	0	0.072	1/11/2017	1	11	2017	6:29:18	23358	0.333	6	29	18	9	0.051513672	3.4417969	0	0	0	0	0	0	0	0	0	0	0	0	0	0	0	0	0	0	0	0	0.075	37056.51	0.031	-494.95	0.089
6	7	7	Category F	-0.17993164	-0.20385742	-0.92382813	-0.077148438	-0.075195313	0.50366211	0	0.042	1/11/2017	1	11	2017	6:29:18	23358	0.444	6	29	18	10	0.051025391	3.4869141	0	0	0	0	0	0	0	0	0	0	0	0	0	0	0	0	0	0	0	0	0.087	36848.15	0	0	0.092
7	8	8	Category F	-0.15576172	-0.16796875	-0.81591797	-0.12353516	-0.055908203	0.50512695	0	0.074	1/11/2017	1	11	2017	6:29:18	23358	0.555	6	29	18	10	0.051025391	3.4869141	0	0	0	0	0	0	0	0	0	0	0	0	0	0	0	0	0	0	0	0	0.091	36783.88	-0.009	148.07	0.099
8	9	9	Category F	-0.16796875	-0.011962891	-1.0078125	-0.12353516	-0.038085938	0.49975586	0	0.161	1/11/2017	1	11	2017	6:29:18	23358	0.666	6	29	18	10	0.051025391	3.4869141	0	0	0	0	0	0	0	0	0	0	0	0	0	0	0	0	0	0	0	0	0.093	36752.6	-0.021	360.19	0.099
9	10	10	Category F	-0.25195313	-0.011962891	-0.93579102	-0.12329102	-0.009521484	0.50024414	0	0.114	1/11/2017	1	11	2017	6:29:18	23358	0.777	6	29	18	10	0.051025391	3.4869141	0	0	0	0	0	0	0	0	0	0	0	0	0	0	0	0	0	0	0	0	0.09	36799.73	-0.025	452.18	0.099
10	11	11	Category F	-0.14379883	-0.047851563	-0.88793945	-0.16503906	0.027099609	0.49609375	0	0.099	1/11/2017	1	11	2017	6:29:18	23358	0.888	6	29	18	10	0.051025391	3.4869141	0	0	0	160.08496	0	0	0	0	0	0	0	0	0	0	0	0	0	0	0	0	0.098	36676.71	-0.03	514.16	0.099
11	12	12	Category F	-0.011962891	-0.10791016	-0.94799805	-0.15917969	0.013427734	0.49658203	0	0.052	1/11/2017	1	11	2017	6:29:19	23359	0	6	29	19	10	0.051025391	3.4869141	0	0	0	163.99536	0	0	0	0	0	0	0	0	0	0	0	0	0	0	0	0	0.102	36618.22	-0.039	675.65	0.099
12	13	13	Category F	-0.23999023	-0.14379883	-0.91186523	-0.18164063	0.002685547	0.48876953	0	0.091	1/11/2017	1	11	2017	6:29:19	23359	0.1	6	29	19	10	0.051025391	3.4869141	0	0	0	165.66211	0	0	0	0	0	0	0	0	0	0	0	0	0	0	0	0	0.091	36783.88	-0.027	488.88	0.097
13	14	14	Category F	-0.23999023	-0.071777344	-0.64794922	-0.19799805	-0.025146484	0.49243164	0	0.097	1/11/2017	1	11	2017	6:29:19	23359	0.2	6	29	19	10	0.051025391	3.4869141	0	0	0	162.43213	0	0	0	0	0	0	0	0	0	0	0	0	0	0	0	0	0.088	36831.86	-0.033	641.52	0.096
14	15	15	Category F	-0.011962891	-0.14379883	-1.1037598	-0.21606445	-0.035644531	0.48754883	0	0.096	1/11/2017	1	11	2017	6:29:19	23359	0.3	6	29	19	10	0.051025391	3.4869141	0	0	0	151.00928	0	0	0	0	0	0	0	0	0	0	0	0	0	0	0	0	0.086	36864.59	-0.027	516.57	0.096
15	16	16	Category F	0	-0.32397461	-0.91186523	-0.20825195	-0.015136719	0.48828125	0	0.095	1/11/2017	1	11	2017	6:29:19	23359	0.4	6	29	19	11	0.051025391	3.4869141	0	0	0	130.40234	0	0	0	0	0	0	0	0	0	0	0	0	0	0	0	0	0.114	36453.26	-0.039	603.25	0.096
16	17	17	Category F	-0.11987305	-0.19189453	-0.77978516	-0.21801758	-0.003662109	0.4831543	0	0.086	1/11/2017	1	11	2017	6:29:19	23359	0.5	6	29	19	11	0.051025391	3.4869141	0	0	0	81.485596	0	0	0	0	0	0	0	0	0	0	0	0	0	0	0	0	0.108	36533.88	-0.031	486.11	0.097
17	18	18	Category F	-0.071777344	-0.2277832	-0.92382813	-0.22583008	-0.000732422	0.47607422	0	0.224	1/11/2017	1	11	2017	6:29:19	23359	0.6	6	29	19	11	0.051025391	3.4869141	0	0	0	22.978027	0	0	0	0	0	0	0	0	0	0	0	0	0	0	0	0	0.111	36493.13	-0.038	600.7	0.114
18	19	19	Category F	-0.10791016	-0.071777344	-0.95996094	-0.17675781	-0.012207031	0.49414063	0	0.054	1/11/2017	1	11	2017	6:29:19	23359	0.7	6	29	19	11	0.051025391	3.4869141	0	0	0	2.0195313	0	0	0	0	0	0	0	0	0	0	0	0	0	0	0	0	0.115	36440.15	-0.023	328.02	0.115
19	20	20	Category F	-0.10791016	-0.14379883	-1.1159668	-0.18798828	-0.012695313	0.49511719	0	0.114	1/11/2017	1	11	2017	6:29:19	23359	0.8	6	29	19	11	0.051025391	3.4869141	0	0	0	3.5593262	0	0	0	0	0	0	0	0	0	0	0	0	0	0	0	0	0.118	36401.39	-0.013	174.17	0.117
20	21	21	Category F	-0.17993164	-0.023925781	-1.1037598	-0.16650391	-0.034423828	0.49633789	0	0.117	1/11/2017	1	11	2017	6:29:19	23359	0.9	6	29	19	11	0.051025391	3.4869141	0	0	0	5.690918	0	0	0	0	0	0	0	0	0	0	0	0	0	0	0	0	0.125	36313.97	-0.028	377.66	0.117
21	22	22	Category F	-0.11987305	-0.14379883	-0.89990234	-0.14868164	-0.071289063	0.49658203	0	0.115	1/11/2017	1	11	2017	6:29:20	23360	0	6	29	20	11	0.051025391	3.4869141	0	0	0	9.395752	0	0	0	0	0	0	0	0	0	0	0	0	0	0	0	0	0.103	36603.89	-0.006	87.74	0.115
22	23	23	Category F	-0.20385742	-0.11987305	-0.75585938	-0.14111328	-0.11669922	0.49389648	0	0.127	1/11/2017	1	11	2017	6:29:20	23360	0.1	6	29	20	11	0.051025391	3.4869141	0	0	0	12.073242	0	0	0	0	0	0	0	0	0	0	0	0	0	0	0	0	0.105	36575.56	-0.01	146.29	0.115
23	24	24	Category F	-0.17993164	-0.035888672	-0.7199707	-0.12719727	-0.12866211	0.48486328	0	0.091	1/11/2017	1	11	2017	6:29:20	23360	0.2	6	29	20	11	0.051025391	3.4869141	0	0	0	13.534668	0	0	0	0	0	0	0	0	0	0	0	0	0	0	0	0	0.103	36603.89	0.007	-97.28	0.117
24	25	25	Category F	-0.059814453	-0.035888672	-1.2119141	-0.11743164	-0.13867188	0.48779297	0	0.071	1/11/2017	1	11	2017	6:29:20	23360	0.3	6	29	20	11	0.051025391	3.4869141	0	0	0	14.647217	0	0	0	0	0	0	0	0	0	0	0	0	0	0	0	0	0.107	36547.67	-0.009	129.04	0.115
25	26	26	Category F	0.023925781	-0.23999023	-1.0319824	-0.098144531	-0.13330078	0.49047852	0	0.098	1/11/2017	1	11	2017	6:29:20	23360	0.4	6	29	20	11	0.051025391	3.4869141	0	0	0	15.140869	0	0	0	0	0	0	0	0	0	0	0	0	0	0	0	0	0.102	36618.22	-0.014	213.64	0.101
26	27	27	Category F	-0.095947266	-0.035888672	-0.671875	-0.11376953	-0.12963867	0.49609375	0	0.145	1/11/2017	1	11	2017	6:29:20	23360	0.5	6	29	20	12	0.051025391	3.4869141	0	0	0	14.202637	0	0	0	0	0	0	0	0	0	0	0	0	0	0	0	0	0.097	36691.63	-0.002	30.22	0.098
27	28	28	Category F	-0.13183594	-0.15576172	-1.0439453	-0.13525391	-0.13183594	0.49291992	0	0.081	1/11/2017	1	11	2017	6:29:20	23360	0.6	6	29	20	12	0.051025391	3.4869141	0	0	0	17.256104	0	0	0	0	0	0	0	0	0	0	0	0	0	0	0	0	0.088	36831.86	-0.001	16.29	0.098
28	29	29	Category F	-0.011962891	0.11987305	-0.81591797	-0.12255859	-0.11010742	0.48974609	0	0.101	1/11/2017	1	11	2017	6:29:20	23360	0.7	6	29	20	12	0.051025391	3.4869141	0	0	0	21.041748	0	0	0	0	0	0	0	0	0	0	0	0	0	0	0	0	0.085	36881.19	-0.006	103.05	0.101
29	30	30	Category F	0.25195313	-0.21582031	-1.0319824	-0.16796875	-0.10839844	0.48510742	0	0.035	1/11/2017	1	11	2017	6:29:20	23360	0.8	6	29	20	12	0.051025391	3.4869141	0	0	0	19.090576	0	0	0	0	0	0	0	0	0	0	0	0	0	0	0	0	0.091	36783.88	-0.032	597.28	0.137
30	31	31	Category F	0.035888672	-0.059814453	-0.99584961	-0.19848633	-0.090820313	0.484375	0	0.051	1/11/2017	1	11	2017	6:29:20	23360	0.9	6	29	20	12	0.051025391	3.4869141	0	0	0	15.476563	0	0	0	0	0	0	0	0	0	0	0	0	0	0	0	0	0.092	36768.17	-0.034	635.56	0.116
31	32	32	Category F	-0.14379883	-0.035888672	-1.0917969	-0.22509766	-0.080810547	0.47119141	0	0.137	1/11/2017	1	11	2017	6:29:21	23361	0	6	29	21	12	0.051025391	3.4869141	0	0	0	13.501221	0	0	0	0	0	0	0	0	0	0	0	0	0	0	0	0	0.098	36676.71	-0.029	494.3	0.137
32	33	33	Category F	-0.16796875	-0.071777344	-0.82788086	-0.21508789	-0.083740234	0.47192383	0	0.148	1/11/2017	1	11	2017	6:29:21	23361	0.09	6	29	21	12	0.051025391	3.4869141	0	0	0	12.885742	0	0	0	0	0	0	0	0	0	0	0	0	0	0	0	0	0.105	36575.56	-0.021	322.39	0.137
33	34	34	Category F	-0.095947266	-0.023925781	-0.58789063	-0.20678711	-0.11132813	0.47436523	0	0.116	1/11/2017	1	11	2017	6:29:21	23361	0.181	6	29	21	12	0.051025391	3.4869141	0	0	0	7.0544434	0	0	0	0	0	0	0	0	0	0	0	0	0	0	0	0	0.108	36533.88	-0.028	432.75	0.137
34	35	35	Category F	0.10791016	-0.095947266	-1.1279297	-0.20214844	-0.12011719	0.47729492	0	0.143	1/11/2017	1	11	2017	6:29:21	23361	0.272	6	29	21	12	0.051025391	3.4869141	0	0	0	0.47338867	0	0	0	0	0	0	0	0	0	0	0	0	0	0	0	0	0.112	36479.74	-0.03	452.21	0.137
35	36	36	Category F	0.14379883	-0.15576172	-1.0197754	-0.18212891	-0.10644531	0.48413086	0	0.053	1/11/2017	1	11	2017	6:29:21	23361	0.363	6	29	21	12	0.051025391	3.4869141	0	0	0	0.088134766	0	0	0	0	0	0	0	0	0	0	0	0	0	0	0	0	0.104	36589.67	-0.025	394.57	0.121
36	37	37	Category F	0.10791016	-0.071777344	-0.77978516	-0.17089844	-0.14111328	0.47949219	0	0.078	1/11/2017	1	11	2017	6:29:21	23361	0.454	6	29	21	13	0.051025391	3.4869141	0	0	0	1.7631836	0	0	0	0	0	0	0	0	0	0	0	0	0	0	0	0	0.1	36647.23	-0.029	484.75	0.116
37	38	38	Category F	-0.023925781	-0.15576172	-0.89990234	-0.203125	-0.12646484	0.47045898	0	0.09	1/11/2017	1	11	2017	6:29:21	23361	0.545	6	29	21	13	0.051025391	3.4869141	0	0	0	0.69116211	0	0	0	0	0	0	0	0	0	0	0	0	0	0	0	0	0.098	36676.71	-0.031	534.26	0.104
38	39	39	Category F	-0.071777344	-0.11987305	-0.87597656	-0.23852539	-0.11669922	0.45947266	0	0.121	1/11/2017	1	11	2017	6:29:21	23361	0.636	6	29	21	13	0.051025391	3.4869141	0	0	0	1.6398926	0	0	0	0	0	0	0	0	0	0	0	0	0	0	0	0	0.08	36966.63	-0.031	655.82	0.104
39	40	40	Category F	0.25195313	-0.10791016	-1.0917969	-0.23046875	-0.10888672	0.46337891	0	0.104	1/11/2017	1	11	2017	6:29:21	23361	0.727	6	29	21	13	0.051025391	3.4869141	0	0	0	0.27246094	0	0	0	0	0	0	0	0	0	0	0	0	0	0	0	0	0.089	36815.72	-0.033	634.1	0.109
40	41	41	Category F	0.10791016	-0.011962891	-1.0197754	-0.22241211	-0.10375977	0.46533203	0	0.036	1/11/2017	1	11	2017	6:29:21	23361	0.818	6	29	21	13	0.051025391	3.4869141	-0.1027832	-0.083740234	-0.92431641	1.0527344	0.2421875	0	0	0	0	0	0	0	0	0	0.93383789	0.066162109	0.37792969	0.21069336	0.071777344	-0.095214844	0.103	36603.89	-0.023	362.74	0.109
41	42	42	Category F	0.047851563	0.011962891	-0.91186523	-0.20800781	-0.12890625	0.47241211	0	0.109	1/11/2017	1	11	2017	6:29:21	23361	0.909	6	29	21	13	0.051025391	3.4869141	-0.10400391	-0.082519531	-0.92138672	0.47192383	0.17919922	0	0	0	0	0	0	0	0	0	0.93115234	0.068847656	0.25634766	0.15185547	0.094482422	0.009521484	0.105	36575.56	-0.012	177.04	0.121
42	43	43	Category F	0.011962891	-0.023925781	-0.80395508	-0.2175293	-0.14599609	0.45678711	0	0.163	1/11/2017	1	11	2017	6:29:22	23362	0	6	29	22	13	0.051025391	3.4869141	-0.10595703	-0.084716797	-0.92333984	3.1430664	0.1784668	0	0	0	0	0	0	0	0	0	0.93310547	0.066894531	0.2980957	0.11791992	0.060791016	0.11938477	0.108	36533.88	-0.008	113.35	0.109
43	44	44	Category F	0.047851563	0.10791016	-0.671875	-0.22460938	-0.16455078	0.45385742	0	0.099	1/11/2017	1	11	2017	6:29:22	23362	0.111	6	29	22	13	0.051025391	3.4869141	-0.10742188	-0.088378906	-0.92236328	2.8508301	0.35400391	0	0	0	0	0	0	0	0	0	0.93261719	0.067382813	0.60229492	0.15527344	0.19628906	0.25048828	0.101	36632.67	-0.007	104.49	0.109
44	45	45	Category F	0.23999023	0.17993164	-1.1757813	-0.20532227	-0.17236328	0.45898438	0	0.139	1/11/2017	1	11	2017	6:29:22	23362	0.222	6	29	22	13	0.051757813	3.4788574	-0.10717773	-0.090820313	-0.92504883	1.0307617	0.5065918	0	0	0	0	0	0	0	0	0	0.93579102	0.064208984	0.86865234	0.34716797	0.27075195	-0.25048828	0.105	36575.56	-0.017	256.3	0.114
45	46	46	Category F	0.16796875	-0.11987305	-1.1518555	-0.18115234	-0.14086914	0.48461914	0	0.064	1/11/2017	1	11	2017	6:29:22	23362	0.333	6	29	22	14	0.051757813	3.4788574	-0.10717773	-0.09375	-0.92529297	1.0727539	0.35717773	0	0	0	0	0	0	0	0	0	0.9362793	0.063720703	0.52734375	0.27514648	-0.025878906	-0.22631836	0.106	36561.56	0.005	-68.43	0.114
46	47	47	Category F	0.071777344	-0.17993164	-0.81591797	-0.19091797	-0.11230469	0.48657227	0	0.057	1/11/2017	1	11	2017	6:29:22	23362	0.444	6	29	22	14	0.051757813	3.4788574	-0.10791016	-0.094970703	-0.92285156	2.6706543	0.22558594	0	0	0	0	0	0	0	0	0	0.93408203	0.065917969	0.37158203	0.1796875	-0.084716797	0.10693359	0.087	36848.15	0.01	-156.52	0.099
47	48	48	Category F	0.035888672	-0.20385742	-0.99584961	-0.1875	-0.095214844	0.48193359	0	0.114	1/11/2017	1	11	2017	6:29:22	23362	0.555	6	29	22	14	0.051757813	3.4788574	-0.10864258	-0.092529297	-0.91992188	4.3168945	0.19726563	0	0	0	0	0	0	0	0	0	0.9309082	0.069091797	0.33129883	0.14453125	-0.11108398	-0.075683594	0.082	36931.95	0.012	-194.79	0.078
48	49	49	Category F	0.047851563	0.071777344	-0.89990234	-0.19848633	-0.06640625	0.48486328	0	0.05	1/11/2017	1	11	2017	6:29:22	23362	0.666	6	29	22	14	0.051757813	3.4788574	-0.11132813	-0.091064453	-0.92456055	5.342041	0.22900391	0	0	0	0	0	0	0	0	0	0.93554688	0.064453125	0.34692383	0.15917969	0.1628418	0.024658203	0.072	37112.79	0.016	-280.93	0.073
49	50	50	Category F	0.059814453	-0.20385742	-0.91186523	-0.20458984	-0.043945313	0.48388672	0	0.073	1/11/2017	1	11	2017	6:29:22	23362	0.777	6	29	22	14	0.051757813	3.4788574	-0.11206055	-0.090576172	-0.92407227	6.8361816	0.20605469	0	0	0	0	0	0	0	0	0	0.93530273	0.064697266	0.29711914	0.171875	-0.11303711	0.012207031	0.065	37251.91	0.024	-436.19	0.073
50	51	51	Category F	-0.15576172	0.071777344	-1.0319824	-0.21655273	-0.043701172	0.48486328	0	0.078	1/11/2017	1	11	2017	6:29:22	23362	0.888	6	29	22	14	0.051757813	3.4788574	-0.11206055	-0.089599609	-0.9230957	8.5957031	0.19921875	0	0	0	0	0	0	0	0	0	0.93408203	0.065917969	0.3137207	-0.043457031	0.16137695	-0.10864258	0.068	37190.87	0.028	-484.19	0.078
51	52	52	Category F	-0.023925781	-0.11987305	-0.99584961	-0.1875	-0.0546875	0.484375	0	0.021	1/11/2017	1	11	2017	6:29:23	23363	0	6	29	23	14	0.051757813	3.4788574	-0.11401367	-0.088867188	-0.9206543	10.994141	0.12109375	0	0	0	0	0	0	0	0	0	0.93212891	0.067871094	0.19580078	0.090087891	-0.030761719	-0.074951172	0.063	37293.87	0.022	-412.68	0.073
52	53	53	Category F	-0.26391602	-0.023925781	-0.85180664	-0.16162109	-0.078369141	0.49072266	0	0.072	1/11/2017	1	11	2017	6:29:23	23363	0.1	6	29	23	14	0.051757813	3.4788574	-0.11645508	-0.089599609	-0.92431641	10.13623	0.17675781	0	0	0	0	0	0	0	0	0	0.93579102	0.064208984	0.28540039	-0.1472168	0.065673828	0.072509766	0.064	37272.76	0.027	-488.88	0.073
53	54	54	Category F	-0.15576172	-0.035888672	-0.76782227	-0.14575195	-0.092773438	0.49169922	0	0.085	1/11/2017	1	11	2017	6:29:23	23363	0.2	6	29	23	14	0.051757813	3.4788574	-0.11572266	-0.090576172	-0.92602539	9.996582	0.17211914	0	0	0	0	0	0	0	0	0	0.9375	0.0625	0.25292969	-0.039794922	0.0546875	0.15820313	0.055	37473.38	0.031	-608.79	0.078
54	55	55	Category F	-0.11987305	-0.035888672	-1.1518555	-0.14086914	-0.11083984	0.48779297	0	0.055	1/11/2017	1	11	2017	6:29:23	23363	0.3	6	29	23	14	0.051757813	3.4788574	-0.11499023	-0.091552734	-0.9284668	9.720459	0.23022461	0	0	0	0	0	0	0	0	0	0.93994141	0.060058594	0.28369141	-0.004638672	0.055664063	-0.22314453	0.059	37381.16	0.031	-581.43	0.085
55	56	56	Category F	-0.047851563	-0.16796875	-0.99584961	-0.11108398	-0.11132813	0.49755859	0	0.019	1/11/2017	1	11	2017	6:29:23	23363	0.4	6	29	23	15	0.051757813	3.4788574	-0.11621094	-0.08984375	-0.92700195	11.481934	0.12451172	0	0	0	0	0	0	0	0	0	0.93847656	0.061523438	0.21533203	0.068359375	-0.077880859	-0.068603516	0.075	37056.51	0.015	-256.78	0.085
56	57	57	Category F	-0.17993164	-0.023925781	-0.73193359	-0.12597656	-0.10009766	0.49755859	0	0.106	1/11/2017	1	11	2017	6:29:23	23363	0.5	6	29	23	15	0.051757813	3.4788574	-0.11791992	-0.086669922	-0.92529297	12.800781	0.21240234	0	0	0	0	0	0	0	0	0	0.93676758	0.063232422	0.31811523	-0.061767578	0.062744141	0.19335938	0.077	37019.99	0.019	-313.31	0.085
57	58	58	Category F	-0.2878418	-0.13183594	-0.98388672	-0.15405273	-0.076660156	0.49462891	0	0.117	1/11/2017	1	11	2017	6:29:23	23363	0.6	6	29	23	15	0.051757813	3.4788574	-0.1184082	-0.086425781	-0.92895508	13.573975	0.18359375	0	0	0	0	0	0	0	0	0	0.94042969	0.059570313	0.26953125	-0.16918945	-0.045166016	-0.0546875	0.073	37093.83	0.009	-161.88	0.106
58	59	59	Category F	-0.19189453	0.023925781	-0.85180664	-0.095458984	-0.038085938	0.50439453	0	0.083	1/11/2017	1	11	2017	6:29:23	23363	0.7	6	29	23	15	0.051757813	3.4788574	-0.11865234	-0.083984375	-0.92993164	14.790283	0.15185547	0	0	0	0	0	0	0	0	0	0.94116211	0.058837891	0.2590332	-0.072998047	0.10791016	0.078125	0.092	36768.17	-0.016	269.98	0.106
59	60	60	Category F	-0.2878418	-0.2277832	-1.2478027	-0.10327148	-0.011230469	0.51123047	0	0.063	1/11/2017	1	11	2017	6:29:23	23363	0.8	6	29	23	15	0.051757813	3.4788574	-0.12182617	-0.083251953	-0.9284668	15.549072	0.38745117	0	0	0	0	0	0	0	0	0	0.94018555	0.059814453	0.62939453	-0.16577148	-0.14428711	-0.3190918	0.105	36575.56	-0.032	518.27	0.106
60	61	61	Category F	-0.21582031	-0.023925781	-0.92382813	-0.099853516	-0.007568359	0.50292969	0	0.166	1/11/2017	1	11	2017	6:29:23	23363	0.9	6	29	23	15	0.051757813	3.4788574	-0.12255859	-0.081787109	-0.92382813	14.565674	0.10961914	0	0	0	0	0	0	0	0	0	0.93554688	0.064453125	0.15112305	-0.093017578	0.057861328	0	0.097	36691.63	-0.019	310.39	0.112
61	62	62	Category F	-0.32397461	0	-1.0078125	-0.090820313	-0.018554688	0.5090332	0	0.096	1/11/2017	1	11	2017	6:29:24	23364	0	6	29	24	15	0.051757813	3.4788574	-0.12158203	-0.081787109	-0.91943359	12.233154	0.23535156	0	0	0	0	0	0	0	0	0	0.93115234	0.068847656	0.37231445	-0.20214844	0.081787109	-0.088134766	0.097	36691.63	-0.02	328.36	0.096
62	63	63	Category F	-0.2878418	-0.095947266	-0.89990234	-0.11401367	-0.022216797	0.50244141	0	0.062	1/11/2017	1	11	2017	6:29:24	23364	0.1	6	29	24	15	0.051757813	3.4788574	-0.12060547	-0.082275391	-0.9230957	12.155029	0.16918945	0	0	0	0	0	0	0	0	0	0.93457031	0.065429688	0.20385742	-0.16699219	-0.013427734	0.023193359	0.095	36721.85	-0.026	449.16	0.112
63	64	64	Category F	-0.21582031	0.059814453	-0.58789063	-0.11572266	-0.034912109	0.50878906	0	0.112	1/11/2017	1	11	2017	6:29:24	23364	0.2	6	29	24	15	0.051757813	3.4788574	-0.11889648	-0.083740234	-0.92626953	11.680176	0.38012695	0	0	0	0	0	0	0	0	0	0.93774414	0.062255859	0.57885742	-0.096679688	0.14355469	0.33837891	0.11	36506.61	-0.03	460.02	0.112
64	65	65	Category F	-0.26391602	-0.10791016	-0.77978516	-0.12719727	-0.039306641	0.50708008	0	0.073	1/11/2017	1	11	2017	6:29:24	23364	0.3	6	29	24	15	0.051757813	3.4788574	-0.11743164	-0.085449219	-0.92700195	11.498535	0.20874023	0	0	0	0	0	0	0	0	0	0.93847656	0.061523438	0.31591797	-0.14624023	-0.022216797	0.1472168	0.098	36676.71	-0.03	514.16	0.096
65	66	66	Category F	-0.11987305	-0.20385742	-1.1279297	-0.12573242	-0.035888672	0.4987793	0	0.151	1/11/2017	1	11	2017	6:29:24	23364	0.4	6	29	24	16	0.051757813	3.4788574	-0.11743164	-0.087890625	-0.921875	10.485352	0.23608398	0	0	0	0	0	0	0	0	0	0.93359375	0.06640625	0.32397461	-0.002197266	-0.11572266	-0.20581055	0.088	36831.86	-0.02	359.01	0.102
66	67	67	Category F	-0.15576172	-0.2277832	-0.91186523	-0.10327148	-0.020751953	0.50732422	0	0.096	1/11/2017	1	11	2017	6:29:24	23364	0.5	6	29	24	16	0.051757813	3.4788574	-0.12109375	-0.086669922	-0.92016602	10.080566	0.14526367	0	0	0	0	0	0	0	0	0	0.93212891	0.067871094	0.18408203	-0.034423828	-0.14086914	0.008300781	0.095	36721.85	-0.026	449.16	0.102
67	68	68	Category F	-0.2878418	-0.071777344	-0.86376953	-0.13671875	0.015380859	0.49707031	0	0.038	1/11/2017	1	11	2017	6:29:24	23364	0.6	6	29	24	16	0.051757813	3.4788574	-0.12109375	-0.088623047	-0.92138672	10.764404	0.17700195	0	0	0	0	0	0	0	0	0	0.93359375	0.06640625	0.24121094	-0.16650391	0.016845703	0.057617188	0.087	36848.15	-0.004	66.72	0.096
68	69	69	Category F	-0.21582031	-0.11987305	-0.87597656	-0.15380859	0.045166016	0.49707031	0	0.102	1/11/2017	1	11	2017	6:29:24	23364	0.7	6	29	24	16	0.051757813	3.4788574	-0.12255859	-0.089111328	-0.92114258	9.6716309	0.10791016	0	0	0	0	0	0	0	0	0	0.93359375	0.06640625	0.16894531	-0.093017578	-0.030517578	0.045166016	0.079	36984.24	0.005	-86.29	0.096
69	70	70	Category F	-0.21582031	-0.083984375	-0.81591797	-0.14160156	0.063964844	0.49658203	0	0.065	1/11/2017	1	11	2017	6:29:24	23364	0.8	6	29	24	16	0.051757813	3.4788574	-0.12304688	-0.091552734	-0.92285156	6.9521484	0.14160156	0	0	0	0	0	0	0	0	0	0.93554688	0.064453125	0.20727539	-0.092529297	0.007568359	0.10693359	0.059	37381.16	0.015	-306.09	0.089
70	71	71	Category F	-0.17993164	-0.23999023	-0.99584961	-0.15356445	0.067871094	0.49462891	0	0.023	1/11/2017	1	11	2017	6:29:24	23364	0.9	6	29	24	16	0.051757813	3.4788574	-0.12646484	-0.089599609	-0.92163086	6.501709	0.17578125	0	0	0	0	0	0	0	0	0	0.93457031	0.065429688	0.27758789	-0.053222656	-0.15014648	-0.073974609	0.058	37403.73	0.033	-619.85	0.089
71	72	72	Category F	-0.059814453	-0.059814453	-0.93579102	-0.16088867	0.056396484	0.48876953	0	0.035	1/11/2017	1	11	2017	6:29:25	23365	0	6	29	25	16	0.051757813	3.4788574	-0.12695313	-0.08984375	-0.9206543	4.4428711	0.074951172	0	0	0	0	0	0	0	0	0	0.93383789	0.066162109	0.11206055	0.067138672	0.030029297	-0.014892578	0.069	37171.01	0.029	-494.3	0.1
72	73	73	Category F	-0.13183594	-0.11987305	-0.83984375	-0.16015625	0.026367188	0.49926758	0	0.089	1/11/2017	1	11	2017	6:29:25	23365	0.1	6	29	25	16	0.051757813	3.4788574	-0.125	-0.090087891	-0.91870117	0.95214844	0.084472656	0	0	0	0	0	0	0	0	0	0.93139648	0.068603516	0.11523438	-0.006591797	-0.029541016	0.078857422	0.084	36897.95	0.008	-129.78	0.089
73	74	74	Category F	-0.31176758	-0.071777344	-0.671875	-0.19116211	0.022216797	0.48681641	0	0.1	1/11/2017	1	11	2017	6:29:25	23365	0.2	6	29	25	16	0.051757813	3.4788574	-0.12304688	-0.08984375	-0.92041016	3.3171387	0.3125	0	0	0	0	0	0	0	0	0	0.93286133	0.067138672	0.45532227	-0.18847656	0.018066406	0.24853516	0.08	36966.63	-0.002	35.39	0.089
74	75	75	Category F	-0.21582031	-0.14379883	-0.82788086	-0.15405273	-0.01953125	0.49389648	0	0.193	1/11/2017	1	11	2017	6:29:25	23365	0.3	6	29	25	16	0.051757813	3.4788574	-0.12207031	-0.090576172	-0.92456055	7.6838379	0.14453125	0	0	0	0	0	0	0	0	0	0.93701172	0.062988281	0.2434082	-0.093505859	-0.052978516	0.096679688	0.082	36931.95	-0.009	161.88	0.089
75	76	76	Category F	-0.059814453	-0.2277832	-1.2719727	-0.092529297	-0.058105469	0.50366211	0	0.041	1/11/2017	1	11	2017	6:29:25	23365	0.4	6	29	25	17	0.051757813	3.4788574	-0.12329102	-0.090332031	-0.92236328	10.209961	0.38085938	0	0	0	0	0	0	0	0	0	0.93481445	0.065185547	0.55053711	0.063476563	-0.13720703	-0.34936523	0.079	36984.24	0	0	0.089
76	77	77	Category F	-0.14379883	-0.23999023	-0.79199219	-0.061767578	-0.080566406	0.50561523	0	0.034	1/11/2017	1	11	2017	6:29:25	23365	0.5	6	29	25	17	0.051757813	3.4788574	-0.12524414	-0.089111328	-0.92114258	16.325195	0.19921875	0	0	0	0	0	0	0	0	0	0.93383789	0.066162109	0.29833984	-0.018310547	-0.15063477	0.12915039	0.071	37131.98	0.002	-38.15	0.077
77	78	78	Category F	-0.34790039	-0.13183594	-1.0078125	-0.057373047	-0.10083008	0.50390625	0	0.02	1/11/2017	1	11	2017	6:29:25	23365	0.6	6	29	25	17	0.051757813	3.4788574	-0.12646484	-0.088867188	-0.92333984	23.058594	0.24047852	0	0	0	0	0	0	0	0	0	0.9362793	0.063720703	0.34838867	-0.22119141	-0.042724609	-0.084228516	0.067	37210.97	0.032	-549.06	0.077
78	79	79	Category F	0.011962891	-0.15576172	-0.83984375	-0.073974609	-0.098388672	0.50097656	0	0.042	1/11/2017	1	11	2017	6:29:25	23365	0.7	6	29	25	17	0.051757813	3.4788574	-0.1262207	-0.087646484	-0.92407227	24.521973	0.17553711	0	0	0	0	0	0	0	0	0	0.93676758	0.063232422	0.29052734	0.13818359	-0.067871094	0.084228516	0.049	37622.45	0.049	-945.74	0.077
79	80	80	Category F	-0.25195313	-0.10791016	-0.7199707	-0.062744141	-0.11621094	0.50317383	0	0.077	1/11/2017	1	11	2017	6:29:25	23365	0.8	6	29	25	17	0.051757813	3.4788574	-0.12548828	-0.086669922	-0.92480469	27.214844	0.24145508	0	0	0	0	0	0	0	0	0	0.93725586	0.062744141	0.35229492	-0.1262207	-0.020996094	0.20483398	0.056	37449.82	0.042	-773.11	0.078
80	81	81	Category F	-0.31176758	0.083984375	-1.0319824	-0.067138672	-0.13891602	0.49316406	0	0.085	1/11/2017	1	11	2017	6:29:25	23365	0.9	6	29	25	17	0.051757813	3.4788574	-0.12866211	-0.086181641	-0.92260742	31.001465	0.27270508	0	0	0	0	0	0	0	0	0	0.93554688	0.064453125	0.46240234	-0.18286133	0.17016602	-0.10913086	0.08	36966.63	0.013	-214.03	0.085
81	82	82	Category F	-0.25195313	-0.11987305	-1.1518555	-0.032714844	-0.12451172	0.49072266	0	0.078	1/11/2017	1	11	2017	6:29:26	23366	0	6	29	26	17	0.051757813	3.4788574	-0.13012695	-0.086669922	-0.92163086	34.469238	0.26220703	0	0	0	0	0	0	0	0	0	0.93481445	0.065185547	0.38452148	-0.12158203	-0.032958984	-0.22998047	0.093	36752.6	-0.008	128.59	0.085
82	83	83	Category F	-0.32397461	-0.11987305	-0.77978516	0.025634766	-0.15600586	0.48217773	0	0.183	1/11/2017	1	11	2017	6:29:26	23366	0.1	6	29	26	17	0.051513672	3.4820801	-0.13061523	-0.087402344	-0.921875	36.212646	0.24194336	0	0	0	0	0	0	0	0	0	0.93530273	0.064697266	0.36767578	-0.19311523	-0.032226563	0.14208984	0.1	36647.23	-0.017	267.64	0.085
83	84	84	Category F	-0.21582031	-0.16796875	-0.99584961	0.034912109	-0.17895508	0.47509766	0	0.094	1/11/2017	1	11	2017	6:29:26	23366	0.2	6	29	26	17	0.051513672	3.4820801	-0.13085938	-0.087646484	-0.92333984	34.810303	0.13720703	0	0	0	0	0	0	0	0	0	0.93676758	0.063232422	0.23706055	-0.084716797	-0.080078125	-0.072265625	0.094	36737.16	-0.04	760.12	0.085
84	85	85	Category F	-0.20385742	-0.15576172	-0.76782227	0.002685547	-0.13525391	0.48510742	0	0.085	1/11/2017	1	11	2017	6:29:26	23366	0.3	6	29	26	17	0.051513672	3.4820801	-0.1315918	-0.08984375	-0.92675781	35.560059	0.18652344	0	0	0	0	0	0	0	0	0	0.94042969	0.059570313	0.29663086	-0.072021484	-0.065673828	0.15893555	0.088	36831.86	-0.02	359.01	0.094
85	86	86	Category F	-0.095947266	-0.059814453	-0.98388672	-0.004638672	-0.19091797	0.46679688	0	0.041	1/11/2017	1	11	2017	6:29:26	23366	0.4	6	29	26	18	0.051513672	3.4820801	-0.13452148	-0.093261719	-0.92358398	34.039795	0.078857422	0	0	0	0	0	0	0	0	0	0.93798828	0.062011719	0.13232422	0.038574219	0.033447266	-0.060058594	0.111	36493.13	-0.034	526.86	0.1
86	87	87	Category F	-0.2277832	-0.011962891	-0.69580078	0.059570313	-0.15063477	0.47851563	0	0.049	1/11/2017	1	11	2017	6:29:26	23366	0.5	6	29	26	18	0.051513672	3.4820801	-0.13696289	-0.092529297	-0.9206543	29.849121	0.25561523	0	0	0	0	0	0	0	0	0	0.93530273	0.064697266	0.39624023	-0.090576172	0.080566406	0.22485352	0.097	36691.63	-0.018	292.61	0.094
87	88	88	Category F	-0.37182617	-0.047851563	-1.1757813	0.001953125	-0.15844727	0.48364258	0	0.218	1/11/2017	1	11	2017	6:29:26	23366	0.6	6	29	26	18	0.051513672	3.4820801	-0.13793945	-0.091064453	-0.92211914	23.350342	0.34741211	0	0	0	0	0	0	0	0	0	0.93676758	0.063232422	0.53051758	-0.23364258	0.043212891	-0.25341797	0.094	36737.16	-0.009	144.03	0.085
88	89	89	Category F	-0.2277832	0.023925781	-0.97192383	0.001220703	-0.18139648	0.47265625	0	0.1	1/11/2017	1	11	2017	6:29:26	23366	0.7	6	29	26	18	0.051513672	3.4820801	-0.13867188	-0.089599609	-0.92163086	18.269287	0.15258789	0	0	0	0	0	0	0	0	0	0.9362793	0.063720703	0.25268555	-0.088867188	0.11352539	-0.050048828	0.088	36831.86	-0.003	49.33	0.072
89	90	90	Category F	-0.26391602	0.083984375	-0.85180664	0.033447266	-0.1628418	0.47802734	0	0.072	1/11/2017	1	11	2017	6:29:26	23366	0.8	6	29	26	18	0.051513672	3.4820801	-0.1394043	-0.091308594	-0.92236328	15.776611	0.22631836	0	0	0	0	0	0	0	0	0	0.93725586	0.062744141	0.37036133	-0.12426758	0.17529297	0.070556641	0.089	36815.72	0.006	-93.87	0.09
90	91	91	Category F	-0.2878418	0	-0.70776367	0.052734375	-0.18676758	0.46972656	0	0.05	1/11/2017	1	11	2017	6:29:26	23366	0.9	6	29	26	18	0.051513672	3.4820801	-0.14038086	-0.08984375	-0.92236328	15.743408	0.27539063	0	0	0	0	0	0	0	0	0	0.93725586	0.062744141	0.4519043	-0.1472168	0.08984375	0.21459961	0.096	36706.68	-0.004	61.49	0.1
91	92	92	Category F	-0.21582031	-0.15576172	-1.223877	0.057861328	-0.18164063	0.46264648	0	0.047	1/11/2017	1	11	2017	6:29:27	23367	0	6	29	27	18	0.051513672	3.4820801	-0.13867188	-0.091796875	-0.92089844	15.305664	0.31884766	0	0	0	0	0	0	0	0	0	0.93579102	0.064208984	0.44360352	-0.076904297	-0.063720703	-0.30273438	0.085	36881.19	0.011	-174.51	0.1
92	93	93	Category F	-0.17993164	-0.2277832	-1.0559082	0.067871094	-0.14941406	0.48046875	0	0.09	1/11/2017	1	11	2017	6:29:27	23367	0.1	6	29	27	18	0.051513672	3.4820801	-0.13842773	-0.091308594	-0.91992188	13.72168	0.1965332	0	0	0	0	0	0	0	0	0	0.93481445	0.065185547	0.31323242	-0.041259766	-0.13623047	-0.13574219	0.091	36783.88	0.01	-151.21	0.09
93	94	94	Category F	-0.17993164	-0.15576172	-0.83984375	0.044189453	-0.17553711	0.47900391	0	0.155	1/11/2017	1	11	2017	6:29:27	23367	0.2	6	29	27	18	0.051513672	3.4820801	-0.13549805	-0.092529297	-0.92114258	13.030518	0.11206055	0	0	0	0	0	0	0	0	0	0.93554688	0.064453125	0.1887207	-0.044189453	-0.062988281	0.081298828	0.086	36864.59	0.013	-202.68	0.09
94	95	95	Category F	-0.10791016	0	-0.98388672	0.001220703	-0.17602539	0.47973633	0	0.134	1/11/2017	1	11	2017	6:29:27	23367	0.3	6	29	27	18	0.051513672	3.4820801	-0.13354492	-0.093505859	-0.9230957	10.375732	0.11425781	0	0	0	0	0	0	0	0	0	0.9375	0.0625	0.17993164	0.025634766	0.093505859	-0.060546875	0.09	36799.73	0.007	-108.1	0.09
95	96	96	Category F	-0.14379883	-0.083984375	-0.77978516	-0.033447266	-0.15258789	0.48291016	0	0.042	1/11/2017	1	11	2017	6:29:27	23367	0.4	6	29	27	19	0.051513672	3.4820801	-0.13208008	-0.094482422	-0.92041016	8.708252	0.14160156	0	0	0	0	0	0	0	0	0	0.93481445	0.065185547	0.1628418	-0.011474609	0.010498047	0.140625	0.09	36799.73	0.009	-137.82	0.127
96	97	97	Category F	-0.15576172	-0.15576172	-1.0678711	-0.083740234	-0.15893555	0.48657227	0	0.073	1/11/2017	1	11	2017	6:29:27	23367	0.5	6	29	27	19	0.051513672	3.4820801	-0.1315918	-0.093505859	-0.91943359	3.8151855	0.16259766	0	0	0	0	0	0	0	0	0	0.93334961	0.066650391	0.23461914	-0.023925781	-0.062011719	-0.14819336	0.096	36706.68	-0.007	109.04	0.127
97	98	98	Category F	-0.095947266	-0.035888672	-1.0078125	-0.0859375	-0.16381836	0.48461914	0	0.047	1/11/2017	1	11	2017	6:29:27	23367	0.6	6	29	27	19	0.051513672	3.4820801	-0.12915039	-0.094482422	-0.92236328	0.6328125	0.10864258	0	0	0	0	0	0	0	0	0	0.93603516	0.063964844	0.17749023	0.033203125	0.05859375	-0.085205078	0.082	36931.95	-0.004	70.07	0.098
98	99	99	Category F	-0.35986328	-0.023925781	-0.83984375	-0.065917969	-0.16552734	0.48754883	0	0.127	1/11/2017	1	11	2017	6:29:27	23367	0.7	6	29	27	19	0.051513672	3.4820801	-0.12573242	-0.093994141	-0.921875	0.17944336	0.25756836	0	0	0	0	0	0	0	0	0	0.93505859	0.064941406	0.38623047	-0.23388672	0.070068359	0.08203125	0.076	37038.15	0.004	-71.52	0.073
99	100	100	Category F	-0.15576172	-0.011962891	-0.75585938	-0.072265625	-0.17504883	0.48657227	0	0.07	1/11/2017	1	11	2017	6:29:27	23367	0.8	6	29	27	19	0.051513672	3.4820801	-0.12329102	-0.095947266	-0.92260742	2.4978027	0.18945313	0	0	0	0	0	0	0	0	0	0.93579102	0.064208984	0.28295898	-0.032226563	0.083984375	0.16674805	0.073	37093.83	0.009	-161.88	0.098
100	101	101	Category F	-0.10791016	-0.035888672	-0.75585938	-0.023193359	-0.18359375	0.48413086	0	0.098	1/11/2017	1	11	2017	6:29:27	23367	0.9	6	29	27	19	0.051513672	3.4820801	-0.11987305	-0.094970703	-0.91870117	4.3649902	0.17358398	0	0	0	0	0	0	0	0	0	0.93139648	0.068603516	0.23388672	0.011962891	0.059082031	0.1628418	0.078	37002.02	0.005	-87.15	0.098
101	102	102	Category F	-0.047851563	-0.17993164	-1.1879883	0.013916016	-0.18139648	0.47875977	0	0.028	1/11/2017	1	11	2017	6:29:28	23368	0	6	29	28	19	0.051513672	3.4820801	-0.1171875	-0.095947266	-0.91943359	4.7641602	0.28955078	0	0	0	0	0	0	0	0	0	0.93188477	0.068115234	0.42163086	0.069335938	-0.083740234	-0.26831055	0.077	37019.99	-0.003	55.08	0.098
102	103	103	Category F	-0.059814453	-0.2277832	-1.0078125	0.045410156	-0.16918945	0.46972656	0	0.1	1/11/2017	1	11	2017	6:29:28	23368	0.1	6	29	28	19	0.051513672	3.4820801	-0.11303711	-0.09765625	-0.91870117	9.4248047	0.16625977	0	0	0	0	0	0	0	0	0	0.93066406	0.069335938	0.2722168	0.053222656	-0.12988281	-0.088867188	0.069	37171.01	0	0	0.098
103	104	104	Category F	-0.071777344	-0.17993164	-0.77978516	0.045898438	-0.17529297	0.47705078	0	0.044	1/11/2017	1	11	2017	6:29:28	23368	0.2	6	29	28	19	0.051513672	3.4820801	-0.109375	-0.097900391	-0.91918945	13.665771	0.16601563	0	0	0	0	0	0	0	0	0	0.9309082	0.069091797	0.25878906	0.037597656	-0.081787109	0.1394043	0.08	36966.63	-0.017	327.24	0.098
104	105	105	Category F	-0.047851563	-0.2277832	-0.80395508	0.036376953	-0.17993164	0.47436523	0	0.079	1/11/2017	1	11	2017	6:29:28	23368	0.3	6	29	28	19	0.051513672	3.4820801	-0.10620117	-0.1003418	-0.92358398	14.349854	0.18432617	0	0	0	0	0	0	0	0	0	0.93505859	0.064941406	0.30566406	0.058349609	-0.12719727	0.11962891	0.068	37190.87	-0.001	20.1	0.079
105	106	106	Category F	-0.26391602	-0.14379883	-0.88793945	0.046386719	-0.1875	0.45996094	0	0.133	1/11/2017	1	11	2017	6:29:28	23368	0.4	6	29	28	20	0.051513672	3.4820801	-0.1027832	-0.10058594	-0.92553711	15.481934	0.1706543	0	0	0	0	0	0	0	0	0	0.93676758	0.063232422	0.24169922	-0.16088867	-0.04296875	0.037597656	0.068	37190.87	0.004	-78.08	0.1
106	107	107	Category F	-0.10791016	-0.20385742	-0.76782227	0.052978516	-0.18164063	0.46386719	0	0.029	1/11/2017	1	11	2017	6:29:28	23368	0.5	6	29	28	20	0.051513672	3.4820801	-0.10131836	-0.099853516	-0.9230957	20.553467	0.18701172	0	0	0	0	0	0	0	0	0	0.93408203	0.065917969	0.26586914	-0.006591797	-0.10375977	0.15527344	0.069	37171.01	0.004	-77.18	0.103
107	108	108	Category F	-0.25195313	-0.17993164	-1.0319824	0.0859375	-0.17724609	0.46728516	0	0.028	1/11/2017	1	11	2017	6:29:28	23368	0.6	6	29	28	20	0.051513672	3.4820801	-0.099121094	-0.098388672	-0.92382813	29.219971	0.20410156	0	0	0	0	0	0	0	0	0	0.93432617	0.065673828	0.34228516	-0.15258789	-0.081298828	-0.10791016	0.083	36914.87	-0.01	178.96	0.103
108	109	109	Category L	-0.047851563	-0.083984375	-0.94799805	0.12915039	-0.12011719	0.46508789	0	0.103	1/11/2017	1	11	2017	6:29:30	23370	0.199	6	29	30	21	0.051269531	3.4740234	-0.095214844	-0.099121094	-0.92456055	35.790283	0.054931641	0	0	0	0	0	0	0	0	0	0.93457031	0.065429688	0.0859375	0.047363281	0.015136719	-0.023193359	0.084	36897.95	0.001	-16.76	0.103
109	110	110	Category L	-0.011962891	-0.059814453	-0.93579102	0.11889648	-0.11987305	0.46313477	0	0.127	1/11/2017	1	11	2017	6:29:30	23370	0.3	6	29	30	21	0.051269531	3.4740234	-0.092041016	-0.099121094	-0.92553711	41.303223	0.08984375	0	0	0	0	0	0	0	0	0	0.93530273	0.064697266	0.12963867	0.080078125	0.039306641	-0.010009766	0.074	37075.07	0.029	-471.18	0.103
110	111	111	Category L	0	-0.071777344	-0.92382813	0.12841797	-0.12207031	0.46191406	0	0.088	1/11/2017	1	11	2017	6:29:30	23370	0.4	6	29	30	22	0.051269531	3.4740234	-0.089111328	-0.099365234	-0.92700195	46.127686	0.093505859	0	0	0	0	0	0	0	0	0	0.93652344	0.063476563	0.12011719	0.089111328	0.027587891	0.003173828	0.091	36783.88	0.006	-92.25	0.103
111	112	112	Category L	0	-0.059814453	-0.92382813	0.12426758	-0.12133789	0.47045898	0	0.072	1/11/2017	1	11	2017	6:29:30	23370	0.5	6	29	30	22	0.051269531	3.4740234	-0.086425781	-0.097900391	-0.92602539	50.102295	0.094726563	0	0	0	0	0	0	0	0	0	0.93530273	0.064697266	0.12719727	0.086425781	0.038085938	0.002197266	0.098	36676.71	0	0	0.103
112	113	113	Category L	-0.011962891	-0.059814453	-0.95996094	0.1237793	-0.11889648	0.46801758	0	0.128	1/11/2017	1	11	2017	6:29:30	23370	0.6	6	29	30	22	0.051269531	3.4740234	-0.085449219	-0.098876953	-0.92626953	49.653809	0.08984375	0	0	0	0	0	0	0	0	0	0.93530273	0.064697266	0.14648438	0.073486328	0.0390625	-0.033447266	0.092	36768.17	0.009	-135.5	0.088
113	114	114	Category L	-0.011962891	-0.071777344	-0.92382813	0.12792969	-0.12280273	0.47021484	0	0.073	1/11/2017	1	11	2017	6:29:30	23370	0.7	6	29	30	22	0.051269531	3.4740234	-0.083740234	-0.098632813	-0.92700195	46.249268	0.076660156	0	0	0	0	0	0	0	0	0	0.93603516	0.063964844	0.10205078	0.071777344	0.026855469	0.003173828	0.078	37002.02	0.018	-295.34	0.073
114	115	115	Category L	0.011962891	-0.071777344	-0.94799805	0.12524414	-0.12133789	0.46704102	0	0.064	1/11/2017	1	11	2017	6:29:30	23370	0.8	6	29	30	22	0.051269531	3.4740234	-0.079589844	-0.099609375	-0.92993164	44.189209	0.097167969	0	0	0	0	0	0	0	0	0	0.9387207	0.061279297	0.13720703	0.091552734	0.027832031	-0.017822266	0.073	37093.83	0.036	-573.63	0.073
115	116	116	Category L	-0.011962891	-0.071777344	-0.92382813	0.13012695	-0.11645508	0.46679688	0	0.044	1/11/2017	1	11	2017	6:29:30	23370	0.9	6	29	30	22	0.051269531	3.4740234	-0.076660156	-0.099609375	-0.93115234	43.594971	0.070800781	0	0	0	0	0	0	0	0	0	0.93945313	0.060546875	0.10009766	0.064697266	0.027832031	0.007324219	0.079	36984.24	0.025	-394.57	0.096
116	117	117	Category L	0	-0.047851563	-0.95996094	0.12207031	-0.1171875	0.4609375	0	0.058	1/11/2017	1	11	2017	6:29:31	23371	0	6	29	31	22	0.051269531	3.4740234	-0.075683594	-0.098144531	-0.92675781	42.401611	0.096679688	0	0	0	0	0	0	0	0	0	0.93505859	0.064941406	0.15917969	0.075683594	0.050292969	-0.032958984	0.073	37093.83	0.034	-546.16	0.096
117	118	118	Category L	0	-0.047851563	-0.95996094	0.1237793	-0.1171875	0.46289063	0	0.107	1/11/2017	1	11	2017	6:29:31	23371	0.1	6	29	31	22	0.051269531	3.4740234	-0.073730469	-0.096679688	-0.92797852	38.124756	0.093994141	0	0	0	0	0	0	0	0	0	0.93579102	0.064208984	0.15454102	0.073730469	0.048828125	-0.031738281	0.099	36661.91	0.003	-43.69	0.096
118	119	119	Category L	-0.011962891	-0.059814453	-0.93579102	0.12695313	-0.11474609	0.45800781	0	0.096	1/11/2017	1	11	2017	6:29:31	23371	0.2	6	29	31	22	0.051269531	3.4740234	-0.068847656	-0.096435547	-0.92724609	33.280029	0.068359375	0	0	0	0	0	0	0	0	0	0.93481445	0.065185547	0.10205078	0.056884766	0.036621094	-0.008300781	0.098	36676.71	-0.003	45.14	0.096
119	120	120	Category L	0	-0.059814453	-0.91186523	0.12792969	-0.11474609	0.46166992	0	0.227	1/11/2017	1	11	2017	6:29:31	23371	0.3	6	29	31	22	0.051269531	3.4740234	-0.068847656	-0.095947266	-0.9284668	26.668701	0.079589844	0	0	0	0	0	0	0	0	0	0.93603516	0.063964844	0.12182617	0.068847656	0.036132813	0.016601563	0.098	36676.71	0.009	-129.04	0.096
120	121	121	Category L	-0.011962891	-0.059814453	-0.94799805	0.1237793	-0.11401367	0.46606445	0	0.061	1/11/2017	1	11	2017	6:29:31	23371	0.4	6	29	31	23	0.051269531	3.4740234	-0.065185547	-0.095458984	-0.93115234	19.549072	0.066162109	0	0	0	0	0	0	0	0	0	0.93847656	0.061523438	0.10571289	0.053222656	0.035644531	-0.016601563	0.093	36752.6	-0.008	128.59	0.096
121	122	122	Category L	0	-0.035888672	-0.93579102	0.12695313	-0.11572266	0.47021484	0	0.043	1/11/2017	1	11	2017	6:29:31	23371	0.5	6	29	31	23	0.051269531	3.4740234	-0.061035156	-0.098144531	-0.92993164	12.452393	0.087402344	0	0	0	0	0	0	0	0	0	0.93701172	0.062988281	0.12915039	0.061035156	0.062255859	-0.005615234	0.085	36881.19	-0.003	50.76	0.082
122	123	123	Category L	0	-0.047851563	-0.92382813	0.1237793	-0.11523438	0.4699707	0	0.027	1/11/2017	1	11	2017	6:29:31	23371	0.6	6	29	31	23	0.051269531	3.4740234	-0.057861328	-0.098632813	-0.92700195	6.4736328	0.077148438	0	0	0	0	0	0	0	0	0	0.93408203	0.065917969	0.11206055	0.057861328	0.05078125	0.003173828	0.083	36914.87	0.003	-50.28	0.061
123	124	124	Category L	-0.011962891	-0.071777344	-0.93579102	0.12548828	-0.11474609	0.46411133	0	0.061	1/11/2017	1	11	2017	6:29:31	23371	0.7	6	29	31	23	0.051269531	3.4740234	-0.053466797	-0.099121094	-0.92895508	3.7766113	0.050292969	0	0	0	0	0	0	0	0	0	0.93579102	0.064208984	0.075683594	0.041503906	0.02734375	-0.006591797	0.054	37497.28	0.032	-632.69	0.061
124	125	125	Category L	0	-0.083984375	-0.92382813	0.13085938	-0.11450195	0.46704102	0	0.082	1/11/2017	1	11	2017	6:29:31	23371	0.8	6	29	31	23	0.051269531	3.4740234	-0.05078125	-0.098388672	-0.9284668	2.1174316	0.052978516	0	0	0	0	0	0	0	0	0	0.93505859	0.064941406	0.069824219	0.05078125	0.014404297	0.004638672	0.068	37190.87	0.017	-309.68	0.082
125	126	126	Category L	-0.011962891	-0.071777344	-0.91186523	0.12524414	-0.1171875	0.46606445	0	0.05	1/11/2017	1	11	2017	6:29:31	23371	0.9	6	29	31	23	0.051269531	3.4740234	-0.048095703	-0.09765625	-0.93041992	0.38427734	0.048095703	0	0	0	0	0	0	0	0	0	0.93676758	0.063232422	0.080566406	0.036132813	0.025878906	0.018554688	0.077	37019.99	0.017	-282.83	0.082
126	127	127	Category L	-0.011962891	-0.059814453	-0.93579102	0.1262207	-0.11401367	0.46801758	0	0.147	1/11/2017	1	11	2017	6:29:32	23372	0	6	29	32	23	0.051269531	3.4740234	-0.046386719	-0.097900391	-0.9296875	0.99584961	0.051757813	0	0	0	0	0	0	0	0	0	0.93579102	0.064208984	0.078613281	0.034423828	0.038085938	-0.005859375	0.079	36984.24	0.011	-184.51	0.092
127	128	128	Category L	-0.023925781	-0.083984375	-0.95996094	0.12695313	-0.11572266	0.47021484	0	0.1	1/11/2017	1	11	2017	6:29:32	23372	0.1	6	29	32	23	0.051269531	3.4740234	-0.04296875	-0.099121094	-0.93261719	1.6313477	0.036621094	0	0	0	0	0	0	0	0	0	0.93896484	0.061035156	0.061767578	0.019042969	0.015136719	-0.027099609	0.085	36881.19	0.014	-219.28	0.092
128	129	129	Category L	-0.011962891	-0.071777344	-0.94799805	0.12451172	-0.11401367	0.4609375	0	0.039	1/11/2017	1	11	2017	6:29:32	23372	0.2	6	29	32	23	0.051269531	3.4740234	-0.038085938	-0.1003418	-0.92944336	2.0231934	0.04296875	0	0	0	0	0	0	0	0	0	0.93554688	0.064453125	0.073242188	0.026123047	0.028564453	-0.018310547	0.085	36881.19	0.001	-16.6	0.1
129	130	130	Category L	-0.011962891	-0.083984375	-0.91186523	0.12695313	-0.11645508	0.46801758	0	0.092	1/11/2017	1	11	2017	6:29:32	23372	0.3	6	29	32	23	0.051269531	3.4740234	-0.03515625	-0.10229492	-0.92871094	2.5251465	0.034179688	0	0	0	0	0	0	0	0	0	0.93505859	0.064941406	0.05859375	0.023193359	0.018310547	0.016845703	0.095	36721.85	-0.007	110.01	0.114
130	131	131	Category L	-0.023925781	-0.071777344	-0.92382813	0.13085938	-0.11303711	0.46508789	0	0.083	1/11/2017	1	11	2017	6:29:32	23372	0.4	6	29	32	24	0.051269531	3.4740234	-0.031738281	-0.10449219	-0.92993164	3.4643555	0.034179688	0	0	0	0	0	0	0	0	0	0.9362793	0.063720703	0.046875	0.0078125	0.032714844	0.006103516	0.092	36768.17	0.012	-178.5	0.114
131	132	132	Category L	-0.011962891	-0.095947266	-0.92382813	0.12524414	-0.11254883	0.47119141	0	0.114	1/11/2017	1	11	2017	6:29:32	23372	0.5	6	29	32	24	0.051269531	3.4740234	-0.028320313	-0.10620117	-0.93286133	3.4599609	0.021240234	0	0	0	0	0	0	0	0	0	0.93945313	0.060546875	0.035644531	0.016357422	0.010253906	0.009033203	0.096	36706.68	-0.012	191.27	0.114
132	133	133	Category L	-0.023925781	-0.10791016	-0.93579102	0.12548828	-0.11352539	0.46704102	0	0.126	1/11/2017	1	11	2017	6:29:32	23372	0.6	6	29	32	24	0.051269531	3.4740234	-0.025390625	-0.10522461	-0.92944336	3.1364746	0.006835938	0	0	0	0	0	0	0	0	0	0.93579102	0.064208984	0.010253906	0.001464844	-0.002441406	-0.006103516	0.101	36632.67	-0.003	44.04	0.114
133	134	134	Category L	0	-0.11987305	-0.93579102	0.13061523	-0.10644531	0.46777344	0	0.124	1/11/2017	1	11	2017	6:29:32	23372	0.7	6	29	32	24	0.051269531	3.4740234	-0.022460938	-0.10351563	-0.92773438	2.7163086	0.028808594	0	0	0	0	0	0	0	0	0	0.93383789	0.066162109	0.046630859	0.022460938	-0.016113281	-0.0078125	0.099	36661.91	-0.01	153.81	0.114
134	135	135	Category L	0	-0.11987305	-0.93579102	0.11572266	-0.09375	0.4699707	0	0.07	1/11/2017	1	11	2017	6:29:32	23372	0.8	6	29	32	24	0.051269531	3.4740234	-0.019775391	-0.1027832	-0.92895508	1.9663086	0.026855469	0	0	0	0	0	0	0	0	0	0.93481445	0.065185547	0.043701172	0.019775391	-0.016845703	-0.006591797	0.097	36691.63	0.001	-14.92	0.124
135	136	136	Category L	0	-0.083984375	-0.91186523	0.12011719	-0.084716797	0.47070313	0	0.082	1/11/2017	1	11	2017	6:29:32	23372	0.9	6	29	32	24	0.051269531	3.4740234	-0.018066406	-0.10424805	-0.92822266	1.0512695	0.031982422	0	0	0	0	0	0	0	0	0	0.93432617	0.065673828	0.055175781	0.018066406	0.020263672	0.016357422	0.099	36661.91	0.115	-1211.52	0.124
136	137	137	Category L	0	-0.095947266	-0.95996094	0.1237793	-0.087646484	0.47485352	0	0.069	1/11/2017	1	11	2017	6:29:33	23373	0	6	29	33	24	0.051269531	3.4740234	-0.016113281	-0.10449219	-0.93017578	0.14599609	0.034912109	0	0	0	0	0	0	0	0	0	0.9362793	0.063720703	0.054443359	0.016113281	0.008544922	-0.029541016	0.089	36815.72	0.115	-1284.84	0.082
137	138	138	Category L	-0.011962891	-0.10791016	-0.94799805	0.12329102	-0.088378906	0.47290039	0	0.126	1/11/2017	1	11	2017	6:29:33	23373	0.1	6	29	33	24	0.051269531	3.4740234	-0.013916016	-0.10424805	-0.92871094	0.63549805	0.01953125	0	0	0	0	0	0	0	0	0	0.93457031	0.065429688	0.024902344	0.001953125	-0.003417969	-0.019042969	0.078	37002.02	0.134	-1535.78	0.082
138	139	139	Category L	0	-0.11987305	-0.91186523	0.11279297	-0.088378906	0.47167969	0	0.064	1/11/2017	1	11	2017	6:29:33	23373	0.2	6	29	33	24	0.051269531	3.4740234	-0.012695313	-0.10522461	-0.92749023	0.97436523	0.024658203	0	0	0	0	0	0	0	0	0	0.93359375	0.06640625	0.042724609	0.012695313	-0.014404297	0.015625	0.08	36966.63	0.128	-1468.32	0.086
139	140	140	Category L	0	-0.14379883	-0.93579102	0.11621094	-0.085449219	0.47290039	0	0.058	1/11/2017	1	11	2017	6:29:33	23373	0.3	6	29	33	24	0.051269531	3.4740234	-0.007568359	-0.10620117	-0.9284668	0.9921875	0.038818359	0	0	0	0	0	0	0	0	0	0.93457031	0.065429688	0.052001953	0.007568359	-0.037353516	-0.007080078	0.082	36931.95	0.12	-1384.58	0.086
140	141	141	Category L	0	-0.10791016	-0.98388672	0.12475586	-0.089355469	0.47875977	0	0.086	1/11/2017	1	11	2017	6:29:33	23373	0.4	6	29	33	25	0.051269531	3.4740234	-0.005371094	-0.10742188	-0.93115234	1.0234375	0.052734375	0	0	0	0	0	0	0	0	0	0.93725586	0.062744141	0.058349609	0.005371094	-0.000244141	-0.052490234	0.083	36914.87	0.118	-1359.21	0.086
141	142	142	Category L	0	-0.14379883	-0.94799805	0.12402344	-0.089355469	0.47583008	0	0.091	1/11/2017	1	11	2017	6:29:33	23373	0.5	6	29	33	25	0.051269531	3.4740234	-0.00390625	-0.10839844	-0.93334961	1.4255371	0.038330078	0	0	0	0	0	0	0	0	0	0.93969727	0.060302734	0.053710938	0.00390625	-0.03515625	-0.014404297	0.074	37075.07	0.001	-18.56	0.075
142	143	143	Category L	0.011962891	-0.11987305	-0.94799805	0.11621094	-0.087402344	0.47167969	0	0.075	1/11/2017	1	11	2017	6:29:33	23373	0.6	6	29	33	25	0.051269531	3.4740234	-0.002929688	-0.10766602	-0.93017578	1.7277832	0.026123047	0	0	0	0	0	0	0	0	0	0.9362793	0.063720703	0.044921875	0.014892578	-0.011962891	-0.017822266	0.069	37171.01	0.019	-339.15	0.075
143	144	144	Category L	0.023925781	-0.11987305	-0.93579102	0.11669922	-0.087402344	0.47387695	0	0.07	1/11/2017	1	11	2017	6:29:33	23373	0.7	6	29	33	25	0.051513672	3.4804688	-0.001464844	-0.10595703	-0.92895508	1.7275391	0.029541016	0	0	0	0	0	0	0	0	0	0.93505859	0.064941406	0.045898438	0.025390625	-0.013671875	-0.006591797	0.063	37293.87	0.03	-541.27	0.086
144	145	145	Category L	0.011962891	-0.13183594	-0.93579102	0.11669922	-0.088867188	0.47802734	0	0.036	1/11/2017	1	11	2017	6:29:33	23373	0.8	6	29	33	25	0.051513672	3.4804688	-0.000244141	-0.10498047	-0.93066406	1.3154297	0.029785156	0	0	0	0	0	0	0	0	0	0.93652344	0.063476563	0.043945313	0.012207031	-0.026611328	-0.004882813	0.067	37210.97	0.018	-329.78	0.091
145	146	146	Category L	0.011962891	-0.14379883	-0.93579102	0.11743164	-0.087402344	0.47900391	0	0.023	1/11/2017	1	11	2017	6:29:33	23373	0.9	6	29	33	25	0.051513672	3.4804688	0.000488281	-0.10302734	-0.93188477	1.2893066	0.042236328	0	0	0	0	0	0	0	0	0	0.93774414	0.062255859	0.055419922	0.011230469	-0.040527344	-0.003662109	0.072	37112.79	0.013	-231.6	0.081
146	147	147	Category L	0.011962891	-0.10791016	-0.95996094	0.12158203	-0.087158203	0.48120117	0	0.11	1/11/2017	1	11	2017	6:29:34	23374	0	6	29	34	25	0.051513672	3.4804688	0.00390625	-0.10229492	-0.93261719	1.3425293	0.028808594	0	0	0	0	0	0	0	0	0	0.93823242	0.061767578	0.040527344	0.0078125	-0.005371094	-0.027099609	0.073	37093.83	0.011	-195.88	0.081
147	148	148	Category L	0.023925781	-0.13183594	-0.92382813	0.11743164	-0.088134766	0.46972656	0	0.122	1/11/2017	1	11	2017	6:29:34	23374	0.1	6	29	34	25	0.051513672	3.4804688	0.005371094	-0.10107422	-0.93481445	1.3786621	0.037353516	0	0	0	0	0	0	0	0	0	0.94018555	0.059814453	0.060058594	0.018310547	-0.030517578	0.010986328	0.073	37093.83	0.042	-653.68	0.106
148	149	149	Category L	0.035888672	-0.13183594	-0.95996094	0.11938477	-0.084716797	0.47583008	0	0.081	1/11/2017	1	11	2017	6:29:34	23374	0.2	6	29	34	25	0.051513672	3.4804688	0.008789063	-0.099853516	-0.93334961	1.4575195	0.049316406	0	0	0	0	0	0	0	0	0	0.9387207	0.061279297	0.084960938	0.026855469	-0.031738281	-0.026367188	0.085	36881.19	0.023	-347.31	0.11
149	150	150	Category L	0.011962891	-0.095947266	-0.92382813	0.11621094	-0.086425781	0.4699707	0	0.068	1/11/2017	1	11	2017	6:29:34	23374	0.3	6	29	34	25	0.051513672	3.4804688	0.009521484	-0.10058594	-0.93286133	2.0043945	0.010253906	0	0	0	0	0	0	0	0	0	0.93823242	0.061767578	0.015869141	0.002197266	0.004638672	0.009033203	0.103	36603.89	-0.009	133.27	0.11
150	151	151	Category L	0.035888672	-0.13183594	-0.92382813	0.10961914	-0.086669922	0.46801758	0	0.106	1/11/2017	1	11	2017	6:29:34	23374	0.4	6	29	34	26	0.051513672	3.4804688	0.010009766	-0.1015625	-0.93261719	2.7397461	0.040527344	0	0	0	0	0	0	0	0	0	0.93823242	0.061767578	0.064697266	0.025634766	-0.030029297	0.008789063	0.097	36691.63	-0.003	45.53	0.122
151	152	152	Category L	0.023925781	-0.13183594	-0.94799805	0.12182617	-0.087890625	0.47265625	0	0.136	1/11/2017	1	11	2017	6:29:34	23374	0.5	6	29	34	26	0.051513672	3.4804688	0.010253906	-0.10205078	-0.93261719	2.5949707	0.035888672	0	0	0	0	0	0	0	0	0	0.93823242	0.061767578	0.058349609	0.013427734	-0.029541016	-0.015136719	0.098	36676.71	0.016	-223.45	0.106
152	153	153	Category L	0.011962891	-0.095947266	-0.91186523	0.11743164	-0.088134766	0.47705078	0	0.074	1/11/2017	1	11	2017	6:29:34	23374	0.6	6	29	34	26	0.051513672	3.4804688	0.010498047	-0.10302734	-0.93286133	1.8359375	0.022216797	0	0	0	0	0	0	0	0	0	0.93847656	0.061523438	0.029296875	0.001220703	0.007080078	0.020996094	0.101	36632.67	0.041	-515.59	0.106
153	154	154	Category L	0.023925781	-0.14379883	-0.91186523	0.12084961	-0.087158203	0.47802734	0	0.125	1/11/2017	1	11	2017	6:29:34	23374	0.7	6	29	34	26	0.051513672	3.4804688	0.010986328	-0.10400391	-0.93237305	1.3068848	0.046386719	0	0	0	0	0	0	0	0	0	0.93823242	0.061767578	0.072998047	0.012695313	-0.039550781	0.020507813	0.096	36706.68	0.021	-292.45	0.125
154	155	155	Category L	0.011962891	-0.15576172	-0.91186523	0.11425781	-0.084960938	0.46972656	0	0.097	1/11/2017	1	11	2017	6:29:34	23374	0.8	6	29	34	26	0.051513672	3.4804688	0.011474609	-0.10449219	-0.93261719	1.1357422	0.054931641	0	0	0	0	0	0	0	0	0	0.93847656	0.061523438	0.072265625	0.000244141	-0.051025391	0.020751953	0.109	36520.2	-0.005	69.47	0.125
155	156	156	Category L	0.023925781	-0.10791016	-0.92382813	0.11645508	-0.079345703	0.46972656	0	0.038	1/11/2017	1	11	2017	6:29:34	23374	0.9	6	29	34	26	0.051513672	3.4804688	0.011474609	-0.10522461	-0.93188477	0.93334961	0.014892578	0	0	0	0	0	0	0	0	0	0.93798828	0.062011719	0.022949219	0.012207031	-0.002441406	0.008056641	0.104	36589.67	0.001	-14.11	0.104
156	157	157	Category L	0.011962891	-0.11987305	-0.88793945	0.12109375	-0.081298828	0.47167969	0	0.189	1/11/2017	1	11	2017	6:29:35	23375	0	6	29	35	26	0.051513672	3.4804688	0.011962891	-0.10595703	-0.93164063	0.73876953	0.045654297	0	0	0	0	0	0	0	0	0	0.93774414	0.062255859	0.057373047	0	-0.013671875	0.043701172	0.107	36547.67	0.003	-41.06	0.104
157	158	158	Category L	0.035888672	-0.11987305	-0.94799805	0.11694336	-0.084716797	0.48388672	0	0.104	1/11/2017	1	11	2017	6:29:35	23375	0.1	6	29	35	26	0.051513672	3.4804688	0.012207031	-0.10693359	-0.93066406	1.2512207	0.031738281	0	0	0	0	0	0	0	0	0	0.93676758	0.063232422	0.053710938	0.0234375	-0.012695313	-0.017089844	0.102	36618.22	-0.014	213.64	0.097
158	159	159	Category L	0.011962891	-0.10791016	-0.94799805	0.12158203	-0.084472656	0.47387695	0	0.091	1/11/2017	1	11	2017	6:29:35	23375	0.2	6	29	35	26	0.051513672	3.4804688	0.012451172	-0.10766602	-0.93041992	2.0253906	0.017333984	0	0	0	0	0	0	0	0	0	0.93676758	0.063232422	0.018066406	-0.000488281	0	-0.017333984	0.095	36721.85	-0.04	751.53	0.104
159	160	160	Category L	0.035888672	-0.071777344	-0.93579102	0.11303711	-0.082275391	0.47387695	0	0.095	1/11/2017	1	11	2017	6:29:35	23375	0.3	6	29	35	26	0.051513672	3.4804688	0.012939453	-0.10839844	-0.93041992	1.3444824	0.043457031	0	0	0	0	0	0	0	0	0	0.93676758	0.063232422	0.064941406	0.022705078	0.036621094	-0.005126953	0.107	36547.67	-0.049	856.06	0.104
160	161	161	Category L	0.023925781	-0.13183594	-0.92382813	0.12011719	-0.081298828	0.47290039	0	0.053	1/11/2017	1	11	2017	6:29:35	23375	0.4	6	29	35	27	0.051513672	3.4804688	0.012939453	-0.10961914	-0.9309082	0.22143555	0.025390625	0	0	0	0	0	0	0	0	0	0.9375	0.0625	0.039794922	0.010742188	-0.021972656	0.007080078	0.085	36881.19	-0.02	370.72	0.095
161	162	162	Category L	0	-0.15576172	-0.92382813	0.11743164	-0.085693359	0.47802734	0	0.11	1/11/2017	1	11	2017	6:29:35	23375	0.5	6	29	35	27	0.051513672	3.4804688	0.013183594	-0.11083984	-0.9309082	0.14013672	0.047119141	0	0	0	0	0	0	0	0	0	0.93774414	0.062255859	0.065185547	-0.013183594	-0.044677734	0.007080078	0.082	36931.95	0.003	-50.76	0.095
162	163	163	Category L	0.023925781	-0.15576172	-0.93579102	0.11523438	-0.085449219	0.47290039	0	0.062	1/11/2017	1	11	2017	6:29:35	23375	0.6	6	29	35	27	0.051513672	3.4804688	0.013427734	-0.11206055	-0.9309082	0.14575195	0.045166016	0	0	0	0	0	0	0	0	0	0.93774414	0.062255859	0.058837891	0.010253906	-0.043457031	-0.004638672	0.086	36864.59	-0.005	84.61	0.095
163	164	164	Category L	0.011962891	-0.10791016	-0.94799805	0.11450195	-0.083496094	0.47387695	0	0.081	1/11/2017	1	11	2017	6:29:35	23375	0.7	6	29	35	27	0.051513672	3.4804688	0.013671875	-0.11279297	-0.93115234	0.38793945	0.017333984	0	0	0	0	0	0	0	0	0	0.93823242	0.061767578	0.023193359	-0.001708984	0.004882813	-0.016601563	0.086	36864.59	0.012	-187.88	0.094
164	165	165	Category L	0.011962891	-0.095947266	-0.92382813	0.11206055	-0.084960938	0.47387695	0	0.12	1/11/2017	1	11	2017	6:29:35	23375	0.8	6	29	35	27	0.051513672	3.4804688	0.013916016	-0.11303711	-0.93139648	0.41137695	0.019042969	0	0	0	0	0	0	0	0	0	0.93847656	0.061523438	0.027099609	-0.001953125	0.017089844	0.007568359	0.085	36881.19	0.013	-204.48	0.11
165	166	166	Category L	0.035888672	-0.083984375	-0.92382813	0.11743164	-0.083251953	0.47680664	0	0.094	1/11/2017	1	11	2017	6:29:35	23375	0.9	6	29	35	27	0.051513672	3.4804688	0.014160156	-0.11328125	-0.93115234	0.71801758	0.037109375	0	0	0	0	0	0	0	0	0	0.93823242	0.061767578	0.05859375	0.021484375	0.029296875	0.007324219	0.094	36737.16	0.001	-15.31	0.094
166	167	167	Category L	0.035888672	-0.11987305	-0.93579102	0.10839844	-0.081054688	0.47094727	0	0.048	1/11/2017	1	11	2017	6:29:36	23376	0	6	29	36	27	0.051513672	3.4804688	0.014404297	-0.11352539	-0.93164063	0.79174805	0.022460938	0	0	0	0	0	0	0	0	0	0.93847656	0.061523438	0.031738281	0.021240234	-0.006103516	-0.00390625	0.09	36799.73	-0.004	64.86	0.12
167	168	168	Category L	0.023925781	-0.14379883	-0.92382813	0.11938477	-0.083984375	0.47363281	0	0.16	1/11/2017	1	11	2017	6:29:36	23376	0.1	6	29	36	27	0.051513672	3.4804688	0.014648438	-0.11450195	-0.93139648	0.13964844	0.031494141	0	0	0	0	0	0	0	0	0	0.93847656	0.061523438	0.045898438	0.009033203	-0.029052734	0.007568359	0.099	36661.91	-0.026	431.92	0.12
168	169	169	Category L	0	-0.11987305	-0.91186523	0.10913086	-0.085205078	0.47094727	0	0.037	1/11/2017	1	11	2017	6:29:36	23376	0.2	6	29	36	27	0.051513672	3.4804688	0.015136719	-0.11474609	-0.9309082	1.1904297	0.024902344	0	0	0	0	0	0	0	0	0	0.93798828	0.062011719	0.039306641	-0.015136719	-0.004882813	0.019042969	0.086	36864.59	-0.006	102.04	0.103
169	170	170	Category L	0.011962891	-0.095947266	-0.94799805	0.11767578	-0.083007813	0.47363281	0	0.138	1/11/2017	1	11	2017	6:29:36	23376	0.3	6	29	36	27	0.051513672	3.4804688	0.015380859	-0.11523438	-0.93066406	1.5444336	0.026123047	0	0	0	0	0	0	0	0	0	0.93798828	0.062011719	0.040039063	-0.003417969	0.019287109	-0.017089844	0.088	36831.86	-0.024	440.9	0.138
170	171	171	Category L	0	-0.13183594	-0.94799805	0.11108398	-0.083496094	0.47509766	0	0.043	1/11/2017	1	11	2017	6:29:36	23376	0.4	6	29	36	28	0.051513672	3.4804688	0.015625	-0.11621094	-0.93115234	0.60839844	0.027587891	0	0	0	0	0	0	0	0	0	0.93847656	0.061523438	0.047851563	-0.015625	-0.015380859	-0.016601563	0.104	36589.67	-0.037	621.3	0.138
171	172	172	Category L	0.011962891	-0.083984375	-0.94799805	0.11328125	-0.075927734	0.47192383	0	0.103	1/11/2017	1	11	2017	6:29:36	23376	0.5	6	29	36	28	0.051513672	3.4804688	0.016113281	-0.11694336	-0.93115234	0.50488281	0.037109375	0	0	0	0	0	0	0	0	0	0.93847656	0.061523438	0.053955078	-0.004150391	0.032958984	-0.016601563	0.084	36897.95	-0.02	374.81	0.119
172	173	173	Category L	0.047851563	-0.095947266	-0.92382813	0.11474609	-0.083251953	0.47094727	0	0.143	1/11/2017	1	11	2017	6:29:36	23376	0.6	6	29	36	28	0.051513672	3.4804688	0.016357422	-0.11669922	-0.93115234	1.4130859	0.038330078	0	0	0	0	0	0	0	0	0	0.93847656	0.061523438	0.059570313	0.03125	0.020751953	0.007324219	0.098	36676.71	-0.034	596.05	0.119
173	174	174	Category L	0.035888672	-0.095947266	-0.92382813	0.11132813	-0.081787109	0.47509766	0	0.044	1/11/2017	1	11	2017	6:29:36	23376	0.7	6	29	36	28	0.051513672	3.4804688	0.016845703	-0.11669922	-0.93115234	1.7453613	0.028808594	0	0	0	0	0	0	0	0	0	0.9387207	0.061279297	0.047119141	0.018798828	0.020751953	0.007324219	0.089	36815.72	-0.032	610.89	0.103
174	175	175	Category L	0.023925781	-0.11987305	-0.93579102	0.11743164	-0.087402344	0.48022461	0	0.119	1/11/2017	1	11	2017	6:29:36	23376	0.8	6	29	36	28	0.051513672	3.4804688	0.016845703	-0.11694336	-0.93115234	1.9558105	0.008544922	0	0	0	0	0	0	0	0	0	0.9387207	0.061279297	0.013916016	0.006835938	-0.002685547	-0.004394531	0.098	36676.71	-0.033	575.2	0.119
175	176	176	Category L	0.011962891	-0.095947266	-0.93579102	0.12011719	-0.08203125	0.47363281	0	0.084	1/11/2017	1	11	2017	6:29:36	23376	0.9	6	29	36	28	0.051513672	3.4804688	0.016845703	-0.11669922	-0.93115234	1.2788086	0.021728516	0	0	0	0	0	0	0	0	0	0.9387207	0.061279297	0.030273438	-0.004882813	0.020751953	-0.004394531	0.214	35450.39	-0.141	1643.44	0.119
176	177	177	Category L	0.023925781	-0.13183594	-0.94799805	0.11303711	-0.087402344	0.47900391	0	0.095	1/11/2017	1	11	2017	6:29:37	23377	0	6	29	37	28	0.051513672	3.4804688	0.016845703	-0.11694336	-0.93164063	0.48535156	0.022949219	0	0	0	0	0	0	0	0	0	0.93896484	0.061035156	0.037841797	0.006835938	-0.014648438	-0.016113281	0.204	35530.88	-0.126	1471.14	0.095
177	178	178	Category L	0.011962891	-0.13183594	-0.91186523	0.11157227	-0.086669922	0.48120117	0	0.799	1/11/2017	1	11	2017	6:29:37	23377	0.1	6	29	37	28	0.051513672	3.4804688	0.016845703	-0.11743164	-0.93115234	0.20043945	0.024658203	0	0	0	0	0	0	0	0	0	0.9387207	0.061279297	0.038818359	-0.004882813	-0.014160156	0.019287109	0.212	35466.24	-0.126	1398.35	0.095
178	179	179	Category L	0.047851563	-0.095947266	-0.92382813	0.11376953	-0.085693359	0.47290039	0	0.088	1/11/2017	1	11	2017	6:29:37	23377	0.2	6	29	37	28	0.051513672	3.4804688	0.017333984	-0.11694336	-0.93115234	0.26049805	0.037597656	0	0	0	0	0	0	0	0	0	0.93847656	0.061523438	0.058837891	0.030273438	0.020996094	0.007324219	0.208	35498.31	-0.113	1223.54	0.093
179	180	180	Category L	0.023925781	-0.10791016	-0.95996094	0.11206055	-0.084960938	0.47802734	0	0.09	1/11/2017	1	11	2017	6:29:37	23377	0.3	6	29	37	28	0.051513672	3.4804688	0.017333984	-0.11669922	-0.93139648	0.72680664	0.030273438	0	0	0	0	0	0	0	0	0	0.93896484	0.061035156	0.043701172	0.006347656	0.008789063	-0.028320313	0.202	35547.37	-0.08	803.57	0.093
180	181	181	Category L	0.011962891	-0.10791016	-0.93579102	0.1159668	-0.083251953	0.47290039	0	0.093	1/11/2017	1	11	2017	6:29:37	23377	0.4	6	29	37	29	0.051513672	3.4804688	0.017333984	-0.11694336	-0.93139648	1.0395508	0.011474609	0	0	0	0	0	0	0	0	0	0.93896484	0.061035156	0.018798828	-0.005371094	0.009033203	-0.004150391	0.201	35555.66	-0.097	1034.01	0.09
181	182	182	Category L	0.023925781	-0.11987305	-0.92382813	0.11669922	-0.083251953	0.47607422	0	0.048	1/11/2017	1	11	2017	6:29:37	23377	0.5	6	29	37	29	0.051269531	3.4788574	0.017333984	-0.1171875	-0.93115234	1.2463379	0.010253906	0	0	0	0	0	0	0	0	0	0.9387207	0.061279297	0.016601563	0.006347656	-0.002441406	0.007324219	0.075	37056.51	0.028	-452.62	0.09
182	183	183	Category L	0.059814453	-0.095947266	-0.92382813	0.11254883	-0.085693359	0.47363281	0	0.089	1/11/2017	1	11	2017	6:29:37	23377	0.6	6	29	37	29	0.051269531	3.4788574	0.017333984	-0.11645508	-0.93115234	0.77661133	0.047607422	0	0	0	0	0	0	0	0	0	0.93847656	0.061523438	0.0703125	0.042236328	0.020507813	0.007324219	0.088	36831.86	0.012	-184.63	0.093
183	184	184	Category L	0.023925781	-0.095947266	-0.91186523	0.11279297	-0.085205078	0.47192383	0	0.045	1/11/2017	1	11	2017	6:29:37	23377	0.7	6	29	37	29	0.051269531	3.4788574	0.017089844	-0.11669922	-0.9309082	0.47387695	0.029052734	0	0	0	0	0	0	0	0	0	0.93847656	0.061523438	0.046630859	0.006591797	0.020751953	0.019042969	0.093	36752.6	0	0	0.093
184	185	185	Category L	0.023925781	-0.083984375	-0.91186523	0.11303711	-0.081787109	0.47290039	0	0.167	1/11/2017	1	11	2017	6:29:37	23377	0.8	6	29	37	29	0.051269531	3.4788574	0.016601563	-0.11694336	-0.93066406	0.35913086	0.038818359	0	0	0	0	0	0	0	0	0	0.93823242	0.061767578	0.059082031	0.007080078	0.032958984	0.018798828	0.085	36881.19	0.013	-204.48	0.089
185	186	186	Category L	0.011962891	-0.083984375	-0.93579102	0.11669922	-0.085693359	0.4777832	0	0.121	1/11/2017	1	11	2017	6:29:37	23377	0.9	6	29	37	29	0.051269531	3.4788574	0.016357422	-0.11743164	-0.93041992	0.84423828	0.034179688	0	0	0	0	0	0	0	0	0	0.93798828	0.062011719	0.043212891	-0.004394531	0.033447266	-0.005126953	0.085	36881.19	-0.002	33.68	0.089
186	187	187	Category L	0.011962891	-0.095947266	-0.93579102	0.11083984	-0.088378906	0.47802734	0	0.043	1/11/2017	1	11	2017	6:29:38	23378	0	6	29	38	29	0.051269531	3.4788574	0.016357422	-0.11743164	-0.92993164	0.7253418	0.022705078	0	0	0	0	0	0	0	0	0	0.9375	0.0625	0.031738281	-0.004394531	0.021484375	-0.005615234	0.084	36897.95	0.037	-534.52	0.121
187	188	188	Category L	0.023925781	-0.095947266	-0.92382813	0.11108398	-0.083496094	0.47802734	0	0.046	1/11/2017	1	11	2017	6:29:38	23378	0.1	6	29	38	29	0.051269531	3.4788574	0.016113281	-0.11743164	-0.92919922	0.17675781	0.023681641	0	0	0	0	0	0	0	0	0	0.93676758	0.063232422	0.034912109	0.007568359	0.021484375	0.005371094	0.115	36440.15	0	0	0.126
188	189	189	Category L	0.011962891	-0.13183594	-0.89990234	0.11206055	-0.083496094	0.47509766	0	0.082	1/11/2017	1	11	2017	6:29:38	23378	0.2	6	29	38	29	0.051269531	3.4788574	0.006591797	-0.11621094	-0.92626953	0.71850586	0.031005859	0	0	0	0	0	0	0	0	0	0.93359375	0.06640625	0.047119141	0.005126953	-0.015380859	0.026367188	0.108	36533.88	0.005	-67.43	0.121
189	190	190	Category L	0.023925781	-0.13183594	-0.92382813	0.11279297	-0.088378906	0.47802734	0	0.233	1/11/2017	1	11	2017	6:29:38	23378	0.3	6	29	38	29	0.051269531	3.4788574	0.000244141	-0.11499023	-0.9230957	1.3591309	0.028564453	0	0	0	0	0	0	0	0	0	0.93017578	0.069824219	0.040771484	0.0234375	-0.016601563	-0.000488281	0.094	36737.16	0.04	-529.95	0.082
190	191	191	Category L	0.011962891	-0.11987305	-0.92382813	0.10961914	-0.086669922	0.47802734	0	0.126	1/11/2017	1	11	2017	6:29:38	23378	0.4	6	29	38	30	0.051269531	3.4788574	-0.004150391	-0.11328125	-0.91918945	2.3996582	0.017822266	0	0	0	0	0	0	0	0	0	0.92602539	0.073974609	0.027099609	0.016113281	-0.006347656	-0.004394531	0.094	36737.16	0.071	-858.08	0.126
191	192	192	Category L	0.023925781	-0.13183594	-0.93579102	0.11230469	-0.081787109	0.47387695	0	0.037	1/11/2017	1	11	2017	6:29:38	23378	0.5	6	29	38	30	0.051269531	3.4788574	-0.014404297	-0.11230469	-0.91845703	3.8571777	0.046142578	0	0	0	0	0	0	0	0	0	0.92529297	0.074707031	0.074951172	0.038330078	-0.019287109	-0.017089844	0.114	36453.26	0.085	-880.92	0.164
192	193	193	Category L	0.023925781	-0.14379883	-0.92382813	0.11108398	-0.084472656	0.47900391	0	0.045	1/11/2017	1	11	2017	6:29:38	23378	0.6	6	29	38	30	0.051269531	3.4788574	-0.01953125	-0.11083984	-0.9152832	4.0739746	0.055175781	0	0	0	0	0	0	0	0	0	0.92211914	0.077880859	0.084716797	0.043457031	-0.032714844	-0.008300781	0.142	36117.08	0.054	-519.46	0.164
193	194	194	Category L	0.023925781	-0.11987305	-0.94799805	0.11108398	-0.083496094	0.47875977	0	0.164	1/11/2017	1	11	2017	6:29:38	23378	0.7	6	29	38	30	0.051269531	3.4788574	-0.031982422	-0.109375	-0.91650391	3.8864746	0.064697266	0	0	0	0	0	0	0	0	0	0.92358398	0.076416016	0.097412109	0.055908203	-0.010253906	-0.03125	0.117	36414.23	0.118	-1123.44	0.126
194	195	195	Category L	0.023925781	-0.11987305	-0.89990234	0.11108398	-0.084472656	0.47900391	0	0.252	1/11/2017	1	11	2017	6:29:38	23378	0.8	6	29	38	30	0.051269531	3.4788574	-0.040771484	-0.10888672	-0.9128418	3.9328613	0.066894531	0	0	0	0	0	0	0	0	0	0.92041016	0.079589844	0.088623047	0.064697266	-0.010742188	0.012939453	0.104	36589.67	0.159	-1494.6	0.081
195	196	196	Category L	0.011962891	-0.13183594	-0.88793945	0.1105957	-0.083496094	0.47705078	0	0.081	1/11/2017	1	11	2017	6:29:38	23378	0.9	6	29	38	30	0.051269531	3.4788574	-0.044677734	-0.10546875	-0.91040039	3.746582	0.066162109	0	0	0	0	0	0	0	0	0	0.91748047	0.082519531	0.10522461	0.056640625	-0.026123047	0.022460938	0.105	36575.56	0.172	-1572.08	0.081
196	197	197	Category L	0.023925781	-0.11987305	-0.88793945	0.11132813	-0.082519531	0.47900391	0	0.047	1/11/2017	1	11	2017	6:29:39	23379	0	6	29	39	30	0.051269531	3.4788574	-0.052001953	-0.10400391	-0.90600586	2.689209	0.079589844	0	0	0	0	0	0	0	0	0	0.91333008	0.086669922	0.10961914	0.075927734	-0.015625	0.018066406	0.11	36506.61	0.168	-1509.53	0.081
197	198	198	Category L	0.023925781	-0.10791016	-0.94799805	0.1159668	-0.088134766	0.47802734	0	0.042	1/11/2017	1	11	2017	6:29:39	23379	0.1	6	29	39	30	0.051269531	3.4788574	-0.060302734	-0.1015625	-0.90478516	1.6772461	0.094970703	0	0	0	0	0	0	0	0	0	0.91235352	0.087646484	0.13354492	0.084228516	-0.006103516	-0.04296875	0.088	36831.86	0.18	-1769.94	0.074
198	199	199	Category L	0.023925781	-0.13183594	-0.92382813	0.1159668	-0.083251953	0.47094727	0	0.074	1/11/2017	1	11	2017	6:29:39	23379	0.2	6	29	39	30	0.051269531	3.4788574	-0.069091797	-0.099853516	-0.90283203	1.5390625	0.10058594	0	0	0	0	0	0	0	0	0	0.91088867	0.089111328	0.14575195	0.093017578	-0.031738281	-0.020751953	0.055	37473.38	0.236	-2557.82	0.074
199	200	200	Category L	0.011962891	-0.15576172	-0.95996094	0.12158203	-0.088378906	0.47900391	0	0.035	1/11/2017	1	11	2017	6:29:39	23379	0.3	6	29	39	30	0.051269531	3.4788574	-0.076904297	-0.097167969	-0.90112305	0.91992188	0.12158203	0	0	0	0	0	0	0	0	0	0.90966797	0.090332031	0.20605469	0.088867188	-0.058349609	-0.05859375	0.058	37403.73	0.219	-2400.25	0.074
200	201	201	Category L	0	-0.15576172	-0.94799805	0.12329102	-0.085205078	0.46899414	0	0.053	1/11/2017	1	11	2017	6:29:39	23379	0.4	6	29	39	31	0.051269531	3.4788574	-0.083984375	-0.094238281	-0.89892578	0.050537109	0.11474609	0	0	0	0	0	0	0	0	0	0.90771484	0.092285156	0.1940918	0.083984375	-0.061279297	-0.048828125	0.065	37251.91	0.223	-2317.8	0.088
201	202	202	Category L	0.011962891	-0.11987305	-0.93579102	0.11914063	-0.088134766	0.47509766	0	0.101	1/11/2017	1	11	2017	6:29:39	23379	0.5	6	29	39	31	0.051269531	3.4788574	-0.090820313	-0.091796875	-0.89770508	0.62719727	0.11328125	0	0	0	0	0	0	0	0	0	0.90698242	0.093017578	0.16870117	0.1027832	-0.027832031	-0.037841797	0.085	36881.19	0.212	-2002.26	0.088
202	203	203	Category L	0.023925781	-0.10791016	-0.94799805	0.11767578	-0.087158203	0.46679688	0	0.088	1/11/2017	1	11	2017	6:29:39	23379	0.6	6	29	39	31	0.051269531	3.4788574	-0.097900391	-0.089111328	-0.89599609	0.66479492	0.13354492	0	0	0	0	0	0	0	0	0	0.90576172	0.094238281	0.19213867	0.12182617	-0.018554688	-0.051757813	0.081	36949.2	0.23	-2153.48	0.101
203	204	204	Category L	0.011962891	-0.10791016	-0.94799805	0.12329102	-0.089111328	0.47509766	0	0.159	1/11/2017	1	11	2017	6:29:39	23379	0.7	6	29	39	31	0.051269531	3.4788574	-0.10571289	-0.0859375	-0.89355469	1.2626953	0.13134766	0	0	0	0	0	0	0	0	0	0.90405273	0.095947266	0.19384766	0.11767578	-0.021728516	-0.054199219	0.098	36676.71	0.262	-2150.17	0.101
204	205	205	Category L	0.011962891	-0.095947266	-0.91186523	0.11669922	-0.087402344	0.47094727	0	0.053	1/11/2017	1	11	2017	6:29:39	23379	0.8	6	29	39	31	0.051269531	3.4788574	-0.11499023	-0.083007813	-0.89013672	1.8466797	0.12939453	0	0	0	0	0	0	0	0	0	0.90136719	0.098632813	0.16137695	0.12695313	-0.012695313	-0.021484375	0.098	36676.71	0.279	-2236.63	0.101
205	206	206	Category L	0.011962891	-0.083984375	-0.93579102	0.1184082	-0.087158203	0.47094727	0	0.138	1/11/2017	1	11	2017	6:29:39	23379	0.9	6	29	39	31	0.051269531	3.4788574	-0.12011719	-0.082275391	-0.88598633	1.6848145	0.14111328	0	0	0	0	0	0	0	0	0	0.89794922	0.10205078	0.18334961	0.13208008	-0.001464844	-0.049560547	0.095	36721.85	0.327	-2496.28	0.088
206	207	207	Category L	0.011962891	-0.14379883	-0.92382813	0.12060547	-0.091064453	0.47290039	0	0.049	1/11/2017	1	11	2017	6:29:40	23380	0	6	29	40	31	0.051269531	3.4788574	-0.12890625	-0.079101563	-0.88330078	1.0200195	0.16015625	0	0	0	0	0	0	0	0	0	0.89624023	0.10375977	0.24584961	0.14086914	-0.064453125	-0.040283203	0.086	36864.59	0.368	-2780.54	0.084
207	208	208	Category L	0.011962891	-0.095947266	-0.91186523	0.11279297	-0.088378906	0.4699707	0	0.084	1/11/2017	1	11	2017	6:29:40	23380	0.1	6	29	40	31	0.051269531	3.4788574	-0.13525391	-0.076171875	-0.88134766	0.38427734	0.15161133	0	0	0	0	0	0	0	0	0	0.89501953	0.10498047	0.19726563	0.1472168	-0.01953125	-0.030273438	0.073	37093.83	0.394	-3064.98	0.084
208	209	209	Category L	0	-0.11987305	-0.93579102	0.1159668	-0.089599609	0.46679688	0	0.036	1/11/2017	1	11	2017	6:29:40	23380	0.2	6	29	40	31	0.051269531	3.4788574	-0.14624023	-0.074707031	-0.87963867	0.37915039	0.16308594	0	0	0	0	0	0	0	0	0	0.89477539	0.10522461	0.24731445	0.14624023	-0.044921875	-0.055908203	0.08	36966.63	0.408	-3024.36	0.084
209	210	210	Category L	0.011962891	-0.15576172	-0.94799805	0.11621094	-0.088134766	0.4699707	0	0.079	1/11/2017	1	11	2017	6:29:40	23380	0.3	6	29	40	31	0.051269531	3.4788574	-0.15429688	-0.071777344	-0.87792969	0.35913086	0.19897461	0	0	0	0	0	0	0	0	0	0.89428711	0.10571289	0.32006836	0.16625977	-0.083740234	-0.069824219	0.064	37272.76	0.429	-3350.66	0.079
210	211	211	Category L	0.011962891	-0.13183594	-0.92382813	0.11621094	-0.086425781	0.4699707	0	0.098	1/11/2017	1	11	2017	6:29:40	23380	0.4	6	29	40	32	0.051269531	3.4788574	-0.15942383	-0.068603516	-0.87792969	0.54248047	0.18823242	0	0	0	0	0	0	0	0	0	0.89477539	0.10522461	0.28027344	0.17138672	-0.062988281	-0.045654297	0.067	37210.97	0.469	-3455.82	0.079
211	212	212	Category L	0.023925781	-0.083984375	-0.92382813	0.12060547	-0.087890625	0.47509766	0	0.039	1/11/2017	1	11	2017	6:29:40	23380	0.5	6	29	40	32	0.051269531	3.4788574	-0.17163086	-0.067382813	-0.87890625	0.45825195	0.20117188	0	0	0	0	0	0	0	0	0	0.89794922	0.10205078	0.25683594	0.19555664	-0.016357422	-0.044677734	0.064	37272.76	0.512	-3663.44	0.069
212	213	213	Category L	0.011962891	-0.095947266	-0.94799805	0.11987305	-0.088134766	0.47802734	0	0.067	1/11/2017	1	11	2017	6:29:40	23380	0.6	6	29	40	32	0.051269531	3.4788574	-0.17749023	-0.063476563	-0.87255859	0.20703125	0.20629883	0	0	0	0	0	0	0	0	0	0.89282227	0.10717773	0.296875	0.18945313	-0.032226563	-0.075195313	0.064	37272.76	0.53	-3726.41	0.069
213	214	214	Category L	0	-0.14379883	-0.93579102	0.12084961	-0.086181641	0.47363281	0	0.069	1/11/2017	1	11	2017	6:29:40	23380	0.7	6	29	40	32	0.051269531	3.4788574	-0.18505859	-0.061767578	-0.86987305	0.001464844	0.21289063	0	0	0	0	0	0	0	0	0	0.89160156	0.10839844	0.33276367	0.18505859	-0.081787109	-0.065673828	0.057	37426.61	0.593	-4066.73	0.069
214	215	215	Category L	0	-0.095947266	-0.93579102	0.11987305	-0.086181641	0.47705078	0	0.033	1/11/2017	1	11	2017	6:29:40	23380	0.8	6	29	40	32	0.051269531	3.4788574	-0.19482422	-0.058105469	-0.86816406	0.34741211	0.2097168	0	0	0	0	0	0	0	0	0	0.89160156	0.10839844	0.30029297	0.19482422	-0.037597656	-0.067382813	0.065	37251.91	0.6	-3939.76	0.069
215	216	216	Category L	0	-0.11987305	-0.93579102	0.12231445	-0.091308594	0.47607422	0	0.04	1/11/2017	1	11	2017	6:29:40	23380	0.9	6	29	40	32	0.051269531	3.4788574	-0.20483398	-0.053710938	-0.86303711	0.46459961	0.22705078	0	0	0	0	0	0	0	0	0	0.88867188	0.11132813	0.34326172	0.20483398	-0.065917969	-0.072509766	0.073	37093.83	0.655	-3973.1	0.092
216	217	217	Category L	0	-0.11987305	-0.93579102	0.1262207	-0.087646484	0.47363281	0	0.142	1/11/2017	1	11	2017	6:29:41	23381	0	6	29	41	32	0.051269531	3.4788574	-0.21337891	-0.050292969	-0.86108398	0.1965332	0.23632813	0	0	0	0	0	0	0	0	0	0.88867188	0.11132813	0.35717773	0.21337891	-0.069335938	-0.074462891	0.078	37002.02	0.645	-3866.6	0.094
217	218	218	Category L	0.011962891	-0.071777344	-0.93579102	0.12084961	-0.087158203	0.47363281	0	0.092	1/11/2017	1	11	2017	6:29:41	23381	0.1	6	29	41	32	0.051269531	3.4788574	-0.22070313	-0.046142578	-0.859375	0.42773438	0.24609375	0	0	0	0	0	0	0	0	0	0.88842773	0.11157227	0.33447266	0.23266602	-0.025390625	-0.076171875	0.086	36864.59	0.63	-3708.46	0.094
218	219	219	Category L	0.011962891	-0.10791016	-0.93579102	0.11791992	-0.077392578	0.47070313	0	0.094	1/11/2017	1	11	2017	6:29:41	23381	0.2	6	29	41	32	0.051269531	3.4788574	-0.2355957	-0.045654297	-0.86010742	0.72973633	0.26635742	0	0	0	0	0	0	0	0	0	0.89282227	0.10717773	0.38525391	0.24755859	-0.062011719	-0.075439453	0.095	36721.85	0.646	-3638.94	0.116
219	220	220	Category L	0	-0.15576172	-0.93579102	0.125	-0.084472656	0.47070313	0	0.116	1/11/2017	1	11	2017	6:29:41	23381	0.3	6	29	41	32	0.051513672	3.4417969	-0.24365234	-0.039794922	-0.85424805	0.85986328	0.28173828	0	0	0	0	0	0	0	0	0	0.88916016	0.11083984	0.44067383	0.24365234	-0.11572266	-0.081298828	0.122	36350.94	0.606	-3230.21	0.116
220	221	221	Category L	-0.011962891	-0.13183594	-0.97192383	0.11987305	-0.089599609	0.4699707	0	0.087	1/11/2017	1	11	2017	6:29:41	23381	0.4	6	29	41	33	0.051513672	3.4417969	-0.24560547	-0.040039063	-0.84985352	0.48706055	0.27905273	0	0	0	0	0	0	0	0	0	0.88574219	0.11425781	0.44726563	0.23364258	-0.091552734	-0.12182617	0.104	36589.67	0.584	-3349.04	0.094
221	222	222	Category L	0	-0.083984375	-0.93579102	0.12011719	-0.085449219	0.4699707	0	0.204	1/11/2017	1	11	2017	6:29:41	23381	0.5	6	29	41	33	0.051513672	3.4417969	-0.26049805	-0.037353516	-0.8503418	0.54907227	0.27807617	0	0	0	0	0	0	0	0	0	0.89013672	0.10986328	0.39233398	0.26049805	-0.046386719	-0.085205078	0.103	36603.89	0.533	-3198.65	0.094
222	223	223	Category L	0	-0.13183594	-0.93579102	0.1184082	-0.086425781	0.47705078	0	0.031	1/11/2017	1	11	2017	6:29:41	23381	0.6	6	29	41	33	0.051513672	3.4417969	-0.26196289	-0.033203125	-0.84570313	1.7563477	0.29394531	0	0	0	0	0	0	0	0	0	0.88598633	0.11401367	0.45043945	0.26196289	-0.098388672	-0.08984375	0.1	36647.23	0.536	-3241.99	0.089
223	224	224	Category L	-0.011962891	-0.15576172	-0.91186523	0.11743164	-0.088134766	0.4831543	0	0.089	1/11/2017	1	11	2017	6:29:41	23381	0.7	6	29	41	33	0.051513672	3.4417969	-0.27880859	-0.032714844	-0.84594727	2.4924316	0.30102539	0	0	0	0	0	0	0	0	0	0.89135742	0.10864258	0.45532227	0.2668457	-0.12280273	-0.065673828	0.093	36752.6	0.797	-4068.74	0.089
224	225	225	Category L	0	-0.16796875	-0.92382813	0.12182617	-0.079101563	0.46972656	0	0.075	1/11/2017	1	11	2017	6:29:41	23381	0.8	6	29	41	33	0.051513672	3.4417969	-0.28662109	-0.030029297	-0.84521484	2.2424316	0.32739258	0	0	0	0	0	0	0	0	0	0.89306641	0.10693359	0.50268555	0.28662109	-0.13769531	-0.078369141	0.098	36676.71	0.911	-4274.32	0.114
225	226	226	Category L	0	-0.14379883	-0.88793945	0.11621094	-0.087402344	0.47094727	0	0.077	1/11/2017	1	11	2017	6:29:41	23381	0.9	6	29	41	33	0.051513672	3.4417969	-0.29785156	-0.02734375	-0.84399414	10.34668	0.32275391	0	0	0	0	0	0	0	0	0	0.89526367	0.10473633	0.45800781	0.29785156	-0.11621094	-0.043701172	0.083	36914.87	0.957	-4581.36	0.114
226	227	227	Category L	-0.011962891	-0.10791016	-0.91186523	0.12573242	-0.086669922	0.46875	0	0.115	1/11/2017	1	11	2017	6:29:42	23382	0	6	29	42	33	0.051513672	3.4417969	-0.30761719	-0.025878906	-0.84204102	23.105957	0.31469727	0	0	0	0	0	0	0	0	0	0.89672852	0.10327148	0.44750977	0.2956543	-0.081787109	-0.069580078	0.121	36363.43	1.134	-4466.67	0.114
227	228	228	Category G	-0.73193359	-0.023925781	-0.68383789	0.18066406	-0.18408203	0.42236328	0	0.114	1/11/2017	1	11	2017	6:52:59	24779	0.4	6	52	59	51	0.051513672	3.4434082	-0.31152344	-0.0234375	-0.8371582	34.609863	0.44726563	0	0	0	0	0	0	0	0	0	0.89355469	0.10644531	0.57397461	-0.42016602	-0.000244141	0.15332031	0.115	36440.15	1.067	-4402.41	0.114
228	229	229	Category G	-0.46777344	-0.047851563	-0.69580078	0.22143555	-0.19116211	0.40087891	0	0.261	1/11/2017	1	11	2017	6:52:59	24779	0.5	6	52	59	51	0.051513672	3.4434082	-0.3215332	-0.021972656	-0.83422852	46.98877	0.203125	0	0	0	0	0	0	0	0	0	0.89453125	0.10546875	0.31054688	-0.14599609	-0.025634766	0.13842773	0.113	36466.45	1.107	-4502.95	0.115
229	230	230	Category G	-0.35986328	0.047851563	-0.61181641	0.24487305	-0.19238281	0.38232422	0	0.053	1/11/2017	1	11	2017	6:52:59	24779	0.6	6	52	59	51	0.051513672	3.4434082	-0.32470703	-0.018310547	-0.83154297	57.755371	0.23217773	0	0	0	0	0	0	0	0	0	0.89306641	0.10693359	0.32104492	-0.034912109	0.066162109	0.21972656	0.134	36207.21	0.849	-3745.71	0.205
230	231	231	Category G	-0.77978516	-0.059814453	-0.86376953	0.25292969	-0.18066406	0.37475586	0	0.059	1/11/2017	1	11	2017	6:52:59	24779	0.7	6	52	59	51	0.051513672	3.4434082	-0.33398438	-0.016601563	-0.8293457	67.51416	0.44897461	0	0	0	0	0	0	0	0	0	0.89428711	0.10571289	0.52294922	-0.44555664	-0.04296875	-0.034179688	0.165	35879.08	0.683	-3088.58	0.261
231	232	232	Category G	-0.38378906	0	-0.69580078	0.21582031	-0.19702148	0.40307617	0	0.205	1/11/2017	1	11	2017	6:52:59	24779	0.8	6	52	59	51	0.051513672	3.4434082	-0.34350586	-0.013916016	-0.82836914	70.616211	0.13916016	0	0	0	0	0	0	0	0	0	0.89697266	0.10302734	0.18676758	-0.040039063	0.013916016	0.13256836	0.199	35572.34	0.601	-2654.59	0.261
232	233	233	Category G	-0.98388672	0.011962891	-1.0197754	0.17919922	-0.18481445	0.42773438	0	0.3	1/11/2017	1	11	2017	6:52:59	24779	0.9	6	52	59	51	0.051513672	3.4434082	-0.35107422	-0.012207031	-0.82641602	66.163818	0.66186523	0	0	0	0	0	0	0	0	0	0.89794922	0.10205078	0.8503418	-0.63256836	0.024169922	-0.19311523	0.196	35597.62	0.4	-2058.17	0.287
233	234	234	Category G	-0.69580078	-0.10791016	-0.6237793	0.1484375	-0.18505859	0.44140625	0	0.32	1/11/2017	1	11	2017	6:53:00	24780	0	6	53	0	51	0.051513672	3.4820801	-0.35791016	-0.010253906	-0.82446289	65.486084	0.40478516	0	0	0	0	0	0	0	0	0	0.89892578	0.10107422	0.63598633	-0.33764648	-0.097412109	0.20068359	0.235	35290.79	0.484	-2143.55	0.287
234	235	235	Category G	-0.2878418	0.11987305	-0.70776367	0.23193359	-0.1706543	0.40429688	0	0.242	1/11/2017	1	11	2017	6:53:00	24780	0.1	6	53	0	52	0.051513672	3.4820801	-0.37036133	-0.007080078	-0.82275391	67.459473	0.19018555	0	0	0	0	0	0	0	0	0	0.90234375	0.09765625	0.32470703	0.082519531	0.12695313	0.11499023	0.263	35095.07	0.477	-2009.27	0.287
235	236	236	Category G	-0.56396484	0.011962891	-0.56396484	0.23535156	-0.16918945	0.40234375	0	0.287	1/11/2017	1	11	2017	6:53:00	24780	0.2	6	53	0	52	0.051513672	3.4820801	-0.37744141	-0.004150391	-0.81884766	61.73584	0.31616211	0	0	0	0	0	0	0	0	0	0.90185547	0.098144531	0.45751953	-0.1862793	0.016113281	0.25488281	0.277	35003.48	0.477	-1957.85	0.3
236	237	237	Category G	-0.65991211	0.071777344	-0.79199219	0.21142578	-0.20361328	0.39086914	0	0.227	1/11/2017	1	11	2017	6:53:00	24780	0.3	6	53	0	52	0.051513672	3.4820801	-0.3840332	-0.002197266	-0.81494141	50.461182	0.28637695	0	0	0	0	0	0	0	0	0	0.90087891	0.099121094	0.37280273	-0.27563477	0.073974609	0.022949219	0.278	34997.08	0.498	-2013.38	0.287
237	238	238	Category G	-0.65991211	0.023925781	-0.79199219	0.15332031	-0.20800781	0.42626953	0	0.287	1/11/2017	1	11	2017	6:53:00	24780	0.4	6	53	0	52	0.051513672	3.4820801	-0.39355469	-0.000488281	-0.81298828	38.560059	0.26806641	0	0	0	0	0	0	0	0	0	0.90307617	0.096923828	0.31176758	-0.26611328	0.024414063	0.020996094	0.268	35061.92	0.442	-1887.91	0.287
238	239	239	Category G	-0.6237793	0.10791016	-0.82788086	0.12084961	-0.21630859	0.43383789	0	0.307	1/11/2017	1	11	2017	6:53:00	24780	0.5	6	53	0	52	0.051513672	3.4820801	-0.40332031	0.002441406	-0.80981445	26.827637	0.24487305	0	0	0	0	0	0	0	0	0	0.90454102	0.095458984	0.34350586	-0.22021484	0.10522461	-0.017822266	0.291	34915.56	0.385	-1637.86	0.287
239	240	240	Category G	-0.51586914	0.15576172	-0.75585938	0.11547852	-0.20532227	0.44677734	0	0.26	1/11/2017	1	11	2017	6:53:00	24780	0.6	6	53	0	52	0.051513672	3.4820801	-0.41113281	0.003662109	-0.80859375	16.864014	0.19189453	0	0	0	0	0	0	0	0	0	0.90698242	0.093017578	0.30932617	-0.10449219	0.15185547	0.052734375	0.277	35003.48	0.385	-1681.85	0.291
240	241	241	Category G	-0.53979492	0.059814453	-0.81591797	0.12182617	-0.20947266	0.4387207	0	0.38	1/11/2017	1	11	2017	6:53:00	24780	0.7	6	53	0	52	0.051513672	3.4820801	-0.41748047	0.006103516	-0.80981445	6.7832031	0.13354492	0	0	0	0	0	0	0	0	0	0.91113281	0.088867188	0.18164063	-0.12207031	0.053466797	-0.005859375	0.288	34934.11	0.374	-1612.48	0.307
241	242	242	Category G	-0.55175781	0.059814453	-0.79199219	0.12207031	-0.20117188	0.43774414	0	0.203	1/11/2017	1	11	2017	6:53:00	24780	0.8	6	53	0	52	0.051513672	3.4820801	-0.42749023	0.008544922	-0.80786133	3.2556152	0.13500977	0	0	0	0	0	0	0	0	0	0.9140625	0.0859375	0.19116211	-0.12402344	0.051269531	0.015869141	0.297	34878.93	0.364	-1554.14	0.345
242	243	243	Category G	-0.61181641	0.095947266	-0.74389648	0.12329102	-0.19799805	0.44580078	0	0.291	1/11/2017	1	11	2017	6:53:00	24780	0.9	6	53	0	52	0.051513672	3.4820801	-0.43481445	0.011962891	-0.80395508	4.6716309	0.20458984	0	0	0	0	0	0	0	0	0	0.9140625	0.0859375	0.32080078	-0.17675781	0.083740234	0.060058594	0.311	34795.72	0.345	-1455.04	0.38
243	244	244	Category G	-0.7199707	0.14379883	-0.671875	0.12939453	-0.20239258	0.44458008	0	0.345	1/11/2017	1	11	2017	6:53:01	24781	0	6	53	1	52	0.051513672	3.4820801	-0.43994141	0.014404297	-0.79931641	3.1403809	0.33349609	0	0	0	0	0	0	0	0	0	0.91259766	0.087402344	0.53662109	-0.27978516	0.12915039	0.12744141	0.36	34526.54	0.363	-1391.12	0.392
244	245	245	Category G	-0.40795898	-0.047851563	-0.59985352	0.19213867	-0.20751953	0.40454102	0	0.392	1/11/2017	1	11	2017	6:53:01	24781	0.1	6	53	1	53	0.051513672	3.4820801	-0.44726563	0.015625	-0.79882813	0.28295898	0.21240234	0	0	0	0	0	0	0	0	0	0.91552734	0.084472656	0.30200195	0.039306641	-0.063476563	0.19897461	0.377	34440.08	0.383	-1411.48	0.475
245	246	246	Category G	-0.65991211	0.17993164	-0.70776367	0.27148438	-0.23339844	0.34277344	0	0.551	1/11/2017	1	11	2017	6:53:01	24781	0.2	6	53	1	53	0.051513672	3.4820801	-0.453125	0.018798828	-0.79541016	3.065918	0.27612305	0	0	0	0	0	0	0	0	0	0.91552734	0.084472656	0.45532227	-0.20654297	0.16088867	0.087646484	0.422	34225.57	0.287	-1048.57	0.481
246	247	247	Category G	-0.47998047	0.10791016	-0.77978516	0.28857422	-0.21337891	0.33105469	0	0.481	1/11/2017	1	11	2017	6:53:01	24781	0.3	6	53	1	53	0.051513672	3.4820801	-0.45825195	0.021240234	-0.79199219	6.1726074	0.090087891	0	0	0	0	0	0	0	0	0	0.9152832	0.084716797	0.12060547	-0.021484375	0.086425781	0.012207031	0.454	34084.05	0.164	-619.28	0.481
247	248	248	Category G	-0.85180664	-0.023925781	-0.77978516	0.30297852	-0.24291992	0.31518555	0	0.475	1/11/2017	1	11	2017	6:53:01	24781	0.4	6	53	1	53	0.051513672	3.4820801	-0.47021484	0.022216797	-0.79223633	13.53833	0.38427734	0	0	0	0	0	0	0	0	0	0.92163086	0.078369141	0.44018555	-0.38134766	-0.046142578	0.012451172	0.467	34028.85	0.127	-482.5	0.482
248	249	249	Category G	-0.63598633	0.11987305	-0.77978516	0.23632813	-0.22875977	0.36938477	0	0.482	1/11/2017	1	11	2017	6:53:01	24781	0.5	6	53	1	53	0.051513672	3.4820801	-0.47851563	0.025390625	-0.79052734	19.967041	0.18359375	0	0	0	0	0	0	0	0	0	0.92456055	0.075439453	0.26245117	-0.15722656	0.094238281	0.010742188	0.488	33942.27	0.103	-385.53	0.519
249	250	250	Category G	-0.39599609	0.14379883	-0.93579102	0.21337891	-0.2265625	0.38696289	0	0.421	1/11/2017	1	11	2017	6:53:01	24781	0.6	6	53	1	53	0.051513672	3.4820801	-0.48486328	0.027099609	-0.78759766	23.725342	0.20825195	0	0	0	0	0	0	0	0	0	0.92529297	0.074707031	0.35351563	0.088867188	0.11645508	-0.14794922	0.493	33922.1	0.109	-403.23	0.519
250	251	251	Category G	-0.98388672	-0.035888672	-1.0319824	0.18774414	-0.23657227	0.40283203	0	0.519	1/11/2017	1	11	2017	6:53:01	24781	0.7	6	53	1	53	0.051513672	3.4820801	-0.49194336	0.030273438	-0.78564453	27.011475	0.55395508	0	0	0	0	0	0	0	0	0	0.92749023	0.072509766	0.80419922	-0.49169922	-0.066162109	-0.24609375	0.536	33755.15	0.115	-398.48	0.585
251	252	252	Category G	-0.45581055	0.2277832	-0.44384766	0.15185547	-0.26245117	0.40551758	0	0.585	1/11/2017	1	11	2017	6:53:01	24781	0.8	6	53	1	53	0.051513672	3.4820801	-0.49829102	0.032714844	-0.78442383	30.875244	0.39477539	0	0	0	0	0	0	0	0	0	0.92993164	0.070068359	0.578125	0.042480469	0.19482422	0.34057617	0.576	33609.32	0.079	-265.45	0.588
252	253	253	Category G	-0.56396484	0.047851563	-0.70776367	0.25537109	-0.28515625	0.32446289	0	0.734	1/11/2017	1	11	2017	6:53:01	24781	0.9	6	53	1	53	0.051513672	3.4820801	-0.50512695	0.033935547	-0.78295898	33.43335	0.096191406	0	0	0	0	0	0	0	0	0	0.93237305	0.067626953	0.14746094	-0.05859375	0.013671875	0.075195313	0.594	33546.35	0.079	-259.3	0.718
253	254	254	Category G	-0.74389648	0.20385742	-0.77978516	0.32836914	-0.28540039	0.24731445	0	0.718	1/11/2017	1	11	2017	6:53:02	24782	0	6	53	2	53	0.051513672	3.4820801	-0.51147461	0.036132813	-0.78100586	31.32373	0.28613281	0	0	0	0	0	0	0	0	0	0.93457031	0.065429688	0.40112305	-0.23217773	0.16748047	0.001220703	0.65	33359.88	0.004	-12.81	0.718
254	255	255	Category G	-0.76782227	0.21582031	-0.52783203	0.36206055	-0.25561523	0.22631836	0	0.588	1/11/2017	1	11	2017	6:53:02	24782	0.1	6	53	2	54	0.051513672	3.4820801	-0.51831055	0.038574219	-0.77905273	31.835205	0.39575195	0	0	0	0	0	0	0	0	0	0.93652344	0.063476563	0.67773438	-0.24926758	0.17700195	0.2512207	0.665	33312.15	-0.071	234.2	0.734
255	256	256	Category G	-0.671875	0.17993164	-0.79199219	0.37426758	-0.27563477	0.19702148	0	0.759	1/11/2017	1	11	2017	6:53:02	24782	0.2	6	53	2	54	0.051513672	3.4820801	-0.52514648	0.040283203	-0.77709961	31.976318	0.20288086	0	0	0	0	0	0	0	0	0	0.93896484	0.061035156	0.30078125	-0.14648438	0.1394043	-0.014648438	0.728	33120.73	-0.164	531.45	0.734
256	257	257	Category G	-0.56396484	0.20385742	-0.80395508	0.34082031	-0.25195313	0.26220703	0	0.607	1/11/2017	1	11	2017	6:53:02	24782	0.3	6	53	2	54	0.051513672	3.4820801	-0.53198242	0.041992188	-0.77587891	29.585693	0.16699219	0	0	0	0	0	0	0	0	0	0.94189453	0.058105469	0.22143555	-0.031738281	0.16162109	-0.027832031	0.723	33135.42	-0.215	727.14	0.718
257	258	258	Category G	-1.1879883	-0.095947266	-0.95996094	0.28686523	-0.21972656	0.33349609	0	0.966	1/11/2017	1	11	2017	6:53:02	24782	0.4	6	53	2	54	0.051513672	3.4820801	-0.54199219	0.044189453	-0.77758789	27.74707	0.68554688	0	0	0	0	0	0	0	0	0	0.94873047	0.051269531	0.96850586	-0.64575195	-0.14013672	-0.18212891	0.716	33156.13	-0.232	802.39	0.733
258	259	259	Category G	-0.58789063	0.37182617	-0.46777344	0.26855469	-0.23364258	0.34887695	0	0.705	1/11/2017	1	11	2017	6:53:02	24782	0.5	6	53	2	54	0.051513672	3.4820801	-0.54614258	0.045166016	-0.77490234	23.484619	0.45019531	0	0	0	0	0	0	0	0	0	0.94921875	0.05078125	0.67553711	-0.041503906	0.32641602	0.30712891	0.741	33082.91	-0.297	1044.47	0.733
259	260	260	Category G	-0.14379883	-0.11987305	-0.61181641	0.32421875	-0.26025391	0.27539063	0	0.676	1/11/2017	1	11	2017	6:53:02	24782	0.6	6	53	2	54	0.051513672	3.4820801	-0.55102539	0.044677734	-0.7734375	21.347412	0.46801758	0	0	0	0	0	0	0	0	0	0.95068359	0.049316406	0.73364258	0.40722656	-0.16455078	0.16162109	0.728	33120.73	-0.328	1207.27	0.705
260	261	261	Category G	-1.1638184	0.10791016	-0.95996094	0.34326172	-0.27954102	0.23388672	0	0.733	1/11/2017	1	11	2017	6:53:02	24782	0.7	6	53	2	54	0.051513672	3.4820801	-0.55541992	0.047363281	-0.77148438	14.010254	0.6394043	0	0	0	0	0	0	0	0	0	0.9519043	0.048095703	0.85693359	-0.6081543	0.060302734	-0.18823242	0.688	33240.63	-0.297	1130.59	0.705
261	262	262	Category G	-0.095947266	0.21582031	-0.55175781	0.32177734	-0.24487305	0.28442383	0	0.684	1/11/2017	1	11	2017	6:53:02	24782	0.8	6	53	2	54	0.051513672	3.4820801	-0.56054688	0.050292969	-0.76879883	8.1635742	0.53881836	0	0	0	0	0	0	0	0	0	0.95288086	0.047119141	0.84741211	0.46459961	0.1652832	0.21704102	0.636	33405.24	-0.277	1126.48	0.704
262	263	263	Category G	-1.2839355	-0.059814453	-0.95996094	0.29980469	-0.23852539	0.31420898	0	0.364	1/11/2017	1	11	2017	6:53:02	24782	0.9	6	53	2	54	0.051513672	3.4820801	-0.56469727	0.052246094	-0.76806641	4.7971191	0.75244141	0	0	0	0	0	0	0	0	0	0.95483398	0.045166016	1.0229492	-0.71899414	-0.11206055	-0.19165039	0.636	33405.24	-0.294	1216.52	0.704
263	264	264	Category G	-0.61181641	0.10791016	-0.85180664	0.30029297	-0.23095703	0.31494141	0	0.658	1/11/2017	1	11	2017	6:53:03	24783	0	6	53	3	54	0.051513672	3.4820801	-0.56762695	0.054199219	-0.76782227	0.36108398	0.10888672	0	0	0	0	0	0	0	0	0	0.95629883	0.043701172	0.18164063	-0.043945313	0.053466797	-0.083740234	0.89	32683.86	-0.577	2100.22	0.733
264	265	265	Category G	-0.86376953	0.14379883	-0.80395508	0.21850586	-0.23535156	0.38208008	0	0.704	1/11/2017	1	11	2017	6:53:03	24783	0.1	6	53	3	55	0.051513672	3.4820801	-0.57055664	0.055664063	-0.76757813	3.8134766	0.30786133	0	0	0	0	0	0	0	0	0	0.95825195	0.041748047	0.41699219	-0.29296875	0.087890625	-0.036132813	1.009	32402.39	-0.707	2446.46	0.869
265	266	266	Category G	-0.77978516	0.035888672	-0.77978516	0.28857422	-0.23706055	0.32861328	0	2.2	1/11/2017	1	11	2017	6:53:03	24783	0.2	6	53	3	55	0.051513672	3.4820801	-0.57446289	0.058105469	-0.76733398	8.2138672	0.20654297	0	0	0	0	0	0	0	0	0	0.96044922	0.039550781	0.23950195	-0.20507813	-0.022216797	-0.012207031	1.04	32333.51	-0.753	2606.81	1.446
266	267	267	Category G	-0.29980469	0.095947266	-0.53979492	0.28393555	-0.24780273	0.31665039	0	1.446	1/11/2017	1	11	2017	6:53:03	24783	0.3	6	53	3	55	0.051513672	3.4820801	-0.57885742	0.060058594	-0.76708984	7.3325195	0.36157227	0	0	0	0	0	0	0	0	0	0.96289063	0.037109375	0.54223633	0.27905273	0.035644531	0.22729492	1.255	31896.76	-0.978	3106.72	1.446
267	268	268	Category G	-0.76782227	0.011962891	-0.70776367	0.30615234	-0.26928711	0.28515625	0	0.869	1/11/2017	1	11	2017	6:53:03	24783	0.4	6	53	3	55	0.051513672	3.4820801	-0.58496094	0.061523438	-0.76635742	9.9208984	0.19799805	0	0	0	0	0	0	0	0	0	0.96606445	0.033935547	0.29077148	-0.18261719	-0.049560547	0.05859375	1.182	32037.74	-0.909	2991.52	1.446
268	269	269	Category G	-0.25195313	0.16796875	-0.68383789	0.30249023	-0.23510742	0.31103516	0	1.658	1/11/2017	1	11	2017	6:53:03	24783	0.5	6	53	3	55	0.051513672	3.4820801	-0.58007813	0.062744141	-0.76660156	13.597412	0.35424805	0	0	0	0	0	0	0	0	0	0.96337891	0.036621094	0.51611328	0.328125	0.10498047	0.082763672	1.22	31963.5	-0.952	3098.42	1.446
269	270	270	Category G	-0.7199707	0	-0.73193359	0.22680664	-0.23364258	0.38085938	0	0.22	1/11/2017	1	11	2017	6:53:03	24783	0.6	6	53	3	55	0.051513672	3.4820801	-0.58129883	0.064208984	-0.76757813	14.908936	0.15673828	0	0	0	0	0	0	0	0	0	0.96508789	0.034912109	0.23852539	-0.13842773	-0.064208984	0.035644531	0.983	32461.5	-0.721	2640.27	0.931
270	271	271	Category G	-0.75585938	0.095947266	-0.85180664	0.21362305	-0.21704102	0.38891602	0	0.931	1/11/2017	1	11	2017	6:53:03	24783	0.7	6	53	3	55	0.051513672	3.4820801	-0.58496094	0.064208984	-0.77099609	11.495361	0.19116211	0	0	0	0	0	0	0	0	0	0.9699707	0.030029297	0.28271484	-0.1706543	0.031494141	-0.080566406	0.848	32790.5	-0.597	2386.28	0.869
271	272	272	Category G	-0.56396484	0	-0.77978516	0.22143555	-0.22583008	0.37695313	0	0.776	1/11/2017	1	11	2017	6:53:03	24783	0.8	6	53	3	55	0.051757813	3.4482422	-0.58544922	0.063720703	-0.77026367	10.119141	0.067871094	0	0	0	0	0	0	0	0	0	0.96972656	0.030273438	0.094726563	0.021484375	-0.063720703	-0.009277344	0.8	32917.75	-0.567	2387.73	0.776
272	273	273	Category G	-0.52783203	0.023925781	-0.76782227	0.22363281	-0.22607422	0.38891602	0	0.637	1/11/2017	1	11	2017	6:53:03	24783	0.9	6	53	3	55	0.051757813	3.4482422	-0.59375	0.062988281	-0.77026367	12.80127	0.076660156	0	0	0	0	0	0	0	0	0	0.97460938	0.025390625	0.10766602	0.065917969	-0.0390625	0.002441406	0.596	33539.45	-0.386	1942.76	0.776
273	274	274	Category G	-0.98388672	0.13183594	-0.80395508	0.22680664	-0.22070313	0.38476563	0	0.58	1/11/2017	1	11	2017	6:53:04	24784	0	6	53	4	55	0.051757813	3.4482422	-0.58886719	0.064697266	-0.76611328	7.784668	0.40209961	0	0	0	0	0	0	0	0	0	0.96850586	0.031494141	0.49951172	-0.39477539	0.066894531	-0.037597656	0.719	33147.24	-0.531	2519.35	0.931
274	275	275	Category G	-0.53979492	0.10791016	-0.59985352	0.24609375	-0.22827148	0.35644531	0	0.433	1/11/2017	1	11	2017	6:53:04	24784	0.1	6	53	4	56	0.051757813	3.4482422	-0.58813477	0.065917969	-0.76391602	6.0720215	0.17602539	0	0	0	0	0	0	0	0	0	0.96630859	0.033691406	0.25415039	0.048339844	0.041748047	0.1640625	0.74	33085.8	-0.578	2822.73	0.865
275	276	276	Category G	-0.50390625	0.023925781	-0.56396484	0.35595703	-0.24560547	0.24633789	0	0.957	1/11/2017	1	11	2017	6:53:04	24784	0.2	6	53	4	56	0.051757813	3.4482422	-0.59106445	0.064453125	-0.76025391	3.3427734	0.21850586	0	0	0	0	0	0	0	0	0	0.96508789	0.034912109	0.32421875	0.087158203	-0.040527344	0.19628906	0.754	33045.63	-0.592	2862.9	0.865
276	277	277	Category G	-0.74389648	0.023925781	-0.73193359	0.38012695	-0.22045898	0.23168945	0	1.057	1/11/2017	1	11	2017	6:53:04	24784	0.3	6	53	4	56	0.051757813	3.4482422	-0.59936523	0.064941406	-0.76635742	3.4406738	0.15380859	0	0	0	0	0	0	0	0	0	0.97509766	0.024902344	0.2199707	-0.14428711	-0.041015625	0.034423828	0.776	32983.7	-0.641	3212.01	0.865
277	278	278	Category G	-0.75585938	0.14379883	-0.69580078	0.34960938	-0.23022461	0.27099609	0	0.865	1/11/2017	1	11	2017	6:53:04	24784	0.4	6	53	4	56	0.051757813	3.4482422	-0.6027832	0.065917969	-0.76586914	0.77001953	0.18530273	0	0	0	0	0	0	0	0	0	0.97680664	0.023193359	0.30078125	-0.15283203	0.077636719	0.070068359	0.71	33174.01	-0.57	2965.21	0.865
278	279	279	Category G	-0.59985352	-0.035888672	-0.82788086	0.32421875	-0.2121582	0.30957031	0	0.764	1/11/2017	1	11	2017	6:53:04	24784	0.5	6	53	4	56	0.051757813	3.4482422	-0.60131836	0.065429688	-0.76538086	6.7651367	0.11889648	0	0	0	0	0	0	0	0	0	0.97583008	0.024169922	0.1652832	0.001464844	-0.10131836	-0.062255859	0.676	33277.7	-0.519	2680.93	0.874
279	280	280	Category G	-0.49194336	0.047851563	-1.0559082	0.32080078	-0.20019531	0.3112793	0	0.185	1/11/2017	1	11	2017	6:53:04	24784	0.6	6	53	4	56	0.051757813	3.4482422	-0.59936523	0.065185547	-0.76416016	8.0649414	0.3112793	0	0	0	0	0	0	0	0	0	0.97338867	0.026611328	0.41650391	0.10742188	-0.017333984	-0.29150391	0.662	33321.63	-0.506	2647.17	0.874
280	281	281	Category G	-0.81591797	0.023925781	-0.79199219	0.26293945	-0.20751953	0.35766602	0	0.231	1/11/2017	1	11	2017	6:53:04	24784	0.7	6	53	4	56	0.051757813	3.4482422	-0.60644531	0.062988281	-0.76733398	12.08374	0.21435547	0	0	0	0	0	0	0	0	0	0.98022461	0.019775391	0.27294922	-0.20922852	-0.0390625	-0.024414063	0.662	33321.63	-0.496	2547.73	0.865
281	282	282	Category G	-0.56396484	0.16796875	-0.6237793	0.2578125	-0.203125	0.375	0	0.874	1/11/2017	1	11	2017	6:53:04	24784	0.8	6	53	4	56	0.051757813	3.4482422	-0.6081543	0.064208984	-0.76538086	15.685303	0.18115234	0	0	0	0	0	0	0	0	0	0.97973633	0.020263672	0.28979492	0.044189453	0.10351563	0.14160156	0.661	33324.79	-0.496	2554.29	0.86
282	283	283	Category G	-0.39599609	0.083984375	-0.58789063	0.29882813	-0.22241211	0.32226563	0	1.054	1/11/2017	1	11	2017	6:53:04	24784	0.9	6	53	4	56	0.051757813	3.4482422	-0.60913086	0.063964844	-0.76538086	18.907959	0.27807617	0	0	0	0	0	0	0	0	0	0.98046875	0.01953125	0.41088867	0.21313477	0.019775391	0.17749023	0.656	33340.68	-0.454	2206.69	0.86
283	284	284	Category G	-0.56396484	-0.011962891	-0.89990234	0.33569336	-0.25952148	0.26538086	0	0.86	1/11/2017	1	11	2017	6:53:05	24785	0	6	53	5	56	0.051757813	3.4482422	-0.60668945	0.062988281	-0.76635742	19.037842	0.15893555	0	0	0	0	0	0	0	0	0	0.97949219	0.020507813	0.2512207	0.042724609	-0.074951172	-0.13330078	0.723	33135.42	-0.5	2245.08	0.86
284	285	285	Category G	-0.45581055	0.15576172	-0.63598633	0.34643555	-0.23413086	0.2668457	0	0.736	1/11/2017	1	11	2017	6:53:05	24785	0.1	6	53	5	57	0.051757813	3.4482422	-0.60449219	0.062011719	-0.76782227	15.192871	0.21972656	0	0	0	0	0	0	0	0	0	0.97924805	0.020751953	0.37451172	0.14868164	0.093505859	0.13183594	0.76	33028.6	-0.507	2134.35	0.86
285	286	286	Category G	-0.39599609	0.10791016	-0.671875	0.31347656	-0.24804688	0.29589844	0	0.585	1/11/2017	1	11	2017	6:53:05	24785	0.2	6	53	5	57	0.051757813	3.4482422	-0.60571289	0.063476563	-0.76977539	13.276123	0.2355957	0	0	0	0	0	0	0	0	0	0.98168945	0.018310547	0.35205078	0.2097168	0.044189453	0.097900391	0.709	33177	-0.409	1683.83	0.736
286	287	287	Category G	-0.94799805	-0.059814453	-0.94799805	0.29150391	-0.22851563	0.32421875	0	0.451	1/11/2017	1	11	2017	6:53:05	24785	0.3	6	53	5	57	0.051757813	3.4482422	-0.60595703	0.061279297	-0.77270508	10.645264	0.40258789	0	0	0	0	0	0	0	0	0	0.98388672	0.016113281	0.63818359	-0.34179688	-0.12109375	-0.17504883	0.618	33464.77	-0.279	1173.25	0.718
287	288	288	Category G	-0.65991211	0.15576172	-0.76782227	0.24243164	-0.24121094	0.359375	0	0.572	1/11/2017	1	11	2017	6:53:05	24785	0.4	6	53	5	57	0.051757813	3.4482422	-0.60717773	0.062255859	-0.77441406	5.5073242	0.10717773	0	0	0	0	0	0	0	0	0	0.98608398	0.013916016	0.15258789	-0.052490234	0.093261719	0.006591797	0.594	33546.35	-0.209	854.13	0.716
288	289	289	Category G	-0.50390625	0.023925781	-0.69580078	0.23925781	-0.23901367	0.36254883	0	0.507	1/11/2017	1	11	2017	6:53:05	24785	0.5	6	53	5	57	0.051757813	3.4482422	-0.59912109	0.063476563	-0.77563477	0.15039063	0.13037109	0	0	0	0	0	0	0	0	0	0.98217773	0.017822266	0.21484375	0.095214844	-0.039550781	0.079833984	0.591	33556.74	-0.171	677.96	0.651
289	290	290	Category G	-0.55175781	0.095947266	-0.80395508	0.25976563	-0.22998047	0.35620117	0	0.718	1/11/2017	1	11	2017	6:53:05	24785	0.6	6	53	5	57	0.051757813	3.4482422	-0.59692383	0.063964844	-0.77636719	3.6247559	0.061767578	0	0	0	0	0	0	0	0	0	0.98144531	0.018554688	0.10449219	0.045166016	0.031738281	-0.02734375	0.602	33518.87	-0.147	560.89	0.716
290	291	291	Category G	-0.50390625	0.059814453	-0.81591797	0.24560547	-0.23461914	0.35913086	0	0.716	1/11/2017	1	11	2017	6:53:05	24785	0.7	6	53	5	57	0.051757813	3.4482422	-0.59667969	0.064208984	-0.77368164	7.2722168	0.10205078	0	0	0	0	0	0	0	0	0	0.97924805	0.020751953	0.1394043	0.092773438	-0.004394531	-0.041992188	0.651	33356.67	-0.167	601.85	0.716
291	292	292	Category G	-0.51586914	0.023925781	-0.80395508	0.25048828	-0.23681641	0.36132813	0	0.651	1/11/2017	1	11	2017	6:53:05	24785	0.8	6	53	5	57	0.051757813	3.4482422	-0.58959961	0.065185547	-0.77172852	9.6984863	0.090576172	0	0	0	0	0	0	0	0	0	0.97363281	0.026367188	0.1472168	0.073730469	-0.041259766	-0.031982422	0.655	33343.87	-0.12	415.03	0.716
292	293	293	Category G	-0.50390625	0.071777344	-0.80395508	0.25219727	-0.23266602	0.35498047	0	0.745	1/11/2017	1	11	2017	6:53:05	24785	0.9	6	53	5	57	0.051757813	3.4482422	-0.58764648	0.063476563	-0.77636719	12.357422	0.088378906	0	0	0	0	0	0	0	0	0	0.97583008	0.024169922	0.11914063	0.083740234	0.008056641	-0.02734375	0.673	33287.05	-0.097	322.27	0.716
293	294	294	Category G	-0.53979492	0.047851563	-0.77978516	0.24926758	-0.22680664	0.36230469	0	0.598	1/11/2017	1	11	2017	6:53:06	24786	0	6	53	6	57	0.051757813	3.4482422	-0.58422852	0.065185547	-0.77636719	13.067627	0.047851563	0	0	0	0	0	0	0	0	0	0.97387695	0.026123047	0.065185547	0.044433594	-0.017333984	-0.003173828	0.654	33347.07	-0.047	154.77	0.651
294	295	295	Category G	-0.53979492	0.035888672	-0.77978516	0.25219727	-0.23193359	0.36010742	0	0.61	1/11/2017	1	11	2017	6:53:06	24786	0.1	6	53	6	58	0.051757813	3.4482422	-0.58154297	0.062744141	-0.77783203	11.284912	0.049560547	0	0	0	0	0	0	0	0	0	0.97314453	0.026855469	0.070556641	0.041748047	-0.026855469	-0.001708984	0.594	33546.35	0.044	-147.64	0.61
295	296	296	Category G	-0.55175781	0.023925781	-0.83984375	0.25317383	-0.23046875	0.35498047	0	0.605	1/11/2017	1	11	2017	6:53:06	24786	0.2	6	53	6	58	0.051757813	3.4482422	-0.5769043	0.060546875	-0.78271484	9.3962402	0.072265625	0	0	0	0	0	0	0	0	0	0.97412109	0.025878906	0.11914063	0.025146484	-0.036621094	-0.056884766	0.564	33652.18	0.12	-399.25	0.605
296	297	297	Category G	-0.79199219	0.059814453	-1.0559082	0.24682617	-0.22802734	0.36352539	0	0.36	1/11/2017	1	11	2017	6:53:06	24786	0.3	6	53	6	58	0.051757813	3.4482422	-0.57397461	0.059082031	-0.78442383	5.6472168	0.34790039	0	0	0	0	0	0	0	0	0	0.97387695	0.026123047	0.48974609	-0.21777344	0.000488281	-0.27124023	0.508	33862.56	0.216	-730.08	0.598
297	298	298	Category G	-0.32397461	0	-0.73193359	0.26196289	-0.21630859	0.35791016	0	0.471	1/11/2017	1	11	2017	6:53:06	24786	0.4	6	53	6	58	0.051757813	3.4482422	-0.57250977	0.057373047	-0.78393555	2.8134766	0.26049805	0	0	0	0	0	0	0	0	0	0.97265625	0.02734375	0.35839844	0.24853516	-0.057373047	0.052001953	0.484	33958.52	0.265	-898.61	0.471
298	299	299	Category G	-0.38378906	-0.14379883	-0.81591797	0.29541016	-0.21240234	0.33007813	0	0.404	1/11/2017	1	11	2017	6:53:06	24786	0.5	6	53	6	58	0.051757813	3.4482422	-0.56616211	0.059326172	-0.78222656	0.43603516	0.27514648	0	0	0	0	0	0	0	0	0	0.9675293	0.032470703	0.41918945	0.18237305	-0.203125	-0.033447266	0.444	34127.38	0.349	-1190.56	0.454
299	300	300	Category G	-0.35986328	0.059814453	-0.77978516	0.27075195	-0.21362305	0.35693359	0	0.454	1/11/2017	1	11	2017	6:53:06	24786	0.6	6	53	6	58	0.051757813	3.4482422	-0.56542969	0.056152344	-0.78613281	5.6208496	0.20556641	0	0	0	0	0	0	0	0	0	0.9699707	0.030029297	0.21557617	0.20556641	0.003417969	0.006347656	0.4	34328	0.439	-1514.09	0.404
300	301	301	Category G	-0.41992188	0.095947266	-0.75585938	0.23681641	-0.19580078	0.38330078	0	0.372	1/11/2017	1	11	2017	6:53:06	24786	0.7	6	53	6	58	0.051757813	3.4482422	-0.56982422	0.057128906	-0.78808594	9.3933105	0.15795898	0	0	0	0	0	0	0	0	0	0.97436523	0.025634766	0.22094727	0.14990234	0.038574219	0.032226563	0.391	34371.22	0.498	-1684.87	0.404
301	302	302	Category G	-0.32397461	0.071777344	-0.87597656	0.21679688	-0.18994141	0.40576172	0	0.341	1/11/2017	1	11	2017	6:53:06	24786	0.8	6	53	6	58	0.051757813	3.4482422	-0.56176758	0.056396484	-0.78686523	11.802734	0.25415039	0	0	0	0	0	0	0	0	0	0.96850586	0.031494141	0.34179688	0.23779297	0.015136719	-0.088867188	0.359	34531.72	0.58	-1967.25	0.372
302	303	303	Category G	-0.2277832	0.023925781	-0.91186523	0.21069336	-0.18139648	0.40698242	0	0.307	1/11/2017	1	11	2017	6:53:06	24786	0.9	6	53	6	58	0.051757813	3.4482422	-0.57104492	0.052246094	-0.78930664	14.179443	0.36547852	0	0	0	0	0	0	0	0	0	0.97558594	0.024414063	0.49414063	0.34326172	-0.028320313	-0.12231445	0.342	34621.76	0.633	-2141.82	0.341
303	304	304	Category G	-0.26391602	-0.023925781	-0.89990234	0.21386719	-0.17626953	0.40771484	0	0.278	1/11/2017	1	11	2017	6:53:07	24787	0	6	53	7	58	0.051757813	3.4482422	-0.56225586	0.054931641	-0.78588867	15.912109	0.32885742	0	0	0	0	0	0	0	0	0	0.96801758	0.031982422	0.49121094	0.29833984	-0.078857422	-0.11376953	0.313	34784.08	0.71	-2413.01	0.307
304	305	305	Category G	-0.31176758	0.023925781	-0.91186523	0.21728516	-0.18017578	0.41064453	0	0.305	1/11/2017	1	11	2017	6:53:07	24787	0.1	6	53	7	59	0.051757813	3.4482422	-0.56274414	0.054443359	-0.78393555	15.780518	0.28344727	0	0	0	0	0	0	0	0	0	0.96679688	0.033203125	0.40966797	0.25097656	-0.030517578	-0.12768555	0.302	34848.85	0.75	-2541.56	0.305
305	306	306	Category G	-0.3359375	0	-0.85180664	0.21728516	-0.17773438	0.41210938	0	0.278	1/11/2017	1	11	2017	6:53:07	24787	0.2	6	53	7	59	0.051757813	3.4482422	-0.56738281	0.052490234	-0.78222656	14.056396	0.24731445	0	0	0	0	0	0	0	0	0	0.96777344	0.032226563	0.35351563	0.23144531	-0.052490234	-0.069335938	0.287	34940.32	0.802	-2712.38	0.303
306	307	307	Category G	-0.51586914	0.011962891	-0.85180664	0.20678711	-0.17919922	0.41308594	0	0.303	1/11/2017	1	11	2017	6:53:07	24787	0.3	6	53	7	59	0.051757813	3.4482422	-0.5690918	0.052734375	-0.7800293	9.5205078	0.098144531	0	0	0	0	0	0	0	0	0	0.96704102	0.032958984	0.16577148	0.053222656	-0.040771484	-0.071533203	0.277	35003.48	0.846	-2846.54	0.278
307	308	308	Category G	-0.32397461	0.071777344	-0.70776367	0.21630859	-0.20751953	0.39111328	0	0.252	1/11/2017	1	11	2017	6:53:07	24787	0.4	6	53	7	59	0.051757813	3.4482422	-0.56689453	0.051757813	-0.78271484	3.4384766	0.25512695	0	0	0	0	0	0	0	0	0	0.96777344	0.032226563	0.33789063	0.24291992	0.019775391	0.074951172	0.273	35029.26	0.871	-2915.32	0.278
308	309	309	Category G	-0.57592773	0.071777344	-0.77978516	0.25634766	-0.21240234	0.35888672	0	0.249	1/11/2017	1	11	2017	6:53:07	24787	0.5	6	53	7	59	0.051757813	3.4482422	-0.57299805	0.051269531	-0.78564453	4.1923828	0.021240234	0	0	0	0	0	0	0	0	0	0.97363281	0.026367188	0.029052734	-0.002685547	0.020263672	0.005859375	0.268	35061.92	0.914	-3024.18	0.273
309	310	310	Category G	-0.65991211	0.059814453	-0.88793945	0.27636719	-0.22045898	0.35253906	0	0.256	1/11/2017	1	11	2017	6:53:07	24787	0.6	6	53	7	59	0.052246094	3.515918	-0.57519531	0.048339844	-0.78442383	14.147217	0.13378906	0	0	0	0	0	0	0	0	0	0.97412109	0.025878906	0.19897461	-0.084472656	0.011230469	-0.10327148	0.262	35101.77	0.943	-3109.19	0.256
310	311	311	Category G	-0.81591797	-0.10791016	-0.80395508	0.26416016	-0.21777344	0.35180664	0	0.273	1/11/2017	1	11	2017	6:53:07	24787	0.7	6	53	7	59	0.052246094	3.515918	-0.5703125	0.05078125	-0.78613281	24.286377	0.29296875	0	0	0	0	0	0	0	0	0	0.97265625	0.02734375	0.421875	-0.24536133	-0.15869141	-0.017578125	0.251	35176.78	0.997	-3266.79	0.252
311	312	312	Category G	-1.0439453	-0.047851563	-0.68383789	0.28540039	-0.19580078	0.34936523	0	0.244	1/11/2017	1	11	2017	6:53:07	24787	0.8	6	53	7	59	0.052246094	3.515918	-0.56665039	0.048095703	-0.78588867	32.312988	0.49731445	0	0	0	0	0	0	0	0	0	0.97021484	0.029785156	0.67529297	-0.47705078	-0.095947266	0.10205078	0.233	35305.48	1.05	-3461.04	0.249
312	313	313	Category G	-0.59985352	0.13183594	-0.69580078	0.27539063	-0.20385742	0.35864258	0	0.234	1/11/2017	1	11	2017	6:53:07	24787	0.9	6	53	7	59	0.052246094	3.515918	-0.56665039	0.049804688	-0.78393555	39.425293	0.12475586	0	0	0	0	0	0	0	0	0	0.96875	0.03125	0.203125	-0.032958984	0.081787109	0.088134766	0.21	35482.21	1.096	-3680.05	0.244
313	314	314	Category G	-0.6237793	0	-0.44384766	0.30175781	-0.2109375	0.32104492	0	0.147	1/11/2017	1	11	2017	6:53:08	24788	0	6	53	8	59	0.052246094	3.515918	-0.5637207	0.051757813	-0.78442383	43.15332	0.34960938	0	0	0	0	0	0	0	0	0	0.9675293	0.032470703	0.45239258	-0.059814453	-0.051757813	0.34057617	0.188	35666.59	1.149	-3920.48	0.234
314	315	315	Category G	-0.52783203	0	-0.41992188	0.30834961	-0.22607422	0.31201172	0	0.11	1/11/2017	1	11	2017	6:53:08	24788	0.1	6	53	8	0	0.052246094	3.515918	-0.55932617	0.047851563	-0.78613281	42.642334	0.37084961	0	0	0	0	0	0	0	0	0	0.96606445	0.033935547	0.44604492	0.031494141	-0.047851563	0.36621094	0.162	35908.53	1.145	-4108.2	0.234
315	316	316	Category G	-1.2358398	0.047851563	-1.0559082	0.28320313	-0.23217773	0.33349609	0	0.121	1/11/2017	1	11	2017	6:53:08	24788	0.2	6	53	8	0	0.052246094	3.515918	-0.55932617	0.046875	-0.78857422	37.669434	0.72705078	0	0	0	0	0	0	0	0	0	0.96801758	0.031982422	0.9440918	-0.67626953	0.000732422	-0.26708984	0.162	35908.53	1.075	-3977.64	0.147
316	317	317	Category G	-0.92382813	0.14379883	-0.74389648	0.19995117	-0.23999023	0.38745117	0	0.116	1/11/2017	1	11	2017	6:53:08	24788	0.3	6	53	8	0	0.052246094	3.515918	-0.55981445	0.047119141	-0.79174805	28.413086	0.37939453	0	0	0	0	0	0	0	0	0	0.97070313	0.029296875	0.50830078	-0.36376953	0.096435547	0.047851563	0.135	36195.71	0.963	-3986.73	0.147
317	318	318	Category G	-0.55175781	-0.011962891	-0.76782227	0.28930664	-0.23486328	0.32861328	0	0.244	1/11/2017	1	11	2017	6:53:08	24788	0.4	6	53	8	0	0.052246094	3.515918	-0.55615234	0.046875	-0.79345703	21.974609	0.064453125	0	0	0	0	0	0	0	0	0	0.97021484	0.029785156	0.089355469	0.004394531	-0.058837891	0.025634766	0.14	36139.22	0.803	-3584.27	0.175
318	319	319	Category G	-0.45581055	0.095947266	-0.7199707	0.31567383	-0.24389648	0.29907227	0	0.074	1/11/2017	1	11	2017	6:53:08	24788	0.5	6	53	8	0	0.052246094	3.515918	-0.55249023	0.045654297	-0.79516602	15.415771	0.13256836	0	0	0	0	0	0	0	0	0	0.96948242	0.030517578	0.22241211	0.096679688	0.050048828	0.075195313	0.157	35958.63	0.787	-3406.05	0.175
319	320	320	Category G	-1.079834	-0.011962891	-1.0197754	0.30541992	-0.24438477	0.31030273	0	0.175	1/11/2017	1	11	2017	6:53:08	24788	0.6	6	53	8	0	0.052246094	3.515918	-0.55151367	0.046386719	-0.7956543	7.8530273	0.57641602	0	0	0	0	0	0	0	0	0	0.96923828	0.030761719	0.81054688	-0.52807617	-0.058349609	-0.22387695	0.156	35968.8	0.698	-3193.79	0.181
320	321	321	Category G	-0.68383789	0.14379883	-0.65991211	0.20751953	-0.23632813	0.38842773	0	0.213	1/11/2017	1	11	2017	6:53:08	24788	0.7	6	53	8	0	0.052246094	3.515918	-0.54980469	0.046875	-0.79443359	1.1420898	0.21289063	0	0	0	0	0	0	0	0	0	0.96728516	0.032714844	0.36499023	-0.13378906	0.096679688	0.13452148	0.166	35869.36	0.719	-3173.02	0.213
321	322	322	Category G	-0.6237793	0.035888672	-0.79199219	0.19799805	-0.22387695	0.39672852	0	0.114	1/11/2017	1	11	2017	6:53:08	24788	0.8	6	53	8	0	0.052246094	3.515918	-0.54345703	0.044433594	-0.79589844	3.0576172	0.080810547	0	0	0	0	0	0	0	0	0	0.96484375	0.03515625	0.093017578	-0.080078125	-0.008544922	0.00390625	0.165	35879.08	0.85	-3490.15	0.213
322	323	323	Category G	-0.41992188	0.023925781	-0.80395508	0.18481445	-0.22705078	0.40380859	0	0.181	1/11/2017	1	11	2017	6:53:08	24788	0.9	6	53	8	0	0.052246094	3.515918	-0.54174805	0.04296875	-0.79956055	4.8063965	0.12353516	0	0	0	0	0	0	0	0	0	0.96679688	0.033203125	0.14526367	0.12182617	-0.019042969	-0.004150391	0.202	35547.37	1.092	-3723.23	0.233
323	324	324	Category G	-0.55175781	0.059814453	-0.80395508	0.19042969	-0.22509766	0.39941406	0	0.233	1/11/2017	1	11	2017	6:53:09	24789	0	6	53	9	0	0.052246094	3.515918	-0.54150391	0.041992188	-0.80297852	5.5219727	0.020263672	0	0	0	0	0	0	0	0	0	0.96948242	0.030517578	0.028564453	-0.010009766	0.017578125	-0.000732422	0.223	35380.5	1.361	-4046.97	0.298
324	325	325	Category G	-0.49194336	0.071777344	-0.75585938	0.18920898	-0.21972656	0.40551758	0	0.301	1/11/2017	1	11	2017	6:53:09	24789	0.1	6	53	9	1	0.052246094	3.515918	-0.53808594	0.041748047	-0.80126953	6.5402832	0.071289063	0	0	0	0	0	0	0	0	0	0.96606445	0.033935547	0.12158203	0.046142578	0.029785156	0.045410156	0.253	35162.95	1.504	-4088.32	0.301
325	326	326	Category G	-0.69580078	0.011962891	-0.93579102	0.19091797	-0.22045898	0.40551758	0	0.298	1/11/2017	1	11	2017	6:53:09	24789	0.2	6	53	9	1	0.052246094	3.515918	-0.53710938	0.039306641	-0.80371094	7.1149902	0.20800781	0	0	0	0	0	0	0	0	0	0.9675293	0.032470703	0.31787109	-0.15844727	-0.02734375	-0.13183594	0.3	34860.83	1.707	-4126.05	0.396
326	327	327	Category G	-0.56396484	0.19189453	-0.92382813	0.18725586	-0.22705078	0.40185547	0	0.396	1/11/2017	1	11	2017	6:53:09	24789	0.3	6	53	9	1	0.052246094	3.515918	-0.53735352	0.036621094	-0.8059082	4.6630859	0.19628906	0	0	0	0	0	0	0	0	0	0.96948242	0.030517578	0.29907227	-0.026367188	0.1550293	-0.11767578	0.339	34638.02	1.871	-4154.81	0.396
327	328	328	Category G	-0.20385742	0.071777344	-0.87597656	0.24072266	-0.24291992	0.35742188	0	0.396	1/11/2017	1	11	2017	6:53:09	24789	0.4	6	53	9	1	0.052246094	3.515918	-0.53100586	0.036376953	-0.80541992	2.5473633	0.33642578	0	0	0	0	0	0	0	0	0	0.96533203	0.034667969	0.43286133	0.32714844	0.03515625	-0.0703125	0.385	34400.48	1.854	-3951.66	0.412
328	329	329	Category G	-0.46777344	0.15576172	-0.82788086	0.17480469	-0.26025391	0.38891602	0	0.412	1/11/2017	1	11	2017	6:53:09	24789	0.5	6	53	9	1	0.052246094	3.515918	-0.52807617	0.033691406	-0.80664063	1.5168457	0.13745117	0	0	0	0	0	0	0	0	0	0.96484375	0.03515625	0.203125	0.060302734	0.12182617	-0.020996094	0.42	34234.7	1.719	-3665.71	0.509
329	330	330	Category G	-0.38378906	0.15576172	-0.73193359	0.11279297	-0.24633789	0.42333984	0	0.51	1/11/2017	1	11	2017	6:53:09	24789	0.6	6	53	9	1	0.052246094	3.515918	-0.52539063	0.032714844	-0.80859375	2.182373	0.20263672	0	0	0	0	0	0	0	0	0	0.96508789	0.034912109	0.34155273	0.14160156	0.12280273	0.076660156	0.455	34079.76	1.552	-3344.98	0.51
330	331	331	Category G	-0.41992188	0.047851563	-0.87597656	0.11035156	-0.23754883	0.4362793	0	0.512	1/11/2017	1	11	2017	6:53:09	24789	0.7	6	53	9	1	0.052246094	3.515918	-0.52270508	0.030517578	-0.81030273	1.1230469	0.12329102	0	0	0	0	0	0	0	0	0	0.96484375	0.03515625	0.18579102	0.1027832	0.017089844	-0.065429688	0.484	33958.52	1.383	-3037.95	0.512
331	332	332	Category G	-0.2878418	0.095947266	-0.81591797	0.093505859	-0.24487305	0.43994141	0	0.509	1/11/2017	1	11	2017	6:53:09	24789	0.8	6	53	9	1	0.052246094	3.515918	-0.52124023	0.028564453	-0.81030273	4.6821289	0.24291992	0	0	0	0	0	0	0	0	0	0.96411133	0.035888672	0.30615234	0.23339844	0.067138672	-0.005371094	0.535	33758.9	1.184	-2629.23	0.57
332	333	333	Category G	-0.2878418	0.17993164	-0.69580078	0.10009766	-0.22558594	0.4375	0	0.57	1/11/2017	1	11	2017	6:53:09	24789	0.9	6	53	9	1	0.052246094	3.515918	-0.51855469	0.026855469	-0.81152344	7.2380371	0.30004883	0	0	0	0	0	0	0	0	0	0.96337891	0.036621094	0.49926758	0.23071289	0.15283203	0.11572266	0.576	33609.32	0.976	-2225.41	0.658
333	334	334	Category G	-0.52783203	0.011962891	-0.89990234	0.077392578	-0.21606445	0.45385742	0	0.699	1/11/2017	1	11	2017	6:53:10	24790	0	6	53	10	1	0.052246094	3.515918	-0.51660156	0.024414063	-0.8125	8.1813965	0.088623047	0	0	0	0	0	0	0	0	0	0.96337891	0.036621094	0.1105957	-0.010986328	-0.012451172	-0.087158203	0.607	33501.84	0.884	-2019.52	0.698
334	335	335	Category G	-0.40795898	0.035888672	-0.91186523	0.067138672	-0.2109375	0.45385742	0	0.658	1/11/2017	1	11	2017	6:53:10	24790	0.1	6	53	10	2	0.052246094	3.515918	-0.51611328	0.021972656	-0.81347656	11.475586	0.14672852	0	0	0	0	0	0	0	0	0	0.96386719	0.036132813	0.22021484	0.1081543	0.013671875	-0.098144531	0.638	33398.71	0.819	-1860.12	0.698
335	336	336	Category G	-0.43188477	0.059814453	-0.93579102	0.073730469	-0.20849609	0.4597168	0	0.698	1/11/2017	1	11	2017	6:53:10	24790	0.2	6	53	10	2	0.052246094	3.515918	-0.51708984	0.021972656	-0.8125	19.554443	0.15429688	0	0	0	0	0	0	0	0	0	0.96337891	0.036621094	0.24584961	0.085205078	0.037597656	-0.12304688	0.684	33252.93	0.763	-1697.59	0.699
336	337	337	Category G	-0.45581055	0.071777344	-0.76782227	0.056640625	-0.19677734	0.46508789	0	0.698	1/11/2017	1	11	2017	6:53:10	24790	0.3	6	53	10	2	0.052246094	3.515918	-0.51513672	0.020751953	-0.81152344	25.964355	0.089599609	0	0	0	0	0	0	0	0	0	0.96142578	0.038574219	0.15405273	0.059326172	0.05078125	0.043701172	0.724	33132.48	0.69	-1521.18	0.781
337	338	338	Category G	-0.671875	0.059814453	-0.82788086	0.070800781	-0.19458008	0.46069336	0	0.781	1/11/2017	1	11	2017	6:53:10	24790	0.4	6	53	10	2	0.052246094	3.515918	-0.51000977	0.018066406	-0.80859375	24.841064	0.16821289	0	0	0	0	0	0	0	0	0	0.95605469	0.043945313	0.22265625	-0.16186523	0.041503906	-0.019042969	0.749	33059.91	0.616	-1363.53	0.812
338	339	339	Category G	-0.52783203	0.10791016	-0.76782227	0.079345703	-0.20263672	0.45361328	0	0.812	1/11/2017	1	11	2017	6:53:10	24790	0.5	6	53	10	2	0.052246094	3.515918	-0.51342773	0.018066406	-0.80908203	23.866211	0.099609375	0	0	0	0	0	0	0	0	0	0.95849609	0.041503906	0.14501953	-0.014160156	0.089599609	0.041259766	0.793	32936.82	0.513	-1134.66	0.85
339	340	340	Category G	-0.49194336	-0.023925781	-0.77978516	0.13623047	-0.20922852	0.42944336	0	0.85	1/11/2017	1	11	2017	6:53:10	24790	0.6	6	53	10	2	0.052246094	3.515918	-0.51733398	0.020019531	-0.80688477	26.638184	0.057617188	0	0	0	0	0	0	0	0	0	0.95874023	0.041259766	0.096679688	0.025390625	-0.043945313	0.027099609	0.839	32813.91	0.398	-883.02	0.919
340	341	341	Category G	-0.51586914	0.047851563	-0.85180664	0.18457031	-0.19335938	0.41845703	0	0.919	1/11/2017	1	11	2017	6:53:10	24790	0.7	6	53	10	2	0.052246094	3.515918	-0.52099609	0.019287109	-0.80541992	29.746094	0.054443359	0	0	0	0	0	0	0	0	0	0.95947266	0.040527344	0.079833984	0.005126953	0.028320313	-0.046142578	0.889	32686.35	0.276	-614.77	0.977
341	342	342	Category G	-0.83984375	-0.11987305	-0.74389648	0.14916992	-0.1862793	0.43823242	0	0.977	1/11/2017	1	11	2017	6:53:10	24790	0.8	6	53	10	2	0.052246094	3.515918	-0.5246582	0.016845703	-0.8046875	24.326416	0.34887695	0	0	0	0	0	0	0	0	0	0.96069336	0.039306641	0.51269531	-0.31494141	-0.13671875	0.060791016	0.939	32564.47	0.14	-315.3	0.997
342	343	343	Category G	-0.58789063	0.15576172	-0.69580078	0.19799805	-0.17871094	0.41088867	0	0.997	1/11/2017	1	11	2017	6:53:10	24790	0.9	6	53	10	2	0.052246094	3.515918	-0.53051758	0.014892578	-0.80175781	19.613037	0.18530273	0	0	0	0	0	0	0	0	0	0.96166992	0.038330078	0.30395508	-0.057128906	0.140625	0.10595703	0.975	32479.94	0.021	-48.15	1.027
343	344	344	Category G	-0.65991211	0.071777344	-0.69580078	0.19506836	-0.1796875	0.41601563	0	1.083	1/11/2017	1	11	2017	6:53:11	24791	0	6	53	11	2	0.052246094	3.515918	-0.53833008	0.015136719	-0.7980957	20.461182	0.16870117	0	0	0	0	0	0	0	0	0	0.96289063	0.037109375	0.28051758	-0.12133789	0.056396484	0.10229492	1.023	32371.07	-0.09	207.75	1.083
344	345	345	Category G	-1.223877	-0.011962891	-0.671875	0.23803711	-0.17919922	0.39550781	0	1.027	1/11/2017	1	11	2017	6:53:11	24791	0.1	6	53	11	3	0.052246094	3.515918	-0.5456543	0.014404297	-0.79467773	17.848145	0.68945313	0	0	0	0	0	0	0	0	0	0.96411133	0.035888672	0.82714844	-0.67797852	-0.026367188	0.12280273	1.052	32307.29	-0.185	434.45	1.095
345	346	346	Category G	-0.91186523	0.047851563	-0.59985352	0.22900391	-0.20458984	0.38964844	0	1.135	1/11/2017	1	11	2017	6:53:11	24791	0.2	6	53	11	3	0.052246094	3.515918	-0.54882813	0.015625	-0.78857422	11.481201	0.41015625	0	0	0	0	0	0	0	0	0	0.9609375	0.0390625	0.58349609	-0.36279297	0.031982422	0.1887207	1.089	32227.94	-0.296	708.88	1.135
346	347	347	Category G	-0.13183594	0.011962891	-0.74389648	0.17651367	-0.19848633	0.4128418	0	1.095	1/11/2017	1	11	2017	6:53:11	24791	0.3	6	53	11	3	0.052246094	3.515918	-0.55615234	0.013427734	-0.78491211	5.6252441	0.42626953	0	0	0	0	0	0	0	0	0	0.96191406	0.038085938	0.46679688	0.42431641	-0.001464844	0.041015625	1.123	32156.94	-0.407	999.19	1.198
347	348	348	Category G	-1.2478027	-0.023925781	-0.94799805	0.19799805	-0.17089844	0.41503906	0	1.202	1/11/2017	1	11	2017	6:53:11	24791	0.4	6	53	11	3	0.051757813	3.515918	-0.5559082	0.013671875	-0.78125	0.91357422	0.71264648	0	0	0	0	0	0	0	0	0	0.95898438	0.041015625	0.89599609	-0.69189453	-0.037597656	-0.16650391	1.144	32113.94	-0.494	1245.94	1.202
348	349	349	Category G	-0.44384766	-0.059814453	-0.58789063	0.11010742	-0.19506836	0.453125	0	1.198	1/11/2017	1	11	2017	6:53:11	24791	0.5	6	53	11	3	0.051757813	3.515918	-0.5625	0.011962891	-0.78198242	7.6882324	0.23852539	0	0	0	0	0	0	0	0	0	0.96337891	0.036621094	0.38476563	0.11865234	-0.071777344	0.1940918	1.182	32037.74	-0.603	1560.97	1.212
349	350	350	Category G	-0.31176758	0.19189453	-0.87597656	0.17651367	-0.17553711	0.4284668	0	1.212	1/11/2017	1	11	2017	6:53:11	24791	0.6	6	53	11	3	0.051757813	3.515918	-0.57177734	0.011962891	-0.78100586	12.094482	0.33007813	0	0	0	0	0	0	0	0	0	0.96801758	0.031982422	0.53466797	0.26000977	0.17993164	-0.094726563	1.205	31992.58	-0.707	1909.51	1.25
350	351	351	Category G	-0.46777344	-0.11987305	-0.82788086	0.21630859	-0.20117188	0.39599609	0	1.25	1/11/2017	1	11	2017	6:53:11	24791	0.7	6	53	11	3	0.051757813	3.515918	-0.57055664	0.010253906	-0.77612305	12.834473	0.17382813	0	0	0	0	0	0	0	0	0	0.96337891	0.036621094	0.28491211	0.1027832	-0.13012695	-0.051513672	1.248	31909.99	-0.817	2274.92	1.274
351	352	352	Category G	-0.57592773	0.13183594	-0.6237793	0.20092773	-0.20800781	0.40014648	0	1.274	1/11/2017	1	11	2017	6:53:11	24791	0.8	6	53	11	3	0.051757813	3.515918	-0.56933594	0.012207031	-0.77563477	13.815674	0.19311523	0	0	0	0	0	0	0	0	0	0.96240234	0.037597656	0.27758789	-0.006347656	0.11938477	0.15185547	1.283	31844.44	-0.873	2436.45	1.34
352	353	353	Category G	-0.2878418	0.17993164	-0.80395508	0.17504883	-0.18994141	0.41967773	0	1.352	1/11/2017	1	11	2017	6:53:11	24791	0.9	6	53	11	3	0.051757813	3.515918	-0.56542969	0.012695313	-0.77294922	15.279541	0.32568359	0	0	0	0	0	0	0	0	0	0.95776367	0.042236328	0.47583008	0.27758789	0.16699219	-0.030761719	1.306	31802.16	-0.922	2603.23	1.352
353	354	354	Category G	-0.63598633	-0.16796875	-0.94799805	0.14770508	-0.18798828	0.44335938	0	1.412	1/11/2017	1	11	2017	6:53:12	24792	0	6	53	12	4	0.051757813	3.515918	-0.56787109	0.012451172	-0.76953125	12.900146	0.26269531	0	0	0	0	0	0	0	0	0	0.95654297	0.043457031	0.42675781	-0.067871094	-0.18041992	-0.17822266	1.337	31746.11	-0.985	2822.26	1.352
354	355	355	Category G	-0.53979492	0.023925781	-0.79199219	0.10595703	-0.20361328	0.44506836	0	1.34	1/11/2017	1	11	2017	6:53:12	24792	0.1	6	53	12	4	0.051757813	3.515918	-0.56689453	0.013183594	-0.77270508	9.8527832	0.034912109	0	0	0	0	0	0	0	0	0	0.95849609	0.041503906	0.056884766	0.027099609	0.010498047	-0.019042969	1.307	31800.33	-1.008	3066.52	1.352
355	356	356	Category G	-0.52783203	0.047851563	-0.81591797	0.10424805	-0.1887207	0.45703125	0	1.399	1/11/2017	1	11	2017	6:53:12	24792	0.2	6	53	12	4	0.051757813	3.515918	-0.56860352	0.015380859	-0.77368164	9.6237793	0.066894531	0	0	0	0	0	0	0	0	0	0.96044922	0.039550781	0.11523438	0.040771484	0.032226563	-0.041992188	1.237	31930.89	-0.975	3170.88	1.352
356	357	357	Category G	-0.46777344	0	-0.87597656	0.099121094	-0.19042969	0.45336914	0	1.065	1/11/2017	1	11	2017	6:53:12	24792	0.3	6	53	12	4	0.051757813	3.515918	-0.56640625	0.014160156	-0.76660156	9.4458008	0.14770508	0	0	0	0	0	0	0	0	0	0.95336914	0.046630859	0.22192383	0.098632813	-0.014160156	-0.10913086	1.098	32208.98	-0.856	3031.18	1.34
357	358	358	Category G	-0.45581055	0.035888672	-0.82788086	0.11108398	-0.19067383	0.4519043	0	0.858	1/11/2017	1	11	2017	6:53:12	24792	0.4	6	53	12	4	0.051757813	3.515918	-0.56347656	0.011962891	-0.76391602	5.2407227	0.12744141	0	0	0	0	0	0	0	0	0	0.94946289	0.050537109	0.19555664	0.10766602	0.023681641	-0.063720703	0.943	32554.95	-0.755	3111.64	1.34
358	359	359	Category G	-0.52783203	0.035888672	-0.86376953	0.10498047	-0.1887207	0.45507813	0	0.515	1/11/2017	1	11	2017	6:53:12	24792	0.5	6	53	12	4	0.051757813	3.515918	-0.56738281	0.011962891	-0.76245117	2.5612793	0.11132813	0	0	0	0	0	0	0	0	0	0.95043945	0.049560547	0.16479492	0.039550781	0.023681641	-0.10107422	0.944	32552.58	-0.763	3176.34	1.065
359	360	360	Category G	-0.34790039	0.083984375	-0.94799805	0.11523438	-0.19140625	0.45092773	0	0.481	1/11/2017	1	11	2017	6:53:12	24792	0.6	6	53	12	4	0.051757813	3.515918	-0.57470703	0.011230469	-0.76000977	3.0871582	0.30322266	0	0	0	0	0	0	0	0	0	0.95288086	0.047119141	0.48730469	0.22680664	0.072509766	-0.18774414	0.854	32775.01	-0.647	2731.4	1.065
360	361	361	Category G	-0.29980469	-0.16796875	-0.92382813	0.17431641	-0.21240234	0.41186523	0	1.346	1/11/2017	1	11	2017	6:53:12	24792	0.7	6	53	12	4	0.051757813	3.515918	-0.56640625	0.008789063	-0.75463867	5.6650391	0.36181641	0	0	0	0	0	0	0	0	0	0.94360352	0.056396484	0.61254883	0.26660156	-0.17675781	-0.16894531	0.885	32696.34	-0.627	2432.4	1.248
361	362	362	Category G	-0.44384766	0.035888672	-0.91186523	0.17797852	-0.22045898	0.4140625	0	0.863	1/11/2017	1	11	2017	6:53:12	24792	0.8	6	53	12	4	0.051757813	3.515918	-0.57397461	0.006347656	-0.75610352	7.3955078	0.20483398	0	0	0	0	0	0	0	0	0	0.94921875	0.05078125	0.31518555	0.13012695	0.029296875	-0.15551758	1.015	32388.93	-0.695	2354.89	1.346
362	363	363	Category G	-0.37182617	0.023925781	-0.85180664	0.15405273	-0.20727539	0.42822266	0	1.248	1/11/2017	1	11	2017	6:53:12	24792	0.9	6	53	12	4	0.051757813	3.515918	-0.57177734	0.004882813	-0.75219727	9.6481934	0.22412109	0	0	0	0	0	0	0	0	0	0.94482422	0.055175781	0.31835938	0.19995117	0.018798828	-0.099365234	1.294	31824.14	-0.959	2835.75	1.642
363	364	364	Category G	-0.2878418	-0.035888672	-0.76782227	0.15869141	-0.19799805	0.43212891	0	1.642	1/11/2017	1	11	2017	6:53:13	24793	0	6	53	13	5	0.051757813	3.515918	-0.57788086	0.004882813	-0.7512207	15.416016	0.29345703	0	0	0	0	0	0	0	0	0	0.94775391	0.052246094	0.34765625	0.29003906	-0.040771484	-0.016357422	1.584	31333.53	-1.202	3081.72	2.188
364	365	365	Category G	-0.37182617	-0.035888672	-0.83984375	0.16479492	-0.18554688	0.42773438	0	2.188	1/11/2017	1	11	2017	6:53:13	24793	0.1	6	53	13	5	0.051757813	3.515918	-0.58056641	0.005371094	-0.74853516	17.637939	0.23144531	0	0	0	0	0	0	0	0	0	0.94726563	0.052734375	0.34106445	0.20874023	-0.041259766	-0.091064453	1.757	31074.63	-1.347	3206.26	2.221
365	366	366	Category G	-0.41992188	-0.10791016	-0.85180664	0.18505859	-0.18139648	0.42553711	0	2.221	1/11/2017	1	11	2017	6:53:13	24793	0.2	6	53	13	5	0.051757813	3.515918	-0.57958984	0.001708984	-0.75024414	16.38916	0.21875	0	0	0	0	0	0	0	0	0	0.94799805	0.052001953	0.37084961	0.15966797	-0.10961914	-0.10131836	2.007	30734.78	-1.593	3527.53	2.364
366	367	367	Category G	-0.44384766	-0.083984375	-0.89990234	0.15136719	-0.16870117	0.44482422	0	2.381	1/11/2017	1	11	2017	6:53:13	24793	0.3	6	53	13	5	0.051757813	3.515918	-0.58349609	0	-0.74926758	17.190674	0.22167969	0	0	0	0	0	0	0	0	0	0.94970703	0.050292969	0.37402344	0.13964844	-0.083740234	-0.15039063	2.21	30483.21	-1.79	3751.49	2.364
367	368	368	Category G	-0.41992188	-0.059814453	-0.87597656	0.15576172	-0.16943359	0.43798828	0	2.364	1/11/2017	1	11	2017	6:53:13	24793	0.4	6	53	13	5	0.051757813	3.515918	-0.58374023	-0.002441406	-0.74633789	18.405029	0.21655273	0	0	0	0	0	0	0	0	0	0.94750977	0.052490234	0.35083008	0.16381836	-0.057128906	-0.12939453	2.239	30448.82	-1.838	3874.42	2.364
368	369	369	Category G	-0.29980469	-0.059814453	-0.85180664	0.15966797	-0.17382813	0.43994141	0	2.468	1/11/2017	1	11	2017	6:53:13	24793	0.5	6	53	13	5	0.051757813	3.515918	-0.58813477	-0.004638672	-0.74438477	15.284912	0.3125	0	0	0	0	0	0	0	0	0	0.94873047	0.051269531	0.45068359	0.28833008	-0.054931641	-0.10717773	2.139	30568.99	-1.714	3642.95	2.364
369	370	370	Category G	-0.3359375	-0.071777344	-0.92382813	0.15795898	-0.1706543	0.4387207	0	1.817	1/11/2017	1	11	2017	6:53:13	24793	0.6	6	53	13	5	0.051757813	3.515918	-0.59204102	-0.009033203	-0.7434082	12.809082	0.31958008	0	0	0	0	0	0	0	0	0	0.95043945	0.049560547	0.49926758	0.25610352	-0.0625	-0.18017578	2.007	30734.78	-1.582	3477.16	2.364
370	371	371	Category G	-0.38378906	-0.095947266	-0.82788086	0.16845703	-0.16894531	0.43457031	0	1.585	1/11/2017	1	11	2017	6:53:13	24793	0.7	6	53	13	5	0.051757813	3.515918	-0.59228516	-0.010986328	-0.74072266	13.437012	0.24121094	0	0	0	0	0	0	0	0	0	0.94848633	0.051513672	0.38037109	0.20849609	-0.084716797	-0.087158203	1.867	30920.57	-1.443	3295.91	1.817
371	372	372	Category G	-0.29980469	-0.10791016	-0.88793945	0.15917969	-0.16577148	0.43579102	0	1.43	1/11/2017	1	11	2017	6:53:13	24793	0.8	6	53	13	5	0.051757813	3.515918	-0.59887695	-0.009765625	-0.73852539	12.47876	0.34838867	0	0	0	0	0	0	0	0	0	0.95092773	0.049072266	0.54638672	0.29907227	-0.097900391	-0.14916992	1.719	31129.67	-1.289	3059.73	1.585
372	373	373	Category G	-0.34790039	-0.13183594	-0.89990234	0.17871094	-0.16674805	0.4375	0	1.543	1/11/2017	1	11	2017	6:53:13	24793	0.9	6	53	13	5	0.051757813	3.515918	-0.59912109	-0.012695313	-0.73583984	7.2827148	0.32250977	0	0	0	0	0	0	0	0	0	0.94921875	0.05078125	0.53393555	0.2512207	-0.11889648	-0.16381836	1.552	31383.91	-1.115	2774.28	1.543
373	374	374	Category G	-0.50390625	-0.14379883	-0.85180664	0.171875	-0.16308594	0.43261719	0	1.473	1/11/2017	1	11	2017	6:53:14	24794	0	6	53	14	5	0.051757813	3.515918	-0.6027832	-0.013427734	-0.7355957	4.5637207	0.20043945	0	0	0	0	0	0	0	0	0	0.95117188	0.048828125	0.3449707	0.098876953	-0.13012695	-0.1159668	1.491	31482.32	-1.032	2580.35	1.473
374	375	375	Category G	-0.61181641	0.035888672	-0.70776367	0.18115234	-0.16674805	0.43261719	0	1.466	1/11/2017	1	11	2017	6:53:14	24794	0.1	6	53	14	6	0.051757813	3.515918	-0.60766602	-0.015136719	-0.73510742	9.7885742	0.058105469	0	0	0	0	0	0	0	0	0	0.95410156	0.045898438	0.082519531	-0.00390625	0.051025391	0.02734375	1.457	31538.59	-0.986	2473.53	1.466
375	376	376	Category G	-0.39599609	-0.083984375	-0.74389648	0.23144531	-0.16333008	0.40136719	0	1.451	1/11/2017	1	11	2017	6:53:14	24794	0.2	6	53	14	6	0.051757813	3.515918	-0.61279297	-0.016357422	-0.73266602	14.256104	0.22729492	0	0	0	0	0	0	0	0	0	0.95532227	0.044677734	0.29541016	0.21679688	-0.067382813	-0.010986328	1.447	31555.34	-0.965	2411.35	1.466
376	377	377	Category G	-0.37182617	-0.15576172	-0.82788086	0.3190918	-0.15795898	0.34008789	0	1.382	1/11/2017	1	11	2017	6:53:14	24794	0.3	6	53	14	6	0.051757813	3.515918	-0.61645508	-0.018066406	-0.72949219	13.933105	0.29736328	0	0	0	0	0	0	0	0	0	0.95532227	0.044677734	0.48022461	0.24462891	-0.13745117	-0.098144531	1.414	31611.3	-0.912	2274.9	1.451
377	378	378	Category G	-0.61181641	0.011962891	-0.76782227	0.34594727	-0.15429688	0.30957031	0	1.369	1/11/2017	1	11	2017	6:53:14	24794	0.4	6	53	14	6	0.051757813	3.515918	-0.62207031	-0.018310547	-0.72729492	15.876709	0.051513672	0	0	0	0	0	0	0	0	0	0.95727539	0.042724609	0.081054688	0.010253906	0.030273438	-0.040283203	1.365	31696.38	-0.862	2185.87	1.382
378	379	379	Category G	-0.69580078	0	-0.64794922	0.36425781	-0.12670898	0.30175781	0	1.348	1/11/2017	1	11	2017	6:53:14	24794	0.5	6	53	14	6	0.051757813	3.515918	-0.62304688	-0.019287109	-0.72338867	23.158447	0.10668945	0	0	0	0	0	0	0	0	0	0.95507813	0.044921875	0.16748047	-0.072509766	0.019287109	0.075439453	1.306	31802.16	-0.776	1975.62	1.369
379	380	380	Category G	-0.64794922	0	-0.65991211	0.39233398	-0.11328125	0.27172852	0	1.175	1/11/2017	1	11	2017	6:53:14	24794	0.6	6	53	14	6	0.051757813	3.515918	-0.63061523	-0.020996094	-0.72338867	28.407959	0.069091797	0	0	0	0	0	0	0	0	0	0.95996094	0.040039063	0.10205078	-0.017333984	0.020996094	0.063476563	1.237	31930.89	-0.676	1732.12	1.348
380	381	381	Category G	-0.70776367	-0.095947266	-0.69580078	0.40649414	-0.11376953	0.23803711	0	1.115	1/11/2017	1	11	2017	6:53:14	24794	0.7	6	53	14	6	0.051757813	3.515918	-0.62890625	-0.022216797	-0.72265625	29.30542	0.11083984	0	0	0	0	0	0	0	0	0	0.95825195	0.041748047	0.17895508	-0.078613281	-0.073486328	0.026855469	1.165	32071.58	-0.571	1474.77	1.175
381	382	382	Category G	-0.80395508	-0.083984375	-0.64794922	0.43408203	-0.13183594	0.21044922	0	1.037	1/11/2017	1	11	2017	6:53:14	24794	0.8	6	53	14	6	0.051757813	3.515918	-0.63525391	-0.022216797	-0.72680664	31.719238	0.19604492	0	0	0	0	0	0	0	0	0	0.96557617	0.034423828	0.30908203	-0.16845703	-0.061523438	0.078857422	1.079	32249.17	-0.438	1139.78	1.115
382	383	383	Category G	-0.83984375	0.047851563	-0.6237793	0.44458008	-0.14013672	0.17285156	0	0.946	1/11/2017	1	11	2017	6:53:14	24794	0.9	6	53	14	6	0.051757813	3.515918	-0.63208008	-0.020507813	-0.72998047	39.849609	0.24291992	0	0	0	0	0	0	0	0	0	0.96582031	0.034179688	0.38232422	-0.20751953	0.068359375	0.10620117	0.996	32431.79	-0.325	861.51	1.037
383	384	384	Category G	-0.86376953	-0.083984375	-0.61181641	0.47143555	-0.12280273	0.12353516	0	0.857	1/11/2017	1	11	2017	6:53:15	24795	0	6	53	15	6	0.051757813	3.515918	-0.62939453	-0.023925781	-0.73095703	45.179932	0.26953125	0	0	0	0	0	0	0	0	0	0.96484375	0.03515625	0.41333008	-0.23413086	-0.059814453	0.11914063	0.933	32578.82	-0.181	472.51	0.946
384	385	385	Category G	-0.56396484	0.11987305	-0.41992188	0.49365234	-0.07421875	0.070800781	0	0.85	1/11/2017	1	11	2017	6:53:15	24795	0.1	6	53	15	7	0.051757813	3.515918	-0.62646484	-0.025390625	-0.73168945	45.640381	0.34960938	0	0	0	0	0	0	0	0	0	0.96362305	0.036376953	0.51977539	0.0625	0.14526367	0.31176758	0.867	32741.74	-0.083	219.8	0.857
385	386	386	Category G	-0.91186523	-0.17993164	-0.56396484	0.50805664	-0.031982422	0.068359375	0	0.797	1/11/2017	1	11	2017	6:53:15	24795	0.2	6	53	15	7	0.051757813	3.5094727	-0.61523438	-0.025146484	-0.73120117	46.805176	0.3737793	0	0	0	0	0	0	0	0	0	0.95605469	0.043945313	0.6184082	-0.29638672	-0.15454102	0.16723633	0.793	32936.82	0.03	-80.8	0.85
386	387	387	Category G	-0.49194336	0.035888672	-0.56396484	0.48730469	-0.040771484	0.098876953	0	0.717	1/11/2017	1	11	2017	6:53:15	24795	0.3	6	53	15	7	0.051757813	3.5094727	-0.60693359	-0.026367188	-0.73535156	48.535156	0.21557617	0	0	0	0	0	0	0	0	0	0.95385742	0.046142578	0.34887695	0.11499023	0.062255859	0.17138672	0.716	33156.13	0.145	-399.09	0.797
387	388	388	Category G	-0.86376953	-0.071777344	-0.76782227	0.48364258	-0.045166016	0.12036133	0	0.595	1/11/2017	1	11	2017	6:53:15	24795	0.4	6	53	15	7	0.051757813	3.5094727	-0.60839844	-0.026611328	-0.73779297	48.106689	0.26098633	0	0	0	0	0	0	0	0	0	0.95654297	0.043457031	0.33007813	-0.25512695	-0.044921875	-0.029785156	0.65	33359.88	0.257	-718.03	0.717
388	389	389	Category G	-1.3078613	0.071777344	-0.70776367	0.43847656	-0.033447266	0.21313477	0	0.48	1/11/2017	1	11	2017	6:53:15	24795	0.5	6	53	15	7	0.051757813	3.5094727	-0.59545898	-0.02734375	-0.73706055	44.484375	0.71948242	0	0	0	0	0	0	0	0	0	0.94799805	0.052001953	0.84057617	-0.7121582	0.099121094	0.029296875	0.579	33598.71	0.387	-1097.88	0.595
389	390	390	Category G	-0.57592773	-0.059814453	-0.47998047	0.47045898	-0.057128906	0.16235352	0	0.462	1/11/2017	1	11	2017	6:53:15	24795	0.6	6	53	15	7	0.051757813	3.5094727	-0.59277344	-0.02734375	-0.7409668	42.165771	0.26342773	0	0	0	0	0	0	0	0	0	0.94921875	0.05078125	0.31030273	0.016845703	-0.032226563	0.26098633	0.498	33902.09	0.476	-1419.84	0.48
390	391	391	Category G	-0.7199707	0.047851563	-0.76782227	0.49560547	-0.034667969	0.091796875	0	0.425	1/11/2017	1	11	2017	6:53:15	24795	0.7	6	53	15	7	0.051757813	3.5094727	-0.59130859	-0.030029297	-0.74169922	40.145996	0.15234375	0	0	0	0	0	0	0	0	0	0.94897461	0.051025391	0.23242188	-0.12841797	0.077880859	-0.025878906	0.431	34184.91	0.577	-1780.27	0.468
391	392	392	Category G	-0.73193359	-0.023925781	-0.46777344	0.50634766	0.011962891	0.043212891	0	0.312	1/11/2017	1	11	2017	6:53:15	24795	0.8	6	53	15	7	0.051757813	3.5094727	-0.58813477	-0.029785156	-0.74267578	36.612793	0.31030273	0	0	0	0	0	0	0	0	0	0.94775391	0.052246094	0.42456055	-0.14355469	0.005859375	0.27490234	0.41	34280.89	0.63	-1947.38	0.462
392	393	393	Category G	-0.77978516	0.11987305	-0.43188477	0.50415039	0.067626953	0.032714844	0	0.317	1/11/2017	1	11	2017	6:53:15	24795	0.9	6	53	15	7	0.051757813	3.5094727	-0.58349609	-0.032470703	-0.74633789	32.285645	0.40087891	0	0	0	0	0	0	0	0	0	0.94799805	0.052001953	0.66333008	-0.19604492	0.15234375	0.31445313	0.384	34405.39	0.677	-2117.61	0.425
393	394	394	Category G	-0.55175781	0.059814453	-0.69580078	0.50048828	0.046386719	0.054199219	0	0.468	1/11/2017	1	11	2017	6:53:16	24796	0	6	53	16	8	0.051757813	3.5094727	-0.58251953	-0.03515625	-0.74755859	29.463135	0.11254883	0	0	0	0	0	0	0	0	0	0.94824219	0.051757813	0.17749023	0.030761719	0.094970703	0.051757813	0.352	34568.37	0.73	-2325.58	0.322
394	395	395	Category G	-0.65991211	0.16796875	-0.50390625	0.50097656	0.047607422	0.076416016	0	0.322	1/11/2017	1	11	2017	6:53:16	24796	0.1	6	53	16	8	0.051757813	3.5094727	-0.5769043	-0.033447266	-0.74682617	27.090332	0.32641602	0	0	0	0	0	0	0	0	0	0.94433594	0.055664063	0.52734375	-0.082763672	0.20141602	0.24291992	0.299	34866.85	0.803	-2666.27	0.317
395	396	396	Category G	-1.0678711	-0.047851563	-0.49194336	0.46582031	0.055175781	0.17895508	0	0.271	1/11/2017	1	11	2017	6:53:16	24796	0.2	6	53	16	8	0.051757813	3.5094727	-0.57446289	-0.033935547	-0.74658203	24.563965	0.55517578	0	0	0	0	0	0	0	0	0	0.94262695	0.057373047	0.76147461	-0.49316406	-0.013671875	0.25463867	0.262	35101.77	0.858	-2938.64	0.317
396	397	397	Category G	-0.69580078	-0.023925781	-0.51586914	0.47827148	0.037353516	0.12548828	0	0.105	1/11/2017	1	11	2017	6:53:16	24796	0.3	6	53	16	8	0.051757813	3.5094727	-0.57666016	-0.033691406	-0.74536133	21.589844	0.25878906	0	0	0	0	0	0	0	0	0	0.94311523	0.056884766	0.35839844	-0.11889648	0.009765625	0.22949219	0.242	35240.16	0.897	-3116.04	0.271
397	398	398	Category G	-0.86376953	-0.011962891	-0.64794922	0.50463867	0.032714844	0.048095703	0	0.093	1/11/2017	1	11	2017	6:53:16	24796	0.4	6	53	16	8	0.051757813	3.5094727	-0.57543945	-0.034667969	-0.74438477	17.94165	0.3046875	0	0	0	0	0	0	0	0	0	0.94165039	0.058349609	0.4074707	-0.28808594	0.022705078	0.096435547	0.188	35666.59	0.953	-3546.55	0.271
398	399	399	Category G	-1.0319824	0.035888672	-0.52783203	0.51049805	0.051757813	0.037597656	0	0.194	1/11/2017	1	11	2017	6:53:16	24796	0.5	6	53	16	8	0.051757813	3.5094727	-0.57592773	-0.036376953	-0.74658203	15.296143	0.51074219	0	0	0	0	0	0	0	0	0	0.94384766	0.056152344	0.74707031	-0.45581055	0.072265625	0.21875	0.181	35728.92	0.973	-3635.23	0.271
399	400	400	Category G	-0.40795898	-0.20385742	-0.58789063	0.48144531	0.031982422	0.11962891	0	0.148	1/11/2017	1	11	2017	6:53:16	24796	0.6	6	53	16	8	0.051757813	3.5094727	-0.57788086	-0.034423828	-0.74438477	11.227051	0.28637695	0	0	0	0	0	0	0	0	0	0.94311523	0.056884766	0.49584961	0.16992188	-0.16918945	0.15649414	0.207	35506.41	0.897	-3310.01	0.275
400	401	401	Category G	-1.2958984	-0.047851563	-0.77978516	0.49414063	0.055175781	0.098632813	0	0.275	1/11/2017	1	11	2017	6:53:16	24796	0.7	6	53	16	8	0.051757813	3.5094727	-0.578125	-0.036621094	-0.74023438	7.0175781	0.71875	0	0	0	0	0	0	0	0	0	0.94018555	0.059814453	0.76782227	-0.7175293	-0.010986328	-0.039306641	0.258	35128.74	0.755	-2735.33	0.409
401	402	402	Category G	-0.44384766	-0.095947266	-0.49194336	0.47753906	0.024169922	0.13598633	0	0.43	1/11/2017	1	11	2017	6:53:16	24796	0.8	6	53	16	8	0.051757813	3.5094727	-0.57568359	-0.032714844	-0.73510742	5.0019531	0.28393555	0	0	0	0	0	0	0	0	0	0.93432617	0.065673828	0.43847656	0.13183594	-0.062988281	0.24316406	0.32	34743.82	0.553	-2017.3	0.409
402	403	403	Category G	-0.91186523	0.035888672	-0.70776367	0.50512695	0.025634766	0.050537109	0	0.409	1/11/2017	1	11	2017	6:53:16	24796	0.9	6	53	16	8	0.051757813	3.5094727	-0.58374023	-0.032958984	-0.73510742	2.1398926	0.33618164	0	0	0	0	0	0	0	0	0	0.93945313	0.060546875	0.42456055	-0.32788086	0.068847656	0.02734375	0.335	34659.89	0.475	-1769.15	0.43
403	404	404	Category G	-0.76782227	0.083984375	-0.59985352	0.49755859	0.030517578	0.092773438	0	0.469	1/11/2017	1	11	2017	6:53:17	24797	0	6	53	17	9	0.051757813	3.5094727	-0.59350586	-0.033935547	-0.73583984	0.74438477	0.25048828	0	0	0	0	0	0	0	0	0	0.94604492	0.053955078	0.42822266	-0.17407227	0.11791992	0.13598633	0.382	34415.25	0.406	-1464.73	0.433
404	405	405	Category G	-0.40795898	-0.20385742	-0.88793945	0.46362305	0.020751953	0.17480469	0	0.279	1/11/2017	1	11	2017	6:53:17	24797	0.1	6	53	17	9	0.051757813	3.5094727	-0.60009766	-0.032714844	-0.73461914	2.5915527	0.29931641	0	0	0	0	0	0	0	0	0	0.94921875	0.05078125	0.51635742	0.19213867	-0.17089844	-0.15307617	0.41	34280.89	0.343	-1232.41	0.44
405	406	406	Category G	-1.0197754	-0.14379883	-0.86376953	0.45239258	0.027832031	0.20336914	0	0.433	1/11/2017	1	11	2017	6:53:17	24797	0.2	6	53	17	9	0.051757813	3.5094727	-0.60058594	-0.033447266	-0.73217773	4.3793945	0.45288086	0	0	0	0	0	0	0	0	0	0.94750977	0.052490234	0.66064453	-0.41894531	-0.11010742	-0.13134766	0.414	34262.31	0.431	-1464.03	0.444
406	407	407	Category G	-0.58789063	-0.011962891	-0.68383789	0.41650391	0.010498047	0.26367188	0	0.44	1/11/2017	1	11	2017	6:53:17	24797	0.3	6	53	17	9	0.051757813	3.5094727	-0.59936523	-0.033447266	-0.73120117	6.5935059	0.053222656	0	0	0	0	0	0	0	0	0	0.94604492	0.053955078	0.080322266	0.011474609	0.021484375	0.047363281	0.42	34234.7	0.479	-1573.16	0.444
407	408	408	Category G	-0.55175781	-0.10791016	-0.7199707	0.44897461	0.018554688	0.19213867	0	0.455	1/11/2017	1	11	2017	6:53:17	24797	0.4	6	53	17	9	0.051757813	3.5094727	-0.60449219	-0.030029297	-0.72851563	8.8942871	0.094238281	0	0	0	0	0	0	0	0	0	0.94702148	0.052978516	0.13891602	0.052734375	-0.077636719	0.008544922	0.401	34323.24	0.592	-1884.62	0.44
408	409	409	Category G	-0.77978516	-0.19189453	-0.74389648	0.45385742	0.013671875	0.19213867	0	0.444	1/11/2017	1	11	2017	6:53:17	24797	0.5	6	53	17	9	0.051757813	3.5094727	-0.60571289	-0.029296875	-0.72729492	8.9951172	0.23852539	0	0	0	0	0	0	0	0	0	0.94677734	0.053222656	0.35302734	-0.17382813	-0.16235352	-0.016357422	0.425	34211.94	0.598	-1840.87	0.44
409	410	410	Category G	-0.39599609	0	-0.51586914	0.47924805	-0.013427734	0.14355469	0	0.355	1/11/2017	1	11	2017	6:53:17	24797	0.6	6	53	17	9	0.051757813	3.5094727	-0.6081543	-0.030029297	-0.72705078	9.6237793	0.30078125	0	0	0	0	0	0	0	0	0	0.94824219	0.051757813	0.45336914	0.2121582	0.030029297	0.21118164	0.425	34211.94	0.566	-1768.76	0.44
410	411	411	Category G	-0.94799805	0.14379883	-0.70776367	0.49121094	-0.05859375	0.087890625	0	0.428	1/11/2017	1	11	2017	6:53:17	24797	0.7	6	53	17	9	0.051757813	3.5094727	-0.61132813	-0.030273438	-0.72729492	10.615234	0.37939453	0	0	0	0	0	0	0	0	0	0.95068359	0.049316406	0.53051758	-0.33642578	0.17407227	0.01953125	0.424	34216.48	0.589	-1823.07	0.444
411	412	412	Category G	-0.31176758	-0.14379883	-0.61181641	0.46289063	-0.087890625	0.16186523	0	0.431	1/11/2017	1	11	2017	6:53:17	24797	0.8	6	53	17	9	0.051757813	3.5094727	-0.6184082	-0.028564453	-0.72631836	12.434814	0.34716797	0	0	0	0	0	0	0	0	0	0.95458984	0.045410156	0.53637695	0.30664063	-0.11499023	0.11450195	0.43	34189.4	0.468	-1525.39	0.444
412	413	413	Category G	-0.57592773	0.11987305	-0.671875	0.45507813	-0.076171875	0.18505859	0	0.433	1/11/2017	1	11	2017	6:53:17	24797	0.9	6	53	17	9	0.051757813	3.5094727	-0.62158203	-0.027099609	-0.72167969	14.131836	0.16186523	0	0	0	0	0	0	0	0	0	0.95288086	0.047119141	0.24267578	0.045654297	0.14697266	0.049804688	0.437	34158.19	0.424	-1401.15	0.486
413	414	414	Category G	-0.92382813	-0.11987305	-0.86376953	0.44116211	-0.11279297	0.20019531	0	0.489	1/11/2017	1	11	2017	6:53:18	24798	0	6	53	18	10	0.051757813	3.5094727	-0.62817383	-0.024658203	-0.71923828	15.916016	0.34228516	0	0	0	0	0	0	0	0	0	0.95507813	0.044921875	0.53491211	-0.29541016	-0.094970703	-0.14428711	0.459	34062.67	0.388	-1269.58	0.489
414	415	415	Category G	-0.81591797	-0.059814453	-0.70776367	0.39453125	-0.084960938	0.26953125	0	0.486	1/11/2017	1	11	2017	6:53:18	24798	0.1	6	53	18	10	0.051757813	3.5094727	-0.62866211	-0.023925781	-0.71801758	19.131592	0.19067383	0	0	0	0	0	0	0	0	0	0.95483398	0.045166016	0.2331543	-0.18701172	-0.035644531	0.010253906	0.471	34012.12	0.335	-1110.61	0.49
415	416	416	Category G	-0.7199707	-0.083984375	-0.68383789	0.4387207	-0.093017578	0.21386719	0	0.49	1/11/2017	1	11	2017	6:53:18	24798	0.2	6	53	18	10	0.051757813	3.5094727	-0.63208008	-0.024902344	-0.71484375	22.769775	0.11010742	0	0	0	0	0	0	0	0	0	0.95483398	0.045166016	0.17773438	-0.087646484	-0.058837891	0.031005859	0.482	33966.69	0.32	-1054.37	0.498
416	417	417	Category G	-0.91186523	0.059814453	-0.59985352	0.46508789	-0.076416016	0.15258789	0	0.498	1/11/2017	1	11	2017	6:53:18	24798	0.3	6	53	18	10	0.051757813	3.5094727	-0.63354492	-0.025146484	-0.71166992	26.657959	0.31152344	0	0	0	0	0	0	0	0	0	0.95336914	0.046630859	0.47509766	-0.27807617	0.084960938	0.11181641	0.502	33886.2	0.242	-811.94	0.498
417	418	418	Category G	-0.74389648	-0.011962891	-0.51586914	0.45654297	-0.082763672	0.17724609	0	0.498	1/11/2017	1	11	2017	6:53:18	24798	0.4	6	53	18	10	0.051757813	3.5094727	-0.63818359	-0.024414063	-0.7109375	26.82666	0.22216797	0	0	0	0	0	0	0	0	0	0.95581055	0.044189453	0.31323242	-0.10546875	0.012451172	0.19506836	0.503	33882.25	0.225	-761.52	0.498
418	419	419	Category G	-1.1279297	-0.035888672	-0.76782227	0.4753418	-0.068115234	0.14306641	0	0.551	1/11/2017	1	11	2017	6:53:18	24798	0.5	6	53	18	10	0.051757813	3.5094727	-0.6418457	-0.024414063	-0.71289063	24.941895	0.48901367	0	0	0	0	0	0	0	0	0	0.9597168	0.040283203	0.55200195	-0.48583984	-0.011230469	-0.0546875	0.53	33777.78	0.172	-579.74	0.551
419	420	420	Category G	-0.37182617	-0.11987305	-0.70776367	0.4140625	-0.083251953	0.24975586	0	0.497	1/11/2017	1	11	2017	6:53:18	24798	0.6	6	53	18	10	0.051757813	3.5094727	-0.64233398	-0.026367188	-0.71557617	22.075439	0.28637695	0	0	0	0	0	0	0	0	0	0.9621582	0.037841797	0.37182617	0.27050781	-0.093261719	0.0078125	0.561	33663.01	0.113	-379.08	0.65
420	421	421	Category G	-1.0078125	0.047851563	-1.1879883	0.43725586	-0.075927734	0.2109375	0	0.65	1/11/2017	1	11	2017	6:53:18	24798	0.7	6	53	18	10	0.051757813	3.5094727	-0.63867188	-0.028808594	-0.71728516	19.990723	0.6027832	0	0	0	0	0	0	0	0	0	0.9609375	0.0390625	0.91601563	-0.36889648	0.076660156	-0.47045898	0.594	33546.35	0.057	-189.68	0.674
421	422	422	Category G	-0.59985352	0.011962891	-0.99584961	0.37011719	-0.10009766	0.30639648	0	0.674	1/11/2017	1	11	2017	6:53:18	24798	0.8	6	53	18	10	0.051757813	3.5094727	-0.63549805	-0.027099609	-0.71801758	15.896484	0.2824707	0	0	0	0	0	0	0	0	0	0.95922852	0.040771484	0.35229492	0.035644531	0.0390625	-0.27758789	0.641	33388.95	-0.03	99.34	0.696
422	423	423	Category G	-0.35986328	-0.10791016	-0.76782227	0.3894043	-0.081298828	0.29467773	0	0.696	1/11/2017	1	11	2017	6:53:18	24798	0.9	6	53	18	10	0.051757813	3.5094727	-0.6328125	-0.026611328	-0.71923828	10.124756	0.28881836	0	0	0	0	0	0	0	0	0	0.95849609	0.041503906	0.40258789	0.27294922	-0.081054688	-0.048339844	0.671	33293.3	-0.1	333.79	0.735
423	424	424	Category G	-0.43188477	-0.059814453	-0.75585938	0.33496094	-0.068847656	0.34082031	0	0.778	1/11/2017	1	11	2017	6:53:19	24799	0	6	53	19	11	0.051513672	3.4482422	-0.62597656	-0.029541016	-0.72167969	5.5388184	0.19946289	0	0	0	0	0	0	0	0	0	0.95581055	0.044189453	0.25830078	0.1940918	-0.030029297	-0.033935547	0.752	33051.33	-0.209	677.67	0.778
424	425	425	Category G	-0.3359375	0.023925781	-0.64794922	0.28833008	-0.058105469	0.38720703	0	0.735	1/11/2017	1	11	2017	6:53:19	24799	0.111	6	53	19	11	0.051513672	3.4482422	-0.61987305	-0.029296875	-0.72509766	1.1345215	0.29907227	0	0	0	0	0	0	0	0	0	0.95458984	0.045410156	0.41479492	0.28393555	0.053222656	0.077148438	0.784	32961.54	-0.272	885.39	0.842
425	426	426	Category G	-0.23999023	-0.059814453	-0.92382813	0.28613281	-0.054931641	0.38793945	0	0.98	1/11/2017	1	11	2017	6:53:19	24799	0.222	6	53	19	11	0.051513672	3.4482422	-0.6171875	-0.031738281	-0.73071289	2.8232422	0.42480469	0	0	0	0	0	0	0	0	0	0.95703125	0.04296875	0.59814453	0.37719727	-0.027832031	-0.19287109	0.823	32856.02	-0.336	1090.3	0.908
426	427	427	Category G	-0.23999023	-0.011962891	-0.93579102	0.28466797	-0.056884766	0.3918457	0	0.842	1/11/2017	1	11	2017	6:53:19	24799	0.333	6	53	19	11	0.051513672	3.4482422	-0.61010742	-0.03125	-0.73486328	7.5822754	0.42163086	0	0	0	0	0	0	0	0	0	0.95556641	0.044433594	0.59033203	0.37011719	0.019287109	-0.20092773	0.861	32757.04	-0.403	1309.89	0.926
427	428	428	Category G	-0.2277832	-0.071777344	-0.88793945	0.27880859	-0.055175781	0.39111328	0	0.908	1/11/2017	1	11	2017	6:53:19	24799	0.444	6	53	19	11	0.051513672	3.4482422	-0.60839844	-0.032958984	-0.73852539	11.001709	0.41064453	0	0	0	0	0	0	0	0	0	0.95751953	0.042480469	0.56860352	0.38061523	-0.038574219	-0.14916992	0.907	32641.85	-0.461	1476.8	0.98
428	429	429	Category G	-0.21582031	-0.059814453	-0.89990234	0.28515625	-0.054199219	0.38696289	0	0.926	1/11/2017	1	11	2017	6:53:19	24799	0.555	6	53	19	11	0.051513672	3.4482422	-0.60131836	-0.032958984	-0.73950195	11.958008	0.41845703	0	0	0	0	0	0	0	0	0	0.95361328	0.046386719	0.57275391	0.38549805	-0.026611328	-0.16015625	0.966	32500.83	-0.534	1679.61	1.027
429	430	430	Category G	-0.20385742	-0.023925781	-0.93579102	0.28613281	-0.055664063	0.38720703	0	1.056	1/11/2017	1	11	2017	6:53:19	24799	0.666	6	53	19	11	0.051513672	3.4482422	-0.58959961	-0.03515625	-0.74169922	10.941162	0.43188477	0	0	0	0	0	0	0	0	0	0.94824219	0.051757813	0.59082031	0.38574219	0.011230469	-0.19384766	0.974	32482.25	-0.57	1826.79	1.044
430	431	431	Category G	-0.20385742	-0.095947266	-0.91186523	0.28466797	-0.057373047	0.38598633	0	1.088	1/11/2017	1	11	2017	6:53:19	24799	0.777	6	53	19	11	0.051513672	3.4482422	-0.58691406	-0.035400391	-0.74633789	10.081055	0.42163086	0	0	0	0	0	0	0	0	0	0.95019531	0.049804688	0.60888672	0.38305664	-0.060302734	-0.1652832	1.008	32404.64	-0.625	2005.68	1.056
431	432	432	Category G	-0.20385742	-0.083984375	-0.92382813	0.28857422	-0.053955078	0.38696289	0	1.027	1/11/2017	1	11	2017	6:53:19	24799	0.888	6	53	19	11	0.051513672	3.4482422	-0.58642578	-0.036132813	-0.74731445	9.2053223	0.42382813	0	0	0	0	0	0	0	0	0	0.95068359	0.049316406	0.60668945	0.38256836	-0.047607422	-0.17626953	1.04	32333.51	-0.686	2224.33	1.056
432	433	433	Category G	-0.21582031	-0.035888672	-0.88793945	0.28515625	-0.057373047	0.38818359	0	1.044	1/11/2017	1	11	2017	6:53:20	24800	0	6	53	20	11	0.051513672	3.4482422	-0.58496094	-0.037597656	-0.75073242	6.7873535	0.39379883	0	0	0	0	0	0	0	0	0	0.95263672	0.047363281	0.50805664	0.36914063	0.001708984	-0.13696289	1.061	32287.78	-0.722	2350.24	1.088
433	434	434	Category G	-0.19189453	-0.035888672	-0.89990234	0.28613281	-0.056640625	0.38598633	0	1.101	1/11/2017	1	11	2017	6:53:20	24800	0.09	6	53	20	12	0.051513672	3.4482422	-0.58178711	-0.040283203	-0.75463867	4.4118652	0.41601563	0	0	0	0	0	0	0	0	0	0.95361328	0.046386719	0.53955078	0.38989258	0.004394531	-0.14501953	1.082	32242.79	-0.769	2541.29	1.101
434	435	435	Category G	-0.34790039	-0.023925781	-0.76782227	0.28759766	-0.056640625	0.38793945	0	1.051	1/11/2017	1	11	2017	6:53:20	24800	0.181	6	53	20	12	0.051513672	3.4482422	-0.5847168	-0.042724609	-0.7578125	4.3256836	0.23779297	0	0	0	0	0	0	0	0	0	0.95800781	0.041992188	0.26586914	0.23681641	0.018798828	-0.009765625	1.102	32200.58	-0.782	2543.24	1.131
435	436	436	Category G	-0.69580078	0.083984375	-0.7199707	0.28808594	-0.059570313	0.39428711	0	1.185	1/11/2017	1	11	2017	6:53:20	24800	0.272	6	53	20	12	0.051513672	3.4482422	-0.58300781	-0.046630859	-0.75952148	5.6755371	0.17700195	0	0	0	0	0	0	0	0	0	0.95874023	0.041259766	0.28271484	-0.11254883	0.13061523	0.039550781	1.12	32163.13	-0.814	2661.95	1.163
436	437	437	Category G	-0.37182617	-0.083984375	-0.79199219	0.33520508	-0.061279297	0.34814453	0	1.208	1/11/2017	1	11	2017	6:53:20	24800	0.363	6	53	20	12	0.051513672	3.4482422	-0.57592773	-0.045898438	-0.75976563	8.2939453	0.20996094	0	0	0	0	0	0	0	0	0	0.9543457	0.045654297	0.27416992	0.20410156	-0.037841797	-0.032226563	1.139	32124.12	-0.83	2683.3	1.163
437	438	438	Category G	-0.50390625	-0.10791016	-1.0078125	0.4230957	-0.026611328	0.24780273	0	1.131	1/11/2017	1	11	2017	6:53:20	24800	0.454	6	53	20	12	0.051513672	3.4482422	-0.58081055	-0.048095703	-0.76342773	9.2792969	0.26269531	0	0	0	0	0	0	0	0	0	0.96069336	0.039306641	0.38085938	0.076904297	-0.059570313	-0.24414063	1.141	32120.04	-0.832	2687.38	1.163
438	439	439	Category G	-0.671875	0.19189453	-0.69580078	0.45141602	-0.012207031	0.20068359	0	1.163	1/11/2017	1	11	2017	6:53:20	24800	0.545	6	53	20	12	0.051513672	3.4482422	-0.57788086	-0.050048828	-0.76464844	10.817139	0.26855469	0	0	0	0	0	0	0	0	0	0.95996094	0.040039063	0.40478516	-0.09375	0.24194336	0.068847656	1.154	32093.69	-0.87	2865.39	1.163
439	440	440	Category G	-0.37182617	-0.095947266	-0.61181641	0.47485352	-0.036132813	0.14282227	0	1.11	1/11/2017	1	11	2017	6:53:20	24800	0.636	6	53	20	12	0.051513672	3.4482422	-0.57250977	-0.050537109	-0.76977539	15.204834	0.25952148	0	0	0	0	0	0	0	0	0	0.96069336	0.039306641	0.40405273	0.20068359	-0.045166016	0.15795898	1.104	32196.4	-0.841	2898.67	1.131
440	441	441	Category G	-0.10791016	0.15576172	-0.51586914	0.49536133	-0.004882813	0.095458984	0	1.128	1/11/2017	1	11	2017	6:53:20	24800	0.727	6	53	20	12	0.051513672	3.4482422	-0.5793457	-0.049316406	-0.77368164	18.361816	0.57519531	0	0	0	0	0	0	0	0	0	0.96801758	0.031982422	0.93457031	0.47143555	0.20507813	0.2578125	1.013	32393.41	-0.796	3033.42	1.128
441	442	442	Category G	-1.079834	0.011962891	-0.91186523	0.50292969	-0.005859375	0.063964844	0	0.887	1/11/2017	1	11	2017	6:53:20	24800	0.818	6	53	20	12	0.051513672	3.4482422	-0.56787109	-0.048828125	-0.77099609	20.694092	0.53417969	0	0	0	0	0	0	0	0	0	0.95898438	0.041015625	0.71313477	-0.51171875	0.060791016	-0.140625	0.873	32726.52	-0.68	2896.69	1.11
442	443	443	Category G	-1.1638184	-0.047851563	-0.91186523	0.45727539	0.009277344	0.17797852	0	0.659	1/11/2017	1	11	2017	6:53:20	24800	0.909	6	53	20	12	0.051513672	3.4482422	-0.56469727	-0.047607422	-0.77026367	20.701416	0.61523438	0	0	0	0	0	0	0	0	0	0.95629883	0.043701172	0.74047852	-0.59887695	0	-0.14135742	0.81	32890.74	-0.649	3027.71	0.979
443	444	444	Category G	-0.80395508	0.059814453	-0.65991211	0.43286133	0.01953125	0.2421875	0	0.294	1/11/2017	1	11	2017	6:53:21	24801	0	6	53	21	13	0.051513672	3.4482422	-0.5612793	-0.052978516	-0.76977539	20.535889	0.2890625	0	0	0	0	0	0	0	0	0	0.95410156	0.045898438	0.46533203	-0.24243164	0.11279297	0.10986328	0.788	32950.52	-0.646	3166.56	0.919
444	445	445	Category G	-0.40795898	-0.095947266	-0.64794922	0.47875977	-0.006835938	0.13525391	0	0.785	1/11/2017	1	11	2017	6:53:21	24801	0.1	6	53	21	13	0.051513672	3.4482422	-0.56103516	-0.0546875	-0.77197266	21.325684	0.20141602	0	0	0	0	0	0	0	0	0	0.95581055	0.044189453	0.31835938	0.15307617	-0.041015625	0.12402344	0.753	33048.48	-0.619	3158.73	0.919
445	446	446	Category G	-0.32397461	-0.10791016	-0.76782227	0.48681641	0.014160156	0.12670898	0	0.979	1/11/2017	1	11	2017	6:53:21	24801	0.2	6	53	21	13	0.051513672	3.4482422	-0.56347656	-0.052734375	-0.76977539	22.286133	0.24584961	0	0	0	0	0	0	0	0	0	0.95556641	0.044433594	0.296875	0.23950195	-0.054931641	0.001953125	0.845	32798.28	-0.719	3503.52	0.979
446	447	447	Category G	-0.85180664	0.19189453	-0.68383789	0.47802734	0.031738281	0.14697266	0	0.919	1/11/2017	1	11	2017	6:53:21	24801	0.3	6	53	21	13	0.051513672	3.4482422	-0.56030273	-0.050048828	-0.76733398	20.587158	0.38793945	0	0	0	0	0	0	0	0	0	0.95166016	0.048339844	0.6171875	-0.29125977	0.24194336	0.083496094	0.899	32661.54	-0.758	3466.58	0.979
447	448	448	Category G	-0.51586914	0	-0.77978516	0.45825195	0.035644531	0.18774414	0	1.434	1/11/2017	1	11	2017	6:53:21	24801	0.4	6	53	21	13	0.051513672	3.4482422	-0.56103516	-0.050292969	-0.76855469	18.379883	0.068603516	0	0	0	0	0	0	0	0	0	0.953125	0.046875	0.10668945	0.045166016	0.050292969	-0.010986328	0.993	32438.62	-0.833	3489.8	0.979
448	449	449	Category G	-0.50390625	-0.11987305	-0.82788086	0.44091797	0.053466797	0.22216797	0	0.986	1/11/2017	1	11	2017	6:53:21	24801	0.5	6	53	21	13	0.051513672	3.4482422	-0.55737305	-0.049072266	-0.76635742	18.441162	0.10766602	0	0	0	0	0	0	0	0	0	0.94897461	0.051025391	0.18530273	0.053466797	-0.070556641	-0.061279297	1.023	32371.07	-0.851	3440.93	0.979
449	450	450	Category G	-0.58789063	-0.095947266	-0.95996094	0.4375	0.076416016	0.21606445	0	0.858	1/11/2017	1	11	2017	6:53:21	24801	0.6	6	53	21	13	0.051513672	3.4482422	-0.55908203	-0.047119141	-0.76611328	20.165039	0.20166016	0	0	0	0	0	0	0	0	0	0.94970703	0.050292969	0.27099609	-0.028564453	-0.048583984	-0.19360352	0.991	32443.18	-0.8	3197.27	0.986
450	451	451	Category G	-0.95996094	0.035888672	-0.74389648	0.37670898	0.10644531	0.29760742	0	0.963	1/11/2017	1	11	2017	6:53:21	24801	0.7	6	53	21	13	0.051513672	3.4482422	-0.56176758	-0.048339844	-0.76831055	21.156494	0.4074707	0	0	0	0	0	0	0	0	0	0.95288086	0.047119141	0.5065918	-0.39794922	0.084228516	0.024414063	1.013	32393.41	-0.81	3145.7	0.986
451	452	452	Category G	-0.55175781	0.023925781	-0.51586914	0.39550781	0.10864258	0.2668457	0	0.788	1/11/2017	1	11	2017	6:53:21	24801	0.8	6	53	21	13	0.051513672	3.4482422	-0.55883789	-0.05078125	-0.76831055	19.263672	0.26342773	0	0	0	0	0	0	0	0	0	0.95141602	0.048583984	0.33447266	0.007080078	0.074707031	0.25244141	0.898	32664.01	-0.682	2770.64	0.963
452	453	453	Category G	-0.86376953	0.047851563	-0.69580078	0.45507813	0.10571289	0.16870117	0	1.049	1/11/2017	1	11	2017	6:53:21	24801	0.9	6	53	21	13	0.051513672	3.4482422	-0.56201172	-0.050048828	-0.77001953	21.760498	0.32568359	0	0	0	0	0	0	0	0	0	0.95458984	0.045410156	0.47387695	-0.30151367	0.097900391	0.07421875	0.861	32757.04	-0.651	2725.17	0.858
453	454	454	Category G	-0.55175781	-0.083984375	-0.76782227	0.46875	0.10009766	0.13598633	0	0.744	1/11/2017	1	11	2017	6:53:22	24802	0	6	53	22	14	0.051513672	3.4482422	-0.56176758	-0.051513672	-0.77050781	27.234619	0.033935547	0	0	0	0	0	0	0	0	0	0.95507813	0.044921875	0.045166016	0.010009766	-0.032226563	0.002685547	0.847	32793.09	-0.634	2665.21	0.788
454	455	455	Category G	-0.88793945	-0.035888672	-0.45581055	0.47412109	0.16625977	0.082763672	0	0.768	1/11/2017	1	11	2017	6:53:22	24802	0.111	6	53	22	14	0.051513672	3.4482422	-0.55834961	-0.051269531	-0.76879883	26.24292	0.45458984	0	0	0	0	0	0	0	0	0	0.95166016	0.048339844	0.65795898	-0.3293457	0.015380859	0.31298828	0.806	32901.51	-0.588	2517.53	0.773
455	456	456	Category G	-0.51586914	-0.10791016	-0.47998047	0.4621582	0.17700195	0.099609375	0	0.773	1/11/2017	1	11	2017	6:53:22	24802	0.222	6	53	22	14	0.051513672	3.4482422	-0.55664063	-0.051025391	-0.76904297	24.026855	0.29736328	0	0	0	0	0	0	0	0	0	0.95068359	0.049316406	0.38647461	0.040771484	-0.056640625	0.2890625	0.802	32912.32	-0.607	2693.79	0.768
456	457	457	Category G	-0.74389648	-0.095947266	-0.77978516	0.46020508	0.19677734	0.10131836	0	0.719	1/11/2017	1	11	2017	6:53:22	24802	0.333	6	53	22	14	0.051513672	3.4482422	-0.55786133	-0.051513672	-0.76977539	23.637451	0.19140625	0	0	0	0	0	0	0	0	0	0.95214844	0.047851563	0.23999023	-0.18579102	-0.044189453	-0.009765625	0.744	33074.26	-0.537	2432.15	0.76
457	458	458	Category G	-0.89990234	0.023925781	-0.92382813	0.42016602	0.20654297	0.17163086	0	0.76	1/11/2017	1	11	2017	6:53:22	24802	0.444	6	53	22	14	0.051513672	3.4482422	-0.55419922	-0.052734375	-0.7722168	22.865234	0.38500977	0	0	0	0	0	0	0	0	0	0.9519043	0.048095703	0.57397461	-0.34545898	0.076660156	-0.15136719	0.728	33120.73	-0.512	2313.92	0.76
458	459	459	Category G	-0.73193359	-0.16796875	-0.86376953	0.38818359	0.18994141	0.234375	0	0.702	1/11/2017	1	11	2017	6:53:22	24802	0.555	6	53	22	14	0.051513672	3.4482422	-0.55029297	-0.051513672	-0.77294922	19.163086	0.23364258	0	0	0	0	0	0	0	0	0	0.95019531	0.049804688	0.38842773	-0.18139648	-0.11621094	-0.090576172	0.702	33198.04	-0.481	2197.79	0.719
459	460	460	Category G	-0.35986328	-0.19189453	-0.79199219	0.39013672	0.17919922	0.23852539	0	0.651	1/11/2017	1	11	2017	6:53:22	24802	0.666	6	53	22	14	0.051513672	3.4482422	-0.54370117	-0.052734375	-0.77124023	12.790283	0.23144531	0	0	0	0	0	0	0	0	0	0.94506836	0.054931641	0.34350586	0.18383789	-0.13891602	-0.020507813	0.674	33283.93	-0.455	2127.34	0.702
460	461	461	Category G	-0.44384766	0.047851563	-0.75585938	0.40673828	0.13647461	0.24389648	0	0.607	1/11/2017	1	11	2017	6:53:22	24802	0.777	6	53	22	14	0.051513672	3.4482422	-0.54956055	-0.052978516	-0.7722168	8.1591797	0.14697266	0	0	0	0	0	0	0	0	0	0.94921875	0.05078125	0.22290039	0.10571289	0.10083008	0.016357422	0.651	33356.67	-0.442	2133.58	0.651
461	462	462	Category G	-0.58789063	-0.047851563	-0.74389648	0.37304688	0.13012695	0.28515625	0	0.607	1/11/2017	1	11	2017	6:53:22	24802	0.888	6	53	22	14	0.051757813	3.5094727	-0.54345703	-0.055419922	-0.76611328	4.3557129	0.050048828	0	0	0	0	0	0	0	0	0	0.94091797	0.059082031	0.073974609	-0.044189453	0.007568359	0.022216797	0.611	33488.29	-0.405	2026.24	0.607
462	463	463	Category G	-0.29980469	-0.19189453	-0.81591797	0.33520508	0.11499023	0.3293457	0	0.579	1/11/2017	1	11	2017	6:53:23	24803	0	6	53	23	14	0.051757813	3.5094727	-0.54101563	-0.057861328	-0.76196289	0.92211914	0.28100586	0	0	0	0	0	0	0	0	0	0.93652344	0.063476563	0.42895508	0.24121094	-0.13378906	-0.053710938	0.571	33627.09	-0.381	2022.04	0.607
463	464	464	Category G	-0.37182617	-0.071777344	-0.88793945	0.35180664	0.11791992	0.32324219	0	0.522	1/11/2017	1	11	2017	6:53:23	24803	0.1	6	53	23	15	0.051757813	3.5094727	-0.54663086	-0.055175781	-0.76196289	5.6650391	0.21606445	0	0	0	0	0	0	0	0	0	0.93945313	0.060546875	0.31713867	0.17480469	-0.016357422	-0.12573242	0.543	33729	-0.368	2054.92	0.579
464	465	465	Category G	-0.35986328	-0.071777344	-0.86376953	0.33618164	0.11791992	0.33129883	0	0.464	1/11/2017	1	11	2017	6:53:23	24803	0.2	6	53	23	15	0.051757813	3.5094727	-0.54736328	-0.054199219	-0.76123047	7.982666	0.21435547	0	0	0	0	0	0	0	0	0	0.93920898	0.060791016	0.30737305	0.1875	-0.017333984	-0.10229492	0.512	33846.93	-0.341	1974.51	0.522
465	466	466	Category G	-0.3359375	-0.13183594	-0.88793945	0.34106445	0.11352539	0.33227539	0	0.484	1/11/2017	1	11	2017	6:53:23	24803	0.3	6	53	23	15	0.051757813	3.5094727	-0.54711914	-0.0546875	-0.76318359	10.609131	0.25708008	0	0	0	0	0	0	0	0	0	0.94067383	0.059326172	0.41308594	0.21118164	-0.076904297	-0.12451172	0.487	33946.32	-0.336	2074.15	0.484
466	467	467	Category G	-0.35986328	-0.10791016	-0.86376953	0.33203125	0.11425781	0.33251953	0	0.418	1/11/2017	1	11	2017	6:53:23	24803	0.4	6	53	23	15	0.051757813	3.5094727	-0.55151367	-0.054199219	-0.76611328	11.282959	0.22143555	0	0	0	0	0	0	0	0	0	0.94555664	0.054443359	0.3425293	0.19165039	-0.053466797	-0.097412109	0.458	34066.93	-0.318	2072.29	0.464
467	468	468	Category G	-0.29980469	-0.071777344	-0.83984375	0.33984375	0.11816406	0.32739258	0	0.455	1/11/2017	1	11	2017	6:53:23	24803	0.5	6	53	23	15	0.051757813	3.5094727	-0.55273438	-0.055175781	-0.765625	10.812256	0.26391602	0	0	0	0	0	0	0	0	0	0.94604492	0.053955078	0.34350586	0.25292969	-0.016357422	-0.073974609	0.446	34118.65	-0.313	2100.13	0.455
468	469	469	Category G	-0.35986328	-0.095947266	-0.89990234	0.33984375	0.11669922	0.32641602	0	0.406	1/11/2017	1	11	2017	6:53:23	24803	0.6	6	53	23	15	0.051757813	3.5094727	-0.5559082	-0.053710938	-0.765625	10.078125	0.24121094	0	0	0	0	0	0	0	0	0	0.94750977	0.052490234	0.37231445	0.19604492	-0.041992188	-0.13427734	0.432	34180.44	-0.28	1829.59	0.452
469	470	470	Category G	-0.37182617	-0.083984375	-0.85180664	0.33911133	0.11743164	0.33007813	0	0.452	1/11/2017	1	11	2017	6:53:23	24803	0.7	6	53	23	15	0.051757813	3.5094727	-0.55859375	-0.052734375	-0.76391602	9.3098145	0.20849609	0	0	0	0	0	0	0	0	0	0.94799805	0.052001953	0.30541992	0.18676758	-0.031005859	-0.087646484	0.404	34309.04	-0.225	1438.05	0.418
470	471	471	Category G	-0.671875	-0.011962891	-0.83984375	0.33813477	0.11108398	0.33544922	0	0.379	1/11/2017	1	11	2017	6:53:23	24803	0.8	6	53	23	15	0.051757813	3.5094727	-0.55981445	-0.052734375	-0.76269531	9.7128906	0.1418457	0	0	0	0	0	0	0	0	0	0.94750977	0.052490234	0.22973633	-0.11181641	0.040771484	-0.076904297	0.383	34410.32	-0.137	801.44	0.406
471	472	472	Category G	-0.61181641	-0.14379883	-0.74389648	0.34057617	0.11035156	0.32739258	0	0.317	1/11/2017	1	11	2017	6:53:23	24803	0.9	6	53	23	15	0.051757813	3.5094727	-0.56396484	-0.051513672	-0.76269531	8.9833984	0.10546875	0	0	0	0	0	0	0	0	0	0.95019531	0.049804688	0.15869141	-0.047607422	-0.092041016	0.018798828	0.354	34557.84	-0.092	543.93	0.379
472	473	473	Category G	-0.52783203	-0.095947266	-0.73193359	0.41821289	0.089111328	0.24755859	0	0.29	1/11/2017	1	11	2017	6:53:24	24804	0	6	53	24	15	0.051757813	3.5094727	-0.56494141	-0.051513672	-0.76171875	9.6730957	0.064941406	0	0	0	0	0	0	0	0	0	0.94970703	0.050292969	0.11132813	0.037109375	-0.044189453	0.029785156	0.339	34638.02	0.08	-398.74	0.317
473	474	474	Category G	-0.79199219	-0.13183594	-0.94799805	0.4675293	0.079101563	0.15356445	0	0.283	1/11/2017	1	11	2017	6:53:24	24804	0.1	6	53	24	16	0.051757813	3.5094727	-0.56665039	-0.051513672	-0.76245117	11.318848	0.30249023	0	0	0	0	0	0	0	0	0	0.95141602	0.048583984	0.49072266	-0.22509766	-0.080078125	-0.18530273	0.313	34784.08	0.331	-1404.86	0.317
474	475	475	Category G	-0.52783203	-0.14379883	-0.64794922	0.49243164	0.058349609	0.09765625	0	0.316	1/11/2017	1	11	2017	6:53:24	24804	0.2	6	53	24	16	0.051757813	3.5094727	-0.56982422	-0.051513672	-0.76245117	13.804199	0.15307617	0	0	0	0	0	0	0	0	0	0.95336914	0.046630859	0.24902344	0.041992188	-0.092041016	0.11450195	0.32	34743.82	0.408	-1623.09	0.316
475	476	476	Category G	-0.49194336	0.011962891	-0.50390625	0.49145508	0.032470703	0.093994141	0	0.295	1/11/2017	1	11	2017	6:53:24	24804	0.3	6	53	24	16	0.051757813	3.5094727	-0.56835938	-0.05078125	-0.76318359	15.499512	0.27758789	0	0	0	0	0	0	0	0	0	0.95288086	0.047119141	0.39868164	0.076416016	0.062744141	0.25927734	0.306	34825.08	0.554	-2065.48	0.309
476	477	477	Category G	-1.0917969	-0.20385742	-0.82788086	0.47924805	0.004882813	0.13793945	0	0.419	1/11/2017	1	11	2017	6:53:24	24804	0.4	6	53	24	16	0.051757813	3.5094727	-0.56542969	-0.052246094	-0.765625	16.796387	0.55102539	0	0	0	0	0	0	0	0	0	0.95336914	0.046630859	0.73974609	-0.52612305	-0.15136719	-0.062011719	0.309	34807.42	0.679	-2357.39	0.309
477	478	478	Category G	-0.6237793	-0.15576172	-0.74389648	0.43481445	-0.012451172	0.234375	0	0.236	1/11/2017	1	11	2017	6:53:24	24804	0.5	6	53	24	16	0.051757813	3.5094727	-0.56469727	-0.051513672	-0.76660156	18.418457	0.12182617	0	0	0	0	0	0	0	0	0	0.95361328	0.046386719	0.18603516	-0.058837891	-0.10400391	0.022705078	0.309	34807.42	0.841	-2705.64	0.309
478	479	479	Category G	-0.59985352	-0.011962891	-0.93579102	0.44287109	-0.013183594	0.21411133	0	0.309	1/11/2017	1	11	2017	6:53:24	24804	0.6	6	53	24	16	0.051757813	3.5094727	-0.56347656	-0.050292969	-0.76538086	19.620605	0.17822266	0	0	0	0	0	0	0	0	0	0.95166016	0.048339844	0.24487305	-0.036132813	0.038330078	-0.17016602	0.284	34959.08	0.842	-2808.33	0.295
479	480	480	Category G	-0.95996094	-0.10791016	-0.89990234	0.42407227	-0.022460938	0.24389648	0	0.28	1/11/2017	1	11	2017	6:53:24	24804	0.7	6	53	24	16	0.051757813	3.5094727	-0.55932617	-0.052734375	-0.76782227	20.640869	0.42529297	0	0	0	0	0	0	0	0	0	0.95141602	0.048583984	0.58740234	-0.40039063	-0.054931641	-0.13183594	0.263	35095.07	0.763	-2730.66	0.28
480	481	481	Category G	-0.38378906	0	-0.56396484	0.43652344	-0.010498047	0.22631836	0	0.167	1/11/2017	1	11	2017	6:53:24	24804	0.8	6	53	24	16	0.051757813	3.5094727	-0.55932617	-0.051757813	-0.77148438	21.635498	0.27685547	0	0	0	0	0	0	0	0	0	0.9543457	0.045654297	0.43505859	0.17553711	0.051757813	0.20751953	0.217	35426.83	0.711	-2836	0.236
481	482	482	Category G	-0.19189453	0	-0.41992188	0.47998047	0.026855469	0.13671875	0	0.168	1/11/2017	1	11	2017	6:53:24	24804	0.9	6	53	24	16	0.051757813	3.5094727	-0.56298828	-0.053710938	-0.77612305	21.087402	0.51708984	0	0	0	0	0	0	0	0	0	0.96020508	0.039794922	0.78125	0.37109375	0.053710938	0.35620117	0.193	35623.21	0.574	-2614.35	0.168
482	483	483	Category G	-0.6237793	-0.39599609	-0.671875	0.48828125	0.024658203	0.13867188	0	0.143	1/11/2017	1	11	2017	6:53:25	24805	0	6	53	25	16	0.051757813	3.5094727	-0.55688477	-0.054199219	-0.77563477	18.879639	0.36328125	0	0	0	0	0	0	0	0	0	0.95654297	0.043457031	0.51245117	-0.066650391	-0.34155273	0.10375977	0.161	35918.45	0.406	-2277.05	0.167
483	484	484	Category G	-0.75585938	-0.047851563	-0.77978516	0.4777832	0.021484375	0.12670898	0	0.093	1/11/2017	1	11	2017	6:53:25	24805	0.1	6	53	25	17	0.051757813	3.5094727	-0.54711914	-0.054199219	-0.77368164	16.406494	0.20874023	0	0	0	0	0	0	0	0	0	0.94921875	0.05078125	0.22094727	-0.20849609	0.006347656	-0.005859375	0.142	36117.08	0.258	-1789.08	0.166
484	485	485	Category G	-0.61181641	-0.047851563	-0.7199707	0.44970703	-0.0078125	0.21191406	0	0.118	1/11/2017	1	11	2017	6:53:25	24805	0.2	6	53	25	17	0.051757813	3.5094727	-0.54467773	-0.056640625	-0.77563477	12.256592	0.087646484	0	0	0	0	0	0	0	0	0	0.94970703	0.050292969	0.1315918	-0.066894531	0.008789063	0.055664063	0.134	36207.21	0.149	-1241.84	0.143
485	486	486	Category G	-0.75585938	0.059814453	-0.671875	0.44799805	-0.017089844	0.20776367	0	0.166	1/11/2017	1	11	2017	6:53:25	24805	0.3	6	53	25	17	0.051757813	3.5094727	-0.54785156	-0.055664063	-0.77783203	8.670166	0.26025391	0	0	0	0	0	0	0	0	0	0.953125	0.046875	0.42944336	-0.20776367	0.11547852	0.10595703	0.126	36301.8	0.036	-393.27	0.143
486	487	487	Category G	-0.64794922	-0.035888672	-0.77978516	0.4230957	-0.020751953	0.2487793	0	0.118	1/11/2017	1	11	2017	6:53:25	24805	0.4	6	53	25	17	0.051757813	3.5094727	-0.54833984	-0.055419922	-0.77636719	5.7441406	0.10131836	0	0	0	0	0	0	0	0	0	0.95214844	0.047851563	0.12231445	-0.099365234	0.01953125	-0.003173828	0.141	36128.12	0.005	-54.57	0.166
487	488	488	Category G	-0.25195313	-0.011962891	-0.53979492	0.46264648	-0.014404297	0.17822266	0	0.121	1/11/2017	1	11	2017	6:53:25	24805	0.5	6	53	25	17	0.051757813	3.5094727	-0.54443359	-0.059570313	-0.77856445	3.8232422	0.38061523	0	0	0	0	0	0	0	0	0	0.9519043	0.048095703	0.57910156	0.29248047	0.047607422	0.23876953	0.16	35928.42	-0.022	233.19	0.192
488	489	489	Category G	-0.92382813	-0.023925781	-0.7199707	0.47998047	-0.016357422	0.14355469	0	0.232	1/11/2017	1	11	2017	6:53:25	24805	0.6	6	53	25	17	0.051757813	3.5094727	-0.54443359	-0.061523438	-0.77905273	3.6252441	0.38549805	0	0	0	0	0	0	0	0	0	0.95239258	0.047607422	0.47583008	-0.37915039	0.037597656	0.059082031	0.172	35812	-0.044	465.71	0.205
489	490	490	Category G	-0.61181641	-0.095947266	-0.68383789	0.45019531	-0.012207031	0.20581055	0	0.205	1/11/2017	1	11	2017	6:53:25	24805	0.7	6	53	25	17	0.051757813	3.5094727	-0.54394531	-0.060791016	-0.77880859	4.036377	0.12182617	0	0	0	0	0	0	0	0	0	0.9519043	0.048095703	0.19799805	-0.067626953	-0.034912109	0.094970703	0.191	35640.45	-0.061	613.47	0.205
490	491	491	Category G	-0.70776367	-0.047851563	-0.7199707	0.45068359	-0.009765625	0.21264648	0	0.192	1/11/2017	1	11	2017	6:53:25	24805	0.8	6	53	25	17	0.051757813	3.5094727	-0.54296875	-0.060058594	-0.77709961	2.8840332	0.17456055	0	0	0	0	0	0	0	0	0	0.94995117	0.050048828	0.23413086	-0.16455078	0.012207031	0.057128906	0.203	35539.11	-0.086	875.12	0.205
491	492	492	Category G	-0.56396484	-0.083984375	-0.74389648	0.44140625	-0.014160156	0.23022461	0	0.278	1/11/2017	1	11	2017	6:53:25	24805	0.9	6	53	25	17	0.051757813	3.5094727	-0.53613281	-0.061279297	-0.77807617	2.0510254	0.049560547	0	0	0	0	0	0	0	0	0	0.94702148	0.052978516	0.084716797	-0.027587891	-0.022705078	0.034179688	0.216	35434.65	-0.002	15.74	0.205
492	493	493	Category G	-0.56396484	-0.011962891	-0.7199707	0.43945313	-0.008789063	0.23120117	0	0.194	1/11/2017	1	11	2017	6:53:26	24806	0	6	53	26	17	0.051757813	3.5094727	-0.53540039	-0.062255859	-0.78198242	2.1450195	0.084716797	0	0	0	0	0	0	0	0	0	0.94970703	0.050292969	0.14086914	-0.028320313	0.050292969	0.062011719	0.21	35482.21	0.005	-39.7	0.205
493	494	494	Category G	-0.64794922	-0.095947266	-0.7199707	0.4453125	-0.010498047	0.22509766	0	0.2	1/11/2017	1	11	2017	6:53:26	24806	0.1	6	53	26	18	0.051757813	3.5094727	-0.5300293	-0.064453125	-0.78344727	2.2272949	0.13745117	0	0	0	0	0	0	0	0	0	0.94799805	0.052001953	0.21264648	-0.11767578	-0.03125	0.063476563	0.213	35458.3	0.013	-100.58	0.223
494	495	495	Category G	-0.671875	-0.047851563	-0.73193359	0.43383789	-0.006835938	0.23120117	0	0.191	1/11/2017	1	11	2017	6:53:26	24806	0.2	6	53	26	18	0.051757813	3.5094727	-0.53076172	-0.064941406	-0.78393555	2.6716309	0.15112305	0	0	0	0	0	0	0	0	0	0.94897461	0.051025391	0.21020508	-0.14086914	0.017089844	0.052001953	0.218	35419.04	0.011	-83.87	0.223
495	496	496	Category G	-0.81591797	-0.11987305	-0.74389648	0.44506836	-0.002685547	0.21508789	0	0.223	1/11/2017	1	11	2017	6:53:26	24806	0.3	6	53	26	18	0.051757813	3.5094727	-0.52368164	-0.066650391	-0.78564453	1.5429688	0.29980469	0	0	0	0	0	0	0	0	0	0.9465332	0.053466797	0.38696289	-0.29199219	-0.052978516	0.041748047	0.195	35606.11	0.039	-307.98	0.223
496	497	497	Category G	-0.6237793	-0.035888672	-0.77978516	0.44970703	-0.011474609	0.21191406	0	0.227	1/11/2017	1	11	2017	6:53:26	24806	0.4	6	53	26	18	0.051757813	3.5094727	-0.52148438	-0.065429688	-0.79150391	2.9150391	0.10693359	0	0	0	0	0	0	0	0	0	0.95019531	0.049804688	0.14355469	-0.10205078	0.029541016	0.01171875	0.207	35506.41	0.04	-301.69	0.227
497	498	498	Category G	-0.43188477	0.083984375	-0.58789063	0.4777832	-0.008544922	0.15795898	0	0.139	1/11/2017	1	11	2017	6:53:26	24806	0.5	6	53	26	18	0.051757813	3.5094727	-0.51708984	-0.065429688	-0.79272461	4.7373047	0.26757813	0	0	0	0	0	0	0	0	0	0.94897461	0.051025391	0.43969727	0.085205078	0.14941406	0.20483398	0.216	35434.65	-0.054	473.88	0.227
498	499	499	Category G	-0.59985352	-0.13183594	-0.6237793	0.48779297	-0.047363281	0.12548828	0	0.266	1/11/2017	1	11	2017	6:53:26	24806	0.6	6	53	26	18	0.051757813	3.5094727	-0.51245117	-0.067138672	-0.79199219	4.7617188	0.20019531	0	0	0	0	0	0	0	0	0	0.94580078	0.054199219	0.32006836	-0.087158203	-0.064453125	0.16821289	0.221	35395.83	-0.047	397.41	0.227
499	500	500	Category G	-0.83984375	-0.13183594	-0.77978516	0.46411133	-0.058105469	0.16845703	0	0.255	1/11/2017	1	11	2017	6:53:26	24806	0.7	6	53	26	18	0.051757813	3.515918	-0.5078125	-0.066894531	-0.79321289	4.1237793	0.33837891	0	0	0	0	0	0	0	0	0	0.94433594	0.055664063	0.41015625	-0.33178711	-0.064697266	0.013427734	0.219	35411.27	-0.048	410.17	0.227
500	501	501	Category G	-0.52783203	-0.14379883	-0.70776367	0.44628906	-0.033203125	0.20825195	0	0.219	1/11/2017	1	11	2017	6:53:26	24806	0.8	6	53	26	18	0.051757813	3.515918	-0.50878906	-0.06640625	-0.79370117	3.3383789	0.1171875	0	0	0	0	0	0	0	0	0	0.9453125	0.0546875	0.18212891	-0.018798828	-0.077148438	0.0859375	0.209	35490.25	-0.028	238.67	0.219
501	502	502	Category G	-0.40795898	-0.19189453	-0.671875	0.45019531	0.002929688	0.20361328	0	0.208	1/11/2017	1	11	2017	6:53:26	24806	0.9	6	53	26	18	0.051757813	3.515918	-0.50952148	-0.065673828	-0.79516602	2.8847656	0.20336914	0	0	0	0	0	0	0	0	0	0.94677734	0.053222656	0.35083008	0.1015625	-0.12597656	0.12329102	0.206	35514.53	-0.028	241.7	0.219
502	503	503	Category G	-0.80395508	0.10791016	-0.76782227	0.42407227	-0.006347656	0.25	0	0.168	1/11/2017	1	11	2017	6:53:27	24807	0	6	53	27	18	0.051757813	3.515918	-0.50708008	-0.064697266	-0.79541016	2.1518555	0.34423828	0	0	0	0	0	0	0	0	0	0.94555664	0.054443359	0.49707031	-0.29663086	0.17260742	0.027587891	0.19	35649.13	-0.027	249.54	0.208
503	504	504	Category G	-0.49194336	0.011962891	-0.69580078	0.41503906	-0.020019531	0.27124023	0	0.124	1/11/2017	1	11	2017	6:53:27	24807	0.1	6	53	27	19	0.051757813	3.515918	-0.50805664	-0.063232422	-0.79638672	0.5793457	0.12670898	0	0	0	0	0	0	0	0	0	0.94677734	0.053222656	0.19213867	0.016113281	0.075195313	0.10058594	0.175	35783.92	-0.004	37.52	0.196
504	505	505	Category G	-0.31176758	0	-0.79199219	0.43579102	-0.025390625	0.23364258	0	0.17	1/11/2017	1	11	2017	6:53:27	24807	0.2	6	53	27	19	0.051757813	3.515918	-0.50952148	-0.062988281	-0.79736328	0.44897461	0.20751953	0	0	0	0	0	0	0	0	0	0.94824219	0.051757813	0.26611328	0.19775391	0.062988281	0.005371094	0.171	35821.44	-0.008	77.23	0.17
505	506	506	Category G	-0.58789063	-0.035888672	-1.1638184	0.42236328	-0.041992188	0.2421875	0	0.164	1/11/2017	1	11	2017	6:53:27	24807	0.3	6	53	27	19	0.051757813	3.515918	-0.50854492	-0.0625	-0.79638672	0.64038086	0.37670898	0	0	0	0	0	0	0	0	0	0.94702148	0.052978516	0.47314453	-0.079101563	0.026611328	-0.36743164	0.151	36020.47	0.009	-92.05	0.168
506	507	507	Category G	-0.3359375	-0.083984375	-0.89990234	0.39160156	-0.031494141	0.28613281	0	0.196	1/11/2017	1	11	2017	6:53:27	24807	0.4	6	53	27	19	0.051757813	3.515918	-0.51147461	-0.060546875	-0.79638672	1.4926758	0.20507813	0	0	0	0	0	0	0	0	0	0.94848633	0.051513672	0.30224609	0.17553711	-0.023193359	-0.10327148	0.14	36139.22	0.001	-11.1	0.164
507	508	508	Category G	-0.47998047	0.047851563	-0.87597656	0.3762207	-0.031494141	0.31274414	0	0.089	1/11/2017	1	11	2017	6:53:27	24807	0.5	6	53	27	19	0.051757813	3.515918	-0.51391602	-0.059570313	-0.79638672	2.3027344	0.13769531	0	0	0	0	0	0	0	0	0	0.94970703	0.050292969	0.22094727	0.033935547	0.10742188	-0.079345703	0.133	36218.78	0.002	-23.07	0.17
508	509	509	Category G	-0.43188477	0.011962891	-0.77978516	0.33544922	-0.031494141	0.35058594	0	0.101	1/11/2017	1	11	2017	6:53:27	24807	0.6	6	53	27	19	0.051757813	3.515918	-0.51660156	-0.060791016	-0.7956543	2.6262207	0.11303711	0	0	0	0	0	0	0	0	0	0.95068359	0.049316406	0.17358398	0.084716797	0.072753906	0.015869141	0.152	36010.03	-0.001	10.44	0.196
509	510	510	Category G	-0.29980469	-0.011962891	-0.83984375	0.32080078	-0.021972656	0.36499023	0	0.078	1/11/2017	1	11	2017	6:53:27	24807	0.7	6	53	27	19	0.051757813	3.515918	-0.51782227	-0.05859375	-0.79394531	2.0292969	0.2277832	0	0	0	0	0	0	0	0	0	0.94970703	0.050292969	0.31079102	0.21801758	0.046630859	-0.045654297	0.179	35747.09	-0.044	448.62	0.287
510	511	511	Category G	-0.55175781	0	-0.91186523	0.3190918	-0.015625	0.36889648	0	0.287	1/11/2017	1	11	2017	6:53:27	24807	0.8	6	53	27	19	0.051757813	3.515918	-0.51806641	-0.058349609	-0.79443359	1.2915039	0.13500977	0	0	0	0	0	0	0	0	0	0.95043945	0.049560547	0.20898438	-0.033447266	0.058349609	-0.1171875	0.246	35211.76	-0.115	1030.37	0.287
511	512	512	Category G	-0.27587891	-0.083984375	-0.82788086	0.31030273	-0.022216797	0.37402344	0	0.327	1/11/2017	1	11	2017	6:53:27	24807	0.9	6	53	27	19	0.051757813	3.515918	-0.51538086	-0.060791016	-0.796875	0.73461914	0.24243164	0	0	0	0	0	0	0	0	0	0.95092773	0.049072266	0.29345703	0.23950195	-0.022949219	-0.030761719	0.262	35101.77	-0.128	1105.44	0.327
512	513	513	Category G	-0.35986328	-0.047851563	-0.94799805	0.34790039	-0.026855469	0.34008789	0	0.595	1/11/2017	1	11	2017	6:53:28	24808	0	6	53	28	19	0.051757813	3.515918	-0.51220703	-0.062011719	-0.79980469	0.27709961	0.21289063	0	0	0	0	0	0	0	0	0	0.95166016	0.048339844	0.31469727	0.15234375	0.014160156	-0.14794922	0.419	34239.28	-0.287	1991.14	0.595
513	514	514	Category G	-0.44384766	-0.023925781	-0.91186523	0.33105469	-0.024902344	0.35131836	0	0.189	1/11/2017	1	11	2017	6:53:28	24808	0.1	6	53	28	20	0.051757813	3.515918	-0.50952148	-0.065429688	-0.80126953	1.3972168	0.13500977	0	0	0	0	0	0	0	0	0	0.95166016	0.048339844	0.21777344	0.065673828	0.041503906	-0.11035156	0.644	33379.22	-0.521	2959.31	0.79
514	515	515	Category G	-0.2277832	0.023925781	-0.81591797	0.35571289	-0.036865234	0.33813477	0	1.039	1/11/2017	1	11	2017	6:53:28	24808	0.2	6	53	28	20	0.051757813	3.515918	-0.50244141	-0.068603516	-0.80053711	2.661377	0.2902832	0	0	0	0	0	0	0	0	0	0.94750977	0.052490234	0.38256836	0.2746582	0.092529297	-0.015136719	0.728	33120.73	-0.609	3267.92	1.039
515	516	516	Category G	-0.45581055	-0.035888672	-0.92382813	0.34985352	-0.025146484	0.33398438	0	1.428	1/11/2017	1	11	2017	6:53:28	24808	0.3	6	53	28	20	0.051757813	3.515918	-0.49829102	-0.068847656	-0.80322266	3.0620117	0.13183594	0	0	0	0	0	0	0	0	0	0.94799805	0.052001953	0.19604492	0.042480469	0.032958984	-0.12036133	0.86	32759.6	-0.738	3591.34	1.12
516	517	517	Category G	-0.31176758	-0.011962891	-0.87597656	0.34545898	-0.029541016	0.34326172	0	0.79	1/11/2017	1	11	2017	6:53:28	24808	0.4	6	53	28	20	0.051757813	3.515918	-0.49169922	-0.072021484	-0.80786133	3.347168	0.20141602	0	0	0	0	0	0	0	0	0	0.94848633	0.051513672	0.30786133	0.17993164	0.060058594	-0.067871094	0.988	32450.03	-0.87	3951.36	1.163
517	518	518	Category G	-0.40795898	-0.011962891	-0.89990234	0.3425293	-0.027832031	0.3371582	0	1.12	1/11/2017	1	11	2017	6:53:28	24808	0.5	6	53	28	20	0.051757813	3.515918	-0.47851563	-0.069335938	-0.80810547	2.1877441	0.12915039	0	0	0	0	0	0	0	0	0	0.94189453	0.058105469	0.21972656	0.070556641	0.057373047	-0.091552734	1.15	32101.78	-1.035	4338.37	1.163
518	519	519	Category G	-0.3359375	-0.011962891	-0.89990234	0.34936523	-0.031738281	0.33911133	0	1.365	1/11/2017	1	11	2017	6:53:28	24808	0.6	6	53	28	20	0.051757813	3.515918	-0.47119141	-0.067138672	-0.80957031	1.6984863	0.171875	0	0	0	0	0	0	0	0	0	0.93896484	0.061035156	0.28100586	0.13525391	0.055175781	-0.090087891	1.126	32150.75	-0.998	4126.96	1.163
519	520	520	Category G	-0.38378906	-0.011962891	-0.89990234	0.34423828	-0.028320313	0.3371582	0	1.163	1/11/2017	1	11	2017	6:53:28	24808	0.7	6	53	28	20	0.051757813	3.515918	-0.46386719	-0.066894531	-0.80932617	0.38623047	0.1328125	0	0	0	0	0	0	0	0	0	0.93530273	0.064697266	0.22558594	0.080078125	0.054931641	-0.090332031	1.026	32364.41	-0.902	3961.8	1.12
520	521	521	Category G	-0.39599609	-0.011962891	-0.87597656	0.35375977	-0.030517578	0.34008789	0	0.89	1/11/2017	1	11	2017	6:53:28	24808	0.8	6	53	28	20	0.051757813	3.515918	-0.45141602	-0.066894531	-0.80981445	1.1184082	0.10229492	0	0	0	0	0	0	0	0	0	0.92944336	0.070556641	0.17675781	0.055419922	0.054931641	-0.065917969	0.928	32590.83	-0.822	3970.73	1.12
521	522	522	Category G	-0.58789063	-0.011962891	-0.88793945	0.34448242	-0.030761719	0.34008789	0	0.83	1/11/2017	1	11	2017	6:53:28	24808	0.9	6	53	28	20	0.051757813	3.515918	-0.44628906	-0.068115234	-0.81469727	1.7443848	0.16870117	0	0	0	0	0	0	0	0	0	0.93139648	0.068603516	0.27075195	-0.14135742	0.056152344	-0.072998047	0.767	33008.86	-0.668	3653.05	0.89
522	523	523	Category G	-0.38378906	-0.059814453	-0.75585938	0.36376953	-0.033203125	0.32592773	0	0.201	1/11/2017	1	11	2017	6:53:29	24809	0	6	53	29	20	0.051757813	3.515918	-0.44384766	-0.069824219	-0.82104492	2.5463867	0.089355469	0	0	0	0	0	0	0	0	0	0.93603516	0.063964844	0.13549805	0.060058594	0.010009766	0.065185547	0.567	33641.4	-0.462	2934.16	0.83
523	524	524	Category G	-0.61181641	-0.13183594	-0.81591797	0.41796875	-0.031738281	0.25537109	0	0.153	1/11/2017	1	11	2017	6:53:29	24809	0.1	6	53	29	21	0.051757813	3.515918	-0.43554688	-0.066894531	-0.82446289	3.8679199	0.18774414	0	0	0	0	0	0	0	0	0	0.93481445	0.065185547	0.24951172	-0.17602539	-0.064697266	0.008544922	0.4	34328	-0.311	2487.72	0.201
524	525	525	Category G	-0.65991211	-0.023925781	-0.81591797	0.43823242	-0.011230469	0.234375	0	0.167	1/11/2017	1	11	2017	6:53:29	24809	0.2	6	53	29	21	0.051757813	3.515918	-0.42602539	-0.067871094	-0.82617188	4.8981934	0.23803711	0	0	0	0	0	0	0	0	0	0.93188477	0.068115234	0.28808594	-0.23364258	0.043945313	0.010253906	0.283	34965.37	-0.195	1866.49	0.187
525	526	526	Category G	-0.35986328	-0.083984375	-0.65991211	0.46484375	0.031494141	0.17456055	0	0.161	1/11/2017	1	11	2017	6:53:29	24809	0.3	6	53	29	21	0.051757813	3.515918	-0.41796875	-0.069091797	-0.82861328	4.9382324	0.17919922	0	0	0	0	0	0	0	0	0	0.93066406	0.069335938	0.24169922	0.058105469	-0.014648438	0.16870117	0.162	35908.53	-0.068	828.63	0.167
526	527	527	Category G	-0.55175781	-0.13183594	-0.85180664	0.45898438	0.086669922	0.16772461	0	0.187	1/11/2017	1	11	2017	6:53:29	24809	0.4	6	53	29	21	0.051757813	3.515918	-0.40844727	-0.071533203	-0.83203125	5.5981445	0.15649414	0	0	0	0	0	0	0	0	0	0.9296875	0.0703125	0.22290039	-0.14306641	-0.060058594	-0.01953125	0.146	36073.55	-0.034	406.19	0.161
527	528	528	Category G	-0.51586914	-0.15576172	-0.81591797	0.40698242	0.060791016	0.26733398	0	0.105	1/11/2017	1	11	2017	6:53:29	24809	0.5	6	53	29	21	0.051757813	3.515918	-0.39990234	-0.072509766	-0.83374023	7.9887695	0.14355469	0	0	0	0	0	0	0	0	0	0.92773438	0.072265625	0.21679688	-0.11572266	-0.083007813	0.017822266	0.138	36161.61	-0.02	239.78	0.161
528	529	529	Category G	-0.45581055	-0.059814453	-0.81591797	0.39038086	0.049072266	0.29418945	0	0.106	1/11/2017	1	11	2017	6:53:29	24809	0.6	6	53	29	21	0.051757813	3.515918	-0.39672852	-0.07421875	-0.83886719	10.922852	0.064941406	0	0	0	0	0	0	0	0	0	0.9309082	0.069091797	0.096435547	-0.058837891	0.014404297	0.022949219	0.128	36277.71	-0.001	12.01	0.161
529	530	530	Category G	-0.51586914	-0.047851563	-0.81591797	0.38720703	0.053955078	0.29101563	0	0.106	1/11/2017	1	11	2017	6:53:29	24809	0.7	6	53	29	21	0.051757813	3.515918	-0.38500977	-0.075439453	-0.84130859	12.60791	0.13598633	0	0	0	0	0	0	0	0	0	0.9284668	0.071533203	0.18408203	-0.13061523	0.027587891	0.025390625	0.13	36253.92	0.001	-11.79	0.113
530	531	531	Category G	-0.40795898	-0.047851563	-0.82788086	0.38769531	0.058837891	0.29003906	0	0.104	1/11/2017	1	11	2017	6:53:29	24809	0.8	6	53	29	21	0.051757813	3.515918	-0.37719727	-0.075683594	-0.84472656	13.199219	0.044677734	0	0	0	0	0	0	0	0	0	0.92822266	0.071777344	0.075439453	-0.030517578	0.027832031	0.016845703	0.117	36414.23	0.006	-75.7	0.113
531	532	532	Category G	-0.49194336	-0.059814453	-0.82788086	0.39477539	0.057617188	0.28686523	0	0.173	1/11/2017	1	11	2017	6:53:29	24809	0.9	6	53	29	21	0.051757813	3.515918	-0.36816406	-0.076904297	-0.84692383	13.876953	0.1262207	0	0	0	0	0	0	0	0	0	0.92675781	0.073242188	0.15991211	-0.12353516	0.017089844	0.019042969	0.214	35450.39	-0.088	851.41	0.113
532	533	533	Category G	-0.43188477	-0.13183594	-0.80395508	0.38525391	0.058105469	0.29199219	0	0.113	1/11/2017	1	11	2017	6:53:30	24810	0	6	53	30	21	0.051757813	3.515918	-0.36083984	-0.077392578	-0.84912109	12.529785	0.10009766	0	0	0	0	0	0	0	0	0	0.92602539	0.073974609	0.17041016	-0.070800781	-0.054199219	0.045166016	0.215	35442.51	-0.082	776.27	0.173
533	534	534	Category G	-0.61181641	-0.13183594	-0.80395508	0.39379883	0.058349609	0.29101563	0	0.686	1/11/2017	1	11	2017	6:53:30	24810	0.1	6	53	30	22	0.051757813	3.515918	-0.35375977	-0.078857422	-0.85180664	10.480225	0.26757813	0	0	0	0	0	0	0	0	0	0.92578125	0.07421875	0.35888672	-0.25805664	-0.052734375	0.047851563	0.226	35357.72	-0.106	1018.28	0.173
534	535	535	Category G	-0.32397461	-0.16796875	-0.59985352	0.39575195	0.065673828	0.27539063	0	0.108	1/11/2017	1	11	2017	6:53:30	24810	0.2	6	53	30	22	0.051757813	3.515918	-0.34521484	-0.079101563	-0.85498047	9.0847168	0.27099609	0	0	0	0	0	0	0	0	0	0.92529297	0.074707031	0.36523438	0.021240234	-0.088623047	0.25512695	0.229	35335.17	-0.106	1003.36	0.175
535	536	536	Category G	-0.3359375	0	-0.94799805	0.44604492	0.055908203	0.21289063	0	0.175	1/11/2017	1	11	2017	6:53:30	24810	0.3	6	53	30	22	0.051757813	3.515918	-0.33642578	-0.080078125	-0.85742188	7.0888672	0.12084961	0	0	0	0	0	0	0	0	0	0.92456055	0.075439453	0.17138672	0.000488281	0.080078125	-0.090332031	0.234	35298.13	-0.109	1015.84	0.191
536	537	537	Category G	-0.39599609	-0.095947266	-0.88793945	0.40258789	0.025878906	0.27197266	0	0.124	1/11/2017	1	11	2017	6:53:30	24810	0.4	6	53	30	22	0.051757813	3.515918	-0.32592773	-0.080078125	-0.85961914	4.6582031	0.076904297	0	0	0	0	0	0	0	0	0	0.92285156	0.077148438	0.11352539	-0.069824219	-0.015625	-0.028076172	0.247	35204.72	-0.099	847.42	0.191
537	538	538	Category G	-0.52783203	-0.11987305	-0.86376953	0.42041016	0.029296875	0.25024414	0	0.2	1/11/2017	1	11	2017	6:53:30	24810	0.5	6	53	30	22	0.051757813	3.4788574	-0.31787109	-0.081298828	-0.86132813	0.83984375	0.21337891	0	0	0	0	0	0	0	0	0	0.92163086	0.078369141	0.25048828	-0.2097168	-0.038330078	-0.002197266	0.162	35908.53	-0.013	133	0.178
538	539	539	Category G	-0.35986328	-0.15576172	-0.95996094	0.375	0.031738281	0.30957031	0	0.191	1/11/2017	1	11	2017	6:53:30	24810	0.6	6	53	30	22	0.051757813	3.4788574	-0.31201172	-0.083740234	-0.86547852	0.84130859	0.12768555	0	0	0	0	0	0	0	0	0	0.92382813	0.076171875	0.21386719	-0.047607422	-0.071777344	-0.094238281	0.174	35793.24	-0.027	269.58	0.178
539	540	540	Category G	-0.44384766	-0.14379883	-0.82788086	0.34570313	0.033935547	0.34423828	0	0.178	1/11/2017	1	11	2017	6:53:30	24810	0.7	6	53	30	22	0.051757813	3.4788574	-0.3034668	-0.083496094	-0.86938477	1.1247559	0.15795898	0	0	0	0	0	0	0	0	0	0.92480469	0.075195313	0.24194336	-0.14013672	-0.060058594	0.041503906	0.171	35821.44	-0.02	199.03	0.18
540	541	541	Category G	-0.50390625	0.095947266	-0.86376953	0.31567383	0.033203125	0.37133789	0	0.177	1/11/2017	1	11	2017	6:53:30	24810	0.8	6	53	30	22	0.051757813	3.4788574	-0.29296875	-0.083740234	-0.87133789	3.1655273	0.27709961	0	0	0	0	0	0	0	0	0	0.9230957	0.076904297	0.39819336	-0.21069336	0.1796875	0.007568359	0.181	35728.92	-0.035	344.63	0.184
541	542	542	Category G	-0.38378906	0.047851563	-0.77978516	0.29541016	0.035400391	0.38452148	0	0.161	1/11/2017	1	11	2017	6:53:30	24810	0.9	6	53	30	22	0.051757813	3.4788574	-0.28588867	-0.083740234	-0.87451172	4.4667969	0.18920898	0	0	0	0	0	0	0	0	0	0.92382813	0.076171875	0.32397461	-0.09765625	0.1315918	0.094726563	0.178	35756.23	-0.027	264.24	0.18
542	543	543	Category G	-0.37182617	-0.083984375	-0.88793945	0.35717773	-0.015869141	0.33666992	0	0.18	1/11/2017	1	11	2017	6:53:31	24811	0	6	53	31	22	0.051757813	3.4788574	-0.28051758	-0.083007813	-0.87768555	4.2487793	0.091796875	0	0	0	0	0	0	0	0	0	0.92529297	0.074707031	0.10229492	-0.091064453	-0.000976563	-0.010009766	0.163	35898.67	-0.027	285.6	0.18
543	544	544	Category G	-0.49194336	-0.047851563	-0.95996094	0.34985352	-0.025146484	0.33618164	0	0.184	1/11/2017	1	11	2017	6:53:31	24811	0.1	6	53	31	23	0.051757813	3.4788574	-0.27026367	-0.0859375	-0.87988281	4.1936035	0.23852539	0	0	0	0	0	0	0	0	0	0.92456055	0.075439453	0.33935547	-0.22143555	0.038085938	-0.079833984	0.171	35821.44	-0.034	351.47	0.18
544	545	545	Category G	-0.2878418	-0.035888672	-0.77978516	0.35522461	-0.010498047	0.32373047	0	0.099	1/11/2017	1	11	2017	6:53:31	24811	0.2	6	53	31	23	0.051757813	3.4788574	-0.26391602	-0.087646484	-0.88330078	8.8771973	0.11816406	0	0	0	0	0	0	0	0	0	0.92602539	0.073974609	0.17919922	-0.023681641	0.051757813	0.10351563	0.163	35898.67	-0.035	379.04	0.18
545	546	546	Category G	-0.56396484	0.023925781	-0.89990234	0.39746094	0.004394531	0.27099609	0	0.228	1/11/2017	1	11	2017	6:53:31	24811	0.3	6	53	31	23	0.051757813	3.4788574	-0.25927734	-0.089111328	-0.88452148	19.423096	0.32519531	0	0	0	0	0	0	0	0	0	0.92602539	0.073974609	0.43286133	-0.30444336	0.11303711	-0.015136719	0.16	35928.42	-0.022	233.19	0.18
546	547	547	Category G	-0.56396484	-0.023925781	-0.86376953	0.39501953	0.026123047	0.28930664	0	0.127	1/11/2017	1	11	2017	6:53:31	24811	0.4	6	53	31	23	0.051757813	3.4788574	-0.25146484	-0.090087891	-0.88134766	31.534424	0.31982422	0	0	0	0	0	0	0	0	0	0.92114258	0.078857422	0.39648438	-0.31225586	0.066162109	0.017578125	0.141	36128.12	0.006	-65.3	0.149
547	548	548	Category G	-0.51586914	-0.17993164	-0.77978516	0.42260742	0.037841797	0.25219727	0	0.144	1/11/2017	1	11	2017	6:53:31	24811	0.5	6	53	31	23	0.051757813	3.4788574	-0.24682617	-0.090576172	-0.88183594	44.616699	0.30126953	0	0	0	0	0	0	0	0	0	0.92041016	0.079589844	0.46020508	-0.26879883	-0.089111328	0.10205078	0.135	36195.71	0.007	-78.63	0.149
548	549	549	Category K	-0.45581055	0.083984375	-0.75585938	0.16699219	-0.1472168	0.43237305	0	0.068	1/11/2017	1	11	2017	8:56:31	32191	0	8	56	31	33	0.051025391	3.5288086	-0.24023438	-0.092285156	-0.88256836	59.974121	0.3059082	0	0	0	0	0	0	0	0	0	0.91943359	0.080566406	0.51855469	-0.21533203	0.17626953	0.12670898	0.151	36020.47	-0.015	163.8	0.149
549	550	550	Category K	-0.39599609	-0.059814453	-0.89990234	0.14672852	-0.15527344	0.44506836	0	0.149	1/11/2017	1	11	2017	8:56:31	32191	0.099	8	56	31	33	0.051025391	3.5288086	-0.23486328	-0.09375	-0.88452148	73.955566	0.1652832	0	0	0	0	0	0	0	0	0	0.91992188	0.080078125	0.21020508	-0.16088867	0.033935547	-0.015136719	0.135	36195.71	-0.004	46.42	0.144
550	551	551	Category K	-0.44384766	-0.20385742	-1.0319824	0.10205078	-0.14111328	0.46264648	0	0.195	1/11/2017	1	11	2017	8:56:31	32191	0.199	8	56	31	33	0.051025391	3.5288086	-0.23095703	-0.095458984	-0.88525391	82.682373	0.2800293	0	0	0	0	0	0	0	0	0	0.91992188	0.080078125	0.4675293	-0.21264648	-0.1081543	-0.14648438	0.131	36242.13	-0.003	35.58	0.149
551	552	552	Category K	-0.35986328	-0.23999023	-0.97192383	0.076904297	-0.14404297	0.47314453	0	0.128	1/11/2017	1	11	2017	8:56:31	32191	0.3	8	56	31	33	0.051025391	3.5288086	-0.22363281	-0.097167969	-0.88525391	87.42334	0.21508789	0	0	0	0	0	0	0	0	0	0.91821289	0.081787109	0.36523438	-0.13598633	-0.14257813	-0.086425781	0.134	36207.21	-0.023	285.92	0.149
552	553	553	Category K	-0.31176758	-0.38378906	-0.85180664	0.014404297	-0.14526367	0.48413086	0	0.104	1/11/2017	1	11	2017	8:56:31	32191	0.4	8	56	31	33	0.051025391	3.5288086	-0.2199707	-0.09765625	-0.88623047	90.33374	0.30224609	0	0	0	0	0	0	0	0	0	0.91845703	0.081542969	0.41235352	-0.091552734	-0.28588867	0.034423828	0.132	36230.42	-0.039	522.18	0.149
553	554	554	Category K	-0.2277832	-0.38378906	-0.88793945	-0.035400391	-0.15112305	0.48583984	0	0.161	1/11/2017	1	11	2017	8:56:31	32191	0.5	8	56	31	33	0.051025391	3.5288086	-0.21484375	-0.098632813	-0.88598633	91.50708	0.28515625	0	0	0	0	0	0	0	0	0	0.91699219	0.083007813	0.29956055	-0.012695313	-0.28491211	-0.001708984	0.123	36338.53	-0.037	526.06	0.161
554	555	555	Category K	-0.20385742	-0.15576172	-0.87597656	-0.069091797	-0.15258789	0.48730469	0	0.06	1/11/2017	1	11	2017	8:56:31	32191	0.6	8	56	31	33	0.051025391	3.5288086	-0.20898438	-0.099853516	-0.88647461	86.924072	0.056884766	0	0	0	0	0	0	0	0	0	0.91625977	0.083740234	0.071533203	0.005126953	-0.055664063	0.010498047	0.119	36388.65	-0.037	543.3	0.145
555	556	556	Category K	0.047851563	-0.23999023	-0.87597656	-0.069580078	-0.16455078	0.47851563	0	0.091	1/11/2017	1	11	2017	8:56:31	32191	0.7	8	56	31	33	0.051025391	3.5288086	-0.20532227	-0.1015625	-0.88769531	77.150635	0.28881836	0	0	0	0	0	0	0	0	0	0.91699219	0.083007813	0.40332031	0.25317383	-0.13818359	0.01171875	0.122	36350.94	-0.027	370.91	0.145
556	557	557	Category K	-0.047851563	0.011962891	-0.83984375	-0.063232422	-0.17529297	0.47460938	0	0.171	1/11/2017	1	11	2017	8:56:31	32191	0.8	8	56	31	33	0.051025391	3.5288086	-0.19897461	-0.10302734	-0.88769531	64.954102	0.19580078	0	0	0	0	0	0	0	0	0	0.91552734	0.084472656	0.31420898	0.15112305	0.11499023	0.047851563	0.118	36401.39	-0.03	430.47	0.145
557	558	558	Category K	-0.035888672	0.011962891	-0.85180664	-0.062255859	-0.16601563	0.47949219	0	0.145	1/11/2017	1	11	2017	8:56:31	32191	0.9	8	56	31	33	0.051025391	3.5288086	-0.19482422	-0.10449219	-0.88818359	51.525391	0.20043945	0	0	0	0	0	0	0	0	0	0.9152832	0.084716797	0.31225586	0.15893555	0.11645508	0.036376953	0.115	36440.15	-0.021	297.01	0.141
558	559	559	Category K	-0.011962891	0	-0.92382813	-0.069335938	-0.17016602	0.47851563	0	0.085	1/11/2017	1	11	2017	8:56:32	32192	0	8	56	32	33	0.051025391	3.5288086	-0.18920898	-0.10571289	-0.88867188	36.719727	0.20947266	0	0	0	0	0	0	0	0	0	0.91479492	0.085205078	0.31811523	0.17724609	0.10571289	-0.034912109	0.128	36277.71	-0.036	490.46	0.141
559	560	560	Category K	0.035888672	-0.10791016	-0.93579102	-0.071777344	-0.16162109	0.48242188	0	0.141	1/11/2017	1	11	2017	8:56:32	32192	0.1	8	56	32	33	0.051025391	3.5288086	-0.18457031	-0.10742188	-0.88891602	23.743164	0.22558594	0	0	0	0	0	0	0	0	0	0.9140625	0.0859375	0.26782227	0.22045898	-0.000244141	-0.046630859	0.124	36326.21	-0.031	426.39	0.141
560	561	561	Category K	0.023925781	-0.095947266	-0.95996094	-0.0703125	-0.16381836	0.47851563	0	0.139	1/11/2017	1	11	2017	8:56:32	32192	0.2	8	56	32	33	0.051025391	3.5288086	-0.1796875	-0.109375	-0.88891602	14.143799	0.21582031	0	0	0	0	0	0	0	0	0	0.91357422	0.086425781	0.2878418	0.20361328	0.013427734	-0.070800781	0.106	36561.56	-0.017	254.16	0.139
561	562	562	Category K	0.011962891	-0.13183594	-0.93579102	-0.065673828	-0.16772461	0.47827148	0	0.066	1/11/2017	1	11	2017	8:56:32	32192	0.3	8	56	32	33	0.051025391	3.5288086	-0.17431641	-0.11083984	-0.88989258	6.7565918	0.19287109	0	0	0	0	0	0	0	0	0	0.91357422	0.086425781	0.25292969	0.1862793	-0.020751953	-0.045654297	0.099	36661.91	-0.03	509.1	0.121
562	563	563	Category K	0.023925781	-0.15576172	-0.93579102	-0.070556641	-0.16699219	0.47851563	0	0.06	1/11/2017	1	11	2017	8:56:32	32192	0.4	8	56	32	33	0.051025391	3.5288086	-0.16625977	-0.11230469	-0.89038086	1.3466797	0.20043945	0	0	0	0	0	0	0	0	0	0.91259766	0.087402344	0.27880859	0.19018555	-0.043212891	-0.045166016	0.105	36575.56	-0.046	805.6	0.121
563	564	564	Category K	0.023925781	-0.13183594	-0.91186523	-0.069580078	-0.1652832	0.47851563	0	0.104	1/11/2017	1	11	2017	8:56:32	32192	0.5	8	56	32	33	0.051025391	3.5288086	-0.16113281	-0.11303711	-0.89233398	1.8342285	0.18701172	0	0	0	0	0	0	0	0	0	0.91381836	0.086181641	0.22290039	0.18505859	-0.018554688	-0.019287109	0.089	36815.72	-0.007	116.23	0.121
564	565	565	Category K	0.023925781	-0.14379883	-0.92382813	-0.071289063	-0.16259766	0.48461914	0	0.121	1/11/2017	1	11	2017	8:56:32	32192	0.6	8	56	32	33	0.051025391	3.5288086	-0.15307617	-0.11303711	-0.89355469	2.3774414	0.18212891	0	0	0	0	0	0	0	0	0	0.91357422	0.086425781	0.23779297	0.17700195	-0.030517578	-0.030029297	0.088	36831.86	-0.009	152.38	0.105
565	566	566	Category K	0.011962891	-0.13183594	-0.94799805	-0.069824219	-0.16625977	0.48242188	0	0.046	1/11/2017	1	11	2017	8:56:32	32192	0.7	8	56	32	33	0.051025391	3.5288086	-0.14453125	-0.11425781	-0.89501953	4.3981934	0.16601563	0	0	0	0	0	0	0	0	0	0.91381836	0.086181641	0.2265625	0.15649414	-0.017333984	-0.052734375	0.094	36737.16	-0.001	15.44	0.121
566	567	567	Category K	0.023925781	-0.11987305	-0.91186523	-0.067871094	-0.16259766	0.48120117	0	0.133	1/11/2017	1	11	2017	8:56:32	32192	0.8	8	56	32	33	0.051025391	3.5288086	-0.13964844	-0.11474609	-0.8984375	5.4697266	0.16430664	0	0	0	0	0	0	0	0	0	0.91650391	0.083496094	0.18212891	0.16357422	-0.004882813	-0.013183594	0.112	36479.74	-0.008	109.93	0.133
567	568	568	Category K	0.011962891	-0.14379883	-0.94799805	-0.071289063	-0.16259766	0.4855957	0	0.105	1/11/2017	1	11	2017	8:56:32	32192	0.9	8	56	32	33	0.051025391	3.5288086	-0.13208008	-0.11474609	-0.89916992	4.8125	0.15478516	0	0	0	0	0	0	0	0	0	0.91601563	0.083984375	0.22167969	0.14404297	-0.028808594	-0.048583984	0.118	36401.39	-0.009	118.81	0.14
568	569	569	Category K	0.011962891	-0.13183594	-0.92382813	-0.068115234	-0.1628418	0.47924805	0	0.167	1/11/2017	1	11	2017	8:56:33	32193	0	8	56	33	33	0.051025391	3.5288086	-0.12524414	-0.11450195	-0.90063477	3.0744629	0.14013672	0	0	0	0	0	0	0	0	0	0.91650391	0.083496094	0.17749023	0.13720703	-0.017089844	-0.022949219	0.127	36289.72	-0.014	176.73	0.14
569	570	570	Category K	0.011962891	-0.10791016	-0.94799805	-0.071533203	-0.1574707	0.47924805	0	0.14	1/11/2017	1	11	2017	8:56:33	32193	0.1	8	56	33	33	0.051025391	3.5288086	-0.11938477	-0.11523438	-0.90234375	3.0952148	0.13916016	0	0	0	0	0	0	0	0	0	0.91748047	0.082519531	0.18408203	0.13134766	0.007324219	-0.045410156	0.131	36242.13	-0.034	449.5	0.14
570	571	571	Category K	0.011962891	-0.14379883	-0.89990234	-0.071044922	-0.16308594	0.48046875	0	0.175	1/11/2017	1	11	2017	8:56:33	32193	0.2	8	56	33	33	0.051025391	3.5288086	-0.11230469	-0.1159668	-0.90405273	3.6264648	0.12744141	0	0	0	0	0	0	0	0	0	0.91845703	0.081542969	0.15625	0.12426758	-0.027587891	0.004150391	0.123	36338.53	-0.025	338.18	0.14
571	572	572	Category K	0.023925781	-0.13183594	-0.92382813	-0.07421875	-0.16235352	0.48046875	0	0.068	1/11/2017	1	11	2017	8:56:33	32193	0.3	8	56	33	33	0.051025391	3.5288086	-0.10693359	-0.11669922	-0.90551758	1.21875	0.1328125	0	0	0	0	0	0	0	0	0	0.91918945	0.080810547	0.1640625	0.13085938	-0.014892578	-0.018066406	0.126	36301.8	-0.046	664.83	0.167
572	573	573	Category K	0.011962891	-0.11987305	-0.93579102	-0.066162109	-0.16259766	0.48120117	0	0.088	1/11/2017	1	11	2017	8:56:33	32193	0.4	8	56	33	33	0.051025391	3.5288086	-0.10009766	-0.11767578	-0.90649414	0.67382813	0.11572266	0	0	0	0	0	0	0	0	0	0.91967773	0.080322266	0.14331055	0.11206055	-0.001953125	-0.029052734	0.133	36218.78	-0.059	856.29	0.14
573	574	574	Category K	0.023925781	-0.10791016	-0.95996094	-0.0703125	-0.16235352	0.48217773	0	0.118	1/11/2017	1	11	2017	8:56:33	32193	0.5	8	56	33	33	0.051025391	3.5288086	-0.094482422	-0.11816406	-0.90795898	0.79199219	0.12963867	0	0	0	0	0	0	0	0	0	0.92041016	0.079589844	0.18041992	0.1184082	0.010253906	-0.051757813	0.12	36376	-0.05	775.38	0.175
574	575	575	Category K	0.023925781	-0.13183594	-0.92382813	-0.068847656	-0.1652832	0.47631836	0	0.209	1/11/2017	1	11	2017	8:56:33	32193	0.6	8	56	33	33	0.051025391	3.5288086	-0.086914063	-0.11865234	-0.90893555	0.24536133	0.11254883	0	0	0	0	0	0	0	0	0	0.92089844	0.079101563	0.13842773	0.11083984	-0.012939453	-0.014648438	0.123	36338.53	-0.049	736.54	0.118
575	576	576	Category K	0.035888672	-0.13183594	-0.93579102	-0.0703125	-0.16162109	0.48046875	0	0.066	1/11/2017	1	11	2017	8:56:33	32193	0.7	8	56	33	33	0.051025391	3.5288086	-0.082763672	-0.11889648	-0.9128418	0.12158203	0.12133789	0	0	0	0	0	0	0	0	0	0.92431641	0.075683594	0.15429688	0.11865234	-0.012695313	-0.022705078	0.125	36313.97	-0.027	362.74	0.189
576	577	577	Category K	0.023925781	-0.11987305	-0.91186523	-0.071533203	-0.15844727	0.48632813	0	0.189	1/11/2017	1	11	2017	8:56:33	32193	0.8	8	56	33	33	0.051025391	3.5288086	-0.079345703	-0.12036133	-0.91210938	0.79370117	0.10327148	0	0	0	0	0	0	0	0	0	0.92358398	0.076416016	0.10449219	0.10327148	0.000488281	0.000244141	0.148	36052.14	-0.016	178.28	0.189
577	578	578	Category K	0.035888672	-0.10791016	-0.92382813	-0.069335938	-0.16162109	0.47924805	0	0.08	1/11/2017	1	11	2017	8:56:33	32193	0.9	8	56	33	33	0.051757813	3.5175293	-0.075439453	-0.12084961	-0.91235352	1.7810059	0.11254883	0	0	0	0	0	0	0	0	0	0.92333984	0.076660156	0.13574219	0.11132813	0.012939453	-0.011230469	0.149	36041.53	0.027	-266.88	0.197
578	579	579	Category K	0.071777344	-0.11987305	-0.93579102	-0.072753906	-0.16333008	0.48242188	0	0.231	1/11/2017	1	11	2017	8:56:34	32194	0	8	56	34	33	0.051757813	3.5175293	-0.070068359	-0.12084961	-0.91357422	2.1872559	0.14355469	0	0	0	0	0	0	0	0	0	0.92407227	0.075927734	0.16479492	0.1418457	0.000976563	-0.021972656	0.147	36062.82	0.061	-564.51	0.189
579	580	580	Category K	0.011962891	-0.14379883	-0.93579102	-0.071289063	-0.16455078	0.47949219	0	0.123	1/11/2017	1	11	2017	8:56:34	32194	0.1	8	56	34	33	0.051757813	3.5175293	-0.066162109	-0.12060547	-0.91333008	2.1113281	0.084472656	0	0	0	0	0	0	0	0	0	0.92358398	0.076416016	0.12353516	0.078125	-0.022949219	-0.022216797	0.151	36020.47	0.086	-744.27	0.189
580	581	581	Category K	0.035888672	-0.14379883	-0.94799805	-0.068603516	-0.15966797	0.48144531	0	0.197	1/11/2017	1	11	2017	8:56:34	32194	0.2	8	56	34	33	0.051757813	3.5175293	-0.061279297	-0.12036133	-0.91479492	1.8103027	0.10522461	0	0	0	0	0	0	0	0	0	0.92480469	0.075195313	0.15356445	0.097167969	-0.023193359	-0.032958984	0.146	36073.55	0.134	-1089.21	0.163
581	582	582	Category K	0.023925781	-0.13183594	-0.93579102	-0.073730469	-0.16333008	0.48242188	0	0.086	1/11/2017	1	11	2017	8:56:34	32194	0.3	8	56	34	33	0.051757813	3.5175293	-0.055664063	-0.12353516	-0.91601563	1.5449219	0.082275391	0	0	0	0	0	0	0	0	0	0.92602539	0.073974609	0.10742188	0.079589844	-0.008056641	-0.01953125	0.151	36020.47	0.152	-1177.58	0.163
582	583	583	Category K	0.011962891	-0.13183594	-0.94799805	-0.074462891	-0.15942383	0.48461914	0	0.163	1/11/2017	1	11	2017	8:56:34	32194	0.4	8	56	34	33	0.051757813	3.5175293	-0.051025391	-0.1262207	-0.91772461	0.98339844	0.070068359	0	0	0	0	0	0	0	0	0	0.92773438	0.072265625	0.098632813	0.062988281	-0.005371094	-0.030273438	0.136	36184.27	0.179	-1411.76	0.142
583	584	584	Category K	0.023925781	-0.11987305	-0.95996094	-0.072509766	-0.16162109	0.47949219	0	0.108	1/11/2017	1	11	2017	8:56:34	32194	0.5	8	56	34	33	0.051757813	3.5175293	-0.047119141	-0.12719727	-0.91796875	0.57885742	0.082519531	0	0	0	0	0	0	0	0	0	0.92797852	0.072021484	0.12011719	0.071044922	0.007324219	-0.041748047	0.137	36172.91	0.205	-1551.15	0.144
584	585	585	Category K	0.047851563	-0.13183594	-0.88793945	-0.073486328	-0.15991211	0.48046875	0	0.142	1/11/2017	1	11	2017	8:56:34	32194	0.6	8	56	34	33	0.051757813	3.5175293	-0.041503906	-0.12841797	-0.91772461	0.39794922	0.094482422	0	0	0	0	0	0	0	0	0	0.92773438	0.072265625	0.12255859	0.089355469	-0.003173828	0.029785156	0.128	36277.71	0.253	-1857.51	0.144
585	586	586	Category K	0.047851563	-0.10791016	-0.92382813	-0.075439453	-0.15283203	0.47851563	0	0.127	1/11/2017	1	11	2017	8:56:34	32194	0.7	8	56	34	33	0.051757813	3.5175293	-0.038818359	-0.13012695	-0.91967773	0.18432617	0.089599609	0	0	0	0	0	0	0	0	0	0.9296875	0.0703125	0.11303711	0.086669922	0.022216797	-0.00390625	0.138	36161.61	0.277	-1903.93	0.148
586	587	587	Category K	0.035888672	-0.13183594	-0.93579102	-0.07421875	-0.1574707	0.48242188	0	0.144	1/11/2017	1	11	2017	8:56:34	32194	0.8	8	56	34	33	0.051757813	3.5175293	-0.032226563	-0.13232422	-0.92041016	0.77734375	0.069824219	0	0	0	0	0	0	0	0	0	0.93041992	0.069580078	0.083984375	0.068115234	0.000488281	-0.015136719	0.147	36062.82	0.288	-1895.76	0.144
587	588	588	Category K	0.035888672	-0.083984375	-0.92382813	-0.075927734	-0.15991211	0.48120117	0	0.148	1/11/2017	1	11	2017	8:56:34	32194	0.9	8	56	34	33	0.051757813	3.5175293	-0.025878906	-0.13378906	-0.92138672	1.6101074	0.079345703	0	0	0	0	0	0	0	0	0	0.93164063	0.068359375	0.11376953	0.061767578	0.049804688	-0.002197266	0.142	36117.08	0.332	-2117.43	0.144
588	589	589	Category K	0	-0.10791016	-0.93579102	-0.073486328	-0.16162109	0.48461914	0	0.214	1/11/2017	1	11	2017	8:56:35	32195	0	8	56	35	33	0.051757813	3.5175293	-0.019775391	-0.13305664	-0.92333984	1.8662109	0.034179688	0	0	0	0	0	0	0	0	0	0.93310547	0.066894531	0.057128906	0.019775391	0.025146484	-0.012207031	0.136	36184.27	0.362	-2282.18	0.144
589	590	590	Category K	0.011962891	-0.14379883	-0.89990234	-0.074462891	-0.16162109	0.48242188	0	0.082	1/11/2017	1	11	2017	8:56:35	32195	0.1	8	56	35	33	0.051757813	3.5175293	-0.014404297	-0.13598633	-0.92602539	2.2072754	0.037841797	0	0	0	0	0	0	0	0	0	0.93603516	0.063964844	0.060302734	0.026367188	-0.007568359	0.026123047	0.131	36242.13	0.409	-2501.96	0.144
590	591	591	Category K	0.035888672	-0.14379883	-0.91186523	-0.075683594	-0.15869141	0.48120117	0	0.101	1/11/2017	1	11	2017	8:56:35	32195	0.2	8	56	35	33	0.051757813	3.5175293	-0.010253906	-0.13720703	-0.92626953	2.1088867	0.048828125	0	0	0	0	0	0	0	0	0	0.93652344	0.063476563	0.067138672	0.046142578	-0.006347656	0.014404297	0.128	36277.71	0.432	-2611.08	0.129
591	592	592	Category K	0.023925781	-0.10791016	-0.91186523	-0.07421875	-0.16308594	0.48046875	0	0.099	1/11/2017	1	11	2017	8:56:35	32195	0.3	8	56	35	33	0.051757813	3.5175293	-0.005371094	-0.13696289	-0.92504883	1.6418457	0.043212891	0	0	0	0	0	0	0	0	0	0.93530273	0.064697266	0.071533203	0.029296875	0.029052734	0.013183594	0.111	36493.13	0.51	-3038.38	0.106
592	593	593	Category K	0.035888672	-0.13183594	-0.92382813	-0.072265625	-0.1574707	0.48217773	0	0.129	1/11/2017	1	11	2017	8:56:35	32195	0.4	8	56	35	33	0.051757813	3.5175293	-0.001708984	-0.13598633	-0.92456055	0.41894531	0.037841797	0	0	0	0	0	0	0	0	0	0.93457031	0.065429688	0.042724609	0.037597656	0.004150391	0.000732422	0.093	36752.6	0.553	-3379.84	0.101
593	594	594	Category K	0.035888672	-0.11987305	-0.95996094	-0.072998047	-0.15429688	0.47705078	0	0.042	1/11/2017	1	11	2017	8:56:35	32195	0.5	8	56	35	33	0.051757813	3.5175293	0.001220703	-0.13330078	-0.92504883	0.76367188	0.05078125	0	0	0	0	0	0	0	0	0	0.93457031	0.065429688	0.082763672	0.034423828	0.013427734	-0.034667969	0.086	36864.59	0.582	-3561.88	0.101
594	595	595	Category K	0.059814453	-0.11987305	-0.91186523	-0.07421875	-0.16235352	0.47949219	0	0.106	1/11/2017	1	11	2017	8:56:35	32195	0.6	8	56	35	33	0.051757813	3.5175293	0.003417969	-0.13085938	-0.92578125	0.82861328	0.058837891	0	0	0	0	0	0	0	0	0	0.93505859	0.064941406	0.081298828	0.056152344	0.010986328	0.013916016	0.082	36931.95	0.663	-3860.56	0.106
595	596	596	Category K	0.059814453	-0.14379883	-0.92382813	-0.076660156	-0.15722656	0.48461914	0	0.04	1/11/2017	1	11	2017	8:56:35	32195	0.7	8	56	35	33	0.051757813	3.5175293	0.005371094	-0.13110352	-0.92651367	0.89306641	0.055664063	0	0	0	0	0	0	0	0	0	0.93579102	0.064208984	0.069580078	0.054199219	-0.012451172	0.002685547	0.095	36721.85	0.684	-3746.48	0.106
596	597	597	Category K	0.011962891	-0.14379883	-0.91186523	-0.073974609	-0.15917969	0.47851563	0	0.08	1/11/2017	1	11	2017	8:56:35	32195	0.8	8	56	35	33	0.051757813	3.5175293	0.004394531	-0.13037109	-0.92724609	1.244873	0.021728516	0	0	0	0	0	0	0	0	0	0.9362793	0.063720703	0.036132813	0.007324219	-0.013427734	0.015380859	0.088	36831.86	0.709	-3905.96	0.087
597	598	598	Category K	0.047851563	-0.10791016	-0.93579102	-0.071777344	-0.15991211	0.48144531	0	0.176	1/11/2017	1	11	2017	8:56:35	32195	0.9	8	56	35	33	0.051757813	3.5175293	0.004882813	-0.1328125	-0.9284668	1.3833008	0.050048828	0	0	0	0	0	0	0	0	0	0.93798828	0.062011719	0.075195313	0.042724609	0.024902344	-0.007080078	0.094	36737.16	0.705	-3816.7	0.096
598	599	599	Category K	0.023925781	-0.13183594	-0.91186523	-0.074951172	-0.16235352	0.47949219	0	0.087	1/11/2017	1	11	2017	8:56:36	32196	0	8	56	36	33	0.051757813	3.5175293	0.005126953	-0.13500977	-0.92919922	1.2124023	0.025634766	0	0	0	0	0	0	0	0	0	0.93896484	0.061035156	0.039306641	0.018554688	0.003173828	0.017333984	0.092	36768.17	0.749	-3959.48	0.087
599	600	600	Category K	0.023925781	-0.16796875	-0.91186523	-0.074462891	-0.15771484	0.48364258	0	0.077	1/11/2017	1	11	2017	8:56:36	32196	0.1	8	56	36	33	0.051757813	3.5175293	0.005126953	-0.13696289	-0.92895508	1.0576172	0.040039063	0	0	0	0	0	0	0	0	0	0.93896484	0.061035156	0.066894531	0.018554688	-0.031005859	0.017089844	0.093	36752.6	0.776	-4015.94	0.087
600	601	601	Category K	0.023925781	-0.14379883	-0.94799805	-0.076660156	-0.16064453	0.48046875	0	0.096	1/11/2017	1	11	2017	8:56:36	32196	0.2	8	56	36	33	0.051757813	3.5175293	0.004394531	-0.13769531	-0.92895508	1.2817383	0.027832031	0	0	0	0	0	0	0	0	0	0.93896484	0.061035156	0.044433594	0.019287109	-0.005859375	-0.018798828	0.089	36815.72	0.783	-4086.67	0.087
601	602	602	Category K	0.047851563	-0.13183594	-0.92382813	-0.074707031	-0.15527344	0.48217773	0	0.046	1/11/2017	1	11	2017	8:56:36	32196	0.3	8	56	36	33	0.051757813	3.5175293	0.003417969	-0.13842773	-0.92822266	1.1064453	0.044921875	0	0	0	0	0	0	0	0	0	0.93847656	0.061523438	0.055664063	0.044189453	0.006591797	0.004394531	0.069	37171.01	0.77	-4357.1	0.077
602	603	603	Category K	0.035888672	-0.11987305	-0.92382813	-0.077148438	-0.15478516	0.48144531	0	0.053	1/11/2017	1	11	2017	8:56:36	32196	0.4	8	56	36	33	0.051757813	3.5175293	0.002929688	-0.13916016	-0.92773438	0.1652832	0.038085938	0	0	0	0	0	0	0	0	0	0.93823242	0.061767578	0.056152344	0.032714844	0.019287109	0.00390625	0.059	37381.16	0.79	-4593.25	0.077
603	604	604	Category K	0.023925781	-0.11987305	-0.91186523	-0.07421875	-0.15917969	0.4855957	0	0.059	1/11/2017	1	11	2017	8:56:36	32196	0.5	8	56	36	33	0.051757813	3.5175293	0.002685547	-0.13891602	-0.92724609	1.1679688	0.032470703	0	0	0	0	0	0	0	0	0	0.9375	0.0625	0.055664063	0.020996094	0.019042969	0.015380859	0.082	36931.95	0.782	-4182.57	0.075
604	605	605	Category K	0.035888672	-0.13183594	-0.93579102	-0.073486328	-0.16162109	0.48144531	0	0.025	1/11/2017	1	11	2017	8:56:36	32196	0.6	8	56	36	33	0.051757813	3.5175293	0.001708984	-0.13916016	-0.92724609	1.2541504	0.035644531	0	0	0	0	0	0	0	0	0	0.93774414	0.062255859	0.049560547	0.033935547	0.007324219	-0.008300781	0.079	36984.24	0.806	-4287.9	0.075
605	606	606	Category K	0.023925781	-0.10791016	-0.92382813	-0.081298828	-0.15771484	0.48754883	0	0.217	1/11/2017	1	11	2017	8:56:36	32196	0.7	8	56	36	33	0.051757813	3.5175293	0.001220703	-0.13964844	-0.92724609	1.1635742	0.0390625	0	0	0	0	0	0	0	0	0	0.93774414	0.062255859	0.057861328	0.022460938	0.031738281	0.003417969	0.093	36752.6	0.784	-4036.18	0.122
606	607	607	Category K	0.059814453	-0.13183594	-0.91186523	-0.079833984	-0.15869141	0.48754883	0	0.075	1/11/2017	1	11	2017	8:56:36	32196	0.8	8	56	36	33	0.051757813	3.5175293	0.000732422	-0.13989258	-0.92700195	1.6928711	0.061279297	0	0	0	0	0	0	0	0	0	0.9375	0.0625	0.082275391	0.058837891	0.008056641	0.015136719	0.104	36589.67	0.773	-3873.25	0.122
607	608	608	Category K	0.023925781	-0.14379883	-0.93579102	-0.075683594	-0.15698242	0.48339844	0	0.129	1/11/2017	1	11	2017	8:56:36	32196	0.9	8	56	36	33	0.051757813	3.5175293	0	-0.140625	-0.92700195	1.6860352	0.025390625	0	0	0	0	0	0	0	0	0	0.93774414	0.062255859	0.035400391	0.023681641	-0.002929688	-0.008544922	0.109	36520.2	0.836	-3969.99	0.122
608	609	609	Category K	0.023925781	-0.11987305	-0.95996094	-0.077880859	-0.15991211	0.48046875	0	0.122	1/11/2017	1	11	2017	8:56:37	32197	0	8	56	37	33	0.051757813	3.5175293	-0.000488281	-0.14086914	-0.92700195	1.3007813	0.045898438	0	0	0	0	0	0	0	0	0	0.93774414	0.062255859	0.078369141	0.024414063	0.020996094	-0.032714844	0.113	36466.45	0.893	-4057.3	0.122
609	610	610	Category K	0.035888672	-0.10791016	-0.94799805	-0.076904297	-0.15625	0.48754883	0	0.086	1/11/2017	1	11	2017	8:56:37	32197	0.1	8	56	37	33	0.051757813	3.5175293	-0.000976563	-0.14135742	-0.92724609	0.30786133	0.053955078	0	0	0	0	0	0	0	0	0	0.93798828	0.062011719	0.090820313	0.036865234	0.033447266	-0.020507813	0.097	36691.63	0.964	-4403.85	0.119
610	611	611	Category K	0.035888672	-0.095947266	-0.93579102	-0.075195313	-0.15844727	0.48046875	0	0.051	1/11/2017	1	11	2017	8:56:37	32197	0.2	8	56	37	33	0.051757813	3.5175293	-0.001464844	-0.1418457	-0.92724609	1.7478027	0.059814453	0	0	0	0	0	0	0	0	0	0.93798828	0.062011719	0.091796875	0.037353516	0.045898438	-0.008300781	0.098	36676.71	1.025	-4519.77	0.119
611	612	612	Category K	0.047851563	-0.14379883	-0.91186523	-0.080322266	-0.15478516	0.48242188	0	0.119	1/11/2017	1	11	2017	8:56:37	32197	0.3	8	56	37	33	0.051757813	3.5175293	-0.001708984	-0.14233398	-0.92724609	3.2553711	0.052001953	0	0	0	0	0	0	0	0	0	0.93823242	0.061767578	0.066650391	0.049560547	-0.001220703	0.015380859	0.08	36966.63	1.121	-4966.25	0.086
612	613	613	Category K	0.023925781	-0.16796875	-0.92382813	-0.077392578	-0.16088867	0.48242188	0	0.086	1/11/2017	1	11	2017	8:56:37	32197	0.4	8	56	37	33	0.051757813	3.5175293	-0.002197266	-0.14282227	-0.92749023	5.8063965	0.036376953	0	0	0	0	0	0	0	0	0	0.93847656	0.061523438	0.054931641	0.026123047	-0.024902344	0.003662109	0.074	37075.07	1.197	-5208.32	0.086
613	614	614	Category K	-0.011962891	-0.17993164	-0.88793945	-0.07421875	-0.15917969	0.4855957	0	0.018	1/11/2017	1	11	2017	8:56:37	32197	0.5	8	56	37	33	0.051757813	3.5175293	-0.002685547	-0.14355469	-0.92773438	8.2929688	0.0546875	0	0	0	0	0	0	0	0	0	0.93896484	0.061035156	0.085449219	-0.009033203	-0.036132813	0.039794922	0.07	37151.38	1.28	-5428.47	0.086
614	615	615	Category K	0.011962891	-0.17993164	-0.89990234	-0.051269531	-0.15112305	0.47998047	0	0.086	1/11/2017	1	11	2017	8:56:37	32197	0.6	8	56	37	33	0.051757813	3.5175293	-0.003173828	-0.14428711	-0.92724609	10.01123	0.047363281	0	0	0	0	0	0	0	0	0	0.93847656	0.061523438	0.078125	0.015136719	-0.035400391	0.02734375	0.074	37075.07	1.26	-5323.59	0.086
615	616	616	Category L	-0.071777344	-0.11987305	-0.89990234	0.091796875	-0.13037109	0.46777344	0	0.065	1/11/2017	1	11	2017	8:56:38	32198	0.7	8	56	38	33	0.051269531	3.5175293	-0.003662109	-0.14501953	-0.92724609	11.407471	0.077392578	0	0	0	0	0	0	0	0	0	0.93847656	0.061523438	0.12060547	-0.067871094	0.025146484	0.02734375	0.098	36676.71	1.239	-4930.6	0.086
616	617	617	Category L	-0.071777344	-0.14379883	-0.89990234	0.089599609	-0.13061523	0.47094727	0	0.074	1/11/2017	1	11	2017	8:56:38	32198	0.8	8	56	38	33	0.051269531	3.5175293	-0.004638672	-0.14501953	-0.92700195	13.78418	0.072265625	0	0	0	0	0	0	0	0	0	0.93823242	0.061767578	0.095458984	-0.067138672	0.001220703	0.027099609	0.132	36230.42	1.41	-4830.6	0.26
617	618	618	Category L	-0.095947266	-0.10791016	-0.95996094	0.091796875	-0.11987305	0.46459961	0	0.26	1/11/2017	1	11	2017	8:56:38	32198	0.9	8	56	38	33	0.051269531	3.5175293	-0.004882813	-0.14550781	-0.92724609	16.999268	0.10351563	0	0	0	0	0	0	0	0	0	0.9387207	0.061279297	0.16088867	-0.090820313	0.037597656	-0.032470703	0.176	35774.65	1.45	-4506	0.281
618	619	619	Category L	-0.047851563	-0.14379883	-0.93579102	0.088378906	-0.12573242	0.46679688	0	0.292	1/11/2017	1	11	2017	8:56:39	32199	0	8	56	39	33	0.051269531	3.5175293	-0.005615234	-0.14624023	-0.92724609	20.181885	0.04296875	0	0	0	0	0	0	0	0	0	0.93896484	0.061035156	0.052978516	-0.041992188	0.002441406	-0.008300781	0.208	35498.31	1.37	-4155.39	0.281
619	620	620	Category L	-0.059814453	-0.11987305	-0.94799805	0.088378906	-0.12353516	0.46850586	0	0.281	1/11/2017	1	11	2017	8:56:39	32199	0.1	8	56	39	33	0.051269531	3.5175293	-0.006835938	-0.14697266	-0.92724609	22.709717	0.062744141	0	0	0	0	0	0	0	0	0	0.93896484	0.061035156	0.1003418	-0.052734375	0.027099609	-0.020507813	0.237	35276.2	1.263	-3808.61	0.281
620	621	621	Category L	-0.047851563	-0.15576172	-0.95996094	0.083740234	-0.12524414	0.46972656	0	0.281	1/11/2017	1	11	2017	8:56:39	32199	0.2	8	56	39	33	0.051269531	3.5175293	-0.007324219	-0.1472168	-0.92724609	24.985352	0.052490234	0	0	0	0	0	0	0	0	0	0.93896484	0.061035156	0.081298828	-0.040283203	-0.008300781	-0.032470703	0.28	34984.34	1.243	-3554.04	0.292
621	622	622	Category L	-0.011962891	-0.16796875	-0.91186523	0.087402344	-0.12719727	0.4675293	0	0.239	1/11/2017	1	11	2017	8:56:39	32199	0.3	8	56	39	33	0.051269531	3.5175293	-0.008056641	-0.14770508	-0.92700195	26.187012	0.025390625	0	0	0	0	0	0	0	0	0	0.9387207	0.061279297	0.0390625	-0.003662109	-0.020019531	0.015136719	0.303	34842.89	1.233	-3433.48	0.328
622	623	623	Category L	-0.059814453	-0.15576172	-0.92382813	0.084228516	-0.12841797	0.46655273	0	0.328	1/11/2017	1	11	2017	8:56:39	32199	0.4	8	56	39	33	0.051269531	3.5175293	-0.008789063	-0.14819336	-0.92700195	25.122314	0.051513672	0	0	0	0	0	0	0	0	0	0.9387207	0.061279297	0.061523438	-0.05078125	-0.007324219	0.003173828	0.315	34772.51	1.023	-3028.2	0.365
623	624	624	Category L	-0.059814453	-0.15576172	-0.93579102	0.084960938	-0.12597656	0.46655273	0	0.397	1/11/2017	1	11	2017	8:56:39	32199	0.5	8	56	39	33	0.051269531	3.5175293	-0.009033203	-0.14868164	-0.92675781	23.302246	0.051757813	0	0	0	0	0	0	0	0	0	0.9387207	0.061279297	0.066162109	-0.050537109	-0.006835938	-0.008789063	0.342	34621.76	0.902	-2704.19	0.397
624	625	625	Category L	-0.071777344	-0.16796875	-0.93579102	0.083496094	-0.12597656	0.47094727	0	0.365	1/11/2017	1	11	2017	8:56:39	32199	0.6	8	56	39	33	0.051269531	3.5175293	-0.010009766	-0.14892578	-0.92626953	21.571533	0.065185547	0	0	0	0	0	0	0	0	0	0.93823242	0.061767578	0.08984375	-0.061523438	-0.018798828	-0.009277344	0.381	34420.2	0.902	-2575.76	0.443
625	626	626	Category L	-0.023925781	-0.15576172	-0.95996094	0.087402344	-0.12402344	0.46972656	0	0.443	1/11/2017	1	11	2017	8:56:39	32199	0.7	8	56	39	33	0.051269531	3.5175293	-0.010742188	-0.14941406	-0.92651367	19.983643	0.036132813	0	0	0	0	0	0	0	0	0	0.9387207	0.061279297	0.052490234	-0.012939453	-0.006103516	-0.033203125	0.415	34257.68	0.937	-2538.32	0.443
626	627	627	Category L	-0.059814453	-0.13183594	-0.94799805	0.083251953	-0.12768555	0.47094727	0	0.514	1/11/2017	1	11	2017	8:56:39	32199	0.8	8	56	39	33	0.051269531	3.5175293	-0.011474609	-0.14990234	-0.92626953	18.455322	0.055664063	0	0	0	0	0	0	0	0	0	0.93847656	0.061523438	0.087890625	-0.048095703	0.018066406	-0.021484375	0.435	34167.06	0.981	-2559.18	0.448
627	628	628	Category L	-0.023925781	-0.11987305	-0.93579102	0.083984375	-0.1237793	0.47094727	0	0.443	1/11/2017	1	11	2017	8:56:39	32199	0.9	8	56	39	33	0.051269531	3.5175293	-0.012207031	-0.15039063	-0.92626953	15.580078	0.033935547	0	0	0	0	0	0	0	0	0	0.93847656	0.061523438	0.051269531	-0.011474609	0.030517578	-0.009277344	0.474	33999.65	1.02	-2522.25	0.508
628	629	629	Category L	-0.023925781	-0.15576172	-0.95996094	0.088378906	-0.12353516	0.46655273	0	0.448	1/11/2017	1	11	2017	8:56:40	32200	0	8	56	40	33	0.051269531	3.5175293	-0.013427734	-0.15087891	-0.92651367	12.400879	0.03515625	0	0	0	0	0	0	0	0	0	0.93896484	0.061035156	0.048339844	-0.010253906	-0.004638672	-0.033203125	0.498	33902.09	1.387	-3006.03	0.514
629	630	630	Category L	-0.071777344	-0.16796875	-0.92382813	0.083007813	-0.12207031	0.47265625	0	0.632	1/11/2017	1	11	2017	8:56:40	32200	0.1	8	56	40	33	0.051269531	3.5175293	-0.013427734	-0.15161133	-0.92651367	8.432373	0.060302734	0	0	0	0	0	0	0	0	0	0.93896484	0.061035156	0.077148438	-0.058105469	-0.016113281	0.002685547	0.54	33740.17	1.321	-2811.39	0.632
630	631	631	Category L	-0.047851563	-0.16796875	-0.93579102	0.084228516	-0.125	0.46777344	0	0.508	1/11/2017	1	11	2017	8:56:40	32200	0.2	8	56	40	33	0.051269531	3.5175293	-0.014160156	-0.15161133	-0.92724609	3.8776855	0.038085938	0	0	0	0	0	0	0	0	0	0.93969727	0.060302734	0.057861328	-0.033447266	-0.016113281	-0.008300781	0.56	33666.63	1.435	-2916.34	0.634
631	632	632	Category L	-0.071777344	-0.16796875	-0.92382813	0.080566406	-0.11962891	0.47460938	0	0.695	1/11/2017	1	11	2017	8:56:40	32200	0.3	8	56	40	33	0.051269531	3.5175293	-0.014892578	-0.15209961	-0.92724609	0.60766602	0.058837891	0	0	0	0	0	0	0	0	0	0.93994141	0.060058594	0.075927734	-0.056640625	-0.015625	0.003417969	0.621	33454.75	1.403	-2741.81	0.634
632	633	633	Category L	-0.059814453	-0.17993164	-0.89990234	0.080810547	-0.11401367	0.47070313	0	0.634	1/11/2017	1	11	2017	8:56:40	32200	0.4	8	56	40	33	0.051269531	3.5175293	-0.015625	-0.15258789	-0.92773438	1.5610352	0.058837891	0	0	0	0	0	0	0	0	0	0.94042969	0.059570313	0.099121094	-0.043945313	-0.027099609	0.027832031	0.646	33372.76	1.341	-2612.09	0.695
633	634	634	Category L	-0.047851563	-0.17993164	-0.94799805	0.083007813	-0.1171875	0.47265625	0	0.81	1/11/2017	1	11	2017	8:56:40	32200	0.5	8	56	40	33	0.051269531	3.5175293	-0.016357422	-0.15332031	-0.92822266	1.9868164	0.045410156	0	0	0	0	0	0	0	0	0	0.94091797	0.059082031	0.077392578	-0.03125	-0.026367188	-0.01953125	0.668	33302.71	1.408	-2655.66	0.767
634	635	635	Category L	-0.047851563	-0.16796875	-0.92382813	0.078857422	-0.11889648	0.47485352	0	0.598	1/11/2017	1	11	2017	8:56:40	32200	0.6	8	56	40	33	0.051269531	3.5175293	-0.017089844	-0.15405273	-0.92822266	1.4904785	0.033935547	0	0	0	0	0	0	0	0	0	0.94116211	0.058837891	0.049072266	-0.030517578	-0.013671875	0.004394531	0.745	33071.39	1.203	-2259.63	0.81
635	636	636	Category L	-0.023925781	-0.17993164	-0.93579102	0.080566406	-0.11816406	0.47363281	0	0.767	1/11/2017	1	11	2017	8:56:40	32200	0.7	8	56	40	33	0.051269531	3.5175293	-0.018310547	-0.15478516	-0.9284668	0.50756836	0.026611328	0	0	0	0	0	0	0	0	0	0.94140625	0.05859375	0.037597656	-0.005371094	-0.024902344	-0.007080078	0.779	32975.37	1.379	-2429.56	0.81
636	637	637	Category L	-0.023925781	-0.19189453	-0.93579102	0.080810547	-0.11669922	0.4777832	0	0.969	1/11/2017	1	11	2017	8:56:40	32200	0.8	8	56	40	33	0.051269531	3.5175293	-0.019287109	-0.1550293	-0.9284668	0.34936523	0.037597656	0	0	0	0	0	0	0	0	0	0.94140625	0.05859375	0.048339844	-0.004394531	-0.036621094	-0.007080078	0.797	32925.9	1.374	-2395.85	0.824
637	638	638	Category L	-0.011962891	-0.15576172	-0.92382813	0.083007813	-0.1171875	0.47363281	0	0.897	1/11/2017	1	11	2017	8:56:40	32200	0.9	8	56	40	33	0.051269531	3.5175293	-0.01953125	-0.15551758	-0.9284668	0.9387207	0.009033203	0	0	0	0	0	0	0	0	0	0.94165039	0.058349609	0.012695313	0.007568359	0	0.004638672	0.799	32920.46	1.457	-2491.64	0.848
638	639	639	Category L	-0.011962891	-0.15576172	-0.89990234	0.080566406	-0.11669922	0.47705078	0	0.743	1/11/2017	1	11	2017	8:56:41	32201	0	8	56	41	33	0.051269531	3.5175293	-0.020263672	-0.15600586	-0.9284668	0.9765625	0.029785156	0	0	0	0	0	0	0	0	0	0.94189453	0.058105469	0.037353516	0.008300781	0.000244141	0.028564453	0.841	32808.69	1.428	-2395.07	0.897
639	640	640	Category L	-0.023925781	-0.16796875	-0.92382813	0.081054688	-0.12060547	0.46875	0	0.824	1/11/2017	1	11	2017	8:56:41	32201	0.1	8	56	41	33	0.051269531	3.5175293	-0.020996094	-0.15625	-0.92871094	1.2695313	0.012939453	0	0	0	0	0	0	0	0	0	0.94189453	0.058105469	0.019287109	-0.002685547	-0.011474609	0.004882813	0.869	32736.66	1.265	-2161.54	0.936
640	641	641	Category L	-0.059814453	-0.16796875	-0.91186523	0.079833984	-0.11914063	0.47363281	0	0.848	1/11/2017	1	11	2017	8:56:41	32201	0.2	8	56	41	33	0.051269531	3.5175293	-0.021972656	-0.15625	-0.92895508	2.4194336	0.04296875	0	0	0	0	0	0	0	0	0	0.94238281	0.057617188	0.066650391	-0.037597656	-0.011474609	0.017089844	0.872	32729.05	1.035	-1862.68	0.897
641	642	642	Category L	-0.011962891	-0.17993164	-0.89990234	0.080566406	-0.11743164	0.47460938	0	0.936	1/11/2017	1	11	2017	8:56:41	32201	0.3	8	56	41	33	0.051269531	3.5175293	-0.022216797	-0.15625	-0.92919922	3.0310059	0.0390625	0	0	0	0	0	0	0	0	0	0.94238281	0.057617188	0.063232422	0.010253906	-0.0234375	0.029296875	0.839	32813.91	0.936	-1765.01	0.848
642	643	643	Category L	-0.011962891	-0.14379883	-0.88793945	0.075439453	-0.11865234	0.4777832	0	0.988	1/11/2017	1	11	2017	8:56:41	32201	0.4	8	56	41	33	0.051269531	3.5175293	-0.022705078	-0.15625	-0.92944336	3.3764648	0.044677734	0	0	0	0	0	0	0	0	0	0.94287109	0.057128906	0.064941406	0.010742188	0.012451172	0.041503906	0.849	32787.91	0.812	-1572.3	0.914
643	644	644	Category L	-0.035888672	-0.14379883	-0.92382813	0.083984375	-0.1171875	0.47070313	0	0.697	1/11/2017	1	11	2017	8:56:41	32201	0.5	8	56	41	33	0.051757813	3.5288086	-0.0234375	-0.15625	-0.92993164	2.986084	0.018554688	0	0	0	0	0	0	0	0	0	0.94335938	0.056640625	0.031005859	-0.012207031	0.012451172	0.006103516	0.864	32749.38	0.719	-1414.29	0.936
644	645	645	Category L	-0.023925781	-0.17993164	-0.92382813	0.076416016	-0.11743164	0.47460938	0	0.806	1/11/2017	1	11	2017	8:56:41	32201	0.6	8	56	41	33	0.051757813	3.5288086	-0.024169922	-0.15698242	-0.93041992	2.552002	0.023681641	0	0	0	0	0	0	0	0	0	0.94384766	0.056152344	0.029785156	0.000244141	-0.022705078	0.006591797	0.885	32696.34	0.761	-1458.11	0.936
645	646	646	Category L	-0.023925781	-0.16796875	-0.91186523	0.077636719	-0.12084961	0.47387695	0	0.914	1/11/2017	1	11	2017	8:56:41	32201	0.7	8	56	41	33	0.051757813	3.5288086	-0.024902344	-0.1574707	-0.93041992	1.5644531	0.021484375	0	0	0	0	0	0	0	0	0	0.9440918	0.055908203	0.030029297	0.000976563	-0.010253906	0.018554688	0.877	32716.42	0.795	-1517.29	0.971
646	647	647	Category L	-0.035888672	-0.16796875	-0.92382813	0.076660156	-0.11669922	0.47583008	0	0.971	1/11/2017	1	11	2017	8:56:41	32201	0.8	8	56	41	33	0.051757813	3.5288086	-0.025390625	-0.15869141	-0.9309082	0.25292969	0.015625	0	0	0	0	0	0	0	0	0	0.94458008	0.055419922	0.026611328	-0.010253906	-0.009033203	0.007080078	0.877	32716.42	0.869	-1625.95	0.971
647	648	648	Category L	-0.047851563	-0.16796875	-0.94799805	0.079833984	-0.11669922	0.47583008	0	0.887	1/11/2017	1	11	2017	8:56:41	32201	0.9	8	56	41	33	0.051757813	3.5288086	-0.026367188	-0.15917969	-0.93115234	1.217041	0.028320313	0	0	0	0	0	0	0	0	0	0.94506836	0.054931641	0.046875	-0.021240234	-0.008544922	-0.016601563	0.945	32550.21	0.885	-1578.66	0.989
648	649	649	Category L	-0.023925781	-0.16796875	-0.94799805	0.079101563	-0.1184082	0.47460938	0	0.989	1/11/2017	1	11	2017	8:56:42	32202	0	8	56	42	33	0.051757813	3.5288086	-0.026855469	-0.15942383	-0.93115234	1.2766113	0.018798828	0	0	0	0	0	0	0	0	0	0.94506836	0.054931641	0.028076172	0.002929688	-0.008300781	-0.016601563	1.006	32409.15	0.937	-1590.78	1.104
649	650	650	Category L	-0.023925781	-0.15576172	-0.93579102	0.07421875	-0.1159668	0.4777832	0	1.104	1/11/2017	1	11	2017	8:56:42	32202	0.1	8	56	42	33	0.051757813	3.5288086	-0.028076172	-0.16186523	-0.93066406	1.092041	0.008789063	0	0	0	0	0	0	0	0	0	0.94506836	0.054931641	0.015136719	0.004150391	0.006103516	-0.004882813	1.061	32287.78	0.963	-1574.84	1.172
650	651	651	Category L	-0.023925781	-0.17993164	-0.91186523	0.080566406	-0.11572266	0.47973633	0	1.172	1/11/2017	1	11	2017	8:56:42	32202	0.2	8	56	42	33	0.051757813	3.5288086	-0.030273438	-0.16308594	-0.9309082	1.144043	0.026123047	0	0	0	0	0	0	0	0	0	0.94555664	0.054443359	0.042236328	0.006347656	-0.016601563	0.019042969	1.123	32156.94	0.963	-1522.41	1.243
651	652	652	Category L	-0.011962891	-0.16796875	-0.93579102	0.073486328	-0.11230469	0.46972656	0	1.243	1/11/2017	1	11	2017	8:56:42	32202	0.3	8	56	42	33	0.051757813	3.5288086	-0.033447266	-0.16381836	-0.93041992	0.68774414	0.022460938	0	0	0	0	0	0	0	0	0	0.9453125	0.0546875	0.030761719	0.021484375	-0.00390625	-0.005126953	1.201	32000.38	0.98	-1482.41	1.343
652	653	653	Category L	-0.023925781	-0.16796875	-0.95996094	0.076416016	-0.11889648	0.47460938	0	1.343	1/11/2017	1	11	2017	8:56:42	32202	0.4	8	56	42	33	0.051757813	3.5288086	-0.036865234	-0.16357422	-0.93164063	0.089355469	0.03125	0	0	0	0	0	0	0	0	0	0.9465332	0.053466797	0.045410156	0.012939453	-0.004150391	-0.028076172	1.271	31866.75	0.889	-1323.37	1.36
653	654	654	Category L	-0.011962891	-0.17993164	-0.92382813	0.076660156	-0.11743164	0.46875	0	1.36	1/11/2017	1	11	2017	8:56:42	32202	0.5	8	56	42	33	0.051757813	3.5288086	-0.039550781	-0.16357422	-0.93139648	0.27685547	0.032958984	0	0	0	0	0	0	0	0	0	0.9465332	0.053466797	0.051513672	0.027587891	-0.016113281	0.007568359	1.35	31722.91	0.746	-1100.85	1.36
654	655	655	Category L	-0.011962891	-0.17993164	-0.91186523	0.069824219	-0.11865234	0.47900391	0	1.405	1/11/2017	1	11	2017	8:56:42	32202	0.6	8	56	42	33	0.051757813	3.5288086	-0.042480469	-0.16381836	-0.9296875	0.088867188	0.038818359	0	0	0	0	0	0	0	0	0	0.94506836	0.054931641	0.064697266	0.030517578	-0.015869141	0.017822266	1.334	31751.48	0.662	-1002.49	1.36
655	656	656	Category L	-0.035888672	-0.13183594	-0.92382813	0.078613281	-0.12060547	0.47607422	0	1.58	1/11/2017	1	11	2017	8:56:42	32202	0.7	8	56	42	33	0.051757813	3.5288086	-0.049316406	-0.16064453	-0.93237305	0.2578125	0.032958984	0	0	0	0	0	0	0	0	0	0.94750977	0.052490234	0.051025391	0.013427734	0.028808594	0.008544922	1.337	31746.11	0.62	-946.22	1.405
656	657	657	Category L	-0.011962891	-0.16796875	-0.93579102	0.074707031	-0.12060547	0.47192383	0	1.076	1/11/2017	1	11	2017	8:56:42	32202	0.8	8	56	42	33	0.051757813	3.5288086	-0.051757813	-0.16088867	-0.93237305	0.5065918	0.040527344	0	0	0	0	0	0	0	0	0	0.94750977	0.052490234	0.050048828	0.039794922	-0.006835938	-0.003173828	1.542	31399.82	0.256	-383.5	1.58
657	658	658	Category L	-0.011962891	-0.16796875	-0.92382813	0.072998047	-0.11865234	0.47265625	0	1.26	1/11/2017	1	11	2017	8:56:42	32202	0.9	8	56	42	33	0.051757813	3.5288086	-0.056152344	-0.15942383	-0.93188477	0.30493164	0.045654297	0	0	0	0	0	0	0	0	0	0.94726563	0.052734375	0.060791016	0.044189453	-0.008300781	0.008056641	1.626	31268.65	-0.048	74.27	1.58
658	659	659	Category L	-0.035888672	-0.16796875	-0.93579102	0.072998047	-0.12231445	0.4777832	0	2.573	1/11/2017	1	11	2017	8:56:43	32203	0	8	56	43	33	0.051757813	3.5288086	-0.060791016	-0.16015625	-0.92919922	0.028320313	0.026855469	0	0	0	0	0	0	0	0	0	0.94506836	0.054931641	0.038818359	0.024902344	-0.007568359	-0.006347656	1.578	31342.92	-0.198	327.15	1.58
659	660	660	Category L	-0.023925781	-0.16796875	-0.92382813	0.077148438	-0.12304688	0.47290039	0	1.864	1/11/2017	1	11	2017	8:56:43	32203	0.1	8	56	43	33	0.051757813	3.5288086	-0.064941406	-0.15942383	-0.92895508	0.19677734	0.042236328	0	0	0	0	0	0	0	0	0	0.94458008	0.055419922	0.0546875	0.041015625	-0.008300781	0.005126953	1.5	31467.59	-0.294	523.04	1.26
660	661	661	Category L	-0.023925781	-0.17993164	-0.92382813	0.073974609	-0.11938477	0.47705078	0	1.117	1/11/2017	1	11	2017	8:56:43	32203	0.2	8	56	43	33	0.051757813	3.5288086	-0.068847656	-0.15991211	-0.9284668	0.58935547	0.049316406	0	0	0	0	0	0	0	0	0	0.94482422	0.055175781	0.069580078	0.044921875	-0.019775391	0.004638672	1.523	31430.3	-0.489	916.41	1.339
661	662	662	Category L	-0.023925781	-0.16796875	-0.93579102	0.069335938	-0.11938477	0.48120117	0	1.112	1/11/2017	1	11	2017	8:56:43	32203	0.3	8	56	43	33	0.051757813	3.5288086	-0.072265625	-0.15991211	-0.92773438	1.3540039	0.049560547	0	0	0	0	0	0	0	0	0	0.9440918	0.055908203	0.064208984	0.048339844	-0.0078125	-0.0078125	1.536	31409.41	-0.752	1552.13	1.382
662	663	663	Category L	-0.023925781	-0.17993164	-0.93579102	0.075195313	-0.12109375	0.47363281	0	1.214	1/11/2017	1	11	2017	8:56:43	32203	0.4	8	56	43	33	0.051757813	3.5288086	-0.076660156	-0.15869141	-0.92724609	1.4858398	0.057373047	0	0	0	0	0	0	0	0	0	0.9440918	0.055908203	0.082275391	0.052734375	-0.020996094	-0.008300781	1.338	31744.31	-0.718	1713.77	1.339
663	664	664	Category L	-0.035888672	-0.14379883	-0.92382813	0.075439453	-0.11865234	0.47387695	0	1.339	1/11/2017	1	11	2017	8:56:43	32203	0.5	8	56	43	33	0.051757813	3.5288086	-0.080566406	-0.15722656	-0.92651367	1.0302734	0.046875	0	0	0	0	0	0	0	0	0	0.94311523	0.056884766	0.061035156	0.044677734	0.013427734	0.002685547	1.244	31917.57	-0.748	1992.5	1.339
664	665	665	Category L	-0.011962891	-0.15576172	-0.91186523	0.075683594	-0.11914063	0.47387695	0	1.382	1/11/2017	1	11	2017	8:56:43	32203	0.6	8	56	43	33	0.051757813	3.5288086	-0.083740234	-0.15649414	-0.92578125	0.95239258	0.073242188	0	0	0	0	0	0	0	0	0	0.94287109	0.057128906	0.086914063	0.071777344	0.000732422	0.013916016	1.283	31844.44	-0.886	2497.88	1.354
665	666	666	Category L	-0.023925781	-0.15576172	-0.89990234	0.075195313	-0.11865234	0.47485352	0	1.302	1/11/2017	1	11	2017	8:56:43	32203	0.7	8	56	43	33	0.051757813	3.5288086	-0.087890625	-0.15478516	-0.92382813	1.0415039	0.068359375	0	0	0	0	0	0	0	0	0	0.94091797	0.059082031	0.088867188	0.063964844	-0.000732422	0.023925781	1.352	31719.36	-1.043	3088.06	1.382
666	667	667	Category L	-0.023925781	-0.16796875	-0.93579102	0.075683594	-0.11914063	0.47387695	0	1.354	1/11/2017	1	11	2017	8:56:43	32203	0.8	8	56	43	33	0.051757813	3.5288086	-0.093261719	-0.15283203	-0.92260742	0.62304688	0.072265625	0	0	0	0	0	0	0	0	0	0.93969727	0.060302734	0.09765625	0.069335938	-0.014892578	-0.012939453	1.416	31607.88	-1.186	3719.83	1.526
667	668	668	Category L	-0.047851563	-0.13183594	-0.94799805	0.076171875	-0.12158203	0.47363281	0	1.526	1/11/2017	1	11	2017	8:56:43	32203	0.9	8	56	43	33	0.051757813	3.5288086	-0.09765625	-0.15161133	-0.92114258	0.013427734	0.059814453	0	0	0	0	0	0	0	0	0	0.93847656	0.061523438	0.096435547	0.049804688	0.019775391	-0.026611328	1.494	31477.4	-1.277	3949.43	1.598
668	669	669	Category L	-0.011962891	-0.15576172	-0.93579102	0.076660156	-0.11572266	0.47485352	0	1.598	1/11/2017	1	11	2017	8:56:44	32204	0	8	56	44	33	0.051757813	3.5288086	-0.10302734	-0.15161133	-0.91992188	0.055175781	0.092529297	0	0	0	0	0	0	0	0	0	0.93798828	0.062011719	0.11083984	0.091064453	-0.00390625	-0.015625	1.885	30896.06	-1.648	4380.14	1.598
669	670	670	Category L	-0.035888672	-0.15576172	-0.95996094	0.075927734	-0.12329102	0.47485352	0	1.805	1/11/2017	1	11	2017	8:56:44	32204	0.1	8	56	44	33	0.051757813	3.5288086	-0.10864258	-0.15087891	-0.91748047	0.16992188	0.084228516	0	0	0	0	0	0	0	0	0	0.93603516	0.063964844	0.11987305	0.072753906	-0.004638672	-0.042236328	1.861	30928.78	-1.593	4133.14	1.805
670	671	671	Category L	-0.035888672	-0.16796875	-0.91186523	0.074707031	-0.11694336	0.48193359	0	3.728	1/11/2017	1	11	2017	8:56:44	32204	0.2	8	56	44	33	0.051757813	3.5288086	-0.11376953	-0.15112305	-0.91601563	0.015625	0.079833984	0	0	0	0	0	0	0	0	0	0.93554688	0.064453125	0.098876953	0.077880859	-0.016601563	0.004150391	1.995	30750.29	-1.696	4116.56	1.805
671	672	672	Category L	-0.023925781	-0.15576172	-0.94799805	0.075683594	-0.11914063	0.47485352	0	1.155	1/11/2017	1	11	2017	8:56:44	32204	0.3	8	56	44	33	0.051757813	3.5288086	-0.11938477	-0.15087891	-0.91479492	0.45532227	0.10107422	0	0	0	0	0	0	0	0	0	0.93481445	0.065185547	0.13330078	0.095458984	-0.004638672	-0.032958984	2.024	30712.94	-1.7	4008.19	1.805
672	673	673	Category L	-0.023925781	-0.17993164	-0.95996094	0.073974609	-0.11938477	0.47363281	0	2.159	1/11/2017	1	11	2017	8:56:44	32204	0.4	8	56	44	33	0.051757813	3.5288086	-0.12402344	-0.15112305	-0.91308594	0.11108398	0.11425781	0	0	0	0	0	0	0	0	0	0.93383789	0.066162109	0.17553711	0.10009766	-0.028564453	-0.046630859	1.987	30760.67	-1.65	3888.26	2.159
673	674	674	Category L	-0.023925781	-0.17993164	-0.95996094	0.075195313	-0.12109375	0.47583008	0	1.702	1/11/2017	1	11	2017	8:56:44	32204	0.5	8	56	44	33	0.051757813	3.5288086	-0.12915039	-0.15112305	-0.91210938	0.83398438	0.11914063	0	0	0	0	0	0	0	0	0	0.93359375	0.06640625	0.18164063	0.10522461	-0.028564453	-0.047607422	2.076	30647.05	-1.774	4201.8	2.338
674	675	675	Category L	-0.047851563	-0.17993164	-0.92382813	0.073242188	-0.12011719	0.47607422	0	1.378	1/11/2017	1	11	2017	8:56:44	32204	0.6	8	56	44	33	0.051757813	3.5288086	-0.13427734	-0.15087891	-0.91064453	0.55273438	0.092041016	0	0	0	0	0	0	0	0	0	0.93286133	0.067138672	0.12817383	0.086425781	-0.028808594	-0.012939453	1.948	30811.76	-1.643	4019.24	2.338
675	676	676	Category L	-0.011962891	-0.16796875	-0.92382813	0.073730469	-0.12182617	0.47485352	0	2.338	1/11/2017	1	11	2017	8:56:44	32204	0.7	8	56	44	33	0.051757813	3.5288086	-0.13964844	-0.15087891	-0.90893555	0.15356445	0.12963867	0	0	0	0	0	0	0	0	0	0.93212891	0.067871094	0.15917969	0.12768555	-0.016845703	-0.014648438	2.158	30545.81	-1.859	4321.04	2.338
676	677	677	Category L	-0.011962891	-0.17993164	-0.92382813	0.076416016	-0.11743164	0.47265625	0	2.958	1/11/2017	1	11	2017	8:56:44	32204	0.8	8	56	44	33	0.051757813	3.5288086	-0.14477539	-0.15063477	-0.9074707	0.25585938	0.13696289	0	0	0	0	0	0	0	0	0	0.93115234	0.068847656	0.17822266	0.1328125	-0.029052734	-0.016113281	2.171	30530.05	-1.886	4422.76	2.338
677	678	678	Category L	-0.011962891	-0.14379883	-0.93579102	0.071777344	-0.12182617	0.47900391	0	2.418	1/11/2017	1	11	2017	8:56:44	32204	0.9	8	56	44	33	0.051757813	3.5288086	-0.14990234	-0.15039063	-0.90600586	0.7800293	0.14135742	0	0	0	0	0	0	0	0	0	0.93066406	0.069335938	0.17431641	0.13793945	0.006591797	-0.029541016	2.256	30428.82	-1.981	4587.51	2.338
678	679	679	Category L	-0.035888672	-0.15576172	-0.92382813	0.072265625	-0.12329102	0.47485352	0	2.236	1/11/2017	1	11	2017	8:56:45	32205	0	8	56	45	33	0.051757813	3.5288086	-0.15551758	-0.15063477	-0.90478516	0.062011719	0.12109375	0	0	0	0	0	0	0	0	0	0.93041992	0.069580078	0.14331055	0.11962891	-0.004882813	-0.018798828	2.269	30413.62	-1.987	4558.06	2.338
679	680	680	Category L	-0.035888672	-0.16796875	-0.93579102	0.070800781	-0.11694336	0.47900391	0	2.21	1/11/2017	1	11	2017	8:56:45	32205	0.111	8	56	45	33	0.051757813	3.5288086	-0.16088867	-0.15063477	-0.90429688	1.1772461	0.13012695	0	0	0	0	0	0	0	0	0	0.93066406	0.069335938	0.17358398	0.125	-0.017089844	-0.03125	2.134	30575.12	-1.856	4421.96	2.236
680	681	681	Category L	-0.011962891	-0.14379883	-0.95996094	0.076171875	-0.12109375	0.47485352	0	1.454	1/11/2017	1	11	2017	8:56:45	32205	0.222	8	56	45	33	0.051757813	3.5288086	-0.16601563	-0.15087891	-0.90332031	1.6044922	0.16430664	0	0	0	0	0	0	0	0	0	0.9309082	0.069091797	0.21777344	0.15405273	0.007080078	-0.056396484	1.907	30866.37	-1.678	4468.8	2.21
681	682	682	Category L	0.011962891	-0.13183594	-0.94799805	0.076171875	-0.11914063	0.47680664	0	1.529	1/11/2017	1	11	2017	8:56:45	32205	0.333	8	56	45	33	0.051025391	3.5126953	-0.17089844	-0.15087891	-0.90209961	1.3151855	0.18945313	0	0	0	0	0	0	0	0	0	0.93041992	0.069580078	0.24780273	0.18286133	0.019042969	-0.045654297	1.775	31048.9	-1.567	4449.41	1.627
682	683	683	Category L	-0.023925781	-0.13183594	-0.95996094	0.073974609	-0.11938477	0.47485352	0	1.599	1/11/2017	1	11	2017	8:56:45	32205	0.444	8	56	45	33	0.051025391	3.5126953	-0.17504883	-0.15087891	-0.90136719	1.8371582	0.16333008	0	0	0	0	0	0	0	0	0	0.93066406	0.069335938	0.22900391	0.15112305	0.019042969	-0.058349609	1.661	31215.61	-1.454	4290.8	1.627
683	684	684	Category L	-0.023925781	-0.16796875	-0.94799805	0.074707031	-0.12158203	0.47387695	0	1.627	1/11/2017	1	11	2017	8:56:45	32205	0.555	8	56	45	33	0.051025391	3.5126953	-0.1796875	-0.15087891	-0.90039063	3.1086426	0.16381836	0	0	0	0	0	0	0	0	0	0.93066406	0.069335938	0.2199707	0.15576172	-0.016845703	-0.047363281	1.583	31335.09	-1.388	4271.02	1.627
684	685	685	Category L	-0.023925781	-0.16796875	-0.94799805	0.074951172	-0.12158203	0.47192383	0	1.552	1/11/2017	1	11	2017	8:56:45	32205	0.666	8	56	45	33	0.051025391	3.5126953	-0.18359375	-0.15136719	-0.89941406	3.8452148	0.16772461	0	0	0	0	0	0	0	0	0	0.93041992	0.069580078	0.22485352	0.15966797	-0.016357422	-0.048339844	1.646	31238.23	-1.469	4527.19	1.684
685	686	686	Category L	-0.011962891	-0.20385742	-0.94799805	0.073974609	-0.11865234	0.47680664	0	1.741	1/11/2017	1	11	2017	8:56:45	32205	0.777	8	56	45	33	0.051025391	3.5126953	-0.18823242	-0.15161133	-0.8984375	4.6311035	0.19018555	0	0	0	0	0	0	0	0	0	0.93041992	0.069580078	0.27758789	0.17626953	-0.052001953	-0.049316406	1.672	31199.13	-1.499	4603.46	1.741
686	687	687	Category L	-0.023925781	-0.16796875	-0.93579102	0.069335938	-0.12036133	0.47973633	0	1.829	1/11/2017	1	11	2017	8:56:45	32205	0.888	8	56	45	33	0.051025391	3.5126953	-0.19213867	-0.15161133	-0.89819336	5.9311523	0.1730957	0	0	0	0	0	0	0	0	0	0.9309082	0.069091797	0.22192383	0.16821289	-0.016113281	-0.037353516	1.746	31090.47	-1.555	4549.98	1.829
687	688	688	Category L	-0.023925781	-0.17993164	-0.93579102	0.066650391	-0.11914063	0.48120117	0	1.684	1/11/2017	1	11	2017	8:56:46	32206	0	8	56	46	33	0.051025391	3.5126953	-0.19628906	-0.15161133	-0.8972168	8.0734863	0.17871094	0	0	0	0	0	0	0	0	0	0.9309082	0.069091797	0.23876953	0.17236328	-0.028076172	-0.038330078	1.83	30971.55	-1.637	4651.66	2.045
688	689	689	Category M	-0.059814453	-0.29980469	-0.92382813	0.12207031	-0.11572266	0.4609375	0	2.045	1/11/2017	1	11	2017	8:56:46	32206	0.4	8	56	46	33	0.051025391	3.5126953	-0.20043945	-0.15185547	-0.89648438	9.7612305	0.20581055	0	0	0	0	0	0	0	0	0	0.93115234	0.068847656	0.31567383	0.140625	-0.14770508	-0.027099609	1.943	30818.37	-1.76	4892.55	2.134
689	690	690	Category M	-0.14379883	-0.21582031	-0.97192383	0.17285156	-0.11914063	0.43798828	0	2.134	1/11/2017	1	11	2017	8:56:46	32206	0.5	8	56	46	33	0.051025391	3.5126953	-0.20458984	-0.15209961	-0.89550781	11.866455	0.11645508	0	0	0	0	0	0	0	0	0	0.9309082	0.069091797	0.20068359	0.060791016	-0.063476563	-0.076171875	2.024	30712.94	-1.83	4901.7	2.202
690	691	691	Category M	-0.2277832	-0.14379883	-0.89990234	0.21240234	-0.11303711	0.42114258	0	2.227	1/11/2017	1	11	2017	8:56:46	32206	0.6	8	56	46	33	0.051025391	3.5126953	-0.20849609	-0.15234375	-0.89428711	15.705078	0.021728516	0	0	0	0	0	0	0	0	0	0.9309082	0.069091797	0.033203125	-0.019042969	0.008544922	-0.005371094	2.086	30634.53	-1.876	4847.68	2.225
691	692	692	Category M	-0.21582031	-0.13183594	-0.99584961	0.24243164	-0.076904297	0.40283203	0	2.225	1/11/2017	1	11	2017	8:56:46	32206	0.7	8	56	46	33	0.051025391	3.5126953	-0.21264648	-0.15209961	-0.89428711	19.343018	0.10351563	0	0	0	0	0	0	0	0	0	0.93164063	0.068359375	0.125	-0.002929688	0.020263672	-0.10131836	2.181	30517.97	-1.978	5021.14	2.225
692	693	693	Category M	-0.19189453	-0.16796875	-0.91186523	0.27832031	-0.050537109	0.38208008	0	2.202	1/11/2017	1	11	2017	8:56:46	32206	0.8	8	56	46	33	0.051025391	3.5126953	-0.21655273	-0.15209961	-0.89306641	25.200195	0.034667969	0	0	0	0	0	0	0	0	0	0.93139648	0.068603516	0.059082031	0.024658203	-0.015625	-0.018554688	2.16	30543.38	-1.967	5079.83	2.225
693	694	694	Category M	-0.25195313	-0.19189453	-0.75585938	0.29150391	-0.005371094	0.3762207	0	2.256	1/11/2017	1	11	2017	8:56:46	32206	0.9	8	56	46	33	0.051025391	3.5126953	-0.22021484	-0.15234375	-0.89160156	33.918945	0.14477539	0	0	0	0	0	0	0	0	0	0.93115234	0.068847656	0.20678711	-0.031494141	-0.039306641	0.13574219	2.096	30622.06	-1.914	5097.84	2.225
694	695	695	Category M	-0.52783203	0.059814453	-1.1159668	0.29101563	0.032958984	0.37060547	0	1.919	1/11/2017	1	11	2017	8:56:47	32207	0	8	56	47	33	0.051025391	3.5126953	-0.22436523	-0.15234375	-0.89111328	42.610352	0.43286133	0	0	0	0	0	0	0	0	0	0.93139648	0.068603516	0.74023438	-0.30322266	0.2121582	-0.22460938	1.996	30748.99	-1.779	4677.84	2.202
695	696	696	Category M	-0.26391602	-0.13183594	-0.88793945	0.28369141	0.037841797	0.3815918	0	1.748	1/11/2017	1	11	2017	8:56:47	32207	0.09	8	56	47	33	0.051025391	3.5126953	-0.22900391	-0.15234375	-0.89013672	51.37793	0.040527344	0	0	0	0	0	0	0	0	0	0.93164063	0.068359375	0.057617188	-0.034667969	0.020507813	0.002197266	1.957	30799.89	-1.702	4349.31	1.991
696	697	697	Category M	-0.43188477	-0.035888672	-0.87597656	0.27099609	0.042236328	0.39086914	0	1.626	1/11/2017	1	11	2017	8:56:47	32207	0.181	8	56	47	33	0.051025391	3.5126953	-0.23291016	-0.15258789	-0.88916016	59.463379	0.23071289	0	0	0	0	0	0	0	0	0	0.93164063	0.068359375	0.32885742	-0.19873047	0.11669922	0.013183594	1.798	31016.32	-1.496	3832.53	1.919
697	698	698	Category M	-0.46777344	-0.16796875	-0.74389648	0.24633789	0.052246094	0.40649414	0	1.991	1/11/2017	1	11	2017	8:56:47	32207	0.272	8	56	47	33	0.051025391	3.5126953	-0.23706055	-0.15258789	-0.88842773	67.758545	0.27246094	0	0	0	0	0	0	0	0	0	0.93212891	0.067871094	0.39038086	-0.23046875	-0.015136719	0.14453125	1.578	31342.92	-1.205	3117.21	1.748
698	699	699	Category M	-0.38378906	-0.071777344	-0.89990234	0.27783203	0.070800781	0.38256836	0	1.251	1/11/2017	1	11	2017	8:56:47	32207	0.363	8	56	47	33	0.051025391	3.5126953	-0.24121094	-0.15258789	-0.88769531	72.540527	0.1640625	0	0	0	0	0	0	0	0	0	0.93237305	0.067626953	0.23535156	-0.14233398	0.080810547	-0.011962891	1.38	31670.07	-0.976	2638.97	1.626
699	700	700	Category M	-0.37182617	-0.16796875	-0.92382813	0.29980469	0.10498047	0.35253906	0	0.933	1/11/2017	1	11	2017	8:56:47	32207	0.454	8	56	47	33	0.051025391	3.5126953	-0.24511719	-0.15258789	-0.88696289	74.36499	0.13256836	0	0	0	0	0	0	0	0	0	0.93286133	0.067138672	0.1784668	-0.12646484	-0.015136719	-0.036621094	1.206	31990.63	-0.757	2114.99	1.251
700	701	701	Category M	-0.31176758	-0.15576172	-0.88793945	0.30322266	0.13085938	0.34472656	0	0.732	1/11/2017	1	11	2017	8:56:47	32207	0.545	8	56	47	33	0.051025391	3.5126953	-0.24926758	-0.15283203	-0.88623047	76.631592	0.062255859	0	0	0	0	0	0	0	0	0	0.93310547	0.066894531	0.066650391	-0.062255859	-0.002685547	-0.001708984	1.034	32346.71	-0.565	1673.76	0.933
701	702	702	Category M	-0.37182617	-0.071777344	-0.88793945	0.29272461	0.15698242	0.34765625	0	0.706	1/11/2017	1	11	2017	8:56:47	32207	0.636	8	56	47	33	0.051025391	3.5126953	-0.25366211	-0.15283203	-0.88549805	77.441162	0.14306641	0	0	0	0	0	0	0	0	0	0.93383789	0.066162109	0.20141602	-0.11791992	0.081054688	-0.002197266	0.784	32961.54	-0.345	1187.8	0.732
702	703	703	Category M	-0.37182617	-0.035888672	-0.85180664	0.27929688	0.16796875	0.35083008	0	0.593	1/11/2017	1	11	2017	8:56:47	32207	0.727	8	56	47	33	0.051025391	3.5126953	-0.2578125	-0.15283203	-0.88500977	74.341309	0.16650391	0	0	0	0	0	0	0	0	0	0.93432617	0.065673828	0.26416016	-0.11376953	0.11694336	0.033203125	0.62	33458.08	-0.215	846.25	0.706
703	704	704	Category M	-0.31176758	-0.095947266	-0.88793945	0.27709961	0.17578125	0.35083008	0	0.49	1/11/2017	1	11	2017	8:56:47	32207	0.818	8	56	47	33	0.051025391	3.5126953	-0.26171875	-0.15283203	-0.88354492	68.777344	0.075683594	0	0	0	0	0	0	0	0	0	0.93408203	0.065917969	0.11108398	-0.049804688	0.056884766	-0.004150391	0.496	33910.07	-0.117	520.05	0.593
704	705	705	Category M	-0.39599609	-0.023925781	-0.77978516	0.29003906	0.17456055	0.33935547	0	0.271	1/11/2017	1	11	2017	8:56:47	32207	0.909	8	56	47	33	0.051025391	3.5126953	-0.265625	-0.15332031	-0.88256836	63.519043	0.21044922	0	0	0	0	0	0	0	0	0	0.93457031	0.065429688	0.36254883	-0.13012695	0.12939453	0.1027832	0.397	34342.32	-0.029	143.13	0.49
705	706	706	Category M	-0.46777344	0	-0.85180664	0.30419922	0.17480469	0.32788086	0	0.188	1/11/2017	1	11	2017	8:56:48	32208	0	8	56	48	33	0.051025391	3.5126953	-0.26953125	-0.15356445	-0.88208008	54.995117	0.25244141	0	0	0	0	0	0	0	0	0	0.93505859	0.064941406	0.38183594	-0.19799805	0.15356445	0.030273438	0.309	34807.42	0.045	-249.58	0.271
706	707	707	Category M	-0.39599609	-0.035888672	-0.82788086	0.3359375	0.15454102	0.30566406	0	0.136	1/11/2017	1	11	2017	8:56:48	32208	0.1	8	56	48	33	0.051025391	3.5126953	-0.27319336	-0.15356445	-0.88183594	45.027344	0.1784668	0	0	0	0	0	0	0	0	0	0.93603516	0.063964844	0.29467773	-0.12255859	0.11767578	0.053955078	0.23	35327.71	0.102	-651.28	0.271
707	708	708	Category M	-0.45581055	-0.11987305	-0.85180664	0.36401367	0.15771484	0.28198242	0	0.18	1/11/2017	1	11	2017	8:56:48	32208	0.2	8	56	48	33	0.051025391	3.5126953	-0.27709961	-0.15380859	-0.88110352	34.926514	0.18408203	0	0	0	0	0	0	0	0	0	0.9362793	0.063720703	0.24194336	-0.1784668	0.033935547	0.029296875	0.217	35426.83	0.105	-694.38	0.271
708	709	709	Category M	-0.47998047	-0.10791016	-0.75585938	0.37841797	0.15039063	0.25830078	0	0.116	1/11/2017	1	11	2017	8:56:48	32208	0.3	8	56	48	33	0.051025391	3.5126953	-0.28100586	-0.15429688	-0.87988281	27.341064	0.23901367	0	0	0	0	0	0	0	0	0	0.93652344	0.063476563	0.36938477	-0.19873047	0.046386719	0.12402344	0.237	35276.2	0.084	-538.07	0.372
709	710	710	Category L	-0.47998047	-0.17993164	-0.81591797	0.35546875	0.16625977	0.27880859	0	0.415	1/11/2017	1	11	2017	8:56:49	32209	0.099	8	56	49	33	0.051025391	3.5126953	-0.28466797	-0.15454102	-0.87890625	19.420166	0.20654297	0	0	0	0	0	0	0	0	0	0.93676758	0.063232422	0.28369141	-0.19506836	-0.025146484	0.062988281	0.268	35061.92	0.016	-102.84	0.372
710	711	711	Category L	-0.49194336	-0.15576172	-0.82788086	0.35522461	0.16210938	0.27978516	0	0.392	1/11/2017	1	11	2017	8:56:49	32209	0.199	8	56	49	33	0.051025391	3.5288086	-0.28857422	-0.15478516	-0.87792969	9.9572754	0.20922852	0	0	0	0	0	0	0	0	0	0.93701172	0.062988281	0.25415039	-0.203125	-0.000732422	0.050048828	0.299	34866.85	-0.019	117.49	0.372
711	712	712	Category L	-0.45581055	-0.17993164	-0.79199219	0.35791016	0.16381836	0.28393555	0	0.372	1/11/2017	1	11	2017	8:56:49	32209	0.3	8	56	49	33	0.051025391	3.5288086	-0.29199219	-0.15478516	-0.87744141	3.6943359	0.1862793	0	0	0	0	0	0	0	0	0	0.93774414	0.062255859	0.27416992	-0.16357422	-0.024902344	0.085449219	0.324	34721.13	-0.041	244.24	0.372
712	713	713	Category L	-0.46777344	-0.17993164	-0.82788086	0.35302734	0.16772461	0.28588867	0	0.321	1/11/2017	1	11	2017	8:56:49	32209	0.4	8	56	49	33	0.051025391	3.5288086	-0.29589844	-0.1550293	-0.87646484	1.2912598	0.18017578	0	0	0	0	0	0	0	0	0	0.93798828	0.062011719	0.24511719	-0.17163086	-0.024658203	0.048583984	0.337	34648.93	-0.074	446.14	0.372
713	714	714	Category L	-0.44384766	-0.16796875	-0.82788086	0.35449219	0.16455078	0.27880859	0	0.33	1/11/2017	1	11	2017	8:56:49	32209	0.5	8	56	49	33	0.051025391	3.5288086	-0.29980469	-0.1550293	-0.87573242	6.3496094	0.15209961	0	0	0	0	0	0	0	0	0	0.93847656	0.061523438	0.20458984	-0.14379883	-0.012695313	0.047851563	0.302	34848.85	-0.036	226.27	0.372
714	715	715	Category L	-0.47998047	-0.16796875	-0.79199219	0.35375977	0.1652832	0.28515625	0	0.192	1/11/2017	1	11	2017	8:56:49	32209	0.6	8	56	49	33	0.051025391	3.5288086	-0.30322266	-0.1550293	-0.87475586	10.93042	0.1953125	0	0	0	0	0	0	0	0	0	0.9387207	0.061279297	0.2722168	-0.17651367	-0.012695313	0.082763672	0.305	34831	-0.048	304.54	0.338
715	716	716	Category L	-0.44384766	-0.15576172	-0.80395508	0.35400391	0.16772461	0.28198242	0	0.206	1/11/2017	1	11	2017	8:56:49	32209	0.7	8	56	49	33	0.051025391	3.5288086	-0.30688477	-0.1550293	-0.87451172	12.450684	0.15380859	0	0	0	0	0	0	0	0	0	0.93969727	0.060302734	0.20776367	-0.13671875	-0.000488281	0.070556641	0.299	34866.85	-0.036	228.22	0.33
716	717	717	Category L	-0.43188477	-0.16796875	-0.82788086	0.35302734	0.16430664	0.27978516	0	0.412	1/11/2017	1	11	2017	8:56:49	32209	0.8	8	56	49	33	0.051025391	3.5288086	-0.31054688	-0.15478516	-0.8737793	11.348145	0.13012695	0	0	0	0	0	0	0	0	0	0.94018555	0.059814453	0.18017578	-0.12109375	-0.012939453	0.045898438	0.285	34952.81	-0.001	6.27	0.33
717	718	718	Category L	-0.45581055	-0.17993164	-0.82788086	0.35449219	0.16186523	0.28100586	0	0.338	1/11/2017	1	11	2017	8:56:49	32209	0.9	8	56	49	33	0.051025391	3.5288086	-0.31420898	-0.15478516	-0.87329102	10.156982	0.15063477	0	0	0	0	0	0	0	0	0	0.94091797	0.059082031	0.21191406	-0.14135742	-0.024902344	0.045410156	0.275	35016.33	-0.012	78.74	0.273
718	719	719	Category L	-0.44384766	-0.15576172	-0.85180664	0.35205078	0.16333008	0.28295898	0	0.234	1/11/2017	1	11	2017	8:56:50	32210	0	8	56	50	33	0.051025391	3.5288086	-0.31787109	-0.15551758	-0.87255859	8.4370117	0.12744141	0	0	0	0	0	0	0	0	0	0.94165039	0.058349609	0.14672852	-0.12573242	0	0.020751953	0.282	34971.68	-0.023	150.29	0.273
719	720	720	Category L	-0.44384766	-0.17993164	-0.85180664	0.34741211	0.16796875	0.2890625	0	0.273	1/11/2017	1	11	2017	8:56:50	32210	0.1	8	56	50	33	0.051025391	3.5288086	-0.32128906	-0.15625	-0.87207031	5.2543945	0.1262207	0	0	0	0	0	0	0	0	0	0.94262695	0.057373047	0.16650391	-0.12231445	-0.0234375	0.020263672	0.278	34997.08	-0.029	193.62	0.273
720	721	721	Category L	-0.43188477	-0.17993164	-0.80395508	0.33325195	0.17382813	0.30126953	0	0.23	1/11/2017	1	11	2017	8:56:50	32210	0.2	8	56	50	33	0.051025391	3.5288086	-0.32446289	-0.15649414	-0.87133789	1.8461914	0.12866211	0	0	0	0	0	0	0	0	0	0.94287109	0.057128906	0.19799805	-0.10717773	-0.023193359	0.067382813	0.229	35335.17	-0.009	68.37	0.234
721	722	722	Category L	-0.35986328	-0.17993164	-0.85180664	0.3215332	0.1862793	0.30932617	0	0.182	1/11/2017	1	11	2017	8:56:50	32210	0.3	8	56	50	33	0.051025391	3.5288086	-0.32739258	-0.15698242	-0.86962891	0.54760742	0.043457031	0	0	0	0	0	0	0	0	0	0.94238281	0.057617188	0.072998047	-0.032226563	-0.022705078	0.017822266	0.208	35498.31	-0.006	49.06	0.23
722	723	723	Category L	-0.38378906	-0.14379883	-0.81591797	0.31079102	0.18164063	0.31884766	0	0.121	1/11/2017	1	11	2017	8:56:50	32210	0.4	8	56	50	33	0.051025391	3.5288086	-0.33129883	-0.15771484	-0.86865234	2.010498	0.075683594	0	0	0	0	0	0	0	0	0	0.94287109	0.057128906	0.11914063	-0.052246094	0.013916016	0.052734375	0.207	35506.41	-0.056	514.06	0.228
723	724	724	Category L	-0.34790039	-0.17993164	-0.82788086	0.30200195	0.18823242	0.32397461	0	0.213	1/11/2017	1	11	2017	8:56:50	32210	0.5	8	56	50	33	0.051025391	3.5288086	-0.33496094	-0.15795898	-0.86669922	2.7783203	0.046386719	0	0	0	0	0	0	0	0	0	0.94262695	0.057373047	0.073730469	-0.012695313	-0.021728516	0.038818359	0.195	35606.11	-0.051	489.08	0.213
724	725	725	Category L	-0.38378906	-0.19189453	-0.86376953	0.30078125	0.18774414	0.32397461	0	0.228	1/11/2017	1	11	2017	8:56:50	32210	0.6	8	56	50	33	0.051025391	3.5288086	-0.33837891	-0.15795898	-0.8659668	3.3000488	0.056396484	0	0	0	0	0	0	0	0	0	0.94311523	0.056884766	0.081298828	-0.045166016	-0.033691406	0.002197266	0.177	35765.42	-0.052	548.55	0.197
725	726	726	Category L	-0.34790039	-0.17993164	-0.87597656	0.3034668	0.18676758	0.32592773	0	0.197	1/11/2017	1	11	2017	8:56:50	32210	0.7	8	56	50	33	0.051025391	3.5288086	-0.34179688	-0.15795898	-0.86523438	3.902832	0.024902344	0	0	0	0	0	0	0	0	0	0.94360352	0.056396484	0.038330078	-0.005859375	-0.021728516	-0.010742188	0.173	35802.59	-0.07	801.3	0.213
726	727	727	Category L	-0.35986328	-0.16796875	-0.85180664	0.30517578	0.1875	0.32495117	0	0.123	1/11/2017	1	11	2017	8:56:50	32210	0.8	8	56	50	33	0.051025391	3.5288086	-0.34545898	-0.15771484	-0.86425781	3.6589355	0.021484375	0	0	0	0	0	0	0	0	0	0.9440918	0.055908203	0.036865234	-0.014160156	-0.010009766	0.012451172	0.191	35640.45	-0.066	673.52	0.221
727	728	728	Category L	-0.37182617	-0.17993164	-0.88793945	0.30175781	0.18554688	0.3269043	0	0.16	1/11/2017	1	11	2017	8:56:50	32210	0.9	8	56	50	33	0.051025391	3.5288086	-0.34887695	-0.15795898	-0.86376953	3.0998535	0.039794922	0	0	0	0	0	0	0	0	0	0.94482422	0.055175781	0.068847656	-0.022705078	-0.021728516	-0.023925781	0.193	35623.21	-0.053	516.01	0.221
728	729	729	Category L	-0.35986328	-0.17993164	-0.86376953	0.3046875	0.18676758	0.32299805	0	0.23	1/11/2017	1	11	2017	8:56:51	32211	0	8	56	51	33	0.051025391	3.5288086	-0.35180664	-0.15795898	-0.86303711	3.0979004	0.023193359	0	0	0	0	0	0	0	0	0	0.9453125	0.0546875	0.030273438	-0.0078125	-0.021728516	-0.000488281	0.183	35710.92	-0.044	439.46	0.221
729	730	730	Category L	-0.3359375	-0.17993164	-0.85180664	0.30615234	0.18798828	0.3269043	0	0.221	1/11/2017	1	11	2017	8:56:51	32211	0.1	8	56	51	33	0.051025391	3.5288086	-0.35498047	-0.15649414	-0.86206055	3.3129883	0.031738281	0	0	0	0	0	0	0	0	0	0.9453125	0.0546875	0.052490234	0.019042969	-0.023193359	0.010253906	0.194	35614.64	-0.07	711.57	0.222
730	731	731	Category L	-0.35986328	-0.16796875	-0.89990234	0.30493164	0.1862793	0.32495117	0	0.171	1/11/2017	1	11	2017	8:56:51	32211	0.2	8	56	51	33	0.051025391	3.5288086	-0.35668945	-0.15625	-0.8605957	2.6704102	0.040771484	0	0	0	0	0	0	0	0	0	0.94458008	0.055419922	0.053710938	-0.002929688	-0.011474609	-0.0390625	0.21	35482.21	-0.09	893.79	0.222
731	732	732	Category L	-0.3359375	-0.16796875	-0.83984375	0.31005859	0.18530273	0.32373047	0	0.261	1/11/2017	1	11	2017	8:56:51	32211	0.3	8	56	51	33	0.051025391	3.5288086	-0.35742188	-0.15649414	-0.86035156	1.7072754	0.031738281	0	0	0	0	0	0	0	0	0	0.94458008	0.055419922	0.053222656	0.021484375	-0.011230469	0.020507813	0.203	35539.11	-0.092	954.02	0.222
732	733	733	Category L	-0.31176758	-0.17993164	-0.85180664	0.30517578	0.18530273	0.32299805	0	0.222	1/11/2017	1	11	2017	8:56:51	32211	0.4	8	56	51	33	0.051025391	3.5288086	-0.35864258	-0.15722656	-0.85888672	1.512207	0.052490234	0	0	0	0	0	0	0	0	0	0.9440918	0.055908203	0.076660156	0.046875	-0.022460938	0.007080078	0.193	35623.21	-0.089	966.46	0.221
733	734	734	Category L	-0.34790039	-0.17993164	-0.87597656	0.30078125	0.18896484	0.32104492	0	0.115	1/11/2017	1	11	2017	8:56:51	32211	0.5	8	56	51	33	0.051025391	3.5288086	-0.359375	-0.15722656	-0.8581543	1.6713867	0.030761719	0	0	0	0	0	0	0	0	0	0.94360352	0.056396484	0.051757813	0.011474609	-0.022460938	-0.017578125	0.182	35719.9	-0.1	1212.05	0.222
734	735	735	Category L	-0.37182617	-0.17993164	-0.83984375	0.30102539	0.18481445	0.3269043	0	0.168	1/11/2017	1	11	2017	8:56:51	32211	0.6	8	56	51	33	0.051025391	3.5288086	-0.35961914	-0.15698242	-0.85961914	1.4367676	0.032470703	0	0	0	0	0	0	0	0	0	0.94506836	0.054931641	0.054443359	-0.011962891	-0.022705078	0.019775391	0.217	35426.83	-0.133	1471.12	0.261
735	736	736	Category L	-0.35986328	-0.15576172	-0.83984375	0.30273438	0.18188477	0.32592773	0	0.159	1/11/2017	1	11	2017	8:56:51	32211	0.7	8	56	51	33	0.051025391	3.5288086	-0.35668945	-0.15991211	-0.85644531	0.67919922	0.017333984	0	0	0	0	0	0	0	0	0	0.94140625	0.05859375	0.023925781	-0.002929688	0.004150391	0.016601563	0.255	35149.2	-0.168	1698.95	0.378
736	737	737	Category L	-0.3359375	-0.16796875	-0.87597656	0.30688477	0.1862793	0.32495117	0	0.378	1/11/2017	1	11	2017	8:56:51	32211	0.8	8	56	51	33	0.051025391	3.5288086	-0.35668945	-0.16064453	-0.85620117	0.61279297	0.029541016	0	0	0	0	0	0	0	0	0	0.94140625	0.05859375	0.047607422	0.020751953	-0.007080078	-0.01953125	0.302	34848.85	-0.213	1966.87	0.491
737	738	738	Category L	-0.34790039	-0.16796875	-0.86376953	0.30541992	0.18994141	0.32080078	0	0.491	1/11/2017	1	11	2017	8:56:51	32211	0.9	8	56	51	33	0.051025391	3.5288086	-0.35498047	-0.16235352	-0.85644531	0.80517578	0.011230469	0	0	0	0	0	0	0	0	0	0.94140625	0.05859375	0.01953125	0.007080078	-0.005371094	-0.007080078	0.373	34460.13	-0.271	2158.09	0.491
738	739	739	Category L	-0.34790039	-0.16796875	-0.87597656	0.3034668	0.18139648	0.32226563	0	0.504	1/11/2017	1	11	2017	8:56:52	32212	0	8	56	52	33	0.051025391	3.5288086	-0.3527832	-0.16259766	-0.8581543	0.45800781	0.019042969	0	0	0	0	0	0	0	0	0	0.94213867	0.057861328	0.027832031	0.004882813	-0.005126953	-0.017578125	0.404	34309.04	-0.311	2443.56	0.491
739	740	740	Category L	-0.35986328	-0.17993164	-0.86376953	0.30371094	0.18334961	0.32397461	0	0.542	1/11/2017	1	11	2017	8:56:52	32212	0.1	8	56	52	33	0.051025391	3.5288086	-0.35180664	-0.16381836	-0.85766602	0.024169922	0.018554688	0	0	0	0	0	0	0	0	0	0.94165039	0.058349609	0.029541016	-0.0078125	-0.015869141	-0.005859375	0.449	34105.62	-0.356	2646.98	0.496
740	741	741	Category L	-0.37182617	-0.17993164	-0.87597656	0.30444336	0.1862793	0.32495117	0	0.35	1/11/2017	1	11	2017	8:56:52	32212	0.2	8	56	52	33	0.051025391	3.5288086	-0.35083008	-0.1640625	-0.85717773	0.077148438	0.031982422	0	0	0	0	0	0	0	0	0	0.94067383	0.059326172	0.055419922	-0.020751953	-0.015625	-0.018554688	0.469	34020.47	-0.381	2811.39	0.496
741	742	742	Category L	-0.34790039	-0.16796875	-0.88793945	0.3034668	0.18164063	0.32202148	0	0.431	1/11/2017	1	11	2017	8:56:52	32212	0.3	8	56	52	33	0.051025391	3.5288086	-0.35083008	-0.16430664	-0.85742188	0.13012695	0.030761719	0	0	0	0	0	0	0	0	0	0.94091797	0.059082031	0.037109375	0.002929688	-0.003417969	-0.030273438	0.439	34149.34	-0.358	2799.86	0.496
742	743	743	Category L	-0.3359375	-0.17993164	-0.82788086	0.3034668	0.17895508	0.3269043	0	0.496	1/11/2017	1	11	2017	8:56:52	32212	0.4	8	56	52	33	0.051025391	3.5288086	-0.34985352	-0.1652832	-0.85693359	0.04296875	0.035400391	0	0	0	0	0	0	0	0	0	0.94018555	0.059814453	0.057617188	0.013916016	-0.014404297	0.029052734	0.405	34304.33	-0.332	2789.5	0.431
743	744	744	Category L	-0.35986328	-0.17993164	-0.85180664	0.3059082	0.18432617	0.3269043	0	0.315	1/11/2017	1	11	2017	8:56:52	32212	0.5	8	56	52	33	0.051025391	3.5288086	-0.34887695	-0.16699219	-0.85693359	0.62353516	0.017578125	0	0	0	0	0	0	0	0	0	0.94018555	0.059814453	0.028808594	-0.010742188	-0.012695313	0.005126953	0.379	34430.12	-0.312	2780.85	0.389
744	745	745	Category L	-0.32397461	-0.17993164	-0.86376953	0.30200195	0.1875	0.32788086	0	0.297	1/11/2017	1	11	2017	8:56:52	32212	0.6	8	56	52	33	0.051025391	3.5288086	-0.34863281	-0.16821289	-0.85693359	1.0012207	0.028076172	0	0	0	0	0	0	0	0	0	0.94042969	0.059570313	0.04296875	0.024658203	-0.011474609	-0.006591797	0.368	34485.45	-0.314	3011.83	0.389
745	746	746	Category L	-0.31176758	-0.16796875	-0.88793945	0.3059082	0.18432617	0.32397461	0	0.389	1/11/2017	1	11	2017	8:56:52	32212	0.7	8	56	52	33	0.051025391	3.5288086	-0.34741211	-0.17016602	-0.85888672	0.9921875	0.045898438	0	0	0	0	0	0	0	0	0	0.94189453	0.058105469	0.067138672	0.035644531	0.002197266	-0.028808594	0.354	34557.84	-0.292	2757.43	0.364
746	747	747	Category L	-0.3359375	-0.17993164	-0.86376953	0.30371094	0.18432617	0.32421875	0	0.283	1/11/2017	1	11	2017	8:56:52	32212	0.8	8	56	52	33	0.051025391	3.5288086	-0.3449707	-0.17236328	-0.859375	1.1984863	0.012207031	0	0	0	0	0	0	0	0	0	0.94189453	0.058105469	0.020507813	0.009033203	-0.007324219	-0.004150391	0.332	34676.43	-0.264	2514.44	0.348
747	748	748	Category L	-0.35986328	-0.16796875	-0.86376953	0.30322266	0.18505859	0.32592773	0	0.348	1/11/2017	1	11	2017	8:56:52	32212	0.9	8	56	52	33	0.051025391	3.5288086	-0.34375	-0.17431641	-0.86035156	1.4047852	0.017333984	0	0	0	0	0	0	0	0	0	0.94287109	0.057128906	0.025634766	-0.015869141	0.006347656	-0.003173828	0.322	34732.45	-0.252	2418.93	0.348
748	749	749	Category L	-0.29980469	-0.16796875	-0.85180664	0.30200195	0.18652344	0.32592773	0	0.364	1/11/2017	1	11	2017	8:56:53	32213	0	8	56	53	33	0.051513672	3.4933594	-0.34179688	-0.17504883	-0.86035156	1.2226563	0.043457031	0	0	0	0	0	0	0	0	0	0.94238281	0.057617188	0.057861328	0.041992188	0.007080078	0.008544922	0.321	34738.13	-0.254	2472.84	0.348
749	750	750	Category L	-0.34790039	-0.17993164	-0.87597656	0.3034668	0.18432617	0.32495117	0	0.256	1/11/2017	1	11	2017	8:56:53	32213	0.1	8	56	53	33	0.051513672	3.4933594	-0.33911133	-0.17578125	-0.86206055	0.76367188	0.016601563	0	0	0	0	0	0	0	0	0	0.94287109	0.057128906	0.026367188	-0.008544922	-0.00390625	-0.013671875	0.284	34959.08	-0.212	2153.71	0.288
750	751	751	Category L	-0.32397461	-0.16796875	-0.87597656	0.30175781	0.18725586	0.32592773	0	0.288	1/11/2017	1	11	2017	8:56:53	32213	0.2	8	56	53	33	0.051513672	3.4933594	-0.33642578	-0.17578125	-0.86303711	0.23901367	0.01953125	0	0	0	0	0	0	0	0	0	0.94287109	0.057128906	0.033447266	0.012451172	0.0078125	-0.012695313	0.28	34984.34	-0.186	1752.82	0.348
751	752	752	Category L	-0.32397461	-0.17993164	-0.87597656	0.30834961	0.18432617	0.32495117	0	0.167	1/11/2017	1	11	2017	8:56:53	32213	0.3	8	56	53	33	0.051513672	3.4933594	-0.33398438	-0.17602539	-0.86352539	0.009521484	0.016357422	0	0	0	0	0	0	0	0	0	0.94262695	0.057373047	0.026123047	0.010009766	-0.003662109	-0.012207031	0.283	34965.37	-0.18	1638.52	0.288
752	753	753	Category L	-0.3359375	-0.17993164	-0.88793945	0.29858398	0.18579102	0.3269043	0	0.26	1/11/2017	1	11	2017	8:56:53	32213	0.4	8	56	53	33	0.051513672	3.4933594	-0.33154297	-0.17602539	-0.86450195	0.40942383	0.023925781	0	0	0	0	0	0	0	0	0	0.94262695	0.057373047	0.03125	-0.004150391	-0.003662109	-0.023193359	0.263	35095.07	-0.167	1611.61	0.274
753	754	754	Category L	-0.29980469	-0.17993164	-0.88793945	0.29248047	0.19116211	0.33178711	0	0.364	1/11/2017	1	11	2017	8:56:53	32213	0.5	8	56	53	33	0.051513672	3.4933594	-0.32910156	-0.17602539	-0.86474609	1.1867676	0.037353516	0	0	0	0	0	0	0	0	0	0.94189453	0.058105469	0.056152344	0.029296875	-0.003662109	-0.022949219	0.266	35075.12	-0.178	1756.74	0.274
754	755	755	Category L	-0.34790039	-0.17993164	-0.89990234	0.28833008	0.19091797	0.33422852	0	0.248	1/11/2017	1	11	2017	8:56:53	32213	0.6	8	56	53	33	0.051513672	3.4933594	-0.32714844	-0.17626953	-0.86547852	1.6384277	0.040039063	0	0	0	0	0	0	0	0	0	0.94189453	0.058105469	0.058349609	-0.020507813	-0.003417969	-0.034179688	0.257	35135.54	-0.161	1571.14	0.26
755	756	756	Category L	-0.29980469	-0.15576172	-0.87597656	0.28149414	0.1965332	0.34228516	0	0.274	1/11/2017	1	11	2017	8:56:53	32213	0.7	8	56	53	33	0.051513672	3.4933594	-0.32495117	-0.17626953	-0.86621094	1.784668	0.033935547	0	0	0	0	0	0	0	0	0	0.94189453	0.058105469	0.055419922	0.025146484	0.020507813	-0.009521484	0.263	35095.07	-0.163	1552.16	0.274
756	757	757	Category L	-0.29980469	-0.17993164	-0.88793945	0.28125	0.19433594	0.34008789	0	0.233	1/11/2017	1	11	2017	8:56:53	32213	0.8	8	56	53	33	0.051513672	3.4933594	-0.32324219	-0.17675781	-0.86743164	1.5263672	0.03125	0	0	0	0	0	0	0	0	0	0.94238281	0.057617188	0.047119141	0.0234375	-0.002929688	-0.020263672	0.284	34959.08	-0.2	1938.87	0.274
757	758	758	Category L	-0.31176758	-0.19189453	-0.87597656	0.27905273	0.19750977	0.33325195	0	0.202	1/11/2017	1	11	2017	8:56:53	32213	0.9	8	56	53	33	0.051513672	3.4933594	-0.3215332	-0.17675781	-0.86791992	1.3666992	0.01953125	0	0	0	0	0	0	0	0	0	0.94238281	0.057617188	0.032470703	0.009765625	-0.014892578	-0.0078125	0.263	35095.07	-0.198	2156.84	0.248
758	759	759	Category L	-0.29980469	-0.21582031	-0.88793945	0.28735352	0.19140625	0.33300781	0	0.387	1/11/2017	1	11	2017	8:56:54	32214	0	8	56	54	33	0.051513672	3.4933594	-0.31958008	-0.17700195	-0.86889648	0.89233398	0.047363281	0	0	0	0	0	0	0	0	0	0.94262695	0.057373047	0.077392578	0.019775391	-0.038574219	-0.018798828	0.259	35121.97	-0.189	2029.41	0.236
759	760	760	Category L	-0.29980469	-0.17993164	-0.86376953	0.28540039	0.19213867	0.33813477	0	0.236	1/11/2017	1	11	2017	8:56:54	32214	0.1	8	56	54	33	0.051513672	3.4933594	-0.31787109	-0.17749023	-0.86987305	0.018310547	0.019287109	0	0	0	0	0	0	0	0	0	0.94287109	0.057128906	0.026367188	0.018066406	-0.002197266	0.006103516	0.249	35190.7	-0.177	1922.09	0.233
760	761	761	Category L	-0.23999023	-0.19189453	-0.82788086	0.28540039	0.19067383	0.33618164	0	0.224	1/11/2017	1	11	2017	8:56:54	32214	0.2	8	56	54	33	0.051513672	3.4933594	-0.31567383	-0.17700195	-0.87011719	0.052001953	0.087890625	0	0	0	0	0	0	0	0	0	0.94238281	0.057617188	0.1328125	0.075683594	-0.014648438	0.042236328	0.22	35403.54	-0.148	1709.25	0.224
761	762	762	Category L	-0.29980469	-0.19189453	-0.86376953	0.28588867	0.19140625	0.33398438	0	0.214	1/11/2017	1	11	2017	8:56:54	32214	0.3	8	56	54	33	0.051513672	3.4933594	-0.31274414	-0.17602539	-0.87255859	0.51635742	0.022216797	0	0	0	0	0	0	0	0	0	0.94335938	0.056640625	0.037597656	0.012939453	-0.015625	0.008789063	0.202	35547.37	-0.126	1490.78	0.224
762	763	763	Category L	-0.31176758	-0.14379883	-0.81591797	0.28125	0.19042969	0.33911133	0	0.058	1/11/2017	1	11	2017	8:56:54	32214	0.4	8	56	54	33	0.051513672	3.4933594	-0.31103516	-0.17480469	-0.87329102	0.86279297	0.065185547	0	0	0	0	0	0	0	0	0	0.94335938	0.056640625	0.088867188	-0.000488281	0.031005859	0.057373047	0.151	36020.47	-0.075	1017.68	0.214
763	764	764	Category L	-0.31176758	-0.16796875	-0.87597656	0.27954102	0.19042969	0.3371582	0	0.095	1/11/2017	1	11	2017	8:56:54	32214	0.5	8	56	54	33	0.051513672	3.4933594	-0.30957031	-0.17504883	-0.87451172	0.65600586	0.007568359	0	0	0	0	0	0	0	0	0	0.9440918	0.055908203	0.010498047	-0.001953125	0.007080078	-0.001220703	0.144	36095.19	-0.054	704.54	0.192
764	765	765	Category L	-0.29980469	-0.17993164	-0.88793945	0.28149414	0.19555664	0.33935547	0	0.081	1/11/2017	1	11	2017	8:56:54	32214	0.6	8	56	54	33	0.051513672	3.4933594	-0.30859375	-0.17504883	-0.87451172	0.75537109	0.016601563	0	0	0	0	0	0	0	0	0	0.94360352	0.056396484	0.027099609	0.008789063	-0.004638672	-0.013183594	0.125	36313.97	-0.041	583.98	0.11
765	766	766	Category L	-0.29980469	-0.17993164	-0.88793945	0.28027344	0.19042969	0.33935547	0	0.192	1/11/2017	1	11	2017	8:56:54	32214	0.7	8	56	54	33	0.051513672	3.4933594	-0.30615234	-0.17504883	-0.87353516	0.98754883	0.016357422	0	0	0	0	0	0	0	0	0	0.94213867	0.057861328	0.025390625	0.006347656	-0.004638672	-0.014160156	0.103	36603.89	-0.023	362.74	0.11
766	767	767	Category L	-0.2878418	-0.17993164	-0.88793945	0.28198242	0.19287109	0.34008789	0	0.11	1/11/2017	1	11	2017	8:56:54	32214	0.8	8	56	54	33	0.051513672	3.4933594	-0.30419922	-0.17529297	-0.87329102	0.77319336	0.022460938	0	0	0	0	0	0	0	0	0	0.94116211	0.058837891	0.035400391	0.016357422	-0.004394531	-0.014404297	0.125	36313.97	-0.047	688.05	0.187
767	768	768	Category L	-0.26391602	-0.17993164	-0.87597656	0.28466797	0.19140625	0.33618164	0	0.085	1/11/2017	1	11	2017	8:56:54	32214	0.9	8	56	54	33	0.051513672	3.4933594	-0.30200195	-0.17553711	-0.87402344	0.18945313	0.038330078	0	0	0	0	0	0	0	0	0	0.94116211	0.058837891	0.044433594	0.038085938	-0.004150391	-0.001708984	0.14	36139.22	-0.079	1197.72	0.187
768	769	769	Category L	-0.31176758	-0.19189453	-0.83984375	0.28198242	0.1940918	0.33813477	0	0.187	1/11/2017	1	11	2017	8:56:55	32215	0	8	56	55	33	0.051513672	3.4933594	-0.29931641	-0.17553711	-0.87451172	0.18212891	0.040039063	0	0	0	0	0	0	0	0	0	0.94091797	0.059082031	0.062988281	-0.012207031	-0.016113281	0.034667969	0.139	36150.38	-0.065	924.69	0.187
769	770	770	Category L	-0.27587891	-0.19189453	-0.86376953	0.28027344	0.19091797	0.33813477	0	0.19	1/11/2017	1	11	2017	8:56:55	32215	0.1	8	56	55	33	0.051513672	3.4933594	-0.29711914	-0.17529297	-0.87548828	0.98461914	0.029296875	0	0	0	0	0	0	0	0	0	0.94091797	0.059082031	0.049560547	0.021240234	-0.016357422	0.01171875	0.124	36326.21	-0.061	967.66	0.11
770	771	771	Category L	-0.2878418	-0.16796875	-0.87597656	0.27783203	0.19262695	0.34033203	0	0.073	1/11/2017	1	11	2017	8:56:55	32215	0.2	8	56	55	33	0.051513672	3.4933594	-0.29492188	-0.17504883	-0.87573242	0.7199707	0.010009766	0	0	0	0	0	0	0	0	0	0.94067383	0.059326172	0.014404297	0.007080078	0.007080078	0	0.12	36376	-0.038	555.95	0.104
771	772	772	Category L	-0.31176758	-0.17993164	-0.88793945	0.28125	0.19433594	0.34008789	0	0.104	1/11/2017	1	11	2017	8:56:55	32215	0.3	8	56	55	33	0.051513672	3.4933594	-0.29272461	-0.17504883	-0.87573242	0.1315918	0.022705078	0	0	0	0	0	0	0	0	0	0.93994141	0.060058594	0.035644531	-0.018798828	-0.004638672	-0.011962891	0.111	36493.13	-0.018	259.47	0.146
772	773	773	Category L	-0.26391602	-0.17993164	-0.83984375	0.27954102	0.1887207	0.34545898	0	0.086	1/11/2017	1	11	2017	8:56:55	32215	0.4	8	56	55	33	0.051513672	3.4933594	-0.29077148	-0.17529297	-0.87670898	0.24462891	0.045898438	0	0	0	0	0	0	0	0	0	0.94018555	0.059814453	0.068359375	0.026855469	-0.004394531	0.036865234	0.104	36589.67	-0.012	178.5	0.104
773	774	774	Category L	-0.27587891	-0.16796875	-0.87597656	0.27807617	0.18847656	0.34033203	0	0.026	1/11/2017	1	11	2017	8:56:55	32215	0.5	8	56	55	33	0.051513672	3.4933594	-0.2890625	-0.17529297	-0.87768555	0.51147461	0.015136719	0	0	0	0	0	0	0	0	0	0.94042969	0.059570313	0.022216797	0.013183594	0.007324219	0.001708984	0.082	36931.95	0.008	-132.22	0.086
774	775	775	Category L	-0.2878418	-0.17993164	-0.86376953	0.28417969	0.18823242	0.34130859	0	0.146	1/11/2017	1	11	2017	8:56:55	32215	0.6	8	56	55	33	0.051513672	3.4933594	-0.28662109	-0.17504883	-0.87768555	0.87573242	0.014648438	0	0	0	0	0	0	0	0	0	0.93994141	0.060058594	0.01953125	-0.000976563	-0.004638672	0.013916016	0.084	36897.95	-0.011	195.88	0.104
775	776	776	Category L	-0.26391602	-0.17993164	-0.87597656	0.27832031	0.19750977	0.33935547	0	0.057	1/11/2017	1	11	2017	8:56:55	32215	0.7	8	56	55	33	0.051513672	3.4933594	-0.28393555	-0.17480469	-0.87866211	1.4074707	0.020996094	0	0	0	0	0	0	0	0	0	0.93994141	0.060058594	0.028076172	0.020019531	-0.004882813	0.002685547	0.087	36848.15	-0.012	208.36	0.102
776	777	777	Category L	-0.2878418	-0.17993164	-0.89990234	0.28271484	0.19287109	0.34008789	0	0.086	1/11/2017	1	11	2017	8:56:55	32215	0.8	8	56	55	33	0.051513672	3.4933594	-0.28149414	-0.17480469	-0.87988281	0.87109375	0.021484375	0	0	0	0	0	0	0	0	0	0.94018555	0.059814453	0.031005859	-0.006103516	-0.004882813	-0.019775391	0.089	36815.72	-0.015	259.35	0.102
777	778	778	Category L	-0.2878418	-0.17993164	-0.87597656	0.27832031	0.19042969	0.34228516	0	0.122	1/11/2017	1	11	2017	8:56:55	32215	0.9	8	56	55	33	0.051513672	3.4933594	-0.27954102	-0.17480469	-0.88037109	0.020507813	0.010498047	0	0	0	0	0	0	0	0	0	0.94018555	0.059814453	0.017578125	-0.008056641	-0.004882813	0.004394531	0.102	36618.22	-0.033	552.79	0.102
778	779	779	Category L	-0.31176758	-0.17993164	-0.86376953	0.28759766	0.19311523	0.34008789	0	0.102	1/11/2017	1	11	2017	8:56:56	32216	0	8	56	56	33	0.051513672	3.4933594	-0.27758789	-0.17504883	-0.88110352	0.46655273	0.038574219	0	0	0	0	0	0	0	0	0	0.94018555	0.059814453	0.056152344	-0.033935547	-0.004638672	0.017333984	0.093	36752.6	-0.032	584.34	0.102
779	780	780	Category L	-0.2878418	-0.17993164	-0.87597656	0.28271484	0.19189453	0.34326172	0	0.102	1/11/2017	1	11	2017	8:56:56	32216	0.1	8	56	56	33	0.051513672	3.4933594	-0.27539063	-0.17504883	-0.88183594	0.8840332	0.014404297	0	0	0	0	0	0	0	0	0	0.94018555	0.059814453	0.022949219	-0.012207031	-0.004638672	0.005859375	0.093	36752.6	-0.008	128.59	0.102
780	781	781	Category L	-0.32397461	-0.17993164	-0.89990234	0.27856445	0.18945313	0.34033203	0	0.094	1/11/2017	1	11	2017	8:56:56	32216	0.2	8	56	56	33	0.051513672	3.4933594	-0.27319336	-0.17504883	-0.88256836	1.3178711	0.053466797	0	0	0	0	0	0	0	0	0	0.94042969	0.059570313	0.072265625	-0.050537109	-0.004638672	-0.017089844	0.088	36831.86	0.006	-94.7	0.102
781	782	782	Category L	-0.2878418	-0.14379883	-0.85180664	0.27783203	0.19262695	0.34033203	0	0.056	1/11/2017	1	11	2017	8:56:56	32216	0.3	8	56	56	33	0.051513672	3.4933594	-0.27075195	-0.17504883	-0.88305664	1.2021484	0.047363281	0	0	0	0	0	0	0	0	0	0.93994141	0.060058594	0.079589844	-0.016845703	0.03125	0.03125	0.081	36949.2	0.005	-84.61	0.094
782	783	783	Category L	-0.2878418	-0.17993164	-0.86376953	0.27709961	0.19189453	0.33935547	0	0.055	1/11/2017	1	11	2017	8:56:56	32216	0.4	8	56	56	33	0.051513672	3.4933594	-0.26855469	-0.17529297	-0.88330078	0.94091797	0.027832031	0	0	0	0	0	0	0	0	0	0.93994141	0.060058594	0.043457031	-0.019042969	-0.004394531	0.01953125	0.073	37093.83	-0.002	38.15	0.079
783	784	784	Category L	-0.29980469	-0.19189453	-0.88793945	0.28466797	0.19311523	0.33911133	0	0.079	1/11/2017	1	11	2017	8:56:56	32216	0.5	8	56	56	33	0.051513672	3.4933594	-0.26635742	-0.17529297	-0.88525391	0.73486328	0.037109375	0	0	0	0	0	0	0	0	0	0.94091797	0.059082031	0.052246094	-0.033203125	-0.016357422	-0.002441406	0.067	37210.97	0.008	-154.46	0.065
784	785	785	Category L	-0.29980469	-0.17993164	-0.92382813	0.28125	0.19189453	0.34326172	0	0.054	1/11/2017	1	11	2017	8:56:56	32216	0.6	8	56	56	33	0.051513672	3.4933594	-0.26416016	-0.17504883	-0.88598633	0.58203125	0.052001953	0	0	0	0	0	0	0	0	0	0.94091797	0.059082031	0.077880859	-0.035400391	-0.004638672	-0.037597656	0.054	37497.28	0.028	-565.33	0.065
785	786	786	Category L	-0.26391602	-0.17993164	-0.89990234	0.28759766	0.19067383	0.34228516	0	0.065	1/11/2017	1	11	2017	8:56:56	32216	0.7	8	56	56	33	0.051513672	3.4933594	-0.26245117	-0.17504883	-0.88647461	0.46630859	0.014160156	0	0	0	0	0	0	0	0	0	0.94091797	0.059082031	0.019287109	-0.001220703	-0.004638672	-0.013183594	0.062	37315.27	0	0	0.079
786	787	787	Category L	-0.31176758	-0.17993164	-0.89990234	0.28393555	0.19311523	0.33691406	0	0.019	1/11/2017	1	11	2017	8:56:56	32216	0.8	8	56	56	33	0.051269531	3.5175293	-0.26098633	-0.17480469	-0.88647461	0.049560547	0.052490234	0	0	0	0	0	0	0	0	0	0.94067383	0.059326172	0.068603516	-0.050537109	-0.004882813	-0.013183594	0.068	37190.87	-0.005	103	0.09
787	788	788	Category L	-0.2878418	-0.17993164	-0.86376953	0.28588867	0.19042969	0.34228516	0	0.102	1/11/2017	1	11	2017	8:56:56	32216	0.9	8	56	56	33	0.051269531	3.5175293	-0.2590332	-0.17480469	-0.88696289	0.29394531	0.037109375	0	0	0	0	0	0	0	0	0	0.94042969	0.059570313	0.056884766	-0.028564453	-0.004882813	0.023193359	0.07	37151.38	-0.001	19.63	0.09
788	789	789	Category L	-0.26391602	-0.17993164	-0.88793945	0.28198242	0.19238281	0.34033203	0	0.09	1/11/2017	1	11	2017	8:56:57	32217	0	8	56	57	33	0.051269531	3.5175293	-0.25683594	-0.17480469	-0.88769531	0.36914063	0.008300781	0	0	0	0	0	0	0	0	0	0.94042969	0.059570313	0.011962891	-0.006835938	-0.004882813	0	0.067	37210.97	0.013	-244.34	0.09
789	790	790	Category L	-0.27587891	-0.17993164	-0.88793945	0.28295898	0.19384766	0.34228516	0	0.09	1/11/2017	1	11	2017	8:56:57	32217	0.1	8	56	57	33	0.051269531	3.5175293	-0.25561523	-0.17480469	-0.88842773	0.91162109	0.020751953	0	0	0	0	0	0	0	0	0	0.94067383	0.059326172	0.025878906	-0.020019531	-0.004882813	0.000488281	0.072	37112.79	0.005	-92.8	0.09
790	791	791	Category L	-0.29980469	-0.16796875	-0.87597656	0.27880859	0.19287109	0.34448242	0	0.041	1/11/2017	1	11	2017	8:56:57	32217	0.2	8	56	57	33	0.051269531	3.5175293	-0.25366211	-0.17480469	-0.88891602	1.541748	0.048339844	0	0	0	0	0	0	0	0	0	0.94067383	0.059326172	0.065917969	-0.045898438	0.006835938	0.012939453	0.094	36737.16	-0.022	375.63	0.102
791	792	792	Category L	-0.25195313	-0.17993164	-0.86376953	0.27954102	0.19384766	0.34423828	0	0.09	1/11/2017	1	11	2017	8:56:57	32217	0.3	8	56	57	33	0.051269531	3.5175293	-0.25170898	-0.17480469	-0.88916016	1.6323242	0.025878906	0	0	0	0	0	0	0	0	0	0.94067383	0.059326172	0.030517578	0	-0.004882813	0.025390625	0.103	36603.89	-0.02	310.98	0.09
792	793	793	Category L	-0.27587891	-0.17993164	-0.85180664	0.28125	0.19042969	0.33789063	0	0.152	1/11/2017	1	11	2017	8:56:57	32217	0.4	8	56	57	33	0.051269531	3.5175293	-0.25	-0.17480469	-0.88964844	1.3491211	0.045898438	0	0	0	0	0	0	0	0	0	0.94042969	0.059570313	0.068603516	-0.025634766	-0.004882813	0.037841797	0.096	36706.68	-0.006	93.05	0.09
793	794	794	Category L	-0.2878418	-0.17993164	-0.87597656	0.28125	0.19042969	0.33911133	0	0.155	1/11/2017	1	11	2017	8:56:57	32217	0.5	8	56	57	33	0.051269531	3.5175293	-0.24804688	-0.17480469	-0.89038086	0.91088867	0.042480469	0	0	0	0	0	0	0	0	0	0.94067383	0.059326172	0.059082031	-0.039550781	-0.004882813	0.014404297	0.088	36831.86	0	0	0.09
794	795	795	Category L	-0.29980469	-0.17993164	-0.86376953	0.28295898	0.18969727	0.34130859	0	0.048	1/11/2017	1	11	2017	8:56:57	32217	0.6	8	56	57	33	0.051269531	3.5175293	-0.24633789	-0.17480469	-0.89086914	0.85083008	0.060058594	0	0	0	0	0	0	0	0	0	0.94067383	0.059326172	0.085449219	-0.053222656	-0.004882813	0.027099609	0.096	36706.68	-0.012	191.27	0.113
795	796	796	Category L	-0.31176758	-0.17993164	-0.88793945	0.28125	0.19042969	0.34326172	0	0.046	1/11/2017	1	11	2017	8:56:57	32217	0.7	8	56	57	33	0.051269531	3.5175293	-0.24414063	-0.17480469	-0.89111328	0.890625	0.067626953	0	0	0	0	0	0	0	0	0	0.94042969	0.059570313	0.075683594	-0.067382813	-0.004882813	0.003173828	0.1	36647.23	-0.023	372.76	0.113
796	797	797	Category L	-0.2878418	-0.17993164	-0.87597656	0.28295898	0.19213867	0.34716797	0	0.089	1/11/2017	1	11	2017	8:56:57	32217	0.8	8	56	57	33	0.051269531	3.5175293	-0.24316406	-0.17504883	-0.89160156	1.0446777	0.047363281	0	0	0	0	0	0	0	0	0	0.94042969	0.059570313	0.064941406	-0.044433594	-0.004638672	0.015625	0.084	36897.95	0.005	-82.23	0.089
797	798	798	Category L	-0.29980469	-0.19189453	-0.91186523	0.28027344	0.19189453	0.34228516	0	0.113	1/11/2017	1	11	2017	8:56:57	32217	0.9	8	56	57	33	0.051269531	3.5175293	-0.24169922	-0.17504883	-0.89208984	1.670166	0.063232422	0	0	0	0	0	0	0	0	0	0.94067383	0.059326172	0.094238281	-0.057861328	-0.016601563	-0.01953125	0.065	37251.91	0.011	-213.76	0.078
798	799	799	Category L	-0.31176758	-0.20385742	-0.91186523	0.28125	0.19042969	0.34008789	0	0.056	1/11/2017	1	11	2017	8:56:58	32218	0	8	56	58	33	0.051269531	3.5175293	-0.23999023	-0.17504883	-0.89282227	2.5344238	0.079345703	0	0	0	0	0	0	0	0	0	0.94091797	0.059082031	0.11914063	-0.071533203	-0.028564453	-0.018798828	0.07	37151.38	-0.009	185.56	0.078
799	800	800	Category L	-0.26391602	-0.13183594	-0.88793945	0.28710938	0.18359375	0.34228516	0	0.041	1/11/2017	1	11	2017	8:56:58	32218	0.1	8	56	58	33	0.051269531	3.5175293	-0.23828125	-0.17407227	-0.89355469	3.4907227	0.049560547	0	0	0	0	0	0	0	0	0	0.94091797	0.059082031	0.073486328	-0.025390625	0.042236328	0.005615234	0.072	37112.79	0.002	-37.72	0.089
800	801	801	Category L	-0.20385742	-0.10791016	-0.98388672	0.29882813	0.17114258	0.3371582	0	0.078	1/11/2017	1	11	2017	8:56:58	32218	0.2	8	56	58	33	0.051269531	3.5175293	-0.23681641	-0.17382813	-0.89453125	4.4606934	0.11572266	0	0	0	0	0	0	0	0	0	0.94165039	0.058349609	0.18823242	0.032958984	0.065917969	-0.089111328	0.072	37112.79	-0.005	98.18	0.089
801	802	802	Category L	-0.2277832	-0.083984375	-0.91186523	0.30151367	0.14379883	0.33862305	0	0.056	1/11/2017	1	11	2017	8:56:58	32218	0.3	8	56	58	33	0.051269531	3.5175293	-0.23657227	-0.17382813	-0.89575195	6.4165039	0.091552734	0	0	0	0	0	0	0	0	0	0.94262695	0.057373047	0.11474609	0.008789063	0.08984375	-0.015869141	0.076	37038.15	-0.003	55.68	0.078
802	803	803	Category L	-0.26391602	-0.15576172	-0.91186523	0.29638672	0.12109375	0.35742188	0	0.089	1/11/2017	1	11	2017	8:56:58	32218	0.4	8	56	58	33	0.051269531	3.5175293	-0.23510742	-0.17358398	-0.89624023	9.7580566	0.037109375	0	0	0	0	0	0	0	0	0	0.94287109	0.057128906	0.062011719	-0.028564453	0.017822266	-0.015380859	0.076	37038.15	-0.014	277.12	0.089
803	804	804	Category L	-0.26391602	-0.17993164	-0.82788086	0.27685547	0.096679688	0.37719727	0	0.141	1/11/2017	1	11	2017	8:56:58	32218	0.5	8	56	58	33	0.051269531	3.5175293	-0.23339844	-0.17431641	-0.89770508	13.912354	0.076171875	0	0	0	0	0	0	0	0	0	0.94384766	0.056152344	0.10571289	-0.030273438	-0.005371094	0.069824219	0.09	36799.73	-0.026	473.03	0.089
804	805	805	Category L	-0.19189453	-0.20385742	-0.79199219	0.25561523	0.084716797	0.39672852	0	0.056	1/11/2017	1	11	2017	8:56:58	32218	0.6	8	56	58	33	0.051269531	3.5175293	-0.23193359	-0.17431641	-0.89794922	17.617432	0.11694336	0	0	0	0	0	0	0	0	0	0.94360352	0.056396484	0.17529297	0.040039063	-0.029296875	0.10595703	0.084	36897.95	-0.003	51.25	0.089
805	806	806	Category L	-0.19189453	-0.19189453	-0.85180664	0.25317383	0.088867188	0.3996582	0	0.124	1/11/2017	1	11	2017	8:56:58	32218	0.7	8	56	58	33	0.051269531	3.5175293	-0.23022461	-0.17431641	-0.89868164	21.166748	0.062988281	0	0	0	0	0	0	0	0	0	0.94384766	0.056152344	0.1027832	0.038330078	-0.017333984	0.046875	0.08	36966.63	-0.013	244.34	0.089
806	807	807	Category L	-0.17993164	-0.17993164	-0.91186523	0.24707031	0.090576172	0.40576172	0	0.038	1/11/2017	1	11	2017	8:56:58	32218	0.8	8	56	58	33	0.051269531	3.5175293	-0.22875977	-0.17431641	-0.89916992	23.917725	0.05078125	0	0	0	0	0	0	0	0	0	0.9440918	0.055908203	0.066894531	0.048828125	-0.005371094	-0.012451172	0.078	37002.02	-0.005	91.81	0.081
807	808	808	Category L	-0.15576172	-0.19189453	-0.92382813	0.24169922	0.090820313	0.40185547	0	0.032	1/11/2017	1	11	2017	8:56:58	32218	0.9	8	56	58	33	0.051269531	3.5175293	-0.22753906	-0.17431641	-0.89941406	25.020996	0.077636719	0	0	0	0	0	0	0	0	0	0.9440918	0.055908203	0.11328125	0.071777344	-0.017333984	-0.024169922	0.061	37336.94	0.009	-185.56	0.081
808	809	809	Category L	-0.17993164	-0.15576172	-0.94799805	0.24731445	0.087646484	0.39575195	0	0.081	1/11/2017	1	11	2017	8:56:59	32219	0	8	56	59	33	0.051269531	3.5175293	-0.22631836	-0.17431641	-0.89990234	25.049805	0.069335938	0	0	0	0	0	0	0	0	0	0.94433594	0.055664063	0.11303711	0.046386719	0.018554688	-0.047851563	0.074	37075.07	0.01	-177.12	0.081
809	810	810	Category L	-0.16796875	-0.15576172	-0.87597656	0.24633789	0.087890625	0.39697266	0	0.039	1/11/2017	1	11	2017	8:56:59	32219	0.1	8	56	59	33	0.051269531	3.5175293	-0.22485352	-0.17407227	-0.90087891	24.458984	0.064697266	0	0	0	0	0	0	0	0	0	0.94482422	0.055175781	0.1003418	0.056884766	0.018310547	0.024902344	0.063	37293.87	0.019	-361.92	0.081
810	811	811	Category L	-0.17993164	-0.17993164	-0.89990234	0.24584961	0.089355469	0.39892578	0	0.13	1/11/2017	1	11	2017	8:56:59	32219	0.2	8	56	59	33	0.051269531	3.5175293	-0.22363281	-0.17382813	-0.90161133	23.604004	0.044189453	0	0	0	0	0	0	0	0	0	0.94506836	0.054931641	0.051513672	0.043701172	-0.005859375	0.001708984	0.082	36931.95	-0.009	161.88	0.101
811	812	812	Category L	-0.17993164	-0.17993164	-0.91186523	0.24414063	0.088378906	0.40405273	0	0.063	1/11/2017	1	11	2017	8:56:59	32219	0.3	8	56	59	33	0.051269531	3.5175293	-0.22241211	-0.17382813	-0.90209961	21.530029	0.043945313	0	0	0	0	0	0	0	0	0	0.9453125	0.0546875	0.058105469	0.042480469	-0.005859375	-0.009521484	0.093	36752.6	-0.014	231.64	0.101
812	813	813	Category L	-0.16796875	-0.17993164	-0.92382813	0.24316406	0.087402344	0.40014648	0	0.149	1/11/2017	1	11	2017	8:56:59	32219	0.4	8	56	59	33	0.051269531	3.5175293	-0.22070313	-0.17382813	-0.90234375	18.281006	0.057128906	0	0	0	0	0	0	0	0	0	0.9453125	0.0546875	0.080078125	0.052734375	-0.005859375	-0.021240234	0.092	36768.17	-0.012	198.46	0.101
813	814	814	Category L	-0.16796875	-0.16796875	-0.88793945	0.24707031	0.088623047	0.40185547	0	0.101	1/11/2017	1	11	2017	8:56:59	32219	0.5	8	56	59	33	0.051269531	3.5175293	-0.21948242	-0.17382813	-0.90380859	14.247559	0.054199219	0	0	0	0	0	0	0	0	0	0.94628906	0.053710938	0.073486328	0.051513672	0.005859375	0.015869141	0.09	36799.73	0.014	-210.06	0.101
814	815	815	Category L	-0.15576172	-0.15576172	-0.92382813	0.24707031	0.088623047	0.39794922	0	0.075	1/11/2017	1	11	2017	8:56:59	32219	0.6	8	56	59	33	0.051269531	3.5175293	-0.21826172	-0.17382813	-0.90429688	10.109863	0.067871094	0	0	0	0	0	0	0	0	0	0.9465332	0.053466797	0.10009766	0.0625	0.018066406	-0.019287109	0.073	37093.83	0.026	-431.92	0.075
815	816	816	Category L	-0.16796875	-0.14379883	-0.92382813	0.24584961	0.089355469	0.39794922	0	0.027	1/11/2017	1	11	2017	8:56:59	32219	0.7	8	56	59	33	0.051269531	3.5175293	-0.21679688	-0.17382813	-0.90527344	6.111084	0.060302734	0	0	0	0	0	0	0	0	0	0.94677734	0.053222656	0.097412109	0.048828125	0.030029297	-0.018310547	0.075	37056.51	0.143	-1637.47	0.101
816	817	817	Category L	-0.17993164	-0.17993164	-0.92382813	0.24682617	0.086181641	0.40087891	0	0.028	1/11/2017	1	11	2017	8:56:59	32219	0.8	8	56	59	33	0.051269531	3.5175293	-0.21606445	-0.17382813	-0.90576172	2.5529785	0.040771484	0	0	0	0	0	0	0	0	0	0.94726563	0.052734375	0.060058594	0.036132813	-0.005859375	-0.017822266	0.074	37075.07	0.138	-1608.83	0.075
817	818	818	Category L	-0.17993164	-0.17993164	-0.91186523	0.24633789	0.086914063	0.39892578	0	0.073	1/11/2017	1	11	2017	8:56:59	32219	0.9	8	56	59	33	0.051269531	3.5175293	-0.21484375	-0.17382813	-0.90576172	0.70117188	0.035888672	0	0	0	0	0	0	0	0	0	0.94702148	0.052978516	0.046875	0.034912109	-0.005859375	-0.005859375	0.069	37171.01	0.165	-1872.88	0.073
818	819	819	Category L	-0.17993164	-0.16796875	-0.93579102	0.24560547	0.088378906	0.40087891	0	0.144	1/11/2017	1	11	2017	8:57:00	32220	0	8	57	0	33	0.051269531	3.5175293	-0.21362305	-0.17358398	-0.90600586	0.42700195	0.045166016	0	0	0	0	0	0	0	0	0	0.94702148	0.052978516	0.069091797	0.033691406	0.005615234	-0.029541016	0.061	37336.94	0.189	-2153.21	0.073
819	820	820	Category L	-0.17993164	-0.19189453	-0.93579102	0.24731445	0.089355469	0.40185547	0	0.071	1/11/2017	1	11	2017	8:57:00	32220	0.1	8	57	0	33	0.051269531	3.5175293	-0.21191406	-0.17358398	-0.90673828	0.88598633	0.046875	0	0	0	0	0	0	0	0	0	0.94726563	0.052734375	0.079345703	0.031982422	-0.018066406	-0.028808594	0.085	36881.19	0.162	-1676.47	0.079
820	821	821	Category L	-0.16796875	-0.17993164	-0.89990234	0.24633789	0.086914063	0.39990234	0	0.023	1/11/2017	1	11	2017	8:57:00	32220	0.2	8	57	0	33	0.051269531	3.5175293	-0.21044922	-0.17358398	-0.9074707	0.85913086	0.043701172	0	0	0	0	0	0	0	0	0	0.94750977	0.052490234	0.056396484	0.042480469	-0.006103516	0.007568359	0.094	36737.16	0.156	-1553.43	0.079
821	822	822	Category L	-0.17993164	-0.17993164	-0.92382813	0.24560547	0.085205078	0.40014648	0	0.174	1/11/2017	1	11	2017	8:57:00	32220	0.3	8	57	0	33	0.051269531	3.5175293	-0.20849609	-0.17358398	-0.90771484	0.53198242	0.033447266	0	0	0	0	0	0	0	0	0	0.94750977	0.052490234	0.051025391	0.028564453	-0.006103516	-0.015869141	0.086	36864.59	0.049	-668.88	0.079
822	823	823	Category L	-0.16796875	-0.17993164	-0.97192383	0.25244141	0.092041016	0.40673828	0	0.079	1/11/2017	1	11	2017	8:57:00	32220	0.4	8	57	0	33	0.051269531	3.5175293	-0.20727539	-0.17382813	-0.90869141	0.45507813	0.074462891	0	0	0	0	0	0	0	0	0	0.94824219	0.051757813	0.1081543	0.039306641	-0.005859375	-0.062988281	0.071	37131.98	0.09	-1213.53	0.079
823	824	824	Category L	-0.17993164	-0.16796875	-0.91186523	0.24829102	0.090087891	0.40087891	0	0.028	1/11/2017	1	11	2017	8:57:00	32220	0.5	8	57	0	33	0.051269531	3.5175293	-0.20581055	-0.17382813	-0.90917969	0.20996094	0.026611328	0	0	0	0	0	0	0	0	0	0.94824219	0.051757813	0.034423828	0.025878906	0.005859375	-0.002441406	0.075	37056.51	0.057	-826.09	0.079
824	825	825	Category L	-0.19189453	-0.16796875	-0.89990234	0.2409668	0.092041016	0.40600586	0	0.054	1/11/2017	1	11	2017	8:57:00	32220	0.6	8	57	0	33	0.051025391	3.5126953	-0.2043457	-0.17382813	-0.90966797	0.15600586	0.016845703	0	0	0	0	0	0	0	0	0	0.94848633	0.051513672	0.028076172	0.012451172	0.005859375	0.009765625	0.082	36931.95	0.042	-605.74	0.079
825	826	826	Category L	-0.19189453	-0.15576172	-0.89990234	0.24243164	0.091552734	0.40185547	0	0.097	1/11/2017	1	11	2017	8:57:00	32220	0.7	8	57	0	33	0.051025391	3.5126953	-0.20263672	-0.17358398	-0.90917969	0.41455078	0.022949219	0	0	0	0	0	0	0	0	0	0.94750977	0.052490234	0.038330078	0.010742188	0.017822266	0.009277344	0.062	37315.27	0.057	-926.62	0.079
826	827	827	Category L	-0.17993164	-0.16796875	-0.89990234	0.24780273	0.089355469	0.40673828	0	0.062	1/11/2017	1	11	2017	8:57:00	32220	0.8	8	57	0	33	0.051025391	3.5126953	-0.2019043	-0.17358398	-0.90966797	0.54614258	0.024658203	0	0	0	0	0	0	0	0	0	0.94775391	0.052246094	0.037353516	0.021972656	0.005615234	0.009765625	0.063	37293.87	0.061	-967.66	0.065
827	828	828	Category L	-0.17993164	-0.17993164	-0.91186523	0.24707031	0.090087891	0.40405273	0	0.054	1/11/2017	1	11	2017	8:57:00	32220	0.9	8	57	0	33	0.051025391	3.5126953	-0.19970703	-0.17358398	-0.90991211	0.74829102	0.020751953	0	0	0	0	0	0	0	0	0	0.94750977	0.052490234	0.028076172	0.019775391	-0.006103516	-0.001708984	0.069	37171.01	0.061	-917.09	0.083
828	829	829	Category L	-0.19189453	-0.15576172	-0.91186523	0.24682617	0.094238281	0.40087891	0	0.083	1/11/2017	1	11	2017	8:57:01	32221	0	8	57	1	33	0.051025391	3.5126953	-0.19848633	-0.17333984	-0.91040039	1.145752	0.018798828	0	0	0	0	0	0	0	0	0	0.94775391	0.052246094	0.025634766	0.006591797	0.017578125	-0.001220703	0.08	36966.63	0.028	-432.75	0.083
829	830	830	Category L	-0.19189453	-0.17993164	-0.91186523	0.24560547	0.088623047	0.40307617	0	0.065	1/11/2017	1	11	2017	8:57:01	32221	0.1	8	57	1	33	0.051025391	3.5126953	-0.19726563	-0.17333984	-0.91088867	1.7451172	0.008544922	0	0	0	0	0	0	0	0	0	0.94799805	0.052001953	0.012695313	0.005371094	-0.006347656	-0.000732422	0.077	37019.99	0.041	-618.6	0.079
830	831	831	Category L	-0.17993164	-0.17993164	-0.91186523	0.24121094	0.093017578	0.4050293	0	0.119	1/11/2017	1	11	2017	8:57:01	32221	0.2	8	57	1	33	0.051025391	3.5126953	-0.19604492	-0.17333984	-0.91113281	2.2541504	0.017333984	0	0	0	0	0	0	0	0	0	0.94799805	0.052001953	0.023193359	0.016113281	-0.006347656	-0.000488281	0.072	37112.79	0.024	-406.11	0.083
831	832	832	Category L	-0.17993164	-0.17993164	-0.89990234	0.24414063	0.093505859	0.40185547	0	0.079	1/11/2017	1	11	2017	8:57:01	32221	0.3	8	57	1	33	0.051025391	3.5126953	-0.19433594	-0.17358398	-0.91113281	2.7973633	0.019287109	0	0	0	0	0	0	0	0	0	0.94775391	0.052246094	0.031982422	0.014404297	-0.006103516	0.011230469	0.083	36914.87	0.004	-66.72	0.119
832	833	833	Category L	-0.17993164	-0.17993164	-0.94799805	0.24243164	0.090820313	0.40698242	0	0.034	1/11/2017	1	11	2017	8:57:01	32221	0.4	8	57	1	33	0.051025391	3.5126953	-0.19335938	-0.17358398	-0.91137695	3.5717773	0.039306641	0	0	0	0	0	0	0	0	0	0.94775391	0.052246094	0.056152344	0.013427734	-0.006103516	-0.036376953	0.09	36799.73	0.003	-47.13	0.119
833	834	834	Category L	-0.16796875	-0.17993164	-0.93579102	0.24267578	0.095703125	0.39990234	0	0.123	1/11/2017	1	11	2017	8:57:01	32221	0.5	8	57	1	33	0.051025391	3.5126953	-0.19213867	-0.17358398	-0.91235352	4.5351563	0.034179688	0	0	0	0	0	0	0	0	0	0.94848633	0.051513672	0.053710938	0.024169922	-0.006103516	-0.023193359	0.088	36831.86	0.022	-325.25	0.119
834	835	835	Category L	-0.17993164	-0.17993164	-0.92382813	0.23510742	0.11035156	0.40283203	0	0.122	1/11/2017	1	11	2017	8:57:01	32221	0.6	8	57	1	33	0.051025391	3.5126953	-0.19116211	-0.17333984	-0.91308594	5.9362793	0.016601563	0	0	0	0	0	0	0	0	0	0.94897461	0.051025391	0.028076172	0.011230469	-0.006347656	-0.010498047	0.084	36897.95	0.068	-887.92	0.096
835	836	836	Category L	-0.20385742	-0.17993164	-0.89990234	0.23388672	0.1184082	0.39868164	0	0.054	1/11/2017	1	11	2017	8:57:01	32221	0.7	8	57	1	33	0.051025391	3.5126953	-0.18945313	-0.17333984	-0.91381836	7.7641602	0.020996094	0	0	0	0	0	0	0	0	0	0.94921875	0.05078125	0.034667969	-0.014160156	-0.006347656	0.013916016	0.077	37019.99	0.101	-1263.76	0.104
836	837	837	Category L	-0.19189453	-0.17993164	-0.93579102	0.23632813	0.13476563	0.3984375	0	0.096	1/11/2017	1	11	2017	8:57:01	32221	0.8	8	57	1	33	0.051025391	3.5126953	-0.18798828	-0.17333984	-0.91430664	10.029297	0.022460938	0	0	0	0	0	0	0	0	0	0.94946289	0.050537109	0.031494141	-0.003662109	-0.006347656	-0.021240234	0.089	36815.72	0.147	-1532.23	0.104
837	838	838	Category L	-0.16796875	-0.19189453	-0.92382813	0.25146484	0.14355469	0.38183594	0	0.036	1/11/2017	1	11	2017	8:57:01	32221	0.9	8	57	1	33	0.051025391	3.5126953	-0.18652344	-0.17333984	-0.91479492	12.658936	0.027587891	0	0	0	0	0	0	0	0	0	0.94970703	0.050292969	0.045898438	0.018554688	-0.018310547	-0.008789063	0.076	37038.15	0.179	-1888.95	0.096
838	839	839	Category L	-0.16796875	-0.13183594	-0.94799805	0.25366211	0.15722656	0.37841797	0	0.104	1/11/2017	1	11	2017	8:57:02	32222	0	8	57	2	33	0.051025391	3.5126953	-0.18481445	-0.17285156	-0.91479492	15.237549	0.055419922	0	0	0	0	0	0	0	0	0	0.94921875	0.05078125	0.091064453	0.016845703	0.041015625	-0.032958984	0.061	37336.94	0.272	-2666.04	0.096
839	840	840	Category L	-0.17993164	-0.16796875	-0.94799805	0.24121094	0.16650391	0.38061523	0	0.044	1/11/2017	1	11	2017	8:57:02	32222	0.1	8	57	2	33	0.051025391	3.5126953	-0.18334961	-0.17260742	-0.91503906	17.482422	0.033203125	0	0	0	0	0	0	0	0	0	0.94897461	0.051025391	0.041015625	0.003417969	0.004638672	-0.032714844	0.074	37075.07	0.277	-2501.42	0.096
840	841	841	Category L	-0.21582031	-0.17993164	-0.92382813	0.23803711	0.16699219	0.38598633	0	0.036	1/11/2017	1	11	2017	8:57:02	32222	0.2	8	57	2	33	0.051025391	3.5126953	-0.18212891	-0.1730957	-0.9152832	18.820313	0.03515625	0	0	0	0	0	0	0	0	0	0.94921875	0.05078125	0.048583984	-0.033447266	-0.006591797	-0.008300781	0.067	37210.97	0.255	-2478.52	0.07
841	842	842	Category L	-0.19189453	-0.17993164	-0.91186523	0.23461914	0.16723633	0.38500977	0	0.132	1/11/2017	1	11	2017	8:57:02	32222	0.3	8	57	2	33	0.051025391	3.5126953	-0.18164063	-0.17407227	-0.9140625	19.454834	0.01171875	0	0	0	0	0	0	0	0	0	0.94799805	0.052001953	0.017822266	-0.010009766	-0.005615234	0.002197266	0.073	37093.83	0.243	-2327.09	0.07
842	843	843	Category L	-0.17993164	-0.19189453	-0.92382813	0.23730469	0.17041016	0.37573242	0	0.053	1/11/2017	1	11	2017	8:57:02	32222	0.4	8	57	2	33	0.051025391	3.5126953	-0.18115234	-0.17529297	-0.91430664	19.397705	0.018798828	0	0	0	0	0	0	0	0	0	0.94848633	0.051513672	0.027099609	0.001220703	-0.016357422	-0.009277344	0.062	37315.27	0.228	-2393.54	0.053
843	844	844	Category L	-0.17993164	-0.17993164	-0.89990234	0.23486328	0.16870117	0.3828125	0	0.07	1/11/2017	1	11	2017	8:57:02	32222	0.5	8	57	2	33	0.051025391	3.5126953	-0.17993164	-0.17553711	-0.91430664	18.320801	0.014892578	0	0	0	0	0	0	0	0	0	0.94824219	0.051757813	0.018798828	0	-0.004150391	0.014404297	0.064	37272.76	0.221	-2319.95	0.07
844	845	845	Category L	-0.17993164	-0.17993164	-0.93579102	0.23706055	0.16625977	0.38500977	0	0.042	1/11/2017	1	11	2017	8:57:02	32222	0.6	8	57	2	33	0.051025391	3.5126953	-0.17895508	-0.17553711	-0.9152832	16.60083	0.020751953	0	0	0	0	0	0	0	0	0	0.94897461	0.051025391	0.025390625	-0.000732422	-0.004150391	-0.020263672	0.081	36949.2	0.127	-1450.89	0.07
845	846	846	Category L	-0.17993164	-0.17993164	-0.93579102	0.23925781	0.16625977	0.38476563	0	0.051	1/11/2017	1	11	2017	8:57:02	32222	0.7	8	57	2	33	0.051025391	3.5126953	-0.17871094	-0.17529297	-0.91699219	14.835205	0.019042969	0	0	0	0	0	0	0	0	0	0.95068359	0.049316406	0.024169922	-0.000976563	-0.004394531	-0.018554688	0.067	37210.97	0.126	-1587.76	0.07
846	847	847	Category L	-0.17993164	-0.17993164	-0.91186523	0.23950195	0.16870117	0.38354492	0	0.143	1/11/2017	1	11	2017	8:57:02	32222	0.8	8	57	2	33	0.051025391	3.5126953	-0.17822266	-0.17504883	-0.91748047	12.747559	0.007568359	0	0	0	0	0	0	0	0	0	0.95092773	0.049072266	0.011962891	-0.001464844	-0.004638672	0.005615234	0.073	37093.83	0.132	-1571.14	0.07
847	848	848	Category L	-0.17993164	-0.16796875	-0.91186523	0.23339844	0.16601563	0.38598633	0	0.044	1/11/2017	1	11	2017	8:57:02	32222	0.9	8	57	2	33	0.051025391	3.5126953	-0.17822266	-0.17504883	-0.91796875	10.314941	0.009521484	0	0	0	0	0	0	0	0	0	0.95141602	0.048583984	0.014892578	-0.001464844	0.007080078	0.006103516	0.07	37151.38	0.118	-1484.79	0.091
848	849	849	Category L	-0.17993164	-0.17993164	-0.92382813	0.23242188	0.1706543	0.38598633	0	0.091	1/11/2017	1	11	2017	8:57:03	32223	0	8	57	3	33	0.051025391	3.5126953	-0.1784668	-0.17480469	-0.91748047	8.0319824	0.0078125	0	0	0	0	0	0	0	0	0	0.95092773	0.049072266	0.012207031	-0.001220703	-0.004882813	-0.006103516	0.084	36897.95	0.086	-1067.02	0.091
849	850	850	Category L	-0.17993164	-0.16796875	-0.92382813	0.23461914	0.16723633	0.38500977	0	0.051	1/11/2017	1	11	2017	8:57:03	32223	0.1	8	57	3	33	0.051025391	3.5126953	-0.1784668	-0.17504883	-0.91723633	6.0756836	0.009521484	0	0	0	0	0	0	0	0	0	0.95068359	0.049316406	0.014892578	-0.001220703	0.007080078	-0.006347656	0.082	36931.95	0.078	-1003.53	0.091
850	851	851	Category L	-0.19189453	-0.17993164	-0.89990234	0.2355957	0.16943359	0.38867188	0	0.127	1/11/2017	1	11	2017	8:57:03	32223	0.2	8	57	3	33	0.051025391	3.5126953	-0.1784668	-0.17529297	-0.91796875	4.6645508	0.022705078	0	0	0	0	0	0	0	0	0	0.95141602	0.048583984	0.035888672	-0.013183594	-0.004394531	0.018066406	0.073	37093.83	0.084	-1135.2	0.085
851	852	852	Category L	-0.17993164	-0.16796875	-0.92382813	0.23388672	0.16625977	0.38354492	0	0.04	1/11/2017	1	11	2017	8:57:03	32223	0.3	8	57	3	33	0.051025391	3.5126953	-0.17822266	-0.17529297	-0.91845703	3.1901855	0.009277344	0	0	0	0	0	0	0	0	0	0.9519043	0.048095703	0.014160156	-0.001464844	0.007324219	-0.005126953	0.079	36984.24	0.058	-811.33	0.091
852	853	853	Category L	-0.16796875	-0.17993164	-0.94799805	0.23266602	0.17089844	0.38061523	0	0.085	1/11/2017	1	11	2017	8:57:03	32223	0.4	8	57	3	33	0.051025391	3.5126953	-0.17822266	-0.17529297	-0.91845703	2.3596191	0.031494141	0	0	0	0	0	0	0	0	0	0.9519043	0.048095703	0.044189453	0.010253906	-0.004394531	-0.029296875	0.08	36966.63	0.034	-513.37	0.099
853	854	854	Category L	-0.17993164	-0.17993164	-0.92382813	0.23217773	0.16845703	0.38500977	0	0.08	1/11/2017	1	11	2017	8:57:03	32223	0.5	8	57	3	33	0.051025391	3.5126953	-0.17822266	-0.17529297	-0.91821289	2.2460938	0.007080078	0	0	0	0	0	0	0	0	0	0.95166016	0.048339844	0.011474609	-0.001464844	-0.004394531	-0.005371094	0.104	36589.67	0.008	-109.93	0.099
854	855	855	Category L	-0.16796875	-0.16796875	-0.92382813	0.23242188	0.1706543	0.38696289	0	0.099	1/11/2017	1	11	2017	8:57:03	32223	0.6	8	57	3	33	0.051025391	3.5126953	-0.1784668	-0.17553711	-0.91870117	2.0400391	0.013916016	0	0	0	0	0	0	0	0	0	0.95239258	0.047607422	0.022949219	0.010498047	0.007568359	-0.004882813	0.099	36661.91	0.019	-260.52	0.099
855	856	856	Category L	-0.20385742	-0.17993164	-0.92382813	0.23632813	0.16625977	0.38378906	0	0.197	1/11/2017	1	11	2017	8:57:03	32223	0.7	8	57	3	33	0.051025391	3.5126953	-0.17871094	-0.17578125	-0.91918945	1.8759766	0.025634766	0	0	0	0	0	0	0	0	0	0.95263672	0.047363281	0.033691406	-0.024902344	-0.00390625	-0.004394531	0.218	35419.04	-0.103	1021.11	0.099
856	857	857	Category L	-0.19189453	-0.17993164	-0.89990234	0.23242188	0.16943359	0.38696289	0	0.096	1/11/2017	1	11	2017	8:57:03	32223	0.8	8	57	3	33	0.051025391	3.5126953	-0.17871094	-0.17626953	-0.91918945	1.6894531	0.0234375	0	0	0	0	0	0	0	0	0	0.95288086	0.047119141	0.035888672	-0.012939453	-0.003417969	0.019287109	0.212	35466.24	-0.098	987.02	0.197
857	858	858	Category L	-0.19189453	-0.16796875	-0.89990234	0.22851563	0.1730957	0.38696289	0	0.752	1/11/2017	1	11	2017	8:57:03	32223	0.9	8	57	3	33	0.051025391	3.5126953	-0.17822266	-0.17626953	-0.91894531	1.4165039	0.024658203	0	0	0	0	0	0	0	0	0	0.95263672	0.047363281	0.040771484	-0.013427734	0.008300781	0.019042969	0.234	35298.13	-0.119	1142.02	0.2
858	859	859	Category L	-0.17993164	-0.16796875	-0.91186523	0.23486328	0.16796875	0.3828125	0	0.048	1/11/2017	1	11	2017	8:57:04	32224	0	8	57	4	33	0.051025391	3.5126953	-0.17822266	-0.17626953	-0.91894531	1.0805664	0.010986328	0	0	0	0	0	0	0	0	0	0.95263672	0.047363281	0.016845703	-0.001464844	0.008300781	0.007080078	0.25	35183.73	-0.028	204.42	0.2
859	860	860	Category L	-0.16796875	-0.17993164	-0.93579102	0.23071289	0.1706543	0.38354492	0	0.212	1/11/2017	1	11	2017	8:57:04	32224	0.1	8	57	4	33	0.051025391	3.5126953	-0.17822266	-0.17626953	-0.91894531	0.71801758	0.019775391	0	0	0	0	0	0	0	0	0	0.95263672	0.047363281	0.030273438	0.010253906	-0.003417969	-0.016601563	0.247	35204.72	-0.031	229.93	0.2
860	861	861	Category L	-0.16796875	-0.17993164	-0.92382813	0.23217773	0.16845703	0.38378906	0	0.2	1/11/2017	1	11	2017	8:57:04	32224	0.2	8	57	4	33	0.051025391	3.5126953	-0.17822266	-0.17626953	-0.91845703	0.39624023	0.011962891	0	0	0	0	0	0	0	0	0	0.9519043	0.048095703	0.019042969	0.010253906	-0.003417969	-0.005126953	0.25	35183.73	-0.05	380.25	0.2
861	862	862	Category L	-0.17993164	-0.17993164	-0.93579102	0.23242188	0.17163086	0.38989258	0	0.175	1/11/2017	1	11	2017	8:57:04	32224	0.3	8	57	4	33	0.051025391	3.5126953	-0.17822266	-0.17626953	-0.91845703	0.14770508	0.017578125	0	0	0	0	0	0	0	0	0	0.9519043	0.048095703	0.022216797	-0.001464844	-0.003417969	-0.017089844	0.135	36195.71	0.061	-598.09	0.2
862	863	863	Category L	-0.16796875	-0.17993164	-0.89990234	0.23364258	0.17407227	0.38476563	0	0.118	1/11/2017	1	11	2017	8:57:04	32224	0.4	8	57	4	33	0.051757813	3.5175293	-0.17822266	-0.17626953	-0.91796875	0.051025391	0.021240234	0	0	0	0	0	0	0	0	0	0.95166016	0.048339844	0.031982422	0.010253906	-0.003417969	0.018066406	0.161	35918.45	0.016	-153.03	0.2
863	864	864	Category L	-0.17993164	-0.17993164	-0.92382813	0.2331543	0.17016602	0.38671875	0	0.062	1/11/2017	1	11	2017	8:57:04	32224	0.5	8	57	4	33	0.051757813	3.5175293	-0.1784668	-0.17626953	-0.91723633	0.010498047	0.007324219	0	0	0	0	0	0	0	0	0	0.95092773	0.049072266	0.010986328	-0.001220703	-0.003417969	-0.006347656	0.132	36230.42	0.047	-483.33	0.175
864	865	865	Category L	-0.17993164	-0.16796875	-0.88793945	0.23632813	0.17260742	0.38256836	0	0.201	1/11/2017	1	11	2017	8:57:04	32224	0.6	8	57	4	33	0.051757813	3.5175293	-0.17822266	-0.17626953	-0.91723633	0.046875	0.030517578	0	0	0	0	0	0	0	0	0	0.95092773	0.049072266	0.039306641	-0.001464844	0.008300781	0.029296875	0.124	36326.21	-0.056	864.66	0.156
865	866	866	Category L	-0.19189453	-0.16796875	-0.93579102	0.23461914	0.16845703	0.38598633	0	0.037	1/11/2017	1	11	2017	8:57:04	32224	0.7	8	57	4	33	0.051757813	3.5175293	-0.17797852	-0.17626953	-0.91748047	0.10473633	0.024414063	0	0	0	0	0	0	0	0	0	0.95117188	0.048828125	0.040527344	-0.013916016	0.008300781	-0.018066406	0.119	36388.65	-0.056	905.22	0.146
866	867	867	Category L	-0.14379883	-0.17993164	-0.91186523	0.22924805	0.17236328	0.38793945	0	0.156	1/11/2017	1	11	2017	8:57:04	32224	0.8	8	57	4	33	0.051757813	3.5175293	-0.17749023	-0.17675781	-0.91772461	0.18334961	0.034423828	0	0	0	0	0	0	0	0	0	0.95141602	0.048583984	0.04296875	0.033691406	-0.002929688	0.005859375	0.124	36326.21	-0.063	1010.73	0.146
867	868	868	Category L	-0.17993164	-0.16796875	-0.91186523	0.23608398	0.16943359	0.38476563	0	0.143	1/11/2017	1	11	2017	8:57:04	32224	0.9	8	57	4	33	0.051757813	3.5175293	-0.17749023	-0.17675781	-0.91796875	0.24194336	0.010986328	0	0	0	0	0	0	0	0	0	0.95166016	0.048339844	0.017578125	-0.002197266	0.008789063	0.006103516	0.13	36253.92	-0.065	997.99	0.146
868	869	869	Category L	-0.17993164	-0.17993164	-0.92382813	0.22900391	0.16894531	0.38989258	0	0.146	1/11/2017	1	11	2017	8:57:05	32225	0	8	57	5	33	0.051757813	3.5175293	-0.17749023	-0.17675781	-0.91796875	0.33349609	0.006835938	0	0	0	0	0	0	0	0	0	0.95166016	0.048339844	0.010986328	-0.002197266	-0.002929688	-0.005615234	0.108	36533.88	-0.037	598.1	0.143
869	870	870	Category L	-0.16796875	-0.17993164	-0.91186523	0.22973633	0.16674805	0.38793945	0	0.102	1/11/2017	1	11	2017	8:57:05	32225	0.1	8	57	5	33	0.051757813	3.5175293	-0.17675781	-0.17700195	-0.91845703	0.47045898	0.011474609	0	0	0	0	0	0	0	0	0	0.9519043	0.048095703	0.018310547	0.008789063	-0.002685547	0.006591797	0.118	36401.39	-0.053	850.52	0.143
870	871	871	Category L	-0.16796875	-0.17993164	-0.87597656	0.2265625	0.17236328	0.38671875	0	0.065	1/11/2017	1	11	2017	8:57:05	32225	0.2	8	57	5	33	0.051757813	3.5175293	-0.17675781	-0.17700195	-0.91796875	0.29370117	0.04296875	0	0	0	0	0	0	0	0	0	0.95141602	0.048583984	0.053466797	0.008789063	-0.002685547	0.041992188	0.096	36706.68	-0.019	313.31	0.102
871	872	872	Category L	-0.17993164	-0.17993164	-0.88793945	0.22924805	0.17138672	0.38574219	0	0.098	1/11/2017	1	11	2017	8:57:05	32225	0.3	8	57	5	33	0.051757813	3.5175293	-0.17675781	-0.17675781	-0.91796875	0.37353516	0.030273438	0	0	0	0	0	0	0	0	0	0.95141602	0.048583984	0.036376953	-0.002929688	-0.002929688	0.030029297	0.087	36848.15	-0.003	49.8	0.102
872	873	873	Category L	-0.16796875	-0.17993164	-0.92382813	0.22460938	0.17041016	0.38500977	0	0.025	1/11/2017	1	11	2017	8:57:05	32225	0.4	8	57	5	33	0.051757813	3.5175293	-0.17651367	-0.17675781	-0.91796875	0.82275391	0.010742188	0	0	0	0	0	0	0	0	0	0.95141602	0.048583984	0.017333984	0.008544922	-0.002929688	-0.005615234	0.093	36752.6	-0.011	179.35	0.102
873	874	874	Category L	-0.20385742	-0.16796875	-0.93579102	0.2253418	0.17358398	0.38671875	0	0.088	1/11/2017	1	11	2017	8:57:05	32225	0.5	8	57	5	33	0.051757813	3.5175293	-0.17675781	-0.17602539	-0.91674805	0.80957031	0.033691406	0	0	0	0	0	0	0	0	0	0.95019531	0.049804688	0.053955078	-0.026855469	0.008056641	-0.018798828	0.11	36506.61	-0.036	568.46	0.185
874	875	875	Category L	-0.17993164	-0.17993164	-0.92382813	0.22143555	0.16918945	0.38793945	0	0.185	1/11/2017	1	11	2017	8:57:05	32225	0.6	8	57	5	33	0.051757813	3.5175293	-0.17797852	-0.17578125	-0.91723633	0.95458984	0.0078125	0	0	0	0	0	0	0	0	0	0.95068359	0.049316406	0.012451172	-0.001953125	-0.00390625	-0.006347656	0.152	36010.03	-0.08	1102.76	0.201
875	876	876	Category L	-0.17993164	-0.17993164	-0.92382813	0.22827148	0.17382813	0.38964844	0	0.201	1/11/2017	1	11	2017	8:57:05	32225	0.7	8	57	5	33	0.051757813	3.5175293	-0.17871094	-0.17578125	-0.91723633	1.3605957	0.007568359	0	0	0	0	0	0	0	0	0	0.95092773	0.049072266	0.011474609	-0.000976563	-0.00390625	-0.006347656	0.178	35756.23	-0.112	1475.08	0.256
876	877	877	Category L	-0.17993164	-0.17993164	-0.92382813	0.22485352	0.17041016	0.38793945	0	0.315	1/11/2017	1	11	2017	8:57:05	32225	0.8	8	57	5	33	0.051757813	3.5175293	-0.17895508	-0.17553711	-0.91748047	1.4924316	0.007568359	0	0	0	0	0	0	0	0	0	0.95117188	0.048828125	0.010986328	-0.000732422	-0.004150391	-0.006103516	0.236	35283.49	-0.184	2262.68	0.256
877	878	878	Category L	-0.16796875	-0.15576172	-0.91186523	0.22680664	0.16992188	0.38891602	0	0.256	1/11/2017	1	11	2017	8:57:05	32225	0.9	8	57	5	33	0.051757813	3.5175293	-0.17919922	-0.17553711	-0.91674805	1.2260742	0.0234375	0	0	0	0	0	0	0	0	0	0.95043945	0.049560547	0.036132813	0.011230469	0.019775391	0.004882813	0.255	35149.2	-0.21	2581.07	0.315
878	879	879	Category L	-0.17993164	-0.17993164	-0.92382813	0.22338867	0.16894531	0.38793945	0	0.374	1/11/2017	1	11	2017	8:57:06	32226	0	8	57	6	33	0.051757813	3.5175293	-0.17993164	-0.17553711	-0.91577148	1.0231934	0.009033203	0	0	0	0	0	0	0	0	0	0.94970703	0.050292969	0.012207031	0	-0.004150391	-0.0078125	0.333	34670.9	-0.272	2666.04	0.315
879	880	880	Category L	-0.17993164	-0.17993164	-0.89990234	0.22924805	0.1730957	0.38769531	0	0.204	1/11/2017	1	11	2017	8:57:06	32226	0.1	8	57	6	33	0.051757813	3.5175293	-0.18115234	-0.17602539	-0.9140625	1.1965332	0.014892578	0	0	0	0	0	0	0	0	0	0.94848633	0.051513672	0.019287109	0.001220703	-0.003662109	0.014160156	0.351	34573.65	-0.293	2830.08	0.315
880	881	881	Category L	-0.16796875	-0.17993164	-0.88793945	0.22265625	0.16748047	0.38989258	0	0.649	1/11/2017	1	11	2017	8:57:06	32226	0.2	8	57	6	33	0.051757813	3.5175293	-0.18164063	-0.17626953	-0.91308594	1.1027832	0.029052734	0	0	0	0	0	0	0	0	0	0.94750977	0.052490234	0.042724609	0.013671875	-0.003417969	0.025146484	0.322	34732.45	-0.264	2671.28	0.312
881	882	882	Category L	-0.17993164	-0.17993164	-0.93579102	0.22192383	0.16967773	0.38793945	0	0.312	1/11/2017	1	11	2017	8:57:06	32226	0.3	8	57	6	33	0.051757813	3.5175293	-0.18164063	-0.17626953	-0.91259766	0.43505859	0.023193359	0	0	0	0	0	0	0	0	0	0.94702148	0.052978516	0.028564453	0.001708984	-0.003417969	-0.022949219	0.316	34766.74	-0.259	2659.87	0.312
882	883	883	Category L	-0.16796875	-0.17993164	-0.91186523	0.22338867	0.16723633	0.38793945	0	0.14	1/11/2017	1	11	2017	8:57:06	32226	0.4	8	57	6	33	0.051757813	3.5175293	-0.18212891	-0.17626953	-0.91259766	0.10375977	0.014648438	0	0	0	0	0	0	0	0	0	0.94702148	0.052978516	0.018310547	0.014160156	-0.003417969	0.000732422	0.29	34921.73	-0.234	2528.09	0.221
883	884	884	Category L	-0.17993164	-0.17993164	-0.91186523	0.22192383	0.171875	0.39086914	0	0.221	1/11/2017	1	11	2017	8:57:06	32226	0.5	8	57	6	33	0.051757813	3.5175293	-0.18261719	-0.17602539	-0.91259766	0.33886719	0.004882813	0	0	0	0	0	0	0	0	0	0.94726563	0.052734375	0.007568359	0.002685547	-0.003662109	0.000732422	0.285	34952.81	-0.221	2319.95	0.221
884	885	885	Category L	-0.16796875	-0.17993164	-0.92382813	0.22509766	0.16748047	0.39111328	0	0.218	1/11/2017	1	11	2017	8:57:06	32226	0.6	8	57	6	33	0.051757813	3.5175293	-0.18334961	-0.17602539	-0.9128418	0.49243164	0.019042969	0	0	0	0	0	0	0	0	0	0.94775391	0.052246094	0.030029297	0.015380859	-0.003662109	-0.010742188	0.208	35498.31	-0.156	2047.86	0.22
885	886	886	Category L	-0.16796875	-0.16796875	-0.89990234	0.22851563	0.1706543	0.38769531	0	0.171	1/11/2017	1	11	2017	8:57:06	32226	0.7	8	57	6	33	0.051757813	3.5175293	-0.18359375	-0.17553711	-0.91259766	0.85009766	0.021484375	0	0	0	0	0	0	0	0	0	0.94726563	0.052734375	0.036132813	0.015625	0.007568359	0.012695313	0.193	35623.21	-0.139	1874.07	0.218
886	887	887	Category L	-0.16796875	-0.17993164	-0.93579102	0.22363281	0.17211914	0.39111328	0	0.191	1/11/2017	1	11	2017	8:57:06	32226	0.8	8	57	6	33	0.051757813	3.5175293	-0.18408203	-0.17553711	-0.9128418	0.98535156	0.028076172	0	0	0	0	0	0	0	0	0	0.94750977	0.052490234	0.043212891	0.016113281	-0.004150391	-0.022705078	0.205	35522.69	-0.141	1750.07	0.218
887	888	888	Category L	-0.17993164	-0.17993164	-0.89990234	0.22851563	0.1730957	0.38891602	0	0.22	1/11/2017	1	11	2017	8:57:06	32226	0.9	8	57	6	33	0.051757813	3.5175293	-0.18432617	-0.17529297	-0.9128418	0.6628418	0.014404297	0	0	0	0	0	0	0	0	0	0.94775391	0.052246094	0.021972656	0.004394531	-0.004394531	0.012939453	0.188	35666.59	-0.122	1564.72	0.211
888	889	889	Category L	-0.17993164	-0.16796875	-0.92382813	0.22338867	0.17041016	0.3918457	0	0.211	1/11/2017	1	11	2017	8:57:07	32227	0	8	57	7	33	0.051757813	3.5175293	-0.18481445	-0.17553711	-0.9128418	0.31347656	0.013916016	0	0	0	0	0	0	0	0	0	0.94799805	0.052001953	0.0234375	0.004882813	0.007568359	-0.010742188	0.17	35830.93	-0.078	937.24	0.191
889	890	890	Category L	-0.16796875	-0.17993164	-0.92382813	0.22583008	0.16894531	0.39306641	0	0.12	1/11/2017	1	11	2017	8:57:07	32227	0.1	8	57	7	33	0.051757813	3.5175293	-0.18530273	-0.17553711	-0.91259766	0.27441406	0.020996094	0	0	0	0	0	0	0	0	0	0.94775391	0.052246094	0.032714844	0.017333984	-0.004150391	-0.010986328	0.16	35928.42	-0.067	824.18	0.191
890	891	891	Category L	-0.16796875	-0.17993164	-0.93579102	0.22509766	0.17138672	0.39306641	0	0.109	1/11/2017	1	11	2017	8:57:07	32227	0.2	8	57	7	33	0.051757813	3.5175293	-0.18603516	-0.17553711	-0.91235352	0.27197266	0.029785156	0	0	0	0	0	0	0	0	0	0.94750977	0.052490234	0.045654297	0.018066406	-0.004150391	-0.023193359	0.157	35958.63	-0.069	873.23	0.172
891	892	892	Category L	-0.16796875	-0.17993164	-0.91186523	0.2253418	0.17285156	0.38989258	0	0.113	1/11/2017	1	11	2017	8:57:07	32227	0.3	8	57	7	33	0.051757813	3.5175293	-0.1862793	-0.17529297	-0.91210938	0.071777344	0.018798828	0	0	0	0	0	0	0	0	0	0.94750977	0.052490234	0.023193359	0.018310547	-0.004394531	0.000244141	0.137	36172.91	-0.053	725.04	0.12
892	893	893	Category L	-0.17993164	-0.17993164	-0.91186523	0.22583008	0.16894531	0.39111328	0	0.172	1/11/2017	1	11	2017	8:57:07	32227	0.4	8	57	7	33	0.051757813	3.5175293	-0.18676758	-0.17553711	-0.91210938	0.18969727	0.008056641	0	0	0	0	0	0	0	0	0	0.94726563	0.052734375	0.011474609	0.006835938	-0.004150391	0.000244141	0.114	36453.26	-0.042	659.53	0.113
893	894	894	Category L	-0.17993164	-0.17993164	-0.93579102	0.22436523	0.17138672	0.38500977	0	0.098	1/11/2017	1	11	2017	8:57:07	32227	0.5	8	57	7	33	0.051757813	3.5175293	-0.18725586	-0.17553711	-0.91137695	0.086425781	0.025634766	0	0	0	0	0	0	0	0	0	0.94677734	0.053222656	0.035888672	0.007324219	-0.004150391	-0.024169922	0.112	36479.74	-0.027	401.45	0.113
894	895	895	Category L	-0.16796875	-0.17993164	-0.94799805	0.22851563	0.16918945	0.38769531	0	0.072	1/11/2017	1	11	2017	8:57:07	32227	0.6	8	57	7	33	0.051757813	3.5175293	-0.1875	-0.17553711	-0.91162109	0.083251953	0.041259766	0	0	0	0	0	0	0	0	0	0.94702148	0.052978516	0.060058594	0.01953125	-0.004150391	-0.036132813	0.118	36401.39	-0.054	871.37	0.113
895	896	896	Category L	-0.16796875	-0.17993164	-0.92382813	0.22485352	0.17041016	0.38989258	0	0.108	1/11/2017	1	11	2017	8:57:07	32227	0.7	8	57	7	33	0.051757813	3.5175293	-0.18774414	-0.17553711	-0.91113281	0.10766602	0.023681641	0	0	0	0	0	0	0	0	0	0.94677734	0.053222656	0.036621094	0.019775391	-0.004150391	-0.012451172	0.115	36440.15	-0.046	730.86	0.149
896	897	897	Category L	-0.15576172	-0.17993164	-0.91186523	0.21777344	0.16723633	0.39013672	0	0.149	1/11/2017	1	11	2017	8:57:07	32227	0.8	8	57	7	33	0.051757813	3.5175293	-0.1875	-0.17553711	-0.91088867	0.22460938	0.032226563	0	0	0	0	0	0	0	0	0	0.9465332	0.053466797	0.036865234	0.031738281	-0.004150391	-0.000732422	0.114	36453.26	-0.039	603.25	0.108
897	898	898	Category L	-0.17993164	-0.17993164	-0.91186523	0.22363281	0.1730957	0.39111328	0	0.092	1/11/2017	1	11	2017	8:57:07	32227	0.9	8	57	7	33	0.051757813	3.5175293	-0.18798828	-0.17553711	-0.91137695	0.57275391	0.009277344	0	0	0	0	0	0	0	0	0	0.94702148	0.052978516	0.012939453	0.008056641	-0.004150391	-0.000244141	0.115	36440.15	-0.035	526.48	0.149
898	899	899	Category L	-0.16796875	-0.17993164	-0.93579102	0.22363281	0.16967773	0.39111328	0	0.17	1/11/2017	1	11	2017	8:57:08	32228	0	8	57	8	33	0.051757813	3.5175293	-0.18823242	-0.17553711	-0.91137695	0.67626953	0.031982422	0	0	0	0	0	0	0	0	0	0.94702148	0.052978516	0.048828125	0.020263672	-0.004150391	-0.024169922	0.222	35388.15	-0.138	1509.8	0.149
899	900	900	Category L	-0.17993164	-0.19189453	-0.88793945	0.2253418	0.17382813	0.38989258	0	0.099	1/11/2017	1	11	2017	8:57:08	32228	0.1	8	57	8	33	0.051757813	3.5175293	-0.18847656	-0.17578125	-0.91088867	0.51928711	0.029296875	0	0	0	0	0	0	0	0	0	0.9465332	0.053466797	0.047607422	0.008544922	-0.015869141	0.022949219	0.216	35434.65	-0.132	1463.3	0.149
900	901	901	Category L	-0.17993164	-0.17993164	-0.89990234	0.22851563	0.17456055	0.38891602	0	0.717	1/11/2017	1	11	2017	8:57:08	32228	0.2	8	57	8	33	0.051757813	3.5288086	-0.18896484	-0.17578125	-0.91015625	0.27294922	0.014404297	0	0	0	0	0	0	0	0	0	0.94604492	0.053955078	0.0234375	0.009033203	-0.00390625	0.010253906	0.2	35563.98	-0.122	1438.04	0.099
901	902	902	Category L	-0.17993164	-0.17993164	-0.89990234	0.21923828	0.16894531	0.38989258	0	0.069	1/11/2017	1	11	2017	8:57:08	32228	0.3	8	57	8	33	0.051757813	3.5288086	-0.18945313	-0.17578125	-0.91015625	0.1015625	0.014648438	0	0	0	0	0	0	0	0	0	0.94628906	0.053710938	0.024169922	0.009521484	-0.00390625	0.010253906	0.196	35597.62	-0.131	1654.29	0.099
902	903	903	Category L	-0.17993164	-0.17993164	-0.91186523	0.22485352	0.16870117	0.3918457	0	0.053	1/11/2017	1	11	2017	8:57:08	32228	0.4	8	57	8	33	0.051757813	3.5288086	-0.18994141	-0.17553711	-0.90991211	0.11474609	0.010986328	0	0	0	0	0	0	0	0	0	0.94580078	0.054199219	0.016113281	0.010009766	-0.004150391	-0.001708984	0.177	35765.42	-0.105	1347.37	0.099
903	904	904	Category L	-0.15576172	-0.15576172	-0.91186523	0.22680664	0.16821289	0.39599609	0	0.068	1/11/2017	1	11	2017	8:57:08	32228	0.5	8	57	8	33	0.051757813	3.5288086	-0.19018555	-0.17553711	-0.90991211	0.34155273	0.039794922	0	0	0	0	0	0	0	0	0	0.94604492	0.053955078	0.056152344	0.034423828	0.019775391	-0.001708984	0.179	35747.09	-0.105	1327.98	0.069
904	905	905	Category L	-0.16796875	-0.17993164	-0.91186523	0.22509766	0.17138672	0.39208984	0	0.057	1/11/2017	1	11	2017	8:57:08	32228	0.6	8	57	8	33	0.051757813	3.5288086	-0.19067383	-0.17553711	-0.90966797	0.43481445	0.023193359	0	0	0	0	0	0	0	0	0	0.94580078	0.054199219	0.029296875	0.022705078	-0.004150391	-0.001953125	0.068	37190.87	0.007	-134.36	0.068
905	906	906	Category L	-0.16796875	-0.17993164	-0.92382813	0.22119141	0.17211914	0.39624023	0	0.11	1/11/2017	1	11	2017	8:57:08	32228	0.7	8	57	8	33	0.051757813	3.5288086	-0.19140625	-0.17553711	-0.90991211	0.24780273	0.027587891	0	0	0	0	0	0	0	0	0	0.94628906	0.053710938	0.041503906	0.0234375	-0.004150391	-0.013671875	0.063	37293.87	-0.003	65.03	0.057
906	907	907	Category L	-0.16796875	-0.17993164	-0.92382813	0.22485352	0.16992188	0.39111328	0	0.053	1/11/2017	1	11	2017	8:57:08	32228	0.8	8	57	8	33	0.051757813	3.5288086	-0.19165039	-0.17553711	-0.90942383	0.25878906	0.028076172	0	0	0	0	0	0	0	0	0	0.94580078	0.054199219	0.042480469	0.023681641	-0.004150391	-0.014160156	0.061	37336.94	0.005	-105.63	0.068
907	908	908	Category L	-0.17993164	-0.17993164	-0.91186523	0.22363281	0.1730957	0.38891602	0	0.04	1/11/2017	1	11	2017	8:57:08	32228	0.9	8	57	8	33	0.051757813	3.5288086	-0.19262695	-0.17553711	-0.90893555	0.85424805	0.013427734	0	0	0	0	0	0	0	0	0	0.94580078	0.054199219	0.01953125	0.012695313	-0.004150391	-0.002685547	0.065	37251.91	0.01	-195.4	0.09
908	909	909	Category L	-0.14379883	-0.17993164	-0.94799805	0.22583008	0.17041016	0.39599609	0	0.042	1/11/2017	1	11	2017	8:57:09	32229	0	8	57	9	33	0.051757813	3.5288086	-0.19287109	-0.17578125	-0.90869141	1.5427246	0.062744141	0	0	0	0	0	0	0	0	0	0.94555664	0.054443359	0.092285156	0.049072266	-0.00390625	-0.0390625	0.071	37131.98	-0.006	119.93	0.09
909	910	910	Category L	-0.17993164	-0.16796875	-0.86376953	0.22265625	0.16967773	0.39404297	0	0.091	1/11/2017	1	11	2017	8:57:09	32229	0.1	8	57	9	33	0.051757813	3.5288086	-0.19335938	-0.17553711	-0.90869141	2.9729004	0.047607422	0	0	0	0	0	0	0	0	0	0.94555664	0.054443359	0.066162109	0.013427734	0.007568359	0.044921875	0.065	37251.91	-0.004	85.03	0.09
910	911	911	Category L	-0.17993164	-0.15576172	-0.91186523	0.22338867	0.16552734	0.39111328	0	0.09	1/11/2017	1	11	2017	8:57:09	32229	0.2	8	57	9	33	0.051757813	3.5288086	-0.19360352	-0.17553711	-0.90869141	4.8654785	0.024169922	0	0	0	0	0	0	0	0	0	0.94555664	0.054443359	0.036376953	0.013671875	0.019775391	-0.002929688	0.077	37019.99	-0.012	231.92	0.09
911	912	912	Category L	-0.16796875	-0.17993164	-0.91186523	0.24072266	0.15991211	0.38500977	0	0.079	1/11/2017	1	11	2017	8:57:09	32229	0.3	8	57	9	33	0.051757813	3.5288086	-0.1940918	-0.17553711	-0.90917969	6.9106445	0.026611328	0	0	0	0	0	0	0	0	0	0.94604492	0.053955078	0.033203125	0.026123047	-0.004150391	-0.002441406	0.084	36897.95	-0.017	313.02	0.09
912	913	913	Category L	-0.20385742	-0.13183594	-0.85180664	0.25610352	0.14624023	0.37866211	0	0.123	1/11/2017	1	11	2017	8:57:09	32229	0.4	8	57	9	33	0.051757813	3.5288086	-0.19458008	-0.17553711	-0.90942383	9.5126953	0.072753906	0	0	0	0	0	0	0	0	0	0.94628906	0.053710938	0.1105957	-0.009033203	0.043701172	0.057617188	0.082	36931.95	-0.014	258.92	0.09
913	914	914	Category L	-0.25195313	-0.15576172	-0.95996094	0.28027344	0.12255859	0.37060547	0	0.079	1/11/2017	1	11	2017	8:57:09	32229	0.5	8	57	9	33	0.051757813	3.5288086	-0.19482422	-0.17553711	-0.90942383	12.75708	0.078613281	0	0	0	0	0	0	0	0	0	0.9465332	0.053466797	0.12719727	-0.056884766	0.019775391	-0.050292969	0.074	37075.07	-0.005	95.94	0.081
914	915	915	Category L	-0.25195313	-0.17993164	-0.93579102	0.29711914	0.095214844	0.36035156	0	0.033	1/11/2017	1	11	2017	8:57:09	32229	0.6	8	57	9	33	0.051757813	3.5288086	-0.19482422	-0.17553711	-0.90869141	16.576416	0.063232422	0	0	0	0	0	0	0	0	0	0.94580078	0.054199219	0.088378906	-0.056884766	-0.004150391	-0.026855469	0.072	37112.79	0.003	-56.28	0.079
915	916	916	Category L	-0.2277832	-0.16796875	-0.91186523	0.30786133	0.073242188	0.35864258	0	0.041	1/11/2017	1	11	2017	8:57:09	32229	0.7	8	57	9	33	0.051757813	3.5288086	-0.19506836	-0.17529297	-0.90820313	20.213867	0.033447266	0	0	0	0	0	0	0	0	0	0.9453125	0.0546875	0.043457031	-0.032470703	0.007324219	-0.003417969	0.066	37231.31	0.026	-463.14	0.079
916	917	917	Category L	-0.20385742	-0.17993164	-0.87597656	0.31591797	0.054443359	0.35180664	0	0.081	1/11/2017	1	11	2017	8:57:09	32229	0.8	8	57	9	33	0.051757813	3.5288086	-0.19555664	-0.17504883	-0.90795898	23.835205	0.033447266	0	0	0	0	0	0	0	0	0	0.9453125	0.0546875	0.044677734	-0.008056641	-0.004638672	0.031982422	0.052	37546.17	0.025	-526.18	0.041
917	918	918	Category L	-0.2277832	-0.17993164	-0.85180664	0.30419922	0.041748047	0.36425781	0	0.04	1/11/2017	1	11	2017	8:57:09	32229	0.9	8	57	9	33	0.051757813	3.5288086	-0.19604492	-0.17529297	-0.90771484	27.295654	0.064208984	0	0	0	0	0	0	0	0	0	0.94506836	0.054931641	0.092041016	-0.031494141	-0.004394531	0.055908203	0.045	37730.27	0.043	-898.41	0.041
918	919	919	Category L	-0.26391602	-0.17993164	-0.81591797	0.28979492	0.041748047	0.37255859	0	0.039	1/11/2017	1	11	2017	8:57:10	32230	0	8	57	10	33	0.051757813	3.5288086	-0.19677734	-0.17553711	-0.90771484	29.728516	0.11376953	0	0	0	0	0	0	0	0	0	0.9453125	0.0546875	0.16308594	-0.066894531	-0.004150391	0.091796875	0.061	37336.94	0.028	-521.22	0.041
919	920	920	Category L	-0.2277832	-0.17993164	-0.86376953	0.28613281	0.048095703	0.37670898	0	0.039	1/11/2017	1	11	2017	8:57:10	32230	0.1	8	57	10	33	0.051757813	3.5288086	-0.19702148	-0.17553711	-0.90722656	30.818115	0.053222656	0	0	0	0	0	0	0	0	0	0.94482422	0.055175781	0.078125	-0.030517578	-0.004150391	0.043457031	0.058	37403.73	0.019	-383.74	0.076
920	921	921	Category L	-0.21582031	-0.17993164	-0.88793945	0.28417969	0.048583984	0.37841797	0	0.127	1/11/2017	1	11	2017	8:57:10	32230	0.2	8	57	10	33	0.051757813	3.5288086	-0.19726563	-0.17553711	-0.90722656	30.68042	0.026855469	0	0	0	0	0	0	0	0	0	0.94482422	0.055175781	0.041748047	-0.018310547	-0.004150391	0.019287109	0.058	37403.73	0.01	-212.86	0.04
921	922	922	Category L	-0.21582031	-0.17993164	-0.89990234	0.28759766	0.048583984	0.37841797	0	0.027	1/11/2017	1	11	2017	8:57:10	32230	0.3	8	57	10	33	0.051757813	3.5288086	-0.19799805	-0.17529297	-0.90722656	29.681641	0.019775391	0	0	0	0	0	0	0	0	0	0.94506836	0.054931641	0.029541016	-0.017578125	-0.004394531	0.007324219	0.057	37426.61	0.003	-67.71	0.039
922	923	923	Category L	-0.2277832	-0.16796875	-0.93579102	0.29223633	0.051269531	0.37744141	0	0.076	1/11/2017	1	11	2017	8:57:10	32230	0.4	8	57	10	33	0.051757813	3.5288086	-0.19824219	-0.17504883	-0.90673828	27.232178	0.041748047	0	0	0	0	0	0	0	0	0	0.94458008	0.055419922	0.065673828	-0.029296875	0.007080078	-0.028808594	0.056	37449.82	0.014	-298.44	0.076
923	924	924	Category L	-0.2277832	-0.17993164	-0.92382813	0.28417969	0.047851563	0.38183594	0	0.035	1/11/2017	1	11	2017	8:57:10	32230	0.5	8	57	10	33	0.051757813	3.5288086	-0.19873047	-0.17504883	-0.90625	23.776123	0.033935547	0	0	0	0	0	0	0	0	0	0.94433594	0.055664063	0.05078125	-0.028808594	-0.004638672	-0.017333984	0.064	37272.76	0.008	-159.97	0.076
924	925	925	Category L	-0.20385742	-0.15576172	-0.91186523	0.28735352	0.050292969	0.37939453	0	0.036	1/11/2017	1	11	2017	8:57:10	32230	0.6	8	57	10	33	0.051757813	3.5288086	-0.19921875	-0.17480469	-0.90625	19.769043	0.020263672	0	0	0	0	0	0	0	0	0	0.94433594	0.055664063	0.029052734	-0.004394531	0.019042969	-0.005371094	0.052	37546.17	0.013	-294.26	0.052
925	926	926	Category L	-0.21582031	-0.17993164	-0.94799805	0.28588867	0.051513672	0.38354492	0	0.086	1/11/2017	1	11	2017	8:57:10	32230	0.7	8	57	10	33	0.051757813	3.5288086	-0.19970703	-0.17480469	-0.90625	15.719727	0.044677734	0	0	0	0	0	0	0	0	0	0.94433594	0.055664063	0.0625	-0.015869141	-0.004882813	-0.041503906	0.054	37497.28	0.016	-345.9	0.076
926	927	927	Category L	-0.21582031	-0.15576172	-0.91186523	0.29370117	0.047363281	0.37939453	0	0.052	1/11/2017	1	11	2017	8:57:10	32230	0.8	8	57	10	33	0.051757813	3.5288086	-0.20068359	-0.17480469	-0.90625	11.819092	0.024902344	0	0	0	0	0	0	0	0	0	0.94458008	0.055419922	0.039550781	-0.014892578	0.019042969	-0.005371094	0.064	37272.76	0.028	-504.59	0.052
927	928	928	Category L	-0.21582031	-0.17993164	-0.92382813	0.28588867	0.046142578	0.38183594	0	0.043	1/11/2017	1	11	2017	8:57:10	32230	0.9	8	57	10	33	0.051757813	3.5288086	-0.20141602	-0.17553711	-0.90600586	7.7150879	0.022949219	0	0	0	0	0	0	0	0	0	0.94458008	0.055419922	0.036132813	-0.014160156	-0.004150391	-0.017578125	0.066	37231.31	0.091	-1272.68	0.086
928	929	929	Category L	-0.21582031	-0.17993164	-0.89990234	0.28393555	0.046875	0.37768555	0	0.133	1/11/2017	1	11	2017	8:57:11	32231	0	8	57	11	33	0.051757813	3.5288086	-0.2019043	-0.17602539	-0.90576172	4.5808105	0.015380859	0	0	0	0	0	0	0	0	0	0.94458008	0.055419922	0.0234375	-0.013671875	-0.003662109	0.005859375	0.092	36768.17	0.079	-946.73	0.092
929	930	930	Category L	-0.2277832	-0.16796875	-0.89990234	0.28417969	0.047851563	0.37866211	0	0.046	1/11/2017	1	11	2017	8:57:11	32231	0.1	8	57	11	33	0.051757813	3.5288086	-0.20214844	-0.17626953	-0.90527344	2.3833008	0.02734375	0	0	0	0	0	0	0	0	0	0.94433594	0.055664063	0.039550781	-0.025390625	0.008300781	0.005371094	0.093	36752.6	0.11	-1213.49	0.092
930	931	931	Category L	-0.21582031	-0.16796875	-0.88793945	0.28735352	0.049316406	0.3815918	0	0.196	1/11/2017	1	11	2017	8:57:11	32231	0.2	8	57	11	33	0.051757813	3.5288086	-0.20263672	-0.17651367	-0.90527344	1.0410156	0.023193359	0	0	0	0	0	0	0	0	0	0.94433594	0.055664063	0.0390625	-0.012939453	0.008544922	0.017333984	0.088	36831.86	0.145	-1526.38	0.092
931	932	932	Category L	-0.21582031	-0.17993164	-0.91186523	0.2824707	0.048583984	0.37939453	0	0.092	1/11/2017	1	11	2017	8:57:11	32231	0.3	8	57	11	33	0.051757813	3.5288086	-0.20288086	-0.17578125	-0.9050293	0.33178711	0.014892578	0	0	0	0	0	0	0	0	0	0.9440918	0.055908203	0.023193359	-0.012695313	-0.00390625	-0.006591797	0.084	36897.95	0.187	-1855.69	0.092
932	933	933	Category L	-0.20385742	-0.17993164	-0.89990234	0.28735352	0.051513672	0.3815918	0	0.019	1/11/2017	1	11	2017	8:57:11	32231	0.4	8	57	11	33	0.051757813	3.5288086	-0.20361328	-0.17553711	-0.90478516	0.055664063	0.006591797	0	0	0	0	0	0	0	0	0	0.9440918	0.055908203	0.009277344	0	-0.004150391	0.004882813	0.072	37112.79	0.209	-2134.79	0.092
933	934	934	Category L	-0.20385742	-0.17993164	-0.93579102	0.28320313	0.050292969	0.3815918	0	0.019	1/11/2017	1	11	2017	8:57:11	32231	0.5	8	57	11	33	0.051757813	3.5288086	-0.20385742	-0.17553711	-0.90551758	0.24804688	0.030273438	0	0	0	0	0	0	0	0	0	0.94482422	0.055175781	0.034423828	0	-0.004150391	-0.030029297	0.085	36881.19	0.133	-1462.15	0.092
934	935	935	Category L	-0.19189453	-0.17993164	-0.88793945	0.28540039	0.054199219	0.38256836	0	0.06	1/11/2017	1	11	2017	8:57:11	32231	0.6	8	57	11	33	0.051757813	3.5288086	-0.20410156	-0.17529297	-0.90551758	0.36523438	0.021972656	0	0	0	0	0	0	0	0	0	0.94482422	0.055175781	0.034667969	0.012207031	-0.004394531	0.017578125	0.064	37272.76	0.155	-1861.49	0.092
935	936	936	Category L	-0.19189453	-0.17993164	-0.91186523	0.28588867	0.053222656	0.37939453	0	0.127	1/11/2017	1	11	2017	8:57:11	32231	0.7	8	57	11	33	0.051757813	3.5288086	-0.20483398	-0.17504883	-0.90478516	0.41455078	0.015380859	0	0	0	0	0	0	0	0	0	0.9440918	0.055908203	0.024414063	0.012939453	-0.004638672	-0.006835938	0.069	37171.01	0.123	-1539.2	0.067
936	937	937	Category L	-0.2277832	-0.16796875	-0.92382813	0.2890625	0.051025391	0.38061523	0	0.067	1/11/2017	1	11	2017	8:57:11	32231	0.8	8	57	11	33	0.051757813	3.5288086	-0.20532227	-0.17504883	-0.90478516	0.18432617	0.030029297	0	0	0	0	0	0	0	0	0	0.9440918	0.055908203	0.048339844	-0.022216797	0.007080078	-0.018798828	0.075	37056.51	0.085	-1128.09	0.067
937	938	938	Category L	-0.20385742	-0.17993164	-0.89990234	0.28735352	0.049316406	0.37963867	0	0.125	1/11/2017	1	11	2017	8:57:11	32231	0.9	8	57	11	33	0.051757813	3.5288086	-0.20581055	-0.17529297	-0.90478516	0.018066406	0.006835938	0	0	0	0	0	0	0	0	0	0.94433594	0.055664063	0.011474609	0.001953125	-0.004394531	0.004882813	0.08	36966.63	0.059	-816.25	0.084
938	939	939	Category L	-0.20385742	-0.17993164	-0.87597656	0.28320313	0.053955078	0.38256836	0	0.052	1/11/2017	1	11	2017	8:57:12	32232	0	8	57	12	33	0.051757813	3.5175293	-0.20581055	-0.17553711	-0.90454102	0.23901367	0.029052734	0	0	0	0	0	0	0	0	0	0.9440918	0.055908203	0.03515625	0.001953125	-0.004150391	0.028564453	0.084	36897.95	0.047	-655.82	0.124
939	940	940	Category L	-0.20385742	-0.17993164	-0.88793945	0.28344727	0.053466797	0.38256836	0	0.054	1/11/2017	1	11	2017	8:57:12	32232	0.1	8	57	12	33	0.051757813	3.5175293	-0.20605469	-0.17553711	-0.90429688	0.80908203	0.017089844	0	0	0	0	0	0	0	0	0	0.94384766	0.056152344	0.022705078	0.002197266	-0.004150391	0.016357422	0.084	36897.95	0.057	-769.83	0.084
940	941	941	Category L	-0.21582031	-0.17993164	-0.92382813	0.28442383	0.055175781	0.3815918	0	0.084	1/11/2017	1	11	2017	8:57:12	32232	0.2	8	57	12	33	0.051757813	3.5175293	-0.20605469	-0.17553711	-0.90454102	1.3515625	0.021728516	0	0	0	0	0	0	0	0	0	0.94433594	0.055664063	0.032958984	-0.009521484	-0.004150391	-0.019042969	0.078	37002.02	0.053	-759.89	0.084
941	942	942	Category L	-0.20385742	-0.16796875	-0.89990234	0.27661133	0.056396484	0.37939453	0	0.124	1/11/2017	1	11	2017	8:57:12	32232	0.3	8	57	12	33	0.051757813	3.5175293	-0.20605469	-0.17578125	-0.90478516	1.7368164	0.009765625	0	0	0	0	0	0	0	0	0	0.94458008	0.055419922	0.015380859	0.002197266	0.0078125	0.004882813	0.065	37251.91	0.059	-925.7	0.084
942	943	943	Category L	-0.20385742	-0.16796875	-0.89990234	0.28320313	0.062011719	0.38330078	0	0.034	1/11/2017	1	11	2017	8:57:12	32232	0.4	8	57	12	33	0.051757813	3.5175293	-0.20605469	-0.17602539	-0.90478516	1.8786621	0.009765625	0	0	0	0	0	0	0	0	0	0.94458008	0.055419922	0.015625	0.002197266	0.008056641	0.004882813	0.072	37112.79	0.075	-1049.97	0.084
943	944	944	Category L	-0.21582031	-0.17993164	-0.91186523	0.27514648	0.063232422	0.37841797	0	0.043	1/11/2017	1	11	2017	8:57:12	32232	0.5	8	57	12	33	0.051757813	3.5175293	-0.20629883	-0.17626953	-0.90478516	2.1728516	0.012207031	0	0	0	0	0	0	0	0	0	0.94458008	0.055419922	0.019775391	-0.009277344	-0.003417969	-0.006835938	0.074	37075.07	0.055	-809.3	0.088
944	945	945	Category L	-0.2277832	-0.17993164	-0.89990234	0.28149414	0.059814453	0.38061523	0	0.096	1/11/2017	1	11	2017	8:57:12	32232	0.6	8	57	12	33	0.051757813	3.5175293	-0.20678711	-0.17675781	-0.9050293	2.3156738	0.021728516	0	0	0	0	0	0	0	0	0	0.94506836	0.054931641	0.029296875	-0.020751953	-0.002929688	0.005126953	0.075	37056.51	0.051	-754.71	0.088
945	946	946	Category L	-0.2277832	-0.16796875	-0.89990234	0.27929688	0.062255859	0.3815918	0	0.067	1/11/2017	1	11	2017	8:57:12	32232	0.7	8	57	12	33	0.051757813	3.5175293	-0.20629883	-0.17895508	-0.9050293	2.1271973	0.024414063	0	0	0	0	0	0	0	0	0	0.9453125	0.0546875	0.037597656	-0.021240234	0.010986328	0.005126953	0.06	37358.9	0.062	-1007.96	0.068
946	947	947	Category L	-0.20385742	-0.17993164	-0.88793945	0.28125	0.059570313	0.38354492	0	0.088	1/11/2017	1	11	2017	8:57:12	32232	0.8	8	57	12	33	0.051757813	3.5175293	-0.20654297	-0.1796875	-0.9050293	2.0842285	0.017333984	0	0	0	0	0	0	0	0	0	0.94555664	0.054443359	0.020019531	0.002685547	0	0.017089844	0.066	37231.31	0.077	-1125.21	0.088
947	948	948	Category L	-0.20385742	-0.17993164	-0.88793945	0.27807617	0.061035156	0.37939453	0	0.036	1/11/2017	1	11	2017	8:57:12	32232	0.9	8	57	12	33	0.051757813	3.5175293	-0.20727539	-0.17871094	-0.90576172	2.2907715	0.018066406	0	0	0	0	0	0	0	0	0	0.94628906	0.053710938	0.022216797	0.003417969	-0.000976563	0.017822266	0.075	37056.51	0.069	-961.32	0.088
948	949	949	Category L	-0.21582031	-0.16796875	-0.92382813	0.28320313	0.059570313	0.3815918	0	0.068	1/11/2017	1	11	2017	8:57:13	32233	0	8	57	13	33	0.051757813	3.5175293	-0.20458984	-0.17773438	-0.90893555	2.3815918	0.020996094	0	0	0	0	0	0	0	0	0	0.94848633	0.051513672	0.035644531	-0.010986328	0.009765625	-0.014648438	0.065	37251.91	0.076	-1123.79	0.068
949	950	950	Category L	-0.19189453	-0.16796875	-0.91186523	0.28369141	0.061279297	0.38427734	0	0.095	1/11/2017	1	11	2017	8:57:13	32233	0.1	8	57	13	33	0.051757813	3.5175293	-0.20117188	-0.17919922	-0.9074707	2.0270996	0.015136719	0	0	0	0	0	0	0	0	0	0.94677734	0.053222656	0.024902344	0.009277344	0.011230469	-0.004150391	0.061	37336.94	0.096	-1378.31	0.088
950	951	951	Category L	-0.21582031	-0.17993164	-0.91186523	0.28149414	0.062011719	0.38330078	0	0.041	1/11/2017	1	11	2017	8:57:13	32233	0.2	8	57	13	33	0.051757813	3.5175293	-0.20092773	-0.17626953	-0.90844727	1.7558594	0.015380859	0	0	0	0	0	0	0	0	0	0.94702148	0.052978516	0.021484375	-0.014648438	-0.003417969	-0.003173828	0.065	37251.91	0.095	-1323.49	0.068
951	952	952	Category L	-0.20385742	-0.17993164	-0.89990234	0.28076172	0.062011719	0.38061523	0	0.038	1/11/2017	1	11	2017	8:57:13	32233	0.3	8	57	13	33	0.051757813	3.5175293	-0.19702148	-0.17578125	-0.91015625	1.6938477	0.012939453	0	0	0	0	0	0	0	0	0	0.94775391	0.052246094	0.020751953	-0.006591797	-0.00390625	0.010253906	0.067	37210.97	0.081	-1158.83	0.076
952	953	953	Category L	-0.20385742	-0.17993164	-0.92382813	0.27734375	0.05859375	0.38183594	0	0.117	1/11/2017	1	11	2017	8:57:13	32233	0.4	8	57	13	33	0.051757813	3.5175293	-0.19482422	-0.17456055	-0.91137695	1.4799805	0.015869141	0	0	0	0	0	0	0	0	0	0.94824219	0.051757813	0.026123047	-0.008789063	-0.005126953	-0.012207031	0.068	37190.87	0.07	-1029.26	0.095
953	954	954	Category L	-0.19189453	-0.16796875	-0.87597656	0.28076172	0.064941406	0.38574219	0	0.046	1/11/2017	1	11	2017	8:57:13	32233	0.5	8	57	13	33	0.051757813	3.5175293	-0.19482422	-0.17089844	-0.90991211	1.0561523	0.034179688	0	0	0	0	0	0	0	0	0	0.94628906	0.053710938	0.040039063	0.002929688	0.002929688	0.033935547	0.069	37171.01	0.064	-952.23	0.076
954	955	955	Category L	-0.20385742	-0.16796875	-0.88793945	0.28125	0.063720703	0.38574219	0	0.076	1/11/2017	1	11	2017	8:57:13	32233	0.6	8	57	13	33	0.051757813	3.5175293	-0.19165039	-0.17041016	-0.91088867	0.64086914	0.025878906	0	0	0	0	0	0	0	0	0	0.94628906	0.053710938	0.037353516	-0.011962891	0.002441406	0.022949219	0.075	37056.51	0.06	-860.8	0.099
955	956	956	Category L	-0.2277832	-0.16796875	-0.91186523	0.27758789	0.0625	0.38574219	0	0.099	1/11/2017	1	11	2017	8:57:13	32233	0.7	8	57	13	33	0.051757813	3.5175293	-0.19018555	-0.16772461	-0.91137695	0.52563477	0.037353516	0	0	0	0	0	0	0	0	0	0.94604492	0.053955078	0.037841797	-0.037353516	0	-0.000244141	0.092	36768.17	0.041	-549.39	0.099
956	957	957	Category L	-0.21582031	-0.19189453	-0.89990234	0.2800293	0.062255859	0.38354492	0	0.076	1/11/2017	1	11	2017	8:57:13	32233	0.8	8	57	13	33	0.051757813	3.5175293	-0.18823242	-0.16503906	-0.90942383	0.38769531	0.039550781	0	0	0	0	0	0	0	0	0	0.94335938	0.056640625	0.063720703	-0.02734375	-0.026611328	0.009521484	0.077	37019.99	0.055	-789.57	0.099
957	958	958	Category L	-0.21582031	-0.17993164	-0.91186523	0.27539063	0.063476563	0.38476563	0	0.139	1/11/2017	1	11	2017	8:57:13	32233	0.9	8	57	13	33	0.051757813	3.5175293	-0.18530273	-0.16381836	-0.91308594	0.082275391	0.034179688	0	0	0	0	0	0	0	0	0	0.94604492	0.053955078	0.047607422	-0.030273438	-0.015869141	0.001220703	0.088	36831.86	0.042	-577.94	0.099
958	959	959	Category L	-0.20385742	-0.17993164	-0.87597656	0.28149414	0.061279297	0.38354492	0	0.031	1/11/2017	1	11	2017	8:57:14	32234	0	8	57	14	33	0.051757813	3.5175293	-0.18164063	-0.16333008	-0.91162109	0.30102539	0.044921875	0	0	0	0	0	0	0	0	0	0.94384766	0.056152344	0.07421875	-0.021972656	-0.016357422	0.035644531	0.089	36815.72	0.029	-414.33	0.099
959	960	960	Category L	-0.20385742	-0.17993164	-0.89990234	0.27758789	0.058837891	0.38256836	0	0.11	1/11/2017	1	11	2017	8:57:14	32234	0.1	8	57	14	33	0.051757813	3.5175293	-0.17797852	-0.16381836	-0.9128418	0.18896484	0.032958984	0	0	0	0	0	0	0	0	0	0.94458008	0.055419922	0.0546875	-0.025634766	-0.015869141	0.012939453	0.077	37019.99	0.044	-656.56	0.079
960	961	961	Category L	-0.21582031	-0.15576172	-0.89990234	0.27685547	0.064208984	0.38574219	0	0.079	1/11/2017	1	11	2017	8:57:14	32234	0.2	8	57	14	33	0.051757813	3.5175293	-0.17456055	-0.16381836	-0.91552734	0.026367188	0.044677734	0	0	0	0	0	0	0	0	0	0.94628906	0.053710938	0.065185547	-0.041015625	0.008056641	0.015625	0.068	37190.87	0.038	-629.31	0.091
961	962	962	Category L	-0.20385742	-0.16796875	-0.88793945	0.28076172	0.063476563	0.38452148	0	0.027	1/11/2017	1	11	2017	8:57:14	32234	0.3	8	57	14	33	0.051757813	3.5175293	-0.17236328	-0.16210938	-0.91357422	0.38208008	0.040771484	0	0	0	0	0	0	0	0	0	0.94384766	0.056152344	0.062744141	-0.03125	-0.005615234	0.025634766	0.06	37358.9	0.043	-755.01	0.089
962	963	963	Category L	-0.21582031	-0.16796875	-0.88793945	0.27685547	0.059326172	0.38452148	0	0.025	1/11/2017	1	11	2017	8:57:14	32234	0.4	8	57	14	33	0.051757813	3.5175293	-0.16918945	-0.16235352	-0.91381836	1.092041	0.053466797	0	0	0	0	0	0	0	0	0	0.94360352	0.056396484	0.077880859	-0.046386719	-0.005371094	0.025878906	0.07	37151.38	0.025	-429.53	0.091
963	964	964	Category L	-0.21582031	-0.16796875	-0.89990234	0.27563477	0.059326172	0.3815918	0	0.091	1/11/2017	1	11	2017	8:57:14	32234	0.5	8	57	14	33	0.051757813	3.5175293	-0.16772461	-0.15966797	-0.91479492	2.5478516	0.05078125	0	0	0	0	0	0	0	0	0	0.94360352	0.056396484	0.071044922	-0.047851563	-0.008056641	0.014892578	0.072	37112.79	0.042	-659.53	0.089
964	965	965	Category L	-0.20385742	-0.17993164	-0.92382813	0.27905273	0.064453125	0.38867188	0	0.089	1/11/2017	1	11	2017	8:57:14	32234	0.6	8	57	14	33	0.051757813	3.5175293	-0.16479492	-0.15966797	-0.91503906	3.8100586	0.044677734	0	0	0	0	0	0	0	0	0	0.94335938	0.056640625	0.067626953	-0.038818359	-0.020019531	-0.008544922	0.065	37251.91	0.045	-745.3	0.089
965	966	966	Category L	-0.25195313	-0.16796875	-0.91186523	0.27685547	0.064208984	0.38452148	0	0.124	1/11/2017	1	11	2017	8:57:14	32234	0.7	8	57	14	33	0.051757813	3.5175293	-0.16113281	-0.15942383	-0.91577148	5.0344238	0.091064453	0	0	0	0	0	0	0	0	0	0.94360352	0.056396484	0.10302734	-0.090576172	-0.008300781	0.00390625	0.07	37151.38	0.043	-684.93	0.091
966	967	967	Category L	-0.21582031	-0.23999023	-0.91186523	0.27636719	0.075683594	0.38256836	0	0.035	1/11/2017	1	11	2017	8:57:14	32234	0.8	8	57	14	33	0.051757813	3.5175293	-0.15795898	-0.15991211	-0.91503906	7.4719238	0.098632813	0	0	0	0	0	0	0	0	0	0.94238281	0.057617188	0.14086914	-0.057617188	-0.079833984	0.003173828	0.092	36768.17	0.021	-301.72	0.124
967	968	968	Category L	-0.21582031	-0.21582031	-0.87597656	0.27929688	0.099121094	0.37597656	0	0.06	1/11/2017	1	11	2017	8:57:14	32234	0.9	8	57	14	33	0.051757813	3.5175293	-0.15527344	-0.15942383	-0.91796875	10.886963	0.092773438	0	0	0	0	0	0	0	0	0	0.94458008	0.055419922	0.15893555	-0.060302734	-0.056152344	0.041992188	0.157	35958.63	-0.036	404.8	0.154
968	969	969	Category L	-0.20385742	-0.19189453	-0.88793945	0.27099609	0.13305664	0.37475586	0	0.154	1/11/2017	1	11	2017	8:57:15	32235	0	8	57	15	33	0.051757813	3.5175293	-0.15283203	-0.15795898	-0.91967773	15.149658	0.068847656	0	0	0	0	0	0	0	0	0	0.94555664	0.054443359	0.11621094	-0.05078125	-0.033691406	0.031738281	0.171	35821.44	-0.046	492.53	0.169
969	970	970	Category L	-0.20385742	-0.19189453	-0.91186523	0.26464844	0.1652832	0.36621094	0	0.484	1/11/2017	1	11	2017	8:57:15	32235	0.111	8	57	15	33	0.051757813	3.5175293	-0.1496582	-0.15722656	-0.91723633	19.95874	0.064453125	0	0	0	0	0	0	0	0	0	0.94262695	0.057373047	0.094238281	-0.053955078	-0.034423828	0.005371094	0.203	35539.11	-0.09	927.34	0.214
970	971	971	Category L	-0.20385742	-0.13183594	-0.92382813	0.25439453	0.18579102	0.36083984	0	0.169	1/11/2017	1	11	2017	8:57:15	32235	0.222	8	57	15	33	0.051757813	3.5175293	-0.14672852	-0.15722656	-0.91723633	25.118164	0.0625	0	0	0	0	0	0	0	0	0	0.94213867	0.057861328	0.088867188	-0.056884766	0.025390625	-0.006347656	0.233	35305.48	-0.116	1108.75	0.288
971	972	972	Category L	-0.21582031	-0.15576172	-0.89990234	0.25219727	0.20019531	0.35986328	0	0.319	1/11/2017	1	11	2017	8:57:15	32235	0.333	8	57	15	33	0.051757813	3.5175293	-0.14404297	-0.15649414	-0.91674805	30.294922	0.073486328	0	0	0	0	0	0	0	0	0	0.94116211	0.058837891	0.089599609	-0.071533203	0.000732422	0.016845703	0.271	35042.26	-0.117	947.04	0.288
972	973	973	Category L	-0.20385742	-0.16796875	-0.97192383	0.24804688	0.20727539	0.36206055	0	0.214	1/11/2017	1	11	2017	8:57:15	32235	0.444	8	57	15	33	0.051757813	3.5175293	-0.1394043	-0.15625	-0.91772461	34.61499	0.084716797	0	0	0	0	0	0	0	0	0	0.94140625	0.05859375	0.12988281	-0.064453125	-0.011474609	-0.053955078	0.281	34978	-0.12	940.45	0.288
973	974	974	Category L	-0.20385742	-0.16796875	-0.93579102	0.22680664	0.22070313	0.36376953	0	0.288	1/11/2017	1	11	2017	8:57:15	32235	0.555	8	57	15	33	0.051757813	3.5175293	-0.13574219	-0.15600586	-0.91821289	37.569092	0.071044922	0	0	0	0	0	0	0	0	0	0.94116211	0.058837891	0.097167969	-0.067871094	-0.01171875	-0.017333984	0.218	35419.04	-0.06	529.47	0.214
974	975	975	Category L	-0.21582031	-0.16796875	-0.88793945	0.21850586	0.22509766	0.36914063	0	0.213	1/11/2017	1	11	2017	8:57:15	32235	0.666	8	57	15	33	0.051757813	3.5175293	-0.13110352	-0.1550293	-0.91650391	39.365967	0.090087891	0	0	0	0	0	0	0	0	0	0.9387207	0.061279297	0.12597656	-0.084472656	-0.012695313	0.028564453	0.219	35411.27	-0.072	651.55	0.214
975	976	976	Category L	-0.21582031	-0.17993164	-0.91186523	0.20239258	0.22900391	0.37426758	0	0.107	1/11/2017	1	11	2017	8:57:15	32235	0.777	8	57	15	33	0.051757813	3.5175293	-0.12988281	-0.15380859	-0.91503906	39.947021	0.089599609	0	0	0	0	0	0	0	0	0	0.93701172	0.062988281	0.11499023	-0.085693359	-0.025878906	0.003173828	0.192	35631.81	-0.041	388.66	0.213
976	977	977	Category L	-0.19189453	-0.19189453	-0.91186523	0.20581055	0.23071289	0.37207031	0	0.174	1/11/2017	1	11	2017	8:57:15	32235	0.888	8	57	15	33	0.051269531	3.5175293	-0.12597656	-0.15307617	-0.91186523	38.995117	0.076171875	0	0	0	0	0	0	0	0	0	0.93310547	0.066894531	0.10449219	-0.065673828	-0.038574219	0	0.16	35928.42	-0.019	199.7	0.174
977	978	978	Category L	-0.17993164	-0.19189453	-0.89990234	0.20898438	0.22924805	0.37426758	0	0.156	1/11/2017	1	11	2017	8:57:16	32236	0	8	57	16	33	0.051269531	3.5175293	-0.12133789	-0.15234375	-0.9152832	36.843994	0.072021484	0	0	0	0	0	0	0	0	0	0.93579102	0.064208984	0.11328125	-0.058349609	-0.039306641	0.015380859	0.139	36150.38	-0.041	526.33	0.17
978	979	979	Category L	-0.17993164	-0.19189453	-0.91186523	0.20556641	0.22900391	0.37329102	0	0.025	1/11/2017	1	11	2017	8:57:16	32236	0.1	8	57	16	33	0.051269531	3.5175293	-0.11645508	-0.15087891	-0.91796875	32.960938	0.075683594	0	0	0	0	0	0	0	0	0	0.93774414	0.062255859	0.1105957	-0.063232422	-0.040771484	0.006103516	0.131	36242.13	-0.038	510.47	0.164
979	980	980	Category L	-0.17993164	-0.19189453	-0.91186523	0.20605469	0.23339844	0.37304688	0	0.159	1/11/2017	1	11	2017	8:57:16	32236	0.2	8	57	16	33	0.051269531	3.5175293	-0.11450195	-0.14990234	-0.91625977	28.086182	0.077636719	0	0	0	0	0	0	0	0	0	0.93554688	0.064453125	0.11157227	-0.065185547	-0.041748047	0.004394531	0.141	36128.12	-0.064	891.87	0.164
980	981	981	Category L	-0.17993164	-0.20385742	-0.92382813	0.20507813	0.2331543	0.37524414	0	0.17	1/11/2017	1	11	2017	8:57:16	32236	0.3	8	57	16	33	0.051269531	3.5175293	-0.10986328	-0.14794922	-0.91381836	22.970947	0.08984375	0	0	0	0	0	0	0	0	0	0.93237305	0.067626953	0.13525391	-0.069824219	-0.055664063	-0.009765625	0.131	36242.13	-0.059	870.66	0.159
981	982	982	Category L	-0.19189453	-0.19189453	-0.89990234	0.20581055	0.23168945	0.37207031	0	0.164	1/11/2017	1	11	2017	8:57:16	32236	0.4	8	57	16	33	0.051269531	3.5175293	-0.10229492	-0.14672852	-0.91918945	17.842041	0.10180664	0	0	0	0	0	0	0	0	0	0.9362793	0.063720703	0.15380859	-0.089355469	-0.044921875	0.019287109	0.124	36326.21	-0.059	925.7	0.164
982	983	983	Category L	-0.19189453	-0.19189453	-0.91186523	0.20776367	0.23461914	0.37182617	0	0.112	1/11/2017	1	11	2017	8:57:16	32236	0.5	8	57	16	33	0.051269531	3.5175293	-0.096679688	-0.14672852	-0.92089844	12.045166	0.10571289	0	0	0	0	0	0	0	0	0	0.9375	0.0625	0.14941406	-0.095214844	-0.044921875	0.009033203	0.147	36062.82	-0.081	1168.49	0.164
983	984	984	Category L	-0.19189453	-0.19189453	-0.92382813	0.20483398	0.23144531	0.37719727	0	0.114	1/11/2017	1	11	2017	8:57:16	32236	0.6	8	57	16	33	0.051269531	3.5175293	-0.092773438	-0.14550781	-0.92041016	6.8916016	0.109375	0	0	0	0	0	0	0	0	0	0.93652344	0.063476563	0.14868164	-0.098876953	-0.046142578	-0.003173828	0.129	36265.77	-0.071	1137.96	0.164
984	985	985	Category E	-0.13183594	-0.35986328	-0.91186523	0.23144531	0.2355957	0.35449219	0	0.164	1/11/2017	1	11	2017	8:57:17	32237	0	8	57	17	33	0.051269531	3.5175293	-0.091552734	-0.14428711	-0.91870117	6.8007813	0.21899414	0	0	0	0	0	0	0	0	0	0.93457031	0.065429688	0.26245117	-0.040039063	-0.21533203	0.006835938	0.126	36301.8	-0.064	1013.47	0.153
985	986	986	Category E	-0.19189453	-0.25195313	-0.92382813	0.23828125	0.23828125	0.34545898	0	0.051	1/11/2017	1	11	2017	8:57:17	32237	0.099	8	57	17	33	0.051269531	3.5175293	-0.086914063	-0.14355469	-0.91479492	7.963623	0.15087891	0	0	0	0	0	0	0	0	0	0.93017578	0.069824219	0.22192383	-0.10473633	-0.1081543	-0.008789063	0.122	36350.94	-0.056	880.37	0.153
986	987	987	Category E	-0.21582031	-0.095947266	-0.98388672	0.20654297	0.24389648	0.36181641	0	0.153	1/11/2017	1	11	2017	8:57:17	32237	0.199	8	57	17	33	0.051269531	3.5175293	-0.08203125	-0.14404297	-0.91796875	7.1643066	0.15649414	0	0	0	0	0	0	0	0	0	0.93286133	0.067138672	0.24755859	-0.13354492	0.048095703	-0.065673828	0.143	36106.1	-0.07	987.73	0.153
987	988	988	Category E	0.035888672	-0.095947266	-1.1638184	0.16430664	0.27392578	0.3671875	0	0.139	1/11/2017	1	11	2017	8:57:17	32237	0.3	8	57	17	33	0.051269531	3.5175293	-0.080078125	-0.14379883	-0.91967773	9.1184082	0.27416992	0	0	0	0	0	0	0	0	0	0.93432617	0.065673828	0.40795898	0.1159668	0.047851563	-0.24389648	0.144	36095.19	-0.078	1136.12	0.153
988	989	989	Category E	0.11987305	-0.29980469	-0.83984375	0.091796875	0.27636719	0.39428711	0	0.24	1/11/2017	1	11	2017	8:57:17	32237	0.4	8	57	17	33	0.051269531	3.5175293	-0.081787109	-0.14428711	-0.92358398	14.325439	0.26806641	0	0	0	0	0	0	0	0	0	0.93847656	0.061523438	0.44116211	0.20166016	-0.15527344	0.083740234	0.141	36128.12	-0.064	891.87	0.146
989	990	990	Category E	-0.15576172	0.059814453	-0.93579102	0.019775391	0.23242188	0.4375	0	0.122	1/11/2017	1	11	2017	8:57:17	32237	0.5	8	57	17	33	0.051269531	3.5175293	-0.081054688	-0.14428711	-0.92260742	19.412842	0.21777344	0	0	0	0	0	0	0	0	0	0.9375	0.0625	0.29174805	-0.074462891	0.20410156	-0.012939453	0.157	35958.63	-0.058	703.28	0.153
990	991	991	Category E	0.11987305	-0.11987305	-1.0559082	0.012451172	0.25952148	0.42504883	0	0.144	1/11/2017	1	11	2017	8:57:17	32237	0.6	8	57	17	33	0.051269531	3.5175293	-0.079833984	-0.14428711	-0.9206543	24.060791	0.24243164	0	0	0	0	0	0	0	0	0	0.93530273	0.064697266	0.359375	0.19970703	0.024414063	-0.13500977	0.16	35928.42	-0.057	675.47	0.146
991	992	992	Category E	0.011962891	-0.071777344	-1.0078125	0.008544922	0.2512207	0.42822266	0	0.146	1/11/2017	1	11	2017	8:57:17	32237	0.7	8	57	17	33	0.051269531	3.5175293	-0.076904297	-0.14404297	-0.92114258	29.195801	0.14355469	0	0	0	0	0	0	0	0	0	0.93554688	0.064453125	0.24804688	0.088867188	0.072265625	-0.086425781	0.148	36052.14	-0.024	274.07	0.169
992	993	993	Category E	-0.19189453	0.15576172	-0.73193359	-0.000732422	0.28100586	0.41064453	0	0.169	1/11/2017	1	11	2017	8:57:17	32237	0.8	8	57	17	33	0.051269531	3.5175293	-0.077392578	-0.14355469	-0.921875	37.231689	0.37255859	0	0	0	0	0	0	0	0	0	0.93603516	0.063964844	0.60375977	-0.11425781	0.29931641	0.18994141	0.138	36161.61	0	0	0.146
993	994	994	Category E	-0.011962891	-0.10791016	-1.0319824	-0.026611328	0.27563477	0.4152832	0	0.072	1/11/2017	1	11	2017	8:57:17	32237	0.9	8	57	17	33	0.051269531	3.5175293	-0.076660156	-0.14208984	-0.92358398	42.877441	0.13085938	0	0	0	0	0	0	0	0	0	0.9375	0.0625	0.20751953	0.064697266	0.034179688	-0.1081543	0.133	36218.78	0.032	-339.7	0.156
994	995	995	Category E	-0.13183594	0.023925781	-0.97192383	0.000244141	0.2800293	0.41479492	0	0.178	1/11/2017	1	11	2017	8:57:18	32238	0	8	57	18	33	0.051269531	3.5175293	-0.076171875	-0.14160156	-0.92163086	41.636719	0.18164063	0	0	0	0	0	0	0	0	0	0.93554688	0.064453125	0.27124023	-0.055419922	0.16552734	-0.050048828	0.135	36195.71	0.043	-439.48	0.156
995	996	996	Category E	-0.059814453	0.047851563	-0.76782227	-0.015136719	0.2746582	0.41918945	0	0.089	1/11/2017	1	11	2017	8:57:18	32238	0.1	8	57	18	33	0.051269531	3.5175293	-0.074462891	-0.14135742	-0.92163086	39.464355	0.24414063	0	0	0	0	0	0	0	0	0	0.93530273	0.064697266	0.35766602	0.014648438	0.18920898	0.15380859	0.133	36218.78	0.053	-534.58	0.167
996	997	997	Category E	0.023925781	-0.083984375	-1.1638184	-0.000488281	0.27050781	0.42114258	0	0.156	1/11/2017	1	11	2017	8:57:18	32238	0.2	8	57	18	33	0.051269531	3.5175293	-0.070800781	-0.14111328	-0.92138672	34.939941	0.26635742	0	0	0	0	0	0	0	0	0	0.93481445	0.065185547	0.39428711	0.094726563	0.057128906	-0.2421875	0.132	36230.42	0.058	-581.29	0.156
997	998	998	Category E	0.059814453	-0.13183594	-0.73193359	0.021240234	0.26098633	0.41967773	0	0.134	1/11/2017	1	11	2017	8:57:18	32238	0.3	8	57	18	33	0.051269531	3.5175293	-0.066650391	-0.14038086	-0.92163086	26.692627	0.22802734	0	0	0	0	0	0	0	0	0	0.93457031	0.065429688	0.32495117	0.12646484	0.008544922	0.18969727	0.13	36253.92	0.062	-622.11	0.156
998	999	999	Category E	0.035888672	-0.2277832	-0.92382813	0.050537109	0.25219727	0.41748047	0	0.167	1/11/2017	1	11	2017	8:57:18	32238	0.4	8	57	18	33	0.051269531	3.5175293	-0.0625	-0.13964844	-0.92163086	16.886719	0.13183594	0	0	0	0	0	0	0	0	0	0.93432617	0.065673828	0.18847656	0.098388672	-0.087890625	-0.001953125	0.118	36401.39	0.07	-734.8	0.134
999	1000	1000	Category E	0.047851563	-0.17993164	-1.0678711	0.11914063	0.24267578	0.40551758	0	0.057	1/11/2017	1	11	2017	8:57:18	32238	0.5	8	57	18	33	0.051269531	3.5175293	-0.057617188	-0.13891602	-0.92163086	6.9555664	0.18481445	0	0	0	0	0	0	0	0	0	0.93383789	0.066162109	0.29248047	0.10546875	-0.040771484	-0.14599609	0.121	36363.43	0.06	-634.51	0.134
1000	1001	1001	Category E	-0.047851563	-0.035888672	-0.73193359	0.11328125	0.25292969	0.40551758	0	0.107	1/11/2017	1	11	2017	8:57:18	32238	0.6	8	57	18	33	0.051269531	3.5175293	-0.052978516	-0.13842773	-0.921875	0.78222656	0.21606445	0	0	0	0	0	0	0	0	0	0.93383789	0.066162109	0.2980957	0.005126953	0.10253906	0.18994141	0.106	36561.56	0.079	-868.49	0.116
1001	1002	1002	Category E	0.035888672	-0.19189453	-0.92382813	0.09765625	0.24658203	0.40795898	0	0.106	1/11/2017	1	11	2017	8:57:18	32238	0.7	8	57	18	33	0.051269531	3.5175293	-0.048339844	-0.13818359	-0.92236328	8.2470703	0.099853516	0	0	0	0	0	0	0	0	0	0.93383789	0.066162109	0.1394043	0.084228516	-0.053466797	-0.001220703	0.103	36603.89	0.058	-685.44	0.116
1002	1003	1003	Category E	-0.10791016	0.047851563	-1.0078125	0.11181641	0.2421875	0.41601563	0	0.066	1/11/2017	1	11	2017	8:57:18	32238	0.8	8	57	18	33	0.051269531	3.5175293	-0.043945313	-0.13793945	-0.92260742	18.759766	0.21411133	0	0	0	0	0	0	0	0	0	0.93383789	0.066162109	0.3347168	-0.063720703	0.18579102	-0.084960938	0.095	36721.85	0.064	-783.41	0.116
1003	1004	1004	Category E	0.011962891	-0.17993164	-0.94799805	0.11621094	0.24707031	0.40771484	0	0.116	1/11/2017	1	11	2017	8:57:18	32238	0.9	8	57	18	33	0.051269531	3.5175293	-0.0390625	-0.13793945	-0.92285156	27.044922	0.070556641	0	0	0	0	0	0	0	0	0	0.93383789	0.066162109	0.11791992	0.051025391	-0.041748047	-0.024902344	0.114	36453.26	0.032	-379.71	0.116
1004	1005	1005	Category E	0.083984375	-0.14379883	-0.97192383	0.099121094	0.22949219	0.42114258	0	0.119	1/11/2017	1	11	2017	8:57:19	32239	0	8	57	19	33	0.051269531	3.5175293	-0.034667969	-0.13769531	-0.9230957	32.179199	0.12841797	0	0	0	0	0	0	0	0	0	0.93383789	0.066162109	0.17358398	0.11865234	-0.005859375	-0.048583984	0.11	36506.61	0.037	-443.79	0.119
1005	1006	1006	Category E	0.035888672	-0.21582031	-0.88793945	0.0859375	0.2199707	0.43041992	0	0.175	1/11/2017	1	11	2017	8:57:19	32239	0.111	8	57	19	33	0.051269531	3.5175293	-0.029785156	-0.13720703	-0.9230957	34.462158	0.1081543	0	0	0	0	0	0	0	0	0	0.93359375	0.06640625	0.17944336	0.065673828	-0.078369141	0.03515625	0.113	36466.45	0.035	-414.31	0.119
1006	1007	1007	Category E	0.011962891	-0.11987305	-1.1518555	0.13354492	0.20849609	0.41894531	0	0.079	1/11/2017	1	11	2017	8:57:19	32239	0.222	8	57	19	33	0.051269531	3.5175293	-0.024658203	-0.13671875	-0.9230957	32.74585	0.23217773	0	0	0	0	0	0	0	0	0	0.93334961	0.066650391	0.28222656	0.036621094	0.016845703	-0.22851563	0.113	36466.45	0.011	-140.24	0.128
1007	1008	1008	Category E	-0.023925781	-0.071777344	-1.0439453	0.15869141	0.19360352	0.41796875	0	0.128	1/11/2017	1	11	2017	8:57:19	32239	0.333	8	57	19	33	0.051269531	3.5175293	-0.020019531	-0.13500977	-0.92260742	30.895508	0.13671875	0	0	0	0	0	0	0	0	0	0.93286133	0.067138672	0.18823242	-0.003662109	0.063232422	-0.12109375	0.121	36363.43	-0.004	50.8	0.141
1008	1009	1009	Category E	0.035888672	-0.10791016	-0.7199707	0.11865234	0.20458984	0.43261719	0	0.065	1/11/2017	1	11	2017	8:57:19	32239	0.444	8	57	19	33	0.051269531	3.5175293	-0.015136719	-0.13427734	-0.9230957	27.274902	0.2109375	0	0	0	0	0	0	0	0	0	0.93286133	0.067138672	0.28051758	0.051025391	0.026367188	0.203125	0.125	36313.97	-0.021	275.7	0.141
1009	1010	1010	Category E	0	-0.16796875	-0.88793945	0.11108398	0.19433594	0.43676758	0	0.163	1/11/2017	1	11	2017	8:57:19	32239	0.555	8	57	19	33	0.051269531	3.5175293	-0.010009766	-0.13330078	-0.92333984	23.673096	0.050537109	0	0	0	0	0	0	0	0	0	0.93286133	0.067138672	0.080078125	0.010009766	-0.034423828	0.035400391	0.113	36466.45	-0.012	166.22	0.128
1010	1011	1011	Category E	0	-0.11987305	-0.86376953	0.12182617	0.19897461	0.42651367	0	0.141	1/11/2017	1	11	2017	8:57:19	32239	0.666	8	57	19	33	0.051513672	3.4482422	-0.005371094	-0.1328125	-0.9230957	23.691162	0.061035156	0	0	0	0	0	0	0	0	0	0.93261719	0.067382813	0.077880859	0.005371094	0.012939453	0.059326172	0.117	36414.23	-0.01	133.44	0.141
1011	1012	1012	Category E	0.16796875	-0.15576172	-0.98388672	0.10961914	0.19946289	0.43554688	0	0.103	1/11/2017	1	11	2017	8:57:19	32239	0.777	8	57	19	33	0.051513672	3.4482422	-0.000488281	-0.13305664	-0.9230957	26.162598	0.18041992	0	0	0	0	0	0	0	0	0	0.93261719	0.067382813	0.25170898	0.16845703	-0.022460938	-0.060546875	0.154	35989.3	-0.056	687.41	0.141
1012	1013	1013	Category E	0.083984375	-0.15576172	-0.93579102	0.099365234	0.18286133	0.44213867	0	0.105	1/11/2017	1	11	2017	8:57:19	32239	0.888	8	57	19	33	0.051513672	3.4482422	0.004150391	-0.13256836	-0.92358398	25.153076	0.083740234	0	0	0	0	0	0	0	0	0	0.93286133	0.067138672	0.11499023	0.079589844	-0.022949219	-0.012207031	0.161	35918.45	-0.065	788.23	0.143
1013	1014	1014	Category E	0.16796875	-0.10791016	-0.80395508	0.089599609	0.16186523	0.45776367	0	0.352	1/11/2017	1	11	2017	8:57:20	32240	0	8	57	20	33	0.051513672	3.4482422	0.008789063	-0.1315918	-0.92260742	22.577881	0.19970703	0	0	0	0	0	0	0	0	0	0.93212891	0.067871094	0.30151367	0.15893555	0.023681641	0.11865234	0.158	35948.51	-0.051	599.16	0.141
1014	1015	1015	Category E	-0.095947266	-0.083984375	-0.76782227	0.09765625	0.14379883	0.45874023	0	0.107	1/11/2017	1	11	2017	8:57:20	32240	0.1	8	57	20	33	0.051513672	3.4482422	0.013916016	-0.13110352	-0.92260742	21.818848	0.19555664	0	0	0	0	0	0	0	0	0	0.93188477	0.068115234	0.31176758	-0.10986328	0.047119141	0.15478516	0.147	36062.82	-0.023	263.39	0.128
1015	1016	1016	Category E	0.11987305	-0.11987305	-0.64794922	0.072753906	0.14916992	0.46435547	0	0.143	1/11/2017	1	11	2017	8:57:20	32240	0.2	8	57	20	33	0.051513672	3.4482422	0.018554688	-0.13061523	-0.92285156	20.89624	0.29321289	0	0	0	0	0	0	0	0	0	0.93237305	0.067626953	0.38696289	0.10107422	0.010742188	0.27490234	0.151	36020.47	-0.024	269.25	0.128
1016	1017	1017	Category E	0.14379883	-0.10791016	-1.2119141	0.09375	0.14526367	0.45898438	0	0.072	1/11/2017	1	11	2017	8:57:20	32240	0.3	8	57	20	33	0.051513672	3.4482422	0.023681641	-0.12988281	-0.9230957	18.231689	0.31347656	0	0	0	0	0	0	0	0	0	0.93237305	0.067626953	0.4309082	0.11987305	0.021972656	-0.28857422	0.141	36128.12	-0.025	299.02	0.128
1017	1018	1018	Category E	0.19189453	-0.059814453	-1.1159668	0.11376953	0.1315918	0.45996094	0	0.128	1/11/2017	1	11	2017	8:57:20	32240	0.4	8	57	20	33	0.051513672	3.4482422	0.028320313	-0.12939453	-0.92260742	14.858887	0.26245117	0	0	0	0	0	0	0	0	0	0.93212891	0.067871094	0.42651367	0.16333008	0.069580078	-0.19311523	0.098	36676.71	0.043	-548.59	0.107
1018	1019	1019	Category E	-0.047851563	-0.10791016	-0.73193359	0.10302734	0.12817383	0.45996094	0	0.046	1/11/2017	1	11	2017	8:57:20	32240	0.5	8	57	20	33	0.051513672	3.4482422	0.032714844	-0.12841797	-0.92236328	17.369873	0.20776367	0	0	0	0	0	0	0	0	0	0.93164063	0.068359375	0.29174805	-0.080566406	0.020507813	0.19042969	0.093	36752.6	0.058	-732.13	0.092
1019	1020	1020	Category E	0.15576172	-0.023925781	-0.69580078	0.072265625	0.11914063	0.47167969	0	0.092	1/11/2017	1	11	2017	8:57:20	32240	0.6	8	57	20	33	0.051513672	3.4482422	0.037109375	-0.12792969	-0.92236328	20.245605	0.27587891	0	0	0	0	0	0	0	0	0	0.93188477	0.068115234	0.44921875	0.1184082	0.10400391	0.2265625	0.077	37019.99	0.085	-1111.46	0.079
1020	1021	1021	Category E	0.39599609	-0.083984375	-1.3439941	0.081787109	0.098144531	0.47167969	0	0.079	1/11/2017	1	11	2017	8:57:20	32240	0.7	8	57	20	33	0.051513672	3.4482422	0.041503906	-0.12719727	-0.92211914	20.110107	0.55249023	0	0	0	0	0	0	0	0	0	0.93188477	0.068115234	0.8190918	0.35424805	0.043212891	-0.42163086	0.072	37112.79	0.093	-1233.71	0.087
1021	1022	1022	Category E	0.25195313	-0.15576172	-1.0439453	0.088623047	0.10546875	0.47387695	0	0.05	1/11/2017	1	11	2017	8:57:20	32240	0.8	8	57	20	33	0.051513672	3.4482422	0.045898438	-0.12597656	-0.92236328	17.266846	0.24072266	0	0	0	0	0	0	0	0	0	0.93212891	0.067871094	0.35693359	0.20581055	-0.029541016	-0.12133789	0.065	37251.91	0.091	-1283.11	0.079
1022	1023	1023	Category E	0.10791016	-0.071777344	-0.86376953	0.091308594	0.099365234	0.47387695	0	0.039	1/11/2017	1	11	2017	8:57:20	32240	0.9	8	57	20	33	0.051513672	3.4482422	0.05078125	-0.12524414	-0.92260742	18.981201	0.097900391	0	0	0	0	0	0	0	0	0	0.93261719	0.067382813	0.16943359	0.056884766	0.053466797	0.058837891	0.066	37231.31	0.092	-1282.8	0.079
1023	1024	1024	Category E	-0.11987305	-0.095947266	-0.76782227	0.088867188	0.084228516	0.48022461	0	0.087	1/11/2017	1	11	2017	8:57:21	32241	0	8	57	21	33	0.051513672	3.4482422	0.055908203	-0.12451172	-0.92285156	23.045898	0.23608398	0	0	0	0	0	0	0	0	0	0.93286133	0.067138672	0.35961914	-0.17578125	0.028564453	0.1550293	0.058	37403.73	0.068	-1101.93	0.079
1024	1025	1025	Category E	0.13183594	-0.10791016	-0.58789063	0.086181641	0.089111328	0.47924805	0	0.05	1/11/2017	1	11	2017	8:57:21	32241	0.1	8	57	21	33	0.051513672	3.4482422	0.060302734	-0.12402344	-0.92285156	23.437988	0.34277344	0	0	0	0	0	0	0	0	0	0.93310547	0.066894531	0.42260742	0.071289063	0.016113281	0.33496094	0.062	37315.27	0.078	-1176.05	0.075
1025	1026	1026	Category E	0.16796875	-0.20385742	-1.1518555	0.10913086	0.089599609	0.46777344	0	0.044	1/11/2017	1	11	2017	8:57:21	32241	0.2	8	57	21	33	0.051513672	3.4482422	0.063964844	-0.12158203	-0.92236328	22.935059	0.26464844	0	0	0	0	0	0	0	0	0	0.93261719	0.067382813	0.4152832	0.10375977	-0.08203125	-0.22924805	0.066	37231.31	0.05	-804.17	0.08
1026	1027	1027	Category E	-0.047851563	-0.16796875	-1.0319824	0.14575195	0.076904297	0.45922852	0	0.105	1/11/2017	1	11	2017	8:57:21	32241	0.3	8	57	21	33	0.051513672	3.4482422	0.068603516	-0.11987305	-0.92236328	22.287842	0.16699219	0	0	0	0	0	0	0	0	0	0.93261719	0.067382813	0.27416992	-0.11645508	-0.047851563	-0.109375	0.073	37093.83	0.022	-371.98	0.08
1027	1028	1028	Category E	-0.34790039	-0.21582031	-1.1999512	0.15893555	0.082519531	0.45288086	0	0.075	1/11/2017	1	11	2017	8:57:21	32241	0.4	8	57	21	33	0.051513672	3.4482422	0.073730469	-0.12011719	-0.92114258	26.111084	0.5144043	0	0	0	0	0	0	0	0	0	0.93188477	0.068115234	0.79589844	-0.42163086	-0.095458984	-0.27856445	0.066	37231.31	0.039	-655.75	0.08
1028	1029	1029	Category E	-0.14379883	-0.16796875	-0.85180664	0.14794922	0.090820313	0.45385742	0	0.08	1/11/2017	1	11	2017	8:57:21	32241	0.5	8	57	21	33	0.051513672	3.4482422	0.075683594	-0.12060547	-0.91821289	24.03418	0.23413086	0	0	0	0	0	0	0	0	0	0.92919922	0.070800781	0.33300781	-0.21948242	-0.047119141	0.06640625	0.077	37019.99	0.045	-669.05	0.105
1029	1030	1030	Category E	-0.095947266	-0.16796875	-0.74389648	0.15429688	0.10083008	0.44970703	0	0.046	1/11/2017	1	11	2017	8:57:21	32241	0.6	8	57	21	33	0.051513672	3.4482422	0.076416016	-0.11889648	-0.91870117	16.743408	0.25048828	0	0	0	0	0	0	0	0	0	0.9296875	0.0703125	0.39624023	-0.17236328	-0.048828125	0.17480469	0.099	36661.91	0.028	-372.19	0.116
1030	1031	1031	Category E	0.011962891	-0.16796875	-0.94799805	0.1472168	0.093261719	0.45263672	0	0.116	1/11/2017	1	11	2017	8:57:21	32241	0.7	8	57	21	33	0.051513672	3.4482422	0.080810547	-0.12133789	-0.91870117	5.6777344	0.087890625	0	0	0	0	0	0	0	0	0	0.93017578	0.069824219	0.14453125	-0.068847656	-0.046386719	-0.029052734	0.103	36603.89	0.025	-326.18	0.13
1031	1032	1032	Category K	-0.23999023	-0.13183594	-0.95996094	0.12817383	0.11328125	0.45703125	0	0.175	1/11/2017	1	11	2017	8:57:49	32269	0.6	8	57	49	34	0.051757813	3.5288086	0.080810547	-0.12158203	-0.91650391	2.081543	0.32373047	0	0	0	0	0	0	0	0	0	0.92797852	0.072021484	0.37426758	-0.32080078	-0.010009766	-0.043212891	0.124	36326.21	0.024	-274.07	0.163
1032	1033	1033	Category K	-0.15576172	-0.059814453	-1.0559082	0.10888672	0.12426758	0.46533203	0	0.13	1/11/2017	1	11	2017	8:57:49	32269	0.7	8	57	49	34	0.051757813	3.5288086	0.082519531	-0.12255859	-0.91503906	7.7121582	0.28369141	0	0	0	0	0	0	0	0	0	0.92700195	0.072998047	0.44165039	-0.23828125	0.062744141	-0.140625	0.138	36161.61	0.013	-141.14	0.175
1033	1034	1034	Category K	-0.14379883	-0.13183594	-0.7199707	0.11230469	0.13085938	0.45874023	0	0.202	1/11/2017	1	11	2017	8:57:49	32269	0.8	8	57	49	34	0.051757813	3.5288086	0.087402344	-0.12646484	-0.91772461	15.08667	0.30419922	0	0	0	0	0	0	0	0	0	0.93041992	0.069580078	0.43432617	-0.23120117	-0.005126953	0.19775391	0.165	35879.08	-0.029	305.19	0.192
1034	1035	1035	Category K	-0.071777344	-0.14379883	-0.88793945	0.1159668	0.11254883	0.46533203	0	0.163	1/11/2017	1	11	2017	8:57:49	32269	0.9	8	57	49	34	0.051757813	3.5288086	0.089355469	-0.12670898	-0.91601563	19.714844	0.16455078	0	0	0	0	0	0	0	0	0	0.92895508	0.071044922	0.20629883	-0.16113281	-0.016845703	0.028076172	0.178	35756.23	-0.045	462.55	0.202
1035	1036	1036	Category K	0.071777344	-0.15576172	-0.89990234	0.099365234	0.11230469	0.46777344	0	0.208	1/11/2017	1	11	2017	8:57:50	32270	0	8	57	50	34	0.051757813	3.5288086	0.093017578	-0.12915039	-0.91601563	19.568359	0.037597656	0	0	0	0	0	0	0	0	0	0.9296875	0.0703125	0.063964844	-0.021240234	-0.026367188	0.016113281	0.186	35684.2	-0.049	488.71	0.202
1036	1037	1037	Category K	0.11987305	-0.14379883	-0.91186523	0.096435547	0.11425781	0.46264648	0	0.192	1/11/2017	1	11	2017	8:57:50	32270	0.111	8	57	50	34	0.051757813	3.5288086	0.095703125	-0.13134766	-0.91772461	11.849121	0.027587891	0	0	0	0	0	0	0	0	0	0.93188477	0.068115234	0.041992188	0.023925781	-0.012207031	0.005859375	0.19	35649.13	-0.065	664.84	0.208
1037	1038	1038	Category K	0.11987305	-0.10791016	-0.92382813	0.099365234	0.11328125	0.46850586	0	0.222	1/11/2017	1	11	2017	8:57:50	32270	0.222	8	57	50	34	0.051757813	3.5288086	0.097167969	-0.13208008	-0.91430664	9.4047852	0.034423828	0	0	0	0	0	0	0	0	0	0.92895508	0.071044922	0.056152344	0.022460938	0.024169922	-0.009277344	0.192	35631.81	-0.064	645.9	0.208
1038	1039	1039	Category K	0.16796875	-0.13183594	-0.87597656	0.10009766	0.11328125	0.4675293	0	0.155	1/11/2017	1	11	2017	8:57:50	32270	0.333	8	57	50	34	0.051757813	3.5288086	0.098632813	-0.13232422	-0.91650391	7.9782715	0.080322266	0	0	0	0	0	0	0	0	0	0.93139648	0.068603516	0.1105957	0.069091797	0.000488281	0.040527344	0.188	35666.59	-0.051	506.32	0.208
1039	1040	1040	Category K	0.16796875	-0.13183594	-0.92382813	0.097167969	0.11303711	0.47045898	0	0.217	1/11/2017	1	11	2017	8:57:50	32270	0.444	8	57	50	34	0.051757813	3.5288086	0.10009766	-0.1315918	-0.91650391	3.9731445	0.067871094	0	0	0	0	0	0	0	0	0	0.93139648	0.068603516	0.074707031	0.067626953	0	-0.007080078	0.181	35728.92	-0.043	432.69	0.217
1040	1041	1041	Category K	0.15576172	-0.13183594	-0.92382813	0.096679688	0.11132813	0.46972656	0	0.134	1/11/2017	1	11	2017	8:57:50	32270	0.555	8	57	50	34	0.051757813	3.5288086	0.1015625	-0.13134766	-0.91455078	5.2224121	0.0546875	0	0	0	0	0	0	0	0	0	0.92944336	0.070556641	0.063476563	0.053955078	-0.000244141	-0.009033203	0.185	35693.07	-0.071	760.19	0.217
1041	1042	1042	Category K	0.15576172	-0.15576172	-0.91186523	0.093261719	0.12084961	0.47045898	0	0.166	1/11/2017	1	11	2017	8:57:50	32270	0.666	8	57	50	34	0.051757813	3.5288086	0.10449219	-0.13256836	-0.91723633	12.912354	0.056152344	0	0	0	0	0	0	0	0	0	0.93261719	0.067382813	0.079345703	0.051025391	-0.022949219	0.005371094	0.161	35918.45	-0.045	508.69	0.166
1042	1043	1043	Category K	0.16796875	-0.16796875	-0.91186523	0.094482422	0.11303711	0.4675293	0	0.219	1/11/2017	1	11	2017	8:57:50	32270	0.777	8	57	50	34	0.051757813	3.5288086	0.10595703	-0.13232422	-0.91723633	15.523193	0.071289063	0	0	0	0	0	0	0	0	0	0.93286133	0.067138672	0.10253906	0.061767578	-0.035400391	0.005371094	0.159	35938.44	-0.048	554.69	0.166
1043	1044	1044	Category K	0.14379883	-0.14379883	-0.91186523	0.09375	0.10791016	0.46777344	0	0.076	1/11/2017	1	11	2017	8:57:50	32270	0.888	8	57	50	34	0.051757813	3.5288086	0.109375	-0.13500977	-0.91552734	18.199219	0.035400391	0	0	0	0	0	0	0	0	0	0.93188477	0.068115234	0.046630859	0.034179688	-0.008544922	0.003662109	0.146	36073.55	-0.035	419.58	0.143
1044	1045	1045	Category K	0.17993164	-0.14379883	-0.92382813	0.098632813	0.11401367	0.46972656	0	0.143	1/11/2017	1	11	2017	8:57:51	32271	0	8	57	51	34	0.051757813	3.5288086	0.11132813	-0.13476563	-0.91479492	19.473633	0.069580078	0	0	0	0	0	0	0	0	0	0.93139648	0.068603516	0.086181641	0.068359375	-0.008789063	-0.008789063	0.147	36062.82	-0.039	471.06	0.166
1045	1046	1046	Category K	0.16796875	-0.13183594	-0.91186523	0.098632813	0.11547852	0.4675293	0	0.141	1/11/2017	1	11	2017	8:57:51	32271	0.1	8	57	51	34	0.051757813	3.5288086	0.11254883	-0.13525391	-0.91430664	18.693604	0.055175781	0	0	0	0	0	0	0	0	0	0.93115234	0.068847656	0.061279297	0.055175781	0.003417969	0.002441406	0.148	36052.14	-0.019	213.63	0.143
1046	1047	1047	Category K	0.15576172	-0.10791016	-0.88793945	0.093994141	0.11450195	0.46777344	0	0.139	1/11/2017	1	11	2017	8:57:51	32271	0.2	8	57	51	34	0.051757813	3.5288086	0.11401367	-0.13476563	-0.91455078	11.232422	0.056152344	0	0	0	0	0	0	0	0	0	0.93139648	0.068603516	0.095214844	0.041503906	0.026855469	0.026611328	0.124	36326.21	0.012	-141.94	0.141
1047	1048	1048	Category K	0.17993164	-0.14379883	-0.89990234	0.092041016	0.11352539	0.47387695	0	0.174	1/11/2017	1	11	2017	8:57:51	32271	0.3	8	57	51	34	0.051757813	3.5288086	0.1159668	-0.13525391	-0.91137695	4.5708008	0.065185547	0	0	0	0	0	0	0	0	0	0.92871094	0.071289063	0.083740234	0.063720703	-0.008300781	0.011474609	0.117	36414.23	0.006	-75.7	0.141
1048	1049	1049	Category K	0.19189453	-0.11987305	-0.91186523	0.089599609	0.11108398	0.46972656	0	0.075	1/11/2017	1	11	2017	8:57:51	32271	0.4	8	57	51	34	0.051757813	3.5288086	0.11865234	-0.13623047	-0.90991211	2.3811035	0.074707031	0	0	0	0	0	0	0	0	0	0.92773438	0.072265625	0.091308594	0.072998047	0.016357422	-0.001708984	0.104	36589.67	0.015	-201.02	0.139
1049	1050	1050	Category K	0.17993164	-0.15576172	-0.89990234	0.093017578	0.11132813	0.47045898	0	0.034	1/11/2017	1	11	2017	8:57:51	32271	0.5	8	57	51	34	0.051757813	3.5288086	0.12060547	-0.13696289	-0.91259766	1.4155273	0.063232422	0	0	0	0	0	0	0	0	0	0.93066406	0.069335938	0.090332031	0.059082031	-0.018554688	0.012695313	0.101	36632.67	0.002	-28.78	0.139
1050	1051	1051	Category K	0.17993164	-0.14379883	-0.92382813	0.096923828	0.11303711	0.46777344	0	0.063	1/11/2017	1	11	2017	8:57:51	32271	0.6	8	57	51	34	0.051757813	3.5288086	0.12304688	-0.13696289	-0.91308594	0.39160156	0.058105469	0	0	0	0	0	0	0	0	0	0.93139648	0.068603516	0.07421875	0.056640625	-0.006591797	-0.010742188	0.107	36547.67	-0.01	143.96	0.125
1051	1052	1052	Category K	0.16796875	-0.11987305	-0.92382813	0.08984375	0.11206055	0.46875	0	0.125	1/11/2017	1	11	2017	8:57:51	32271	0.7	8	57	51	34	0.051757813	3.5288086	0.12524414	-0.13745117	-0.91333008	1.2475586	0.047119141	0	0	0	0	0	0	0	0	0	0.93212891	0.067871094	0.0703125	0.042480469	0.017578125	-0.010253906	0.098	36676.71	-0.016	255.24	0.121
1052	1053	1053	Category K	0.17993164	-0.095947266	-0.91186523	0.090576172	0.11401367	0.47558594	0	0.173	1/11/2017	1	11	2017	8:57:51	32271	0.8	8	57	51	34	0.051757813	3.5288086	0.12524414	-0.13769531	-0.91235352	2.2338867	0.068603516	0	0	0	0	0	0	0	0	0	0.93115234	0.068847656	0.096679688	0.054443359	0.041748047	0.000488281	0.096	36706.68	-0.019	313.31	0.121
1053	1054	1054	Category K	0.19189453	-0.11987305	-0.92382813	0.089599609	0.11279297	0.47387695	0	0.121	1/11/2017	1	11	2017	8:57:51	32271	0.9	8	57	51	34	0.051757813	3.5288086	0.12670898	-0.13769531	-0.91210938	2.5808105	0.068359375	0	0	0	0	0	0	0	0	0	0.93115234	0.068847656	0.094238281	0.064941406	0.017822266	-0.011474609	0.107	36547.67	-0.02	300.48	0.125
1054	1055	1055	Category K	0.16796875	-0.13183594	-0.91186523	0.092773438	0.10888672	0.46972656	0	0.065	1/11/2017	1	11	2017	8:57:52	32272	0	8	57	52	34	0.051757813	3.5288086	0.12646484	-0.13842773	-0.91357422	2.4997559	0.041748047	0	0	0	0	0	0	0	0	0	0.93261719	0.067382813	0.049560547	0.041259766	0.006591797	0.001708984	0.124	36326.21	-0.034	473.52	0.147
1055	1056	1056	Category K	0.17993164	-0.13183594	-0.92382813	0.093017578	0.11645508	0.46850586	0	0.097	1/11/2017	1	11	2017	8:57:52	32272	0.1	8	57	52	34	0.051757813	3.5288086	0.13012695	-0.13964844	-0.91503906	2.0227051	0.05078125	0	0	0	0	0	0	0	0	0	0.93481445	0.065185547	0.065917969	0.049560547	0.0078125	-0.008544922	0.127	36289.72	-0.028	372.19	0.147
1056	1057	1057	Category K	0.17993164	-0.15576172	-0.87597656	0.085205078	0.11621094	0.47167969	0	0.163	1/11/2017	1	11	2017	8:57:52	32272	0.2	8	57	52	34	0.051757813	3.5288086	0.13110352	-0.13989258	-0.91796875	0.71655273	0.066162109	0	0	0	0	0	0	0	0	0	0.93798828	0.062011719	0.10644531	0.048583984	-0.015625	0.041992188	0.116	36427.14	-0.018	249.57	0.147
1057	1058	1058	Category K	0.17993164	-0.10791016	-0.87597656	0.092041016	0.11279297	0.47070313	0	0.147	1/11/2017	1	11	2017	8:57:52	32272	0.3	8	57	52	34	0.051757813	3.5288086	0.1315918	-0.140625	-0.91430664	0.25976563	0.069824219	0	0	0	0	0	0	0	0	0	0.93432617	0.065673828	0.11962891	0.048095703	0.032714844	0.038330078	0.141	36128.12	-0.047	609.04	0.147
1058	1059	1059	Category K	0.17993164	-0.15576172	-0.91186523	0.090576172	0.11523438	0.47290039	0	0.103	1/11/2017	1	11	2017	8:57:52	32272	0.4	8	57	52	34	0.051757813	3.5288086	0.13085938	-0.14208984	-0.91162109	0.46533203	0.050537109	0	0	0	0	0	0	0	0	0	0.93188477	0.068115234	0.0625	0.048828125	-0.013427734	0	0.151	36020.47	-0.05	612.2	0.163
1059	1060	1060	Category K	0.16796875	-0.11987305	-0.89990234	0.090576172	0.11206055	0.47045898	0	0.272	1/11/2017	1	11	2017	8:57:52	32272	0.5	8	57	52	34	0.051757813	3.5288086	0.13354492	-0.14282227	-0.91381836	0.64916992	0.043701172	0	0	0	0	0	0	0	0	0	0.93457031	0.065429688	0.071533203	0.034179688	0.022949219	0.013916016	0.162	35908.53	-0.079	1006.34	0.166
1060	1061	1061	Category K	0.16796875	-0.10791016	-0.94799805	0.087646484	0.11279297	0.47265625	0	0.125	1/11/2017	1	11	2017	8:57:52	32272	0.6	8	57	52	34	0.051757813	3.5288086	0.13354492	-0.14428711	-0.91674805	0.53588867	0.058837891	0	0	0	0	0	0	0	0	0	0.9375	0.0625	0.10180664	0.034179688	0.036376953	-0.031005859	0.165	35879.08	-0.093	1233.71	0.166
1061	1062	1062	Category K	0.20385742	-0.13183594	-0.92382813	0.088867188	0.11279297	0.47460938	0	0.166	1/11/2017	1	11	2017	8:57:52	32272	0.7	8	57	52	34	0.051757813	3.5288086	0.13085938	-0.14526367	-0.91137695	0.11987305	0.075195313	0	0	0	0	0	0	0	0	0	0.93212891	0.067871094	0.098876953	0.072753906	0.013427734	-0.012207031	0.156	35968.8	-0.078	1033.22	0.166
1062	1063	1063	Category K	0.20385742	-0.14379883	-0.92382813	0.094482422	0.11547852	0.47045898	0	0.179	1/11/2017	1	11	2017	8:57:52	32272	0.8	8	57	52	34	0.051757813	3.5288086	0.12963867	-0.14550781	-0.90991211	0.87988281	0.075195313	0	0	0	0	0	0	0	0	0	0.93041992	0.069580078	0.089599609	0.073974609	0.001708984	-0.013671875	0.158	35948.51	-0.068	851.22	0.166
1063	1064	1064	Category K	0.16796875	-0.15576172	-0.92382813	0.092285156	0.11206055	0.47167969	0	0.094	1/11/2017	1	11	2017	8:57:52	32272	0.9	8	57	52	34	0.051757813	3.5288086	0.13085938	-0.14648438	-0.91015625	1.1450195	0.040283203	0	0	0	0	0	0	0	0	0	0.93115234	0.068847656	0.059570313	0.036865234	-0.009033203	-0.013427734	0.126	36301.8	-0.024	316.42	0.166
1064	1065	1065	Category K	0.16796875	-0.15576172	-0.87597656	0.093994141	0.11376953	0.46948242	0	0.113	1/11/2017	1	11	2017	8:57:53	32273	0	8	57	53	34	0.051757813	3.5288086	0.13476563	-0.1472168	-0.91137695	1.5275879	0.049072266	0	0	0	0	0	0	0	0	0	0.93310547	0.066894531	0.076904297	0.032958984	-0.008300781	0.035400391	0.14	36139.22	-0.039	493.45	0.166
1065	1066	1066	Category K	0.17993164	-0.11987305	-0.91186523	0.086669922	0.11499023	0.46875	0	0.079	1/11/2017	1	11	2017	8:57:53	32273	0.1	8	57	53	34	0.051757813	3.5288086	0.13549805	-0.14794922	-0.9152832	1.4484863	0.052490234	0	0	0	0	0	0	0	0	0	0.93701172	0.062988281	0.075927734	0.044189453	0.028076172	0.003417969	0.116	36427.14	-0.003	39.31	0.113
1066	1067	1067	Category K	0.19189453	-0.11987305	-0.89990234	0.088378906	0.11987305	0.47045898	0	0.212	1/11/2017	1	11	2017	8:57:53	32273	0.2	8	57	53	34	0.051757813	3.5288086	0.13574219	-0.14746094	-0.91210938	0.9050293	0.063476563	0	0	0	0	0	0	0	0	0	0.93408203	0.065917969	0.095947266	0.055908203	0.027587891	0.012207031	0.095	36721.85	0.027	-370.91	0.113
1067	1068	1068	Category K	0.17993164	-0.13183594	-0.92382813	0.086425781	0.11499023	0.47167969	0	0.021	1/11/2017	1	11	2017	8:57:53	32273	0.3	8	57	53	34	0.051757813	3.5288086	0.13891602	-0.14770508	-0.91064453	0.061523438	0.045654297	0	0	0	0	0	0	0	0	0	0.93286133	0.067138672	0.069824219	0.040771484	0.015869141	-0.012939453	0.105	36575.56	0.029	-368.35	0.154
1068	1069	1069	Category K	0.19189453	-0.16796875	-0.88793945	0.090820313	0.11791992	0.47143555	0	0.055	1/11/2017	1	11	2017	8:57:53	32273	0.4	8	57	53	34	0.051757813	3.5288086	0.14550781	-0.14697266	-0.90673828	0.72924805	0.053955078	0	0	0	0	0	0	0	0	0	0.92993164	0.070068359	0.0859375	0.046142578	-0.020751953	0.018798828	0.122	36350.94	0.007	-85.17	0.154
1069	1070	1070	Category K	0.17993164	-0.11987305	-0.92382813	0.086669922	0.11914063	0.47558594	0	0.154	1/11/2017	1	11	2017	8:57:53	32273	0.5	8	57	53	34	0.051757813	3.5288086	0.14941406	-0.1472168	-0.9074707	0.86523438	0.043945313	0	0	0	0	0	0	0	0	0	0.93164063	0.068359375	0.073730469	0.030273438	0.02734375	-0.016113281	0.127	36289.72	0.007	-82.51	0.212
1070	1071	1071	Category K	0.11987305	-0.14379883	-0.87597656	0.086425781	0.11376953	0.47070313	0	0.212	1/11/2017	1	11	2017	8:57:53	32273	0.6	8	57	53	34	0.051757813	3.5288086	0.15283203	-0.14697266	-0.90966797	0.55493164	0.047363281	0	0	0	0	0	0	0	0	0	0.93408203	0.065917969	0.070068359	-0.032958984	0.003173828	0.033691406	0.128	36277.71	-0.007	85.72	0.154
1071	1072	1072	Category K	0.15576172	-0.14379883	-0.89990234	0.088134766	0.1159668	0.46850586	0	0.108	1/11/2017	1	11	2017	8:57:53	32273	0.7	8	57	53	34	0.051757813	3.5288086	0.1550293	-0.14672852	-0.90917969	0.98999023	0.009765625	0	0	0	0	0	0	0	0	0	0.93383789	0.066162109	0.012939453	0.000488281	0.002929688	0.009277344	0.148	36052.14	-0.023	261.83	0.154
1072	1073	1073	Category K	0.19189453	-0.15576172	-0.93579102	0.086914063	0.12231445	0.47558594	0	0.221	1/11/2017	1	11	2017	8:57:53	32273	0.8	8	57	53	34	0.051757813	3.5288086	0.16040039	-0.14697266	-0.90844727	2.4663086	0.042236328	0	0	0	0	0	0	0	0	0	0.93408203	0.065917969	0.067138672	0.03125	-0.008544922	-0.027099609	0.151	36020.47	-0.025	281.33	0.154
1073	1074	1074	Category K	0.15576172	-0.13183594	-0.89990234	0.088623047	0.12939453	0.46948242	0	0.139	1/11/2017	1	11	2017	8:57:53	32273	0.9	8	57	53	34	0.051757813	3.5288086	0.16455078	-0.14819336	-0.90625	3.1430664	0.019775391	0	0	0	0	0	0	0	0	0	0.93310547	0.066894531	0.031982422	-0.008789063	0.016357422	0.006347656	0.136	36184.27	-0.01	117.53	0.197
1074	1075	1075	Category K	0.15576172	-0.16796875	-0.97192383	0.082763672	0.13427734	0.46655273	0	0.077	1/11/2017	1	11	2017	8:57:54	32274	0	8	57	54	34	0.051025391	3.4482422	0.16894531	-0.14868164	-0.90844727	3.911377	0.067382813	0	0	0	0	0	0	0	0	0	0.93603516	0.063964844	0.095458984	-0.013183594	-0.019042969	-0.063232422	0.133	36218.78	-0.011	132.16	0.139
1075	1076	1076	Category K	0.15576172	-0.14379883	-0.89990234	0.094238281	0.13818359	0.46411133	0	0.059	1/11/2017	1	11	2017	8:57:54	32274	0.1	8	57	54	34	0.051025391	3.4482422	0.17163086	-0.14916992	-0.90869141	4.723877	0.019042969	0	0	0	0	0	0	0	0	0	0.93676758	0.063232422	0.030273438	-0.015869141	0.005371094	0.008789063	0.137	36172.91	-0.032	402.65	0.154
1076	1077	1077	Category K	0.14379883	-0.13183594	-0.89990234	0.090087891	0.14038086	0.46508789	0	0.197	1/11/2017	1	11	2017	8:57:54	32274	0.2	8	57	54	34	0.051025391	3.4482422	0.1730957	-0.14941406	-0.90893555	5.3051758	0.035400391	0	0	0	0	0	0	0	0	0	0.93725586	0.062744141	0.056152344	-0.029296875	0.017578125	0.009033203	0.125	36313.97	0.007	-83.55	0.153
1077	1078	1078	Category K	0.16796875	-0.15576172	-0.91186523	0.088623047	0.13769531	0.46435547	0	0.129	1/11/2017	1	11	2017	8:57:54	32274	0.3	8	57	54	34	0.051025391	3.4482422	0.17382813	-0.1496582	-0.90917969	5.1838379	0.008789063	0	0	0	0	0	0	0	0	0	0.93774414	0.062255859	0.014648438	-0.005859375	-0.005859375	-0.002441406	0.128	36277.71	0.005	-58.93	0.153
1078	1079	1079	Category K	0.16796875	-0.16796875	-0.92382813	0.091552734	0.13452148	0.46533203	0	0.154	1/11/2017	1	11	2017	8:57:54	32274	0.4	8	57	54	34	0.051025391	3.4482422	0.17480469	-0.15039063	-0.90917969	4.3937988	0.023681641	0	0	0	0	0	0	0	0	0	0.93798828	0.062011719	0.0390625	-0.006835938	-0.017333984	-0.014404297	0.137	36172.91	-0.017	203.09	0.153
1079	1080	1080	Category K	0.16796875	-0.15576172	-0.89990234	0.088378906	0.13842773	0.46630859	0	0.153	1/11/2017	1	11	2017	8:57:54	32274	0.5	8	57	54	34	0.051025391	3.4482422	0.17504883	-0.15039063	-0.90942383	4.2463379	0.013183594	0	0	0	0	0	0	0	0	0	0.93847656	0.061523438	0.021972656	-0.007080078	-0.005126953	0.009521484	0.138	36161.61	-0.04	515.1	0.153
1080	1081	1081	Category K	0.17993164	-0.14379883	-0.94799805	0.088867188	0.13769531	0.46411133	0	0.134	1/11/2017	1	11	2017	8:57:54	32274	0.6	8	57	54	34	0.051025391	3.4482422	0.17529297	-0.15112305	-0.90942383	3.7976074	0.039306641	0	0	0	0	0	0	0	0	0	0.93847656	0.061523438	0.050292969	0.004394531	0.007324219	-0.038330078	0.114	36453.26	-0.011	150.63	0.14
1081	1082	1082	Category K	0.15576172	-0.16796875	-0.92382813	0.088623047	0.14306641	0.4621582	0	0.062	1/11/2017	1	11	2017	8:57:54	32274	0.7	8	57	54	34	0.051025391	3.4482422	0.17553711	-0.15136719	-0.90917969	2.8652344	0.029541016	0	0	0	0	0	0	0	0	0	0.93823242	0.061767578	0.051025391	-0.019775391	-0.016357422	-0.014404297	0.116	36427.14	-0.007	93.06	0.14
1082	1083	1083	Category K	0.15576172	-0.16796875	-0.87597656	0.088378906	0.13696289	0.46411133	0	0.056	1/11/2017	1	11	2017	8:57:54	32274	0.8	8	57	54	34	0.051025391	3.4482422	0.17602539	-0.15161133	-0.90917969	1.5195313	0.041992188	0	0	0	0	0	0	0	0	0	0.93823242	0.061767578	0.069580078	-0.020263672	-0.016113281	0.033203125	0.111	36493.13	-0.02	290.75	0.14
1083	1084	1084	Category K	0.16796875	-0.16796875	-0.88793945	0.0859375	0.13623047	0.46508789	0	0.14	1/11/2017	1	11	2017	8:57:54	32274	0.9	8	57	54	34	0.051025391	3.4482422	0.17626953	-0.15136719	-0.90893555	0.56762695	0.027832031	0	0	0	0	0	0	0	0	0	0.93823242	0.061767578	0.045898438	-0.008300781	-0.016357422	0.020996094	0.111	36493.13	-0.02	290.75	0.134
1084	1085	1085	Category K	0.19189453	-0.17993164	-0.93579102	0.086425781	0.13500977	0.46923828	0	0.123	1/11/2017	1	11	2017	8:57:55	32275	0	8	57	55	34	0.051025391	3.4482422	0.17675781	-0.15112305	-0.90869141	0.22216797	0.041992188	0	0	0	0	0	0	0	0	0	0.93798828	0.062011719	0.070556641	0.014892578	-0.028564453	-0.026855469	0.108	36533.88	-0.008	113.35	0.14
1085	1086	1086	Category K	0.14379883	-0.16796875	-0.89990234	0.089111328	0.13793945	0.46240234	0	0.154	1/11/2017	1	11	2017	8:57:55	32275	0.1	8	57	55	34	0.051025391	3.4482422	0.17675781	-0.15136719	-0.90844727	1.1413574	0.037841797	0	0	0	0	0	0	0	0	0	0.93774414	0.062255859	0.058105469	-0.032958984	-0.016357422	0.008544922	0.129	36265.77	-0.014	174.38	0.14
1086	1087	1087	Category K	0.17993164	-0.15576172	-0.91186523	0.086914063	0.13623047	0.46337891	0	0.117	1/11/2017	1	11	2017	8:57:55	32275	0.2	8	57	55	34	0.051025391	3.4482422	0.17700195	-0.15161133	-0.90869141	1.46875	0.005615234	0	0	0	0	0	0	0	0	0	0.93798828	0.062011719	0.009765625	0.002685547	-0.00390625	-0.002929688	0.136	36184.27	-0.016	191.73	0.14
1087	1088	1088	Category K	0.19189453	-0.15576172	-0.91186523	0.087646484	0.13867188	0.46435547	0	0.185	1/11/2017	1	11	2017	8:57:55	32275	0.3	8	57	55	34	0.051025391	3.4482422	0.17749023	-0.15234375	-0.90869141	1.4604492	0.014892578	0	0	0	0	0	0	0	0	0	0.93823242	0.061767578	0.020507813	0.014160156	-0.003173828	-0.002929688	0.123	36338.53	-0.01	127.92	0.123
1088	1089	1089	Category K	0.19189453	-0.16796875	-0.93579102	0.083251953	0.13745117	0.46337891	0	0.101	1/11/2017	1	11	2017	8:57:55	32275	0.4	8	57	55	34	0.051025391	3.4482422	0.17749023	-0.15283203	-0.90869141	1.4912109	0.033935547	0	0	0	0	0	0	0	0	0	0.93823242	0.061767578	0.056396484	0.014160156	-0.014892578	-0.026855469	0.119	36388.65	0.001	-12.65	0.117
1089	1090	1090	Category K	0.17993164	-0.16796875	-0.92382813	0.085205078	0.1394043	0.46655273	0	0.06	1/11/2017	1	11	2017	8:57:55	32275	0.5	8	57	55	34	0.051025391	3.4482422	0.17724609	-0.15332031	-0.90844727	1.6950684	0.020996094	0	0	0	0	0	0	0	0	0	0.93823242	0.061767578	0.032226563	0.002441406	-0.014404297	-0.015136719	0.103	36603.89	0.031	-396.68	0.101
1090	1091	1091	Category K	0.19189453	-0.15576172	-0.89990234	0.080566406	0.13745117	0.4675293	0	0.101	1/11/2017	1	11	2017	8:57:55	32275	0.6	8	57	55	34	0.051025391	3.4482422	0.17700195	-0.15356445	-0.90869141	1.1884766	0.017333984	0	0	0	0	0	0	0	0	0	0.93847656	0.061523438	0.025634766	0.014648438	-0.001953125	0.008789063	0.097	36691.63	0.034	-449.5	0.101
1091	1092	1092	Category K	0.16796875	-0.16796875	-0.89990234	0.081787109	0.13745117	0.46313477	0	0.055	1/11/2017	1	11	2017	8:57:55	32275	0.7	8	57	55	34	0.051025391	3.4482422	0.17724609	-0.15405273	-0.90869141	0.44799805	0.018798828	0	0	0	0	0	0	0	0	0	0.93847656	0.061523438	0.031738281	-0.009277344	-0.013671875	0.008789063	0.082	36931.95	0.028	-425.34	0.092
1092	1093	1093	Category K	0.19189453	-0.15576172	-0.92382813	0.084228516	0.13671875	0.46533203	0	0.083	1/11/2017	1	11	2017	8:57:55	32275	0.8	8	57	55	34	0.051025391	3.4482422	0.17749023	-0.15478516	-0.90820313	0.32104492	0.020751953	0	0	0	0	0	0	0	0	0	0.93847656	0.061523438	0.030517578	0.014160156	-0.000732422	-0.015380859	0.077	37019.99	0.029	-458.43	0.092
1093	1094	1094	Category K	0.15576172	-0.16796875	-0.91186523	0.084716797	0.13916016	0.47045898	0	0.092	1/11/2017	1	11	2017	8:57:55	32275	0.9	8	57	55	34	0.051025391	3.4482422	0.17749023	-0.15576172	-0.90844727	0.27001953	0.024902344	0	0	0	0	0	0	0	0	0	0.9387207	0.061279297	0.037109375	-0.021728516	-0.011962891	-0.003173828	0.087	36848.15	0.017	-258.48	0.101
1094	1095	1095	Category K	0.19189453	-0.17993164	-0.88793945	0.084472656	0.13427734	0.46533203	0	0.073	1/11/2017	1	11	2017	8:57:56	32276	0	8	57	56	34	0.051025391	3.4482422	0.17700195	-0.15649414	-0.90820313	0.031982422	0.034179688	0	0	0	0	0	0	0	0	0	0.93847656	0.061523438	0.058349609	0.014648438	-0.023193359	0.020263672	0.09	36799.73	0.026	-372.59	0.109
1095	1096	1096	Category K	0.19189453	-0.15576172	-0.88793945	0.084228516	0.13745117	0.46533203	0	0.12	1/11/2017	1	11	2017	8:57:56	32276	0.1	8	57	56	34	0.051025391	3.4482422	0.17504883	-0.15673828	-0.90966797	0.41674805	0.02734375	0	0	0	0	0	0	0	0	0	0.93945313	0.060546875	0.039794922	0.016601563	0.000976563	0.021728516	0.099	36661.91	0.015	-208.65	0.109
1096	1097	1097	Category K	0.17993164	-0.16796875	-0.91186523	0.083740234	0.1394043	0.4621582	0	0.117	1/11/2017	1	11	2017	8:57:56	32276	0.2	8	57	56	34	0.051025391	3.4482422	0.1730957	-0.15551758	-0.90991211	0.48803711	0.013916016	0	0	0	0	0	0	0	0	0	0.93920898	0.060791016	0.020751953	0.006591797	-0.012207031	-0.001708984	0.098	36676.71	0.007	-101.15	0.109
1097	1098	1098	Category K	0.14379883	-0.16796875	-0.89990234	0.086914063	0.14331055	0.46118164	0	0.109	1/11/2017	1	11	2017	8:57:56	32276	0.3	8	57	56	34	0.051025391	3.4482422	0.16918945	-0.15478516	-0.91015625	0.81030273	0.030273438	0	0	0	0	0	0	0	0	0	0.9387207	0.061279297	0.049072266	-0.025390625	-0.012939453	0.010253906	0.094	36737.16	0.009	-133.27	0.117
1098	1099	1099	Category K	0.15576172	-0.16796875	-0.91186523	0.091308594	0.14770508	0.4621582	0	0.077	1/11/2017	1	11	2017	8:57:56	32276	0.4	8	57	56	34	0.051025391	3.4482422	0.16601563	-0.15380859	-0.91088867	1.3754883	0.017333984	0	0	0	0	0	0	0	0	0	0.93847656	0.061523438	0.025146484	-0.010253906	-0.013916016	-0.000732422	0.101	36632.67	0.003	-43	0.117
1099	1100	1100	Category K	0.16796875	-0.13183594	-0.92382813	0.088378906	0.13916016	0.46313477	0	0.068	1/11/2017	1	11	2017	8:57:56	32276	0.5	8	57	56	34	0.051025391	3.4482422	0.16113281	-0.15283203	-0.91040039	1.6865234	0.025878906	0	0	0	0	0	0	0	0	0	0.93725586	0.062744141	0.041015625	0.006591797	0.020996094	-0.013183594	0.083	36914.87	0.035	-513.48	0.109
1100	1101	1101	Category K	0.16796875	-0.16796875	-0.91186523	0.079833984	0.14233398	0.46630859	0	0.117	1/11/2017	1	11	2017	8:57:56	32276	0.6	8	57	56	34	0.051025391	3.4482422	0.15429688	-0.15283203	-0.90942383	1.8571777	0.020263672	0	0	0	0	0	0	0	0	0	0.93505859	0.064941406	0.030761719	0.013427734	-0.014892578	-0.002197266	0.072	37112.79	0.037	-592.59	0.109
1101	1102	1102	Category K	0.16796875	-0.16796875	-0.92382813	0.084472656	0.13964844	0.4675293	0	0.011	1/11/2017	1	11	2017	8:57:56	32276	0.7	8	57	56	34	0.051025391	3.4482422	0.14575195	-0.15258789	-0.90844727	1.7348633	0.030761719	0	0	0	0	0	0	0	0	0	0.93261719	0.067382813	0.052490234	0.021972656	-0.015136719	-0.015136719	0.078	37002.02	0.018	-295.34	0.117
1102	1103	1103	Category K	0.20385742	-0.15576172	-0.88793945	0.083496094	0.13916016	0.46118164	0	0.05	1/11/2017	1	11	2017	8:57:56	32276	0.8	8	57	56	34	0.051025391	3.4482422	0.12744141	-0.15087891	-0.90087891	1.6560059	0.077392578	0	0	0	0	0	0	0	0	0	0.92236328	0.077636719	0.093994141	0.076171875	-0.004638672	0.012939453	0.09	36799.73	0.015	-224.17	0.144
1103	1104	1104	Category K	0.19189453	-0.15576172	-0.87597656	0.089355469	0.14282227	0.46508789	0	0.149	1/11/2017	1	11	2017	8:57:56	32276	0.9	8	57	56	34	0.051025391	3.4482422	0.1184082	-0.15136719	-0.89916992	1.0219727	0.076904297	0	0	0	0	0	0	0	0	0	0.91943359	0.080566406	0.10083008	0.073242188	-0.004150391	0.023193359	0.102	36618.22	0.012	-164.96	0.144
1104	1105	1105	Category K	0.19189453	-0.16796875	-0.89990234	0.085205078	0.13842773	0.46508789	0	0.145	1/11/2017	1	11	2017	8:57:57	32277	0	8	57	57	34	0.051025391	3.4482422	0.10961914	-0.15209961	-0.8996582	0.005371094	0.083496094	0	0	0	0	0	0	0	0	0	0.91894531	0.081054688	0.097900391	0.08203125	-0.015625	0	0.101	36632.67	0.027	-354.96	0.144
1105	1106	1106	Category K	0.19189453	-0.16796875	-0.89990234	0.086914063	0.14086914	0.46533203	0	0.144	1/11/2017	1	11	2017	8:57:57	32277	0.1	8	57	57	34	0.051025391	3.4482422	0.10229492	-0.15234375	-0.90087891	0.65722656	0.090820313	0	0	0	0	0	0	0	0	0	0.91943359	0.080566406	0.10595703	0.089355469	-0.015380859	0.000976563	0.113	36466.45	0.013	-164.65	0.144
1106	1107	1107	Category K	0.19189453	-0.17993164	-0.89990234	0.083740234	0.14086914	0.47021484	0	0.111	1/11/2017	1	11	2017	8:57:57	32277	0.2	8	57	57	34	0.051025391	3.4482422	0.094970703	-0.15258789	-0.90283203	1.1782227	0.1003418	0	0	0	0	0	0	0	0	0	0.9206543	0.079345703	0.12695313	0.096679688	-0.027099609	0.002929688	0.122	36350.94	-0.011	142.19	0.145
1107	1108	1108	Category K	0.17993164	-0.16796875	-0.88793945	0.083251953	0.13745117	0.46630859	0	0.079	1/11/2017	1	11	2017	8:57:57	32277	0.3	8	57	57	34	0.051025391	3.4482422	0.085693359	-0.14868164	-0.90087891	1.5720215	0.096679688	0	0	0	0	0	0	0	0	0	0.91723633	0.082763672	0.1262207	0.093994141	-0.019042969	0.012939453	0.134	36207.21	-0.025	312.99	0.144
1108	1109	1109	Category K	0.17993164	-0.17993164	-0.92382813	0.085205078	0.13989258	0.46728516	0	0.104	1/11/2017	1	11	2017	8:57:57	32277	0.4	8	57	57	34	0.051025391	3.4482422	0.075927734	-0.14697266	-0.89697266	1.9787598	0.11206055	0	0	0	0	0	0	0	0	0	0.91210938	0.087890625	0.16333008	0.10375977	-0.032714844	-0.026611328	0.129	36265.77	-0.023	295.79	0.144
1109	1110	1110	Category K	0.17993164	-0.14379883	-0.91186523	0.0859375	0.13867188	0.46655273	0	0.221	1/11/2017	1	11	2017	8:57:57	32277	0.5	8	57	57	34	0.051025391	3.4482422	0.067871094	-0.14575195	-0.89038086	2.0974121	0.11376953	0	0	0	0	0	0	0	0	0	0.9050293	0.094970703	0.13525391	0.11181641	0.001953125	-0.021240234	0.134	36207.21	-0.029	368.35	0.12
1110	1111	1111	Category K	0.17993164	-0.15576172	-0.89990234	0.085205078	0.13427734	0.46411133	0	0.12	1/11/2017	1	11	2017	8:57:57	32277	0.6	8	57	57	34	0.051025391	3.4482422	0.058349609	-0.14599609	-0.88818359	1.7124023	0.12231445	0	0	0	0	0	0	0	0	0	0.90209961	0.097900391	0.14257813	0.12133789	-0.009521484	-0.011474609	0.121	36363.43	-0.033	468.43	0.12
1111	1112	1112	Category K	0.19189453	-0.15576172	-0.91186523	0.083740234	0.1394043	0.46337891	0	0.17	1/11/2017	1	11	2017	8:57:57	32277	0.7	8	57	57	34	0.051025391	3.4482422	0.049560547	-0.14794922	-0.88891602	1.3444824	0.14404297	0	0	0	0	0	0	0	0	0	0.90234375	0.09765625	0.17260742	0.14208984	-0.007568359	-0.022705078	0.125	36313.97	-0.047	688.05	0.12
1112	1113	1113	Category K	0.17993164	-0.15576172	-0.88793945	0.086181641	0.14257813	0.46313477	0	0.032	1/11/2017	1	11	2017	8:57:57	32277	0.8	8	57	57	34	0.051269531	3.5175293	0.040283203	-0.14941406	-0.88842773	1.0061035	0.13964844	0	0	0	0	0	0	0	0	0	0.90185547	0.098144531	0.14624023	0.1394043	-0.006103516	0.000488281	0.126	36301.8	-0.041	579.39	0.17
1113	1114	1114	Category K	0.19189453	-0.16796875	-0.88793945	0.085449219	0.13623047	0.46435547	0	0.103	1/11/2017	1	11	2017	8:57:57	32277	0.9	8	57	57	34	0.051269531	3.5175293	0.031738281	-0.15063477	-0.88598633	0.54760742	0.16088867	0	0	0	0	0	0	0	0	0	0.89916992	0.10083008	0.17895508	0.15991211	-0.017089844	-0.001708984	0.126	36301.8	-0.034	466.37	0.12
1114	1115	1115	Category K	0.15576172	-0.17993164	-0.91186523	0.0859375	0.13867188	0.46313477	0	0.113	1/11/2017	1	11	2017	8:57:58	32278	0	8	57	58	34	0.051269531	3.5175293	0.020507813	-0.15063477	-0.88427734	0.020507813	0.14086914	0	0	0	0	0	0	0	0	0	0.8972168	0.1027832	0.19189453	0.13500977	-0.029052734	-0.02734375	0.122	36350.94	-0.036	513.65	0.113
1115	1116	1116	Category K	0.19189453	-0.17993164	-0.91186523	0.084228516	0.13745117	0.46435547	0	0.219	1/11/2017	1	11	2017	8:57:58	32278	0.1	8	57	58	34	0.051269531	3.5175293	0.01171875	-0.15063477	-0.88012695	0.69604492	0.18505859	0	0	0	0	0	0	0	0	0	0.89306641	0.10693359	0.24072266	0.17993164	-0.029052734	-0.031494141	0.105	36575.56	-0.016	240.16	0.113
1116	1117	1117	Category K	0.17993164	-0.16796875	-0.92382813	0.082275391	0.14404297	0.46435547	0	0.097	1/11/2017	1	11	2017	8:57:58	32278	0.2	8	57	58	34	0.051269531	3.5175293	0.000244141	-0.15087891	-0.87792969	1.4433594	0.18603516	0	0	0	0	0	0	0	0	0	0.89086914	0.10913086	0.2421875	0.17944336	-0.016845703	-0.045654297	0.132	36230.42	-0.045	617.73	0.113
1117	1118	1118	Category K	0.19189453	-0.15576172	-0.92382813	0.083007813	0.14306641	0.46337891	0	0.069	1/11/2017	1	11	2017	8:57:58	32278	0.3	8	57	58	34	0.051269531	3.5175293	-0.006103516	-0.15136719	-0.87524414	1.7468262	0.20385742	0	0	0	0	0	0	0	0	0	0.88842773	0.11157227	0.25073242	0.19799805	-0.004150391	-0.048339844	0.133	36218.78	-0.039	518.38	0.113
1118	1119	1119	Category K	0.19189453	-0.14379883	-0.91186523	0.080810547	0.14160156	0.46337891	0	0.192	1/11/2017	1	11	2017	8:57:58	32278	0.4	8	57	58	34	0.051269531	3.5175293	-0.016357422	-0.15161133	-0.87475586	1.6928711	0.21166992	0	0	0	0	0	0	0	0	0	0.88793945	0.11206055	0.25341797	0.20825195	0.0078125	-0.036865234	0.12	36376	-0.02	271.23	0.11
1119	1120	1120	Category K	0.17993164	-0.17993164	-0.92382813	0.077880859	0.13891602	0.46240234	0	0.11	1/11/2017	1	11	2017	8:57:58	32278	0.5	8	57	58	34	0.051269531	3.5175293	-0.026855469	-0.15234375	-0.87719727	1.7565918	0.21386719	0	0	0	0	0	0	0	0	0	0.890625	0.109375	0.28100586	0.20678711	-0.02734375	-0.046386719	0.098	36676.71	0.002	-29.48	0.11
1120	1121	1121	Category K	0.17993164	-0.15576172	-0.88793945	0.077636719	0.14526367	0.46337891	0	0.038	1/11/2017	1	11	2017	8:57:58	32278	0.6	8	57	58	34	0.051269531	3.5175293	-0.034912109	-0.15063477	-0.87817383	1.5952148	0.21508789	0	0	0	0	0	0	0	0	0	0.89160156	0.10839844	0.22949219	0.21484375	-0.004882813	-0.009521484	0.103	36603.89	0.001	-14.22	0.11
1121	1122	1122	Category K	0.19189453	-0.17993164	-0.91186523	0.082519531	0.1472168	0.46728516	0	0.084	1/11/2017	1	11	2017	8:57:58	32278	0.7	8	57	58	34	0.051269531	3.5175293	-0.042236328	-0.15063477	-0.87744141	2.0009766	0.23852539	0	0	0	0	0	0	0	0	0	0.89135742	0.10864258	0.29760742	0.23413086	-0.029052734	-0.034179688	0.109	36520.2	-0.005	69.47	0.11
1122	1123	1123	Category K	0.19189453	-0.14379883	-0.89990234	0.081298828	0.14453125	0.46655273	0	0.125	1/11/2017	1	11	2017	8:57:58	32278	0.8	8	57	58	34	0.051269531	3.5175293	-0.048583984	-0.15014648	-0.87573242	2.2509766	0.24169922	0	0	0	0	0	0	0	0	0	0.88989258	0.11010742	0.27099609	0.24047852	0.006347656	-0.023925781	0.091	36783.88	0.012	-179.99	0.106
1123	1124	1124	Category K	0.17993164	-0.11987305	-0.88793945	0.074951172	0.14526367	0.46630859	0	0.106	1/11/2017	1	11	2017	8:57:58	32278	0.9	8	57	58	34	0.051269531	3.5175293	-0.053222656	-0.1496582	-0.87329102	2.8591309	0.2355957	0	0	0	0	0	0	0	0	0	0.88769531	0.11230469	0.27758789	0.2331543	0.029785156	-0.014404297	0.091	36783.88	0.009	-136.65	0.106
1124	1125	1125	Category K	0.17993164	-0.16796875	-0.91186523	0.081542969	0.14160156	0.46337891	0	0.087	1/11/2017	1	11	2017	8:57:59	32279	0	8	57	59	34	0.051269531	3.5175293	-0.056640625	-0.14941406	-0.87207031	3.4399414	0.24072266	0	0	0	0	0	0	0	0	0	0.88647461	0.11352539	0.29467773	0.23657227	-0.018310547	-0.039550781	0.1	36647.23	-0.017	267.64	0.106
1125	1126	1126	Category K	0.19189453	-0.14379883	-0.92382813	0.081298828	0.14257813	0.47045898	0	0.106	1/11/2017	1	11	2017	8:57:59	32279	0.1	8	57	59	34	0.051269531	3.5175293	-0.059570313	-0.14941406	-0.87133789	3.1640625	0.25683594	0	0	0	0	0	0	0	0	0	0.88598633	0.11401367	0.30957031	0.25146484	0.005615234	-0.052246094	0.115	36440.15	-0.046	730.86	0.125
1126	1127	1127	Category K	0.17993164	-0.17993164	-0.88793945	0.083251953	0.14501953	0.46728516	0	0.096	1/11/2017	1	11	2017	8:57:59	32279	0.2	8	57	59	34	0.051269531	3.5175293	-0.061279297	-0.14868164	-0.87182617	2.7246094	0.24389648	0	0	0	0	0	0	0	0	0	0.88647461	0.11352539	0.28857422	0.24121094	-0.031005859	-0.015869141	0.12	36376	-0.038	555.95	0.106
1127	1128	1128	Category K	0.19189453	-0.16796875	-0.89990234	0.078613281	0.14892578	0.46118164	0	0.17	1/11/2017	1	11	2017	8:57:59	32279	0.3	8	57	59	34	0.051269531	3.5175293	-0.063964844	-0.1484375	-0.87231445	1.5632324	0.25805664	0	0	0	0	0	0	0	0	0	0.88720703	0.11279297	0.30273438	0.25585938	-0.019287109	-0.02734375	0.113	36466.45	-0.034	517.79	0.131
1128	1129	1129	Category K	0.16796875	-0.16796875	-0.89990234	0.084472656	0.14404297	0.46411133	0	0.155	1/11/2017	1	11	2017	8:57:59	32279	0.4	8	57	59	34	0.051269531	3.5175293	-0.06640625	-0.1484375	-0.87255859	0.63891602	0.23657227	0	0	0	0	0	0	0	0	0	0.88769531	0.11230469	0.28100586	0.234375	-0.019287109	-0.027099609	0.12	36376	-0.052	814.87	0.155
1129	1130	1130	Category K	0.16796875	-0.17993164	-0.92382813	0.078125	0.14453125	0.46923828	0	0.064	1/11/2017	1	11	2017	8:57:59	32279	0.5	8	57	59	34	0.051269531	3.5175293	-0.069335938	-0.1484375	-0.87280273	0.25170898	0.24462891	0	0	0	0	0	0	0	0	0	0.88793945	0.11206055	0.31958008	0.23730469	-0.03125	-0.05078125	0.134	36207.21	-0.074	1151.69	0.155
1130	1131	1131	Category K	0.19189453	-0.17993164	-0.91186523	0.078369141	0.14233398	0.46435547	0	0.131	1/11/2017	1	11	2017	8:57:59	32279	0.6	8	57	59	34	0.051269531	3.5175293	-0.071777344	-0.14819336	-0.87304688	0.69067383	0.26831055	0	0	0	0	0	0	0	0	0	0.88842773	0.11157227	0.33374023	0.26367188	-0.031494141	-0.038574219	0.131	36242.13	-0.06	889.85	0.155
1131	1132	1132	Category K	0.19189453	-0.16796875	-0.89990234	0.077392578	0.14697266	0.46435547	0	0.193	1/11/2017	1	11	2017	8:57:59	32279	0.7	8	57	59	34	0.051269531	3.5175293	-0.07421875	-0.14794922	-0.87353516	1.4743652	0.26831055	0	0	0	0	0	0	0	0	0	0.88916016	0.11083984	0.31225586	0.26611328	-0.019775391	-0.026123047	0.11	36506.61	-0.038	606.18	0.131
1132	1133	1133	Category K	0.16796875	-0.17993164	-0.92382813	0.075439453	0.14038086	0.46655273	0	0.078	1/11/2017	1	11	2017	8:57:59	32279	0.8	8	57	59	34	0.051269531	3.5175293	-0.076416016	-0.14770508	-0.8737793	3.9797363	0.25146484	0	0	0	0	0	0	0	0	0	0.88964844	0.11035156	0.32641602	0.24438477	-0.031982422	-0.049804688	0.106	36561.56	-0.042	711.2	0.127
1133	1134	1134	Category K	0.15576172	-0.17993164	-0.89990234	0.080810547	0.14404297	0.46240234	0	0.044	1/11/2017	1	11	2017	8:57:59	32279	0.9	8	57	59	34	0.051269531	3.5175293	-0.079345703	-0.14794922	-0.87426758	8.5070801	0.23852539	0	0	0	0	0	0	0	0	0	0.89038086	0.10961914	0.29223633	0.23510742	-0.031738281	-0.025390625	0.104	36589.67	-0.04	683.09	0.131
1134	1135	1135	Category M	0.011962891	-0.15576172	-1.0319824	0.14624023	0.19946289	0.42114258	0	0.127	1/11/2017	1	11	2017	8:58:00	32280	0.4	8	58	0	34	0.051269531	3.5175293	-0.081298828	-0.14697266	-0.87451172	14.356445	0.18310547	0	0	0	0	0	0	0	0	0	0.890625	0.109375	0.2590332	0.093261719	-0.008544922	-0.15722656	0.116	36427.14	0.091	-920.73	0.182
[truncated: 13,469 more rows]
[truncated: 29 more columns]
