# Supplementary material for: Development of a multisensor biologging collar and analytical techniques to describe high‐resolution spatial behavior in free‐ranging terrestrial mammals
Source: Ecol Evol. 2024 Sep 23;14(9):e70264. doi: 10.1002/ece3.70264 (PMC11420106; doi:10.1002/ece3.70264)
Supplement: Supplementary file 1 — Appendix S1 [file ECE3-14-e70264-s001.zip › doi_10_5061_dryad_jdfn2z3hv__v20240620/B3b_S56_Header.csv]

Split no.	Bookmark number	Category	Pointer	Day#	Time(hh:mm:ss)	Total Event start	Event start	Number events	Duration(s)	Sum VeDBA	Mean VeDBA	Mean Dyn AccX	Mean Dyn AccY	Mean Dyn AccZ	Sum VeSBA	Mean VeSBA	Mean smth AccX	Mean smth AccY	Mean smth AccZ	VeDBA_Var	VeDBA_SD	VeSBA_Var	VeSBA_SD	Mean Animal g	Sum Animal g	Animal g_Var	Animal g_SD	Acc_x_Var	Acc_x_SD	Acc_y_Var	Acc_y_SD	Acc_z_Var	Acc_z_SD	Predominant freq, Hz	Smth press val	Max pressure val	Min pressure val	Grd air press	Altitude begin	Altitude end	Delta max/min altitude
1	1	Category I	0	3	11:52:47	1	1	73	7.2	0	0	0	0	0	0	0	0	0	0	0	0	0	0	0	0	0	0	0	0	0	0	0	0	0	7	0	0.024	1000	0	38975.3	39698.2
1	2	Category M	73	3	11:53:04	74	74	15	1.4	50.0144	6.2518	0.543121	1.74484	-2.26071	13.5427	1.69284	-0.0646057	0.0100403	-1.6915	45.5184	6.74673	0.00119019	0.0344991	0.692841	5.54272	0.00115967	0.0340539	0.95285	0.976141	54.4934	7.38197	10.2596	3.20305	0	7	0.025	0.024	1000	38729	38341.6	508.62
1	3	Category I	88	3	11:53:21	89	89	81	8	56.7332	0.700409	-0.0133765	-0.0223735	0.284882	100.401	1.23952	-0.00183256	0.00783963	-1.23829	0.477804	0.691234	0.0330615	0.181828	0.303844	24.6113	0.0272624	0.165113	0.0299449	0.173046	0.0230035	0.151669	0.586329	0.765721	0	7	0.049	0.041	1000	38108.5	37648.7	459.8
1	4	Category K	169	3	11:53:29	170	170	67	6.6	6.15869	0.0919208	0.077695	-0.0136792	0.00851213	62.186	0.92815	0.100371	0.00648612	-0.92209	0.0210544	0.145101	2.92E-05	0.00539918	0.0718502	4.81396	2.92E-05	0.00539918	0.0076959	0.0877263	0.000961987	0.0310159	0.000994782	0.0315402	0	7	0.056	0.049	1000	37648.7	37473.4	175.34
1	5	Category I	236	3	11:53:37	237	237	37	3.6	24.7498	0.668912	-0.152073	0.00378088	-0.0276539	34.8833	0.942792	0.0136719	-0.0126887	-0.942475	0.147105	0.383542	6.60E-06	0.00256873	0.0572081	2.1167	6.60E-06	0.00256873	0.0928526	0.304717	0.0249749	0.158035	0.403512	0.635226	0	7	0.059	0	1000	37449.8	39832.1	6948.84
1	6	Category L	273	3	11:55:19	274	274	23	2.201	2.97412	0.12931	0.124745	0.010636	0.0112729	21.3818	0.929645	-0.0147652	-0.046461	-0.928297	0.152514	0.39053	0.000159222	0.0126183	0.070355	1.61816	0.000159222	0.0126183	0.0157842	0.125635	0.000498896	0.022336	0.000445822	0.0211145	0	7	0.04	0.038	1000	38729	37876.6	852.41
1	7	Category I	296	3	11:56:23	297	297	59	5.9	41.5137	0.703622	-0.0446115	0.00931045	-0.00665387	55.4888	0.940488	0.0174912	-0.0222085	-0.939875	0.0922769	0.303771	3.31E-05	0.00575359	0.0595124	3.51123	3.31E-05	0.00575359	0.0540958	0.232585	0.053322	0.230915	0.453357	0.673318	0	7	0.048	0.042	1000	37846.2	37648.7	197.43
1	8	Category K	355	3	11:56:29	356	356	67	6.6	6.71289	0.100192	0.0279049	0.00349813	0.0128593	63.0823	0.941526	0.0355352	-0.0133221	-0.940393	0.0195786	0.139924	2.92E-05	0.00539918	0.0584735	3.91772	2.92E-05	0.00539918	0.00962716	0.0981181	0.000816231	0.0285698	0.00161789	0.040223	0	7	0.055	0.049	1000	37648.7	37473.4	175.34
1	9	Category M	422	3	11:56:36	423	423	12	1.1	4.62012	0.38501	-0.169413	-0.0674032	-0.0654907	11.157	0.929749	0.0465291	-0.0643921	-0.92627	0.106466	0.326291	0	0	0.0702515	0.843018	0	0	0.0460002	0.214476	0.0292969	0.171163	0.119466	0.345639	0	7	0.057	0.056	1000	37473.4	37449.8	23.56
1	10	Category K	434	3	11:56:38	435	435	46	4.5	5.84546	0.127075	0.0819835	-0.0305653	0.0541621	44.0593	0.957811	0.0997633	-0.0695429	-0.94985	0.044216	0.210276	0.000137993	0.011747	0.0424115	1.95093	0.000132685	0.0115189	0.00989831	0.0994903	0.00309952	0.0556734	0.00522249	0.0722668	0	7	0.059	0	1000	37449.8	41131.6	6948.84
1	11	Category I	480	3	11:56:43	481	481	67	6.6	58.4197	0.871935	-0.00408844	0.0312536	0.0148124	68.6409	1.02449	0.0160841	-0.0225994	-1.02224	0.213149	0.461681	0.00176729	0.0420391	0.0336295	2.25317	0.00148671	0.0385578	0.110465	0.332362	0.0580763	0.24099	0.780182	0.883279	0	7	0.009	0.002	1000	41131.6	38846.3	2949.53
1	12	Category M	547	2	11:24:56	548	548	37	3.5	28.1548	0.76094	-0.171466	-0.0540409	-0.22684	38.9138	1.05172	0.0648292	-0.0645389	-1.04559	2.22283	1.49092	0.000448691	0.0211823	0.0517248	1.91382	0.000514675	0.0226864	0.107105	0.327269	1.58315	1.25823	1.03727	1.01846	0	7	0.218	0.021	1000	37381.2	36676.7	1030.22
1	13	Category A	584	2	12:32:35	585	585	1212	121.5	43.6389	0.0360057	0.00767955	0.000483648	0.00600743	1105.88	0.912445	0.447588	-0.0505597	-0.792055	0.000775932	0.0278556	7.25E-05	0.00851569	0.0888734	107.715	2.22E-05	0.00470723	0.00146928	0.0383311	0.000296917	0.0172313	0.00124729	0.035317	0	7	0.954	0.008	1000	36661.9	36547.7	4730.01
1	14	Category K	1796	2	17:54:48	1797	1797	180	17.9	10.1792	0.0565511	-0.0208076	-0.000569661	-0.00875922	167.247	0.92915	0.0439399	-0.0120049	-0.925838	0.00107286	0.0327546	0	0	0.0708496	12.7529	0	0	0.00352783	0.0593956	0.000722928	0.0268873	0.000915527	0.0302577	0	7	0.689	0.017	1000	36752.6	36184.3	3408.57
1	15	Category L	1976	3	6:01:03	1977	1977	49	4.8	2.07349	0.042316	0.00522162	0.0284897	-0.00337811	45.8333	0.935372	-0.062784	0.0289082	-0.932587	0.00153958	0.0392375	0	0	0.0646275	3.16675	0	0	0.000508211	0.0225435	0.000981545	0.0313296	0.000214246	0.0146371	0	7	0.04	0.036	1000	36815.7	37876.6	1188.93
1	16	Category E	2025	3	6:01:09	2026	2026	56	5.6	10.573	0.188804	-0.0588902	-0.0111302	-0.0163051	51.8572	0.926021	0.00990077	0.0324358	-0.92245	0.00634766	0.0796722	4.36E-06	0.00208798	0.073979	4.14282	4.36E-06	0.00208798	0.0160392	0.126646	0.00807408	0.0898559	0.0166975	0.129219	0	7	0.047	0.042	1000	37846.2	37675.4	170.72
1	17	Category M	2081	3	6:01:16	2082	2082	65	6.4	10.1936	0.156825	0.113672	-0.0212064	0.0191369	58.094	0.893754	0.182313	0.0705228	-0.869381	0.0115234	0.107347	0.000199069	0.0141092	0.106246	6.90601	8.26E-05	0.00909023	0.0268442	0.163842	0.00336163	0.0579796	0.00540114	0.0734925	0	7	0.055	0.048	1000	37675.4	37702.6	441.95
1	18	Category N	2146	3	6:01:34	2147	2147	55	5.4	14.7473	0.268133	-0.0941273	0.0143466	0.0761097	54.0085	0.981974	-0.144265	0.177193	-0.952362	0.01966	0.140214	0.003125	0.0559017	0.0838024	4.60913	0.000292969	0.0171163	0.0352317	0.187701	0.0262207	0.161928	0.0209384	0.144701	0	7	0.012	0.007	1000	38220.3	39045.2	1477.9
1	19	Category M	2201	3	6:01:54	2202	2202	36	3.5	26.47	0.735277	-0.0809055	0.0494113	-0.157722	38.0154	1.05598	-0.203206	0.0771823	-1.03145	1.18909	1.09045	0.000434028	0.0208333	0.0559828	2.01538	0	0	0.102336	0.319899	0.687269	0.829017	0.878784	0.937435	0	7	0.03	0.026	1000	38729	38108.5	757.38
1	20	Category E	2237	3	6:33:21	2238	2238	280	28	51.3936	0.183548	0.00475028	0.0127328	-0.00481567	261.457	0.933774	-0.0144671	-0.116357	-0.923327	0.00861642	0.0928247	0.000394985	0.0198742	0.0711591	19.9246	5.14E-05	0.00717244	0.0150426	0.122648	0.00874111	0.0934939	0.0167254	0.129327	0	7	0.059	0	1000	37846.2	38674	6948.84
1	21	Category A	2517	3	10:48:51	2518	2518	1197	120	33.8008	0.0282379	0.00167961	-0.00438352	0.00230618	1061.44	0.88675	0.161264	-0.576179	-0.653319	0.000163168	0.0127737	0.00227967	0.0477458	0.0798336	95.5608	1.33E-05	0.00364108	0.000233739	0.0152885	0.000923737	0.030393	0.000353055	0.0187898	0	7	0.059	0	1000	38786.3	0	44330
