# Supplementary material for: Development of a multisensor biologging collar and analytical techniques to describe high‐resolution spatial behavior in free‐ranging terrestrial mammals
Source: Ecol Evol. 2024 Sep 23;14(9):e70264. doi: 10.1002/ece3.70264 (PMC11420106; doi:10.1002/ece3.70264)
Supplement: Supplementary file 1 — Appendix S1 [file ECE3-14-e70264-s001.zip › doi_10_5061_dryad_jdfn2z3hv__v20240620/B3b_S56_Master.csv]

Counter	Total Event no.	Event no.	Category	Acc_x	Acc_y	Acc_z	Mag_x	Mag_y	Mag_z	Temp C	Pressure hbar	Date	DD	MM	YY	Time_dd:hh:mm:ss	Total secs	Decimal secs	Hours	Minutes	Seconds	Anlg	Light	Battery V	Acc_x sm	Acc_y sm	Acc_z sm	Ang vel	VeDBA	Vel m/s	Vel/VEDBA	FFT cleaned	FFT stuff	FFT stuff	FFT stuff	FFT sweep	FFT zero crossings	FFT zero crossings manual	VeSBA	Animal g	ODBA	Dyn AccX	Dyn AccY	Dyn AccZ	Smth Press	Altitude smth	Pressure change	Altitude change	Median pressure
0	1	1	Category I	-0.203857	0.3479	-0.899902	0.0500488	0.280029	0.406006	9.75	0.007	3/11/2017	3	11	2017	11:52:47	42767	0.4	11	52	47	11	0.0515137	3.49175	0	0	0	0	0	0	0	0	0	0	0	0	0	0	0	0	0	0	0	0	0	0	0.01	39372.9	0
1	2	2	Category I	-0.15576172	-0.41992188	-1.2597656	0.10668945	0.27197266	0.40234375	10.32	0.007	3/11/2017	3	11	2017	11:52:47	42767	0.5	11	52	47	11	0.051513672	3.5255859	0	0	0	0	0	0	0	0	0	0	0	0	0	0	0	0	0	0	0	0	0	0	0.01	39372.95	0
2	3	3	Category I	-0.083984375	-0.047851563	-1.4157715	0.12231445	0.21850586	0.41796875	6.91	0.007	3/11/2017	3	11	2017	11:52:47	42767	0.6	11	52	47	11	0.051513672	3.5255859	0	0	0	0	0	0	0	0	0	0	0	0	0	0	0	0	0	0	0	0	0	0	0.01	39372.95	0
3	4	4	Category I	-0.17993164	-0.14379883	-0.3359375	0.071777344	0.22949219	0.43188477	7.38	0.007	3/11/2017	3	11	2017	11:52:47	42767	0.7	11	52	47	11	0.051513672	3.5255859	0	0	0	0	0	0	0	0	0	0	0	0	0	0	0	0	0	0	0	0	0.007	39698.24	0.004	-416.01	0.007
4	5	5	Category I	0.21582031	-0.35986328	-1.3317871	0.070068359	0.21142578	0.43725586	23.7	0.007	3/11/2017	3	11	2017	11:52:47	42767	0.8	11	52	47	11	0.051513672	3.5255859	0	0	0	0	0	0	0	0	0	0	0	0	0	0	0	0	0	0	0	0	0.007	39698.24	0.004	-416.01	0.007
5	6	6	Category I	-0.43188477	0.25195313	-0.38378906	0.0859375	0.1887207	0.44628906	8.53	0.007	3/11/2017	3	11	2017	11:52:47	42767	0.9	11	52	47	11	0.051513672	3.5255859	0	0	0	0	0	0	0	0	0	0	0	0	0	0	0	0	0	0	0	0	0.007	39698.24	0.004	-416.01	0.007
6	7	7	Category I	-0.15576172	-0.095947266	-0.56396484	0.0703125	0.20043945	0.44238281	6.51	0.007	3/11/2017	3	11	2017	11:52:48	42768	0	11	52	48	11	0.051513672	3.5255859	0	0	0	0	0	0	0	0	0	0	0	0	0	0	0	0	0	0	0	0	0.007	39698.24	0.004	-416.01	0.007
7	8	8	Category I	0.11987305	-0.035888672	-1.5959473	0.10766602	0.22094727	0.42407227	9.08	0.007	3/11/2017	3	11	2017	11:52:48	42768	0.1	11	52	48	11	0.051513672	3.5255859	0	0	0	0	0	0	0	0	0	0	0	0	0	0	0	0	0	0	0	0	0.007	39698.24	0.004	-416.01	0.007
8	9	9	Category I	0.083984375	-0.059814453	-0.26391602	0.057373047	0.21533203	0.44335938	2.88	0.007	3/11/2017	3	11	2017	11:52:48	42768	0.2	11	52	48	11	0.051513672	3.5255859	0	0	0	0	0	0	0	0	0	0	0	0	0	0	0	0	0	0	0	0	0.007	39698.24	0.004	-416.01	0.007
9	10	10	Category I	0.071777344	-0.14379883	-1.1638184	0.055419922	0.20336914	0.4465332	5.93	0.007	3/11/2017	3	11	2017	11:52:48	42768	0.3	11	52	48	11	0.051513672	3.5255859	0	0	0	0	0	0	0	0	0	0	0	0	0	0	0	0	0	0	0	0	0.007	39698.24	0.004	-416.01	0.008
10	11	11	Category I	0.37182617	-0.39599609	-1.4399414	0.10888672	0.17993164	0.44091797	6.2	0.008	3/11/2017	3	11	2017	11:52:48	42768	0.4	11	52	48	11	0.051513672	3.5255859	0	0	0	48.557373	0	0	0	0	0	0	0	0	0	0	0	0	0	0	0	0	0.007	39698.24	0.004	-416.01	0.008
11	12	12	Category I	0.047851563	0.035888672	-0.2277832	0.11767578	0.16650391	0.44189453	13.78	0.008	3/11/2017	3	11	2017	11:52:48	42768	0.5	11	52	48	11	0.051513672	3.5255859	0	0	0	46.664551	0	0	0	0	0	0	0	0	0	0	0	0	0	0	0	0	0.007	39698.24	0.004	-416.01	0.008
12	13	13	Category I	-0.047851563	-0.19189453	-1.6318359	0.091796875	0.19238281	0.4453125	5.94	0.008	3/11/2017	3	11	2017	11:52:48	42768	0.6	11	52	48	11	0.051513672	3.5255859	0	0	0	47.992676	0	0	0	0	0	0	0	0	0	0	0	0	0	0	0	0	0.007	39698.24	0.004	-416.01	0.008
13	14	14	Category I	0.071777344	-0.11987305	-0.35986328	0.10595703	0.21948242	0.42553711	6.07	0.008	3/11/2017	3	11	2017	11:52:48	42768	0.7	11	52	48	11	0.051513672	3.5255859	0	0	0	49.963379	0	0	0	0	0	0	0	0	0	0	0	0	0	0	0	0	0.008	39579.04	0.004	-381.09	0.008
14	15	15	Category I	-0.10791016	-0.023925781	-0.86376953	0.080810547	0.20678711	0.43920898	9.14	0.008	3/11/2017	3	11	2017	11:52:48	42768	0.8	11	52	48	11	0.051513672	3.5255859	0	0	0	43.542236	0	0	0	0	0	0	0	0	0	0	0	0	0	0	0	0	0.008	39579.04	0.004	-381.09	0.008
15	16	16	Category I	0.27587891	0.095947266	-0.73193359	0.098632813	0.1940918	0.43383789	7.2	0.008	3/11/2017	3	11	2017	11:52:48	42768	0.9	11	52	48	11	0.051513672	3.5255859	0	0	0	35.16748	0	0	0	0	0	0	0	0	0	0	0	0	0	0	0	0	0.008	39579.04	0.004	-381.09	0.008
16	17	17	Category I	-0.17993164	0.023925781	-0.23999023	0.1027832	0.18676758	0.44604492	5.31	0.008	3/11/2017	3	11	2017	11:52:49	42769	0	11	52	49	11	0.051513672	3.5255859	0	0	0	22.998779	0	0	0	0	0	0	0	0	0	0	0	0	0	0	0	0	0.008	39579.04	0.004	-381.09	0.008
17	18	18	Category I	0.32397461	0.023925781	-1.8359375	0.061523438	0.22705078	0.43310547	11.73	0.008	3/11/2017	3	11	2017	11:52:49	42769	0.1	11	52	49	11	0.051513672	3.5255859	0	0	0	13.109131	0	0	0	0	0	0	0	0	0	0	0	0	0	0	0	0	0.008	39579.04	0.004	-381.09	0.008
18	19	19	Category I	-0.059814453	0.095947266	-0.27587891	0.06640625	0.18603516	0.45703125	7.35	0.008	3/11/2017	3	11	2017	11:52:49	42769	0.2	11	52	49	11	0.051513672	3.5255859	0	0	0	1.4055176	0	0	0	0	0	0	0	0	0	0	0	0	0	0	0	0	0.008	39579.04	0.004	-381.09	0.008
19	20	20	Category I	0.2277832	-0.21582031	-1.223877	0.02734375	0.15795898	0.46972656	6.21	0.008	3/11/2017	3	11	2017	11:52:49	42769	0.3	11	52	49	11	0.051513672	3.5255859	0	0	0	3.8408203	0	0	0	0	0	0	0	0	0	0	0	0	0	0	0	0	0.008	39579.04	0.004	-381.09	0.009
20	21	21	Category I	0.3359375	-0.3359375	-1.2478027	0.064453125	0.15942383	0.45922852	4.77	0.009	3/11/2017	3	11	2017	11:52:49	42769	0.4	11	52	49	11	0.051513672	3.5255859	0	0	0	3.9301758	0	0	0	0	0	0	0	0	0	0	0	0	0	0	0	0	0.008	39579.04	0.004	-381.09	0.009
21	22	22	Category I	-0.16796875	0.11987305	-0.61181641	0.058349609	0.15966797	0.46020508	11.51	0.009	3/11/2017	3	11	2017	11:52:49	42769	0.5	11	52	49	11	0.051513672	3.5255859	0	0	0	0.30249023	0	0	0	0	0	0	0	0	0	0	0	0	0	0	0	0	0.008	39579.04	0.004	-381.09	0.009
22	23	23	Category I	0.37182617	-0.26391602	-1.5839844	0.047119141	0.16992188	0.46020508	4.9	0.009	3/11/2017	3	11	2017	11:52:49	42769	0.6	11	52	49	11	0.051513672	3.5255859	0	0	0	4.401123	0	0	0	0	0	0	0	0	0	0	0	0	0	0	0	0	0.008	39579.04	0.004	-381.09	0.009
23	24	24	Category I	0.15576172	-0.083984375	-0.17993164	0.04296875	0.1784668	0.45629883	6.16	0.009	3/11/2017	3	11	2017	11:52:49	42769	0.7	11	52	49	11	0.051513672	3.5255859	0	0	0	8.3339844	0	0	0	0	0	0	0	0	0	0	0	0	0	0	0	0	0.009	39471.35	0.004	-352.17	0.009
24	25	25	Category I	0.49194336	-0.083984375	-1.8239746	0.023681641	0.18237305	0.46166992	2.29	0.009	3/11/2017	3	11	2017	11:52:49	42769	0.8	11	52	49	11	0.051513672	3.5255859	0	0	0	7.3950195	0	0	0	0	0	0	0	0	0	0	0	0	0	0	0	0	0.009	39471.35	0.004	-352.17	0.009
25	26	26	Category I	0.19189453	-0.011962891	-0.11987305	0.061523438	0.20019531	0.45166016	18.46	0.009	3/11/2017	3	11	2017	11:52:49	42769	0.9	11	52	49	11	0.051513672	3.5255859	0	0	0	10.71875	0	0	0	0	0	0	0	0	0	0	0	0	0	0	0	0	0.009	39471.35	0.004	-352.17	0.009
26	27	27	Category I	-0.023925781	0.035888672	-1.0319824	0.033691406	0.20239258	0.44677734	14.6	0.009	3/11/2017	3	11	2017	11:52:50	42770	0	11	52	50	11	0.051513672	3.5255859	0	0	0	10.317139	0	0	0	0	0	0	0	0	0	0	0	0	0	0	0	0	0.009	39471.35	0.004	-352.17	0.009
27	28	28	Category I	0.19189453	0.059814453	-0.25195313	0.029541016	0.19873047	0.45214844	6.93	0.009	3/11/2017	3	11	2017	11:52:50	42770	0.1	11	52	50	11	0.051513672	3.5255859	0	0	0	5.7592773	0	0	0	0	0	0	0	0	0	0	0	0	0	0	0	0	0.009	39471.35	0.004	-352.17	0.009
28	29	29	Category I	-0.023925781	-0.23999023	-1.6799316	0.055419922	0.20629883	0.44140625	11.75	0.009	3/11/2017	3	11	2017	11:52:50	42770	0.2	11	52	50	11	0.051513672	3.5255859	0	0	0	7.7939453	0	0	0	0	0	0	0	0	0	0	0	0	0	0	0	0	0.009	39471.35	0.004	-352.17	0.009
29	30	30	Category I	0.11987305	-0.10791016	-0.023925781	0.059082031	0.21337891	0.43603516	4.27	0.009	3/11/2017	3	11	2017	11:52:50	42770	0.3	11	52	50	11	0.051513672	3.5255859	0	0	0	16.352539	0	0	0	0	0	0	0	0	0	0	0	0	0	0	0	0	0.009	39471.35	0.004	-352.17	0.01
30	31	31	Category I	-0.40795898	0.34790039	-2.0998535	0.046630859	0.20507813	0.4465332	12.21	0.01	3/11/2017	3	11	2017	11:52:50	42770	0.4	11	52	50	11	0.051513672	3.5255859	0	0	0	16.841553	0	0	0	0	0	0	0	0	0	0	0	0	0	0	0	0	0.009	39471.35	0.004	-352.17	0.01
31	32	32	Category I	0.011962891	-0.071777344	-0.59985352	0.087402344	0.20776367	0.4440918	14.38	0.01	3/11/2017	3	11	2017	11:52:50	42770	0.5	11	52	50	11	0.051513672	3.5255859	0	0	0	22.134033	0	0	0	0	0	0	0	0	0	0	0	0	0	0	0	0	0.009	39471.35	0.006	-496.02	0.01
32	33	33	Category I	-0.059814453	-0.3359375	-2.0878906	0.080566406	0.21069336	0.43701172	7.42	0.01	3/11/2017	3	11	2017	11:52:50	42770	0.6	11	52	50	11	0.051513672	3.5255859	0	0	0	26.828857	0	0	0	0	0	0	0	0	0	0	0	0	0	0	0	0	0.009	39471.35	0.008	-625.08	0.01
33	34	34	Category I	0.083984375	0.27587891	-0.011962891	0.10595703	0.20727539	0.4296875	11.6	0.01	3/11/2017	3	11	2017	11:52:50	42770	0.7	11	52	50	11	0.051513672	3.5255859	0	0	0	29.688965	0	0	0	0	0	0	0	0	0	0	0	0	0	0	0	0	0.01	39372.95	0.009	-643.99	0.01
34	35	35	Category I	-0.059814453	0	-2.315918	0.13769531	0.18945313	0.42651367	9.52	0.01	3/11/2017	3	11	2017	11:52:50	42770	0.8	11	52	50	11	0.051513672	3.5255859	0	0	0	16.953369	0	0	0	0	0	0	0	0	0	0	0	0	0	0	0	0	0.01	39372.95	0.01	-698.93	0.01
35	36	36	Category I	0.10791016	-0.14379883	-0.92382813	0.12158203	0.20727539	0.42749023	3.42	0.01	3/11/2017	3	11	2017	11:52:50	42770	0.9	11	52	50	11	0.051513672	3.5255859	0	0	0	8.3820801	0	0	0	0	0	0	0	0	0	0	0	0	0	0	0	0	0.01	39372.95	0.012	-802.45	0.01
36	37	37	Category I	0.39599609	-0.083984375	-1.7399902	0.10693359	0.21118164	0.43041992	8.97	0.01	3/11/2017	3	11	2017	11:52:51	42771	0	11	52	51	11	0.051513672	3.5255859	0	0	0	13.337158	0	0	0	0	0	0	0	0	0	0	0	0	0	0	0	0	0.01	39372.95	0.014	-898.6	0.01
37	38	38	Category I	0.23999023	0.32397461	-0.19189453	0.083984375	0.1965332	0.44213867	3.39	0.01	3/11/2017	3	11	2017	11:52:51	42771	0.1	11	52	51	11	0.051513672	3.5255859	0	0	0	12.553467	0	0	0	0	0	0	0	0	0	0	0	0	0	0	0	0	0.01	39372.95	0.014	-898.6	0.01
38	39	39	Category I	-0.61181641	0.56396484	-0.6237793	0.069091797	0.19433594	0.44970703	6.62	0.01	3/11/2017	3	11	2017	11:52:51	42771	0.2	11	52	51	11	0.051513672	3.5255859	0	0	0	0.87133789	0	0	0	0	0	0	0	0	0	0	0	0	0	0	0	0	0.01	39372.95	0.014	-898.6	0.01
39	40	40	Category I	0.27587891	-0.26391602	-1.1757813	0.11621094	0.2277832	0.4128418	2.07	0.01	3/11/2017	3	11	2017	11:52:51	42771	0.3	11	52	51	11	0.051513672	3.5288086	0	0	0	13.794678	0	0	0	0	0	0	0	0	0	0	0	0	0	0	0	0	0.01	39372.95	0.014	-898.6	0.011
40	41	41	Category I	0.61181641	-0.083984375	-2.579834	0.16333008	0.2019043	0.41162109	8.7	0.011	3/11/2017	3	11	2017	11:52:51	42771	0.4	11	52	51	11	0.051513672	3.5288086	-0.088623047	-0.16308594	-1.3937988	0.22265625	1.3793945	0	0	0	0	0	0	0	0	0	1.40625	0.40625	1.9655762	0.70043945	0.079101563	-1.185791	0.01	39372.95	0.014	-898.6	0.011
41	42	42	Category I	-0.047851563	-0.34790039	-0.13183594	0.10839844	0.20629883	0.4284668	3.73	0.011	3/11/2017	3	11	2017	11:52:51	42771	0.5	11	52	51	11	0.051513672	3.5288086	-0.078369141	-0.014160156	-1.4265137	11.260742	1.3374023	0	0	0	0	0	0	0	0	0	1.4287109	0.42871094	1.6591797	0.030517578	-0.33349609	1.2946777	0.01	39372.95	0.014	-898.6	0.011
42	43	43	Category I	-0.2277832	0.41992188	0.20385742	0.088867188	0.17822266	0.44726563	16.28	0.011	3/11/2017	3	11	2017	11:52:51	42771	0.6	11	52	51	11	0.051513672	3.5288086	-0.088378906	0.15405273	-1.484375	0.26708984	1.7145996	0	0	0	0	0	0	0	0	0	1.494873	0.49487305	2.0932617	-0.13916016	0.265625	1.6882324	0.01	39372.95	0.014	-898.6	0.011
43	44	44	Category I	-0.59985352	-0.82788086	-2.171875	0.15283203	0.20068359	0.42016602	9.97	0.011	3/11/2017	3	11	2017	11:52:51	42771	0.7	11	52	51	11	0.051513672	3.5288086	-0.065673828	0.10888672	-1.5498047	9.2021484	1.244873	0	0	0	0	0	0	0	0	0	1.5549316	0.55493164	2.0927734	-0.53393555	-0.93676758	-0.62182617	0.011	39282.23	0.013	-807.88	0.011
44	45	45	Category I	-0.071777344	-0.035888672	-0.80395508	0.15527344	0.17529297	0.42138672	11.05	0.011	3/11/2017	3	11	2017	11:52:51	42771	0.8	11	52	51	11	0.051513672	3.5288086	-0.047363281	-0.010009766	-1.6369629	3.0727539	0.83374023	0	0	0	0	0	0	0	0	0	1.6376953	0.63769531	0.88305664	-0.024169922	-0.025634766	0.83300781	0.011	39282.23	0.013	-807.88	0.011
45	46	46	Category I	0.25195313	0.13183594	-1.0917969	0.19628906	0.17797852	0.40551758	6.8	0.011	3/11/2017	3	11	2017	11:52:51	42771	0.9	11	52	51	11	0.051513672	3.5288086	-0.036865234	0.028808594	-1.666748	1.0043945	0.65161133	0	0	0	0	0	0	0	0	0	1.6674805	0.66748047	0.96704102	0.28881836	0.1027832	0.57495117	0.011	39282.23	0.014	-853.55	0.011
46	47	47	Category I	0.40795898	-0.15576172	-0.86376953	0.21191406	0.14575195	0.40893555	8.61	0.011	3/11/2017	3	11	2017	11:52:52	42772	0	11	52	52	11	0.051513672	3.5288086	-0.032714844	0.014160156	-1.6894531	15.669678	0.95117188	0	0	0	0	0	0	0	0	0	1.6896973	0.68969727	1.4365234	0.44067383	-0.16992188	0.82568359	0.011	39282.23	0.016	-940.61	0.011
47	48	48	Category I	0.095947266	0	-0.10791016	0.068115234	0.17236328	0.4519043	13.41	0.011	3/11/2017	3	11	2017	11:52:52	42772	0.1	11	52	52	11	0.051513672	3.5288086	-0.029541016	0.022460938	-1.7011719	24.405273	1.5983887	0	0	0	0	0	0	0	0	0	1.7016602	0.70166016	1.7416992	0.12548828	-0.022460938	1.5932617	0.011	39282.23	0.019	-1061.89	0.011
48	49	49	Category I	-0.41992188	-0.15576172	-1.6799316	0.17480469	0.15185547	0.42236328	5.49	0.011	3/11/2017	3	11	2017	11:52:52	42772	0.2	11	52	52	11	0.051513672	3.5288086	-0.029785156	0.018554688	-1.6916504	17.973877	0.42724609	0	0	0	0	0	0	0	0	0	1.6921387	0.69213867	0.57617188	-0.38989258	-0.17431641	0.01171875	0.011	39282.23	0.022	-1173.71	0.011
49	50	50	Category I	-0.047851563	0.47998047	-1.1638184	0.21704102	0.15258789	0.40039063	9.91	0.011	3/11/2017	3	11	2017	11:52:52	42772	0.3	11	52	52	11	0.051513672	3.5288086	-0.029052734	0.017089844	-1.7041016	17.545898	0.71166992	0	0	0	0	0	0	0	0	0	1.7045898	0.70458984	1.0219727	-0.018554688	0.46264648	0.5402832	0.011	39282.23	0.024	-1243.76	0.012
50	51	51	Category I	-0.46777344	-0.65991211	-2.4238281	0.23876953	0.13476563	0.39233398	3.3	0.012	3/11/2017	3	11	2017	11:52:52	42772	0.4	11	52	52	11	0.051513672	3.5288086	-0.031738281	0.020996094	-1.6933594	38.589844	1.0895996	0	0	0	0	0	0	0	0	0	1.6936035	0.69360352	1.847168	-0.43579102	-0.6809082	-0.73022461	0.011	39282.23	0.027	-1343	0.012
51	52	52	Category I	0.55175781	0.14379883	-0.25195313	0.14868164	0.15820313	0.43457031	18.64	0.012	3/11/2017	3	11	2017	11:52:52	42772	0.5	11	52	52	11	0.051513672	3.5288086	-0.036865234	0.024169922	-1.6967773	44.322998	1.5646973	0	0	0	0	0	0	0	0	0	1.6972656	0.69726563	2.1530762	0.58862305	0.11938477	1.4448242	0.011	39282.23	0.03	-1436.08	0.012
52	53	53	Category I	-0.083984375	-0.38378906	-0.083984375	0.16064453	0.17041016	0.42651367	10.4	0.012	3/11/2017	3	11	2017	11:52:52	42772	0.6	11	52	52	11	0.051513672	3.5288086	-0.037597656	0.022460938	-1.7045898	37.619141	1.6713867	0	0	0	0	0	0	0	0	0	1.7053223	0.70532227	2.0732422	-0.046142578	-0.40625	1.6206055	0.011	39282.23	0.03	-1436.08	0.012
53	54	54	Category I	-0.70776367	-0.14379883	-1.9677734	0.18481445	0.15112305	0.41796875	10.83	0.012	3/11/2017	3	11	2017	11:52:52	42772	0.7	11	52	52	11	0.051513672	3.5288086	-0.037841797	0.023925781	-1.6875	36.337402	0.74511719	0	0	0	0	0	0	0	0	0	1.6879883	0.68798828	1.1176758	-0.66967773	-0.16772461	-0.2800293	0.012	39197.95	0.029	-1351.8	0.012
54	55	55	Category I	-0.011962891	-0.37182617	-1.1638184	0.17456055	0.10717773	0.43701172	8.72	0.012	3/11/2017	3	11	2017	11:52:52	42772	0.8	11	52	52	11	0.051513672	3.5288086	-0.037597656	0.022216797	-1.7041016	33.925049	0.66918945	0	0	0	0	0	0	0	0	0	1.7045898	0.70458984	0.96020508	0.025634766	-0.39404297	0.5402832	0.012	39197.95	0.029	-1351.8	0.012
55	56	56	Category I	-0.11987305	0.10791016	-1.2958984	0.23950195	0.11474609	0.40380859	2.22	0.012	3/11/2017	3	11	2017	11:52:52	42772	0.9	11	52	52	11	0.051513672	3.5288086	-0.037597656	0.024414063	-1.6972656	41.606689	0.41821289	0	0	0	0	0	0	0	0	0	1.697998	0.69799805	0.56689453	-0.08203125	0.083251953	0.40136719	0.012	39197.95	0.029	-1351.8	0.012
56	57	57	Category I	-0.20385742	-0.15576172	0	0.22143555	0.14379883	0.40380859	15.85	0.012	3/11/2017	3	11	2017	11:52:53	42773	0	11	52	53	11	0.051513672	3.5288086	-0.041503906	0.022460938	-1.7060547	19.790527	1.7231445	0	0	0	0	0	0	0	0	0	1.7067871	0.70678711	2.046875	-0.16210938	-0.17822266	1.7060547	0.012	39197.95	0.029	-1351.8	0.012
57	58	58	Category I	0.047851563	-0.21582031	-0.2878418	0.10180664	0.1315918	0.46118164	15.64	0.012	3/11/2017	3	11	2017	11:52:53	42773	0.1	11	52	53	11	0.051513672	3.5288086	-0.038818359	0.021240234	-1.7192383	12.638672	1.4536133	0	0	0	0	0	0	0	0	0	1.7197266	0.71972656	1.7553711	0.086669922	-0.23706055	1.4313965	0.012	39197.95	0.029	-1351.8	0.012
58	59	59	Category I	-0.095947266	0.29980469	-1.4519043	0.17919922	0.14086914	0.41943359	10.8	0.012	3/11/2017	3	11	2017	11:52:53	42773	0.2	11	52	53	11	0.051513672	3.5288086	-0.043945313	0.022216797	-1.7006836	17.809082	0.3762207	0	0	0	0	0	0	0	0	0	1.701416	0.70141602	0.578125	-0.051757813	0.27734375	0.2487793	0.012	39197.95	0.029	-1351.8	0.012
59	60	60	Category I	-0.16796875	-0.14379883	-0.87597656	0.25390625	0.10571289	0.38647461	11.12	0.012	3/11/2017	3	11	2017	11:52:53	42773	0.3	11	52	53	11	0.051513672	3.5288086	-0.043945313	0.017822266	-1.722168	15.229004	0.87036133	0	0	0	0	0	0	0	0	0	1.7229004	0.72290039	1.1318359	-0.1237793	-0.16162109	0.84619141	0.012	39197.95	0.029	-1351.8	0.013
60	61	61	Category I	0.7199707	-0.10791016	-1.3679199	0.21411133	0.109375	0.41625977	3.46	0.013	3/11/2017	3	11	2017	11:52:53	42773	0.4	11	52	53	11	0.051513672	3.5288086	-0.046875	0.020996094	-1.7104492	2.0661621	0.84960938	0	0	0	0	0	0	0	0	0	1.7111816	0.71118164	1.2382813	0.7668457	-0.12890625	0.3425293	0.012	39197.95	0.03	-1381.6	0.013
61	62	62	Category I	-0.37182617	-0.011962891	-0.27587891	0.30053711	0.140625	0.34057617	5.88	0.013	3/11/2017	3	11	2017	11:52:53	42773	0.5	11	52	53	11	0.051513672	3.5288086	-0.053466797	0.025146484	-1.703125	7.1945801	1.4626465	0	0	0	0	0	0	0	0	0	1.7041016	0.70410156	1.7827148	-0.31811523	-0.037109375	1.4272461	0.012	39197.95	0.03	-1381.6	0.013
62	63	63	Category I	-1.0439453	-0.19189453	-1.487793	0.15795898	0.1340332	0.43579102	9.77	0.013	3/11/2017	3	11	2017	11:52:53	42773	0.6	11	52	53	11	0.051513672	3.5288086	-0.048339844	0.021484375	-1.7143555	5.9875488	1.0429688	0	0	0	0	0	0	0	0	0	1.715332	0.71533203	1.4355469	-0.99536133	-0.21337891	0.2265625	0.012	39197.95	0.03	-1381.6	0.013
63	64	64	Category I	0.53979492	-0.011962891	-1.079834	0.12011719	0.1418457	0.44433594	5.37	0.013	3/11/2017	3	11	2017	11:52:53	42773	0.7	11	52	53	11	0.051513672	3.5288086	-0.053955078	0.025146484	-1.6970215	9.8310547	0.85742188	0	0	0	0	0	0	0	0	0	1.697998	0.69799805	1.2485352	0.59375	-0.037109375	0.6171875	0.013	39119.18	0.029	-1302.83	0.013
64	65	65	Category I	0.14379883	0.047851563	-0.21582031	0.2512207	0.1081543	0.38745117	5.1	0.013	3/11/2017	3	11	2017	11:52:53	42773	0.8	11	52	53	11	0.051513672	3.5288086	-0.056884766	0.022460938	-1.706543	13.404785	1.5043945	0	0	0	0	0	0	0	0	0	1.7075195	0.70751953	1.7165527	0.20068359	0.025146484	1.4907227	0.013	39119.18	0.029	-1302.83	0.013
65	66	66	Category I	-0.23999023	0.16796875	-1.7399902	0.234375	0.072265625	0.41137695	6.41	0.013	3/11/2017	3	11	2017	11:52:53	42773	0.9	11	52	53	11	0.051513672	3.5288086	-0.065673828	0.021240234	-1.7080078	36.158936	0.22973633	0	0	0	0	0	0	0	0	0	1.7094727	0.70947266	0.35253906	-0.17407227	0.14648438	-0.031738281	0.013	39119.18	0.029	-1302.83	0.013
66	67	67	Category I	-0.11987305	0.095947266	-0.6237793	0.24584961	0.12231445	0.38842773	9.38	0.013	3/11/2017	3	11	2017	11:52:54	42774	0	11	52	54	11	0.051513672	3.5288086	-0.066650391	0.01953125	-1.7133789	21.325439	1.0935059	0	0	0	0	0	0	0	0	0	1.7148438	0.71484375	1.2189941	-0.052978516	0.076171875	1.0895996	0.013	39119.18	0.029	-1302.83	0.013
67	68	68	Category I	-0.79199219	0.32397461	-0.99584961	0.24536133	0.1394043	0.3840332	7.2	0.013	3/11/2017	3	11	2017	11:52:54	42774	0.1	11	52	54	11	0.051513672	3.5288086	-0.064697266	0.016357422	-1.7158203	32.937988	1.0683594	0	0	0	0	0	0	0	0	0	1.7172852	0.71728516	1.7546387	-0.72705078	0.30737305	0.7199707	0.013	39119.18	0.029	-1302.83	0.013
68	69	69	Category I	-0.46777344	-0.035888672	-0.63598633	0.20800781	0.097900391	0.41455078	19.48	0.013	3/11/2017	3	11	2017	11:52:54	42774	0.2	11	52	54	11	0.051513672	3.5288086	-0.065917969	0.014648438	-1.7155762	56.989746	1.152832	0	0	0	0	0	0	0	0	0	1.7167969	0.71679688	1.5319824	-0.40161133	-0.050537109	1.0795898	0.013	39119.18	0.029	-1302.83	0.013
69	70	70	Category I	-0.47998047	0.21582031	-0.55175781	0.34887695	0.075439453	0.30419922	10.2	0.013	3/11/2017	3	11	2017	11:52:54	42774	0.3	11	52	54	11	0.051513672	3.5288086	-0.067626953	0.013183594	-1.7202148	81.996094	1.2556152	0	0	0	0	0	0	0	0	0	1.7216797	0.72167969	1.7832031	-0.41210938	0.20239258	1.168457	0.013	39119.18	0.029	-1302.83	0.014
70	71	71	Category I	-0.52783203	-0.19189453	-1.0197754	0.35253906	0	0.31054688	1.21	0.014	3/11/2017	3	11	2017	11:52:54	42774	0.4	11	52	54	11	0.051513672	3.5288086	-0.065917969	0.012207031	-1.7346191	97.223633	0.875	0	0	0	0	0	0	0	0	0	1.7358398	0.73583984	1.3806152	-0.46166992	-0.20410156	0.71484375	0.013	39119.18	0.03	-1332.06	0.014
71	72	72	Category I	-1.0559082	0.20385742	-1.2597656	0.34667969	0.01171875	0.31445313	3.47	0.014	3/11/2017	3	11	2017	11:52:54	42774	0.5	11	52	54	11	0.051513672	3.5288086	-0.061523438	0.008056641	-1.7126465	101.8811	1.1098633	0	0	0	0	0	0	0	0	0	1.7138672	0.71386719	1.6430664	-0.99414063	0.19555664	0.45288086	0.015	38975.33	0.028	-1188.21	0.014
72	73	73	Category I	-0.6237793	0.21582031	-1.2719727	0.34765625	-0.039306641	0.30712891	13.4	0.014	3/11/2017	3	11	2017	11:52:54	42774	0.6	11	52	54	11	0.051513672	3.5288086	-0.064208984	0.008544922	-1.7268066	137.83081	0.75024414	0	0	0	0	0	0	0	0	0	1.7280273	0.72802734	1.2216797	-0.55932617	0.20703125	0.45483398	0.017	38846.27	0.026	-1059.15	0.024
73	74	74	Category M	0.047851563	-0.16796875	-0.93579102	-0.084228516	-0.14916992	0.47241211	21.95	0.024	3/11/2017	3	11	2017	11:53:04	42784	0.6	11	53	4	11	0.051025391	3.5255859	-0.0625	0.013183594	-1.7033691	137.12476	0.79638672	0	0	0	0	0	0	0	0	0	1.7045898	0.70458984	1.0593262	0.11035156	-0.18115234	0.76757813	0.019	38728.96	0.024	-941.84	0.024
74	75	75	Category M	0.023925781	-0.19189453	-0.88793945	-0.082763672	-0.15136719	0.47119141	8.56	0.024	3/11/2017	3	11	2017	11:53:04	42784	0.7	11	53	4	11	0.051025391	3.5255859	-0.064697266	0.009765625	-1.7106934	166.95728	0.85180664	0	0	0	0	0	0	0	0	0	1.7121582	0.7121582	1.1132813	0.088623047	-0.20166016	0.82275391	0.02	38674.02	0.023	-886.9	0.024
75	76	76	Category M	0.74389648	3.935791	-0.64794922	-0.080810547	-0.14575195	0.47436523	6.78	0.024	3/11/2017	3	11	2017	11:53:04	42784	0.8	11	53	4	11	0.051025391	3.5255859	-0.063232422	0.01171875	-1.699707	146.42456	4.1418457	0	0	0	0	0	0	0	0	0	1.7009277	0.70092773	5.782959	0.80712891	3.9238281	1.0517578	0.022	38570.5	0.021	-783.38	0.024
76	77	77	Category M	-0.50390625	-1.8837891	-6.6838379	-0.055175781	-0.27368164	0.41674805	5.69	0.024	3/11/2017	3	11	2017	11:53:04	42784	0.9	11	53	4	11	0.051025391	3.5255859	-0.063476563	0.012451172	-1.6899414	132.97778	5.3596191	0	0	0	0	0	0	0	0	0	1.6911621	0.69116211	7.3303223	-0.44018555	-1.8962402	-4.9936523	0.024	38474.35	0.019	-687.23	0.024
77	78	78	Category M	-0.2878418	-4.7158203	-9.9719238	-0.095214844	0.040527344	0.48828125	4.23	0.024	3/11/2017	3	11	2017	11:53:05	42785	0	11	53	5	11	0.051025391	3.5255859	-0.070800781	0.016357422	-1.6906738	147.66846	9.5402832	0	0	0	0	0	0	0	0	0	1.6923828	0.69238281	13.230225	-0.21679688	-4.7321777	-8.2810059	0.024	38474.35	0.019	-687.23	0.024
78	79	79	Category M	-1.4638672	-7.1279297	-11.651855	-0.17456055	0.074951172	0.46337891	6.79	0.024	3/11/2017	3	11	2017	11:53:05	42785	0.1	11	53	5	11	0.051025391	3.5255859	-0.067138672	0.01171875	-1.7038574	117.32666	12.324219	0	0	0	0	0	0	0	0	0	1.7053223	0.70532227	18.484131	-1.3964844	-7.1396484	-9.9477539	0.024	38474.35	0.019	-687.23	0.024
79	80	80	Category M	-1.8598633	0.15576172	-9.6479492	-0.15917969	-0.20751953	0.43530273	11.7	0.024	3/11/2017	3	11	2017	11:53:05	42785	0.2	11	53	5	11	0.051025391	3.5255859	-0.060302734	0.004150391	-1.6989746	90.844238	8.1513672	0	0	0	0	0	0	0	0	0	1.6999512	0.69995117	9.8996582	-1.7993164	0.15136719	-7.9487305	0.024	38474.35	0.019	-687.23	0.024
80	81	81	Category M	0.61181641	12.263916	-3.5158691	-0.13305664	-0.43115234	0.25634766	19.53	0.024	3/11/2017	3	11	2017	11:53:05	42785	0.3	11	53	5	11	0.051025391	3.5255859	-0.065185547	0.004150391	-1.7109375	45.777832	12.410156	0	0	0	0	0	0	0	0	0	1.7121582	0.7121582	14.741455	0.67700195	12.259521	-1.8046875	0.024	38474.35	0.02	-715.92	0.024
81	82	82	Category M	-0.94799805	13.043945	-5.8798828	-0.12670898	-0.25756836	0.42138672	8.06	0.024	3/11/2017	3	11	2017	11:53:05	42785	0.4	11	53	5	11	0.051025391	3.5255859	-0.070556641	0.005371094	-1.6816406	33.27002	13.725586	0	0	0	0	0	0	0	0	0	1.6831055	0.68310547	18.11377	-0.87719727	13.03833	-4.197998	0.024	38474.35	0.02	-715.92	0.025
82	83	83	Category M	1.7399902	-3.6599121	-6.6479492	-0.09765625	0.13769531	0.46655273	6.09	0.025	3/11/2017	3	11	2017	11:53:05	42785	0.5	11	53	5	11	0.051025391	3.5255859	-0.071289063	0.010498047	-1.6921387	9.6669922	6.4272461	0	0	0	0	0	0	0	0	0	1.6938477	0.69384766	10.4375	1.8112793	-3.6704102	-4.9555664	0.024	38474.35	0.02	-715.92	0.025
83	84	84	Category M	1.2839355	-9.6599121	-7.3078613	-0.12255859	0.096679688	0.47265625	8.19	0.025	3/11/2017	3	11	2017	11:53:05	42785	0.6	11	53	5	11	0.051025391	3.5255859	-0.065185547	0.00390625	-1.7026367	3.4755859	11.25293	0	0	0	0	0	0	0	0	0	1.7038574	0.70385742	16.618164	1.3491211	-9.6638184	-5.6049805	0.024	38474.35	0.02	-715.92	0.025
84	85	85	Category M	1.0559082	2.7478027	-3.7319336	-0.070800781	-0.35888672	0.35180664	7.14	0.025	3/11/2017	3	11	2017	11:53:05	42785	0.7	11	53	5	11	0.051025391	3.5255859	-0.057617188	0.014892578	-1.677002	20.848877	3.5957031	0	0	0	0	0	0	0	0	0	1.6782227	0.67822266	5.901123	1.1135254	2.732666	-2.0546875	0.024	38474.35	0.02	-715.92	0.025
85	86	86	Category M	-0.10791016	-0.91186523	-2.1838379	-0.037353516	-0.22802734	0.44018555	5.42	0.025	3/11/2017	3	11	2017	11:53:05	42785	0.8	11	53	5	11	0.051025391	3.5255859	-0.060546875	0.013916016	-1.6914063	32.110352	1.0495605	0	0	0	0	0	0	0	0	0	1.692627	0.69262695	1.4655762	-0.047119141	-0.92578125	-0.4921875	0.025	38428.68	0.019	-670.25	0.025
86	87	87	Category M	0.095947266	0.57592773	-1.5119629	-0.016601563	-0.12084961	0.47827148	15.08	0.025	3/11/2017	3	11	2017	11:53:05	42785	0.9	11	53	5	11	0.051025391	3.5255859	-0.058837891	0.013916016	-1.6831055	28.987305	0.60742188	0	0	0	0	0	0	0	0	0	1.6843262	0.68432617	0.88793945	0.15478516	0.56176758	0.17114258	0.027	38341.62	0.017	-583.19	0.025
87	88	88	Category M	0.095947266	-0.35986328	-0.83984375	-0.099853516	-0.10253906	0.47802734	8.79	0.025	3/11/2017	3	11	2017	11:53:06	42786	0	11	53	6	11	0.051025391	3.5255859	-0.067626953	0.013671875	-1.6931152	18.37085	0.94580078	0	0	0	0	0	0	0	0	0	1.6945801	0.69458008	1.390625	0.16357422	-0.37353516	0.85327148	0.03	38220.34	0.014	-461.91	0.041
88	89	89	Category I	0.14379883	-0.17993164	-1.2597656	-0.10205078	-0.12182617	0.48754883	2.34	0.041	3/11/2017	3	11	2017	11:53:21	42801	0.5	11	53	21	11	0.051757813	3.5288086	-0.065917969	0.012207031	-1.6987305	7.8989258	0.52319336	0	0	0	0	0	0	0	0	0	1.7001953	0.70019531	0.84130859	0.2097168	-0.19213867	0.43896484	0.033	38108.52	0.011	-350.09	0.041
89	90	90	Category I	-0.14379883	0.17993164	-0.2878418	-0.17138672	-0.11572266	0.48120117	1.62	0.041	3/11/2017	3	11	2017	11:53:21	42801	0.6	11	53	21	11	0.051757813	3.5288086	-0.062744141	0.01171875	-1.6975098	19.433594	1.421875	0	0	0	0	0	0	0	0	0	1.6987305	0.69873047	1.6586914	-0.080810547	0.16796875	1.409668	0.035	38038.47	0.009	-280.04	0.041
90	91	91	Category I	-0.035888672	-0.15576172	-1.7158203	-0.17480469	-0.11645508	0.48193359	1.62	0.041	3/11/2017	3	11	2017	11:53:21	42801	0.7	11	53	21	11	0.051757813	3.5288086	-0.062988281	0.004638672	-1.6877441	51.229004	0.16503906	0	0	0	0	0	0	0	0	0	1.6889648	0.68896484	0.21582031	0.027099609	-0.16040039	-0.027832031	0.038	37939.23	0.007	-208.96	0.041
91	92	92	Category I	-0.011962891	-0.095947266	-0.86376953	-0.094238281	-0.10302734	0.49633789	2.51	0.041	3/11/2017	3	11	2017	11:53:21	42801	0.8	11	53	21	11	0.051025391	3.5288086	-0.059326172	0.015136719	-1.6650391	52.999756	0.81030273	0	0	0	0	0	0	0	0	0	1.6662598	0.66625977	0.96020508	0.047363281	-0.11108398	0.80126953	0.041	37846.15	0.004	-115.88	0.041
92	93	93	Category I	-0.059814453	-0.071777344	-0.25195313	-0.11328125	-0.14819336	0.48486328	0.92	0.041	3/11/2017	3	11	2017	11:53:21	42801	0.9	11	53	21	11	0.051025391	3.5288086	-0.068603516	0.013427734	-1.6865234	45.417969	1.4370117	0	0	0	0	0	0	0	0	0	1.6879883	0.68798828	1.5288086	0.008789063	-0.085205078	1.4345703	0.041	37846.15	0.004	-115.88	0.041
93	94	94	Category I	0.095947266	-0.25195313	-1.6918945	-0.12744141	-0.1484375	0.47998047	2.05	0.041	3/11/2017	3	11	2017	11:53:22	42802	0	11	53	22	11	0.051025391	3.5288086	-0.065917969	0.020507813	-1.6887207	51.074219	0.31713867	0	0	0	0	0	0	0	0	0	1.6899414	0.68994141	0.43774414	0.16186523	-0.27246094	-0.003173828	0.041	37846.15	0.004	-115.88	0.041
94	95	95	Category I	-0.10791016	0.15576172	-0.32397461	-0.16088867	-0.13354492	0.47607422	1.01	0.041	3/11/2017	3	11	2017	11:53:22	42802	0.1	11	53	22	11	0.051025391	3.5288086	-0.057373047	0.020263672	-1.6848145	19.334229	1.3684082	0	0	0	0	0	0	0	0	0	1.6860352	0.68603516	1.5466309	-0.050292969	0.13525391	1.3608398	0.041	37846.15	0.004	-115.88	0.041
95	96	96	Category I	-0.047851563	-0.059814453	-1.4399414	-0.15795898	-0.1550293	0.47729492	3.77	0.041	3/11/2017	3	11	2017	11:53:22	42802	0.2	11	53	22	11	0.051025391	3.5288086	-0.057373047	0.027099609	-1.6730957	0.48364258	0.24902344	0	0	0	0	0	0	0	0	0	1.6743164	0.67431641	0.32983398	0.009521484	-0.086914063	0.2331543	0.041	37846.15	0.004	-115.88	0.041
96	97	97	Category I	0.047851563	-0.071777344	-1.2839355	-0.12792969	-0.13891602	0.4921875	4.74	0.041	3/11/2017	3	11	2017	11:53:22	42802	0.3	11	53	22	11	0.051025391	3.5288086	-0.056884766	0.025634766	-1.6601563	15.806396	0.40258789	0	0	0	0	0	0	0	0	0	1.661377	0.66137695	0.57861328	0.10473633	-0.097412109	0.3762207	0.041	37846.15	0.004	-115.88	0.042
97	98	98	Category I	-0.095947266	0.095947266	-0.34790039	-0.098632813	-0.1706543	0.47998047	6.1	0.042	3/11/2017	3	11	2017	11:53:22	42802	0.4	11	53	22	11	0.051025391	3.5288086	-0.054199219	0.026855469	-1.6813965	12.460449	1.3359375	0	0	0	0	0	0	0	0	0	1.682373	0.68237305	1.4440918	-0.041503906	0.068847656	1.3334961	0.041	37846.15	0.004	-115.88	0.042
98	99	99	Category I	-0.059814453	-0.25195313	-2.0039063	-0.14624023	-0.15112305	0.47924805	6.08	0.042	3/11/2017	3	11	2017	11:53:22	42802	0.5	11	53	22	11	0.051025391	3.5288086	-0.054931641	0.031494141	-1.6799316	7.7319336	0.43041992	0	0	0	0	0	0	0	0	0	1.6811523	0.68115234	0.61181641	-0.004638672	-0.28344727	-0.32373047	0.041	37846.15	0.004	-115.88	0.042
99	100	100	Category I	0	0.023925781	-0.27587891	-0.17163086	-0.13500977	0.48046875	4.22	0.042	3/11/2017	3	11	2017	11:53:22	42802	0.6	11	53	22	11	0.051025391	3.5288086	-0.054931641	0.027587891	-1.6740723	9.0610352	1.3991699	0	0	0	0	0	0	0	0	0	1.675293	0.67529297	1.4570313	0.054931641	-0.003662109	1.3981934	0.041	37846.15	0.004	-115.88	0.042
100	101	101	Category I	-0.20385742	0.011962891	-0.65991211	-0.15673828	-0.16162109	0.47338867	5.17	0.042	3/11/2017	3	11	2017	11:53:22	42802	0.7	11	53	22	11	0.051025391	3.5288086	-0.051513672	0.027832031	-1.6818848	6.0864258	1.0332031	0	0	0	0	0	0	0	0	0	1.6828613	0.68286133	1.1899414	-0.15209961	-0.015869141	1.0219727	0.042	37816.35	0.004	-113.74	0.042
101	102	102	Category I	0.25195313	-0.17993164	-1.5239258	-0.16870117	-0.17236328	0.47167969	1.44	0.042	3/11/2017	3	11	2017	11:53:22	42802	0.8	11	53	22	11	0.051025391	3.5288086	-0.060791016	0.029052734	-1.6694336	7.4223633	0.40332031	0	0	0	0	0	0	0	0	0	1.6706543	0.6706543	0.66748047	0.31274414	-0.20898438	0.14550781	0.042	37816.35	0.004	-113.74	0.042
102	103	103	Category I	-0.083984375	0.035888672	-0.19189453	-0.11035156	-0.18798828	0.47705078	2.92	0.042	3/11/2017	3	11	2017	11:53:22	42802	0.9	11	53	22	11	0.051025391	3.5288086	-0.060791016	0.029541016	-1.6911621	1.9204102	1.4995117	0	0	0	0	0	0	0	0	0	1.692627	0.69262695	1.5283203	-0.022949219	0.006103516	1.4992676	0.042	37816.35	0.004	-113.74	0.042
103	104	104	Category I	-0.071777344	-0.29980469	-0.93579102	-0.19604492	-0.17407227	0.45874023	1.94	0.042	3/11/2017	3	11	2017	11:53:23	42803	0	11	53	23	11	0.051025391	3.5288086	-0.048828125	0.030761719	-1.6762695	2.4016113	0.8112793	0	0	0	0	0	0	0	0	0	1.6772461	0.67724609	1.09375	-0.022705078	-0.33056641	0.74047852	0.042	37816.35	0.004	-113.74	0.042
104	105	105	Category I	-0.21582031	-0.19189453	-1.9438477	-0.19824219	-0.14477539	0.46948242	0.99	0.042	3/11/2017	3	11	2017	11:53:23	42803	0.1	11	53	23	11	0.051025391	3.5288086	-0.055908203	0.031005859	-1.6652832	7.3974609	0.39086914	0	0	0	0	0	0	0	0	0	1.6665039	0.66650391	0.66137695	-0.15966797	-0.22290039	-0.27832031	0.042	37816.35	0.004	-113.74	0.042
105	106	106	Category I	0.11987305	-0.14379883	-0.55175781	-0.14257813	-0.15991211	0.47949219	2.45	0.042	3/11/2017	3	11	2017	11:53:23	42803	0.2	11	53	23	11	0.051025391	3.5288086	-0.062255859	0.029052734	-1.6867676	12.339844	1.1625977	0	0	0	0	0	0	0	0	0	1.6882324	0.68823242	1.4902344	0.18212891	-0.17285156	1.1350098	0.042	37816.35	0.004	-113.74	0.042
106	107	107	Category I	0.11987305	-0.21582031	-1.2358398	-0.16674805	-0.18798828	0.46289063	3	0.042	3/11/2017	3	11	2017	11:53:23	42803	0.3	11	53	23	11	0.051025391	3.5288086	-0.055908203	0.026855469	-1.671875	12.187012	0.52905273	0	0	0	0	0	0	0	0	0	1.6728516	0.67285156	0.85449219	0.17578125	-0.24267578	0.43603516	0.042	37816.35	0.004	-113.74	0.043
107	108	108	Category I	0.10791016	-0.071777344	-0.21582031	-0.1496582	-0.20483398	0.46142578	2.51	0.043	3/11/2017	3	11	2017	11:53:23	42803	0.4	11	53	23	11	0.051025391	3.5288086	-0.055908203	0.027099609	-1.677002	15.675293	1.4736328	0	0	0	0	0	0	0	0	0	1.6782227	0.67822266	1.7241211	0.16381836	-0.098876953	1.4611816	0.042	37816.35	0.004	-113.74	0.043
108	109	109	Category I	-0.16796875	-0.37182617	-2.0639648	-0.15307617	-0.20336914	0.45947266	1.1	0.043	3/11/2017	3	11	2017	11:53:23	42803	0.5	11	53	23	11	0.051025391	3.5288086	-0.047607422	0.026123047	-1.684082	22.721436	0.56298828	0	0	0	0	0	0	0	0	0	1.6850586	0.68505859	0.89794922	-0.12011719	-0.39794922	-0.37963867	0.042	37816.35	0.004	-113.74	0.043
109	110	110	Category I	0.25195313	-0.17993164	-1.1638184	-0.1809082	-0.17626953	0.46582031	5.61	0.043	3/11/2017	3	11	2017	11:53:23	42803	0.6	11	53	23	11	0.051025391	3.5288086	-0.040771484	0.027587891	-1.6782227	17.981445	0.62719727	0	0	0	0	0	0	0	0	0	1.6789551	0.67895508	1.0148926	0.29272461	-0.20751953	0.5144043	0.042	37816.35	0.004	-113.74	0.043
110	111	111	Category I	-0.047851563	0.011962891	-0.35986328	-0.12646484	-0.19921875	0.46533203	4.39	0.043	3/11/2017	3	11	2017	11:53:23	42803	0.7	11	53	23	11	0.051025391	3.5288086	-0.035644531	0.022949219	-1.6850586	12.657959	1.3254395	0	0	0	0	0	0	0	0	0	1.685791	0.68579102	1.3483887	-0.011962891	-0.010986328	1.3251953	0.043	37787.12	0.004	-111.69	0.043
111	112	112	Category I	-0.20385742	-0.035888672	-1.7277832	-0.14111328	-0.18774414	0.47045898	2.06	0.043	3/11/2017	3	11	2017	11:53:23	42803	0.8	11	53	23	11	0.051025391	3.5288086	-0.027099609	0.025878906	-1.6867676	7.5917969	0.19165039	0	0	0	0	0	0	0	0	0	1.6872559	0.68725586	0.27929688	-0.17651367	-0.061767578	-0.040771484	0.043	37787.12	0.004	-111.69	0.043
112	113	113	Category I	0.083984375	0.047851563	-0.21582031	-0.10913086	-0.1887207	0.47094727	2.59	0.043	3/11/2017	3	11	2017	11:53:23	42803	0.9	11	53	23	11	0.051025391	3.5288086	-0.012695313	0.022216797	-1.6733398	5.998291	1.4609375	0	0	0	0	0	0	0	0	0	1.673584	0.67358398	1.579834	0.096679688	0.025390625	1.4575195	0.043	37787.12	0.004	-111.69	0.043
113	114	114	Category I	-0.095947266	0	-0.59985352	-0.10009766	-0.20751953	0.46411133	0.99	0.043	3/11/2017	3	11	2017	11:53:24	42804	0	11	53	24	11	0.051025391	3.5288086	-0.006835938	0.020507813	-1.6804199	6.675293	1.0844727	0	0	0	0	0	0	0	0	0	1.6806641	0.68066406	1.1901855	-0.088867188	-0.020507813	1.0805664	0.043	37787.12	0.004	-111.69	0.043
114	115	115	Category I	0.059814453	0.14379883	-1.4279785	-0.11669922	-0.17944336	0.47924805	2.43	0.043	3/11/2017	3	11	2017	11:53:24	42804	0.1	11	53	24	11	0.051025391	3.5288086	-0.003417969	0.023681641	-1.6826172	4.1235352	0.28857422	0	0	0	0	0	0	0	0	0	1.6828613	0.68286133	0.43798828	0.063232422	0.11987305	0.25463867	0.043	37787.12	0.004	-111.69	0.043
115	116	116	Category I	0.083984375	-0.071777344	-0.14379883	-0.11352539	-0.17919922	0.47705078	0.94	0.043	3/11/2017	3	11	2017	11:53:24	42804	0.2	11	53	24	11	0.051025391	3.5288086	-0.003662109	0.025878906	-1.6743164	2.8833008	1.5361328	0	0	0	0	0	0	0	0	0	1.6745605	0.67456055	1.7160645	0.087646484	-0.09765625	1.5305176	0.043	37787.12	0.004	-111.69	0.043
116	117	117	Category I	-0.19189453	0.21582031	-1.7998047	-0.11694336	-0.20117188	0.46826172	2.18	0.043	3/11/2017	3	11	2017	11:53:24	42804	0.3	11	53	24	11	0.051025391	3.5288086	-0.014160156	-0.023193359	-1.6877441	6.3330078	0.31811523	0	0	0	0	0	0	0	0	0	1.6879883	0.68798828	0.52856445	-0.17749023	0.23901367	-0.11181641	0.043	37787.12	0.004	-111.69	0.044
117	118	118	Category I	0.53979492	-0.035888672	-1.2478027	-0.1159668	-0.20117188	0.46704102	4.56	0.044	3/11/2017	3	11	2017	11:53:24	42804	0.4	11	53	24	11	0.051025391	3.5288086	-0.005371094	0.000732422	-1.6137695	6.1779785	0.65771484	0	0	0	0	0	0	0	0	0	1.6137695	0.61376953	0.94799805	0.54516602	-0.036621094	0.3659668	0.043	37787.12	0.004	-111.69	0.044
118	119	119	Category I	-0.071777344	-0.047851563	-0.2277832	-0.060546875	-0.1965332	0.47363281	5.03	0.044	3/11/2017	3	11	2017	11:53:24	42804	0.5	11	53	24	11	0.051025391	3.5288086	-0.000488281	0.061767578	-1.4921875	5.925293	1.2712402	0	0	0	0	0	0	0	0	0	1.4934082	0.4934082	1.4453125	-0.071044922	-0.10961914	1.2644043	0.043	37787.12	0.004	-111.69	0.044
119	120	120	Category I	-0.10791016	-0.26391602	-2.1359863	-0.11425781	-0.19628906	0.47119141	3.57	0.044	3/11/2017	3	11	2017	11:53:24	42804	0.6	11	53	24	11	0.051025391	3.5288086	0.015380859	0.15576172	-1.3666992	7.0554199	0.88476563	0	0	0	0	0	0	0	0	0	1.3757324	0.37573242	1.3122559	-0.12329102	-0.41967773	-0.76904297	0.043	37787.12	0.004	-111.69	0.044
120	121	121	Category I	0.17993164	0.011962891	-0.23999023	-0.11279297	-0.17529297	0.47705078	8.18	0.044	3/11/2017	3	11	2017	11:53:24	42804	0.7	11	53	24	11	0.051025391	3.5288086	0.039550781	0.15698242	-1.2536621	15.544678	1.0334473	0	0	0	0	0	0	0	0	0	1.263916	0.26391602	1.2990723	0.14013672	-0.14501953	1.0136719	0.044	37758.43	0.004	-109.71	0.044
121	122	122	Category I	-0.11987305	0.059814453	-0.97192383	-0.078613281	-0.18896484	0.47875977	5.74	0.044	3/11/2017	3	11	2017	11:53:24	42804	0.8	11	53	24	11	0.051025391	3.5288086	0.029052734	0.004150391	-1.2226563	25.93335	0.29711914	0	0	0	0	0	0	0	0	0	1.2231445	0.22314453	0.45556641	-0.14892578	0.055419922	0.25073242	0.044	37758.43	0.004	-109.71	0.044
122	123	123	Category I	0.26391602	-0.095947266	-0.63598633	-0.080810547	-0.19311523	0.46875	1.68	0.044	3/11/2017	3	11	2017	11:53:24	42804	0.9	11	53	24	11	0.051025391	3.5288086	0.038330078	-0.15844727	-1.1660156	18.929932	0.5793457	0	0	0	0	0	0	0	0	0	1.1774902	0.17749023	0.81835938	0.2253418	0.0625	0.5300293	0.044	37758.43	0.004	-109.71	0.044
123	124	124	Category I	0.011962891	0.047851563	-0.11987305	-0.032226563	-0.19824219	0.46728516	9.29	0.044	3/11/2017	3	11	2017	11:53:25	42805	0	11	53	25	11	0.051025391	3.5288086	0.016113281	-0.11279297	-1.0849609	19.767578	0.97827148	0	0	0	0	0	0	0	0	0	1.0908203	0.090820313	1.130127	-0.004150391	0.16064453	0.96508789	0.044	37758.43	0.004	-109.71	0.044
124	125	125	Category I	-0.29980469	-0.10791016	-1.9558105	-0.091064453	-0.19921875	0.47314453	2.83	0.044	3/11/2017	3	11	2017	11:53:25	42805	0.111	11	53	25	11	0.051025391	3.5288086	0.000244141	0.009521484	-1.0095215	24.140137	0.99951172	0	0	0	0	0	0	0	0	0	1.0095215	0.009521484	1.3637695	-0.30004883	-0.11743164	-0.94604492	0.044	37758.43	0.004	-109.71	0.044
125	126	126	Category I	0.38378906	0.11987305	-0.43188477	-0.086181641	-0.17895508	0.4777832	1.69	0.044	3/11/2017	3	11	2017	11:53:25	42805	0.222	11	53	25	11	0.051025391	3.5288086	-0.016113281	-0.022705078	-0.98071289	20.096924	0.69384766	0	0	0	0	0	0	0	0	0	0.98095703	0.019042969	1.0913086	0.39990234	0.14257813	0.54882813	0.044	37758.43	0.004	-109.71	0.044
126	127	127	Category I	-0.29980469	-0.16796875	-1.6557617	-0.060302734	-0.19165039	0.4765625	5.42	0.044	3/11/2017	3	11	2017	11:53:25	42805	0.333	11	53	25	11	0.051025391	3.5288086	-0.015136719	-0.010742188	-0.96240234	11.688721	0.76538086	0	0	0	0	0	0	0	0	0	0.96264648	0.037353516	1.1345215	-0.28442383	-0.15698242	-0.69311523	0.044	37758.43	0.004	-109.71	0.045
127	128	128	Category I	0.2277832	-0.11987305	-0.56396484	-0.071777344	-0.19580078	0.47387695	4.78	0.045	3/11/2017	3	11	2017	11:53:25	42805	0.444	11	53	25	11	0.051025391	3.5288086	-0.016845703	-0.018554688	-0.95288086	1.8696289	0.47070313	0	0	0	0	0	0	0	0	0	0.95336914	0.046630859	0.73510742	0.24462891	-0.10107422	0.38891602	0.044	37758.43	0.004	-109.71	0.045
128	129	129	Category I	-0.15576172	-0.20385742	-1.5717773	-0.035888672	-0.20507813	0.47265625	12.25	0.045	3/11/2017	3	11	2017	11:53:25	42805	0.555	11	53	25	11	0.051025391	3.5288086	-0.017333984	-0.014160156	-0.95410156	4.7036133	0.66040039	0	0	0	0	0	0	0	0	0	0.9543457	0.045654297	0.9453125	-0.13818359	-0.18945313	-0.61743164	0.044	37758.43	0.004	-109.71	0.045
129	130	130	Category I	-0.071777344	-0.071777344	-0.38378906	-0.11230469	-0.16796875	0.48291016	6.89	0.045	3/11/2017	3	11	2017	11:53:25	42805	0.666	11	53	25	11	0.051025391	3.4482422	-0.017089844	-0.012207031	-0.94946289	8.9509277	0.5715332	0	0	0	0	0	0	0	0	0	0.94970703	0.050292969	0.6796875	-0.054443359	-0.059326172	0.56567383	0.044	37758.43	0.004	-109.71	0.045
130	131	131	Category I	-0.17993164	0.17993164	-0.61181641	-0.097900391	-0.19384766	0.47314453	1.07	0.045	3/11/2017	3	11	2017	11:53:25	42805	0.777	11	53	25	11	0.051025391	3.4482422	-0.012939453	-0.015136719	-0.95751953	16.627197	0.43066406	0	0	0	0	0	0	0	0	0	0.95776367	0.042236328	0.70776367	-0.16674805	0.19506836	0.34570313	0.045	37730.27	0.004	-107.82	0.045
131	132	132	Category I	-0.19189453	0	-1.9677734	-0.060058594	-0.19067383	0.47558594	1.31	0.045	3/11/2017	3	11	2017	11:53:25	42805	0.888	11	53	25	11	0.051025391	3.4482422	-0.010253906	-0.013427734	-0.94750977	22.213379	1.0361328	0	0	0	0	0	0	0	0	0	0.94775391	0.052246094	1.2150879	-0.18139648	0.013427734	-1.0200195	0.045	37730.27	0.004	-107.82	0.045
132	133	133	Category I	0.14379883	0.19189453	-0.25195313	-0.009765625	-0.19238281	0.47216797	2.79	0.045	3/11/2017	3	11	2017	11:53:26	42806	0	11	53	26	11	0.051025391	3.4482422	-0.007568359	-0.012695313	-0.94799805	17.015625	0.7409668	0	0	0	0	0	0	0	0	0	0.94799805	0.052001953	1.0522461	0.15136719	0.20458984	0.69604492	0.045	37730.27	0.004	-107.82	0.045
133	134	134	Category I	-0.023925781	-0.16796875	-1.6679688	-0.072509766	-0.18798828	0.47875977	7.52	0.045	3/11/2017	3	11	2017	11:53:26	42806	0.09	11	53	26	11	0.051025391	3.4482422	-0.004882813	-0.012207031	-0.95629883	27.218506	0.72851563	0	0	0	0	0	0	0	0	0	0.95629883	0.043701172	0.88598633	-0.018798828	-0.15551758	-0.71142578	0.045	37730.27	0.004	-107.82	0.045
134	135	135	Category I	-0.023925781	0.16796875	-0.2277832	-0.14770508	-0.17602539	0.47021484	7.5	0.045	3/11/2017	3	11	2017	11:53:26	42806	0.181	11	53	26	11	0.051025391	3.4482422	-0.003662109	-0.009277344	-0.9465332	22.999268	0.74072266	0	0	0	0	0	0	0	0	0	0.9465332	0.053466797	0.91625977	-0.020019531	0.17724609	0.71875	0.045	37730.27	0.004	-107.82	0.045
135	136	136	Category I	-0.083984375	-0.011962891	-0.25195313	-0.10864258	-0.1809082	0.47607422	1.9	0.045	3/11/2017	3	11	2017	11:53:26	42806	0.272	11	53	26	11	0.051025391	3.4482422	0	-0.01171875	-0.95385742	21.197754	0.70703125	0	0	0	0	0	0	0	0	0	0.95385742	0.046142578	0.78613281	-0.083984375	0	0.7019043	0.045	37730.27	0.004	-107.82	0.045
136	137	137	Category I	0.011962891	-0.059814453	-1.7038574	-0.088623047	-0.20141602	0.46801758	2.77	0.045	3/11/2017	3	11	2017	11:53:26	42806	0.363	11	53	26	11	0.051025391	3.4482422	0.002929688	-0.011474609	-0.94750977	24.251953	0.75756836	0	0	0	0	0	0	0	0	0	0.94775391	0.052246094	0.81298828	0.008789063	-0.048095703	-0.75610352	0.045	37730.27	0.004	-107.82	0.046
137	138	138	Category I	-0.011962891	0.15576172	-0.16796875	-0.0234375	-0.19775391	0.46801758	6.5	0.046	3/11/2017	3	11	2017	11:53:26	42806	0.454	11	53	26	11	0.051025391	3.4482422	0.004638672	-0.010742188	-0.94262695	17.999023	0.79248047	0	0	0	0	0	0	0	0	0	0.94262695	0.057373047	0.95825195	-0.016601563	0.16650391	0.7746582	0.045	37730.27	0.004	-107.82	0.046
138	139	139	Category I	-0.083984375	0	-0.98388672	-0.10717773	-0.17602539	0.47314453	4.67	0.046	3/11/2017	3	11	2017	11:53:26	42806	0.545	11	53	26	11	0.051025391	3.4482422	0.008300781	-0.012695313	-0.94946289	13.248047	0.099365234	0	0	0	0	0	0	0	0	0	0.94970703	0.050292969	0.1394043	-0.092285156	0.012695313	-0.034179688	0.045	37730.27	0.005	-133.66	0.046
139	140	140	Category I	0.095947266	-0.13183594	-1.5	-0.14990234	-0.15698242	0.47827148	6.3	0.046	3/11/2017	3	11	2017	11:53:26	42806	0.636	11	53	26	11	0.051025391	3.4482422	0.011474609	-0.009765625	-0.93579102	3.1694336	0.58300781	0	0	0	0	0	0	0	0	0	0.93603516	0.063964844	0.77026367	0.084228516	-0.12182617	-0.56396484	0.045	37730.27	0.005	-133.66	0.046
140	141	141	Category I	-0.011962891	0	-0.37182617	-0.091308594	-0.16918945	0.47900391	2.97	0.046	3/11/2017	3	11	2017	11:53:26	42806	0.727	11	53	26	11	0.051025391	3.4482422	0.013916016	-0.010253906	-0.94311523	2.5949707	0.57202148	0	0	0	0	0	0	0	0	0	0.94335938	0.056640625	0.60742188	-0.025878906	0.010253906	0.57128906	0.046	37702.61	0.004	-106	0.046
141	142	142	Category I	-0.38378906	0.023925781	-2.0158691	-0.11474609	-0.1875	0.47094727	1.3	0.046	3/11/2017	3	11	2017	11:53:26	42806	0.818	11	53	26	11	0.051025391	3.4482422	0.018554688	-0.009521484	-0.94555664	3.9394531	1.1437988	0	0	0	0	0	0	0	0	0	0.94580078	0.054199219	1.5061035	-0.40234375	0.033447266	-1.0700684	0.046	37702.61	0.004	-106	0.046
142	143	143	Category I	-0.083984375	-0.10791016	-0.29980469	-0.049560547	-0.19946289	0.47436523	7.06	0.046	3/11/2017	3	11	2017	11:53:26	42806	0.909	11	53	26	11	0.051025391	3.4482422	0.016601563	-0.008056641	-0.93994141	0.7097168	0.65551758	0	0	0	0	0	0	0	0	0	0.94018555	0.059814453	0.84033203	-0.10058594	-0.099609375	0.64013672	0.046	37702.61	0.004	-106	0.046
143	144	144	Category I	-0.011962891	0.011962891	-0.19189453	-0.063476563	-0.2109375	0.46777344	2.25	0.046	3/11/2017	3	11	2017	11:53:27	42807	0	11	53	27	11	0.051025391	3.4482422	0.019042969	-0.010253906	-0.94897461	9.6955566	0.75805664	0	0	0	0	0	0	0	0	0	0.94921875	0.05078125	0.81054688	-0.031005859	0.022216797	0.75708008	0.046	37702.61	0.004	-106	0.046
144	145	145	Category I	-0.37182617	-0.10791016	-1.9438477	-0.083007813	-0.20678711	0.46899414	14.23	0.046	3/11/2017	3	11	2017	11:53:27	42807	0.1	11	53	27	11	0.051025391	3.4482422	0.020996094	-0.007568359	-0.94799805	6.7319336	1.0749512	0	0	0	0	0	0	0	0	0	0.94824219	0.051757813	1.4887695	-0.39282227	-0.10009766	-0.99560547	0.046	37702.61	0.004	-106	0.046
145	146	146	Category I	0.27587891	-0.011962891	-0.53979492	-0.087646484	-0.19897461	0.47192383	4.72	0.046	3/11/2017	3	11	2017	11:53:27	42807	0.2	11	53	27	11	0.051025391	3.4482422	0.025390625	-0.005615234	-0.93505859	5.2783203	0.46777344	0	0	0	0	0	0	0	0	0	0.93530273	0.064697266	0.65185547	0.25024414	-0.006103516	0.39526367	0.046	37702.61	0.004	-106	0.046
146	147	147	Category I	-0.11987305	0.13183594	-1.0439453	-0.053710938	-0.2121582	0.46777344	1.59	0.046	3/11/2017	3	11	2017	11:53:27	42807	0.3	11	53	27	11	0.051025391	3.4482422	0.025878906	-0.003662109	-0.93969727	9.5388184	0.22460938	0	0	0	0	0	0	0	0	0	0.93994141	0.060058594	0.38549805	-0.14575195	0.13549805	-0.10400391	0.046	37702.61	0.004	-106	0.047
147	148	148	Category I	-0.13183594	0.23999023	-1.5598145	-0.068359375	-0.21435547	0.46899414	9.06	0.047	3/11/2017	3	11	2017	11:53:27	42807	0.4	11	53	27	11	0.051025391	3.4482422	0.026611328	-0.000732422	-0.93579102	14.51001	0.68701172	0	0	0	0	0	0	0	0	0	0.9362793	0.063720703	1.0231934	-0.15844727	0.24072266	-0.6237793	0.046	37702.61	0.004	-106	0.047
148	149	149	Category I	0.071777344	0.071777344	-0.16796875	0.004150391	-0.19921875	0.47070313	6.37	0.047	3/11/2017	3	11	2017	11:53:27	42807	0.5	11	53	27	11	0.051025391	3.4482422	0.027587891	0	-0.94506836	17.592041	0.78173828	0	0	0	0	0	0	0	0	0	0.94555664	0.054443359	0.89282227	0.043945313	0.071533203	0.77709961	0.046	37702.61	0.005	-131.42	0.047
149	150	150	Category I	-0.059814453	-0.15576172	-1.1037598	-0.039306641	-0.19311523	0.47241211	9.65	0.047	3/11/2017	3	11	2017	11:53:27	42807	0.6	11	53	27	11	0.051025391	3.4482422	0.031982422	0.004638672	-0.93115234	16.962646	0.25292969	0	0	0	0	0	0	0	0	0	0.93164063	0.068359375	0.42480469	-0.091796875	-0.16040039	-0.17236328	0.046	37702.61	0.005	-131.42	0.047
150	151	151	Category I	0.15576172	0.047851563	-1.1518555	-0.080810547	-0.18359375	0.4765625	11.57	0.047	3/11/2017	3	11	2017	11:53:27	42807	0.7	11	53	27	11	0.051025391	3.4482422	0.03125	0.006835938	-0.92822266	16.282471	0.2590332	0	0	0	0	0	0	0	0	0	0.92871094	0.071289063	0.38867188	0.12426758	0.040771484	-0.22338867	0.047	37675.43	0.004	-104.24	0.047
151	152	152	Category I	0.095947266	-0.083984375	-0.19189453	-0.036621094	-0.18701172	0.47827148	2.05	0.047	3/11/2017	3	11	2017	11:53:27	42807	0.8	11	53	27	11	0.051025391	3.4482422	0.033691406	0.006591797	-0.93530273	19.960205	0.75146484	0	0	0	0	0	0	0	0	0	0.93603516	0.063964844	0.89624023	0.062011719	-0.090576172	0.7434082	0.047	37675.43	0.004	-104.24	0.047
152	153	153	Category I	-0.16796875	0.083984375	-1.8359375	-0.053466797	-0.18164063	0.47436523	2.21	0.047	3/11/2017	3	11	2017	11:53:27	42807	0.9	11	53	27	11	0.051025391	3.4482422	0.038818359	0.007080078	-0.92504883	24.561523	0.93701172	0	0	0	0	0	0	0	0	0	0.92578125	0.07421875	1.1943359	-0.20678711	0.076660156	-0.91064453	0.047	37675.43	0.004	-104.24	0.047
153	154	154	Category I	0.32397461	0.083984375	-1.1037598	-0.047119141	-0.16430664	0.4831543	8.31	0.047	3/11/2017	3	11	2017	11:53:28	42808	0	11	53	28	11	0.051025391	3.4482422	0.040039063	0.006591797	-0.93359375	20.239258	0.33959961	0	0	0	0	0	0	0	0	0	0.93432617	0.065673828	0.53125	0.28369141	0.077148438	-0.16992188	0.047	37675.43	0.004	-104.24	0.047
154	155	155	Category I	0	-0.023925781	-0.2277832	-0.031738281	-0.18139648	0.47680664	4.46	0.047	3/11/2017	3	11	2017	11:53:28	42808	0.1	11	53	28	11	0.051025391	3.4482422	0.04296875	0.006347656	-0.9375	14.467773	0.71166992	0	0	0	0	0	0	0	0	0	0.93847656	0.061523438	0.78344727	-0.04296875	-0.030273438	0.7097168	0.047	37675.43	0.004	-104.24	0.047
155	156	156	Category I	-0.083984375	0	-1.7158203	-0.10107422	-0.18994141	0.47314453	4.18	0.047	3/11/2017	3	11	2017	11:53:28	42808	0.2	11	53	28	11	0.051025391	3.4482422	0.044189453	0.004638672	-0.9309082	9.3789063	0.79516602	0	0	0	0	0	0	0	0	0	0.93212891	0.067871094	0.91772461	-0.12817383	-0.004638672	-0.78466797	0.047	37675.43	0.004	-104.24	0.047
156	157	157	Category I	0.19189453	0.047851563	-0.76782227	-0.16357422	-0.17016602	0.47070313	1.75	0.047	3/11/2017	3	11	2017	11:53:28	42808	0.3	11	53	28	11	0.051025391	3.4482422	0.045410156	0.005371094	-0.94018555	1.0922852	0.22998047	0	0	0	0	0	0	0	0	0	0.94116211	0.058837891	0.36108398	0.14624023	0.042236328	0.17236328	0.047	37675.43	0.004	-104.24	0.048
157	158	158	Category I	0.10791016	0.15576172	-0.25195313	-0.15844727	-0.15332031	0.47949219	3.48	0.048	3/11/2017	3	11	2017	11:53:28	42808	0.4	11	53	28	11	0.051025391	3.4482422	0.050048828	0.002685547	-0.92895508	16.767822	0.6965332	0	0	0	0	0	0	0	0	0	0.93041992	0.069580078	0.88793945	0.057617188	0.15283203	0.67700195	0.047	37675.43	0.004	-104.24	0.048
158	159	159	Category I	-0.17993164	0.39599609	-1.6079102	-0.21948242	-0.15844727	0.45996094	4.46	0.048	3/11/2017	3	11	2017	11:53:28	42808	0.5	11	53	28	11	0.051025391	3.4482422	0.045410156	0.003173828	-0.92456055	36.17749	0.81958008	0	0	0	0	0	0	0	0	0	0.92578125	0.07421875	1.3012695	-0.2253418	0.39257813	-0.68310547	0.047	37675.43	0.005	-129.26	0.048
159	160	160	Category I	0.071777344	0.26391602	-0.59985352	-0.1940918	-0.16625977	0.46582031	7.37	0.048	3/11/2017	3	11	2017	11:53:28	42808	0.6	11	53	28	11	0.051025391	3.4482422	0.048583984	0.00390625	-0.93359375	47.165527	0.42358398	0	0	0	0	0	0	0	0	0	0.93481445	0.065185547	0.61645508	0.022949219	0.25976563	0.33374023	0.047	37675.43	0.005	-129.26	0.048
160	161	161	Category I	-0.21582031	0.023925781	-1.0439453	-0.21606445	-0.15722656	0.46191406	3.75	0.048	3/11/2017	3	11	2017	11:53:28	42808	0.7	11	53	28	11	0.051025391	3.4482422	0.052246094	0.007324219	-0.91821289	50.679932	0.29663086	0	0	0	0	0	0	0	0	0	0.91967773	0.080322266	0.41015625	-0.26806641	0.016357422	-0.12548828	0.048	37648.72	0.004	-102.55	0.048
161	162	162	Category I	-0.21582031	0.011962891	-1.3439941	-0.25439453	-0.11328125	0.45874023	2.71	0.048	3/11/2017	3	11	2017	11:53:28	42808	0.8	11	53	28	11	0.051025391	3.4482422	0.052490234	0.007324219	-0.92651367	62.600098	0.49609375	0	0	0	0	0	0	0	0	0	0.92797852	0.072021484	0.69018555	-0.26831055	0.004394531	-0.41723633	0.048	37648.72	0.004	-102.55	0.048
162	163	163	Category I	-0.035888672	0	-0.15576172	-0.23535156	-0.090087891	0.46948242	4.19	0.048	3/11/2017	3	11	2017	11:53:28	42808	0.9	11	53	28	11	0.051025391	3.4482422	0.056396484	0.006835938	-0.92578125	67.705811	0.77563477	0	0	0	0	0	0	0	0	0	0.92749023	0.072509766	0.86938477	-0.092285156	-0.006835938	0.77001953	0.048	37648.72	0.004	-102.55	0.048
163	164	164	Category I	0.011962891	0.15576172	-1.2839355	-0.24365234	-0.1027832	0.46362305	2.7	0.048	3/11/2017	3	11	2017	11:53:29	42809	0	11	53	29	11	0.051025391	3.4482422	0.055175781	0.008056641	-0.92944336	62.258301	0.38623047	0	0	0	0	0	0	0	0	0	0.93115234	0.068847656	0.54516602	-0.043212891	0.14746094	-0.35424805	0.048	37648.72	0.004	-102.55	0.048
164	165	165	Category I	-0.26391602	0.14379883	-1.4157715	-0.26831055	-0.095214844	0.45556641	2.6	0.048	3/11/2017	3	11	2017	11:53:29	42809	0.1	11	53	29	11	0.051025391	3.4482422	0.057373047	0.007324219	-0.93945313	56.791504	0.59033203	0	0	0	0	0	0	0	0	0	0.94116211	0.058837891	0.93383789	-0.32128906	0.13623047	-0.47607422	0.048	37648.72	0.004	-102.55	0.048
165	166	166	Category I	-0.035888672	0.035888672	-0.73193359	-0.24731445	-0.11181641	0.4597168	7.05	0.048	3/11/2017	3	11	2017	11:53:29	42809	0.2	11	53	29	11	0.051025391	3.4482422	0.063476563	0.008789063	-0.92626953	51.952881	0.2199707	0	0	0	0	0	0	0	0	0	0.9284668	0.071533203	0.32080078	-0.099365234	0.026855469	0.19433594	0.048	37648.72	0.004	-102.55	0.048
166	167	167	Category I	-0.047851563	-0.047851563	-0.75585938	-0.25097656	-0.10668945	0.45532227	3.63	0.048	3/11/2017	3	11	2017	11:53:29	42809	0.3	11	53	29	11	0.051025391	3.4482422	0.060791016	0.007324219	-0.93212891	41.592529	0.21435547	0	0	0	0	0	0	0	0	0	0.93408203	0.065917969	0.34033203	-0.10864258	-0.055175781	0.17626953	0.048	37648.72	0.004	-102.55	0.049
167	168	168	Category I	0.059814453	-0.011962891	-0.92382813	-0.26391602	-0.11572266	0.45581055	3.38	0.049	3/11/2017	3	11	2017	11:53:29	42809	0.4	11	53	29	11	0.051513672	3.4820801	0.066894531	0.009277344	-0.92260742	26.294922	0.022460938	0	0	0	0	0	0	0	0	0	0.92529297	0.074707031	0.029541016	-0.007080078	-0.021240234	-0.000976563	0.048	37648.72	0.004	-102.55	0.049
168	169	169	Category I	0.16796875	-0.023925781	-0.89990234	-0.27587891	-0.11132813	0.45288086	4.27	0.049	3/11/2017	3	11	2017	11:53:29	42809	0.5	11	53	29	11	0.051513672	3.4820801	0.06640625	0.010986328	-0.92675781	8.0993652	0.1105957	0	0	0	0	0	0	0	0	0	0.92919922	0.070800781	0.16333008	0.10131836	-0.034912109	0.026855469	0.048	37648.72	0.005	-127.18	0.049
169	170	170	Category K	0.19189453	-0.035888672	-0.92382813	-0.28051758	-0.10839844	0.44799805	4.12	0.049	3/11/2017	3	11	2017	11:53:29	42809	0.9	11	53	29	11	0.051513672	3.4820801	0.070556641	0.013671875	-0.91845703	1.3452148	0.13110352	0	0	0	0	0	0	0	0	0	0.92138672	0.078613281	0.17602539	0.12109375	-0.049560547	-0.005126953	0.048	37648.72	0.005	-127.18	0.049
170	171	171	Category K	0.17993164	-0.023925781	-0.92382813	-0.28027344	-0.11083984	0.44287109	4.64	0.049	3/11/2017	3	11	2017	11:53:30	42810	0	11	53	30	11	0.051513672	3.4820801	0.073486328	0.014648438	-0.92529297	9.9116211	0.11303711	0	0	0	0	0	0	0	0	0	0.92822266	0.071777344	0.14648438	0.10620117	-0.038574219	0.001464844	0.049	37622.45	0.004	-100.91	0.049
171	172	172	Category K	0.19189453	-0.035888672	-0.88793945	-0.28125	-0.11083984	0.44360352	1.98	0.049	3/11/2017	3	11	2017	11:53:30	42810	0.1	11	53	30	11	0.051513672	3.4820801	0.078125	0.012695313	-0.92895508	19.789063	0.13012695	0	0	0	0	0	0	0	0	0	0.93212891	0.067871094	0.203125	0.11352539	-0.048583984	0.041015625	0.049	37622.45	0.004	-100.91	0.049
172	173	173	Category K	0.16796875	-0.035888672	-0.92382813	-0.28222656	-0.11181641	0.43969727	7.03	0.049	3/11/2017	3	11	2017	11:53:30	42810	0.2	11	53	30	11	0.051513672	3.4820801	0.083007813	0.012695313	-0.91552734	19.285889	0.098144531	0	0	0	0	0	0	0	0	0	0.91943359	0.080566406	0.14160156	0.084716797	-0.048583984	-0.008056641	0.049	37622.45	0.004	-100.91	0.049
173	174	174	Category K	0.17993164	-0.023925781	-0.91186523	-0.28051758	-0.11254883	0.44384766	9.61	0.049	3/11/2017	3	11	2017	11:53:30	42810	0.3	11	53	30	11	0.051513672	3.4820801	0.083496094	0.010253906	-0.92407227	17.662842	0.1027832	0	0	0	0	0	0	0	0	0	0.92797852	0.072021484	0.14282227	0.096191406	-0.034179688	0.012207031	0.049	37622.45	0.004	-100.91	0.049
174	175	175	Category K	0.20385742	-0.035888672	-0.91186523	-0.28295898	-0.10864258	0.4375	9.64	0.049	3/11/2017	3	11	2017	11:53:30	42810	0.4	11	53	30	11	0.051513672	3.4820801	0.086425781	0.012451172	-0.91455078	16.200439	0.12670898	0	0	0	0	0	0	0	0	0	0.91870117	0.081298828	0.16821289	0.1171875	-0.048339844	0.002685547	0.049	37622.45	0.004	-100.91	0.05
175	176	176	Category K	0.20385742	-0.035888672	-0.93579102	-0.28198242	-0.11010742	0.44360352	4.63	0.05	3/11/2017	3	11	2017	11:53:30	42810	0.5	11	53	30	11	0.051513672	3.4820801	0.089111328	0.010253906	-0.9230957	15.660156	0.12402344	0	0	0	0	0	0	0	0	0	0.92749023	0.072509766	0.17333984	0.11450195	-0.046142578	-0.012451172	0.049	37622.45	0.004	-100.91	0.05
176	177	177	Category K	0.17993164	-0.023925781	-0.88793945	-0.28222656	-0.11328125	0.44287109	8.44	0.05	3/11/2017	3	11	2017	11:53:30	42810	0.6	11	53	30	11	0.051513672	3.4820801	0.092529297	0.010742188	-0.93164063	14.008789	0.10351563	0	0	0	0	0	0	0	0	0	0.9362793	0.063720703	0.16552734	0.087158203	-0.034667969	0.043701172	0.049	37622.45	0.004	-100.91	0.05
177	178	178	Category K	0.19189453	-0.059814453	-0.89990234	-0.28930664	-0.11132813	0.43969727	4.61	0.05	3/11/2017	3	11	2017	11:53:30	42810	0.7	11	53	30	11	0.051513672	3.4820801	0.094482422	0.011474609	-0.92138672	9.9997559	0.12255859	0	0	0	0	0	0	0	0	0	0.92651367	0.073486328	0.19018555	0.097167969	-0.071289063	0.021484375	0.049	37622.45	0.004	-100.91	0.05
178	179	179	Category K	0.19189453	-0.011962891	-0.91186523	-0.28540039	-0.10864258	0.44458008	8.44	0.05	3/11/2017	3	11	2017	11:53:30	42810	0.8	11	53	30	11	0.051513672	3.4820801	0.096923828	0.009521484	-0.93115234	3.9291992	0.099121094	0	0	0	0	0	0	0	0	0	0.9362793	0.063720703	0.13598633	0.094726563	-0.021484375	0.019287109	0.05	37596.61	0.004	-99.33	0.05
179	180	180	Category K	0.19189453	-0.011962891	-0.85180664	-0.28955078	-0.11303711	0.44604492	6.35	0.05	3/11/2017	3	11	2017	11:53:30	42810	0.9	11	53	30	11	0.051513672	3.4820801	0.1003418	0.009765625	-0.93041992	2.4760742	0.12255859	0	0	0	0	0	0	0	0	0	0.93603516	0.063964844	0.19189453	0.091308594	-0.021728516	0.078613281	0.05	37596.61	0.004	-99.33	0.05
180	181	181	Category K	0.17993164	0.071777344	-0.85180664	-0.28271484	-0.10693359	0.44067383	1.86	0.05	3/11/2017	3	11	2017	11:53:31	42811	0	11	53	31	11	0.051513672	3.4820801	0.1015625	0.011474609	-0.92260742	6.2470703	0.12133789	0	0	0	0	0	0	0	0	0	0.9284668	0.071533203	0.20922852	0.078125	0.060058594	0.070800781	0.05	37596.61	0.004	-99.33	0.05
181	182	182	Category K	0.083984375	-0.071777344	-1.079834	-0.28125	-0.052001953	0.453125	3.12	0.05	3/11/2017	3	11	2017	11:53:31	42811	0.1	11	53	31	11	0.051513672	3.4820801	0.10400391	0.01171875	-0.92919922	8.8288574	0.17333984	0	0	0	0	0	0	0	0	0	0.93505859	0.064941406	0.25439453	-0.020019531	-0.083496094	-0.15039063	0.05	37596.61	0.004	-99.33	0.05
182	183	183	Category K	0.10791016	-0.13183594	-0.92382813	-0.2878418	-0.038085938	0.44799805	0.96	0.05	3/11/2017	3	11	2017	11:53:31	42811	0.2	11	53	31	11	0.051513672	3.4820801	0.11132813	0.011474609	-0.91552734	11.539307	0.14355469	0	0	0	0	0	0	0	0	0	0.92236328	0.077636719	0.1550293	-0.003417969	-0.14331055	-0.008056641	0.05	37596.61	0.004	-99.33	0.05
183	184	184	Category K	0.095947266	-0.083984375	-0.85180664	-0.29272461	-0.036865234	0.44604492	2.62	0.05	3/11/2017	3	11	2017	11:53:31	42811	0.3	11	53	31	11	0.051513672	3.4820801	0.11474609	0.012695313	-0.92333984	13.766602	0.12182617	0	0	0	0	0	0	0	0	0	0.93066406	0.069335938	0.1875	-0.018798828	-0.096679688	0.071533203	0.05	37596.61	0.004	-99.33	0.05
184	185	185	Category K	0.13183594	-0.035888672	-0.89990234	-0.29907227	-0.040283203	0.44116211	9.5	0.05	3/11/2017	3	11	2017	11:53:31	42811	0.4	11	53	31	11	0.051513672	3.4820801	0.11694336	0.012451172	-0.93237305	15.242676	0.060058594	0	0	0	0	0	0	0	0	0	0.93969727	0.060302734	0.095703125	0.014648438	-0.048339844	0.032470703	0.05	37596.61	0.004	-99.33	0.051
185	186	186	Category K	0.15576172	0	-0.92382813	-0.30053711	-0.039306641	0.44311523	2.62	0.051	3/11/2017	3	11	2017	11:53:31	42811	0.5	11	53	31	11	0.051513672	3.4820801	0.1237793	0.013916016	-0.91894531	16.527832	0.034912109	0	0	0	0	0	0	0	0	0	0.92749023	0.072509766	0.050292969	0.031738281	-0.013916016	-0.004638672	0.05	37596.61	0.004	-99.33	0.051
186	187	187	Category K	0.17993164	0.023925781	-0.93579102	-0.3046875	-0.041259766	0.43701172	2.67	0.051	3/11/2017	3	11	2017	11:53:31	42811	0.6	11	53	31	11	0.051513672	3.4820801	0.12280273	0.013916016	-0.92358398	18.352539	0.059082031	0	0	0	0	0	0	0	0	0	0.93188477	0.068115234	0.078857422	0.056884766	0.009765625	-0.011962891	0.05	37596.61	0.004	-99.33	0.051
187	188	188	Category K	0.19189453	0	-0.94799805	-0.30249023	-0.041992188	0.43798828	8.64	0.051	3/11/2017	3	11	2017	11:53:31	42811	0.7	11	53	31	11	0.051513672	3.4820801	0.12646484	0.012207031	-0.92285156	19.758789	0.070800781	0	0	0	0	0	0	0	0	0	0.93164063	0.068359375	0.10253906	0.065185547	-0.012207031	-0.024902344	0.05	37596.61	0.004	-99.33	0.051
188	189	189	Category K	0.17993164	0.011962891	-0.94799805	-0.30712891	-0.041503906	0.44018555	10.66	0.051	3/11/2017	3	11	2017	11:53:31	42811	0.8	11	53	31	11	0.051513672	3.4820801	0.13037109	0.009277344	-0.91479492	18.748779	0.059570313	0	0	0	0	0	0	0	0	0	0.92407227	0.075927734	0.085205078	0.049316406	0.002441406	-0.032958984	0.051	37571.19	0.004	-97.81	0.051
189	190	190	Category K	0.19189453	-0.011962891	-0.93579102	-0.30493164	-0.045166016	0.43701172	4.76	0.051	3/11/2017	3	11	2017	11:53:31	42811	0.9	11	53	31	11	0.051513672	3.4820801	0.1315918	0.008300781	-0.92382813	16.531494	0.064453125	0	0	0	0	0	0	0	0	0	0.93334961	0.066650391	0.092041016	0.060058594	-0.020263672	-0.01171875	0.051	37571.19	0.004	-97.81	0.051
190	191	191	Category K	0.15576172	0	-0.92382813	-0.30737305	-0.045410156	0.43920898	4.7	0.051	3/11/2017	3	11	2017	11:53:32	42812	0	11	53	32	11	0.051513672	3.4820801	0.13476563	0.010009766	-0.92138672	14.64917	0.023193359	0	0	0	0	0	0	0	0	0	0.93115234	0.068847656	0.033203125	0.020751953	-0.010009766	-0.002197266	0.051	37571.19	0.004	-97.81	0.051
191	192	192	Category K	0.19189453	0	-0.89990234	-0.30639648	-0.045410156	0.43798828	3.23	0.051	3/11/2017	3	11	2017	11:53:32	42812	0.09	11	53	32	11	0.051513672	3.4820801	0.13500977	0.009277344	-0.91845703	12.9375	0.060302734	0	0	0	0	0	0	0	0	0	0.92822266	0.071777344	0.084716797	0.056640625	-0.009277344	0.018554688	0.051	37571.19	0.004	-97.81	0.051
192	193	193	Category K	0.19189453	0	-0.89990234	-0.30639648	-0.044677734	0.43823242	6.64	0.051	3/11/2017	3	11	2017	11:53:32	42812	0.181	11	53	32	11	0.051513672	3.4820801	0.13623047	0.010009766	-0.92749023	10.791016	0.062744141	0	0	0	0	0	0	0	0	0	0.9375	0.0625	0.093505859	0.055419922	-0.010009766	0.027587891	0.051	37571.19	0.004	-97.81	0.051
193	194	194	Category K	0.14379883	-0.011962891	-0.92382813	-0.30834961	-0.045410156	0.43798828	2.84	0.051	3/11/2017	3	11	2017	11:53:32	42812	0.272	11	53	32	11	0.051513672	3.4820801	0.140625	0.009033203	-0.91601563	8.4743652	0.022460938	0	0	0	0	0	0	0	0	0	0.92700195	0.072998047	0.031738281	0.002929688	-0.020996094	-0.007568359	0.051	37571.19	0.004	-97.81	0.051
194	195	195	Category K	0.15576172	0	-0.89990234	-0.30810547	-0.043945313	0.43798828	1.54	0.051	3/11/2017	3	11	2017	11:53:32	42812	0.363	11	53	32	11	0.051513672	3.4820801	0.13891602	0.0078125	-0.91381836	6.6386719	0.022949219	0	0	0	0	0	0	0	0	0	0.92431641	0.075683594	0.038330078	0.016601563	-0.0078125	0.013916016	0.051	37571.19	0.004	-97.81	0.052
195	196	196	Category K	0.16796875	-0.011962891	-0.87597656	-0.3059082	-0.046142578	0.43701172	6.35	0.052	3/11/2017	3	11	2017	11:53:32	42812	0.454	11	53	32	11	0.051513672	3.4820801	0.14111328	0.008300781	-0.92236328	5.175293	0.057373047	0	0	0	0	0	0	0	0	0	0.93310547	0.066894531	0.093505859	0.026611328	-0.020263672	0.046386719	0.051	37571.19	0.004	-97.81	0.052
196	197	197	Category K	0.17993164	0	-0.91186523	-0.30981445	-0.045410156	0.43212891	5.7	0.052	3/11/2017	3	11	2017	11:53:32	42812	0.545	11	53	32	11	0.051513672	3.4820801	0.14428711	0.008300781	-0.91235352	3.0712891	0.036376953	0	0	0	0	0	0	0	0	0	0.92382813	0.076171875	0.044189453	0.035400391	-0.008300781	0.000488281	0.051	37571.19	0.005	-121.37	0.052
197	198	198	Category K	0.17993164	0.011962891	-0.89990234	-0.3112793	-0.045654297	0.4362793	4.76	0.052	3/11/2017	3	11	2017	11:53:32	42812	0.636	11	53	32	11	0.051513672	3.4820801	0.13256836	0.014160156	-0.92407227	0.953125	0.052978516	0	0	0	0	0	0	0	0	0	0.93359375	0.06640625	0.073730469	0.047119141	-0.002197266	0.024169922	0.051	37571.19	0.005	-121.37	0.052
198	199	199	Category K	0.17993164	0.011962891	-0.93579102	-0.30834961	-0.050292969	0.43725586	5.07	0.052	3/11/2017	3	11	2017	11:53:32	42812	0.727	11	53	32	11	0.051513672	3.4820801	0.1315918	0.010253906	-0.93310547	0.24243164	0.048095703	0	0	0	0	0	0	0	0	0	0.94262695	0.057373047	0.052001953	0.048095703	0.001464844	-0.002441406	0.052	37546.17	0.004	-96.35	0.052
199	200	200	Category K	0.19189453	0.011962891	-0.91186523	-0.30834961	-0.050292969	0.43530273	8.07	0.052	3/11/2017	3	11	2017	11:53:32	42812	0.818	11	53	32	11	0.051513672	3.4820801	0.1315918	0.009033203	-0.91577148	0.52246094	0.060302734	0	0	0	0	0	0	0	0	0	0.92529297	0.074707031	0.066894531	0.060058594	0.002685547	0.00390625	0.052	37546.17	0.004	-96.35	0.052
200	201	201	Category K	0.19189453	0.011962891	-0.89990234	-0.31152344	-0.049804688	0.43530273	4.13	0.052	3/11/2017	3	11	2017	11:53:32	42812	0.909	11	53	32	11	0.051513672	3.4820801	0.13037109	0.005371094	-0.92456055	0.065429688	0.06640625	0	0	0	0	0	0	0	0	0	0.93359375	0.06640625	0.092529297	0.061279297	0.006347656	0.024658203	0.052	37546.17	0.005	-119.56	0.052
201	202	202	Category K	0.19189453	0.011962891	-0.92382813	-0.30957031	-0.043945313	0.43310547	5.01	0.052	3/11/2017	3	11	2017	11:53:33	42813	0	11	53	33	11	0.051513672	3.4820801	0.13061523	0.007324219	-0.92260742	0.30541992	0.061279297	0	0	0	0	0	0	0	0	0	0.93188477	0.068115234	0.066650391	0.061035156	0.004394531	-0.000976563	0.052	37546.17	0.005	-119.56	0.052
202	203	203	Category K	0.16796875	0	-0.92382813	-0.31152344	-0.048828125	0.4362793	5.89	0.052	3/11/2017	3	11	2017	11:53:33	42813	0.111	11	53	33	11	0.051513672	3.4820801	0.13232422	0.004394531	-0.92016602	0.1940918	0.035888672	0	0	0	0	0	0	0	0	0	0.9296875	0.0703125	0.043457031	0.035400391	-0.004394531	-0.003417969	0.052	37546.17	0.005	-119.56	0.052
203	204	204	Category K	0.17993164	0	-0.91186523	-0.30908203	-0.044921875	0.43725586	3.25	0.052	3/11/2017	3	11	2017	11:53:33	42813	0.222	11	53	33	11	0.051757813	3.5288086	0.13208008	0.004150391	-0.94091797	0.06640625	0.056152344	0	0	0	0	0	0	0	0	0	0.95019531	0.049804688	0.081298828	0.047851563	-0.004150391	0.029052734	0.052	37546.17	0.005	-119.56	0.052
204	205	205	Category K	0.19189453	0	-0.91186523	-0.30810547	-0.047119141	0.43725586	7.37	0.052	3/11/2017	3	11	2017	11:53:33	42813	0.333	11	53	33	11	0.051757813	3.5288086	0.13110352	0.002685547	-0.92456055	0.043212891	0.061767578	0	0	0	0	0	0	0	0	0	0.93383789	0.066162109	0.076171875	0.060546875	-0.002685547	0.012695313	0.052	37546.17	0.005	-119.56	0.053
205	206	206	Category K	0.16796875	0	-0.89990234	-0.31323242	-0.049804688	0.43017578	9	0.053	3/11/2017	3	11	2017	11:53:33	42813	0.444	11	53	33	11	0.051757813	3.5288086	0.13037109	0.000976563	-0.91674805	0.26538086	0.041015625	0	0	0	0	0	0	0	0	0	0.92602539	0.073974609	0.055419922	0.037353516	-0.000976563	0.016845703	0.052	37546.17	0.005	-119.56	0.053
206	207	207	Category K	0.19189453	0	-0.89990234	-0.31225586	-0.050537109	0.43310547	1.27	0.053	3/11/2017	3	11	2017	11:53:33	42813	0.555	11	53	33	11	0.051757813	3.5288086	0.1328125	0.001464844	-0.92578125	0.4609375	0.064208984	0	0	0	0	0	0	0	0	0	0.93530273	0.064697266	0.086425781	0.058837891	-0.001464844	0.025878906	0.052	37546.17	0.005	-119.56	0.053
207	208	208	Category K	0.19189453	0.011962891	-0.88793945	-0.31152344	-0.049804688	0.43823242	4.25	0.053	3/11/2017	3	11	2017	11:53:33	42813	0.666	11	53	33	11	0.051757813	3.5288086	0.13183594	0.003417969	-0.92041016	0.49511719	0.068603516	0	0	0	0	0	0	0	0	0	0.9296875	0.0703125	0.10058594	0.059814453	0.008300781	0.032470703	0.052	37546.17	0.005	-119.56	0.053
208	209	209	Category K	0.16796875	0.011962891	-0.91186523	-0.31079102	-0.051025391	0.43310547	3.79	0.053	3/11/2017	3	11	2017	11:53:33	42813	0.777	11	53	33	11	0.051757813	3.5288086	0.13085938	0.002441406	-0.92895508	0.44335938	0.041748047	0	0	0	0	0	0	0	0	0	0.93823242	0.061767578	0.063720703	0.036865234	0.009277344	0.017089844	0.053	37521.54	0.004	-94.93	0.053
209	210	210	Category K	0.16796875	0.011962891	-0.92382813	-0.31518555	-0.0546875	0.43530273	10.45	0.053	3/11/2017	3	11	2017	11:53:33	42813	0.888	11	53	33	11	0.051757813	3.5288086	0.12670898	0.004882813	-0.91674805	0.66186523	0.042236328	0	0	0	0	0	0	0	0	0	0.92553711	0.074462891	0.054931641	0.041015625	0.006835938	-0.006835938	0.053	37521.54	0.004	-94.93	0.053
210	211	211	Category K	0.19189453	0.011962891	-0.89990234	-0.31152344	-0.050537109	0.43530273	2.04	0.053	3/11/2017	3	11	2017	11:53:34	42814	0	11	53	34	11	0.051757813	3.5288086	0.11791992	0.005371094	-0.91162109	0.96459961	0.074951172	0	0	0	0	0	0	0	0	0	0.91918945	0.080810547	0.092041016	0.073730469	0.006347656	0.01171875	0.053	37521.54	0.005	-117.81	0.053
211	212	212	Category K	0.19189453	0	-0.89990234	-0.31738281	-0.051757813	0.43920898	5.75	0.053	3/11/2017	3	11	2017	11:53:34	42814	0.1	11	53	34	11	0.051757813	3.5288086	0.11962891	0.00390625	-0.921875	1.0214844	0.075439453	0	0	0	0	0	0	0	0	0	0.9296875	0.0703125	0.098144531	0.072021484	-0.00390625	0.021972656	0.053	37521.54	0.005	-117.81	0.053
212	213	213	Category K	0.19189453	0	-0.93579102	-0.31005859	-0.051025391	0.43432617	6.64	0.053	3/11/2017	3	11	2017	11:53:34	42814	0.2	11	53	34	11	0.051757813	3.5288086	0.11572266	0.004638672	-0.91479492	1.09375	0.078857422	0	0	0	0	0	0	0	0	0	0.92211914	0.077880859	0.1015625	0.075927734	-0.004638672	-0.020751953	0.053	37521.54	0.005	-117.81	0.053
213	214	214	Category K	0.20385742	0	-0.89990234	-0.31079102	-0.049560547	0.4362793	2.96	0.053	3/11/2017	3	11	2017	11:53:34	42814	0.3	11	53	34	11	0.051757813	3.5288086	0.11083984	0.00390625	-0.92016602	1.0036621	0.094970703	0	0	0	0	0	0	0	0	0	0.92675781	0.073242188	0.1171875	0.092773438	-0.00390625	0.020263672	0.053	37521.54	0.005	-117.81	0.053
214	215	215	Category K	0.19189453	0	-0.92382813	-0.31079102	-0.052001953	0.43432617	5.4	0.053	3/11/2017	3	11	2017	11:53:34	42814	0.4	11	53	34	11	0.051757813	3.5288086	0.10839844	0.003417969	-0.92529297	0.85839844	0.083251953	0	0	0	0	0	0	0	0	0	0.93164063	0.068359375	0.088134766	0.083251953	-0.003417969	0.001464844	0.053	37521.54	0.005	-117.81	0.054
215	216	216	Category K	0.19189453	0.023925781	-0.92382813	-0.31225586	-0.048828125	0.43310547	4.6	0.054	3/11/2017	3	11	2017	11:53:34	42814	0.5	11	53	34	11	0.051757813	3.5288086	0.10205078	0.004394531	-0.91479492	0.69458008	0.092285156	0	0	0	0	0	0	0	0	0	0.9206543	0.079345703	0.11791992	0.089599609	0.019287109	-0.008789063	0.053	37521.54	0.005	-117.81	0.054
216	217	217	Category K	0.16796875	0	-0.89990234	-0.30859375	-0.052734375	0.43530273	1.89	0.054	3/11/2017	3	11	2017	11:53:34	42814	0.6	11	53	34	11	0.051757813	3.5288086	0.094482422	0.004394531	-0.9206543	0.61914063	0.076171875	0	0	0	0	0	0	0	0	0	0.92553711	0.074462891	0.098632813	0.073242188	-0.004394531	0.020751953	0.053	37521.54	0.005	-117.81	0.054
217	218	218	Category K	0.17993164	0.011962891	-0.94799805	-0.31005859	-0.053466797	0.43530273	4	0.054	3/11/2017	3	11	2017	11:53:34	42814	0.7	11	53	34	11	0.051757813	3.5288086	0.096679688	0.002197266	-0.91699219	0.7253418	0.089111328	0	0	0	0	0	0	0	0	0	0.92211914	0.077880859	0.12353516	0.083007813	0.009521484	-0.030761719	0.053	37521.54	0.005	-117.81	0.054
218	219	219	Category K	0.19189453	0.011962891	-0.92382813	-0.30957031	-0.057617188	0.43212891	7.13	0.054	3/11/2017	3	11	2017	11:53:34	42814	0.8	11	53	34	11	0.051757813	3.5288086	0.091796875	0.002685547	-0.91259766	0.82568359	0.10083008	0	0	0	0	0	0	0	0	0	0.91723633	0.082763672	0.12011719	0.099853516	0.009033203	-0.010986328	0.054	37497.28	0.004	-93.55	0.054
219	220	220	Category K	0.19189453	0.011962891	-0.87597656	-0.30981445	-0.059814453	0.43530273	3.17	0.054	3/11/2017	3	11	2017	11:53:34	42814	0.9	11	53	34	11	0.051757813	3.5288086	0.087402344	-0.000244141	-0.91918945	1.1191406	0.11352539	0	0	0	0	0	0	0	0	0	0.92333984	0.076660156	0.15991211	0.10424805	0.012207031	0.043212891	0.054	37497.28	0.004	-93.55	0.054
220	221	221	Category K	0.19189453	0.011962891	-0.88793945	-0.31298828	-0.059326172	0.4362793	7.04	0.054	3/11/2017	3	11	2017	11:53:35	42815	0	11	53	35	11	0.051757813	3.5288086	0.082519531	-0.000976563	-0.91040039	1.4301758	0.11230469	0	0	0	0	0	0	0	0	0	0.9140625	0.0859375	0.14477539	0.10913086	0.012939453	0.022460938	0.054	37497.28	0.005	-116.12	0.054
221	222	222	Category K	0.19189453	0	-0.92382813	-0.31030273	-0.058349609	0.43554688	8.6	0.054	3/11/2017	3	11	2017	11:53:35	42815	0.1	11	53	35	11	0.051757813	3.5288086	0.076416016	0.001220703	-0.90722656	1.6225586	0.11645508	0	0	0	0	0	0	0	0	0	0.91040039	0.089599609	0.13305664	0.11523438	-0.001220703	-0.016357422	0.054	37497.28	0.005	-116.12	0.054
222	223	223	Category K	0.19189453	0	-0.93579102	-0.31103516	-0.055175781	0.43530273	7.76	0.054	3/11/2017	3	11	2017	11:53:35	42815	0.2	11	53	35	11	0.051757813	3.5288086	0.0703125	0.001220703	-0.91650391	1.6621094	0.12304688	0	0	0	0	0	0	0	0	0	0.91918945	0.080810547	0.14208984	0.12133789	-0.001220703	-0.019042969	0.054	37497.28	0.005	-116.12	0.054
223	224	224	Category K	0.16796875	-0.011962891	-0.89990234	-0.31445313	-0.059326172	0.4362793	3.71	0.054	3/11/2017	3	11	2017	11:53:35	42815	0.3	11	53	35	11	0.051757813	3.5288086	0.065917969	0.004882813	-0.90869141	1.7539063	0.10375977	0	0	0	0	0	0	0	0	0	0.91088867	0.089111328	0.12768555	0.10180664	-0.016845703	0.008789063	0.054	37497.28	0.005	-116.12	0.054
224	225	225	Category K	0.17993164	0	-0.87597656	-0.30883789	-0.056152344	0.43530273	5.55	0.054	3/11/2017	3	11	2017	11:53:35	42815	0.4	11	53	35	11	0.051757813	3.5288086	0.063232422	0.004638672	-0.91503906	1.8237305	0.12304688	0	0	0	0	0	0	0	0	0	0.91723633	0.082763672	0.16064453	0.11645508	-0.004638672	0.0390625	0.054	37497.28	0.005	-116.12	0.055
225	226	226	Category K	0.19189453	0	-0.91186523	-0.31420898	-0.056884766	0.43530273	1.49	0.055	3/11/2017	3	11	2017	11:53:35	42815	0.5	11	53	35	11	0.051757813	3.5288086	0.068603516	0.006103516	-0.91381836	1.8583984	0.12304688	0	0	0	0	0	0	0	0	0	0.91625977	0.083740234	0.13110352	0.12304688	-0.006103516	0.001953125	0.054	37497.28	-0.005	125.17	0.055
226	227	227	Category K	0.17993164	0	-0.98388672	-0.31274414	-0.058837891	0.43457031	3.34	0.055	3/11/2017	3	11	2017	11:53:35	42815	0.6	11	53	35	11	0.051757813	3.5288086	0.062011719	0.006835938	-0.90283203	2.0041504	0.14282227	0	0	0	0	0	0	0	0	0	0.9050293	0.094970703	0.20532227	0.11767578	-0.006835938	-0.080810547	0.054	37497.28	-0.015	410.29	0.055
227	228	228	Category K	0.16796875	-0.011962891	-0.91186523	-0.30957031	-0.057617188	0.43115234	4.5	0.055	3/11/2017	3	11	2017	11:53:35	42815	0.7	11	53	35	11	0.051757813	3.5288086	0.056152344	0.005615234	-0.92041016	2.2038574	0.11328125	0	0	0	0	0	0	0	0	0	0.92211914	0.077880859	0.13793945	0.11157227	-0.017578125	0.008544922	0.054	37497.28	-0.025	762.35	0.055
228	229	229	Category K	0.17993164	0	-0.89990234	-0.31640625	-0.058837891	0.43310547	4	0.055	3/11/2017	3	11	2017	11:53:35	42815	0.8	11	53	35	11	0.051757813	3.5288086	0.056152344	0.00390625	-0.9206543	2.3757324	0.12524414	0	0	0	0	0	0	0	0	0	0.92260742	0.077392578	0.1484375	0.12353516	-0.00390625	0.020751953	0.055	37473.38	-0.036	1255.58	0.055
229	230	230	Category K	0.19189453	-0.023925781	-0.89990234	-0.31030273	-0.058349609	0.43554688	1.95	0.055	3/11/2017	3	11	2017	11:53:35	42815	0.9	11	53	35	11	0.051757813	3.5288086	0.051269531	0	-0.92773438	2.1921387	0.14526367	0	0	0	0	0	0	0	0	0	0.92895508	0.071044922	0.19238281	0.14038086	-0.023925781	0.027832031	0.055	37473.38	-0.046	1997.97	0.055
230	231	231	Category K	0.16796875	0	-0.91186523	-0.31298828	-0.055419922	0.43237305	4.68	0.055	3/11/2017	3	11	2017	11:53:36	42816	0	11	53	36	11	0.051757813	3.5288086	0.045654297	0.000244141	-0.93847656	3.3232422	0.12475586	0	0	0	0	0	0	0	0	0	0.93969727	0.060302734	0.14892578	0.12207031	-0.000244141	0.026611328	0.055	37473.38	-0.055	6856.62	0.055
231	232	232	Category K	0.19189453	-0.023925781	-0.92382813	-0.31640625	-0.058837891	0.4375	4.18	0.055	3/11/2017	3	11	2017	11:53:36	42816	0.1	11	53	36	11	0.051757813	3.5288086	0.041748047	-0.000732422	-0.92871094	6.0334473	0.15161133	0	0	0	0	0	0	0	0	0	0.9296875	0.0703125	0.17797852	0.14990234	-0.022949219	0.004882813	0.055	37473.38	-0.049	2358.75	0.055
232	233	233	Category K	0.19189453	0	-0.92382813	-0.31201172	-0.056152344	0.43237305	1.6	0.055	3/11/2017	3	11	2017	11:53:36	42816	0.2	11	53	36	11	0.051757813	3.5288086	0.031982422	-0.001464844	-0.93603516	10.745117	0.16015625	0	0	0	0	0	0	0	0	0	0.93652344	0.063476563	0.17358398	0.15966797	0.001464844	0.012207031	0.055	37473.38	-0.043	1724.57	0.055
233	234	234	Category K	0.19189453	-0.011962891	-0.91186523	-0.31323242	-0.054443359	0.43725586	1.49	0.055	3/11/2017	3	11	2017	11:53:36	42816	0.3	11	53	36	11	0.051757813	3.5288086	0.033691406	-0.002929688	-0.93896484	18.156738	0.16040039	0	0	0	0	0	0	0	0	0	0.93945313	0.060546875	0.19384766	0.15795898	-0.008789063	0.027099609	0.055	37473.38	-0.036	1255.58	0.055
234	235	235	Category K	0.16796875	0.011962891	-0.92382813	-0.30786133	-0.059326172	0.42919922	1.79	0.055	3/11/2017	3	11	2017	11:53:36	42816	0.4	11	53	36	11	0.051757813	3.5288086	0.033447266	-0.003417969	-0.93896484	17.37207	0.13598633	0	0	0	0	0	0	0	0	0	0.93969727	0.060302734	0.16503906	0.13427734	0.015380859	0.015136719	0.055	37473.38	-0.03	955.3	0.056
235	236	236	Category K	0.17993164	0	-0.91186523	-0.31420898	-0.054443359	0.4375	3.24	0.056	3/11/2017	3	11	2017	11:53:36	42816	0.5	11	53	36	11	0.051757813	3.5288086	0.032958984	-0.004150391	-0.93969727	19.533691	0.14941406	0	0	0	0	0	0	0	0	0	0.94018555	0.059814453	0.17895508	0.14672852	0.004150391	0.027832031	0.055	37473.38	-0.024	708.72	0.056
236	237	237	Category I	-0.75585938	0.52783203	-1.7038574	0.089355469	-0.22485352	0.43969727	6.45	0.056	3/11/2017	3	11	2017	11:53:37	42817	0.4	11	53	37	11	0.051025391	3.5288086	0.032226563	-0.004882813	-0.94018555	27.7854	1.2197266	0	0	0	0	0	0	0	0	0	0.94091797	0.059082031	2.0844727	-0.78808594	0.53271484	-0.76342773	0.056	37449.82	-0.018	489.41	0.057
237	238	238	Category I	0.035888672	-0.16796875	-0.98388672	0.10839844	-0.20605469	0.43798828	3.06	0.057	3/11/2017	3	11	2017	11:53:37	42817	0.5	11	53	37	11	0.051025391	3.5288086	0.031494141	-0.005615234	-0.94018555	38.530762	0.16796875	0	0	0	0	0	0	0	0	0	0.94067383	0.059326172	0.20996094	0.004150391	-0.16210938	-0.043457031	0.056	37449.82	-0.018	489.41	0.057
238	239	239	Category I	-0.17993164	0.29980469	-0.21582031	0.13818359	-0.21801758	0.42773438	5.85	0.057	3/11/2017	3	11	2017	11:53:37	42817	0.6	11	53	37	11	0.051025391	3.5288086	0.030273438	-0.006103516	-0.94042969	50.156006	0.81420898	0	0	0	0	0	0	0	0	0	0.94091797	0.059082031	1.2409668	-0.21020508	0.3059082	0.72460938	0.056	37449.82	-0.018	489.41	0.057
239	240	240	Category I	-0.023925781	-0.035888672	-1.2958984	0.15136719	-0.17626953	0.42993164	8.02	0.057	3/11/2017	3	11	2017	11:53:37	42817	0.7	11	53	37	11	0.051025391	3.5288086	0.029296875	-0.006347656	-0.94018555	60.029053	0.3605957	0	0	0	0	0	0	0	0	0	0.94067383	0.059326172	0.43823242	-0.053222656	-0.029296875	-0.35546875	0.056	37449.82	-0.018	489.41	0.057
240	241	241	Category I	-0.20385742	0.19189453	-0.88793945	0.23242188	-0.12060547	0.41113281	1.83	0.057	3/11/2017	3	11	2017	11:53:37	42817	0.8	11	53	37	11	0.051025391	3.5288086	0.028076172	-0.007080078	-0.94042969	76.97583	0.31005859	0	0	0	0	0	0	0	0	0	0.94091797	0.059082031	0.48364258	-0.23193359	0.19897461	0.052490234	0.057	37426.61	-0.019	512.62	0.057
241	242	242	Category I	-0.083984375	-0.2277832	-1.1518555	0.23461914	-0.14697266	0.40234375	7.54	0.057	3/11/2017	3	11	2017	11:53:37	42817	0.9	11	53	37	11	0.051025391	3.5288086	0.026855469	-0.007568359	-0.94091797	88.501221	0.32421875	0	0	0	0	0	0	0	0	0	0.94140625	0.05859375	0.54174805	-0.11083984	-0.2199707	-0.21069336	0.057	37426.61	-0.018	480.96	0.057
242	243	243	Category I	-0.059814453	-0.011962891	-1.8117676	0.19824219	-0.16674805	0.41821289	6.86	0.057	3/11/2017	3	11	2017	11:53:38	42818	0	11	53	38	11	0.051025391	3.5288086	0.025878906	-0.007568359	-0.94091797	82.843994	0.875	0	0	0	0	0	0	0	0	0	0.94116211	0.058837891	0.96069336	-0.085693359	-0.004150391	-0.87060547	0.057	37426.61	-0.018	480.96	0.057
243	244	244	Category I	-0.047851563	0.035888672	0.011962891	0.15209961	-0.17602539	0.43896484	2.88	0.057	3/11/2017	3	11	2017	11:53:38	42818	0.1	11	53	38	11	0.051025391	3.5288086	0.025146484	-0.008056641	-0.94091797	79.552246	0.95678711	0	0	0	0	0	0	0	0	0	0.94140625	0.05859375	1.0700684	-0.072998047	0.043945313	0.95288086	0.057	37426.61	-0.018	480.96	0.057
244	245	245	Category I	-0.3359375	0	-0.77978516	0.096191406	-0.1862793	0.45507813	3.46	0.057	3/11/2017	3	11	2017	11:53:38	42818	0.2	11	53	38	11	0.051025391	3.5288086	0.024414063	-0.008789063	-0.94091797	85.19043	0.39501953	0	0	0	0	0	0	0	0	0	0.94116211	0.058837891	0.53051758	-0.36035156	0.008789063	0.16113281	0.057	37426.61	-0.018	480.96	0.057
245	246	246	Category I	0.16796875	0.083984375	-1.4638672	0.12792969	-0.140625	0.45507813	2.25	0.057	3/11/2017	3	11	2017	11:53:38	42818	0.3	11	53	38	11	0.051025391	3.5288086	0.023681641	-0.009277344	-0.94067383	83.833008	0.55029297	0	0	0	0	0	0	0	0	0	0.94116211	0.058837891	0.76049805	0.14404297	0.093261719	-0.52294922	0.057	37426.61	-0.018	480.96	0.057
246	247	247	Category I	-0.13183594	0.10791016	-0.31176758	0.21191406	-0.15380859	0.40258789	4.23	0.057	3/11/2017	3	11	2017	11:53:38	42818	0.4	11	53	38	11	0.051025391	3.5288086	0.023193359	-0.009521484	-0.94091797	73.090332	0.65844727	0	0	0	0	0	0	0	0	0	0.94116211	0.058837891	0.90185547	-0.1550293	0.11743164	0.62915039	0.057	37426.61	-0.018	480.96	0.058
247	248	248	Category I	-0.023925781	-0.095947266	-1.619873	0.096191406	-0.18432617	0.44995117	3.66	0.058	3/11/2017	3	11	2017	11:53:38	42818	0.5	11	53	38	11	0.051025391	3.5288086	0.021728516	-0.010253906	-0.94091797	46.667969	0.68554688	0	0	0	0	0	0	0	0	0	0.94140625	0.05859375	0.80981445	-0.045654297	-0.085449219	-0.67871094	0.057	37426.61	-0.018	480.96	0.058
248	249	249	Category I	-0.15576172	0.16796875	0.071777344	0.039306641	-0.17797852	0.47094727	6.79	0.058	3/11/2017	3	11	2017	11:53:38	42818	0.6	11	53	38	11	0.051025391	3.5288086	0.020751953	-0.010742188	-0.94140625	42.070068	1.0437012	0	0	0	0	0	0	0	0	0	0.94165039	0.058349609	1.3686523	-0.17651367	0.17871094	1.0131836	0.057	37426.61	-0.018	480.96	0.058
249	250	250	Category I	-0.51586914	0.011962891	-0.50390625	0.016845703	-0.18969727	0.47265625	4.77	0.058	3/11/2017	3	11	2017	11:53:38	42818	0.7	11	53	38	11	0.051025391	3.5288086	0.019775391	-0.011230469	-0.94140625	30.854492	0.69213867	0	0	0	0	0	0	0	0	0	0.94165039	0.058349609	0.99658203	-0.53564453	0.023193359	0.4375	0.057	37426.61	-0.018	480.96	0.058
250	251	251	Category I	0.31176758	-0.15576172	-1.7519531	0.093017578	-0.16357422	0.46508789	10.43	0.058	3/11/2017	3	11	2017	11:53:38	42818	0.8	11	53	38	11	0.051025391	3.5288086	0.018798828	-0.01171875	-0.94091797	1.0258789	0.87402344	0	0	0	0	0	0	0	0	0	0.94116211	0.058837891	1.2475586	0.29272461	-0.14379883	-0.81079102	0.058	37403.73	-0.018	472.82	0.058
251	252	252	Category I	-0.11987305	0.023925781	-0.32397461	0.19433594	-0.16601563	0.41479492	9.66	0.058	3/11/2017	3	11	2017	11:53:38	42818	0.9	11	53	38	11	0.051025391	3.5288086	0.017822266	-0.012207031	-0.94140625	17.306885	0.63354492	0	0	0	0	0	0	0	0	0	0.94165039	0.058349609	0.79125977	-0.13769531	0.036132813	0.61743164	0.058	37403.73	-0.018	472.82	0.058
252	253	253	Category I	-0.21582031	-0.095947266	-1.3439941	0.081054688	-0.16870117	0.46533203	6.35	0.058	3/11/2017	3	11	2017	11:53:39	42819	0	11	53	39	11	0.051025391	3.5288086	0.017089844	-0.012451172	-0.94140625	22.011719	0.47216797	0	0	0	0	0	0	0	0	0	0.94165039	0.058349609	0.71850586	-0.23291016	-0.083251953	-0.40234375	0.058	37403.73	-0.018	472.82	0.058
253	254	254	Category I	-0.011962891	-0.059814453	-1.3198242	0.020751953	-0.16967773	0.48022461	4.68	0.058	3/11/2017	3	11	2017	11:53:39	42819	0.1	11	53	39	11	0.051025391	3.5288086	0.015869141	-0.012939453	-0.94091797	21.288574	0.38256836	0	0	0	0	0	0	0	0	0	0.94116211	0.058837891	0.453125	-0.027832031	-0.046630859	-0.37866211	0.058	37403.73	-0.018	472.82	0.058
254	255	255	Category I	-0.31176758	0.047851563	-0.083984375	0.069091797	-0.20214844	0.45263672	6.94	0.058	3/11/2017	3	11	2017	11:53:39	42819	0.2	11	53	39	11	0.051025391	3.5288086	0.014892578	-0.013427734	-0.94140625	24.335938	0.91943359	0	0	0	0	0	0	0	0	0	0.94140625	0.05859375	1.2456055	-0.32666016	0.061279297	0.85742188	0.058	37403.73	-0.018	472.82	0.058
255	256	256	Category I	-0.39599609	-0.035888672	-1.3918457	0.041748047	-0.18115234	0.47216797	3.31	0.058	3/11/2017	3	11	2017	11:53:39	42819	0.3	11	53	39	11	0.051025391	3.5288086	0.013916016	-0.014160156	-0.94116211	24.855713	0.60961914	0	0	0	0	0	0	0	0	0	0.94140625	0.05859375	0.88232422	-0.40991211	-0.021484375	-0.45043945	0.058	37403.73	-0.018	472.82	0.058
256	257	257	Category I	0.34790039	-0.19189453	-0.59985352	0.11694336	-0.171875	0.45385742	14.11	0.058	3/11/2017	3	11	2017	11:53:39	42819	0.4	11	53	39	11	0.051025391	3.5288086	0.013183594	-0.014648438	-0.94091797	20.503662	0.50952148	0	0	0	0	0	0	0	0	0	0.94116211	0.058837891	0.85253906	0.33447266	-0.17700195	0.34106445	0.058	37403.73	-0.017	442.42	0.059
257	258	258	Category I	-0.19189453	-0.035888672	-0.55175781	0.15405273	-0.19091797	0.42895508	5.26	0.059	3/11/2017	3	11	2017	11:53:39	42819	0.5	11	53	39	11	0.051025391	3.5288086	0.016845703	-0.009765625	-0.94213867	6.5705566	0.44360352	0	0	0	0	0	0	0	0	0	0.94238281	0.057617188	0.62524414	-0.20874023	-0.025878906	0.39038086	0.058	37403.73	-0.017	442.42	0.059
258	259	259	Category I	-0.15576172	-0.26391602	-1.4399414	0.11303711	-0.1796875	0.45385742	4.87	0.059	3/11/2017	3	11	2017	11:53:39	42819	0.6	11	53	39	11	0.051025391	3.5288086	0.018554688	-0.006835938	-0.94458008	22.658447	0.58447266	0	0	0	0	0	0	0	0	0	0.94482422	0.055175781	0.92675781	-0.17431641	-0.25683594	-0.49511719	0.058	37403.73	-0.016	412.62	0.059
259	260	260	Category I	-0.20385742	-0.059814453	-0.14379883	0.092285156	-0.19873047	0.45336914	8	0.059	3/11/2017	3	11	2017	11:53:39	42819	0.7	11	53	39	11	0.051025391	3.5288086	0.017578125	-0.004638672	-0.94262695	15.48584	0.83056641	0	0	0	0	0	0	0	0	0	0.94262695	0.057373047	1.0751953	-0.22143555	-0.054931641	0.79882813	0.058	37403.73	-0.016	412.62	0.059
260	261	261	Category I	-0.31176758	0.26391602	-0.59985352	0.098632813	-0.18408203	0.44995117	3.06	0.059	3/11/2017	3	11	2017	11:53:39	42819	0.8	11	53	39	11	0.051025391	3.5288086	0.009277344	-0.007080078	-0.94067383	8.1044922	0.54101563	0	0	0	0	0	0	0	0	0	0.94067383	0.059326172	0.93310547	-0.32104492	0.27099609	0.34082031	0.059	37381.16	-0.017	435.19	0.059
261	262	262	Category I	-0.40795898	-0.071777344	-1.8117676	0.14331055	-0.17553711	0.43798828	15.35	0.059	3/11/2017	3	11	2017	11:53:39	42819	0.9	11	53	39	11	0.051025391	3.5288086	0.012695313	-0.004882813	-0.94506836	7.5756836	0.96557617	0	0	0	0	0	0	0	0	0	0.94506836	0.054931641	1.3540039	-0.4206543	-0.066650391	-0.86645508	0.059	37381.16	-0.016	405.96	0.059
262	263	263	Category I	-0.23999023	0.15576172	-0.29980469	0.22314453	-0.14990234	0.40234375	5.38	0.059	3/11/2017	3	11	2017	11:53:40	42820	0	11	53	40	11	0.051025391	3.5288086	0.010986328	-0.005615234	-0.93701172	5.1135254	0.70361328	0	0	0	0	0	0	0	0	0	0.93701172	0.062988281	1.0495605	-0.25097656	0.16137695	0.63720703	0.059	37381.16	-0.016	405.96	0.059
263	264	264	Category I	-0.11987305	-0.095947266	-1.3679199	0.17553711	-0.14770508	0.42724609	2.26	0.059	3/11/2017	3	11	2017	11:53:40	42820	0.1	11	53	40	11	0.051025391	3.5288086	0.011962891	-0.012695313	-0.94970703	11.182373	0.44604492	0	0	0	0	0	0	0	0	0	0.94995117	0.050048828	0.6328125	-0.13183594	-0.083007813	-0.41796875	0.059	37381.16	-0.016	405.96	0.059
264	265	265	Category I	0.57592773	0.083984375	-0.79199219	0.077392578	-0.16064453	0.46118164	14.14	0.059	3/11/2017	3	11	2017	11:53:40	42820	0.2	11	53	40	11	0.051025391	3.5288086	0.008789063	-0.014404297	-0.94921875	18.099121	0.59643555	0	0	0	0	0	0	0	0	0	0.94946289	0.050537109	0.82275391	0.56689453	0.098388672	0.15722656	0.059	37381.16	-0.016	405.96	0.059
265	266	266	Category I	-0.37182617	0.047851563	-0.059814453	0.16601563	-0.19042969	0.42504883	8.89	0.059	3/11/2017	3	11	2017	11:53:40	42820	0.3	11	53	40	11	0.051025391	3.5288086	0.001708984	-0.016113281	-0.94555664	22.620117	0.96362305	0	0	0	0	0	0	0	0	0	0.94580078	0.054199219	1.3234863	-0.37353516	0.063964844	0.88574219	0.049	37622.45	-0.006	164.67	0.059
266	267	267	Category I	-0.2878418	-0.059814453	-2.3398438	0.10107422	-0.1640625	0.45776367	3.75	0.059	3/11/2017	3	11	2017	11:53:40	42820	0.4	11	53	40	11	0.051025391	3.5288086	-0.000732422	-0.022949219	-0.9597168	24.088379	1.4099121	0	0	0	0	0	0	0	0	0	0.95996094	0.040039063	1.7036133	-0.28686523	-0.036621094	-1.3798828	0.039	37907.57	0.004	-120.45	0.059
267	268	268	Category I	0.19189453	-0.15576172	-0.97192383	0.15063477	-0.1574707	0.43969727	6.18	0	3/11/2017	3	11	2017	11:53:40	42820	0.5	11	53	40	11	0.051025391	3.5288086	-0.004394531	-0.021972656	-0.94848633	22.599365	0.23852539	0	0	0	0	0	0	0	0	0	0.94873047	0.051269531	0.35327148	0.19628906	-0.13354492	-0.023193359	0.029	38259.63	0.014	-472.51	0.059
268	269	269	Category I	-0.2277832	-0.29980469	-1.5	0.10864258	-0.15673828	0.45361328	2.8	0	3/11/2017	3	11	2017	11:53:40	42820	0.6	11	53	40	11	0.051025391	3.5288086	-0.010742188	-0.026367188	-0.94726563	18.778564	0.65332031	0	0	0	0	0	0	0	0	0	0.94775391	0.052246094	1.0427246	-0.21679688	-0.27319336	-0.55249023	0.019	38728.96	0.024	-941.84	0
269	270	270	Category I	-0.23999023	0.011962891	-1.7998047	0.027587891	-0.15332031	0.47705078	7.37	0	3/11/2017	3	11	2017	11:53:40	42820	0.7	11	53	40	11	0.051025391	3.5288086	-0.010742188	-0.028564453	-0.95117188	4.8874512	0.87988281	0	0	0	0	0	0	0	0	0	0.95166016	0.048339844	1.1181641	-0.22900391	0.040527344	-0.84838867	0.009	39471.35	0.034	-1684.23	0
270	271	271	Category I	-0.15576172	-0.083984375	-0.14379883	0.072753906	-0.16821289	0.46850586	9.86	0	3/11/2017	3	11	2017	11:53:40	42820	0.8	11	53	40	11	0.051025391	3.5288086	-0.016601563	-0.026123047	-0.9453125	5.3774414	0.81567383	0	0	0	0	0	0	0	0	0	0.94580078	0.054199219	0.99829102	-0.13891602	-0.057617188	0.80151367	0	44330	0.043	-6542.88	0
271	272	272	Category I	-0.59985352	-0.059814453	-1.487793	0.009521484	-0.16455078	0.47827148	16.04	0	3/11/2017	3	11	2017	11:53:40	42820	0.9	11	53	40	11	0.051513672	3.4933594	-0.015869141	-0.028808594	-0.93505859	5.3237305	0.80444336	0	0	0	0	0	0	0	0	0	0.93579102	0.064208984	1.1672363	-0.58374023	-0.030761719	-0.55249023	0.006	39832.13	0.038	-2073.7	0
272	273	273	Category I	0.3359375	-0.13183594	-1.1279297	0.060791016	-0.14404297	0.48046875	5.05	0	3/11/2017	3	11	2017	11:53:41	42821	0	11	53	41	11	0.051513672	3.4933594	-0.017822266	-0.028076172	-0.92944336	17.904297	0.41845703	0	0	0	0	0	0	0	0	0	0.92993164	0.070068359	0.65576172	0.35375977	-0.10351563	-0.19824219	0.012	39197.95	0.032	-1439.52	0.038
273	274	274	Category L	0.11987305	-0.047851563	-0.93579102	-0.1940918	-0.16625977	0.46386719	6.43	0.038	3/11/2017	3	11	2017	11:55:19	42919	0.099	11	55	19	11	0.051269531	3.5175293	-0.019775391	-0.027832031	-0.93701172	31.927979	0.14086914	0	0	0	0	0	0	0	0	0	0.93774414	0.062255859	0.16088867	0.13964844	-0.019775391	0.001220703	0.019	38728.96	0.025	-970.53	0.038
274	275	275	Category L	0.11987305	-0.059814453	-0.94799805	-0.19311523	-0.15722656	0.46875	12.02	0.038	3/11/2017	3	11	2017	11:55:19	42919	0.199	11	55	19	11	0.051269531	3.5175293	-0.024658203	-0.027832031	-0.92578125	40.990234	0.1496582	0	0	0	0	0	0	0	0	0	0.92651367	0.073486328	0.19824219	0.14453125	-0.031738281	-0.021972656	0.025	38428.68	0.019	-670.25	0.038
275	276	276	Category L	0.10791016	-0.059814453	-0.92382813	-0.1965332	-0.16381836	0.46386719	2.32	0.038	3/11/2017	3	11	2017	11:55:19	42919	0.3	11	55	19	11	0.051269531	3.5175293	-0.024414063	-0.029785156	-0.92407227	43.174072	0.13549805	0	0	0	0	0	0	0	0	0	0.92480469	0.075195313	0.16259766	0.13232422	-0.029785156	0.000244141	0.031	38182.1	0.013	-423.67	0.038
276	277	277	Category L	0.11987305	-0.059814453	-0.89990234	-0.18994141	-0.15454102	0.4675293	9.9	0.038	3/11/2017	3	11	2017	11:55:19	42919	0.4	11	55	19	11	0.051269531	3.5175293	-0.025146484	-0.029541016	-0.91625977	49.526123	0.14892578	0	0	0	0	0	0	0	0	0	0.91699219	0.083007813	0.19165039	0.14501953	-0.030029297	0.016357422	0.038	37939.23	0.006	-180.8	0.038
277	278	278	Category L	0.083984375	-0.035888672	-0.92382813	-0.19482422	-0.16137695	0.46679688	3.65	0.038	3/11/2017	3	11	2017	11:55:19	42919	0.5	11	55	19	11	0.051269531	3.5175293	-0.013427734	-0.036865234	-0.91455078	54.957764	0.097900391	0	0	0	0	0	0	0	0	0	0.91552734	0.084472656	0.10766602	0.097412109	0.000976563	-0.009033203	0.038	37939.23	0.006	-180.8	0.039
278	279	279	Category L	0.095947266	-0.011962891	-0.91186523	-0.19165039	-0.16064453	0.46655273	9.47	0.039	3/11/2017	3	11	2017	11:55:19	42919	0.6	11	55	19	11	0.051269531	3.5175293	-0.017333984	-0.037353516	-0.90185547	47.0625	0.11645508	0	0	0	0	0	0	0	0	0	0.90283203	0.097167969	0.14868164	0.11328125	0.025390625	-0.009765625	0.038	37939.23	0.006	-180.8	0.039
279	280	280	Category L	0.095947266	-0.035888672	-0.93579102	-0.19506836	-0.1628418	0.46362305	11.81	0.039	3/11/2017	3	11	2017	11:55:19	42919	0.7	11	55	19	11	0.051269531	3.5175293	-0.015380859	-0.041748047	-0.91845703	32.578125	0.11279297	0	0	0	0	0	0	0	0	0	0.91967773	0.080322266	0.13427734	0.11132813	0.005859375	-0.017089844	0.038	37939.23	0.006	-180.8	0.039
280	281	281	Category L	0.095947266	-0.023925781	-0.94799805	-0.1940918	-0.16625977	0.46166992	3.39	0.039	3/11/2017	3	11	2017	11:55:19	42919	0.8	11	55	19	11	0.051269531	3.5175293	-0.012207031	-0.045898438	-0.921875	30.86084	0.11352539	0	0	0	0	0	0	0	0	0	0.9230957	0.076904297	0.15649414	0.1081543	0.021972656	-0.025878906	0.038	37939.23	0.006	-180.8	0.039
281	282	282	Category L	0.11987305	0	-0.91186523	-0.19750977	-0.16186523	0.46362305	6.31	0.039	3/11/2017	3	11	2017	11:55:19	42919	0.9	11	55	19	11	0.051269531	3.5175293	-0.009521484	-0.051025391	-0.93017578	28.973877	0.14038086	0	0	0	0	0	0	0	0	0	0.93139648	0.068603516	0.19897461	0.12939453	0.051025391	0.018310547	0.039	37907.57	0.006	-177.3	0.039
282	283	283	Category L	0.095947266	-0.035888672	-0.93579102	-0.1940918	-0.16040039	0.46875	8.58	0.039	3/11/2017	3	11	2017	11:55:20	42920	0	11	55	20	11	0.051513672	3.4434082	-0.012207031	-0.049560547	-0.93701172	22.648682	0.10913086	0	0	0	0	0	0	0	0	0	0.93847656	0.061523438	0.12329102	0.1081543	0.013671875	0.001220703	0.039	37907.57	0.006	-177.3	0.039
283	284	284	Category L	0.13183594	-0.059814453	-0.89990234	-0.19311523	-0.16186523	0.46166992	8.44	0.039	3/11/2017	3	11	2017	11:55:20	42920	0.1	11	55	20	11	0.051513672	3.4434082	-0.018798828	-0.048339844	-0.9152832	19.30957	0.15185547	0	0	0	0	0	0	0	0	0	0.91674805	0.083251953	0.17773438	0.15063477	-0.011230469	0.015380859	0.039	37907.57	0.006	-177.3	0.039
284	285	285	Category L	0.13183594	-0.035888672	-0.89990234	-0.19506836	-0.16455078	0.46289063	6.96	0.039	3/11/2017	3	11	2017	11:55:20	42920	0.2	11	55	20	11	0.051513672	3.4434082	-0.018554688	-0.051025391	-0.94165039	18.169189	0.15698242	0	0	0	0	0	0	0	0	0	0.94311523	0.056884766	0.20751953	0.15039063	0.015136719	0.041748047	0.039	37907.57	0.006	-177.3	0.039
285	286	286	Category L	0.11987305	-0.023925781	-0.91186523	-0.19482422	-0.16137695	0.46362305	3.28	0.039	3/11/2017	3	11	2017	11:55:20	42920	0.3	11	55	20	11	0.051513672	3.4434082	-0.013671875	-0.050292969	-0.93530273	20.02124	0.13818359	0	0	0	0	0	0	0	0	0	0.93676758	0.063232422	0.18359375	0.13354492	0.026367188	0.0234375	0.039	37907.57	0.006	-177.3	0.039
286	287	287	Category L	0.071777344	-0.059814453	-0.91186523	-0.19604492	-0.16455078	0.46777344	3.2	0.039	3/11/2017	3	11	2017	11:55:20	42920	0.4	11	55	20	11	0.051513672	3.4434082	-0.015625	-0.054931641	-0.9362793	16.975586	0.090820313	0	0	0	0	0	0	0	0	0	0.93798828	0.062011719	0.11669922	0.087402344	-0.004638672	0.024414063	0.039	37907.57	0.006	-177.3	0.04
287	288	288	Category L	0.11987305	-0.023925781	-0.91186523	-0.19580078	-0.16040039	0.46459961	6.25	0.04	3/11/2017	3	11	2017	11:55:20	42920	0.5	11	55	20	11	0.051513672	3.4434082	-0.013671875	-0.054931641	-0.93286133	9.5415039	0.13867188	0	0	0	0	0	0	0	0	0	0.93457031	0.065429688	0.18579102	0.13354492	0.031005859	0.020996094	0.039	37907.57	0.006	-177.3	0.04
288	289	289	Category L	0.095947266	-0.023925781	-0.92382813	-0.19262695	-0.16503906	0.46142578	8.19	0.04	3/11/2017	3	11	2017	11:55:20	42920	0.6	11	55	20	11	0.051513672	3.4434082	-0.014648438	-0.052246094	-0.91479492	5.7922363	0.11450195	0	0	0	0	0	0	0	0	0	0.91650391	0.083496094	0.14770508	0.1105957	0.028320313	-0.008789063	0.039	37907.57	0.006	-177.3	0.04
289	290	290	Category L	0.083984375	-0.023925781	-0.88793945	-0.19506836	-0.16455078	0.46459961	15.85	0.04	3/11/2017	3	11	2017	11:55:20	42920	0.7	11	55	20	11	0.051513672	3.4434082	-0.011474609	-0.059326172	-0.93676758	2.5209961	0.11303711	0	0	0	0	0	0	0	0	0	0.9387207	0.061279297	0.17993164	0.095458984	0.035400391	0.048828125	0.039	37907.57	0.006	-177.3	0.04
290	291	291	Category L	0.11987305	-0.023925781	-0.92382813	-0.19262695	-0.16455078	0.46679688	8.35	0.04	3/11/2017	3	11	2017	11:55:20	42920	0.8	11	55	20	11	0.051513672	3.4434082	-0.005859375	-0.056152344	-0.93310547	0.80078125	0.13012695	0	0	0	0	0	0	0	0	0	0.93481445	0.065185547	0.16748047	0.12573242	0.032226563	0.009277344	0.04	37876.55	0.005	-146.28	0.04
291	292	292	Category L	0.11987305	-0.023925781	-0.91186523	-0.19604492	-0.15649414	0.46557617	6.04	0.04	3/11/2017	3	11	2017	11:55:20	42920	0.9	11	55	20	11	0.051513672	3.4434082	-0.011962891	-0.057861328	-0.93554688	3.5966797	0.13818359	0	0	0	0	0	0	0	0	0	0.9375	0.0625	0.18969727	0.13183594	0.033935547	0.023681641	0.04	37876.55	0.006	-173.94	0.04
292	293	293	Category L	0.10791016	-0.047851563	-0.89990234	-0.19580078	-0.16040039	0.46679688	5.65	0.04	3/11/2017	3	11	2017	11:55:21	42921	0	11	55	21	11	0.051513672	3.4434082	-0.010498047	-0.056884766	-0.93481445	6.3215332	0.1237793	0	0	0	0	0	0	0	0	0	0.93676758	0.063232422	0.1628418	0.1184082	0.009033203	0.034912109	0.04	37876.55	0.006	-173.94	0.04
293	294	294	Category L	0.11987305	-0.035888672	-0.92382813	-0.1965332	-0.16308594	0.46557617	4.66	0.04	3/11/2017	3	11	2017	11:55:21	42921	0.1	11	55	21	11	0.051513672	3.4434082	-0.010009766	-0.051025391	-0.93237305	11.487305	0.13110352	0	0	0	0	0	0	0	0	0	0.93383789	0.066162109	0.15380859	0.12988281	0.015136719	0.008544922	0.04	37876.55	0.006	-173.94	0.04
294	295	295	Category L	0.11987305	-0.047851563	-0.91186523	-0.19580078	-0.1628418	0.46166992	6.83	0.04	3/11/2017	3	11	2017	11:55:21	42921	0.2	11	55	21	11	0.051513672	3.4434082	-0.011962891	-0.049804688	-0.93676758	25.508057	0.1340332	0	0	0	0	0	0	0	0	0	0.93798828	0.062011719	0.15893555	0.13183594	0.001953125	0.024902344	0.04	37876.55	0.006	-173.94	0.04
295	296	296	Category L	0.13183594	-0.023925781	-0.89990234	-0.20043945	-0.16235352	0.46166992	13.13	0.04	3/11/2017	3	11	2017	11:55:21	42921	0.3	11	55	21	11	0.051513672	3.4434082	-0.008789063	-0.048339844	-0.93823242	45.527588	0.14770508	0	0	0	0	0	0	0	0	0	0.93945313	0.060546875	0.20336914	0.140625	0.024414063	0.038330078	0.04	37876.55	0.006	-173.94	0.042
296	297	297	Category I	0.45581055	0.38378906	-1.0078125	0.067871094	-0.077636719	0.48046875	10.16	0.042	3/11/2017	3	11	2017	11:56:23	42983	0.4	11	56	23	12	0.051513672	3.4933594	-0.003662109	-0.050292969	-0.9465332	71.746582	0.63500977	0	0	0	0	0	0	0	0	0	0.94799805	0.052001953	0.95483398	0.45947266	0.43408203	-0.061035156	0.041	37846.15	0.005	-143.54	0.042
297	298	298	Category I	0.32397461	0.26391602	-1.1398926	0.12768555	-0.054931641	0.47143555	9.43	0.042	3/11/2017	3	11	2017	11:56:23	42983	0.5	11	56	23	12	0.051513672	3.4933594	-0.007080078	-0.047851563	-0.93994141	71.34375	0.49682617	0	0	0	0	0	0	0	0	0	0.94116211	0.058837891	0.84277344	0.33105469	0.31176758	-0.19970703	0.041	37846.15	0.005	-143.54	0.043
298	299	299	Category I	0.10791016	0.17993164	-0.75585938	0.13574219	-0.077636719	0.46459961	3.73	0.043	3/11/2017	3	11	2017	11:56:23	42983	0.6	11	56	23	12	0.051513672	3.4933594	-0.006103516	-0.045898438	-0.94799805	80.871338	0.31762695	0	0	0	0	0	0	0	0	0	0.94897461	0.051025391	0.53198242	0.11401367	0.22583008	0.19213867	0.042	37816.35	0.004	-113.74	0.043
299	300	300	Category I	-0.46777344	-0.19189453	-0.7199707	0.067871094	-0.070068359	0.48242188	6.53	0.043	3/11/2017	3	11	2017	11:56:23	42983	0.7	11	56	23	12	0.051513672	3.4933594	-0.000732422	-0.043701172	-0.93847656	97.895264	0.53613281	0	0	0	0	0	0	0	0	0	0.93945313	0.060546875	0.83325195	-0.46679688	-0.14794922	0.21850586	0.042	37816.35	0.004	-113.74	0.043
300	301	301	Category I	0.45581055	0.20385742	-1.2478027	0.095703125	-0.090820313	0.47900391	11.27	0.043	3/11/2017	3	11	2017	11:56:23	42983	0.8	11	56	23	12	0.051513672	3.4933594	0.001464844	-0.041259766	-0.93847656	87.885742	0.6015625	0	0	0	0	0	0	0	0	0	0.93945313	0.060546875	1.0083008	0.45410156	0.24511719	-0.30908203	0.042	37816.35	0.004	-113.74	0.043
301	302	302	Category I	0.059814453	-0.059814453	-0.27587891	0.11694336	-0.10400391	0.46923828	7.72	0.043	3/11/2017	3	11	2017	11:56:23	42983	0.9	11	56	23	12	0.051513672	3.4933594	0.000976563	-0.047851563	-0.95532227	69.97168	0.68188477	0	0	0	0	0	0	0	0	0	0.95654297	0.043457031	0.74975586	0.05859375	-0.01171875	0.67944336	0.043	37787.12	0.004	-111.69	0.043
302	303	303	Category I	0.26391602	-0.57592773	-1.9558105	0.075195313	-0.13354492	0.47094727	6.51	0.043	3/11/2017	3	11	2017	11:56:24	42984	0	11	56	24	12	0.051513672	3.4933594	0.007080078	-0.047119141	-0.93432617	46.148438	1.1784668	0	0	0	0	0	0	0	0	0	0.93554688	0.064453125	1.8068848	0.2565918	-0.52856445	-1.0212402	0.043	37787.12	0.004	-111.69	0.043
303	304	304	Category I	-0.071777344	-0.14379883	-0.86376953	0.041259766	-0.15600586	0.47485352	6.33	0.043	3/11/2017	3	11	2017	11:56:24	42984	0.111	11	56	24	12	0.051513672	3.4933594	0.006103516	-0.048095703	-0.95410156	44.543457	0.15283203	0	0	0	0	0	0	0	0	0	0.95532227	0.044677734	0.26416016	-0.077880859	-0.095458984	0.090332031	0.043	37787.12	0.004	-111.69	0.043
304	305	305	Category I	-0.39599609	-0.14379883	-0.58789063	-0.018554688	-0.15185547	0.48754883	10.57	0.043	3/11/2017	3	11	2017	11:56:24	42984	0.222	11	56	24	12	0.051513672	3.4933594	0.013916016	-0.050292969	-0.953125	25.73291	0.55688477	0	0	0	0	0	0	0	0	0	0.95458984	0.045410156	0.86865234	-0.40991211	-0.093261719	0.36523438	0.043	37787.12	0.004	-111.69	0.043
305	306	306	Category I	-0.023925781	-0.53979492	-2.0397949	0.000244141	-0.16552734	0.47753906	16.53	0.043	3/11/2017	3	11	2017	11:56:24	42984	0.333	11	56	24	12	0.051513672	3.4933594	0.005371094	-0.052001953	-0.94384766	10.8479	1.199707	0	0	0	0	0	0	0	0	0	0.9453125	0.0546875	1.612793	-0.029296875	-0.48754883	-1.0957031	0.043	37787.12	0.004	-111.69	0.043
306	307	307	Category I	-0.10791016	0.083984375	-0.083984375	0.11621094	-0.17431641	0.44555664	7.41	0.043	3/11/2017	3	11	2017	11:56:24	42984	0.444	11	56	24	12	0.051513672	3.4933594	0.009521484	-0.053710938	-0.96508789	42.228027	0.89941406	0	0	0	0	0	0	0	0	0	0.96655273	0.033447266	1.1364746	-0.11743164	0.13769531	0.88110352	0.043	37787.12	0.004	-111.69	0.043
307	308	308	Category I	-0.3359375	-0.37182617	-0.81591797	-0.011474609	-0.16040039	0.48583984	4.83	0.043	3/11/2017	3	11	2017	11:56:24	42984	0.555	11	56	24	12	0.051513672	3.4933594	0.015380859	-0.053466797	-0.94458008	45.678223	0.49121094	0	0	0	0	0	0	0	0	0	0.94628906	0.053710938	0.79833984	-0.35131836	-0.31811523	0.12866211	0.043	37787.12	0.004	-111.69	0.044
308	309	309	Category I	0.17993164	-0.16796875	-1.1999512	-0.001220703	-0.14648438	0.48461914	12.58	0.044	3/11/2017	3	11	2017	11:56:24	42984	0.666	11	56	24	12	0.051513672	3.4933594	0.015136719	-0.043212891	-0.94360352	51.581299	0.32885742	0	0	0	0	0	0	0	0	0	0.94482422	0.055175781	0.54516602	0.16455078	-0.12451172	-0.25610352	0.043	37787.12	0.004	-111.69	0.044
309	310	310	Category I	-0.2878418	0.16796875	-0.44384766	0.019287109	-0.16748047	0.47607422	6.15	0.044	3/11/2017	3	11	2017	11:56:24	42984	0.777	11	56	24	12	0.051513672	3.4933594	0.018066406	-0.034179688	-0.94189453	61.047119	0.6184082	0	0	0	0	0	0	0	0	0	0.94262695	0.057373047	1.0063477	-0.3059082	0.20214844	0.49804688	0.043	37787.12	0.004	-111.69	0.044
310	311	311	Category I	0.23999023	-0.2277832	-0.095947266	0.014648438	-0.15258789	0.47998047	4.4	0.044	3/11/2017	3	11	2017	11:56:24	42984	0.888	11	56	24	12	0.051025391	3.4417969	0.018798828	-0.031005859	-0.92333984	50.869873	0.87866211	0	0	0	0	0	0	0	0	0	0.92407227	0.075927734	1.244873	0.22094727	-0.1965332	0.82739258	0.043	37787.12	0.004	-111.69	0.044
311	312	312	Category I	0.035888672	0.047851563	-0.46777344	0.060546875	-0.16894531	0.46948242	6.14	0.044	3/11/2017	3	11	2017	11:56:25	42985	0	11	56	25	12	0.051025391	3.4417969	0.015869141	-0.030029297	-0.94238281	32.291992	0.48144531	0	0	0	0	0	0	0	0	0	0.94287109	0.057128906	0.57250977	0.019775391	0.077880859	0.47460938	0.044	37758.43	0.004	-109.71	0.044
312	313	313	Category I	0.035888672	0.011962891	-1.5358887	0.012695313	-0.16821289	0.4753418	12.45	0.044	3/11/2017	3	11	2017	11:56:25	42985	0.1	11	56	25	12	0.051025391	3.4417969	0.023193359	-0.029052734	-0.93725586	11.813721	0.59985352	0	0	0	0	0	0	0	0	0	0.93798828	0.062011719	0.65185547	0.012451172	0.041015625	-0.59838867	0.044	37758.43	0.004	-109.71	0.044
313	314	314	Category I	-0.20385742	-0.011962891	-0.011962891	-0.000976563	-0.15209961	0.48242188	10	0.044	3/11/2017	3	11	2017	11:56:25	42985	0.2	11	56	25	12	0.051025391	3.4417969	0.017822266	-0.026123047	-0.92724609	9.75	0.94189453	0	0	0	0	0	0	0	0	0	0.92797852	0.072021484	1.1516113	-0.22167969	0.014160156	0.9152832	0.044	37758.43	0.004	-109.71	0.044
314	315	315	Category I	0.19189453	-0.13183594	-0.77978516	-0.063964844	-0.16845703	0.48217773	2.87	0.044	3/11/2017	3	11	2017	11:56:25	42985	0.3	11	56	25	12	0.051025391	3.4417969	0.012695313	-0.021972656	-0.93725586	0.23999023	0.26245117	0	0	0	0	0	0	0	0	0	0.9375	0.0625	0.44628906	0.17895508	-0.10961914	0.1574707	0.044	37758.43	0.004	-109.71	0.044
315	316	316	Category I	0.11987305	0.011962891	-0.2878418	0.029541016	-0.18505859	0.46484375	3.38	0.044	3/11/2017	3	11	2017	11:56:25	42985	0.4	11	56	25	12	0.051025391	3.4417969	0.008544922	-0.018554688	-0.93823242	9.329834	0.66040039	0	0	0	0	0	0	0	0	0	0.93847656	0.061523438	0.79199219	0.11108398	0.030517578	0.65039063	0.044	37758.43	0.004	-109.71	0.044
316	317	317	Category I	0.16796875	-0.059814453	-1.5717773	0.015136719	-0.18994141	0.4765625	8.39	0.044	3/11/2017	3	11	2017	11:56:25	42985	0.5	11	56	25	12	0.051025391	3.4417969	0.008300781	-0.017822266	-0.93798828	9.6574707	0.65454102	0	0	0	0	0	0	0	0	0	0.93823242	0.061767578	0.8347168	0.15942383	-0.041748047	-0.63354492	0.044	37758.43	0.004	-109.71	0.044
317	318	318	Category I	-0.26391602	-0.21582031	0.035888672	0.019775391	-0.1784668	0.47338867	11.35	0.044	3/11/2017	3	11	2017	11:56:25	42985	0.6	11	56	25	12	0.051025391	3.4417969	0.008789063	-0.017089844	-0.93823242	16.858398	1.0307617	0	0	0	0	0	0	0	0	0	0.93823242	0.061767578	1.4453125	-0.27270508	-0.19848633	0.97412109	0.044	37758.43	0.004	-109.71	0.045
318	319	319	Category I	-0.023925781	-0.035888672	-1.5478516	-0.052001953	-0.171875	0.48217773	8.72	0.045	3/11/2017	3	11	2017	11:56:25	42985	0.7	11	56	25	12	0.051025391	3.4417969	0.009521484	-0.016601563	-0.93823242	15.52002	0.6105957	0	0	0	0	0	0	0	0	0	0.93847656	0.061523438	0.66186523	-0.033447266	-0.019042969	-0.609375	0.044	37758.43	0.005	-135.98	0.045
319	320	320	Category I	0.21582031	-0.37182617	-1.5598145	0.051025391	-0.17480469	0.46972656	8.01	0.045	3/11/2017	3	11	2017	11:56:25	42985	0.8	11	56	25	12	0.051025391	3.4417969	0.010009766	-0.016601563	-0.93798828	0.99194336	0.74487305	0	0	0	0	0	0	0	0	0	0.93823242	0.061767578	1.182373	0.20556641	-0.35498047	-0.62158203	0.044	37758.43	0.005	-135.98	0.045
320	321	321	Category I	0.011962891	-0.21582031	-1.5478516	0.031494141	-0.18603516	0.46728516	6.4	0.045	3/11/2017	3	11	2017	11:56:25	42985	0.9	11	56	25	12	0.051025391	3.4417969	0.010742188	-0.016113281	-0.93774414	12.765137	0.64160156	0	0	0	0	0	0	0	0	0	0.93798828	0.062011719	0.81054688	0.000976563	-0.19946289	-0.60986328	0.044	37758.43	0.005	-135.98	0.045
321	322	322	Category I	-0.2878418	-0.11987305	-1.7158203	-0.043945313	-0.16357422	0.48510742	7.09	0.045	3/11/2017	3	11	2017	11:56:26	42986	0	11	56	26	12	0.051025391	3.4417969	0.011474609	-0.015869141	-0.93725586	21.611084	0.84033203	0	0	0	0	0	0	0	0	0	0.9375	0.0625	1.1816406	-0.29931641	-0.10375977	-0.77832031	0.045	37730.27	0.004	-107.82	0.045
322	323	323	Category I	-0.58789063	0.095947266	-0.071777344	-0.039306641	-0.15551758	0.48706055	1.96	0.045	3/11/2017	3	11	2017	11:56:26	42986	0.1	11	56	26	12	0.051025391	3.4417969	0.01171875	-0.015869141	-0.9375	19.220947	1.059082	0	0	0	0	0	0	0	0	0	0.9375	0.0625	1.5773926	-0.59960938	0.11181641	0.86572266	0.045	37730.27	0.004	-107.82	0.045
323	324	324	Category I	-0.035888672	-0.19189453	-2.0878906	-0.064453125	-0.15405273	0.48828125	4.95	0.045	3/11/2017	3	11	2017	11:56:26	42986	0.2	11	56	26	12	0.051025391	3.4417969	0.012451172	-0.015869141	-0.93725586	26.626709	1.1647949	0	0	0	0	0	0	0	0	0	0.9375	0.0625	1.375	-0.048339844	-0.17578125	-1.1503906	0.045	37730.27	0.004	-107.82	0.045
324	325	325	Category I	0.059814453	0.059814453	-0.27587891	0.034179688	-0.1809082	0.46704102	14.41	0.045	3/11/2017	3	11	2017	11:56:26	42986	0.3	11	56	26	12	0.051025391	3.4417969	0.015380859	-0.015136719	-0.93774414	34.249756	0.66748047	0	0	0	0	0	0	0	0	0	0.93798828	0.062011719	0.78125	0.044189453	0.074951172	0.66186523	0.045	37730.27	0.004	-107.82	0.045
325	326	326	Category I	0.011962891	-0.27587891	-1.5358887	-0.014892578	-0.16455078	0.48168945	14.05	0.045	3/11/2017	3	11	2017	11:56:26	42986	0.4	11	56	26	12	0.051025391	3.4417969	0.015869141	-0.014648438	-0.93823242	39.195801	0.65209961	0	0	0	0	0	0	0	0	0	0.93847656	0.061523438	0.86254883	-0.00390625	-0.26098633	-0.59741211	0.045	37730.27	0.004	-107.82	0.045
326	327	327	Category I	0.023925781	0.10791016	-0.047851563	-0.10595703	-0.13745117	0.48779297	3.19	0.045	3/11/2017	3	11	2017	11:56:26	42986	0.5	11	56	26	12	0.051025391	3.4417969	0.016113281	-0.014404297	-0.93847656	24.218994	0.89916992	0	0	0	0	0	0	0	0	0	0.93896484	0.061035156	1.0209961	0.007568359	0.12231445	0.890625	0.045	37730.27	0.004	-107.82	0.045
327	328	328	Category I	-0.095947266	0.11987305	-0.17993164	-0.043945313	-0.16601563	0.48608398	10.79	0.045	3/11/2017	3	11	2017	11:56:26	42986	0.6	11	56	26	12	0.051025391	3.4417969	0.017089844	-0.013916016	-0.9387207	20.074463	0.77880859	0	0	0	0	0	0	0	0	0	0.93896484	0.061035156	1.0058594	-0.11303711	0.13378906	0.75878906	0.045	37730.27	0.005	-133.66	0.046
328	329	329	Category I	0.083984375	-0.39599609	-1.6799316	-0.044677734	-0.18066406	0.47607422	5.41	0.046	3/11/2017	3	11	2017	11:56:26	42986	0.7	11	56	26	12	0.051025391	3.4417969	0.017333984	-0.013916016	-0.93896484	26.715576	0.83618164	0	0	0	0	0	0	0	0	0	0.93920898	0.060791016	1.1894531	0.06640625	-0.38183594	-0.74072266	0.045	37730.27	0.005	-133.66	0.046
329	330	330	Category I	-0.059814453	0.26391602	-0.20385742	0.020507813	-0.19189453	0.46948242	15.99	0.046	3/11/2017	3	11	2017	11:56:26	42986	0.8	11	56	26	12	0.051025391	3.4417969	0.018066406	-0.013916016	-0.93896484	23.829346	0.78979492	0	0	0	0	0	0	0	0	0	0.93920898	0.060791016	1.0910645	-0.077880859	0.27783203	0.73510742	0.045	37730.27	0.005	-133.66	0.046
330	331	331	Category I	-0.17993164	-0.29980469	-1.9558105	-0.048339844	-0.17749023	0.47436523	13.66	0.046	3/11/2017	3	11	2017	11:56:26	42986	0.9	11	56	26	12	0.051025391	3.4417969	0.019042969	-0.013916016	-0.93945313	26.882568	1.0742188	0	0	0	0	0	0	0	0	0	0.93969727	0.060302734	1.5009766	-0.19897461	-0.28564453	-1.0161133	0.045	37730.27	0.005	-133.66	0.046
331	332	332	Category I	0	0.095947266	-0.26391602	-0.1081543	-0.16308594	0.48291016	3.09	0.046	3/11/2017	3	11	2017	11:56:27	42987	0	11	56	27	12	0.051025391	3.4417969	0.01953125	-0.013916016	-0.93945313	12.176025	0.68457031	0	0	0	0	0	0	0	0	0	0.93969727	0.060302734	0.80517578	-0.01953125	0.10986328	0.67553711	0.046	37702.61	0.004	-106	0.046
332	333	333	Category I	-0.16796875	0.37182617	-1.1518555	-0.069091797	-0.16796875	0.48364258	6.46	0.046	3/11/2017	3	11	2017	11:56:27	42987	0.09	11	56	27	12	0.051025391	3.4417969	0.020019531	-0.013916016	-0.93945313	20.28418	0.47875977	0	0	0	0	0	0	0	0	0	0.93969727	0.060302734	0.78613281	-0.18798828	0.38574219	-0.2121582	0.046	37702.61	0.004	-106	0.046
333	334	334	Category I	-0.16796875	0.035888672	-1.6557617	-0.021972656	-0.20336914	0.47021484	6.9	0.046	3/11/2017	3	11	2017	11:56:27	42987	0.181	11	56	27	12	0.051025391	3.4417969	0.020507813	-0.013183594	-0.93994141	21.136475	0.74169922	0	0	0	0	0	0	0	0	0	0.94018555	0.059814453	0.95336914	-0.18847656	0.049072266	-0.71557617	0.046	37702.61	0.004	-106	0.046
334	335	335	Category I	-0.059814453	0.17993164	-0.20385742	0	-0.18823242	0.47558594	11.88	0.046	3/11/2017	3	11	2017	11:56:27	42987	0.272	11	56	27	12	0.051025391	3.4417969	0.021240234	-0.012695313	-0.93994141	16.137695	0.76513672	0	0	0	0	0	0	0	0	0	0.94018555	0.059814453	1.0100098	-0.081054688	0.19262695	0.73608398	0.046	37702.61	0.004	-106	0.046
335	336	336	Category I	0.011962891	-0.19189453	-2.0639648	-0.078857422	-0.18505859	0.47290039	6.28	0.046	3/11/2017	3	11	2017	11:56:27	42987	0.363	11	56	27	12	0.051025391	3.4417969	0.021728516	-0.012207031	-0.93969727	5.3500977	1.1381836	0	0	0	0	0	0	0	0	0	0.94018555	0.059814453	1.3132324	-0.009765625	-0.17944336	-1.1240234	0.046	37702.61	0.004	-106	0.046
336	337	337	Category I	0.071777344	-0.011962891	-0.071777344	-0.10400391	-0.16601563	0.48168945	16.4	0.046	3/11/2017	3	11	2017	11:56:27	42987	0.454	11	56	27	12	0.051025391	3.4417969	0.022460938	-0.012207031	-0.94018555	4.401123	0.86987305	0	0	0	0	0	0	0	0	0	0.94067383	0.059326172	0.91821289	0.049072266	0.000244141	0.8684082	0.046	37702.61	0.004	-106	0.046
337	338	338	Category I	-0.10791016	0.13183594	-1.1879883	-0.091552734	-0.17358398	0.47973633	4.82	0.046	3/11/2017	3	11	2017	11:56:27	42987	0.545	11	56	27	12	0.051025391	3.4417969	0.018798828	-0.016845703	-0.93920898	0.78588867	0.31640625	0	0	0	0	0	0	0	0	0	0.93945313	0.060546875	0.52441406	-0.12670898	0.14868164	-0.24853516	0.046	37702.61	0.005	-131.42	0.047
338	339	339	Category I	0.26391602	-0.095947266	-0.68383789	-0.069580078	-0.20507813	0.47387695	8.51	0.047	3/11/2017	3	11	2017	11:56:27	42987	0.636	11	56	27	12	0.051025391	3.4417969	0.017089844	-0.020507813	-0.9362793	5.300293	0.36083984	0	0	0	0	0	0	0	0	0	0.93652344	0.063476563	0.57446289	0.24658203	-0.075195313	0.25244141	0.046	37702.61	0.005	-131.42	0.047
339	340	340	Category I	0	0.14379883	-0.15576172	-0.036376953	-0.19848633	0.47119141	10.18	0.047	3/11/2017	3	11	2017	11:56:27	42987	0.727	11	56	27	12	0.051025391	3.4417969	0.018066406	-0.022705078	-0.93774414	8.4567871	0.79980469	0	0	0	0	0	0	0	0	0	0.93823242	0.061767578	0.96704102	-0.018066406	0.16650391	0.78198242	0.046	37702.61	0.005	-131.42	0.047
340	341	341	Category I	-0.35986328	-0.27587891	-1.9318848	-0.092529297	-0.17797852	0.4777832	11.87	0.047	3/11/2017	3	11	2017	11:56:27	42987	0.818	11	56	27	12	0.051025391	3.4417969	0.026123047	-0.020263672	-0.94042969	19.434814	1.0939941	0	0	0	0	0	0	0	0	0	0.94091797	0.059082031	1.6328125	-0.38598633	-0.25537109	-0.99121094	0.046	37702.61	0.005	-131.42	0.047
341	342	342	Category I	0.083984375	0	-0.13183594	-0.099609375	-0.17163086	0.48413086	19.11	0.047	3/11/2017	3	11	2017	11:56:27	42987	0.909	11	56	27	12	0.051025391	3.4417969	0.022705078	-0.022705078	-0.93652344	13.529541	0.80737305	0	0	0	0	0	0	0	0	0	0.93701172	0.062988281	0.88867188	0.061035156	0.022705078	0.8046875	0.047	37675.43	0.004	-104.24	0.047
342	343	343	Category I	-0.31176758	0.071777344	-1.8959961	-0.092041016	-0.18554688	0.48095703	2.8	0.047	3/11/2017	3	11	2017	11:56:28	42988	0	11	56	28	12	0.051025391	3.4417969	0.024169922	-0.021972656	-0.94433594	22.025635	1.0134277	0	0	0	0	0	0	0	0	0	0.94482422	0.055175781	1.3813477	-0.3359375	0.09375	-0.95141602	0.047	37675.43	0.004	-104.24	0.047
343	344	344	Category I	0.50390625	-0.27587891	-1.2839355	-0.078857422	-0.20654297	0.47167969	6.21	0.047	3/11/2017	3	11	2017	11:56:28	42988	0.111	11	56	28	12	0.051025391	3.4417969	0.023193359	-0.014892578	-0.93139648	14.23999	0.65039063	0	0	0	0	0	0	0	0	0	0.93188477	0.068115234	1.0935059	0.48046875	-0.26074219	-0.35229492	0.047	37675.43	0.004	-104.24	0.047
344	345	345	Category I	-0.10791016	-0.047851563	-0.047851563	-0.029785156	-0.1965332	0.47436523	4.48	0.047	3/11/2017	3	11	2017	11:56:28	42988	0.222	11	56	28	12	0.051025391	3.4417969	0.026123047	-0.013183594	-0.93115234	12.953125	0.89404297	0	0	0	0	0	0	0	0	0	0.93164063	0.068359375	1.052002	-0.1340332	-0.034423828	0.88330078	0.047	37675.43	0.004	-104.24	0.047
345	346	346	Category I	-0.035888672	-0.095947266	-1.7519531	-0.10473633	-0.19433594	0.47802734	8.21	0.047	3/11/2017	3	11	2017	11:56:28	42988	0.333	11	56	28	12	0.051025391	3.4417969	0.032714844	-0.01171875	-0.93408203	4.2397461	0.82470703	0	0	0	0	0	0	0	0	0	0.93481445	0.065185547	0.97045898	-0.068603516	-0.083984375	-0.81762695	0.047	37675.43	0.004	-104.24	0.047
346	347	347	Category I	0.16796875	-0.035888672	-0.70776367	-0.10620117	-0.16210938	0.48413086	8.81	0.047	3/11/2017	3	11	2017	11:56:28	42988	0.444	11	56	28	12	0.051025391	3.4417969	0.033447266	-0.005371094	-0.91943359	19.158203	0.25244141	0	0	0	0	0	0	0	0	0	0.91992188	0.080078125	0.37646484	0.13427734	-0.030273438	0.21166992	0.047	37675.43	0.004	-104.24	0.047
347	348	348	Category I	0.17993164	0.65991211	-0.89990234	-0.10449219	-0.18115234	0.47705078	12.82	0.047	3/11/2017	3	11	2017	11:56:28	42988	0.555	11	56	28	12	0.051025391	3.4417969	0.034912109	-0.006835938	-0.9296875	49.877441	0.68286133	0	0	0	0	0	0	0	0	0	0.93017578	0.069824219	0.84130859	0.14477539	0.66674805	0.029785156	0.047	37675.43	0.005	-129.26	0.048
348	349	349	Category I	0	0.43188477	-1.355957	-0.21020508	-0.14428711	0.46655273	6.51	0.048	3/11/2017	3	11	2017	11:56:28	42988	0.666	11	56	28	12	0.051513672	3.4933594	0.0390625	-0.002929688	-0.93359375	65.12085	0.60742188	0	0	0	0	0	0	0	0	0	0.93457031	0.065429688	0.89624023	-0.0390625	0.43481445	-0.42211914	0.047	37675.43	0.005	-129.26	0.048
349	350	350	Category I	-0.16796875	0.26391602	-0.31176758	-0.2109375	-0.11035156	0.46728516	5.34	0.048	3/11/2017	3	11	2017	11:56:28	42988	0.777	11	56	28	12	0.051513672	3.4933594	0.036865234	-0.000976563	-0.93139648	69.748047	0.7043457	0	0	0	0	0	0	0	0	0	0.93212891	0.067871094	1.0895996	-0.20483398	0.26489258	0.61962891	0.047	37675.43	0.005	-129.26	0.048
350	351	351	Category I	-0.39599609	0	-1.6679688	-0.25268555	-0.11547852	0.45678711	8.6	0.048	3/11/2017	3	11	2017	11:56:28	42988	0.888	11	56	28	12	0.051513672	3.4933594	0.039306641	-0.002685547	-0.9375	72.467529	0.85009766	0	0	0	0	0	0	0	0	0	0.93847656	0.061523438	1.1682129	-0.43530273	0.002685547	-0.73022461	0.047	37675.43	0.005	-129.26	0.048
351	352	352	Category I	-0.011962891	0.023925781	-1.079834	-0.29003906	-0.064697266	0.44433594	10.42	0.048	3/11/2017	3	11	2017	11:56:29	42989	0	11	56	29	12	0.051513672	3.4933594	0.035400391	0.000244141	-0.94799805	72.77417	0.1418457	0	0	0	0	0	0	0	0	0	0.94848633	0.051513672	0.20263672	-0.047363281	0.0234375	-0.1315918	0.048	37648.72	0.004	-102.55	0.048
352	353	353	Category I	-0.095947266	0.083984375	-0.3359375	-0.25976563	-0.051025391	0.46313477	16.05	0.048	3/11/2017	3	11	2017	11:56:29	42989	0.1	11	56	29	12	0.051513672	3.4933594	0.034667969	-0.000244141	-0.95385742	72.095947	0.63696289	0	0	0	0	0	0	0	0	0	0.9543457	0.045654297	0.83276367	-0.13061523	0.084228516	0.61791992	0.048	37648.72	0.004	-102.55	0.048
353	354	354	Category I	-0.2878418	0.29980469	-1.7277832	-0.29150391	-0.068115234	0.44140625	7.51	0.048	3/11/2017	3	11	2017	11:56:29	42989	0.2	11	56	29	12	0.051513672	3.4933594	0.033691406	-0.000488281	-0.94604492	59.533447	0.89672852	0	0	0	0	0	0	0	0	0	0.94677734	0.053222656	1.4033203	-0.3215332	0.30029297	-0.78149414	0.048	37648.72	0.004	-102.55	0.048
354	355	355	Category I	-0.21582031	0.21582031	-1.0197754	-0.28149414	-0.057373047	0.45117188	7.36	0.048	3/11/2017	3	11	2017	11:56:29	42989	0.3	11	56	29	12	0.051513672	3.4933594	0.035888672	-0.000732422	-0.95751953	60.014404	0.33789063	0	0	0	0	0	0	0	0	0	0.95825195	0.041748047	0.53027344	-0.25170898	0.21655273	-0.062011719	0.048	37648.72	0.004	-102.55	0.049
355	356	356	Category K	0.095947266	-0.011962891	-0.91186523	-0.29174805	-0.049804688	0.45141602	12.88	0.049	3/11/2017	3	11	2017	11:56:29	42989	0.8	11	56	29	12	0.051513672	3.4933594	0.032958984	0.000732422	-0.95947266	50.407715	0.080078125	0	0	0	0	0	0	0	0	0	0.96020508	0.039794922	0.12353516	0.062744141	-0.012695313	0.047607422	0.048	37648.72	0.004	-102.55	0.049
356	357	357	Category K	0.14379883	0	-0.91186523	-0.29711914	-0.05078125	0.44824219	9.22	0.049	3/11/2017	3	11	2017	11:56:29	42989	0.9	11	56	29	12	0.051513672	3.4933594	0.031005859	0.000488281	-0.96777344	37.023682	0.12573242	0	0	0	0	0	0	0	0	0	0.96826172	0.031738281	0.16894531	0.11254883	-0.000488281	0.055908203	0.048	37648.72	0.004	-102.55	0.049
357	358	358	Category K	0.14379883	0	-0.93579102	-0.29345703	-0.055419922	0.44555664	10.7	0.049	3/11/2017	3	11	2017	11:56:30	42990	0	11	56	30	12	0.051513672	3.4933594	0.029052734	0.001220703	-0.95947266	14.615234	0.11694336	0	0	0	0	0	0	0	0	0	0.95996094	0.040039063	0.13964844	0.11450195	-0.001220703	0.023681641	0.048	37648.72	0.005	-127.18	0.049
358	359	359	Category K	0.14379883	-0.011962891	-0.88793945	-0.29370117	-0.059570313	0.44824219	15.77	0.049	3/11/2017	3	11	2017	11:56:30	42990	0.1	11	56	30	12	0.051513672	3.4933594	0.032226563	0.00390625	-0.97167969	2.6237793	0.14013672	0	0	0	0	0	0	0	0	0	0.97216797	0.027832031	0.21118164	0.11132813	-0.015869141	0.083740234	0.049	37622.45	0.004	-100.91	0.049
359	360	360	Category K	0.14379883	0	-0.92382813	-0.29248047	-0.055908203	0.44018555	13.11	0.049	3/11/2017	3	11	2017	11:56:30	42990	0.2	11	56	30	12	0.051513672	3.4933594	0.032470703	0.004394531	-0.96386719	10.716309	0.1184082	0	0	0	0	0	0	0	0	0	0.96459961	0.035400391	0.15600586	0.11108398	-0.004394531	0.040039063	0.049	37622.45	0.004	-100.91	0.049
360	361	361	Category K	0.15576172	0	-0.89990234	-0.296875	-0.059814453	0.44116211	7.76	0.049	3/11/2017	3	11	2017	11:56:30	42990	0.3	11	56	30	12	0.051513672	3.4933594	0.029052734	0.008789063	-0.95629883	18.222168	0.13867188	0	0	0	0	0	0	0	0	0	0.95678711	0.043212891	0.19189453	0.12646484	-0.008789063	0.056396484	0.049	37622.45	0.004	-100.91	0.049
361	362	362	Category K	0.14379883	0	-0.92382813	-0.29516602	-0.057861328	0.43896484	11.79	0.049	3/11/2017	3	11	2017	11:56:30	42990	0.4	11	56	30	12	0.051513672	3.4933594	0.028564453	0.011474609	-0.94873047	16.816895	0.11816406	0	0	0	0	0	0	0	0	0	0.94921875	0.05078125	0.15161133	0.11499023	-0.011474609	0.024902344	0.049	37622.45	0.004	-100.91	0.049
362	363	363	Category K	0.15576172	-0.023925781	-0.92382813	-0.30029297	-0.062255859	0.44433594	9.89	0.049	3/11/2017	3	11	2017	11:56:30	42990	0.5	11	56	30	12	0.051513672	3.4933594	0.031982422	0.012939453	-0.9387207	13.827148	0.12988281	0	0	0	0	0	0	0	0	0	0.93945313	0.060546875	0.17553711	0.12353516	-0.036865234	0.014892578	0.049	37622.45	0.004	-100.91	0.049
363	364	364	Category K	0.37182617	-0.011962891	-0.93579102	-0.29785156	-0.062011719	0.4465332	12.31	0.049	3/11/2017	3	11	2017	11:56:30	42990	0.6	11	56	30	12	0.051513672	3.4933594	0.0390625	0.011474609	-0.94946289	11.035645	0.33374023	0	0	0	0	0	0	0	0	0	0.95043945	0.049560547	0.37011719	0.33251953	-0.0234375	0.013671875	0.049	37622.45	0.004	-100.91	0.05
364	365	365	Category K	0.16796875	0	-0.93579102	-0.29785156	-0.062011719	0.44555664	6.5	0.05	3/11/2017	3	11	2017	11:56:30	42990	0.7	11	56	30	12	0.051513672	3.4933594	0.0390625	0.013671875	-0.93530273	10.356689	0.12939453	0	0	0	0	0	0	0	0	0	0.9362793	0.063720703	0.14282227	0.12866211	-0.013671875	-0.000244141	0.049	37622.45	0.004	-100.91	0.05
365	366	366	Category K	0.13183594	0	-0.94799805	-0.29858398	-0.059570313	0.44433594	7.3	0.05	3/11/2017	3	11	2017	11:56:30	42990	0.8	11	56	30	12	0.051513672	3.4933594	0.038330078	0.012695313	-0.94311523	11.341064	0.094238281	0	0	0	0	0	0	0	0	0	0.9440918	0.055908203	0.1105957	0.093261719	-0.012695313	-0.004638672	0.049	37622.45	0.004	-100.91	0.05
366	367	367	Category K	0.15576172	-0.011962891	-0.92382813	-0.30322266	-0.060546875	0.44238281	9.69	0.05	3/11/2017	3	11	2017	11:56:30	42990	0.9	11	56	30	12	0.051513672	3.4933594	0.037841797	0.015869141	-0.93554688	10.863525	0.12133789	0	0	0	0	0	0	0	0	0	0.93652344	0.063476563	0.1574707	0.11767578	-0.027832031	0.01171875	0.049	37622.45	0.004	-100.91	0.05
367	368	368	Category K	0.13183594	-0.023925781	-0.92382813	-0.30249023	-0.059814453	0.44140625	8.62	0.05	3/11/2017	3	11	2017	11:56:31	42991	0	11	56	31	12	0.051513672	3.4933594	0.037597656	0.014404297	-0.94628906	7.5388184	0.10400391	0	0	0	0	0	0	0	0	0	0.94726563	0.052734375	0.1550293	0.093994141	-0.038330078	0.022460938	0.05	37596.61	0.004	-99.33	0.05
368	369	369	Category K	0.16796875	-0.023925781	-0.93579102	-0.29785156	-0.064941406	0.43823242	3.83	0.05	3/11/2017	3	11	2017	11:56:31	42991	0.1	11	56	31	12	0.051513672	3.4933594	0.038330078	0.012695313	-0.95556641	4.269043	0.13598633	0	0	0	0	0	0	0	0	0	0.95629883	0.043701172	0.18579102	0.12939453	-0.036621094	0.019775391	0.05	37596.61	0.004	-99.33	0.05
369	370	370	Category K	0.15576172	-0.035888672	-0.91186523	-0.30102539	-0.058837891	0.43725586	1.64	0.05	3/11/2017	3	11	2017	11:56:31	42991	0.2	11	56	31	12	0.051513672	3.4933594	0.036865234	0.017333984	-0.94628906	2.7219238	0.13452148	0	0	0	0	0	0	0	0	0	0.94726563	0.052734375	0.20678711	0.11865234	-0.053222656	0.034423828	0.05	37596.61	0.004	-99.33	0.05
370	371	371	Category K	0.15576172	-0.023925781	-0.92382813	-0.30493164	-0.061767578	0.44042969	5.29	0.05	3/11/2017	3	11	2017	11:56:31	42991	0.3	11	56	31	12	0.051513672	3.4933594	0.037597656	0.013916016	-0.95556641	2.5615234	0.12792969	0	0	0	0	0	0	0	0	0	0.95629883	0.043701172	0.1875	0.11791992	-0.037841797	0.031738281	0.05	37596.61	0.004	-99.33	0.05
371	372	372	Category K	0.16796875	-0.011962891	-0.92382813	-0.3034668	-0.063964844	0.44042969	3.76	0.05	3/11/2017	3	11	2017	11:56:31	42991	0.4	11	56	31	12	0.051513672	3.4933594	0.039794922	0.017333984	-0.94287109	1.0009766	0.13256836	0	0	0	0	0	0	0	0	0	0.94384766	0.056152344	0.17651367	0.12792969	-0.029296875	0.019042969	0.05	37596.61	0.004	-99.33	0.05
372	373	373	Category K	0.14379883	0	-0.93579102	-0.30102539	-0.064697266	0.44335938	2.57	0.05	3/11/2017	3	11	2017	11:56:31	42991	0.5	11	56	31	12	0.051513672	3.4933594	0.039794922	0.015869141	-0.95117188	0.15380859	0.10620117	0	0	0	0	0	0	0	0	0	0.95214844	0.047851563	0.13525391	0.10375977	-0.015869141	0.015380859	0.05	37596.61	0.004	-99.33	0.05
373	374	374	Category K	0.16796875	0	-0.92382813	-0.3034668	-0.062988281	0.43920898	4.78	0.05	3/11/2017	3	11	2017	11:56:31	42991	0.6	11	56	31	12	0.051513672	3.4933594	0.041503906	0.011230469	-0.94873047	0.359375	0.12915039	0	0	0	0	0	0	0	0	0	0.94970703	0.050292969	0.16259766	0.1262207	-0.011230469	0.024902344	0.05	37596.61	0.004	-99.33	0.051
374	375	375	Category K	0.16796875	-0.011962891	-0.89990234	-0.30151367	-0.059570313	0.44238281	7.34	0.051	3/11/2017	3	11	2017	11:56:31	42991	0.7	11	56	31	12	0.051513672	3.4933594	0.043457031	0.010742188	-0.93969727	0.77172852	0.13256836	0	0	0	0	0	0	0	0	0	0.94091797	0.059082031	0.18725586	0.12426758	-0.022705078	0.039794922	0.05	37596.61	0.004	-99.33	0.051
375	376	376	Category K	0.17993164	-0.011962891	-0.93579102	-0.30151367	-0.063720703	0.44042969	3.89	0.051	3/11/2017	3	11	2017	11:56:31	42991	0.8	11	56	31	12	0.051513672	3.4933594	0.043701172	0.008544922	-0.94897461	1.2385254	0.13793945	0	0	0	0	0	0	0	0	0	0.94995117	0.050048828	0.16967773	0.13598633	-0.020507813	0.013183594	0.05	37596.61	0.004	-99.33	0.051
376	377	377	Category K	0.17993164	0	-0.92382813	-0.3034668	-0.063964844	0.43847656	2.3	0.051	3/11/2017	3	11	2017	11:56:31	42991	0.9	11	56	31	12	0.051513672	3.4933594	0.043701172	0.010742188	-0.93505859	1.2219238	0.13671875	0	0	0	0	0	0	0	0	0	0.93603516	0.063964844	0.15795898	0.13598633	-0.010742188	0.011230469	0.05	37596.61	0.004	-99.33	0.051
377	378	378	Category K	0.17993164	-0.011962891	-0.89990234	-0.30322266	-0.059814453	0.44140625	6.54	0.051	3/11/2017	3	11	2017	11:56:32	42992	0	11	56	32	12	0.051513672	3.4933594	0.042724609	0.010742188	-0.94580078	0.53393555	0.14648438	0	0	0	0	0	0	0	0	0	0.94677734	0.053222656	0.20581055	0.13696289	-0.022705078	0.045898438	0.051	37571.19	0.004	-97.81	0.051
378	379	379	Category K	0.17993164	-0.011962891	-0.88793945	-0.29858398	-0.059570313	0.43896484	7.36	0.051	3/11/2017	3	11	2017	11:56:32	42992	0.1	11	56	32	12	0.051513672	3.4933594	0.043945313	0.009033203	-0.94238281	0.4765625	0.14794922	0	0	0	0	0	0	0	0	0	0.94360352	0.056396484	0.21142578	0.13574219	-0.020996094	0.054443359	0.051	37571.19	0.004	-97.81	0.051
379	380	380	Category K	0.17993164	0.011962891	-0.92382813	-0.30004883	-0.064453125	0.44140625	19.51	0.051	3/11/2017	3	11	2017	11:56:32	42992	0.2	11	56	32	12	0.051513672	3.4933594	0.040283203	0.010253906	-0.94555664	1.2788086	0.14111328	0	0	0	0	0	0	0	0	0	0.94628906	0.053710938	0.16259766	0.1394043	0.001464844	0.021728516	0.051	37571.19	0.004	-97.81	0.051
380	381	381	Category K	0.17993164	0.011962891	-0.93579102	-0.30249023	-0.063964844	0.43823242	8.27	0.051	3/11/2017	3	11	2017	11:56:32	42992	0.3	11	56	32	12	0.051513672	3.4933594	0.040283203	0.008544922	-0.95483398	1.1286621	0.14086914	0	0	0	0	0	0	0	0	0	0.95581055	0.044189453	0.16210938	0.1394043	0.003173828	0.019042969	0.051	37571.19	0.004	-97.81	0.051
381	382	382	Category K	0.17993164	0	-0.89990234	-0.30615234	-0.055908203	0.43725586	10.84	0.051	3/11/2017	3	11	2017	11:56:32	42992	0.4	11	56	32	12	0.051513672	3.4933594	0.044677734	0.01171875	-0.94238281	0.35327148	0.14208984	0	0	0	0	0	0	0	0	0	0.94360352	0.056396484	0.18969727	0.13500977	-0.01171875	0.042480469	0.051	37571.19	0.004	-97.81	0.051
382	383	383	Category K	0.19189453	-0.023925781	-0.92382813	-0.29858398	-0.060302734	0.43725586	7.99	0.051	3/11/2017	3	11	2017	11:56:32	42992	0.5	11	56	32	12	0.051513672	3.4933594	0.043457031	0.01171875	-0.95288086	0.51806641	0.15527344	0	0	0	0	0	0	0	0	0	0.95385742	0.046142578	0.21313477	0.14819336	-0.035644531	0.029052734	0.051	37571.19	0.004	-97.81	0.051
383	384	384	Category K	0.15576172	0	-0.83984375	-0.30151367	-0.062988281	0.44042969	6.58	0.051	3/11/2017	3	11	2017	11:56:32	42992	0.6	11	56	32	12	0.051513672	3.4933594	0.047119141	0.010742188	-0.94067383	1.9377441	0.1484375	0	0	0	0	0	0	0	0	0	0.94189453	0.058105469	0.22021484	0.10839844	-0.010742188	0.10083008	0.051	37571.19	0.004	-97.81	0.052
384	385	385	Category K	0.13183594	-0.023925781	-0.82788086	-0.30981445	-0.059570313	0.43945313	5.51	0.052	3/11/2017	3	11	2017	11:56:32	42992	0.7	11	56	32	12	0.051513672	3.4933594	0.040283203	0.012695313	-0.93481445	3.5112305	0.14550781	0	0	0	0	0	0	0	0	0	0.93579102	0.064208984	0.23535156	0.091308594	-0.036621094	0.10693359	0.051	37571.19	0.004	-97.81	0.052
385	386	386	Category K	0.035888672	-0.035888672	-0.86376953	-0.29370117	-0.062011719	0.44848633	10.94	0.052	3/11/2017	3	11	2017	11:56:32	42992	0.8	11	56	32	12	0.051513672	3.4933594	0.040283203	0.011230469	-0.94360352	5.2033691	0.093017578	0	0	0	0	0	0	0	0	0	0.94458008	0.055419922	0.1315918	-0.004394531	-0.047119141	0.079833984	0.051	37571.19	0.005	-121.37	0.052
386	387	387	Category K	0.011962891	-0.023925781	-0.89990234	-0.26171875	-0.076660156	0.46020508	7.25	0.052	3/11/2017	3	11	2017	11:56:32	42992	0.9	11	56	32	12	0.051513672	3.4933594	0.039794922	0.009033203	-0.93408203	6.1787109	0.055175781	0	0	0	0	0	0	0	0	0	0.93505859	0.064941406	0.095214844	-0.027832031	-0.032958984	0.034179688	0.051	37571.19	0.005	-121.37	0.052
387	388	388	Category K	-0.011962891	-0.071777344	-1.1398926	-0.22021484	-0.098876953	0.47363281	7.75	0.052	3/11/2017	3	11	2017	11:56:33	42993	0	11	56	33	12	0.051513672	3.4933594	0.037109375	0.005371094	-0.93994141	6.3178711	0.21972656	0	0	0	0	0	0	0	0	0	0.94067383	0.059326172	0.32617188	-0.049072266	-0.077148438	-0.19970703	0.052	37546.17	0.004	-96.35	0.052
388	389	389	Category K	0.011962891	0	-1.0197754	-0.18286133	-0.11816406	0.47802734	7.37	0.052	3/11/2017	3	11	2017	11:56:33	42993	0.1	11	56	33	12	0.051513672	3.4933594	0.033447266	-0.006103516	-0.94287109	6.5075684	0.080078125	0	0	0	0	0	0	0	0	0	0.94335938	0.056640625	0.10449219	-0.021484375	0.006103516	-0.076660156	0.052	37546.17	0.004	-96.35	0.052
389	390	390	Category K	-0.095947266	0.035888672	-0.93579102	-0.17431641	-0.13012695	0.48144531	9.48	0.052	3/11/2017	3	11	2017	11:56:33	42993	0.2	11	56	33	12	0.051513672	3.4933594	0.032958984	-0.013916016	-0.93725586	7.4963379	0.13818359	0	0	0	0	0	0	0	0	0	0.93798828	0.062011719	0.18041992	-0.12890625	0.049804688	0.001464844	0.052	37546.17	0.004	-96.35	0.052
390	391	391	Category K	-0.071777344	0.023925781	-0.92382813	-0.18603516	-0.12158203	0.47949219	5.8	0.052	3/11/2017	3	11	2017	11:56:33	42993	0.3	11	56	33	12	0.051513672	3.4933594	0.029785156	-0.020507813	-0.94677734	8.7421875	0.11328125	0	0	0	0	0	0	0	0	0	0.94750977	0.052490234	0.16918945	-0.1015625	0.044433594	0.022949219	0.052	37546.17	0.004	-96.35	0.052
391	392	392	Category K	-0.023925781	-0.011962891	-0.93579102	-0.18286133	-0.12255859	0.47705078	7.47	0.052	3/11/2017	3	11	2017	11:56:33	42993	0.4	11	56	33	12	0.051513672	3.4933594	0.031494141	-0.023193359	-0.94555664	9.6491699	0.057373047	0	0	0	0	0	0	0	0	0	0.94628906	0.053710938	0.076416016	-0.055419922	0.011230469	0.009765625	0.052	37546.17	0.004	-96.35	0.052
392	393	393	Category K	-0.047851563	-0.011962891	-0.92382813	-0.1862793	-0.12670898	0.4753418	6.07	0.052	3/11/2017	3	11	2017	11:56:33	42993	0.5	11	56	33	12	0.051513672	3.4933594	0.027832031	-0.023193359	-0.94116211	10.137695	0.078369141	0	0	0	0	0	0	0	0	0	0.94189453	0.058105469	0.10424805	-0.075683594	0.011230469	0.017333984	0.052	37546.17	0.004	-96.35	0.052
393	394	394	Category K	-0.023925781	-0.035888672	-0.93579102	-0.18847656	-0.12475586	0.47631836	4.45	0.052	3/11/2017	3	11	2017	11:56:33	42993	0.6	11	56	33	12	0.051513672	3.4933594	0.028808594	-0.024169922	-0.94042969	10.50293	0.054199219	0	0	0	0	0	0	0	0	0	0.94116211	0.058837891	0.069091797	-0.052734375	-0.011474609	0.004638672	0.052	37546.17	0.004	-96.35	0.053
394	395	395	Category K	-0.047851563	0	-0.93579102	-0.18994141	-0.12084961	0.4753418	4.92	0.053	3/11/2017	3	11	2017	11:56:33	42993	0.7	11	56	33	12	0.051513672	3.4933594	0.031982422	-0.025146484	-0.93823242	11.142578	0.083740234	0	0	0	0	0	0	0	0	0	0.93920898	0.060791016	0.10766602	-0.079833984	0.025146484	0.002441406	0.052	37546.17	0.004	-96.35	0.053
395	396	396	Category K	-0.023925781	0	-0.93579102	-0.18725586	-0.12646484	0.47631836	4.72	0.053	3/11/2017	3	11	2017	11:56:33	42993	0.8	11	56	33	12	0.051513672	3.4933594	0.034179688	-0.025878906	-0.93725586	10.576416	0.063476563	0	0	0	0	0	0	0	0	0	0.93823242	0.061767578	0.085449219	-0.058105469	0.025878906	0.001464844	0.052	37546.17	0.005	-119.56	0.053
396	397	397	Category K	0	0	-0.91186523	-0.18115234	-0.12207031	0.47802734	8.18	0.053	3/11/2017	3	11	2017	11:56:33	42993	0.9	11	56	33	12	0.051513672	3.4933594	0.031005859	-0.026855469	-0.93359375	9.4921875	0.046386719	0	0	0	0	0	0	0	0	0	0.93432617	0.065673828	0.079833984	-0.031005859	0.026855469	0.021728516	0.052	37546.17	0.005	-119.56	0.053
397	398	398	Category K	0	0	-0.93579102	-0.19116211	-0.12353516	0.47924805	3	0.053	3/11/2017	3	11	2017	11:56:34	42994	0	11	56	34	12	0.051513672	3.4933594	0.030029297	-0.027832031	-0.93359375	8.8642578	0.041015625	0	0	0	0	0	0	0	0	0	0.93457031	0.065429688	0.059814453	-0.030029297	0.027832031	-0.001953125	0.053	37521.54	0.004	-94.93	0.053
398	399	399	Category K	-0.011962891	0	-0.93579102	-0.19116211	-0.12353516	0.48046875	8.51	0.053	3/11/2017	3	11	2017	11:56:34	42994	0.1	11	56	34	12	0.051513672	3.4933594	0.030029297	-0.028808594	-0.93310547	8.6638184	0.051025391	0	0	0	0	0	0	0	0	0	0.93408203	0.065917969	0.073486328	-0.041992188	0.028808594	-0.002441406	0.053	37521.54	0.004	-94.93	0.053
399	400	400	Category K	-0.047851563	-0.011962891	-0.94799805	-0.18920898	-0.12451172	0.47827148	10.77	0.053	3/11/2017	3	11	2017	11:56:34	42994	0.2	11	56	34	12	0.051513672	3.4933594	0.030517578	-0.030273438	-0.93359375	8.1320801	0.081787109	0	0	0	0	0	0	0	0	0	0.93457031	0.065429688	0.11108398	-0.078369141	0.018310547	-0.014160156	0.053	37521.54	0.004	-94.93	0.053
400	401	401	Category K	-0.023925781	0	-0.93579102	-0.19018555	-0.12060547	0.47827148	3.67	0.053	3/11/2017	3	11	2017	11:56:34	42994	0.3	11	56	34	12	0.051513672	3.4933594	0.031005859	-0.031738281	-0.93334961	6.5541992	0.063720703	0	0	0	0	0	0	0	0	0	0.93432617	0.065673828	0.089355469	-0.054931641	0.031738281	-0.002197266	0.053	37521.54	0.004	-94.93	0.053
401	402	402	Category K	-0.023925781	-0.011962891	-0.92382813	-0.19116211	-0.12255859	0.47949219	5.74	0.053	3/11/2017	3	11	2017	11:56:34	42994	0.4	11	56	34	12	0.051513672	3.4933594	0.031494141	-0.033203125	-0.93310547	5.0332031	0.060058594	0	0	0	0	0	0	0	0	0	0.93432617	0.065673828	0.086181641	-0.055419922	0.021240234	0.009277344	0.053	37521.54	0.004	-94.93	0.053
402	403	403	Category K	-0.023925781	-0.011962891	-0.93579102	-0.19140625	-0.12036133	0.4753418	4.07	0.053	3/11/2017	3	11	2017	11:56:34	42994	0.5	11	56	34	12	0.051513672	3.4933594	0.031982422	-0.034423828	-0.93286133	4.1489258	0.060302734	0	0	0	0	0	0	0	0	0	0.93408203	0.065917969	0.081298828	-0.055908203	0.022460938	-0.002685547	0.053	37521.54	0.004	-94.93	0.053
403	404	404	Category K	-0.023925781	-0.023925781	-0.94799805	-0.1940918	-0.11962891	0.47338867	2.85	0.053	3/11/2017	3	11	2017	11:56:34	42994	0.6	11	56	34	12	0.051513672	3.4933594	0.032226563	-0.035400391	-0.93261719	2.9587402	0.059326172	0	0	0	0	0	0	0	0	0	0.93408203	0.065917969	0.083007813	-0.056152344	0.011474609	-0.015136719	0.053	37521.54	0.004	-94.93	0.054
404	405	405	Category K	0	-0.023925781	-0.91186523	-0.19165039	-0.12182617	0.47338867	7.1	0.054	3/11/2017	3	11	2017	11:56:34	42994	0.7	11	56	34	12	0.051513672	3.4933594	0.030029297	-0.036621094	-0.93237305	1.375	0.038574219	0	0	0	0	0	0	0	0	0	0.93359375	0.06640625	0.063720703	-0.030029297	0.012695313	0.020507813	0.053	37521.54	0.005	-117.81	0.054
405	406	406	Category K	-0.023925781	-0.011962891	-0.92382813	-0.19165039	-0.12255859	0.47460938	6.16	0.054	3/11/2017	3	11	2017	11:56:34	42994	0.8	11	56	34	12	0.051513672	3.4933594	0.030273438	-0.038330078	-0.93212891	0.6105957	0.060791016	0	0	0	0	0	0	0	0	0	0.93334961	0.066650391	0.089111328	-0.054199219	0.026367188	0.008300781	0.053	37521.54	0.005	-117.81	0.054
406	407	407	Category K	-0.011962891	-0.023925781	-0.91186523	-0.19262695	-0.12451172	0.4753418	6.67	0.054	3/11/2017	3	11	2017	11:56:34	42994	0.9	11	56	34	12	0.051513672	3.4933594	0.031494141	-0.039550781	-0.93115234	0.34277344	0.050048828	0	0	0	0	0	0	0	0	0	0.93237305	0.067626953	0.078369141	-0.043457031	0.015625	0.019287109	0.053	37521.54	0.005	-117.81	0.054
407	408	408	Category K	-0.023925781	-0.011962891	-0.91186523	-0.19116211	-0.12353516	0.47729492	4.71	0.054	3/11/2017	3	11	2017	11:56:35	42995	0	11	56	35	12	0.051513672	3.4933594	0.032226563	-0.040527344	-0.93115234	0.74169922	0.065917969	0	0	0	0	0	0	0	0	0	0.93261719	0.067382813	0.10400391	-0.056152344	0.028564453	0.019287109	0.054	37497.28	0.004	-93.55	0.054
408	409	409	Category K	-0.035888672	-0.011962891	-0.94799805	-0.19165039	-0.12182617	0.48144531	1.43	0.054	3/11/2017	3	11	2017	11:56:35	42995	0.1	11	56	35	12	0.051513672	3.4933594	0.032958984	-0.041015625	-0.93115234	1.1035156	0.076660156	0	0	0	0	0	0	0	0	0	0.93261719	0.067382813	0.11474609	-0.068847656	0.029052734	-0.016601563	0.054	37497.28	0.004	-93.55	0.054
409	410	410	Category K	0	-0.023925781	-0.93579102	-0.18945313	-0.12109375	0.48022461	2.69	0.054	3/11/2017	3	11	2017	11:56:35	42995	0.2	11	56	35	12	0.051513672	3.4933594	0.033447266	-0.041748047	-0.93041992	0.99780273	0.038330078	0	0	0	0	0	0	0	0	0	0.93212891	0.067871094	0.056640625	-0.033447266	0.017822266	-0.005126953	0.054	37497.28	0.004	-93.55	0.054
410	411	411	Category K	-0.011962891	-0.023925781	-0.93579102	-0.19165039	-0.12182617	0.47729492	5.61	0.054	3/11/2017	3	11	2017	11:56:35	42995	0.3	11	56	35	12	0.051513672	3.4933594	0.033935547	-0.042480469	-0.93041992	0.84326172	0.049804688	0	0	0	0	0	0	0	0	0	0.93188477	0.068115234	0.069824219	-0.045898438	0.018554688	-0.005126953	0.054	37497.28	0.004	-93.55	0.054
411	412	412	Category K	0	-0.011962891	-0.93579102	-0.19165039	-0.11962891	0.48046875	6.4	0.054	3/11/2017	3	11	2017	11:56:35	42995	0.4	11	56	35	12	0.051513672	3.4933594	0.034423828	-0.043701172	-0.92993164	0.59399414	0.047119141	0	0	0	0	0	0	0	0	0	0.93164063	0.068359375	0.072021484	-0.034423828	0.031738281	-0.005615234	0.054	37497.28	0.004	-93.55	0.054
412	413	413	Category K	-0.023925781	0	-0.94799805	-0.19458008	-0.11621094	0.47436523	1.66	0.054	3/11/2017	3	11	2017	11:56:35	42995	0.5	11	56	35	12	0.051513672	3.4933594	0.034667969	-0.044433594	-0.9296875	0.24975586	0.075927734	0	0	0	0	0	0	0	0	0	0.93139648	0.068603516	0.12158203	-0.05859375	0.044433594	-0.018066406	0.054	37497.28	0.004	-93.55	0.054
413	414	414	Category K	-0.023925781	-0.011962891	-0.94799805	-0.19458008	-0.12133789	0.47949219	5.36	0.054	3/11/2017	3	11	2017	11:56:35	42995	0.6	11	56	35	12	0.051513672	3.4933594	0.035400391	-0.045654297	-0.92919922	0.23754883	0.070556641	0	0	0	0	0	0	0	0	0	0.93115234	0.068847656	0.11157227	-0.059326172	0.033691406	-0.018554688	0.054	37497.28	0.004	-93.55	0.055
414	415	415	Category K	-0.023925781	0	-0.93579102	-0.19555664	-0.12304688	0.4753418	1.09	0.055	3/11/2017	3	11	2017	11:56:35	42995	0.7	11	56	35	12	0.051513672	3.4933594	0.035644531	-0.046630859	-0.92919922	0.84130859	0.075927734	0	0	0	0	0	0	0	0	0	0.9309082	0.069091797	0.11279297	-0.059570313	0.046630859	-0.006347656	0.054	37497.28	0.005	-116.12	0.055
415	416	416	Category K	0.011962891	-0.011962891	-0.94799805	-0.19091797	-0.1171875	0.47509766	8.09	0.055	3/11/2017	3	11	2017	11:56:35	42995	0.8	11	56	35	12	0.051513672	3.4933594	0.035888672	-0.047607422	-0.92919922	1.4172363	0.046875	0	0	0	0	0	0	0	0	0	0.93115234	0.068847656	0.078369141	-0.023925781	0.035644531	-0.018554688	0.054	37497.28	0.005	-116.12	0.055
416	417	417	Category K	-0.023925781	-0.011962891	-0.93579102	-0.19091797	-0.12011719	0.47216797	6.69	0.055	3/11/2017	3	11	2017	11:56:35	42995	0.9	11	56	35	12	0.051513672	3.4933594	0.036132813	-0.048828125	-0.92871094	1.4609375	0.070800781	0	0	0	0	0	0	0	0	0	0.93066406	0.069335938	0.10375977	-0.060058594	0.036865234	-0.006835938	0.054	37497.28	0.005	-116.12	0.055
417	418	418	Category K	0	0	-0.92382813	-0.19506836	-0.12451172	0.47631836	3.17	0.055	3/11/2017	3	11	2017	11:56:36	42996	0	11	56	36	12	0.051513672	3.4933594	0.036132813	-0.049804688	-0.92822266	1.5932617	0.061767578	0	0	0	0	0	0	0	0	0	0.93017578	0.069824219	0.090576172	-0.036132813	0.049804688	0.004394531	0.055	37473.38	0.004	-92.22	0.055
418	419	419	Category K	-0.023925781	0	-0.92382813	-0.19311523	-0.11865234	0.47631836	3.8	0.055	3/11/2017	3	11	2017	11:56:36	42996	0.1	11	56	36	12	0.051513672	3.4933594	0.036376953	-0.051513672	-0.92773438	1.5461426	0.079345703	0	0	0	0	0	0	0	0	0	0.92993164	0.070068359	0.1159668	-0.060302734	0.051513672	0.00390625	0.055	37473.38	0.004	-92.22	0.055
419	420	420	Category K	-0.011962891	0	-0.91186523	-0.19482422	-0.11962891	0.47827148	8.49	0.055	3/11/2017	3	11	2017	11:56:36	42996	0.2	11	56	36	12	0.051513672	3.4933594	0.036376953	-0.053222656	-0.92797852	1.4155273	0.073730469	0	0	0	0	0	0	0	0	0	0.93041992	0.069580078	0.11816406	-0.048339844	0.053222656	0.016113281	0.055	37473.38	-0.006	149.07	0.055
420	421	421	Category K	-0.011962891	-0.011962891	-0.93579102	-0.19018555	-0.12182617	0.4831543	6.38	0.055	3/11/2017	3	11	2017	11:56:36	42996	0.3	11	56	36	12	0.051513672	3.4417969	0.036376953	-0.055175781	-0.92797852	0.76049805	0.065185547	0	0	0	0	0	0	0	0	0	0.93041992	0.069580078	0.099121094	-0.048339844	0.043212891	-0.007568359	0.055	37473.38	-0.016	434.19	0.055
421	422	422	Category K	-0.011962891	-0.011962891	-0.95996094	-0.19897461	-0.11499023	0.47949219	1.3	0.055	3/11/2017	3	11	2017	11:56:36	42996	0.4	11	56	36	12	0.051513672	3.4417969	0.036376953	-0.056640625	-0.92773438	1.723877	0.073242188	0	0	0	0	0	0	0	0	0	0.93017578	0.069824219	0.12524414	-0.048339844	0.044677734	-0.031982422	0.055	37473.38	-0.026	786.25	0.056
422	423	423	Category M	-0.011962891	0	-0.92382813	-0.19482422	-0.11962891	0.47509766	4.89	0.056	3/11/2017	3	11	2017	11:56:36	42996	0.7	11	56	36	12	0.051513672	3.4417969	0.036865234	-0.057861328	-0.92724609	5.3388672	0.075683594	0	0	0	0	0	0	0	0	0	0.92993164	0.070068359	0.11035156	-0.048828125	0.057861328	0.003417969	0.055	37473.38	-0.036	1255.58	0.056
423	424	424	Category M	-0.047851563	-0.10791016	-0.81591797	-0.1965332	-0.11962891	0.47631836	3.69	0.056	3/11/2017	3	11	2017	11:56:36	42996	0.8	11	56	36	12	0.051513672	3.4417969	0.036865234	-0.059082031	-0.92700195	10.468018	0.14794922	0	0	0	0	0	0	0	0	0	0.9296875	0.0703125	0.24462891	-0.084716797	-0.048583984	0.11108398	0.055	37473.38	-0.046	1997.97	0.056
424	425	425	Category M	-0.10791016	-0.16796875	-0.75585938	-0.1940918	-0.11962891	0.47827148	2.41	0.056	3/11/2017	3	11	2017	11:56:36	42996	0.9	11	56	36	12	0.051513672	3.4417969	0.037597656	-0.060546875	-0.92797852	17.073975	0.24951172	0	0	0	0	0	0	0	0	0	0.93066406	0.069335938	0.42480469	-0.14550781	-0.10717773	0.17211914	0.055	37473.38	-0.055	6856.62	0.056
425	426	426	Category M	-0.071777344	-0.27587891	-0.98388672	-0.14819336	-0.12988281	0.48193359	4.31	0.056	3/11/2017	3	11	2017	11:56:37	42997	0	11	56	37	12	0.051513672	3.4417969	0.038574219	-0.061523438	-0.9284668	24.122314	0.24731445	0	0	0	0	0	0	0	0	0	0.93139648	0.068603516	0.37988281	-0.11035156	-0.21411133	-0.055175781	0.056	37449.82	-0.056	6880.18	0.056
426	427	427	Category M	-0.047851563	-0.3359375	-1.1757813	-0.054199219	-0.1784668	0.484375	5.46	0.056	3/11/2017	3	11	2017	11:56:37	42997	0.1	11	56	37	12	0.051513672	3.4417969	0.041015625	-0.062255859	-0.92919922	31.111572	0.37866211	0	0	0	0	0	0	0	0	0	0.93212891	0.067871094	0.60888672	-0.088867188	-0.2734375	-0.24633789	0.056	37449.82	-0.056	6880.18	0.056
427	428	428	Category M	-0.10791016	-0.26391602	-1.1279297	0.037353516	-0.2331543	0.44848633	4.85	0.056	3/11/2017	3	11	2017	11:56:37	42997	0.2	11	56	37	12	0.051513672	3.4417969	0.043457031	-0.063964844	-0.92944336	34.932617	0.31958008	0	0	0	0	0	0	0	0	0	0.93261719	0.067382813	0.54931641	-0.15136719	-0.19970703	-0.19824219	0.056	37449.82	-0.056	6880.18	0.056
428	429	429	Category M	-0.035888672	-0.19189453	-0.91186523	0.057617188	-0.21020508	0.45507813	4.38	0.056	3/11/2017	3	11	2017	11:56:37	42997	0.3	11	56	37	12	0.051513672	3.4417969	0.046142578	-0.064453125	-0.92602539	37.372559	0.15209961	0	0	0	0	0	0	0	0	0	0.92944336	0.070556641	0.22363281	-0.08203125	-0.12719727	0.014160156	0.056	37449.82	-0.056	6880.18	0.056
429	430	430	Category M	-0.43188477	-0.27587891	-1.079834	0.059814453	-0.21362305	0.45703125	3.54	0.056	3/11/2017	3	11	2017	11:56:37	42997	0.4	11	56	37	12	0.051513672	3.4417969	0.048583984	-0.065673828	-0.92456055	38.585449	0.546875	0	0	0	0	0	0	0	0	0	0.92822266	0.071777344	0.84570313	-0.48046875	-0.20996094	-0.1550293	0.056	37449.82	-0.056	6880.18	0.056
430	431	431	Category M	-0.25195313	-0.20385742	-1.5598145	0.037597656	-0.17626953	0.47583008	2.28	0.056	3/11/2017	3	11	2017	11:56:37	42997	0.5	11	56	37	12	0.051513672	3.4417969	0.052490234	-0.067382813	-0.92431641	35.947998	0.7175293	0	0	0	0	0	0	0	0	0	0.92822266	0.071777344	1.0761719	-0.30444336	-0.13623047	-0.63549805	0.056	37449.82	-0.056	6880.18	0.056
431	432	432	Category M	-0.31176758	0.023925781	-0.73193359	0.062744141	-0.15942383	0.47460938	3.47	0.056	3/11/2017	3	11	2017	11:56:37	42997	0.6	11	56	37	12	0.051513672	3.4417969	0.055908203	-0.068847656	-0.92407227	39.28418	0.42504883	0	0	0	0	0	0	0	0	0	0.92822266	0.071777344	0.65258789	-0.36767578	0.092773438	0.19213867	0.056	37449.82	-0.056	6880.18	0.057
432	433	433	Category M	-0.011962891	0	-0.27587891	0.031982422	-0.14526367	0.48193359	1.22	0.057	3/11/2017	3	11	2017	11:56:37	42997	0.7	11	56	37	12	0.051513672	3.4417969	0.058837891	-0.0703125	-0.92358398	41.009766	0.65527344	0	0	0	0	0	0	0	0	0	0.92822266	0.071777344	0.7890625	-0.070800781	0.0703125	0.64770508	0.056	37449.82	-0.056	6880.18	0.057
433	434	434	Category M	-0.035888672	0.21582031	-1.5598145	0.058105469	-0.13037109	0.48022461	1.73	0.057	3/11/2017	3	11	2017	11:56:37	42997	0.8	11	56	37	12	0.051513672	3.4417969	0.062011719	-0.070800781	-0.92333984	37.791748	0.70458984	0	0	0	0	0	0	0	0	0	0.92822266	0.071777344	1.0209961	-0.097900391	0.28662109	-0.63623047	0.056	37449.82	-0.056	6880.18	0.057
434	435	435	Category K	-0.047851563	0.16796875	-0.93579102	0.042480469	-0.11914063	0.48632813	1.18	0.057	3/11/2017	3	11	2017	11:56:38	42998	0	11	56	38	12	0.051513672	3.4417969	0.064941406	-0.071777344	-0.92260742	35.548584	0.26538086	0	0	0	0	0	0	0	0	0	0.92773438	0.072265625	0.36572266	-0.11279297	0.23974609	-0.012939453	0.056	37449.82	-0.055	3681.81	0.057
435	436	436	Category K	-0.14379883	-0.095947266	-0.61181641	0.034423828	-0.11743164	0.48950195	1.66	0.057	3/11/2017	3	11	2017	11:56:38	42998	0.099	11	56	38	12	0.051513672	3.4417969	0.067871094	-0.072998047	-0.921875	36.852783	0.3762207	0	0	0	0	0	0	0	0	0	0.92724609	0.072753906	0.54467773	-0.21166992	-0.022705078	0.31005859	0.057	37426.61	-0.056	3705.02	0.057
436	437	437	Category K	0.059814453	-0.071777344	-0.92382813	0.021240234	-0.12963867	0.48583984	4.73	0.057	3/11/2017	3	11	2017	11:56:38	42998	0.199	11	56	38	12	0.051513672	3.4417969	0.070800781	-0.074951172	-0.92138672	40.551514	0.01171875	0	0	0	0	0	0	0	0	0	0.92700195	0.072998047	0.016601563	-0.010986328	0.003173828	-0.002197266	0.057	37426.61	-0.056	3705.02	0.057
437	438	438	Category K	0.14379883	-0.083984375	-0.89990234	0.017333984	-0.12353516	0.48681641	1.23	0.057	3/11/2017	3	11	2017	11:56:38	42998	0.3	11	56	38	12	0.051513672	3.4417969	0.073242188	-0.076660156	-0.92114258	39.019775	0.073730469	0	0	0	0	0	0	0	0	0	0.92724609	0.072753906	0.098876953	0.0703125	-0.007080078	0.021240234	0.057	37426.61	-0.056	3705.02	0.057
438	439	439	Category K	0.17993164	-0.13183594	-0.92382813	0.013671875	-0.12939453	0.49194336	14.1	0.057	3/11/2017	3	11	2017	11:56:38	42998	0.4	11	56	38	12	0.051513672	3.4417969	0.075927734	-0.077880859	-0.92089844	38.667236	0.11694336	0	0	0	0	0	0	0	0	0	0.92724609	0.072753906	0.16040039	0.10375977	-0.053710938	-0.002685547	0.057	37426.61	-0.056	3705.02	0.057
439	440	440	Category K	0.19189453	-0.11987305	-0.89990234	0.01171875	-0.12939453	0.49194336	8.42	0.057	3/11/2017	3	11	2017	11:56:38	42998	0.5	11	56	38	12	0.051513672	3.4417969	0.078613281	-0.079345703	-0.9206543	44.373535	0.12182617	0	0	0	0	0	0	0	0	0	0.92749023	0.072509766	0.17407227	0.11303711	-0.040283203	0.020751953	0.057	37426.61	-0.056	3705.02	0.057
440	441	441	Category K	0.17993164	-0.10791016	-0.88793945	0.003662109	-0.12573242	0.48901367	3.56	0.057	3/11/2017	3	11	2017	11:56:38	42998	0.6	11	56	38	12	0.051513672	3.4417969	0.081787109	-0.080566406	-0.92041016	50.935547	0.10668945	0	0	0	0	0	0	0	0	0	0.92749023	0.072509766	0.15771484	0.097900391	-0.027099609	0.032470703	0.057	37426.61	-0.056	3705.02	0.058
441	442	442	Category K	0.19189453	-0.095947266	-0.89990234	0.012695313	-0.12426758	0.48681641	3.17	0.058	3/11/2017	3	11	2017	11:56:38	42998	0.7	11	56	38	12	0.051513672	3.4417969	0.087402344	-0.078613281	-0.92822266	46.304932	0.10961914	0	0	0	0	0	0	0	0	0	0.93579102	0.064208984	0.14990234	0.10424805	-0.017089844	0.028320313	0.057	37426.61	-0.056	3705.02	0.058
442	443	443	Category K	0.17993164	-0.10791016	-0.91186523	0.005859375	-0.12890625	0.48901367	1.81	0.058	3/11/2017	3	11	2017	11:56:38	42998	0.8	11	56	38	12	0.051513672	3.4417969	0.086669922	-0.078613281	-0.92578125	40.97998	0.098388672	0	0	0	0	0	0	0	0	0	0.93310547	0.066894531	0.13598633	0.093017578	-0.029052734	0.013916016	0.057	37426.61	-0.055	3254.06	0.058
443	444	444	Category K	0.19189453	-0.11987305	-0.91186523	0.001953125	-0.12890625	0.4909668	7.85	0.058	3/11/2017	3	11	2017	11:56:38	42998	0.9	11	56	38	12	0.051513672	3.4417969	0.082519531	-0.077392578	-0.93041992	39.628418	0.11865234	0	0	0	0	0	0	0	0	0	0.9375	0.0625	0.17016602	0.10913086	-0.042236328	0.018554688	0.057	37426.61	-0.055	3254.06	0.058
444	445	445	Category K	0.19189453	-0.11987305	-0.91186523	0.004394531	-0.13134766	0.48925781	2.66	0.058	3/11/2017	3	11	2017	11:56:39	42999	0	11	56	39	12	0.051513672	3.4417969	0.085449219	-0.078125	-0.93334961	36.248047	0.1159668	0	0	0	0	0	0	0	0	0	0.94042969	0.059570313	0.16943359	0.10620117	-0.041503906	0.021484375	0.058	37403.73	-0.056	3276.94	0.058
445	446	446	Category K	0.2277832	-0.095947266	-0.86376953	0.006347656	-0.12451172	0.49414063	4	0.058	3/11/2017	3	11	2017	11:56:39	42999	0.1	11	56	39	12	0.051513672	3.4417969	0.082763672	-0.075683594	-0.92700195	28.832031	0.15942383	0	0	0	0	0	0	0	0	0	0.93359375	0.06640625	0.22827148	0.14501953	-0.020019531	0.063232422	0.058	37403.73	-0.056	3276.94	0.058
446	447	447	Category K	0.20385742	-0.095947266	-0.92382813	0.001953125	-0.12744141	0.48510742	5.8	0.058	3/11/2017	3	11	2017	11:56:39	42999	0.2	11	56	39	12	0.051513672	3.4417969	0.086425781	-0.075439453	-0.93286133	18.85498	0.11938477	0	0	0	0	0	0	0	0	0	0.93994141	0.060058594	0.14672852	0.1171875	-0.020263672	0.009033203	0.058	37403.73	-0.056	3276.94	0.058
447	448	448	Category K	0.20385742	-0.059814453	-0.92382813	0.001953125	-0.12573242	0.48999023	3.81	0.058	3/11/2017	3	11	2017	11:56:39	42999	0.3	11	56	39	12	0.051513672	3.4417969	0.087646484	-0.074707031	-0.92504883	17.023193	0.11694336	0	0	0	0	0	0	0	0	0	0.93237305	0.067626953	0.13232422	0.1159668	0.014892578	0.001220703	0.058	37403.73	-0.055	2984.22	0.058
448	449	449	Category K	0.20385742	-0.095947266	-0.88793945	-0.003173828	-0.12036133	0.48999023	8.21	0.058	3/11/2017	3	11	2017	11:56:39	42999	0.4	11	56	39	12	0.051513672	3.4417969	0.09375	-0.077392578	-0.94091797	14.814453	0.12353516	0	0	0	0	0	0	0	0	0	0.94873047	0.051269531	0.18164063	0.10986328	-0.018310547	0.052978516	0.058	37403.73	-0.055	2984.22	0.058
449	450	450	Category K	0.19189453	-0.083984375	-0.89990234	0.006347656	-0.12158203	0.49121094	8.02	0.058	3/11/2017	3	11	2017	11:56:39	42999	0.5	11	56	39	12	0.051513672	3.4417969	0.094726563	-0.078369141	-0.93212891	7.1330566	0.10229492	0	0	0	0	0	0	0	0	0	0.94018555	0.059814453	0.13476563	0.096923828	-0.005371094	0.032226563	0.058	37403.73	-0.055	2984.22	0.058
450	451	451	Category K	0.19189453	-0.13183594	-0.89990234	0.002685547	-0.12988281	0.4909668	5.36	0.058	3/11/2017	3	11	2017	11:56:39	42999	0.6	11	56	39	12	0.051513672	3.4417969	0.090576172	-0.07421875	-0.91894531	1.9455566	0.11791992	0	0	0	0	0	0	0	0	0	0.92651367	0.073486328	0.17773438	0.10107422	-0.057373047	0.019042969	0.058	37403.73	-0.055	2984.22	0.059
451	452	452	Category K	0.19189453	-0.071777344	-0.88793945	0.006347656	-0.12231445	0.49194336	2.75	0.059	3/11/2017	3	11	2017	11:56:39	42999	0.7	11	56	39	12	0.051513672	3.4417969	0.089599609	-0.071533203	-0.93554688	0.88916016	0.11279297	0	0	0	0	0	0	0	0	0	0.94262695	0.057373047	0.15014648	0.10205078	0	0.047607422	0.058	37403.73	-0.055	2984.22	0.059
452	453	453	Category K	0.19189453	-0.083984375	-0.91186523	0.002685547	-0.12890625	0.4921875	2.03	0.059	3/11/2017	3	11	2017	11:56:39	42999	0.8	11	56	39	12	0.051513672	3.4417969	0.092529297	-0.071533203	-0.93310547	0.60644531	0.10205078	0	0	0	0	0	0	0	0	0	0.94042969	0.059570313	0.1328125	0.099121094	-0.012207031	0.021240234	0.058	37403.73	-0.055	2984.22	0.059
453	454	454	Category K	0.19189453	-0.083984375	-0.91186523	-0.000976563	-0.12768555	0.49316406	4.5	0.059	3/11/2017	3	11	2017	11:56:39	42999	0.9	11	56	39	12	0.051513672	3.4417969	0.096923828	-0.076171875	-0.94335938	0.018310547	0.10009766	0	0	0	0	0	0	0	0	0	0.95141602	0.048583984	0.1340332	0.094726563	-0.007568359	0.031494141	0.058	37403.73	-0.055	2984.22	0.059
454	455	455	Category K	0.19189453	-0.095947266	-0.91186523	-0.002685547	-0.125	0.4921875	4.11	0.059	3/11/2017	3	11	2017	11:56:40	43000	0	11	56	40	12	0.051513672	3.4417969	0.095458984	-0.078125	-0.93554688	0.30273438	0.10058594	0	0	0	0	0	0	0	0	0	0.94360352	0.056396484	0.13745117	0.096191406	-0.017578125	0.023681641	0.059	37381.16	-0.056	3006.79	0.059
455	456	456	Category K	0.19189453	-0.095947266	-0.88793945	-0.000732422	-0.12597656	0.4909668	10.55	0.059	3/11/2017	3	11	2017	11:56:40	43000	0.1	11	56	40	12	0.051513672	3.4933594	0.1015625	-0.076904297	-0.94311523	0.81689453	0.10742188	0	0	0	0	0	0	0	0	0	0.95166016	0.048339844	0.16430664	0.090087891	-0.018798828	0.055175781	0.059	37381.16	-0.056	3006.79	0.059
456	457	457	Category K	0.19189453	-0.083984375	-0.88793945	-0.004150391	-0.1237793	0.4921875	5.87	0.059	3/11/2017	3	11	2017	11:56:40	43000	0.2	11	56	40	12	0.051513672	3.4933594	0.10424805	-0.075683594	-0.94433594	2.1552734	0.10449219	0	0	0	0	0	0	0	0	0	0.953125	0.046875	0.15234375	0.087402344	-0.008300781	0.056396484	0.059	37381.16	-0.056	3006.79	0.059
457	458	458	Category K	0.19189453	-0.14379883	-0.86376953	0.001220703	-0.12744141	0.48828125	4.15	0.059	3/11/2017	3	11	2017	11:56:40	43000	0.3	11	56	40	12	0.051513672	3.4933594	0.10400391	-0.078857422	-0.94824219	3.6601563	0.13793945	0	0	0	0	0	0	0	0	0	0.95727539	0.042724609	0.23706055	0.087646484	-0.064697266	0.084472656	0.059	37381.16	-0.055	2784.97	0.059
458	459	459	Category K	0.19189453	-0.15576172	-0.91186523	-0.000976563	-0.12744141	0.49121094	3.46	0.059	3/11/2017	3	11	2017	11:56:40	43000	0.4	11	56	40	12	0.051513672	3.4933594	0.1081543	-0.079101563	-0.95532227	4.4484863	0.12133789	0	0	0	0	0	0	0	0	0	0.96459961	0.035400391	0.20361328	0.083496094	-0.076416016	0.043457031	0.059	37381.16	-0.055	2784.97	0.059
459	460	460	Category K	0.16796875	-0.14379883	-0.92382813	0.000488281	-0.125	0.49194336	3.89	0.059	3/11/2017	3	11	2017	11:56:40	43000	0.5	11	56	40	12	0.051513672	3.4933594	0.099853516	-0.075195313	-0.94555664	4.0710449	0.098876953	0	0	0	0	0	0	0	0	0	0.95385742	0.046142578	0.15820313	0.067871094	-0.068359375	0.021728516	0.049	37622.45	-0.045	2543.68	0.059
460	461	461	Category K	0.19189453	-0.095947266	-0.89990234	-0.00390625	-0.12670898	0.48925781	3.02	0.059	3/11/2017	3	11	2017	11:56:40	43000	0.6	11	56	40	12	0.051513672	3.4933594	0.10498047	-0.074462891	-0.96655273	3.8476563	0.11132813	0	0	0	0	0	0	0	0	0	0.97509766	0.024902344	0.17480469	0.086669922	-0.021240234	0.066650391	0.039	37907.57	-0.035	2258.56	0.059
461	462	462	Category K	0.20385742	-0.10791016	-0.87597656	-0.001220703	-0.12011719	0.49511719	2.22	0	3/11/2017	3	11	2017	11:56:40	43000	0.7	11	56	40	12	0.051513672	3.4933594	0.10595703	-0.072021484	-0.95996094	3.4716797	0.13378906	0	0	0	0	0	0	0	0	0	0.96850586	0.031494141	0.2175293	0.09765625	-0.035644531	0.083984375	0.029	38259.63	-0.025	1906.5	0.059
462	463	463	Category K	0.20385742	-0.11987305	-0.89990234	-0.003417969	-0.12353516	0.49316406	4.89	0	3/11/2017	3	11	2017	11:56:40	43000	0.8	11	56	40	12	0.051513672	3.4933594	0.10986328	-0.073730469	-0.97998047	2.3068848	0.13183594	0	0	0	0	0	0	0	0	0	0.98901367	0.010986328	0.22021484	0.09375	-0.045898438	0.080078125	0.019	38728.96	-0.015	1437.17	0
463	464	464	Category K	0.20385742	-0.11987305	-0.91186523	-0.007324219	-0.12451172	0.48706055	2.49	0	3/11/2017	3	11	2017	11:56:40	43000	0.9	11	56	40	12	0.051513672	3.4933594	0.10668945	-0.074462891	-0.96777344	0.67651367	0.12084961	0	0	0	0	0	0	0	0	0	0.97631836	0.023681641	0.19824219	0.096923828	-0.045166016	0.055908203	0.009	39471.35	-0.005	694.78	0
464	465	465	Category K	0.21582031	-0.095947266	-0.87597656	-0.008544922	-0.12963867	0.4934082	3.31	0	3/11/2017	3	11	2017	11:56:41	43001	0	11	56	41	12	0.051513672	3.4933594	0.10253906	-0.067871094	-0.95727539	0.2956543	0.14208984	0	0	0	0	0	0	0	0	0	0.96508789	0.034912109	0.22265625	0.11303711	-0.027832031	0.081298828	0	44330	0.004	-4163.87	0
465	466	466	Category K	0.2277832	-0.10791016	-0.91186523	-0.005615234	-0.12402344	0.4934082	5.77	0	3/11/2017	3	11	2017	11:56:41	43001	0.1	11	56	41	12	0.051513672	3.4933594	0.1015625	-0.070556641	-0.96850586	0.4074707	0.14306641	0	0	0	0	0	0	0	0	0	0.9765625	0.0234375	0.2199707	0.12597656	-0.037109375	0.056640625	0	44330	0.004	-4163.87	0
466	467	467	Category K	0.20385742	-0.15576172	-0.92382813	0.000488281	-0.12255859	0.49633789	4	0	3/11/2017	3	11	2017	11:56:41	43001	0.2	11	56	41	12	0.051513672	3.4933594	0.11303711	-0.071533203	-0.99267578	0.52001953	0.14160156	0	0	0	0	0	0	0	0	0	1.001709	0.001708984	0.24365234	0.090576172	-0.083984375	0.068847656	0	44330	0.004	-4163.87	0
467	468	468	Category K	0.20385742	-0.10791016	-0.87597656	-0.002685547	-0.12841797	0.48901367	6.11	0	3/11/2017	3	11	2017	11:56:41	43001	0.3	11	56	41	12	0.051513672	3.4933594	0.11962891	-0.072021484	-0.98535156	1.9382324	0.14233398	0	0	0	0	0	0	0	0	0	0.99511719	0.004882813	0.22924805	0.083984375	-0.035644531	0.109375	0	44330	0.005	-4344.49	0
468	469	469	Category K	0.20385742	-0.095947266	-0.88793945	-0.007324219	-0.12963867	0.4934082	5.44	0	3/11/2017	3	11	2017	11:56:41	43001	0.4	11	56	41	12	0.051513672	3.4933594	0.11254883	-0.064697266	-0.97216797	2.7338867	0.12768555	0	0	0	0	0	0	0	0	0	0.98071289	0.019287109	0.20629883	0.091064453	-0.031005859	0.084228516	0	44330	0.005	-4344.49	0
469	470	470	Category K	0.21582031	-0.095947266	-0.91186523	0.003662109	-0.12426758	0.49194336	1.99	0	3/11/2017	3	11	2017	11:56:41	43001	0.5	11	56	41	12	0.051513672	3.4933594	0.10717773	-0.0625	-0.96044922	2.3383789	0.12353516	0	0	0	0	0	0	0	0	0	0.96850586	0.031494141	0.19067383	0.10839844	-0.033203125	0.048583984	0	44330	0.005	-4344.49	0
470	471	471	Category K	0.20385742	-0.095947266	-0.91186523	-0.006103516	-0.12036133	0.48999023	6.03	0	3/11/2017	3	11	2017	11:56:41	43001	0.6	11	56	41	12	0.051513672	3.4933594	0.11767578	-0.058105469	-0.95678711	2.7470703	0.10424805	0	0	0	0	0	0	0	0	0	0.96582031	0.034179688	0.16870117	0.0859375	-0.037597656	0.044921875	0	44330	0.005	-4344.49	0.001
471	472	472	Category K	0.21582031	-0.13183594	-0.89990234	-0.003417969	-0.12353516	0.49194336	8.77	0.001	3/11/2017	3	11	2017	11:56:41	43001	0.7	11	56	41	12	0.051513672	3.4933594	0.12304688	-0.056884766	-0.96386719	3.4033203	0.13525391	0	0	0	0	0	0	0	0	0	0.97338867	0.026611328	0.23168945	0.092529297	-0.074707031	0.063964844	0	44330	0.005	-4344.49	0.001
472	473	473	Category K	0.20385742	-0.059814453	-0.91186523	-0.007324219	-0.12792969	0.49438477	6	0.001	3/11/2017	3	11	2017	11:56:41	43001	0.8	11	56	41	12	0.051513672	3.4933594	0.11914063	-0.050292969	-0.97705078	2.753418	0.10717773	0	0	0	0	0	0	0	0	0	0.9855957	0.014404297	0.15917969	0.084472656	-0.009277344	0.065185547	0	44330	0.005	-4344.49	0.001
473	474	474	Category K	0.21582031	-0.10791016	-0.86376953	-0.006347656	-0.12231445	0.49194336	4.2	0.001	3/11/2017	3	11	2017	11:56:41	43001	0.9	11	56	41	12	0.051513672	3.4933594	0.11938477	-0.046875	-0.98144531	0.86328125	0.16381836	0	0	0	0	0	0	0	0	0	0.98974609	0.010253906	0.27490234	0.096191406	-0.060791016	0.11767578	0	44330	0.005	-4344.49	0.001
474	475	475	Category K	0.19189453	-0.095947266	-0.87597656	-0.002685547	-0.12915039	0.48925781	5.7	0.001	3/11/2017	3	11	2017	11:56:42	43002	0	11	56	42	12	0.051513672	3.4933594	0.12304688	-0.047851563	-0.96069336	0.93188477	0.11914063	0	0	0	0	0	0	0	0	0	0.96972656	0.030273438	0.20141602	0.068603516	-0.047851563	0.084716797	0.001	41131.63	0.004	-1146.12	0.001
475	476	476	Category K	0.20385742	-0.15576172	-0.89990234	-0.003417969	-0.12524414	0.49414063	2.14	0.001	3/11/2017	3	11	2017	11:56:42	43002	0.1	11	56	42	12	0.051513672	3.4933594	0.11962891	-0.0546875	-0.97705078	3.5405273	0.15234375	0	0	0	0	0	0	0	0	0	0.98583984	0.014160156	0.26220703	0.083984375	-0.10083008	0.077148438	0.001	41131.63	0.004	-1146.12	0.001
476	477	477	Category K	0.20385742	-0.13183594	-0.89990234	-0.003417969	-0.12597656	0.49121094	5.56	0.001	3/11/2017	3	11	2017	11:56:42	43002	0.2	11	56	42	12	0.051513672	3.4933594	0.12451172	-0.0546875	-0.9934082	6.8942871	0.14477539	0	0	0	0	0	0	0	0	0	1.0026855	0.002685547	0.24975586	0.079101563	-0.076904297	0.093505859	0.001	41131.63	0.004	-1146.12	0.001
477	478	478	Category K	0.20385742	-0.10791016	-0.91186523	-0.008544922	-0.12963867	0.4934082	2.49	0.001	3/11/2017	3	11	2017	11:56:42	43002	0.3	11	56	42	12	0.051513672	3.4933594	0.12475586	-0.047607422	-0.99169922	11.351074	0.12744141	0	0	0	0	0	0	0	0	0	1.0007324	0.000732422	0.21899414	0.078857422	-0.060058594	0.079833984	0.001	41131.63	0.005	-1299.5	0.001
478	479	479	Category K	0.20385742	-0.11987305	-0.91186523	-0.006835938	-0.13037109	0.49536133	3.62	0.001	3/11/2017	3	11	2017	11:56:42	43002	0.4	11	56	42	12	0.051513672	3.4933594	0.12768555	-0.047119141	-0.98413086	20.913086	0.12768555	0	0	0	0	0	0	0	0	0	0.99365234	0.006347656	0.22094727	0.075927734	-0.072509766	0.072265625	0.001	41131.63	0.005	-1299.5	0.001
479	480	480	Category K	0.20385742	-0.095947266	-0.92382813	-0.000244141	-0.12426758	0.49804688	3.98	0.001	3/11/2017	3	11	2017	11:56:42	43002	0.5	11	56	42	12	0.051513672	3.4933594	0.12280273	-0.045166016	-0.96850586	34.416016	0.10522461	0	0	0	0	0	0	0	0	0	0.97729492	0.022705078	0.17626953	0.080810547	-0.050537109	0.044677734	0.001	41131.63	0.005	-1299.5	0.002
480	481	481	Category I	0.41992188	0.14379883	-1.5717773	0.26074219	0.071533203	0.4050293	3.69	0.002	3/11/2017	3	11	2017	11:56:43	43003	0.3	11	56	43	12	0.051513672	3.4933594	0.11230469	-0.044921875	-0.96972656	52.52124	0.70166016	0	0	0	0	0	0	0	0	0	0.97729492	0.022705078	1.0981445	0.30737305	0.1887207	-0.60180664	0.001	41131.63	0.005	-1299.5	0.002
481	482	482	Category I	-0.071777344	-0.011962891	-0.7199707	0.1640625	0.13012695	0.43725586	5.12	0.002	3/11/2017	3	11	2017	11:56:43	43003	0.4	11	56	43	12	0.051513672	3.4933594	0.11669922	-0.044189453	-0.99462891	71.457764	0.3347168	0	0	0	0	0	0	0	0	0	1.0024414	0.002441406	0.49560547	-0.18847656	0.032226563	0.2746582	0.001	41131.63	0.005	-1299.5	0.002
482	483	483	Category I	-0.35986328	0.083984375	-1.3198242	0.080322266	0.13647461	0.46923828	7.82	0.002	3/11/2017	3	11	2017	11:56:43	43003	0.5	11	56	43	12	0.051513672	3.4933594	0.11743164	-0.041748047	-0.98608398	88.932129	0.59570313	0	0	0	0	0	0	0	0	0	0.99389648	0.006103516	0.93676758	-0.47729492	0.12573242	-0.33349609	0.002	40680.67	0.004	-848.54	0.002
483	484	484	Category I	0.21582031	-0.071777344	-1.1757813	0.1159668	0.14624023	0.45678711	3.76	0.002	3/11/2017	3	11	2017	11:56:43	43003	0.6	11	56	43	12	0.051513672	3.4933594	0.11328125	-0.033935547	-0.97338867	103.50415	0.22973633	0	0	0	0	0	0	0	0	0	0.98046875	0.01953125	0.34228516	0.10229492	-0.037597656	-0.20214844	0.002	40680.67	0.004	-848.54	0.003
484	485	485	Category I	-0.2277832	0.16796875	-0.39599609	0.15869141	0.15112305	0.43383789	8.05	0.003	3/11/2017	3	11	2017	11:56:43	43003	0.7	11	56	43	12	0.051513672	3.4933594	0.10791016	-0.039794922	-0.98339844	109.83691	0.70800781	0	0	0	0	0	0	0	0	0	0.99023438	0.009765625	1.1313477	-0.33569336	0.20776367	0.58740234	0.002	40680.67	0.004	-848.54	0.003
485	486	486	Category I	0.27587891	0	-1.4038086	0.084228516	0.16748047	0.45581055	2.25	0.003	3/11/2017	3	11	2017	11:56:43	43003	0.8	11	56	43	12	0.051513672	3.4933594	0.10913086	-0.037597656	-0.99829102	111.27246	0.43994141	0	0	0	0	0	0	0	0	0	1.0048828	0.004882813	0.60986328	0.16650391	0.037597656	-0.40527344	0.002	40680.67	0.004	-848.54	0.003
486	487	487	Category I	0.083984375	0.047851563	-0.2878418	0.074462891	0.20410156	0.44628906	1.12	0.003	3/11/2017	3	11	2017	11:56:43	43003	0.9	11	56	43	12	0.05078125	3.5288086	0.10668945	-0.032958984	-0.99584961	100.49561	0.71313477	0	0	0	0	0	0	0	0	0	1.0021973	0.002197266	0.81152344	-0.022705078	0.080810547	0.70800781	0.002	40680.67	0.004	-848.54	0.003
487	488	488	Category I	0.46777344	-0.2277832	-2.1838379	0.032226563	0.17626953	0.46337891	7.95	0.003	3/11/2017	3	11	2017	11:56:44	43004	0	11	56	44	12	0.05078125	3.5288086	0.10205078	-0.028076172	-0.9855957	105.17627	1.2683105	0	0	0	0	0	0	0	0	0	0.99121094	0.008789063	1.7631836	0.36547852	-0.19946289	-1.197998	0.003	40387.95	0.004	-689.71	0.003
488	489	489	Category I	0.047851563	-0.083984375	-0.23999023	0.017333984	0.18359375	0.45922852	2.95	0.003	3/11/2017	3	11	2017	11:56:44	43004	0.1	11	56	44	12	0.05078125	3.5288086	0.096435547	-0.026855469	-0.97094727	104.14966	0.73486328	0	0	0	0	0	0	0	0	0	0.97607422	0.023925781	0.83666992	-0.048583984	-0.056884766	0.73095703	0.003	40387.95	0.004	-689.71	0.003
489	490	490	Category I	-0.3359375	0.29980469	0.11987305	-0.051269531	0.17333984	0.47485352	3.92	0.003	3/11/2017	3	11	2017	11:56:44	43004	0.2	11	56	44	12	0.05078125	3.5288086	0.086669922	-0.026367188	-0.99194336	96.369873	1.2333984	0	0	0	0	0	0	0	0	0	0.99609375	0.00390625	1.8608398	-0.42260742	0.32617188	1.1118164	0.003	40387.95	0.004	-689.71	0.003
490	491	491	Category I	-0.095947266	0.19189453	-2.2678223	-0.044189453	0.19873047	0.46728516	3.94	0.003	3/11/2017	3	11	2017	11:56:44	43004	0.3	11	56	44	12	0.05078125	3.5288086	0.087890625	-0.02734375	-1.0087891	81.081787	1.2910156	0	0	0	0	0	0	0	0	0	1.0129395	0.012939453	1.6621094	-0.18383789	0.21923828	-1.2587891	0.003	40387.95	0.004	-689.71	0.003
491	492	492	Category I	0.23999023	-0.011962891	-0.73193359	-0.019775391	0.18920898	0.4597168	6.43	0.003	3/11/2017	3	11	2017	11:56:44	43004	0.4	11	56	44	12	0.05078125	3.5288086	0.091796875	-0.029296875	-1.0002441	67.863525	0.30688477	0	0	0	0	0	0	0	0	0	1.0048828	0.004882813	0.43383789	0.14794922	0.017333984	0.26831055	0.003	40387.95	0.004	-689.71	0.003
492	493	493	Category I	0.32397461	-0.37182617	-1.7758789	0.011474609	0.19848633	0.45922852	6.17	0.003	3/11/2017	3	11	2017	11:56:44	43004	0.5	11	56	44	12	0.05078125	3.5288086	0.085205078	-0.024658203	-0.98950195	54.616943	0.8918457	0	0	0	0	0	0	0	0	0	0.9934082	0.006591797	1.371582	0.23852539	-0.34692383	-0.78613281	0.003	40387.95	0.004	-689.71	0.003
493	494	494	Category I	-0.13183594	-0.16796875	-0.31176758	-0.032958984	0.20019531	0.46069336	1.95	0.003	3/11/2017	3	11	2017	11:56:44	43004	0.6	11	56	44	12	0.05078125	3.5288086	0.080322266	-0.030029297	-0.99023438	30.563232	0.72412109	0	0	0	0	0	0	0	0	0	0.99389648	0.006103516	1.0285645	-0.2121582	-0.13769531	0.6784668	0.003	40387.95	0.004	-689.71	0.004
494	495	495	Category I	0.45581055	0.095947266	-1.5478516	-0.057617188	0.19018555	0.46630859	2.86	0.004	3/11/2017	3	11	2017	11:56:44	43004	0.7	11	56	44	12	0.05078125	3.5288086	0.071777344	-0.029052734	-0.99145508	19.42334	0.68725586	0	0	0	0	0	0	0	0	0	0.99462891	0.005371094	1.0651855	0.38378906	0.125	-0.55615234	0.003	40387.95	0.004	-689.71	0.004
495	496	496	Category I	0.2277832	0.095947266	-1.0559082	-0.015625	0.19287109	0.46289063	5.78	0.004	3/11/2017	3	11	2017	11:56:44	43004	0.8	11	56	44	12	0.05078125	3.5288086	0.066650391	-0.031738281	-1.0087891	14.401367	0.21069336	0	0	0	0	0	0	0	0	0	1.0114746	0.011474609	0.33569336	0.16088867	0.12768555	-0.046875	0.003	40387.95	0.004	-689.71	0.004
496	497	497	Category I	-0.047851563	-0.27587891	-1.2358398	-0.040283203	0.20068359	0.45898438	3.58	0.004	3/11/2017	3	11	2017	11:56:44	43004	0.9	11	56	44	12	0.05078125	3.5288086	0.069824219	-0.032226563	-1.001709	31.353027	0.35742188	0	0	0	0	0	0	0	0	0	1.0046387	0.004638672	0.59521484	-0.11767578	-0.2434082	-0.23388672	0.003	40387.95	0.005	-808.91	0.004
497	498	498	Category I	0.3359375	-0.011962891	-1.487793	-0.008789063	0.2019043	0.45654297	0.78	0.004	3/11/2017	3	11	2017	11:56:45	43005	0	11	56	45	12	0.05078125	3.5288086	0.067138672	-0.027587891	-0.99145508	25.707764	0.56445313	0	0	0	0	0	0	0	0	0	0.99414063	0.005859375	0.78076172	0.26855469	0.015625	-0.49609375	0.004	40166.13	0.004	-587.09	0.004
498	499	499	Category I	-0.68383789	0.29980469	-0.15576172	-0.001953125	0.21020508	0.46020508	2.97	0.004	3/11/2017	3	11	2017	11:56:45	43005	0.1	11	56	45	12	0.05078125	3.5288086	0.062744141	-0.025146484	-0.99829102	17.25293	1.1716309	0	0	0	0	0	0	0	0	0	1.0004883	0.000488281	1.9143066	-0.74658203	0.32495117	0.8425293	0.004	40166.13	0.004	-587.09	0.004
499	500	500	Category I	0.39599609	0.059814453	-2.579834	-0.051757813	0.21142578	0.45385742	6.53	0.004	3/11/2017	3	11	2017	11:56:45	43005	0.2	11	56	45	12	0.05078125	3.5288086	0.060058594	-0.0234375	-0.98925781	13.805664	1.6274414	0	0	0	0	0	0	0	0	0	0.99145508	0.008544922	2.0095215	0.33569336	0.083251953	-1.590332	0.004	40166.13	0.004	-587.09	0.004
500	501	501	Category I	0.059814453	0.17993164	-0.40795898	0.016601563	0.20141602	0.45629883	6.12	0.004	3/11/2017	3	11	2017	11:56:45	43005	0.3	11	56	45	12	0.05078125	3.5288086	0.05859375	-0.022705078	-0.99047852	12.364746	0.61669922	0	0	0	0	0	0	0	0	0	0.99243164	0.007568359	0.78637695	0.000976563	0.20263672	0.58251953	0.004	40166.13	0.004	-587.09	0.004
501	502	502	Category I	0.29980469	-0.13183594	-2.5678711	0.003173828	0.22607422	0.44580078	6.48	0.004	3/11/2017	3	11	2017	11:56:45	43005	0.4	11	56	45	12	0.05078125	3.5288086	0.059570313	-0.020263672	-0.99389648	13.741211	1.5959473	0	0	0	0	0	0	0	0	0	0.99584961	0.004150391	1.925293	0.23999023	-0.11132813	-1.5737305	0.004	40166.13	0.004	-587.09	0.004
502	503	503	Category I	-0.26391602	-0.059814453	0.059814453	-0.039794922	0.22753906	0.44970703	3.81	0.004	3/11/2017	3	11	2017	11:56:45	43005	0.5	11	56	45	12	0.05078125	3.5288086	0.056396484	-0.017578125	-0.99243164	10.748535	1.1008301	0	0	0	0	0	0	0	0	0	0.99414063	0.005859375	1.4147949	-0.3203125	-0.041992188	1.0522461	0.004	40166.13	0.004	-587.09	0.004
503	504	504	Category I	-0.38378906	0.41992188	0.023925781	-0.025390625	0.22631836	0.44726563	6.36	0.004	3/11/2017	3	11	2017	11:56:45	43005	0.6	11	56	45	12	0.05078125	3.5288086	0.052246094	-0.011474609	-1.0024414	12.637939	1.1958008	0	0	0	0	0	0	0	0	0	1.0039063	0.00390625	1.894043	-0.43603516	0.43139648	1.0263672	0.004	40166.13	0.004	-587.09	0.005
504	505	505	Category I	-0.17993164	-0.39599609	-1.6679688	0.051269531	0.20043945	0.44897461	10.17	0.005	3/11/2017	3	11	2017	11:56:45	43005	0.7	11	56	45	12	0.05078125	3.5288086	0.051269531	-0.010009766	-0.99316406	9.7875977	0.81079102	0	0	0	0	0	0	0	0	0	0.99438477	0.005615234	1.291748	-0.23120117	-0.38574219	-0.67456055	0.004	40166.13	0.004	-587.09	0.005
505	506	506	Category I	0.83984375	-0.34790039	-2.9038086	0.083984375	0.17944336	0.44848633	9.1	0.005	3/11/2017	3	11	2017	11:56:45	43005	0.8	11	56	45	12	0.05078125	3.5288086	0.047607422	-0.009277344	-0.99487305	19.488525	2.0939941	0	0	0	0	0	0	0	0	0	0.99609375	0.00390625	3.0393066	0.79199219	-0.33837891	-1.9086914	0.004	40166.13	0.013	-1319.86	0.005
506	507	507	Category I	0.49194336	-0.37182617	-0.58789063	0.02734375	0.21166992	0.45507813	1.77	0.005	3/11/2017	3	11	2017	11:56:45	43005	0.9	11	56	45	12	0.05078125	3.5288086	0.044921875	-0.009765625	-0.99902344	19.165039	0.70678711	0	0	0	0	0	0	0	0	0	1	0	1.2197266	0.44677734	-0.36181641	0.41113281	0.004	40166.13	0.027	-1984.03	0.005
507	508	508	Category I	-0.671875	0.31176758	-0.071777344	-0.049560547	0.19287109	0.46118164	12.23	0.005	3/11/2017	3	11	2017	11:56:46	43006	0	11	56	46	12	0.05078125	3.5288086	0.043457031	-0.010253906	-0.98974609	8.8449707	1.2075195	0	0	0	0	0	0	0	0	0	0.99072266	0.009277344	1.9553223	-0.71533203	0.32202148	0.91796875	0.005	39985.51	0.054	-2604.35	0.005
508	509	509	Category I	-0.47998047	-0.011962891	0.011962891	-0.021972656	0.21362305	0.45141602	6.21	0.005	3/11/2017	3	11	2017	11:56:46	43006	0.1	11	56	46	12	0.05078125	3.5288086	0.032226563	-0.008056641	-0.99145508	3.7568359	1.1264648	0	0	0	0	0	0	0	0	0	0.99194336	0.008056641	1.5192871	-0.51220703	-0.003662109	1.003418	0.005	39985.51	0.071	-2947.36	0.005
509	510	510	Category I	0.40795898	0.071777344	-0.77978516	0.044433594	0.16088867	0.46972656	10.04	0.005	3/11/2017	3	11	2017	11:56:46	43006	0.2	11	56	46	12	0.05078125	3.5288086	0.021240234	-0.007324219	-0.99365234	1.9902344	0.44873047	0	0	0	0	0	0	0	0	0	0.99389648	0.006103516	0.6796875	0.38647461	0.079101563	0.21386719	0.005	39985.51	0.082	-3137.36	0.005
510	511	511	Category I	0.17993164	-0.095947266	-2.1359863	0.034423828	0.15698242	0.46972656	7.13	0.005	3/11/2017	3	11	2017	11:56:46	43006	0.3	11	56	46	12	0.05078125	3.5288086	0.013916016	-0.008300781	-0.99365234	13.093994	1.1574707	0	0	0	0	0	0	0	0	0	0.99389648	0.006103516	1.3955078	0.16577148	-0.087402344	-1.1420898	0.005	39985.51	0.096	-3352.84	0.005
511	512	512	Category I	-0.61181641	0.55175781	-1.7758789	0.077148438	0.22119141	0.43188477	5.88	0.005	3/11/2017	3	11	2017	11:56:46	43006	0.4	11	56	46	12	0.05078125	3.5288086	0.008056641	-0.006347656	-0.99536133	4.5336914	1.142334	0	0	0	0	0	0	0	0	0	0.99536133	0.004638672	1.9584961	-0.61987305	0.55810547	-0.78027344	0.005	39985.51	0.106	-3492.38	0.005
512	513	513	Category I	0	0.26391602	-0.6237793	0.012695313	0.23681641	0.4387207	10.76	0.005	3/11/2017	3	11	2017	11:56:46	43006	0.5	11	56	46	12	0.05078125	3.5288086	0.003417969	-0.002197266	-0.99462891	13.433105	0.45654297	0	0	0	0	0	0	0	0	0	0.99462891	0.005371094	0.640625	-0.003417969	0.26611328	0.37084961	0.005	39985.51	0.1	-3409.95	0.005
513	514	514	Category I	0.26391602	0.14379883	0.095947266	-0.041748047	0.23681641	0.43945313	15.79	0.005	3/11/2017	3	11	2017	11:56:46	43006	0.6	11	56	46	12	0.05078125	3.5288086	-0.002929688	-0.002929688	-0.99682617	7.9560547	1.1345215	0	0	0	0	0	0	0	0	0	0.99682617	0.003173828	1.5065918	0.2668457	0.14672852	1.0927734	0.005	39985.51	0.077	-3053.56	0.006
514	515	515	Category I	-0.32397461	-0.37182617	-2.2438965	0.028076172	0.19335938	0.45532227	4.64	0.006	3/11/2017	3	11	2017	11:56:46	43006	0.7	11	56	46	12	0.05078125	3.5288086	-0.006591797	-0.002197266	-0.99707031	0.82055664	1.3383789	0	0	0	0	0	0	0	0	0	0.99707031	0.002929688	1.9331055	-0.31713867	-0.36938477	-1.246582	0.005	39985.51	0.094	-3323.6	0.006
515	516	516	Category I	0.25195313	-0.095947266	-1.9199219	0.001953125	0.21362305	0.45410156	12.11	0.006	3/11/2017	3	11	2017	11:56:46	43006	0.8	11	56	46	12	0.05078125	3.5288086	-0.010009766	-0.000244141	-0.99609375	13.710449	0.96484375	0	0	0	0	0	0	0	0	0	0.99609375	0.00390625	1.28125	0.26196289	-0.095458984	-0.92358398	0.005	39985.51	0.099	-3395.84	0.006
516	517	517	Category I	0.071777344	0.47998047	-0.79199219	0.078857422	0.27563477	0.40356445	11.4	0.006	3/11/2017	3	11	2017	11:56:46	43006	0.9	11	56	46	12	0.05078125	3.5288086	-0.012695313	0.001220703	-0.99707031	33.515625	0.52734375	0	0	0	0	0	0	0	0	0	0.99707031	0.002929688	0.76806641	0.084472656	0.47851563	0.20507813	0.005	39985.51	0.098	-3381.62	0.006
517	518	518	Category I	0.37182617	-0.047851563	-0.29980469	0.057373047	0.25830078	0.41748047	17.91	0.006	3/11/2017	3	11	2017	11:56:47	43007	0	11	56	47	12	0.05078125	3.5288086	-0.014648438	0.002441406	-1.0007324	17.483887	0.80200195	0	0	0	0	0	0	0	0	0	1.0007324	0.000732422	1.1379395	0.38647461	-0.050292969	0.70092773	0.006	39832.13	0.093	-3170.22	0.006
518	519	519	Category I	-0.20385742	0.035888672	0.3359375	-0.033203125	0.24682617	0.43408203	13.53	0.006	3/11/2017	3	11	2017	11:56:47	43007	0.1	11	56	47	12	0.05078125	3.5288086	-0.017089844	0.002197266	-1	4.8220215	1.3493652	0	0	0	0	0	0	0	0	0	1	0	1.5563965	-0.18652344	0.033447266	1.3359375	0.006	39832.13	0.095	-3199.46	0.006
519	520	520	Category I	-0.64794922	-0.095947266	-0.99584961	-0.000488281	0.21044922	0.45336914	10.99	0.006	3/11/2017	3	11	2017	11:56:47	43007	0.2	11	56	47	12	0.05078125	3.5288086	-0.019287109	0.002929688	-0.99853516	16.44458	0.63598633	0	0	0	0	0	0	0	0	0	0.9987793	0.001220703	0.72998047	-0.62841797	-0.098876953	0.002685547	0.006	39832.13	0.115	-3468.7	0.006
520	521	521	Category I	0.52783203	-0.059814453	-2.8918457	0.032226563	0.23657227	0.44042969	4.39	0.006	3/11/2017	3	11	2017	11:56:47	43007	0.3	11	56	47	12	0.05078125	3.5288086	-0.023193359	0.004150391	-0.99829102	26.036133	1.9729004	0	0	0	0	0	0	0	0	0	0.99853516	0.001464844	2.5083008	0.55102539	-0.063964844	-1.8933105	0.006	39832.13	0.089	-3110.28	0.006
521	522	522	Category I	0.25195313	0.10791016	-0.20385742	0.043945313	0.2512207	0.42480469	3.84	0.006	3/11/2017	3	11	2017	11:56:47	43007	0.4	11	56	47	12	0.05078125	3.5288086	-0.029296875	0.001708984	-0.98925781	7.0605469	0.84106445	0	0	0	0	0	0	0	0	0	0.98950195	0.010498047	1.1728516	0.28125	0.10595703	0.78540039	0.006	39832.13	0.091	-3140.5	0.006
522	523	523	Category I	-0.14379883	0.50390625	0.10791016	-0.005126953	0.2331543	0.44091797	4.82	0.006	3/11/2017	3	11	2017	11:56:47	43007	0.5	11	56	47	12	0.05078125	3.5288086	-0.027832031	0.001953125	-0.99316406	9.6176758	1.215332	0	0	0	0	0	0	0	0	0	0.9934082	0.006591797	1.7185059	-0.11572266	0.50170898	1.1010742	0.006	39832.13	0.091	-3140.5	0.006
523	524	524	Category I	-0.23999023	-0.58789063	-1.7277832	-0.049560547	0.23901367	0.4465332	7.54	0.006	3/11/2017	3	11	2017	11:56:47	43007	0.6	11	56	47	12	0.05078125	3.5288086	-0.023681641	0.000976563	-0.98754883	0.1640625	0.97021484	0	0	0	0	0	0	0	0	0	0.98803711	0.011962891	1.545166	-0.21606445	-0.58886719	-0.73999023	0.006	39832.13	0.088	-3094.97	0.007
524	525	525	Category I	0.27587891	0.059814453	-2.0998535	-0.001464844	0.18676758	0.46704102	5.47	0.007	3/11/2017	3	11	2017	11:56:47	43007	0.7	11	56	47	12	0.051513672	3.4853027	-0.026611328	0.001464844	-0.984375	1.699707	1.1569824	0	0	0	0	0	0	0	0	0	0.98461914	0.015380859	1.4760742	0.30249023	0.058105469	-1.1152344	0.006	39832.13	0.103	-3311.93	0.007
525	526	526	Category I	0.035888672	0.2878418	-0.671875	0.078857422	0.234375	0.42773438	4.04	0.007	3/11/2017	3	11	2017	11:56:47	43007	0.8	11	56	47	12	0.051513672	3.4853027	-0.026367188	0	-0.99047852	14.39209	0.43383789	0	0	0	0	0	0	0	0	0	0.9909668	0.009033203	0.66894531	0.062255859	0.28759766	0.31860352	0.006	39832.13	0.096	-3213.91	0.007
526	527	527	Category I	-0.15576172	0.2878418	-0.095947266	0.061035156	0.20996094	0.44335938	5.42	0.007	3/11/2017	3	11	2017	11:56:47	43007	0.9	11	56	47	12	0.051513672	3.4853027	-0.030517578	0.000244141	-0.98242188	33.861328	0.94018555	0	0	0	0	0	0	0	0	0	0.98291016	0.017089844	1.2990723	-0.125	0.28735352	0.88647461	0.006	39832.13	0.088	-3094.97	0.007
527	528	528	Category I	-0.25195313	0.035888672	0.23999023	0.006347656	0.22192383	0.44702148	3.57	0.007	3/11/2017	3	11	2017	11:56:48	43008	0	11	56	48	12	0.051513672	3.4853027	-0.03125	0	-0.99511719	20.125732	1.255127	0	0	0	0	0	0	0	0	0	0.99560547	0.004394531	1.4914551	-0.22045898	0.035888672	1.2351074	0.007	39698.24	0.089	-2991.56	0.007
528	529	529	Category I	-0.57592773	-0.047851563	-2.5678711	0.014404297	0.17333984	0.46386719	3.88	0.007	3/11/2017	3	11	2017	11:56:48	43008	0.1	11	56	48	12	0.051513672	3.4853027	-0.036865234	-0.000488281	-0.97949219	12.490234	1.6777344	0	0	0	0	0	0	0	0	0	0.98022461	0.019775391	2.1743164	-0.53881836	-0.047119141	-1.5881348	0.007	39698.24	0.098	-3122.68	0.007
529	530	530	Category I	0.2878418	-0.16796875	-2.2319336	0.064453125	0.21118164	0.44238281	4.79	0.007	3/11/2017	3	11	2017	11:56:48	43008	0.2	11	56	48	12	0.051513672	3.4853027	-0.041748047	0.011474609	-0.99707031	10.688965	1.2902832	0	0	0	0	0	0	0	0	0	0.99804688	0.001953125	1.7436523	0.32958984	-0.17944336	-1.2346191	0.007	39698.24	0.107	-3244.98	0.007
530	531	531	Category I	0.50390625	-0.2878418	-0.2277832	0.022216797	0.1953125	0.45703125	2.96	0.007	3/11/2017	3	11	2017	11:56:48	43008	0.3	11	56	48	12	0.051513672	3.4853027	-0.050048828	-0.013427734	-1.0495605	19.905029	1.0283203	0	0	0	0	0	0	0	0	0	1.0510254	0.051025391	1.6501465	0.55395508	-0.27416992	0.82177734	0.007	39698.24	0.108	-3258.09	0.007
531	532	532	Category I	-0.32397461	0.2878418	-0.023925781	0.018310547	0.16845703	0.46362305	11.73	0.007	3/11/2017	3	11	2017	11:56:48	43008	0.4	11	56	48	12	0.051513672	3.4853027	-0.038574219	-0.089355469	-1.0949707	15.20459	1.1708984	0	0	0	0	0	0	0	0	0	1.0993652	0.099365234	1.7336426	-0.28515625	0.37719727	1.0710449	0.007	39698.24	0.108	-3258.09	0.007
532	533	533	Category I	-0.20385742	-0.50390625	-0.97192383	-0.041992188	0.19873047	0.4609375	11.86	0.007	3/11/2017	3	11	2017	11:56:48	43008	0.5	11	56	48	12	0.051513672	3.4853027	-0.038085938	-0.033203125	-1.1174316	5.6352539	0.51953125	0	0	0	0	0	0	0	0	0	1.1186523	0.11865234	0.78173828	-0.16577148	-0.47045898	0.14550781	0.007	39698.24	0.115	-3347.3	0.008
533	534	534	Category I	-0.49194336	-0.011962891	-1.0197754	-0.026123047	0.14208984	0.48291016	6.66	0.008	3/11/2017	3	11	2017	11:56:48	43008	0.6	11	56	48	12	0.051513672	3.4853027	-0.038574219	-0.038085938	-1.1235352	13.121582	0.46557617	0	0	0	0	0	0	0	0	0	1.1247559	0.12475586	0.58325195	-0.453125	0.026123047	0.10375977	0.007	39698.24	0.115	-3347.3	0.008
534	535	535	Category I	-0.2277832	-0.29980469	-2.2919922	0.073974609	0.1862793	0.44970703	3.91	0.008	3/11/2017	3	11	2017	11:56:48	43008	0.7	11	56	48	12	0.051513672	3.4853027	-0.039306641	-0.0390625	-1.135498	13.386963	1.2001953	0	0	0	0	0	0	0	0	0	1.1367188	0.13671875	1.6052246	-0.18823242	-0.26049805	-1.15625	0.007	39698.24	0.11	-3284.01	0.008
535	536	536	Category I	0.45581055	-0.14379883	-0.32397461	0.028564453	0.20263672	0.453125	9.69	0.008	3/11/2017	3	11	2017	11:56:48	43008	0.8	11	56	48	12	0.051513672	3.4853027	-0.045654297	-0.038085938	-1.1264648	15.014648	0.95239258	0	0	0	0	0	0	0	0	0	1.1281738	0.12817383	1.4099121	0.50146484	-0.10546875	0.80249023	0.007	39698.24	0.101	-3164.36	0.008
536	537	537	Category I	-0.035888672	0.2878418	-0.059814453	-0.030761719	0.17871094	0.46313477	5.9	0.008	3/11/2017	3	11	2017	11:56:48	43008	0.9	11	56	48	12	0.051513672	3.4853027	-0.048339844	-0.041992188	-1.1262207	1.8522949	1.1162109	0	0	0	0	0	0	0	0	0	1.1279297	0.12792969	1.4089355	0.012451172	0.32983398	1.0664063	0.008	39579.04	0.086	-2841.88	0.008
537	538	538	Category I	-0.14379883	0.047851563	-1.4038086	-0.062011719	0.19897461	0.45922852	16.37	0.008	3/11/2017	3	11	2017	11:56:49	43009	0	11	56	49	12	0.051513672	3.4853027	-0.049560547	-0.038085938	-1.1225586	9.6276855	0.30859375	0	0	0	0	0	0	0	0	0	1.1245117	0.12451172	0.46118164	-0.093994141	0.0859375	-0.28100586	0.008	39579.04	0.076	-2681.09	0.008
538	539	539	Category I	-0.035888672	-0.023925781	-0.20385742	-0.080322266	0.19799805	0.45849609	15.19	0.008	3/11/2017	3	11	2017	11:56:49	43009	0.1	11	56	49	12	0.051513672	3.4853027	-0.056640625	-0.038330078	-1.1132813	12.77124	0.90991211	0	0	0	0	0	0	0	0	0	1.1154785	0.11547852	0.94482422	0.020751953	0.014404297	0.90942383	0.008	39579.04	0.094	-2960.82	0.008
539	540	540	Category I	0.047851563	-0.071777344	-1.0197754	-0.001220703	0.18212891	0.46582031	4.65	0.008	3/11/2017	3	11	2017	11:56:49	43009	0.2	11	56	49	12	0.051513672	3.4853027	-0.051269531	-0.042480469	-1.1276855	7.1437988	0.14941406	0	0	0	0	0	0	0	0	0	1.1296387	0.12963867	0.23632813	0.099121094	-0.029052734	0.10791016	0.008	39579.04	0.082	-2779.31	0.008
540	541	541	Category I	0.2878418	0.095947266	-1.1638184	0.025878906	0.21923828	0.44555664	4.28	0.008	3/11/2017	3	11	2017	11:56:49	43009	0.3	11	56	49	12	0.051513672	3.4853027	-0.055664063	-0.044189453	-1.1088867	9.8486328	0.375	0	0	0	0	0	0	0	0	0	1.111084	0.11108398	0.53857422	0.34350586	0.14013672	-0.0546875	0.008	39579.04	0.087	-2857.19	0.008
541	542	542	Category I	-0.059814453	0.10791016	-0.76782227	0.11035156	0.21435547	0.42333984	4.74	0.008	3/11/2017	3	11	2017	11:56:49	43009	0.4	11	56	49	12	0.051513672	3.4853027	-0.058349609	-0.048828125	-1.1125488	20.172119	0.37866211	0	0	0	0	0	0	0	0	0	1.1149902	0.11499023	0.50292969	-0.001220703	0.15673828	0.34472656	0.008	39579.04	0.09	-2902.33	0.008
542	543	543	Category I	-0.13183594	0.37182617	-1.7038574	0.042236328	0.19458008	0.44995117	3.97	0.008	3/11/2017	3	11	2017	11:56:49	43009	0.5	11	56	49	12	0.051513672	3.4853027	-0.063232422	-0.048095703	-1.0939941	29.998291	0.7434082	0	0	0	0	0	0	0	0	0	1.0969238	0.096923828	1.0979004	-0.068359375	0.41992188	-0.60961914	0.008	39579.04	0.09	-2902.33	0.008
543	544	544	Category I	0.11987305	0	-0.15576172	0.071044922	0.19091797	0.44873047	15.18	0.008	3/11/2017	3	11	2017	11:56:49	43009	0.6	11	56	49	12	0.051513672	3.4853027	-0.059814453	-0.048828125	-1.1064453	34.48999	0.96875	0	0	0	0	0	0	0	0	0	1.1091309	0.10913086	1.1794434	0.1796875	0.048828125	0.95068359	0.008	39579.04	0.112	-3203.04	0.009
544	545	545	Category I	-0.059814453	-0.047851563	-1.0197754	0.096435547	0.17138672	0.44750977	15.23	0.009	3/11/2017	3	11	2017	11:56:49	43009	0.7	11	56	49	12	0.051513672	3.4853027	-0.0546875	-0.055908203	-1.1169434	45.768555	0.09765625	0	0	0	0	0	0	0	0	0	1.1196289	0.11962891	0.11010742	-0.004882813	0.008056641	0.097167969	0.008	39579.04	0.091	-2917.13	0.009
545	546	546	Category I	0.011962891	-0.14379883	-1.2358398	0.079101563	0.18066406	0.44848633	6.04	0.009	3/11/2017	3	11	2017	11:56:49	43009	0.8	11	56	49	12	0.051513672	3.4853027	-0.046875	-0.052001953	-1.1062012	54.379639	0.16918945	0	0	0	0	0	0	0	0	0	1.1083984	0.10839844	0.2800293	0.058837891	-0.091552734	-0.12939453	0.017	38846.27	0.094	-2353.14	0.009
546	547	547	Category I	0.071777344	-0.19189453	-0.19189453	0.11547852	0.16333008	0.45141602	9.25	0.009	3/11/2017	3	11	2017	11:56:49	43009	0.9	11	56	49	12	0.051513672	3.4853027	-0.052001953	-0.048583984	-1.0795898	39.823242	0.90771484	0	0	0	0	0	0	0	0	0	1.0820313	0.08203125	1.1547852	0.1237793	-0.14306641	0.88769531	0.031	38182.1	0.081	-1702.36	0.06
547	548	548	Category M	-0.69580078	0.059814453	-1.0078125	0.40429688	0.026367188	0.25488281	0	0.06	2/11/2017	2	11	2017	11:24:56	41096	0.4	11	24	56	7	0.051757813	3.5175293	-0.052734375	-0.044921875	-1.0820313	47.30249	0.65551758	0	0	0	0	0	0	0	0	0	1.0842285	0.084228516	0.82202148	-0.64282227	0.10473633	0.07421875	0.059	37381.16	0.051	-874.55	0.096
548	549	549	Category M	-0.671875	-0.023925781	-1.0678711	0.36694336	-0.0078125	0.30834961	0	0.096	2/11/2017	2	11	2017	11:24:56	41096	0.5	11	24	56	8	0.051757813	3.5175293	-0.038818359	-0.049316406	-1.090332	55.736328	0.63378906	0	0	0	0	0	0	0	0	0	1.092041	0.092041016	0.6809082	-0.6328125	0.025390625	0.022460938	0.076	37038.15	0.029	-462.59	0.096
549	550	550	Category M	-0.35986328	-0.17993164	-0.91186523	0.34082031	-0.065429688	0.32885742	0	0.173	2/11/2017	2	11	2017	11:24:56	41096	0.6	11	24	56	8	0.051757813	3.5175293	-0.027099609	-0.049804688	-1.1003418	63.469238	0.40380859	0	0	0	0	0	0	0	0	0	1.1018066	0.10180664	0.65112305	-0.33251953	-0.12988281	0.18847656	0.087	36848.15	0.01	-156.52	0.096
550	551	551	Category M	-0.26391602	0.059814453	-1.0439453	0.27001953	-0.092529297	0.38671875	0	0.114	2/11/2017	2	11	2017	11:24:56	41096	0.7	11	24	56	8	0.051757813	3.5175293	-0.026367188	-0.051025391	-1.1005859	79.181152	0.26806641	0	0	0	0	0	0	0	0	0	1.1020508	0.10205078	0.4050293	-0.23730469	0.11083984	0.056640625	0.101	36632.67	0	0	0.114
551	552	552	Category M	-0.15576172	0.20385742	-0.85180664	0.20141602	-0.08203125	0.43115234	0	0.074	2/11/2017	2	11	2017	11:24:56	41096	0.8	11	24	56	8	0.051757813	3.5175293	-0.022460938	-0.050048828	-1.0834961	103.15454	0.36865234	0	0	0	0	0	0	0	0	0	1.0849609	0.084960938	0.61889648	-0.13305664	0.25390625	0.23168945	0.111	36493.13	-0.011	154.1	0.114
552	553	553	Category M	-0.3359375	-0.11987305	-1.079834	0.16357422	-0.049560547	0.45068359	0	0.091	2/11/2017	2	11	2017	11:24:56	41096	0.9	11	24	56	8	0.051757813	3.5175293	-0.008789063	-0.057128906	-1.0705566	99.955078	0.33300781	0	0	0	0	0	0	0	0	0	1.0722656	0.072265625	0.39868164	-0.3269043	-0.0625	-0.009033203	0.105	36575.56	0.002	-27.89	0.114
553	554	554	Category M	-0.071777344	-0.059814453	-0.88793945	0.15112305	-0.095947266	0.45336914	0	0.118	2/11/2017	2	11	2017	11:24:57	41097	0	11	24	57	8	0.051757813	3.5175293	-0.002929688	-0.060791016	-1.0725098	86.773926	0.19677734	0	0	0	0	0	0	0	0	0	1.0742188	0.07421875	0.25439453	-0.068603516	0.000976563	0.18457031	0.082	36931.95	0.018	-284.72	0.114
554	555	555	Category M	-0.083984375	0.059814453	-0.79199219	0.15185547	-0.085449219	0.45214844	0	0.061	2/11/2017	2	11	2017	11:24:57	41097	0.1	11	24	57	8	0.051757813	3.5175293	-0.000488281	-0.063476563	-1.083252	79.672119	0.32714844	0	0	0	0	0	0	0	0	0	1.0852051	0.085205078	0.49804688	-0.083251953	0.12329102	0.29125977	0.099	36661.91	-0.001	14.8	0.102
555	556	556	Category M	0	-0.011962891	-0.97192383	0.15698242	-0.093017578	0.45336914	0	0.037	2/11/2017	2	11	2017	11:24:57	41097	0.2	11	24	57	8	0.051757813	3.5175293	0.009277344	-0.059082031	-1.0651855	91.608398	0.10498047	0	0	0	0	0	0	0	0	0	1.0668945	0.066894531	0.14990234	-0.009277344	0.047119141	0.093261719	0.104	36589.67	-0.016	242.19	0.102
556	557	557	Category M	0.047851563	-0.035888672	-1.1999512	0.14453125	-0.11865234	0.45556641	0	0.218	2/11/2017	2	11	2017	11:24:57	41097	0.3	11	24	57	8	0.051757813	3.5175293	0.01171875	-0.058105469	-1.0510254	101.09033	0.15454102	0	0	0	0	0	0	0	0	0	1.0527344	0.052734375	0.20703125	0.035888672	0.022216797	-0.14868164	0.103	36603.89	-0.006	87.74	0.102
557	558	558	Category M	0.011962891	-0.13183594	-0.85180664	0.13232422	-0.12744141	0.4519043	0	0.102	2/11/2017	2	11	2017	11:24:57	41097	0.4	11	24	57	8	0.051757813	3.5175293	0.016601563	-0.064697266	-1.0507813	83.190186	0.20996094	0	0	0	0	0	0	0	0	0	1.0529785	0.052978516	0.27099609	-0.004638672	-0.066894531	0.19897461	0.099	36661.91	0.004	-58.02	0.098
558	559	559	Category M	0.011962891	-0.059814453	-0.79199219	0.10424805	-0.140625	0.46069336	0	0.082	2/11/2017	2	11	2017	11:24:57	41097	0.5	11	24	57	8	0.051757813	3.5175293	0.018066406	-0.064697266	-1.0566406	69.740234	0.26489258	0	0	0	0	0	0	0	0	0	1.0588379	0.058837891	0.27587891	-0.006103516	0.004882813	0.26464844	0.101	36632.67	-0.01	151.21	0.102
559	560	560	Category M	-0.095947266	0	-0.91186523	0.10400391	-0.14526367	0.46264648	0	0.098	2/11/2017	2	11	2017	11:24:57	41097	0.6	11	24	57	9	0.051757813	3.5175293	0.026611328	-0.065673828	-1.0703125	64.774414	0.2109375	0	0	0	0	0	0	0	0	0	1.0727539	0.072753906	0.34692383	-0.12255859	0.065673828	0.15844727	0.121	36363.43	-0.025	343.25	0.102
560	561	561	Category M	-0.083984375	-0.047851563	-0.83984375	0.059570313	-0.15698242	0.4675293	0	0.07	2/11/2017	2	11	2017	11:24:57	41097	0.7	11	24	57	9	0.051757813	3.5175293	0.041015625	-0.065429688	-1.067627	58.561523	0.26049805	0	0	0	0	0	0	0	0	0	1.0703125	0.0703125	0.37060547	-0.125	0.017578125	0.2277832	0.095	36721.85	0.014	-201.65	0.102
561	562	562	Category M	0.047851563	0.011962891	-1.0319824	0.064697266	-0.15185547	0.46826172	0	0.157	2/11/2017	2	11	2017	11:24:57	41097	0.8	11	24	57	9	0.051757813	3.5175293	0.040527344	-0.065185547	-1.0410156	34.226807	0.078125	0	0	0	0	0	0	0	0	0	1.0439453	0.043945313	0.093505859	0.007080078	0.077148438	0.009033203	0.097	36691.63	0.013	-185.02	0.098
562	563	563	Category M	-0.023925781	0.011962891	-0.88793945	0.069091797	-0.15649414	0.47045898	0	0.066	2/11/2017	2	11	2017	11:24:57	41097	0.9	11	24	57	9	0.051757813	3.5175293	0.04296875	-0.067138672	-1.0480957	30.98584	0.19091797	0	0	0	0	0	0	0	0	0	1.0510254	0.051025391	0.30664063	-0.066894531	0.079101563	0.16015625	0.097	36691.63	-0.003	45.53	0.098
563	564	564	Category M	-0.023925781	-0.035888672	-0.91186523	0.10058594	-0.1496582	0.4597168	0	0.109	2/11/2017	2	11	2017	11:24:58	41098	0	11	24	58	9	0.051757813	3.5175293	0.050537109	-0.073974609	-1.0595703	38.37085	0.16992188	0	0	0	0	0	0	0	0	0	1.0634766	0.063476563	0.26049805	-0.074462891	0.038085938	0.14770508	0.094	36737.16	-0.004	62.57	0.109
564	565	565	Category M	-0.20385742	0.035888672	-0.88793945	0.10693359	-0.13452148	0.46240234	0	0.083	2/11/2017	2	11	2017	11:24:58	41098	0.09	11	24	58	9	0.051757813	3.5175293	0.059326172	-0.067382813	-1.0478516	32.862793	0.32470703	0	0	0	0	0	0	0	0	0	1.0517578	0.051757813	0.52636719	-0.26318359	0.10327148	0.15991211	0.109	36520.2	-0.02	295.52	0.113
565	566	566	Category M	-0.059814453	0.023925781	-0.75585938	0.12573242	-0.13134766	0.45605469	0	0.084	2/11/2017	2	11	2017	11:24:58	41098	0.181	11	24	58	9	0.051757813	3.5175293	0.061035156	-0.068847656	-1.0314941	24.365967	0.31494141	0	0	0	0	0	0	0	0	0	1.0356445	0.035644531	0.48925781	-0.12084961	0.092773438	0.27563477	0.102	36618.22	0.006	-84.34	0.109
566	567	567	Category M	0.023925781	0.011962891	-1.2958984	0.15014648	-0.14086914	0.43945313	0	0.158	2/11/2017	2	11	2017	11:24:58	41098	0.272	11	24	58	9	0.051757813	3.5175293	0.065673828	-0.072509766	-1.0324707	15.803467	0.27954102	0	0	0	0	0	0	0	0	0	1.0371094	0.037109375	0.38964844	-0.041748047	0.084472656	-0.26318359	0.094	36737.16	0.005	-75.25	0.113
567	568	568	Category M	0.023925781	-0.26391602	-0.94799805	0.1652832	-0.12329102	0.43505859	0	0.113	2/11/2017	2	11	2017	11:24:58	41098	0.363	11	24	58	9	0.051757813	3.5175293	0.072998047	-0.076416016	-1.041748	17.154785	0.21508789	0	0	0	0	0	0	0	0	0	1.046875	0.046875	0.33032227	-0.049072266	-0.18725586	0.09375	0.096	36706.68	-0.003	45.92	0.119
568	569	569	Category M	-0.3359375	0.88793945	-1.6437988	0.13745117	-0.14599609	0.44799805	0	0.021	2/11/2017	2	11	2017	11:24:58	41098	0.454	11	24	58	9	0.051757813	3.5175293	0.081542969	-0.076416016	-1.0546875	11.080566	1.2045898	0	0	0	0	0	0	0	0	0	1.0605469	0.060546875	1.9707031	-0.41748047	0.96435547	-0.58886719	0.105	36575.56	-0.004	57.11	0.135
569	570	570	Category M	-1.0078125	-1.7158203	-4.079834	0.14282227	-0.26635742	0.39379883	0	0.119	2/11/2017	2	11	2017	11:24:58	41098	0.545	11	24	58	10	0.051757813	3.5175293	0.093994141	-0.075683594	-1.0324707	2.8352051	3.6315918	0	0	0	0	0	0	0	0	0	1.0395508	0.039550781	5.7893066	-1.1018066	-1.6398926	-3.0471191	0.114	36453.26	-0.02	283.9	0.143
570	571	571	Category M	0.82788086	-5.8679199	-5.9038086	0.067382813	-0.088134766	0.48291016	0	0.135	2/11/2017	2	11	2017	11:24:58	41098	0.636	11	24	58	10	0.051757813	3.5175293	0.095703125	-0.073242188	-1.0144043	9.8623047	7.6169434	0	0	0	0	0	0	0	0	0	1.0214844	0.021484375	11.415771	0.73193359	-5.7944336	-4.8891602	0.115	36440.15	-0.033	491.8	0.135
571	572	572	Category M	0.2878418	4.4638672	-2.5197754	0.14941406	-0.42919922	0.22412109	0	0.143	2/11/2017	2	11	2017	11:24:58	41098	0.727	11	24	58	10	0.051757813	3.5175293	0.094726563	-0.069335938	-1.0214844	11.274902	4.7783203	0	0	0	0	0	0	0	0	0	1.0280762	0.028076172	6.2243652	0.19287109	4.5332031	-1.4980469	0.115	36440.15	-0.045	711.23	0.135
572	573	573	Category M	0.27587891	-0.74389648	-2.2678223	0.15527344	-0.022705078	0.46020508	0	0.162	2/11/2017	2	11	2017	11:24:58	41098	0.818	11	24	58	10	0.051757813	3.5175293	0.10449219	-0.073242188	-1.03125	8.3344727	1.4169922	0	0	0	0	0	0	0	0	0	1.0390625	0.0390625	2.0783691	0.17114258	-0.67041016	-1.2363281	0.122	36350.94	-0.049	742.89	0.135
573	574	574	Category M	-0.19189453	-0.26391602	-1.2597656	0.2109375	-0.29272461	0.33813477	0	0.114	2/11/2017	2	11	2017	11:24:58	41098	0.909	11	24	58	10	0.051757813	3.5175293	0.11230469	-0.066650391	-1.0288086	16.646484	0.4296875	0	0	0	0	0	0	0	0	0	1.0371094	0.037109375	0.73193359	-0.30419922	-0.19702148	-0.23071289	0.122	36350.94	-0.048	724.13	0.135
574	575	575	Category M	-0.047851563	0.19189453	-0.83984375	0.15161133	-0.14794922	0.43554688	0	0.059	2/11/2017	2	11	2017	11:24:59	41099	0	11	24	59	10	0.051757813	3.5175293	0.12402344	-0.066650391	-1.026123	17.022217	0.36206055	0	0	0	0	0	0	0	0	0	1.0358887	0.035888672	0.61694336	-0.171875	0.25854492	0.1862793	0.117	36414.23	-0.044	679.6	0.119
575	576	576	Category M	0.011962891	-0.2277832	-1.0197754	0.17236328	-0.12792969	0.4362793	0	0.119	2/11/2017	2	11	2017	11:24:59	41099	0.1	11	24	59	10	0.051757813	3.5175293	0.13256836	-0.062744141	-1.0073242	16.246094	0.20458984	0	0	0	0	0	0	0	0	0	1.0178223	0.017822266	0.29760742	-0.12060547	-0.16479492	-0.012207031	0.108	36533.88	-0.037	598.1	0.114
576	577	577	Category M	-0.14379883	0.035888672	-0.95996094	0.17822266	-0.15893555	0.42822266	0	0.108	2/11/2017	2	11	2017	11:24:59	41099	0.2	11	24	59	10	0.051757813	3.5175293	0.13256836	-0.061035156	-1.0131836	2.1452637	0.29760742	0	0	0	0	0	0	0	0	0	1.0236816	0.023681641	0.42675781	-0.27636719	0.096923828	0.053222656	0.094	36737.16	-0.019	319.35	0.108
577	578	578	Category M	-0.2277832	-0.035888672	-0.74389648	0.13354492	-0.13671875	0.45605469	0	0.087	2/11/2017	2	11	2017	11:24:59	41099	0.3	11	24	59	10	0.051757813	3.5175293	0.13818359	-0.064941406	-1.0224609	10.328857	0.4609375	0	0	0	0	0	0	0	0	0	1.0339355	0.033935547	0.67382813	-0.3659668	0.029052734	0.27856445	0.084	36897.95	-0.017	313.02	0.108
578	579	579	Category M	-0.25195313	-0.023925781	-1.3078613	0.13574219	-0.11645508	0.45678711	0	0.079	2/11/2017	2	11	2017	11:24:59	41099	0.4	11	24	59	10	0.051757813	3.5175293	0.14575195	-0.065673828	-1.0146484	12.608643	0.49560547	0	0	0	0	0	0	0	0	0	1.0270996	0.027099609	0.73266602	-0.39770508	0.041748047	-0.29296875	0.102	36618.22	-0.038	654.54	0.108
579	580	580	Category M	0.035888672	-0.083984375	-1.0678711	0.17944336	-0.050048828	0.44824219	0	0.053	2/11/2017	2	11	2017	11:24:59	41099	0.5	11	24	59	11	0.051757813	3.5175293	0.15234375	-0.065429688	-1.0217285	2.784668	0.12646484	0	0	0	0	0	0	0	0	0	1.0351563	0.03515625	0.18066406	-0.11645508	-0.018310547	-0.045898438	0.09	36799.73	-0.019	332.25	0.108
580	581	581	Category M	-0.15576172	-0.19189453	-0.69580078	0.20483398	0.006103516	0.43310547	0	0.17	2/11/2017	2	11	2017	11:24:59	41099	0.6	11	24	59	11	0.051757813	3.5175293	0.15698242	-0.064697266	-1.019043	18.097168	0.4675293	0	0	0	0	0	0	0	0	0	1.0332031	0.033203125	0.76318359	-0.31274414	-0.12695313	0.32324219	0.095	36721.85	-0.021	353.22	0.102
581	582	582	Category M	-0.095947266	-0.059814453	-1.0917969	0.17456055	0.000244141	0.45092773	0	0.047	2/11/2017	2	11	2017	11:24:59	41099	0.7	11	24	59	11	0.051757813	3.5175293	0.15893555	-0.066162109	-1.0144043	37.740967	0.26635742	0	0	0	0	0	0	0	0	0	1.0290527	0.029052734	0.33862305	-0.25488281	0.006347656	-0.077148438	0.098	36676.71	-0.01	155.15	0.102
582	583	583	Category M	0.011962891	-0.11987305	-0.93579102	0.17626953	0.052734375	0.44287109	0	0.138	2/11/2017	2	11	2017	11:24:59	41099	0.8	11	24	59	11	0.051757813	3.5175293	0.1652832	-0.067871094	-1.0148926	26.732666	0.18017578	0	0	0	0	0	0	0	0	0	1.0305176	0.030517578	0.28442383	-0.15332031	-0.051757813	0.079101563	0.098	36676.71	-0.009	139.01	0.138
583	584	584	Category M	0.023925781	-0.14379883	-0.81591797	0.16064453	0.034912109	0.45239258	0	0.102	2/11/2017	2	11	2017	11:24:59	41099	0.9	11	24	59	11	0.051757813	3.5175293	0.17260742	-0.072509766	-1.0031738	148.19141	0.24951172	0	0	0	0	0	0	0	0	0	1.0205078	0.020507813	0.40722656	-0.14868164	-0.071044922	0.18725586	0.12	36376	-0.039	573.2	0.138
584	585	585	Category A	0.45581055	-0.083984375	-0.80395508	-0.34790039	0.1965332	0.34301758	0	0.078	2/11/2017	2	11	2017	12:32:35	45155	0.4	12	32	35	44	0.051513672	3.4482422	0.17675781	-0.072753906	-1.0109863	152.22998	0.34765625	0	0	0	0	0	0	0	0	0	1.0290527	0.029052734	0.49707031	0.27880859	-0.010986328	0.20703125	0.099	36661.91	-0.015	236.04	0.121
585	586	586	Category A	0.43188477	-0.083984375	-0.77978516	-0.34643555	0.19604492	0.34716797	0	0.186	2/11/2017	2	11	2017	12:32:35	45155	0.5	12	32	35	44	0.051513672	3.4482422	0.18286133	-0.072753906	-1.0078125	149.37988	0.33764648	0	0	0	0	0	0	0	0	0	1.0270996	0.027099609	0.48779297	0.2487793	-0.010986328	0.22802734	0.111	36493.13	-0.032	491.11	0.138
586	587	587	Category A	0.43188477	-0.071777344	-0.77978516	-0.34667969	0.1965332	0.34814453	0	0.046	2/11/2017	2	11	2017	12:32:35	45155	0.6	12	32	35	44	0.051513672	3.4482422	0.18847656	-0.071777344	-1.0024414	151.16357	0.32983398	0	0	0	0	0	0	0	0	0	1.0224609	0.022460938	0.46606445	0.24316406	0	0.22265625	0.112	36479.74	-0.035	540.25	0.121
587	588	588	Category A	0.44384766	-0.047851563	-0.73193359	-0.3449707	0.19824219	0.35009766	0	0.121	2/11/2017	2	11	2017	12:32:35	45155	0.7	12	32	35	44	0.051513672	3.4482422	0.19287109	-0.069580078	-1.0097656	142.51733	0.375	0	0	0	0	0	0	0	0	0	1.0302734	0.030273438	0.55053711	0.25073242	0.021728516	0.27783203	0.11	36506.61	-0.048	808.66	0.121
588	589	589	Category A	0.44384766	-0.047851563	-0.80395508	-0.34960938	0.19799805	0.34301758	0	0.139	2/11/2017	2	11	2017	12:32:35	45155	0.8	12	32	35	44	0.051513672	3.491748	0.20654297	-0.071044922	-1.0068359	150.63818	0.31298828	0	0	0	0	0	0	0	0	0	1.0302734	0.030273438	0.46337891	0.23706055	0.023193359	0.20288086	0.105	36575.56	-0.036	595.45	0.138
589	590	590	Category A	0.47998047	-0.023925781	-0.79199219	-0.35473633	0.19042969	0.34619141	0	0.094	2/11/2017	2	11	2017	12:32:35	45155	0.9	12	32	35	44	0.051513672	3.491748	0.22045898	-0.071044922	-1.0031738	161.65845	0.33789063	0	0	0	0	0	0	0	0	0	1.0297852	0.029785156	0.51782227	0.25927734	0.047119141	0.21118164	0.097	36691.63	-0.019	310.39	0.121
590	591	591	Category A	0.49194336	-0.011962891	-0.76782227	-0.36303711	0.18530273	0.34423828	0	0.044	2/11/2017	2	11	2017	12:32:36	45156	0	12	32	36	45	0.051513672	3.491748	0.23095703	-0.069091797	-1.0014648	163.80933	0.35473633	0	0	0	0	0	0	0	0	0	1.0300293	0.030029297	0.55175781	0.26074219	0.057128906	0.23364258	0.101	36632.67	-0.024	387.32	0.121
591	592	592	Category A	0.47998047	-0.023925781	-0.74389648	-0.36157227	0.18139648	0.34350586	0	0.138	2/11/2017	2	11	2017	12:32:36	45156	0.1	12	32	36	45	0.051513672	3.491748	0.24047852	-0.070556641	-0.99853516	148.21484	0.35253906	0	0	0	0	0	0	0	0	0	1.029541	0.029541016	0.54077148	0.23925781	0.046630859	0.25463867	0.1	36647.23	-0.019	301.97	0.138
592	593	593	Category A	0.46777344	-0.023925781	-0.76782227	-0.35742188	0.18652344	0.34008789	0	0.072	2/11/2017	2	11	2017	12:32:36	45156	0.2	12	32	36	45	0.051513672	3.491748	0.24829102	-0.073242188	-0.99804688	153.79541	0.32177734	0	0	0	0	0	0	0	0	0	1.0310059	0.031005859	0.49902344	0.21923828	0.049316406	0.23022461	0.107	36547.67	-0.018	268.05	0.118
593	594	594	Category A	0.45581055	-0.071777344	-0.77978516	-0.36157227	0.1875	0.34448242	0	0.118	2/11/2017	2	11	2017	12:32:36	45156	0.3	12	32	36	45	0.051513672	3.491748	0.25830078	-0.072509766	-0.99438477	24.995117	0.29150391	0	0	0	0	0	0	0	0	0	1.0300293	0.030029297	0.41259766	0.19726563	0.000732422	0.21459961	0.1	36647.23	-0.001	14.68	0.118
594	595	595	Category A	0.46777344	-0.023925781	-0.79199219	-0.35595703	0.18383789	0.3503418	0	0.176	2/11/2017	2	11	2017	12:32:36	45156	0.4	12	32	36	45	0.051513672	3.491748	0.26489258	-0.072021484	-0.99316406	18.552002	0.28979492	0	0	0	0	0	0	0	0	0	1.0305176	0.030517578	0.45239258	0.20263672	0.048095703	0.20117188	0.098	36676.71	0.005	-72.82	0.118
595	596	596	Category A	0.45581055	-0.011962891	-0.77978516	-0.35595703	0.18212891	0.35473633	0	0.053	2/11/2017	2	11	2017	12:32:36	45156	0.5	12	32	36	45	0.051513672	3.491748	0.27172852	-0.073242188	-0.9934082	22.181885	0.28857422	0	0	0	0	0	0	0	0	0	1.0324707	0.032470703	0.45898438	0.18408203	0.061279297	0.21362305	0.088	36831.86	0.009	-140.23	0.118
596	597	597	Category A	0.46777344	-0.047851563	-0.77978516	-0.35400391	0.18408203	0.34521484	0	0.034	2/11/2017	2	11	2017	12:32:36	45156	0.6	12	32	36	45	0.051513672	3.491748	0.27734375	-0.073242188	-0.99121094	28.833496	0.28564453	0	0	0	0	0	0	0	0	0	1.0319824	0.031982422	0.42724609	0.19018555	0.025390625	0.21142578	0.097	36691.63	0.005	-73.41	0.125
597	598	598	Category A	0.49194336	-0.047851563	-0.76782227	-0.35888672	0.1862793	0.34765625	0	0.08	2/11/2017	2	11	2017	12:32:36	45156	0.7	12	32	36	45	0.051513672	3.491748	0.28295898	-0.073242188	-0.98632813	31.280029	0.30322266	0	0	0	0	0	0	0	0	0	1.0288086	0.028808594	0.45263672	0.20874023	0.025390625	0.21850586	0.103	36603.89	0.023	-302.09	0.125
598	599	599	Category A	0.47998047	-0.047851563	-0.75585938	-0.35839844	0.18237305	0.34960938	0	0.125	2/11/2017	2	11	2017	12:32:36	45156	0.8	12	32	36	45	0.051513672	3.491748	0.28881836	-0.071777344	-0.9855957	20.797852	0.29980469	0	0	0	0	0	0	0	0	0	1.029541	0.029541016	0.44482422	0.19091797	0.023925781	0.22973633	0.091	36783.88	0.031	-432.94	0.104
599	600	600	Category A	0.49194336	-0.083984375	-0.77978516	-0.35668945	0.18237305	0.34863281	0	0.151	2/11/2017	2	11	2017	12:32:36	45156	0.9	12	32	36	45	0.051513672	3.491748	0.29418945	-0.071289063	-0.9855957	11.63208	0.28564453	0	0	0	0	0	0	0	0	0	1.03125	0.03125	0.41625977	0.19750977	-0.012451172	0.20581055	0.096	36706.68	0.024	-330.68	0.115
600	601	601	Category A	0.49194336	-0.035888672	-0.76782227	-0.359375	0.17822266	0.34545898	0	0.104	2/11/2017	2	11	2017	12:32:37	45157	0	12	32	37	46	0.051513672	3.491748	0.30126953	-0.071777344	-0.98413086	6.7832031	0.29052734	0	0	0	0	0	0	0	0	0	1.0317383	0.031738281	0.44287109	0.19042969	0.035888672	0.21630859	0.109	36520.2	0.006	-80.05	0.115
601	602	602	Category A	0.45581055	-0.047851563	-0.76782227	-0.3605957	0.18383789	0.34619141	0	0.082	2/11/2017	2	11	2017	12:32:37	45157	0.1	12	32	37	46	0.051513672	3.491748	0.30761719	-0.071289063	-0.98364258	3.9353027	0.26269531	0	0	0	0	0	0	0	0	0	1.0332031	0.033203125	0.38745117	0.14794922	0.0234375	0.21582031	0.11	36506.61	0.007	-92.38	0.115
602	603	603	Category A	0.45581055	-0.035888672	-0.81591797	-0.35913086	0.18237305	0.34838867	0	0.115	2/11/2017	2	11	2017	12:32:37	45157	0.2	12	32	37	46	0.051513672	3.491748	0.3125	-0.072021484	-0.98022461	3.5505371	0.22094727	0	0	0	0	0	0	0	0	0	1.0314941	0.031494141	0.34399414	0.14306641	0.036132813	0.16430664	0.094	36737.16	0.031	-423.19	0.115
603	604	604	Category A	0.45581055	-0.059814453	-0.77978516	-0.35571289	0.1875	0.33935547	0	0.084	2/11/2017	2	11	2017	12:32:37	45157	0.3	12	32	37	46	0.051513672	3.491748	0.31860352	-0.072753906	-0.97924805	4.1972656	0.24243164	0	0	0	0	0	0	0	0	0	1.0324707	0.032470703	0.34960938	0.13696289	0.012939453	0.19946289	0.09	36799.73	0.011	-167.06	0.104
604	605	605	Category A	0.40795898	-0.059814453	-0.79199219	-0.35253906	0.18334961	0.34741211	0	0.028	2/11/2017	2	11	2017	12:32:37	45157	0.4	12	32	37	46	0.051513672	3.491748	0.32446289	-0.072753906	-0.97753906	3.9104004	0.20385742	0	0	0	0	0	0	0	0	0	1.0327148	0.032714844	0.28198242	0.083251953	0.012939453	0.18554688	0.089	36815.72	0.003	-47.55	0.115
605	606	606	Category A	0.41992188	-0.011962891	-0.75585938	-0.34936523	0.18603516	0.35131836	0	0.128	2/11/2017	2	11	2017	12:32:37	45157	0.5	12	32	37	46	0.051513672	3.491748	0.33251953	-0.073730469	-0.9765625	3.3693848	0.24511719	0	0	0	0	0	0	0	0	0	1.0344238	0.034423828	0.36987305	0.087158203	0.061767578	0.22070313	0.108	36533.88	-0.021	314.27	0.115
606	607	607	Category A	0.41992188	-0.011962891	-0.82788086	-0.34912109	0.16381836	0.36181641	0	0.102	2/11/2017	2	11	2017	12:32:37	45157	0.6	12	32	37	46	0.051513672	3.491748	0.33886719	-0.074462891	-0.97729492	2.5129395	0.18115234	0	0	0	0	0	0	0	0	0	1.0371094	0.037109375	0.29296875	0.080810547	0.0625	0.14941406	0.099	36661.91	-0.01	153.81	0.102
607	608	608	Category A	0.43188477	0.035888672	-0.80395508	-0.34375	0.15307617	0.37011719	0	0.196	2/11/2017	2	11	2017	12:32:37	45157	0.7	12	32	37	46	0.051513672	3.491748	0.34423828	-0.074707031	-0.97070313	1.9833984	0.21850586	0	0	0	0	0	0	0	0	0	1.0327148	0.032714844	0.36499023	0.087402344	0.1105957	0.16674805	0.093	36752.6	-0.004	63.12	0.102
608	609	609	Category A	0.43188477	0.011962891	-0.79199219	-0.35180664	0.15258789	0.3671875	0	0.057	2/11/2017	2	11	2017	12:32:37	45157	0.8	12	32	37	46	0.051513672	3.491748	0.34936523	-0.071533203	-0.96875	1.2939453	0.2121582	0	0	0	0	0	0	0	0	0	1.0324707	0.032470703	0.34277344	0.082275391	0.083496094	0.17675781	0.101	36632.67	-0.014	215.48	0.102
609	610	610	Category A	0.41992188	0.023925781	-0.77978516	-0.35180664	0.15478516	0.36694336	0	0.051	2/11/2017	2	11	2017	12:32:37	45157	0.9	12	32	37	46	0.051513672	3.491748	0.35913086	-0.083251953	-0.95800781	0.70605469	0.21655273	0	0	0	0	0	0	0	0	0	1.0266113	0.026611328	0.34619141	0.060546875	0.10717773	0.17822266	0.094	36737.16	-0.004	62.57	0.085
610	611	611	Category A	0.43188477	0.011962891	-0.79199219	-0.35205078	0.15820313	0.36279297	0	0.073	2/11/2017	2	11	2017	12:32:38	45158	0	12	32	38	47	0.051513672	3.491748	0.37744141	-0.0625	-0.91699219	0.21166992	0.15527344	0	0	0	0	0	0	0	0	0	0.99365234	0.006347656	0.25390625	0.054199219	0.074462891	0.125	0.082	36931.95	0.014	-225.27	0.085
611	612	612	Category A	0.44384766	-0.011962891	-0.80395508	-0.34838867	0.16015625	0.36572266	0	0.085	2/11/2017	2	11	2017	12:32:38	45158	0.1	12	32	38	47	0.051513672	3.491748	0.37280273	0.010009766	-0.85351563	0.42138672	0.089111328	0	0	0	0	0	0	0	0	0	0.93139648	0.068603516	0.14257813	0.070800781	-0.021972656	0.049560547	0.07	37151.38	0.032	-533.16	0.076
612	613	613	Category A	0.41992188	0.011962891	-0.79199219	-0.35424805	0.16479492	0.35668945	0	0.031	2/11/2017	2	11	2017	12:32:38	45158	0.2	12	32	38	47	0.051513672	3.491748	0.375	-0.046386719	-0.83203125	1.5124512	0.083740234	0	0	0	0	0	0	0	0	0	0.91381836	0.086181641	0.14331055	0.044677734	0.058349609	0.040039063	0.073	37093.83	0.022	-371.98	0.076
613	614	614	Category A	0.45581055	0	-0.80395508	-0.3503418	0.16577148	0.35888672	0	0.127	2/11/2017	2	11	2017	12:32:38	45158	0.3	12	32	38	47	0.051513672	3.491748	0.37695313	-0.037597656	-0.81396484	2.1835938	0.087646484	0	0	0	0	0	0	0	0	0	0.89794922	0.10205078	0.12646484	0.078613281	0.037597656	0.010009766	0.074	37075.07	0.019	-322.47	0.076
614	615	615	Category A	0.44384766	0	-0.77978516	-0.35424805	0.171875	0.35668945	0	0.076	2/11/2017	2	11	2017	12:32:38	45158	0.4	12	32	38	47	0.051513672	3.491748	0.38549805	-0.034667969	-0.80786133	2.4587402	0.073486328	0	0	0	0	0	0	0	0	0	0.89599609	0.10400391	0.12133789	0.058105469	0.034667969	0.028076172	0.073	37093.83	0.02	-341.23	0.076
615	616	616	Category A	0.45581055	0	-0.80395508	-0.3527832	0.16699219	0.35644531	0	0.054	2/11/2017	2	11	2017	12:32:38	45158	0.5	12	32	38	47	0.051513672	3.491748	0.39160156	-0.037597656	-0.80712891	2.7824707	0.07421875	0	0	0	0	0	0	0	0	0	0.89819336	0.10180664	0.10498047	0.063964844	0.037597656	0.003173828	0.071	37131.98	0.029	-484.75	0.072
616	617	617	Category A	0.43188477	-0.023925781	-0.79199219	-0.35400391	0.17211914	0.35571289	0	0.066	2/11/2017	2	11	2017	12:32:38	45158	0.6	12	32	38	47	0.051513672	3.491748	0.39746094	-0.03515625	-0.80444336	2.9924316	0.038085938	0	0	0	0	0	0	0	0	0	0.89794922	0.10205078	0.057861328	0.034179688	0.011230469	0.012451172	0.075	37056.51	0.031	-494.95	0.076
617	618	618	Category A	0.44384766	-0.011962891	-0.77978516	-0.35205078	0.18188477	0.35644531	0	0.072	2/11/2017	2	11	2017	12:32:38	45158	0.7	12	32	38	47	0.051513672	3.491748	0.4050293	-0.035888672	-0.80224609	2.8144531	0.05078125	0	0	0	0	0	0	0	0	0	0.89941406	0.10058594	0.085205078	0.038574219	0.023925781	0.022460938	0.067	37210.97	0.041	-677.09	0.072
618	619	619	Category A	0.49194336	-0.011962891	-0.77978516	-0.35449219	0.17236328	0.35864258	0	0.058	2/11/2017	2	11	2017	12:32:38	45158	0.8	12	32	38	47	0.051513672	3.491748	0.41381836	-0.036132813	-0.80273438	1.5029297	0.084960938	0	0	0	0	0	0	0	0	0	0.90380859	0.096191406	0.12548828	0.077880859	0.024169922	0.022949219	0.064	37272.76	0.045	-752.56	0.072
619	620	620	Category A	0.43188477	-0.011962891	-0.79199219	-0.35375977	0.17700195	0.35375977	0	0.076	2/11/2017	2	11	2017	12:32:38	45158	0.9	12	32	38	47	0.051513672	3.491748	0.42285156	-0.036376953	-0.79638672	0.69995117	0.026367188	0	0	0	0	0	0	0	0	0	0.90234375	0.09765625	0.037841797	0.008789063	0.024414063	0.004394531	0.071	37131.98	0.047	-730.59	0.076
620	621	621	Category A	0.44384766	-0.023925781	-0.80395508	-0.35083008	0.18115234	0.34936523	0	0.061	2/11/2017	2	11	2017	12:32:39	45159	0	12	32	39	48	0.051513672	3.491748	0.42822266	-0.035888672	-0.79272461	0.91235352	0.022460938	0	0	0	0	0	0	0	0	0	0.90185547	0.098144531	0.038330078	0.015380859	0.011962891	-0.010986328	0.074	37075.07	0.037	-581.94	0.083
621	622	622	Category A	0.44384766	-0.011962891	-0.79199219	-0.35302734	0.1784668	0.35253906	0	0.097	2/11/2017	2	11	2017	12:32:39	45159	0.111	12	32	39	48	0.051513672	3.491748	0.43603516	-0.034179688	-0.79370117	1.1330566	0.0234375	0	0	0	0	0	0	0	0	0	0.90625	0.09375	0.031738281	0.007568359	0.022216797	0.001708984	0.088	36831.86	0.01	-155.15	0.083
622	623	623	Category A	0.44384766	0	-0.76782227	-0.35107422	0.18115234	0.3515625	0	0.083	2/11/2017	2	11	2017	12:32:39	45159	0.222	12	32	39	48	0.051513672	3.491748	0.44311523	-0.034179688	-0.79003906	0.59692383	0.040771484	0	0	0	0	0	0	0	0	0	0.90649414	0.093505859	0.057128906	0.000488281	0.034179688	0.022216797	0.089	36815.72	-0.001	16.14	0.083
623	624	624	Category A	0.45581055	-0.035888672	-0.79199219	-0.35424805	0.18017578	0.35668945	0	0.156	2/11/2017	2	11	2017	12:32:39	45159	0.333	12	32	39	48	0.051513672	3.491748	0.44873047	-0.033203125	-0.78808594	0.067382813	0.008300781	0	0	0	0	0	0	0	0	0	0.90771484	0.092285156	0.013183594	0.006835938	-0.002441406	-0.003662109	0.081	36949.2	0.004	-68.01	0.083
624	625	625	Category A	0.44384766	-0.047851563	-0.76782227	-0.35205078	0.18115234	0.35644531	0	0.066	2/11/2017	2	11	2017	12:32:39	45159	0.444	12	32	39	48	0.051513672	3.491748	0.45385742	-0.031738281	-0.7878418	0.08984375	0.027587891	0	0	0	0	0	0	0	0	0	0.90991211	0.090087891	0.046142578	-0.010009766	-0.015869141	0.020019531	0.084	36897.95	0.013	-206.32	0.083
625	626	626	Category A	0.44384766	-0.047851563	-0.79199219	-0.35400391	0.18676758	0.34741211	0	0.025	2/11/2017	2	11	2017	12:32:39	45159	0.555	12	32	39	48	0.051513672	3.491748	0.45385742	-0.03125	-0.7878418	0.37963867	0.01953125	0	0	0	0	0	0	0	0	0	0.90991211	0.090087891	0.030273438	-0.010009766	-0.016357422	-0.00390625	0.079	36984.24	0.028	-436.57	0.079
626	627	627	Category A	0.43188477	-0.023925781	-0.77978516	-0.34716797	0.18505859	0.35131836	0	0.079	2/11/2017	2	11	2017	12:32:39	45159	0.666	12	32	39	48	0.051269531	3.491748	0.45410156	-0.031005859	-0.78833008	1.7956543	0.024902344	0	0	0	0	0	0	0	0	0	0.91040039	0.089599609	0.038085938	-0.022216797	0.007080078	0.008544922	0.077	37019.99	0.038	-579.84	0.076
627	628	628	Category A	0.39599609	-0.059814453	-0.77978516	-0.35131836	0.18261719	0.35644531	0	0.065	2/11/2017	2	11	2017	12:32:39	45159	0.777	12	32	39	48	0.051269531	3.491748	0.4543457	-0.030761719	-0.78857422	1.8942871	0.065673828	0	0	0	0	0	0	0	0	0	0.91064453	0.089355469	0.096191406	-0.058349609	-0.028808594	0.008789063	0.062	37315.27	0.069	-1073.14	0.076
628	629	629	Category A	0.44384766	-0.023925781	-0.77978516	-0.35180664	0.18603516	0.35449219	0	0.076	2/11/2017	2	11	2017	12:32:39	45159	0.888	12	32	39	48	0.051269531	3.491748	0.45458984	-0.030517578	-0.78930664	0.96508789	0.015869141	0	0	0	0	0	0	0	0	0	0.91137695	0.088623047	0.027099609	-0.010742188	0.006591797	0.009521484	0.069	37171.01	0.058	-881.29	0.079
629	630	630	Category A	0.47998047	-0.023925781	-0.76782227	-0.35009766	0.18603516	0.35131836	0	0.065	2/11/2017	2	11	2017	12:32:40	45160	0	12	32	40	48	0.051269531	3.491748	0.45458984	-0.030761719	-0.78930664	0.1328125	0.033691406	0	0	0	0	0	0	0	0	0	0.91137695	0.088623047	0.053466797	0.025146484	0.006835938	0.021484375	0.078	37002.02	0.054	-771.6	0.079
630	631	631	Category A	0.49194336	-0.047851563	-0.80395508	-0.34838867	0.18359375	0.35449219	0	0.106	2/11/2017	2	11	2017	12:32:40	45160	0.09	12	32	40	49	0.051269531	3.491748	0.45410156	-0.031005859	-0.7890625	0.11767578	0.043701172	0	0	0	0	0	0	0	0	0	0.91088867	0.089111328	0.069091797	0.037597656	-0.016601563	-0.014648438	0.077	37019.99	0.043	-643.99	0.081
631	632	632	Category A	0.47998047	-0.023925781	-0.81591797	-0.34863281	0.18554688	0.34716797	0	0.081	2/11/2017	2	11	2017	12:32:40	45160	0.181	12	32	40	49	0.051269531	3.491748	0.453125	-0.03125	-0.78930664	0.012695313	0.038085938	0	0	0	0	0	0	0	0	0	0.91088867	0.089111328	0.060302734	0.026611328	0.007324219	-0.026367188	0.081	36949.2	0.039	-573.2	0.09
632	633	633	Category A	0.46777344	-0.047851563	-0.79199219	-0.35131836	0.18261719	0.35449219	0	0.069	2/11/2017	2	11	2017	12:32:40	45160	0.272	12	32	40	49	0.051269531	3.491748	0.45263672	-0.031738281	-0.78979492	1.0407715	0.021972656	0	0	0	0	0	0	0	0	0	0.91088867	0.089111328	0.032958984	0.014892578	-0.015869141	-0.001953125	0.089	36815.72	0.016	-240.16	0.106
633	634	634	Category A	0.44384766	-0.035888672	-0.79199219	-0.34960938	0.18188477	0.34936523	0	0.09	2/11/2017	2	11	2017	12:32:40	45160	0.363	12	32	40	49	0.051269531	3.491748	0.45263672	-0.031982422	-0.79003906	1.3898926	0.009765625	0	0	0	0	0	0	0	0	0	0.91113281	0.088867188	0.014404297	-0.008789063	-0.003662109	-0.001708984	0.099	36661.91	-0.017	270.04	0.122
634	635	635	Category A	0.45581055	-0.023925781	-0.80395508	-0.35351563	0.18725586	0.35131836	0	0.126	2/11/2017	2	11	2017	12:32:40	45160	0.454	12	32	40	49	0.051269531	3.491748	0.45214844	-0.031494141	-0.78979492	1.3400879	0.016357422	0	0	0	0	0	0	0	0	0	0.91064453	0.089355469	0.025146484	0.003417969	0.007568359	-0.013916016	0.103	36603.89	-0.02	310.98	0.122
635	636	636	Category A	0.46777344	-0.023925781	-0.80395508	-0.34790039	0.18676758	0.3503418	0	0.122	2/11/2017	2	11	2017	12:32:40	45160	0.545	12	32	40	49	0.051269531	3.491748	0.4519043	-0.031982422	-0.79003906	2.0629883	0.022460938	0	0	0	0	0	0	0	0	0	0.91064453	0.089355469	0.037841797	0.015625	0.008056641	-0.013671875	0.097	36691.63	-0.027	459.75	0.122
636	637	637	Category A	0.49194336	-0.023925781	-0.80395508	-0.35473633	0.19287109	0.34716797	0	0.13	2/11/2017	2	11	2017	12:32:40	45160	0.636	12	32	40	49	0.051269531	3.491748	0.4519043	-0.032226563	-0.79003906	2.9348145	0.04296875	0	0	0	0	0	0	0	0	0	0.91064453	0.089355469	0.062011719	0.039794922	0.008300781	-0.013671875	0.102	36618.22	-0.027	438.29	0.126
637	638	638	Category A	0.46777344	-0.011962891	-0.79199219	-0.35107422	0.18359375	0.35131836	0	0.045	2/11/2017	2	11	2017	12:32:40	45160	0.727	12	32	40	49	0.051269531	3.491748	0.45166016	-0.032226563	-0.79003906	2.7958984	0.025878906	0	0	0	0	0	0	0	0	0	0.91064453	0.089355469	0.038330078	0.015869141	0.020263672	-0.001708984	0.126	36301.8	-0.059	909.17	0.126
638	639	639	Category A	0.45581055	-0.023925781	-0.80395508	-0.35253906	0.18334961	0.35131836	0	0.101	2/11/2017	2	11	2017	12:32:40	45160	0.818	12	32	40	49	0.051269531	3.491748	0.45117188	-0.032714844	-0.79052734	2.0998535	0.016601563	0	0	0	0	0	0	0	0	0	0.91064453	0.089355469	0.026611328	0.004394531	0.008789063	-0.013183594	0.122	36350.94	-0.06	964.33	0.122
639	640	640	Category A	0.46777344	-0.047851563	-0.79199219	-0.34936523	0.18530273	0.35253906	0	0.237	2/11/2017	2	11	2017	12:32:40	45160	0.909	12	32	40	49	0.051269531	3.491748	0.45043945	-0.032714844	-0.79052734	1.1547852	0.022705078	0	0	0	0	0	0	0	0	0	0.91040039	0.089599609	0.033447266	0.017089844	-0.014892578	-0.001220703	0.12	36376	-0.045	680.51	0.107
640	641	641	Category A	0.41992188	-0.011962891	-0.79199219	-0.35351563	0.18359375	0.3515625	0	0.1	2/11/2017	2	11	2017	12:32:41	45161	0	12	32	41	50	0.051269531	3.491748	0.45019531	-0.032470703	-0.79052734	0.21801758	0.036621094	0	0	0	0	0	0	0	0	0	0.91015625	0.08984375	0.052246094	-0.030273438	0.020507813	-0.001220703	0.115	36440.15	-0.027	391.71	0.101
641	642	642	Category A	0.44384766	-0.047851563	-0.76782227	-0.35351563	0.1887207	0.35424805	0	0.107	2/11/2017	2	11	2017	12:32:41	45161	0.1	12	32	41	50	0.051269531	3.491748	0.44946289	-0.032714844	-0.79077148	0.91137695	0.028076172	0	0	0	0	0	0	0	0	0	0.91040039	0.089599609	0.043945313	-0.005615234	-0.014892578	0.022949219	0.117	36414.23	-0.024	338.37	0.107
642	643	643	Category A	0.45581055	-0.035888672	-0.80395508	-0.35205078	0.18579102	0.35522461	0	0.1	2/11/2017	2	11	2017	12:32:41	45161	0.2	12	32	41	50	0.051269531	3.491748	0.44921875	-0.032714844	-0.79101563	1.8291016	0.014648438	0	0	0	0	0	0	0	0	0	0.91040039	0.089599609	0.022216797	0.006347656	-0.002929688	-0.012695313	0.125	36313.97	-0.04	567.22	0.107
643	644	644	Category A	0.44384766	-0.035888672	-0.77978516	-0.35205078	0.18481445	0.34936523	0	0.062	2/11/2017	2	11	2017	12:32:41	45161	0.3	12	32	41	50	0.051269531	3.491748	0.44921875	-0.032714844	-0.79052734	1.887207	0.012451172	0	0	0	0	0	0	0	0	0	0.90991211	0.090087891	0.019287109	-0.005371094	-0.002929688	0.010742188	0.101	36632.67	-0.019	299.28	0.1
644	645	645	Category A	0.45581055	-0.047851563	-0.80395508	-0.35424805	0.18261719	0.35864258	0	0.146	2/11/2017	2	11	2017	12:32:41	45161	0.4	12	32	41	50	0.051269531	3.491748	0.44921875	-0.032714844	-0.79052734	1.6098633	0.020996094	0	0	0	0	0	0	0	0	0	0.90991211	0.090087891	0.034667969	0.006347656	-0.014892578	-0.013183594	0.092	36768.17	-0.002	31.56	0.1
645	646	646	Category A	0.43188477	-0.023925781	-0.81591797	-0.34716797	0.18432617	0.35424805	0	0.094	2/11/2017	2	11	2017	12:32:41	45161	0.5	12	32	41	50	0.051269531	3.491748	0.44970703	-0.032714844	-0.79052734	1.3864746	0.032226563	0	0	0	0	0	0	0	0	0	0.91015625	0.08984375	0.052001953	-0.017822266	0.008789063	-0.025146484	0.087	36848.15	-0.011	190	0.1
646	647	647	Category A	0.45581055	-0.011962891	-0.76782227	-0.35107422	0.18359375	0.35449219	0	0.044	2/11/2017	2	11	2017	12:32:41	45161	0.6	12	32	41	50	0.051269531	3.491748	0.45019531	-0.032714844	-0.79077148	1.458252	0.031494141	0	0	0	0	0	0	0	0	0	0.91064453	0.089355469	0.049316406	0.005371094	0.020751953	0.022949219	0.089	36815.72	-0.024	436.19	0.094
647	648	648	Category A	0.44384766	-0.023925781	-0.79199219	-0.35424805	0.18261719	0.35449219	0	0.08	2/11/2017	2	11	2017	12:32:41	45161	0.7	12	32	41	50	0.051269531	3.491748	0.45043945	-0.032958984	-0.79003906	1.6809082	0.011474609	0	0	0	0	0	0	0	0	0	0.91015625	0.08984375	0.017578125	-0.006591797	0.009033203	-0.001708984	0.089	36815.72	-0.007	116.23	0.109
648	649	649	Category A	0.44384766	-0.047851563	-0.77978516	-0.34863281	0.18676758	0.35131836	0	0.109	2/11/2017	2	11	2017	12:32:41	45161	0.8	12	32	41	50	0.051269531	3.491748	0.45019531	-0.034179688	-0.78979492	1.7058105	0.018066406	0	0	0	0	0	0	0	0	0	0.90991211	0.090087891	0.030029297	-0.006347656	-0.013427734	0.010009766	0.087	36848.15	-0.002	33.04	0.109
649	650	650	Category A	0.45581055	-0.047851563	-0.80395508	-0.34863281	0.18896484	0.35229492	0	0.066	2/11/2017	2	11	2017	12:32:41	45161	0.9	12	32	41	50	0.051269531	3.491748	0.45019531	-0.034912109	-0.78955078	1.5541992	0.019775391	0	0	0	0	0	0	0	0	0	0.90966797	0.090332031	0.032470703	0.005371094	-0.012695313	-0.014160156	0.09	36799.73	-0.007	115.14	0.109
650	651	651	Category A	0.45581055	-0.047851563	-0.81591797	-0.34936523	0.18847656	0.34936523	0	0.131	2/11/2017	2	11	2017	12:32:42	45162	0	12	32	42	51	0.051269531	3.491748	0.45068359	-0.036132813	-0.78979492	1.5874023	0.028808594	0	0	0	0	0	0	0	0	0	0.90991211	0.090087891	0.042480469	0.004882813	-0.011474609	-0.026123047	0.096	36706.68	-0.013	208.19	0.11
651	652	652	Category A	0.45581055	-0.071777344	-0.80395508	-0.34960938	0.18237305	0.35644531	0	0.11	2/11/2017	2	11	2017	12:32:42	45162	0.1	12	32	42	51	0.051269531	3.491748	0.45117188	-0.036865234	-0.78979492	1.1887207	0.037597656	0	0	0	0	0	0	0	0	0	0.91040039	0.089599609	0.053222656	0.004394531	-0.034667969	-0.013916016	0.102	36618.22	0.001	-14.33	0.11
652	653	653	Category A	0.44384766	-0.035888672	-0.82788086	-0.34863281	0.18432617	0.35327148	0	0.083	2/11/2017	2	11	2017	12:32:42	45162	0.2	12	32	42	51	0.051269531	3.491748	0.45141602	-0.037353516	-0.79003906	0.3034668	0.038330078	0	0	0	0	0	0	0	0	0	0.91088867	0.089111328	0.046630859	-0.007568359	0.001464844	-0.037597656	0.095	36721.85	0.027	-370.91	0.11
653	654	654	Category A	0.47998047	-0.035888672	-0.77978516	-0.35107422	0.18676758	0.35546875	0	0.114	2/11/2017	2	11	2017	12:32:42	45162	0.3	12	32	42	51	0.051269531	3.491748	0.45141602	-0.037841797	-0.79052734	0.57470703	0.030273438	0	0	0	0	0	0	0	0	0	0.91113281	0.088867188	0.041015625	0.028320313	0.001953125	0.010742188	0.093	36752.6	0.033	-450.8	0.114
654	655	655	Category A	0.45581055	-0.035888672	-0.77978516	-0.34960938	0.18359375	0.35131836	0	0.066	2/11/2017	2	11	2017	12:32:42	45162	0.4	12	32	42	51	0.051269531	3.491748	0.45117188	-0.038574219	-0.79003906	0.92553711	0.01171875	0	0	0	0	0	0	0	0	0	0.91064453	0.089355469	0.017578125	0.004394531	0.002685547	0.010253906	0.093	36752.6	0.039	-522.18	0.114
655	656	656	Category A	0.47998047	-0.023925781	-0.79199219	-0.34692383	0.18920898	0.34814453	0	0.054	2/11/2017	2	11	2017	12:32:42	45162	0.5	12	32	42	51	0.051269531	3.491748	0.45117188	-0.038818359	-0.79003906	0.91577148	0.032470703	0	0	0	0	0	0	0	0	0	0.91064453	0.089355469	0.045410156	0.028564453	0.014892578	-0.001708984	0.1	36647.23	0.051	-626.76	0.124
656	657	657	Category A	0.45581055	-0.035888672	-0.79199219	-0.35083008	0.18725586	0.35351563	0	0.134	2/11/2017	2	11	2017	12:32:42	45162	0.6	12	32	42	51	0.051269531	3.491748	0.45141602	-0.039306641	-0.79003906	1.3950195	0.005615234	0	0	0	0	0	0	0	0	0	0.91064453	0.089355469	0.009521484	0.004150391	0.003417969	-0.001708984	0.106	36561.56	0.053	-623.12	0.124
657	658	658	Category A	0.46777344	-0.059814453	-0.77978516	-0.35424805	0.18725586	0.35449219	0	0.149	2/11/2017	2	11	2017	12:32:42	45162	0.7	12	32	42	51	0.051269531	3.491748	0.45141602	-0.039306641	-0.7902832	1.6665039	0.027832031	0	0	0	0	0	0	0	0	0	0.91113281	0.088867188	0.046875	0.016113281	-0.020263672	0.010498047	0.108	36533.88	0.032	-394.66	0.124
658	659	659	Category A	0.46777344	-0.035888672	-0.79199219	-0.3527832	0.18823242	0.35620117	0	0.124	2/11/2017	2	11	2017	12:32:42	45162	0.8	12	32	42	51	0.051269531	3.491748	0.45214844	-0.040039063	-0.79052734	1.6638184	0.016113281	0	0	0	0	0	0	0	0	0	0.91162109	0.088378906	0.020996094	0.015380859	0.004150391	-0.001220703	0.109	36520.2	0.011	-144.2	0.124
659	660	660	Category A	0.46777344	-0.035888672	-0.79199219	-0.34912109	0.1875	0.3503418	0	0.123	2/11/2017	2	11	2017	12:32:42	45162	0.9	12	32	42	51	0.051269531	3.491748	0.45166016	-0.040039063	-0.79125977	1.4106445	0.016357422	0	0	0	0	0	0	0	0	0	0.91186523	0.088134766	0.020751953	0.015869141	0.004150391	-0.000488281	0.118	36401.39	-0.017	231.28	0.124
660	661	661	Category A	0.47998047	-0.059814453	-0.76782227	-0.34838867	0.18359375	0.35253906	0	0.07	2/11/2017	2	11	2017	12:32:43	45163	0	12	32	43	52	0.051269531	3.491748	0.4519043	-0.040283203	-0.79125977	1.5668945	0.041259766	0	0	0	0	0	0	0	0	0	0.91210938	0.087890625	0.071044922	0.027832031	-0.019287109	0.0234375	0.111	36493.13	-0.007	96.54	0.123
661	662	662	Category A	0.46777344	-0.071777344	-0.79199219	-0.35058594	0.19116211	0.35424805	0	0.113	2/11/2017	2	11	2017	12:32:43	45163	0.111	12	32	43	52	0.051269531	3.491748	0.4519043	-0.040283203	-0.79101563	1.8061523	0.03515625	0	0	0	0	0	0	0	0	0	0.91186523	0.088134766	0.047851563	0.015625	-0.03125	-0.000732422	0.098	36676.71	-0.01	155.15	0.113
662	663	663	Category A	0.45581055	-0.035888672	-0.79199219	-0.35253906	0.18823242	0.34838867	0	0.092	2/11/2017	2	11	2017	12:32:43	45163	0.222	12	32	43	52	0.051269531	3.491748	0.4519043	-0.040527344	-0.79077148	1.2026367	0.006103516	0	0	0	0	0	0	0	0	0	0.91186523	0.088134766	0.009277344	0.003662109	0.004638672	-0.000976563	0.088	36831.86	-0.009	152.38	0.102
663	664	664	Category A	0.43188477	-0.023925781	-0.79199219	-0.34936523	0.18603516	0.35351563	0	0.067	2/11/2017	2	11	2017	12:32:43	45163	0.333	12	32	43	52	0.051269531	3.491748	0.4519043	-0.040771484	-0.79125977	0.12451172	0.026123047	0	0	0	0	0	0	0	0	0	0.91210938	0.087890625	0.037597656	-0.020019531	0.016845703	-0.000488281	0.085	36881.19	0.028	-414.74	0.102
664	665	665	Category A	0.45581055	-0.047851563	-0.80395508	-0.34521484	0.18994141	0.35229492	0	0.068	2/11/2017	2	11	2017	12:32:43	45163	0.444	12	32	43	52	0.051269531	3.511084	0.45166016	-0.040771484	-0.79125977	1.0170898	0.014892578	0	0	0	0	0	0	0	0	0	0.91210938	0.087890625	0.0234375	0.00390625	-0.006835938	-0.012451172	0.097	36691.63	0.015	-211.89	0.113
665	666	666	Category A	0.45581055	-0.059814453	-0.81591797	-0.35083008	0.18823242	0.35546875	0	0.102	2/11/2017	2	11	2017	12:32:43	45163	0.555	12	32	43	52	0.051269531	3.511084	0.45141602	-0.040771484	-0.79150391	1.2856445	0.031005859	0	0	0	0	0	0	0	0	0	0.91235352	0.087646484	0.047119141	0.004150391	-0.018798828	-0.024169922	0.107	36547.67	0.004	-54.54	0.14
666	667	667	Category A	0.44384766	-0.047851563	-0.80395508	-0.3515625	0.18920898	0.35546875	0	0.143	2/11/2017	2	11	2017	12:32:43	45163	0.666	12	32	43	52	0.051269531	3.511084	0.45141602	-0.040527344	-0.79125977	1.6599121	0.016357422	0	0	0	0	0	0	0	0	0	0.91210938	0.087890625	0.027587891	-0.007568359	-0.007324219	-0.012451172	0.115	36440.15	-0.002	26.3	0.143
667	668	668	Category A	0.47998047	-0.035888672	-0.77978516	-0.34863281	0.18432617	0.35327148	0	0.171	2/11/2017	2	11	2017	12:32:43	45163	0.777	12	32	43	52	0.051269531	3.511084	0.4519043	-0.040771484	-0.79150391	2.2167969	0.030761719	0	0	0	0	0	0	0	0	0	0.91235352	0.087646484	0.044677734	0.027832031	0.004882813	0.01171875	0.131	36242.13	-0.025	319.43	0.143
668	669	669	Category A	0.44384766	-0.059814453	-0.80395508	-0.34594727	0.18847656	0.35327148	0	0.14	2/11/2017	2	11	2017	12:32:43	45163	0.888	12	32	43	52	0.051269531	3.511084	0.45239258	-0.040527344	-0.79150391	2.2797852	0.024169922	0	0	0	0	0	0	0	0	0	0.91259766	0.087402344	0.040039063	-0.008544922	-0.019042969	-0.012207031	0.127	36289.72	-0.021	271.84	0.143
669	670	670	Category A	0.43188477	-0.047851563	-0.77978516	-0.34716797	0.18676758	0.35131836	0	0.165	2/11/2017	2	11	2017	12:32:44	45164	0	12	32	44	53	0.051269531	3.511084	0.45263672	-0.041259766	-0.79174805	2.0153809	0.024902344	0	0	0	0	0	0	0	0	0	0.91308594	0.086914063	0.039306641	-0.020751953	-0.006347656	0.011962891	0.132	36230.42	-0.043	585.3	0.143
670	671	671	Category A	0.41992188	-0.023925781	-0.79199219	-0.34863281	0.18579102	0.35644531	0	0.043	2/11/2017	2	11	2017	12:32:44	45164	0.1	12	32	44	53	0.051269531	3.511084	0.45263672	-0.041503906	-0.79248047	1.4353027	0.037353516	0	0	0	0	0	0	0	0	0	0.91357422	0.086425781	0.051025391	-0.032714844	0.017578125	0.000488281	0.12	36376	-0.026	361.16	0.165
671	672	672	Category A	0.43188477	-0.071777344	-0.77978516	-0.3503418	0.18920898	0.35327148	0	0.135	2/11/2017	2	11	2017	12:32:44	45164	0.2	12	32	44	53	0.051269531	3.511084	0.45214844	-0.041259766	-0.79223633	1.5603027	0.038574219	0	0	0	0	0	0	0	0	0	0.91308594	0.086914063	0.063232422	-0.020263672	-0.030273438	0.012451172	0.12	36376	-0.022	300.71	0.14
672	673	673	Category A	0.46777344	-0.035888672	-0.77978516	-0.35058594	0.18994141	0.35449219	0	0.07	2/11/2017	2	11	2017	12:32:44	45164	0.3	12	32	44	53	0.051269531	3.511084	0.45166016	-0.041748047	-0.79223633	1.8549805	0.020996094	0	0	0	0	0	0	0	0	0	0.9128418	0.087158203	0.034423828	0.015869141	0.005859375	0.012451172	0.105	36575.56	-0.018	272.59	0.135
673	674	674	Category A	0.41992188	-0.047851563	-0.76782227	-0.35180664	0.18725586	0.34741211	0	0.172	2/11/2017	2	11	2017	12:32:44	45164	0.4	12	32	44	53	0.051269531	3.511084	0.45141602	-0.041503906	-0.79199219	1.0180664	0.040283203	0	0	0	0	0	0	0	0	0	0.9128418	0.087158203	0.062011719	-0.031494141	-0.006103516	0.024169922	0.082	36931.95	0.004	-67.36	0.07
674	675	675	Category A	0.44384766	-0.059814453	-0.80395508	-0.34448242	0.18945313	0.34936523	0	0.049	2/11/2017	2	11	2017	12:32:44	45164	0.5	12	32	44	53	0.051269531	3.511084	0.45117188	-0.041503906	-0.79199219	0.078857422	0.022949219	0	0	0	0	0	0	0	0	0	0.91259766	0.087402344	0.037353516	-0.007324219	-0.018066406	-0.01171875	0.083	36914.87	0.003	-50.28	0.07
675	676	676	Category A	0.45581055	-0.023925781	-0.77978516	-0.35083008	0.18823242	0.35009766	0	0.026	2/11/2017	2	11	2017	12:32:44	45164	0.6	12	32	44	53	0.051269531	3.511084	0.45068359	-0.041748047	-0.79223633	0.24951172	0.022216797	0	0	0	0	0	0	0	0	0	0.91259766	0.087402344	0.035400391	0.004882813	0.017822266	0.012451172	0.07	37151.38	0.013	-236.51	0.07
676	677	677	Category A	0.45581055	-0.059814453	-0.77978516	-0.3515625	0.18920898	0.35546875	0	0.046	2/11/2017	2	11	2017	12:32:44	45164	0.7	12	32	44	53	0.051269531	3.511084	0.45043945	-0.041992188	-0.79223633	0.73803711	0.022216797	0	0	0	0	0	0	0	0	0	0.91235352	0.087646484	0.035400391	0.005126953	-0.017578125	0.012451172	0.075	37056.51	0.007	-124.56	0.099
677	678	678	Category A	0.44384766	-0.071777344	-0.80395508	-0.34692383	0.18920898	0.35327148	0	0.059	2/11/2017	2	11	2017	12:32:44	45164	0.8	12	32	44	53	0.051269531	3.511084	0.44921875	-0.042480469	-0.79199219	0.47729492	0.031982422	0	0	0	0	0	0	0	0	0	0.91162109	0.088378906	0.046386719	-0.005371094	-0.029052734	-0.01171875	0.067	37210.97	0.009	-172.82	0.059
678	679	679	Category A	0.43188477	-0.059814453	-0.75585938	-0.34619141	0.1862793	0.3503418	0	0.099	2/11/2017	2	11	2017	12:32:44	45164	0.9	12	32	44	53	0.051269531	3.511084	0.44897461	-0.042724609	-0.79150391	0.13256836	0.04296875	0	0	0	0	0	0	0	0	0	0.91088867	0.089111328	0.069824219	-0.017089844	-0.016845703	0.035644531	0.062	37315.27	0.014	-277.12	0.099
679	680	680	Category A	0.46777344	-0.059814453	-0.77978516	-0.34692383	0.18603516	0.35424805	0	0.124	2/11/2017	2	11	2017	12:32:45	45165	0	12	32	45	53	0.051269531	3.511084	0.44873047	-0.04296875	-0.79077148	0.22338867	0.02734375	0	0	0	0	0	0	0	0	0	0.91040039	0.089599609	0.046630859	0.018798828	-0.016601563	0.010986328	0.075	37056.51	0.009	-158.56	0.101
680	681	681	Category A	0.43188477	-0.047851563	-0.80395508	-0.34936523	0.19067383	0.34936523	0	0.023	2/11/2017	2	11	2017	12:32:45	45165	0.1	12	32	45	54	0.051269531	3.511084	0.44848633	-0.043212891	-0.79077148	0.57421875	0.021484375	0	0	0	0	0	0	0	0	0	0.91015625	0.08984375	0.034179688	-0.016601563	-0.004394531	-0.012939453	0.088	36831.86	0.003	-47.98	0.101
681	682	682	Category A	0.44384766	-0.047851563	-0.77978516	-0.34912109	0.19018555	0.34912109	0	0.101	2/11/2017	2	11	2017	12:32:45	45165	0.2	12	32	45	54	0.051269531	3.511084	0.44921875	-0.043701172	-0.79077148	0.024658203	0.012939453	0	0	0	0	0	0	0	0	0	0.91064453	0.089355469	0.020507813	-0.005371094	-0.00390625	0.010986328	0.093	36752.6	-0.006	95.55	0.101
682	683	683	Category A	0.45581055	-0.047851563	-0.77978516	-0.35058594	0.19482422	0.34814453	0	0.122	2/11/2017	2	11	2017	12:32:45	45165	0.3	12	32	45	54	0.051269531	3.511084	0.44921875	-0.043701172	-0.79101563	0.79052734	0.013427734	0	0	0	0	0	0	0	0	0	0.91088867	0.089111328	0.021728516	0.006347656	-0.00390625	0.011230469	0.085	36881.19	0	0	0.109
683	684	684	Category A	0.45581055	-0.047851563	-0.77978516	-0.34863281	0.18920898	0.35546875	0	0.091	2/11/2017	2	11	2017	12:32:45	45165	0.4	12	32	45	54	0.051269531	3.511084	0.44873047	-0.043945313	-0.79125977	0.61865234	0.013916016	0	0	0	0	0	0	0	0	0	0.91064453	0.089355469	0.022216797	0.006835938	-0.003662109	0.011474609	0.082	36931.95	0	0	0.101
684	685	685	Category A	0.44384766	-0.059814453	-0.77978516	-0.35327148	0.18505859	0.35253906	0	0.049	2/11/2017	2	11	2017	12:32:45	45165	0.5	12	32	45	54	0.051269531	3.511084	0.44848633	-0.043945313	-0.79125977	0.62231445	0.020019531	0	0	0	0	0	0	0	0	0	0.91064453	0.089355469	0.031982422	-0.004638672	-0.015625	0.011474609	0.09	36799.73	-0.001	15.99	0.101
685	686	686	Category A	0.45581055	-0.023925781	-0.77978516	-0.34814453	0.18896484	0.35253906	0	0.109	2/11/2017	2	11	2017	12:32:45	45165	0.6	12	32	45	54	0.051269531	3.511084	0.44799805	-0.044433594	-0.79101563	0.6171875	0.024658203	0	0	0	0	0	0	0	0	0	0.91015625	0.08984375	0.039550781	0.007568359	0.020507813	0.011230469	0.076	37038.15	0.002	-36.13	0.091
686	687	687	Category A	0.43188477	-0.035888672	-0.77978516	-0.34838867	0.18432617	0.35253906	0	0.068	2/11/2017	2	11	2017	12:32:45	45165	0.7	12	32	45	54	0.051269531	3.511084	0.44824219	-0.044921875	-0.79101563	0.67578125	0.021972656	0	0	0	0	0	0	0	0	0	0.91040039	0.089599609	0.036865234	-0.016357422	0.009033203	0.011230469	0.065	37251.91	0.018	-337.04	0.091
687	688	688	Category A	0.41992188	-0.047851563	-0.77978516	-0.34863281	0.18579102	0.35327148	0	0.019	2/11/2017	2	11	2017	12:32:45	45165	0.8	12	32	45	54	0.051269531	3.511084	0.44824219	-0.045410156	-0.79150391	0.37280273	0.030761719	0	0	0	0	0	0	0	0	0	0.91088867	0.089111328	0.042480469	-0.028320313	-0.002197266	0.01171875	0.082	36931.95	0.004	-67.36	0.069
688	689	689	Category A	0.43188477	-0.047851563	-0.76782227	-0.34863281	0.18920898	0.35107422	0	0.059	2/11/2017	2	11	2017	12:32:45	45165	0.9	12	32	45	54	0.051269531	3.511084	0.44848633	-0.045898438	-0.79150391	0.23852539	0.029052734	0	0	0	0	0	0	0	0	0	0.91088867	0.089111328	0.042236328	-0.016601563	-0.001708984	0.023681641	0.085	36881.19	0.012	-189.56	0.098
689	690	690	Category A	0.45581055	-0.083984375	-0.79199219	-0.34619141	0.18676758	0.35229492	0	0.188	2/11/2017	2	11	2017	12:32:46	45166	0	12	32	46	54	0.051269531	3.511084	0.44848633	-0.045654297	-0.79150391	0.49121094	0.038818359	0	0	0	0	0	0	0	0	0	0.91113281	0.088867188	0.045410156	0.007080078	-0.038085938	-0.000244141	0.083	36914.87	0.035	-513.48	0.069
690	691	691	Category A	0.47998047	-0.035888672	-0.80395508	-0.34838867	0.18969727	0.35449219	0	0.069	2/11/2017	2	11	2017	12:32:46	45166	0.09	12	32	46	55	0.051269531	3.511084	0.44848633	-0.045410156	-0.79150391	0.23828125	0.034912109	0	0	0	0	0	0	0	0	0	0.91088867	0.089111328	0.053222656	0.03125	0.009521484	-0.012207031	0.083	36914.87	0.034	-500.64	0.098
691	692	692	Category A	0.45581055	-0.047851563	-0.82788086	-0.34716797	0.18676758	0.35449219	0	0.098	2/11/2017	2	11	2017	12:32:46	45166	0.181	12	32	46	55	0.051269531	3.511084	0.44799805	-0.045410156	-0.79125977	0.2878418	0.037109375	0	0	0	0	0	0	0	0	0	0.91064453	0.089355469	0.046142578	0.007568359	-0.002197266	-0.036376953	0.103	36603.89	0.022	-289.92	0.137
692	693	693	Category A	0.43188477	-0.035888672	-0.81591797	-0.34838867	0.19067383	0.35229492	0	0.067	2/11/2017	2	11	2017	12:32:46	45166	0.272	12	32	46	55	0.051269531	3.511084	0.44799805	-0.045166016	-0.79125977	0.48168945	0.030761719	0	0	0	0	0	0	0	0	0	0.91040039	0.089599609	0.050048828	-0.016113281	0.009277344	-0.024414063	0.122	36350.94	-0.011	142.19	0.174
693	694	694	Category A	0.41992188	-0.047851563	-0.77978516	-0.34838867	0.18725586	0.35229492	0	0.137	2/11/2017	2	11	2017	12:32:46	45166	0.363	12	32	46	55	0.051269531	3.511084	0.44799805	-0.045166016	-0.79077148	0.13793945	0.030273438	0	0	0	0	0	0	0	0	0	0.90991211	0.090087891	0.041748047	-0.028076172	-0.002685547	0.010986328	0.126	36301.8	-0.022	287.87	0.137
694	695	695	Category A	0.44384766	-0.035888672	-0.77978516	-0.34448242	0.18847656	0.35327148	0	0.174	2/11/2017	2	11	2017	12:32:46	45166	0.454	12	32	46	55	0.051269531	3.511084	0.44726563	-0.045166016	-0.79077148	0.071289063	0.014892578	0	0	0	0	0	0	0	0	0	0.90966797	0.090332031	0.023925781	-0.003417969	0.009277344	0.010986328	0.132	36230.42	-0.039	522.18	0.174
695	696	696	Category A	0.47998047	-0.023925781	-0.79199219	-0.35083008	0.19067383	0.35131836	0	0.211	2/11/2017	2	11	2017	12:32:46	45166	0.545	12	32	46	55	0.051269531	3.511084	0.44677734	-0.044921875	-0.79125977	0.006591797	0.0390625	0	0	0	0	0	0	0	0	0	0.90991211	0.090087891	0.0546875	0.032958984	0.020996094	-0.000488281	0.151	36020.47	-0.079	1092.32	0.174
696	697	697	Category A	0.44384766	-0.035888672	-0.81591797	-0.3515625	0.18920898	0.35546875	0	0.105	2/11/2017	2	11	2017	12:32:46	45166	0.636	12	32	46	55	0.051269531	3.511084	0.4465332	-0.044921875	-0.79125977	0.74707031	0.026367188	0	0	0	0	0	0	0	0	0	0.90966797	0.090332031	0.036376953	-0.002685547	0.009033203	-0.024414063	0.159	35938.44	-0.088	1193.54	0.174
697	698	698	Category A	0.49194336	-0.059814453	-0.80395508	-0.35180664	0.18725586	0.35327148	0	0.215	2/11/2017	2	11	2017	12:32:46	45166	0.727	12	32	46	55	0.051269531	3.511084	0.44628906	-0.045166016	-0.79101563	1.609375	0.049316406	0	0	0	0	0	0	0	0	0	0.90942383	0.090576172	0.072998047	0.045410156	-0.014648438	-0.012695313	0.14	36139.22	-0.081	1241.94	0.174
698	699	699	Category A	0.45581055	-0.011962891	-0.82788086	-0.35229492	0.19140625	0.34838867	0	0.113	2/11/2017	2	11	2017	12:32:46	45166	0.818	12	32	46	55	0.051269531	3.511084	0.44604492	-0.044921875	-0.7902832	1.7724609	0.05078125	0	0	0	0	0	0	0	0	0	0.90869141	0.091308594	0.080078125	0.009521484	0.032958984	-0.037353516	0.12	36376	-0.062	1027.73	0.113
699	700	700	Category A	0.44384766	-0.035888672	-0.80395508	-0.35131836	0.19580078	0.34594727	0	0.022	2/11/2017	2	11	2017	12:32:46	45166	0.909	12	32	46	55	0.051269531	3.511084	0.44604492	-0.045166016	-0.79003906	1.6210938	0.016601563	0	0	0	0	0	0	0	0	0	0.90844727	0.091552734	0.025390625	-0.002197266	0.009277344	-0.013671875	0.101	36632.67	-0.039	682.6	0.113
700	701	701	Category A	0.44384766	-0.023925781	-0.77978516	-0.35424805	0.18652344	0.35351563	0	0.057	2/11/2017	2	11	2017	12:32:47	45167	0	12	32	47	56	0.051269531	3.511084	0.44580078	-0.044921875	-0.78979492	1.8979492	0.0234375	0	0	0	0	0	0	0	0	0	0.90820313	0.091796875	0.033203125	-0.001953125	0.020996094	0.010009766	0.104	36589.67	-0.035	581.34	0.117
701	702	702	Category A	0.44384766	-0.023925781	-0.77978516	-0.34814453	0.18896484	0.35253906	0	0.097	2/11/2017	2	11	2017	12:32:47	45167	0.111	12	32	47	56	0.051269531	3.511084	0.44555664	-0.044677734	-0.79003906	2.041748	0.0234375	0	0	0	0	0	0	0	0	0	0.90820313	0.091796875	0.033203125	-0.001708984	0.020751953	0.010253906	0.088	36831.86	-0.02	359.01	0.113
702	703	703	Category A	0.44384766	-0.035888672	-0.80395508	-0.34863281	0.18920898	0.35107422	0	0.123	2/11/2017	2	11	2017	12:32:47	45167	0.222	12	32	47	56	0.051269531	3.511084	0.4453125	-0.044433594	-0.79052734	1.6262207	0.015869141	0	0	0	0	0	0	0	0	0	0.90844727	0.091552734	0.023681641	-0.001464844	0.008544922	-0.013183594	0.079	36984.24	-0.019	374.66	0.117
703	704	704	Category A	0.44384766	-0.023925781	-0.79199219	-0.34838867	0.19067383	0.35229492	0	0.117	2/11/2017	2	11	2017	12:32:47	45167	0.333	12	32	47	56	0.051269531	3.511084	0.44506836	-0.044677734	-0.79077148	0.78149414	0.020751953	0	0	0	0	0	0	0	0	0	0.90869141	0.091308594	0.022949219	-0.001220703	0.020751953	-0.000976563	0.113	36466.45	-0.051	848.82	0.117
704	705	705	Category A	0.43188477	-0.047851563	-0.79199219	-0.35083008	0.19067383	0.35522461	0	0.063	2/11/2017	2	11	2017	12:32:47	45167	0.444	12	32	47	56	0.051269531	3.511084	0.44482422	-0.044677734	-0.79101563	0.54345703	0.013427734	0	0	0	0	0	0	0	0	0	0.90869141	0.091308594	0.016845703	-0.012939453	-0.002929688	-0.000732422	0.112	36479.74	-0.042	671.64	0.117
705	706	706	Category A	0.44384766	-0.023925781	-0.76782227	-0.34765625	0.19238281	0.35107422	0	0.223	2/11/2017	2	11	2017	12:32:47	45167	0.555	12	32	47	56	0.051269531	3.511084	0.44458008	-0.044677734	-0.79125977	0.36523438	0.031494141	0	0	0	0	0	0	0	0	0	0.90893555	0.091064453	0.045410156	-0.000732422	0.020751953	0.0234375	0.111	36493.13	-0.036	563.38	0.123
706	707	707	Category A	0.45581055	-0.059814453	-0.79199219	-0.35009766	0.19067383	0.35546875	0	0.053	2/11/2017	2	11	2017	12:32:47	45167	0.666	12	32	47	56	0.051269531	3.511084	0.4440918	-0.044677734	-0.79101563	0.32275391	0.018798828	0	0	0	0	0	0	0	0	0	0.90844727	0.091552734	0.02734375	0.011474609	-0.014892578	-0.000732422	0.113	36466.45	-0.04	627.38	0.117
707	708	708	Category A	0.44384766	-0.035888672	-0.77978516	-0.35009766	0.19140625	0.34936523	0	0.091	2/11/2017	2	11	2017	12:32:47	45167	0.777	12	32	47	56	0.051269531	3.511084	0.44433594	-0.044189453	-0.79077148	0.81005859	0.013671875	0	0	0	0	0	0	0	0	0	0.90820313	0.091796875	0.020019531	-0.000488281	0.008300781	0.010986328	0.106	36561.56	-0.023	353.31	0.091
708	709	709	Category A	0.45581055	-0.071777344	-0.80395508	-0.34594727	0.18847656	0.35229492	0	0.131	2/11/2017	2	11	2017	12:32:47	45167	0.888	12	32	47	56	0.051269531	3.511084	0.4440918	-0.044189453	-0.79077148	0.765625	0.032470703	0	0	0	0	0	0	0	0	0	0.90795898	0.092041016	0.052001953	0.011474609	-0.02734375	-0.012939453	0.106	36561.56	-0.021	319.63	0.121
709	710	710	Category A	0.49194336	-0.047851563	-0.81591797	-0.34790039	0.18994141	0.35009766	0	0.079	2/11/2017	2	11	2017	12:32:48	45168	0	12	32	48	57	0.051269531	3.511084	0.44433594	-0.044433594	-0.79052734	0.83837891	0.053710938	0	0	0	0	0	0	0	0	0	0.90795898	0.092041016	0.075927734	0.047363281	-0.003173828	-0.025146484	0.089	36815.72	-0.003	48.87	0.091
710	711	711	Category A	0.44384766	-0.035888672	-0.79199219	-0.34594727	0.18945313	0.35131836	0	0.063	2/11/2017	2	11	2017	12:32:48	45168	0.1	12	32	48	57	0.051269531	3.511084	0.44458008	-0.044433594	-0.79077148	0.8894043	0.008544922	0	0	0	0	0	0	0	0	0	0.90844727	0.091552734	0.010253906	-0.000732422	0.008544922	-0.000976563	0.094	36737.16	-0.008	127.43	0.118
711	712	712	Category A	0.44384766	-0.059814453	-0.81591797	-0.34716797	0.18676758	0.35717773	0	0.121	2/11/2017	2	11	2017	12:32:48	45168	0.2	12	32	48	57	0.051269531	3.511084	0.44482422	-0.044677734	-0.79101563	0.81665039	0.028808594	0	0	0	0	0	0	0	0	0	0.90869141	0.091308594	0.040771484	-0.000976563	-0.014892578	-0.024658203	0.098	36676.71	-0.018	289.92	0.118
712	713	713	Category A	0.45581055	-0.035888672	-0.77978516	-0.35009766	0.19067383	0.35424805	0	0.08	2/11/2017	2	11	2017	12:32:48	45168	0.3	12	32	48	57	0.051269531	3.511084	0.44506836	-0.043945313	-0.79125977	0.7265625	0.017578125	0	0	0	0	0	0	0	0	0	0.90893555	0.091064453	0.030273438	0.010498047	0.008056641	0.011474609	0.087	36848.15	-0.01	171.84	0.08
713	714	714	Category A	0.41992188	-0.023925781	-0.79199219	-0.34277344	0.18798828	0.34838867	0	0.118	2/11/2017	2	11	2017	12:32:48	45168	0.4	12	32	48	57	0.051269531	3.511084	0.44482422	-0.043945313	-0.79174805	1.1010742	0.031982422	0	0	0	0	0	0	0	0	0	0.90917969	0.090820313	0.044921875	-0.024902344	0.020019531	0	0.086	36864.59	-0.007	119.65	0.08
714	715	715	Category A	0.41992188	-0.047851563	-0.81591797	-0.34765625	0.19140625	0.35424805	0	0.066	2/11/2017	2	11	2017	12:32:48	45168	0.5	12	32	48	57	0.051269531	3.511084	0.4453125	-0.043945313	-0.79248047	1.888916	0.034667969	0	0	0	0	0	0	0	0	0	0.91015625	0.08984375	0.052734375	-0.025390625	-0.003662109	-0.023193359	0.086	36864.59	0.004	-64.86	0.103
715	716	716	Category A	0.43188477	-0.047851563	-0.80395508	-0.34814453	0.19262695	0.35131836	0	0.072	2/11/2017	2	11	2017	12:32:48	45168	0.6	12	32	48	57	0.051269531	3.511084	0.44506836	-0.043701172	-0.79248047	1.5397949	0.017822266	0	0	0	0	0	0	0	0	0	0.91015625	0.08984375	0.028564453	-0.013183594	-0.00390625	-0.011230469	0.083	36914.87	0.018	-282.2	0.08
716	717	717	Category A	0.40795898	-0.059814453	-0.77978516	-0.34912109	0.19262695	0.35229492	0	0.064	2/11/2017	2	11	2017	12:32:48	45168	0.7	12	32	48	57	0.051269531	3.511084	0.44506836	-0.044677734	-0.79272461	0.90087891	0.042236328	0	0	0	0	0	0	0	0	0	0.91015625	0.08984375	0.065185547	-0.037109375	-0.014892578	0.012939453	0.082	36931.95	0.019	-299.28	0.083
717	718	718	Category A	0.44384766	-0.023925781	-0.75585938	-0.34765625	0.19091797	0.35131836	0	0.103	2/11/2017	2	11	2017	12:32:48	45168	0.8	12	32	48	57	0.051269531	3.511084	0.44482422	-0.044189453	-0.79296875	1.0029297	0.042236328	0	0	0	0	0	0	0	0	0	0.91040039	0.089599609	0.05859375	-0.000976563	0.020263672	0.037109375	0.076	37038.15	0.022	-361.44	0.072
718	719	719	Category A	0.44384766	-0.047851563	-0.75585938	-0.34838867	0.18725586	0.35546875	0	0.07	2/11/2017	2	11	2017	12:32:48	45168	0.9	12	32	48	57	0.051269531	3.511084	0.44433594	-0.043701172	-0.79296875	1.0932617	0.037353516	0	0	0	0	0	0	0	0	0	0.91015625	0.08984375	0.041748047	-0.000488281	-0.00390625	0.037109375	0.076	37038.15	0.023	-376.24	0.083
719	720	720	Category A	0.44384766	-0.059814453	-0.79199219	-0.3515625	0.19067383	0.35449219	0	0.083	2/11/2017	2	11	2017	12:32:49	45169	0	12	32	49	58	0.051269531	3.511084	0.44458008	-0.044189453	-0.79345703	0.36108398	0.015380859	0	0	0	0	0	0	0	0	0	0.91064453	0.089355469	0.017822266	-0.000732422	-0.015380859	0.001464844	0.084	36897.95	0.012	-191.27	0.103
720	721	721	Category A	0.46777344	-0.059814453	-0.79199219	-0.34692383	0.19091797	0.35107422	0	0.065	2/11/2017	2	11	2017	12:32:49	45169	0.1	12	32	49	58	0.051269531	3.511084	0.44433594	-0.044189453	-0.79370117	0.036376953	0.027832031	0	0	0	0	0	0	0	0	0	0.91064453	0.089355469	0.040527344	0.023193359	-0.015380859	0.001708984	0.091	36783.88	0	0	0.103
721	722	722	Category A	0.45581055	-0.047851563	-0.77978516	-0.34887695	0.19311523	0.35009766	0	0.121	2/11/2017	2	11	2017	12:32:49	45169	0.2	12	32	49	58	0.051269531	3.511084	0.44458008	-0.044433594	-0.79370117	0.49023438	0.018066406	0	0	0	0	0	0	0	0	0	0.91088867	0.089111328	0.028076172	0.010986328	-0.003173828	0.013916016	0.087	36848.15	0.012	-186.24	0.083
722	723	723	Category A	0.40795898	-0.047851563	-0.81591797	-0.34448242	0.19335938	0.35107422	0	0.104	2/11/2017	2	11	2017	12:32:49	45169	0.3	12	32	49	58	0.051269531	3.511084	0.44458008	-0.044677734	-0.79394531	1.3361816	0.042724609	0	0	0	0	0	0	0	0	0	0.91088867	0.089111328	0.061523438	-0.036621094	-0.002929688	-0.021728516	0.085	36881.19	0.015	-233.96	0.083
723	724	724	Category A	0.43188477	-0.047851563	-0.79199219	-0.34570313	0.18994141	0.35229492	0	0.08	2/11/2017	2	11	2017	12:32:49	45169	0.4	12	32	49	58	0.051269531	3.511084	0.44458008	-0.044921875	-0.79418945	1.5280762	0.013183594	0	0	0	0	0	0	0	0	0	0.91137695	0.088623047	0.017822266	-0.012695313	-0.002685547	0.002197266	0.082	36931.95	0.025	-384.28	0.104
724	725	725	Category A	0.40795898	-0.083984375	-0.77978516	-0.34741211	0.18334961	0.35449219	0	0.062	2/11/2017	2	11	2017	12:32:49	45169	0.5	12	32	49	58	0.051269531	3.511084	0.44458008	-0.044677734	-0.79418945	0.92993164	0.055419922	0	0	0	0	0	0	0	0	0	0.91137695	0.088623047	0.090087891	-0.036621094	-0.0390625	0.014404297	0.089	36815.72	0.018	-268.05	0.104
725	726	726	Category A	0.45581055	-0.059814453	-0.81591797	-0.35058594	0.19628906	0.34716797	0	0.061	2/11/2017	2	11	2017	12:32:49	45169	0.6	12	32	49	58	0.051269531	3.511084	0.44433594	-0.044433594	-0.79443359	1.1650391	0.028320313	0	0	0	0	0	0	0	0	0	0.91137695	0.088623047	0.047851563	0.011230469	-0.015136719	-0.021240234	0.078	37002.02	0.021	-340.11	0.104
726	727	727	Category A	0.45581055	-0.059814453	-0.81591797	-0.34838867	0.19067383	0.34912109	0	0.106	2/11/2017	2	11	2017	12:32:49	45169	0.7	12	32	49	58	0.051269531	3.511084	0.4440918	-0.044677734	-0.79467773	1.0856934	0.028320313	0	0	0	0	0	0	0	0	0	0.91162109	0.088378906	0.047607422	0.011474609	-0.014892578	-0.020996094	0.083	36914.87	0.006	-99.15	0.097
727	728	728	Category A	0.45581055	-0.047851563	-0.77978516	-0.34765625	0.19091797	0.35131836	0	0.06	2/11/2017	2	11	2017	12:32:49	45169	0.8	12	32	49	58	0.051269531	3.511084	0.44433594	-0.044677734	-0.79516602	0.15869141	0.019287109	0	0	0	0	0	0	0	0	0	0.91186523	0.088134766	0.029785156	0.011230469	-0.002929688	0.015380859	0.086	36864.59	-0.015	267.39	0.106
728	729	729	Category A	0.45581055	-0.035888672	-0.79199219	-0.34765625	0.19091797	0.35131836	0	0.134	2/11/2017	2	11	2017	12:32:49	45169	0.9	12	32	49	58	0.051269531	3.511084	0.44458008	-0.044433594	-0.79541016	0.22167969	0.014404297	0	0	0	0	0	0	0	0	0	0.91235352	0.087646484	0.023193359	0.010986328	0.008544922	0.003417969	0.097	36691.63	-0.024	402.2	0.125
729	730	730	Category A	0.44384766	-0.023925781	-0.79199219	-0.34912109	0.19726563	0.34741211	0	0.097	2/11/2017	2	11	2017	12:32:50	45170	0	12	32	50	59	0.051269531	3.511084	0.44458008	-0.044433594	-0.7956543	0.080566406	0.020751953	0	0	0	0	0	0	0	0	0	0.91259766	0.087402344	0.025146484	-0.000732422	0.020507813	0.003662109	0.118	36401.39	-0.034	496.56	0.125
730	731	731	Category A	0.43188477	-0.059814453	-0.80395508	-0.34594727	0.19091797	0.35229492	0	0.125	2/11/2017	2	11	2017	12:32:50	45170	0.1	12	32	50	59	0.051269531	3.511084	0.44458008	-0.043945313	-0.79589844	0.24316406	0.021728516	0	0	0	0	0	0	0	0	0	0.9128418	0.087158203	0.036376953	-0.012695313	-0.015625	-0.0078125	0.117	36414.23	-0.018	247.68	0.125
731	732	732	Category A	0.44384766	-0.047851563	-0.79199219	-0.34936523	0.19067383	0.35522461	0	0.186	2/11/2017	2	11	2017	12:32:50	45170	0.2	12	32	50	59	0.051269531	3.511084	0.44433594	-0.044189453	-0.79614258	0.69018555	0.005371094	0	0	0	0	0	0	0	0	0	0.9128418	0.087158203	0.008300781	-0.000488281	-0.003417969	0.004150391	0.125	36313.97	-0.026	347.94	0.125
732	733	733	Category A	0.44384766	-0.023925781	-0.79199219	-0.34594727	0.18847656	0.35229492	0	0.104	2/11/2017	2	11	2017	12:32:50	45170	0.3	12	32	50	59	0.051269531	3.511084	0.4440918	-0.044433594	-0.7956543	1.4313965	0.020751953	0	0	0	0	0	0	0	0	0	0.91235352	0.087646484	0.024658203	-0.000244141	0.020507813	0.003662109	0.111	36493.13	-0.011	154.1	0.104
733	734	734	Category A	0.41992188	-0.047851563	-0.77978516	-0.34619141	0.19067383	0.35717773	0	0.104	2/11/2017	2	11	2017	12:32:50	45170	0.4	12	32	50	59	0.051269531	3.511084	0.44433594	-0.044921875	-0.79516602	1.9838867	0.029052734	0	0	0	0	0	0	0	0	0	0.91186523	0.088134766	0.042724609	-0.024414063	-0.002685547	0.015380859	0.104	36589.67	-0.003	43	0.104
734	735	735	Category A	0.43188477	-0.011962891	-0.81591797	-0.35351563	0.20117188	0.35131836	0	0.054	2/11/2017	2	11	2017	12:32:50	45170	0.5	12	32	50	59	0.051269531	3.511084	0.44482422	-0.044189453	-0.7956543	2.3596191	0.040283203	0	0	0	0	0	0	0	0	0	0.91259766	0.087402344	0.065673828	-0.012939453	0.032226563	-0.020019531	0.093	36752.6	0.013	-191.04	0.104
735	736	736	Category A	0.44384766	-0.023925781	-0.79199219	-0.34472656	0.19091797	0.34814453	0	0.056	2/11/2017	2	11	2017	12:32:50	45170	0.6	12	32	50	59	0.051269531	3.511084	0.44482422	-0.044189453	-0.7956543	3.0844727	0.020507813	0	0	0	0	0	0	0	0	0	0.91259766	0.087402344	0.024902344	-0.000976563	0.020263672	0.003662109	0.072	37112.79	0.025	-421.16	0.1
736	737	737	Category A	0.44384766	-0.047851563	-0.77978516	-0.35009766	0.19067383	0.35107422	0	0.056	2/11/2017	2	11	2017	12:32:50	45170	0.7	12	32	50	59	0.051269531	3.511084	0.44458008	-0.044433594	-0.7956543	2.9287109	0.016357422	0	0	0	0	0	0	0	0	0	0.91259766	0.087402344	0.020019531	-0.000732422	-0.003173828	0.015869141	0.071	37131.98	0.01	-182.78	0.059
737	738	738	Category A	0.45581055	-0.047851563	-0.7199707	-0.3449707	0.18945313	0.35131836	0	0.059	2/11/2017	2	11	2017	12:32:50	45170	0.8	12	32	50	59	0.051269531	3.511084	0.44458008	-0.044677734	-0.79589844	2.590332	0.076660156	0	0	0	0	0	0	0	0	0	0.9128418	0.087158203	0.090087891	0.010986328	-0.002929688	0.075927734	0.059	37381.16	0.022	-431.96	0.056
738	739	739	Category A	0.45581055	-0.047851563	-0.76782227	-0.35058594	0.18994141	0.35009766	0	0.1	2/11/2017	2	11	2017	12:32:50	45170	0.9	12	32	50	59	0.051269531	3.511084	0.44433594	-0.044433594	-0.7956543	2.4284668	0.030273438	0	0	0	0	0	0	0	0	0	0.91259766	0.087402344	0.042480469	0.011230469	-0.003173828	0.027832031	0.058	37403.73	0.025	-488.86	0.059
739	740	740	Category A	0.45581055	-0.023925781	-0.77978516	-0.34448242	0.19091797	0.35327148	0	0.034	2/11/2017	2	11	2017	12:32:51	45171	0	12	32	51	0	0.051269531	3.511084	0.44433594	-0.045410156	-0.79516602	1.8474121	0.028808594	0	0	0	0	0	0	0	0	0	0.91210938	0.087890625	0.048095703	0.011230469	0.021484375	0.015380859	0.062	37315.27	0.026	-483.41	0.081
740	741	741	Category A	0.45581055	-0.047851563	-0.79199219	-0.34594727	0.19091797	0.34619141	0	0.047	2/11/2017	2	11	2017	12:32:51	45171	0.1	12	32	51	0	0.051513672	3.4804688	0.44458008	-0.046142578	-0.79467773	1.0991211	0.011474609	0	0	0	0	0	0	0	0	0	0.91186523	0.088134766	0.015380859	0.010986328	-0.001464844	0.002685547	0.069	37171.01	0.012	-221.81	0.081
741	742	742	Category A	0.45581055	-0.047851563	-0.81591797	-0.34692383	0.18994141	0.35522461	0	0.081	2/11/2017	2	11	2017	12:32:51	45171	0.2	12	32	51	0	0.051513672	3.4804688	0.44506836	-0.046875	-0.79467773	0.39404297	0.0234375	0	0	0	0	0	0	0	0	0	0.91210938	0.087890625	0.032470703	0.010498047	-0.000732422	-0.020996094	0.068	37190.87	0.014	-258.92	0.081
742	743	743	Category A	0.43188477	-0.047851563	-0.82788086	-0.3449707	0.19091797	0.35449219	0	0.095	2/11/2017	2	11	2017	12:32:51	45171	0.3	12	32	51	0	0.051513672	3.4804688	0.44506836	-0.047119141	-0.79516602	0.13037109	0.03515625	0	0	0	0	0	0	0	0	0	0.91235352	0.087646484	0.046630859	-0.013183594	-0.000488281	-0.032470703	0.06	37358.9	0.026	-494.31	0.056
743	744	744	Category A	0.41992188	-0.035888672	-0.80395508	-0.34692383	0.18994141	0.35351563	0	0.056	2/11/2017	2	11	2017	12:32:51	45171	0.4	12	32	51	0	0.051513672	3.4804688	0.4453125	-0.047119141	-0.79492188	0.90332031	0.029052734	0	0	0	0	0	0	0	0	0	0.91235352	0.087646484	0.045654297	-0.025390625	0.011230469	-0.008789063	0.062	37315.27	0.015	-295.28	0.081
744	745	745	Category A	0.43188477	-0.047851563	-0.82788086	-0.34521484	0.19262695	0.35351563	0	0.047	2/11/2017	2	11	2017	12:32:51	45171	0.5	12	32	51	0	0.051513672	3.4804688	0.44506836	-0.047363281	-0.79467773	1.2927246	0.035644531	0	0	0	0	0	0	0	0	0	0.91210938	0.087890625	0.046630859	-0.013183594	-0.000244141	-0.032958984	0.07	37151.38	0.016	-286.79	0.095
745	746	746	Category A	0.41992188	-0.047851563	-0.79199219	-0.34936523	0.18847656	0.35449219	0	0.048	2/11/2017	2	11	2017	12:32:51	45171	0.6	12	32	51	0	0.051513672	3.4804688	0.4453125	-0.047363281	-0.79443359	1.2368164	0.025634766	0	0	0	0	0	0	0	0	0	0.91210938	0.087890625	0.028564453	-0.025390625	-0.000244141	0.002441406	0.075	37056.51	0.014	-240.79	0.095
746	747	747	Category A	0.45581055	-0.011962891	-0.77978516	-0.34692383	0.19165039	0.35229492	0	0.098	2/11/2017	2	11	2017	12:32:51	45171	0.7	12	32	51	0	0.051513672	3.4804688	0.4453125	-0.047607422	-0.79467773	1.3173828	0.040039063	0	0	0	0	0	0	0	0	0	0.91235352	0.087646484	0.061279297	0.010253906	0.035644531	0.014892578	0.073	37093.83	0.018	-309.95	0.098
747	748	748	Category A	0.46777344	-0.035888672	-0.77978516	-0.34692383	0.18920898	0.35229492	0	0.107	2/11/2017	2	11	2017	12:32:51	45171	0.8	12	32	51	0	0.051513672	3.4804688	0.44482422	-0.047851563	-0.79467773	1.704834	0.029785156	0	0	0	0	0	0	0	0	0	0.91186523	0.088134766	0.049804688	0.022705078	0.011962891	0.014892578	0.083	36914.87	0.012	-193.02	0.098
748	749	749	Category A	0.45581055	-0.083984375	-0.79199219	-0.34936523	0.18994141	0.35644531	0	0.082	2/11/2017	2	11	2017	12:32:51	45171	0.9	12	32	51	0	0.051513672	3.4804688	0.44458008	-0.048095703	-0.79467773	1.8300781	0.037353516	0	0	0	0	0	0	0	0	0	0.91210938	0.087890625	0.049560547	0.010986328	-0.035644531	0.002685547	0.085	36881.19	0.021	-319.63	0.098
749	750	750	Category A	0.44384766	-0.047851563	-0.80395508	-0.3503418	0.1875	0.35522461	0	0.117	2/11/2017	2	11	2017	12:32:52	45172	0	12	32	52	1	0.051513672	3.4804688	0.4440918	-0.048095703	-0.79443359	0.95703125	0.009277344	0	0	0	0	0	0	0	0	0	0.91162109	0.088378906	0.010253906	-0.000244141	0.000244141	-0.009277344	0.086	36864.59	0.039	-550.62	0.098
750	751	751	Category A	0.44384766	-0.035888672	-0.80395508	-0.34448242	0.18994141	0.35229492	0	0.059	2/11/2017	2	11	2017	12:32:52	45172	0.1	12	32	52	1	0.051513672	3.4804688	0.44360352	-0.048583984	-0.79418945	0.52734375	0.015869141	0	0	0	0	0	0	0	0	0	0.91088867	0.089111328	0.022460938	0	0.012695313	-0.009521484	0.086	36864.59	0.032	-463.2	0.093
751	752	752	Category A	0.45581055	-0.011962891	-0.80395508	-0.34594727	0.19262695	0.34814453	0	0.058	2/11/2017	2	11	2017	12:32:52	45172	0.2	12	32	52	1	0.051513672	3.4804688	0.44360352	-0.048583984	-0.79443359	0.53076172	0.039794922	0	0	0	0	0	0	0	0	0	0.91113281	0.088867188	0.058349609	0.011962891	0.036621094	-0.009277344	0.08	36966.63	0.037	-552.4	0.082
752	753	753	Category A	0.44384766	-0.035888672	-0.81591797	-0.34692383	0.18994141	0.35424805	0	0.093	2/11/2017	2	11	2017	12:32:52	45172	0.3	12	32	52	1	0.051513672	3.4804688	0.44384766	-0.048095703	-0.79394531	0.038330078	0.025146484	0	0	0	0	0	0	0	0	0	0.91088867	0.089111328	0.034423828	0	0.012207031	-0.021728516	0.077	37019.99	0.037	-566.73	0.093
753	754	754	Category A	0.46777344	-0.047851563	-0.82788086	-0.35180664	0.18969727	0.35351563	0	0.072	2/11/2017	2	11	2017	12:32:52	45172	0.4	12	32	52	1	0.051513672	3.4804688	0.44360352	-0.048583984	-0.79370117	0.64526367	0.041503906	0	0	0	0	0	0	0	0	0	0.91064453	0.089355469	0.058837891	0.023925781	0.000732422	-0.033935547	0.079	36984.24	0.023	-366.02	0.093
754	755	755	Category A	0.41992188	-0.047851563	-0.80395508	-0.34667969	0.1940918	0.35253906	0	0.063	2/11/2017	2	11	2017	12:32:52	45172	0.5	12	32	52	1	0.051513672	3.4804688	0.4440918	-0.049072266	-0.79370117	0.5637207	0.026123047	0	0	0	0	0	0	0	0	0	0.91064453	0.089355469	0.035644531	-0.024169922	0.001220703	-0.010009766	0.09	36799.73	-0.005	81.46	0.123
755	756	756	Category A	0.45581055	-0.095947266	-0.79199219	-0.34692383	0.1875	0.35107422	0	0.131	2/11/2017	2	11	2017	12:32:52	45172	0.6	12	32	52	1	0.051513672	3.4804688	0.44433594	-0.049072266	-0.79345703	0.55078125	0.048095703	0	0	0	0	0	0	0	0	0	0.91064453	0.089355469	0.059570313	0.011230469	-0.046630859	0.001464844	0.101	36632.67	-0.028	461.16	0.123
756	757	757	Category A	0.43188477	-0.023925781	-0.80395508	-0.34594727	0.19091797	0.35327148	0	0.126	2/11/2017	2	11	2017	12:32:52	45172	0.7	12	32	52	1	0.051513672	3.4804688	0.44433594	-0.049316406	-0.79370117	1.8059082	0.030273438	0	0	0	0	0	0	0	0	0	0.91088867	0.089111328	0.048339844	-0.012451172	0.025390625	-0.010009766	0.101	36632.67	-0.031	518.71	0.123
757	758	758	Category A	0.40795898	-0.035888672	-0.80395508	-0.34985352	0.19555664	0.34716797	0	0.123	2/11/2017	2	11	2017	12:32:52	45172	0.8	12	32	52	1	0.051513672	3.4804688	0.44482422	-0.049316406	-0.79370117	2.4111328	0.040527344	0	0	0	0	0	0	0	0	0	0.91113281	0.088867188	0.060546875	-0.036865234	0.013427734	-0.010009766	0.098	36676.71	-0.032	554.6	0.123
758	759	759	Category A	0.44384766	-0.10791016	-0.80395508	-0.34179688	0.19287109	0.35424805	0	0.093	2/11/2017	2	11	2017	12:32:52	45172	0.9	12	32	52	1	0.051513672	3.4804688	0.44458008	-0.050048828	-0.79394531	2.5786133	0.05859375	0	0	0	0	0	0	0	0	0	0.91137695	0.088623047	0.068359375	-0.000732422	-0.057617188	-0.009765625	0.099	36661.91	-0.041	741.82	0.123
759	760	760	Category A	0.45581055	-0.059814453	-0.79199219	-0.35058594	0.18994141	0.34838867	0	0.053	2/11/2017	2	11	2017	12:32:53	45173	0	12	32	53	2	0.051513672	3.4804688	0.44482422	-0.050537109	-0.79443359	3.0783691	0.014404297	0	0	0	0	0	0	0	0	0	0.91186523	0.088134766	0.022460938	0.010742188	-0.009033203	0.002441406	0.096	36706.68	-0.032	566.08	0.116
760	761	761	Category A	0.45581055	-0.059814453	-0.79199219	-0.35058594	0.19311523	0.35009766	0	0.068	2/11/2017	2	11	2017	12:32:53	45173	0.1	12	32	53	2	0.051513672	3.4804688	0.44482422	-0.05078125	-0.79418945	3.1569824	0.014160156	0	0	0	0	0	0	0	0	0	0.91186523	0.088134766	0.021972656	0.010742188	-0.008789063	0.002197266	0.091	36783.88	-0.014	236.11	0.116
761	762	762	Category A	0.43188477	-0.071777344	-0.80395508	-0.35009766	0.18945313	0.35253906	0	0.116	2/11/2017	2	11	2017	12:32:53	45173	0.2	12	32	53	2	0.051513672	3.4804688	0.44482422	-0.051025391	-0.79443359	2.1906738	0.026123047	0	0	0	0	0	0	0	0	0	0.91186523	0.088134766	0.04296875	-0.012939453	-0.020507813	-0.009277344	0.099	36661.91	-0.003	44.77	0.097
762	763	763	Category A	0.46777344	-0.059814453	-0.80395508	-0.35009766	0.19311523	0.34814453	0	0.097	2/11/2017	2	11	2017	12:32:53	45173	0.3	12	32	53	2	0.051513672	3.4804688	0.44433594	-0.051269531	-0.79443359	1.1765137	0.026367188	0	0	0	0	0	0	0	0	0	0.91186523	0.088134766	0.041015625	0.023193359	-0.008300781	-0.009277344	0.1	36647.23	0.014	-193.97	0.098
763	764	764	Category A	0.44384766	-0.035888672	-0.77978516	-0.34521484	0.18920898	0.35546875	0	0.171	2/11/2017	2	11	2017	12:32:53	45173	0.4	12	32	53	2	0.051513672	3.4804688	0.44433594	-0.052001953	-0.79418945	0.44921875	0.021728516	0	0	0	0	0	0	0	0	0	0.91162109	0.088378906	0.03125	-0.000488281	0.016113281	0.014404297	0.107	36547.67	0.018	-233.7	0.098
764	765	765	Category A	0.43188477	-0.035888672	-0.80395508	-0.34570313	0.18994141	0.34814453	0	0.097	2/11/2017	2	11	2017	12:32:53	45173	0.5	12	32	53	2	0.051513672	3.4804688	0.44433594	-0.052246094	-0.79443359	0.060058594	0.022705078	0	0	0	0	0	0	0	0	0	0.91186523	0.088134766	0.038330078	-0.012451172	0.016357422	-0.009277344	0.107	36547.67	0.018	-233.7	0.098
765	766	766	Category A	0.43188477	-0.035888672	-0.80395508	-0.3425293	0.19506836	0.34936523	0	0.098	2/11/2017	2	11	2017	12:32:53	45173	0.6	12	32	53	2	0.051513672	3.4804688	0.44482422	-0.052001953	-0.79467773	0.85180664	0.022705078	0	0	0	0	0	0	0	0	0	0.91235352	0.087646484	0.038330078	-0.012939453	0.016113281	-0.009033203	0.099	36661.91	0.019	-260.52	0.097
766	767	767	Category A	0.45581055	-0.035888672	-0.80395508	-0.34667969	0.1940918	0.35107422	0	0.065	2/11/2017	2	11	2017	12:32:53	45173	0.7	12	32	53	2	0.051513672	3.4804688	0.44482422	-0.052246094	-0.79443359	2.1484375	0.021728516	0	0	0	0	0	0	0	0	0	0.91210938	0.087890625	0.036621094	0.010742188	0.016357422	-0.009277344	0.089	36815.72	0.018	-268.05	0.097
767	768	768	Category A	0.43188477	-0.035888672	-0.80395508	-0.34765625	0.19238281	0.34936523	0	0.071	2/11/2017	2	11	2017	12:32:53	45173	0.8	12	32	53	2	0.051513672	3.4804688	0.44482422	-0.052246094	-0.79418945	2.5888672	0.022949219	0	0	0	0	0	0	0	0	0	0.91186523	0.088134766	0.0390625	-0.012939453	0.016357422	-0.009521484	0.071	37131.98	0.024	-410.13	0.097
768	769	769	Category A	0.44384766	-0.047851563	-0.77978516	-0.34692383	0.18994141	0.35351563	0	0.036	2/11/2017	2	11	2017	12:32:53	45173	0.9	12	32	53	2	0.051513672	3.4804688	0.44458008	-0.052246094	-0.79443359	2.3664551	0.015380859	0	0	0	0	0	0	0	0	0	0.91210938	0.087890625	0.020019531	-0.000732422	0.004394531	0.014648438	0.073	37093.83	0.002	-37.32	0.098
769	770	770	Category A	0.45581055	-0.047851563	-0.82788086	-0.34985352	0.19628906	0.3503418	0	0.063	2/11/2017	2	11	2017	12:32:54	45174	0	12	32	54	3	0.051513672	3.4804688	0.44482422	-0.052734375	-0.79467773	2.0844727	0.034912109	0	0	0	0	0	0	0	0	0	0.91235352	0.087646484	0.048828125	0.010742188	0.004882813	-0.032958984	0.084	36897.95	-0.028	551.87	0.105
770	771	771	Category A	0.45581055	-0.047851563	-0.81591797	-0.34765625	0.19311523	0.35009766	0	0.105	2/11/2017	2	11	2017	12:32:54	45174	0.1	12	32	54	3	0.051513672	3.4804688	0.44482422	-0.053466797	-0.79516602	1.671875	0.023925781	0	0	0	0	0	0	0	0	0	0.91259766	0.087402344	0.037109375	0.010742188	0.005615234	-0.020507813	0.099	36661.91	-0.033	569.4	0.105
771	772	772	Category A	0.44384766	-0.071777344	-0.77978516	-0.35058594	0.19311523	0.34814453	0	0.169	2/11/2017	2	11	2017	12:32:54	45174	0.2	12	32	54	3	0.051513672	3.4804688	0.44458008	-0.053955078	-0.79516602	1.4355469	0.023193359	0	0	0	0	0	0	0	0	0	0.91259766	0.087402344	0.033691406	-0.000732422	-0.017578125	0.015380859	0.099	36661.91	-0.03	509.1	0.105
772	773	773	Category A	0.44384766	-0.071777344	-0.77978516	-0.34912109	0.19384766	0.3503418	0	0.154	2/11/2017	2	11	2017	12:32:54	45174	0.3	12	32	54	3	0.051513672	3.4804688	0.44458008	-0.0546875	-0.79492188	1.151123	0.022705078	0	0	0	0	0	0	0	0	0	0.91235352	0.087646484	0.032958984	-0.000732422	-0.016845703	0.015136719	0.1	36647.23	-0.028	465.56	0.105
773	774	774	Category A	0.45581055	0	-0.81591797	-0.34570313	0.18994141	0.35229492	0	0.07	2/11/2017	2	11	2017	12:32:54	45174	0.4	12	32	54	3	0.051513672	3.4804688	0.44433594	-0.055175781	-0.79467773	0.9699707	0.060302734	0	0	0	0	0	0	0	0	0	0.91210938	0.087890625	0.087890625	0.011230469	0.055175781	-0.020996094	0.101	36632.67	-0.025	405.48	0.14
774	775	775	Category A	0.44384766	-0.023925781	-0.77978516	-0.35229492	0.19067383	0.34716797	0	0.04	2/11/2017	2	11	2017	12:32:54	45174	0.5	12	32	54	3	0.051513672	3.4804688	0.44482422	-0.055664063	-0.79492188	0.85644531	0.03515625	0	0	0	0	0	0	0	0	0	0.91259766	0.087402344	0.047851563	-0.000976563	0.031738281	0.015136719	0.106	36561.56	-0.009	130.07	0.14
775	776	776	Category A	0.46777344	-0.047851563	-0.80395508	-0.34692383	0.19091797	0.35229492	0	0.068	2/11/2017	2	11	2017	12:32:54	45174	0.6	12	32	54	3	0.051513672	3.4804688	0.4453125	-0.056396484	-0.79492188	0.64282227	0.025390625	0	0	0	0	0	0	0	0	0	0.9128418	0.087158203	0.039794922	0.022216797	0.008544922	-0.008789063	0.097	36691.63	0.012	-171.43	0.113
776	777	777	Category A	0.44384766	-0.047851563	-0.82788086	-0.34692383	0.19091797	0.35107422	0	0.14	2/11/2017	2	11	2017	12:32:54	45174	0.7	12	32	54	3	0.051513672	3.4804688	0.44506836	-0.057373047	-0.79516602	0.67602539	0.033935547	0	0	0	0	0	0	0	0	0	0.91308594	0.086914063	0.043701172	-0.001220703	0.009521484	-0.032470703	0.081	36949.2	0.029	-442.59	0.07
777	778	778	Category A	0.46777344	-0.047851563	-0.79199219	-0.34887695	0.19580078	0.35229492	0	0.113	2/11/2017	2	11	2017	12:32:54	45174	0.8	12	32	54	3	0.051513672	3.4804688	0.44482422	-0.058105469	-0.7956543	0.28930664	0.025146484	0	0	0	0	0	0	0	0	0	0.91333008	0.086669922	0.036865234	0.022705078	0.010253906	0.003662109	0.081	36949.2	0.033	-495.94	0.068
778	779	779	Category A	0.45581055	-0.083984375	-0.77978516	-0.34472656	0.19506836	0.34619141	0	0.057	2/11/2017	2	11	2017	12:32:54	45174	0.9	12	32	54	3	0.051513672	3.4933594	0.44458008	-0.05859375	-0.79663086	0.30859375	0.032226563	0	0	0	0	0	0	0	0	0	0.9140625	0.0859375	0.053222656	0.010986328	-0.025146484	0.016845703	0.083	36914.87	0.029	-435.13	0.096
779	780	780	Category A	0.46777344	-0.095947266	-0.76782227	-0.34741211	0.19506836	0.35107422	0	0.068	2/11/2017	2	11	2017	12:32:55	45175	0	12	32	55	4	0.051513672	3.4933594	0.44433594	-0.059082031	-0.79711914	0.48291016	0.052490234	0	0	0	0	0	0	0	0	0	0.91455078	0.085449219	0.089355469	0.023193359	-0.036621094	0.029296875	0.088	36831.86	0.013	-199.19	0.099
780	781	781	Category A	0.47998047	-0.083984375	-0.79199219	-0.3449707	0.19091797	0.35009766	0	0.057	2/11/2017	2	11	2017	12:32:55	45175	0.1	12	32	55	4	0.051513672	3.4933594	0.4440918	-0.060058594	-0.79711914	0.12988281	0.043212891	0	0	0	0	0	0	0	0	0	0.91455078	0.085449219	0.064697266	0.035644531	-0.023681641	0.005126953	0.081	36949.2	-0.006	107.31	0.099
781	782	782	Category A	0.44384766	-0.035888672	-0.80395508	-0.34594727	0.19335938	0.35253906	0	0.096	2/11/2017	2	11	2017	12:32:55	45175	0.2	12	32	55	4	0.051513672	3.4933594	0.44384766	-0.060546875	-0.796875	0.19604492	0.025634766	0	0	0	0	0	0	0	0	0	0.91430664	0.085693359	0.031738281	0	0.024658203	-0.006835938	0.082	36931.95	-0.011	200.03	0.096
782	783	783	Category A	0.45581055	-0.047851563	-0.79199219	-0.35009766	0.19311523	0.34399414	0	0.099	2/11/2017	2	11	2017	12:32:55	45175	0.3	12	32	55	4	0.051513672	3.4933594	0.44384766	-0.060302734	-0.79638672	0.048095703	0.017822266	0	0	0	0	0	0	0	0	0	0.91357422	0.086425781	0.028808594	0.01171875	0.012451172	0.004394531	0.086	36864.59	-0.026	494.31	0.096
783	784	784	Category A	0.43188477	-0.035888672	-0.76782227	-0.34423828	0.19189453	0.35351563	0	0.12	2/11/2017	2	11	2017	12:32:55	45175	0.4	12	32	55	4	0.051513672	3.4933594	0.44360352	-0.060791016	-0.79589844	0.0546875	0.039306641	0	0	0	0	0	0	0	0	0	0.91308594	0.086914063	0.064941406	-0.01171875	0.024902344	0.028076172	0.077	37019.99	-0.026	551.2	0.099
784	785	785	Category A	0.45581055	-0.047851563	-0.77978516	-0.34692383	0.19165039	0.3503418	0	0.079	2/11/2017	2	11	2017	12:32:55	45175	0.5	12	32	55	4	0.051513672	3.4933594	0.44360352	-0.061523438	-0.79589844	0.13232422	0.024414063	0	0	0	0	0	0	0	0	0	0.91333008	0.086669922	0.042236328	0.011962891	0.013671875	0.016113281	0.086	36864.59	-0.031	608.79	0.111
785	786	786	Category A	0.43188477	-0.047851563	-0.79199219	-0.34448242	0.19091797	0.35107422	0	0.013	2/11/2017	2	11	2017	12:32:55	45175	0.6	12	32	55	4	0.051513672	3.4933594	0.44360352	-0.062011719	-0.7956543	0.92626953	0.018798828	0	0	0	0	0	0	0	0	0	0.91308594	0.086914063	0.029785156	-0.01171875	0.014160156	0.003662109	0.089	36815.72	-0.03	565.44	0.112
786	787	787	Category A	0.41992188	-0.071777344	-0.77978516	-0.34960938	0.20141602	0.34594727	0	0.112	2/11/2017	2	11	2017	12:32:55	45175	0.7	12	32	55	4	0.051513672	3.4933594	0.44384766	-0.0625	-0.7956543	1.9155273	0.030029297	0	0	0	0	0	0	0	0	0	0.91308594	0.086914063	0.048828125	-0.023925781	-0.009033203	0.015869141	0.091	36783.88	-0.023	406.99	0.112
787	788	788	Category A	0.43188477	-0.071777344	-0.79199219	-0.35107422	0.19848633	0.34594727	0	0.111	2/11/2017	2	11	2017	12:32:55	45175	0.8	12	32	55	4	0.051513672	3.4933594	0.44360352	-0.063232422	-0.79516602	1.9848633	0.014892578	0	0	0	0	0	0	0	0	0	0.9128418	0.087158203	0.0234375	-0.01171875	-0.008300781	0.003173828	0.095	36721.85	-0.023	390.94	0.112
788	789	789	Category A	0.41992188	-0.071777344	-0.77978516	-0.34423828	0.1940918	0.34521484	0	0.112	2/11/2017	2	11	2017	12:32:55	45175	0.9	12	32	55	4	0.051513672	3.4933594	0.44360352	-0.063964844	-0.79541016	1.6447754	0.029296875	0	0	0	0	0	0	0	0	0	0.91308594	0.086914063	0.047119141	-0.023681641	-0.007568359	0.015625	0.106	36561.56	-0.03	476.59	0.127
789	790	790	Category A	0.44384766	-0.071777344	-0.79199219	-0.34765625	0.19726563	0.35424805	0	0.147	2/11/2017	2	11	2017	12:32:56	45176	0	12	32	56	5	0.051513672	3.4933594	0.44360352	-0.063720703	-0.79541016	0.99975586	0.008544922	0	0	0	0	0	0	0	0	0	0.91308594	0.086914063	0.011474609	0	-0.0078125	0.003417969	0.125	36313.97	-0.04	567.22	0.127
790	791	791	Category A	0.44384766	-0.047851563	-0.80395508	-0.34667969	0.19311523	0.3503418	0	0.144	2/11/2017	2	11	2017	12:32:56	45176	0.1	12	32	56	5	0.051513672	3.4933594	0.44384766	-0.064208984	-0.79516602	0.49511719	0.018554688	0	0	0	0	0	0	0	0	0	0.91308594	0.086914063	0.025146484	0	0.016357422	-0.008544922	0.118	36401.39	-0.028	398.34	0.127
791	792	792	Category A	0.46777344	-0.023925781	-0.77978516	-0.34448242	0.19335938	0.35009766	0	0.127	2/11/2017	2	11	2017	12:32:56	45176	0.2	12	32	56	5	0.051513672	3.4933594	0.44384766	-0.064697266	-0.79516602	0.10546875	0.049804688	0	0	0	0	0	0	0	0	0	0.9128418	0.087158203	0.080078125	0.023681641	0.040771484	0.015380859	0.117	36414.23	-0.03	433.92	0.127
792	793	793	Category A	0.43188477	-0.071777344	-0.76782227	-0.34643555	0.19921875	0.34936523	0	0.069	2/11/2017	2	11	2017	12:32:56	45176	0.3	12	32	56	5	0.051513672	3.4933594	0.44335938	-0.065185547	-0.79516602	0.30249023	0.030517578	0	0	0	0	0	0	0	0	0	0.9128418	0.087158203	0.045410156	-0.011474609	-0.006347656	0.02734375	0.114	36453.26	-0.025	362.46	0.127
793	794	794	Category A	0.45581055	-0.059814453	-0.77978516	-0.3449707	0.19506836	0.35229492	0	0.103	2/11/2017	2	11	2017	12:32:56	45176	0.4	12	32	56	5	0.051513672	3.4933594	0.44384766	-0.065673828	-0.79492188	0.12402344	0.020263672	0	0	0	0	0	0	0	0	0	0.9128418	0.087158203	0.033203125	0.01171875	0.005859375	0.015136719	0.102	36618.22	-0.023	366.02	0.103
794	795	795	Category A	0.44384766	-0.047851563	-0.80395508	-0.34448242	0.19335938	0.35107422	0	0.098	2/11/2017	2	11	2017	12:32:56	45176	0.5	12	32	56	5	0.051513672	3.4933594	0.44335938	-0.06640625	-0.79443359	0.20043945	0.020751953	0	0	0	0	0	0	0	0	0	0.91235352	0.087646484	0.028076172	0.000244141	0.018554688	-0.009277344	0.085	36881.19	0.002	-33.04	0.098
795	796	796	Category A	0.43188477	-0.071777344	-0.81591797	-0.34130859	0.19750977	0.34912109	0	0.075	2/11/2017	2	11	2017	12:32:56	45176	0.6	12	32	56	5	0.051513672	3.4933594	0.44360352	-0.066894531	-0.79418945	0.26708984	0.024902344	0	0	0	0	0	0	0	0	0	0.91210938	0.087890625	0.038085938	-0.01171875	-0.004638672	-0.021484375	0.073	37093.83	-0.003	57.55	0.075
796	797	797	Category A	0.44384766	-0.059814453	-0.79199219	-0.34106445	0.20556641	0.35205078	0	0.039	2/11/2017	2	11	2017	12:32:56	45176	0.7	12	32	56	5	0.051513672	3.4933594	0.44335938	-0.066894531	-0.79418945	0.34790039	0.007324219	0	0	0	0	0	0	0	0	0	0.91210938	0.087890625	0.009521484	0.000244141	0.007080078	0.002197266	0.07	37151.38	0.005	-94.87	0.079
797	798	798	Category A	0.43188477	-0.071777344	-0.77978516	-0.34326172	0.19995117	0.3449707	0	0.058	2/11/2017	2	11	2017	12:32:56	45176	0.8	12	32	56	5	0.051513672	3.4933594	0.44360352	-0.067626953	-0.79394531	0.89770508	0.018798828	0	0	0	0	0	0	0	0	0	0.91186523	0.088134766	0.029785156	-0.01171875	-0.00390625	0.014160156	0.066	37231.31	0.012	-229.29	0.075
798	799	799	Category A	0.45581055	-0.095947266	-0.77978516	-0.34643555	0.19946289	0.35009766	0	0.052	2/11/2017	2	11	2017	12:32:56	45176	0.9	12	32	56	5	0.051513672	3.4933594	0.4440918	-0.068359375	-0.79394531	1.0959473	0.032958984	0	0	0	0	0	0	0	0	0	0.91235352	0.087646484	0.053222656	0.011474609	-0.02734375	0.014160156	0.058	37403.73	0.031	-588.01	0.075
799	800	800	Category A	0.45581055	-0.071777344	-0.77978516	-0.34008789	0.19824219	0.34814453	0	0.079	2/11/2017	2	11	2017	12:32:57	45177	0	12	32	57	6	0.051513672	3.4933594	0.4440918	-0.068359375	-0.79125977	0.62890625	0.016601563	0	0	0	0	0	0	0	0	0	0.90991211	0.090087891	0.026367188	0.011474609	-0.003173828	0.011474609	0.064	37272.76	0.036	-625.53	0.079
800	801	801	Category A	0.45581055	-0.083984375	-0.80395508	-0.34472656	0.19970703	0.35302734	0	0.048	2/11/2017	2	11	2017	12:32:57	45177	0.1	12	32	57	6	0.051513672	3.4933594	0.4440918	-0.068115234	-0.79125977	0.49487305	0.023193359	0	0	0	0	0	0	0	0	0	0.91015625	0.08984375	0.039794922	0.011474609	-0.015625	-0.012451172	0.077	37019.99	0.032	-499.79	0.108
801	802	802	Category A	0.41992188	-0.071777344	-0.79199219	-0.33911133	0.19995117	0.35009766	0	0.108	2/11/2017	2	11	2017	12:32:57	45177	0.2	12	32	57	6	0.051513672	3.4933594	0.4440918	-0.067871094	-0.79174805	1.5722656	0.024414063	0	0	0	0	0	0	0	0	0	0.91015625	0.08984375	0.028076172	-0.024169922	-0.003662109	0	0.096	36706.68	0.03	-404.88	0.119
802	803	803	Category A	0.40795898	-0.095947266	-0.79199219	-0.33837891	0.19750977	0.34887695	0	0.119	2/11/2017	2	11	2017	12:32:57	45177	0.3	12	32	57	6	0.051513672	3.4933594	0.4440918	-0.068115234	-0.79150391	2.0053711	0.045654297	0	0	0	0	0	0	0	0	0	0.91015625	0.08984375	0.064453125	-0.036132813	-0.027587891	-0.000244141	0.114	36453.26	0.016	-199.34	0.149
803	804	804	Category A	0.43188477	-0.071777344	-0.81591797	-0.34082031	0.19995117	0.35107422	0	0.17	2/11/2017	2	11	2017	12:32:57	45177	0.4	12	32	57	6	0.051513672	3.4933594	0.4440918	-0.068359375	-0.79125977	2.0778809	0.027587891	0	0	0	0	0	0	0	0	0	0.90991211	0.090087891	0.040283203	-0.012207031	-0.003173828	-0.024414063	0.125	36313.97	0.007	-83.55	0.149
804	805	805	Category A	0.45581055	-0.059814453	-0.79199219	-0.34155273	0.19848633	0.35107422	0	0.16	2/11/2017	2	11	2017	12:32:57	45177	0.5	12	32	57	6	0.051513672	3.4933594	0.4440918	-0.069091797	-0.79125977	2.0083008	0.014648438	0	0	0	0	0	0	0	0	0	0.91015625	0.08984375	0.021240234	0.011474609	0.009277344	-0.000488281	0.125	36313.97	0.001	-12.17	0.149
805	806	806	Category A	0.45581055	-0.083984375	-0.79199219	-0.34277344	0.203125	0.34887695	0	0.149	2/11/2017	2	11	2017	12:32:57	45177	0.6	12	32	57	6	0.051513672	3.4933594	0.44458008	-0.069580078	-0.79125977	1.0634766	0.018066406	0	0	0	0	0	0	0	0	0	0.91015625	0.08984375	0.026123047	0.010986328	-0.014160156	-0.000488281	0.118	36401.39	-0.003	38.76	0.149
806	807	807	Category A	0.44384766	-0.059814453	-0.80395508	-0.34106445	0.20092773	0.35083008	0	0.045	2/11/2017	2	11	2017	12:32:57	45177	0.7	12	32	57	6	0.051513672	3.4933594	0.44458008	-0.0703125	-0.79101563	0.37255859	0.016601563	0	0	0	0	0	0	0	0	0	0.91015625	0.08984375	0.024169922	-0.000732422	0.010498047	-0.012695313	0.107	36547.67	-0.008	114.24	0.149
807	808	808	Category A	0.44384766	-0.047851563	-0.80395508	-0.34155273	0.20068359	0.35424805	0	0.067	2/11/2017	2	11	2017	12:32:57	45177	0.8	12	32	57	6	0.051513672	3.4933594	0.44433594	-0.070800781	-0.79052734	0.9465332	0.026367188	0	0	0	0	0	0	0	0	0	0.90966797	0.090332031	0.036621094	-0.000488281	0.022949219	-0.013183594	0.095	36721.85	-0.006	93.87	0.1
808	809	809	Category A	0.46777344	-0.071777344	-0.81591797	-0.33911133	0.20117188	0.34594727	0	0.053	2/11/2017	2	11	2017	12:32:57	45177	0.9	12	32	57	6	0.051513672	3.4933594	0.44458008	-0.071289063	-0.79052734	0.50146484	0.033935547	0	0	0	0	0	0	0	0	0	0.90991211	0.090087891	0.048583984	0.022949219	-0.000244141	-0.025146484	0.075	37056.51	0.013	-224.65	0.067
809	810	810	Category A	0.44384766	-0.083984375	-0.81591797	-0.34326172	0.19995117	0.34594727	0	0.1	2/11/2017	2	11	2017	12:32:58	45178	0	12	32	58	7	0.051513672	3.4933594	0.44482422	-0.071289063	-0.79077148	0.2512207	0.027832031	0	0	0	0	0	0	0	0	0	0.91015625	0.08984375	0.038330078	-0.000976563	-0.012451172	-0.024902344	0.056	37449.82	0.028	-551.87	0.067
810	811	811	Category A	0.41992188	-0.10791016	-0.80395508	-0.34082031	0.19750977	0.34814453	0	0.037	2/11/2017	2	11	2017	12:32:58	45178	0.1	12	32	58	7	0.051513672	3.4933594	0.44433594	-0.071777344	-0.79003906	0.0703125	0.045654297	0	0	0	0	0	0	0	0	0	0.90942383	0.090576172	0.07421875	-0.024414063	-0.035888672	-0.013671875	0.066	37231.31	0.025	-447.43	0.086
811	812	812	Category A	0.43188477	-0.095947266	-0.77978516	-0.34057617	0.20654297	0.34790039	0	0.037	2/11/2017	2	11	2017	12:32:58	45178	0.2	12	32	58	7	0.051513672	3.4933594	0.4440918	-0.072021484	-0.79003906	0.30541992	0.028564453	0	0	0	0	0	0	0	0	0	0.90917969	0.090820313	0.046386719	-0.012207031	-0.023681641	0.010253906	0.069	37171.01	0.031	-523.78	0.086
812	813	813	Category A	0.43188477	-0.071777344	-0.76782227	-0.33959961	0.20654297	0.34790039	0	0.105	2/11/2017	2	11	2017	12:32:58	45178	0.3	12	32	58	7	0.051513672	3.4933594	0.4440918	-0.072021484	-0.7902832	0.041748047	0.025634766	0	0	0	0	0	0	0	0	0	0.90942383	0.090576172	0.035400391	-0.012207031	0.000244141	0.022460938	0.072	37112.79	0.024	-406.11	0.1
813	814	814	Category A	0.45581055	-0.071777344	-0.80395508	-0.33911133	0.19897461	0.35205078	0	0.086	2/11/2017	2	11	2017	12:32:58	45178	0.4	12	32	58	7	0.051513672	3.4933594	0.4440918	-0.072021484	-0.79052734	0.54003906	0.017578125	0	0	0	0	0	0	0	0	0	0.90942383	0.090576172	0.025390625	0.011474609	0.000244141	-0.013183594	0.076	37038.15	0.022	-361.44	0.105
814	815	815	Category A	0.46777344	-0.071777344	-0.81591797	-0.34057617	0.20166016	0.34716797	0	0.067	2/11/2017	2	11	2017	12:32:58	45178	0.5	12	32	58	7	0.051513672	3.4933594	0.44384766	-0.072998047	-0.79003906	0.80883789	0.034912109	0	0	0	0	0	0	0	0	0	0.90917969	0.090820313	0.05078125	0.023681641	0.001220703	-0.025634766	0.097	36691.63	-0.006	92.25	0.109
815	816	816	Category A	0.43188477	-0.11987305	-0.80395508	-0.34155273	0.20068359	0.34790039	0	0.124	2/11/2017	2	11	2017	12:32:58	45178	0.6	12	32	58	7	0.051513672	3.4933594	0.4440918	-0.073730469	-0.79003906	1.217041	0.049560547	0	0	0	0	0	0	0	0	0	0.90942383	0.090576172	0.071777344	-0.012207031	-0.045898438	-0.013671875	0.109	36520.2	-0.015	216.96	0.113
816	817	817	Category A	0.41992188	-0.095947266	-0.81591797	-0.34228516	0.203125	0.34790039	0	0.166	2/11/2017	2	11	2017	12:32:58	45178	0.7	12	32	58	7	0.051269531	3.511084	0.44335938	-0.07421875	-0.79003906	2.1621094	0.041015625	0	0	0	0	0	0	0	0	0	0.90893555	0.091064453	0.070800781	-0.0234375	-0.021484375	-0.025634766	0.11	36506.61	-0.023	341.54	0.113
817	818	818	Category A	0.43188477	-0.095947266	-0.80395508	-0.34448242	0.20214844	0.35009766	0	0.109	2/11/2017	2	11	2017	12:32:58	45178	0.8	12	32	58	7	0.051269531	3.511084	0.44335938	-0.074707031	-0.78930664	3.0080566	0.027832031	0	0	0	0	0	0	0	0	0	0.90844727	0.091552734	0.046875	-0.011474609	-0.020996094	-0.014404297	0.114	36453.26	-0.024	346.47	0.113
818	819	819	Category A	0.44384766	-0.071777344	-0.80395508	-0.34399414	0.20214844	0.35009766	0	0.113	2/11/2017	2	11	2017	12:32:58	45178	0.9	12	32	58	7	0.051269531	3.511084	0.44287109	-0.075439453	-0.78955078	2.9086914	0.014648438	0	0	0	0	0	0	0	0	0	0.90844727	0.091552734	0.018798828	0.000732422	0.003662109	-0.014160156	0.112	36479.74	-0.023	335.98	0.113
819	820	820	Category A	0.44384766	-0.10791016	-0.79199219	-0.34106445	0.20092773	0.35009766	0	0.109	2/11/2017	2	11	2017	12:32:59	45179	0	12	32	59	8	0.051269531	3.511084	0.44262695	-0.075439453	-0.7902832	1.3896484	0.032470703	0	0	0	0	0	0	0	0	0	0.90893555	0.091064453	0.034912109	0.000976563	-0.032226563	-0.001464844	0.101	36632.67	-0.01	151.21	0.109
820	821	821	Category A	0.43188477	-0.083984375	-0.76782227	-0.34155273	0.20068359	0.34887695	0	0.055	2/11/2017	2	11	2017	12:32:59	45179	0.1	12	32	59	8	0.051269531	3.511084	0.44238281	-0.074951172	-0.79101563	0.12402344	0.026855469	0	0	0	0	0	0	0	0	0	0.90942383	0.090576172	0.042724609	-0.010498047	-0.008789063	0.023193359	0.075	37056.51	0.01	-175.32	0.109
821	822	822	Category A	0.44384766	-0.035888672	-0.76782227	-0.33862305	0.20410156	0.34790039	0	0.055	2/11/2017	2	11	2017	12:32:59	45179	0.2	12	32	59	8	0.051269531	3.511084	0.44213867	-0.074951172	-0.79077148	0.086425781	0.045410156	0	0	0	0	0	0	0	0	0	0.90917969	0.090820313	0.063720703	0.001464844	0.0390625	0.022949219	0.071	37131.98	0.002	-38.15	0.083
822	823	823	Category A	0.41992188	-0.083984375	-0.79199219	-0.34155273	0.20068359	0.35229492	0	0.013	2/11/2017	2	11	2017	12:32:59	45179	0.3	12	32	59	8	0.051269531	3.511084	0.44213867	-0.075439453	-0.79052734	0.067382813	0.023681641	0	0	0	0	0	0	0	0	0	0.90893555	0.091064453	0.031982422	-0.022216797	-0.008300781	-0.001220703	0.06	37358.9	0.007	-147.93	0.056
823	824	824	Category A	0.41992188	-0.095947266	-0.81591797	-0.33813477	0.20654297	0.34790039	0	0.083	2/11/2017	2	11	2017	12:32:59	45179	0.4	12	32	59	8	0.051269531	3.511084	0.44189453	-0.075683594	-0.7902832	0.20263672	0.0390625	0	0	0	0	0	0	0	0	0	0.90869141	0.091308594	0.067626953	-0.021972656	-0.020019531	-0.025390625	0.051	37571.19	0.016	-360.22	0.056
824	825	825	Category A	0.43188477	-0.083984375	-0.80395508	-0.34155273	0.19897461	0.35107422	0	0.047	2/11/2017	2	11	2017	12:32:59	45179	0.5	12	32	59	8	0.051269531	3.511084	0.44165039	-0.076171875	-0.79077148	0.83642578	0.018066406	0	0	0	0	0	0	0	0	0	0.90893555	0.091064453	0.030517578	-0.009765625	-0.007568359	-0.012939453	0.055	37473.38	0.032	-625.23	0.076
825	826	826	Category A	0.44384766	-0.095947266	-0.77978516	-0.34082031	0.19995117	0.35229492	0	0.056	2/11/2017	2	11	2017	12:32:59	45179	0.6	12	32	59	8	0.051269531	3.511084	0.44116211	-0.076660156	-0.79101563	0.60375977	0.022216797	0	0	0	0	0	0	0	0	0	0.90893555	0.091064453	0.032958984	0.002441406	-0.019042969	0.011230469	0.059	37381.16	0.025	-483.21	0.076
826	827	827	Category A	0.43188477	-0.059814453	-0.75585938	-0.34106445	0.20092773	0.35083008	0	0.076	2/11/2017	2	11	2017	12:32:59	45179	0.7	12	32	59	8	0.051269531	3.511084	0.44165039	-0.077392578	-0.79101563	0.68457031	0.040527344	0	0	0	0	0	0	0	0	0	0.90917969	0.090820313	0.0625	-0.009765625	0.017578125	0.03515625	0.068	37190.87	0.011	-206.63	0.083
827	828	828	Category A	0.46777344	-0.095947266	-0.79199219	-0.34326172	0.19848633	0.35400391	0	0.083	2/11/2017	2	11	2017	12:32:59	45179	0.8	12	32	59	8	0.051269531	3.511084	0.44213867	-0.077392578	-0.79101563	1.7719727	0.03125	0	0	0	0	0	0	0	0	0	0.90966797	0.090332031	0.044677734	0.025390625	-0.018310547	-0.000732422	0.072	37112.79	0.018	-313.06	0.076
828	829	829	Category A	0.45581055	-0.059814453	-0.79199219	-0.34667969	0.20019531	0.35229492	0	0.064	2/11/2017	2	11	2017	12:32:59	45179	0.9	12	32	59	8	0.051269531	3.511084	0.44213867	-0.077148438	-0.79125977	2.7485352	0.021972656	0	0	0	0	0	0	0	0	0	0.90966797	0.090332031	0.031494141	0.013427734	0.017333984	-0.000488281	0.076	37038.15	0.013	-222.43	0.083
829	830	830	Category A	0.46777344	-0.095947266	-0.79199219	-0.34033203	0.19995117	0.34814453	0	0.107	2/11/2017	2	11	2017	12:33:00	45180	0	12	33	0	9	0.051269531	3.511084	0.44238281	-0.077392578	-0.79174805	2.2780762	0.03125	0	0	0	0	0	0	0	0	0	0.91040039	0.089599609	0.043701172	0.025146484	-0.018310547	0	0.085	36881.19	0.009	-144.03	0.107
830	831	831	Category A	0.43188477	-0.071777344	-0.79199219	-0.34643555	0.20043945	0.35424805	0	0.074	2/11/2017	2	11	2017	12:33:00	45180	0.1	12	33	0	9	0.051269531	3.511084	0.44238281	-0.077880859	-0.79223633	1.3718262	0.012207031	0	0	0	0	0	0	0	0	0	0.91088867	0.089111328	0.017089844	-0.010498047	0.006103516	0.000244141	0.09	36799.73	-0.024	431.58	0.107
831	832	832	Category A	0.43188477	-0.059814453	-0.81591797	-0.34155273	0.19897461	0.35009766	0	0.109	2/11/2017	2	11	2017	12:33:00	45180	0.2	12	33	0	9	0.051269531	3.511084	0.44238281	-0.078125	-0.79199219	1.1821289	0.031738281	0	0	0	0	0	0	0	0	0	0.91064453	0.089355469	0.052734375	-0.010498047	0.018310547	-0.023681641	0.087	36848.15	-0.017	303.23	0.107
832	833	833	Category A	0.46777344	-0.071777344	-0.79199219	-0.34448242	0.20068359	0.35009766	0	0.108	2/11/2017	2	11	2017	12:33:00	45180	0.3	12	33	0	9	0.051269531	3.511084	0.44189453	-0.078857422	-0.79248047	0.87841797	0.026611328	0	0	0	0	0	0	0	0	0	0.91088867	0.089111328	0.033447266	0.025634766	0.007080078	0.000488281	0.089	36815.72	0	0	0.107
833	834	834	Category A	0.44384766	-0.095947266	-0.79199219	-0.34277344	0.21044922	0.34716797	0	0.064	2/11/2017	2	11	2017	12:33:00	45180	0.4	12	33	0	9	0.051269531	3.511084	0.44213867	-0.078613281	-0.79248047	0.46606445	0.017089844	0	0	0	0	0	0	0	0	0	0.91088867	0.089111328	0.019287109	0.001464844	-0.017089844	0.000488281	0.079	36984.24	0.009	-152.38	0.108
834	835	835	Category A	0.43188477	-0.095947266	-0.77978516	-0.34570313	0.20141602	0.35522461	0	0.077	2/11/2017	2	11	2017	12:33:00	45180	0.5	12	33	0	9	0.051269531	3.511084	0.44189453	-0.078857422	-0.79248047	0.013183594	0.0234375	0	0	0	0	0	0	0	0	0	0.91088867	0.089111328	0.039794922	-0.010009766	-0.016845703	0.012695313	0.087	36848.15	0.005	-79.98	0.108
835	836	836	Category A	0.44384766	-0.083984375	-0.79199219	-0.34301758	0.20410156	0.35205078	0	0.044	2/11/2017	2	11	2017	12:33:00	45180	0.6	12	33	0	9	0.051269531	3.511084	0.44189453	-0.079345703	-0.79248047	0.040283203	0.004882813	0	0	0	0	0	0	0	0	0	0.91064453	0.089355469	0.006835938	0.001708984	-0.004394531	0.000488281	0.07	37151.38	0.025	-429.53	0.108
836	837	837	Category A	0.44384766	-0.095947266	-0.77978516	-0.33862305	0.19921875	0.34887695	0	0.121	2/11/2017	2	11	2017	12:33:00	45180	0.7	12	33	0	9	0.051269531	3.511084	0.44189453	-0.079833984	-0.79199219	0.19873047	0.020263672	0	0	0	0	0	0	0	0	0	0.91040039	0.089599609	0.030273438	0.001708984	-0.016113281	0.012207031	0.075	37056.51	0.023	-379.8	0.082
837	838	838	Category A	0.44384766	-0.095947266	-0.80395508	-0.34228516	0.19995117	0.34790039	0	0.011	2/11/2017	2	11	2017	12:33:00	45180	0.8	12	33	0	9	0.051269531	3.511084	0.44140625	-0.080078125	-0.79199219	0.51293945	0.019775391	0	0	0	0	0	0	0	0	0	0.91015625	0.08984375	0.029785156	0.002197266	-0.015625	-0.01171875	0.078	37002.02	0.026	-412.35	0.121
838	839	839	Category A	0.45581055	-0.095947266	-0.58789063	-0.34228516	0.20092773	0.34985352	0	0.138	2/11/2017	2	11	2017	12:33:00	45180	0.9	12	33	0	9	0.051269531	3.511084	0.44189453	-0.079833984	-0.79199219	0.953125	0.20532227	0	0	0	0	0	0	0	0	0	0.91064453	0.089355469	0.23413086	0.013671875	-0.015869141	0.20410156	0.089	36815.72	-0.001	16.14	0.121
839	840	840	Category A	0.45581055	-0.035888672	-0.80395508	-0.34228516	0.19995117	0.34887695	0	0.082	2/11/2017	2	11	2017	12:33:01	45181	0	12	33	1	10	0.051269531	3.511084	0.44189453	-0.079345703	-0.79272461	1.1115723	0.047119141	0	0	0	0	0	0	0	0	0	0.91113281	0.088867188	0.068603516	0.013671875	0.043457031	-0.010986328	0.1	36647.23	-0.008	120.94	0.138
840	841	841	Category A	0.44384766	-0.047851563	-0.81591797	-0.34057617	0.20507813	0.35083008	0	0.138	2/11/2017	2	11	2017	12:33:01	45181	0.1	12	33	1	10	0.051269531	3.511084	0.44140625	-0.079589844	-0.79296875	1.2512207	0.039306641	0	0	0	0	0	0	0	0	0	0.91088867	0.089111328	0.057128906	0.002197266	0.031738281	-0.022705078	0.109	36520.2	-0.002	27.47	0.138
841	842	842	Category A	0.44384766	-0.083984375	-0.79199219	-0.33862305	0.20092773	0.35107422	0	0.11	2/11/2017	2	11	2017	12:33:01	45181	0.2	12	33	1	10	0.051269531	3.511084	0.44091797	-0.079589844	-0.79272461	1.6618652	0.005126953	0	0	0	0	0	0	0	0	0	0.91064453	0.089355469	0.0078125	0.002685547	-0.004150391	0.000732422	0.126	36301.8	-0.036	497.93	0.138
842	843	843	Category A	0.46777344	-0.083984375	-0.77978516	-0.34106445	0.20092773	0.35205078	0	0.18	2/11/2017	2	11	2017	12:33:01	45181	0.3	12	33	1	10	0.051269531	3.511084	0.44116211	-0.079589844	-0.79248047	1.8325195	0.029541016	0	0	0	0	0	0	0	0	0	0.91064453	0.089355469	0.043457031	0.026367188	-0.004150391	0.012695313	0.13	36253.92	-0.037	498.68	0.138
843	844	844	Category A	0.44384766	-0.095947266	-0.79199219	-0.34448242	0.20166016	0.34985352	0	0.111	2/11/2017	2	11	2017	12:33:01	45181	0.4	12	33	1	10	0.051269531	3.511084	0.44165039	-0.079101563	-0.79272461	1.2104492	0.016845703	0	0	0	0	0	0	0	0	0	0.91088867	0.089111328	0.01953125	0.001953125	-0.016601563	0.000732422	0.132	36230.42	-0.045	617.73	0.138
844	845	845	Category A	0.45581055	-0.071777344	-0.79199219	-0.34082031	0.20141602	0.35327148	0	0.162	2/11/2017	2	11	2017	12:33:01	45181	0.5	12	33	1	10	0.051269531	3.511084	0.44189453	-0.079101563	-0.79248047	0.68701172	0.015625	0	0	0	0	0	0	0	0	0	0.91088867	0.089111328	0.021728516	0.013671875	0.007324219	0.000488281	0.126	36301.8	-0.043	613.07	0.111
845	846	846	Category A	0.44384766	-0.095947266	-0.79199219	-0.34716797	0.19873047	0.34912109	0	0.093	2/11/2017	2	11	2017	12:33:01	45181	0.6	12	33	1	10	0.051269531	3.511084	0.44165039	-0.079101563	-0.79248047	0.8359375	0.016845703	0	0	0	0	0	0	0	0	0	0.91064453	0.089355469	0.019287109	0.001953125	-0.016601563	0.000488281	0.115	36440.15	-0.038	579.84	0.111
846	847	847	Category A	0.43188477	-0.071777344	-0.76782227	-0.34106445	0.20092773	0.35205078	0	0.105	2/11/2017	2	11	2017	12:33:01	45181	0.7	12	33	1	10	0.051269531	3.511084	0.44140625	-0.078613281	-0.79248047	0.78417969	0.02734375	0	0	0	0	0	0	0	0	0	0.91040039	0.089599609	0.041259766	-0.009521484	0.006835938	0.024658203	0.099	36661.91	-0.032	549.06	0.105
847	848	848	Category A	0.45581055	-0.083984375	-0.80395508	-0.34179688	0.19824219	0.35205078	0	0.04	2/11/2017	2	11	2017	12:33:01	45181	0.8	12	33	1	10	0.051269531	3.511084	0.44140625	-0.079345703	-0.79223633	0.099853516	0.018798828	0	0	0	0	0	0	0	0	0	0.91040039	0.089599609	0.030273438	0.014160156	-0.004394531	-0.011474609	0.089	36815.72	-0.014	240.79	0.105
848	849	849	Category A	0.45581055	-0.047851563	-0.80395508	-0.33959961	0.20581055	0.35083008	0	0.088	2/11/2017	2	11	2017	12:33:01	45181	0.9	12	33	1	10	0.051269531	3.511084	0.44091797	-0.080322266	-0.79199219	1.190918	0.037597656	0	0	0	0	0	0	0	0	0	0.91015625	0.08984375	0.059082031	0.014648438	0.032470703	-0.01171875	0.088	36831.86	-0.009	152.38	0.093
849	850	850	Category A	0.41992188	-0.083984375	-0.76782227	-0.34521484	0.20703125	0.34692383	0	0.046	2/11/2017	2	11	2017	12:33:02	45182	0	12	33	2	11	0.051269531	3.511084	0.44067383	-0.080566406	-0.79199219	1.5014648	0.032226563	0	0	0	0	0	0	0	0	0	0.91015625	0.08984375	0.048583984	-0.020751953	-0.003173828	0.024169922	0.084	36897.95	0	0	0.105
850	851	851	Category A	0.43188477	-0.071777344	-0.81591797	-0.34277344	0.203125	0.34716797	0	0.157	2/11/2017	2	11	2017	12:33:02	45182	0.1	12	33	2	11	0.051269531	3.511084	0.44091797	-0.080566406	-0.79174805	1.5163574	0.027099609	0	0	0	0	0	0	0	0	0	0.90991211	0.090087891	0.041748047	-0.009033203	0.008789063	-0.023925781	0.091	36783.88	0.006	-92.25	0.096
851	852	852	Category A	0.45581055	-0.071777344	-0.79199219	-0.34619141	0.20141602	0.35400391	0	0.072	2/11/2017	2	11	2017	12:33:02	45182	0.2	12	33	2	11	0.051269531	3.511084	0.44116211	-0.080078125	-0.79150391	1.845459	0.016601563	0	0	0	0	0	0	0	0	0	0.90966797	0.090332031	0.023193359	0.014404297	0.008300781	-0.000244141	0.1	36647.23	0.002	-29.01	0.096
852	853	853	Category A	0.43188477	-0.071777344	-0.79199219	-0.34448242	0.20068359	0.35229492	0	0.146	2/11/2017	2	11	2017	12:33:02	45182	0.3	12	33	2	11	0.051269531	3.511084	0.44091797	-0.080078125	-0.79174805	1.576416	0.012451172	0	0	0	0	0	0	0	0	0	0.90991211	0.090087891	0.017822266	-0.009033203	0.008300781	0	0.096	36706.68	0.005	-74.01	0.096
853	854	854	Category A	0.44384766	-0.083984375	-0.79199219	-0.33837891	0.20239258	0.34692383	0	0.096	2/11/2017	2	11	2017	12:33:02	45182	0.4	12	33	2	11	0.051269531	3.511084	0.44116211	-0.080322266	-0.79223633	0.76196289	0.004150391	0	0	0	0	0	0	0	0	0	0.91040039	0.089599609	0.006347656	0.002441406	-0.003417969	0.000244141	0.098	36676.71	-0.013	204.48	0.115
854	855	855	Category A	0.45581055	-0.071777344	-0.77978516	-0.33911133	0.203125	0.35302734	0	0.062	2/11/2017	2	11	2017	12:33:02	45182	0.5	12	33	2	11	0.051269531	3.5175293	0.44091797	-0.080322266	-0.79199219	0.28417969	0.020996094	0	0	0	0	0	0	0	0	0	0.91015625	0.08984375	0.035644531	0.014648438	0.008544922	0.012207031	0.091	36783.88	0.003	-46.72	0.096
855	856	856	Category A	0.41992188	-0.095947266	-0.79199219	-0.34228516	0.19995117	0.34887695	0	0.06	2/11/2017	2	11	2017	12:33:02	45182	0.6	12	33	2	11	0.051269531	3.5175293	0.44067383	-0.080566406	-0.79174805	0.59423828	0.025634766	0	0	0	0	0	0	0	0	0	0.90991211	0.090087891	0.036132813	-0.020751953	-0.015136719	0	0.094	36737.16	0.009	-133.27	0.101
856	857	857	Category A	0.43188477	-0.083984375	-0.77978516	-0.33886719	0.20410156	0.34985352	0	0.115	2/11/2017	2	11	2017	12:33:02	45182	0.7	12	33	2	11	0.051269531	3.5175293	0.44067383	-0.080078125	-0.79174805	1.2939453	0.015136719	0	0	0	0	0	0	0	0	0	0.90966797	0.090332031	0.024414063	-0.008789063	-0.003662109	0.011962891	0.087	36848.15	0.017	-258.48	0.101
857	858	858	Category A	0.43188477	-0.095947266	-0.80395508	-0.34277344	0.203125	0.35083008	0	0.088	2/11/2017	2	11	2017	12:33:02	45182	0.8	12	33	2	11	0.051269531	3.5175293	0.44018555	-0.080078125	-0.79125977	1.5056152	0.021728516	0	0	0	0	0	0	0	0	0	0.90917969	0.090820313	0.036621094	-0.008300781	-0.015625	-0.012451172	0.09	36799.73	0.017	-252.06	0.101
858	859	859	Category A	0.44384766	-0.083984375	-0.83984375	-0.33984375	0.20239258	0.34570313	0	0.101	2/11/2017	2	11	2017	12:33:02	45182	0.9	12	33	2	11	0.051269531	3.5175293	0.44067383	-0.078857422	-0.79101563	1.2966309	0.049072266	0	0	0	0	0	0	0	0	0	0.90893555	0.091064453	0.056640625	0.002929688	-0.004882813	-0.048583984	0.089	36815.72	0.01	-153.81	0.101
859	860	860	Category A	0.44384766	-0.059814453	-0.81591797	-0.34228516	0.20092773	0.35327148	0	0.116	2/11/2017	2	11	2017	12:33:03	45183	0	12	33	3	12	0.051269531	3.5175293	0.44091797	-0.078857422	-0.79052734	1.1130371	0.031738281	0	0	0	0	0	0	0	0	0	0.90869141	0.091308594	0.047119141	0.002685547	0.019042969	-0.025146484	0.091	36783.88	0.026	-369.65	0.101
860	861	861	Category A	0.45581055	-0.083984375	-0.77978516	-0.34155273	0.19897461	0.34790039	0	0.059	2/11/2017	2	11	2017	12:33:03	45183	0.1	12	33	3	12	0.051269531	3.5175293	0.44091797	-0.078369141	-0.79003906	0.86987305	0.018798828	0	0	0	0	0	0	0	0	0	0.90820313	0.091796875	0.030761719	0.014648438	-0.005371094	0.010253906	0.085	36881.19	0.014	-219.28	0.088
861	862	862	Category A	0.44384766	-0.071777344	-0.79199219	-0.34545898	0.20043945	0.34594727	0	0.072	2/11/2017	2	11	2017	12:33:03	45183	0.2	12	33	3	12	0.051269531	3.5175293	0.44091797	-0.078613281	-0.79003906	0.6706543	0.007568359	0	0	0	0	0	0	0	0	0	0.90844727	0.091552734	0.011230469	0.002685547	0.006835938	-0.001708984	0.073	37093.83	0.01	-178.96	0.078
862	863	863	Category A	0.43188477	-0.071777344	-0.76782227	-0.33984375	0.19921875	0.35009766	0	0.078	2/11/2017	2	11	2017	12:33:03	45183	0.3	12	33	3	12	0.051269531	3.5175293	0.44091797	-0.079101563	-0.7902832	0.49780273	0.025390625	0	0	0	0	0	0	0	0	0	0.90844727	0.091552734	0.039306641	-0.009033203	0.007324219	0.022460938	0.067	37210.97	-0.002	40.94	0.078
863	864	864	Category A	0.41992188	-0.083984375	-0.80395508	-0.34521484	0.20776367	0.34912109	0	0.013	2/11/2017	2	11	2017	12:33:03	45183	0.4	12	33	3	12	0.051269531	3.5175293	0.44116211	-0.078613281	-0.79003906	0.35839844	0.025878906	0	0	0	0	0	0	0	0	0	0.90844727	0.091552734	0.040283203	-0.021240234	-0.005126953	-0.013671875	0.067	37210.97	-0.013	286.31	0.078
864	865	865	Category A	0.41992188	-0.071777344	-0.79199219	-0.33984375	0.19921875	0.35107422	0	0.068	2/11/2017	2	11	2017	12:33:03	45183	0.5	12	33	3	12	0.051269531	3.5175293	0.44116211	-0.077880859	-0.78979492	0.23876953	0.022216797	0	0	0	0	0	0	0	0	0	0.90820313	0.091796875	0.029541016	-0.021240234	0.006103516	-0.001953125	0.087	36848.15	-0.021	383.16	0.078
865	866	866	Category A	0.46777344	-0.10791016	-0.79199219	-0.34106445	0.20092773	0.35009766	0	0.112	2/11/2017	2	11	2017	12:33:03	45183	0.6	12	33	3	12	0.051269531	3.5175293	0.44116211	-0.077392578	-0.78955078	0.27392578	0.040283203	0	0	0	0	0	0	0	0	0	0.90771484	0.092285156	0.059082031	0.026367188	-0.030273438	-0.002197266	0.084	36897.95	-0.031	623.59	0.078
866	867	867	Category A	0.46777344	-0.071777344	-0.79199219	-0.33984375	0.20239258	0.35009766	0	0.179	2/11/2017	2	11	2017	12:33:03	45183	0.7	12	33	3	12	0.051269531	3.5175293	0.44116211	-0.077392578	-0.78955078	0.52709961	0.027099609	0	0	0	0	0	0	0	0	0	0.90771484	0.092285156	0.034423828	0.026367188	0.005615234	-0.002197266	0.079	36984.24	-0.013	247.07	0.079
867	868	868	Category A	0.43188477	-0.059814453	-0.80395508	-0.33911133	0.19677734	0.34887695	0	0.057	2/11/2017	2	11	2017	12:33:03	45183	0.8	12	33	3	12	0.051269531	3.5175293	0.44140625	-0.077392578	-0.78979492	0.1472168	0.024414063	0	0	0	0	0	0	0	0	0	0.90820313	0.091796875	0.041259766	-0.009521484	0.017578125	-0.013916016	0.09	36799.73	-0.024	431.58	0.079
868	869	869	Category A	0.43188477	-0.083984375	-0.82788086	-0.34619141	0.20458984	0.34814453	0	0.046	2/11/2017	2	11	2017	12:33:03	45183	0.9	12	33	3	12	0.051269531	3.5175293	0.44140625	-0.076660156	-0.78930664	0.11938477	0.040039063	0	0	0	0	0	0	0	0	0	0.90771484	0.092285156	0.055175781	-0.009521484	-0.007080078	-0.038330078	0.089	36815.72	-0.021	375.15	0.112
869	870	870	Category A	0.44384766	-0.11987305	-0.82788086	-0.34082031	0.19995117	0.35327148	0	0.079	2/11/2017	2	11	2017	12:33:04	45184	0	12	33	4	13	0.051269531	3.5175293	0.44140625	-0.076660156	-0.78930664	0.014404297	0.057617188	0	0	0	0	0	0	0	0	0	0.9074707	0.092529297	0.083740234	0.002197266	-0.04296875	-0.038330078	0.094	36737.16	-0.025	433.85	0.079
870	871	871	Category A	0.44384766	-0.071777344	-0.79199219	-0.34082031	0.19995117	0.34790039	0	0.062	2/11/2017	2	11	2017	12:33:04	45184	0.1	12	33	4	13	0.051269531	3.5175293	0.44067383	-0.076416016	-0.78930664	0.4453125	0.006103516	0	0	0	0	0	0	0	0	0	0.90722656	0.092773438	0.010253906	0.002929688	0.004638672	-0.002441406	0.066	37231.31	0.002	-40.44	0.079
871	872	872	Category A	0.43188477	-0.083984375	-0.80395508	-0.34008789	0.19824219	0.35205078	0	0.143	2/11/2017	2	11	2017	12:33:04	45184	0.2	12	33	4	13	0.051269531	3.5175293	0.44042969	-0.075927734	-0.78955078	0.53979492	0.018310547	0	0	0	0	0	0	0	0	0	0.90722656	0.092773438	0.030761719	-0.008544922	-0.0078125	-0.014160156	0.07	37151.38	0.007	-131.39	0.082
872	873	873	Category A	0.44384766	-0.047851563	-0.76782227	-0.34130859	0.20410156	0.35009766	0	0.013	2/11/2017	2	11	2017	12:33:04	45184	0.3	12	33	4	13	0.051269531	3.5175293	0.44091797	-0.076171875	-0.78955078	0.58837891	0.035888672	0	0	0	0	0	0	0	0	0	0.9074707	0.092529297	0.053222656	0.002685547	0.028320313	0.021728516	0.089	36815.72	-0.017	297.07	0.082
873	874	874	Category A	0.43188477	-0.071777344	-0.79199219	-0.34228516	0.19921875	0.35107422	0	0.082	2/11/2017	2	11	2017	12:33:04	45184	0.4	12	33	4	13	0.051269531	3.5175293	0.44091797	-0.075927734	-0.78979492	0.17358398	0.010253906	0	0	0	0	0	0	0	0	0	0.90771484	0.092285156	0.015380859	-0.009033203	0.004150391	-0.001953125	0.088	36831.86	-0.013	224.65	0.084
874	875	875	Category A	0.44384766	-0.095947266	-0.79199219	-0.34375	0.20507813	0.34912109	0	0.16	2/11/2017	2	11	2017	12:33:04	45184	0.5	12	33	4	13	0.051269531	3.5175293	0.44067383	-0.075927734	-0.79003906	0.15600586	0.020019531	0	0	0	0	0	0	0	0	0	0.90795898	0.092041016	0.024658203	0.002929688	-0.019775391	-0.001708984	0.092	36768.17	-0.014	233.85	0.143
875	876	876	Category A	0.43188477	-0.095947266	-0.77978516	-0.34399414	0.20385742	0.34594727	0	0.072	2/11/2017	2	11	2017	12:33:04	45184	0.6	12	33	4	13	0.051269531	3.5175293	0.44091797	-0.075927734	-0.79003906	0.15234375	0.024169922	0	0	0	0	0	0	0	0	0	0.90795898	0.092041016	0.039306641	-0.009033203	-0.019775391	0.010253906	0.095	36721.85	-0.023	390.94	0.084
876	877	877	Category A	0.41992188	-0.083984375	-0.79199219	-0.34082031	0.19848633	0.35009766	0	0.084	2/11/2017	2	11	2017	12:33:04	45184	0.7	12	33	4	13	0.051269531	3.5175293	0.44140625	-0.075927734	-0.79003906	0.29711914	0.022949219	0	0	0	0	0	0	0	0	0	0.90820313	0.091796875	0.03125	-0.021484375	-0.0078125	-0.001708984	0.098	36676.71	-0.032	554.6	0.115
877	878	878	Category A	0.45581055	-0.059814453	-0.79199219	-0.34228516	0.20385742	0.35083008	0	0.162	2/11/2017	2	11	2017	12:33:04	45184	0.8	12	33	4	13	0.051269531	3.5175293	0.44140625	-0.075439453	-0.7902832	0.35400391	0.021240234	0	0	0	0	0	0	0	0	0	0.90844727	0.091552734	0.031494141	0.014160156	0.015625	-0.001464844	0.104	36589.67	-0.045	791.49	0.115
878	879	879	Category A	0.45581055	-0.059814453	-0.82788086	-0.34448242	0.20141602	0.35083008	0	0.033	2/11/2017	2	11	2017	12:33:04	45184	0.9	12	33	4	13	0.051269531	3.5175293	0.44091797	-0.074951172	-0.78979492	0.2265625	0.043457031	0	0	0	0	0	0	0	0	0	0.90771484	0.092285156	0.067871094	0.014648438	0.015136719	-0.037841797	0.088	36831.86	-0.027	505.08	0.097
879	880	880	Category A	0.41992188	-0.083984375	-0.79199219	-0.34228516	0.20214844	0.35302734	0	0.115	2/11/2017	2	11	2017	12:33:05	45185	0	12	33	5	14	0.051269531	3.5175293	0.44067383	-0.074951172	-0.79272461	0.33984375	0.022705078	0	0	0	0	0	0	0	0	0	0.91015625	0.08984375	0.030517578	-0.020751953	-0.008789063	0.000732422	0.092	36768.17	-0.03	547.1	0.115
880	881	881	Category A	0.43188477	-0.083984375	-0.79199219	-0.34008789	0.1965332	0.35009766	0	0.064	2/11/2017	2	11	2017	12:33:05	45185	0.1	12	33	5	14	0.051269531	3.5175293	0.44067383	-0.075195313	-0.79248047	0.80395508	0.012207031	0	0	0	0	0	0	0	0	0	0.90991211	0.090087891	0.018066406	-0.008789063	-0.008544922	0.000488281	0.107	36547.67	-0.04	663.3	0.115
881	882	882	Category A	0.43188477	-0.071777344	-0.77978516	-0.34082031	0.19995117	0.35009766	0	0.097	2/11/2017	2	11	2017	12:33:05	45185	0.2	12	33	5	14	0.051269531	3.5175293	0.44042969	-0.075439453	-0.79199219	0.93505859	0.015625	0	0	0	0	0	0	0	0	0	0.90942383	0.090576172	0.024902344	-0.008544922	0.003662109	0.012207031	0.09	36799.73	-0.017	294.1	0.097
882	883	883	Category A	0.44384766	-0.059814453	-0.80395508	-0.33911133	0.19848633	0.34887695	0	0.171	2/11/2017	2	11	2017	12:33:05	45185	0.3	12	33	5	14	0.051269531	3.5175293	0.44042969	-0.076171875	-0.79199219	0.81323242	0.020507813	0	0	0	0	0	0	0	0	0	0.90942383	0.090576172	0.031494141	0.003173828	0.016357422	-0.01171875	0.093	36752.6	-0.026	458.37	0.097
883	884	884	Category A	0.45581055	-0.071777344	-0.80395508	-0.34326172	0.20068359	0.35229492	0	0.063	2/11/2017	2	11	2017	12:33:05	45185	0.4	12	33	5	14	0.051269531	3.5175293	0.43994141	-0.075927734	-0.79174805	0.87646484	0.020019531	0	0	0	0	0	0	0	0	0	0.90893555	0.091064453	0.031982422	0.015625	0.004150391	-0.011962891	0.087	36848.15	-0.022	403.76	0.077
884	885	885	Category A	0.43188477	-0.059814453	-0.77978516	-0.34301758	0.20458984	0.34716797	0	0.052	2/11/2017	2	11	2017	12:33:05	45185	0.5	12	33	5	14	0.051269531	3.5175293	0.44018555	-0.075439453	-0.79174805	1.0654297	0.021240234	0	0	0	0	0	0	0	0	0	0.90893555	0.091064453	0.035888672	-0.008300781	0.015625	0.011962891	0.083	36914.87	-0.008	141.64	0.077
885	886	886	Category A	0.43188477	-0.047851563	-0.79199219	-0.34155273	0.19995117	0.35083008	0	0.077	2/11/2017	2	11	2017	12:33:05	45185	0.6	12	33	5	14	0.051269531	3.5175293	0.43994141	-0.075195313	-0.79125977	0.13354492	0.028564453	0	0	0	0	0	0	0	0	0	0.90844727	0.091552734	0.036376953	-0.008056641	0.02734375	-0.000488281	0.077	37019.99	0.007	-122.04	0.077
886	887	887	Category A	0.44384766	-0.11987305	-0.79199219	-0.34472656	0.19970703	0.35107422	0	0.038	2/11/2017	2	11	2017	12:33:05	45185	0.7	12	33	5	14	0.051269531	3.5175293	0.44018555	-0.074707031	-0.79125977	0.73974609	0.044921875	0	0	0	0	0	0	0	0	0	0.90844727	0.091552734	0.049072266	0.003417969	-0.044921875	-0.000488281	0.067	37210.97	0.026	-458.37	0.077
887	888	888	Category A	0.40795898	-0.11987305	-0.79199219	-0.33837891	0.20239258	0.34570313	0	0.066	2/11/2017	2	11	2017	12:33:05	45185	0.8	12	33	5	14	0.051269531	3.5175293	0.44018555	-0.074951172	-0.79125977	0.55566406	0.054931641	0	0	0	0	0	0	0	0	0	0.90869141	0.091308594	0.077392578	-0.032226563	-0.044677734	-0.000488281	0.075	37056.51	0.025	-409.28	0.077
888	889	889	Category A	0.45581055	-0.083984375	-0.81591797	-0.34155273	0.19995117	0.35424805	0	0.11	2/11/2017	2	11	2017	12:33:05	45185	0.9	12	33	5	14	0.051269531	3.5175293	0.43969727	-0.074707031	-0.79125977	0.56982422	0.030517578	0	0	0	0	0	0	0	0	0	0.90844727	0.091552734	0.049560547	0.015869141	-0.009033203	-0.024414063	0.079	36984.24	0.021	-337.01	0.107
889	890	890	Category A	0.45581055	-0.083984375	-0.79199219	-0.34008789	0.20166016	0.35620117	0	0.108	2/11/2017	2	11	2017	12:33:06	45186	0	12	33	6	15	0.051269531	3.5175293	0.43920898	-0.075195313	-0.79101563	1.3908691	0.018554688	0	0	0	0	0	0	0	0	0	0.90795898	0.092041016	0.025878906	0.016357422	-0.008544922	-0.000732422	0.084	36897.95	0.024	-364.07	0.108
890	891	891	Category A	0.44384766	-0.083984375	-0.77978516	-0.34448242	0.20385742	0.35302734	0	0.076	2/11/2017	2	11	2017	12:33:06	45186	0.1	12	33	6	15	0.051269531	3.5175293	0.43945313	-0.074707031	-0.79125977	2.1132813	0.015380859	0	0	0	0	0	0	0	0	0	0.90820313	0.091796875	0.024902344	0.004150391	-0.009033203	0.011474609	0.097	36691.63	0.01	-143.96	0.108
891	892	892	Category A	0.41992188	-0.095947266	-0.80395508	-0.34448242	0.20214844	0.35424805	0	0.107	2/11/2017	2	11	2017	12:33:06	45186	0.2	12	33	6	15	0.051269531	3.5175293	0.43945313	-0.074462891	-0.79077148	1.3574219	0.031738281	0	0	0	0	0	0	0	0	0	0.90795898	0.092041016	0.053955078	-0.01953125	-0.021240234	-0.012939453	0.102	36618.22	0.001	-14.33	0.108
892	893	893	Category A	0.44384766	-0.083984375	-0.80395508	-0.34155273	0.20239258	0.34912109	0	0.119	2/11/2017	2	11	2017	12:33:06	45186	0.3	12	33	6	15	0.051513672	3.4853027	0.43969727	-0.07421875	-0.79077148	0.73144531	0.016601563	0	0	0	0	0	0	0	0	0	0.90795898	0.092041016	0.026611328	0.00390625	-0.009521484	-0.012939453	0.101	36632.67	-0.007	104.49	0.107
893	894	894	Category A	0.44384766	-0.071777344	-0.79199219	-0.34228516	0.20214844	0.34814453	0	0.096	2/11/2017	2	11	2017	12:33:06	45186	0.4	12	33	6	15	0.051513672	3.4853027	0.43994141	-0.07421875	-0.79077148	1.451416	0.004638672	0	0	0	0	0	0	0	0	0	0.90795898	0.092041016	0.007324219	0.003662109	0.002441406	-0.000976563	0.085	36881.19	0.008	-128.59	0.107
894	895	895	Category A	0.44384766	-0.095947266	-0.79199219	-0.3425293	0.19897461	0.35498047	0	0.101	2/11/2017	2	11	2017	12:33:06	45186	0.5	12	33	6	15	0.051513672	3.4853027	0.43969727	-0.074462891	-0.79052734	2.2258301	0.021728516	0	0	0	0	0	0	0	0	0	0.90771484	0.092285156	0.026611328	0.00390625	-0.021240234	-0.001220703	0.094	36737.16	0.014	-203.28	0.119
895	896	896	Category A	0.41992188	-0.083984375	-0.79199219	-0.34228516	0.20166016	0.35107422	0	0.016	2/11/2017	2	11	2017	12:33:06	45186	0.6	12	33	6	15	0.051513672	3.4853027	0.43945313	-0.074462891	-0.79052734	0.82080078	0.021728516	0	0	0	0	0	0	0	0	0	0.9074707	0.092529297	0.030517578	-0.01953125	-0.009277344	-0.001220703	0.103	36603.89	0	0	0.127
896	897	897	Category A	0.39599609	-0.083984375	-0.79199219	-0.34399414	0.20483398	0.34716797	0	0.127	2/11/2017	2	11	2017	12:33:06	45186	0.7	12	33	6	15	0.051513672	3.4853027	0.43994141	-0.07421875	-0.7902832	1.2341309	0.044921875	0	0	0	0	0	0	0	0	0	0.90771484	0.092285156	0.055175781	-0.043945313	-0.009521484	-0.001464844	0.104	36589.67	0	0	0.127
897	898	898	Category A	0.45581055	-0.011962891	-0.76782227	-0.34082031	0.203125	0.34692383	0	0.16	2/11/2017	2	11	2017	12:33:06	45186	0.8	12	33	6	15	0.051513672	3.4853027	0.44018555	-0.073974609	-0.79052734	1.9089355	0.067626953	0	0	0	0	0	0	0	0	0	0.90795898	0.092041016	0.10009766	0.015380859	0.062011719	0.022705078	0.107	36547.67	0.022	-281.9	0.127
898	899	899	Category A	0.46777344	-0.059814453	-0.77978516	-0.34350586	0.19824219	0.35009766	0	0.129	2/11/2017	2	11	2017	12:33:06	45186	0.9	12	33	6	15	0.051513672	3.4853027	0.43994141	-0.073730469	-0.79003906	2.1865234	0.032714844	0	0	0	0	0	0	0	0	0	0.9074707	0.092529297	0.052001953	0.027587891	0.013916016	0.010253906	0.099	36661.91	0.027	-360.11	0.129
899	900	900	Category A	0.44384766	-0.071777344	-0.75585938	-0.3425293	0.19506836	0.34936523	0	0.111	2/11/2017	2	11	2017	12:33:07	45187	0	12	33	7	16	0.051513672	3.4853027	0.43994141	-0.073730469	-0.78955078	2.9897461	0.033935547	0	0	0	0	0	0	0	0	0	0.90673828	0.093261719	0.039550781	0.003662109	0.001953125	0.033691406	0.117	36414.23	0.01	-124.51	0.129
900	901	901	Category A	0.44384766	-0.095947266	-0.76782227	-0.3425293	0.1965332	0.35083008	0	0.051	2/11/2017	2	11	2017	12:33:07	45187	0.1	12	33	7	16	0.051513672	3.4853027	0.43969727	-0.073974609	-0.7890625	4.0019531	0.030761719	0	0	0	0	0	0	0	0	0	0.90649414	0.093505859	0.047363281	0.00390625	-0.021728516	0.021240234	0.099	36661.91	0.015	-208.65	0.129
901	902	902	Category A	0.44384766	-0.083984375	-0.77978516	-0.34326172	0.20068359	0.35107422	0	0.129	2/11/2017	2	11	2017	12:33:07	45187	0.2	12	33	7	16	0.051513672	3.4853027	0.43969727	-0.073974609	-0.78930664	3.0983887	0.014404297	0	0	0	0	0	0	0	0	0	0.90649414	0.093505859	0.0234375	0.00390625	-0.009765625	0.009521484	0.083	36914.87	0.045	-637.16	0.111
902	903	903	Category A	0.43188477	-0.035888672	-0.77978516	-0.33911133	0.19848633	0.34790039	0	0.019	2/11/2017	2	11	2017	12:33:07	45187	0.3	12	33	7	16	0.051513672	3.4853027	0.43969727	-0.07421875	-0.78930664	1.8129883	0.040283203	0	0	0	0	0	0	0	0	0	0.90673828	0.093261719	0.055908203	-0.0078125	0.038330078	0.009521484	0.065	37251.91	0.057	-900.97	0.06
903	904	904	Category A	0.41992188	-0.047851563	-0.79199219	-0.34399414	0.2019043	0.34912109	0	0.06	2/11/2017	2	11	2017	12:33:07	45187	0.4	12	33	7	16	0.051513672	3.4853027	0.43969727	-0.07421875	-0.78930664	1.7392578	0.033203125	0	0	0	0	0	0	0	0	0	0.90673828	0.093261719	0.048828125	-0.019775391	0.026367188	-0.002441406	0.054	37497.28	0.04	-760.12	0.06
904	905	905	Category A	0.43188477	-0.047851563	-0.77978516	-0.3425293	0.19750977	0.35107422	0	0.02	2/11/2017	2	11	2017	12:33:07	45187	0.5	12	33	7	16	0.051513672	3.4853027	0.43994141	-0.074462891	-0.78930664	2.532959	0.029541016	0	0	0	0	0	0	0	0	0	0.90673828	0.093261719	0.044433594	-0.008056641	0.026611328	0.009521484	0.066	37231.31	0.028	-494.15	0.06
905	906	906	Category A	0.44384766	-0.095947266	-0.77978516	-0.34228516	0.19995117	0.34790039	0	0.048	2/11/2017	2	11	2017	12:33:07	45187	0.6	12	33	7	16	0.051513672	3.4853027	0.43945313	-0.07421875	-0.78979492	2.9313965	0.023925781	0	0	0	0	0	0	0	0	0	0.90698242	0.093017578	0.035644531	0.004150391	-0.021484375	0.010009766	0.053	37521.54	0.038	-737.66	0.06
906	907	907	Category A	0.45581055	-0.047851563	-0.77978516	-0.34228516	0.19995117	0.34887695	0	0.121	2/11/2017	2	11	2017	12:33:07	45187	0.7	12	33	7	16	0.051513672	3.4853027	0.43920898	-0.073974609	-0.78930664	2.0070801	0.032470703	0	0	0	0	0	0	0	0	0	0.90625	0.09375	0.052490234	0.016357422	0.026123047	0.009521484	0.066	37231.31	0.041	-683.64	0.06
907	908	908	Category A	0.46777344	-0.047851563	-0.75585938	-0.34155273	0.20166016	0.35083008	0	0.054	2/11/2017	2	11	2017	12:33:07	45187	0.8	12	33	7	16	0.051513672	3.4853027	0.4387207	-0.07421875	-0.78955078	1.1352539	0.051757813	0	0	0	0	0	0	0	0	0	0.90625	0.09375	0.089111328	0.028808594	0.026367188	0.033691406	0.066	37231.31	0.035	-598.64	0.056
908	909	909	Category A	0.44384766	-0.059814453	-0.77978516	-0.34326172	0.19848633	0.34814453	0	0.097	2/11/2017	2	11	2017	12:33:07	45187	0.9	12	33	7	16	0.051513672	3.4853027	0.43896484	-0.074462891	-0.78930664	0.71411133	0.018066406	0	0	0	0	0	0	0	0	0	0.90625	0.09375	0.029052734	0.004638672	0.014648438	0.009521484	0.068	37190.87	0.035	-586.98	0.056
909	910	910	Category A	0.40795898	-0.071777344	-0.80395508	-0.34545898	0.20214844	0.34716797	0	0.056	2/11/2017	2	11	2017	12:33:08	45188	0	12	33	8	17	0.051513672	3.4853027	0.43920898	-0.074462891	-0.78881836	0.61328125	0.034667969	0	0	0	0	0	0	0	0	0	0.90576172	0.094238281	0.049072266	-0.03125	0.002685547	-0.014892578	0.069	37171.01	0.028	-479.38	0.097
910	911	911	Category A	0.41992188	-0.035888672	-0.80395508	-0.34228516	0.203125	0.34912109	0	0.032	2/11/2017	2	11	2017	12:33:08	45188	0.1	12	33	8	17	0.051513672	3.4853027	0.43920898	-0.073974609	-0.78808594	0.047851563	0.045410156	0	0	0	0	0	0	0	0	0	0.90527344	0.094726563	0.072998047	-0.019287109	0.038085938	-0.015625	0.068	37190.87	0.045	-724.42	0.097
911	912	912	Category A	0.46777344	-0.083984375	-0.81591797	-0.34155273	0.19897461	0.34790039	0	0.055	2/11/2017	2	11	2017	12:33:08	45188	0.2	12	33	8	17	0.051513672	3.4853027	0.4387207	-0.073974609	-0.7878418	0.8659668	0.041259766	0	0	0	0	0	0	0	0	0	0.90478516	0.095214844	0.066650391	0.028808594	-0.009765625	-0.027832031	0.077	37019.99	0.029	-458.43	0.097
912	913	913	Category A	0.46777344	-0.047851563	-0.81591797	-0.34008789	0.19995117	0.34912109	0	0.117	2/11/2017	2	11	2017	12:33:08	45188	0.3	12	33	8	17	0.051513672	3.4853027	0.4387207	-0.073486328	-0.78833008	1.0666504	0.047363281	0	0	0	0	0	0	0	0	0	0.90527344	0.094726563	0.081787109	0.028808594	0.025634766	-0.02734375	0.072	37112.79	0.027	-450.88	0.073
913	914	914	Category A	0.43188477	-0.095947266	-0.80395508	-0.34326172	0.19848633	0.34814453	0	0.106	2/11/2017	2	11	2017	12:33:08	45188	0.4	12	33	8	17	0.051513672	3.4853027	0.43920898	-0.073730469	-0.78881836	0.37133789	0.027587891	0	0	0	0	0	0	0	0	0	0.90576172	0.094238281	0.044433594	-0.007324219	-0.021972656	-0.014892578	0.075	37056.51	0.024	-394.6	0.073
914	915	915	Category A	0.45581055	-0.095947266	-0.77978516	-0.34448242	0.20214844	0.35424805	0	0.069	2/11/2017	2	11	2017	12:33:08	45188	0.5	12	33	8	17	0.051513672	3.4853027	0.43945313	-0.073730469	-0.78857422	0.13623047	0.028808594	0	0	0	0	0	0	0	0	0	0.90576172	0.094238281	0.047363281	0.016113281	-0.021972656	0.008789063	0.078	37002.02	0.02	-325.31	0.073
915	916	916	Category A	0.46777344	-0.071777344	-0.79199219	-0.3425293	0.19824219	0.35424805	0	0.073	2/11/2017	2	11	2017	12:33:08	45188	0.6	12	33	8	17	0.051513672	3.4853027	0.43945313	-0.072998047	-0.78881836	1.277832	0.028320313	0	0	0	0	0	0	0	0	0	0.90600586	0.093994141	0.032714844	0.028076172	0.001220703	-0.002929688	0.072	37112.79	0.028	-465.56	0.081
916	917	917	Category A	0.44384766	-0.059814453	-0.80395508	-0.34228516	0.203125	0.34716797	0	0.05	2/11/2017	2	11	2017	12:33:08	45188	0.7	12	33	8	17	0.051513672	3.4853027	0.43969727	-0.072753906	-0.78857422	2.2817383	0.020263672	0	0	0	0	0	0	0	0	0	0.90576172	0.094238281	0.031982422	0.00390625	0.012939453	-0.015136719	0.066	37231.31	0.022	-399.45	0.073
917	918	918	Category A	0.40795898	-0.071777344	-0.76782227	-0.34155273	0.19995117	0.35083008	0	0.017	2/11/2017	2	11	2017	12:33:08	45188	0.8	12	33	8	17	0.051513672	3.4853027	0.43969727	-0.072753906	-0.78881836	1.9328613	0.038085938	0	0	0	0	0	0	0	0	0	0.90600586	0.093994141	0.053710938	-0.031738281	0.000976563	0.020996094	0.059	37381.16	0.039	-704.45	0.073
918	919	919	Category A	0.44384766	-0.083984375	-0.81591797	-0.34057617	0.20507813	0.34912109	0	0.081	2/11/2017	2	11	2017	12:33:08	45188	0.9	12	33	8	17	0.051513672	3.4853027	0.43945313	-0.072753906	-0.78857422	1.1740723	0.029541016	0	0	0	0	0	0	0	0	0	0.90576172	0.094238281	0.042480469	0.004150391	-0.010986328	-0.027099609	0.061	37336.94	0.053	-883.68	0.075
919	920	920	Category A	0.44384766	-0.059814453	-0.79199219	-0.34472656	0.20043945	0.35620117	0	0.067	2/11/2017	2	11	2017	12:33:09	45189	0	12	33	9	18	0.051513672	3.4853027	0.43945313	-0.073242188	-0.78808594	1.8713379	0.014648438	0	0	0	0	0	0	0	0	0	0.90527344	0.094726563	0.021728516	0.004150391	0.013427734	-0.003662109	0.062	37315.27	0.074	-1131	0.081
920	921	921	Category A	0.43188477	-0.071777344	-0.77978516	-0.34057617	0.20166016	0.34570313	0	0.082	2/11/2017	2	11	2017	12:33:09	45189	0.1	12	33	9	18	0.051513672	3.4853027	0.43969727	-0.072753906	-0.7878418	2.7124023	0.011230469	0	0	0	0	0	0	0	0	0	0.90527344	0.094726563	0.017089844	-0.0078125	0.000976563	0.008056641	0.067	37210.97	0.067	-1003.76	0.081
921	922	922	Category A	0.44384766	-0.13183594	-0.77978516	-0.34545898	0.20214844	0.35107422	0	0.075	2/11/2017	2	11	2017	12:33:09	45189	0.2	12	33	9	18	0.051513672	3.4853027	0.43969727	-0.072509766	-0.78735352	1.5373535	0.059814453	0	0	0	0	0	0	0	0	0	0.90478516	0.095214844	0.070800781	0.00390625	-0.059082031	0.007568359	0.073	37093.83	0.066	-943.45	0.081
922	923	923	Category A	0.43188477	-0.071777344	-0.76782227	-0.34399414	0.20166016	0.34570313	0	0.082	2/11/2017	2	11	2017	12:33:09	45189	0.3	12	33	9	18	0.051513672	3.4853027	0.43969727	-0.072753906	-0.78759766	0.23999023	0.021484375	0	0	0	0	0	0	0	0	0	0.9050293	0.094970703	0.029052734	-0.0078125	0.000976563	0.019775391	0.067	37210.97	0.072	-1060.59	0.075
923	924	924	Category A	0.45581055	-0.047851563	-0.77978516	-0.34716797	0.20288086	0.34814453	0	0.056	2/11/2017	2	11	2017	12:33:09	45189	0.4	12	33	9	18	0.051513672	3.4853027	0.43945313	-0.072753906	-0.78759766	0.38647461	0.030761719	0	0	0	0	0	0	0	0	0	0.90478516	0.095214844	0.049072266	0.016113281	0.024902344	0.0078125	0.065	37251.91	0.071	-1067.64	0.082
924	925	925	Category A	0.44384766	-0.059814453	-0.75585938	-0.34228516	0.20166016	0.35229492	0	0.045	2/11/2017	2	11	2017	12:33:09	45189	0.5	12	33	9	18	0.051513672	3.4853027	0.43920898	-0.072753906	-0.78759766	0.19042969	0.034667969	0	0	0	0	0	0	0	0	0	0.90478516	0.095214844	0.049560547	0.004394531	0.012939453	0.031738281	0.075	37056.51	0.037	-576.77	0.082
925	926	926	Category A	0.45581055	-0.059814453	-0.79199219	-0.34082031	0.19848633	0.35327148	0	0.051	2/11/2017	2	11	2017	12:33:09	45189	0.6	12	33	9	18	0.051513672	3.4853027	0.43896484	-0.072753906	-0.78759766	0.1027832	0.021484375	0	0	0	0	0	0	0	0	0	0.90454102	0.095458984	0.033935547	0.016601563	0.012939453	-0.004150391	0.084	36897.95	0.005	-82.23	0.132
926	927	927	Category A	0.43188477	-0.095947266	-0.77978516	-0.34643555	0.20043945	0.34814453	0	0.141	2/11/2017	2	11	2017	12:33:09	45189	0.7	12	33	9	18	0.051513672	3.4853027	0.43896484	-0.072998047	-0.78759766	0.75805664	0.025146484	0	0	0	0	0	0	0	0	0	0.90454102	0.095458984	0.037841797	-0.007080078	-0.022705078	0.0078125	0.093	36752.6	-0.007	111.99	0.132
927	928	928	Category A	0.41992188	-0.059814453	-0.80395508	-0.34130859	0.19750977	0.35009766	0	0.133	2/11/2017	2	11	2017	12:33:09	45189	0.8	12	33	9	18	0.051513672	3.4853027	0.43920898	-0.072021484	-0.78735352	0.49145508	0.028320313	0	0	0	0	0	0	0	0	0	0.90454102	0.095458984	0.048339844	-0.019287109	0.012207031	-0.016357422	0.1	36647.23	-0.008	120.94	0.132
928	929	929	Category A	0.40795898	-0.083984375	-0.77978516	-0.34472656	0.19970703	0.34814453	0	0.132	2/11/2017	2	11	2017	12:33:09	45189	0.9	12	33	9	18	0.051513672	3.4853027	0.43945313	-0.071289063	-0.78710938	0.062988281	0.034667969	0	0	0	0	0	0	0	0	0	0.90429688	0.095703125	0.051513672	-0.031494141	-0.012451172	0.007324219	0.1	36647.23	-0.004	59.45	0.132
929	930	930	Category A	0.44384766	-0.035888672	-0.77978516	-0.3425293	0.1965332	0.34887695	0	0.1	2/11/2017	2	11	2017	12:33:10	45190	0	12	33	10	19	0.051513672	3.4853027	0.43896484	-0.071044922	-0.78686523	0.55664063	0.036132813	0	0	0	0	0	0	0	0	0	0.90405273	0.095947266	0.047119141	0.004638672	0.03515625	0.007080078	0.108	36533.88	-0.012	172.8	0.133
930	931	931	Category A	0.44384766	-0.059814453	-0.79199219	-0.34277344	0.20874023	0.34179688	0	0.047	2/11/2017	2	11	2017	12:33:10	45190	0.111	12	33	10	19	0.051269531	3.491748	0.43920898	-0.070800781	-0.78710938	1.6311035	0.012695313	0	0	0	0	0	0	0	0	0	0.90405273	0.095947266	0.020263672	0.004394531	0.010986328	-0.004638672	0.107	36547.67	-0.007	99.56	0.132
931	932	932	Category A	0.46777344	-0.059814453	-0.77978516	-0.34301758	0.20214844	0.35009766	0	0.097	2/11/2017	2	11	2017	12:33:10	45190	0.222	12	33	10	19	0.051269531	3.491748	0.4387207	-0.070800781	-0.78735352	1.4003906	0.031738281	0	0	0	0	0	0	0	0	0	0.90429688	0.095703125	0.047607422	0.028808594	0.010986328	0.007568359	0.103	36603.89	-0.01	148.71	0.111
932	933	933	Category A	0.44384766	-0.071777344	-0.80395508	-0.34448242	0.20214844	0.35009766	0	0.135	2/11/2017	2	11	2017	12:33:10	45190	0.333	12	33	10	19	0.051269531	3.491748	0.43920898	-0.0703125	-0.78759766	0.86743164	0.016845703	0	0	0	0	0	0	0	0	0	0.90454102	0.095458984	0.021972656	0.004394531	-0.001220703	-0.016113281	0.094	36737.16	0.022	-310.02	0.1
933	934	934	Category A	0.43188477	-0.095947266	-0.75585938	-0.34326172	0.20141602	0.34912109	0	0.111	2/11/2017	2	11	2017	12:33:10	45190	0.444	12	33	10	19	0.051269531	3.491748	0.43920898	-0.070068359	-0.7878418	0.54199219	0.041748047	0	0	0	0	0	0	0	0	0	0.90478516	0.095214844	0.064941406	-0.007324219	-0.025634766	0.031982422	0.093	36752.6	0.024	-338.37	0.111
934	935	935	Category A	0.44384766	-0.071777344	-0.77978516	-0.34228516	0.20166016	0.35009766	0	0.079	2/11/2017	2	11	2017	12:33:10	45190	0.555	12	33	10	19	0.051269531	3.491748	0.43896484	-0.070068359	-0.7878418	0.63061523	0.009521484	0	0	0	0	0	0	0	0	0	0.90454102	0.095458984	0.014404297	0.004638672	-0.001464844	0.008056641	0.108	36533.88	0	0	0.111
935	936	936	Category A	0.45581055	-0.083984375	-0.77978516	-0.34277344	0.20410156	0.34814453	0	0.091	2/11/2017	2	11	2017	12:33:10	45190	0.666	12	33	10	19	0.051269531	3.491748	0.43920898	-0.069824219	-0.7878418	0.13574219	0.022949219	0	0	0	0	0	0	0	0	0	0.90478516	0.095214844	0.038574219	0.016357422	-0.013916016	0.008056641	0.103	36603.89	0.001	-14.22	0.135
936	937	937	Category A	0.45581055	-0.047851563	-0.79199219	-0.34448242	0.20703125	0.34912109	0	0.135	2/11/2017	2	11	2017	12:33:10	45190	0.777	12	33	10	19	0.051269531	3.491748	0.43994141	-0.069824219	-0.78833008	0.62426758	0.02734375	0	0	0	0	0	0	0	0	0	0.90551758	0.094482422	0.041259766	0.015625	0.021972656	-0.003417969	0.104	36589.67	0.003	-42	0.135
937	938	938	Category A	0.40795898	-0.083984375	-0.77978516	-0.34082031	0.19921875	0.35205078	0	0.067	2/11/2017	2	11	2017	12:33:10	45190	0.888	12	33	10	19	0.051269531	3.491748	0.44091797	-0.069824219	-0.78857422	0.32055664	0.036865234	0	0	0	0	0	0	0	0	0	0.90600586	0.093994141	0.055908203	-0.032958984	-0.013916016	0.008789063	0.129	36265.77	-0.024	309.79	0.135
938	939	939	Category A	0.43188477	-0.083984375	-0.79199219	-0.34350586	0.1965332	0.35009766	0	0.145	2/11/2017	2	11	2017	12:33:11	45191	0	12	33	11	20	0.051269531	3.491748	0.44091797	-0.070800781	-0.78857422	0.12988281	0.016113281	0	0	0	0	0	0	0	0	0	0.90649414	0.093505859	0.025390625	-0.009033203	-0.012939453	-0.003173828	0.126	36301.8	-0.045	647.4	0.135
939	940	940	Category A	0.43188477	-0.071777344	-0.77978516	-0.33911133	0.19848633	0.34887695	0	0.262	2/11/2017	2	11	2017	12:33:11	45191	0.09	12	33	11	20	0.051269531	3.491748	0.44091797	-0.071289063	-0.78881836	0.46386719	0.012695313	0	0	0	0	0	0	0	0	0	0.90649414	0.093505859	0.018554688	-0.009033203	-0.000244141	0.009033203	0.127	36289.72	-0.057	861.66	0.135
940	941	941	Category A	0.45581055	-0.083984375	-0.79199219	-0.34521484	0.20556641	0.35205078	0	0.058	2/11/2017	2	11	2017	12:33:11	45191	0.181	12	33	11	20	0.051269531	3.491748	0.44067383	-0.071777344	-0.78930664	1.4504395	0.019287109	0	0	0	0	0	0	0	0	0	0.90673828	0.093261719	0.029541016	0.014892578	-0.011962891	-0.002441406	0.114	36453.26	-0.03	444.69	0.145
941	942	942	Category A	0.44384766	-0.095947266	-0.80395508	-0.33886719	0.20532227	0.3449707	0	0.096	2/11/2017	2	11	2017	12:33:11	45191	0.272	12	33	11	20	0.051269531	3.491748	0.44091797	-0.072021484	-0.78955078	2.0021973	0.027587891	0	0	0	0	0	0	0	0	0	0.90722656	0.092773438	0.040771484	0.002685547	-0.023681641	-0.014160156	0.128	36277.71	-0.039	538.01	0.145
942	943	943	Category A	0.43188477	-0.083984375	-0.76782227	-0.34204102	0.20214844	0.34887695	0	0.057	2/11/2017	2	11	2017	12:33:11	45191	0.363	12	33	11	20	0.051269531	3.491748	0.44091797	-0.072265625	-0.78979492	2.3684082	0.026611328	0	0	0	0	0	0	0	0	0	0.9074707	0.092529297	0.04296875	-0.009033203	-0.011474609	0.021972656	0.122	36350.94	-0.031	432.94	0.11
943	944	944	Category A	0.43188477	-0.095947266	-0.80395508	-0.3425293	0.1965332	0.34814453	0	0.153	2/11/2017	2	11	2017	12:33:11	45191	0.454	12	33	11	20	0.051269531	3.491748	0.44140625	-0.072998047	-0.78979492	2.6018066	0.028320313	0	0	0	0	0	0	0	0	0	0.90771484	0.092285156	0.046142578	-0.009521484	-0.022705078	-0.013916016	0.094	36737.16	0.01	-147.49	0.096
944	945	945	Category A	0.39599609	-0.059814453	-0.81591797	-0.34326172	0.19995117	0.34912109	0	0.11	2/11/2017	2	11	2017	12:33:11	45191	0.545	12	33	11	20	0.051269531	3.491748	0.44165039	-0.073486328	-0.79003906	2.8034668	0.054199219	0	0	0	0	0	0	0	0	0	0.90795898	0.092041016	0.085205078	-0.045654297	0.013671875	-0.025634766	0.094	36737.16	0.017	-244.03	0.096
945	946	946	Category A	0.43188477	-0.083984375	-0.76782227	-0.34057617	0.20507813	0.34692383	0	0.093	2/11/2017	2	11	2017	12:33:11	45191	0.636	12	33	11	20	0.051269531	3.491748	0.44189453	-0.073730469	-0.79052734	2.4221191	0.026611328	0	0	0	0	0	0	0	0	0	0.90844727	0.091552734	0.042724609	-0.010009766	-0.010009766	0.022705078	0.091	36783.88	0.027	-382.49	0.11
946	947	947	Category A	0.44384766	-0.095947266	-0.80395508	-0.34326172	0.19995117	0.35107422	0	0.055	2/11/2017	2	11	2017	12:33:11	45191	0.727	12	33	11	20	0.051269531	3.491748	0.44189453	-0.073486328	-0.79052734	1.4931641	0.026123047	0	0	0	0	0	0	0	0	0	0.90869141	0.091308594	0.037597656	0.001708984	-0.022216797	-0.013183594	0.107	36547.67	0.006	-81.22	0.12
947	948	948	Category A	0.44384766	-0.071777344	-0.77978516	-0.33911133	0.20239258	0.34887695	0	0.081	2/11/2017	2	11	2017	12:33:11	45191	0.818	12	33	11	20	0.051269531	3.491748	0.44165039	-0.07421875	-0.79077148	1.1677246	0.011474609	0	0	0	0	0	0	0	0	0	0.90869141	0.091308594	0.015625	0.001953125	0.002441406	0.010986328	0.101	36632.67	0.026	-342.95	0.12
948	949	949	Category A	0.44384766	-0.083984375	-0.79199219	-0.34545898	0.20043945	0.34814453	0	0.151	2/11/2017	2	11	2017	12:33:11	45191	0.909	12	33	11	21	0.051269531	3.491748	0.44116211	-0.07421875	-0.79125977	0.76318359	0.010009766	0	0	0	0	0	0	0	0	0	0.90917969	0.090820313	0.012695313	0.002441406	-0.009521484	-0.000488281	0.103	36603.89	0.014	-189.66	0.12
949	950	950	Category A	0.44384766	-0.071777344	-0.77978516	-0.34155273	0.19995117	0.34985352	0	0.12	2/11/2017	2	11	2017	12:33:12	45192	0	12	33	12	21	0.051269531	3.491748	0.44091797	-0.074462891	-0.79150391	0.21606445	0.012207031	0	0	0	0	0	0	0	0	0	0.90917969	0.090820313	0.017089844	0.002685547	0.002685547	0.01171875	0.097	36691.63	0.017	-238.37	0.121
950	951	951	Category A	0.41992188	-0.071777344	-0.76782227	-0.34399414	0.20483398	0.34716797	0	0.121	2/11/2017	2	11	2017	12:33:12	45192	0.1	12	33	12	21	0.051269531	3.491748	0.44140625	-0.073730469	-0.79125977	0.82421875	0.031982422	0	0	0	0	0	0	0	0	0	0.90917969	0.090820313	0.047119141	-0.021484375	0.001953125	0.0234375	0.113	36466.45	-0.003	40.16	0.121
951	952	952	Category A	0.43188477	-0.047851563	-0.83984375	-0.34082031	0.19750977	0.35009766	0	0.058	2/11/2017	2	11	2017	12:33:12	45192	0.2	12	33	12	21	0.051269531	3.491748	0.44165039	-0.07421875	-0.79125977	1.6391602	0.055908203	0	0	0	0	0	0	0	0	0	0.90917969	0.090820313	0.084716797	-0.009765625	0.026367188	-0.048339844	0.106	36561.56	0.001	-13.89	0.121
952	953	953	Category A	0.46777344	-0.071777344	-0.80395508	-0.34594727	0.20727539	0.34814453	0	0.152	2/11/2017	2	11	2017	12:33:12	45192	0.3	12	33	12	21	0.051269531	3.491748	0.44091797	-0.07421875	-0.79101563	2.0751953	0.029541016	0	0	0	0	0	0	0	0	0	0.90869141	0.091308594	0.041748047	0.026611328	0.002441406	-0.012695313	0.099	36661.91	0.01	-141.71	0.121
953	954	954	Category A	0.45581055	-0.071777344	-0.77978516	-0.34545898	0.20288086	0.35009766	0	0.036	2/11/2017	2	11	2017	12:33:12	45192	0.4	12	33	12	21	0.051269531	3.491748	0.44067383	-0.074707031	-0.79077148	2.6931152	0.018798828	0	0	0	0	0	0	0	0	0	0.90844727	0.091552734	0.028808594	0.014892578	0.002929688	0.010986328	0.099	36661.91	-0.003	44.77	0.121
954	955	955	Category A	0.44384766	-0.047851563	-0.80395508	-0.34155273	0.19995117	0.35083008	0	0.109	2/11/2017	2	11	2017	12:33:12	45192	0.5	12	33	12	21	0.051269531	3.491748	0.44116211	-0.07421875	-0.79052734	2.9750977	0.029541016	0	0	0	0	0	0	0	0	0	0.90820313	0.091796875	0.042236328	0.002441406	0.026367188	-0.013183594	0.098	36676.71	0.01	-142.83	0.112
955	956	956	Category A	0.45581055	-0.059814453	-0.76782227	-0.34667969	0.19921875	0.35107422	0	0.123	2/11/2017	2	11	2017	12:33:12	45192	0.6	12	33	12	21	0.051269531	3.491748	0.44140625	-0.073730469	-0.7902832	2.739502	0.030029297	0	0	0	0	0	0	0	0	0	0.90820313	0.091796875	0.05078125	0.014160156	0.013916016	0.022460938	0.1	36647.23	0.017	-233	0.112
956	957	957	Category A	0.41992188	-0.083984375	-0.80395508	-0.34155273	0.19897461	0.35107422	0	0.112	2/11/2017	2	11	2017	12:33:12	45192	0.7	12	33	12	21	0.051269531	3.491748	0.44140625	-0.073486328	-0.79052734	2.2702637	0.02734375	0	0	0	0	0	0	0	0	0	0.90820313	0.091796875	0.045166016	-0.021484375	-0.010253906	-0.013183594	0.088	36831.86	0.028	-404.72	0.109
957	958	958	Category A	0.43188477	-0.071777344	-0.77978516	-0.34399414	0.19970703	0.35229492	0	0.072	2/11/2017	2	11	2017	12:33:12	45192	0.8	12	33	12	21	0.051269531	3.491748	0.44140625	-0.073730469	-0.79052734	1.8798828	0.014404297	0	0	0	0	0	0	0	0	0	0.90844727	0.091552734	0.022460938	-0.009521484	0.001953125	0.010742188	0.098	36676.71	0.017	-236.56	0.112
958	959	959	Category A	0.45581055	-0.095947266	-0.77978516	-0.34301758	0.20166016	0.35083008	0	0.081	2/11/2017	2	11	2017	12:33:12	45192	0.9	12	33	12	22	0.051269531	3.491748	0.44213867	-0.073486328	-0.79077148	1.4760742	0.028320313	0	0	0	0	0	0	0	0	0	0.90917969	0.090820313	0.047119141	0.013427734	-0.022216797	0.010986328	0.114	36453.26	-0.013	179.41	0.123
959	960	960	Category A	0.44384766	-0.047851563	-0.77978516	-0.34375	0.20385742	0.35083008	0	0.094	2/11/2017	2	11	2017	12:33:13	45193	0	12	33	13	22	0.051269531	3.491748	0.44238281	-0.072998047	-0.79052734	0.68408203	0.02734375	0	0	0	0	0	0	0	0	0	0.90869141	0.091308594	0.037353516	0.001220703	0.025146484	0.010742188	0.136	36184.27	-0.028	349.61	0.112
960	961	961	Category A	0.43188477	-0.059814453	-0.75585938	-0.33740234	0.20361328	0.34472656	0	0.206	2/11/2017	2	11	2017	12:33:13	45193	0.111	12	33	13	22	0.051269531	3.491748	0.44238281	-0.072998047	-0.79077148	0.011962891	0.038818359	0	0	0	0	0	0	0	0	0	0.90893555	0.091064453	0.058837891	-0.010498047	0.013183594	0.034912109	0.134	36207.21	-0.028	354.35	0.103
961	962	962	Category A	0.43188477	-0.095947266	-0.80395508	-0.34326172	0.19873047	0.35620117	0	0.253	2/11/2017	2	11	2017	12:33:13	45193	0.222	12	33	13	22	0.051269531	3.491748	0.44238281	-0.073486328	-0.79101563	0.24584961	0.027832031	0	0	0	0	0	0	0	0	0	0.90942383	0.090576172	0.045654297	-0.010498047	-0.022216797	-0.012695313	0.139	36150.38	-0.044	571.47	0.103
962	963	963	Category A	0.41992188	-0.059814453	-0.79199219	-0.34399414	0.20166016	0.35327148	0	0.099	2/11/2017	2	11	2017	12:33:13	45193	0.333	12	33	13	22	0.051269531	3.491748	0.44213867	-0.072509766	-0.79150391	0.55102539	0.025634766	0	0	0	0	0	0	0	0	0	0.90966797	0.090332031	0.035400391	-0.022216797	0.012695313	-0.000244141	0.139	36150.38	-0.042	541.25	0.103
963	964	964	Category A	0.43188477	-0.071777344	-0.80395508	-0.34155273	0.19995117	0.34985352	0	0.103	2/11/2017	2	11	2017	12:33:13	45193	0.444	12	33	13	22	0.051269531	3.491748	0.44238281	-0.072265625	-0.79174805	1.1269531	0.015869141	0	0	0	0	0	0	0	0	0	0.90991211	0.090087891	0.023193359	-0.010498047	0.000488281	-0.011962891	0.136	36184.27	-0.036	462.96	0.103
964	965	965	Category A	0.41992188	-0.059814453	-0.77978516	-0.34155273	0.19604492	0.35009766	0	0.08	2/11/2017	2	11	2017	12:33:13	45193	0.555	12	33	13	22	0.051269531	3.491748	0.44213867	-0.072509766	-0.79199219	0.99365234	0.028564453	0	0	0	0	0	0	0	0	0	0.91015625	0.08984375	0.047607422	-0.022216797	0.012695313	0.012207031	0.112	36479.74	-0.015	211.89	0.103
965	966	966	Category A	0.43188477	-0.059814453	-0.79199219	-0.33911133	0.2019043	0.34912109	0	0.078	2/11/2017	2	11	2017	12:33:13	45193	0.666	12	33	13	22	0.051269531	3.491748	0.44238281	-0.072265625	-0.79223633	0.19628906	0.016357422	0	0	0	0	0	0	0	0	0	0.91040039	0.089599609	0.0234375	-0.010498047	0.012451172	0.000244141	0.089	36815.72	0.018	-268.05	0.099
966	967	967	Category A	0.46777344	-0.047851563	-0.76782227	-0.34448242	0.20141602	0.35424805	0	0.061	2/11/2017	2	11	2017	12:33:13	45193	0.777	12	33	13	22	0.051269531	3.491748	0.44213867	-0.072265625	-0.79248047	0.24780273	0.04296875	0	0	0	0	0	0	0	0	0	0.91040039	0.089599609	0.074462891	0.025390625	0.024414063	0.024658203	0.086	36864.59	0.015	-231.92	0.103
967	968	968	Category A	0.41992188	-0.059814453	-0.77978516	-0.34277344	0.203125	0.34887695	0	0.116	2/11/2017	2	11	2017	12:33:13	45193	0.888	12	33	13	22	0.051269531	3.491748	0.44262695	-0.071777344	-0.79272461	0.58422852	0.028808594	0	0	0	0	0	0	0	0	0	0.91088867	0.089111328	0.048095703	-0.022705078	0.011962891	0.012939453	0.092	36768.17	0.002	-31.01	0.104
968	969	969	Category A	0.41992188	-0.059814453	-0.80395508	-0.34741211	0.20385742	0.35839844	0	0.083	2/11/2017	2	11	2017	12:33:14	45194	0	12	33	14	23	0.051513672	3.4820801	0.44287109	-0.071533203	-0.79248047	0.56005859	0.028076172	0	0	0	0	0	0	0	0	0	0.91064453	0.089355469	0.046142578	-0.022949219	0.01171875	-0.011230469	0.096	36706.68	0.001	-15.05	0.104
969	970	970	Category A	0.46777344	-0.059814453	-0.80395508	-0.33740234	0.2043457	0.34472656	0	0.139	2/11/2017	2	11	2017	12:33:14	45194	0.1	12	33	14	23	0.051513672	3.4820801	0.44360352	-0.071533203	-0.79272461	0.93945313	0.029052734	0	0	0	0	0	0	0	0	0	0.91113281	0.088867188	0.047119141	0.023925781	0.01171875	-0.010986328	0.096	36706.68	-0.012	191.27	0.104
970	971	971	Category A	0.41992188	-0.083984375	-0.80395508	-0.34057617	0.20410156	0.34985352	0	0.104	2/11/2017	2	11	2017	12:33:14	45194	0.2	12	33	14	23	0.051513672	3.4820801	0.44360352	-0.071533203	-0.79272461	0.70581055	0.028808594	0	0	0	0	0	0	0	0	0	0.91113281	0.088867188	0.047119141	-0.023681641	-0.012207031	-0.010986328	0.1	36647.23	-0.003	44.4	0.104
971	972	972	Category A	0.45581055	-0.059814453	-0.81591797	-0.34326172	0.19995117	0.34912109	0	0.074	2/11/2017	2	11	2017	12:33:14	45194	0.3	12	33	14	23	0.051513672	3.4820801	0.44335938	-0.071044922	-0.79272461	0.12011719	0.028320313	0	0	0	0	0	0	0	0	0	0.91113281	0.088867188	0.046630859	0.012207031	0.011230469	-0.022949219	0.093	36752.6	-0.012	196.6	0.104
972	973	973	Category A	0.43188477	-0.071777344	-0.82788086	-0.34326172	0.20068359	0.34790039	0	0.089	2/11/2017	2	11	2017	12:33:14	45194	0.4	12	33	14	23	0.051513672	3.4820801	0.44335938	-0.070800781	-0.79272461	0.058105469	0.036621094	0	0	0	0	0	0	0	0	0	0.91113281	0.088867188	0.047363281	-0.011474609	-0.000732422	-0.034912109	0.116	36427.14	-0.03	437.45	0.139
973	974	974	Category A	0.43188477	-0.071777344	-0.79199219	-0.34008789	0.19824219	0.35205078	0	0.071	2/11/2017	2	11	2017	12:33:14	45194	0.5	12	33	14	23	0.051513672	3.4820801	0.44311523	-0.0703125	-0.79272461	0.15527344	0.011474609	0	0	0	0	0	0	0	0	0	0.91113281	0.088867188	0.013671875	-0.011230469	-0.001220703	0.000732422	0.117	36414.23	-0.026	369.65	0.104
974	975	975	Category A	0.46777344	-0.071777344	-0.79199219	-0.34472656	0.20043945	0.35693359	0	0.221	2/11/2017	2	11	2017	12:33:14	45194	0.6	12	33	14	23	0.051513672	3.4820801	0.44287109	-0.069824219	-0.79345703	0.11376953	0.024902344	0	0	0	0	0	0	0	0	0	0.91137695	0.088623047	0.028076172	0.024658203	-0.001708984	0.001464844	0.108	36533.88	-0.012	172.8	0.089
975	976	976	Category A	0.47998047	-0.095947266	-0.82788086	-0.34228516	0.20166016	0.35327148	0	0.146	2/11/2017	2	11	2017	12:33:14	45194	0.7	12	33	14	23	0.051513672	3.4820801	0.44287109	-0.069824219	-0.79394531	0.22924805	0.056396484	0	0	0	0	0	0	0	0	0	0.91186523	0.088134766	0.096923828	0.036865234	-0.025878906	-0.033691406	0.104	36589.67	-0.009	132.18	0.103
976	977	977	Category A	0.46777344	-0.071777344	-0.80395508	-0.3425293	0.19824219	0.35424805	0	0.047	2/11/2017	2	11	2017	12:33:14	45194	0.8	12	33	14	23	0.051513672	3.4820801	0.44262695	-0.069091797	-0.79394531	0.56689453	0.026855469	0	0	0	0	0	0	0	0	0	0.91186523	0.088134766	0.037109375	0.024902344	-0.002441406	-0.009765625	0.107	36547.67	-0.017	252.06	0.103
977	978	978	Category A	0.46777344	-0.095947266	-0.77978516	-0.34326172	0.20068359	0.35229492	0	0.054	2/11/2017	2	11	2017	12:33:14	45194	0.9	12	33	14	23	0.051513672	3.4820801	0.44213867	-0.069335938	-0.79418945	1.2602539	0.039306641	0	0	0	0	0	0	0	0	0	0.91162109	0.088378906	0.06640625	0.025390625	-0.026367188	0.014404297	0.105	36575.56	-0.013	192.61	0.103
978	979	979	Category A	0.45581055	-0.095947266	-0.79199219	-0.34155273	0.20166016	0.34716797	0	0.103	2/11/2017	2	11	2017	12:33:15	45195	0	12	33	15	24	0.051513672	3.4820801	0.44262695	-0.069091797	-0.79443359	2.1865234	0.029785156	0	0	0	0	0	0	0	0	0	0.91186523	0.088134766	0.042236328	0.012939453	-0.026611328	0.002441406	0.081	36949.2	-0.001	17.43	0.078
979	980	980	Category A	0.43188477	-0.11987305	-0.79199219	-0.34130859	0.20410156	0.34814453	0	0.063	2/11/2017	2	11	2017	12:33:15	45195	0.1	12	33	15	24	0.051513672	3.4820801	0.44238281	-0.069091797	-0.79443359	2.5253906	0.051757813	0	0	0	0	0	0	0	0	0	0.91186523	0.088134766	0.063720703	-0.010498047	-0.050537109	0.002441406	0.07	37151.38	0.005	-94.87	0.078
980	981	981	Category A	0.45581055	-0.10791016	-0.80395508	-0.34106445	0.20092773	0.3449707	0	0.077	2/11/2017	2	11	2017	12:33:15	45195	0.2	12	33	15	24	0.051513672	3.4820801	0.44238281	-0.068847656	-0.79443359	2.4023438	0.042236328	0	0	0	0	0	0	0	0	0	0.91210938	0.087890625	0.061523438	0.013183594	-0.038818359	-0.009277344	0.084	36897.95	-0.017	313.02	0.079
981	982	982	Category A	0.45581055	-0.095947266	-0.79199219	-0.34326172	0.19677734	0.34814453	0	0.078	2/11/2017	2	11	2017	12:33:15	45195	0.3	12	33	15	24	0.051513672	3.4820801	0.44213867	-0.068359375	-0.79443359	2.1140137	0.030517578	0	0	0	0	0	0	0	0	0	0.91186523	0.088134766	0.043457031	0.013427734	-0.02734375	0.002441406	0.089	36815.72	-0.012	204.27	0.103
982	983	983	Category A	0.45581055	-0.10791016	-0.77978516	-0.3425293	0.19897461	0.35009766	0	0.134	2/11/2017	2	11	2017	12:33:15	45195	0.4	12	33	15	24	0.051513672	3.4820801	0.44189453	-0.068115234	-0.79443359	2.3894043	0.044433594	0	0	0	0	0	0	0	0	0	0.91162109	0.088378906	0.068115234	0.013671875	-0.039550781	0.014648438	0.091	36783.88	-0.009	148.07	0.119
983	984	984	Category A	0.44384766	-0.071777344	-0.80395508	-0.34326172	0.19995117	0.35205078	0	0.079	2/11/2017	2	11	2017	12:33:15	45195	0.5	12	33	15	24	0.051513672	3.4820801	0.44165039	-0.067626953	-0.79492188	1.8361816	0.010009766	0	0	0	0	0	0	0	0	0	0.91186523	0.088134766	0.014892578	0.001953125	-0.00390625	-0.008789063	0.104	36589.67	-0.027	430.32	0.119
984	985	985	Category A	0.44384766	-0.083984375	-0.81591797	-0.34082031	0.19995117	0.35107422	0	0.119	2/11/2017	2	11	2017	12:33:15	45195	0.6	12	33	15	24	0.051513672	3.4820801	0.44189453	-0.067138672	-0.79467773	1.4223633	0.026855469	0	0	0	0	0	0	0	0	0	0.91186523	0.088134766	0.039550781	0.001708984	-0.016601563	-0.020996094	0.111	36493.13	-0.026	388.06	0.122
985	986	986	Category A	0.44384766	-0.059814453	-0.79199219	-0.34155273	0.19995117	0.34716797	0	0.142	2/11/2017	2	11	2017	12:33:15	45195	0.7	12	33	15	24	0.051513672	3.4820801	0.44238281	-0.066894531	-0.79467773	1.5322266	0.0078125	0	0	0	0	0	0	0	0	0	0.91210938	0.087890625	0.011230469	0.001220703	0.007080078	0.002685547	0.118	36401.39	-0.023	320.46	0.122
986	987	987	Category A	0.44384766	-0.10791016	-0.79199219	-0.3425293	0.1965332	0.34887695	0	0.114	2/11/2017	2	11	2017	12:33:15	45195	0.8	12	33	15	24	0.051513672	3.4820801	0.44287109	-0.066894531	-0.79492188	1.2614746	0.040771484	0	0	0	0	0	0	0	0	0	0.91259766	0.087402344	0.044433594	0.000732422	-0.040771484	0.002929688	0.113	36466.45	-0.026	381.7	0.122
987	988	988	Category A	0.43188477	-0.047851563	-0.80395508	-0.33984375	0.19921875	0.35107422	0	0.122	2/11/2017	2	11	2017	12:33:15	45195	0.9	12	33	15	24	0.051513672	3.4820801	0.44262695	-0.066650391	-0.79443359	0.56982422	0.0234375	0	0	0	0	0	0	0	0	0	0.91186523	0.088134766	0.038818359	-0.010742188	0.018798828	-0.009277344	0.127	36289.72	-0.037	510.01	0.122
988	989	989	Category A	0.43188477	-0.083984375	-0.79199219	-0.34008789	0.19824219	0.34814453	0	0.107	2/11/2017	2	11	2017	12:33:16	45196	0	12	33	16	25	0.051513672	3.4820801	0.44287109	-0.066162109	-0.79443359	0.77954102	0.020996094	0	0	0	0	0	0	0	0	0	0.91186523	0.088134766	0.031494141	-0.010986328	-0.017822266	0.002441406	0.117	36414.23	-0.017	233	0.122
989	990	990	Category A	0.43188477	-0.023925781	-0.79199219	-0.34326172	0.20068359	0.34887695	0	0.158	2/11/2017	2	11	2017	12:33:16	45196	0.1	12	33	16	25	0.051513672	3.4820801	0.44262695	-0.065673828	-0.79443359	1.1352539	0.043212891	0	0	0	0	0	0	0	0	0	0.91186523	0.088134766	0.055175781	-0.010742188	0.041748047	0.002441406	0.114	36453.26	-0.009	122.3	0.12
990	991	991	Category A	0.44384766	-0.059814453	-0.79199219	-0.34472656	0.19750977	0.34716797	0	0.063	2/11/2017	2	11	2017	12:33:16	45196	0.2	12	33	16	25	0.051513672	3.4820801	0.44262695	-0.065429688	-0.79467773	1.3166504	0.006347656	0	0	0	0	0	0	0	0	0	0.91186523	0.088134766	0.009521484	0.000976563	0.005615234	0.002685547	0.11	36506.61	-0.005	68.95	0.12
991	992	992	Category A	0.41992188	-0.083984375	-0.80395508	-0.3449707	0.19824219	0.34912109	0	0.12	2/11/2017	2	11	2017	12:33:16	45196	0.3	12	33	16	25	0.051513672	3.4820801	0.44262695	-0.065185547	-0.79492188	2.0268555	0.030761719	0	0	0	0	0	0	0	0	0	0.91235352	0.087646484	0.050292969	-0.022705078	-0.018554688	-0.008789063	0.107	36547.67	-0.015	220.5	0.117
992	993	993	Category A	0.44384766	-0.083984375	-0.79199219	-0.3449707	0.19335938	0.34741211	0	0.093	2/11/2017	2	11	2017	12:33:16	45196	0.4	12	33	16	25	0.051513672	3.4820801	0.44262695	-0.064941406	-0.79418945	2.8188477	0.019042969	0	0	0	0	0	0	0	0	0	0.91162109	0.088378906	0.022216797	0.000976563	-0.018798828	0.002197266	0.109	36520.2	-0.014	201.65	0.117
993	994	994	Category A	0.46777344	-0.059814453	-0.77978516	-0.34228516	0.20092773	0.34985352	0	0.105	2/11/2017	2	11	2017	12:33:16	45196	0.5	12	33	16	25	0.051513672	3.4820801	0.44213867	-0.064941406	-0.79370117	2.6962891	0.029296875	0	0	0	0	0	0	0	0	0	0.91088867	0.089111328	0.044677734	0.025390625	0.005126953	0.013916016	0.096	36706.68	0.009	-131.12	0.117
994	995	995	Category A	0.46777344	-0.059814453	-0.76782227	-0.34326172	0.19604492	0.35009766	0	0.117	2/11/2017	2	11	2017	12:33:16	45196	0.6	12	33	16	25	0.051513672	3.4820801	0.44213867	-0.065185547	-0.79394531	1.8793945	0.036865234	0	0	0	0	0	0	0	0	0	0.91137695	0.088623047	0.057128906	0.025390625	0.005371094	0.026123047	0.108	36533.88	-0.019	281.84	0.12
995	996	996	Category A	0.46777344	-0.059814453	-0.80395508	-0.34106445	0.20092773	0.35205078	0	0.078	2/11/2017	2	11	2017	12:33:16	45196	0.7	12	33	16	25	0.051513672	3.4820801	0.44262695	-0.065185547	-0.79394531	2.1750488	0.02734375	0	0	0	0	0	0	0	0	0	0.91162109	0.088378906	0.040283203	0.024902344	0.005371094	-0.009765625	0.117	36414.23	-0.037	552.4	0.117
996	997	997	Category A	0.44384766	-0.083984375	-0.80395508	-0.34179688	0.19335938	0.35107422	0	0.14	2/11/2017	2	11	2017	12:33:16	45196	0.8	12	33	16	25	0.051513672	3.4820801	0.44262695	-0.065429688	-0.79443359	3.0725098	0.020507813	0	0	0	0	0	0	0	0	0	0.91162109	0.088378906	0.029052734	0.000976563	-0.018310547	-0.009277344	0.116	36427.14	-0.039	592.85	0.117
997	998	998	Category A	0.46777344	-0.035888672	-0.80395508	-0.34326172	0.19848633	0.34912109	0	0.174	2/11/2017	2	11	2017	12:33:16	45196	0.9	12	33	16	25	0.051513672	3.4820801	0.44311523	-0.065185547	-0.79443359	2.8786621	0.039306641	0	0	0	0	0	0	0	0	0	0.91210938	0.087890625	0.062988281	0.024414063	0.029296875	-0.009277344	0.115	36440.15	-0.035	526.48	0.117
998	999	999	Category A	0.46777344	-0.059814453	-0.77978516	-0.34350586	0.19824219	0.35009766	0	0.084	2/11/2017	2	11	2017	12:33:17	45197	0	12	33	17	26	0.051513672	3.4820801	0.44335938	-0.064697266	-0.79443359	1.4411621	0.028808594	0	0	0	0	0	0	0	0	0	0.91210938	0.087890625	0.043945313	0.024169922	0.004882813	0.014648438	0.101	36632.67	-0.02	316.53	0.115
999	1000	1000	Category A	0.44384766	-0.059814453	-0.81591797	-0.34716797	0.19970703	0.34814453	0	0.1	2/11/2017	2	11	2017	12:33:17	45197	0.1	12	33	17	26	0.051513672	3.4820801	0.44311523	-0.064453125	-0.79492188	0.67382813	0.021484375	0	0	0	0	0	0	0	0	0	0.91235352	0.087646484	0.026367188	0.000488281	0.004638672	-0.020751953	0.108	36533.88	-0.045	759.99	0.133
1000	1001	1001	Category A	0.43188477	-0.095947266	-0.80395508	-0.34326172	0.19604492	0.35009766	0	0.035	2/11/2017	2	11	2017	12:33:17	45197	0.2	12	33	17	26	0.051513672	3.4820801	0.44335938	-0.064941406	-0.79541016	0.91894531	0.033935547	0	0	0	0	0	0	0	0	0	0.9128418	0.087158203	0.05078125	-0.011474609	-0.030761719	-0.008300781	0.106	36561.56	-0.048	842.17	0.115
1001	1002	1002	Category A	0.43188477	-0.059814453	-0.81591797	-0.34155273	0.19604492	0.35107422	0	0.115	2/11/2017	2	11	2017	12:33:17	45197	0.3	12	33	17	26	0.051513672	3.4820801	0.44335938	-0.064941406	-0.7956543	0.39794922	0.023681641	0	0	0	0	0	0	0	0	0	0.91333008	0.086669922	0.036865234	-0.011474609	0.005126953	-0.020019531	0.095	36721.85	-0.038	704.76	0.104
1002	1003	1003	Category A	0.44384766	-0.047851563	-0.79199219	-0.34667969	0.19580078	0.35327148	0	0.133	2/11/2017	2	11	2017	12:33:17	45197	0.4	12	33	17	26	0.051513672	3.4820801	0.44335938	-0.064208984	-0.79516602	0.66601563	0.016601563	0	0	0	0	0	0	0	0	0	0.91259766	0.087402344	0.019775391	0.000244141	0.016357422	0.003173828	0.097	36691.63	-0.051	1010.98	0.114
1003	1004	1004	Category A	0.44384766	-0.071777344	-0.80395508	-0.34594727	0.1940918	0.35327148	0	0.104	2/11/2017	2	11	2017	12:33:17	45197	0.5	12	33	17	26	0.051513672	3.4820801	0.44360352	-0.064208984	-0.79516602	0.90771484	0.011230469	0	0	0	0	0	0	0	0	0	0.9128418	0.087158203	0.016113281	0	-0.007324219	-0.008544922	0.1	36647.23	-0.05	949.38	0.114
1004	1005	1005	Category A	0.45581055	-0.035888672	-0.76782227	-0.3425293	0.19506836	0.34936523	0	0.099	2/11/2017	2	11	2017	12:33:17	45197	0.6	12	33	17	26	0.051513672	3.4820801	0.4440918	-0.063720703	-0.79516602	0.3046875	0.040771484	0	0	0	0	0	0	0	0	0	0.91308594	0.086914063	0.066894531	0.011474609	0.027832031	0.02734375	0.097	36691.63	-0.045	854.54	0.115
1005	1006	1006	Category A	0.44384766	-0.059814453	-0.80395508	-0.34570313	0.19970703	0.34887695	0	0.114	2/11/2017	2	11	2017	12:33:17	45197	0.7	12	33	17	26	0.051513672	3.4820801	0.44458008	-0.063720703	-0.7956543	0.098632813	0.009033203	0	0	0	0	0	0	0	0	0	0.91357422	0.086425781	0.012939453	-0.000732422	0.00390625	-0.008056641	0.107	36547.67	-0.05	878.94	0.114
1006	1007	1007	Category A	0.45581055	-0.071777344	-0.81591797	-0.34667969	0.19921875	0.35327148	0	0.019	2/11/2017	2	11	2017	12:33:17	45197	0.8	12	33	17	26	0.051513672	3.4933594	0.44458008	-0.063720703	-0.79516602	0.92333984	0.024658203	0	0	0	0	0	0	0	0	0	0.91333008	0.086669922	0.039550781	0.010986328	-0.0078125	-0.020507813	0.101	36632.67	-0.035	598.64	0.104
1007	1008	1008	Category A	0.44384766	-0.035888672	-0.77978516	-0.34741211	0.19628906	0.35351563	0	0.175	2/11/2017	2	11	2017	12:33:17	45197	0.9	12	33	17	26	0.051513672	3.4933594	0.44384766	-0.063476563	-0.79541016	0.77294922	0.031738281	0	0	0	0	0	0	0	0	0	0.91308594	0.086914063	0.043457031	0	0.027587891	0.015625	0.094	36737.16	-0.02	337.91	0.114
1008	1009	1009	Category A	0.46777344	-0.083984375	-0.79199219	-0.34790039	0.19580078	0.35229492	0	0.096	2/11/2017	2	11	2017	12:33:18	45198	0	12	33	18	27	0.051513672	3.4933594	0.4440918	-0.063476563	-0.7956543	0.35864258	0.03125	0	0	0	0	0	0	0	0	0	0.91333008	0.086669922	0.047363281	0.0234375	-0.020263672	0.003662109	0.097	36691.63	-0.008	124.09	0.114
1009	1010	1010	Category A	0.44384766	-0.035888672	-0.77978516	-0.34643555	0.19726563	0.34814453	0	0.064	2/11/2017	2	11	2017	12:33:18	45198	0.1	12	33	18	27	0.051513672	3.4933594	0.44458008	-0.063476563	-0.7956543	1.5236816	0.031738281	0	0	0	0	0	0	0	0	0	0.91357422	0.086425781	0.044189453	-0.000732422	0.027587891	0.015869141	0.084	36897.95	0.007	-114.07	0.099
1010	1011	1011	Category A	0.43188477	-0.023925781	-0.79199219	-0.34643555	0.19726563	0.35424805	0	0.115	2/11/2017	2	11	2017	12:33:18	45198	0.2	12	33	18	27	0.051513672	3.4933594	0.4440918	-0.063476563	-0.7956543	2.0471191	0.041748047	0	0	0	0	0	0	0	0	0	0.91333008	0.086669922	0.055664063	-0.012207031	0.039550781	0.003662109	0.097	36691.63	-0.009	140.23	0.099
1011	1012	1012	Category A	0.45581055	-0.023925781	-0.79199219	-0.34228516	0.19848633	0.34912109	0	0.036	2/11/2017	2	11	2017	12:33:18	45198	0.3	12	33	18	27	0.051513672	3.4933594	0.44458008	-0.062988281	-0.7956543	1.8942871	0.040771484	0	0	0	0	0	0	0	0	0	0.91381836	0.086181641	0.053955078	0.010986328	0.0390625	0.003662109	0.081	36949.2	0.004	-68.01	0.099
1012	1013	1013	Category A	0.43188477	-0.035888672	-0.80395508	-0.34423828	0.1965332	0.34912109	0	0.099	2/11/2017	2	11	2017	12:33:18	45198	0.4	12	33	18	27	0.051513672	3.4933594	0.44433594	-0.062988281	-0.79541016	1.6486816	0.031005859	0	0	0	0	0	0	0	0	0	0.91333008	0.086669922	0.048095703	-0.012451172	0.027099609	-0.008300781	0.086	36864.59	0.004	-64.86	0.099
1013	1014	1014	Category A	0.40795898	-0.059814453	-0.80395508	-0.33984375	0.20092773	0.34790039	0	0.078	2/11/2017	2	11	2017	12:33:18	45198	0.5	12	33	18	27	0.051513672	3.4933594	0.44433594	-0.062744141	-0.79516602	1.3127441	0.037597656	0	0	0	0	0	0	0	0	0	0.91308594	0.086914063	0.048095703	-0.036376953	0.002929688	-0.008544922	0.091	36783.88	0.006	-92.25	0.115
1014	1015	1015	Category A	0.44384766	-0.071777344	-0.81591797	-0.3449707	0.19555664	0.35717773	0	0.129	2/11/2017	2	11	2017	12:33:18	45198	0.6	12	33	18	27	0.051513672	3.4933594	0.44433594	-0.062744141	-0.79516602	0.60498047	0.022460938	0	0	0	0	0	0	0	0	0	0.91308594	0.086914063	0.030029297	-0.000488281	-0.008789063	-0.020507813	0.096	36706.68	-0.015	242.52	0.099
1015	1016	1016	Category A	0.44384766	-0.035888672	-0.79199219	-0.3449707	0.19580078	0.35107422	0	0.09	2/11/2017	2	11	2017	12:33:18	45198	0.7	12	33	18	27	0.051513672	3.4933594	0.4440918	-0.062988281	-0.79516602	0.828125	0.027099609	0	0	0	0	0	0	0	0	0	0.9128418	0.087158203	0.030517578	-0.000244141	0.027099609	0.003173828	0.095	36721.85	-0.005	77.88	0.099
1016	1017	1017	Category A	0.41992188	-0.059814453	-0.80395508	-0.34179688	0.19335938	0.34912109	0	0.148	2/11/2017	2	11	2017	12:33:18	45198	0.8	12	33	18	27	0.051513672	3.4933594	0.44335938	-0.0625	-0.79443359	1.8691406	0.025390625	0	0	0	0	0	0	0	0	0	0.91210938	0.087890625	0.035400391	-0.0234375	0.002685547	-0.009277344	0.09	36799.73	0.002	-31.56	0.09
1017	1018	1018	Category A	0.43188477	-0.059814453	-0.79199219	-0.3449707	0.19433594	0.34716797	0	0.031	2/11/2017	2	11	2017	12:33:18	45198	0.9	12	33	18	27	0.051513672	3.4933594	0.44311523	-0.062255859	-0.79418945	2.2546387	0.01171875	0	0	0	0	0	0	0	0	0	0.91162109	0.088378906	0.016113281	-0.011230469	0.002441406	0.002197266	0.092	36768.17	0.01	-149.95	0.09
1018	1019	1019	Category A	0.41992188	-0.083984375	-0.79199219	-0.3449707	0.19506836	0.35107422	0	0.069	2/11/2017	2	11	2017	12:33:19	45199	0	12	33	19	28	0.051513672	3.4933594	0.44287109	-0.062255859	-0.79443359	2.1286621	0.031494141	0	0	0	0	0	0	0	0	0	0.91162109	0.088378906	0.046875	-0.022949219	-0.021484375	0.002441406	0.08	36966.63	0.012	-198.46	0.088
1019	1020	1020	Category A	0.43188477	-0.047851563	-0.79199219	-0.34667969	0.19506836	0.35424805	0	0.088	2/11/2017	2	11	2017	12:33:19	45199	0.1	12	33	19	28	0.051513672	3.4933594	0.44287109	-0.061767578	-0.79443359	2.7363281	0.018066406	0	0	0	0	0	0	0	0	0	0.91162109	0.088378906	0.027587891	-0.010986328	0.013916016	0.002441406	0.075	37056.51	0.013	-224.65	0.088
1020	1021	1021	Category A	0.43188477	-0.059814453	-0.79199219	-0.3449707	0.19970703	0.35009766	0	0.058	2/11/2017	2	11	2017	12:33:19	45199	0.2	12	33	19	28	0.051513672	3.4933594	0.44335938	-0.060791016	-0.79443359	3.5671387	0.011962891	0	0	0	0	0	0	0	0	0	0.91186523	0.088134766	0.015136719	-0.011474609	0.000976563	0.002441406	0.067	37210.97	0.04	-663.3	0.088
1021	1022	1022	Category A	0.41992188	-0.071777344	-0.79199219	-0.3425293	0.1965332	0.35009766	0	0.058	2/11/2017	2	11	2017	12:33:19	45199	0.3	12	33	19	28	0.051513672	3.4933594	0.44335938	-0.060302734	-0.79394531	2.9921875	0.026123047	0	0	0	0	0	0	0	0	0	0.91137695	0.088623047	0.036865234	-0.0234375	-0.011230469	0.001953125	0.077	37019.99	0.028	-444.43	0.09
1022	1023	1023	Category A	0.41992188	-0.035888672	-0.81591797	-0.34130859	0.19335938	0.35205078	0	0.103	2/11/2017	2	11	2017	12:33:19	45199	0.4	12	33	19	28	0.051513672	3.4933594	0.44311523	-0.059814453	-0.79394531	1.9338379	0.039794922	0	0	0	0	0	0	0	0	0	0.91113281	0.088867188	0.069091797	-0.023193359	0.023925781	-0.021728516	0.082	36931.95	0.025	-384.28	0.09
1023	1024	1024	Category A	0.45581055	-0.059814453	-0.79199219	-0.34448242	0.19335938	0.35107422	0	0.09	2/11/2017	2	11	2017	12:33:19	45199	0.5	12	33	19	28	0.051513672	3.4933594	0.44287109	-0.059326172	-0.79394531	1.3811035	0.012695313	0	0	0	0	0	0	0	0	0	0.91113281	0.088867188	0.015136719	0.012695313	-0.000244141	0.001953125	0.077	37019.99	0.025	-401.77	0.098
1024	1025	1025	Category A	0.43188477	-0.047851563	-0.80395508	-0.34545898	0.20141602	0.34912109	0	0.098	2/11/2017	2	11	2017	12:33:19	45199	0.6	12	33	19	28	0.051513672	3.4933594	0.44311523	-0.058837891	-0.79370117	1.1164551	0.018798828	0	0	0	0	0	0	0	0	0	0.91088867	0.089111328	0.032714844	-0.011230469	0.010986328	-0.010009766	0.085	36881.19	0.029	-427.93	0.101
1025	1026	1026	Category A	0.47998047	-0.083984375	-0.79199219	-0.34350586	0.19335938	0.35009766	0	0.06	2/11/2017	2	11	2017	12:33:19	45199	0.7	12	33	19	28	0.051513672	3.4933594	0.44287109	-0.05859375	-0.79370117	0.36376953	0.044677734	0	0	0	0	0	0	0	0	0	0.91088867	0.089111328	0.063964844	0.036865234	-0.025146484	0.001708984	0.095	36721.85	0.035	-467.93	0.101
1026	1027	1027	Category A	0.40795898	-0.071777344	-0.76782227	-0.34082031	0.19604492	0.34814453	0	0.101	2/11/2017	2	11	2017	12:33:19	45199	0.8	12	33	19	28	0.051513672	3.4933594	0.44287109	-0.05859375	-0.79370117	1.8967285	0.045410156	0	0	0	0	0	0	0	0	0	0.91088867	0.089111328	0.073974609	-0.034912109	-0.012939453	0.025878906	0.087	36848.15	0.056	-742.05	0.101
1027	1028	1028	Category A	0.47998047	-0.023925781	-0.76782227	-0.34863281	0.19824219	0.34814453	0	0.118	2/11/2017	2	11	2017	12:33:19	45199	0.9	12	33	19	28	0.051513672	3.4933594	0.44311523	-0.058349609	-0.79394531	1.8291016	0.056640625	0	0	0	0	0	0	0	0	0	0.91113281	0.088867188	0.097412109	0.036621094	0.034423828	0.026123047	0.09	36799.73	0.059	-758.2	0.105
1028	1029	1029	Category A	0.41992188	-0.059814453	-0.79199219	-0.34326172	0.19604492	0.35009766	0	0.059	2/11/2017	2	11	2017	12:33:20	45200	0	12	33	20	29	0.051513672	3.4933594	0.44335938	-0.059082031	-0.79370117	1.3154297	0.0234375	0	0	0	0	0	0	0	0	0	0.91088867	0.089111328	0.025878906	-0.0234375	-0.000488281	0.001708984	0.1	36647.23	0.071	-825.79	0.105
1029	1030	1030	Category A	0.43188477	-0.047851563	-0.80395508	-0.3425293	0.19335938	0.34716797	0	0.105	2/11/2017	2	11	2017	12:33:20	45200	0.1	12	33	20	29	0.051513672	3.4933594	0.44360352	-0.059082031	-0.79345703	1.8137207	0.019287109	0	0	0	0	0	0	0	0	0	0.91088867	0.089111328	0.033447266	-0.01171875	0.011230469	-0.010253906	0.105	36575.56	0.073	-819.33	0.105
1030	1031	1031	Category A	0.43188477	-0.059814453	-0.79199219	-0.3425293	0.19750977	0.34912109	0	0.16	2/11/2017	2	11	2017	12:33:20	45200	0.2	12	33	20	29	0.051513672	3.4933594	0.44384766	-0.059570313	-0.79345703	2.456543	0.011962891	0	0	0	0	0	0	0	0	0	0.91113281	0.088867188	0.013427734	-0.011962891	0	0.001464844	0.105	36575.56	0.074	-828.47	0.105
1031	1032	1032	Category A	0.43188477	-0.023925781	-0.77978516	-0.34423828	0.1940918	0.35107422	0	0.091	2/11/2017	2	11	2017	12:33:20	45200	0.3	12	33	20	29	0.051513672	3.4933594	0.44335938	-0.059814453	-0.79370117	1.5637207	0.040039063	0	0	0	0	0	0	0	0	0	0.91113281	0.088867188	0.061523438	-0.011474609	0.035888672	0.013916016	0.092	36768.17	0.076	-918.12	0.101
1032	1033	1033	Category A	0.43188477	-0.071777344	-0.76782227	-0.34741211	0.19726563	0.35107422	0	0.101	2/11/2017	2	11	2017	12:33:20	45200	0.4	12	33	20	29	0.051513672	3.4933594	0.44360352	-0.059570313	-0.79321289	0.69238281	0.030517578	0	0	0	0	0	0	0	0	0	0.91088867	0.089111328	0.049316406	-0.01171875	-0.011962891	0.025390625	0.095	36721.85	0.06	-742.82	0.105
1033	1034	1034	Category A	0.45581055	-0.083984375	-0.80395508	-0.3449707	0.1965332	0.35107422	0	0.041	2/11/2017	2	11	2017	12:33:20	45200	0.5	12	33	20	29	0.051513672	3.4933594	0.44360352	-0.059326172	-0.79321289	0.61157227	0.029052734	0	0	0	0	0	0	0	0	0	0.91064453	0.089355469	0.047119141	0.011962891	-0.024414063	-0.010498047	0.105	36575.56	0.037	-458.48	0.101
1034	1035	1035	Category A	0.47998047	-0.059814453	-0.80395508	-0.34545898	0.20288086	0.34887695	0	0.073	2/11/2017	2	11	2017	12:33:20	45200	0.6	12	33	20	29	0.051513672	3.4933594	0.44335938	-0.059326172	-0.79296875	0.82348633	0.037841797	0	0	0	0	0	0	0	0	0	0.91064453	0.089355469	0.047607422	0.036376953	-0.000244141	-0.010742188	0.089	36815.72	0.031	-439.72	0.091
1035	1036	1036	Category A	0.44384766	-0.071777344	-0.79199219	-0.34423828	0.19824219	0.35009766	0	0.166	2/11/2017	2	11	2017	12:33:20	45200	0.7	12	33	20	29	0.051513672	3.4933594	0.44311523	-0.05859375	-0.79321289	0.33935547	0.012939453	0	0	0	0	0	0	0	0	0	0.91064453	0.089355469	0.014892578	0.000488281	-0.012939453	0.001220703	0.08	36966.63	0.061	-838.51	0.086
1036	1037	1037	Category A	0.46777344	-0.059814453	-0.81591797	-0.34472656	0.19335938	0.35009766	0	0.062	2/11/2017	2	11	2017	12:33:20	45200	0.8	12	33	20	29	0.051513672	3.4933594	0.44287109	-0.05859375	-0.79272461	0.51000977	0.033691406	0	0	0	0	0	0	0	0	0	0.90991211	0.090087891	0.048583984	0.024658203	-0.000976563	-0.022949219	0.077	37019.99	0.08	-1061.36	0.073
1037	1038	1038	Category A	0.45581055	-0.035888672	-0.77978516	-0.34667969	0.19580078	0.35131836	0	0.037	2/11/2017	2	11	2017	12:33:20	45200	0.9	12	33	20	29	0.051513672	3.4933594	0.44335938	-0.058349609	-0.79272461	0.47241211	0.028808594	0	0	0	0	0	0	0	0	0	0.91015625	0.08984375	0.047851563	0.012207031	0.022460938	0.012939453	0.08	36966.63	0.101	-1237.71	0.083
1038	1039	1039	Category A	0.43188477	-0.083984375	-0.80395508	-0.34472656	0.19335938	0.34814453	0	0.086	2/11/2017	2	11	2017	12:33:21	45201	0	12	33	21	30	0.051513672	3.4933594	0.44311523	-0.058837891	-0.79296875	0.45776367	0.029541016	0	0	0	0	0	0	0	0	0	0.91040039	0.089599609	0.047119141	-0.011230469	-0.024902344	-0.010742188	0.081	36949.2	0.092	-1146.61	0.083
1039	1040	1040	Category A	0.45581055	-0.071777344	-0.82788086	-0.34326172	0.19506836	0.35009766	0	0.057	2/11/2017	2	11	2017	12:33:21	45201	0.1	12	33	21	30	0.051513672	3.4933594	0.44287109	-0.059082031	-0.79296875	0.45947266	0.0390625	0	0	0	0	0	0	0	0	0	0.91015625	0.08984375	0.060058594	0.012695313	-0.012451172	-0.034667969	0.063	37293.87	0.126	-1636.03	0.062
1040	1041	1041	Category A	0.44384766	-0.059814453	-0.77978516	-0.34912109	0.1965332	0.35107422	0	0.083	2/11/2017	2	11	2017	12:33:21	45201	0.2	12	33	21	30	0.051513672	3.4933594	0.44262695	-0.059326172	-0.79272461	0.70068359	0.012939453	0	0	0	0	0	0	0	0	0	0.90991211	0.090087891	0.014160156	0.000976563	-0.000244141	0.012939453	0.058	37403.73	0.152	-1921.52	0.057
1041	1042	1042	Category A	0.43188477	-0.035888672	-0.75585938	-0.34741211	0.19824219	0.35424805	0	0.053	2/11/2017	2	11	2017	12:33:21	45201	0.3	12	33	21	30	0.051513672	3.4933594	0.44311523	-0.059082031	-0.79248047	0.35522461	0.044677734	0	0	0	0	0	0	0	0	0	0.90991211	0.090087891	0.071044922	-0.011230469	0.023193359	0.036621094	0.057	37426.61	0.132	-1768.77	0.057
1042	1043	1043	Category A	0.43188477	-0.059814453	-0.80395508	-0.34423828	0.19580078	0.35229492	0	0.032	2/11/2017	2	11	2017	12:33:21	45201	0.4	12	33	21	30	0.051513672	3.4933594	0.44360352	-0.058837891	-0.79199219	0.28149414	0.016601563	0	0	0	0	0	0	0	0	0	0.90966797	0.090332031	0.024414063	-0.01171875	-0.000732422	-0.01171875	0.046	37702.61	0.151	-2113.46	0.057
1043	1044	1044	Category A	0.46777344	-0.047851563	-0.79199219	-0.34179688	0.19335938	0.34912109	0	0.035	2/11/2017	2	11	2017	12:33:21	45201	0.5	12	33	21	30	0.051513672	3.4933594	0.44335938	-0.059326172	-0.79125977	0.5168457	0.026855469	0	0	0	0	0	0	0	0	0	0.90893555	0.091064453	0.036376953	0.024169922	0.011474609	-0.000488281	0.05	37596.61	0.11	-1668.19	0.076
1044	1045	1045	Category A	0.45581055	-0.059814453	-0.81591797	-0.34790039	0.19580078	0.35131836	0	0.021	2/11/2017	2	11	2017	12:33:21	45201	0.6	12	33	21	30	0.051513672	3.4933594	0.44335938	-0.059082031	-0.79125977	0.73388672	0.02734375	0	0	0	0	0	0	0	0	0	0.90893555	0.091064453	0.037353516	0.012207031	-0.000488281	-0.024414063	0.052	37546.17	0.141	-1922.96	0.076
1045	1046	1046	Category A	0.43188477	-0.047851563	-0.76782227	-0.34130859	0.19750977	0.35009766	0	0.076	2/11/2017	2	11	2017	12:33:21	45201	0.7	12	33	21	30	0.051513672	3.4933594	0.44311523	-0.059326172	-0.79125977	0.38427734	0.028564453	0	0	0	0	0	0	0	0	0	0.90893555	0.091064453	0.046630859	-0.011230469	0.011474609	0.0234375	0.057	37426.61	0.156	-1968.31	0.085
1046	1047	1047	Category A	0.41992188	-0.035888672	-0.77978516	-0.34741211	0.19824219	0.34594727	0	0.097	2/11/2017	2	11	2017	12:33:21	45201	0.8	12	33	21	30	0.051513672	3.4933594	0.44335938	-0.059570313	-0.79077148	0.43359375	0.03515625	0	0	0	0	0	0	0	0	0	0.90869141	0.091308594	0.058349609	-0.0234375	0.023681641	0.010986328	0.066	37231.31	0.123	-1573.47	0.085
1047	1048	1048	Category A	0.44384766	-0.059814453	-0.79199219	-0.34741211	0.19604492	0.34912109	0	0.086	2/11/2017	2	11	2017	12:33:21	45201	0.9	12	33	21	30	0.051513672	3.4933594	0.44360352	-0.059570313	-0.79052734	0.45898438	0.001220703	0	0	0	0	0	0	0	0	0	0.90844727	0.091552734	0.001464844	0	0	-0.001220703	0.074	37075.07	0.166	-1820.56	0.086
1048	1049	1049	Category A	0.44384766	-0.059814453	-0.80395508	-0.34472656	0.19750977	0.34716797	0	0.085	2/11/2017	2	11	2017	12:33:22	45202	0	12	33	22	31	0.051513672	3.4933594	0.44384766	-0.059326172	-0.79052734	0.46069336	0.013183594	0	0	0	0	0	0	0	0	0	0.90869141	0.091308594	0.013427734	0	-0.000244141	-0.013183594	0.089	36815.72	0.199	-1881.61	0.093
1049	1050	1050	Category A	0.44384766	-0.059814453	-0.80395508	-0.3425293	0.1965332	0.35620117	0	0.081	2/11/2017	2	11	2017	12:33:22	45202	0.1	12	33	22	31	0.051513672	3.4933594	0.44335938	-0.059326172	-0.79052734	0.36181641	0.013183594	0	0	0	0	0	0	0	0	0	0.90820313	0.091796875	0.014160156	0.000244141	-0.000244141	-0.013183594	0.091	36783.88	0.232	-2057.09	0.093
1050	1051	1051	Category A	0.45581055	-0.047851563	-0.81591797	-0.34423828	0.19750977	0.35522461	0	0.109	2/11/2017	2	11	2017	12:33:22	45202	0.2	12	33	22	31	0.051513672	3.4933594	0.44311523	-0.059326172	-0.79052734	0.018310547	0.030517578	0	0	0	0	0	0	0	0	0	0.90820313	0.091796875	0.049560547	0.012451172	0.011474609	-0.025146484	0.088	36831.86	0.26	-2242.28	0.086
1051	1052	1052	Category A	0.43188477	-0.047851563	-0.79199219	-0.3449707	0.19726563	0.35229492	0	0.093	2/11/2017	2	11	2017	12:33:22	45202	0.3	12	33	22	31	0.051513672	3.4933594	0.44335938	-0.060058594	-0.7902832	0.0859375	0.016845703	0	0	0	0	0	0	0	0	0	0.90820313	0.091796875	0.025390625	-0.011474609	0.012207031	-0.001464844	0.085	36881.19	0.31	-2529.28	0.093
1052	1053	1053	Category A	0.43188477	-0.059814453	-0.81591797	-0.3425293	0.19506836	0.35009766	0	0.074	2/11/2017	2	11	2017	12:33:22	45202	0.4	12	33	22	31	0.051513672	3.4933594	0.44335938	-0.060791016	-0.79003906	0.57739258	0.028076172	0	0	0	0	0	0	0	0	0	0.90795898	0.092041016	0.038085938	-0.011474609	0.000976563	-0.025634766	0.09	36799.73	0.362	-2707.08	0.109
1053	1054	1054	Category A	0.43188477	-0.071777344	-0.77978516	-0.34155273	0.19604492	0.35107422	0	0.069	2/11/2017	2	11	2017	12:33:22	45202	0.5	12	33	22	31	0.051513672	3.4933594	0.44335938	-0.061035156	-0.78979492	1.3085938	0.018554688	0	0	0	0	0	0	0	0	0	0.90771484	0.092285156	0.032226563	-0.011474609	-0.010498047	0.010009766	0.097	36691.63	0.338	-2524.57	0.109
1054	1055	1055	Category A	0.44384766	-0.083984375	-0.79199219	-0.3449707	0.19335938	0.35229492	0	0.115	2/11/2017	2	11	2017	12:33:22	45202	0.6	12	33	22	31	0.051513672	3.4933594	0.44335938	-0.060791016	-0.78955078	1.6223145	0.023193359	0	0	0	0	0	0	0	0	0	0.90771484	0.092285156	0.025634766	0.000244141	-0.022949219	-0.002197266	0.081	36949.2	0.331	-2677.62	0.115
1055	1056	1056	Category A	0.41992188	-0.059814453	-0.77978516	-0.34667969	0.1965332	0.35327148	0	0.123	2/11/2017	2	11	2017	12:33:22	45202	0.7	12	33	22	31	0.051513672	3.4933594	0.44360352	-0.060546875	-0.78930664	1.7248535	0.025634766	0	0	0	0	0	0	0	0	0	0.9074707	0.092529297	0.034423828	-0.023681641	0.000732422	0.009521484	0.09	36799.73	0.366	-2724.26	0.115
1056	1057	1057	Category A	0.45581055	-0.059814453	-0.77978516	-0.34570313	0.19799805	0.35327148	0	0.012	2/11/2017	2	11	2017	12:33:22	45202	0.8	12	33	22	31	0.051513672	3.4933594	0.44384766	-0.061035156	-0.78930664	1.6086426	0.015380859	0	0	0	0	0	0	0	0	0	0.90771484	0.092285156	0.022949219	0.01171875	0.001220703	0.009521484	0.092	36768.17	0.386	-2785.06	0.123
1057	1058	1058	Category A	0.44384766	-0.095947266	-0.79199219	-0.34472656	0.19970703	0.34716797	0	0.15	2/11/2017	2	11	2017	12:33:22	45202	0.9	12	33	22	31	0.051513672	3.4933594	0.44384766	-0.061035156	-0.78930664	0.67358398	0.034667969	0	0	0	0	0	0	0	0	0	0.90771484	0.092285156	0.037353516	0	-0.034667969	-0.002441406	0.102	36618.22	0.361	-2572.52	0.123
1058	1059	1059	Category A	0.46777344	-0.059814453	-0.79199219	-0.34350586	0.19824219	0.35229492	0	0.086	2/11/2017	2	11	2017	12:33:23	45203	0	12	33	23	32	0.051513672	3.4933594	0.44384766	-0.061767578	-0.78955078	0.23388672	0.023925781	0	0	0	0	0	0	0	0	0	0.90771484	0.092285156	0.028076172	0.023681641	0.001953125	-0.002197266	0.092	36768.17	0.396	-2825.9	0.123
1059	1060	1060	Category A	0.46777344	-0.035888672	-0.79199219	-0.34228516	0.19921875	0.34912109	0	0.129	2/11/2017	2	11	2017	12:33:23	45203	0.1	12	33	23	32	0.051513672	3.4933594	0.4440918	-0.061523438	-0.78955078	0.60693359	0.034912109	0	0	0	0	0	0	0	0	0	0.90795898	0.092041016	0.051513672	0.0234375	0.025634766	-0.002197266	0.088	36831.86	0.444	-3061.65	0.122
1060	1061	1061	Category A	0.44384766	-0.059814453	-0.76782227	-0.3425293	0.19580078	0.35229492	0	0.055	2/11/2017	2	11	2017	12:33:23	45203	0.2	12	33	23	32	0.051513672	3.4933594	0.44384766	-0.062011719	-0.78979492	0.83203125	0.021972656	0	0	0	0	0	0	0	0	0	0.90795898	0.092041016	0.024169922	0	0.002197266	0.021972656	0.107	36547.67	0.449	-2866.5	0.129
1061	1062	1062	Category A	0.44384766	-0.059814453	-0.79199219	-0.34619141	0.20141602	0.34716797	0	0.1	2/11/2017	2	11	2017	12:33:23	45203	0.3	12	33	23	32	0.051513672	3.4933594	0.44360352	-0.061767578	-0.78979492	1.6000977	0.002929688	0	0	0	0	0	0	0	0	0	0.90795898	0.092041016	0.004150391	0	0.001953125	-0.001953125	0.105	36575.56	0.478	-2990.92	0.122
1062	1063	1063	Category A	0.44384766	-0.071777344	-0.77978516	-0.34423828	0.19580078	0.35107422	0	0.122	2/11/2017	2	11	2017	12:33:23	45203	0.4	12	33	23	32	0.051513672	3.4933594	0.44384766	-0.061767578	-0.79003906	2.0996094	0.014160156	0	0	0	0	0	0	0	0	0	0.90820313	0.091796875	0.020019531	0	-0.009765625	0.010253906	0.107	36547.67	0.484	-2990.93	0.122
1063	1064	1064	Category A	0.45581055	-0.035888672	-0.77978516	-0.34814453	0.19726563	0.35327148	0	0.143	2/11/2017	2	11	2017	12:33:23	45203	0.5	12	33	23	32	0.051513672	3.4933594	0.44433594	-0.0625	-0.78979492	1.5639648	0.030761719	0	0	0	0	0	0	0	0	0	0.90820313	0.091796875	0.048095703	0.011230469	0.026611328	0.010009766	0.102	36618.22	0.519	-3163.47	0.122
1064	1065	1065	Category A	0.43188477	-0.059814453	-0.82788086	-0.3425293	0.19580078	0.35717773	0	0.095	2/11/2017	2	11	2017	12:33:23	45203	0.6	12	33	23	32	0.051513672	3.4933594	0.44433594	-0.062988281	-0.78979492	0.92822266	0.040039063	0	0	0	0	0	0	0	0	0	0.90844727	0.091552734	0.053710938	-0.012451172	0.003173828	-0.037841797	0.114	36453.26	0.568	-3194.16	0.125
1065	1066	1066	Category A	0.43188477	-0.059814453	-0.79199219	-0.34423828	0.19750977	0.35424805	0	0.101	2/11/2017	2	11	2017	12:33:23	45203	0.7	12	33	23	32	0.051513672	3.4933594	0.44458008	-0.063232422	-0.78979492	0.65698242	0.013427734	0	0	0	0	0	0	0	0	0	0.90844727	0.091552734	0.018554688	-0.012695313	0.003417969	-0.001953125	0.13	36253.92	0.61	-3168.12	0.143
1066	1067	1067	Category A	0.46777344	-0.095947266	-0.80395508	-0.34692383	0.20068359	0.34594727	0	0.125	2/11/2017	2	11	2017	12:33:23	45203	0.8	12	33	23	32	0.051513672	3.4933594	0.4440918	-0.062988281	-0.78979492	0.24462891	0.042724609	0	0	0	0	0	0	0	0	0	0.90844727	0.091552734	0.0703125	0.0234375	-0.032714844	-0.013916016	0.143	36106.1	0.637	-3133.5	0.176
1067	1068	1068	Category A	0.44384766	-0.095947266	-0.77978516	-0.34423828	0.19750977	0.35009766	0	0.196	2/11/2017	2	11	2017	12:33:23	45203	0.9	12	33	23	32	0.051513672	3.4933594	0.44458008	-0.062744141	-0.7902832	0.94702148	0.034667969	0	0	0	0	0	0	0	0	0	0.90893555	0.091064453	0.044433594	-0.000732422	-0.032958984	0.010498047	0.149	36041.53	0.609	-3007.27	0.196
1068	1069	1069	Category A	0.45581055	-0.095947266	-0.77978516	-0.34423828	0.19628906	0.35302734	0	0.201	2/11/2017	2	11	2017	12:33:24	45204	0	12	33	24	33	0.051513672	3.4933594	0.4440918	-0.063232422	-0.79077148	2.0703125	0.036132813	0	0	0	0	0	0	0	0	0	0.90942383	0.090576172	0.055175781	0.011474609	-0.032470703	0.010986328	0.171	35821.44	0.566	-2726.95	0.196
1069	1070	1070	Category A	0.44384766	-0.059814453	-0.79199219	-0.34228516	0.20092773	0.34814453	0	0.176	2/11/2017	2	11	2017	12:33:24	45204	0.1	12	33	24	33	0.051513672	3.4933594	0.44482422	-0.063232422	-0.79077148	2.6132813	0.00390625	0	0	0	0	0	0	0	0	0	0.90942383	0.090576172	0.005615234	-0.000976563	0.003417969	-0.000976563	0.178	35756.23	0.494	-2466.05	0.196
1070	1071	1071	Category A	0.41992188	-0.071777344	-0.80395508	-0.34130859	0.1965332	0.35302734	0	0.232	2/11/2017	2	11	2017	12:33:24	45204	0.2	12	33	24	33	0.051513672	3.4933594	0.44482422	-0.063720703	-0.79052734	2.5	0.029541016	0	0	0	0	0	0	0	0	0	0.90942383	0.090576172	0.046386719	-0.024902344	-0.0078125	-0.013183594	0.179	35747.09	0.421	-2221.38	0.196
1071	1072	1072	Category A	0.43188477	-0.071777344	-0.77978516	-0.34570313	0.19970703	0.34716797	0	0.141	2/11/2017	2	11	2017	12:33:24	45204	0.3	12	33	24	33	0.051513672	3.4933594	0.4453125	-0.063476563	-0.79003906	2.2915039	0.018798828	0	0	0	0	0	0	0	0	0	0.90917969	0.090820313	0.031738281	-0.013427734	-0.008056641	0.010253906	0.168	35850.05	0.418	-2275.91	0.176
1072	1073	1073	Category A	0.44384766	-0.071777344	-0.77978516	-0.34423828	0.19750977	0.34912109	0	0.132	2/11/2017	2	11	2017	12:33:24	45204	0.4	12	33	24	33	0.051513672	3.4933594	0.44555664	-0.063720703	-0.79003906	1.4804688	0.013183594	0	0	0	0	0	0	0	0	0	0.90917969	0.090820313	0.020019531	-0.001708984	-0.0078125	0.010253906	0.155	35979.03	0.318	-1975.23	0.141
1073	1074	1074	Category A	0.45581055	-0.047851563	-0.76782227	-0.34155273	0.19604492	0.35107422	0	0.131	2/11/2017	2	11	2017	12:33:24	45204	0.5	12	33	24	33	0.051513672	3.4933594	0.44580078	-0.063476563	-0.79003906	0.025390625	0.028808594	0	0	0	0	0	0	0	0	0	0.90942383	0.090576172	0.047851563	0.009765625	0.015625	0.022216797	0.142	36117.08	0.292	-1945.57	0.132
1074	1075	1075	Category A	0.44384766	-0.011962891	-0.79199219	-0.34643555	0.19946289	0.35424805	0	0.118	2/11/2017	2	11	2017	12:33:24	45204	0.6	12	33	24	33	0.051513672	3.4933594	0.44555664	-0.063232422	-0.78955078	1.2705078	0.051269531	0	0	0	0	0	0	0	0	0	0.90893555	0.091064453	0.055419922	-0.001708984	0.051269531	-0.002197266	0.12	36376	0.287	-2081.08	0.132
1075	1076	1076	Category A	0.45581055	-0.059814453	-0.75585938	-0.34399414	0.19970703	0.35107422	0	0.1	2/11/2017	2	11	2017	12:33:24	45204	0.7	12	33	24	33	0.051513672	3.4933594	0.44506836	-0.062988281	-0.78930664	2.1828613	0.035400391	0	0	0	0	0	0	0	0	0	0.90844727	0.091552734	0.047363281	0.010498047	0.003173828	0.033447266	0.141	36128.12	0.366	-2261.63	0.132
1076	1077	1077	Category A	0.46777344	-0.047851563	-0.81591797	-0.34375	0.19628906	0.35327148	0	0.099	2/11/2017	2	11	2017	12:33:24	45204	0.8	12	33	24	33	0.051513672	3.4933594	0.44458008	-0.062988281	-0.78930664	2.3996582	0.038330078	0	0	0	0	0	0	0	0	0	0.90820313	0.091796875	0.064697266	0.022949219	0.015136719	-0.026367188	0.157	35958.63	0.307	-1917.15	0.229
1077	1078	1078	Category A	0.45581055	-0.083984375	-0.81591797	-0.34790039	0.19580078	0.35131836	0	0.269	2/11/2017	2	11	2017	12:33:24	45204	0.9	12	33	24	33	0.051513672	3.4933594	0.44433594	-0.063232422	-0.7890625	2.1599121	0.035644531	0	0	0	0	0	0	0	0	0	0.90771484	0.092285156	0.05859375	0.011230469	-0.020507813	-0.026611328	0.181	35728.92	0.194	-1278.84	0.229
1078	1079	1079	Category A	0.44384766	-0.083984375	-0.77978516	-0.34716797	0.19873047	0.35009766	0	0.229	2/11/2017	2	11	2017	12:33:25	45205	0	12	33	25	34	0.051513672	3.4933594	0.4440918	-0.063476563	-0.7890625	1.8381348	0.022216797	0	0	0	0	0	0	0	0	0	0.90771484	0.092285156	0.030029297	-0.000244141	-0.020263672	0.009277344	0.173	35802.59	0.245	-1558.72	0.229
1079	1080	1080	Category A	0.43188477	-0.083984375	-0.79199219	-0.34423828	0.19580078	0.35107422	0	0.272	2/11/2017	2	11	2017	12:33:25	45205	0.1	12	33	25	34	0.051513672	3.4933594	0.44433594	-0.062988281	-0.78881836	1.90625	0.024414063	0	0	0	0	0	0	0	0	0	0.9074707	0.092529297	0.036621094	-0.012451172	-0.020751953	-0.002929688	0.189	35657.84	0.254	-1526.08	0.229
1080	1081	1081	Category A	0.46777344	-0.059814453	-0.77978516	-0.34082031	0.19750977	0.34594727	0	0.07	2/11/2017	2	11	2017	12:33:25	45205	0.2	12	33	25	34	0.051513672	3.4933594	0.44482422	-0.0625	-0.78833008	1.545166	0.024414063	0	0	0	0	0	0	0	0	0	0.90722656	0.092773438	0.034179688	0.022705078	0.002685547	0.008544922	0.21	35482.21	0.267	-1494.97	0.229
1081	1082	1082	Category A	0.46777344	-0.047851563	-0.77978516	-0.3449707	0.19873047	0.35229492	0	0.196	2/11/2017	2	11	2017	12:33:25	45205	0.3	12	33	25	34	0.051513672	3.4933594	0.44458008	-0.062255859	-0.78857422	0.67944336	0.028564453	0	0	0	0	0	0	0	0	0	0.9074707	0.092529297	0.046142578	0.022949219	0.014404297	0.008789063	0.189	35657.84	0.211	-1329.84	0.229
1082	1083	1083	Category A	0.41992188	-0.083984375	-0.74389648	-0.34155273	0.19897461	0.35107422	0	0.229	2/11/2017	2	11	2017	12:33:25	45205	0.4	12	33	25	34	0.051513672	3.4417969	0.44433594	-0.062988281	-0.78930664	0.035400391	0.055664063	0	0	0	0	0	0	0	0	0	0.90795898	0.092041016	0.090820313	-0.024414063	-0.020751953	0.045410156	0.197	35589.15	0.215	-1317.57	0.229
1083	1084	1084	Category A	0.44384766	-0.059814453	-0.79199219	-0.34594727	0.19848633	0.35107422	0	0.142	2/11/2017	2	11	2017	12:33:25	45205	0.5	12	33	25	34	0.051513672	3.4417969	0.44433594	-0.062744141	-0.78930664	0.13574219	0.00390625	0	0	0	0	0	0	0	0	0	0.90795898	0.092041016	0.006103516	-0.000488281	0.002929688	-0.002441406	0.16	35928.42	0.286	-1809.77	0.229
1084	1085	1085	Category A	0.44384766	-0.059814453	-0.77978516	-0.34106445	0.19335938	0.35131836	0	0.274	2/11/2017	2	11	2017	12:33:25	45205	0.6	12	33	25	34	0.051513672	3.4417969	0.44458008	-0.0625	-0.78930664	0.47387695	0.010009766	0	0	0	0	0	0	0	0	0	0.90820313	0.091796875	0.013183594	-0.000732422	0.002685547	0.009521484	0.193	35623.21	0.26	-1534.87	0.266
1085	1086	1086	Category A	0.46777344	-0.071777344	-0.75585938	-0.34643555	0.19726563	0.34716797	0	0.052	2/11/2017	2	11	2017	12:33:25	45205	0.7	12	33	25	34	0.051513672	3.4417969	0.44458008	-0.0625	-0.7890625	0.89672852	0.041503906	0	0	0	0	0	0	0	0	0	0.90795898	0.092041016	0.065429688	0.022949219	-0.009033203	0.033203125	0.213	35458.3	0.274	-1511.98	0.266
1086	1087	1087	Category A	0.46777344	-0.071777344	-0.79199219	-0.3449707	0.19580078	0.34912109	0	0.266	2/11/2017	2	11	2017	12:33:25	45205	0.8	12	33	25	34	0.051513672	3.4417969	0.44482422	-0.062255859	-0.78955078	0.63623047	0.024658203	0	0	0	0	0	0	0	0	0	0.90844727	0.091552734	0.034423828	0.022705078	-0.009277344	-0.002197266	0.189	35657.84	0.299	-1715.57	0.274
1087	1088	1088	Category A	0.46777344	-0.023925781	-0.79199219	-0.3449707	0.19433594	0.34912109	0	0.319	2/11/2017	2	11	2017	12:33:25	45205	0.9	12	33	25	34	0.051513672	3.4417969	0.44482422	-0.062255859	-0.78955078	0.012939453	0.044433594	0	0	0	0	0	0	0	0	0	0.90844727	0.091552734	0.063232422	0.022705078	0.038330078	-0.002197266	0.24	35254.51	0.27	-1399.77	0.319
1088	1089	1089	Category A	0.41992188	-0.071777344	-0.77978516	-0.34790039	0.19848633	0.3449707	0	0.086	2/11/2017	2	11	2017	12:33:26	45206	0	12	33	26	35	0.051513672	3.4417969	0.44458008	-0.062255859	-0.78955078	0.70605469	0.028076172	0	0	0	0	0	0	0	0	0	0.90820313	0.091796875	0.043945313	-0.024658203	-0.009521484	0.009765625	0.288	34934.11	0.287	-1321.25	0.319
1089	1090	1090	Category A	0.43188477	-0.047851563	-0.77978516	-0.34765625	0.19580078	0.35229492	0	0.444	2/11/2017	2	11	2017	12:33:26	45206	0.1	12	33	26	35	0.051513672	3.4417969	0.44433594	-0.062011719	-0.78930664	0.41186523	0.021240234	0	0	0	0	0	0	0	0	0	0.90795898	0.092041016	0.036132813	-0.012451172	0.014160156	0.009521484	0.323	34726.79	0.297	-1268.71	0.415
1090	1091	1091	Category A	0.45581055	-0.071777344	-0.77978516	-0.34082031	0.19677734	0.35107422	0	0.562	2/11/2017	2	11	2017	12:33:26	45206	0.2	12	33	26	35	0.051513672	3.4417969	0.44482422	-0.062255859	-0.78881836	0.2644043	0.017089844	0	0	0	0	0	0	0	0	0	0.90795898	0.092041016	0.029541016	0.010742188	-0.009521484	0.009033203	0.348	34589.58	0.327	-1308.77	0.444
1091	1092	1092	Category A	0.44384766	-0.083984375	-0.77978516	-0.34790039	0.19824219	0.34594727	0	0.265	2/11/2017	2	11	2017	12:33:26	45206	0.3	12	33	26	35	0.051513672	3.4417969	0.44482422	-0.062255859	-0.78808594	0.062988281	0.023193359	0	0	0	0	0	0	0	0	0	0.90722656	0.092773438	0.031005859	-0.000976563	-0.021484375	0.008300781	0.395	34351.91	0.31	-1162.91	0.444
1092	1093	1093	Category A	0.43188477	-0.059814453	-0.77978516	-0.3425293	0.19506836	0.35107422	0	0.415	2/11/2017	2	11	2017	12:33:26	45206	0.4	12	33	26	35	0.051513672	3.4417969	0.4453125	-0.062255859	-0.78808594	0.32006836	0.015869141	0	0	0	0	0	0	0	0	0	0.90722656	0.092773438	0.024169922	-0.013427734	0.002441406	0.008300781	0.452	34092.65	0.276	-971.92	0.444
1093	1094	1094	Category A	0.41992188	-0.035888672	-0.77978516	-0.3449707	0.19580078	0.35107422	0	0.599	2/11/2017	2	11	2017	12:33:26	45206	0.5	12	33	26	35	0.051513672	3.4417969	0.4453125	-0.062011719	-0.78759766	0.66479492	0.037353516	0	0	0	0	0	0	0	0	0	0.90698242	0.093017578	0.059570313	-0.025390625	0.026123047	0.0078125	0.435	34167.06	0.307	-1087.03	0.429
1094	1095	1095	Category A	0.45581055	-0.059814453	-0.80395508	-0.34179688	0.19506836	0.35107422	0	0.429	2/11/2017	2	11	2017	12:33:26	45206	0.6	12	33	26	35	0.051513672	3.4417969	0.44580078	-0.061523438	-0.78759766	1.0424805	0.019042969	0	0	0	0	0	0	0	0	0	0.90722656	0.092773438	0.027832031	0.010009766	0.001708984	-0.016113281	0.412	34271.58	0.321	-1165.46	0.429
1095	1096	1096	Category A	0.45581055	-0.071777344	-0.79199219	-0.34350586	0.19580078	0.35327148	0	0.34	2/11/2017	2	11	2017	12:33:26	45206	0.7	12	33	26	35	0.051513672	3.4417969	0.44604492	-0.060546875	-0.78759766	1.4680176	0.015136719	0	0	0	0	0	0	0	0	0	0.90722656	0.092773438	0.024902344	0.009521484	-0.010986328	-0.004150391	0.456	34075.47	0.275	-963.51	0.531
1096	1097	1097	Category A	0.43188477	-0.059814453	-0.79199219	-0.34326172	0.20068359	0.35522461	0	0.425	2/11/2017	2	11	2017	12:33:26	45206	0.8	12	33	26	35	0.051513672	3.4417969	0.4465332	-0.060302734	-0.78735352	2.0144043	0.015380859	0	0	0	0	0	0	0	0	0	0.90722656	0.092773438	0.01953125	-0.014648438	0.000488281	-0.004394531	0.478	33983.11	0.238	-826.98	0.531
1097	1098	1098	Category A	0.41992188	-0.10791016	-0.81591797	-0.33911133	0.20092773	0.34790039	0	0.531	2/11/2017	2	11	2017	12:33:26	45206	0.9	12	33	26	35	0.051513672	3.4417969	0.4465332	-0.059814453	-0.78759766	2.574707	0.061523438	0	0	0	0	0	0	0	0	0	0.9074707	0.092529297	0.1027832	-0.026611328	-0.047851563	-0.028076172	0.463	34045.7	0.222	-795.85	0.531
1098	1099	1099	Category A	0.44384766	-0.071777344	-0.79199219	-0.34155273	0.19604492	0.34912109	0	0.546	2/11/2017	2	11	2017	12:33:27	45207	0	12	33	27	36	0.051513672	3.4417969	0.4465332	-0.059082031	-0.7878418	3.0898438	0.013183594	0	0	0	0	0	0	0	0	0	0.9074707	0.092529297	0.019042969	-0.002685547	-0.012451172	-0.00390625	0.488	33942.27	0.181	-642.7	0.546
1099	1100	1100	Category A	0.40795898	-0.083984375	-0.80395508	-0.34814453	0.19726563	0.35229492	0	0.512	2/11/2017	2	11	2017	12:33:27	45207	0.1	12	33	27	36	0.051513672	3.4417969	0.44628906	-0.05859375	-0.78808594	3.0610352	0.048339844	0	0	0	0	0	0	0	0	0	0.90771484	0.092285156	0.079101563	-0.038330078	-0.025146484	-0.015625	0.532	33770.21	0.161	-544.87	0.569
1100	1101	1101	Category A	0.41992188	-0.035888672	-0.79199219	-0.3449707	0.19506836	0.35620117	0	0.576	2/11/2017	2	11	2017	12:33:27	45207	0.2	12	33	27	36	0.051513672	3.4417969	0.44604492	-0.058349609	-0.78833008	3.0185547	0.034667969	0	0	0	0	0	0	0	0	0	0.90771484	0.092285156	0.052246094	-0.026123047	0.022460938	-0.003417969	0.556	33681.17	0.146	-483.13	0.576
1101	1102	1102	Category A	0.43188477	-0.083984375	-0.81591797	-0.34326172	0.19750977	0.34887695	0	0.607	2/11/2017	2	11	2017	12:33:27	45207	0.3	12	33	27	36	0.051513672	3.4417969	0.44628906	-0.057617188	-0.78857422	2.220459	0.040527344	0	0	0	0	0	0	0	0	0	0.90795898	0.092041016	0.067871094	-0.014404297	-0.026123047	-0.027099609	0.583	33584.64	0.107	-350.14	0.596
1102	1103	1103	Category A	0.46777344	-0.095947266	-0.79199219	-0.34814453	0.19482422	0.35107422	0	0.569	2/11/2017	2	11	2017	12:33:27	45207	0.4	12	33	27	36	0.051513672	3.4417969	0.4465332	-0.057128906	-0.78833008	1.6774902	0.044189453	0	0	0	0	0	0	0	0	0	0.90771484	0.092285156	0.063476563	0.020996094	-0.038574219	-0.003417969	0.591	33556.74	0.103	-334.45	0.607
1103	1104	1104	Category A	0.45581055	-0.083984375	-0.79199219	-0.34155273	0.19848633	0.34912109	0	0.688	2/11/2017	2	11	2017	12:33:27	45207	0.5	12	33	27	36	0.051513672	3.4417969	0.4465332	-0.056396484	-0.78857422	1.5092773	0.029052734	0	0	0	0	0	0	0	0	0	0.90820313	0.091796875	0.039550781	0.009033203	-0.02734375	-0.003173828	0.621	33454.75	0.082	-259.73	0.688
1104	1105	1105	Category A	0.45581055	-0.071777344	-0.80395508	-0.34667969	0.19897461	0.35229492	0	0.596	2/11/2017	2	11	2017	12:33:27	45207	0.6	12	33	27	36	0.051513672	3.4417969	0.44677734	-0.056152344	-0.78857422	1.0859375	0.0234375	0	0	0	0	0	0	0	0	0	0.90820313	0.091796875	0.039306641	0.008789063	-0.015380859	-0.015136719	0.682	33259.1	0.028	-85.09	0.69
1105	1106	1106	Category A	0.44384766	-0.059814453	-0.80395508	-0.34814453	0.19482422	0.35546875	0	0.69	2/11/2017	2	11	2017	12:33:27	45207	0.7	12	33	27	36	0.051513672	3.4417969	0.44726563	-0.055664063	-0.78808594	0.51391602	0.016601563	0	0	0	0	0	0	0	0	0	0.90795898	0.092041016	0.0234375	-0.003417969	-0.00390625	-0.015625	0.74	33085.8	-0.054	160.97	0.812
1106	1107	1107	Category A	0.44384766	-0.059814453	-0.80395508	-0.3449707	0.19897461	0.34887695	0	0.944	2/11/2017	2	11	2017	12:33:27	45207	0.8	12	33	27	36	0.051513672	3.4417969	0.44726563	-0.055175781	-0.7878418	0.48999023	0.016845703	0	0	0	0	0	0	0	0	0	0.90771484	0.092285156	0.023925781	-0.003417969	-0.004394531	-0.015869141	0.78	32972.6	-0.095	277.25	0.812
1107	1108	1108	Category A	0.44384766	-0.071777344	-0.81591797	-0.34521484	0.20629883	0.34570313	0	0.954	2/11/2017	2	11	2017	12:33:27	45207	0.9	12	33	27	36	0.051513672	3.4417969	0.44726563	-0.054443359	-0.78808594	1.487793	0.032714844	0	0	0	0	0	0	0	0	0	0.90771484	0.092285156	0.048339844	-0.003417969	-0.017089844	-0.027587891	0.758	33034.26	-0.089	265.31	0.812
1108	1109	1109	Category A	0.46777344	-0.059814453	-0.77978516	-0.34350586	0.1965332	0.35522461	0	0.812	2/11/2017	2	11	2017	12:33:28	45208	0	12	33	28	37	0.051513672	3.4417969	0.44677734	-0.053466797	-0.78808594	2.4477539	0.023193359	0	0	0	0	0	0	0	0	0	0.9074707	0.092529297	0.03515625	0.020751953	-0.006103516	0.008300781	0.737	33094.49	-0.097	297.71	0.812
1109	1110	1110	Category A	0.44384766	-0.071777344	-0.77978516	-0.34716797	0.19970703	0.34716797	0	0.556	2/11/2017	2	11	2017	12:33:28	45208	0.1	12	33	28	37	0.051513672	3.4417969	0.44677734	-0.052734375	-0.7878418	3.5241699	0.020751953	0	0	0	0	0	0	0	0	0	0.9074707	0.092529297	0.030273438	-0.002929688	-0.018798828	0.008056641	0.672	33290.18	-0.08	263.09	0.812
1110	1111	1111	Category A	0.45581055	-0.047851563	-0.75585938	-0.34472656	0.20043945	0.35522461	0	0.47	2/11/2017	2	11	2017	12:33:28	45208	0.2	12	33	28	37	0.051513672	3.4417969	0.44702148	-0.052001953	-0.78759766	4.486084	0.033203125	0	0	0	0	0	0	0	0	0	0.90722656	0.092773438	0.044921875	0.008544922	0.004150391	0.031738281	0.6	33525.71	-0.035	122.87	0.812
1111	1112	1112	Category A	0.45581055	-0.035888672	-0.77978516	-0.34765625	0.20385742	0.34692383	0	0.297	2/11/2017	2	11	2017	12:33:28	45208	0.3	12	33	28	37	0.051513672	3.4417969	0.44799805	-0.051757813	-0.78735352	4.4697266	0.019287109	0	0	0	0	0	0	0	0	0	0.9074707	0.092529297	0.03125	0.007568359	0.015869141	0.007568359	0.586	33574.14	-0.042	151.15	0.556
1112	1113	1113	Category A	0.45581055	-0.059814453	-0.76782227	-0.34155273	0.19750977	0.35424805	0	0.515	2/11/2017	2	11	2017	12:33:28	45208	0.4	12	33	28	37	0.051513672	3.4417969	0.44824219	-0.051025391	-0.78759766	3.9760742	0.022705078	0	0	0	0	0	0	0	0	0	0.90771484	0.092285156	0.035888672	0.007324219	-0.008544922	0.019775391	0.473	34003.8	-0.006	25.05	0.515
1113	1114	1114	Category A	0.44384766	-0.059814453	-0.77978516	-0.34350586	0.19433594	0.35253906	0	0.866	2/11/2017	2	11	2017	12:33:28	45208	0.5	12	33	28	37	0.051513672	3.4417969	0.44824219	-0.05078125	-0.7878418	3.1342773	0.012695313	0	0	0	0	0	0	0	0	0	0.90795898	0.092041016	0.021484375	-0.004394531	-0.008789063	0.008056641	0.434	34171.51	-0.021	95.43	0.47
1114	1115	1115	Category A	0.43188477	-0.047851563	-0.77978516	-0.34472656	0.19335938	0.34814453	0	0.139	2/11/2017	2	11	2017	12:33:28	45208	0.6	12	33	28	37	0.051513672	3.4417969	0.44799805	-0.050292969	-0.78808594	2.1086426	0.018554688	0	0	0	0	0	0	0	0	0	0.90795898	0.092041016	0.02734375	-0.016113281	0.002441406	0.008300781	0.407	34294.92	-0.043	210.98	0.515
1115	1116	1116	Category A	0.40795898	-0.071777344	-0.77978516	-0.34643555	0.20043945	0.34716797	0	0.32	2/11/2017	2	11	2017	12:33:28	45208	0.7	12	33	28	37	0.051513672	3.4417969	0.44824219	-0.050292969	-0.78833008	1.1726074	0.046386719	0	0	0	0	0	0	0	0	0	0.90820313	0.091796875	0.0703125	-0.040283203	-0.021240234	0.008544922	0.507	33866.49	-0.174	804.41	0.515
1116	1117	1117	Category A	0.44384766	-0.071777344	-0.80395508	-0.3425293	0.19506836	0.35327148	0	0.31	2/11/2017	2	11	2017	12:33:28	45208	0.8	12	33	28	37	0.051513672	3.4417969	0.44848633	-0.049804688	-0.78857422	0.37915039	0.027099609	0	0	0	0	0	0	0	0	0	0.90869141	0.091308594	0.041748047	-0.004638672	-0.021728516	-0.015136719	0.464	34041.48	-0.161	801.41	0.331
1117	1118	1118	Category A	0.43188477	-0.059814453	-0.77978516	-0.34594727	0.19482422	0.35229492	0	0.897	2/11/2017	2	11	2017	12:33:28	45208	0.9	12	33	28	37	0.051513672	3.4417969	0.44873047	-0.049316406	-0.78808594	0.4453125	0.021484375	0	0	0	0	0	0	0	0	0	0.90820313	0.091796875	0.035644531	-0.016845703	-0.010253906	0.008300781	0.375	34450.08	-0.118	685.46	0.331
1118	1119	1119	Category A	0.45581055	-0.035888672	-0.77978516	-0.34350586	0.19580078	0.35229492	0	0.257	2/11/2017	2	11	2017	12:33:29	45209	0	12	33	29	38	0.051513672	3.4417969	0.44848633	-0.048583984	-0.78735352	0.40966797	0.016357422	0	0	0	0	0	0	0	0	0	0.9074707	0.092529297	0.027587891	0.007080078	0.012695313	0.007568359	0.418	34243.87	-0.176	996.29	0.397
1119	1120	1120	Category A	0.49194336	-0.047851563	-0.79199219	-0.34570313	0.19750977	0.35107422	0	0.331	2/11/2017	2	11	2017	12:33:29	45209	0.1	12	33	29	38	0.051513672	3.4417969	0.44873047	-0.047363281	-0.78759766	0.49951172	0.043212891	0	0	0	0	0	0	0	0	0	0.90771484	0.092285156	0.047363281	0.04296875	-0.000244141	-0.004150391	0.443	34131.76	-0.212	1188.52	0.467
1120	1121	1121	Category A	0.43188477	-0.035888672	-0.79199219	-0.34326172	0.19506836	0.34594727	0	0.397	2/11/2017	2	11	2017	12:33:29	45209	0.2	12	33	29	38	0.051513672	3.4482422	0.44946289	-0.046386719	-0.78710938	1.1625977	0.021240234	0	0	0	0	0	0	0	0	0	0.90771484	0.092285156	0.033203125	-0.017578125	0.010498047	-0.004638672	0.477	33987.24	-0.227	1196.49	0.467
1121	1122	1122	Category A	0.40795898	-0.083984375	-0.81591797	-0.34082031	0.19604492	0.34375	0	0.467	2/11/2017	2	11	2017	12:33:29	45209	0.3	12	33	29	38	0.051513672	3.4482422	0.45043945	-0.045898438	-0.78710938	0.890625	0.063720703	0	0	0	0	0	0	0	0	0	0.90795898	0.092041016	0.10888672	-0.042480469	-0.037841797	-0.028564453	0.4	34328	-0.124	681.9	0.433
1122	1123	1123	Category A	0.43188477	-0.047851563	-0.80395508	-0.34326172	0.19995117	0.35107422	0	0.515	2/11/2017	2	11	2017	12:33:29	45209	0.4	12	33	29	38	0.051513672	3.4482422	0.45117188	-0.045410156	-0.78710938	0.59863281	0.025634766	0	0	0	0	0	0	0	0	0	0.90844727	0.091552734	0.038085938	-0.019287109	-0.002197266	-0.016601563	0.412	34271.58	-0.118	625.59	0.467
1123	1124	1124	Category A	0.49194336	-0.023925781	-0.80395508	-0.34448242	0.20141602	0.34912109	0	0.433	2/11/2017	2	11	2017	12:33:29	45209	0.5	12	33	29	38	0.051513672	3.4482422	0.4519043	-0.044677734	-0.78735352	0.78637695	0.047851563	0	0	0	0	0	0	0	0	0	0.90893555	0.091064453	0.077148438	0.039794922	0.020751953	-0.016357422	0.446	34118.65	-0.149	760.28	0.467
1124	1125	1125	Category A	0.45581055	-0.059814453	-0.79199219	-0.34887695	0.19311523	0.35107422	0	0.334	2/11/2017	2	11	2017	12:33:29	45209	0.6	12	33	29	38	0.051513672	3.4482422	0.45288086	-0.043945313	-0.78735352	0.35546875	0.016601563	0	0	0	0	0	0	0	0	0	0.90942383	0.090576172	0.023193359	0.002685547	-0.015625	-0.004394531	0.453	34088.34	-0.136	672.65	0.515
1125	1126	1126	Category A	0.44384766	-0.035888672	-0.81591797	-0.35253906	0.19360352	0.3503418	0	0.532	2/11/2017	2	11	2017	12:33:29	45209	0.7	12	33	29	38	0.051513672	3.4482422	0.45336914	-0.043212891	-0.78735352	0.80639648	0.030761719	0	0	0	0	0	0	0	0	0	0.90966797	0.090332031	0.045166016	-0.009521484	0.007324219	-0.028320313	0.487	33946.32	-0.183	890.62	0.518
1126	1127	1127	Category A	0.43188477	-0.023925781	-0.77978516	-0.34667969	0.19824219	0.34912109	0	0.438	2/11/2017	2	11	2017	12:33:29	45209	0.8	12	33	29	38	0.051513672	3.4482422	0.453125	-0.042236328	-0.7878418	1.3139648	0.029296875	0	0	0	0	0	0	0	0	0	0.90991211	0.090087891	0.047851563	-0.021240234	0.018310547	0.008056641	0.488	33942.27	-0.201	998.05	0.532
1127	1128	1128	Category A	0.40795898	-0.059814453	-0.77978516	-0.34667969	0.1965332	0.35009766	0	0.673	2/11/2017	2	11	2017	12:33:29	45209	0.9	12	33	29	38	0.051513672	3.4482422	0.45263672	-0.041259766	-0.7878418	0.37670898	0.048828125	0	0	0	0	0	0	0	0	0	0.90966797	0.090332031	0.071289063	-0.044677734	-0.018310547	0.008056641	0.51	33854.74	-0.236	1168.05	0.567
1128	1129	1129	Category A	0.43188477	-0.047851563	-0.77978516	-0.34887695	0.19799805	0.35009766	0	0.518	2/11/2017	2	11	2017	12:33:30	45210	0	12	33	30	39	0.051513672	3.4482422	0.45263672	-0.041259766	-0.78759766	0.43554688	0.023193359	0	0	0	0	0	0	0	0	0	0.90942383	0.090576172	0.035400391	-0.020751953	-0.006347656	0.0078125	0.575	33612.86	-0.315	1502.35	0.673
[truncated: 2,585 more rows]
[truncated: 29 more columns]
