# Supplementary material for: Development of a multisensor biologging collar and analytical techniques to describe high‐resolution spatial behavior in free‐ranging terrestrial mammals
Source: Ecol Evol. 2024 Sep 23;14(9):e70264. doi: 10.1002/ece3.70264 (PMC11420106; doi:10.1002/ece3.70264)
Supplement: Supplementary file 1 — Appendix S1 [file ECE3-14-e70264-s001.zip › doi_10_5061_dryad_jdfn2z3hv__v20240620/B3b_S57_Header.csv]

Split no.	Bookmark number	Category	Pointer	Day#	Time(hh:mm:ss)	Total Event start	Event start	Number events	Duration(s)	Sum VeDBA	Mean VeDBA	Mean Dyn AccX	Mean Dyn AccY	Mean Dyn AccZ	Sum VeSBA	Mean VeSBA	Mean smth AccX	Mean smth AccY	Mean smth AccZ	VeDBA_Var	VeDBA_SD	VeSBA_Var	VeSBA_SD	Mean Animal g	Sum Animal g	Animal g_Var	Animal g_SD	Acc_x_Var	Acc_x_SD	Acc_y_Var	Acc_y_SD	Acc_z_Var	Acc_z_SD	Predominant freq, Hz	Smth press val	Max pressure val	Min pressure val	Grd air press	Altitude begin	Altitude end	Delta max/min altitude
1	1	Category K	0	3	12:23:09	1	1	22	2.1	0	0	0	0	0	0	0	0	0	0	0	0	0	0	0	0	0	0	0	0	0	0	0	0	0	7	0	1.029	1000	0	32762.2	34149.3
1	2	Category J	22	3	12:23:12	23	23	87	8.601	24.7251	0.85259	-0.00741682	-0.405215	0.431498	41.5024	1.43112	0.112776	0.395272	-1.37059	0.486471	0.697475	0.0230839	0.151934	0.431119	12.5024	0.0150862	0.122826	0.0265356	0.162897	0.188771	0.434478	0.603709	0.776987	0	7	1.846	0.297	1000	33454.8	32194.3	2598.92
1	3	Category M	109	3	12:28:18	110	110	19	1.801	72.1799	3.79894	0.146767	1.41314	-1.42017	27.5979	1.45252	0.108874	0.391203	-1.39453	20.7751	4.55797	0.00133635	0.0365561	0.452521	8.5979	0.00113076	0.0336267	0.572831	0.756856	23.3872	4.83603	6.16843	2.48363	0	7	1.415	0.246	1000	32533.7	33299.6	860.95
1	4	Category J	128	3	12:28:20	129	129	86	8.6	60.531	0.703849	-0.0533958	-0.165172	0.156159	97.1311	1.12943	0.0657221	0.0976023	-1.10812	0.228047	0.477543	0.0146513	0.121042	0.202242	17.3928	0.0112674	0.106148	0.0243459	0.156032	0.0965519	0.310728	0.457071	0.67607	0	7	1.846	0.135	1000	33312.2	33431.5	1556.26
1	5	Category K	214	3	12:28:29	215	215	38	3.7	4.90845	0.12917	0.0882054	-0.00766473	0.0664576	36.0896	0.949726	0.154335	-0.0202894	-0.936003	0.132453	0.363941	0.000218442	0.0147798	0.0502737	1.9104	0.000179893	0.0134124	0.010588	0.102898	0.00129138	0.0359357	0.00742059	0.0861428	0	7	1.153	0.146	1000	33434.8	32438.6	1392.79
1	6	Category I	252	3	12:28:34	253	253	57	5.6	62.8169	1.10205	-0.0259089	0.0527001	-0.0504986	57.9646	1.01692	0.0792772	0.0858861	-1.0091	0.564903	0.7516	0.000274123	0.0165567	0.0214801	1.22437	0.000149911	0.0122438	0.270602	0.520194	0.203189	0.450765	1.26977	1.12684	0	7	2.652	0.094	1000	32418.2	32540.7	3470.98
1	7	Category J	309	3	12:28:46	310	310	46	4.5	30.2195	0.656945	0.10446	-0.0579409	-0.000275985	43.8645	0.953576	-0.110352	-0.0124087	-0.942033	0.0993015	0.315121	0.000610352	0.0247053	0.0510625	2.34888	0.00055197	0.023494	0.0457233	0.21383	0.0299497	0.17306	0.438843	0.662452	0	7	14.363	0.174	1000	29407.9	33091.6	4610.45
1	8	Category C	355	3	13:05:32	356	356	388	38.8	66.7021	0.171913	-0.0197817	-0.00144723	0.00583106	370.391	0.954616	-0.504193	-0.118728	-0.798459	0.00986316	0.0993134	1.01E-05	0.00317296	0.0453837	17.6089	9.44E-06	0.0030722	0.0226554	0.150517	0.0077672	0.0881317	0.00941389	0.0970252	0	7	10.828	0.119	1000	33048.5	32617.4	5316.28
1	9	Category M	743	3	13:06:11	744	744	34	3.3	11.2385	0.330545	0.147518	0.0235955	-0.0502858	31.8757	0.937522	-0.419462	-0.127169	-0.828606	0.0264175	0.162534	0	0	0.0624785	2.12427	0	0	0.0835248	0.289007	0.0133416	0.115506	0.0266401	0.163218	0	7	2.091	0.086	1000	32083.6	33478.2	1420.09
1	10	Category C	777	3	13:06:15	778	778	206	20.5	25.2664	0.122652	-0.0097834	-0.00154899	0.00413735	196.318	0.952999	-0.504214	-0.144346	-0.794749	0.00463986	0.0681165	2.37E-06	0.00153958	0.0470006	9.68213	2.37E-06	0.00153958	0.0124405	0.111537	0.00280643	0.0529758	0.00398921	0.0631602	0	7	3.707	0.134	1000	33567.2	32602.9	2800.02
1	11	Category D	983	3	13:08:03	984	984	109	10.8	16.3003	0.149544	-0.0404266	-0.00328806	0.0119114	103.765	0.951974	-0.493673	-0.142892	-0.798956	0.00493657	0.0702607	2.24E-06	0.0014966	0.0480263	5.23486	2.24E-06	0.0014966	0.0156228	0.124991	0.00561075	0.074905	0.0060408	0.0777226	0	7	2.291	0.113	1000	32337.9	32893.4	2213.57
1	12	Category K	1092	3	13:08:15	1093	1093	59	5.8	15.4624	0.262075	0.179419	0.00928976	-0.0433577	53.0078	0.898438	-0.177788	-0.128025	-0.869931	0.00794905	0.0891575	3.31E-05	0.00575359	0.101563	5.99219	3.31E-05	0.00575359	0.0642835	0.253542	0.00364556	0.0603785	0.00841251	0.0917197	0	7	5.23	0.111	1000	32031.8	32445.5	4473.13
1	13	Category C	1151	3	13:08:23	1152	1152	102	10.1	17.6021	0.172569	-0.0644555	-0.00622559	0.0136312	95.8069	0.939283	-0.504689	-0.169639	-0.764687	0.00845875	0.0919715	0.000119677	0.0109397	0.0607168	6.19312	0.000119677	0.0109397	0.030429	0.174439	0.00395173	0.0628628	0.00639074	0.0799421	0	7	2.255	0.093	1000	32545.5	33781.6	2942.73
1	14	Category D	1253	3	13:08:38	1254	1254	124	12.3	19.2629	0.155346	-0.0447762	0.0117601	0.00144319	116.348	0.938291	-0.484403	-0.0978807	-0.791754	0.00563295	0.075053	0.000127977	0.0113127	0.0617085	7.65186	0.000127977	0.0113127	0.0205964	0.143515	0.00521752	0.0722324	0.00487494	0.0698207	0	7	2.199	0.068	1000	33085.8	32279.2	2580
1	15	Category M	1377	3	13:08:52	1378	1378	25	2.4	11.6423	0.465693	0.358955	-0.0288672	-0.00990234	22.3252	0.893008	-0.218799	-0.0966895	-0.85959	0.0670117	0.258866	0	0	0.106992	2.6748	0	0	0.196924	0.443761	0.0129492	0.113795	0.0454004	0.213074	0	7	1.77	0.396	1000	32140.5	31859.3	1384.98
1	16	Category E	1402	3	13:19:44	1403	1403	75	7.4	16.5225	0.220299	0.0218783	-0.0201107	-0.0255957	69.637	0.928493	-0.214779	-0.138363	-0.887904	0.0102181	0.101085	4.88E-05	0.00698771	0.0715072	5.36304	4.88E-05	0.00698771	0.0243327	0.155989	0.00942708	0.0970932	0.0241439	0.155383	0	7	0.788	0.02	1000	32482.3	36799.7	4669.13
1	17	Category G	1477	3	13:55:24	1478	1478	91	9	27.2878	0.299866	-0.172146	0.0266784	0.00999367	81.3767	0.89425	-0.444977	-0.0820286	-0.756243	0.0389445	0.197343	0.0018324	0.0428065	0.10575	9.62329	0.0018324	0.0428065	0.0951961	0.308539	0.0160704	0.126769	0.0178035	0.13343	0	7	0.198	0.025	1000	36815.7	36603.9	1195.31
1	18	Category A	1568	3	15:08:41	3682	3682	1201	120.4	31.6445	0.0263485	0.000737097	-0.00255504	0.00190535	1089.26	0.906961	0.233768	-0.575624	-0.660027	0.00100319	0.0316732	2.03E-07	0.000450867	0.0930389	111.74	2.03E-07	0.000450867	0.000176245	0.0132757	0.000547639	0.0234017	0.000384405	0.0196062	0	7	0.8	0.013	1000	35380.5	36691.6	3538.21
1	19	Category I	2769	3	15:30:20	4883	4883	51	5	42.3403	0.830203	0.0926155	0.0795994	-0.103755	46.2478	0.90682	-0.0164292	-0.233786	-0.859547	0.263471	0.513294	2.87E-05	0.00535933	0.0931803	4.7522	2.87E-05	0.00535933	0.135158	0.367639	0.204231	0.451919	0.554668	0.744761	0	7	0.208	0.022	1000	36706.7	36520.2	1447.58
1	20	Category C	2820	3	15:37:49	4934	4934	63	6.2	14.0366	0.222804	-0.134301	0.00202288	0.0479639	58.8047	0.933408	-0.446894	-0.113246	-0.809098	0.0218331	0.14776	0.000139509	0.0118114	0.0665923	4.19531	0.000139509	0.0118114	0.0482197	0.21959	0.00803339	0.0896292	0.00955636	0.0977566	0	7	0.295	0.023	1000	36752.6	36618.2	1079.52
1	21	Category M	2883	3	15:37:56	4997	4997	22	2.1	7.33203	0.333274	0.231179	-0.00721325	-0.0738969	20.4661	0.930276	-0.463434	-0.101108	-0.800171	0.0369096	0.192119	0	0	0.0697243	1.53394	0	0	0.0951261	0.308425	0.0116411	0.107894	0.0280429	0.16746	0	7	0.187	0.02	1000	36561.6	36984.2	1111.15
1	22	Category C	2905	3	15:38:03	5019	5019	239	23.8	38.0481	0.159197	-0.0151817	-0.0026692	0.00609943	226.741	0.948709	-0.499069	-0.0922535	-0.800975	0.00658975	0.0811773	4.09E-06	0.00202139	0.051291	12.2585	4.09E-06	0.00202139	0.0157425	0.125469	0.00635072	0.0796914	0.00999444	0.0999722	0	7	0.228	0.017	1000	37093.8	36363.4	1756.15
1	23	Category D	3144	3	15:39:56	5258	5258	110	11	16.5215	0.150195	0.0102561	-0.00981223	0.00391735	105.634	0.960307	-0.506057	-0.0621116	-0.812804	0.00424583	0.06516	0.000168679	0.0129876	0.0411266	4.52393	8.43E-05	0.00918365	0.0123335	0.111056	0.00695357	0.0833881	0.00712891	0.0844329	0	7	0.863	0.034	1000	36466.4	36493.1	2014.95
1	24	Category M	3254	3	15:40:08	5368	5368	79	7.8	33.0422	0.418256	0.03354	0.0153592	-0.0229492	74.9309	0.948493	-0.372852	-0.0525057	-0.867855	0.101853	0.319144	0.000173062	0.0131553	0.0515075	4.06909	0.000173062	0.0131553	0.108976	0.330116	0.121251	0.348212	0.0559329	0.236501	0	7	0.222	0.023	1000	36230.4	36453.3	1128.48
1	25	Category C	3333	3	15:40:17	5447	5447	100	9.901	13.9475	0.139475	-0.0491455	-0.000695801	0.0137012	93.9084	0.939084	-0.478206	-0.137412	-0.795278	0.00697754	0.0835317	6.84E-05	0.00826797	0.0609155	6.09155	6.84E-05	0.00826797	0.0157568	0.125526	0.00516113	0.071841	0.00450684	0.067133	0	7	0.253	0.031	1000	36326.2	36949.2	1191.98
1	26	Category M	3433	3	15:40:48	5547	5547	37	3.6	13.064	0.35308	0.0332229	-0.00518634	-0.00849873	35.3064	0.954227	-0.479241	-0.134119	-0.814057	0.122196	0.349565	0	0	0.0457731	1.6936	0	0	0.148134	0.384882	0.0615894	0.248172	0.0202901	0.142443	0	7	0.193	0.026	1000	36737.2	37358.9	1508.37
1	27	Category C	3470	3	15:40:54	5584	5584	132	13.1	21.3416	0.161678	-0.0350471	0.0076035	0.0084432	125.687	0.952176	-0.466142	-0.13053	-0.817035	0.0063643	0.0797766	5.55E-06	0.00235556	0.0478238	6.31274	5.55E-06	0.00235556	0.0217988	0.147644	0.00388036	0.0622925	0.00581684	0.0762682	0	7	0.248	0.012	1000	37426.6	36881.2	1523.06
1	28	Category L	3602	3	15:44:18	5716	5716	186	18.6	10.0908	0.0542517	0.0306567	-0.00620983	-0.00646973	173.157	0.930954	0.00584231	-0.143031	-0.916907	0.00144384	0.0379979	5.25E-06	0.00229136	0.0690459	12.8425	5.25E-06	0.00229136	0.00598538	0.0773653	0.00039115	0.0197775	0.000494844	0.0222451	0	7	0.769	0.023	1000	36931.9	37272.8	2202.77
1	29	Category E	3788	3	15:44:37	5902	5902	87	8.6	16.1218	0.185308	0.0055984	0.0182011	-0.00130208	80.885	0.929713	0.117103	-0.113046	-0.914584	0.00963935	0.0981802	0	0	0.0702872	6.11499	0	0	0.0142528	0.119385	0.00769745	0.0877351	0.0196519	0.140185	0	7	0.182	0.021	1000	36949.2	37336.9	1050.61
1	30	Category K	3875	3	15:44:46	5989	5989	116	11.6	4.93091	0.0425078	0.00952359	-0.0119755	0.00191945	108.4	0.934482	0.123422	-0.155343	-0.912631	0.00124806	0.0353279	0	0	0.0655181	7.6001	0	0	0.00169425	0.0411613	0.00034306	0.0185219	0.000315699	0.0177679	0	7	0.771	0.021	1000	37038.2	36984.2	1962.12
1	31	Category E	3991	3	15:44:58	6105	6105	84	8.3	16.6958	0.19876	-0.00800723	0.00945173	-0.00361851	78.2805	0.931911	-0.0250622	-0.117972	-0.92286	0.00670224	0.0818672	0	0	0.0680891	5.71948	0	0	0.013265	0.115174	0.0122128	0.110512	0.0194906	0.139609	0	7	0.825	0.021	1000	36864.6	36815.7	2614.84
1	32	Category F	4075	3	15:45:14	6189	6189	62	6.1	10.8994	0.175797	0.0434019	-0.0118881	-0.0149516	58.1321	0.937614	-0.18157	-0.122574	-0.908605	0.00595782	0.0771869	0	0	0.0623858	3.86792	0	0	0.0137664	0.11733	0.00873	0.0934344	0.0144791	0.120329	0	7	0.235	0.028	1000	36737.2	36326.2	963.8
1	33	Category C	4137	3	15:45:21	6251	6251	142	14.1	28.8167	0.202934	-0.0683456	0.00782625	0.0128036	134.88	0.949862	-0.428618	-0.0946595	-0.838453	0.00886987	0.09418	4.81E-05	0.00693833	0.0501382	7.11963	4.81E-05	0.00693833	0.0307033	0.175223	0.00736376	0.0858124	0.0123669	0.111207	0	7	0.205	0.028	1000	36314	36338.5	1502.38
1	34	Category E	4279	3	15:47:44	6393	6393	104	10.3	23.3933	0.224936	0.0335083	-0.000924917	-0.00970694	95.7559	0.920729	-0.0834374	-0.132573	-0.906088	0.00901208	0.094932	1.88E-05	0.0043336	0.0792706	8.24414	1.88E-05	0.0043336	0.032527	0.180353	0.00788997	0.0888255	0.0210524	0.145095	0	7	0.172	0.022	1000	36575.6	37093.8	865.77
1	35	Category K	4383	3	15:47:55	6497	6497	35	3.4	6.93921	0.198263	0.163916	-0.0293666	0.00797294	32.2329	0.92094	-0.0625349	-0.148633	-0.906689	0.000774275	0.0278258	0	0	0.0790597	2.76709	0	0	0.0359933	0.189719	0.00261579	0.0511448	0.00135324	0.0367864	0	7	0.169	0.023	1000	37315.3	36184.3	1384.56
1	36	Category E	4418	3	15:48:01	6532	6532	178	17.7	32.3569	0.181781	-0.00351535	-0.000355238	-0.00845028	167.452	0.940742	-0.263344	-0.117471	-0.890373	0.00639566	0.0799729	0	0	0.0592576	10.5479	0	0	0.013842	0.117652	0.0059403	0.0770733	0.0197397	0.140498	0	7	0.744	0.019	1000	36520.2	36914.9	2144.36
1	37	Category G	4596	3	15:51:38	6710	6710	223	22.201	55.4705	0.248746	-0.0119925	0.00247206	0.00429709	213.212	0.956109	-0.493818	-0.0711544	-0.812692	0.0264767	0.162717	2.85E-05	0.00533524	0.0438906	9.7876	2.85E-05	0.00533524	0.0649841	0.25492	0.00790446	0.088907	0.0175935	0.13264	0	7	0.755	0.007	1000	36848.2	36603.9	2195.62
1	38	Category C	4819	3	16:21:08	6933	6933	520	52.1	58.918	0.113304	-0.00166203	-0.000443209	0.00211135	497.228	0.956208	-0.529237	-0.12683	-0.784645	0.00402973	0.0634801	9.39E-07	0.000969021	0.0437923	22.772	9.39E-07	0.000969021	0.00927594	0.0963117	0.00280198	0.0529338	0.0049091	0.070065	0	7	0.798	0.006	1000	36831.9	37758.4	2395.76
1	39	Category D	5339	3	16:23:22	7453	7453	273	27.3	39.0078	0.142886	-0.0117957	0.00259433	8.50E-05	259.107	0.949111	-0.471156	-0.108149	-0.813777	0.00625644	0.0790977	5.37E-06	0.0023164	0.0508895	13.8928	5.37E-06	0.0023164	0.0165372	0.128597	0.00453315	0.0673286	0.0059032	0.0768323	0	7	0.236	0.017	1000	37293.9	36041.5	1693.59
1	40	Category M	5612	3	16:23:49	7726	7726	36	3.5	12.7212	0.353366	0.216146	-0.0300496	-0.037774	32.5935	0.905375	-0.287062	-0.142985	-0.846585	0.02712	0.164681	0	0	0.0946248	3.40649	0	0	0.115675	0.340111	0.0115356	0.107404	0.0160183	0.126564	0	7	0.316	0.042	1000	35999.6	36253.9	1257.03
1	41	Category C	5648	3	16:23:54	7762	7762	192	19.101	24.3726	0.12694	-0.016655	0.000713348	0.000975291	181.709	0.946404	-0.465332	-0.108663	-0.814915	0.00374095	0.0611633	3.69E-05	0.00607251	0.0535965	10.2905	3.69E-05	0.00607251	0.0122973	0.110893	0.00395075	0.062855	0.00356547	0.0597116	0	7	0.235	0.012	1000	36493.1	36603.9	1361.9
1	42	Category D	5840	3	16:26:10	7954	7954	167	16.7	22.6609	0.135694	-0.0269315	0.00571757	0.011422	159.576	0.955544	-0.533263	-0.103997	-0.784583	0.00414454	0.0643781	0	0	0.0444555	7.42407	0	0	0.0138312	0.117606	0.00418401	0.064684	0.00438137	0.0661919	0	7	0.954	0.012	1000	36427.1	35547.4	4730.01
1	43	Category E	6007	3	16:26:31	8121	8121	253	25.3	42.1389	0.166557	0.0110819	-0.0017968	-0.00488571	237.294	0.937923	-0.198495	-0.137021	-0.904893	0.00611124	0.0781744	0	0	0.0620773	15.7056	0	0	0.0106264	0.103084	0.0048307	0.0695033	0.017994	0.134142	0	7	0.331	0.008	1000	36128.1	36253.9	1671.18
1	44	Category L	6260	3	16:29:09	8374	8374	89	8.8	5.4021	0.0606977	0.000875066	-0.00253467	-0.0012015	83.896	0.942652	-0.157986	-0.139273	-0.918756	0.00123442	0.0351343	0	0	0.0573484	5.104	0	0	0.00286385	0.053515	0.000389528	0.0197365	0.000559603	0.0236559	0	7	0.309	0.029	1000	36218.8	36363.4	1498.11
1	45	Category E	6349	3	16:29:35	8463	8463	149	14.801	28.1001	0.188591	0.0103309	5.73E-05	-0.000432571	137.84	0.9251	-0.112436	-0.134151	-0.907081	0.00807466	0.0898591	0	0	0.0749004	11.1602	0	0	0.0242453	0.155709	0.0048992	0.0699943	0.014052	0.118541	0	7	0.415	0.009	1000	36414.2	35783.9	1644.74
1	46	Category F	6498	3	16:31:42	8612	8612	234	23.3	43.7332	0.186894	0.0189585	-0.000958826	-0.00599814	217.622	0.930008	-0.174028	-0.0912763	-0.906999	0.00993986	0.0996989	0	0	0.0699922	16.3782	0	0	0.0233592	0.152837	0.00499341	0.070664	0.0168029	0.129626	0	7	0.712	0.015	1000	35999.6	36647.2	1908.51
1	47	Category G	6732	3	16:37:23	8846	8846	82	8.101	19.8889	0.242548	-0.152427	-0.00234018	0.0436625	75.6333	0.922357	-0.469628	-0.0748767	-0.784504	0.0153481	0.123887	0.000372166	0.0192916	0.0776427	6.3667	0.000372166	0.0192916	0.0521538	0.228372	0.00883968	0.0940196	0.0127727	0.113016	0	7	0.183	0.029	1000	36427.1	37093.8	886.62
1	48	Category L	6814	3	17:02:59	8928	8928	374	37.4	17.5613	0.0469553	0.0205196	0.00188524	-0.00589854	346.831	0.927356	0.00759839	-0.0275383	-0.925109	0.00127293	0.0356781	5.22E-05	0.00722652	0.0726442	27.1689	5.22E-05	0.00722652	0.00599515	0.0774284	0.000338141	0.0183886	0.000721977	0.0268696	0	7	0.28	0.007	1000	36864.6	37132	1648.1
1	49	Category M	7188	3	17:03:37	9302	9302	33	3.2	2.47266	0.074929	0.00147964	-0.0168013	0.0012429	30.8113	0.933675	0.00744999	-0.0429466	-0.932639	0.00216027	0.0464788	0	0	0.0663249	2.18872	0	0	0.000754616	0.0274703	0.00429096	0.0655054	0.00173858	0.0416962	0	7	0.22	0.019	1000	37020	36647.2	1189.09
1	50	Category L	7221	3	17:03:41	9335	9335	154	15.4	10.5317	0.0683879	0.0229667	-0.00247628	-0.00646339	143.697	0.933096	-0.0658593	-0.0795074	-0.922867	0.000927417	0.0304535	0	0	0.066904	10.3032	0	0	0.00367638	0.0606331	0.0016313	0.0403894	0.000420112	0.0204966	0	7	0.544	0.025	1000	36691.6	36575.6	3043.64
1	51	Category C	7375	3	17:10:25	9489	9489	124	12.301	20.5818	0.165982	-0.0300313	0.00702101	0.00809208	118.299	0.954023	-0.482434	-0.0353157	-0.820194	0.00683594	0.0826797	0	0	0.0459772	5.70117	0	0	0.0190804	0.138132	0.00638113	0.079882	0.00940926	0.0970013	0	7	0.541	0.038	1000	36453.3	36207.2	2550.34
1	52	Category D	7499	3	17:10:41	9613	9613	129	12.8	14.6782	0.113785	-0.0119288	0.000123017	0.00411822	123.048	0.953861	-0.481667	-0.0162723	-0.822673	0.00382865	0.0618761	0	0	0.0461388	5.9519	0	0	0.0101536	0.100765	0.00260227	0.0510125	0.00409551	0.0639961	0	7	0.264	0.016	1000	36752.6	36084.3	1202.21
1	53	Category M	7628	3	17:10:54	9742	9742	27	2.6	4.24512	0.157227	0.107196	0.00910554	-0.0378056	25.5571	0.94656	-0.421703	-0.0316479	-0.846779	0.00663701	0.0814678	0	0	0.0534397	1.44287	0	0	0.0232928	0.15262	0.00196217	0.0442964	0.00423177	0.0650521	0	7	0.203	0.031	1000	36161.6	35928.4	946.36
1	54	Category C	7655	3	17:10:58	9769	9769	107	10.601	10.2134	0.0954521	-0.0394595	0.000184817	0.012296	101.156	0.945388	-0.44968	-0.0376661	-0.8292	0.00237296	0.048713	0	0	0.0546122	5.84351	0	0	0.0090332	0.0950432	0.000825971	0.0287397	0.00181166	0.0425636	0	7	0.277	0.011	1000	35830.9	37151.4	1618.89
1	55	Category M	7762	3	17:12:30	9876	9876	58	5.7	11.6931	0.201605	0.118286	-0.00226882	-0.0416218	53.145	0.916293	-0.268357	-0.0757088	-0.872323	0.00512695	0.0716027	0	0	0.0837066	4.85498	0	0	0.0395508	0.198874	0.00163743	0.0404651	0.00482809	0.0694845	0	7	0.167	0.012	1000	37231.3	37336.9	1044.93
1	56	Category C	7820	3	17:12:36	9934	9934	247	24.7	26.4155	0.106945	-0.0146514	-0.00416818	0.00680727	234.891	0.950974	-0.546166	-0.0988147	-0.770548	0.00228227	0.0477731	0	0	0.0490258	12.1094	0	0	0.00920025	0.0959179	0.00207075	0.0455055	0.00297219	0.0545178	0	7	0.776	0.011	1000	36815.7	33290.2	4799.46
1	57	Category D	8067	3	17:41:36	10181	10181	213	21.3	18.7649	0.0880981	-0.0163723	0.00840852	0.00493439	202.743	0.951844	-0.550737	-0.0444657	-0.773663	0.00343172	0.0585809	0	0	0.0481565	10.2573	0	0	0.00851397	0.0922712	0.000929568	0.0304888	0.00228094	0.0477592	0	7	7.282	0.036	1000	31521.9	31609.6	8580.03
1	58	Category M	8280	3	17:41:58	10394	10394	73	7.2	12.0608	0.165216	0.0775598	-0.0258622	-0.0291029	67.26	0.92137	-0.317694	-0.0910477	-0.858439	0.00289624	0.0538168	0	0	0.07863	5.73999	0	0	0.0232703	0.152546	0.00258187	0.0508121	0.00419052	0.0647343	0	7	3.237	0.058	1000	31866.8	34405.4	5941.75
1	59	Category C	8353	3	17:42:06	10467	10467	306	30.601	34.4629	0.112624	-0.00852178	0.00455011	0.00353046	293.088	0.957804	-0.541502	-0.0643981	-0.786157	0.00430597	0.0656199	0	0	0.0421964	12.9121	0	0	0.00969861	0.0984815	0.00302224	0.0549749	0.00461793	0.0679553	0	7	5.763	0.155	1000	33189	34253.1	5546.91
1	60	Category D	8659	3	17:45:57	10773	10773	443	44.3	57.3003	0.129346	-0.0136592	-0.00175858	0.00427053	419.836	0.94771	-0.542876	-0.0835556	-0.768264	0.00368746	0.0607245	2.04E-05	0.00451564	0.0522896	23.1643	2.04E-05	0.00451564	0.0139188	0.117978	0.00304597	0.0551903	0.00469764	0.0685393	0	7	0.329	0.004	1000	34789.9	36052.1	2683.48
1	61	Category L	9102	3	18:07:27	11216	11216	254	25.4	16.0193	0.0630681	0.0412309	-0.0042071	-0.0118014	237.046	0.933253	-0.0650885	-0.15008	-0.915598	0.00160806	0.0401006	1.35E-05	0.00366832	0.0667475	16.9539	1.35E-05	0.00366832	0.00798263	0.0893456	0.000445989	0.0211185	0.000904474	0.0300745	0	7	0.2	0.017	1000	36401.4	36831.9	1497.4
1	62	Category D	9356	3	18:24:37	11470	11470	598	60.001	64.9651	0.108637	-0.00572547	7.59E-05	0.000922264	568.516	0.950696	-0.530611	-0.0842885	-0.779939	0.00387971	0.0622873	5.31E-06	0.00230378	0.0493038	29.4836	0	0	0.0088797	0.0942321	0.00276638	0.0525964	0.0041312	0.0642744	0	7	0.255	0.017	1000	36831.9	36984.2	1791.83
1	63	Category G	9954	3	19:23:40	12068	12068	42	4.1	12.9675	0.308751	-0.0728818	0.017177	0.0958194	42.3813	1.00908	-0.567999	-0.0294364	-0.832177	0.0274891	0.165798	0.000127883	0.0113085	0.019136	0.803711	5.81E-05	0.00762422	0.0692662	0.263185	0.0166539	0.12905	0.0337147	0.183616	0	7	0.232	0.029	1000	37020	36207.2	891.87
1	64	Category H	9996	3	19:23:50	12110	12110	261	26	58.8264	0.225389	0.00931195	0.00508486	-0.0142294	252.692	0.96817	-0.517252	-0.0228155	-0.817572	0.0919222	0.303187	6.08E-05	0.00779752	0.0410362	10.7104	9.35E-07	0.000967163	0.0427124	0.20667	0.018029	0.134272	0.0891282	0.298543	0	7	0.236	0.009	1000	36326.2	37112.8	1634.07
1	65	Category C	10257	3	19:41:37	12371	12371	308	30.801	32.0024	0.103904	-0.00207995	-0.00201733	0.00132058	294.868	0.957363	-0.60628	-0.0477723	-0.738888	0.00262134	0.051199	0	0	0.0426374	13.1323	0	0	0.00749306	0.0865624	0.00220678	0.0469764	0.00343699	0.0586259	0	7	0.32	0.014	1000	36768.2	35948.5	1627.28
1	66	Category G	10565	3	19:42:08	12679	12679	72	7.101	10.0674	0.139825	0.0196126	0.00162082	-0.0114441	68.7595	0.954993	-0.540741	-0.0223287	-0.786635	0.00381131	0.0617358	0	0	0.0450066	3.24048	0	0	0.013482	0.116112	0.0038859	0.062337	0.00587294	0.0766351	0	7	0.217	0.007	1000	36106.1	35979	1508.33
1	67	Category C	10637	3	19:44:01	12751	12751	327	32.7	30.5979	0.0935716	-0.00964019	0.00486415	0.00500824	314.202	0.960862	-0.606209	-0.00670304	-0.743855	0.0017941	0.0423568	0	0	0.0391379	12.7981	0	0	0.00600048	0.0774628	0.00235331	0.0485109	0.00242573	0.0492517	0	7	0.658	0.03	1000	35434.7	35450.4	2274.92
1	68	Category M	10964	3	19:44:35	13078	13078	90	9.001	12.1621	0.135135	0.0486165	-0.0316081	-0.0235623	83.8416	0.931573	-0.343495	-0.0565104	-0.861214	0.0043457	0.0659219	0	0	0.0684272	6.15845	0	0	0.0164632	0.128309	0.00302192	0.054972	0.00282661	0.0531658	0	7	0.681	0.049	1000	35490.3	34946.6	1512.7
1	69	Category C	11054	3	19:44:45	13168	13168	309	30.801	29.0244	0.0939301	-0.0196316	0.00688413	0.00837347	293.808	0.950836	-0.585491	0.0282342	-0.746855	0.00201238	0.0448596	0	0	0.0491639	15.1917	0	0	0.00691811	0.0831752	0.00158731	0.039841	0.00270135	0.0519745	0	7	0.799	0.018	1000	35466.2	35350.2	2215.2
1	70	Category L	11363	3	21:14:49	13477	13477	82	8.2	9.77612	0.119221	0.0999815	-0.0176406	-0.0436208	75.8274	0.924724	-0.303601	-0.0243575	-0.870388	0.00217047	0.0465883	0	0	0.0752757	6.17261	0	0	0.013261	0.115156	0.00103611	0.0321886	0.00297435	0.0545376	0	7	0.742	0.007	1000	35728.9	36661.9	1863.03
1	71	Category G	11445	3	21:16:33	13559	13559	159	15.9	32.3318	0.203345	-0.0505294	0.00378955	0.0210744	151.114	0.950401	-0.555693	-0.0160396	-0.767263	0.011989	0.109494	3.07E-06	0.00175241	0.0495989	7.88623	3.07E-06	0.00175241	0.0352407	0.187725	0.00685283	0.0827818	0.0107606	0.103733	0	7	0.226	0.008	1000	36706.7	36706.7	1764.21
1	72	Category K	11604	3	21:16:49	13718	13718	73	7.2	8.71973	0.119448	0.0929741	-0.0240295	-0.0368351	67.8857	0.929942	-0.32758	-0.05342	-0.866769	0.00252167	0.0502162	0	0	0.0700583	5.11426	0	0	0.0121401	0.110182	0.0021772	0.0466605	0.00248488	0.0498486	0	7	0.226	0.017	1000	36691.6	36768.2	1230.84
1	73	Category C	11677	4	5:21:14	13791	13791	197	19.7	28.3215	0.143764	-0.00846809	0.00883987	0.00318746	186.659	0.947509	-0.496308	-0.0022109	-0.804953	0.00491132	0.0700808	0	0	0.0524915	10.3408	0	0	0.0127598	0.112959	0.00632783	0.0795476	0.00614069	0.0783626	0	7	0.053	0.033	1000	37403.7	37787.1	704.79
1	74	Category D	11874	4	5:22:41	13988	13988	537	53.801	56.8318	0.105832	-0.00503012	0.000970652	0.00187402	513.395	0.956042	-0.601738	-0.0324571	-0.741379	0.00254916	0.0504892	0	0	0.0439576	23.6052	0	0	0.00777113	0.088154	0.00201905	0.0449338	0.00412402	0.0642185	0	7	0.054	0	1000	38384.5	37596.6	6832.72
1	75	Category G	12411	4	6:45:12	14525	14525	150	14.901	23.1836	0.154557	0.0202344	-0.0064974	-0.00946777	143.569	0.957127	-0.520996	-0.103167	-0.795776	0.0103678	0.101823	0	0	0.0428727	6.43091	0	0	0.022972	0.151565	0.0042513	0.065202	0.00646973	0.0804346	0	7	0.045	0.03	1000	37816.3	37702.6	571.62
1	76	Category H	12561	4	6:45:37	14675	14675	71	7.001	15.1577	0.213489	-0.116383	0.00633046	0.0488694	67.3296	0.948304	-0.442235	-0.0793148	-0.826664	0.0225641	0.150213	7.91E-05	0.00889313	0.0516959	3.67041	7.22E-05	0.00849768	0.0380894	0.195165	0.00522667	0.0722957	0.0133005	0.115328	0	7	0.059	0	1000	37596.6	39471.3	6948.84
1	77	Category I	12632	4	7:32:25	14746	14746	82	8.1	69.5872	0.848624	0.0426293	0.0399974	-0.050153	79.8513	0.973797	-0.0248279	-0.106017	-0.963498	0.249964	0.499964	0.000297732	0.0172549	0.0292284	2.39673	0.000208413	0.0144365	0.234181	0.483923	0.105207	0.324356	0.607199	0.779229	0	7	0.053	0.045	1000	38521.6	37622.4	975.41
1	78	Category B	12714	4	7:39:14	14828	14828	1203	120.6	33.4255	0.0277852	0.00432756	-0.00531813	0.00226627	1109.1	0.921943	0.179677	-0.362646	-0.827558	0.00117484	0.0342759	1.12E-05	0.00334094	0.0780574	93.9031	1.12E-05	0.00334094	0.000504517	0.0224614	0.000810555	0.0284702	0.000339524	0.0184262	0	7	0.059	0	1000	37787.1	37971.6	6948.84
1	79	Category L	13917	4	7:57:33	16031	16031	534	53.4	24.7842	0.0464123	0.00416365	0.0056701	-0.00180179	495.757	0.928384	0.108593	-0.0918348	-0.913985	0.000666586	0.0258183	0	0	0.071616	38.2429	0	0	0.00181825	0.042641	0.00136518	0.0369483	0.000332379	0.0182313	0	7	0.059	0	1000	37787.1	37876.6	6948.84
1	80	Category E	14451	4	8:17:53	16565	16565	77	7.6	16.718	0.217117	-0.0373694	-0.00146801	0.00480038	71.0745	0.923045	-0.0919142	-0.0918159	-0.913438	0.0180727	0.134435	0	0	0.076955	5.92554	0	0	0.0359553	0.189619	0.00555816	0.0745531	0.0209232	0.144648	0	7	0.02	0.013	1000	38259.6	38674	859.55
1	81	Category F	14528	4	8:18:04	16642	16642	61	6	10.0305	0.164435	0.0245822	-0.0167096	-0.0168377	56.481	0.925917	-0.163266	-0.0977083	-0.903372	0.00766041	0.0875238	0	0	0.0740827	4.51904	0	0	0.0146124	0.120882	0.00498287	0.0705894	0.0150527	0.122689	0	7	0.029	0.023	1000	38621.3	38220.3	439.17
1	82	Category E	14589	4	8:18:17	16703	16703	274	27.4	56.2346	0.205236	-0.0113516	0.00232736	0.00167869	251.373	0.91742	-0.280849	-0.058461	-0.856779	0.0124191	0.111441	1.78E-06	0.00133493	0.0825801	22.627	1.78E-06	0.00133493	0.0262273	0.161948	0.0104526	0.102238	0.017604	0.13268	0	7	0.059	0	1000	38108.5	39579	6948.84
1	83	Category F	14863	4	8:28:13	16977	16977	320	32	58.3301	0.182281	0.0190598	0.0022728	-0.00342789	297.381	0.929316	-0.146214	-0.0464783	-0.915514	0.00761032	0.0872372	9.92E-06	0.00314932	0.0706841	22.6189	9.92E-06	0.00314932	0.0202209	0.1422	0.00691833	0.0831765	0.0149353	0.12221	0	7	0.059	0	1000	38786.3	40166.1	6948.84
1	84	Category G	15183	4	8:31:41	17297	17297	333	33.3	112.221	0.337	-0.0258635	0.00527212	0.00564823	327.368	0.983088	-0.469752	-0.0511398	-0.859678	0.0327515	0.180974	4.40E-05	0.00663244	0.0238451	7.94043	2.93E-05	0.00541537	0.0986387	0.314068	0.0163831	0.127996	0.0319069	0.178625	0	7	0.034	0.001	1000	40387.9	38073.1	3093.16
1	85	Category J	15516	4	15:23:19	17630	17630	77	7.7	42.3376	0.54984	0.0152128	-0.0274547	-0.0109388	73.1533	0.950043	-0.126363	-0.214045	-0.909262	0.0758041	0.275325	0	0	0.0499569	3.84668	0	0	0.0566184	0.237946	0.0472713	0.21742	0.276516	0.525848	0	7	0.045	0.037	1000	38038.5	37730.3	308.2
1	86	Category K	15593	4	15:23:27	17707	17707	44	4.3	2.28027	0.0518244	0.0246582	-0.008212	0.0071855	40.7224	0.925509	0.124761	-0.188116	-0.89664	0.0188654	0.137351	2.22E-05	0.00471111	0.0744906	3.27759	2.22E-05	0.00471111	0.00302956	0.0550415	0.000105424	0.0102676	0.000405051	0.0201259	0	7	0.05	0.045	1000	37730.3	37622.4	133.66
1	87	Category L	15637	4	15:30:35	17751	17751	165	16.401	13.5508	0.0821259	0.0531102	-0.0141912	-0.0122263	150.331	0.911096	0.142467	-0.142936	-0.881194	0.00229048	0.047859	0.00020715	0.0143927	0.0889042	14.6692	0.00020715	0.0143927	0.0145301	0.120541	0.00206262	0.0454161	0.000978042	0.0312737	0	7	0.059	0	1000	37596.6	39197.9	6948.84
1	88	Category C	15802	4	15:57:19	17916	17916	301	30.1	65.4631	0.217485	-0.0472295	0.0171426	0.014749	284.076	0.943773	-0.539391	0.0726704	-0.766321	0.012087	0.109941	8.52E-05	0.00922851	0.056227	16.9243	8.52E-05	0.00922851	0.0388021	0.196983	0.00952067	0.0975739	0.0135851	0.116555	0	7	0.059	0	1000	38621.3	39197.9	6948.84
1	89	Category E	16103	4	16:00:45	18217	18217	139	13.9	30.1479	0.216892	0.0723675	-0.0235025	-0.0255241	127.912	0.920231	-0.178755	-0.0931194	-0.891747	0.0161431	0.127056	4.04E-05	0.00635589	0.079769	11.0879	4.04E-05	0.00635589	0.0356709	0.188867	0.00616675	0.0785286	0.0218251	0.147733	0	7	0.059	0	1000	38621.3	38786.3	5808.42
1	90	Category C	16242	4	16:05:31	18356	18356	271	27.101	70.8889	0.261583	-0.0116467	0.0035477	0.00318284	260.37	0.960775	-0.515222	-0.0249618	-0.808043	0.0188096	0.137148	0	0	0.0392247	10.6299	0	0	0.0557902	0.236199	0.00938275	0.0968646	0.0221853	0.148947	0	7	0.059	0	1000	38259.6	38846.3	6948.84
1	91	Category G	16513	4	16:09:32	18627	18627	85	8.4	12.5266	0.147372	-0.0281939	0.000930607	0.00173483	44.7715	0.526723	-0.315157	-0.0242647	-0.421189	0.0306009	0.174931	0.0380515	0.195068	0.00350414	0.297852	0	0	0.050293	0.224261	0.00527631	0.0726382	0.0110725	0.105226	0	7	0.054	0.045	1000	38300	0	38300
