# Supplementary material for: Development of a multisensor biologging collar and analytical techniques to describe high‐resolution spatial behavior in free‐ranging terrestrial mammals
Source: Ecol Evol. 2024 Sep 23;14(9):e70264. doi: 10.1002/ece3.70264 (PMC11420106; doi:10.1002/ece3.70264)
Supplement: Supplementary file 1 — Appendix S1 [file ECE3-14-e70264-s001.zip › doi_10_5061_dryad_jdfn2z3hv__v20240620/B3b_S57_Master.csv]

Counter	Total Event no.	Event no.	Category	Acc_x	Acc_y	Acc_z	Mag_x	Mag_y	Mag_z	Temp C	Pressure hbar	Date	DD	MM	YY	Time_dd:hh:mm:ss	Total secs	Decimal secs	Hours	Minutes	Seconds	Anlg	Light	Battery V	Acc_x sm	Acc_y sm	Acc_z sm	Ang vel	VeDBA	Vel m/s	Vel/VEDBA	FFT cleaned	FFT stuff	FFT stuff	FFT stuff	FFT sweep	FFT zero crossings	FFT zero crossings manual	VeSBA	Animal g	ODBA	Dyn AccX	Dyn AccY	Dyn AccZ	Smth Press	Altitude smth	Pressure change	Altitude change	Median pressure
0	1	1	Category K	0.0598145	-0.0239258	-0.875977	-0.200439	0.214844	0.425293	0	0.449	3/11/2017	3	11	2017	12:23:09	44589	0.4	12	23	9	27	0.052002	3.48208	0	0	0	0	0	0	0	0	0	0	0	0	0	0	0	0	0	0	0	0	0	0	0.661	33324.8	0
1	2	2	Category K	0.16796875	-0.047851563	-0.91186523	-0.19189453	0.21142578	0.43017578	0	0.176	3/11/2017	3	11	2017	12:23:09	44589	0.5	12	23	9	27	0.051513672	3.398291	0	0	0	0	0	0	0	0	0	0	0	0	0	0	0	0	0	0	0	0	0	0	0.686	33246.77	0
2	3	3	Category K	0.13183594	-0.059814453	-0.94799805	-0.19506836	0.2097168	0.43334961	0	0.651	3/11/2017	3	11	2017	12:23:09	44589	0.6	12	23	9	27	0.051513672	3.398291	0	0	0	0	0	0	0	0	0	0	0	0	0	0	0	0	0	0	0	0	0	0	0.735	33100.3	0
3	4	4	Category K	0.14379883	-0.035888672	-0.88793945	-0.19458008	0.20800781	0.42919922	0	0.476	3/11/2017	3	11	2017	12:23:09	44589	0.7	12	23	9	27	0.051513672	3.398291	0	0	0	0	0	0	0	0	0	0	0	0	0	0	0	0	0	0	0	0	0.439	34149.34	0.33	-1146.09	0.476
4	5	5	Category K	0.19189453	-0.023925781	-0.89990234	-0.19287109	0.20898438	0.42822266	0	0.435	3/11/2017	3	11	2017	12:23:09	44589	0.8	12	23	9	27	0.051513672	3.398291	0	0	0	0	0	0	0	0	0	0	0	0	0	0	0	0	0	0	0	0	0.47	34016.29	0.196	-707.29	0.638
5	6	6	Category K	0.17993164	-0.023925781	-0.92382813	-0.19140625	0.20874023	0.43652344	0	0.449	3/11/2017	3	11	2017	12:23:09	44589	0.9	12	23	9	28	0.051513672	3.398291	0	0	0	0	0	0	0	0	0	0	0	0	0	0	0	0	0	0	0	0	0.551	33699.46	0.245	-770.83	0.651
6	7	7	Category K	0.19189453	-0.035888672	-0.89990234	-0.20019531	0.20605469	0.43041992	0	0.638	3/11/2017	3	11	2017	12:23:10	44590	0	12	23	10	28	0.051513672	3.398291	0	0	0	0	0	0	0	0	0	0	0	0	0	0	0	0	0	0	0	0	0.577	33605.78	0.375	-1072.13	0.659
7	8	8	Category K	0.16796875	-0.071777344	-0.91186523	-0.20092773	0.20532227	0.43652344	0	0.659	3/11/2017	3	11	2017	12:23:10	44590	0.1	12	23	10	28	0.051513672	3.398291	0	0	0	0	0	0	0	0	0	0	0	0	0	0	0	0	0	0	0	0	0.676	33277.7	0.452	-1131.06	0.809
8	9	9	Category K	0.20385742	-0.083984375	-0.91186523	-0.19873047	0.203125	0.43554688	0	0.809	3/11/2017	3	11	2017	12:23:10	44590	0.2	12	23	10	28	0.051513672	3.398291	0	0	0	0	0	0	0	0	0	0	0	0	0	0	0	0	0	0	0	0	0.749	33059.91	0.427	-1010.27	0.809
9	10	10	Category K	0.17993164	-0.059814453	-0.91186523	-0.2019043	0.20532227	0.43359375	0	1.071	3/11/2017	3	11	2017	12:23:10	44590	0.3	12	23	10	28	0.051513672	3.398291	0	0	0	0	0	0	0	0	0	0	0	0	0	0	0	0	0	0	0	0	0.757	33037.1	0.479	-1104.3	0.809
10	11	11	Category K	0.17993164	-0.035888672	-0.91186523	-0.20043945	0.2019043	0.42944336	0	0.87	3/11/2017	3	11	2017	12:23:10	44590	0.4	12	23	10	28	0.051513672	3.398291	0	0	0	122.8584	0	0	0	0	0	0	0	0	0	0	0	0	0	0	0	0	0.747	33065.64	0.483	-1121.36	0.809
11	12	12	Category K	0.16796875	-0.035888672	-0.91186523	-0.20117188	0.19873047	0.43261719	0	0.5	3/11/2017	3	11	2017	12:23:10	44590	0.5	12	23	10	28	0.051513672	3.398291	0	0	0	123.19971	0	0	0	0	0	0	0	0	0	0	0	0	0	0	0	0	0.759	33031.43	0.268	-669.24	0.809
12	13	13	Category K	0.15576172	-0.023925781	-0.93579102	-0.20117188	0.20092773	0.42749023	0	0.578	3/11/2017	3	11	2017	12:23:10	44590	0.6	12	23	10	28	0.051513672	3.398291	0	0	0	123.37598	0	0	0	0	0	0	0	0	0	0	0	0	0	0	0	0	0.737	33094.49	0.281	-712.27	0.73
13	14	14	Category K	0.16796875	-0.047851563	-0.91186523	-0.19946289	0.20117188	0.43237305	0	0.73	3/11/2017	3	11	2017	12:23:10	44590	0.7	12	23	10	28	0.051513672	3.398291	0	0	0	124.02246	0	0	0	0	0	0	0	0	0	0	0	0	0	0	0	0	0.618	33464.77	0.269	-773.43	0.676
14	15	15	Category K	0.16796875	-0.059814453	-0.93579102	-0.2019043	0.20288086	0.4284668	0	0.676	3/11/2017	3	11	2017	12:23:10	44590	0.8	12	23	10	28	0.051513672	3.398291	0	0	0	113.33228	0	0	0	0	0	0	0	0	0	0	0	0	0	0	0	0	0.548	33710.5	0.31	-945.77	0.676
15	16	16	Category K	0.15576172	-0.071777344	-0.92382813	-0.2019043	0.20166016	0.43237305	0	0.356	3/11/2017	3	11	2017	12:23:10	44590	0.9	12	23	10	29	0.051513672	3.398291	0	0	0	94.130615	0	0	0	0	0	0	0	0	0	0	0	0	0	0	0	0	0.585	33577.64	0.259	-776.76	0.723
16	17	17	Category K	0.17993164	-0.023925781	-0.91186523	-0.20458984	0.20263672	0.4284668	0	0.452	3/11/2017	3	11	2017	12:23:11	44591	0	12	23	11	29	0.051513672	3.398291	0	0	0	62.96875	0	0	0	0	0	0	0	0	0	0	0	0	0	0	0	0	0.716	33156.13	0.175	-474.76	0.73
17	18	18	Category K	0.16796875	-0.035888672	-0.92382813	-0.20092773	0.20361328	0.4296875	0	0.723	3/11/2017	3	11	2017	12:23:11	44591	0.1	12	23	11	29	0.051513672	3.398291	0	0	0	31.604492	0	0	0	0	0	0	0	0	0	0	0	0	0	0	0	0	0.9	32659.07	-0.003	7.41	0.723
18	19	19	Category K	0.16796875	-0.035888672	-0.89990234	-0.19873047	0.20068359	0.43359375	0	1.362	3/11/2017	3	11	2017	12:23:11	44591	0.2	12	23	11	29	0.051513672	3.398291	0	0	0	12.452881	0	0	0	0	0	0	0	0	0	0	0	0	0	0	0	0	0.836	32821.75	0.125	-309.24	0.723
19	20	20	Category K	0.14379883	-0.023925781	-0.93579102	-0.20605469	0.20166016	0.43579102	0	1.836	3/11/2017	3	11	2017	12:23:11	44591	0.3	12	23	11	29	0.051513672	3.398291	0	0	0	1.5048828	0	0	0	0	0	0	0	0	0	0	0	0	0	0	0	0	0.854	32775.01	0.076	-188.99	0.723
20	21	21	Category K	0.16796875	-0.035888672	-0.92382813	-0.20385742	0.20019531	0.4387207	0	0.288	3/11/2017	3	11	2017	12:23:11	44591	0.4	12	23	11	29	0.051513672	3.398291	0	0	0	0.3840332	0	0	0	0	0	0	0	0	0	0	0	0	0	0	0	0	0.859	32762.16	-0.008	20.58	0.723
21	22	22	Category K	0.15576172	-0.035888672	-0.91186523	-0.20288086	0.19873047	0.43579102	0	0.466	3/11/2017	3	11	2017	12:23:11	44591	0.5	12	23	11	29	0.051513672	3.398291	0	0	0	0.38354492	0	0	0	0	0	0	0	0	0	0	0	0	0	0	0	0	0.797	32925.9	-0.026	71.75	0.481
22	23	23	Category J	0.39599609	0.083984375	-1.7998047	-0.090087891	0.11303711	0.48120117	0	0.481	3/11/2017	3	11	2017	12:23:12	44592	0.199	12	23	12	30	0.051513672	3.398291	0	0	0	3.986084	0	0	0	0	0	0	0	0	0	0	0	0	0	0	0	0	0.621	33454.75	0.202	-598.73	0.481
23	24	24	Category J	-0.047851563	-0.10791016	-0.77978516	-0.1105957	0.083251953	0.49316406	0	0.353	3/11/2017	3	11	2017	12:23:12	44592	0.3	12	23	12	30	0.051513672	3.398291	0	0	0	7.4387207	0	0	0	0	0	0	0	0	0	0	0	0	0	0	0	0	0.44	34144.94	0.36	-1227.19	0.481
24	25	25	Category J	-0.011962891	0.095947266	-0.94799805	-0.22680664	0.079833984	0.4609375	0	0.306	3/11/2017	3	11	2017	12:23:12	44592	0.4	12	23	12	30	0.051513672	3.398291	0	0	0	11.145508	0	0	0	0	0	0	0	0	0	0	0	0	0	0	0	0	0.517	33827.53	0.113	-402.6	0.481
25	26	26	Category J	0.25195313	-0.31176758	-1.6437988	-0.16772461	0.14379883	0.46630859	0	0.751	3/11/2017	3	11	2017	12:23:12	44592	0.5	12	23	12	30	0.051513672	3.398291	0	0	0	16.099121	0	0	0	0	0	0	0	0	0	0	0	0	0	0	0	0	0.455	34079.76	0.233	-839.13	0.484
26	27	27	Category J	-0.095947266	0.16796875	-0.23999023	-0.18457031	0.14160156	0.45874023	0	0.747	3/11/2017	3	11	2017	12:23:12	44592	0.6	12	23	12	30	0.051513672	3.398291	0	0	0	24.58374	0	0	0	0	0	0	0	0	0	0	0	0	0	0	0	0	0.456	34075.47	0.382	-1258.95	0.747
27	28	28	Category J	0.035888672	-0.26391602	-1.7878418	-0.20800781	0.11865234	0.4609375	0	0.096	3/11/2017	3	11	2017	12:23:12	44592	0.7	12	23	12	30	0.051513672	3.398291	0	0	0	33.794189	0	0	0	0	0	0	0	0	0	0	0	0	0	0	0	0	0.531	33773.99	0.589	-1610.86	0.747
28	29	29	Category J	0.23999023	-0.10791016	-0.3359375	-0.18286133	0.089355469	0.4753418	0	0.484	3/11/2017	3	11	2017	12:23:12	44592	0.8	12	23	12	30	0.051513672	3.398291	0	0	0	38.202148	0	0	0	0	0	0	0	0	0	0	0	0	0	0	0	0	0.589	33563.69	0.532	-1402.63	0.747
29	30	30	Category J	-0.11987305	-0.11987305	-0.55175781	-0.17431641	0.071044922	0.48046875	0	0.806	3/11/2017	3	11	2017	12:23:12	44592	0.9	12	23	12	31	0.051513672	3.398291	0	0	0	41.871582	0	0	0	0	0	0	0	0	0	0	0	0	0	0	0	0	0.504	33878.3	0.653	-1790.65	0.655
30	31	31	Category J	0.2277832	-0.25195313	-1.4519043	-0.17724609	0.10400391	0.47314453	0	0.655	3/11/2017	3	11	2017	12:23:13	44593	0	12	23	13	31	0.051513672	3.398291	0	0	0	44.687988	0	0	0	0	0	0	0	0	0	0	0	0	0	0	0	0	0.458	34066.93	0.704	-1989.33	0.655
31	32	32	Category J	-0.011962891	-0.011962891	-0.059814453	-0.15307617	0.12988281	0.47241211	0	0.239	3/11/2017	3	11	2017	12:23:13	44593	0.1	12	23	13	31	0.051513672	3.398291	0	0	0	44.949463	0	0	0	0	0	0	0	0	0	0	0	0	0	0	0	0	0.58	33595.19	0.561	-1475.15	0.655
32	33	33	Category J	-0.27587891	-0.047851563	-1.8598633	-0.20068359	0.1159668	0.45800781	0	0.473	3/11/2017	3	11	2017	12:23:13	44593	0.2	12	23	13	31	0.051513672	3.398291	0	0	0	44.718018	0	0	0	0	0	0	0	0	0	0	0	0	0	0	0	0	0.551	33699.46	0.43	-1233.36	0.655
33	34	34	Category J	0.10791016	-0.095947266	-0.20385742	-0.19189453	0.081787109	0.47460938	0	0.823	3/11/2017	3	11	2017	12:23:13	44593	0.3	12	23	13	31	0.051513672	3.4804688	0	0	0	39.678467	0	0	0	0	0	0	0	0	0	0	0	0	0	0	0	0	0.475	33995.5	0.255	-880.62	0.5
34	35	35	Category J	-0.32397461	-0.43188477	-1.5959473	-0.19140625	0.095947266	0.47509766	0	0.311	3/11/2017	3	11	2017	12:23:13	44593	0.4	12	23	13	31	0.051513672	3.4804688	0	0	0	36.052002	0	0	0	0	0	0	0	0	0	0	0	0	0	0	0	0	0.449	34105.62	0.282	-993.66	0.473
35	36	36	Category J	0.16796875	-0.19189453	-1.5119629	-0.21264648	0.13793945	0.45288086	0	0.351	3/11/2017	3	11	2017	12:23:13	44593	0.5	12	23	13	31	0.051513672	3.4804688	0	0	0	34.491943	0	0	0	0	0	0	0	0	0	0	0	0	0	0	0	0	0.442	34136.14	0.304	-1067.63	0.473
36	37	37	Category J	-0.27587891	-0.047851563	-0.011962891	-0.18896484	0.13647461	0.46582031	0	0.5	3/11/2017	3	11	2017	12:23:13	44593	0.6	12	23	13	31	0.051513672	3.4804688	0	0	0	29.6875	0	0	0	0	0	0	0	0	0	0	0	0	0	0	0	0	0.424	34216.48	0.359	-1252.18	0.43
37	38	38	Category J	0.11987305	-0.44384766	-1.7399902	-0.26513672	0.079101563	0.44433594	0	0.196	3/11/2017	3	11	2017	12:23:13	44593	0.7	12	23	13	31	0.051513672	3.4804688	0	0	0	23.921143	0	0	0	0	0	0	0	0	0	0	0	0	0	0	0	0	0.359	34531.72	0.433	-1592.17	0.43
38	39	39	Category J	0.023925781	0.071777344	-0.15576172	-0.20410156	0.040527344	0.4753418	0	0.367	3/11/2017	3	11	2017	12:23:13	44593	0.8	12	23	13	31	0.051513672	3.4804688	0	0	0	18.513184	0	0	0	0	0	0	0	0	0	0	0	0	0	0	0	0	0.515	33835.27	0.407	-1229.96	0.5
39	40	40	Category J	-0.047851563	-0.35986328	-1.2719727	-0.2199707	0.056640625	0.46728516	0	0.43	3/11/2017	3	11	2017	12:23:13	44593	0.9	12	23	13	32	0.051513672	3.4804688	0	0	0	11.887939	0	0	0	0	0	0	0	0	0	0	0	0	0	0	0	0	0.656	33340.68	0.214	-606.56	0.532
40	41	41	Category J	0.27587891	-0.023925781	-0.83984375	-0.24414063	0.086181641	0.45410156	0	1.25	3/11/2017	3	11	2017	12:23:14	44594	0	12	23	14	32	0.051513672	3.4804688	0.075439453	-0.079101563	-0.94873047	12.926758	0.23461914	0	0	0	0	0	0	0	0	0	0.95507813	0.044921875	0.36450195	0.20019531	0.055175781	0.10888672	0.661	33324.79	0.103	-307.49	0.532
41	42	42	Category J	-0.19189453	0.023925781	-0.047851563	-0.20898438	0.095214844	0.46337891	0	1.194	3/11/2017	3	11	2017	12:23:14	44594	0.1	12	23	14	32	0.051513672	3.4804688	0.072509766	-0.079345703	-0.94165039	12.674561	0.93798828	0	0	0	0	0	0	0	0	0	0.94799805	0.052001953	1.2617188	-0.2644043	0.10327148	0.89379883	0.686	33246.77	0.027	-81.72	0.664
42	43	43	Category J	-0.10791016	-0.58789063	-2.1838379	-0.25830078	0.057373047	0.45849609	0	0.532	3/11/2017	3	11	2017	12:23:14	44594	0.2	12	23	14	32	0.051513672	3.4804688	0.069091797	-0.076416016	-0.93310547	11.390625	1.3623047	0	0	0	0	0	0	0	0	0	0.93896484	0.061035156	1.9387207	-0.17700195	-0.51123047	-1.2504883	0.735	33100.3	-0.093	285.4	0.664
43	44	44	Category J	0.3359375	-0.17993164	-1.0319824	-0.20532227	0.022705078	0.4765625	0	0.345	3/11/2017	3	11	2017	12:23:14	44594	0.3	12	23	14	32	0.051513672	3.4804688	0.072509766	-0.075195313	-0.94018555	14.253418	0.29785156	0	0	0	0	0	0	0	0	0	0.94580078	0.054199219	0.4597168	0.26318359	-0.10449219	-0.091552734	0.769	33003.25	-0.036	102.87	0.664
44	45	45	Category J	-0.19189453	-0.13183594	-0.35986328	-0.19213867	0.0390625	0.48730469	0	0.664	3/11/2017	3	11	2017	12:23:14	44594	0.4	12	23	14	32	0.051513672	3.4804688	0.071533203	-0.072753906	-0.93041992	16.453125	0.63134766	0	0	0	0	0	0	0	0	0	0.93603516	0.063964844	0.89306641	-0.26342773	-0.058837891	0.57055664	0.666	33309	0.025	-77.55	0.664
45	46	46	Category J	-0.011962891	-0.55175781	-2.2319336	-0.23046875	0.053955078	0.46948242	0	0.63	3/11/2017	3	11	2017	12:23:14	44594	0.5	12	23	14	32	0.051513672	3.4804688	0.069824219	-0.073974609	-0.94091797	15.713623	1.3786621	0	0	0	0	0	0	0	0	0	0.94628906	0.053710938	1.8503418	-0.081787109	-0.47753906	-1.2907715	0.796	32928.63	-0.045	125.56	0.664
46	47	47	Category J	0.047851563	-0.13183594	-0.20385742	-0.21948242	0.10620117	0.47143555	0	0.632	3/11/2017	3	11	2017	12:23:14	44594	0.6	12	23	14	32	0.051513672	3.4804688	0.069091797	-0.073974609	-0.93115234	8.5703125	0.72973633	0	0	0	0	0	0	0	0	0	0.93652344	0.063476563	0.80639648	-0.021240234	-0.057617188	0.72729492	0.952	32533.65	-0.231	607.67	1.403
47	48	48	Category J	-0.23999023	0.059814453	-0.671875	-0.23364258	0.055908203	0.46533203	0	1.974	3/11/2017	3	11	2017	12:23:14	44594	0.7	12	23	14	32	0.051513672	3.4804688	0.068603516	-0.073242188	-0.94018555	6.0507813	0.43017578	0	0	0	0	0	0	0	0	0	0.94555664	0.054443359	0.71020508	-0.30859375	0.13305664	0.26831055	1.128	32146.64	-0.456	1143.54	1.403
48	49	49	Category J	0.39599609	-0.16796875	-1.0319824	-0.27099609	0.026367188	0.45825195	0	1.469	3/11/2017	3	11	2017	12:23:14	44594	0.8	12	23	14	32	0.051513672	3.4804688	0.072998047	-0.072021484	-0.94458008	12.740234	0.34790039	0	0	0	0	0	0	0	0	0	0.94995117	0.050048828	0.50610352	0.32275391	-0.095703125	-0.087402344	1.176	32049.64	-0.372	857.27	1.403
49	50	50	Category J	0.14379883	0.095947266	-0.2277832	-0.18188477	0.022705078	0.48339844	0	1.403	3/11/2017	3	11	2017	12:23:14	44594	0.9	12	23	14	33	0.051513672	3.4804688	0.070556641	-0.073730469	-0.94213867	18.220459	0.73803711	0	0	0	0	0	0	0	0	0	0.94775391	0.052246094	0.95727539	0.072998047	0.16967773	0.71435547	1.236	31932.8	-0.45	1023.22	1.403
50	51	51	Category J	-0.20385742	0.083984375	-1.5959473	-0.24804688	0.071044922	0.45922852	0	0.95	3/11/2017	3	11	2017	12:23:15	44595	0	12	23	15	33	0.051513672	3.4804688	0.069091797	-0.076904297	-0.95410156	29.460693	0.71557617	0	0	0	0	0	0	0	0	0	0.9597168	0.040283203	1.0756836	-0.27294922	0.16088867	-0.64160156	1.23	31944.28	-0.484	1124.23	1.403
51	52	52	Category J	0.25195313	0.11987305	-0.20385742	-0.22900391	0.1328125	0.44287109	0	0.99	3/11/2017	3	11	2017	12:23:15	44595	0.1	12	23	15	33	0.051513672	3.4804688	0.067382813	-0.076660156	-0.94311523	34.791504	0.78686523	0	0	0	0	0	0	0	0	0	0.94873047	0.051269531	1.1206055	0.18432617	0.1965332	0.73925781	1.027	32362.19	-0.24	591.08	1.403
52	53	53	Category J	-0.10791016	-0.071777344	-1.4038086	-0.22143555	0.13793945	0.44360352	0	0.598	3/11/2017	3	11	2017	12:23:15	44595	0.2	12	23	15	33	0.051513672	3.4804688	0.062988281	-0.073974609	-0.93334961	42.968018	0.50024414	0	0	0	0	0	0	0	0	0	0.93847656	0.061523438	0.64355469	-0.17089844	0.002197266	-0.47021484	1.018	32382.22	-0.05	113.96	0.99
53	54	54	Category J	0.41992188	-0.047851563	-1.4519043	-0.22119141	0.10327148	0.45239258	0	0.753	3/11/2017	3	11	2017	12:23:15	44595	0.3	12	23	15	33	0.051513672	3.4804688	0.065185547	-0.072509766	-0.94555664	39.299316	0.6184082	0	0	0	0	0	0	0	0	0	0.95068359	0.049316406	0.88549805	0.35449219	0.024658203	-0.50610352	0.887	32691.34	0.264	-591.59	0.95
54	55	55	Category J	-0.095947266	0.15576172	-0.56396484	-0.16601563	0.11010742	0.46777344	0	1.417	3/11/2017	3	11	2017	12:23:15	44595	0.4	12	23	15	33	0.051513672	3.4804688	0.064208984	-0.071289063	-0.93945313	41.592529	0.46704102	0	0	0	0	0	0	0	0	0	0.94433594	0.055664063	0.76293945	-0.16015625	0.22705078	0.37548828	0.858	32764.73	0.198	-466.13	0.908
55	56	56	Category J	0.071777344	-0.25195313	-2.1237793	-0.18310547	0.13598633	0.45239258	0	0.619	3/11/2017	3	11	2017	12:23:15	44595	0.5	12	23	15	33	0.051513672	3.4804688	0.060791016	-0.074462891	-0.95117188	44.064453	1.185791	0	0	0	0	0	0	0	0	0	0.95605469	0.043945313	1.3603516	0.010742188	-0.17724609	-1.1723633	0.844	32800.88	0.146	-355.42	0.878
56	57	57	Category J	0.083984375	0.035888672	0.10791016	-0.16308594	0.17773438	0.4453125	0	0.772	3/11/2017	3	11	2017	12:23:15	44595	0.6	12	23	15	33	0.051513672	3.4804688	0.061279297	-0.074462891	-0.94873047	41.510254	1.0625	0	0	0	0	0	0	0	0	0	0.95361328	0.046386719	1.1896973	0.022460938	0.11035156	1.0566406	0.891	32681.37	0.103	-245.03	0.878
57	58	58	Category J	-0.43188477	0.16796875	-0.91186523	-0.2019043	0.16308594	0.44018555	0	0.908	3/11/2017	3	11	2017	12:23:15	44595	0.7	12	23	15	33	0.051513672	3.4804688	0.058105469	-0.072998047	-0.94799805	34.63501	0.54711914	0	0	0	0	0	0	0	0	0	0.95263672	0.047363281	0.76733398	-0.48999023	0.2409668	0.036132813	0.897	32666.48	0.048	-116.27	0.908
58	59	59	Category J	0.3359375	0.047851563	-1.223877	-0.1875	0.1003418	0.47314453	0	0.878	3/11/2017	3	11	2017	12:23:15	44595	0.8	12	23	15	33	0.051513672	3.4804688	0.059082031	-0.072021484	-0.95507813	22.172852	0.40380859	0	0	0	0	0	0	0	0	0	0.95947266	0.040527344	0.6652832	0.27661133	0.11987305	-0.26855469	0.961	32512.51	-0.059	141.63	0.878
59	60	60	Category J	-0.11987305	0.10791016	-0.11987305	-0.171875	0.10180664	0.47509766	0	0.79	3/11/2017	3	11	2017	12:23:15	44595	0.9	12	23	15	34	0.051513672	3.4804688	0.05859375	-0.071289063	-0.94628906	11.036621	0.86425781	0	0	0	0	0	0	0	0	0	0.95068359	0.049316406	1.1843262	-0.1784668	0.17919922	0.82641602	0.93	32586.02	0.002	-4.8	0.878
60	61	61	Category J	0.035888672	-0.2878418	-1.6557617	-0.19995117	0.11523438	0.46728516	0	1.802	3/11/2017	3	11	2017	12:23:16	44596	0	12	23	16	34	0.051513672	3.4804688	0.059082031	-0.071044922	-0.94775391	2.0786133	0.74047852	0	0	0	0	0	0	0	0	0	0.95214844	0.047851563	0.94775391	-0.023193359	-0.21655273	-0.70776367	0.851	32782.74	-0.003	7.76	0.878
61	62	62	Category J	-0.15576172	0.023925781	-0.17993164	-0.18969727	0.16723633	0.45507813	0	0.433	3/11/2017	3	11	2017	12:23:16	44596	0.1	12	23	16	34	0.051513672	3.4804688	0.060058594	-0.071289063	-0.94726563	2.6494141	0.80297852	0	0	0	0	0	0	0	0	0	0.9519043	0.048095703	1.0788574	-0.21582031	0.095214844	0.76733398	0.771	32997.65	0.155	-402	0.878
62	63	63	Category J	0.035888672	-0.071777344	-1.7519531	-0.24169922	0.12573242	0.44921875	0	0.3	3/11/2017	3	11	2017	12:23:16	44596	0.2	12	23	16	34	0.051513672	3.4804688	0.057617188	-0.069824219	-0.93896484	10.19043	0.81298828	0	0	0	0	0	0	0	0	0	0.94335938	0.056640625	0.83618164	-0.021728516	-0.001708984	-0.81274414	0.823	32856.02	0.145	-359.84	0.79
63	64	64	Category J	0.3359375	-0.023925781	-1.2719727	-0.25854492	0.068603516	0.46240234	0	0.427	3/11/2017	3	11	2017	12:23:16	44596	0.3	12	23	16	34	0.051513672	3.4804688	0.053466797	-0.071777344	-0.9362793	12.328369	0.44116211	0	0	0	0	0	0	0	0	0	0.94042969	0.059570313	0.66577148	0.28222656	0.047851563	-0.33544922	0.8	32917.75	0.297	-706.67	0.779
64	65	65	Category J	-0.023925781	-0.095947266	-0.10791016	-0.26416016	0.080566406	0.44921875	0	1.188	3/11/2017	3	11	2017	12:23:16	44596	0.4	12	23	16	34	0.051513672	3.4804688	0.057128906	-0.068359375	-0.93115234	12.751465	0.82788086	0	0	0	0	0	0	0	0	0	0.93554688	0.064453125	0.93188477	-0.081054688	-0.02734375	0.82324219	0.63	33424.93	0.573	-1428.45	0.779
65	66	66	Category J	0.19189453	-0.38378906	-2.3039551	-0.28662109	0.12036133	0.42871094	0	0.654	3/11/2017	3	11	2017	12:23:16	44596	0.5	12	23	16	34	0.051513672	3.4804688	0.057128906	-0.073730469	-0.93359375	12.498535	1.4111328	0	0	0	0	0	0	0	0	0	0.93823242	0.061767578	1.8146973	0.13452148	-0.30981445	-1.3701172	0.688	33240.63	0.388	-985.06	0.784
66	67	67	Category J	0	-0.059814453	-0.32397461	-0.25390625	0.17773438	0.42919922	0	0.779	3/11/2017	3	11	2017	12:23:16	44596	0.6	12	23	16	34	0.051513672	3.4804688	0.055175781	-0.073242188	-0.9362793	14.796631	0.61499023	0	0	0	0	0	0	0	0	0	0.94091797	0.059082031	0.68139648	-0.055175781	0.013427734	0.61230469	0.838	32816.52	0.365	-820.04	1.188
67	68	68	Category J	0.15576172	-0.2878418	-1.6799316	-0.28149414	0.14819336	0.41699219	0	0.784	3/11/2017	3	11	2017	12:23:16	44596	0.7	12	23	16	34	0.051513672	3.4804688	0.057617188	-0.074462891	-0.93603516	23.141357	0.77978516	0	0	0	0	0	0	0	0	0	0.94091797	0.059082031	1.0549316	0.097900391	-0.21313477	-0.74365234	1.12	32163.13	-0.015	31.18	1.195
68	69	69	Category J	-0.047851563	0.011962891	-0.20385742	-0.26953125	0.12475586	0.43945313	0	1.2	3/11/2017	3	11	2017	12:23:16	44596	0.8	12	23	16	34	0.051513672	3.4804688	0.057373047	-0.068603516	-0.9362793	20.169922	0.74438477	0	0	0	0	0	0	0	0	0	0.94042969	0.059570313	0.91845703	-0.10522461	0.080566406	0.73242188	1.121	32161.06	-0.084	179.04	1.195
69	70	70	Category J	-0.15576172	-0.14379883	-0.45581055	-0.25732422	0.13330078	0.43603516	0	2.119	3/11/2017	3	11	2017	12:23:16	44596	0.9	12	23	16	35	0.051513672	3.4804688	0.059082031	-0.065673828	-0.94335938	13.199707	0.53857422	0	0	0	0	0	0	0	0	0	0.94750977	0.052490234	0.78076172	-0.21484375	-0.078125	0.48754883	1.157	32087.65	-0.205	446	1.195
70	71	71	Category J	0.34790039	-0.14379883	-1.2958984	-0.21679688	0.16259766	0.44946289	0	1.195	3/11/2017	3	11	2017	12:23:17	44597	0	12	23	17	35	0.051513672	3.4804688	0.058837891	-0.062011719	-0.94848633	8.0974121	0.45898438	0	0	0	0	0	0	0	0	0	0.95239258	0.047607422	0.7175293	0.28881836	-0.081542969	-0.34716797	1.162	32077.6	-0.283	633.79	1.195
71	72	72	Category J	-0.10791016	0.095947266	-0.34790039	-0.19360352	0.16870117	0.45214844	0	0.87	3/11/2017	3	11	2017	12:23:17	44597	0.111	12	23	17	35	0.051513672	3.4804688	0.0546875	-0.062744141	-0.94433594	2.5148926	0.63818359	0	0	0	0	0	0	0	0	0	0.94799805	0.052001953	0.91796875	-0.16259766	0.15869141	0.59643555	1.141	32120.04	-0.367	869.23	1.195
72	73	73	Category J	0.26391602	0.095947266	-1.619873	-0.23681641	0.13256836	0.43994141	0	0.805	3/11/2017	3	11	2017	12:23:17	44597	0.222	12	23	17	35	0.051513672	3.4804688	0.054931641	-0.06640625	-0.95263672	3.2568359	0.7175293	0	0	0	0	0	0	0	0	0	0.95654297	0.043457031	1.0383301	0.20874023	0.16235352	-0.66699219	0.981	32466.1	-0.158	389.92	0.87
73	74	74	Category J	0	0.023925781	-0.25195313	-0.23046875	0.11474609	0.45336914	0	0.658	3/11/2017	3	11	2017	12:23:17	44597	0.333	12	23	17	35	0.051513672	3.4804688	0.05859375	-0.069091797	-0.94213867	14.410889	0.69873047	0	0	0	0	0	0	0	0	0	0.9465332	0.053466797	0.84204102	-0.05859375	0.093017578	0.69018555	0.73	33114.88	0.109	-300.97	0.87
74	75	75	Category J	0.20385742	0.047851563	-1.3798828	-0.27807617	0.13354492	0.43261719	0	0.244	3/11/2017	3	11	2017	12:23:17	44597	0.444	12	23	17	35	0.051513672	3.4804688	0.05859375	-0.069580078	-0.94995117	15.905518	0.46850586	0	0	0	0	0	0	0	0	0	0.9543457	0.045654297	0.69238281	0.14501953	0.11743164	-0.4296875	0.731	33111.96	0.201	-530.74	0.87
75	76	76	Category J	0.16796875	-0.2878418	-1.1638184	-0.23706055	0.19067383	0.42114258	0	0.61	3/11/2017	3	11	2017	12:23:17	44597	0.555	12	23	17	35	0.051513672	3.4804688	0.061279297	-0.062988281	-0.94262695	13.632324	0.33276367	0	0	0	0	0	0	0	0	0	0.9465332	0.053466797	0.55224609	0.10644531	-0.22460938	-0.22094727	0.746	33068.51	0.235	-602.41	0.964
76	77	77	Category J	-0.083984375	0.10791016	-0.53979492	-0.23925781	0.16430664	0.43066406	0	1.2	3/11/2017	3	11	2017	12:23:17	44597	0.666	12	23	17	35	0.051513672	3.4804688	0.052978516	-0.094238281	-0.98095703	10.082031	0.50439453	0	0	0	0	0	0	0	0	0	0.98706055	0.012939453	0.78076172	-0.13696289	0.20214844	0.44116211	0.783	32964.3	0.033	-89.64	0.964
77	78	78	Category J	0.13183594	-0.25195313	-1.5478516	-0.26342773	0.12866211	0.43603516	0	0.964	3/11/2017	3	11	2017	12:23:17	44597	0.777	12	23	17	35	0.051513672	3.4804688	0.043212891	-0.028808594	-1.0490723	10.181152	0.55322266	0	0	0	0	0	0	0	0	0	1.050293	0.050292969	0.81005859	0.088378906	-0.22290039	-0.49853516	0.792	32939.55	0.197	-491.8	1.027
78	79	79	Category J	0.059814453	-0.047851563	0	-0.24584961	0.10620117	0.44750977	0	1.027	3/11/2017	3	11	2017	12:23:17	44597	0.888	12	23	17	35	0.051513672	3.4804688	0.033935547	0.054443359	-1.0964355	8.3977051	1.1015625	0	0	0	0	0	0	0	0	0	1.0983887	0.098388672	1.2246094	0.025634766	-0.10229492	1.0964355	0.922	32605.31	0.071	-166.69	1.027
79	80	80	Category J	0.071777344	-0.10791016	-1.4279785	-0.27197266	0.11669922	0.43359375	0	0.707	3/11/2017	3	11	2017	12:23:18	44598	0	12	23	18	36	0.051513672	3.4804688	0.039794922	0.22021484	-1.1269531	3.7807617	0.44628906	0	0	0	0	0	0	0	0	0	1.1489258	0.14892578	0.66064453	0.031738281	-0.328125	-0.30078125	0.87	32734.12	0.117	-281.8	1.027
80	81	81	Category J	-0.17993164	-0.035888672	-0.32397461	-0.23632813	0.16601563	0.43847656	0	1.029	3/11/2017	3	11	2017	12:23:18	44598	0.1	12	23	18	36	0.051513672	3.4804688	0.048095703	0.38793945	-1.1682129	3.1015625	0.97192383	0	0	0	0	0	0	0	0	0	1.2319336	0.23193359	1.4963379	-0.22802734	-0.42382813	0.84423828	0.764	33017.3	0.185	-476.57	0.964
81	82	82	Category J	-0.10791016	0.17993164	-0.2277832	-0.23730469	0.12573242	0.45214844	0	0.297	3/11/2017	3	11	2017	12:23:18	44598	0.2	12	23	18	36	0.051513672	3.4804688	0.069580078	0.38696289	-1.239502	3.454834	1.0478516	0	0	0	0	0	0	0	0	0	1.3005371	0.30053711	1.3964844	-0.17749023	-0.20703125	1.0117188	0.713	33165.05	0.152	-418.22	0.707
82	83	83	Category J	0.40795898	0.047851563	-1.5	-0.24243164	0.086425781	0.45288086	0	0.561	3/11/2017	3	11	2017	12:23:18	44598	0.3	12	23	18	36	0.051513672	3.4804688	0.087402344	0.31933594	-1.307373	2.3571777	0.46191406	0	0	0	0	0	0	0	0	0	1.348877	0.34887695	0.78442383	0.3203125	-0.27148438	-0.19238281	0.642	33385.7	0.262	-736.48	0.707
83	84	84	Category J	0.071777344	0.14379883	-0.11987305	-0.22900391	0.083251953	0.4699707	0	0.658	3/11/2017	3	11	2017	12:23:18	44598	0.4	12	23	18	36	0.051513672	3.4804688	0.095214844	0.36987305	-1.3435059	0.18530273	1.2446289	0	0	0	0	0	0	0	0	0	1.3969727	0.39697266	1.4736328	-0.0234375	-0.22607422	1.2236328	0.733	33106.12	0.047	-133.52	0.782
84	85	85	Category J	0.059814453	-0.11987305	-1.7277832	-0.26586914	0.12426758	0.44360352	0	0.602	3/11/2017	3	11	2017	12:23:18	44598	0.5	12	23	18	36	0.051513672	3.4804688	0.11401367	0.40087891	-1.3671875	2.411377	0.63574219	0	0	0	0	0	0	0	0	0	1.4294434	0.42944336	0.93554688	-0.054199219	-0.52075195	-0.36035156	0.691	33231.45	0.012	-36.43	0.658
85	86	86	Category J	0.11987305	-0.023925781	-0.14379883	-0.24780273	0.1875	0.42285156	0	1.251	3/11/2017	3	11	2017	12:23:18	44598	0.6	12	23	18	36	0.051513672	3.4804688	0.11914063	0.39550781	-1.3911133	7.760498	1.315918	0	0	0	0	0	0	0	0	0	1.4511719	0.45117188	1.6674805	0.000488281	-0.41943359	1.2473145	0.751	33054.19	-0.054	158.98	0.658
86	87	87	Category J	0.14379883	0.023925781	-1.6318359	-0.26782227	0.17797852	0.41430664	0	0.782	3/11/2017	3	11	2017	12:23:18	44598	0.7	12	23	18	36	0.051513672	3.4804688	0.12036133	0.40844727	-1.375	11.457764	0.46289063	0	0	0	0	0	0	0	0	0	1.4394531	0.43945313	0.66430664	0.023193359	-0.38452148	-0.2565918	0.721	33141.32	-0.052	158.25	0.658
87	88	88	Category J	0.51586914	0.035888672	-1.2478027	-0.27807617	0.1262207	0.42358398	0	0.656	3/11/2017	3	11	2017	12:23:18	44598	0.8	12	23	18	36	0.051513672	3.4804688	0.12158203	0.4074707	-1.3808594	8.689209	0.55786133	0	0	0	0	0	0	0	0	0	1.4448242	0.44482422	0.89916992	0.39404297	-0.37158203	0.13305664	0.672	33290.18	0.021	-64.84	0.782
88	89	89	Category J	0.011962891	-0.21582031	-0.73193359	-0.24804688	0.16186523	0.42871094	0	0.382	3/11/2017	3	11	2017	12:23:18	44598	0.9	12	23	18	36	0.051513672	3.4804688	0.12597656	0.40600586	-1.387207	10.797607	0.91040039	0	0	0	0	0	0	0	0	0	1.4509277	0.45092773	1.3911133	-0.11401367	-0.62182617	0.65527344	0.804	32906.91	-0.139	405.24	1.143
89	90	90	Category J	0.059814453	-0.32397461	-1.8598633	-0.26098633	0.18041992	0.42041016	0	0.362	3/11/2017	3	11	2017	12:23:19	44599	0	12	23	19	37	0.051513672	3.4804688	0.12158203	0.40844727	-1.3903809	13.723633	0.87207031	0	0	0	0	0	0	0	0	0	1.4543457	0.4543457	1.2636719	-0.061767578	-0.73242188	-0.46923828	0.786	32956.02	-0.109	318.57	0.782
90	91	91	Category J	0.047851563	-0.023925781	-0.035888672	-0.22119141	0.21801758	0.41943359	0	1.395	3/11/2017	3	11	2017	12:23:19	44599	0.09	12	23	19	37	0.051513672	3.4804688	0.12084961	0.40625	-1.3977051	11.393555	1.4301758	0	0	0	0	0	0	0	0	0	1.4606934	0.46069336	1.8652344	-0.072998047	-0.43017578	1.3618164	0.746	33068.51	-0.122	376.26	0.901
91	92	92	Category J	-0.17993164	0.19189453	-0.13183594	-0.24536133	0.19995117	0.40869141	0	1.143	3/11/2017	3	11	2017	12:23:19	44599	0.181	12	23	19	37	0.051513672	3.4804688	0.12182617	0.40405273	-1.3867188	6.857666	1.3078613	0	0	0	0	0	0	0	0	0	1.4494629	0.44946289	1.769043	-0.30175781	-0.2121582	1.2548828	0.787	32953.27	-0.208	645.44	1.143
92	93	93	Category J	0.32397461	0.083984375	-1.9199219	-0.25244141	0.14111328	0.44335938	0	0.543	3/11/2017	3	11	2017	12:23:19	44599	0.272	12	23	19	37	0.051513672	3.4804688	0.12084961	0.40014648	-1.4038086	1.8408203	0.63818359	0	0	0	0	0	0	0	0	0	1.4648438	0.46484375	1.0351563	0.20288086	-0.31616211	-0.51586914	0.968	32496.18	-0.425	1232.82	1.395
93	94	94	Category J	0.095947266	0.047851563	-0.40795898	-0.21362305	0.14770508	0.4465332	0	0.901	3/11/2017	3	11	2017	12:23:19	44599	0.363	12	23	19	37	0.051513672	3.4804688	0.12036133	0.40087891	-1.3952637	2.9423828	1.0488281	0	0	0	0	0	0	0	0	0	1.4567871	0.45678711	1.3652344	-0.024414063	-0.35302734	0.98730469	1.151	32099.75	-0.628	1704.69	1.395
94	95	95	Category J	-0.095947266	-0.31176758	-1.8837891	-0.22094727	0.1796875	0.43408203	0	1.465	3/11/2017	3	11	2017	12:23:19	44599	0.454	12	23	19	37	0.051513672	3.4804688	0.11450195	0.40332031	-1.3803711	3.395752	0.89941406	0	0	0	0	0	0	0	0	0	1.442627	0.44262695	1.4291992	-0.21044922	-0.71508789	-0.50317383	1.056	32298.6	-0.569	1647.72	1.143
95	96	96	Category J	0.19189453	-0.071777344	-0.7199707	-0.2355957	0.2331543	0.40600586	0	1.462	3/11/2017	3	11	2017	12:23:19	44599	0.545	12	23	19	37	0.051513672	3.4804688	0.1171875	0.40136719	-1.3945313	0.98217773	0.82714844	0	0	0	0	0	0	0	0	0	1.4558105	0.45581055	1.2224121	0.074462891	-0.47314453	0.67456055	0.99	32445.46	-0.491	1452.65	0.901
96	97	97	Category J	-0.083984375	0.10791016	-0.86376953	-0.21411133	0.21508789	0.42749023	0	0.827	3/11/2017	3	11	2017	12:23:19	44599	0.636	12	23	19	37	0.051513672	3.4804688	0.11572266	0.40356445	-1.3769531	4.0576172	0.625	0	0	0	0	0	0	0	0	0	1.4394531	0.43945313	1.0085449	-0.19970703	-0.2956543	0.51318359	0.994	32436.34	-0.526	1588.32	0.901
97	98	98	Category J	0.25195313	0.035888672	-1.4758301	-0.23608398	0.1809082	0.43212891	0	0.742	3/11/2017	3	11	2017	12:23:19	44599	0.727	12	23	19	37	0.051513672	3.4804688	0.11474609	0.40136719	-1.3908691	11.869141	0.39941406	0	0	0	0	0	0	0	0	0	1.4521484	0.45214844	0.58740234	0.13696289	-0.36547852	-0.084716797	0.945	32550.21	-0.367	1052.03	1.206
98	99	99	Category J	0.13183594	0.023925781	-0.20385742	-0.20898438	0.1809082	0.4440918	0	0.569	3/11/2017	3	11	2017	12:23:19	44599	0.818	12	23	19	37	0.051513672	3.4804688	0.12207031	0.39648438	-1.4003906	17.353516	1.2531738	0	0	0	0	0	0	0	0	0	1.4604492	0.46044922	1.5788574	0.009521484	-0.37255859	1.1965332	0.902	32654.14	-0.349	1037.99	1.206
99	100	100	Category J	0.17993164	0	-1.0559082	-0.21850586	0.1887207	0.43481445	0	0.608	3/11/2017	3	11	2017	12:23:19	44599	0.909	12	23	19	38	0.051513672	3.4804688	0.11767578	0.39770508	-1.385498	18.302979	0.52026367	0	0	0	0	0	0	0	0	0	1.4462891	0.44628906	0.78955078	0.062011719	-0.39770508	0.32958984	0.932	32581.22	-0.392	1158.95	0.827
100	101	101	Category J	0.25195313	-0.071777344	-0.88793945	-0.20727539	0.20825195	0.43041992	0	1.206	3/11/2017	3	11	2017	12:23:20	44600	0	12	23	20	38	0.051513672	3.4804688	0.11791992	0.39550781	-1.3913574	15.70459	0.69995117	0	0	0	0	0	0	0	0	0	1.451416	0.45141602	1.1047363	0.13378906	-0.46728516	0.50341797	0.848	32790.5	-0.178	505.94	1.206
101	102	102	Category J	-0.047851563	0.083984375	-0.25195313	-0.18652344	0.20361328	0.43432617	0	1.644	3/11/2017	3	11	2017	12:23:20	44600	0.1	12	23	20	38	0.051513672	3.4804688	0.11889648	0.39990234	-1.3886719	15.284668	1.1916504	0	0	0	0	0	0	0	0	0	1.4501953	0.45019531	1.6196289	-0.16674805	-0.31591797	1.1367188	0.926	32595.65	-0.201	533.89	1.206
102	103	103	Category J	0.059814453	-0.059814453	-1.5717773	-0.22802734	0.15649414	0.44360352	0	0.324	3/11/2017	3	11	2017	12:23:20	44600	0.2	12	23	20	38	0.051513672	3.4804688	0.12329102	0.39770508	-1.3898926	13.102295	0.49633789	0	0	0	0	0	0	0	0	0	1.4509277	0.45092773	0.70288086	-0.063476563	-0.45751953	-0.18164063	0.968	32496.18	-0.173	435.17	1.21
103	104	104	Category J	0.25195313	0.15576172	-0.38378906	-0.23730469	0.14038086	0.44287109	0	1.21	3/11/2017	3	11	2017	12:23:20	44600	0.3	12	23	20	38	0.051513672	3.4804688	0.12280273	0.39355469	-1.390625	3.3139648	1.0427246	0	0	0	0	0	0	0	0	0	1.4506836	0.45068359	1.3740234	0.12915039	-0.23779297	1.0068359	1.097	32211.08	-0.445	1142.39	1.379
104	105	105	Category J	-0.011962891	-0.32397461	-1.1398926	-0.24682617	0.14013672	0.43994141	0	0.82	3/11/2017	3	11	2017	12:23:20	44600	0.4	12	23	20	38	0.051513672	3.4804688	0.11865234	0.39208984	-1.3894043	5.9367676	0.76953125	0	0	0	0	0	0	0	0	0	1.4484863	0.44848633	1.0964355	-0.13061523	-0.71606445	0.24951172	1.203	31996.48	-0.503	1207.6	1.379
105	106	106	Category J	0.095947266	-0.2878418	-1.8598633	-0.24414063	0.17993164	0.42407227	0	1.379	3/11/2017	3	11	2017	12:23:20	44600	0.5	12	23	20	38	0.051513672	3.4804688	0.1171875	0.39208984	-1.3920898	9.1159668	0.82543945	0	0	0	0	0	0	0	0	0	1.4509277	0.45092773	1.1689453	-0.021240234	-0.67993164	-0.4675293	1.076	32255.57	-0.218	509.16	1.21
106	107	107	Category J	0.095947266	0.071777344	-0.21582031	-0.21313477	0.17944336	0.43725586	0	1.846	3/11/2017	3	11	2017	12:23:20	44600	0.6	12	23	20	38	0.051513672	3.4804688	0.11474609	0.39453125	-1.3837891	11.054443	1.2119141	0	0	0	0	0	0	0	0	0	1.4436035	0.44360352	1.5097656	-0.018798828	-0.32275391	1.1679688	1.203	31996.48	-0.447	1043.46	1.21
107	108	108	Category J	0.023925781	0.20385742	-1.7998047	-0.265625	0.18066406	0.40625	0	0.877	3/11/2017	3	11	2017	12:23:20	44600	0.7	12	23	20	38	0.051513672	3.4804688	0.11523438	0.39550781	-1.3823242	14.509766	0.46826172	0	0	0	0	0	0	0	0	0	1.4423828	0.44238281	0.70043945	-0.091308594	-0.19165039	-0.41723633	1.105	32194.31	-0.276	645.84	1.091
108	109	109	Category J	0.37182617	0.14379883	-0.91186523	-0.26318359	0.15380859	0.42993164	0	1.091	3/11/2017	3	11	2017	12:23:20	44600	0.8	12	23	20	38	0.051513672	3.4804688	0.11303711	0.39599609	-1.3764648	24.280518	0.58862305	0	0	0	0	0	0	0	0	0	1.4367676	0.43676758	0.97558594	0.25854492	-0.25219727	0.46459961	1.037	32340.1	-0.168	396.56	1.091
109	110	110	Category M	-0.13183594	0.15576172	-0.95996094	-0.12719727	-0.10961914	0.48852539	0	0.621	3/11/2017	3	11	2017	12:28:18	44898	0.099	12	28	18	36	0.051513672	3.4853027	0.11401367	0.39526367	-1.3830566	34.390625	0.54492188	0	0	0	0	0	0	0	0	0	1.4431152	0.44311523	0.90893555	-0.24584961	-0.23950195	0.4230957	0.952	32533.65	-0.05	120.49	1.091
110	111	111	Category M	-0.10791016	-0.29980469	-1.1159668	-0.13671875	-0.072265625	0.48828125	0	0.413	3/11/2017	3	11	2017	12:28:18	44898	0.199	12	28	18	36	0.051513672	3.4224609	0.11645508	0.39648438	-1.3789063	43.817871	0.77734375	0	0	0	0	0	0	0	0	0	1.4394531	0.43945313	1.1838379	-0.22436523	-0.69628906	0.26293945	0.879	32711.39	0.055	-134.97	0.877
111	112	112	Category M	0	-0.31176758	-0.73193359	-0.16918945	-0.079345703	0.4753418	0	0.868	3/11/2017	3	11	2017	12:28:18	44898	0.3	12	28	18	36	0.051513672	3.4224609	0.11132813	0.39819336	-1.3864746	59.80127	0.97216797	0	0	0	0	0	0	0	0	0	1.4470215	0.44702148	1.4760742	-0.11132813	-0.70996094	0.65454102	0.774	32989.27	0.042	-114.61	1.091
112	113	113	Category M	0.023925781	-0.26391602	-1.0078125	-0.2043457	-0.067871094	0.46777344	0	1.406	3/11/2017	3	11	2017	12:28:18	44898	0.4	12	28	18	36	0.051513672	3.4224609	0.11547852	0.39624023	-1.3916016	68.92041	0.76904297	0	0	0	0	0	0	0	0	0	1.4516602	0.45166016	1.1357422	-0.091552734	-0.66015625	0.38378906	0.823	32856.02	0.142	-352.86	0.868
113	114	114	Category M	0.10791016	-0.13183594	-0.83984375	-0.20141602	-0.030273438	0.47729492	0	0.246	3/11/2017	3	11	2017	12:28:18	44898	0.5	12	28	18	36	0.051513672	3.4224609	0.11035156	0.39453125	-1.3796387	75.288086	0.75415039	0	0	0	0	0	0	0	0	0	1.439209	0.43920898	1.0688477	-0.002441406	-0.52636719	0.53979492	0.839	32813.91	0.044	-112.57	0.972
114	115	115	Category M	-0.10791016	0.095947266	-0.99584961	-0.17895508	-0.005615234	0.48486328	0	1.388	3/11/2017	3	11	2017	12:28:18	44898	0.6	12	28	18	36	0.051513672	3.4224609	0.1081543	0.39331055	-1.3996582	68.395508	0.54614258	0	0	0	0	0	0	0	0	0	1.4577637	0.45776367	0.91748047	-0.21606445	-0.29736328	0.40380859	0.932	32581.22	-0.122	309.52	1.158
115	116	116	Category M	-0.49194336	-2.6879883	-4.5959473	-0.18017578	0.003417969	0.48657227	0	0.717	3/11/2017	3	11	2017	12:28:18	44898	0.7	12	28	18	36	0.051513672	3.4224609	0.10766602	0.39331055	-1.3845215	54.725098	4.4907227	0	0	0	0	0	0	0	0	0	1.4433594	0.44335938	6.892334	-0.59960938	-3.0812988	-3.2111816	0.981	32466.1	-0.107	257.89	1.158
116	117	117	Category M	-1.0678711	5.1838379	-5.447998	-0.19555664	-0.140625	0.46533203	0	0.972	3/11/2017	3	11	2017	12:28:18	44898	0.8	12	28	18	36	0.051513672	3.4224609	0.10595703	0.39550781	-1.3891602	36.622559	6.3857422	0	0	0	0	0	0	0	0	0	1.4482422	0.44824219	10.020752	-1.1738281	4.7880859	-4.0585938	0.816	32874.66	0.133	-333.93	1.158
117	118	118	Category M	-0.6237793	6.2399902	-5.5319824	-0.13574219	-0.32910156	0.38476563	0	1.158	3/11/2017	3	11	2017	12:28:18	44898	0.9	12	28	18	36	0.051513672	3.4224609	0.11181641	0.39331055	-1.3920898	12.581543	7.201416	0	0	0	0	0	0	0	0	0	1.4509277	0.45092773	10.721924	-0.7355957	5.8464355	-4.1396484	0.989	32447.75	-0.009	20.65	1.281
118	119	119	Category M	0.50390625	13.319824	-2.5917969	-0.16186523	-0.22998047	0.44482422	0	0.418	3/11/2017	3	11	2017	12:28:19	44899	0	12	28	19	36	0.051513672	3.4224609	0.11083984	0.39672852	-1.3735352	11.46875	12.986084	0	0	0	0	0	0	0	0	0	1.434082	0.43408203	14.533936	0.39282227	12.922852	-1.2180176	0.993	32438.62	-0.048	111.59	1.158
119	120	120	Category M	0.59985352	13.067871	-4.5839844	-0.19458008	0.062255859	0.47094727	0	1.281	3/11/2017	3	11	2017	12:28:19	44899	0.1	12	28	19	37	0.051513672	3.4224609	0.109375	0.38964844	-1.3977051	18.879395	13.081299	0	0	0	0	0	0	0	0	0	1.4550781	0.45507813	16.354492	0.49023438	12.677979	-3.1860352	0.987	32452.32	-0.092	219.12	1.158
120	121	121	Category M	2.0039063	-0.095947266	-6.5397949	-0.20678711	0.2824707	0.38061523	0	1.415	3/11/2017	3	11	2017	12:28:19	44899	0.2	12	28	19	37	0.051513672	3.4224609	0.10986328	0.38916016	-1.3964844	19.7229	5.5021973	0	0	0	0	0	0	0	0	0	1.4538574	0.45385742	7.5224609	1.8937988	-0.48510742	-5.1430664	0.949	32540.73	-0.071	173.17	1.158
121	122	122	Category M	1.2358398	-5.3879395	-5.4838867	-0.20629883	0.078857422	0.46777344	0	0.679	3/11/2017	3	11	2017	12:28:19	44899	0.3	12	28	19	37	0.051513672	3.4224609	0.10961914	0.39086914	-1.4003906	36.380371	7.1647949	0	0	0	0	0	0	0	0	0	1.4580078	0.45800781	10.988037	1.1259766	-5.7788086	-4.083252	0.865	32746.83	-0.03	77.54	0.745
122	123	123	Category M	0.51586914	3.4558105	-5.0759277	-0.19482422	-0.265625	0.41333008	0	0.745	3/11/2017	3	11	2017	12:28:19	44899	0.4	12	28	19	37	0.051513672	3.4224609	0.10864258	0.38867188	-1.4187012	47.759521	4.7902832	0	0	0	0	0	0	0	0	0	1.4748535	0.47485352	7.1311035	0.40698242	3.0668945	-3.6569824	0.904	32649.22	-0.197	533.78	0.745
123	124	124	Category M	1.8359375	2.3039551	-2.9157715	-0.21459961	-0.26831055	0.4074707	0	0.657	3/11/2017	3	11	2017	12:28:19	44899	0.5	12	28	19	37	0.051513672	3.4224609	0.10522461	0.38891602	-1.4016113	39.936768	2.9921875	0	0	0	0	0	0	0	0	0	1.4584961	0.45849609	5.1594238	1.7304688	1.9147949	-1.513916	0.78	32972.6	-0.112	330.11	0.745
124	125	125	Category M	0.2277832	-0.57592773	-2.2797852	-0.20239258	0.040527344	0.48266602	0	0.651	3/11/2017	3	11	2017	12:28:19	44899	0.6	12	28	19	37	0.051513672	3.4224609	0.10351563	0.38378906	-1.407959	23.718262	1.3024902	0	0	0	0	0	0	0	0	0	1.4631348	0.46313477	1.9558105	0.12402344	-0.9597168	-0.87158203	0.703	33195.02	-0.155	515.48	0.679
125	126	126	Category M	0.083984375	0.47998047	-0.93579102	-0.26269531	-0.16796875	0.43115234	0	0.533	3/11/2017	3	11	2017	12:28:19	44899	0.7	12	28	19	37	0.051513672	3.4224609	0.10424805	0.38452148	-1.404541	15.581299	0.47900391	0	0	0	0	0	0	0	0	0	1.4602051	0.46020508	0.58447266	-0.020263672	0.095214844	0.46875	0.697	33213.17	0.001	-3.03	0.657
126	127	127	Category M	0.13183594	-0.19189453	-0.671875	-0.26806641	-0.096679688	0.45458984	0	0.955	3/11/2017	3	11	2017	12:28:19	44899	0.8	12	28	19	37	0.051513672	3.4224609	0.10449219	0.3840332	-1.404541	1.4724121	0.93237305	0	0	0	0	0	0	0	0	0	1.4597168	0.4597168	1.3356934	0.027099609	-0.57592773	0.73266602	0.669	33299.57	-0.045	145.2	0.657
127	128	128	Category M	0.11987305	-0.071777344	-1.1757813	-0.26904297	-0.10668945	0.45263672	0	0.644	3/11/2017	3	11	2017	12:28:19	44899	0.9	12	28	19	37	0.051513672	3.4224609	0.1015625	0.38037109	-1.4055176	33.706299	0.50756836	0	0	0	0	0	0	0	0	0	1.4597168	0.4597168	0.70019531	0.018066406	-0.45214844	0.22973633	0.693	33225.34	-0.056	176.64	0.651
128	129	129	Category J	0.047851563	0.023925781	-1.2958984	-0.23486328	-0.0625	0.46801758	0	0.574	3/11/2017	3	11	2017	12:28:20	44900	0.3	12	28	20	38	0.051513672	3.4224609	0.098632813	0.37695313	-1.4104004	63.297363	0.37475586	0	0	0	0	0	0	0	0	0	1.4633789	0.46337891	0.51879883	-0.05078125	-0.35302734	0.11450195	0.665	33312.15	0.025	-77.65	0.644
129	130	130	Category J	0.071777344	-0.071777344	-0.81591797	-0.21118164	-0.070800781	0.48120117	0	0.801	3/11/2017	3	11	2017	12:28:20	44900	0.4	12	28	20	38	0.051513672	3.4224609	0.098388672	0.38085938	-1.4042969	65.490479	0.74291992	0	0	0	0	0	0	0	0	0	1.4584961	0.45849609	1.0678711	-0.026611328	-0.45263672	0.58837891	0.677	33274.59	0.094	-276.94	0.644
130	131	131	Category J	-0.10791016	-0.095947266	-0.70776367	-0.2253418	-0.10253906	0.47338867	0	0.486	3/11/2017	3	11	2017	12:28:20	44900	0.5	12	28	20	38	0.051513672	3.4224609	0.097167969	0.3828125	-1.3999023	59.23877	0.86621094	0	0	0	0	0	0	0	0	0	1.4545898	0.45458984	1.3762207	-0.20507813	-0.47875977	0.69213867	0.624	33444.77	0.184	-548.65	0.639
131	132	132	Category J	0.15576172	-0.17993164	-1.5839844	-0.20751953	-0.082763672	0.47998047	0	0.602	3/11/2017	3	11	2017	12:28:20	44900	0.6	12	28	20	38	0.051513672	3.4224609	0.098388672	0.38500977	-1.4055176	52.179443	0.59521484	0	0	0	0	0	0	0	0	0	1.4606934	0.46069336	0.80053711	0.057128906	-0.56494141	-0.17822266	0.579	33598.71	0.099	-327.22	0.602
132	133	133	Category J	-0.13183594	-0.011962891	-0.70776367	-0.19458008	-0.066162109	0.48974609	0	0.639	3/11/2017	3	11	2017	12:28:20	44900	0.7	12	28	20	38	0.051513672	3.4224609	0.099853516	0.38330078	-1.4101563	47.11084	0.83862305	0	0	0	0	0	0	0	0	0	1.4645996	0.46459961	1.3295898	-0.23168945	-0.39526367	0.70239258	0.543	33729	0.201	-654.74	0.639
133	134	134	Category J	-0.047851563	0.14379883	-0.26391602	-0.25268555	-0.038330078	0.46191406	0	0.376	3/11/2017	3	11	2017	12:28:20	44900	0.8	12	28	20	38	0.051513672	3.4224609	0.097900391	0.38500977	-1.407959	26.20874	1.1782227	0	0	0	0	0	0	0	0	0	1.4628906	0.46289063	1.53125	-0.14575195	-0.24121094	1.144043	0.523	33804.44	0.212	-704.14	0.602
134	135	135	Category J	0.10791016	-0.011962891	-1.6918945	-0.19238281	-0.057617188	0.48388672	0	0.359	3/11/2017	3	11	2017	12:28:20	44900	0.9	12	28	20	38	0.051513672	3.4224609	0.095214844	0.38452148	-1.4069824	12.243408	0.48828125	0	0	0	0	0	0	0	0	0	1.4616699	0.46166992	0.69384766	0.012451172	-0.39648438	-0.28466797	0.487	33946.32	0.252	-857.62	0.639
135	136	136	Category J	-0.047851563	-0.071777344	-0.7199707	-0.18017578	-0.075927734	0.4909668	0	0.679	3/11/2017	3	11	2017	12:28:21	44901	0	12	28	21	38	0.051513672	3.4224609	0.094482422	0.38549805	-1.3930664	16.60791	0.82617188	0	0	0	0	0	0	0	0	0	1.4484863	0.44848633	1.2729492	-0.14233398	-0.45727539	0.6730957	0.499	33898.11	0.127	-459.97	0.639
136	137	137	Category J	0.011962891	-0.14379883	-1.0078125	-0.21069336	-0.099609375	0.47827148	0	0.272	3/11/2017	3	11	2017	12:28:21	44901	0.1	12	28	21	39	0.051513672	3.4224609	0.091308594	0.38256836	-1.4072266	21.049072	0.66552734	0	0	0	0	0	0	0	0	0	1.4611816	0.46118164	1.005127	-0.079345703	-0.52636719	0.39941406	0.468	34024.66	0.125	-474.85	0.669
137	138	138	Category J	0.15576172	-0.21582031	-1.6679688	-0.19824219	-0.077392578	0.4777832	0	0.669	3/11/2017	3	11	2017	12:28:21	44901	0.2	12	28	21	39	0.051513672	3.4224609	0.094238281	0.38085938	-1.3972168	8.3129883	0.65795898	0	0	0	0	0	0	0	0	0	1.4511719	0.45117188	0.9284668	0.061279297	-0.59667969	-0.27050781	0.578	33602.24	0.196	-612.97	0.669
138	139	139	Category J	-0.011962891	0.14379883	-0.047851563	-0.23168945	-0.061279297	0.47607422	0	0.455	3/11/2017	3	11	2017	12:28:21	44901	0.3	12	28	21	39	0.051513672	3.4224609	0.091064453	0.37963867	-1.3920898	1.1472168	1.3686523	0	0	0	0	0	0	0	0	0	1.4458008	0.44580078	1.6833496	-0.10302734	-0.23583984	1.3442383	0.553	33692.13	0.252	-787.92	0.669
139	140	140	Category J	-0.095947266	-0.059814453	-0.58789063	-0.22924805	-0.063232422	0.4699707	0	1.038	3/11/2017	3	11	2017	12:28:21	44901	0.4	12	28	21	39	0.051513672	3.4224609	0.091064453	0.37915039	-1.3937988	0.70629883	0.93676758	0	0	0	0	0	0	0	0	0	1.4475098	0.44750977	1.4321289	-0.18701172	-0.43896484	0.8059082	0.54	33740.17	0.265	-835.96	0.669
140	141	141	Category J	0.10791016	0.047851563	-1.4399414	-0.18994141	-0.078613281	0.47900391	0	0.207	3/11/2017	3	11	2017	12:28:21	44901	0.5	12	28	21	39	0.051513672	3.4224609	0.087646484	0.37841797	-1.3847656	0.87524414	0.33569336	0	0	0	0	0	0	0	0	0	1.4384766	0.43847656	0.40576172	0.020019531	-0.33056641	-0.054931641	0.67	33296.44	0.137	-397.63	0.995
141	142	142	Category J	0.19189453	-0.14379883	-0.26391602	-0.16235352	-0.10302734	0.49194336	0	0.602	3/11/2017	3	11	2017	12:28:21	44901	0.6	12	28	21	39	0.051513672	3.4224609	0.083007813	0.37402344	-1.3994141	9.1982422	1.2526855	0	0	0	0	0	0	0	0	0	1.4509277	0.45092773	1.762207	0.10864258	-0.51782227	1.135498	0.725	33129.54	0.107	-297.29	0.995
142	143	143	Category J	-0.011962891	-0.39599609	-1.8239746	-0.18310547	-0.11206055	0.47924805	0	1.053	3/11/2017	3	11	2017	12:28:21	44901	0.7	12	28	21	39	0.051513672	3.4224609	0.082763672	0.3737793	-1.4023438	13.077881	0.88256836	0	0	0	0	0	0	0	0	0	1.4536133	0.45361328	1.2858887	-0.094726563	-0.76977539	-0.42138672	0.795	32931.35	0.182	-456.03	0.995
143	144	144	Category J	0.011962891	-0.14379883	-1.1638184	-0.20043945	-0.079833984	0.47998047	0	0.995	3/11/2017	3	11	2017	12:28:21	44901	0.8	12	28	21	39	0.051513672	3.4224609	0.081054688	0.37255859	-1.4038086	18.296143	0.57373047	0	0	0	0	0	0	0	0	0	1.454834	0.45483398	0.82592773	-0.069091797	-0.51635742	0.23999023	0.652	33353.47	0.123	-366.98	0.875
144	145	145	Category J	-0.14379883	-0.10791016	-0.32397461	-0.22729492	-0.092773438	0.47338867	0	0.875	3/11/2017	3	11	2017	12:28:21	44901	0.9	12	28	21	39	0.051513672	3.4224609	0.078857422	0.36914063	-1.4025879	20.792236	1.2001953	0	0	0	0	0	0	0	0	0	1.4526367	0.45263672	1.7785645	-0.22265625	-0.47705078	1.0786133	0.7	33204.08	0.131	-369.2	0.995
145	146	146	Category J	0	-0.17993164	-1.6437988	-0.21850586	-0.11352539	0.47241211	0	0.181	3/11/2017	3	11	2017	12:28:22	44902	0	12	28	22	39	0.051757813	3.515918	0.075439453	0.37304688	-1.4035645	20.061768	0.60742188	0	0	0	0	0	0	0	0	0	1.4543457	0.4543457	0.8684082	-0.075439453	-0.55297852	-0.23999023	0.858	32764.73	0.026	-65.89	0.995
146	147	147	Category J	0.035888672	0.011962891	-0.20385742	-0.16040039	-0.14697266	0.47436523	0	0.494	3/11/2017	3	11	2017	12:28:22	44902	0.111	12	28	22	40	0.051757813	3.515918	0.074951172	0.375	-1.3999023	18.54834	1.2507324	0	0	0	0	0	0	0	0	0	1.451416	0.45141602	1.5983887	-0.0390625	-0.36303711	1.1960449	0.756	33039.94	0.101	-272.65	0.995
147	148	148	Category J	-0.011962891	-0.23999023	-1.2119141	-0.19555664	-0.14086914	0.47265625	0	1.554	3/11/2017	3	11	2017	12:28:22	44902	0.222	12	28	22	40	0.051757813	3.515918	0.075195313	0.37304688	-1.4006348	19.422363	0.6472168	0	0	0	0	0	0	0	0	0	1.451416	0.45141602	0.88916016	-0.087158203	-0.61303711	0.1887207	0.829	32840.15	0.083	-210.53	1.117
148	149	149	Category J	0.035888672	-0.047851563	-0.73193359	-0.22949219	-0.1027832	0.46948242	0	0.438	3/11/2017	3	11	2017	12:28:22	44902	0.333	12	28	22	40	0.051757813	3.515918	0.071044922	0.37109375	-1.4008789	17.347412	0.79003906	0	0	0	0	0	0	0	0	0	1.4509277	0.45092773	1.123291	-0.03515625	-0.41894531	0.66894531	0.869	32736.66	-0.12	323.25	1.117
149	150	150	Category J	0.023925781	-0.047851563	-0.11987305	-0.21508789	-0.12744141	0.46875	0	1.432	3/11/2017	3	11	2017	12:28:22	44902	0.444	12	28	22	40	0.051757813	3.515918	0.068359375	0.3684082	-1.3979492	15.144775	1.3449707	0	0	0	0	0	0	0	0	0	1.4472656	0.44726563	1.7390137	-0.044433594	-0.41625977	1.2780762	0.902	32654.14	-0.175	469.52	1.117
150	151	151	Category J	-0.059814453	0	-1.907959	-0.19506836	-0.1484375	0.46533203	0	1.117	3/11/2017	3	11	2017	12:28:22	44902	0.555	12	28	22	40	0.051757813	3.515918	0.070800781	0.36767578	-1.3874512	12.55127	0.65014648	0	0	0	0	0	0	0	0	0	1.4372559	0.43725586	1.0185547	-0.13061523	-0.36767578	-0.52026367	0.934	32576.42	-0.33	935.62	1.117
151	152	152	Category J	0.2277832	-0.071777344	-0.75585938	-0.15283203	-0.15112305	0.48632813	0	0.38	3/11/2017	3	11	2017	12:28:22	44902	0.666	12	28	22	40	0.051757813	3.515918	0.071044922	0.36645508	-1.3984375	9.6591797	0.79321289	0	0	0	0	0	0	0	0	0	1.4472656	0.44726563	1.2373047	0.15649414	-0.43823242	0.64257813	0.816	32874.66	-0.229	695.99	1.117
152	153	153	Category J	-0.15576172	-0.035888672	-0.671875	-0.14697266	-0.15673828	0.47729492	0	0.684	3/11/2017	3	11	2017	12:28:22	44902	0.777	12	28	22	40	0.051757813	3.515918	0.075927734	0.36816406	-1.4025879	7.5891113	0.86669922	0	0	0	0	0	0	0	0	0	1.4521484	0.45214844	1.3666992	-0.23168945	-0.40405273	0.73071289	0.965	32503.16	-0.367	1029.41	1.117
153	154	154	Category J	-0.16796875	-0.071777344	-1.8359375	-0.1809082	-0.14550781	0.47949219	0	0.847	3/11/2017	3	11	2017	12:28:22	44902	0.888	12	28	22	40	0.051757813	3.515918	0.075683594	0.37158203	-1.3930664	2.6699219	0.67236328	0	0	0	0	0	0	0	0	0	1.4438477	0.44384766	1.1298828	-0.24365234	-0.44335938	-0.44262695	0.883	32701.34	-0.227	639.34	0.936
154	155	155	Category J	0.16796875	0.047851563	-0.17993164	-0.1875	-0.1081543	0.48730469	0	1.334	3/11/2017	3	11	2017	12:28:23	44903	0	12	28	23	40	0.051757813	3.515918	0.072753906	0.37084961	-1.4069824	4.5625	1.2724609	0	0	0	0	0	0	0	0	0	1.4567871	0.45678711	1.6452637	0.094970703	-0.32299805	1.2270508	0.81	32890.74	-0.106	301.27	0.847
155	156	156	Category J	0.023925781	-0.10791016	-1.5239258	-0.16235352	-0.13183594	0.484375	0	0.936	3/11/2017	3	11	2017	12:28:23	44903	0.09	12	28	23	40	0.051757813	3.515918	0.076416016	0.36914063	-1.401123	14.425293	0.49536133	0	0	0	0	0	0	0	0	0	1.4509277	0.45092773	0.65234375	-0.052490234	-0.47705078	-0.12255859	0.874	32723.99	-0.063	164.06	0.936
156	157	157	Category J	0.38378906	-0.071777344	-0.77978516	-0.17407227	-0.12524414	0.48632813	0	0.683	3/11/2017	3	11	2017	12:28:23	44903	0.181	12	28	23	41	0.051757813	3.515918	0.082519531	0.40161133	-1.3510742	17.072021	0.80078125	0	0	0	0	0	0	0	0	0	1.4118652	0.41186523	1.3459473	0.30102539	-0.47338867	0.57128906	0.949	32540.73	-0.138	347.32	1.032
157	158	158	Category J	0.059814453	0.011962891	-0.071777344	-0.13452148	-0.14746094	0.48535156	0	0.76	3/11/2017	3	11	2017	12:28:23	44903	0.272	12	28	23	41	0.051757813	3.515918	0.096679688	0.33691406	-1.300293	19.41333	1.2714844	0	0	0	0	0	0	0	0	0	1.3469238	0.34692383	1.5905762	-0.036865234	-0.32495117	1.2285156	0.98	32468.4	-0.204	515.3	1.127
158	159	159	Category J	-0.059814453	-0.59985352	-1.9199219	-0.19677734	-0.15356445	0.47167969	0	1.137	3/11/2017	3	11	2017	12:28:23	44903	0.363	12	28	23	41	0.051757813	3.515918	0.10595703	0.25878906	-1.2329102	18.644043	1.1118164	0	0	0	0	0	0	0	0	0	1.2641602	0.26416016	1.7114258	-0.16577148	-0.85864258	-0.68676758	0.945	32550.21	-0.193	501.12	1.032
159	160	160	Category J	0.10791016	-0.15576172	-1.3317871	-0.20922852	-0.12011719	0.46728516	0	1.032	3/11/2017	3	11	2017	12:28:23	44903	0.454	12	28	23	41	0.051757813	3.515918	0.09765625	0.090576172	-1.213623	12.042725	0.2734375	0	0	0	0	0	0	0	0	0	1.2209473	0.22094727	0.37475586	0.010009766	-0.24633789	-0.11791992	0.895	32671.44	-0.154	411.47	1.032
160	161	161	Category J	-0.19189453	0.095947266	-0.64794922	-0.16723633	-0.11035156	0.49023438	0	1.127	3/11/2017	3	11	2017	12:28:23	44903	0.545	12	28	23	41	0.051757813	3.515918	0.091552734	-0.074707031	-1.177002	4.0158691	0.62402344	0	0	0	0	0	0	0	0	0	1.1828613	0.18286133	0.98339844	-0.28344727	0.1706543	0.52905273	0.878	32713.9	-0.167	457.12	1.032
161	162	162	Category J	-0.19189453	0.011962891	-1.6799316	-0.20629883	-0.12524414	0.47851563	0	0.634	3/11/2017	3	11	2017	12:28:23	44903	0.636	12	28	23	41	0.051757813	3.515918	0.066650391	-0.072021484	-1.1003418	1.0375977	0.63989258	0	0	0	0	0	0	0	0	0	1.1047363	0.10473633	0.92211914	-0.25854492	0.083984375	-0.5793457	0.835	32824.37	-0.242	725.44	1.032
162	163	163	Category J	0.13183594	0.059814453	-0.14379883	-0.18286133	-0.12011719	0.484375	0	0.581	3/11/2017	3	11	2017	12:28:23	44903	0.727	12	28	23	41	0.051757813	3.515918	0.051025391	-0.011230469	-1.0544434	0.91259766	0.91699219	0	0	0	0	0	0	0	0	0	1.0559082	0.055908203	1.0625	0.080566406	0.071044922	0.91064453	0.707	33183	-0.058	180.1	0.799
163	164	164	Category J	-0.059814453	-0.25195313	-0.6237793	-0.17480469	-0.12182617	0.484375	0	0.5	3/11/2017	3	11	2017	12:28:23	44903	0.818	12	28	23	41	0.051757813	3.515918	0.041748047	-0.054199219	-0.99658203	0.10107422	0.43408203	0	0	0	0	0	0	0	0	0	0.9987793	0.001220703	0.67211914	-0.1015625	-0.19750977	0.37280273	0.668	33302.71	-0.06	195.73	0.634
164	165	165	Category J	0.11987305	-0.071777344	-1.4638672	-0.20410156	-0.091796875	0.47607422	0	0.371	3/11/2017	3	11	2017	12:28:23	44903	0.909	12	28	23	41	0.051757813	3.515918	0.018798828	-0.083984375	-0.96240234	1.7036133	0.51147461	0	0	0	0	0	0	0	0	0	0.96606445	0.033935547	0.61450195	0.10083008	0.012207031	-0.5012207	0.548	33710.5	0.127	-429.69	0.634
165	166	166	Category J	0.14379883	-0.071777344	-0.13183594	-0.18237305	-0.091064453	0.48291016	0	0.799	3/11/2017	3	11	2017	12:28:24	44904	0	12	28	24	41	0.051757813	3.515918	0.015136719	-0.076660156	-0.95629883	6.302002	0.83447266	0	0	0	0	0	0	0	0	0	0.95947266	0.040527344	0.95800781	0.12841797	0.004882813	0.82446289	0.698	33210.14	-0.142	471.03	0.581
166	167	167	Category J	-0.095947266	-0.26391602	-1.7158203	-0.1862793	-0.12817383	0.47216797	0	0.404	3/11/2017	3	11	2017	12:28:24	44904	0.1	12	28	24	42	0.051757813	3.515918	0.017822266	-0.082763672	-0.95263672	2.4606934	0.79223633	0	0	0	0	0	0	0	0	0	0.95654297	0.043457031	1.0578613	-0.11376953	-0.1809082	-0.76293945	0.624	33444.77	0.006	-19.84	0.577
167	168	168	Category J	0.2878418	-0.2277832	-1.6437988	-0.16845703	-0.15625	0.47338867	0	1.533	3/11/2017	3	11	2017	12:28:24	44904	0.2	12	28	24	42	0.051757813	3.515918	0.016357422	-0.081787109	-0.96020508	8.8991699	0.74951172	0	0	0	0	0	0	0	0	0	0.96386719	0.036132813	1.1005859	0.27124023	-0.14575195	-0.68334961	0.637	33401.98	-0.057	193.21	0.69
168	169	169	Category J	-0.011962891	0.083984375	-0.23999023	-0.096435547	-0.15185547	0.48999023	0	0.139	3/11/2017	3	11	2017	12:28:24	44904	0.3	12	28	24	42	0.051757813	3.515918	0.015136719	-0.079833984	-0.95849609	8.7790527	0.73754883	0	0	0	0	0	0	0	0	0	0.96191406	0.038085938	0.90966797	-0.027099609	0.16381836	0.71850586	0.69	33234.5	-0.12	396.16	0.799
169	170	170	Category J	-0.035888672	-0.15576172	-1.5	-0.16259766	-0.14941406	0.47949219	0	0.577	3/11/2017	3	11	2017	12:28:24	44904	0.4	12	28	24	42	0.051757813	3.515918	0.016601563	-0.079101563	-0.94726563	10.751953	0.56030273	0	0	0	0	0	0	0	0	0	0.95068359	0.049316406	0.68164063	-0.052490234	-0.076416016	-0.55249023	0.771	32997.65	-0.076	221.6	0.69
170	171	171	Category J	0.14379883	0.15576172	-0.49194336	-0.19018555	-0.11621094	0.47949219	0	0.69	3/11/2017	3	11	2017	12:28:24	44904	0.5	12	28	24	42	0.051757813	3.515918	0.010986328	-0.075683594	-0.96044922	7.8430176	0.53930664	0	0	0	0	0	0	0	0	0	0.96362305	0.036376953	0.83276367	0.13256836	0.23144531	0.46850586	0.808	32896.12	-0.134	387.81	0.757
171	172	172	Category J	-0.059814453	0.047851563	-0.49194336	-0.13916016	-0.12866211	0.4909668	0	1.288	3/11/2017	3	11	2017	12:28:24	44904	0.6	12	28	24	42	0.051757813	3.515918	0.014648438	-0.073486328	-0.95996094	5.2434082	0.48925781	0	0	0	0	0	0	0	0	0	0.96289063	0.037109375	0.6640625	-0.074462891	0.12133789	0.46801758	0.678	33271.49	-0.036	114.21	0.69
172	173	173	Category J	0.16796875	0.21582031	-1.7519531	-0.16674805	-0.14013672	0.47729492	0	0.621	3/11/2017	3	11	2017	12:28:24	44904	0.7	12	28	24	42	0.051757813	3.515918	0.011474609	-0.071044922	-0.94677734	7.9694824	0.86865234	0	0	0	0	0	0	0	0	0	0.94970703	0.050292969	1.2480469	0.15625	0.28686523	-0.80493164	0.744	33074.26	-0.116	357.27	0.69
173	174	174	Category J	-0.11987305	0.011962891	-0.32397461	-0.10717773	-0.14453125	0.48754883	0	0.757	3/11/2017	3	11	2017	12:28:24	44904	0.8	12	28	24	42	0.051757813	3.515918	0.011474609	-0.069580078	-0.95385742	8.1677246	0.64868164	0	0	0	0	0	0	0	0	0	0.95654297	0.043457031	0.84301758	-0.13134766	0.081542969	0.62988281	0.735	33100.3	-0.105	324.63	0.712
174	175	175	Category J	-0.15576172	-0.2277832	-0.76782227	-0.17993164	-0.13183594	0.4753418	0	0.533	3/11/2017	3	11	2017	12:28:24	44904	0.9	12	28	24	42	0.051757813	3.515918	0.013427734	-0.070068359	-0.95605469	9.045166	0.2980957	0	0	0	0	0	0	0	0	0	0.95874023	0.041259766	0.51513672	-0.16918945	-0.1574707	0.18823242	0.739	33088.7	-0.112	346.13	0.712
175	176	176	Category J	-0.071777344	-0.31176758	-1.8598633	-0.19360352	-0.10522461	0.47802734	0	0.525	3/11/2017	3	11	2017	12:28:25	44905	0	12	28	25	42	0.051757813	3.515918	0.011230469	-0.071044922	-0.94165039	6.8186035	0.95263672	0	0	0	0	0	0	0	0	0	0.94458008	0.055419922	1.2416992	-0.083007813	-0.24047852	-0.91796875	0.626	33438.14	-0.054	185.38	0.621
176	177	177	Category J	0.16796875	-0.035888672	-0.059814453	-0.16967773	-0.088623047	0.49194336	0	0.712	3/11/2017	3	11	2017	12:28:25	44905	0.111	12	28	25	43	0.051757813	3.515918	0.012695313	-0.071289063	-0.94360352	7.6286621	0.89794922	0	0	0	0	0	0	0	0	0	0.94628906	0.053710938	1.0742188	0.1550293	0.035400391	0.88378906	0.593	33549.81	-0.054	194.1	0.712
177	178	178	Category J	-0.011962891	-0.047851563	-1.0678711	-0.1628418	-0.12646484	0.48730469	0	0.613	3/11/2017	3	11	2017	12:28:25	44905	0.222	12	28	25	43	0.051757813	3.515918	0.015380859	-0.070068359	-0.94189453	0.32324219	0.13061523	0	0	0	0	0	0	0	0	0	0.94458008	0.055419922	0.17553711	-0.02734375	0.022216797	-0.12573242	0.774	32989.27	-0.185	574.42	0.712
178	179	179	Category J	0.13183594	-0.023925781	-0.34790039	-0.17895508	-0.140625	0.48071289	0	0.42	3/11/2017	3	11	2017	12:28:25	44905	0.333	12	28	25	43	0.051757813	3.515918	0.016113281	-0.067382813	-0.93212891	3.1940918	0.59716797	0	0	0	0	0	0	0	0	0	0.93481445	0.065185547	0.74365234	0.11547852	0.043457031	0.58422852	0.805	32904.21	-0.165	487.99	0.712
179	180	180	Category J	-0.083984375	-0.047851563	-0.3359375	-0.12988281	-0.16333008	0.484375	0	1.846	3/11/2017	3	11	2017	12:28:25	44905	0.444	12	28	25	43	0.051757813	3.515918	0.019287109	-0.069335938	-0.94238281	10.772949	0.61547852	0	0	0	0	0	0	0	0	0	0.94506836	0.054931641	0.73168945	-0.10327148	0.021484375	0.60644531	0.805	32904.21	-0.082	231.21	0.715
180	181	181	Category J	-0.11987305	-0.43188477	-2.0517578	-0.14550781	-0.15698242	0.48217773	0	0.715	3/11/2017	3	11	2017	12:28:25	44905	0.555	12	28	25	43	0.051757813	3.515918	0.023681641	-0.069091797	-0.94604492	12.267578	1.1721191	0	0	0	0	0	0	0	0	0	0.94897461	0.051025391	1.6118164	-0.14355469	-0.36254883	-1.1054688	0.807	32898.81	-0.056	155.38	0.72
181	182	182	Category J	-0.083984375	0.059814453	-0.49194336	-0.12963867	-0.14404297	0.48291016	0	0.529	3/11/2017	3	11	2017	12:28:25	44905	0.666	12	28	25	43	0.051757813	3.515918	0.025390625	-0.070068359	-0.93945313	15.927246	0.47851563	0	0	0	0	0	0	0	0	0	0.94238281	0.057617188	0.68701172	-0.109375	0.12988281	0.44750977	0.832	32832.25	-0.097	268.05	0.763
182	183	183	Category J	-0.071777344	-0.14379883	-1.6918945	-0.11865234	-0.16601563	0.48535156	0	0.72	3/11/2017	3	11	2017	12:28:25	44905	0.777	12	28	25	43	0.051757813	3.515918	0.026367188	-0.068847656	-0.94702148	17.584961	0.75488281	0	0	0	0	0	0	0	0	0	0.94995117	0.050048828	0.91772461	-0.098144531	-0.074707031	-0.74462891	0.977	32475.32	-0.189	475.2	0.763
183	184	184	Category J	0.083984375	-0.11987305	-0.27587891	-0.14916992	-0.17504883	0.47216797	0	0.763	3/11/2017	3	11	2017	12:28:25	44905	0.888	12	28	25	43	0.051513672	3.4804688	0.029541016	-0.064697266	-0.93505859	14.344727	0.66357422	0	0	0	0	0	0	0	0	0	0.93774414	0.062255859	0.76855469	0.054199219	-0.054931641	0.65917969	0.775	32986.49	0.032	-87.68	0.763
184	185	185	Category J	-0.29980469	-0.023925781	-1.223877	-0.13085938	-0.18969727	0.47436523	0	1.289	3/11/2017	3	11	2017	12:28:26	44906	0	12	28	26	43	0.051513672	3.4804688	0.032470703	-0.063232422	-0.93115234	14.469971	0.44433594	0	0	0	0	0	0	0	0	0	0.93408203	0.065917969	0.6640625	-0.33227539	0.039306641	-0.29248047	0.831	32834.88	-0.105	291.72	0.846
185	186	186	Category J	0.059814453	-0.13183594	-1.5717773	-0.17797852	-0.13598633	0.4753418	0	0.636	3/11/2017	3	11	2017	12:28:26	44906	0.1	12	28	26	43	0.051513672	3.4804688	0.037109375	-0.062011719	-0.93774414	5.0390625	0.63793945	0	0	0	0	0	0	0	0	0	0.94067383	0.059326172	0.72583008	0.022460938	-0.069580078	-0.63378906	0.884	32698.84	-0.227	638.66	0.846
186	187	187	Category J	0.13183594	-0.083984375	-0.26391602	-0.13452148	-0.13793945	0.48510742	0	1.05	3/11/2017	3	11	2017	12:28:26	44906	0.2	12	28	26	44	0.051513672	3.4804688	0.040283203	-0.060546875	-0.92822266	0.49316406	0.67089844	0	0	0	0	0	0	0	0	0	0.9309082	0.069091797	0.77905273	0.091308594	-0.0234375	0.66430664	0.857	32767.29	-0.233	677.48	1.05
187	188	188	Category J	-0.31176758	0.047851563	-1.8117676	-0.1496582	-0.15209961	0.47924805	0	0.846	3/11/2017	3	11	2017	12:28:26	44906	0.3	12	28	26	44	0.051513672	3.4804688	0.04296875	-0.061035156	-0.9362793	3.1977539	0.95068359	0	0	0	0	0	0	0	0	0	0.93920898	0.060791016	1.3388672	-0.35473633	0.10888672	-0.87524414	0.912	32629.62	-0.212	574.46	1.05
188	189	189	Category J	0.15576172	-0.059814453	-0.68383789	-0.16064453	-0.15698242	0.4753418	0	0.56	3/11/2017	3	11	2017	12:28:26	44906	0.4	12	28	26	44	0.051513672	3.4804688	0.046142578	-0.058349609	-0.93237305	4.2045898	0.27148438	0	0	0	0	0	0	0	0	0	0.93530273	0.064697266	0.359375	0.109375	-0.001220703	0.24853516	0.749	33059.91	-0.121	371.62	0.846
189	190	190	Category J	0.059814453	0.083984375	-0.13183594	-0.15039063	-0.1640625	0.47436523	0	1.095	3/11/2017	3	11	2017	12:28:26	44906	0.5	12	28	26	44	0.051513672	3.4804688	0.049072266	-0.058105469	-0.93383789	1.2180176	0.81469727	0	0	0	0	0	0	0	0	0	0.93701172	0.062988281	0.95483398	0.010498047	0.14208984	0.80200195	0.727	33123.66	-0.054	163.39	0.846
190	191	191	Category J	-0.083984375	-0.39599609	-1.9799805	-0.21728516	-0.14453125	0.45751953	0	0.31	3/11/2017	3	11	2017	12:28:26	44906	0.6	12	28	26	44	0.051513672	3.4804688	0.052246094	-0.057861328	-0.94335938	4.4504395	1.0986328	0	0	0	0	0	0	0	0	0	0.9465332	0.053466797	1.5107422	-0.13623047	-0.33789063	-1.036377	0.604	33512.04	0.048	-158.57	0.74
191	192	192	Category J	0.38378906	-0.16796875	-1.0678711	-0.22631836	-0.12329102	0.46044922	0	0.501	3/11/2017	3	11	2017	12:28:26	44906	0.7	12	28	26	44	0.051513672	3.4804688	0.056396484	-0.058105469	-0.93017578	6.2556152	0.37158203	0	0	0	0	0	0	0	0	0	0.93383789	0.066162109	0.57446289	0.32714844	-0.10961914	-0.13745117	0.587	33570.65	0.16	-505.01	0.628
192	193	193	Category J	0.011962891	0.011962891	-0.25195313	-0.18286133	-0.13476563	0.48657227	0	0.316	3/11/2017	3	11	2017	12:28:26	44906	0.8	12	28	26	44	0.051513672	3.4804688	0.056884766	-0.057373047	-0.93212891	10.31958	0.68530273	0	0	0	0	0	0	0	0	0	0.93554688	0.064453125	0.79467773	-0.044921875	0.069335938	0.68017578	0.598	33532.57	0.122	-388.29	0.74
193	194	194	Category J	-0.13183594	-0.19189453	-1.9438477	-0.18652344	-0.15771484	0.46655273	0	0.74	3/11/2017	3	11	2017	12:28:26	44906	0.9	12	28	26	44	0.051513672	3.4804688	0.0625	-0.057128906	-0.93481445	11.608154	1.0361328	0	0	0	0	0	0	0	0	0	0.93847656	0.061523438	1.3378906	-0.19433594	-0.13452148	-1.0087891	0.656	33340.68	-0.029	94.15	0.628
194	195	195	Category J	0.17993164	-0.035888672	-0.52783203	-0.12182617	-0.16601563	0.48632813	0	0.628	3/11/2017	3	11	2017	12:28:27	44907	0	12	28	27	44	0.051513672	3.4804688	0.067871094	-0.056640625	-0.92285156	9.7961426	0.41113281	0	0	0	0	0	0	0	0	0	0.92700195	0.072998047	0.52758789	0.11181641	0.020751953	0.39501953	0.704	33192.01	0.036	-106.21	0.74
195	196	196	Category J	0	-0.095947266	-0.58789063	-0.11669922	-0.18432617	0.47729492	0	1.444	3/11/2017	3	11	2017	12:28:27	44907	0.1	12	28	27	44	0.051513672	3.4804688	0.069091797	-0.057373047	-0.93164063	11.699463	0.3527832	0	0	0	0	0	0	0	0	0	0.93603516	0.063964844	0.45166016	-0.069091797	-0.038330078	0.34375	0.811	32888.05	-0.074	206.44	0.74
196	197	197	Category J	0.059814453	0	-1.4038086	-0.16552734	-0.16674805	0.46948242	0	0.597	3/11/2017	3	11	2017	12:28:27	44907	0.2	12	28	27	45	0.051513672	3.4804688	0.072265625	-0.055908203	-0.92333984	7.9538574	0.48364258	0	0	0	0	0	0	0	0	0	0.92797852	0.072021484	0.54858398	-0.012451172	0.055908203	-0.48022461	0.811	32888.05	0.008	-21.39	0.74
197	198	198	Category J	0.13183594	-0.011962891	-0.13183594	-0.18676758	-0.14111328	0.47753906	0	1.145	3/11/2017	3	11	2017	12:28:27	44907	0.3	12	28	27	45	0.051513672	3.4804688	0.0703125	-0.055175781	-0.92456055	7.9238281	0.79614258	0	0	0	0	0	0	0	0	0	0.92871094	0.071289063	0.89746094	0.061279297	0.043212891	0.79272461	0.776	32983.7	0.041	-111.71	0.628
198	199	199	Category J	-0.16796875	-0.11987305	-1.0439453	-0.16601563	-0.16040039	0.4765625	0	0.316	3/11/2017	3	11	2017	12:28:27	44907	0.4	12	28	27	45	0.051513672	3.4804688	0.073242188	-0.055175781	-0.93432617	8.5959473	0.27270508	0	0	0	0	0	0	0	0	0	0.93896484	0.061035156	0.4152832	-0.24121094	-0.064453125	-0.109375	0.752	33051.33	0.125	-334.91	1.145
199	200	200	Category J	0.11987305	-0.17993164	-1.6557617	-0.13427734	-0.17602539	0.47802734	0	0.529	3/11/2017	3	11	2017	12:28:27	44907	0.5	12	28	27	45	0.051513672	3.4804688	0.077148438	-0.047851563	-0.92138672	4.9658203	0.74707031	0	0	0	0	0	0	0	0	0	0.92578125	0.07421875	0.90869141	0.042480469	-0.13183594	-0.73413086	0.741	33082.91	0.175	-463.04	0.597
200	201	201	Category J	0	0.10791016	-0.41992188	-0.032958984	-0.1887207	0.47924805	0	0.483	3/11/2017	3	11	2017	12:28:27	44907	0.6	12	28	27	45	0.051513672	3.4804688	0.078857422	-0.045898438	-0.91577148	2.8583984	0.52514648	0	0	0	0	0	0	0	0	0	0.92041016	0.079589844	0.72875977	-0.078857422	0.15380859	0.49584961	0.711	33171.02	0.188	-509.48	0.529
201	202	202	Category J	-0.011962891	-0.51586914	-1.8117676	-0.10131836	-0.18041992	0.48022461	0	1.376	3/11/2017	3	11	2017	12:28:27	44907	0.7	12	28	27	45	0.051513672	3.4804688	0.084472656	-0.047607422	-0.91918945	2.1015625	1.012207	0	0	0	0	0	0	0	0	0	0.92431641	0.075683594	1.4570313	-0.096435547	-0.46801758	-0.89233398	0.593	33549.81	0.204	-623.91	0.529
202	203	203	Category J	-0.21582031	0.023925781	-0.43188477	-0.15551758	-0.16430664	0.47827148	0	0.42	3/11/2017	3	11	2017	12:28:27	44907	0.8	12	28	27	45	0.051513672	3.4804688	0.090332031	-0.048339844	-0.90917969	3.7626953	0.57177734	0	0	0	0	0	0	0	0	0	0.91503906	0.084960938	0.85595703	-0.30615234	0.072265625	0.47729492	0.649	33363.1	0.048	-149.93	0.529
203	204	204	Category J	0	-0.083984375	-0.17993164	-0.13671875	-0.18115234	0.47851563	0	0.435	3/11/2017	3	11	2017	12:28:27	44907	0.9	12	28	27	45	0.051513672	3.4804688	0.091796875	-0.049560547	-0.91845703	0.95825195	0.74487305	0	0	0	0	0	0	0	0	0	0.92431641	0.075683594	0.86474609	-0.091796875	-0.034179688	0.73852539	0.608	33498.44	0.015	-50.35	0.652
204	205	205	Category J	-0.071777344	0.011962891	-1.7998047	-0.11352539	-0.18261719	0.47802734	0	0.652	3/11/2017	3	11	2017	12:28:28	44908	0	12	28	28	45	0.051513672	3.4804688	0.095703125	-0.046630859	-0.921875	1.3615723	0.89550781	0	0	0	0	0	0	0	0	0	0.92797852	0.072021484	1.1040039	-0.16748047	0.05859375	-0.87768555	0.675	33280.81	-0.098	324.97	0.661
205	206	206	Category J	0.29980469	-0.011962891	-0.64794922	-0.022216797	-0.18823242	0.47412109	0	0.283	3/11/2017	3	11	2017	12:28:28	44908	0.1	12	28	28	45	0.051513672	3.4804688	0.09765625	-0.045898438	-0.91479492	0.51660156	0.33642578	0	0	0	0	0	0	0	0	0	0.92114258	0.078857422	0.50292969	0.2019043	0.033935547	0.2668457	0.556	33681.17	0.015	-54.08	0.661
206	207	207	Category J	0.011962891	-0.11987305	-1.2719727	-0.058349609	-0.18676758	0.48266602	0	0.889	3/11/2017	3	11	2017	12:28:28	44908	0.2	12	28	28	46	0.051513672	3.4804688	0.099365234	-0.045654297	-0.92431641	2.8208008	0.36572266	0	0	0	0	0	0	0	0	0	0.9309082	0.069091797	0.5090332	-0.087402344	-0.073974609	-0.34741211	0.63	33424.93	-0.06	205.73	0.661
207	208	208	Category J	0.023925781	0.095947266	-1.0439453	-0.13916016	-0.16040039	0.48242188	0	0.661	3/11/2017	3	11	2017	12:28:28	44908	0.3	12	28	28	46	0.051513672	3.4804688	0.10375977	-0.042480469	-0.91430664	1.729248	0.20556641	0	0	0	0	0	0	0	0	0	0.92114258	0.078857422	0.34790039	-0.079833984	0.13842773	-0.12939453	0.58	33595.19	-0.032	115.31	0.661
208	209	209	Category J	0.15576172	0.071777344	-0.38378906	-0.1472168	-0.15942383	0.4831543	0	0.864	3/11/2017	3	11	2017	12:28:28	44908	0.4	12	28	28	46	0.051513672	3.4804688	0.10327148	-0.040283203	-0.90429688	9.5895996	0.53515625	0	0	0	0	0	0	0	0	0	0.91113281	0.088867188	0.68505859	0.052246094	0.11206055	0.52050781	0.57	33630.66	0.041	-142.37	0.864
209	210	210	Category J	-0.37182617	0.20385742	-1.8837891	-0.18457031	-0.16577148	0.47167969	0	0.135	3/11/2017	3	11	2017	12:28:28	44908	0.5	12	28	28	46	0.051513672	3.4804688	0.10668945	-0.041503906	-0.91210938	16.677246	1.1103516	0	0	0	0	0	0	0	0	0	0.91943359	0.080566406	1.6955566	-0.47851563	0.24536133	-0.97143555	0.695	33219.25	0.041	-121.85	0.864
210	211	211	Category J	0.17993164	0.083984375	-0.671875	-0.17822266	-0.14135742	0.48071289	0	0.592	3/11/2017	3	11	2017	12:28:28	44908	0.6	12	28	28	46	0.051513672	3.4804688	0.11035156	-0.039794922	-0.90405273	28.074951	0.2722168	0	0	0	0	0	0	0	0	0	0.91162109	0.088378906	0.42578125	0.069335938	0.1237793	0.23217773	0.674	33283.93	0.319	-845.31	0.762
211	212	212	Category J	-0.083984375	0.011962891	-0.52783203	-0.18383789	-0.1472168	0.47241211	0	1.031	3/11/2017	3	11	2017	12:28:28	44908	0.7	12	28	28	46	0.051513672	3.4804688	0.11132813	-0.041992188	-0.90893555	31.382568	0.43188477	0	0	0	0	0	0	0	0	0	0.91674805	0.083251953	0.63085938	-0.1953125	0.053955078	0.38110352	0.642	33385.7	0.39	-1034.58	0.779
212	213	213	Category J	-0.14379883	0.10791016	-1.2719727	-0.24365234	-0.1003418	0.46337891	0	0.762	3/11/2017	3	11	2017	12:28:28	44908	0.8	12	28	28	46	0.051513672	3.4804688	0.11523438	-0.04296875	-0.9140625	37.529785	0.46679688	0	0	0	0	0	0	0	0	0	0.92236328	0.077636719	0.76782227	-0.2590332	0.15087891	-0.35766602	0.628	33431.53	0.374	-1013.35	0.762
213	214	214	Category J	0.10791016	0.095947266	-0.44384766	-0.25439453	-0.079589844	0.46850586	0	0.471	3/11/2017	3	11	2017	12:28:28	44908	0.9	12	28	28	46	0.051513672	3.4804688	0.11328125	-0.044189453	-0.89501953	40.010254	0.47241211	0	0	0	0	0	0	0	0	0	0.90332031	0.096679688	0.59692383	-0.005371094	0.14013672	0.45117188	0.63	33424.93	0.411	-1093.62	0.762
214	215	215	Category K	-0.059814453	-0.071777344	-0.53979492	-0.32641602	-0.044433594	0.42504883	0	0.779	3/11/2017	3	11	2017	12:28:29	44909	0.3	12	28	29	47	0.051513672	3.4804688	0.11889648	-0.043701172	-0.9074707	42.73877	0.40966797	0	0	0	0	0	0	0	0	0	0.91625977	0.083740234	0.57446289	-0.17871094	-0.027832031	0.36767578	0.627	33434.83	0.358	-977.92	0.762
215	216	216	Category K	0.071777344	-0.095947266	-0.86376953	-0.34985352	-0.048339844	0.40820313	0	0.146	3/11/2017	3	11	2017	12:28:29	44909	0.4	12	28	29	47	0.051513672	3.4804688	0.12304688	-0.041748047	-0.90087891	42.749023	0.083251953	0	0	0	0	0	0	0	0	0	0.91015625	0.08984375	0.14257813	-0.051269531	-0.053955078	0.037109375	0.572	33623.52	0.476	-1307.52	0.703
216	217	217	Category K	0.21582031	-0.047851563	-0.87597656	-0.35131836	-0.049316406	0.41430664	0	0.576	3/11/2017	3	11	2017	12:28:29	44909	0.5	12	28	29	47	0.051513672	3.4804688	0.12280273	-0.045654297	-0.90795898	41.751221	0.098144531	0	0	0	0	0	0	0	0	0	0.91748047	0.082519531	0.12695313	0.092773438	-0.001953125	0.031982422	0.539	33743.91	0.616	-1652.23	0.703
217	218	218	Category K	0.21582031	-0.011962891	-0.88793945	-0.35229492	-0.045654297	0.4152832	0	0.703	3/11/2017	3	11	2017	12:28:29	44909	0.6	12	28	29	47	0.051513672	3.4804688	0.11987305	-0.049072266	-0.91430664	38.751221	0.10595703	0	0	0	0	0	0	0	0	0	0.92333984	0.076660156	0.15917969	0.095703125	0.037109375	0.026367188	0.589	33563.69	0.584	-1508.08	0.77
218	219	219	Category K	0.25195313	-0.011962891	-0.86376953	-0.35498047	-0.036621094	0.40307617	0	0.561	3/11/2017	3	11	2017	12:28:29	44909	0.7	12	28	29	47	0.051513672	3.4820801	0.12597656	-0.042724609	-0.92041016	33.076172	0.14135742	0	0	0	0	0	0	0	0	0	0.92993164	0.070068359	0.21337891	0.12573242	0.030761719	0.056640625	0.64	33392.2	0.581	-1430.63	0.703
219	220	220	Category K	0.25195313	-0.035888672	-0.88793945	-0.35253906	-0.038574219	0.41015625	0	0.77	3/11/2017	3	11	2017	12:28:29	44909	0.8	12	28	29	47	0.051513672	3.4820801	0.12280273	-0.039794922	-0.93041992	27.065918	0.13574219	0	0	0	0	0	0	0	0	0	0.93945313	0.060546875	0.17553711	0.12890625	0.00390625	0.042480469	0.723	33135.42	0.555	-1281.7	0.745
220	221	221	Category K	0.23999023	-0.035888672	-0.89990234	-0.36230469	-0.040283203	0.40014648	0	1.084	3/11/2017	3	11	2017	12:28:29	44909	0.9	12	28	29	47	0.051513672	3.4820801	0.12792969	-0.041503906	-0.9440918	17.851318	0.12036133	0	0	0	0	0	0	0	0	0	0.95361328	0.046386719	0.16162109	0.11181641	0.005615234	0.044189453	0.751	33054.19	0.549	-1241.06	0.745
221	222	222	Category K	0.26391602	-0.035888672	-0.87597656	-0.36132813	-0.040771484	0.40649414	0	0.647	3/11/2017	3	11	2017	12:28:30	44910	0	12	28	30	47	0.051513672	3.4820801	0.13037109	-0.035644531	-0.93041992	10.668213	0.14379883	0	0	0	0	0	0	0	0	0	0.94018555	0.059814453	0.18798828	0.13330078	0	0.054443359	0.735	33100.3	0.595	-1341.63	0.77
222	223	223	Category K	0.25195313	-0.059814453	-0.86376953	-0.35864258	-0.044921875	0.40209961	0	0.745	3/11/2017	3	11	2017	12:28:30	44910	0.1	12	28	30	47	0.051513672	3.4820801	0.13549805	-0.034667969	-0.93945313	4.9013672	0.14086914	0	0	0	0	0	0	0	0	0	0.94995117	0.050048828	0.21704102	0.11621094	-0.024902344	0.075683594	0.788	32950.52	0.33	-783.25	0.877
223	224	224	Category K	0.23999023	-0.023925781	-0.86376953	-0.36010742	-0.043457031	0.39819336	0	0.607	3/11/2017	3	11	2017	12:28:30	44910	0.2	12	28	30	48	0.051513672	3.4820801	0.13745117	-0.034179688	-0.93310547	4.2749023	0.12402344	0	0	0	0	0	0	0	0	0	0.94384766	0.056152344	0.18212891	0.10229492	0.010253906	0.069335938	0.807	32898.81	0.367	-845.19	0.877
224	225	225	Category K	0.23999023	-0.023925781	-0.85180664	-0.36230469	-0.048095703	0.39819336	0	0.877	3/11/2017	3	11	2017	12:28:30	44910	0.3	12	28	30	48	0.051513672	3.4820801	0.14453125	-0.035644531	-0.95263672	4.0725098	0.13916016	0	0	0	0	0	0	0	0	0	0.96411133	0.035888672	0.20800781	0.095214844	0.01171875	0.10083008	0.726	33126.6	0.519	-1210.93	0.745
225	226	226	Category K	0.25195313	-0.047851563	-0.86376953	-0.36669922	-0.048339844	0.39819336	0	0.884	3/11/2017	3	11	2017	12:28:30	44910	0.4	12	28	30	48	0.051513672	3.4820801	0.15551758	-0.036132813	-0.94140625	2.3435059	0.12426758	0	0	0	0	0	0	0	0	0	0.95483398	0.045166016	0.18554688	0.096191406	-0.011474609	0.077636719	0.657	33337.5	0.598	-1440.74	0.745
226	227	227	Category K	0.23999023	-0.035888672	-0.86376953	-0.36254883	-0.048339844	0.39526367	0	0.597	3/11/2017	3	11	2017	12:28:30	44910	0.5	12	28	30	48	0.051513672	3.4820801	0.15063477	-0.037597656	-0.92138672	2.2207031	0.10620117	0	0	0	0	0	0	0	0	0	0.93457031	0.065429688	0.14892578	0.089111328	0.001708984	0.057617188	0.624	33444.77	0.741	-1748.39	0.877
227	228	228	Category K	0.25195313	-0.023925781	-0.88793945	-0.36425781	-0.048339844	0.40136719	0	0.236	3/11/2017	3	11	2017	12:28:30	44910	0.6	12	28	30	48	0.051513672	3.4820801	0.1484375	-0.044677734	-0.94580078	2.7111816	0.12036133	0	0	0	0	0	0	0	0	0	0.95849609	0.041503906	0.18212891	0.10327148	0.020751953	0.057861328	0.7	33204.08	0.612	-1412.86	0.877
228	229	229	Category K	0.26391602	-0.023925781	-0.86376953	-0.36572266	-0.053222656	0.39526367	0	0.544	3/11/2017	3	11	2017	12:28:30	44910	0.7	12	28	30	48	0.051513672	3.4820801	0.16235352	-0.049072266	-0.9309082	1.9689941	0.12426758	0	0	0	0	0	0	0	0	0	0.94604492	0.053955078	0.19384766	0.10131836	0.025146484	0.067138672	0.628	33431.53	0.761	-1777.13	0.884
229	230	230	Category K	0.27587891	-0.035888672	-0.86376953	-0.36474609	-0.051513672	0.39746094	0	1.065	3/11/2017	3	11	2017	12:28:30	44910	0.8	12	28	30	48	0.051513672	3.4820801	0.16845703	-0.050292969	-0.92333984	0.56762695	0.12353516	0	0	0	0	0	0	0	0	0	0.93994141	0.060058594	0.18139648	0.10717773	0.014404297	0.059570313	0.673	33287.05	0.665	-1542.74	0.597
230	231	231	Category K	0.27587891	-0.011962891	-0.86376953	-0.36499023	-0.051757813	0.39916992	0	0.447	3/11/2017	3	11	2017	12:28:30	44910	0.9	12	28	30	48	0.051513672	3.4820801	0.15698242	-0.047119141	-0.9230957	0.34643555	0.13720703	0	0	0	0	0	0	0	0	0	0.93774414	0.062255859	0.21337891	0.11865234	0.03515625	0.059326172	0.652	33353.47	0.566	-1386.11	0.809
231	232	232	Category K	0.26391602	-0.023925781	-0.91186523	-0.36181641	-0.056152344	0.39746094	0	1.153	3/11/2017	3	11	2017	12:28:31	44911	0	12	28	31	48	0.051513672	3.4820801	0.16210938	-0.047119141	-0.93505859	0.78173828	0.10668945	0	0	0	0	0	0	0	0	0	0.95019531	0.049804688	0.14819336	0.1015625	0.023193359	0.023193359	0.747	33065.64	0.436	-1029.88	0.809
232	233	233	Category K	0.2878418	-0.011962891	-0.87597656	-0.36352539	-0.051757813	0.39916992	0	0.467	3/11/2017	3	11	2017	12:28:31	44911	0.1	12	28	31	48	0.051513672	3.4820801	0.17211914	-0.041748047	-0.93310547	0.88793945	0.13232422	0	0	0	0	0	0	0	0	0	0.94995117	0.050048828	0.20263672	0.11547852	0.029785156	0.057128906	0.72	33144.28	0.309	-786.52	0.809
233	234	234	Category K	0.27587891	-0.023925781	-0.88793945	-0.36279297	-0.055419922	0.39550781	0	0.809	3/11/2017	3	11	2017	12:28:31	44911	0.2	12	28	31	49	0.051513672	3.4820801	0.17529297	-0.041015625	-0.93432617	0.40112305	0.11181641	0	0	0	0	0	0	0	0	0	0.95141602	0.048583984	0.16381836	0.1003418	0.017089844	0.046386719	0.627	33434.83	0.276	-783.15	0.809
234	235	235	Category K	0.26391602	-0.011962891	-0.88793945	-0.36010742	-0.052978516	0.3972168	0	0.379	3/11/2017	3	11	2017	12:28:31	44911	0.3	12	28	31	49	0.051513672	3.4820801	0.16748047	-0.035644531	-0.90795898	0.071533203	0.10107422	0	0	0	0	0	0	0	0	0	0.92407227	0.075927734	0.14013672	0.096191406	0.023681641	0.020019531	0.74	33085.8	0.147	-394.46	1.122
235	236	236	Category K	0.26391602	0	-0.86376953	-0.36425781	-0.055419922	0.40771484	0	0.512	3/11/2017	3	11	2017	12:28:31	44911	0.4	12	28	31	49	0.051513672	3.4820801	0.16625977	-0.034179688	-0.93945313	0.23925781	0.12817383	0	0	0	0	0	0	0	0	0	0.95458984	0.045410156	0.20751953	0.097412109	0.034179688	0.075683594	0.737	33094.49	0.171	-455.09	0.96
236	237	237	Category K	0.23999023	-0.011962891	-0.86376953	-0.3659668	-0.056152344	0.39941406	0	1.122	3/11/2017	3	11	2017	12:28:31	44911	0.5	12	28	31	49	0.051513672	3.4820801	0.18237305	-0.028808594	-0.94238281	0.084228516	0.098876953	0	0	0	0	0	0	0	0	0	0.96020508	0.039794922	0.15307617	0.057373047	0.016845703	0.078613281	0.819	32866.66	0.06	-155.27	0.96
237	238	238	Category K	0.2878418	0.011962891	-0.86376953	-0.36474609	-0.059570313	0.40014648	0	1.137	3/11/2017	3	11	2017	12:28:31	44911	0.6	12	28	31	49	0.051513672	3.4820801	0.18383789	-0.029052734	-0.92700195	0.40771484	0.12817383	0	0	0	0	0	0	0	0	0	0.94555664	0.054443359	0.20800781	0.10375977	0.041015625	0.063232422	0.817	32871.99	0.057	-148	0.96
238	239	239	Category K	0.26391602	-0.011962891	-0.87597656	-0.3605957	-0.060302734	0.39746094	0	0.96	3/11/2017	3	11	2017	12:28:31	44911	0.7	12	28	31	49	0.051513672	3.4820801	0.18017578	-0.02734375	-0.92431641	0.64819336	0.09765625	0	0	0	0	0	0	0	0	0	0.94213867	0.057861328	0.14746094	0.083496094	0.015380859	0.048339844	0.877	32716.42	0.144	-340.89	0.96
239	240	240	Category K	0.23999023	0	-0.88793945	-0.36376953	-0.060302734	0.40014648	0	0.794	3/11/2017	3	11	2017	12:28:31	44911	0.8	12	28	31	49	0.051513672	3.4820801	0.18847656	-0.020019531	-0.94775391	0.086669922	0.081298828	0	0	0	0	0	0	0	0	0	0.96655273	0.033447266	0.13110352	0.051269531	0.020019531	0.059814453	0.916	32619.87	0.137	-314.75	1.024
240	241	241	Category K	0.25195313	-0.047851563	-0.91186523	-0.35791016	-0.058105469	0.39648438	0	0.739	3/11/2017	3	11	2017	12:28:31	44911	0.9	12	28	31	49	0.051513672	3.4820801	0.20117188	-0.018066406	-0.9375	0.89111328	0.063964844	0	0	0	0	0	0	0	0	0	0.95898438	0.041015625	0.10595703	0.050537109	-0.029541016	0.025634766	0.899	32661.54	0.108	-254.65	0.96
241	242	242	Category K	0.27587891	-0.035888672	-0.88793945	-0.35961914	-0.057861328	0.40356445	0	0.744	3/11/2017	3	11	2017	12:28:32	44912	0	12	28	32	49	0.051513672	3.4820801	0.19775391	-0.014892578	-0.91992188	1.3034668	0.086914063	0	0	0	0	0	0	0	0	0	0.94116211	0.058837891	0.13085938	0.077880859	-0.020751953	0.031982422	0.797	32925.9	0.145	-368.57	0.794
242	243	243	Category K	0.25195313	-0.035888672	-0.87597656	-0.36279297	-0.060058594	0.40258789	0	1.024	3/11/2017	3	11	2017	12:28:32	44912	0.1	12	28	32	49	0.051513672	3.4820801	0.19311523	-0.003662109	-0.90234375	1.5004883	0.072021484	0	0	0	0	0	0	0	0	0	0.92285156	0.077148438	0.1171875	0.05859375	-0.031982422	0.026367188	0.697	33213.17	0.369	-936.16	0.744
243	244	244	Category K	0.25195313	-0.023925781	-0.91186523	-0.35644531	-0.064697266	0.40161133	0	0.524	3/11/2017	3	11	2017	12:28:32	44912	0.2	12	28	32	50	0.051513672	3.4820801	0.17919922	-0.001953125	-0.95581055	2.3874512	0.087402344	0	0	0	0	0	0	0	0	0	0.97241211	0.027587891	0.13818359	0.072509766	-0.021728516	0.043945313	0.623	33448.09	0.727	-1725.18	0.739
244	245	245	Category K	0.27587891	-0.011962891	-0.89990234	-0.35913086	-0.059326172	0.39941406	0	0.362	3/11/2017	3	11	2017	12:28:32	44912	0.3	12	28	32	50	0.051513672	3.4820801	0.17260742	0	-0.94995117	2.9472656	0.11523438	0	0	0	0	0	0	0	0	0	0.96533203	0.034667969	0.1652832	0.10302734	-0.011962891	0.050048828	0.577	33605.78	0.783	-1900.59	0.704
245	246	246	Category K	0.27587891	-0.047851563	-0.88793945	-0.35620117	-0.061035156	0.40234375	0	0.346	3/11/2017	3	11	2017	12:28:32	44912	0.4	12	28	32	50	0.051513672	3.4820801	0.15454102	-0.003662109	-0.9309082	2.9812012	0.13574219	0	0	0	0	0	0	0	0	0	0.94360352	0.056396484	0.20800781	0.12109375	-0.043945313	0.04296875	0.571	33627.09	0.897	-2106.82	0.704
246	247	247	Category K	0.26391602	-0.011962891	-0.91186523	-0.35986328	-0.061279297	0.40332031	0	0.466	3/11/2017	3	11	2017	12:28:32	44912	0.5	12	28	32	50	0.051513672	3.4820801	0.15283203	0.020263672	-0.96459961	3.1225586	0.12695313	0	0	0	0	0	0	0	0	0	0.97705078	0.022949219	0.19628906	0.11083984	-0.032226563	0.052734375	0.57	33630.66	0.934	-2169.59	0.524
247	248	248	Category K	0.25195313	-0.047851563	-0.85180664	-0.35839844	-0.063964844	0.39916992	0	0.704	3/11/2017	3	11	2017	12:28:32	44912	0.6	12	28	32	50	0.051513672	3.4820801	0.13598633	0.043212891	-0.98876953	3.4555664	0.20117188	0	0	0	0	0	0	0	0	0	0.99902344	0.000976563	0.34399414	0.11572266	-0.091064453	0.13696289	0.548	33710.5	1.176	-2588.13	0.704
248	249	249	Category K	0.26391602	-0.023925781	-0.86376953	-0.35742188	-0.061035156	0.4074707	0	1.022	3/11/2017	3	11	2017	12:28:32	44912	0.7	12	28	32	50	0.051513672	3.4820801	0.13647461	0.053466797	-0.98388672	3.6015625	0.19140625	0	0	0	0	0	0	0	0	0	0.99462891	0.005371094	0.32470703	0.12719727	-0.077392578	0.12011719	0.611	33488.29	1.033	-2247.03	0.745
249	250	250	Category K	0.23999023	-0.023925781	-0.85180664	-0.36157227	-0.059570313	0.40454102	0	0.388	3/11/2017	3	11	2017	12:28:32	44912	0.8	12	28	32	50	0.051513672	3.4820801	0.13525391	0.052734375	-0.96557617	2.9533691	0.17260742	0	0	0	0	0	0	0	0	0	0.97631836	0.023681641	0.29541016	0.10449219	-0.076660156	0.11376953	0.736	33097.4	0.725	-1565.49	1.022
250	251	251	Category K	0.23999023	-0.011962891	-0.88793945	-0.35839844	-0.061035156	0.40136719	0	0.745	3/11/2017	3	11	2017	12:28:32	44912	0.9	12	28	32	50	0.051513672	3.4820801	0.13745117	0.055664063	-0.94677734	0.047363281	0.13598633	0	0	0	0	0	0	0	0	0	0.95825195	0.041748047	0.22900391	0.10229492	-0.067626953	0.058837891	0.993	32438.62	0.431	-844.39	1.022
251	252	252	Category K	0.25195313	-0.023925781	-0.89990234	-0.3581543	-0.061035156	0.40551758	0	1.094	3/11/2017	3	11	2017	12:28:33	44913	0	12	28	33	50	0.051513672	3.4820801	0.13867188	0.060058594	-0.96362305	3.5473633	0.15478516	0	0	0	0	0	0	0	0	0	0.9753418	0.024658203	0.26098633	0.11303711	-0.083984375	0.063720703	1.032	32351.12	0.459	-868.8	1.022
252	253	253	Category I	0.011962891	0.10791016	-0.21582031	-0.27270508	-0.013916016	0.46191406	0	2.008	3/11/2017	3	11	2017	12:28:34	44914	0.3	12	28	34	52	0.051513672	3.4675781	0.14233398	0.063720703	-0.97045898	3.5446777	0.76708984	0	0	0	0	0	0	0	0	0	0.98291016	0.017089844	0.92919922	-0.13037109	0.043945313	0.75463867	1.002	32418.18	0.367	-728.84	0.939
253	254	254	Category I	0.32397461	0.047851563	-1.3198242	-0.21606445	-0.060302734	0.47998047	0	0.939	3/11/2017	3	11	2017	12:28:34	44914	0.4	12	28	34	52	0.051513672	3.4675781	0.14355469	0.062011719	-0.95751953	1.9799805	0.40478516	0	0	0	0	0	0	0	0	0	0.97021484	0.029785156	0.55664063	0.18017578	-0.014160156	-0.36206055	1.041	32331.31	0.264	-527.33	0.939
254	255	255	Category I	0.17993164	-0.059814453	-0.23999023	-0.22363281	-0.057617188	0.47680664	0	0.843	3/11/2017	3	11	2017	12:28:34	44914	0.5	12	28	34	52	0.051513672	3.4675781	0.140625	0.065185547	-0.95019531	0.18676758	0.72216797	0	0	0	0	0	0	0	0	0	0.96264648	0.037353516	0.87451172	0.0390625	-0.125	0.71020508	0.985	32456.91	0.408	-809.45	1.094
255	256	256	Category I	-0.095947266	-0.63598633	-2.435791	-0.24584961	-0.038330078	0.46777344	0	0.619	3/11/2017	3	11	2017	12:28:34	44914	0.6	12	28	34	52	0.051513672	3.4675781	0.14111328	0.068603516	-0.97753906	3.5004883	1.6364746	0	0	0	0	0	0	0	0	0	0.99023438	0.009765625	2.3999023	-0.23706055	-0.70458984	-1.4580078	1.048	32316	0.426	-805.68	1.469
256	257	257	Category I	-0.059814453	-0.29980469	-0.56396484	-0.24633789	0.008789063	0.47119141	0	0.412	3/11/2017	3	11	2017	12:28:34	44914	0.7	12	28	34	52	0.051513672	3.4675781	0.13916016	0.068847656	-0.97802734	7.7685547	0.58911133	0	0	0	0	0	0	0	0	0	0.99023438	0.009765625	0.98168945	-0.19897461	-0.36865234	0.4140625	1.155	32091.68	0.372	-667.83	1.046
257	258	258	Category I	0.46777344	0.45581055	-1.5478516	-0.25732422	-0.013183594	0.47387695	0	1.469	3/11/2017	3	11	2017	12:28:34	44914	0.8	12	28	34	52	0.051513672	3.4675781	0.14111328	0.077392578	-0.97094727	6.7568359	0.76318359	0	0	0	0	0	0	0	0	0	0.98413086	0.015869141	1.2817383	0.32641602	0.37817383	-0.57666016	1.173	32055.61	0.198	-369.78	1.133
258	259	259	Category I	-0.11987305	0.21582031	-1.1638184	-0.23095703	-0.087646484	0.46728516	0	2.652	3/11/2017	3	11	2017	12:28:34	44914	0.9	12	28	34	52	0.051513672	3.4675781	0.13745117	0.079345703	-0.98583984	7.7890625	0.34130859	0	0	0	0	0	0	0	0	0	0.99853516	0.001464844	0.57177734	-0.25732422	0.13623047	-0.17773438	1.221	31961.57	0.185	-336.54	1.133
259	260	260	Category I	0.32397461	-0.17993164	-1.4157715	-0.24438477	-0.063232422	0.47021484	0	1.046	3/11/2017	3	11	2017	12:28:35	44915	0	12	28	35	52	0.051513672	3.4675781	0.13867188	0.082763672	-0.98608398	13.911865	0.53637695	0	0	0	0	0	0	0	0	0	0.99926758	0.000732422	0.87744141	0.18505859	-0.26269531	-0.42944336	1.278	31853.72	-0.044	82.9	1.133
260	261	261	Category I	0.083984375	0.035888672	-0.95996094	-0.27905273	0.035644531	0.45288086	0	1.133	3/11/2017	3	11	2017	12:28:35	44915	0.1	12	28	35	52	0.051513672	3.4675781	0.13476563	0.091796875	-0.99145508	15.788086	0.081787109	0	0	0	0	0	0	0	0	0	1.0048828	0.004882813	0.13842773	-0.05078125	-0.055908203	0.031494141	1.3	31813.13	-0.166	321.2	1.469
261	262	262	Category I	0.32397461	0.13183594	-1.223877	-0.28149414	0.010009766	0.45336914	0	0.957	3/11/2017	3	11	2017	12:28:35	44915	0.2	12	28	35	53	0.051513672	3.4675781	0.13134766	0.093994141	-0.9831543	8.3503418	0.31030273	0	0	0	0	0	0	0	0	0	0.99633789	0.003662109	0.47070313	0.19238281	0.037597656	-0.24047852	1.33	31758.67	-0.382	784.43	1.381
262	263	263	Category I	0.083984375	-0.10791016	-1.1879883	-0.24658203	-0.048095703	0.47094727	0	0.546	3/11/2017	3	11	2017	12:28:35	44915	0.3	12	28	35	53	0.051513672	3.4675781	0.1315918	0.099609375	-1.0024414	6.5014648	0.2824707	0	0	0	0	0	0	0	0	0	1.0158691	0.015869141	0.44067383	-0.047607422	-0.20751953	-0.18530273	1.118	32167.27	-0.294	686.1	1.381
263	264	264	Category I	0.63598633	-0.2277832	-1.8239746	-0.27368164	-0.033935547	0.46411133	0	1.647	3/11/2017	3	11	2017	12:28:35	44915	0.4	12	28	35	53	0.051513672	3.4675781	0.12841797	0.099121094	-1.0102539	16.801025	1.0129395	0	0	0	0	0	0	0	0	0	1.0231934	0.023193359	1.6479492	0.50732422	-0.3269043	-0.81347656	1.174	32053.62	-0.306	685.58	1.381
264	265	265	Category I	0.58789063	-0.071777344	-0.3359375	-0.28759766	-0.0078125	0.4519043	0	1.381	3/11/2017	3	11	2017	12:28:35	44915	0.5	12	28	35	53	0.051513672	3.4675781	0.12524414	0.099121094	-1.005127	17.49585	0.83129883	0	0	0	0	0	0	0	0	0	1.0178223	0.017822266	1.3027344	0.46240234	-0.17089844	0.66918945	1.245	31915.67	-0.335	718.83	1.381
265	266	266	Category I	-0.3359375	-0.25195313	0.023925781	-0.26953125	-0.010498047	0.46557617	0	1.381	3/11/2017	3	11	2017	12:28:35	44915	0.6	12	28	35	53	0.051513672	3.4675781	0.12304688	0.10253906	-1.0002441	30.674805	1.1772461	0	0	0	0	0	0	0	0	0	1.0131836	0.013183594	1.8381348	-0.45898438	-0.35449219	1.0241699	1.255	31896.76	-0.449	1004.75	1.381
266	267	267	Category I	-0.047851563	-0.64794922	-2.2077637	-0.26391602	-0.002197266	0.46020508	0	1.561	3/11/2017	3	11	2017	12:28:35	44915	0.7	12	28	35	53	0.051513672	3.4675781	0.12646484	0.10327148	-1.0048828	54.297607	1.4289551	0	0	0	0	0	0	0	0	0	1.0180664	0.018066406	2.1286621	-0.17431641	-0.7512207	-1.2026367	1.365	31696.38	-0.548	1175.61	1.381
267	268	268	Category I	0.80395508	-0.29980469	-0.61181641	-0.28198242	0.007568359	0.45336914	0	1.019	3/11/2017	3	11	2017	12:28:35	44915	0.8	12	28	35	53	0.051513672	3.4675781	0.12011719	0.098144531	-1.0095215	48.252197	0.88549805	0	0	0	0	0	0	0	0	0	1.0212402	0.021240234	1.4794922	0.68359375	-0.39794922	0.39770508	1.312	31791.22	-0.363	749.51	1.381
268	269	269	Category I	0.64794922	-0.16796875	-0.083984375	-0.26928711	-0.054443359	0.4609375	0	1.206	3/11/2017	3	11	2017	12:28:35	44915	0.9	12	28	35	53	0.051513672	3.4675781	0.1159668	0.091308594	-1.0175781	32.005371	1.1052246	0	0	0	0	0	0	0	0	0	1.0283203	0.028320313	1.7248535	0.53173828	-0.25927734	0.93359375	1.389	31654.4	1.859	-2223.87	1.381
269	270	270	Category I	-0.85180664	0.3359375	-0.11987305	-0.25048828	-0.040039063	0.46484375	0	1.324	3/11/2017	3	11	2017	12:28:36	44916	0	12	28	36	53	0.051513672	3.4675781	0.11352539	0.092773438	-1.0085449	29.056396	1.3344727	0	0	0	0	0	0	0	0	0	1.019043	0.019042969	2.097168	-0.96533203	0.24291992	0.88867188	1.338	31744.31	1.936	-2336.4	1.324
270	271	271	Category I	0.32397461	-0.38378906	-2.9399414	-0.24438477	-0.063232422	0.46704102	0	1.844	3/11/2017	3	11	2017	12:28:36	44916	0.1	12	28	36	53	0.051513672	3.4675781	0.11181641	0.093017578	-1.0021973	37.307129	2.0065918	0	0	0	0	0	0	0	0	0	1.0126953	0.012695313	2.6264648	0.21191406	-0.47680664	-1.9375	1.218	31967.36	1.957	-2472.52	1.206
271	272	272	Category I	1.1757813	0.26391602	-0.91186523	-0.26879883	-0.068115234	0.46362305	0	1.075	3/11/2017	3	11	2017	12:28:36	44916	0.2	12	28	36	54	0.051513672	3.4675781	0.10791016	0.087890625	-1.0134277	6.7177734	1.0869141	0	0	0	0	0	0	0	0	0	1.0229492	0.022949219	1.345459	1.067627	0.17578125	0.1015625	1.183	32035.76	2.103	-2638.25	1.206
272	273	273	Category I	0.27587891	0.071777344	-0.3359375	-0.24243164	-0.047119141	0.47070313	0	0.842	3/11/2017	3	11	2017	12:28:36	44916	0.3	12	28	36	54	0.051513672	3.4675781	0.10864258	0.087402344	-1.0146484	33.137695	0.69897461	0	0	0	0	0	0	0	0	0	1.0241699	0.024169922	0.86132813	0.16699219	-0.015625	0.67871094	1.029	32357.76	2.239	-2944.65	1.075
273	274	274	Category I	-0.75585938	0.2277832	0.15576172	-0.25488281	-0.0546875	0.46704102	0	0.81	3/11/2017	3	11	2017	12:28:36	44916	0.4	12	28	36	54	0.051513672	3.4675781	0.10253906	0.088623047	-1.0073242	39.072754	1.4521484	0	0	0	0	0	0	0	0	0	1.0163574	0.016357422	2.1606445	-0.85839844	0.13891602	1.1630859	0.903	32651.68	2.177	-3071.33	1.075
274	275	275	Category I	0.071777344	0.083984375	-3.0358887	-0.25512695	-0.057373047	0.46704102	0	0.28	3/11/2017	3	11	2017	12:28:36	44916	0.5	12	28	36	54	0.051513672	3.4675781	0.097900391	0.087158203	-1.0241699	66.048828	2.0117188	0	0	0	0	0	0	0	0	0	1.0324707	0.032470703	2.0410156	-0.026123047	-0.003173828	-2.0114746	0.887	32691.34	-0.16	432.32	1.075
275	276	276	Category I	1.2958984	0.3359375	-0.82788086	-0.25292969	-0.037841797	0.46386719	0	0.568	3/11/2017	3	11	2017	12:28:36	44916	0.6	12	28	36	54	0.051513672	3.4675781	0.09375	0.089355469	-1.0153809	99.37207	1.2412109	0	0	0	0	0	0	0	0	0	1.0234375	0.0234375	1.6359863	1.2019043	0.24633789	0.1875	0.908	32639.4	-0.297	848.89	0.842
276	277	277	Category I	0.17993164	-0.011962891	-0.16796875	-0.23266602	-0.0078125	0.48046875	0	1.75	3/11/2017	3	11	2017	12:28:36	44916	0.7	12	28	36	54	0.051513672	3.4675781	0.089355469	0.086669922	-1.0195313	90.149658	0.86206055	0	0	0	0	0	0	0	0	0	1.0273438	0.02734375	1.0407715	0.090332031	-0.098632813	0.8515625	0.879	32711.39	-0.301	890.85	0.81
277	278	278	Category I	-0.16796875	0.11987305	0.083984375	-0.24121094	-0.020263672	0.47460938	0	1.201	3/11/2017	3	11	2017	12:28:36	44916	0.8	12	28	36	54	0.051513672	3.4675781	0.090087891	0.087402344	-1.0205078	92.059326	1.1347656	0	0	0	0	0	0	0	0	0	1.0283203	0.028320313	1.3950195	-0.25805664	0.032226563	1.1044922	0.874	32723.99	-0.332	1008.73	1.162
278	279	279	Category I	0.50390625	0.46777344	-2.9279785	-0.25634766	-0.041992188	0.46289063	0	0.669	3/11/2017	3	11	2017	12:28:36	44916	0.9	12	28	36	54	0.051513672	3.4675781	0.086425781	0.087890625	-1.0124512	100.87012	1.996582	0	0	0	0	0	0	0	0	0	1.0200195	0.020019531	2.7124023	0.41723633	0.37963867	-1.9152832	1.021	32375.53	-0.549	1632.43	1.162
279	280	280	Category I	1.1279297	-0.035888672	-0.83984375	-0.2590332	0.019042969	0.45922852	0	0.776	3/11/2017	3	11	2017	12:28:37	44917	0	12	28	37	54	0.051513672	3.4675781	0.081054688	0.089111328	-1.0273438	98.011475	1.0705566	0	0	0	0	0	0	0	0	0	1.0344238	0.034423828	1.359375	1.0466309	-0.125	0.1875	1.053	32305.12	-0.35	889.9	1.201
280	281	281	Category I	-0.27587891	0.35986328	0.98388672	-0.22851563	-0.004150391	0.47607422	0	1.162	3/11/2017	3	11	2017	12:28:37	44917	0.1	12	28	37	54	0.051513672	3.4675781	0.080810547	0.091308594	-1.026123	78.554688	2.059082	0	0	0	0	0	0	0	0	0	1.0332031	0.033203125	2.6352539	-0.35668945	0.26831055	2.0100098	1.007	32406.89	-0.167	404.41	1.162
281	282	282	Category I	-0.38378906	0.39599609	-0.39599609	-0.33569336	0.016113281	0.41845703	0	0.765	3/11/2017	3	11	2017	12:28:37	44917	0.2	12	28	37	55	0.051513672	3.4675781	0.075683594	0.090576172	-1.0178223	34.390137	0.83129883	0	0	0	0	0	0	0	0	0	1.0246582	0.024658203	1.3867188	-0.45947266	0.30517578	0.62182617	0.942	32557.33	-0.015	35.91	1.162
282	283	283	Category I	-1.3198242	0.15576172	-4.7038574	-0.30371094	0.008300781	0.43847656	0	1.471	3/11/2017	3	11	2017	12:28:37	44917	0.3	12	28	37	55	0.052001953	3.4675781	0.071533203	0.088867188	-1.0307617	12.861084	3.9282227	0	0	0	0	0	0	0	0	0	1.0371094	0.037109375	5.1311035	-1.3913574	0.066650391	-3.6728516	1.066	32277.01	-0.135	306.61	1.412
283	284	284	Category I	-0.53979492	0.083984375	0.2878418	-0.11401367	0.036376953	0.50170898	0	0.811	3/11/2017	3	11	2017	12:28:37	44917	0.4	12	28	37	55	0.052001953	3.4675781	0.071044922	0.088134766	-1.0251465	17.288574	1.4482422	0	0	0	0	0	0	0	0	0	1.0314941	0.031494141	1.9282227	-0.61083984	-0.004150391	1.3129883	1.35	31722.91	-0.394	801.32	1.412
284	285	285	Category I	-1.5	-0.29980469	-0.27587891	-0.33764648	0.010253906	0.41845703	0	1.412	3/11/2017	3	11	2017	12:28:37	44917	0.5	12	28	37	55	0.052001953	3.4675781	0.067138672	0.090087891	-1.0151367	14.159912	1.776123	0	0	0	0	0	0	0	0	0	1.0214844	0.021484375	2.6967773	-1.5671387	-0.38989258	0.73925781	1.36	31705.19	-0.352	699.45	1.413
285	286	286	Category I	0.15576172	1.9318848	-3.3598633	-0.28613281	0.11523438	0.43481445	0	2.483	3/11/2017	3	11	2017	12:28:37	44917	0.6	12	28	37	55	0.052001953	3.4675781	0.061035156	0.089355469	-1.0219727	37.929443	2.9777832	0	0	0	0	0	0	0	0	0	1.027832	0.027832031	4.2746582	0.094482422	1.8422852	-2.3376465	1.468	31520.27	-0.597	1211.31	1.471
286	287	287	Category I	-1.3317871	1.7158203	-3.1918945	-0.2355957	0.22558594	0.41259766	0	1.223	3/11/2017	3	11	2017	12:28:37	44917	0.7	12	28	37	55	0.052001953	3.4675781	0.060546875	0.088623047	-1.0222168	3.7614746	3.0483398	0	0	0	0	0	0	0	0	0	1.027832	0.027832031	5.1889648	-1.392334	1.6269531	-2.1694336	1.504	31461.07	-0.661	1342.41	1.682
287	288	288	Category I	0.059814453	0.91186523	-0.64794922	-0.23999023	0.29711914	0.35961914	0	1.413	3/11/2017	3	11	2017	12:28:37	44917	0.8	12	28	37	55	0.052001953	3.4675781	0.057373047	0.085693359	-1.0224609	4.9868164	0.90698242	0	0	0	0	0	0	0	0	0	1.0275879	0.027587891	1.2028809	0.002197266	0.82592773	0.37451172	1.724	31122.37	-1.013	2048.65	1.682
288	289	289	Category I	0.047851563	0.023925781	1.079834	-0.16967773	0.30517578	0.38183594	0	1.682	3/11/2017	3	11	2017	12:28:37	44917	0.9	12	28	37	55	0.052001953	3.4675781	0.052734375	0.082763672	-1.0327148	3.7927246	2.1135254	0	0	0	0	0	0	0	0	0	1.0375977	0.037597656	2.1767578	-0.004882813	-0.058837891	2.1125488	1.644	31241.26	-0.825	1625.4	1.682
289	290	290	Category I	-0.17993164	0.43188477	-0.38378906	-0.096435547	0.18774414	0.46484375	0	2.132	3/11/2017	3	11	2017	12:28:38	44918	0	12	28	38	55	0.052001953	3.4675781	0.050537109	0.084960938	-1.0256348	3.4450684	0.76513672	0	0	0	0	0	0	0	0	0	1.0305176	0.030517578	1.2192383	-0.23046875	0.34667969	0.6418457	1.461	31531.91	-0.55	1100.15	1.413
290	291	291	Category I	0.26391602	0.43188477	-2.027832	-0.11425781	0.17895508	0.46533203	0	0.933	3/11/2017	3	11	2017	12:28:38	44918	0.1	12	28	38	55	0.052001953	3.4675781	0.047851563	0.084228516	-1.0266113	21.625244	1.0812988	0	0	0	0	0	0	0	0	0	1.03125	0.03125	1.5644531	0.21582031	0.34741211	-1.0009766	1.424	31594.23	-0.558	1150.05	1.682
291	292	292	Category I	0.21582031	0.31176758	-1.0678711	-0.11230469	0.24267578	0.44189453	0	1.388	3/11/2017	3	11	2017	12:28:38	44918	0.2	12	28	38	56	0.052001953	3.4675781	0.048095703	0.082519531	-1.0231934	31.041748	0.28735352	0	0	0	0	0	0	0	0	0	1.0275879	0.027587891	0.44140625	0.16748047	0.22900391	-0.044433594	1.491	31482.32	-0.709	1484.74	1.682
292	293	293	Category I	-0.047851563	-0.035888672	-0.23999023	-0.10375977	0.29248047	0.40991211	0	0.996	3/11/2017	3	11	2017	12:28:38	44918	0.3	12	28	38	56	0.052001953	3.4675781	0.045410156	0.083496094	-1.0136719	39.785889	0.78857422	0	0	0	0	0	0	0	0	0	1.0183105	0.018310547	0.98681641	-0.093261719	-0.11938477	0.77368164	1.369	31689.34	-0.581	1261.18	1.749
293	294	294	Category I	-0.11987305	0.34790039	0.14379883	-0.15112305	0.26293945	0.41870117	0	1.82	3/11/2017	3	11	2017	12:28:38	44918	0.4	12	28	38	56	0.052001953	3.4675781	0.042236328	0.082275391	-1.034668	41.892822	1.21875	0	0	0	0	0	0	0	0	0	1.0388184	0.038818359	1.6062012	-0.16210938	0.26538086	1.1784668	1.305	31803.98	-0.49	1073.35	1.459
294	295	295	Category I	-0.023925781	0.20385742	-2.7358398	-0.13793945	0.22314453	0.43969727	0	0.948	3/11/2017	3	11	2017	12:28:38	44918	0.5	12	28	38	56	0.052001953	3.4675781	0.041992188	0.081542969	-1.029541	47.188232	1.7116699	0	0	0	0	0	0	0	0	0	1.0336914	0.033691406	1.894043	-0.065917969	0.12207031	-1.7060547	1.393	31647.46	-0.659	1455.75	1.749
295	296	296	Category I	-0.095947266	-0.071777344	-0.88793945	-0.13769531	0.27416992	0.41357422	0	1.749	3/11/2017	3	11	2017	12:28:38	44918	0.6	12	28	38	56	0.052001953	3.4675781	0.036621094	0.083740234	-1.0336914	49.204102	0.25097656	0	0	0	0	0	0	0	0	0	1.0375977	0.037597656	0.43383789	-0.13256836	-0.15551758	0.14575195	1.474	31510.32	-0.897	2095.46	1.749
296	297	297	Category I	0.37182617	0.63598633	-0.31176758	-0.12744141	0.37866211	0.32080078	0	1.459	3/11/2017	3	11	2017	12:28:38	44918	0.7	12	28	38	56	0.052001953	3.4675781	0.037353516	0.092041016	-1.0305176	42.701172	0.96118164	0	0	0	0	0	0	0	0	0	1.0354004	0.035400391	1.5969238	0.33422852	0.54370117	0.71875	1.527	31423.85	-0.957	2206.81	1.749
297	298	298	Category I	-0.059814453	0.14379883	-2.0759277	-0.003173828	0.36181641	0.34863281	0	1.873	3/11/2017	3	11	2017	12:28:38	44918	0.8	12	28	38	56	0.052001953	3.4675781	0.037353516	0.096435547	-1.0258789	40.872314	1.0554199	0	0	0	0	0	0	0	0	0	1.0310059	0.031005859	1.1943359	-0.097167969	0.047119141	-1.0498047	1.371	31685.83	-0.817	2002.64	1.459
298	299	299	Category I	0.34790039	0.26391602	-0.88793945	-0.028808594	0.28979492	0.4152832	0	1.316	3/11/2017	3	11	2017	12:28:38	44918	0.9	12	28	38	56	0.052001953	3.4675781	0.030761719	0.08984375	-1.0080566	33.256348	0.38110352	0	0	0	0	0	0	0	0	0	1.0124512	0.012451172	0.61132813	0.31713867	0.17382813	0.12011719	1.406	31625.03	-0.913	2297.07	1.459
299	300	300	Category I	-0.059814453	0.671875	-1.3198242	-0.014404297	0.3125	0.3984375	0	0.885	3/11/2017	3	11	2017	12:28:39	44919	0	12	28	39	56	0.052001953	3.4675781	0.031494141	0.081787109	-1.020752	32.86499	0.66772461	0	0	0	0	0	0	0	0	0	1.0244141	0.024414063	0.98046875	-0.091308594	0.58984375	-0.29882813	1.234	31936.62	-0.703	1837.37	1.316
300	301	301	Category I	-0.047851563	0.15576172	-0.23999023	0.087402344	0.29516602	0.39135742	0	1.159	3/11/2017	3	11	2017	12:28:39	44919	0.1	12	28	39	56	0.052001953	3.4675781	0.028320313	0.083984375	-1.0107422	31.424072	0.77783203	0	0	0	0	0	0	0	0	0	1.0146484	0.014648438	0.91870117	-0.076171875	0.071533203	0.77075195	1.134	32134.33	-0.57	1517.85	1.159
301	302	302	Category I	0.2878418	0.40795898	-2.4118652	0.072265625	0.25097656	0.41918945	0	0.716	3/11/2017	3	11	2017	12:28:39	44919	0.2	12	28	39	57	0.052001953	3.4675781	0.027099609	0.082275391	-1.017334	34.632568	1.4553223	0	0	0	0	0	0	0	0	0	1.0209961	0.020996094	1.9804688	0.26049805	0.32543945	-1.3942871	0.948	32543.1	-0.278	753.34	0.885
302	303	303	Category I	0	-0.095947266	-1.5	0.1262207	0.20483398	0.42724609	0	0.859	3/11/2017	3	11	2017	12:28:39	44919	0.3	12	28	39	57	0.052001953	3.4675781	0.024658203	0.077880859	-1.0163574	39.303711	0.5144043	0	0	0	0	0	0	0	0	0	1.0195313	0.01953125	0.68212891	-0.024658203	-0.17382813	-0.48339844	0.824	32853.37	-0.036	97.15	0.885
303	304	304	Category I	-0.011962891	-0.023925781	-0.44384766	0.17114258	0.17163086	0.42822266	0	0.758	3/11/2017	3	11	2017	12:28:39	44919	0.4	12	28	39	57	0.052001953	3.4675781	0.021240234	0.080810547	-1.0043945	44.263428	0.57128906	0	0	0	0	0	0	0	0	0	1.0080566	0.008056641	0.69873047	-0.033203125	-0.10473633	0.56054688	0.868	32739.2	-0.028	72.1	1.144
304	305	305	Category I	0.071777344	0.25195313	-0.46777344	0.16430664	0.17919922	0.42797852	0	0.572	3/11/2017	3	11	2017	12:28:39	44919	0.5	12	28	39	57	0.052001953	3.4675781	0.008544922	0.077148438	-1.0036621	52.656006	0.56713867	0	0	0	0	0	0	0	0	0	1.0065918	0.006591797	0.7734375	0.062988281	0.17456055	0.53588867	0.91	32634.5	-0.072	182.02	0.859
305	306	306	Category I	0.51586914	0.011962891	-1.223877	0.13916016	0.17382813	0.43896484	0	1.144	3/11/2017	3	11	2017	12:28:39	44919	0.6	12	28	39	57	0.052001953	3.4675781	0.002929688	0.077880859	-1.0058594	67.092041	0.56103516	0	0	0	0	0	0	0	0	0	1.0087891	0.008789063	0.79663086	0.51269531	-0.065917969	-0.21777344	0.806	32901.51	0.072	-187.61	0.925
306	307	307	Category I	-0.27587891	-0.45581055	-1.2358398	0.15844727	0.14526367	0.4440918	0	1.414	3/11/2017	3	11	2017	12:28:39	44919	0.7	12	28	39	57	0.052001953	3.4675781	0.005371094	0.079101563	-1.0161133	85.052246	0.64306641	0	0	0	0	0	0	0	0	0	1.019043	0.019042969	1.0358887	-0.28125	-0.53491211	-0.21948242	0.817	32871.99	-0.014	37.62	1.144
307	308	308	Category I	-0.071777344	-0.56396484	-1.5358887	0.15039063	0.14257813	0.44921875	0	0.094	3/11/2017	3	11	2017	12:28:39	44919	0.8	12	28	39	57	0.052001953	3.4675781	0.009765625	0.085205078	-0.99926758	87.298828	0.84594727	0	0	0	0	0	0	0	0	0	1.0031738	0.003173828	1.267334	-0.081542969	-0.64916992	-0.53637695	0.949	32540.73	-0.273	736.97	1.414
308	309	309	Category I	0.059814453	0.083984375	-0.14379883	0.16113281	0.13012695	0.4440918	0	0.925	3/11/2017	3	11	2017	12:28:39	44919	0.9	12	28	39	57	0.052001953	3.4675781	-0.000732422	0.088867188	-0.99169922	104.05054	0.84985352	0	0	0	0	0	0	0	0	0	0.99560547	0.004394531	0.91333008	0.060546875	-0.004882813	0.84790039	3.248	29430.53	-2.629	4030.89	1.414
309	310	310	Category J	0.15576172	-0.011962891	-0.34790039	0.074951172	-0.12890625	0.47900391	0	1.549	3/11/2017	3	11	2017	12:28:46	44926	0.6	12	28	46	4	0.051269531	3.4788574	-0.012939453	0.089599609	-1.0097656	113.39282	0.69042969	0	0	0	0	0	0	0	0	0	1.0136719	0.013671875	0.93237305	0.16870117	-0.1015625	0.66186523	3.274	29407.91	-2.707	4233.49	1.414
310	311	311	Category J	-0.047851563	-0.43188477	-1.7758789	0.029541016	-0.1574707	0.47802734	0	14.363	3/11/2017	3	11	2017	12:28:46	44926	0.7	12	28	46	4	0.051269531	3.4788574	-0.002685547	0.083984375	-1.0305176	119.16138	0.9074707	0	0	0	0	0	0	0	0	0	1.0339355	0.033935547	1.3061523	-0.044921875	-0.51586914	-0.74511719	3.175	29494.84	-2.489	3751.93	1.304
311	312	312	Category J	0.3359375	-0.047851563	-0.99584961	-0.015136719	-0.13720703	0.4855957	0	1.304	3/11/2017	3	11	2017	12:28:46	44926	0.8	12	28	46	4	0.051269531	3.4788574	-0.009277344	0.087646484	-0.99511719	122.38647	0.37084961	0	0	0	0	0	0	0	0	0	0.99902344	0.000976563	0.48144531	0.34521484	-0.13549805	-0.000488281	3.286	29397.51	-2.653	4017.56	1.304
312	313	313	Category J	-0.21582031	0.083984375	-0.29980469	0.000244141	-0.16015625	0.4855957	0	0.818	3/11/2017	3	11	2017	12:28:46	44926	0.9	12	28	46	4	0.051269531	3.4788574	-0.026367188	0.086181641	-0.99462891	128.28198	0.72021484	0	0	0	0	0	0	0	0	0	0.9987793	0.001220703	0.88671875	-0.18920898	-0.002197266	0.69482422	3.268	29413.11	-2.593	3867.7	1.304
313	314	314	Category J	-0.095947266	-0.14379883	-2.2319336	-0.005126953	-0.15234375	0.49145508	0	0.76	3/11/2017	3	11	2017	12:28:47	44927	0	12	28	47	4	0.051269531	3.4788574	-0.024658203	0.083740234	-1.001709	138.85986	1.2529297	0	0	0	0	0	0	0	0	0	1.0056152	0.005615234	1.5288086	-0.071044922	-0.22753906	-1.2299805	3.08	29580.35	-2.342	3511.24	0.819
314	315	315	Category J	-0.059814453	0.15576172	-0.17993164	0.089599609	-0.16821289	0.4609375	0	0.819	3/11/2017	3	11	2017	12:28:47	44927	0.1	12	28	47	4	0.051269531	3.4788574	-0.016113281	0.081054688	-1.0107422	130.47534	0.83520508	0	0	0	0	0	0	0	0	0	1.013916	0.013916016	0.94873047	-0.043457031	0.074462891	0.83081055	0.727	33123.66	-0.004	11.76	0.818
315	316	316	Category J	-0.083984375	-0.20385742	-1.2119141	0.010742188	-0.16040039	0.48339844	0	0.419	3/11/2017	3	11	2017	12:28:47	44927	0.2	12	28	47	5	0.051269531	3.4788574	-0.015869141	0.075195313	-0.99047852	114.47998	0.36254883	0	0	0	0	0	0	0	0	0	0.9934082	0.006591797	0.56835938	-0.067871094	-0.27905273	-0.22119141	0.611	33488.29	0.142	-439.81	0.76
316	317	317	Category J	0.2878418	0.035888672	-0.93579102	-0.006835938	-0.14282227	0.48754883	0	0.245	3/11/2017	3	11	2017	12:28:47	44927	0.3	12	28	47	5	0.051269531	3.4788574	-0.037597656	0.071777344	-0.98974609	106.49658	0.33178711	0	0	0	0	0	0	0	0	0	0.99316406	0.006835938	0.41552734	0.32543945	-0.035888672	0.053955078	0.578	33602.24	0.013	-45.5	0.619
317	318	318	Category J	0	0.059814453	-0.21582031	0.008789063	-0.15527344	0.49243164	0	0.609	3/11/2017	3	11	2017	12:28:47	44927	0.4	12	28	47	5	0.051269531	3.4788574	-0.048583984	0.072265625	-0.9987793	97.109619	0.78466797	0	0	0	0	0	0	0	0	0	1.0026855	0.002685547	0.84423828	0.048583984	-0.012451172	0.78295898	0.542	33732.72	0.058	-207.01	0.609
318	319	319	Category J	-0.15576172	0.083984375	-2.0759277	-0.020996094	-0.15283203	0.48999023	0	0.619	3/11/2017	3	11	2017	12:28:47	44927	0.5	12	28	47	5	0.051269531	3.4788574	-0.051269531	0.06640625	-1.0092773	78.739502	1.0715332	0	0	0	0	0	0	0	0	0	1.0126953	0.012695313	1.1882324	-0.10424805	0.017333984	-1.0664063	0.472	34007.96	0.216	-767.33	0.609
319	320	320	Category J	0.20385742	0.16796875	-0.77978516	-0.029785156	-0.15649414	0.48999023	0	0.543	3/11/2017	3	11	2017	12:28:47	44927	0.6	12	28	47	5	0.051269531	3.4788574	-0.063964844	0.060302734	-0.98266602	65.543213	0.3527832	0	0	0	0	0	0	0	0	0	0.98657227	0.013427734	0.578125	0.26782227	0.10742188	0.20288086	0.703	33195.02	0.211	-570.28	0.619
320	321	321	Category J	-0.14379883	-0.095947266	-0.25195313	-0.073974609	-0.17285156	0.48681641	0	0.401	3/11/2017	3	11	2017	12:28:47	44927	0.7	12	28	47	5	0.051269531	3.4788574	-0.083496094	0.057861328	-0.98217773	60.499756	0.7487793	0	0	0	0	0	0	0	0	0	0.98754883	0.012451172	0.94458008	-0.060058594	-0.15380859	0.73022461	0.84	32811.3	0.151	-368.12	1.071
321	322	322	Category J	-0.059814453	-0.17993164	-1.9199219	-0.11401367	-0.1784668	0.47216797	0	1.802	3/11/2017	3	11	2017	12:28:47	44927	0.8	12	28	47	5	0.051269531	3.4788574	-0.085693359	0.051025391	-1.005127	54.766846	0.94360352	0	0	0	0	0	0	0	0	0	1.0102539	0.010253906	1.1716309	0.025878906	-0.23095703	-0.91455078	0.927	32593.24	0.189	-421.83	1.071
322	323	323	Category J	0.20385742	-0.083984375	-0.43188477	-0.13916016	-0.17797852	0.47241211	0	1.071	3/11/2017	3	11	2017	12:28:47	44927	0.9	12	28	47	5	0.051269531	3.4788574	-0.083984375	0.041992188	-1.0095215	47.766357	0.6574707	0	0	0	0	0	0	0	0	0	1.013916	0.013916016	0.99169922	0.2878418	-0.12597656	0.57763672	0.931	32583.62	0.225	-493.96	1.071
323	324	324	Category J	-0.047851563	0.13183594	-0.10791016	-0.11425781	-0.1730957	0.4831543	0	1.128	3/11/2017	3	11	2017	12:28:48	44928	0	12	28	48	5	0.051269531	3.4788574	-0.072509766	0.036865234	-0.96069336	29.668701	0.85839844	0	0	0	0	0	0	0	0	0	0.96411133	0.035888672	0.97241211	0.024658203	0.094726563	0.8527832	0.956	32524.23	0.211	-456.65	1.071
324	325	325	Category J	-0.2277832	-0.071777344	-1.4519043	-0.12597656	-0.18969727	0.47729492	0	0.641	3/11/2017	3	11	2017	12:28:48	44928	0.1	12	28	48	5	0.051269531	3.4788574	-0.072021484	0.034667969	-0.97631836	21.734619	0.51147461	0	0	0	0	0	0	0	0	0	0.97949219	0.020507813	0.73754883	-0.15551758	-0.10644531	-0.4753418	1.008	32404.64	0.157	-333.06	1.071
325	326	326	Category J	0.23999023	-0.11987305	-0.89990234	-0.034912109	-0.18798828	0.47924805	0	0.693	3/11/2017	3	11	2017	12:28:48	44928	0.2	12	28	48	6	0.051269531	3.4788574	-0.061279297	0.036376953	-0.98339844	19.233398	0.34960938	0	0	0	0	0	0	0	0	0	0.98608398	0.013916016	0.54125977	0.30126953	-0.15625	0.083496094	0.871	32731.58	0.259	-589.05	0.981
326	327	327	Category J	0.011962891	-0.23999023	-0.93579102	-0.003662109	-0.18530273	0.48071289	0	0.715	3/11/2017	3	11	2017	12:28:48	44928	0.3	12	28	48	6	0.051269531	3.4788574	-0.071044922	0.010986328	-0.95117188	6.2661133	0.26489258	0	0	0	0	0	0	0	0	0	0.95385742	0.046142578	0.34960938	0.083007813	-0.25097656	0.015380859	0.843	32803.48	0.205	-487.48	0.901
327	328	328	Category J	-0.10791016	-0.27587891	-1.6799316	-0.005126953	-0.16992188	0.48486328	0	0.981	3/11/2017	3	11	2017	12:28:48	44928	0.4	12	28	48	6	0.051269531	3.4788574	-0.056152344	-0.012695313	-0.91943359	7.4082031	0.80615234	0	0	0	0	0	0	0	0	0	0.92114258	0.078857422	1.074707	-0.051513672	-0.26293945	-0.76025391	0.711	33171.02	0.173	-472.18	0.901
328	329	329	Category J	0.083984375	0.15576172	-0.2878418	-0.029296875	-0.18334961	0.48535156	0	0.901	3/11/2017	3	11	2017	12:28:48	44928	0.5	12	28	48	6	0.051269531	3.4788574	-0.066162109	-0.021484375	-0.9230957	4.9921875	0.67626953	0	0	0	0	0	0	0	0	0	0.92553711	0.074462891	0.96289063	0.15014648	0.17724609	0.63525391	0.819	32866.66	0.08	-205.12	0.981
329	330	330	Category J	0.011962891	-0.095947266	-0.93579102	0.021240234	-0.171875	0.48120117	0	0.335	3/11/2017	3	11	2017	12:28:48	44928	0.6	12	28	48	6	0.051269531	3.4788574	-0.071777344	-0.020019531	-0.94384766	16.74585	0.11328125	0	0	0	0	0	0	0	0	0	0.94677734	0.053222656	0.16796875	0.083740234	-0.075683594	0.008056641	0.911	32632.06	-0.051	127.54	0.981
330	331	331	Category J	0.26391602	-0.14379883	-0.59985352	0.052734375	-0.15966797	0.47338867	0	1.292	3/11/2017	3	11	2017	12:28:48	44928	0.7	12	28	48	6	0.051513672	3.4804688	-0.078125	-0.024902344	-0.95166016	19.292725	0.50488281	0	0	0	0	0	0	0	0	0	0.95532227	0.044677734	0.81274414	0.34204102	-0.11865234	0.35180664	0.866	32744.28	-0.029	74.85	0.981
331	332	332	Category J	0.047851563	0.059814453	-0.15576172	0.077636719	-0.16235352	0.47143555	0	1.247	3/11/2017	3	11	2017	12:28:48	44928	0.8	12	28	48	6	0.051513672	3.4804688	-0.086425781	-0.031738281	-0.93505859	25.601807	0.79614258	0	0	0	0	0	0	0	0	0	0.93945313	0.060546875	1.0053711	0.13427734	0.091552734	0.77929688	0.782	32967.06	-0.079	227.96	0.937
332	333	333	Category J	-0.23999023	0.011962891	-1.8837891	0.036132813	-0.16992188	0.48217773	0	0.441	3/11/2017	3	11	2017	12:28:48	44928	0.9	12	28	48	6	0.051513672	3.4804688	-0.099121094	-0.033935547	-0.93310547	33.445801	0.96191406	0	0	0	0	0	0	0	0	0	0.93896484	0.061035156	1.137207	-0.140625	0.045898438	-0.95043945	0.788	32950.52	-0.056	158.52	0.937
333	334	334	Category J	0.2878418	-0.011962891	-0.91186523	0.03515625	-0.1652832	0.47705078	0	0.477	3/11/2017	3	11	2017	12:28:49	44929	0	12	28	49	6	0.051513672	3.4804688	-0.10327148	-0.034423828	-0.93701172	30.690674	0.39257813	0	0	0	0	0	0	0	0	0	0.94335938	0.056640625	0.4387207	0.39111328	0.022460938	0.025146484	0.815	32877.33	-0.043	117.53	0.937
334	335	335	Category J	-0.23999023	0.10791016	-0.56396484	0.062988281	-0.16577148	0.47558594	0	0.937	3/11/2017	3	11	2017	12:28:49	44929	0.1	12	28	49	7	0.051513672	3.4804688	-0.10839844	-0.039794922	-0.94946289	24.383789	0.43334961	0	0	0	0	0	0	0	0	0	0.95654297	0.043457031	0.66503906	-0.13134766	0.14770508	0.38549805	0.734	33103.21	0.154	-414.37	0.807
335	336	336	Category J	-0.035888672	0.035888672	-2.1958008	0.055908203	-0.16333008	0.47265625	0	0.497	3/11/2017	3	11	2017	12:28:49	44929	0.2	12	28	49	7	0.051513672	3.4804688	-0.11376953	-0.043701172	-0.92431641	8.2709961	1.276123	0	0	0	0	0	0	0	0	0	0.93237305	0.067626953	1.4289551	0.077880859	0.079589844	-1.2712402	0.577	33605.78	0.425	-1187.6	0.497
336	337	337	Category J	-0.059814453	0.047851563	-0.17993164	0.063476563	-0.15283203	0.47753906	0	0.807	3/11/2017	3	11	2017	12:28:49	44929	0.3	12	28	49	7	0.051513672	3.4804688	-0.11987305	-0.043945313	-0.92333984	8.5380859	0.75146484	0	0	0	0	0	0	0	0	0	0.93212891	0.067871094	0.89550781	0.060058594	0.091796875	0.7434082	0.57	33630.66	0.364	-1054.24	0.497
337	338	338	Category J	-0.071777344	-0.071777344	-0.13183594	0.029541016	-0.16137695	0.47802734	0	0.304	3/11/2017	3	11	2017	12:28:49	44929	0.4	12	28	49	7	0.051513672	3.4804688	-0.13110352	-0.053710938	-0.93017578	8.9667969	0.80078125	0	0	0	0	0	0	0	0	0	0.94091797	0.059082031	0.87573242	0.059326172	-0.017822266	0.79833984	0.554	33688.47	0.383	-1119.22	0.572
338	339	339	Category J	-0.047851563	-0.43188477	-2.171875	-0.011230469	-0.16577148	0.48901367	0	0.398	3/11/2017	3	11	2017	12:28:49	44929	0.5	12	28	49	7	0.051513672	3.4804688	-0.13574219	-0.057128906	-0.91381836	4.0280762	1.3154297	0	0	0	0	0	0	0	0	0	0.92578125	0.07421875	1.720459	0.087890625	-0.37451172	-1.2578125	0.493	33922.1	0.429	-1316.79	0.572
339	340	340	Category J	0.059814453	0	-0.6237793	-0.004394531	-0.15234375	0.48950195	0	0.381	3/11/2017	3	11	2017	12:28:49	44929	0.6	12	28	49	7	0.051513672	3.4804688	-0.14794922	-0.061767578	-0.9140625	11.193115	0.36230469	0	0	0	0	0	0	0	0	0	0.92797852	0.072021484	0.56005859	0.20776367	0.061767578	0.2902832	0.531	33773.99	0.444	-1294.05	0.729
340	341	341	Category J	-0.011962891	-0.095947266	-1.4758301	0.003173828	-0.17431641	0.48071289	0	0.572	3/11/2017	3	11	2017	12:28:49	44929	0.7	12	28	49	7	0.051513672	3.4804688	-0.15063477	-0.0703125	-0.90405273	10.926025	0.58862305	0	0	0	0	0	0	0	0	0	0.91918945	0.080810547	0.73583984	0.13867188	-0.025390625	-0.5715332	0.564	33652.18	0.298	-897.69	0.729
341	342	342	Category J	0.13183594	-0.2277832	-1.1518555	0.019775391	-0.17602539	0.47631836	0	0.729	3/11/2017	3	11	2017	12:28:49	44929	0.8	12	28	49	7	0.051513672	3.4804688	-0.15332031	-0.074462891	-0.91235352	12.829346	0.40258789	0	0	0	0	0	0	0	0	0	0.92822266	0.071777344	0.67773438	0.28515625	-0.15307617	-0.23925781	0.67	33296.44	0.102	-301.58	0.939
342	343	343	Category J	-0.19189453	0.11987305	-0.23999023	0.10058594	-0.1953125	0.45727539	0	1.002	3/11/2017	3	11	2017	12:28:49	44929	0.9	12	28	49	7	0.051513672	3.4804688	-0.16357422	-0.081054688	-0.89306641	18.40332	0.68383789	0	0	0	0	0	0	0	0	0	0.91162109	0.088378906	0.88208008	-0.028076172	0.20092773	0.65307617	0.788	32950.52	0.027	-73.19	0.939
343	344	344	Category J	-0.37182617	-0.50390625	-1.7519531	0.002441406	-0.18188477	0.48486328	0	0.939	3/11/2017	3	11	2017	12:28:50	44930	0	12	28	50	7	0.051513672	3.4804688	-0.17211914	-0.081787109	-0.88574219	15.003418	0.98364258	0	0	0	0	0	0	0	0	0	0.90600586	0.093994141	1.4875488	-0.19946289	-0.421875	-0.8659668	0.84	32811.3	0.012	-31.14	0.939
344	345	345	Category J	0.13183594	-0.023925781	-0.51586914	-0.007080078	-0.16137695	0.48754883	0	1.107	3/11/2017	3	11	2017	12:28:50	44930	0.1	12	28	50	8	0.051513672	3.4804688	-0.17260742	-0.084228516	-0.88549805	9.942627	0.48266602	0	0	0	0	0	0	0	0	0	0.90625	0.09375	0.73461914	0.30444336	0.060302734	0.36962891	0.838	32816.52	0.06	-152.51	0.968
345	346	346	Category J	-0.13183594	-0.15576172	-0.79199219	0.053710938	-0.18432617	0.46289063	0	0.696	3/11/2017	3	11	2017	12:28:50	44930	0.2	12	28	50	8	0.051513672	3.4804688	-0.18286133	-0.088867188	-0.89624023	7.4360352	0.13378906	0	0	0	0	0	0	0	0	0	0.91894531	0.081054688	0.22216797	0.051025391	-0.066650391	0.10424805	0.878	32713.9	-0.041	105.23	0.968
346	347	347	Category J	0.29980469	-0.15576172	-0.87597656	0.061035156	-0.16186523	0.4753418	0	0.558	3/11/2017	3	11	2017	12:28:50	44930	0.3	12	28	50	8	0.051513672	3.4804688	-0.19702148	-0.088867188	-0.89233398	3.520752	0.50146484	0	0	0	0	0	0	0	0	0	0.91821289	0.081787109	0.58007813	0.49682617	-0.066650391	0.016357422	0.803	32909.61	0.042	-111.33	0.939
347	348	348	Category J	-0.059814453	-0.011962891	0.011962891	0.12939453	-0.16064453	0.45361328	0	0.968	3/11/2017	3	11	2017	12:28:50	44930	0.4	12	28	50	8	0.051513672	3.4804688	-0.19799805	-0.083007813	-0.88745117	9.3771973	0.9128418	0	0	0	0	0	0	0	0	0	0.91308594	0.086914063	1.1088867	0.13818359	0.071044922	0.89941406	0.676	33277.7	0.304	-809.3	0.766
348	349	349	Category J	-0.32397461	-0.10791016	-1.5358887	0.037597656	-0.16699219	0.47802734	0	0.553	3/11/2017	3	11	2017	12:28:50	44930	0.5	12	28	50	8	0.051513672	3.4804688	-0.20043945	-0.078613281	-0.87963867	12.460693	0.66821289	0	0	0	0	0	0	0	0	0	0.90551758	0.094482422	0.80859375	-0.12329102	-0.029052734	-0.65600586	0.619	33461.42	0.395	-1070.25	0.696
349	350	350	Category J	-0.035888672	-0.10791016	-1.7758789	0.065673828	-0.1340332	0.48608398	0	0.174	3/11/2017	3	11	2017	12:28:50	44930	0.6	12	28	50	8	0.051513672	3.4804688	-0.20751953	-0.08203125	-0.88745117	2.9973145	0.9050293	0	0	0	0	0	0	0	0	0	0.91503906	0.084960938	1.0856934	0.17163086	-0.025634766	-0.88818359	0.567	33641.4	0.335	-987.26	0.766
350	351	351	Category J	-0.19189453	-0.083984375	-0.11987305	0.11621094	-0.17260742	0.45751953	0	0.766	3/11/2017	3	11	2017	12:28:50	44930	0.7	12	28	50	8	0.051513672	3.4804688	-0.21362305	-0.083007813	-0.89624023	8.9150391	0.77661133	0	0	0	0	0	0	0	0	0	0.92504883	0.074951172	0.79907227	0.021728516	-0.000732422	0.77636719	0.686	33246.77	0.241	-653.53	0.766
351	352	352	Category J	-0.20385742	0.14379883	-0.87597656	0.048339844	-0.17333984	0.47558594	0	0.384	3/11/2017	3	11	2017	12:28:50	44930	0.8	12	28	50	8	0.051513672	3.4804688	-0.21630859	-0.081054688	-0.88696289	9.9885254	0.2253418	0	0	0	0	0	0	0	0	0	0.91650391	0.083496094	0.24829102	0.012451172	0.22485352	0.010986328	0.633	33415.07	0.275	-775.67	0.766
352	353	353	Category J	0.41992188	-0.13183594	-0.89990234	0.079589844	-0.15991211	0.46826172	0	1.276	3/11/2017	3	11	2017	12:28:50	44930	0.9	12	28	50	8	0.051513672	3.4804688	-0.22412109	-0.080078125	-0.8815918	23.369629	0.64624023	0	0	0	0	0	0	0	0	0	0.91308594	0.086914063	0.71386719	0.64404297	-0.051513672	-0.018066406	0.675	33280.81	0.447	-1121.81	0.766
353	354	354	Category J	-0.071777344	0.023925781	-0.55175781	0.11401367	-0.17358398	0.45776367	0	0.646	3/11/2017	3	11	2017	12:28:51	44931	0	12	28	51	8	0.051513672	3.4804688	-0.23193359	-0.081542969	-0.89135742	31.489258	0.39013672	0	0	0	0	0	0	0	0	0	0.92480469	0.075195313	0.60546875	0.16015625	0.10546875	0.33959961	0.738	33091.59	0.418	-1001.93	0.766
354	355	355	Category J	0.083984375	-0.39599609	-1.4279785	-0.001220703	-0.1484375	0.48730469	0	0.807	3/11/2017	3	11	2017	12:28:51	44931	0.1	12	28	51	9	0.051513672	3.4804688	-0.23486328	-0.080566406	-0.87329102	27.05835	0.71313477	0	0	0	0	0	0	0	0	0	0.90795898	0.092041016	1.1887207	0.31884766	-0.31518555	-0.55444336	0.723	33135.42	0.49	-1158.38	0.671
355	356	356	Category C	-0.43188477	0.059814453	-0.76782227	0.3659668	-0.004394531	0.31347656	0	0.554	3/11/2017	3	11	2017	13:05:32	47132	0.6	13	5	32	49	0.051513672	3.4482422	-0.24194336	-0.084472656	-0.87988281	30.632813	0.26342773	0	0	0	0	0	0	0	0	0	0.91650391	0.083496094	0.44628906	-0.18969727	0.14428711	0.11206055	0.753	33048.48	0.497	-1142.28	0.671
356	357	357	Category C	-0.70776367	0.035888672	-0.88793945	0.37744141	0.007568359	0.29614258	0	0.671	3/11/2017	3	11	2017	13:05:32	47132	0.7	13	5	32	49	0.051513672	3.4482422	-0.24853516	-0.081787109	-0.87597656	33.248779	0.47412109	0	0	0	0	0	0	0	0	0	0.91430664	0.085693359	0.58886719	-0.45898438	0.11767578	-0.01171875	0.591	33556.74	0.64	-1614.38	0.671
357	358	358	Category C	-0.38378906	-0.35986328	-0.75585938	0.36401367	0.018310547	0.31518555	0	0.565	3/11/2017	3	11	2017	13:05:32	47132	0.8	13	5	32	49	0.051513672	3.4482422	-0.25756836	-0.084472656	-0.87451172	31.447021	0.32519531	0	0	0	0	0	0	0	0	0	0.91552734	0.084472656	0.51977539	-0.12597656	-0.27514648	0.11865234	0.6	33525.71	0.613	-1548.67	0.704
358	359	359	Category C	-0.50390625	-0.011962891	-0.79199219	0.37133789	0.041015625	0.30786133	0	0.303	3/11/2017	3	11	2017	13:05:32	47132	0.9	13	5	32	49	0.051513672	3.4482422	-0.26538086	-0.086914063	-0.88378906	35.660645	0.26611328	0	0	0	0	0	0	0	0	0	0.92700195	0.072998047	0.40527344	-0.23828125	0.074951172	0.091796875	0.688	33240.63	0.229	-623.19	0.704
359	360	360	Category C	-0.43188477	-0.2277832	-0.81591797	0.36743164	0.021728516	0.30908203	0	0.704	3/11/2017	3	11	2017	13:05:33	47133	0	13	5	33	49	0.051513672	3.4482422	-0.26928711	-0.088867188	-0.86816406	47.731689	0.2199707	0	0	0	0	0	0	0	0	0	0.91333008	0.086669922	0.35375977	-0.16235352	-0.13867188	0.052246094	0.914	32624.74	-0.03	74.1	1.134
360	361	361	Category C	-0.46777344	-0.19189453	-0.85180664	0.36694336	0.030517578	0.29956055	0	1.332	3/11/2017	3	11	2017	13:05:33	47133	0.1	13	5	33	49	0.051513672	3.4482422	-0.27514648	-0.093505859	-0.86694336	56.271729	0.21655273	0	0	0	0	0	0	0	0	0	0.91455078	0.085449219	0.30615234	-0.19238281	-0.098144531	0.015136719	0.991	32443.18	-0.223	562.88	1.313
361	362	362	Category C	-0.23999023	-0.32397461	-0.73193359	0.375	0.046386719	0.28955078	0	1.912	3/11/2017	3	11	2017	13:05:33	47133	0.2	13	5	33	49	0.051513672	3.4482422	-0.28076172	-0.092285156	-0.87548828	62.973389	0.27539063	0	0	0	0	0	0	0	0	0	0.92407227	0.075927734	0.41601563	0.040771484	-0.23144531	0.14355469	1.116	32171.41	-0.412	1020.6	1.313
362	363	363	Category C	-0.40795898	-0.25195313	-0.80395508	0.40551758	0.089111328	0.24169922	0	1.134	3/11/2017	3	11	2017	13:05:33	47133	0.3	13	5	33	49	0.051513672	3.4482422	-0.28564453	-0.092041016	-0.86206055	56.008301	0.20922852	0	0	0	0	0	0	0	0	0	0.9128418	0.087158203	0.34008789	-0.12207031	-0.15966797	0.058105469	1.156	32089.66	-0.526	1335.27	1.313
363	364	364	Category C	-0.49194336	-0.095947266	-0.95996094	0.36547852	0.052246094	0.30859375	0	1.313	3/11/2017	3	11	2017	13:05:33	47133	0.4	13	5	33	50	0.051513672	3.4482422	-0.29516602	-0.091552734	-0.86743164	47.885498	0.21728516	0	0	0	0	0	0	0	0	0	0.92089844	0.079101563	0.29321289	-0.1965332	-0.004150391	-0.092285156	1.167	32067.58	-0.397	932.87	1.32
364	365	365	Category C	-0.64794922	-0.16796875	-0.85180664	0.36254883	0.054443359	0.31176758	0	0.546	3/11/2017	3	11	2017	13:05:33	47133	0.5	13	5	33	50	0.051513672	3.4482422	-0.29907227	-0.094238281	-0.87597656	49.716553	0.35717773	0	0	0	0	0	0	0	0	0	0.93041992	0.069580078	0.4465332	-0.34863281	-0.073486328	0.024169922	1.165	32071.58	-0.282	629.76	1.32
365	366	366	Category C	-0.6237793	-0.095947266	-0.77978516	0.38916016	0.038330078	0.27392578	0	0.765	3/11/2017	3	11	2017	13:05:33	47133	0.6	13	5	33	50	0.051513672	3.4482422	-0.30517578	-0.093017578	-0.87036133	44.592285	0.33105469	0	0	0	0	0	0	0	0	0	0.92700195	0.072998047	0.41186523	-0.31835938	-0.002685547	0.090576172	1.13	32142.53	-0.412	1007.67	1.313
366	367	367	Category C	-0.14379883	-0.20385742	-0.64794922	0.40112305	0.036376953	0.27075195	0	1.32	3/11/2017	3	11	2017	13:05:33	47133	0.7	13	5	33	50	0.051513672	3.4482422	-0.31396484	-0.096435547	-0.86889648	50.375244	0.29882813	0	0	0	0	0	0	0	0	0	0.92895508	0.071044922	0.49853516	0.17016602	-0.10717773	0.22094727	1.048	32316	-0.403	1059.99	1.313
367	368	368	Category C	-0.73193359	0.21582031	-0.93579102	0.44042969	0.053222656	0.20922852	0	1.707	3/11/2017	3	11	2017	13:05:33	47133	0.8	13	5	33	50	0.051513672	3.4482422	-0.32006836	-0.093505859	-0.86694336	47.484131	0.51953125	0	0	0	0	0	0	0	0	0	0.92895508	0.071044922	0.78979492	-0.41162109	0.30932617	-0.068603516	0.884	32698.84	-0.202	560.26	0.765
368	369	369	Category C	-0.40795898	0.14379883	-0.58789063	0.30297852	-0.10253906	0.35693359	0	0.637	3/11/2017	3	11	2017	13:05:33	47133	0.9	13	5	33	50	0.051513672	3.4482422	-0.32641602	-0.091796875	-0.85839844	39.790527	0.36791992	0	0	0	0	0	0	0	0	0	0.92285156	0.077148438	0.58740234	-0.081298828	0.2355957	0.27050781	0.899	32661.54	-0.217	597.56	0.765
369	370	370	Category C	-0.68383789	0.035888672	-1.0078125	0.36328125	-0.055664063	0.31323242	0	0.333	3/11/2017	3	11	2017	13:05:34	47134	0	13	5	34	50	0.051513672	3.4482422	-0.33300781	-0.095703125	-0.86328125	34.465332	0.40136719	0	0	0	0	0	0	0	0	0	0.93041992	0.069580078	0.62646484	-0.35058594	0.1315918	-0.14428711	0.86	32759.6	-0.278	828.55	1.178
370	371	371	Category C	-0.39599609	-0.11987305	-0.69580078	0.34008789	-0.047363281	0.33642578	0	0.632	3/11/2017	3	11	2017	13:05:34	47134	0.1	13	5	34	50	0.051513672	3.4482422	-0.33911133	-0.095214844	-0.86279297	23.796631	0.17822266	0	0	0	0	0	0	0	0	0	0.93212891	0.067871094	0.24829102	-0.056640625	-0.024414063	0.16699219	0.837	32819.13	-0.319	1004.53	0.906
371	372	372	Category C	-0.80395508	0.14379883	-0.91186523	0.34155273	-0.020751953	0.3371582	0	0.535	3/11/2017	3	11	2017	13:05:34	47134	0.2	13	5	34	50	0.051513672	3.4482422	-0.34863281	-0.095458984	-0.86547852	10.130615	0.51635742	0	0	0	0	0	0	0	0	0	0.93798828	0.062011719	0.74072266	-0.45507813	0.23925781	-0.046142578	0.703	33195.02	-0.249	889.03	0.808
372	373	373	Category C	-0.37182617	-0.071777344	-0.55175781	0.36962891	-0.039306641	0.30664063	0	1.178	3/11/2017	3	11	2017	13:05:34	47134	0.3	13	5	34	50	0.051513672	3.4482422	-0.35449219	-0.096923828	-0.87231445	2.1433105	0.32202148	0	0	0	0	0	0	0	0	0	0.9465332	0.053466797	0.36328125	-0.017089844	0.025146484	0.32055664	0.732	33109.04	-0.27	940.89	0.808
373	374	374	Category C	-0.52783203	-0.095947266	-0.86376953	0.40258789	-0.025146484	0.26342773	0	0.906	3/11/2017	3	11	2017	13:05:34	47134	0.4	13	5	34	51	0.051513672	3.4482422	-0.35375977	-0.10009766	-0.85986328	7.4599609	0.17382813	0	0	0	0	0	0	0	0	0	0.93530273	0.064697266	0.18188477	-0.17382813	0.004150391	-0.003662109	0.772	32994.86	-0.256	836.53	0.906
374	375	375	Category C	-0.46777344	-0.095947266	-0.7199707	0.38720703	-0.026855469	0.28417969	0	0.808	3/11/2017	3	11	2017	13:05:34	47134	0.5	13	5	34	51	0.051513672	3.4482422	-0.36132813	-0.10229492	-0.85693359	8.7363281	0.17333984	0	0	0	0	0	0	0	0	0	0.93554688	0.064453125	0.24975586	-0.10620117	0.006347656	0.13696289	0.888	32688.84	-0.367	1123.27	1.178
375	376	376	Category C	-0.57592773	-0.095947266	-0.80395508	0.39892578	-0.015625	0.27856445	0	0.578	3/11/2017	3	11	2017	13:05:34	47134	0.6	13	5	34	51	0.051513672	3.4482422	-0.36572266	-0.10546875	-0.86157227	12.669434	0.21801758	0	0	0	0	0	0	0	0	0	0.94189453	0.058105469	0.27734375	-0.20996094	0.009521484	0.057617188	1.002	32418.18	-0.528	1581.47	1.178
376	377	377	Category C	-0.52783203	-0.14379883	-0.86376953	0.38232422	-0.024169922	0.29614258	0	1.328	3/11/2017	3	11	2017	13:05:34	47134	0.7	13	5	34	51	0.051513672	3.4482422	-0.36889648	-0.10498047	-0.8425293	19.680908	0.16479492	0	0	0	0	0	0	0	0	0	0.92578125	0.07421875	0.21850586	-0.15869141	-0.038574219	-0.020996094	0.934	32576.42	-0.51	1640.06	0.921
377	378	378	Category C	-0.43188477	-0.13183594	-0.76782227	0.39160156	-0.022705078	0.2878418	0	1.216	3/11/2017	3	11	2017	13:05:34	47134	0.8	13	5	34	51	0.051513672	3.4482422	-0.37304688	-0.10620117	-0.8503418	19.083252	0.10449219	0	0	0	0	0	0	0	0	0	0.93457031	0.065429688	0.16674805	-0.05859375	-0.025390625	0.082519531	0.937	32569.25	-0.493	1558.13	0.921
378	379	379	Category C	-0.63598633	-0.10791016	-0.89990234	0.3894043	-0.024658203	0.28417969	0	0.772	3/11/2017	3	11	2017	13:05:34	47134	0.9	13	5	34	51	0.051513672	3.4482422	-0.38305664	-0.10595703	-0.86010742	15.993652	0.25585938	0	0	0	0	0	0	0	0	0	0.94750977	0.052490234	0.29443359	-0.25268555	-0.001708984	-0.039550781	0.922	32605.31	-0.444	1377.8	0.921
379	380	380	Category C	-0.26391602	0	-0.52783203	0.37792969	-0.036376953	0.29736328	0	0.921	3/11/2017	3	11	2017	13:05:35	47135	0	13	5	35	51	0.051513672	3.4482422	-0.38574219	-0.1003418	-0.8425293	14.28125	0.35229492	0	0	0	0	0	0	0	0	0	0.93212891	0.067871094	0.53735352	0.12182617	0.1003418	0.31469727	0.975	32479.94	-0.553	1745.63	0.921
380	381	381	Category C	-0.26391602	-0.17993164	-0.89990234	0.43383789	-0.044189453	0.21044922	0	0.722	3/11/2017	3	11	2017	13:05:35	47135	0.1	13	5	35	51	0.051513672	3.4482422	-0.39453125	-0.1015625	-0.84545898	13.204346	0.16162109	0	0	0	0	0	0	0	0	0	0.93847656	0.061523438	0.26318359	0.13061523	-0.078125	-0.054199219	0.862	32754.49	-0.487	1695.59	0.893
381	382	382	Category C	-0.53979492	-0.11987305	-0.86376953	0.36865234	-0.018310547	0.31469727	0	0.893	3/11/2017	3	11	2017	13:05:35	47135	0.2	13	5	35	51	0.051513672	3.4482422	-0.40136719	-0.10205078	-0.83618164	8.2390137	0.14208984	0	0	0	0	0	0	0	0	0	0.93310547	0.066894531	0.18334961	-0.13818359	-0.017578125	-0.02734375	0.772	32994.86	-0.391	1425.34	0.893
382	383	383	Category C	-0.671875	-0.16796875	-0.92382813	0.38867188	-0.017822266	0.28173828	0	0.652	3/11/2017	3	11	2017	13:05:35	47135	0.3	13	5	35	51	0.051513672	3.4482422	-0.40771484	-0.10131836	-0.83203125	0.21289063	0.28735352	0	0	0	0	0	0	0	0	0	0.93212891	0.067871094	0.42236328	-0.26391602	-0.06640625	-0.091552734	0.815	32877.33	-0.38	1289.73	0.921
383	384	384	Category C	-0.059814453	-0.21582031	-0.41992188	0.40258789	0.032470703	0.26977539	0	0.672	3/11/2017	3	11	2017	13:05:35	47135	0.4	13	5	35	52	0.051513672	3.4482422	-0.41455078	-0.10253906	-0.84057617	7.3032227	0.56176758	0	0	0	0	0	0	0	0	0	0.94287109	0.057128906	0.88842773	0.35473633	-0.11303711	0.4206543	0.852	32780.16	-0.353	1117.95	1.002
384	385	385	Category C	-0.75585938	-0.11987305	-1.3198242	0.41674805	0.074462891	0.24365234	0	1.033	3/11/2017	3	11	2017	13:05:35	47135	0.5	13	5	35	52	0.051513672	3.4820801	-0.4128418	-0.098388672	-0.82763672	11.968994	0.60009766	0	0	0	0	0	0	0	0	0	0.93017578	0.069824219	0.85620117	-0.34277344	-0.021240234	-0.49194336	0.898	32664.01	-0.471	1538.89	1.002
385	386	386	Category C	-0.59985352	0.011962891	-0.92382813	0.3828125	0.057128906	0.29101563	0	1.14	3/11/2017	3	11	2017	13:05:35	47135	0.6	13	5	35	52	0.051513672	3.4820801	-0.42211914	-0.10009766	-0.83398438	15.991455	0.22827148	0	0	0	0	0	0	0	0	0	0.94018555	0.059814453	0.37939453	-0.17749023	0.11206055	-0.089599609	0.837	32819.13	-0.363	1180.52	1.002
386	387	387	Category C	-0.37182617	0.023925781	-0.83984375	0.36572266	0.05859375	0.30664063	0	1.002	3/11/2017	3	11	2017	13:05:35	47135	0.7	13	5	35	52	0.051513672	3.4820801	-0.42504883	-0.099609375	-0.83398438	19.157715	0.13476563	0	0	0	0	0	0	0	0	0	0.94140625	0.05859375	0.18261719	0.053222656	0.12353516	-0.005615234	0.845	32798.28	-0.324	1013.83	1.033
387	388	388	Category C	-0.25195313	-0.21582031	-0.91186523	0.38867188	0.058349609	0.27783203	0	0.523	3/11/2017	3	11	2017	13:05:35	47135	0.8	13	5	35	52	0.051513672	3.4820801	-0.43676758	-0.099365234	-0.83300781	19.735107	0.23217773	0	0	0	0	0	0	0	0	0	0.94580078	0.054199219	0.38012695	0.18481445	-0.11621094	-0.078613281	0.98	32468.4	-0.422	1205.49	1.14
388	389	389	Category C	-0.51586914	-0.19189453	-0.76782227	0.35009766	0.071533203	0.32080078	0	0.701	3/11/2017	3	11	2017	13:05:35	47135	0.9	13	5	35	52	0.051513672	3.4820801	-0.44067383	-0.10009766	-0.8425293	19.19165	0.13989258	0	0	0	0	0	0	0	0	0	0.95629883	0.043701172	0.24145508	-0.074951172	-0.091552734	0.074707031	1.014	32391.17	-0.493	1420.94	1.14
389	390	390	Category C	-0.3359375	-0.095947266	-1.0439453	0.34179688	0.062988281	0.3190918	0	1.486	3/11/2017	3	11	2017	13:05:36	47136	0	13	5	36	52	0.051513672	3.4820801	-0.4440918	-0.099853516	-0.83398438	16.587158	0.23608398	0	0	0	0	0	0	0	0	0	0.95019531	0.049804688	0.32226563	0.1081543	0.00390625	-0.2097168	0.902	32654.14	-0.32	934.01	1.153
390	391	391	Category C	-0.25195313	-0.26391602	-1.0319824	0.36572266	0.074462891	0.30419922	0	1.237	3/11/2017	3	11	2017	13:05:36	47136	0.1	13	5	36	52	0.051513672	3.4820801	-0.45141602	-0.10107422	-0.82177734	15.046875	0.33227539	0	0	0	0	0	0	0	0	0	0.94311523	0.056884766	0.57226563	0.19946289	-0.16259766	-0.20996094	0.927	32593.24	-0.34	977.41	1.153
391	392	392	Category C	-0.2878418	0.023925781	-0.57592773	0.36645508	0.073730469	0.30737305	0	0.466	3/11/2017	3	11	2017	13:05:36	47136	0.2	13	5	36	52	0.051513672	3.4820801	-0.45239258	-0.10205078	-0.82861328	14.364258	0.3269043	0	0	0	0	0	0	0	0	0	0.94970703	0.050292969	0.54345703	0.16455078	0.12597656	0.25268555	0.908	32639.4	-0.41	1262.69	1.237
392	393	393	Category C	-0.85180664	-0.035888672	-1.079834	0.37280273	0.03515625	0.29663086	0	1.153	3/11/2017	3	11	2017	13:05:36	47136	0.3	13	5	36	52	0.051513672	3.4820801	-0.45581055	-0.10620117	-0.82861328	11.774658	0.47387695	0	0	0	0	0	0	0	0	0	0.9519043	0.048095703	0.71704102	-0.39575195	0.0703125	-0.25097656	1.122	32159	-0.677	1964.01	1.486
393	394	394	Category C	-0.32397461	-0.059814453	-0.77978516	0.35961914	0.010742188	0.31445313	0	0.407	3/11/2017	3	11	2017	13:05:36	47136	0.4	13	5	36	53	0.051513672	3.4820801	-0.4675293	-0.10522461	-0.82739258	7.4914551	0.15795898	0	0	0	0	0	0	0	0	0	0.95605469	0.043945313	0.23681641	0.14355469	0.045410156	0.047607422	1.156	32089.66	-0.731	2122.28	1.578
394	395	395	Category C	-0.6237793	-0.15576172	-0.7199707	0.37573242	-0.010009766	0.30419922	0	1.985	3/11/2017	3	11	2017	13:05:36	47136	0.5	13	5	36	53	0.051513672	3.4820801	-0.47192383	-0.10620117	-0.83154297	2.7387695	0.19482422	0	0	0	0	0	0	0	0	0	0.96191406	0.038085938	0.31274414	-0.15185547	-0.049316406	0.11157227	1.213	31977.04	-0.749	2064.44	1.578
395	396	396	Category C	-0.61181641	0	-0.88793945	0.3815918	-0.022460938	0.29394531	0	1.691	3/11/2017	3	11	2017	13:05:36	47136	0.6	13	5	36	53	0.051513672	3.4820801	-0.47753906	-0.10327148	-0.82446289	2.0834961	0.18066406	0	0	0	0	0	0	0	0	0	0.95849609	0.041503906	0.30053711	-0.1340332	0.10327148	-0.063232422	1.25	31906.2	-0.931	2843.33	1.578
396	397	397	Category C	-0.44384766	-0.16796875	-0.81591797	0.36352539	-0.005615234	0.32055664	0	1.578	3/11/2017	3	11	2017	13:05:36	47136	0.7	13	5	36	53	0.051513672	3.4820801	-0.47924805	-0.10449219	-0.82421875	7.9555664	0.072998047	0	0	0	0	0	0	0	0	0	0.95922852	0.040771484	0.10717773	0.035400391	-0.063232422	0.008300781	1.231	31942.36	-0.939	2967.05	1.578
397	398	398	Category C	-0.6237793	-0.13183594	-0.97192383	0.36376953	-0.001464844	0.31884766	0	0.691	3/11/2017	3	11	2017	13:05:36	47136	0.8	13	5	36	53	0.051513672	3.4820801	-0.4765625	-0.10620117	-0.82226563	14.209473	0.21118164	0	0	0	0	0	0	0	0	0	0.95629883	0.043701172	0.32202148	-0.14697266	-0.025390625	-0.14941406	1.213	31977.04	-0.879	2688.35	1.578
398	399	399	Category C	-0.45581055	-0.071777344	-0.82788086	0.35107422	0.001220703	0.32885742	0	1.035	3/11/2017	3	11	2017	13:05:36	47136	0.9	13	5	36	53	0.051513672	3.4820801	-0.47802734	-0.10302734	-0.82348633	16.642822	0.038818359	0	0	0	0	0	0	0	0	0	0.95776367	0.042236328	0.058105469	0.022216797	0.03125	-0.004150391	0.917	32617.44	-0.585	2058.99	1.498
399	400	400	Category C	-0.27587891	-0.20385742	-0.68383789	0.39550781	-0.003417969	0.28149414	0	0.299	3/11/2017	3	11	2017	13:05:37	47137	0	13	5	37	53	0.051513672	3.4820801	-0.47924805	-0.10351563	-0.82275391	16.969727	0.26586914	0	0	0	0	0	0	0	0	0	0.95776367	0.042236328	0.44262695	0.20336914	-0.10009766	0.13891602	0.884	32698.84	-0.417	1330.01	1.035
400	401	401	Category C	-0.58789063	0	-0.92382813	0.38574219	-0.01171875	0.28393555	0	0.208	3/11/2017	3	11	2017	13:05:37	47137	0.1	13	5	37	53	0.051513672	3.4820801	-0.48168945	-0.10229492	-0.82299805	18.267334	0.1784668	0	0	0	0	0	0	0	0	0	0.95898438	0.041015625	0.30908203	-0.10595703	0.10229492	-0.10058594	0.768	33006.06	-0.26	856.5	0.88
401	402	402	Category C	-0.45581055	-0.15576172	-0.83984375	0.37060547	-0.017333984	0.30541992	0	1.498	3/11/2017	3	11	2017	13:05:37	47137	0.2	13	5	37	53	0.051513672	3.4820801	-0.47851563	-0.10009766	-0.82080078	17.521973	0.062744141	0	0	0	0	0	0	0	0	0	0.95556641	0.044433594	0.097167969	0.022705078	-0.055419922	-0.018798828	0.704	33192.01	-0.185	627.8	0.88
402	403	403	Category C	-0.55175781	-0.059814453	-0.87597656	0.36010742	-0.030029297	0.32006836	0	0.88	3/11/2017	3	11	2017	13:05:37	47137	0.3	13	5	37	53	0.051513672	3.4820801	-0.48388672	-0.098144531	-0.82324219	15.778809	0.093994141	0	0	0	0	0	0	0	0	0	0.95996094	0.040039063	0.15869141	-0.067626953	0.038330078	-0.052490234	0.63	33424.93	-0.084	292.95	0.88
403	404	404	Category C	-0.35986328	-0.083984375	-0.79199219	0.38232422	-0.045410156	0.28808594	0	0.306	3/11/2017	3	11	2017	13:05:37	47137	0.4	13	5	37	54	0.051513672	3.4820801	-0.48413086	-0.095458984	-0.82421875	15.698486	0.12915039	0	0	0	0	0	0	0	0	0	0.96069336	0.039306641	0.16821289	0.12426758	0.011474609	0.032226563	0.77	33000.45	-0.229	736	0.886
404	405	405	Category C	-0.7199707	0.035888672	-0.99584961	0.33813477	-0.0390625	0.34033203	0	0.591	3/11/2017	3	11	2017	13:05:37	47137	0.5	13	5	37	54	0.051513672	3.4820801	-0.48657227	-0.095458984	-0.82202148	16.087891	0.3190918	0	0	0	0	0	0	0	0	0	0.95996094	0.040039063	0.53833008	-0.2331543	0.13134766	-0.17358398	0.883	32701.34	-0.305	900.9	0.886
405	406	406	Category C	-0.45581055	-0.39599609	-0.77978516	0.40429688	-0.026855469	0.26245117	0	1.138	3/11/2017	3	11	2017	13:05:37	47137	0.6	13	5	37	54	0.051513672	3.4820801	-0.4855957	-0.094970703	-0.82080078	13.902588	0.30493164	0	0	0	0	0	0	0	0	0	0.95849609	0.041503906	0.37158203	0.029785156	-0.30078125	0.041015625	0.718	33150.2	-0.321	1192.12	0.88
406	407	407	Category C	-0.47998047	-0.011962891	-0.79199219	0.36254883	-0.017089844	0.31054688	0	0.886	3/11/2017	3	11	2017	13:05:37	47137	0.7	13	5	37	54	0.051513672	3.4820801	-0.48388672	-0.095947266	-0.8203125	10.802246	0.088867188	0	0	0	0	0	0	0	0	0	0.95727539	0.042724609	0.11669922	0.00390625	0.083984375	0.028320313	0.645	33375.99	-0.324	1362.14	0.591
407	408	408	Category C	-0.6237793	-0.13183594	-0.98388672	0.37866211	-0.019287109	0.28808594	0	0.512	3/11/2017	3	11	2017	13:05:37	47137	0.8	13	5	37	54	0.051513672	3.4820801	-0.48657227	-0.094238281	-0.82080078	8.1999512	0.21630859	0	0	0	0	0	0	0	0	0	0.95874023	0.041259766	0.33764648	-0.13696289	-0.037353516	-0.1628418	0.682	33259.1	-0.277	1045.23	0.591
408	409	409	Category C	-0.44384766	-0.15576172	-0.68383789	0.37133789	-0.026123047	0.30249023	0	0.437	3/11/2017	3	11	2017	13:05:37	47137	0.9	13	5	37	54	0.051513672	3.4820801	-0.48242188	-0.098632813	-0.8203125	7.7280273	0.15283203	0	0	0	0	0	0	0	0	0	0.95678711	0.043212891	0.23217773	0.038574219	-0.056884766	0.13647461	0.682	33259.1	-0.287	1092.81	0.59
409	410	410	Category C	-0.46777344	-0.059814453	-0.89990234	0.35742188	-0.034179688	0.32104492	0	0.529	3/11/2017	3	11	2017	13:05:38	47138	0	13	5	38	54	0.051513672	3.4820801	-0.484375	-0.10253906	-0.82446289	5.076416	0.088134766	0	0	0	0	0	0	0	0	0	0.96166992	0.038330078	0.13476563	0.016601563	0.042724609	-0.075195313	0.582	33588.15	-0.123	474.52	0.539
410	411	411	Category C	-0.49194336	-0.15576172	-0.81591797	0.38964844	-0.024414063	0.27783203	0	0.59	3/11/2017	3	11	2017	13:05:38	47138	0.1	13	5	38	54	0.051513672	3.4820801	-0.48046875	-0.10375977	-0.82250977	1.5319824	0.053222656	0	0	0	0	0	0	0	0	0	0.95825195	0.041748047	0.069580078	-0.011230469	-0.051757813	0.006591797	0.518	33823.66	-0.035	138.94	0.529
411	412	412	Category C	-0.41992188	-0.071777344	-0.69580078	0.3737793	-0.019775391	0.30444336	0	0.539	3/11/2017	3	11	2017	13:05:38	47138	0.2	13	5	38	54	0.051513672	3.4820801	-0.48291016	-0.10375977	-0.82446289	2.0522461	0.14697266	0	0	0	0	0	0	0	0	0	0.96118164	0.038818359	0.22387695	0.062988281	0.031982422	0.12866211	0.454	34084.05	0.069	-279.61	0.529
412	413	413	Category C	-0.19189453	-0.23999023	-0.88793945	0.4140625	-0.005126953	0.24169922	0	0.506	3/11/2017	3	11	2017	13:05:38	47138	0.3	13	5	38	54	0.051513672	3.4820801	-0.47802734	-0.10742188	-0.82348633	2.4187012	0.32177734	0	0	0	0	0	0	0	0	0	0.95825195	0.041748047	0.48291016	0.28613281	-0.13232422	-0.064208984	0.462	34049.93	0.097	-379.67	0.539
413	414	414	Category C	-0.31176758	-0.17993164	-0.671875	0.38598633	0.000732422	0.28979492	0	0.127	3/11/2017	3	11	2017	13:05:38	47138	0.4	13	5	38	55	0.051513672	3.4820801	-0.47851563	-0.10766602	-0.82641602	0.6796875	0.23852539	0	0	0	0	0	0	0	0	0	0.96118164	0.038818359	0.39355469	0.16674805	-0.072021484	0.15454102	0.516	33831.39	0.014	-53.61	0.59
414	415	415	Category C	-0.59985352	-0.15576172	-0.93579102	0.38500977	-0.006103516	0.29003906	0	0.486	3/11/2017	3	11	2017	13:05:38	47138	0.5	13	5	38	55	0.051513672	3.4820801	-0.47802734	-0.10766602	-0.82543945	4.3798828	0.17089844	0	0	0	0	0	0	0	0	0	0.95996094	0.040039063	0.27978516	-0.12158203	-0.047851563	-0.11010742	0.521	33812.11	0.061	-223.96	0.539
415	416	416	Category C	-0.2878418	0.083984375	-0.68383789	0.359375	-0.007568359	0.3215332	0	0.849	3/11/2017	3	11	2017	13:05:38	47138	0.6	13	5	38	55	0.051513672	3.4820801	-0.47729492	-0.10693359	-0.82617188	5.4150391	0.30444336	0	0	0	0	0	0	0	0	0	0.95996094	0.040039063	0.52294922	0.18945313	0.19091797	0.14233398	0.474	33999.65	0.015	-61.43	0.506
416	417	417	Category C	-0.38378906	-0.059814453	-0.79199219	0.36523438	-0.026367188	0.3137207	0	0.623	3/11/2017	3	11	2017	13:05:38	47138	0.7	13	5	38	55	0.051513672	3.4820801	-0.47705078	-0.10717773	-0.82617188	7.1398926	0.11010742	0	0	0	0	0	0	0	0	0	0.96020508	0.039794922	0.17504883	0.093261719	0.047363281	0.034179688	0.424	34216.48	0.042	-183.43	0.486
417	418	418	Category C	-0.87597656	-0.035888672	-0.91186523	0.37255859	-0.027099609	0.30761719	0	0.258	3/11/2017	3	11	2017	13:05:38	47138	0.8	13	5	38	55	0.051513672	3.4820801	-0.47509766	-0.10766602	-0.82641602	8.5373535	0.41577148	0	0	0	0	0	0	0	0	0	0.95947266	0.040527344	0.55786133	-0.40063477	0.071777344	-0.085205078	0.444	34127.38	0.121	-478.8	0.623
418	419	419	Category C	-0.26391602	0	-0.77978516	0.35205078	-0.032226563	0.32421875	0	0.201	3/11/2017	3	11	2017	13:05:38	47138	0.9	13	5	38	55	0.051513672	3.4820801	-0.47729492	-0.10644531	-0.82739258	8.1403809	0.24316406	0	0	0	0	0	0	0	0	0	0.96118164	0.038818359	0.36767578	0.21337891	0.10644531	0.047607422	0.478	33983.11	0.205	-727.1	0.623
419	420	420	Category C	-0.64794922	-0.095947266	-0.85180664	0.3996582	-0.019042969	0.27783203	0	0.248	3/11/2017	3	11	2017	13:05:39	47139	0	13	5	39	55	0.051513672	3.4820801	-0.47363281	-0.10424805	-0.82495117	3.7167969	0.17626953	0	0	0	0	0	0	0	0	0	0.95703125	0.04296875	0.20922852	-0.17407227	0.008300781	-0.026611328	0.422	34225.57	0.325	-1159.93	0.518
420	421	421	Category C	-0.55175781	-0.13183594	-0.73193359	0.37597656	-0.0234375	0.28710938	0	0.689	3/11/2017	3	11	2017	13:05:39	47139	0.1	13	5	39	55	0.051513672	3.4820801	-0.47753906	-0.10595703	-0.82910156	0.95336914	0.12475586	0	0	0	0	0	0	0	0	0	0.96264648	0.037353516	0.19702148	-0.073974609	-0.025634766	0.097167969	0.375	34450.08	0.446	-1588.74	0.341
421	422	422	Category C	-0.37182617	-0.16796875	-0.81591797	0.37939453	-0.035644531	0.29321289	0	0.518	3/11/2017	3	11	2017	13:05:39	47139	0.2	13	5	39	55	0.051513672	3.4820801	-0.48144531	-0.10375977	-0.82788086	1.7490234	0.12768555	0	0	0	0	0	0	0	0	0	0.96337891	0.036621094	0.18579102	0.10961914	-0.063964844	0.011962891	0.381	34420.2	0.557	-1853.34	0.518
422	423	423	Category C	-0.74389648	0.023925781	-0.92382813	0.3840332	-0.022949219	0.28808594	0	0.341	3/11/2017	3	11	2017	13:05:39	47139	0.3	13	5	39	55	0.051025391	3.4482422	-0.48144531	-0.10302734	-0.82739258	4.0222168	0.30688477	0	0	0	0	0	0	0	0	0	0.96289063	0.037109375	0.4855957	-0.26220703	0.12695313	-0.096191406	0.435	34167.06	0.651	-1932.76	0.524
423	424	424	Category C	-0.23999023	-0.16796875	-0.7199707	0.3684082	-0.040771484	0.30786133	0	0.293	3/11/2017	3	11	2017	13:05:39	47139	0.4	13	5	39	56	0.051025391	3.4482422	-0.47875977	-0.1015625	-0.82568359	6.9287109	0.26928711	0	0	0	0	0	0	0	0	0	0.9597168	0.040283203	0.41088867	0.23876953	-0.066162109	0.10571289	0.499	33898.11	0.58	-1648.94	0.524
424	425	425	Category C	-0.61181641	-0.16796875	-1.0197754	0.37133789	-0.037597656	0.30786133	0	0.524	3/11/2017	3	11	2017	13:05:39	47139	0.5	13	5	39	56	0.051025391	3.4482422	-0.48364258	-0.1003418	-0.83203125	8.076416	0.23681641	0	0	0	0	0	0	0	0	0	0.9675293	0.032470703	0.38305664	-0.12792969	-0.067382813	-0.1875	0.427	34202.9	0.55	-1727.58	0.524
425	426	426	Category C	-0.37182617	-0.10791016	-0.80395508	0.32202148	-0.045654297	0.34960938	0	0.632	3/11/2017	3	11	2017	13:05:39	47139	0.6	13	5	39	56	0.051025391	3.4482422	-0.47998047	-0.10107422	-0.82617188	7.9807129	0.1105957	0	0	0	0	0	0	0	0	0	0.9609375	0.0390625	0.13720703	0.1081543	-0.006591797	0.022216797	0.474	33999.65	0.5	-1517.4	0.624
426	427	427	Category C	-0.63598633	-0.13183594	-0.79199219	0.37231445	-0.036621094	0.29663086	0	0.257	3/11/2017	3	11	2017	13:05:39	47139	0.7	13	5	39	56	0.051025391	3.4482422	-0.47802734	-0.10351563	-0.82592773	8.402832	0.16381836	0	0	0	0	0	0	0	0	0	0.95996094	0.040039063	0.2199707	-0.15771484	-0.028076172	0.033935547	0.521	33812.11	0.368	-1125.76	0.624
427	428	428	Category C	-0.37182617	-0.083984375	-0.75585938	0.3684082	-0.044189453	0.30371094	0	0.799	3/11/2017	3	11	2017	13:05:39	47139	0.8	13	5	39	56	0.051025391	3.4482422	-0.47851563	-0.10546875	-0.82421875	10.427734	0.12866211	0	0	0	0	0	0	0	0	0	0.95898438	0.041015625	0.19702148	0.10668945	0.021484375	0.068359375	0.558	33673.89	0.32	-959.99	0.624
428	429	429	Category C	-0.59985352	-0.083984375	-0.83984375	0.37719727	-0.031494141	0.2902832	0	0.624	3/11/2017	3	11	2017	13:05:39	47139	0.9	13	5	39	56	0.051025391	3.4482422	-0.48266602	-0.10351563	-0.82397461	9.5905762	0.11962891	0	0	0	0	0	0	0	0	0	0.96069336	0.039306641	0.15234375	-0.11694336	0.01953125	-0.015625	0.521	33812.11	0.173	-589.82	0.632
429	430	430	Category C	-0.61181641	-0.20385742	-0.80395508	0.38745117	-0.019287109	0.28491211	0	0.517	3/11/2017	3	11	2017	13:05:40	47140	0	13	5	40	56	0.051025391	3.4482422	-0.48168945	-0.10131836	-0.82519531	6.3271484	0.16674805	0	0	0	0	0	0	0	0	0	0.9609375	0.0390625	0.25366211	-0.12988281	-0.10229492	0.021240234	0.582	33588.15	0.15	-479.11	0.624
430	431	431	Category C	-0.27587891	-0.15576172	-0.671875	0.39770508	-0.010009766	0.27124023	0	0.297	3/11/2017	3	11	2017	13:05:40	47140	0.1	13	5	40	56	0.051025391	3.4482422	-0.48461914	-0.099853516	-0.82446289	2.390625	0.2644043	0	0	0	0	0	0	0	0	0	0.96166992	0.038330078	0.41723633	0.20874023	-0.055664063	0.15258789	0.587	33570.65	0.224	-682.6	0.624
431	432	432	Category C	-0.47998047	-0.19189453	-0.87597656	0.39990234	0.003417969	0.27001953	0	1.001	3/11/2017	3	11	2017	13:05:40	47140	0.2	13	5	40	56	0.051025391	3.4482422	-0.48754883	-0.098144531	-0.81958008	0.65649414	0.109375	0	0	0	0	0	0	0	0	0	0.95874023	0.041259766	0.1574707	0.007568359	-0.09375	-0.056152344	0.498	33902.09	0.245	-824.95	0.517
432	433	433	Category C	-0.51586914	-0.059814453	-0.79199219	0.38256836	-0.002929688	0.29199219	0	0.289	3/11/2017	3	11	2017	13:05:40	47140	0.3	13	5	40	56	0.051025391	3.4482422	-0.49047852	-0.098876953	-0.8215332	4.0588379	0.055175781	0	0	0	0	0	0	0	0	0	0.96191406	0.038085938	0.093994141	-0.025146484	0.0390625	0.029541016	0.445	34123.01	0.272	-969.85	0.397
433	434	434	Category C	-0.40795898	-0.059814453	-0.88793945	0.37329102	-0.007568359	0.31030273	0	0.26	3/11/2017	3	11	2017	13:05:40	47140	0.4	13	5	40	57	0.051025391	3.4482422	-0.48461914	-0.099853516	-0.81860352	8.2797852	0.11083984	0	0	0	0	0	0	0	0	0	0.95654297	0.043457031	0.18603516	0.076660156	0.040039063	-0.069091797	0.425	34211.94	0.274	-1004.83	0.397
434	435	435	Category C	-0.38378906	-0.14379883	-0.86376953	0.37939453	0.003173828	0.29980469	0	0.308	3/11/2017	3	11	2017	13:05:40	47140	0.5	13	5	40	57	0.051025391	3.4482422	-0.48632813	-0.1003418	-0.81933594	9.7546387	0.11987305	0	0	0	0	0	0	0	0	0	0.95800781	0.041992188	0.19018555	0.10253906	-0.043212891	-0.044433594	0.464	34041.48	0.322	-1085.46	0.397
435	436	436	Category C	-0.55175781	-0.047851563	-0.75585938	0.36230469	-0.004150391	0.30834961	0	0.397	3/11/2017	3	11	2017	13:05:40	47140	0.6	13	5	40	57	0.051025391	3.4482422	-0.48339844	-0.098144531	-0.8203125	9.963623	0.10644531	0	0	0	0	0	0	0	0	0	0.95727539	0.042724609	0.18286133	-0.068115234	0.050292969	0.064453125	0.319	34749.53	0.574	-2073.13	0.308
436	437	437	Category C	-0.50390625	-0.095947266	-0.7199707	0.41479492	-0.009277344	0.25195313	0	0.533	3/11/2017	3	11	2017	13:05:40	47140	0.7	13	5	40	57	0.051025391	3.4482422	-0.48144531	-0.099609375	-0.82006836	10.253906	0.10253906	0	0	0	0	0	0	0	0	0	0.95605469	0.043945313	0.1262207	-0.022216797	0.003662109	0.10009766	0.292	34909.41	0.458	-1852.36	0.397
437	438	438	Category C	-0.50390625	-0.11987305	-0.85180664	0.40136719	-0.002929688	0.26928711	0	0.13	3/11/2017	3	11	2017	13:05:40	47140	0.8	13	5	40	57	0.051025391	3.4482422	-0.48120117	-0.099121094	-0.8215332	10.408447	0.042724609	0	0	0	0	0	0	0	0	0	0.95727539	0.042724609	0.073242188	-0.022460938	-0.020507813	-0.030029297	0.334	34665.39	0.462	-1736.76	0.397
438	439	439	Category C	-0.58789063	-0.047851563	-0.74389648	0.39282227	0.003662109	0.2824707	0	0.128	3/11/2017	3	11	2017	13:05:40	47140	0.9	13	5	40	57	0.051025391	3.4482422	-0.47827148	-0.098876953	-0.81958008	10.477539	0.14257813	0	0	0	0	0	0	0	0	0	0.95410156	0.045898438	0.23632813	-0.109375	0.051025391	0.075683594	0.332	34676.43	0.551	-1975.09	0.51
439	440	440	Category C	-0.63598633	-0.11987305	-0.82788086	0.38964844	-0.004394531	0.28051758	0	0.51	3/11/2017	3	11	2017	13:05:41	47141	0	13	5	41	57	0.051025391	3.4482422	-0.47827148	-0.095703125	-0.82006836	9.822998	0.15942383	0	0	0	0	0	0	0	0	0	0.95410156	0.045898438	0.18920898	-0.1574707	-0.023925781	-0.007568359	0.467	34028.85	0.371	-1212.33	0.533
440	441	441	Category C	-0.21582031	-0.023925781	-0.68383789	0.39501953	-0.018554688	0.28076172	0	0.295	3/11/2017	3	11	2017	13:05:41	47141	0.1	13	5	41	57	0.051025391	3.4482422	-0.47949219	-0.094482422	-0.82055664	8.1254883	0.30541992	0	0	0	0	0	0	0	0	0	0.95507813	0.044921875	0.47119141	0.26367188	0.070556641	0.13671875	0.508	33862.56	0.296	-955.65	0.51
441	442	442	Category C	-0.65991211	-0.15576172	-0.92382813	0.42163086	-0.022460938	0.23657227	0	1.207	3/11/2017	3	11	2017	13:05:41	47141	0.2	13	5	41	57	0.051025391	3.4482422	-0.47875977	-0.096435547	-0.82080078	5.8447266	0.21630859	0	0	0	0	0	0	0	0	0	0.95507813	0.044921875	0.34301758	-0.1809082	-0.059082031	-0.1027832	0.519	33819.81	0.03	-113	0.51
442	443	443	Category C	-0.44384766	-0.047851563	-0.87597656	0.36889648	-0.010253906	0.30517578	0	0.782	3/11/2017	3	11	2017	13:05:41	47141	0.3	13	5	41	57	0.051025391	3.4482422	-0.47802734	-0.09375	-0.8190918	2.2558594	0.080566406	0	0	0	0	0	0	0	0	0	0.95288086	0.047119141	0.13696289	0.034179688	0.045898438	-0.056640625	0.546	33717.88	0.03	-108.56	0.51
443	444	444	Category C	-0.671875	-0.083984375	-0.77978516	0.37182617	-0.014160156	0.3125	0	0.197	3/11/2017	3	11	2017	13:05:41	47141	0.4	13	5	41	58	0.051025391	3.4482422	-0.47607422	-0.094238281	-0.81762695	2.4873047	0.19946289	0	0	0	0	0	0	0	0	0	0.95068359	0.049316406	0.24389648	-0.19555664	0.010253906	0.037841797	0.541	33736.45	-0.004	14.95	0.52
444	445	445	Category C	-0.57592773	-0.14379883	-0.75585938	0.3815918	-0.028808594	0.29418945	0	0.29	3/11/2017	3	11	2017	13:05:41	47141	0.5	13	5	41	58	0.051025391	3.4482422	-0.4753418	-0.094970703	-0.81958008	6.1420898	0.12841797	0	0	0	0	0	0	0	0	0	0.95214844	0.047851563	0.21289063	-0.1003418	-0.048583984	0.063720703	0.578	33602.24	-0.002	7.08	0.52
445	446	446	Category C	-0.49194336	-0.16796875	-0.75585938	0.37475586	-0.032958984	0.29541016	0	0.477	3/11/2017	3	11	2017	13:05:41	47141	0.6	13	5	41	58	0.051025391	3.4482422	-0.47094727	-0.096435547	-0.81762695	7.6022949	0.096435547	0	0	0	0	0	0	0	0	0	0.94848633	0.051513672	0.15380859	-0.020751953	-0.071289063	0.061767578	0.397	34342.32	0.198	-799.42	0.477
446	447	447	Category C	-0.34790039	-0.059814453	-0.671875	0.38500977	-0.024658203	0.28198242	0	0.52	3/11/2017	3	11	2017	13:05:41	47141	0.7	13	5	41	58	0.051025391	3.4482422	-0.46826172	-0.092529297	-0.81811523	9.1975098	0.19238281	0	0	0	0	0	0	0	0	0	0.94726563	0.052734375	0.29956055	0.12036133	0.032714844	0.14624023	0.321	34738.13	0.519	-1926.83	0.477
447	448	448	Category C	-0.40795898	-0.14379883	-0.89990234	0.39770508	-0.027832031	0.27148438	0	0.119	3/11/2017	3	11	2017	13:05:41	47141	0.8	13	5	41	58	0.051025391	3.4482422	-0.47119141	-0.094238281	-0.81884766	8.7478027	0.11401367	0	0	0	0	0	0	0	0	0	0.94946289	0.050537109	0.19360352	0.063232422	-0.049316406	-0.080810547	0.405	34304.33	0.724	-2159.74	0.477
448	449	449	Category C	-0.56396484	-0.16796875	-0.92382813	0.35205078	-0.018310547	0.32104492	0	0.324	3/11/2017	3	11	2017	13:05:41	47141	0.9	13	5	41	58	0.051025391	3.4482422	-0.46801758	-0.092529297	-0.81811523	7.251709	0.16113281	0	0	0	0	0	0	0	0	0	0.94726563	0.052734375	0.27636719	-0.095703125	-0.075195313	-0.10546875	0.395	34351.91	0.817	-2372.94	0.52
449	450	450	Category C	-0.37182617	-0.071777344	-0.85180664	0.3605957	-0.025878906	0.31884766	0	0.703	3/11/2017	3	11	2017	13:05:42	47142	0	13	5	42	58	0.051025391	3.4482422	-0.47070313	-0.091796875	-0.8190918	6.2487793	0.10595703	0	0	0	0	0	0	0	0	0	0.94921875	0.05078125	0.15136719	0.098876953	0.020019531	-0.032470703	0.459	34062.67	0.918	-2387.35	0.669
450	451	451	Category C	-0.58789063	-0.11987305	-0.85180664	0.37719727	-0.026611328	0.29931641	0	0.229	3/11/2017	3	11	2017	13:05:42	47142	0.1	13	5	42	58	0.051025391	3.4482422	-0.46923828	-0.092529297	-0.81762695	5.6484375	0.1262207	0	0	0	0	0	0	0	0	0	0.94726563	0.052734375	0.1796875	-0.1184082	-0.027099609	-0.033935547	0.483	33962.6	0.784	-2088.38	0.669
451	452	452	Category C	-0.40795898	-0.13183594	-0.82788086	0.35839844	-0.031738281	0.31689453	0	0.859	3/11/2017	3	11	2017	13:05:42	47142	0.2	13	5	42	58	0.051025391	3.4482422	-0.47192383	-0.092773438	-0.81933594	6.1047363	0.075195313	0	0	0	0	0	0	0	0	0	0.95019531	0.049804688	0.11108398	0.063964844	-0.038818359	-0.008300781	0.523	33804.44	0.842	-2108.06	0.669
452	453	453	Category C	-0.41992188	-0.095947266	-0.79199219	0.37207031	-0.029541016	0.30761719	0	0.669	3/11/2017	3	11	2017	13:05:42	47142	0.3	13	5	42	58	0.051025391	3.4482422	-0.47241211	-0.092529297	-0.82080078	3.2993164	0.060058594	0	0	0	0	0	0	0	0	0	0.95141602	0.048583984	0.084716797	0.052490234	-0.003173828	0.028808594	0.559	33670.26	0.624	-1634.5	0.669
453	454	454	Category C	-0.47998047	-0.10791016	-0.79199219	0.37573242	-0.027587891	0.29833984	0	0.357	3/11/2017	3	11	2017	13:05:42	47142	0.4	13	5	42	59	0.051025391	3.4482422	-0.47827148	-0.091308594	-0.82006836	1.2109375	0.032470703	0	0	0	0	0	0	0	0	0	0.95361328	0.046386719	0.045898438	-0.001464844	-0.016357422	0.028076172	0.53	33777.78	0.412	-1220.45	0.542
454	455	455	Category C	-0.40795898	-0.035888672	-0.76782227	0.3659668	-0.029052734	0.31567383	0	0.542	3/11/2017	3	11	2017	13:05:42	47142	0.5	13	5	42	59	0.051025391	3.4482422	-0.47851563	-0.091552734	-0.82080078	0.024169922	0.10424805	0	0	0	0	0	0	0	0	0	0.9543457	0.045654297	0.17919922	0.070556641	0.055664063	0.052978516	0.582	33588.15	0.262	-787.27	0.542
455	456	456	Category C	-0.56396484	-0.10791016	-0.81591797	0.38134766	-0.024169922	0.29711914	0	0.526	3/11/2017	3	11	2017	13:05:42	47142	0.6	13	5	42	59	0.051025391	3.4482422	-0.4777832	-0.08984375	-0.82226563	1.3737793	0.088134766	0	0	0	0	0	0	0	0	0	0.95507813	0.044921875	0.11035156	-0.086181641	-0.017822266	0.006347656	0.489	33938.22	0.213	-740.18	0.54
456	457	457	Category C	-0.37182617	-0.17993164	-0.87597656	0.38842773	-0.013916016	0.28881836	0	0.54	3/11/2017	3	11	2017	13:05:42	47142	0.7	13	5	42	59	0.051025391	3.4482422	-0.47875977	-0.092773438	-0.82495117	4.2729492	0.14697266	0	0	0	0	0	0	0	0	0	0.95849609	0.041503906	0.24487305	0.10693359	-0.086914063	-0.05078125	0.466	34033.05	0.286	-981.72	0.54
457	458	458	Category C	-0.61181641	-0.035888672	-0.85180664	0.36889648	-0.015380859	0.30932617	0	0.305	3/11/2017	3	11	2017	13:05:42	47142	0.8	13	5	42	59	0.051025391	3.4482422	-0.48022461	-0.092285156	-0.82592773	6.3537598	0.14526367	0	0	0	0	0	0	0	0	0	0.95996094	0.040039063	0.21362305	-0.13134766	0.056396484	-0.025634766	0.565	33648.58	0.229	-714.5	0.542
458	459	459	Category C	-0.3359375	0.059814453	-0.70776367	0.35913086	-0.018798828	0.30859375	0	0.529	3/11/2017	3	11	2017	13:05:42	47142	0.9	13	5	42	59	0.051025391	3.4482422	-0.4753418	-0.093261719	-0.82543945	5.1398926	0.23828125	0	0	0	0	0	0	0	0	0	0.95727539	0.042724609	0.41040039	0.1394043	0.15307617	0.11767578	0.683	33256.01	0.17	-478.43	0.911
459	460	460	Category C	-0.57592773	-0.13183594	-0.85180664	0.40136719	-0.016357422	0.26855469	0	0.952	3/11/2017	3	11	2017	13:05:43	47143	0	13	5	43	59	0.051025391	3.4482422	-0.47631836	-0.094726563	-0.82543945	5.0996094	0.10913086	0	0	0	0	0	0	0	0	0	0.95776367	0.042236328	0.16259766	-0.099365234	-0.036865234	-0.026123047	0.747	33065.64	0.075	-206.96	0.952
460	461	461	Category C	-0.58789063	-0.011962891	-0.80395508	0.39233398	-0.020263672	0.27978516	0	1.246	3/11/2017	3	11	2017	13:05:43	47143	0.1	13	5	43	59	0.051025391	3.4224609	-0.47558594	-0.094482422	-0.82617188	6.1459961	0.14111328	0	0	0	0	0	0	0	0	0	0.95800781	0.041992188	0.21704102	-0.11206055	0.082519531	0.022216797	0.821	32861.34	0.044	-114.51	0.985
461	462	462	Category C	-0.53979492	-0.047851563	-0.81591797	0.38793945	-0.028808594	0.28686523	0	0.911	3/11/2017	3	11	2017	13:05:43	47143	0.2	13	5	43	59	0.051025391	3.4224609	-0.4765625	-0.095214844	-0.8269043	7.2006836	0.079589844	0	0	0	0	0	0	0	0	0	0.95922852	0.040771484	0.12133789	-0.062988281	0.047363281	0.010986328	0.938	32566.86	-0.046	112.02	1.006
462	463	463	Category C	-0.44384766	-0.047851563	-0.79199219	0.3894043	-0.036621094	0.2800293	0	0.985	3/11/2017	3	11	2017	13:05:43	47143	0.3	13	5	43	0	0.051025391	3.4224609	-0.4777832	-0.09375	-0.82348633	4.8881836	0.065429688	0	0	0	0	0	0	0	0	0	0.95678711	0.043212891	0.11157227	0.033935547	0.045898438	0.031494141	1.086	32234.3	-0.257	605.85	1.006
463	464	464	Category C	-0.45581055	-0.13183594	-0.92382813	0.39111328	-0.036865234	0.27905273	0	1.006	3/11/2017	3	11	2017	13:05:43	47143	0.4	13	5	43	0	0.051025391	3.4224609	-0.47216797	-0.096435547	-0.8215332	3.5759277	0.10913086	0	0	0	0	0	0	0	0	0	0.95263672	0.047363281	0.15380859	0.016357422	-0.03515625	-0.10205078	1.079	32249.17	-0.473	1256.06	1.006
464	465	465	Category C	-0.46777344	-0.17993164	-0.85180664	0.39208984	-0.016113281	0.27661133	0	1.421	3/11/2017	3	11	2017	13:05:43	47143	0.5	13	5	43	0	0.051025391	3.4224609	-0.47705078	-0.094970703	-0.82006836	3.8676758	0.090820313	0	0	0	0	0	0	0	0	0	0.95361328	0.046386719	0.12573242	0.009277344	-0.084716797	-0.031494141	0.977	32475.32	-0.467	1379.42	0.985
465	466	466	Category C	-0.44384766	-0.16796875	-0.89990234	0.37133789	-0.016357422	0.30541992	0	0.908	3/11/2017	3	11	2017	13:05:43	47143	0.6	13	5	43	0	0.051025391	3.4224609	-0.4777832	-0.093994141	-0.81713867	2.8352051	0.1159668	0	0	0	0	0	0	0	0	0	0.95117188	0.048828125	0.19042969	0.033935547	-0.073730469	-0.082519531	0.974	32482.25	-0.397	1123.53	0.985
466	467	467	Category C	-0.40795898	-0.14379883	-0.7199707	0.36474609	-0.000732422	0.31347656	0	0.635	3/11/2017	3	11	2017	13:05:43	47143	0.7	13	5	43	0	0.051025391	3.4224609	-0.47705078	-0.093261719	-0.81420898	2.2719727	0.12744141	0	0	0	0	0	0	0	0	0	0.94848633	0.051513672	0.21386719	0.069091797	-0.050292969	0.094238281	0.889	32686.35	-0.322	955.05	0.937
467	468	468	Category C	-0.58789063	-0.059814453	-0.88793945	0.35766602	0.002441406	0.31542969	0	0.889	3/11/2017	3	11	2017	13:05:43	47143	0.8	13	5	43	0	0.051025391	3.4224609	-0.47802734	-0.095214844	-0.81494141	3.4650879	0.13623047	0	0	0	0	0	0	0	0	0	0.94970703	0.050292969	0.21801758	-0.10961914	0.035400391	-0.072753906	0.878	32713.9	-0.283	829	0.908
468	469	469	Category C	-0.43188477	-0.011962891	-0.86376953	0.38378906	0.026855469	0.28955078	0	0.479	3/11/2017	3	11	2017	13:05:43	47143	0.9	13	5	43	0	0.051025391	3.4224609	-0.48022461	-0.09765625	-0.8137207	5.6474609	0.11035156	0	0	0	0	0	0	0	0	0	0.94995117	0.050048828	0.18408203	0.048339844	0.085693359	-0.049804688	0.694	33222.29	-0.01	30.64	0.908
469	470	470	Category C	-0.56396484	0.023925781	-0.98388672	0.36376953	0.012451172	0.31323242	0	0.937	3/11/2017	3	11	2017	13:05:44	47144	0	13	5	44	0	0.051025391	3.4224609	-0.48193359	-0.1003418	-0.81298828	6.1918945	0.2265625	0	0	0	0	0	0	0	0	0	0.95043945	0.049560547	0.37695313	-0.081787109	0.12426758	-0.1706543	0.732	33109.04	0.04	-114.18	0.937
470	471	471	Category C	-0.49194336	-0.11987305	-0.64794922	0.36474609	0.015869141	0.31347656	0	0.317	3/11/2017	3	11	2017	13:05:44	47144	0.1	13	5	44	0	0.051025391	3.4224609	-0.47485352	-0.10229492	-0.81445313	6.8256836	0.16821289	0	0	0	0	0	0	0	0	0	0.94848633	0.051513672	0.20092773	-0.016845703	-0.017333984	0.16650391	0.811	32888.05	-0.095	268.08	0.937
471	472	472	Category C	-0.51586914	-0.035888672	-0.7199707	0.36425781	0.012939453	0.3112793	0	1.137	3/11/2017	3	11	2017	13:05:44	47144	0.2	13	5	44	0	0.051025391	3.4224609	-0.48022461	-0.1015625	-0.81689453	7.4631348	0.12231445	0	0	0	0	0	0	0	0	0	0.95288086	0.047119141	0.19824219	-0.035400391	0.065673828	0.096923828	0.743	33077.14	-0.034	99.86	0.937
472	473	473	Category C	-0.39599609	-0.11987305	-0.85180664	0.38085938	0.031494141	0.28540039	0	1.11	3/11/2017	3	11	2017	13:05:44	47144	0.3	13	5	44	0	0.051025391	3.4224609	-0.48095703	-0.10229492	-0.81518555	9.5151367	0.093994141	0	0	0	0	0	0	0	0	0	0.95214844	0.047851563	0.13891602	0.084960938	-0.017333984	-0.036376953	0.717	33153.16	0.098	-275.83	0.937
473	474	474	Category C	-0.44384766	-0.095947266	-0.82788086	0.36254883	0.025390625	0.31494141	0	0.482	3/11/2017	3	11	2017	13:05:44	47144	0.4	13	5	44	1	0.051025391	3.4224609	-0.48193359	-0.10449219	-0.81494141	9.447998	0.041259766	0	0	0	0	0	0	0	0	0	0.95263672	0.047363281	0.059814453	0.038085938	0.008544922	-0.012695313	0.699	33207.11	0.209	-567.71	0.836
474	475	475	Category C	-0.39599609	0.023925781	-0.80395508	0.35693359	0.020996094	0.32128906	0	0.319	3/11/2017	3	11	2017	13:05:44	47144	0.5	13	5	44	1	0.051025391	3.4224609	-0.48193359	-0.10620117	-0.81469727	7.987793	0.15649414	0	0	0	0	0	0	0	0	0	0.95263672	0.047363281	0.22705078	0.0859375	0.13012695	0.010742188	0.786	32956.02	0.058	-155.14	1.11
475	476	476	Category C	-0.45581055	-0.13183594	-0.86376953	0.37207031	0.017089844	0.30493164	0	0.834	3/11/2017	3	11	2017	13:05:44	47144	0.6	13	5	44	1	0.051025391	3.4224609	-0.48461914	-0.10693359	-0.81494141	7.7434082	0.061767578	0	0	0	0	0	0	0	0	0	0.95410156	0.045898438	0.10253906	0.028808594	-0.024658203	-0.048583984	0.893	32676.4	-0.095	246.78	0.836
476	477	477	Category C	-0.43188477	-0.13183594	-0.93579102	0.35766602	0.025146484	0.31811523	0	0.836	3/11/2017	3	11	2017	13:05:44	47144	0.7	13	5	44	1	0.051025391	3.4224609	-0.4831543	-0.10888672	-0.81420898	6.9160156	0.13378906	0	0	0	0	0	0	0	0	0	0.953125	0.046875	0.19555664	0.051269531	-0.022705078	-0.12133789	0.75	33057.05	0.007	-19.95	0.834
477	478	478	Category C	-0.38378906	-0.095947266	-0.82788086	0.37329102	0.013916016	0.30615234	0	1.78	3/11/2017	3	11	2017	13:05:44	47144	0.8	13	5	44	1	0.051025391	3.4224609	-0.48510742	-0.11035156	-0.81542969	4.6162109	0.10302734	0	0	0	0	0	0	0	0	0	0.95532227	0.044677734	0.12817383	0.10131836	0.014404297	-0.012207031	0.796	32928.63	-0.119	345.96	0.836
478	479	479	Category C	-0.45581055	0.16796875	-0.85180664	0.36816406	-0.033447266	0.30175781	0	0.249	3/11/2017	3	11	2017	13:05:44	47144	0.9	13	5	44	1	0.051025391	3.4224609	-0.484375	-0.11181641	-0.81445313	1.5759277	0.28369141	0	0	0	0	0	0	0	0	0	0.9543457	0.045654297	0.34545898	0.028564453	0.27978516	-0.037109375	0.883	32701.34	-0.282	820.95	0.836
479	480	480	Category C	-0.37182617	-0.10791016	-0.73193359	0.35864258	-0.060546875	0.31713867	0	0.759	3/11/2017	3	11	2017	13:05:45	47145	0	13	5	45	1	0.051025391	3.4224609	-0.48339844	-0.11352539	-0.81518555	5.4995117	0.13964844	0	0	0	0	0	0	0	0	0	0.95483398	0.045166016	0.20092773	0.11157227	0.005615234	0.083251953	0.838	32816.52	-0.13	363.48	0.836
480	481	481	Category C	-0.52783203	-0.15576172	-0.93579102	0.35913086	-0.051269531	0.31494141	0	0.845	3/11/2017	3	11	2017	13:05:45	47145	0.1	13	5	45	1	0.051025391	3.4224609	-0.48193359	-0.11425781	-0.81445313	8.6115723	0.13598633	0	0	0	0	0	0	0	0	0	0.953125	0.046875	0.20849609	-0.045654297	-0.041259766	-0.12109375	0.804	32906.91	-0.001	2.7	0.759
481	482	482	Category C	-0.39599609	0.059814453	-0.70776367	0.34423828	-0.058349609	0.32958984	0	0.562	3/11/2017	3	11	2017	13:05:45	47145	0.2	13	5	45	1	0.051025391	3.4224609	-0.48510742	-0.11645508	-0.81542969	12.142334	0.22509766	0	0	0	0	0	0	0	0	0	0.95605469	0.043945313	0.37329102	0.089111328	0.17626953	0.10766602	0.549	33706.81	0.343	-1027.93	0.631
482	483	483	Category C	-0.39599609	-0.095947266	-0.75585938	0.34448242	-0.057373047	0.32763672	0	0.631	3/11/2017	3	11	2017	13:05:45	47145	0.3	13	5	45	1	0.051025391	3.4224609	-0.48364258	-0.11669922	-0.81298828	16.488281	0.10668945	0	0	0	0	0	0	0	0	0	0.95336914	0.046630859	0.16601563	0.087646484	0.020751953	0.057128906	0.576	33609.32	0.491	-1334.47	0.631
483	484	484	Category C	-0.31176758	-0.13183594	-0.94799805	0.33911133	-0.065429688	0.33349609	0	0.252	3/11/2017	3	11	2017	13:05:45	47145	0.4	13	5	45	2	0.051025391	3.4224609	-0.484375	-0.11865234	-0.81225586	18.3396	0.2199707	0	0	0	0	0	0	0	0	0	0.953125	0.046875	0.3215332	0.17260742	-0.012939453	-0.13549805	0.537	33751.4	0.52	-1454.96	0.631
484	485	485	Category C	-0.37182617	-0.095947266	-0.83984375	0.31005859	-0.071044922	0.35205078	0	0.408	3/11/2017	3	11	2017	13:05:45	47145	0.5	13	5	45	2	0.051025391	3.4224609	-0.48388672	-0.12109375	-0.81347656	18.377441	0.11791992	0	0	0	0	0	0	0	0	0	0.9543457	0.045654297	0.16357422	0.11206055	0.025146484	-0.026123047	0.576	33609.32	0.559	-1477.03	0.631
485	486	486	Category C	-0.23999023	-0.071777344	-0.82788086	0.3371582	-0.056152344	0.33154297	0	0.526	3/11/2017	3	11	2017	13:05:45	47145	0.6	13	5	45	2	0.051025391	3.4224609	-0.48242188	-0.12133789	-0.81494141	20.289795	0.24780273	0	0	0	0	0	0	0	0	0	0.95483398	0.045166016	0.30517578	0.24243164	0.049560547	-0.012695313	0.595	33542.9	0.543	-1416.74	0.675
486	487	487	Category C	-0.70776367	-0.14379883	-0.85180664	0.33007813	-0.066162109	0.35107422	0	1.078	3/11/2017	3	11	2017	13:05:45	47145	0.7	13	5	45	2	0.051025391	3.4224609	-0.48535156	-0.12255859	-0.81591797	22.447266	0.22607422	0	0	0	0	0	0	0	0	0	0.95727539	0.042724609	0.27929688	-0.22216797	-0.020996094	-0.035644531	0.84	32811.3	0.365	-818.72	1.078
487	488	488	Category C	-0.37182617	-0.011962891	-0.92382813	0.31176758	-0.061523438	0.36035156	0	0.675	3/11/2017	3	11	2017	13:05:45	47145	0.8	13	5	45	2	0.051025391	3.4224609	-0.484375	-0.12329102	-0.81420898	24.663574	0.19238281	0	0	0	0	0	0	0	0	0	0.95532227	0.044677734	0.33349609	0.11254883	0.11132813	-0.109375	1.129	32144.59	0.055	-110.8	1.078
488	489	489	Category C	-0.64794922	-0.095947266	-0.76782227	0.35913086	-0.053222656	0.31835938	0	2.101	3/11/2017	3	11	2017	13:05:45	47145	0.9	13	5	45	2	0.051025391	3.4224609	-0.48510742	-0.12304688	-0.8125	22.310547	0.17089844	0	0	0	0	0	0	0	0	0	0.9543457	0.045654297	0.23461914	-0.16259766	0.027099609	0.044677734	1.212	31978.97	-0.147	300.19	1.518
489	490	490	Category C	-0.35986328	-0.11987305	-0.76782227	0.34594727	-0.056396484	0.33154297	0	1.991	3/11/2017	3	11	2017	13:05:46	47146	0	13	5	46	2	0.051025391	3.4224609	-0.48413086	-0.12475586	-0.81030273	21.828857	0.13134766	0	0	0	0	0	0	0	0	0	0.95214844	0.047851563	0.17163086	0.12426758	0.004882813	0.042480469	1.377	31675.32	-0.193	358.47	1.518
490	491	491	Category C	-0.69580078	-0.16796875	-0.95996094	0.37133789	-0.034667969	0.29956055	0	0.904	3/11/2017	3	11	2017	13:05:46	47146	0.1	13	5	46	2	0.051025391	3.4224609	-0.48535156	-0.12646484	-0.80957031	21.311035	0.26171875	0	0	0	0	0	0	0	0	0	0.95239258	0.047607422	0.40185547	-0.21020508	-0.041259766	-0.15014648	1.267	31874.22	-0.171	338.96	1.518
491	492	492	Category C	-0.46777344	-0.047851563	-0.80395508	0.32788086	-0.043701172	0.34277344	0	1.518	3/11/2017	3	11	2017	13:05:46	47146	0.2	13	5	46	2	0.051025391	3.4224609	-0.48266602	-0.12744141	-0.80737305	20.237549	0.081054688	0	0	0	0	0	0	0	0	0	0.94921875	0.05078125	0.098144531	0.014892578	0.079589844	0.003417969	1.365	31696.38	-0.396	797.47	1.518
492	493	493	Category C	-0.65991211	-0.15576172	-0.82788086	0.38037109	-0.034423828	0.28320313	0	0.418	3/11/2017	3	11	2017	13:05:46	47146	0.3	13	5	46	2	0.051025391	3.4224609	-0.48657227	-0.12866211	-0.80712891	15.964111	0.17651367	0	0	0	0	0	0	0	0	0	0.95117188	0.048828125	0.22070313	-0.1730957	-0.026855469	-0.020507813	1.183	32035.76	-0.28	615.92	1.259
493	494	494	Category C	-0.32397461	-0.19189453	-0.73193359	0.35424805	-0.040771484	0.32006836	0	1.259	3/11/2017	3	11	2017	13:05:46	47146	0.4	13	5	46	3	0.051025391	3.4224609	-0.48852539	-0.13061523	-0.80712891	10.456787	0.19091797	0	0	0	0	0	0	0	0	0	0.95263672	0.047363281	0.30102539	0.16455078	-0.061035156	0.075195313	0.942	32557.33	-0.039	94.35	1.011
494	495	495	Category C	-0.53979492	-0.023925781	-1.0559082	0.36254883	-0.067626953	0.31616211	0	1.011	3/11/2017	3	11	2017	13:05:46	47146	0.5	13	5	46	3	0.051025391	3.4224609	-0.48876953	-0.13232422	-0.80664063	7.296875	0.27612305	0	0	0	0	0	0	0	0	0	0.95263672	0.047363281	0.40820313	-0.05078125	0.10839844	-0.24902344	0.844	32800.88	0.11	-271.94	1.011
495	496	496	Category C	-0.38378906	-0.14379883	-0.91186523	0.3190918	-0.072265625	0.35327148	0	0.544	3/11/2017	3	11	2017	13:05:46	47146	0.6	13	5	46	3	0.051025391	3.4224609	-0.49194336	-0.13330078	-0.80834961	3.4106445	0.14990234	0	0	0	0	0	0	0	0	0	0.95581055	0.044189453	0.22192383	0.1081543	-0.010253906	-0.10327148	0.702	33198.04	0.225	-604.8	0.717
496	497	497	Category C	-0.49194336	-0.023925781	-0.86376953	0.33935547	-0.064697266	0.33862305	0	0.315	3/11/2017	3	11	2017	13:05:46	47146	0.7	13	5	46	3	0.051025391	3.4224609	-0.49072266	-0.13330078	-0.80786133	0.038085938	0.12280273	0	0	0	0	0	0	0	0	0	0.95458984	0.045410156	0.16625977	-0.000976563	0.109375	-0.055664063	0.752	33051.33	0.184	-479.69	1.011
497	498	498	Category C	-0.49194336	-0.10791016	-0.87597656	0.31567383	-0.065917969	0.359375	0	0.667	3/11/2017	3	11	2017	13:05:46	47146	0.8	13	5	46	3	0.051025391	3.4224609	-0.49389648	-0.13085938	-0.8059082	4.1516113	0.073486328	0	0	0	0	0	0	0	0	0	0.9543457	0.045654297	0.094970703	0.001953125	0.022949219	-0.069824219	0.794	32934.08	-0.054	151.72	1.011
498	499	499	Category C	-0.3359375	-0.11987305	-0.76782227	0.34521484	-0.055908203	0.33349609	0	0.717	3/11/2017	3	11	2017	13:05:46	47146	0.9	13	5	46	3	0.051513672	3.4417969	-0.4921875	-0.13085938	-0.80493164	3.9094238	0.16113281	0	0	0	0	0	0	0	0	0	0.95263672	0.047363281	0.20458984	0.15625	0.010986328	0.037109375	0.853	32777.58	-0.272	814.09	0.717
499	500	500	Category C	-0.58789063	-0.083984375	-0.91186523	0.34765625	-0.056152344	0.32055664	0	1.515	3/11/2017	3	11	2017	13:05:47	47147	0	13	5	47	3	0.051513672	3.4417969	-0.49291992	-0.13110352	-0.80688477	2.7543945	0.14892578	0	0	0	0	0	0	0	0	0	0.95458984	0.045410156	0.24682617	-0.094726563	0.047119141	-0.10473633	0.822	32858.68	-0.256	786.3	0.717
500	501	501	Category C	-0.63598633	-0.17993164	-0.79199219	0.34545898	-0.052490234	0.33154297	0	1.362	3/11/2017	3	11	2017	13:05:47	47147	0.1	13	5	47	3	0.051513672	3.4417969	-0.49487305	-0.13330078	-0.80395508	2.9934082	0.14892578	0	0	0	0	0	0	0	0	0	0.95361328	0.046386719	0.19946289	-0.14086914	-0.046386719	0.011962891	0.865	32746.83	-0.221	632.39	0.828
501	502	502	Category C	-0.46777344	-0.059814453	-0.53979492	0.3840332	-0.062988281	0.28320313	0	0.357	3/11/2017	3	11	2017	13:05:47	47147	0.2	13	5	47	3	0.051513672	3.4417969	-0.49584961	-0.13769531	-0.80200195	3.3347168	0.27514648	0	0	0	0	0	0	0	0	0	0.953125	0.046875	0.3684082	0.028076172	0.077880859	0.26220703	0.892	32678.88	-0.2	549.51	0.828
502	503	503	Category C	-0.2878418	-0.17993164	-0.77978516	0.41430664	-0.055664063	0.23535156	0	0.573	3/11/2017	3	11	2017	13:05:47	47147	0.3	13	5	47	4	0.051513672	3.4417969	-0.49609375	-0.14233398	-0.80029297	0.359375	0.21264648	0	0	0	0	0	0	0	0	0	0.95239258	0.047607422	0.26635742	0.20825195	-0.037353516	0.020507813	0.829	32840.15	-0.139	394.35	0.828
503	504	504	Category C	-0.63598633	-0.059814453	-0.59985352	0.43481445	-0.051025391	0.21777344	0	0.828	3/11/2017	3	11	2017	13:05:47	47147	0.4	13	5	47	4	0.051513672	3.4417969	-0.49731445	-0.14428711	-0.79907227	2.4985352	0.25708008	0	0	0	0	0	0	0	0	0	0.95239258	0.047607422	0.42260742	-0.13842773	0.084472656	0.19921875	0.606	33505.23	0.273	-793.84	0.786
504	505	505	Category C	-0.671875	-0.083984375	-0.77978516	0.39038086	-0.047851563	0.28198242	0	0.343	3/11/2017	3	11	2017	13:05:47	47147	0.5	13	5	47	4	0.051513672	3.4417969	-0.49902344	-0.14501953	-0.79711914	3.9157715	0.18408203	0	0	0	0	0	0	0	0	0	0.95141602	0.048583984	0.2512207	-0.17260742	0.061035156	0.017333984	0.51	33854.74	0.516	-1490.33	0.755
505	506	506	Category C	-0.31176758	-0.047851563	-0.57592773	0.41137695	-0.090332031	0.24267578	0	0.177	3/11/2017	3	11	2017	13:05:47	47147	0.6	13	5	47	4	0.051513672	3.4417969	-0.49975586	-0.14501953	-0.79614258	6.2236328	0.30541992	0	0	0	0	0	0	0	0	0	0.95117188	0.048828125	0.50537109	0.18798828	0.097167969	0.22021484	0.577	33605.78	0.366	-1050.83	0.755
506	507	507	Category C	-0.7199707	-0.29980469	-0.85180664	0.39428711	-0.10888672	0.25854492	0	0.786	3/11/2017	3	11	2017	13:05:47	47147	0.7	13	5	47	4	0.051513672	3.4417969	-0.50024414	-0.14355469	-0.79370117	11.979492	0.27563477	0	0	0	0	0	0	0	0	0	0.94921875	0.05078125	0.43359375	-0.21948242	-0.15600586	-0.057861328	0.567	33641.4	0.226	-704.58	0.786
507	508	508	Category C	-0.53979492	-0.27587891	-0.65991211	0.36499023	-0.073486328	0.31225586	0	0.755	3/11/2017	3	11	2017	13:05:47	47147	0.8	13	5	47	4	0.051513672	3.4417969	-0.50048828	-0.14160156	-0.79345703	14.580078	0.19311523	0	0	0	0	0	0	0	0	0	0.94873047	0.051269531	0.30688477	-0.0390625	-0.1340332	0.13354492	0.595	33542.9	0.133	-422.17	0.786
508	509	509	Category C	-0.73193359	-0.29980469	-0.77978516	0.35327148	-0.080810547	0.31054688	0	0.517	3/11/2017	3	11	2017	13:05:47	47147	0.9	13	5	47	4	0.051513672	3.4417969	-0.49755859	-0.1472168	-0.79248047	9.8754883	0.27978516	0	0	0	0	0	0	0	0	0	0.94726563	0.052734375	0.39941406	-0.23413086	-0.15234375	0.012695313	0.684	33252.93	0.159	-449.45	0.786
509	510	510	Category C	-0.059814453	-0.34790039	-0.91186523	0.36547852	-0.057861328	0.30200195	0	0.994	3/11/2017	3	11	2017	13:05:48	47148	0	13	5	48	4	0.051513672	3.4417969	-0.49853516	-0.14770508	-0.79345703	9.0275879	0.49633789	0	0	0	0	0	0	0	0	0	0.94873047	0.051269531	0.75708008	0.4387207	-0.19995117	-0.11816406	0.772	32994.86	1.641	-2745.15	0.786
510	511	511	Category C	-0.69580078	-0.10791016	-0.86376953	0.34472656	-0.028564453	0.33203125	0	0.879	3/11/2017	3	11	2017	13:05:48	47148	0.1	13	5	48	4	0.051513672	3.4417969	-0.49755859	-0.14892578	-0.79223633	10.430664	0.21459961	0	0	0	0	0	0	0	0	0	0.94750977	0.052490234	0.31054688	-0.19799805	0.041015625	-0.071289063	0.716	33156.13	1.908	-3132.83	0.755
511	512	512	Category C	-0.53979492	-0.23999023	-0.75585938	0.31030273	-0.043945313	0.36206055	0	0.701	3/11/2017	3	11	2017	13:05:48	47148	0.2	13	5	48	4	0.051513672	3.4417969	-0.49584961	-0.15087891	-0.79467773	7.9084473	0.10644531	0	0	0	0	0	0	0	0	0	0.94873047	0.051269531	0.17163086	-0.043701172	-0.088867188	0.038818359	0.709	33177	2.058	-3298.9	0.879
512	513	513	Category C	-0.59985352	-0.23999023	-0.75585938	0.36132813	-0.025878906	0.31054688	0	0.452	3/11/2017	3	11	2017	13:05:48	47148	0.3	13	5	48	5	0.051513672	3.4417969	-0.49829102	-0.1550293	-0.79638672	2.0556641	0.13818359	0	0	0	0	0	0	0	0	0	0.95214844	0.047851563	0.22680664	-0.10131836	-0.084716797	0.040527344	0.815	32877.33	2.068	-3112.62	0.994
513	514	514	Category C	-0.39599609	-0.20385742	-0.87597656	0.34082031	-0.038330078	0.33422852	0	0.712	3/11/2017	3	11	2017	13:05:48	47148	0.4	13	5	48	5	0.051513672	3.4417969	-0.49560547	-0.15942383	-0.79321289	2.4191895	0.13671875	0	0	0	0	0	0	0	0	0	0.94873047	0.051269531	0.2265625	0.099609375	-0.044189453	-0.082519531	0.908	32639.4	1.97	-2869.88	0.879
514	515	515	Category C	-0.61181641	-0.19189453	-0.87597656	0.36083984	-0.018798828	0.32080078	0	1.153	3/11/2017	3	11	2017	13:05:48	47148	0.5	13	5	48	5	0.051513672	3.4417969	-0.49658203	-0.1628418	-0.7902832	4.8725586	0.14624023	0	0	0	0	0	0	0	0	0	0.94750977	0.052490234	0.22949219	-0.11499023	-0.028808594	-0.085449219	0.844	32800.88	2.222	-3207.75	0.712
515	516	516	Category C	-0.43188477	-0.21582031	-0.69580078	0.34741211	-0.032958984	0.33105469	0	1.556	3/11/2017	3	11	2017	13:05:48	47148	0.6	13	5	48	5	0.051513672	3.4417969	-0.49731445	-0.16333008	-0.7878418	3.1601563	0.12451172	0	0	0	0	0	0	0	0	0	0.94604492	0.053955078	0.20996094	0.065429688	-0.052246094	0.092041016	0.798	32923.18	0.732	-1504.15	0.712
516	517	517	Category C	-0.65991211	-0.20385742	-0.82788086	0.36865234	-0.022460938	0.30859375	0	0.495	3/11/2017	3	11	2017	13:05:48	47148	0.7	13	5	48	5	0.051513672	3.4417969	-0.49829102	-0.16088867	-0.78637695	2.4650879	0.17211914	0	0	0	0	0	0	0	0	0	0.94482422	0.055175781	0.24584961	-0.16137695	-0.042724609	-0.041259766	0.757	33037.1	0.521	-1183.38	0.712
517	518	518	Category C	-0.43188477	-0.23999023	-0.77978516	0.34790039	-0.030761719	0.32617188	0	0.421	3/11/2017	3	11	2017	13:05:48	47148	0.8	13	5	48	5	0.051513672	3.4417969	-0.49902344	-0.15893555	-0.78515625	2.9519043	0.10522461	0	0	0	0	0	0	0	0	0	0.94384766	0.056152344	0.15356445	0.067138672	-0.080810547	0.005371094	0.677	33274.59	0.549	-1322.64	0.696
518	519	519	Category C	-0.52783203	-0.17993164	-0.80395508	0.35449219	-0.034179688	0.32617188	0	0.205	3/11/2017	3	11	2017	13:05:48	47148	0.9	13	5	48	5	0.051513672	3.4417969	-0.50219727	-0.15698242	-0.78881836	0.35473633	0.037353516	0	0	0	0	0	0	0	0	0	0.94824219	0.051757813	0.063476563	-0.025390625	-0.022705078	-0.014892578	0.601	33522.29	0.676	-1666.71	0.696
519	520	520	Category C	-0.50390625	-0.17993164	-0.75585938	0.36035156	-0.033203125	0.31591797	0	0.236	3/11/2017	3	11	2017	13:05:49	47149	0	13	5	49	5	0.051513672	3.4417969	-0.50024414	-0.16064453	-0.78881836	2.0351563	0.038330078	0	0	0	0	0	0	0	0	0	0.94775391	0.052246094	0.055664063	-0.003417969	-0.019042969	0.032958984	0.708	33180	0.612	-1403.29	0.696
520	521	521	Category C	-0.47998047	-0.20385742	-0.76782227	0.34863281	-0.034667969	0.328125	0	0.696	3/11/2017	3	11	2017	13:05:49	47149	0.1	13	5	49	5	0.051513672	3.4417969	-0.50317383	-0.15917969	-0.78930664	4.4296875	0.0546875	0	0	0	0	0	0	0	0	0	0.94946289	0.050537109	0.089355469	0.023193359	-0.044433594	0.021484375	0.803	32909.61	0.306	-723.65	0.951
521	522	522	Category C	-0.53979492	-0.17993164	-0.73193359	0.35180664	-0.037597656	0.32299805	0	2.195	3/11/2017	3	11	2017	13:05:49	47149	0.2	13	5	49	5	0.051513672	3.4417969	-0.50292969	-0.1574707	-0.78613281	2.609375	0.069091797	0	0	0	0	0	0	0	0	0	0.9465332	0.053466797	0.11303711	-0.036621094	-0.022216797	0.054199219	0.892	32678.88	0.131	-307.81	1.07
522	523	523	Category C	-0.50390625	-0.19189453	-0.80395508	0.35375977	-0.040283203	0.32714844	0	1.07	3/11/2017	3	11	2017	13:05:49	47149	0.3	13	5	49	5	0.051513672	3.4417969	-0.50927734	-0.16040039	-0.78881836	1.1264648	0.03515625	0	0	0	0	0	0	0	0	0	0.95263672	0.047363281	0.051757813	0.005371094	-0.03125	-0.014892578	1.067	32274.85	0.103	-213.26	1.07
523	524	524	Category C	-0.63598633	-0.27587891	-0.88793945	0.33520508	-0.042480469	0.33740234	0	0.951	3/11/2017	3	11	2017	13:05:49	47149	0.4	13	5	49	6	0.051513672	3.4417969	-0.50756836	-0.16088867	-0.78710938	1.1516113	0.19921875	0	0	0	0	0	0	0	0	0	0.95043945	0.049560547	0.34375	-0.12817383	-0.11474609	-0.10058594	1.057	32296.44	0.389	-739.42	1.167
524	525	525	Category C	-0.45581055	-0.17993164	-0.86376953	0.35205078	-0.044433594	0.33837891	0	1.256	3/11/2017	3	11	2017	13:05:49	47149	0.5	13	5	49	6	0.051513672	3.4417969	-0.51342773	-0.16064453	-0.78735352	0.062988281	0.09765625	0	0	0	0	0	0	0	0	0	0.95361328	0.046386719	0.15307617	0.057617188	-0.019042969	-0.076171875	1.135	32132.29	0.211	-402.26	1.256
525	526	526	Category C	-0.7199707	-0.25195313	-0.83984375	0.34619141	-0.045898438	0.32446289	0	0.176	3/11/2017	3	11	2017	13:05:49	47149	0.6	13	5	49	6	0.051513672	3.4417969	-0.51586914	-0.16186523	-0.78735352	0.23974609	0.22875977	0	0	0	0	0	0	0	0	0	0.95532227	0.044677734	0.34594727	-0.20385742	-0.08984375	-0.052246094	1.138	32126.16	0.211	-401.47	1.256
526	527	527	Category C	-0.26391602	-0.13183594	-0.53979492	0.37060547	-0.049560547	0.30810547	0	1.167	3/11/2017	3	11	2017	13:05:49	47149	0.7	13	5	49	6	0.051513672	3.4417969	-0.51977539	-0.16186523	-0.78637695	2.1247559	0.35668945	0	0	0	0	0	0	0	0	0	0.95654297	0.043457031	0.53271484	0.25585938	0.030029297	0.24658203	1.205	31992.58	-0.026	51.11	1.256
527	528	528	Category C	-0.46777344	-0.11987305	-0.75585938	0.40283203	-0.062744141	0.25878906	0	2.21	3/11/2017	3	11	2017	13:05:49	47149	0.8	13	5	49	6	0.051513672	3.4417969	-0.51782227	-0.16210938	-0.78442383	2.567627	0.071533203	0	0	0	0	0	0	0	0	0	0.95385742	0.046142578	0.12109375	0.050048828	0.042236328	0.028564453	1.184	32033.79	-0.035	70.01	1.256
528	529	529	Category C	-0.49194336	-0.29980469	-0.74389648	0.32592773	-0.049560547	0.34790039	0	1.475	3/11/2017	3	11	2017	13:05:49	47149	0.9	13	5	49	6	0.051513672	3.4417969	-0.51977539	-0.1640625	-0.78442383	1.5915527	0.14428711	0	0	0	0	0	0	0	0	0	0.95507813	0.044921875	0.20410156	0.027832031	-0.13549805	0.040527344	1.065	32279.16	-0.035	76.38	1.167
529	530	530	Category C	-0.46777344	-0.21582031	-0.79199219	0.37036133	-0.059082031	0.29882813	0	0.825	3/11/2017	3	11	2017	13:05:50	47150	0	13	5	50	6	0.051513672	3.4417969	-0.52050781	-0.16503906	-0.78540039	2.3122559	0.073486328	0	0	0	0	0	0	0	0	0	0.95654297	0.043457031	0.10986328	0.052734375	-0.050537109	-0.006347656	1.184	32033.79	-0.308	685.15	1.167
530	531	531	Category C	-0.37182617	-0.19189453	-0.68383789	0.33740234	-0.052246094	0.34350586	0	0.541	3/11/2017	3	11	2017	13:05:50	47150	0.1	13	5	50	6	0.051513672	3.4417969	-0.52075195	-0.16479492	-0.78393555	4.0056152	0.18164063	0	0	0	0	0	0	0	0	0	0.95556641	0.044433594	0.27612305	0.14892578	-0.026855469	0.10009766	1.096	32213.18	-0.193	438.5	1.446
531	532	532	Category C	-0.7199707	-0.23999023	-0.80395508	0.37719727	-0.071533203	0.29614258	0	0.886	3/11/2017	3	11	2017	13:05:50	47150	0.2	13	5	50	6	0.051513672	3.4417969	-0.52001953	-0.1640625	-0.78173828	6.4997559	0.21459961	0	0	0	0	0	0	0	0	0	0.95336914	0.046630859	0.29736328	-0.19970703	-0.075683594	-0.021972656	0.969	32493.85	0.03	-68.87	1.083
532	533	533	Category C	-0.57592773	-0.23999023	-0.80395508	0.31982422	-0.061035156	0.34814453	0	0.641	3/11/2017	3	11	2017	13:05:50	47150	0.3	13	5	50	6	0.051513672	3.4417969	-0.52124023	-0.16479492	-0.78027344	7.3010254	0.095703125	0	0	0	0	0	0	0	0	0	0.95288086	0.047119141	0.15307617	-0.054443359	-0.074951172	-0.0234375	0.903	32651.68	0.156	-359.57	0.886
533	534	534	Category C	-0.50390625	-0.23999023	-0.75585938	0.34399414	-0.065429688	0.33154297	0	1.446	3/11/2017	3	11	2017	13:05:50	47150	0.4	13	5	50	7	0.051513672	3.4417969	-0.52050781	-0.16503906	-0.77978516	7.5373535	0.080322266	0	0	0	0	0	0	0	0	0	0.9519043	0.048095703	0.11547852	0.016601563	-0.074707031	0.023925781	0.903	32651.68	0.07	-167.11	0.886
534	535	535	Category C	-0.65991211	-0.11987305	-0.89990234	0.35205078	-0.048339844	0.32641602	0	1.083	3/11/2017	3	11	2017	13:05:50	47150	0.5	13	5	50	7	0.051513672	3.4417969	-0.52294922	-0.16381836	-0.77929688	9.5534668	0.1875	0	0	0	0	0	0	0	0	0	0.95263672	0.047363281	0.30126953	-0.13671875	0.043945313	-0.12036133	0.954	32528.94	0.199	-433.23	0.886
535	536	536	Category C	-0.46777344	-0.10791016	-0.77978516	0.35791016	-0.051757813	0.31933594	0	0.826	3/11/2017	3	11	2017	13:05:50	47150	0.6	13	5	50	7	0.051513672	3.4417969	-0.52441406	-0.16552734	-0.77612305	13.17041	0.080810547	0	0	0	0	0	0	0	0	0	0.95117188	0.048828125	0.11791992	0.056640625	0.057617188	-0.003417969	0.927	32593.24	0.148	-335.53	0.844
536	537	537	Category C	-0.63598633	0.011962891	-0.7199707	0.37084961	-0.042236328	0.30053711	0	0.844	3/11/2017	3	11	2017	13:05:50	47150	0.7	13	5	50	7	0.051757813	3.5288086	-0.52587891	-0.16552734	-0.77392578	10.336182	0.21582031	0	0	0	0	0	0	0	0	0	0.95019531	0.049804688	0.34155273	-0.10986328	0.17749023	0.053955078	0.936	32571.64	0.194	-429.11	0.844
537	538	538	Category C	-0.46777344	-0.035888672	-0.76782227	0.32592773	-0.11206055	0.33935547	0	0.725	3/11/2017	3	11	2017	13:05:50	47150	0.8	13	5	50	7	0.051757813	3.5288086	-0.52758789	-0.16723633	-0.77246094	14.455322	0.14428711	0	0	0	0	0	0	0	0	0	0.95019531	0.049804688	0.19604492	0.059814453	0.13134766	0.004638672	0.74	33085.8	0.316	-787.2	0.826
538	539	539	Category C	-0.38378906	0.047851563	-0.86376953	0.29516602	-0.12426758	0.36425781	0	0.694	3/11/2017	3	11	2017	13:05:50	47150	0.9	13	5	50	7	0.051757813	3.5288086	-0.52758789	-0.16723633	-0.77099609	21.354492	0.27490234	0	0	0	0	0	0	0	0	0	0.94897461	0.051025391	0.45166016	0.14379883	0.21508789	-0.092529297	0.581	33591.67	0.518	-1384.79	0.741
539	540	540	Category C	-0.74389648	-0.31176758	-0.6237793	0.23144531	-0.12329102	0.40966797	0	0.273	3/11/2017	3	11	2017	13:05:51	47151	0	13	5	51	7	0.051757813	3.5288086	-0.53076172	-0.16723633	-0.77026367	26.352539	0.29614258	0	0	0	0	0	0	0	0	0	0.95043945	0.049560547	0.50390625	-0.21289063	-0.14428711	0.14648438	0.566	33644.98	0.758	-1875.5	0.741
540	541	541	Category C	-0.65991211	-0.35986328	-0.64794922	0.20898438	-0.10449219	0.43017578	0	0.124	3/11/2017	3	11	2017	13:05:51	47151	0.1	13	5	51	7	0.051757813	3.5288086	-0.53173828	-0.16723633	-0.77001953	29.626465	0.26123047	0	0	0	0	0	0	0	0	0	0.95068359	0.049316406	0.44238281	-0.12792969	-0.19238281	0.12207031	0.644	33379.22	0.611	-1482.46	0.741
541	542	542	Category C	-0.56396484	-0.41992188	-0.671875	0.26489258	-0.098388672	0.38793945	0	0.741	3/11/2017	3	11	2017	13:05:51	47151	0.2	13	5	51	7	0.051757813	3.5288086	-0.52905273	-0.16601563	-0.76928711	31.243164	0.27392578	0	0	0	0	0	0	0	0	0	0.94824219	0.051757813	0.38598633	-0.034667969	-0.25366211	0.097412109	0.692	33228.39	0.58	-1363.5	0.741
542	543	543	Category C	-0.53979492	-0.21582031	-0.69580078	0.27441406	-0.10205078	0.38671875	0	1.31	3/11/2017	3	11	2017	13:05:51	47151	0.3	13	5	51	8	0.051757813	3.5288086	-0.53149414	-0.16674805	-0.77246094	36.873779	0.091308594	0	0	0	0	0	0	0	0	0	0.95239258	0.047607422	0.13378906	-0.008056641	-0.048828125	0.076660156	0.69	33234.5	0.503	-1218.44	1.011
543	544	544	Category C	-0.58789063	-0.19189453	-0.75585938	0.25073242	-0.11523438	0.39648438	0	1.011	3/11/2017	3	11	2017	13:05:51	47151	0.4	13	5	51	8	0.051757813	3.5288086	-0.53540039	-0.1652832	-0.7722168	36.070068	0.060791016	0	0	0	0	0	0	0	0	0	0.95410156	0.045898438	0.095214844	-0.052246094	-0.026367188	0.016357422	0.879	32711.39	0.259	-585.23	1.011
544	545	545	Category C	-0.52783203	-0.16796875	-0.77978516	0.2434082	-0.11279297	0.39746094	0	0.685	3/11/2017	3	11	2017	13:05:51	47151	0.5	13	5	51	8	0.051757813	3.5288086	-0.53588867	-0.1652832	-0.77441406	29.139404	0.010009766	0	0	0	0	0	0	0	0	0	0.95629883	0.043701172	0.015869141	0.008056641	-0.002441406	-0.005126953	1.026	32364.41	0.159	-332.6	1.011
545	546	546	Category C	-0.47998047	-0.059814453	-0.70776367	0.24584961	-0.11206055	0.40332031	0	1.408	3/11/2017	3	11	2017	13:05:51	47151	0.6	13	5	51	8	0.051757813	3.5288086	-0.53393555	-0.1652832	-0.77416992	23.592285	0.13598633	0	0	0	0	0	0	0	0	0	0.95483398	0.045166016	0.22607422	0.053955078	0.10546875	0.06640625	0.943	32554.95	0.175	-387.68	1.011
546	547	547	Category C	-0.43188477	0.011962891	-0.69580078	0.26196289	-0.10913086	0.3972168	0	1.003	3/11/2017	3	11	2017	13:05:51	47151	0.7	13	5	51	8	0.051757813	3.5288086	-0.53735352	-0.16674805	-0.77636719	22.7229	0.22265625	0	0	0	0	0	0	0	0	0	0.95898438	0.041015625	0.36499023	0.10546875	0.17871094	0.080566406	0.793	32936.82	0.172	-433.66	1.003
547	548	548	Category C	-0.34790039	-0.50390625	-0.81591797	0.30932617	-0.10327148	0.34887695	0	0.244	3/11/2017	3	11	2017	13:05:51	47151	0.8	13	5	51	8	0.051757813	3.5288086	-0.53833008	-0.16357422	-0.77514648	12.718262	0.3918457	0	0	0	0	0	0	0	0	0	0.95776367	0.042236328	0.57128906	0.19042969	-0.34008789	-0.040527344	0.728	33120.73	0.298	-756.32	1.003
548	549	549	Category C	-0.51586914	-0.047851563	-0.94799805	0.31860352	-0.093017578	0.34619141	0	0.407	3/11/2017	3	11	2017	13:05:51	47151	0.9	13	5	51	8	0.051757813	3.5288086	-0.53710938	-0.16137695	-0.77587891	1.0566406	0.20703125	0	0	0	0	0	0	0	0	0	0.95751953	0.042480469	0.30688477	0.021240234	0.11352539	-0.171875	0.843	32803.48	0.172	-414.55	1.376
549	550	550	Category C	-0.47998047	-0.071777344	-0.88793945	0.29931641	-0.11181641	0.36010742	0	0.623	3/11/2017	3	11	2017	13:05:52	47152	0	13	5	52	8	0.051757813	3.5288086	-0.53759766	-0.15942383	-0.77661133	6.831543	0.15283203	0	0	0	0	0	0	0	0	0	0.95800781	0.041992188	0.2565918	0.057617188	0.087646484	-0.11108398	2.413	30249.71	-1.301	1930.01	1.376
550	551	551	Category C	-0.35986328	-0.27587891	-0.82788086	0.29711914	-0.088623047	0.36303711	0	1.376	3/11/2017	3	11	2017	13:05:52	47152	0.1	13	5	52	8	0.051757813	3.5288086	-0.54345703	-0.15600586	-0.77392578	12.747559	0.22583008	0	0	0	0	0	0	0	0	0	0.95849609	0.041503906	0.35742188	0.18359375	-0.11962891	-0.053710938	2.624	30023.3	-1.581	2303.63	1.376
551	552	552	Category C	-0.70776367	-0.37182617	-0.86376953	0.26660156	-0.098144531	0.38867188	0	10.828	3/11/2017	3	11	2017	13:05:52	47152	0.2	13	5	52	8	0.051757813	3.5288086	-0.54345703	-0.15551758	-0.77246094	18.241943	0.28613281	0	0	0	0	0	0	0	0	0	0.95727539	0.042724609	0.47119141	-0.1640625	-0.21606445	-0.091064453	2.767	29878.1	-1.631	2252.14	1.376
552	553	553	Category C	-0.17993164	-0.46777344	-0.58789063	0.30688477	-0.0859375	0.36157227	0	2.268	3/11/2017	3	11	2017	13:05:52	47152	0.3	13	5	52	9	0.051757813	3.5288086	-0.54223633	-0.15332031	-0.77172852	23.364746	0.51367188	0	0	0	0	0	0	0	0	0	0.95556641	0.044433594	0.8605957	0.36230469	-0.31420898	0.18383789	2.883	29764.71	-1.688	2247.42	1.376
553	554	554	Category C	-0.52783203	-0.37182617	-0.59985352	0.31689453	-0.074707031	0.35424805	0	1.105	3/11/2017	3	11	2017	13:05:52	47152	0.4	13	5	52	9	0.051757813	3.5288086	-0.54370117	-0.15209961	-0.77294922	28.501953	0.2800293	0	0	0	0	0	0	0	0	0	0.95703125	0.04296875	0.40844727	0.015869141	-0.21948242	0.1730957	2.878	29769.52	-1.795	2471.14	2.268
554	555	555	Category C	-0.45581055	-0.023925781	-0.61181641	0.26489258	-0.03515625	0.40039063	0	1.1	3/11/2017	3	11	2017	13:05:52	47152	0.5	13	5	52	9	0.051757813	3.5288086	-0.54736328	-0.14990234	-0.77124023	32.847656	0.22290039	0	0	0	0	0	0	0	0	0	0.95751953	0.042480469	0.37719727	0.091552734	0.12597656	0.15942383	3.066	29593.13	-1.808	2297.98	2.268
555	556	556	Category C	-0.52783203	0.071777344	-0.74389648	0.28686523	-0.017089844	0.38256836	0	0.594	3/11/2017	3	11	2017	13:05:52	47152	0.6	13	5	52	9	0.051757813	3.5288086	-0.54492188	-0.14770508	-0.76904297	40.484619	0.22167969	0	0	0	0	0	0	0	0	0	0.95410156	0.045898438	0.26196289	0.017089844	0.21948242	0.025146484	1.53	31419.03	-0.189	319.92	1.615
556	557	557	Category C	-0.49194336	0.023925781	-0.83984375	0.32739258	-0.015869141	0.35644531	0	2.503	3/11/2017	3	11	2017	13:05:52	47152	0.7	13	5	52	9	0.051757813	3.5288086	-0.546875	-0.14599609	-0.77026367	46.513184	0.19165039	0	0	0	0	0	0	0	0	0	0.95581055	0.044189453	0.29443359	0.054931641	0.16992188	-0.069335938	1.278	31853.72	0.083	-150.29	1.105
557	558	558	Category C	-0.63598633	0.059814453	-1.1159668	0.39648438	0.015136719	0.2722168	0	1.615	3/11/2017	3	11	2017	13:05:52	47152	0.8	13	5	52	9	0.051757813	3.5288086	-0.54467773	-0.14404297	-0.76831055	49.645996	0.41308594	0	0	0	0	0	0	0	0	0	0.95263672	0.047363281	0.64257813	-0.091064453	0.20385742	-0.34741211	1.226	31951.95	0.005	-9.59	1.402
558	559	559	Category C	-0.29980469	-0.13183594	-0.86376953	0.40136719	-0.001220703	0.26831055	0	0.754	3/11/2017	3	11	2017	13:05:52	47152	0.9	13	5	52	9	0.051757813	3.5288086	-0.54833984	-0.14208984	-0.76831055	54.935059	0.26660156	0	0	0	0	0	0	0	0	0	0.95458984	0.045410156	0.35449219	0.24853516	0.010253906	-0.095214844	1.277	31855.58	-0.045	84.87	1.402
559	560	560	Category C	-0.61181641	0.023925781	-0.75585938	0.41333008	0.014404297	0.26074219	0	0.795	3/11/2017	3	11	2017	13:05:53	47153	0	13	5	53	9	0.051757813	3.5288086	-0.54833984	-0.14038086	-0.76782227	54.03833	0.17651367	0	0	0	0	0	0	0	0	0	0.95410156	0.045898438	0.23999023	-0.063232422	0.16430664	0.011962891	1.32	31776.71	-0.091	169.48	1.402
560	561	561	Category C	-0.51586914	-0.023925781	-0.68383789	0.3840332	-0.002197266	0.29272461	0	1.402	3/11/2017	3	11	2017	13:05:53	47153	0.1	13	5	53	9	0.051757813	3.5288086	-0.54980469	-0.13989258	-0.76733398	51.472168	0.14697266	0	0	0	0	0	0	0	0	0	0.9543457	0.045654297	0.23364258	0.033935547	0.1159668	0.083496094	1.109	32185.96	-0.056	119.16	1.238
561	562	562	Category C	-0.88793945	-0.16796875	-0.93579102	0.37133789	0	0.30322266	0	0.852	3/11/2017	3	11	2017	13:05:53	47153	0.2	13	5	53	9	0.051757813	3.5288086	-0.55053711	-0.13769531	-0.76635742	48.967285	0.37841797	0	0	0	0	0	0	0	0	0	0.95361328	0.046386719	0.53637695	-0.3371582	-0.030029297	-0.16918945	1.023	32371.07	0.026	-57.25	1.238
562	563	563	Category C	-0.27587891	-0.14379883	-0.61181641	0.39013672	0.000488281	0.27856445	0	1.238	3/11/2017	3	11	2017	13:05:53	47153	0.3	13	5	53	10	0.051757813	3.5288086	-0.54931641	-0.13769531	-0.76733398	48.47583	0.31469727	0	0	0	0	0	0	0	0	0	0.95385742	0.046142578	0.43530273	0.2734375	-0.005859375	0.15551758	1.17	32061.59	0.14	-266.73	1.402
563	564	564	Category C	-0.77978516	-0.11987305	-0.95996094	0.45068359	0.003173828	0.17602539	0	1.099	3/11/2017	3	11	2017	13:05:53	47153	0.4	13	5	53	10	0.051757813	3.5288086	-0.55053711	-0.13452148	-0.7668457	42.28125	0.29980469	0	0	0	0	0	0	0	0	0	0.95361328	0.046386719	0.43676758	-0.22900391	0.014648438	-0.19287109	1.446	31557.02	-0.196	349.18	1.402
564	565	565	Category C	-0.56396484	-0.19189453	-0.85180664	0.38061523	0.002441406	0.29199219	0	1.636	3/11/2017	3	11	2017	13:05:53	47153	0.5	13	5	53	10	0.051757813	3.5288086	-0.54711914	-0.1315918	-0.76464844	32.827637	0.10693359	0	0	0	0	0	0	0	0	0	0.94946289	0.050537109	0.16381836	-0.016601563	-0.060058594	-0.086914063	1.346	31730.03	-0.134	248.94	1.238
565	566	566	Category C	-0.55175781	-0.071777344	-0.74389648	0.40478516	0.005859375	0.26196289	0	2.451	3/11/2017	3	11	2017	13:05:53	47153	0.6	13	5	53	10	0.051757813	3.5288086	-0.546875	-0.13232422	-0.76342773	22.531494	0.063720703	0	0	0	0	0	0	0	0	0	0.94824219	0.051757813	0.084960938	-0.004638672	0.060546875	0.01953125	1.349	31724.69	-0.177	332.91	1.238
566	567	567	Category C	-0.53979492	-0.15576172	-0.70776367	0.41479492	0.008789063	0.24243164	0	0.803	3/11/2017	3	11	2017	13:05:53	47153	0.7	13	5	53	10	0.051757813	3.5288086	-0.54443359	-0.12890625	-0.76269531	13.5271	0.061279297	0	0	0	0	0	0	0	0	0	0.94604492	0.053955078	0.086425781	0.004638672	-0.026611328	0.054931641	1.179	32043.69	0.194	-361.37	1.099
567	568	568	Category C	-0.52783203	-0.16796875	-0.91186523	0.42700195	0.004150391	0.21972656	0	0.867	3/11/2017	3	11	2017	13:05:53	47153	0.8	13	5	53	10	0.051757813	3.5288086	-0.5480957	-0.12768555	-0.765625	4.8129883	0.15283203	0	0	0	0	0	0	0	0	0	0.95019531	0.049804688	0.20654297	0.020263672	-0.040039063	-0.14599609	1.149	32103.8	0.032	-64.08	0.922
568	569	569	Category C	-0.70776367	-0.16796875	-0.83984375	0.40136719	0.000244141	0.26831055	0	0.218	3/11/2017	3	11	2017	13:05:53	47153	0.9	13	5	53	10	0.051757813	3.5288086	-0.54882813	-0.12915039	-0.76538086	4.7001953	0.17944336	0	0	0	0	0	0	0	0	0	0.95068359	0.049316406	0.27172852	-0.15869141	-0.038574219	-0.07421875	1.03	32355.54	0.05	-108.5	0.922
569	570	570	Category C	-0.39599609	-0.10791016	-0.65991211	0.40356445	-0.008300781	0.26733398	0	0.92	3/11/2017	3	11	2017	13:05:54	47154	0	13	5	54	10	0.051757813	3.5288086	-0.55297852	-0.12670898	-0.7644043	5.9128418	0.18945313	0	0	0	0	0	0	0	0	0	0.9519043	0.048095703	0.28051758	0.15698242	0.018798828	0.10449219	0.876	32718.94	0.48	-1006.67	0.922
570	571	571	Category C	-0.63598633	-0.11987305	-0.79199219	0.42089844	-0.002685547	0.23461914	0	0.922	3/11/2017	3	11	2017	13:05:54	47154	0.1	13	5	54	10	0.051757813	3.5288086	-0.55126953	-0.12573242	-0.76318359	5.0839844	0.089355469	0	0	0	0	0	0	0	0	0	0.94995117	0.050048828	0.11914063	-0.084472656	0.005859375	-0.028564453	0.903	32651.68	0.42	-880.39	0.969
571	572	572	Category C	-0.55175781	-0.095947266	-0.68383789	0.40014648	-0.007568359	0.27026367	0	1.526	3/11/2017	3	11	2017	13:05:54	47154	0.2	13	5	54	10	0.051757813	3.5288086	-0.55541992	-0.12597656	-0.76513672	4.4387207	0.086669922	0	0	0	0	0	0	0	0	0	0.95385742	0.046142578	0.11499023	0.003662109	0.030029297	0.081298828	0.999	32424.98	0.407	-799.95	0.969
572	573	573	Category C	-0.61181641	-0.16796875	-0.77978516	0.40478516	-0.011474609	0.25390625	0	0.969	3/11/2017	3	11	2017	13:05:54	47154	0.3	13	5	54	11	0.051757813	3.5288086	-0.55444336	-0.12451172	-0.76635742	4.1728516	0.072998047	0	0	0	0	0	0	0	0	0	0.95410156	0.045898438	0.11376953	-0.057128906	-0.043212891	-0.013183594	1.059	32292.11	0.198	-399.12	0.969
573	574	574	Category C	-0.51586914	-0.095947266	-0.69580078	0.41015625	-0.006835938	0.25195313	0	1.441	3/11/2017	3	11	2017	13:05:54	47154	0.4	13	5	54	11	0.051757813	3.5288086	-0.55273438	-0.12329102	-0.76635742	4.1206055	0.084228516	0	0	0	0	0	0	0	0	0	0.953125	0.046875	0.13525391	0.036865234	0.02734375	0.070556641	0.973	32484.57	0.351	-715.09	1.441
574	575	575	Category C	-0.64794922	-0.16796875	-0.80395508	0.42651367	-0.018066406	0.23266602	0	0.578	3/11/2017	3	11	2017	13:05:54	47154	0.5	13	5	54	11	0.051025391	3.4224609	-0.55126953	-0.12255859	-0.76708984	3.6950684	0.11254883	0	0	0	0	0	0	0	0	0	0.95263672	0.047363281	0.1784668	-0.096435547	-0.045166016	-0.036621094	1.153	32095.71	0.107	-208.36	1.441
575	576	576	Category C	-0.50390625	-0.14379883	-0.73193359	0.39916992	-0.012451172	0.26025391	0	0.407	3/11/2017	3	11	2017	13:05:54	47154	0.6	13	5	54	11	0.051025391	3.4224609	-0.55102539	-0.12329102	-0.7668457	4.5444336	0.062011719	0	0	0	0	0	0	0	0	0	0.95239258	0.047607422	0.10253906	0.047119141	-0.020263672	0.034912109	1.075	32257.71	-0.13	292.5	1.297
576	577	577	Category C	-0.63598633	-0.15576172	-0.74389648	0.41235352	-0.010009766	0.25512695	0	2.001	3/11/2017	3	11	2017	13:05:54	47154	0.7	13	5	54	11	0.051025391	3.4224609	-0.55053711	-0.12402344	-0.76733398	4.9604492	0.09375	0	0	0	0	0	0	0	0	0	0.95263672	0.047363281	0.14038086	-0.085205078	-0.031494141	0.0234375	1.13	32142.53	-0.163	355.97	1.297
577	578	578	Category C	-0.49194336	-0.10791016	-0.75585938	0.3894043	-0.013427734	0.27661133	0	1.058	3/11/2017	3	11	2017	13:05:54	47154	0.8	13	5	54	11	0.051025391	3.4224609	-0.54882813	-0.12475586	-0.76831055	4.4501953	0.060791016	0	0	0	0	0	0	0	0	0	0.95263672	0.047363281	0.086425781	0.056884766	0.016845703	0.012451172	1.056	32298.6	-0.176	410.27	1.058
578	579	579	Category C	-0.58789063	-0.13183594	-0.7199707	0.39990234	-0.015625	0.26757813	0	1.297	3/11/2017	3	11	2017	13:05:54	47154	0.9	13	5	54	11	0.051025391	3.4224609	-0.54760742	-0.12866211	-0.76855469	3.6855469	0.062988281	0	0	0	0	0	0	0	0	0	0.95239258	0.047607422	0.091796875	-0.040039063	-0.002929688	0.048583984	1.099	32206.88	-0.286	675.81	1.297
579	580	580	Category C	-0.671875	-0.083984375	-0.88793945	0.39794922	-0.015869141	0.27539063	0	0.996	3/11/2017	3	11	2017	13:05:55	47155	0	13	5	55	11	0.051025391	3.4224609	-0.55004883	-0.13256836	-0.76660156	2.7248535	0.1784668	0	0	0	0	0	0	0	0	0	0.95288086	0.047119141	0.29150391	-0.12158203	0.048583984	-0.12109375	1.324	31769.48	-0.609	1389.62	1.586
580	581	581	Category C	-0.40795898	-0.071777344	-0.73193359	0.40136719	-0.016357422	0.2644043	0	0.835	3/11/2017	3	11	2017	13:05:55	47155	0.1	13	5	55	11	0.051025391	3.4224609	-0.54907227	-0.13037109	-0.76879883	1.4338379	0.15722656	0	0	0	0	0	0	0	0	0	0.95385742	0.046142578	0.23681641	0.14111328	0.05859375	0.036865234	1.255	31896.76	-0.682	1723.2	1.297
581	582	582	Category C	-0.671875	-0.11987305	-0.80395508	0.40454102	-0.007080078	0.24682617	0	1.758	3/11/2017	3	11	2017	13:05:55	47155	0.2	13	5	55	11	0.051025391	3.4224609	-0.54492188	-0.12646484	-0.76977539	0.013427734	0.13134766	0	0	0	0	0	0	0	0	0	0.95141602	0.048583984	0.16748047	-0.12670898	0.006591797	-0.033935547	1.272	31864.89	-0.671	1657.4	1.297
582	583	583	Category C	-0.59985352	-0.071777344	-0.75585938	0.38671875	-0.014648438	0.27978516	0	1.586	3/11/2017	3	11	2017	13:05:55	47155	0.3	13	5	55	12	0.051025391	3.4224609	-0.54638672	-0.12255859	-0.77172852	1.5214844	0.075195313	0	0	0	0	0	0	0	0	0	0.95336914	0.046630859	0.11987305	-0.053222656	0.05078125	0.015869141	1.193	32016.06	-0.651	1716.66	1.162
583	584	584	Category C	-0.68383789	-0.059814453	-0.77978516	0.40576172	-0.016113281	0.25805664	0	1.162	3/11/2017	3	11	2017	13:05:55	47155	0.4	13	5	55	12	0.051025391	3.4224609	-0.5480957	-0.12011719	-0.77319336	2.6247559	0.1484375	0	0	0	0	0	0	0	0	0	0.95532227	0.044677734	0.20239258	-0.13549805	0.060302734	-0.006347656	1.138	32126.16	-0.611	1663.01	1.162
584	585	585	Category C	-0.51586914	-0.083984375	-0.74389648	0.40966797	-0.014160156	0.25390625	0	0.826	3/11/2017	3	11	2017	13:05:55	47155	0.5	13	5	55	12	0.051025391	3.4224609	-0.54833984	-0.11743164	-0.77172852	3.3112793	0.054443359	0	0	0	0	0	0	0	0	0	0.95410156	0.045898438	0.094238281	0.032470703	0.033447266	0.027832031	1.185	32031.81	-0.583	1487.06	1.355
585	586	586	Category C	-0.57592773	-0.15576172	-0.76782227	0.42382813	-0.010253906	0.23657227	0	0.662	3/11/2017	3	11	2017	13:05:55	47155	0.6	13	5	55	12	0.051025391	3.4224609	-0.54516602	-0.11474609	-0.77050781	4.3222656	0.051025391	0	0	0	0	0	0	0	0	0	0.95092773	0.049072266	0.074462891	-0.030517578	-0.040771484	0.002685547	1.118	32167.27	-0.381	927.22	1.162
586	587	587	Category C	-0.79199219	-0.047851563	-0.74389648	0.42749023	-0.003417969	0.22729492	0	1.118	3/11/2017	3	11	2017	13:05:55	47155	0.7	13	5	55	12	0.051025391	3.4224609	-0.54882813	-0.11523438	-0.7722168	4.8876953	0.25366211	0	0	0	0	0	0	0	0	0	0.9543457	0.045654297	0.33862305	-0.24291992	0.067382813	0.028320313	0.965	32503.16	-0.197	502.9	1.162
587	588	588	Category C	-0.45581055	-0.095947266	-0.73193359	0.42919922	0.006347656	0.23217773	0	1.355	3/11/2017	3	11	2017	13:05:55	47155	0.8	13	5	55	12	0.051025391	3.4224609	-0.55078125	-0.1171875	-0.77368164	4.6882324	0.10595703	0	0	0	0	0	0	0	0	0	0.95703125	0.04296875	0.15820313	0.094970703	0.021240234	0.041748047	1.026	32364.41	-0.312	797.67	1.118
588	589	589	Category C	-0.75585938	-0.14379883	-0.82788086	0.42944336	0.002929688	0.2199707	0	0.668	3/11/2017	3	11	2017	13:05:55	47155	0.9	13	5	55	12	0.051025391	3.4224609	-0.55224609	-0.11230469	-0.7722168	3.9626465	0.21313477	0	0	0	0	0	0	0	0	0	0.95605469	0.043945313	0.2902832	-0.20336914	-0.03125	-0.055419922	1.015	32388.93	-0.328	854.77	1.241
589	590	590	Category C	-0.53979492	-0.071777344	-0.69580078	0.40600586	-0.007324219	0.25708008	0	1.528	3/11/2017	3	11	2017	13:05:56	47156	0	13	5	56	12	0.051025391	3.4224609	-0.55395508	-0.11279297	-0.77124023	3.9797363	0.087158203	0	0	0	0	0	0	0	0	0	0.95629883	0.043701172	0.13085938	0.014160156	0.041015625	0.075439453	1.112	32179.72	-0.434	1091.77	1.241
590	591	591	Category C	-0.69580078	-0.083984375	-0.75585938	0.42236328	-0.006347656	0.24169922	0	0.764	3/11/2017	3	11	2017	13:05:56	47156	0.1	13	5	56	12	0.051025391	3.4224609	-0.55517578	-0.11376953	-0.76831055	4.0153809	0.14404297	0	0	0	0	0	0	0	0	0	0.95483398	0.045166016	0.18286133	-0.14038086	0.029785156	0.012451172	1.043	32326.93	-0.468	1285.93	1.355
591	592	592	Category C	-0.43188477	-0.059814453	-0.69580078	0.41943359	-0.010742188	0.24487305	0	1.241	3/11/2017	3	11	2017	13:05:56	47156	0.2	13	5	56	12	0.051025391	3.4224609	-0.55761719	-0.11132813	-0.76660156	3.2905273	0.15332031	0	0	0	0	0	0	0	0	0	0.95458984	0.045410156	0.24853516	0.12573242	0.051513672	0.070800781	1.136	32130.24	-0.62	1701.15	1.241
592	593	593	Category C	-0.7199707	-0.14379883	-0.83984375	0.4362793	-0.004150391	0.22924805	0	0.707	3/11/2017	3	11	2017	13:05:56	47156	0.3	13	5	56	13	0.051025391	3.4224609	-0.55737305	-0.10693359	-0.76660156	3.7141113	0.18164063	0	0	0	0	0	0	0	0	0	0.95385742	0.046142578	0.2722168	-0.16235352	-0.036621094	-0.072998047	1.195	32012.13	-0.76	2154.93	1.241
593	594	594	Category C	-0.68383789	-0.023925781	-0.75585938	0.39941406	-0.007080078	0.26513672	0	1.912	3/11/2017	3	11	2017	13:05:56	47156	0.4	13	5	56	13	0.051025391	3.4224609	-0.5612793	-0.1015625	-0.76904297	4.4575195	0.14550781	0	0	0	0	0	0	0	0	0	0.95751953	0.042480469	0.21337891	-0.12231445	0.077636719	0.013183594	1.083	32240.66	-0.645	1913.1	1.241
594	595	595	Category C	-0.41992188	-0.011962891	-0.69580078	0.41601563	0	0.24072266	0	1.019	3/11/2017	3	11	2017	13:05:56	47156	0.5	13	5	56	13	0.051025391	3.4224609	-0.56079102	-0.098144531	-0.77099609	5.3811035	0.18164063	0	0	0	0	0	0	0	0	0	0.95849609	0.041503906	0.30249023	0.14086914	0.086181641	0.075195313	1.258	31891.11	-0.753	1983.25	1.737
595	596	596	Category C	-0.58789063	-0.071777344	-0.77978516	0.4152832	0.000244141	0.24560547	0	0.855	3/11/2017	3	11	2017	13:05:56	47156	0.6	13	5	56	13	0.051025391	3.4224609	-0.5625	-0.098388672	-0.77246094	4.8913574	0.037353516	0	0	0	0	0	0	0	0	0	0.96069336	0.039306641	0.059082031	-0.025146484	0.026611328	-0.007080078	1.341	31738.95	-0.868	2264.85	1.737
596	597	597	Category C	-0.47998047	-0.047851563	-0.671875	0.42602539	0.000732422	0.22729492	0	1.817	3/11/2017	3	11	2017	13:05:56	47156	0.7	13	5	56	13	0.051025391	3.4224609	-0.56323242	-0.10009766	-0.7734375	4.6191406	0.14160156	0	0	0	0	0	0	0	0	0	0.9621582	0.037841797	0.23730469	0.083251953	0.052246094	0.1015625	1.361	31703.43	-0.818	2025.57	1.737
597	598	598	Category C	-0.74389648	-0.095947266	-0.77978516	0.4284668	0.002685547	0.22119141	0	1.737	3/11/2017	3	11	2017	13:05:56	47156	0.8	13	5	56	13	0.051025391	3.4224609	-0.56469727	-0.1015625	-0.77246094	4.4855957	0.17919922	0	0	0	0	0	0	0	0	0	0.96240234	0.037597656	0.19189453	-0.17895508	0.005615234	-0.007080078	1.231	31942.36	-0.677	1746.11	1.135
598	599	599	Category C	-0.51586914	-0.047851563	-0.77978516	0.41455078	0.004394531	0.24780273	0	0.826	3/11/2017	3	11	2017	13:05:56	47156	0.9	13	5	56	13	0.051025391	3.4224609	-0.56225586	-0.10375977	-0.76733398	2.8469238	0.073730469	0	0	0	0	0	0	0	0	0	0.95703125	0.04296875	0.11474609	0.046386719	0.055908203	-0.012207031	1.232	31940.45	-0.641	1616.29	1.135
599	600	600	Category C	-0.6237793	-0.13183594	-0.70776367	0.41455078	0.005126953	0.24145508	0	1.135	3/11/2017	3	11	2017	13:05:57	47157	0	13	5	57	13	0.051025391	3.4224609	-0.56640625	-0.10375977	-0.76586914	0.87158203	0.086181641	0	0	0	0	0	0	0	0	0	0.95825195	0.041748047	0.14331055	-0.057128906	-0.027832031	0.058105469	1.229	31946.19	-0.528	1254.87	1.135
600	601	601	Category C	-0.53979492	-0.035888672	-0.69580078	0.41455078	0.004394531	0.24658203	0	1.024	3/11/2017	3	11	2017	13:05:57	47157	0.1	13	5	57	13	0.051025391	3.4224609	-0.56469727	-0.10498047	-0.76611328	0.75073242	0.10180664	0	0	0	0	0	0	0	0	0	0.95751953	0.042480469	0.16455078	0.024902344	0.069091797	0.0703125	1.053	32305.12	-0.323	809.76	1.135
601	602	602	Category C	-0.44384766	-0.16796875	-0.81591797	0.41625977	-0.011474609	0.24609375	0	0.84	3/11/2017	3	11	2017	13:05:57	47157	0.2	13	5	57	13	0.051025391	3.4224609	-0.56665039	-0.10546875	-0.76782227	0.99560547	0.14575195	0	0	0	0	0	0	0	0	0	0.95996094	0.040039063	0.2331543	0.12280273	-0.062255859	-0.047851563	1.049	32313.82	-0.067	149.98	1.135
602	603	603	Category C	-0.59985352	0.047851563	-0.75585938	0.40014648	-0.032470703	0.26660156	0	0.757	3/11/2017	3	11	2017	13:05:57	47157	0.3	13	5	57	14	0.051025391	3.4224609	-0.56323242	-0.10473633	-0.76538086	3.9655762	0.15698242	0	0	0	0	0	0	0	0	0	0.95605469	0.043945313	0.19873047	-0.036376953	0.15258789	0.009521484	1.31	31794.86	-0.301	607.53	1.135
603	604	604	Category C	-0.35986328	-0.035888672	-0.7199707	0.38818359	-0.0625	0.28051758	0	1.712	3/11/2017	3	11	2017	13:05:57	47157	0.4	13	5	57	14	0.051025391	3.4224609	-0.56640625	-0.10351563	-0.76953125	6.8425293	0.22314453	0	0	0	0	0	0	0	0	0	0.96118164	0.038818359	0.32421875	0.20654297	0.067626953	0.049560547	1.25	31906.2	-0.18	362.21	1.024
604	605	605	Category C	-0.43188477	-0.2277832	-0.75585938	0.42382813	-0.043212891	0.23486328	0	2.394	3/11/2017	3	11	2017	13:05:57	47157	0.5	13	5	57	14	0.051025391	3.4224609	-0.56201172	-0.10302734	-0.76586914	8.1196289	0.18066406	0	0	0	0	0	0	0	0	0	0.95581055	0.044189453	0.26513672	0.13012695	-0.12451172	0.010009766	1.212	31978.97	-0.174	358.93	0.84
605	606	606	Category C	-0.52783203	0.011962891	-0.79199219	0.37939453	-0.055664063	0.2956543	0	0.776	3/11/2017	3	11	2017	13:05:57	47157	0.6	13	5	57	14	0.051025391	3.4224609	-0.56396484	-0.10180664	-0.76538086	11.246094	0.12231445	0	0	0	0	0	0	0	0	0	0.95629883	0.043701172	0.17675781	0.036132813	0.11376953	-0.026367188	1.172	32057.6	-0.183	390.15	1.712
606	607	607	Category C	-0.55175781	-0.023925781	-0.76782227	0.38037109	-0.075195313	0.28564453	0	0.796	3/11/2017	3	11	2017	13:05:57	47157	0.7	13	5	57	14	0.051025391	3.4224609	-0.5625	-0.10327148	-0.765625	17.502441	0.080078125	0	0	0	0	0	0	0	0	0	0.95556641	0.044433594	0.092285156	0.010742188	0.079345703	-0.001953125	1.373	31682.32	-0.429	870.26	1.712
607	608	608	Category C	-0.53979492	-0.25195313	-0.73193359	0.35498047	-0.05859375	0.32055664	0	0.602	3/11/2017	3	11	2017	13:05:57	47157	0.8	13	5	57	14	0.051025391	3.4224609	-0.56323242	-0.098876953	-0.76708984	22.841553	0.15844727	0	0	0	0	0	0	0	0	0	0.95678711	0.043212891	0.21142578	0.0234375	-0.15283203	0.03515625	1.181	32039.72	-0.42	986.05	1.785
608	609	609	Category C	-0.81591797	-0.095947266	-0.671875	0.36279297	-0.064941406	0.30419922	0	1.961	3/11/2017	3	11	2017	13:05:57	47157	0.9	13	5	57	14	0.051025391	3.4224609	-0.56298828	-0.097412109	-0.76586914	24.125732	0.26977539	0	0	0	0	0	0	0	0	0	0.95556641	0.044433594	0.34838867	-0.25268555	0.001464844	0.093994141	1.08	32247.04	-0.407	1040.01	1.785
609	610	610	Category C	-0.3359375	-0.14379883	-0.69580078	0.38305664	-0.068359375	0.2878418	0	0.561	3/11/2017	3	11	2017	13:05:58	47158	0	13	5	58	14	0.051025391	3.4224609	-0.56030273	-0.09765625	-0.76538086	26.285156	0.23950195	0	0	0	0	0	0	0	0	0	0.95361328	0.046386719	0.34008789	0.22436523	-0.045898438	0.069580078	1.356	31712.27	-0.515	1096.42	1.785
610	611	611	Category C	-0.69580078	-0.20385742	-0.82788086	0.38476563	-0.067626953	0.28344727	0	1.785	3/11/2017	3	11	2017	13:05:58	47158	0.1	13	5	58	14	0.051025391	3.4224609	-0.5612793	-0.098144531	-0.76806641	27.847168	0.1809082	0	0	0	0	0	0	0	0	0	0.95654297	0.043457031	0.29956055	-0.13427734	-0.10571289	-0.059570313	1.323	31771.29	-0.085	157.7	1.785
611	612	612	Category C	-0.64794922	-0.13183594	-0.89990234	0.36083984	-0.072509766	0.31054688	0	2.433	3/11/2017	3	11	2017	13:05:58	47158	0.2	13	5	58	14	0.051025391	3.4224609	-0.55883789	-0.098388672	-0.76904297	27.361816	0.16137695	0	0	0	0	0	0	0	0	0	0.95581055	0.044189453	0.25292969	-0.088867188	-0.033203125	-0.13061523	1.406	31625.03	-0.204	373.4	1.785
612	613	613	Category C	-0.44384766	-0.14379883	-0.81591797	0.35864258	-0.062988281	0.31323242	0	0.597	3/11/2017	3	11	2017	13:05:58	47158	0.3	13	5	58	15	0.051513672	3.491748	-0.55932617	-0.099365234	-0.77124023	22.882324	0.13134766	0	0	0	0	0	0	0	0	0	0.95776367	0.042236328	0.2043457	0.11547852	-0.044189453	-0.044433594	1.257	31892.99	0.027	-50.4	1.104
613	614	614	Category C	-0.38378906	-0.16796875	-0.81591797	0.3515625	-0.065673828	0.31738281	0	1.104	3/11/2017	3	11	2017	13:05:58	47158	0.4	13	5	58	15	0.051513672	3.491748	-0.55688477	-0.099853516	-0.77148438	19.746826	0.19116211	0	0	0	0	0	0	0	0	0	0.95678711	0.043212891	0.28515625	0.1730957	-0.067871094	-0.044189453	1.324	31769.48	-0.069	127.28	1.399
614	615	615	Category C	-0.63598633	-0.17993164	-0.87597656	0.37231445	-0.06640625	0.29882813	0	1.063	3/11/2017	3	11	2017	13:05:58	47158	0.5	13	5	58	15	0.051513672	3.491748	-0.55761719	-0.10107422	-0.76953125	17.267578	0.15356445	0	0	0	0	0	0	0	0	0	0.95581055	0.044189453	0.26318359	-0.078125	-0.078613281	-0.10620117	1.26	31887.35	0.146	-262.32	1.104
615	616	616	Category C	-0.43188477	-0.16796875	-0.81591797	0.3659668	-0.068115234	0.30712891	0	0.966	3/11/2017	3	11	2017	13:05:58	47158	0.6	13	5	58	15	0.051513672	3.491748	-0.56005859	-0.09765625	-0.77148438	11.461426	0.15283203	0	0	0	0	0	0	0	0	0	0.95849609	0.041503906	0.24291992	0.12817383	-0.070068359	-0.044189453	0.945	32550.21	0.389	-798.73	1.063
616	617	617	Category C	-0.50390625	-0.047851563	-0.80395508	0.37402344	-0.064453125	0.30395508	0	1.399	3/11/2017	3	11	2017	13:05:58	47158	0.7	13	5	58	15	0.051513672	3.491748	-0.5534668	-0.10009766	-0.77026367	5.3981934	0.079589844	0	0	0	0	0	0	0	0	0	0.95385742	0.046142578	0.13549805	0.049560547	0.052246094	-0.033447266	0.967	32498.5	0.046	-105.09	1.063
617	618	618	Category C	-0.35986328	-0.34790039	-0.77978516	0.36987305	-0.054443359	0.30200195	0	0.543	3/11/2017	3	11	2017	13:05:58	47158	0.8	13	5	58	15	0.051513672	3.491748	-0.55737305	-0.098144531	-0.7746582	1.7897949	0.31835938	0	0	0	0	0	0	0	0	0	0.95947266	0.040527344	0.45239258	0.19750977	-0.24951172	-0.004882813	0.88	32708.87	0.156	-366.57	0.966
618	619	619	Category C	-0.58789063	-0.26391602	-0.70776367	0.37744141	-0.024414063	0.29833984	0	0.728	3/11/2017	3	11	2017	13:05:58	47158	0.9	13	5	58	15	0.051513672	3.491748	-0.56054688	-0.098876953	-0.77441406	2.7722168	0.17993164	0	0	0	0	0	0	0	0	0	0.96118164	0.038818359	0.25878906	-0.027099609	-0.16479492	0.066650391	0.813	32882.69	0.187	-459.98	0.728
619	620	620	Category C	-0.65991211	-0.14379883	-0.80395508	0.36352539	-0.024414063	0.31665039	0	0.584	3/11/2017	3	11	2017	13:05:59	47159	0	13	5	59	15	0.051513672	3.491748	-0.5559082	-0.099121094	-0.77294922	8.2739258	0.11694336	0	0	0	0	0	0	0	0	0	0.95727539	0.042724609	0.17919922	-0.10375977	-0.044433594	-0.030761719	0.715	33159.1	0.325	-825.59	0.659
620	621	621	Category C	-0.32397461	-0.035888672	-0.7199707	0.37158203	-0.027832031	0.30249023	0	0.659	3/11/2017	3	11	2017	13:05:59	47159	0.1	13	5	59	15	0.051513672	3.491748	-0.55810547	-0.099121094	-0.7722168	11.022217	0.24804688	0	0	0	0	0	0	0	0	0	0.95776367	0.042236328	0.34960938	0.23413086	0.063232422	0.052246094	0.573	33619.96	0.332	-973.2	0.659
621	622	622	Category C	-0.68383789	-0.10791016	-0.82788086	0.39746094	-0.031005859	0.265625	0	0.382	3/11/2017	3	11	2017	13:05:59	47159	0.2	13	5	59	15	0.051513672	3.491748	-0.55834961	-0.099609375	-0.77368164	12.224121	0.13671875	0	0	0	0	0	0	0	0	0	0.95947266	0.040527344	0.18725586	-0.12524414	-0.008056641	-0.053955078	0.601	33522.29	0.271	-793.24	0.659
622	623	623	Category C	-0.671875	-0.023925781	-0.82788086	0.36791992	-0.031982422	0.30273438	0	0.545	3/11/2017	3	11	2017	13:05:59	47159	0.3	13	5	59	16	0.051513672	3.491748	-0.55883789	-0.099853516	-0.77368164	14.051514	0.14624023	0	0	0	0	0	0	0	0	0	0.9597168	0.040283203	0.24267578	-0.11279297	0.075927734	-0.053955078	0.542	33732.72	0.353	-1061.28	0.584
623	624	624	Category C	-0.61181641	0.011962891	-0.63598633	0.39526367	-0.041015625	0.28100586	0	0.713	3/11/2017	3	11	2017	13:05:59	47159	0.4	13	5	59	16	0.051513672	3.491748	-0.55493164	-0.098876953	-0.7722168	17.277832	0.18457031	0	0	0	0	0	0	0	0	0	0.95605469	0.043945313	0.30395508	-0.056640625	0.11083984	0.13623047	0.527	33789.17	0.374	-1132.57	0.659
624	625	625	Category C	-0.27587891	0.059814453	-0.68383789	0.40844727	-0.052734375	0.24853516	0	0.373	3/11/2017	3	11	2017	13:05:59	47159	0.5	13	5	59	16	0.051513672	3.491748	-0.55615234	-0.10107422	-0.7734375	15.037598	0.33569336	0	0	0	0	0	0	0	0	0	0.95825195	0.041748047	0.53125	0.28027344	0.16088867	0.089599609	0.602	33518.87	0.267	-782.21	0.713
625	626	626	Category C	-0.77978516	-0.095947266	-0.82788086	0.40649414	-0.047607422	0.26049805	0	0.495	3/11/2017	3	11	2017	13:05:59	47159	0.6	13	5	59	16	0.051513672	3.491748	-0.55761719	-0.1003418	-0.77270508	12.787598	0.22875977	0	0	0	0	0	0	0	0	0	0.95825195	0.041748047	0.28149414	-0.22192383	0.004394531	-0.054931641	0.737	33094.49	0.143	-385.62	0.731
626	627	627	Category C	-0.58789063	-0.15576172	-0.81591797	0.38964844	-0.040527344	0.27685547	0	1.105	3/11/2017	3	11	2017	13:05:59	47159	0.7	13	5	59	16	0.051513672	3.491748	-0.55688477	-0.10009766	-0.77319336	14.548828	0.076416016	0	0	0	0	0	0	0	0	0	0.95825195	0.041748047	0.12890625	-0.030761719	-0.055419922	-0.042480469	0.768	33006.06	0.212	-537.66	0.731
627	628	628	Category C	-0.45581055	-0.10791016	-0.70776367	0.3972168	-0.03515625	0.27294922	0	1.191	3/11/2017	3	11	2017	13:05:59	47159	0.8	13	5	59	16	0.051513672	3.491748	-0.55273438	-0.10131836	-0.77246094	15.714355	0.11669922	0	0	0	0	0	0	0	0	0	0.95532227	0.044677734	0.16796875	0.096923828	-0.006347656	0.064697266	0.714	33162.08	0.136	-376.75	0.731
628	629	629	Category C	-0.64794922	-0.095947266	-0.87597656	0.39770508	-0.029541016	0.26464844	0	0.731	3/11/2017	3	11	2017	13:05:59	47159	0.9	13	5	59	16	0.051513672	3.491748	-0.5534668	-0.10253906	-0.77294922	11.39917	0.13964844	0	0	0	0	0	0	0	0	0	0.95629883	0.043701172	0.20361328	-0.094238281	0.006591797	-0.1027832	0.687	33243.7	0.093	-271.1	0.731
629	630	630	Category C	-0.58789063	-0.14379883	-0.64794922	0.42089844	-0.019775391	0.23974609	0	0.392	3/11/2017	3	11	2017	13:06:00	47160	0	13	6	0	16	0.051513672	3.491748	-0.55224609	-0.10009766	-0.7734375	8.8327637	0.13745117	0	0	0	0	0	0	0	0	0	0.95581055	0.044189453	0.20458984	-0.035400391	-0.043457031	0.12548828	0.678	33271.49	0.13	-375.37	0.731
630	631	631	Category C	-0.55175781	-0.083984375	-0.69580078	0.42016602	-0.017578125	0.24194336	0	0.212	3/11/2017	3	11	2017	13:06:00	47160	0.1	13	6	0	16	0.051513672	3.491748	-0.55078125	-0.10107422	-0.77416992	10.855957	0.080078125	0	0	0	0	0	0	0	0	0	0.95532227	0.044677734	0.096435547	-0.000732422	0.017089844	0.078369141	0.575	33612.86	0.342	-995.42	0.731
631	632	632	Category C	-0.69580078	-0.023925781	-0.85180664	0.42260742	-0.025634766	0.22875977	0	0.439	3/11/2017	3	11	2017	13:06:00	47160	0.2	13	6	0	16	0.051513672	3.491748	-0.54980469	-0.1015625	-0.77490234	10.260254	0.18212891	0	0	0	0	0	0	0	0	0	0.95556641	0.044433594	0.30053711	-0.14575195	0.077636719	-0.076660156	0.516	33831.39	0.62	-1701.15	0.485
632	633	633	Category C	-0.49194336	-0.023925781	-0.79199219	0.38842773	-0.026367188	0.28588867	0	0.485	3/11/2017	3	11	2017	13:06:00	47160	0.3	13	6	0	17	0.051513672	3.491748	-0.5480957	-0.10229492	-0.77661133	6.2006836	0.09765625	0	0	0	0	0	0	0	0	0	0.95605469	0.043945313	0.1496582	0.056152344	0.078369141	-0.015136719	0.435	34167.06	0.757	-2149.04	0.439
633	634	634	Category C	-0.49194336	-0.095947266	-0.74389648	0.40429688	-0.029296875	0.26367188	0	0.842	3/11/2017	3	11	2017	13:06:00	47160	0.4	13	6	0	17	0.051513672	3.491748	-0.54736328	-0.1027832	-0.77587891	3.3525391	0.064453125	0	0	0	0	0	0	0	0	0	0.95507813	0.044921875	0.094482422	0.055419922	0.006835938	0.031982422	0.438	34153.76	0.659	-1942.68	0.485
634	635	635	Category C	-0.58789063	-0.059814453	-0.74389648	0.42089844	-0.022460938	0.22973633	0	0.245	3/11/2017	3	11	2017	13:06:00	47160	0.5	13	6	0	17	0.051513672	3.491748	-0.5456543	-0.10400391	-0.77514648	5.0715332	0.068603516	0	0	0	0	0	0	0	0	0	0.95385742	0.046142578	0.11767578	-0.041992188	0.044189453	0.03125	0.505	33874.36	0.61	-1700.87	0.485
635	636	636	Category C	-0.58789063	-0.059814453	-0.81591797	0.40991211	-0.028808594	0.25219727	0	0.41	3/11/2017	3	11	2017	13:06:00	47160	0.6	13	6	0	17	0.051513672	3.491748	-0.54956055	-0.10498047	-0.77612305	5.0458984	0.071289063	0	0	0	0	0	0	0	0	0	0.95678711	0.043212891	0.12329102	-0.038085938	0.045166016	-0.039550781	0.473	34003.8	0.586	-1711.69	0.611
636	637	637	Category C	-0.61181641	-0.095947266	-0.75585938	0.41040039	-0.016845703	0.25390625	0	0.611	3/11/2017	3	11	2017	13:06:00	47160	0.7	13	6	0	17	0.051513672	3.491748	-0.54760742	-0.10620117	-0.77661133	3.0385742	0.068115234	0	0	0	0	0	0	0	0	0	0.95629883	0.043701172	0.095214844	-0.063964844	0.010253906	0.020751953	0.543	33729	0.459	-1310.82	0.842
637	638	638	Category C	-0.43188477	-0.11987305	-0.7199707	0.40844727	-0.023925781	0.25097656	0	0.25	3/11/2017	3	11	2017	13:06:00	47160	0.8	13	6	0	17	0.051513672	3.491748	-0.55029297	-0.10693359	-0.77832031	3.2087402	0.13256836	0	0	0	0	0	0	0	0	0	0.95922852	0.040771484	0.18945313	0.1184082	-0.012695313	0.058349609	0.554	33688.47	0.164	-538.27	0.611
638	639	639	Category C	-0.6237793	-0.11987305	-0.73193359	0.42431641	-0.013671875	0.23364258	0	0.901	3/11/2017	3	11	2017	13:06:00	47160	0.9	13	6	0	17	0.051513672	3.491748	-0.54663086	-0.10693359	-0.77758789	5.907959	0.090332031	0	0	0	0	0	0	0	0	0	0.95654297	0.043457031	0.13549805	-0.076904297	-0.012695313	0.045654297	0.591	33556.74	0.139	-441.86	0.901
639	640	640	Category C	-0.47998047	-0.083984375	-0.77978516	0.41113281	-0.023681641	0.25317383	0	0.91	3/11/2017	3	11	2017	13:06:01	47161	0	13	6	1	17	0.051513672	3.491748	-0.54931641	-0.10839844	-0.77807617	5.857666	0.073486328	0	0	0	0	0	0	0	0	0	0.95849609	0.041503906	0.095458984	0.069335938	0.024414063	-0.001464844	0.701	33201.06	0.185	-507.22	0.901
640	641	641	Category C	-0.671875	-0.059814453	-0.81591797	0.40063477	-0.021972656	0.25830078	0	0.468	3/11/2017	3	11	2017	13:06:01	47161	0.1	13	6	1	17	0.051513672	3.491748	-0.54956055	-0.10791016	-0.77905273	3.9074707	0.13623047	0	0	0	0	0	0	0	0	0	0.95947266	0.040527344	0.20703125	-0.12207031	0.048095703	-0.036621094	0.73	33114.88	0.129	-352.72	0.91
641	642	642	Category C	-0.61181641	-0.095947266	-0.74389648	0.42358398	-0.013427734	0.23461914	0	1.066	3/11/2017	3	11	2017	13:06:01	47161	0.2	13	6	1	17	0.051513672	3.491748	-0.54589844	-0.1081543	-0.77832031	3.1306152	0.075195313	0	0	0	0	0	0	0	0	0	0.95678711	0.043212891	0.11254883	-0.065673828	0.012207031	0.034423828	0.982	32463.8	-0.138	337.08	1.063
642	643	643	Category C	-0.53979492	-0.059814453	-0.94799805	0.40649414	-0.016845703	0.26000977	0	0.786	3/11/2017	3	11	2017	13:06:01	47161	0.3	13	6	1	18	0.051513672	3.491748	-0.55151367	-0.10839844	-0.77954102	2.0913086	0.17553711	0	0	0	0	0	0	0	0	0	0.96118164	0.038818359	0.22851563	0.01171875	0.048583984	-0.16821289	1.009	32402.39	-0.001	2.25	1.066
643	644	644	Category C	-0.43188477	-0.071777344	-0.671875	0.39916992	-0.017089844	0.25927734	0	1.763	3/11/2017	3	11	2017	13:06:01	47161	0.4	13	6	1	18	0.051513672	3.491748	-0.54907227	-0.10961914	-0.77832031	0.65844727	0.1628418	0	0	0	0	0	0	0	0	0	0.95898438	0.041015625	0.26196289	0.1171875	0.037841797	0.10644531	1.07	32268.41	0	0	1.066
644	645	645	Category C	-0.7199707	-0.10791016	-0.80395508	0.42358398	-0.020507813	0.23168945	0	1.063	3/11/2017	3	11	2017	13:06:01	47161	0.5	13	6	1	18	0.051513672	3.491748	-0.55541992	-0.11083984	-0.7800293	1.6989746	0.16601563	0	0	0	0	0	0	0	0	0	0.96386719	0.036132813	0.19116211	-0.16430664	0.002929688	-0.023681641	1.038	32337.9	-0.128	296.6	1.066
645	646	646	Category C	-0.41992188	-0.17993164	-0.75585938	0.40380859	-0.017333984	0.26831055	0	1.278	3/11/2017	3	11	2017	13:06:01	47161	0.6	13	6	1	18	0.051513672	3.491748	-0.55639648	-0.11035156	-0.77954102	0.1472168	0.1550293	0	0	0	0	0	0	0	0	0	0.96411133	0.035888672	0.22973633	0.13647461	-0.069335938	0.023681641	0.989	32447.75	-0.076	179.43	1.063
646	647	647	Category C	-0.59985352	0.19189453	-0.82788086	0.41503906	-0.043212891	0.24438477	0	0.275	3/11/2017	3	11	2017	13:06:01	47161	0.7	13	6	1	18	0.051513672	3.491748	-0.5559082	-0.11132813	-0.77783203	0.59643555	0.31030273	0	0	0	0	0	0	0	0	0	0.96264648	0.037353516	0.39672852	-0.043701172	0.30322266	-0.049804688	0.944	32552.58	-0.004	9.51	1.063
647	648	648	Category C	-0.51586914	-0.047851563	-0.82788086	0.39257813	-0.070556641	0.2734375	0	0.771	3/11/2017	3	11	2017	13:06:01	47161	0.8	13	6	1	18	0.051513672	3.491748	-0.55639648	-0.11254883	-0.77783203	2.0236816	0.091308594	0	0	0	0	0	0	0	0	0	0.96313477	0.036865234	0.15527344	0.040527344	0.064697266	-0.049804688	0.761	33025.77	0.164	-427.71	0.771
648	649	649	Category C	-0.49194336	-0.17993164	-0.79199219	0.3840332	-0.040771484	0.28833008	0	0.514	3/11/2017	3	11	2017	13:06:01	47161	0.9	13	6	1	18	0.051513672	3.491748	-0.55810547	-0.11132813	-0.77880859	2.6721191	0.096191406	0	0	0	0	0	0	0	0	0	0.96484375	0.03515625	0.14794922	0.066162109	-0.068359375	-0.012939453	0.673	33287.05	0.071	-212.79	0.771
649	650	650	Category C	-0.47998047	-0.14379883	-0.87597656	0.36279297	-0.045898438	0.31420898	0	0.67	3/11/2017	3	11	2017	13:06:02	47162	0	13	6	2	18	0.051513672	3.491748	-0.55639648	-0.11181641	-0.7800293	2.6225586	0.12646484	0	0	0	0	0	0	0	0	0	0.96484375	0.03515625	0.20410156	0.076416016	-0.031738281	-0.095703125	0.841	32808.69	-0.191	551.19	0.771
650	651	651	Category C	-0.43188477	-0.14379883	-0.87597656	0.359375	-0.054199219	0.31323242	0	0.53	3/11/2017	3	11	2017	13:06:02	47162	0.111	13	6	2	18	0.051269531	3.511084	-0.56005859	-0.11181641	-0.78100586	5.5341797	0.16259766	0	0	0	0	0	0	0	0	0	0.9675293	0.032470703	0.25488281	0.12817383	-0.031738281	-0.094726563	1.238	31928.99	-0.359	782.4	0.771
651	652	652	Category C	-0.58789063	-0.17993164	-0.85180664	0.37060547	-0.046386719	0.30053711	0	2.287	3/11/2017	3	11	2017	13:06:02	47162	0.222	13	6	2	18	0.051269531	3.511084	-0.56054688	-0.11083984	-0.78125	10.331543	0.10229492	0	0	0	0	0	0	0	0	0	0.96801758	0.031982422	0.16674805	-0.027099609	-0.068847656	-0.0703125	1.202	31998.43	-0.391	889.62	1.004
652	653	653	Category C	-0.41992188	-0.21582031	-0.80395508	0.35229492	-0.037841797	0.31713867	0	2.656	3/11/2017	3	11	2017	13:06:02	47162	0.333	13	6	2	19	0.051269531	3.511084	-0.55786133	-0.11132813	-0.7800293	8.9733887	0.17456055	0	0	0	0	0	0	0	0	0	0.96557617	0.034423828	0.26611328	0.13793945	-0.10424805	-0.023681641	1.284	31842.59	-0.347	726.66	1.004
653	654	654	Category C	-0.57592773	-0.17993164	-0.53979492	0.36376953	-0.01953125	0.31665039	0	0.557	3/11/2017	3	11	2017	13:06:02	47162	0.444	13	6	2	19	0.051269531	3.511084	-0.55932617	-0.11010742	-0.7800293	5.6687012	0.25073242	0	0	0	0	0	0	0	0	0	0.96630859	0.033691406	0.32641602	-0.016357422	-0.069580078	0.24023438	1.255	31896.76	-0.104	202.99	1.435
654	655	655	Category C	-0.85180664	0.10791016	-0.95996094	0.35766602	0.001953125	0.3137207	0	1.004	3/11/2017	3	11	2017	13:06:02	47162	0.555	13	6	2	19	0.051269531	3.511084	-0.56396484	-0.1105957	-0.78076172	4.4467773	0.40307617	0	0	0	0	0	0	0	0	0	0.96948242	0.030517578	0.68505859	-0.28759766	0.21850586	-0.17895508	1.406	31625.03	-0.313	594.47	1.856
655	656	656	Category C	0.023925781	-0.34790039	-0.63598633	0.40698242	0.016601563	0.25976563	0	0.501	3/11/2017	3	11	2017	13:06:02	47162	0.666	13	6	2	19	0.051269531	3.511084	-0.56347656	-0.10888672	-0.77880859	2.7507324	0.64990234	0	0	0	0	0	0	0	0	0	0.9675293	0.032470703	0.96899414	0.58740234	-0.23876953	0.14282227	1.334	31751.48	-0.138	258.69	1.435
656	657	657	Category C	-0.94799805	0.011962891	-1.0917969	0.4230957	0.031005859	0.23828125	0	1.435	3/11/2017	3	11	2017	13:06:02	47162	0.777	13	6	2	19	0.051269531	3.511084	-0.56518555	-0.10864258	-0.77807617	0.94824219	0.5090332	0	0	0	0	0	0	0	0	0	0.96801758	0.031982422	0.81689453	-0.38256836	0.12060547	-0.31347656	1.013	32393.41	-0.038	86.53	1.004
657	658	658	Category C	-0.74389648	-0.16796875	-0.73193359	0.39990234	0.025146484	0.26269531	0	1.856	3/11/2017	3	11	2017	13:06:02	47162	0.888	13	6	2	19	0.051269531	3.511084	-0.56640625	-0.11010742	-0.77758789	7.1489258	0.19213867	0	0	0	0	0	0	0	0	0	0.96826172	0.031738281	0.28100586	-0.17724609	-0.057617188	0.045654297	1.036	32342.3	0.049	-105.88	1.004
658	659	659	Category C	-0.21582031	-0.16796875	-0.59985352	0.41723633	0.044677734	0.23901367	0	0.726	3/11/2017	3	11	2017	13:06:03	47163	0	13	6	3	19	0.051269531	3.511084	-0.56860352	-0.10717773	-0.77758789	10.102783	0.3996582	0	0	0	0	0	0	0	0	0	0.96923828	0.030761719	0.59130859	0.3527832	-0.060546875	0.17773438	1	32422.71	0.02	-44.95	0.789
659	660	660	Category C	-0.83984375	-0.071777344	-0.82788086	0.42236328	0.049072266	0.22973633	0	0.695	3/11/2017	3	11	2017	13:06:03	47163	0.1	13	6	3	19	0.051269531	3.511084	-0.56762695	-0.10620117	-0.77832031	11.741943	0.27880859	0	0	0	0	0	0	0	0	0	0.96899414	0.031005859	0.35595703	-0.27197266	0.034423828	-0.049316406	1.04	32333.51	0.004	-8.77	0.789
660	661	661	Category C	-0.43188477	-0.11987305	-0.86376953	0.38891602	0.034179688	0.28198242	0	0.789	3/11/2017	3	11	2017	13:06:03	47163	0.2	13	6	3	19	0.051269531	3.511084	-0.56518555	-0.10571289	-0.77734375	16.435059	0.15942383	0	0	0	0	0	0	0	0	0	0.96704102	0.032958984	0.23339844	0.13330078	-0.013916016	-0.086181641	0.905	32646.76	0.201	-454.54	0.789
661	662	662	Category C	-0.7199707	-0.13183594	-0.80395508	0.40551758	0.036621094	0.26074219	0	0.742	3/11/2017	3	11	2017	13:06:03	47163	0.3	13	6	3	19	0.051269531	3.511084	-0.56811523	-0.10742188	-0.77807617	20.676758	0.15576172	0	0	0	0	0	0	0	0	0	0.96948242	0.030517578	0.20166016	-0.15161133	-0.024169922	-0.025634766	0.872	32729.05	0.202	-469.21	0.789
662	663	663	Category C	-0.27587891	0.011962891	-0.63598633	0.41625977	0.024414063	0.25024414	0	0.627	3/11/2017	3	11	2017	13:06:03	47163	0.4	13	6	3	20	0.051269531	3.511084	-0.56640625	-0.10742188	-0.77734375	20.020264	0.34448242	0	0	0	0	0	0	0	0	0	0.96801758	0.031982422	0.55175781	0.29052734	0.11938477	0.14135742	0.895	32671.44	0.104	-246.46	0.789
663	664	664	Category C	-0.79199219	-0.25195313	-0.87597656	0.42919922	0.033447266	0.21777344	0	1.653	3/11/2017	3	11	2017	13:06:03	47163	0.5	13	6	3	20	0.051269531	3.511084	-0.56665039	-0.109375	-0.77587891	18.209961	0.28442383	0	0	0	0	0	0	0	0	0	0.96704102	0.032958984	0.4675293	-0.22509766	-0.14233398	-0.099853516	0.901	32656.6	-0.029	72.45	0.789
664	665	665	Category C	-0.6237793	-0.011962891	-0.68383789	0.40063477	0.024414063	0.26708984	0	0.868	3/11/2017	3	11	2017	13:06:03	47163	0.6	13	6	3	20	0.051269531	3.511084	-0.56396484	-0.11083984	-0.77636719	15.202881	0.14794922	0	0	0	0	0	0	0	0	0	0.96606445	0.033935547	0.2512207	-0.059570313	0.098876953	0.092529297	0.869	32736.66	-0.034	87.71	0.807
665	666	666	Category C	-0.51586914	-0.14379883	-0.80395508	0.41162109	0.020996094	0.24633789	0	0.727	3/11/2017	3	11	2017	13:06:03	47163	0.7	13	6	3	20	0.051269531	3.511084	-0.56713867	-0.11352539	-0.77709961	10.181396	0.065185547	0	0	0	0	0	0	0	0	0	0.96875	0.03125	0.10791016	0.051269531	-0.030029297	-0.026611328	0.88	32708.87	-0.167	456.18	0.868
666	667	667	Category C	-0.45581055	-0.14379883	-0.68383789	0.40087891	0.0234375	0.26391602	0	0.6	3/11/2017	3	11	2017	13:06:03	47163	0.8	13	6	3	20	0.051269531	3.511084	-0.5637207	-0.11474609	-0.77685547	6.980957	0.14550781	0	0	0	0	0	0	0	0	0	0.96679688	0.033203125	0.23022461	0.10791016	-0.028808594	0.093017578	0.98	32468.4	-0.198	498.66	0.873
667	668	668	Category C	-0.52783203	-0.19189453	-0.77978516	0.41503906	0.016357422	0.24853516	0	0.807	3/11/2017	3	11	2017	13:06:03	47163	0.9	13	6	3	20	0.051269531	3.511084	-0.56274414	-0.11499023	-0.77636719	2.7150879	0.084472656	0	0	0	0	0	0	0	0	0	0.96582031	0.034179688	0.11499023	0.034912109	-0.076660156	-0.003173828	0.85	32785.33	0.041	-103.96	0.868
668	669	669	Category C	-0.65991211	0.047851563	-0.86376953	0.40722656	0.00390625	0.25610352	0	1.23	3/11/2017	3	11	2017	13:06:04	47164	0	13	6	4	20	0.051269531	3.511084	-0.56542969	-0.11474609	-0.77685547	0.38574219	0.20703125	0	0	0	0	0	0	0	0	0	0.96777344	0.032226563	0.34399414	-0.094238281	0.16259766	-0.086669922	0.78	32972.6	0.256	-630.3	0.873
669	670	670	Category C	-0.40795898	-0.15576172	-0.74389648	0.39697266	-0.007080078	0.27124023	0	0.873	3/11/2017	3	11	2017	13:06:04	47164	0.09	13	6	4	20	0.051269531	3.511084	-0.56079102	-0.1159668	-0.77539063	2.6276855	0.16113281	0	0	0	0	0	0	0	0	0	0.96386719	0.036132813	0.22412109	0.15283203	-0.039550781	0.031494141	0.808	32896.12	0.271	-646.95	0.89
670	671	671	Category C	-0.6237793	-0.11987305	-0.81591797	0.40649414	0.001953125	0.26123047	0	0.448	3/11/2017	3	11	2017	13:06:04	47164	0.181	13	6	4	20	0.051269531	3.511084	-0.56323242	-0.11621094	-0.77758789	5.1357422	0.071533203	0	0	0	0	0	0	0	0	0	0.96704102	0.032958984	0.10205078	-0.060302734	-0.003417969	-0.038085938	0.917	32617.44	0.197	-441.88	1.23
671	672	672	Category C	-0.2878418	-0.10791016	-0.83984375	0.41333008	-0.020263672	0.24780273	0	0.89	3/11/2017	3	11	2017	13:06:04	47164	0.272	13	6	4	20	0.051269531	3.511084	-0.56567383	-0.11743164	-0.77905273	6.5668945	0.28466797	0	0	0	0	0	0	0	0	0	0.9699707	0.030029297	0.34814453	0.27783203	0.009521484	-0.060546875	1.136	32130.24	-0.162	352.01	1.257
672	673	673	Category C	-0.671875	-0.17993164	-0.77978516	0.40112305	-0.007568359	0.26220703	0	1.257	3/11/2017	3	11	2017	13:06:04	47164	0.363	13	6	4	21	0.051269531	3.511084	-0.56176758	-0.11938477	-0.77783203	9.4865723	0.12548828	0	0	0	0	0	0	0	0	0	0.96704102	0.032958984	0.17211914	-0.10986328	-0.060302734	-0.001708984	1.192	32018.02	-0.334	746.71	1.257
673	674	674	Category C	-0.55175781	-0.11987305	-0.70776367	0.3972168	-0.014404297	0.26928711	0	2.123	3/11/2017	3	11	2017	13:06:04	47164	0.454	13	6	4	21	0.051269531	3.511084	-0.56323242	-0.12133789	-0.77758789	11.633301	0.070800781	0	0	0	0	0	0	0	0	0	0.96777344	0.032226563	0.083007813	0.011474609	0.001464844	0.069824219	1.097	32211.08	-0.175	394.23	1.257
674	675	675	Category C	-0.7199707	-0.10791016	-0.75585938	0.42138672	-0.014404297	0.23974609	0	1.561	3/11/2017	3	11	2017	13:06:04	47164	0.545	13	6	4	21	0.051269531	3.511084	-0.56469727	-0.12231445	-0.77783203	11.112549	0.15722656	0	0	0	0	0	0	0	0	0	0.96899414	0.031005859	0.19165039	-0.1550293	0.014404297	0.021972656	1.115	32173.49	-0.242	553.03	1.257
675	676	676	Category C	-0.44384766	-0.16796875	-0.82788086	0.39794922	-0.021484375	0.26660156	0	0.306	3/11/2017	3	11	2017	13:06:04	47164	0.636	13	6	4	21	0.051269531	3.511084	-0.56396484	-0.12353516	-0.77709961	10.480713	0.13769531	0	0	0	0	0	0	0	0	0	0.96826172	0.031738281	0.21508789	0.12011719	-0.044189453	-0.050537109	1.059	32292.11	-0.272	661.16	1.257
676	677	677	Category C	-0.68383789	-0.10791016	-0.80395508	0.4152832	-0.014892578	0.25097656	0	0.555	3/11/2017	3	11	2017	13:06:04	47164	0.727	13	6	4	21	0.051269531	3.511084	-0.56396484	-0.12475586	-0.77612305	10.111572	0.1237793	0	0	0	0	0	0	0	0	0	0.9675293	0.032470703	0.16430664	-0.11962891	0.016845703	-0.027587891	1.002	32418.18	-0.324	853.31	0.915
677	678	678	Category C	-0.45581055	-0.095947266	-0.73193359	0.40454102	-0.021728516	0.25927734	0	0.555	3/11/2017	3	11	2017	13:06:04	47164	0.818	13	6	4	21	0.051269531	3.511084	-0.56396484	-0.12573242	-0.77661133	9.6237793	0.12084961	0	0	0	0	0	0	0	0	0	0.96801758	0.031982422	0.18261719	0.1081543	0.029785156	0.044677734	0.718	33150.2	0.155	-423.68	0.915
678	679	679	Category C	-0.7199707	-0.15576172	-0.80395508	0.41650391	-0.022705078	0.23999023	0	0.915	3/11/2017	3	11	2017	13:06:04	47164	0.909	13	6	4	21	0.051269531	3.511084	-0.56469727	-0.12646484	-0.77807617	7.6376953	0.15966797	0	0	0	0	0	0	0	0	0	0.96972656	0.030273438	0.20996094	-0.1550293	-0.029052734	-0.025634766	0.73	33114.88	0.197	-521.64	0.915
679	680	680	Category C	-0.64794922	-0.095947266	-0.79199219	0.41357422	-0.023681641	0.26000977	0	0.417	3/11/2017	3	11	2017	13:06:05	47165	0	13	6	5	21	0.051269531	3.511084	-0.56274414	-0.12597656	-0.77905273	6.3618164	0.091064453	0	0	0	0	0	0	0	0	0	0.96948242	0.030517578	0.12768555	-0.084960938	0.030029297	-0.012695313	0.886	32693.84	0.03	-73.97	0.915
680	681	681	Category C	-0.25195313	-0.047851563	-0.63598633	0.42260742	-0.020019531	0.23657227	0	1.636	3/11/2017	3	11	2017	13:06:05	47165	0.111	13	6	5	21	0.051269531	3.511084	-0.56494141	-0.12719727	-0.77880859	5.9204102	0.35302734	0	0	0	0	0	0	0	0	0	0.97045898	0.029541016	0.53515625	0.31298828	0.079345703	0.14282227	0.859	32762.16	0.1	-244.97	0.915
681	682	682	Category C	-0.88793945	-0.19189453	-0.92382813	0.43994141	-0.017333984	0.19995117	0	1.24	3/11/2017	3	11	2017	13:06:05	47165	0.222	13	6	5	21	0.051269531	3.511084	-0.56494141	-0.12817383	-0.77856445	4.7758789	0.35961914	0	0	0	0	0	0	0	0	0	0.97045898	0.029541016	0.53149414	-0.32275391	-0.063476563	-0.14501953	0.844	32800.88	0.215	-508.77	1.24
682	683	683	Category C	-0.40795898	-0.059814453	-0.65991211	0.41113281	-0.015869141	0.2590332	0	0.394	3/11/2017	3	11	2017	13:06:05	47165	0.333	13	6	5	22	0.051269531	3.511084	-0.56323242	-0.12915039	-0.77880859	3.1855469	0.20751953	0	0	0	0	0	0	0	0	0	0.96972656	0.030273438	0.34375	0.15527344	0.069335938	0.11889648	1.008	32404.64	0.183	-384.65	1.24
683	684	684	Category C	-0.87597656	-0.11987305	-0.83984375	0.4284668	-0.013916016	0.22314453	0	0.463	3/11/2017	3	11	2017	13:06:05	47165	0.444	13	6	5	22	0.051269531	3.511084	-0.56323242	-0.13012695	-0.77612305	1.0715332	0.3190918	0	0	0	0	0	0	0	0	0	0.96777344	0.032226563	0.38671875	-0.3125	0.010253906	-0.063476563	1.07	32268.41	0.031	-65.73	1.24
684	685	685	Category C	-0.50390625	-0.19189453	-0.73193359	0.40820313	-0.009033203	0.25805664	0	1.9	3/11/2017	3	11	2017	13:06:05	47165	0.555	13	6	5	22	0.051269531	3.511084	-0.5637207	-0.13110352	-0.77685547	1.2631836	0.096191406	0	0	0	0	0	0	0	0	0	0.96875	0.03125	0.1652832	0.059814453	-0.060546875	0.044921875	0.91	32634.5	0.247	-546.85	1.24
685	686	686	Category C	-0.49194336	-0.059814453	-0.64794922	0.42675781	-0.027099609	0.23266602	0	0.79	3/11/2017	3	11	2017	13:06:05	47165	0.666	13	6	5	22	0.051269531	3.511084	-0.56079102	-0.13183594	-0.77929688	1.354248	0.16503906	0	0	0	0	0	0	0	0	0	0.96923828	0.030761719	0.27246094	0.068847656	0.072021484	0.13134766	0.913	32627.18	0.201	-451.62	0.79
686	687	687	Category C	-0.58789063	-0.13183594	-0.76782227	0.42382813	-0.044189453	0.23168945	0	0.676	3/11/2017	3	11	2017	13:06:05	47165	0.777	13	6	5	22	0.051269531	3.511084	-0.56225586	-0.13085938	-0.77905273	1.4616699	0.027832031	0	0	0	0	0	0	0	0	0	0.96972656	0.030273438	0.037597656	-0.025390625	-0.000732422	0.011230469	0.94	32562.09	0.11	-250.45	0.79
687	688	688	Category C	-0.68383789	-0.14379883	-0.81591797	0.40917969	-0.027099609	0.25830078	0	1.257	3/11/2017	3	11	2017	13:06:05	47165	0.888	13	6	5	22	0.051269531	3.511084	-0.5612793	-0.13525391	-0.77807617	2.9248047	0.12817383	0	0	0	0	0	0	0	0	0	0.96899414	0.031005859	0.16821289	-0.12231445	-0.008300781	-0.037597656	0.925	32598.06	0.149	-338.22	0.814
688	689	689	Category C	-0.671875	-0.14379883	-0.76782227	0.42089844	-0.029785156	0.2487793	0	0.558	3/11/2017	3	11	2017	13:06:06	47166	0	13	6	6	22	0.051757813	3.5255859	-0.56323242	-0.13696289	-0.77807617	4.480957	0.10913086	0	0	0	0	0	0	0	0	0	0.97021484	0.029785156	0.12548828	-0.10839844	-0.006591797	0.010253906	0.744	33074.26	0.275	-694.27	0.79
689	690	690	Category C	-0.6237793	-0.14379883	-0.76782227	0.39477539	-0.022460938	0.28173828	0	0.373	3/11/2017	3	11	2017	13:06:06	47166	0.1	13	6	6	22	0.051757813	3.5255859	-0.56396484	-0.13647461	-0.77783203	5.371582	0.060791016	0	0	0	0	0	0	0	0	0	0.97045898	0.029541016	0.076904297	-0.059570313	-0.007080078	0.010009766	0.65	33359.88	0.368	-977.66	0.814
690	691	691	Category C	-0.73193359	-0.11987305	-0.85180664	0.40405273	-0.027099609	0.26660156	0	0.814	3/11/2017	3	11	2017	13:06:06	47166	0.2	13	6	6	22	0.051757813	3.5255859	-0.56396484	-0.13671875	-0.77709961	5.1342773	0.18432617	0	0	0	0	0	0	0	0	0	0.9699707	0.030029297	0.25927734	-0.16772461	0.016845703	-0.074462891	0.879	32711.39	0.098	-236.07	0.847
691	692	692	Category C	-0.44384766	-0.17993164	-0.80395508	0.39941406	-0.030029297	0.26879883	0	0.227	3/11/2017	3	11	2017	13:06:06	47166	0.3	13	6	6	22	0.051757813	3.5255859	-0.56469727	-0.13623047	-0.77563477	4.9472656	0.1315918	0	0	0	0	0	0	0	0	0	0.96923828	0.030761719	0.19262695	0.12084961	-0.043457031	-0.028076172	0.811	32888.05	0.037	-97.55	0.847
692	693	693	Category C	-0.55175781	-0.047851563	-0.81591797	0.43115234	-0.030761719	0.22680664	0	2.049	3/11/2017	3	11	2017	13:06:06	47166	0.4	13	6	6	23	0.051757813	3.5255859	-0.56396484	-0.13623047	-0.77612305	4.7167969	0.09765625	0	0	0	0	0	0	0	0	0	0.96923828	0.030761719	0.14038086	0.012207031	0.088378906	-0.039550781	0.937	32569.25	-0.155	397.81	1.316
693	694	694	Category C	-0.76782227	-0.19189453	-0.86376953	0.39135742	-0.02734375	0.27294922	0	0.847	3/11/2017	3	11	2017	13:06:06	47166	0.5	13	6	6	23	0.051757813	3.5255859	-0.56445313	-0.13476563	-0.77587891	4.6137695	0.22851563	0	0	0	0	0	0	0	0	0	0.96899414	0.031005859	0.34790039	-0.203125	-0.056884766	-0.087646484	1.151	32099.75	-0.386	914.74	1.316
694	695	695	Category C	-0.58789063	-0.059814453	-0.7199707	0.41064453	-0.032470703	0.25830078	0	1.316	3/11/2017	3	11	2017	13:06:06	47166	0.6	13	6	6	23	0.051757813	3.5255859	-0.56469727	-0.13378906	-0.77905273	4.0297852	0.09765625	0	0	0	0	0	0	0	0	0	0.97167969	0.028320313	0.15649414	-0.022949219	0.073974609	0.059082031	1.093	32219.5	-0.264	620.65	1.316
695	696	696	Category C	-0.57592773	-0.14379883	-0.76782227	0.39599609	-0.03125	0.27685547	0	1.654	3/11/2017	3	11	2017	13:06:06	47166	0.7	13	6	6	23	0.051757813	3.5255859	-0.56054688	-0.13647461	-0.77636719	3.4291992	0.019042969	0	0	0	0	0	0	0	0	0	0.96728516	0.032714844	0.03125	-0.015136719	-0.007080078	0.008544922	1.196	32010.17	-0.312	688.67	1.316
696	697	697	Category C	-0.58789063	-0.15576172	-0.76782227	0.40698242	-0.032470703	0.25732422	0	0.467	3/11/2017	3	11	2017	13:06:06	47166	0.8	13	6	6	23	0.051757813	3.5255859	-0.56860352	-0.13378906	-0.77807617	3.6757813	0.030517578	0	0	0	0	0	0	0	0	0	0.97314453	0.026855469	0.051025391	-0.019042969	-0.021728516	0.010253906	0.975	32479.94	-0.123	300.22	1.316
697	698	698	Category C	-0.53979492	-0.11987305	-0.77978516	0.39746094	-0.035888672	0.26464844	0	0.843	3/11/2017	3	11	2017	13:06:06	47166	0.9	13	6	6	23	0.051757813	3.5255859	-0.56298828	-0.13549805	-0.77368164	2.7087402	0.028564453	0	0	0	0	0	0	0	0	0	0.96630859	0.033691406	0.044921875	0.023193359	0.015625	-0.005859375	1.085	32236.42	-0.193	442.46	1.316
698	699	699	Category C	-0.50390625	-0.17993164	-0.75585938	0.38623047	-0.030273438	0.28710938	0	0.726	3/11/2017	3	11	2017	13:06:07	47167	0	13	6	7	23	0.051757813	3.5255859	-0.56176758	-0.13525391	-0.77319336	2.0131836	0.074951172	0	0	0	0	0	0	0	0	0	0.96508789	0.034912109	0.11987305	0.057861328	-0.044433594	0.017333984	1.02	32377.76	-0.021	47.22	1.504
699	700	700	Category C	-0.46777344	-0.11987305	-0.73193359	0.39428711	-0.027832031	0.27905273	0	1.504	3/11/2017	3	11	2017	13:06:07	47167	0.1	13	6	7	23	0.051757813	3.5255859	-0.56884766	-0.13476563	-0.77685547	1.5327148	0.11157227	0	0	0	0	0	0	0	0	0	0.97241211	0.027587891	0.16113281	0.10107422	0.014892578	0.044921875	1.044	32324.74	-0.035	77.65	0.928
700	701	701	Category C	-0.56396484	-0.16796875	-0.77978516	0.39111328	-0.0234375	0.28173828	0	0.928	3/11/2017	3	11	2017	13:06:07	47167	0.2	13	6	7	23	0.051757813	3.5255859	-0.56518555	-0.13598633	-0.77636719	2.0078125	0.031982422	0	0	0	0	0	0	0	0	0	0.9699707	0.030029297	0.036376953	0.001220703	-0.031738281	-0.003173828	1.106	32192.22	-0.142	313.28	0.928
701	702	702	Category C	-0.55175781	-0.10791016	-0.76782227	0.39624023	-0.023925781	0.27368164	0	1.797	3/11/2017	3	11	2017	13:06:07	47167	0.3	13	6	7	23	0.051757813	3.5255859	-0.56665039	-0.13647461	-0.77612305	2.3601074	0.033447266	0	0	0	0	0	0	0	0	0	0.97070313	0.029296875	0.052246094	0.014892578	0.028564453	0.008300781	1.074	32259.84	-0.157	357.6	0.928
702	703	703	Category C	-0.68383789	-0.17993164	-0.70776367	0.37963867	-0.03125	0.29125977	0	0.839	3/11/2017	3	11	2017	13:06:07	47167	0.4	13	6	7	24	0.051757813	3.5255859	-0.56616211	-0.13647461	-0.77514648	1.4243164	0.14233398	0	0	0	0	0	0	0	0	0	0.96972656	0.030273438	0.22851563	-0.11743164	-0.043212891	0.067382813	0.999	32424.98	0.008	-18.09	0.928
703	704	704	Category C	-0.40795898	-0.095947266	-0.68383789	0.39892578	-0.022949219	0.27368164	0	0.651	3/11/2017	3	11	2017	13:06:07	47167	0.5	13	6	7	24	0.051757813	3.5255859	-0.57006836	-0.13867188	-0.77636719	1.7028809	0.19165039	0	0	0	0	0	0	0	0	0	0.97314453	0.026855469	0.29760742	0.16210938	0.042724609	0.092529297	0.872	32729.05	0.287	-645.43	0.839
704	705	705	Category C	-0.51586914	-0.16796875	-0.73193359	0.40576172	-0.016113281	0.26147461	0	0.277	3/11/2017	3	11	2017	13:06:07	47167	0.6	13	6	7	24	0.051757813	3.5255859	-0.56640625	-0.13745117	-0.77490234	1.3771973	0.072998047	0	0	0	0	0	0	0	0	0	0.96972656	0.030273438	0.12402344	0.050537109	-0.030273438	0.04296875	0.835	32824.37	0.311	-714.49	0.839
705	706	706	Category C	-0.51586914	-0.17993164	-0.81591797	0.42089844	-0.020019531	0.24291992	0	0.745	3/11/2017	3	11	2017	13:06:07	47167	0.7	13	6	7	24	0.051757813	3.5255859	-0.56542969	-0.13842773	-0.77661133	1.4821777	0.075439453	0	0	0	0	0	0	0	0	0	0.97070313	0.029296875	0.13012695	0.049560547	-0.041259766	-0.0390625	0.713	33165.05	0.32	-816.13	0.839
706	707	707	Category C	-0.51586914	-0.17993164	-0.77978516	0.38330078	-0.015869141	0.28881836	0	0.703	3/11/2017	3	11	2017	13:06:07	47167	0.8	13	6	7	24	0.051757813	3.5255859	-0.56665039	-0.13720703	-0.77734375	0.84448242	0.066162109	0	0	0	0	0	0	0	0	0	0.97167969	0.028320313	0.095458984	0.05078125	-0.042480469	-0.002197266	0.782	32967.06	0.204	-512.45	1.066
707	708	708	Category C	-0.65991211	-0.095947266	-0.73193359	0.40039063	-0.027099609	0.27392578	0	1.066	3/11/2017	3	11	2017	13:06:07	47167	0.9	13	6	7	24	0.051757813	3.5255859	-0.5690918	-0.13891602	-0.77954102	1.4511719	0.11083984	0	0	0	0	0	0	0	0	0	0.97509766	0.024902344	0.18115234	-0.090576172	0.04296875	0.047607422	0.891	32681.37	0.061	-147.72	1.15
708	709	709	Category C	-0.27587891	-0.17993164	-0.76782227	0.39599609	-0.028808594	0.27661133	0	1.253	3/11/2017	3	11	2017	13:06:08	47168	0	13	6	8	24	0.051757813	3.5255859	-0.56762695	-0.14038086	-0.77832031	1.2211914	0.29467773	0	0	0	0	0	0	0	0	0	0.97363281	0.026367188	0.34155273	0.29174805	-0.039306641	0.010498047	1.036	32342.3	-0.149	349.04	1.15
709	710	710	Category C	-0.77978516	-0.17993164	-0.81591797	0.41308594	-0.029541016	0.24511719	0	1.302	3/11/2017	3	11	2017	13:06:08	47168	0.1	13	6	8	24	0.051757813	3.5255859	-0.56567383	-0.14355469	-0.78271484	1.7658691	0.21948242	0	0	0	0	0	0	0	0	0	0.97631836	0.023681641	0.28320313	-0.21386719	-0.036132813	-0.032958984	1.079	32249.17	-0.469	1242.5	1.15
710	711	711	Category C	-0.75585938	-0.16796875	-0.81591797	0.38452148	-0.033691406	0.28515625	0	1.15	3/11/2017	3	11	2017	13:06:08	47168	0.2	13	6	8	24	0.051757813	3.5255859	-0.56347656	-0.14379883	-0.7890625	1.5490723	0.19555664	0	0	0	0	0	0	0	0	0	0.98022461	0.019775391	0.24291992	-0.19213867	-0.023925781	-0.026611328	1.114	32175.56	-0.437	1099.03	1.15
711	712	712	Category C	-0.38378906	-0.17993164	-0.75585938	0.37866211	-0.035644531	0.29052734	0	1.001	3/11/2017	3	11	2017	13:06:08	47168	0.3	13	6	8	24	0.051757813	3.5255859	-0.56176758	-0.140625	-0.78930664	1.8269043	0.18530273	0	0	0	0	0	0	0	0	0	0.97900391	0.020996094	0.25073242	0.17797852	-0.0390625	0.033447266	0.974	32482.25	-0.196	495.89	1.15
712	713	713	Category C	-0.59985352	-0.17993164	-0.77978516	0.4050293	-0.026123047	0.26538086	0	0.914	3/11/2017	3	11	2017	13:06:08	47168	0.4	13	6	8	25	0.051757813	3.5255859	-0.56005859	-0.13916016	-0.78759766	3.9545898	0.057128906	0	0	0	0	0	0	0	0	0	0.9765625	0.0234375	0.088134766	-0.039550781	-0.040527344	0.0078125	0.858	32764.73	0.031	-78.38	1.15
713	714	714	Category C	-0.61181641	-0.17993164	-0.75585938	0.3984375	-0.03125	0.26464844	0	0.229	3/11/2017	3	11	2017	13:06:08	47168	0.5	13	6	8	25	0.051757813	3.5255859	-0.55224609	-0.13671875	-0.78564453	5.2282715	0.079101563	0	0	0	0	0	0	0	0	0	0.9699707	0.030029297	0.13208008	-0.059326172	-0.04296875	0.029785156	0.922	32605.31	-0.056	138.97	1.001
714	715	715	Category C	-0.53979492	-0.15576172	-0.69580078	0.39819336	-0.035888672	0.27148438	0	0.553	3/11/2017	3	11	2017	13:06:08	47168	0.6	13	6	8	25	0.051757813	3.5255859	-0.54541016	-0.13500977	-0.78710938	4.5407715	0.09375	0	0	0	0	0	0	0	0	0	0.96704102	0.032958984	0.11743164	0.005615234	-0.020507813	0.091308594	0.873	32726.52	-0.095	251.62	0.914
715	716	716	Category C	-0.58789063	-0.16796875	-0.73193359	0.40039063	-0.034423828	0.2746582	0	1.685	3/11/2017	3	11	2017	13:06:08	47168	0.7	13	6	8	25	0.051757813	3.5255859	-0.53540039	-0.13427734	-0.78930664	3.9465332	0.084716797	0	0	0	0	0	0	0	0	0	0.96313477	0.036865234	0.14355469	-0.052246094	-0.033447266	0.057373047	0.787	32953.27	0.147	-376.85	0.86
716	717	717	Category C	-0.59985352	-0.15576172	-0.79199219	0.39648438	-0.038574219	0.26879883	0	0.86	3/11/2017	3	11	2017	13:06:08	47168	0.8	13	6	8	25	0.051757813	3.5255859	-0.52929688	-0.13305664	-0.79003906	4.8132324	0.073730469	0	0	0	0	0	0	0	0	0	0.96044922	0.039550781	0.094482422	-0.0703125	-0.022460938	-0.001708984	0.678	33271.49	0.145	-415.47	0.86
717	718	718	Category C	-0.50390625	-0.17993164	-0.83984375	0.3972168	-0.03515625	0.27392578	0	0.485	3/11/2017	3	11	2017	13:06:08	47168	0.9	13	6	8	25	0.051757813	3.5255859	-0.52026367	-0.13305664	-0.79077148	4.6088867	0.069580078	0	0	0	0	0	0	0	0	0	0.95605469	0.043945313	0.11206055	0.016357422	-0.046630859	-0.048828125	0.873	32726.52	0.113	-271.91	0.874
718	719	719	Category C	-0.46777344	-0.095947266	-0.81591797	0.38354492	-0.03515625	0.28637695	0	0.257	3/11/2017	3	11	2017	13:06:09	47169	0	13	6	9	25	0.051757813	3.5255859	-0.51635742	-0.13378906	-0.79174805	3.0217285	0.066162109	0	0	0	0	0	0	0	0	0	0.95483398	0.045166016	0.1105957	0.048583984	0.037841797	-0.023925781	0.927	32593.24	0.074	-172.79	1.401
719	720	720	Category C	-0.64794922	-0.16796875	-0.74389648	0.39086914	-0.036376953	0.28613281	0	1.401	3/11/2017	3	11	2017	13:06:09	47169	0.1	13	6	9	25	0.051757813	3.5255859	-0.50830078	-0.13208008	-0.79272461	2.1940918	0.15185547	0	0	0	0	0	0	0	0	0	0.95117188	0.048828125	0.22412109	-0.1394043	-0.035644531	0.048828125	0.916	32619.87	0.213	-475.28	1.12
720	721	721	Category C	-0.671875	-0.14379883	-0.80395508	0.40063477	-0.0390625	0.26367188	0	0.874	3/11/2017	3	11	2017	13:06:09	47169	0.2	13	6	9	25	0.051757813	3.5255859	-0.5	-0.13183594	-0.79907227	1.6560059	0.17211914	0	0	0	0	0	0	0	0	0	0.95166016	0.048339844	0.18847656	-0.17163086	-0.01171875	-0.004882813	0.959	32517.19	0.142	-314.51	1.12
721	722	722	Category C	-0.46777344	-0.17993164	-0.75585938	0.38452148	-0.035888672	0.2890625	0	1.619	3/11/2017	3	11	2017	13:06:09	47169	0.3	13	6	9	25	0.051757813	3.5255859	-0.49707031	-0.13183594	-0.80444336	1.3654785	0.074462891	0	0	0	0	0	0	0	0	0	0.95483398	0.045166016	0.12597656	0.029296875	-0.047851563	0.048583984	1.059	32292.11	-0.047	103.54	1.12
722	723	723	Category C	-0.53979492	-0.13183594	-0.73193359	0.39404297	-0.034423828	0.28100586	0	1.12	3/11/2017	3	11	2017	13:06:09	47169	0.4	13	6	9	26	0.051757813	3.5255859	-0.48828125	-0.12939453	-0.80419922	0.027099609	0.088867188	0	0	0	0	0	0	0	0	0	0.94970703	0.050292969	0.1262207	-0.051269531	-0.002197266	0.072265625	1.191	32019.99	-0.045	89.89	1.12
723	724	724	Category C	-0.46777344	-0.15576172	-0.74389648	0.39160156	-0.040283203	0.27685547	0	1.087	3/11/2017	3	11	2017	13:06:09	47169	0.5	13	6	9	26	0.051757813	3.5255859	-0.48461914	-0.12988281	-0.80761719	1.5834961	0.070800781	0	0	0	0	0	0	0	0	0	0.95092773	0.049072266	0.10644531	0.016845703	-0.025634766	0.063720703	1.101	32202.68	-0.214	488.66	1.12
724	725	725	Category C	-0.50390625	-0.15576172	-0.99584961	0.36767578	-0.038330078	0.30566406	0	1.046	3/11/2017	3	11	2017	13:06:09	47169	0.6	13	6	9	26	0.051757813	3.5255859	-0.47460938	-0.12988281	-0.80883789	1.5571289	0.19067383	0	0	0	0	0	0	0	0	0	0.94677734	0.053222656	0.24169922	-0.029052734	-0.025634766	-0.18676758	1.157	32087.65	-0.312	710.63	1.211
725	726	726	Category C	-0.52783203	-0.10791016	-0.74389648	0.37768555	-0.035644531	0.29833984	0	0.861	3/11/2017	3	11	2017	13:06:09	47169	0.7	13	6	9	26	0.051757813	3.5255859	-0.4699707	-0.12915039	-0.81152344	0.71777344	0.091552734	0	0	0	0	0	0	0	0	0	0.94677734	0.053222656	0.14697266	-0.057617188	0.021240234	0.067626953	1.114	32175.56	-0.349	838.93	1.12
726	727	727	Category C	-0.52783203	-0.16796875	-0.74389648	0.38183594	-0.039306641	0.29223633	0	1.211	3/11/2017	3	11	2017	13:06:09	47169	0.8	13	6	9	26	0.051269531	3.4482422	-0.46484375	-0.13012695	-0.81469727	0.66162109	0.10180664	0	0	0	0	0	0	0	0	0	0.94702148	0.052978516	0.17138672	-0.062744141	-0.037597656	0.070800781	1.05	32311.64	-0.08	179.89	1.211
727	728	728	Category C	-0.65991211	-0.16796875	-0.81591797	0.37402344	-0.038818359	0.30371094	0	1.361	3/11/2017	3	11	2017	13:06:09	47169	0.9	13	6	9	26	0.051269531	3.4482422	-0.45874023	-0.13037109	-0.81640625	1.2375488	0.2043457	0	0	0	0	0	0	0	0	0	0.94555664	0.054443359	0.23901367	-0.20092773	-0.037353516	0.000488281	1.074	32259.84	0.091	-188.26	1.211
728	729	729	Category C	-0.55175781	-0.15576172	-0.77978516	0.38378906	-0.042480469	0.29150391	0	0.735	3/11/2017	3	11	2017	13:06:10	47170	0	13	6	10	26	0.051269531	3.4482422	-0.4519043	-0.12939453	-0.81787109	0.72802734	0.10986328	0	0	0	0	0	0	0	0	0	0.94335938	0.056640625	0.1640625	-0.099609375	-0.026123047	0.038085938	1.019	32379.99	-0.069	158.38	1.211
729	730	730	Category C	-0.47998047	-0.15576172	-0.81591797	0.37280273	-0.040283203	0.30053711	0	1.235	3/11/2017	3	11	2017	13:06:10	47170	0.1	13	6	10	26	0.051269531	3.4482422	-0.44580078	-0.12548828	-0.81835938	1.0620117	0.045410156	0	0	0	0	0	0	0	0	0	0.94042969	0.059570313	0.066650391	-0.033935547	-0.030029297	0.002441406	1.018	32382.22	-0.019	42.76	1.211
730	731	731	Category C	-0.50390625	-0.10791016	-0.76782227	0.38037109	-0.033691406	0.28515625	0	0.716	3/11/2017	3	11	2017	13:06:10	47170	0.2	13	6	10	26	0.051269531	3.4482422	-0.44067383	-0.12402344	-0.81958008	0.1340332	0.083251953	0	0	0	0	0	0	0	0	0	0.93896484	0.061035156	0.13134766	-0.062988281	0.016113281	0.051757813	0.977	32475.32	0.014	-32.14	0.965
731	732	732	Category C	-0.52783203	-0.17993164	-0.88793945	0.39086914	-0.030029297	0.28881836	0	0.851	3/11/2017	3	11	2017	13:06:10	47170	0.3	13	6	10	26	0.051269531	3.4482422	-0.4375	-0.12231445	-0.81884766	2.9255371	0.12719727	0	0	0	0	0	0	0	0	0	0.93652344	0.063476563	0.21655273	-0.090087891	-0.057373047	-0.068847656	0.848	32790.5	0.156	-376.84	0.851
732	733	733	Category C	-0.45581055	-0.095947266	-0.77978516	0.38061523	-0.02734375	0.29394531	0	0.965	3/11/2017	3	11	2017	13:06:10	47170	0.4	13	6	10	27	0.051269531	3.4482422	-0.43798828	-0.12231445	-0.81738281	5.5200195	0.049316406	0	0	0	0	0	0	0	0	0	0.93554688	0.064453125	0.081787109	-0.017578125	0.026367188	0.037597656	0.782	32967.06	0.083	-220.23	0.965
733	734	734	Category C	-0.58789063	-0.10791016	-0.80395508	0.39599609	-0.031982422	0.27661133	0	0.591	3/11/2017	3	11	2017	13:06:10	47170	0.5	13	6	10	27	0.051269531	3.4482422	-0.43847656	-0.12573242	-0.81738281	6.0739746	0.15087891	0	0	0	0	0	0	0	0	0	0.93603516	0.063964844	0.18041992	-0.14916992	0.017822266	0.013427734	0.765	33014.49	-0.128	387.49	0.965
734	735	735	Category C	-0.51586914	-0.095947266	-0.74389648	0.3984375	-0.030029297	0.27490234	0	0.334	3/11/2017	3	11	2017	13:06:10	47170	0.6	13	6	10	27	0.051269531	3.4482422	-0.43823242	-0.1262207	-0.8203125	5.8103027	0.11303711	0	0	0	0	0	0	0	0	0	0.93847656	0.061523438	0.18432617	-0.077392578	0.030273438	0.076416016	0.829	32840.15	-0.17	490.99	1.102
735	736	736	Category C	-0.63598633	-0.14379883	-0.76782227	0.41040039	-0.028320313	0.26025391	0	1.133	3/11/2017	3	11	2017	13:06:10	47170	0.7	13	6	10	27	0.051269531	3.4482422	-0.43359375	-0.12915039	-0.8203125	6.6396484	0.20947266	0	0	0	0	0	0	0	0	0	0.93676758	0.063232422	0.26928711	-0.20214844	-0.014404297	0.052490234	0.884	32698.84	-0.27	779.34	1.102
736	737	737	Category C	-0.49194336	-0.11987305	-0.73193359	0.42797852	-0.022460938	0.22851563	0	1.102	3/11/2017	3	11	2017	13:06:10	47170	0.8	13	6	10	27	0.051269531	3.4482422	-0.43603516	-0.12963867	-0.82055664	6.8903809	0.10522461	0	0	0	0	0	0	0	0	0	0.93823242	0.061767578	0.15405273	-0.055664063	0.009765625	0.088623047	0.852	32780.16	-0.238	698.02	1.102
737	738	738	Category C	-0.63598633	-0.14379883	-0.69580078	0.41625977	-0.013916016	0.24389648	0	1.181	3/11/2017	3	11	2017	13:06:10	47170	0.9	13	6	10	27	0.051269531	3.4482422	-0.43530273	-0.12963867	-0.81958008	6.6506348	0.23583984	0	0	0	0	0	0	0	0	0	0.93701172	0.062988281	0.33813477	-0.20043945	-0.013916016	0.1237793	0.892	32678.88	-0.304	888.29	1.102
738	739	739	Category C	-0.79199219	-0.13183594	-0.89990234	0.43652344	-0.014160156	0.21606445	0	0.772	3/11/2017	3	11	2017	13:06:11	47171	0	13	6	11	27	0.051269531	3.4482422	-0.43579102	-0.13037109	-0.81982422	7.1044922	0.36474609	0	0	0	0	0	0	0	0	0	0.9375	0.0625	0.43725586	-0.35595703	-0.001220703	-0.079833984	0.999	32424.98	-0.375	1019.79	1.133
739	740	740	Category C	-0.55175781	-0.16796875	-0.79199219	0.3762207	-0.020019531	0.29614258	0	0.833	3/11/2017	3	11	2017	13:06:11	47171	0.1	13	6	11	27	0.051269531	3.4482422	-0.43603516	-0.13037109	-0.8190918	7.8688965	0.12451172	0	0	0	0	0	0	0	0	0	0.93725586	0.062744141	0.18041992	-0.11547852	-0.037353516	0.027099609	1.009	32402.39	-0.231	575.75	1.102
740	741	741	Category C	-0.55175781	-0.16796875	-0.83984375	0.41113281	-0.018310547	0.25317383	0	0.977	3/11/2017	3	11	2017	13:06:11	47171	0.2	13	6	11	27	0.051269531	3.4482422	-0.4387207	-0.13110352	-0.8190918	6.703125	0.12036133	0	0	0	0	0	0	0	0	0	0.93847656	0.061523438	0.16992188	-0.11279297	-0.036621094	-0.020507813	0.964	32505.5	-0.067	160.98	0.977
741	742	742	Category C	-0.671875	-0.11987305	-0.73193359	0.39160156	-0.019287109	0.28076172	0	1.19	3/11/2017	3	11	2017	13:06:11	47171	0.3	13	6	11	27	0.051269531	3.4482422	-0.43725586	-0.13232422	-0.82080078	5.5185547	0.25097656	0	0	0	0	0	0	0	0	0	0.93920898	0.060791016	0.3359375	-0.234375	0.012451172	0.088867188	0.917	32617.44	0.043	-102.59	0.977
742	743	743	Category C	-0.58789063	-0.16796875	-0.73193359	0.41455078	-0.018798828	0.2487793	0	0.835	3/11/2017	3	11	2017	13:06:11	47171	0.4	13	6	11	28	0.051269531	3.4482422	-0.43505859	-0.13208008	-0.82177734	6.0217285	0.18066406	0	0	0	0	0	0	0	0	0	0.93920898	0.060791016	0.27832031	-0.15258789	-0.035644531	0.08984375	1.007	32406.89	-0.127	301.98	1.19
743	744	744	Category M	-0.49194336	-0.15576172	-0.75585938	0.39697266	0.008056641	0.26733398	0	0.897	3/11/2017	3	11	2017	13:06:11	47171	0.7	13	6	11	28	0.051269531	3.4482422	-0.43359375	-0.1315918	-0.82299805	8.6281738	0.091796875	0	0	0	0	0	0	0	0	0	0.93945313	0.060546875	0.14916992	-0.058105469	-0.023925781	0.067138672	1.159	32083.62	-0.367	855.93	1.19
744	745	745	Category M	-0.55175781	-0.083984375	-0.81591797	0.41455078	0.026367188	0.25146484	0	1.315	3/11/2017	3	11	2017	13:06:11	47171	0.8	13	6	11	28	0.051269531	3.4482422	-0.43481445	-0.13256836	-0.82299805	10.550293	0.12670898	0	0	0	0	0	0	0	0	0	0.94042969	0.059570313	0.17285156	-0.11669922	0.048583984	0.007080078	1.146	32109.88	-0.371	876.61	1.19
745	746	746	Category M	-0.61181641	-0.059814453	-0.86376953	0.3737793	0.022705078	0.30078125	0	1.744	3/11/2017	3	11	2017	13:06:11	47171	0.9	13	6	11	28	0.051269531	3.4482422	-0.43481445	-0.13232422	-0.82348633	10.720215	0.1953125	0	0	0	0	0	0	0	0	0	0.94067383	0.059326172	0.28955078	-0.17675781	0.072509766	-0.040039063	1.033	32348.92	-0.38	1001.35	0.898
746	747	747	Category M	-0.65991211	-0.26391602	-0.85180664	0.37866211	0.036865234	0.28637695	0	0.898	3/11/2017	3	11	2017	13:06:12	47172	0	13	6	12	28	0.051269531	3.4482422	-0.43334961	-0.1315918	-0.82373047	13.609863	0.26367188	0	0	0	0	0	0	0	0	0	0.93994141	0.060058594	0.38671875	-0.22631836	-0.13208008	-0.027832031	0.986	32454.61	-0.382	1057.43	0.898
747	748	748	Category M	-0.40795898	-0.32397461	-0.68383789	0.38964844	0.083496094	0.27148438	0	0.512	3/11/2017	3	11	2017	13:06:12	47172	0.1	13	6	12	28	0.051269531	3.4482422	-0.43505859	-0.13085938	-0.82348633	17.311279	0.23974609	0	0	0	0	0	0	0	0	0	0.94067383	0.059326172	0.35986328	0.027099609	-0.19287109	0.13964844	0.952	32533.65	-0.388	1118.53	0.921
748	749	749	Category M	-0.50390625	-0.20385742	-1.2119141	0.39501953	0.12402344	0.25732422	0	0.554	3/11/2017	3	11	2017	13:06:12	47172	0.2	13	6	12	28	0.051269531	3.4482422	-0.43286133	-0.13061523	-0.82348633	22.520508	0.40112305	0	0	0	0	0	0	0	0	0	0.93945313	0.060546875	0.53198242	-0.070800781	-0.072998047	-0.38818359	0.887	32691.34	-0.138	368.57	0.898
749	750	750	Category M	-0.2277832	-0.17993164	-1.2597656	0.34130859	0.14257813	0.31176758	0	0.694	3/11/2017	3	11	2017	13:06:12	47172	0.3	13	6	12	28	0.051269531	3.4482422	-0.43505859	-0.13037109	-0.82397461	29.117676	0.48510742	0	0	0	0	0	0	0	0	0	0.94091797	0.059082031	0.69262695	0.20727539	-0.049316406	-0.43554688	0.61	33491.67	0.296	-847.37	0.898
750	751	751	Category M	-0.47998047	0.14379883	-0.83984375	0.25097656	0.13793945	0.38500977	0	0.921	3/11/2017	3	11	2017	13:06:12	47172	0.4	13	6	12	29	0.051269531	3.4482422	-0.43066406	-0.13012695	-0.82495117	34.597168	0.27880859	0	0	0	0	0	0	0	0	0	0.93969727	0.060302734	0.33789063	-0.049072266	0.27392578	-0.014648438	0.677	33274.59	0.274	-738.58	0.921
751	752	752	Category M	-0.15576172	0	-0.70776367	0.16259766	0.14575195	0.43774414	0	0.086	3/11/2017	3	11	2017	13:06:12	47172	0.5	13	6	12	29	0.051269531	3.4482422	-0.42773438	-0.12890625	-0.82495117	40.76709	0.32299805	0	0	0	0	0	0	0	0	0	0.93823242	0.061767578	0.51831055	0.27197266	0.12890625	0.1171875	0.778	32978.14	0.14	-363.13	1.116
752	753	753	Category M	-0.059814453	0.023925781	-0.61181641	0.12866211	0.12695313	0.45166016	0	1.299	3/11/2017	3	11	2017	13:06:12	47172	0.6	13	6	12	29	0.051269531	3.4482422	-0.4296875	-0.12866211	-0.82617188	43.623535	0.45385742	0	0	0	0	0	0	0	0	0	0.93994141	0.060058594	0.73681641	0.36987305	0.15258789	0.21435547	0.889	32686.35	0.05	-121.88	1.116
753	754	754	Category M	0.011962891	0.011962891	-0.82788086	0.11621094	0.12988281	0.46191406	0	1.116	3/11/2017	3	11	2017	13:06:12	47172	0.7	13	6	12	29	0.051269531	3.4482422	-0.42553711	-0.12792969	-0.82592773	43.097168	0.45947266	0	0	0	0	0	0	0	0	0	0.93798828	0.062011719	0.5793457	0.4375	0.13989258	-0.001708984	0.866	32744.28	0.291	-656.63	1.116
754	755	755	Category M	0.071777344	-0.035888672	-0.93579102	0.11132813	0.12915039	0.45581055	0	1.22	3/11/2017	3	11	2017	13:06:12	47172	0.8	13	6	12	29	0.051269531	3.4482422	-0.42407227	-0.12719727	-0.82666016	39.758301	0.51586914	0	0	0	0	0	0	0	0	0	0.93774414	0.062255859	0.69628906	0.49584961	0.091308594	-0.10888672	0.778	32978.14	0.311	-750.2	1.116
755	756	756	Category M	0.035888672	-0.083984375	-0.88793945	0.1105957	0.12915039	0.45800781	0	0.559	3/11/2017	3	11	2017	13:06:12	47172	0.9	13	6	12	29	0.051269531	3.4482422	-0.42285156	-0.12744141	-0.828125	35.714844	0.46459961	0	0	0	0	0	0	0	0	0	0.9387207	0.061279297	0.56176758	0.45874023	0.043457031	-0.059570313	0.934	32576.42	0.048	-112.62	1.116
756	757	757	Category M	0.047851563	-0.095947266	-0.86376953	0.12036133	0.13183594	0.45507813	0	0.391	3/11/2017	3	11	2017	13:06:13	47173	0	13	6	13	29	0.051269531	3.4482422	-0.42260742	-0.12670898	-0.82861328	35.17041	0.47290039	0	0	0	0	0	0	0	0	0	0.9387207	0.061279297	0.53662109	0.47045898	0.030761719	-0.034912109	0.823	32856.02	0.159	-392.22	1.116
757	758	758	Category M	-0.14379883	-0.15576172	-0.80395508	0.11621094	0.13500977	0.45678711	0	1.023	3/11/2017	3	11	2017	13:06:13	47173	0.1	13	6	13	29	0.051269531	3.4482422	-0.42138672	-0.12670898	-0.82861328	33.244385	0.28027344	0	0	0	0	0	0	0	0	0	0.93823242	0.061767578	0.33105469	0.27758789	-0.028808594	0.024658203	0.986	32454.61	0.262	-544.62	1.22
758	759	759	Category M	-0.083984375	-0.023925781	-0.88793945	0.15063477	0.15600586	0.43994141	0	0.634	3/11/2017	3	11	2017	13:06:13	47173	0.2	13	6	13	29	0.051269531	3.4482422	-0.42236328	-0.12548828	-0.82885742	29.109619	0.35839844	0	0	0	0	0	0	0	0	0	0.93896484	0.061035156	0.49902344	0.33837891	0.1015625	-0.058837891	1.001	32420.45	0.193	-406.36	1.309
759	760	760	Category M	0.023925781	-0.071777344	-1.2839355	0.19580078	0.1640625	0.4128418	0	2.091	3/11/2017	3	11	2017	13:06:13	47173	0.3	13	6	13	29	0.051269531	3.4482422	-0.42041016	-0.125	-0.82861328	24.744141	0.63818359	0	0	0	0	0	0	0	0	0	0.9375	0.0625	0.95288086	0.44433594	0.053222656	-0.45507813	1.129	32144.59	-0.205	455.88	1.309
760	761	761	Category M	-0.011962891	-0.047851563	-1.079834	0.21533203	0.16821289	0.39746094	0	1.309	3/11/2017	3	11	2017	13:06:13	47173	0.4	13	6	13	30	0.051269531	3.4482422	-0.42016602	-0.12475586	-0.8293457	23.032959	0.48510742	0	0	0	0	0	0	0	0	0	0.93798828	0.062011719	0.7355957	0.40820313	0.076904297	-0.25024414	1.101	32202.68	-0.175	392.97	1.309
761	762	762	Category M	-0.17993164	0	-0.89990234	0.17456055	0.19042969	0.41577148	0	1.328	3/11/2017	3	11	2017	13:06:13	47173	0.5	13	6	13	30	0.051269531	3.4482422	-0.41552734	-0.12402344	-0.82861328	17.478516	0.27563477	0	0	0	0	0	0	0	0	0	0.93530273	0.064697266	0.4309082	0.2355957	0.12402344	-0.071044922	1.012	32395.65	-0.029	65.85	1.328
762	763	763	Category M	-0.11987305	-0.10791016	-0.93579102	0.15356445	0.20581055	0.41870117	0	0.224	3/11/2017	3	11	2017	13:06:13	47173	0.6	13	6	13	30	0.051757813	3.515918	-0.41577148	-0.12402344	-0.8293457	11.834229	0.31469727	0	0	0	0	0	0	0	0	0	0.93603516	0.063964844	0.41821289	0.29589844	0.016113281	-0.10620117	1.146	32109.88	-0.139	297.01	1.328
763	764	764	Category M	-0.071777344	-0.11987305	-0.93579102	0.15356445	0.21289063	0.40771484	0	0.488	3/11/2017	3	11	2017	13:06:13	47173	0.7	13	6	13	30	0.051757813	3.515918	-0.41455078	-0.12451172	-0.83105469	9.3459473	0.35839844	0	0	0	0	0	0	0	0	0	0.93701172	0.062988281	0.45214844	0.34277344	0.004638672	-0.10449219	0.887	32691.34	0.09	-216.02	1.309
764	765	765	Category M	-0.13183594	-0.13183594	-0.94799805	0.14599609	0.2097168	0.41577148	0	1.44	3/11/2017	3	11	2017	13:06:13	47173	0.8	13	6	13	30	0.051757813	3.515918	-0.4140625	-0.12475586	-0.83105469	10.265869	0.30541992	0	0	0	0	0	0	0	0	0	0.93701172	0.062988281	0.40600586	0.28222656	-0.006835938	-0.11669922	0.845	32798.28	0.259	-601.88	1.058
765	766	766	Category M	-0.095947266	-0.13183594	-0.89990234	0.14355469	0.21166992	0.41503906	0	0.534	3/11/2017	3	11	2017	13:06:13	47173	0.9	13	6	13	30	0.051757813	3.515918	-0.41333008	-0.12475586	-0.82861328	13.103027	0.32543945	0	0	0	0	0	0	0	0	0	0.93432617	0.065673828	0.39550781	0.31738281	-0.006835938	-0.071044922	0.765	33014.49	0.379	-900.55	1.058
766	767	767	Category M	-0.095947266	-0.15576172	-0.91186523	0.14355469	0.21289063	0.41772461	0	1.058	3/11/2017	3	11	2017	13:06:14	47174	0	13	6	14	30	0.051757813	3.515918	-0.41186523	-0.12597656	-0.83032227	10.682373	0.32763672	0	0	0	0	0	0	0	0	0	0.93530273	0.064697266	0.42675781	0.31591797	-0.029541016	-0.081298828	0.97	32491.53	0.064	-144.82	1.44
767	768	768	Category M	-0.13183594	-0.059814453	-0.92382813	0.13989258	0.20703125	0.41796875	0	0.851	3/11/2017	3	11	2017	13:06:14	47174	0.1	13	6	14	30	0.051757813	3.515918	-0.41162109	-0.12597656	-0.83154297	9.7937012	0.30200195	0	0	0	0	0	0	0	0	0	0.93652344	0.063476563	0.43823242	0.27978516	0.066162109	-0.092041016	1.165	32071.58	-0.099	205.43	1.44
768	769	769	Category M	-0.19189453	0.16796875	-0.81591797	0.16162109	0.20239258	0.41064453	0	1.452	3/11/2017	3	11	2017	13:06:14	47174	0.2	13	6	14	30	0.051757813	3.515918	-0.40795898	-0.12573242	-0.83154297	8.1784668	0.36499023	0	0	0	0	0	0	0	0	0	0.93481445	0.065185547	0.52563477	0.21606445	0.29370117	0.015625	0.95	32538.37	0.134	-299.83	1.058
769	770	770	Category M	-0.20385742	-0.035888672	-0.86376953	0.23706055	0.16381836	0.38574219	0	1.66	3/11/2017	3	11	2017	13:06:14	47174	0.3	13	6	14	30	0.051757813	3.515918	-0.40576172	-0.12573242	-0.83227539	3.885498	0.22338867	0	0	0	0	0	0	0	0	0	0.93457031	0.065429688	0.32348633	0.2019043	0.08984375	-0.03125	0.999	32424.98	-0.019	43.42	1.058
770	771	771	Category M	-0.47998047	0.023925781	-0.79199219	0.32104492	0.1003418	0.34985352	0	0.145	3/11/2017	3	11	2017	13:06:14	47174	0.4	13	6	14	31	0.051757813	3.515918	-0.40454102	-0.12597656	-0.83349609	9.0178223	0.17285156	0	0	0	0	0	0	0	0	0	0.93530273	0.064697266	0.2668457	-0.075195313	0.14990234	0.041503906	0.991	32443.18	-0.028	64.65	1.013
771	772	772	Category M	-0.49194336	-0.17993164	-0.68383789	0.33129883	0.068603516	0.34130859	0	0.828	3/11/2017	3	11	2017	13:06:14	47174	0.5	13	6	14	31	0.051757813	3.515918	-0.40722656	-0.12670898	-0.83520508	20.327393	0.18139648	0	0	0	0	0	0	0	0	0	0.93798828	0.062011719	0.2890625	-0.084472656	-0.052978516	0.15136719	1.004	32413.66	0.03	-66.95	1.013
772	773	773	Category M	-0.58789063	-0.31176758	-0.81591797	0.37451172	0.035888672	0.29345703	0	1.013	3/11/2017	3	11	2017	13:06:14	47174	0.6	13	6	14	31	0.051757813	3.515918	-0.40405273	-0.12402344	-0.83203125	31.522949	0.26293945	0	0	0	0	0	0	0	0	0	0.93310547	0.066894531	0.38720703	-0.18359375	-0.1875	0.016113281	0.865	32746.83	0.162	-384.64	0.926
773	774	774	Category M	-0.74389648	-0.23999023	-1.0917969	0.3762207	0.022949219	0.29980469	0	0.926	3/11/2017	3	11	2017	13:06:14	47174	0.7	13	6	14	31	0.051757813	3.515918	-0.4074707	-0.1237793	-0.83227539	43.422607	0.44018555	0	0	0	0	0	0	0	0	0	0.93505859	0.064941406	0.71166992	-0.33618164	-0.1159668	-0.25927734	0.637	33401.98	0.253	-718.12	0.828
774	775	775	Category M	-0.21582031	-0.2878418	-0.7199707	0.42602539	0.016113281	0.22607422	0	0.623	3/11/2017	3	11	2017	13:06:14	47174	0.8	13	6	14	31	0.051757813	3.515918	-0.40673828	-0.12524414	-0.83325195	53.48291	0.27490234	0	0	0	0	0	0	0	0	0	0.93554688	0.064453125	0.46655273	0.19091797	-0.16235352	0.11328125	0.659	33331.14	0.224	-629.8	0.828
775	776	776	Category M	-0.77978516	-0.17993164	-0.79199219	0.4128418	0.023925781	0.25341797	0	0.288	3/11/2017	3	11	2017	13:06:14	47174	0.9	13	6	14	31	0.051757813	3.515918	-0.40771484	-0.12646484	-0.83374023	59.597168	0.37817383	0	0	0	0	0	0	0	0	0	0.93676758	0.063232422	0.46728516	-0.37182617	-0.053222656	0.041748047	0.614	33478.18	0.239	-700.6	0.926
776	777	777	Category M	-0.52783203	-0.16796875	-0.68383789	0.38842773	0.004882813	0.28759766	0	0.277	3/11/2017	3	11	2017	13:06:15	47175	0	13	6	15	31	0.051757813	3.515918	-0.40649414	-0.12719727	-0.83325195	57.959229	0.1965332	0	0	0	0	0	0	0	0	0	0.93579102	0.064208984	0.31103516	-0.12109375	-0.040527344	0.14941406	0.614	33478.18	0.197	-590.13	0.771
777	778	778	Category C	-0.57592773	-0.17993164	-0.80395508	0.40576172	0.034179688	0.26464844	0	0.56	3/11/2017	3	11	2017	13:06:15	47175	0.7	13	6	15	32	0.051757813	3.515918	-0.40649414	-0.12792969	-0.83300781	58.098633	0.17944336	0	0	0	0	0	0	0	0	0	0.93579102	0.064208984	0.25024414	-0.16918945	-0.051757813	0.029052734	0.588	33567.17	0.264	-787.01	0.771
778	779	779	Category C	-0.51586914	-0.16796875	-0.70776367	0.40185547	0.025878906	0.26586914	0	1.013	3/11/2017	3	11	2017	13:06:15	47175	0.8	13	6	15	32	0.051757813	3.515918	-0.40600586	-0.12841797	-0.8347168	57.29541	0.17236328	0	0	0	0	0	0	0	0	0	0.93725586	0.062744141	0.27612305	-0.10961914	-0.039306641	0.12695313	0.624	33444.77	0.315	-880.3	0.837
779	780	780	Category C	-0.69580078	-0.17993164	-0.73193359	0.42504883	0.041748047	0.23461914	0	0.771	3/11/2017	3	11	2017	13:06:15	47175	0.9	13	6	15	32	0.051757813	3.515918	-0.40161133	-0.12890625	-0.83325195	54.055176	0.31494141	0	0	0	0	0	0	0	0	0	0.93383789	0.066162109	0.44628906	-0.29394531	-0.05078125	0.10131836	0.778	32978.14	0.183	-465.63	0.991
780	781	781	Category C	-0.43188477	-0.26391602	-0.89990234	0.39428711	0.041748047	0.27294922	0	0.837	3/11/2017	3	11	2017	13:06:16	47176	0	13	6	16	32	0.051757813	3.515918	-0.40087891	-0.12744141	-0.83276367	42.780518	0.15478516	0	0	0	0	0	0	0	0	0	0.93310547	0.066894531	0.23413086	-0.030761719	-0.13623047	-0.066894531	0.897	32666.48	-0.024	60.04	0.991
781	782	782	Category C	-0.38378906	-0.095947266	-0.85180664	0.40478516	0.057617188	0.26147461	0	1.215	3/11/2017	3	11	2017	13:06:16	47176	0.1	13	6	16	32	0.051757813	3.515918	-0.40185547	-0.12719727	-0.83251953	32.632324	0.040771484	0	0	0	0	0	0	0	0	0	0.93334961	0.066650391	0.068603516	0.018066406	0.03125	-0.019042969	0.96	32514.85	-0.077	186.49	0.991
782	783	783	Category C	-0.57592773	-0.14379883	-0.80395508	0.39819336	0.045166016	0.27294922	0	0.991	3/11/2017	3	11	2017	13:06:16	47176	0.2	13	6	16	32	0.051757813	3.515918	-0.39916992	-0.12744141	-0.83203125	21.112061	0.17944336	0	0	0	0	0	0	0	0	0	0.93164063	0.068359375	0.22094727	-0.17651367	-0.016113281	0.028076172	0.88	32708.87	-0.098	258.19	0.936
783	784	784	Category C	-0.50390625	-0.17993164	-0.69580078	0.375	0.049560547	0.29541016	0	0.936	3/11/2017	3	11	2017	13:06:16	47176	0.3	13	6	16	32	0.051757813	3.515918	-0.3972168	-0.12866211	-0.83276367	8.9858398	0.1809082	0	0	0	0	0	0	0	0	0	0.93164063	0.068359375	0.29467773	-0.10644531	-0.051025391	0.13696289	0.792	32939.55	-0.112	325.74	0.936
784	785	785	Category C	-0.50390625	-0.14379883	-0.76782227	0.40600586	0.053710938	0.26025391	0	0.532	3/11/2017	3	11	2017	13:06:16	47176	0.4	13	6	16	33	0.051757813	3.515918	-0.39794922	-0.12915039	-0.83349609	1.5356445	0.12548828	0	0	0	0	0	0	0	0	0	0.93261719	0.067382813	0.1862793	-0.10571289	-0.014404297	0.065673828	0.775	32986.49	-0.239	768.66	0.936
785	786	786	Category C	-0.39599609	-0.10791016	-0.82788086	0.3984375	0.054931641	0.26757813	0	0.241	3/11/2017	3	11	2017	13:06:16	47176	0.5	13	6	16	33	0.051757813	3.515918	-0.39794922	-0.13012695	-0.83251953	9.1469727	0.022949219	0	0	0	0	0	0	0	0	0	0.93188477	0.068115234	0.029052734	0.001953125	0.022216797	0.004638672	0.653	33350.27	0.009	-28.64	0.74
786	787	787	Category C	-0.65991211	-0.13183594	-0.76782227	0.40429688	0.048339844	0.25927734	0	0.74	3/11/2017	3	11	2017	13:06:16	47176	0.6	13	6	16	33	0.051757813	3.515918	-0.39794922	-0.13134766	-0.83203125	8.5983887	0.26953125	0	0	0	0	0	0	0	0	0	0.93164063	0.068359375	0.32641602	-0.26171875	-0.000244141	0.064208984	0.604	33512.04	0.014	-47.27	0.697
787	788	788	Category C	-0.47998047	-0.083984375	-0.73193359	0.39477539	0.040039063	0.27197266	0	0.481	3/11/2017	3	11	2017	13:06:16	47176	0.7	13	6	16	33	0.051757813	3.515918	-0.39453125	-0.13037109	-0.83129883	8.8300781	0.13891602	0	0	0	0	0	0	0	0	0	0.92919922	0.070800781	0.23120117	-0.085205078	0.046386719	0.099365234	0.564	33652.18	-0.071	269.92	0.697
788	789	789	Category C	-0.45581055	-0.14379883	-0.79199219	0.39672852	0.039550781	0.26879883	0	0.697	3/11/2017	3	11	2017	13:06:16	47176	0.8	13	6	16	33	0.051757813	3.515918	-0.39624023	-0.12841797	-0.83276367	9.1350098	0.073730469	0	0	0	0	0	0	0	0	0	0.93115234	0.068847656	0.11572266	-0.059326172	-0.015136719	0.040771484	0.749	33059.91	-0.22	721.66	0.74
789	790	790	Category C	-0.41992188	-0.16796875	-0.91186523	0.38037109	0.039306641	0.28955078	0	0.696	3/11/2017	3	11	2017	13:06:16	47176	0.9	13	6	16	33	0.051757813	3.515918	-0.39697266	-0.12792969	-0.8269043	7.5979004	0.096191406	0	0	0	0	0	0	0	0	0	0.92626953	0.073730469	0.1472168	-0.022705078	-0.039794922	-0.084716797	0.906	32644.3	-0.34	1000.68	1.01
790	791	791	Category C	-0.52783203	-0.071777344	-0.80395508	0.39233398	0.03515625	0.27807617	0	1.643	3/11/2017	3	11	2017	13:06:17	47177	0	13	6	17	33	0.051757813	3.515918	-0.40136719	-0.12695313	-0.8215332	4.9006348	0.13891602	0	0	0	0	0	0	0	0	0	0.9230957	0.076904297	0.19897461	-0.1262207	0.055175781	0.017578125	0.951	32536.01	0.031	-72.21	1.01
791	792	792	Category C	-0.53979492	-0.15576172	-0.85180664	0.39697266	0.030273438	0.28100586	0	1.184	3/11/2017	3	11	2017	13:06:17	47177	0.1	13	6	17	33	0.051757813	3.515918	-0.40209961	-0.13085938	-0.8203125	3.375	0.14306641	0	0	0	0	0	0	0	0	0	0.92285156	0.077148438	0.19360352	-0.13745117	-0.024658203	-0.03125	0.918	32615.01	0.159	-361.57	1.01
792	793	793	Category C	-0.27587891	-0.11987305	-0.76782227	0.39624023	0.029052734	0.27392578	0	1.01	3/11/2017	3	11	2017	13:06:17	47177	0.2	13	6	17	33	0.051757813	3.515918	-0.40795898	-0.1328125	-0.82128906	1.7253418	0.14306641	0	0	0	0	0	0	0	0	0	0.92651367	0.073486328	0.19848633	0.13208008	0.012939453	0.053466797	0.939	32564.47	0.339	-710.75	1.184
793	794	794	Category C	-0.47998047	-0.13183594	-0.80395508	0.37768555	0.032470703	0.29150391	0	0.283	3/11/2017	3	11	2017	13:06:17	47177	0.3	13	6	17	33	0.051757813	3.515918	-0.41186523	-0.13500977	-0.82250977	0.62426758	0.0703125	0	0	0	0	0	0	0	0	0	0.92993164	0.070068359	0.089599609	-0.067871094	0.003173828	0.018554688	1.157	32087.65	0.236	-440.19	1.237
794	795	795	Category C	-0.44384766	-0.16796875	-0.82788086	0.38574219	0.036376953	0.28808594	0	0.821	3/11/2017	3	11	2017	13:06:17	47177	0.4	13	6	17	34	0.051269531	3.4015137	-0.41992188	-0.13720703	-0.8215332	3.46875	0.0390625	0	0	0	0	0	0	0	0	0	0.93286133	0.067138672	0.060302734	-0.023681641	-0.030517578	-0.006103516	1.089	32227.94	0.429	-789.58	1.184
795	796	796	Category C	-0.57592773	-0.11987305	-0.75585938	0.39868164	0.032958984	0.27392578	0	2.003	3/11/2017	3	11	2017	13:06:17	47177	0.5	13	6	17	34	0.051269531	3.4015137	-0.42553711	-0.13818359	-0.8203125	4.6494141	0.16455078	0	0	0	0	0	0	0	0	0	0.93457031	0.065429688	0.2331543	-0.15014648	0.018310547	0.064453125	0.982	32463.8	0.522	-1002.73	1.012
796	797	797	Category C	-0.50390625	-0.15576172	-0.79199219	0.38842773	0.025146484	0.28540039	0	1.237	3/11/2017	3	11	2017	13:06:17	47177	0.6	13	6	17	34	0.051269531	3.4015137	-0.43359375	-0.13891602	-0.81884766	3.9897461	0.076904297	0	0	0	0	0	0	0	0	0	0.93701172	0.062988281	0.11401367	-0.070068359	-0.016601563	0.026855469	0.982	32463.8	0.434	-855.92	1.237
797	798	798	Category C	-0.58789063	-0.071777344	-0.87597656	0.39160156	0.018798828	0.28125	0	0.541	3/11/2017	3	11	2017	13:06:17	47177	0.7	13	6	17	34	0.051269531	3.4015137	-0.43945313	-0.13891602	-0.81787109	4.4187012	0.17285156	0	0	0	0	0	0	0	0	0	0.9387207	0.061279297	0.2734375	-0.14819336	0.067138672	-0.057861328	1.248	31909.99	0	0	1.237
798	799	799	Category C	-0.29980469	-0.059814453	-0.79199219	0.38574219	0.009765625	0.2824707	0	1.012	3/11/2017	3	11	2017	13:06:17	47177	0.8	13	6	17	34	0.051269531	3.4015137	-0.44287109	-0.13916016	-0.81835938	5.0129395	0.16577148	0	0	0	0	0	0	0	0	0	0.94091797	0.059082031	0.24902344	0.14306641	0.079345703	0.026367188	1.194	32014.09	-0.033	65.51	1.237
799	800	800	Category C	-0.63598633	-0.14379883	-0.79199219	0.37597656	0.016601563	0.29370117	0	1.874	3/11/2017	3	11	2017	13:06:17	47177	0.9	13	6	17	34	0.051269531	3.4015137	-0.44848633	-0.14086914	-0.81738281	4.657959	0.18896484	0	0	0	0	0	0	0	0	0	0.94287109	0.057128906	0.21557617	-0.18725586	-0.002685547	0.025390625	0.924	32600.47	0.197	-439.41	1.237
800	801	801	Category C	-0.2878418	-0.095947266	-0.75585938	0.38110352	0.014404297	0.29077148	0	0.501	3/11/2017	3	11	2017	13:06:18	47178	0	13	6	18	34	0.051269531	3.4015137	-0.45678711	-0.1418457	-0.81274414	4.2194824	0.18408203	0	0	0	0	0	0	0	0	0	0.94311523	0.056884766	0.27197266	0.16894531	0.045898438	0.056884766	0.926	32595.65	0.159	-359.23	1.012
801	802	802	Category C	-0.49194336	-0.16796875	-0.81591797	0.39794922	0.017822266	0.27929688	0	0.383	3/11/2017	3	11	2017	13:06:18	47178	0.1	13	6	18	34	0.051269531	3.4015137	-0.46166992	-0.14331055	-0.80957031	4.5705566	0.039306641	0	0	0	0	0	0	0	0	0	0.94287109	0.057128906	0.060791016	-0.030029297	-0.024414063	-0.006103516	0.983	32461.5	0.151	-327.17	1.157
802	803	803	Category C	-0.44384766	-0.17993164	-0.86376953	0.39013672	0.017333984	0.27856445	0	1.245	3/11/2017	3	11	2017	13:06:18	47178	0.2	13	6	18	34	0.051269531	3.4015137	-0.46728516	-0.14526367	-0.80834961	5.1320801	0.069091797	0	0	0	0	0	0	0	0	0	0.94506836	0.054931641	0.11328125	0.0234375	-0.034423828	-0.055175781	1.007	32406.89	-0.116	274.48	1.245
803	804	804	Category C	-0.43188477	-0.17993164	-0.74389648	0.36743164	0.023193359	0.30688477	0	0.887	3/11/2017	3	11	2017	13:06:18	47178	0.3	13	6	18	34	0.051269531	3.4015137	-0.47070313	-0.14575195	-0.80615234	5.0637207	0.080810547	0	0	0	0	0	0	0	0	0	0.94482422	0.055175781	0.13500977	0.038818359	-0.033935547	0.062255859	0.977	32475.32	0.073	-163.68	1.245
804	805	805	Category C	-0.44384766	-0.14379883	-0.80395508	0.40087891	0.030029297	0.26977539	0	1.157	3/11/2017	3	11	2017	13:06:18	47178	0.4	13	6	18	35	0.051269531	3.4015137	-0.47680664	-0.14672852	-0.80419922	4.2209473	0.032958984	0	0	0	0	0	0	0	0	0	0.9465332	0.053466797	0.036376953	0.032958984	0.002929688	0.000244141	1.104	32196.4	0.01	-20.84	1.245
805	806	806	Category C	-0.40795898	-0.21582031	-0.87597656	0.38305664	0.029785156	0.29125977	0	1.693	3/11/2017	3	11	2017	13:06:18	47178	0.5	13	6	18	35	0.051269531	3.4015137	-0.48193359	-0.14697266	-0.80151367	3.7260742	0.12524414	0	0	0	0	0	0	0	0	0	0.94677734	0.053222656	0.21704102	0.073974609	-0.068603516	-0.07421875	1.144	32113.94	0.065	-129.14	1.245
806	807	807	Category C	-0.51586914	-0.16796875	-0.85180664	0.37915039	0.028564453	0.2956543	0	1.263	3/11/2017	3	11	2017	13:06:18	47178	0.6	13	6	18	35	0.051269531	3.4015137	-0.48706055	-0.1472168	-0.79931641	3.855957	0.062988281	0	0	0	0	0	0	0	0	0	0.94750977	0.052490234	0.1015625	-0.028564453	-0.020507813	-0.052246094	1.034	32346.71	0.089	-189.77	1.157
807	808	808	Category C	-0.37182617	-0.13183594	-0.80395508	0.35766602	0.027587891	0.32006836	0	0.622	3/11/2017	3	11	2017	13:06:18	47178	0.7	13	6	18	35	0.051269531	3.4015137	-0.49291992	-0.14746094	-0.7980957	3.3276367	0.12207031	0	0	0	0	0	0	0	0	0	0.94946289	0.050537109	0.14233398	0.12109375	0.015625	-0.005615234	1.066	32277.01	-0.028	60.89	1.263
808	809	809	Category C	-0.37182617	-0.16796875	-0.83984375	0.39599609	0.028076172	0.27709961	0	0.586	3/11/2017	3	11	2017	13:06:18	47178	0.8	13	6	18	35	0.051269531	3.4015137	-0.49975586	-0.14892578	-0.79614258	3.8190918	0.13647461	0	0	0	0	0	0	0	0	0	0.9519043	0.048095703	0.19067383	0.12792969	-0.018798828	-0.043457031	1.084	32238.54	-0.055	119.22	1.263
809	810	810	Category C	-0.38378906	-0.16796875	-0.92382813	0.37719727	0.024414063	0.30371094	0	1.075	3/11/2017	3	11	2017	13:06:18	47178	0.9	13	6	18	35	0.051269531	3.4015137	-0.50292969	-0.15209961	-0.79541016	3.9138184	0.17578125	0	0	0	0	0	0	0	0	0	0.95336914	0.046630859	0.26318359	0.11914063	-0.015625	-0.12817383	0.98	32468.4	-0.032	74.7	1.158
810	811	811	Category C	-0.70776367	-0.17993164	-0.89990234	0.3984375	0.024169922	0.27319336	0	1.269	3/11/2017	3	11	2017	13:06:19	47179	0	13	6	19	35	0.051269531	3.4015137	-0.50610352	-0.15380859	-0.79467773	2.970459	0.22875977	0	0	0	0	0	0	0	0	0	0.95458984	0.045410156	0.33251953	-0.20141602	-0.025878906	-0.10498047	0.963	32507.83	-0.002	4.68	1.075
811	812	812	Category C	-0.27587891	0.035888672	-0.6237793	0.39941406	-0.006347656	0.27539063	0	1.068	3/11/2017	3	11	2017	13:06:19	47179	0.1	13	6	19	35	0.051269531	3.4015137	-0.50732422	-0.15600586	-0.79418945	4.3798828	0.34570313	0	0	0	0	0	0	0	0	0	0.95532227	0.044677734	0.59399414	0.23144531	0.19189453	0.17041016	1.034	32346.71	-0.095	217.76	1.075
812	813	813	Category C	-0.73193359	-0.071777344	-0.80395508	0.39672852	-0.033203125	0.27148438	0	1.158	3/11/2017	3	11	2017	13:06:19	47179	0.2	13	6	19	35	0.051269531	3.4015137	-0.50878906	-0.15600586	-0.79467773	5.7351074	0.23852539	0	0	0	0	0	0	0	0	0	0.95654297	0.043457031	0.31640625	-0.22290039	0.084228516	-0.009033203	1.027	32362.19	0.023	-50.55	1.075
813	814	814	Category C	-0.52783203	-0.2277832	-0.87597656	0.37670898	-0.029785156	0.2890625	0	1.051	3/11/2017	3	11	2017	13:06:19	47179	0.3	13	6	19	35	0.051269531	3.4015137	-0.50610352	-0.15356445	-0.79418945	8.6850586	0.11230469	0	0	0	0	0	0	0	0	0	0.95410156	0.045898438	0.17749023	-0.021484375	-0.073974609	-0.081542969	0.89	32683.86	0.335	-729.99	1.158
814	815	815	Category C	-0.58789063	-0.17993164	-0.79199219	0.36328125	-0.029296875	0.3137207	0	0.546	3/11/2017	3	11	2017	13:06:19	47179	0.4	13	6	19	36	0.051269531	3.4015137	-0.50219727	-0.15258789	-0.7902832	11.572754	0.08984375	0	0	0	0	0	0	0	0	0	0.94873047	0.051269531	0.11425781	-0.085449219	-0.027099609	-0.001464844	0.883	32701.34	0.372	-804.58	1.068
815	816	816	Category C	-0.55175781	-0.21582031	-0.7199707	0.37255859	-0.027587891	0.3034668	0	0.253	3/11/2017	3	11	2017	13:06:19	47179	0.5	13	6	19	36	0.051269531	3.4015137	-0.50708008	-0.15087891	-0.79077148	15.537598	0.10595703	0	0	0	0	0	0	0	0	0	0.95166016	0.048339844	0.18041992	-0.044433594	-0.064697266	0.070800781	0.853	32777.58	0.304	-689.93	1.051
816	817	817	Category C	-0.47998047	-0.17993164	-0.7199707	0.37084961	-0.028564453	0.3046875	0	1.226	3/11/2017	3	11	2017	13:06:19	47179	0.6	13	6	19	36	0.051269531	3.4015137	-0.50244141	-0.15039063	-0.79052734	20.309326	0.079589844	0	0	0	0	0	0	0	0	0	0.94873047	0.051269531	0.12231445	0.022460938	-0.029296875	0.070556641	0.811	32888.05	0.151	-377.88	1.051
817	818	818	Category C	-0.61181641	-0.17993164	-0.83984375	0.37475586	-0.022705078	0.30224609	0	0.885	3/11/2017	3	11	2017	13:06:19	47179	0.7	13	6	19	36	0.051269531	3.4015137	-0.50561523	-0.14941406	-0.79248047	21.259766	0.11987305	0	0	0	0	0	0	0	0	0	0.9519043	0.048095703	0.18359375	-0.10595703	-0.030273438	-0.047119141	0.852	32780.16	0.006	-15.43	1.066
818	819	819	Category C	-0.43188477	-0.16796875	-0.76782227	0.36108398	-0.0234375	0.30957031	0	0.905	3/11/2017	3	11	2017	13:06:19	47179	0.8	13	6	19	36	0.051269531	3.4015137	-0.50292969	-0.15014648	-0.79101563	21.387451	0.076904297	0	0	0	0	0	0	0	0	0	0.94946289	0.050537109	0.11206055	0.071044922	-0.017578125	0.023193359	0.939	32564.47	0.051	-119.01	1.066
819	820	820	Category C	-0.49194336	-0.047851563	-0.76782227	0.3815918	-0.023925781	0.29418945	0	1.299	3/11/2017	3	11	2017	13:06:19	47179	0.9	13	6	19	36	0.051269531	3.4015137	-0.50292969	-0.15161133	-0.79248047	22.130127	0.10742188	0	0	0	0	0	0	0	0	0	0.95068359	0.049316406	0.13964844	0.010986328	0.10375977	0.024658203	0.961	32512.51	-0.108	265.07	1.066
820	821	821	Category C	-0.63598633	-0.14379883	-0.81591797	0.35009766	-0.053466797	0.32446289	0	1.066	3/11/2017	3	11	2017	13:06:20	47180	0	13	6	20	36	0.051269531	3.4015137	-0.50146484	-0.15039063	-0.79394531	22.742188	0.13623047	0	0	0	0	0	0	0	0	0	0.95117188	0.048828125	0.16308594	-0.13427734	0.006591797	-0.021728516	0.873	32726.52	0.052	-128.46	0.945
821	822	822	Category C	-0.45581055	-0.14379883	-0.68383789	0.33520508	-0.068847656	0.33447266	0	0.39	3/11/2017	3	11	2017	13:06:20	47180	0.1	13	6	20	36	0.051269531	3.4015137	-0.50366211	-0.1484375	-0.79223633	20.321777	0.11865234	0	0	0	0	0	0	0	0	0	0.95043945	0.049560547	0.16113281	0.047851563	0.004638672	0.10839844	0.883	32701.34	0.072	-174.75	0.945
822	823	823	Category C	-0.41992188	-0.27587891	-0.79199219	0.37280273	-0.051757813	0.29467773	0	0.695	3/11/2017	3	11	2017	13:06:20	47180	0.2	13	6	20	36	0.051269531	3.4015137	-0.50683594	-0.14868164	-0.79125977	18.597656	0.15380859	0	0	0	0	0	0	0	0	0	0.95141602	0.048583984	0.21459961	0.086914063	-0.12695313	-0.000488281	0.782	32967.06	0.214	-535.27	0.945
823	824	824	Category C	-0.55175781	-0.17993164	-0.82788086	0.35864258	-0.035888672	0.32006836	0	0.945	3/11/2017	3	11	2017	13:06:20	47180	0.3	13	6	20	36	0.051269531	3.4015137	-0.50488281	-0.14819336	-0.79125977	17.401611	0.067138672	0	0	0	0	0	0	0	0	0	0.95019531	0.049804688	0.11474609	-0.046630859	-0.031494141	-0.036376953	0.68	33265.29	0.375	-964.52	0.695
824	825	825	Category C	-0.56396484	-0.16796875	-0.73193359	0.34765625	-0.041015625	0.32739258	0	0.302	3/11/2017	3	11	2017	13:06:20	47180	0.4	13	6	20	37	0.051269531	3.4015137	-0.50390625	-0.14819336	-0.79296875	14.601074	0.087646484	0	0	0	0	0	0	0	0	0	0.95117188	0.048828125	0.140625	-0.059814453	-0.01953125	0.061035156	0.536	33755.15	0.321	-987.86	0.695
825	826	826	Category C	-0.59985352	-0.15576172	-0.81591797	0.37353516	-0.040283203	0.30175781	0	0.685	3/11/2017	3	11	2017	13:06:20	47180	0.5	13	6	20	37	0.051269531	3.4015137	-0.50463867	-0.14819336	-0.79443359	9.690918	0.09765625	0	0	0	0	0	0	0	0	0	0.95263672	0.047363281	0.12402344	-0.094970703	-0.007324219	-0.021240234	0.662	33321.63	0.149	-433.58	0.695
826	827	827	Category C	-0.38378906	-0.17993164	-0.79199219	0.35888672	-0.040527344	0.31811523	0	0.202	3/11/2017	3	11	2017	13:06:20	47180	0.6	13	6	20	37	0.051269531	3.4015137	-0.50561523	-0.14770508	-0.79321289	6.3400879	0.12597656	0	0	0	0	0	0	0	0	0	0.95214844	0.047851563	0.15527344	0.12182617	-0.031982422	0.001220703	0.618	33464.77	0.135	-416.29	0.685
827	828	828	Category C	-0.55175781	-0.16796875	-0.81591797	0.36083984	-0.035400391	0.31494141	0	1.143	3/11/2017	3	11	2017	13:06:20	47180	0.7	13	6	20	37	0.051269531	3.4015137	-0.50317383	-0.14794922	-0.79492188	6.1542969	0.056396484	0	0	0	0	0	0	0	0	0	0.95239258	0.047607422	0.089111328	-0.048339844	-0.019775391	-0.020751953	0.493	33922.1	0.407	-1263.03	0.52
828	829	829	Category C	-0.56396484	-0.17993164	-0.74389648	0.35668945	-0.041503906	0.32202148	0	0.433	3/11/2017	3	11	2017	13:06:20	47180	0.8	13	6	20	37	0.051269531	3.4015137	-0.50610352	-0.14892578	-0.79736328	4.3078613	0.084472656	0	0	0	0	0	0	0	0	0	0.95629883	0.043701172	0.14233398	-0.057617188	-0.030761719	0.053466797	0.529	33781.57	0.416	-1231.36	0.685
829	830	830	Category C	-0.58789063	-0.095947266	-0.81591797	0.37646484	-0.040283203	0.29345703	0	0.194	3/11/2017	3	11	2017	13:06:20	47180	0.9	13	6	20	37	0.051269531	3.4015137	-0.50463867	-0.14770508	-0.79492188	2.9147949	0.10009766	0	0	0	0	0	0	0	0	0	0.953125	0.046875	0.15576172	-0.083007813	0.051757813	-0.020751953	0.566	33644.98	0.403	-1151.13	0.904
830	831	831	Category C	-0.52783203	-0.16796875	-0.74389648	0.35742188	-0.041259766	0.32421875	0	0.52	3/11/2017	3	11	2017	13:06:21	47181	0	13	6	21	37	0.051269531	3.4015137	-0.50756836	-0.1472168	-0.79174805	2.8725586	0.055908203	0	0	0	0	0	0	0	0	0	0.95214844	0.047851563	0.088623047	-0.020019531	-0.020507813	0.047851563	0.982	32463.8	-0.085	202.68	1.143
831	832	832	Category C	-0.6237793	-0.15576172	-0.77978516	0.37768555	-0.040283203	0.2956543	0	0.904	3/11/2017	3	11	2017	13:06:21	47181	0.1	13	6	21	37	0.051269531	3.4015137	-0.50634766	-0.14892578	-0.79321289	3.5415039	0.11816406	0	0	0	0	0	0	0	0	0	0.95288086	0.047119141	0.13720703	-0.1171875	-0.006591797	0.013427734	1.077	32253.44	-0.201	465.5	1.641
832	833	833	Category C	-0.38378906	-0.14379883	-0.7199707	0.36694336	-0.044921875	0.31591797	0	2.699	3/11/2017	3	11	2017	13:06:21	47181	0.2	13	6	21	37	0.051513672	3.4482422	-0.50756836	-0.14770508	-0.79345703	0.79638672	0.14404297	0	0	0	0	0	0	0	0	0	0.95361328	0.046386719	0.20141602	0.1237793	0.00390625	0.073486328	1.278	31853.72	-0.393	842.62	1.641
833	834	834	Category C	-0.6237793	-0.17993164	-0.75585938	0.37841797	-0.037353516	0.29833984	0	1.715	3/11/2017	3	11	2017	13:06:21	47181	0.3	13	6	21	38	0.051513672	3.4482422	-0.50976563	-0.14794922	-0.79418945	3.2106934	0.12426758	0	0	0	0	0	0	0	0	0	0.95532227	0.044677734	0.18408203	-0.11376953	-0.031738281	0.038330078	1.393	31647.46	-0.624	1355.79	1.641
834	835	835	Category C	-0.38378906	-0.095947266	-0.83984375	0.38696289	-0.048828125	0.28320313	0	1.641	3/11/2017	3	11	2017	13:06:21	47181	0.4	13	6	21	38	0.051513672	3.4482422	-0.51000977	-0.14746094	-0.79394531	3.8417969	0.14379883	0	0	0	0	0	0	0	0	0	0.95507813	0.044921875	0.22338867	0.1262207	0.051513672	-0.045654297	1.518	31438.36	-0.74	1539.78	1.641
835	836	836	Category C	-0.59985352	-0.14379883	-0.76782227	0.36938477	-0.047119141	0.31591797	0	0.879	3/11/2017	3	11	2017	13:06:21	47181	0.5	13	6	21	38	0.051513672	3.4482422	-0.51000977	-0.14697266	-0.79394531	4.7893066	0.093505859	0	0	0	0	0	0	0	0	0	0.95507813	0.044921875	0.11938477	-0.089599609	0.003173828	0.026123047	1.504	31461.07	-0.754	1595.98	1.715
836	837	837	Category C	-0.41992188	-0.10791016	-0.77978516	0.36254883	-0.049316406	0.31835938	0	1.271	3/11/2017	3	11	2017	13:06:21	47181	0.6	13	6	21	38	0.051513672	3.4482422	-0.51196289	-0.14746094	-0.79516602	5.8112793	0.10131836	0	0	0	0	0	0	0	0	0	0.95727539	0.042724609	0.1472168	0.092041016	0.039550781	0.015380859	1.416	31607.88	-0.538	1106.02	1.641
837	838	838	Category C	-0.41992188	-0.17993164	-0.83984375	0.35766602	-0.051757813	0.31835938	0	0.821	3/11/2017	3	11	2017	13:06:21	47181	0.7	13	6	21	38	0.051513672	3.4482422	-0.51025391	-0.14672852	-0.79467773	5.9506836	0.10620117	0	0	0	0	0	0	0	0	0	0.95581055	0.044189453	0.16845703	0.090332031	-0.033203125	-0.044921875	1.248	31909.99	-0.303	640.22	1.271
838	839	839	Category C	-0.52783203	-0.14379883	-0.80395508	0.37597656	-0.048583984	0.28857422	0	2.174	3/11/2017	3	11	2017	13:06:21	47181	0.8	13	6	21	38	0.051513672	3.4482422	-0.51098633	-0.14770508	-0.79418945	4.4709473	0.01953125	0	0	0	0	0	0	0	0	0	0.95605469	0.043945313	0.030029297	-0.016601563	0.00390625	-0.009521484	1.161	32079.6	-0.284	636.82	1.123
839	840	840	Category C	-0.64794922	-0.15576172	-0.92382813	0.34765625	-0.054931641	0.33129883	0	0.703	3/11/2017	3	11	2017	13:06:21	47181	0.9	13	6	21	38	0.051513672	3.4482422	-0.51220703	-0.14794922	-0.79443359	2.848877	0.1875	0	0	0	0	0	0	0	0	0	0.95678711	0.043212891	0.27246094	-0.13549805	-0.007568359	-0.12915039	1.121	32161.06	-0.245	557.88	1.123
840	841	841	Category C	-0.39599609	-0.16796875	-0.82788086	0.34301758	-0.054931641	0.3293457	0	1.123	3/11/2017	3	11	2017	13:06:22	47182	0	13	6	22	38	0.051513672	3.4482422	-0.51342773	-0.14819336	-0.79541016	2.2045898	0.12329102	0	0	0	0	0	0	0	0	0	0.95825195	0.041748047	0.16943359	0.11743164	-0.01953125	-0.032226563	1.085	32236.42	-0.176	400.53	1.117
841	842	842	Category C	-0.63598633	-0.15576172	-0.80395508	0.37841797	-0.052246094	0.30175781	0	0.639	3/11/2017	3	11	2017	13:06:22	47182	0.1	13	6	22	38	0.051513672	3.4482422	-0.51464844	-0.1484375	-0.79516602	1.6057129	0.12158203	0	0	0	0	0	0	0	0	0	0.95898438	0.041015625	0.13671875	-0.12109375	-0.007080078	-0.008544922	1.134	32134.33	-0.229	512.43	1.117
842	843	843	Category C	-0.38378906	-0.15576172	-0.75585938	0.37011719	-0.061523438	0.30078125	0	1.051	3/11/2017	3	11	2017	13:06:22	47182	0.2	13	6	22	38	0.051513672	3.4482422	-0.51782227	-0.14746094	-0.79467773	1.8486328	0.13989258	0	0	0	0	0	0	0	0	0	0.95996094	0.040039063	0.18115234	0.1340332	-0.008056641	0.038818359	0.891	32681.37	-0.075	193.29	1.117
843	844	844	Category C	-0.56396484	-0.19189453	-0.77978516	0.36865234	-0.060058594	0.30078125	0	1.117	3/11/2017	3	11	2017	13:06:22	47182	0.3	13	6	22	39	0.051513672	3.4482422	-0.51806641	-0.14672852	-0.79199219	4.1486816	0.065429688	0	0	0	0	0	0	0	0	0	0.95776367	0.042236328	0.10302734	-0.045654297	-0.045166016	0.012207031	1.05	32311.64	-0.231	555.02	1.123
844	845	845	Category C	-0.55175781	-0.15576172	-0.73193359	0.37011719	-0.058349609	0.30200195	0	0.714	3/11/2017	3	11	2017	13:06:22	47182	0.4	13	6	22	39	0.051513672	3.4482422	-0.52124023	-0.14697266	-0.79394531	5.2727051	0.069580078	0	0	0	0	0	0	0	0	0	0.9609375	0.0390625	0.10107422	-0.030273438	-0.008544922	0.062011719	1.114	32175.56	-0.184	410.46	1.208
845	846	846	Category C	-0.50390625	-0.14379883	-0.7199707	0.36083984	-0.059570313	0.31323242	0	1.661	3/11/2017	3	11	2017	13:06:22	47182	0.5	13	6	22	39	0.051513672	3.4482422	-0.52270508	-0.14624023	-0.79418945	9.1208496	0.076660156	0	0	0	0	0	0	0	0	0	0.96191406	0.038085938	0.095703125	0.018798828	0.002441406	0.07421875	1.209	31984.8	-0.367	821.28	1.208
846	847	847	Category C	-0.55175781	-0.16796875	-0.81591797	0.36547852	-0.05859375	0.30908203	0	1.505	3/11/2017	3	11	2017	13:06:22	47182	0.6	13	6	22	39	0.051513672	3.4482422	-0.52587891	-0.14550781	-0.79223633	10.467285	0.041503906	0	0	0	0	0	0	0	0	0	0.96191406	0.038085938	0.071777344	-0.025634766	-0.022216797	-0.0234375	1.123	32156.94	-0.364	874.49	1.208
847	848	848	Category C	-0.69580078	-0.17993164	-0.76782227	0.36303711	-0.060546875	0.30493164	0	1.208	3/11/2017	3	11	2017	13:06:22	47182	0.7	13	6	22	39	0.051513672	3.4482422	-0.52612305	-0.14477539	-0.79003906	9.7609863	0.17456055	0	0	0	0	0	0	0	0	0	0.96020508	0.039794922	0.22680664	-0.16943359	-0.034912109	0.022216797	1.038	32337.9	-0.337	863.16	1.208
848	849	849	Category C	-0.44384766	-0.095947266	-0.75585938	0.3605957	-0.061035156	0.3112793	0	0.535	3/11/2017	3	11	2017	13:06:22	47182	0.8	13	6	22	39	0.051513672	3.4482422	-0.52490234	-0.14501953	-0.79003906	8.3012695	0.10083008	0	0	0	0	0	0	0	0	0	0.9597168	0.040283203	0.16479492	0.081054688	0.049072266	0.034179688	1.029	32357.76	-0.283	710.75	1.208
849	850	850	Category C	-0.45581055	-0.16796875	-0.80395508	0.36694336	-0.060302734	0.30908203	0	0.608	3/11/2017	3	11	2017	13:06:22	47182	0.9	13	6	22	39	0.051513672	3.4482422	-0.52661133	-0.14453125	-0.78955078	7.9750977	0.075927734	0	0	0	0	0	0	0	0	0	0.96020508	0.039794922	0.10839844	0.070800781	-0.023193359	-0.014160156	0.948	32543.1	-0.23	607.1	1.208
850	851	851	Category C	-0.57592773	-0.14379883	-0.75585938	0.37744141	-0.064941406	0.29101563	0	0.662	3/11/2017	3	11	2017	13:06:23	47183	0	13	6	23	39	0.051513672	3.4482422	-0.52905273	-0.14355469	-0.78735352	6.9465332	0.056396484	0	0	0	0	0	0	0	0	0	0.95947266	0.040527344	0.078613281	-0.046630859	0	0.031494141	0.961	32512.51	-0.255	673.49	1.17
851	852	852	Category C	-0.59985352	-0.19189453	-0.73193359	0.35742188	-0.061279297	0.31835938	0	1.17	3/11/2017	3	11	2017	13:06:23	47183	0.1	13	6	23	39	0.051513672	3.4482422	-0.52734375	-0.14331055	-0.78662109	2.4555664	0.1027832	0	0	0	0	0	0	0	0	0	0.95800781	0.041992188	0.17553711	-0.072265625	-0.048339844	0.0546875	0.939	32564.47	-0.178	461.3	1.17
852	853	853	Category C	-0.37182617	-0.10791016	-0.76782227	0.37329102	-0.065429688	0.29907227	0	1.585	3/11/2017	3	11	2017	13:06:23	47183	0.2	13	6	23	39	0.051513672	3.4482422	-0.52954102	-0.14550781	-0.78833008	0.86157227	0.16357422	0	0	0	0	0	0	0	0	0	0.9609375	0.0390625	0.21606445	0.15771484	0.037597656	0.020507813	1.05	32311.64	-0.328	826.73	1.202
853	854	854	Category C	-0.43188477	-0.16796875	-0.77978516	0.35644531	-0.055175781	0.31713867	0	1.077	3/11/2017	3	11	2017	13:06:23	47183	0.3	13	6	23	39	0.051513672	3.4482422	-0.52758789	-0.14624023	-0.78808594	1.8513184	0.098388672	0	0	0	0	0	0	0	0	0	0.9597168	0.040283203	0.12573242	0.095703125	-0.021484375	0.008300781	1.225	31953.87	-0.36	792.96	1.202
854	855	855	Category C	-0.61181641	-0.14379883	-0.76782227	0.37060547	-0.053710938	0.30053711	0	1.202	3/11/2017	3	11	2017	13:06:23	47183	0.4	13	6	23	40	0.051513672	3.4482422	-0.52587891	-0.14575195	-0.78637695	3.5690918	0.087890625	0	0	0	0	0	0	0	0	0	0.95727539	0.042724609	0.10644531	-0.085693359	0.001953125	0.018554688	1.255	31896.76	0.08	-147.07	1.202
855	856	856	Category C	-0.40795898	-0.15576172	-0.76782227	0.36352539	-0.051513672	0.30908203	0	1.657	3/11/2017	3	11	2017	13:06:23	47183	0.5	13	6	23	40	0.051513672	3.4482422	-0.52587891	-0.14501953	-0.78735352	6.862793	0.11987305	0	0	0	0	0	0	0	0	0	0.95776367	0.042236328	0.14794922	0.11791992	-0.010498047	0.01953125	1.157	32087.65	0.264	-488.31	1.202
856	857	857	Category C	-0.77978516	-0.083984375	-0.83984375	0.36279297	-0.042724609	0.30395508	0	0.842	3/11/2017	3	11	2017	13:06:23	47183	0.6	13	6	23	40	0.051513672	3.4482422	-0.5246582	-0.14379883	-0.78759766	8.1062012	0.26708984	0	0	0	0	0	0	0	0	0	0.95727539	0.042724609	0.36694336	-0.25488281	0.059814453	-0.052001953	0.962	32510.17	0.446	-888.58	1.077
857	858	858	Category C	-0.37182617	-0.23999023	-0.68383789	0.38012695	-0.036132813	0.29125977	0	0.583	3/11/2017	3	11	2017	13:06:23	47183	0.7	13	6	23	40	0.051513672	3.4482422	-0.52783203	-0.14379883	-0.78930664	7.3308105	0.21142578	0	0	0	0	0	0	0	0	0	0.96044922	0.039550781	0.35766602	0.15600586	-0.095947266	0.10546875	0.858	32764.73	0.767	-1494.55	1.202
858	859	859	Category C	-0.51586914	-0.2878418	-0.81591797	0.38549805	-0.007568359	0.2878418	0	0.416	3/11/2017	3	11	2017	13:06:23	47183	0.8	13	6	23	40	0.051513672	3.4482422	-0.5234375	-0.14331055	-0.78759766	8.0888672	0.1472168	0	0	0	0	0	0	0	0	0	0.95654297	0.043457031	0.18041992	0.007568359	-0.14428711	-0.028076172	0.99	32445.46	0.653	-1202.69	0.842
859	860	860	Category C	-0.57592773	-0.083984375	-0.85180664	0.39868164	-0.006835938	0.27124023	0	0.451	3/11/2017	3	11	2017	13:06:23	47183	0.9	13	6	23	40	0.051513672	3.4482422	-0.52758789	-0.14208984	-0.78881836	9.3442383	0.098144531	0	0	0	0	0	0	0	0	0	0.9597168	0.040283203	0.16918945	-0.048095703	0.058105469	-0.062744141	0.853	32777.58	0.802	-1552.94	0.842
860	861	861	Category C	-0.61181641	-0.095947266	-0.76782227	0.34936523	-0.0234375	0.33007813	0	1.995	3/11/2017	3	11	2017	13:06:24	47184	0	13	6	24	40	0.051513672	3.4482422	-0.52661133	-0.14331055	-0.78930664	10.989014	0.099609375	0	0	0	0	0	0	0	0	0	0.9597168	0.040283203	0.15405273	-0.084960938	0.047363281	0.021484375	0.925	32598.06	0.476	-964.42	0.833
861	862	862	Category C	-0.63598633	-0.11987305	-0.77978516	0.36450195	-0.026367188	0.30761719	0	0.833	3/11/2017	3	11	2017	13:06:24	47184	0.1	13	6	24	40	0.051513672	3.4482422	-0.52392578	-0.14306641	-0.78881836	11.415771	0.11450195	0	0	0	0	0	0	0	0	0	0.95776367	0.042236328	0.14404297	-0.11181641	0.023193359	0.009033203	0.955	32526.59	0.334	-693.24	0.833
862	863	863	Category C	-0.40795898	-0.10791016	-0.79199219	0.37011719	-0.023681641	0.3034668	0	1.273	3/11/2017	3	11	2017	13:06:24	47184	0.2	13	6	24	40	0.051513672	3.4482422	-0.52441406	-0.14355469	-0.79003906	12.551514	0.12182617	0	0	0	0	0	0	0	0	0	0.95922852	0.040771484	0.15380859	0.11645508	0.035644531	-0.001708984	0.996	32431.79	0.383	-759.97	0.833
863	864	864	Category C	-0.43188477	-0.16796875	-0.83984375	0.39648438	-0.021484375	0.27978516	0	0.765	3/11/2017	3	11	2017	13:06:24	47184	0.3	13	6	24	40	0.051513672	3.4482422	-0.52783203	-0.14257813	-0.79199219	14.289795	0.11010742	0	0	0	0	0	0	0	0	0	0.96240234	0.037597656	0.16870117	0.095947266	-0.025146484	-0.047607422	1.055	32300.77	0.117	-243.17	0.833
864	865	865	Category C	-0.56396484	-0.14379883	-0.87597656	0.3605957	-0.016357422	0.31665039	0	0.663	3/11/2017	3	11	2017	13:06:24	47184	0.4	13	6	24	41	0.051513672	3.4482422	-0.52636719	-0.14160156	-0.79150391	14.905518	0.092041016	0	0	0	0	0	0	0	0	0	0.96118164	0.038818359	0.12353516	-0.037353516	-0.001953125	-0.084228516	0.857	32767.29	0.47	-1003.22	0.81
865	866	866	Category C	-0.46777344	-0.071777344	-0.73193359	0.38427734	-0.015869141	0.29296875	0	0.802	3/11/2017	3	11	2017	13:06:24	47184	0.5	13	6	24	41	0.051513672	3.4482422	-0.52758789	-0.14160156	-0.79272461	15.131836	0.11035156	0	0	0	0	0	0	0	0	0	0.96264648	0.037353516	0.19067383	0.059814453	0.069824219	0.060791016	0.811	32888.05	0.515	-1122.18	0.81
866	867	867	Category C	-0.46777344	-0.15576172	-0.91186523	0.40234375	-0.010986328	0.26635742	0	0.81	3/11/2017	3	11	2017	13:06:24	47184	0.6	13	6	24	41	0.051513672	3.4482422	-0.52636719	-0.14208984	-0.79345703	15.663818	0.13256836	0	0	0	0	0	0	0	0	0	0.96264648	0.037353516	0.19042969	0.05859375	-0.013427734	-0.11816406	0.753	33048.48	0.241	-612.14	0.81
867	868	868	Category C	-0.7199707	-0.15576172	-0.93579102	0.38793945	-0.005126953	0.28857422	0	0.557	3/11/2017	3	11	2017	13:06:24	47184	0.7	13	6	24	41	0.051513672	3.4482422	-0.52685547	-0.13989258	-0.79101563	15.673096	0.24145508	0	0	0	0	0	0	0	0	0	0.96069336	0.039306641	0.35327148	-0.19287109	-0.015625	-0.14453125	0.9	32659.07	0.065	-155.91	0.923
868	869	869	Category C	-0.3359375	-0.047851563	-0.58789063	0.38891602	-0.009277344	0.28588867	0	0.923	3/11/2017	3	11	2017	13:06:24	47184	0.8	13	6	24	41	0.051513672	3.4482422	-0.52636719	-0.13793945	-0.79125977	14.138184	0.29272461	0	0	0	0	0	0	0	0	0	0.96020508	0.039794922	0.48413086	0.19042969	0.090087891	0.20336914	0.945	32550.21	-0.176	453.04	0.936
869	870	870	Category C	-0.65991211	-0.13183594	-0.65991211	0.41333008	-0.002929688	0.25512695	0	1.646	3/11/2017	3	11	2017	13:06:24	47184	0.9	13	6	24	41	0.051513672	3.4482422	-0.52514648	-0.13818359	-0.79101563	14.527832	0.18798828	0	0	0	0	0	0	0	0	0	0.95947266	0.040527344	0.2722168	-0.13452148	0.006347656	0.13110352	0.969	32493.85	-0.069	165.22	0.936
870	871	871	Category C	-0.43188477	-0.21582031	-0.92382813	0.41650391	0.005859375	0.24365234	0	0.936	3/11/2017	3	11	2017	13:06:25	47185	0	13	6	25	41	0.051269531	3.5175293	-0.52490234	-0.13842773	-0.79052734	13.484863	0.17993164	0	0	0	0	0	0	0	0	0	0.95898438	0.041015625	0.30371094	0.093017578	-0.077148438	-0.13305664	0.897	32666.48	-0.087	224.26	0.936
871	872	872	Category C	-0.6237793	-0.047851563	-0.87597656	0.38061523	0.003173828	0.29516602	0	0.942	3/11/2017	3	11	2017	13:06:25	47185	0.1	13	6	25	41	0.051269531	3.5175293	-0.52636719	-0.13867188	-0.79223633	11.676025	0.15722656	0	0	0	0	0	0	0	0	0	0.96118164	0.038818359	0.27172852	-0.097167969	0.090820313	-0.083496094	0.876	32718.94	0.071	-173.47	0.942
872	873	873	Category C	-0.45581055	-0.14379883	-0.81591797	0.38891602	0.010009766	0.28149414	0	0.382	3/11/2017	3	11	2017	13:06:25	47185	0.2	13	6	25	41	0.051269531	3.5175293	-0.52319336	-0.13891602	-0.79248047	10.3125	0.071533203	0	0	0	0	0	0	0	0	0	0.9597168	0.040283203	0.095703125	0.067382813	-0.004638672	-0.023193359	0.885	32696.34	0.108	-257.72	0.95
873	874	874	Category C	-0.49194336	-0.095947266	-0.79199219	0.39990234	0.020996094	0.26489258	0	0.429	3/11/2017	3	11	2017	13:06:25	47185	0.3	13	6	25	42	0.051269531	3.5175293	-0.52563477	-0.13916016	-0.79370117	9.0803223	0.054931641	0	0	0	0	0	0	0	0	0	0.9621582	0.037841797	0.078857422	0.033691406	0.043212891	0.001708984	0.769	33003.25	0.254	-632.18	0.95
874	875	875	Category C	-0.44384766	-0.13183594	-0.82788086	0.40405273	0.004638672	0.26000977	0	0.98	3/11/2017	3	11	2017	13:06:25	47185	0.4	13	6	25	42	0.051269531	3.5175293	-0.52416992	-0.13916016	-0.79394531	8.6018066	0.087402344	0	0	0	0	0	0	0	0	0	0.96142578	0.038574219	0.12158203	0.080322266	0.007324219	-0.033691406	0.778	32978.14	0.273	-668.68	0.95
875	876	876	Category C	-0.73193359	-0.15576172	-0.85180664	0.39111328	0.003662109	0.27954102	0	0.95	3/11/2017	3	11	2017	13:06:25	47185	0.5	13	6	25	42	0.051269531	3.5175293	-0.52807617	-0.14013672	-0.79394531	6.796875	0.2121582	0	0	0	0	0	0	0	0	0	0.96386719	0.036132813	0.27685547	-0.20361328	-0.015380859	-0.057617188	0.75	33057.05	0.102	-276.89	0.98
876	877	877	Category C	-0.37182617	-0.083984375	-0.75585938	0.38696289	0.000244141	0.28662109	0	0.99	3/11/2017	3	11	2017	13:06:25	47185	0.6	13	6	25	42	0.051269531	3.5175293	-0.52514648	-0.13964844	-0.79394531	5.5839844	0.16748047	0	0	0	0	0	0	0	0	0	0.9621582	0.037841797	0.24731445	0.15332031	0.055664063	0.038085938	0.878	32713.9	0.019	-47.42	0.98
877	878	878	Category C	-0.65991211	-0.15576172	-0.82788086	0.41210938	0.010253906	0.2578125	0	0.772	3/11/2017	3	11	2017	13:06:25	47185	0.7	13	6	25	42	0.051269531	3.5175293	-0.52636719	-0.13916016	-0.79345703	5.3986816	0.13867188	0	0	0	0	0	0	0	0	0	0.9621582	0.037841797	0.18432617	-0.13330078	-0.016357422	-0.034179688	0.945	32550.21	-0.259	696.56	0.98
878	879	879	Category C	-0.39599609	-0.083984375	-0.80395508	0.39306641	-0.001464844	0.27026367	0	1.148	3/11/2017	3	11	2017	13:06:25	47185	0.8	13	6	25	42	0.051269531	3.5175293	-0.52709961	-0.13818359	-0.79345703	4.5183105	0.14233398	0	0	0	0	0	0	0	0	0	0.96264648	0.037353516	0.19604492	0.13110352	0.054199219	-0.010253906	0.877	32716.42	0.001	-2.52	0.95
879	880	880	Category C	-0.7199707	-0.15576172	-0.87597656	0.39331055	0.00390625	0.28027344	0	0.83	3/11/2017	3	11	2017	13:06:25	47185	0.9	13	6	25	42	0.051269531	3.5175293	-0.52587891	-0.13867188	-0.79248047	3.8647461	0.21166992	0	0	0	0	0	0	0	0	0	0.96118164	0.038818359	0.29418945	-0.19384766	-0.016845703	-0.083251953	0.876	32718.94	0.061	-149.69	0.99
880	881	881	Category C	-0.39599609	-0.13183594	-0.74389648	0.40063477	0.001708984	0.27612305	0	0.576	3/11/2017	3	11	2017	13:06:26	47186	0	13	6	26	42	0.051269531	3.5175293	-0.52441406	-0.13842773	-0.79125977	3.2434082	0.13720703	0	0	0	0	0	0	0	0	0	0.95947266	0.040527344	0.18286133	0.12841797	0.006591797	0.047363281	0.909	32636.95	0.024	-58.13	0.943
881	882	882	Category C	-0.74389648	-0.083984375	-0.77978516	0.40673828	0.006103516	0.26098633	0	0.943	3/11/2017	3	11	2017	13:06:26	47186	0.1	13	6	26	42	0.051269531	3.5175293	-0.52514648	-0.13867188	-0.79052734	1.8669434	0.22558594	0	0	0	0	0	0	0	0	0	0.95922852	0.040771484	0.28417969	-0.21850586	0.0546875	0.010742188	0.905	32646.76	0.016	-39.03	0.943
882	883	883	Category C	-0.46777344	-0.10791016	-0.64794922	0.40771484	0.000732422	0.25683594	0	1.189	3/11/2017	3	11	2017	13:06:26	47186	0.2	13	6	26	42	0.051269531	3.5175293	-0.52392578	-0.13891602	-0.79003906	1.2094727	0.15600586	0	0	0	0	0	0	0	0	0	0.95825195	0.041748047	0.22949219	0.056152344	0.031005859	0.14208984	0.816	32874.66	0.13	-326.83	0.849
883	884	884	Category C	-0.671875	-0.20385742	-0.88793945	0.41455078	0.024169922	0.24731445	0	0.744	3/11/2017	3	11	2017	13:06:26	47186	0.3	13	6	26	43	0.051269531	3.5175293	-0.52563477	-0.13891602	-0.79052734	0.85839844	0.18701172	0	0	0	0	0	0	0	0	0	0.95947266	0.040527344	0.30810547	-0.14599609	-0.064697266	-0.097167969	0.819	32866.66	0.35	-803.08	0.943
884	885	885	Category C	-0.57592773	-0.083984375	-0.82788086	0.40136719	0.016357422	0.26196289	0	0.614	3/11/2017	3	11	2017	13:06:26	47186	0.4	13	6	26	43	0.051269531	3.5175293	-0.52514648	-0.13867188	-0.79077148	0.10986328	0.083251953	0	0	0	0	0	0	0	0	0	0.95947266	0.040527344	0.14233398	-0.050537109	0.0546875	-0.036865234	0.93	32586.02	0.031	-73.51	0.943
885	886	886	Category C	-0.64794922	-0.15576172	-0.7199707	0.40649414	0.023681641	0.26367188	0	0.849	3/11/2017	3	11	2017	13:06:26	47186	0.5	13	6	26	43	0.051269531	3.5175293	-0.52514648	-0.13867188	-0.79125977	0.55908203	0.14282227	0	0	0	0	0	0	0	0	0	0.9597168	0.040283203	0.21069336	-0.12255859	-0.016845703	0.071289063	0.842	32806.08	0.122	-300.58	0.849
886	887	887	Category C	-0.53979492	-0.10791016	-0.671875	0.40966797	0.020751953	0.25488281	0	1.242	3/11/2017	3	11	2017	13:06:26	47186	0.6	13	6	26	43	0.051269531	3.5175293	-0.52514648	-0.13916016	-0.79199219	1.3500977	0.125	0	0	0	0	0	0	0	0	0	0.96044922	0.039550781	0.16601563	-0.014404297	0.03125	0.12011719	0.759	33031.43	0.293	-724.14	0.744
887	888	888	Category C	-0.27587891	-0.16796875	-0.81591797	0.42749023	0.018798828	0.22802734	0	0.414	3/11/2017	3	11	2017	13:06:26	47186	0.7	13	6	26	43	0.051269531	3.5175293	-0.5246582	-0.13916016	-0.79150391	2.4892578	0.25170898	0	0	0	0	0	0	0	0	0	0.95996094	0.040039063	0.30175781	0.2487793	-0.028564453	-0.024169922	0.701	33201.06	0.388	-973.12	0.849
888	889	889	Category C	-0.51586914	-0.11987305	-0.80395508	0.40991211	0.028320313	0.25952148	0	0.694	3/11/2017	3	11	2017	13:06:26	47186	0.8	13	6	26	43	0.051269531	3.5175293	-0.52294922	-0.13842773	-0.7902832	3.284668	0.024169922	0	0	0	0	0	0	0	0	0	0.95776367	0.042236328	0.039306641	0.007080078	0.018554688	-0.013427734	0.746	33068.51	0.215	-556	0.849
889	890	890	Category C	-0.56396484	-0.083984375	-0.74389648	0.40234375	0.017089844	0.26489258	0	0.394	3/11/2017	3	11	2017	13:06:26	47186	0.9	13	6	26	43	0.051269531	3.5175293	-0.52539063	-0.14038086	-0.79125977	2.7832031	0.083007813	0	0	0	0	0	0	0	0	0	0.96020508	0.039794922	0.14208984	-0.038330078	0.056396484	0.047363281	0.718	33150.2	0.018	-52.8	0.885
890	891	891	Category C	-0.57592773	-0.16796875	-0.83984375	0.40942383	0.017578125	0.2578125	0	0.885	3/11/2017	3	11	2017	13:06:27	47187	0	13	6	27	43	0.051269531	3.5175293	-0.52514648	-0.14013672	-0.79077148	2.9301758	0.075439453	0	0	0	0	0	0	0	0	0	0.9597168	0.040283203	0.12695313	-0.050537109	-0.027587891	-0.048828125	0.706	33186	0.149	-413.57	0.748
891	892	892	Category C	-0.45581055	-0.14379883	-0.75585938	0.39794922	0.011474609	0.2722168	0	0.681	3/11/2017	3	11	2017	13:06:27	47187	0.1	13	6	27	43	0.051269531	3.5175293	-0.52490234	-0.14038086	-0.79150391	2.8010254	0.077880859	0	0	0	0	0	0	0	0	0	0.96020508	0.039794922	0.10791016	0.069091797	-0.003173828	0.035644531	0.761	33025.77	0.152	-398.59	0.748
892	893	893	Category C	-0.57592773	-0.13183594	-0.77978516	0.4050293	0.012451172	0.26098633	0	1.168	3/11/2017	3	11	2017	13:06:27	47187	0.2	13	6	27	43	0.051269531	3.5175293	-0.52392578	-0.140625	-0.79199219	2.1699219	0.053955078	0	0	0	0	0	0	0	0	0	0.95996094	0.040039063	0.072998047	-0.051757813	0.008789063	0.012207031	0.722	33138.37	0.151	-411.85	0.885
893	894	894	Category C	-0.38378906	-0.17993164	-0.74389648	0.40942383	0.019042969	0.25341797	0	0.748	3/11/2017	3	11	2017	13:06:27	47187	0.3	13	6	27	44	0.051269531	3.5175293	-0.52661133	-0.14111328	-0.79248047	1.5012207	0.15576172	0	0	0	0	0	0	0	0	0	0.96191406	0.038085938	0.22998047	0.14282227	-0.038574219	0.048583984	0.865	32746.83	-0.032	82.79	1.168
894	895	895	Category C	-0.58789063	-0.13183594	-0.86376953	0.40063477	0.017089844	0.25878906	0	0.457	3/11/2017	3	11	2017	13:06:27	47187	0.4	13	6	27	44	0.051269531	3.5175293	-0.52709961	-0.14135742	-0.79272461	0.69067383	0.093505859	0	0	0	0	0	0	0	0	0	0.96264648	0.037353516	0.14086914	-0.060546875	0.009521484	-0.070800781	1.335	31749.69	-0.515	1114.3	1.199
895	896	896	Category C	-0.45581055	-0.11987305	-0.75585938	0.40258789	0.013183594	0.26904297	0	1.251	3/11/2017	3	11	2017	13:06:27	47187	0.5	13	6	27	44	0.051269531	3.5175293	-0.52514648	-0.14160156	-0.79248047	0.093261719	0.081542969	0	0	0	0	0	0	0	0	0	0.96118164	0.038818359	0.12792969	0.069335938	0.021728516	0.036621094	1.421	31599.34	-0.567	1175.67	1.199
896	897	897	Category C	-0.73193359	-0.16796875	-0.85180664	0.40600586	0.014892578	0.25683594	0	3.707	3/11/2017	3	11	2017	13:06:27	47187	0.6	13	6	27	44	0.051269531	3.5175293	-0.52685547	-0.1418457	-0.79394531	0.63061523	0.21435547	0	0	0	0	0	0	0	0	0	0.96337891	0.036621094	0.28857422	-0.20483398	-0.025878906	-0.057617188	1.408	31621.59	-0.597	1266.46	1.251
897	898	898	Category C	-0.27587891	-0.14379883	-0.69580078	0.41162109	0.007324219	0.25683594	0	1.199	3/11/2017	3	11	2017	13:06:27	47187	0.7	13	6	27	44	0.051269531	3.5175293	-0.52075195	-0.14282227	-0.79321289	1.6447754	0.26367188	0	0	0	0	0	0	0	0	0	0.9597168	0.040283203	0.34350586	0.24487305	-0.000732422	0.097412109	1.625	31270.18	-1	2171.27	1.251
898	899	899	Category C	-0.75585938	-0.071777344	-0.87597656	0.42480469	0.009765625	0.23242188	0	1.091	3/11/2017	3	11	2017	13:06:27	47187	0.8	13	6	27	44	0.051269531	3.5175293	-0.5234375	-0.1418457	-0.79467773	1.986084	0.25561523	0	0	0	0	0	0	0	0	0	0.96240234	0.037597656	0.38330078	-0.23217773	0.070068359	-0.081054688	1.643	31242.77	-1.093	2460.36	1.321
899	900	900	Category C	-0.41992188	-0.14379883	-0.80395508	0.39306641	-0.004150391	0.28051758	0	2.047	3/11/2017	3	11	2017	13:06:27	47187	0.9	13	6	27	44	0.051269531	3.5175293	-0.52246094	-0.14038086	-0.79443359	2.5839844	0.10302734	0	0	0	0	0	0	0	0	0	0.96118164	0.038818359	0.11499023	0.10253906	-0.003173828	-0.009277344	1.655	31224.64	-1.006	2138.46	2.047
900	901	901	Category C	-0.41992188	-0.11987305	-0.76782227	0.39648438	0.001464844	0.27514648	0	0.565	3/11/2017	3	11	2017	13:06:28	47188	0	13	6	28	44	0.051269531	3.5175293	-0.52246094	-0.14160156	-0.79394531	3.8449707	0.1081543	0	0	0	0	0	0	0	0	0	0.96118164	0.038818359	0.15087891	0.10253906	0.021728516	0.026123047	1.401	31633.64	-0.705	1582.57	1.321
901	902	902	Category C	-0.47998047	-0.19189453	-0.79199219	0.40722656	0.000732422	0.2590332	0	1.321	3/11/2017	3	11	2017	13:06:28	47188	0.1	13	6	28	44	0.051269531	3.5175293	-0.52197266	-0.1418457	-0.79418945	3.8835449	0.065185547	0	0	0	0	0	0	0	0	0	0.9609375	0.0390625	0.093994141	0.041992188	-0.049804688	0.002197266	1.289	31833.35	-0.673	1638.12	1.629
902	903	903	Category C	-0.69580078	-0.19189453	-0.94799805	0.37988281	0.005371094	0.29785156	0	2.188	3/11/2017	3	11	2017	13:06:28	47188	0.2	13	6	28	44	0.051269531	3.5175293	-0.51953125	-0.14233398	-0.79370117	4.7668457	0.23925781	0	0	0	0	0	0	0	0	0	0.95922852	0.040771484	0.37963867	-0.17602539	-0.049316406	-0.15405273	1.379	31671.82	-0.785	1874.53	1.629
903	904	904	Category C	-0.44384766	-0.10791016	-0.79199219	0.36230469	-0.000244141	0.3125	0	0.525	3/11/2017	3	11	2017	13:06:28	47188	0.3	13	6	28	44	0.051269531	3.5175293	-0.52368164	-0.14306641	-0.79394531	6.1230469	0.087402344	0	0	0	0	0	0	0	0	0	0.96191406	0.038085938	0.11743164	0.079833984	0.03515625	0.001953125	1.172	32057.6	-0.416	982.34	1.499
904	905	905	Category C	-0.65991211	-0.16796875	-0.81591797	0.41113281	0.015136719	0.24829102	0	1.629	3/11/2017	3	11	2017	13:06:28	47188	0.4	13	6	28	45	0.051269531	3.5175293	-0.52246094	-0.14282227	-0.79394531	6.4052734	0.14135742	0	0	0	0	0	0	0	0	0	0.96118164	0.038818359	0.18408203	-0.13720703	-0.024902344	-0.021728516	1.327	31764.07	-0.547	1208.53	1.499
905	906	906	Category C	-0.49194336	-0.19189453	-0.87597656	0.37939453	0.007568359	0.29492188	0	0.804	3/11/2017	3	11	2017	13:06:28	47188	0.5	13	6	28	45	0.051269531	3.5175293	-0.52148438	-0.14306641	-0.79272461	5.0407715	0.10058594	0	0	0	0	0	0	0	0	0	0.9597168	0.040283203	0.16137695	0.029541016	-0.048583984	-0.083007813	1.326	31765.87	-0.638	1474.76	1.499
906	907	907	Category C	-0.43188477	-0.011962891	-0.59985352	0.38208008	-0.018310547	0.2878418	0	1.499	3/11/2017	3	11	2017	13:06:28	47188	0.6	13	6	28	45	0.051269531	3.5175293	-0.52172852	-0.14379883	-0.79370117	5.0944824	0.25097656	0	0	0	0	0	0	0	0	0	0.96069336	0.039306641	0.41552734	0.08984375	0.13183594	0.19384766	0.994	32436.34	-0.356	962.37	1.312
907	908	908	Category C	-0.51586914	0	-0.82788086	0.39477539	-0.044677734	0.27001953	0	1.312	3/11/2017	3	11	2017	13:06:28	47188	0.7	13	6	28	45	0.051269531	3.5175293	-0.52270508	-0.14428711	-0.79125977	6.7770996	0.14892578	0	0	0	0	0	0	0	0	0	0.95947266	0.040527344	0.18774414	0.006835938	0.14428711	-0.036376953	0.965	32503.16	-0.362	1012.29	1.312
908	909	909	Category C	-0.45581055	-0.20385742	-0.73193359	0.38623047	-0.026855469	0.2890625	0	0.198	3/11/2017	3	11	2017	13:06:28	47188	0.8	13	6	28	45	0.051757813	3.515918	-0.51977539	-0.14355469	-0.7902832	8.2937012	0.10546875	0	0	0	0	0	0	0	0	0	0.95678711	0.043212891	0.18237305	0.063964844	-0.060058594	0.058349609	0.769	33003.25	-0.181	563.92	1.312
909	910	910	Category C	-0.57592773	-0.10791016	-0.76782227	0.36279297	-0.0234375	0.31176758	0	0.349	3/11/2017	3	11	2017	13:06:28	47188	0.9	13	6	28	45	0.051757813	3.515918	-0.52197266	-0.14501953	-0.79199219	8.2746582	0.069824219	0	0	0	0	0	0	0	0	0	0.9597168	0.040283203	0.11547852	-0.053710938	0.037109375	0.024169922	0.9	32659.07	-0.432	1365.59	1.312
910	911	911	Category C	-0.63598633	-0.19189453	-0.88793945	0.3515625	-0.023193359	0.32519531	0	0.455	3/11/2017	3	11	2017	13:06:29	47189	0	13	6	29	45	0.051757813	3.515918	-0.51879883	-0.14501953	-0.79199219	8.9064941	0.15820313	0	0	0	0	0	0	0	0	0	0.95776367	0.042236328	0.25976563	-0.11694336	-0.046630859	-0.095703125	0.81	32890.74	-0.314	1019.33	1.312
911	912	912	Category C	-0.38378906	-0.16796875	-0.80395508	0.35498047	-0.017578125	0.32397461	0	1.589	3/11/2017	3	11	2017	13:06:29	47189	0.1	13	6	29	45	0.051757813	3.515918	-0.51928711	-0.14672852	-0.7902832	12.095215	0.13769531	0	0	0	0	0	0	0	0	0	0.95703125	0.04296875	0.17016602	0.13549805	-0.020996094	-0.013427734	0.947	32545.47	-0.407	1194.7	0.961
912	913	913	Category C	-0.57592773	-0.16796875	-0.81591797	0.38793945	-0.010009766	0.28588867	0	0.961	3/11/2017	3	11	2017	13:06:29	47189	0.2	13	6	29	45	0.051757813	3.515918	-0.51757813	-0.14697266	-0.79199219	13.431641	0.066162109	0	0	0	0	0	0	0	0	0	0.95751953	0.042480469	0.1027832	-0.058105469	-0.020751953	-0.023681641	0.993	32438.62	-0.295	771.52	0.961
913	914	914	Category C	-0.50390625	-0.17993164	-0.76782227	0.36791992	-0.022216797	0.30371094	0	2.135	3/11/2017	3	11	2017	13:06:29	47189	0.3	13	6	29	46	0.051757813	3.515918	-0.51855469	-0.14697266	-0.79052734	11.845459	0.042480469	0	0	0	0	0	0	0	0	0	0.95678711	0.043212891	0.070556641	0.014648438	-0.032714844	0.022705078	1.023	32371.07	-0.333	863.43	0.961
914	915	915	Category C	-0.69580078	-0.17993164	-0.83984375	0.38330078	-0.019775391	0.28295898	0	0.471	3/11/2017	3	11	2017	13:06:29	47189	0.4	13	6	29	46	0.051757813	3.515918	-0.51806641	-0.14746094	-0.78955078	9.5480957	0.18725586	0	0	0	0	0	0	0	0	0	0.95581055	0.044189453	0.26000977	-0.17749023	-0.032226563	-0.050048828	1.051	32309.46	-0.199	470.7	0.961
915	916	916	Category C	-0.35986328	-0.10791016	-0.77978516	0.37353516	-0.023925781	0.30249023	0	0.529	3/11/2017	3	11	2017	13:06:29	47189	0.5	13	6	29	46	0.051757813	3.515918	-0.51928711	-0.14794922	-0.78881836	9.873291	0.16479492	0	0	0	0	0	0	0	0	0	0.95605469	0.043945313	0.20898438	0.15942383	0.040039063	0.009033203	0.852	32780.16	0.098	-241.79	0.961
916	917	917	Category C	-0.51586914	-0.059814453	-0.73193359	0.38061523	-0.042724609	0.2956543	0	0.623	3/11/2017	3	11	2017	13:06:29	47189	0.6	13	6	29	46	0.051757813	3.515918	-0.51879883	-0.14697266	-0.78735352	9.9821777	0.10351563	0	0	0	0	0	0	0	0	0	0.9543457	0.045654297	0.14575195	0.002929688	0.087158203	0.055419922	0.897	32666.48	0.043	-104.39	0.872
917	918	918	Category C	-0.49194336	-0.10791016	-0.83984375	0.37597656	-0.047607422	0.2956543	0	0.395	3/11/2017	3	11	2017	13:06:29	47189	0.7	13	6	29	46	0.051757813	3.515918	-0.52099609	-0.14819336	-0.78833008	8.1591797	0.071533203	0	0	0	0	0	0	0	0	0	0.95654297	0.043457031	0.12084961	0.029052734	0.040283203	-0.051269531	0.686	33246.77	0.251	-677.52	0.872
918	919	919	Category C	-0.41992188	-0.17993164	-0.73193359	0.36962891	-0.03515625	0.31298828	0	1.231	3/11/2017	3	11	2017	13:06:29	47189	0.8	13	6	29	46	0.051757813	3.515918	-0.51782227	-0.14819336	-0.78808594	5.8222656	0.11743164	0	0	0	0	0	0	0	0	0	0.95458984	0.045410156	0.18603516	0.097900391	-0.031494141	0.056152344	0.878	32713.9	-0.07	182.22	0.885
919	920	920	Category C	-0.53979492	-0.14379883	-0.82788086	0.38793945	-0.041503906	0.28613281	0	0.872	3/11/2017	3	11	2017	13:06:29	47189	0.9	13	6	29	46	0.051757813	3.515918	-0.52099609	-0.14770508	-0.78808594	6.2133789	0.043945313	0	0	0	0	0	0	0	0	0	0.95629883	0.043701172	0.0625	-0.018554688	0.00390625	-0.039550781	0.937	32569.25	0.057	-132.91	0.885
920	921	921	Category C	-0.44384766	-0.17993164	-0.76782227	0.35986328	-0.038818359	0.31079102	0	1.621	3/11/2017	3	11	2017	13:06:30	47190	0	13	6	30	46	0.051757813	3.515918	-0.51928711	-0.14770508	-0.78637695	7.1884766	0.083984375	0	0	0	0	0	0	0	0	0	0.95385742	0.046142578	0.12597656	0.075439453	-0.031982422	0.018554688	0.933	32578.82	-0.027	65.48	0.885
921	922	922	Category C	-0.53979492	-0.16796875	-0.76782227	0.37280273	-0.041259766	0.29760742	0	0.885	3/11/2017	3	11	2017	13:06:30	47190	0.1	13	6	30	46	0.051757813	3.515918	-0.52197266	-0.1484375	-0.78686523	5.3613281	0.032470703	0	0	0	0	0	0	0	0	0	0.95605469	0.043945313	0.056396484	-0.017578125	-0.019287109	0.019042969	0.921	32607.73	-0.082	206.18	1.231
922	923	923	Category C	-0.52783203	-0.16796875	-0.79199219	0.36621094	-0.046142578	0.30053711	0	0.599	3/11/2017	3	11	2017	13:06:30	47190	0.2	13	6	30	46	0.051757813	3.515918	-0.51782227	-0.14794922	-0.78735352	3.8320313	0.022460938	0	0	0	0	0	0	0	0	0	0.95385742	0.046142578	0.034179688	-0.009765625	-0.019775391	-0.004394531	0.946	32547.83	0.104	-236.19	1.378
923	924	924	Category C	-0.52783203	-0.16796875	-0.79199219	0.36645508	-0.040283203	0.30395508	0	0.321	3/11/2017	3	11	2017	13:06:30	47190	0.3	13	6	30	47	0.051757813	3.515918	-0.51928711	-0.14868164	-0.78930664	4.4414063	0.020996094	0	0	0	0	0	0	0	0	0	0.95654297	0.043457031	0.030029297	-0.008300781	-0.019042969	-0.002441406	1.169	32063.58	-0.167	354.6	1.378
924	925	925	Category C	-0.55175781	-0.15576172	-0.76782227	0.375	-0.044189453	0.30371094	0	1.378	3/11/2017	3	11	2017	13:06:30	47190	0.4	13	6	30	47	0.051757813	3.515918	-0.51660156	-0.14941406	-0.78808594	6.2387695	0.040771484	0	0	0	0	0	0	0	0	0	0.9543457	0.045654297	0.061523438	-0.034912109	-0.006103516	0.020263672	0.961	32512.51	0.04	-92.06	0.902
925	926	926	Category C	-0.49194336	-0.19189453	-0.77978516	0.36523438	-0.044189453	0.3059082	0	2.213	3/11/2017	3	11	2017	13:06:30	47190	0.5	13	6	30	47	0.051757813	3.515918	-0.51611328	-0.1496582	-0.78686523	7.3022461	0.049072266	0	0	0	0	0	0	0	0	0	0.953125	0.046875	0.073730469	0.024169922	-0.041992188	0.007080078	0.964	32505.5	-0.09	218.49	1.128
926	927	927	Category C	-0.52783203	-0.16796875	-0.77978516	0.37646484	-0.036376953	0.29858398	0	0.374	3/11/2017	3	11	2017	13:06:30	47190	0.6	13	6	30	47	0.051757813	3.515918	-0.51318359	-0.1496582	-0.78808594	8.4348145	0.024414063	0	0	0	0	0	0	0	0	0	0.95239258	0.047607422	0.040771484	-0.014404297	-0.018066406	0.008300781	1.052	32307.29	-0.24	578.08	1.128
927	928	928	Category C	-0.55175781	-0.11987305	-0.671875	0.36645508	-0.036132813	0.30664063	0	0.902	3/11/2017	3	11	2017	13:06:30	47190	0.7	13	6	30	47	0.051757813	3.515918	-0.51342773	-0.15063477	-0.78979492	8.958252	0.12768555	0	0	0	0	0	0	0	0	0	0.95385742	0.046142578	0.18701172	-0.038085938	0.030761719	0.11791992	1.089	32227.94	-0.305	733.6	1.128
928	929	929	Category C	-0.64794922	-0.23999023	-0.82788086	0.38793945	-0.029296875	0.29003906	0	1.128	3/11/2017	3	11	2017	13:06:30	47190	0.8	13	6	30	47	0.051757813	3.515918	-0.5144043	-0.15063477	-0.78979492	9.2824707	0.16479492	0	0	0	0	0	0	0	0	0	0.95458984	0.045410156	0.26049805	-0.13330078	-0.089111328	-0.037841797	0.961	32512.51	-0.405	1168.66	0.902
929	930	930	Category C	-0.43188477	-0.15576172	-0.77978516	0.36010742	-0.027587891	0.31591797	0	0.539	3/11/2017	3	11	2017	13:06:30	47190	0.9	13	6	30	47	0.051757813	3.515918	-0.51416016	-0.15136719	-0.78930664	8.5129395	0.082763672	0	0	0	0	0	0	0	0	0	0.95410156	0.045898438	0.095947266	0.082275391	-0.004150391	0.009521484	0.736	33097.4	-0.175	565.61	0.902
930	931	931	Category C	-0.55175781	-0.16796875	-0.80395508	0.375	-0.030761719	0.30151367	0	0.61	3/11/2017	3	11	2017	13:06:31	47191	0	13	6	31	47	0.051757813	3.515918	-0.51269531	-0.15185547	-0.78881836	6.651123	0.044433594	0	0	0	0	0	0	0	0	0	0.953125	0.046875	0.069580078	-0.038818359	-0.015869141	-0.014892578	0.855	32772.43	-0.3	912.39	1.091
931	932	932	Category C	-0.51586914	-0.20385742	-0.76782227	0.36499023	-0.034667969	0.31396484	0	0.864	3/11/2017	3	11	2017	13:06:31	47191	0.1	13	6	31	47	0.051757813	3.515918	-0.51269531	-0.15161133	-0.7878418	4.2260742	0.055664063	0	0	0	0	0	0	0	0	0	0.95214844	0.047851563	0.075195313	-0.002929688	-0.052001953	0.020019531	0.913	32627.18	-0.273	765.02	1.091
932	933	933	Category C	-0.58789063	-0.15576172	-0.81591797	0.36132813	-0.041015625	0.31201172	0	1.091	3/11/2017	3	11	2017	13:06:31	47191	0.2	13	6	31	47	0.051757813	3.515918	-0.51269531	-0.15209961	-0.78808594	1.1999512	0.079833984	0	0	0	0	0	0	0	0	0	0.95263672	0.047363281	0.10620117	-0.074951172	-0.003417969	-0.027587891	0.873	32726.52	-0.258	748.3	0.891
933	934	934	Category C	-0.47998047	-0.17993164	-0.80395508	0.36230469	-0.037597656	0.3190918	0	1.246	3/11/2017	3	11	2017	13:06:31	47191	0.3	13	6	31	48	0.051757813	3.515918	-0.51098633	-0.15234375	-0.78808594	0.17602539	0.044433594	0	0	0	0	0	0	0	0	0	0.95166016	0.048339844	0.07421875	0.031005859	-0.02734375	-0.015625	0.833	32829.62	-0.186	539.92	0.891
934	935	935	Category C	-0.45581055	-0.15576172	-0.74389648	0.36767578	-0.038330078	0.30566406	0	0.891	3/11/2017	3	11	2017	13:06:31	47191	0.4	13	6	31	48	0.051757813	3.515918	-0.51293945	-0.15161133	-0.78808594	1.2243652	0.072509766	0	0	0	0	0	0	0	0	0	0.95263672	0.047363281	0.10571289	0.057128906	-0.00390625	0.044189453	0.82	32863.99	-0.167	486.28	1.068
935	936	936	Category C	-0.53979492	-0.17993164	-0.87597656	0.35742188	-0.040039063	0.3203125	0	0.296	3/11/2017	3	11	2017	13:06:31	47191	0.5	13	6	31	48	0.051757813	3.515918	-0.51342773	-0.15234375	-0.7878418	2.6982422	0.095703125	0	0	0	0	0	0	0	0	0	0.95288086	0.047119141	0.14160156	-0.026123047	-0.02734375	-0.087890625	0.854	32775.01	-0.132	363.36	1.068
936	937	937	Category C	-0.29980469	-0.15576172	-0.79199219	0.35522461	-0.034423828	0.32299805	0	0.534	3/11/2017	3	11	2017	13:06:31	47191	0.6	13	6	31	48	0.051757813	3.515918	-0.51342773	-0.15209961	-0.7878418	4.3283691	0.21362305	0	0	0	0	0	0	0	0	0	0.95263672	0.047363281	0.22094727	0.21362305	-0.003417969	-0.00390625	0.811	32888.05	-0.097	274.03	0.891
937	938	938	Category C	-0.58789063	-0.16796875	-0.80395508	0.37255859	-0.025390625	0.30541992	0	1.068	3/11/2017	3	11	2017	13:06:31	47191	0.7	13	6	31	48	0.051757813	3.515918	-0.51147461	-0.15087891	-0.78662109	4.4118652	0.079833984	0	0	0	0	0	0	0	0	0	0.95043945	0.049560547	0.11035156	-0.076171875	-0.016845703	-0.017089844	0.625	33441.45	0.16	-482.67	0.831
938	939	939	Category C	-0.41992188	-0.17993164	-0.79199219	0.36938477	-0.040039063	0.3137207	0	0.831	3/11/2017	3	11	2017	13:06:31	47191	0.8	13	6	31	48	0.051757813	3.515918	-0.51611328	-0.15136719	-0.78881836	2.848877	0.1003418	0	0	0	0	0	0	0	0	0	0.95483398	0.045166016	0.12768555	0.096191406	-0.028320313	-0.002929688	0.55	33703.13	0.285	-878.76	0.831
939	940	940	Category C	-0.58789063	-0.17993164	-0.81591797	0.36157227	-0.038085938	0.31396484	0	0.134	3/11/2017	3	11	2017	13:06:31	47191	0.9	13	6	31	48	0.051757813	3.515918	-0.51220703	-0.15258789	-0.78735352	2.7868652	0.085205078	0	0	0	0	0	0	0	0	0	0.95166016	0.048339844	0.13110352	-0.075439453	-0.027099609	-0.028320313	0.649	33363.1	0.254	-711.42	0.831
940	941	941	Category C	-0.56396484	-0.11987305	-0.77978516	0.37426758	-0.044677734	0.30786133	0	0.439	3/11/2017	3	11	2017	13:06:32	47192	0	13	6	32	48	0.051757813	3.515918	-0.51635742	-0.15112305	-0.78735352	0.98071289	0.057373047	0	0	0	0	0	0	0	0	0	0.95361328	0.046386719	0.086425781	-0.047363281	0.03125	0.007568359	0.696	33216.21	0.241	-646.96	0.831
941	942	942	Category C	-0.44384766	-0.14379883	-0.74389648	0.36108398	-0.049316406	0.31005859	0	0.891	3/11/2017	3	11	2017	13:06:32	47192	0.111	13	6	32	48	0.051757813	3.515918	-0.51416016	-0.15136719	-0.78710938	0.47631836	0.082763672	0	0	0	0	0	0	0	0	0	0.95239258	0.047607422	0.12109375	0.0703125	0.007568359	0.043212891	0.616	33471.47	0.307	-868.58	0.816
942	943	943	Category C	-0.74389648	-0.17993164	-0.81591797	0.3737793	-0.046142578	0.30273438	0	0.816	3/11/2017	3	11	2017	13:06:32	47192	0.222	13	6	32	48	0.051757813	3.515918	-0.51757813	-0.15258789	-0.7890625	1.4494629	0.22924805	0	0	0	0	0	0	0	0	0	0.95605469	0.043945313	0.2800293	-0.22607422	-0.027099609	-0.026611328	0.594	33546.35	0.343	-977.1	0.816
943	944	944	Category C	-0.32397461	-0.14379883	-0.83984375	0.36230469	-0.053222656	0.31616211	0	0.587	3/11/2017	3	11	2017	13:06:32	47192	0.333	13	6	32	49	0.051757813	3.515918	-0.51416016	-0.1484375	-0.78466797	1.7634277	0.19824219	0	0	0	0	0	0	0	0	0	0.94970703	0.050292969	0.25024414	0.19018555	0.004638672	-0.054931641	0.756	33039.94	0.282	-702.04	0.816
944	945	945	Category C	-0.49194336	-0.16796875	-0.76782227	0.35400391	-0.043212891	0.31323242	0	0.7	3/11/2017	3	11	2017	13:06:32	47192	0.444	13	6	32	49	0.051757813	3.515918	-0.51586914	-0.14892578	-0.78637695	2.0263672	0.035644531	0	0	0	0	0	0	0	0	0	0.95239258	0.047607422	0.061523438	0.023925781	-0.018798828	0.018554688	0.78	32972.6	0.317	-761.52	0.816
945	946	946	Category C	-0.47998047	-0.11987305	-0.81591797	0.38574219	-0.055908203	0.29150391	0	1.107	3/11/2017	3	11	2017	13:06:32	47192	0.555	13	6	32	49	0.051757813	3.515918	-0.51293945	-0.14746094	-0.78417969	2.963623	0.053222656	0	0	0	0	0	0	0	0	0	0.94873047	0.051269531	0.092285156	0.032958984	0.027587891	-0.031494141	0.688	33240.63	0.48	-1175.05	0.7
946	947	947	Category C	-0.56396484	-0.19189453	-0.7199707	0.35913086	-0.052490234	0.32617188	0	0.58	3/11/2017	3	11	2017	13:06:32	47192	0.666	13	6	32	49	0.051513672	3.4417969	-0.51660156	-0.14624023	-0.78344727	1.4294434	0.091308594	0	0	0	0	0	0	0	0	0	0.94970703	0.050292969	0.15625	-0.047119141	-0.045410156	0.063476563	0.638	33398.71	0.604	-1477.34	0.587
947	948	948	Category C	-0.46777344	-0.10791016	-0.85180664	0.35986328	-0.056640625	0.31616211	0	0.339	3/11/2017	3	11	2017	13:06:32	47192	0.777	13	6	32	49	0.051513672	3.4417969	-0.51708984	-0.14794922	-0.78686523	0.87036133	0.090820313	0	0	0	0	0	0	0	0	0	0.953125	0.046875	0.15429688	0.049316406	0.040039063	-0.064697266	0.603	33515.45	0.755	-1806.72	0.608
948	949	949	Category C	-0.51586914	-0.16796875	-0.73193359	0.36181641	-0.051757813	0.31494141	0	0.52	3/11/2017	3	11	2017	13:06:32	47192	0.888	13	6	32	49	0.051513672	3.4417969	-0.51879883	-0.14892578	-0.78881836	0.64111328	0.060058594	0	0	0	0	0	0	0	0	0	0.95581055	0.044189453	0.078857422	0.002929688	-0.018798828	0.056884766	0.588	33567.17	0.725	-1777.76	0.58
949	950	950	Category C	-0.40795898	-0.11987305	-0.64794922	0.38232422	-0.038330078	0.28735352	0	0.374	3/11/2017	3	11	2017	13:06:33	47193	0	13	6	33	49	0.051513672	3.4417969	-0.51611328	-0.14770508	-0.7878418	0.51147461	0.17895508	0	0	0	0	0	0	0	0	0	0.95336914	0.046630859	0.27612305	0.1081543	0.027832031	0.13989258	0.468	34024.66	0.686	-1930.97	0.58
950	951	951	Category C	-0.46777344	-0.35986328	-0.79199219	0.37817383	-0.005615234	0.29614258	0	0.608	3/11/2017	3	11	2017	13:06:33	47193	0.1	13	6	33	49	0.051513672	3.4417969	-0.51660156	-0.14916992	-0.78833008	5.3581543	0.21606445	0	0	0	0	0	0	0	0	0	0.9543457	0.045654297	0.26293945	0.048828125	-0.21044922	-0.003417969	0.496	33910.07	0.756	-2007.65	0.606
951	952	952	Category C	-0.49194336	-0.071777344	-1.0078125	0.37231445	-0.008544922	0.30322266	0	0.389	3/11/2017	3	11	2017	13:06:33	47193	0.2	13	6	33	49	0.051513672	3.4417969	-0.51416016	-0.14794922	-0.78857422	7.1594238	0.2331543	0	0	0	0	0	0	0	0	0	0.95288086	0.047119141	0.31762695	0.022216797	0.076171875	-0.21899414	0.54	33740.17	0.673	-1763.13	0.608
952	953	953	Category C	-0.53979492	-0.13183594	-0.70776367	0.36547852	-0.020507813	0.31054688	0	0.746	3/11/2017	3	11	2017	13:06:33	47193	0.3	13	6	33	49	0.051513672	3.4417969	-0.5168457	-0.14819336	-0.78930664	7.1269531	0.086181641	0	0	0	0	0	0	0	0	0	0.95507813	0.044921875	0.12060547	-0.022705078	0.016357422	0.081542969	0.698	33210.14	0.471	-1146.56	0.608
953	954	954	Category C	-0.44384766	-0.13183594	-0.7199707	0.37182617	-0.021240234	0.30004883	0	0.606	3/11/2017	3	11	2017	13:06:33	47193	0.4	13	6	33	50	0.051513672	3.4417969	-0.51611328	-0.14672852	-0.78857422	7.3400879	0.10058594	0	0	0	0	0	0	0	0	0	0.95385742	0.046142578	0.15576172	0.072265625	0.014892578	0.068603516	0.69	33234.5	0.401	-1010.78	0.746
954	955	955	Category C	-0.55175781	-0.17993164	-0.76782227	0.38964844	-0.022949219	0.28173828	0	1.47	3/11/2017	3	11	2017	13:06:33	47193	0.5	13	6	33	50	0.051513672	3.4417969	-0.5168457	-0.14697266	-0.78808594	8.3029785	0.052001953	0	0	0	0	0	0	0	0	0	0.95385742	0.046142578	0.088134766	-0.034667969	-0.032714844	0.020263672	0.852	32780.16	0.288	-658.08	0.974
955	956	956	Category C	-0.68383789	-0.083984375	-0.73193359	0.36425781	-0.016845703	0.30957031	0	0.323	3/11/2017	3	11	2017	13:06:33	47193	0.6	13	6	33	50	0.051513672	3.4417969	-0.51220703	-0.15014648	-0.78637695	9.2280273	0.19165039	0	0	0	0	0	0	0	0	0	0.95043945	0.049560547	0.29248047	-0.17138672	0.066162109	0.054443359	0.95	32538.37	0.181	-397.89	0.974
956	957	957	Category C	-0.55175781	-0.16796875	-0.82788086	0.37915039	-0.019775391	0.29638672	0	1.583	3/11/2017	3	11	2017	13:06:33	47193	0.7	13	6	33	50	0.051513672	3.4417969	-0.51538086	-0.14892578	-0.78662109	7.7150879	0.057861328	0	0	0	0	0	0	0	0	0	0.95214844	0.047851563	0.096191406	-0.036132813	-0.018798828	-0.041015625	0.94	32562.09	0.144	-323.55	0.974
957	958	958	Category C	-0.40795898	-0.15576172	-0.81591797	0.38452148	-0.009521484	0.28491211	0	0.974	3/11/2017	3	11	2017	13:06:33	47193	0.8	13	6	33	50	0.051513672	3.4417969	-0.51660156	-0.15039063	-0.78613281	7.973877	0.11279297	0	0	0	0	0	0	0	0	0	0.95263672	0.047363281	0.14379883	0.10864258	-0.005126953	-0.029541016	0.937	32569.25	0.017	-40.31	0.974
958	959	959	Category C	-0.64794922	-0.059814453	-0.79199219	0.39868164	-0.005371094	0.26928711	0	0.684	3/11/2017	3	11	2017	13:06:33	47193	0.9	13	6	33	50	0.051513672	3.4417969	-0.51660156	-0.1496582	-0.78344727	8.3830566	0.15917969	0	0	0	0	0	0	0	0	0	0.95043945	0.049560547	0.22949219	-0.13110352	0.08984375	-0.008300781	0.808	32896.12	0.17	-423.11	0.974
959	960	960	Category C	-0.57592773	-0.15576172	-0.74389648	0.36962891	-0.017333984	0.30004883	0	0.592	3/11/2017	3	11	2017	13:06:34	47194	0	13	6	34	50	0.051513672	3.4417969	-0.51708984	-0.1496582	-0.78515625	9.501709	0.072021484	0	0	0	0	0	0	0	0	0	0.95214844	0.047851563	0.10595703	-0.05859375	-0.005859375	0.041259766	0.994	32436.34	0.074	-163.63	1.054
960	961	961	Category C	-0.61181641	-0.17993164	-0.79199219	0.40991211	-0.009521484	0.25708008	0	0.694	3/11/2017	3	11	2017	13:06:34	47194	0.09	13	6	34	50	0.051513672	3.4417969	-0.5168457	-0.15014648	-0.78466797	8.6450195	0.099609375	0	0	0	0	0	0	0	0	0	0.95141602	0.048583984	0.13183594	-0.094726563	-0.029541016	-0.007080078	0.906	32644.3	0.328	-707.68	0.974
961	962	962	Category C	-0.41992188	-0.047851563	-0.80395508	0.38769531	-0.014892578	0.28686523	0	1.439	3/11/2017	3	11	2017	13:06:34	47194	0.181	13	6	34	50	0.051513672	3.4417969	-0.51733398	-0.14941406	-0.78515625	6.9489746	0.14208984	0	0	0	0	0	0	0	0	0	0.95214844	0.047851563	0.21777344	0.097412109	0.1015625	-0.018554688	0.839	32813.91	0.265	-617.51	1.054
962	963	963	Category C	-0.57592773	-0.16796875	-0.81591797	0.39746094	-0.020751953	0.27563477	0	1.054	3/11/2017	3	11	2017	13:06:34	47194	0.272	13	6	34	50	0.051513672	3.4417969	-0.51733398	-0.14819336	-0.78491211	5.217041	0.068847656	0	0	0	0	0	0	0	0	0	0.95166016	0.048339844	0.10888672	-0.058349609	-0.01953125	-0.030761719	1.05	32311.64	-0.114	260	1.054
963	964	964	Category C	-0.46777344	-0.26391602	-0.79199219	0.38916016	-0.01953125	0.28271484	0	0.575	3/11/2017	3	11	2017	13:06:34	47194	0.363	13	6	34	51	0.051513672	3.4417969	-0.5168457	-0.14672852	-0.78540039	5.3361816	0.12695313	0	0	0	0	0	0	0	0	0	0.95166016	0.048339844	0.17285156	0.049072266	-0.11694336	-0.006347656	1.002	32418.18	-0.026	59.45	1.054
964	965	965	Category C	-0.53979492	-0.095947266	-0.73193359	0.37866211	-0.018554688	0.29003906	0	1.947	3/11/2017	3	11	2017	13:06:34	47194	0.454	13	6	34	51	0.051513672	3.4417969	-0.51782227	-0.1472168	-0.78417969	4.9326172	0.076416016	0	0	0	0	0	0	0	0	0	0.95117188	0.048828125	0.12573242	-0.021972656	0.051269531	0.052246094	1.001	32420.45	-0.105	248.51	1.054
965	966	966	Category C	-0.40795898	-0.16796875	-0.80395508	0.3996582	-0.019775391	0.27270508	0	0.307	3/11/2017	3	11	2017	13:06:34	47194	0.545	13	6	34	51	0.051513672	3.4417969	-0.51733398	-0.14746094	-0.78466797	3.4880371	0.11279297	0	0	0	0	0	0	0	0	0	0.95141602	0.048583984	0.14868164	0.109375	-0.020263672	-0.019042969	0.874	32723.99	-0.129	347.4	0.686
966	967	967	Category C	-0.55175781	-0.17993164	-0.80395508	0.3828125	-0.016113281	0.29516602	0	0.686	3/11/2017	3	11	2017	13:06:34	47194	0.636	13	6	34	51	0.051513672	3.4417969	-0.51586914	-0.14746094	-0.78466797	2.3864746	0.052001953	0	0	0	0	0	0	0	0	0	0.95068359	0.049316406	0.087402344	-0.035644531	-0.032226563	-0.019042969	0.812	32885.37	-0.241	741.72	0.679
967	968	968	Category C	-0.35986328	-0.16796875	-0.82788086	0.3828125	-0.017333984	0.29394531	0	0.679	3/11/2017	3	11	2017	13:06:34	47194	0.727	13	6	34	51	0.051513672	3.4417969	-0.51660156	-0.14770508	-0.78491211	2.1071777	0.16357422	0	0	0	0	0	0	0	0	0	0.95141602	0.048583984	0.21948242	0.15673828	-0.020019531	-0.042724609	0.784	32961.54	-0.163	493.21	0.679
968	969	969	Category C	-0.49194336	-0.17993164	-0.75585938	0.38061523	-0.010986328	0.29296875	0	0.679	3/11/2017	3	11	2017	13:06:34	47194	0.818	13	6	34	51	0.051513672	3.4417969	-0.51586914	-0.14672852	-0.78588867	2.5732422	0.050537109	0	0	0	0	0	0	0	0	0	0.95141602	0.048583984	0.087158203	0.023925781	-0.032958984	0.030029297	0.556	33681.17	0.004	-14.54	0.679
969	970	970	Category C	-0.45581055	-0.11987305	-0.7199707	0.39990234	-0.014892578	0.27148438	0	0.408	3/11/2017	3	11	2017	13:06:34	47194	0.909	13	6	34	51	0.051513672	3.4417969	-0.51342773	-0.14501953	-0.78613281	0.26928711	0.091552734	0	0	0	0	0	0	0	0	0	0.95019531	0.049804688	0.14941406	0.057617188	0.025146484	0.066162109	0.561	33663.01	0.032	-113.2	0.679
970	971	971	Category C	-0.56396484	-0.15576172	-0.75585938	0.37597656	-0.021972656	0.3034668	0	0.58	3/11/2017	3	11	2017	13:06:35	47195	0	13	6	35	51	0.051513672	3.4417969	-0.51660156	-0.14526367	-0.78710938	1.9050293	0.057617188	0	0	0	0	0	0	0	0	0	0.95263672	0.047363281	0.088867188	-0.047119141	-0.010253906	0.03125	0.555	33684.82	0.094	-321.72	0.679
971	972	972	Category C	-0.46777344	-0.16796875	-0.77978516	0.39306641	-0.023193359	0.27661133	0	0.334	3/11/2017	3	11	2017	13:06:35	47195	0.1	13	6	35	51	0.051513672	3.4417969	-0.51708984	-0.14477539	-0.78662109	1.5214844	0.054931641	0	0	0	0	0	0	0	0	0	0.95263672	0.047363281	0.079589844	0.049316406	-0.022949219	0.006835938	0.64	33392.2	0.147	-438.93	0.65
972	973	973	Category C	-0.44384766	-0.15576172	-0.77978516	0.37768555	-0.024169922	0.29736328	0	0.65	3/11/2017	3	11	2017	13:06:35	47195	0.2	13	6	35	51	0.051513672	3.4417969	-0.51806641	-0.14453125	-0.78686523	1.5739746	0.075439453	0	0	0	0	0	0	0	0	0	0.953125	0.046875	0.092529297	0.07421875	-0.010986328	0.007080078	0.615	33474.82	0.186	-559.79	0.599
973	974	974	Category C	-0.53979492	-0.11987305	-0.74389648	0.3972168	-0.021240234	0.27368164	0	1.189	3/11/2017	3	11	2017	13:06:35	47195	0.3	13	6	35	52	0.051513672	3.4417969	-0.51635742	-0.14477539	-0.78686523	2.4736328	0.054931641	0	0	0	0	0	0	0	0	0	0.95214844	0.047851563	0.091308594	-0.023193359	0.024902344	0.04296875	0.647	33369.54	0.167	-489.53	0.616
974	975	975	Category C	-0.6237793	-0.19189453	-0.83984375	0.38476563	-0.027099609	0.29223633	0	0.532	3/11/2017	3	11	2017	13:06:35	47195	0.4	13	6	35	52	0.051513672	3.4417969	-0.51733398	-0.14282227	-0.7878418	2.7026367	0.12792969	0	0	0	0	0	0	0	0	0	0.95336914	0.046630859	0.20703125	-0.10620117	-0.048828125	-0.051757813	0.653	33350.27	0.223	-631.33	0.65
975	976	976	Category C	-0.44384766	-0.10791016	-0.75585938	0.38378906	-0.028076172	0.29418945	0	0.599	3/11/2017	3	11	2017	13:06:35	47195	0.5	13	6	35	52	0.051513672	3.4417969	-0.51855469	-0.14477539	-0.78735352	1.6984863	0.089111328	0	0	0	0	0	0	0	0	0	0.95385742	0.046142578	0.14331055	0.074707031	0.036865234	0.031494141	0.722	33138.37	0.115	-319.24	0.65
976	977	977	Category C	-0.57592773	-0.071777344	-0.75585938	0.38696289	-0.028564453	0.2890625	0	0.616	3/11/2017	3	11	2017	13:06:35	47195	0.6	13	6	35	52	0.051513672	3.4417969	-0.51928711	-0.14331055	-0.78491211	0.87329102	0.095703125	0	0	0	0	0	0	0	0	0	0.9519043	0.048095703	0.15722656	-0.056396484	0.071533203	0.029052734	0.714	33162.08	0.15	-412.7	0.747
977	978	978	Category C	-0.64794922	-0.16796875	-0.87597656	0.39038086	-0.026855469	0.28198242	0	0.747	3/11/2017	3	11	2017	13:06:35	47195	0.7	13	6	35	52	0.051513672	3.4417969	-0.52099609	-0.14282227	-0.78442383	0.016357422	0.15820313	0	0	0	0	0	0	0	0	0	0.95263672	0.047363281	0.24316406	-0.12670898	-0.024902344	-0.091308594	0.785	32958.78	0.057	-152.7	0.747
978	979	979	Category C	-0.44384766	-0.16796875	-0.75585938	0.37573242	-0.022705078	0.30151367	0	0.601	3/11/2017	3	11	2017	13:06:35	47195	0.8	13	6	35	52	0.051513672	3.4417969	-0.52148438	-0.14379883	-0.78466797	3.0209961	0.086425781	0	0	0	0	0	0	0	0	0	0.953125	0.046875	0.13085938	0.077636719	-0.023925781	0.028808594	0.835	32824.37	0.104	-259.9	0.833
979	980	980	Category C	-0.75585938	-0.035888672	-0.79199219	0.40136719	-0.012939453	0.27050781	0	1.618	3/11/2017	3	11	2017	13:06:35	47195	0.9	13	6	35	52	0.051513672	3.4417969	-0.5246582	-0.14306641	-0.78369141	5.8405762	0.25488281	0	0	0	0	0	0	0	0	0	0.95385742	0.046142578	0.34667969	-0.23095703	0.10717773	-0.008056641	0.903	32651.68	0.152	-350.91	0.833
980	981	981	Category C	-0.23999023	-0.13183594	-0.75585938	0.3984375	-0.013427734	0.2644043	0	0.833	3/11/2017	3	11	2017	13:06:36	47196	0	13	6	36	52	0.051513672	3.4417969	-0.52563477	-0.14306641	-0.78295898	8.1950684	0.28710938	0	0	0	0	0	0	0	0	0	0.95410156	0.045898438	0.32446289	0.28564453	0.011230469	0.027099609	0.937	32569.25	0.185	-410.25	0.833
981	982	982	Category C	-0.75585938	-0.29980469	-0.94799805	0.43798828	0	0.21289063	0	1.006	3/11/2017	3	11	2017	13:06:36	47196	0.1	13	6	36	52	0.051513672	3.4417969	-0.52709961	-0.14379883	-0.78344727	12.474121	0.3215332	0	0	0	0	0	0	0	0	0	0.95532227	0.044677734	0.54858398	-0.22851563	-0.15576172	-0.16430664	0.923	32602.89	0.254	-555.24	0.833
982	983	983	Category C	-0.43188477	0.14379883	-0.58789063	0.3996582	0.000732422	0.26708984	0	0.817	3/11/2017	3	11	2017	13:06:36	47196	0.2	13	6	36	52	0.051513672	3.4417969	-0.52734375	-0.14306641	-0.78271484	15.90332	0.35986328	0	0	0	0	0	0	0	0	0	0.95458984	0.045410156	0.57739258	0.095458984	0.28686523	0.19482422	0.937	32569.25	0.126	-285.78	1.006
983	984	984	Category D	-0.57592773	-0.15576172	-0.93579102	0.43017578	0.10742188	0.20043945	0	0.666	3/11/2017	3	11	2017	13:08:03	47283	0.8	13	8	3	20	0.051025391	3.4482422	-0.52514648	-0.14575195	-0.78149414	18.046143	0.16235352	0	0	0	0	0	0	0	0	0	0.95288086	0.047119141	0.21435547	-0.050537109	-0.009765625	-0.15405273	1.038	32337.9	0.034	-73.78	1.006
984	985	985	Category D	-0.41992188	-0.047851563	-0.64794922	0.40258789	0.094970703	0.24584961	0	0.685	3/11/2017	3	11	2017	13:08:03	47283	0.9	13	8	3	20	0.051025391	3.4482422	-0.52783203	-0.14697266	-0.78027344	17.767822	0.19750977	0	0	0	0	0	0	0	0	0	0.95336914	0.046630859	0.33959961	0.10791016	0.099121094	0.13232422	1.097	32211.08	-0.08	173.37	1.186
985	986	986	Category D	-0.77978516	-0.095947266	-0.80395508	0.39501953	0.054443359	0.26953125	0	2.224	3/11/2017	3	11	2017	13:08:04	47284	0	13	8	4	20	0.051025391	3.4482422	-0.52758789	-0.14575195	-0.78076172	18.848145	0.2578125	0	0	0	0	0	0	0	0	0	0.95361328	0.046386719	0.32519531	-0.25195313	0.049804688	-0.022949219	1.168	32065.58	-0.29	648.32	1.262
986	987	987	Category D	-0.47998047	-0.14379883	-0.87597656	0.37304688	0.008300781	0.30712891	0	1.186	3/11/2017	3	11	2017	13:08:04	47284	0.1	13	8	4	20	0.051025391	3.4482422	-0.52856445	-0.14550781	-0.78076172	19.311035	0.10693359	0	0	0	0	0	0	0	0	0	0.95410156	0.045898438	0.14550781	0.048583984	0.001708984	-0.094970703	1.242	31921.37	-0.386	848.49	1.364
987	988	988	Category D	-0.65991211	-0.083984375	-0.98388672	0.36376953	0.013427734	0.31005859	0	1.43	3/11/2017	3	11	2017	13:08:04	47284	0.2	13	8	4	20	0.051513672	3.4675781	-0.52807617	-0.14428711	-0.78149414	16.100098	0.24853516	0	0	0	0	0	0	0	0	0	0.9543457	0.045654297	0.39428711	-0.1315918	0.060302734	-0.20214844	1.358	31708.73	-0.522	1113.02	1.364
988	989	989	Category D	-0.2277832	-0.10791016	-0.64794922	0.34472656	-0.025390625	0.34008789	0	1.262	3/11/2017	3	11	2017	13:08:04	47284	0.3	13	8	4	20	0.051513672	3.4675781	-0.52978516	-0.14501953	-0.78100586	12.962891	0.33203125	0	0	0	0	0	0	0	0	0	0.95483398	0.045166016	0.47265625	0.30200195	0.037109375	0.13305664	1.313	31789.41	-0.465	1001.09	1.364
989	990	990	Category D	-0.61181641	-0.21582031	-0.81591797	0.37036133	0.020996094	0.31494141	0	1.364	3/11/2017	3	11	2017	13:08:04	47284	0.4	13	8	4	20	0.051513672	3.4675781	-0.52929688	-0.14453125	-0.78198242	11.154785	0.11376953	0	0	0	0	0	0	0	0	0	0.95532227	0.044677734	0.18701172	-0.082275391	-0.071044922	-0.033691406	1.154	32093.69	-0.435	1053.55	1.364
990	991	991	Category D	-0.44384766	-0.095947266	-0.89990234	0.37841797	0.039794922	0.29638672	0	0.414	3/11/2017	3	11	2017	13:08:04	47284	0.5	13	8	4	21	0.051513672	3.4675781	-0.5300293	-0.14453125	-0.78442383	9.6918945	0.15185547	0	0	0	0	0	0	0	0	0	0.95776367	0.042236328	0.25024414	0.086181641	0.048583984	-0.11523438	1.252	31902.42	-0.55	1295.62	1.364
991	992	992	Category D	-0.61181641	-0.17993164	-0.86376953	0.41259766	0.042724609	0.26147461	0	1.271	3/11/2017	3	11	2017	13:08:04	47284	0.6	13	8	4	21	0.051513672	3.4675781	-0.53125	-0.14208984	-0.78466797	6.1938477	0.11889648	0	0	0	0	0	0	0	0	0	0.95825195	0.041748047	0.19702148	-0.080322266	-0.037597656	-0.078857422	1.213	31977.04	-0.506	1205.96	1.271
992	993	993	Category D	-0.50390625	-0.047851563	-0.75585938	0.40136719	0.051757813	0.25537109	0	1.776	3/11/2017	3	11	2017	13:08:04	47284	0.7	13	8	4	21	0.051513672	3.4675781	-0.53100586	-0.14306641	-0.7824707	1.7788086	0.10253906	0	0	0	0	0	0	0	0	0	0.95629883	0.043701172	0.14892578	0.027099609	0.095214844	0.026611328	1.169	32063.58	-0.458	1107.44	1.271
993	994	994	Category D	-0.56396484	-0.20385742	-0.74389648	0.40698242	0.057373047	0.25219727	0	1.192	3/11/2017	3	11	2017	13:08:04	47284	0.8	13	8	4	21	0.051513672	3.4675781	-0.52954102	-0.14355469	-0.78540039	0.50146484	0.080566406	0	0	0	0	0	0	0	0	0	0.95800781	0.041992188	0.13574219	-0.034179688	-0.060058594	0.041503906	1.091	32223.72	-0.321	776.73	1.192
994	995	995	Category D	-0.32397461	-0.44384766	-0.69580078	0.40185547	0.084228516	0.24584961	0	1.001	3/11/2017	3	11	2017	13:08:04	47284	0.9	13	8	4	21	0.051513672	3.4675781	-0.52832031	-0.14282227	-0.78735352	2.7607422	0.37524414	0	0	0	0	0	0	0	0	0	0.95898438	0.041015625	0.59716797	0.2043457	-0.30078125	0.091552734	1.14	32122.08	-0.383	915.02	1.214
995	996	996	Category D	-0.6237793	-0.011962891	-0.79199219	0.38085938	0.10058594	0.27441406	0	0.892	3/11/2017	3	11	2017	13:08:05	47285	0	13	8	5	21	0.051513672	3.4675781	-0.52734375	-0.140625	-0.78759766	2.6640625	0.16064453	0	0	0	0	0	0	0	0	0	0.95825195	0.041748047	0.22924805	-0.096191406	0.12866211	-0.004150391	1.131	32140.48	-0.323	755.64	1.214
996	997	997	Category D	-0.61181641	-0.16796875	-0.69580078	0.37719727	0.094726563	0.27856445	0	0.711	3/11/2017	3	11	2017	13:08:05	47285	0.1	13	8	5	21	0.051513672	3.4675781	-0.52441406	-0.14111328	-0.78930664	2.8742676	0.13061523	0	0	0	0	0	0	0	0	0	0.95825195	0.041748047	0.20751953	-0.087158203	-0.026611328	0.093505859	1.084	32238.54	-0.387	974.63	1.192
997	998	998	Category D	-0.49194336	-0.059814453	-0.63598633	0.40209961	0.080566406	0.25488281	0	1.214	3/11/2017	3	11	2017	13:08:05	47285	0.2	13	8	5	21	0.051513672	3.4675781	-0.52612305	-0.140625	-0.78955078	4.9768066	0.17700195	0	0	0	0	0	0	0	0	0	0.95922852	0.040771484	0.26879883	0.034179688	0.080810547	0.15356445	0.954	32528.94	-0.276	742.55	1.147
998	999	999	Category D	-0.45581055	-0.16796875	-0.86376953	0.41992188	0.064941406	0.23681641	0	1.497	3/11/2017	3	11	2017	13:08:05	47285	0.3	13	8	5	21	0.051513672	3.4675781	-0.52661133	-0.14086914	-0.78857422	7.3979492	0.10668945	0	0	0	0	0	0	0	0	0	0.95849609	0.041503906	0.17285156	0.070800781	-0.026855469	-0.074951172	0.978	32473.01	-0.339	922.45	1.214
999	1000	1000	Category D	-0.51586914	-0.17993164	-0.77978516	0.39526367	0.073974609	0.26416016	0	0.411	3/11/2017	3	11	2017	13:08:05	47285	0.4	13	8	5	21	0.051513672	3.4675781	-0.52514648	-0.14428711	-0.78979492	9.2548828	0.037841797	0	0	0	0	0	0	0	0	0	0.95947266	0.040527344	0.054931641	0.009277344	-0.035400391	0.010009766	1.068	32272.71	-0.488	1322.48	1.43
1000	1001	1001	Category D	-0.49194336	-0.13183594	-0.81591797	0.39233398	0.059326172	0.27856445	0	1.147	3/11/2017	3	11	2017	13:08:05	47285	0.5	13	8	5	22	0.051513672	3.4675781	-0.5234375	-0.14428711	-0.79077148	7.8813477	0.042236328	0	0	0	0	0	0	0	0	0	0.95922852	0.040771484	0.069091797	0.031494141	0.012451172	-0.024902344	1.234	31936.62	-0.496	1154.97	1.43
1001	1002	1002	Category D	-0.53979492	-0.059814453	-0.74389648	0.40136719	0.056396484	0.27368164	0	1.43	3/11/2017	3	11	2017	13:08:05	47285	0.6	13	8	5	22	0.051513672	3.4675781	-0.52270508	-0.14404297	-0.79321289	6.2629395	0.099121094	0	0	0	0	0	0	0	0	0	0.9609375	0.0390625	0.15063477	-0.016845703	0.084228516	0.049316406	1.104	32196.4	-0.42	1056.53	1.43
1002	1003	1003	Category D	-0.49194336	-0.059814453	-0.82788086	0.39160156	0.052001953	0.27392578	0	1.71	3/11/2017	3	11	2017	13:08:05	47285	0.7	13	8	5	22	0.051513672	3.4675781	-0.52148438	-0.14477539	-0.79248047	5.9836426	0.096679688	0	0	0	0	0	0	0	0	0	0.9597168	0.040283203	0.14990234	0.029541016	0.084960938	-0.03515625	0.936	32571.64	-0.07	172.64	1.147
1003	1004	1004	Category D	-0.58789063	-0.20385742	-0.70776367	0.40039063	0.045898438	0.26147461	0	0.429	3/11/2017	3	11	2017	13:08:05	47285	0.8	13	8	5	22	0.051513672	3.4675781	-0.52197266	-0.14331055	-0.79321289	4.026123	0.12353516	0	0	0	0	0	0	0	0	0	0.96020508	0.039794922	0.21142578	-0.065673828	-0.060302734	0.085449219	0.976	32477.63	-0.058	137.38	1.147
1004	1005	1005	Category D	-0.51586914	-0.17993164	-0.80395508	0.37890625	0.044921875	0.28808594	0	0.489	3/11/2017	3	11	2017	13:08:05	47285	0.9	13	8	5	22	0.051513672	3.4675781	-0.51953125	-0.14111328	-0.79418945	0.41674805	0.040039063	0	0	0	0	0	0	0	0	0	0.95947266	0.040527344	0.052001953	0.003662109	-0.038574219	-0.009521484	0.896	32668.96	0.311	-680.27	0.664
1005	1006	1006	Category D	-0.37182617	-0.17993164	-0.77978516	0.38256836	0.040283203	0.28613281	0	0.654	3/11/2017	3	11	2017	13:08:06	47286	0	13	8	6	22	0.051513672	3.4675781	-0.52050781	-0.13818359	-0.796875	3.6496582	0.15527344	0	0	0	0	0	0	0	0	0	0.96166992	0.038330078	0.20727539	0.14868164	-0.041503906	0.017089844	0.745	33071.39	0.505	-1165.19	0.663
1006	1007	1007	Category D	-0.58789063	-0.20385742	-0.80395508	0.41870117	0.047119141	0.23803711	0	0.664	3/11/2017	3	11	2017	13:08:06	47286	0.1	13	8	6	22	0.051513672	3.4675781	-0.52050781	-0.13769531	-0.79467773	5.8571777	0.094482422	0	0	0	0	0	0	0	0	0	0.95996094	0.040039063	0.14208984	-0.067138672	-0.065917969	-0.009033203	0.571	33627.09	0.748	-1848.57	0.663
1007	1008	1008	Category D	-0.50390625	-0.035888672	-0.73193359	0.39990234	0.026367188	0.27392578	0	0.527	3/11/2017	3	11	2017	13:08:06	47286	0.2	13	8	6	22	0.051513672	3.4675781	-0.52050781	-0.13647461	-0.79370117	7.2131348	0.11938477	0	0	0	0	0	0	0	0	0	0.95898438	0.041015625	0.17919922	0.016601563	0.10058594	0.061767578	0.621	33454.75	0.753	-1774.18	0.663
1008	1009	1009	Category D	-0.45581055	-0.10791016	-0.86376953	0.40380859	0.017089844	0.2578125	0	0.663	3/11/2017	3	11	2017	13:08:06	47286	0.3	13	8	6	22	0.051513672	3.4675781	-0.52270508	-0.13574219	-0.79394531	9.9538574	0.1003418	0	0	0	0	0	0	0	0	0	0.96020508	0.039794922	0.16430664	0.066894531	0.027832031	-0.069580078	0.56	33666.63	0.718	-1812.91	0.664
1009	1010	1010	Category D	-0.671875	-0.16796875	-0.85180664	0.39916992	0.022705078	0.26806641	0	0.73	3/11/2017	3	11	2017	13:08:06	47286	0.4	13	8	6	22	0.051513672	3.4675781	-0.52172852	-0.13696289	-0.79467773	12.73999	0.16333008	0	0	0	0	0	0	0	0	0	0.96069336	0.039306641	0.23754883	-0.14990234	-0.030761719	-0.056884766	0.593	33549.81	0.652	-1634.14	0.73
1010	1011	1011	Category D	-0.59985352	-0.11987305	-0.76782227	0.38623047	0.012695313	0.29345703	0	0.123	3/11/2017	3	11	2017	13:08:06	47286	0.5	13	8	6	23	0.051513672	3.4675781	-0.52441406	-0.13793945	-0.79663086	13.62793	0.082763672	0	0	0	0	0	0	0	0	0	0.96362305	0.036376953	0.12255859	-0.075195313	0.018066406	0.028808594	0.649	33363.1	0.344	-924.48	0.854
1011	1012	1012	Category D	-0.58789063	-0.19189453	-0.77978516	0.39550781	0.015380859	0.27001953	0	0.854	3/11/2017	3	11	2017	13:08:06	47286	0.6	13	8	6	23	0.051513672	3.4675781	-0.5234375	-0.13696289	-0.79614258	13.584717	0.0859375	0	0	0	0	0	0	0	0	0	0.96264648	0.037353516	0.13549805	-0.064208984	-0.0546875	0.016357422	0.787	32953.27	0.126	-326.09	0.854
1012	1013	1013	Category D	-0.45581055	-0.17993164	-0.81591797	0.3918457	0.002929688	0.28149414	0	1	3/11/2017	3	11	2017	13:08:06	47286	0.7	13	8	6	23	0.051513672	3.4675781	-0.52661133	-0.13696289	-0.79541016	14.231689	0.085205078	0	0	0	0	0	0	0	0	0	0.96386719	0.036132813	0.1340332	0.070800781	-0.042724609	-0.020263672	0.801	32915.03	-0.127	368.9	0.854
1013	1014	1014	Category D	-0.56396484	-0.023925781	-0.87597656	0.40893555	-0.014404297	0.26318359	0	1.357	3/11/2017	3	11	2017	13:08:06	47286	0.8	13	8	6	23	0.051513672	3.4675781	-0.52807617	-0.13720703	-0.79638672	16.280029	0.14306641	0	0	0	0	0	0	0	0	0	0.96533203	0.034667969	0.22851563	-0.035644531	0.11328125	-0.079345703	0.814	32880.01	-0.178	525.23	0.854
1014	1015	1015	Category D	-0.55175781	-0.29980469	-0.7199707	0.40356445	-0.005859375	0.26220703	0	0.743	3/11/2017	3	11	2017	13:08:06	47286	0.9	13	8	6	23	0.051513672	3.4675781	-0.52661133	-0.13769531	-0.79736328	15.794434	0.18115234	0	0	0	0	0	0	0	0	0	0.96533203	0.034667969	0.2644043	-0.024902344	-0.16186523	0.077392578	0.876	32718.94	-0.087	228.83	0.854
1015	1016	1016	Category D	-0.58789063	-0.071777344	-0.671875	0.41625977	-0.027832031	0.2409668	0	0.807	3/11/2017	3	11	2017	13:08:07	47287	0	13	8	7	23	0.051513672	3.4675781	-0.52685547	-0.13793945	-0.79711914	15.574219	0.15405273	0	0	0	0	0	0	0	0	0	0.96533203	0.034667969	0.25244141	-0.060791016	0.066162109	0.12524414	0.837	32819.13	-0.063	170.14	1
1016	1017	1017	Category D	-0.44384766	-0.11987305	-0.75585938	0.41381836	-0.055419922	0.24438477	0	0.495	3/11/2017	3	11	2017	13:08:07	47287	0.1	13	8	7	23	0.051513672	3.4675781	-0.52856445	-0.13867188	-0.79638672	16.340088	0.095703125	0	0	0	0	0	0	0	0	0	0.96582031	0.034179688	0.14428711	0.084716797	0.018798828	0.040527344	0.864	32749.38	0.007	-17.8	1.162
1017	1018	1018	Category D	-0.63598633	-0.23999023	-0.82788086	0.40112305	-0.048339844	0.25854492	0	0.622	3/11/2017	3	11	2017	13:08:07	47287	0.2	13	8	7	23	0.051513672	3.4675781	-0.52929688	-0.13964844	-0.796875	17.916748	0.14941406	0	0	0	0	0	0	0	0	0	0.96679688	0.033203125	0.23779297	-0.10644531	-0.10009766	-0.030761719	0.842	32806.08	0.091	-227.26	1.162
1018	1019	1019	Category D	-0.65991211	-0.13183594	-0.70776367	0.38671875	-0.036865234	0.28613281	0	1.162	3/11/2017	3	11	2017	13:08:07	47287	0.3	13	8	7	23	0.051513672	3.4675781	-0.52685547	-0.13964844	-0.79589844	17.986328	0.15966797	0	0	0	0	0	0	0	0	0	0.96459961	0.035400391	0.22900391	-0.1328125	0.0078125	0.088134766	0.939	32564.47	-0.008	19.15	1.228
1019	1020	1020	Category D	-0.671875	-0.17993164	-0.76782227	0.40209961	-0.043212891	0.26171875	0	1.228	3/11/2017	3	11	2017	13:08:07	47287	0.4	13	8	7	23	0.051513672	3.4675781	-0.52661133	-0.13916016	-0.79638672	14.356201	0.15332031	0	0	0	0	0	0	0	0	0	0.96484375	0.03515625	0.21411133	-0.14501953	-0.040527344	0.028564453	1.055	32300.77	-0.102	230.52	1.228
1020	1021	1021	Category D	-0.68383789	-0.17993164	-0.81591797	0.38867188	-0.031738281	0.28710938	0	1.325	3/11/2017	3	11	2017	13:08:07	47287	0.5	13	8	7	24	0.051513672	3.4675781	-0.52392578	-0.14038086	-0.79516602	13.248535	0.16577148	0	0	0	0	0	0	0	0	0	0.96240234	0.037597656	0.2199707	-0.15966797	-0.039306641	-0.020507813	1.122	32159	-0.256	585.28	1.228
1021	1022	1022	Category D	-0.45581055	-0.083984375	-0.68383789	0.38964844	-0.027587891	0.28100586	0	1.503	3/11/2017	3	11	2017	13:08:07	47287	0.6	13	8	7	24	0.051513672	3.4675781	-0.52807617	-0.14160156	-0.79443359	11.940918	0.14404297	0	0	0	0	0	0	0	0	0	0.96435547	0.035644531	0.24047852	0.072265625	0.057617188	0.1105957	1.177	32047.65	-0.321	722.21	1.228
1022	1023	1023	Category D	-0.57592773	-0.39599609	-0.7199707	0.40234375	0.018066406	0.2578125	0	0.895	3/11/2017	3	11	2017	13:08:07	47287	0.7	13	8	7	24	0.051513672	3.4675781	-0.52587891	-0.14013672	-0.79223633	5.3051758	0.27050781	0	0	0	0	0	0	0	0	0	0.96118164	0.038818359	0.37792969	-0.049804688	-0.25561523	0.072265625	1.063	32283.47	-0.352	887.55	1.284
1023	1024	1024	Category D	-0.53979492	-0.2277832	-0.73193359	0.41577148	0.052246094	0.24194336	0	0.951	3/11/2017	3	11	2017	13:08:07	47287	0.8	13	8	7	24	0.051513672	3.4675781	-0.52685547	-0.14404297	-0.79443359	2.8212891	0.10522461	0	0	0	0	0	0	0	0	0	0.96411133	0.035888672	0.15893555	-0.012695313	-0.083496094	0.0625	1.072	32264.12	-0.427	1111.87	1.284
1024	1025	1025	Category D	-0.46777344	-0.083984375	-0.80395508	0.40527344	0.082519531	0.25512695	0	0.478	3/11/2017	3	11	2017	13:08:07	47287	0.9	13	8	7	24	0.051513672	3.4675781	-0.52807617	-0.14428711	-0.79101563	8.6071777	0.086425781	0	0	0	0	0	0	0	0	0	0.96191406	0.038085938	0.13354492	0.060302734	0.060302734	-0.012695313	1.017	32384.45	-0.337	880.84	0.992
1025	1026	1026	Category D	-0.56396484	-0.083984375	-0.81591797	0.41601563	0.085449219	0.23657227	0	1.284	3/11/2017	3	11	2017	13:08:08	47288	0	13	8	8	24	0.052001953	3.4788574	-0.52929688	-0.14599609	-0.79174805	13.223633	0.074951172	0	0	0	0	0	0	0	0	0	0.96362305	0.036376953	0.12060547	-0.034423828	0.062011719	-0.023925781	0.878	32713.9	-0.258	744.18	0.951
1026	1027	1027	Category D	-0.52783203	-0.10791016	-0.79199219	0.390625	0.084228516	0.27026367	0	0.992	3/11/2017	3	11	2017	13:08:08	47288	0.1	13	8	8	24	0.052001953	3.4788574	-0.52832031	-0.14624023	-0.79077148	18.853027	0.038330078	0	0	0	0	0	0	0	0	0	0.96240234	0.037597656	0.039794922	0.000488281	0.038330078	-0.000976563	0.856	32769.86	-0.313	959.14	0.951
1027	1028	1028	Category D	-0.58789063	-0.16796875	-0.81591797	0.38549805	0.083740234	0.27441406	0	0.668	3/11/2017	3	11	2017	13:08:08	47288	0.2	13	8	8	24	0.052001953	3.4788574	-0.52954102	-0.14672852	-0.78857422	24.949951	0.067626953	0	0	0	0	0	0	0	0	0	0.96118164	0.038818359	0.10644531	-0.058105469	-0.020996094	-0.027099609	0.836	32821.75	-0.295	914.7	0.831
1028	1029	1029	Category D	-0.49194336	-0.11987305	-0.80395508	0.36474609	0.074707031	0.30029297	0	0.766	3/11/2017	3	11	2017	13:08:08	47288	0.3	13	8	8	24	0.052001953	3.4788574	-0.52954102	-0.14794922	-0.78564453	26.864014	0.050292969	0	0	0	0	0	0	0	0	0	0.95898438	0.041015625	0.083740234	0.037597656	0.028076172	-0.018066406	0.848	32790.5	-0.348	1103.64	0.831
1029	1030	1030	Category D	-0.45581055	-0.11987305	-0.83984375	0.39233398	0.076171875	0.28149414	0	0.831	3/11/2017	3	11	2017	13:08:08	47288	0.4	13	8	8	24	0.052001953	3.4788574	-0.53369141	-0.14868164	-0.7878418	24.662354	0.097900391	0	0	0	0	0	0	0	0	0	0.96313477	0.036865234	0.15869141	0.077880859	0.028808594	-0.051757813	0.719	33147.24	-0.048	146.06	0.831
1030	1031	1031	Category D	-0.57592773	-0.15576172	-0.80395508	0.38305664	0.062744141	0.28393555	0	0.549	3/11/2017	3	11	2017	13:08:08	47288	0.5	13	8	8	25	0.052001953	3.4788574	-0.53222656	-0.14794922	-0.78662109	23.965332	0.047363281	0	0	0	0	0	0	0	0	0	0.96118164	0.038818359	0.068359375	-0.043457031	-0.007568359	-0.017089844	0.702	33198.04	0.107	-304.62	0.766
1031	1032	1032	Category D	-0.45581055	-0.15576172	-0.83984375	0.40576172	0.063964844	0.25097656	0	0.512	3/11/2017	3	11	2017	13:08:08	47288	0.6	13	8	8	25	0.052001953	3.4788574	-0.53442383	-0.14892578	-0.78564453	23.07373	0.095703125	0	0	0	0	0	0	0	0	0	0.96191406	0.038085938	0.13916016	0.078613281	-0.006591797	-0.053955078	0.707	33183	0.112	-316.34	0.79
1032	1033	1033	Category D	-0.43188477	-0.17993164	-0.93579102	0.38720703	0.055908203	0.28491211	0	0.89	3/11/2017	3	11	2017	13:08:08	47288	0.7	13	8	8	25	0.052001953	3.4788574	-0.53320313	-0.1496582	-0.78442383	20.274658	0.18432617	0	0	0	0	0	0	0	0	0	0.96020508	0.039794922	0.2824707	0.10131836	-0.030029297	-0.15112305	0.711	33171.02	0.093	-264.11	0.831
1033	1034	1034	Category D	-0.34790039	-0.059814453	-0.88793945	0.39575195	0.060302734	0.27148438	0	0.698	3/11/2017	3	11	2017	13:08:08	47288	0.8	13	8	8	25	0.052001953	3.4788574	-0.53393555	-0.15209961	-0.78466797	15.5979	0.23193359	0	0	0	0	0	0	0	0	0	0.96142578	0.038574219	0.38183594	0.18603516	0.092285156	-0.10302734	0.77	33000.45	0.115	-304.11	0.79
1034	1035	1035	Category D	-0.47998047	-0.011962891	-0.77978516	0.3737793	0.058105469	0.30444336	0	0.79	3/11/2017	3	11	2017	13:08:08	47288	0.9	13	8	8	25	0.052001953	3.4788574	-0.5324707	-0.15209961	-0.78540039	10.509766	0.1496582	0	0	0	0	0	0	0	0	0	0.9609375	0.0390625	0.19848633	0.052490234	0.14013672	0.005615234	0.757	33037.1	0.14	-370.62	0.82
1035	1036	1036	Category D	-0.44384766	-0.13183594	-0.87597656	0.36767578	0.031494141	0.30981445	0	1.182	3/11/2017	3	11	2017	13:08:09	47289	0	13	8	9	25	0.052001953	3.4788574	-0.53613281	-0.14868164	-0.78759766	6.6708984	0.12890625	0	0	0	0	0	0	0	0	0	0.96435547	0.035644531	0.19750977	0.092285156	0.016845703	-0.088134766	0.808	32896.12	-0.074	207.09	0.82
1036	1037	1037	Category D	-0.68383789	-0.11987305	-0.85180664	0.34130859	0.023193359	0.33349609	0	0.471	3/11/2017	3	11	2017	13:08:09	47289	0.1	13	8	9	25	0.052001953	3.4788574	-0.53320313	-0.15039063	-0.78735352	0.97802734	0.16625977	0	0	0	0	0	0	0	0	0	0.96289063	0.037109375	0.24511719	-0.15039063	0.030517578	-0.064208984	0.697	33213.17	-0.075	238.25	0.79
1037	1038	1038	Category D	-0.44384766	-0.17993164	-0.7199707	0.39990234	0.028076172	0.27490234	0	0.82	3/11/2017	3	11	2017	13:08:09	47289	0.2	13	8	9	25	0.052001953	3.4788574	-0.53344727	-0.15063477	-0.78759766	5.168457	0.1159668	0	0	0	0	0	0	0	0	0	0.96313477	0.036865234	0.18652344	0.089599609	-0.029052734	0.067626953	0.678	33271.49	-0.061	196.62	0.79
1038	1039	1039	Category D	-0.53979492	-0.3359375	-0.89990234	0.37524414	0.053222656	0.30224609	0	0.223	3/11/2017	3	11	2017	13:08:09	47289	0.3	13	8	9	25	0.052001953	3.4788574	-0.53369141	-0.15039063	-0.78955078	8.5148926	0.21582031	0	0	0	0	0	0	0	0	0	0.96484375	0.03515625	0.30175781	-0.005859375	-0.18530273	-0.11010742	0.639	33395.46	-0.03	99.6	0.82
1039	1040	1040	Category D	-0.44384766	-0.14379883	-0.81591797	0.37231445	0.061279297	0.29321289	0	0.582	3/11/2017	3	11	2017	13:08:09	47289	0.4	13	8	9	25	0.052001953	3.4788574	-0.53466797	-0.15014648	-0.78857422	9.3647461	0.094970703	0	0	0	0	0	0	0	0	0	0.96435547	0.035644531	0.12475586	0.090820313	0.006347656	-0.027099609	0.58	33595.19	0.007	-24.54	0.82
1040	1041	1041	Category D	-0.55175781	-0.16796875	-0.99584961	0.38354492	0.073242188	0.2878418	0	0.558	3/11/2017	3	11	2017	13:08:09	47289	0.5	13	8	9	26	0.052001953	3.4788574	-0.53320313	-0.14916992	-0.78857422	8.4765625	0.20874023	0	0	0	0	0	0	0	0	0	0.96337891	0.036621094	0.24438477	-0.018310547	-0.018554688	-0.20703125	0.738	33091.59	-0.036	106.45	0.82
1041	1042	1042	Category D	-0.31176758	-0.10791016	-0.74389648	0.36621094	0.061767578	0.29931641	0	0.827	3/11/2017	3	11	2017	13:08:09	47289	0.6	13	8	9	26	0.052001953	3.4788574	-0.53442383	-0.14941406	-0.78808594	7.442627	0.23095703	0	0	0	0	0	0	0	0	0	0.96386719	0.036132813	0.30859375	0.22265625	0.041503906	0.044189453	0.684	33252.93	-0.069	221.89	0.827
1042	1043	1043	Category D	-0.6237793	-0.047851563	-0.86376953	0.3815918	0.051513672	0.28198242	0	1.421	3/11/2017	3	11	2017	13:08:09	47289	0.7	13	8	9	26	0.052001953	3.4788574	-0.53393555	-0.15087891	-0.78833008	4.8974609	0.15576172	0	0	0	0	0	0	0	0	0	0.96411133	0.035888672	0.26782227	-0.089599609	0.10302734	-0.075195313	0.866	32744.28	-0.22	628.48	0.895
1043	1044	1044	Category D	-0.26391602	-0.083984375	-0.87597656	0.37451172	0.038818359	0.29858398	0	0.493	3/11/2017	3	11	2017	13:08:09	47289	0.8	13	8	9	26	0.052001953	3.4788574	-0.53393555	-0.15161133	-0.78735352	2.2177734	0.29223633	0	0	0	0	0	0	0	0	0	0.96337891	0.036621094	0.42651367	0.27001953	0.067626953	-0.088378906	0.918	32615.01	-0.244	668.92	1.315
1044	1045	1045	Category D	-0.61181641	0.13183594	-0.94799805	0.37207031	0.022705078	0.30395508	0	1.315	3/11/2017	3	11	2017	13:08:09	47289	0.9	13	8	9	26	0.052001953	3.4788574	-0.53369141	-0.15063477	-0.78857422	3.3366699	0.33349609	0	0	0	0	0	0	0	0	0	0.96386719	0.036132813	0.51977539	-0.077880859	0.2824707	-0.15917969	1.207	31988.69	-0.508	1218.42	1.315
1045	1046	1046	Category D	-0.41992188	-0.13183594	-0.63598633	0.35888672	-0.002929688	0.31982422	0	0.895	3/11/2017	3	11	2017	13:08:10	47290	0	13	8	10	26	0.052001953	3.4788574	-0.53466797	-0.15014648	-0.78857422	3.8947754	0.19165039	0	0	0	0	0	0	0	0	0	0.96435547	0.035644531	0.28564453	0.11474609	0.018310547	0.15258789	1.25	31906.2	-0.589	1418.59	1.421
1046	1047	1047	Category D	-0.53979492	-0.083984375	-0.7199707	0.3762207	-0.012207031	0.29516602	0	2.291	3/11/2017	3	11	2017	13:08:10	47290	0.1	13	8	10	26	0.052001953	3.4788574	-0.53564453	-0.1496582	-0.78881836	5.222168	0.095214844	0	0	0	0	0	0	0	0	0	0.96508789	0.034912109	0.13842773	-0.00390625	0.065673828	0.068847656	1.319	31778.52	-0.773	1939.36	1.315
1047	1048	1048	Category D	-0.53979492	-0.095947266	-0.85180664	0.37817383	-0.025634766	0.28881836	0	1.086	3/11/2017	3	11	2017	13:08:10	47290	0.2	13	8	10	26	0.052001953	3.4788574	-0.53637695	-0.14868164	-0.7878418	7.3693848	0.082763672	0	0	0	0	0	0	0	0	0	0.96484375	0.03515625	0.11962891	-0.003173828	0.052734375	-0.063720703	1.374	31680.57	-0.781	1869.24	1.315
1048	1049	1049	Category D	-0.41992188	-0.2878418	-0.81591797	0.40356445	-0.008300781	0.26000977	0	1.836	3/11/2017	3	11	2017	13:08:10	47290	0.3	13	8	10	26	0.052001953	3.4788574	-0.53759766	-0.14868164	-0.78686523	10.175781	0.18432617	0	0	0	0	0	0	0	0	0	0.96459961	0.035400391	0.28540039	0.11767578	-0.13891602	-0.028808594	1.278	31853.72	-0.61	1448.99	1.086
1049	1050	1050	Category D	-0.65991211	-0.19189453	-0.87597656	0.38647461	-0.007568359	0.28881836	0	0.826	3/11/2017	3	11	2017	13:08:10	47290	0.4	13	8	10	26	0.052001953	3.4788574	-0.53857422	-0.14916992	-0.78540039	13.825928	0.15698242	0	0	0	0	0	0	0	0	0	0.96411133	0.035888672	0.25415039	-0.12109375	-0.042480469	-0.090332031	1.245	31915.67	-0.547	1294.47	1.086
1050	1051	1051	Category D	-0.50390625	-0.071777344	-0.70776367	0.38525391	-0.015869141	0.29516602	0	0.738	3/11/2017	3	11	2017	13:08:10	47290	0.5	13	8	10	27	0.052001953	3.4788574	-0.53637695	-0.1496582	-0.78564453	16.171631	0.11499023	0	0	0	0	0	0	0	0	0	0.96313477	0.036865234	0.18847656	0.032470703	0.077880859	0.077880859	0.993	32438.62	-0.184	454.8	0.826
1051	1052	1052	Category D	-0.70776367	-0.16796875	-0.73193359	0.40087891	-0.017822266	0.25634766	0	0.698	3/11/2017	3	11	2017	13:08:10	47290	0.6	13	8	10	27	0.052001953	3.4788574	-0.53662109	-0.14916992	-0.78564453	18.429199	0.18017578	0	0	0	0	0	0	0	0	0	0.96313477	0.036865234	0.2434082	-0.17089844	-0.018554688	0.053710938	0.913	32627.18	0.017	-41.16	0.775
1052	1053	1053	Category D	-0.56396484	-0.17993164	-0.83984375	0.39697266	-0.031982422	0.27148438	0	0.775	3/11/2017	3	11	2017	13:08:10	47290	0.7	13	8	10	27	0.052001953	3.4788574	-0.53637695	-0.14868164	-0.78588867	22.2771	0.067871094	0	0	0	0	0	0	0	0	0	0.96313477	0.036865234	0.11230469	-0.02734375	-0.031005859	-0.053710938	0.674	33283.93	0.511	-1252.12	0.738
1053	1054	1054	Category D	-0.41992188	-0.16796875	-0.82788086	0.40649414	-0.034667969	0.25732422	0	0.61	3/11/2017	3	11	2017	13:08:10	47290	0.8	13	8	10	27	0.052001953	3.4788574	-0.53076172	-0.14794922	-0.78710938	25.329834	0.11962891	0	0	0	0	0	0	0	0	0	0.9609375	0.0390625	0.17138672	0.11083984	-0.019775391	-0.040527344	0.636	33405.24	0.647	-1560.8	0.738
1054	1055	1055	Category D	-0.64794922	-0.20385742	-0.81591797	0.40014648	-0.024658203	0.27563477	0	0.402	3/11/2017	3	11	2017	13:08:10	47290	0.9	13	8	10	27	0.052001953	3.4788574	-0.5234375	-0.14892578	-0.78759766	24.304199	0.13867188	0	0	0	0	0	0	0	0	0	0.95751953	0.042480469	0.20703125	-0.12426758	-0.0546875	-0.028076172	0.789	32947.77	0.503	-1119.95	0.698
1055	1056	1056	Category D	-0.57592773	-0.16796875	-0.70776367	0.3984375	-0.027832031	0.27661133	0	0.595	3/11/2017	3	11	2017	13:08:11	47291	0	13	8	11	27	0.052001953	3.4788574	-0.5168457	-0.14697266	-0.79003906	22.280518	0.10351563	0	0	0	0	0	0	0	0	0	0.95556641	0.044433594	0.16235352	-0.058837891	-0.020751953	0.082275391	0.774	32989.27	0.717	-1506.95	0.775
1056	1057	1057	Category D	-0.63598633	-0.14379883	-0.79199219	0.39501953	-0.031005859	0.27392578	0	1.657	3/11/2017	3	11	2017	13:08:11	47291	0.1	13	8	11	27	0.052001953	3.4788574	-0.50927734	-0.14794922	-0.79321289	17.806641	0.12646484	0	0	0	0	0	0	0	0	0	0.95410156	0.045898438	0.13208008	-0.12646484	0.004150391	0.001220703	0.871	32731.58	0.695	-1369.81	0.984
1057	1058	1058	Category D	-0.45581055	-0.17993164	-0.79199219	0.40087891	-0.030029297	0.26245117	0	0.605	3/11/2017	3	11	2017	13:08:11	47291	0.2	13	8	11	27	0.052001953	3.4788574	-0.50366211	-0.14794922	-0.79492188	13.822266	0.057373047	0	0	0	0	0	0	0	0	0	0.95263672	0.047363281	0.082763672	0.047851563	-0.031738281	0.002929688	0.933	32578.82	0.605	-1172.61	0.984
1058	1059	1059	Category D	-0.43188477	-0.11987305	-0.79199219	0.38964844	-0.025634766	0.27661133	0	1.36	3/11/2017	3	11	2017	13:08:11	47291	0.3	13	8	11	27	0.052001953	3.4788574	-0.49560547	-0.14697266	-0.79614258	10.454102	0.069580078	0	0	0	0	0	0	0	0	0	0.94946289	0.050537109	0.095458984	0.063720703	0.027099609	0.004150391	0.931	32583.62	1.172	-1970.26	0.984
1059	1060	1060	Category D	-0.52783203	-0.13183594	-0.69580078	0.40258789	-0.025146484	0.26342773	0	0.984	3/11/2017	3	11	2017	13:08:11	47291	0.4	13	8	11	27	0.052001953	3.4788574	-0.48803711	-0.14746094	-0.7980957	6.0412598	0.11083984	0	0	0	0	0	0	0	0	0	0.94726563	0.052734375	0.15771484	-0.039550781	0.015625	0.10229492	0.953	32531.29	1.339	-2144.41	1.137
1060	1061	1061	Category D	-0.57592773	-0.2277832	-0.69580078	0.39233398	-0.036376953	0.27978516	0	0.388	3/11/2017	3	11	2017	13:08:11	47291	0.5	13	8	11	28	0.052001953	3.4788574	-0.48168945	-0.14648438	-0.79931641	3.6340332	0.16186523	0	0	0	0	0	0	0	0	0	0.94482422	0.055175781	0.27880859	-0.093994141	-0.081054688	0.10351563	0.866	32744.28	1.446	-2380.47	0.984
1061	1062	1062	Category D	-0.58789063	-0.17993164	-0.77978516	0.39648438	-0.036132813	0.26977539	0	0.727	3/11/2017	3	11	2017	13:08:11	47291	0.6	13	8	11	28	0.052001953	3.4788574	-0.47509766	-0.14624023	-0.80053711	3.8085938	0.11914063	0	0	0	0	0	0	0	0	0	0.94238281	0.057617188	0.16674805	-0.11254883	-0.033447266	0.020751953	0.856	32769.86	1.244	-2152.77	0.984
1062	1063	1063	Category D	-0.50390625	-0.16796875	-0.75585938	0.3762207	-0.034667969	0.29833984	0	1.137	3/11/2017	3	11	2017	13:08:11	47291	0.7	13	8	11	28	0.052001953	3.4788574	-0.47167969	-0.14746094	-0.80322266	5.6311035	0.060791016	0	0	0	0	0	0	0	0	0	0.94311523	0.056884766	0.10009766	-0.031982422	-0.020263672	0.047363281	0.711	33171.02	1.387	-2551.44	0.727
1063	1064	1064	Category D	-0.671875	-0.19189453	-0.671875	0.39819336	-0.027832031	0.27172852	0	0.54	3/11/2017	3	11	2017	13:08:11	47291	0.8	13	8	11	28	0.051513672	3.491748	-0.46899414	-0.14477539	-0.8034668	6.345459	0.24609375	0	0	0	0	0	0	0	0	0	0.94165039	0.058349609	0.38134766	-0.20263672	-0.046875	0.1315918	0.645	33375.99	1.456	-2760.14	0.603
1064	1065	1065	Category D	-0.52783203	-0.17993164	-0.70776367	0.39208984	-0.024658203	0.27661133	0	0.49	3/11/2017	3	11	2017	13:08:11	47291	0.9	13	8	11	28	0.051513672	3.491748	-0.46679688	-0.14428711	-0.8034668	5.748291	0.11889648	0	0	0	0	0	0	0	0	0	0.94042969	0.059570313	0.19189453	-0.060791016	-0.035400391	0.095703125	0.68	33265.29	0.63	-1470.43	0.603
1065	1066	1066	Category D	-0.68383789	-0.11987305	-0.73193359	0.40112305	-0.028320313	0.26245117	0	0.588	3/11/2017	3	11	2017	13:08:12	47292	0	13	8	12	28	0.051513672	3.491748	-0.46826172	-0.14453125	-0.80737305	6.2624512	0.22949219	0	0	0	0	0	0	0	0	0	0.94458008	0.055419922	0.31567383	-0.21533203	0.024658203	0.075439453	0.62	33458.08	0.472	-1236.47	0.603
1066	1067	1067	Category D	-0.58789063	-0.17993164	-0.68383789	0.38476563	-0.026123047	0.29321289	0	0.603	3/11/2017	3	11	2017	13:08:12	47292	0.1	13	8	12	28	0.051513672	3.491748	-0.4675293	-0.14306641	-0.81225586	7.53125	0.1796875	0	0	0	0	0	0	0	0	0	0.94824219	0.051757813	0.28540039	-0.12011719	-0.036621094	0.12841797	0.543	33729	0.566	-1543.04	0.588
1067	1068	1068	Category D	-0.65991211	-0.16796875	-0.76782227	0.39697266	-0.028808594	0.27587891	0	0.365	3/11/2017	3	11	2017	13:08:12	47292	0.2	13	8	12	28	0.051513672	3.491748	-0.46362305	-0.14331055	-0.81567383	5.6955566	0.203125	0	0	0	0	0	0	0	0	0	0.94921875	0.05078125	0.26831055	-0.19604492	-0.024414063	0.047851563	0.541	33736.45	0.623	-1662.86	0.588
1068	1069	1069	Category D	-0.55175781	-0.17993164	-0.81591797	0.39086914	-0.017089844	0.28173828	0	0.676	3/11/2017	3	11	2017	13:08:12	47292	0.3	13	8	12	28	0.051513672	3.491748	-0.46411133	-0.140625	-0.81689453	2.394043	0.095703125	0	0	0	0	0	0	0	0	0	0.94995117	0.050048828	0.12744141	-0.087402344	-0.0390625	0.000976563	0.5	33894.14	0.459	-1376.95	0.603
1069	1070	1070	Category D	-0.50390625	-0.15576172	-0.70776367	0.40209961	-0.018554688	0.26342773	0	0.526	3/11/2017	3	11	2017	13:08:12	47292	0.4	13	8	12	28	0.051513672	3.491748	-0.4609375	-0.13916016	-0.81713867	1.072998	0.11865234	0	0	0	0	0	0	0	0	0	0.94848633	0.051513672	0.16870117	-0.042724609	-0.016357422	0.109375	0.671	33293.3	0.179	-507.97	0.676
1070	1071	1071	Category D	-0.6237793	-0.17993164	-0.83984375	0.39794922	-0.018310547	0.27978516	0	0.247	3/11/2017	3	11	2017	13:08:12	47292	0.5	13	8	12	29	0.051513672	3.491748	-0.45751953	-0.13891602	-0.81860352	0.059082031	0.17211914	0	0	0	0	0	0	0	0	0	0.94799805	0.052001953	0.22802734	-0.16601563	-0.040771484	-0.020996094	0.809	32893.42	0.199	-488.78	0.676
1071	1072	1072	Category D	-0.50390625	-0.23999023	-0.75585938	0.39355469	-0.010253906	0.28173828	0	1.612	3/11/2017	3	11	2017	13:08:12	47292	0.6	13	8	12	29	0.051513672	3.491748	-0.45068359	-0.13745117	-0.82128906	2.9389648	0.13256836	0	0	0	0	0	0	0	0	0	0.94702148	0.052978516	0.22094727	-0.052978516	-0.10229492	0.065429688	0.819	32866.66	0.252	-600.39	0.676
1072	1073	1073	Category D	-0.57592773	-0.23999023	-0.77978516	0.40283203	-0.002685547	0.27319336	0	1.433	3/11/2017	3	11	2017	13:08:12	47292	0.7	13	8	12	29	0.051513672	3.491748	-0.44628906	-0.13525391	-0.82128906	6.2597656	0.17138672	0	0	0	0	0	0	0	0	0	0.94458008	0.055419922	0.27563477	-0.12939453	-0.10449219	0.041503906	0.804	32906.91	0.228	-555.79	1.01
1073	1074	1074	Category D	-0.44384766	-0.19189453	-0.79199219	0.40014648	-0.014160156	0.26928711	0	0.421	3/11/2017	3	11	2017	13:08:12	47292	0.8	13	8	12	29	0.051513672	3.491748	-0.44189453	-0.13378906	-0.82104492	8.3649902	0.064941406	0	0	0	0	0	0	0	0	0	0.94213867	0.057861328	0.089111328	-0.001708984	-0.057861328	0.029052734	0.885	32696.34	0.122	-289.45	1.01
1074	1075	1075	Category D	-0.61181641	-0.16796875	-0.87597656	0.39550781	-0.006591797	0.27954102	0	0.589	3/11/2017	3	11	2017	13:08:12	47292	0.9	13	8	12	29	0.051513672	3.491748	-0.43701172	-0.13549805	-0.82202148	8.8581543	0.18554688	0	0	0	0	0	0	0	0	0	0.94091797	0.059082031	0.26074219	-0.17456055	-0.032226563	-0.053710938	0.897	32666.48	0.307	-671.95	1.01
1075	1076	1076	Category D	-0.39599609	-0.15576172	-0.77978516	0.38842773	-0.013427734	0.29394531	0	1.01	3/11/2017	3	11	2017	13:08:13	47293	0	13	8	13	29	0.051513672	3.491748	-0.43212891	-0.13671875	-0.82470703	9.8393555	0.060791016	0	0	0	0	0	0	0	0	0	0.94116211	0.058837891	0.10009766	0.036132813	-0.018798828	0.044921875	0.734	33103.21	0.514	-1193.22	0.761
1076	1077	1077	Category D	-0.6237793	-0.19189453	-0.70776367	0.41748047	-0.005615234	0.25268555	0	0.318	3/11/2017	3	11	2017	13:08:13	47293	0.1	13	8	13	29	0.051513672	3.491748	-0.42626953	-0.13818359	-0.82543945	11.17334	0.23583984	0	0	0	0	0	0	0	0	0	0.93945313	0.060546875	0.36865234	-0.19726563	-0.053466797	0.11767578	0.622	33451.42	0.627	-1543.33	0.633
1077	1078	1078	Category D	-0.50390625	-0.035888672	-0.79199219	0.39746094	-0.019775391	0.26367188	0	0.633	3/11/2017	3	11	2017	13:08:13	47293	0.2	13	8	13	29	0.051513672	3.491748	-0.41796875	-0.13769531	-0.8269043	10.631104	0.13769531	0	0	0	0	0	0	0	0	0	0.93676758	0.063232422	0.22265625	-0.085693359	0.10180664	0.034912109	0.617	33468.11	0.592	-1483.31	0.633
1078	1079	1079	Category D	-0.53979492	-0.15576172	-0.77978516	0.39672852	-0.029541016	0.27075195	0	0.761	3/11/2017	3	11	2017	13:08:13	47293	0.3	13	8	13	29	0.051513672	3.491748	-0.41064453	-0.13598633	-0.82666016	9.126709	0.13842773	0	0	0	0	0	0	0	0	0	0.93310547	0.066894531	0.1953125	-0.12890625	-0.01953125	0.046875	0.609	33495.06	0.598	-1506.37	0.761
1079	1080	1080	Category D	-0.39599609	-0.095947266	-0.77978516	0.39672852	-0.027832031	0.27880859	0	0.395	3/11/2017	3	11	2017	13:08:13	47293	0.4	13	8	13	29	0.051513672	3.491748	-0.40209961	-0.1315918	-0.82592773	7.6230469	0.058837891	0	0	0	0	0	0	0	0	0	0.92822266	0.071777344	0.088378906	0.006103516	0.035644531	0.046142578	0.587	33570.65	0.756	-1835.27	0.761
1080	1081	1081	Category D	-0.59985352	-0.14379883	-0.77978516	0.41088867	-0.020507813	0.25732422	0	0.542	3/11/2017	3	11	2017	13:08:13	47293	0.5	13	8	13	30	0.051513672	3.491748	-0.39453125	-0.13110352	-0.8269043	6.6347656	0.2109375	0	0	0	0	0	0	0	0	0	0.92553711	0.074462891	0.26513672	-0.20507813	-0.012451172	0.047119141	0.702	33198.04	0.524	-1246.09	0.761
1081	1082	1082	Category D	-0.50390625	-0.17993164	-0.76782227	0.40112305	-0.022949219	0.26855469	0	0.877	3/11/2017	3	11	2017	13:08:13	47293	0.6	13	8	13	30	0.051513672	3.491748	-0.38500977	-0.13061523	-0.82568359	5.0683594	0.14111328	0	0	0	0	0	0	0	0	0	0.92041016	0.079589844	0.22607422	-0.11865234	-0.049072266	0.057861328	0.615	33474.82	0.556	-1415.23	0.877
1082	1083	1083	Category D	-0.49194336	-0.11987305	-0.74389648	0.39282227	-0.026855469	0.27270508	0	1.004	3/11/2017	3	11	2017	13:08:13	47293	0.7	13	8	13	30	0.051513672	3.491748	-0.37841797	-0.13110352	-0.82763672	3.3293457	0.14135742	0	0	0	0	0	0	0	0	0	0.91943359	0.080566406	0.20825195	-0.11328125	0.011230469	0.083740234	0.646	33372.76	0.436	-1129.97	0.877
1083	1084	1084	Category D	-0.55175781	-0.11987305	-0.80395508	0.40039063	-0.025878906	0.265625	0	0.113	3/11/2017	3	11	2017	13:08:13	47293	0.8	13	8	13	30	0.051513672	3.491748	-0.36816406	-0.13232422	-0.82788086	2.2927246	0.18530273	0	0	0	0	0	0	0	0	0	0.91577148	0.084228516	0.2199707	-0.18334961	0.012451172	0.023925781	0.674	33283.93	0.346	-906.17	0.877
1084	1085	1085	Category D	-0.59985352	-0.14379883	-0.80395508	0.40576172	-0.032470703	0.265625	0	0.947	3/11/2017	3	11	2017	13:08:13	47293	0.9	13	8	13	30	0.051513672	3.491748	-0.36254883	-0.13330078	-0.828125	1.7619629	0.23852539	0	0	0	0	0	0	0	0	0	0.91381836	0.086181641	0.27172852	-0.23706055	-0.010253906	0.024169922	0.699	33207.11	0.286	-750.2	0.877
1085	1086	1086	Category D	-0.45581055	-0.14379883	-0.80395508	0.3972168	-0.024658203	0.26147461	0	0.564	3/11/2017	3	11	2017	13:08:14	47294	0	13	8	14	30	0.051513672	3.491748	-0.35253906	-0.13696289	-0.82739258	1.0871582	0.10595703	0	0	0	0	0	0	0	0	0	0.90991211	0.090087891	0.13330078	-0.10302734	-0.006591797	0.0234375	0.661	33324.79	0.114	-338.3	0.691
1086	1087	1087	Category D	-0.64794922	-0.11987305	-0.73193359	0.40429688	-0.028320313	0.26025391	0	0.691	3/11/2017	3	11	2017	13:08:14	47294	0.1	13	8	14	30	0.051513672	3.491748	-0.34472656	-0.13769531	-0.83081055	0.22680664	0.3190918	0	0	0	0	0	0	0	0	0	0.91015625	0.08984375	0.41992188	-0.30297852	0.017822266	0.098876953	0.546	33717.88	0.084	-292.95	0.647
1087	1088	1088	Category D	-0.58789063	-0.047851563	-0.65991211	0.40429688	-0.025878906	0.25927734	0	0.647	3/11/2017	3	11	2017	13:08:14	47294	0.2	13	8	14	30	0.051513672	3.491748	-0.33569336	-0.13867188	-0.83349609	0.11108398	0.3190918	0	0	0	0	0	0	0	0	0	0.90917969	0.090820313	0.51635742	-0.25195313	0.090820313	0.17358398	0.593	33549.81	0.063	-209.13	0.691
1088	1089	1089	Category D	-0.53979492	-0.14379883	-0.74389648	0.41381836	-0.013427734	0.25610352	0	0.315	3/11/2017	3	11	2017	13:08:14	47294	0.3	13	8	14	30	0.051513672	3.491748	-0.32861328	-0.13867188	-0.83276367	1.6228027	0.22900391	0	0	0	0	0	0	0	0	0	0.90600586	0.093994141	0.30493164	-0.2109375	-0.004882813	0.088867188	0.668	33302.71	-0.011	34.79	0.691
1089	1090	1090	Category D	-0.50390625	-0.20385742	-0.86376953	0.42871094	-0.009277344	0.22753906	0	0.394	3/11/2017	3	11	2017	13:08:14	47294	0.4	13	8	14	30	0.051513672	3.491748	-0.32250977	-0.13720703	-0.83398438	7.6848145	0.1953125	0	0	0	0	0	0	0	0	0	0.90454102	0.095458984	0.27758789	-0.18115234	-0.06640625	-0.029541016	0.698	33210.14	-0.039	121	0.744
1090	1091	1091	Category D	-0.61181641	-0.083984375	-0.76782227	0.40356445	-0.004882813	0.26416016	0	1.4	3/11/2017	3	11	2017	13:08:14	47294	0.5	13	8	14	31	0.051513672	3.491748	-0.31274414	-0.13696289	-0.83642578	12.050293	0.3112793	0	0	0	0	0	0	0	0	0	0.90356445	0.096435547	0.4206543	-0.29882813	0.052978516	0.068603516	0.809	32893.42	-0.321	1048.85	1.358
1091	1092	1092	Category D	-0.57592773	-0.14379883	-0.80395508	0.38964844	-0.002685547	0.2824707	0	0.744	3/11/2017	3	11	2017	13:08:14	47294	0.6	13	8	14	31	0.051513672	3.491748	-0.30541992	-0.13696289	-0.84057617	17.172119	0.27294922	0	0	0	0	0	0	0	0	0	0.90478516	0.095214844	0.31396484	-0.27026367	-0.006591797	0.036621094	0.93	32586.02	-0.479	1510.94	1.373
1092	1093	1093	Category K	0	-0.13183594	-0.91186523	0.12109375	0.18310547	0.43701172	0	1.358	3/11/2017	3	11	2017	13:08:15	47295	0.9	13	8	15	32	0.051513672	3.4740234	-0.29614258	-0.13452148	-0.8425293	23.059082	0.30419922	0	0	0	0	0	0	0	0	0	0.90307617	0.096923828	0.3684082	0.29614258	0.002685547	-0.069091797	1.185	32031.81	-0.699	1918.57	1.373
1093	1094	1094	Category K	0.011962891	-0.10791016	-0.91186523	0.1184082	0.18115234	0.44189453	0	1.373	3/11/2017	3	11	2017	13:08:16	47296	0	13	8	16	32	0.051513672	3.4740234	-0.28857422	-0.1328125	-0.84375	28.927734	0.30908203	0	0	0	0	0	0	0	0	0	0.90161133	0.098388672	0.39355469	0.30053711	0.024902344	-0.067871094	1.283	31844.44	-0.875	2445.8	1.4
1094	1095	1095	Category K	-0.011962891	-0.13183594	-0.92382813	0.11303711	0.17993164	0.44116211	0	1.842	3/11/2017	3	11	2017	13:08:16	47296	0.1	13	8	16	32	0.051513672	3.4740234	-0.28222656	-0.13256836	-0.84472656	34.515869	0.28149414	0	0	0	0	0	0	0	0	0	0.90039063	0.099609375	0.34985352	0.27026367	0.000732422	-0.078857422	1.292	31827.82	-0.954	2815.65	1.454
1095	1096	1096	Category K	0.011962891	-0.15576172	-0.91186523	0.11645508	0.18579102	0.44067383	0	0.985	3/11/2017	3	11	2017	13:08:16	47296	0.2	13	8	16	32	0.051513672	3.4740234	-0.27270508	-0.13183594	-0.84594727	36.684082	0.29296875	0	0	0	0	0	0	0	0	0	0.89868164	0.10131836	0.37426758	0.28466797	-0.023681641	-0.065673828	1.491	31482.32	-1.187	3354.62	1.809
1096	1097	1097	Category K	0.011962891	-0.11987305	-0.89990234	0.11474609	0.18505859	0.43896484	0	1.454	3/11/2017	3	11	2017	13:08:16	47296	0.3	13	8	16	32	0.051513672	3.4740234	-0.2644043	-0.1315918	-0.84887695	39.60791	0.28125	0	0	0	0	0	0	0	0	0	0.89892578	0.10107422	0.33886719	0.27636719	0.01171875	-0.05078125	1.566	31361.77	-1.151	2895.91	1.809
1097	1098	1098	Category K	0	-0.16796875	-0.93579102	0.11425781	0.19140625	0.44189453	0	1.937	3/11/2017	3	11	2017	13:08:16	47296	0.4	13	8	16	32	0.051513672	3.4740234	-0.25610352	-0.13134766	-0.85058594	44.241455	0.2722168	0	0	0	0	0	0	0	0	0	0.89794922	0.10205078	0.37768555	0.25610352	-0.036376953	-0.084960938	1.538	31406.21	-1.134	2902.83	1.842
1098	1099	1099	Category K	-0.059814453	-0.15576172	-0.86376953	0.11474609	0.18969727	0.43896484	0	1.809	3/11/2017	3	11	2017	13:08:16	47296	0.5	13	8	16	33	0.051513672	3.4740234	-0.24853516	-0.13061523	-0.85205078	46.800293	0.19067383	0	0	0	0	0	0	0	0	0	0.8972168	0.1027832	0.2253418	0.1887207	-0.024902344	-0.011474609	2.103	30613.36	-1.647	3462.11	1.937
1099	1100	1100	Category K	-0.15576172	-0.10791016	-0.86376953	0.1184082	0.19335938	0.43701172	0	1.203	3/11/2017	3	11	2017	13:08:16	47296	0.6	13	8	16	33	0.051513672	3.4740234	-0.24291992	-0.13110352	-0.85375977	44.282471	0.090820313	0	0	0	0	0	0	0	0	0	0.8972168	0.1027832	0.12060547	0.087158203	0.023193359	-0.009765625	2.292	30386.88	-1.736	3294.29	1.937
1100	1101	1101	Category K	-0.15576172	-0.16796875	-0.89990234	0.13818359	0.20092773	0.42114258	0	5.23	3/11/2017	3	11	2017	13:08:16	47296	0.7	13	8	16	33	0.051513672	3.4740234	-0.23461914	-0.13110352	-0.85620117	44.475586	0.097167969	0	0	0	0	0	0	0	0	0	0.8972168	0.1027832	0.15917969	0.078857422	-0.036621094	-0.043457031	2.312	30363.81	-1.726	3210.33	1.937
1101	1102	1102	Category K	-0.17993164	-0.16796875	-0.91186523	0.16992188	0.19335938	0.41503906	0	2.12	3/11/2017	3	11	2017	13:08:16	47296	0.8	13	8	16	33	0.051513672	3.4740234	-0.22631836	-0.12988281	-0.85888672	45.81665	0.079833984	0	0	0	0	0	0	0	0	0	0.89770508	0.10229492	0.13696289	0.046386719	-0.037841797	-0.052734375	2.1	30617.09	-1.423	2657.5	1.809
1102	1103	1103	Category K	-0.37182617	-0.17993164	-0.73193359	0.21435547	0.19897461	0.38354492	0	1.577	3/11/2017	3	11	2017	13:08:16	47296	0.9	13	8	16	33	0.051513672	3.4740234	-0.21728516	-0.12915039	-0.8605957	47.335449	0.20727539	0	0	0	0	0	0	0	0	0	0.89697266	0.10302734	0.33374023	-0.15429688	-0.050537109	0.12866211	2.098	30619.58	-1.349	2440.33	1.8
1103	1104	1104	Category K	-0.35986328	-0.20385742	-0.73193359	0.23681641	0.2097168	0.36401367	0	0.663	3/11/2017	3	11	2017	13:08:17	47297	0	13	8	17	33	0.051513672	3.4740234	-0.20947266	-0.12866211	-0.86279297	46.337402	0.21289063	0	0	0	0	0	0	0	0	0	0.89697266	0.10302734	0.35620117	-0.15014648	-0.074951172	0.13085938	2.101	30615.85	-1.263	2200.67	1.8
1104	1105	1105	Category K	-0.57592773	-0.095947266	-1.1159668	0.28930664	0.20947266	0.3269043	0	1.8	3/11/2017	3	11	2017	13:08:17	47297	0.1	13	8	17	33	0.051513672	3.4740234	-0.19946289	-0.12841797	-0.86547852	42.931641	0.453125	0	0	0	0	0	0	0	0	0	0.89746094	0.10253906	0.65917969	-0.3762207	0.032470703	-0.25024414	1.31	31794.86	-0.452	969.87	1.577
1105	1106	1106	Category K	-0.50390625	0.023925781	-1.2119141	0.27148438	0.22485352	0.32788086	0	1.219	3/11/2017	3	11	2017	13:08:17	47297	0.2	13	8	17	33	0.051513672	3.4740234	-0.19116211	-0.12817383	-0.86816406	45.043945	0.48852539	0	0	0	0	0	0	0	0	0	0.89819336	0.10180664	0.80810547	-0.3125	0.15209961	-0.34350586	1.092	32221.61	-0.214	492.29	1.577
1106	1107	1107	Category K	-0.2277832	-0.11987305	-1.0559082	0.30493164	0.22973633	0.29907227	0	0.482	3/11/2017	3	11	2017	13:08:17	47297	0.3	13	8	17	33	0.051513672	3.4740234	-0.18164063	-0.12817383	-0.87060547	45.679199	0.19091797	0	0	0	0	0	0	0	0	0	0.89868164	0.10131836	0.23950195	-0.045898438	0.008300781	-0.18505859	1.109	32185.96	-0.082	176.23	1.219
1107	1108	1108	Category K	-0.6237793	0.047851563	-0.91186523	0.21777344	0.23974609	0.35961914	0	0.816	3/11/2017	3	11	2017	13:08:17	47297	0.4	13	8	17	33	0.051513672	3.4740234	-0.17333984	-0.12768555	-0.87353516	40.220703	0.48486328	0	0	0	0	0	0	0	0	0	0.8996582	0.1003418	0.6640625	-0.45019531	0.17553711	-0.038085938	1.164	32073.59	-0.073	150.13	1.219
1108	1109	1109	Category K	-0.2277832	0	-0.82788086	0.1706543	0.23950195	0.39086914	0	1.677	3/11/2017	3	11	2017	13:08:17	47297	0.5	13	8	17	34	0.051513672	3.4740234	-0.16357422	-0.12719727	-0.87548828	33.169678	0.15014648	0	0	0	0	0	0	0	0	0	0.8996582	0.1003418	0.23901367	-0.063964844	0.12719727	0.047607422	0.959	32517.19	0.083	-188.07	0.994
1109	1110	1110	Category K	-0.19189453	-0.10791016	-0.95996094	0.12841797	0.26464844	0.39892578	0	0.994	3/11/2017	3	11	2017	13:08:17	47297	0.6	13	8	17	34	0.051513672	3.4740234	-0.15551758	-0.12646484	-0.87646484	28.023682	0.092773438	0	0	0	0	0	0	0	0	0	0.89892578	0.10107422	0.13842773	-0.036132813	0.018554688	-0.083251953	0.85	32785.33	0.14	-339.87	0.994
1110	1111	1111	Category K	-0.023925781	-0.035888672	-1.0197754	0.090332031	0.26147461	0.40795898	0	0.569	3/11/2017	3	11	2017	13:08:17	47297	0.7	13	8	17	34	0.051513672	3.4740234	-0.14819336	-0.12646484	-0.87841797	26.428955	0.20874023	0	0	0	0	0	0	0	0	0	0.8996582	0.1003418	0.35620117	0.12426758	0.090576172	-0.14111328	1.008	32404.64	-0.024	54.56	1.195
1111	1112	1112	Category K	-0.10791016	0.023925781	-0.83984375	0.065429688	0.26196289	0.41723633	0	0.566	3/11/2017	3	11	2017	13:08:17	47297	0.8	13	8	17	34	0.051513672	3.4740234	-0.1394043	-0.12597656	-0.87744141	21.480713	0.15771484	0	0	0	0	0	0	0	0	0	0.89746094	0.10253906	0.21948242	0.031494141	0.14990234	0.037597656	1.071	32266.27	-0.124	279.2	1.428
1112	1113	1113	Category K	-0.071777344	-0.059814453	-0.92382813	0.045166016	0.25708008	0.42163086	0	1.428	3/11/2017	3	11	2017	13:08:17	47297	0.9	13	8	17	34	0.051513672	3.4740234	-0.1394043	-0.12573242	-0.87841797	14.114258	0.10473633	0	0	0	0	0	0	0	0	0	0.89819336	0.10180664	0.17895508	0.067626953	0.065917969	-0.045166016	1.032	32351.12	-0.164	388.08	1.195
1113	1114	1114	Category K	0.035888672	-0.19189453	-0.95996094	0.05078125	0.24365234	0.42871094	0	1.195	3/11/2017	3	11	2017	13:08:18	47298	0	13	8	18	34	0.051513672	3.4740234	-0.13671875	-0.125	-0.87866211	11.70874	0.2019043	0	0	0	0	0	0	0	0	0	0.89819336	0.10180664	0.3203125	0.17260742	-0.066650391	-0.081054688	1.007	32406.89	-0.09	210.55	1.428
1114	1115	1115	Category K	-0.095947266	-0.11987305	-0.99584961	0.047851563	0.234375	0.44018555	0	1.443	3/11/2017	3	11	2017	13:08:18	47298	0.1	13	8	18	34	0.051513672	3.4740234	-0.13818359	-0.125	-0.88061523	11.837891	0.12255859	0	0	0	0	0	0	0	0	0	0.90014648	0.099853516	0.16259766	0.042236328	0.005126953	-0.11499023	1.204	31994.53	-0.307	671.95	1.428
1115	1116	1116	Category K	0.023925781	-0.25195313	-0.93579102	0.043945313	0.23046875	0.43530273	0	0.841	3/11/2017	3	11	2017	13:08:18	47298	0.2	13	8	18	34	0.051513672	3.4740234	-0.13867188	-0.12524414	-0.87988281	7.8010254	0.21337891	0	0	0	0	0	0	0	0	0	0.89941406	0.10058594	0.3449707	0.16259766	-0.12646484	-0.055664063	1.248	31909.99	-0.252	521.8	1.434
1116	1117	1117	Category K	-0.011962891	-0.071777344	-0.95996094	0.007568359	0.234375	0.44262695	0	1.752	3/11/2017	3	11	2017	13:08:18	47298	0.3	13	8	18	34	0.051513672	3.4740234	-0.13793945	-0.12573242	-0.87915039	0.69848633	0.15917969	0	0	0	0	0	0	0	0	0	0.89892578	0.10107422	0.26074219	0.12597656	0.053955078	-0.080566406	1.249	31908.09	-0.316	670.73	1.434
1117	1118	1118	Category K	0.13183594	-0.047851563	-0.69580078	-0.001953125	0.23388672	0.4440918	0	0.834	3/11/2017	3	11	2017	13:08:18	47298	0.4	13	8	18	34	0.051513672	3.4740234	-0.13745117	-0.12280273	-0.87988281	1.0578613	0.3347168	0	0	0	0	0	0	0	0	0	0.89892578	0.10107422	0.52832031	0.26928711	0.074951172	0.18408203	1.209	31984.8	-0.229	483.6	1.436
1118	1119	1119	Category K	0.14379883	0.011962891	-0.85180664	-0.0078125	0.22241211	0.45019531	0	1.434	3/11/2017	3	11	2017	13:08:18	47298	0.5	13	8	18	35	0.051513672	3.4740234	-0.13476563	-0.12597656	-0.87915039	2.0783691	0.31225586	0	0	0	0	0	0	0	0	0	0.8984375	0.1015625	0.4440918	0.27856445	0.13793945	0.02734375	1.207	31988.69	-0.295	640.93	1.436
1119	1120	1120	Category K	0.17993164	-0.095947266	-0.88793945	-0.007080078	0.22363281	0.45019531	0	0.95	3/11/2017	3	11	2017	13:08:18	47298	0.6	13	8	18	35	0.051513672	3.4740234	-0.13671875	-0.12597656	-0.88085938	4.1691895	0.31835938	0	0	0	0	0	0	0	0	0	0.90039063	0.099609375	0.35400391	0.31665039	0.030029297	-0.006835938	1.343	31735.38	-0.621	1402.99	1.436
1120	1121	1121	Category K	0.20385742	-0.13183594	-0.91186523	-0.000244141	0.22631836	0.44775391	0	1.436	3/11/2017	3	11	2017	13:08:18	47298	0.7	13	8	18	35	0.051513672	3.4740234	-0.13452148	-0.12646484	-0.88256836	9.4313965	0.33984375	0	0	0	0	0	0	0	0	0	0.90161133	0.098388672	0.37304688	0.33837891	-0.005126953	-0.029052734	1.226	31951.95	-0.582	1427.27	1.434
1121	1122	1122	Category K	0.20385742	-0.14379883	-0.88793945	-0.005371094	0.22558594	0.44677734	0	1.657	3/11/2017	3	11	2017	13:08:18	47298	0.8	13	8	18	35	0.051513672	3.4740234	-0.13354492	-0.12719727	-0.88134766	11.001221	0.33789063	0	0	0	0	0	0	0	0	0	0.90063477	0.099365234	0.36035156	0.33740234	-0.016357422	-0.006347656	1.171	32059.59	-0.558	1421.96	1.434
1122	1123	1123	Category K	0.20385742	-0.15576172	-0.88793945	-0.0078125	0.2277832	0.44799805	0	1.05	3/11/2017	3	11	2017	13:08:18	47298	0.9	13	8	18	35	0.051513672	3.4740234	-0.13525391	-0.12548828	-0.88183594	10.156494	0.34033203	0	0	0	0	0	0	0	0	0	0.90112305	0.098876953	0.375	0.33911133	-0.030029297	-0.005859375	1.082	32242.79	-0.395	1000.91	1.05
1123	1124	1124	Category K	0.19189453	-0.15576172	-0.88793945	-0.009033203	0.22680664	0.44921875	0	0.5	3/11/2017	3	11	2017	13:08:19	47299	0	13	8	19	35	0.051513672	3.4740234	-0.1340332	-0.12524414	-0.88330078	13.217041	0.32739258	0	0	0	0	0	0	0	0	0	0.90209961	0.097900391	0.36083984	0.32592773	-0.030273438	-0.004394531	1.02	32377.76	-0.199	483.58	1.226
1124	1125	1125	Category K	0.19189453	-0.16796875	-0.89990234	-0.005615234	0.23022461	0.44775391	0	0.903	3/11/2017	3	11	2017	13:08:19	47299	0.1	13	8	19	35	0.051513672	3.4740234	-0.13232422	-0.12597656	-0.8828125	15.752197	0.32739258	0	0	0	0	0	0	0	0	0	0.90161133	0.098388672	0.38305664	0.32421875	-0.041748047	-0.016845703	0.985	32456.91	0.035	-79.15	1.05
1125	1126	1126	Category K	0.19189453	-0.17993164	-0.91186523	-0.007080078	0.22607422	0.44921875	0	0.575	3/11/2017	3	11	2017	13:08:19	47299	0.2	13	8	19	35	0.051513672	3.4740234	-0.13012695	-0.12646484	-0.88354492	14.755615	0.32763672	0	0	0	0	0	0	0	0	0	0.90209961	0.097900391	0.40356445	0.32202148	-0.053222656	-0.028076172	0.775	32986.49	0.495	-1117.87	0.903
1126	1127	1127	Category K	0.17993164	-0.16796875	-0.92382813	-0.007324219	0.22900391	0.44506836	0	1.226	3/11/2017	3	11	2017	13:08:19	47299	0.3	13	8	19	35	0.051513672	3.4740234	-0.13330078	-0.12670898	-0.88232422	9.1713867	0.31860352	0	0	0	0	0	0	0	0	0	0.90136719	0.098632813	0.39575195	0.31323242	-0.041015625	-0.041259766	0.63	33424.93	0.943	-2074.17	0.659
1127	1128	1128	Category K	0.035888672	-0.095947266	-0.79199219	-0.001953125	0.22973633	0.44189453	0	0.397	3/11/2017	3	11	2017	13:08:19	47299	0.4	13	8	19	36	0.051513672	3.4853027	-0.13134766	-0.12719727	-0.8828125	5.1965332	0.19287109	0	0	0	0	0	0	0	0	0	0.90161133	0.098388672	0.28955078	0.16723633	0.03125	0.090820313	0.656	33340.68	0.937	-2021.17	0.903
1128	1129	1129	Category K	0.071777344	-0.16796875	-0.91186523	-0.007080078	0.22705078	0.44604492	0	0.18	3/11/2017	3	11	2017	13:08:19	47299	0.5	13	8	19	36	0.051513672	3.4853027	-0.13012695	-0.12963867	-0.88476563	0.58935547	0.20727539	0	0	0	0	0	0	0	0	0	0.90356445	0.096435547	0.26708984	0.2019043	-0.038330078	-0.026855469	0.657	33337.5	1.01	-2130.89	0.659
1129	1130	1130	Category K	0.11987305	-0.16796875	-1.079834	0.011962891	0.23925781	0.43554688	0	0.659	3/11/2017	3	11	2017	13:08:19	47299	0.6	13	8	19	36	0.051513672	3.4853027	-0.13330078	-0.12866211	-0.88696289	8.2770996	0.32080078	0	0	0	0	0	0	0	0	0	0.90600586	0.093994141	0.48535156	0.25317383	-0.0390625	-0.19262695	0.659	33331.14	0.807	-1807.55	0.659
1130	1131	1131	Category K	0.083984375	-0.071777344	-1.0439453	0.006835938	0.2512207	0.43041992	0	0.905	3/11/2017	3	11	2017	13:08:19	47299	0.7	13	8	19	36	0.051513672	3.4853027	-0.13110352	-0.12866211	-0.8828125	15.709229	0.2746582	0	0	0	0	0	0	0	0	0	0.90185547	0.098144531	0.43310547	0.21508789	0.056884766	-0.16088867	0.488	33942.27	0.919	-2318.96	0.589
1131	1132	1132	Category K	0.023925781	0.011962891	-0.87597656	-0.010498047	0.25048828	0.43359375	0	0.589	3/11/2017	3	11	2017	13:08:19	47299	0.8	13	8	19	36	0.051513672	3.4853027	-0.12866211	-0.12841797	-0.88305664	20.006836	0.20751953	0	0	0	0	0	0	0	0	0	0.90161133	0.098388672	0.30029297	0.15258789	0.14038086	0.007080078	0.451	34096.96	0.76	-2116.05	0.589
1132	1133	1133	Category K	0.047851563	-0.035888672	-0.93579102	-0.022216797	0.25561523	0.43164063	0	0.198	3/11/2017	3	11	2017	13:08:19	47299	0.9	13	8	19	36	0.051513672	3.4853027	-0.13012695	-0.12817383	-0.88452148	20.852539	0.20678711	0	0	0	0	0	0	0	0	0	0.90332031	0.096679688	0.32128906	0.17797852	0.092285156	-0.051025391	0.486	33950.38	0.461	-1404.91	0.589
1133	1134	1134	Category K	0.095947266	-0.14379883	-0.91186523	-0.027099609	0.25927734	0.43066406	0	0.179	3/11/2017	3	11	2017	13:08:20	47300	0	13	8	20	36	0.051513672	3.4853027	-0.13647461	-0.12841797	-0.88061523	22.717529	0.23486328	0	0	0	0	0	0	0	0	0	0.90039063	0.099609375	0.27856445	0.23242188	-0.015136719	-0.031005859	0.408	34290.24	0.565	-1805.67	0.485
1134	1135	1135	Category K	0.10791016	-0.14379883	-0.92382813	-0.027832031	0.25439453	0.43359375	0	0.39	3/11/2017	3	11	2017	13:08:20	47300	0.1	13	8	20	36	0.051513672	3.4853027	-0.14404297	-0.12695313	-0.87841797	24.262939	0.2565918	0	0	0	0	0	0	0	0	0	0.89916992	0.10083008	0.31396484	0.25195313	-0.016601563	-0.045166016	0.338	34643.47	0.609	-2098	0.39
1135	1136	1136	Category K	0.083984375	-0.14379883	-0.93579102	-0.026367188	0.25952148	0.43579102	0	0.187	3/11/2017	3	11	2017	13:08:20	47300	0.2	13	8	20	36	0.051513672	3.4853027	-0.15087891	-0.12670898	-0.87597656	22.327393	0.24291992	0	0	0	0	0	0	0	0	0	0.89794922	0.10205078	0.3112793	0.23486328	-0.016845703	-0.059570313	0.304	34836.94	0.652	-2312.71	0.39
1136	1137	1137	Category K	0.035888672	-0.13183594	-0.92382813	-0.027832031	0.25317383	0.43164063	0	0.485	3/11/2017	3	11	2017	13:08:20	47300	0.3	13	8	20	36	0.051513672	3.4853027	-0.16064453	-0.12695313	-0.87524414	18.785889	0.20239258	0	0	0	0	0	0	0	0	0	0.89892578	0.10107422	0.24951172	0.1965332	-0.004638672	-0.048339844	0.415	34257.68	0.53	-1707.47	0.39
[truncated: 15,461 more rows]
[truncated: 29 more columns]
