# Supplementary material for: Development of a multisensor biologging collar and analytical techniques to describe high‐resolution spatial behavior in free‐ranging terrestrial mammals
Source: Ecol Evol. 2024 Sep 23;14(9):e70264. doi: 10.1002/ece3.70264 (PMC11420106; doi:10.1002/ece3.70264)
Supplement: Supplementary file 1 — Appendix S1 [file ECE3-14-e70264-s001.zip › doi_10_5061_dryad_jdfn2z3hv__v20240620/B3b_S58_Header.csv]

Split no.	Bookmark number	Category	Pointer	Day#	Time(hh:mm:ss)	Total Event start	Event start	Number events	Duration(s)	Sum VeDBA	Mean VeDBA	Mean Dyn AccX	Mean Dyn AccY	Mean Dyn AccZ	Sum VeSBA	Mean VeSBA	Mean smth AccX	Mean smth AccY	Mean smth AccZ	VeDBA_Var	VeDBA_SD	VeSBA_Var	VeSBA_SD	Mean Animal g	Sum Animal g	Animal g_Var	Animal g_SD	Acc_x_Var	Acc_x_SD	Acc_y_Var	Acc_y_SD	Acc_z_Var	Acc_z_SD	Predominant freq, Hz	Smth press val	Max pressure val	Min pressure val	Grd air press	Altitude begin	Altitude end	Delta max/min altitude
1	1	Category L	0	4	16:14:35	1	1	51	5	0	0	0	0	0	0	0	0	0	0	0	0	0	0	0	0	0	0	0	0	0	0	0	0	0	7	0	0.394	1000	0	33878.3	35514.5
1	2	Category G	51	4	16:14:48	52	52	52	5.1	7.25024	0.315228	-0.250658	-0.00689963	-0.00115701	20.4482	0.889054	-0.306205	-0.0544752	-0.832328	0.0341054	0.184676	0	0	0.110946	2.55176	0	0	0.106159	0.32582	0.00996731	0.0998364	0.0166653	0.129094	0	7	1.393	0.133	1000	34654.4	34071.2	1855.11
1	3	Category L	103	4	16:14:55	104	104	26	2.5	9.32178	0.35853	0.353497	0.0467999	-0.0249117	23.478	0.903001	-0.166664	-0.0578425	-0.884428	0.00808481	0.0899156	1.88E-05	0.0043336	0.0969989	2.52197	1.88E-05	0.0043336	0.127376	0.356897	0.002263	0.047571	0.00108924	0.0330037	0	7	1.287	0.434	1000	33577.6	32741.7	1048.7
1	4	Category E	129	4	16:15:07	130	130	45	4.4	7.29102	0.162023	0.0518772	-0.0146484	-0.0469293	40.7639	0.905865	-0.172743	-0.094184	-0.87921	0.0117242	0.108278	5.97E-05	0.00772521	0.0941352	4.23608	5.97E-05	0.00772521	0.0102322	0.101154	0.00457899	0.0676683	0.017627	0.132767	0	7	2.05	0.085	1000	32686.3	32767.3	1652.73
1	5	Category G	174	4	16:15:23	175	175	184	18.3	48.3723	0.262893	-0.044496	0.00844408	0.0203964	174.705	0.949485	-0.478746	-0.0748052	-0.813857	0.0744456	0.272847	1.33E-06	0.00115189	0.0505146	9.29468	1.33E-06	0.00115189	0.0768778	0.277268	0.0188386	0.137254	0.0478476	0.218741	0	7	2.452	0.14	1000	33388.9	33376	3292.5
1	6	Category E	358	4	16:20:02	359	359	148	14.8	34.47	0.232905	-0.0143202	-0.00941426	-0.0188104	136.778	0.924178	-0.134287	-0.0976216	-0.899104	0.00973593	0.0986708	3.63E-05	0.00602422	0.0758222	11.2217	3.63E-05	0.00602422	0.0283962	0.168512	0.00643179	0.0801984	0.0291897	0.17085	0	7	1.756	0.107	1000	33168	32972.6	4245.37
1	7	Category M	506	4	16:23:47	507	507	54	5.3	23.1113	0.427988	0.152312	-0.00298846	0.0387958	48.0935	0.89062	0.183463	-0.093438	-0.866378	0.0798611	0.282597	8.14E-05	0.0090211	0.10938	5.90649	8.14E-05	0.0090211	0.143157	0.378361	0.0209871	0.144869	0.0836362	0.289199	0	7	2.168	0.198	1000	32316	32953.3	1778.8
1	8	Category J	560	4	16:26:06	561	561	86	8.501	56.2354	0.653899	-0.0517266	0.02105	-0.0287036	82.3203	0.957213	0.0832945	-0.131277	-0.942227	0.109855	0.331443	0.000229946	0.015164	0.0428382	3.68408	0.000227108	0.0150701	0.045007	0.212149	0.0313749	0.17713	0.434252	0.658978	0	7	2.335	0.146	1000	32600.5	33458.1	2501.23
1	9	Category H	646	4	16:48:45	2488	2488	121	12	36.054	0.297967	-0.103356	0.0236514	-0.0220655	113.955	0.941775	-0.320843	-0.149002	-0.862198	0.0431261	0.207668	0.000361167	0.0190044	0.0591567	7.15796	0.000316778	0.0177982	0.100768	0.317439	0.0152134	0.123343	0.018016	0.134224	0	7	1.721	0.13	1000	33347.1	33431.5	2915.09
1	10	Category G	767	4	17:02:05	7490	7490	466	46.601	106.645	0.228851	-0.0162002	0.0102838	-0.0046874	443.85	0.952468	-0.494659	-0.0643656	-0.806624	0.0178024	0.133425	0.0001556	0.012474	0.047532	22.1499	0.0001556	0.012474	0.0455815	0.213498	0.00970066	0.0984919	0.015823	0.12579	0	7	3.414	0.05	1000	33343.9	33501.8	3686.51
1	11	Category H	1233	4	17:30:13	7956	7956	130	13	31.3752	0.241348	-0.0460599	0.0107835	0.00279259	123.188	0.947602	-0.438559	-0.0322622	-0.833496	0.0163969	0.12805	4.51E-05	0.00671358	0.0523982	6.81177	4.51E-05	0.00671358	0.0453163	0.212876	0.010314	0.101558	0.0186054	0.136402	0	7	8.069	0.14	1000	33405.2	32967.1	3374.3
1	12	Category K	1363	4	17:39:01	8086	8086	67	6.6	13.4348	0.20052	0.191497	-0.00613267	-0.0324343	59.3625	0.886008	-0.0435991	-0.04267	-0.880284	0.00443826	0.0666203	0.000112961	0.0106283	0.113992	7.63745	0.000112961	0.0106283	0.0411104	0.202757	0.00102393	0.031999	0.0021499	0.046367	0	7	1.572	0.122	1000	32961.5	32915	1846.86
1	13	Category C	1430	4	18:15:31	8153	8153	107	10.6	24.9463	0.233143	-0.0539893	-0.00561752	0.00841715	100.528	0.93951	-0.502446	-0.0195974	-0.787739	0.0117279	0.108295	0.000168845	0.012994	0.0604898	6.47241	0.000168845	0.012994	0.0436213	0.208857	0.00828709	0.0910335	0.0164031	0.128074	0	7	0.225	0.011	1000	33501.8	36533.9	3669.17
1	14	Category D	1537	4	18:24:09	8260	8260	264	26.4	53.9817	0.204476	-0.00993301	0.00570124	0.00555975	253.046	0.958509	-0.589812	-0.033389	-0.75291	0.0128867	0.11352	0	0	0.041491	10.9536	0	0	0.0312842	0.176873	0.0108957	0.104382	0.0129672	0.113874	0	7	0.319	0.019	1000	36783.9	36897.9	2076.64
1	15	Category G	1801	4	18:31:57	8524	8524	409	40.901	80.8682	0.197722	-0.00895441	0.00299356	0.00110132	390.11	0.953815	-0.53904	0.0144515	-0.779678	0.0117993	0.108625	2.39E-06	0.00154521	0.046185	18.8896	2.39E-06	0.00154521	0.0268531	0.163869	0.00929645	0.0964181	0.015246	0.123475	0	7	1.736	0.022	1000	36618.2	34715.5	5202.18
1	16	Category L	2210	4	19:20:39	8933	8933	174	17.3	15.5063	0.0891169	0.0628971	-0.012837	-0.0200504	160.957	0.92504	-0.126912	-0.0455673	-0.910673	0.00190121	0.0436029	3.51E-05	0.00592264	0.0749596	13.043	3.51E-05	0.00592264	0.0118815	0.109002	0.00104672	0.032353	0.00149712	0.0386926	0	7	0.262	0.035	1000	35506.4	36020.5	1550.1
1	17	Category G	2384	4	19:53:54	9107	9107	303	30.3	61.5801	0.203235	-0.0224569	0.00431718	0.0085699	290.851	0.959905	-0.598908	-0.000498756	-0.748383	0.0119178	0.109169	2.34E-05	0.0048339	0.0400947	12.1487	2.34E-05	0.0048339	0.03069	0.175186	0.00829111	0.0910555	0.014277	0.119486	0	7	0.22	0.028	1000	36253.9	36493.1	1316.47
1	18	Category C	2687	4	20:38:12	9410	9410	209	20.8	37.3992	0.178943	0.00724829	-0.00340979	-0.00377425	200.322	0.95848	-0.550729	-0.0620725	-0.781144	0.00806248	0.0897913	0	0	0.0415203	8.67773	0	0	0.0201655	0.142005	0.00673314	0.0820557	0.012999	0.114013	0	7	1.545	0.05	1000	35572.3	34189.4	5043.79
1	19	Category G	2896	4	20:38:33	9619	9619	208	20.8	41.6533	0.200256	-0.0105344	0.00507648	0.00694627	198.535	0.954497	-0.60121	-0.0438549	-0.739179	0.0116882	0.108112	0	0	0.0455029	9.4646	0	0	0.0322242	0.179511	0.00607417	0.077937	0.0132928	0.115294	0	7	0.351	0.019	1000	34455.1	36949.2	3066.44
1	20	Category E	3104	4	20:42:14	9827	9827	160	15.9	29.6902	0.185564	-0.0159195	-0.00132446	-0.00537109	150.564	0.941026	-0.28541	-0.0844254	-0.883897	0.00888824	0.0942775	0	0	0.0589737	9.43579	0	0	0.0159027	0.126106	0.00996857	0.0998427	0.0170746	0.13067	0	7	0.251	0.006	1000	36676.7	36506.6	1716.9
1	21	Category L	3264	4	20:42:35	9987	9987	56	5.5	6.13037	0.109471	0.0701556	-0.035941	0.0017831	51.8718	0.926283	0.0750645	-0.0970067	-0.916343	0.00371443	0.0609461	0	0	0.0737174	4.12817	0	0	0.0121286	0.11013	0.00224086	0.0473377	0.000305176	0.0174693	0	7	0.236	0.021	1000	36561.6	36815.7	1347.64
1	22	Category E	3320	5	7:42:15	10043	10043	68	6.8	12.1235	0.178287	0.00542854	0.0166052	-0.00158332	63.1147	0.928158	0.100949	-0.0686825	-0.919703	0.00578398	0.0760525	0	0	0.071842	4.88525	0	0	0.0141063	0.11877	0.00658462	0.0811456	0.0156681	0.125172	0	7	0.021	0.015	1000	37787.1	38786.3	1188.21
1	23	Category F	3388	5	7:43:07	10111	10111	74	7.3	14.5935	0.19721	-0.0277364	0.000824799	0.000224345	68.4668	0.925227	-0.0274493	-0.0441037	-0.923003	0.00980522	0.0990213	0	0	0.074773	5.5332	0	0	0.0139523	0.11812	0.00670397	0.0818778	0.026387	0.162441	0	7	0.014	0.007	1000	39045.2	39045.2	653.06
1	24	Category L	3462	5	7:43:15	10185	10185	44	4.3	2.0376	0.046309	0.0183438	-9.43E-05	-0.000887784	40.9211	0.930026	-0.000160911	-0.0147261	-0.929122	0.00158691	0.0398361	0	0	0.069974	3.07886	0	0	0.00216397	0.0465185	6.10E-05	0.0078125	0.000172008	0.0131152	0	7	0.019	0.015	1000	39045.2	38846.3	316.22
1	25	Category A	3506	5	8:28:49	18388	18388	1260	126.312	29.5227	0.0234307	-2.64E-05	-3.78E-05	5.58E-05	1169.66	0.928301	0.210384	0.151329	-0.891345	3.93E-05	0.00627166	0	0	0.0716995	90.3413	0	0	6.01E-05	0.00775025	0.000217208	0.014738	0.000174967	0.0132275	0	7	0.059	0	1000	37596.6	37426.6	6948.84
1	26	Category J	4766	5	11:14:24	78721	78721	83	8.2	58.6138	0.70619	0.0237464	0.00907144	-0.00703596	76.5103	0.92181	0.0585349	-0.105931	-0.91198	0.0905262	0.300876	0.000102951	0.0101465	0.0781897	6.48975	0.000102951	0.0101465	0.0783633	0.279934	0.0382536	0.195585	0.4649	0.681835	0	7	0.031	0.023	1000	38786.3	38220.3	565.95
1	27	Category K	4849	5	11:14:33	78804	78804	184	18.3	5.96045	0.0323937	0.00356392	-0.000557278	-0.00166918	170.958	0.929117	0.149943	-0.071715	-0.913982	0.00547591	0.0739994	2.65E-06	0.00162902	0.070883	13.0425	2.65E-06	0.00162902	0.000367538	0.0191713	0.000420612	0.0205088	0.000191067	0.0138227	0	7	0.05	0.031	1000	38182.1	37622.4	585.49
1	28	Category E	5033	5	11:14:53	78988	78988	113	11.3	25.269	0.22362	0.0292105	0.00882795	-3.02E-05	104.455	0.924383	0.157332	-0.0840492	-0.905883	0.0105024	0.102481	0	0	0.0756166	8.54468	0	0	0.0221779	0.148922	0.00922117	0.0960269	0.0271795	0.164862	0	7	0.059	0	1000	37596.6	40166.1	6948.84
1	29	Category F	5146	5	11:18:12	79101	79101	63	6.2	14.3306	0.227469	-0.0276615	-0.00708395	0.00342959	57.927	0.919476	-0.0535598	-0.12333	-0.907785	0.0111026	0.105369	0	0	0.0805238	5.073	0	0	0.0284753	0.168746	0.0062624	0.0791353	0.027832	0.166829	0	7	0.017	0.01	1000	39832.1	38909.2	922.96
1	30	Category L	5209	5	11:18:20	79164	79164	126	12.501	5.31274	0.0421646	-0.027336	0.00162373	-0.00199769	118.177	0.937909	-0.162288	-0.173894	-0.906607	0.000459217	0.0214293	0	0	0.0620912	7.82349	0	0	0.00173224	0.0416201	0.000253829	0.015932	0.000313895	0.0177171	0	7	0.03	0.018	1000	38846.3	38073.1	907.04
1	31	Category E	5335	5	12:30:09	94272	94272	148	14.7	28.9619	0.195689	0.0112338	0.0126029	-0.00280597	137.434	0.928609	-0.0824816	-0.0942234	-0.918843	0.00813747	0.0902079	0	0	0.0713913	10.5659	0	0	0.0213376	0.146074	0.00681284	0.0825399	0.0178272	0.133519	0	7	0.022	0.007	1000	38144.8	38570.5	1553.4
1	32	Category F	5483	5	12:30:30	94420	94420	67	6.7	13.1653	0.196497	-0.083292	-0.000885465	0.00896761	62.1316	0.927337	-0.243426	-0.0739527	-0.890282	0.0107167	0.103521	0	0	0.0726628	4.86841	0	0	0.0209961	0.1449	0.00588124	0.0766892	0.0220965	0.148649	0	7	0.034	0.028	1000	38474.3	38144.8	401.27
1	33	Category E	5550	5	12:33:29	94487	94487	132	13.1	25.0513	0.189782	0.0160411	-0.00242661	-0.00369355	122.229	0.925975	-0.0770819	-0.0661991	-0.914995	0.00723914	0.0850831	0	0	0.0740245	9.77124	0	0	0.0217563	0.1475	0.00588712	0.0767276	0.0153605	0.123938	0	7	0.037	0.024	1000	38259.6	37939.2	566.78
1	34	Category L	5682	5	12:33:48	94619	94619	55	5.5	1.9873	0.0361328	0.0141202	0.00841619	-0.00245916	50.8511	0.924565	0.0529963	-0.0177246	-0.922772	0.00237926	0.0487777	0	0	0.075435	4.14893	0	0	0.000909979	0.0301659	0.000355114	0.0188445	0.000186435	0.0136541	0	7	0.049	0.043	1000	37876.6	37648.7	254.1
1	35	Category E	5737	5	12:33:55	94674	94674	72	7.1	15.6536	0.217411	-0.0366041	0.0620151	-0.0211826	65.6321	0.911557	0.0175544	-0.0927463	-0.902398	0.0119595	0.109359	0	0	0.0884433	6.36792	0	0	0.0213352	0.146066	0.0145942	0.120806	0.0235494	0.153458	0	7	0.057	0.05	1000	37622.4	37596.6	360.51
1	36	Category A	5809	5	13:12:03	106573	106573	1273	127.6	28.6172	0.0224801	0.000110659	2.40E-05	1.84E-05	1201.18	0.943583	-0.138704	0.199026	-0.911812	5.45E-05	0.00738015	0	0	0.0564168	71.8186	0	0	0.000197537	0.0140548	2.92E-05	0.00539918	0.00018066	0.013441	0	7	0.059	0	1000	37426.6	39985.5	6948.84
1	37	Category L	7082	5	14:33:51	129777	129777	115	11.4	7.90259	0.0687182	0.0321862	-0.0218113	0.00225246	106.161	0.923138	0.140169	-0.0538256	-0.908169	0.00169837	0.0412113	0	0	0.0768618	8.83911	0	0	0.00316534	0.0562613	0.00240107	0.0490007	0.000407609	0.0201893	0	7	0.057	0.045	1000	37730.3	37622.4	396.33
1	38	Category E	7197	5	14:34:17	129892	129892	190	18.9	33.3755	0.17566	-0.0145816	-0.000462582	-0.0012297	177.21	0.932685	-0.0370875	-0.0849031	-0.927015	0.00578099	0.0760328	0	0	0.0673147	12.7898	0	0	0.0162186	0.127352	0.00520277	0.0721302	0.014827	0.121766	0	7	0.03	0.011	1000	38073.1	38428.7	1209.15
1	39	Category F	7387	5	14:36:09	130082	130082	137	13.6	28.6125	0.208851	0.0120538	0.00649913	-0.000529268	127.198	0.928453	-0.0545503	-0.0685055	-0.923773	0.0092221	0.0960318	0	0	0.0715475	9.802	0	0	0.0247776	0.157409	0.00747569	0.0864621	0.0210905	0.145226	0	7	0.017	0.004	1000	38846.3	38729	1595.63
1	40	Category L	7524	5	14:41:40	130219	130219	133	13.3	12.6626	0.0952075	0.053777	9.73E-05	-0.0155865	121.834	0.916045	-0.00646514	-0.0398665	-0.910114	0.00222113	0.0471289	0.000126659	0.0112543	0.083955	11.166	0.000126659	0.0112543	0.0133763	0.115656	0.000780149	0.0279311	0.0016172	0.0402145	0	7	0.047	0.034	1000	38428.7	37846.2	753.25
1	41	Category G	7657	5	15:06:20	130352	130352	365	36.5	69.9636	0.191681	-0.022782	-0.00742388	0.0166531	351.094	0.961903	-0.552065	-0.0964242	-0.777026	0.0158524	0.125906	0.000159193	0.0126172	0.0462697	16.8884	8.90E-05	0.0094319	0.0294327	0.171559	0.00610686	0.0781464	0.0131903	0.114849	0	7	0.051	0.015	1000	38182.1	37571.2	1404.14
1	42	Category M	8022	5	15:06:57	130717	130717	16	1.501	23.0344	1.43965	-0.0133514	0.162903	-0.393173	16.717	1.04482	-0.467911	-0.091568	-0.929626	4.401	2.09786	1.53E-05	0.00390625	0.0448151	0.717041	0	0	0.138123	0.371648	4.383	2.09356	1.00638	1.00318	0	7	0.053	0.051	1000	37571.2	37521.5	49.65
1	43	Category G	8038	5	15:07:00	130733	130733	117	11.701	22.2822	0.190446	-0.00483273	-0.00249357	0.0237568	113.89	0.973416	-0.396557	-0.0745151	-0.885281	0.0239675	0.154814	0.000308827	0.0175735	0.0496878	5.81348	1.46E-05	0.00382187	0.0260542	0.161413	0.00845311	0.0919408	0.0125722	0.112126	0	7	0.059	0	1000	37521.5	39579	6948.84
1	44	Category E	8155	5	15:30:27	130850	130850	121	12	21.8789	0.180817	-0.00727983	-0.00234254	0.00235666	112.564	0.930281	-0.23697	-0.0480453	-0.896206	0.0135448	0.116382	0	0	0.0697193	8.43604	0	0	0.0237684	0.15417	0.00594815	0.0771243	0.016648	0.129027	0	7	0.034	0.022	1000	39045.2	38259.6	936.66
1	45	Category F	8276	5	18:22:05	130971	130971	142	14.1	18.4465	0.129905	0.0287243	-0.0016299	-0.00712822	94.4805	0.665355	-0.143601	-0.0491823	-0.646206	0.00619464	0.078706	0.0192441	0.138723	0.0529544	7.51953	0.000101439	0.0100717	0.0136667	0.116905	0.00369478	0.0607847	0.011019	0.104971	0	7	0.02	0.006	1000	38674	0	39832.1
