# Supplementary material for: Development of a multisensor biologging collar and analytical techniques to describe high‐resolution spatial behavior in free‐ranging terrestrial mammals
Source: Ecol Evol. 2024 Sep 23;14(9):e70264. doi: 10.1002/ece3.70264 (PMC11420106; doi:10.1002/ece3.70264)
Supplement: Supplementary file 1 — Appendix S1 [file ECE3-14-e70264-s001.zip › doi_10_5061_dryad_jdfn2z3hv__v20240620/B3b_S58_Master.csv]

Counter	Total Event no.	Event no.	Category	Acc_x	Acc_y	Acc_z	Mag_x	Mag_y	Mag_z	Temp C	Pressure hbar	Date	DD	MM	YY	Time_dd:hh:mm:ss	Total secs	Decimal secs	Hours	Minutes	Seconds	Anlg	Light	Battery V	Acc_x sm	Acc_y sm	Acc_z sm	Ang vel	VeDBA	Vel m/s	Vel/VEDBA	FFT cleaned	FFT stuff	FFT stuff	FFT stuff	FFT sweep	FFT zero crossings	FFT zero crossings manual	VeSBA	Animal g	ODBA	Dyn AccX	Dyn AccY	Dyn AccZ	Smth Press	Altitude smth	Pressure change	Altitude change	Median pressure
0	1	1	Category L	0.191895	-0.0478516	-0.875977	-0.162598	-0.182373	0.472656	0	0.173	4/11/2017	4	11	2017	16:14:35	58475	0.9	16	14	35	49	0.0515137	3.49175	0	0	0	0	0	0	0	0	0	0	0	0	0	0	0	0	0	0	0	0	0	0	0.502	33886.2	0
1	2	2	Category L	0.20385742	-0.035888672	-0.89990234	-0.16308594	-0.18139648	0.47070313	0	0.268	4/11/2017	4	11	2017	16:14:36	58476	0	16	14	36	49	0.051513672	3.491748	0	0	0	0	0	0	0	0	0	0	0	0	0	0	0	0	0	0	0	0	0	0	0.488	33942.27	0
2	3	3	Category L	0.20385742	-0.035888672	-0.89990234	-0.15771484	-0.18041992	0.47387695	0	0.349	4/11/2017	4	11	2017	16:14:36	58476	0.09	16	14	36	49	0.051513672	3.491748	0	0	0	0	0	0	0	0	0	0	0	0	0	0	0	0	0	0	0	0	0	0	0.53	33777.78	0
3	4	4	Category L	0.20385742	-0.071777344	-0.86376953	-0.16186523	-0.18774414	0.47070313	0	0.117	4/11/2017	4	11	2017	16:14:36	58476	0.181	16	14	36	49	0.051513672	3.491748	0	0	0	0	0	0	0	0	0	0	0	0	0	0	0	0	0	0	0	0	0.206	35514.53	0.352	-1840.64	0.268
4	5	5	Category L	0.20385742	-0.071777344	-0.92382813	-0.16186523	-0.18139648	0.47045898	0	0.188	4/11/2017	4	11	2017	16:14:36	58476	0.272	16	14	36	50	0.051513672	3.491748	0	0	0	0	0	0	0	0	0	0	0	0	0	0	0	0	0	0	0	0	0.235	35290.79	0.41	-1914.8	0.268
5	6	6	Category L	0.20385742	-0.083984375	-0.91186523	-0.16113281	-0.18652344	0.46875	0	0.145	4/11/2017	4	11	2017	16:14:36	58476	0.363	16	14	36	50	0.051513672	3.491748	0	0	0	0	0	0	0	0	0	0	0	0	0	0	0	0	0	0	0	0	0.226	35357.72	0.523	-2297.81	0.343
6	7	7	Category L	0.20385742	-0.047851563	-0.91186523	-0.15820313	-0.18115234	0.46337891	0	0.343	4/11/2017	4	11	2017	16:14:36	58476	0.454	16	14	36	50	0.051513672	3.491748	0	0	0	0	0	0	0	0	0	0	0	0	0	0	0	0	0	0	0	0	0.231	35320.28	0.472	-2125.26	0.34
7	8	8	Category L	0.20385742	-0.047851563	-0.89990234	-0.16113281	-0.18701172	0.46972656	0	0.219	4/11/2017	4	11	2017	16:14:36	58476	0.545	16	14	36	50	0.051513672	3.491748	0	0	0	0	0	0	0	0	0	0	0	0	0	0	0	0	0	0	0	0	0.268	35061.92	0.411	-1793.54	0.343
8	9	9	Category L	0.20385742	-0.023925781	-0.89990234	-0.16503906	-0.18457031	0.46264648	0	0.378	4/11/2017	4	11	2017	16:14:36	58476	0.636	16	14	36	50	0.051513672	3.491748	0	0	0	0	0	0	0	0	0	0	0	0	0	0	0	0	0	0	0	0	0.323	34726.79	0.267	-1166.58	0.343
9	10	10	Category L	0.20385742	-0.059814453	-0.91186523	-0.16113281	-0.18432617	0.46875	0	0.34	4/11/2017	4	11	2017	16:14:36	58476	0.727	16	14	36	50	0.051513672	3.491748	0	0	0	0	0	0	0	0	0	0	0	0	0	0	0	0	0	0	0	0	0.343	34616.37	0.161	-738.07	0.343
10	11	11	Category L	0.19189453	-0.035888672	-0.88793945	-0.16333008	-0.18383789	0.47265625	0	0.517	4/11/2017	4	11	2017	16:14:36	58476	0.818	16	14	36	50	0.051513672	3.491748	0	0	0	104.84302	0	0	0	0	0	0	0	0	0	0	0	0	0	0	0	0	0.324	34721.13	0.091	-463.45	0.34
11	12	12	Category L	0.17993164	-0.071777344	-0.91186523	-0.16064453	-0.18188477	0.46142578	0	0.263	4/11/2017	4	11	2017	16:14:36	58476	0.909	16	14	36	50	0.051513672	3.491748	0	0	0	104.38013	0	0	0	0	0	0	0	0	0	0	0	0	0	0	0	0	0.328	34698.67	0.008	-44.27	0.378
12	13	13	Category L	0.19189453	-0.047851563	-0.91186523	-0.15942383	-0.18383789	0.47143555	0	0.23	4/11/2017	4	11	2017	16:14:37	58477	0	16	14	37	50	0.051513672	3.491748	0	0	0	103.11377	0	0	0	0	0	0	0	0	0	0	0	0	0	0	0	0	0.331	34681.97	0.055	-286.39	0.396
13	14	14	Category L	0.20385742	-0.047851563	-0.92382813	-0.16186523	-0.18383789	0.46875	0	0.243	4/11/2017	4	11	2017	16:14:37	58477	0.1	16	14	37	50	0.051513672	3.491748	0	0	0	102.65869	0	0	0	0	0	0	0	0	0	0	0	0	0	0	0	0	0.351	34573.65	0.106	-502.45	0.462
14	15	15	Category L	0.17993164	-0.095947266	-0.85180664	-0.15917969	-0.18212891	0.46630859	0	0.396	4/11/2017	4	11	2017	16:14:37	58477	0.2	16	14	37	51	0.051513672	3.491748	0	0	0	90.747559	0	0	0	0	0	0	0	0	0	0	0	0	0	0	0	0	0.387	34390.69	0.064	-293.73	0.434
15	16	16	Category L	0.071777344	-0.035888672	-0.86376953	-0.15698242	-0.18676758	0.47143555	0	0.462	4/11/2017	4	11	2017	16:14:37	58477	0.3	16	14	37	51	0.051513672	3.491748	0	0	0	70.946289	0	0	0	0	0	0	0	0	0	0	0	0	0	0	0	0	0.415	34257.68	0.061	-266.31	0.462
16	17	17	Category L	0.13183594	-0.059814453	-0.93579102	-0.11889648	-0.1965332	0.47827148	0	0.729	4/11/2017	4	11	2017	16:14:37	58477	0.4	16	14	37	51	0.051513672	3.491748	0	0	0	45.709717	0	0	0	0	0	0	0	0	0	0	0	0	0	0	0	0	0.53	33777.78	-0.064	255.27	0.479
17	18	18	Category L	0.19189453	-0.059814453	-0.98388672	-0.059326172	-0.21069336	0.46459961	0	0.434	4/11/2017	4	11	2017	16:14:37	58477	0.5	16	14	37	51	0.051513672	3.491748	0	0	0	22.233643	0	0	0	0	0	0	0	0	0	0	0	0	0	0	0	0	0.569	33634.23	-0.156	632.71	0.479
18	19	19	Category L	0.071777344	0.011962891	-0.95996094	-0.024658203	-0.20922852	0.47021484	0	0.919	4/11/2017	4	11	2017	16:14:37	58477	0.6	16	14	37	51	0.051513672	3.491748	0	0	0	5.6352539	0	0	0	0	0	0	0	0	0	0	0	0	0	0	0	0	0.582	33588.15	-0.114	436.51	0.479
19	20	20	Category L	0.047851563	0.023925781	-0.94799805	-0.024414063	-0.20117188	0.47412109	0	0.479	4/11/2017	4	11	2017	16:14:37	58477	0.7	16	14	37	51	0.051513672	3.491748	0	0	0	7.1516113	0	0	0	0	0	0	0	0	0	0	0	0	0	0	0	0	0.551	33699.46	-0.052	198.65	0.729
20	21	21	Category L	0.023925781	0.17993164	-0.92382813	-0.01953125	-0.19702148	0.47216797	0	0.473	4/11/2017	4	11	2017	16:14:37	58477	0.8	16	14	37	51	0.051513672	3.491748	0	0	0	9.4772949	0	0	0	0	0	0	0	0	0	0	0	0	0	0	0	0	0.554	33688.47	0.046	-162.76	0.479
21	22	22	Category L	0.059814453	-0.011962891	-0.89990234	-0.016357422	-0.19458008	0.46704102	0	0.272	4/11/2017	4	11	2017	16:14:37	58477	0.9	16	14	37	51	0.051513672	3.491748	0	0	0	9.581543	0	0	0	0	0	0	0	0	0	0	0	0	0	0	0	0	0.544	33725.29	0.167	-554.27	0.479
22	23	23	Category L	0.023925781	0	-0.92382813	-0.018066406	-0.19921875	0.4699707	0	0.747	4/11/2017	4	11	2017	16:14:38	58478	0	16	14	38	51	0.051513672	3.491748	0	0	0	9.541748	0	0	0	0	0	0	0	0	0	0	0	0	0	0	0	0	0.47	34016.29	0.165	-607.78	0.479
23	24	24	Category L	0.059814453	0	-0.93579102	-0.016357422	-0.19506836	0.47216797	0	0.378	4/11/2017	4	11	2017	16:14:38	58478	0.1	16	14	38	51	0.051513672	3.491748	0	0	0	11.46875	0	0	0	0	0	0	0	0	0	0	0	0	0	0	0	0	0.517	33827.53	0.143	-499.57	0.66
24	25	25	Category L	0.059814453	-0.023925781	-0.91186523	-0.015625	-0.19702148	0.47827148	0	0.475	4/11/2017	4	11	2017	16:14:38	58478	0.2	16	14	38	52	0.051513672	3.491748	0	0	0	13.890137	0	0	0	0	0	0	0	0	0	0	0	0	0	0	0	0	0.549	33706.81	0.057	-201.58	0.66
25	26	26	Category L	0.059814453	0	-0.89990234	-0.012939453	-0.19213867	0.47485352	0	0.762	4/11/2017	4	11	2017	16:14:38	58478	0.3	16	14	38	52	0.051513672	3.491748	0	0	0	13.425537	0	0	0	0	0	0	0	0	0	0	0	0	0	0	0	0	0.552	33695.79	0.061	-214.24	0.66
26	27	27	Category L	0.059814453	-0.011962891	-0.92382813	-0.013671875	-0.19213867	0.47290039	0	0.66	4/11/2017	4	11	2017	16:14:38	58478	0.4	16	14	38	52	0.051513672	3.491748	0	0	0	12.658936	0	0	0	0	0	0	0	0	0	0	0	0	0	0	0	0	0.532	33770.21	0.01	-37.49	0.628
27	28	28	Category L	0.083984375	-0.011962891	-0.93579102	-0.013916016	-0.19433594	0.47802734	0	0.291	4/11/2017	4	11	2017	16:14:38	58478	0.5	16	14	38	52	0.051513672	3.491748	0	0	0	13.111572	0	0	0	0	0	0	0	0	0	0	0	0	0	0	0	0	0.545	33721.58	-0.079	311.47	0.628
28	29	29	Category L	0.059814453	-0.011962891	-0.91186523	-0.008789063	-0.19067383	0.46704102	0	0.628	4/11/2017	4	11	2017	16:14:38	58478	0.6	16	14	38	52	0.051513672	3.491748	0	0	0	14.105225	0	0	0	0	0	0	0	0	0	0	0	0	0	0	0	0	0.501	33890.17	0.075	-280.85	0.628
29	30	30	Category L	0.059814453	-0.035888672	-0.93579102	-0.014404297	-0.18725586	0.47680664	0	0.458	4/11/2017	4	11	2017	16:14:38	58478	0.7	16	14	38	52	0.051513672	3.491748	0	0	0	13.132813	0	0	0	0	0	0	0	0	0	0	0	0	0	0	0	0	0.43	34189.4	0.259	-951.83	0.458
30	31	31	Category L	0.059814453	-0.023925781	-0.93579102	-0.012695313	-0.18920898	0.47314453	0	0.208	4/11/2017	4	11	2017	16:14:38	58478	0.8	16	14	38	52	0.051513672	3.491748	0	0	0	10.797363	0	0	0	0	0	0	0	0	0	0	0	0	0	0	0	0	0.364	34505.9	0.434	-1582.72	0.458
31	32	32	Category L	0.071777344	-0.035888672	-0.94799805	-0.012939453	-0.19189453	0.47387695	0	0.338	4/11/2017	4	11	2017	16:14:38	58478	0.9	16	14	38	52	0.051513672	3.491748	0	0	0	9.4997559	0	0	0	0	0	0	0	0	0	0	0	0	0	0	0	0	0.399	34332.76	0.327	-1206.16	0.5
32	33	33	Category L	0.023925781	-0.023925781	-0.92382813	-0.006103516	-0.18579102	0.47900391	0	0.266	4/11/2017	4	11	2017	16:14:39	58479	0	16	14	39	52	0.051513672	3.491748	0	0	0	8.0263672	0	0	0	0	0	0	0	0	0	0	0	0	0	0	0	0	0.397	34342.32	0.329	-1215.72	0.458
33	34	34	Category L	0.047851563	-0.011962891	-0.92382813	-0.008789063	-0.19018555	0.46972656	0	0.5	4/11/2017	4	11	2017	16:14:39	58479	0.111	16	14	39	52	0.051513672	3.491748	0	0	0	5.7919922	0	0	0	0	0	0	0	0	0	0	0	0	0	0	0	0	0.344	34610.98	0.297	-1222.03	0.5
34	35	35	Category L	0.071777344	-0.047851563	-0.93579102	-0.010498047	-0.18945313	0.47583008	0	0.616	4/11/2017	4	11	2017	16:14:39	58479	0.222	16	14	39	53	0.051513672	3.491748	0	0	0	3.1276855	0	0	0	0	0	0	0	0	0	0	0	0	0	0	0	0	0.419	34239.28	0.157	-629.96	0.5
35	36	36	Category L	0.059814453	-0.011962891	-0.93579102	-0.014648438	-0.18945313	0.47802734	0	0.137	4/11/2017	4	11	2017	16:14:39	58479	0.333	16	14	39	53	0.051513672	3.491748	0	0	0	1.0825195	0	0	0	0	0	0	0	0	0	0	0	0	0	0	0	0	0.432	34180.44	0.083	-345.17	0.579
36	37	37	Category L	0.059814453	-0.011962891	-0.93579102	-0.012695313	-0.18920898	0.47583008	0	0.658	4/11/2017	4	11	2017	16:14:39	58479	0.444	16	14	39	53	0.051513672	3.491748	0	0	0	0.38671875	0	0	0	0	0	0	0	0	0	0	0	0	0	0	0	0	0.484	33958.52	-0.13	599.32	0.579
37	38	38	Category L	0.047851563	-0.023925781	-0.92382813	-0.013916016	-0.17822266	0.47583008	0	0.419	4/11/2017	4	11	2017	16:14:39	58479	0.555	16	14	39	53	0.051513672	3.491748	0	0	0	1.2429199	0	0	0	0	0	0	0	0	0	0	0	0	0	0	0	0	0.494	33918.08	-0.172	814.37	0.579
38	39	39	Category L	0.083984375	-0.011962891	-0.89990234	-0.009521484	-0.18798828	0.47998047	0	0.579	4/11/2017	4	11	2017	16:14:39	58479	0.666	16	14	39	53	0.051513672	3.491748	0	0	0	2.3620605	0	0	0	0	0	0	0	0	0	0	0	0	0	0	0	0	0.482	33966.69	-0.168	811.6	0.56
39	40	40	Category L	0.10791016	0	-0.91186523	-0.014892578	-0.18554688	0.47998047	0	0.56	4/11/2017	4	11	2017	16:14:39	58479	0.777	16	14	39	53	0.051513672	3.491748	0	0	0	2.4614258	0	0	0	0	0	0	0	0	0	0	0	0	0	0	0	0	0.511	33850.83	-0.052	211.84	0.579
40	41	41	Category L	0.10791016	0	-0.91186523	-0.009521484	-0.18994141	0.47998047	0	0.543	4/11/2017	4	11	2017	16:14:39	58479	0.888	16	14	39	53	0.051513672	3.491748	-0.15527344	-0.049560547	-0.85107422	2.4694824	0.2746582	0	0	0	0	0	0	0	0	0	0.86645508	0.13354492	0.37353516	0.26318359	0.049560547	-0.060546875	0.502	33886.2	-0.069	289.77	0.56
41	42	42	Category L	0.047851563	-0.047851563	-0.93579102	-0.015136719	-0.1862793	0.47583008	0	0.307	4/11/2017	4	11	2017	16:14:40	58480	0	16	14	40	53	0.051513672	3.491748	-0.1640625	-0.05078125	-0.84863281	3.4968262	0.22900391	0	0	0	0	0	0	0	0	0	0.86572266	0.13427734	0.30200195	0.21191406	0.002929688	-0.086914063	0.488	33942.27	-0.062	265.14	0.579
42	43	43	Category L	0.059814453	-0.023925781	-0.93579102	-0.010253906	-0.18676758	0.47583008	0	0.606	4/11/2017	4	11	2017	16:14:40	58480	0.1	16	14	40	53	0.051513672	3.491748	-0.17382813	-0.052001953	-0.84887695	3.8166504	0.25097656	0	0	0	0	0	0	0	0	0	0.86816406	0.13183594	0.34863281	0.23364258	0.028076172	-0.086669922	0.53	33777.78	-0.001	3.79	0.606
43	44	44	Category L	0.071777344	-0.035888672	-0.93579102	-0.011230469	-0.18701172	0.47900391	0	0.333	4/11/2017	4	11	2017	16:14:40	58480	0.2	16	14	40	53	0.051513672	3.491748	-0.18261719	-0.053466797	-0.84912109	2.6574707	0.26928711	0	0	0	0	0	0	0	0	0	0.87036133	0.12963867	0.35864258	0.25439453	0.017578125	-0.086425781	0.558	33673.89	0	0	0.726
44	45	45	Category L	0.071777344	-0.023925781	-0.95996094	-0.008544922	-0.18432617	0.47460938	0	0.833	4/11/2017	4	11	2017	16:14:40	58480	0.3	16	14	40	54	0.051513672	3.491748	-0.19458008	-0.053222656	-0.84912109	1.184082	0.29003906	0	0	0	0	0	0	0	0	0	0.87280273	0.12719727	0.40673828	0.26635742	0.029296875	-0.1105957	0.645	33375.99	-0.005	16.21	0.833
45	46	46	Category L	0.047851563	-0.023925781	-0.91186523	-0.010253906	-0.18286133	0.46972656	0	0.726	4/11/2017	4	11	2017	16:14:40	58480	0.4	16	14	40	54	0.051513672	3.491748	-0.20214844	-0.052246094	-0.84301758	2.6904297	0.26098633	0	0	0	0	0	0	0	0	0	0.86865234	0.13134766	0.34716797	0.25	0.028320313	-0.068603516	0.749	33059.91	-0.174	552.95	0.833
46	47	47	Category L	0.059814453	-0.011962891	-0.92382813	-0.014404297	-0.18652344	0.47900391	0	1.066	4/11/2017	4	11	2017	16:14:40	58480	0.5	16	14	40	54	0.051513672	3.491748	-0.21069336	-0.052490234	-0.84082031	5.9152832	0.28588867	0	0	0	0	0	0	0	0	0	0.8684082	0.1315918	0.39404297	0.27050781	0.040527344	-0.082763672	0.703	33195.02	0.082	-236.24	0.833
47	48	48	Category L	0.047851563	0	-0.94799805	-0.010253906	-0.18676758	0.47802734	0	0.93	4/11/2017	4	11	2017	16:14:40	58480	0.6	16	14	40	54	0.051513672	3.491748	-0.22436523	-0.052978516	-0.84155273	9.1662598	0.296875	0	0	0	0	0	0	0	0	0	0.87255859	0.12744141	0.43139648	0.2722168	0.052978516	-0.10620117	0.679	33268.38	0.078	-231.28	0.833
48	49	49	Category L	0.059814453	-0.011962891	-0.93579102	-0.016601563	-0.1875	0.48095703	0	0.33	4/11/2017	4	11	2017	16:14:40	58480	0.7	16	14	40	54	0.051513672	3.491748	-0.23339844	-0.052978516	-0.84057617	13.353271	0.31103516	0	0	0	0	0	0	0	0	0	0.87402344	0.12597656	0.42944336	0.29321289	0.041015625	-0.094970703	0.59	33560.21	0.047	-158.23	0.726
49	50	50	Category L	0.059814453	-0.011962891	-0.94799805	-0.013916016	-0.19042969	0.47192383	0	0.19	4/11/2017	4	11	2017	16:14:40	58480	0.8	16	14	40	54	0.051513672	3.491748	-0.24291992	-0.053710938	-0.83935547	15.344971	0.32421875	0	0	0	0	0	0	0	0	0	0.87548828	0.12451172	0.45336914	0.30273438	0.041748047	-0.10839844	0.504	33878.3	0.218	-739.93	0.531
50	51	51	Category L	0	-0.047851563	-0.85180664	-0.006103516	-0.1875	0.47680664	0	0.3	4/11/2017	4	11	2017	16:14:40	58480	0.9	16	14	40	54	0.051513672	3.491748	-0.25195313	-0.054199219	-0.83789063	13.130859	0.25244141	0	0	0	0	0	0	0	0	0	0.87646484	0.12353516	0.2722168	0.25195313	0.006347656	-0.013671875	0.415	34257.68	0.206	-802.93	0.457
51	52	52	Category G	-0.43188477	-0.011962891	-0.6237793	0.38500977	-0.17919922	0.24755859	0	0.212	4/11/2017	4	11	2017	16:14:48	58488	0.3	16	14	48	2	0.051513672	3.4933594	-0.26049805	-0.055419922	-0.83642578	10.37085	0.27636719	0	0	0	0	0	0	0	0	0	0.87792969	0.12207031	0.42749023	-0.17114258	0.043457031	0.21264648	0.336	34654.4	0.314	-1294.52	0.457
52	53	53	Category G	-0.70776367	-0.23999023	-0.95996094	0.41259766	-0.16699219	0.2175293	0	0.531	4/11/2017	4	11	2017	16:14:48	58488	0.4	16	14	48	2	0.051513672	3.4933594	-0.27172852	-0.054931641	-0.8371582	5.3876953	0.48901367	0	0	0	0	0	0	0	0	0	0.88183594	0.11816406	0.7434082	-0.43579102	-0.18481445	-0.12255859	0.386	34395.58	0.106	-469.46	0.531
53	54	54	Category G	-0.40795898	-0.059814453	-0.65991211	0.35327148	-0.16113281	0.29736328	0	0.457	4/11/2017	4	11	2017	16:14:48	58488	0.5	16	14	48	2	0.051513672	3.4933594	-0.27661133	-0.053710938	-0.83349609	2.2397461	0.21777344	0	0	0	0	0	0	0	0	0	0.87988281	0.12011719	0.31103516	-0.13110352	-0.005859375	0.17358398	0.457	34071.2	0.056	-228.16	0.531
54	55	55	Category G	-0.85180664	-0.14379883	-0.7199707	0.38525391	-0.15380859	0.26318359	0	0.626	4/11/2017	4	11	2017	16:14:48	58488	0.6	16	14	48	2	0.051513672	3.4933594	-0.28466797	-0.052490234	-0.83032227	2.800293	0.5847168	0	0	0	0	0	0	0	0	0	0.87939453	0.12060547	0.76855469	-0.56689453	-0.091064453	0.11035156	0.451	34096.96	0.125	-487.64	0.531
55	56	56	Category G	-0.6237793	-0.10791016	-0.80395508	0.33251953	-0.15087891	0.32177734	0	0.618	4/11/2017	4	11	2017	16:14:48	58488	0.7	16	14	48	2	0.051513672	3.4933594	-0.29541016	-0.049560547	-0.83032227	3.3422852	0.33422852	0	0	0	0	0	0	0	0	0	0.8828125	0.1171875	0.4128418	-0.328125	-0.058105469	0.026367188	0.476	33991.37	-0.026	109.92	0.531
56	57	57	Category G	-0.73193359	-0.083984375	-0.77978516	0.34375	-0.15576172	0.30981445	0	0.262	4/11/2017	4	11	2017	16:14:48	58488	0.8	16	14	48	2	0.051513672	3.4933594	-0.3034668	-0.050537109	-0.83081055	8.1169434	0.43261719	0	0	0	0	0	0	0	0	0	0.88598633	0.11401367	0.51269531	-0.42822266	-0.033203125	0.051025391	0.466	34033.05	0.01	-41.68	0.474
57	58	58	Category G	-0.95996094	0.035888672	-0.82788086	0.35375977	-0.16723633	0.29223633	0	0.363	4/11/2017	4	11	2017	16:14:48	58488	0.9	16	14	48	2	0.051513672	3.4933594	-0.30981445	-0.050292969	-0.83129883	8.9899902	0.65576172	0	0	0	0	0	0	0	0	0	0.88867188	0.11132813	0.73974609	-0.64990234	0.086181641	0.003417969	0.413	34266.94	0.034	-152.64	0.618
58	59	59	Category G	-0.25195313	-0.13183594	-0.57592773	0.40014648	-0.15112305	0.23461914	0	0.474	4/11/2017	4	11	2017	16:14:49	58489	0	16	14	49	2	0.051513672	3.4933594	-0.32788086	-0.048095703	-0.83129883	8.2155762	0.27929688	0	0	0	0	0	0	0	0	0	0.89501953	0.10498047	0.41503906	0.075927734	-0.083496094	0.25537109	0.468	34024.66	-0.054	237.65	0.618
59	60	60	Category G	-0.88793945	-0.10791016	-0.69580078	0.46801758	-0.10839844	0.140625	0	0.135	4/11/2017	4	11	2017	16:14:49	58489	0.1	16	14	49	2	0.051513672	3.4933594	-0.33276367	-0.048095703	-0.83007813	11.135254	0.57421875	0	0	0	0	0	0	0	0	0	0.89575195	0.10424805	0.74902344	-0.55493164	-0.059570313	0.13427734	0.499	33898.11	-0.046	190.23	0.804
60	61	61	Category G	-0.53979492	-0.15576172	-0.671875	0.4387207	-0.096191406	0.19995117	0	0.957	4/11/2017	4	11	2017	16:14:49	58489	0.2	16	14	49	2	0.051513672	3.4933594	-0.34106445	-0.052246094	-0.83081055	14.868896	0.2746582	0	0	0	0	0	0	0	0	0	0.8996582	0.1003418	0.46118164	-0.19848633	-0.10327148	0.15893555	0.6	33525.71	-0.196	783.33	0.87
61	62	62	Category G	-0.50390625	-0.13183594	-0.6237793	0.42553711	-0.083007813	0.22314453	0	0.804	4/11/2017	4	11	2017	16:14:49	58489	0.3	16	14	49	3	0.051513672	3.4933594	-0.34643555	-0.053955078	-0.83105469	19.385254	0.27148438	0	0	0	0	0	0	0	0	0	0.90209961	0.097900391	0.44238281	-0.15722656	-0.077636719	0.20727539	0.711	33171.02	-0.254	900.18	0.87
62	63	63	Category G	-1.0319824	0.13183594	-0.81591797	0.38964844	-0.067871094	0.28564453	0	0.87	4/11/2017	4	11	2017	16:14:49	58489	0.4	16	14	49	3	0.051513672	3.4933594	-0.35351563	-0.055664063	-0.82958984	24.170654	0.70385742	0	0	0	0	0	0	0	0	0	0.90356445	0.096435547	0.87963867	-0.67822266	0.1875	0.013671875	0.635	33408.51	-0.134	481.66	0.87
63	64	64	Category G	-0.31176758	-0.21582031	-0.53979492	0.41186523	-0.094726563	0.26098633	0	1.027	4/11/2017	4	11	2017	16:14:49	58489	0.5	16	14	49	3	0.051513672	3.4933594	-0.36035156	-0.057373047	-0.82910156	27.328613	0.33325195	0	0	0	0	0	0	0	0	0	0.90600586	0.093994141	0.49633789	0.048583984	-0.15820313	0.28930664	0.66	33327.96	-0.075	249.68	0.87
64	65	65	Category G	-0.83984375	-0.10791016	-0.87597656	0.41259766	-0.12280273	0.23193359	0	0.021	4/11/2017	4	11	2017	16:14:49	58489	0.6	16	14	49	3	0.051513672	3.4933594	-0.35888672	-0.057861328	-0.82885742	27.896484	0.4855957	0	0	0	0	0	0	0	0	0	0.90527344	0.094726563	0.57763672	-0.48071289	-0.049804688	-0.046875	0.606	33505.23	0.044	-145.35	0.844
65	66	66	Category G	-0.57592773	-0.071777344	-0.70776367	0.37573242	-0.083740234	0.30004883	0	0.286	4/11/2017	4	11	2017	16:14:49	58489	0.7	16	14	49	3	0.051513672	3.4933594	-0.35717773	-0.057617188	-0.82885742	23.870117	0.25024414	0	0	0	0	0	0	0	0	0	0.90429688	0.095703125	0.35375977	-0.21850586	-0.013916016	0.12109375	0.613	33481.55	-0.009	30.49	0.844
66	67	67	Category G	-0.52783203	-0.095947266	-0.63598633	0.38842773	-0.11108398	0.27075195	0	0.632	4/11/2017	4	11	2017	16:14:49	58489	0.8	16	14	49	3	0.051513672	3.4933594	-0.35546875	-0.057861328	-0.82885742	16.718506	0.26147461	0	0	0	0	0	0	0	0	0	0.90380859	0.096191406	0.40307617	-0.17211914	-0.037841797	0.19287109	0.542	33732.72	0.108	-372.84	0.632
67	68	68	Category G	-0.64794922	-0.10791016	-0.75585938	0.37939453	-0.099609375	0.28369141	0	0.844	4/11/2017	4	11	2017	16:14:49	58489	0.9	16	14	49	3	0.051513672	3.4933594	-0.35375977	-0.058105469	-0.82861328	11.625977	0.30688477	0	0	0	0	0	0	0	0	0	0.90283203	0.097167969	0.41650391	-0.29394531	-0.049560547	0.072753906	0.466	34033.05	0.22	-786.28	0.632
68	69	69	Category G	-0.55175781	-0.15576172	-0.77978516	0.37133789	-0.10791016	0.29956055	0	0.443	4/11/2017	4	11	2017	16:14:50	58490	0	16	14	50	3	0.051513672	3.4933594	-0.35253906	-0.057861328	-0.82836914	7.1872559	0.22705078	0	0	0	0	0	0	0	0	0	0.90209961	0.097900391	0.34545898	-0.19897461	-0.09765625	0.048583984	0.576	33609.32	0.161	-514.83	0.682
69	70	70	Category G	-0.65991211	-0.071777344	-0.82788086	0.3659668	-0.1081543	0.30566406	0	0.571	4/11/2017	4	11	2017	16:14:50	58490	0.1	16	14	50	3	0.051513672	3.4933594	-0.35058594	-0.057861328	-0.82836914	3.2624512	0.30932617	0	0	0	0	0	0	0	0	0	0.90136719	0.098632813	0.32324219	-0.30908203	-0.013671875	0.000488281	0.689	33237.57	-0.007	21.53	0.844
70	71	71	Category G	-0.59985352	-0.023925781	-0.671875	0.3605957	-0.11962891	0.30371094	0	0.682	4/11/2017	4	11	2017	16:14:50	58490	0.2	16	14	50	3	0.051513672	3.4933594	-0.34912109	-0.057373047	-0.82763672	2.2172852	0.296875	0	0	0	0	0	0	0	0	0	0.90014648	0.099853516	0.43994141	-0.25048828	0.033447266	0.15576172	0.798	32923.18	-0.143	420.69	0.844
71	72	72	Category G	-0.38378906	-0.25195313	-0.68383789	0.3840332	-0.13452148	0.26928711	0	0.967	4/11/2017	4	11	2017	16:14:50	58490	0.3	16	14	50	4	0.051513672	3.4933594	-0.34741211	-0.057373047	-0.82763672	0.42651367	0.24462891	0	0	0	0	0	0	0	0	0	0.89941406	0.10058594	0.37451172	-0.036132813	-0.19458008	0.14379883	0.726	33126.6	-0.049	147.99	0.682
72	73	73	Category G	-0.70776367	0	-0.83984375	0.38671875	-0.1171875	0.28222656	0	1.282	4/11/2017	4	11	2017	16:14:50	58490	0.4	16	14	50	4	0.051513672	3.4933594	-0.34594727	-0.057128906	-0.82714844	0.26513672	0.36645508	0	0	0	0	0	0	0	0	0	0.8984375	0.1015625	0.43139648	-0.36157227	0.057128906	-0.012451172	0.726	33126.6	-0.009	26.56	0.682
73	74	74	Category G	-0.69580078	-0.035888672	-0.671875	0.37255859	-0.12719727	0.29272461	0	0.413	4/11/2017	4	11	2017	16:14:50	58490	0.5	16	14	50	4	0.051513672	3.4933594	-0.34375	-0.057373047	-0.8269043	0.64233398	0.38500977	0	0	0	0	0	0	0	0	0	0.89746094	0.10253906	0.52856445	-0.35180664	0.021484375	0.1550293	0.641	33388.95	0.178	-522.29	0.682
74	75	75	Category G	-0.32397461	-0.059814453	-0.61181641	0.41210938	-0.12792969	0.2331543	0	0.441	4/11/2017	4	11	2017	16:14:50	58490	0.6	16	14	50	4	0.051513672	3.4933594	-0.34204102	-0.057373047	-0.8269043	0.068603516	0.21582031	0	0	0	0	0	0	0	0	0	0.89672852	0.10327148	0.2355957	0.018066406	-0.002441406	0.21508789	0.576	33609.32	0.224	-691.57	0.597
75	76	76	Category G	-0.77978516	-0.047851563	-0.89990234	0.42163086	-0.078613281	0.2434082	0	0.063	4/11/2017	4	11	2017	16:14:50	58490	0.7	16	14	50	4	0.051513672	3.4933594	-0.34057617	-0.056640625	-0.82617188	1.4753418	0.4453125	0	0	0	0	0	0	0	0	0	0.89550781	0.10449219	0.52148438	-0.43896484	0.008789063	-0.073486328	0.515	33835.27	0.288	-925.66	0.441
76	77	77	Category G	-0.49194336	-0.083984375	-0.73193359	0.36938477	-0.094482422	0.30444336	0	0.294	4/11/2017	4	11	2017	16:14:50	58490	0.8	16	14	50	4	0.051513672	3.4933594	-0.33911133	-0.056884766	-0.82592773	2.2878418	0.18139648	0	0	0	0	0	0	0	0	0	0.89477539	0.10522461	0.27392578	-0.15258789	-0.026855469	0.093994141	0.354	34557.84	0.493	-1764.75	0.413
77	78	78	Category G	-0.63598633	-0.14379883	-0.75585938	0.36938477	-0.080078125	0.30224609	0	0.597	4/11/2017	4	11	2017	16:14:50	58490	0.9	16	14	50	4	0.051513672	3.4933594	-0.33740234	-0.056884766	-0.82543945	4.9743652	0.31860352	0	0	0	0	0	0	0	0	0	0.89355469	0.10644531	0.45483398	-0.29833984	-0.086669922	0.069580078	0.322	34732.45	0.497	-1865.79	0.394
78	79	79	Category G	-0.51586914	-0.071777344	-0.70776367	0.38061523	-0.088134766	0.28710938	0	0.32	4/11/2017	4	11	2017	16:14:51	58491	0	16	14	51	4	0.051513672	3.491748	-0.33569336	-0.056640625	-0.82568359	6.456543	0.21582031	0	0	0	0	0	0	0	0	0	0.89331055	0.10668945	0.31298828	-0.17993164	-0.014892578	0.11791992	0.314	34778.29	0.574	-2089.45	0.394
79	80	80	Category G	-0.56396484	-0.095947266	-0.77978516	0.41821289	-0.078125	0.24755859	0	0.219	4/11/2017	4	11	2017	16:14:51	58491	0.1	16	14	51	4	0.051513672	3.491748	-0.33447266	-0.056396484	-0.82568359	6.4179688	0.23706055	0	0	0	0	0	0	0	0	0	0.89282227	0.10717773	0.31469727	-0.22924805	-0.039306641	0.045898438	0.459	34062.67	0.348	-1163.86	0.394
80	81	81	Category G	-0.50390625	-0.15576172	-0.68383789	0.3828125	-0.072021484	0.28344727	0	0.394	4/11/2017	4	11	2017	16:14:51	58491	0.2	16	14	51	5	0.051513672	3.491748	-0.33374023	-0.056396484	-0.82617188	7.0041504	0.24291992	0	0	0	0	0	0	0	0	0	0.89282227	0.10717773	0.41162109	-0.16992188	-0.099121094	0.14233398	0.433	34175.97	0.317	-1118.92	0.559
81	82	82	Category G	-0.58789063	-0.13183594	-0.92382813	0.36328125	-0.063476563	0.31713867	0	0.935	4/11/2017	4	11	2017	16:14:51	58491	0.3	16	14	51	5	0.051513672	3.491748	-0.33251953	-0.056152344	-0.82617188	6.9521484	0.28320313	0	0	0	0	0	0	0	0	0	0.89257813	0.10742188	0.42797852	-0.25512695	-0.075439453	-0.097412109	0.426	34207.41	0.367	-1270.59	0.559
82	83	83	Category G	-0.49194336	-0.15576172	-0.92382813	0.36303711	-0.070800781	0.31420898	0	0.133	4/11/2017	4	11	2017	16:14:51	58491	0.4	16	14	51	5	0.051513672	3.491748	-0.33081055	-0.055908203	-0.82568359	5.0083008	0.21313477	0	0	0	0	0	0	0	0	0	0.89135742	0.10864258	0.35864258	-0.16088867	-0.099609375	-0.097900391	0.529	33781.57	0.327	-1011.71	0.559
83	84	84	Category G	-0.75585938	-0.059814453	-0.85180664	0.37255859	-0.063476563	0.296875	0	0.559	4/11/2017	4	11	2017	16:14:51	58491	0.5	16	14	51	5	0.051513672	3.491748	-0.3293457	-0.055908203	-0.82543945	1.9838867	0.42724609	0	0	0	0	0	0	0	0	0	0.890625	0.109375	0.45629883	-0.42626953	-0.003662109	-0.026123047	0.558	33673.89	0.396	-1144.95	0.887
84	85	85	Category G	-0.40795898	0.023925781	-0.44384766	0.38256836	-0.092773438	0.28295898	0	0.938	4/11/2017	4	11	2017	16:14:51	58491	0.6	16	14	51	5	0.051513672	3.491748	-0.32788086	-0.055419922	-0.82495117	1.5629883	0.39746094	0	0	0	0	0	0	0	0	0	0.88964844	0.11035156	0.54077148	-0.079833984	0.079345703	0.38110352	0.64	33392.2	0.288	-801.37	0.887
85	86	86	Category G	-0.47998047	-0.10791016	-0.73193359	0.39379883	-0.16357422	0.25	0	0.393	4/11/2017	4	11	2017	16:14:51	58491	0.7	16	14	51	5	0.051513672	3.491748	-0.32641602	-0.055175781	-0.82421875	4.263916	0.18652344	0	0	0	0	0	0	0	0	0	0.88842773	0.11157227	0.29833984	-0.15332031	-0.052490234	0.092285156	0.575	33612.86	0.354	-1024.44	0.887
86	87	87	Category G	-0.87597656	-0.083984375	-0.97192383	0.33911133	-0.1472168	0.32177734	0	0.887	4/11/2017	4	11	2017	16:14:51	58491	0.8	16	14	51	5	0.051513672	3.491748	-0.32495117	-0.055175781	-0.82421875	6.1337891	0.57104492	0	0	0	0	0	0	0	0	0	0.88769531	0.11230469	0.72705078	-0.55078125	-0.028564453	-0.14746094	0.785	32958.78	0.126	-326.72	0.887
87	88	88	Category G	-0.52783203	-0.047851563	-0.81591797	0.32177734	-0.10839844	0.34570313	0	0.543	4/11/2017	4	11	2017	16:14:51	58491	0.9	16	14	51	5	0.051513672	3.491748	-0.32348633	-0.054931641	-0.82421875	9.5634766	0.20458984	0	0	0	0	0	0	0	0	0	0.88696289	0.11303711	0.21972656	-0.20410156	0.007080078	0.008300781	0.757	33037.1	0.11	-295.36	0.887
88	89	89	Category G	-0.55175781	-0.095947266	-0.80395508	0.3347168	-0.11230469	0.3425293	0	1.393	4/11/2017	4	11	2017	16:14:52	58492	0	16	14	52	5	0.051513672	3.491748	-0.32177734	-0.055175781	-0.82373047	10.721191	0.23413086	0	0	0	0	0	0	0	0	0	0.88598633	0.11401367	0.2902832	-0.22973633	-0.040527344	0.019775391	0.637	33401.98	0.222	-639.82	0.887
89	90	90	Category G	-0.51586914	-0.083984375	-0.79199219	0.34448242	-0.1262207	0.31738281	0	0.388	4/11/2017	4	11	2017	16:14:52	58492	0.1	16	14	52	5	0.051513672	3.491748	-0.3203125	-0.054931641	-0.82299805	12.791504	0.19970703	0	0	0	0	0	0	0	0	0	0.88500977	0.11499023	0.25537109	-0.1953125	-0.028808594	0.031005859	0.722	33138.37	0.167	-452.02	0.887
90	91	91	Category G	-0.50390625	-0.14379883	-0.77978516	0.35839844	-0.12817383	0.29980469	0	0.222	4/11/2017	4	11	2017	16:14:52	58492	0.2	16	14	52	6	0.051513672	3.491748	-0.32177734	-0.054931641	-0.8215332	12.61499	0.20654297	0	0	0	0	0	0	0	0	0	0.8840332	0.1159668	0.3125	-0.18188477	-0.088623047	0.041748047	0.621	33454.75	0.282	-803.07	0.717
91	92	92	Category G	-0.7199707	-0.035888672	-0.95996094	0.35449219	-0.125	0.31933594	0	0.902	4/11/2017	4	11	2017	16:14:52	58492	0.3	16	14	52	6	0.051513672	3.491748	-0.32348633	-0.056152344	-0.82275391	10.332764	0.41967773	0	0	0	0	0	0	0	0	0	0.88574219	0.11425781	0.55371094	-0.39624023	0.020263672	-0.13696289	0.65	33359.88	0.257	-718.03	0.717
92	93	93	Category G	-0.19189453	0.059814453	-0.63598633	0.36791992	-0.14428711	0.28466797	0	0.283	4/11/2017	4	11	2017	16:14:52	58492	0.4	16	14	52	6	0.051513672	3.491748	-0.31860352	-0.056884766	-0.82568359	10.561768	0.25634766	0	0	0	0	0	0	0	0	0	0.88696289	0.11303711	0.43359375	0.12670898	0.11669922	0.18969727	0.492	33926.12	0.476	-1429.94	0.515
93	94	94	Category G	-0.43188477	0.047851563	-0.65991211	0.35424805	-0.1953125	0.27758789	0	0.717	4/11/2017	4	11	2017	16:14:52	58492	0.5	16	14	52	6	0.051513672	3.491748	-0.31201172	-0.055419922	-0.83056641	11.306152	0.23266602	0	0	0	0	0	0	0	0	0	0.88891602	0.11108398	0.39355469	-0.11962891	0.10327148	0.1706543	0.513	33843.04	0.452	-1339.88	0.599
94	95	95	Category G	-0.68383789	0.13183594	-0.86376953	0.25390625	-0.21118164	0.3659668	0	0.442	4/11/2017	4	11	2017	16:14:52	58492	0.6	16	14	52	6	0.051513672	3.491748	-0.30908203	-0.055175781	-0.83642578	9.1796875	0.41967773	0	0	0	0	0	0	0	0	0	0.89355469	0.10644531	0.58886719	-0.37451172	0.18701172	-0.027099609	0.576	33609.32	0.291	-867.58	0.599
95	96	96	Category G	-0.57592773	-0.10791016	-0.88793945	0.21801758	-0.18457031	0.39672852	0	0.515	4/11/2017	4	11	2017	16:14:52	58492	0.7	16	14	52	6	0.051513672	3.491748	-0.29882813	-0.052490234	-0.83935547	9.7573242	0.28637695	0	0	0	0	0	0	0	0	0	0.89257813	0.10742188	0.38061523	-0.27685547	-0.055175781	-0.048339844	0.45	34101.29	0.231	-839.1	0.515
96	97	97	Category G	-0.37182617	-0.035888672	-0.98388672	0.25683594	-0.16137695	0.3815918	0	0.599	4/11/2017	4	11	2017	16:14:52	58492	0.8	16	14	52	6	0.051513672	3.491748	-0.29248047	-0.051513672	-0.83935547	13.799805	0.1652832	0	0	0	0	0	0	0	0	0	0.89038086	0.10961914	0.23901367	-0.079101563	0.015625	-0.14428711	0.476	33991.37	0.122	-458.8	0.542
97	98	98	Category G	-1.2597656	0.10791016	-0.98388672	0.30615234	-0.15893555	0.34863281	0	0.146	4/11/2017	4	11	2017	16:14:52	58492	0.9	16	14	52	6	0.051513672	3.491748	-0.28442383	-0.05078125	-0.83935547	17.256104	0.99829102	0	0	0	0	0	0	0	0	0	0.88769531	0.11230469	1.2780762	-0.97509766	0.15869141	-0.14428711	0.447	34114.3	0.355	-1201.98	0.515
98	99	99	Category G	-0.31176758	0.011962891	-0.86376953	0.25708008	-0.16943359	0.38500977	0	0.441	4/11/2017	4	11	2017	16:14:53	58493	0	16	14	53	6	0.051513672	3.491748	-0.27197266	-0.052246094	-0.84301758	20.330078	0.078125	0	0	0	0	0	0	0	0	0	0.88745117	0.11254883	0.12451172	-0.039550781	0.064208984	-0.020507813	0.414	34262.31	0.517	-1678.69	0.542
99	100	100	Category G	-0.61181641	-0.31176758	-1.0078125	0.30395508	-0.15258789	0.35253906	0	0.542	4/11/2017	4	11	2017	16:14:53	58493	0.1	16	14	53	6	0.051513672	3.491748	-0.27001953	-0.052734375	-0.84619141	20.708008	0.45800781	0	0	0	0	0	0	0	0	0	0.88989258	0.11010742	0.76220703	-0.34155273	-0.2590332	-0.16137695	0.453	34088.34	0.47	-1485.45	0.542
100	101	101	Category G	-0.41992188	0.047851563	-0.93579102	0.28027344	-0.1159668	0.37988281	0	0.243	4/11/2017	4	11	2017	16:14:53	58493	0.2	16	14	53	6	0.051513672	3.491748	-0.26074219	-0.053710938	-0.84765625	28.224365	0.20825195	0	0	0	0	0	0	0	0	0	0.88867188	0.11132813	0.34863281	-0.15893555	0.1015625	-0.087890625	0.404	34309.04	0.562	-1808.21	0.462
101	102	102	Category G	-0.50390625	-0.14379883	-0.79199219	0.29467773	-0.11987305	0.37158203	0	0.751	4/11/2017	4	11	2017	16:14:53	58493	0.3	16	14	53	7	0.051513672	3.491748	-0.25585938	-0.052734375	-0.85009766	27.556641	0.27026367	0	0	0	0	0	0	0	0	0	0.8894043	0.1105957	0.39697266	-0.24780273	-0.090820313	0.058105469	0.457	34071.2	0.684	-1951.16	0.542
102	103	103	Category G	-0.52783203	-0.14379883	-0.87597656	0.2878418	-0.11743164	0.37353516	0	0.305	4/11/2017	4	11	2017	16:14:53	58493	0.4	16	14	53	7	0.051513672	3.491748	-0.25219727	-0.052978516	-0.85375977	16.752197	0.29077148	0	0	0	0	0	0	0	0	0	0.8918457	0.1081543	0.38818359	-0.27539063	-0.090576172	-0.021972656	0.501	33890.17	0.763	-2010.33	0.705
103	104	104	Category L	0.19189453	-0.035888672	-0.92382813	0.050292969	-0.10327148	0.49243164	0	0.462	4/11/2017	4	11	2017	16:14:55	58495	0.3	16	14	55	9	0.051513672	3.4853027	-0.24145508	-0.056640625	-0.85522461	7.0615234	0.43920898	0	0	0	0	0	0	0	0	0	0.89038086	0.10961914	0.52270508	0.43334961	0.020751953	-0.068359375	0.585	33577.64	0.448	-1228.72	0.705
104	105	105	Category L	0.19189453	-0.011962891	-0.89990234	0.050048828	-0.10986328	0.48730469	0	0.705	4/11/2017	4	11	2017	16:14:55	58495	0.4	16	14	55	9	0.051513672	3.4853027	-0.23828125	-0.056152344	-0.86230469	1.8156738	0.43408203	0	0	0	0	0	0	0	0	0	0.89648438	0.10351563	0.51171875	0.43017578	0.044189453	-0.037353516	0.65	33359.88	0.191	-551.19	0.705
105	106	106	Category L	0.19189453	-0.011962891	-0.91186523	0.048339844	-0.10913086	0.4831543	0	1.047	4/11/2017	4	11	2017	16:14:55	58495	0.5	16	14	55	9	0.051513672	3.4853027	-0.22851563	-0.056640625	-0.86254883	13.575439	0.42553711	0	0	0	0	0	0	0	0	0	0.89404297	0.10595703	0.5144043	0.42041016	0.044677734	-0.049072266	0.604	33512.04	0.191	-580.69	0.634
106	107	107	Category L	0.19189453	-0.023925781	-0.89990234	0.044677734	-0.109375	0.49023438	0	0.634	4/11/2017	4	11	2017	16:14:55	58495	0.6	16	14	55	9	0.051513672	3.4853027	-0.22265625	-0.056884766	-0.86425781	27.826416	0.41748047	0	0	0	0	0	0	0	0	0	0.89453125	0.10546875	0.4831543	0.41455078	0.032958984	-0.035400391	0.65	33359.88	0.163	-477.19	0.677
107	108	108	Category L	0.19189453	0	-0.91186523	0.047851563	-0.10839844	0.49023438	0	0.471	4/11/2017	4	11	2017	16:14:55	58495	0.7	16	14	55	9	0.051513672	3.4853027	-0.21655273	-0.057373047	-0.8659668	36.161865	0.41503906	0	0	0	0	0	0	0	0	0	0.89453125	0.10546875	0.51147461	0.40844727	0.057373047	-0.045654297	0.686	33246.77	0.023	-69.77	0.705
108	109	109	Category L	0.20385742	-0.011962891	-0.91186523	0.048583984	-0.10693359	0.4831543	0	0.586	4/11/2017	4	11	2017	16:14:55	58495	0.8	16	14	55	9	0.051513672	3.4853027	-0.2097168	-0.057617188	-0.87158203	38.94458	0.41796875	0	0	0	0	0	0	0	0	0	0.89819336	0.10180664	0.49951172	0.41357422	0.045654297	-0.040039063	0.737	33094.49	-0.027	79.52	0.72
109	110	110	Category L	0.19189453	0	-0.87597656	0.047851563	-0.10449219	0.4831543	0	0.677	4/11/2017	4	11	2017	16:14:55	58495	0.9	16	14	55	9	0.051513672	3.4853027	-0.203125	-0.056884766	-0.87231445	40.889404	0.39916992	0	0	0	0	0	0	0	0	0	0.89746094	0.10253906	0.45556641	0.39501953	0.056884766	-0.003417969	0.682	33259.1	0.063	-187.71	0.677
110	111	111	Category L	0.19189453	-0.011962891	-0.93579102	0.052490234	-0.11230469	0.48510742	0	1.008	4/11/2017	4	11	2017	16:14:56	58496	0	16	14	56	9	0.051513672	3.4853027	-0.19604492	-0.056152344	-0.87231445	45.694336	0.39550781	0	0	0	0	0	0	0	0	0	0.89575195	0.10424805	0.49560547	0.38793945	0.044189453	-0.063232422	0.655	33343.87	0.098	-295.39	0.677
111	112	112	Category L	0.19189453	-0.023925781	-0.91186523	0.048339844	-0.10913086	0.48754883	0	0.72	4/11/2017	4	11	2017	16:14:56	58496	0.1	16	14	56	9	0.051513672	3.4853027	-0.19042969	-0.056640625	-0.87548828	43.685059	0.38549805	0	0	0	0	0	0	0	0	0	0.89770508	0.10229492	0.45141602	0.38232422	0.032714844	-0.036132813	0.677	33274.59	0.115	-335.04	0.72
112	113	113	Category L	0.19189453	-0.035888672	-0.91186523	0.049560547	-0.10522461	0.48828125	0	0.471	4/11/2017	4	11	2017	16:14:56	58496	0.2	16	14	56	10	0.051513672	3.4853027	-0.1875	-0.053710938	-0.87963867	36.86377	0.38110352	0	0	0	0	0	0	0	0	0	0.90112305	0.098876953	0.42944336	0.37939453	0.017822266	-0.031982422	0.717	33153.16	0.173	-469.3	0.829
113	114	114	Category L	0.19189453	-0.011962891	-0.91186523	0.056884766	-0.10620117	0.47998047	0	0.6	4/11/2017	4	11	2017	16:14:56	58496	0.3	16	14	56	10	0.051513672	3.4853027	-0.17919922	-0.0546875	-0.87841797	29.811768	0.375	0	0	0	0	0	0	0	0	0	0.89819336	0.10180664	0.44726563	0.37109375	0.042724609	-0.033203125	0.819	32866.66	0.092	-234.6	0.895
114	115	115	Category L	0.19189453	0	-0.88793945	0.0546875	-0.11010742	0.48925781	0	0.829	4/11/2017	4	11	2017	16:14:56	58496	0.4	16	14	56	10	0.051513672	3.4853027	-0.17138672	-0.055664063	-0.88110352	20.106201	0.36743164	0	0	0	0	0	0	0	0	0	0.89916992	0.10083008	0.42578125	0.36328125	0.055664063	-0.006591797	0.8	32917.75	0.019	-51.09	0.829
115	116	116	Category L	0.17993164	-0.023925781	-0.91186523	0.058349609	-0.1105957	0.49023438	0	1.287	4/11/2017	4	11	2017	16:14:56	58496	0.5	16	14	56	10	0.051513672	3.4853027	-0.17016602	-0.054931641	-0.88427734	9.909668	0.35253906	0	0	0	0	0	0	0	0	0	0.90209961	0.097900391	0.40844727	0.35009766	0.031005859	-0.02734375	0.803	32909.61	0.084	-218.27	0.829
116	117	117	Category L	0.19189453	-0.011962891	-0.88793945	0.060058594	-0.10693359	0.48730469	0	0.895	4/11/2017	4	11	2017	16:14:56	58496	0.6	16	14	56	10	0.051513672	3.4853027	-0.16064453	-0.055419922	-0.88574219	0.035888672	0.35522461	0	0	0	0	0	0	0	0	0	0.90185547	0.098144531	0.39819336	0.35253906	0.043457031	-0.001953125	0.847	32793.09	0.089	-221.45	0.829
117	118	118	Category L	0.17993164	-0.011962891	-0.95996094	0.059814453	-0.10791016	0.48120117	0	0.737	4/11/2017	4	11	2017	16:14:56	58496	0.7	16	14	56	10	0.051513672	3.4853027	-0.15576172	-0.056884766	-0.88916016	3.8569336	0.34594727	0	0	0	0	0	0	0	0	0	0.90454102	0.095458984	0.45141602	0.33569336	0.044921875	-0.070556641	0.819	32866.66	0.216	-522.16	0.895
118	119	119	Category L	0.17993164	0	-0.89990234	0.059082031	-0.10986328	0.48510742	0	0.734	4/11/2017	4	11	2017	16:14:56	58496	0.8	16	14	56	10	0.051513672	3.4853027	-0.14990234	-0.057373047	-0.89038086	2.1928711	0.33496094	0	0	0	0	0	0	0	0	0	0.90478516	0.095214844	0.39697266	0.32983398	0.057373047	-0.009277344	0.888	32688.84	0.076	-183.34	0.895
119	120	120	Category L	0.16796875	0.011962891	-0.93579102	0.054931641	-0.10742188	0.48925781	0	0.434	4/11/2017	4	11	2017	16:14:56	58496	0.9	16	14	56	10	0.051513672	3.4853027	-0.14501953	-0.059082031	-0.89306641	0.26513672	0.32373047	0	0	0	0	0	0	0	0	0	0.90673828	0.093261719	0.42675781	0.31298828	0.071044922	-0.042480469	0.807	32898.81	0.261	-626.1	0.803
120	121	121	Category L	0.20385742	0.011962891	-0.92382813	0.056884766	-0.10791016	0.48413086	0	1.244	4/11/2017	4	11	2017	16:14:57	58497	0	16	14	57	10	0.051513672	3.4853027	-0.13989258	-0.059570313	-0.89575195	0.8894043	0.35229492	0	0	0	0	0	0	0	0	0	0.90844727	0.091552734	0.44335938	0.34375	0.071533203	-0.027832031	0.75	33057.05	0.291	-725.74	0.803
121	122	122	Category L	0.19189453	-0.023925781	-0.89990234	0.058349609	-0.10766602	0.48413086	0	0.803	4/11/2017	4	11	2017	16:14:57	58497	0.1	16	14	57	10	0.051513672	3.4853027	-0.13598633	-0.05859375	-0.89770508	1.5976563	0.32958984	0	0	0	0	0	0	0	0	0	0.90991211	0.090087891	0.36450195	0.32788086	0.034667969	-0.001953125	0.793	32936.82	0.136	-348.4	0.995
122	123	123	Category L	0.17993164	-0.023925781	-0.91186523	0.060302734	-0.10302734	0.48291016	0	0.552	4/11/2017	4	11	2017	16:14:57	58497	0.2	16	14	57	11	0.051513672	3.4853027	-0.12915039	-0.05859375	-0.89550781	1.7824707	0.31152344	0	0	0	0	0	0	0	0	0	0.90649414	0.093505859	0.36010742	0.30908203	0.034667969	-0.016113281	0.856	32769.86	0.146	-351.68	1.018
123	124	124	Category L	0.17993164	0	-0.89990234	0.055664063	-0.1081543	0.48608398	0	0.995	4/11/2017	4	11	2017	16:14:57	58497	0.3	16	14	57	11	0.051513672	3.4853027	-0.12451172	-0.057861328	-0.89575195	2.9838867	0.30981445	0	0	0	0	0	0	0	0	0	0.90625	0.09375	0.36645508	0.30444336	0.057861328	-0.00390625	0.954	32528.94	0.052	-119.79	1.091
124	125	125	Category L	0.17993164	0	-0.89990234	0.061523438	-0.10522461	0.48901367	0	1.112	4/11/2017	4	11	2017	16:14:57	58497	0.4	16	14	57	11	0.051513672	3.4853027	-0.11694336	-0.05859375	-0.89648438	5.4064941	0.30249023	0	0	0	0	0	0	0	0	0	0.90600586	0.093994141	0.35864258	0.296875	0.05859375	-0.003173828	0.928	32590.83	-0.004	9.64	1.018
125	126	126	Category L	0.17993164	-0.023925781	-0.91186523	0.063720703	-0.11035156	0.48706055	0	1.018	4/11/2017	4	11	2017	16:14:57	58497	0.5	16	14	57	11	0.051513672	3.4853027	-0.11352539	-0.062255859	-0.90527344	10.029541	0.29614258	0	0	0	0	0	0	0	0	0	0.91455078	0.085449219	0.33837891	0.29345703	0.038330078	-0.006347656	0.929	32588.42	-0.115	291.59	1.018
126	127	127	Category L	0.17993164	0	-0.91186523	0.057373047	-0.1081543	0.48828125	0	1.091	4/11/2017	4	11	2017	16:14:57	58497	0.6	16	14	57	11	0.051513672	3.4853027	-0.10986328	-0.0625	-0.9074707	17.596191	0.29638672	0	0	0	0	0	0	0	0	0	0.91625977	0.083740234	0.35668945	0.28979492	0.0625	-0.004150391	0.911	32632.06	-0.067	168.82	1.018
127	128	128	Category L	0.17993164	-0.011962891	-0.91186523	0.061035156	-0.109375	0.47875977	0	0.806	4/11/2017	4	11	2017	16:14:57	58497	0.7	16	14	57	11	0.051513672	3.4853027	-0.10107422	-0.062988281	-0.9074707	29.965088	0.28564453	0	0	0	0	0	0	0	0	0	0.9152832	0.084716797	0.33642578	0.28100586	0.051025391	-0.004150391	0.867	32741.74	-0.006	15.3	1.064
128	129	129	Category L	0.16796875	0	-0.88793945	0.060302734	-0.10083008	0.48193359	0	0.444	4/11/2017	4	11	2017	16:14:57	58497	0.8	16	14	57	11	0.051513672	3.4853027	-0.095947266	-0.064208984	-0.90991211	47.87793	0.27246094	0	0	0	0	0	0	0	0	0	0.91723633	0.082763672	0.3503418	0.26391602	0.064208984	0.021972656	0.859	32762.16	0.07	-173.74	1.064
129	130	130	Category E	-0.047851563	-0.011962891	-0.81591797	-0.021484375	0.21923828	0.45556641	0	0.736	4/11/2017	4	11	2017	16:15:07	58507	0.7	16	15	7	21	0.051513672	3.4820801	-0.091796875	-0.062744141	-0.91064453	74.177734	0.11621094	0	0	0	0	0	0	0	0	0	0.91748047	0.082519531	0.18969727	0.043945313	0.05078125	0.094726563	0.889	32686.35	-0.037	93.81	1.091
130	131	131	Category E	-0.14379883	-0.13183594	-0.94799805	-0.02734375	0.21386719	0.44848633	0	1.064	4/11/2017	4	11	2017	16:15:07	58507	0.8	16	15	7	21	0.051513672	3.4820801	-0.088134766	-0.063232422	-0.91137695	101.5354	0.095458984	0	0	0	0	0	0	0	0	0	0.91772461	0.082275391	0.16064453	-0.055419922	-0.068359375	-0.036376953	0.903	32651.68	-0.046	115.61	1.064
131	132	132	Category E	-0.047851563	-0.083984375	-0.86376953	0.002441406	0.23950195	0.44262695	0	1.197	4/11/2017	4	11	2017	16:15:07	58507	0.9	16	15	7	21	0.051513672	3.4820801	-0.084228516	-0.063720703	-0.91235352	121.72559	0.063964844	0	0	0	0	0	0	0	0	0	0.91845703	0.081542969	0.10522461	0.036376953	-0.020019531	0.048583984	0.907	32641.85	-0.032	79.62	1.064
132	133	133	Category E	-0.17993164	-0.11987305	-1.3439941	0.011962891	0.25317383	0.42602539	0	1.175	4/11/2017	4	11	2017	16:15:08	58508	0	16	15	8	21	0.051513672	3.4820801	-0.077880859	-0.064208984	-0.91186523	133.37939	0.44726563	0	0	0	0	0	0	0	0	0	0.91723633	0.082763672	0.58935547	-0.10180664	-0.055419922	-0.43188477	0.968	32496.18	-0.111	271.11	1.064
133	134	134	Category E	-0.15576172	-0.035888672	-1.1398926	-0.002929688	0.24511719	0.43652344	0	0.83	4/11/2017	4	11	2017	16:15:08	58508	0.1	16	15	8	21	0.051513672	3.4820801	-0.076660156	-0.066894531	-0.91479492	139.61841	0.24023438	0	0	0	0	0	0	0	0	0	0.9206543	0.079345703	0.33496094	-0.078857422	0.031005859	-0.22485352	0.965	32503.16	-0.116	284.75	1.064
134	135	135	Category E	-0.035888672	0.071777344	-0.95996094	-0.032714844	0.24462891	0.43798828	0	0.807	4/11/2017	4	11	2017	16:15:08	58508	0.2	16	15	8	22	0.051513672	3.4820801	-0.072998047	-0.0703125	-0.91894531	136.96582	0.15234375	0	0	0	0	0	0	0	0	0	0.92456055	0.075439453	0.22021484	0.037109375	0.14208984	-0.040771484	0.867	32741.74	-0.226	647.21	0.83
135	136	136	Category E	-0.11987305	-0.023925781	-0.80395508	-0.050048828	0.25024414	0.43701172	0	0.72	4/11/2017	4	11	2017	16:15:08	58508	0.3	16	15	8	22	0.051513672	3.4820801	-0.073242188	-0.073242188	-0.91625977	130.72461	0.13110352	0	0	0	0	0	0	0	0	0	0.92211914	0.077880859	0.20800781	-0.046386719	0.049316406	0.11230469	0.681	33262.19	-0.108	357.77	0.807
136	137	137	Category E	-0.095947266	-0.023925781	-0.76782227	-0.091308594	0.23876953	0.43652344	0	0.473	4/11/2017	4	11	2017	16:15:08	58508	0.4	16	15	8	22	0.051513672	3.4820801	-0.071777344	-0.073486328	-0.91064453	122.15796	0.15307617	0	0	0	0	0	0	0	0	0	0.91625977	0.083740234	0.21655273	-0.023925781	0.049560547	0.14282227	0.598	33532.57	0.118	-376.44	0.807
137	138	138	Category E	0.047851563	-0.083984375	-1.1279297	-0.063720703	0.2277832	0.44750977	0	0.085	4/11/2017	4	11	2017	16:15:08	58508	0.5	16	15	8	22	0.051513672	3.4820801	-0.077880859	-0.075195313	-0.90820313	112.14722	0.25317383	0	0	0	0	0	0	0	0	0	0.91455078	0.085449219	0.35400391	0.12573242	-0.008544922	-0.21948242	0.802	32912.32	-0.016	43.7	0.807
138	139	139	Category E	-0.095947266	-0.16796875	-0.82788086	-0.047119141	0.23999023	0.44018555	0	0.677	4/11/2017	4	11	2017	16:15:08	58508	0.6	16	15	8	22	0.051513672	3.4820801	-0.06640625	-0.077880859	-0.9074707	97.866699	0.12353516	0	0	0	0	0	0	0	0	0	0.91308594	0.086914063	0.19897461	-0.029296875	-0.08984375	0.079589844	0.931	32583.62	-0.185	484.89	0.72
139	140	140	Category E	-0.15576172	-0.20385742	-0.81591797	-0.029052734	0.23364258	0.44433594	0	2.05	4/11/2017	4	11	2017	16:15:08	58508	0.7	16	15	8	22	0.051513672	3.4820801	-0.071533203	-0.079833984	-0.90551758	74.085205	0.17431641	0	0	0	0	0	0	0	0	0	0.91186523	0.088134766	0.29760742	-0.083984375	-0.1237793	0.089599609	0.923	32602.89	-0.136	350.38	0.733
140	141	141	Category E	-0.14379883	-0.071777344	-0.86376953	-0.017089844	0.22900391	0.44946289	0	1.585	4/11/2017	4	11	2017	16:15:08	58508	0.8	16	15	8	22	0.051513672	3.4820801	-0.075439453	-0.080322266	-0.90356445	48.44165	0.079345703	0	0	0	0	0	0	0	0	0	0.91015625	0.08984375	0.11645508	-0.068115234	0.008544922	0.039794922	0.966	32500.83	0.002	-4.65	1.133
141	142	142	Category E	-0.21582031	-0.14379883	-0.91186523	-0.003417969	0.24194336	0.43286133	0	0.668	4/11/2017	4	11	2017	16:15:08	58508	0.9	16	15	8	22	0.051513672	3.4820801	-0.075683594	-0.081542969	-0.89819336	29.94873	0.15380859	0	0	0	0	0	0	0	0	0	0.9050293	0.094970703	0.21582031	-0.13989258	-0.062011719	-0.013427734	1.141	32120.04	0.01	-20.29	1.416
142	143	143	Category E	-0.16796875	-0.16796875	-0.93579102	-0.010742188	0.24780273	0.43774414	0	0.733	4/11/2017	4	11	2017	16:15:09	58509	0	16	15	9	22	0.051513672	3.4820801	-0.075927734	-0.081787109	-0.89501953	18.531494	0.13232422	0	0	0	0	0	0	0	0	0	0.90185547	0.098144531	0.21875	-0.091796875	-0.0859375	-0.040527344	1.264	31879.84	-0.208	418.76	1.416
143	144	144	Category E	-0.059814453	-0.16796875	-1.1159668	-0.040039063	0.25708008	0.43481445	0	1.133	4/11/2017	4	11	2017	16:15:09	58509	0.1	16	15	9	22	0.051513672	3.4820801	-0.077148438	-0.081298828	-0.89257813	9.4699707	0.23999023	0	0	0	0	0	0	0	0	0	0.8996582	0.1003418	0.32739258	0.017333984	-0.086425781	-0.22314453	1.033	32348.92	-0.043	96.54	1.133
144	145	145	Category E	-0.047851563	-0.15576172	-0.88793945	-0.045898438	0.24633789	0.43823242	0	1.416	4/11/2017	4	11	2017	16:15:09	58509	0.2	16	15	9	23	0.051513672	3.4820801	-0.088134766	-0.082519531	-0.88891602	10.239746	0.083251953	0	0	0	0	0	0	0	0	0	0.89697266	0.10302734	0.11425781	0.040283203	-0.072998047	0.000976563	0.841	32808.69	0.153	-372.35	0.733
145	146	146	Category E	-0.11987305	-0.083984375	-0.85180664	-0.074707031	0.24926758	0.44042969	0	0.668	4/11/2017	4	11	2017	16:15:09	58509	0.3	16	15	9	23	0.051513672	3.4820801	-0.10205078	-0.083984375	-0.88769531	12.274658	0.039794922	0	0	0	0	0	0	0	0	0	0.89746094	0.10253906	0.053710938	-0.017578125	0	0.035888672	0.795	32931.35	0.15	-381.14	0.842
146	147	147	Category E	-0.035888672	-0.13183594	-0.76782227	-0.11914063	0.22998047	0.44628906	0	0.432	4/11/2017	4	11	2017	16:15:09	58509	0.4	16	15	9	23	0.051513672	3.4820801	-0.11230469	-0.0859375	-0.8840332	12.354492	0.14648438	0	0	0	0	0	0	0	0	0	0.89526367	0.10473633	0.23828125	0.076416016	-0.045654297	0.11621094	0.813	32882.69	0.089	-228.55	0.842
147	148	148	Category E	-0.095947266	-0.14379883	-1.1999512	-0.1262207	0.1953125	0.44897461	0	0.389	4/11/2017	4	11	2017	16:15:09	58509	0.5	16	15	9	23	0.051513672	3.4820801	-0.12182617	-0.087402344	-0.88134766	10.28418	0.32446289	0	0	0	0	0	0	0	0	0	0.89404297	0.10595703	0.40087891	0.025878906	-0.056152344	-0.31835938	0.709	33177	0.223	-595.78	0.842
148	149	149	Category E	-0.023925781	-0.083984375	-0.83984375	-0.11328125	0.21850586	0.44555664	0	0.842	4/11/2017	4	11	2017	16:15:09	58509	0.6	16	15	9	23	0.051513672	3.4820801	-0.12963867	-0.089599609	-0.87841797	8.5603027	0.11254883	0	0	0	0	0	0	0	0	0	0.89257813	0.10742188	0.15014648	0.10571289	0.005615234	0.038574219	0.71	33174.01	0.138	-383.51	0.842
149	150	150	Category E	-0.095947266	-0.011962891	-0.82788086	-0.095947266	0.22314453	0.44726563	0	0.512	4/11/2017	4	11	2017	16:15:09	58509	0.7	16	15	9	23	0.051513672	3.4820801	-0.14135742	-0.091796875	-0.87670898	5.8164063	0.10424805	0	0	0	0	0	0	0	0	0	0.89282227	0.10717773	0.17456055	0.045410156	0.079833984	0.048828125	0.745	33071.39	0.181	-475.74	0.842
150	151	151	Category E	-0.15576172	-0.071777344	-0.92382813	-0.077148438	0.23535156	0.44482422	0	1.42	4/11/2017	4	11	2017	16:15:09	58509	0.8	16	15	9	23	0.051513672	3.4820801	-0.14941406	-0.094482422	-0.87475586	2.4013672	0.054199219	0	0	0	0	0	0	0	0	0	0.89233398	0.10766602	0.077880859	-0.006103516	0.022705078	-0.048828125	0.753	33048.48	0.215	-552.3	0.842
151	152	152	Category E	-0.14379883	-0.011962891	-1.0197754	-0.058837891	0.27685547	0.41357422	0	0.879	4/11/2017	4	11	2017	16:15:09	58509	0.9	16	15	9	23	0.051513672	3.4820801	-0.15942383	-0.095947266	-0.87280273	1.9387207	0.16992188	0	0	0	0	0	0	0	0	0	0.89233398	0.10766602	0.24682617	0.015625	0.083984375	-0.14672852	0.792	32939.55	0.305	-728.47	0.879
152	153	153	Category E	-0.047851563	-0.083984375	-0.74389648	-0.063720703	0.29101563	0.40722656	0	0.48	4/11/2017	4	11	2017	16:15:10	58510	0	16	15	10	23	0.051513672	3.4933594	-0.16918945	-0.09765625	-0.87084961	4.3300781	0.17626953	0	0	0	0	0	0	0	0	0	0.89257813	0.10742188	0.26245117	0.12133789	0.013671875	0.12695313	0.89	32683.86	0.313	-687.38	0.879
153	154	154	Category E	-0.059814453	-0.11987305	-0.87597656	-0.045654297	0.2722168	0.42675781	0	0.622	4/11/2017	4	11	2017	16:15:10	58510	0.1	16	15	10	23	0.051513672	3.4933594	-0.17773438	-0.099365234	-0.86987305	4.9245605	0.11987305	0	0	0	0	0	0	0	0	0	0.89355469	0.10644531	0.14428711	0.11791992	-0.020263672	-0.005859375	0.911	32632.06	0.165	-376.49	0.879
154	155	155	Category E	-0.2277832	0.011962891	-0.87597656	-0.041503906	0.2734375	0.42529297	0	1.428	4/11/2017	4	11	2017	16:15:10	58510	0.2	16	15	10	24	0.051513672	3.4933594	-0.18432617	-0.10083008	-0.8671875	7.4719238	0.12109375	0	0	0	0	0	0	0	0	0	0.89233398	0.10766602	0.16455078	-0.043212891	0.11279297	-0.008544922	0.819	32866.66	0.384	-870.18	0.879
155	156	156	Category E	-0.023925781	-0.083984375	-1.0078125	-0.034667969	0.25024414	0.43579102	0	0.64	4/11/2017	4	11	2017	16:15:10	58510	0.3	16	15	10	24	0.051513672	3.4933594	-0.19458008	-0.10229492	-0.86791992	8.0439453	0.22143555	0	0	0	0	0	0	0	0	0	0.89526367	0.10473633	0.32910156	0.1706543	0.018310547	-0.13989258	0.887	32691.34	0.249	-561.1	0.87
156	157	157	Category E	-0.10791016	-0.20385742	-1.0078125	-0.024658203	0.24023438	0.43798828	0	0.87	4/11/2017	4	11	2017	16:15:10	58510	0.4	16	15	10	24	0.051513672	3.4933594	-0.2019043	-0.10424805	-0.86669922	6.6489258	0.19628906	0	0	0	0	0	0	0	0	0	0.89599609	0.10400391	0.33447266	0.093994141	-0.099365234	-0.14086914	0.936	32571.64	0.351	-734.59	1.212
157	158	158	Category E	-0.16796875	-0.19189453	-0.85180664	-0.020019531	0.2565918	0.43554688	0	1.282	4/11/2017	4	11	2017	16:15:10	58510	0.5	16	15	10	24	0.051513672	3.4933594	-0.20996094	-0.10449219	-0.86621094	6.0554199	0.097900391	0	0	0	0	0	0	0	0	0	0.89746094	0.10253906	0.14404297	0.041992188	-0.087158203	0.014404297	1.035	32344.5	0.184	-379.07	1.212
158	159	159	Category E	-0.11987305	-0.20385742	-0.93579102	-0.009277344	0.26171875	0.43115234	0	0.779	4/11/2017	4	11	2017	16:15:10	58510	0.6	16	15	10	24	0.051513672	3.4933594	-0.22314453	-0.10620117	-0.86401367	7.2087402	0.15917969	0	0	0	0	0	0	0	0	0	0.89868164	0.10131836	0.27270508	0.10327148	-0.097412109	-0.071533203	0.964	32505.5	0.103	-230.65	1.212
159	160	160	Category E	-0.15576172	-0.13183594	-0.98388672	-0.005126953	0.27661133	0.41259766	0	1.212	4/11/2017	4	11	2017	16:15:10	58510	0.7	16	15	10	24	0.051513672	3.4933594	-0.22875977	-0.10498047	-0.86230469	7.0681152	0.14404297	0	0	0	0	0	0	0	0	0	0.89819336	0.10180664	0.22094727	0.072998047	-0.026611328	-0.12133789	1.068	32272.71	-0.066	145.47	1.212
160	161	161	Category E	-0.17993164	-0.083984375	-0.85180664	-0.036865234	0.28491211	0.41625977	0	1.003	4/11/2017	4	11	2017	16:15:10	58510	0.8	16	15	10	24	0.051513672	3.4933594	-0.23535156	-0.10668945	-0.86035156	5.9787598	0.060546875	0	0	0	0	0	0	0	0	0	0.8984375	0.1015625	0.087158203	0.055419922	0.022705078	0.008544922	1.041	32331.31	0.02	-43.53	1.212
161	162	162	Category E	-0.047851563	-0.13183594	-0.73193359	-0.047607422	0.27954102	0.41845703	0	1.265	4/11/2017	4	11	2017	16:15:10	58510	0.9	16	15	10	24	0.051513672	3.4933594	-0.24462891	-0.10888672	-0.85961914	5.888916	0.23583984	0	0	0	0	0	0	0	0	0	0.90039063	0.099609375	0.34741211	0.19677734	-0.022705078	0.12768555	0.929	32588.42	0.269	-582.17	1.212
162	163	163	Category E	-0.11987305	-0.095947266	-0.94799805	-0.046142578	0.27661133	0.41552734	0	0.709	4/11/2017	4	11	2017	16:15:11	58511	0	16	15	11	24	0.051513672	3.4933594	-0.25244141	-0.10961914	-0.85888672	6.9326172	0.16015625	0	0	0	0	0	0	0	0	0	0.90185547	0.098144531	0.23535156	0.13256836	0.013671875	-0.088867188	1.002	32418.18	0.008	-18.04	1.22
163	164	164	Category E	-0.14379883	-0.10791016	-0.91186523	-0.044677734	0.27563477	0.42260742	0	0.608	4/11/2017	4	11	2017	16:15:11	58511	0.1	16	15	11	24	0.051513672	3.4933594	-0.25927734	-0.1105957	-0.85766602	6.6508789	0.12744141	0	0	0	0	0	0	0	0	0	0.90283203	0.097167969	0.17236328	0.11547852	0.002685547	-0.053955078	1.006	32409.15	0.075	-164.24	1.22
164	165	165	Category E	-0.14379883	-0.27587891	-1.1518555	-0.037841797	0.24975586	0.43994141	0	1.22	4/11/2017	4	11	2017	16:15:11	58511	0.2	16	15	11	25	0.051513672	3.4933594	-0.26953125	-0.11181641	-0.85742188	5.197998	0.359375	0	0	0	0	0	0	0	0	0	0.90576172	0.094238281	0.58398438	0.12573242	-0.16381836	-0.29418945	0.924	32600.47	0.265	-576.55	1.22
165	166	166	Category E	-0.17993164	-0.13183594	-0.89990234	-0.028564453	0.26098633	0.42773438	0	1.236	4/11/2017	4	11	2017	16:15:11	58511	0.3	16	15	11	25	0.051513672	3.4933594	-0.27783203	-0.11230469	-0.85620117	5.8815918	0.10888672	0	0	0	0	0	0	0	0	0	0.90722656	0.092773438	0.16088867	0.097900391	-0.019287109	-0.043457031	0.814	32880.01	0.376	-858.06	0.889
166	167	167	Category E	-0.17993164	-0.11987305	-0.97192383	0.004394531	0.26171875	0.41601563	0	0.506	4/11/2017	4	11	2017	16:15:11	58511	0.4	16	15	11	25	0.051513672	3.4933594	-0.28515625	-0.11328125	-0.85546875	6.8588867	0.15698242	0	0	0	0	0	0	0	0	0	0.90869141	0.091308594	0.22827148	0.10522461	-0.006347656	-0.11645508	0.844	32800.88	0.181	-434.25	0.889
167	168	168	Category E	-0.11987305	-0.14379883	-1.0078125	0.039306641	0.28369141	0.40942383	0	0.609	4/11/2017	4	11	2017	16:15:11	58511	0.5	16	15	11	25	0.051513672	3.4933594	-0.2902832	-0.11523438	-0.85302734	7.5078125	0.23193359	0	0	0	0	0	0	0	0	0	0.90844727	0.091552734	0.35351563	0.17041016	-0.028320313	-0.15454102	0.861	32757.04	-0.047	122.97	1.22
168	169	169	Category E	-0.21582031	0.011962891	-0.87597656	0.050048828	0.3059082	0.38647461	0	0.889	4/11/2017	4	11	2017	16:15:11	58511	0.6	16	15	11	25	0.051513672	3.4933594	-0.30151367	-0.11791992	-0.85375977	9.7521973	0.15722656	0	0	0	0	0	0	0	0	0	0.91308594	0.086914063	0.23803711	0.085693359	0.12988281	-0.021972656	0.929	32588.42	-0.14	359.35	0.889
169	170	170	Category E	-0.2277832	-0.10791016	-0.83984375	0.031982422	0.31396484	0.38549805	0	0.709	4/11/2017	4	11	2017	16:15:11	58511	0.7	16	15	11	25	0.051513672	3.4933594	-0.31005859	-0.12036133	-0.85424805	15.194824	0.084472656	0	0	0	0	0	0	0	0	0	0.91674805	0.083251953	0.10913086	0.082275391	0.012451172	0.014404297	0.852	32780.16	-0.14	387.88	0.77
170	171	171	Category E	-0.17993164	-0.19189453	-0.86376953	0.052001953	0.30029297	0.39672852	0	1.629	4/11/2017	4	11	2017	16:15:11	58511	0.8	16	15	11	25	0.051513672	3.4933594	-0.32055664	-0.12060547	-0.85546875	23.99585	0.15771484	0	0	0	0	0	0	0	0	0	0.92163086	0.078369141	0.2199707	0.140625	-0.071044922	-0.008056641	0.857	32767.29	-0.286	859.8	0.77
171	172	172	Category E	-0.2277832	-0.071777344	-0.91186523	0.047607422	0.30566406	0.38330078	0	0.77	4/11/2017	4	11	2017	16:15:11	58511	0.9	16	15	11	25	0.051513672	3.4933594	-0.32177734	-0.12036133	-0.85180664	34.537109	0.12158203	0	0	0	0	0	0	0	0	0	0.91845703	0.081542969	0.20263672	0.093994141	0.048583984	-0.059814453	0.875	32721.47	-0.296	877.24	0.782
172	173	173	Category E	-0.083984375	-0.15576172	-0.88793945	0.051513672	0.28491211	0.40283203	0	0.537	4/11/2017	4	11	2017	16:15:12	58512	0	16	15	12	25	0.051513672	3.4933594	-0.32470703	-0.12133789	-0.84960938	44.370117	0.24609375	0	0	0	0	0	0	0	0	0	0.91772461	0.082275391	0.31323242	0.24072266	-0.034179688	-0.038085938	0.857	32767.29	-0.152	421.71	0.77
173	174	174	Category E	-0.14379883	-0.2277832	-0.98388672	0.060791016	0.27050781	0.41210938	0	0.72	4/11/2017	4	11	2017	16:15:12	58512	0.1	16	15	12	25	0.051513672	3.4933594	-0.32983398	-0.12182617	-0.84375	41.115723	0.25561523	0	0	0	0	0	0	0	0	0	0.9140625	0.0859375	0.43188477	0.18603516	-0.10571289	-0.13989258	0.849	32787.91	-0.057	151.64	0.77
174	175	175	Category G	-0.70776367	-0.095947266	-0.64794922	0.3828125	-0.096679688	0.26977539	0	0.782	4/11/2017	4	11	2017	16:15:23	58523	0	16	15	23	36	0.051513672	3.4820801	-0.33496094	-0.12329102	-0.83935547	59.302246	0.41967773	0	0	0	0	0	0	0	0	0	0.91235352	0.087646484	0.59155273	-0.37255859	0.02734375	0.19140625	0.641	33388.95	0.244	-692.61	0.72
175	176	176	Category G	-0.44384766	-0.13183594	-0.43188477	0.42138672	-0.069580078	0.23120117	0	0.656	4/11/2017	4	11	2017	16:15:23	58523	0.099	16	15	23	36	0.051513672	3.4820801	-0.3425293	-0.12597656	-0.83837891	78.086426	0.41894531	0	0	0	0	0	0	0	0	0	0.91430664	0.085693359	0.51342773	-0.10107422	-0.005615234	0.40649414	0.573	33619.96	0.253	-771.88	0.72
176	177	177	Category G	-0.86376953	-0.16796875	-0.79199219	0.44995117	-0.02734375	0.19995117	0	0.382	4/11/2017	4	11	2017	16:15:23	58523	0.199	16	15	23	36	0.051513672	3.4820801	-0.34838867	-0.12744141	-0.83862305	95.057373	0.51879883	0	0	0	0	0	0	0	0	0	0.91699219	0.083007813	0.60253906	-0.51513672	-0.040283203	0.046630859	0.716	33156.13	0.054	-155.68	0.782
177	178	178	Category G	-0.34790039	-0.10791016	-0.92382813	0.42089844	-0.026367188	0.23974609	0	0.362	4/11/2017	4	11	2017	16:15:23	58523	0.3	16	15	23	37	0.051513672	3.4820801	-0.34985352	-0.12915039	-0.83544922	113.33594	0.090820313	0	0	0	0	0	0	0	0	0	0.91503906	0.084960938	0.11157227	0.001953125	0.021240234	-0.088134766	0.786	32956.02	-0.08	229.98	0.782
178	179	179	Category G	-0.7199707	-0.15576172	-0.70776367	0.41650391	-0.025146484	0.25537109	0	1.395	4/11/2017	4	11	2017	16:15:23	58523	0.4	16	15	23	37	0.051513672	3.4820801	-0.35766602	-0.13061523	-0.83227539	130.24609	0.38378906	0	0	0	0	0	0	0	0	0	0.91552734	0.084472656	0.51171875	-0.36206055	-0.024902344	0.12451172	0.746	33068.51	-0.169	537.27	0.901
179	180	180	Category G	-0.92382813	-0.3359375	-0.85180664	0.40307617	-0.031738281	0.27050781	0	1.143	4/11/2017	4	11	2017	16:15:23	58523	0.5	16	15	23	37	0.051513672	3.4820801	-0.36206055	-0.13183594	-0.83276367	131.36157	0.59765625	0	0	0	0	0	0	0	0	0	0.91772461	0.082275391	0.78442383	-0.56152344	-0.20385742	-0.018798828	0.787	32953.27	-0.324	1092.43	1.143
180	181	181	Category G	-0.43188477	-0.059814453	-0.50390625	0.39624023	-0.045654297	0.26708984	0	0.543	4/11/2017	4	11	2017	16:15:23	58523	0.6	16	15	23	37	0.051513672	3.4820801	-0.36572266	-0.13183594	-0.83276367	125.78809	0.34326172	0	0	0	0	0	0	0	0	0	0.91918945	0.080810547	0.46728516	-0.065917969	0.072021484	0.32885742	0.968	32496.18	-0.639	2196.91	1.395
181	182	182	Category G	-0.52783203	-0.15576172	-0.53979492	0.42456055	-0.068603516	0.22509766	0	0.901	4/11/2017	4	11	2017	16:15:23	58523	0.7	16	15	23	37	0.051513672	3.4820801	-0.37255859	-0.13354492	-0.83276367	123.54126	0.33227539	0	0	0	0	0	0	0	0	0	0.92211914	0.077880859	0.47021484	-0.1550293	-0.021972656	0.29296875	1.151	32099.75	-0.831	2644.07	1.395
182	183	183	Category G	-0.63598633	-0.10791016	-0.68383789	0.39575195	-0.11206055	0.27246094	0	1.465	4/11/2017	4	11	2017	16:15:23	58523	0.8	16	15	23	37	0.051513672	3.4820801	-0.37646484	-0.13427734	-0.83081055	119.56738	0.29931641	0	0	0	0	0	0	0	0	0	0.921875	0.078125	0.43286133	-0.25927734	0.026367188	0.14697266	1.056	32298.6	-0.692	2207.3	1.143
183	184	184	Category G	-0.68383789	-0.14379883	-0.6237793	0.37109375	-0.095214844	0.29638672	0	1.462	4/11/2017	4	11	2017	16:15:23	58523	0.9	16	15	23	37	0.051513672	3.4820801	-0.37768555	-0.13354492	-0.82666016	119.71289	0.36743164	0	0	0	0	0	0	0	0	0	0.91870117	0.081298828	0.51904297	-0.3059082	-0.010009766	0.20288086	0.99	32445.46	-0.496	1472.62	0.901
184	185	185	Category G	-0.92382813	-0.13183594	-0.80395508	0.31079102	-0.12646484	0.35009766	0	0.827	4/11/2017	4	11	2017	16:15:24	58524	0	16	15	24	37	0.051513672	3.4820801	-0.38183594	-0.13476563	-0.82080078	100.55981	0.54199219	0	0	0	0	0	0	0	0	0	0.9152832	0.084716797	0.56176758	-0.54174805	0.002929688	0.016845703	0.994	32436.34	-0.31	816.59	0.901
185	186	186	Category G	-0.6237793	-0.16796875	-0.6237793	0.30053711	-0.11816406	0.36132813	0	0.742	4/11/2017	4	11	2017	16:15:24	58524	0.1	16	15	24	37	0.051513672	3.4820801	-0.38842773	-0.13525391	-0.8203125	81.809814	0.30810547	0	0	0	0	0	0	0	0	0	0.91772461	0.082275391	0.46411133	-0.23510742	-0.032470703	0.1965332	0.945	32550.21	-0.104	258.48	1.206
186	187	187	Category G	-0.57592773	-0.13183594	-0.68383789	0.34985352	-0.10595703	0.32104492	0	0.569	4/11/2017	4	11	2017	16:15:24	58524	0.2	16	15	24	37	0.051513672	3.4820801	-0.39355469	-0.13671875	-0.81933594	64.942871	0.22705078	0	0	0	0	0	0	0	0	0	0.91918945	0.080810547	0.32275391	-0.18212891	0.004882813	0.13549805	0.902	32654.14	-0.005	12.34	1.206
187	188	188	Category G	-0.41992188	-0.17993164	-0.68383789	0.39770508	-0.094238281	0.26953125	0	0.608	4/11/2017	4	11	2017	16:15:24	58524	0.3	16	15	24	38	0.051513672	3.4820801	-0.40185547	-0.13818359	-0.8215332	45.231934	0.14477539	0	0	0	0	0	0	0	0	0	0.92480469	0.075195313	0.19726563	-0.017822266	-0.041503906	0.13769531	0.932	32581.22	0.077	-178.83	0.827
188	189	189	Category G	-0.74389648	-0.19189453	-0.77978516	0.39892578	-0.072021484	0.2734375	0	1.206	4/11/2017	4	11	2017	16:15:24	58524	0.4	16	15	24	38	0.051513672	3.4820801	-0.40576172	-0.13647461	-0.81396484	25.597412	0.34423828	0	0	0	0	0	0	0	0	0	0.91967773	0.080322266	0.42773438	-0.33789063	-0.055175781	0.034179688	0.848	32790.5	0.192	-456.99	1.206
189	190	190	Category G	-0.44384766	-0.20385742	-0.70776367	0.3671875	-0.081054688	0.30102539	0	1.644	4/11/2017	4	11	2017	16:15:24	58524	0.5	16	15	24	38	0.051513672	3.4820801	-0.41162109	-0.13745117	-0.81176758	18.643066	0.12744141	0	0	0	0	0	0	0	0	0	0.9206543	0.079345703	0.20239258	-0.031982422	-0.066162109	0.10400391	0.926	32595.65	0.066	-154.75	1.206
190	191	191	Category G	-0.6237793	-0.13183594	-0.77978516	0.35498047	-0.074462891	0.32348633	0	0.324	4/11/2017	4	11	2017	16:15:24	58524	0.6	16	15	24	38	0.051513672	3.4820801	-0.41381836	-0.13818359	-0.81274414	15.79541	0.21240234	0	0	0	0	0	0	0	0	0	0.92236328	0.077636719	0.24926758	-0.2097168	0.006347656	0.032958984	0.968	32496.18	-0.014	32.76	1.21
191	192	192	Category G	-0.57592773	-0.16796875	-0.76782227	0.31665039	-0.084228516	0.35864258	0	1.21	4/11/2017	4	11	2017	16:15:24	58524	0.7	16	15	24	38	0.051513672	3.4820801	-0.41870117	-0.13769531	-0.81225586	8.0878906	0.16601563	0	0	0	0	0	0	0	0	0	0.92407227	0.075927734	0.23168945	-0.15698242	-0.030029297	0.044433594	1.097	32211.08	-0.166	372.54	1.379
192	193	193	Category G	-0.49194336	-0.16796875	-0.82788086	0.32104492	-0.095458984	0.34960938	0	0.82	4/11/2017	4	11	2017	16:15:24	58524	0.8	16	15	24	38	0.051513672	3.4820801	-0.42114258	-0.13769531	-0.80908203	0.21923828	0.079101563	0	0	0	0	0	0	0	0	0	0.92236328	0.077636719	0.11962891	-0.070556641	-0.030029297	-0.018554688	1.203	31996.48	-0.329	727.51	1.379
193	194	194	Category G	-0.34790039	-0.11987305	-0.69580078	0.34667969	-0.1027832	0.31713867	0	1.379	4/11/2017	4	11	2017	16:15:24	58524	0.9	16	15	24	38	0.051513672	3.4820801	-0.43066406	-0.13720703	-0.81079102	3.907959	0.14282227	0	0	0	0	0	0	0	0	0	0.9284668	0.071533203	0.21557617	0.082763672	0.017333984	0.11499023	1.076	32255.57	0.008	-17.03	1.21
194	195	195	Category G	-0.6237793	-0.13183594	-0.93579102	0.3503418	-0.13232422	0.3112793	0	1.846	4/11/2017	4	11	2017	16:15:25	58525	0	16	15	25	38	0.051513672	3.4820801	-0.43554688	-0.13818359	-0.81103516	6.4824219	0.22558594	0	0	0	0	0	0	0	0	0	0.93115234	0.068847656	0.31884766	-0.18798828	0.006347656	-0.12451172	1.203	31996.48	0.006	-11.68	1.21
195	196	196	Category G	-0.39599609	-0.16796875	-0.82788086	0.31396484	-0.12304688	0.35498047	0	0.877	4/11/2017	4	11	2017	16:15:25	58525	0.1	16	15	25	38	0.051513672	3.4820801	-0.43457031	-0.13769531	-0.80834961	4.9482422	0.052734375	0	0	0	0	0	0	0	0	0	0.92797852	0.072021484	0.088134766	0.038574219	-0.030029297	-0.019287109	1.136	32130.24	0.176	-339.02	1.379
196	197	197	Category G	-0.46777344	-0.035888672	-0.85180664	0.27929688	-0.12646484	0.37182617	0	1.091	4/11/2017	4	11	2017	16:15:25	58525	0.2	16	15	25	38	0.051513672	3.4820801	-0.4453125	-0.13696289	-0.80834961	3.7160645	0.11230469	0	0	0	0	0	0	0	0	0	0.93310547	0.066894531	0.16674805	-0.022216797	0.10107422	-0.043212891	1.287	31837.05	-0.114	218.56	1.379
197	198	198	Category G	-0.86376953	-0.14379883	-0.76782227	0.22680664	-0.14038086	0.4050293	0	0.807	4/11/2017	4	11	2017	16:15:25	58525	0.3	16	15	25	39	0.051513672	3.491748	-0.45043945	-0.13598633	-0.80615234	5.0881348	0.41503906	0	0	0	0	0	0	0	0	0	0.93334961	0.066650391	0.45922852	-0.41308594	-0.007568359	0.038330078	1.219	31965.43	-0.136	275.23	1.091
198	199	199	Category G	-0.26391602	0.083984375	-0.76782227	0.29443359	-0.15356445	0.35351563	0	1.724	4/11/2017	4	11	2017	16:15:25	58525	0.4	16	15	25	39	0.051513672	3.491748	-0.45849609	-0.13305664	-0.80834961	1.5393066	0.29443359	0	0	0	0	0	0	0	0	0	0.9387207	0.061279297	0.45239258	0.19458008	0.21704102	0.040527344	1.067	32274.85	0.15	-305.56	0.973
199	200	200	Category G	-0.37182617	-0.11987305	-0.79199219	0.37109375	-0.11938477	0.30053711	0	0.973	4/11/2017	4	11	2017	16:15:25	58525	0.5	16	15	25	39	0.051513672	3.491748	-0.46313477	-0.13500977	-0.8046875	1.4812012	0.093505859	0	0	0	0	0	0	0	0	0	0.93823242	0.061767578	0.11914063	0.091308594	0.015136719	0.012695313	1.002	32418.18	-0.017	38.73	1.091
200	201	201	Category G	-0.53979492	-0.16796875	-0.85180664	0.3203125	-0.11303711	0.34667969	0	0.934	4/11/2017	4	11	2017	16:15:25	58525	0.6	16	15	25	39	0.051513672	3.491748	-0.4699707	-0.13647461	-0.80175781	2.6276855	0.091308594	0	0	0	0	0	0	0	0	0	0.93945313	0.060546875	0.15087891	-0.069580078	-0.03125	-0.049804688	1.061	32287.78	0.031	-66.17	1.444
201	202	202	Category G	-0.41992188	-0.071777344	-0.83984375	0.30371094	-0.11791992	0.36108398	0	0.485	4/11/2017	4	11	2017	16:15:25	58525	0.7	16	15	25	39	0.051513672	3.491748	-0.47290039	-0.13623047	-0.79980469	0.48876953	0.092285156	0	0	0	0	0	0	0	0	0	0.93920898	0.060791016	0.15722656	0.052978516	0.064453125	-0.039794922	1.198	32006.25	-0.096	194.33	1.444
202	203	203	Category G	-0.37182617	-0.10791016	-0.82788086	0.27587891	-0.12109375	0.37792969	0	1.444	4/11/2017	4	11	2017	16:15:25	58525	0.8	16	15	25	39	0.051513672	3.491748	-0.47753906	-0.13256836	-0.79931641	1.7885742	0.11206055	0	0	0	0	0	0	0	0	0	0.94067383	0.059326172	0.15869141	0.10571289	0.024658203	-0.028320313	1.01	32400.14	0.09	-195.36	1.398
203	204	204	Category G	-0.63598633	-0.095947266	-0.87597656	0.25024414	-0.13598633	0.40087891	0	1.63	4/11/2017	4	11	2017	16:15:25	58525	0.9	16	15	25	39	0.051513672	3.491748	-0.48657227	-0.13525391	-0.79711914	0.23486328	0.17333984	0	0	0	0	0	0	0	0	0	0.94360352	0.056396484	0.26733398	-0.14916992	0.039306641	-0.078613281	1.081	32244.91	0.3	-576.58	1.444
204	205	205	Category G	-0.49194336	-0.035888672	-0.80395508	0.26220703	-0.12817383	0.3894043	0	0.598	4/11/2017	4	11	2017	16:15:26	58526	0	16	15	26	39	0.051513672	3.491748	-0.48876953	-0.13476563	-0.79003906	3.876709	0.099853516	0	0	0	0	0	0	0	0	0	0.9387207	0.061279297	0.11572266	-0.002929688	0.098876953	-0.013671875	1.189	32023.92	0.321	-572.6	1.444
205	206	206	Category G	-0.40795898	-0.095947266	-0.83984375	0.3527832	-0.093017578	0.32495117	0	1.398	4/11/2017	4	11	2017	16:15:26	58526	0.1	16	15	26	39	0.051513672	3.491748	-0.49267578	-0.13427734	-0.78173828	9.7409668	0.10961914	0	0	0	0	0	0	0	0	0	0.93383789	0.066162109	0.18115234	0.084716797	0.038330078	-0.057861328	1.19	32021.95	0.239	-436.21	1.444
206	207	207	Category G	-0.2277832	-0.15576172	-0.73193359	0.39941406	-0.049804688	0.26879883	0	1.581	4/11/2017	4	11	2017	16:15:26	58526	0.2	16	15	26	39	0.051513672	3.491748	-0.49707031	-0.13305664	-0.77563477	12.579834	0.27368164	0	0	0	0	0	0	0	0	0	0.93066406	0.069335938	0.33569336	0.26928711	-0.022460938	0.043701172	1.025	32366.63	0.203	-418.52	1.398
207	208	208	Category G	-0.7199707	-0.23999023	-0.95996094	0.35742188	-0.036621094	0.31396484	0	0.491	4/11/2017	4	11	2017	16:15:26	58526	0.3	16	15	26	40	0.051513672	3.491748	-0.50537109	-0.13354492	-0.77246094	13.432373	0.30371094	0	0	0	0	0	0	0	0	0	0.93286133	0.067138672	0.5078125	-0.21435547	-0.10620117	-0.18725586	0.814	32880.01	0.288	-679.43	0.598
208	209	209	Category G	-0.50390625	-0.19189453	-0.92382813	0.33740234	-0.045654297	0.33935547	0	0.456	4/11/2017	4	11	2017	16:15:26	58526	0.4	16	15	26	40	0.051513672	3.491748	-0.5144043	-0.13549805	-0.77246094	18.837402	0.16162109	0	0	0	0	0	0	0	0	0	0.93798828	0.062011719	0.21801758	0.010498047	-0.056152344	-0.15112305	0.789	32947.77	0.261	-636.13	0.936
209	210	210	Category G	-0.89990234	-0.035888672	-0.92382813	0.3190918	-0.060546875	0.36108398	0	0.363	4/11/2017	4	11	2017	16:15:26	58526	0.5	16	15	26	40	0.051513672	3.491748	-0.51879883	-0.13647461	-0.77416992	23.554688	0.42138672	0	0	0	0	0	0	0	0	0	0.94189453	0.058105469	0.63110352	-0.38085938	0.10058594	-0.14941406	0.712	33168.04	0.139	-385.3	0.735
210	211	211	Category G	-0.23999023	-0.10791016	-0.64794922	0.38818359	-0.035888672	0.29296875	0	0.445	4/11/2017	4	11	2017	16:15:26	58526	0.6	16	15	26	40	0.051513672	3.491748	-0.52368164	-0.13623047	-0.77392578	25.105469	0.31176758	0	0	0	0	0	0	0	0	0	0.94433594	0.055664063	0.43823242	0.28369141	0.028320313	0.12597656	0.571	33627.09	0.052	-179	0.542
211	212	212	Category G	-0.2878418	-0.16796875	-0.69580078	0.4309082	-0.045654297	0.22363281	0	0.936	4/11/2017	4	11	2017	16:15:26	58526	0.7	16	15	26	40	0.051513672	3.491748	-0.52929688	-0.13500977	-0.77099609	24.722412	0.25512695	0	0	0	0	0	0	0	0	0	0.94506836	0.054931641	0.34960938	0.24145508	-0.032714844	0.075195313	0.579	33598.71	0.239	-729.39	0.735
212	213	213	Category G	-0.57592773	-0.15576172	-0.86376953	0.37939453	-0.01953125	0.30004883	0	0.735	4/11/2017	4	11	2017	16:15:26	58526	0.8	16	15	26	40	0.051513672	3.491748	-0.53710938	-0.13427734	-0.77075195	26.291748	0.1027832	0	0	0	0	0	0	0	0	0	0.94897461	0.051025391	0.15283203	-0.038574219	-0.021240234	-0.092773438	0.705	33189	0.17	-467.53	0.886
213	214	214	Category G	-0.57592773	-0.14379883	-0.80395508	0.38671875	-0.028076172	0.29614258	0	0.542	4/11/2017	4	11	2017	16:15:26	58526	0.9	16	15	26	40	0.051513672	3.491748	-0.54296875	-0.1328125	-0.77026367	29.934814	0.048095703	0	0	0	0	0	0	0	0	0	0.95166016	0.048339844	0.077148438	-0.032714844	-0.010742188	-0.033447266	0.792	32939.55	0.089	-233.19	0.936
214	215	215	Category G	-0.63598633	-0.14379883	-0.87597656	0.37866211	-0.036376953	0.30151367	0	1.213	4/11/2017	4	11	2017	16:15:27	58527	0	16	15	27	40	0.051513672	3.491748	-0.54638672	-0.12866211	-0.76586914	27.45752	0.14233398	0	0	0	0	0	0	0	0	0	0.94970703	0.050292969	0.21435547	-0.089355469	-0.014892578	-0.10986328	0.885	32696.34	0.028	-69.16	0.936
215	216	216	Category G	-0.58789063	-0.14379883	-0.82788086	0.39208984	-0.0390625	0.29125977	0	0.886	4/11/2017	4	11	2017	16:15:27	58527	0.1	16	15	27	40	0.051513672	3.491748	-0.5456543	-0.12646484	-0.76782227	24.98877	0.075195313	0	0	0	0	0	0	0	0	0	0.95043945	0.049560547	0.11914063	-0.041992188	-0.017089844	-0.059814453	0.826	32848.08	-0.031	83.27	0.886
216	217	217	Category G	-0.21582031	-0.16796875	-0.50390625	0.4362793	-0.014404297	0.22509766	0	1.002	4/11/2017	4	11	2017	16:15:27	58527	0.2	16	15	27	40	0.051513672	3.491748	-0.54956055	-0.12524414	-0.7722168	25.503174	0.43041992	0	0	0	0	0	0	0	0	0	0.95629883	0.043701172	0.64501953	0.33374023	-0.042480469	0.26831055	0.77	33000.45	0.025	-69.1	0.886
217	218	218	Category G	-0.57592773	-0.20385742	-0.88793945	0.4230957	0.0703125	0.23754883	0	0.581	4/11/2017	4	11	2017	16:15:27	58527	0.3	16	15	27	41	0.051513672	3.491748	-0.54785156	-0.12304688	-0.77294922	24.850098	0.14306641	0	0	0	0	0	0	0	0	0	0.95556641	0.044433594	0.22338867	-0.027832031	-0.080566406	-0.11474609	0.706	33186	-0.088	278.77	0.886
218	219	219	Category G	-0.44384766	-0.26391602	-0.86376953	0.36425781	0.0390625	0.31713867	0	0.396	4/11/2017	4	11	2017	16:15:27	58527	0.4	16	15	27	41	0.051513672	3.491748	-0.55273438	-0.12109375	-0.77148438	22.29248	0.20166016	0	0	0	0	0	0	0	0	0	0.95678711	0.043212891	0.34375	0.10888672	-0.14257813	-0.092041016	0.577	33605.78	-0.016	57.23	0.581
219	220	220	Category G	-0.45581055	-0.20385742	-0.81591797	0.35327148	0.034423828	0.31835938	0	0.16	4/11/2017	4	11	2017	16:15:27	58527	0.5	16	15	27	41	0.051513672	3.491748	-0.54882813	-0.11962891	-0.77001953	20.149414	0.13330078	0	0	0	0	0	0	0	0	0	0.953125	0.046875	0.22290039	0.093017578	-0.083984375	-0.045654297	0.463	34045.7	0.15	-564.15	0.44
220	221	221	Category G	-0.68383789	-0.20385742	-0.86376953	0.34082031	0.02734375	0.34570313	0	0.44	4/11/2017	4	11	2017	16:15:27	58527	0.6	16	15	27	41	0.051513672	3.491748	-0.54272461	-0.11474609	-0.76708984	19.951904	0.19262695	0	0	0	0	0	0	0	0	0	0.9465332	0.053466797	0.32641602	-0.14086914	-0.088867188	-0.096435547	0.329	34693.09	0.357	-1446.32	0.44
221	222	222	Category G	-0.52783203	-0.19189453	-0.74389648	0.37207031	0.036376953	0.31298828	0	0.2	4/11/2017	4	11	2017	16:15:27	58527	0.7	16	15	27	41	0.051513672	3.491748	-0.54516602	-0.11401367	-0.77026367	17.530029	0.083740234	0	0	0	0	0	0	0	0	0	0.95043945	0.049560547	0.12133789	0.017333984	-0.077636719	0.026367188	0.32	34743.82	0.387	-1560.82	0.44
222	223	223	Category G	-0.26391602	-0.11987305	-0.61181641	0.42602539	0.020019531	0.23925781	0	0.199	4/11/2017	4	11	2017	16:15:27	58527	0.8	16	15	27	41	0.051513672	3.491748	-0.5456543	-0.11181641	-0.77246094	13.610596	0.32446289	0	0	0	0	0	0	0	0	0	0.95239258	0.047607422	0.45068359	0.28173828	-0.008056641	0.16064453	0.364	34505.9	0.504	-1766.7	0.527
223	224	224	Category G	-0.39599609	-0.26391602	-0.64794922	0.45996094	0.035888672	0.18579102	0	0.527	4/11/2017	4	11	2017	16:15:27	58527	0.9	16	15	27	41	0.051513672	3.491748	-0.54589844	-0.109375	-0.77294922	9.3398438	0.24902344	0	0	0	0	0	0	0	0	0	0.95263672	0.047363281	0.42944336	0.14990234	-0.15429688	0.125	0.494	33918.08	0.459	-1386.79	0.66
224	225	225	Category G	-0.57592773	-0.20385742	-0.83984375	0.39697266	0.049804688	0.27368164	0	0.66	4/11/2017	4	11	2017	16:15:28	58528	0	16	15	28	41	0.051513672	3.491748	-0.54663086	-0.10717773	-0.7746582	5.5170898	0.11987305	0	0	0	0	0	0	0	0	0	0.95410156	0.045898438	0.19067383	-0.029052734	-0.096435547	-0.064941406	0.684	33252.93	0.223	-611.08	0.938
225	226	226	Category G	-0.52783203	-0.19189453	-0.77978516	0.41064453	0.047363281	0.25634766	0	0.938	4/11/2017	4	11	2017	16:15:28	58528	0.1	16	15	28	41	0.051513672	3.491748	-0.54150391	-0.10717773	-0.77368164	2.3327637	0.085693359	0	0	0	0	0	0	0	0	0	0.95068359	0.049316406	0.10424805	0.013671875	-0.084472656	-0.005859375	0.841	32808.69	-0.012	31.46	0.938
226	227	227	Category G	-0.69580078	-0.25195313	-0.93579102	0.40136719	0.038085938	0.27685547	0	1.582	4/11/2017	4	11	2017	16:15:28	58528	0.2	16	15	28	41	0.051513672	3.491748	-0.54248047	-0.10375977	-0.77978516	3.395752	0.26391602	0	0	0	0	0	0	0	0	0	0.95556641	0.044433594	0.45703125	-0.15307617	-0.14794922	-0.15576172	0.897	32666.48	0.1	-236.96	1.145
227	228	228	Category G	-0.40795898	0	-0.59985352	0.39086914	-0.013916016	0.28393555	0	1.145	4/11/2017	4	11	2017	16:15:28	58528	0.3	16	15	28	42	0.051513672	3.491748	-0.53979492	-0.10009766	-0.78149414	8.5146484	0.24584961	0	0	0	0	0	0	0	0	0	0.95507813	0.044921875	0.41381836	0.13183594	0.10009766	0.18164063	1.009	32402.39	0.088	-191.31	1.145
228	229	229	Category G	-0.50390625	-0.16796875	-0.671875	0.38745117	-0.11425781	0.27392578	0	0.534	4/11/2017	4	11	2017	16:15:28	58528	0.4	16	15	28	42	0.051513672	3.491748	-0.5402832	-0.095458984	-0.78149414	12.248779	0.13623047	0	0	0	0	0	0	0	0	0	0.95483398	0.045166016	0.21826172	0.036376953	-0.072265625	0.10961914	1.04	32333.51	0.007	-15.33	1.145
229	230	230	Category G	-0.26391602	-0.071777344	-0.89990234	0.36376953	-0.15478516	0.28271484	0	1.196	4/11/2017	4	11	2017	16:15:28	58528	0.5	16	15	28	42	0.051513672	3.491748	-0.53833008	-0.090820313	-0.78222656	16.603027	0.29931641	0	0	0	0	0	0	0	0	0	0.95385742	0.046142578	0.41113281	0.27441406	0.019042969	-0.11743164	0.992	32440.9	0.016	-36.26	1.196
230	231	231	Category G	-0.55175781	-0.023925781	-0.87597656	0.28735352	-0.13500977	0.37084961	0	0.85	4/11/2017	4	11	2017	16:15:28	58528	0.6	16	15	28	42	0.051513672	3.491748	-0.53686523	-0.087646484	-0.78222656	23.891113	0.11401367	0	0	0	0	0	0	0	0	0	0.95288086	0.047119141	0.17211914	-0.014648438	0.063720703	-0.093505859	0.954	32528.94	0.079	-180.02	1.145
231	232	232	Category G	-0.3359375	-0.011962891	-0.76782227	0.27148438	-0.13574219	0.38183594	0	0.649	4/11/2017	4	11	2017	16:15:28	58528	0.7	16	15	28	42	0.051513672	3.491748	-0.53417969	-0.085693359	-0.78295898	31.978271	0.21191406	0	0	0	0	0	0	0	0	0	0.95166016	0.048339844	0.28735352	0.19824219	0.073730469	0.015136719	0.931	32583.62	0.114	-261.07	1.003
232	233	233	Category G	-0.81591797	-0.059814453	-0.88793945	0.22558594	-0.14990234	0.40209961	0	1.354	4/11/2017	4	11	2017	16:15:28	58528	0.8	16	15	28	42	0.051513672	3.491748	-0.5324707	-0.083251953	-0.78442383	33.786377	0.30249023	0	0	0	0	0	0	0	0	0	0.95166016	0.048339844	0.41015625	-0.28320313	0.0234375	-0.10327148	0.874	32723.99	0.025	-62.45	1.196
233	234	234	Category G	-0.45581055	-0.19189453	-0.89990234	0.25097656	-0.16381836	0.38476563	0	1.003	4/11/2017	4	11	2017	16:15:28	58528	0.9	16	15	28	42	0.051513672	3.491748	-0.5324707	-0.084228516	-0.78613281	37.239258	0.17431641	0	0	0	0	0	0	0	0	0	0.953125	0.046875	0.2980957	0.076660156	-0.10742188	-0.11352539	1.084	32238.54	-0.125	278.65	1.354
234	235	235	Category G	-0.13183594	0.059814453	-0.64794922	0.33422852	-0.14208984	0.32666016	0	0.197	4/11/2017	4	11	2017	16:15:29	58529	0	16	15	29	42	0.051513672	3.491748	-0.53466797	-0.084716797	-0.78735352	42.205322	0.45019531	0	0	0	0	0	0	0	0	0	0.95556641	0.044433594	0.68701172	0.40283203	0.14453125	0.1394043	1.209	31984.8	-0.28	603.62	1.354
235	236	236	Category G	-0.89990234	-0.035888672	-1.0078125	0.36425781	-0.17016602	0.28295898	0	2.452	4/11/2017	4	11	2017	16:15:29	58529	0.1	16	15	29	42	0.051269531	3.5175293	-0.53125	-0.085205078	-0.78613281	43.994141	0.43261719	0	0	0	0	0	0	0	0	0	0.95263672	0.047363281	0.6394043	-0.3684082	0.049316406	-0.22143555	1.312	31791.22	-0.337	688.72	1.354
236	237	237	Category G	-0.50390625	-0.11987305	-0.83984375	0.27856445	-0.1796875	0.36132813	0	1.601	4/11/2017	4	11	2017	16:15:29	58529	0.2	16	15	29	42	0.051269531	3.5175293	-0.53125	-0.083740234	-0.78662109	41.006104	0.069824219	0	0	0	0	0	0	0	0	0	0.95288086	0.047119141	0.11669922	0.02734375	-0.035888672	-0.052978516	1.173	32055.61	-0.239	520.81	1.27
237	238	238	Category G	-0.82788086	0.035888672	-1.0197754	0.25195313	-0.15356445	0.39086914	0	1.27	4/11/2017	4	11	2017	16:15:29	58529	0.3	16	15	29	43	0.051269531	3.5175293	-0.50146484	-0.098144531	-0.81445313	37.933105	0.40820313	0	0	0	0	0	0	0	0	0	0.96142578	0.038574219	0.66577148	-0.32617188	0.1340332	-0.20507813	1.083	32240.66	-0.165	374.35	1.27
238	239	239	Category G	-0.47998047	-0.34790039	-0.64794922	0.26831055	-0.15820313	0.37524414	0	0.518	4/11/2017	4	11	2017	16:15:29	58529	0.4	16	15	29	43	0.051269531	3.5175293	-0.48583984	-0.099365234	-0.8203125	39.533936	0.30249023	0	0	0	0	0	0	0	0	0	0.95874023	0.041259766	0.42675781	0.005859375	-0.24829102	0.17236328	1.217	31969.29	-0.41	929.52	1.27
239	240	240	Category G	-0.69580078	-0.26391602	-0.75585938	0.33837891	-0.083984375	0.33886719	0	0.463	4/11/2017	4	11	2017	16:15:29	58529	0.5	16	15	29	43	0.051269531	3.5175293	-0.48632813	-0.10327148	-0.82470703	33.010254	0.27270508	0	0	0	0	0	0	0	0	0	0.96313477	0.036865234	0.43896484	-0.20922852	-0.16040039	0.068847656	0.985	32456.91	-0.279	729.09	1.27
240	241	241	Category G	-0.41992188	-0.047851563	-0.69580078	0.35205078	-0.068847656	0.32763672	0	1.003	4/11/2017	4	11	2017	16:15:29	58529	0.6	16	15	29	43	0.051269531	3.5175293	-0.484375	-0.1015625	-0.82543945	27.513428	0.15454102	0	0	0	0	0	0	0	0	0	0.96264648	0.037353516	0.24829102	0.064453125	0.053710938	0.12963867	1.092	32221.61	-0.36	887.43	1.27
241	242	242	Category G	-0.41992188	0.15576172	-0.69580078	0.38061523	-0.051513672	0.29345703	0	1.055	4/11/2017	4	11	2017	16:15:29	58529	0.7	16	15	29	43	0.051269531	3.5175293	-0.48095703	-0.1015625	-0.82617188	23.952148	0.29492188	0	0	0	0	0	0	0	0	0	0.96142578	0.038574219	0.44897461	0.061035156	0.25732422	0.13037109	1.102	32200.58	-0.514	1366.59	1.055
242	243	243	Category G	-0.83984375	-0.31176758	-0.76782227	0.35595703	-0.096191406	0.3190918	0	2.248	4/11/2017	4	11	2017	16:15:29	58529	0.8	16	15	29	43	0.051269531	3.5175293	-0.47949219	-0.10351563	-0.82739258	24.063965	0.42016602	0	0	0	0	0	0	0	0	0	0.96191406	0.038085938	0.62792969	-0.36010742	-0.20800781	0.059570313	1.1	32204.78	-0.387	960.27	1.33
243	244	244	Category G	-0.32397461	-0.071777344	-0.34790039	0.33129883	-0.11352539	0.33325195	0	1.33	4/11/2017	4	11	2017	16:15:29	58529	0.9	16	15	29	43	0.051269531	3.5175293	-0.48046875	-0.10351563	-0.82739258	22.873047	0.50561523	0	0	0	0	0	0	0	0	0	0.96240234	0.037597656	0.66796875	0.15649414	0.031738281	0.47949219	1.381	31668.33	-0.653	1452.4	1.782
244	245	245	Category G	-0.45581055	-0.23999023	-0.47998047	0.3347168	-0.13574219	0.32788086	0	0.504	4/11/2017	4	11	2017	16:15:30	58530	0	16	15	30	43	0.051269531	3.5175293	-0.47753906	-0.10302734	-0.82495117	21.312012	0.37182617	0	0	0	0	0	0	0	0	0	0.95898438	0.041015625	0.50366211	0.021728516	-0.13671875	0.3449707	1.51	31451.32	-0.711	1469.14	1.782
245	246	246	Category G	-0.52783203	-0.023925781	-0.40795898	0.31005859	-0.12817383	0.34814453	0	2.146	4/11/2017	4	11	2017	16:15:30	58530	0.1	16	15	30	43	0.051269531	3.5175293	-0.47875977	-0.10253906	-0.82568359	25.388916	0.42773438	0	0	0	0	0	0	0	0	0	0.95996094	0.040039063	0.54541016	-0.048828125	0.078613281	0.41772461	1.429	31585.74	-0.599	1251.78	1.782
246	247	247	Category G	-0.85180664	-0.16796875	-0.73193359	0.25390625	-0.19262695	0.36669922	0	1.782	4/11/2017	4	11	2017	16:15:30	58530	0.2	16	15	30	43	0.051269531	3.5175293	-0.47875977	-0.10131836	-0.82397461	24.803711	0.38964844	0	0	0	0	0	0	0	0	0	0.95825195	0.041748047	0.53125	-0.37280273	-0.06640625	0.092041016	1.228	31948.11	-0.406	910.57	1.33
247	248	248	Category G	-0.83984375	-0.29980469	-0.99584961	0.21069336	-0.14672852	0.41357422	0	0.569	4/11/2017	4	11	2017	16:15:30	58530	0.3	16	15	30	44	0.051269531	3.5175293	-0.48461914	-0.099853516	-0.82592773	23.92627	0.44140625	0	0	0	0	0	0	0	0	0	0.96264648	0.037353516	0.72485352	-0.35498047	-0.19970703	-0.16967773	1.102	32200.58	-0.272	636.94	1.041
248	249	249	Category G	-0.56396484	-0.071777344	-1.0197754	0.265625	-0.16430664	0.36938477	0	1.041	4/11/2017	4	11	2017	16:15:30	58530	0.4	16	15	30	44	0.051269531	3.5175293	-0.48168945	-0.096923828	-0.82397461	22.896729	0.21386719	0	0	0	0	0	0	0	0	0	0.95922852	0.040771484	0.30322266	-0.08203125	0.025146484	-0.19555664	1.05	32311.64	-0.27	660.96	1.041
249	250	250	Category G	-0.6237793	-0.071777344	-0.81591797	0.19604492	-0.18139648	0.4152832	0	0.57	4/11/2017	4	11	2017	16:15:30	58530	0.5	16	15	30	44	0.051269531	3.5175293	-0.48364258	-0.095458984	-0.82397461	28.314941	0.14208984	0	0	0	0	0	0	0	0	0	0.96020508	0.039794922	0.171875	-0.13989258	0.023681641	0.008056641	0.851	32782.74	0.037	-93.9	0.954
250	251	251	Category G	-0.63598633	-0.10791016	-0.63598633	0.20629883	-0.16625977	0.40966797	0	0.195	4/11/2017	4	11	2017	16:15:30	58530	0.6	16	15	30	44	0.051269531	3.5175293	-0.47998047	-0.096191406	-0.82470703	27.594727	0.24511719	0	0	0	0	0	0	0	0	0	0.95922852	0.040771484	0.35620117	-0.15576172	-0.011474609	0.1887207	0.623	33448.09	0.338	-935.58	0.954
251	252	252	Category G	-0.83984375	-0.011962891	-0.88793945	0.17773438	-0.17211914	0.43237305	0	0.954	4/11/2017	4	11	2017	16:15:30	58530	0.7	16	15	30	44	0.051269531	3.5175293	-0.48193359	-0.095947266	-0.82421875	22.923828	0.37304688	0	0	0	0	0	0	0	0	0	0.95947266	0.040527344	0.50561523	-0.35766602	0.083984375	-0.063476563	0.818	32869.32	0.149	-370.82	1.041
252	253	253	Category G	-0.56396484	-0.035888672	-0.83984375	0.2097168	-0.18139648	0.41088867	0	0.409	4/11/2017	4	11	2017	16:15:30	58530	0.8	16	15	30	44	0.051269531	3.5175293	-0.48974609	-0.093505859	-0.82495117	23.000732	0.094726563	0	0	0	0	0	0	0	0	0	0.96411133	0.035888672	0.14624023	-0.073974609	0.057617188	-0.014648438	0.875	32721.47	0.004	-10.08	0.954
253	254	254	Category G	-0.40795898	0.10791016	-0.64794922	0.25292969	-0.18139648	0.37792969	0	1.744	4/11/2017	4	11	2017	16:15:30	58530	0.9	16	15	30	44	0.051269531	3.5175293	-0.49047852	-0.092773438	-0.82470703	22.084473	0.2800293	0	0	0	0	0	0	0	0	0	0.96411133	0.035888672	0.46020508	0.082519531	0.20068359	0.17675781	0.881	32706.36	0.029	-71.86	0.954
254	255	255	Category G	-0.64794922	0.071777344	-0.79199219	0.25415039	-0.22875977	0.35302734	0	1.382	4/11/2017	4	11	2017	16:15:31	58531	0	16	15	31	44	0.051269531	3.5175293	-0.48706055	-0.08984375	-0.82446289	16.469238	0.23022461	0	0	0	0	0	0	0	0	0	0.96191406	0.038085938	0.35498047	-0.16064453	0.16162109	0.032470703	0.913	32627.18	0.027	-65.09	0.954
255	256	256	Category G	-0.76782227	-0.023925781	-0.79199219	0.18847656	-0.20385742	0.40942383	0	0.604	4/11/2017	4	11	2017	16:15:31	58531	0.1	16	15	31	44	0.051269531	3.5175293	-0.48779297	-0.088623047	-0.82421875	7.6623535	0.28881836	0	0	0	0	0	0	0	0	0	0.96191406	0.038085938	0.37670898	-0.27978516	0.064697266	0.032226563	0.795	32931.35	0.134	-342.93	0.604
256	257	257	Category G	-0.7199707	0	-0.85180664	0.18920898	-0.19946289	0.40234375	0	0.39	4/11/2017	4	11	2017	16:15:31	58531	0.2	16	15	31	44	0.051269531	3.5175293	-0.48754883	-0.086425781	-0.82470703	5.9182129	0.24926758	0	0	0	0	0	0	0	0	0	0.96191406	0.038085938	0.34594727	-0.23217773	0.086425781	-0.026855469	0.795	32931.35	0.122	-313.91	0.679
257	258	258	Category G	-0.74389648	0.047851563	-0.80395508	0.19238281	-0.20092773	0.40942383	0	0.246	4/11/2017	4	11	2017	16:15:31	58531	0.3	16	15	31	45	0.051269531	3.5175293	-0.49023438	-0.084228516	-0.82910156	6.7019043	0.28686523	0	0	0	0	0	0	0	0	0	0.96704102	0.032958984	0.41088867	-0.25341797	0.13208008	0.025146484	0.618	33464.77	0.195	-582.08	0.679
258	259	259	Category G	-0.39599609	-0.035888672	-0.58789063	0.23193359	-0.19921875	0.38354492	0	0.408	4/11/2017	4	11	2017	16:15:31	58531	0.4	16	15	31	45	0.051269531	3.5175293	-0.48803711	-0.081542969	-0.82763672	4.2912598	0.26074219	0	0	0	0	0	0	0	0	0	0.96435547	0.035644531	0.37768555	0.092041016	0.045654297	0.23974609	0.561	33663.01	0.276	-843.88	0.679
259	260	260	Category G	-0.43188477	0.047851563	-0.61181641	0.27612305	-0.20043945	0.34814453	0	0.679	4/11/2017	4	11	2017	16:15:31	58531	0.5	16	15	31	45	0.051269531	3.5175293	-0.48779297	-0.080322266	-0.82592773	1.9543457	0.25561523	0	0	0	0	0	0	0	0	0	0.96264648	0.037353516	0.39819336	0.055908203	0.12817383	0.21411133	0.613	33481.55	0.259	-752.5	0.832
260	261	261	Category G	-0.63598633	0	-0.75585938	0.22631836	-0.19946289	0.3918457	0	1.04	4/11/2017	4	11	2017	16:15:31	58531	0.6	16	15	31	45	0.051269531	3.5175293	-0.48632813	-0.077880859	-0.82763672	2.3652344	0.18310547	0	0	0	0	0	0	0	0	0	0.96313477	0.036865234	0.29931641	-0.14941406	0.077880859	0.071777344	0.686	33246.77	0.082	-240.71	0.832
261	262	262	Category G	-0.57592773	0.035888672	-0.7199707	0.23852539	-0.20556641	0.37524414	0	0.915	4/11/2017	4	11	2017	16:15:31	58531	0.7	16	15	31	45	0.051269531	3.5175293	-0.48168945	-0.074462891	-0.82885742	4.2502441	0.18164063	0	0	0	0	0	0	0	0	0	0.96166992	0.038330078	0.3137207	-0.094238281	0.11035156	0.10888672	0.707	33183	0.014	-41.68	0.915
262	263	263	Category G	-0.64794922	0.083984375	-0.7199707	0.1965332	-0.2121582	0.40161133	0	0.832	4/11/2017	4	11	2017	16:15:31	58531	0.8	16	15	31	45	0.051269531	3.5175293	-0.47973633	-0.072509766	-0.83203125	3.2177734	0.25561523	0	0	0	0	0	0	0	0	0	0.96313477	0.036865234	0.43676758	-0.16796875	0.15649414	0.11206055	0.868	32739.2	-0.155	425.85	1.04
263	264	264	Category G	-0.74389648	0.023925781	-0.76782227	0.16821289	-0.20288086	0.41577148	0	0.368	4/11/2017	4	11	2017	16:15:31	58531	0.9	16	15	31	45	0.051269531	3.5175293	-0.484375	-0.072021484	-0.83520508	1.043457	0.28442383	0	0	0	0	0	0	0	0	0	0.96826172	0.031738281	0.42260742	-0.25927734	0.095947266	0.067382813	0.953	32531.29	-0.144	362.13	1.04
264	265	265	Category G	-0.51586914	-0.13183594	-0.73193359	0.19238281	-0.19238281	0.40625	0	1.375	4/11/2017	4	11	2017	16:15:32	58532	0	16	15	32	45	0.051269531	3.5175293	-0.48364258	-0.067871094	-0.83789063	0.78222656	0.12768555	0	0	0	0	0	0	0	0	0	0.96972656	0.030273438	0.2019043	-0.031982422	-0.063720703	0.10595703	0.907	32641.85	-0.133	347.42	0.915
265	266	266	Category G	-0.69580078	0.10791016	-1.1037598	0.23413086	-0.18164063	0.38427734	0	1.19	4/11/2017	4	11	2017	16:15:32	58532	0.1	16	15	32	45	0.051269531	3.5175293	-0.48510742	-0.063232422	-0.83520508	0.44677734	0.3815918	0	0	0	0	0	0	0	0	0	0.96801758	0.031982422	0.65014648	-0.21044922	0.17114258	-0.26831055	0.829	32840.15	-0.134	379.1	1.19
266	267	267	Category G	-0.35986328	0.16796875	-0.82788086	0.19287109	-0.20117188	0.41333008	0	0.764	4/11/2017	4	11	2017	16:15:32	58532	0.2	16	15	32	45	0.051269531	3.5175293	-0.48706055	-0.059326172	-0.83618164	2.638916	0.26074219	0	0	0	0	0	0	0	0	0	0.96948242	0.030517578	0.36303711	0.12719727	0.22729492	0.008300781	0.997	32429.52	-0.276	711.8	1.19
267	268	268	Category G	-0.45581055	0.17993164	-0.671875	0.19970703	-0.21533203	0.40014648	0	0.446	4/11/2017	4	11	2017	16:15:32	58532	0.3	16	15	32	46	0.051269531	3.5175293	-0.48413086	-0.057617188	-0.8359375	3.152832	0.29003906	0	0	0	0	0	0	0	0	0	0.96777344	0.032226563	0.43017578	0.028320313	0.23754883	0.1640625	1.097	32211.08	-0.402	1008.17	1.19
268	269	269	Category G	-0.59985352	0.19189453	-0.83984375	0.10571289	-0.20703125	0.44677734	0	1.844	4/11/2017	4	11	2017	16:15:32	58532	0.4	16	15	32	46	0.051269531	3.5175293	-0.48901367	-0.055908203	-0.83740234	2.7453613	0.27148438	0	0	0	0	0	0	0	0	0	0.97143555	0.028564453	0.36083984	-0.1105957	0.24780273	-0.002197266	1.047	32318.18	-0.398	1044.92	1.076
269	270	270	Category G	-0.31176758	0.047851563	-0.7199707	0.075439453	-0.21020508	0.44750977	0	0.965	4/11/2017	4	11	2017	16:15:32	58532	0.5	16	15	32	46	0.051269531	3.5175293	-0.48779297	-0.052978516	-0.83740234	5.373291	0.23461914	0	0	0	0	0	0	0	0	0	0.97070313	0.029296875	0.39477539	0.17602539	0.10083008	0.11743164	1.008	32404.64	-0.352	936.04	0.965
270	271	271	Category G	-0.40795898	0.023925781	-0.83984375	0.11621094	-0.21118164	0.44091797	0	1.076	4/11/2017	4	11	2017	16:15:32	58532	0.6	16	15	32	46	0.051269531	3.5175293	-0.48779297	-0.052001953	-0.83544922	8.4992676	0.11035156	0	0	0	0	0	0	0	0	0	0.96899414	0.031005859	0.15991211	0.079833984	0.075927734	-0.004150391	1.033	32348.92	-0.343	885.58	0.965
271	272	272	Category G	-0.44384766	0.023925781	-0.87597656	0.076660156	-0.17114258	0.46630859	0	0.958	4/11/2017	4	11	2017	16:15:32	58532	0.7	16	15	32	46	0.051269531	3.5175293	-0.49267578	-0.050537109	-0.83886719	10.4104	0.096435547	0	0	0	0	0	0	0	0	0	0.97412109	0.025878906	0.16040039	0.048828125	0.074462891	-0.036865234	1.045	32322.55	-0.229	552.11	0.971
272	273	273	Category G	-0.49194336	-0.23999023	-0.95996094	0.099121094	-0.16870117	0.45385742	0	0.91	4/11/2017	4	11	2017	16:15:32	58532	0.8	16	15	32	46	0.051269531	3.5175293	-0.4934082	-0.05078125	-0.83813477	9.722168	0.22460938	0	0	0	0	0	0	0	0	0	0.97387695	0.026123047	0.31225586	0.001464844	-0.18896484	-0.12158203	0.899	32661.54	0.01	-24.59	0.971
273	274	274	Category G	-0.52783203	-0.16796875	-0.79199219	0.072509766	-0.12768555	0.48120117	0	0.518	4/11/2017	4	11	2017	16:15:32	58532	0.9	16	15	32	46	0.051757813	3.4788574	-0.49023438	-0.05078125	-0.83813477	10.593506	0.13110352	0	0	0	0	0	0	0	0	0	0.97241211	0.027587891	0.20043945	-0.037353516	-0.11694336	0.046142578	0.959	32517.19	0.073	-166.07	0.971
274	275	275	Category G	-0.35986328	-0.17993164	-0.83984375	0.05078125	-0.11230469	0.49023438	0	0.971	4/11/2017	4	11	2017	16:15:33	58533	0	16	15	33	46	0.051757813	3.4788574	-0.49047852	-0.050292969	-0.83666992	5.7617188	0.18383789	0	0	0	0	0	0	0	0	0	0.97119141	0.028808594	0.26318359	0.13061523	-0.12939453	-0.002929688	0.929	32588.42	0.127	-289.82	0.971
275	276	276	Category G	-0.39599609	-0.047851563	-0.86376953	0.027832031	-0.083496094	0.49438477	0	1.322	4/11/2017	4	11	2017	16:15:33	58533	0.1	16	15	33	46	0.051757813	3.4788574	-0.49658203	-0.051513672	-0.83813477	4.1115723	0.10375977	0	0	0	0	0	0	0	0	0	0.97583008	0.024169922	0.12988281	0.10058594	0.003662109	-0.025390625	0.975	32479.94	0.05	-113.31	0.971
276	277	277	Category G	1.9318848	-1.1879883	-3.0839844	-0.010742188	-0.075195313	0.49902344	0	0.895	4/11/2017	4	11	2017	16:15:33	58533	0.2	16	15	33	46	0.051757813	3.4788574	-0.49047852	-0.051269531	-0.83520508	13.237793	3.4953613	0	0	0	0	0	0	0	0	0	0.9699707	0.030029297	5.8078613	2.4223633	-1.1364746	-2.2485352	0.934	32576.42	0.262	-566.25	0.971
277	278	278	Category G	0.38378906	-0.23999023	-1.2478027	-0.12182617	0.025878906	0.49389648	0	1.237	4/11/2017	4	11	2017	16:15:33	58533	0.3	16	15	33	47	0.051757813	3.4788574	-0.48999023	-0.050537109	-0.83544922	12.593018	0.984375	0	0	0	0	0	0	0	0	0	0.9699707	0.030029297	1.4750977	0.8737793	-0.18920898	-0.41210938	0.918	32615.01	0.248	-545.43	0.971
278	279	279	Category G	-0.29980469	-0.21582031	-1.1159668	-0.16699219	-0.010253906	0.49291992	0	0.665	4/11/2017	4	11	2017	16:15:33	58533	0.4	16	15	33	47	0.051757813	3.4788574	-0.48803711	-0.052001953	-0.83398438	11.179199	0.3762207	0	0	0	0	0	0	0	0	0	0.96777344	0.032226563	0.63378906	0.18823242	-0.16357422	-0.28173828	0.807	32898.81	0.327	-764.48	0.895
279	280	280	Category G	-0.2277832	0	-0.85180664	0.019042969	-0.060302734	0.49829102	0	0.418	4/11/2017	4	11	2017	16:15:33	58533	0.5	16	15	33	47	0.051757813	3.4788574	-0.48730469	-0.047607422	-0.83520508	14.214355	0.2644043	0	0	0	0	0	0	0	0	0	0.96826172	0.031738281	0.32397461	0.25952148	0.047607422	-0.016357422	0.706	33186	0.507	-1208.96	0.895
280	281	281	Category G	-0.26391602	-0.16796875	-0.89990234	-0.002441406	-0.066650391	0.50146484	0	0.305	4/11/2017	4	11	2017	16:15:33	58533	0.6	16	15	33	47	0.051757813	3.4788574	-0.48583984	-0.046630859	-0.83520508	2.5783691	0.26098633	0	0	0	0	0	0	0	0	0	0.9675293	0.032470703	0.4074707	0.22192383	-0.12109375	-0.064453125	0.732	33109.04	0.651	-1444.2	0.719
281	282	282	Category G	-0.29980469	-0.2277832	-0.94799805	0.048828125	-0.069335938	0.48876953	0	0.719	4/11/2017	4	11	2017	16:15:33	58533	0.7	16	15	33	47	0.051757813	3.4788574	-0.48706055	-0.048583984	-0.83618164	7.9135742	0.28222656	0	0	0	0	0	0	0	0	0	0.96899414	0.031005859	0.47802734	0.18725586	-0.17895508	-0.11157227	0.588	33567.17	0.86	-2013.51	0.719
282	283	283	Category G	-0.45581055	-0.095947266	-0.82788086	0.008789063	-0.08203125	0.49633789	0	1.051	4/11/2017	4	11	2017	16:15:33	58533	0.8	16	15	33	47	0.051757813	3.4788574	-0.49121094	-0.049316406	-0.83105469	17.38623	0.058349609	0	0	0	0	0	0	0	0	0	0.96655273	0.033447266	0.085205078	0.035400391	-0.046386719	0.003173828	0.713	33165.05	0.564	-1309.47	0.719
283	284	284	Category G	-0.39599609	-0.059814453	-0.68383789	0.006591797	-0.093261719	0.49755859	0	0.373	4/11/2017	4	11	2017	16:15:33	58533	0.9	16	15	33	47	0.051757813	3.4788574	-0.48901367	-0.046142578	-0.83203125	18.07251	0.17553711	0	0	0	0	0	0	0	0	0	0.96630859	0.033691406	0.25488281	0.093017578	-0.013427734	0.14819336	0.728	33120.73	0.517	-1205.06	0.731
284	285	285	Category G	-0.58789063	0.011962891	-0.85180664	-0.020263672	-0.090576172	0.50415039	0	1.414	4/11/2017	4	11	2017	16:15:34	58534	0	16	15	34	47	0.051757813	3.4788574	-0.48925781	-0.046875	-0.83520508	28.311279	0.11572266	0	0	0	0	0	0	0	0	0	0.96899414	0.031005859	0.17382813	-0.098388672	0.058837891	-0.016357422	0.799	32920.46	0.392	-900.47	0.904
285	286	286	Category G	-0.40795898	-0.011962891	-0.69580078	0.040527344	-0.12597656	0.484375	0	0.508	4/11/2017	4	11	2017	16:15:34	58534	0.1	16	15	34	47	0.051757813	3.4788574	-0.48681641	-0.046142578	-0.83789063	45.800781	0.16625977	0	0	0	0	0	0	0	0	0	0.97021484	0.029785156	0.25537109	0.078857422	0.034179688	0.14208984	0.83	32837.52	0.165	-403.46	1.004
286	287	287	Category G	-0.69580078	-0.035888672	-0.88793945	0.086181641	-0.12060547	0.47460938	0	0.731	4/11/2017	4	11	2017	16:15:34	58534	0.2	16	15	34	47	0.051757813	3.4788574	-0.48876953	-0.044433594	-0.84423828	56.036621	0.21142578	0	0	0	0	0	0	0	0	0	0.9765625	0.0234375	0.2590332	-0.20678711	0.008544922	-0.043457031	0.822	32858.68	0.048	-124.56	0.904
287	288	288	Category G	-0.47998047	-0.011962891	-0.80395508	0.052978516	-0.096435547	0.4909668	0	0.904	4/11/2017	4	11	2017	16:15:34	58534	0.3	16	15	34	48	0.051757813	3.4788574	-0.48291016	-0.041503906	-0.84521484	54.032959	0.051025391	0	0	0	0	0	0	0	0	0	0.97436523	0.025634766	0.07421875	0.002929688	0.029541016	0.041259766	0.83	32837.52	-0.076	208.11	1.004
288	289	289	Category G	-0.671875	-0.059814453	-0.93579102	0.10302734	-0.093505859	0.47631836	0	1.004	4/11/2017	4	11	2017	16:15:34	58534	0.4	16	15	34	48	0.051757813	3.4788574	-0.47998047	-0.036865234	-0.84179688	50.14917	0.21459961	0	0	0	0	0	0	0	0	0	0.9699707	0.030029297	0.30810547	-0.19165039	-0.022705078	-0.09375	0.78	32972.6	-0.038	107.43	1.004
289	290	290	Category G	-0.61181641	-0.095947266	-0.98388672	0.038574219	-0.093017578	0.49023438	0	0.42	4/11/2017	4	11	2017	16:15:34	58534	0.5	16	15	34	48	0.051757813	3.4788574	-0.48046875	-0.034912109	-0.83666992	51.018555	0.20605469	0	0	0	0	0	0	0	0	0	0.96557617	0.034423828	0.33911133	-0.13110352	-0.060791016	-0.14697266	0.888	32688.84	-0.147	394.07	1.117
290	291	291	Category G	-0.38378906	-0.095947266	-0.59985352	0.037841797	-0.096923828	0.49633789	0	1.117	4/11/2017	4	11	2017	16:15:34	58534	0.6	16	15	34	48	0.051757813	3.4788574	-0.47753906	-0.034179688	-0.83496094	34.489746	0.26049805	0	0	0	0	0	0	0	0	0	0.96240234	0.037597656	0.390625	0.09375	-0.061523438	0.23510742	0.961	32512.51	-0.222	576.19	1.117
291	292	292	Category G	-0.92382813	0.035888672	-0.76782227	0.094482422	-0.075439453	0.48925781	0	1.153	4/11/2017	4	11	2017	16:15:34	58534	0.7	16	15	34	48	0.051757813	3.4788574	-0.47851563	-0.034179688	-0.83862305	18.686279	0.45629883	0	0	0	0	0	0	0	0	0	0.96606445	0.033935547	0.58618164	-0.44506836	0.070068359	0.070800781	0.967	32498.5	-0.213	547.13	1.117
292	293	293	Category G	-0.6237793	-0.10791016	-0.83984375	0.025878906	-0.10058594	0.48852539	0	1.168	4/11/2017	4	11	2017	16:15:34	58534	0.8	16	15	34	48	0.051757813	3.4788574	-0.4753418	-0.033447266	-0.8371582	9.8405762	0.16577148	0	0	0	0	0	0	0	0	0	0.96313477	0.036865234	0.2253418	-0.14819336	-0.07421875	-0.002441406	0.879	32711.39	-0.246	703.68	1.117
293	294	294	Category G	-0.31176758	0.095947266	-0.77978516	0.10961914	-0.069091797	0.4777832	0	0.94	4/11/2017	4	11	2017	16:15:34	58534	0.9	16	15	34	48	0.051757813	3.4788574	-0.47753906	-0.032226563	-0.8359375	8.9853516	0.21679688	0	0	0	0	0	0	0	0	0	0.96313477	0.036865234	0.35009766	0.16577148	0.12817383	0.056152344	0.91	32634.5	-0.237	652.55	1.153
294	295	295	Category G	-0.69580078	-0.047851563	-0.85180664	0.1184082	-0.0703125	0.4675293	0	0.476	4/11/2017	4	11	2017	16:15:35	58535	0	16	15	35	48	0.051757813	3.4788574	-0.4777832	-0.034667969	-0.83666992	10.127686	0.21875	0	0	0	0	0	0	0	0	0	0.96435547	0.035644531	0.24584961	-0.21777344	-0.012939453	-0.014892578	0.94	32562.09	-0.156	399.45	1.153
295	296	296	Category G	-0.56396484	0.023925781	-0.86376953	0.1027832	-0.055908203	0.47485352	0	0.609	4/11/2017	4	11	2017	16:15:35	58535	0.1	16	15	35	48	0.051757813	3.4788574	-0.47875977	-0.036376953	-0.83789063	7.0878906	0.10717773	0	0	0	0	0	0	0	0	0	0.96582031	0.034179688	0.17114258	-0.084960938	0.060302734	-0.025634766	0.929	32588.42	-0.164	426.07	1.098
296	297	297	Category G	-0.43188477	0.011962891	-0.86376953	0.036621094	-0.052001953	0.49291992	0	1.297	4/11/2017	4	11	2017	16:15:35	58535	0.2	16	15	35	48	0.051757813	3.4788574	-0.47680664	-0.034179688	-0.83569336	4.1791992	0.0703125	0	0	0	0	0	0	0	0	0	0.96289063	0.037109375	0.11938477	0.044921875	0.046142578	-0.027832031	0.917	32617.44	-0.136	352.39	1.084
297	298	298	Category G	-0.39599609	0.011962891	-0.76782227	0.001464844	-0.043945313	0.50024414	0	1.084	4/11/2017	4	11	2017	16:15:35	58535	0.3	16	15	35	49	0.051757813	3.4788574	-0.47265625	-0.033691406	-0.83081055	3	0.109375	0	0	0	0	0	0	0	0	0	0.95654297	0.043457031	0.18579102	0.076660156	0.045654297	0.062988281	0.813	32882.69	-0.019	51.39	1.084
298	299	299	Category G	-0.43188477	-0.15576172	-0.7199707	-0.043457031	-0.066894531	0.50097656	0	1.098	4/11/2017	4	11	2017	16:15:35	58535	0.4	16	15	35	49	0.051757813	3.4788574	-0.47338867	-0.032958984	-0.83276367	3.9204102	0.171875	0	0	0	0	0	0	0	0	0	0.95874023	0.041259766	0.27734375	0.041503906	-0.12255859	0.11279297	0.837	32819.13	-0.078	212.3	1.084
299	300	300	Category G	-0.3359375	-0.023925781	-0.95996094	-0.032470703	-0.096923828	0.49633789	0	0.317	4/11/2017	4	11	2017	16:15:35	58535	0.5	16	15	35	49	0.051757813	3.4788574	-0.47583008	-0.033691406	-0.83544922	3.3720703	0.1875	0	0	0	0	0	0	0	0	0	0.9621582	0.037841797	0.27416992	0.13989258	0.009765625	-0.12426758	0.872	32729.05	-0.103	274.2	1.084
300	301	301	Category G	-0.29980469	0.071777344	-0.97192383	-0.014648438	-0.09375	0.49682617	0	0.622	4/11/2017	4	11	2017	16:15:35	58535	0.6	16	15	35	49	0.051757813	3.4788574	-0.47900391	-0.033691406	-0.83886719	2.0236816	0.24682617	0	0	0	0	0	0	0	0	0	0.96655273	0.033447266	0.41772461	0.17919922	0.10546875	-0.1328125	0.768	33006.06	-0.147	448.69	0.819
301	302	302	Category G	-0.38378906	-0.035888672	-0.98388672	-0.009033203	-0.089355469	0.49487305	0	0.819	4/11/2017	4	11	2017	16:15:35	58535	0.7	16	15	35	49	0.051757813	3.4788574	-0.47827148	-0.032714844	-0.83911133	2.1179199	0.17260742	0	0	0	0	0	0	0	0	0	0.96655273	0.033447266	0.2421875	0.094482422	-0.002929688	-0.14453125	0.721	33141.32	-0.087	270.47	0.819
302	303	303	Category G	-0.63598633	-0.071777344	-0.86376953	-0.042480469	-0.10302734	0.49829102	0	0.67	4/11/2017	4	11	2017	16:15:35	58535	0.8	16	15	35	49	0.051757813	3.4788574	-0.47753906	-0.034912109	-0.84008789	4.3217773	0.1640625	0	0	0	0	0	0	0	0	0	0.96704102	0.032958984	0.21850586	-0.15820313	-0.036621094	-0.0234375	0.713	33165.05	-0.169	560.24	0.819
303	304	304	Category G	-0.3359375	0.071777344	-0.86376953	-0.030273438	-0.10131836	0.4934082	0	0.803	4/11/2017	4	11	2017	16:15:35	58535	0.9	16	15	35	49	0.051757813	3.4788574	-0.47729492	-0.037841797	-0.84106445	7.2033691	0.18017578	0	0	0	0	0	0	0	0	0	0.96777344	0.032226563	0.27368164	0.14135742	0.10961914	-0.022460938	0.809	32893.42	-0.19	568	0.819
304	305	305	Category G	-0.68383789	0.16796875	-0.63598633	-0.012939453	-0.055908203	0.50048828	0	1.052	4/11/2017	4	11	2017	16:15:36	58536	0	16	15	36	49	0.051757813	3.4788574	-0.4753418	-0.039550781	-0.84033203	5.2854004	0.3581543	0	0	0	0	0	0	0	0	0	0.96630859	0.033691406	0.62060547	-0.20825195	0.20751953	0.2043457	0.774	32989.27	-0.099	291.54	0.819
305	306	306	Category G	-0.69580078	0.10791016	-0.85180664	-0.021240234	-0.053955078	0.49633789	0	0.888	4/11/2017	4	11	2017	16:15:36	58536	0.1	16	15	36	49	0.051757813	3.4788574	-0.47607422	-0.038818359	-0.84008789	6.1921387	0.2644043	0	0	0	0	0	0	0	0	0	0.96630859	0.033691406	0.37792969	-0.21948242	0.14672852	-0.011474609	0.695	33219.25	-0.111	361.89	0.827
306	307	307	Category G	-0.45581055	-0.10791016	-0.91186523	-0.076904297	-0.075683594	0.49560547	0	0.417	4/11/2017	4	11	2017	16:15:36	58536	0.2	16	15	36	49	0.051757813	3.4788574	-0.47802734	-0.041748047	-0.8371582	10.896973	0.10205078	0	0	0	0	0	0	0	0	0	0.96484375	0.03515625	0.16308594	0.022216797	-0.065917969	-0.074462891	0.721	33141.32	-0.133	425.85	0.827
307	308	308	Category G	-0.79199219	0.13183594	-0.73193359	0.006347656	-0.079833984	0.49365234	0	0.344	4/11/2017	4	11	2017	16:15:36	58536	0.3	16	15	36	50	0.051757813	3.4788574	-0.47705078	-0.045654297	-0.8347168	13.487793	0.37573242	0	0	0	0	0	0	0	0	0	0.96240234	0.037597656	0.59521484	-0.31469727	0.17749023	0.1027832	0.695	33219.25	-0.114	372.42	0.827
308	309	309	Category G	-0.41992188	0.071777344	-0.671875	0.004882813	-0.072021484	0.50268555	0	0.827	4/11/2017	4	11	2017	16:15:36	58536	0.4	16	15	36	50	0.051757813	3.4788574	-0.48022461	-0.045654297	-0.83520508	13.521973	0.20996094	0	0	0	0	0	0	0	0	0	0.96435547	0.035644531	0.34130859	0.060302734	0.11743164	0.16333008	0.649	33363.1	-0.115	399.57	0.827
309	310	310	Category G	-0.26391602	0.011962891	-0.74389648	0.10131836	-0.070556641	0.48413086	0	0.645	4/11/2017	4	11	2017	16:15:36	58536	0.5	16	15	36	50	0.051757813	3.4788574	-0.48193359	-0.048828125	-0.83398438	12.297363	0.24365234	0	0	0	0	0	0	0	0	0	0.96459961	0.035400391	0.36914063	0.21801758	0.060791016	0.090087891	0.656	33340.68	-0.241	917	0.774
310	311	311	Category G	-0.93579102	0.083984375	-1.1398926	0.12084961	-0.064941406	0.47583008	0	0.774	4/11/2017	4	11	2017	16:15:36	58536	0.6	16	15	36	50	0.051757813	3.4788574	-0.48974609	-0.047363281	-0.83325195	12.127441	0.55688477	0	0	0	0	0	0	0	0	0	0.96777344	0.032226563	0.88378906	-0.44580078	0.13134766	-0.30639648	0.69	33234.5	-0.258	945.94	0.827
311	312	312	Category G	-0.39599609	-0.035888672	-0.70776367	0.044921875	-0.062988281	0.49389648	0	0.933	4/11/2017	4	11	2017	16:15:36	58536	0.7	16	15	36	50	0.051757813	3.511084	-0.49462891	-0.047119141	-0.83203125	9.5559082	0.15893555	0	0	0	0	0	0	0	0	0	0.96899414	0.031005859	0.23413086	0.098632813	0.011230469	0.12426758	0.816	32874.66	-0.387	1319.23	0.933
312	313	313	Category G	-0.56396484	-0.059814453	-0.88793945	0.082519531	-0.040527344	0.48291016	0	0.617	4/11/2017	4	11	2017	16:15:36	58536	0.8	16	15	36	50	0.051757813	3.511084	-0.49243164	-0.045410156	-0.82861328	1.3085938	0.09375	0	0	0	0	0	0	0	0	0	0.96508789	0.034912109	0.14501953	-0.071289063	-0.014160156	-0.059082031	0.909	32636.95	-0.445	1404.53	1.1
313	314	314	Category G	-0.46777344	-0.14379883	-0.77978516	0.026367188	-0.042480469	0.50390625	0	1.1	4/11/2017	4	11	2017	16:15:36	58536	0.9	16	15	36	50	0.051757813	3.511084	-0.49560547	-0.041992188	-0.82739258	5.107666	0.11572266	0	0	0	0	0	0	0	0	0	0.96533203	0.034667969	0.17724609	0.027832031	-0.1015625	0.047607422	1.032	32351.12	-0.479	1341.01	1.1
314	315	315	Category G	-0.6237793	-0.047851563	-0.77978516	-0.014648438	-0.064208984	0.50683594	0	1.388	4/11/2017	4	11	2017	16:15:37	58537	0	16	15	37	50	0.051757813	3.511084	-0.49560547	-0.038330078	-0.8269043	7.9626465	0.13671875	0	0	0	0	0	0	0	0	0	0.96484375	0.03515625	0.18432617	-0.12792969	-0.009277344	0.047119141	1.056	32298.6	-0.375	963.59	1.1
315	316	316	Category G	-0.41992188	-0.011962891	-0.75585938	-0.018066406	-0.080078125	0.49584961	0	1.38	4/11/2017	4	11	2017	16:15:37	58537	0.1	16	15	37	50	0.051757813	3.511084	-0.5012207	-0.034912109	-0.82763672	10.796143	0.11083984	0	0	0	0	0	0	0	0	0	0.96826172	0.031738281	0.17626953	0.081298828	0.022949219	0.071777344	1.025	32366.63	-0.378	1002.91	1.38
316	317	317	Category G	-0.45581055	-0.059814453	-0.87597656	0.001953125	-0.065185547	0.50244141	0	0.921	4/11/2017	4	11	2017	16:15:37	58537	0.2	16	15	37	51	0.051757813	3.511084	-0.50195313	-0.032958984	-0.82397461	13.878174	0.074462891	0	0	0	0	0	0	0	0	0	0.96557617	0.034423828	0.12475586	0.046142578	-0.026611328	-0.051757813	1.196	32010.17	-0.551	1365.82	1.38
317	318	318	Category G	-0.671875	-0.071777344	-0.89990234	0.026123047	-0.054443359	0.49902344	0	0.746	4/11/2017	4	11	2017	16:15:37	58537	0.3	16	15	37	51	0.051757813	3.511084	-0.53125	-0.013916016	-0.79199219	16.076416	0.18603516	0	0	0	0	0	0	0	0	0	0.95385742	0.046142578	0.3059082	-0.14038086	-0.057617188	-0.10766602	1.166	32069.58	-0.472	1152.71	1.38
318	319	319	Category G	-0.43188477	-0.011962891	-0.74389648	0.06640625	-0.060791016	0.484375	0	1.642	4/11/2017	4	11	2017	16:15:37	58537	0.4	16	15	37	51	0.051757813	3.511084	-0.53759766	-0.009033203	-0.78637695	17.994873	0.11401367	0	0	0	0	0	0	0	0	0	0.95288086	0.047119141	0.15136719	0.10571289	-0.002685547	0.042480469	1.134	32134.33	-0.422	1033.71	1.38
319	320	320	Category G	-0.56396484	-0.17993164	-0.75585938	0.10375977	-0.073486328	0.47509766	0	0.922	4/11/2017	4	11	2017	16:15:37	58537	0.5	16	15	37	51	0.051757813	3.511084	-0.53759766	-0.008789063	-0.78393555	17.972412	0.17529297	0	0	0	0	0	0	0	0	0	0.95068359	0.049316406	0.2253418	-0.026123047	-0.17089844	0.028076172	1.213	31977.04	-0.597	1494.43	1.642
320	321	321	Category G	-0.52783203	-0.20385742	-0.76782227	0.10571289	-0.10986328	0.47021484	0	1.196	4/11/2017	4	11	2017	16:15:37	58537	0.6	16	15	37	51	0.051757813	3.511084	-0.53881836	-0.010742188	-0.78442383	17.141113	0.1940918	0	0	0	0	0	0	0	0	0	0.95166016	0.048339844	0.22070313	0.010986328	-0.19287109	0.016601563	1.383	31664.84	-0.762	1789.91	1.642
321	322	322	Category G	-0.74389648	0.095947266	-0.2878418	0.12084961	-0.13891602	0.45922852	0	1.856	4/11/2017	4	11	2017	16:15:37	58537	0.7	16	15	37	51	0.051757813	3.511084	-0.53881836	-0.010742188	-0.7878418	19.240723	0.55078125	0	0	0	0	0	0	0	0	0	0.95458984	0.045410156	0.81176758	-0.20483398	0.10668945	0.5	1.448	31553.66	-0.768	1711.63	1.642
322	323	323	Category G	-0.671875	-0.059814453	-0.85180664	0.14672852	-0.1105957	0.46044922	0	1.94	4/11/2017	4	11	2017	16:15:37	58537	0.8	16	15	37	51	0.051757813	3.511084	-0.5378418	-0.009765625	-0.78833008	23.383301	0.15625	0	0	0	0	0	0	0	0	0	0.95458984	0.045410156	0.24707031	-0.13378906	-0.049804688	-0.063232422	1.277	31855.58	-0.572	1333.42	1.196
323	324	324	Category G	-0.34790039	-0.13183594	-0.58789063	0.18359375	-0.16748047	0.42431641	0	1.135	4/11/2017	4	11	2017	16:15:37	58537	0.9	16	15	37	51	0.051757813	3.511084	-0.53808594	-0.009277344	-0.78759766	27.155762	0.30200195	0	0	0	0	0	0	0	0	0	0.95410156	0.045898438	0.51269531	0.19018555	-0.12255859	0.19970703	1.245	31915.67	-0.508	1178.82	1.196
324	325	325	Category G	-0.25195313	-0.16796875	-0.70776367	0.25292969	-0.18139648	0.37792969	0	0.616	4/11/2017	4	11	2017	16:15:38	58538	0	16	15	38	51	0.051757813	3.511084	-0.53686523	-0.011230469	-0.78955078	29.598145	0.33520508	0	0	0	0	0	0	0	0	0	0.95507813	0.044921875	0.5234375	0.28491211	-0.15649414	0.081787109	1.191	32019.99	-0.471	1124.29	1.135
325	326	326	Category G	-0.68383789	0.095947266	-0.91186523	0.16796875	-0.18847656	0.42358398	0	0.727	4/11/2017	4	11	2017	16:15:38	58538	0.1	16	15	38	51	0.051757813	3.511084	-0.53271484	-0.012451172	-0.79223633	35.145996	0.22094727	0	0	0	0	0	0	0	0	0	0.95483398	0.045166016	0.37890625	-0.15087891	0.10839844	-0.11938477	0.995	32434.06	-0.276	713.18	1.135
326	327	327	Category G	-0.38378906	0.071777344	-0.81591797	0.1628418	-0.21289063	0.4140625	0	0.875	4/11/2017	4	11	2017	16:15:38	58538	0.2	16	15	38	51	0.051757813	3.511084	-0.52978516	-0.013671875	-0.79467773	39.856934	0.17041016	0	0	0	0	0	0	0	0	0	0.95507813	0.044921875	0.25268555	0.14599609	0.085449219	-0.020996094	0.87	32734.12	-0.255	740.7	0.875
327	328	328	Category G	-0.61181641	0.071777344	-0.7199707	0.15185547	-0.20874023	0.42016602	0	0.681	4/11/2017	4	11	2017	16:15:38	58538	0.3	16	15	38	52	0.051757813	3.511084	-0.52392578	-0.016357422	-0.79272461	41.833496	0.14428711	0	0	0	0	0	0	0	0	0	0.95043945	0.049560547	0.24902344	-0.087646484	0.088134766	0.072753906	0.754	33045.63	-0.118	359.61	0.727
328	329	329	Category G	-0.59985352	0.095947266	-0.61181641	0.20654297	-0.22607422	0.38500977	0	1.187	4/11/2017	4	11	2017	16:15:38	58538	0.4	16	15	38	52	0.051757813	3.511084	-0.52075195	-0.018798828	-0.79589844	39.300537	0.23095703	0	0	0	0	0	0	0	0	0	0.95141602	0.048583984	0.37817383	-0.078857422	0.11474609	0.18408203	0.742	33080.03	-0.171	547.06	0.727
329	330	330	Category G	-0.38378906	-0.011962891	-0.671875	0.28027344	-0.22436523	0.33349609	0	0.44	4/11/2017	4	11	2017	16:15:38	58538	0.5	16	15	38	52	0.051757813	3.511084	-0.51269531	-0.020507813	-0.79785156	37.7146	0.18066406	0	0	0	0	0	0	0	0	0	0.94873047	0.051269531	0.26391602	0.12890625	0.008544922	0.12597656	0.741	33082.91	-0.229	764.02	0.868
330	331	331	Category G	-0.70776367	-0.10791016	-0.92382813	0.3046875	-0.19897461	0.32495117	0	0.546	4/11/2017	4	11	2017	16:15:38	58538	0.6	16	15	38	52	0.051757813	3.511084	-0.50878906	-0.019287109	-0.79272461	36.341064	0.25390625	0	0	0	0	0	0	0	0	0	0.94238281	0.057617188	0.41821289	-0.19873047	-0.088378906	-0.13085938	0.739	33088.7	-0.262	898.54	0.771
331	332	332	Category G	-0.58789063	0.035888672	-0.76782227	0.26733398	-0.20166016	0.35766602	0	0.717	4/11/2017	4	11	2017	16:15:38	58538	0.7	16	15	38	52	0.051757813	3.511084	-0.50683594	-0.018066406	-0.79541016	33.85498	0.10107422	0	0	0	0	0	0	0	0	0	0.94335938	0.056640625	0.16235352	-0.080810547	0.053955078	0.027587891	0.754	33045.63	-0.276	937.48	0.771
332	333	333	Category G	-0.74389648	0.071777344	-0.74389648	0.25561523	-0.20532227	0.36181641	0	0.868	4/11/2017	4	11	2017	16:15:38	58538	0.8	16	15	38	52	0.051757813	3.511084	-0.49609375	-0.018798828	-0.80053711	31.865723	0.26953125	0	0	0	0	0	0	0	0	0	0.94189453	0.058105469	0.39477539	-0.24755859	0.090576172	0.056640625	0.633	33415.07	-0.101	355.14	0.717
333	334	334	Category G	-0.43188477	-0.095947266	-0.7199707	0.26635742	-0.20898438	0.35473633	0	0.771	4/11/2017	4	11	2017	16:15:38	58538	0.9	16	15	38	52	0.051757813	3.511084	-0.48901367	-0.018066406	-0.80175781	28.990723	0.1262207	0	0	0	0	0	0	0	0	0	0.93920898	0.060791016	0.21655273	0.057128906	-0.077636719	0.081787109	0.673	33287.05	-0.204	733.42	0.771
334	335	335	Category G	-0.73193359	-0.059814453	-0.87597656	0.28564453	-0.19335938	0.34399414	0	0.458	4/11/2017	4	11	2017	16:15:39	58539	0	16	15	39	52	0.051757813	3.511084	-0.48803711	-0.020507813	-0.80175781	27.074707	0.25756836	0	0	0	0	0	0	0	0	0	0.93896484	0.061035156	0.35693359	-0.24365234	-0.0390625	-0.073974609	0.784	32961.54	-0.294	972.64	0.771
335	336	336	Category G	-0.61181641	0.14379883	-0.6237793	0.28662109	-0.18383789	0.34008789	0	0.68	4/11/2017	4	11	2017	16:15:39	58539	0.1	16	15	39	52	0.051757813	3.511084	-0.48193359	-0.021972656	-0.80053711	23.509766	0.27514648	0	0	0	0	0	0	0	0	0	0.93481445	0.065185547	0.47265625	-0.12963867	0.16577148	0.17675781	0.765	33014.49	-0.245	801.47	0.868
336	337	337	Category G	-0.38378906	0.035888672	-0.46777344	0.32397461	-0.19946289	0.30029297	0	1.211	4/11/2017	4	11	2017	16:15:39	58539	0.2	16	15	39	52	0.051757813	3.511084	-0.47387695	-0.024658203	-0.80517578	20.83374	0.35449219	0	0	0	0	0	0	0	0	0	0.93481445	0.065185547	0.48828125	0.090087891	0.060546875	0.33740234	0.781	32969.83	-0.243	777.82	0.845
337	338	338	Category G	-0.80395508	0.11987305	-0.95996094	0.34790039	-0.19091797	0.27954102	0	0.604	4/11/2017	4	11	2017	16:15:39	58539	0.3	16	15	39	53	0.051757813	3.511084	-0.4699707	-0.025878906	-0.80688477	18.090088	0.39501953	0	0	0	0	0	0	0	0	0	0.93432617	0.065673828	0.63256836	-0.33374023	0.14575195	-0.15283203	0.794	32934.08	-0.279	901.19	0.845
338	339	339	Category G	-0.58789063	-0.095947266	-0.79199219	0.31005859	-0.18652344	0.3269043	0	0.967	4/11/2017	4	11	2017	16:15:39	58539	0.4	16	15	39	53	0.051757813	3.511084	-0.46826172	-0.026123047	-0.8059082	17.420166	0.13891602	0	0	0	0	0	0	0	0	0	0.93237305	0.067626953	0.20288086	-0.11938477	-0.069580078	0.013916016	0.759	33031.43	-0.333	1175.98	0.845
339	340	340	Category G	-0.68383789	0.035888672	-0.88793945	0.33349609	-0.15893555	0.31176758	0	0.845	4/11/2017	4	11	2017	16:15:39	58539	0.5	16	15	39	53	0.051757813	3.511084	-0.46557617	-0.026611328	-0.80932617	16.478516	0.24023438	0	0	0	0	0	0	0	0	0	0.93408203	0.065917969	0.359375	-0.21801758	0.0625	-0.078369141	0.769	33003.25	-0.254	832.02	0.845
340	341	341	Category G	-0.57592773	0.083984375	-0.77978516	0.28710938	-0.16308594	0.35473633	0	0.247	4/11/2017	4	11	2017	16:15:39	58539	0.6	16	15	39	53	0.051757813	3.511084	-0.46313477	-0.026611328	-0.81005859	14.177246	0.16088867	0	0	0	0	0	0	0	0	0	0.93359375	0.06640625	0.25366211	-0.11254883	0.1105957	0.030273438	0.621	33454.75	-0.128	467.35	0.74
341	342	342	Category G	-0.51586914	-0.13183594	-0.80395508	0.2890625	-0.17651367	0.35498047	0	0.74	4/11/2017	4	11	2017	16:15:39	58539	0.7	16	15	39	53	0.051757813	3.511084	-0.46020508	-0.029296875	-0.80639648	9.810791	0.11645508	0	0	0	0	0	0	0	0	0	0.92895508	0.071044922	0.16040039	-0.055419922	-0.10229492	0.002441406	0.634	33411.79	-0.144	522.39	0.74
342	343	343	Category G	-0.6237793	-0.15576172	-0.77978516	0.23754883	-0.16943359	0.39404297	0	0.328	4/11/2017	4	11	2017	16:15:39	58539	0.8	16	15	39	53	0.051757813	3.511084	-0.45874023	-0.031738281	-0.80493164	2.9257813	0.20776367	0	0	0	0	0	0	0	0	0	0.92700195	0.072998047	0.31396484	-0.16479492	-0.1237793	0.025146484	0.544	33725.29	-0.018	67.69	0.74
343	344	344	Category G	-0.58789063	-0.11987305	-0.7199707	0.20727539	-0.17919922	0.40771484	0	0.682	4/11/2017	4	11	2017	16:15:39	58539	0.9	16	15	39	53	0.051757813	3.511084	-0.45239258	-0.033203125	-0.81054688	2.6484375	0.18432617	0	0	0	0	0	0	0	0	0	0.92871094	0.071289063	0.3125	-0.13525391	-0.086425781	0.090576172	0.619	33461.42	-0.021	71.15	0.682
344	345	345	Category G	-0.57592773	-0.059814453	-0.70776367	0.20141602	-0.16748047	0.41503906	0	0.423	4/11/2017	4	11	2017	16:15:40	58540	0	16	15	40	53	0.051757813	3.511084	-0.44995117	-0.035644531	-0.81176758	7.3786621	0.16503906	0	0	0	0	0	0	0	0	0	0.92895508	0.071044922	0.25390625	-0.12573242	-0.023925781	0.10400391	0.675	33280.81	-0.005	15.63	0.682
345	346	346	Category G	-0.86376953	-0.13183594	-0.86376953	0.22216797	-0.17578125	0.40063477	0	1.294	4/11/2017	4	11	2017	16:15:40	58540	0.1	16	15	40	53	0.051757813	3.511084	-0.44482422	-0.036621094	-0.81054688	12.322021	0.43261719	0	0	0	0	0	0	0	0	0	0.92529297	0.074707031	0.56689453	-0.41870117	-0.094970703	-0.052978516	0.584	33581.14	0.042	-143	0.585
346	347	347	Category G	-0.27587891	-0.15576172	-0.63598633	0.23974609	-0.17480469	0.39208984	0	0.585	4/11/2017	4	11	2017	16:15:40	58540	0.2	16	15	40	53	0.051757813	3.511084	-0.43798828	-0.040527344	-0.81201172	17.462158	0.265625	0	0	0	0	0	0	0	0	0	0.92358398	0.076416016	0.45336914	0.16210938	-0.11499023	0.17602539	0.588	33567.17	0.061	-204.07	0.641
347	348	348	Category G	-0.70776367	0.17993164	-0.70776367	0.29248047	-0.20336914	0.33691406	0	0.195	4/11/2017	4	11	2017	16:15:40	58540	0.3	16	15	40	54	0.051757813	3.511084	-0.43432617	-0.040283203	-0.81518555	20.944824	0.36694336	0	0	0	0	0	0	0	0	0	0.92456055	0.075439453	0.60107422	-0.27319336	0.22021484	0.10742188	0.581	33591.67	0.167	-528.9	0.585
348	349	349	Category G	-0.74389648	-0.047851563	-0.75585938	0.22924805	-0.2265625	0.36865234	0	0.35	4/11/2017	4	11	2017	16:15:40	58540	0.4	16	15	40	54	0.051757813	3.511084	-0.42553711	-0.043212891	-0.81567383	23.437744	0.32373047	0	0	0	0	0	0	0	0	0	0.92089844	0.079101563	0.38256836	-0.31811523	-0.004394531	0.059814453	0.534	33762.67	0.285	-896.01	0.585
349	350	350	Category G	-0.92382813	0.15576172	-0.65991211	0.21240234	-0.22485352	0.37988281	0	0.641	4/11/2017	4	11	2017	16:15:40	58540	0.5	16	15	40	54	0.051513672	3.4853027	-0.42333984	-0.045898438	-0.81640625	21.985352	0.56152344	0	0	0	0	0	0	0	0	0	0.92089844	0.079101563	0.85864258	-0.50024414	0.20166016	0.15649414	0.415	34257.68	0.444	-1495.52	0.585
350	351	351	Category G	-0.80395508	0.047851563	-0.73193359	0.17504883	-0.25390625	0.38989258	0	0.14	4/11/2017	4	11	2017	16:15:40	58540	0.6	16	15	40	54	0.051513672	3.4853027	-0.42211914	-0.048828125	-0.82299805	18.302246	0.40405273	0	0	0	0	0	0	0	0	0	0.92626953	0.073730469	0.56958008	-0.3815918	0.096679688	0.091064453	0.432	34180.44	0.578	-1780.3	0.581
351	352	352	Category G	-0.26391602	0.16796875	-0.61181641	0.23608398	-0.25732422	0.34960938	0	0.581	4/11/2017	4	11	2017	16:15:40	58540	0.7	16	15	40	54	0.051513672	3.4853027	-0.40991211	-0.051757813	-0.8215332	14.659424	0.3371582	0	0	0	0	0	0	0	0	0	0.91967773	0.080322266	0.57568359	0.14599609	0.21972656	0.2097168	0.429	34193.89	0.662	-1970.17	0.581
352	353	353	Category G	-0.74389648	0.023925781	-0.86376953	0.28979492	-0.26098633	0.29638672	0	0.687	4/11/2017	4	11	2017	16:15:40	58540	0.8	16	15	40	54	0.051513672	3.4853027	-0.40991211	-0.051513672	-0.82104492	10.418213	0.3449707	0	0	0	0	0	0	0	0	0	0.91918945	0.080810547	0.45166016	-0.33374023	0.075439453	-0.042480469	0.464	34041.48	0.723	-2013.62	0.641
353	354	354	Category G	-0.53979492	0.11987305	-0.74389648	0.2409668	-0.23535156	0.36035156	0	0.178	4/11/2017	4	11	2017	16:15:40	58540	0.9	16	15	40	54	0.051513672	3.4853027	-0.40698242	-0.052001953	-0.8190918	6.6889648	0.22973633	0	0	0	0	0	0	0	0	0	0.91601563	0.083984375	0.37988281	-0.13256836	0.171875	0.075195313	0.553	33692.13	0.617	-1630.54	0.687
354	355	355	Category G	-0.80395508	0.095947266	-0.89990234	0.24316406	-0.24169922	0.35839844	0	0.562	4/11/2017	4	11	2017	16:15:41	58541	0	16	15	41	54	0.051513672	3.4853027	-0.40185547	-0.051269531	-0.82421875	3.3115234	0.43481445	0	0	0	0	0	0	0	0	0	0.91845703	0.081542969	0.62475586	-0.40185547	0.1472168	-0.075439453	0.681	33262.19	0.45	-1121.71	0.687
355	356	356	Category G	-0.45581055	0.11987305	-0.57592773	0.22851563	-0.23193359	0.37084961	0	1.17	4/11/2017	4	11	2017	16:15:41	58541	0.1	16	15	41	54	0.051513672	3.4853027	-0.39599609	-0.052001953	-0.82617188	7.2646484	0.30957031	0	0	0	0	0	0	0	0	0	0.91772461	0.082275391	0.48217773	-0.059570313	0.171875	0.25024414	0.647	33369.54	0.466	-1191.9	0.687
356	357	357	Category G	-0.41992188	0.3359375	-0.52783203	0.29125977	-0.23632813	0.31323242	0	0.909	4/11/2017	4	11	2017	16:15:41	58541	0.2	16	15	41	55	0.051513672	3.4853027	-0.39282227	-0.054931641	-0.82641602	40.02417	0.49267578	0	0	0	0	0	0	0	0	0	0.91674805	0.083251953	0.71655273	-0.026855469	0.39086914	0.29858398	0.645	33375.99	0.412	-1079.55	0.67
357	358	358	Category G	-0.11987305	0.14379883	-0.80395508	0.22973633	-0.20678711	0.38574219	0	0.381	4/11/2017	4	11	2017	16:15:41	58541	0.3	16	15	41	55	0.051513672	3.4853027	-0.39379883	-0.056884766	-0.8293457	74.203857	0.34057617	0	0	0	0	0	0	0	0	0	0.91992188	0.080078125	0.50024414	0.27392578	0.20068359	0.025390625	0.694	33222.29	0.25	-669.71	0.67
358	359	359	Category E	-0.29980469	-0.19189453	-0.91186523	0.10375977	0.26074219	0.40966797	0	0.67	4/11/2017	4	11	2017	16:20:02	58802	0.3	16	20	2	15	0.051513672	3.4820801	-0.38232422	-0.059082031	-0.83081055	85.920654	0.17578125	0	0	0	0	0	0	0	0	0	0.91650391	0.083496094	0.29589844	0.082519531	-0.13256836	-0.080810547	0.712	33168.04	0.099	-279.99	0.67
359	360	360	Category E	-0.31176758	-0.15576172	-0.88793945	0.12158203	0.27099609	0.39111328	0	0.474	4/11/2017	4	11	2017	16:20:02	58802	0.4	16	20	2	16	0.051513672	3.4820801	-0.38110352	-0.059082031	-0.83203125	89.535645	0.13134766	0	0	0	0	0	0	0	0	0	0.91699219	0.083007813	0.22167969	0.069335938	-0.096435547	-0.055664063	0.616	33471.47	0.075	-240.02	0.67
360	361	361	Category E	-0.27587891	-0.17993164	-1.1757813	0.20239258	0.25561523	0.36889648	0	0.669	4/11/2017	4	11	2017	16:20:02	58802	0.5	16	20	2	16	0.051513672	3.4820801	-0.37817383	-0.056640625	-0.83081055	89.101318	0.37988281	0	0	0	0	0	0	0	0	0	0.91455078	0.085449219	0.57006836	0.10229492	-0.12304688	-0.34472656	0.621	33454.75	-0.034	115.9	0.67
361	362	362	Category E	-0.21582031	-0.14379883	-0.99584961	0.23535156	0.2734375	0.3347168	0	0.598	4/11/2017	4	11	2017	16:20:02	58802	0.6	16	20	2	16	0.051513672	3.4820801	-0.37353516	-0.056152344	-0.83544922	90.775879	0.24121094	0	0	0	0	0	0	0	0	0	0.91699219	0.083007813	0.40551758	0.15771484	-0.087402344	-0.16015625	0.68	33265.29	-0.214	767.76	0.736
362	363	363	Category E	-0.47998047	-0.047851563	-0.76782227	0.17333984	0.27514648	0.37329102	0	0.938	4/11/2017	4	11	2017	16:20:02	58802	0.7	16	20	2	16	0.051513672	3.4820801	-0.36645508	-0.056884766	-0.84326172	95.289551	0.13647461	0	0	0	0	0	0	0	0	0	0.92114258	0.078857422	0.19799805	-0.11328125	0.009033203	0.075439453	0.705	33189	-0.384	1549.13	0.736
363	364	364	Category E	-0.29980469	-0.2277832	-0.83984375	0.11962891	0.27075195	0.39306641	0	0.736	4/11/2017	4	11	2017	16:20:02	58802	0.8	16	20	2	16	0.051513672	3.4820801	-0.3605957	-0.05859375	-0.84130859	99.660156	0.1796875	0	0	0	0	0	0	0	0	0	0.91723633	0.082763672	0.23144531	0.060791016	-0.16894531	0.001464844	0.737	33094.49	-0.484	2068.46	0.736
364	365	365	Category E	-0.25195313	-0.083984375	-1.0559082	0.1262207	0.28662109	0.38842773	0	0.815	4/11/2017	4	11	2017	16:20:02	58802	0.9	16	20	2	16	0.051513672	3.4820801	-0.359375	-0.060302734	-0.84521484	104.55566	0.23754883	0	0	0	0	0	0	0	0	0	0.9206543	0.079345703	0.34155273	0.10742188	-0.0234375	-0.21044922	0.72	33144.28	-0.488	2168.59	0.736
365	366	366	Category E	-0.16796875	-0.10791016	-0.88793945	0.11865234	0.27099609	0.39819336	0	0.667	4/11/2017	4	11	2017	16:20:03	58803	0	16	20	3	16	0.051513672	3.4820801	-0.35571289	-0.060058594	-0.85205078	110.34448	0.19702148	0	0	0	0	0	0	0	0	0	0.92529297	0.074707031	0.27124023	0.18774414	-0.047607422	-0.035644531	0.719	33147.24	-0.497	2240.91	0.736
366	367	367	Category E	-0.2277832	-0.25195313	-0.74389648	0.064697266	0.26416016	0.41918945	0	0.568	4/11/2017	4	11	2017	16:20:03	58803	0.111	16	20	3	16	0.051513672	3.4820801	-0.34985352	-0.0625	-0.85351563	105.60938	0.25048828	0	0	0	0	0	0	0	0	0	0.92456055	0.075439453	0.42114258	0.12207031	-0.18945313	0.10961914	0.615	33474.82	-0.385	1852.89	0.736
367	368	368	Category E	-0.2277832	-0.21582031	-1.0559082	0.031005859	0.27880859	0.42163086	0	0.592	4/11/2017	4	11	2017	16:20:03	58803	0.222	16	20	3	16	0.051513672	3.4820801	-0.34619141	-0.065185547	-0.85229492	74.335693	0.27929688	0	0	0	0	0	0	0	0	0	0.92236328	0.077636719	0.47265625	0.1184082	-0.15039063	-0.20336914	0.636	33405.24	-0.432	2125.64	0.667
368	369	369	Category E	-0.035888672	-0.19189453	-1.0917969	0.080322266	0.25854492	0.41699219	0	0.316	4/11/2017	4	11	2017	16:20:03	58803	0.333	16	20	3	16	0.051513672	3.4820801	-0.33789063	-0.065917969	-0.85620117	56.001465	0.40307617	0	0	0	0	0	0	0	0	0	0.92285156	0.077148438	0.66357422	0.30200195	-0.12573242	-0.23535156	0.571	33627.09	-0.338	1678.39	0.592
369	370	370	Category E	-0.29980469	0.011962891	-0.57592773	0.087890625	0.2800293	0.39941406	0	0.86	4/11/2017	4	11	2017	16:20:03	58803	0.444	16	20	3	17	0.051513672	3.4853027	-0.33105469	-0.068115234	-0.8581543	50.512207	0.29516602	0	0	0	0	0	0	0	0	0	0.92236328	0.077636719	0.39379883	0.03125	0.080078125	0.28222656	0.512	33846.93	-0.19	885.52	0.568
370	371	371	Category E	-0.2277832	0	-0.80395508	0.017089844	0.2734375	0.421875	0	0.428	4/11/2017	4	11	2017	16:20:03	58803	0.555	16	20	3	17	0.051513672	3.4853027	-0.32592773	-0.069580078	-0.85986328	51.940918	0.1328125	0	0	0	0	0	0	0	0	0	0.92236328	0.077636719	0.22387695	0.098144531	0.069580078	0.055908203	0.477	33987.24	-0.053	229.24	0.592
371	372	372	Category E	-0.059814453	-0.023925781	-1.1757813	0.037597656	0.27685547	0.41918945	0	0.312	4/11/2017	4	11	2017	16:20:03	58803	0.666	16	20	3	17	0.051513672	3.4853027	-0.31811523	-0.069824219	-0.85864258	43.946045	0.41162109	0	0	0	0	0	0	0	0	0	0.91845703	0.081542969	0.62133789	0.25830078	0.045898438	-0.31689453	0.478	33983.11	0.073	-283.65	0.598
372	373	373	Category E	-0.047851563	-0.059814453	-0.93579102	0.063720703	0.27148438	0.4128418	0	0.355	4/11/2017	4	11	2017	16:20:03	58803	0.777	16	20	3	17	0.051513672	3.4853027	-0.3112793	-0.071777344	-0.86450195	33.508057	0.27294922	0	0	0	0	0	0	0	0	0	0.92163086	0.078369141	0.34667969	0.26342773	0.011962891	-0.071044922	0.532	33770.21	0.147	-501.83	0.598
373	374	374	Category E	-0.25195313	-0.095947266	-0.77978516	0.001464844	0.25756836	0.43017578	0	0.598	4/11/2017	4	11	2017	16:20:03	58803	0.888	16	20	3	17	0.051513672	3.4853027	-0.30322266	-0.074462891	-0.86694336	19.697754	0.10351563	0	0	0	0	0	0	0	0	0	0.92163086	0.078369141	0.15991211	0.051269531	-0.021240234	0.087158203	0.469	34020.47	0.35	-1153.81	0.554
374	375	375	Category E	-0.19189453	-0.16796875	-0.76782227	0.008056641	0.2644043	0.42797852	0	0.639	4/11/2017	4	11	2017	16:20:04	58804	0	16	20	4	17	0.051513672	3.4853027	-0.30102539	-0.073974609	-0.86791992	7.2731934	0.17553711	0	0	0	0	0	0	0	0	0	0.92163086	0.078369141	0.3034668	0.10913086	-0.09375	0.10009766	0.49	33934.18	0.458	-1391.08	0.554
375	376	376	Category E	0.071777344	-0.17993164	-1.2358398	0.082275391	0.25952148	0.4128418	0	0.483	4/11/2017	4	11	2017	16:20:04	58804	0.1	16	20	4	17	0.051513672	3.4853027	-0.29443359	-0.074707031	-0.87060547	2.3227539	0.52758789	0	0	0	0	0	0	0	0	0	0.92211914	0.077880859	0.83642578	0.36621094	-0.10498047	-0.36499023	0.52	33815.96	0.581	-1613.28	0.554
376	377	377	Category E	-0.11987305	-0.083984375	-0.99584961	0.1340332	0.26806641	0.3972168	0	0.554	4/11/2017	4	11	2017	16:20:04	58804	0.2	16	20	4	17	0.051513672	3.4853027	-0.28857422	-0.077880859	-0.875	6.659668	0.20751953	0	0	0	0	0	0	0	0	0	0.92480469	0.075195313	0.29541016	0.16870117	-0.005859375	-0.12060547	0.538	33747.65	0.65	-1721.76	0.554
377	378	378	Category E	-0.26391602	-0.011962891	-0.68383789	0.066894531	0.27978516	0.41259766	0	0.493	4/11/2017	4	11	2017	16:20:04	58804	0.3	16	20	4	17	0.051513672	3.4853027	-0.28662109	-0.079101563	-0.87866211	6.9055176	0.20727539	0	0	0	0	0	0	0	0	0	0.92749023	0.072509766	0.28491211	0.022705078	0.067138672	0.19482422	0.515	33835.27	0.781	-2014.8	0.493
378	379	379	Category E	-0.20385742	-0.20385742	-0.99584961	0.073486328	0.26733398	0.41503906	0	0.466	4/11/2017	4	11	2017	16:20:04	58804	0.4	16	20	4	18	0.051513672	3.4853027	-0.27929688	-0.083007813	-0.87768555	0.97119141	0.18505859	0	0	0	0	0	0	0	0	0	0.92480469	0.075195313	0.31445313	0.075439453	-0.12060547	-0.11791992	0.426	34207.41	0.976	-2575.5	0.493
379	380	380	Category E	-0.14379883	-0.023925781	-1.0197754	0.083496094	0.28320313	0.40063477	0	0.457	4/11/2017	4	11	2017	16:20:04	58804	0.5	16	20	4	18	0.051513672	3.4853027	-0.2746582	-0.083984375	-0.87817383	1.6130371	0.2019043	0	0	0	0	0	0	0	0	0	0.92407227	0.075927734	0.33276367	0.13085938	0.060058594	-0.14135742	0.515	33835.27	0.975	-2351.31	0.493
380	381	381	Category E	-0.059814453	-0.14379883	-0.68383789	0.056640625	0.26538086	0.42333984	0	0.107	4/11/2017	4	11	2017	16:20:04	58804	0.6	16	20	4	18	0.051513672	3.4853027	-0.26757813	-0.086425781	-0.88134766	0.30664063	0.29248047	0	0	0	0	0	0	0	0	0	0.92504883	0.074951172	0.46264648	0.20776367	-0.057128906	0.19750977	0.493	33922.1	1.069	-2554.02	0.478
381	382	382	Category E	-0.27587891	-0.21582031	-0.86376953	0.019287109	0.2421875	0.4362793	0	1.017	4/11/2017	4	11	2017	16:20:04	58804	0.7	16	20	4	18	0.051513672	3.4853027	-0.2644043	-0.088378906	-0.88256836	2.6601563	0.12915039	0	0	0	0	0	0	0	0	0	0.92553711	0.074462891	0.15771484	-0.011230469	-0.12719727	0.018798828	0.49	33934.18	1.1	-2610	0.478
382	383	383	Category E	-0.11987305	-0.20385742	-1.3078613	0.066162109	0.26367188	0.42236328	0	0.42	4/11/2017	4	11	2017	16:20:04	58804	0.8	16	20	4	18	0.051513672	3.4853027	-0.26293945	-0.086425781	-0.88183594	6.5168457	0.46411133	0	0	0	0	0	0	0	0	0	0.92431641	0.075683594	0.6862793	0.14306641	-0.1171875	-0.42578125	0.526	33792.98	1.089	-2507.47	0.679
383	384	384	Category E	-0.15576172	-0.11987305	-0.97192383	0.11450195	0.27954102	0.39819336	0	0.478	4/11/2017	4	11	2017	16:20:04	58804	0.9	16	20	4	18	0.051513672	3.4853027	-0.25756836	-0.085693359	-0.88500977	2.2668457	0.13818359	0	0	0	0	0	0	0	0	0	0.92553711	0.074462891	0.22290039	0.10180664	-0.033935547	-0.086669922	0.598	33532.57	0.984	-2195.91	0.679
384	385	385	Category E	-0.26391602	0.083984375	-0.52783203	0.071289063	0.28955078	0.40649414	0	0.679	4/11/2017	4	11	2017	16:20:05	58805	0	16	20	5	18	0.051513672	3.4853027	-0.25073242	-0.084716797	-0.88916016	4.0300293	0.39916992	0	0	0	0	0	0	0	0	0	0.92773438	0.072265625	0.54321289	-0.012939453	0.16870117	0.36132813	0.67	33296.44	0.828	-1825.58	0.751
385	386	386	Category E	-0.15576172	-0.20385742	-0.97192383	0.046630859	0.27709961	0.4230957	0	0.889	4/11/2017	4	11	2017	16:20:05	58805	0.1	16	20	5	18	0.051513672	3.4853027	-0.24584961	-0.085449219	-0.89086914	2.1870117	0.16943359	0	0	0	0	0	0	0	0	0	0.92797852	0.072021484	0.28955078	0.090087891	-0.11816406	-0.081054688	0.626	33438.14	0.821	-1882.8	0.679
386	387	387	Category E	-0.15576172	-0.071777344	-1.1638184	0.070068359	0.29125977	0.40283203	0	0.541	4/11/2017	4	11	2017	16:20:05	58805	0.2	16	20	5	18	0.051513672	3.4853027	-0.23754883	-0.085693359	-0.88818359	0.74755859	0.28759766	0	0	0	0	0	0	0	0	0	0.92358398	0.076416016	0.37158203	0.081787109	0.013916016	-0.27539063	0.649	33363.1	0.706	-1649.06	0.751
387	388	388	Category E	-0.083984375	-0.10791016	-0.76782227	0.069824219	0.27050781	0.41503906	0	0.751	4/11/2017	4	11	2017	16:20:05	58805	0.3	16	20	5	18	0.051513672	3.4853027	-0.2355957	-0.086914063	-0.89624023	0.63647461	0.19995117	0	0	0	0	0	0	0	0	0	0.9309082	0.069091797	0.30126953	0.15161133	-0.020751953	0.12841797	0.748	33062.77	0.469	-1093.48	0.889
388	389	389	Category E	-0.25195313	-0.14379883	-0.73193359	0.045654297	0.26171875	0.4206543	0	0.561	4/11/2017	4	11	2017	16:20:05	58805	0.4	16	20	5	18	0.051513672	3.4853027	-0.22607422	-0.091552734	-0.90039063	0.35253906	0.17822266	0	0	0	0	0	0	0	0	0	0.93286133	0.067138672	0.24609375	-0.025634766	-0.052001953	0.16845703	0.819	32866.66	0.27	-638.72	1.071
389	390	390	Category E	-0.16796875	-0.2277832	-1.2719727	0.046386719	0.27661133	0.41040039	0	1.071	4/11/2017	4	11	2017	16:20:05	58805	0.5	16	20	5	19	0.051513672	3.4853027	-0.22143555	-0.090332031	-0.8984375	3.9787598	0.40136719	0	0	0	0	0	0	0	0	0	0.92993164	0.070068359	0.56420898	0.053466797	-0.13720703	-0.37329102	0.859	32762.16	0.129	-312.13	1.102
390	391	391	Category E	0.035888672	-0.14379883	-1.0319824	0.12402344	0.25341797	0.40014648	0	1.102	4/11/2017	4	11	2017	16:20:05	58805	0.6	16	20	5	19	0.051513672	3.4853027	-0.21289063	-0.093017578	-0.90161133	1.5598145	0.28515625	0	0	0	0	0	0	0	0	0	0.9309082	0.069091797	0.4296875	0.2487793	-0.050537109	-0.13012695	1.01	32400.14	-0.123	291.2	1.132
391	392	392	Category E	-0.38378906	-0.011962891	-0.671875	0.098144531	0.30249023	0.38769531	0	1.132	4/11/2017	4	11	2017	16:20:05	58805	0.7	16	20	5	19	0.051513672	3.4853027	-0.20336914	-0.094482422	-0.90649414	1.425293	0.30712891	0	0	0	0	0	0	0	0	0	0.93383789	0.066162109	0.49731445	-0.18017578	0.082519531	0.23461914	1.091	32223.72	-0.324	785.14	1.136
392	393	393	Category E	-0.3359375	-0.10791016	-0.7199707	0.064208984	0.28222656	0.41088867	0	1.448	4/11/2017	4	11	2017	16:20:05	58805	0.8	16	20	5	19	0.051513672	3.4853027	-0.2019043	-0.098144531	-0.90893555	1.1259766	0.23193359	0	0	0	0	0	0	0	0	0	0.9362793	0.063720703	0.33276367	-0.13378906	-0.009521484	0.18896484	1.187	32027.86	-0.519	1274.85	1.136
393	394	394	Category E	-0.047851563	-0.083984375	-1.1999512	0.13330078	0.27392578	0.3918457	0	1.233	4/11/2017	4	11	2017	16:20:05	58805	0.9	16	20	5	19	0.051513672	3.4853027	-0.19555664	-0.10083008	-0.90625	5.0710449	0.32910156	0	0	0	0	0	0	0	0	0	0.93261719	0.067382813	0.45825195	0.14770508	0.016845703	-0.29345703	1.17	32061.59	-0.627	1667.41	1.136
394	395	395	Category E	-0.15576172	-0.10791016	-0.93579102	0.10571289	0.2668457	0.3984375	0	1.136	4/11/2017	4	11	2017	16:20:06	58806	0	16	20	6	19	0.051513672	3.4853027	-0.19189453	-0.10424805	-0.91040039	2.1535645	0.044189453	0	0	0	0	0	0	0	0	0	0.9362793	0.063720703	0.064697266	0.036132813	-0.003417969	-0.025146484	1.131	32140.48	-0.601	1637.3	1.136
395	396	396	Category E	-0.16796875	-0.23999023	-0.76782227	0.057617188	0.2565918	0.4284668	0	0.969	4/11/2017	4	11	2017	16:20:06	58806	0.1	16	20	6	19	0.051513672	3.4853027	-0.18188477	-0.10791016	-0.91210938	4.2824707	0.19604492	0	0	0	0	0	0	0	0	0	0.93652344	0.063476563	0.2902832	0.013916016	-0.13183594	0.14428711	1.113	32177.64	-0.589	1622.97	1.136
396	397	397	Category E	-0.53979492	-0.2277832	-1.1037598	0.045410156	0.26025391	0.42358398	0	0.869	4/11/2017	4	11	2017	16:20:06	58806	0.2	16	20	6	19	0.051513672	3.4853027	-0.18041992	-0.11010742	-0.91430664	12.528809	0.42260742	0	0	0	0	0	0	0	0	0	0.93847656	0.061523438	0.66601563	-0.35913086	-0.11743164	-0.18920898	1.057	32296.44	-0.495	1362.96	1.114
397	398	398	Category E	0.25195313	-0.23999023	-1.0319824	0.12280273	0.23388672	0.42114258	0	1.026	4/11/2017	4	11	2017	16:20:06	58806	0.3	16	20	6	19	0.051513672	3.4853027	-0.1784668	-0.11523438	-0.91967773	10.62207	0.4621582	0	0	0	0	0	0	0	0	0	0.94384766	0.056152344	0.66748047	0.43041992	-0.12451172	-0.11230469	0.944	32552.58	-0.256	688.05	1.026
398	399	399	Category E	-0.3359375	-0.011962891	-0.82788086	0.20874023	0.23217773	0.38208008	0	1.114	4/11/2017	4	11	2017	16:20:06	58806	0.4	16	20	6	19	0.051513672	3.4853027	-0.17944336	-0.1184082	-0.92626953	3.8271484	0.21337891	0	0	0	0	0	0	0	0	0	0.95092773	0.049072266	0.36157227	-0.15625	0.10644531	0.098388672	0.811	32888.05	-0.041	112.4	0.969
399	400	400	Category E	-0.32397461	0.011962891	-0.671875	0.088134766	0.26245117	0.41162109	0	0.553	4/11/2017	4	11	2017	16:20:06	58806	0.5	16	20	6	20	0.051513672	3.4853027	-0.1784668	-0.11743164	-0.92602539	1.814209	0.32006836	0	0	0	0	0	0	0	0	0	0.95043945	0.049560547	0.52905273	-0.14526367	0.12939453	0.25415039	0.691	33231.45	0.241	-650.23	0.869
400	401	401	Category E	-0.16796875	-0.15576172	-1.1398926	0.12597656	0.26806641	0.40307617	0	0.339	4/11/2017	4	11	2017	16:20:06	58806	0.6	16	20	6	20	0.051513672	3.4853027	-0.17749023	-0.1171875	-0.92285156	8.435791	0.22045898	0	0	0	0	0	0	0	0	0	0.94702148	0.052978516	0.26489258	0.009521484	-0.038330078	-0.21679688	0.587	33570.65	0.406	-1132.03	0.553
401	402	402	Category E	-0.17993164	0.023925781	-0.89990234	0.12182617	0.27978516	0.38891602	0	0.247	4/11/2017	4	11	2017	16:20:06	58806	0.7	16	20	6	20	0.051513672	3.4853027	-0.17578125	-0.11669922	-0.9230957	7.0751953	0.14257813	0	0	0	0	0	0	0	0	0	0.94677734	0.053222656	0.16796875	-0.00390625	0.140625	0.023193359	0.466	34033.05	0.537	-1617.13	0.339
402	403	403	Category E	-0.20385742	-0.19189453	-0.70776367	0.10083008	0.27563477	0.40112305	0	0.243	4/11/2017	4	11	2017	16:20:06	58806	0.8	16	20	6	20	0.051513672	3.4853027	-0.17382813	-0.11572266	-0.92456055	2.6506348	0.23168945	0	0	0	0	0	0	0	0	0	0.94799805	0.052001953	0.32299805	-0.029785156	-0.075927734	0.21679688	0.321	34738.13	0.738	-2446.02	0.304
403	404	404	Category E	-0.25195313	-0.26391602	-0.89990234	0.088623047	0.25976563	0.41796875	0	0.304	4/11/2017	4	11	2017	16:20:06	58806	0.9	16	20	6	20	0.051513672	3.4853027	-0.1706543	-0.11499023	-0.9230957	4.4204102	0.17089844	0	0	0	0	0	0	0	0	0	0.94580078	0.054199219	0.25292969	-0.081054688	-0.14868164	0.023193359	0.253	35162.95	0.7	-2631.66	0.247
404	405	405	Category E	0.047851563	-0.15576172	-1.2478027	0.12548828	0.25341797	0.39916992	0	0.244	4/11/2017	4	11	2017	16:20:07	58807	0	16	20	7	20	0.051513672	3.4853027	-0.17041016	-0.11181641	-0.92089844	6.6123047	0.39526367	0	0	0	0	0	0	0	0	0	0.94335938	0.056640625	0.58886719	0.21826172	-0.043701172	-0.32666016	0.232	35312.87	0.578	-2422.13	0.244
405	406	406	Category E	-0.21582031	-0.083984375	-1.0197754	0.15478516	0.26220703	0.39086914	0	0.145	4/11/2017	4	11	2017	16:20:07	58807	0.1	16	20	7	20	0.051513672	3.4853027	-0.16918945	-0.11132813	-0.92236328	2.3706055	0.11108398	0	0	0	0	0	0	0	0	0	0.94433594	0.055664063	0.17114258	-0.046386719	0.02734375	-0.097167969	0.222	35388.15	0.462	-2135.22	0.244
406	407	407	Category E	-0.095947266	-0.14379883	-0.73193359	0.057373047	0.2487793	0.43066406	0	0.211	4/11/2017	4	11	2017	16:20:07	58807	0.2	16	20	7	20	0.051513672	3.4853027	-0.16870117	-0.11132813	-0.92114258	5.6962891	0.20532227	0	0	0	0	0	0	0	0	0	0.94287109	0.057128906	0.29443359	0.072753906	-0.032226563	0.18920898	0.23	35327.71	0.371	-1805.42	0.244
407	408	408	Category E	0.059814453	0.011962891	-1.0197754	-0.009277344	0.25952148	0.42944336	0	0.186	4/11/2017	4	11	2017	16:20:07	58807	0.3	16	20	7	20	0.051269531	3.4417969	-0.16943359	-0.11035156	-0.92163086	3.5556641	0.27783203	0	0	0	0	0	0	0	0	0	0.94335938	0.056640625	0.44970703	0.22924805	0.12231445	-0.098144531	0.204	35530.88	0.329	-1764.44	0.244
408	409	409	Category E	-0.047851563	-0.095947266	-0.77978516	-0.056152344	0.26806641	0.43164063	0	0.29	4/11/2017	4	11	2017	16:20:07	58807	0.4	16	20	7	21	0.051269531	3.4417969	-0.16821289	-0.1105957	-0.92333984	3.4169922	0.18798828	0	0	0	0	0	0	0	0	0	0.94506836	0.054931641	0.27880859	0.12036133	0.014648438	0.14355469	0.233	35305.48	0.196	-1111.59	0.29
409	410	410	Category E	0.011962891	-0.11987305	-0.80395508	-0.10864258	0.23046875	0.44018555	0	0.151	4/11/2017	4	11	2017	16:20:07	58807	0.5	16	20	7	21	0.051269531	3.4417969	-0.16821289	-0.11010742	-0.9230957	5.2651367	0.21630859	0	0	0	0	0	0	0	0	0	0.94458008	0.055419922	0.30908203	0.18017578	-0.009521484	0.11914063	0.322	34732.45	0.077	-399.69	0.42
410	411	411	Category E	-0.083984375	-0.11987305	-0.82788086	-0.067871094	0.24633789	0.44335938	0	0.42	4/11/2017	4	11	2017	16:20:07	58807	0.6	16	20	7	21	0.051269531	3.4417969	-0.16723633	-0.10961914	-0.92456055	6.9443359	0.12792969	0	0	0	0	0	0	0	0	0	0.94580078	0.054199219	0.18994141	0.083251953	-0.010009766	0.096679688	0.424	34216.48	0.02	-89.1	0.676
411	412	412	Category E	-0.023925781	-0.13183594	-1.2358398	0.019042969	0.25341797	0.42993164	0	0.676	4/11/2017	4	11	2017	16:20:07	58807	0.7	16	20	7	21	0.051269531	3.4417969	-0.16552734	-0.11132813	-0.92504883	8.5793457	0.34204102	0	0	0	0	0	0	0	0	0	0.94628906	0.053710938	0.47265625	0.14160156	-0.020263672	-0.31054688	0.551	33699.46	-0.093	367.47	0.826
412	413	413	Category E	-0.10791016	-0.14379883	-0.94799805	0.057861328	0.25683594	0.41821289	0	0.826	4/11/2017	4	11	2017	16:20:07	58807	0.8	16	20	7	21	0.051269531	3.4417969	-0.1652832	-0.11279297	-0.92480469	10.763916	0.069091797	0	0	0	0	0	0	0	0	0	0.94628906	0.053710938	0.11132813	0.057373047	-0.030761719	-0.022949219	0.679	33268.38	-0.226	819.96	0.943
413	414	414	Category E	-0.26391602	-0.047851563	-0.79199219	0.052001953	0.26855469	0.41552734	0	0.943	4/11/2017	4	11	2017	16:20:07	58807	0.9	16	20	7	21	0.051269531	3.4417969	-0.16577148	-0.11328125	-0.92358398	15.646484	0.17675781	0	0	0	0	0	0	0	0	0	0.9453125	0.0546875	0.29541016	-0.097900391	0.065429688	0.1315918	0.819	32866.66	-0.347	1141.3	0.991
414	415	415	Category E	-0.19189453	-0.13183594	-1.079834	0.064941406	0.2668457	0.42236328	0	1.061	4/11/2017	4	11	2017	16:20:08	58808	0	16	20	8	21	0.051269531	3.4417969	-0.16381836	-0.11450195	-0.92382813	14.436523	0.15917969	0	0	0	0	0	0	0	0	0	0.94506836	0.054931641	0.20092773	-0.027832031	-0.017089844	-0.15576172	0.948	32543.1	-0.483	1494.16	1.061
415	416	416	Category E	-0.15576172	-0.10791016	-0.98388672	0.082763672	0.28881836	0.39819336	0	0.991	4/11/2017	4	11	2017	16:20:08	58808	0.1	16	20	8	21	0.051269531	3.4417969	-0.1628418	-0.11425781	-0.92626953	12.933594	0.058349609	0	0	0	0	0	0	0	0	0	0.94726563	0.052734375	0.071044922	0.007080078	0.006347656	-0.057373047	1.101	32202.68	-0.635	1830.37	1.196
416	417	417	Category E	-0.2277832	-0.047851563	-0.75585938	0.05859375	0.25585938	0.42553711	0	1.196	4/11/2017	4	11	2017	16:20:08	58808	0.2	16	20	8	21	0.051269531	3.4417969	-0.16357422	-0.11425781	-0.92431641	11.09668	0.19189453	0	0	0	0	0	0	0	0	0	0.94555664	0.054443359	0.29882813	-0.063964844	0.06640625	0.16845703	1.188	32025.89	-0.694	1892.19	1.347
417	418	418	Category E	-0.21582031	-0.19189453	-0.88793945	0.056884766	0.23730469	0.43481445	0	1.593	4/11/2017	4	11	2017	16:20:08	58808	0.3	16	20	8	21	0.051269531	3.4417969	-0.16381836	-0.11352539	-0.92236328	4.9414063	0.10009766	0	0	0	0	0	0	0	0	0	0.94360352	0.056396484	0.16479492	-0.051757813	-0.078125	0.034423828	1.296	31820.47	-0.767	1961.1	1.59
418	419	419	Category E	-0.21582031	-0.19189453	-0.82788086	0.086425781	0.26123047	0.41796875	0	1.347	4/11/2017	4	11	2017	16:20:08	58808	0.4	16	20	8	22	0.051269531	3.4417969	-0.16333008	-0.11425781	-0.92285156	2.1655273	0.13330078	0	0	0	0	0	0	0	0	0	0.9440918	0.055908203	0.22485352	-0.052246094	-0.077392578	0.094970703	1.402	31631.91	-0.866	2123.24	1.59
419	420	420	Category E	-0.11987305	-0.15576172	-1.1398926	0.14892578	0.2409668	0.40112305	0	1.59	4/11/2017	4	11	2017	16:20:08	58808	0.5	16	20	8	22	0.051269531	3.4417969	-0.16235352	-0.11303711	-0.92358398	2.6958008	0.22436523	0	0	0	0	0	0	0	0	0	0.94458008	0.055419922	0.30126953	0.042480469	-0.042480469	-0.21606445	1.49	31483.96	-0.903	2086.69	1.593
420	421	421	Category E	-0.31176758	-0.059814453	-0.88793945	0.19897461	0.25585938	0.3737793	0	1.695	4/11/2017	4	11	2017	16:20:08	58808	0.6	16	20	8	22	0.051269531	3.4417969	-0.16137695	-0.11206055	-0.92456055	2.0302734	0.16333008	0	0	0	0	0	0	0	0	0	0.94506836	0.054931641	0.23925781	-0.15014648	0.052246094	0.036621094	1.562	31368.08	-0.945	2100.03	1.631
421	422	422	Category E	-0.40795898	0.011962891	-0.74389648	0.15576172	0.25561523	0.39892578	0	1.521	4/11/2017	4	11	2017	16:20:08	58808	0.7	16	20	8	22	0.051269531	3.4417969	-0.16186523	-0.11157227	-0.92553711	9.7236328	0.32983398	0	0	0	0	0	0	0	0	0	0.94628906	0.053710938	0.55126953	-0.24584961	0.12353516	0.18164063	1.59	31324.18	-0.966	2120.59	1.631
422	423	423	Category E	-0.19189453	-0.083984375	-1.0197754	0.13916016	0.26049805	0.40087891	0	1.631	4/11/2017	4	11	2017	16:20:08	58808	0.8	16	20	8	22	0.051269531	3.4417969	-0.16040039	-0.11083984	-0.92651367	16.447021	0.10180664	0	0	0	0	0	0	0	0	0	0.94677734	0.053222656	0.15136719	-0.03125	0.026855469	-0.093017578	1.615	31285.51	-0.972	2096.95	1.631
423	424	424	Category E	-0.035888672	-0.047851563	-1.0678711	0.15698242	0.28564453	0.375	0	1.756	4/11/2017	4	11	2017	16:20:08	58808	0.9	16	20	8	22	0.051269531	3.4417969	-0.16113281	-0.11010742	-0.92211914	16.919189	0.2019043	0	0	0	0	0	0	0	0	0	0.94262695	0.057373047	0.33300781	0.12524414	0.062255859	-0.14550781	1.582	31336.66	-0.963	2124.76	1.631
424	425	425	Category E	-0.19189453	-0.11987305	-0.82788086	0.15087891	0.26123047	0.38867188	0	1.5	4/11/2017	4	11	2017	16:20:09	58809	0	16	20	9	22	0.051269531	3.4417969	-0.15869141	-0.1105957	-0.92431641	18.666504	0.10229492	0	0	0	0	0	0	0	0	0	0.94433594	0.055664063	0.13842773	-0.032958984	-0.009033203	0.096435547	1.498	31470.86	-0.905	2078.95	1.521
425	426	426	Category E	-0.20385742	-0.15576172	-0.65991211	0.083007813	0.24584961	0.42431641	0	1.393	4/11/2017	4	11	2017	16:20:09	58809	0.1	16	20	9	22	0.051269531	3.4417969	-0.15795898	-0.11132813	-0.9296875	25.073975	0.27709961	0	0	0	0	0	0	0	0	0	0.94946289	0.050537109	0.35986328	-0.045654297	-0.044189453	0.26977539	1.447	31555.34	-0.923	2245.27	1.5
426	427	427	Category E	-0.10791016	-0.23999023	-1.2839355	0.099609375	0.25390625	0.41479492	0	1.19	4/11/2017	4	11	2017	16:20:09	58809	0.2	16	20	9	22	0.051269531	3.4417969	-0.15795898	-0.10888672	-0.92626953	24.788574	0.38378906	0	0	0	0	0	0	0	0	0	0.94604492	0.053955078	0.53833008	0.050048828	-0.13085938	-0.35742188	1.355	31714.04	-0.88	2281.46	1.393
427	428	428	Category E	0.047851563	-0.20385742	-1.0319824	0.15332031	0.24853516	0.40722656	0	1.212	4/11/2017	4	11	2017	16:20:09	58809	0.3	16	20	9	22	0.051269531	3.4417969	-0.15673828	-0.1105957	-0.92382813	13.665527	0.24951172	0	0	0	0	0	0	0	0	0	0.94360352	0.056396484	0.40600586	0.20458984	-0.093261719	-0.10791016	1.217	31969.29	-0.708	1889.36	1.212
428	429	429	Category E	-0.37182617	0.059814453	-0.61181641	0.1237793	0.25268555	0.40527344	0	1.084	4/11/2017	4	11	2017	16:20:09	58809	0.4	16	20	9	23	0.051269531	3.4417969	-0.15527344	-0.10961914	-0.92773438	6.9216309	0.41870117	0	0	0	0	0	0	0	0	0	0.94702148	0.052978516	0.7019043	-0.21630859	0.16943359	0.31591797	1.089	32227.94	-0.58	1630.71	1.19
429	430	430	Category E	-0.2277832	-0.059814453	-0.89990234	0.079345703	0.25341797	0.42553711	0	0.924	4/11/2017	4	11	2017	16:20:09	58809	0.5	16	20	9	23	0.051269531	3.4417969	-0.15209961	-0.10888672	-0.92919922	9.0112305	0.094970703	0	0	0	0	0	0	0	0	0	0.94799805	0.052001953	0.15429688	-0.075439453	0.049072266	0.029296875	0.988	32450.03	-0.472	1381.36	1.084
430	431	431	Category E	-0.059814453	-0.071777344	-1.1279297	0.10302734	0.27514648	0.39916992	0	0.734	4/11/2017	4	11	2017	16:20:09	58809	0.6	16	20	9	23	0.051269531	3.4417969	-0.14892578	-0.1081543	-0.92651367	6.4394531	0.22314453	0	0	0	0	0	0	0	0	0	0.94458008	0.055419922	0.3269043	0.089111328	0.036376953	-0.20117188	0.887	32691.34	-0.325	968.06	0.924
431	432	432	Category E	-0.13183594	-0.13183594	-0.81591797	0.10791016	0.26000977	0.40771484	0	0.785	4/11/2017	4	11	2017	16:20:09	58809	0.7	16	20	9	23	0.051269531	3.4417969	-0.14868164	-0.1081543	-0.92358398	2.2226563	0.11132813	0	0	0	0	0	0	0	0	0	0.94165039	0.058349609	0.14794922	0.016845703	-0.0234375	0.10766602	0.767	33008.86	-0.189	593.38	0.785
432	433	433	Category E	-0.23999023	-0.17993164	-0.63598633	0.047363281	0.23828125	0.42895508	0	0.588	4/11/2017	4	11	2017	16:20:09	58809	0.8	16	20	9	23	0.051269531	3.4417969	-0.14160156	-0.11035156	-0.92651367	3.7529297	0.31445313	0	0	0	0	0	0	0	0	0	0.94384766	0.056152344	0.45825195	-0.098144531	-0.069335938	0.29052734	0.668	33302.71	-0.014	44.36	0.734
433	434	434	Category E	-0.23999023	-0.16796875	-1.079834	0.058837891	0.24145508	0.42773438	0	0.489	4/11/2017	4	11	2017	16:20:09	58809	0.9	16	20	9	23	0.051269531	3.4417969	-0.13696289	-0.10961914	-0.92700195	0.085449219	0.19311523	0	0	0	0	0	0	0	0	0	0.94360352	0.056396484	0.3137207	-0.1027832	-0.058105469	-0.15258789	0.543	33729	0.106	-365.9	0.656
434	435	435	Category E	-0.011962891	-0.19189453	-1.0439453	0.12597656	0.24511719	0.41479492	0	0.491	4/11/2017	4	11	2017	16:20:10	58810	0	16	20	10	23	0.051269531	3.4417969	-0.13476563	-0.109375	-0.92163086	5.4938965	0.19189453	0	0	0	0	0	0	0	0	0	0.93774414	0.062255859	0.32763672	0.12280273	-0.082275391	-0.12207031	0.53	33777.78	0.158	-537.15	0.656
435	436	436	Category E	-0.3359375	-0.059814453	-0.74389648	0.15454102	0.26123047	0.39599609	0	0.173	4/11/2017	4	11	2017	16:20:10	58810	0.1	16	20	10	23	0.051269531	3.4417969	-0.13110352	-0.10864258	-0.92236328	15.076172	0.27587891	0	0	0	0	0	0	0	0	0	0.93798828	0.062011719	0.43237305	-0.20458984	0.048828125	0.1784668	0.524	33800.61	0.196	-656.33	0.656
436	437	437	Category E	-0.27587891	-0.071777344	-0.94799805	0.094970703	0.26171875	0.41162109	0	0.656	4/11/2017	4	11	2017	16:20:10	58810	0.2	16	20	10	23	0.051269531	3.4417969	-0.12817383	-0.10595703	-0.92456055	16.622559	0.15307617	0	0	0	0	0	0	0	0	0	0.93945313	0.060546875	0.20507813	-0.14746094	0.034179688	-0.023193359	0.562	33659.4	0.174	-562	0.751
437	438	438	Category E	-0.17993164	-0.10791016	-1.3439941	0.099853516	0.27978516	0.39916992	0	0.751	4/11/2017	4	11	2017	16:20:10	58810	0.3	16	20	10	23	0.051269531	3.4417969	-0.12060547	-0.10327148	-0.92041016	11.587402	0.42749023	0	0	0	0	0	0	0	0	0	0.93408203	0.065917969	0.48706055	-0.059082031	-0.004394531	-0.42333984	0.688	33240.63	0.045	-134.51	0.814
438	439	439	Category E	-0.2277832	-0.11987305	-0.88793945	0.10595703	0.27026367	0.40234375	0	0.814	4/11/2017	4	11	2017	16:20:10	58810	0.4	16	20	10	23	0.051269531	3.4417969	-0.12451172	-0.10229492	-0.91918945	11.418457	0.10913086	0	0	0	0	0	0	0	0	0	0.93334961	0.066650391	0.15185547	-0.10302734	-0.017333984	0.03125	0.77	33000.45	-0.065	188.55	0.98
439	440	440	Category E	-0.2277832	-0.11987305	-0.63598633	0.045410156	0.26147461	0.42651367	0	1.246	4/11/2017	4	11	2017	16:20:10	58810	0.5	16	20	10	24	0.051269531	3.4417969	-0.12060547	-0.10424805	-0.9206543	11.248779	0.30444336	0	0	0	0	0	0	0	0	0	0.93432617	0.065673828	0.40722656	-0.10693359	-0.015380859	0.28466797	0.932	32581.22	-0.207	548.32	1.024
440	441	441	Category E	-0.15576172	-0.15576172	-1.1879883	0.042236328	0.26245117	0.42456055	0	0.98	4/11/2017	4	11	2017	16:20:10	58810	0.6	16	20	10	24	0.051269531	3.4417969	-0.11645508	-0.10668945	-0.92578125	5.9118652	0.26953125	0	0	0	0	0	0	0	0	0	0.93920898	0.060791016	0.35009766	-0.0390625	-0.048828125	-0.26196289	0.993	32438.62	-0.287	747.38	1.024
441	442	442	Category E	-0.047851563	-0.059814453	-1.1279297	0.10571289	0.24682617	0.41699219	0	1.147	4/11/2017	4	11	2017	16:20:10	58810	0.7	16	20	10	24	0.051269531	3.4417969	-0.1159668	-0.10595703	-0.92236328	3.920166	0.22119141	0	0	0	0	0	0	0	0	0	0.93579102	0.064208984	0.31982422	0.068115234	0.046142578	-0.20532227	1.003	32415.92	-0.336	889.93	1.147
442	443	443	Category E	-0.23999023	0.011962891	-0.63598633	0.12182617	0.26757813	0.40429688	0	1.024	4/11/2017	4	11	2017	16:20:10	58810	0.8	16	20	10	24	0.051269531	3.4417969	-0.11645508	-0.10644531	-0.92163086	6.6047363	0.33300781	0	0	0	0	0	0	0	0	0	0.93481445	0.065185547	0.52758789	-0.12329102	0.1184082	0.28564453	1.059	32292.11	-0.39	1007.46	1.147
443	444	444	Category E	-0.27587891	0.023925781	-0.671875	0.055419922	0.25830078	0.42749023	0	0.807	4/11/2017	4	11	2017	16:20:10	58810	0.9	16	20	10	24	0.051269531	3.4417969	-0.11523438	-0.10424805	-0.92431641	7.6403809	0.32543945	0	0	0	0	0	0	0	0	0	0.93725586	0.062744141	0.54125977	-0.16040039	0.12817383	0.25244141	0.953	32531.29	-0.29	787.18	1.024
444	445	445	Category E	-0.14379883	-0.047851563	-1.1757813	0.083251953	0.26538086	0.41601563	0	1.153	4/11/2017	4	11	2017	16:20:11	58811	0	16	20	11	24	0.051269531	3.4417969	-0.11401367	-0.10083008	-0.92456055	4.7321777	0.25830078	0	0	0	0	0	0	0	0	0	0.93701172	0.062988281	0.33349609	-0.029541016	0.052978516	-0.25097656	0.81	32890.74	-0.085	238.8	1.024
445	446	446	Category E	-0.13183594	-0.095947266	-0.77978516	0.096923828	0.26269531	0.41088867	0	0.609	4/11/2017	4	11	2017	16:20:11	58811	0.1	16	20	11	24	0.051269531	3.511084	-0.11767578	-0.098388672	-0.91918945	3.4221191	0.14013672	0	0	0	0	0	0	0	0	0	0.93188477	0.068115234	0.15600586	-0.013916016	0.002441406	0.1394043	0.684	33252.93	0.081	-238.44	0.807
446	447	447	Category E	-0.2878418	-0.17993164	-0.77978516	0.067871094	0.24438477	0.42651367	0	0.122	4/11/2017	4	11	2017	16:20:11	58811	0.2	16	20	11	24	0.051269531	3.511084	-0.11889648	-0.10009766	-0.91918945	1.2768555	0.23291016	0	0	0	0	0	0	0	0	0	0.93212891	0.067871094	0.38793945	-0.16870117	-0.079589844	0.1394043	0.601	33522.29	0.161	-499.35	0.609
447	448	448	Category E	-0.13183594	-0.2277832	-1.2119141	0.086914063	0.25805664	0.42016602	0	0.39	4/11/2017	4	11	2017	16:20:11	58811	0.3	16	20	11	24	0.051269531	3.511084	-0.12036133	-0.1003418	-0.91967773	3.1335449	0.31884766	0	0	0	0	0	0	0	0	0	0.93310547	0.066894531	0.43066406	-0.011230469	-0.12719727	-0.29199219	0.533	33766.44	0.25	-802.14	0.531
448	449	449	Category E	-0.035888672	-0.15576172	-1.0559082	0.14550781	0.23486328	0.4074707	0	0.527	4/11/2017	4	11	2017	16:20:11	58811	0.4	16	20	11	25	0.051269531	3.511084	-0.12548828	-0.10302734	-0.92041016	5.0927734	0.1706543	0	0	0	0	0	0	0	0	0	0.93457031	0.065429688	0.27758789	0.089599609	-0.052490234	-0.13525391	0.429	34193.89	0.329	-1159.63	0.527
449	450	450	Category E	-0.21582031	0.035888672	-0.69580078	0.1184082	0.24169922	0.41088867	0	0.398	4/11/2017	4	11	2017	16:20:11	58811	0.5	16	20	11	25	0.051269531	3.511084	-0.12719727	-0.10351563	-0.92163086	4.5297852	0.27978516	0	0	0	0	0	0	0	0	0	0.9362793	0.063720703	0.45410156	-0.088378906	0.1394043	0.22583008	0.399	34332.76	0.413	-1447.39	0.428
450	451	451	Category E	-0.095947266	-0.13183594	-0.83984375	0.051025391	0.25317383	0.43383789	0	0.531	4/11/2017	4	11	2017	16:20:11	58811	0.6	16	20	11	25	0.051269531	3.511084	-0.13183594	-0.10302734	-0.92358398	4.2385254	0.095458984	0	0	0	0	0	0	0	0	0	0.9387207	0.061279297	0.1484375	0.035888672	-0.028564453	0.083740234	0.444	34127.38	0.263	-944.38	0.478
451	452	452	Category E	-0.047851563	-0.14379883	-1.1638184	0.073242188	0.25732422	0.42407227	0	0.428	4/11/2017	4	11	2017	16:20:11	58811	0.7	16	20	11	25	0.051269531	3.511084	-0.13452148	-0.10327148	-0.92358398	7.6115723	0.25854492	0	0	0	0	0	0	0	0	0	0.93896484	0.061035156	0.3671875	0.086669922	-0.040283203	-0.23999023	0.458	34066.93	0.292	-1009.88	0.495
452	453	453	Category E	-0.071777344	-0.095947266	-0.83984375	0.072998047	0.26708984	0.4128418	0	0.391	4/11/2017	4	11	2017	16:20:11	58811	0.8	16	20	11	25	0.051269531	3.511084	-0.13647461	-0.1027832	-0.91796875	6.6140137	0.10180664	0	0	0	0	0	0	0	0	0	0.93383789	0.066162109	0.14990234	0.064697266	0.006835938	0.078125	0.453	34088.34	0.289	-1008.31	0.495
453	454	454	Category E	-0.10791016	-0.19189453	-0.79199219	0.023193359	0.25683594	0.43505859	0	0.478	4/11/2017	4	11	2017	16:20:11	58811	0.9	16	20	11	25	0.051269531	3.511084	-0.13818359	-0.10131836	-0.91845703	4.9931641	0.15844727	0	0	0	0	0	0	0	0	0	0.93432617	0.065673828	0.24731445	0.030273438	-0.090332031	0.12646484	0.472	34007.96	0.304	-1024.26	0.495
454	455	455	Category E	-0.10791016	-0.14379883	-0.95996094	-0.003662109	0.23852539	0.44384766	0	0.495	4/11/2017	4	11	2017	16:20:12	58812	0	16	20	12	25	0.051269531	3.511084	-0.13671875	-0.10229492	-0.91870117	7.2441406	0.064941406	0	0	0	0	0	0	0	0	0	0.93457031	0.065429688	0.11132813	0.028808594	-0.041259766	-0.041015625	0.465	34037.26	0.286	-983.07	0.49
455	456	456	Category E	0.011962891	-0.17993164	-1.079834	0.047119141	0.24780273	0.43481445	0	0.511	4/11/2017	4	11	2017	16:20:12	58812	0.1	16	20	12	25	0.051269531	3.511084	-0.13671875	-0.1027832	-0.91772461	4.5566406	0.23291016	0	0	0	0	0	0	0	0	0	0.93334961	0.066650391	0.38769531	0.14868164	-0.076904297	-0.16186523	0.466	34033.05	0.241	-850.05	0.495
456	457	457	Category E	-0.13183594	-0.023925781	-0.85180664	0.069824219	0.25585938	0.42407227	0	0.49	4/11/2017	4	11	2017	16:20:12	58812	0.2	16	20	12	25	0.051269531	3.511084	-0.13647461	-0.10253906	-0.91601563	1.5957031	0.1015625	0	0	0	0	0	0	0	0	0	0.93188477	0.068115234	0.14770508	0.004638672	0.078613281	0.064208984	0.494	33918.08	0.245	-829.38	0.511
457	458	458	Category E	-0.2277832	-0.071777344	-0.7199707	0.0390625	0.27026367	0.42456055	0	0.432	4/11/2017	4	11	2017	16:20:12	58812	0.3	16	20	12	25	0.051269531	3.511084	-0.13574219	-0.10351563	-0.91772461	6.2895508	0.22045898	0	0	0	0	0	0	0	0	0	0.93359375	0.06640625	0.3215332	-0.091796875	0.031738281	0.19775391	0.529	33781.57	0.141	-485.13	0.539
458	459	459	Category E	-0.13183594	-0.10791016	-1.0559082	0.044433594	0.26660156	0.42456055	0	0.563	4/11/2017	4	11	2017	16:20:12	58812	0.4	16	20	12	26	0.051269531	3.511084	-0.13427734	-0.10205078	-0.91772461	5.9035645	0.13793945	0	0	0	0	0	0	0	0	0	0.93310547	0.066894531	0.14599609	0.002441406	-0.005615234	-0.13793945	0.536	33755.15	0.137	-468.1	0.563
459	460	460	Category E	-0.059814453	0.059814453	-1.0917969	0.0625	0.28125	0.40673828	0	0.686	4/11/2017	4	11	2017	16:20:12	58812	0.5	16	20	12	26	0.051269531	3.511084	-0.13256836	-0.1003418	-0.92089844	7.8029785	0.24511719	0	0	0	0	0	0	0	0	0	0.93579102	0.064208984	0.40380859	0.072753906	0.16015625	-0.1706543	0.587	33570.65	0.048	-162.14	0.672
460	461	461	Category E	-0.095947266	-0.10791016	-0.76782227	0.054443359	0.2668457	0.4152832	0	0.539	4/11/2017	4	11	2017	16:20:12	58812	0.6	16	20	12	26	0.051269531	3.511084	-0.13183594	-0.098388672	-0.91845703	11.606201	0.1550293	0	0	0	0	0	0	0	0	0	0.93310547	0.066894531	0.19604492	0.035888672	-0.009277344	0.15063477	0.617	33468.11	0.072	-230.54	0.672
461	462	462	Category E	-0.16796875	-0.15576172	-0.93579102	0.014160156	0.25292969	0.43530273	0	0.812	4/11/2017	4	11	2017	16:20:12	58812	0.7	16	20	12	26	0.051269531	3.511084	-0.12768555	-0.09765625	-0.91821289	8.3757324	0.072509766	0	0	0	0	0	0	0	0	0	0.93212891	0.067871094	0.11523438	-0.040039063	-0.057861328	-0.017333984	0.624	33444.77	0.09	-282.69	0.681
462	463	463	Category E	-0.16796875	-0.14379883	-0.95996094	0.027099609	0.26904297	0.42797852	0	0.672	4/11/2017	4	11	2017	16:20:12	58812	0.8	16	20	12	26	0.051269531	3.511084	-0.12573242	-0.098144531	-0.91918945	2.9755859	0.073974609	0	0	0	0	0	0	0	0	0	0.93310547	0.066894531	0.12792969	-0.041992188	-0.045410156	-0.040527344	0.643	33382.46	0.094	-287.97	0.681
463	464	464	Category E	0.023925781	-0.16796875	-1.1398926	0.077148438	0.25024414	0.42236328	0	0.473	4/11/2017	4	11	2017	16:20:12	58812	0.9	16	20	12	26	0.051269531	3.511084	-0.12426758	-0.098388672	-0.91503906	4.9189453	0.27783203	0	0	0	0	0	0	0	0	0	0.92871094	0.071289063	0.44238281	0.14819336	-0.069335938	-0.22460938	0.619	33461.42	0.027	-88.66	0.672
464	465	465	Category E	-0.19189453	0.023925781	-0.95996094	0.13183594	0.25585938	0.40942383	0	0.681	4/11/2017	4	11	2017	16:20:13	58813	0	16	20	13	26	0.051269531	3.511084	-0.12402344	-0.097167969	-0.91381836	7.5754395	0.14624023	0	0	0	0	0	0	0	0	0	0.92749023	0.072509766	0.23486328	-0.067626953	0.12109375	-0.045898438	0.593	33549.81	0.187	-577.21	0.672
465	466	466	Category E	-0.15576172	-0.011962891	-0.70776367	0.070068359	0.27685547	0.40991211	0	0.539	4/11/2017	4	11	2017	16:20:13	58813	0.1	16	20	13	26	0.051269531	3.511084	-0.12255859	-0.098144531	-0.91455078	2.0634766	0.2265625	0	0	0	0	0	0	0	0	0	0.92797852	0.072021484	0.32617188	-0.032958984	0.086181641	0.20678711	0.524	33800.61	0.496	-1422.85	0.539
466	467	467	Category E	-0.071777344	-0.19189453	-0.95996094	0.051269531	0.26611328	0.42236328	0	0.381	4/11/2017	4	11	2017	16:20:13	58813	0.2	16	20	13	26	0.051269531	3.511084	-0.12207031	-0.097412109	-0.91650391	4.267334	0.11547852	0	0	0	0	0	0	0	0	0	0.9296875	0.0703125	0.18823242	0.050292969	-0.094238281	-0.043212891	0.475	33995.5	0.573	-1679.5	0.539
467	468	468	Category E	0.035888672	-0.035888672	-1.0917969	0.067382813	0.26782227	0.41015625	0	0.401	4/11/2017	4	11	2017	16:20:13	58813	0.3	16	20	13	26	0.051269531	3.511084	-0.11767578	-0.095458984	-0.91064453	5.8962402	0.24462891	0	0	0	0	0	0	0	0	0	0.92333984	0.076660156	0.39404297	0.15356445	0.059570313	-0.1809082	0.509	33858.65	0.732	-1935.38	0.676
468	469	469	Category E	0.011962891	-0.095947266	-0.85180664	0.045410156	0.26123047	0.42163086	0	0.378	4/11/2017	4	11	2017	16:20:13	58813	0.4	16	20	13	27	0.051269531	3.511084	-0.11401367	-0.093505859	-0.90917969	6.5942383	0.13842773	0	0	0	0	0	0	0	0	0	0.92089844	0.079101563	0.18579102	0.12597656	-0.002197266	0.057373047	0.509	33858.65	0.799	-2060.14	0.578
469	470	470	Category E	0.083984375	-0.16796875	-1.0439453	-0.004150391	0.23217773	0.44897461	0	0.676	4/11/2017	4	11	2017	16:20:13	58813	0.5	16	20	13	27	0.051269531	3.511084	-0.10644531	-0.096923828	-0.91259766	12.266357	0.24194336	0	0	0	0	0	0	0	0	0	0.92407227	0.075927734	0.39257813	0.19042969	-0.070800781	-0.13110352	0.516	33831.39	0.98	-2357.26	0.658
470	471	471	Category E	0.059814453	-0.14379883	-0.79199219	-0.033691406	0.23730469	0.44506836	0	0.684	4/11/2017	4	11	2017	16:20:13	58813	0.6	16	20	13	27	0.051269531	3.511084	-0.094970703	-0.097900391	-0.92431641	16.481445	0.20874023	0	0	0	0	0	0	0	0	0	0.93432617	0.065673828	0.33325195	0.15478516	-0.045654297	0.13232422	0.562	33659.4	0.855	-2053.23	0.658
471	472	472	Category E	0.16796875	-0.17993164	-0.92382813	-0.010253906	0.22851563	0.453125	0	0.578	4/11/2017	4	11	2017	16:20:13	58813	0.7	16	20	13	27	0.051269531	3.511084	-0.083496094	-0.096191406	-0.91699219	13.024414	0.26513672	0	0	0	0	0	0	0	0	0	0.92578125	0.07421875	0.34179688	0.25146484	-0.083496094	-0.006591797	0.578	33602.24	0.663	-1678.97	0.676
472	473	473	Category E	0.047851563	-0.047851563	-0.75585938	-0.019775391	0.23730469	0.44702148	0	0.658	4/11/2017	4	11	2017	16:20:13	58813	0.8	16	20	13	27	0.051269531	3.511084	-0.074707031	-0.093261719	-0.91674805	10.395508	0.20751953	0	0	0	0	0	0	0	0	0	0.92456055	0.075439453	0.3293457	0.12255859	0.045410156	0.16088867	0.654	33347.07	0.669	-1575.78	0.676
473	474	474	Category E	0.11987305	-0.059814453	-0.75585938	-0.036376953	0.26464844	0.43579102	0	0.496	4/11/2017	4	11	2017	16:20:13	58813	0.9	16	20	13	27	0.051269531	3.511084	-0.062011719	-0.093017578	-0.91796875	11.339844	0.24584961	0	0	0	0	0	0	0	0	0	0.92480469	0.075195313	0.37719727	0.18188477	0.033203125	0.16210938	0.649	33363.1	0.499	-1257.27	0.684
474	475	475	Category E	0.14379883	-0.059814453	-1.0078125	-0.014892578	0.24291992	0.43798828	0	0.834	4/11/2017	4	11	2017	16:20:14	58814	0	16	20	14	27	0.051269531	3.511084	-0.066650391	-0.092529297	-0.91650391	12.10376	0.23168945	0	0	0	0	0	0	0	0	0	0.92358398	0.076416016	0.33447266	0.21044922	0.032714844	-0.091064453	0.688	33240.63	0.453	-1120.59	0.767
475	476	476	Category E	0.059814453	-0.023925781	-0.94799805	0.006835938	0.24853516	0.44238281	0	0.646	4/11/2017	4	11	2017	16:20:14	58814	0.1	16	20	14	27	0.051269531	3.511084	-0.061035156	-0.093505859	-0.91186523	8.5864258	0.14404297	0	0	0	0	0	0	0	0	0	0.91870117	0.081298828	0.2265625	0.12084961	0.069580078	-0.035888672	0.72	33144.28	0.335	-843.51	0.767
476	477	477	Category E	0.071777344	-0.011962891	-0.76782227	-0.019042969	0.24438477	0.44165039	0	0.921	4/11/2017	4	11	2017	16:20:14	58814	0.2	16	20	14	27	0.051269531	3.511084	-0.053222656	-0.094970703	-0.90991211	4.3925781	0.20678711	0	0	0	0	0	0	0	0	0	0.91625977	0.083740234	0.3503418	0.125	0.083007813	0.14208984	0.736	33097.4	0.316	-790.11	0.767
477	478	478	Category E	-0.059814453	-0.16796875	-0.93579102	-0.0078125	0.22631836	0.44775391	0	0.767	4/11/2017	4	11	2017	16:20:14	58814	0.3	16	20	14	27	0.051269531	3.511084	-0.043945313	-0.094970703	-0.90454102	4.1264648	0.080810547	0	0	0	0	0	0	0	0	0	0.91064453	0.089355469	0.11962891	-0.015625	-0.072753906	-0.031005859	0.733	33106.12	0.195	-515.29	0.767
478	479	479	Category E	-0.023925781	-0.16796875	-0.93579102	0.022460938	0.25512695	0.43310547	0	0.754	4/11/2017	4	11	2017	16:20:14	58814	0.4	16	20	14	28	0.051269531	3.511084	-0.035644531	-0.095458984	-0.89501953	2.3103027	0.083984375	0	0	0	0	0	0	0	0	0	0.90063477	0.099365234	0.125	0.01171875	-0.072509766	-0.040527344	0.705	33189	0.067	-194.14	0.766
479	480	480	Category E	0	-0.17993164	-1.079834	0.083984375	0.25073242	0.42431641	0	0.479	4/11/2017	4	11	2017	16:20:14	58814	0.5	16	20	14	28	0.051269531	3.511084	-0.025390625	-0.095947266	-0.89135742	4.494873	0.20751953	0	0	0	0	0	0	0	0	0	0.89697266	0.10302734	0.29760742	0.025390625	-0.083740234	-0.18823242	0.725	33129.54	0.033	-95.28	0.767
480	481	481	Category E	-0.11987305	-0.095947266	-0.87597656	0.099121094	0.24511719	0.42211914	0	0.665	4/11/2017	4	11	2017	16:20:14	58814	0.6	16	20	14	28	0.051269531	3.511084	-0.024658203	-0.096679688	-0.88623047	9.2260742	0.095703125	0	0	0	0	0	0	0	0	0	0.89160156	0.10839844	0.10620117	-0.094970703	0.000732422	0.010253906	0.706	33186	0.11	-311.34	0.766
481	482	482	Category E	-0.21582031	-0.011962891	-0.82788086	0.077636719	0.26000977	0.41088867	0	0.766	4/11/2017	4	11	2017	16:20:14	58814	0.7	16	20	14	28	0.051269531	3.511084	-0.008789063	-0.096435547	-0.88916016	9.1464844	0.23193359	0	0	0	0	0	0	0	0	0	0.89428711	0.10571289	0.35302734	-0.20678711	0.084472656	0.061279297	0.667	33305.85	0.119	-349.83	0.766
482	483	483	Category E	-0.11987305	-0.023925781	-0.93579102	0.073242188	0.25732422	0.4230957	0	0.805	4/11/2017	4	11	2017	16:20:14	58814	0.8	16	20	14	28	0.051269531	3.511084	0.004394531	-0.10009766	-0.89819336	9.4938965	0.15063477	0	0	0	0	0	0	0	0	0	0.90356445	0.096435547	0.23803711	-0.12426758	0.076171875	-0.037353516	0.669	33299.57	0.015	-46.64	0.766
483	484	484	Category E	-0.15576172	0.023925781	-0.91186523	0.1003418	0.26293945	0.40039063	0	0.533	4/11/2017	4	11	2017	16:20:14	58814	0.9	16	20	14	28	0.051513672	3.4353516	0.013916016	-0.10205078	-0.8996582	10.632324	0.21166992	0	0	0	0	0	0	0	0	0	0.90551758	0.094482422	0.30786133	-0.16967773	0.12597656	-0.011962891	0.663	33318.47	0.062	-188.93	0.77
484	485	485	Category E	-0.23999023	0.035888672	-0.82788086	0.10302734	0.25878906	0.41259766	0	0.77	4/11/2017	4	11	2017	16:20:15	58815	0	16	20	15	28	0.051513672	3.4353516	0.022705078	-0.10351563	-0.89868164	10.115234	0.3059082	0	0	0	0	0	0	0	0	0	0.9050293	0.094970703	0.47314453	-0.26269531	0.1394043	0.070800781	0.725	33129.54	0.098	-273.52	0.805
485	486	486	Category E	-0.31176758	-0.21582031	-1.0078125	0.088378906	0.24902344	0.4230957	0	0.44	4/11/2017	4	11	2017	16:20:15	58815	0.1	16	20	15	28	0.051513672	3.4353516	0.03125	-0.10400391	-0.89282227	5.7575684	0.37866211	0	0	0	0	0	0	0	0	0	0.89941406	0.10058594	0.56958008	-0.34301758	-0.11157227	-0.11474609	0.765	33014.49	0.253	-632.27	0.805
486	487	487	Category E	-0.21582031	-0.16796875	-0.77978516	0.1105957	0.26586914	0.40234375	0	1.04	4/11/2017	4	11	2017	16:20:15	58815	0.2	16	20	15	28	0.051513672	3.4353516	0.039794922	-0.10449219	-0.89111328	1.7272949	0.28588867	0	0	0	0	0	0	0	0	0	0.89794922	0.10205078	0.43041992	-0.25561523	-0.063232422	0.11132813	0.762	33022.94	0.182	-470.36	0.786
487	488	488	Category E	-0.34790039	-0.21582031	-1.0678711	0.17749023	0.23413086	0.39477539	0	1.006	4/11/2017	4	11	2017	16:20:15	58815	0.3	16	20	15	28	0.051513672	3.4353516	0.051025391	-0.10424805	-0.88916016	2.310791	0.45092773	0	0	0	0	0	0	0	0	0	0.89672852	0.10327148	0.6887207	-0.39892578	-0.11132813	-0.1784668	0.783	32964.3	0.111	-290.38	0.786
488	489	489	Category E	-0.17993164	-0.13183594	-0.88793945	0.19628906	0.23901367	0.38134766	0	0.786	4/11/2017	4	11	2017	16:20:15	58815	0.4	16	20	15	29	0.051513672	3.4353516	0.058349609	-0.10229492	-0.88134766	2.8393555	0.23999023	0	0	0	0	0	0	0	0	0	0.8894043	0.1105957	0.27392578	-0.23828125	-0.029296875	-0.006347656	0.758	33034.26	0.256	-643.09	0.786
489	490	490	Category E	-0.35986328	-0.071777344	-0.95996094	0.19897461	0.25537109	0.37182617	0	0.656	4/11/2017	4	11	2017	16:20:15	58815	0.5	16	20	15	29	0.051513672	3.4353516	0.065917969	-0.1015625	-0.87719727	0.49584961	0.43481445	0	0	0	0	0	0	0	0	0	0.88549805	0.11450195	0.53857422	-0.42578125	0.029785156	-0.082519531	0.812	32885.37	0.337	-781.57	0.786
490	491	491	Category E	-0.29980469	-0.14379883	-0.81591797	0.14550781	0.25512695	0.40014648	0	0.623	4/11/2017	4	11	2017	16:20:15	58815	0.6	16	20	15	29	0.051513672	3.4353516	0.076660156	-0.10302734	-0.87695313	0.13500977	0.38354492	0	0	0	0	0	0	0	0	0	0.88623047	0.11376953	0.47802734	-0.37646484	-0.040527344	0.061035156	0.707	33183	0.619	-1417.13	0.786
491	492	492	Category E	-0.17993164	-0.083984375	-0.80395508	0.12573242	0.2590332	0.39916992	0	0.762	4/11/2017	4	11	2017	16:20:15	58815	0.7	16	20	15	29	0.051513672	3.4353516	0.085449219	-0.10180664	-0.87573242	1.520752	0.27539063	0	0	0	0	0	0	0	0	0	0.88574219	0.11425781	0.35498047	-0.26538086	0.017822266	0.071777344	0.75	33057.05	0.449	-1052.76	0.762
492	493	493	Category E	-0.25195313	-0.035888672	-0.97192383	0.096435547	0.27612305	0.40869141	0	0.414	4/11/2017	4	11	2017	16:20:15	58815	0.8	16	20	15	29	0.051513672	3.4353516	0.093017578	-0.10107422	-0.86938477	3.4814453	0.36572266	0	0	0	0	0	0	0	0	0	0.88037109	0.11962891	0.51269531	-0.3449707	0.065185547	-0.10229492	0.742	33080.03	0.43	-1022.43	0.762
493	494	494	Category E	-0.14379883	-0.11987305	-0.82788086	0.054199219	0.24853516	0.4296875	0	1.259	4/11/2017	4	11	2017	16:20:15	58815	0.9	16	20	15	29	0.051513672	3.4353516	0.1015625	-0.1015625	-0.86743164	3.8815918	0.24902344	0	0	0	0	0	0	0	0	0	0.87939453	0.12060547	0.30322266	-0.24536133	-0.018066406	0.039550781	0.776	32983.7	0.389	-912.12	0.762
494	495	495	Category E	-0.19189453	-0.17993164	-0.98388672	0.016357422	0.23046875	0.44750977	0	0.74	4/11/2017	4	11	2017	16:20:16	58816	0	16	20	16	29	0.051513672	3.4353516	0.11035156	-0.10107422	-0.86669922	4.8452148	0.33349609	0	0	0	0	0	0	0	0	0	0.87939453	0.12060547	0.49804688	-0.30224609	-0.078613281	-0.11694336	0.751	33054.19	0.329	-807.15	0.762
495	496	496	Category E	-0.14379883	-0.083984375	-0.85180664	0.010498047	0.24389648	0.4375	0	0.859	4/11/2017	4	11	2017	16:20:16	58816	0.1	16	20	16	29	0.051513672	3.4353516	0.11962891	-0.10131836	-0.86279297	9.2675781	0.2644043	0	0	0	0	0	0	0	0	0	0.87695313	0.12304688	0.29223633	-0.26342773	0.017333984	0.010986328	0.707	33183	0.273	-714.6	0.74
496	497	497	Category E	-0.15576172	-0.11987305	-0.89990234	0.015869141	0.23999023	0.44458008	0	0.474	4/11/2017	4	11	2017	16:20:16	58816	0.2	16	20	16	29	0.051513672	3.4353516	0.12792969	-0.10058594	-0.85791016	13.584961	0.28735352	0	0	0	0	0	0	0	0	0	0.87329102	0.12670898	0.34472656	-0.28369141	-0.019042969	-0.041748047	0.739	33088.7	0.096	-264.33	0.844
497	498	498	Category E	-0.095947266	-0.083984375	-0.88793945	0.022705078	0.24633789	0.43847656	0	0.496	4/11/2017	4	11	2017	16:20:16	58816	0.3	16	20	16	29	0.051513672	3.4353516	0.13671875	-0.10107422	-0.85473633	15.176025	0.23583984	0	0	0	0	0	0	0	0	0	0.87158203	0.12841797	0.28295898	-0.23266602	0.017089844	-0.032958984	0.67	33296.44	0.218	-607.6	0.757
498	499	499	Category E	-0.095947266	-0.047851563	-1.079834	-0.002685547	0.26513672	0.42822266	0	0.61	4/11/2017	4	11	2017	16:20:16	58816	0.4	16	20	16	30	0.051513672	3.4353516	0.14575195	-0.10083008	-0.85302734	14.682617	0.33544922	0	0	0	0	0	0	0	0	0	0.87109375	0.12890625	0.52148438	-0.24169922	0.052978516	-0.2265625	0.673	33287.05	0.381	-984.11	0.757
499	500	500	Category E	-0.059814453	-0.011962891	-0.93579102	-0.016113281	0.28491211	0.41699219	0	0.844	4/11/2017	4	11	2017	16:20:16	58816	0.5	16	20	16	30	0.051513672	3.4353516	0.15380859	-0.10009766	-0.84814453	15.666992	0.24731445	0	0	0	0	0	0	0	0	0	0.86791992	0.13208008	0.38964844	-0.21362305	0.088134766	-0.087402344	0.635	33408.51	0.536	-1348.92	0.757
500	501	501	Category E	0.023925781	0	-0.87597656	-0.023193359	0.27563477	0.42431641	0	0.757	4/11/2017	4	11	2017	16:20:16	58816	0.6	16	20	16	30	0.051513672	3.4353516	0.16040039	-0.1015625	-0.84399414	18.07251	0.1730957	0	0	0	0	0	0	0	0	0	0.86499023	0.13500977	0.27001953	-0.13647461	0.1015625	-0.031738281	0.689	33237.57	0.498	-1209.71	0.757
501	502	502	Category E	-0.25195313	-0.023925781	-0.82788086	-0.051513672	0.27050781	0.43164063	0	0.632	4/11/2017	4	11	2017	16:20:16	58816	0.7	16	20	16	30	0.051513672	3.4353516	0.1652832	-0.1015625	-0.84326172	19.140137	0.42456055	0	0	0	0	0	0	0	0	0	0.86547852	0.13452148	0.51049805	-0.41723633	0.077636719	0.015380859	0.714	33162.08	0.503	-1192.79	0.757
502	503	503	Category E	-0.071777344	-0.10791016	-0.68383789	-0.0859375	0.24902344	0.43554688	0	0.796	4/11/2017	4	11	2017	16:20:16	58816	0.8	16	20	16	30	0.051513672	3.4353516	0.171875	-0.10131836	-0.84204102	22.751465	0.29052734	0	0	0	0	0	0	0	0	0	0.86547852	0.13452148	0.40844727	-0.24365234	-0.006347656	0.15820313	0.737	33094.49	0.458	-1082.36	0.757
503	504	504	Category E	-0.023925781	0.047851563	-0.97192383	-0.043457031	0.25219727	0.43823242	0	0.648	4/11/2017	4	11	2017	16:20:16	58816	0.9	16	20	16	30	0.051513672	3.4353516	0.17675781	-0.10009766	-0.84130859	32.295898	0.28125	0	0	0	0	0	0	0	0	0	0.86547852	0.13452148	0.47924805	-0.20068359	0.14794922	-0.13037109	0.646	33372.76	0.446	-1151.15	0.757
504	505	505	Category E	-0.059814453	-0.19189453	-0.87597656	0.019775391	0.27026367	0.42089844	0	0.749	4/11/2017	4	11	2017	16:20:17	58817	0	16	20	17	30	0.051513672	3.4353516	0.17871094	-0.095703125	-0.83935547	46.430908	0.25976563	0	0	0	0	0	0	0	0	0	0.86376953	0.13623047	0.37109375	-0.23852539	-0.095947266	-0.036376953	0.78	32972.6	0.289	-702.04	0.796
505	506	506	Category E	-0.17993164	-0.095947266	-0.81591797	0.094970703	0.26074219	0.41577148	0	0.297	4/11/2017	4	11	2017	16:20:17	58817	0.1	16	20	17	30	0.051513672	3.4353516	0.18066406	-0.09375	-0.84179688	63.943848	0.36157227	0	0	0	0	0	0	0	0	0	0.86621094	0.13378906	0.38867188	-0.3605957	-0.001953125	0.025878906	1.02	32377.76	0.053	-115.78	0.967
506	507	507	Category M	0.25195313	-0.071777344	-0.82788086	-0.22753906	-0.20336914	0.43017578	0	1.559	4/11/2017	4	11	2017	16:23:47	59027	0.8	16	23	47	1	0.051513672	3.4853027	0.18286133	-0.089111328	-0.84667969	89.276367	0.073486328	0	0	0	0	0	0	0	0	0	0.87084961	0.12915039	0.10522461	0.068847656	0.017333984	0.018798828	1.048	32316	-0.003	6.55	1.559
507	508	508	Category M	0.3359375	-0.047851563	-0.89990234	-0.22802734	-0.1953125	0.43310547	0	2.071	4/11/2017	4	11	2017	16:23:47	59027	0.9	16	23	47	1	0.051513672	3.4853027	0.17944336	-0.083740234	-0.84448242	115.77026	0.16967773	0	0	0	0	0	0	0	0	0	0.86743164	0.13256836	0.24780273	0.15625	0.035888672	-0.055175781	1.241	31923.27	-0.04	77.11	1.559
508	509	509	Category M	0.23999023	-0.21582031	-0.89990234	-0.23022461	-0.18676758	0.43896484	0	0.967	4/11/2017	4	11	2017	16:23:48	59028	0	16	23	48	1	0.051513672	3.4853027	0.17529297	-0.089111328	-0.84790039	139.49463	0.15112305	0	0	0	0	0	0	0	0	0	0.87060547	0.12939453	0.24291992	0.064453125	-0.12646484	-0.051757813	1.308	31798.51	-0.162	311.37	1.559
509	510	510	Category M	0.68383789	-0.14379883	-1.8359375	-0.234375	-0.18847656	0.43725586	0	1.807	4/11/2017	4	11	2017	16:23:48	59028	0.1	16	23	48	1	0.051513672	3.4853027	0.17358398	-0.091552734	-0.85107422	157.80811	1.1101074	0	0	0	0	0	0	0	0	0	0.87329102	0.12670898	1.5471191	0.51000977	-0.052001953	-0.98461914	1.496	31474.13	-0.449	844.05	1.559
510	511	511	Category M	0.86376953	0.059814453	-0.53979492	-0.24389648	-0.17993164	0.42773438	0	1.147	4/11/2017	4	11	2017	16:23:48	59028	0.2	16	23	48	1	0.051513672	3.4853027	0.17089844	-0.092285156	-0.84863281	164.62329	0.7734375	0	0	0	0	0	0	0	0	0	0.87060547	0.12939453	1.1538086	0.69262695	0.15209961	0.30883789	1.417	31606.17	-0.548	1130.49	1.428
511	512	512	Category M	0.56396484	0.10791016	-0.80395508	-0.26953125	-0.24023438	0.39355469	0	1.428	4/11/2017	4	11	2017	16:23:48	59028	0.3	16	23	48	1	0.051513672	3.4933594	0.17333984	-0.090576172	-0.84814453	158.96533	0.44042969	0	0	0	0	0	0	0	0	0	0.87036133	0.12963867	0.63354492	0.39038086	0.19848633	0.044189453	1.241	31923.27	-0.33	708.79	1.428
512	513	513	Category M	0.79199219	-0.15576172	-0.7199707	-0.26538086	-0.25830078	0.38647461	0	1.084	4/11/2017	4	11	2017	16:23:48	59028	0.4	16	23	48	1	0.051513672	3.4933594	0.17138672	-0.091064453	-0.84838867	148.4707	0.63696289	0	0	0	0	0	0	0	0	0	0.87011719	0.12988281	0.81347656	0.62036133	-0.064453125	0.12841797	1.323	31771.29	-0.301	602.01	1.428
513	514	514	Category M	-0.61181641	-0.14379883	-0.95996094	-0.27880859	-0.2199707	0.39233398	0	1.018	4/11/2017	4	11	2017	16:23:48	59028	0.5	16	23	48	2	0.051513672	3.4933594	0.17138672	-0.091796875	-0.84960938	137.66992	0.79248047	0	0	0	0	0	0	0	0	0	0.87158203	0.12841797	0.94506836	-0.78320313	-0.051757813	-0.11010742	1.148	32105.83	-0.326	752.85	1.147
514	515	515	Category M	0.41992188	-0.25195313	-0.68383789	-0.36132813	-0.16235352	0.3671875	0	1.454	4/11/2017	4	11	2017	16:23:48	59028	0.6	16	23	48	2	0.051513672	3.4933594	0.17041016	-0.092285156	-0.8503418	120.3269	0.33959961	0	0	0	0	0	0	0	0	0	0.87231445	0.12768555	0.57543945	0.24926758	-0.15942383	0.16650391	1.141	32120.04	-0.39	934.15	1.103
515	516	516	Category M	0.29980469	-0.19189453	-0.57592773	-0.34936523	-0.17626953	0.36206055	0	0.762	4/11/2017	4	11	2017	16:23:48	59028	0.7	16	23	48	2	0.051513672	3.4933594	0.16870117	-0.092529297	-0.84790039	98.022461	0.31787109	0	0	0	0	0	0	0	0	0	0.86962891	0.13037109	0.50244141	0.13085938	-0.099121094	0.27197266	1.055	32300.77	-0.217	515.75	1.084
516	517	517	Category M	0.45581055	-0.059814453	-0.52783203	-0.328125	-0.15429688	0.39306641	0	1.103	4/11/2017	4	11	2017	16:23:48	59028	0.8	16	23	48	2	0.051513672	3.4933594	0.16918945	-0.093017578	-0.84814453	69.4375	0.4309082	0	0	0	0	0	0	0	0	0	0.86987305	0.13012695	0.64013672	0.28637695	0.033203125	0.3203125	1.052	32307.29	-0.094	212.25	1.066
517	518	518	Category M	0.49194336	-0.14379883	-0.57592773	-0.28271484	-0.17163086	0.41503906	0	0.913	4/11/2017	4	11	2017	16:23:48	59028	0.9	16	23	48	2	0.051513672	3.4933594	0.17016602	-0.089355469	-0.85327148	45.277344	0.42797852	0	0	0	0	0	0	0	0	0	0.87475586	0.12524414	0.65332031	0.3215332	-0.054199219	0.27734375	0.928	32590.83	-0.135	345.99	1.066
518	519	519	Category M	0.58789063	-0.16796875	-0.59985352	-0.26367188	-0.17358398	0.42504883	0	1.066	4/11/2017	4	11	2017	16:23:49	59029	0	16	23	49	2	0.051513672	3.4933594	0.17211914	-0.091308594	-0.85107422	26.429443	0.49169922	0	0	0	0	0	0	0	0	0	0.87329102	0.12670898	0.74365234	0.41552734	-0.076416016	0.2512207	0.772	32994.86	0.015	-41.59	0.913
519	520	520	Category M	-0.15576172	-0.17993164	-0.21582031	-0.29467773	-0.18286133	0.40942383	0	0.275	4/11/2017	4	11	2017	16:23:49	59029	0.1	16	23	49	2	0.051513672	3.4933594	0.17114258	-0.092529297	-0.85180664	6.7568359	0.72045898	0	0	0	0	0	0	0	0	0	0.8737793	0.1262207	1.050293	-0.3269043	-0.087158203	0.63598633	0.758	33034.26	0.142	-375.19	1.066
520	521	521	Category M	1.1159668	-0.14379883	-1.4279785	-0.29248047	-0.17382813	0.40600586	0	0.516	4/11/2017	4	11	2017	16:23:49	59029	0.2	16	23	49	2	0.051513672	3.4933594	0.17114258	-0.092041016	-0.84838867	6.625	1.109375	0	0	0	0	0	0	0	0	0	0.87036133	0.12963867	1.5756836	0.94482422	-0.051513672	-0.5793457	0.816	32874.66	0.108	-274.19	0.913
521	522	522	Category M	1.0197754	-0.3359375	-1.8479004	-0.25830078	-0.15478516	0.43188477	0	0.679	4/11/2017	4	11	2017	16:23:49	59029	0.3	16	23	49	2	0.051513672	3.4933594	0.17480469	-0.09375	-0.84692383	2.2580566	1.3317871	0	0	0	0	0	0	0	0	0	0.86987305	0.13012695	2.0874023	0.84472656	-0.24194336	-1.0007324	0.786	32956.02	0.174	-441.17	0.735
522	523	523	Category M	0.51586914	-0.15576172	-0.75585938	-0.26635742	-0.15844727	0.42407227	0	1.45	4/11/2017	4	11	2017	16:23:49	59029	0.4	16	23	49	2	0.051513672	3.4933594	0.1784668	-0.091308594	-0.85766602	1.8562012	0.35791016	0	0	0	0	0	0	0	0	0	0.88085938	0.11914063	0.50341797	0.3371582	-0.064208984	0.10180664	0.684	33252.93	0.239	-650.04	0.679
523	524	524	Category M	0.43188477	-0.095947266	-0.59985352	-0.29638672	-0.16748047	0.41625977	0	0.735	4/11/2017	4	11	2017	16:23:49	59029	0.5	16	23	49	3	0.051513672	3.4933594	0.17578125	-0.088623047	-0.85717773	4.326416	0.36303711	0	0	0	0	0	0	0	0	0	0.87939453	0.12060547	0.52075195	0.25585938	-0.007080078	0.25732422	0.725	33129.54	0.341	-852.53	0.735
524	525	525	Category M	0.53979492	-0.083984375	-0.69580078	-0.30908203	-0.16723633	0.4050293	0	0.45	4/11/2017	4	11	2017	16:23:49	59029	0.6	16	23	49	3	0.051513672	3.4933594	0.17333984	-0.088134766	-0.85302734	10.242188	0.3984375	0	0	0	0	0	0	0	0	0	0.875	0.125	0.52758789	0.36621094	0.004150391	0.15722656	0.823	32856.02	0.374	-847.81	1.105
525	526	526	Category M	0.55175781	-0.13183594	-0.64794922	-0.31860352	-0.16918945	0.39306641	0	0.521	4/11/2017	4	11	2017	16:23:49	59029	0.7	16	23	49	3	0.051513672	3.4933594	0.17260742	-0.088378906	-0.86157227	15.145752	0.43725586	0	0	0	0	0	0	0	0	0	0.88305664	0.11694336	0.63598633	0.37890625	-0.043212891	0.21362305	1.018	32382.22	0.237	-485.46	1.105
526	527	527	Category M	0.61181641	-0.16796875	-0.63598633	-0.32617188	-0.16992188	0.38720703	0	1.105	4/11/2017	4	11	2017	16:23:49	59029	0.8	16	23	49	3	0.051513672	3.4933594	0.17797852	-0.085693359	-0.8581543	17.104492	0.49414063	0	0	0	0	0	0	0	0	0	0.88061523	0.11938477	0.73803711	0.43359375	-0.08203125	0.22216797	0.944	32552.58	0.464	-930.99	1.004
527	528	528	Category M	0.44384766	-0.059814453	-0.58789063	-0.32885742	-0.171875	0.3840332	0	1.851	4/11/2017	4	11	2017	16:23:49	59029	0.9	16	23	49	3	0.051513672	3.4933594	0.17919922	-0.087890625	-0.86254883	13.389404	0.38232422	0	0	0	0	0	0	0	0	0	0.88549805	0.11450195	0.56762695	0.2644043	0.028076172	0.2746582	0.894	32673.92	0.607	-1207.96	1.105
528	529	529	Category M	0.57592773	-0.10791016	-0.70776367	-0.3215332	-0.1706543	0.38818359	0	1.004	4/11/2017	4	11	2017	16:23:50	59030	0	16	23	50	3	0.051513672	3.4933594	0.18261719	-0.088378906	-0.86743164	7.8740234	0.42480469	0	0	0	0	0	0	0	0	0	0.89086914	0.10913086	0.57226563	0.39306641	-0.019287109	0.15966797	1.014	32391.17	0.441	-849.24	1.175
529	530	530	Category M	0.63598633	-0.083984375	-0.68383789	-0.30566406	-0.16625977	0.40014648	0	0.433	4/11/2017	4	11	2017	16:23:50	59030	0.1	16	23	50	3	0.051513672	3.4933594	0.18530273	-0.085205078	-0.85693359	6.1921387	0.48242188	0	0	0	0	0	0	0	0	0	0.88110352	0.11889648	0.625	0.45043945	0.001220703	0.1730957	1.149	32103.8	0.457	-804.42	1.327
530	531	531	Category M	0.61181641	-0.023925781	-0.73193359	-0.30004883	-0.16601563	0.4050293	0	1.175	4/11/2017	4	11	2017	16:23:50	59030	0.2	16	23	50	3	0.051513672	3.4933594	0.18652344	-0.08984375	-0.85473633	5.8168945	0.44726563	0	0	0	0	0	0	0	0	0	0.87963867	0.12036133	0.61401367	0.42504883	0.065917969	0.12280273	1.326	31765.87	0.262	-438.58	1.327
531	532	532	Category M	0.56396484	-0.095947266	-0.671875	-0.30810547	-0.16381836	0.39916992	0	1.327	4/11/2017	4	11	2017	16:23:50	59030	0.3	16	23	50	3	0.051513672	3.4933594	0.19287109	-0.090332031	-0.86083984	6.5102539	0.41625977	0	0	0	0	0	0	0	0	0	0.88696289	0.11303711	0.56567383	0.37084961	-0.005371094	0.18896484	1.199	32004.29	0.357	-626.72	1.175
532	533	533	Category M	0.59985352	-0.13183594	-0.68383789	-0.33203125	-0.16333008	0.38623047	0	2.168	4/11/2017	4	11	2017	16:23:50	59030	0.4	16	23	50	3	0.051513672	3.4933594	0.19482422	-0.090820313	-0.85351563	8.7416992	0.44091797	0	0	0	0	0	0	0	0	0	0.88012695	0.11987305	0.61547852	0.4050293	-0.040771484	0.16967773	1.172	32057.6	0.383	-678.45	1.175
533	534	534	Category M	0.59985352	-0.14379883	-0.7199707	-0.33251953	-0.16210938	0.38110352	0	1.09	4/11/2017	4	11	2017	16:23:50	59030	0.5	16	23	50	4	0.051513672	3.4933594	0.19848633	-0.098876953	-0.8684082	6.0378418	0.42993164	0	0	0	0	0	0	0	0	0	0.89624023	0.10375977	0.59423828	0.40112305	-0.044677734	0.1484375	1.165	32071.58	0.203	-380.48	1.175
534	535	535	Category M	0.64794922	-0.16796875	-0.65991211	-0.34082031	-0.16894531	0.37426758	0	0.841	4/11/2017	4	11	2017	16:23:50	59030	0.6	16	23	50	4	0.051513672	3.4933594	0.19921875	-0.099609375	-0.87158203	3.5917969	0.50073242	0	0	0	0	0	0	0	0	0	0.8996582	0.1003418	0.72851563	0.44848633	-0.068115234	0.21166992	1.08	32247.04	0.265	-515.23	1.09
535	536	536	Category M	0.65991211	-0.11987305	-0.68383789	-0.34033203	-0.17382813	0.37939453	0	0.393	4/11/2017	4	11	2017	16:23:50	59030	0.7	16	23	50	4	0.051513672	3.4933594	0.19677734	-0.098144531	-0.86230469	2.7324219	0.49658203	0	0	0	0	0	0	0	0	0	0.88989258	0.11010742	0.66308594	0.46289063	-0.021484375	0.1784668	0.98	32468.4	0.236	-497.17	1.09
536	537	537	Category M	0.58789063	-0.059814453	-0.59985352	-0.33862305	-0.17114258	0.3762207	0	0.662	4/11/2017	4	11	2017	16:23:50	59030	0.8	16	23	50	4	0.051513672	3.4933594	0.1953125	-0.099365234	-0.87988281	1.3132324	0.48364258	0	0	0	0	0	0	0	0	0	0.90673828	0.093261719	0.7121582	0.39233398	0.039550781	0.2800293	0.835	32824.37	0.369	-829.84	1.09
537	538	538	Category M	0.47998047	-0.047851563	-0.57592773	-0.33618164	-0.17211914	0.37426758	0	0.726	4/11/2017	4	11	2017	16:23:50	59030	0.9	16	23	50	4	0.051513672	3.4933594	0.19726563	-0.098388672	-0.87060547	0.66455078	0.41137695	0	0	0	0	0	0	0	0	0	0.89794922	0.10205078	0.62792969	0.2824707	0.050537109	0.29467773	0.888	32688.84	0.137	-322.21	1.299
538	539	539	Category M	0.52783203	-0.059814453	-0.671875	-0.33154297	-0.17285156	0.38037109	0	1.299	4/11/2017	4	11	2017	16:23:51	59031	0	16	23	51	4	0.051513672	3.4933594	0.19116211	-0.099853516	-0.87768555	4.4172363	0.39648438	0	0	0	0	0	0	0	0	0	0.90380859	0.096191406	0.58251953	0.33642578	0.040039063	0.20581055	1.054	32302.94	-0.247	595.87	1.299
539	540	540	Category M	0.45581055	-0.059814453	-0.75585938	-0.31396484	-0.16479492	0.39624023	0	1.407	4/11/2017	4	11	2017	16:23:51	59031	0.1	16	23	51	4	0.051513672	3.4933594	0.19750977	-0.098144531	-0.87353516	7.942627	0.28637695	0	0	0	0	0	0	0	0	0	0.90087891	0.099121094	0.41455078	0.25805664	0.038330078	0.11767578	1.171	32059.59	-0.267	589.63	1.299
540	541	541	Category M	0.2878418	-0.095947266	-0.7199707	-0.29516602	-0.15795898	0.41821289	0	1.838	4/11/2017	4	11	2017	16:23:51	59031	0.2	16	23	51	4	0.051513672	3.4933594	0.19506836	-0.097900391	-0.86230469	12.336914	0.16992188	0	0	0	0	0	0	0	0	0	0.8894043	0.1105957	0.23706055	0.092529297	0.001953125	0.14233398	1.187	32027.86	-0.195	413.04	1.299
541	542	542	Category M	0.37182617	-0.14379883	-0.82788086	-0.27685547	-0.14379883	0.4309082	0	1.095	4/11/2017	4	11	2017	16:23:51	59031	0.3	16	23	51	4	0.051513672	3.4933594	0.19580078	-0.095703125	-0.87475586	20.373047	0.18823242	0	0	0	0	0	0	0	0	0	0.90161133	0.098388672	0.27075195	0.17578125	-0.047851563	0.046875	1.217	31969.29	-0.304	657.89	1.299
542	543	543	Category M	0.21582031	-0.035888672	-0.89990234	-0.23583984	-0.14916992	0.45288086	0	0.761	4/11/2017	4	11	2017	16:23:51	59031	0.4	16	23	51	4	0.051513672	3.4933594	0.20214844	-0.094970703	-0.87133789	31.678223	0.067138672	0	0	0	0	0	0	0	0	0	0.89941406	0.10058594	0.10107422	0.013427734	0.059082031	-0.028320313	1.195	32012.13	-0.388	886.68	1.167
543	544	544	Category M	0.19189453	0.16796875	-0.99584961	-0.23046875	-0.13696289	0.44848633	0	0.902	4/11/2017	4	11	2017	16:23:51	59031	0.5	16	23	51	5	0.051513672	3.4933594	0.203125	-0.096435547	-0.88452148	43.874756	0.28710938	0	0	0	0	0	0	0	0	0	0.91259766	0.087402344	0.38720703	-0.011230469	0.2644043	-0.11108398	1.092	32221.61	-0.183	415.34	1.167
544	545	545	Category M	-0.035888672	0.17993164	-1.1518555	-0.20874023	-0.11425781	0.46240234	0	1.167	4/11/2017	4	11	2017	16:23:51	59031	0.6	16	23	51	5	0.051513672	3.4933594	0.20288086	-0.095703125	-0.87719727	55.528076	0.45654297	0	0	0	0	0	0	0	0	0	0.90527344	0.094726563	0.7890625	-0.23876953	0.27563477	-0.27441406	1.069	32270.56	0.017	-36.26	1.122
545	546	546	Category M	0.011962891	0.35986328	-1.0917969	-0.19775391	-0.095458984	0.47314453	0	0.793	4/11/2017	4	11	2017	16:23:51	59031	0.7	16	23	51	5	0.051513672	3.4933594	0.20166016	-0.092285156	-0.87011719	62.88916	0.5378418	0	0	0	0	0	0	0	0	0	0.89794922	0.10205078	0.86328125	-0.18969727	0.45214844	-0.22143555	1.073	32261.98	-0.011	23.64	1.122
546	547	547	Category M	-0.34790039	0.23999023	-0.77978516	-0.20361328	-0.046875	0.47119141	0	1.696	4/11/2017	4	11	2017	16:23:51	59031	0.8	16	23	51	5	0.051513672	3.4933594	0.20629883	-0.091552734	-0.88085938	67.340332	0.65380859	0	0	0	0	0	0	0	0	0	0.90942383	0.090576172	0.98730469	-0.55419922	0.33154297	0.10107422	1.045	32322.55	-0.043	95.63	1.167
547	548	548	Category M	-0.29980469	-0.46777344	-1.3798828	-0.25073242	0.056884766	0.45556641	0	1.122	4/11/2017	4	11	2017	16:23:51	59031	0.9	16	23	51	5	0.051513672	3.4933594	0.2043457	-0.090820313	-0.87988281	70.071045	0.80371094	0	0	0	0	0	0	0	0	0	0.90795898	0.092041016	1.3806152	-0.50415039	-0.37670898	-0.49975586	1.201	32000.38	-0.125	255.19	1.167
548	549	549	Category M	-0.11987305	-0.27587891	-1.0917969	-0.18432617	0.12866211	0.46582031	0	0.59	4/11/2017	4	11	2017	16:23:52	59032	0	16	23	52	5	0.051513672	3.4933594	0.20068359	-0.092773438	-0.88378906	72.490479	0.42358398	0	0	0	0	0	0	0	0	0	0.91088867	0.089111328	0.71142578	-0.32055664	-0.18286133	-0.20776367	1.146	32109.88	-0.063	130.78	1.122
549	550	550	Category M	-0.13183594	-0.2277832	-0.85180664	-0.22070313	0.17089844	0.43408203	0	1.842	4/11/2017	4	11	2017	16:23:52	59032	0.1	16	23	52	5	0.051513672	3.4353516	0.20019531	-0.089599609	-0.8737793	74.627441	0.36035156	0	0	0	0	0	0	0	0	0	0.90087891	0.099121094	0.4921875	-0.33203125	-0.13793945	0.021972656	1.047	32318.18	-0.076	171.03	1.122
550	551	551	Category M	0.25195313	-0.023925781	-0.75585938	-0.25732422	0.20800781	0.40649414	0	0.835	4/11/2017	4	11	2017	16:23:52	59032	0.2	16	23	52	5	0.051513672	3.4353516	0.19262695	-0.089599609	-0.85595703	74.060547	0.13354492	0	0	0	0	0	0	0	0	0	0.88208008	0.11791992	0.22509766	0.059082031	0.065673828	0.10009766	0.869	32736.66	0.203	-472.54	1.122
551	552	552	Category M	0.011962891	-0.20385742	-0.93579102	-0.24902344	0.22875977	0.39624023	0	0.198	4/11/2017	4	11	2017	16:23:52	59032	0.3	16	23	52	5	0.051513672	3.4353516	0.18505859	-0.09375	-0.86669922	74.632324	0.21630859	0	0	0	0	0	0	0	0	0	0.89111328	0.10888672	0.35229492	-0.1730957	-0.10986328	-0.068847656	0.911	32632.06	0.131	-302.94	1.256
552	553	553	Category M	0.047851563	-0.11987305	-0.86376953	-0.25708008	0.22363281	0.3984375	0	0.632	4/11/2017	4	11	2017	16:23:52	59032	0.4	16	23	52	5	0.051513672	3.4353516	0.18212891	-0.10083008	-0.87670898	73.53418	0.13623047	0	0	0	0	0	0	0	0	0	0.90112305	0.098876953	0.16625977	-0.13427734	-0.018798828	0.012939453	1.022	32373.3	0.07	-151.69	1.256
553	554	554	Category M	0.047851563	-0.095947266	-0.81591797	-0.25024414	0.22973633	0.38891602	0	1.373	4/11/2017	4	11	2017	16:23:52	59032	0.5	16	23	52	6	0.051513672	3.4353516	0.17382813	-0.10302734	-0.88818359	68.572998	0.14550781	0	0	0	0	0	0	0	0	0	0.91088867	0.089111328	0.20556641	-0.12597656	0.007080078	0.072265625	0.822	32858.68	0.34	-781.08	0.835
554	555	555	Category M	0	-0.071777344	-0.81591797	-0.25439453	0.21606445	0.39941406	0	1.256	4/11/2017	4	11	2017	16:23:52	59032	0.6	16	23	52	6	0.051513672	3.4353516	0.17993164	-0.10180664	-0.87670898	62.080566	0.19238281	0	0	0	0	0	0	0	0	0	0.90063477	0.099365234	0.27099609	-0.17993164	0.030029297	0.060791016	0.751	33054.19	0.411	-976.59	0.72
555	556	556	Category M	0.10791016	-0.059814453	-0.95996094	-0.2253418	0.21313477	0.41943359	0	0.64	4/11/2017	4	11	2017	16:23:52	59032	0.7	16	23	52	6	0.051513672	3.4353516	0.17602539	-0.10083008	-0.89453125	58.395508	0.1027832	0	0	0	0	0	0	0	0	0	0.91723633	0.082763672	0.17456055	-0.068115234	0.041015625	-0.065185547	0.838	32816.52	0.541	-1144.7	1.256
556	557	557	Category M	0.15576172	0.27587891	-1.1757813	-0.18237305	0.24316406	0.41650391	0	0.407	4/11/2017	4	11	2017	16:23:52	59032	0.8	16	23	52	6	0.051513672	3.4353516	0.17480469	-0.096679688	-0.89941406	54.442383	0.46411133	0	0	0	0	0	0	0	0	0	0.92138672	0.078613281	0.66796875	-0.019042969	0.37255859	-0.27612305	0.958	32519.54	0.202	-437.93	1.256
557	558	558	Category M	0.083984375	-0.32397461	-0.76782227	-0.11206055	0.25683594	0.42651367	0	0.72	4/11/2017	4	11	2017	16:23:52	59032	0.9	16	23	52	6	0.051513672	3.4353516	0.16821289	-0.10009766	-0.91015625	54.199463	0.27807617	0	0	0	0	0	0	0	0	0	0.9309082	0.069091797	0.45019531	-0.084228516	-0.22363281	0.14233398	0.793	32936.82	0.472	-1058.85	1.22
558	559	559	Category M	-0.095947266	-0.27587891	-0.99584961	-0.082763672	0.25024414	0.43554688	0	1.354	4/11/2017	4	11	2017	16:23:53	59033	0	16	23	53	6	0.051513672	3.4353516	0.16333008	-0.10009766	-0.91601563	59.381104	0.32324219	0	0	0	0	0	0	0	0	0	0.93579102	0.064208984	0.51489258	-0.25927734	-0.17553711	-0.079589844	0.787	32953.27	0.381	-887.69	1.22
559	560	560	Category M	-0.011962891	-0.13183594	-0.80395508	-0.064941406	0.27075195	0.42382813	0	0.381	4/11/2017	4	11	2017	16:23:53	59033	0.1	16	23	53	6	0.051513672	3.4353516	0.15771484	-0.098144531	-0.91113281	65.294678	0.20361328	0	0	0	0	0	0	0	0	0	0.92993164	0.070068359	0.31054688	-0.16967773	-0.033447266	0.10717773	0.9	32659.07	0.098	-231.82	1.22
560	561	561	Category J	0.19189453	-0.23999023	-0.75585938	0.065429688	0.24804688	0.42163086	0	1.22	4/11/2017	4	11	2017	16:26:06	59166	0.199	16	26	6	19	0.051513672	3.4804688	0.15893555	-0.095947266	-0.92724609	68.184326	0.22631836	0	0	0	0	0	0	0	0	0	0.94580078	0.054199219	0.34838867	0.032714844	-0.14379883	0.17138672	0.924	32600.47	0.01	-24.05	1.22
561	562	562	Category J	0.071777344	0.19189453	-1.6799316	0.070800781	0.2434082	0.42138672	0	1.323	4/11/2017	4	11	2017	16:26:06	59166	0.3	16	26	6	19	0.051513672	3.4804688	0.14648438	-0.091552734	-0.91357422	60.708252	0.8203125	0	0	0	0	0	0	0	0	0	0.9296875	0.0703125	1.1245117	-0.074707031	0.28344727	-0.76611328	0.96	32514.85	-0.253	668.15	1.22
562	563	563	Category J	-0.34790039	0.19189453	-0.89990234	0.087646484	0.27270508	0.39526367	0	0.547	4/11/2017	4	11	2017	16:26:06	59166	0.4	16	26	6	19	0.051513672	3.4804688	0.1328125	-0.091552734	-0.91015625	57.682129	0.55810547	0	0	0	0	0	0	0	0	0	0.92456055	0.075439453	0.7746582	-0.48071289	0.28344727	0.010253906	0.923	32602.89	-0.163	425.71	1.22
563	564	564	Category J	-0.3359375	0.059814453	-0.57592773	0.11865234	0.27832031	0.38574219	0	0.936	4/11/2017	4	11	2017	16:26:06	59166	0.5	16	26	6	19	0.051513672	3.4804688	0.1262207	-0.089355469	-0.91015625	56.946777	0.58959961	0	0	0	0	0	0	0	0	0	0.92333984	0.076660156	0.94580078	-0.4621582	0.14916992	0.33422852	1.066	32277.01	-0.417	1086.09	1.237
564	565	565	Category J	-0.31176758	0.011962891	-1.5119629	0.075195313	0.26806641	0.40698242	0	1.134	4/11/2017	4	11	2017	16:26:06	59166	0.6	16	26	6	20	0.051513672	3.4804688	0.12109375	-0.087158203	-0.90356445	54.390625	0.75317383	0	0	0	0	0	0	0	0	0	0.91577148	0.084228516	1.1403809	-0.43286133	0.099121094	-0.6081543	1.197	32008.21	-0.612	1569.43	1.323
565	566	566	Category J	0.11987305	0	-0.73193359	0.11889648	0.25488281	0.39648438	0	1.237	4/11/2017	4	11	2017	16:26:06	59166	0.7	16	26	6	20	0.051513672	3.4804688	0.11230469	-0.088378906	-0.91357422	53.151123	0.20214844	0	0	0	0	0	0	0	0	0	0.92456055	0.075439453	0.27758789	0.007324219	0.088378906	0.18164063	1.255	31896.76	-0.707	1813.74	1.461
566	567	567	Category J	-0.11987305	-0.34790039	-1.1398926	0.14746094	0.22387695	0.40258789	0	2.005	4/11/2017	4	11	2017	16:26:06	59166	0.8	16	26	6	20	0.051513672	3.4804688	0.10888672	-0.090820313	-0.91674805	57.55835	0.40991211	0	0	0	0	0	0	0	0	0	0.92773438	0.072265625	0.70849609	-0.22875977	-0.25683594	-0.22290039	1.408	31621.59	-0.884	2179.02	1.499
567	568	568	Category J	-0.071777344	-0.23999023	-1.4519043	0.17822266	0.18823242	0.40966797	0	1.675	4/11/2017	4	11	2017	16:26:06	59166	0.9	16	26	6	20	0.051513672	3.4804688	0.10058594	-0.092285156	-0.93212891	67.402344	0.56713867	0	0	0	0	0	0	0	0	0	0.94189453	0.058105469	0.83959961	-0.17236328	-0.14746094	-0.51977539	1.501	31465.96	-0.954	2248.23	1.499
568	569	569	Category J	0.047851563	0.10791016	-0.059814453	0.19726563	0.20605469	0.40014648	0	1.461	4/11/2017	4	11	2017	16:26:07	59167	0	16	26	7	20	0.051513672	3.4804688	0.095703125	-0.094726563	-0.93530273	70.184814	0.89990234	0	0	0	0	0	0	0	0	0	0.94506836	0.054931641	1.1262207	-0.047851563	0.20263672	0.87548828	1.455	31541.93	-0.704	1512.26	1.675
569	570	570	Category J	-0.26391602	-0.44384766	-0.77978516	0.20556641	0.18164063	0.39624023	0	1.499	4/11/2017	4	11	2017	16:26:07	59167	0.1	16	26	7	20	0.051513672	3.4804688	0.089599609	-0.093505859	-0.92919922	68.333008	0.51953125	0	0	0	0	0	0	0	0	0	0.93823242	0.061767578	0.85351563	-0.35351563	-0.35009766	0.14941406	1.606	31299.38	-0.666	1262.71	1.896
570	571	571	Category J	0.20385742	-0.16796875	-1.3078613	0.18920898	0.21044922	0.39697266	0	0.855	4/11/2017	4	11	2017	16:26:07	59167	0.2	16	26	7	20	0.051513672	3.4804688	0.081054688	-0.094970703	-0.94116211	70.202148	0.39331055	0	0	0	0	0	0	0	0	0	0.94946289	0.050537109	0.56176758	0.12255859	-0.072753906	-0.36645508	1.588	31327.29	-0.573	1061.64	1.675
571	572	572	Category J	-0.035888672	-0.13183594	-0.20385742	0.22241211	0.1875	0.39282227	0	2.144	4/11/2017	4	11	2017	16:26:07	59167	0.3	16	26	7	20	0.051513672	3.4804688	0.077880859	-0.095947266	-0.93603516	73.48877	0.74194336	0	0	0	0	0	0	0	0	0	0.9440918	0.055908203	0.88183594	-0.11376953	-0.035644531	0.73217773	1.556	31377.57	-0.504	929.72	1.499
572	573	573	Category J	0.059814453	-0.68383789	-2.171875	0.17431641	0.1706543	0.4128418	0	1.896	4/11/2017	4	11	2017	16:26:07	59167	0.4	16	26	7	20	0.051513672	3.4804688	0.072753906	-0.098876953	-0.93945313	63.044434	1.3640137	0	0	0	0	0	0	0	0	0	0.94726563	0.052734375	1.8300781	-0.012939453	-0.5847168	-1.2321777	1.555	31379.15	-0.444	802.65	1.499
573	574	574	Category J	-0.095947266	-0.16796875	-1.079834	0.19897461	0.1965332	0.39916992	0	1.485	4/11/2017	4	11	2017	16:26:07	59167	0.5	16	26	7	20	0.051513672	3.4804688	0.067382813	-0.10229492	-0.9453125	47.728516	0.22143555	0	0	0	0	0	0	0	0	0	0.953125	0.046875	0.36328125	-0.16333008	-0.065429688	-0.13427734	1.368	31691.1	-0.004	7.04	1.485
574	575	575	Category J	-0.38378906	-0.059814453	-0.23999023	0.16040039	0.17407227	0.42407227	0	1.452	4/11/2017	4	11	2017	16:26:07	59167	0.6	16	26	7	21	0.051513672	3.4804688	0.060302734	-0.1015625	-0.9362793	36.046387	0.8269043	0	0	0	0	0	0	0	0	0	0.94384766	0.056152344	1.182373	-0.4440918	0.041748047	0.69628906	1.345	31731.81	0.069	-120.51	1.485
575	576	576	Category J	-0.26391602	-0.17993164	-2.2678223	0.096435547	0.2043457	0.43286133	0	0.381	4/11/2017	4	11	2017	16:26:07	59167	0.7	16	26	7	21	0.051513672	3.4804688	0.051269531	-0.10351563	-0.94555664	20.25	1.3613281	0	0	0	0	0	0	0	0	0	0.95263672	0.047363281	1.7138672	-0.31518555	-0.076171875	-1.3220215	1.216	31971.23	0.25	-447.64	1.485
576	577	577	Category J	0	-0.059814453	-0.14379883	0.16650391	0.234375	0.39697266	0	0.717	4/11/2017	4	11	2017	16:26:07	59167	0.8	16	26	7	21	0.051513672	3.4804688	0.046142578	-0.10473633	-0.95654297	5.2368164	0.81542969	0	0	0	0	0	0	0	0	0	0.96337891	0.036621094	0.90429688	-0.046142578	0.044921875	0.81274414	1.204	31994.53	0.314	-556.17	1.452
577	578	578	Category J	-0.57592773	-0.19189453	-1.4638672	0.11791992	0.21655273	0.42407227	0	1.37	4/11/2017	4	11	2017	16:26:07	59167	0.9	16	26	7	21	0.051513672	3.4804688	0.0390625	-0.10571289	-0.96166992	12.647949	0.79858398	0	0	0	0	0	0	0	0	0	0.96826172	0.031738281	1.203125	-0.61499023	-0.0859375	-0.50195313	1.025	32366.63	0.53	-987.48	1.37
578	579	579	Category J	0.39599609	0.083984375	-0.74389648	0.12304688	0.25097656	0.40551758	0	1.822	4/11/2017	4	11	2017	16:26:08	59168	0	16	26	8	21	0.051513672	3.4804688	0.031738281	-0.10791016	-0.97216797	24.103271	0.47045898	0	0	0	0	0	0	0	0	0	0.97851563	0.021484375	0.78417969	0.36401367	0.19189453	0.22827148	0.807	32898.81	0.706	-1452.35	0.965
579	580	580	Category J	-0.25195313	0.011962891	-0.035888672	0.17651367	0.22998047	0.39477539	0	0.408	4/11/2017	4	11	2017	16:26:08	59168	0.1	16	26	8	21	0.051513672	3.4804688	0.027587891	-0.10644531	-0.96484375	29.098633	0.97729492	0	0	0	0	0	0	0	0	0	0.97119141	0.028808594	1.3271484	-0.27954102	0.1184082	0.92895508	0.904	32649.22	0.394	-832.42	1.241
580	581	581	Category J	0.083984375	0.16796875	-1.8837891	0.081298828	0.24560547	0.42822266	0	0.146	4/11/2017	4	11	2017	16:26:08	59168	0.2	16	26	8	21	0.051513672	3.4804688	0.023193359	-0.10571289	-0.97216797	33.754883	0.95361328	0	0	0	0	0	0	0	0	0	0.97827148	0.021728516	1.2458496	0.060546875	0.27368164	-0.91137695	0.992	32440.9	0.05	-111.78	1.241
581	582	582	Category J	0.26391602	0.035888672	-0.53979492	0.10083008	0.24755859	0.41503906	0	0.965	4/11/2017	4	11	2017	16:26:08	59168	0.3	16	26	8	21	0.051513672	3.4804688	0.021484375	-0.1015625	-0.9777832	33.879883	0.51904297	0	0	0	0	0	0	0	0	0	0.9831543	0.016845703	0.81787109	0.2421875	0.13745117	0.43798828	0.913	32627.18	0.094	-220.29	1.188
582	583	583	Category J	0	-0.2277832	-1.7399902	0.094482422	0.23095703	0.42333984	0	1.241	4/11/2017	4	11	2017	16:26:08	59168	0.4	16	26	8	21	0.051513672	3.4804688	0.019287109	-0.098144531	-0.96826172	35.499756	0.7824707	0	0	0	0	0	0	0	0	0	0.97338867	0.026611328	0.92016602	-0.019287109	-0.12939453	-0.77148438	0.807	32898.81	0.339	-788.93	1.017
583	584	584	Category J	-0.047851563	0.11987305	-0.38378906	0.060058594	0.21972656	0.44018555	0	0.897	4/11/2017	4	11	2017	16:26:08	59168	0.5	16	26	8	21	0.051513672	3.4804688	0.017822266	-0.10131836	-0.97851563	30.342529	0.63793945	0	0	0	0	0	0	0	0	0	0.98388672	0.016113281	0.88183594	-0.065673828	0.22119141	0.59472656	0.909	32636.95	0.278	-609.09	1.188
584	585	585	Category J	-0.15576172	0.083984375	-0.32397461	0.036621094	0.18701172	0.45703125	0	1.188	4/11/2017	4	11	2017	16:26:08	59168	0.6	16	26	8	22	0.051513672	3.4804688	0.018798828	-0.10595703	-0.98095703	20.842285	0.70581055	0	0	0	0	0	0	0	0	0	0.98706055	0.012939453	1.0217285	-0.17456055	0.18994141	0.65698242	1.086	32234.3	0.069	-142.62	1.188
585	586	586	Category J	0.20385742	-0.047851563	-1.6679688	0.006347656	0.18066406	0.46972656	0	1.017	4/11/2017	4	11	2017	16:26:08	59168	0.7	16	26	8	22	0.051513672	3.4804688	0.017578125	-0.10913086	-0.97070313	8.753418	0.72412109	0	0	0	0	0	0	0	0	0	0.97705078	0.022949219	0.94458008	0.18603516	0.061279297	-0.69702148	1.062	32285.62	0.113	-233.99	1.188
586	587	587	Category J	0.083984375	-0.011962891	-0.75585938	0.067382813	0.1730957	0.45874023	0	1.208	4/11/2017	4	11	2017	16:26:08	59168	0.8	16	26	8	22	0.051513672	3.4804688	0.016845703	-0.11669922	-0.97753906	1.9726563	0.25415039	0	0	0	0	0	0	0	0	0	0.98461914	0.015380859	0.39355469	0.066894531	0.10473633	0.22167969	1.002	32418.18	0.16	-340.58	1.188
587	588	588	Category J	0.047851563	-0.20385742	-1.1999512	0.060302734	0.17211914	0.45703125	0	0.825	4/11/2017	4	11	2017	16:26:08	59168	0.9	16	26	8	22	0.051513672	3.4804688	0.023681641	-0.12158203	-0.97241211	15.419189	0.24267578	0	0	0	0	0	0	0	0	0	0.98046875	0.01953125	0.33325195	0.023925781	-0.08203125	-0.22729492	1.076	32255.57	0.006	-12.78	1.208
588	589	589	Category J	0.20385742	0.047851563	-0.095947266	0.11035156	0.12182617	0.46728516	0	0.877	4/11/2017	4	11	2017	16:26:09	59169	0	16	26	9	22	0.051513672	3.4804688	0.025878906	-0.11743164	-0.96459961	28.580566	0.90185547	0	0	0	0	0	0	0	0	0	0.97192383	0.028076172	1.2119141	0.17773438	0.1652832	0.86865234	1.083	32240.66	-0.126	281.23	1.208
589	590	590	Category J	0.071777344	-0.15576172	-0.41992188	0.095458984	0.13549805	0.46533203	0	1.341	4/11/2017	4	11	2017	16:26:09	59169	0.1	16	26	9	22	0.051513672	3.4804688	0.029296875	-0.1171875	-0.96923828	35.479004	0.55224609	0	0	0	0	0	0	0	0	0	0.97680664	0.023193359	0.63012695	0.042236328	-0.038330078	0.54931641	0.971	32489.21	-0.173	433.97	1.231
590	591	591	Category J	0.26391602	-0.26391602	-1.3918457	0.088378906	0.15454102	0.46484375	0	1.231	4/11/2017	4	11	2017	16:26:09	59169	0.2	16	26	9	22	0.051513672	3.4804688	0.030273438	-0.11450195	-0.9597168	41.321777	0.51318359	0	0	0	0	0	0	0	0	0	0.96679688	0.033203125	0.81494141	0.23339844	-0.14916992	-0.43188477	1.072	32264.12	-0.242	573.4	1.231
591	592	592	Category J	0.32397461	-0.45581055	-1.6079102	0.15161133	0.14941406	0.43701172	0	0.349	4/11/2017	4	11	2017	16:26:09	59169	0.3	16	26	9	22	0.051513672	3.4820801	0.026367188	-0.11523438	-0.97924805	42.356201	0.77416992	0	0	0	0	0	0	0	0	0	0.98632813	0.013671875	1.2661133	0.29736328	-0.34033203	-0.62841797	1.042	32329.12	-0.24	583.2	1.231
592	593	593	Category J	0.13183594	-0.3359375	-1.6437988	0.13305664	0.17773438	0.43774414	0	1.81	4/11/2017	4	11	2017	16:26:09	59169	0.4	16	26	9	22	0.051513672	3.4820801	0.031005859	-0.11254883	-0.98339844	45.393555	0.7043457	0	0	0	0	0	0	0	0	0	0.99023438	0.009765625	0.984375	0.10058594	-0.22314453	-0.66015625	1.092	32221.61	-0.233	540.55	1.341
593	594	594	Category J	-0.11987305	-0.047851563	-0.035888672	0.0859375	0.13989258	0.46728516	0	0.646	4/11/2017	4	11	2017	16:26:09	59169	0.5	16	26	9	22	0.051513672	3.4820801	0.027587891	-0.11352539	-0.9831543	41.553955	0.9609375	0	0	0	0	0	0	0	0	0	0.98999023	0.010009766	1.1606445	-0.14746094	0.065673828	0.94726563	1.162	32077.6	-0.401	948.17	1.231
594	595	595	Category J	0.095947266	-0.17993164	-2.1118164	0.052246094	0.16845703	0.46313477	0	1.176	4/11/2017	4	11	2017	16:26:09	59169	0.6	16	26	9	23	0.051513672	3.4820801	0.028564453	-0.11401367	-0.99536133	32.717773	1.1201172	0	0	0	0	0	0	0	0	0	1.0021973	0.002197266	1.2495117	0.067138672	-0.065673828	-1.1162109	1.162	32077.6	-0.435	1046.06	1.653
595	596	596	Category J	0.20385742	0.14379883	-0.97192383	0.074462891	0.18481445	0.44873047	0	1.764	4/11/2017	4	11	2017	16:26:09	59169	0.7	16	26	9	23	0.051513672	3.4820801	0.028564453	-0.11328125	-0.9855957	27.841553	0.3112793	0	0	0	0	0	0	0	0	0	0.99243164	0.007568359	0.44604492	0.17504883	0.25708008	0.013671875	1.379	31671.82	-0.599	1300.78	1.653
596	597	597	Category J	-0.071777344	-0.3359375	-1.3798828	0.053955078	0.12475586	0.47485352	0	1.229	4/11/2017	4	11	2017	16:26:09	59169	0.8	16	26	9	23	0.051513672	3.4820801	0.026123047	-0.11206055	-0.99316406	22.899902	0.45727539	0	0	0	0	0	0	0	0	0	0.99975586	0.000244141	0.70849609	-0.097900391	-0.22363281	-0.38647461	1.16	32081.61	-0.28	627.26	1.273
597	598	598	Category J	0.10791016	-0.13183594	-1.0439453	0.034912109	0.11035156	0.48364258	0	1.653	4/11/2017	4	11	2017	16:26:09	59169	0.9	16	26	9	23	0.051513672	3.4820801	0.023925781	-0.11547852	-0.98022461	7.2233887	0.10620117	0	0	0	0	0	0	0	0	0	0.98730469	0.012695313	0.16333008	0.083740234	-0.016113281	-0.063476563	1.265	31877.97	-0.196	392.59	1.273
598	599	599	Category J	0.14379883	-0.023925781	-0.21582031	0.041503906	0.11547852	0.47729492	0	0.496	4/11/2017	4	11	2017	16:26:10	59170	0	16	26	10	23	0.051513672	3.4820801	0.022460938	-0.11254883	-0.9765625	9.0688477	0.77539063	0	0	0	0	0	0	0	0	0	0.98339844	0.016601563	0.97070313	0.12109375	0.088623047	0.76074219	1.168	32065.58	-0.155	327.83	1.273
599	600	600	Category J	-0.071777344	0	-1.5119629	0.030761719	0.10913086	0.48339844	0	1.273	4/11/2017	4	11	2017	16:26:10	59170	0.1	16	26	10	23	0.051513672	3.4820801	0.02734375	-0.11206055	-0.98144531	19.218994	0.55102539	0	0	0	0	0	0	0	0	0	0.98828125	0.01171875	0.74169922	-0.099121094	0.11206055	-0.53027344	0.998	32427.25	-0.044	101.69	1.229
600	601	601	Category J	0.11987305	0.20385742	-0.32397461	0.022460938	0.12402344	0.47729492	0	0.593	4/11/2017	4	11	2017	16:26:10	59170	0.2	16	26	10	23	0.051513672	3.4820801	0.028564453	-0.11035156	-0.97070313	27.767822	0.72485352	0	0	0	0	0	0	0	0	0	0.97729492	0.022705078	1.0522461	0.091064453	0.31420898	0.64672852	0.934	32576.42	-0.077	190.87	0.847
601	602	602	Category J	-0.071777344	-0.3359375	-1.5839844	0.041748047	0.10327148	0.48583984	0	0.747	4/11/2017	4	11	2017	16:26:10	59170	0.3	16	26	10	23	0.051513672	3.4820801	0.025878906	-0.109375	-0.98852539	37.539307	0.64428711	0	0	0	0	0	0	0	0	0	0.99487305	0.005126953	0.91943359	-0.09765625	-0.22631836	-0.59521484	0.707	33183	0.146	-405.42	0.811
602	603	603	Category J	-0.011962891	0.023925781	-0.75585938	0.077636719	0.11572266	0.47583008	0	0.847	4/11/2017	4	11	2017	16:26:10	59170	0.4	16	26	10	23	0.051513672	3.4820801	0.033447266	-0.11254883	-0.97583008	43.307373	0.26269531	0	0	0	0	0	0	0	0	0	0.98291016	0.017089844	0.40185547	-0.045410156	0.13647461	0.2199707	0.76	33028.6	0.001	-2.83	0.811
603	604	604	Category J	0.023925781	0.071777344	-0.059814453	0.061523438	0.16992188	0.46411133	0	0.289	4/11/2017	4	11	2017	16:26:10	59170	0.5	16	26	10	23	0.051513672	3.4820801	0.03515625	-0.11645508	-0.97167969	34.16333	0.93115234	0	0	0	0	0	0	0	0	0	0.97924805	0.020751953	1.1115723	-0.011230469	0.18823242	0.91186523	0.649	33363.1	-0.059	197.11	0.747
604	605	605	Category J	-0.16796875	-0.16796875	-1.5	0.059814453	0.17944336	0.45898438	0	0.811	4/11/2017	4	11	2017	16:26:10	59170	0.6	16	26	10	24	0.051513672	3.4820801	0.042724609	-0.12158203	-0.99047852	23.526855	0.55322266	0	0	0	0	0	0	0	0	0	0.9987793	0.001220703	0.76660156	-0.21069336	-0.046142578	-0.50952148	0.585	33577.64	0.035	-119.56	0.747
605	606	606	Category J	0.2878418	-0.3359375	-0.91186523	0.067382813	0.20141602	0.44213867	0	0.609	4/11/2017	4	11	2017	16:26:10	59170	0.7	16	26	10	24	0.051513672	3.4820801	0.046875	-0.12280273	-0.97192383	20.031982	0.3269043	0	0	0	0	0	0	0	0	0	0.98071289	0.019287109	0.51367188	0.24072266	-0.21289063	0.060058594	0.548	33710.5	0.053	-188.21	0.704
606	607	607	Category J	-0.047851563	-0.2878418	-1.8479004	0.15454102	0.19091797	0.4230957	0	0.212	4/11/2017	4	11	2017	16:26:10	59170	0.8	16	26	10	24	0.051513672	3.4820801	0.041503906	-0.12109375	-0.96679688	15.296875	0.90087891	0	0	0	0	0	0	0	0	0	0.9753418	0.024658203	1.1369629	-0.089355469	-0.16650391	-0.88085938	0.524	33800.61	0.131	-456.74	0.609
607	608	608	Category J	0.047851563	-0.25195313	-0.85180664	0.11791992	0.21679688	0.42724609	0	0.521	4/11/2017	4	11	2017	16:26:10	59170	0.9	16	26	10	24	0.051513672	3.4820801	0.046630859	-0.12036133	-0.96240234	9.1298828	0.17163086	0	0	0	0	0	0	0	0	0	0.97119141	0.028808594	0.24316406	0.000976563	-0.13134766	0.1105957	0.547	33714.19	0.182	-596.39	0.704
608	609	609	Category J	0.083984375	0	-0.2277832	0.054931641	0.17626953	0.45629883	0	0.704	4/11/2017	4	11	2017	16:26:11	59171	0	16	26	11	24	0.051513672	3.4820801	0.051269531	-0.12109375	-0.9543457	2.3725586	0.73730469	0	0	0	0	0	0	0	0	0	0.96337891	0.036621094	0.88037109	0.032470703	0.12109375	0.7265625	0.751	33054.19	-0.045	131.81	0.704
609	610	610	Category J	-0.035888672	-0.21582031	-1.6318359	0.024658203	0.21728516	0.44360352	0	0.427	4/11/2017	4	11	2017	16:26:11	59171	0.1	16	26	11	24	0.051513672	3.4820801	0.0546875	-0.12597656	-0.96362305	1.8996582	0.68017578	0	0	0	0	0	0	0	0	0	0.97314453	0.026855469	0.84838867	-0.090576172	-0.089599609	-0.66796875	0.94	32562.09	-0.24	641.99	0.704
610	611	611	Category J	0.34790039	-0.095947266	-0.32397461	-0.008544922	0.22583008	0.44799805	0	2.034	4/11/2017	4	11	2017	16:26:11	59171	0.2	16	26	11	24	0.051513672	3.4820801	0.061767578	-0.12402344	-0.96362305	1.8955078	0.70117188	0	0	0	0	0	0	0	0	0	0.97363281	0.026367188	0.95385742	0.28588867	0.028076172	0.63964844	1.015	32388.93	-0.253	634.01	0.743
611	612	612	Category J	0.15576172	-0.3359375	-0.93579102	0.016357422	0.20800781	0.45288086	0	1.747	4/11/2017	4	11	2017	16:26:11	59171	0.3	16	26	11	24	0.051513672	3.4820801	0.063232422	-0.12573242	-0.95751953	9.5161133	0.23046875	0	0	0	0	0	0	0	0	0	0.96777344	0.032226563	0.32446289	0.092285156	-0.20996094	0.021728516	1.052	32307.29	-0.163	379.06	1.055
612	613	613	Category J	0.16796875	-0.39599609	-1.1518555	-0.000488281	0.24365234	0.43774414	0	0.662	4/11/2017	4	11	2017	16:26:11	59171	0.4	16	26	11	24	0.051513672	3.4820801	0.067138672	-0.12768555	-0.96508789	6.8942871	0.34179688	0	0	0	0	0	0	0	0	0	0.97583008	0.024169922	0.55541992	0.10058594	-0.26806641	-0.18652344	1.111	32181.8	-0.138	302.77	1.747
613	614	614	Category J	0.035888672	-0.083984375	-0.011962891	-0.027587891	0.23120117	0.44311523	0	0.743	4/11/2017	4	11	2017	16:26:11	59171	0.5	16	26	11	24	0.051513672	3.4820801	0.069824219	-0.12280273	-0.94750977	1.4921875	0.93701172	0	0	0	0	0	0	0	0	0	0.95800781	0.041992188	1.0087891	-0.033935547	0.038818359	0.93554688	1.364	31698.14	-0.419	852.07	1.943
614	615	615	Category J	-0.071777344	-0.32397461	-1.3918457	-0.089111328	0.22827148	0.44604492	0	1.055	4/11/2017	4	11	2017	16:26:11	59171	0.6	16	26	11	25	0.051513672	3.4820801	0.074951172	-0.12451172	-0.9440918	13.861084	0.51147461	0	0	0	0	0	0	0	0	0	0.95532227	0.044677734	0.79370117	-0.14672852	-0.19921875	-0.44750977	1.414	31611.3	-0.525	1075.05	1.943
615	616	616	Category J	0.25195313	-0.2277832	-1.5717773	-0.078857422	0.21362305	0.453125	0	1.943	4/11/2017	4	11	2017	16:26:11	59171	0.7	16	26	11	25	0.051513672	3.4820801	0.083496094	-0.12744141	-0.95141602	29.356445	0.65039063	0	0	0	0	0	0	0	0	0	0.96337891	0.036621094	0.88891602	0.16821289	-0.1003418	-0.62011719	1.466	31523.59	-0.582	1175.25	1.943
616	617	617	Category J	0.011962891	-0.13183594	-0.99584961	-0.040771484	0.2109375	0.45458984	0	2.335	4/11/2017	4	11	2017	16:26:11	59171	0.8	16	26	11	25	0.051513672	3.4820801	0.090087891	-0.12866211	-0.93334961	40.544678	0.099853516	0	0	0	0	0	0	0	0	0	0.9465332	0.053466797	0.14355469	-0.078125	-0.002929688	-0.062255859	1.518	31438.36	-0.744	1550.91	1.943
617	618	618	Category J	-0.095947266	-0.2277832	-1.4157715	-0.073730469	0.21923828	0.45092773	0	2.061	4/11/2017	4	11	2017	16:26:11	59171	0.9	16	26	11	25	0.051513672	3.4820801	0.093505859	-0.13183594	-0.94165039	45.39502	0.51928711	0	0	0	0	0	0	0	0	0	0.95532227	0.044677734	0.75952148	-0.18945313	-0.095703125	-0.47387695	1.555	31379.15	-0.582	1105.42	1.943
618	619	619	Category J	0.19189453	0.071777344	-0.095947266	-0.079101563	0.22558594	0.44897461	0	0.973	4/11/2017	4	11	2017	16:26:12	59172	0	16	26	12	25	0.051513672	3.4820801	0.10449219	-0.13354492	-0.93334961	44.284912	0.86669922	0	0	0	0	0	0	0	0	0	0.94873047	0.051269531	1.130127	0.087158203	0.20532227	0.83740234	1.513	31446.46	-0.474	889.24	1.943
619	620	620	Category J	0.095947266	-0.011962891	-1.3439941	-0.046875	0.23046875	0.44750977	0	0.968	4/11/2017	4	11	2017	16:26:12	59172	0.1	16	26	12	25	0.051513672	3.4820801	0.1027832	-0.13818359	-0.93383789	42.803467	0.42895508	0	0	0	0	0	0	0	0	0	0.94970703	0.050292969	0.54345703	-0.006835938	0.1262207	-0.40991211	1.298	31816.8	-0.225	445.18	0.973
620	621	621	Category J	0.15576172	0.2277832	-1.1638184	-0.050537109	0.23950195	0.44750977	0	0.799	4/11/2017	4	11	2017	16:26:12	59172	0.2	16	26	12	25	0.051513672	3.4820801	0.10986328	-0.14208984	-0.94335938	38.546387	0.43310547	0	0	0	0	0	0	0	0	0	0.96020508	0.039794922	0.63623047	0.045654297	0.36987305	-0.22021484	1.042	32329.12	0.077	-163.92	0.973
621	622	622	Category J	0.19189453	0.13183594	-0.071777344	-0.061279297	0.23925781	0.44042969	0	0.655	4/11/2017	4	11	2017	16:26:12	59172	0.3	16	26	12	25	0.051513672	3.4820801	0.11230469	-0.14746094	-0.9296875	35.007568	0.90576172	0	0	0	0	0	0	0	0	0	0.94799805	0.052001953	1.217041	0.079345703	0.27929688	0.85791016	1.007	32406.89	0.11	-237.55	0.973
622	623	623	Category J	0.095947266	-0.2878418	-1.7158203	-0.025634766	0.234375	0.44726563	0	0.8	4/11/2017	4	11	2017	16:26:12	59172	0.4	16	26	12	25	0.051513672	3.4820801	0.11254883	-0.15161133	-0.93310547	21.600586	0.79443359	0	0	0	0	0	0	0	0	0	0.9519043	0.048095703	0.93530273	-0.016601563	-0.13598633	-0.7824707	1.146	32109.88	0.014	-28.27	1.21
623	624	624	Category J	0.27587891	-0.19189453	-1.1999512	0.016845703	0.23706055	0.44067383	0	1.852	4/11/2017	4	11	2017	16:26:12	59172	0.5	16	26	12	25	0.051513672	3.4820801	0.11621094	-0.15283203	-0.92163086	20.90918	0.32299805	0	0	0	0	0	0	0	0	0	0.94140625	0.05859375	0.4765625	0.15942383	-0.038818359	-0.27807617	1.187	32027.86	-0.245	529.47	1.21
624	625	625	Category J	-0.13183594	-0.071777344	-0.32397461	0.012695313	0.2409668	0.44555664	0	1.807	4/11/2017	4	11	2017	16:26:12	59172	0.6	16	26	12	26	0.051513672	3.4820801	0.12084961	-0.15820313	-0.92651367	13.458252	0.65893555	0	0	0	0	0	0	0	0	0	0.94775391	0.052246094	0.94165039	-0.25268555	0.086425781	0.60253906	1.155	32091.68	-0.384	905.97	1.21
625	626	626	Category J	-0.047851563	-0.25195313	-1.6437988	-0.030517578	0.23730469	0.4440918	0	1.21	4/11/2017	4	11	2017	16:26:12	59172	0.7	16	26	12	26	0.051513672	3.4820801	0.12646484	-0.16357422	-0.93237305	0.093505859	0.73754883	0	0	0	0	0	0	0	0	0	0.95507813	0.044921875	0.97387695	-0.17431641	-0.088134766	-0.71118164	1.175	32051.63	-0.49	1198.22	1.21
626	627	627	Category J	0.20385742	-0.15576172	-0.37182617	-0.016601563	0.24047852	0.44287109	0	0.608	4/11/2017	4	11	2017	16:26:12	59172	0.8	16	26	12	26	0.051513672	3.4820801	0.12768555	-0.16699219	-0.92138672	6.550293	0.55493164	0	0	0	0	0	0	0	0	0	0.94506836	0.054931641	0.63696289	0.075927734	0.011230469	0.54956055	1.162	32077.6	-0.46	1120.44	1.371
627	628	628	Category J	-0.13183594	-0.13183594	-0.74389648	0	0.21850586	0.45410156	0	0.778	4/11/2017	4	11	2017	16:26:12	59172	0.9	16	26	12	26	0.051513672	3.4820801	0.13037109	-0.17114258	-0.921875	10.951416	0.31933594	0	0	0	0	0	0	0	0	0	0.94677734	0.053222656	0.47998047	-0.26220703	0.039306641	0.17797852	1.082	32242.79	-0.307	743.7	1.21
628	629	629	Category J	0.16796875	-0.25195313	-1.4638672	0.023681641	0.24633789	0.43603516	0	0.72	4/11/2017	4	11	2017	16:26:13	59173	0	16	26	13	26	0.051513672	3.4820801	0.13330078	-0.17211914	-0.91748047	4	0.55297852	0	0	0	0	0	0	0	0	0	0.94287109	0.057128906	0.66040039	0.034423828	-0.079589844	-0.54614258	0.957	32521.89	-0.163	412.19	1.055
629	630	630	Category J	-0.071777344	-0.023925781	-0.083984375	-0.000732422	0.23925781	0.43969727	0	1.371	4/11/2017	4	11	2017	16:26:13	59173	0.1	16	26	13	26	0.051513672	3.398291	0.13452148	-0.17675781	-0.92602539	4.2502441	0.88037109	0	0	0	0	0	0	0	0	0	0.95239258	0.047607422	1.201416	-0.20629883	0.15283203	0.84204102	0.798	32923.18	0.195	-484.56	0.801
630	631	631	Category J	-0.047851563	-0.083984375	-2.3278809	-0.068847656	0.24072266	0.44555664	0	1.055	4/11/2017	4	11	2017	16:26:13	59173	0.2	16	26	13	26	0.051513672	3.398291	0.13696289	-0.1784668	-0.9309082	2.4030762	1.4121094	0	0	0	0	0	0	0	0	0	0.95776367	0.042236328	1.6765137	-0.18481445	0.094482422	-1.3967285	0.83	32837.52	0.385	-864.36	0.801
631	632	632	Category J	0.37182617	0.023925781	-1.2597656	-0.021484375	0.24414063	0.43896484	0	0.258	4/11/2017	4	11	2017	16:26:13	59173	0.3	16	26	13	26	0.051513672	3.398291	0.13745117	-0.17871094	-0.92333984	4.918457	0.45703125	0	0	0	0	0	0	0	0	0	0.95043945	0.049560547	0.77294922	0.23413086	0.20263672	-0.33618164	0.802	32912.32	0.398	-909.98	1.055
632	633	633	Category J	-0.21582031	-0.20385742	-0.85180664	-0.018798828	0.24780273	0.43286133	0	0.801	4/11/2017	4	11	2017	16:26:13	59173	0.4	16	26	13	26	0.051513672	3.398291	0.13696289	-0.17675781	-0.91333008	6.7404785	0.35913086	0	0	0	0	0	0	0	0	0	0.94018555	0.059814453	0.44165039	-0.3527832	-0.026855469	0.061523438	0.859	32762.16	0.312	-702.57	1.055
633	634	634	Category J	0.11987305	-0.13183594	-1.7878418	0.026855469	0.23754883	0.44116211	0	0.612	4/11/2017	4	11	2017	16:26:13	59173	0.5	16	26	13	26	0.051513672	3.398291	0.1394043	-0.17602539	-0.90307617	4.7409668	0.88574219	0	0	0	0	0	0	0	0	0	0.93066406	0.069335938	0.94848633	-0.01953125	0.044189453	-0.88452148	0.761	33025.77	0.553	-1238.18	0.852
634	635	635	Category J	0	-0.011962891	-0.035888672	0.029541016	0.27172852	0.42163086	0	1.06	4/11/2017	4	11	2017	16:26:13	59173	0.6	16	26	13	27	0.051513672	3.398291	0.14501953	-0.17919922	-0.91259766	5.5673828	0.90429688	0	0	0	0	0	0	0	0	0	0.94140625	0.05859375	1.189209	-0.14501953	0.16723633	0.87670898	0.727	33123.66	0.636	-1423.76	0.801
635	636	636	Category J	-0.083984375	0.035888672	-1.5598145	-0.028320313	0.24633789	0.44091797	0	0.782	4/11/2017	4	11	2017	16:26:13	59173	0.7	16	26	13	27	0.051513672	3.398291	0.14746094	-0.1809082	-0.89624023	7.8830566	0.73535156	0	0	0	0	0	0	0	0	0	0.92626953	0.073730469	1.1118164	-0.23144531	0.21679688	-0.66333008	0.78	32972.6	0.394	-918.98	0.852
636	637	637	Category J	-0.011962891	0	-0.15576172	-0.035400391	0.26074219	0.43164063	0	0.852	4/11/2017	4	11	2017	16:26:13	59173	0.8	16	26	13	27	0.051513672	3.398291	0.14868164	-0.1862793	-0.89404297	5.1003418	0.77832031	0	0	0	0	0	0	0	0	0	0.92529297	0.074707031	1.0854492	-0.16064453	0.1862793	0.73828125	0.88	32708.87	0.106	-254.26	1.06
637	638	638	Category J	-0.047851563	-0.083984375	-0.46777344	-0.025634766	0.25390625	0.43139648	0	0.573	4/11/2017	4	11	2017	16:26:13	59173	0.9	16	26	13	27	0.051513672	3.398291	0.15332031	-0.1862793	-0.88696289	1.0932617	0.47607422	0	0	0	0	0	0	0	0	0	0.91918945	0.080810547	0.72290039	-0.20117188	0.10229492	0.41918945	1.069	32270.56	-0.075	165.78	1.06
638	639	639	Category J	0.29980469	-0.23999023	-1.3918457	0.018310547	0.23876953	0.44140625	0	1.401	4/11/2017	4	11	2017	16:26:14	59174	0	16	26	14	27	0.051513672	3.398291	0.15576172	-0.1887207	-0.88354492	2.1037598	0.53051758	0	0	0	0	0	0	0	0	0	0.91674805	0.083251953	0.70336914	0.14379883	-0.051025391	-0.50805664	1.013	32393.41	0.11	-236.47	0.852
639	640	640	Category J	0.083984375	0.011962891	0.059814453	0.019775391	0.25317383	0.43212891	0	1.748	4/11/2017	4	11	2017	16:26:14	59174	0.1	16	26	14	27	0.051513672	3.398291	0.15771484	-0.19213867	-0.89086914	2.2744141	0.97509766	0	0	0	0	0	0	0	0	0	0.92504883	0.074951172	1.2287598	-0.073730469	0.20410156	0.95068359	0.954	32528.94	-0.067	162.4	0.852
640	641	641	Category J	-0.023925781	-0.16796875	-2.1838379	-0.054199219	0.23046875	0.45068359	0	0.726	4/11/2017	4	11	2017	16:26:14	59174	0.2	16	26	14	27	0.051513672	3.398291	0.16259766	-0.19604492	-0.88232422	8.090332	1.3149414	0	0	0	0	0	0	0	0	0	0.91845703	0.081542969	1.5161133	-0.18652344	0.028076172	-1.3012695	0.857	32767.29	-0.099	266.97	0.726
641	642	642	Category J	0.671875	-0.059814453	-0.65991211	-0.066650391	0.22998047	0.44360352	0	0.424	4/11/2017	4	11	2017	16:26:14	59174	0.3	16	26	14	27	0.051513672	3.398291	0.16455078	-0.20239258	-0.88818359	9.529541	0.57421875	0	0	0	0	0	0	0	0	0	0.92578125	0.07421875	0.87841797	0.50708008	0.14257813	0.22827148	0.853	32777.58	-0.218	630.93	0.851
642	643	643	Category J	-0.19189453	-0.11987305	-0.56396484	-0.053710938	0.22338867	0.45458984	0	0.273	4/11/2017	4	11	2017	16:26:14	59174	0.4	16	26	14	27	0.051513672	3.398291	0.16918945	-0.2019043	-0.87841797	3.4018555	0.48583984	0	0	0	0	0	0	0	0	0	0.91699219	0.083007813	0.7578125	-0.36108398	0.08203125	0.31445313	0.761	33025.77	-0.067	196.52	0.726
643	644	644	Category J	0.26391602	-0.34790039	-2.0759277	-0.036621094	0.22583008	0.45654297	0	0.546	4/11/2017	4	11	2017	16:26:14	59174	0.5	16	26	14	27	0.051513672	3.398291	0.1730957	-0.20629883	-0.87866211	7.2832031	1.2087402	0	0	0	0	0	0	0	0	0	0.91918945	0.080810547	1.4291992	0.090576172	-0.14135742	-1.1970215	0.59	33560.21	0.095	-310.36	0.726
644	645	645	Category J	0.023925781	-0.095947266	-0.035888672	-0.010009766	0.25708008	0.43554688	0	0.851	4/11/2017	4	11	2017	16:26:14	59174	0.6	16	26	14	28	0.051513672	3.398291	0.17675781	-0.2109375	-0.88793945	13.131836	0.87329102	0	0	0	0	0	0	0	0	0	0.9296875	0.0703125	1.119873	-0.15283203	0.11499023	0.85205078	0.62	33458.08	0.036	-117.4	0.722
645	646	646	Category J	-0.31176758	0.13183594	-0.32397461	-0.056884766	0.23852539	0.44555664	0	0.722	4/11/2017	4	11	2017	16:26:14	59174	0.7	16	26	14	28	0.051513672	3.398291	0.18237305	-0.21264648	-0.87915039	17.628418	0.81933594	0	0	0	0	0	0	0	0	0	0.92285156	0.077148438	1.394043	-0.49414063	0.34448242	0.55517578	0.601	33522.29	0.149	-465.24	0.722
646	2488	2488	Category H	-0.2277832	-0.27587891	-1.0439453	0.029785156	0.14257813	0.48022461	0	0.598	4/11/2017	4	11	2017	16:48:45	60525	0.6	16	48	45	58	0.051513672	3.4675781	-0.13696289	-0.012695313	-0.90258789	4.1213379	0.31201172	0	0	0	0	0	0	0	0	0	0.9128418	0.087158203	0.49487305	-0.090576172	-0.26293945	-0.14111328	0.654	33347.07	-0.034	111.01	0.658
647	2489	2489	Category H	-1.2119141	-0.13183594	-0.73193359	-0.052246094	0.15966797	0.47485352	0	0.467	4/11/2017	4	11	2017	16:48:45	60525	0.7	16	48	45	58	0.051513672	3.4675781	-0.13720703	-0.014404297	-0.90161133	1.1630859	1.0942383	0	0	0	0	0	0	0	0	0	0.91210938	0.087890625	1.3618164	-1.0744629	-0.1171875	0.16967773	0.628	33431.53	-0.092	323.62	0.598
648	2490	2490	Category H	-0.011962891	-0.20385742	-1.0319824	-0.079345703	0.1340332	0.48876953	0	0.514	4/11/2017	4	11	2017	16:48:45	60525	0.8	16	48	45	58	0.051513672	3.4675781	-0.15209961	-0.017578125	-0.90136719	5.7104492	0.26708984	0	0	0	0	0	0	0	0	0	0.91430664	0.085693359	0.45678711	0.14013672	-0.18603516	-0.13037109	0.616	33471.47	-0.198	772.4	0.598
649	2491	2491	Category H	-0.41992188	-0.17993164	-0.85180664	0.059082031	0.16870117	0.46313477	0	0.658	4/11/2017	4	11	2017	16:48:45	60525	0.9	16	48	45	58	0.051513672	3.4675781	-0.16088867	-0.021972656	-0.90356445	10.296387	0.30737305	0	0	0	0	0	0	0	0	0	0.91796875	0.08203125	0.46826172	-0.25878906	-0.15771484	0.051757813	0.516	33831.39	-0.142	623.71	0.514
650	2492	2492	Category H	-0.15576172	-0.083984375	-1.4638672	0.018554688	0.14282227	0.47705078	0	0.448	4/11/2017	4	11	2017	16:48:46	60526	0	16	48	46	58	0.052001953	3.515918	-0.16162109	-0.025878906	-0.90405273	12.851563	0.5625	0	0	0	0	0	0	0	0	0	0.91894531	0.081054688	0.62329102	0.005859375	-0.057861328	-0.55957031	0.461	34054.17	-0.097	451.73	0.467
651	2493	2493	Category H	-0.46777344	-0.10791016	-0.93579102	0.017578125	0.15161133	0.47119141	0	0.416	4/11/2017	4	11	2017	16:48:46	60526	0.1	16	48	46	58	0.052001953	3.515918	-0.17602539	-0.025634766	-0.90258789	12.975342	0.30444336	0	0	0	0	0	0	0	0	0	0.91992188	0.080078125	0.40649414	-0.29150391	-0.08203125	-0.032958984	0.433	34175.97	-0.015	67.9	0.514
652	2494	2494	Category H	-0.77978516	-0.23999023	-1.0197754	-0.1315918	0.13549805	0.47729492	0	0.268	4/11/2017	4	11	2017	16:48:46	60526	0.2	16	48	46	58	0.052001953	3.515918	-0.17944336	-0.030029297	-0.90673828	13.249023	0.64575195	0	0	0	0	0	0	0	0	0	0.92480469	0.075195313	0.92285156	-0.60009766	-0.2097168	-0.11279297	0.475	33995.5	-0.053	230.07	0.658
653	2495	2495	Category H	-0.70776367	-0.011962891	-0.77978516	-0.21240234	0.12695313	0.45922852	0	0.299	4/11/2017	4	11	2017	16:48:46	60526	0.3	16	48	46	59	0.052001953	3.515918	-0.19116211	-0.031738281	-0.90454102	16.042236	0.53149414	0	0	0	0	0	0	0	0	0	0.92504883	0.074951172	0.66088867	-0.51635742	0.019775391	0.12475586	0.501	33890.17	-0.077	326.31	0.489
654	2496	2496	Category H	-0.059814453	-0.10791016	-0.83984375	-0.033203125	0.15893555	0.47900391	0	0.762	4/11/2017	4	11	2017	16:48:46	60526	0.4	16	48	46	59	0.052001953	3.515918	-0.19946289	-0.033203125	-0.90478516	15.709961	0.17114258	0	0	0	0	0	0	0	0	0	0.92724609	0.072753906	0.27954102	0.13964844	-0.074462891	0.064941406	0.508	33862.56	-0.168	770.03	0.762
655	2497	2497	Category H	-0.79199219	0	-1.3078613	0.063476563	0.14135742	0.46948242	0	0.817	4/11/2017	4	11	2017	16:48:46	60526	0.5	16	48	46	59	0.052001953	3.515918	-0.20581055	-0.035888672	-0.90429688	15.299561	0.71240234	0	0	0	0	0	0	0	0	0	0.92822266	0.071777344	1.0253906	-0.5859375	0.035888672	-0.40332031	0.611	33488.29	-0.27	1138.88	0.762
656	2498	2498	Category H	-0.29980469	-0.13183594	-0.7199707	0.087890625	0.079833984	0.47412109	0	0.489	4/11/2017	4	11	2017	16:48:46	60526	0.6	16	48	46	59	0.052001953	3.515918	-0.21386719	-0.0390625	-0.90332031	10.220947	0.22265625	0	0	0	0	0	0	0	0	0	0.92919922	0.070800781	0.36181641	-0.085693359	-0.092529297	0.18334961	0.67	33296.44	-0.345	1419.06	0.762
657	2499	2499	Category H	-0.52783203	-0.035888672	-0.85180664	0.12719727	0.077880859	0.47167969	0	1.035	4/11/2017	4	11	2017	16:48:46	60526	0.7	16	48	46	59	0.052001953	3.515918	-0.22314453	-0.041503906	-0.90356445	4.9995117	0.30883789	0	0	0	0	0	0	0	0	0	0.93164063	0.068359375	0.36206055	-0.30444336	0.005615234	0.051757813	0.73	33114.88	-0.423	1704.3	0.791
658	2500	2500	Category H	-0.56396484	-0.083984375	-0.63598633	0.046386719	0.097167969	0.48339844	0	0.621	4/11/2017	4	11	2017	16:48:46	60526	0.8	16	48	46	59	0.052001953	3.515918	-0.22875977	-0.045410156	-0.90136719	3.6506348	0.42919922	0	0	0	0	0	0	0	0	0	0.93115234	0.068847656	0.63916016	-0.33496094	-0.038330078	0.26538086	0.735	33100.3	-0.439	1784.69	0.791
659	2501	2501	Category H	-0.64794922	-0.095947266	-0.92382813	0.044677734	0.094238281	0.48364258	0	0.661	4/11/2017	4	11	2017	16:48:46	60526	0.9	16	48	46	59	0.052001953	3.515918	-0.234375	-0.049316406	-0.90283203	2.2155762	0.41650391	0	0	0	0	0	0	0	0	0	0.93408203	0.065917969	0.48071289	-0.41333008	-0.046386719	-0.020751953	0.685	33249.85	-0.323	1266.35	0.661
660	2502	2502	Category H	-0.58789063	-0.13183594	-0.7199707	0.05859375	0.10498047	0.47827148	0	0.791	4/11/2017	4	11	2017	16:48:47	60527	0	16	48	47	59	0.052001953	3.515918	-0.24291992	-0.052001953	-0.90209961	2.4492188	0.39794922	0	0	0	0	0	0	0	0	0	0.93579102	0.064208984	0.60668945	-0.34472656	-0.079589844	0.18212891	0.644	33379.22	-0.228	873.85	0.661
661	2503	2503	Category H	-0.47998047	-0.011962891	-0.95996094	0.095458984	0.090820313	0.47509766	0	0.516	4/11/2017	4	11	2017	16:48:47	60527	0.1	16	48	47	59	0.052001953	3.515918	-0.2512207	-0.055908203	-0.90258789	2.1782227	0.23974609	0	0	0	0	0	0	0	0	0	0.9387207	0.061279297	0.32983398	-0.22851563	0.043945313	-0.057128906	0.524	33800.61	-0.126	536.92	0.621
662	2504	2504	Category H	0.10791016	-0.095947266	-0.77978516	0.091552734	0.099853516	0.47485352	0	0.242	4/11/2017	4	11	2017	16:48:47	60527	0.2	16	48	47	59	0.052001953	3.515918	-0.2578125	-0.059082031	-0.90283203	2.6115723	0.38745117	0	0	0	0	0	0	0	0	0	0.94091797	0.059082031	0.52563477	0.36572266	-0.036621094	0.12304688	0.443	34131.76	-0.054	249.17	0.516
663	2505	2505	Category H	-0.64794922	-0.083984375	-1.1159668	0.096191406	0.090087891	0.47290039	0	0.318	4/11/2017	4	11	2017	16:48:47	60527	0.3	16	48	47	0	0.052001953	3.515918	-0.26464844	-0.062255859	-0.90283203	6.4406738	0.43896484	0	0	0	0	0	0	0	0	0	0.94287109	0.057128906	0.61791992	-0.38305664	-0.021484375	-0.21289063	0.373	34460.13	0.049	-234.56	0.318
664	2506	2506	Category H	-0.74389648	-0.25195313	-0.83984375	-0.097900391	0.1159668	0.48901367	0	0.13	4/11/2017	4	11	2017	16:48:47	60527	0.4	16	48	47	0	0.052001953	3.515918	-0.27099609	-0.066162109	-0.90332031	2.8837891	0.51196289	0	0	0	0	0	0	0	0	0	0.94555664	0.054443359	0.72216797	-0.47265625	-0.18554688	0.063476563	0.28	34984.34	0.327	-1482.5	0.318
665	2507	2507	Category H	-0.45581055	-0.023925781	-0.85180664	-0.15039063	0.061523438	0.48950195	0	0.243	4/11/2017	4	11	2017	16:48:47	60527	0.5	16	48	47	0	0.052001953	3.515918	-0.27783203	-0.069091797	-0.90209961	0.3359375	0.19018555	0	0	0	0	0	0	0	0	0	0.9465332	0.053466797	0.27368164	-0.17773438	0.045166016	0.050292969	0.259	35121.97	0.388	-1752.43	0.318
666	2508	2508	Category H	0.059814453	-0.17993164	-0.95996094	-0.008789063	0.11230469	0.48706055	0	0.235	4/11/2017	4	11	2017	16:48:47	60527	0.6	16	48	47	0	0.052001953	3.515918	-0.28344727	-0.071533203	-0.90209961	6.2487793	0.36450195	0	0	0	0	0	0	0	0	0	0.94824219	0.051757813	0.50927734	0.34326172	-0.1081543	-0.057617188	0.276	35009.9	0.387	-1691.43	0.318
667	2509	2509	Category H	-0.74389648	-0.083984375	-0.73193359	0.030029297	0.11230469	0.48657227	0	0.389	4/11/2017	4	11	2017	16:48:47	60527	0.7	16	48	47	0	0.052001953	3.515918	-0.29174805	-0.074951172	-0.90234375	9.6494141	0.4831543	0	0	0	0	0	0	0	0	0	0.95141602	0.048583984	0.63134766	-0.4519043	-0.008789063	0.17041016	0.264	35088.4	0.428	-1860.01	0.328
668	2510	2510	Category H	-0.45581055	-0.21582031	-0.97192383	-0.020996094	0.13598633	0.47998047	0	0.343	4/11/2017	4	11	2017	16:48:47	60527	0.8	16	48	47	0	0.052001953	3.515918	-0.2980957	-0.078369141	-0.90161133	5.782959	0.22045898	0	0	0	0	0	0	0	0	0	0.95288086	0.047119141	0.36523438	-0.1574707	-0.13720703	-0.070068359	0.297	34878.93	0.566	-2127	0.328
669	2511	2511	Category H	-0.45581055	-0.20385742	-0.82788086	-0.048339844	0.14453125	0.48120117	0	0.244	4/11/2017	4	11	2017	16:48:47	60527	0.9	16	48	47	0	0.052001953	3.515918	-0.3046875	-0.080810547	-0.90112305	1.4853516	0.20776367	0	0	0	0	0	0	0	0	0	0.95483398	0.045166016	0.34716797	-0.15087891	-0.12280273	0.073242188	0.301	34854.84	0.655	-2330.61	0.328
670	2512	2512	Category H	-0.20385742	-0.059814453	-0.85180664	-0.049560547	0.11621094	0.48950195	0	0.328	4/11/2017	4	11	2017	16:48:48	60528	0	16	48	48	0	0.052001953	3.515918	-0.3112793	-0.083496094	-0.90136719	5.6472168	0.12084961	0	0	0	0	0	0	0	0	0	0.95727539	0.042724609	0.1809082	0.10742188	0.023681641	0.049560547	0.316	34766.74	0.604	-2156.59	0.338
671	2513	2513	Category H	-0.76782227	-0.10791016	-0.98388672	-0.088378906	0.11938477	0.48901367	0	0.271	4/11/2017	4	11	2017	16:48:48	60528	0.1	16	48	48	0	0.052001953	3.515918	-0.31958008	-0.087158203	-0.90063477	2.260498	0.45605469	0	0	0	0	0	0	0	0	0	0.9597168	0.040283203	0.55151367	-0.44799805	-0.020507813	-0.083007813	0.308	34813.29	0.767	-2555.58	0.338
672	2514	2514	Category H	0.011962891	-0.16796875	-0.95996094	-0.11743164	0.12792969	0.48217773	0	0.324	4/11/2017	4	11	2017	16:48:48	60528	0.2	16	48	48	0	0.052001953	3.515918	-0.32421875	-0.087646484	-0.89770508	1.6645508	0.35107422	0	0	0	0	0	0	0	0	0	0.95849609	0.041503906	0.47851563	0.33618164	-0.080078125	-0.062011719	0.337	34648.93	0.724	-2361.15	0.338
673	2515	2515	Category H	-0.15576172	-0.035888672	-0.7199707	0.018310547	0.15405273	0.47827148	0	0.338	4/11/2017	4	11	2017	16:48:48	60528	0.3	16	48	48	1	0.052001953	3.515918	-0.33618164	-0.092041016	-0.8996582	3.9262695	0.26098633	0	0	0	0	0	0	0	0	0	0.96508789	0.034912109	0.41650391	0.18041992	0.056152344	0.1796875	0.44	34144.94	0.635	-1887.23	0.444
674	2516	2516	Category H	-0.65991211	-0.11987305	-0.99584961	0.013183594	0.1472168	0.47729492	0	0.518	4/11/2017	4	11	2017	16:48:48	60528	0.4	16	48	48	1	0.052001953	3.515918	-0.34277344	-0.096191406	-0.89892578	0.57983398	0.33203125	0	0	0	0	0	0	0	0	0	0.96704102	0.032958984	0.43701172	-0.31689453	-0.0234375	-0.096679688	0.46	34058.42	0.619	-1809.25	0.518
675	2517	2517	Category H	-0.37182617	-0.19189453	-0.92382813	-0.047607422	0.14672852	0.48413086	0	0.866	4/11/2017	4	11	2017	16:48:48	60528	0.5	16	48	48	1	0.052001953	3.515918	-0.35083008	-0.098144531	-0.89892578	0.49487305	0.099121094	0	0	0	0	0	0	0	0	0	0.9699707	0.030029297	0.13916016	-0.020751953	-0.093505859	-0.024658203	0.557	33677.53	0.481	-1339.63	0.852
676	2518	2518	Category H	-0.2878418	-0.21582031	-1.0078125	-0.029785156	0.15087891	0.47900391	0	0.444	4/11/2017	4	11	2017	16:48:48	60528	0.6	16	48	48	1	0.052001953	3.515918	-0.35693359	-0.10083008	-0.8984375	3.2001953	0.17285156	0	0	0	0	0	0	0	0	0	0.97192383	0.028076172	0.29321289	0.069091797	-0.11474609	-0.10913086	0.718	33150.2	0.232	-611.83	0.852
677	2519	2519	Category H	-0.095947266	-0.21582031	-0.93579102	-0.061767578	0.14135742	0.48632813	0	0.852	4/11/2017	4	11	2017	16:48:48	60528	0.7	16	48	48	1	0.052001953	3.515918	-0.3659668	-0.10375977	-0.90112305	2.1640625	0.29418945	0	0	0	0	0	0	0	0	0	0.97802734	0.021972656	0.41650391	0.27001953	-0.11181641	-0.034423828	0.773	32992.06	-0.053	152.22	0.852
678	2520	2520	Category H	-0.98388672	-0.19189453	-1.0439453	-0.16040039	0.12963867	0.47167969	0	1.291	4/11/2017	4	11	2017	16:48:48	60528	0.8	16	48	48	1	0.052001953	3.515918	-0.37353516	-0.10766602	-0.90063477	0.88598633	0.63232422	0	0	0	0	0	0	0	0	0	0.98095703	0.019042969	0.83740234	-0.61010742	-0.083984375	-0.14306641	0.765	33014.49	0.026	-72.2	0.852
679	2521	2521	Category H	-0.49194336	0	-0.86376953	-0.24438477	0.10449219	0.45239258	0	0.67	4/11/2017	4	11	2017	16:48:48	60528	0.9	16	48	48	1	0.052001953	3.515918	-0.37939453	-0.10791016	-0.89648438	0.79614258	0.15917969	0	0	0	0	0	0	0	0	0	0.97949219	0.020507813	0.25317383	-0.11230469	0.10791016	0.032714844	0.714	33162.08	0.09	-255.17	0.67
680	2522	2522	Category H	-0.46777344	-0.13183594	-1.0678711	-0.013916016	0.12353516	0.48803711	0	0.471	4/11/2017	4	11	2017	16:48:49	60529	0	16	48	49	1	0.052001953	3.515918	-0.38647461	-0.10986328	-0.89624023	2.4018555	0.19091797	0	0	0	0	0	0	0	0	0	0.98217773	0.017822266	0.2746582	-0.081054688	-0.021728516	-0.17138672	0.722	33138.37	-0.012	35.64	0.67
681	2523	2523	Category H	-0.32397461	-0.071777344	-1.1398926	0.067138672	0.077148438	0.48339844	0	0.557	4/11/2017	4	11	2017	16:48:49	60529	0.1	16	48	49	1	0.052001953	3.515918	-0.39990234	-0.11401367	-0.89672852	2.1804199	0.25805664	0	0	0	0	0	0	0	0	0	0.98852539	0.011474609	0.36132813	0.075927734	0.042236328	-0.24291992	0.687	33243.7	0	0	0.67
682	2524	2524	Category H	-0.671875	-0.20385742	-0.671875	0.11938477	0.063720703	0.46899414	0	0.493	4/11/2017	4	11	2017	16:48:49	60529	0.2	16	48	49	1	0.052001953	3.515918	-0.40332031	-0.1171875	-0.89770508	3.7783203	0.36132813	0	0	0	0	0	0	0	0	0	0.99121094	0.008789063	0.58081055	-0.26831055	-0.086425781	0.22583008	0.711	33171.02	-0.103	327.42	0.645
683	2525	2525	Category H	-0.89990234	0.047851563	-0.97192383	0.068115234	0.080322266	0.4855957	0	0.645	4/11/2017	4	11	2017	16:48:49	60529	0.3	16	48	49	2	0.052001953	3.515918	-0.4206543	-0.12084961	-0.8996582	5.5837402	0.51293945	0	0	0	0	0	0	0	0	0	1.0004883	0.000488281	0.7199707	-0.47900391	0.16870117	-0.072021484	0.702	33198.04	-0.075	236.79	0.613
684	2526	2526	Category H	-0.6237793	-0.25195313	-0.79199219	0.10180664	0.13916016	0.4597168	0	1.433	4/11/2017	4	11	2017	16:48:49	60529	0.4	16	48	49	2	0.052001953	3.515918	-0.42431641	-0.12133789	-0.89794922	3.5454102	0.26074219	0	0	0	0	0	0	0	0	0	1.0007324	0.000732422	0.43579102	-0.19921875	-0.13037109	0.10595703	0.7	33204.08	-0.175	592.71	0.613
685	2527	2527	Category H	-1.3078613	0.095947266	-0.76782227	0.13183594	0.12573242	0.45263672	0	0.613	4/11/2017	4	11	2017	16:48:49	60529	0.5	16	48	49	2	0.052001953	3.515918	-0.43554688	-0.1237793	-0.8984375	2.7421875	0.90869141	0	0	0	0	0	0	0	0	0	1.0061035	0.006103516	1.2224121	-0.87207031	0.21972656	0.13061523	0.641	33388.95	-0.065	220.37	0.613
686	2528	2528	Category H	0.19189453	-0.011962891	-0.83984375	0.078613281	0.16088867	0.45996094	0	0.464	4/11/2017	4	11	2017	16:48:49	60529	0.6	16	48	49	2	0.052001953	3.515918	-0.4453125	-0.12695313	-0.89868164	2.6965332	0.65014648	0	0	0	0	0	0	0	0	0	1.0109863	0.010986328	0.8112793	0.63720703	0.11499023	0.058837891	0.62	33458.08	0.11	-343.2	0.613
687	2529	2529	Category H	-0.98388672	-0.16796875	-0.87597656	0.063720703	0.1237793	0.47900391	0	0.203	4/11/2017	4	11	2017	16:48:49	60529	0.7	16	48	49	2	0.052001953	3.515918	-0.45288086	-0.12451172	-0.89550781	0.96923828	0.53295898	0	0	0	0	0	0	0	0	0	1.0112305	0.011230469	0.59375	-0.53100586	-0.043212891	0.01953125	0.536	33755.15	0.202	-663.56	0.613
688	2530	2530	Category H	-0.50390625	-0.2878418	-1.0678711	-0.0546875	0.10083008	0.5	0	0.367	4/11/2017	4	11	2017	16:48:49	60529	0.8	16	48	49	2	0.051269531	3.4740234	-0.44287109	-0.125	-0.89599609	1.0683594	0.24414063	0	0	0	0	0	0	0	0	0	1.0073242	0.007324219	0.39526367	-0.060791016	-0.16259766	-0.17163086	0.418	34243.87	0.341	-1212.44	0.464
689	2531	2531	Category H	0.16796875	-0.17993164	-0.92382813	0.027587891	0.074462891	0.49829102	0	0.141	4/11/2017	4	11	2017	16:48:49	60529	0.9	16	48	49	2	0.051269531	3.4740234	-0.44921875	-0.12329102	-0.89501953	0.037597656	0.62060547	0	0	0	0	0	0	0	0	0	1.0090332	0.009033203	0.70239258	0.6171875	-0.056396484	-0.028564453	0.374	34455.1	0.429	-1545.49	0.404
690	2532	2532	Category H	-0.93579102	0.13183594	-0.77978516	0.030517578	0.083496094	0.49511719	0	0.723	4/11/2017	4	11	2017	16:48:50	60530	0	16	48	50	2	0.051269531	3.4740234	-0.45068359	-0.12182617	-0.89404297	4.6630859	0.55908203	0	0	0	0	0	0	0	0	0	1.0085449	0.008544922	0.85302734	-0.48486328	0.25366211	0.11425781	0.364	34505.9	0.492	-1736.04	0.404
691	2533	2533	Category H	-0.047851563	-0.26391602	-1.223877	-0.021972656	0.073730469	0.49902344	0	0.347	4/11/2017	4	11	2017	16:48:50	60530	0.1	16	48	50	2	0.051269531	3.4740234	-0.45361328	-0.12133789	-0.8840332	6.1643066	0.54785156	0	0	0	0	0	0	0	0	0	1.0012207	0.001220703	0.88769531	0.40576172	-0.14233398	-0.33959961	0.418	34243.87	0.341	-1212.44	0.404
692	2534	2534	Category H	-0.70776367	-0.059814453	-0.68383789	-0.033203125	0.11621094	0.49145508	0	0.404	4/11/2017	4	11	2017	16:48:50	60530	0.2	16	48	50	2	0.051269531	3.4740234	-0.45458984	-0.12060547	-0.88330078	4.831543	0.32788086	0	0	0	0	0	0	0	0	0	1.0007324	0.000732422	0.51342773	-0.25292969	0.060791016	0.19946289	0.422	34225.57	0.174	-686.12	0.404
693	2535	2535	Category H	-0.44384766	-0.023925781	-0.92382813	-0.10571289	0.061523438	0.49707031	0	0.529	4/11/2017	4	11	2017	16:48:50	60530	0.3	16	48	50	3	0.051269531	3.4740234	-0.45019531	-0.11938477	-0.88061523	3.067627	0.10498047	0	0	0	0	0	0	0	0	0	0.99609375	0.00390625	0.14501953	0.006347656	0.095458984	-0.04296875	0.424	34216.48	0.119	-487.48	0.404
694	2536	2536	Category H	-0.2878418	-0.11987305	-0.85180664	-0.062011719	0.094970703	0.49926758	0	0.393	4/11/2017	4	11	2017	16:48:50	60530	0.4	16	48	50	3	0.051269531	3.4740234	-0.44702148	-0.12060547	-0.88110352	6.8337402	0.16186523	0	0	0	0	0	0	0	0	0	0.99536133	0.004638672	0.18920898	0.15917969	0.000732422	0.029296875	0.34	34632.59	0.269	-1137.53	0.393
695	2537	2537	Category H	-0.41992188	-0.16796875	-0.81591797	-0.048095703	0.080810547	0.5012207	0	0.151	4/11/2017	4	11	2017	16:48:50	60530	0.5	16	48	50	3	0.051269531	3.4740234	-0.4519043	-0.12011719	-0.88110352	8.2253418	0.086914063	0	0	0	0	0	0	0	0	0	0.99755859	0.002441406	0.14501953	0.031982422	-0.047607422	0.065185547	0.341	34627.17	0.427	-1621.11	0.393
696	2538	2538	Category H	-0.51586914	-0.083984375	-0.89990234	-0.056396484	0.079345703	0.49926758	0	0.217	4/11/2017	4	11	2017	16:48:50	60530	0.6	16	48	50	3	0.051269531	3.4740234	-0.44726563	-0.12182617	-0.87475586	7.6550293	0.08203125	0	0	0	0	0	0	0	0	0	0.99023438	0.009765625	0.13110352	-0.068359375	0.037841797	-0.024902344	0.325	34715.5	0.387	-1547.46	0.393
697	2539	2539	Category H	-0.2277832	-0.23999023	-0.74389648	-0.026367188	0.087402344	0.49682617	0	0.356	4/11/2017	4	11	2017	16:48:50	60530	0.7	16	48	50	3	0.051269531	3.4740234	-0.44897461	-0.12207031	-0.87670898	6.2927246	0.28369141	0	0	0	0	0	0	0	0	0	0.99243164	0.007568359	0.47192383	0.22119141	-0.11767578	0.1328125	0.307	34819.18	0.6	-2177.33	0.356
698	2540	2540	Category H	-0.23999023	-0.20385742	-1.0197754	-0.020507813	0.12866211	0.48608398	0	0.304	4/11/2017	4	11	2017	16:48:50	60530	0.8	16	48	50	3	0.051269531	3.4740234	-0.44799805	-0.1237793	-0.87841797	9.7568359	0.26391602	0	0	0	0	0	0	0	0	0	0.99389648	0.006103516	0.42944336	0.20800781	-0.079833984	-0.14111328	0.296	34884.99	0.666	-2374.82	0.356
699	2541	2541	Category H	-0.49194336	-0.10791016	-0.82788086	-0.037109375	0.14868164	0.47485352	0	0.423	4/11/2017	4	11	2017	16:48:50	60530	0.9	16	48	50	3	0.051269531	3.4740234	-0.44506836	-0.12329102	-0.88232422	11.021973	0.073242188	0	0	0	0	0	0	0	0	0	0.99584961	0.004150391	0.11669922	-0.046630859	0.015380859	0.054443359	0.362	34516.2	0.737	-2309.32	0.423
700	2542	2542	Category H	-0.44384766	-0.20385742	-0.92382813	-0.069335938	0.10693359	0.49609375	0	0.326	4/11/2017	4	11	2017	16:48:51	60531	0	16	48	51	3	0.051269531	3.4740234	-0.44116211	-0.12329102	-0.88085938	6.4355469	0.091064453	0	0	0	0	0	0	0	0	0	0.99291992	0.007080078	0.12597656	-0.002441406	-0.080322266	-0.042724609	0.416	34253.07	0.652	-1980.36	0.423
701	2543	2543	Category H	-0.29980469	-0.14379883	-0.91186523	-0.11694336	0.092041016	0.49291992	0	0.549	4/11/2017	4	11	2017	16:48:51	60531	0.1	16	48	51	3	0.051269531	3.4740234	-0.43725586	-0.1237793	-0.88183594	4.1936035	0.14208984	0	0	0	0	0	0	0	0	0	0.9921875	0.0078125	0.18725586	0.13745117	-0.019775391	-0.029785156	0.398	34337.53	0.481	-1626.14	0.423
702	2544	2544	Category H	-0.34790039	-0.14379883	-0.88793945	-0.075439453	0.099853516	0.49731445	0	0.54	4/11/2017	4	11	2017	16:48:51	60531	0.2	16	48	51	3	0.051269531	3.4740234	-0.43408203	-0.12597656	-0.88012695	4.5061035	0.088378906	0	0	0	0	0	0	0	0	0	0.98950195	0.010498047	0.11181641	0.086181641	-0.017578125	-0.007568359	0.389	34380.93	0.52	-1743.98	0.54
703	2545	2545	Category H	-0.31176758	-0.19189453	-0.92382813	-0.083007813	0.098632813	0.49511719	0	0.25	4/11/2017	4	11	2017	16:48:51	60531	0.3	16	48	51	4	0.051269531	3.4740234	-0.43774414	-0.12695313	-0.88110352	4.911377	0.14794922	0	0	0	0	0	0	0	0	0	0.9921875	0.0078125	0.23339844	0.12597656	-0.064697266	-0.042480469	0.422	34225.57	0.338	-1196.97	0.549
704	2546	2546	Category H	-0.3359375	-0.14379883	-0.79199219	-0.075439453	0.096923828	0.49853516	0	0.25	4/11/2017	4	11	2017	16:48:51	60531	0.4	16	48	51	4	0.051269531	3.4740234	-0.43188477	-0.12768555	-0.87866211	0.85009766	0.13037109	0	0	0	0	0	0	0	0	0	0.98754883	0.012451172	0.19873047	0.095947266	-0.015869141	0.086669922	0.607	33501.84	0.033	-109.64	0.619
705	2547	2547	Category H	-0.21582031	-0.083984375	-0.87597656	-0.036132813	0.10229492	0.49462891	0	0.619	4/11/2017	4	11	2017	16:48:51	60531	0.5	16	48	51	4	0.051269531	3.4740234	-0.42504883	-0.12670898	-0.87963867	1.703125	0.21362305	0	0	0	0	0	0	0	0	0	0.98510742	0.014892578	0.25585938	0.20922852	0.042724609	0.003662109	0.647	33369.54	-0.166	601.25	0.637
706	2548	2548	Category H	-0.45581055	-0.15576172	-0.88793945	-0.053222656	0.13208008	0.48852539	0	1.437	4/11/2017	4	11	2017	16:48:51	60531	0.6	16	48	51	4	0.051269531	3.4740234	-0.42163086	-0.12841797	-0.88061523	3.0092773	0.043945313	0	0	0	0	0	0	0	0	0	0.98486328	0.015136719	0.068115234	-0.033935547	-0.027099609	-0.007080078	0.663	33318.47	-0.238	893.47	0.637
707	2549	2549	Category H	-0.27587891	-0.19189453	-0.83984375	-0.061523438	0.1237793	0.48876953	0	0.788	4/11/2017	4	11	2017	16:48:51	60531	0.7	16	48	51	4	0.051269531	3.4740234	-0.42480469	-0.12841797	-0.87988281	4.894043	0.16674805	0	0	0	0	0	0	0	0	0	0.9855957	0.014404297	0.25244141	0.14892578	-0.063232422	0.040039063	0.692	33228.39	-0.273	1010.89	0.788
708	2550	2550	Category H	-0.3359375	-0.14379883	-0.87597656	-0.060546875	0.1237793	0.48681641	0	0.637	4/11/2017	4	11	2017	16:48:51	60531	0.8	16	48	51	4	0.051269531	3.4740234	-0.41821289	-0.12963867	-0.8815918	7.050293	0.083496094	0	0	0	0	0	0	0	0	0	0.984375	0.015625	0.10180664	0.082275391	-0.013916016	0.005615234	0.863	32751.93	-0.405	1315	1.178
709	2551	2551	Category H	-0.32397461	-0.15576172	-0.91186523	-0.057617188	0.12060547	0.49389648	0	0.422	4/11/2017	4	11	2017	16:48:51	60531	0.9	16	48	51	4	0.051269531	3.4740234	-0.41479492	-0.12890625	-0.88061523	8.7766113	0.099609375	0	0	0	0	0	0	0	0	0	0.98193359	0.018066406	0.14868164	0.090820313	-0.026611328	-0.031005859	0.956	32524.23	-0.455	1365.94	1.22
710	2552	2552	Category H	-0.43188477	-0.17993164	-0.85180664	-0.055664063	0.12719727	0.484375	0	1.275	4/11/2017	4	11	2017	16:48:52	60532	0	16	48	52	4	0.051269531	3.4740234	-0.41162109	-0.12866211	-0.8815918	9.1315918	0.0625	0	0	0	0	0	0	0	0	0	0.98144531	0.018554688	0.10107422	-0.020019531	-0.051025391	0.029785156	0.92	32610.15	-0.372	1100.35	1.22
711	2553	2553	Category H	-0.13183594	0.047851563	-0.64794922	-0.027832031	0.13964844	0.48510742	0	1.178	4/11/2017	4	11	2017	16:48:52	60532	0.1	16	48	52	4	0.051269531	3.4740234	-0.41137695	-0.13012695	-0.88232422	7.8200684	0.40600586	0	0	0	0	0	0	0	0	0	0.98217773	0.017822266	0.69189453	0.27954102	0.17797852	0.234375	1.075	32257.71	-0.517	1416.18	1.22
712	2554	2554	Category H	-0.75585938	-0.25195313	-1.0439453	0.021240234	0.14575195	0.4831543	0	1.22	4/11/2017	4	11	2017	16:48:52	60532	0.2	16	48	52	4	0.051269531	3.4740234	-0.40405273	-0.13085938	-0.88134766	6.6015625	0.40576172	0	0	0	0	0	0	0	0	0	0.97851563	0.021484375	0.63500977	-0.3515625	-0.12084961	-0.16235352	1.061	32287.78	-0.368	937.56	1.22
713	2555	2555	Category H	-0.29980469	-0.25195313	-0.86376953	-0.083984375	0.13085938	0.4921875	0	1.721	4/11/2017	4	11	2017	16:48:52	60532	0.3	16	48	52	5	0.051269531	3.4740234	-0.40673828	-0.13110352	-0.88110352	7.3095703	0.16210938	0	0	0	0	0	0	0	0	0	0.97924805	0.020751953	0.24511719	0.10693359	-0.12060547	0.017333984	1.075	32257.71	-0.344	854.25	1.275
714	2556	2556	Category H	-0.43188477	-0.083984375	-0.88793945	-0.048828125	0.13500977	0.48730469	0	0.555	4/11/2017	4	11	2017	16:48:52	60532	0.4	16	48	52	5	0.051269531	3.4740234	-0.40722656	-0.13183594	-0.88232422	8.5512695	0.053955078	0	0	0	0	0	0	0	0	0	0.98071289	0.019287109	0.077880859	-0.024414063	0.047851563	-0.005371094	1.079	32249.17	-0.4	1019.21	1.22
715	2557	2557	Category H	-0.2878418	-0.14379883	-0.86376953	-0.070800781	0.13134766	0.48364258	0	0.506	4/11/2017	4	11	2017	16:48:52	60532	0.5	16	48	52	5	0.051269531	3.4740234	-0.40258789	-0.13037109	-0.87841797	8.1396484	0.11645508	0	0	0	0	0	0	0	0	0	0.97509766	0.024902344	0.14282227	0.11474609	-0.013183594	0.014648438	1.038	32337.9	-0.443	1205	1.22
716	2558	2558	Category H	-0.51586914	-0.14379883	-1.0917969	-0.053710938	0.13134766	0.4855957	0	1.299	4/11/2017	4	11	2017	16:48:52	60532	0.6	16	48	52	5	0.051269531	3.4740234	-0.40063477	-0.13012695	-0.87744141	10.811279	0.2434082	0	0	0	0	0	0	0	0	0	0.97338867	0.026611328	0.34277344	-0.11499023	-0.013427734	-0.21411133	0.95	32538.37	-0.321	889.86	0.931
717	2559	2559	Category H	-0.39599609	-0.20385742	-0.83984375	-0.069335938	0.12670898	0.48779297	0	0.931	4/11/2017	4	11	2017	16:48:52	60532	0.7	16	48	52	5	0.051269531	3.4740234	-0.40185547	-0.12963867	-0.87841797	16.78833	0.083740234	0	0	0	0	0	0	0	0	0	0.97460938	0.025390625	0.11865234	0.005859375	-0.073974609	0.038574219	0.72	33144.28	0.028	-81.51	0.931
718	2560	2560	Category H	-0.25195313	0.059814453	-0.53979492	0.035888672	0.18139648	0.46020508	0	0.69	4/11/2017	4	11	2017	16:48:52	60532	0.8	16	48	52	5	0.051269531	3.4740234	-0.40307617	-0.12768555	-0.87646484	18.440674	0.4140625	0	0	0	0	0	0	0	0	0	0.97314453	0.026855469	0.67553711	0.15112305	0.1875	0.33666992	0.791	32942.29	-0.135	398.39	0.931
719	2561	2561	Category H	-0.34790039	-0.047851563	-0.86376953	0.080566406	0.19873047	0.44433594	0	0.343	4/11/2017	4	11	2017	16:48:52	60532	0.9	16	48	52	5	0.051269531	3.4740234	-0.40087891	-0.12670898	-0.87304688	18.056152	0.095458984	0	0	0	0	0	0	0	0	0	0.96899414	0.031005859	0.14135742	0.052978516	0.078857422	0.009277344	0.804	32906.91	-0.1	285.1	0.931
720	2562	2562	Category H	-0.87597656	-0.21582031	-0.94799805	0.058349609	0.21728516	0.44213867	0	0.978	4/11/2017	4	11	2017	16:48:53	60533	0	16	48	53	5	0.051269531	3.4740234	-0.39599609	-0.12988281	-0.87524414	18.223877	0.49267578	0	0	0	0	0	0	0	0	0	0.96948242	0.030517578	0.63818359	-0.47973633	-0.085693359	-0.072509766	0.71	33174.01	0.004	-11.93	0.797
721	2563	2563	Category H	-0.071777344	-0.19189453	-0.99584961	0.061035156	0.20654297	0.44946289	0	0.583	4/11/2017	4	11	2017	16:48:53	60533	0.1	16	48	53	5	0.051269531	3.4740234	-0.40454102	-0.12841797	-0.87329102	20.919189	0.36010742	0	0	0	0	0	0	0	0	0	0.97094727	0.029052734	0.51855469	0.33276367	-0.063232422	-0.12231445	0.687	33243.7	0.015	-45.66	0.736
722	2564	2564	Category H	-1.1757813	-0.19189453	-1.0439453	0.027832031	0.23046875	0.44458008	0	0.736	4/11/2017	4	11	2017	16:48:53	60533	0.2	16	48	53	5	0.051269531	3.4740234	-0.40258789	-0.12866211	-0.87011719	23.279785	0.79492188	0	0	0	0	0	0	0	0	0	0.96728516	0.032714844	1.0100098	-0.77294922	-0.062988281	-0.17358398	0.608	33498.44	0.003	-10.15	0.736
723	2565	2565	Category H	-0.071777344	0.023925781	-0.74389648	0.045898438	0.19458008	0.45385742	0	0.797	4/11/2017	4	11	2017	16:48:53	60533	0.3	16	48	53	6	0.051269531	3.4740234	-0.40185547	-0.12573242	-0.87133789	19.840576	0.3840332	0	0	0	0	0	0	0	0	0	0.96777344	0.032226563	0.60717773	0.33007813	0.1496582	0.12744141	0.627	33434.83	-0.058	199.4	0.736
724	2566	2566	Category H	-0.671875	-0.083984375	-0.89990234	0.11254883	0.20214844	0.43774414	0	0.213	4/11/2017	4	11	2017	16:48:53	60533	0.4	16	48	53	6	0.051269531	3.4740234	-0.40283203	-0.12695313	-0.86914063	17.860107	0.27392578	0	0	0	0	0	0	0	0	0	0.96655273	0.033447266	0.3425293	-0.26879883	0.04296875	-0.030517578	0.525	33796.79	0.182	-613.79	0.736
725	2567	2567	Category H	-0.53979492	-0.16796875	-0.87597656	0.057617188	0.16601563	0.46411133	0	0.456	4/11/2017	4	11	2017	16:48:53	60533	0.5	16	48	53	6	0.051269531	3.4740234	-0.40185547	-0.125	-0.86694336	17.79541	0.14453125	0	0	0	0	0	0	0	0	0	0.96386719	0.036132813	0.18945313	-0.13769531	-0.042724609	-0.008789063	0.576	33609.32	0.052	-177.79	0.797
726	2568	2568	Category H	-0.82788086	-0.083984375	-0.77978516	0.024902344	0.19238281	0.46142578	0	0.37	4/11/2017	4	11	2017	16:48:53	60533	0.6	16	48	53	6	0.051269531	3.4417969	-0.390625	-0.12792969	-0.86865234	17.331055	0.44799805	0	0	0	0	0	0	0	0	0	0.9609375	0.0390625	0.56982422	-0.43701172	0.043945313	0.088867188	0.73	33114.88	0.032	-91.94	0.842
727	2569	2569	Category H	-0.41992188	-0.16796875	-0.77978516	-0.037353516	0.17651367	0.46923828	0	0.888	4/11/2017	4	11	2017	16:48:53	60533	0.7	16	48	53	6	0.051269531	3.4417969	-0.39941406	-0.12963867	-0.86962891	11.943359	0.099853516	0	0	0	0	0	0	0	0	0	0.96557617	0.034423828	0.14868164	-0.020263672	-0.038085938	0.08984375	0.738	33091.59	0.201	-527.12	0.842
728	2570	2570	Category H	-0.52783203	-0.059814453	-0.95996094	0.039550781	0.19604492	0.45385742	0	1.661	4/11/2017	4	11	2017	16:48:53	60533	0.8	16	48	53	6	0.051269531	3.4417969	-0.38452148	-0.13525391	-0.86694336	7.9125977	0.18652344	0	0	0	0	0	0	0	0	0	0.95800781	0.041992188	0.31152344	-0.14306641	0.075439453	-0.092773438	0.759	33031.43	0.297	-732.83	0.842
729	2571	2571	Category H	-0.52783203	-0.071777344	-0.76782227	0.064697266	0.20898438	0.44213867	0	0.842	4/11/2017	4	11	2017	16:48:53	60533	0.9	16	48	53	6	0.051269531	3.4417969	-0.37573242	-0.14013672	-0.86108398	8.4086914	0.19116211	0	0	0	0	0	0	0	0	0	0.94995117	0.050048828	0.31396484	-0.15185547	0.068359375	0.093261719	0.803	32909.61	0.203	-500.46	0.842
730	2572	2572	Category H	-0.39599609	-0.047851563	-0.671875	0.11108398	0.2121582	0.4284668	0	0.341	4/11/2017	4	11	2017	16:48:54	60534	0	16	48	54	6	0.051269531	3.4417969	-0.37524414	-0.14624023	-0.85766602	9.8105469	0.21118164	0	0	0	0	0	0	0	0	0	0.94750977	0.052490234	0.30493164	-0.020507813	0.098388672	0.18579102	0.856	32769.86	-0.008	20.64	0.842
731	2573	2573	Category H	-0.53979492	-0.035888672	-0.86376953	0.096435547	0.22460938	0.42651367	0	0.72	4/11/2017	4	11	2017	16:48:54	60534	0.1	16	48	54	6	0.051269531	3.4417969	-0.36108398	-0.15551758	-0.85546875	10.236084	0.21508789	0	0	0	0	0	0	0	0	0	0.94165039	0.058349609	0.30639648	-0.1784668	0.11962891	-0.008056641	0.759	33031.43	0.029	-80.91	0.72
732	2574	2574	Category H	-0.43188477	-0.14379883	-0.80395508	0.065185547	0.22607422	0.43798828	0	0.684	4/11/2017	4	11	2017	16:48:54	60534	0.2	16	48	54	7	0.051269531	3.4417969	-0.3581543	-0.16015625	-0.84790039	8.6672363	0.087402344	0	0	0	0	0	0	0	0	0	0.93432617	0.065673828	0.1340332	-0.073486328	0.016357422	0.043945313	0.596	33539.45	0.183	-564.08	0.686
733	2575	2575	Category H	-0.44384766	-0.10791016	-0.81591797	0.066894531	0.22558594	0.43798828	0	0.307	4/11/2017	4	11	2017	16:48:54	60534	0.3	16	48	54	7	0.051269531	3.4417969	-0.34692383	-0.16748047	-0.84716797	11.296875	0.11791992	0	0	0	0	0	0	0	0	0	0.93066406	0.069335938	0.18798828	-0.096679688	0.059570313	0.03125	0.543	33729	0.114	-391.5	0.686
734	2576	2576	Category H	-0.45581055	-0.071777344	-0.85180664	0.061035156	0.22314453	0.43603516	0	0.686	4/11/2017	4	11	2017	16:48:54	60534	0.4	16	48	54	7	0.051269531	3.4417969	-0.33886719	-0.17480469	-0.84375	11.906006	0.15600586	0	0	0	0	0	0	0	0	0	0.92602539	0.073974609	0.2277832	-0.11669922	0.10302734	-0.0078125	0.609	33495.06	-0.074	263.84	0.72
735	2577	2577	Category H	-0.43188477	-0.14379883	-0.80395508	0.062255859	0.22949219	0.43310547	0	0.52	4/11/2017	4	11	2017	16:48:54	60534	0.5	16	48	54	7	0.051269531	3.4417969	-0.33300781	-0.18139648	-0.84106445	12.211914	0.11206055	0	0	0	0	0	0	0	0	0	0.92260742	0.077392578	0.17382813	-0.098632813	0.037597656	0.037109375	0.768	33006.06	-0.158	485.61	0.686
736	2578	2578	Category H	-0.43188477	-0.14379883	-0.86376953	0.060302734	0.22509766	0.44213867	0	0.738	4/11/2017	4	11	2017	16:48:54	60534	0.6	16	48	54	7	0.051269531	3.4417969	-0.32543945	-0.18701172	-0.83862305	11.897217	0.11743164	0	0	0	0	0	0	0	0	0	0.91894531	0.081054688	0.17456055	-0.10620117	0.043212891	-0.024902344	0.712	33168.04	0.094	-266.53	0.738
737	2579	2579	Category H	-0.45581055	-0.16796875	-0.99584961	0.060546875	0.2253418	0.43383789	0	1.678	4/11/2017	4	11	2017	16:48:54	60534	0.7	16	48	54	7	0.051269531	3.4417969	-0.31665039	-0.19458008	-0.83544922	12.008057	0.21362305	0	0	0	0	0	0	0	0	0	0.91455078	0.085449219	0.32568359	-0.13891602	0.026611328	-0.16015625	0.907	32641.85	0.195	-441.27	1.018
738	2580	2580	Category H	-0.31176758	-0.047851563	-0.93579102	0.060302734	0.24072266	0.43701172	0	0.346	4/11/2017	4	11	2017	16:48:54	60534	0.8	16	48	54	7	0.051269531	3.4417969	-0.3112793	-0.19921875	-0.83374023	12.955566	0.18261719	0	0	0	0	0	0	0	0	0	0.91210938	0.087890625	0.25366211	-0.000244141	0.15136719	-0.10180664	0.962	32510.17	0.047	-107.78	1.338
739	2581	2581	Category H	-0.3359375	-0.095947266	-0.81591797	0.0234375	0.24291992	0.43725586	0	1.477	4/11/2017	4	11	2017	16:48:54	60534	0.9	16	48	54	7	0.051269531	3.4417969	-0.3059082	-0.20483398	-0.82885742	11.231934	0.11352539	0	0	0	0	0	0	0	0	0	0.90698242	0.093017578	0.15185547	-0.029785156	0.10888672	0.012939453	1.099	32206.88	-0.051	109.12	1.338
740	2582	2582	Category H	-0.2878418	-0.17993164	-0.80395508	-0.020507813	0.24438477	0.44067383	0	1.018	4/11/2017	4	11	2017	16:48:55	60535	0	16	48	55	7	0.051269531	3.4417969	-0.29760742	-0.21118164	-0.82641602	10.110107	0.039794922	0	0	0	0	0	0	0	0	0	0.90356445	0.096435547	0.063964844	0.009765625	0.03125	0.022460938	1.068	32272.71	0.008	-17.14	1.338
741	2583	2583	Category H	-0.2277832	-0.17993164	-0.81591797	-0.036376953	0.24755859	0.44018555	0	1.338	4/11/2017	4	11	2017	16:48:55	60535	0.1	16	48	55	7	0.051269531	3.4417969	-0.28979492	-0.21679688	-0.82226563	9.0444336	0.072509766	0	0	0	0	0	0	0	0	0	0.8984375	0.1015625	0.10546875	0.062011719	0.036865234	0.006347656	0.879	32711.39	0.077	-187.16	1.018
742	2584	2584	Category H	-0.17993164	-0.17993164	-0.86376953	-0.035888672	0.24780273	0.43066406	0	0.551	4/11/2017	4	11	2017	16:48:55	60535	0.2	16	48	55	8	0.051269531	3.4417969	-0.28369141	-0.22290039	-0.81860352	7.9321289	0.12084961	0	0	0	0	0	0	0	0	0	0.89453125	0.10546875	0.19189453	0.10375977	0.04296875	-0.044921875	0.909	32636.95	-0.142	371.91	1.018
743	2585	2585	Category H	-0.17993164	-0.14379883	-0.92382813	-0.038574219	0.25415039	0.43896484	0	0.549	4/11/2017	4	11	2017	16:48:55	60535	0.3	16	48	55	8	0.051269531	3.4417969	-0.27685547	-0.22949219	-0.81518555	6.5656738	0.16894531	0	0	0	0	0	0	0	0	0	0.89086914	0.10913086	0.29125977	0.096923828	0.085693359	-0.10839844	0.76	33028.6	-0.185	584.26	0.579
744	2586	2586	Category H	-0.19189453	-0.16796875	-0.91186523	-0.041503906	0.25634766	0.43603516	0	0.525	4/11/2017	4	11	2017	16:48:55	60535	0.4	16	48	55	8	0.051269531	3.4417969	-0.27050781	-0.23510742	-0.8112793	6.1164551	0.14428711	0	0	0	0	0	0	0	0	0	0.88696289	0.11303711	0.24633789	0.078613281	0.067138672	-0.1003418	0.64	33392.2	-0.034	113.03	0.551
745	2587	2587	Category H	-0.19189453	-0.16796875	-0.93579102	-0.042236328	0.25390625	0.42871094	0	0.579	4/11/2017	4	11	2017	16:48:55	60535	0.5	16	48	55	8	0.051269531	3.4417969	-0.26416016	-0.24121094	-0.80859375	5.9116211	0.16357422	0	0	0	0	0	0	0	0	0	0.88427734	0.11572266	0.27270508	0.072265625	0.073242188	-0.12695313	0.481	33970.79	0.037	-147.13	0.549
746	2588	2588	Category H	-0.19189453	-0.17993164	-0.88793945	-0.044433594	0.2565918	0.43066406	0	0.299	4/11/2017	4	11	2017	16:48:55	60535	0.6	16	48	55	8	0.051269531	3.4417969	-0.25927734	-0.24829102	-0.80541992	4.1604004	0.12646484	0	0	0	0	0	0	0	0	0	0.88183594	0.11816406	0.21826172	0.067382813	0.068359375	-0.082275391	0.425	34211.94	0.085	-357.2	0.525
747	2589	2589	Category H	-0.20385742	-0.17993164	-0.87597656	-0.045654297	0.25854492	0.43603516	0	0.385	4/11/2017	4	11	2017	16:48:55	60535	0.7	16	48	55	8	0.051269531	3.4417969	-0.25097656	-0.25439453	-0.80200195	2.1875	0.11499023	0	0	0	0	0	0	0	0	0	0.87792969	0.12207031	0.19555664	0.047119141	0.074462891	-0.073730469	0.419	34239.28	0.082	-349.11	0.525
748	2590	2590	Category H	-0.19189453	-0.15576172	-0.89990234	-0.037353516	0.25708008	0.43066406	0	0.218	4/11/2017	4	11	2017	16:48:55	60535	0.8	16	48	55	8	0.051269531	3.4417969	-0.24511719	-0.25976563	-0.79907227	1.9064941	0.15429688	0	0	0	0	0	0	0	0	0	0.87524414	0.12475586	0.25805664	0.053222656	0.10400391	-0.10058594	0.458	34066.93	0.076	-304.26	0.579
749	2591	2591	Category H	-0.19189453	-0.19189453	-0.89990234	-0.041503906	0.25878906	0.43188477	0	0.508	4/11/2017	4	11	2017	16:48:55	60535	0.9	16	48	55	8	0.051269531	3.4417969	-0.23852539	-0.26660156	-0.79589844	1.9997559	0.13598633	0	0	0	0	0	0	0	0	0	0.87255859	0.12744141	0.22509766	0.046630859	0.074707031	-0.10375977	0.501	33890.17	0.141	-504.47	0.577
750	2592	2592	Category H	-0.19189453	-0.16796875	-0.89990234	-0.035644531	0.25585938	0.43066406	0	0.764	4/11/2017	4	11	2017	16:48:56	60536	0	16	48	56	8	0.051269531	3.4417969	-0.23193359	-0.27270508	-0.79223633	1.0407715	0.15527344	0	0	0	0	0	0	0	0	0	0.86938477	0.13061523	0.25244141	0.040039063	0.10473633	-0.10742188	0.548	33710.5	0.119	-404.65	0.577
751	2593	2593	Category H	-0.17993164	-0.16796875	-0.92382813	-0.047119141	0.25708008	0.42797852	0	0.836	4/11/2017	4	11	2017	16:48:56	60536	0.1	16	48	56	8	0.051269531	3.4417969	-0.22436523	-0.27856445	-0.78955078	0.13500977	0.17944336	0	0	0	0	0	0	0	0	0	0.86669922	0.13330078	0.28930664	0.044433594	0.1105957	-0.1340332	0.558	33673.89	0.113	-380.59	0.764
752	2594	2594	Category H	-0.20385742	-0.17993164	-0.92382813	-0.042724609	0.26049805	0.42993164	0	0.577	4/11/2017	4	11	2017	16:48:56	60536	0.2	16	48	56	8	0.051269531	3.4417969	-0.22021484	-0.28759766	-0.78930664	0.26611328	0.17285156	0	0	0	0	0	0	0	0	0	0.8684082	0.1315918	0.25854492	0.016357422	0.10766602	-0.13427734	0.693	33225.34	-0.034	105.8	0.764
753	2595	2595	Category H	-0.19189453	-0.095947266	-0.82788086	-0.043212891	0.25561523	0.43481445	0	0.45	4/11/2017	4	11	2017	16:48:56	60536	0.3	16	48	56	9	0.051269531	3.4417969	-0.20849609	-0.29223633	-0.78369141	0.55249023	0.2019043	0	0	0	0	0	0	0	0	0	0.86206055	0.13793945	0.25708008	0.016601563	0.19628906	-0.043945313	0.731	33111.96	-0.027	80.05	0.764
754	2596	2596	Category H	-0.2878418	-0.011962891	-0.68383789	-0.038330078	0.25561523	0.43286133	0	1.024	4/11/2017	4	11	2017	16:48:56	60536	0.4	16	48	56	9	0.051269531	3.4417969	-0.20239258	-0.29760742	-0.78076172	0.01171875	0.31347656	0	0	0	0	0	0	0	0	0	0.85986328	0.14013672	0.46801758	-0.085205078	0.28564453	0.096923828	0.679	33268.38	0.065	-194.12	0.736
755	2597	2597	Category H	-0.2277832	-0.16796875	-0.83984375	-0.036376953	0.24145508	0.43823242	0	0.736	4/11/2017	4	11	2017	16:48:56	60536	0.5	16	48	56	9	0.051269531	3.4417969	-0.19506836	-0.3046875	-0.77709961	0.40722656	0.15380859	0	0	0	0	0	0	0	0	0	0.85742188	0.14257813	0.23193359	-0.032470703	0.13671875	-0.0625	0.595	33542.9	-0.034	120.11	0.736
756	2598	2598	Category H	-0.38378906	-0.16796875	-1.079834	0.013916016	0.22900391	0.44897461	0	0.452	4/11/2017	4	11	2017	16:48:56	60536	0.6	16	48	56	9	0.051269531	3.4417969	-0.18920898	-0.3112793	-0.77416992	1.4328613	0.3894043	0	0	0	0	0	0	0	0	0	0.85571289	0.14428711	0.64331055	-0.19433594	0.14331055	-0.30541992	0.629	33428.23	-0.158	583.89	0.782
757	2599	2599	Category H	-0.19189453	-0.071777344	-0.79199219	0.036132813	0.23803711	0.43530273	0	0.335	4/11/2017	4	11	2017	16:48:56	60536	0.7	16	48	56	9	0.051269531	3.4417969	-0.18041992	-0.31738281	-0.76806641	2.5070801	0.24707031	0	0	0	0	0	0	0	0	0	0.85058594	0.14941406	0.28076172	-0.011230469	0.24560547	-0.023681641	0.748	33062.77	-0.308	1082.17	0.782
758	2600	2600	Category H	-0.80395508	-0.10791016	-0.76782227	0.11987305	0.22485352	0.4230957	0	0.782	4/11/2017	4	11	2017	16:48:56	60536	0.8	16	48	56	9	0.051269531	3.4417969	-0.1730957	-0.32299805	-0.76538086	4.4641113	0.66625977	0	0	0	0	0	0	0	0	0	0.84863281	0.15136719	0.84814453	-0.63061523	0.21508789	-0.002197266	0.656	33340.68	-0.124	429.53	0.782
759	2601	2601	Category H	-0.10791016	-0.25195313	-1.0319824	0.043701172	0.21728516	0.44238281	0	1.161	4/11/2017	4	11	2017	16:48:56	60536	0.9	16	48	56	9	0.051269531	3.4417969	-0.16772461	-0.33203125	-0.76660156	6.5693359	0.28344727	0	0	0	0	0	0	0	0	0	0.85205078	0.14794922	0.40527344	0.059814453	0.080078125	-0.26513672	0.704	33192.01	-0.058	180.75	0.782
760	2602	2602	Category H	-1.1398926	-0.011962891	-0.92382813	0.046142578	0.23120117	0.43823242	0	0.473	4/11/2017	4	11	2017	16:48:57	60537	0	16	48	57	9	0.051269531	3.4417969	-0.16088867	-0.34008789	-0.76367188	6.4570313	1.0446777	0	0	0	0	0	0	0	0	0	0.85131836	0.14868164	1.4667969	-0.97875977	0.328125	-0.15991211	0.714	33162.08	-0.133	429.59	0.782
761	2603	2603	Category H	-0.16796875	-0.095947266	-0.87597656	0.10424805	0.17993164	0.4453125	0	1.022	4/11/2017	4	11	2017	16:48:57	60537	0.1	16	48	57	9	0.051269531	3.4417969	-0.14770508	-0.34545898	-0.75976563	10.836182	0.27587891	0	0	0	0	0	0	0	0	0	0.84765625	0.15234375	0.38598633	-0.020019531	0.24951172	-0.1159668	0.702	33198.04	0.001	-3.02	0.782
762	2604	2604	Category H	-0.61181641	0.023925781	-0.76782227	0.15869141	0.17749023	0.4284668	0	0.512	4/11/2017	4	11	2017	16:48:57	60537	0.2	16	48	57	9	0.051269531	3.4417969	-0.14404297	-0.3515625	-0.75488281	12.713135	0.59960938	0	0	0	0	0	0	0	0	0	0.84521484	0.15478516	0.85571289	-0.4675293	0.37548828	-0.012695313	0.611	33488.29	0.16	-490.64	0.908
763	2605	2605	Category H	-0.99584961	-0.047851563	-0.80395508	0.12890625	0.17919922	0.44165039	0	0.266	4/11/2017	4	11	2017	16:48:57	60537	0.3	16	48	57	10	0.051269531	3.4417969	-0.12695313	-0.35693359	-0.75	12.497803	0.92358398	0	0	0	0	0	0	0	0	0	0.84033203	0.15966797	1.2316895	-0.86865234	0.30908203	-0.053710938	0.569	33634.23	0.242	-746.18	0.908
764	2606	2606	Category H	-0.52783203	-0.095947266	-0.6237793	0.044677734	0.17041016	0.47045898	0	0.237	4/11/2017	4	11	2017	16:48:57	60537	0.4	16	48	57	10	0.051513672	3.4804688	-0.1237793	-0.36523438	-0.74804688	10.065186	0.5012207	0	0	0	0	0	0	0	0	0	0.84179688	0.15820313	0.79785156	-0.40380859	0.26928711	0.12426758	0.707	33183	0.088	-251.65	0.908
765	2607	2607	Category H	-0.41992188	-0.13183594	-0.88793945	0.025146484	0.21069336	0.44995117	0	0.908	4/11/2017	4	11	2017	16:48:57	60537	0.5	16	48	57	10	0.051513672	3.4804688	-0.11303711	-0.37231445	-0.74438477	0.49414063	0.41503906	0	0	0	0	0	0	0	0	0	0.84008789	0.15991211	0.69042969	-0.30664063	0.24047852	-0.14331055	0.628	33431.53	0.228	-661.67	0.908
766	2608	2608	Category H	-0.50390625	-0.14379883	-0.92382813	0.034179688	0.21948242	0.44262695	0	1.3	4/11/2017	4	11	2017	16:48:57	60537	0.6	16	48	57	10	0.051513672	3.4804688	-0.10424805	-0.37817383	-0.74169922	7.7099609	0.49755859	0	0	0	0	0	0	0	0	0	0.83911133	0.16088867	0.81591797	-0.39941406	0.234375	-0.18188477	0.762	33022.94	0.099	-265.9	1.3
767	7490	7490	Category G	-0.21582031	-0.047851563	-0.69580078	0.34057617	0.24633789	0.25561523	0	0.489	4/11/2017	4	11	2017	17:02:05	61325	0.199	17	2	5	17	0.051513672	3.4434082	-0.17138672	-0.41210938	-0.66577148	79.304688	0.36816406	0	0	0	0	0	0	0	0	0	0.80151367	0.19848633	0.43847656	-0.044189453	0.36425781	-0.029785156	0.655	33343.87	-0.184	668.25	1.059
768	7491	7491	Category G	-0.88793945	-0.10791016	-0.87597656	0.35522461	0.24169922	0.23022461	0	0.164	4/11/2017	4	11	2017	17:02:05	61325	0.3	17	2	5	17	0.051513672	3.4434082	-0.1809082	-0.40429688	-0.66894531	100.50708	0.79394531	0	0	0	0	0	0	0	0	0	0.80249023	0.19750977	1.2099609	-0.70678711	0.29638672	-0.20678711	0.844	32800.88	-0.338	1069.54	1.059
769	7492	7492	Category G	-0.35986328	-0.16796875	-0.64794922	0.33374023	0.25170898	0.25561523	0	1.059	4/11/2017	4	11	2017	17:02:05	61325	0.4	17	2	5	17	0.051513672	3.4434082	-0.19091797	-0.39697266	-0.67089844	116.77466	0.28540039	0	0	0	0	0	0	0	0	0	0.80249023	0.19750977	0.42089844	-0.16870117	0.22900391	0.022949219	0.682	33259.1	-0.174	603.46	0.831
770	7493	7493	Category G	-0.79199219	-0.15576172	-0.87597656	0.31079102	0.2487793	0.27539063	0	1.266	4/11/2017	4	11	2017	17:02:05	61325	0.5	17	2	5	18	0.051513672	3.4434082	-0.20068359	-0.38916016	-0.67456055	125.66821	0.66674805	0	0	0	0	0	0	0	0	0	0.80419922	0.19580078	1.026123	-0.59106445	0.23339844	-0.20117188	0.622	33451.42	-0.084	296.23	0.945
771	7494	7494	Category G	-0.25195313	0	-0.52783203	0.30688477	0.265625	0.27319336	0	0.288	4/11/2017	4	11	2017	17:02:05	61325	0.6	17	2	5	18	0.051513672	3.4434082	-0.21069336	-0.38110352	-0.67822266	126.44263	0.41186523	0	0	0	0	0	0	0	0	0	0.80615234	0.19384766	0.57299805	-0.041015625	0.38110352	0.15039063	0.698	33210.14	-0.113	367.5	0.945
772	7495	7495	Category G	-0.95996094	-0.27587891	-0.91186523	0.3190918	0.26708984	0.26269531	0	0.468	4/11/2017	4	11	2017	17:02:05	61325	0.7	17	2	5	18	0.051513672	3.4434082	-0.22192383	-0.37402344	-0.68310547	118.79907	0.77856445	0	0	0	0	0	0	0	0	0	0.80981445	0.19018555	1.0646973	-0.73779297	0.098144531	-0.22851563	0.767	33008.86	-0.153	469.32	0.945
773	7496	7496	Category G	-0.26391602	-0.071777344	-0.82788086	0.26635742	0.27832031	0.29663086	0	0.945	4/11/2017	4	11	2017	17:02:05	61325	0.8	17	2	5	18	0.051513672	3.4434082	-0.23413086	-0.3659668	-0.68701172	111.71973	0.32763672	0	0	0	0	0	0	0	0	0	0.81298828	0.18701172	0.46484375	-0.029541016	0.29418945	-0.140625	0.708	33180	-0.206	706.2	0.704
774	7497	7497	Category G	-1.079834	-0.10791016	-0.98388672	0.28491211	0.26513672	0.29467773	0	0.58	4/11/2017	4	11	2017	17:02:05	61325	0.9	17	2	5	18	0.051513672	3.4434082	-0.24023438	-0.3581543	-0.68701172	100.52954	0.92456055	0	0	0	0	0	0	0	0	0	0.8112793	0.1887207	1.3862305	-0.83935547	0.25024414	-0.29663086	0.592	33553.27	0.017	-58.21	0.704
775	7498	7498	Category G	-0.27587891	-0.059814453	-0.58789063	0.27246094	0.26123047	0.30908203	0	0.704	4/11/2017	4	11	2017	17:02:06	61326	0	17	2	6	18	0.051513672	3.4434082	-0.2512207	-0.34960938	-0.68945313	85.401123	0.30810547	0	0	0	0	0	0	0	0	0	0.81274414	0.18725586	0.41601563	-0.024414063	0.28979492	0.1015625	0.662	33321.63	-0.029	93.44	0.711
776	7499	7499	Category G	-0.32397461	-0.26391602	-0.80395508	0.31567383	0.26220703	0.26879883	0	0.568	4/11/2017	4	11	2017	17:02:06	61326	0.1	17	2	6	18	0.051513672	3.4434082	-0.25976563	-0.34179688	-0.69287109	69.953125	0.14990234	0	0	0	0	0	0	0	0	0	0.81518555	0.18481445	0.25292969	-0.063964844	0.077880859	-0.11083984	0.737	33094.49	-0.077	233.47	0.915
777	7500	7500	Category G	-0.50390625	-0.047851563	-0.74389648	0.25561523	0.27539063	0.31298828	0	0.711	4/11/2017	4	11	2017	17:02:06	61326	0.2	17	2	6	18	0.051513672	3.4434082	-0.27124023	-0.3347168	-0.69506836	48.896973	0.37255859	0	0	0	0	0	0	0	0	0	0.81787109	0.18212891	0.56811523	-0.23242188	0.28686523	-0.048583984	0.867	32741.74	-0.241	696.4	0.915
778	7501	7501	Category G	-0.76782227	-0.13183594	-0.91186523	0.27856445	0.25341797	0.31030273	0	0.915	4/11/2017	4	11	2017	17:02:06	61326	0.3	17	2	6	18	0.051513672	3.4434082	-0.27954102	-0.32763672	-0.69897461	25.103516	0.56738281	0	0	0	0	0	0	0	0	0	0.82104492	0.17895508	0.89672852	-0.48803711	0.19580078	-0.21264648	0.973	32484.57	-0.251	653.8	0.915
779	7502	7502	Category G	-0.51586914	-0.14379883	-0.74389648	0.25756836	0.25073242	0.32861328	0	1.724	4/11/2017	4	11	2017	17:02:06	61326	0.4	17	2	6	18	0.051513672	3.4434082	-0.29077148	-0.3203125	-0.70214844	6.3615723	0.2890625	0	0	0	0	0	0	0	0	0	0.82470703	0.17529297	0.44335938	-0.22485352	0.17651367	-0.041503906	0.955	32526.59	-0.189	485.08	1.221
780	7503	7503	Category G	-0.25195313	0.035888672	-0.69580078	0.3059082	0.24829102	0.29272461	0	1.221	4/11/2017	4	11	2017	17:02:06	61326	0.5	17	2	6	19	0.051513672	3.4434082	-0.30102539	-0.3125	-0.70483398	0.51538086	0.35205078	0	0	0	0	0	0	0	0	0	0.82788086	0.17211914	0.40673828	0.049072266	0.34838867	0.009033203	1.12	32163.13	-0.349	834.52	1.221
781	7504	7504	Category G	-0.79199219	-0.17993164	-0.87597656	0.30419922	0.24511719	0.29467773	0	0.593	4/11/2017	4	11	2017	17:02:06	61326	0.6	17	2	6	19	0.051513672	3.4434082	-0.30957031	-0.30371094	-0.70605469	0.62915039	0.52587891	0	0	0	0	0	0	0	0	0	0.82861328	0.17138672	0.77587891	-0.48217773	0.1237793	-0.16967773	1.167	32067.58	-0.277	616.28	1.221
782	7505	7505	Category G	-0.50390625	0.023925781	-0.79199219	0.26391602	0.24926758	0.31860352	0	1.56	4/11/2017	4	11	2017	17:02:06	61326	0.7	17	2	6	19	0.051513672	3.4434082	-0.31616211	-0.29589844	-0.70874023	1.9487305	0.38012695	0	0	0	0	0	0	0	0	0	0.83056641	0.16943359	0.59082031	-0.1875	0.31982422	-0.083007813	1.171	32059.59	-0.335	762.16	1.221
783	7506	7506	Category G	-0.65991211	0.011962891	-0.82788086	0.29199219	0.23950195	0.30834961	0	0.991	4/11/2017	4	11	2017	17:02:06	61326	0.8	17	2	6	19	0.051513672	3.4434082	-0.32739258	-0.28881836	-0.71191406	4.0627441	0.46289063	0	0	0	0	0	0	0	0	0	0.83520508	0.16479492	0.74902344	-0.33227539	0.30078125	-0.11572266	1.025	32366.63	-0.172	410.95	0.991
784	7507	7507	Category G	-0.6237793	-0.14379883	-0.81591797	0.28100586	0.23583984	0.31958008	0	0.941	4/11/2017	4	11	2017	17:02:06	61326	0.9	17	2	6	19	0.051513672	3.4434082	-0.3359375	-0.27978516	-0.71435547	10.53418	0.33398438	0	0	0	0	0	0	0	0	0	0.83740234	0.16259766	0.52514648	-0.28759766	0.13598633	-0.10131836	0.853	32777.58	-0.135	372.62	0.941
785	7508	7508	Category G	-0.671875	0.059814453	-0.7199707	0.28149414	0.23291016	0.31762695	0	0.845	4/11/2017	4	11	2017	17:02:07	61327	0	17	2	7	19	0.051513672	3.4434082	-0.34716797	-0.27026367	-0.71801758	14.010254	0.46289063	0	0	0	0	0	0	0	0	0	0.84228516	0.15771484	0.65649414	-0.32446289	0.33007813	-0.001708984	0.891	32681.37	-0.136	361.41	0.941
786	7509	7509	Category G	-0.39599609	0.023925781	-0.56396484	0.32177734	0.22583008	0.28759766	0	0.191	4/11/2017	4	11	2017	17:02:07	61327	0.1	17	2	7	19	0.051513672	3.4434082	-0.35693359	-0.26293945	-0.72192383	12.275146	0.32983398	0	0	0	0	0	0	0	0	0	0.84741211	0.15258789	0.48413086	-0.038818359	0.28686523	0.15795898	0.724	33132.48	-0.093	289.16	0.941
787	7510	7510	Category G	-0.7199707	-0.14379883	-0.83984375	0.30053711	0.22875977	0.30908203	0	0.818	4/11/2017	4	11	2017	17:02:07	61327	0.2	17	2	7	19	0.051513672	3.4434082	-0.36523438	-0.25561523	-0.7253418	10.745361	0.38891602	0	0	0	0	0	0	0	0	0	0.8515625	0.1484375	0.58056641	-0.35449219	0.11181641	-0.11425781	0.767	33008.86	-0.174	540.95	0.941
788	7511	7511	Category G	-0.80395508	-0.11987305	-0.86376953	0.29931641	0.24804688	0.29370117	0	0.562	4/11/2017	4	11	2017	17:02:07	61327	0.3	17	2	7	19	0.051513672	3.4434082	-0.37133789	-0.2487793	-0.7253418	12.271973	0.47192383	0	0	0	0	0	0	0	0	0	0.85205078	0.14794922	0.69970703	-0.43237305	0.12890625	-0.13818359	0.779	32975.37	-0.114	336.78	1.011
789	7512	7512	Category G	-0.64794922	0.047851563	-0.82788086	0.26293945	0.23242188	0.33496094	0	1.249	4/11/2017	4	11	2017	17:02:07	61327	0.4	17	2	7	19	0.051513672	3.4434082	-0.3815918	-0.24072266	-0.73095703	11.031982	0.40429688	0	0	0	0	0	0	0	0	0	0.85913086	0.14086914	0.65161133	-0.26611328	0.28857422	-0.096679688	1.207	31988.69	-0.418	959.08	1.011
790	7513	7513	Category G	-0.58789063	-0.13183594	-0.671875	0.31103516	0.25708008	0.28442383	0	1.011	4/11/2017	4	11	2017	17:02:07	61327	0.5	17	2	7	20	0.051513672	3.4434082	-0.38964844	-0.23339844	-0.73583984	3.4018555	0.23168945	0	0	0	0	0	0	0	0	0	0.86474609	0.13525391	0.36376953	-0.19799805	0.1015625	0.063964844	1.297	31818.63	-0.386	813.43	1.249
791	7514	7514	Category G	-0.32397461	-0.095947266	-0.61181641	0.31640625	0.25219727	0.27514648	0	3.414	4/11/2017	4	11	2017	17:02:07	61327	0.6	17	2	7	20	0.051513672	3.4434082	-0.40112305	-0.22607422	-0.73925781	1.7890625	0.19775391	0	0	0	0	0	0	0	0	0	0.87109375	0.12890625	0.33496094	0.077148438	0.13012695	0.12744141	1.397	31640.54	-0.392	770.86	1.418
792	7515	7515	Category G	-0.52783203	-0.071777344	-0.77978516	0.30175781	0.26269531	0.29760742	0	0.731	4/11/2017	4	11	2017	17:02:07	61327	0.7	17	2	7	20	0.051513672	3.4434082	-0.4074707	-0.2175293	-0.73876953	3.8635254	0.19335938	0	0	0	0	0	0	0	0	0	0.87109375	0.12890625	0.30688477	-0.12011719	0.14575195	-0.040771484	1.57	31355.47	-0.65	1254.68	1.47
793	7516	7516	Category G	-0.46777344	-0.13183594	-0.82788086	0.31030273	0.25610352	0.28027344	0	1.418	4/11/2017	4	11	2017	17:02:07	61327	0.8	17	2	7	20	0.051513672	3.4434082	-0.41674805	-0.20898438	-0.74194336	6.9487305	0.12597656	0	0	0	0	0	0	0	0	0	0.8762207	0.1237793	0.21386719	-0.05078125	0.077148438	-0.085693359	1.607	31297.83	-0.705	1356.31	1.47
794	7517	7517	Category G	-0.57592773	-0.11987305	-0.86376953	0.25805664	0.24731445	0.33374023	0	1.599	4/11/2017	4	11	2017	17:02:07	61327	0.9	17	2	7	20	0.051513672	3.4434082	-0.42675781	-0.20141602	-0.74536133	11.273682	0.20703125	0	0	0	0	0	0	0	0	0	0.88208008	0.11791992	0.34912109	-0.14892578	0.081542969	-0.11816406	1.458	31536.92	-0.488	954.61	1.47
795	7518	7518	Category G	-0.61181641	-0.071777344	-0.82788086	0.28149414	0.25195313	0.30615234	0	1.47	4/11/2017	4	11	2017	17:02:08	61328	0	17	2	8	20	0.051513672	3.4434082	-0.43530273	-0.19360352	-0.74731445	10.452881	0.22900391	0	0	0	0	0	0	0	0	0	0.88623047	0.11376953	0.37890625	-0.17626953	0.12182617	-0.080322266	0.972	32486.89	-0.027	63.32	1.418
796	7519	7519	Category G	-0.3359375	-0.095947266	-0.59985352	0.28222656	0.25854492	0.29492188	0	0.12	4/11/2017	4	11	2017	17:02:08	61328	0.1	17	2	8	20	0.051513672	3.4434082	-0.44433594	-0.18579102	-0.75024414	9.1335449	0.20605469	0	0	0	0	0	0	0	0	0	0.89160156	0.10839844	0.34887695	0.10839844	0.08984375	0.15039063	0.953	32531.29	-0.106	261.8	1.418
797	7520	7520	Category G	-0.87597656	-0.14379883	-0.82788086	0.31396484	0.27905273	0.25463867	0	0.494	4/11/2017	4	11	2017	17:02:08	61328	0.2	17	2	8	20	0.051513672	3.4434082	-0.4543457	-0.17797852	-0.75317383	8.1992188	0.42919922	0	0	0	0	0	0	0	0	0	0.89746094	0.10253906	0.5300293	-0.42138672	0.034179688	-0.074462891	0.824	32853.37	-0.07	192.26	0.644
798	7521	7521	Category G	-0.47998047	-0.17993164	-0.77978516	0.27929688	0.27441406	0.29980469	0	0.621	4/11/2017	4	11	2017	17:02:08	61328	0.3	17	2	8	20	0.051513672	3.4434082	-0.46435547	-0.1706543	-0.75634766	6.8708496	0.029296875	0	0	0	0	0	0	0	0	0	0.90380859	0.096191406	0.047851563	-0.015380859	-0.009033203	-0.023193359	0.593	33549.81	0.217	-659.07	0.621
799	7522	7522	Category G	-0.85180664	-0.15576172	-0.79199219	0.29199219	0.27905273	0.27709961	0	0.644	4/11/2017	4	11	2017	17:02:08	61328	0.4	17	2	8	20	0.051513672	3.4434082	-0.47070313	-0.16137695	-0.75561523	4.3190918	0.38256836	0	0	0	0	0	0	0	0	0	0.90478516	0.095214844	0.42285156	-0.38085938	0.005615234	-0.036132813	0.395	34351.91	0.272	-1046.06	0.494
800	7523	7523	Category G	-0.56396484	-0.15576172	-0.83984375	0.25683594	0.26635742	0.32666016	0	0.214	4/11/2017	4	11	2017	17:02:08	61328	0.5	17	2	8	21	0.051513672	3.4434082	-0.48388672	-0.15356445	-0.75927734	1.4414063	0.11328125	0	0	0	0	0	0	0	0	0	0.91333008	0.086669922	0.16259766	-0.079833984	-0.001953125	-0.080322266	0.406	34299.62	0.284	-1065.12	0.494
801	7524	7524	Category G	-0.63598633	-0.11987305	-0.75585938	0.29492188	0.27539063	0.28125	0	0.28	4/11/2017	4	11	2017	17:02:08	61328	0.6	17	2	8	21	0.051513672	3.4434082	-0.49243164	-0.14453125	-0.76367188	0.72485352	0.14550781	0	0	0	0	0	0	0	0	0	0.92016602	0.079833984	0.17602539	-0.14331055	0.024658203	0.0078125	0.332	34676.43	0.294	-1238.29	0.526
802	7525	7525	Category G	-0.21582031	-0.11987305	-0.47998047	0.28881836	0.27514648	0.28442383	0	0.188	4/11/2017	4	11	2017	17:02:08	61328	0.7	17	2	8	21	0.051513672	3.4434082	-0.50415039	-0.13623047	-0.76977539	1.7158203	0.40942383	0	0	0	0	0	0	0	0	0	0.93041992	0.069580078	0.5949707	0.28833008	0.016357422	0.28979492	0.317	34760.99	0.316	-1345.92	0.496
803	7526	7526	Category G	-0.73193359	-0.19189453	-0.85180664	0.28320313	0.28149414	0.28149414	0	0.05	4/11/2017	4	11	2017	17:02:08	61328	0.8	17	2	8	21	0.051513672	3.4434082	-0.51855469	-0.13061523	-0.77441406	3.9675293	0.23486328	0	0	0	0	0	0	0	0	0	0.94116211	0.058837891	0.3515625	-0.21313477	-0.061035156	-0.077148438	0.292	34909.41	0.466	-1875.15	0.288
804	7527	7527	Category G	-0.49194336	-0.083984375	-0.77978516	0.25537109	0.28564453	0.31103516	0	0.526	4/11/2017	4	11	2017	17:02:08	61328	0.9	17	2	8	21	0.051513672	3.4434082	-0.52197266	-0.12133789	-0.77319336	5.3603516	0.048339844	0	0	0	0	0	0	0	0	0	0.94067383	0.059326172	0.073974609	0.030029297	0.037353516	-0.006347656	0.304	34836.94	0.567	-2105.36	0.288
805	7528	7528	Category G	-0.65991211	-0.14379883	-0.81591797	0.26904297	0.27075195	0.31005859	0	0.496	4/11/2017	4	11	2017	17:02:09	61329	0	17	2	9	21	0.051513672	3.4434082	-0.53466797	-0.1105957	-0.77661133	3.8286133	0.13500977	0	0	0	0	0	0	0	0	0	0.94946289	0.050537109	0.19726563	-0.125	-0.032958984	-0.0390625	0.284	34959.08	0.733	-2574.63	0.43
806	7529	7529	Category G	-0.57592773	-0.16796875	-0.87597656	0.23754883	0.26928711	0.33764648	0	0.288	4/11/2017	4	11	2017	17:02:09	61329	0.1	17	2	9	21	0.051513672	3.4434082	-0.54467773	-0.10351563	-0.78149414	3.9309082	0.1184082	0	0	0	0	0	0	0	0	0	0.95825195	0.041748047	0.18969727	-0.031005859	-0.064208984	-0.094238281	0.324	34721.13	0.511	-1896.76	0.496
807	7530	7530	Category G	-0.55175781	-0.11987305	-0.81591797	0.25048828	0.27075195	0.32739258	0	0.159	4/11/2017	4	11	2017	17:02:09	61329	0.2	17	2	9	21	0.051513672	3.4434082	-0.55419922	-0.095947266	-0.78613281	4.2924805	0.038085938	0	0	0	0	0	0	0	0	0	0.96655273	0.033447266	0.055908203	0.002441406	-0.023681641	-0.029541016	0.471	34012.12	0.441	-1382.5	0.526
808	7531	7531	Category G	-0.57592773	-0.15576172	-0.70776367	0.24633789	0.26025391	0.33276367	0	0.43	4/11/2017	4	11	2017	17:02:09	61329	0.3	17	2	9	21	0.051513672	3.4434082	-0.55908203	-0.095703125	-0.78662109	2.8317871	0.1003418	0	0	0	0	0	0	0	0	0	0.96972656	0.030273438	0.15551758	-0.016601563	-0.059814453	0.078857422	0.506	33870.42	0.579	-1634	0.505
809	7532	7532	Category G	-0.57592773	-0.095947266	-0.83984375	0.30419922	0.26220703	0.28540039	0	0.927	4/11/2017	4	11	2017	17:02:09	61329	0.4	17	2	9	21	0.051513672	3.4434082	-0.55200195	-0.094482422	-0.78295898	2.7526855	0.061523438	0	0	0	0	0	0	0	0	0	0.96264648	0.037353516	0.08203125	-0.023681641	-0.001220703	-0.056640625	0.508	33862.56	0.605	-1684.92	0.505
810	7533	7533	Category G	-0.58789063	-0.071777344	-0.85180664	0.25048828	0.27587891	0.31738281	0	0.739	4/11/2017	4	11	2017	17:02:09	61329	0.5	17	2	9	22	0.051513672	3.4434082	-0.55664063	-0.094238281	-0.78686523	3.6066895	0.075195313	0	0	0	0	0	0	0	0	0	0.96875	0.03125	0.11816406	-0.031005859	0.022460938	-0.064697266	0.538	33747.65	0.473	-1349.75	0.505
811	7534	7534	Category G	-0.671875	-0.15576172	-0.93579102	0.26855469	0.26098633	0.31835938	0	0.505	4/11/2017	4	11	2017	17:02:09	61329	0.6	17	2	9	22	0.051513672	3.4434082	-0.55200195	-0.093017578	-0.78735352	5.3051758	0.20043945	0	0	0	0	0	0	0	0	0	0.96606445	0.033935547	0.33056641	-0.11962891	-0.0625	-0.14819336	0.585	33577.64	0.395	-1109.24	0.605
812	7535	7535	Category G	-0.73193359	-0.095947266	-0.88793945	0.21923828	0.25024414	0.35058594	0	0.471	4/11/2017	4	11	2017	17:02:09	61329	0.7	17	2	9	22	0.051513672	3.4434082	-0.5559082	-0.09375	-0.78979492	4.7915039	0.20141602	0	0	0	0	0	0	0	0	0	0.97045898	0.029541016	0.27587891	-0.17578125	-0.001953125	-0.097900391	0.614	33478.18	0.482	-1265	0.605
813	7536	7536	Category G	-0.27587891	-0.071777344	-0.56396484	0.2824707	0.25585938	0.31005859	0	0.44	4/11/2017	4	11	2017	17:02:09	61329	0.8	17	2	9	22	0.051513672	3.4434082	-0.55004883	-0.092041016	-0.78955078	4.1040039	0.35571289	0	0	0	0	0	0	0	0	0	0.96655273	0.033447266	0.52001953	0.27416992	0.020263672	0.22558594	0.502	33886.2	0.499	-1465.75	0.605
814	7537	7537	Category G	-0.6237793	-0.047851563	-0.73193359	0.33251953	0.24975586	0.27514648	0	0.605	4/11/2017	4	11	2017	17:02:09	61329	0.9	17	2	9	22	0.051513672	3.4434082	-0.55322266	-0.08984375	-0.78808594	3.6831055	0.099365234	0	0	0	0	0	0	0	0	0	0.96728516	0.032714844	0.16894531	-0.0703125	0.041992188	0.056152344	0.609	33495.06	0.163	-500.2	0.605
815	7538	7538	Category G	-0.46777344	-0.095947266	-0.83984375	0.26586914	0.25952148	0.31225586	0	0.252	4/11/2017	4	11	2017	17:02:10	61330	0	17	2	10	22	0.051513672	3.4434082	-0.54272461	-0.090576172	-0.78295898	2.2573242	0.094238281	0	0	0	0	0	0	0	0	0	0.95703125	0.04296875	0.13696289	0.074951172	-0.005126953	-0.056640625	0.633	33415.07	-0.078	269.75	0.631
816	7539	7539	Category G	-0.68383789	-0.15576172	-0.75585938	0.27880859	0.25683594	0.31030273	0	1.384	4/11/2017	4	11	2017	17:02:10	61330	0.1	17	2	10	22	0.051513672	3.4820801	-0.54711914	-0.088867188	-0.78735352	1.1535645	0.15527344	0	0	0	0	0	0	0	0	0	0.96289063	0.037109375	0.23486328	-0.13647461	-0.066650391	0.031494141	0.66	33327.96	-0.051	167.1	0.631
817	7540	7540	Category G	-0.45581055	-0.11987305	-0.89990234	0.25170898	0.24731445	0.33276367	0	0.651	4/11/2017	4	11	2017	17:02:10	61330	0.2	17	2	10	22	0.051513672	3.4820801	-0.54931641	-0.0859375	-0.78881836	3.6677246	0.14892578	0	0	0	0	0	0	0	0	0	0.96508789	0.034912109	0.23803711	0.093505859	-0.033691406	-0.11083984	0.626	33438.14	-0.022	73.9	0.651
818	7541	7541	Category G	-0.671875	-0.11987305	-0.80395508	0.28686523	0.2409668	0.3125	0	0.631	4/11/2017	4	11	2017	17:02:10	61330	0.3	17	2	10	22	0.051513672	3.4820801	-0.55322266	-0.086669922	-0.79296875	4.5734863	0.12353516	0	0	0	0	0	0	0	0	0	0.97070313	0.029296875	0.16259766	-0.1184082	-0.032958984	-0.010742188	0.722	33138.37	-0.226	771.7	0.651
819	7542	7542	Category G	-0.57592773	-0.11987305	-0.79199219	0.27661133	0.24755859	0.31347656	0	0.237	4/11/2017	4	11	2017	17:02:10	61330	0.4	17	2	10	22	0.051513672	3.4820801	-0.54980469	-0.083251953	-0.79199219	6.9768066	0.044677734	0	0	0	0	0	0	0	0	0	0.96777344	0.032226563	0.062255859	-0.025878906	-0.036376953	0	0.766	33011.67	-0.114	341.8	1.18
820	7543	7543	Category G	-0.47998047	0	-0.64794922	0.3059082	0.24584961	0.28466797	0	1.18	4/11/2017	4	11	2017	17:02:10	61330	0.5	17	2	10	23	0.051513672	3.4820801	-0.54541016	-0.083251953	-0.78808594	9.7890625	0.17578125	0	0	0	0	0	0	0	0	0	0.9621582	0.037841797	0.2890625	0.065429688	0.083251953	0.14013672	0.771	32997.65	0.01	-27.82	1.18
821	7544	7544	Category G	-0.29980469	-0.083984375	-0.77978516	0.35083008	0.2199707	0.2590332	0	0.517	4/11/2017	4	11	2017	17:02:10	61330	0.6	17	2	10	23	0.051513672	3.4820801	-0.54614258	-0.0859375	-0.78759766	10.506348	0.24658203	0	0	0	0	0	0	0	0	0	0.96240234	0.037597656	0.2565918	0.24633789	0.001953125	0.0078125	0.89	32683.86	-0.141	376.05	1.18
822	7545	7545	Category G	-0.68383789	-0.15576172	-0.82788086	0.33984375	0.19848633	0.29003906	0	1.41	4/11/2017	4	11	2017	17:02:10	61330	0.7	17	2	10	23	0.051513672	3.4820801	-0.54418945	-0.083007813	-0.78759766	9.3857422	0.16235352	0	0	0	0	0	0	0	0	0	0.9609375	0.0390625	0.25219727	-0.1394043	-0.072509766	-0.040039063	0.836	32821.75	-0.13	364.25	1.18
823	7546	7546	Category G	-0.43188477	0.011962891	-0.76782227	0.31762695	0.22631836	0.29150391	0	1.37	4/11/2017	4	11	2017	17:02:10	61330	0.8	17	2	10	23	0.051513672	3.4820801	-0.53979492	-0.083251953	-0.78955078	9.017334	0.14550781	0	0	0	0	0	0	0	0	0	0.96020508	0.039794922	0.22509766	0.10791016	0.095214844	0.021728516	0.853	32777.58	-0.237	693.89	1.18
824	7547	7547	Category G	-0.65991211	0.035888672	-0.86376953	0.31274414	0.2121582	0.31152344	0	0.305	4/11/2017	4	11	2017	17:02:10	61330	0.9	17	2	10	23	0.051513672	3.4820801	-0.5390625	-0.085205078	-0.78930664	10.200684	0.1862793	0	0	0	0	0	0	0	0	0	0.9597168	0.040283203	0.31616211	-0.12060547	0.12109375	-0.07421875	0.718	33150.2	-0.015	44.82	0.743
825	7548	7548	Category G	-0.56396484	-0.14379883	-0.85180664	0.29199219	0.21362305	0.32568359	0	0.338	4/11/2017	4	11	2017	17:02:11	61331	0	17	2	11	23	0.051513672	3.4820801	-0.53881836	-0.083984375	-0.7902832	10.233398	0.089111328	0	0	0	0	0	0	0	0	0	0.96020508	0.039794922	0.14624023	-0.024902344	-0.059570313	-0.061279297	0.755	33042.78	-0.121	369.01	0.743
826	7549	7549	Category G	-0.45581055	-0.11987305	-0.81591797	0.31079102	0.22192383	0.30615234	0	0.368	4/11/2017	4	11	2017	17:02:11	61331	0.1	17	2	11	23	0.051513672	3.4820801	-0.53295898	-0.082519531	-0.79052734	8.2199707	0.089355469	0	0	0	0	0	0	0	0	0	0.95703125	0.04296875	0.13964844	0.077148438	-0.037109375	-0.025146484	0.631	33421.64	-0.122	437.01	0.743
827	7550	7550	Category G	-0.27587891	-0.16796875	-0.55175781	0.3112793	0.2421875	0.29394531	0	0.743	4/11/2017	4	11	2017	17:02:11	61331	0.2	17	2	11	23	0.051513672	3.4820801	-0.53295898	-0.083984375	-0.79272461	7.8837891	0.36230469	0	0	0	0	0	0	0	0	0	0.95898438	0.041015625	0.58203125	0.25708008	-0.083740234	0.2409668	0.593	33549.81	-0.006	20.84	0.734
828	7551	7551	Category G	-0.59985352	-0.083984375	-0.99584961	0.27856445	0.265625	0.30810547	0	0.665	4/11/2017	4	11	2017	17:02:11	61331	0.3	17	2	11	23	0.051513672	3.4820801	-0.53222656	-0.081542969	-0.79589844	8.1242676	0.2109375	0	0	0	0	0	0	0	0	0	0.9609375	0.0390625	0.26977539	-0.067382813	-0.002197266	-0.19970703	0.665	33312.15	-0.077	255.02	0.743
829	7552	7552	Category G	-0.40795898	-0.083984375	-0.95996094	0.23852539	0.22949219	0.3605957	0	1.142	4/11/2017	4	11	2017	17:02:11	61331	0.4	17	2	11	23	0.051513672	3.4820801	-0.52661133	-0.079589844	-0.79272461	5.8525391	0.20483398	0	0	0	0	0	0	0	0	0	0.95507813	0.044921875	0.28979492	0.11865234	-0.004150391	-0.16699219	0.789	32947.77	-0.114	333.04	1.083
830	7553	7553	Category G	-0.69580078	-0.15576172	-0.82788086	0.25708008	0.23266602	0.34179688	0	0.734	4/11/2017	4	11	2017	17:02:11	61331	0.5	17	2	11	24	0.051513672	3.4820801	-0.52587891	-0.081054688	-0.79418945	2.1591797	0.18847656	0	0	0	0	0	0	0	0	0	0.95605469	0.043945313	0.27807617	-0.16967773	-0.074462891	-0.033447266	0.911	32632.06	-0.205	553.94	1.101
831	7554	7554	Category G	-0.26391602	-0.035888672	-0.51586914	0.27050781	0.23681641	0.32275391	0	1.083	4/11/2017	4	11	2017	17:02:11	61331	0.6	17	2	11	24	0.051513672	3.4820801	-0.52270508	-0.081054688	-0.79589844	0.86523438	0.3840332	0	0	0	0	0	0	0	0	0	0.95581055	0.044189453	0.58447266	0.25878906	0.045166016	0.2800293	1.005	32411.4	-0.419	1162.74	1.101
832	7555	7555	Category G	-0.52783203	-0.047851563	-0.81591797	0.33007813	0.24902344	0.27001953	0	1.101	4/11/2017	4	11	2017	17:02:11	61331	0.7	17	2	11	24	0.051513672	3.4820801	-0.52490234	-0.080810547	-0.79858398	0.96166992	0.037353516	0	0	0	0	0	0	0	0	0	0.95898438	0.041015625	0.052978516	-0.002685547	0.032958984	-0.017089844	0.92	32610.15	-0.305	864.67	1.101
833	7556	7556	Category G	-0.56396484	-0.14379883	-0.82788086	0.27416992	0.24316406	0.3203125	0	1.31	4/11/2017	4	11	2017	17:02:11	61331	0.8	17	2	11	24	0.051513672	3.4820801	-0.5246582	-0.081298828	-0.80053711	0.75024414	0.078369141	0	0	0	0	0	0	0	0	0	0.96069336	0.039306641	0.12866211	-0.0390625	-0.062255859	-0.027099609	0.902	32654.14	-0.308	892.21	1.101
834	7557	7557	Category G	-0.45581055	-0.095947266	-0.73193359	0.29589844	0.24707031	0.30004883	0	0.151	4/11/2017	4	11	2017	17:02:11	61331	0.9	17	2	11	24	0.051513672	3.4820801	-0.52368164	-0.080566406	-0.79907227	2.1872559	0.096679688	0	0	0	0	0	0	0	0	0	0.95898438	0.041015625	0.15063477	0.067871094	-0.015136719	0.067138672	0.97	32491.53	-0.344	946.61	1.101
835	7558	7558	Category G	-0.50390625	-0.11987305	-0.81591797	0.28369141	0.2421875	0.31738281	0	1.036	4/11/2017	4	11	2017	17:02:12	61332	0	17	2	12	24	0.051513672	3.4820801	-0.52075195	-0.079345703	-0.79833984	2.1137695	0.047119141	0	0	0	0	0	0	0	0	0	0.95654297	0.043457031	0.074707031	0.016845703	-0.040283203	-0.017333984	0.945	32550.21	-0.297	816.1	1.101
836	7559	7559	Category G	-0.57592773	-0.13183594	-0.79199219	0.28735352	0.24975586	0.30615234	0	1.143	4/11/2017	4	11	2017	17:02:12	61332	0.1	17	2	12	24	0.051513672	3.4820801	-0.51879883	-0.079101563	-0.79858398	1.3203125	0.077636719	0	0	0	0	0	0	0	0	0	0.95556641	0.044433594	0.11621094	-0.056884766	-0.052490234	0.006591797	0.847	32793.09	-0.318	988.48	1.036
837	7560	7560	Category G	-0.56396484	-0.14379883	-0.80395508	0.28369141	0.24316406	0.30712891	0	0.931	4/11/2017	4	11	2017	17:02:12	61332	0.2	17	2	12	24	0.051513672	3.4820801	-0.51977539	-0.078857422	-0.80004883	2.5805664	0.078369141	0	0	0	0	0	0	0	0	0	0.95751953	0.042480469	0.11254883	-0.043945313	-0.064697266	-0.003662109	0.754	33045.63	-0.184	585.03	0.931
838	7561	7561	Category G	-0.2878418	0.011962891	-0.47998047	0.34179688	0.23901367	0.26586914	0	0.514	4/11/2017	4	11	2017	17:02:12	61332	0.3	17	2	12	24	0.051513672	3.4820801	-0.51464844	-0.077148438	-0.80151367	3.6809082	0.40356445	0	0	0	0	0	0	0	0	0	0.95581055	0.044189453	0.63769531	0.22680664	0.089111328	0.3215332	0.81	32890.74	-0.223	679.91	0.931
839	7562	7562	Category G	-0.80395508	-0.083984375	-0.82788086	0.37597656	0.20849609	0.24145508	0	0.754	4/11/2017	4	11	2017	17:02:12	61332	0.4	17	2	12	24	0.051513672	3.4820801	-0.51416016	-0.075927734	-0.80224609	3.3642578	0.29077148	0	0	0	0	0	0	0	0	0	0.95605469	0.043945313	0.32299805	-0.28955078	-0.0078125	-0.025390625	0.667	33305.85	-0.088	292.86	0.931
840	7563	7563	Category G	-0.46777344	0.011962891	-0.87597656	0.30444336	0.22119141	0.30908203	0	0.484	4/11/2017	4	11	2017	17:02:12	61332	0.5	17	2	12	25	0.051513672	3.4820801	-0.50854492	-0.073974609	-0.80126953	1.4909668	0.12084961	0	0	0	0	0	0	0	0	0	0.9519043	0.048095703	0.20141602	0.040771484	0.0859375	-0.074462891	0.69	33234.5	-0.216	765.15	0.754
841	7564	7564	Category G	-0.69580078	-0.047851563	-1.0078125	0.32714844	0.2043457	0.29077148	0	0.178	4/11/2017	4	11	2017	17:02:12	61332	0.6	17	2	12	25	0.051513672	3.4820801	-0.50439453	-0.0703125	-0.79833984	2.9570313	0.28417969	0	0	0	0	0	0	0	0	0	0.94702148	0.052978516	0.42285156	-0.19116211	0.022460938	-0.20922852	0.626	33438.14	-0.286	1194.45	0.555
842	7565	7565	Category G	-0.92382813	-0.25195313	-0.95996094	0.28833008	0.21020508	0.3269043	0	1.28	4/11/2017	4	11	2017	17:02:12	61332	0.7	17	2	12	25	0.051513672	3.4820801	-0.50561523	-0.071289063	-0.80249023	4.234375	0.48168945	0	0	0	0	0	0	0	0	0	0.95117188	0.048828125	0.75610352	-0.41796875	-0.18041992	-0.15722656	0.633	33415.07	-0.257	1030.01	0.754
843	7566	7566	Category G	-0.047851563	0.035888672	-0.50390625	0.35107422	0.22485352	0.26000977	0	0.551	4/11/2017	4	11	2017	17:02:12	61332	0.8	17	2	12	25	0.051513672	3.4820801	-0.50683594	-0.071044922	-0.80761719	5.3181152	0.56079102	0	0	0	0	0	0	0	0	0	0.95605469	0.043945313	0.86987305	0.45898438	0.10693359	0.30371094	0.758	33034.26	-0.373	1366.22	1.16
844	7567	7567	Category G	-0.76782227	0.13183594	-0.81591797	0.40698242	0.19995117	0.19335938	0	0.555	4/11/2017	4	11	2017	17:02:12	61332	0.9	17	2	12	25	0.051513672	3.4820801	-0.50732422	-0.069335938	-0.80834961	7.2814941	0.32910156	0	0	0	0	0	0	0	0	0	0.95678711	0.043212891	0.46899414	-0.26025391	0.20117188	-0.007324219	0.871	32731.58	-0.448	1489.44	1.16
845	7568	7568	Category G	-0.57592773	-0.14379883	-0.94799805	0.32958984	0.20361328	0.29077148	0	1.502	4/11/2017	4	11	2017	17:02:13	61333	0	17	2	13	25	0.051513672	3.4820801	-0.5012207	-0.070068359	-0.80664063	5.9147949	0.17578125	0	0	0	0	0	0	0	0	0	0.95239258	0.047607422	0.28930664	-0.074462891	-0.073486328	-0.14111328	1.017	32384.45	-0.586	1800.46	1.16
846	7569	7569	Category G	-0.52783203	-0.10791016	-0.91186523	0.3347168	0.19506836	0.29174805	0	1.16	4/11/2017	4	11	2017	17:02:13	61333	0.1	17	2	13	25	0.051513672	3.4820801	-0.50048828	-0.065917969	-0.80737305	4.597168	0.11547852	0	0	0	0	0	0	0	0	0	0.95214844	0.047851563	0.17333984	-0.027099609	-0.041748047	-0.10424805	0.835	32824.37	-0.379	1251.1	1.058
847	7570	7570	Category G	-0.59985352	-0.035888672	-0.74389648	0.33813477	0.19946289	0.29785156	0	1.058	4/11/2017	4	11	2017	17:02:13	61333	0.2	17	2	13	25	0.051513672	3.4820801	-0.50048828	-0.065673828	-0.80688477	3.8085938	0.12133789	0	0	0	0	0	0	0	0	0	0.9519043	0.048095703	0.19238281	-0.099121094	0.029785156	0.062988281	0.912	32629.62	-0.275	772.36	1.16
848	7571	7571	Category G	-0.32397461	0	-0.57592773	0.3449707	0.20825195	0.28027344	0	0.186	4/11/2017	4	11	2017	17:02:13	61333	0.3	17	2	13	25	0.051513672	3.4820801	-0.49780273	-0.064941406	-0.80737305	4.7827148	0.29663086	0	0	0	0	0	0	0	0	0	0.95068359	0.049316406	0.47045898	0.17382813	0.064941406	0.23144531	1.085	32236.42	-0.387	973.72	1.502
849	7572	7572	Category G	-0.74389648	-0.15576172	-0.97192383	0.33276367	0.23925781	0.27709961	0	1.013	4/11/2017	4	11	2017	17:02:13	61333	0.4	17	2	13	25	0.051513672	3.4820801	-0.49755859	-0.062011719	-0.80908203	5.3676758	0.30957031	0	0	0	0	0	0	0	0	0	0.9519043	0.048095703	0.50244141	-0.24609375	-0.093505859	-0.16259766	1.113	32177.64	-0.438	1103.17	1.16
850	7573	7573	Category G	-0.41992188	-0.059814453	-0.89990234	0.2722168	0.20947266	0.33691406	0	1.591	4/11/2017	4	11	2017	17:02:13	61333	0.5	17	2	13	26	0.051513672	3.4820801	-0.49829102	-0.0625	-0.80932617	3.0961914	0.11962891	0	0	0	0	0	0	0	0	0	0.95263672	0.047363281	0.17163086	0.078369141	0.002685547	-0.090332031	1.011	32397.9	-0.339	892.28	1.058
851	7574	7574	Category G	-0.55175781	-0.059814453	-0.73193359	0.29272461	0.20947266	0.33056641	0	1.674	4/11/2017	4	11	2017	17:02:13	61333	0.6	17	2	13	26	0.051513672	3.4820801	-0.49609375	-0.062988281	-0.80859375	0.27270508	0.094726563	0	0	0	0	0	0	0	0	0	0.95068359	0.049316406	0.13549805	-0.055419922	0.003173828	0.076660156	0.98	32468.4	-0.132	322.1	1.013
852	7575	7575	Category G	-0.49194336	-0.13183594	-0.88793945	0.3059082	0.21899414	0.32177734	0	0.548	4/11/2017	4	11	2017	17:02:13	61333	0.7	17	2	13	26	0.051513672	3.4820801	-0.49121094	-0.059326172	-0.80859375	1.5393066	0.10717773	0	0	0	0	0	0	0	0	0	0.94799805	0.052001953	0.15209961	-0.000488281	-0.072265625	-0.079101563	1.096	32213.18	-0.189	428.67	1.013
853	7576	7576	Category G	-0.52783203	0.095947266	-0.7199707	0.2956543	0.22363281	0.31445313	0	0.871	4/11/2017	4	11	2017	17:02:13	61333	0.8	17	2	13	26	0.051513672	3.4820801	-0.48730469	-0.060058594	-0.80786133	4.4562988	0.18359375	0	0	0	0	0	0	0	0	0	0.94555664	0.054443359	0.28442383	-0.040283203	0.15600586	0.087890625	1.001	32420.45	-0.246	622.33	0.884
854	7577	7577	Category G	-0.23999023	-0.16796875	-0.56396484	0.32568359	0.25512695	0.26782227	0	0.884	4/11/2017	4	11	2017	17:02:13	61333	0.9	17	2	13	26	0.051513672	3.4417969	-0.49560547	-0.057617188	-0.81201172	10.07373	0.37280273	0	0	0	0	0	0	0	0	0	0.953125	0.046875	0.61376953	0.25561523	-0.11010742	0.24804688	0.772	32994.86	0.17	-437.53	0.871
855	7578	7578	Category G	-0.6237793	0.083984375	-0.93579102	0.2409668	0.28686523	0.31420898	0	0.439	4/11/2017	4	11	2017	17:02:14	61334	0	17	2	14	26	0.051513672	3.4417969	-0.49609375	-0.05859375	-0.81176758	13.003418	0.2277832	0	0	0	0	0	0	0	0	0	0.95336914	0.046630859	0.39404297	-0.12744141	0.14257813	-0.1237793	0.555	33684.82	0.49	-1362.27	0.871
856	7579	7579	Category G	-0.49194336	-0.035888672	-0.92382813	0.23876953	0.23120117	0.35058594	0	0.218	4/11/2017	4	11	2017	17:02:14	61334	0.1	17	2	14	26	0.051513672	3.4417969	-0.49243164	-0.057128906	-0.80810547	16.343506	0.11743164	0	0	0	0	0	0	0	0	0	0.94824219	0.051757813	0.13745117	0.000488281	0.021240234	-0.11547852	0.609	33495.06	0.451	-1205.12	0.871
857	7580	7580	Category G	-0.81591797	-0.095947266	-1.079834	0.2265625	0.24316406	0.36157227	0	0.371	4/11/2017	4	11	2017	17:02:14	61334	0.2	17	2	14	26	0.051513672	3.4417969	-0.49438477	-0.053466797	-0.80932617	16.294434	0.421875	0	0	0	0	0	0	0	0	0	0.94995117	0.050048828	0.6340332	-0.32128906	-0.042236328	-0.27026367	0.604	33512.04	0.376	-1043.64	0.838
858	7581	7581	Category G	-0.50390625	0.13183594	-0.82788086	0.23461914	0.23535156	0.35327148	0	0.874	4/11/2017	4	11	2017	17:02:14	61334	0.3	17	2	14	26	0.051513672	3.4417969	-0.49560547	-0.052001953	-0.80761719	15.887451	0.18505859	0	0	0	0	0	0	0	0	0	0.94897461	0.051025391	0.21240234	-0.008056641	0.18383789	-0.020019531	0.496	33910.07	0.444	-1347.98	0.838
859	7582	7582	Category G	-0.15576172	-0.14379883	-0.44384766	0.27856445	0.24194336	0.32763672	0	0.838	4/11/2017	4	11	2017	17:02:14	61334	0.4	17	2	14	26	0.051513672	3.4417969	-0.49462891	-0.049560547	-0.80712891	20.401367	0.50585938	0	0	0	0	0	0	0	0	0	0.94799805	0.052001953	0.79663086	0.33886719	-0.093994141	0.36328125	0.652	33353.47	0.562	-1378.37	0.874
860	7583	7583	Category G	-0.32397461	-0.16796875	-0.65991211	0.22998047	0.26489258	0.33911133	0	0.24	4/11/2017	4	11	2017	17:02:14	61334	0.5	17	2	14	27	0.051513672	3.4417969	-0.49584961	-0.047363281	-0.80883789	19.325439	0.25732422	0	0	0	0	0	0	0	0	0	0.94995117	0.050048828	0.44140625	0.171875	-0.12036133	0.14892578	0.781	32969.83	0.267	-653.83	0.874
861	7584	7584	Category G	-0.6237793	0.047851563	-0.86376953	0.15478516	0.25976563	0.38476563	0	1.376	4/11/2017	4	11	2017	17:02:14	61334	0.6	17	2	14	27	0.051513672	3.4417969	-0.49804688	-0.047607422	-0.80981445	17.947266	0.16650391	0	0	0	0	0	0	0	0	0	0.9519043	0.048095703	0.27490234	-0.12548828	0.095458984	-0.053710938	0.749	33059.91	0.222	-570.7	0.874
862	7585	7585	Category G	-0.15576172	0.011962891	-0.95996094	0.1875	0.26953125	0.36889648	0	0.99	4/11/2017	4	11	2017	17:02:14	61334	0.7	17	2	14	27	0.051513672	3.4417969	-0.50195313	-0.045654297	-0.80859375	19.680176	0.38208008	0	0	0	0	0	0	0	0	0	0.95288086	0.047119141	0.55517578	0.34619141	0.057617188	-0.15112305	0.706	33186	0.227	-607.18	0.838
863	7586	7586	Category G	-0.61181641	-0.14379883	-0.79199219	0.14428711	0.24804688	0.40112305	0	0.176	4/11/2017	4	11	2017	17:02:14	61334	0.8	17	2	14	27	0.051513672	3.4417969	-0.49633789	-0.044677734	-0.80639648	20.684326	0.15258789	0	0	0	0	0	0	0	0	0	0.94799805	0.052001953	0.22875977	-0.11523438	-0.098876953	0.014404297	0.616	33471.47	0.353	-977.62	0.759
864	7587	7587	Category G	-0.58789063	-0.047851563	-0.89990234	0.1171875	0.23510742	0.41894531	0	0.618	4/11/2017	4	11	2017	17:02:14	61334	0.9	17	2	14	27	0.051513672	3.4417969	-0.4987793	-0.045898438	-0.80639648	22.382813	0.12890625	0	0	0	0	0	0	0	0	0	0.94921875	0.05078125	0.18408203	-0.088867188	-0.001708984	-0.093261719	0.703	33195.02	0.357	-905.08	0.963
865	7588	7588	Category G	-0.21582031	0.17993164	-0.74389648	0.13208008	0.22827148	0.41674805	0	0.301	4/11/2017	4	11	2017	17:02:15	61335	0	17	2	15	27	0.051513672	3.4417969	-0.49755859	-0.046630859	-0.80566406	21.545654	0.36694336	0	0	0	0	0	0	0	0	0	0.94799805	0.052001953	0.5703125	0.28173828	0.2265625	0.061767578	0.634	33411.79	0.277	-779.73	0.759
866	7589	7589	Category G	-0.38378906	-0.095947266	-0.74389648	0.18457031	0.18701172	0.40771484	0	0.759	4/11/2017	4	11	2017	17:02:15	61335	0.1	17	2	15	27	0.051513672	3.4417969	-0.4987793	-0.045166016	-0.80444336	21.819824	0.1394043	0	0	0	0	0	0	0	0	0	0.94750977	0.052490234	0.22607422	0.11499023	-0.050537109	0.060546875	0.509	33858.65	0.447	-1334.42	0.64
867	7590	7590	Category G	-0.65991211	0.047851563	-1.079834	0.16015625	0.2097168	0.41040039	0	0.963	4/11/2017	4	11	2017	17:02:15	61335	0.2	17	2	15	27	0.051513672	3.4417969	-0.49707031	-0.043212891	-0.80175781	25.406982	0.33447266	0	0	0	0	0	0	0	0	0	0.94433594	0.055664063	0.53173828	-0.16259766	0.091064453	-0.27783203	0.587	33570.65	0.37	-1048.76	0.64
868	7591	7591	Category G	-0.35986328	0.035888672	-0.6237793	0.13696289	0.20898438	0.41601563	0	0.242	4/11/2017	4	11	2017	17:02:15	61335	0.3	17	2	15	27	0.051513672	3.4417969	-0.50048828	-0.044433594	-0.80566406	27.648438	0.24365234	0	0	0	0	0	0	0	0	0	0.94946289	0.050537109	0.40307617	0.140625	0.080322266	0.18188477	0.588	33567.17	0.311	-905.63	0.759
869	7592	7592	Category G	-0.58789063	-0.059814453	-0.93579102	0.13476563	0.22973633	0.41162109	0	0.64	4/11/2017	4	11	2017	17:02:15	61335	0.4	17	2	15	27	0.051513672	3.4417969	-0.49926758	-0.045654297	-0.80371094	25.945801	0.15942383	0	0	0	0	0	0	0	0	0	0.94726563	0.052734375	0.234375	-0.088378906	-0.013916016	-0.13183594	0.675	33280.81	0.123	-357.63	0.823
870	7593	7593	Category G	-0.34790039	-0.14379883	-0.81591797	0.082275391	0.23022461	0.42944336	0	0.626	4/11/2017	4	11	2017	17:02:15	61335	0.5	17	2	15	28	0.051513672	3.4417969	-0.50341797	-0.045410156	-0.80249023	28.341064	0.18432617	0	0	0	0	0	0	0	0	0	0.94824219	0.051757813	0.26708984	0.15551758	-0.098144531	-0.013183594	0.706	33186	0.003	-9	0.823
871	7594	7594	Category G	-0.49194336	-0.071777344	-0.81591797	0.083740234	0.24316406	0.41894531	0	0.823	4/11/2017	4	11	2017	17:02:15	61335	0.6	17	2	15	28	0.051513672	3.4417969	-0.50292969	-0.043457031	-0.80175781	29.130859	0.033203125	0	0	0	0	0	0	0	0	0	0.94750977	0.052490234	0.053222656	0.010986328	-0.028076172	-0.013916016	0.586	33574.14	-0.012	42.27	0.64
872	7595	7595	Category G	-0.50390625	-0.11987305	-0.94799805	0.084960938	0.22900391	0.42773438	0	0.942	4/11/2017	4	11	2017	17:02:15	61335	0.7	17	2	15	28	0.051513672	3.4417969	-0.50341797	-0.04296875	-0.80297852	25.941895	0.1640625	0	0	0	0	0	0	0	0	0	0.94873047	0.051269531	0.22216797	-0.000244141	-0.076660156	-0.14477539	0.615	33474.82	-0.189	732.59	0.64
873	7596	7596	Category G	-0.39599609	-0.059814453	-0.70776367	0.088623047	0.22753906	0.42749023	0	0.244	4/11/2017	4	11	2017	17:02:15	61335	0.8	17	2	15	28	0.051513672	3.4417969	-0.50561523	-0.044189453	-0.8034668	22.236572	0.14648438	0	0	0	0	0	0	0	0	0	0.95043945	0.049560547	0.22094727	0.10961914	-0.015380859	0.095703125	0.594	33546.35	-0.238	1001.01	0.816
874	7597	7597	Category G	-0.34790039	-0.035888672	-0.80395508	0.15112305	0.21313477	0.41381836	0	0.415	4/11/2017	4	11	2017	17:02:15	61335	0.9	17	2	15	28	0.051513672	3.4417969	-0.50610352	-0.043212891	-0.80395508	17.16748	0.15844727	0	0	0	0	0	0	0	0	0	0.95117188	0.048828125	0.16577148	0.15820313	0.007324219	0	0.626	33438.14	-0.22	861.48	0.823
875	7598	7598	Category G	-0.44384766	-0.047851563	-0.83984375	0.10546875	0.22607422	0.42407227	0	0.517	4/11/2017	4	11	2017	17:02:16	61336	0	17	2	16	28	0.051513672	3.4417969	-0.50756836	-0.041992188	-0.80395508	14.377686	0.073242188	0	0	0	0	0	0	0	0	0	0.95166016	0.048339844	0.10522461	0.063720703	-0.005615234	-0.035644531	0.648	33366.31	-0.238	914.58	0.816
876	7599	7599	Category G	-0.40795898	-0.071777344	-0.73193359	0.11425781	0.22705078	0.42407227	0	0.816	4/11/2017	4	11	2017	17:02:16	61336	0.1	17	2	16	28	0.051513672	3.4417969	-0.50756836	-0.041015625	-0.80419922	8.078125	0.12695313	0	0	0	0	0	0	0	0	0	0.9519043	0.048095703	0.20288086	0.099609375	-0.030517578	0.072265625	0.529	33781.57	0.011	-41.4	0.517
877	7600	7600	Category G	-0.47998047	-0.011962891	-0.93579102	0.10302734	0.22412109	0.42431641	0	0.955	4/11/2017	4	11	2017	17:02:16	61336	0.2	17	2	16	28	0.051513672	3.4417969	-0.50830078	-0.0390625	-0.80419922	1.4414063	0.13696289	0	0	0	0	0	0	0	0	0	0.95214844	0.047851563	0.18676758	0.028320313	0.027099609	-0.13134766	0.57	33630.66	0.105	-349.85	0.517
878	7601	7601	Category G	-0.43188477	-0.083984375	-0.83984375	0.12646484	0.2265625	0.41796875	0	0.229	4/11/2017	4	11	2017	17:02:16	61336	0.3	17	2	16	28	0.051513672	3.4417969	-0.50878906	-0.036865234	-0.80419922	1	0.096679688	0	0	0	0	0	0	0	0	0	0.95239258	0.047607422	0.15942383	0.076904297	-0.046875	-0.035400391	0.587	33570.65	0.141	-449.92	0.517
879	7602	7602	Category G	-0.40795898	0.011962891	-0.70776367	0.16796875	0.23291016	0.39990234	0	0.493	4/11/2017	4	11	2017	17:02:16	61336	0.4	17	2	16	28	0.051513672	3.4417969	-0.51342773	-0.037597656	-0.80981445	4.6035156	0.1550293	0	0	0	0	0	0	0	0	0	0.9597168	0.040283203	0.25732422	0.10546875	0.049560547	0.10205078	0.579	33598.71	0.154	-492.59	0.515
880	7603	7603	Category G	-0.23999023	0.13183594	-0.61181641	0.20288086	0.21899414	0.38574219	0	0.515	4/11/2017	4	11	2017	17:02:16	61336	0.5	17	2	16	29	0.051513672	3.4417969	-0.50610352	-0.03515625	-0.80761719	11.371582	0.37036133	0	0	0	0	0	0	0	0	0	0.95361328	0.046386719	0.62915039	0.26611328	0.16699219	0.19580078	0.474	33999.65	0.266	-913.85	0.493
881	7604	7604	Category G	-0.7199707	-0.19189453	-1.079834	0.19970703	0.23681641	0.38110352	0	0.468	4/11/2017	4	11	2017	17:02:16	61336	0.6	17	2	16	29	0.051513672	3.4417969	-0.51147461	-0.036132813	-0.80908203	14.727783	0.37524414	0	0	0	0	0	0	0	0	0	0.95800781	0.041992188	0.63427734	-0.20825195	-0.15551758	-0.27050781	0.34	34632.59	0.444	-1671.05	0.468
882	7605	7605	Category G	-0.32397461	-0.10791016	-0.88793945	0.14160156	0.24389648	0.40527344	0	0.188	4/11/2017	4	11	2017	17:02:16	61336	0.7	17	2	16	29	0.051513672	3.4417969	-0.50756836	-0.035888672	-0.80688477	18.67334	0.21313477	0	0	0	0	0	0	0	0	0	0.95385742	0.046142578	0.33642578	0.18359375	-0.071777344	-0.080810547	0.376	34445.08	0.39	-1433.41	0.493
883	7606	7606	Category G	-0.76782227	-0.059814453	-0.91186523	0.17358398	0.23779297	0.39892578	0	0.149	4/11/2017	4	11	2017	17:02:16	61336	0.8	17	2	16	29	0.051513672	3.4417969	-0.50024414	-0.03125	-0.80395508	22.169678	0.28955078	0	0	0	0	0	0	0	0	0	0.94750977	0.052490234	0.40332031	-0.26733398	-0.028320313	-0.10766602	0.385	34400.48	0.271	-1059.8	0.515
884	7607	7607	Category G	0	-0.13183594	-0.64794922	0.21289063	0.24487305	0.35961914	0	0.445	4/11/2017	4	11	2017	17:02:16	61336	0.9	17	2	16	29	0.051513672	3.4417969	-0.50756836	-0.032470703	-0.80761719	22.349854	0.54125977	0	0	0	0	0	0	0	0	0	0.95458984	0.045410156	0.76660156	0.50756836	-0.099121094	0.15966797	0.423	34221.02	0.246	-921.45	0.515
885	7608	7608	Category G	-0.59985352	0.17993164	-0.87597656	0.28222656	0.24560547	0.32348633	0	0.55	4/11/2017	4	11	2017	17:02:17	61337	0	17	2	17	29	0.051513672	3.4417969	-0.50488281	-0.034423828	-0.80712891	25.267578	0.24414063	0	0	0	0	0	0	0	0	0	0.95288086	0.047119141	0.37792969	-0.094726563	0.21435547	-0.068603516	0.431	34184.91	0.362	-1248.09	0.515
886	7609	7609	Category G	-0.57592773	-0.15576172	-0.83984375	0.27319336	0.22729492	0.33666992	0	0.743	4/11/2017	4	11	2017	17:02:17	61337	0.1	17	2	17	29	0.051513672	3.4417969	-0.5078125	-0.031982422	-0.80615234	24.82959	0.14477539	0	0	0	0	0	0	0	0	0	0.95336914	0.046630859	0.22509766	-0.067871094	-0.12353516	-0.033447266	0.456	34075.47	0.381	-1256.34	0.55
887	7610	7610	Category G	-0.3359375	-0.047851563	-0.85180664	0.25244141	0.21875	0.35253906	0	0.515	4/11/2017	4	11	2017	17:02:17	61337	0.2	17	2	17	29	0.051513672	3.4417969	-0.50830078	-0.03125	-0.80395508	23.95874	0.1796875	0	0	0	0	0	0	0	0	0	0.95166016	0.048339844	0.23657227	0.17236328	-0.016357422	-0.047607422	0.637	33401.98	0.108	-330.59	0.743
888	7611	7611	Category G	-0.56396484	0.083984375	-0.85180664	0.22338867	0.23071289	0.36889648	0	0.336	4/11/2017	4	11	2017	17:02:17	61337	0.3	17	2	17	29	0.051513672	3.4417969	-0.50488281	-0.031982422	-0.80175781	22.936279	0.1394043	0	0	0	0	0	0	0	0	0	0.94799805	0.052001953	0.22485352	-0.058837891	0.1159668	-0.049804688	0.698	33210.14	-0.059	185.32	0.743
889	7612	7612	Category G	-0.63598633	-0.14379883	-0.85180664	0.17602539	0.22192383	0.40112305	0	1.238	4/11/2017	4	11	2017	17:02:17	61337	0.4	17	2	17	29	0.051513672	3.4417969	-0.51000977	-0.033203125	-0.80273438	23.284424	0.17431641	0	0	0	0	0	0	0	0	0	0.9519043	0.048095703	0.28515625	-0.12573242	-0.11035156	-0.048828125	0.675	33280.81	-0.038	121.17	0.743
890	7613	7613	Category G	-0.40795898	-0.10791016	-0.79199219	0.22167969	0.22729492	0.3671875	0	0.811	4/11/2017	4	11	2017	17:02:17	61337	0.5	17	2	17	30	0.051513672	3.4417969	-0.51000977	-0.032226563	-0.80078125	25.518311	0.12719727	0	0	0	0	0	0	0	0	0	0.94995117	0.050048828	0.18652344	0.10205078	-0.075439453	0.008789063	0.672	33290.18	-0.062	201.49	0.811
891	7614	7614	Category G	-0.27587891	0.13183594	-0.93579102	0.32641602	0.22241211	0.29296875	0	0.407	4/11/2017	4	11	2017	17:02:17	61337	0.6	17	2	17	30	0.051513672	3.4417969	-0.51049805	-0.031738281	-0.79785156	21.99707	0.31738281	0	0	0	0	0	0	0	0	0	0.94775391	0.052246094	0.53588867	0.23461914	0.16357422	-0.13769531	0.848	32790.5	-0.297	908.96	0.811
892	7615	7615	Category G	-0.41992188	-0.14379883	-0.83984375	0.26538086	0.22753906	0.33374023	0	0.727	4/11/2017	4	11	2017	17:02:17	61337	0.7	17	2	17	30	0.051757813	3.5175293	-0.51318359	-0.030517578	-0.79931641	15.71582	0.15209961	0	0	0	0	0	0	0	0	0	0.95043945	0.049560547	0.24682617	0.093261719	-0.11303711	-0.040283203	0.907	32641.85	-0.395	1205.08	0.811
893	7616	7616	Category G	-0.93579102	0.10791016	-0.88793945	0.29174805	0.22583008	0.31665039	0	1.571	4/11/2017	4	11	2017	17:02:17	61337	0.8	17	2	17	30	0.051757813	3.5175293	-0.51489258	-0.028808594	-0.79833984	15.00415	0.45141602	0	0	0	0	0	0	0	0	0	0.95043945	0.049560547	0.64697266	-0.4206543	0.13671875	-0.089355469	0.755	33042.78	-0.226	738.79	0.811
894	7617	7617	Category G	-0.671875	-0.11987305	-0.7199707	0.27954102	0.21875	0.34179688	0	0.688	4/11/2017	4	11	2017	17:02:17	61337	0.9	17	2	17	30	0.051757813	3.5175293	-0.515625	-0.030273438	-0.79980469	13.98877	0.19677734	0	0	0	0	0	0	0	0	0	0.95214844	0.047851563	0.32543945	-0.15600586	-0.089355469	0.079833984	0.942	32557.33	-0.431	1293.5	1.022
895	7618	7618	Category G	-0.17993164	0.023925781	-0.53979492	0.33569336	0.21435547	0.28637695	0	0.329	4/11/2017	4	11	2017	17:02:18	61338	0	17	2	18	30	0.051757813	3.5175293	-0.51733398	-0.028564453	-0.80395508	7.3947754	0.43164063	0	0	0	0	0	0	0	0	0	0.95629883	0.043701172	0.65405273	0.33740234	0.052490234	0.26416016	1.045	32322.55	-0.539	1547.87	1.022
896	7619	7619	Category G	-0.83984375	0.13183594	-0.85180664	0.38134766	0.18164063	0.24047852	0	1.933	4/11/2017	4	11	2017	17:02:18	61338	0.1	17	2	18	30	0.051757813	3.5175293	-0.51733398	-0.028564453	-0.80395508	3.887207	0.36303711	0	0	0	0	0	0	0	0	0	0.95654297	0.043457031	0.53051758	-0.32226563	0.16040039	-0.047607422	1.06	32289.94	-0.547	1553.1	1.092
897	7620	7620	Category G	-0.53979492	0	-0.75585938	0.328125	0.19067383	0.30444336	0	1.022	4/11/2017	4	11	2017	17:02:18	61338	0.2	17	2	18	30	0.051757813	3.5175293	-0.52270508	-0.029785156	-0.8034668	4.236084	0.05859375	0	0	0	0	0	0	0	0	0	0.95898438	0.041015625	0.094238281	-0.016845703	0.029785156	0.047607422	0.98	32468.4	-0.412	1169.41	1.022
898	7621	7621	Category G	-0.59985352	0.083984375	-0.77978516	0.34228516	0.18359375	0.30126953	0	0.82	4/11/2017	4	11	2017	17:02:18	61338	0.3	17	2	18	30	0.051757813	3.5175293	-0.51098633	-0.02734375	-0.80029297	5.7775879	0.14379883	0	0	0	0	0	0	0	0	0	0.94995117	0.050048828	0.22094727	-0.088623047	0.11132813	0.020507813	0.94	32562.09	-0.209	549.87	1.092
899	7622	7622	Category G	-0.671875	0.047851563	-0.92382813	0.30908203	0.18286133	0.32495117	0	1.092	4/11/2017	4	11	2017	17:02:18	61338	0.4	17	2	18	30	0.051757813	3.5175293	-0.51806641	-0.027099609	-0.80493164	0.28076172	0.20800781	0	0	0	0	0	0	0	0	0	0.95776367	0.042236328	0.34741211	-0.15356445	0.074951172	-0.11865234	1.214	31975.1	-0.298	644.77	1.092
900	7623	7623	Category G	-0.65991211	-0.011962891	-0.7199707	0.30102539	0.18286133	0.33398438	0	0.446	4/11/2017	4	11	2017	17:02:18	61338	0.5	17	2	18	31	0.051757813	3.5175293	-0.52050781	-0.02734375	-0.80957031	4.6896973	0.16625977	0	0	0	0	0	0	0	0	0	0.96289063	0.037109375	0.24414063	-0.13916016	0.015380859	0.089599609	1.048	32316	-0.153	355.44	1.022
901	7624	7624	Category G	-0.61181641	0.059814453	-0.68383789	0.30493164	0.1965332	0.31787109	0	1.971	4/11/2017	4	11	2017	17:02:18	61338	0.6	17	2	18	31	0.051757813	3.5175293	-0.52563477	-0.023681641	-0.8125	0.15820313	0.17602539	0	0	0	0	0	0	0	0	0	0.96826172	0.031738281	0.29833984	-0.0859375	0.083496094	0.12866211	0.971	32489.21	-0.061	145.29	0.94
902	7625	7625	Category G	-0.2277832	-0.071777344	-0.64794922	0.30004883	0.24560547	0.29882813	0	0.94	4/11/2017	4	11	2017	17:02:18	61338	0.7	17	2	18	31	0.051757813	3.5175293	-0.52587891	-0.023925781	-0.8112793	1.607666	0.34326172	0	0	0	0	0	0	0	0	0	0.96728516	0.032714844	0.50927734	0.2980957	-0.047607422	0.16333008	0.933	32578.82	-0.037	90.14	1.092
903	7626	7626	Category G	-0.6237793	-0.083984375	-0.77978516	0.27172852	0.24560547	0.32373047	0	0.562	4/11/2017	4	11	2017	17:02:18	61338	0.8	17	2	18	31	0.051757813	3.5175293	-0.52954102	-0.025878906	-0.80688477	2.3947754	0.11376953	0	0	0	0	0	0	0	0	0	0.96557617	0.034423828	0.17944336	-0.094238281	-0.057861328	0.027099609	0.969	32493.85	-0.158	394.2	0.992
904	7627	7627	Category G	-0.57592773	-0.023925781	-0.79199219	0.25756836	0.22460938	0.34716797	0	0.592	4/11/2017	4	11	2017	17:02:18	61338	0.9	17	2	18	31	0.051757813	3.5175293	-0.53125	-0.023193359	-0.80834961	1.911377	0.047363281	0	0	0	0	0	0	0	0	0	0.9675293	0.032470703	0.061279297	-0.044433594	-0.000488281	0.016357422	1.06	32289.94	-0.269	652.35	1.077
905	7628	7628	Category G	-0.64794922	-0.035888672	-0.75585938	0.23486328	0.22338867	0.36694336	0	1.304	4/11/2017	4	11	2017	17:02:19	61339	0	17	2	19	31	0.051757813	3.5175293	-0.53100586	-0.023681641	-0.80712891	4.7502441	0.12817383	0	0	0	0	0	0	0	0	0	0.96630859	0.033691406	0.18017578	-0.11669922	-0.011962891	0.051269531	0.911	32632.06	-0.165	436.45	1.077
906	7629	7629	Category G	-0.32397461	0.047851563	-0.61181641	0.30859375	0.21264648	0.31347656	0	0.992	4/11/2017	4	11	2017	17:02:19	61339	0.1	17	2	19	31	0.051757813	3.5175293	-0.53881836	-0.025878906	-0.80834961	8.6855469	0.30029297	0	0	0	0	0	0	0	0	0	0.97167969	0.028320313	0.48510742	0.21484375	0.073730469	0.1965332	0.956	32524.23	-0.163	412.59	1.077
907	7630	7630	Category G	-0.55175781	-0.26391602	-0.86376953	0.3359375	0.23144531	0.26904297	0	1.077	4/11/2017	4	11	2017	17:02:19	61339	0.2	17	2	19	31	0.051757813	3.5175293	-0.53710938	-0.024658203	-0.80517578	5.623291	0.24633789	0	0	0	0	0	0	0	0	0	0.96826172	0.031738281	0.31201172	-0.014404297	-0.23901367	-0.058349609	0.957	32521.89	-0.082	199.58	1.077
908	7631	7631	Category G	-0.50390625	-0.17993164	-0.83984375	0.31567383	0.22387695	0.30615234	0	1.213	4/11/2017	4	11	2017	17:02:19	61339	0.3	17	2	19	31	0.051757813	3.5175293	-0.54077148	-0.025634766	-0.80444336	1.4926758	0.16235352	0	0	0	0	0	0	0	0	0	0.96972656	0.030273438	0.22607422	0.036865234	-0.15405273	-0.03515625	0.899	32661.54	-0.033	82.74	1.077
909	7632	7632	Category G	-0.73193359	-0.071777344	-0.85180664	0.29956055	0.21948242	0.31542969	0	0.564	4/11/2017	4	11	2017	17:02:19	61339	0.4	17	2	19	31	0.051757813	3.5175293	-0.54272461	-0.027587891	-0.80883789	4.4882813	0.19873047	0	0	0	0	0	0	0	0	0	0.97436523	0.025634766	0.27587891	-0.18896484	-0.043945313	-0.042724609	0.798	32923.18	0.078	-204.24	0.992
910	7633	7633	Category G	-0.671875	0	-0.77978516	0.25952148	0.2265625	0.34204102	0	0.246	4/11/2017	4	11	2017	17:02:19	61339	0.5	17	2	19	32	0.051757813	3.5175293	-0.53955078	-0.028076172	-0.80493164	3.9367676	0.13745117	0	0	0	0	0	0	0	0	0	0.96948242	0.030517578	0.18554688	-0.13208008	0.028076172	0.025146484	0.709	33177	0.119	-334.21	0.698
911	7634	7634	Category G	-0.29980469	0.011962891	-0.59985352	0.27661133	0.24902344	0.31738281	0	0.698	4/11/2017	4	11	2017	17:02:19	61339	0.6	17	2	19	32	0.051757813	3.5175293	-0.53735352	-0.026367188	-0.80102539	2.2561035	0.3137207	0	0	0	0	0	0	0	0	0	0.96508789	0.034912109	0.47729492	0.23754883	0.038330078	0.20117188	0.574	33616.41	0.209	-652.11	0.564
912	7635	7635	Category G	-0.70776367	-0.15576172	-0.86376953	0.23535156	0.25976563	0.34008789	0	0.458	4/11/2017	4	11	2017	17:02:19	61339	0.7	17	2	19	32	0.051757813	3.5175293	-0.54150391	-0.026611328	-0.80419922	6.642334	0.21850586	0	0	0	0	0	0	0	0	0	0.9699707	0.030029297	0.35473633	-0.16601563	-0.12890625	-0.059326172	0.426	34207.41	0.339	-1192.92	0.458
913	7636	7636	Category G	-0.59985352	-0.059814453	-0.87597656	0.20336914	0.234375	0.37817383	0	0.265	4/11/2017	4	11	2017	17:02:19	61339	0.8	17	2	19	32	0.051757813	3.5175293	-0.53881836	-0.026855469	-0.80371094	7.8347168	0.099853516	0	0	0	0	0	0	0	0	0	0.96801758	0.031982422	0.16577148	-0.060791016	-0.032714844	-0.072021484	0.356	34547.36	0.344	-1343.28	0.458
914	7637	7637	Category G	-0.56396484	0	-0.7199707	0.24316406	0.22583008	0.36035156	0	0.327	4/11/2017	4	11	2017	17:02:19	61339	0.9	17	2	19	32	0.051757813	3.5175293	-0.53930664	-0.028564453	-0.80566406	7.8723145	0.093505859	0	0	0	0	0	0	0	0	0	0.9699707	0.030029297	0.13867188	-0.024414063	0.028564453	0.085693359	0.406	34299.62	0.332	-1208.03	0.549
915	7638	7638	Category G	-0.51586914	-0.035888672	-0.83984375	0.29931641	0.20727539	0.32958984	0	0.144	4/11/2017	4	11	2017	17:02:20	61340	0	17	2	20	32	0.051757813	3.5175293	-0.5402832	-0.028076172	-0.80566406	14.316406	0.042480469	0	0	0	0	0	0	0	0	0	0.97045898	0.029541016	0.066162109	0.024414063	-0.007568359	-0.033935547	0.41	34280.89	0.284	-1058.6	0.549
916	7639	7639	Category G	-0.6237793	0.023925781	-0.79199219	0.23022461	0.22583008	0.36791992	0	0.549	4/11/2017	4	11	2017	17:02:20	61340	0.1	17	2	20	32	0.051757813	3.5175293	-0.54174805	-0.027587891	-0.80615234	19.199707	0.097900391	0	0	0	0	0	0	0	0	0	0.97167969	0.028320313	0.14770508	-0.081787109	0.051513672	0.014160156	0.54	33740.17	0.011	-40.71	0.719
917	7640	7640	Category G	-0.59985352	0.023925781	-0.80395508	0.23925781	0.21411133	0.35766602	0	0.719	4/11/2017	4	11	2017	17:02:20	61340	0.2	17	2	20	32	0.051757813	3.5175293	-0.54077148	-0.028320313	-0.80786133	16.762451	0.078857422	0	0	0	0	0	0	0	0	0	0.97265625	0.02734375	0.11523438	-0.058837891	0.052246094	0.00390625	0.675	33280.81	-0.256	958.47	0.719
918	7641	7641	Category G	-0.671875	-0.035888672	-0.92382813	0.2355957	0.22094727	0.36376953	0	1.238	4/11/2017	4	11	2017	17:02:20	61340	0.3	17	2	20	32	0.051757813	3.5175293	-0.5402832	-0.028564453	-0.80834961	14.794678	0.17504883	0	0	0	0	0	0	0	0	0	0.97265625	0.02734375	0.25390625	-0.13134766	-0.007080078	-0.11523438	0.728	33120.73	-0.301	1082.17	0.719
919	7642	7642	Category G	-0.21582031	0.095947266	-0.64794922	0.25	0.23168945	0.35229492	0	1.077	4/11/2017	4	11	2017	17:02:20	61340	0.4	17	2	20	32	0.051757813	3.5175293	-0.53979492	-0.028564453	-0.81079102	15.134766	0.38330078	0	0	0	0	0	0	0	0	0	0.97460938	0.025390625	0.61157227	0.32397461	0.12451172	0.1628418	0.733	33106.12	-0.368	1394.65	0.719
920	7643	7643	Category G	-0.89990234	-0.059814453	-1.0078125	0.20947266	0.2109375	0.38574219	0	0.643	4/11/2017	4	11	2017	17:02:20	61340	0.5	17	2	20	33	0.051757813	3.5175293	-0.54101563	-0.029541016	-0.81225586	13.302979	0.40942383	0	0	0	0	0	0	0	0	0	0.9765625	0.0234375	0.58398438	-0.35864258	-0.030029297	-0.1953125	0.74	33085.8	-0.423	1675.19	0.983
921	7644	7644	Category G	-0.37182617	-0.023925781	-0.82788086	0.22290039	0.20996094	0.38134766	0	0.177	4/11/2017	4	11	2017	17:02:20	61340	0.6	17	2	20	33	0.051757813	3.5175293	-0.5402832	-0.03125	-0.81298828	8.5241699	0.16943359	0	0	0	0	0	0	0	0	0	0.9765625	0.0234375	0.19067383	0.16845703	0.007324219	-0.014648438	0.784	32961.54	-0.382	1356.96	1.077
922	7645	7645	Category G	-0.34790039	0.10791016	-0.73193359	0.26635742	0.22216797	0.34008789	0	0.591	4/11/2017	4	11	2017	17:02:20	61340	0.7	17	2	20	33	0.051757813	3.5175293	-0.53955078	-0.030761719	-0.8125	3.4880371	0.25	0	0	0	0	0	0	0	0	0	0.97583008	0.024169922	0.41088867	0.19165039	0.13867188	0.080566406	0.766	33011.67	-0.316	1089.62	0.983
923	7646	7646	Category G	-0.6237793	-0.047851563	-0.79199219	0.25610352	0.22949219	0.34716797	0	0.983	4/11/2017	4	11	2017	17:02:20	61340	0.8	17	2	20	33	0.051757813	3.5175293	-0.53759766	-0.029541016	-0.81152344	4.2211914	0.090087891	0	0	0	0	0	0	0	0	0	0.97387695	0.026123047	0.1237793	-0.0859375	-0.018066406	0.01953125	0.656	33340.68	-0.239	907.78	0.721
924	7647	7647	Category G	-0.56396484	-0.035888672	-0.77978516	0.23681641	0.22460938	0.36694336	0	1.128	4/11/2017	4	11	2017	17:02:20	61340	0.9	17	2	20	33	0.051757813	3.5175293	-0.53710938	-0.030517578	-0.81030273	5.9128418	0.040771484	0	0	0	0	0	0	0	0	0	0.97265625	0.02734375	0.0625	-0.026611328	-0.005126953	0.030517578	0.669	33299.57	-0.297	1165.6	0.923
925	7648	7648	Category G	-0.80395508	0.047851563	-0.86376953	0.23852539	0.2253418	0.36450195	0	0.417	4/11/2017	4	11	2017	17:02:21	61341	0	17	2	21	33	0.051757813	3.5175293	-0.54150391	-0.029296875	-0.81420898	2.4726563	0.27783203	0	0	0	0	0	0	0	0	0	0.97851563	0.021484375	0.38891602	-0.26220703	0.077148438	-0.049316406	0.793	32936.82	-0.368	1275.12	0.923
926	7649	7649	Category G	-0.56396484	-0.047851563	-0.73193359	0.24121094	0.23828125	0.3503418	0	0.721	4/11/2017	4	11	2017	17:02:21	61341	0.1	17	2	21	33	0.051757813	3.5175293	-0.53515625	-0.031982422	-0.81420898	2.7678223	0.088623047	0	0	0	0	0	0	0	0	0	0.97509766	0.024902344	0.12646484	-0.028564453	-0.015625	0.082275391	0.837	32819.13	-0.436	1504.11	0.923
927	7650	7650	Category G	-0.32397461	-0.083984375	-0.56396484	0.29443359	0.22827148	0.32666016	0	0.923	4/11/2017	4	11	2017	17:02:21	61341	0.2	17	2	21	33	0.051757813	3.5175293	-0.53417969	-0.032226563	-0.81396484	5.6496582	0.33056641	0	0	0	0	0	0	0	0	0	0.97412109	0.025878906	0.51196289	0.21020508	-0.051513672	0.25	0.745	33071.39	-0.395	1507.56	0.853
928	7651	7651	Category G	-0.74389648	-0.095947266	-0.671875	0.22021484	0.24682617	0.36157227	0	0.853	4/11/2017	4	11	2017	17:02:21	61341	0.3	17	2	21	33	0.051757813	3.5175293	-0.53393555	-0.030517578	-0.81420898	6.1154785	0.26171875	0	0	0	0	0	0	0	0	0	0.97412109	0.025878906	0.41748047	-0.2097168	-0.065185547	0.14233398	0.639	33395.46	-0.335	1441.48	0.721
929	7652	7652	Category G	-0.73193359	-0.083984375	-0.80395508	0.22924805	0.23828125	0.36450195	0	0.428	4/11/2017	4	11	2017	17:02:21	61341	0.4	17	2	21	33	0.051757813	3.5175293	-0.53344727	-0.031738281	-0.81420898	5.8056641	0.20507813	0	0	0	0	0	0	0	0	0	0.97387695	0.026123047	0.26049805	-0.19824219	-0.052001953	0.010253906	0.637	33401.98	-0.326	1393.74	0.721
930	7653	7653	Category G	-0.46777344	-0.011962891	-0.671875	0.19897461	0.24194336	0.37719727	0	0.495	4/11/2017	4	11	2017	17:02:21	61341	0.5	17	2	21	34	0.051513672	3.4224609	-0.52832031	-0.031494141	-0.81567383	8.7687988	0.1574707	0	0	0	0	0	0	0	0	0	0.97241211	0.027587891	0.22436523	0.060546875	0.01953125	0.14379883	0.61	33491.67	-0.276	1173.72	0.571
931	7654	7654	Category G	-0.76782227	0.023925781	-0.83984375	0.29711914	0.21533203	0.32055664	0	0.405	4/11/2017	4	11	2017	17:02:21	61341	0.6	17	2	21	34	0.051513672	3.4224609	-0.52929688	-0.031005859	-0.81738281	13.008301	0.24560547	0	0	0	0	0	0	0	0	0	0.97412109	0.025878906	0.31567383	-0.23828125	0.054931641	-0.022216797	0.551	33699.46	-0.271	1284.88	0.571
932	7655	7655	Category G	-0.6237793	0.011962891	-0.81591797	0.20898438	0.24145508	0.36376953	0	0.557	4/11/2017	4	11	2017	17:02:21	61341	0.7	17	2	21	34	0.051513672	3.4224609	-0.53027344	-0.032958984	-0.81616211	11.685791	0.10351563	0	0	0	0	0	0	0	0	0	0.97387695	0.026123047	0.13867188	-0.093261719	0.044921875	0.000244141	0.512	33846.93	-0.205	972.25	0.557
933	7656	7656	Category G	-0.58789063	-0.023925781	-0.82788086	0.24389648	0.22558594	0.3605957	0	0.571	4/11/2017	4	11	2017	17:02:21	61341	0.8	17	2	21	34	0.051513672	3.4224609	-0.5324707	-0.031005859	-0.81713867	6.28125	0.056640625	0	0	0	0	0	0	0	0	0	0.97583008	0.024169922	0.072998047	-0.055175781	0.007080078	-0.010498047	0.529	33781.57	-0.186	834.8	0.557
934	7657	7657	Category G	-0.37182617	-0.023925781	-0.89990234	0.20605469	0.22436523	0.38232422	0	0.619	4/11/2017	4	11	2017	17:02:21	61341	0.9	17	2	21	34	0.051513672	3.4224609	-0.52856445	-0.034423828	-0.81762695	6.291748	0.17724609	0	0	0	0	0	0	0	0	0	0.97436523	0.025634766	0.24951172	0.15673828	0.010498047	-0.08203125	0.511	33850.83	-0.168	765.54	0.557
935	7658	7658	Category G	-0.63598633	0.071777344	-0.94799805	0.18701172	0.22607422	0.39086914	0	0.529	4/11/2017	4	11	2017	17:02:22	61342	0	17	2	22	34	0.051513672	3.4224609	-0.52636719	-0.033691406	-0.81738281	4.9067383	0.20019531	0	0	0	0	0	0	0	0	0	0.97290039	0.027099609	0.34545898	-0.109375	0.10546875	-0.13037109	0.506	33870.42	-0.174	806.01	0.571
936	7659	7659	Category G	-0.92382813	-0.11987305	-0.87597656	0.092773438	0.19677734	0.4440918	0	0.387	4/11/2017	4	11	2017	17:02:22	61342	0.1	17	2	22	34	0.051513672	3.4224609	-0.52368164	-0.03515625	-0.82080078	0.63647461	0.41235352	0	0	0	0	0	0	0	0	0	0.97436523	0.025634766	0.53930664	-0.39990234	-0.084472656	-0.054931641	0.513	33843.04	-0.146	647.5	0.603
937	7660	7660	Category G	0.13183594	0.083984375	-0.82788086	0.24975586	0.20043945	0.36987305	0	0.373	4/11/2017	4	11	2017	17:02:22	61342	0.2	17	2	22	34	0.051513672	3.4224609	-0.52563477	-0.038330078	-0.82446289	2.6704102	0.66870117	0	0	0	0	0	0	0	0	0	0.97851563	0.021484375	0.78320313	0.6574707	0.12231445	-0.003173828	0.568	33637.81	-0.171	704.51	0.619
938	7661	7661	Category G	-1.079834	0.15576172	-1.1999512	0.27734375	0.23291016	0.33154297	0	0.603	4/11/2017	4	11	2017	17:02:22	61342	0.3	17	2	22	34	0.051513672	3.4224609	-0.52270508	-0.039794922	-0.82495117	1.4379883	0.69897461	0	0	0	0	0	0	0	0	0	0.97753906	0.022460938	1.1271973	-0.55688477	0.19555664	-0.37475586	0.731	33111.96	-0.3	1072.95	0.9
939	7662	7662	Category G	-0.34790039	-0.15576172	-0.80395508	0.15966797	0.19775391	0.4140625	0	0.9	4/11/2017	4	11	2017	17:02:22	61342	0.4	17	2	22	34	0.051513672	3.4224609	-0.5234375	-0.040771484	-0.82617188	1.517334	0.2109375	0	0	0	0	0	0	0	0	0	0.97875977	0.021240234	0.31274414	0.17553711	-0.11474609	0.022216797	0.916	32619.87	-0.47	1498.78	0.9
940	7663	7663	Category G	-0.73193359	0.11987305	-0.91186523	0.19213867	0.21850586	0.39379883	0	1.595	4/11/2017	4	11	2017	17:02:22	61342	0.5	17	2	22	35	0.051513672	3.4224609	-0.51855469	-0.042724609	-0.82495117	0.16723633	0.28198242	0	0	0	0	0	0	0	0	0	0.9753418	0.024658203	0.46264648	-0.21313477	0.16259766	-0.086669922	0.895	32671.44	-0.46	1495.62	0.9
941	7664	7664	Category G	-0.64794922	0.023925781	-0.75585938	0.18188477	0.22705078	0.39794922	0	1.638	4/11/2017	4	11	2017	17:02:22	61342	0.6	17	2	22	35	0.051513672	3.4224609	-0.51733398	-0.04296875	-0.82788086	0.4152832	0.16333008	0	0	0	0	0	0	0	0	0	0.97729492	0.022705078	0.26928711	-0.13037109	0.066894531	0.072021484	0.91	32634.5	-0.377	1131.94	0.9
942	7665	7665	Category G	-0.43188477	-0.13183594	-0.61181641	0.20336914	0.20483398	0.39379883	0	0.261	4/11/2017	4	11	2017	17:02:22	61342	0.7	17	2	22	35	0.051513672	3.4224609	-0.51318359	-0.044921875	-0.83081055	4.1181641	0.24926758	0	0	0	0	0	0	0	0	0	0.97753906	0.022460938	0.38720703	0.081298828	-0.086669922	0.21899414	0.896	32668.96	-0.378	1154.7	0.9
943	7666	7666	Category G	-0.76782227	0.059814453	-0.89990234	0.24658203	0.23291016	0.34912109	0	0.463	4/11/2017	4	11	2017	17:02:22	61342	0.8	17	2	22	35	0.051513672	3.4224609	-0.5168457	-0.044433594	-0.83203125	7.0100098	0.2800293	0	0	0	0	0	0	0	0	0	0.98046875	0.01953125	0.4230957	-0.25073242	0.10424805	-0.067626953	0.811	32888.05	-0.306	986.31	1.474
944	7667	7667	Category G	-0.55175781	-0.083984375	-0.80395508	0.19042969	0.21508789	0.3918457	0	0.524	4/11/2017	4	11	2017	17:02:22	61342	0.9	17	2	22	35	0.051513672	3.4224609	-0.51171875	-0.042724609	-0.83276367	6.0090332	0.063964844	0	0	0	0	0	0	0	0	0	0.97827148	0.021728516	0.10986328	-0.039794922	-0.041015625	0.028808594	0.791	32942.29	-0.351	1202.65	1.369
945	7668	7668	Category G	-0.83984375	0	-0.83984375	0.20458984	0.22900391	0.38232422	0	0.389	4/11/2017	4	11	2017	17:02:23	61343	0	17	2	23	35	0.051513672	3.4224609	-0.51123047	-0.043457031	-0.83325195	7.5705566	0.33129883	0	0	0	0	0	0	0	0	0	0.97851563	0.021484375	0.37841797	-0.32836914	0.043457031	-0.006347656	0.746	33068.51	-0.399	1526.4	0.544
946	7669	7669	Category G	-0.25195313	0	-0.50390625	0.2434082	0.22900391	0.34716797	0	1.474	4/11/2017	4	11	2017	17:02:23	61343	0.1	17	2	23	35	0.051513672	3.4224609	-0.50610352	-0.043212891	-0.83300781	9.8720703	0.41796875	0	0	0	0	0	0	0	0	0	0.97558594	0.024414063	0.62670898	0.25415039	0.043212891	0.32910156	0.793	32936.82	-0.432	1584.54	0.952
947	7670	7670	Category G	-0.94799805	-0.023925781	-1.0197754	0.28417969	0.23681641	0.31738281	0	1.369	4/11/2017	4	11	2017	17:02:23	61343	0.2	17	2	23	35	0.051513672	3.4224609	-0.50952148	-0.044189453	-0.83544922	6.3769531	0.47558594	0	0	0	0	0	0	0	0	0	0.97973633	0.020263672	0.64257813	-0.43823242	0.020263672	-0.18408203	0.875	32721.47	-0.507	1763.98	0.952
948	7671	7671	Category G	-0.51586914	-0.11987305	-0.97192383	0.20922852	0.23901367	0.37084961	0	0.544	4/11/2017	4	11	2017	17:02:23	61343	0.3	17	2	23	35	0.051513672	3.4224609	-0.5065918	-0.041015625	-0.83496094	0.65332031	0.15795898	0	0	0	0	0	0	0	0	0	0.97753906	0.022460938	0.22460938	-0.009033203	-0.078613281	-0.13671875	0.866	32744.28	-0.548	2010.97	0.952
949	7672	7672	Category G	-0.3359375	-0.095947266	-0.6237793	0.19677734	0.24707031	0.37182617	0	0.952	4/11/2017	4	11	2017	17:02:23	61343	0.4	17	2	23	35	0.051513672	3.4224609	-0.5065918	-0.0390625	-0.83496094	4.1206055	0.27734375	0	0	0	0	0	0	0	0	0	0.97729492	0.022705078	0.4387207	0.1706543	-0.056640625	0.21118164	0.876	32718.94	-0.52	1828.42	1.187
950	7673	7673	Category G	-0.17993164	-0.011962891	-0.50390625	0.20947266	0.24072266	0.37084961	0	0.469	4/11/2017	4	11	2017	17:02:23	61343	0.5	17	2	23	36	0.051513672	3.4224609	-0.50341797	-0.039306641	-0.83496094	4.9604492	0.46386719	0	0	0	0	0	0	0	0	0	0.97583008	0.024169922	0.68212891	0.32348633	0.02734375	0.33105469	0.828	32842.79	-0.305	961.65	1.097
951	7674	7674	Category G	-0.81591797	-0.083984375	-1.0678711	0.12817383	0.24707031	0.40551758	0	0.451	4/11/2017	4	11	2017	17:02:23	61343	0.6	17	2	23	36	0.051513672	3.4224609	-0.50146484	-0.039794922	-0.83374023	10.924561	0.39428711	0	0	0	0	0	0	0	0	0	0.97363281	0.026367188	0.5925293	-0.31420898	-0.043945313	-0.23388672	0.783	32964.3	-0.146	437.68	0.952
952	7675	7675	Category G	-0.2878418	-0.14379883	-0.91186523	0.15991211	0.24926758	0.38867188	0	1.187	4/11/2017	4	11	2017	17:02:23	61343	0.7	17	2	23	36	0.051513672	3.4224609	-0.50024414	-0.039794922	-0.83764648	13.673584	0.24755859	0	0	0	0	0	0	0	0	0	0.9765625	0.0234375	0.39013672	0.21240234	-0.10375977	-0.073974609	0.765	33014.49	-0.098	291.36	0.952
953	7676	7676	Category G	-0.44384766	-0.19189453	-0.85180664	0.19360352	0.26782227	0.36279297	0	1.097	4/11/2017	4	11	2017	17:02:23	61343	0.8	17	2	23	36	0.051513672	3.4224609	-0.49755859	-0.038330078	-0.83740234	11.280273	0.16308594	0	0	0	0	0	0	0	0	0	0.97509766	0.024902344	0.22143555	0.053710938	-0.15332031	-0.014160156	0.7	33204.08	-0.116	377.06	0.699
954	7677	7677	Category G	-0.41992188	0	-0.81591797	0.15454102	0.25415039	0.39282227	0	0.434	4/11/2017	4	11	2017	17:02:23	61343	0.9	17	2	23	36	0.051513672	3.4224609	-0.49633789	-0.039306641	-0.83740234	9.6259766	0.088623047	0	0	0	0	0	0	0	0	0	0.97436523	0.025634766	0.13769531	0.076416016	0.039306641	0.021484375	0.738	33091.59	-0.123	383.23	0.699
955	7678	7678	Category G	-0.56396484	-0.011962891	-0.87597656	0.12597656	0.24780273	0.40771484	0	0.562	4/11/2017	4	11	2017	17:02:24	61344	0	17	2	24	36	0.051513672	3.4224609	-0.49853516	-0.0390625	-0.83837891	9.9458008	0.080078125	0	0	0	0	0	0	0	0	0	0.97607422	0.023925781	0.13012695	-0.065185547	0.027099609	-0.037353516	0.694	33222.29	-0.103	334.45	0.699
956	7679	7679	Category G	-0.3359375	-0.13183594	-0.87597656	0.10083008	0.22973633	0.42236328	0	0.699	4/11/2017	4	11	2017	17:02:24	61344	0.1	17	2	24	36	0.051513672	3.4224609	-0.49365234	-0.039794922	-0.83398438	9.9265137	0.18725586	0	0	0	0	0	0	0	0	0	0.9699707	0.030029297	0.29150391	0.15771484	-0.091796875	-0.041748047	0.551	33699.46	-0.126	512.48	0.562
957	7680	7680	Category G	-0.43188477	-0.023925781	-0.97192383	0.18603516	0.24121094	0.38232422	0	0.188	4/11/2017	4	11	2017	17:02:24	61344	0.2	17	2	24	36	0.051513672	3.4224609	-0.49560547	-0.040527344	-0.83544922	5.0227051	0.15136719	0	0	0	0	0	0	0	0	0	0.97216797	0.027832031	0.21679688	0.063720703	0.016601563	-0.13623047	0.419	34239.28	-0.088	442.69	0.48
958	7681	7681	Category G	-0.39599609	-0.083984375	-1.0319824	0.18017578	0.23754883	0.38476563	0	0.327	4/11/2017	4	11	2017	17:02:24	61344	0.3	17	2	24	36	0.051513672	3.4224609	-0.49243164	-0.042724609	-0.8359375	1.2641602	0.22216797	0	0	0	0	0	0	0	0	0	0.97119141	0.028808594	0.33374023	0.096435547	-0.041015625	-0.19580078	0.427	34202.9	-0.078	381.36	0.48
959	7682	7682	Category G	-0.51586914	-0.071777344	-0.82788086	0.19067383	0.24755859	0.37426758	0	0.306	4/11/2017	4	11	2017	17:02:24	61344	0.4	17	2	24	36	0.051513672	3.4224609	-0.49316406	-0.043212891	-0.8359375	0.64306641	0.037109375	0	0	0	0	0	0	0	0	0	0.97167969	0.028320313	0.059082031	-0.022460938	-0.028320313	0.008056641	0.365	34500.77	0.087	-408.12	0.414
960	7683	7683	Category G	-0.17993164	0	-0.65991211	0.17919922	0.23583984	0.38476563	0	0.48	4/11/2017	4	11	2017	17:02:24	61344	0.5	17	2	24	37	0.051513672	3.4224609	-0.49951172	-0.046386719	-0.83911133	0.049316406	0.36938477	0	0	0	0	0	0	0	0	0	0.9777832	0.022216797	0.54541016	0.31958008	0.046386719	0.17919922	0.317	34760.99	0.133	-659.7	0.414
961	7684	7684	Category G	-0.64794922	-0.15576172	-1.0439453	0.13452148	0.2578125	0.40429688	0	0.191	4/11/2017	4	11	2017	17:02:24	61344	0.6	17	2	24	37	0.051513672	3.4224609	-0.48852539	-0.045166016	-0.83276367	5.6748047	0.28637695	0	0	0	0	0	0	0	0	0	0.96679688	0.033203125	0.48046875	-0.15917969	-0.11035156	-0.2109375	0.402	34318.5	0.184	-744.36	0.48
962	7685	7685	Category G	-0.16796875	-0.011962891	-0.80395508	0.10644531	0.2590332	0.40551758	0	0.414	4/11/2017	4	11	2017	17:02:24	61344	0.7	17	2	24	37	0.051513672	3.4224609	-0.49804688	-0.044189453	-0.83374023	9.1159668	0.33300781	0	0	0	0	0	0	0	0	0	0.97216797	0.027832031	0.39233398	0.33007813	0.032226563	0.029785156	0.45	34101.29	0.155	-592.66	0.48
963	7686	7686	Category G	-0.74389648	-0.13183594	-0.81591797	0.12426758	0.24755859	0.40649414	0	0.697	4/11/2017	4	11	2017	17:02:24	61344	0.8	17	2	24	37	0.051513672	3.4224609	-0.49731445	-0.045654297	-0.83569336	3.1313477	0.26171875	0	0	0	0	0	0	0	0	0	0.97363281	0.026367188	0.35229492	-0.24633789	-0.0859375	0.019775391	0.417	34248.46	0.192	-753.4	0.48
964	7687	7687	Category G	-0.34790039	-0.047851563	-0.97192383	0.12548828	0.25097656	0.40234375	0	0.614	4/11/2017	4	11	2017	17:02:24	61344	0.9	17	2	24	37	0.051513672	3.4224609	-0.49804688	-0.045410156	-0.83520508	1.5148926	0.20288086	0	0	0	0	0	0	0	0	0	0.97338867	0.026611328	0.2890625	0.15014648	-0.002197266	-0.13647461	0.372	34465.17	0.254	-1027.03	0.507
965	7688	7688	Category G	-0.095947266	-0.035888672	-0.87597656	0.18286133	0.27172852	0.36474609	0	0.107	4/11/2017	4	11	2017	17:02:25	61345	0	17	2	25	37	0.051513672	3.4224609	-0.4987793	-0.045898438	-0.83642578	0.051757813	0.40478516	0	0	0	0	0	0	0	0	0	0.97485352	0.025146484	0.45214844	0.40283203	0.010009766	-0.039306641	0.425	34211.94	0.164	-648.25	0.507
966	7689	7689	Category G	-0.47998047	-0.16796875	-0.81591797	0.17163086	0.25561523	0.37548828	0	0.214	4/11/2017	4	11	2017	17:02:25	61345	0.1	17	2	25	37	0.051513672	3.4224609	-0.49438477	-0.047607422	-0.83544922	2.1230469	0.12255859	0	0	0	0	0	0	0	0	0	0.97192383	0.028076172	0.15405273	0.014404297	-0.12011719	0.01953125	0.401	34323.24	0.266	-1017.39	0.507
967	7690	7690	Category G	-0.32397461	0.083984375	-0.87597656	0.12963867	0.24121094	0.40454102	0	0.507	4/11/2017	4	11	2017	17:02:25	61345	0.2	17	2	25	37	0.051513672	3.4224609	-0.49487305	-0.047851563	-0.83544922	2.2685547	0.21948242	0	0	0	0	0	0	0	0	0	0.97241211	0.027587891	0.34301758	0.17089844	0.13183594	-0.040283203	0.35	34578.95	0.248	-1046.38	0.39
968	7691	7691	Category G	-0.52783203	-0.011962891	-0.83984375	0.12207031	0.2331543	0.4140625	0	0.268	4/11/2017	4	11	2017	17:02:25	61345	0.3	17	2	25	37	0.051513672	3.4804688	-0.49487305	-0.046142578	-0.83837891	6.0136719	0.047363281	0	0	0	0	0	0	0	0	0	0.97460938	0.025390625	0.068359375	-0.032714844	0.034179688	-0.001220703	0.304	34836.94	0.288	-1283.67	0.34
969	7692	7692	Category G	-0.2277832	-0.11987305	-0.98388672	0.18945313	0.24487305	0.38037109	0	0.39	4/11/2017	4	11	2017	17:02:25	61345	0.4	17	2	25	38	0.051513672	3.4804688	-0.49487305	-0.046142578	-0.84057617	2.732666	0.31201172	0	0	0	0	0	0	0	0	0	0.9765625	0.0234375	0.48388672	0.26708984	-0.073486328	-0.14306641	0.311	34795.72	0.348	-1464.58	0.356
970	7693	7693	Category G	-0.47998047	-0.059814453	-0.91186523	0.17553711	0.24047852	0.39160156	0	0.34	4/11/2017	4	11	2017	17:02:25	61345	0.5	17	2	25	38	0.051513672	3.4804688	-0.49267578	-0.046386719	-0.84008789	0.58496094	0.073974609	0	0	0	0	0	0	0	0	0	0.97509766	0.024902344	0.09765625	0.012695313	-0.013183594	-0.071533203	0.334	34665.39	0.324	-1331.07	0.356
971	7694	7694	Category G	-0.34790039	-0.023925781	-0.85180664	0.15039063	0.23852539	0.40625	0	0.147	4/11/2017	4	11	2017	17:02:25	61345	0.6	17	2	25	38	0.051513672	3.4804688	-0.49658203	-0.046142578	-0.84228516	0.29443359	0.15063477	0	0	0	0	0	0	0	0	0	0.97875977	0.021240234	0.18041992	0.14868164	0.022216797	-0.009521484	0.28	34984.34	0.485	-1969.85	0.356
972	7695	7695	Category G	-0.61181641	0	-0.91186523	0.12792969	0.23876953	0.41064453	0	0.356	4/11/2017	4	11	2017	17:02:25	61345	0.7	17	2	25	38	0.051513672	3.4804688	-0.49658203	-0.047363281	-0.84399414	2.0749512	0.14160156	0	0	0	0	0	0	0	0	0	0.98046875	0.01953125	0.23022461	-0.11499023	0.047363281	-0.067626953	0.307	34819.18	0.457	-1801.88	0.39
973	7696	7696	Category G	-0.6237793	-0.16796875	-0.93579102	0.14916992	0.24487305	0.40112305	0	0.183	4/11/2017	4	11	2017	17:02:25	61345	0.8	17	2	25	38	0.051513672	3.4804688	-0.49584961	-0.047363281	-0.84326172	1.5678711	0.19848633	0	0	0	0	0	0	0	0	0	0.97949219	0.020507813	0.34057617	-0.12768555	-0.12036133	-0.092285156	0.343	34616.37	0.318	-1291.58	0.356
974	7697	7697	Category G	-0.47998047	-0.047851563	-0.69580078	0.16186523	0.25585938	0.38476563	0	0.43	4/11/2017	4	11	2017	17:02:25	61345	0.9	17	2	25	38	0.051513672	3.4804688	-0.4921875	-0.046875	-0.83984375	1.6442871	0.14453125	0	0	0	0	0	0	0	0	0	0.97460938	0.025390625	0.15722656	0.012207031	-0.000732422	0.14404297	0.343	34616.37	0.388	-1504.41	0.356
975	7698	7698	Category G	0.023925781	-0.10791016	-0.81591797	0.25512695	0.26147461	0.32763672	0	0.605	4/11/2017	4	11	2017	17:02:26	61346	0	17	2	26	38	0.051513672	3.4804688	-0.49584961	-0.049072266	-0.83984375	3.6186523	0.52368164	0	0	0	0	0	0	0	0	0	0.9765625	0.0234375	0.60253906	0.51977539	-0.05859375	0.023925781	0.332	34676.43	0.453	-1717.65	0.43
976	7699	7699	Category G	-0.98388672	-0.11987305	-1.1398926	0.19262695	0.25756836	0.36401367	0	0.342	4/11/2017	4	11	2017	17:02:26	61346	0.1	17	2	26	38	0.051513672	3.4804688	-0.49511719	-0.05078125	-0.83837891	2.3017578	0.578125	0	0	0	0	0	0	0	0	0	0.97509766	0.024902344	0.85888672	-0.48852539	-0.068847656	-0.30126953	0.367	34490.54	0.386	-1442.06	0.43
977	7700	7700	Category G	-0.32397461	-0.10791016	-0.80395508	0.17553711	0.23730469	0.39282227	0	0.08	4/11/2017	4	11	2017	17:02:26	61346	0.2	17	2	26	38	0.051513672	3.4804688	-0.49291992	-0.051269531	-0.83935547	2.7016602	0.18164063	0	0	0	0	0	0	0	0	0	0.97485352	0.025146484	0.26123047	0.16894531	-0.056396484	0.035400391	0.397	34342.32	0.225	-890.9	0.566
978	7701	7701	Category G	-0.64794922	0	-0.86376953	0.15258789	0.2355957	0.40014648	0	0.566	4/11/2017	4	11	2017	17:02:26	61346	0.3	17	2	26	38	0.051513672	3.4804688	-0.50366211	-0.049804688	-0.83837891	4.0859375	0.15454102	0	0	0	0	0	0	0	0	0	0.97924805	0.020751953	0.21923828	-0.14404297	0.049804688	-0.025146484	0.431	34184.91	0.193	-740.14	0.605
979	7702	7702	Category G	-0.27587891	-0.10791016	-0.82788086	0.19335938	0.25805664	0.36987305	0	0.36	4/11/2017	4	11	2017	17:02:26	61346	0.4	17	2	26	38	0.051513672	3.4804688	-0.49365234	-0.053466797	-0.83032227	4.4614258	0.22436523	0	0	0	0	0	0	0	0	0	0.9675293	0.032470703	0.2746582	0.21777344	-0.054199219	0.002441406	0.446	34118.65	0.318	-1101.35	0.566
980	7703	7703	Category G	-0.57592773	-0.035888672	-0.94799805	0.11425781	0.22705078	0.41894531	0	0.635	4/11/2017	4	11	2017	17:02:26	61346	0.5	17	2	26	39	0.051513672	3.4804688	-0.49951172	-0.051757813	-0.83129883	2.5073242	0.14013672	0	0	0	0	0	0	0	0	0	0.97119141	0.028808594	0.20874023	-0.076171875	0.015869141	-0.11645508	0.435	34167.06	0.417	-1386.9	0.635
981	7704	7704	Category G	-0.26391602	-0.083984375	-0.92382813	0.15136719	0.22094727	0.41064453	0	0.694	4/11/2017	4	11	2017	17:02:26	61346	0.6	17	2	26	39	0.051513672	3.4804688	-0.49633789	-0.053222656	-0.82983398	0.33178711	0.25244141	0	0	0	0	0	0	0	0	0	0.96850586	0.031494141	0.35693359	0.23242188	-0.030517578	-0.09375	0.533	33766.44	0.414	-1220.97	0.635
982	7705	7705	Category G	-0.52783203	-0.047851563	-0.74389648	0.16113281	0.22607422	0.39916992	0	0.28	4/11/2017	4	11	2017	17:02:26	61346	0.7	17	2	26	39	0.051513672	3.4804688	-0.49487305	-0.055419922	-0.83081055	1.9589844	0.093261719	0	0	0	0	0	0	0	0	0	0.96875	0.03125	0.12744141	-0.032714844	0.007568359	0.086914063	0.518	33823.66	0.445	-1315.83	0.635
983	7706	7706	Category G	-0.21582031	0.059814453	-0.83984375	0.16357422	0.22998047	0.4050293	0	0.665	4/11/2017	4	11	2017	17:02:26	61346	0.8	17	2	26	39	0.051513672	3.4804688	-0.5012207	-0.053466797	-0.83447266	0.84887695	0.30712891	0	0	0	0	0	0	0	0	0	0.97485352	0.025146484	0.40429688	0.28540039	0.11328125	-0.005126953	0.505	33874.36	0.529	-1527.65	0.635
984	7707	7707	Category G	-0.53979492	-0.083984375	-0.82788086	0.14575195	0.21704102	0.41259766	0	0.476	4/11/2017	4	11	2017	17:02:26	61346	0.9	17	2	26	39	0.051513672	3.4804688	-0.49365234	-0.052001953	-0.83129883	1.3269043	0.055908203	0	0	0	0	0	0	0	0	0	0.96826172	0.031738281	0.081298828	-0.045898438	-0.031738281	0.003417969	0.44	34144.94	0.585	-1778.31	0.476
985	7708	7708	Category G	-0.2277832	-0.011962891	-0.74389648	0.17163086	0.22412109	0.40087891	0	0.28	4/11/2017	4	11	2017	17:02:27	61347	0	17	2	27	39	0.051513672	3.4804688	-0.49487305	-0.052734375	-0.83276367	0.8046875	0.28442383	0	0	0	0	0	0	0	0	0	0.97021484	0.029785156	0.39697266	0.26708984	0.040771484	0.088867188	0.347	34594.91	0.607	-2065.97	0.367
986	7709	7709	Category G	-0.61181641	-0.023925781	-0.81591797	0.18725586	0.23779297	0.38330078	0	0.248	4/11/2017	4	11	2017	17:02:27	61347	0.1	17	2	27	39	0.051513672	3.4804688	-0.49023438	-0.053710938	-0.83227539	0.82617188	0.1262207	0	0	0	0	0	0	0	0	0	0.9675293	0.032470703	0.16796875	-0.12133789	0.029785156	0.016357422	0.361	34521.36	0.504	-1774.53	0.476
987	7710	7710	Category G	-0.31176758	-0.023925781	-0.81591797	0.16210938	0.22949219	0.40600586	0	0.135	4/11/2017	4	11	2017	17:02:27	61347	0.2	17	2	27	39	0.051513672	3.4804688	-0.49584961	-0.052490234	-0.8371582	3.2922363	0.1875	0	0	0	0	0	0	0	0	0	0.97436523	0.025634766	0.23413086	0.18408203	0.028564453	0.021240234	0.368	34485.45	0.357	-1355.91	0.367
988	7711	7711	Category G	-0.49194336	-0.011962891	-0.83984375	0.16943359	0.22875977	0.39379883	0	0.367	4/11/2017	4	11	2017	17:02:27	61347	0.3	17	2	27	39	0.051513672	3.4804688	-0.49169922	-0.053466797	-0.83520508	7.645752	0.041748047	0	0	0	0	0	0	0	0	0	0.97070313	0.029296875	0.046386719	0	0.041503906	-0.004394531	0.318	34755.25	0.419	-1660.76	0.367
989	7712	7712	Category G	-0.49194336	-0.095947266	-0.85180664	0.14794922	0.21948242	0.41381836	0	0.707	4/11/2017	4	11	2017	17:02:27	61347	0.4	17	2	27	39	0.051513672	3.4804688	-0.48608398	-0.052490234	-0.83129883	3.6113281	0.048095703	0	0	0	0	0	0	0	0	0	0.96435547	0.035644531	0.069580078	-0.005615234	-0.043212891	-0.020263672	0.356	34547.36	0.35	-1361.36	0.509
990	7713	7713	Category G	-0.51586914	-0.035888672	-0.671875	0.17358398	0.22827148	0.39916992	0	0.171	4/11/2017	4	11	2017	17:02:27	61347	0.5	17	2	27	40	0.051513672	3.4804688	-0.4909668	-0.051513672	-0.83544922	0.46655273	0.16625977	0	0	0	0	0	0	0	0	0	0.97045898	0.029541016	0.20410156	-0.024658203	0.015625	0.16357422	0.523	33804.44	0.223	-735.93	0.707
991	7714	7714	Category G	-0.19189453	0	-0.92382813	0.19042969	0.23291016	0.38647461	0	0.509	4/11/2017	4	11	2017	17:02:27	61347	0.6	17	2	27	40	0.051513672	3.4804688	-0.49365234	-0.052246094	-0.84106445	1.1608887	0.31713867	0	0	0	0	0	0	0	0	0	0.97680664	0.023193359	0.43652344	0.30175781	0.052246094	-0.082519531	0.637	33401.98	0.111	-339.21	0.707
992	7715	7715	Category G	-0.50390625	-0.035888672	-0.85180664	0.16015625	0.22583008	0.39916992	0	1.253	4/11/2017	4	11	2017	17:02:27	61347	0.7	17	2	27	40	0.051513672	3.4804688	-0.49169922	-0.051513672	-0.83886719	3.9768066	0.0234375	0	0	0	0	0	0	0	0	0	0.97387695	0.026123047	0.040527344	-0.011962891	0.015625	-0.012695313	0.667	33305.85	0.062	-188.05	0.707
993	7716	7716	Category G	-0.50390625	-0.13183594	-0.87597656	0.15576172	0.21923828	0.40942383	0	0.815	4/11/2017	4	11	2017	17:02:27	61347	0.8	17	2	27	40	0.051513672	3.4804688	-0.49169922	-0.050292969	-0.8359375	3.5270996	0.091308594	0	0	0	0	0	0	0	0	0	0.97119141	0.028808594	0.13330078	-0.011962891	-0.081298828	-0.039794922	0.584	33581.14	0.186	-580.69	0.551
994	7717	7717	Category G	-0.73193359	0.011962891	-0.77978516	0.15966797	0.2277832	0.40234375	0	0.551	4/11/2017	4	11	2017	17:02:27	61347	0.9	17	2	27	40	0.051513672	3.4804688	-0.49414063	-0.049560547	-0.83740234	0.055175781	0.25219727	0	0	0	0	0	0	0	0	0	0.97387695	0.026123047	0.35717773	-0.23754883	0.061523438	0.057617188	0.615	33474.82	0.28	-803.38	0.551
995	7718	7718	Category G	-0.11987305	-0.083984375	-0.49194336	0.21020508	0.23583984	0.36987305	0	0.206	4/11/2017	4	11	2017	17:02:28	61348	0	17	2	28	40	0.051513672	3.4804688	-0.49438477	-0.050292969	-0.83862305	1.3112793	0.51171875	0	0	0	0	0	0	0	0	0	0.97509766	0.024902344	0.75488281	0.37451172	-0.033447266	0.34667969	0.591	33556.74	0.312	-905.06	0.551
996	7719	7719	Category G	-0.77978516	-0.035888672	-0.91186523	0.26977539	0.25366211	0.32348633	0	0.356	4/11/2017	4	11	2017	17:02:28	61348	0.1	17	2	28	40	0.051513672	3.4804688	-0.49047852	-0.051269531	-0.83666992	1.3691406	0.29882813	0	0	0	0	0	0	0	0	0	0.97143555	0.028564453	0.37939453	-0.2890625	0.015380859	-0.074951172	0.425	34211.94	0.4	-1361.22	0.369
997	7720	7720	Category G	-0.35986328	-0.15576172	-0.83984375	0.20068359	0.24243164	0.36572266	0	0.369	4/11/2017	4	11	2017	17:02:28	61348	0.2	17	2	28	40	0.051513672	3.4804688	-0.49633789	-0.050048828	-0.83666992	2.7800293	0.17260742	0	0	0	0	0	0	0	0	0	0.97412109	0.025878906	0.24487305	0.13647461	-0.10546875	-0.002929688	0.331	34681.97	0.609	-2119.88	0.369
998	7721	7721	Category G	-0.7199707	-0.083984375	-0.93579102	0.2097168	0.2421875	0.36889648	0	0.254	4/11/2017	4	11	2017	17:02:28	61348	0.3	17	2	28	40	0.051513672	3.4804688	-0.49438477	-0.048095703	-0.83300781	9.4780273	0.25024414	0	0	0	0	0	0	0	0	0	0.9699707	0.030029297	0.36376953	-0.2253418	-0.035644531	-0.10253906	0.349	34584.26	0.523	-1855.21	0.369
999	7722	7722	Category G	-0.7199707	-0.14379883	-0.89990234	0.17431641	0.23461914	0.39086914	0	0.252	4/11/2017	4	11	2017	17:02:28	61348	0.4	17	2	28	40	0.051513672	3.4804688	-0.49829102	-0.048339844	-0.83203125	8.5378418	0.25048828	0	0	0	0	0	0	0	0	0	0.97094727	0.029052734	0.38452148	-0.22143555	-0.095214844	-0.067626953	0.452	34092.65	0.455	-1450.8	0.369
1000	7723	7723	Category G	-0.035888672	0.035888672	-0.50390625	0.24658203	0.25610352	0.33276367	0	0.662	4/11/2017	4	11	2017	17:02:28	61348	0.5	17	2	28	41	0.051513672	3.4804688	-0.49584961	-0.048095703	-0.83154297	5.4255371	0.57104492	0	0	0	0	0	0	0	0	0	0.96948242	0.030517578	0.87182617	0.45996094	0.083984375	0.32763672	0.45	34101.29	0.368	-1231.97	0.662
1001	7724	7724	Category G	-1.1159668	0.047851563	-0.89990234	0.32470703	0.23999023	0.28027344	0	0.822	4/11/2017	4	11	2017	17:02:28	61348	0.6	17	2	28	41	0.051513672	3.4804688	-0.50024414	-0.049316406	-0.8347168	5.6772461	0.62646484	0	0	0	0	0	0	0	0	0	0.97436523	0.025634766	0.77783203	-0.61547852	0.097167969	-0.064941406	0.586	33574.14	0.247	-744.52	0.662
1002	7725	7725	Category G	-0.29980469	0	-0.88793945	0.23901367	0.2487793	0.34619141	0	0.346	4/11/2017	4	11	2017	17:02:28	61348	0.7	17	2	28	41	0.051513672	3.4804688	-0.49633789	-0.047119141	-0.82983398	5.7814941	0.21020508	0	0	0	0	0	0	0	0	0	0.96826172	0.031738281	0.30175781	0.1965332	0.047119141	-0.057861328	0.605	33508.63	0.301	-864.33	0.662
1003	7726	7726	Category G	-0.671875	-0.035888672	-0.74389648	0.24243164	0.24414063	0.34204102	0	1.184	4/11/2017	4	11	2017	17:02:28	61348	0.8	17	2	28	41	0.051513672	3.4804688	-0.50170898	-0.047119141	-0.83203125	7.2512207	0.19165039	0	0	0	0	0	0	0	0	0	0.97290039	0.027099609	0.26953125	-0.16992188	0.011230469	0.088134766	0.609	33495.06	0.317	-899.41	0.766
1004	7727	7727	Category G	-0.6237793	-0.071777344	-0.88793945	0.19628906	0.23120117	0.38061523	0	0.365	4/11/2017	4	11	2017	17:02:28	61348	0.9	17	2	28	41	0.051513672	3.4804688	-0.49682617	-0.045166016	-0.83154297	3.7756348	0.14111328	0	0	0	0	0	0	0	0	0	0.96972656	0.030273438	0.20947266	-0.12670898	-0.026367188	-0.056152344	0.626	33438.14	0.471	-1227.06	0.766
1005	7728	7728	Category G	-0.45581055	-0.095947266	-0.77978516	0.20874023	0.24633789	0.36376953	0	0.277	4/11/2017	4	11	2017	17:02:29	61349	0	17	2	29	41	0.051513672	3.4804688	-0.5	-0.044189453	-0.83105469	5.0566406	0.085205078	0	0	0	0	0	0	0	0	0	0.97094727	0.029052734	0.1472168	0.044189453	-0.051513672	0.051269531	0.589	33563.69	0.563	-1465.96	0.766
1006	7729	7729	Category G	-0.59985352	-0.059814453	-0.74389648	0.23608398	0.24584961	0.35327148	0	0.766	4/11/2017	4	11	2017	17:02:29	61349	0.1	17	2	29	41	0.051513672	3.4853027	-0.50390625	-0.043457031	-0.83227539	5.197998	0.13134766	0	0	0	0	0	0	0	0	0	0.97387695	0.026123047	0.20043945	-0.095703125	-0.016113281	0.088378906	0.667	33305.85	0.379	-985.48	0.769
1007	7730	7730	Category G	-0.32397461	0.059814453	-0.77978516	0.25195313	0.24145508	0.33886719	0	0.599	4/11/2017	4	11	2017	17:02:29	61349	0.2	17	2	29	41	0.051513672	3.4853027	-0.5012207	-0.041015625	-0.83129883	1.3935547	0.21044922	0	0	0	0	0	0	0	0	0	0.97167969	0.028320313	0.33007813	0.17724609	0.10083008	0.051513672	0.598	33532.57	0.406	-1118.91	0.766
1008	7731	7731	Category G	-0.75585938	-0.10791016	-0.85180664	0.25073242	0.22949219	0.34448242	0	0.812	4/11/2017	4	11	2017	17:02:29	61349	0.3	17	2	29	41	0.051513672	3.4853027	-0.50439453	-0.041748047	-0.83203125	5.3303223	0.26049805	0	0	0	0	0	0	0	0	0	0.97412109	0.025878906	0.33666992	-0.2512207	-0.065917969	-0.01953125	0.592	33553.27	0.536	-1406.63	0.766
1009	7732	7732	Category G	-0.55175781	-0.10791016	-0.76782227	0.17919922	0.23486328	0.38549805	0	0.769	4/11/2017	4	11	2017	17:02:29	61349	0.4	17	2	29	42	0.051513672	3.4853027	-0.49951172	-0.039794922	-0.83007813	10.196533	0.10571289	0	0	0	0	0	0	0	0	0	0.96948242	0.030517578	0.18237305	-0.052001953	-0.067871094	0.062255859	0.659	33331.14	0.339	-903.89	0.766
1010	7733	7733	Category G	-0.77978516	0.023925781	-0.83984375	0.17407227	0.24291992	0.38354492	0	0.334	4/11/2017	4	11	2017	17:02:29	61349	0.5	17	2	29	42	0.051513672	3.4853027	-0.50292969	-0.038574219	-0.83056641	13.538574	0.28369141	0	0	0	0	0	0	0	0	0	0.97192383	0.028076172	0.34814453	-0.27661133	0.0625	-0.009033203	0.658	33334.32	0.263	-726.59	0.769
1011	7734	7734	Category G	-0.76782227	-0.083984375	-0.98388672	0.10913086	0.21630859	0.42749023	0	0.677	4/11/2017	4	11	2017	17:02:29	61349	0.6	17	2	29	42	0.051513672	3.4853027	-0.50219727	-0.036865234	-0.83007813	17.506348	0.31030273	0	0	0	0	0	0	0	0	0	0.97094727	0.029052734	0.46606445	-0.26538086	-0.046875	-0.15356445	0.765	33014.49	0.032	-88.59	0.807
1012	7735	7735	Category G	-0.56396484	0.011962891	-0.75585938	0.15039063	0.21972656	0.40844727	0	0.762	4/11/2017	4	11	2017	17:02:29	61349	0.7	17	2	29	42	0.051513672	3.4853027	-0.50366211	-0.036376953	-0.83154297	18.694336	0.10791016	0	0	0	0	0	0	0	0	0	0.97290039	0.027099609	0.18408203	-0.060058594	0.048339844	0.075683594	0.764	33017.3	0.111	-295.83	0.769
1013	7736	7736	Category G	-0.2878418	0.011962891	-0.56396484	0.19506836	0.21166992	0.39794922	0	1.238	4/11/2017	4	11	2017	17:02:29	61349	0.8	17	2	29	42	0.051513672	3.4853027	-0.50024414	-0.03515625	-0.8293457	23.205078	0.34326172	0	0	0	0	0	0	0	0	0	0.96923828	0.030761719	0.52514648	0.21240234	0.047119141	0.26538086	0.661	33324.79	0.208	-588.13	0.762
1014	7737	7737	Category G	-0.671875	-0.20385742	-0.89990234	0.18530273	0.19775391	0.41455078	0	0.807	4/11/2017	4	11	2017	17:02:29	61349	0.9	17	2	29	42	0.051513672	3.4853027	-0.49633789	-0.032714844	-0.8269043	24.054932	0.25537109	0	0	0	0	0	0	0	0	0	0.96508789	0.034912109	0.41894531	-0.17529297	-0.17089844	-0.072753906	0.731	33111.96	0.043	-122.69	0.807
1015	7738	7738	Category G	-0.58789063	-0.047851563	-0.82788086	0.087402344	0.20776367	0.43701172	0	0.149	4/11/2017	4	11	2017	17:02:30	61350	0	17	2	30	42	0.051513672	3.4853027	-0.49682617	-0.032226563	-0.82983398	27.677979	0.092041016	0	0	0	0	0	0	0	0	0	0.96777344	0.032226563	0.10839844	-0.090820313	-0.015380859	0.001953125	0.785	32958.78	0.022	-59.97	0.807
1016	7739	7739	Category G	-0.74389648	-0.16796875	-0.95996094	0.0859375	0.19091797	0.44506836	0	0.758	4/11/2017	4	11	2017	17:02:30	61350	0.1	17	2	30	42	0.051513672	3.4853027	-0.50366211	-0.030517578	-0.83032227	29.751709	0.30517578	0	0	0	0	0	0	0	0	0	0.97167969	0.028320313	0.50683594	-0.23999023	-0.13720703	-0.12939453	0.753	33048.48	-0.007	20.03	0.807
1017	7740	7740	Category G	-0.73193359	0.20385742	-0.73193359	0.088623047	0.18530273	0.44848633	0	0.998	4/11/2017	4	11	2017	17:02:30	61350	0.2	17	2	30	42	0.051513672	3.4853027	-0.49755859	-0.028320313	-0.82470703	29.396484	0.3425293	0	0	0	0	0	0	0	0	0	0.96362305	0.036376953	0.55932617	-0.23413086	0.23217773	0.092773438	0.622	33451.42	0.054	-173.72	0.807
1018	7741	7741	Category G	-0.26391602	-0.13183594	-0.56396484	0.17211914	0.16699219	0.42529297	0	0.569	4/11/2017	4	11	2017	17:02:30	61350	0.3	17	2	30	42	0.051513672	3.4853027	-0.49633789	-0.026611328	-0.82202148	29.041504	0.36303711	0	0	0	0	0	0	0	0	0	0.96069336	0.039306641	0.59570313	0.23242188	-0.10498047	0.25805664	0.624	33444.77	0.104	-324.04	0.821
1019	7742	7742	Category G	-0.81591797	-0.023925781	-0.88793945	0.16918945	0.17553711	0.42016602	0	0.454	4/11/2017	4	11	2017	17:02:30	61350	0.4	17	2	30	43	0.051513672	3.4853027	-0.49316406	-0.028564453	-0.82226563	24.852051	0.32910156	0	0	0	0	0	0	0	0	0	0.95947266	0.040527344	0.39282227	-0.32250977	0.004638672	-0.065429688	0.764	33017.3	0.086	-231.97	0.985
1020	7743	7743	Category G	-0.47998047	0	-0.79199219	0.098876953	0.18920898	0.44018555	0	0.821	4/11/2017	4	11	2017	17:02:30	61350	0.5	17	2	30	43	0.051513672	3.4853027	-0.49560547	-0.026611328	-0.82202148	22.7146	0.043212891	0	0	0	0	0	0	0	0	0	0.96020508	0.039794922	0.072509766	0.015625	0.026611328	0.030029297	0.852	32780.16	-0.038	99.85	0.998
1021	7744	7744	Category G	-0.52783203	-0.14379883	-0.83984375	0.098388672	0.17919922	0.44848633	0	0.985	4/11/2017	4	11	2017	17:02:30	61350	0.6	17	2	30	43	0.051513672	3.4853027	-0.49682617	-0.028320313	-0.82177734	19.660645	0.12084961	0	0	0	0	0	0	0	0	0	0.96069336	0.039306641	0.16430664	-0.030761719	-0.11547852	-0.017822266	0.947	32545.47	-0.129	323.85	0.985
1022	7745	7745	Category G	-0.94799805	0.011962891	-0.88793945	0.062011719	0.15820313	0.46630859	0	1.285	4/11/2017	4	11	2017	17:02:30	61350	0.7	17	2	30	43	0.051513672	3.4853027	-0.49560547	-0.028320313	-0.81835938	16.300293	0.45922852	0	0	0	0	0	0	0	0	0	0.95727539	0.042724609	0.56176758	-0.45214844	0.040283203	-0.069335938	0.963	32507.83	-0.077	186.01	0.985
1023	7746	7746	Category G	-0.16796875	0.17993164	-0.65991211	0.080810547	0.16308594	0.45507813	0	1.57	4/11/2017	4	11	2017	17:02:30	61350	0.8	17	2	30	43	0.051513672	3.4853027	-0.49658203	-0.026123047	-0.82104492	14.438965	0.42016602	0	0	0	0	0	0	0	0	0	0.95996094	0.040039063	0.69604492	0.32861328	0.20605469	0.16113281	1.034	32346.71	-0.061	137.86	0.985
1024	7747	7747	Category G	-0.64794922	-0.13183594	-0.91186523	0.15014648	0.18041992	0.42724609	0	0.664	4/11/2017	4	11	2017	17:02:30	61350	0.9	17	2	30	43	0.051513672	3.4853027	-0.50146484	-0.028320313	-0.82202148	12.068604	0.20043945	0	0	0	0	0	0	0	0	0	0.96313477	0.036865234	0.33959961	-0.14624023	-0.10351563	-0.089599609	1.025	32366.63	-0.061	138.87	0.985
1025	7748	7748	Category G	-0.45581055	-0.095947266	-0.80395508	0.031738281	0.16723633	0.47143555	0	0.88	4/11/2017	4	11	2017	17:02:31	61351	0	17	2	31	43	0.051513672	3.4853027	-0.50561523	-0.027832031	-0.82397461	10.823975	0.086669922	0	0	0	0	0	0	0	0	0	0.96728516	0.032714844	0.13793945	0.049804688	-0.067871094	0.020019531	0.954	32528.94	-0.09	220.44	0.88
1026	7749	7749	Category G	-0.70776367	0.10791016	-0.89990234	0.0546875	0.16943359	0.46240234	0	0.77	4/11/2017	4	11	2017	17:02:31	61351	0.1	17	2	31	43	0.051513672	3.4853027	-0.50756836	-0.027099609	-0.82324219	7.1027832	0.25292969	0	0	0	0	0	0	0	0	0	0.9675293	0.032470703	0.41137695	-0.19995117	0.13500977	-0.076416016	0.865	32746.83	-0.077	203.69	0.77
1027	7750	7750	Category G	-0.61181641	-0.10791016	-0.85180664	0.033691406	0.15869141	0.46704102	0	0.555	4/11/2017	4	11	2017	17:02:31	61351	0.2	17	2	31	43	0.051513672	3.4853027	-0.50366211	-0.026123047	-0.82080078	3.3811035	0.13891602	0	0	0	0	0	0	0	0	0	0.96337891	0.036621094	0.22045898	-0.10791016	-0.081542969	-0.030761719	0.725	33129.54	0.024	-69.63	0.754
1028	7751	7751	Category G	-0.071777344	-0.035888672	-0.65991211	0.076660156	0.18481445	0.44970703	0	0.754	4/11/2017	4	11	2017	17:02:31	61351	0.3	17	2	31	43	0.051513672	3.4853027	-0.51123047	-0.027587891	-0.82348633	3.1503906	0.46899414	0	0	0	0	0	0	0	0	0	0.96972656	0.030273438	0.61132813	0.43945313	-0.008056641	0.16357422	0.737	33094.49	0.007	-20.23	0.754
1029	7752	7752	Category G	-0.7199707	-0.011962891	-0.97192383	0.14404297	0.18701172	0.43554688	0	0.729	4/11/2017	4	11	2017	17:02:31	61351	0.4	17	2	31	43	0.051513672	3.4853027	-0.51147461	-0.028564453	-0.82373047	1.7587891	0.25610352	0	0	0	0	0	0	0	0	0	0.9699707	0.030029297	0.37304688	-0.20825195	0.016601563	-0.14794922	0.706	33186	0.064	-185.55	0.754
1030	7753	7753	Category G	-0.39599609	-0.071777344	-0.94799805	0.050292969	0.1706543	0.45898438	0	0.738	4/11/2017	4	11	2017	17:02:31	61351	0.5	17	2	31	44	0.051513672	3.4853027	-0.5144043	-0.027587891	-0.82373047	0.37597656	0.17700195	0	0	0	0	0	0	0	0	0	0.97167969	0.028320313	0.28662109	0.1184082	-0.043945313	-0.12402344	0.746	33068.51	-0.09	272.17	0.738
1031	7754	7754	Category G	-0.671875	-0.035888672	-0.88793945	0.068359375	0.17651367	0.45605469	0	0.693	4/11/2017	4	11	2017	17:02:31	61351	0.6	17	2	31	44	0.051513672	3.4853027	-0.51074219	-0.02734375	-0.82202148	0.93041992	0.17407227	0	0	0	0	0	0	0	0	0	0.96826172	0.031738281	0.23510742	-0.16088867	-0.008300781	-0.065673828	0.748	33062.77	-0.183	585.81	0.738
1032	7755	7755	Category G	-0.2878418	-0.035888672	-0.68383789	0.060791016	0.18261719	0.45288086	0	1.007	4/11/2017	4	11	2017	17:02:31	61351	0.7	17	2	31	44	0.051513672	3.4853027	-0.51879883	-0.026855469	-0.82275391	3.3803711	0.26977539	0	0	0	0	0	0	0	0	0	0.97314453	0.026855469	0.37890625	0.23095703	-0.008789063	0.13891602	0.729	33117.8	-0.126	397.65	0.738
1033	7756	7756	Category G	-0.63598633	-0.14379883	-0.97192383	0.030273438	0.18139648	0.46142578	0	0.57	4/11/2017	4	11	2017	17:02:31	61351	0.8	17	2	31	44	0.051513672	3.4853027	-0.51928711	-0.027099609	-0.82250977	3.7475586	0.22216797	0	0	0	0	0	0	0	0	0	0.97314453	0.026855469	0.38208008	-0.11645508	-0.11645508	-0.14916992	0.77	33000.45	-0.233	750.95	0.972
1034	7757	7757	Category G	-0.44384766	-0.059814453	-0.91186523	0.009033203	0.14526367	0.47851563	0	0.64	4/11/2017	4	11	2017	17:02:31	61351	0.9	17	2	31	44	0.051513672	3.4853027	-0.52246094	-0.025878906	-0.82177734	4.8024902	0.12402344	0	0	0	0	0	0	0	0	0	0.97412109	0.025878906	0.20239258	0.078613281	-0.033691406	-0.08984375	0.895	32671.44	-0.254	717.51	0.972
1035	7758	7758	Category G	-0.25195313	-0.083984375	-0.7199707	0.056884766	0.17260742	0.4621582	0	0.972	4/11/2017	4	11	2017	17:02:32	61352	0	17	2	32	44	0.051513672	3.4853027	-0.51635742	-0.025146484	-0.81860352	3.9848633	0.28833008	0	0	0	0	0	0	0	0	0	0.96826172	0.031738281	0.421875	0.2644043	-0.05859375	0.098632813	0.903	32651.68	-0.061	154.4	0.972
1036	7759	7759	Category G	-0.79199219	-0.035888672	-0.87597656	0.026611328	0.17431641	0.46679688	0	1.491	4/11/2017	4	11	2017	17:02:32	61352	0.111	17	2	32	44	0.051513672	3.4853027	-0.52514648	-0.023925781	-0.82470703	6.3327637	0.27172852	0	0	0	0	0	0	0	0	0	0.97802734	0.021972656	0.32958984	-0.26660156	-0.01171875	-0.051025391	0.825	32850.72	0.11	-276.69	0.972
1037	7760	7760	Category G	-0.27587891	0.13183594	-0.671875	0.028808594	0.13671875	0.47827148	0	0.742	4/11/2017	4	11	2017	17:02:32	61352	0.222	17	2	32	44	0.051513672	3.4853027	-0.52099609	-0.025390625	-0.82324219	7.5461426	0.32836914	0	0	0	0	0	0	0	0	0	0.97460938	0.025390625	0.55395508	0.24511719	0.15722656	0.15136719	0.94	32562.09	0.272	-583.12	0.972
1038	7761	7761	Category G	-0.70776367	-0.10791016	-0.94799805	0.1027832	0.16943359	0.44726563	0	0.535	4/11/2017	4	11	2017	17:02:32	61352	0.333	17	2	32	44	0.051513672	3.4853027	-0.52319336	-0.022705078	-0.82202148	5.4418945	0.23901367	0	0	0	0	0	0	0	0	0	0.97460938	0.025390625	0.39526367	-0.18432617	-0.084960938	-0.12573242	0.872	32729.05	0.415	-892	1.182
1039	7762	7762	Category G	-0.3359375	-0.047851563	-0.79199219	0.038818359	0.14746094	0.47387695	0	1.261	4/11/2017	4	11	2017	17:02:32	61352	0.444	17	2	32	44	0.051513672	3.4853027	-0.52197266	-0.022460938	-0.8203125	7.3186035	0.18994141	0	0	0	0	0	0	0	0	0	0.97265625	0.02734375	0.23999023	0.18603516	-0.025146484	0.028320313	0.907	32641.85	0.456	-941.95	1.182
1040	7763	7763	Category G	-0.52783203	-0.095947266	-0.91186523	0.062988281	0.14160156	0.47460938	0	0.236	4/11/2017	4	11	2017	17:02:32	61352	0.555	17	2	32	45	0.051513672	3.4853027	-0.51977539	-0.020996094	-0.8190918	6.0131836	0.11914063	0	0	0	0	0	0	0	0	0	0.97021484	0.029785156	0.17553711	-0.0078125	-0.074707031	-0.092529297	0.818	32869.32	0.518	-1121.42	0.956
1041	7764	7764	Category G	-0.32397461	0.011962891	-0.65991211	0.048828125	0.15209961	0.47070313	0	1.182	4/11/2017	4	11	2017	17:02:32	61352	0.666	17	2	32	45	0.051513672	3.4853027	-0.52685547	-0.021728516	-0.82348633	5.6943359	0.26269531	0	0	0	0	0	0	0	0	0	0.9777832	0.022216797	0.40039063	0.20288086	0.033691406	0.16357422	0.833	32829.62	0.455	-994.42	0.968
1042	7765	7765	Category G	-0.61181641	0	-0.98388672	0.083740234	0.14086914	0.4621582	0	0.956	4/11/2017	4	11	2017	17:02:32	61352	0.777	17	2	32	45	0.051513672	3.4853027	-0.51464844	-0.022216797	-0.81884766	3.7675781	0.19262695	0	0	0	0	0	0	0	0	0	0.9675293	0.032470703	0.28417969	-0.096923828	0.022216797	-0.16479492	0.906	32644.3	0.252	-558.67	1.182
1043	7766	7766	Category G	-0.34790039	0.023925781	-0.76782227	0.045166016	0.14453125	0.47802734	0	0.833	4/11/2017	4	11	2017	17:02:32	61352	0.888	17	2	32	45	0.051513672	3.4853027	-0.51757813	-0.022460938	-0.81835938	1.4155273	0.18310547	0	0	0	0	0	0	0	0	0	0.96875	0.03125	0.26708984	0.16967773	0.046386719	0.050537109	0.926	32595.65	0.035	-83.14	1.182
1044	7767	7767	Category G	-0.59985352	0.023925781	-0.93579102	0.0625	0.15161133	0.47265625	0	0.968	4/11/2017	4	11	2017	17:02:33	61353	0	17	2	33	45	0.051513672	3.398291	-0.51416016	-0.023193359	-0.81933594	1.3503418	0.15161133	0	0	0	0	0	0	0	0	0	0.96777344	0.032226563	0.2487793	-0.085449219	0.047119141	-0.11621094	1.097	32211.08	-0.13	287.42	1.263
1045	7768	7768	Category G	-0.40795898	0.023925781	-0.97192383	0.005859375	0.13012695	0.48999023	0	1.385	4/11/2017	4	11	2017	17:02:33	61353	0.1	17	2	33	45	0.051513672	3.398291	-0.51342773	-0.021972656	-0.81884766	1.8623047	0.19116211	0	0	0	0	0	0	0	0	0	0.96679688	0.033203125	0.30419922	0.10546875	0.045898438	-0.15283203	1.152	32097.73	-0.168	361.47	1.263
1046	7769	7769	Category G	-0.26391602	0.023925781	-0.74389648	0.022216797	0.13476563	0.48144531	0	1.263	4/11/2017	4	11	2017	17:02:33	61353	0.2	17	2	33	45	0.051513672	3.398291	-0.51660156	-0.021728516	-0.8203125	3.0539551	0.26806641	0	0	0	0	0	0	0	0	0	0.96972656	0.030273438	0.37524414	0.25268555	0.045654297	0.076416016	1.046	32320.37	-0.205	488.32	1.263
1047	7770	7770	Category G	-0.58789063	0.035888672	-0.93579102	0.031738281	0.13500977	0.47924805	0	1.507	4/11/2017	4	11	2017	17:02:33	61353	0.3	17	2	33	45	0.051513672	3.398291	-0.51220703	-0.020019531	-0.81933594	5.2006836	0.14941406	0	0	0	0	0	0	0	0	0	0.96655273	0.033447266	0.24780273	-0.075439453	0.055908203	-0.11621094	1.004	32413.66	-0.263	669.25	1.385
1048	7771	7771	Category G	-0.11987305	0.13183594	-0.671875	0.001953125	0.11254883	0.48291016	0	0.32	4/11/2017	4	11	2017	17:02:33	61353	0.4	17	2	33	45	0.051513672	3.398291	-0.51611328	-0.020996094	-0.81713867	4.9682617	0.44897461	0	0	0	0	0	0	0	0	0	0.96679688	0.033203125	0.69458008	0.39624023	0.15283203	0.14526367	1.128	32146.64	-0.215	480.54	1.385
1049	7772	7772	Category G	-0.51586914	-0.011962891	-1.0319824	0.080322266	0.13647461	0.47045898	0	0.584	4/11/2017	4	11	2017	17:02:33	61353	0.5	17	2	33	46	0.051513672	3.398291	-0.51171875	-0.01953125	-0.81713867	6.0649414	0.21484375	0	0	0	0	0	0	0	0	0	0.96435547	0.035644531	0.22631836	-0.00390625	0.007568359	-0.21459961	0.998	32427.25	0.022	-49.49	1.263
1050	7773	7773	Category G	-0.40795898	0.071777344	-0.87597656	-0.012207031	0.11132813	0.48925781	0	1.714	4/11/2017	4	11	2017	17:02:33	61353	0.6	17	2	33	46	0.051513672	3.398291	-0.51245117	-0.019287109	-0.81640625	4.3566895	0.15087891	0	0	0	0	0	0	0	0	0	0.96435547	0.035644531	0.25488281	0.10449219	0.091064453	-0.059326172	0.921	32607.73	0.064	-150.82	0.799
1051	7774	7774	Category G	-0.47998047	0.023925781	-0.95996094	0.009765625	0.10693359	0.48803711	0	0.604	4/11/2017	4	11	2017	17:02:33	61353	0.7	17	2	33	46	0.051513672	3.398291	-0.51269531	-0.018554688	-0.81469727	5.7028809	0.15454102	0	0	0	0	0	0	0	0	0	0.96289063	0.037109375	0.22045898	0.032714844	0.042480469	-0.14501953	0.797	32925.9	0.181	-452.89	0.787
1052	7775	7775	Category G	-0.3359375	0.083984375	-0.73193359	0.031738281	0.11254883	0.4855957	0	0.799	4/11/2017	4	11	2017	17:02:33	61353	0.8	17	2	33	46	0.051513672	3.398291	-0.50854492	-0.018798828	-0.81079102	5.2824707	0.21582031	0	0	0	0	0	0	0	0	0	0.95727539	0.042724609	0.35449219	0.17260742	0.1027832	0.078857422	0.875	32721.47	0.107	-257.67	0.787
1053	7776	7776	Category G	-0.31176758	0.035888672	-0.75585938	0.073242188	0.12646484	0.47460938	0	0.762	4/11/2017	4	11	2017	17:02:33	61353	0.9	17	2	33	46	0.051513672	3.398291	-0.51098633	-0.019287109	-0.81298828	2.4863281	0.21435547	0	0	0	0	0	0	0	0	0	0.96044922	0.039550781	0.31152344	0.19921875	0.055175781	0.057128906	0.869	32736.66	-0.022	56.43	0.799
1054	7777	7777	Category G	-0.51586914	-0.011962891	-0.92382813	0.024414063	0.12768555	0.48242188	0	0.787	4/11/2017	4	11	2017	17:02:34	61354	0	17	2	34	46	0.051513672	3.398291	-0.51464844	-0.020019531	-0.81640625	1.4680176	0.10742188	0	0	0	0	0	0	0	0	0	0.96533203	0.034667969	0.11645508	-0.000976563	0.008056641	-0.10717773	0.774	32989.27	0.001	-2.78	0.799
1055	7778	7778	Category G	-0.52783203	0.035888672	-0.85180664	0.033447266	0.13183594	0.48022461	0	0.552	4/11/2017	4	11	2017	17:02:34	61354	0.09	17	2	34	46	0.051513672	3.398291	-0.51318359	-0.017333984	-0.81420898	2.3654785	0.066894531	0	0	0	0	0	0	0	0	0	0.96240234	0.037597656	0.10546875	-0.014648438	0.053222656	-0.037353516	0.807	32898.81	-0.117	335.69	0.799
1056	7779	7779	Category G	-0.49194336	0.047851563	-0.68383789	0.044677734	0.15112305	0.46777344	0	1.141	4/11/2017	4	11	2017	17:02:34	61354	0.181	17	2	34	46	0.051513672	3.398291	-0.51342773	-0.016113281	-0.81396484	3.4335938	0.14672852	0	0	0	0	0	0	0	0	0	0.96264648	0.037353516	0.21582031	0.021484375	0.063964844	0.13012695	0.746	33068.51	-0.015	43.45	0.787
1057	7780	7780	Category G	-0.2277832	0.023925781	-0.59985352	0.10986328	0.18969727	0.44091797	0	0.802	4/11/2017	4	11	2017	17:02:34	61354	0.272	17	2	34	46	0.051513672	3.398291	-0.51171875	-0.015136719	-0.81298828	2.5671387	0.35717773	0	0	0	0	0	0	0	0	0	0.96069336	0.039306641	0.53613281	0.28393555	0.0390625	0.21313477	0.676	33277.7	0.093	-274.45	0.802
1058	7781	7781	Category G	-0.38378906	-0.15576172	-0.88793945	0.099365234	0.19921875	0.44091797	0	0.435	4/11/2017	4	11	2017	17:02:34	61354	0.363	17	2	34	46	0.051513672	3.398291	-0.51074219	-0.017822266	-0.81616211	3.1469727	0.20068359	0	0	0	0	0	0	0	0	0	0.96289063	0.037109375	0.33666992	0.12695313	-0.13769531	-0.071533203	0.728	33120.73	0.012	-34.93	1.104
1059	7782	7782	Category G	-0.47998047	0.047851563	-0.79199219	0.098388672	0.19775391	0.44189453	0	0.339	4/11/2017	4	11	2017	17:02:34	61354	0.454	17	2	34	47	0.051513672	3.398291	-0.51342773	-0.016357422	-0.8190918	5.1552734	0.077392578	0	0	0	0	0	0	0	0	0	0.96679688	0.033203125	0.125	0.033447266	0.064208984	0.027099609	0.85	32785.33	-0.121	332.47	1.104
1060	7783	7783	Category G	-0.65991211	-0.15576172	-0.93579102	0.053710938	0.17407227	0.46313477	0	1.104	4/11/2017	4	11	2017	17:02:34	61354	0.545	17	2	34	47	0.051513672	3.398291	-0.50805664	-0.014160156	-0.81616211	10.066406	0.23925781	0	0	0	0	0	0	0	0	0	0.96142578	0.038574219	0.41259766	-0.15161133	-0.14135742	-0.11938477	0.814	32880.01	-0.176	518.7	0.923
1061	7784	7784	Category G	-0.17993164	-0.083984375	-0.65991211	0.10302734	0.20703125	0.4387207	0	1.281	4/11/2017	4	11	2017	17:02:34	61354	0.636	17	2	34	47	0.051513672	3.398291	-0.50878906	-0.013916016	-0.81494141	9.9099121	0.37011719	0	0	0	0	0	0	0	0	0	0.96069336	0.039306641	0.55371094	0.32885742	-0.069824219	0.1550293	0.818	32869.32	-0.212	635.91	0.923
1062	7785	7785	Category G	-0.59985352	0.11987305	-0.94799805	0.18237305	0.19775391	0.40454102	0	0.923	4/11/2017	4	11	2017	17:02:34	61354	0.727	17	2	34	47	0.051513672	3.398291	-0.50683594	-0.013916016	-0.8125	8.8720703	0.21166992	0	0	0	0	0	0	0	0	0	0.95776367	0.042236328	0.36206055	-0.092773438	0.13378906	-0.13525391	0.886	32693.84	-0.379	1172.65	0.923
1063	7786	7786	Category G	-0.59985352	-0.10791016	-0.91186523	0.10375977	0.19262695	0.44189453	0	0.831	4/11/2017	4	11	2017	17:02:34	61354	0.818	17	2	34	47	0.051513672	3.398291	-0.50512695	-0.015869141	-0.80957031	10.289551	0.16674805	0	0	0	0	0	0	0	0	0	0.9543457	0.045654297	0.28881836	-0.094482422	-0.091796875	-0.10205078	0.973	32484.57	-0.433	1255.6	1.051
1064	7787	7787	Category G	-0.88793945	-0.059814453	-0.99584961	0.10717773	0.19189453	0.43701172	0	0.839	4/11/2017	4	11	2017	17:02:34	61354	0.909	17	2	34	47	0.051513672	3.398291	-0.51293945	-0.020507813	-0.81225586	13.632324	0.41894531	0	0	0	0	0	0	0	0	0	0.9609375	0.0390625	0.59716797	-0.37475586	-0.0390625	-0.18334961	0.964	32505.5	-0.433	1268.49	0.923
1065	7788	7788	Category G	-0.38378906	0.059814453	-0.68383789	0.10131836	0.19238281	0.43798828	0	0.861	4/11/2017	4	11	2017	17:02:35	61355	0	17	2	35	47	0.051513672	3.398291	-0.50708008	-0.019042969	-0.80859375	12.635986	0.19238281	0	0	0	0	0	0	0	0	0	0.95458984	0.045410156	0.32714844	0.12329102	0.078857422	0.12475586	0.864	32749.38	-0.292	874.14	0.861
1066	7789	7789	Category G	-0.2878418	0.047851563	-0.6237793	0.17773438	0.2043457	0.40429688	0	1.051	4/11/2017	4	11	2017	17:02:35	61355	0.1	17	2	35	47	0.051513672	3.398291	-0.5090332	-0.019775391	-0.81054688	7.7927246	0.29736328	0	0	0	0	0	0	0	0	0	0.95727539	0.042724609	0.47583008	0.22119141	0.067626953	0.18676758	0.788	32950.52	-0.19	582.05	0.839
1067	7790	7790	Category G	-0.92382813	-0.14379883	-1.0197754	0.14526367	0.2019043	0.42529297	0	0.683	4/11/2017	4	11	2017	17:02:35	61355	0.2	17	2	35	47	0.051513672	3.398291	-0.50561523	-0.022460938	-0.80957031	7.0866699	0.48339844	0	0	0	0	0	0	0	0	0	0.95458984	0.045410156	0.74926758	-0.41796875	-0.12109375	-0.20996094	0.749	33059.91	-0.103	312.85	0.839
1068	7791	7791	Category G	-0.50390625	-0.083984375	-0.86376953	0.11694336	0.19775391	0.43286133	0	0.464	4/11/2017	4	11	2017	17:02:35	61355	0.3	17	2	35	47	0.051513672	3.398291	-0.50927734	-0.022949219	-0.81152344	8.7856445	0.080322266	0	0	0	0	0	0	0	0	0	0.95825195	0.041748047	0.11865234	0.005371094	-0.060791016	-0.052001953	0.744	33074.26	-0.07	209.67	0.861
1069	7792	7792	Category G	-0.73193359	-0.023925781	-0.85180664	0.11352539	0.19799805	0.43188477	0	0.596	4/11/2017	4	11	2017	17:02:35	61355	0.4	17	2	35	48	0.051513672	3.398291	-0.51147461	-0.022949219	-0.81103516	8.7502441	0.22387695	0	0	0	0	0	0	0	0	0	0.95922852	0.040771484	0.26147461	-0.22021484	-0.000732422	-0.040527344	0.77	33000.45	-0.209	662.56	0.811
1070	7793	7793	Category G	-0.21582031	-0.011962891	-0.53979492	0.19067383	0.20068359	0.40625	0	0.811	4/11/2017	4	11	2017	17:02:35	61355	0.5	17	2	35	48	0.051513672	3.398291	-0.50463867	-0.020996094	-0.80444336	2.6933594	0.3918457	0	0	0	0	0	0	0	0	0	0.94995117	0.050048828	0.56274414	0.28881836	0.009033203	0.26464844	0.656	33340.68	-0.103	351.45	0.683
1071	7794	7794	Category G	-0.83984375	0.035888672	-0.98388672	0.1862793	0.19726563	0.40625	0	1.019	4/11/2017	4	11	2017	17:02:35	61355	0.6	17	2	35	48	0.051513672	3.398291	-0.50805664	-0.021972656	-0.80444336	1.4228516	0.38134766	0	0	0	0	0	0	0	0	0	0.9519043	0.048095703	0.56860352	-0.33154297	0.057861328	-0.17919922	0.565	33648.58	0.014	-49.87	0.689
1072	7795	7795	Category G	-0.55175781	-0.059814453	-0.82788086	0.12451172	0.20385742	0.42749023	0	0.365	4/11/2017	4	11	2017	17:02:35	61355	0.7	17	2	35	48	0.051513672	3.398291	-0.50512695	-0.022216797	-0.80444336	4.4904785	0.063964844	0	0	0	0	0	0	0	0	0	0.95019531	0.049804688	0.10717773	-0.046386719	-0.037353516	-0.023193359	0.603	33515.45	0.004	-13.61	0.689
1073	7796	7796	Category G	-0.75585938	-0.035888672	-0.81591797	0.13818359	0.20141602	0.42724609	0	0.14	4/11/2017	4	11	2017	17:02:35	61355	0.8	17	2	35	48	0.051513672	3.398291	-0.51171875	-0.023193359	-0.8059082	5.5554199	0.24438477	0	0	0	0	0	0	0	0	0	0.95507813	0.044921875	0.26611328	-0.24389648	-0.012451172	-0.009765625	0.537	33751.4	0.26	-825.5	0.811
1074	7797	7797	Category G	-0.23999023	0.071777344	-0.52783203	0.18286133	0.1940918	0.41040039	0	0.689	4/11/2017	4	11	2017	17:02:35	61355	0.9	17	2	35	48	0.051513672	3.398291	-0.50952148	-0.021972656	-0.8034668	1.3476563	0.39672852	0	0	0	0	0	0	0	0	0	0.95166016	0.048339844	0.63916016	0.26953125	0.09375	0.27563477	0.641	33388.95	0.304	-838.74	1.019
1075	7798	7798	Category G	-0.81591797	0.011962891	-0.97192383	0.20825195	0.19384766	0.39379883	0	0.2	4/11/2017	4	11	2017	17:02:36	61356	0	17	2	36	48	0.051513672	3.398291	-0.51000977	-0.023681641	-0.80126953	0.85791016	0.35180664	0	0	0	0	0	0	0	0	0	0.94995117	0.050048828	0.51196289	-0.30566406	0.035644531	-0.17041016	0.842	32806.08	0.107	-265.35	0.923
1076	7799	7799	Category G	-0.45581055	-0.14379883	-0.80395508	0.12646484	0.19287109	0.43041992	0	1.433	4/11/2017	4	11	2017	17:02:36	61356	0.111	17	2	36	48	0.051513672	3.398291	-0.51416016	-0.021972656	-0.80249023	3.612793	0.13500977	0	0	0	0	0	0	0	0	0	0.95336914	0.046630859	0.18139648	0.058349609	-0.12158203	-0.001220703	0.935	32574.03	0.1	-229.53	1.433
1077	7800	7800	Category G	-0.52783203	0.047851563	-0.73193359	0.15307617	0.19506836	0.42114258	0	2.225	4/11/2017	4	11	2017	17:02:36	61356	0.222	17	2	36	48	0.051513672	3.398291	-0.51098633	-0.021972656	-0.80102539	4.4436035	0.099609375	0	0	0	0	0	0	0	0	0	0.95043945	0.049560547	0.15551758	-0.016601563	0.069824219	0.069091797	1.212	31978.97	-0.23	484.83	1.433
1078	7801	7801	Category G	-0.6237793	-0.047851563	-0.81591797	0.14208984	0.20214844	0.42626953	0	0.923	4/11/2017	4	11	2017	17:02:36	61356	0.333	17	2	36	48	0.051513672	3.398291	-0.51831055	-0.024902344	-0.80395508	2.2470703	0.10839844	0	0	0	0	0	0	0	0	0	0.95678711	0.043212891	0.13989258	-0.10522461	-0.022705078	-0.01171875	1.287	31837.05	-0.326	675.46	1.433
1079	7802	7802	Category G	-0.53979492	-0.035888672	-0.79199219	0.12353516	0.19262695	0.43359375	0	1.805	4/11/2017	4	11	2017	17:02:36	61356	0.444	17	2	36	49	0.051513672	3.398291	-0.51220703	-0.023193359	-0.79882813	1.4616699	0.031005859	0	0	0	0	0	0	0	0	0	0.94921875	0.05078125	0.046875	-0.02734375	-0.012451172	0.006835938	1.363	31699.9	-0.54	1156.12	1.433
1080	7803	7803	Category G	-0.61181641	-0.023925781	-0.85180664	0.13842773	0.19018555	0.43457031	0	1.137	4/11/2017	4	11	2017	17:02:36	61356	0.555	17	2	36	49	0.051513672	3.398291	-0.51489258	-0.022460938	-0.79980469	5.9460449	0.10961914	0	0	0	0	0	0	0	0	0	0.95141602	0.048583984	0.14990234	-0.096679688	-0.001220703	-0.051757813	1.336	31747.9	-0.615	1393.42	1.805
1081	7804	7804	Category G	-0.13183594	0.011962891	-0.53979492	0.17651367	0.1953125	0.41137695	0	0.658	4/11/2017	4	11	2017	17:02:36	61356	0.666	17	2	36	49	0.051513672	3.398291	-0.51538086	-0.022460938	-0.79785156	6.9963379	0.46362305	0	0	0	0	0	0	0	0	0	0.95019531	0.049804688	0.67626953	0.38354492	0.034423828	0.25805664	1.288	31835.2	-0.524	1182.1	1.272
1082	7805	7805	Category G	-0.53979492	-0.023925781	-0.85180664	0.17993164	0.19873047	0.40625	0	1.272	4/11/2017	4	11	2017	17:02:36	61356	0.777	17	2	36	49	0.051513672	3.4788574	-0.51953125	-0.023193359	-0.79907227	7.3947754	0.056152344	0	0	0	0	0	0	0	0	0	0.95336914	0.046630859	0.073242188	-0.020019531	-0.000488281	-0.052490234	1.158	32085.63	-0.363	845.72	1.272
1083	7806	7806	Category G	-0.40795898	-0.083984375	-0.81591797	0.15429688	0.18676758	0.42236328	0	1.933	4/11/2017	4	11	2017	17:02:36	61356	0.888	17	2	36	49	0.051513672	3.4788574	-0.51977539	-0.023193359	-0.79711914	7.0644531	0.12866211	0	0	0	0	0	0	0	0	0	0.9519043	0.048095703	0.19116211	0.11181641	-0.060546875	-0.018554688	0.961	32512.51	-0.128	317.11	1.172
1084	7807	7807	Category G	-0.55175781	0.023925781	-0.85180664	0.11962891	0.18774414	0.44189453	0	0.143	4/11/2017	4	11	2017	17:02:37	61357	0	17	2	37	49	0.051513672	3.4788574	-0.52050781	-0.023681641	-0.79541016	9.6401367	0.079833984	0	0	0	0	0	0	0	0	0	0.95092773	0.049072266	0.13500977	-0.031005859	0.047607422	-0.056152344	0.967	32498.5	-0.151	376.16	1.172
1085	7808	7808	Category G	-0.7199707	-0.083984375	-0.89990234	0.11987305	0.17480469	0.44702148	0	0.627	4/11/2017	4	11	2017	17:02:37	61357	0.1	17	2	37	49	0.051513672	3.4788574	-0.52319336	-0.024169922	-0.79589844	9.9318848	0.23022461	0	0	0	0	0	0	0	0	0	0.95288086	0.047119141	0.36010742	-0.1965332	-0.059570313	-0.10375977	0.984	32459.2	-0.306	812.29	1.172
1086	7809	7809	Category G	-0.23999023	0.083984375	-0.65991211	0.15039063	0.20068359	0.41796875	0	1.172	4/11/2017	4	11	2017	17:02:37	61357	0.2	17	2	37	49	0.051513672	3.4788574	-0.5246582	-0.024902344	-0.79394531	9.123291	0.33325195	0	0	0	0	0	0	0	0	0	0.95214844	0.047851563	0.52807617	0.28466797	0.10888672	0.1340332	0.841	32808.69	-0.244	727.32	1.172
1087	7810	7810	Category G	-0.63598633	-0.023925781	-0.59985352	0.24316406	0.22583008	0.35668945	0	0.761	4/11/2017	4	11	2017	17:02:37	61357	0.3	17	2	37	49	0.051513672	3.4788574	-0.52905273	-0.025146484	-0.79467773	9.7106934	0.22216797	0	0	0	0	0	0	0	0	0	0.95507813	0.044921875	0.30297852	-0.10668945	0.001220703	0.19482422	0.741	33082.91	0.073	-202.9	1.172
1088	7811	7811	Category G	-0.40795898	0.011962891	-0.85180664	0.20898438	0.23144531	0.375	0	0.413	4/11/2017	4	11	2017	17:02:37	61357	0.4	17	2	37	49	0.051513672	3.4788574	-0.52734375	-0.026611328	-0.79443359	8.4265137	0.13793945	0	0	0	0	0	0	0	0	0	0.95385742	0.046142578	0.21508789	0.11938477	0.038574219	-0.057128906	0.913	32627.18	-0.005	12.22	1.179
1089	7812	7812	Category G	-0.61181641	-0.083984375	-0.7199707	0.22265625	0.2331543	0.36791992	0	1.331	4/11/2017	4	11	2017	17:02:37	61357	0.5	17	2	37	50	0.051513672	3.4788574	-0.53369141	-0.029541016	-0.79711914	8.2021484	0.12231445	0	0	0	0	0	0	0	0	0	0.9597168	0.040283203	0.20947266	-0.077880859	-0.054199219	0.077148438	1.02	32377.76	-0.089	205.86	1.179
1090	7813	7813	Category G	-0.79199219	0.071777344	-0.69580078	0.18945313	0.2265625	0.38452148	0	1.179	4/11/2017	4	11	2017	17:02:37	61357	0.6	17	2	37	50	0.051513672	3.4788574	-0.53393555	-0.028564453	-0.79321289	6.3583984	0.29345703	0	0	0	0	0	0	0	0	0	0.95654297	0.043457031	0.45581055	-0.2578125	0.1003418	0.097412109	0.985	32456.91	0.127	-277.19	1.179
1091	7814	7814	Category G	-0.44384766	-0.095947266	-0.671875	0.20703125	0.24462891	0.37402344	0	1.268	4/11/2017	4	11	2017	17:02:37	61357	0.7	17	2	37	50	0.051513672	3.4788574	-0.53173828	-0.03125	-0.7902832	6.1276855	0.16088867	0	0	0	0	0	0	0	0	0	0.953125	0.046875	0.27099609	0.087890625	-0.064453125	0.1184082	0.978	32473.01	0.238	-501.78	1.179
1092	7815	7815	Category G	-0.75585938	-0.023925781	-0.92382813	0.2578125	0.23046875	0.34301758	0	0.961	4/11/2017	4	11	2017	17:02:37	61357	0.8	17	2	37	50	0.051513672	3.4788574	-0.53222656	-0.034179688	-0.79003906	5.1694336	0.26049805	0	0	0	0	0	0	0	0	0	0.95336914	0.046630859	0.36743164	-0.22363281	0.010253906	-0.13354492	0.982	32463.8	0.24	-504.15	1.179
1093	7816	7816	Category G	-0.57592773	-0.047851563	-0.83984375	0.19384766	0.23266602	0.38232422	0	0.719	4/11/2017	4	11	2017	17:02:37	61357	0.9	17	2	37	50	0.051513672	3.4788574	-0.53344727	-0.034667969	-0.79248047	3.7358398	0.064697266	0	0	0	0	0	0	0	0	0	0.95605469	0.043945313	0.10253906	-0.042236328	-0.012939453	-0.047119141	0.847	32793.09	0.077	-192.62	0.961
1094	7817	7817	Category G	-0.55175781	0	-0.7199707	0.21264648	0.21801758	0.38330078	0	0.434	4/11/2017	4	11	2017	17:02:38	61358	0	17	2	38	50	0.051513672	3.4788574	-0.53759766	-0.036621094	-0.79370117	3.7844238	0.083496094	0	0	0	0	0	0	0	0	0	0.95947266	0.040527344	0.12451172	-0.013916016	0.036621094	0.073730469	0.775	32986.49	0.048	-130.47	0.76
1095	7818	7818	Category G	-0.6237793	0.059814453	-0.81591797	0.21118164	0.21655273	0.37841797	0	0.523	4/11/2017	4	11	2017	17:02:38	61358	0.1	17	2	38	50	0.051513672	3.4788574	-0.53515625	-0.037597656	-0.78955078	5.423584	0.1340332	0	0	0	0	0	0	0	0	0	0.95483398	0.045166016	0.21191406	-0.088378906	0.097412109	-0.026123047	0.69	33234.5	0.175	-487.67	0.76
1096	7819	7819	Category G	-0.59985352	-0.083984375	-0.87597656	0.18847656	0.20605469	0.40234375	0	0.747	4/11/2017	4	11	2017	17:02:38	61358	0.2	17	2	38	50	0.051513672	3.4788574	-0.53222656	-0.036865234	-0.78857422	6.4238281	0.11987305	0	0	0	0	0	0	0	0	0	0.95214844	0.047851563	0.20166016	-0.067382813	-0.046875	-0.087158203	0.731	33111.96	-0.029	86.08	0.76
1097	7820	7820	Category G	-0.65991211	-0.023925781	-0.98388672	0.18261719	0.21899414	0.39477539	0	0.76	4/11/2017	4	11	2017	17:02:38	61358	0.3	17	2	38	50	0.051513672	3.4788574	-0.53320313	-0.038330078	-0.79077148	6.5297852	0.23120117	0	0	0	0	0	0	0	0	0	0.95458984	0.045410156	0.33398438	-0.12646484	0.014404297	-0.19287109	0.769	33003.25	-0.106	315.22	0.76
1098	7821	7821	Category G	-0.46777344	-0.011962891	-0.80395508	0.1862793	0.2434082	0.38330078	0	1.206	4/11/2017	4	11	2017	17:02:38	61358	0.4	17	2	38	50	0.051513672	3.4788574	-0.53881836	-0.041015625	-0.79516602	8.6196289	0.077392578	0	0	0	0	0	0	0	0	0	0.96142578	0.038574219	0.10888672	0.071044922	0.029052734	-0.008544922	0.74	33085.8	-0.054	160.97	0.76
1099	7822	7822	Category G	-0.39599609	0.15576172	-0.64794922	0.18139648	0.27587891	0.36376953	0	0.944	4/11/2017	4	11	2017	17:02:38	61358	0.5	17	2	38	51	0.051513672	3.4788574	-0.53564453	-0.038330078	-0.79077148	10.948975	0.27856445	0	0	0	0	0	0	0	0	0	0.95605469	0.043945313	0.47680664	0.13964844	0.1940918	0.14282227	0.729	33117.8	-0.015	44.28	0.76
1100	7823	7823	Category G	-0.52783203	0.011962891	-0.69580078	0.18115234	0.27392578	0.36572266	0	0.265	4/11/2017	4	11	2017	17:02:38	61358	0.6	17	2	38	51	0.051513672	3.4788574	-0.5390625	-0.040771484	-0.79467773	12.14917	0.11254883	0	0	0	0	0	0	0	0	0	0.96118164	0.038818359	0.16308594	0.011230469	0.052734375	0.098876953	0.638	33398.71	0.022	-70.75	0.76
1101	7824	7824	Category G	-0.38378906	-0.14379883	-0.64794922	0.18310547	0.26928711	0.37182617	0	0.454	4/11/2017	4	11	2017	17:02:38	61358	0.7	17	2	38	51	0.051513672	3.4788574	-0.53515625	-0.0390625	-0.79199219	12.578369	0.23364258	0	0	0	0	0	0	0	0	0	0.95678711	0.043212891	0.40014648	0.15136719	-0.10449219	0.14404297	0.606	33505.23	0.071	-230.64	0.611
1102	7825	7825	Category G	-0.80395508	-0.13183594	-0.64794922	0.21679688	0.25317383	0.359375	0	0.199	4/11/2017	4	11	2017	17:02:38	61358	0.8	17	2	38	51	0.051513672	3.4788574	-0.53710938	-0.037109375	-0.79443359	15.806396	0.31860352	0	0	0	0	0	0	0	0	0	0.9597168	0.040283203	0.5078125	-0.26660156	-0.094482422	0.14648438	0.507	33866.49	0.225	-757.45	0.611
1103	7826	7826	Category G	-0.80395508	-0.20385742	-0.88793945	0.28881836	0.21118164	0.32495117	0	0.573	4/11/2017	4	11	2017	17:02:38	61358	0.9	17	2	38	51	0.051513672	3.4788574	-0.5378418	-0.038330078	-0.79467773	21.479492	0.32666016	0	0	0	0	0	0	0	0	0	0.96044922	0.039550781	0.52441406	-0.26586914	-0.1652832	-0.093017578	0.54	33740.17	0.173	-575.12	0.573
1104	7827	7827	Category G	-0.16796875	-0.011962891	-0.61181641	0.35766602	0.2253418	0.24633789	0	0.611	4/11/2017	4	11	2017	17:02:39	61359	0	17	2	39	51	0.051513672	3.4788574	-0.53442383	-0.038330078	-0.79150391	26.018066	0.40917969	0	0	0	0	0	0	0	0	0	0.95605469	0.043945313	0.57299805	0.36645508	0.026367188	0.1796875	0.531	33773.99	0.147	-502.5	0.611
1105	7828	7828	Category G	-0.61181641	-0.15576172	-0.95996094	0.39770508	0.21777344	0.20019531	0	1.141	4/11/2017	4	11	2017	17:02:39	61359	0.1	17	2	39	51	0.051513672	3.4788574	-0.52880859	-0.037597656	-0.78979492	28.845947	0.22290039	0	0	0	0	0	0	0	0	0	0.95117188	0.048828125	0.37084961	-0.082763672	-0.11791992	-0.16992188	0.572	33623.52	0.118	-389.02	0.611
1106	7829	7829	Category G	-0.43188477	-0.10791016	-0.81591797	0.29980469	0.24145508	0.30297852	0	0.213	4/11/2017	4	11	2017	17:02:39	61359	0.2	17	2	39	51	0.051513672	3.4788574	-0.53027344	-0.0390625	-0.79223633	33.654785	0.12231445	0	0	0	0	0	0	0	0	0	0.95410156	0.045898438	0.19067383	0.098388672	-0.068603516	-0.0234375	0.598	33532.57	0.074	-242.39	0.698
1107	7830	7830	Category G	-0.91186523	-0.14379883	-1.0078125	0.3293457	0.23681641	0.28417969	0	0.698	4/11/2017	4	11	2017	17:02:39	61359	0.3	17	2	39	51	0.051513672	3.4788574	-0.53149414	-0.039550781	-0.79638672	38.690674	0.44726563	0	0	0	0	0	0	0	0	0	0.95825195	0.041748047	0.69555664	-0.38012695	-0.10400391	-0.21142578	0.646	33372.76	-0.131	462.51	0.778
1108	7831	7831	Category G	-0.25195313	-0.035888672	-0.63598633	0.31225586	0.22607422	0.30517578	0	0.352	4/11/2017	4	11	2017	17:02:39	61359	0.4	17	2	39	51	0.051513672	3.4788574	-0.52319336	-0.036865234	-0.79345703	40.334473	0.31347656	0	0	0	0	0	0	0	0	0	0.95117188	0.048828125	0.42993164	0.27124023	0.000976563	0.1574707	0.674	33283.93	-0.128	433.95	0.778
1109	7832	7832	Category G	-0.16796875	0.14379883	-0.43188477	0.41015625	0.20727539	0.19555664	0	0.863	4/11/2017	4	11	2017	17:02:39	61359	0.5	17	2	39	52	0.051513672	3.4788574	-0.52197266	-0.035400391	-0.79174805	39.235107	0.53588867	0	0	0	0	0	0	0	0	0	0.94921875	0.05078125	0.89331055	0.35400391	0.17919922	0.35986328	0.561	33663.01	-0.08	307.78	0.698
1110	7833	7833	Category G	-0.671875	-0.14379883	-0.95996094	0.37084961	0.15551758	0.27368164	0	0.778	4/11/2017	4	11	2017	17:02:39	61359	0.6	17	2	39	52	0.051513672	3.4788574	-0.51904297	-0.036865234	-0.79199219	37.50415	0.25048828	0	0	0	0	0	0	0	0	0	0.94775391	0.052246094	0.42700195	-0.15258789	-0.10668945	-0.16772461	0.553	33692.13	-0.028	104.66	0.778
1111	7834	7834	Category G	-0.43188477	-0.059814453	-0.88793945	0.34472656	0.18188477	0.29394531	0	0.462	4/11/2017	4	11	2017	17:02:39	61359	0.7	17	2	39	52	0.051513672	3.4788574	-0.52368164	-0.036865234	-0.79663086	36.396484	0.13134766	0	0	0	0	0	0	0	0	0	0.95410156	0.045898438	0.20581055	0.091796875	-0.022705078	-0.091064453	0.579	33598.71	-0.034	122.87	0.778
1112	7835	7835	Category G	-0.81591797	-0.11987305	-0.80395508	0.31811523	0.1809082	0.31347656	0	0.168	4/11/2017	4	11	2017	17:02:39	61359	0.8	17	2	39	52	0.051513672	3.4788574	-0.51586914	-0.036621094	-0.79223633	34.89502	0.3112793	0	0	0	0	0	0	0	0	0	0.94604492	0.053955078	0.39453125	-0.29980469	-0.083007813	-0.011474609	0.607	33501.84	-0.04	139.56	0.854
1113	7836	7836	Category G	-0.45581055	-0.047851563	-0.76782227	0.36303711	0.17456055	0.27246094	0	0.854	4/11/2017	4	11	2017	17:02:39	61359	0.9	17	2	39	52	0.051513672	3.4788574	-0.51733398	-0.038330078	-0.79345703	31.027344	0.067382813	0	0	0	0	0	0	0	0	0	0.94799805	0.052001953	0.096679688	0.061523438	-0.009277344	0.025634766	0.797	32925.9	-0.186	562.39	0.854
1114	7837	7837	Category G	-0.47998047	-0.17993164	-0.73193359	0.42236328	0.17333984	0.19750977	0	0.521	4/11/2017	4	11	2017	17:02:40	61360	0	17	2	40	52	0.051513672	3.4788574	-0.51391602	-0.037109375	-0.79541016	25.770752	0.15966797	0	0	0	0	0	0	0	0	0	0.94775391	0.052246094	0.24023438	0.033935547	-0.14257813	0.063476563	0.945	32550.21	-0.366	1048.5	0.854
1115	7838	7838	Category G	-0.58789063	0.047851563	-0.82788086	0.40942383	0.16943359	0.21630859	0	1.999	4/11/2017	4	11	2017	17:02:40	61360	0.1	17	2	40	52	0.051513672	3.4788574	-0.51635742	-0.038818359	-0.7980957	21.669189	0.1159668	0	0	0	0	0	0	0	0	0	0.95141602	0.048583984	0.18774414	-0.071289063	0.086669922	-0.029541016	0.949	32540.73	-0.239	633.28	0.854
1116	7839	7839	Category G	-0.55175781	-0.035888672	-0.75585938	0.3828125	0.15820313	0.2512207	0	1.67	4/11/2017	4	11	2017	17:02:40	61360	0.2	17	2	40	52	0.051513672	3.4788574	-0.51196289	-0.038818359	-0.79736328	18.229492	0.057373047	0	0	0	0	0	0	0	0	0	0.94848633	0.051513672	0.084228516	-0.039550781	0.002929688	0.041503906	1.035	32344.5	-0.083	189.15	0.854
1117	7840	7840	Category G	-0.85180664	-0.10791016	-0.89990234	0.37866211	0.16088867	0.27661133	0	0.482	4/11/2017	4	11	2017	17:02:40	61360	0.3	17	2	40	52	0.051513672	3.4788574	-0.51318359	-0.037841797	-0.79907227	14.987793	0.36010742	0	0	0	0	0	0	0	0	0	0.95043945	0.049560547	0.50927734	-0.33837891	-0.069824219	-0.10058594	0.982	32463.8	0.199	-424.08	0.687
1118	7841	7841	Category G	-0.21582031	0.023925781	-0.53979492	0.40405273	0.14282227	0.23901367	0	0.687	4/11/2017	4	11	2017	17:02:40	61360	0.4	17	2	40	52	0.051513672	3.4788574	-0.51147461	-0.0390625	-0.80029297	12.586426	0.39916992	0	0	0	0	0	0	0	0	0	0.95068359	0.049316406	0.61938477	0.2956543	0.062988281	0.26049805	0.961	32512.51	0.354	-726.74	1.171
1119	7842	7842	Category G	-0.56396484	0.011962891	-0.86376953	0.44677734	0.1015625	0.18505859	0	0.533	4/11/2017	4	11	2017	17:02:40	61360	0.5	17	2	40	53	0.051513672	3.4788574	-0.50830078	-0.037109375	-0.79785156	11.22876	0.099121094	0	0	0	0	0	0	0	0	0	0.94677734	0.053222656	0.1706543	-0.055419922	0.049072266	-0.065673828	0.823	32856.02	0.575	-1217.21	1.058
1120	7843	7843	Category G	-0.56396484	-0.083984375	-0.76782227	0.38378906	0.10644531	0.26806641	0	0.4	4/11/2017	4	11	2017	17:02:40	61360	0.6	17	2	40	53	0.051513672	3.4820801	-0.50634766	-0.036376953	-0.80004883	11.189453	0.081298828	0	0	0	0	0	0	0	0	0	0.94775391	0.052246094	0.13720703	-0.057373047	-0.047363281	0.032226563	0.721	33141.32	0.722	-1579.25	0.738
1121	7844	7844	Category G	-0.64794922	-0.047851563	-0.75585938	0.38476563	0.10229492	0.28125	0	1.171	4/11/2017	4	11	2017	17:02:40	61360	0.7	17	2	40	53	0.051513672	3.4820801	-0.50317383	-0.037353516	-0.80126953	11.001465	0.15185547	0	0	0	0	0	0	0	0	0	0.94702148	0.052978516	0.20043945	-0.14453125	-0.010253906	0.045410156	0.764	33017.3	0.793	-1641.32	0.873
1122	7845	7845	Category G	-0.63598633	-0.011962891	-0.81591797	0.37890625	0.11645508	0.26904297	0	1.058	4/11/2017	4	11	2017	17:02:40	61360	0.8	17	2	40	53	0.051513672	3.4820801	-0.50830078	-0.038085938	-0.80517578	8.1506348	0.13061523	0	0	0	0	0	0	0	0	0	0.95288086	0.047119141	0.16430664	-0.12744141	0.026123047	-0.010498047	0.795	32931.35	0.621	-1323.47	0.873
1123	7846	7846	Category G	-0.40795898	-0.011962891	-0.64794922	0.39233398	0.12329102	0.25366211	0	0.738	4/11/2017	4	11	2017	17:02:40	61360	0.9	17	2	40	53	0.051513672	3.4820801	-0.50805664	-0.037841797	-0.80419922	5.767334	0.1875	0	0	0	0	0	0	0	0	0	0.9519043	0.048095703	0.2824707	0.10009766	0.025878906	0.15625	0.833	32829.62	0.342	-777.99	0.873
1124	7847	7847	Category G	-0.80395508	-0.011962891	-0.97192383	0.421875	0.12939453	0.22070313	0	0.873	4/11/2017	4	11	2017	17:02:41	61361	0	17	2	41	53	0.051513672	3.4820801	-0.50952148	-0.035644531	-0.8046875	3.9599609	0.33911133	0	0	0	0	0	0	0	0	0	0.953125	0.046875	0.48510742	-0.29418945	0.023681641	-0.16699219	0.816	32874.66	0.436	-972.24	0.873
1125	7848	7848	Category G	-0.53979492	-0.035888672	-0.81591797	0.35107422	0.12524414	0.30981445	0	0.758	4/11/2017	4	11	2017	17:02:41	61361	0.1	17	2	41	53	0.051513672	3.4820801	-0.50512695	-0.036132813	-0.80151367	3.5463867	0.037353516	0	0	0	0	0	0	0	0	0	0.94824219	0.051757813	0.049072266	-0.034423828	0.000244141	-0.014160156	0.678	33271.49	0.484	-1193.89	0.758
1126	7849	7849	Category G	-0.61181641	0.011962891	-0.80395508	0.38842773	0.125	0.26367188	0	0.302	4/11/2017	4	11	2017	17:02:41	61361	0.2	17	2	41	53	0.051513672	3.4820801	-0.50537109	-0.036621094	-0.80151367	2.8706055	0.11669922	0	0	0	0	0	0	0	0	0	0.94824219	0.051757813	0.15722656	-0.10620117	0.048583984	-0.002197266	0.597	33536.01	0.678	-1676.71	0.758
1127	7850	7850	Category G	-0.44384766	-0.083984375	-0.91186523	0.36523438	0.1171875	0.28955078	0	0.343	4/11/2017	4	11	2017	17:02:41	61361	0.3	17	2	41	53	0.051513672	3.4820801	-0.50952148	-0.037597656	-0.80493164	1.2373047	0.13378906	0	0	0	0	0	0	0	0	0	0.95336914	0.046630859	0.21899414	0.065673828	-0.046142578	-0.10668945	0.814	32880.01	0.48	-1055.87	0.873
1128	7851	7851	Category G	-0.6237793	-0.10791016	-0.87597656	0.37133789	0.12646484	0.27929688	0	0.568	4/11/2017	4	11	2017	17:02:41	61361	0.4	17	2	41	53	0.051513672	3.4820801	-0.5078125	-0.037109375	-0.80786133	1.8857422	0.15161133	0	0	0	0	0	0	0	0	0	0.95483398	0.045166016	0.25439453	-0.11572266	-0.070556641	-0.067871094	0.908	32639.4	0.23	-513.24	0.895
1129	7852	7852	Category G	-0.53979492	0.059814453	-0.7199707	0.37548828	0.140625	0.27807617	0	2.044	4/11/2017	4	11	2017	17:02:41	61361	0.5	17	2	41	54	0.051513672	3.4820801	-0.50561523	-0.036621094	-0.80493164	0.48779297	0.13305664	0	0	0	0	0	0	0	0	0	0.95141602	0.048583984	0.21557617	-0.033935547	0.096435547	0.084960938	0.931	32583.62	0.456	-925.74	1.389
1130	7853	7853	Category G	-0.23999023	-0.14379883	-0.64794922	0.38598633	0.17895508	0.24902344	0	1.437	4/11/2017	4	11	2017	17:02:41	61361	0.6	17	2	41	54	0.051513672	3.4820801	-0.50634766	-0.035400391	-0.80664063	1.1682129	0.32861328	0	0	0	0	0	0	0	0	0	0.953125	0.046875	0.53344727	0.26635742	-0.1081543	0.15869141	1.112	32179.72	0.25	-478.06	1.389
1131	7854	7854	Category G	-0.50390625	-0.20385742	-0.94799805	0.33984375	0.22827148	0.26708984	0	0.895	4/11/2017	4	11	2017	17:02:41	61361	0.7	17	2	41	54	0.051513672	3.4820801	-0.50219727	-0.037109375	-0.80932617	4.0119629	0.21655273	0	0	0	0	0	0	0	0	0	0.95336914	0.046630859	0.30639648	-0.001464844	-0.16650391	-0.13842773	1.216	31971.23	0.353	-614.19	1.389
1132	7855	7855	Category G	-0.44384766	0.047851563	-0.92382813	0.29541016	0.19995117	0.33276367	0	1.389	4/11/2017	4	11	2017	17:02:41	61361	0.8	17	2	41	54	0.051513672	3.4820801	-0.50683594	-0.035888672	-0.81323242	5.7116699	0.15234375	0	0	0	0	0	0	0	0	0	0.95898438	0.041015625	0.25756836	0.062988281	0.083740234	-0.11035156	1.222	31959.65	0.182	-331.18	1.389
1133	7856	7856	Category G	-0.64794922	-0.11987305	-0.85180664	0.31201172	0.19116211	0.32885742	0	0.968	4/11/2017	4	11	2017	17:02:41	61361	0.9	17	2	41	54	0.051513672	3.4820801	-0.50097656	-0.036376953	-0.80981445	4.2346191	0.17382813	0	0	0	0	0	0	0	0	0	0.953125	0.046875	0.27197266	-0.14672852	-0.083251953	-0.041748047	0.924	32600.47	0.237	-520.87	0.968
1134	7857	7857	Category G	-0.32397461	-0.083984375	-0.59985352	0.32836914	0.17919922	0.30932617	0	0.601	4/11/2017	4	11	2017	17:02:42	61362	0	17	2	42	54	0.051513672	3.4820801	-0.49658203	-0.036865234	-0.8059082	4.9516602	0.27294922	0	0	0	0	0	0	0	0	0	0.94750977	0.052490234	0.42578125	0.17260742	-0.046875	0.20605469	0.823	32856.02	0.432	-959.26	0.968
1135	7858	7858	Category G	-0.2878418	0.083984375	-0.76782227	0.375	0.17456055	0.26123047	0	0.255	4/11/2017	4	11	2017	17:02:42	61362	0.1	17	2	42	54	0.051513672	3.4820801	-0.49682617	-0.040283203	-0.80981445	8.2441406	0.24682617	0	0	0	0	0	0	0	0	0	0.95092773	0.049072266	0.37548828	0.20898438	0.12426758	0.041992188	0.865	32746.83	0.287	-649.1	0.968
[truncated: 7,282 more rows]
[truncated: 29 more columns]
