# Supplementary material for: Development of a multisensor biologging collar and analytical techniques to describe high‐resolution spatial behavior in free‐ranging terrestrial mammals
Source: Ecol Evol. 2024 Sep 23;14(9):e70264. doi: 10.1002/ece3.70264 (PMC11420106; doi:10.1002/ece3.70264)
Supplement: Supplementary file 1 — Appendix S1 [file ECE3-14-e70264-s001.zip › doi_10_5061_dryad_jdfn2z3hv__v20240620/B3b_S59_Header.csv]

Split no.	Bookmark number	Category	Pointer	Day#	Time(hh:mm:ss)	Total Event start	Event start	Number events	Duration(s)	Sum VeDBA	Mean VeDBA	Mean Dyn AccX	Mean Dyn AccY	Mean Dyn AccZ	Sum VeSBA	Mean VeSBA	Mean smth AccX	Mean smth AccY	Mean smth AccZ	VeDBA_Var	VeDBA_SD	VeSBA_Var	VeSBA_SD	Mean Animal g	Sum Animal g	Animal g_Var	Animal g_SD	Acc_x_Var	Acc_x_SD	Acc_y_Var	Acc_y_SD	Acc_z_Var	Acc_z_SD	Predominant freq, Hz	Smth press val	Max pressure val	Min pressure val	Grd air press	Altitude begin	Altitude end	Delta max/min altitude
1	1	Category D	0	5	20:31:05	1	1	118	11.8	3.10693	0.0817614	-0.0265856	0.00101511	0.0181885	36.0967	0.949913	-0.625848	-0.026123	-0.713983	0.00268555	0.0518223	0	0	0.0500874	1.90332	0	0	0.00486996	0.0697851	0.00135562	0.0368188	0.00194028	0.0440486	0	7	2.342	0.394	1000	0	32022	33983.1
1	2	Category G	118	5	20:31:19	119	119	145	14.401	27.3774	0.18881	0.0100569	-0.00609173	-0.00597555	139.635	0.962997	-0.579524	-0.0251852	-0.768055	0.00881432	0.0938846	0	0	0.0370033	5.36548	0	0	0.0239123	0.154636	0.00663894	0.0814797	0.0133452	0.115522	0	7	2.189	0.089	1000	32331.3	32986.5	2544.34
1	3	Category C	263	5	20:31:36	264	264	137	13.7	15.4995	0.113135	-0.00557425	0.0097585	0.0049238	131.451	0.959499	-0.568771	0.0324564	-0.77172	0.00312215	0.0558762	0	0	0.0405006	5.54858	0	0	0.00809406	0.089967	0.00392229	0.0626282	0.00389734	0.0624287	0	7	2.066	0.08	1000	33914.1	32422.7	3629.28
1	4	Category D	400	5	20:31:52	401	401	71	7	7.02148	0.0988941	-0.0317039	-0.00419853	0.00709039	67.2957	0.947826	-0.476906	0.0174096	-0.817293	0.00291593	0.0539994	0	0	0.0521739	3.70435	0	0	0.00750646	0.0866399	0.00189123	0.0434883	0.00298814	0.0546639	0	7	1.969	0.166	1000	32939.6	33438.1	2215.62
1	5	Category L	471	5	20:51:20	472	472	316	31.6	10.072	0.0318735	0.00609347	0.000498325	-0.00275663	296.811	0.939275	-0.211212	0.00281766	-0.913931	0.000400205	0.0200051	0	0	0.0607253	19.1892	0	0	0.000865309	0.0294161	0.000227143	0.0150713	0.000366984	0.0191568	0	7	3.041	0.112	1000	33168	33280.8	3547.39
1	6	Category E	787	5	20:52:15	788	788	88	8.801	19.1902	0.21807	0.0822282	-0.0144903	-0.0215537	81.0723	0.921276	-0.12942	-0.0251409	-0.909302	0.00839233	0.0916097	5.83E-05	0.00763288	0.0787243	6.92773	5.83E-05	0.00763288	0.0283592	0.168402	0.00805109	0.0897279	0.0202276	0.142224	0	7	2.115	0.086	1000	33812.1	32285.6	2924.51
1	7	Category C	875	5	20:55:44	876	876	89	8.8	15.231	0.171134	-0.0723589	0.00797983	0.0198687	83.8806	0.942479	-0.530734	0.0167771	-0.771857	0.0144125	0.120052	0.000137158	0.0117114	0.0575212	5.11938	0.000137158	0.0117114	0.0331812	0.182157	0.00623793	0.0789806	0.00748606	0.086522	0	7	1.082	0.131	1000	33135.4	33337.5	1857.13
1	8	Category D	964	5	20:56:01	965	965	195	19.501	26.0391	0.133534	-0.0325496	0.00594076	0.009221	183.845	0.942796	-0.542631	-0.00530724	-0.76708	0.00685847	0.0828159	3.26E-05	0.00570544	0.057204	11.1548	3.26E-05	0.00570544	0.0146009	0.120834	0.00521084	0.0721861	0.00701497	0.0837554	0	7	2.299	0.094	1000	33228.4	32538.4	3501.42
1	9	Category L	1159	5	22:26:19	1160	1160	271	27	20.1855	0.0744854	0.0198141	-0.000570262	-0.00563415	252.076	0.93017	-0.0918725	-0.0252258	-0.922619	0.000881068	0.0296828	1.53E-05	0.00391345	0.0698296	18.9238	1.53E-05	0.00391345	0.00748097	0.0864926	0.00126304	0.0355393	0.000633324	0.0251659	0	7	0.219	0.024	1000	33652.2	37093.8	3944.43
1	10	Category E	1430	5	22:27:07	1431	1431	86	8.5	13.4407	0.156287	0.0302422	-0.00629656	0.0131268	81.8328	0.951544	-0.06694	-0.0475052	-0.947118	0.0233183	0.152703	4.26E-05	0.00652554	0.0493306	4.24243	3.97E-05	0.00630427	0.00841434	0.0917297	0.00543355	0.0737126	0.0147506	0.121452	0	7	0.22	0.025	1000	36632.7	36984.2	1084.85
1	11	Category I	1516	5	23:43:10	1517	1517	205	20.5	261.838	1.27726	-0.0203089	-0.00439334	-0.0109542	225.638	1.10067	-0.0866139	-0.116097	-1.08531	0.400074	0.632514	0.000531155	0.0230468	0.101241	20.7544	0.000556164	0.0235831	0.290233	0.538733	0.41538	0.6445	1.35015	1.16196	0	7	0.25	0.02	1000	36949.2	36897.9	1501.07
1	12	Category L	1721	5	23:43:36	1722	1722	22	2.1	7.39282	0.336037	-0.197155	-0.108876	0.244551	25.6155	1.16434	-0.000643643	0.0680708	-1.16189	0.859508	0.927097	0.00271884	0.0521425	0.16434	3.61548	0.00271884	0.0521425	0.0394176	0.198539	0.0129838	0.113947	0.0633878	0.251769	0	7	0.204	0.05	1000	36506.6	36737.2	385.5
1	13	Category I	1743	5	23:44:10	1744	1744	254	25.401	390.352	1.53682	0.00600932	0.0137411	-0.0210768	311.269	1.22547	-0.228088	-0.0410675	-1.19287	1.09283	1.04538	0.00155616	0.0394481	0.229456	58.2817	0.00158499	0.039812	0.971169	0.985479	0.586636	0.765922	1.89557	1.3768	0	7	0.239	0.019	1000	36721.8	37336.9	1495.2
1	14	Category L	1997	6	8:30:47	1998	1998	26	2.5	7.43579	0.285992	0.261803	-0.036884	0.102595	25.7014	0.988516	-0.0330059	-0.0859938	-0.984018	0.349562	0.591238	0.000244141	0.015625	0.0173809	0.451904	7.51E-05	0.00866719	0.068904	0.262496	0.0017841	0.0422387	0.0112023	0.105841	0	7	0.021	0.018	1000	37622.4	38621.3	1163.84
1	15	Category I	2023	6	8:31:55	2024	2024	44	4.4	42.5229	0.966431	-0.0403609	-0.0189486	-0.0655961	44.2109	1.00479	0.0103427	-0.125166	-0.996726	0.39634	0.629555	0.00012207	0.0110485	0.00702459	0.309082	1.66E-05	0.00407995	0.21632	0.465102	0.130787	0.361645	0.892068	0.944493	0	7	0.031	0.026	1000	38521.6	38108.5	483.11
1	16	Category E	2067	6	8:32:16	2068	2068	152	15.201	27.2844	0.179503	-0.00853047	0.00677008	0.00647615	142.471	0.937307	0.0327839	-0.101844	-0.930338	0.0205913	0.143497	1.12E-05	0.00335311	0.0626927	9.5293	1.61E-05	0.00400773	0.0165791	0.12876	0.0057614	0.0759039	0.0158467	0.125883	0	7	0.059	0	1000	37939.2	40680.7	6948.84
1	17	Category F	2219	6	8:35:31	2220	2220	200	20	40.5496	0.202748	0.0157373	-0.00338135	-1.22E-05	184.711	0.923556	-0.0127112	-0.118303	-0.913611	0.00732056	0.0855603	0	0	0.0764441	15.2888	0	0	0.0261731	0.161781	0.00560669	0.0748778	0.0181165	0.134597	0	7	0.023	0.003	1000	40680.7	38300	2607.59
1	18	Category E	2419	6	12:24:25	2420	2420	56	5.5	13.8054	0.246525	0.0257656	0.0112087	-0.00981358	52.0815	0.930028	-0.205789	-0.0622515	-0.898751	0.0139553	0.118132	0	0	0.0699724	3.91846	0	0	0.0252686	0.158961	0.01171	0.108213	0.033626	0.183374	0	7	0.059	0	1000	37876.6	40166.1	6948.84
1	19	Category M	2475	6	12:24:34	2476	2476	31	3	14.7876	0.477019	-0.199455	0.0407715	0.0409684	29.5405	0.95292	-0.349917	-0.0468199	-0.88501	0.142893	0.378012	0	0	0.0470798	1.45947	0	0	0.102287	0.319823	0.209567	0.457785	0.0355815	0.188631	0	7	0.01	0.007	1000	39985.5	39471.3	514.16
1	20	Category E	2506	6	12:24:37	2507	2507	93	9.2	18.8518	0.202708	0.0236659	-0.0070197	-0.00157248	88.2942	0.9494	-0.190818	-0.0640121	-0.92387	0.0213741	0.146199	2.63E-06	0.00162024	0.0506001	4.70581	2.63E-06	0.00162024	0.0184707	0.135907	0.0111281	0.10549	0.0221853	0.148947	0	7	0.019	0.01	1000	39372.9	38729	643.99
1	21	Category J	2599	6	12:24:48	2600	2600	52	5.1	30.1938	0.580651	0.0204515	0.010498	-0.0108877	49.2122	0.946388	-0.0982901	-0.0729088	-0.938256	0.0734347	0.270988	0	0	0.0536123	2.78784	0	0	0.0501005	0.223831	0.0186768	0.136663	0.319655	0.565381	0	7	0.027	0.021	1000	38674	38384.5	289.55
1	22	Category E	2651	6	14:36:05	2652	2652	82	8.1	16.1763	0.197272	-0.0282459	-0.00226277	-0.00612436	76.0098	0.926948	-0.0487567	-0.140178	-0.912077	0.0167921	0.129584	8.93E-06	0.00298864	0.0730516	5.99023	8.93E-06	0.00298864	0.0153034	0.123707	0.00941132	0.097012	0.0231368	0.152108	0	7	0.033	0.025	1000	38428.7	38300	413.06
1	23	Category F	2733	6	15:26:46	2734	2734	150	15	29.2222	0.194814	0.0242253	-0.00295736	-0.00518392	137.225	0.914832	-0.0438867	-0.149435	-0.869782	0.00845215	0.0919356	0	0	0.0851676	12.7751	0	0	0.0197266	0.140451	0.00810547	0.0900304	0.018291	0.135244	0	7	0.02	0.005	1000	38729	38786.3	1256.55
1	24	Category C	2883	6	15:33:55	2884	2884	202	20.2	16.29	0.0806438	-0.00705228	-0.00317625	0.006228	192.811	0.95451	-0.572554	-0.0810027	-0.758673	0.00174766	0.041805	0	0	0.0454899	9.18896	0	0	0.00395943	0.062924	0.00180084	0.0424363	0.00230604	0.0480213	0	7	0.033	0.013	1000	38909.2	38220.3	1010.66
1	25	Category D	3085	6	15:36:00	3086	3086	592	59.3	42.3052	0.0714614	-0.0114132	0.00144794	0.00348849	564.558	0.953645	-0.591293	0.00703348	-0.746502	0.00152877	0.0390994	1.86E-05	0.0043079	0.0463554	27.4424	1.86E-05	0.0043079	0.00550512	0.0741965	0.000659427	0.0256793	0.00145989	0.0382086	0	7	0.059	0	1000	38428.7	38975.3	6948.84
1	26	Category L	3677	6	15:52:53	3678	3678	68	6.7	14.3779	0.21144	0.198727	-0.00160487	-0.0637781	60.2402	0.885886	-0.17339	-0.00955021	-0.864969	0.0087388	0.0934815	7.54E-05	0.00868311	0.114114	7.75977	7.54E-05	0.00868311	0.0464442	0.215509	0.000448788	0.0211846	0.00499052	0.0706436	0	7	0.017	0.01	1000	39119.2	38846.3	526.68
1	27	Category G	3745	6	15:53:02	3746	3746	35	3.401	13.4731	0.384947	-0.333252	-0.0160505	0.129067	31.1104	0.888867	-0.34661	-0.0136091	-0.817725	0.0209403	0.144708	0	0	0.111133	3.88965	0	0	0.131941	0.363236	0.0067034	0.0818743	0.0240513	0.155085	0	7	0.022	0.019	1000	38786.3	38570.5	215.79
1	28	Category E	3780	6	15:53:06	3781	3781	47	4.601	9.78125	0.208112	0.0882958	0.0216402	-0.040439	42.7339	0.909232	-0.280076	-0.0227882	-0.859032	0.00696061	0.0834302	0.000212974	0.0145936	0.0907684	4.26611	0	0	0.0328759	0.181317	0.00915787	0.0956968	0.012659	0.112512	0	7	0.027	0.023	1000	38570.5	38341.6	228.88
1	29	Category L	3827	6	15:53:11	3828	3828	52	5.101	9.8479	0.189383	0.101741	-0.0585515	0.0979145	53.76	1.03385	-0.152391	-0.000328651	-1.02151	0.0234798	0.153231	0.00315035	0.056128	0.0843459	4.38599	0.00017841	0.013357	0.0257756	0.160548	0.00469501	0.0685202	0.0159302	0.126215	0	7	0.033	0.028	1000	38341.6	38220.3	233.1
1	30	Category M	3879	6	17:04:02	3880	3880	15	1.401	19.6763	1.31175	-0.0507324	0.292839	-0.802458	16.2219	1.08146	-0.304281	0.00771484	-1.03729	2.57362	1.60425	0	0	0.0814616	1.22192	0	0	0.197054	0.443908	1.01719	1.00856	2.37741	1.54188	0	7	0.02	0.019	1000	38384.5	38474.3	469.33
1	31	Category G	3894	6	18:19:30	3895	3895	341	34	60.9243	0.178664	-0.0130404	-0.00572907	0.0208966	329.801	0.967158	-0.53394	-0.0469208	-0.801675	0.00917281	0.0957748	0.000296405	0.0172164	0.0493794	16.8384	0.000113837	0.0106694	0.0204104	0.142865	0.00675432	0.0821847	0.0141072	0.118774	0	7	0.059	0	1000	38108.5	38521.6	6948.84
1	32	Category H	4235	6	19:14:19	4236	4236	593	59.401	120.527	0.203249	0.00108566	9.88E-05	-0.00114166	568.135	0.958068	-0.544563	-0.0648385	-0.783665	0.0119736	0.109424	0	0	0.0419317	24.8655	0	0	0.0279555	0.167199	0.0096627	0.098299	0.0154595	0.124336	0	7	0.059	0	1000	38300	38259.6	6948.84
1	33	Category G	4828	6	19:16:44	4829	4829	308	30.8	60.9973	0.198043	-0.00732422	0.00120406	0.00593309	292.201	0.948706	-0.547389	-0.0617256	-0.769945	0.0122625	0.110736	0	0	0.0512941	15.7986	0	0	0.0253565	0.159237	0.0105876	0.102896	0.0152834	0.123626	0	7	0.032	0.001	1000	38786.3	38004.7	3255.08
1	34	Category E	5136	6	21:47:34	5137	5137	166	16.501	22.9617	0.138323	0.0185076	-0.00161045	-0.0104789	117.385	0.70714	-0.269124	-0.0331811	-0.650005	0.0107128	0.103503	0.0164471	0.128246	0.0518961	8.61475	9.27E-05	0.00962579	0.0146764	0.121146	0.00558435	0.0747285	0.0155338	0.124635	0	7	0.059	0	1000	37730.3	0	44330
