# Supplementary material for: Development of a multisensor biologging collar and analytical techniques to describe high‐resolution spatial behavior in free‐ranging terrestrial mammals
Source: Ecol Evol. 2024 Sep 23;14(9):e70264. doi: 10.1002/ece3.70264 (PMC11420106; doi:10.1002/ece3.70264)
Supplement: Supplementary file 1 — Appendix S1 [file ECE3-14-e70264-s001.zip › doi_10_5061_dryad_jdfn2z3hv__v20240620/B3b_S59_Master.csv]

Counter	Total Event no.	Event no.	Category	Acc_x	Acc_y	Acc_z	Mag_x	Mag_y	Mag_z	Temp C	Pressure hbar	Date	DD	MM	YY	Time_dd:hh:mm:ss	Total secs	Decimal secs	Hours	Minutes	Seconds	Anlg	Light	Battery V	Acc_x sm	Acc_y sm	Acc_z sm	Ang vel	VeDBA	Vel m/s	Vel/VEDBA	FFT cleaned	FFT stuff	FFT stuff	FFT stuff	FFT sweep	FFT zero crossings	FFT zero crossings manual	VeSBA	Animal g	ODBA	Dyn AccX	Dyn AccY	Dyn AccZ	Smth Press	Altitude smth	Pressure change	Altitude change	Median pressure
0	1	1	Category D	-0.563965	-0.0598145	-0.671875	0.429199	-0.0410156	0.210449	0	0.246	5/11/2017	5	11	2017	20:31:05	73865	0.7	20	31	5	2	0.0517578	3.52881	0	0	0	0	0	0	0	0	0	0	0	0	0	0	0	0	0	0	0	0	0	0	1.153	32095.7	0
1	2	2	Category D	-0.56396484	-0.095947266	-0.79199219	0.44018555	-0.047119141	0.20629883	0	0.484	5/11/2017	5	11	2017	20:31:05	73865	0.8	20	31	5	2	0.051757813	3.5288086	0	0	0	0	0	0	0	0	0	0	0	0	0	0	0	0	0	0	0	0	0	0	1.08	32247.04	0
2	3	3	Category D	-0.61181641	-0.035888672	-0.74389648	0.42114258	-0.038330078	0.22973633	0	0.353	5/11/2017	5	11	2017	20:31:05	73865	0.9	20	31	5	2	0.051757813	3.5288086	0	0	0	0	0	0	0	0	0	0	0	0	0	0	0	0	0	0	0	0	0	0	0.979	32470.7	0
3	4	4	Category D	-0.65991211	0.035888672	-0.68383789	0.42700195	-0.046142578	0.22460938	0	0.863	5/11/2017	5	11	2017	20:31:06	73866	0	20	31	6	2	0.051757813	3.5288086	0	0	0	0	0	0	0	0	0	0	0	0	0	0	0	0	0	0	0	0	0.652	33353.47	0.399	-1044.01	0.863
4	5	5	Category D	-0.6237793	-0.14379883	-0.79199219	0.42993164	-0.035888672	0.2175293	0	1.045	5/11/2017	5	11	2017	20:31:06	73866	0.1	20	31	6	2	0.051757813	3.5288086	0	0	0	0	0	0	0	0	0	0	0	0	0	0	0	0	0	0	0	0	0.734	33103.21	0.497	-1160.85	0.921
5	6	6	Category D	-0.68383789	-0.10791016	-0.77978516	0.42041016	-0.031494141	0.24414063	0	0.921	5/11/2017	5	11	2017	20:31:06	73866	0.2	20	31	6	2	0.051757813	3.5288086	0	0	0	0	0	0	0	0	0	0	0	0	0	0	0	0	0	0	0	0	0.814	32880.01	0.345	-796.39	0.921
6	7	7	Category D	-0.6237793	-0.011962891	-0.70776367	0.42504883	-0.035888672	0.23291016	0	0.741	5/11/2017	5	11	2017	20:31:06	73866	0.3	20	31	6	2	0.051757813	3.5288086	0	0	0	0	0	0	0	0	0	0	0	0	0	0	0	0	0	0	0	0	0.826	32848.08	0.217	-521.15	0.921
7	8	8	Category D	-0.53979492	-0.083984375	-0.70776367	0.43212891	-0.035644531	0.2265625	0	0.966	5/11/2017	5	11	2017	20:31:06	73866	0.4	20	31	6	2	0.051757813	3.5288086	0	0	0	0	0	0	0	0	0	0	0	0	0	0	0	0	0	0	0	0	0.818	32869.32	0.042	-109.72	0.966
8	9	9	Category D	-0.61181641	-0.071777344	-0.68383789	0.42944336	-0.034667969	0.22460938	0	0.42	5/11/2017	5	11	2017	20:31:06	73866	0.5	20	31	6	2	0.051757813	3.5288086	0	0	0	0	0	0	0	0	0	0	0	0	0	0	0	0	0	0	0	0	0.818	32869.32	-0.113	319.68	0.921
9	10	10	Category D	-0.671875	-0.071777344	-0.73193359	0.4230957	-0.031494141	0.23071289	0	0.82	5/11/2017	5	11	2017	20:31:06	73866	0.6	20	31	6	3	0.051757813	3.5288086	0	0	0	0	0	0	0	0	0	0	0	0	0	0	0	0	0	0	0	0	0.796	32928.63	-0.044	122.7	0.82
10	11	11	Category D	-0.61181641	-0.011962891	-0.73193359	0.41943359	-0.037353516	0.2331543	0	1.042	5/11/2017	5	11	2017	20:31:06	73866	0.7	20	31	6	3	0.051757813	3.5288086	0	0	0	16.47168	0	0	0	0	0	0	0	0	0	0	0	0	0	0	0	0	0.74	33085.8	-0.075	226.35	0.82
11	12	12	Category D	-0.55175781	-0.023925781	-0.63598633	0.43969727	-0.037353516	0.2175293	0	0.788	5/11/2017	5	11	2017	20:31:06	73866	0.8	20	31	6	3	0.051757813	3.5288086	0	0	0	16.439209	0	0	0	0	0	0	0	0	0	0	0	0	0	0	0	0	0.622	33451.42	0.271	-775.02	0.788
12	13	13	Category D	-0.7199707	-0.071777344	-0.75585938	0.43774414	-0.029541016	0.20410156	0	0.406	5/11/2017	5	11	2017	20:31:06	73866	0.9	20	31	6	3	0.051757813	3.5288086	0	0	0	15.3396	0	0	0	0	0	0	0	0	0	0	0	0	0	0	0	0	0.672	33290.18	0.528	-1287.84	0.788
13	14	14	Category D	-0.58789063	-0.011962891	-0.76782227	0.4206543	-0.028564453	0.23291016	0	0.257	5/11/2017	5	11	2017	20:31:07	73867	0	20	31	7	3	0.051757813	3.5288086	0	0	0	14.549561	0	0	0	0	0	0	0	0	0	0	0	0	0	0	0	0	0.618	33464.77	0.694	-1673.55	0.721
14	15	15	Category D	-0.6237793	0	-0.75585938	0.41455078	-0.042236328	0.24707031	0	0.721	5/11/2017	5	11	2017	20:31:07	73867	0.1	20	31	7	3	0.051757813	3.5288086	0	0	0	12.378906	0	0	0	0	0	0	0	0	0	0	0	0	0	0	0	0	0.532	33770.21	0.869	-2136.57	0.529
15	16	16	Category D	-0.55175781	-0.047851563	-0.64794922	0.42358398	-0.037597656	0.23291016	0	0.494	5/11/2017	5	11	2017	20:31:07	73867	0.2	20	31	7	3	0.051757813	3.5288086	0	0	0	10.569336	0	0	0	0	0	0	0	0	0	0	0	0	0	0	0	0	0.478	33983.11	0.874	-2263.75	0.494
16	17	17	Category D	-0.671875	-0.15576172	-0.81591797	0.42333984	-0.042724609	0.22680664	0	0.529	5/11/2017	5	11	2017	20:31:07	73867	0.3	20	31	7	3	0.051757813	3.5288086	0	0	0	7.1333008	0	0	0	0	0	0	0	0	0	0	0	0	0	0	0	0	0.48	33974.89	0.871	-2253.75	0.529
17	18	18	Category D	-0.55175781	-0.023925781	-0.70776367	0.41796875	-0.032226563	0.24804688	0	0.466	5/11/2017	5	11	2017	20:31:07	73867	0.4	20	31	7	3	0.051757813	3.5288086	0	0	0	4.1765137	0	0	0	0	0	0	0	0	0	0	0	0	0	0	0	0	0.526	33792.98	0.727	-1892.45	0.53
18	19	19	Category D	-0.64794922	-0.059814453	-0.76782227	0.41064453	-0.037597656	0.24633789	0	0.418	5/11/2017	5	11	2017	20:31:07	73867	0.5	20	31	7	3	0.051757813	3.5288086	0	0	0	2.4001465	0	0	0	0	0	0	0	0	0	0	0	0	0	0	0	0	0.579	33598.71	0.411	-1153.25	0.53
19	20	20	Category D	-0.63598633	-0.023925781	-0.75585938	0.42358398	-0.037597656	0.23583984	0	0.53	5/11/2017	5	11	2017	20:31:07	73867	0.6	20	31	7	4	0.051757813	3.5288086	0	0	0	1.609375	0	0	0	0	0	0	0	0	0	0	0	0	0	0	0	0	0.706	33186	0.219	-587.94	0.76
20	21	21	Category D	-0.45581055	-0.11987305	-0.75585938	0.42333984	-0.042724609	0.22900391	0	1.04	5/11/2017	5	11	2017	20:31:07	73867	0.7	20	31	7	4	0.051757813	3.5288086	0	0	0	1.4707031	0	0	0	0	0	0	0	0	0	0	0	0	0	0	0	0	0.745	33071.39	0.112	-304.1	1.04
21	22	22	Category D	-0.75585938	-0.14379883	-0.77978516	0.42285156	-0.031982422	0.23486328	0	1.258	5/11/2017	5	11	2017	20:31:07	73867	0.8	20	31	7	4	0.051757813	3.5288086	0	0	0	0.85375977	0	0	0	0	0	0	0	0	0	0	0	0	0	0	0	0	0.966	32500.83	-0.136	336.69	1.04
22	23	23	Category D	-0.53979492	0	-0.73193359	0.41430664	-0.036376953	0.24633789	0	0.76	5/11/2017	5	11	2017	20:31:07	73867	0.9	20	31	7	4	0.051757813	3.5288086	0	0	0	2.1015625	0	0	0	0	0	0	0	0	0	0	0	0	0	0	0	0	0.948	32543.1	-0.21	548.49	1.04
23	24	24	Category D	-0.57592773	-0.071777344	-0.75585938	0.42480469	-0.040039063	0.23681641	0	1.793	5/11/2017	5	11	2017	20:31:08	73868	0	20	31	8	4	0.051269531	3.5175293	0	0	0	3.3149414	0	0	0	0	0	0	0	0	0	0	0	0	0	0	0	0	0.955	32526.59	-0.263	701.8	1.04
24	25	25	Category D	-0.59985352	-0.11987305	-0.75585938	0.42529297	-0.034423828	0.21948242	0	0.311	5/11/2017	5	11	2017	20:31:08	73868	0.1	20	31	8	4	0.051269531	3.5175293	0	0	0	2.9367676	0	0	0	0	0	0	0	0	0	0	0	0	0	0	0	0	0.895	32671.44	-0.181	490.64	0.961
25	26	26	Category D	-0.63598633	-0.10791016	-0.75585938	0.42260742	-0.036132813	0.23583984	0	0.57	5/11/2017	5	11	2017	20:31:08	73868	0.2	20	31	8	4	0.051269531	3.5175293	0	0	0	1.0568848	0	0	0	0	0	0	0	0	0	0	0	0	0	0	0	0	0.846	32795.68	0.119	-292.52	0.779
26	27	27	Category D	-0.59985352	-0.047851563	-0.76782227	0.42016602	-0.037841797	0.23999023	0	0.682	5/11/2017	5	11	2017	20:31:08	73868	0.3	20	31	8	4	0.051269531	3.5175293	0	0	0	0.56567383	0	0	0	0	0	0	0	0	0	0	0	0	0	0	0	0	0.849	32787.91	0.475	-1018.43	0.779
27	28	28	Category D	-0.6237793	0.011962891	-0.73193359	0.42163086	-0.039550781	0.23681641	0	0.961	5/11/2017	5	11	2017	20:31:08	73868	0.4	20	31	8	4	0.051269531	3.5175293	0	0	0	1.0761719	0	0	0	0	0	0	0	0	0	0	0	0	0	0	0	0	0.61	33491.67	0.763	-1809.35	0.682
28	29	29	Category D	-0.51586914	-0.071777344	-0.7199707	0.42260742	-0.037109375	0.23168945	0	0.779	5/11/2017	5	11	2017	20:31:08	73868	0.5	20	31	8	5	0.051269531	3.5175293	0	0	0	0.23657227	0	0	0	0	0	0	0	0	0	0	0	0	0	0	0	0	0.665	33312.15	0.736	-1678.51	0.682
29	30	30	Category D	-0.68383789	-0.10791016	-0.77978516	0.42578125	-0.038330078	0.23168945	0	0.357	5/11/2017	5	11	2017	20:31:08	73868	0.6	20	31	8	5	0.051269531	3.5175293	0	0	0	2.0720215	0	0	0	0	0	0	0	0	0	0	0	0	0	0	0	0	0.674	33283.93	0.744	-1679.47	0.779
30	31	31	Category D	-0.53979492	-0.023925781	-0.75585938	0.42163086	-0.03515625	0.23803711	0	0.645	5/11/2017	5	11	2017	20:31:08	73868	0.7	20	31	8	5	0.051269531	3.5175293	0	0	0	2.2626953	0	0	0	0	0	0	0	0	0	0	0	0	0	0	0	0	0.902	32654.14	0.568	-1137.19	0.961
31	32	32	Category D	-0.68383789	0.035888672	-0.7199707	0.4230957	-0.045654297	0.2331543	0	0.624	5/11/2017	5	11	2017	20:31:08	73868	0.8	20	31	8	5	0.051269531	3.5175293	0	0	0	0.98510742	0	0	0	0	0	0	0	0	0	0	0	0	0	0	0	0	0.999	32424.98	0.327	-659.11	0.779
32	33	33	Category D	-0.51586914	-0.083984375	-0.7199707	0.42895508	-0.038818359	0.23071289	0	2.051	5/11/2017	5	11	2017	20:31:08	73868	0.9	20	31	8	5	0.051269531	3.5175293	0	0	0	0.71655273	0	0	0	0	0	0	0	0	0	0	0	0	0	0	0	0	0.991	32443.18	-0.084	198.67	0.991
33	34	34	Category D	-0.64794922	-0.059814453	-0.77978516	0.42919922	-0.044677734	0.23168945	0	1.542	5/11/2017	5	11	2017	20:31:09	73869	0	20	31	9	5	0.051269531	3.5175293	0	0	0	1.6970215	0	0	0	0	0	0	0	0	0	0	0	0	0	0	0	0	1.097	32211.08	-0.111	243.53	0.991
34	35	35	Category D	-0.65991211	-0.047851563	-0.73193359	0.41918945	-0.038818359	0.23925781	0	0.732	5/11/2017	5	11	2017	20:31:09	73869	0.1	20	31	9	5	0.051269531	3.5175293	0	0	0	2.3833008	0	0	0	0	0	0	0	0	0	0	0	0	0	0	0	0	1.119	32165.2	-0.153	335.63	1.542
35	36	36	Category D	-0.56396484	-0.011962891	-0.74389648	0.41870117	-0.047607422	0.2421875	0	0.991	5/11/2017	5	11	2017	20:31:09	73869	0.2	20	31	9	5	0.051269531	3.5175293	0	0	0	0.40234375	0	0	0	0	0	0	0	0	0	0	0	0	0	0	0	0	1.349	31724.69	-0.57	1250.68	1.986
36	37	37	Category D	-0.55175781	-0.023925781	-0.68383789	0.42382813	-0.048828125	0.22485352	0	0.774	5/11/2017	5	11	2017	20:31:09	73869	0.3	20	31	9	5	0.051269531	3.5175293	0	0	0	0.58276367	0	0	0	0	0	0	0	0	0	0	0	0	0	0	0	0	1.338	31744.31	-0.443	927.13	1.542
37	38	38	Category D	-0.65991211	-0.071777344	-0.79199219	0.43457031	-0.049804688	0.21264648	0	2.008	5/11/2017	5	11	2017	20:31:09	73869	0.4	20	31	9	5	0.051269531	3.5175293	0	0	0	1.1796875	0	0	0	0	0	0	0	0	0	0	0	0	0	0	0	0	1.14	32122.08	-0.366	867.19	0.991
38	39	39	Category D	-0.6237793	0	-0.76782227	0.41577148	-0.046142578	0.23925781	0	1.986	5/11/2017	5	11	2017	20:31:09	73869	0.5	20	31	9	6	0.051269531	3.5175293	0	0	0	1.3671875	0	0	0	0	0	0	0	0	0	0	0	0	0	0	0	0	1.07	32268.41	-0.097	216.16	1.284
39	40	40	Category D	-0.58789063	0.083984375	-0.68383789	0.42480469	-0.050292969	0.22802734	0	0.349	5/11/2017	5	11	2017	20:31:09	73869	0.6	20	31	9	6	0.051269531	3.5175293	0	0	0	0.26977539	0	0	0	0	0	0	0	0	0	0	0	0	0	0	0	0	1.119	32165.2	-0.298	696.14	1.284
40	41	41	Category D	-0.79199219	-0.10791016	-0.89990234	0.43945313	-0.040771484	0.22436523	0	0.314	5/11/2017	5	11	2017	20:31:09	73869	0.7	20	31	9	6	0.051269531	3.5175293	-0.62036133	-0.040527344	-0.72705078	0.79858398	0.25244141	0	0	0	0	0	0	0	0	0	0.95654297	0.043457031	0.41162109	-0.17138672	-0.067138672	-0.17260742	1.153	32095.71	-0.32	733.91	1.571
41	42	42	Category D	-0.55175781	-0.023925781	-0.70776367	0.40551758	-0.055419922	0.25366211	0	1.284	5/11/2017	5	11	2017	20:31:09	73869	0.8	20	31	9	6	0.051269531	3.5175293	-0.62011719	-0.039550781	-0.72705078	0.12573242	0.072753906	0	0	0	0	0	0	0	0	0	0.95629883	0.043701172	0.10351563	0.068359375	0.015625	0.019287109	1.08	32247.04	-0.169	385.02	1.377
42	43	43	Category D	-0.6237793	-0.011962891	-0.7199707	0.42895508	-0.042236328	0.22875977	0	0.98	5/11/2017	5	11	2017	20:31:09	73869	0.9	20	31	9	6	0.051269531	3.5175293	-0.62036133	-0.039550781	-0.72583008	0.52075195	0.028320313	0	0	0	0	0	0	0	0	0	0.95581055	0.044189453	0.036865234	-0.003173828	0.027587891	0.005859375	0.979	32470.7	-0.194	488.08	1.284
43	44	44	Category D	-0.53979492	-0.059814453	-0.75585938	0.43212891	-0.046630859	0.22070313	0	1.571	5/11/2017	5	11	2017	20:31:10	73870	0	20	31	10	6	0.051269531	3.5175293	-0.62036133	-0.039306641	-0.72607422	1.0808105	0.088378906	0	0	0	0	0	0	0	0	0	0.95581055	0.044189453	0.13061523	0.080566406	-0.020263672	-0.029541016	1.051	32309.46	-0.073	163.55	1.377
44	45	45	Category D	-0.61181641	-0.11987305	-0.7199707	0.42358398	-0.036865234	0.23388672	0	1.377	5/11/2017	5	11	2017	20:31:10	73870	0.1	20	31	10	6	0.051269531	3.5175293	-0.62011719	-0.041015625	-0.72607422	1.3188477	0.079345703	0	0	0	0	0	0	0	0	0	0.95581055	0.044189453	0.093261719	0.008300781	-0.078613281	0.006103516	1.231	31942.36	-0.279	591.29	1.377
45	46	46	Category D	-0.64794922	-0.023925781	-0.74389648	0.42382813	-0.043212891	0.23486328	0	0.782	5/11/2017	5	11	2017	20:31:10	73870	0.2	20	31	10	6	0.051269531	3.5175293	-0.62084961	-0.039550781	-0.72509766	0.026855469	0.036376953	0	0	0	0	0	0	0	0	0	0.95532227	0.044677734	0.061279297	-0.026855469	0.015625	-0.018554688	1.159	32083.62	-0.209	454.75	1.377
46	47	47	Category D	-0.59985352	0	-0.70776367	0.42602539	-0.048828125	0.22875977	0	1.394	5/11/2017	5	11	2017	20:31:10	73870	0.3	20	31	10	6	0.051269531	3.5175293	-0.62011719	-0.038818359	-0.72387695	0.41748047	0.046630859	0	0	0	0	0	0	0	0	0	0.95385742	0.046142578	0.075195313	0.020263672	0.038818359	0.016113281	1.043	32326.93	-0.056	125.39	1.377
47	48	48	Category D	-0.49194336	-0.095947266	-0.69580078	0.44506836	-0.048095703	0.20019531	0	0.853	5/11/2017	5	11	2017	20:31:10	73870	0.4	20	31	10	6	0.051269531	3.5175293	-0.62109375	-0.0390625	-0.72387695	2.1901855	0.14379883	0	0	0	0	0	0	0	0	0	0.95458984	0.045410156	0.21411133	0.12915039	-0.056640625	0.028076172	0.86	32759.6	0.071	-175.98	0.853
48	49	49	Category D	-0.59985352	-0.095947266	-0.65991211	0.43969727	-0.041503906	0.20947266	0	0.286	5/11/2017	5	11	2017	20:31:10	73870	0.5	20	31	10	6	0.051269531	3.5175293	-0.62304688	-0.038085938	-0.72338867	2.0407715	0.089111328	0	0	0	0	0	0	0	0	0	0.95556641	0.044433594	0.14477539	0.023193359	-0.057617188	0.063476563	0.705	33189	0.25	-662.41	0.853
49	50	50	Category D	-0.671875	-0.071777344	-0.76782227	0.43554688	-0.036621094	0.20922852	0	0.472	5/11/2017	5	11	2017	20:31:10	73870	0.6	20	31	10	7	0.051269531	3.5175293	-0.62182617	-0.037109375	-0.72290039	0.12133789	0.075195313	0	0	0	0	0	0	0	0	0	0.9543457	0.045654297	0.12915039	-0.049804688	-0.034423828	-0.044677734	0.752	33051.33	0.004	-11.39	0.875
50	51	51	Category D	-0.63598633	0.083984375	-0.61181641	0.42211914	-0.052001953	0.23339844	0	0.448	5/11/2017	5	11	2017	20:31:10	73870	0.7	20	31	10	7	0.051269531	3.5175293	-0.62280273	-0.037353516	-0.72265625	0.12597656	0.16503906	0	0	0	0	0	0	0	0	0	0.95483398	0.045166016	0.24536133	-0.012939453	0.12133789	0.11083984	0.665	33312.15	0.07	-211.85	0.875
51	52	52	Category D	-0.49194336	0.047851563	-0.63598633	0.44042969	-0.061279297	0.19726563	0	1.059	5/11/2017	5	11	2017	20:31:10	73870	0.8	20	31	10	7	0.051269531	3.5175293	-0.6237793	-0.037353516	-0.72290039	0.50683594	0.1796875	0	0	0	0	0	0	0	0	0	0.95556641	0.044433594	0.30419922	0.13183594	0.085205078	0.086914063	0.893	32676.4	-0.082	211.65	1.059
52	53	53	Category D	-0.7199707	-0.059814453	-0.82788086	0.44213867	-0.055908203	0.203125	0	0.875	5/11/2017	5	11	2017	20:31:10	73870	0.9	20	31	10	7	0.051269531	3.5175293	-0.6237793	-0.036865234	-0.72241211	0.20117188	0.14428711	0	0	0	0	0	0	0	0	0	0.95507813	0.044921875	0.22436523	-0.095947266	-0.022705078	-0.10522461	1.2	32002.34	-0.216	456.86	1.145
53	54	54	Category D	-0.63598633	-0.035888672	-0.73193359	0.4284668	-0.056396484	0.22070313	0	2.218	5/11/2017	5	11	2017	20:31:11	73871	0	20	31	11	7	0.051269531	3.5175293	-0.62329102	-0.035888672	-0.72192383	2.1682129	0.015869141	0	0	0	0	0	0	0	0	0	0.9543457	0.045654297	0.022460938	-0.012451172	0	-0.009765625	1.312	31791.22	-0.205	398.91	1.145
54	55	55	Category D	-0.68383789	0.023925781	-0.69580078	0.43261719	-0.048583984	0.22363281	0	2.129	5/11/2017	5	11	2017	20:31:11	73871	0.111	20	31	11	7	0.051269531	3.5175293	-0.62402344	-0.036132813	-0.72045898	1.7502441	0.088134766	0	0	0	0	0	0	0	0	0	0.95385742	0.046142578	0.14453125	-0.059570313	0.060058594	0.024658203	1.401	31633.64	-0.407	802.7	1.145
55	56	56	Category D	-0.68383789	0.023925781	-0.7199707	0.43823242	-0.051025391	0.20947266	0	1.145	5/11/2017	5	11	2017	20:31:11	73871	0.222	20	31	11	7	0.051269531	3.5175293	-0.62426758	-0.036132813	-0.72021484	0.4765625	0.084472656	0	0	0	0	0	0	0	0	0	0.95385742	0.046142578	0.11987305	-0.059326172	0.060058594	0.000244141	1.352	31719.36	-0.277	538.35	1.145
56	57	57	Category D	-0.58789063	-0.035888672	-0.70776367	0.42700195	-0.049316406	0.21435547	0	0.984	5/11/2017	5	11	2017	20:31:11	73871	0.333	20	31	11	7	0.051269531	3.5175293	-0.6262207	-0.036376953	-0.72094727	0.80224609	0.040527344	0	0	0	0	0	0	0	0	0	0.95556641	0.044433594	0.052001953	0.038330078	0.000488281	0.013183594	1.351	31721.14	-0.285	555.87	1.631
57	58	58	Category D	-0.7199707	-0.047851563	-0.69580078	0.43164063	-0.061035156	0.20947266	0	0.761	5/11/2017	5	11	2017	20:31:11	73871	0.444	20	31	11	7	0.051269531	3.5175293	-0.62573242	-0.034423828	-0.71948242	0.025146484	0.097900391	0	0	0	0	0	0	0	0	0	0.9543457	0.045654297	0.13110352	-0.093994141	-0.013183594	0.023681641	1.253	31900.53	-0.255	526.72	1.145
58	59	59	Category D	-0.65991211	-0.023925781	-0.75585938	0.4230957	-0.061523438	0.2199707	0	0.871	5/11/2017	5	11	2017	20:31:11	73871	0.555	20	31	11	7	0.051269531	3.5175293	-0.62695313	-0.034667969	-0.71948242	0.40307617	0.050048828	0	0	0	0	0	0	0	0	0	0.95507813	0.044921875	0.079589844	-0.032714844	0.010742188	-0.036132813	0.99	32445.46	-0.114	273.48	0.984
59	60	60	Category D	-0.65991211	-0.011962891	-0.7199707	0.42578125	-0.063720703	0.21899414	0	1.631	5/11/2017	5	11	2017	20:31:11	73871	0.666	20	31	11	8	0.051269531	3.5175293	-0.62768555	-0.034179688	-0.71850586	2.1647949	0.0390625	0	0	0	0	0	0	0	0	0	0.95483398	0.045166016	0.055664063	-0.031982422	0.022216797	-0.001220703	0.925	32598.06	-0.181	476.2	0.871
60	61	61	Category D	-0.56396484	0.035888672	-0.65991211	0.44091797	-0.066894531	0.18505859	0	0.55	5/11/2017	5	11	2017	20:31:11	73871	0.777	20	31	11	8	0.051269531	3.5175293	-0.62744141	-0.033935547	-0.71728516	3.0651855	0.1105957	0	0	0	0	0	0	0	0	0	0.95361328	0.046386719	0.19116211	0.063476563	0.069824219	0.057373047	0.857	32767.29	-0.113	306.97	0.761
61	62	62	Category D	-0.6237793	-0.059814453	-0.69580078	0.4375	-0.056884766	0.20043945	0	0.753	5/11/2017	5	11	2017	20:31:11	73871	0.888	20	31	11	8	0.051513672	3.491748	-0.63012695	-0.032714844	-0.71679688	2.6625977	0.034667969	0	0	0	0	0	0	0	0	0	0.95483398	0.045166016	0.054443359	0.006347656	-0.026855469	0.020996094	0.83	32837.52	-0.144	409.25	0.753
62	63	63	Category D	-0.69580078	-0.047851563	-0.70776367	0.43408203	-0.057373047	0.20751953	0	0.576	5/11/2017	5	11	2017	20:31:12	73872	0	20	31	12	8	0.051513672	3.491748	-0.62963867	-0.031982422	-0.71679688	2.5693359	0.068359375	0	0	0	0	0	0	0	0	0	0.95458984	0.045410156	0.090820313	-0.065917969	-0.015625	0.009033203	0.738	33091.59	-0.073	220.56	0.753
63	64	64	Category D	-0.61181641	-0.023925781	-0.73193359	0.42773438	-0.051025391	0.21582031	0	0.602	5/11/2017	5	11	2017	20:31:12	73872	0.09	20	31	12	8	0.051513672	3.491748	-0.63134766	-0.031982422	-0.71630859	3.3178711	0.026367188	0	0	0	0	0	0	0	0	0	0.95556641	0.044433594	0.043457031	0.01953125	0.008056641	-0.015380859	0.692	33228.39	-0.002	6.11	0.679
64	65	65	Category D	-0.63598633	0	-0.7199707	0.42944336	-0.065673828	0.21606445	0	0.32	5/11/2017	5	11	2017	20:31:12	73872	0.181	20	31	12	8	0.051513672	3.491748	-0.63305664	-0.031494141	-0.71557617	3.6262207	0.031982422	0	0	0	0	0	0	0	0	0	0.95605469	0.043945313	0.038818359	-0.002685547	0.031494141	-0.004150391	0.714	33162.08	-0.022	66.31	0.753
65	66	66	Category D	-0.56396484	-0.047851563	-0.64794922	0.43554688	-0.066894531	0.19873047	0	1.355	5/11/2017	5	11	2017	20:31:12	73872	0.272	20	31	12	8	0.051513672	3.491748	-0.63354492	-0.030029297	-0.71484375	1.9523926	0.098144531	0	0	0	0	0	0	0	0	0	0.95556641	0.044433594	0.15405273	0.069580078	-0.017578125	0.066894531	0.965	32503.16	-0.208	533.94	1.355
66	67	67	Category D	-0.671875	-0.023925781	-0.73193359	0.4375	-0.059082031	0.20654297	0	0.679	5/11/2017	5	11	2017	20:31:12	73872	0.363	20	31	12	8	0.051513672	3.491748	-0.63354492	-0.028808594	-0.71337891	0.064453125	0.042724609	0	0	0	0	0	0	0	0	0	0.95458984	0.045410156	0.061523438	-0.038085938	0.004882813	-0.018310547	1.324	31769.48	-0.481	1034	1.355
67	68	68	Category D	-0.6237793	0.011962891	-0.671875	0.43457031	-0.056884766	0.21972656	0	2.258	5/11/2017	5	11	2017	20:31:12	73872	0.454	20	31	12	8	0.051513672	3.491748	-0.63500977	-0.028564453	-0.71289063	0.73510742	0.058837891	0	0	0	0	0	0	0	0	0	0.95532227	0.044677734	0.093017578	0.011230469	0.040527344	0.041015625	1.373	31682.32	-0.577	1246.31	1.355
68	69	69	Category D	-0.55175781	0.023925781	-0.70776367	0.42724609	-0.058349609	0.22802734	0	2.733	5/11/2017	5	11	2017	20:31:12	73872	0.545	20	31	12	9	0.051513672	3.491748	-0.63598633	-0.027832031	-0.71191406	0.5246582	0.098876953	0	0	0	0	0	0	0	0	0	0.95507813	0.044921875	0.14038086	0.084228516	0.051757813	0.004150391	1.401	31633.64	-0.605	1294.99	1.46
69	70	70	Category D	-0.65991211	0	-0.73193359	0.43920898	-0.055908203	0.20336914	0	0.897	5/11/2017	5	11	2017	20:31:12	73872	0.636	20	31	12	9	0.051513672	3.491748	-0.63525391	-0.026367188	-0.71069336	0.45996094	0.041748047	0	0	0	0	0	0	0	0	0	0.95361328	0.046386719	0.072265625	-0.024414063	0.026367188	-0.020996094	1.418	31604.46	-0.66	1429.8	1.46
70	71	71	Category D	-0.61181641	-0.023925781	-0.69580078	0.43652344	-0.055419922	0.21679688	0	0.484	5/11/2017	5	11	2017	20:31:12	73872	0.727	20	31	12	9	0.051513672	3.491748	-0.63574219	-0.026611328	-0.71020508	1.2910156	0.028076172	0	0	0	0	0	0	0	0	0	0.95361328	0.046386719	0.041259766	0.023925781	0.002685547	0.014404297	1.47	31516.95	-0.539	1066.67	1.46
71	72	72	Category D	-0.68383789	-0.035888672	-0.68383789	0.42431641	-0.055419922	0.22583008	0	1.46	5/11/2017	5	11	2017	20:31:12	73872	0.818	20	31	12	9	0.051513672	3.491748	-0.63647461	-0.026855469	-0.70898438	1.2805176	0.054199219	0	0	0	0	0	0	0	0	0	0.953125	0.046875	0.081298828	-0.047363281	-0.008789063	0.025146484	1.326	31765.87	-0.312	625.3	1.394
72	73	73	Category D	-0.56396484	-0.011962891	-0.69580078	0.42578125	-0.056884766	0.22387695	0	0.99	5/11/2017	5	11	2017	20:31:12	73872	0.909	20	31	12	9	0.051513672	3.491748	-0.63598633	-0.027587891	-0.70898438	0.095703125	0.074951172	0	0	0	0	0	0	0	0	0	0.95288086	0.047119141	0.10107422	0.072021484	0.015625	0.013183594	0.907	32641.85	0.119	-277.44	1.373
73	74	74	Category D	-0.59985352	-0.047851563	-0.70776367	0.42578125	-0.055908203	0.22290039	0	1.394	5/11/2017	5	11	2017	20:31:13	73873	0	20	31	13	9	0.051513672	3.491748	-0.63891602	-0.027099609	-0.70874023	0.43066406	0.044189453	0	0	0	0	0	0	0	0	0	0.95458984	0.045410156	0.060791016	0.0390625	-0.020507813	0.000976563	0.986	32454.61	0.147	-318.23	1.373
74	75	75	Category D	-0.671875	-0.047851563	-0.73193359	0.4284668	-0.052734375	0.22290039	0	0.218	5/11/2017	5	11	2017	20:31:13	73873	0.1	20	31	13	9	0.051513672	3.491748	-0.63916016	-0.026123047	-0.70800781	0.42285156	0.045654297	0	0	0	0	0	0	0	0	0	0.9543457	0.045654297	0.077880859	-0.032470703	-0.021484375	-0.023681641	0.966	32500.83	0.398	-802.69	1.373
75	76	76	Category D	-0.65991211	-0.011962891	-0.70776367	0.42553711	-0.061279297	0.2199707	0	1.373	5/11/2017	5	11	2017	20:31:13	73873	0.2	20	31	13	9	0.051513672	3.491748	-0.63867188	-0.025390625	-0.70751953	0.66113281	0.025146484	0	0	0	0	0	0	0	0	0	0.95336914	0.046630859	0.034912109	-0.020996094	0.013427734	0	0.779	32975.37	0.645	-1381.14	1.373
76	77	77	Category D	-0.58789063	-0.083984375	-0.6237793	0.43725586	-0.056152344	0.20751953	0	0.362	5/11/2017	5	11	2017	20:31:13	73873	0.3	20	31	13	9	0.051513672	3.491748	-0.63989258	-0.026123047	-0.70751953	1.8620605	0.11425781	0	0	0	0	0	0	0	0	0	0.9543457	0.045654297	0.19360352	0.052001953	-0.057617188	0.083740234	0.895	32671.44	0.295	-649.49	1.373
77	78	78	Category D	-0.73193359	-0.047851563	-0.77978516	0.44335938	-0.056152344	0.19213867	0	0.342	5/11/2017	5	11	2017	20:31:13	73873	0.4	20	31	13	9	0.051513672	3.491748	-0.6418457	-0.026123047	-0.70751953	2.8562012	0.1171875	0	0	0	0	0	0	0	0	0	0.95556641	0.044433594	0.18359375	-0.08984375	-0.021484375	-0.072021484	0.774	32989.27	0.338	-809.55	1.373
78	79	79	Category D	-0.6237793	-0.047851563	-0.69580078	0.42773438	-0.054931641	0.21166992	0	1.682	5/11/2017	5	11	2017	20:31:13	73873	0.5	20	31	13	10	0.051513672	3.491748	-0.64135742	-0.025634766	-0.70629883	2.2790527	0.030029297	0	0	0	0	0	0	0	0	0	0.9543457	0.045654297	0.050292969	0.017578125	-0.021972656	0.010498047	0.973	32484.57	0.068	-153.26	1.373
79	80	80	Category D	-0.75585938	-0.047851563	-0.80395508	0.43017578	-0.044677734	0.22460938	0	0.67	5/11/2017	5	11	2017	20:31:13	73873	0.6	20	31	13	10	0.051513672	3.491748	-0.63793945	-0.025146484	-0.70458984	1.5258789	0.15551758	0	0	0	0	0	0	0	0	0	0.95092773	0.049072266	0.23950195	-0.11767578	-0.022705078	-0.099121094	0.821	32861.34	0.247	-588.63	0.67
80	81	81	Category D	-0.55175781	0.011962891	-0.671875	0.4230957	-0.048828125	0.22998047	0	1.409	5/11/2017	5	11	2017	20:31:13	73873	0.7	20	31	13	10	0.051513672	3.491748	-0.63696289	-0.026855469	-0.70410156	0.98486328	0.099121094	0	0	0	0	0	0	0	0	0	0.94995117	0.050048828	0.15673828	0.085205078	0.038818359	0.032226563	0.833	32829.62	-0.017	45.04	0.81
81	82	82	Category D	-0.58789063	-0.095947266	-0.70776367	0.42651367	-0.048583984	0.21679688	0	0.463	5/11/2017	5	11	2017	20:31:13	73873	0.8	20	31	13	10	0.051513672	3.491748	-0.63525391	-0.026611328	-0.70361328	0.37719727	0.083740234	0	0	0	0	0	0	0	0	0	0.94824219	0.051757813	0.12060547	0.047363281	-0.069091797	-0.00390625	0.911	32632.06	0.035	-84.23	0.928
82	83	83	Category D	-0.61181641	-0.023925781	-0.75585938	0.44580078	-0.048339844	0.20556641	0	0.433	5/11/2017	5	11	2017	20:31:13	73873	0.9	20	31	13	10	0.051513672	3.491748	-0.63525391	-0.027587891	-0.70410156	0.36303711	0.056640625	0	0	0	0	0	0	0	0	0	0.94873047	0.051269531	0.078613281	0.0234375	0.003662109	-0.051513672	0.785	32958.78	0.227	-563.13	0.928
83	84	84	Category D	-0.63598633	-0.083984375	-0.68383789	0.43041992	-0.049072266	0.21459961	0	0.81	5/11/2017	5	11	2017	20:31:14	73874	0	20	31	14	10	0.051513672	3.491748	-0.63745117	-0.028564453	-0.70678711	1.1523438	0.059814453	0	0	0	0	0	0	0	0	0	0.95239258	0.047607422	0.080078125	0.001464844	-0.055175781	0.022949219	0.978	32473.01	-0.016	37.16	1.251
84	85	85	Category D	-0.671875	-0.035888672	-0.7199707	0.43603516	-0.046386719	0.2175293	0	0.928	5/11/2017	5	11	2017	20:31:14	73874	0.1	20	31	14	10	0.051513672	3.491748	-0.63671875	-0.029296875	-0.70556641	1.3779297	0.038330078	0	0	0	0	0	0	0	0	0	0.95068359	0.049316406	0.055664063	-0.034912109	-0.006347656	-0.014160156	0.952	32533.65	0.034	-79.04	0.928
85	86	86	Category D	-0.6237793	-0.047851563	-0.671875	0.43164063	-0.043457031	0.21044922	0	1.828	5/11/2017	5	11	2017	20:31:14	73874	0.2	20	31	14	10	0.051513672	3.491748	-0.63378906	-0.028564453	-0.70336914	1.487793	0.038330078	0	0	0	0	0	0	0	0	0	0.94726563	0.052734375	0.061035156	0.010009766	-0.019042969	0.031494141	0.95	32538.37	-0.041	98.58	0.928
86	87	87	Category D	-0.70776367	-0.035888672	-0.7199707	0.42871094	-0.046875	0.2175293	0	1.251	5/11/2017	5	11	2017	20:31:14	73874	0.3	20	31	14	10	0.051513672	3.491748	-0.63623047	-0.029785156	-0.70629883	2.0297852	0.072753906	0	0	0	0	0	0	0	0	0	0.95117188	0.048828125	0.090820313	-0.071289063	-0.005859375	-0.013427734	0.987	32452.32	0.026	-58.91	0.928
87	88	88	Category D	-0.70776367	0	-0.671875	0.43994141	-0.048828125	0.21142578	0	0.455	5/11/2017	5	11	2017	20:31:14	73874	0.4	20	31	14	10	0.051513672	3.491748	-0.63208008	-0.029785156	-0.70751953	2.2226563	0.088623047	0	0	0	0	0	0	0	0	0	0.94921875	0.05078125	0.14111328	-0.075439453	0.029785156	0.035644531	0.931	32583.62	0.007	-16.76	1.07
88	89	89	Category D	-0.51586914	0.011962891	-0.63598633	0.44140625	-0.057373047	0.19726563	0	0.65	5/11/2017	5	11	2017	20:31:14	73874	0.5	20	31	14	11	0.051513672	3.491748	-0.63378906	-0.029052734	-0.70898438	1.6098633	0.14477539	0	0	0	0	0	0	0	0	0	0.95166016	0.048339844	0.23242188	0.11791992	0.041015625	0.072998047	0.955	32526.59	-0.115	284.71	1.07
89	90	90	Category D	-0.74389648	-0.095947266	-0.7199707	0.44995117	-0.050292969	0.19213867	0	0.477	5/11/2017	5	11	2017	20:31:14	73874	0.6	20	31	14	11	0.051513672	3.491748	-0.63452148	-0.028564453	-0.70947266	1.5	0.12866211	0	0	0	0	0	0	0	0	0	0.95214844	0.047851563	0.18701172	-0.109375	-0.067138672	-0.010253906	0.756	33039.94	0.057	-157.25	1.07
90	91	91	Category D	-0.69580078	-0.011962891	-0.74389648	0.44067383	-0.05078125	0.20141602	0	1.07	5/11/2017	5	11	2017	20:31:14	73874	0.7	20	31	14	11	0.051513672	3.491748	-0.62866211	-0.028564453	-0.70629883	1.2885742	0.078369141	0	0	0	0	0	0	0	0	0	0.94604492	0.053955078	0.12084961	-0.066894531	0.016601563	-0.037353516	0.735	33100.3	0.092	-254.87	0.91
91	92	92	Category D	-0.53979492	0.011962891	-0.58789063	0.43920898	-0.052490234	0.20019531	0	0.636	5/11/2017	5	11	2017	20:31:14	73874	0.8	20	31	14	11	0.051513672	3.491748	-0.62963867	-0.029296875	-0.70996094	0.47851563	0.15722656	0	0	0	0	0	0	0	0	0	0.94946289	0.050537109	0.25366211	0.08984375	0.041259766	0.12207031	0.811	32888.05	-0.033	90.09	1.07
92	93	93	Category D	-0.68383789	0.011962891	-0.7199707	0.45849609	-0.057617188	0.17480469	0	1.127	5/11/2017	5	11	2017	20:31:14	73874	0.9	20	31	14	11	0.051513672	3.491748	-0.62866211	-0.028076172	-0.70996094	0.17993164	0.068847656	0	0	0	0	0	0	0	0	0	0.94873047	0.051269531	0.10522461	-0.054931641	0.040039063	-0.009765625	0.984	32459.2	-0.227	577.9	1.127
93	94	94	Category D	-0.64794922	-0.035888672	-0.65991211	0.4284668	-0.069335938	0.21801758	0	0.91	5/11/2017	5	11	2017	20:31:15	73875	0	20	31	15	11	0.051513672	3.491748	-0.62939453	-0.028076172	-0.70996094	0.61035156	0.053955078	0	0	0	0	0	0	0	0	0	0.94921875	0.05078125	0.076171875	-0.018310547	-0.007568359	0.050048828	1.107	32190.13	-0.173	386.29	1.127
94	95	95	Category D	-0.64794922	0	-0.73193359	0.43139648	-0.068115234	0.20556641	0	1.685	5/11/2017	5	11	2017	20:31:15	73875	0.111	20	31	15	11	0.051513672	3.491748	-0.62744141	-0.026367188	-0.70800781	0.20776367	0.041015625	0	0	0	0	0	0	0	0	0	0.94628906	0.053710938	0.070800781	-0.020263672	0.026367188	-0.023681641	0.994	32436.34	0.004	-9.09	1.127
95	96	96	Category D	-0.69580078	-0.059814453	-0.70776367	0.43579102	-0.068603516	0.20751953	0	1.216	5/11/2017	5	11	2017	20:31:15	73875	0.222	20	31	15	11	0.051513672	3.491748	-0.62597656	-0.026367188	-0.70874023	0.42700195	0.077148438	0	0	0	0	0	0	0	0	0	0.94604492	0.053955078	0.10400391	-0.069580078	-0.033203125	0.000976563	1.075	32257.71	-0.033	71.41	1.127
96	97	97	Category D	-0.64794922	0	-0.70776367	0.43139648	-0.067626953	0.21484375	0	0.394	5/11/2017	5	11	2017	20:31:15	73875	0.333	20	31	15	11	0.051513672	3.491748	-0.625	-0.025878906	-0.70898438	1.583252	0.034423828	0	0	0	0	0	0	0	0	0	0.94580078	0.054199219	0.050048828	-0.022705078	0.025878906	0.001220703	1.066	32277.01	0.019	-40.59	1.118
97	98	98	Category D	-0.64794922	-0.047851563	-0.69580078	0.4362793	-0.069335938	0.20581055	0	1.118	5/11/2017	5	11	2017	20:31:15	73875	0.444	20	31	15	11	0.051513672	3.491748	-0.6262207	-0.026611328	-0.7121582	1.5620117	0.034179688	0	0	0	0	0	0	0	0	0	0.94873047	0.051269531	0.059082031	-0.021484375	-0.020996094	0.016357422	0.998	32427.25	0.296	-603.11	1.118
98	99	99	Category D	-0.69580078	-0.023925781	-0.69580078	0.44116211	-0.063720703	0.20556641	0	1.076	5/11/2017	5	11	2017	20:31:15	73875	0.555	20	31	15	11	0.051513672	3.491748	-0.62451172	-0.024902344	-0.71264648	1.2602539	0.072998047	0	0	0	0	0	0	0	0	0	0.94799805	0.052001953	0.089111328	-0.071044922	0.000976563	0.016845703	0.876	32718.94	0.316	-700.92	1.076
99	100	100	Category D	-0.6237793	-0.011962891	-0.65991211	0.44458008	-0.061035156	0.20141602	0	0.502	5/11/2017	5	11	2017	20:31:15	73875	0.666	20	31	15	12	0.051269531	3.5288086	-0.62548828	-0.024169922	-0.71337891	1.3969727	0.054931641	0	0	0	0	0	0	0	0	0	0.94921875	0.05078125	0.067626953	0.001708984	0.012207031	0.053466797	0.744	33074.26	0.442	-1044.42	0.953
100	101	101	Category D	-0.65991211	-0.011962891	-0.70776367	0.44946289	-0.043701172	0.18481445	0	0.953	5/11/2017	5	11	2017	20:31:15	73875	0.777	20	31	15	12	0.051269531	3.5288086	-0.62036133	-0.024658203	-0.71118164	1.5710449	0.041503906	0	0	0	0	0	0	0	0	0	0.9440918	0.055908203	0.055908203	-0.039306641	0.012695313	0.003417969	0.744	33074.26	0.462	-1083.63	0.953
101	102	102	Category D	-0.73193359	-0.083984375	-0.77978516	0.44091797	-0.047119141	0.20751953	0	0.421	5/11/2017	5	11	2017	20:31:15	73875	0.888	20	31	15	12	0.051269531	3.5288086	-0.6237793	-0.025634766	-0.71484375	1.2253418	0.13867188	0	0	0	0	0	0	0	0	0	0.94921875	0.05078125	0.23095703	-0.10791016	-0.058105469	-0.064697266	0.686	33246.77	0.672	-1538.04	0.95
102	103	103	Category D	-0.671875	-0.011962891	-0.69580078	0.42871094	-0.048828125	0.21459961	0	0.397	5/11/2017	5	11	2017	20:31:16	73876	0	20	31	16	12	0.051269531	3.5288086	-0.62158203	-0.023925781	-0.71582031	0.057373047	0.055175781	0	0	0	0	0	0	0	0	0	0.94848633	0.051513672	0.08203125	-0.050048828	0.011962891	0.020019531	0.665	33312.15	0.673	-1567.84	0.768
103	104	104	Category D	-0.70776367	-0.035888672	-0.69580078	0.44921875	-0.050292969	0.1940918	0	0.768	5/11/2017	5	11	2017	20:31:16	73876	0.1	20	31	16	12	0.051269531	3.5288086	-0.62158203	-0.024658203	-0.71728516	0.95385742	0.089355469	0	0	0	0	0	0	0	0	0	0.94970703	0.050292969	0.11865234	-0.0859375	-0.010986328	0.021484375	0.69	33234.5	0.394	-995.96	0.95
104	105	105	Category D	-0.63598633	0	-0.69580078	0.44775391	-0.056884766	0.20019531	0	0.95	5/11/2017	5	11	2017	20:31:16	73876	0.2	20	31	16	12	0.051269531	3.5288086	-0.62231445	-0.025146484	-0.71826172	1.1013184	0.036376953	0	0	0	0	0	0	0	0	0	0.95068359	0.049316406	0.061279297	-0.013427734	0.025146484	0.022460938	0.692	33228.39	0.498	-1206.44	0.812
105	106	106	Category D	-0.63598633	0	-0.63598633	0.45239258	-0.047851563	0.18481445	0	0.656	5/11/2017	5	11	2017	20:31:16	73876	0.3	20	31	16	12	0.051269531	3.5288086	-0.62133789	-0.024902344	-0.71875	2.2700195	0.087646484	0	0	0	0	0	0	0	0	0	0.95043945	0.049560547	0.12231445	-0.014404297	0.024902344	0.082763672	0.757	33037.1	0.183	-475.01	0.911
106	107	107	Category D	-0.7199707	-0.023925781	-0.74389648	0.45532227	-0.051269531	0.1940918	0	0.964	5/11/2017	5	11	2017	20:31:16	73876	0.4	20	31	16	12	0.051269531	3.5288086	-0.62109375	-0.022949219	-0.71948242	4.3391113	0.1015625	0	0	0	0	0	0	0	0	0	0.95092773	0.049072266	0.1237793	-0.098632813	-0.000732422	-0.024169922	0.843	32803.48	0.19	-454.56	0.911
107	108	108	Category D	-0.70776367	0.071777344	-0.64794922	0.43920898	-0.053710938	0.20727539	0	0.812	5/11/2017	5	11	2017	20:31:16	73876	0.5	20	31	16	12	0.051269531	3.5288086	-0.61816406	-0.021728516	-0.71850586	4.6921387	0.14746094	0	0	0	0	0	0	0	0	0	0.94799805	0.052001953	0.25341797	-0.089355469	0.093505859	0.070556641	0.796	32928.63	0.134	-342.61	0.95
108	109	109	Category D	-0.44384766	0.035888672	-0.61181641	0.45410156	-0.064208984	0.17895508	0	0.911	5/11/2017	5	11	2017	20:31:16	73876	0.6	20	31	16	13	0.051269531	3.5288086	-0.61767578	-0.023925781	-0.71875	4.0957031	0.21264648	0	0	0	0	0	0	0	0	0	0.94799805	0.052001953	0.34082031	0.17382813	0.059814453	0.10693359	0.796	32928.63	0.053	-140.72	0.911
109	110	110	Category D	-0.73193359	-0.11987305	-0.75585938	0.45581055	-0.046630859	0.17456055	0	0.484	5/11/2017	5	11	2017	20:31:16	73876	0.7	20	31	16	13	0.051269531	3.5288086	-0.61914063	-0.024169922	-0.72045898	3.7207031	0.15185547	0	0	0	0	0	0	0	0	0	0.95019531	0.049804688	0.2434082	-0.11254883	-0.095458984	-0.03515625	0.758	33034.26	0.144	-380.12	0.951
110	111	111	Category D	-0.58789063	-0.047851563	-0.64794922	0.44580078	-0.045166016	0.20117188	0	0.951	5/11/2017	5	11	2017	20:31:16	73876	0.8	20	31	16	13	0.051269531	3.5288086	-0.62036133	-0.023925781	-0.72167969	3.3583984	0.083984375	0	0	0	0	0	0	0	0	0	0.95214844	0.047851563	0.13012695	0.032470703	-0.023681641	0.073730469	0.931	32583.62	-0.099	248.63	0.951
111	112	112	Category D	-0.65991211	-0.023925781	-0.7199707	0.43579102	-0.031982422	0.20825195	0	0.43	5/11/2017	5	11	2017	20:31:16	73876	0.9	20	31	16	13	0.051269531	3.5288086	-0.61889648	-0.025878906	-0.7199707	2.9326172	0.041015625	0	0	0	0	0	0	0	0	0	0.94970703	0.050292969	0.04296875	-0.040771484	0.001953125	0	1.014	32391.17	-0.145	345.49	0.983
112	113	113	Category D	-0.74389648	-0.047851563	-0.70776367	0.43481445	-0.036865234	0.22265625	0	2.002	5/11/2017	5	11	2017	20:31:17	73877	0	20	31	17	13	0.051269531	3.5288086	-0.62036133	-0.024414063	-0.72338867	1.8234863	0.12646484	0	0	0	0	0	0	0	0	0	0.95336914	0.046630859	0.16259766	-0.12329102	-0.023193359	0.015625	1.026	32364.41	-0.321	824.59	1.122
113	114	114	Category D	-0.671875	0.023925781	-0.7199707	0.44165039	-0.047851563	0.20654297	0	1.31	5/11/2017	5	11	2017	20:31:17	73877	0.1	20	31	17	13	0.051269531	3.5288086	-0.61938477	-0.025146484	-0.72485352	1.0158691	0.071777344	0	0	0	0	0	0	0	0	0	0.95385742	0.046142578	0.10620117	-0.052246094	0.049072266	0.004882813	1.133	32136.38	-0.516	1331.73	1.31
114	115	115	Category D	-0.61181641	0	-0.68383789	0.44238281	-0.060302734	0.19628906	0	0.983	5/11/2017	5	11	2017	20:31:17	73877	0.2	20	31	17	13	0.051269531	3.5288086	-0.61889648	-0.024658203	-0.72631836	0.63623047	0.049804688	0	0	0	0	0	0	0	0	0	0.95458984	0.045410156	0.074707031	0.007080078	0.024658203	0.042480469	1.364	31698.14	-0.727	1703.84	1.31
115	116	116	Category D	-0.671875	-0.059814453	-0.74389648	0.45214844	-0.057861328	0.17797852	0	1.122	5/11/2017	5	11	2017	20:31:17	73877	0.3	20	31	17	13	0.051269531	3.5288086	-0.61816406	-0.023925781	-0.72753906	0.84399414	0.06640625	0	0	0	0	0	0	0	0	0	0.95507813	0.044921875	0.10571289	-0.053466797	-0.035644531	-0.016113281	1.424	31594.23	-0.799	1847.22	1.31
116	117	117	Category D	-0.69580078	-0.035888672	-0.68383789	0.44848633	-0.042236328	0.19189453	0	2.342	5/11/2017	5	11	2017	20:31:17	73877	0.4	20	31	17	13	0.051269531	3.5288086	-0.61816406	-0.025146484	-0.72729492	1.796875	0.089599609	0	0	0	0	0	0	0	0	0	0.95483398	0.045166016	0.1315918	-0.077392578	-0.010498047	0.043457031	1.19	32021.95	-0.705	1932.5	1.122
117	118	118	Category D	-0.6237793	-0.023925781	-0.69580078	0.43823242	-0.03125	0.21020508	0	0.79	5/11/2017	5	11	2017	20:31:17	73877	0.5	20	31	17	13	0.051269531	3.5288086	-0.61791992	-0.024902344	-0.72705078	2.3459473	0.031738281	0	0	0	0	0	0	0	0	0	0.9543457	0.045654297	0.038085938	-0.005615234	0.000976563	0.03125	1.112	32179.72	-0.661	1917.24	0.983
118	119	119	Category G	-0.35986328	0.047851563	-0.63598633	0.40283203	-0.056640625	0.26293945	0	0.597	5/11/2017	5	11	2017	20:31:19	73879	0.099	20	31	19	15	0.051269531	3.5288086	-0.61474609	-0.026123047	-0.72509766	3.6721191	0.2800293	0	0	0	0	0	0	0	0	0	0.95117188	0.048828125	0.41821289	0.25488281	0.073974609	0.089111328	1.041	32331.31	-0.435	1173.92	1.122
119	120	120	Category G	-0.50390625	-0.071777344	-0.64794922	0.43066406	-0.080078125	0.21484375	0	0.838	5/11/2017	5	11	2017	20:31:19	73879	0.199	20	31	19	15	0.051269531	3.5288086	-0.61254883	-0.028564453	-0.7253418	5.0441895	0.14013672	0	0	0	0	0	0	0	0	0	0.94995117	0.050048828	0.22924805	0.10864258	-0.04296875	0.077392578	1.068	32272.71	-0.503	1375.87	0.838
120	121	121	Category G	-0.64794922	-0.083984375	-0.85180664	0.39770508	-0.071044922	0.25805664	0	0.562	5/11/2017	5	11	2017	20:31:19	73879	0.3	20	31	19	15	0.051269531	3.5288086	-0.61010742	-0.026855469	-0.72460938	6.7612305	0.14428711	0	0	0	0	0	0	0	0	0	0.94775391	0.052246094	0.22167969	-0.037597656	-0.056884766	-0.12695313	0.816	32874.66	-0.22	664.79	0.838
121	122	122	Category G	-0.55175781	-0.095947266	-0.75585938	0.38598633	-0.072509766	0.2824707	0	1.279	5/11/2017	5	11	2017	20:31:19	73879	0.4	20	31	19	15	0.051269531	3.5288086	-0.61450195	-0.026855469	-0.72753906	9.1225586	0.097412109	0	0	0	0	0	0	0	0	0	0.95263672	0.047363281	0.15991211	0.062744141	-0.068847656	-0.028076172	0.946	32547.83	-0.233	617.22	0.992
122	123	123	Category G	-0.81591797	-0.083984375	-0.93579102	0.38110352	-0.070556641	0.28466797	0	0.83	5/11/2017	5	11	2017	20:31:19	73879	0.5	20	31	19	15	0.051513672	3.491748	-0.61645508	-0.026611328	-0.72900391	12.074219	0.29272461	0	0	0	0	0	0	0	0	0	0.95507813	0.044921875	0.46313477	-0.19921875	-0.057128906	-0.20654297	1.012	32395.65	-0.186	452.43	0.992
123	124	124	Category G	-0.46777344	-0.13183594	-0.64794922	0.37646484	-0.081054688	0.29589844	0	1.574	5/11/2017	5	11	2017	20:31:19	73879	0.6	20	31	19	16	0.051513672	3.491748	-0.61450195	-0.025878906	-0.72705078	16.022705	0.19750977	0	0	0	0	0	0	0	0	0	0.95239258	0.047607422	0.33178711	0.14672852	-0.10571289	0.079101563	0.962	32510.17	-0.068	163.75	0.992
124	125	125	Category G	-0.38378906	-0.047851563	-0.55175781	0.41333008	-0.10131836	0.23388672	0	0.992	5/11/2017	5	11	2017	20:31:19	73879	0.7	20	31	19	16	0.051513672	3.491748	-0.61303711	-0.026123047	-0.72705078	17.582275	0.28930664	0	0	0	0	0	0	0	0	0	0.95141602	0.048583984	0.42602539	0.22924805	-0.021484375	0.17529297	0.986	32454.61	-0.23	585.33	0.992
125	126	126	Category G	-0.85180664	-0.13183594	-0.97192383	0.38256836	-0.13769531	0.26928711	0	0.535	5/11/2017	5	11	2017	20:31:19	73879	0.8	20	31	19	16	0.051513672	3.491748	-0.61132813	-0.025146484	-0.72753906	17.611816	0.35864258	0	0	0	0	0	0	0	0	0	0.95068359	0.049316406	0.59106445	-0.24023438	-0.10644531	-0.24414063	0.909	32636.95	-0.103	264.56	0.992
126	127	127	Category G	-0.26391602	0	-0.80395508	0.36206055	-0.11938477	0.29785156	0	0.707	5/11/2017	5	11	2017	20:31:19	73879	0.9	20	31	19	16	0.051513672	3.491748	-0.61035156	-0.027099609	-0.72973633	21.388672	0.35522461	0	0	0	0	0	0	0	0	0	0.95166016	0.048339844	0.44750977	0.34643555	0.027099609	-0.073974609	1.013	32393.41	-0.156	373.88	1.123
127	128	128	Category G	-0.6237793	-0.035888672	-0.82788086	0.38085938	-0.12255859	0.28125	0	0.816	5/11/2017	5	11	2017	20:31:20	73880	0	20	31	20	16	0.051513672	3.491748	-0.60864258	-0.027587891	-0.73168945	23.37793	0.09765625	0	0	0	0	0	0	0	0	0	0.95214844	0.047851563	0.11938477	-0.014892578	-0.008056641	-0.095947266	0.938	32566.86	-0.203	533.44	0.992
128	129	129	Category G	-0.64794922	-0.047851563	-0.68383789	0.33081055	-0.15014648	0.32299805	0	1.455	5/11/2017	5	11	2017	20:31:20	73880	0.1	20	31	20	16	0.051513672	3.491748	-0.60986328	-0.028076172	-0.73388672	22.918457	0.065673828	0	0	0	0	0	0	0	0	0	0.95458984	0.045410156	0.10766602	-0.037841797	-0.01953125	0.050048828	0.84	32811.3	-0.008	20.95	0.816
129	130	130	Category G	-0.21582031	-0.071777344	-0.52783203	0.36499023	-0.17407227	0.27392578	0	1.123	5/11/2017	5	11	2017	20:31:20	73880	0.2	20	31	20	16	0.051513672	3.491748	-0.60791016	-0.028076172	-0.73291016	20.69751	0.44458008	0	0	0	0	0	0	0	0	0	0.95263672	0.047363281	0.640625	0.39208984	-0.043457031	0.20507813	0.813	32882.69	0.033	-87.01	0.816
130	131	131	Category G	-0.7199707	0.011962891	-0.89990234	0.33862305	-0.17602539	0.30249023	0	0.406	5/11/2017	5	11	2017	20:31:20	73880	0.3	20	31	20	16	0.051513672	3.491748	-0.60668945	-0.028564453	-0.73608398	20.503418	0.20288086	0	0	0	0	0	0	0	0	0	0.9543457	0.045654297	0.31738281	-0.11303711	0.040527344	-0.16357422	0.827	32845.43	0.03	-78.14	0.816
131	132	132	Category G	-0.39599609	0.14379883	-0.63598633	0.32592773	-0.19702148	0.29931641	0	0.376	5/11/2017	5	11	2017	20:31:20	73880	0.4	20	31	20	16	0.051513672	3.491748	-0.60546875	-0.027832031	-0.73779297	21.505371	0.28930664	0	0	0	0	0	0	0	0	0	0.95483398	0.045166016	0.4831543	0.20947266	0.17163086	0.10180664	0.778	32978.14	0.064	-172.06	1.123
132	133	133	Category G	-0.79199219	-0.047851563	-0.82788086	0.3203125	-0.20849609	0.30444336	0	0.787	5/11/2017	5	11	2017	20:31:20	73880	0.5	20	31	20	16	0.051513672	3.491748	-0.60522461	-0.028808594	-0.73999023	16.188232	0.20703125	0	0	0	0	0	0	0	0	0	0.95654297	0.043457031	0.29321289	-0.18652344	-0.018798828	-0.087646484	0.757	33037.1	-0.005	14.23	1.123
133	134	134	Category G	-0.46777344	0.095947266	-0.56396484	0.37451172	-0.17626953	0.2578125	0	0.526	5/11/2017	5	11	2017	20:31:20	73880	0.6	20	31	20	17	0.051513672	3.491748	-0.60375977	-0.029296875	-0.74169922	10.587891	0.25634766	0	0	0	0	0	0	0	0	0	0.95678711	0.043212891	0.43896484	0.13598633	0.12524414	0.17773438	0.934	32576.42	-0.225	600.58	0.787
134	135	135	Category G	-0.57592773	0.023925781	-0.75585938	0.39599609	-0.17211914	0.22680664	0	1.325	5/11/2017	5	11	2017	20:31:20	73880	0.7	20	31	20	17	0.051513672	3.491748	-0.60375977	-0.029785156	-0.74438477	8.512207	0.061523438	0	0	0	0	0	0	0	0	0	0.95898438	0.041015625	0.093017578	0.027832031	0.053710938	-0.011230469	0.998	32427.25	-0.27	693.48	0.787
135	136	136	Category G	-0.61181641	0.071777344	-0.75585938	0.36987305	-0.15136719	0.27148438	0	2.189	5/11/2017	5	11	2017	20:31:20	73880	0.8	20	31	20	17	0.051513672	3.491748	-0.6015625	-0.031005859	-0.74414063	7.5974121	0.10375977	0	0	0	0	0	0	0	0	0	0.95751953	0.042480469	0.12426758	-0.010009766	0.1027832	-0.011474609	1.042	32329.12	-0.331	841.9	1.047
136	137	137	Category G	-0.68383789	-0.095947266	-0.94799805	0.38378906	-0.14892578	0.25732422	0	0.785	5/11/2017	5	11	2017	20:31:20	73880	0.9	20	31	20	17	0.051513672	3.491748	-0.60107422	-0.030517578	-0.74487305	2.3579102	0.22875977	0	0	0	0	0	0	0	0	0	0.95751953	0.042480469	0.35107422	-0.082519531	-0.065185547	-0.20288086	1.085	32236.42	-0.438	1133.12	1.325
137	138	138	Category G	-0.57592773	0.083984375	-0.74389648	0.34082031	-0.14404297	0.30615234	0	0.64	5/11/2017	5	11	2017	20:31:21	73881	0	20	31	21	17	0.051513672	3.491748	-0.59838867	-0.029785156	-0.74291992	2.9660645	0.1159668	0	0	0	0	0	0	0	0	0	0.95458984	0.045410156	0.13696289	0.022460938	0.11376953	-0.000732422	1.294	31824.14	-0.594	1379.94	1.325
138	139	139	Category G	-0.74389648	0.023925781	-0.80395508	0.37304688	-0.12890625	0.29052734	0	1.047	5/11/2017	5	11	2017	20:31:21	73881	0.1	20	31	21	17	0.051513672	3.491748	-0.59814453	-0.030517578	-0.74487305	5.6833496	0.16601563	0	0	0	0	0	0	0	0	0	0.95605469	0.043945313	0.2590332	-0.14550781	0.054443359	-0.058837891	1.192	32018.02	-0.361	816.86	1.778
139	140	140	Category G	-0.23999023	-0.047851563	-0.55175781	0.3972168	-0.10302734	0.24926758	0	1.778	5/11/2017	5	11	2017	20:31:21	73881	0.2	20	31	21	17	0.051513672	3.491748	-0.59716797	-0.032226563	-0.74609375	7.467041	0.40698242	0	0	0	0	0	0	0	0	0	0.95629883	0.043701172	0.56713867	0.35717773	-0.015380859	0.19433594	1.186	32029.84	-0.058	116.8	1.047
140	141	141	Category G	-0.85180664	-0.035888672	-0.94799805	0.42333984	-0.056884766	0.21972656	0	0.717	5/11/2017	5	11	2017	20:31:21	73881	0.3	20	31	21	17	0.051513672	3.491748	-0.59985352	-0.031738281	-0.74829102	11.457031	0.32128906	0	0	0	0	0	0	0	0	0	0.95947266	0.040527344	0.45556641	-0.25170898	-0.00390625	-0.19946289	1.206	31990.63	-0.078	156.01	1.553
141	142	142	Category G	-0.44384766	0.083984375	-0.77978516	0.38623047	-0.086425781	0.28051758	0	2.154	5/11/2017	5	11	2017	20:31:21	73881	0.4	20	31	21	17	0.051513672	3.491748	-0.59716797	-0.031982422	-0.74633789	15.157959	0.1953125	0	0	0	0	0	0	0	0	0	0.95654297	0.043457031	0.30297852	0.15332031	0.1159668	-0.033203125	1.358	31708.73	-0.295	574.74	1.553
142	143	143	Category G	-0.69580078	-0.11987305	-0.82788086	0.38647461	-0.074707031	0.27661133	0	0.901	5/11/2017	5	11	2017	20:31:21	73881	0.5	20	31	21	17	0.051513672	3.491748	-0.59570313	-0.029785156	-0.74609375	14.697021	0.15722656	0	0	0	0	0	0	0	0	0	0.95507813	0.044921875	0.27148438	-0.099853516	-0.08984375	-0.081542969	1.338	31744.31	-0.261	509.13	1.553
143	144	144	Category G	-0.65991211	-0.047851563	-0.80395508	0.3828125	-0.072021484	0.28759766	0	1.553	5/11/2017	5	11	2017	20:31:21	73881	0.6	20	31	21	18	0.051513672	3.491748	-0.59741211	-0.029052734	-0.74755859	15.601074	0.0859375	0	0	0	0	0	0	0	0	0	0.95751953	0.042480469	0.13720703	-0.062255859	-0.018554688	-0.056152344	1.084	32238.54	0.006	-12.71	1.35
144	145	145	Category G	-0.56396484	0.011962891	-0.76782227	0.40185547	-0.080322266	0.25195313	0	0.925	5/11/2017	5	11	2017	20:31:21	73881	0.7	20	31	21	18	0.051513672	3.491748	-0.59619141	-0.029785156	-0.74804688	17.62085	0.056396484	0	0	0	0	0	0	0	0	0	0.95727539	0.042724609	0.093994141	0.032226563	0.041748047	-0.01953125	1.19	32021.95	-0.072	145.32	1.35
145	146	146	Category G	-0.55175781	0.10791016	-0.69580078	0.41845703	-0.08984375	0.23974609	0	0.259	5/11/2017	5	11	2017	20:31:21	73881	0.8	20	31	21	18	0.051513672	3.491748	-0.59790039	-0.028808594	-0.75024414	16.54834	0.15429688	0	0	0	0	0	0	0	0	0	0.95996094	0.040039063	0.23754883	0.046142578	0.13671875	0.054443359	0.94	32562.09	0.046	-107.48	1.35
146	147	147	Category G	-0.43188477	0.071777344	-0.64794922	0.40942383	-0.11914063	0.22998047	0	1.35	5/11/2017	5	11	2017	20:31:21	73881	0.9	20	31	21	18	0.051513672	3.491748	-0.59741211	-0.029785156	-0.75024414	12.791992	0.21972656	0	0	0	0	0	0	0	0	0	0.9597168	0.040283203	0.36962891	0.16552734	0.1015625	0.10229492	1.033	32348.92	-0.242	593.37	1.35
147	148	148	Category G	-0.57592773	-0.16796875	-0.70776367	0.40917969	-0.12548828	0.23730469	0	0.652	5/11/2017	5	11	2017	20:31:22	73882	0	20	31	22	18	0.051513672	3.491748	-0.59228516	-0.031005859	-0.74682617	9.2011719	0.14331055	0	0	0	0	0	0	0	0	0	0.95361328	0.046386719	0.19238281	0.016357422	-0.13671875	0.0390625	0.93	32586.02	-0.117	296.67	0.935
148	149	149	Category G	-0.671875	0	-0.83984375	0.39941406	-0.10522461	0.2565918	0	1.462	5/11/2017	5	11	2017	20:31:22	73882	0.1	20	31	22	18	0.051513672	3.491748	-0.5925293	-0.030517578	-0.74804688	4.1152344	0.125	0	0	0	0	0	0	0	0	0	0.95458984	0.045410156	0.20166016	-0.079345703	0.030517578	-0.091552734	0.849	32787.91	0.009	-23.18	0.935
149	150	150	Category G	-0.76782227	0.023925781	-0.82788086	0.35766602	-0.11108398	0.30883789	0	0.935	5/11/2017	5	11	2017	20:31:22	73882	0.2	20	31	22	18	0.051513672	3.491748	-0.59594727	-0.029785156	-0.75146484	2.9123535	0.1953125	0	0	0	0	0	0	0	0	0	0.95947266	0.040527344	0.30175781	-0.17163086	0.053710938	-0.076171875	0.902	32654.14	-0.015	37.2	0.935
150	151	151	Category G	-0.47998047	-0.16796875	-0.55175781	0.36791992	-0.11132813	0.29858398	0	0.44	5/11/2017	5	11	2017	20:31:22	73882	0.3	20	31	22	18	0.051513672	3.491748	-0.59350586	-0.029541016	-0.75146484	8.6318359	0.26806641	0	0	0	0	0	0	0	0	0	0.95800781	0.041992188	0.45166016	0.11352539	-0.13818359	0.19970703	0.832	32832.25	-0.099	273.87	0.932
151	152	152	Category G	-0.80395508	0.071777344	-0.97192383	0.40576172	-0.13232422	0.22924805	0	0.574	5/11/2017	5	11	2017	20:31:22	73882	0.4	20	31	22	18	0.051513672	3.491748	-0.59570313	-0.029296875	-0.75415039	9.9289551	0.31738281	0	0	0	0	0	0	0	0	0	0.96166992	0.038330078	0.52661133	-0.20800781	0.10107422	-0.2175293	0.869	32736.66	-0.249	721.42	0.932
152	153	153	Category G	-0.49194336	-0.059814453	-0.80395508	0.33569336	-0.13061523	0.31958008	0	0.932	5/11/2017	5	11	2017	20:31:22	73882	0.5	20	31	22	18	0.051513672	3.491748	-0.59448242	-0.028564453	-0.75317383	10.510986	0.11865234	0	0	0	0	0	0	0	0	0	0.95996094	0.040039063	0.18432617	0.10253906	-0.031005859	-0.050537109	0.705	33189	0.017	-50.63	0.874
153	154	154	Category G	-0.56396484	-0.023925781	-0.82788086	0.35400391	-0.14306641	0.29418945	0	0.874	5/11/2017	5	11	2017	20:31:22	73882	0.6	20	31	22	19	0.051513672	3.491748	-0.58837891	-0.028564453	-0.7512207	13.611084	0.080566406	0	0	0	0	0	0	0	0	0	0.95458984	0.045410156	0.10595703	0.024414063	0.004638672	-0.076416016	0.617	33468.11	0.072	-230.54	0.574
154	155	155	Category G	-0.59985352	0.023925781	-0.82788086	0.33007813	-0.15332031	0.32080078	0	0.478	5/11/2017	5	11	2017	20:31:22	73882	0.7	20	31	22	19	0.051513672	3.491748	-0.59008789	-0.027832031	-0.75219727	16.701172	0.092041016	0	0	0	0	0	0	0	0	0	0.95629883	0.043701172	0.13720703	-0.009521484	0.051757813	-0.075439453	0.637	33401.98	0.038	-121.17	0.574
155	156	156	Category G	-0.65991211	-0.11987305	-0.68383789	0.32446289	-0.15380859	0.328125	0	0.406	5/11/2017	5	11	2017	20:31:22	73882	0.8	20	31	22	19	0.051513672	3.491748	-0.58984375	-0.028076172	-0.75268555	15.9729	0.13427734	0	0	0	0	0	0	0	0	0	0.95678711	0.043212891	0.23046875	-0.069824219	-0.091552734	0.068847656	0.625	33441.45	0.161	-485.43	0.56
156	157	157	Category G	-0.57592773	-0.059814453	-0.59985352	0.37841797	-0.13891602	0.27441406	0	0.56	5/11/2017	5	11	2017	20:31:22	73882	0.9	20	31	22	19	0.051513672	3.491748	-0.59057617	-0.027832031	-0.75268555	14.283447	0.15698242	0	0	0	0	0	0	0	0	0	0.95727539	0.042724609	0.19946289	0.014648438	-0.031738281	0.15283203	0.485	33954.45	0.494	-1483.75	0.56
157	158	158	Category G	-0.47998047	-0.14379883	-0.63598633	0.41210938	-0.11181641	0.23510742	0	0.503	5/11/2017	5	11	2017	20:31:23	73883	0	20	31	23	19	0.051513672	3.491748	-0.59106445	-0.027832031	-0.75219727	12.852783	0.19824219	0	0	0	0	0	0	0	0	0	0.95703125	0.04296875	0.34326172	0.11108398	-0.11572266	0.11621094	0.451	34096.96	0.527	-1623.95	0.56
158	159	159	Category G	-0.45581055	-0.25195313	-0.70776367	0.43237305	-0.057617188	0.21069336	0	0.089	5/11/2017	5	11	2017	20:31:23	73883	0.1	20	31	23	19	0.051513672	3.491748	-0.58740234	-0.029296875	-0.75073242	7.1552734	0.26196289	0	0	0	0	0	0	0	0	0	0.95361328	0.046386719	0.3972168	0.1315918	-0.22241211	0.04296875	0.606	33505.23	0.385	-1062.05	0.56
159	160	160	Category G	-0.55175781	0.095947266	-0.74389648	0.41308594	-0.068847656	0.25585938	0	0.673	5/11/2017	5	11	2017	20:31:23	73883	0.2	20	31	23	19	0.051513672	3.491748	-0.5925293	-0.030517578	-0.75390625	0.061035156	0.13305664	0	0	0	0	0	0	0	0	0	0.95922852	0.040771484	0.17724609	0.040771484	0.12646484	0.010009766	0.565	33648.58	0.484	-1334.76	0.673
160	161	161	Category G	-0.89990234	0.011962891	-0.91186523	0.40625	-0.097900391	0.24511719	0	1.405	5/11/2017	5	11	2017	20:31:23	73883	0.3	20	31	23	19	0.051025391	3.50625	-0.59399414	-0.030273438	-0.75585938	8.503418	0.34570313	0	0	0	0	0	0	0	0	0	0.96191406	0.038085938	0.50390625	-0.30566406	0.042236328	-0.15576172	0.596	33539.45	0.556	-1441.72	0.746
161	162	162	Category G	-0.74389648	-0.071777344	-0.82788086	0.37939453	-0.10913086	0.28393555	0	0.161	5/11/2017	5	11	2017	20:31:23	73883	0.4	20	31	23	19	0.051025391	3.50625	-0.5925293	-0.030273438	-0.7565918	14.27124	0.17211914	0	0	0	0	0	0	0	0	0	0.96142578	0.038574219	0.26391602	-0.15112305	-0.041259766	-0.071044922	0.713	33165.05	0.366	-915.88	0.77
162	163	163	Category G	-0.45581055	0.023925781	-0.59985352	0.43774414	-0.091552734	0.19262695	0	0.746	5/11/2017	5	11	2017	20:31:23	73883	0.5	20	31	23	19	0.051025391	3.50625	-0.59399414	-0.029296875	-0.75805664	17.850586	0.21679688	0	0	0	0	0	0	0	0	0	0.96337891	0.036621094	0.34985352	0.13818359	0.053222656	0.15820313	0.826	32848.08	0.172	-420.83	1.081
163	164	164	Category G	-0.51586914	-0.10791016	-0.671875	0.45263672	-0.027832031	0.18676758	0	1.205	5/11/2017	5	11	2017	20:31:23	73883	0.6	20	31	23	20	0.051025391	3.50625	-0.59326172	-0.026611328	-0.75634766	21.87207	0.140625	0	0	0	0	0	0	0	0	0	0.96166992	0.038330078	0.2434082	0.077392578	-0.081054688	0.084472656	0.894	32673.92	0.197	-450.2	1.081
164	165	165	Category G	-0.53979492	0.047851563	-0.76782227	0.42651367	-0.022949219	0.23364258	0	0.77	5/11/2017	5	11	2017	20:31:23	73883	0.7	20	31	23	20	0.051025391	3.50625	-0.5949707	-0.026123047	-0.75610352	23.851563	0.093017578	0	0	0	0	0	0	0	0	0	0.96240234	0.037597656	0.14086914	0.055175781	0.073974609	-0.011474609	0.756	33039.94	0.462	-1072.58	0.77
165	166	166	Category G	-0.53979492	-0.19189453	-0.85180664	0.42260742	-0.029052734	0.23803711	0	1.081	5/11/2017	5	11	2017	20:31:23	73883	0.8	20	31	23	20	0.051025391	3.50625	-0.59423828	-0.025878906	-0.7565918	27.137939	0.19873047	0	0	0	0	0	0	0	0	0	0.96240234	0.037597656	0.31567383	0.054443359	-0.16577148	-0.094970703	0.806	32901.51	0.548	-1185.7	1.053
166	167	167	Category G	-0.57592773	-0.083984375	-0.86376953	0.39770508	-0.025390625	0.27148438	0	0.577	5/11/2017	5	11	2017	20:31:23	73883	0.9	20	31	23	20	0.051025391	3.50625	-0.59423828	-0.023925781	-0.75610352	30.888672	0.12426758	0	0	0	0	0	0	0	0	0	0.9621582	0.037841797	0.18579102	0.018310547	-0.059814453	-0.10742188	0.857	32767.29	0.349	-776.66	1.053
167	168	168	Category G	-0.80395508	-0.047851563	-0.85180664	0.39868164	-0.007568359	0.26831055	0	0.46	5/11/2017	5	11	2017	20:31:24	73884	0	20	31	24	20	0.051025391	3.50625	-0.59643555	-0.023193359	-0.75537109	32.444824	0.22998047	0	0	0	0	0	0	0	0	0	0.96264648	0.037353516	0.32836914	-0.20727539	-0.024414063	-0.096191406	0.735	33100.3	0.413	-994.47	1.053
168	169	169	Category G	-0.37182617	0.011962891	-0.55175781	0.40478516	0.004638672	0.24975586	0	1.053	5/11/2017	5	11	2017	20:31:24	73884	0.1	20	31	24	20	0.051025391	3.50625	-0.59643555	-0.024414063	-0.75537109	32.76709	0.30541992	0	0	0	0	0	0	0	0	0	0.96289063	0.037109375	0.46484375	0.22460938	0.036376953	0.20361328	0.832	32832.25	0.332	-758.66	1.081
169	170	170	Category G	-0.63598633	-0.11987305	-0.98388672	0.43530273	0.062744141	0.19970703	0	0.472	5/11/2017	5	11	2017	20:31:24	73884	0.2	20	31	24	20	0.051025391	3.50625	-0.59399414	-0.024414063	-0.75732422	32.739258	0.24902344	0	0	0	0	0	0	0	0	0	0.96289063	0.037109375	0.36328125	-0.041748047	-0.095214844	-0.22631836	0.846	32795.68	0.358	-801.15	1.053
170	171	171	Category G	-0.59985352	0.035888672	-0.87597656	0.39086914	0.055175781	0.28295898	0	1.352	5/11/2017	5	11	2017	20:31:24	73884	0.3	20	31	24	20	0.051025391	3.50625	-0.59912109	-0.021484375	-0.76171875	30.560059	0.12768555	0	0	0	0	0	0	0	0	0	0.96948242	0.030517578	0.17236328	-0.000488281	0.057373047	-0.11401367	0.857	32767.29	0.174	-413.96	1.053
171	172	172	Category G	-0.51586914	-0.059814453	-0.76782227	0.40039063	0.051025391	0.26660156	0	1.163	5/11/2017	5	11	2017	20:31:24	73884	0.4	20	31	24	20	0.051025391	3.50625	-0.59545898	-0.022460938	-0.76000977	27.43457	0.088378906	0	0	0	0	0	0	0	0	0	0.96582031	0.034179688	0.12475586	0.079589844	-0.037109375	-0.007568359	0.842	32806.08	-0.054	144.44	1.053
172	173	173	Category G	-0.56396484	-0.023925781	-0.85180664	0.38354492	0.056152344	0.28613281	0	0.646	5/11/2017	5	11	2017	20:31:24	73884	0.5	20	31	24	20	0.051025391	3.50625	-0.59472656	-0.025390625	-0.76049805	22.974365	0.096191406	0	0	0	0	0	0	0	0	0	0.96582031	0.034179688	0.12353516	0.030761719	0.001464844	-0.091064453	0.752	33051.33	0.108	-291.73	0.646
173	174	174	Category G	-0.64794922	-0.083984375	-0.87597656	0.37768555	0.060791016	0.30249023	0	0.368	5/11/2017	5	11	2017	20:31:24	73884	0.6	20	31	24	21	0.051025391	3.50625	-0.59472656	-0.024902344	-0.76098633	19.777832	0.1394043	0	0	0	0	0	0	0	0	0	0.96630859	0.033691406	0.22680664	-0.052978516	-0.058837891	-0.11474609	0.709	33177	0.086	-245.65	1.163
174	175	175	Category G	-0.47998047	-0.083984375	-0.7199707	0.40283203	0.051025391	0.265625	0	0.515	5/11/2017	5	11	2017	20:31:24	73884	0.7	20	31	24	21	0.051025391	3.50625	-0.59472656	-0.026611328	-0.7644043	18.057617	0.13574219	0	0	0	0	0	0	0	0	0	0.96899414	0.031005859	0.21655273	0.11474609	-0.057128906	0.044433594	0.728	33120.73	-0.104	324.04	1.06
175	176	176	Category G	-0.64794922	-0.023925781	-0.75585938	0.43554688	0.031982422	0.21240234	0	0.211	5/11/2017	5	11	2017	20:31:24	73884	0.8	20	31	24	21	0.051025391	3.50625	-0.59472656	-0.02734375	-0.76513672	12.165771	0.053955078	0	0	0	0	0	0	0	0	0	0.96948242	0.030517578	0.065917969	-0.052978516	0.003417969	0.009277344	0.711	33171.02	-0.217	747.06	0.646
176	177	177	Category G	-0.44384766	0.059814453	-0.56396484	0.43676758	-0.013427734	0.21533203	0	1.469	5/11/2017	5	11	2017	20:31:24	73884	0.9	20	31	24	21	0.051025391	3.50625	-0.5949707	-0.028320313	-0.76635742	4.2756348	0.26757813	0	0	0	0	0	0	0	0	0	0.97070313	0.029296875	0.44189453	0.15112305	0.088134766	0.20239258	0.647	33369.54	-0.231	883.53	0.686
177	178	178	Category G	-0.63598633	-0.11987305	-0.85180664	0.43823242	-0.052490234	0.19946289	0	1.06	5/11/2017	5	11	2017	20:31:25	73885	0	20	31	25	21	0.051025391	3.50625	-0.59472656	-0.029052734	-0.76489258	3.9130859	0.13208008	0	0	0	0	0	0	0	0	0	0.96923828	0.030761719	0.21875	-0.041015625	-0.090576172	-0.086669922	0.7	33204.08	-0.245	875.68	1.06
178	179	179	Category G	-0.59985352	-0.15576172	-0.79199219	0.39868164	-0.064453125	0.26293945	0	0.263	5/11/2017	5	11	2017	20:31:25	73885	0.1	20	31	25	21	0.051025391	3.50625	-0.59057617	-0.029785156	-0.76293945	12.398193	0.12939453	0	0	0	0	0	0	0	0	0	0.96533203	0.034667969	0.16381836	-0.009033203	-0.12573242	-0.028808594	0.831	32834.88	-0.289	897.84	1.299
179	180	180	Category G	-0.83984375	0.035888672	-0.82788086	0.39599609	-0.083251953	0.27246094	0	0.686	5/11/2017	5	11	2017	20:31:25	73885	0.2	20	31	25	21	0.051025391	3.50625	-0.59082031	-0.029785156	-0.76367188	20.413574	0.26513672	0	0	0	0	0	0	0	0	0	0.96582031	0.034179688	0.37866211	-0.2487793	0.065673828	-0.063964844	1.128	32146.64	-0.565	1509.15	1.467
180	181	181	Category G	-0.45581055	-0.047851563	-0.55175781	0.39111328	-0.10766602	0.26660156	0	1.299	5/11/2017	5	11	2017	20:31:25	73885	0.3	20	31	25	21	0.051025391	3.50625	-0.59301758	-0.029296875	-0.76708984	28.596436	0.25585938	0	0	0	0	0	0	0	0	0	0.9699707	0.030029297	0.37109375	0.13720703	-0.018310547	0.21533203	1.128	32146.64	-0.522	1358.59	1.299
181	182	182	Category G	-0.61181641	0.095947266	-0.75585938	0.40771484	-0.1496582	0.21508789	0	1.993	5/11/2017	5	11	2017	20:31:25	73885	0.4	20	31	25	21	0.051025391	3.50625	-0.59033203	-0.029296875	-0.765625	35.68335	0.12744141	0	0	0	0	0	0	0	0	0	0.96728516	0.032714844	0.15649414	-0.021240234	0.12524414	0.009765625	1.063	32283.47	-0.47	1266.34	1.299
182	183	183	Category G	-0.80395508	0.047851563	-0.82788086	0.35449219	-0.18920898	0.28344727	0	1.467	5/11/2017	5	11	2017	20:31:25	73885	0.5	20	31	25	21	0.051025391	3.50625	-0.59155273	-0.030761719	-0.76757813	38.518799	0.23413086	0	0	0	0	0	0	0	0	0	0.96948242	0.030517578	0.35107422	-0.2121582	0.078613281	-0.060302734	1.077	32253.44	-0.345	855.6	1.299
183	184	184	Category G	-0.6237793	-0.095947266	-0.73193359	0.35473633	-0.1809082	0.28442383	0	0.672	5/11/2017	5	11	2017	20:31:25	73885	0.6	20	31	25	22	0.051025391	3.50625	-0.59033203	-0.029785156	-0.76635742	39.71582	0.081542969	0	0	0	0	0	0	0	0	0	0.96777344	0.032226563	0.13378906	-0.033203125	-0.065917969	0.034423828	1.09	32225.83	-0.241	562.08	1.466
184	185	185	Category G	-0.76782227	0.083984375	-0.86376953	0.34814453	-0.18383789	0.29467773	0	0.35	5/11/2017	5	11	2017	20:31:25	73885	0.7	20	31	25	22	0.051025391	3.50625	-0.58862305	-0.030761719	-0.76513672	40.47583	0.234375	0	0	0	0	0	0	0	0	0	0.96606445	0.033935547	0.39208984	-0.17895508	0.11474609	-0.098388672	1.118	32167.27	-0.205	459.91	1.466
185	186	186	Category G	-0.59985352	-0.071777344	-0.64794922	0.34301758	-0.17431641	0.29467773	0	0.763	5/11/2017	5	11	2017	20:31:25	73885	0.8	20	31	25	22	0.051025391	3.50625	-0.58496094	-0.033447266	-0.7644043	38.824951	0.12353516	0	0	0	0	0	0	0	0	0	0.96337891	0.036621094	0.16943359	-0.014648438	-0.038085938	0.11645508	0.986	32454.61	0.011	-25.09	1.201
186	187	187	Category G	-0.29980469	-0.11987305	-0.45581055	0.41967773	-0.13061523	0.21069336	0	1.466	5/11/2017	5	11	2017	20:31:25	73885	0.9	20	31	25	22	0.051025391	3.50625	-0.58666992	-0.037597656	-0.7668457	33.138428	0.43115234	0	0	0	0	0	0	0	0	0	0.96630859	0.033691406	0.68041992	0.28686523	-0.08203125	0.31103516	0.791	32942.29	0.26	-632.83	0.8
187	188	188	Category G	-0.7199707	0.095947266	-0.74389648	0.43701172	-0.063964844	0.20336914	0	1.201	5/11/2017	5	11	2017	20:31:26	73886	0	20	31	26	22	0.051025391	3.50625	-0.58740234	-0.0390625	-0.76855469	24.885742	0.19091797	0	0	0	0	0	0	0	0	0	0.96826172	0.031738281	0.29248047	-0.13232422	0.13500977	0.024658203	0.813	32882.69	0.316	-738.1	0.8
188	189	189	Category G	-0.73193359	0.10791016	-0.88793945	0.40429688	-0.10839844	0.25146484	0	0.299	5/11/2017	5	11	2017	20:31:26	73886	0.1	20	31	26	22	0.051025391	3.50625	-0.58496094	-0.038574219	-0.77026367	17.194824	0.23852539	0	0	0	0	0	0	0	0	0	0.96801758	0.031982422	0.41088867	-0.14672852	0.14648438	-0.11743164	0.858	32764.73	0.352	-781.88	0.936
189	190	190	Category G	-0.53979492	-0.10791016	-0.75585938	0.3894043	-0.11181641	0.26879883	0	0.8	5/11/2017	5	11	2017	20:31:26	73886	0.2	20	31	26	22	0.051025391	3.50625	-0.5859375	-0.039306641	-0.77148438	9.204834	0.083984375	0	0	0	0	0	0	0	0	0	0.96972656	0.030273438	0.13037109	0.046142578	-0.068359375	0.015625	0.887	32691.34	0.296	-655.58	0.936
190	191	191	Category G	-0.75585938	-0.023925781	-0.87597656	0.38354492	-0.10961914	0.27294922	0	0.622	5/11/2017	5	11	2017	20:31:26	73886	0.3	20	31	26	22	0.051025391	3.50625	-0.58129883	-0.039306641	-0.76953125	0.75317383	0.20483398	0	0	0	0	0	0	0	0	0	0.96533203	0.034667969	0.29614258	-0.17431641	0.015380859	-0.10620117	0.733	33106.12	0.268	-685.67	0.8
191	192	192	Category G	-0.56396484	0.035888672	-0.63598633	0.39794922	-0.099121094	0.25854492	0	0.936	5/11/2017	5	11	2017	20:31:26	73886	0.4	20	31	26	22	0.051025391	3.50625	-0.578125	-0.040039063	-0.77001953	9.9787598	0.15478516	0	0	0	0	0	0	0	0	0	0.96362305	0.036376953	0.22412109	0.014160156	0.075927734	0.1340332	0.62	33458.08	0.345	-954.92	0.8
192	193	193	Category G	-0.25195313	-0.059814453	-0.53979492	0.44921875	-0.047363281	0.18896484	0	0.543	5/11/2017	5	11	2017	20:31:26	73886	0.5	20	31	26	22	0.051025391	3.50625	-0.57714844	-0.041015625	-0.77001953	15.099121	0.39892578	0	0	0	0	0	0	0	0	0	0.96313477	0.036865234	0.57421875	0.32519531	-0.018554688	0.23022461	0.722	33138.37	0.25	-651.48	0.8
193	194	194	Category G	-0.80395508	0.083984375	-0.80395508	0.43798828	-0.019287109	0.22119141	0	0.522	5/11/2017	5	11	2017	20:31:26	73886	0.6	20	31	26	23	0.051025391	3.50625	-0.57592773	-0.039550781	-0.77050781	19.382813	0.26123047	0	0	0	0	0	0	0	0	0	0.96289063	0.037109375	0.38476563	-0.2277832	0.12353516	-0.033203125	0.689	33237.57	0.181	-503.45	0.622
194	195	195	Category G	-0.59985352	-0.023925781	-0.73193359	0.41723633	-0.033203125	0.2409668	0	0.91	5/11/2017	5	11	2017	20:31:26	73886	0.7	20	31	26	23	0.051025391	3.50625	-0.5769043	-0.040527344	-0.77099609	24.077393	0.048339844	0	0	0	0	0	0	0	0	0	0.96386719	0.036132813	0.078613281	-0.022705078	0.016601563	0.0390625	0.675	33280.81	0.009	-27.88	0.91
195	196	196	Category G	-0.73193359	-0.035888672	-0.74389648	0.41992188	-0.025878906	0.24072266	0	0.606	5/11/2017	5	11	2017	20:31:26	73886	0.8	20	31	26	23	0.051025391	3.50625	-0.578125	-0.040283203	-0.77050781	26.828613	0.15600586	0	0	0	0	0	0	0	0	0	0.96411133	0.035888672	0.18481445	-0.15356445	0.004394531	0.026611328	0.786	32956.02	-0.135	400.65	0.91
196	197	197	Category G	-0.73193359	-0.023925781	-0.63598633	0.43579102	-0.020996094	0.22021484	0	0.534	5/11/2017	5	11	2017	20:31:26	73886	0.9	20	31	26	23	0.051025391	3.50625	-0.57519531	-0.038330078	-0.76904297	26.949219	0.20581055	0	0	0	0	0	0	0	0	0	0.96118164	0.038818359	0.30395508	-0.15649414	0.014404297	0.13305664	0.979	32470.7	-0.311	832.01	0.91
197	198	198	Category G	-0.3359375	-0.15576172	-0.57592773	0.46044922	0.001464844	0.16577148	0	1.604	5/11/2017	5	11	2017	20:31:27	73887	0	20	31	27	23	0.051025391	3.50625	-0.57324219	-0.037353516	-0.76904297	26.117676	0.328125	0	0	0	0	0	0	0	0	0	0.96020508	0.039794922	0.54907227	0.23730469	-0.11816406	0.19311523	0.978	32473.01	-0.369	1022.05	0.985
198	199	199	Category G	-0.75585938	-0.035888672	-0.88793945	0.45947266	0.040039063	0.17041016	0	1.698	5/11/2017	5	11	2017	20:31:27	73887	0.1	20	31	27	23	0.051513672	3.4853027	-0.5769043	-0.034179688	-0.77294922	25.344238	0.21240234	0	0	0	0	0	0	0	0	0	0.96508789	0.034912109	0.29516602	-0.17871094	-0.001464844	-0.11474609	0.991	32443.18	-0.468	1361.26	0.985
199	200	200	Category G	-0.6237793	-0.059814453	-0.81591797	0.4440918	0.010009766	0.21069336	0	0.521	5/11/2017	5	11	2017	20:31:27	73887	0.2	20	31	27	23	0.051513672	3.4853027	-0.57885742	-0.031005859	-0.7746582	23.887939	0.067138672	0	0	0	0	0	0	0	0	0	0.9675293	0.032470703	0.11450195	-0.044677734	-0.028564453	-0.041015625	1.049	32313.82	-0.464	1263.82	1.151
200	201	201	Category G	-0.52783203	-0.083984375	-0.89990234	0.41601563	-0.000244141	0.25366211	0	0.985	5/11/2017	5	11	2017	20:31:27	73887	0.3	20	31	27	23	0.051513672	3.4853027	-0.57958984	-0.030517578	-0.77587891	22.667725	0.14453125	0	0	0	0	0	0	0	0	0	0.96899414	0.031005859	0.22924805	0.051757813	-0.053222656	-0.1237793	1.152	32097.73	-0.611	1638.72	1.169
201	202	202	Category G	-0.671875	-0.023925781	-0.87597656	0.40625	-0.008056641	0.25	0	0.955	5/11/2017	5	11	2017	20:31:27	73887	0.4	20	31	27	23	0.051513672	3.4853027	-0.578125	-0.030761719	-0.77636719	22.444824	0.13671875	0	0	0	0	0	0	0	0	0	0.96850586	0.031494141	0.19995117	-0.093505859	0.006835938	-0.099365234	1.079	32249.17	-0.549	1528.61	1.169
202	203	203	Category G	-0.76782227	0.14379883	-0.80395508	0.39819336	-0.008544922	0.27246094	0	1.151	5/11/2017	5	11	2017	20:31:27	73887	0.5	20	31	27	23	0.051513672	3.4853027	-0.57373047	-0.031494141	-0.77490234	21.597656	0.26293945	0	0	0	0	0	0	0	0	0	0.96484375	0.03515625	0.39819336	-0.19384766	0.17529297	-0.028808594	0.998	32427.25	-0.345	923.02	1.151
203	204	204	Category G	-0.59985352	-0.095947266	-0.6237793	0.41943359	0.020751953	0.23925781	0	1.169	5/11/2017	5	11	2017	20:31:27	73887	0.6	20	31	27	24	0.051513672	3.4853027	-0.57250977	-0.031005859	-0.77368164	21.667236	0.16552734	0	0	0	0	0	0	0	0	0	0.96313477	0.036865234	0.24194336	-0.027099609	-0.064697266	0.14990234	1.091	32223.72	-0.335	816.22	1.169
204	205	205	Category G	-0.32397461	-0.023925781	-0.58789063	0.42993164	0.05078125	0.23168945	0	1.212	5/11/2017	5	11	2017	20:31:27	73887	0.7	20	31	27	24	0.051513672	3.4853027	-0.57519531	-0.029296875	-0.77636719	22.017578	0.31420898	0	0	0	0	0	0	0	0	0	0.96655273	0.033447266	0.4453125	0.2512207	0.005371094	0.18847656	1.218	31967.36	-0.508	1206.65	1.212
205	206	206	Category G	-0.85180664	0.023925781	-0.94799805	0.43457031	0.10205078	0.21044922	0	1.075	5/11/2017	5	11	2017	20:31:27	73887	0.8	20	31	27	24	0.051513672	3.4853027	-0.57617188	-0.031494141	-0.77734375	22.391357	0.32861328	0	0	0	0	0	0	0	0	0	0.96801758	0.031982422	0.50146484	-0.27539063	0.055419922	-0.17041016	1.354	31715.81	-0.651	1479.21	1.212
206	207	207	Category G	-0.44384766	0.059814453	-0.73193359	0.39013672	0.075195313	0.27026367	0	1.751	5/11/2017	5	11	2017	20:31:27	73887	0.9	20	31	27	24	0.051513672	3.4853027	-0.57641602	-0.030517578	-0.77685547	21.132324	0.16650391	0	0	0	0	0	0	0	0	0	0.96777344	0.032226563	0.26782227	0.13256836	0.090332031	0.044921875	1.206	31990.63	-0.363	812.85	1.212
207	208	208	Category G	-0.61181641	-0.14379883	-0.83984375	0.40063477	0.093505859	0.25170898	0	1.768	5/11/2017	5	11	2017	20:31:28	73888	0	20	31	28	24	0.051513672	3.4853027	-0.57666016	-0.029785156	-0.77636719	20.749268	0.13476563	0	0	0	0	0	0	0	0	0	0.96777344	0.032226563	0.2121582	-0.034912109	-0.11376953	-0.063232422	1.148	32105.83	-0.374	883.44	1.308
208	209	209	Category G	-0.46777344	-0.047851563	-0.83984375	0.36743164	0.083740234	0.30004883	0	0.264	5/11/2017	5	11	2017	20:31:28	73888	0.1	20	31	28	24	0.051513672	3.4853027	-0.57299805	-0.029785156	-0.77514648	23.11084	0.12475586	0	0	0	0	0	0	0	0	0	0.96435547	0.035644531	0.18774414	0.10522461	-0.017822266	-0.064453125	1.164	32073.59	-0.412	977.74	1.31
209	210	210	Category G	-0.61181641	0.15576172	-0.87597656	0.37084961	0.10083008	0.28759766	0	0.823	5/11/2017	5	11	2017	20:31:28	73888	0.2	20	31	28	24	0.051513672	3.4853027	-0.57617188	-0.031982422	-0.77807617	21.482666	0.21459961	0	0	0	0	0	0	0	0	0	0.96850586	0.031494141	0.32128906	-0.035400391	0.18774414	-0.09765625	1.204	31994.53	-0.51	1227.76	1.31
210	211	211	Category G	-0.44384766	-0.047851563	-0.75585938	0.39428711	0.097412109	0.25585938	0	1.308	5/11/2017	5	11	2017	20:31:28	73888	0.3	20	31	28	24	0.051513672	3.4853027	-0.57250977	-0.030517578	-0.77416992	18.058838	0.13110352	0	0	0	0	0	0	0	0	0	0.96337891	0.036621094	0.16430664	0.12866211	-0.017089844	0.018310547	1.031	32353.33	-0.29	729.58	1.308
211	212	212	Category G	-0.3359375	-0.095947266	-0.68383789	0.42919922	0.094238281	0.2199707	0	1.31	5/11/2017	5	11	2017	20:31:28	73888	0.4	20	31	28	24	0.051513672	3.4853027	-0.57275391	-0.03125	-0.77294922	14.960205	0.26123047	0	0	0	0	0	0	0	0	0	0.96264648	0.037353516	0.39086914	0.23681641	-0.064453125	0.089111328	0.788	32950.52	-0.028	78.08	0.823
212	213	213	Category G	-0.79199219	-0.011962891	-0.86376953	0.40771484	0.087646484	0.24560547	0	0.715	5/11/2017	5	11	2017	20:31:28	73888	0.5	20	31	28	24	0.051513672	3.4853027	-0.57104492	-0.03125	-0.7734375	13.283447	0.23925781	0	0	0	0	0	0	0	0	0	0.96191406	0.038085938	0.33032227	-0.22070313	0.019287109	-0.090087891	0.86	32759.6	-0.173	484.1	0.823
213	214	214	Category G	-0.45581055	-0.035888672	-0.83984375	0.40527344	0.083740234	0.23974609	0	0.311	5/11/2017	5	11	2017	20:31:28	73888	0.6	20	31	28	25	0.051513672	3.4853027	-0.56958008	-0.03125	-0.77294922	9.2390137	0.13208008	0	0	0	0	0	0	0	0	0	0.96069336	0.039306641	0.18481445	0.11376953	-0.004394531	-0.066650391	0.795	32931.35	-0.022	60.71	0.715
214	215	215	Category G	-0.57592773	-0.047851563	-0.80395508	0.38989258	0.088867188	0.27246094	0	0.695	5/11/2017	5	11	2017	20:31:28	73888	0.7	20	31	28	25	0.051513672	3.4853027	-0.56762695	-0.030517578	-0.7734375	3.1455078	0.035888672	0	0	0	0	0	0	0	0	0	0.9597168	0.040283203	0.055908203	-0.008056641	-0.017089844	-0.030273438	0.624	33444.77	0.034	-110.45	0.695
215	216	216	Category G	-0.63598633	0	-0.86376953	0.39477539	0.072265625	0.26928711	0	0.432	5/11/2017	5	11	2017	20:31:28	73888	0.8	20	31	28	25	0.051513672	3.4853027	-0.56738281	-0.030273438	-0.77490234	0.019287109	0.1159668	0	0	0	0	0	0	0	0	0	0.96118164	0.038818359	0.18725586	-0.068359375	0.030273438	-0.088623047	0.494	33918.08	0.201	-698.83	0.529
216	217	217	Category G	-0.65991211	-0.14379883	-0.82788086	0.3828125	0.057128906	0.28515625	0	0.284	5/11/2017	5	11	2017	20:31:28	73888	0.9	20	31	28	25	0.051513672	3.4853027	-0.56738281	-0.03125	-0.77612305	0.93481445	0.15429688	0	0	0	0	0	0	0	0	0	0.96191406	0.038085938	0.25634766	-0.092285156	-0.11230469	-0.051513672	0.416	34253.07	0.459	-1531.6	0.529
217	218	218	Category G	-0.23999023	0.011962891	-0.58789063	0.42675781	0.053222656	0.22338867	0	0.529	5/11/2017	5	11	2017	20:31:29	73889	0	20	31	29	25	0.051513672	3.4853027	-0.56396484	-0.031738281	-0.7800293	3.8269043	0.37939453	0	0	0	0	0	0	0	0	0	0.96313477	0.036865234	0.56005859	0.32397461	0.043701172	0.19213867	0.455	34079.76	0.427	-1375.91	0.545
218	219	219	Category G	-0.76782227	0.035888672	-0.85180664	0.43481445	-0.000732422	0.21801758	0	0.246	5/11/2017	5	11	2017	20:31:29	73889	0.1	20	31	29	25	0.051513672	3.4853027	-0.56640625	-0.030029297	-0.78027344	8.4313965	0.22338867	0	0	0	0	0	0	0	0	0	0.96459961	0.035400391	0.33862305	-0.20117188	0.065917969	-0.071289063	0.542	33732.72	0.376	-1117.71	0.545
219	220	220	Category G	-0.41992188	-0.011962891	-0.82788086	0.39990234	0.008056641	0.27001953	0	0.545	5/11/2017	5	11	2017	20:31:29	73889	0.2	20	31	29	25	0.051513672	3.4853027	-0.56420898	-0.029052734	-0.78100586	9.7824707	0.15258789	0	0	0	0	0	0	0	0	0	0.96386719	0.036132813	0.20825195	0.14428711	0.017089844	-0.046630859	0.563	33655.79	0.28	-852.31	0.547
220	221	221	Category G	-0.63598633	-0.047851563	-0.82788086	0.3972168	0.001464844	0.27539063	0	1.218	5/11/2017	5	11	2017	20:31:29	73889	0.3	20	31	29	25	0.051513672	3.4853027	-0.56054688	-0.029296875	-0.77954102	9.8916016	0.091308594	0	0	0	0	0	0	0	0	0	0.96044922	0.039550781	0.1418457	-0.075195313	-0.018310547	-0.048095703	0.606	33505.23	0.265	-773.65	0.547
221	222	222	Category G	-0.55175781	-0.023925781	-0.93579102	0.37255859	-0.003662109	0.30322266	0	0.556	5/11/2017	5	11	2017	20:31:29	73889	0.4	20	31	29	25	0.051513672	3.4853027	-0.56176758	-0.028808594	-0.78393555	11.47998	0.15209961	0	0	0	0	0	0	0	0	0	0.96484375	0.03515625	0.16674805	0.010009766	0.004882813	-0.15161133	0.593	33549.81	0.182	-563.32	0.556
222	223	223	Category G	-0.58789063	-0.035888672	-0.73193359	0.38452148	0.006591797	0.28564453	0	0.547	5/11/2017	5	11	2017	20:31:29	73889	0.5	20	31	29	25	0.051513672	3.4853027	-0.5612793	-0.030029297	-0.78613281	14.567139	0.060546875	0	0	0	0	0	0	0	0	0	0.96655273	0.033447266	0.086425781	-0.026367188	-0.005615234	0.054199219	0.732	33109.04	-0.133	420.1	1.08
223	224	224	Category G	-0.52783203	-0.13183594	-0.7199707	0.40673828	0.029296875	0.25756836	0	0.447	5/11/2017	5	11	2017	20:31:29	73889	0.6	20	31	29	26	0.051513672	3.4853027	-0.55786133	-0.03125	-0.78515625	15.530029	0.12353516	0	0	0	0	0	0	0	0	0	0.96386719	0.036132813	0.19580078	0.030029297	-0.1003418	0.065185547	0.849	32787.91	-0.354	1126.17	1.218
224	225	225	Category G	-0.27587891	-0.20385742	-0.70776367	0.41259766	0.088867188	0.23535156	0	1.08	5/11/2017	5	11	2017	20:31:29	73889	0.7	20	31	29	26	0.051513672	3.4853027	-0.55859375	-0.027832031	-0.78662109	12.969482	0.34204102	0	0	0	0	0	0	0	0	0	0.96508789	0.034912109	0.53735352	0.28271484	-0.17578125	0.078857422	0.913	32627.18	-0.492	1602.95	1.08
225	226	226	Category G	-0.68383789	-0.21582031	-0.88793945	0.40917969	0.083984375	0.24560547	0	1.249	5/11/2017	5	11	2017	20:31:29	73889	0.8	20	31	29	26	0.051513672	3.4853027	-0.55615234	-0.028076172	-0.78540039	10.813965	0.2487793	0	0	0	0	0	0	0	0	0	0.96289063	0.037109375	0.41748047	-0.12744141	-0.1875	-0.10229492	0.997	32429.52	-0.588	1856.04	1.08
226	227	227	Category G	-0.47998047	-0.059814453	-0.79199219	0.40136719	0.071777344	0.25805664	0	1.602	5/11/2017	5	11	2017	20:31:29	73889	0.9	20	31	29	26	0.051513672	3.4853027	-0.55737305	-0.026611328	-0.78759766	8.3840332	0.084472656	0	0	0	0	0	0	0	0	0	0.96533203	0.034667969	0.11474609	0.077392578	-0.032958984	-0.004150391	1.051	32309.46	-0.625	1897.95	1.08
227	228	228	Category G	-0.38378906	-0.11987305	-0.82788086	0.36889648	0.069824219	0.29711914	0	1.061	5/11/2017	5	11	2017	20:31:30	73890	0	20	31	30	26	0.051513672	3.4853027	-0.56225586	-0.024414063	-0.79150391	2.8300781	0.20556641	0	0	0	0	0	0	0	0	0	0.97143555	0.028564453	0.30981445	0.1784668	-0.095214844	-0.036132813	1.129	32144.59	-0.62	1714.06	1.249
228	229	229	Category G	-0.75585938	-0.071777344	-0.94799805	0.38012695	0.066650391	0.29296875	0	0.869	5/11/2017	5	11	2017	20:31:30	73890	0.1	20	31	30	26	0.051513672	3.4853027	-0.55786133	-0.024414063	-0.79077148	1.3308105	0.25683594	0	0	0	0	0	0	0	0	0	0.96801758	0.031982422	0.40209961	-0.19775391	-0.047119141	-0.15698242	1.21	31982.85	-0.669	1753.6	1.249
229	230	230	Category G	-0.39599609	0.035888672	-0.671875	0.38867188	0.079101563	0.27539063	0	0.918	5/11/2017	5	11	2017	20:31:30	73890	0.2	20	31	30	26	0.051513672	3.4853027	-0.55737305	-0.024658203	-0.79125977	6.0302734	0.2097168	0	0	0	0	0	0	0	0	0	0.96801758	0.031982422	0.34155273	0.16137695	0.060546875	0.11938477	1.183	32035.76	-0.62	1620.03	1.088
230	231	231	Category G	-0.21582031	-0.2277832	-0.58789063	0.42358398	0.12988281	0.20410156	0	1.561	5/11/2017	5	11	2017	20:31:30	73890	0.3	20	31	30	26	0.051513672	3.4853027	-0.55712891	-0.0234375	-0.79150391	9.7380371	0.44677734	0	0	0	0	0	0	0	0	0	0.96826172	0.031738281	0.74926758	0.34130859	-0.20410156	0.20361328	1.001	32420.45	-0.377	1024.32	1.061
231	232	232	Category G	-0.73193359	0	-0.97192383	0.38427734	0.17504883	0.24682617	0	1.088	5/11/2017	5	11	2017	20:31:30	73890	0.4	20	31	30	26	0.051513672	3.4853027	-0.55419922	-0.021972656	-0.7902832	11.320801	0.25488281	0	0	0	0	0	0	0	0	0	0.96557617	0.034423828	0.38110352	-0.17749023	0.021972656	-0.18139648	0.965	32503.16	-0.307	831.16	0.918
232	233	233	Category G	-0.39599609	0.047851563	-0.85180664	0.37548828	0.13916016	0.26977539	0	0.509	5/11/2017	5	11	2017	20:31:30	73890	0.5	20	31	30	26	0.051513672	3.4853027	-0.55419922	-0.021484375	-0.79248047	15.086182	0.18261719	0	0	0	0	0	0	0	0	0	0.96728516	0.032714844	0.28686523	0.15820313	0.069335938	-0.059082031	0.972	32486.89	-0.385	1083.76	0.918
233	234	234	Category G	-0.64794922	-0.10791016	-0.86376953	0.37084961	0.13427734	0.28833008	0	0.847	5/11/2017	5	11	2017	20:31:30	73890	0.6	20	31	30	27	0.051513672	3.4853027	-0.55859375	-0.020751953	-0.79589844	17.509277	0.1418457	0	0	0	0	0	0	0	0	0	0.97265625	0.02734375	0.24389648	-0.089111328	-0.086914063	-0.067626953	0.87	32734.12	-0.366	1144.18	0.912
234	235	235	Category G	-0.68383789	0.059814453	-0.79199219	0.36987305	0.11669922	0.29150391	0	0.912	5/11/2017	5	11	2017	20:31:30	73890	0.7	20	31	30	27	0.051513672	3.4853027	-0.55395508	-0.020263672	-0.79541016	18.381592	0.15234375	0	0	0	0	0	0	0	0	0	0.96948242	0.030517578	0.21337891	-0.12963867	0.080078125	0.003417969	0.684	33252.93	-0.251	923.04	0.887
235	236	236	Category G	-0.44384766	0.023925781	-0.55175781	0.40869141	0.072021484	0.24584961	0	0.304	5/11/2017	5	11	2017	20:31:30	73890	0.8	20	31	30	27	0.051513672	3.4853027	-0.55395508	-0.018554688	-0.79638672	17.910645	0.27172852	0	0	0	0	0	0	0	0	0	0.97021484	0.029785156	0.3972168	0.11010742	0.042480469	0.24462891	0.651	33356.67	-0.194	714.53	0.847
236	237	237	Category G	-0.41992188	0.023925781	-0.61181641	0.44897461	0.024658203	0.20117188	0	0.448	5/11/2017	5	11	2017	20:31:30	73890	0.9	20	31	30	27	0.051513672	3.511084	-0.55273438	-0.017578125	-0.79711914	13.841064	0.23168945	0	0	0	0	0	0	0	0	0	0.9699707	0.030029297	0.35961914	0.1328125	0.041503906	0.18530273	0.668	33302.71	-0.292	1142.37	0.847
237	238	238	Category G	-0.76782227	0.10791016	-0.93579102	0.44580078	-0.046875	0.18701172	0	0.887	5/11/2017	5	11	2017	20:31:31	73891	0	20	31	31	27	0.051513672	3.511084	-0.55029297	-0.016601563	-0.79833984	7.6228027	0.28564453	0	0	0	0	0	0	0	0	0	0.9699707	0.030029297	0.47924805	-0.21728516	0.12451172	-0.13720703	0.609	33495.06	-0.269	1137.53	0.614
238	239	239	Category G	-0.59985352	0	-0.85180664	0.3984375	-0.030029297	0.26953125	0	0.614	5/11/2017	5	11	2017	20:31:31	73891	0.1	20	31	31	27	0.051513672	3.511084	-0.5534668	-0.013916016	-0.80078125	0.98852539	0.070068359	0	0	0	0	0	0	0	0	0	0.97363281	0.026367188	0.11083984	-0.046142578	0.013916016	-0.05078125	0.523	33804.44	-0.197	905.44	0.614
239	240	240	Category G	-0.6237793	0.14379883	-0.83984375	0.41650391	-0.022705078	0.25097656	0	0.49	5/11/2017	5	11	2017	20:31:31	73891	0.2	20	31	31	27	0.051513672	3.511084	-0.55078125	-0.012695313	-0.79956055	8.7116699	0.17724609	0	0	0	0	0	0	0	0	0	0.97094727	0.029052734	0.26953125	-0.072753906	0.15649414	-0.040039063	0.585	33577.64	-0.272	1206.44	0.614
240	241	241	Category G	-0.77978516	-0.011962891	-0.94799805	0.37060547	-0.013671875	0.30834961	0	0.399	5/11/2017	5	11	2017	20:31:31	73891	0.3	20	31	31	27	0.051513672	3.511084	-0.55078125	-0.011474609	-0.79907227	17.32666	0.27294922	0	0	0	0	0	0	0	0	0	0.97045898	0.029541016	0.37792969	-0.22875977	-0.000244141	-0.14868164	0.541	33736.45	-0.155	659.13	0.677
241	242	242	Category G	-0.38378906	-0.13183594	-0.7199707	0.4206543	-0.02734375	0.24487305	0	0.677	5/11/2017	5	11	2017	20:31:31	73891	0.4	20	31	31	27	0.051513672	3.511084	-0.55078125	-0.010253906	-0.79736328	22.605713	0.22045898	0	0	0	0	0	0	0	0	0	0.96923828	0.030761719	0.3659668	0.16699219	-0.12133789	0.077392578	0.53	33777.78	-0.155	672.3	0.677
242	243	243	Category G	-0.37182617	0.059814453	-0.50390625	0.44628906	-0.039306641	0.19384766	0	0.181	5/11/2017	5	11	2017	20:31:31	73891	0.5	20	31	31	27	0.051513672	3.511084	-0.55175781	-0.009033203	-0.79736328	27.540527	0.35107422	0	0	0	0	0	0	0	0	0	0.96972656	0.030273438	0.54248047	0.17993164	0.068847656	0.29345703	0.653	33350.27	-0.182	661.85	0.823
243	244	244	Category G	-0.7199707	0.023925781	-0.87597656	0.43554688	-0.079101563	0.20581055	0	0.823	5/11/2017	5	11	2017	20:31:31	73891	0.6	20	31	31	28	0.051513672	3.511084	-0.54833984	-0.011230469	-0.796875	31.195313	0.19189453	0	0	0	0	0	0	0	0	0	0.9675293	0.032470703	0.28540039	-0.17138672	0.03515625	-0.078857422	0.756	33039.94	-0.225	734.05	0.823
244	245	245	Category G	-0.61181641	-0.11987305	-0.85180664	0.39550781	-0.067138672	0.27001953	0	1.35	5/11/2017	5	11	2017	20:31:31	73891	0.7	20	31	31	28	0.051513672	3.511084	-0.54833984	-0.009033203	-0.79785156	33.82666	0.13818359	0	0	0	0	0	0	0	0	0	0.96826172	0.031738281	0.22753906	-0.063232422	-0.1105957	-0.053710938	0.71	33174.01	-0.163	540.18	0.823
245	246	246	Category G	-0.56396484	-0.10791016	-0.80395508	0.39697266	-0.064941406	0.26904297	0	1.111	5/11/2017	5	11	2017	20:31:31	73891	0.8	20	31	31	28	0.051513672	3.511084	-0.54980469	-0.008300781	-0.80102539	33.972168	0.1003418	0	0	0	0	0	0	0	0	0	0.97143555	0.028564453	0.11645508	-0.013916016	-0.099365234	-0.002929688	0.703	33195.02	-0.076	239.81	1.023
246	247	247	Category G	-0.59985352	-0.023925781	-0.83984375	0.37768555	-0.057373047	0.29467773	0	0.118	5/11/2017	5	11	2017	20:31:31	73891	0.9	20	31	31	28	0.051513672	3.511084	-0.54736328	-0.008300781	-0.79858398	32.804688	0.068359375	0	0	0	0	0	0	0	0	0	0.96801758	0.031982422	0.10913086	-0.052246094	-0.015380859	-0.041015625	0.843	32803.48	-0.161	455.62	1.023
247	248	248	Category G	-0.51586914	-0.059814453	-0.74389648	0.38256836	-0.057617188	0.28222656	0	0.636	5/11/2017	5	11	2017	20:31:32	73892	0	20	31	32	28	0.051513672	3.511084	-0.54882813	-0.008789063	-0.79980469	32.256592	0.082519531	0	0	0	0	0	0	0	0	0	0.9699707	0.030029297	0.13989258	0.032958984	-0.05078125	0.055908203	0.774	32989.27	-0.079	229.98	1.111
248	249	249	Category G	-0.61181641	-0.15576172	-0.77978516	0.40869141	-0.043212891	0.25244141	0	1.023	5/11/2017	5	11	2017	20:31:32	73892	0.1	20	31	32	28	0.051513672	3.511084	-0.5480957	-0.006835938	-0.7980957	28.520996	0.1628418	0	0	0	0	0	0	0	0	0	0.96826172	0.031738281	0.23071289	-0.063476563	-0.14868164	0.018310547	0.752	33051.33	-0.108	327.89	1.023
249	250	250	Category G	-0.35986328	-0.011962891	-0.671875	0.40356445	-0.024169922	0.25732422	0	0.407	5/11/2017	5	11	2017	20:31:32	73892	0.2	20	31	32	28	0.051513672	3.511084	-0.54760742	-0.005126953	-0.79614258	22.295654	0.2253418	0	0	0	0	0	0	0	0	0	0.96630859	0.033691406	0.31884766	0.18774414	-0.006591797	0.12426758	0.694	33222.29	-0.132	437.11	0.764
250	251	251	Category G	-0.61181641	-0.011962891	-0.79199219	0.40063477	-0.021240234	0.26269531	0	1.217	5/11/2017	5	11	2017	20:31:32	73892	0.3	20	31	32	28	0.051513672	3.511084	-0.54882813	-0.006591797	-0.79516602	17.0354	0.063232422	0	0	0	0	0	0	0	0	0	0.96606445	0.033935547	0.071289063	-0.062744141	-0.005126953	0.003173828	0.741	33082.91	-0.197	642.38	0.764
251	252	252	Category G	-0.38378906	-0.071777344	-0.80395508	0.39697266	-0.044189453	0.27587891	0	0.764	5/11/2017	5	11	2017	20:31:32	73892	0.4	20	31	32	28	0.051513672	3.511084	-0.55029297	-0.006591797	-0.79541016	12.186279	0.17895508	0	0	0	0	0	0	0	0	0	0.96728516	0.032714844	0.23999023	0.16650391	-0.064941406	-0.008300781	0.76	33028.6	-0.294	1004.45	0.764
252	253	253	Category G	-0.44384766	-0.023925781	-0.81591797	0.39599609	-0.056152344	0.26220703	0	0.402	5/11/2017	5	11	2017	20:31:32	73892	0.5	20	31	32	28	0.051513672	3.511084	-0.55371094	-0.005126953	-0.79541016	6.3134766	0.11328125	0	0	0	0	0	0	0	0	0	0.96923828	0.030761719	0.14892578	0.10986328	-0.018554688	-0.020263672	0.687	33243.7	-0.326	1277.66	0.764
253	254	254	Category G	-0.49194336	-0.011962891	-0.89990234	0.36279297	-0.064941406	0.30712891	0	0.747	5/11/2017	5	11	2017	20:31:32	73892	0.6	20	31	32	29	0.051513672	3.511084	-0.54956055	-0.004150391	-0.79321289	2.282959	0.12133789	0	0	0	0	0	0	0	0	0	0.96508789	0.034912109	0.17163086	0.057617188	-0.007568359	-0.10644531	0.773	32992.06	-0.419	1565.78	0.764
254	255	255	Category G	-0.46777344	-0.071777344	-0.85180664	0.3581543	-0.054199219	0.3203125	0	0.59	5/11/2017	5	11	2017	20:31:32	73892	0.7	20	31	32	29	0.051513672	3.511084	-0.55297852	-0.003662109	-0.79272461	0.64379883	0.1237793	0	0	0	0	0	0	0	0	0	0.96655273	0.033447266	0.21191406	0.085205078	-0.067871094	-0.058837891	0.658	33334.32	-0.284	1120.78	0.764
255	256	256	Category G	-0.64794922	-0.10791016	-0.83984375	0.35473633	-0.044189453	0.32324219	0	0.919	5/11/2017	5	11	2017	20:31:32	73892	0.8	20	31	32	29	0.051513672	3.511084	-0.55273438	-0.003417969	-0.79223633	2.3393555	0.14892578	0	0	0	0	0	0	0	0	0	0.96606445	0.033935547	0.24682617	-0.094970703	-0.10424805	-0.047363281	0.695	33219.25	-0.314	1200.95	0.919
256	257	257	Category G	-0.16796875	0.035888672	-0.88793945	0.37866211	-0.035644531	0.29931641	0	0.526	5/11/2017	5	11	2017	20:31:32	73892	0.9	20	31	32	29	0.051513672	3.511084	-0.55273438	-0.002685547	-0.79052734	3.404541	0.39868164	0	0	0	0	0	0	0	0	0	0.96459961	0.035400391	0.52075195	0.38476563	0.038574219	-0.097167969	0.875	32721.47	-0.435	1423.47	0.919
257	258	258	Category G	-0.81591797	0.011962891	-0.87597656	0.40673828	-0.027099609	0.24438477	0	0.988	5/11/2017	5	11	2017	20:31:33	73893	0	20	31	33	29	0.051513672	3.511084	-0.55053711	-0.000244141	-0.78930664	5.4621582	0.27905273	0	0	0	0	0	0	0	0	0	0.96240234	0.037597656	0.36401367	-0.26513672	0.012207031	-0.086425781	0.882	32703.85	-0.419	1341.85	0.919
258	259	259	Category G	-0.43188477	-0.071777344	-0.83984375	0.37109375	-0.037597656	0.3046875	0	1.484	5/11/2017	5	11	2017	20:31:33	73893	0.1	20	31	33	29	0.051513672	3.511084	-0.55541992	0	-0.79199219	6.6142578	0.15063477	0	0	0	0	0	0	0	0	0	0.96728516	0.032714844	0.24316406	0.12353516	-0.071533203	-0.047607422	0.918	32615.01	-0.468	1486.28	0.919
259	260	260	Category G	-0.53979492	0	-0.70776367	0.39013672	-0.031494141	0.28271484	0	0.785	5/11/2017	5	11	2017	20:31:33	73893	0.2	20	31	33	29	0.051513672	3.511084	-0.55322266	-0.000244141	-0.79101563	9.4030762	0.084228516	0	0	0	0	0	0	0	0	0	0.96533203	0.034667969	0.097167969	0.013427734	0.000244141	0.083251953	0.843	32803.48	-0.414	1390.41	0.806
260	261	261	Category G	-0.55175781	0	-0.89990234	0.38208008	-0.042480469	0.28637695	0	0.806	5/11/2017	5	11	2017	20:31:33	73893	0.3	20	31	33	29	0.051513672	3.511084	-0.5546875	0.000732422	-0.78955078	11.357178	0.11010742	0	0	0	0	0	0	0	0	0	0.96508789	0.034912109	0.11401367	0.002929688	-0.000732422	-0.11010742	0.871	32731.58	-0.432	1417.76	0.806
261	262	262	Category G	-0.58789063	0	-0.93579102	0.38110352	-0.034667969	0.29736328	0	0.471	5/11/2017	5	11	2017	20:31:33	73893	0.4	20	31	33	29	0.051513672	3.511084	-0.55322266	0.002197266	-0.7890625	14.627686	0.15063477	0	0	0	0	0	0	0	0	0	0.96362305	0.036376953	0.18334961	-0.034423828	-0.002197266	-0.14648438	0.775	32986.49	-0.18	556.41	0.785
262	263	263	Category G	-0.52783203	-0.047851563	-0.75585938	0.40283203	-0.033203125	0.27368164	0	0.693	5/11/2017	5	11	2017	20:31:33	73893	0.5	20	31	33	29	0.051513672	3.511084	-0.55517578	0.002685547	-0.78735352	19.898438	0.065429688	0	0	0	0	0	0	0	0	0	0.96337891	0.036621094	0.109375	0.02734375	-0.050537109	0.031494141	0.599	33529.14	-0.042	148.39	0.693
263	264	264	Category C	-0.671875	0.16796875	-0.83984375	0.43212891	0.086425781	0.20874023	0	0.411	5/11/2017	5	11	2017	20:31:36	73896	0.7	20	31	36	33	0.051513672	3.491748	-0.55517578	0.002929688	-0.78759766	25.420166	0.20825195	0	0	0	0	0	0	0	0	0	0.96386719	0.036132813	0.33325195	-0.11645508	0.16479492	-0.052001953	0.495	33914.08	-0.003	12.04	0.471
264	265	265	Category C	-0.58789063	0.071777344	-0.77978516	0.39208984	0.082763672	0.26831055	0	0.429	5/11/2017	5	11	2017	20:31:36	73896	0.8	20	31	36	33	0.051513672	3.491748	-0.55541992	0.005615234	-0.78759766	30.720459	0.073730469	0	0	0	0	0	0	0	0	0	0.96386719	0.036132813	0.10620117	-0.032226563	0.065917969	0.0078125	0.421	34230.13	0.088	-371.48	0.429
265	266	266	Category C	-0.69580078	0.047851563	-0.82788086	0.38354492	0.10571289	0.26904297	0	0.162	5/11/2017	5	11	2017	20:31:36	73896	0.9	20	31	36	33	0.051513672	3.491748	-0.55908203	0.009277344	-0.78930664	34.101318	0.14697266	0	0	0	0	0	0	0	0	0	0.96728516	0.032714844	0.21362305	-0.13647461	0.038574219	-0.038330078	0.409	34285.56	0.123	-515.35	0.429
266	267	267	Category C	-0.68383789	0.047851563	-0.76782227	0.37402344	0.096679688	0.28637695	0	0.363	5/11/2017	5	11	2017	20:31:37	73897	0	20	31	37	33	0.051513672	3.491748	-0.55786133	0.012207031	-0.78808594	38.554932	0.13232422	0	0	0	0	0	0	0	0	0	0.96557617	0.034423828	0.18164063	-0.12573242	0.035400391	0.020263672	0.426	34207.41	0.153	-608.7	0.429
267	268	268	Category C	-0.35986328	0.095947266	-0.68383789	0.40625	0.092285156	0.24633789	0	0.399	5/11/2017	5	11	2017	20:31:37	73897	0.1	20	31	37	33	0.051513672	3.491748	-0.55981445	0.014404297	-0.78833008	40.310059	0.23974609	0	0	0	0	0	0	0	0	0	0.96704102	0.032958984	0.38574219	0.19995117	0.081298828	0.10449219	0.509	33858.65	-0.047	191.28	0.62
268	269	269	Category C	-0.69580078	0.083984375	-0.91186523	0.41894531	0.084960938	0.23535156	0	0.796	5/11/2017	5	11	2017	20:31:37	73897	0.2	20	31	37	33	0.051513672	3.491748	-0.56201172	0.015869141	-0.78759766	38.832031	0.19458008	0	0	0	0	0	0	0	0	0	0.96777344	0.032226563	0.32568359	-0.13354492	0.067871094	-0.12402344	0.541	33736.45	-0.05	193.69	0.62
269	270	270	Category C	-0.52783203	0	-0.77978516	0.38696289	0.095947266	0.27514648	0	0.906	5/11/2017	5	11	2017	20:31:37	73897	0.3	20	31	37	33	0.051513672	3.491748	-0.55957031	0.016845703	-0.78515625	36.321777	0.036376953	0	0	0	0	0	0	0	0	0	0.96435547	0.035644531	0.054199219	0.031738281	-0.016845703	0.005371094	0.563	33655.79	-0.063	238.35	0.734
270	271	271	Category C	-0.51586914	0.095947266	-0.77978516	0.38818359	0.091308594	0.26904297	0	0.62	5/11/2017	5	11	2017	20:31:37	73897	0.4	20	31	37	33	0.051513672	3.491748	-0.56054688	0.017578125	-0.78491211	33.110107	0.090087891	0	0	0	0	0	0	0	0	0	0.96484375	0.03515625	0.12792969	0.044677734	0.078125	0.005126953	0.624	33444.77	-0.161	600.93	0.734
271	272	272	Category C	-0.56396484	0.059814453	-0.81591797	0.37768555	0.089111328	0.28564453	0	0.294	5/11/2017	5	11	2017	20:31:37	73897	0.5	20	31	37	33	0.051513672	3.491748	-0.56616211	0.020263672	-0.78808594	28.667236	0.048095703	0	0	0	0	0	0	0	0	0	0.97045898	0.029541016	0.069335938	0.002197266	0.039306641	-0.027587891	0.658	33334.32	-0.109	372.49	0.734
272	273	273	Category C	-0.59985352	0.011962891	-0.81591797	0.39331055	0.091552734	0.26708984	0	0.734	5/11/2017	5	11	2017	20:31:37	73897	0.6	20	31	37	34	0.051513672	3.491748	-0.56542969	0.020019531	-0.78540039	22.307373	0.046386719	0	0	0	0	0	0	0	0	0	0.96801758	0.031982422	0.072753906	-0.034179688	-0.008056641	-0.030273438	0.587	33570.65	-0.125	479.28	0.62
273	274	274	Category C	-0.44384766	0.11987305	-0.75585938	0.40234375	0.077636719	0.26000977	0	0.599	5/11/2017	5	11	2017	20:31:37	73897	0.7	20	31	37	34	0.051513672	3.491748	-0.56738281	0.020019531	-0.78417969	17.265381	0.16137695	0	0	0	0	0	0	0	0	0	0.96826172	0.031738281	0.25170898	0.12353516	0.099609375	0.028320313	0.504	33878.3	0.117	-423.55	0.599
274	275	275	Category C	-0.58789063	0.11987305	-0.81591797	0.3996582	0.084716797	0.26196289	0	0.374	5/11/2017	5	11	2017	20:31:37	73897	0.8	20	31	37	34	0.051513672	3.491748	-0.56591797	0.021484375	-0.78222656	12.492676	0.10595703	0	0	0	0	0	0	0	0	0	0.96557617	0.034423828	0.15356445	-0.021728516	0.098144531	-0.033447266	0.433	34175.97	0.164	-639.96	0.441
275	276	276	Category C	-0.63598633	0.035888672	-0.79199219	0.38549805	0.081298828	0.27368164	0	0.408	5/11/2017	5	11	2017	20:31:37	73897	0.9	20	31	37	34	0.051513672	3.491748	-0.56518555	0.020751953	-0.78222656	8.3901367	0.072753906	0	0	0	0	0	0	0	0	0	0.96533203	0.034667969	0.095214844	-0.070556641	0.014892578	-0.009521484	0.457	34071.2	0.238	-851.95	0.441
276	277	277	Category C	-0.55175781	0.047851563	-0.74389648	0.38769531	0.085449219	0.27758789	0	0.19	5/11/2017	5	11	2017	20:31:38	73898	0	20	31	38	34	0.051513672	3.491748	-0.56713867	0.020507813	-0.78491211	4.7133789	0.051757813	0	0	0	0	0	0	0	0	0	0.96875	0.03125	0.083984375	0.015380859	0.027099609	0.041015625	0.376	34445.08	0.366	-1365.05	0.408
277	278	278	Category C	-0.58789063	0.071777344	-0.76782227	0.40209961	0.088134766	0.26123047	0	0.441	5/11/2017	5	11	2017	20:31:38	73898	0.1	20	31	38	34	0.051513672	3.491748	-0.56982422	0.020507813	-0.78662109	3.0466309	0.057373047	0	0	0	0	0	0	0	0	0	0.97167969	0.028320313	0.088134766	-0.017822266	0.051025391	0.018798828	0.34	34632.59	0.371	-1461.57	0.384
278	279	279	Category C	-0.52783203	0.059814453	-0.79199219	0.39306641	0.084472656	0.26220703	0	0.246	5/11/2017	5	11	2017	20:31:38	73898	0.2	20	31	38	34	0.051513672	3.491748	-0.56542969	0.020019531	-0.78344727	1.9748535	0.055419922	0	0	0	0	0	0	0	0	0	0.96630859	0.033691406	0.0859375	0.037597656	0.039550781	-0.008300781	0.326	34709.88	0.549	-1988.41	0.384
279	280	280	Category C	-0.63598633	0.035888672	-0.76782227	0.39453125	0.086669922	0.26928711	0	0.384	5/11/2017	5	11	2017	20:31:38	73898	0.3	20	31	38	34	0.051513672	3.491748	-0.56738281	0.020751953	-0.78295898	0.64306641	0.071533203	0	0	0	0	0	0	0	0	0	0.96728516	0.032714844	0.098632813	-0.068359375	0.014892578	0.015136719	0.313	34784.08	0.393	-1598.08	0.384
280	281	281	Category C	-0.52783203	0	-0.77978516	0.40380859	0.094482422	0.25561523	0	0.292	5/11/2017	5	11	2017	20:31:38	73898	0.4	20	31	38	34	0.051513672	3.491748	-0.56640625	0.018554688	-0.78198242	0.65039063	0.042724609	0	0	0	0	0	0	0	0	0	0.96582031	0.034179688	0.059570313	0.038574219	-0.018554688	0.002197266	0.386	34395.58	0.421	-1496.77	0.384
281	282	282	Category C	-0.74389648	0.083984375	-0.87597656	0.40771484	0.086425781	0.25268555	0	0.325	5/11/2017	5	11	2017	20:31:38	73898	0.5	20	31	38	34	0.051757813	3.5288086	-0.56445313	0.020507813	-0.77954102	0.37597656	0.21313477	0	0	0	0	0	0	0	0	0	0.96264648	0.037353516	0.33911133	-0.17919922	0.063232422	-0.096191406	0.375	34450.08	0.414	-1502.31	0.384
282	283	283	Category C	-0.50390625	-0.023925781	-0.75585938	0.38037109	0.097412109	0.28027344	0	0.631	5/11/2017	5	11	2017	20:31:38	73898	0.6	20	31	38	35	0.051757813	3.5288086	-0.56445313	0.022460938	-0.77905273	0.34277344	0.079833984	0	0	0	0	0	0	0	0	0	0.96240234	0.037597656	0.13012695	0.060546875	-0.046386719	0.023193359	0.471	34012.12	0.284	-969.34	0.631
283	284	284	Category C	-0.59985352	0.071777344	-0.70776367	0.40673828	0.097412109	0.24975586	0	0.376	5/11/2017	5	11	2017	20:31:38	73898	0.7	20	31	38	35	0.051757813	3.5288086	-0.56884766	0.021484375	-0.78344727	1.6152344	0.095947266	0	0	0	0	0	0	0	0	0	0.96850586	0.031494141	0.15673828	-0.030761719	0.050048828	0.075683594	0.531	33773.99	0.146	-499.4	0.631
284	285	285	Category C	-0.43188477	0.035888672	-0.82788086	0.4128418	0.091064453	0.24267578	0	0.822	5/11/2017	5	11	2017	20:31:38	73898	0.8	20	31	38	35	0.051757813	3.5288086	-0.56835938	0.021484375	-0.78222656	1.9873047	0.14453125	0	0	0	0	0	0	0	0	0	0.96704102	0.032958984	0.19604492	0.13647461	0.014160156	-0.045410156	0.547	33714.19	0.046	-164.38	0.74
285	286	286	Category C	-0.64794922	0.023925781	-0.75585938	0.39892578	0.090087891	0.25708008	0	0.74	5/11/2017	5	11	2017	20:31:38	73898	0.9	20	31	38	35	0.051757813	3.5288086	-0.56665039	0.023193359	-0.7800293	2.6445313	0.084472656	0	0	0	0	0	0	0	0	0	0.96459961	0.035400391	0.10595703	-0.081054688	0.000488281	0.024169922	0.627	33434.83	0.093	-290.55	0.803
286	287	287	Category C	-0.57592773	0.011962891	-0.82788086	0.39575195	0.093505859	0.26098633	0	0.392	5/11/2017	5	11	2017	20:31:39	73899	0	20	31	39	35	0.051757813	3.5288086	-0.56542969	0.024658203	-0.77880859	3.1657715	0.051513672	0	0	0	0	0	0	0	0	0	0.96289063	0.037109375	0.072021484	-0.010253906	-0.012695313	-0.048828125	0.682	33259.1	0.035	-105.94	0.803
287	288	288	Category C	-0.53979492	0.023925781	-0.70776367	0.40722656	0.098632813	0.25268555	0	0.803	5/11/2017	5	11	2017	20:31:39	73899	0.1	20	31	39	35	0.051757813	3.5288086	-0.56445313	0.026367188	-0.77758789	3.1445313	0.07421875	0	0	0	0	0	0	0	0	0	0.96118164	0.038818359	0.097167969	0.024658203	-0.002441406	0.069824219	0.695	33219.25	0.074	-216	0.803
288	289	289	Category C	-0.43188477	0.083984375	-0.68383789	0.42358398	0.10839844	0.21557617	0	0.962	5/11/2017	5	11	2017	20:31:39	73899	0.2	20	31	39	35	0.051757813	3.5288086	-0.56518555	0.027099609	-0.77758789	2.5424805	0.17260742	0	0	0	0	0	0	0	0	0	0.96191406	0.038085938	0.28417969	0.13330078	0.056640625	0.09375	0.644	33379.22	0.197	-570.53	0.74
289	290	290	Category C	-0.70776367	0.035888672	-0.79199219	0.40332031	0.09375	0.25073242	0	0.454	5/11/2017	5	11	2017	20:31:39	73899	0.3	20	31	39	35	0.051757813	3.5288086	-0.56445313	0.029296875	-0.77783203	1.998291	0.14404297	0	0	0	0	0	0	0	0	0	0.96166992	0.038330078	0.16357422	-0.14306641	0.006347656	-0.013916016	0.562	33659.4	0.339	-1002.8	0.516
290	291	291	Category C	-0.56396484	-0.047851563	-0.77978516	0.40332031	0.097900391	0.25170898	0	0.516	5/11/2017	5	11	2017	20:31:39	73899	0.4	20	31	39	35	0.051757813	3.5288086	-0.56640625	0.030761719	-0.77954102	1.4951172	0.078857422	0	0	0	0	0	0	0	0	0	0.96411133	0.035888672	0.081298828	0.002441406	-0.078613281	0	0.544	33725.29	0.26	-818.38	0.516
291	292	292	Category C	-0.61181641	0.023925781	-0.69580078	0.40991211	0.099853516	0.24536133	0	0.246	5/11/2017	5	11	2017	20:31:39	73899	0.5	20	31	39	35	0.051757813	3.5288086	-0.56713867	0.03125	-0.77929688	0.71435547	0.094970703	0	0	0	0	0	0	0	0	0	0.96435547	0.035644531	0.13549805	-0.044433594	-0.007324219	0.083496094	0.466	34033.05	0.234	-828.97	0.454
292	293	293	Category C	-0.45581055	0.059814453	-0.68383789	0.42944336	0.1015625	0.22363281	0	0.283	5/11/2017	5	11	2017	20:31:39	73899	0.6	20	31	39	36	0.051757813	3.5288086	-0.56958008	0.032470703	-0.77832031	0.39501953	0.15039063	0	0	0	0	0	0	0	0	0	0.96508789	0.034912109	0.2355957	0.11376953	0.027099609	0.094482422	0.361	34521.36	0.24	-999.07	0.417
293	294	294	Category C	-0.73193359	0	-0.80395508	0.41967773	0.099609375	0.22607422	0	0.337	5/11/2017	5	11	2017	20:31:39	73899	0.7	20	31	39	36	0.051757813	3.5288086	-0.57177734	0.033691406	-0.77807617	0.062255859	0.1652832	0	0	0	0	0	0	0	0	0	0.96630859	0.033691406	0.21923828	-0.15991211	-0.033691406	-0.025634766	0.354	34557.84	0.111	-520.58	0.417
294	295	295	Category C	-0.55175781	-0.023925781	-0.76782227	0.40258789	0.096923828	0.24560547	0	0.33	5/11/2017	5	11	2017	20:31:39	73899	0.8	20	31	39	36	0.051757813	3.5288086	-0.57421875	0.033935547	-0.77636719	0.6484375	0.062744141	0	0	0	0	0	0	0	0	0	0.96630859	0.033691406	0.089111328	0.022460938	-0.057861328	0.008544922	0.374	34455.1	0.03	-146.06	0.337
295	296	296	Category C	-0.63598633	0.059814453	-0.7199707	0.40063477	0.098876953	0.25488281	0	0.417	5/11/2017	5	11	2017	20:31:39	73899	0.9	20	31	39	36	0.051757813	3.5288086	-0.57373047	0.03515625	-0.77392578	1.5273438	0.085693359	0	0	0	0	0	0	0	0	0	0.96411133	0.035888672	0.140625	-0.062011719	0.024414063	0.053955078	0.381	34420.2	-0.073	393.09	0.417
296	297	297	Category C	-0.49194336	0.059814453	-0.73193359	0.40380859	0.09375	0.24755859	0	0.631	5/11/2017	5	11	2017	20:31:40	73900	0	20	31	40	36	0.051757813	3.5288086	-0.57495117	0.036865234	-0.77441406	1.5895996	0.095947266	0	0	0	0	0	0	0	0	0	0.96533203	0.034667969	0.1484375	0.083007813	0.022705078	0.042480469	0.44	34144.94	-0.158	826.74	0.479
297	298	298	Category C	-0.6237793	0.035888672	-0.79199219	0.39404297	0.093261719	0.26293945	0	0.293	5/11/2017	5	11	2017	20:31:40	73900	0.1	20	31	40	36	0.051757813	3.5288086	-0.58007813	0.036621094	-0.77319336	1.3583984	0.047363281	0	0	0	0	0	0	0	0	0	0.96728516	0.032714844	0.062988281	-0.043457031	-0.000732422	-0.018554688	0.463	34045.7	-0.201	1056.07	0.479
298	299	299	Category C	-0.59985352	0.011962891	-0.77978516	0.39038086	0.098388672	0.26293945	0	0.632	5/11/2017	5	11	2017	20:31:40	73900	0.2	20	31	40	36	0.051757813	3.5288086	-0.57788086	0.035888672	-0.77124023	1.6945801	0.033447266	0	0	0	0	0	0	0	0	0	0.96459961	0.035400391	0.054199219	-0.021728516	-0.023925781	-0.008300781	0.45	34101.29	-0.156	795.88	0.479
299	300	300	Category C	-0.53979492	0.083984375	-0.7199707	0.40478516	0.091552734	0.24462891	0	0.479	5/11/2017	5	11	2017	20:31:40	73900	0.3	20	31	40	36	0.051757813	3.5288086	-0.57958984	0.037597656	-0.76904297	1.671875	0.078369141	0	0	0	0	0	0	0	0	0	0.96386719	0.036132813	0.13525391	0.039794922	0.046142578	0.049072266	0.429	34193.89	0.139	-556.08	0.631
300	301	301	Category C	-0.51586914	0.059814453	-0.77978516	0.40869141	0.093017578	0.25268555	0	0.253	5/11/2017	5	11	2017	20:31:40	73900	0.4	20	31	40	36	0.051757813	3.5288086	-0.58154297	0.038085938	-0.77026367	1.1369629	0.069824219	0	0	0	0	0	0	0	0	0	0.96606445	0.033935547	0.096679688	0.065673828	0.021484375	-0.009277344	0.439	34149.34	0.429	-1410.14	0.632
301	302	302	Category C	-0.70776367	0.011962891	-0.79199219	0.39892578	0.089355469	0.26000977	0	0.289	5/11/2017	5	11	2017	20:31:40	73900	0.5	20	31	40	36	0.051757813	3.5288086	-0.58325195	0.038330078	-0.76904297	0.8371582	0.12915039	0	0	0	0	0	0	0	0	0	0.96606445	0.033935547	0.17358398	-0.12426758	-0.026367188	-0.022705078	0.595	33542.9	0.419	-1151.73	0.632
302	303	303	Category C	-0.58789063	0	-0.76782227	0.39868164	0.089355469	0.25683594	0	0.691	5/11/2017	5	11	2017	20:31:40	73900	0.6	20	31	40	37	0.051757813	3.5288086	-0.58300781	0.038818359	-0.76660156	1.0910645	0.0390625	0	0	0	0	0	0	0	0	0	0.96386719	0.036132813	0.044677734	-0.004638672	-0.038818359	-0.000976563	0.557	33677.53	0.622	-1633.84	0.479
303	304	304	Category C	-0.53979492	0.083984375	-0.7199707	0.40844727	0.084960938	0.24072266	0	1.229	5/11/2017	5	11	2017	20:31:40	73900	0.7	20	31	40	37	0.051757813	3.5288086	-0.58251953	0.040039063	-0.76586914	0.95385742	0.076416016	0	0	0	0	0	0	0	0	0	0.96313477	0.036865234	0.13256836	0.042724609	0.043701172	0.045898438	0.492	33926.12	0.794	-2087.23	0.401
304	305	305	Category C	-0.57592773	0.071777344	-0.82788086	0.40820313	0.089355469	0.24462891	0	0.401	5/11/2017	5	11	2017	20:31:40	73900	0.8	20	31	40	37	0.051757813	3.5288086	-0.58349609	0.038818359	-0.76635742	0.47705078	0.070068359	0	0	0	0	0	0	0	0	0	0.96411133	0.035888672	0.10205078	0.007568359	0.032714844	-0.061279297	0.509	33858.65	0.988	-2386.16	0.428
305	306	306	Category C	-0.57592773	0.035888672	-0.79199219	0.39868164	0.089355469	0.26196289	0	0.094	5/11/2017	5	11	2017	20:31:40	73900	0.9	20	31	40	37	0.051757813	3.5288086	-0.58374023	0.038085938	-0.765625	0.13720703	0.02734375	0	0	0	0	0	0	0	0	0	0.96362305	0.036376953	0.036376953	0.0078125	-0.002197266	-0.026123047	0.532	33770.21	0.811	-2034.83	0.691
306	307	307	Category C	-0.63598633	0.10791016	-0.81591797	0.39770508	0.087890625	0.26513672	0	0.351	5/11/2017	5	11	2017	20:31:41	73901	0	20	31	41	37	0.051757813	3.5288086	-0.58154297	0.038330078	-0.76367188	0.24804688	0.10229492	0	0	0	0	0	0	0	0	0	0.96069336	0.039306641	0.17578125	-0.054199219	0.069335938	-0.052001953	0.579	33598.71	0.566	-1486.8	0.531
307	308	308	Category C	-0.56396484	0	-0.77978516	0.39404297	0.093261719	0.26831055	0	0.428	5/11/2017	5	11	2017	20:31:41	73901	0.1	20	31	41	37	0.051757813	3.5288086	-0.58178711	0.038085938	-0.76489258	0.29907227	0.044677734	0	0	0	0	0	0	0	0	0	0.96191406	0.038085938	0.070800781	0.017822266	-0.038085938	-0.014648438	0.462	34049.93	0.644	-1857.71	0.531
308	309	309	Category C	-0.56396484	0.011962891	-0.74389648	0.40283203	0.1027832	0.24267578	0	0.972	5/11/2017	5	11	2017	20:31:41	73901	0.2	20	31	41	37	0.051757813	3.5288086	-0.58496094	0.037353516	-0.76586914	0.73461914	0.039794922	0	0	0	0	0	0	0	0	0	0.96459961	0.035400391	0.068847656	0.020996094	-0.025390625	0.021972656	0.491	33930.14	0.514	-1518.74	0.531
309	310	310	Category C	-0.46777344	0.095947266	-0.65991211	0.421875	0.109375	0.20654297	0	0.531	5/11/2017	5	11	2017	20:31:41	73901	0.3	20	31	41	37	0.051757813	3.5288086	-0.58251953	0.036132813	-0.76196289	0.76904297	0.16479492	0	0	0	0	0	0	0	0	0	0.95996094	0.040039063	0.27661133	0.11474609	0.059570313	0.10205078	0.5	33894.14	0.396	-1225.18	0.531
310	311	311	Category C	-0.671875	-0.023925781	-0.82788086	0.40649414	0.093017578	0.23950195	0	0.57	5/11/2017	5	11	2017	20:31:41	73901	0.4	20	31	41	37	0.051757813	3.5288086	-0.58325195	0.036621094	-0.76245117	0.56396484	0.12548828	0	0	0	0	0	0	0	0	0	0.96069336	0.039306641	0.21459961	-0.088378906	-0.060546875	-0.065185547	0.463	34045.7	0.437	-1386.63	0.57
311	312	312	Category C	-0.671875	-0.011962891	-0.76782227	0.39355469	0.097900391	0.25878906	0	0.153	5/11/2017	5	11	2017	20:31:41	73901	0.5	20	31	41	37	0.051757813	3.5288086	-0.58349609	0.035888672	-0.76245117	0.9296875	0.10058594	0	0	0	0	0	0	0	0	0	0.9609375	0.0390625	0.14135742	-0.088134766	-0.047851563	-0.005126953	0.549	33706.81	0.406	-1180.22	0.57
312	313	313	Category C	-0.56396484	0.047851563	-0.75585938	0.40380859	0.10424805	0.24536133	0	0.127	5/11/2017	5	11	2017	20:31:41	73901	0.6	20	31	41	38	0.051757813	3.5288086	-0.58398438	0.035888672	-0.76171875	1.0964355	0.024169922	0	0	0	0	0	0	0	0	0	0.96069336	0.039306641	0.038085938	0.020019531	0.01171875	0.005859375	0.462	34049.93	0.388	-1264.6	0.57
313	314	314	Category C	-0.51586914	0.011962891	-0.69580078	0.41992188	0.10229492	0.22119141	0	0.946	5/11/2017	5	11	2017	20:31:41	73901	0.7	20	31	41	38	0.051757813	3.5288086	-0.58300781	0.034912109	-0.76123047	1.2893066	0.096679688	0	0	0	0	0	0	0	0	0	0.95947266	0.040527344	0.15576172	0.067138672	-0.022949219	0.065429688	0.621	33454.75	0.222	-651.27	0.57
314	315	315	Category C	-0.6237793	0	-0.80395508	0.41381836	0.094482422	0.24438477	0	0.449	5/11/2017	5	11	2017	20:31:41	73901	0.8	20	31	41	38	0.051757813	3.5288086	-0.58520508	0.033447266	-0.76147461	1.6335449	0.066162109	0	0	0	0	0	0	0	0	0	0.9609375	0.0390625	0.11425781	-0.038330078	-0.033447266	-0.042236328	0.597	33536.01	0.242	-722.1	0.741
315	316	316	Category C	-0.61181641	-0.011962891	-0.76782227	0.39257813	0.094482422	0.26293945	0	1.486	5/11/2017	5	11	2017	20:31:41	73901	0.9	20	31	41	38	0.051757813	3.5288086	-0.58618164	0.031738281	-0.76220703	1.6164551	0.051025391	0	0	0	0	0	0	0	0	0	0.9621582	0.037841797	0.074707031	-0.025390625	-0.043701172	-0.005371094	0.695	33219.25	0.207	-565.11	0.741
316	317	317	Category C	-0.6237793	0.023925781	-0.74389648	0.40185547	0.096191406	0.24658203	0	0.426	5/11/2017	5	11	2017	20:31:42	73902	0	20	31	42	38	0.051757813	3.5288086	-0.58569336	0.029541016	-0.76123047	1.0229492	0.042236328	0	0	0	0	0	0	0	0	0	0.9609375	0.0390625	0.061279297	-0.037841797	-0.005615234	0.017333984	0.742	33080.03	0.137	-368.64	0.76
317	318	318	Category C	-0.43188477	0.071777344	-0.671875	0.4152832	0.097412109	0.23950195	0	0.741	5/11/2017	5	11	2017	20:31:42	73902	0.1	20	31	42	38	0.051757813	3.5288086	-0.58496094	0.031005859	-0.76049805	1.1303711	0.18139648	0	0	0	0	0	0	0	0	0	0.95996094	0.040039063	0.2824707	0.15307617	0.040527344	0.088623047	0.711	33171.02	0.197	-531.62	0.76
318	319	319	Category C	-0.75585938	0.059814453	-0.82788086	0.41259766	0.083007813	0.23950195	0	0.404	5/11/2017	5	11	2017	20:31:42	73902	0.2	20	31	42	38	0.051757813	3.5288086	-0.58666992	0.028808594	-0.76147461	0.56835938	0.18432617	0	0	0	0	0	0	0	0	0	0.96166992	0.038330078	0.26635742	-0.16894531	0.030761719	-0.066162109	0.875	32721.47	0.123	-294.22	0.76
319	320	320	Category C	-0.52783203	-0.023925781	-0.75585938	0.390625	0.080810547	0.27246094	0	0.76	5/11/2017	5	11	2017	20:31:42	73902	0.3	20	31	42	38	0.051513672	3.5175293	-0.58862305	0.028076172	-0.76123047	0.21557617	0.080322266	0	0	0	0	0	0	0	0	0	0.96289063	0.037109375	0.1184082	0.060791016	-0.052001953	0.005371094	0.706	33186	0.264	-694.47	0.76
320	321	321	Category C	-0.6237793	0.13183594	-0.74389648	0.40844727	0.084960938	0.24072266	0	1.438	5/11/2017	5	11	2017	20:31:42	73902	0.4	20	31	42	38	0.051513672	3.5175293	-0.58764648	0.027832031	-0.76025391	0.76586914	0.11108398	0	0	0	0	0	0	0	0	0	0.96142578	0.038574219	0.15600586	-0.035888672	0.10375977	0.016357422	0.807	32898.81	0.247	-595.87	0.76
321	322	322	Category C	-0.39599609	0.023925781	-0.68383789	0.42456055	0.094970703	0.21899414	0	0.468	5/11/2017	5	11	2017	20:31:42	73902	0.5	20	31	42	38	0.051513672	3.5175293	-0.58837891	0.029052734	-0.76098633	0.5168457	0.20727539	0	0	0	0	0	0	0	0	0	0.96240234	0.037597656	0.27490234	0.19238281	-0.005126953	0.077148438	0.789	32947.77	0.231	-570.01	0.76
322	323	323	Category C	-0.7199707	0	-0.86376953	0.41796875	0.084960938	0.23754883	0	1.032	5/11/2017	5	11	2017	20:31:42	73902	0.6	20	31	42	39	0.051513672	3.5175293	-0.58691406	0.028320313	-0.76025391	1.0769043	0.1706543	0	0	0	0	0	0	0	0	0	0.9609375	0.0390625	0.26464844	-0.1328125	-0.028320313	-0.10327148	0.755	33042.78	0.138	-366.38	0.76
323	324	324	Category C	-0.671875	0.023925781	-0.76782227	0.39550781	0.08203125	0.25415039	0	0.633	5/11/2017	5	11	2017	20:31:42	73902	0.7	20	31	42	39	0.051513672	3.5175293	-0.58886719	0.028076172	-0.76000977	1.2121582	0.083251953	0	0	0	0	0	0	0	0	0	0.96191406	0.038085938	0.094970703	-0.082763672	-0.004150391	-0.007568359	0.677	33274.59	0.057	-171.38	0.934
324	325	325	Category C	-0.49194336	0	-0.68383789	0.40478516	0.092285156	0.25073242	0	0.199	5/11/2017	5	11	2017	20:31:42	73902	0.8	20	31	42	39	0.051513672	3.5175293	-0.58862305	0.02734375	-0.76171875	1.4140625	0.12719727	0	0	0	0	0	0	0	0	0	0.96313477	0.036865234	0.20214844	0.096679688	-0.02734375	0.077880859	0.593	33549.81	0.116	-372.81	0.934
325	326	326	Category C	-0.46777344	0.023925781	-0.69580078	0.40600586	0.099609375	0.24365234	0	0.297	5/11/2017	5	11	2017	20:31:42	73902	0.9	20	31	42	39	0.051513672	3.5175293	-0.58935547	0.02734375	-0.76098633	1.6682129	0.13818359	0	0	0	0	0	0	0	0	0	0.96289063	0.037109375	0.19042969	0.12158203	-0.003417969	0.065185547	0.72	33144.28	-0.05	152.16	1.013
326	327	327	Category C	-0.50390625	0.10791016	-0.75585938	0.41601563	0.091308594	0.23754883	0	0.934	5/11/2017	5	11	2017	20:31:43	73903	0	20	31	43	39	0.051513672	3.5175293	-0.58740234	0.028564453	-0.76074219	1.6674805	0.11499023	0	0	0	0	0	0	0	0	0	0.96166992	0.038330078	0.16772461	0.083496094	0.079101563	0.004882813	0.717	33153.16	-0.084	261.91	0.944
327	328	328	Category C	-0.58789063	-0.011962891	-0.74389648	0.39257813	0.086669922	0.25805664	0	1.228	5/11/2017	5	11	2017	20:31:43	73903	0.1	20	31	43	39	0.051513672	3.5175293	-0.58862305	0.027587891	-0.75976563	1.8518066	0.042480469	0	0	0	0	0	0	0	0	0	0.96142578	0.038574219	0.056152344	0.000732422	-0.039550781	0.015869141	0.769	33003.25	-0.154	471.57	0.944
328	329	329	Category C	-0.53979492	0.023925781	-0.80395508	0.3996582	0.082275391	0.25878906	0	1.013	5/11/2017	5	11	2017	20:31:43	73903	0.2	20	31	43	39	0.051513672	3.5175293	-0.58837891	0.027832031	-0.75830078	1.7636719	0.066650391	0	0	0	0	0	0	0	0	0	0.96020508	0.039794922	0.097900391	0.048583984	-0.00390625	-0.045410156	0.841	32808.69	-0.207	603.1	0.944
329	330	330	Category C	-0.51586914	0.11987305	-0.80395508	0.4050293	0.078369141	0.25610352	0	0.944	5/11/2017	5	11	2017	20:31:43	73903	0.3	20	31	43	39	0.051513672	3.5175293	-0.59082031	0.028564453	-0.75976563	1.2094727	0.1262207	0	0	0	0	0	0	0	0	0	0.96289063	0.037109375	0.21044922	0.074951172	0.091064453	-0.043945313	0.901	32656.6	-0.259	729.1	0.944
330	331	331	Category C	-0.68383789	0.023925781	-0.76782227	0.39257813	0.082519531	0.27001953	0	0.632	5/11/2017	5	11	2017	20:31:43	73903	0.4	20	31	43	39	0.051513672	3.5175293	-0.59008789	0.029052734	-0.76025391	0.10693359	0.093994141	0	0	0	0	0	0	0	0	0	0.96289063	0.037109375	0.10620117	-0.093505859	-0.005126953	-0.007324219	0.804	32906.91	-0.154	452.97	0.944
331	332	332	Category C	-0.57592773	0.011962891	-0.7199707	0.40283203	0.086425781	0.25073242	0	0.657	5/11/2017	5	11	2017	20:31:43	73903	0.5	20	31	43	39	0.051513672	3.5175293	-0.58959961	0.031494141	-0.76000977	0.40429688	0.046630859	0	0	0	0	0	0	0	0	0	0.96240234	0.037597656	0.073486328	0.013671875	-0.01953125	0.040039063	0.7	33204.08	-0.011	33.49	0.657
332	333	333	Category C	-0.6237793	0.071777344	-0.80395508	0.40283203	0.085693359	0.26000977	0	0.352	5/11/2017	5	11	2017	20:31:43	73903	0.6	20	31	43	40	0.051513672	3.5175293	-0.59155273	0.031738281	-0.76171875	1.3718262	0.066162109	0	0	0	0	0	0	0	0	0	0.96484375	0.03515625	0.11425781	-0.031982422	0.039794922	-0.041992188	0.601	33522.29	0	0	0.632
333	334	334	Category C	-0.68383789	0.011962891	-0.76782227	0.40966797	0.095458984	0.2434082	0	0.602	5/11/2017	5	11	2017	20:31:43	73903	0.7	20	31	43	40	0.051513672	3.5175293	-0.59057617	0.031982422	-0.76147461	2.1213379	0.095458984	0	0	0	0	0	0	0	0	0	0.96411133	0.035888672	0.11938477	-0.093261719	-0.020019531	-0.006103516	0.465	34037.26	0.298	-1017.14	0.602
334	335	335	Category C	-0.43188477	0.023925781	-0.64794922	0.42285156	0.097167969	0.22290039	0	0.423	5/11/2017	5	11	2017	20:31:43	73903	0.8	20	31	43	40	0.051513672	3.5175293	-0.58862305	0.03515625	-0.76098633	2.1123047	0.19360352	0	0	0	0	0	0	0	0	0	0.96289063	0.037109375	0.28125	0.15673828	-0.011230469	0.11303711	0.404	34309.04	0.33	-1205.83	0.423
335	336	336	Category C	-0.73193359	0.035888672	-0.88793945	0.41796875	0.097900391	0.22705078	0	0.124	5/11/2017	5	11	2017	20:31:43	73903	0.9	20	31	43	40	0.051513672	3.5175293	-0.58862305	0.035400391	-0.76049805	1.8376465	0.19165039	0	0	0	0	0	0	0	0	0	0.96240234	0.037597656	0.27075195	-0.14306641	0.000244141	-0.12719727	0.308	34813.29	0.435	-1736.15	0.352
336	337	337	Category C	-0.58789063	0.011962891	-0.77978516	0.40307617	0.096191406	0.25268555	0	0.27	5/11/2017	5	11	2017	20:31:44	73904	0	20	31	44	40	0.051513672	3.5175293	-0.58740234	0.036376953	-0.76171875	1.8339844	0.030273438	0	0	0	0	0	0	0	0	0	0.96264648	0.037353516	0.042724609	-0.000244141	-0.024414063	-0.017822266	0.282	34971.68	0.42	-1773.64	0.423
337	338	338	Category C	-0.64794922	-0.035888672	-0.7199707	0.41650391	0.10107422	0.23632813	0	0.08	5/11/2017	5	11	2017	20:31:44	73904	0.1	20	31	44	40	0.051513672	3.5175293	-0.58740234	0.036376953	-0.76318359	2.3063965	0.10375977	0	0	0	0	0	0	0	0	0	0.96386719	0.036132813	0.17602539	-0.060302734	-0.072265625	0.043212891	0.262	35101.77	0.457	-1954.53	0.423
338	339	339	Category C	-0.56396484	0.059814453	-0.671875	0.42236328	0.10375977	0.22192383	0	0.196	5/11/2017	5	11	2017	20:31:44	73904	0.2	20	31	44	40	0.051513672	3.5175293	-0.58691406	0.036376953	-0.76391602	2.401123	0.097900391	0	0	0	0	0	0	0	0	0	0.96411133	0.035888672	0.13867188	0.022949219	0.023193359	0.092041016	0.294	34897.17	0.662	-2372.94	0.483
339	340	340	Category C	-0.69580078	0.035888672	-0.80395508	0.42089844	0.09375	0.23120117	0	0.483	5/11/2017	5	11	2017	20:31:44	73904	0.3	20	31	44	40	0.051513672	3.5175293	-0.58496094	0.038330078	-0.76196289	1.8134766	0.11816406	0	0	0	0	0	0	0	0	0	0.96142578	0.038574219	0.15478516	-0.1105957	-0.002441406	-0.041748047	0.568	33637.81	0.306	-913.82	0.613
340	341	341	Category C	-0.68383789	0.023925781	-0.79199219	0.40600586	0.097412109	0.24365234	0	0.613	5/11/2017	5	11	2017	20:31:44	73904	0.4	20	31	44	40	0.051513672	3.5175293	-0.58569336	0.038818359	-0.76196289	1.394043	0.10351563	0	0	0	0	0	0	0	0	0	0.96191406	0.038085938	0.14282227	-0.097900391	-0.014892578	-0.029785156	0.868	32739.2	-0.09	238.94	0.96
341	342	342	Category C	-0.56396484	0.035888672	-0.74389648	0.40161133	0.094726563	0.24975586	0	1.77	5/11/2017	5	11	2017	20:31:44	73904	0.5	20	31	44	40	0.051513672	3.5175293	-0.58618164	0.038330078	-0.76318359	1.543457	0.029785156	0	0	0	0	0	0	0	0	0	0.96313477	0.036865234	0.044189453	0.022216797	-0.002441406	0.019287109	1.014	32391.17	-0.205	502.25	1.184
342	343	343	Category C	-0.49194336	0.059814453	-0.70776367	0.41674805	0.10205078	0.22998047	0	2.066	5/11/2017	5	11	2017	20:31:44	73904	0.6	20	31	44	41	0.051513672	3.5175293	-0.58154297	0.040527344	-0.76245117	1.286377	0.10693359	0	0	0	0	0	0	0	0	0	0.95996094	0.040039063	0.16357422	0.089599609	0.019042969	0.0546875	1.179	32043.69	-0.335	757.19	1.184
343	344	344	Category C	-0.75585938	0.059814453	-0.86376953	0.41113281	0.091796875	0.24462891	0	0.96	5/11/2017	5	11	2017	20:31:44	73904	0.7	20	31	44	41	0.051513672	3.5175293	-0.58154297	0.041503906	-0.76416016	0.92260742	0.20117188	0	0	0	0	0	0	0	0	0	0.96118164	0.038818359	0.29174805	-0.17407227	0.018066406	-0.099365234	1.286	31838.89	-0.456	998.63	1.77
344	345	345	Category C	-0.59985352	0.011962891	-0.73193359	0.40917969	0.1015625	0.24462891	0	1.184	5/11/2017	5	11	2017	20:31:44	73904	0.8	20	31	44	41	0.051513672	3.5175293	-0.58081055	0.040039063	-0.7644043	1.1437988	0.046875	0	0	0	0	0	0	0	0	0	0.9609375	0.0390625	0.079345703	-0.018798828	-0.028076172	0.032470703	1.497	31472.49	-0.844	1877.78	1.77
345	346	346	Category C	-0.52783203	0.071777344	-0.671875	0.40966797	0.097412109	0.23657227	0	1.128	5/11/2017	5	11	2017	20:31:44	73904	0.9	20	31	44	41	0.051513672	3.5175293	-0.58227539	0.040527344	-0.76245117	1.5141602	0.11010742	0	0	0	0	0	0	0	0	0	0.96020508	0.039794922	0.17626953	0.054443359	0.031005859	0.090576172	1.343	31735.38	-0.673	1561.06	1.184
346	347	347	Category C	-0.69580078	0.035888672	-0.86376953	0.41137695	0.10180664	0.22387695	0	1.874	5/11/2017	5	11	2017	20:31:45	73905	0	20	31	45	41	0.051513672	3.5175293	-0.58276367	0.042236328	-0.76171875	1.4187012	0.15209961	0	0	0	0	0	0	0	0	0	0.95996094	0.040039063	0.22119141	-0.11279297	-0.006347656	-0.10180664	1.145	32111.91	-0.404	971	1.128
347	348	348	Category C	-0.6237793	0.035888672	-0.76782227	0.40283203	0.090332031	0.25073242	0	0.851	5/11/2017	5	11	2017	20:31:45	73905	0.1	20	31	45	41	0.051513672	3.5175293	-0.578125	0.040039063	-0.76000977	0.59863281	0.046142578	0	0	0	0	0	0	0	0	0	0.95581055	0.044189453	0.057373047	-0.045410156	-0.004150391	-0.007568359	1.106	32192.22	-0.357	867.69	1.128
348	349	349	Category C	-0.49194336	-0.011962891	-0.59985352	0.42016602	0.10620117	0.21679688	0	0.873	5/11/2017	5	11	2017	20:31:45	73905	0.2	20	31	45	41	0.051513672	3.5175293	-0.5769043	0.039794922	-0.76074219	0.88256836	0.18920898	0	0	0	0	0	0	0	0	0	0.95581055	0.044189453	0.29785156	0.084960938	-0.051757813	0.16088867	1.005	32411.4	-0.169	410.35	0.873
349	350	350	Category C	-0.58789063	0.035888672	-0.80395508	0.42919922	0.09375	0.21166992	0	0.728	5/11/2017	5	11	2017	20:31:45	73905	0.3	20	31	45	41	0.051513672	3.5175293	-0.578125	0.0390625	-0.76220703	1.7380371	0.042724609	0	0	0	0	0	0	0	0	0	0.95751953	0.042480469	0.054443359	-0.009521484	-0.003173828	-0.041503906	0.896	32668.96	-0.093	240.65	0.873
350	351	351	Category C	-0.52783203	0.035888672	-0.79199219	0.4128418	0.094238281	0.24462891	0	0.58	5/11/2017	5	11	2017	20:31:45	73905	0.4	20	31	45	41	0.051513672	3.5175293	-0.58056641	0.0390625	-0.7644043	2.7258301	0.059570313	0	0	0	0	0	0	0	0	0	0.96069336	0.039306641	0.083740234	0.052734375	-0.003173828	-0.02734375	0.9	32659.07	0.03	-73.05	0.873
351	352	352	Category C	-0.61181641	0.047851563	-0.75585938	0.4128418	0.091796875	0.24267578	0	0.473	5/11/2017	5	11	2017	20:31:45	73905	0.5	20	31	45	41	0.051513672	3.5175293	-0.57910156	0.040039063	-0.76367188	4.5583496	0.034179688	0	0	0	0	0	0	0	0	0	0.95947266	0.040527344	0.048095703	-0.032470703	0.007568359	0.0078125	0.955	32526.59	-0.06	144.85	0.873
352	353	353	Category C	-0.52783203	-0.059814453	-0.76782227	0.40283203	0.091308594	0.26098633	0	1.9	5/11/2017	5	11	2017	20:31:45	73905	0.6	20	31	45	42	0.051513672	3.5175293	-0.57666016	0.039794922	-0.76269531	5.3972168	0.11108398	0	0	0	0	0	0	0	0	0	0.95703125	0.04296875	0.15356445	0.048828125	-0.099609375	-0.004882813	0.85	32785.33	0.039	-98.98	0.728
353	354	354	Category C	-0.61181641	0	-0.77978516	0.4128418	0.094238281	0.23657227	0	1.176	5/11/2017	5	11	2017	20:31:45	73905	0.7	20	31	45	42	0.051513672	3.5175293	-0.57495117	0.038574219	-0.76196289	6.1953125	0.056152344	0	0	0	0	0	0	0	0	0	0.95532227	0.044677734	0.093017578	-0.036621094	-0.038574219	-0.017578125	0.843	32803.48	0.12	-295.65	0.69
354	355	355	Category C	-0.65991211	-0.011962891	-0.87597656	0.4206543	0.087158203	0.22998047	0	0.243	5/11/2017	5	11	2017	20:31:45	73905	0.8	20	31	45	42	0.051513672	3.5175293	-0.57641602	0.038330078	-0.76367188	6.0834961	0.1484375	0	0	0	0	0	0	0	0	0	0.95751953	0.042480469	0.24584961	-0.083251953	-0.050292969	-0.11206055	0.839	32813.91	0.08	-201.33	0.851
355	356	356	Category C	-0.59985352	-0.13183594	-0.7199707	0.4152832	0.10009766	0.23144531	0	0.69	5/11/2017	5	11	2017	20:31:45	73905	0.9	20	31	45	42	0.051513672	3.5175293	-0.57568359	0.039306641	-0.76269531	6.065918	0.17822266	0	0	0	0	0	0	0	0	0	0.95654297	0.043457031	0.23828125	-0.023925781	-0.17114258	0.042724609	0.902	32654.14	0.206	-466.09	1.176
356	357	357	Category C	-0.49194336	0.15576172	-0.68383789	0.43359375	0.1159668	0.19213867	0	0.557	5/11/2017	5	11	2017	20:31:46	73906	0	20	31	46	42	0.051513672	3.5175293	-0.57446289	0.0390625	-0.76269531	6.2202148	0.16308594	0	0	0	0	0	0	0	0	0	0.95581055	0.044189453	0.27807617	0.082519531	0.11645508	0.078857422	0.879	32711.39	0.143	-338.09	1.176
357	358	358	Category C	-0.7199707	-0.10791016	-0.83984375	0.42358398	0.075683594	0.22119141	0	0.851	5/11/2017	5	11	2017	20:31:46	73906	0.111	20	31	46	42	0.051513672	3.491748	-0.57421875	0.038574219	-0.76464844	4.6298828	0.21972656	0	0	0	0	0	0	0	0	0	0.95727539	0.042724609	0.3671875	-0.14550781	-0.14648438	-0.074951172	0.908	32639.4	0.072	-171	0.851
358	359	359	Category C	-0.69580078	0	-0.77978516	0.40332031	0.082519531	0.25488281	0	1.757	5/11/2017	5	11	2017	20:31:46	73906	0.222	20	31	46	42	0.051513672	3.491748	-0.57543945	0.039550781	-0.76660156	3.1550293	0.12719727	0	0	0	0	0	0	0	0	0	0.95947266	0.040527344	0.17285156	-0.12011719	-0.039550781	-0.012939453	0.998	32427.25	0.002	-4.54	0.851
359	360	360	Category C	-0.56396484	0.023925781	-0.68383789	0.40551758	0.084228516	0.24389648	0	1.351	5/11/2017	5	11	2017	20:31:46	73906	0.333	20	31	46	42	0.051513672	3.491748	-0.57177734	0.039794922	-0.765625	1.6135254	0.083496094	0	0	0	0	0	0	0	0	0	0.95629883	0.043701172	0.10571289	0.0078125	-0.015869141	0.081787109	0.97	32491.53	-0.117	286.05	1.06
360	361	361	Category C	-0.57592773	0.095947266	-0.83984375	0.43774414	0.097412109	0.20019531	0	0.784	5/11/2017	5	11	2017	20:31:46	73906	0.444	20	31	46	42	0.051513672	3.491748	-0.56958008	0.042236328	-0.76416016	0.73706055	0.092773438	0	0	0	0	0	0	0	0	0	0.95410156	0.045898438	0.13525391	-0.006103516	0.053466797	-0.075439453	1.054	32302.94	-0.262	636.61	1.06
361	362	362	Category C	-0.6237793	0.023925781	-0.81591797	0.40234375	0.080078125	0.25097656	0	0.521	5/11/2017	5	11	2017	20:31:46	73906	0.555	20	31	46	42	0.051513672	3.491748	-0.56640625	0.040527344	-0.76391602	0.12231445	0.078857422	0	0	0	0	0	0	0	0	0	0.9519043	0.048095703	0.12573242	-0.057128906	-0.016601563	-0.051757813	1.02	32377.76	-0.388	1040.59	1.06
362	363	363	Category C	-0.65991211	-0.035888672	-0.73193359	0.40234375	0.088378906	0.25097656	0	1.06	5/11/2017	5	11	2017	20:31:46	73906	0.666	20	31	46	43	0.051513672	3.491748	-0.5690918	0.040283203	-0.76660156	0.19995117	0.12329102	0	0	0	0	0	0	0	0	0	0.95556641	0.044433594	0.20166016	-0.090576172	-0.076171875	0.034667969	0.893	32676.4	-0.372	1135.71	0.999
363	364	364	Category C	-0.58789063	0.011962891	-0.83984375	0.40258789	0.085449219	0.26611328	0	0.648	5/11/2017	5	11	2017	20:31:46	73906	0.777	20	31	46	43	0.051513672	3.491748	-0.56542969	0.040283203	-0.765625	0.57495117	0.082275391	0	0	0	0	0	0	0	0	0	0.95263672	0.047363281	0.12475586	-0.022216797	-0.028320313	-0.073974609	0.734	33103.21	-0.285	1002.41	0.784
364	365	365	Category C	-0.49194336	0.023925781	-0.77978516	0.40307617	0.09375	0.26000977	0	0.999	5/11/2017	5	11	2017	20:31:46	73906	0.888	20	31	46	43	0.051513672	3.491748	-0.5625	0.040283203	-0.76513672	0.009521484	0.073974609	0	0	0	0	0	0	0	0	0	0.95043945	0.049560547	0.10180664	0.070556641	-0.016357422	-0.014404297	0.709	33177	-0.278	1007.91	0.648
365	366	366	Category C	-0.47998047	0.13183594	-0.74389648	0.42578125	0.087158203	0.22705078	0	0.397	5/11/2017	5	11	2017	20:31:47	73907	0	20	31	47	43	0.051513672	3.491748	-0.56274414	0.040283203	-0.76757813	0.53027344	0.12548828	0	0	0	0	0	0	0	0	0	0.95263672	0.047363281	0.19775391	0.082763672	0.091308594	0.023681641	0.67	33296.44	-0.167	585.81	0.84
366	367	367	Category C	-0.671875	-0.071777344	-0.73193359	0.41723633	0.061279297	0.24072266	0	0.633	5/11/2017	5	11	2017	20:31:47	73907	0.1	20	31	47	43	0.051513672	3.491748	-0.56420898	0.040039063	-0.76855469	0.31689453	0.15942383	0	0	0	0	0	0	0	0	0	0.9543457	0.045654297	0.25610352	-0.10742188	-0.11181641	0.036621094	0.633	33415.07	-0.137	495	0.648
367	368	368	Category C	-0.52783203	0.035888672	-0.59985352	0.42358398	0.058105469	0.22753906	0	0.286	5/11/2017	5	11	2017	20:31:47	73907	0.2	20	31	47	43	0.051513672	3.491748	-0.56396484	0.038574219	-0.76953125	0.10742188	0.17358398	0	0	0	0	0	0	0	0	0	0.95507813	0.044921875	0.20898438	0.036132813	-0.002685547	0.16967773	0.615	33474.82	-0.108	391.67	0.84
368	369	369	Category C	-0.63598633	0.14379883	-0.79199219	0.44165039	0.064697266	0.20898438	0	0.84	5/11/2017	5	11	2017	20:31:47	73907	0.3	20	31	47	43	0.051513672	3.491748	-0.56347656	0.0390625	-0.77026367	0.13305664	0.12890625	0	0	0	0	0	0	0	0	0	0.95532227	0.044677734	0.19848633	-0.072265625	0.10449219	-0.021484375	0.634	33411.79	-0.058	197.53	0.633
369	370	370	Category C	-0.63598633	0.083984375	-0.83984375	0.41088867	0.066650391	0.24682617	0	0.536	5/11/2017	5	11	2017	20:31:47	73907	0.4	20	31	47	43	0.051513672	3.491748	-0.5625	0.038574219	-0.77124023	0.78271484	0.11010742	0	0	0	0	0	0	0	0	0	0.95532227	0.044677734	0.18701172	-0.073242188	0.045166016	-0.068359375	0.642	33385.7	0.078	-241.42	0.682
370	371	371	Category C	-0.53979492	0.14379883	-0.75585938	0.40112305	0.062988281	0.25097656	0	1.114	5/11/2017	5	11	2017	20:31:47	73907	0.5	20	31	47	43	0.051513672	3.491748	-0.56323242	0.037597656	-0.77099609	1.0107422	0.10961914	0	0	0	0	0	0	0	0	0	0.95556641	0.044433594	0.14477539	0.0234375	0.10595703	0.015136719	0.65	33359.88	0.067	-206.72	0.682
371	372	372	Category C	-0.75585938	0.047851563	-0.82788086	0.40576172	0.043701172	0.26342773	0	0.447	5/11/2017	5	11	2017	20:31:47	73907	0.6	20	31	47	43	0.051513672	3.491748	-0.56054688	0.037597656	-0.77099609	0.22509766	0.20361328	0	0	0	0	0	0	0	0	0	0.95385742	0.046142578	0.26220703	-0.19506836	0.010009766	-0.056640625	0.689	33237.57	-0.05	157.89	0.682
372	373	373	Category C	-0.37182617	0.071777344	-0.671875	0.41674805	0.051025391	0.24194336	0	0.682	5/11/2017	5	11	2017	20:31:47	73907	0.7	20	31	47	44	0.051513672	3.491748	-0.55981445	0.037597656	-0.77172852	0.50610352	0.21557617	0	0	0	0	0	0	0	0	0	0.95410156	0.045898438	0.32202148	0.18798828	0.033935547	0.099853516	0.601	33522.29	0.085	-275.52	0.682
373	374	374	Category C	-0.58789063	0.26391602	-0.76782227	0.43017578	0.058349609	0.2265625	0	0.516	5/11/2017	5	11	2017	20:31:47	73907	0.8	20	31	47	44	0.051513672	3.491748	-0.55712891	0.036621094	-0.77246094	0.68603516	0.22924805	0	0	0	0	0	0	0	0	0	0.95336914	0.046630859	0.26245117	-0.030517578	0.22705078	0.004638672	0.763	33020.12	0.081	-219.24	0.941
374	375	375	Category C	-0.53979492	0	-0.73193359	0.40136719	0.059814453	0.26831055	0	0.316	5/11/2017	5	11	2017	20:31:47	73907	0.9	20	31	47	44	0.051513672	3.491748	-0.5559082	0.036621094	-0.77246094	0.88061523	0.057128906	0	0	0	0	0	0	0	0	0	0.95263672	0.047363281	0.093505859	0.016113281	-0.036621094	0.040527344	0.734	33103.21	0.128	-348.72	0.682
375	376	376	Category C	-0.55175781	0.13183594	-0.81591797	0.40380859	0.054931641	0.26757813	0	1.506	5/11/2017	5	11	2017	20:31:48	73908	0	20	31	48	44	0.051513672	3.491748	-0.55541992	0.036621094	-0.77441406	0.46899414	0.10375977	0	0	0	0	0	0	0	0	0	0.95385742	0.046142578	0.14013672	0.003662109	0.094970703	-0.041259766	0.743	33077.14	-0.016	46.52	0.682
376	377	377	Category C	-0.47998047	0.047851563	-0.85180664	0.38085938	0.051513672	0.28613281	0	0.941	5/11/2017	5	11	2017	20:31:48	73908	0.09	20	31	48	44	0.051513672	3.491748	-0.55322266	0.036376953	-0.77368164	0.69677734	0.10742188	0	0	0	0	0	0	0	0	0	0.9519043	0.048095703	0.16259766	0.073242188	0.011230469	-0.077880859	0.702	33198.04	0.011	-32.99	0.615
377	378	378	Category C	-0.58789063	0.035888672	-0.85180664	0.39404297	0.051269531	0.26977539	0	0.499	5/11/2017	5	11	2017	20:31:48	73908	0.181	20	31	48	44	0.051513672	3.491748	-0.55273438	0.036132813	-0.77416992	1.7070313	0.084960938	0	0	0	0	0	0	0	0	0	0.9519043	0.048095703	0.11279297	-0.034912109	-0.000244141	-0.077392578	0.719	33147.24	0.026	-75.85	0.941
378	379	379	Category C	-0.45581055	0.16796875	-0.61181641	0.39892578	0.066894531	0.26635742	0	0.439	5/11/2017	5	11	2017	20:31:48	73908	0.272	20	31	48	44	0.051513672	3.491748	-0.55078125	0.036621094	-0.77514648	1.2111816	0.23022461	0	0	0	0	0	0	0	0	0	0.9519043	0.048095703	0.38989258	0.094970703	0.13110352	0.16333008	0.956	32524.23	-0.31	848.53	1.019
379	380	380	Category C	-0.58789063	0.13183594	-0.7199707	0.39331055	0.074462891	0.2734375	0	0.615	5/11/2017	5	11	2017	20:31:48	73908	0.363	20	31	48	44	0.051513672	3.491748	-0.54980469	0.036132813	-0.77661133	1.666748	0.11743164	0	0	0	0	0	0	0	0	0	0.95214844	0.047851563	0.19018555	-0.037841797	0.095458984	0.056640625	0.874	32723.99	-0.353	1088.12	0.941
380	381	381	Category C	-0.56396484	0.011962891	-0.88793945	0.37768555	0.059570313	0.29931641	0	1.736	5/11/2017	5	11	2017	20:31:48	73908	0.454	20	31	48	44	0.051513672	3.491748	-0.54736328	0.035888672	-0.77709961	3.6228027	0.11450195	0	0	0	0	0	0	0	0	0	0.95117188	0.048828125	0.15112305	-0.016357422	-0.023925781	-0.1105957	0.778	32978.14	-0.269	880.51	0.686
381	382	382	Category C	-0.3359375	0.20385742	-0.73193359	0.39135742	0.052734375	0.27783203	0	1.019	5/11/2017	5	11	2017	20:31:48	73908	0.545	20	31	48	44	0.051513672	3.491748	-0.54492188	0.035888672	-0.77685547	5.0471191	0.27172852	0	0	0	0	0	0	0	0	0	0.94970703	0.050292969	0.421875	0.20898438	0.16772461	0.044921875	0.809	32893.42	-0.108	307.64	0.686
382	383	383	Category C	-0.58789063	0.071777344	-0.89990234	0.39208984	0.051025391	0.27880859	0	0.36	5/11/2017	5	11	2017	20:31:48	73908	0.636	20	31	48	45	0.051513672	3.491748	-0.54223633	0.035888672	-0.77758789	8.4536133	0.13500977	0	0	0	0	0	0	0	0	0	0.94873047	0.051269531	0.20336914	-0.045410156	0.035644531	-0.12207031	0.844	32800.88	0.038	-97.03	0.686
383	384	384	Category C	-0.47998047	-0.035888672	-0.73193359	0.36962891	0.069335938	0.29516602	0	0.686	5/11/2017	5	11	2017	20:31:48	73908	0.727	20	31	48	45	0.051513672	3.491748	-0.54370117	0.03515625	-0.77954102	13.509277	0.10668945	0	0	0	0	0	0	0	0	0	0.95117188	0.048828125	0.18261719	0.063720703	-0.071044922	0.047607422	0.83	32837.52	0.153	-376.02	0.686
384	385	385	Category C	-0.68383789	0.10791016	-0.671875	0.35375977	0.13452148	0.30151367	0	0.653	5/11/2017	5	11	2017	20:31:48	73908	0.818	20	31	48	45	0.051513672	3.491748	-0.54077148	0.034179688	-0.77905273	16.939453	0.19311523	0	0	0	0	0	0	0	0	0	0.94897461	0.051025391	0.32373047	-0.14282227	0.073486328	0.10717773	0.653	33350.27	0.371	-981.42	0.686
385	386	386	Category C	-0.6237793	0.17993164	-0.73193359	0.34863281	0.1640625	0.29345703	0	0.526	5/11/2017	5	11	2017	20:31:48	73908	0.909	20	31	48	45	0.051513672	3.491748	-0.5390625	0.034423828	-0.77978516	19.291992	0.17480469	0	0	0	0	0	0	0	0	0	0.94873047	0.051269531	0.27758789	-0.084472656	0.14526367	0.047851563	0.67	33296.44	0.294	-790.94	0.686
386	387	387	Category C	-0.26391602	-0.071777344	-0.68383789	0.37475586	0.17919922	0.25317383	0	0.674	5/11/2017	5	11	2017	20:31:49	73909	0	20	31	49	45	0.051513672	3.491748	-0.5390625	0.033691406	-0.78198242	21.339844	0.31079102	0	0	0	0	0	0	0	0	0	0.95043945	0.049560547	0.47900391	0.27514648	-0.10546875	0.098144531	0.741	33082.91	0.421	-1005.31	0.737
387	388	388	Category C	-0.46777344	-0.023925781	-0.85180664	0.35009766	0.2175293	0.26000977	0	1.124	5/11/2017	5	11	2017	20:31:49	73909	0.111	20	31	49	45	0.051513672	3.491748	-0.53637695	0.033203125	-0.78051758	24.931885	0.11425781	0	0	0	0	0	0	0	0	0	0.94775391	0.052246094	0.19702148	0.068603516	-0.057128906	-0.071044922	0.749	33059.91	0.422	-1000.32	0.783
388	389	389	Category C	-0.65991211	-0.047851563	-0.85180664	0.29541016	0.19750977	0.32788086	0	0.783	5/11/2017	5	11	2017	20:31:49	73909	0.222	20	31	49	45	0.051513672	3.491748	-0.53491211	0.033203125	-0.78149414	28.289795	0.16455078	0	0	0	0	0	0	0	0	0	0.94775391	0.052246094	0.27612305	-0.12475586	-0.081054688	-0.070068359	0.836	32821.75	0.152	-371.72	0.783
389	390	390	Category C	-0.65991211	0.10791016	-0.82788086	0.28564453	0.20019531	0.33789063	0	0.737	5/11/2017	5	11	2017	20:31:49	73909	0.333	20	31	49	45	0.051513672	3.491748	-0.53588867	0.033447266	-0.78491211	27.857666	0.15039063	0	0	0	0	0	0	0	0	0	0.95117188	0.048828125	0.24072266	-0.1237793	0.07421875	-0.042724609	0.803	32909.61	0.09	-233.21	1.124
390	391	391	Category C	-0.56396484	0.047851563	-0.77978516	0.28515625	0.19702148	0.33911133	0	1.175	5/11/2017	5	11	2017	20:31:49	73909	0.444	20	31	49	45	0.051513672	3.491748	-0.53564453	0.032958984	-0.78491211	29.314941	0.032226563	0	0	0	0	0	0	0	0	0	0.95068359	0.049316406	0.048095703	-0.028076172	0.014648438	0.005126953	0.93	32586.02	0.032	-75.85	1.124
391	392	392	Category C	-0.46777344	-0.035888672	-0.68383789	0.31713867	0.20849609	0.30297852	0	0.33	5/11/2017	5	11	2017	20:31:49	73909	0.555	20	31	49	45	0.051513672	3.491748	-0.53491211	0.033935547	-0.78320313	33.19751	0.13891602	0	0	0	0	0	0	0	0	0	0.94921875	0.05078125	0.23657227	0.067138672	-0.069824219	0.099365234	0.895	32671.44	0.197	-449.83	0.913
392	393	393	Category C	-0.43188477	-0.047851563	-0.69580078	0.30102539	0.23339844	0.30712891	0	1.435	5/11/2017	5	11	2017	20:31:49	73909	0.666	20	31	49	46	0.051513672	3.491748	-0.53442383	0.033203125	-0.78491211	34.460693	0.15820313	0	0	0	0	0	0	0	0	0	0.95019531	0.049804688	0.27294922	0.10253906	-0.081054688	0.089111328	0.889	32686.35	0.016	-39.59	1.175
393	394	394	Category C	-0.6237793	-0.011962891	-0.83984375	0.26489258	0.24121094	0.32177734	0	0.913	5/11/2017	5	11	2017	20:31:49	73909	0.777	20	31	49	46	0.051513672	3.491748	-0.53442383	0.033935547	-0.78588867	31.660645	0.11401367	0	0	0	0	0	0	0	0	0	0.95092773	0.049072266	0.18920898	-0.089111328	-0.045898438	-0.053955078	0.963	32507.83	-0.279	745.1	1.175
394	395	395	Category C	-0.56396484	0.095947266	-0.73193359	0.21850586	0.22729492	0.36987305	0	0.744	5/11/2017	5	11	2017	20:31:49	73909	0.888	20	31	49	46	0.051513672	3.491748	-0.53344727	0.03515625	-0.78588867	29.435791	0.086425781	0	0	0	0	0	0	0	0	0	0.95043945	0.049560547	0.14477539	-0.030273438	0.060546875	0.053955078	0.919	32612.58	-0.244	668.23	1.186
395	396	396	Category C	-0.51586914	-0.035888672	-0.76782227	0.22949219	0.22509766	0.37084961	0	1.186	5/11/2017	5	11	2017	20:31:50	73910	0	20	31	50	46	0.051269531	3.5175293	-0.53051758	0.035888672	-0.78393555	30.034668	0.074951172	0	0	0	0	0	0	0	0	0	0.94726563	0.052734375	0.1027832	0.014648438	-0.071777344	0.016113281	1.108	32188.05	-0.36	874.72	1.186
396	397	397	Category C	-0.61181641	-0.011962891	-0.89990234	0.20361328	0.21362305	0.38769531	0	0.907	5/11/2017	5	11	2017	20:31:50	73910	0.1	20	31	50	46	0.051269531	3.5175293	-0.53173828	0.037841797	-0.78588867	28.537109	0.14794922	0	0	0	0	0	0	0	0	0	0.94946289	0.050537109	0.24389648	-0.079833984	-0.049804688	-0.11401367	1.022	32373.3	-0.175	419.79	0.918
397	398	398	Category C	-0.52783203	0.14379883	-0.81591797	0.20581055	0.21435547	0.38671875	0	1.464	5/11/2017	5	11	2017	20:31:50	73910	0.2	20	31	50	46	0.051269531	3.5175293	-0.53100586	0.034179688	-0.78686523	22.818604	0.11328125	0	0	0	0	0	0	0	0	0	0.94995117	0.050048828	0.14160156	0.003173828	0.109375	-0.028808594	0.98	32468.4	-0.056	132.07	0.918
398	399	399	Category C	-0.45581055	0.083984375	-0.74389648	0.25585938	0.20678711	0.35229492	0	0.918	5/11/2017	5	11	2017	20:31:50	73910	0.3	20	31	50	46	0.051269531	3.5175293	-0.52905273	0.037109375	-0.78588867	16.92041	0.096435547	0	0	0	0	0	0	0	0	0	0.94799805	0.052001953	0.16186523	0.073242188	0.046630859	0.041992188	1	32422.71	-0.105	248.73	0.918
399	400	400	Category C	-0.35986328	0.16796875	-0.64794922	0.30395508	0.19555664	0.32763672	0	0.666	5/11/2017	5	11	2017	20:31:50	73910	0.4	20	31	50	46	0.051269531	3.5175293	-0.52685547	0.037109375	-0.78735352	14.798828	0.25366211	0	0	0	0	0	0	0	0	0	0.94799805	0.052001953	0.43701172	0.16699219	0.13061523	0.1394043	0.853	32777.58	0.165	-395.36	0.907
400	401	401	Category D	-0.35986328	0	-0.73193359	0.30224609	0.19311523	0.3269043	0	0.859	5/11/2017	5	11	2017	20:31:52	73912	0.9	20	31	52	49	0.051269531	3.5175293	-0.52709961	0.036621094	-0.78833008	10.09082	0.18041992	0	0	0	0	0	0	0	0	0	0.94897461	0.051025391	0.26049805	0.16723633	-0.036621094	0.056396484	0.792	32939.55	0.221	-546.14	0.859
401	402	402	Category D	-0.6237793	0	-0.88793945	0.29858398	0.1887207	0.3269043	0	0.306	5/11/2017	5	11	2017	20:31:53	73913	0	20	31	53	49	0.051269531	3.5175293	-0.52636719	0.035888672	-0.7878418	0.96264648	0.14379883	0	0	0	0	0	0	0	0	0	0.94824219	0.051757813	0.2331543	-0.097167969	-0.035888672	-0.099853516	0.632	33418.35	0.427	-1126.24	0.666
402	403	403	Category D	-0.41992188	0	-0.79199219	0.29125977	0.18603516	0.34033203	0	0.544	5/11/2017	5	11	2017	20:31:53	73913	0.1	20	31	53	49	0.051269531	3.5175293	-0.52514648	0.035400391	-0.78833008	6.7575684	0.11108398	0	0	0	0	0	0	0	0	0	0.94799805	0.052001953	0.14428711	0.10522461	-0.035400391	-0.003417969	0.521	33812.11	0.334	-1039.68	0.544
403	404	404	Category D	-0.44384766	0.023925781	-0.7199707	0.30493164	0.19091797	0.31689453	0	0.502	5/11/2017	5	11	2017	20:31:53	73913	0.2	20	31	53	49	0.051269531	3.5175293	-0.52441406	0.03515625	-0.78955078	10.653564	0.10717773	0	0	0	0	0	0	0	0	0	0.94848633	0.051513672	0.16162109	0.080566406	-0.011230469	0.069580078	0.449	34105.62	0.199	-739.31	0.544
404	405	405	Category D	-0.50390625	0	-0.87597656	0.30273438	0.18505859	0.32495117	0	0.25	5/11/2017	5	11	2017	20:31:53	73913	0.3	20	31	53	49	0.051269531	3.5175293	-0.52294922	0.03515625	-0.78881836	11.706055	0.095703125	0	0	0	0	0	0	0	0	0	0.94702148	0.052978516	0.14135742	0.019042969	-0.03515625	-0.086914063	0.431	34184.91	0.271	-986.87	0.544
405	406	406	Category D	-0.58789063	0	-0.79199219	0.30297852	0.18896484	0.32666016	0	0.236	5/11/2017	5	11	2017	20:31:53	73913	0.4	20	31	53	49	0.051269531	3.5175293	-0.52294922	0.034912109	-0.78955078	14.027832	0.073486328	0	0	0	0	0	0	0	0	0	0.94775391	0.052246094	0.10205078	-0.064697266	-0.034912109	-0.002197266	0.503	33882.25	0.119	-430.83	0.544
406	407	407	Category D	-0.49194336	0	-0.82788086	0.30126953	0.18896484	0.33178711	0	0.752	5/11/2017	5	11	2017	20:31:53	73913	0.5	20	31	53	49	0.051269531	3.5175293	-0.52319336	0.032958984	-0.79077148	16.719727	0.05859375	0	0	0	0	0	0	0	0	0	0.94873047	0.051269531	0.10107422	0.03125	-0.032958984	-0.036865234	0.496	33910.07	0.114	-418.4	0.57
407	408	408	Category D	-0.53979492	0.011962891	-0.80395508	0.30664063	0.19897461	0.31665039	0	0.735	5/11/2017	5	11	2017	20:31:53	73913	0.6	20	31	53	49	0.051269531	3.5175293	-0.5222168	0.034423828	-0.79125977	16.540039	0.031005859	0	0	0	0	0	0	0	0	0	0.94873047	0.051269531	0.052490234	-0.017333984	-0.022460938	-0.012451172	0.507	33866.49	-0.056	230.47	0.661
408	409	409	Category D	-0.45581055	0	-0.87597656	0.3046875	0.18823242	0.32592773	0	0.502	5/11/2017	5	11	2017	20:31:53	73913	0.7	20	31	53	50	0.051269531	3.5175293	-0.52172852	0.033935547	-0.79370117	13.229004	0.1105957	0	0	0	0	0	0	0	0	0	0.95043945	0.049560547	0.18212891	0.065917969	-0.033935547	-0.08203125	0.576	33609.32	0.114	-374.82	0.735
409	410	410	Category D	-0.57592773	0.023925781	-0.79199219	0.30712891	0.19238281	0.32202148	0	0.57	5/11/2017	5	11	2017	20:31:53	73913	0.8	20	31	53	50	0.051269531	3.5175293	-0.51977539	0.031738281	-0.79467773	11.047119	0.056640625	0	0	0	0	0	0	0	0	0	0.94995117	0.050048828	0.066650391	-0.055908203	-0.0078125	0.002685547	0.72	33144.28	-0.001	2.96	0.735
410	411	411	Category D	-0.46777344	0.023925781	-0.75585938	0.30053711	0.18823242	0.32983398	0	0.661	5/11/2017	5	11	2017	20:31:53	73913	0.9	20	31	53	50	0.051269531	3.5175293	-0.51855469	0.030517578	-0.79443359	10.480225	0.064208984	0	0	0	0	0	0	0	0	0	0.94921875	0.05078125	0.096435547	0.05078125	-0.006591797	0.038574219	0.717	33153.16	-0.119	379.41	0.734
411	412	412	Category D	-0.51586914	0.011962891	-0.77978516	0.30859375	0.19189453	0.31860352	0	1.103	5/11/2017	5	11	2017	20:31:54	73914	0	20	31	54	50	0.051269531	3.5175293	-0.51879883	0.029052734	-0.79516602	7.5922852	0.023193359	0	0	0	0	0	0	0	0	0	0.94995117	0.050048828	0.035644531	0.002929688	-0.017089844	0.015380859	0.639	33395.46	0.02	-64.32	0.734
412	413	413	Category D	-0.41992188	0	-0.87597656	0.29760742	0.19287109	0.32592773	0	0.734	5/11/2017	5	11	2017	20:31:54	73914	0.1	20	31	54	50	0.051269531	3.5175293	-0.51513672	0.028808594	-0.79418945	4.0041504	0.12866211	0	0	0	0	0	0	0	0	0	0.94702148	0.052978516	0.20581055	0.095214844	-0.028808594	-0.081542969	0.686	33246.77	0.09	-263.07	0.784
413	414	414	Category D	-0.58789063	0.011962891	-0.76782227	0.30322266	0.19799805	0.31884766	0	0.264	5/11/2017	5	11	2017	20:31:54	73914	0.2	20	31	54	50	0.051269531	3.5175293	-0.5168457	0.028320313	-0.79589844	2.3449707	0.077880859	0	0	0	0	0	0	0	0	0	0.94946289	0.050537109	0.11547852	-0.070800781	-0.016357422	0.028076172	0.844	32800.88	-0.02	52.49	0.784
414	415	415	Category D	-0.39599609	0.023925781	-0.80395508	0.30175781	0.18432617	0.3269043	0	0.784	5/11/2017	5	11	2017	20:31:54	73914	0.3	20	31	54	50	0.051269531	3.5175293	-0.51489258	0.024902344	-0.79663086	1.8461914	0.11914063	0	0	0	0	0	0	0	0	0	0.94897461	0.051025391	0.12719727	0.11889648	-0.000976563	-0.007080078	0.862	32754.49	-0.19	535.69	0.784
415	416	416	Category D	-0.55175781	0.011962891	-0.82788086	0.30395508	0.18994141	0.3269043	0	1.521	5/11/2017	5	11	2017	20:31:54	73914	0.4	20	31	54	50	0.051269531	3.5175293	-0.51513672	0.025146484	-0.79785156	1.0332031	0.048828125	0	0	0	0	0	0	0	0	0	0.95019531	0.049804688	0.079345703	-0.036376953	-0.013183594	-0.029785156	0.727	33123.66	0.046	-131.6	0.769
416	417	417	Category D	-0.55175781	0	-0.80395508	0.28735352	0.18579102	0.34448242	0	0.769	5/11/2017	5	11	2017	20:31:54	73914	0.5	20	31	54	50	0.051269531	3.5175293	-0.51464844	0.023925781	-0.79760742	0.67089844	0.044433594	0	0	0	0	0	0	0	0	0	0.94946289	0.050537109	0.067382813	-0.036865234	-0.023925781	-0.006103516	0.713	33165.05	0.357	-896.64	0.769
417	418	418	Category D	-0.49194336	0	-0.81591797	0.30273438	0.18432617	0.32592773	0	0.291	5/11/2017	5	11	2017	20:31:54	73914	0.6	20	31	54	51	0.051269531	3.5175293	-0.51318359	0.024169922	-0.79614258	0.68383789	0.037841797	0	0	0	0	0	0	0	0	0	0.94750977	0.052490234	0.065185547	0.021240234	-0.024169922	-0.01953125	0.745	33071.39	0.291	-729.09	0.769
418	419	419	Category D	-0.47998047	0.023925781	-0.77978516	0.30786133	0.18798828	0.31884766	0	0.652	5/11/2017	5	11	2017	20:31:54	73914	0.7	20	31	54	51	0.051269531	3.5175293	-0.51367188	0.023925781	-0.79663086	0.24194336	0.037597656	0	0	0	0	0	0	0	0	0	0.94824219	0.051757813	0.050537109	0.033691406	0	0.016845703	0.646	33372.76	0.521	-1305.18	0.769
419	420	420	Category D	-0.50390625	0.011962891	-0.83984375	0.30834961	0.1887207	0.32080078	0	0.453	5/11/2017	5	11	2017	20:31:54	73914	0.8	20	31	54	51	0.051269531	3.5175293	-0.51342773	0.021484375	-0.79882813	0.49121094	0.04296875	0	0	0	0	0	0	0	0	0	0.94995117	0.050048828	0.060058594	0.009521484	-0.009521484	-0.040771484	0.521	33812.11	0.673	-1798.02	0.696
420	421	421	Category D	-0.47998047	0.035888672	-0.77978516	0.29370117	0.18701172	0.33789063	0	0.191	5/11/2017	5	11	2017	20:31:54	73914	0.9	20	31	54	51	0.051269531	3.5175293	-0.51196289	0.020507813	-0.79931641	0.40795898	0.040527344	0	0	0	0	0	0	0	0	0	0.94970703	0.050292969	0.067138672	0.031982422	0.015136719	0.01953125	0.509	33858.65	0.708	-1889.36	0.696
421	422	422	Category D	-0.35986328	0.023925781	-0.80395508	0.30541992	0.18847656	0.32470703	0	0.774	5/11/2017	5	11	2017	20:31:55	73915	0	20	31	55	51	0.051269531	3.5175293	-0.51074219	0.022216797	-0.79760742	0.010498047	0.15087891	0	0	0	0	0	0	0	0	0	0.94750977	0.052490234	0.15869141	0.15087891	0.001464844	-0.006103516	0.701	33201.06	0.481	-1163.32	0.774
422	423	423	Category D	-0.59985352	0	-0.86376953	0.28320313	0.1862793	0.35058594	0	0.696	5/11/2017	5	11	2017	20:31:55	73915	0.1	20	31	55	51	0.051269531	3.5175293	-0.51318359	0.018554688	-0.79858398	0.54101563	0.10961914	0	0	0	0	0	0	0	0	0	0.94946289	0.050537109	0.16992188	-0.086425781	-0.018554688	-0.064941406	0.882	32703.85	0.007	-17.5	1.059
423	424	424	Category D	-0.52783203	-0.011962891	-0.81591797	0.28808594	0.18261719	0.34130859	0	1.443	5/11/2017	5	11	2017	20:31:55	73915	0.2	20	31	55	51	0.051269531	3.5175293	-0.51098633	0.017822266	-0.79833984	0.38256836	0.038330078	0	0	0	0	0	0	0	0	0	0.94799805	0.052001953	0.063964844	-0.016601563	-0.029785156	-0.017578125	0.983	32461.5	0.01	-22.88	1.059
424	425	425	Category D	-0.46777344	0.035888672	-0.79199219	0.30444336	0.18676758	0.31884766	0	1.737	5/11/2017	5	11	2017	20:31:55	73915	0.3	20	31	55	51	0.051269531	3.5175293	-0.51269531	0.018798828	-0.80004883	0.43530273	0.048583984	0	0	0	0	0	0	0	0	0	0.95043945	0.049560547	0.069824219	0.044921875	0.016845703	0.008056641	1.024	32368.85	-0.27	676.78	1.059
425	426	426	Category D	-0.52783203	0	-0.85180664	0.29956055	0.18725586	0.3269043	0	1.059	5/11/2017	5	11	2017	20:31:55	73915	0.4	20	31	55	51	0.051269531	3.5175293	-0.5090332	0.018066406	-0.80004883	0.28369141	0.057617188	0	0	0	0	0	0	0	0	0	0.94848633	0.051513672	0.088134766	-0.018554688	-0.018066406	-0.051513672	0.964	32505.5	-0.138	342.58	1.443
426	427	427	Category D	-0.47998047	0	-0.74389648	0.29394531	0.18774414	0.33007813	0	0.439	5/11/2017	5	11	2017	20:31:55	73915	0.5	20	31	55	51	0.051269531	3.5175293	-0.5090332	0.016113281	-0.80175781	0.055664063	0.066894531	0	0	0	0	0	0	0	0	0	0.94995117	0.050048828	0.10327148	0.029052734	-0.016113281	0.057861328	1.162	32077.6	-0.415	988.04	1.494
427	428	428	Category D	-0.50390625	0.047851563	-0.85180664	0.32617188	0.18554688	0.30664063	0	0.415	5/11/2017	5	11	2017	20:31:55	73915	0.6	20	31	55	52	0.051269531	3.5175293	-0.51245117	0.017333984	-0.80371094	0.24462891	0.057373047	0	0	0	0	0	0	0	0	0	0.95336914	0.046630859	0.086914063	0.008544922	0.030273438	-0.047851563	1.171	32059.59	-0.513	1274.73	1.494
428	429	429	Category D	-0.57592773	0	-0.87597656	0.30541992	0.1875	0.3269043	0	1.884	5/11/2017	5	11	2017	20:31:55	73915	0.7	20	31	55	52	0.051269531	3.5175293	-0.51293945	0.017333984	-0.8034668	0.95141602	0.097412109	0	0	0	0	0	0	0	0	0	0.95336914	0.046630859	0.15258789	-0.062744141	-0.017333984	-0.072265625	0.988	32450.03	-0.234	595.6	1.059
429	430	430	Category D	-0.55175781	0	-0.79199219	0.30371094	0.18725586	0.32397461	0	1.494	5/11/2017	5	11	2017	20:31:55	73915	0.8	20	31	55	52	0.051269531	3.5175293	-0.51220703	0.018310547	-0.80371094	2.0339355	0.044921875	0	0	0	0	0	0	0	0	0	0.953125	0.046875	0.069335938	-0.039306641	-0.018310547	0.01171875	0.893	32676.4	-0.267	761.74	0.852
430	431	431	Category D	-0.47998047	0.10791016	-0.65991211	0.30688477	0.18774414	0.32299805	0	0.642	5/11/2017	5	11	2017	20:31:55	73915	0.9	20	31	55	52	0.051269531	3.5175293	-0.51000977	0.017578125	-0.80322266	2.7583008	0.171875	0	0	0	0	0	0	0	0	0	0.95166016	0.048339844	0.26342773	0.030029297	0.090087891	0.14331055	0.962	32510.17	-0.215	555.47	1.193
431	432	432	Category D	-0.56396484	0	-0.88793945	0.3190918	0.18579102	0.31347656	0	0.488	5/11/2017	5	11	2017	20:31:56	73916	0	20	31	56	52	0.051269531	3.5175293	-0.50830078	0.016113281	-0.80444336	3.1101074	0.10131836	0	0	0	0	0	0	0	0	0	0.95166016	0.048339844	0.1550293	-0.055419922	-0.016113281	-0.083251953	1.092	32221.61	-0.38	946.43	1.193
432	433	433	Category D	-0.52783203	-0.011962891	-0.83984375	0.29443359	0.18701172	0.34008789	0	0.852	5/11/2017	5	11	2017	20:31:56	73916	0.1	20	31	56	52	0.051269531	3.5175293	-0.50585938	0.016357422	-0.80712891	3.7282715	0.048339844	0	0	0	0	0	0	0	0	0	0.95288086	0.047119141	0.082763672	-0.021728516	-0.028320313	-0.032470703	0.905	32646.76	-0.137	359.3	0.852
433	434	434	Category D	-0.53979492	0.10791016	-0.77978516	0.29516602	0.18066406	0.33496094	0	1.193	5/11/2017	5	11	2017	20:31:56	73916	0.2	20	31	56	52	0.051269531	3.5175293	-0.50366211	0.016845703	-0.81005859	4.4741211	0.10229492	0	0	0	0	0	0	0	0	0	0.95410156	0.045898438	0.15722656	-0.035888672	0.090820313	0.030273438	0.684	33252.93	0.089	-260.87	0.764
434	435	435	Category D	-0.43188477	0.035888672	-0.7199707	0.31225586	0.18383789	0.32397461	0	0.764	5/11/2017	5	11	2017	20:31:56	73916	0.3	20	31	56	52	0.051269531	3.5175293	-0.49902344	0.016845703	-0.81103516	3.1115723	0.11474609	0	0	0	0	0	0	0	0	0	0.95239258	0.047607422	0.17700195	0.067138672	0.018798828	0.091064453	0.675	33280.81	0.025	-76.73	0.852
435	436	436	Category D	-0.68383789	0.035888672	-0.87597656	0.31298828	0.19067383	0.31347656	0	0.166	5/11/2017	5	11	2017	20:31:56	73916	0.4	20	31	56	52	0.051269531	3.5175293	-0.49511719	0.015625	-0.81298828	1.8901367	0.19970703	0	0	0	0	0	0	0	0	0	0.95214844	0.047851563	0.27124023	-0.18847656	0.020019531	-0.062744141	0.748	33062.77	-0.012	34.63	0.928
436	437	437	Category D	-0.43188477	-0.14379883	-0.76782227	0.29052734	0.1796875	0.34326172	0	0.588	5/11/2017	5	11	2017	20:31:56	73916	0.5	20	31	56	52	0.051269531	3.5175293	-0.4921875	0.016113281	-0.81445313	2.5849609	0.17724609	0	0	0	0	0	0	0	0	0	0.9519043	0.048095703	0.26708984	0.060302734	-0.15991211	0.046630859	0.847	32793.09	-0.207	599.11	1.193
437	438	438	Category D	-0.57592773	0.13183594	-0.75585938	0.31640625	0.20166016	0.30639648	0	0.928	5/11/2017	5	11	2017	20:31:56	73916	0.6	20	31	56	53	0.051269531	3.5175293	-0.48779297	0.016113281	-0.81420898	2.2351074	0.15649414	0	0	0	0	0	0	0	0	0	0.94946289	0.050537109	0.26196289	-0.087890625	0.11547852	0.058349609	0.924	32600.47	-0.375	1106.34	0.928
438	439	439	Category D	-0.51586914	0	-0.89990234	0.30908203	0.19750977	0.31958008	0	1.443	5/11/2017	5	11	2017	20:31:56	73916	0.7	20	31	56	53	0.051269531	3.5175293	-0.48388672	0.014404297	-0.81542969	1.1726074	0.091064453	0	0	0	0	0	0	0	0	0	0.94848633	0.051513672	0.13061523	-0.031738281	-0.014404297	-0.084228516	0.895	32671.44	-0.176	475.8	0.928
439	440	440	Category D	-0.58789063	-0.023925781	-0.76782227	0.30517578	0.19482422	0.32568359	0	1.658	5/11/2017	5	11	2017	20:31:56	73916	0.8	20	31	56	53	0.051269531	3.5175293	-0.48120117	0.012939453	-0.81762695	0.42285156	0.12329102	0	0	0	0	0	0	0	0	0	0.94873047	0.051269531	0.19335938	-0.10644531	-0.036865234	0.049804688	1.018	32382.22	-0.114	267	0.928
440	441	441	Category D	-0.51586914	0.035888672	-0.80395508	0.30175781	0.19726563	0.3269043	0	0.591	5/11/2017	5	11	2017	20:31:56	73916	0.9	20	31	56	53	0.051269531	3.5175293	-0.47998047	0.010986328	-0.82080078	0.092041016	0.046630859	0	0	0	0	0	0	0	0	0	0.95092773	0.049072266	0.077636719	-0.035644531	0.024658203	0.016845703	1.013	32393.41	0.002	-4.48	1.2
441	442	442	Category D	-0.51586914	-0.011962891	-0.85180664	0.3034668	0.19311523	0.31884766	0	0.904	5/11/2017	5	11	2017	20:31:57	73917	0	20	31	57	53	0.051269531	3.5175293	-0.47802734	0.011230469	-0.82373047	0.42700195	0.052246094	0	0	0	0	0	0	0	0	0	0.95263672	0.047363281	0.088867188	-0.037597656	-0.023193359	-0.027832031	1.059	32292.11	-0.055	121.55	1.2
442	443	443	Category D	-0.59985352	-0.059814453	-0.83984375	0.28955078	0.19482422	0.33496094	0	0.559	5/11/2017	5	11	2017	20:31:57	73917	0.1	20	31	57	53	0.051269531	3.5175293	-0.47338867	0.011474609	-0.82397461	1.9377441	0.14599609	0	0	0	0	0	0	0	0	0	0.95043945	0.049560547	0.21337891	-0.1262207	-0.071289063	-0.015625	0.855	32772.43	0.135	-326.97	0.904
443	444	444	Category D	-0.47998047	0.011962891	-0.76782227	0.296875	0.19946289	0.32397461	0	1.2	5/11/2017	5	11	2017	20:31:57	73917	0.2	20	31	57	53	0.051269531	3.5175293	-0.47094727	0.011230469	-0.82592773	3.092041	0.05859375	0	0	0	0	0	0	0	0	0	0.95092773	0.049072266	0.067382813	-0.008789063	0.000488281	0.058105469	0.648	33366.31	0.398	-1045.94	0.904
444	445	445	Category D	-0.49194336	0.011962891	-0.85180664	0.30444336	0.20043945	0.31787109	0	0.223	5/11/2017	5	11	2017	20:31:57	73917	0.3	20	31	57	53	0.051269531	3.5175293	-0.46826172	0.010986328	-0.82788086	1.619873	0.033203125	0	0	0	0	0	0	0	0	0	0.95141602	0.048583984	0.048095703	-0.0234375	0.000732422	-0.023681641	0.702	33198.04	0.263	-694.88	0.904
445	446	446	Category D	-0.49194336	-0.023925781	-0.83984375	0.29199219	0.1965332	0.33178711	0	0.411	5/11/2017	5	11	2017	20:31:57	73917	0.4	20	31	57	53	0.051269531	3.5175293	-0.46533203	0.010742188	-0.828125	0.11425781	0.045166016	0	0	0	0	0	0	0	0	0	0.94995117	0.050048828	0.072753906	-0.026611328	-0.034667969	-0.011474609	0.622	33451.42	0.235	-684.13	0.559
446	447	447	Category D	-0.59985352	0.035888672	-0.75585938	0.29785156	0.19946289	0.32495117	0	0.918	5/11/2017	5	11	2017	20:31:57	73917	0.5	20	31	57	53	0.051269531	3.5175293	-0.46118164	0.010742188	-0.82958984	1.9133301	0.15893555	0	0	0	0	0	0	0	0	0	0.94921875	0.05078125	0.23730469	-0.13842773	0.024902344	0.073730469	0.61	33491.67	0.377	-1039.35	0.482
447	448	448	Category D	-0.47998047	0.011962891	-0.80395508	0.31323242	0.19702148	0.31445313	0	0.426	5/11/2017	5	11	2017	20:31:57	73917	0.6	20	31	57	54	0.051757813	3.5175293	-0.45800781	0.010498047	-0.83056641	2.2355957	0.034423828	0	0	0	0	0	0	0	0	0	0.94848633	0.051513672	0.049804688	-0.021728516	0.001220703	0.026611328	0.451	34096.96	0.566	-1712.51	0.482
448	449	449	Category D	-0.47998047	-0.047851563	-0.86376953	0.28930664	0.19555664	0.33398438	0	0.482	5/11/2017	5	11	2017	20:31:57	73917	0.7	20	31	57	54	0.051757813	3.5175293	-0.45458984	0.010253906	-0.83129883	1.7575684	0.071289063	0	0	0	0	0	0	0	0	0	0.94750977	0.052490234	0.11572266	-0.025146484	-0.058105469	-0.032226563	0.69	33234.5	0.353	-907.57	0.584
449	450	450	Category D	-0.55175781	0	-0.82788086	0.30371094	0.18920898	0.32592773	0	0.247	5/11/2017	5	11	2017	20:31:57	73917	0.8	20	31	57	54	0.051757813	3.5175293	-0.45239258	0.010253906	-0.83178711	0.069335938	0.099853516	0	0	0	0	0	0	0	0	0	0.94702148	0.052978516	0.11376953	-0.099121094	-0.010253906	0.00390625	0.719	33147.24	0.424	-1031.27	0.584
450	451	451	Category D	-0.55175781	0.023925781	-0.81591797	0.29345703	0.19799805	0.33178711	0	1.661	5/11/2017	5	11	2017	20:31:57	73917	0.9	20	31	57	54	0.051757813	3.5175293	-0.44799805	0.010253906	-0.83325195	1.0307617	0.10595703	0	0	0	0	0	0	0	0	0	0.94604492	0.053955078	0.13452148	-0.10351563	0.013427734	0.017333984	0.598	33532.57	0.624	-1572.92	0.584
451	452	452	Category D	-0.46777344	0.023925781	-0.74389648	0.30371094	0.18847656	0.32568359	0	0.584	5/11/2017	5	11	2017	20:31:58	73918	0	20	31	58	54	0.051757813	3.5175293	-0.44506836	0.010009766	-0.83496094	2.6359863	0.094970703	0	0	0	0	0	0	0	0	0	0.94628906	0.053710938	0.12768555	-0.022460938	0.013671875	0.091064453	0.659	33331.14	0.635	-1507	0.793
452	453	453	Category D	-0.50390625	0.023925781	-0.81591797	0.31738281	0.18652344	0.31689453	0	0.188	5/11/2017	5	11	2017	20:31:58	73918	0.1	20	31	58	54	0.051757813	3.5175293	-0.44165039	0.010009766	-0.83691406	1.3117676	0.066894531	0	0	0	0	0	0	0	0	0	0.94628906	0.053710938	0.096923828	-0.062011719	0.013671875	0.020996094	0.776	32983.7	0.409	-951.89	0.793
453	454	454	Category D	-0.44384766	0	-0.82788086	0.31347656	0.19213867	0.31860352	0	0.793	5/11/2017	5	11	2017	20:31:58	73918	0.2	20	31	58	54	0.051757813	3.5175293	-0.43945313	0.010009766	-0.83789063	0.25952148	0.014892578	0	0	0	0	0	0	0	0	0	0.94604492	0.053955078	0.024414063	-0.004150391	-0.010009766	0.010009766	0.824	32853.37	0.327	-753.62	0.793
454	455	455	Category D	-0.55175781	0.011962891	-0.82788086	0.30371094	0.18676758	0.32885742	0	1.183	5/11/2017	5	11	2017	20:31:58	73918	0.3	20	31	58	54	0.051757813	3.5175293	-0.43530273	0.010009766	-0.83959961	0.55932617	0.11694336	0	0	0	0	0	0	0	0	0	0.94580078	0.054199219	0.12988281	-0.11621094	0.001708984	0.01171875	0.672	33290.18	0.495	-1222.6	0.793
455	456	456	Category D	-0.50390625	0.047851563	-0.79199219	0.29467773	0.19116211	0.33374023	0	0.539	5/11/2017	5	11	2017	20:31:58	73918	0.4	20	31	58	54	0.051757813	3.5175293	-0.43310547	0.010009766	-0.84106445	2.0578613	0.093994141	0	0	0	0	0	0	0	0	0	0.94604492	0.053955078	0.1574707	-0.070556641	0.037597656	0.049072266	0.773	32992.06	0.456	-1045.87	1.183
456	457	457	Category D	-0.37182617	0.059814453	-0.73193359	0.30371094	0.18920898	0.32592773	0	0.746	5/11/2017	5	11	2017	20:31:58	73918	0.5	20	31	58	54	0.051757813	3.5175293	-0.42895508	0.010009766	-0.84179688	1.6818848	0.13330078	0	0	0	0	0	0	0	0	0	0.94482422	0.055175781	0.21679688	0.057128906	0.049560547	0.10986328	1.07	32268.41	0.107	-220.76	1.183
457	458	458	Category D	-0.6237793	0.011962891	-0.88793945	0.29638672	0.18945313	0.32788086	0	1.194	5/11/2017	5	11	2017	20:31:58	73918	0.6	20	31	58	55	0.051757813	3.5175293	-0.42456055	0.009765625	-0.84277344	0.87304688	0.20410156	0	0	0	0	0	0	0	0	0	0.94384766	0.056152344	0.24609375	-0.19897461	0.001953125	-0.044921875	1.036	32342.3	0.128	-268.71	1.194
458	459	459	Category D	-0.43188477	-0.023925781	-0.79199219	0.29150391	0.18920898	0.33789063	0	1.969	5/11/2017	5	11	2017	20:31:58	73918	0.7	20	31	58	55	0.051757813	3.5175293	-0.42163086	0.009521484	-0.84375	0.50073242	0.0625	0	0	0	0	0	0	0	0	0	0.94335938	0.056640625	0.095458984	-0.010009766	-0.033447266	0.051757813	1.167	32067.58	-0.044	89.36	1.194
459	460	460	Category D	-0.47998047	0.047851563	-0.76782227	0.30957031	0.19433594	0.31567383	0	0.586	5/11/2017	5	11	2017	20:31:58	73918	0.8	20	31	58	55	0.051757813	3.5175293	-0.41845703	0.009033203	-0.84594727	1.7329102	0.10644531	0	0	0	0	0	0	0	0	0	0.94384766	0.056152344	0.17822266	-0.061279297	0.038574219	0.078125	1.194	32014.09	-0.075	151.11	1.194
460	461	461	Category D	-0.45581055	0.15576172	-0.74389648	0.32177734	0.1809082	0.31079102	0	1.968	5/11/2017	5	11	2017	20:31:58	73918	0.9	20	31	58	55	0.051757813	3.5175293	-0.4152832	0.008789063	-0.84667969	2.0583496	0.18359375	0	0	0	0	0	0	0	0	0	0.94311523	0.056884766	0.29003906	-0.040283203	0.14672852	0.1027832	1.217	31969.29	0.004	-7.72	1.194
461	462	462	Category D	-0.53979492	-0.095947266	-0.81591797	0.3112793	0.17822266	0.32080078	0	0.705	5/11/2017	5	11	2017	20:31:59	73919	0	20	31	59	55	0.051757813	3.5175293	-0.41235352	0.008300781	-0.84790039	0.83984375	0.16772461	0	0	0	0	0	0	0	0	0	0.94311523	0.056884766	0.26391602	-0.12719727	-0.10424805	0.031982422	1.182	32037.74	-0.14	291.38	0.984
462	463	463	Category D	-0.41992188	0.023925781	-0.86376953	0.29345703	0.18066406	0.34130859	0	0.88	5/11/2017	5	11	2017	20:31:59	73919	0.1	20	31	59	55	0.051757813	3.5175293	-0.41040039	0.0078125	-0.84887695	0.58374023	0.0234375	0	0	0	0	0	0	0	0	0	0.94311523	0.056884766	0.040039063	-0.009277344	0.015869141	-0.014648438	0.889	32686.35	-0.006	14.99	0.984
463	464	464	Category D	-0.59985352	0.047851563	-0.87597656	0.28588867	0.16967773	0.34667969	0	0.984	5/11/2017	5	11	2017	20:31:59	73919	0.2	20	31	59	55	0.051757813	3.5175293	-0.40576172	0.007568359	-0.84960938	0.40917969	0.19970703	0	0	0	0	0	0	0	0	0	0.94165039	0.058349609	0.26025391	-0.19384766	0.040039063	-0.026123047	0.993	32438.62	-0.173	425.37	0.984
464	465	465	Category D	-0.40795898	0.035888672	-0.671875	0.3034668	0.18188477	0.33178711	0	0.211	5/11/2017	5	11	2017	20:31:59	73919	0.3	20	31	59	55	0.051757813	3.5175293	-0.40209961	0.0078125	-0.8503418	0.28320313	0.1809082	0	0	0	0	0	0	0	0	0	0.94067383	0.059326172	0.2121582	-0.005615234	0.027832031	0.1784668	0.754	33045.63	0.047	-130.6	0.984
465	466	466	Category D	-0.6237793	0.035888672	-0.86376953	0.33618164	0.19018555	0.29174805	0	1.214	5/11/2017	5	11	2017	20:31:59	73919	0.4	20	31	59	55	0.051757813	3.5175293	-0.39916992	0.007080078	-0.85180664	1.6918945	0.2265625	0	0	0	0	0	0	0	0	0	0.94067383	0.059326172	0.26489258	-0.22436523	0.028564453	-0.01171875	0.826	32848.08	-0.05	135.62	0.984
466	467	467	Category D	-0.52783203	0.011962891	-0.85180664	0.29492188	0.18798828	0.33081055	0	0.535	5/11/2017	5	11	2017	20:31:59	73919	0.5	20	31	59	55	0.051757813	3.5175293	-0.39575195	0.006835938	-0.8527832	7.246582	0.13183594	0	0	0	0	0	0	0	0	0	0.94018555	0.059814453	0.13769531	-0.13183594	0.004882813	0.000976563	0.747	33065.64	0.077	-212.27	0.984
467	468	468	Category D	-0.50390625	-0.011962891	-0.82788086	0.30493164	0.18115234	0.33081055	0	1.132	5/11/2017	5	11	2017	20:31:59	73919	0.6	20	31	59	56	0.051757813	3.5175293	-0.39282227	0.006591797	-0.85498047	14.062012	0.11572266	0	0	0	0	0	0	0	0	0	0.94091797	0.059082031	0.15698242	-0.11083984	-0.018554688	0.027099609	0.658	33334.32	0.216	-610.33	0.789
468	469	469	Category D	-0.61181641	0.023925781	-0.86376953	0.2722168	0.17456055	0.35351563	0	0.411	5/11/2017	5	11	2017	20:31:59	73919	0.7	20	31	59	56	0.051757813	3.5175293	-0.3894043	0.006103516	-0.85571289	21.541748	0.22314453	0	0	0	0	0	0	0	0	0	0.94018555	0.059814453	0.24804688	-0.22216797	0.017578125	-0.0078125	0.754	33045.63	0.105	-283.47	0.789
469	470	470	Category D	-0.47998047	0.059814453	-0.79199219	0.29736328	0.17724609	0.34204102	0	0.447	5/11/2017	5	11	2017	20:31:59	73919	0.8	20	31	59	56	0.051757813	3.5175293	-0.38525391	0.005859375	-0.85620117	34.130615	0.1262207	0	0	0	0	0	0	0	0	0	0.93896484	0.061035156	0.21264648	-0.094482422	0.053710938	0.064208984	0.626	33438.14	0.191	-566.15	0.789
470	471	471	Category D	-0.43188477	-0.083984375	-0.87597656	0.32250977	0.19165039	0.30737305	0	0.789	5/11/2017	5	11	2017	20:31:59	73919	0.9	20	31	59	56	0.051757813	3.5175293	-0.38134766	0.005859375	-0.85791016	50.269531	0.10449219	0	0	0	0	0	0	0	0	0	0.93896484	0.061035156	0.15820313	-0.050292969	-0.08984375	-0.017822266	0.747	33065.64	0.059	-164.13	0.924
471	472	472	Category L	-0.26391602	-0.011962891	-0.91186523	-0.072753906	-0.10546875	0.49707031	0	0.446	5/11/2017	5	11	2017	20:51:20	75080	0.9	20	51	20	15	0.051269531	3.4482422	-0.37841797	0.004150391	-0.86108398	67.209961	0.12646484	0	0	0	0	0	0	0	0	0	0.94067383	0.059326172	0.18164063	0.11450195	-0.016113281	-0.050537109	0.712	33168.04	0.229	-608.33	0.789
472	473	473	Category L	-0.26391602	-0.011962891	-0.92382813	-0.072021484	-0.10546875	0.5	0	1.257	5/11/2017	5	11	2017	20:51:21	75081	0	20	51	21	15	0.051269531	3.4482422	-0.37426758	0.004150391	-0.86108398	80.40332	0.12792969	0	0	0	0	0	0	0	0	0	0.93896484	0.061035156	0.18945313	0.11035156	-0.016113281	-0.0625	0.768	33006.06	0.111	-294.67	0.789
473	474	474	Category L	-0.23999023	0	-0.91186523	-0.071289063	-0.10620117	0.49609375	0	0.924	5/11/2017	5	11	2017	20:51:21	75081	0.1	20	51	21	15	0.051269531	3.4482422	-0.37060547	0.004638672	-0.86206055	89.551025	0.13989258	0	0	0	0	0	0	0	0	0	0.93847656	0.061523438	0.18530273	0.13061523	-0.004638672	-0.049560547	0.773	32992.06	0.052	-141.34	0.789
474	475	475	Category L	-0.26391602	0	-0.88793945	-0.075439453	-0.11108398	0.49707031	0	0.75	5/11/2017	5	11	2017	20:51:21	75081	0.2	20	51	21	15	0.051269531	3.4482422	-0.36694336	0.002929688	-0.86376953	96.855713	0.10595703	0	0	0	0	0	0	0	0	0	0.93847656	0.061523438	0.13012695	0.10302734	-0.002929688	-0.023925781	0.7	33204.08	0.102	-291.76	0.75
475	476	476	Category L	-0.27587891	-0.011962891	-0.89990234	-0.083984375	-0.10913086	0.49414063	0	0.476	5/11/2017	5	11	2017	20:51:21	75081	0.3	20	51	21	15	0.051269531	3.4482422	-0.36425781	0.002441406	-0.86621094	100.89575	0.095703125	0	0	0	0	0	0	0	0	0	0.93969727	0.060302734	0.13647461	0.088378906	-0.014404297	-0.033447266	0.736	33097.4	0.163	-435.86	0.75
476	477	477	Category L	-0.25195313	0	-0.87597656	-0.082519531	-0.10766602	0.49194336	0	0.351	5/11/2017	5	11	2017	20:51:21	75081	0.4	20	51	21	15	0.051269531	3.4482422	-0.35864258	0.001953125	-0.86621094	99.574951	0.10717773	0	0	0	0	0	0	0	0	0	0.93774414	0.062255859	0.1184082	0.10668945	-0.001953125	-0.009521484	0.64	33392.2	0.278	-777.19	0.68
477	478	478	Category L	-0.2277832	0	-0.91186523	-0.080078125	-0.10791016	0.49194336	0	0.661	5/11/2017	5	11	2017	20:51:21	75081	0.5	20	51	21	15	0.051269531	3.4482422	-0.35595703	0.003662109	-0.86816406	95.582275	0.13549805	0	0	0	0	0	0	0	0	0	0.93823242	0.061767578	0.17553711	0.12817383	-0.003662109	-0.043457031	0.549	33706.81	0.237	-750.79	0.68
478	479	479	Category L	-0.23999023	-0.023925781	-0.91186523	-0.073730469	-0.11035156	0.49414063	0	0.68	5/11/2017	5	11	2017	20:51:21	75081	0.6	20	51	21	16	0.051269531	3.491748	-0.35205078	0.001953125	-0.86987305	91.088135	0.12231445	0	0	0	0	0	0	0	0	0	0.93823242	0.061767578	0.17993164	0.11206055	-0.025878906	-0.041748047	0.719	33147.24	-0.024	72.01	0.68
479	480	480	Category L	-0.25195313	0	-0.91186523	-0.077148438	-0.11108398	0.49414063	0	0.379	5/11/2017	5	11	2017	20:51:21	75081	0.7	20	51	21	16	0.051269531	3.491748	-0.34863281	0.001708984	-0.86987305	83.721436	0.10546875	0	0	0	0	0	0	0	0	0	0.93725586	0.062744141	0.14038086	0.096679688	-0.001708984	-0.041748047	0.904	32649.22	-0.055	138.69	1.015
480	481	481	Category L	-0.21582031	0.023925781	-0.95996094	-0.077880859	-0.11206055	0.48999023	0	1.77	5/11/2017	5	11	2017	20:51:21	75081	0.8	20	51	21	16	0.051269531	3.491748	-0.34423828	0.002197266	-0.87182617	72.356201	0.15722656	0	0	0	0	0	0	0	0	0	0.93725586	0.062744141	0.23803711	0.12841797	0.021484375	-0.087890625	1.015	32388.93	-0.124	292.44	1.015
481	482	482	Category L	-0.23999023	0.023925781	-0.91186523	-0.081054688	-0.11010742	0.49902344	0	1.588	5/11/2017	5	11	2017	20:51:21	75081	0.9	20	51	21	16	0.051269531	3.491748	-0.34057617	0.001708984	-0.87280273	56.842529	0.11010742	0	0	0	0	0	0	0	0	0	0.93701172	0.062988281	0.16162109	0.10058594	0.021972656	-0.038818359	1.004	32413.66	-0.219	545.12	1.015
482	483	483	Category L	-0.23999023	-0.023925781	-0.93579102	-0.079345703	-0.11230469	0.49414063	0	1.015	5/11/2017	5	11	2017	20:51:22	75082	0	20	51	22	16	0.051269531	3.491748	-0.33691406	0.001953125	-0.87353516	41.283203	0.11791992	0	0	0	0	0	0	0	0	0	0.9362793	0.063720703	0.18505859	0.096923828	-0.025878906	-0.062011719	0.99	32445.46	-0.193	480.44	1.015
483	484	484	Category L	-0.2277832	0	-0.88793945	-0.081298828	-0.11157227	0.48999023	0	0.595	5/11/2017	5	11	2017	20:51:22	75082	0.1	20	51	22	16	0.051269531	3.491748	-0.33227539	0.002441406	-0.87402344	27.489746	0.10546875	0	0	0	0	0	0	0	0	0	0.93530273	0.064697266	0.12084961	0.10449219	-0.002441406	-0.013671875	1.046	32320.37	-0.173	406.15	1.284
484	485	485	Category L	-0.25195313	-0.011962891	-0.89990234	-0.078613281	-0.10961914	0.49511719	0	0.594	5/11/2017	5	11	2017	20:51:22	75082	0.2	20	51	22	16	0.051269531	3.491748	-0.32885742	0.002197266	-0.87573242	16.304443	0.081787109	0	0	0	0	0	0	0	0	0	0.93554688	0.064453125	0.11523438	0.076904297	-0.014160156	-0.023925781	0.965	32503.16	-0.124	305.53	1.015
485	486	486	Category L	-0.26391602	-0.011962891	-0.89990234	-0.082519531	-0.1105957	0.49291992	0	0.719	5/11/2017	5	11	2017	20:51:22	75082	0.3	20	51	22	16	0.051269531	3.491748	-0.32543945	0.001708984	-0.87597656	9.2312012	0.067382813	0	0	0	0	0	0	0	0	0	0.93457031	0.065429688	0.099121094	0.061523438	-0.013671875	-0.023681641	0.857	32767.29	-0.168	470.28	1.015
486	487	487	Category L	-0.23999023	-0.011962891	-0.89990234	-0.08203125	-0.11376953	0.49633789	0	1.284	5/11/2017	5	11	2017	20:51:22	75082	0.4	20	51	22	16	0.051269531	3.491748	-0.32202148	0.001708984	-0.87670898	3.6452637	0.086425781	0	0	0	0	0	0	0	0	0	0.93408203	0.065917969	0.11914063	0.08203125	-0.013671875	-0.022949219	0.987	32452.32	0.038	-85.69	0.94
487	488	488	Category L	-0.26391602	0	-0.87597656	-0.076904297	-0.10473633	0.4909668	0	0.94	5/11/2017	5	11	2017	20:51:22	75082	0.5	20	51	22	16	0.051269531	3.491748	-0.31762695	0.001220703	-0.87866211	0.82714844	0.053710938	0	0	0	0	0	0	0	0	0	0.93432617	0.065673828	0.057861328	0.053710938	-0.001220703	0.002685547	1.017	32384.45	0.048	-105.29	0.94
488	489	489	Category L	-0.27587891	0	-0.91186523	-0.081787109	-0.1105957	0.49316406	0	1.791	5/11/2017	5	11	2017	20:51:22	75082	0.6	20	51	22	16	0.051269531	3.491748	-0.31420898	0.000732422	-0.88037109	0.32788086	0.049560547	0	0	0	0	0	0	0	0	0	0.93481445	0.065185547	0.070800781	0.038330078	-0.000732422	-0.03125	1.043	32326.93	0.037	-79.89	1.284
489	490	490	Category L	-0.2277832	0.011962891	-0.89990234	-0.084716797	-0.10498047	0.49194336	0	0.777	5/11/2017	5	11	2017	20:51:22	75082	0.7	20	51	22	17	0.051269531	3.491748	-0.31152344	0.001220703	-0.88061523	0.72802734	0.086425781	0	0	0	0	0	0	0	0	0	0.93432617	0.065673828	0.11328125	0.083740234	0.010498047	-0.019042969	1.143	32115.97	-0.15	322.65	1.318
490	491	491	Category L	-0.2277832	0	-0.89990234	-0.081787109	-0.11132813	0.49414063	0	0.749	5/11/2017	5	11	2017	20:51:22	75082	0.8	20	51	22	17	0.051269531	3.491748	-0.30761719	0.000976563	-0.8815918	1.2487793	0.081787109	0	0	0	0	0	0	0	0	0	0.93359375	0.06640625	0.099121094	0.079833984	-0.000976563	-0.018310547	1.222	31959.65	-0.189	389.27	1.37
491	492	492	Category L	-0.25195313	0.011962891	-0.93579102	-0.0859375	-0.11157227	0.49902344	0	1.318	5/11/2017	5	11	2017	20:51:22	75082	0.9	20	51	22	17	0.051269531	3.491748	-0.3034668	0.000732422	-0.88232422	1.7792969	0.074951172	0	0	0	0	0	0	0	0	0	0.93310547	0.066894531	0.1159668	0.051513672	0.010986328	-0.053222656	1.294	31824.14	-0.12	229.48	1.37
492	493	493	Category L	-0.23999023	0.011962891	-0.94799805	-0.081787109	-0.1105957	0.48901367	0	1.76	5/11/2017	5	11	2017	20:51:23	75083	0	20	51	23	17	0.051269531	3.491748	-0.30029297	0	-0.88427734	1.4963379	0.088378906	0	0	0	0	0	0	0	0	0	0.93408203	0.065917969	0.13598633	0.060302734	0.011962891	-0.063476563	1.185	32031.81	-0.31	689.66	1.318
493	494	494	Category L	-0.25195313	0.011962891	-0.91186523	-0.083984375	-0.10986328	0.49902344	0	1.37	5/11/2017	5	11	2017	20:51:23	75083	0.1	20	51	23	17	0.051269531	3.491748	-0.29711914	-0.000732422	-0.88525391	1.1328125	0.053955078	0	0	0	0	0	0	0	0	0	0.93383789	0.066162109	0.084472656	0.045166016	0.012695313	-0.026367188	1.151	32099.75	-0.358	837.07	1.318
494	495	495	Category L	-0.2277832	0.011962891	-0.91186523	-0.081787109	-0.11230469	0.49804688	0	1.139	5/11/2017	5	11	2017	20:51:23	75083	0.2	20	51	23	17	0.051269531	3.491748	-0.29492188	-0.000732422	-0.88623047	0.94726563	0.072753906	0	0	0	0	0	0	0	0	0	0.93383789	0.066162109	0.10546875	0.067138672	0.012695313	-0.025390625	1.167	32067.58	-0.441	1059.02	1.37
495	496	496	Category L	-0.21582031	0.011962891	-0.88793945	-0.083496094	-0.11474609	0.49121094	0	0.57	5/11/2017	5	11	2017	20:51:23	75083	0.3	20	51	23	17	0.051269531	3.491748	-0.29052734	-0.000732422	-0.88696289	0.58032227	0.075927734	0	0	0	0	0	0	0	0	0	0.93334961	0.066650391	0.088623047	0.074707031	0.012695313	-0.000732422	1.229	31946.19	-0.512	1206.97	1.445
496	497	497	Category L	-0.20385742	-0.011962891	-0.88793945	-0.079101563	-0.10888672	0.49194336	0	0.85	5/11/2017	5	11	2017	20:51:23	75083	0.4	20	51	23	17	0.051269531	3.491748	-0.28759766	-0.001464844	-0.88842773	0.40136719	0.084472656	0	0	0	0	0	0	0	0	0	0.93383789	0.066162109	0.094726563	0.083740234	-0.010253906	0.000488281	1.177	32047.65	-0.431	1020.86	1.37
497	498	498	Category L	-0.25195313	-0.023925781	-0.89990234	-0.079589844	-0.11303711	0.48999023	0	1.689	5/11/2017	5	11	2017	20:51:23	75083	0.5	20	51	23	17	0.051269531	3.491748	-0.28588867	-0.002197266	-0.89038086	1.4836426	0.041259766	0	0	0	0	0	0	0	0	0	0.93505859	0.064941406	0.064941406	0.033935547	-0.021484375	-0.009277344	1.164	32073.59	-0.41	972.04	1.296
498	499	499	Category L	-0.23999023	-0.011962891	-0.94799805	-0.083496094	-0.11132813	0.49829102	0	1.445	5/11/2017	5	11	2017	20:51:23	75083	0.6	20	51	23	17	0.051269531	3.491748	-0.28076172	-0.002197266	-0.89038086	2.0825195	0.071044922	0	0	0	0	0	0	0	0	0	0.93359375	0.06640625	0.10766602	0.040771484	-0.009521484	-0.057373047	1.123	32156.94	-0.301	701.74	1.296
499	500	500	Category L	-0.23999023	0	-0.89990234	-0.080322266	-0.11303711	0.49291992	0	1.296	5/11/2017	5	11	2017	20:51:23	75083	0.7	20	51	23	18	0.051269531	3.491748	-0.27807617	-0.002197266	-0.8918457	2.6921387	0.0390625	0	0	0	0	0	0	0	0	0	0.93432617	0.065673828	0.048339844	0.038085938	0.002197266	-0.0078125	1.119	32165.2	-0.259	594.4	1.445
500	501	501	Category L	-0.23999023	-0.011962891	-0.88793945	-0.079345703	-0.11352539	0.48925781	0	0.889	5/11/2017	5	11	2017	20:51:23	75083	0.8	20	51	23	18	0.051269531	3.491748	-0.27490234	-0.002685547	-0.89355469	3.2458496	0.036621094	0	0	0	0	0	0	0	0	0	0.93505859	0.064941406	0.050048828	0.034912109	-0.009033203	0.005615234	1.221	31961.57	-0.162	330.54	1.445
501	502	502	Category L	-0.21582031	-0.011962891	-0.87597656	-0.081298828	-0.11083984	0.49023438	0	0.547	5/11/2017	5	11	2017	20:51:23	75083	0.9	20	51	23	18	0.051269531	3.491748	-0.2722168	-0.004638672	-0.89575195	3.3537598	0.060302734	0	0	0	0	0	0	0	0	0	0.9362793	0.063720703	0.083496094	0.056396484	-0.007080078	0.019775391	1.042	32329.12	0.106	-223.29	1.296
502	503	503	Category L	-0.2277832	-0.011962891	-0.91186523	-0.079101563	-0.11938477	0.49316406	0	1.462	5/11/2017	5	11	2017	20:51:24	75084	0	20	51	24	18	0.051269531	3.491748	-0.26855469	-0.003662109	-0.89672852	3.3662109	0.044189453	0	0	0	0	0	0	0	0	0	0.93603516	0.063964844	0.064208984	0.040771484	-0.008056641	-0.014892578	0.883	32701.34	0.192	-443.63	0.913
503	504	504	Category L	-0.2277832	0	-0.88793945	-0.078857422	-0.11938477	0.49023438	0	0.615	5/11/2017	5	11	2017	20:51:24	75084	0.1	20	51	24	18	0.051269531	3.491748	-0.26635742	-0.004150391	-0.89697266	3.4172363	0.040039063	0	0	0	0	0	0	0	0	0	0.93579102	0.064208984	0.052001953	0.038574219	0.004150391	0.009033203	0.82	32863.99	0.186	-454.84	0.889
504	505	505	Category L	-0.23999023	-0.023925781	-0.89990234	-0.080566406	-0.11474609	0.49707031	0	0.494	5/11/2017	5	11	2017	20:51:24	75084	0.2	20	51	24	18	0.051269531	3.491748	-0.26196289	-0.004638672	-0.89746094	3.4575195	0.029296875	0	0	0	0	0	0	0	0	0	0.93481445	0.065185547	0.043457031	0.021972656	-0.019042969	-0.002197266	0.801	32915.03	0.33	-774.55	0.776
505	506	506	Category L	-0.25195313	-0.011962891	-0.92382813	-0.078125	-0.11547852	0.49804688	0	0.913	5/11/2017	5	11	2017	20:51:24	75084	0.3	20	51	24	18	0.051269531	3.491748	-0.25952148	-0.004882813	-0.90014648	3.0969238	0.025634766	0	0	0	0	0	0	0	0	0	0.93676758	0.063232422	0.038085938	0.007568359	-0.006835938	-0.0234375	0.776	32983.7	0.505	-1135.55	0.913
506	507	507	Category L	-0.23999023	-0.023925781	-0.93579102	-0.080810547	-0.11767578	0.49438477	0	0.776	5/11/2017	5	11	2017	20:51:24	75084	0.4	20	51	24	18	0.051269531	3.491748	-0.25463867	-0.005371094	-0.90087891	2.3991699	0.041992188	0	0	0	0	0	0	0	0	0	0.9362793	0.063720703	0.067871094	0.014648438	-0.018310547	-0.034667969	0.824	32853.37	0.667	-1371.05	0.912
507	508	508	Category L	-0.2277832	0	-0.89990234	-0.078125	-0.11523438	0.49414063	0	0.398	5/11/2017	5	11	2017	20:51:24	75084	0.5	20	51	24	18	0.051269531	3.491748	-0.25048828	-0.005615234	-0.90136719	1.9267578	0.0234375	0	0	0	0	0	0	0	0	0	0.93554688	0.064453125	0.030029297	0.022705078	0.005615234	0.001464844	0.874	32723.99	0.54	-1112.69	0.912
508	509	509	Category L	-0.25195313	-0.011962891	-0.91186523	-0.077392578	-0.11938477	0.48681641	0	1.752	5/11/2017	5	11	2017	20:51:24	75084	0.6	20	51	24	18	0.051269531	3.491748	-0.24707031	-0.005371094	-0.90209961	1.572998	0.012451172	0	0	0	0	0	0	0	0	0	0.93554688	0.064453125	0.020507813	-0.004638672	-0.006347656	-0.009521484	0.859	32762.16	0.747	-1462.78	0.912
509	510	510	Category L	-0.23999023	0	-0.93579102	-0.076416016	-0.11743164	0.49438477	0	0.912	5/11/2017	5	11	2017	20:51:24	75084	0.7	20	51	24	19	0.051269531	3.491748	-0.2421875	-0.005859375	-0.90283203	1.1413574	0.033447266	0	0	0	0	0	0	0	0	0	0.93481445	0.065185547	0.041015625	0.002197266	0.005859375	-0.032714844	0.817	32871.99	0.91	-1753.99	0.776
510	511	511	Category L	-0.25195313	-0.023925781	-0.91186523	-0.071777344	-0.11914063	0.48901367	0	0.408	5/11/2017	5	11	2017	20:51:24	75084	0.8	20	51	24	19	0.051269531	3.491748	-0.23925781	-0.006835938	-0.90454102	0.53637695	0.022216797	0	0	0	0	0	0	0	0	0	0.93579102	0.064208984	0.036621094	-0.012451172	-0.016845703	-0.007080078	0.806	32901.51	0.729	-1490.49	0.912
511	512	512	Category L	-0.2277832	0	-0.88793945	-0.076660156	-0.11938477	0.49633789	0	0.656	5/11/2017	5	11	2017	20:51:24	75084	0.9	20	51	24	19	0.051269531	3.491748	-0.23706055	-0.005859375	-0.90478516	0.45605469	0.020263672	0	0	0	0	0	0	0	0	0	0.93554688	0.064453125	0.032226563	0.009277344	0.005859375	0.016845703	0.941	32559.71	0.399	-818.97	1.207
512	513	513	Category L	-0.23999023	0.023925781	-0.91186523	-0.07421875	-0.12036133	0.48803711	0	0.713	5/11/2017	5	11	2017	20:51:25	75085	0	20	51	25	19	0.051269531	3.491748	-0.23657227	-0.005859375	-0.90478516	0.859375	0.030761719	0	0	0	0	0	0	0	0	0	0.93530273	0.064697266	0.040039063	-0.003173828	0.029785156	-0.006835938	0.879	32711.39	0.068	-165.92	0.912
513	514	514	Category L	-0.23999023	-0.023925781	-0.92382813	-0.077392578	-0.11865234	0.49511719	0	1.207	5/11/2017	5	11	2017	20:51:25	75085	0.1	20	51	25	19	0.051269531	3.491748	-0.23608398	-0.005859375	-0.90429688	0.89697266	0.026611328	0	0	0	0	0	0	0	0	0	0.93457031	0.065429688	0.041015625	-0.003662109	-0.017822266	-0.019287109	0.825	32850.72	0.226	-541.26	0.713
514	515	515	Category L	-0.21582031	-0.011962891	-0.91186523	-0.071533203	-0.11499023	0.48999023	0	1.379	5/11/2017	5	11	2017	20:51:25	75085	0.2	20	51	25	19	0.051269531	3.491748	-0.23632813	-0.005859375	-0.90429688	0.67016602	0.022705078	0	0	0	0	0	0	0	0	0	0.93457031	0.065429688	0.033935547	0.020507813	-0.005859375	-0.007324219	0.802	32912.32	0.201	-496.4	1.207
515	516	516	Category L	-0.23999023	0	-0.88793945	-0.078125	-0.11865234	0.49536133	0	0.587	5/11/2017	5	11	2017	20:51:25	75085	0.3	20	51	25	19	0.051269531	3.491748	-0.23608398	-0.005859375	-0.90454102	0.57958984	0.018066406	0	0	0	0	0	0	0	0	0	0.93481445	0.065185547	0.026367188	-0.003662109	0.005859375	0.016601563	0.899	32661.54	-0.101	261.64	1.207
516	517	517	Category L	-0.21582031	-0.011962891	-0.91186523	-0.068847656	-0.1237793	0.49194336	0	0.271	5/11/2017	5	11	2017	20:51:25	75085	0.4	20	51	25	19	0.051025391	3.5126953	-0.2355957	-0.005859375	-0.90454102	0.92700195	0.021972656	0	0	0	0	0	0	0	0	0	0.93457031	0.065429688	0.032958984	0.019775391	-0.005859375	-0.007080078	0.918	32615.01	-0.212	570.99	1.207
517	518	518	Category L	-0.25195313	0	-0.88793945	-0.071777344	-0.11914063	0.49438477	0	1.237	5/11/2017	5	11	2017	20:51:25	75085	0.5	20	51	25	19	0.051025391	3.5126953	-0.23510742	-0.006103516	-0.90454102	1.109375	0.024169922	0	0	0	0	0	0	0	0	0	0.93457031	0.065429688	0.039550781	-0.016601563	0.006103516	0.016601563	0.786	32956.02	0.001	-2.75	0.834
518	519	519	Category L	-0.25195313	-0.011962891	-0.91186523	-0.071044922	-0.12329102	0.48901367	0	0.827	5/11/2017	5	11	2017	20:51:25	75085	0.6	20	51	25	20	0.051025391	3.5126953	-0.2355957	-0.006103516	-0.90405273	0.69140625	0.018798828	0	0	0	0	0	0	0	0	0	0.93432617	0.065673828	0.029541016	-0.016113281	-0.005615234	-0.007568359	0.695	33219.25	0.07	-204.76	0.834
519	520	520	Category L	-0.2277832	0	-0.91186523	-0.072753906	-0.12158203	0.48999023	0	0.416	5/11/2017	5	11	2017	20:51:25	75085	0.7	20	51	25	20	0.051025391	3.5126953	-0.23535156	-0.006103516	-0.90405273	0.66357422	0.012451172	0	0	0	0	0	0	0	0	0	0.93432617	0.065673828	0.021484375	0.007568359	0.006103516	-0.007568359	0.849	32787.91	-0.097	263.42	0.834
520	521	521	Category L	-0.2277832	0.011962891	-0.88793945	-0.073242188	-0.12060547	0.48999023	0	0.834	5/11/2017	5	11	2017	20:51:25	75085	0.8	20	51	25	20	0.051025391	3.5126953	-0.23486328	-0.006103516	-0.90380859	1.2988281	0.025146484	0	0	0	0	0	0	0	0	0	0.93383789	0.066162109	0.041259766	0.007080078	0.018066406	0.015869141	0.891	32681.37	-0.182	495.63	0.834
521	522	522	Category L	-0.21582031	0	-0.91186523	-0.067626953	-0.12036133	0.48486328	0	1.51	5/11/2017	5	11	2017	20:51:25	75085	0.9	20	51	25	20	0.051025391	3.5126953	-0.23535156	-0.006103516	-0.90283203	1.9597168	0.022216797	0	0	0	0	0	0	0	0	0	0.93310547	0.066894531	0.034667969	0.01953125	0.006103516	-0.008789063	0.785	32958.78	-0.056	159.02	0.834
522	523	523	Category L	-0.23999023	-0.023925781	-0.88793945	-0.072509766	-0.12060547	0.49414063	0	0.526	5/11/2017	5	11	2017	20:51:26	75086	0	20	51	26	20	0.051025391	3.5126953	-0.23535156	-0.006591797	-0.90258789	2.3181152	0.022949219	0	0	0	0	0	0	0	0	0	0.93286133	0.067138672	0.036376953	-0.004394531	-0.017089844	0.014648438	0.797	32925.9	0.022	-59.24	0.87
523	524	524	Category L	-0.20385742	-0.011962891	-0.89990234	-0.070556641	-0.12548828	0.4909668	0	0.598	5/11/2017	5	11	2017	20:51:26	75086	0.1	20	51	26	20	0.051025391	3.5126953	-0.23486328	-0.006347656	-0.90258789	2.6174316	0.031738281	0	0	0	0	0	0	0	0	0	0.93261719	0.067382813	0.039306641	0.031005859	-0.005371094	0.002685547	0.873	32726.52	-0.142	385.44	0.87
524	525	525	Category L	-0.21582031	-0.023925781	-0.86376953	-0.071044922	-0.12451172	0.49291992	0	0.903	5/11/2017	5	11	2017	20:51:26	75086	0.2	20	51	26	20	0.051025391	3.5126953	-0.23461914	-0.006591797	-0.90307617	3.046875	0.046875	0	0	0	0	0	0	0	0	0	0.93310547	0.066894531	0.075439453	0.018798828	-0.017089844	0.039306641	0.841	32808.69	-0.155	438.08	0.87
525	526	526	Category L	-0.2277832	-0.011962891	-0.89990234	-0.070556641	-0.12866211	0.49291992	0	0.87	5/11/2017	5	11	2017	20:51:26	75086	0.3	20	51	26	20	0.051025391	3.5126953	-0.234375	-0.006835938	-0.90356445	3.6315918	0.009033203	0	0	0	0	0	0	0	0	0	0.93359375	0.06640625	0.015380859	0.006591797	-0.004882813	0.003662109	0.689	33237.57	-0.071	227.2	0.87
526	527	527	Category L	-0.23999023	-0.011962891	-0.92382813	-0.065673828	-0.12841797	0.48901367	0	0.643	5/11/2017	5	11	2017	20:51:26	75086	0.4	20	51	26	20	0.051025391	3.5126953	-0.23364258	-0.006591797	-0.90380859	3.7661133	0.021484375	0	0	0	0	0	0	0	0	0	0.93359375	0.06640625	0.03125	-0.006103516	-0.005126953	-0.019775391	1.025	32366.63	-0.423	1152.24	0.87
527	528	528	Category L	-0.21582031	-0.023925781	-0.92382813	-0.067382813	-0.12841797	0.49291992	0	0.594	5/11/2017	5	11	2017	20:51:26	75086	0.5	20	51	26	20	0.051025391	3.5126953	-0.2331543	-0.006591797	-0.90356445	3.6020508	0.031494141	0	0	0	0	0	0	0	0	0	0.93334961	0.066650391	0.0546875	0.017333984	-0.017089844	-0.020019531	1.065	32279.16	-0.411	1067.91	0.903
528	529	529	Category L	-0.25195313	-0.011962891	-0.89990234	-0.065673828	-0.13305664	0.48803711	0	2.545	5/11/2017	5	11	2017	20:51:26	75086	0.6	20	51	26	21	0.051025391	3.5126953	-0.23266602	-0.006591797	-0.90405273	3.9675293	0.020263672	0	0	0	0	0	0	0	0	0	0.93334961	0.066650391	0.028564453	-0.019042969	-0.005126953	0.004150391	1.08	32247.04	-0.443	1154.94	0.87
529	530	530	Category L	-0.23999023	-0.023925781	-0.88793945	-0.062744141	-0.13598633	0.48706055	0	0.84	5/11/2017	5	11	2017	20:51:26	75086	0.7	20	51	26	21	0.051025391	3.5126953	-0.23193359	-0.006347656	-0.90332031	4.2939453	0.024414063	0	0	0	0	0	0	0	0	0	0.93261719	0.067382813	0.040771484	-0.0078125	-0.017333984	0.015380859	0.993	32438.62	-0.297	777.59	0.884
530	531	531	Category L	-0.21582031	0	-0.88793945	-0.064941406	-0.1340332	0.4921875	0	0.989	5/11/2017	5	11	2017	20:51:26	75086	0.8	20	51	26	21	0.051025391	3.5126953	-0.23193359	-0.006591797	-0.90356445	4.5603027	0.0234375	0	0	0	0	0	0	0	0	0	0.93286133	0.067138672	0.038330078	0.016113281	0.006591797	0.015625	1.033	32348.92	-0.3	757.2	0.989
531	532	532	Category L	-0.2277832	-0.035888672	-0.89990234	-0.064941406	-0.1315918	0.48681641	0	0.351	5/11/2017	5	11	2017	20:51:26	75086	0.9	20	51	26	21	0.051025391	3.5126953	-0.23193359	-0.006591797	-0.90405273	3.9506836	0.029785156	0	0	0	0	0	0	0	0	0	0.93334961	0.066650391	0.037597656	0.004150391	-0.029052734	0.004150391	1.174	32053.62	-0.422	997.71	0.989
532	533	533	Category L	-0.25195313	-0.035888672	-0.89990234	-0.064453125	-0.13232422	0.48706055	0	0.884	5/11/2017	5	11	2017	20:51:27	75087	0	20	51	27	21	0.051025391	3.5126953	-0.23193359	-0.006835938	-0.90405273	2.9572754	0.035400391	0	0	0	0	0	0	0	0	0	0.93334961	0.066650391	0.052978516	-0.019775391	-0.028808594	0.004150391	0.875	32721.47	-0.147	399.26	0.884
533	534	534	Category L	-0.25195313	0	-0.88793945	-0.064208984	-0.13549805	0.48803711	0	1.44	5/11/2017	5	11	2017	20:51:27	75087	0.1	20	51	27	21	0.051025391	3.5126953	-0.23144531	-0.007080078	-0.90356445	2.3327637	0.026611328	0	0	0	0	0	0	0	0	0	0.93261719	0.067382813	0.043212891	-0.020263672	0.007080078	0.015625	0.793	32936.82	0.119	-307.2	0.884
534	535	535	Category L	-0.21582031	0	-0.88793945	-0.064941406	-0.1340332	0.49023438	0	0.751	5/11/2017	5	11	2017	20:51:27	75087	0.2	20	51	27	21	0.051025391	3.5126953	-0.23071289	-0.007324219	-0.90332031	1.5151367	0.022705078	0	0	0	0	0	0	0	0	0	0.93237305	0.067626953	0.037841797	0.014892578	0.007324219	0.015380859	0.726	33126.6	0.266	-685.7	0.751
535	536	536	Category L	-0.26391602	0	-0.91186523	-0.062744141	-0.13696289	0.48803711	0	0.347	5/11/2017	5	11	2017	20:51:27	75087	0.3	20	51	27	21	0.051025391	3.5126953	-0.23071289	-0.0078125	-0.90332031	0.6237793	0.034912109	0	0	0	0	0	0	0	0	0	0.93237305	0.067626953	0.049316406	-0.032958984	0.0078125	-0.008300781	0.717	33153.16	0.38	-942.08	0.884
536	537	537	Category L	-0.2277832	0	-0.88793945	-0.061279297	-0.13549805	0.49316406	0	0.587	5/11/2017	5	11	2017	20:51:27	75087	0.4	20	51	27	21	0.051025391	3.5126953	-0.23071289	-0.008056641	-0.90356445	0.055664063	0.017822266	0	0	0	0	0	0	0	0	0	0.93261719	0.067382813	0.026855469	0.002929688	0.008056641	0.015625	0.746	33068.51	0.446	-1050.49	1.061
537	538	538	Category L	-0.21582031	0	-0.89990234	-0.064941406	-0.13232422	0.48925781	0	0.293	5/11/2017	5	11	2017	20:51:27	75087	0.5	20	51	27	21	0.051025391	3.5126953	-0.23095703	-0.007568359	-0.90356445	0.19213867	0.017578125	0	0	0	0	0	0	0	0	0	0.93261719	0.067382813	0.026855469	0.015136719	0.007568359	0.003662109	0.754	33045.63	0.366	-882.5	1.061
538	539	539	Category L	-0.2277832	-0.011962891	-0.89990234	-0.059570313	-0.13623047	0.49023438	0	1.061	5/11/2017	5	11	2017	20:51:27	75087	0.6	20	51	27	21	0.051025391	3.5126953	-0.23095703	-0.007568359	-0.90380859	0.31835938	0.006591797	0	0	0	0	0	0	0	0	0	0.93286133	0.067138672	0.011474609	0.003173828	-0.004150391	0.00390625	0.822	32858.68	0.211	-509.76	1.061
539	540	540	Category L	-0.2277832	0	-0.91186523	-0.062988281	-0.13793945	0.48681641	0	1.485	5/11/2017	5	11	2017	20:51:27	75087	0.7	20	51	27	22	0.051025391	3.5126953	-0.23071289	-0.007324219	-0.90356445	0.15429688	0.011230469	0	0	0	0	0	0	0	0	0	0.93261719	0.067382813	0.018310547	0.002929688	0.007324219	-0.008056641	0.86	32759.6	0.029	-73.25	1.159
540	541	541	Category L	-0.23999023	0	-0.91186523	-0.063232422	-0.13061523	0.48510742	0	1.159	5/11/2017	5	11	2017	20:51:27	75087	0.8	20	51	27	22	0.051025391	3.5126953	-0.23022461	-0.007324219	-0.90356445	0.15283203	0.014404297	0	0	0	0	0	0	0	0	0	0.93261719	0.067382813	0.024902344	-0.009521484	0.007324219	-0.008056641	1.059	32292.11	-0.166	384.29	1.159
541	542	542	Category L	-0.23999023	-0.011962891	-0.88793945	-0.059326172	-0.13525391	0.48583984	0	0.577	5/11/2017	5	11	2017	20:51:27	75087	0.9	20	51	27	22	0.051025391	3.5126953	-0.23046875	-0.006835938	-0.90405273	0.12304688	0.019287109	0	0	0	0	0	0	0	0	0	0.93286133	0.067138672	0.030273438	-0.009277344	-0.004882813	0.016113281	1.148	32105.83	-0.296	674.33	1.159
542	543	543	Category L	-0.25195313	-0.011962891	-0.88793945	-0.064453125	-0.13696289	0.48803711	0	1.781	5/11/2017	5	11	2017	20:51:28	75088	0	20	51	28	22	0.051025391	3.5126953	-0.23071289	-0.006835938	-0.90454102	0.15454102	0.02734375	0	0	0	0	0	0	0	0	0	0.93359375	0.06640625	0.04296875	-0.020996094	-0.004882813	0.016601563	1.075	32257.71	-0.327	805.06	1.159
543	544	544	Category L	-0.23999023	0	-0.91186523	-0.062988281	-0.13793945	0.48925781	0	0.83	5/11/2017	5	11	2017	20:51:28	75088	0.1	20	51	28	22	0.051025391	3.5126953	-0.23071289	-0.006347656	-0.90429688	0.16894531	0.013427734	0	0	0	0	0	0	0	0	0	0.93334961	0.066650391	0.022949219	-0.009033203	0.006347656	-0.007324219	1.006	32409.15	-0.139	332.59	1.159
544	545	545	Category L	-0.21582031	0.011962891	-0.88793945	-0.057128906	-0.13598633	0.48583984	0	0.622	5/11/2017	5	11	2017	20:51:28	75088	0.2	20	51	28	22	0.051025391	3.5126953	-0.23071289	-0.006103516	-0.90478516	0.43359375	0.028808594	0	0	0	0	0	0	0	0	0	0.93359375	0.06640625	0.049804688	0.014892578	0.018066406	0.016845703	1.131	32140.48	-0.196	433.55	1.48
545	546	546	Category L	-0.2277832	0	-0.92382813	-0.060302734	-0.13598633	0.48779297	0	1.067	5/11/2017	5	11	2017	20:51:28	75088	0.3	20	51	28	22	0.051025391	3.5126953	-0.23022461	-0.005615234	-0.90478516	0.86816406	0.019775391	0	0	0	0	0	0	0	0	0	0.93383789	0.066162109	0.027099609	0.002441406	0.005615234	-0.018798828	1.281	31848.15	-0.433	942.35	1.781
546	547	547	Category L	-0.19189453	0	-0.89990234	-0.062011719	-0.13696289	0.48510742	0	1.91	5/11/2017	5	11	2017	20:51:28	75088	0.4	20	51	28	22	0.051025391	3.5126953	-0.22973633	-0.004882813	-0.90454102	1.2578125	0.038574219	0	0	0	0	0	0	0	0	0	0.93334961	0.066650391	0.047607422	0.037841797	0.004882813	0.004638672	1.491	31482.32	-0.724	1526.54	1.48
547	548	548	Category L	-0.23999023	0	-0.88793945	-0.061279297	-0.1394043	0.4921875	0	1.48	5/11/2017	5	11	2017	20:51:28	75088	0.5	20	51	28	22	0.051025391	3.5126953	-0.22949219	-0.004150391	-0.90380859	1.6020508	0.019287109	0	0	0	0	0	0	0	0	0	0.93261719	0.067382813	0.030273438	-0.010253906	0.004150391	0.015869141	1.414	31611.3	-0.679	1489	1.776
548	549	549	Category L	-0.21582031	-0.011962891	-0.91186523	-0.060546875	-0.13793945	0.4909668	0	3.041	5/11/2017	5	11	2017	20:51:28	75088	0.6	20	51	28	22	0.051025391	3.5126953	-0.22949219	-0.003662109	-0.90380859	1.5690918	0.017822266	0	0	0	0	0	0	0	0	0	0.93261719	0.067382813	0.029785156	0.013671875	-0.008056641	-0.0078125	1.606	31299.38	-0.717	1386.97	1.794
549	550	550	Category L	-0.23999023	-0.023925781	-0.93579102	-0.061279297	-0.13623047	0.48925781	0	0.366	5/11/2017	5	11	2017	20:51:28	75088	0.7	20	51	28	23	0.051025391	3.5126953	-0.22924805	-0.003417969	-0.90332031	1.3708496	0.039550781	0	0	0	0	0	0	0	0	0	0.93212891	0.067871094	0.063232422	-0.010498047	-0.020263672	-0.032226563	1.727	31118	-0.799	1472.83	1.794
550	551	551	Category L	-0.26391602	0	-0.89990234	-0.059570313	-0.13769531	0.48925781	0	1.776	5/11/2017	5	11	2017	20:51:28	75088	0.8	20	51	28	23	0.051025391	3.5126953	-0.22900391	-0.003662109	-0.90283203	1.1066895	0.03515625	0	0	0	0	0	0	0	0	0	0.93139648	0.068603516	0.041503906	-0.034667969	0.003662109	0.002929688	1.535	31411.02	-0.647	1277.82	1.776
551	552	552	Category L	-0.2277832	-0.011962891	-0.89990234	-0.062011719	-0.13476563	0.48413086	0	1.794	5/11/2017	5	11	2017	20:51:28	75088	0.9	20	51	28	23	0.051025391	3.5126953	-0.22851563	-0.003173828	-0.90283203	1.0822754	0.009033203	0	0	0	0	0	0	0	0	0	0.93115234	0.068847656	0.012451172	0.000732422	-0.008544922	0.002929688	1.34	31740.74	-0.48	1018.86	1.776
552	553	553	Category L	-0.2277832	-0.011962891	-0.88793945	-0.059082031	-0.13867188	0.48803711	0	0.754	5/11/2017	5	11	2017	20:51:29	75089	0	20	51	29	23	0.051025391	3.5126953	-0.22875977	-0.002929688	-0.90283203	1.0554199	0.017333984	0	0	0	0	0	0	0	0	0	0.93139648	0.068603516	0.024902344	0.000976563	-0.008789063	0.014892578	0.947	32545.47	-0.107	265.83	0.991
553	554	554	Category L	-0.25195313	0	-0.91186523	-0.059570313	-0.13842773	0.48608398	0	0.313	5/11/2017	5	11	2017	20:51:29	75089	0.1	20	51	29	23	0.051025391	3.5126953	-0.22851563	-0.002929688	-0.90283203	0.76025391	0.024902344	0	0	0	0	0	0	0	0	0	0.93139648	0.068603516	0.034912109	-0.023193359	0.002929688	-0.008789063	1.051	32309.46	-0.113	257.4	1.492
554	555	555	Category L	-0.23999023	0	-0.91186523	-0.058837891	-0.13842773	0.48608398	0	0.679	5/11/2017	5	11	2017	20:51:29	75089	0.2	20	51	29	23	0.051513672	3.491748	-0.22827148	-0.002197266	-0.90332031	0.70385742	0.014404297	0	0	0	0	0	0	0	0	0	0.93164063	0.068359375	0.022216797	-0.011474609	0.002197266	-0.008300781	1.003	32415.92	-0.139	333.46	0.991
555	556	556	Category L	-0.23999023	-0.011962891	-0.88793945	-0.057128906	-0.14013672	0.48388672	0	0.991	5/11/2017	5	11	2017	20:51:29	75089	0.3	20	51	29	23	0.051513672	3.491748	-0.22827148	-0.001708984	-0.90307617	0.60766602	0.021484375	0	0	0	0	0	0	0	0	0	0.93164063	0.068359375	0.036865234	-0.011474609	-0.010009766	0.015136719	0.798	32923.18	-0.005	13.64	0.754
556	557	557	Category L	-0.21582031	-0.023925781	-0.87597656	-0.058105469	-0.13916016	0.48925781	0	1.492	5/11/2017	5	11	2017	20:51:29	75089	0.4	20	51	29	23	0.051513672	3.491748	-0.22827148	-0.000976563	-0.90356445	0.13012695	0.037841797	0	0	0	0	0	0	0	0	0	0.93188477	0.068115234	0.062988281	0.012451172	-0.022705078	0.027587891	0.706	33186	0.239	-635.79	0.798
557	558	558	Category L	-0.26391602	0	-0.88793945	-0.058105469	-0.13989258	0.48803711	0	0.56	5/11/2017	5	11	2017	20:51:29	75089	0.5	20	51	29	23	0.051513672	3.491748	-0.22827148	-0.000244141	-0.90356445	0.1628418	0.038818359	0	0	0	0	0	0	0	0	0	0.93212891	0.067871094	0.051513672	-0.035400391	0.000244141	0.015625	0.787	32953.27	0.178	-450.11	0.798
558	559	559	Category L	-0.2277832	-0.011962891	-0.91186523	-0.061279297	-0.13549805	0.48608398	0	0.202	5/11/2017	5	11	2017	20:51:29	75089	0.6	20	51	29	24	0.051513672	3.491748	-0.22802734	0	-0.90380859	0.20629883	0.014160156	0	0	0	0	0	0	0	0	0	0.93212891	0.067871094	0.020019531	0.000244141	-0.01171875	-0.0078125	0.765	33014.49	0.191	-490.26	0.912
559	560	560	Category L	-0.21582031	0	-0.88793945	-0.058105469	-0.13891602	0.48510742	0	0.798	5/11/2017	5	11	2017	20:51:29	75089	0.7	20	51	29	24	0.051513672	3.491748	-0.22753906	0.000244141	-0.90380859	0.30297852	0.019775391	0	0	0	0	0	0	0	0	0	0.93212891	0.067871094	0.028076172	0.01171875	-0.000244141	0.015869141	0.752	33051.33	0.136	-362.49	0.912
560	561	561	Category L	-0.23999023	0.011962891	-0.88793945	-0.057617188	-0.13037109	0.48388672	0	0.548	5/11/2017	5	11	2017	20:51:29	75089	0.8	20	51	29	24	0.051513672	3.491748	-0.22753906	0.000244141	-0.90380859	0.29760742	0.023193359	0	0	0	0	0	0	0	0	0	0.93212891	0.067871094	0.039794922	-0.012207031	0.011474609	0.015869141	0.709	33177	0.126	-352.63	0.798
561	562	562	Category L	-0.23999023	-0.011962891	-0.88793945	-0.060546875	-0.13916016	0.48925781	0	0.912	5/11/2017	5	11	2017	20:51:29	75089	0.9	20	51	29	24	0.051513672	3.491748	-0.22729492	0.000244141	-0.90405273	0.29418945	0.023925781	0	0	0	0	0	0	0	0	0	0.93237305	0.067626953	0.041259766	-0.012451172	-0.012207031	0.016113281	0.729	33117.8	0.097	-269.72	0.798
562	563	563	Category L	-0.21582031	-0.011962891	-0.92382813	-0.059814453	-0.14111328	0.49633789	0	1.235	5/11/2017	5	11	2017	20:51:30	75090	0	20	51	30	24	0.051513672	3.491748	-0.2277832	0.000732422	-0.90405273	1.1794434	0.026367188	0	0	0	0	0	0	0	0	0	0.93212891	0.067871094	0.044433594	0.011962891	-0.012695313	-0.01953125	0.819	32866.66	-0.154	445.49	0.798
563	564	564	Category L	-0.20385742	-0.011962891	-0.93579102	-0.059082031	-0.14086914	0.48510742	0	0.684	5/11/2017	5	11	2017	20:51:30	75090	0.1	20	51	30	24	0.051513672	3.491748	-0.2277832	0.000976563	-0.90429688	1.8183594	0.041503906	0	0	0	0	0	0	0	0	0	0.93261719	0.067382813	0.068359375	0.023925781	-0.012939453	-0.03125	0.731	33111.96	0.06	-169.67	0.742
564	565	565	Category L	-0.2277832	-0.023925781	-0.93579102	-0.060791016	-0.14160156	0.48925781	0	0.742	5/11/2017	5	11	2017	20:51:30	75090	0.2	20	51	30	24	0.051513672	3.491748	-0.22802734	0.001464844	-0.90429688	2.1386719	0.040283203	0	0	0	0	0	0	0	0	0	0.93261719	0.067382813	0.057128906	0.000244141	-0.025390625	-0.03125	0.686	33246.77	0.222	-607.37	0.742
565	566	566	Category L	-0.20385742	0	-0.92382813	-0.060791016	-0.14160156	0.48925781	0	0.265	5/11/2017	5	11	2017	20:51:30	75090	0.3	20	51	30	24	0.051513672	3.491748	-0.2277832	0.001708984	-0.90527344	2.5820313	0.030273438	0	0	0	0	0	0	0	0	0	0.93334961	0.066650391	0.044433594	0.023925781	-0.001708984	-0.018310547	0.618	33464.77	0.364	-1000.97	0.742
566	567	567	Category L	-0.20385742	-0.011962891	-0.88793945	-0.060546875	-0.13818359	0.49438477	0	0.283	5/11/2017	5	11	2017	20:51:30	75090	0.4	20	51	30	24	0.051513672	3.491748	-0.22753906	0.002197266	-0.90527344	2.6896973	0.032714844	0	0	0	0	0	0	0	0	0	0.93359375	0.06640625	0.055419922	0.023681641	-0.014160156	0.017333984	0.602	33518.87	0.425	-1156.68	0.742
567	568	568	Category L	-0.21582031	0	-0.89990234	-0.059570313	-0.13916016	0.48608398	0	0.502	5/11/2017	5	11	2017	20:51:30	75090	0.5	20	51	30	24	0.051513672	3.491748	-0.22705078	0.002441406	-0.9050293	2.0495605	0.012695313	0	0	0	0	0	0	0	0	0	0.93310547	0.066894531	0.019042969	0.011230469	-0.002441406	0.005126953	0.654	33347.07	0.339	-908.45	0.742
568	569	569	Category L	-0.2277832	0.011962891	-0.86376953	-0.057373047	-0.14453125	0.48535156	0	1.137	5/11/2017	5	11	2017	20:51:30	75090	0.6	20	51	30	25	0.051513672	3.491748	-0.22705078	0.002929688	-0.90454102	1.6918945	0.041748047	0	0	0	0	0	0	0	0	0	0.93261719	0.067382813	0.050537109	-0.000488281	0.008789063	0.040771484	0.637	33401.98	0.502	-1277.86	0.638
569	570	570	Category L	-0.21582031	0	-0.91186523	-0.057373047	-0.14331055	0.49023438	0	1	5/11/2017	5	11	2017	20:51:30	75090	0.7	20	51	30	25	0.051513672	3.491748	-0.22631836	0.003173828	-0.90429688	1.5063477	0.013427734	0	0	0	0	0	0	0	0	0	0.93212891	0.067871094	0.021240234	0.010498047	-0.003173828	-0.007324219	0.696	33216.21	0.549	-1300.54	0.638
570	571	571	Category L	-0.23999023	0	-0.94799805	-0.056640625	-0.14404297	0.48583984	0	0.638	5/11/2017	5	11	2017	20:51:30	75090	0.8	20	51	30	25	0.051513672	3.491748	-0.22583008	0.003662109	-0.90454102	1.5961914	0.045410156	0	0	0	0	0	0	0	0	0	0.93237305	0.067626953	0.060791016	-0.013916016	-0.003662109	-0.043212891	0.733	33106.12	0.544	-1250.54	0.638
571	572	572	Category L	-0.25195313	0	-0.93579102	-0.057373047	-0.14233398	0.48999023	0	0.621	5/11/2017	5	11	2017	20:51:30	75090	0.9	20	51	30	25	0.051513672	3.491748	-0.2253418	0.004394531	-0.90576172	1.829834	0.040039063	0	0	0	0	0	0	0	0	0	0.93334961	0.066650391	0.060791016	-0.026367188	-0.004394531	-0.029785156	0.752	33051.33	0.416	-985.75	0.992
572	573	573	Category L	-0.19189453	-0.011962891	-0.89990234	-0.055175781	-0.14257813	0.48413086	0	0.502	5/11/2017	5	11	2017	20:51:31	75091	0	20	51	31	25	0.051513672	3.491748	-0.22485352	0.005371094	-0.90625	2.3356934	0.037597656	0	0	0	0	0	0	0	0	0	0.93359375	0.06640625	0.056640625	0.032958984	-0.017333984	0.006347656	0.728	33120.73	0.508	-1187.93	0.992
573	574	574	Category L	-0.20385742	-0.011962891	-0.88793945	-0.054443359	-0.14306641	0.49121094	0	0.615	5/11/2017	5	11	2017	20:51:31	75091	0.1	20	51	31	25	0.051513672	3.491748	-0.22387695	0.006103516	-0.90673828	3.3662109	0.032958984	0	0	0	0	0	0	0	0	0	0.93383789	0.066162109	0.057128906	0.020019531	-0.018066406	0.018798828	0.912	32629.62	0.441	-912.03	0.992
574	575	575	Category L	-0.2277832	-0.023925781	-0.91186523	-0.047851563	-0.14453125	0.48608398	0	0.992	5/11/2017	5	11	2017	20:51:31	75091	0.2	20	51	31	25	0.051513672	3.491748	-0.22290039	0.006347656	-0.90722656	3.9204102	0.031005859	0	0	0	0	0	0	0	0	0	0.93432617	0.065673828	0.039550781	-0.004638672	-0.030273438	-0.004394531	0.992	32440.9	0.233	-487.03	1.122
575	576	576	Category L	-0.21582031	0	-0.91186523	-0.047363281	-0.14746094	0.47875977	0	2.105	5/11/2017	5	11	2017	20:51:31	75091	0.3	20	51	31	25	0.051513672	3.491748	-0.22241211	0.006835938	-0.90722656	4.9108887	0.010498047	0	0	0	0	0	0	0	0	0	0.93408203	0.065917969	0.017822266	0.006591797	-0.006835938	-0.004394531	1.097	32211.08	0.083	-169.38	1.122
576	577	577	Category L	-0.2277832	0.011962891	-0.88793945	-0.041503906	-0.15844727	0.48510742	0	1.122	5/11/2017	5	11	2017	20:51:31	75091	0.4	20	51	31	25	0.051513672	3.491748	-0.22119141	0.006835938	-0.90698242	6.8269043	0.020751953	0	0	0	0	0	0	0	0	0	0.93359375	0.06640625	0.030273438	-0.006347656	0.004882813	0.019042969	1.192	32018.02	-0.177	370.91	1.122
577	578	578	Category L	-0.23999023	-0.011962891	-0.92382813	-0.029785156	-0.17382813	0.47802734	0	1.25	5/11/2017	5	11	2017	20:51:31	75091	0.5	20	51	31	25	0.051513672	3.491748	-0.22094727	0.007568359	-0.90795898	8.8742676	0.03125	0	0	0	0	0	0	0	0	0	0.93432617	0.065673828	0.054199219	-0.018798828	-0.01953125	-0.015625	1.12	32163.13	-0.142	309.88	1.122
578	579	579	Category L	-0.21582031	0	-0.93579102	-0.015625	-0.18334961	0.47192383	0	1.07	5/11/2017	5	11	2017	20:51:31	75091	0.6	20	51	31	26	0.051513672	3.491748	-0.22021484	0.007568359	-0.90820313	10.576172	0.028564453	0	0	0	0	0	0	0	0	0	0.93457031	0.065429688	0.039550781	0.004394531	-0.007568359	-0.02734375	1.033	32348.92	-0.14	327.48	1.236
579	580	580	Category L	-0.21582031	0	-0.89990234	-0.006591797	-0.19091797	0.46679688	0	0.183	5/11/2017	5	11	2017	20:51:31	75091	0.7	20	51	31	26	0.051513672	3.491748	-0.21972656	0.008056641	-0.90844727	12.4021	0.012451172	0	0	0	0	0	0	0	0	0	0.93481445	0.065185547	0.020751953	0.00390625	-0.008056641	0.008544922	0.889	32686.35	-0.07	180.31	1.151
580	581	581	Category L	-0.25195313	0.023925781	-0.91186523	0.002685547	-0.19848633	0.46166992	0	0.473	5/11/2017	5	11	2017	20:51:31	75091	0.8	20	51	31	26	0.051513672	3.491748	-0.21923828	0.008544922	-0.90869141	14.232178	0.036132813	0	0	0	0	0	0	0	0	0	0.93481445	0.065185547	0.05078125	-0.032470703	0.015136719	-0.002929688	0.893	32676.4	-0.096	249.5	1.151
581	582	582	Category L	-0.2277832	0	-0.92382813	0.002685547	-0.19897461	0.46972656	0	1.236	5/11/2017	5	11	2017	20:51:31	75091	0.9	20	51	31	26	0.051513672	3.491748	-0.21850586	0.008789063	-0.90893555	15.256836	0.019287109	0	0	0	0	0	0	0	0	0	0.93481445	0.065185547	0.032470703	-0.009033203	-0.008789063	-0.014648438	0.852	32780.16	-0.108	294.1	1.07
582	583	583	Category L	-0.2277832	0.023925781	-0.89990234	0.005371094	-0.19897461	0.45849609	0	1.151	5/11/2017	5	11	2017	20:51:32	75092	0	20	51	32	26	0.051513672	3.491748	-0.21826172	0.009033203	-0.90917969	15.442383	0.019775391	0	0	0	0	0	0	0	0	0	0.93505859	0.064941406	0.033447266	-0.009277344	0.014648438	0.009277344	0.748	33062.77	0.219	-564.27	1.001
583	584	584	Category L	-0.2277832	0.011962891	-0.91186523	0.001708984	-0.20629883	0.46362305	0	1.001	5/11/2017	5	11	2017	20:51:32	75092	0.1	20	51	32	26	0.051513672	3.491748	-0.21728516	0.009765625	-0.90942383	15.027588	0.010498047	0	0	0	0	0	0	0	0	0	0.93530273	0.064697266	0.014404297	-0.010253906	0.001953125	-0.002197266	0.867	32741.74	0.083	-203.37	1.001
584	585	585	Category L	-0.21582031	0.023925781	-0.91186523	-0.000732422	-0.2043457	0.46289063	0	0.449	5/11/2017	5	11	2017	20:51:32	75092	0.2	20	51	32	26	0.051513672	3.491748	-0.21679688	0.010253906	-0.90966797	14.766602	0.013671875	0	0	0	0	0	0	0	0	0	0.93530273	0.064697266	0.016601563	0.000976563	0.013427734	-0.001953125	0.935	32574.03	0.073	-169.39	1.001
585	586	586	Category L	-0.21582031	0.047851563	-0.89990234	0.005126953	-0.20581055	0.46069336	0	0.896	5/11/2017	5	11	2017	20:51:32	75092	0.3	20	51	32	26	0.051513672	3.491748	-0.21655273	0.010253906	-0.91040039	13.854248	0.038818359	0	0	0	0	0	0	0	0	0	0.93579102	0.064208984	0.048828125	0.000732422	0.037353516	0.010498047	0.848	32790.5	0.303	-690.75	0.896
586	587	587	Category L	-0.21582031	0.035888672	-0.87597656	0.000488281	-0.20996094	0.46459961	0	0.88	5/11/2017	5	11	2017	20:51:32	75092	0.4	20	51	32	26	0.051513672	3.491748	-0.21606445	0.010498047	-0.91064453	12.32373	0.042724609	0	0	0	0	0	0	0	0	0	0.93603516	0.063964844	0.060302734	0.000244141	0.025146484	0.034667969	0.767	33008.86	0.678	-1450.16	0.88
587	588	588	Category L	-0.2277832	0.023925781	-0.89990234	0	-0.20654297	0.46289063	0	0.711	5/11/2017	5	11	2017	20:51:32	75092	0.5	20	51	32	26	0.051513672	3.491748	-0.21582031	0.010742188	-0.91040039	11.020508	0.020507813	0	0	0	0	0	0	0	0	0	0.93579102	0.064208984	0.035400391	-0.01171875	0.012939453	0.010498047	0.735	33100.3	0.592	-1336.23	0.88
588	589	589	Category L	-0.2277832	0.011962891	-0.87597656	0	-0.20556641	0.46484375	0	0.666	5/11/2017	5	11	2017	20:51:32	75092	0.6	20	51	32	27	0.051513672	3.491748	-0.21484375	0.010986328	-0.91064453	9.8925781	0.037109375	0	0	0	0	0	0	0	0	0	0.93579102	0.064208984	0.048339844	-0.012695313	0.000732422	0.034667969	0.889	32686.35	0.188	-432.91	0.896
589	590	590	Category L	-0.21582031	-0.011962891	-0.88793945	0	-0.20581055	0.46264648	0	0.811	5/11/2017	5	11	2017	20:51:32	75092	0.7	20	51	32	27	0.051513672	3.491748	-0.21435547	0.010986328	-0.91064453	8.416748	0.032470703	0	0	0	0	0	0	0	0	0	0.93579102	0.064208984	0.047363281	-0.001220703	-0.022949219	0.022705078	0.928	32590.83	0.205	-454.45	0.88
590	591	591	Category L	-0.21582031	0.011962891	-0.91186523	0.002929688	-0.20825195	0.46289063	0	1.371	5/11/2017	5	11	2017	20:51:32	75092	0.8	20	51	32	27	0.051513672	3.491748	-0.21362305	0.011474609	-0.91015625	6.4855957	0.002441406	0	0	0	0	0	0	0	0	0	0.93505859	0.064941406	0.003662109	-0.001953125	0.000244141	-0.001464844	0.888	32688.84	0.139	-326.65	0.811
591	592	592	Category L	-0.23999023	0.011962891	-0.89990234	0.001708984	-0.20629883	0.46362305	0	1.13	5/11/2017	5	11	2017	20:51:32	75092	0.9	20	51	32	27	0.051513672	3.491748	-0.21264648	0.011962891	-0.91064453	4.8747559	0.029296875	0	0	0	0	0	0	0	0	0	0.93530273	0.064697266	0.038085938	-0.027099609	0	0.010742188	0.86	32759.6	-0.013	33.49	0.811
592	593	593	Category L	-0.2277832	0.035888672	-0.91186523	0.005126953	-0.20581055	0.46264648	0	0.644	5/11/2017	5	11	2017	20:51:33	75093	0	20	51	33	27	0.051513672	3.491748	-0.21191406	0.012451172	-0.91064453	3.7358398	0.028076172	0	0	0	0	0	0	0	0	0	0.93505859	0.064941406	0.040283203	-0.015625	0.023193359	-0.000976563	0.84	32811.3	-0.241	717.84	1.13
593	594	594	Category L	-0.2277832	0.023925781	-0.94799805	0.002441406	-0.20556641	0.46777344	0	0.543	5/11/2017	5	11	2017	20:51:33	75093	0.1	20	51	33	27	0.051513672	3.491748	-0.21118164	0.012695313	-0.91088867	2.6188965	0.041992188	0	0	0	0	0	0	0	0	0	0.93505859	0.064941406	0.064453125	-0.016357422	0.010986328	-0.036865234	0.938	32566.86	-0.374	1085.32	1.13
594	595	595	Category L	-0.21582031	0.035888672	-0.89990234	0.002441406	-0.20458984	0.46386719	0	0.541	5/11/2017	5	11	2017	20:51:33	75093	0.2	20	51	33	27	0.051513672	3.491748	-0.21044922	0.013183594	-0.91064453	1.2580566	0.025634766	0	0	0	0	0	0	0	0	0	0.93481445	0.065185547	0.038818359	-0.005126953	0.022460938	0.010742188	0.864	32749.38	-0.225	646.08	0.929
595	596	596	Category L	-0.2277832	0.059814453	-0.92382813	0.008056641	-0.20263672	0.45947266	0	1.399	5/11/2017	5	11	2017	20:51:33	75093	0.3	20	51	33	27	0.051513672	3.491748	-0.2097168	0.013671875	-0.91040039	0.53271484	0.051025391	0	0	0	0	0	0	0	0	0	0.93432617	0.065673828	0.077148438	-0.017822266	0.045898438	-0.013183594	0.793	32936.82	-0.053	148.98	0.929
596	597	597	Category L	-0.2277832	0.035888672	-0.92382813	0.003173828	-0.20800781	0.46191406	0	0.929	5/11/2017	5	11	2017	20:51:33	75093	0.4	20	51	33	27	0.051513672	3.491748	-0.20874023	0.014160156	-0.91064453	0.54492188	0.031494141	0	0	0	0	0	0	0	0	0	0.93457031	0.065429688	0.053466797	-0.018798828	0.021484375	-0.012939453	0.945	32550.21	0.064	-147.82	0.929
597	598	598	Category L	-0.2277832	0.023925781	-0.89990234	0.004150391	-0.20629883	0.46679688	0	0.704	5/11/2017	5	11	2017	20:51:33	75093	0.5	20	51	33	27	0.051513672	3.491748	-0.20825195	0.014648438	-0.91137695	0.45849609	0.024169922	0	0	0	0	0	0	0	0	0	0.93505859	0.064941406	0.040039063	-0.019287109	0.009033203	0.011474609	0.965	32503.16	0.253	-535.8	0.929
598	599	599	Category L	-0.21582031	0.023925781	-0.91186523	0.002929688	-0.2097168	0.46289063	0	1.559	5/11/2017	5	11	2017	20:51:33	75093	0.6	20	51	33	28	0.051513672	3.491748	-0.20727539	0.014892578	-0.91186523	0.37036133	0.012207031	0	0	0	0	0	0	0	0	0	0.93530273	0.064697266	0.017578125	-0.008300781	0.008789063	0	0.956	32524.23	0.184	-402.15	0.994
599	600	600	Category L	-0.21582031	0.011962891	-0.91186523	0	-0.20727539	0.46459961	0	0.66	5/11/2017	5	11	2017	20:51:33	75093	0.7	20	51	33	28	0.051513672	3.491748	-0.20654297	0.015136719	-0.91210938	0.34350586	0.009521484	0	0	0	0	0	0	0	0	0	0.93530273	0.064697266	0.012695313	-0.009033203	-0.003173828	0.000244141	0.888	32688.84	0.296	-655.05	0.929
600	601	601	Category L	-0.21582031	0.011962891	-0.91186523	0.002197266	-0.20727539	0.46557617	0	0.487	5/11/2017	5	11	2017	20:51:33	75093	0.8	20	51	33	28	0.051513672	3.491748	-0.20629883	0.015625	-0.91259766	0.25024414	0.010009766	0	0	0	0	0	0	0	0	0	0.93579102	0.064208984	0.013671875	-0.009277344	-0.003662109	0.000732422	0.835	32824.37	0.419	-925.72	0.704
601	602	602	Category L	-0.25195313	0.023925781	-0.89990234	0.00390625	-0.21044922	0.46386719	0	0.994	5/11/2017	5	11	2017	20:51:33	75093	0.9	20	51	33	28	0.051513672	3.491748	-0.20556641	0.015625	-0.9128418	0.13134766	0.048583984	0	0	0	0	0	0	0	0	0	0.93603516	0.063964844	0.067382813	-0.046142578	0.008056641	0.012939453	0.826	32848.08	0.393	-882.65	0.66
602	603	603	Category L	-0.23999023	0.011962891	-0.91186523	0	-0.2097168	0.46484375	0	0.606	5/11/2017	5	11	2017	20:51:34	75094	0	20	51	34	28	0.051513672	3.491748	-0.20483398	0.015869141	-0.91381836	0.16259766	0.03515625	0	0	0	0	0	0	0	0	0	0.93652344	0.063476563	0.041015625	-0.034912109	-0.00390625	0.001953125	0.665	33312.15	0.353	-929.93	0.66
603	604	604	Category L	-0.2277832	0.011962891	-0.89990234	0.002441406	-0.2097168	0.4609375	0	0.65	5/11/2017	5	11	2017	20:51:34	75094	0.1	20	51	34	28	0.051513672	3.491748	-0.2043457	0.016113281	-0.9140625	0.70678711	0.027587891	0	0	0	0	0	0	0	0	0	0.93676758	0.063232422	0.041748047	-0.023193359	-0.004150391	0.014160156	0.791	32942.29	0.039	-104.77	0.994
604	605	605	Category L	-0.20385742	0.011962891	-0.93579102	0.001464844	-0.21142578	0.45874023	0	0.596	5/11/2017	5	11	2017	20:51:34	75094	0.2	20	51	34	28	0.051513672	3.491748	-0.20410156	0.016601563	-0.91381836	1.5224609	0.022216797	0	0	0	0	0	0	0	0	0	0.93652344	0.063476563	0.026855469	0.000244141	-0.004638672	-0.021728516	0.908	32639.4	-0.043	107.43	1.191
605	606	606	Category L	-0.20385742	0.011962891	-0.91186523	0.000732422	-0.20874023	0.46777344	0	1.416	5/11/2017	5	11	2017	20:51:34	75094	0.3	20	51	34	28	0.051513672	3.491748	-0.20336914	0.017333984	-0.91357422	2.2531738	0.005615234	0	0	0	0	0	0	0	0	0	0.93603516	0.063964844	0.007568359	-0.000244141	-0.005371094	0.001708984	0.982	32463.8	-0.071	168.26	1.191
606	607	607	Category L	-0.19189453	0.011962891	-0.89990234	0.007324219	-0.20385742	0.46679688	0	1.191	5/11/2017	5	11	2017	20:51:34	75094	0.4	20	51	34	28	0.051513672	3.491748	-0.203125	0.017822266	-0.91381836	2.7602539	0.018798828	0	0	0	0	0	0	0	0	0	0.9362793	0.063720703	0.03125	0.011230469	-0.005859375	0.013916016	1.027	32362.19	-0.066	150.32	1.191
607	608	608	Category L	-0.21582031	0.011962891	-0.88793945	0.001708984	-0.20874023	0.46069336	0	1.437	5/11/2017	5	11	2017	20:51:34	75094	0.5	20	51	34	28	0.051513672	3.491748	-0.20288086	0.018310547	-0.91430664	3.1679688	0.030029297	0	0	0	0	0	0	0	0	0	0.93676758	0.063232422	0.045898438	-0.012695313	-0.006347656	0.026367188	0.993	32438.62	0.023	-51.93	1.416
608	609	609	Category L	-0.20385742	0.011962891	-0.87597656	0.001464844	-0.21142578	0.45874023	0	0.875	5/11/2017	5	11	2017	20:51:34	75094	0.6	20	51	34	29	0.051513672	3.491748	-0.20263672	0.018554688	-0.91381836	3.6459961	0.038574219	0	0	0	0	0	0	0	0	0	0.9362793	0.063720703	0.045898438	-0.000976563	-0.006591797	0.037841797	1.139	32124.12	-0.155	335.08	1.437
609	610	610	Category L	-0.20385742	0.011962891	-0.91186523	0.007080078	-0.21240234	0.45776367	0	0.445	5/11/2017	5	11	2017	20:51:34	75094	0.7	20	51	34	29	0.051513672	3.491748	-0.20214844	0.018554688	-0.91455078	4.2145996	0.007324219	0	0	0	0	0	0	0	0	0	0.93676758	0.063232422	0.010986328	-0.001464844	-0.006591797	0.002685547	1.245	31915.67	-0.273	571.22	1.437
610	611	611	Category L	-0.16796875	0.059814453	-0.98388672	0.014892578	-0.21313477	0.4597168	0	1.472	5/11/2017	5	11	2017	20:51:34	75094	0.8	20	51	34	29	0.051513672	3.491748	-0.2019043	0.019287109	-0.91479492	4.7001953	0.086669922	0	0	0	0	0	0	0	0	0	0.93701172	0.062988281	0.14331055	0.033935547	0.040283203	-0.068847656	1.277	31855.58	-0.231	464.79	1.437
611	612	612	Category L	-0.17993164	0.035888672	-0.93579102	0.014892578	-0.21484375	0.45874023	0	2.054	5/11/2017	5	11	2017	20:51:34	75094	0.9	20	51	34	29	0.051513672	3.491748	-0.20117188	0.020019531	-0.91455078	5.2019043	0.033935547	0	0	0	0	0	0	0	0	0	0.93676758	0.063232422	0.058105469	0.021240234	0.015625	-0.020996094	1.168	32065.58	-0.042	85.17	1.384
612	613	613	Category L	-0.17993164	0.035888672	-0.93579102	0.007568359	-0.21704102	0.4597168	0	1.384	5/11/2017	5	11	2017	20:51:35	75095	0	20	51	35	29	0.051513672	3.491748	-0.20043945	0.020019531	-0.91479492	5.6621094	0.033203125	0	0	0	0	0	0	0	0	0	0.93676758	0.063232422	0.056884766	0.020507813	0.015625	-0.020751953	1.236	31932.8	-0.212	436.05	1.384
613	614	614	Category L	-0.17993164	0.023925781	-0.93579102	0.001220703	-0.21948242	0.46191406	0	0.782	5/11/2017	5	11	2017	20:51:35	75095	0.1	20	51	35	29	0.051513672	3.491748	-0.20043945	0.020263672	-0.9152832	5.8220215	0.029052734	0	0	0	0	0	0	0	0	0	0.93725586	0.062744141	0.044433594	0.020507813	0.003417969	-0.020263672	1.353	31717.59	-0.487	1026.69	1.384
614	615	615	Category L	-0.16796875	0.023925781	-0.88793945	-0.002441406	-0.21704102	0.46582031	0	1.281	5/11/2017	5	11	2017	20:51:35	75095	0.2	20	51	35	29	0.051513672	3.491748	-0.20019531	0.020751953	-0.91577148	5.2790527	0.04296875	0	0	0	0	0	0	0	0	0	0.93774414	0.062255859	0.063476563	0.032226563	0.002929688	0.027832031	1.225	31953.87	-0.398	891.56	1.384
615	616	616	Category L	-0.17993164	0.011962891	-0.88793945	-0.005371094	-0.21459961	0.45800781	0	1.15	5/11/2017	5	11	2017	20:51:35	75095	0.3	20	51	35	29	0.051513672	3.491748	-0.19970703	0.021240234	-0.91601563	4.5280762	0.035644531	0	0	0	0	0	0	0	0	0	0.93774414	0.062255859	0.057373047	0.019775391	-0.009277344	0.028076172	1.18	32041.7	-0.186	394.64	1.281
616	617	617	Category L	-0.20385742	0.047851563	-0.95996094	-0.001708984	-0.21923828	0.4609375	0	0.702	5/11/2017	5	11	2017	20:51:35	75095	0.4	20	51	35	29	0.051513672	3.491748	-0.19921875	0.021240234	-0.91650391	3.9406738	0.05078125	0	0	0	0	0	0	0	0	0	0.93823242	0.061767578	0.07421875	-0.004394531	0.026367188	-0.043212891	1.015	32388.93	-0.021	47.41	1.15
617	618	618	Category L	-0.15576172	0.011962891	-0.93579102	0.000732422	-0.21508789	0.46289063	0	1.786	5/11/2017	5	11	2017	20:51:35	75095	0.5	20	51	35	29	0.051513672	3.491748	-0.19873047	0.021240234	-0.91699219	3.0490723	0.047607422	0	0	0	0	0	0	0	0	0	0.93847656	0.061523438	0.071044922	0.04296875	-0.009277344	-0.018554688	0.978	32473.01	-0.125	304.57	1.15
618	619	619	Category L	-0.19189453	0.011962891	-0.91186523	0.004638672	-0.21606445	0.46386719	0	0.389	5/11/2017	5	11	2017	20:51:35	75095	0.6	20	51	35	30	0.051513672	3.491748	-0.19799805	0.021728516	-0.91723633	2.1071777	0.012695313	0	0	0	0	0	0	0	0	0	0.93847656	0.061523438	0.021240234	0.006103516	-0.009765625	0.005371094	0.893	32676.4	-0.097	252.23	0.774
619	620	620	Category L	-0.17993164	0.047851563	-0.92382813	0.002685547	-0.21923828	0.4597168	0	0.56	5/11/2017	5	11	2017	20:51:35	75095	0.7	20	51	35	30	0.051513672	3.491748	-0.19750977	0.021728516	-0.91723633	1.2038574	0.031982422	0	0	0	0	0	0	0	0	0	0.93847656	0.061523438	0.050048828	0.017578125	0.025878906	-0.006347656	0.819	32866.66	0.199	-484.44	0.704
620	621	621	Category L	-0.19189453	0.011962891	-0.93579102	0.007324219	-0.2199707	0.45800781	0	0.774	5/11/2017	5	11	2017	20:51:35	75095	0.8	20	51	35	30	0.051513672	3.491748	-0.19726563	0.021728516	-0.91772461	0.69702148	0.020996094	0	0	0	0	0	0	0	0	0	0.93896484	0.061035156	0.032958984	0.005371094	-0.009765625	-0.017822266	0.797	32925.9	0.344	-805.86	0.774
621	622	622	Category L	-0.20385742	0.023925781	-0.91186523	0.001708984	-0.22167969	0.45874023	0	0.704	5/11/2017	5	11	2017	20:51:35	75095	0.9	20	51	35	30	0.051513672	3.491748	-0.19628906	0.021240234	-0.91796875	0.11743164	0.009765625	0	0	0	0	0	0	0	0	0	0.93896484	0.061035156	0.016113281	-0.007324219	0.002441406	0.006103516	0.744	33074.26	0.265	-671.87	0.774
622	623	623	Category L	-0.19189453	0.035888672	-0.91186523	0.004394531	-0.2175293	0.45776367	0	0.571	5/11/2017	5	11	2017	20:51:36	75096	0	20	51	36	30	0.051513672	3.491748	-0.19555664	0.021240234	-0.91796875	1.1181641	0.016113281	0	0	0	0	0	0	0	0	0	0.93896484	0.061035156	0.024658203	0.003662109	0.014404297	0.006103516	0.967	32498.5	-0.054	128.68	0.774
623	624	624	Category L	-0.19189453	0.035888672	-0.92382813	-0.000488281	-0.22265625	0.45703125	0	1.468	5/11/2017	5	11	2017	20:51:36	75096	0.1	20	51	36	30	0.051513672	3.491748	-0.19506836	0.020751953	-0.91845703	1.4829102	0.016113281	0	0	0	0	0	0	0	0	0	0.93920898	0.060791016	0.0234375	0.003173828	0.014892578	-0.005126953	0.95	32538.37	-0.058	140.51	1.119
624	625	625	Category L	-0.19189453	0.011962891	-0.94799805	0.000244141	-0.21679688	0.4597168	0	1.726	5/11/2017	5	11	2017	20:51:36	75096	0.2	20	51	36	30	0.051513672	3.491748	-0.19458008	0.020751953	-0.91870117	1.2075195	0.030273438	0	0	0	0	0	0	0	0	0	0.93945313	0.060546875	0.040527344	0.002685547	-0.008789063	-0.029052734	1.008	32404.64	-0.066	152.69	1.468
625	626	626	Category L	-0.19189453	0.023925781	-0.93579102	0.002685547	-0.2199707	0.45703125	0	0.46	5/11/2017	5	11	2017	20:51:36	75096	0.3	20	51	36	30	0.051513672	3.491748	-0.1940918	0.020263672	-0.91894531	0.70849609	0.017089844	0	0	0	0	0	0	0	0	0	0.93945313	0.060546875	0.022216797	0.002197266	0.003417969	-0.016601563	1.151	32099.75	-0.435	1056.38	1.562
626	627	627	Category L	-0.16796875	0.023925781	-0.88793945	0.001953125	-0.21899414	0.45898438	0	1.119	5/11/2017	5	11	2017	20:51:36	75096	0.4	20	51	36	30	0.051513672	3.491748	-0.19360352	0.020019531	-0.91918945	0.35595703	0.040771484	0	0	0	0	0	0	0	0	0	0.93969727	0.060302734	0.061035156	0.025634766	0.003662109	0.03125	1.445	31558.7	-0.765	1706.59	1.562
627	628	628	Category L	-0.16796875	0.011962891	-0.91186523	-0.000488281	-0.21923828	0.45703125	0	1.562	5/11/2017	5	11	2017	20:51:36	75096	0.5	20	51	36	30	0.051513672	3.491748	-0.19287109	0.01953125	-0.91943359	0.15600586	0.02734375	0	0	0	0	0	0	0	0	0	0.93969727	0.060302734	0.040527344	0.024902344	-0.007568359	0.007568359	1.327	31764.07	-0.624	1430.95	1.562
628	629	629	Category L	-0.17993164	0	-0.91186523	-0.001220703	-0.21923828	0.46118164	0	2.339	5/11/2017	5	11	2017	20:51:36	75096	0.6	20	51	36	31	0.051513672	3.491748	-0.19238281	0.019287109	-0.91943359	0.52734375	0.024414063	0	0	0	0	0	0	0	0	0	0.93969727	0.060302734	0.039794922	0.012451172	-0.019287109	0.007568359	1.077	32253.44	-0.343	849.77	1.119
629	630	630	Category L	-0.17993164	0.011962891	-0.89990234	0.002441406	-0.22241211	0.45605469	0	0.757	5/11/2017	5	11	2017	20:51:36	75096	0.7	20	51	36	31	0.051513672	3.491748	-0.19189453	0.019287109	-0.92016602	0.88745117	0.024658203	0	0	0	0	0	0	0	0	0	0.94018555	0.059814453	0.039550781	0.011962891	-0.007324219	0.020263672	1.133	32136.38	-0.413	1007.9	1.119
630	631	631	Category L	-0.17993164	0.023925781	-0.93579102	-0.002929688	-0.21875	0.45605469	0	0.227	5/11/2017	5	11	2017	20:51:36	75096	0.8	20	51	36	31	0.051757813	3.50625	-0.19116211	0.019287109	-0.92041016	1.1491699	0.019287109	0	0	0	0	0	0	0	0	0	0.94042969	0.059570313	0.031005859	0.011230469	0.004394531	-0.015136719	1.027	32362.19	-0.358	937.38	0.799
631	632	632	Category L	-0.16796875	0.035888672	-0.88793945	-0.000244141	-0.22094727	0.4597168	0	0.799	5/11/2017	5	11	2017	20:51:36	75096	0.9	20	51	36	31	0.051757813	3.50625	-0.19067383	0.01953125	-0.9206543	1.1899414	0.04296875	0	0	0	0	0	0	0	0	0	0.94042969	0.059570313	0.071777344	0.022705078	0.016113281	0.032714844	0.847	32793.09	-0.064	171.21	0.799
632	633	633	Category L	-0.16796875	0.011962891	-0.91186523	-0.000976563	-0.21777344	0.46191406	0	0.482	5/11/2017	5	11	2017	20:51:37	75097	0	20	51	37	31	0.051757813	3.50625	-0.18994141	0.019287109	-0.92114258	0.90478516	0.024902344	0	0	0	0	0	0	0	0	0	0.94067383	0.059326172	0.038818359	0.021972656	-0.007324219	0.009277344	0.599	33529.14	0.263	-774.65	0.757
633	634	634	Category L	-0.19189453	0.035888672	-0.89990234	0.001220703	-0.22021484	0.45678711	0	0.479	5/11/2017	5	11	2017	20:51:37	75097	0.1	20	51	37	31	0.051757813	3.50625	-0.18945313	0.018798828	-0.92138672	0.60009766	0.02734375	0	0	0	0	0	0	0	0	0	0.94091797	0.059082031	0.040771484	-0.002197266	0.016845703	0.021484375	0.564	33652.18	0.25	-772.17	0.678
634	635	635	Category L	-0.19189453	0.035888672	-0.88793945	-0.003173828	-0.21704102	0.45898438	0	0.851	5/11/2017	5	11	2017	20:51:37	75097	0.2	20	51	37	31	0.051757813	3.50625	-0.1887207	0.018554688	-0.92114258	0.67993164	0.037597656	0	0	0	0	0	0	0	0	0	0.94042969	0.059570313	0.053466797	-0.002929688	0.017089844	0.033203125	0.639	33395.46	0.174	-512.77	0.799
635	636	636	Category L	-0.16796875	0.023925781	-0.91186523	-0.000488281	-0.21923828	0.45874023	0	0.549	5/11/2017	5	11	2017	20:51:37	75097	0.3	20	51	37	31	0.051757813	3.50625	-0.18823242	0.018066406	-0.92138672	0.41625977	0.023193359	0	0	0	0	0	0	0	0	0	0.94067383	0.059326172	0.035644531	0.020263672	0.005615234	0.009521484	0.74	33085.8	0.112	-305.64	0.851
636	637	637	Category L	-0.16796875	0.023925781	-0.92382813	0.005371094	-0.21728516	0.45361328	0	0.678	5/11/2017	5	11	2017	20:51:37	75097	0.4	20	51	37	31	0.051757813	3.50625	-0.18774414	0.017333984	-0.92138672	0.14135742	0.020996094	0	0	0	0	0	0	0	0	0	0.94067383	0.059326172	0.028320313	0.019775391	0.006347656	-0.002197266	1.009	32402.39	-0.043	98.44	1.402
637	638	638	Category L	-0.17993164	0.011962891	-0.93579102	0.002685547	-0.21826172	0.45776367	0	1.402	5/11/2017	5	11	2017	20:51:37	75097	0.5	20	51	37	31	0.051757813	3.50625	-0.18725586	0.017089844	-0.92138672	0.49926758	0.016845703	0	0	0	0	0	0	0	0	0	0.94042969	0.059570313	0.026855469	0.007324219	-0.005126953	-0.014160156	1.218	31967.36	-0.352	776.92	1.402
638	639	639	Category L	-0.17993164	0.011962891	-0.92382813	0.002929688	-0.21899414	0.45776367	0	2.1	5/11/2017	5	11	2017	20:51:37	75097	0.6	20	51	37	32	0.051757813	3.50625	-0.18701172	0.017089844	-0.921875	0.39990234	0.009033203	0	0	0	0	0	0	0	0	0	0.94067383	0.059326172	0.014160156	0.007080078	-0.005126953	-0.001708984	1.14	32122.08	-0.366	867.19	1.402
639	640	640	Category L	-0.19189453	0.035888672	-0.92382813	-0.000488281	-0.2175293	0.45385742	0	1.732	5/11/2017	5	11	2017	20:51:37	75097	0.7	20	51	37	32	0.051757813	3.50625	-0.18676758	0.016845703	-0.92211914	0.24316406	0.01953125	0	0	0	0	0	0	0	0	0	0.94091797	0.059082031	0.025390625	-0.004882813	0.018798828	-0.001464844	1.184	32033.79	-0.397	919.48	1.402
640	641	641	Category L	-0.17993164	0.023925781	-0.92382813	0	-0.2109375	0.45581055	0	0.381	5/11/2017	5	11	2017	20:51:37	75097	0.8	20	51	37	32	0.051757813	3.50625	-0.1862793	0.016845703	-0.92211914	0.44238281	0.009521484	0	0	0	0	0	0	0	0	0	0.94116211	0.058837891	0.014892578	0.006347656	0.006835938	-0.001464844	1.254	31898.65	-0.47	1062.89	1.402
641	642	642	Category L	-0.17993164	0	-0.94799805	-0.000244141	-0.21850586	0.45898438	0	0.812	5/11/2017	5	11	2017	20:51:37	75097	0.9	20	51	37	32	0.051757813	3.50625	-0.18603516	0.016601563	-0.92260742	0.3503418	0.030761719	0	0	0	0	0	0	0	0	0	0.94116211	0.058837891	0.048095703	0.006103516	-0.016601563	-0.025146484	1.219	31965.43	-0.432	987.84	1.193
642	643	643	Category L	-0.17993164	0.011962891	-0.94799805	-0.003417969	-0.21289063	0.4597168	0	1.099	5/11/2017	5	11	2017	20:51:38	75098	0	20	51	38	32	0.051757813	3.50625	-0.18530273	0.016113281	-0.92260742	0.043212891	0.026123047	0	0	0	0	0	0	0	0	0	0.94116211	0.058837891	0.034912109	0.005371094	-0.004150391	-0.025146484	1.018	32382.22	-0.366	971.25	1.099
643	644	644	Category L	-0.17993164	0.023925781	-0.92382813	-0.007568359	-0.22070313	0.46118164	0	1.193	5/11/2017	5	11	2017	20:51:38	75098	0.1	20	51	38	32	0.051757813	3.50625	-0.18432617	0.016113281	-0.92260742	0.011962891	0.009033203	0	0	0	0	0	0	0	0	0	0.94116211	0.058837891	0.013427734	0.004394531	0.007568359	-0.000976563	0.83	32837.52	-0.158	452.66	0.891
644	645	645	Category L	-0.17993164	0.035888672	-0.91186523	-0.003417969	-0.22045898	0.45996094	0	0.891	5/11/2017	5	11	2017	20:51:38	75098	0.2	20	51	38	32	0.051757813	3.50625	-0.18383789	0.016113281	-0.92260742	0.40966797	0.022705078	0	0	0	0	0	0	0	0	0	0.94091797	0.059082031	0.034423828	0.00390625	0.01953125	0.010742188	0.865	32746.83	-0.221	632.39	1.085
645	646	646	Category L	-0.17993164	0.035888672	-0.93579102	0.003173828	-0.21508789	0.45678711	0	0.605	5/11/2017	5	11	2017	20:51:38	75098	0.3	20	51	38	32	0.051757813	3.50625	-0.18359375	0.016113281	-0.92236328	1.4267578	0.023925781	0	0	0	0	0	0	0	0	0	0.94067383	0.059326172	0.036376953	0.003662109	0.01953125	-0.013183594	0.911	32632.06	-0.161	424.99	1.099
646	647	647	Category L	-0.17993164	0.035888672	-0.93579102	-0.002441406	-0.21533203	0.46118164	0	0.593	5/11/2017	5	11	2017	20:51:38	75098	0.4	20	51	38	32	0.051757813	3.50625	-0.18334961	0.016113281	-0.92211914	2.6054688	0.023925781	0	0	0	0	0	0	0	0	0	0.94042969	0.059570313	0.036376953	0.003417969	0.01953125	-0.013427734	0.961	32512.51	-0.19	485.14	1.193
647	648	648	Category L	-0.19189453	0.011962891	-0.86376953	-0.001708984	-0.2175293	0.45581055	0	1.085	5/11/2017	5	11	2017	20:51:38	75098	0.5	20	51	38	32	0.051757813	3.50625	-0.18310547	0.015869141	-0.92260742	3.96875	0.059570313	0	0	0	0	0	0	0	0	0	0.94067383	0.059326172	0.071533203	-0.008544922	-0.00390625	0.058837891	1.016	32386.69	-0.306	787.32	1.085
648	649	649	Category L	-0.19189453	0.011962891	-0.91186523	-0.008300781	-0.21972656	0.45898438	0	1.403	5/11/2017	5	11	2017	20:51:38	75098	0.6	20	51	38	33	0.051757813	3.50625	-0.18261719	0.015869141	-0.92333984	5.8811035	0.015136719	0	0	0	0	0	0	0	0	0	0.94140625	0.05859375	0.024658203	-0.009033203	-0.00390625	0.011474609	0.984	32459.2	-0.102	244.65	1.085
649	650	650	Category L	-0.19189453	0.059814453	-0.93579102	-0.021240234	-0.21850586	0.45996094	0	1.524	5/11/2017	5	11	2017	20:51:38	75098	0.7	20	51	38	33	0.051757813	3.50625	-0.18261719	0.013427734	-0.92407227	7.7290039	0.048583984	0	0	0	0	0	0	0	0	0	0.94213867	0.057861328	0.066894531	-0.009033203	0.046142578	-0.011474609	0.972	32486.89	-0.089	214.45	1.085
650	651	651	Category L	-0.19189453	0.047851563	-0.93579102	-0.03515625	-0.20410156	0.46826172	0	0.698	5/11/2017	5	11	2017	20:51:38	75098	0.8	20	51	38	33	0.051757813	3.50625	-0.18212891	0.013183594	-0.92407227	9.3347168	0.037597656	0	0	0	0	0	0	0	0	0	0.94189453	0.058105469	0.055664063	-0.009521484	0.034423828	-0.011474609	1.046	32320.37	-0.236	570.37	1.403
651	652	652	Category L	-0.19189453	0.011962891	-0.95996094	-0.05078125	-0.19433594	0.47241211	0	0.53	5/11/2017	5	11	2017	20:51:38	75098	0.9	20	51	38	33	0.051757813	3.50625	-0.18261719	0.012207031	-0.92333984	10.796387	0.037353516	0	0	0	0	0	0	0	0	0	0.94140625	0.05859375	0.045654297	-0.009033203	-0.000244141	-0.036376953	1.126	32150.75	-0.441	1099.1	1.403
652	653	653	Category L	-0.19189453	0.011962891	-0.92382813	-0.058105469	-0.18408203	0.4753418	0	1.041	5/11/2017	5	11	2017	20:51:39	75099	0	20	51	39	33	0.051757813	3.50625	-0.18286133	0.011474609	-0.92382813	12.103516	0.008789063	0	0	0	0	0	0	0	0	0	0.94165039	0.058349609	0.009277344	-0.008789063	0.000244141	0	1.024	32368.85	-0.309	790.25	1.041
653	654	654	Category L	-0.19189453	0.011962891	-0.93579102	-0.060791016	-0.18505859	0.46948242	0	1.564	5/11/2017	5	11	2017	20:51:39	75099	0.1	20	51	39	33	0.051757813	3.50625	-0.18286133	0.010986328	-0.92382813	13.25708	0.014648438	0	0	0	0	0	0	0	0	0	0.94165039	0.058349609	0.021484375	-0.008789063	0.000732422	-0.01171875	0.866	32744.28	-0.127	344.42	0.792
654	655	655	Category L	-0.17993164	0.023925781	-0.92382813	-0.063232422	-0.18603516	0.47436523	0	0.792	5/11/2017	5	11	2017	20:51:39	75099	0.2	20	51	39	33	0.051757813	3.50625	-0.18310547	0.010742188	-0.92382813	13.994385	0.013183594	0	0	0	0	0	0	0	0	0	0.94189453	0.058105469	0.016357422	0.003173828	0.012939453	0	0.827	32845.43	-0.103	287.05	1.041
655	656	656	Category L	-0.17993164	0	-0.95996094	-0.062988281	-0.17895508	0.47021484	0	0.572	5/11/2017	5	11	2017	20:51:39	75099	0.3	20	51	39	33	0.051757813	3.50625	-0.18334961	0.010498047	-0.92456055	14.273682	0.036865234	0	0	0	0	0	0	0	0	0	0.94262695	0.057373047	0.049316406	0.003417969	-0.010498047	-0.03515625	0.994	32436.34	-0.336	897.98	1.044
656	657	657	Category L	-0.17993164	0.011962891	-0.92382813	-0.065185547	-0.17895508	0.47875977	0	0.467	5/11/2017	5	11	2017	20:51:39	75099	0.4	20	51	39	33	0.051757813	3.50625	-0.18334961	0.010009766	-0.92504883	13.985596	0.004150391	0	0	0	0	0	0	0	0	0	0.94311523	0.056884766	0.006591797	0.003417969	0.001708984	0.001220703	0.994	32436.34	-0.216	541.8	1.044
657	658	658	Category L	-0.17993164	0.023925781	-0.93579102	-0.067626953	-0.17895508	0.47729492	0	1.53	5/11/2017	5	11	2017	20:51:39	75099	0.5	20	51	39	33	0.051757813	3.50625	-0.18310547	0.009521484	-0.92456055	13.079834	0.018066406	0	0	0	0	0	0	0	0	0	0.94262695	0.057373047	0.028320313	0.003173828	0.014160156	-0.010986328	0.853	32777.58	-0.011	28.5	0.792
658	659	659	Category L	-0.17993164	0	-0.93579102	-0.065185547	-0.18188477	0.47631836	0	1.044	5/11/2017	5	11	2017	20:51:39	75099	0.6	20	51	39	34	0.051757813	3.50625	-0.18334961	0.009521484	-0.92431641	11.61792	0.015136719	0	0	0	0	0	0	0	0	0	0.94238281	0.057617188	0.024414063	0.003417969	-0.009521484	-0.011230469	0.796	32928.63	-0.046	128.42	1.044
659	660	660	Category L	-0.19189453	0	-0.94799805	-0.066894531	-0.1784668	0.48046875	0	0.713	5/11/2017	5	11	2017	20:51:39	75099	0.7	20	51	39	34	0.051757813	3.50625	-0.18334961	0.009033203	-0.92431641	10.084229	0.026611328	0	0	0	0	0	0	0	0	0	0.94238281	0.057617188	0.041259766	-0.008300781	-0.009033203	-0.0234375	1.018	32382.22	-0.257	643.55	1.202
660	661	661	Category L	-0.17993164	-0.011962891	-0.92382813	-0.064208984	-0.17724609	0.48266602	0	0.455	5/11/2017	5	11	2017	20:51:39	75099	0.8	20	51	39	34	0.051757813	3.50625	-0.18334961	0.008544922	-0.92431641	8.4023438	0.020751953	0	0	0	0	0	0	0	0	0	0.94238281	0.057617188	0.024658203	0.003417969	-0.020507813	0.000488281	1.141	32120.04	-0.381	908.56	1.202
661	662	662	Category L	-0.17993164	0	-0.93579102	-0.060058594	-0.1796875	0.47851563	0	1.903	5/11/2017	5	11	2017	20:51:39	75099	0.9	20	51	39	34	0.051757813	3.50625	-0.18334961	0.008056641	-0.92407227	6.4768066	0.014404297	0	0	0	0	0	0	0	0	0	0.94213867	0.057861328	0.022949219	0.003417969	-0.008056641	-0.011474609	1.009	32402.39	-0.119	281.47	1.044
662	663	663	Category L	-0.17993164	-0.011962891	-0.92382813	-0.062011719	-0.17871094	0.47436523	0	1.202	5/11/2017	5	11	2017	20:51:40	75100	0	20	51	40	34	0.051757813	3.50625	-0.18286133	0.0078125	-0.92407227	4.722168	0.020019531	0	0	0	0	0	0	0	0	0	0.94189453	0.058105469	0.023193359	0.002929688	-0.019775391	0.000244141	0.913	32627.18	-0.104	266.24	0.74
663	664	664	Category L	-0.17993164	0	-0.94799805	-0.058837891	-0.1796875	0.47631836	0	0.74	5/11/2017	5	11	2017	20:51:40	75100	0.1	20	51	40	34	0.051757813	3.50625	-0.18261719	0.007324219	-0.92431641	3.3630371	0.024658203	0	0	0	0	0	0	0	0	0	0.94213867	0.057861328	0.033691406	0.002685547	-0.007324219	-0.0234375	0.892	32678.88	-0.109	285.42	0.755
664	665	665	Category L	-0.17993164	0	-0.92382813	-0.060546875	-0.18017578	0.47436523	0	0.47	5/11/2017	5	11	2017	20:51:40	75100	0.2	20	51	40	34	0.051757813	3.50625	-0.18261719	0.006835938	-0.92456055	2.3962402	0.007568359	0	0	0	0	0	0	0	0	0	0.94262695	0.057373047	0.010498047	0.002685547	-0.006835938	0.000732422	0.942	32557.33	-0.13	328.04	0.755
665	666	666	Category L	-0.17993164	0.011962891	-0.92382813	-0.061279297	-0.17871094	0.47729492	0	0.583	5/11/2017	5	11	2017	20:51:40	75100	0.3	20	51	40	34	0.051757813	3.50625	-0.18237305	0.006835938	-0.92431641	1.21875	0.005615234	0	0	0	0	0	0	0	0	0	0.94213867	0.057861328	0.008056641	0.002441406	0.004882813	0.000488281	0.716	33156.13	0.09	-254.62	0.755
666	667	667	Category L	-0.16796875	0.011962891	-0.88793945	-0.063964844	-0.18359375	0.47338867	0	0.755	5/11/2017	5	11	2017	20:51:40	75100	0.4	20	51	40	34	0.051757813	3.50625	-0.18212891	0.006347656	-0.92456055	0.20874023	0.039550781	0	0	0	0	0	0	0	0	0	0.94238281	0.057617188	0.056396484	0.014160156	0.005371094	0.036621094	0.68	33265.29	0.037	-112.13	0.755
667	668	668	Category L	-0.17993164	0	-0.91186523	-0.059082031	-0.17871094	0.47729492	0	0.548	5/11/2017	5	11	2017	20:51:40	75100	0.5	20	51	40	34	0.051757813	3.50625	-0.18261719	0.006103516	-0.92529297	0.4296875	0.015136719	0	0	0	0	0	0	0	0	0	0.94335938	0.056640625	0.022460938	0.002685547	-0.006103516	0.013427734	0.703	33195.02	-0.153	508.11	0.755
668	669	669	Category L	-0.17993164	0	-0.92382813	-0.056396484	-0.1809082	0.48144531	0	0.987	5/11/2017	5	11	2017	20:51:40	75100	0.6	20	51	40	35	0.051025391	3.5288086	-0.18261719	0.005859375	-0.92553711	0.6784668	0.006835938	0	0	0	0	0	0	0	0	0	0.94335938	0.056640625	0.010498047	0.002685547	-0.005859375	0.001708984	0.734	33103.21	-0.252	863.48	0.755
669	670	670	Category L	-0.16796875	0	-0.91186523	-0.058105469	-0.18334961	0.47363281	0	0.875	5/11/2017	5	11	2017	20:51:40	75100	0.7	20	51	40	35	0.051025391	3.5288086	-0.18261719	0.005615234	-0.92602539	0.82104492	0.021240234	0	0	0	0	0	0	0	0	0	0.9440918	0.055908203	0.034912109	0.014648438	-0.005615234	0.014160156	0.72	33144.28	-0.243	842.96	0.755
670	671	671	Category L	-0.17993164	0.023925781	-0.92382813	-0.057373047	-0.18164063	0.47021484	0	0.656	5/11/2017	5	11	2017	20:51:40	75100	0.8	20	51	40	35	0.051025391	3.5288086	-0.18237305	0.005615234	-0.92626953	1.0310059	0.018554688	0	0	0	0	0	0	0	0	0	0.9440918	0.055908203	0.023193359	0.002441406	0.018066406	0.002441406	0.669	33299.57	-0.04	128.66	0.875
671	672	672	Category L	-0.17993164	0	-0.93579102	-0.059814453	-0.18115234	0.47631836	0	0.503	5/11/2017	5	11	2017	20:51:40	75100	0.9	20	51	40	35	0.051025391	3.5288086	-0.18237305	0.005371094	-0.92602539	0.86791992	0.011230469	0	0	0	0	0	0	0	0	0	0.94384766	0.056152344	0.017578125	0.002441406	-0.005371094	-0.009521484	0.783	32964.3	-0.036	101.34	0.987
672	673	673	Category L	-0.17993164	0	-0.93579102	-0.058349609	-0.18359375	0.47631836	0	0.446	5/11/2017	5	11	2017	20:51:41	75101	0	20	51	41	35	0.051025391	3.5288086	-0.18261719	0.005371094	-0.92675781	0.88134766	0.010742188	0	0	0	0	0	0	0	0	0	0.94458008	0.055419922	0.016845703	0.002685547	-0.005371094	-0.008789063	0.862	32754.49	-0.156	431.51	0.875
673	674	674	Category L	-0.17993164	0	-0.93579102	-0.059814453	-0.18408203	0.47631836	0	1.236	5/11/2017	5	11	2017	20:51:41	75101	0.1	20	51	41	35	0.051025391	3.5288086	-0.18261719	0.005371094	-0.92724609	0.7668457	0.010253906	0	0	0	0	0	0	0	0	0	0.94506836	0.054931641	0.016601563	0.002685547	-0.005371094	-0.008300781	0.814	32880.01	-0.102	288.03	0.656
674	675	675	Category L	-0.16796875	-0.011962891	-0.91186523	-0.059814453	-0.18115234	0.47949219	0	1.458	5/11/2017	5	11	2017	20:51:41	75101	0.2	20	51	41	35	0.051025391	3.5288086	-0.18237305	0.005126953	-0.92724609	0.54003906	0.02734375	0	0	0	0	0	0	0	0	0	0.94506836	0.054931641	0.047119141	0.014404297	-0.017089844	0.015380859	0.813	32882.69	-0.072	200.22	0.742
675	676	676	Category L	-0.19189453	0.011962891	-0.93579102	-0.056884766	-0.18237305	0.47631836	0	0.585	5/11/2017	5	11	2017	20:51:41	75101	0.3	20	51	41	35	0.051025391	3.5288086	-0.18261719	0.004882813	-0.92773438	0.16040039	0.013916016	0	0	0	0	0	0	0	0	0	0.94555664	0.054443359	0.024169922	-0.009033203	0.006835938	-0.0078125	0.852	32780.16	-0.024	62.63	1.125
676	677	677	Category L	-0.19189453	0.011962891	-0.92382813	-0.0546875	-0.17919922	0.47119141	0	0.65	5/11/2017	5	11	2017	20:51:41	75101	0.4	20	51	41	35	0.051025391	3.5288086	-0.18286133	0.004394531	-0.92773438	0.43505859	0.012207031	0	0	0	0	0	0	0	0	0	0.94555664	0.054443359	0.020263672	-0.008789063	0.007324219	0.00390625	0.966	32500.83	-0.241	628.71	1.125
677	678	678	Category L	-0.20385742	0.023925781	-0.92382813	-0.060302734	-0.17626953	0.47338867	0	0.742	5/11/2017	5	11	2017	20:51:41	75101	0.5	20	51	41	35	0.051025391	3.5288086	-0.18286133	0.004394531	-0.92797852	0.84033203	0.028808594	0	0	0	0	0	0	0	0	0	0.94580078	0.054199219	0.044433594	-0.020751953	0.019287109	0.004150391	0.866	32744.28	-0.266	781.43	0.903
678	679	679	Category L	-0.20385742	0	-0.93579102	-0.060546875	-0.1784668	0.47338867	0	1.125	5/11/2017	5	11	2017	20:51:41	75101	0.6	20	51	41	36	0.051025391	3.5288086	-0.18286133	0.004394531	-0.92773438	1.0908203	0.022705078	0	0	0	0	0	0	0	0	0	0.94555664	0.054443359	0.033203125	-0.020751953	-0.004394531	-0.0078125	0.774	32989.27	-0.184	570.94	0.742
679	680	680	Category L	-0.17993164	0.011962891	-0.92382813	-0.056640625	-0.18115234	0.47631836	0	0.64	5/11/2017	5	11	2017	20:51:41	75101	0.7	20	51	41	36	0.051025391	3.5288086	-0.18286133	0.004150391	-0.92797852	1.220459	0.009277344	0	0	0	0	0	0	0	0	0	0.94604492	0.053955078	0.014892578	0.002929688	0.007568359	0.004150391	0.787	32953.27	-0.176	535.02	0.742
680	681	681	Category L	-0.17993164	0	-0.93579102	-0.061035156	-0.18457031	0.47460938	0	0.903	5/11/2017	5	11	2017	20:51:41	75101	0.8	20	51	41	36	0.051025391	3.5288086	-0.18261719	0.003662109	-0.92797852	1.246582	0.008789063	0	0	0	0	0	0	0	0	0	0.94580078	0.054199219	0.013916016	0.002685547	-0.003662109	-0.007568359	0.784	32961.54	-0.149	446.97	0.76
681	682	682	Category L	-0.19189453	-0.011962891	-0.89990234	-0.061035156	-0.18261719	0.47436523	0	0.664	5/11/2017	5	11	2017	20:51:41	75101	0.9	20	51	41	36	0.051025391	3.5288086	-0.18261719	0.003417969	-0.92797852	1.0644531	0.033447266	0	0	0	0	0	0	0	0	0	0.94580078	0.054199219	0.052734375	-0.009033203	-0.015380859	0.028076172	0.787	32953.27	-0.232	731.55	0.76
682	683	683	Category L	-0.17993164	0	-0.92382813	-0.057861328	-0.17675781	0.47729492	0	0.63	5/11/2017	5	11	2017	20:51:42	75102	0	20	51	42	36	0.051025391	3.5288086	-0.18261719	0.003173828	-0.92773438	1.0830078	0.005859375	0	0	0	0	0	0	0	0	0	0.94555664	0.054443359	0.010009766	0.002685547	-0.003173828	0.00390625	0.652	33353.47	-0.151	536.7	0.758
683	684	684	Category L	-0.17993164	0.011962891	-0.88793945	-0.060791016	-0.18115234	0.47729492	0	0.76	5/11/2017	5	11	2017	20:51:42	75102	0.1	20	51	42	36	0.051025391	3.5288086	-0.18261719	0.002929688	-0.92773438	0.99633789	0.040771484	0	0	0	0	0	0	0	0	0	0.94555664	0.054443359	0.051269531	0.002685547	0.008789063	0.039794922	0.672	33290.18	-0.191	680.61	0.758
684	685	685	Category L	-0.17993164	0.023925781	-0.92382813	-0.058105469	-0.18237305	0.47436523	0	0.317	5/11/2017	5	11	2017	20:51:42	75102	0.2	20	51	42	36	0.051025391	3.5288086	-0.18261719	0.002929688	-0.92797852	0.79492188	0.021484375	0	0	0	0	0	0	0	0	0	0.94580078	0.054199219	0.027832031	0.002685547	0.020751953	0.004150391	0.644	33379.22	-0.211	796.75	0.758
685	686	686	Category L	-0.17993164	0	-0.89990234	-0.062255859	-0.18041992	0.47973633	0	0.758	5/11/2017	5	11	2017	20:51:42	75102	0.3	20	51	42	36	0.051025391	3.5288086	-0.18261719	0.002685547	-0.92822266	0.41479492	0.028564453	0	0	0	0	0	0	0	0	0	0.94604492	0.053955078	0.033691406	0.002685547	-0.002685547	0.028320313	0.75	33057.05	-0.183	584.35	0.758
686	687	687	Category L	-0.17993164	0	-0.92382813	-0.060546875	-0.18334961	0.4753418	0	0.736	5/11/2017	5	11	2017	20:51:42	75102	0.4	20	51	42	36	0.051025391	3.5288086	-0.18286133	0.002197266	-0.9284668	1.0881348	0.006103516	0	0	0	0	0	0	0	0	0	0.94628906	0.053710938	0.010009766	0.002929688	-0.002197266	0.004638672	0.771	32997.65	-0.207	654.53	0.758
687	688	688	Category L	-0.17993164	0.011962891	-0.94799805	-0.057861328	-0.1809082	0.47436523	0	1.3	5/11/2017	5	11	2017	20:51:42	75102	0.5	20	51	42	36	0.051025391	3.5288086	-0.18286133	0.001464844	-0.9284668	2.4147949	0.022216797	0	0	0	0	0	0	0	0	0	0.94628906	0.053710938	0.032714844	0.002929688	0.010253906	-0.019287109	0.71	33174.01	-0.151	496.25	0.758
688	689	689	Category L	-0.19189453	-0.19189453	-0.94799805	-0.059814453	-0.18408203	0.4753418	0	0.757	5/11/2017	5	11	2017	20:51:42	75102	0.6	20	51	42	37	0.051025391	3.5288086	-0.18286133	0.001220703	-0.92919922	2.8669434	0.1940918	0	0	0	0	0	0	0	0	0	0.94726563	0.052734375	0.22045898	-0.008789063	-0.19311523	-0.018554688	0.882	32703.85	-0.324	970.04	0.762
689	690	690	Category L	-0.17993164	0	-0.89990234	-0.063232422	-0.18066406	0.48046875	0	0.397	5/11/2017	5	11	2017	20:51:42	75102	0.7	20	51	42	37	0.051025391	3.5288086	-0.18286133	0.000732422	-0.92993164	3.1728516	0.030273438	0	0	0	0	0	0	0	0	0	0.94775391	0.052246094	0.033935547	0.002929688	-0.000732422	0.030029297	0.883	32701.34	-0.329	987.13	0.762
690	691	691	Category L	-0.20385742	-0.023925781	-0.93579102	-0.059082031	-0.18261719	0.47631836	0	1.347	5/11/2017	5	11	2017	20:51:42	75102	0.8	20	51	42	37	0.051025391	3.5288086	-0.18286133	0	-0.93017578	3.0048828	0.032226563	0	0	0	0	0	0	0	0	0	0.94799805	0.052001953	0.050292969	-0.020751953	-0.023925781	-0.005371094	0.81	32890.74	-0.225	686.9	0.762
691	692	692	Category L	-0.19189453	-0.011962891	-0.95996094	-0.057373047	-0.18164063	0.47436523	0	0.762	5/11/2017	5	11	2017	20:51:42	75102	0.9	20	51	42	37	0.051025391	3.5288086	-0.18286133	-0.000244141	-0.93041992	2.6010742	0.032714844	0	0	0	0	0	0	0	0	0	0.94824219	0.051757813	0.049804688	-0.008789063	-0.011474609	-0.029296875	0.685	33249.85	-0.228	821.35	0.762
692	693	693	Category L	-0.19189453	0	-0.93579102	-0.060058594	-0.18579102	0.47436523	0	0.302	5/11/2017	5	11	2017	20:51:43	75103	0	20	51	43	37	0.051025391	3.5288086	-0.18310547	-0.000244141	-0.93017578	1.4179688	0.010253906	0	0	0	0	0	0	0	0	0	0.94799805	0.052001953	0.014404297	-0.008544922	0.000244141	-0.005371094	0.715	33159.1	-0.26	920.66	0.762
693	694	694	Category L	-0.19189453	0	-0.94799805	-0.063720703	-0.18212891	0.47436523	0	0.55	5/11/2017	5	11	2017	20:51:43	75103	0.1	20	51	43	37	0.051025391	3.5288086	-0.18310547	-0.000244141	-0.93041992	0.58569336	0.01953125	0	0	0	0	0	0	0	0	0	0.94824219	0.051757813	0.026367188	-0.008544922	0.000244141	-0.017333984	0.739	33088.7	-0.371	1396.75	0.934
694	695	695	Category L	-0.19189453	0	-0.93579102	-0.060791016	-0.18237305	0.47729492	0	0.934	5/11/2017	5	11	2017	20:51:43	75103	0.2	20	51	43	37	0.051025391	3.5288086	-0.18286133	-0.000244141	-0.92993164	0.74780273	0.010253906	0	0	0	0	0	0	0	0	0	0.94799805	0.052001953	0.014648438	-0.008789063	0.000244141	-0.005615234	0.724	33132.48	-0.381	1483.89	0.762
695	696	696	Category L	-0.17993164	-0.023925781	-0.93579102	-0.061523438	-0.18530273	0.47363281	0	0.544	5/11/2017	5	11	2017	20:51:43	75103	0.3	20	51	43	37	0.051025391	3.5288086	-0.18286133	-0.000244141	-0.92993164	0.61889648	0.024169922	0	0	0	0	0	0	0	0	0	0.94799805	0.052001953	0.032226563	0.002929688	-0.0234375	-0.005615234	0.658	33334.32	-0.285	1125.81	0.934
696	697	697	Category L	-0.17993164	0.011962891	-0.92382813	-0.061035156	-0.18261719	0.47875977	0	1.257	5/11/2017	5	11	2017	20:51:43	75103	0.4	20	51	43	37	0.051025391	3.5288086	-0.18286133	-0.000244141	-0.9296875	0.28149414	0.013916016	0	0	0	0	0	0	0	0	0	0.94750977	0.052490234	0.021240234	0.002929688	0.012207031	0.005859375	0.778	32978.14	-0.417	1543.22	0.936
697	698	698	Category L	-0.17993164	0	-0.91186523	-0.061279297	-0.18286133	0.47753906	0	0.361	5/11/2017	5	11	2017	20:51:43	75103	0.5	20	51	43	37	0.051025391	3.5288086	-0.18286133	-0.000488281	-0.92919922	1.2055664	0.017578125	0	0	0	0	0	0	0	0	0	0.94702148	0.052978516	0.020996094	0.002929688	0.000488281	0.017333984	0.842	32806.08	-0.484	1730.84	0.936
698	699	699	Category L	-0.17993164	-0.011962891	-0.91186523	-0.059082031	-0.18334961	0.47436523	0	1.024	5/11/2017	5	11	2017	20:51:43	75103	0.6	20	51	43	38	0.051025391	3.5288086	-0.18310547	-0.000732422	-0.92871094	1.237793	0.020263672	0	0	0	0	0	0	0	0	0	0.9465332	0.053466797	0.03125	0.003173828	-0.010986328	0.016845703	0.75	33057.05	-0.416	1608.34	0.936
699	700	700	Category L	-0.19189453	0	-0.92382813	-0.060546875	-0.1796875	0.46923828	0	0.936	5/11/2017	5	11	2017	20:51:43	75103	0.7	20	51	43	38	0.051025391	3.5288086	-0.18334961	-0.000976563	-0.9284668	1.3342285	0.009765625	0	0	0	0	0	0	0	0	0	0.9465332	0.053466797	0.014404297	-0.008300781	0.000976563	0.004638672	0.761	33025.77	-0.425	1628.63	1.024
700	701	701	Category L	-0.17993164	-0.023925781	-0.92382813	-0.058349609	-0.18359375	0.47631836	0	0.381	5/11/2017	5	11	2017	20:51:43	75103	0.8	20	51	43	38	0.051025391	3.5288086	-0.18334961	-0.000976563	-0.92822266	1.3459473	0.0234375	0	0	0	0	0	0	0	0	0	0.94628906	0.053710938	0.030761719	0.003417969	-0.022705078	0.004394531	0.76	33028.6	-0.257	853.65	1.024
701	702	702	Category L	-0.16796875	0	-0.89990234	-0.060546875	-0.18041992	0.47753906	0	0.612	5/11/2017	5	11	2017	20:51:43	75103	0.9	20	51	43	38	0.051025391	3.5288086	-0.18334961	-0.000976563	-0.92797852	1.0991211	0.032226563	0	0	0	0	0	0	0	0	0	0.94604492	0.053955078	0.044677734	0.015380859	0.000976563	0.028076172	0.89	32683.86	-0.381	1174.79	1.024
702	703	703	Category L	-0.17993164	0	-0.93579102	-0.061035156	-0.18457031	0.47338867	0	1.248	5/11/2017	5	11	2017	20:51:44	75104	0	20	51	44	38	0.051025391	3.5288086	-0.18359375	-0.000976563	-0.92797852	0.081542969	0.008544922	0	0	0	0	0	0	0	0	0	0.94604492	0.053955078	0.012695313	0.003662109	0.000976563	-0.007568359	0.809	32893.42	-0.305	984.88	0.936
703	704	704	Category L	-0.17993164	0	-0.94799805	-0.0625	-0.18432617	0.47460938	0	1.143	5/11/2017	5	11	2017	20:51:44	75104	0.111	20	51	44	38	0.051025391	3.5288086	-0.18408203	-0.000976563	-0.92797852	0.77685547	0.020019531	0	0	0	0	0	0	0	0	0	0.94628906	0.053710938	0.024902344	0.004150391	0.000976563	-0.019775391	0.783	32964.3	-0.302	1006.49	0.777
704	705	705	Category L	-0.17993164	0	-0.92382813	-0.054443359	-0.17749023	0.46826172	0	0.537	5/11/2017	5	11	2017	20:51:44	75104	0.222	20	51	44	38	0.051025391	3.5288086	-0.18408203	-0.000976563	-0.92797852	0.54638672	0.006103516	0	0	0	0	0	0	0	0	0	0.94604492	0.053955078	0.009521484	0.004150391	0.000976563	0.004150391	0.812	32885.37	-0.287	911.42	0.777
705	706	706	Category L	-0.17993164	0	-0.94799805	-0.059082031	-0.18334961	0.47436523	0	0.777	5/11/2017	5	11	2017	20:51:44	75104	0.333	20	51	44	38	0.051025391	3.5288086	-0.18408203	-0.000732422	-0.92724609	0.47265625	0.020996094	0	0	0	0	0	0	0	0	0	0.94555664	0.054443359	0.025634766	0.004150391	0.000732422	-0.020507813	0.806	32901.51	-0.124	357.59	0.777
706	707	707	Category L	-0.19189453	0	-0.95996094	-0.054931641	-0.18212891	0.47338867	0	0.56	5/11/2017	5	11	2017	20:51:44	75104	0.444	20	51	44	38	0.051025391	3.5288086	-0.18408203	-0.000976563	-0.92724609	0.4699707	0.033203125	0	0	0	0	0	0	0	0	0	0.94555664	0.054443359	0.041015625	-0.007568359	0.000976563	-0.032470703	0.717	33153.16	-0.214	729.09	0.713
707	708	708	Category L	-0.17993164	-0.011962891	-0.92382813	-0.057861328	-0.17626953	0.47631836	0	0.573	5/11/2017	5	11	2017	20:51:44	75104	0.555	20	51	44	38	0.051025391	3.5288086	-0.18432617	-0.000976563	-0.92797852	0.54882813	0.012451172	0	0	0	0	0	0	0	0	0	0.94604492	0.053955078	0.01953125	0.004394531	-0.010742188	0.004150391	0.55	33703.13	-0.067	259.47	0.573
708	709	709	Category L	-0.17993164	-0.011962891	-0.95996094	-0.062255859	-0.18115234	0.47729492	0	0.713	5/11/2017	5	11	2017	20:51:44	75104	0.666	20	51	44	39	0.051025391	3.5288086	-0.18457031	-0.000976563	-0.92797852	0.34277344	0.033935547	0	0	0	0	0	0	0	0	0	0.94604492	0.053955078	0.047363281	0.004638672	-0.010742188	-0.031738281	0.482	33966.69	0.036	-143.03	0.713
709	710	710	Category L	-0.15576172	0	-0.91186523	-0.060546875	-0.17700195	0.47509766	0	0.14	5/11/2017	5	11	2017	20:51:44	75104	0.777	20	51	44	39	0.051025391	3.5288086	-0.18481445	-0.000976563	-0.92797852	0.11035156	0.033203125	0	0	0	0	0	0	0	0	0	0.94628906	0.053710938	0.046386719	0.029052734	0.000976563	0.016113281	0.477	33987.24	0.132	-492.18	0.713
710	711	711	Category L	-0.17993164	0.011962891	-0.92382813	-0.061523438	-0.18237305	0.48144531	0	0.134	5/11/2017	5	11	2017	20:51:44	75104	0.888	20	51	44	39	0.051025391	3.5288086	-0.18505859	-0.000976563	-0.92797852	0.38330078	0.014648438	0	0	0	0	0	0	0	0	0	0.94628906	0.053710938	0.022705078	0.005126953	0.012939453	0.004150391	0.629	33428.23	-0.068	234.78	0.743
711	712	712	Category L	-0.17993164	0.023925781	-0.93579102	-0.057861328	-0.17871094	0.47729492	0	0.743	5/11/2017	5	11	2017	20:51:45	75105	0	20	51	45	39	0.051025391	3.5288086	-0.18530273	-0.001464844	-0.9284668	0.8269043	0.026855469	0	0	0	0	0	0	0	0	0	0.94677734	0.053222656	0.038085938	0.005371094	0.025390625	-0.007080078	0.747	33065.64	-0.284	980.06	0.743
712	713	713	Category L	-0.16796875	0.023925781	-0.94799805	-0.061279297	-0.18041992	0.47265625	0	1.472	5/11/2017	5	11	2017	20:51:45	75105	0.1	20	51	45	39	0.051025391	3.5288086	-0.18530273	-0.001464844	-0.9284668	1.5146484	0.036376953	0	0	0	0	0	0	0	0	0	0.94677734	0.053222656	0.062255859	0.017333984	0.025390625	-0.019287109	0.706	33186	-0.182	614.61	0.743
713	714	714	Category L	-0.17993164	0.011962891	-0.91186523	-0.064697266	-0.18457031	0.47436523	0	1.281	5/11/2017	5	11	2017	20:51:45	75105	0.2	20	51	45	39	0.051025391	3.5288086	-0.18530273	-0.001220703	-0.92773438	2.333252	0.021484375	0	0	0	0	0	0	0	0	0	0.94604492	0.053955078	0.034667969	0.005371094	0.013183594	0.015869141	0.712	33168.04	-0.125	402.61	0.743
714	715	715	Category L	-0.20385742	0.011962891	-0.91186523	-0.063476563	-0.17724609	0.47851563	0	0.466	5/11/2017	5	11	2017	20:51:45	75105	0.3	20	51	45	39	0.051025391	3.5288086	-0.18530273	-0.000976563	-0.92724609	2.4897461	0.02734375	0	0	0	0	0	0	0	0	0	0.94555664	0.054443359	0.047119141	-0.018310547	0.012939453	0.015380859	0.741	33082.91	-0.145	456.54	1.264
715	716	716	Category L	-0.19189453	0	-0.92382813	-0.064697266	-0.17993164	0.48071289	0	0.178	5/11/2017	5	11	2017	20:51:45	75105	0.4	20	51	45	39	0.051025391	3.5288086	-0.18554688	-0.000732422	-0.92797852	2.2084961	0.007568359	0	0	0	0	0	0	0	0	0	0.94628906	0.053710938	0.011230469	-0.006103516	0.000732422	0.004150391	0.828	32842.79	-0.304	957.82	1.264
716	717	717	Category L	-0.16796875	0.011962891	-0.93579102	-0.060791016	-0.18115234	0.47949219	0	0.31	5/11/2017	5	11	2017	20:51:45	75105	0.5	20	51	45	39	0.051025391	3.5288086	-0.18530273	-0.000732422	-0.92797852	2.1958008	0.022949219	0	0	0	0	0	0	0	0	0	0.94628906	0.053710938	0.037841797	0.017333984	0.012695313	-0.007568359	0.725	33129.54	-0.176	577.27	0.853
717	718	718	Category L	-0.17993164	0.011962891	-0.92382813	-0.062988281	-0.17700195	0.48046875	0	1.264	5/11/2017	5	11	2017	20:51:45	75105	0.6	20	51	45	39	0.051025391	3.5288086	-0.18530273	-0.000976563	-0.92797852	2.1733398	0.014648438	0	0	0	0	0	0	0	0	0	0.9465332	0.053466797	0.022705078	0.005371094	0.012939453	0.004150391	0.6	33525.71	0.022	-74.29	0.533
718	719	719	Category L	-0.17993164	0	-0.94799805	-0.062988281	-0.17822266	0.47875977	0	0.853	5/11/2017	5	11	2017	20:51:45	75105	0.7	20	51	45	40	0.051025391	3.5288086	-0.18505859	-0.001464844	-0.92822266	1.6472168	0.020263672	0	0	0	0	0	0	0	0	0	0.9465332	0.053466797	0.026367188	0.005126953	0.001464844	-0.01953125	0.59	33560.21	0.163	-511.73	0.533
719	720	720	Category L	-0.16796875	0	-0.92382813	-0.062744141	-0.17651367	0.48144531	0	0.533	5/11/2017	5	11	2017	20:51:45	75105	0.8	20	51	45	40	0.051025391	3.5288086	-0.18481445	-0.001464844	-0.92797852	0.81713867	0.017333984	0	0	0	0	0	0	0	0	0	0.94628906	0.053710938	0.022705078	0.016845703	0.001464844	0.004150391	0.611	33488.29	0.091	-290.25	0.533
720	721	721	Category L	-0.17993164	-0.011962891	-0.92382813	-0.057128906	-0.17749023	0.47729492	0	0.403	5/11/2017	5	11	2017	20:51:45	75105	0.9	20	51	45	40	0.051025391	3.5288086	-0.18481445	-0.001708984	-0.92773438	0.38574219	0.011962891	0	0	0	0	0	0	0	0	0	0.94580078	0.054199219	0.019042969	0.004882813	-0.010009766	0.00390625	0.635	33408.51	0.052	-164.81	0.788
721	722	722	Category L	-0.17993164	-0.011962891	-0.92382813	-0.062255859	-0.18139648	0.47851563	0	0.303	5/11/2017	5	11	2017	20:51:46	75106	0	20	51	46	40	0.051025391	3.5288086	-0.18505859	-0.001464844	-0.92749023	0.046630859	0.011962891	0	0	0	0	0	0	0	0	0	0.94580078	0.054199219	0.019287109	0.005126953	-0.010253906	0.003662109	0.555	33684.82	0.135	-450.32	0.533
722	723	723	Category L	-0.17993164	0	-0.93579102	-0.061035156	-0.17871094	0.47436523	0	0.455	5/11/2017	5	11	2017	20:51:46	75106	0.09	20	51	46	40	0.051025391	3.5288086	-0.18505859	-0.001220703	-0.92797852	0.61743164	0.009277344	0	0	0	0	0	0	0	0	0	0.94628906	0.053710938	0.014160156	0.005126953	0.001220703	-0.007568359	0.501	33890.17	0.187	-649.54	0.526
723	724	724	Category L	-0.17993164	0.011962891	-0.94799805	-0.060546875	-0.17871094	0.48144531	0	0.788	5/11/2017	5	11	2017	20:51:46	75106	0.181	20	51	46	40	0.051025391	3.5288086	-0.18530273	-0.000976563	-0.92773438	1.1577148	0.024414063	0	0	0	0	0	0	0	0	0	0.94604492	0.053955078	0.038574219	0.005371094	0.012939453	-0.020019531	0.481	33970.79	0.163	-591.57	0.455
724	725	725	Category L	-0.17993164	0.011962891	-0.93579102	-0.060546875	-0.1796875	0.47631836	0	0.526	5/11/2017	5	11	2017	20:51:46	75106	0.272	20	51	46	40	0.051025391	3.5288086	-0.18530273	-0.000976563	-0.9284668	1.1677246	0.015869141	0	0	0	0	0	0	0	0	0	0.94677734	0.053222656	0.025878906	0.005371094	0.012939453	-0.007080078	0.433	34175.97	0.076	-317.32	0.526
725	726	726	Category L	-0.20385742	0	-0.95996094	-0.060058594	-0.17797852	0.47436523	0	0.416	5/11/2017	5	11	2017	20:51:46	75106	0.363	20	51	46	40	0.051025391	3.5288086	-0.18554688	-0.001220703	-0.92822266	0.97583008	0.036376953	0	0	0	0	0	0	0	0	0	0.9465332	0.053466797	0.051025391	-0.018066406	0.001220703	-0.031494141	0.567	33641.4	-0.086	329.39	0.526
726	727	727	Category L	-0.19189453	-0.011962891	-0.92382813	-0.058105469	-0.18164063	0.47460938	0	0.112	5/11/2017	5	11	2017	20:51:46	75106	0.454	20	51	46	40	0.051025391	3.5288086	-0.18554688	-0.000976563	-0.9284668	0.95043945	0.013183594	0	0	0	0	0	0	0	0	0	0.94677734	0.053222656	0.021484375	-0.006103516	-0.010742188	0.004638672	0.564	33652.18	-0.068	257.89	0.756
727	728	728	Category L	-0.19189453	-0.011962891	-0.93579102	-0.062011719	-0.17700195	0.47729492	0	1.105	5/11/2017	5	11	2017	20:51:46	75106	0.545	20	51	46	40	0.051025391	3.5288086	-0.18579102	-0.000976563	-0.9284668	0.85205078	0.014160156	0	0	0	0	0	0	0	0	0	0.94677734	0.053222656	0.023925781	-0.005859375	-0.010742188	-0.007080078	0.559	33670.26	-0.051	192.3	0.526
728	729	729	Category L	-0.19189453	-0.023925781	-0.95996094	-0.059814453	-0.18017578	0.47631836	0	0.439	5/11/2017	5	11	2017	20:51:46	75106	0.636	20	51	46	41	0.051025391	3.5288086	-0.18603516	-0.000976563	-0.92822266	0.32519531	0.039306641	0	0	0	0	0	0	0	0	0	0.94677734	0.053222656	0.059814453	-0.005615234	-0.022705078	-0.031494141	0.558	33673.89	-0.043	161.38	0.521
729	730	730	Category L	-0.19189453	0	-0.95996094	-0.059570313	-0.17700195	0.47729492	0	0.756	5/11/2017	5	11	2017	20:51:46	75106	0.727	20	51	46	41	0.051025391	3.5288086	-0.1862793	0.000976563	-0.92773438	0.30273438	0.032470703	0	0	0	0	0	0	0	0	0	0.94628906	0.053710938	0.038574219	-0.005371094	-0.000976563	-0.031982422	0.554	33688.47	-0.112	447.67	0.521
730	731	731	Category L	-0.19189453	0.011962891	-0.95996094	-0.060791016	-0.18261719	0.47363281	0	0.521	5/11/2017	5	11	2017	20:51:46	75106	0.818	20	51	46	41	0.051025391	3.5288086	-0.1862793	0.000976563	-0.92773438	0.70849609	0.034179688	0	0	0	0	0	0	0	0	0	0.94628906	0.053710938	0.048095703	-0.005371094	0.010742188	-0.031982422	0.585	33577.64	-0.134	519.32	0.521
731	732	732	Category L	-0.20385742	0.011962891	-0.93579102	-0.059814453	-0.17871094	0.47631836	0	0.396	5/11/2017	5	11	2017	20:51:46	75106	0.909	20	51	46	41	0.051025391	3.5288086	-0.1862793	0.001464844	-0.92773438	0.98388672	0.021728516	0	0	0	0	0	0	0	0	0	0.94628906	0.053710938	0.035888672	-0.017333984	0.010253906	-0.0078125	0.457	34071.2	0.034	-141.06	0.439
732	733	733	Category L	-0.19189453	0.011962891	-0.93579102	-0.063964844	-0.17993164	0.47949219	0	0.297	5/11/2017	5	11	2017	20:51:47	75107	0	20	51	47	41	0.051025391	3.5288086	-0.1862793	0.001464844	-0.92700195	1.2316895	0.014648438	0	0	0	0	0	0	0	0	0	0.94555664	0.054443359	0.024414063	-0.005371094	0.010253906	-0.008544922	0.455	34079.76	0.091	-361.88	0.43
733	734	734	Category L	-0.17993164	0.011962891	-0.91186523	-0.062988281	-0.17700195	0.47851563	0	0.335	5/11/2017	5	11	2017	20:51:47	75107	0.1	20	51	47	41	0.051025391	3.5288086	-0.1862793	0.001464844	-0.92700195	1.1313477	0.01953125	0	0	0	0	0	0	0	0	0	0.94555664	0.054443359	0.031982422	0.006347656	0.010253906	0.015136719	0.368	34485.45	0.222	-925.24	0.396
734	735	735	Category L	-0.17993164	0.011962891	-0.92382813	-0.0546875	-0.18164063	0.47338867	0	0.43	5/11/2017	5	11	2017	20:51:47	75107	0.2	20	51	47	41	0.051025391	3.5288086	-0.1862793	0.001708984	-0.92675781	0.80053711	0.012207031	0	0	0	0	0	0	0	0	0	0.9453125	0.0546875	0.01953125	0.006347656	0.010009766	0.002929688	0.343	34616.37	0.269	-1131.45	0.396
735	736	736	Category L	-0.17993164	0	-0.92382813	-0.058349609	-0.18359375	0.47949219	0	0.234	5/11/2017	5	11	2017	20:51:47	75107	0.3	20	51	47	41	0.051025391	3.5288086	-0.1862793	0.001708984	-0.92700195	0.54077148	0.007324219	0	0	0	0	0	0	0	0	0	0.94555664	0.054443359	0.011230469	0.006347656	-0.001708984	0.003173828	0.373	34460.13	0.248	-1005.38	0.367
736	737	737	Category L	-0.17993164	0	-0.88793945	-0.058349609	-0.17211914	0.47338867	0	0.367	5/11/2017	5	11	2017	20:51:47	75107	0.4	20	51	47	41	0.051025391	3.5288086	-0.1862793	0.001953125	-0.92675781	0.30322266	0.039306641	0	0	0	0	0	0	0	0	0	0.9453125	0.0546875	0.047363281	0.006347656	-0.001953125	0.038818359	0.361	34521.36	0.183	-796.07	0.367
737	738	738	Category L	-0.19189453	0	-0.89990234	-0.059814453	-0.18115234	0.47949219	0	0.576	5/11/2017	5	11	2017	20:51:47	75107	0.5	20	51	47	41	0.051025391	3.5288086	-0.18603516	0.001708984	-0.92675781	0.1940918	0.027587891	0	0	0	0	0	0	0	0	0	0.9453125	0.0546875	0.034423828	-0.005615234	-0.001708984	0.026855469	0.358	34536.92	0.147	-662.56	0.367
738	739	739	Category L	-0.19189453	-0.011962891	-0.92382813	-0.058837891	-0.18041992	0.48364258	0	0.227	5/11/2017	5	11	2017	20:51:47	75107	0.6	20	51	47	42	0.051025391	3.5288086	-0.18603516	0.001953125	-0.92651367	0.068847656	0.015380859	0	0	0	0	0	0	0	0	0	0.94506836	0.054931641	0.022460938	-0.005615234	-0.013916016	0.002685547	0.334	34665.39	0.11	-538.01	0.318
739	740	740	Category L	-0.19189453	0	-0.92382813	-0.058837891	-0.17578125	0.48144531	0	0.318	5/11/2017	5	11	2017	20:51:47	75107	0.7	20	51	47	42	0.051025391	3.5288086	-0.1862793	0.002441406	-0.92651367	0.049804688	0.006591797	0	0	0	0	0	0	0	0	0	0.94506836	0.054931641	0.010742188	-0.005371094	-0.002441406	0.002685547	0.336	34654.4	0.122	-587.47	0.367
740	741	741	Category L	-0.19189453	-0.011962891	-0.91186523	-0.055908203	-0.18334961	0.47753906	0	0.285	5/11/2017	5	11	2017	20:51:47	75107	0.8	20	51	47	42	0.051025391	3.5288086	-0.18652344	0.002685547	-0.92651367	0.16333008	0.021240234	0	0	0	0	0	0	0	0	0	0.94506836	0.054931641	0.034423828	-0.005126953	-0.014648438	0.014648438	0.503	33882.25	-0.092	393.98	0.576
741	742	742	Category L	-0.20385742	-0.011962891	-0.92382813	-0.054443359	-0.17749023	0.47729492	0	0.247	5/11/2017	5	11	2017	20:51:47	75107	0.9	20	51	47	42	0.051025391	3.5288086	-0.18676758	0.002929688	-0.92602539	0.41113281	0.022705078	0	0	0	0	0	0	0	0	0	0.94482422	0.055175781	0.034423828	-0.016845703	-0.014892578	0.002197266	0.509	33858.65	0.042	-159.19	0.318
742	743	743	Category L	-0.20385742	0	-0.93579102	-0.058349609	-0.1796875	0.47729492	0	1.367	5/11/2017	5	11	2017	20:51:48	75108	0	20	51	48	42	0.051025391	3.5288086	-0.18701172	0.002929688	-0.92626953	0.67016602	0.019287109	0	0	0	0	0	0	0	0	0	0.94506836	0.054931641	0.029052734	-0.016601563	-0.002929688	-0.009277344	0.504	33878.3	0.23	-775.09	0.318
743	744	744	Category L	-0.19189453	0	-0.93579102	-0.054931641	-0.1809082	0.47436523	0	0.611	5/11/2017	5	11	2017	20:51:48	75108	0.111	20	51	48	42	0.051025391	3.5288086	-0.18676758	0.002197266	-0.92626953	0.81616211	0.010742188	0	0	0	0	0	0	0	0	0	0.94506836	0.054931641	0.016357422	-0.004882813	-0.002197266	-0.009277344	0.481	33970.79	0.23	-799.77	0.545
744	745	745	Category L	-0.17993164	0.011962891	-0.87597656	-0.059082031	-0.18188477	0.47631836	0	0.199	5/11/2017	5	11	2017	20:51:48	75108	0.222	20	51	48	42	0.051513672	3.5175293	-0.18676758	0.001708984	-0.92651367	0.85522461	0.052001953	0	0	0	0	0	0	0	0	0	0.9453125	0.0546875	0.067626953	0.006835938	0.010009766	0.050537109	0.525	33796.79	0.189	-634.71	0.611
745	746	746	Category L	-0.17993164	0	-0.92382813	-0.058837891	-0.18041992	0.48046875	0	0.181	5/11/2017	5	11	2017	20:51:48	75108	0.333	20	51	48	42	0.051513672	3.5175293	-0.18676758	0.001464844	-0.92675781	0.69873047	0.0078125	0	0	0	0	0	0	0	0	0	0.9453125	0.0546875	0.011474609	0.006835938	-0.001464844	0.002929688	0.682	33259.1	-0.007	21.71	0.611
746	747	747	Category L	-0.19189453	0	-0.93579102	-0.0546875	-0.18310547	0.47338867	0	0.545	5/11/2017	5	11	2017	20:51:48	75108	0.444	20	51	48	42	0.051513672	3.5175293	-0.18676758	0.001464844	-0.92651367	0.51416016	0.010253906	0	0	0	0	0	0	0	0	0	0.9453125	0.0546875	0.015625	-0.004882813	-0.001464844	-0.009033203	0.503	33882.25	0.178	-620.06	0.545
747	748	748	Category L	-0.19189453	0.011962891	-0.91186523	-0.0546875	-0.17993164	0.47924805	0	1.189	5/11/2017	5	11	2017	20:51:48	75108	0.555	20	51	48	42	0.051513672	3.5175293	-0.18676758	0.001464844	-0.92578125	0.49658203	0.018066406	0	0	0	0	0	0	0	0	0	0.94433594	0.055664063	0.029296875	-0.004882813	0.010253906	0.013916016	0.483	33962.6	0.038	-150.49	0.489
748	749	749	Category L	-0.19189453	0	-0.93579102	-0.0546875	-0.18164063	0.47338867	0	0.298	5/11/2017	5	11	2017	20:51:48	75108	0.666	20	51	48	43	0.051513672	3.5175293	-0.18554688	0.000488281	-0.92578125	0.59472656	0.01171875	0	0	0	0	0	0	0	0	0	0.9440918	0.055908203	0.016601563	-0.006103516	-0.000488281	-0.009765625	0.518	33823.66	-0.173	781.95	0.545
749	750	750	Category L	-0.19189453	-0.011962891	-0.91186523	-0.054199219	-0.1784668	0.48046875	0	0.489	5/11/2017	5	11	2017	20:51:48	75108	0.777	20	51	48	43	0.051513672	3.5175293	-0.18359375	-0.000976563	-0.92578125	0.7890625	0.019287109	0	0	0	0	0	0	0	0	0	0.94384766	0.056152344	0.032958984	-0.008056641	-0.010742188	0.013916016	0.609	33495.06	-0.273	1159.34	0.545
750	751	751	Category L	-0.19189453	0	-0.94799805	-0.054199219	-0.18212891	0.47729492	0	0.406	5/11/2017	5	11	2017	20:51:48	75108	0.888	20	51	48	43	0.051513672	3.5175293	-0.18164063	-0.002441406	-0.92456055	0.95336914	0.025634766	0	0	0	0	0	0	0	0	0	0.94213867	0.057861328	0.035888672	-0.010009766	0.002441406	-0.023193359	0.561	33663.01	-0.226	996.88	0.601
751	752	752	Category L	-0.17993164	0	-0.93579102	-0.052490234	-0.1796875	0.4753418	0	0.732	5/11/2017	5	11	2017	20:51:49	75109	0	20	51	49	43	0.051513672	3.5175293	-0.17993164	-0.004150391	-0.92285156	0.99951172	0.013427734	0	0	0	0	0	0	0	0	0	0.94018555	0.059814453	0.017089844	0	0.004150391	-0.012695313	0.463	34045.7	-0.108	506.89	0.601
752	753	753	Category L	-0.17993164	0.011962891	-0.88793945	-0.055175781	-0.18237305	0.47509766	0	0.255	5/11/2017	5	11	2017	20:51:49	75109	0.1	20	51	49	43	0.051513672	3.5175293	-0.17749023	-0.006835938	-0.92163086	1.092041	0.038818359	0	0	0	0	0	0	0	0	0	0.9387207	0.061279297	0.055175781	-0.002197266	0.018798828	0.033691406	0.524	33800.61	-0.085	348.73	0.666
753	754	754	Category L	-0.17993164	0.011962891	-0.89990234	-0.054199219	-0.18066406	0.47631836	0	0.601	5/11/2017	5	11	2017	20:51:49	75109	0.2	20	51	49	43	0.051513672	3.5175293	-0.17602539	-0.0078125	-0.921875	1.074707	0.029785156	0	0	0	0	0	0	0	0	0	0.93847656	0.061523438	0.045654297	-0.003662109	0.019775391	0.021972656	0.587	33570.65	-0.155	609.79	0.666
754	755	755	Category L	-0.19189453	0.011962891	-0.95996094	-0.053222656	-0.18481445	0.47436523	0	0.666	5/11/2017	5	11	2017	20:51:49	75109	0.3	20	51	49	43	0.051513672	3.5175293	-0.17626953	-0.005859375	-0.92700195	1.1103516	0.040283203	0	0	0	0	0	0	0	0	0	0.94360352	0.056396484	0.066162109	-0.015380859	0.017822266	-0.032714844	0.596	33539.45	-0.181	718.23	0.666
755	756	756	Category L	-0.17993164	0.011962891	-0.93579102	-0.053222656	-0.18017578	0.47436523	0	0.865	5/11/2017	5	11	2017	20:51:49	75109	0.4	20	51	49	43	0.051513672	3.5175293	-0.17456055	-0.004638672	-0.92700195	1.2902832	0.01953125	0	0	0	0	0	0	0	0	0	0.94335938	0.056640625	0.030517578	-0.005126953	0.016601563	-0.008544922	0.524	33800.61	0.016	-60.44	0.601
756	757	757	Category L	-0.17993164	-0.011962891	-0.93579102	-0.054931641	-0.18554688	0.47436523	0	0.459	5/11/2017	5	11	2017	20:51:49	75109	0.5	20	51	49	43	0.051513672	3.5175293	-0.17382813	-0.002685547	-0.92675781	1.3720703	0.014160156	0	0	0	0	0	0	0	0	0	0.94287109	0.057128906	0.024169922	-0.005859375	-0.009033203	-0.008789063	0.549	33706.81	0.04	-143.12	0.666
757	758	758	Category L	-0.19189453	-0.011962891	-0.93579102	-0.054199219	-0.18310547	0.47851563	0	0.302	5/11/2017	5	11	2017	20:51:49	75109	0.6	20	51	49	43	0.051513672	3.5175293	-0.17285156	-0.003173828	-0.92578125	1.3596191	0.022949219	0	0	0	0	0	0	0	0	0	0.94189453	0.058105469	0.037353516	-0.018798828	-0.008544922	-0.009765625	0.622	33451.42	-0.064	222.47	0.865
758	759	759	Category L	-0.17993164	0	-0.92382813	-0.053466797	-0.18164063	0.47338867	0	0.406	5/11/2017	5	11	2017	20:51:49	75109	0.7	20	51	49	44	0.051513672	3.5175293	-0.17285156	-0.003662109	-0.92431641	1.1540527	0.008056641	0	0	0	0	0	0	0	0	0	0.94042969	0.059570313	0.011474609	-0.006835938	0.003662109	0.000488281	0.753	33048.48	-0.273	926.41	0.865
759	760	760	Category L	-0.19189453	0	-0.88793945	-0.0546875	-0.17993164	0.47924805	0	1.035	5/11/2017	5	11	2017	20:51:49	75109	0.8	20	51	49	44	0.051513672	3.5175293	-0.17260742	-0.002197266	-0.92504883	0.92651367	0.041748047	0	0	0	0	0	0	0	0	0	0.94091797	0.059082031	0.05859375	-0.019042969	0.002197266	0.037109375	0.702	33198.04	-0.003	9.07	0.557
760	761	761	Category L	-0.19189453	0.011962891	-0.92382813	-0.049316406	-0.18286133	0.47851563	0	1.456	5/11/2017	5	11	2017	20:51:49	75109	0.9	20	51	49	44	0.051513672	3.5175293	-0.171875	-0.001708984	-0.9284668	0.62915039	0.024414063	0	0	0	0	0	0	0	0	0	0.94433594	0.055664063	0.038330078	-0.019775391	0.013671875	0.004638672	0.687	33243.7	0.052	-155	0.557
761	762	762	Category L	-0.19189453	0.011962891	-0.93579102	-0.046875	-0.18286133	0.47607422	0	0.557	5/11/2017	5	11	2017	20:51:50	75110	0	20	51	50	44	0.051513672	3.5175293	-0.16967773	-0.002685547	-0.92871094	0.22583008	0.02734375	0	0	0	0	0	0	0	0	0	0.9440918	0.055908203	0.043457031	-0.021972656	0.014648438	-0.006835938	0.69	33234.5	-0.037	115.77	0.557
762	763	763	Category L	-0.19189453	0.011962891	-0.91186523	-0.050048828	-0.18310547	0.4753418	0	0.37	5/11/2017	5	11	2017	20:51:50	75110	0.1	20	51	50	44	0.051513672	3.5175293	-0.16943359	-0.003173828	-0.92700195	0.11767578	0.031005859	0	0	0	0	0	0	0	0	0	0.94238281	0.057617188	0.052734375	-0.022216797	0.015136719	0.015136719	0.688	33240.63	-0.094	305.72	0.77
763	764	764	Category L	-0.19189453	0.011962891	-0.93579102	-0.050292969	-0.18334961	0.47436523	0	0.319	5/11/2017	5	11	2017	20:51:50	75110	0.2	20	51	50	44	0.051513672	3.5175293	-0.16845703	-0.002929688	-0.92797852	0.25146484	0.028808594	0	0	0	0	0	0	0	0	0	0.94335938	0.056640625	0.045898438	-0.023193359	0.014892578	-0.007568359	0.644	33379.22	-0.091	312.91	0.65
764	765	765	Category L	-0.19189453	0.011962891	-0.91186523	-0.051269531	-0.18603516	0.47851563	0	0.393	5/11/2017	5	11	2017	20:51:50	75110	0.3	20	51	50	44	0.051513672	3.5175293	-0.16845703	-0.004638672	-0.92651367	0.32348633	0.032226563	0	0	0	0	0	0	0	0	0	0.94189453	0.058105469	0.0546875	-0.023193359	0.016601563	0.014648438	0.509	33858.65	0.145	-511.58	0.557
765	766	766	Category L	-0.19189453	0.011962891	-0.91186523	-0.052001953	-0.18310547	0.4753418	0	0.77	5/11/2017	5	11	2017	20:51:50	75110	0.4	20	51	50	44	0.051513672	3.5175293	-0.16821289	-0.004638672	-0.92480469	0.45483398	0.031494141	0	0	0	0	0	0	0	0	0	0.93994141	0.060058594	0.052978516	-0.0234375	0.016601563	0.012939453	0.481	33970.79	0.049	-193.01	0.459
766	767	767	Category L	-0.19189453	0	-0.92382813	-0.052001953	-0.1887207	0.47436523	0	0.65	5/11/2017	5	11	2017	20:51:50	75110	0.5	20	51	50	44	0.051513672	3.5175293	-0.16894531	-0.006835938	-0.92797852	0.61547852	0.024169922	0	0	0	0	0	0	0	0	0	0.94311523	0.056884766	0.033935547	-0.022705078	0.006835938	0.004150391	0.496	33910.07	-0.007	28.15	0.459
767	768	768	Category L	-0.20385742	0.011962891	-0.93579102	-0.051025391	-0.18212891	0.4753418	0	0.385	5/11/2017	5	11	2017	20:51:50	75110	0.6	20	51	50	44	0.051513672	3.5175293	-0.16772461	-0.007324219	-0.92895508	0.76708984	0.041259766	0	0	0	0	0	0	0	0	0	0.9440918	0.055908203	0.061767578	-0.035888672	0.019287109	-0.006591797	0.508	33862.56	0.025	-96.12	0.459
768	769	769	Category L	-0.20385742	-0.011962891	-0.91186523	-0.050048828	-0.18212891	0.47851563	0	0.459	5/11/2017	5	11	2017	20:51:50	75110	0.7	20	51	50	45	0.051513672	3.5175293	-0.16650391	-0.007080078	-0.92578125	0.70019531	0.039794922	0	0	0	0	0	0	0	0	0	0.94067383	0.059326172	0.055908203	-0.037109375	-0.004638672	0.013916016	0.515	33835.27	0.103	-370.5	0.459
769	770	770	Category L	-0.19189453	0.011962891	-0.89990234	-0.049560547	-0.18652344	0.4753418	0	0.392	5/11/2017	5	11	2017	20:51:50	75110	0.8	20	51	50	45	0.051513672	3.5175293	-0.16503906	-0.007568359	-0.92456055	0.44604492	0.041259766	0	0	0	0	0	0	0	0	0	0.93920898	0.060791016	0.070800781	-0.026611328	0.01953125	0.024658203	0.442	34136.14	0.182	-691.37	0.459
770	771	771	Category L	-0.19189453	0	-0.92382813	-0.052490234	-0.18383789	0.47729492	0	0.439	5/11/2017	5	11	2017	20:51:50	75110	0.9	20	51	50	45	0.051513672	3.5175293	-0.16601563	-0.007568359	-0.92333984	0.097900391	0.026611328	0	0	0	0	0	0	0	0	0	0.93823242	0.061767578	0.033447266	-0.025634766	0.007568359	-0.000244141	0.451	34096.96	0.056	-230.47	0.459
771	772	772	Category L	-0.19189453	-0.011962891	-0.91186523	-0.04296875	-0.18115234	0.47412109	0	0.332	5/11/2017	5	11	2017	20:51:51	75111	0	20	51	51	45	0.051513672	3.5175293	-0.16503906	-0.008056641	-0.92138672	0.24536133	0.028564453	0	0	0	0	0	0	0	0	0	0.9362793	0.063720703	0.040283203	-0.026611328	-0.003662109	0.009521484	0.491	33930.14	-0.01	40.65	0.626
772	773	773	Category L	-0.19189453	0.011962891	-0.93579102	-0.050292969	-0.18237305	0.47241211	0	0.7	5/11/2017	5	11	2017	20:51:51	75111	0.1	20	51	51	45	0.051513672	3.5175293	-0.16479492	-0.007324219	-0.92407227	0.66674805	0.03515625	0	0	0	0	0	0	0	0	0	0.9387207	0.061279297	0.057861328	-0.026855469	0.019287109	-0.011474609	0.546	33717.88	-0.023	86.56	0.655
773	774	774	Category L	-0.19189453	0.011962891	-0.92382813	-0.052001953	-0.18310547	0.47949219	0	0.626	5/11/2017	5	11	2017	20:51:51	75111	0.2	20	51	51	45	0.051513672	3.5175293	-0.16601563	-0.009521484	-0.92578125	1.0102539	0.033447266	0	0	0	0	0	0	0	0	0	0.94067383	0.059326172	0.049316406	-0.025634766	0.021484375	0.001953125	0.59	33560.21	-0.119	451.91	0.655
774	775	775	Category L	-0.19189453	0	-0.94799805	-0.049560547	-0.18652344	0.47436523	0	0.789	5/11/2017	5	11	2017	20:51:51	75111	0.3	20	51	51	45	0.051513672	3.5175293	-0.16601563	-0.010009766	-0.92553711	1.3320313	0.035400391	0	0	0	0	0	0	0	0	0	0.94042969	0.059570313	0.058105469	-0.025634766	0.010009766	-0.022216797	0.612	33484.92	-0.182	704.48	0.655
775	776	776	Category L	-0.19189453	0	-0.92382813	-0.051757813	-0.18066406	0.48046875	0	0.655	5/11/2017	5	11	2017	20:51:51	75111	0.4	20	51	51	45	0.051513672	3.5175293	-0.16601563	-0.011474609	-0.92504883	1.5754395	0.028076172	0	0	0	0	0	0	0	0	0	0.93994141	0.060058594	0.038574219	-0.025634766	0.011474609	0.001220703	0.621	33454.75	-0.116	419.61	0.655
776	777	777	Category L	-0.15576172	0	-0.92382813	-0.045654297	-0.18457031	0.4753418	0	0.573	5/11/2017	5	11	2017	20:51:51	75111	0.5	20	51	51	45	0.051513672	3.5175293	-0.16479492	-0.013427734	-0.92529297	1.5266113	0.016357422	0	0	0	0	0	0	0	0	0	0.93994141	0.060058594	0.024169922	0.009033203	0.013427734	0.001464844	0.544	33725.29	0.036	-130.1	0.626
777	778	778	Category L	-0.17993164	0.011962891	-0.89990234	-0.050292969	-0.18334961	0.47436523	0	0.386	5/11/2017	5	11	2017	20:51:51	75111	0.6	20	51	51	45	0.051513672	3.5175293	-0.16259766	-0.014648438	-0.92602539	1.515625	0.041259766	0	0	0	0	0	0	0	0	0	0.94042969	0.059570313	0.070068359	-0.017089844	0.026611328	0.026123047	0.505	33874.36	0.064	-240.13	0.573
778	779	779	Category L	-0.19189453	0.023925781	-0.91186523	-0.044433594	-0.18701172	0.47729492	0	0.235	5/11/2017	5	11	2017	20:51:51	75111	0.7	20	51	51	46	0.051513672	3.5175293	-0.16186523	-0.015380859	-0.92578125	1.6716309	0.051269531	0	0	0	0	0	0	0	0	0	0.93994141	0.060058594	0.083251953	-0.029785156	0.039306641	0.013916016	0.444	34127.38	0.124	-489.57	0.573
779	780	780	Category L	-0.21582031	0.011962891	-0.91186523	-0.049560547	-0.18652344	0.4753418	0	0.393	5/11/2017	5	11	2017	20:51:51	75111	0.8	20	51	51	46	0.051513672	3.5175293	-0.16113281	-0.015869141	-0.92333984	2.1430664	0.062255859	0	0	0	0	0	0	0	0	0	0.9375	0.0625	0.093994141	-0.054443359	0.027832031	0.011474609	0.458	34066.93	0.132	-506.72	0.427
780	781	781	Category L	-0.19189453	0	-0.89990234	-0.048828125	-0.18188477	0.47924805	0	0.427	5/11/2017	5	11	2017	20:51:51	75111	0.9	20	51	51	46	0.051513672	3.5175293	-0.16040039	-0.016601563	-0.92529297	3.3007813	0.043701172	0	0	0	0	0	0	0	0	0	0.93945313	0.060546875	0.073486328	-0.03125	0.016601563	0.025390625	0.411	34276.23	0.127	-528.58	0.427
781	782	782	Category L	-0.19189453	0	-0.91186523	-0.041503906	-0.18969727	0.47631836	0	0.734	5/11/2017	5	11	2017	20:51:52	75112	0	20	51	52	46	0.051513672	3.5175293	-0.15942383	-0.015380859	-0.92773438	4.9599609	0.039306641	0	0	0	0	0	0	0	0	0	0.94140625	0.05859375	0.063720703	-0.032226563	0.015380859	0.015869141	0.551	33699.46	-0.018	66.98	0.734
782	783	783	Category L	-0.16796875	-0.059814453	-0.93579102	-0.026367188	-0.18847656	0.47705078	0	0.295	5/11/2017	5	11	2017	20:51:52	75112	0.1	20	51	52	46	0.051025391	3.4675781	-0.1574707	-0.014648438	-0.92749023	6.746582	0.046630859	0	0	0	0	0	0	0	0	0	0.94091797	0.059082031	0.063232422	-0.010253906	-0.044921875	-0.008056641	0.734	33103.21	-0.085	259.89	0.734
783	784	784	Category L	-0.17993164	-0.023925781	-0.97192383	-0.005859375	-0.19482422	0.46875	0	1.223	5/11/2017	5	11	2017	20:51:52	75112	0.2	20	51	52	46	0.051025391	3.4675781	-0.15649414	-0.015380859	-0.92675781	8.6108398	0.051269531	0	0	0	0	0	0	0	0	0	0.93994141	0.060058594	0.076660156	-0.023193359	-0.008300781	-0.044921875	0.711	33171.02	-0.065	201.74	0.734
784	785	785	Category L	-0.17993164	-0.023925781	-0.93579102	0.005371094	-0.19824219	0.46972656	0	1.335	5/11/2017	5	11	2017	20:51:52	75112	0.3	20	51	52	46	0.051025391	3.4675781	-0.15478516	-0.014892578	-0.92700195	9.9543457	0.027832031	0	0	0	0	0	0	0	0	0	0.93994141	0.060058594	0.042480469	-0.024902344	-0.008789063	-0.008544922	0.714	33162.08	-0.019	57.17	0.734
785	786	786	Category L	-0.17993164	0	-0.93579102	0.014892578	-0.20092773	0.46777344	0	0.257	5/11/2017	5	11	2017	20:51:52	75112	0.4	20	51	52	46	0.051025391	3.4675781	-0.15478516	-0.015380859	-0.92724609	12.405029	0.030517578	0	0	0	0	0	0	0	0	0	0.94018555	0.059814453	0.049072266	-0.024902344	0.015380859	-0.008300781	0.675	33280.81	0.031	-94.81	0.502
786	787	787	Category L	-0.19189453	-0.011962891	-0.88793945	0.022705078	-0.20385742	0.46142578	0	0.443	5/11/2017	5	11	2017	20:51:52	75112	0.5	20	51	52	46	0.051025391	3.4675781	-0.15356445	-0.015869141	-0.92553711	16.650146	0.053710938	0	0	0	0	0	0	0	0	0	0.93823242	0.061767578	0.079833984	-0.038085938	0.00390625	0.037597656	0.681	33262.19	0.069	-205.14	0.502
787	788	788	Category E	-0.083984375	-0.083984375	-0.92382813	-0.013183594	-0.19921875	0.46801758	0	0.502	5/11/2017	5	11	2017	20:52:15	75135	0.199	20	52	15	9	0.051757813	3.5288086	-0.15356445	-0.015625	-0.92578125	21.536621	0.09765625	0	0	0	0	0	0	0	0	0	0.93847656	0.061523438	0.13989258	0.069580078	-0.068115234	0.001953125	0.521	33812.11	0.176	-598.94	0.443
788	789	789	Category E	-0.011962891	-0.14379883	-0.95996094	-0.010009766	-0.19897461	0.46484375	0	0.331	5/11/2017	5	11	2017	20:52:15	75135	0.3	20	52	15	9	0.051757813	3.5288086	-0.15380859	-0.017333984	-0.9296875	26.434326	0.19238281	0	0	0	0	0	0	0	0	0	0.94238281	0.057617188	0.29833984	0.1418457	-0.1262207	-0.030029297	0.345	34605.61	0.13	-610.11	0.331
789	790	790	Category E	0	-0.11987305	-0.81591797	-0.000488281	-0.20019531	0.46875	0	0.261	5/11/2017	5	11	2017	20:52:15	75135	0.4	20	52	15	9	0.051757813	3.5288086	-0.15332031	-0.018798828	-0.9296875	31.480713	0.21606445	0	0	0	0	0	0	0	0	0	0.94262695	0.057373047	0.36816406	0.15332031	-0.10083008	0.11376953	0.336	34654.4	0.109	-531.39	0.439
790	791	791	Category E	-0.047851563	-0.11987305	-0.79199219	0.002441406	-0.20556641	0.46459961	0	0.277	5/11/2017	5	11	2017	20:52:15	75135	0.5	20	52	15	9	0.051757813	3.5288086	-0.15283203	-0.019287109	-0.93041992	36.424805	0.20092773	0	0	0	0	0	0	0	0	0	0.94311523	0.056884766	0.34423828	0.10498047	-0.1003418	0.13842773	0.335	34659.89	0.12	-580.13	0.439
791	792	792	Category E	0.023925781	-0.20385742	-0.83984375	0.037841797	-0.22875977	0.45043945	0	0.205	5/11/2017	5	11	2017	20:52:15	75135	0.6	20	52	15	10	0.051757813	3.5288086	-0.15161133	-0.021240234	-0.93017578	39.321777	0.26904297	0	0	0	0	0	0	0	0	0	0.94287109	0.057128906	0.44873047	0.17553711	-0.18237305	0.090332031	0.355	34552.59	0.039	-195.87	0.439
792	793	793	Category E	-0.059814453	-0.047851563	-0.95996094	0.072998047	-0.21264648	0.44750977	0	0.439	5/11/2017	5	11	2017	20:52:15	75135	0.7	20	52	15	10	0.051757813	3.5288086	-0.15332031	-0.020507813	-0.9284668	41.173828	0.10229492	0	0	0	0	0	0	0	0	0	0.94140625	0.05859375	0.15185547	0.093505859	-0.027099609	-0.03125	0.439	34149.34	-0.084	403.25	0.439
793	794	794	Category E	-0.19189453	0.16796875	-1.3317871	0.098144531	-0.22851563	0.43334961	0	0.617	5/11/2017	5	11	2017	20:52:15	75135	0.8	20	52	15	10	0.051757813	3.5288086	-0.15405273	-0.020751953	-0.92504883	43.842041	0.44970703	0	0	0	0	0	0	0	0	0	0.93798828	0.062011719	0.63305664	-0.037597656	0.1887207	-0.40649414	0.432	34180.44	-0.031	142.8	0.439
794	795	795	Category E	-0.071777344	0.10791016	-0.91186523	0.13476563	-0.21264648	0.43164063	0	0.836	5/11/2017	5	11	2017	20:52:15	75135	0.9	20	52	15	10	0.051757813	3.5288086	-0.15258789	-0.024169922	-0.9309082	46.612549	0.15600586	0	0	0	0	0	0	0	0	0	0.94360352	0.056396484	0.23217773	0.080810547	0.13208008	0.019042969	0.415	34257.68	0.051	-224.63	0.617
795	796	796	Category E	-0.13183594	0.16796875	-0.89990234	0.16625977	-0.17919922	0.42675781	0	0.223	5/11/2017	5	11	2017	20:52:16	75136	0	20	52	16	10	0.051757813	3.5288086	-0.15063477	-0.0234375	-0.93408203	46.624023	0.1953125	0	0	0	0	0	0	0	0	0	0.9465332	0.053466797	0.24438477	0.018798828	0.19140625	0.034179688	0.54	33740.17	-0.044	169.9	0.731
796	797	797	Category E	-0.083984375	-0.035888672	-0.86376953	0.16650391	-0.15917969	0.43334961	0	0.17	5/11/2017	5	11	2017	20:52:16	75136	0.1	20	52	16	10	0.051757813	3.5288086	-0.14892578	-0.024414063	-0.93310547	45.764893	0.095703125	0	0	0	0	0	0	0	0	0	0.9453125	0.0546875	0.14575195	0.064941406	-0.011230469	0.069335938	0.589	33563.69	-0.141	546.26	0.731
797	798	798	Category E	-0.17993164	-0.035888672	-0.80395508	0.15795898	-0.1237793	0.44848633	0	0.957	5/11/2017	5	11	2017	20:52:16	75136	0.2	20	52	16	10	0.051757813	3.5288086	-0.14672852	-0.024902344	-0.93261719	46.754883	0.13330078	0	0	0	0	0	0	0	0	0	0.94433594	0.055664063	0.17260742	-0.032958984	-0.010742188	0.12866211	0.558	33673.89	-0.054	204.41	0.731
798	799	799	Category E	-0.16796875	0.11987305	-0.99584961	0.15307617	-0.12207031	0.45043945	0	0.731	5/11/2017	5	11	2017	20:52:16	75136	0.3	20	52	16	10	0.051757813	3.5288086	-0.14599609	-0.024902344	-0.93115234	46.016357	0.15991211	0	0	0	0	0	0	0	0	0	0.94287109	0.057128906	0.23120117	-0.021728516	0.14477539	-0.064453125	0.48	33974.89	0.031	-124.06	0.731
799	800	800	Category E	-0.11987305	0.047851563	-1.2119141	0.17871094	-0.088134766	0.44604492	0	0.434	5/11/2017	5	11	2017	20:52:16	75136	0.4	20	52	16	10	0.051757813	3.5288086	-0.14306641	-0.025146484	-0.92822266	41.226563	0.29370117	0	0	0	0	0	0	0	0	0	0.93945313	0.060546875	0.38012695	0.023193359	0.072998047	-0.28344727	0.699	33207.11	-0.149	496.02	0.731
800	801	801	Category E	0	-0.083984375	-0.93579102	0.19799805	-0.11523438	0.43164063	0	0.368	5/11/2017	5	11	2017	20:52:16	75136	0.5	20	52	16	10	0.051757813	3.5288086	-0.13964844	-0.024658203	-0.92993164	36.215332	0.15185547	0	0	0	0	0	0	0	0	0	0.94067383	0.059326172	0.20458984	0.13964844	-0.059082031	-0.005615234	0.739	33088.7	-0.165	527.71	0.731
801	802	802	Category E	-0.15576172	-0.059814453	-0.79199219	0.20483398	-0.15039063	0.41577148	0	1.535	5/11/2017	5	11	2017	20:52:16	75136	0.6	20	52	16	11	0.051757813	3.5288086	-0.13574219	-0.025146484	-0.93432617	33.322021	0.14794922	0	0	0	0	0	0	0	0	0	0.94458008	0.055419922	0.19677734	-0.019775391	-0.034423828	0.14233398	0.653	33350.27	-0.099	338.2	0.438
802	803	803	Category E	-0.095947266	0.011962891	-1.0197754	0.17871094	-0.13720703	0.42700195	0	0.412	5/11/2017	5	11	2017	20:52:16	75136	0.7	20	52	16	11	0.051757813	3.5288086	-0.1315918	-0.025390625	-0.93383789	29.036377	0.10009766	0	0	0	0	0	0	0	0	0	0.94335938	0.056640625	0.15917969	0.035644531	0.037353516	-0.085693359	0.594	33546.35	-0.083	304.48	0.434
803	804	804	Category E	-0.19189453	-0.11987305	-0.82788086	0.17016602	-0.14233398	0.43408203	0	0.438	5/11/2017	5	11	2017	20:52:16	75136	0.8	20	52	16	11	0.051757813	3.5288086	-0.12768555	-0.025390625	-0.93334961	21.179688	0.15527344	0	0	0	0	0	0	0	0	0	0.94238281	0.057617188	0.26367188	-0.063964844	-0.094238281	0.10546875	0.553	33692.13	-0.031	116.14	0.438
804	805	805	Category E	-0.15576172	0.023925781	-0.79199219	0.17504883	-0.12524414	0.44238281	0	0.379	5/11/2017	5	11	2017	20:52:16	75136	0.9	20	52	16	11	0.051757813	3.5288086	-0.12451172	-0.025878906	-0.93212891	13.91333	0.15185547	0	0	0	0	0	0	0	0	0	0.94067383	0.059326172	0.22094727	-0.031005859	0.049804688	0.14013672	0.654	33347.07	-0.092	312.33	0.786
805	806	806	Category E	-0.25195313	-0.17993164	-1.2119141	0.16113281	-0.14697266	0.43554688	0	0.191	5/11/2017	5	11	2017	20:52:17	75137	0	20	52	17	11	0.051757813	3.5288086	-0.12207031	-0.026123047	-0.93066406	11.510986	0.34545898	0	0	0	0	0	0	0	0	0	0.93896484	0.061035156	0.56445313	-0.12963867	-0.15356445	-0.28100586	0.53	33777.78	-0.038	148.34	0.438
806	807	807	Category E	-0.10791016	-0.047851563	-1.0078125	0.18408203	-0.11621094	0.43994141	0	0.974	5/11/2017	5	11	2017	20:52:17	75137	0.1	20	52	17	11	0.051757813	3.5288086	-0.11816406	-0.027587891	-0.93041992	8.7104492	0.080566406	0	0	0	0	0	0	0	0	0	0.93823242	0.061767578	0.10766602	0.010253906	-0.020019531	-0.077148438	0.489	33938.22	0.082	-311.13	0.705
807	808	808	Category E	-0.095947266	0	-0.68383789	0.18164063	-0.12719727	0.42895508	0	0.786	5/11/2017	5	11	2017	20:52:17	75137	0.2	20	52	17	11	0.051757813	3.5288086	-0.11352539	-0.028076172	-0.93383789	2.4111328	0.25219727	0	0	0	0	0	0	0	0	0	0.94116211	0.058837891	0.29589844	0.017578125	0.028076172	0.25	0.533	33766.44	0.055	-199.27	0.786
808	809	809	Category E	-0.071777344	-0.059814453	-0.85180664	0.1628418	-0.1003418	0.45141602	0	0.167	5/11/2017	5	11	2017	20:52:17	75137	0.3	20	52	17	11	0.051757813	3.5288086	-0.10888672	-0.027587891	-0.93432617	1.9133301	0.095947266	0	0	0	0	0	0	0	0	0	0.94091797	0.059082031	0.15185547	0.037109375	-0.031982422	0.082519531	0.618	33464.77	-0.005	16.78	0.786
809	810	810	Category E	-0.27587891	0	-0.87597656	0.16552734	-0.10742188	0.45141602	0	0.705	5/11/2017	5	11	2017	20:52:17	75137	0.4	20	52	17	11	0.051757813	3.5288086	-0.10424805	-0.027099609	-0.93432617	0.6953125	0.18310547	0	0	0	0	0	0	0	0	0	0.94067383	0.059326172	0.25708008	-0.17138672	0.027099609	0.058349609	0.624	33444.77	-0.01	33.41	0.786
810	811	811	Category E	-0.10791016	-0.023925781	-0.80395508	0.16699219	-0.12011719	0.44213867	0	0.885	5/11/2017	5	11	2017	20:52:17	75137	0.5	20	52	17	11	0.051757813	3.5288086	-0.1003418	-0.026611328	-0.93481445	3.2009277	0.13110352	0	0	0	0	0	0	0	0	0	0.94067383	0.059326172	0.14135742	-0.007324219	0.002685547	0.13085938	0.507	33866.49	0.161	-563.78	0.705
811	812	812	Category E	-0.17993164	0.059814453	-1.1398926	0.18579102	-0.13891602	0.42895508	0	0.232	5/11/2017	5	11	2017	20:52:17	75137	0.6	20	52	17	12	0.051757813	3.5288086	-0.096923828	-0.026367188	-0.93383789	9.4257813	0.23803711	0	0	0	0	0	0	0	0	0	0.93920898	0.060791016	0.375	-0.082763672	0.086181641	-0.20581055	0.481	33970.79	0.244	-841.25	0.634
812	813	813	Category E	-0.29980469	-0.15576172	-1.079834	0.20141602	-0.10473633	0.42431641	0	0.268	5/11/2017	5	11	2017	20:52:17	75137	0.7	20	52	17	12	0.051757813	3.5288086	-0.093505859	-0.025390625	-0.93212891	13.531982	0.28491211	0	0	0	0	0	0	0	0	0	0.93701172	0.062988281	0.48388672	-0.20605469	-0.13012695	-0.14746094	0.523	33804.44	0.172	-585.19	0.634
813	814	814	Category E	-0.16796875	-0.023925781	-0.88793945	0.19262695	-0.14453125	0.42602539	0	0.634	5/11/2017	5	11	2017	20:52:17	75137	0.8	20	52	17	12	0.051757813	3.5288086	-0.089599609	-0.025146484	-0.93164063	13.192871	0.089599609	0	0	0	0	0	0	0	0	0	0.9362793	0.063720703	0.12353516	-0.078125	0.001220703	0.043701172	0.471	34012.12	0.197	-709.41	0.634
814	815	815	Category E	-0.19189453	-0.11987305	-0.88793945	0.14428711	-0.14892578	0.44921875	0	0.419	5/11/2017	5	11	2017	20:52:17	75137	0.9	20	52	17	12	0.051757813	3.5288086	-0.085205078	-0.023193359	-0.93115234	11.07373	0.15014648	0	0	0	0	0	0	0	0	0	0.93530273	0.064697266	0.24633789	-0.10644531	-0.096435547	0.043212891	0.43	34189.4	0.287	-1036.24	0.634
815	816	816	Category E	-0.071777344	-0.15576172	-0.93579102	0.12011719	-0.16992188	0.45068359	0	0.391	5/11/2017	5	11	2017	20:52:18	75138	0	20	52	18	12	0.051757813	3.5288086	-0.082275391	-0.021728516	-0.93164063	14.609375	0.13427734	0	0	0	0	0	0	0	0	0	0.93554688	0.064453125	0.14819336	0.010498047	-0.13378906	-0.00390625	0.505	33874.36	0.297	-962.04	0.639
816	817	817	Category E	0	-0.083984375	-0.95996094	0.10546875	-0.18041992	0.44799805	0	0.639	5/11/2017	5	11	2017	20:52:18	75138	0.111	20	52	18	12	0.051757813	3.5288086	-0.079833984	-0.023193359	-0.93261719	17.489014	0.10400391	0	0	0	0	0	0	0	0	0	0.9362793	0.063720703	0.16772461	0.079833984	-0.060546875	-0.027099609	0.58	33595.19	0.283	-843.26	0.639
817	818	818	Category E	-0.14379883	-0.059814453	-0.87597656	0.077392578	-0.17431641	0.45825195	0	0.681	5/11/2017	5	11	2017	20:52:18	75138	0.222	20	52	18	12	0.051757813	3.5288086	-0.077880859	-0.025146484	-0.93383789	17.674072	0.093994141	0	0	0	0	0	0	0	0	0	0.9375	0.0625	0.15820313	-0.065673828	-0.034423828	0.057861328	0.569	33634.23	0.357	-1038.58	0.639
818	819	819	Category E	-0.11987305	-0.047851563	-0.7199707	0.056884766	-0.18261719	0.46264648	0	0.721	5/11/2017	5	11	2017	20:52:18	75138	0.333	20	52	18	12	0.051757813	3.5288086	-0.075683594	-0.026611328	-0.93334961	17.587646	0.21899414	0	0	0	0	0	0	0	0	0	0.93676758	0.063232422	0.27880859	-0.043945313	-0.020996094	0.21337891	0.568	33637.81	0.318	-943.97	0.639
819	820	820	Category E	-0.14379883	-0.059814453	-1.0917969	0.056640625	-0.18823242	0.46459961	0	0.568	5/11/2017	5	11	2017	20:52:18	75138	0.444	20	52	18	12	0.051757813	3.5288086	-0.073242188	-0.028076172	-0.93212891	18.355957	0.17700195	0	0	0	0	0	0	0	0	0	0.93554688	0.064453125	0.26147461	-0.0703125	-0.031494141	-0.15942383	0.59	33560.21	0.336	-964.56	0.639
820	821	821	Category E	-0.10791016	0.071777344	-1.0917969	0.072509766	-0.19018555	0.45751953	0	0.409	5/11/2017	5	11	2017	20:52:18	75138	0.555	20	52	18	12	0.051757813	3.5288086	-0.071289063	-0.029785156	-0.93310547	18.00415	0.19165039	0	0	0	0	0	0	0	0	0	0.93652344	0.063476563	0.29638672	-0.036376953	0.1015625	-0.15844727	0.538	33747.65	0.417	-1221.06	0.648
821	822	822	Category E	-0.059814453	0.047851563	-0.91186523	0.11962891	-0.18041992	0.44165039	0	0.524	5/11/2017	5	11	2017	20:52:18	75138	0.666	20	52	18	13	0.051757813	3.5288086	-0.069091797	-0.030029297	-0.93310547	13.030762	0.081298828	0	0	0	0	0	0	0	0	0	0.9362793	0.063720703	0.10864258	0.009277344	0.077880859	0.021240234	0.533	33766.44	0.294	-921.01	0.648
822	823	823	Category E	-0.11987305	-0.059814453	-0.87597656	0.11376953	-0.16479492	0.45043945	0	0.33	5/11/2017	5	11	2017	20:52:18	75138	0.777	20	52	18	13	0.051513672	3.4853027	-0.066162109	-0.031005859	-0.93261719	5.7675781	0.083007813	0	0	0	0	0	0	0	0	0	0.93554688	0.064453125	0.13916016	-0.053466797	-0.028808594	0.056640625	0.649	33363.1	0.167	-488.44	0.568
823	824	824	Category E	-0.047851563	0.047851563	-0.95996094	0.13208008	-0.15283203	0.45239258	0	0.648	5/11/2017	5	11	2017	20:52:18	75138	0.888	20	52	18	13	0.051513672	3.4853027	-0.0625	-0.032470703	-0.93530273	1.2067871	0.085449219	0	0	0	0	0	0	0	0	0	0.93798828	0.062011719	0.11962891	0.014648438	0.080322266	-0.024414063	0.646	33372.76	0.126	-377.9	0.648
824	825	825	Category E	-0.17993164	-0.035888672	-0.88793945	0.13891602	-0.13476563	0.45678711	0	1.416	5/11/2017	5	11	2017	20:52:19	75139	0	20	52	19	13	0.051513672	3.4853027	-0.059570313	-0.032470703	-0.93481445	0.45581055	0.12890625	0	0	0	0	0	0	0	0	0	0.93725586	0.062744141	0.17041016	-0.12011719	-0.003173828	0.046875	0.695	33219.25	0.072	-210.39	0.648
825	826	826	Category E	-0.083984375	-0.023925781	-0.79199219	0.14648438	-0.13623047	0.44384766	0	0.549	5/11/2017	5	11	2017	20:52:19	75139	0.1	20	52	19	13	0.051513672	3.4853027	-0.057128906	-0.033447266	-0.93383789	2.0439453	0.14453125	0	0	0	0	0	0	0	0	0	0.9362793	0.063720703	0.17822266	-0.026611328	0.009521484	0.1418457	0.706	33186	0.216	-580.69	0.648
826	827	827	Category E	-0.20385742	0.011962891	-0.94799805	0.14990234	-0.1328125	0.44775391	0	0.708	5/11/2017	5	11	2017	20:52:19	75139	0.2	20	52	19	13	0.051513672	3.4853027	-0.053466797	-0.034912109	-0.93286133	3.2478027	0.15795898	0	0	0	0	0	0	0	0	0	0.93505859	0.064941406	0.2121582	-0.15014648	0.046875	-0.014892578	0.75	33057.05	0.239	-609.3	0.648
827	828	828	Category E	-0.20385742	-0.13183594	-1.223877	0.16967773	-0.13916016	0.43823242	0	0.585	5/11/2017	5	11	2017	20:52:19	75139	0.3	20	52	19	13	0.051513672	3.4853027	-0.051025391	-0.03515625	-0.93334961	1.6955566	0.34179688	0	0	0	0	0	0	0	0	0	0.93554688	0.064453125	0.53955078	-0.15258789	-0.096435547	-0.2902832	0.697	33213.17	0.382	-964	0.595
828	829	829	Category E	-0.15576172	-0.11987305	-0.94799805	0.17749023	-0.14111328	0.43432617	0	0.595	5/11/2017	5	11	2017	20:52:19	75139	0.4	20	52	19	13	0.051513672	3.4853027	-0.048583984	-0.034667969	-0.93188477	0.75976563	0.13745117	0	0	0	0	0	0	0	0	0	0.93383789	0.066162109	0.20800781	-0.10693359	-0.084960938	-0.015869141	0.475	33995.5	0.746	-2033.93	0.585
829	830	830	Category E	-0.15576172	-0.035888672	-0.97192383	0.14379883	-0.16113281	0.44482422	0	0.331	5/11/2017	5	11	2017	20:52:19	75139	0.5	20	52	19	13	0.051513672	3.4853027	-0.048583984	-0.033203125	-0.93041992	6.3173828	0.11474609	0	0	0	0	0	0	0	0	0	0.93212891	0.067871094	0.15087891	-0.10693359	-0.002441406	-0.041259766	0.445	34123.01	0.769	-2147.91	0.595
830	831	831	Category E	-0.095947266	-0.15576172	-0.92382813	0.091796875	-0.1730957	0.45996094	0	0.086	5/11/2017	5	11	2017	20:52:19	75139	0.6	20	52	19	13	0.051513672	3.4853027	-0.048828125	-0.032714844	-0.93212891	13.774414	0.13183594	0	0	0	0	0	0	0	0	0	0.93408203	0.065917969	0.1784668	-0.046875	-0.12280273	0.008300781	0.455	34079.76	0.888	-2344.38	0.585
831	832	832	Category E	-0.29980469	0.047851563	-0.80395508	0.059326172	-0.17626953	0.4675293	0	0.366	5/11/2017	5	11	2017	20:52:19	75139	0.7	20	52	19	14	0.051513672	3.4853027	-0.048095703	-0.031982422	-0.93383789	17.198975	0.29418945	0	0	0	0	0	0	0	0	0	0.93554688	0.064453125	0.46142578	-0.25146484	0.079833984	0.12988281	0.394	34356.72	0.742	-2226.48	0.366
832	833	833	Category E	-0.23999023	0	-0.61181641	0.007324219	-0.16601563	0.48046875	0	0.769	5/11/2017	5	11	2017	20:52:19	75139	0.8	20	52	19	14	0.051513672	3.4853027	-0.048828125	-0.03125	-0.93505859	21.067627	0.37695313	0	0	0	0	0	0	0	0	0	0.93701172	0.062988281	0.54589844	-0.19091797	0.03125	0.32324219	0.355	34552.59	0.745	-2347.81	0.366
833	834	834	Category E	-0.059814453	-0.26391602	-1.3679199	0.021972656	-0.17504883	0.47607422	0	0.221	5/11/2017	5	11	2017	20:52:19	75139	0.9	20	52	19	14	0.051513672	3.4853027	-0.048828125	-0.032958984	-0.93481445	24.448975	0.49072266	0	0	0	0	0	0	0	0	0	0.93676758	0.063232422	0.67456055	-0.010742188	-0.23071289	-0.43286133	0.401	34323.24	0.661	-2037.62	0.475
834	835	835	Category E	-0.035888672	0.071777344	-1.2119141	0.043945313	-0.19262695	0.46630859	0	0.358	5/11/2017	5	11	2017	20:52:20	75140	0	20	52	20	14	0.051513672	3.4853027	-0.046875	-0.035888672	-0.9296875	27.310303	0.30224609	0	0	0	0	0	0	0	0	0	0.93139648	0.068603516	0.40087891	0.010986328	0.10766602	-0.28198242	0.466	34033.05	0.314	-1060.45	0.547
835	836	836	Category E	-0.047851563	-0.071777344	-0.86376953	0.056884766	-0.18164063	0.46362305	0	0.608	5/11/2017	5	11	2017	20:52:20	75140	0.1	20	52	20	14	0.051513672	3.4853027	-0.046386719	-0.038085938	-0.9296875	26.181396	0.073974609	0	0	0	0	0	0	0	0	0	0.93164063	0.068359375	0.10107422	-0.001220703	-0.033447266	0.065917969	0.496	33910.07	0.227	-774.65	0.547
836	837	837	Category E	-0.011962891	-0.047851563	-0.88793945	0.015136719	-0.18505859	0.47265625	0	0.475	5/11/2017	5	11	2017	20:52:20	75140	0.2	20	52	20	14	0.051513672	3.4853027	-0.052001953	-0.039550781	-0.92602539	20.866943	0.055908203	0	0	0	0	0	0	0	0	0	0.92822266	0.071777344	0.086425781	0.040039063	-0.008300781	0.038085938	0.448	34109.95	0.191	-714.49	0.547
837	838	838	Category E	-0.13183594	-0.011962891	-0.81591797	0.000732422	-0.18823242	0.47387695	0	0.547	5/11/2017	5	11	2017	20:52:20	75140	0.3	20	52	20	14	0.051513672	3.4853027	-0.057617188	-0.038574219	-0.92260742	16.35376	0.13256836	0	0	0	0	0	0	0	0	0	0.92529297	0.074707031	0.20751953	-0.073974609	0.026611328	0.10668945	0.504	33878.3	0.167	-585	0.547
838	839	839	Category E	0.047851563	-0.023925781	-0.68383789	-0.03125	-0.18994141	0.46801758	0	0.481	5/11/2017	5	11	2017	20:52:20	75140	0.4	20	52	20	14	0.051513672	3.4853027	-0.062744141	-0.039794922	-0.92236328	13.646729	0.26342773	0	0	0	0	0	0	0	0	0	0.92553711	0.074462891	0.36523438	0.1105957	0.015869141	0.23852539	0.511	33850.83	0.068	-252.12	0.56
839	840	840	Category E	0.083984375	0.035888672	-1.0319824	-0.017822266	-0.1953125	0.46801758	0	0.56	5/11/2017	5	11	2017	20:52:20	75140	0.5	20	52	20	14	0.051513672	3.4853027	-0.067871094	-0.042236328	-0.9206543	8.4780273	0.20361328	0	0	0	0	0	0	0	0	0	0.92407227	0.075927734	0.34106445	0.15185547	0.078125	-0.11108398	0.55	33703.13	0.007	-25.6	0.56
840	841	841	Category E	0.11987305	-0.023925781	-1.2839355	0.018310547	-0.19287109	0.46655273	0	0.396	5/11/2017	5	11	2017	20:52:20	75140	0.6	20	52	20	14	0.051513672	3.4853027	-0.073486328	-0.041503906	-0.91455078	1.3505859	0.41699219	0	0	0	0	0	0	0	0	0	0.91845703	0.081542969	0.58032227	0.19335938	0.017578125	-0.36914063	0.574	33616.41	-0.056	207.25	0.56
841	842	842	Category E	0.14379883	-0.011962891	-0.88793945	0.012451172	-0.19702148	0.46459961	0	0.841	5/11/2017	5	11	2017	20:52:20	75140	0.7	20	52	20	15	0.051513672	3.4853027	-0.083740234	-0.039306641	-0.91259766	5.9484863	0.23071289	0	0	0	0	0	0	0	0	0	0.91748047	0.082519531	0.2800293	0.22753906	0.02734375	0.024658203	0.554	33688.47	0.009	-32.68	0.56
842	843	843	Category E	0.11987305	0.011962891	-0.87597656	-0.022949219	-0.20825195	0.46118164	0	0.619	5/11/2017	5	11	2017	20:52:20	75140	0.8	20	52	20	15	0.051513672	3.4853027	-0.088867188	-0.039794922	-0.91137695	6.5979004	0.21801758	0	0	0	0	0	0	0	0	0	0.91650391	0.083496094	0.29614258	0.20874023	0.051757813	0.035400391	0.511	33850.83	-0.067	276.55	0.619
843	844	844	Category E	0.071777344	-0.011962891	-0.82788086	-0.068603516	-0.2175293	0.46289063	0	0.428	5/11/2017	5	11	2017	20:52:20	75140	0.9	20	52	20	15	0.051513672	3.4853027	-0.09375	-0.039550781	-0.90649414	5.4226074	0.18530273	0	0	0	0	0	0	0	0	0	0.91210938	0.087890625	0.27197266	0.16552734	0.027587891	0.078613281	0.522	33808.27	-0.073	297.35	0.625
844	845	845	Category E	0	-0.011962891	-0.80395508	-0.096923828	-0.21142578	0.46508789	0	0.224	5/11/2017	5	11	2017	20:52:21	75141	0	20	52	21	15	0.051513672	3.4853027	-0.10009766	-0.037597656	-0.90600586	5.7456055	0.14526367	0	0	0	0	0	0	0	0	0	0.91210938	0.087890625	0.22802734	0.10009766	0.025634766	0.10205078	0.562	33659.4	-0.037	137.39	0.625
845	846	846	Category E	0.11987305	-0.10791016	-0.88793945	-0.090576172	-0.19433594	0.47583008	0	0.625	5/11/2017	5	11	2017	20:52:21	75141	0.09	20	52	21	15	0.051513672	3.4853027	-0.10522461	-0.036376953	-0.90429688	4.4003906	0.23657227	0	0	0	0	0	0	0	0	0	0.91113281	0.088867188	0.31298828	0.22509766	-0.071289063	0.016357422	0.492	33926.12	0.025	-98.59	0.625
846	847	847	Category E	0.17993164	-0.047851563	-1.1999512	-0.072021484	-0.203125	0.47485352	0	0.636	5/11/2017	5	11	2017	20:52:21	75141	0.181	20	52	21	15	0.051513672	3.4853027	-0.11108398	-0.033935547	-0.89941406	2.2102051	0.41845703	0	0	0	0	0	0	0	0	0	0.90673828	0.093261719	0.60522461	0.29101563	-0.013671875	-0.30029297	0.571	33627.09	-0.05	185.02	0.625
847	848	848	Category E	0.16796875	0.059814453	-0.97192383	-0.060302734	-0.1940918	0.46850586	0	0.423	5/11/2017	5	11	2017	20:52:21	75141	0.272	20	52	21	15	0.051513672	3.4853027	-0.11743164	-0.034423828	-0.89575195	6.7414551	0.31005859	0	0	0	0	0	0	0	0	0	0.90429688	0.095703125	0.45556641	0.28540039	0.094238281	-0.075927734	0.588	33567.17	-0.153	599.89	0.625
848	849	849	Category E	0.16796875	0.035888672	-0.92382813	-0.076416016	-0.1953125	0.47290039	0	1.092	5/11/2017	5	11	2017	20:52:21	75141	0.363	20	52	21	15	0.051513672	3.4853027	-0.12695313	-0.033691406	-0.89697266	8.9589844	0.30419922	0	0	0	0	0	0	0	0	0	0.90673828	0.093261719	0.39135742	0.29492188	0.069580078	-0.026611328	0.613	33481.55	-0.154	581.12	0.633
849	850	850	Category E	0.11987305	0.035888672	-0.93579102	-0.10327148	-0.18603516	0.47412109	0	0.532	5/11/2017	5	11	2017	20:52:21	75141	0.454	20	52	21	15	0.051513672	3.4853027	-0.13134766	-0.032958984	-0.89404297	13.327148	0.26367188	0	0	0	0	0	0	0	0	0	0.90429688	0.095703125	0.36181641	0.2512207	0.068847656	-0.041503906	0.614	33478.18	-0.155	584.49	0.636
850	851	851	Category E	0.083984375	0.023925781	-0.83984375	-0.13598633	-0.1796875	0.46508789	0	0.37	5/11/2017	5	11	2017	20:52:21	75141	0.545	20	52	21	15	0.051513672	3.4853027	-0.13525391	-0.030517578	-0.8918457	19.194336	0.23193359	0	0	0	0	0	0	0	0	0	0.90258789	0.097412109	0.32592773	0.21923828	0.054443359	0.052001953	0.668	33302.71	-0.308	1223.83	0.765
851	852	852	Category E	0.071777344	0.059814453	-0.76782227	-0.15136719	-0.18920898	0.46435547	0	0.633	5/11/2017	5	11	2017	20:52:21	75141	0.636	20	52	21	16	0.051513672	3.4853027	-0.14404297	-0.030029297	-0.89208984	25.880859	0.26489258	0	0	0	0	0	0	0	0	0	0.90429688	0.095703125	0.43041992	0.21582031	0.08984375	0.12426758	0.725	33129.54	-0.341	1275.85	0.913
852	853	853	Category E	0.13183594	0.035888672	-0.91186523	-0.14404297	-0.20141602	0.46362305	0	0.958	5/11/2017	5	11	2017	20:52:21	75141	0.727	20	52	21	16	0.051513672	3.4853027	-0.14868164	-0.030517578	-0.88745117	32.826904	0.28930664	0	0	0	0	0	0	0	0	0	0.90039063	0.099609375	0.37158203	0.28051758	0.06640625	-0.024169922	0.695	33219.25	-0.252	912.51	0.765
853	854	854	Category E	0.14379883	0.17993164	-0.87597656	-0.13647461	-0.19433594	0.46337891	0	0.765	5/11/2017	5	11	2017	20:52:21	75141	0.818	20	52	21	16	0.051513672	3.4853027	-0.15527344	-0.026123047	-0.88452148	35.990479	0.36328125	0	0	0	0	0	0	0	0	0	0.8984375	0.1015625	0.51367188	0.29907227	0.20605469	0.008544922	0.668	33302.71	-0.144	497.9	0.765
854	855	855	Category E	0.059814453	0.10791016	-0.99584961	-0.15454102	-0.16186523	0.47216797	0	0.913	5/11/2017	5	11	2017	20:52:21	75141	0.909	20	52	21	16	0.051513672	3.4853027	-0.16040039	-0.026123047	-0.88134766	38.596191	0.28198242	0	0	0	0	0	0	0	0	0	0.89624023	0.10375977	0.46875	0.22021484	0.1340332	-0.11425781	0.717	33153.16	-0.109	345.28	0.913
855	856	856	Category E	-0.011962891	-0.11987305	-0.99584961	-0.17138672	-0.13720703	0.47436523	0	0.369	5/11/2017	5	11	2017	20:52:22	75142	0	20	52	22	16	0.051513672	3.4853027	-0.16357422	-0.022949219	-0.87792969	40.130615	0.21508789	0	0	0	0	0	0	0	0	0	0.89355469	0.10644531	0.36621094	0.15161133	-0.096679688	-0.11767578	0.802	32912.32	-0.209	637.49	0.958
856	857	857	Category E	0	-0.14379883	-1.0197754	-0.17773438	-0.12963867	0.48022461	0	0.667	5/11/2017	5	11	2017	20:52:22	75142	0.111	20	52	22	16	0.051513672	3.4853027	-0.17431641	-0.021484375	-0.87670898	41.758789	0.2565918	0	0	0	0	0	0	0	0	0	0.89404297	0.10595703	0.43969727	0.17431641	-0.12207031	-0.14282227	0.863	32751.93	-0.245	712.84	1.143
857	858	858	Category E	0.011962891	-0.10791016	-0.86376953	-0.19018555	-0.12426758	0.47338867	0	1.143	5/11/2017	5	11	2017	20:52:22	75142	0.222	20	52	22	16	0.051513672	3.4853027	-0.18017578	-0.018798828	-0.87329102	43.779541	0.21191406	0	0	0	0	0	0	0	0	0	0.8918457	0.1081543	0.29077148	0.19213867	-0.088867188	0.009521484	0.926	32595.65	-0.392	1167.02	1.143
858	859	859	Category E	0	-0.095947266	-0.81591797	-0.20727539	-0.10961914	0.47045898	0	1.325	5/11/2017	5	11	2017	20:52:22	75142	0.333	20	52	22	16	0.051513672	3.4853027	-0.18725586	-0.016357422	-0.87207031	44.767578	0.21118164	0	0	0	0	0	0	0	0	0	0.89208984	0.10791016	0.32299805	0.18725586	-0.079345703	0.056152344	0.886	32693.84	-0.401	1260.61	1.143
859	860	860	Category E	-0.071777344	-0.11987305	-0.99584961	-0.24194336	-0.086181641	0.45922852	0	1.143	5/11/2017	5	11	2017	20:52:22	75142	0.444	20	52	22	16	0.051513672	3.4853027	-0.19287109	-0.015380859	-0.87207031	46.018311	0.20214844	0	0	0	0	0	0	0	0	0	0.89331055	0.10668945	0.34912109	0.12109375	-0.10424805	-0.12353516	0.926	32595.65	-0.418	1266.91	1.143
860	861	861	Category E	0	-0.023925781	-0.89990234	-0.24975586	-0.045654297	0.46386719	0	0.669	5/11/2017	5	11	2017	20:52:22	75142	0.555	20	52	22	16	0.051513672	3.5320312	-0.19970703	-0.013916016	-0.86865234	45.980469	0.20239258	0	0	0	0	0	0	0	0	0	0.89135742	0.10864258	0.2409668	0.19970703	-0.009765625	-0.031005859	0.955	32526.59	-0.483	1481.37	1.143
861	862	862	Category E	0.035888672	-0.071777344	-0.86376953	-0.26733398	-0.020019531	0.46044922	0	0.611	5/11/2017	5	11	2017	20:52:22	75142	0.666	20	52	22	17	0.051513672	3.5320312	-0.20581055	-0.014648438	-0.86401367	46.047363	0.24829102	0	0	0	0	0	0	0	0	0	0.88842773	0.11157227	0.29907227	0.24169922	-0.056884766	0.000244141	0.827	32845.43	-0.36	1183.42	1.143
862	863	863	Category E	0.11987305	-0.19189453	-1.1518555	-0.25878906	-0.012939453	0.45654297	0	0.84	5/11/2017	5	11	2017	20:52:22	75142	0.777	20	52	22	17	0.051513672	3.5320312	-0.21166992	-0.013427734	-0.86303711	44.072998	0.47436523	0	0	0	0	0	0	0	0	0	0.88867188	0.11132813	0.79858398	0.33154297	-0.17822266	-0.28857422	0.816	32874.66	-0.258	799.23	0.877
863	864	864	Category E	0.047851563	-0.011962891	-0.93579102	-0.25268555	0.023925781	0.46484375	0	0.376	5/11/2017	5	11	2017	20:52:22	75142	0.888	20	52	22	17	0.051513672	3.5320312	-0.21728516	-0.012207031	-0.86132813	41.720215	0.27539063	0	0	0	0	0	0	0	0	0	0.88842773	0.11157227	0.34008789	0.26513672	0.000244141	-0.07421875	0.772	32994.86	-0.129	387.6	0.84
864	865	865	Category E	0.023925781	-0.10791016	-0.85180664	-0.27172852	0.042480469	0.45483398	0	1.261	5/11/2017	5	11	2017	20:52:23	75143	0	20	52	23	17	0.051513672	3.5320312	-0.22412109	-0.012207031	-0.859375	40.852783	0.26586914	0	0	0	0	0	0	0	0	0	0.88818359	0.11181641	0.35131836	0.24804688	-0.095458984	0.007568359	0.767	33008.86	-0.008	22.57	0.877
865	866	866	Category E	0.10791016	-0.11987305	-0.86376953	-0.28686523	0.037109375	0.44262695	0	0.877	5/11/2017	5	11	2017	20:52:23	75143	0.1	20	52	23	17	0.051513672	3.5320312	-0.22802734	-0.011962891	-0.85766602	40.842773	0.35302734	0	0	0	0	0	0	0	0	0	0.88745117	0.11254883	0.44995117	0.3359375	-0.10766602	-0.005859375	0.922	32605.31	-0.216	580.69	1.245
866	867	867	Category E	0.011962891	-0.035888672	-0.92382813	-0.29541016	0.042724609	0.43481445	0	0.642	5/11/2017	5	11	2017	20:52:23	75143	0.2	20	52	23	17	0.051513672	3.5320312	-0.23364258	-0.011230469	-0.85742188	41.527832	0.25561523	0	0	0	0	0	0	0	0	0	0.88867188	0.11132813	0.33642578	0.24560547	-0.024414063	-0.066162109	0.989	32447.75	-0.327	873.88	1.245
867	868	868	Category E	0.10791016	-0.047851563	-0.80395508	-0.29711914	0.040283203	0.43383789	0	1.538	5/11/2017	5	11	2017	20:52:23	75143	0.3	20	52	23	17	0.051513672	3.5320312	-0.23730469	-0.009277344	-0.85620117	40.487793	0.35131836	0	0	0	0	0	0	0	0	0	0.88867188	0.11132813	0.43603516	0.34521484	-0.038330078	0.052246094	1.079	32249.17	-0.407	1041.01	1.261
868	869	869	Category E	-0.011962891	-0.011962891	-0.83984375	-0.28955078	0.032958984	0.43920898	0	1.245	5/11/2017	5	11	2017	20:52:23	75143	0.4	20	52	23	17	0.051513672	3.5320312	-0.24243164	-0.007324219	-0.85107422	39.351807	0.23095703	0	0	0	0	0	0	0	0	0	0.88500977	0.11499023	0.24633789	0.23046875	-0.004394531	0.011230469	1.221	31961.57	-0.682	1782.34	1.245
869	870	870	Category E	-0.011962891	-0.083984375	-0.95996094	-0.27758789	0.044677734	0.44384766	0	0.913	5/11/2017	5	11	2017	20:52:23	75143	0.5	20	52	23	17	0.051513672	3.5320312	-0.24731445	-0.005371094	-0.84838867	36.781738	0.27197266	0	0	0	0	0	0	0	0	0	0.88378906	0.11621094	0.42529297	0.23535156	-0.078369141	-0.11132813	1.214	31975.1	-0.716	1926.99	1.414
870	871	871	Category E	0.011962891	-0.059814453	-0.92382813	-0.25463867	0.069824219	0.45336914	0	2.115	5/11/2017	5	11	2017	20:52:23	75143	0.6	20	52	23	17	0.051513672	3.5320312	-0.25195313	-0.004150391	-0.84521484	32.259033	0.28100586	0	0	0	0	0	0	0	0	0	0.88208008	0.11791992	0.39794922	0.26391602	-0.055419922	-0.078369141	1.343	31735.38	-0.952	2635.84	1.414
871	872	872	Category E	-0.047851563	-0.15576172	-0.94799805	-0.23266602	0.088867188	0.46166992	0	0.835	5/11/2017	5	11	2017	20:52:23	75143	0.7	20	52	23	18	0.051513672	3.5320312	-0.25805664	-0.001708984	-0.84423828	27.107422	0.28027344	0	0	0	0	0	0	0	0	0	0.8828125	0.1171875	0.46777344	0.21020508	-0.15380859	-0.10351563	1.136	32130.24	-0.785	2443.41	1.245
872	873	873	Category E	-0.047851563	-0.17993164	-0.93579102	-0.22338867	0.084472656	0.46386719	0	1.414	5/11/2017	5	11	2017	20:52:23	75143	0.8	20	52	23	18	0.051513672	3.5320312	-0.26245117	-0.001953125	-0.84399414	23.962402	0.29345703	0	0	0	0	0	0	0	0	0	0.8840332	0.1159668	0.48413086	0.21459961	-0.17773438	-0.091552734	1.1	32204.78	-0.779	2533.35	1.029
873	874	874	Category E	-0.035888672	-0.071777344	-0.91186523	-0.23583984	0.077148438	0.45703125	0	0.298	5/11/2017	5	11	2017	20:52:23	75143	0.9	20	52	23	18	0.051513672	3.5320312	-0.26708984	-0.002441406	-0.84619141	22.731201	0.25	0	0	0	0	0	0	0	0	0	0.88745117	0.11254883	0.3659668	0.23120117	-0.069091797	-0.065429688	1.062	32285.62	-0.725	2363.31	1.029
874	875	875	Category E	-0.035888672	-0.059814453	-0.92382813	-0.23413086	0.065673828	0.46411133	0	1.029	5/11/2017	5	11	2017	20:52:24	75144	0	20	52	24	18	0.051513672	3.5320312	-0.27172852	0.001953125	-0.83911133	21.768555	0.25805664	0	0	0	0	0	0	0	0	0	0.88183594	0.11816406	0.38232422	0.23583984	-0.061767578	-0.084472656	0.78	32972.6	-0.425	1579.99	0.835
875	876	876	Category C	-0.57592773	0.059814453	-0.59985352	0.093261719	0.08984375	0.47509766	0	0.685	5/11/2017	5	11	2017	20:55:44	75344	0.8	20	55	44	39	0.051025391	3.4482422	-0.28051758	0.002441406	-0.8347168	19.281738	0.38134766	0	0	0	0	0	0	0	0	0	0.88061523	0.11938477	0.5871582	-0.29516602	0.057128906	0.23486328	0.723	33135.42	-0.407	1631.32	0.91
876	877	877	Category C	-0.55175781	0.023925781	-0.58789063	0.13989258	0.091308594	0.46240234	0	0.419	5/11/2017	5	11	2017	20:55:44	75344	0.9	20	55	44	39	0.051025391	3.4482422	-0.28613281	0.002929688	-0.83251953	16.050781	0.36157227	0	0	0	0	0	0	0	0	0	0.88037109	0.11962891	0.53100586	-0.26538086	0.020751953	0.24462891	0.639	33395.46	-0.304	1264.43	0.685
877	878	878	Category C	-0.57592773	-0.13183594	-0.79199219	0.13818359	0.090332031	0.45629883	0	0.497	5/11/2017	5	11	2017	20:55:45	75345	0	20	55	45	39	0.051025391	3.4482422	-0.29321289	0.004394531	-0.83081055	16.01416	0.31591797	0	0	0	0	0	0	0	0	0	0.88110352	0.11889648	0.45776367	-0.2824707	-0.13623047	0.038818359	0.671	33293.3	-0.283	1092.5	0.685
878	879	879	Category C	-0.57592773	-0.059814453	-0.85180664	0.092529297	0.093261719	0.47924805	0	0.91	5/11/2017	5	11	2017	20:55:45	75345	0.1	20	55	45	39	0.051025391	3.4482422	-0.29931641	0.005371094	-0.83081055	15.875	0.28466797	0	0	0	0	0	0	0	0	0	0.88305664	0.11694336	0.36254883	-0.27636719	-0.065185547	-0.020751953	0.579	33598.71	-0.191	787.09	0.55
879	880	880	Category C	-0.57592773	0.095947266	-0.73193359	0.077392578	0.076171875	0.4753418	0	0.488	5/11/2017	5	11	2017	20:55:45	75345	0.2	20	55	45	39	0.051025391	3.4482422	-0.30664063	0.005615234	-0.83227539	13.860107	0.30102539	0	0	0	0	0	0	0	0	0	0.88696289	0.11303711	0.4597168	-0.26904297	0.090087891	0.1003418	0.557	33677.53	-0.238	1072	0.497
880	881	881	Category C	-0.82788086	0.095947266	-0.77978516	0.065429688	0.073730469	0.48779297	0	0.479	5/11/2017	5	11	2017	20:55:45	75345	0.3	20	55	45	39	0.051025391	3.4482422	-0.31518555	0.006103516	-0.82910156	13.82666	0.52246094	0	0	0	0	0	0	0	0	0	0.88696289	0.11303711	0.65161133	-0.51245117	0.089599609	0.049316406	0.518	33823.66	-0.171	771.25	0.55
881	882	882	Category C	-0.55175781	-0.10791016	-0.68383789	0.072998047	0.074462891	0.48486328	0	0.55	5/11/2017	5	11	2017	20:55:45	75345	0.4	20	55	45	39	0.051025391	3.4482422	-0.32421875	0.006591797	-0.82275391	16.794678	0.29003906	0	0	0	0	0	0	0	0	0	0.88427734	0.11572266	0.48095703	-0.22729492	-0.11450195	0.13891602	0.563	33655.79	-0.156	639.13	0.55
882	883	883	Category C	-0.49194336	0.035888672	-0.63598633	0.14404297	0.076171875	0.45800781	0	0.185	5/11/2017	5	11	2017	20:55:45	75345	0.5	20	55	45	39	0.051025391	3.4482422	-0.33300781	0.006835938	-0.8203125	18.716309	0.24487305	0	0	0	0	0	0	0	0	0	0.88549805	0.11450195	0.37207031	-0.15869141	0.028808594	0.18432617	0.444	34127.38	0.013	-56.18	0.521
883	884	884	Category C	-0.70776367	0.035888672	-0.77978516	0.18798828	0.098144531	0.43725586	0	0.77	5/11/2017	5	11	2017	20:55:45	75345	0.6	20	55	45	39	0.051025391	3.4482422	-0.34155273	0.006347656	-0.81811523	17.668457	0.36914063	0	0	0	0	0	0	0	0	0	0.88647461	0.11352539	0.43359375	-0.3659668	0.029296875	0.038330078	0.449	34105.62	0.063	-258.69	0.55
884	885	885	Category C	-0.55175781	0.13183594	-0.671875	0.16699219	0.10229492	0.4465332	0	0.194	5/11/2017	5	11	2017	20:55:45	75345	0.7	20	55	45	39	0.051025391	3.4482422	-0.35009766	0.007324219	-0.81689453	12.912842	0.27758789	0	0	0	0	0	0	0	0	0	0.88891602	0.11108398	0.47094727	-0.20141602	0.12426758	0.14501953	0.525	33796.79	0.115	-404.59	0.55
885	886	886	Category C	-0.73193359	0	-0.80395508	0.12402344	0.090332031	0.46337891	0	0.521	5/11/2017	5	11	2017	20:55:45	75345	0.8	20	55	45	40	0.051025391	3.4482422	-0.36547852	0.002441406	-0.81958008	11.747803	0.36645508	0	0	0	0	0	0	0	0	0	0.89746094	0.10253906	0.38452148	-0.36621094	-0.002441406	0.015625	0.517	33827.53	0.206	-692.11	0.521
886	887	887	Category C	-0.61181641	-0.071777344	-0.73193359	0.082763672	0.073486328	0.48144531	0	0.93	5/11/2017	5	11	2017	20:55:45	75345	0.9	20	55	45	40	0.051025391	3.4482422	-0.37304688	0.003662109	-0.81689453	11.297119	0.2644043	0	0	0	0	0	0	0	0	0	0.89819336	0.10180664	0.39941406	-0.23852539	-0.075439453	0.084960938	0.521	33812.11	0.198	-664.87	0.521
887	888	888	Category C	-0.86376953	0.059814453	-0.77978516	0.087890625	0.082519531	0.47607422	0	0.504	5/11/2017	5	11	2017	20:55:46	75346	0	20	55	46	40	0.051025391	3.4482422	-0.38330078	0.005859375	-0.8125	9.8530273	0.484375	0	0	0	0	0	0	0	0	0	0.8984375	0.1015625	0.56713867	-0.48022461	0.053710938	0.032714844	0.435	34167.06	0.288	-1031.64	0.504
888	889	889	Category C	-0.40795898	-0.011962891	-0.61181641	0.12451172	0.089599609	0.46533203	0	0.211	5/11/2017	5	11	2017	20:55:46	75346	0.1	20	55	46	40	0.051025391	3.4482422	-0.39428711	0.006347656	-0.81030273	8.0744629	0.19995117	0	0	0	0	0	0	0	0	0	0.90136719	0.098632813	0.23046875	-0.013427734	-0.018310547	0.19848633	0.459	34062.67	0.18	-667.21	0.517
889	890	890	Category C	-0.59985352	0.19189453	-0.69580078	0.17260742	0.10253906	0.44335938	0	0.252	5/11/2017	5	11	2017	20:55:46	75346	0.2	20	55	46	40	0.051025391	3.4482422	-0.40356445	0.005859375	-0.80737305	7.1699219	0.29223633	0	0	0	0	0	0	0	0	0	0.90258789	0.097412109	0.49365234	-0.19604492	0.18579102	0.11157227	0.459	34062.67	0.074	-296.23	0.504
890	891	891	Category C	-0.81591797	0.011962891	-0.82788086	0.14575195	0.078857422	0.45898438	0	0.34	5/11/2017	5	11	2017	20:55:46	75346	0.3	20	55	46	40	0.051025391	3.4482422	-0.41040039	0.006347656	-0.80371094	10.248535	0.40600586	0	0	0	0	0	0	0	0	0	0.90234375	0.09765625	0.43505859	-0.40527344	0.005371094	-0.023925781	0.36	34526.54	0.085	-403.53	0.504
891	892	892	Category C	-0.55175781	0.023925781	-0.76782227	0.12304688	0.089355469	0.46142578	0	0.517	5/11/2017	5	11	2017	20:55:46	75346	0.4	20	55	46	40	0.051025391	3.4482422	-0.41943359	0.006103516	-0.80175781	9.9865723	0.13745117	0	0	0	0	0	0	0	0	0	0.9050293	0.094970703	0.18383789	-0.13208008	0.017578125	0.033935547	0.384	34405.39	0.125	-546.74	0.517
892	893	893	Category C	-0.81591797	0.20385742	-0.83984375	0.11352539	0.096435547	0.46435547	0	0.34	5/11/2017	5	11	2017	20:55:46	75346	0.5	20	55	46	40	0.051025391	3.4482422	-0.4284668	0.005615234	-0.80175781	8.2019043	0.43652344	0	0	0	0	0	0	0	0	0	0.90893555	0.091064453	0.62353516	-0.38720703	0.19799805	-0.037841797	0.443	34131.76	0.164	-629.92	0.568
893	894	894	Category C	-0.58789063	-0.023925781	-0.64794922	0.1159668	0.096679688	0.46166992	0	0.644	5/11/2017	5	11	2017	20:55:46	75346	0.6	20	55	46	40	0.051025391	3.4482422	-0.43652344	0.006347656	-0.79980469	6.1804199	0.21630859	0	0	0	0	0	0	0	0	0	0.91113281	0.088867188	0.33349609	-0.15112305	-0.030273438	0.15185547	0.524	33800.61	0.028	-104.82	0.644
894	895	895	Category C	-0.44384766	0.13183594	-0.61181641	0.17871094	0.090820313	0.44140625	0	0.568	5/11/2017	5	11	2017	20:55:46	75346	0.7	20	55	46	40	0.051025391	3.4482422	-0.44677734	0.005371094	-0.79882813	7.7558594	0.22583008	0	0	0	0	0	0	0	0	0	0.9152832	0.084716797	0.31640625	0.002929688	0.1262207	0.18701172	0.608	33498.44	-0.023	79.2	0.644
895	896	896	Category C	-0.93579102	-0.035888672	-0.82788086	0.19799805	0.093261719	0.43408203	0	0.739	5/11/2017	5	11	2017	20:55:46	75346	0.8	20	55	46	41	0.051025391	3.4482422	-0.45410156	0.003173828	-0.79541016	9.9558105	0.48413086	0	0	0	0	0	0	0	0	0	0.91601563	0.083984375	0.55273438	-0.48144531	-0.0390625	-0.032226563	0.593	33549.81	0.055	-183.5	0.644
896	897	897	Category C	-0.45581055	0.13183594	-0.69580078	0.16040039	0.11352539	0.4453125	0	0.842	5/11/2017	5	11	2017	20:55:46	75346	0.9	20	55	46	41	0.051025391	3.4482422	-0.4597168	0.004882813	-0.79101563	8.5979004	0.15869141	0	0	0	0	0	0	0	0	0	0.91503906	0.084960938	0.22607422	0.00390625	0.12670898	0.095214844	0.618	33464.77	0.138	-424.83	0.644
897	898	898	Category C	-0.7199707	0.13183594	-0.76782227	0.17602539	0.11645508	0.43725586	0	0.429	5/11/2017	5	11	2017	20:55:47	75347	0	20	55	47	41	0.051025391	3.4482422	-0.46801758	0.007324219	-0.78881836	7.0136719	0.28149414	0	0	0	0	0	0	0	0	0	0.91723633	0.082763672	0.3972168	-0.25170898	0.12426758	0.020996094	0.534	33762.67	0.12	-415.6	0.568
898	899	899	Category C	-0.56396484	0.035888672	-0.73193359	0.10864258	0.11694336	0.45898438	0	0.489	5/11/2017	5	11	2017	20:55:47	75347	0.1	20	55	47	41	0.051025391	3.4482422	-0.47412109	0.008300781	-0.7878418	6.1254883	0.10913086	0	0	0	0	0	0	0	0	0	0.91967773	0.080322266	0.17285156	-0.089599609	0.02734375	0.055908203	0.485	33954.45	0.053	-206.8	0.739
899	900	900	Category C	-0.69580078	0.059814453	-0.80395508	0.085449219	0.10693359	0.47070313	0	0.142	5/11/2017	5	11	2017	20:55:47	75347	0.2	20	55	47	41	0.051025391	3.4482422	-0.48364258	0.010009766	-0.78808594	7.9160156	0.21826172	0	0	0	0	0	0	0	0	0	0.92480469	0.075195313	0.27758789	-0.21191406	0.049560547	-0.015625	0.508	33862.56	0.071	-263.85	0.628
900	901	901	Category C	-0.58789063	0.011962891	-0.73193359	0.096923828	0.11157227	0.47143555	0	0.273	5/11/2017	5	11	2017	20:55:47	75347	0.3	20	55	47	41	0.051025391	3.4482422	-0.48754883	0.010253906	-0.78369141	6.6311035	0.11279297	0	0	0	0	0	0	0	0	0	0.9230957	0.076904297	0.15356445	-0.10009766	0.001464844	0.051757813	0.472	34007.96	0.198	-711.52	0.489
901	902	902	Category C	-0.52783203	0.13183594	-0.82788086	0.13232422	0.12060547	0.45678711	0	0.876	5/11/2017	5	11	2017	20:55:47	75347	0.4	20	55	47	41	0.051025391	3.4482422	-0.49731445	0.010986328	-0.78344727	3.4694824	0.13183594	0	0	0	0	0	0	0	0	0	0.92797852	0.072021484	0.1953125	-0.030273438	0.12060547	-0.044189453	0.467	34028.85	0.196	-710.38	0.628
902	903	903	Category C	-0.57592773	0.047851563	-0.73193359	0.09765625	0.12548828	0.46313477	0	0.628	5/11/2017	5	11	2017	20:55:47	75347	0.5	20	55	47	41	0.051025391	3.4482422	-0.50463867	0.011962891	-0.78222656	1.4689941	0.094238281	0	0	0	0	0	0	0	0	0	0.9309082	0.069091797	0.15722656	-0.071044922	0.035644531	0.050292969	0.558	33673.89	0.019	-68.11	0.652
903	904	904	Category C	-0.58789063	0.035888672	-0.81591797	0.10107422	0.11791992	0.46337891	0	0.395	5/11/2017	5	11	2017	20:55:47	75347	0.6	20	55	47	41	0.051025391	3.4482422	-0.51367188	0.014892578	-0.77636719	2.5080566	0.086425781	0	0	0	0	0	0	0	0	0	0.93115234	0.068847656	0.13427734	-0.073974609	0.020751953	-0.039306641	0.643	33382.46	-0.056	188.19	0.876
904	905	905	Category C	-0.50390625	0	-0.74389648	0.068603516	0.11425781	0.47314453	0	1.037	5/11/2017	5	11	2017	20:55:47	75347	0.7	20	55	47	41	0.051025391	3.4482422	-0.52124023	0.015380859	-0.77246094	4.3894043	0.036865234	0	0	0	0	0	0	0	0	0	0.93188477	0.068115234	0.061279297	0.017333984	-0.015380859	0.028564453	0.759	33031.43	-0.182	574.35	0.876
905	906	906	Category C	-0.51586914	0.035888672	-0.76782227	0.10791016	0.12573242	0.46118164	0	0.652	5/11/2017	5	11	2017	20:55:47	75347	0.8	20	55	47	42	0.051025391	3.4482422	-0.53125	0.016601563	-0.77172852	2.3354492	0.024902344	0	0	0	0	0	0	0	0	0	0.93725586	0.062744141	0.038574219	0.015380859	0.019042969	0.00390625	0.706	33186	-0.147	484.26	0.652
906	907	907	Category C	-0.50390625	0.15576172	-0.86376953	0.12451172	0.1237793	0.45385742	0	0.966	5/11/2017	5	11	2017	20:55:47	75347	0.9	20	55	47	42	0.051025391	3.4482422	-0.53833008	0.018798828	-0.76977539	1.4433594	0.16918945	0	0	0	0	0	0	0	0	0	0.93969727	0.060302734	0.26489258	0.034423828	0.13671875	-0.09375	0.662	33321.63	-0.173	616.59	0.652
907	908	908	Category C	-0.6237793	0.023925781	-0.80395508	0.095214844	0.12597656	0.46337891	0	0.558	5/11/2017	5	11	2017	20:55:48	75348	0	20	55	48	42	0.051025391	3.4482422	-0.54638672	0.018066406	-0.76806641	1.8742676	0.085205078	0	0	0	0	0	0	0	0	0	0.94287109	0.057128906	0.11865234	-0.077148438	0.005615234	-0.035644531	0.672	33290.18	-0.131	446.27	0.652
908	909	909	Category C	-0.53979492	0.047851563	-0.74389648	0.093994141	0.11376953	0.46655273	0	0.366	5/11/2017	5	11	2017	20:55:48	75348	0.1	20	55	48	42	0.051025391	3.4482422	-0.55493164	0.018310547	-0.76708984	3.1298828	0.040527344	0	0	0	0	0	0	0	0	0	0.94702148	0.052978516	0.067871094	0.015136719	0.029296875	0.023193359	0.539	33743.91	0.057	-204.46	0.558
909	910	910	Category C	-0.52783203	0.059814453	-0.7199707	0.11083984	0.12036133	0.46313477	0	0.453	5/11/2017	5	11	2017	20:55:48	75348	0.2	20	55	48	42	0.051025391	3.4482422	-0.5637207	0.018798828	-0.76733398	1.8063965	0.072021484	0	0	0	0	0	0	0	0	0	0.95239258	0.047607422	0.12426758	0.035888672	0.040771484	0.047363281	0.498	33902.09	0.128	-463.95	0.453
910	911	911	Category C	-0.57592773	0.035888672	-0.83984375	0.1184082	0.11694336	0.45703125	0	0.241	5/11/2017	5	11	2017	20:55:48	75348	0.3	20	55	48	42	0.051025391	3.4482422	-0.56933594	0.020019531	-0.76318359	1.8286133	0.078125	0	0	0	0	0	0	0	0	0	0.95239258	0.047607422	0.098632813	-0.006347656	0.015625	-0.076416016	0.391	34371.22	0.237	-939.69	0.407
911	912	912	Category C	-0.65991211	0.035888672	-0.79199219	0.11254883	0.12280273	0.46118164	0	0.407	5/11/2017	5	11	2017	20:55:48	75348	0.4	20	55	48	42	0.051025391	3.4482422	-0.57714844	0.020507813	-0.76049805	0.86401367	0.089355469	0	0	0	0	0	0	0	0	0	0.95507813	0.044921875	0.12890625	-0.082519531	0.015136719	-0.03125	0.351	34573.65	0.292	-1191.19	0.366
912	913	913	Category C	-0.59985352	-0.047851563	-0.77978516	0.10302734	0.12109375	0.46240234	0	0.326	5/11/2017	5	11	2017	20:55:48	75348	0.5	20	55	48	42	0.051025391	3.4482422	-0.58300781	0.021240234	-0.75732422	1.0004883	0.074462891	0	0	0	0	0	0	0	0	0	0.95605469	0.043945313	0.1081543	-0.016601563	-0.069091797	-0.022216797	0.321	34738.13	0.3	-1283.38	0.407
913	914	914	Category C	-0.43188477	0.10791016	-0.79199219	0.13427734	0.125	0.45678711	0	0.318	5/11/2017	5	11	2017	20:55:48	75348	0.6	20	55	48	42	0.051025391	3.4482422	-0.59008789	0.023193359	-0.75537109	0.63378906	0.18286133	0	0	0	0	0	0	0	0	0	0.95874023	0.041259766	0.27929688	0.15820313	0.084472656	-0.036376953	0.337	34648.93	0.182	-829.12	0.349
914	915	915	Category C	-0.75585938	0.10791016	-0.86376953	0.10742188	0.13476563	0.45996094	0	0.185	5/11/2017	5	11	2017	20:55:48	75348	0.7	20	55	48	42	0.051025391	3.4482422	-0.59765625	0.024169922	-0.75390625	1.5473633	0.2097168	0	0	0	0	0	0	0	0	0	0.96240234	0.037597656	0.35107422	-0.15795898	0.083496094	-0.10961914	0.355	34552.59	0.154	-693.94	0.349
915	916	916	Category C	-0.49194336	-0.035888672	-0.69580078	0.096435547	0.11889648	0.46142578	0	0.547	5/11/2017	5	11	2017	20:55:48	75348	0.8	20	55	48	43	0.051025391	3.4482422	-0.60571289	0.024902344	-0.75244141	1.1948242	0.14086914	0	0	0	0	0	0	0	0	0	0.96630859	0.033691406	0.23120117	0.11376953	-0.060791016	0.056640625	0.316	34766.74	0.262	-1164.5	0.349
916	917	917	Category C	-0.57592773	0.071777344	-0.75585938	0.1237793	0.12182617	0.45678711	0	0.349	5/11/2017	5	11	2017	20:55:48	75348	0.9	20	55	48	43	0.051025391	3.4482422	-0.60375977	0.023925781	-0.75317383	1.3718262	0.055175781	0	0	0	0	0	0	0	0	0	0.96557617	0.034423828	0.078125	0.027832031	0.047607422	-0.002441406	0.335	34659.89	0.319	-1312.82	0.436
917	918	918	Category C	-0.6237793	0.059814453	-0.80395508	0.13110352	0.12792969	0.45458984	0	0.176	5/11/2017	5	11	2017	20:55:49	75349	0	20	55	49	43	0.051025391	3.4482422	-0.60449219	0.023925781	-0.75561523	0.98974609	0.062744141	0	0	0	0	0	0	0	0	0	0.96801758	0.031982422	0.10302734	-0.019042969	0.035644531	-0.048095703	0.388	34385.8	0.264	-1032.33	0.436
918	919	919	Category C	-0.52783203	0.011962891	-0.80395508	0.11108398	0.14208984	0.45263672	0	0.436	5/11/2017	5	11	2017	20:55:49	75349	0.1	20	55	49	43	0.051025391	3.4482422	-0.60571289	0.026123047	-0.75610352	0.42163086	0.092529297	0	0	0	0	0	0	0	0	0	0.96923828	0.030761719	0.13989258	0.077880859	-0.014160156	-0.047607422	0.388	34385.8	0.314	-1187.76	0.436
919	920	920	Category C	-0.61181641	0.059814453	-0.77978516	0.11352539	0.13769531	0.45288086	0	0.638	5/11/2017	5	11	2017	20:55:49	75349	0.2	20	55	49	43	0.051025391	3.4482422	-0.60571289	0.026855469	-0.75585938	0.3190918	0.040771484	0	0	0	0	0	0	0	0	0	0.96899414	0.031005859	0.0625	-0.005859375	0.032714844	-0.023681641	0.319	34749.53	0.484	-1839.92	0.436
920	921	921	Category C	-0.58789063	0.023925781	-0.76782227	0.1105957	0.12988281	0.45483398	0	0.187	5/11/2017	5	11	2017	20:55:49	75349	0.3	20	55	49	43	0.051025391	3.4482422	-0.60644531	0.025878906	-0.75634766	1.4902344	0.021728516	0	0	0	0	0	0	0	0	0	0.96972656	0.030273438	0.031738281	0.018554688	-0.001953125	-0.011230469	0.347	34594.91	0.401	-1532.14	0.517
921	922	922	Category C	-0.57592773	0	-0.70776367	0.125	0.13378906	0.45068359	0	0.131	5/11/2017	5	11	2017	20:55:49	75349	0.4	20	55	49	43	0.051025391	3.4482422	-0.60327148	0.024658203	-0.75585938	1.2229004	0.060791016	0	0	0	0	0	0	0	0	0	0.9675293	0.032470703	0.10058594	0.02734375	-0.024658203	0.048095703	0.407	34294.92	0.287	-1072.63	0.534
922	923	923	Category C	-0.56396484	-0.011962891	-0.68383789	0.13598633	0.14160156	0.45141602	0	0.517	5/11/2017	5	11	2017	20:55:49	75349	0.5	20	55	49	43	0.051025391	3.4482422	-0.60229492	0.026611328	-0.75512695	3.9833984	0.08984375	0	0	0	0	0	0	0	0	0	0.96630859	0.033691406	0.1484375	0.038330078	-0.038574219	0.071289063	0.457	34071.2	0.2	-733.7	0.638
923	924	924	Category C	-0.61181641	0.047851563	-0.74389648	0.13378906	0.14624023	0.4453125	0	0.534	5/11/2017	5	11	2017	20:55:49	75349	0.6	20	55	49	43	0.051025391	3.4482422	-0.60473633	0.027587891	-0.7565918	8.0429688	0.024902344	0	0	0	0	0	0	0	0	0	0.96899414	0.031005859	0.039794922	-0.006835938	0.020019531	0.012695313	0.512	33846.93	0.132	-467.71	0.737
924	925	925	Category C	-1.223877	-0.39599609	-1.0197754	0.1262207	0.14916992	0.4453125	0	0.737	5/11/2017	5	11	2017	20:55:49	75349	0.7	20	55	49	43	0.051025391	3.4482422	-0.60302734	0.026855469	-0.75610352	7.0002441	0.79589844	0	0	0	0	0	0	0	0	0	0.9675293	0.032470703	1.307373	-0.62060547	-0.42285156	-0.26342773	0.64	33392.2	0.052	-163.81	0.737
925	926	926	Category C	-0.47998047	0	-0.671875	0.079833984	0.11962891	0.46948242	0	0.971	5/11/2017	5	11	2017	20:55:49	75349	0.8	20	55	49	44	0.051025391	3.4482422	-0.60253906	0.02734375	-0.75585938	6.5825195	0.15112305	0	0	0	0	0	0	0	0	0	0.96704102	0.032958984	0.23413086	0.12255859	-0.02734375	0.083984375	0.723	33135.42	-0.001	2.95	0.737
926	927	927	Category C	-0.63598633	0.11987305	-0.85180664	0.13183594	0.12719727	0.45068359	0	0.953	5/11/2017	5	11	2017	20:55:49	75349	0.9	20	55	49	44	0.051025391	3.4482422	-0.59985352	0.029296875	-0.75585938	7.6374512	0.13647461	0	0	0	0	0	0	0	0	0	0.96533203	0.034667969	0.22216797	-0.035888672	0.090332031	-0.095703125	0.719	33147.24	0.03	-87.33	0.737
927	928	928	Category C	-0.7199707	0.095947266	-0.79199219	0.10986328	0.14135742	0.45288086	0	0.629	5/11/2017	5	11	2017	20:55:50	75350	0	20	55	50	44	0.051025391	3.4482422	-0.60107422	0.031005859	-0.75561523	7.1140137	0.13989258	0	0	0	0	0	0	0	0	0	0.96606445	0.033935547	0.21972656	-0.11865234	0.064697266	-0.036132813	0.723	33135.42	0.036	-103.99	0.737
928	929	929	Category C	-0.57592773	0	-0.68383789	0.13232422	0.14160156	0.4453125	0	0.491	5/11/2017	5	11	2017	20:55:50	75350	0.1	20	55	50	44	0.051025391	3.4482422	-0.59936523	0.030273438	-0.75390625	2.8430176	0.079833984	0	0	0	0	0	0	0	0	0	0.96362305	0.036376953	0.1237793	0.0234375	-0.030273438	0.070068359	0.639	33395.46	0.076	-236.36	0.629
929	930	930	Category C	-0.41992188	0.071777344	-0.63598633	0.16894531	0.125	0.43408203	0	0.56	5/11/2017	5	11	2017	20:55:50	75350	0.2	20	55	50	44	0.051025391	3.4482422	-0.60107422	0.031738281	-0.75439453	0.2355957	0.22021484	0	0	0	0	0	0	0	0	0	0.96508789	0.034912109	0.33959961	0.18115234	0.039794922	0.1184082	0.533	33766.44	0.214	-700.8	0.56
930	931	931	Category C	-0.64794922	0.011962891	-0.69580078	0.16943359	0.1159668	0.44189453	0	0.235	5/11/2017	5	11	2017	20:55:50	75350	0.3	20	55	50	44	0.051025391	3.4482422	-0.60083008	0.030029297	-0.75561523	0.30786133	0.078125	0	0	0	0	0	0	0	0	0	0.96606445	0.033935547	0.125	-0.046875	-0.018066406	0.059814453	0.445	34123.01	0.169	-644.83	0.56
931	932	932	Category C	-0.64794922	0.011962891	-0.75585938	0.14013672	0.098388672	0.45800781	0	0.333	5/11/2017	5	11	2017	20:55:50	75350	0.4	20	55	50	44	0.051025391	3.4482422	-0.59985352	0.030029297	-0.75390625	1.0986328	0.051269531	0	0	0	0	0	0	0	0	0	0.96411133	0.035888672	0.067626953	-0.047851563	-0.018066406	-0.001708984	0.509	33858.65	0.025	-95.98	0.56
932	933	933	Category C	-0.51586914	0.10791016	-0.75585938	0.11865234	0.11987305	0.46728516	0	0.424	5/11/2017	5	11	2017	20:55:50	75350	0.5	20	55	50	44	0.051025391	3.4482422	-0.60083008	0.029785156	-0.75146484	4.6750488	0.11523438	0	0	0	0	0	0	0	0	0	0.96264648	0.037353516	0.16699219	0.084960938	0.077880859	-0.004150391	0.607	33501.84	-0.098	356.81	0.56
933	934	934	Category C	-0.671875	0.083984375	-0.80395508	0.10058594	0.1262207	0.46240234	0	1.012	5/11/2017	5	11	2017	20:55:50	75350	0.6	20	55	50	44	0.051025391	3.4482422	-0.59790039	0.029052734	-0.74975586	8.0080566	0.10644531	0	0	0	0	0	0	0	0	0	0.95947266	0.040527344	0.18261719	-0.073730469	0.0546875	-0.053955078	0.552	33695.79	-0.035	131.74	0.435
934	935	935	Category C	-0.52783203	-0.059814453	-0.73193359	0.109375	0.13793945	0.4609375	0	1.082	5/11/2017	5	11	2017	20:55:50	75350	0.7	20	55	50	44	0.051025391	3.4482422	-0.60058594	0.029052734	-0.75146484	7.5625	0.11645508	0	0	0	0	0	0	0	0	0	0.96240234	0.037597656	0.18139648	0.072753906	-0.088867188	0.01953125	0.585	33577.64	-0.022	78.15	0.709
935	936	936	Category C	-0.45581055	0.011962891	-0.63598633	0.13378906	0.13623047	0.45336914	0	0.226	5/11/2017	5	11	2017	20:55:50	75350	0.8	20	55	50	45	0.051025391	3.4482422	-0.60375977	0.028808594	-0.75244141	7.5881348	0.18896484	0	0	0	0	0	0	0	0	0	0.96508789	0.034912109	0.28125	0.14794922	-0.016845703	0.11645508	0.648	33366.31	-0.12	419.05	1.012
936	937	937	Category C	-0.65991211	0.059814453	-0.83984375	0.15136719	0.13378906	0.44091797	0	0.435	5/11/2017	5	11	2017	20:55:50	75350	0.9	20	55	50	45	0.051025391	3.4482422	-0.60058594	0.030517578	-0.75146484	6.5280762	0.11010742	0	0	0	0	0	0	0	0	0	0.96240234	0.037597656	0.17651367	-0.059082031	0.029052734	-0.088134766	0.756	33039.94	-0.122	371.85	1.012
937	938	938	Category C	-0.49194336	-0.023925781	-0.79199219	0.10327148	0.14477539	0.45678711	0	0.709	5/11/2017	5	11	2017	20:55:51	75351	0	20	55	51	45	0.051025391	3.4482422	-0.60205078	0.029785156	-0.7512207	4.8325195	0.12915039	0	0	0	0	0	0	0	0	0	0.96313477	0.036865234	0.20458984	0.11010742	-0.053710938	-0.040527344	0.654	33347.07	0.003	-9.57	0.709
938	939	939	Category C	-0.75585938	0.023925781	-0.82788086	0.10229492	0.14013672	0.45800781	0	1.072	5/11/2017	5	11	2017	20:55:51	75351	0.1	20	55	51	45	0.051025391	3.4482422	-0.60131836	0.028564453	-0.75097656	1.887207	0.17236328	0	0	0	0	0	0	0	0	0	0.96264648	0.037353516	0.2355957	-0.15429688	-0.004638672	-0.076660156	0.538	33747.65	0.11	-381.34	0.469
939	940	940	Category C	-0.38378906	-0.095947266	-0.64794922	0.10424805	0.14941406	0.45581055	0	0.404	5/11/2017	5	11	2017	20:55:51	75351	0.2	20	55	51	45	0.051025391	3.4482422	-0.60205078	0.028808594	-0.75219727	0.15429688	0.2722168	0	0	0	0	0	0	0	0	0	0.96411133	0.035888672	0.44750977	0.21826172	-0.12475586	0.10424805	0.579	33598.71	0.089	-296	0.709
940	941	941	Category C	-0.77978516	0.047851563	-0.87597656	0.14013672	0.14501953	0.44335938	0	0.385	5/11/2017	5	11	2017	20:55:51	75351	0.3	20	55	51	45	0.051025391	3.4482422	-0.59960938	0.028076172	-0.75024414	0.65795898	0.22021484	0	0	0	0	0	0	0	0	0	0.9609375	0.0390625	0.32519531	-0.17993164	0.01953125	-0.12548828	0.67	33296.44	-0.048	154.98	0.709
941	942	942	Category C	-0.55175781	-0.011962891	-0.76782227	0.099853516	0.15991211	0.45166016	0	0.469	5/11/2017	5	11	2017	20:55:51	75351	0.4	20	55	51	45	0.051025391	3.4482422	-0.6003418	0.026367188	-0.74951172	0.54052734	0.064453125	0	0	0	0	0	0	0	0	0	0.96069336	0.039306641	0.10522461	0.048583984	-0.038330078	-0.018066406	0.663	33318.47	-0.041	132.95	0.669
942	943	943	Category C	-0.59985352	0.047851563	-0.69580078	0.13891602	0.17089844	0.43359375	0	0.981	5/11/2017	5	11	2017	20:55:51	75351	0.5	20	55	51	45	0.051025391	3.4482422	-0.60131836	0.025634766	-0.7487793	0.53442383	0.057617188	0	0	0	0	0	0	0	0	0	0.9609375	0.0390625	0.076904297	0.001464844	0.021972656	0.052978516	0.577	33605.78	0.017	-59.43	0.554
943	944	944	Category C	-0.55175781	0.023925781	-0.61181641	0.17797852	0.16674805	0.42114258	0	0.669	5/11/2017	5	11	2017	20:55:51	75351	0.6	20	55	51	45	0.051025391	3.4482422	-0.6003418	0.024902344	-0.75024414	2.1342773	0.14672852	0	0	0	0	0	0	0	0	0	0.96118164	0.038818359	0.18823242	0.048583984	-0.000976563	0.13842773	0.587	33570.65	0.059	-197.89	0.554
944	945	945	Category C	-0.77978516	0	-0.80395508	0.16918945	0.16455078	0.42431641	0	0.554	5/11/2017	5	11	2017	20:55:51	75351	0.7	20	55	51	45	0.051025391	3.4482422	-0.59936523	0.0234375	-0.75048828	2.2900391	0.18945313	0	0	0	0	0	0	0	0	0	0.96069336	0.039306641	0.25708008	-0.18017578	-0.0234375	-0.053222656	0.577	33605.78	0.081	-271.46	0.554
945	946	946	Category C	-0.45581055	0.059814453	-0.70776367	0.13989258	0.16845703	0.44165039	0	0.465	5/11/2017	5	11	2017	20:55:51	75351	0.8	20	55	51	46	0.051025391	3.4482422	-0.59985352	0.022705078	-0.7512207	0.20849609	0.15478516	0	0	0	0	0	0	0	0	0	0.96166992	0.038330078	0.22460938	0.14404297	0.036865234	0.043457031	0.559	33670.26	0.005	-18.08	0.564
946	947	947	Category C	-0.63598633	-0.095947266	-0.77978516	0.13867188	0.14404297	0.44213867	0	0.329	5/11/2017	5	11	2017	20:55:51	75351	0.9	20	55	51	46	0.051025391	3.4482422	-0.60083008	0.022460938	-0.75268555	0.23779297	0.12646484	0	0	0	0	0	0	0	0	0	0.96337891	0.036621094	0.18041992	-0.034912109	-0.1184082	-0.026855469	0.489	33938.22	0.13	-476.8	0.564
947	948	948	Category C	-0.57592773	-0.035888672	-0.73193359	0.10107422	0.14794922	0.45092773	0	0.357	5/11/2017	5	11	2017	20:55:52	75352	0	20	55	52	46	0.051025391	3.4482422	-0.60595703	0.026611328	-0.74755859	1.3164063	0.071044922	0	0	0	0	0	0	0	0	0	0.96264648	0.037353516	0.10839844	0.030029297	-0.0625	0.015625	0.541	33736.45	0.171	-568.41	0.564
948	949	949	Category C	-0.7199707	0.035888672	-0.85180664	0.08984375	0.13696289	0.46508789	0	0.564	5/11/2017	5	11	2017	20:55:52	75352	0.1	20	55	52	46	0.051025391	3.4482422	-0.60327148	0.021484375	-0.7512207	0.52758789	0.15454102	0	0	0	0	0	0	0	0	0	0.96362305	0.036376953	0.23120117	-0.11645508	0.014160156	-0.1003418	0.596	33539.45	0.094	-304.95	0.642
949	950	950	Category C	-0.45581055	0.011962891	-0.63598633	0.10888672	0.13964844	0.45581055	0	0.979	5/11/2017	5	11	2017	20:55:52	75352	0.2	20	55	52	46	0.051513672	3.491748	-0.60473633	0.019775391	-0.75415039	2.7353516	0.19042969	0	0	0	0	0	0	0	0	0	0.96704102	0.032958984	0.27539063	0.14892578	-0.0078125	0.11816406	0.626	33438.14	0.041	-132.29	0.642
950	951	951	Category C	-0.6237793	-0.023925781	-0.70776367	0.15185547	0.13867188	0.44335938	0	0.887	5/11/2017	5	11	2017	20:55:52	75352	0.3	20	55	52	46	0.051513672	3.491748	-0.60400391	0.019287109	-0.7565918	5.1896973	0.067871094	0	0	0	0	0	0	0	0	0	0.96826172	0.031738281	0.11157227	-0.01953125	-0.043212891	0.048828125	0.628	33431.53	0.049	-156.94	0.642
951	952	952	Category C	-0.51586914	-0.095947266	-0.68383789	0.125	0.14916992	0.44873047	0	0.642	5/11/2017	5	11	2017	20:55:52	75352	0.4	20	55	52	46	0.051513672	3.491748	-0.6027832	0.016845703	-0.75512695	5.5227051	0.15942383	0	0	0	0	0	0	0	0	0	0.96630859	0.033691406	0.27124023	0.086914063	-0.11279297	0.071289063	0.643	33382.46	0.029	-92.28	0.642
952	953	953	Category C	-0.59985352	-0.023925781	-0.77978516	0.10986328	0.13061523	0.45581055	0	0.34	5/11/2017	5	11	2017	20:55:52	75352	0.5	20	55	52	46	0.051513672	3.491748	-0.60253906	0.014892578	-0.75537109	6.3356934	0.045898438	0	0	0	0	0	0	0	0	0	0.96630859	0.033691406	0.065917969	0.002685547	-0.038818359	-0.024169922	0.621	33454.75	0.058	-186.37	0.642
953	954	954	Category C	-0.64794922	0.011962891	-0.80395508	0.096923828	0.12915039	0.46655273	0	0.451	5/11/2017	5	11	2017	20:55:52	75352	0.6	20	55	52	46	0.051513672	3.491748	-0.60400391	0.014892578	-0.75390625	8.197998	0.06640625	0	0	0	0	0	0	0	0	0	0.96606445	0.033935547	0.096923828	-0.043701172	-0.002929688	-0.049804688	0.519	33819.81	0.108	-384.98	0.642
954	955	955	Category C	-0.671875	-0.011962891	-0.80395508	0.083251953	0.1184082	0.47265625	0	0.428	5/11/2017	5	11	2017	20:55:52	75352	0.7	20	55	52	47	0.051513672	3.491748	-0.60571289	0.013183594	-0.7512207	8.6394043	0.087890625	0	0	0	0	0	0	0	0	0	0.96508789	0.034912109	0.14379883	-0.065917969	-0.025146484	-0.052490234	0.509	33858.65	0.088	-322.64	0.642
955	956	956	Category C	-0.41992188	-0.011962891	-0.64794922	0.10107422	0.11914063	0.46118164	0	0.371	5/11/2017	5	11	2017	20:55:52	75352	0.8	20	55	52	47	0.051513672	3.491748	-0.60253906	0.012207031	-0.74780273	6.737793	0.20947266	0	0	0	0	0	0	0	0	0	0.96044922	0.039550781	0.30688477	0.18261719	-0.024169922	0.099853516	0.578	33602.24	-0.08	299.85	0.795
956	957	957	Category C	-0.6237793	0.023925781	-0.79199219	0.12695313	0.12695313	0.45361328	0	0.826	5/11/2017	5	11	2017	20:55:52	75352	0.9	20	55	52	47	0.051513672	3.491748	-0.60546875	0.011474609	-0.75024414	5.5141602	0.046875	0	0	0	0	0	0	0	0	0	0.96435547	0.035644531	0.072021484	-0.018066406	0.012207031	-0.041503906	0.654	33347.07	-0.123	426.92	0.795
957	958	958	Category C	-0.671875	0.047851563	-0.83984375	0.086669922	0.11914063	0.47290039	0	1.057	5/11/2017	5	11	2017	20:55:53	75353	0	20	55	53	47	0.051513672	3.491748	-0.60522461	0.009521484	-0.74975586	5.8706055	0.11791992	0	0	0	0	0	0	0	0	0	0.96362305	0.036376953	0.19433594	-0.06640625	0.038085938	-0.08984375	0.652	33353.47	-0.077	259.39	0.795
958	959	959	Category C	-0.57592773	0	-0.81591797	0.099121094	0.12109375	0.46337891	0	0.795	5/11/2017	5	11	2017	20:55:53	75353	0.1	20	55	53	47	0.051513672	3.491748	-0.60546875	0.008300781	-0.75024414	6.3669434	0.072265625	0	0	0	0	0	0	0	0	0	0.96411133	0.035888672	0.10351563	0.029541016	-0.008300781	-0.065429688	0.702	33198.04	-0.151	501.42	0.826
959	960	960	Category C	-0.6237793	0	-0.77978516	0.098144531	0.12304688	0.46142578	0	0.437	5/11/2017	5	11	2017	20:55:53	75353	0.2	20	55	53	47	0.051513672	3.491748	-0.60473633	0.006835938	-0.75	4.7214355	0.035888672	0	0	0	0	0	0	0	0	0	0.96362305	0.036376953	0.055419922	-0.018798828	-0.006835938	-0.029541016	0.803	32909.61	-0.154	453.49	0.826
960	961	961	Category C	-0.58789063	0.011962891	-0.74389648	0.10717773	0.10986328	0.46435547	0	0.731	5/11/2017	5	11	2017	20:55:53	75353	0.3	20	55	53	47	0.051513672	3.491748	-0.60302734	0.004150391	-0.74804688	3.345459	0.017578125	0	0	0	0	0	0	0	0	0	0.9609375	0.0390625	0.027099609	0.015136719	0.007568359	0.004150391	0.748	33062.77	-0.087	262.02	0.795
961	962	962	Category C	-0.46777344	0.047851563	-0.6237793	0.1159668	0.095703125	0.46533203	0	0.973	5/11/2017	5	11	2017	20:55:53	75353	0.4	20	55	53	47	0.051513672	3.491748	-0.60351563	0.004150391	-0.74731445	4.5390625	0.1887207	0	0	0	0	0	0	0	0	0	0.96044922	0.039550781	0.30297852	0.13574219	0.043457031	0.12353516	0.694	33222.29	-0.062	196.06	0.732
962	963	963	Category C	-0.68383789	0.10791016	-0.75585938	0.12475586	0.083251953	0.46264648	0	0.5	5/11/2017	5	11	2017	20:55:53	75353	0.5	20	55	53	47	0.051513672	3.491748	-0.60302734	0.004882813	-0.74829102	4.6352539	0.13085938	0	0	0	0	0	0	0	0	0	0.96118164	0.038818359	0.19091797	-0.080566406	0.1027832	-0.007324219	0.657	33337.5	-0.134	466.94	0.731
963	964	964	Category C	-0.57592773	-0.011962891	-0.73193359	0.10253906	0.062744141	0.48046875	0	0.732	5/11/2017	5	11	2017	20:55:53	75353	0.6	20	55	53	47	0.051513672	3.491748	-0.60180664	0.004882813	-0.75146484	2.3615723	0.036621094	0	0	0	0	0	0	0	0	0	0.96289063	0.037109375	0.062744141	0.025878906	-0.016845703	0.01953125	0.644	33379.22	-0.171	624.58	0.732
964	965	965	Category D	-0.51586914	0.15576172	-0.65991211	0.13330078	0.000732422	0.47045898	0	0.571	5/11/2017	5	11	2017	20:56:01	75361	0.199	20	56	1	55	0.051269531	3.4933594	-0.60083008	0.004150391	-0.75292969	2.5654297	0.19702148	0	0	0	0	0	0	0	0	0	0.96337891	0.036621094	0.32983398	0.084960938	0.15136719	0.093017578	0.692	33228.39	-0.239	859.95	0.973
965	966	966	Category D	-0.51586914	0.16796875	-0.79199219	0.1628418	-0.0078125	0.45605469	0	0.36	5/11/2017	5	11	2017	20:56:01	75361	0.3	20	56	1	55	0.051269531	3.4933594	-0.59228516	0.008789063	-0.74902344	6.3747559	0.18139648	0	0	0	0	0	0	0	0	0	0.95507813	0.044921875	0.27832031	0.076416016	0.15893555	-0.042724609	0.722	33138.37	-0.445	1865.11	0.732
966	967	967	Category D	-0.70776367	0.059814453	-0.7199707	0.1184082	-0.012695313	0.47412109	0	1.018	5/11/2017	5	11	2017	20:56:01	75361	0.4	20	56	1	55	0.051269531	3.4933594	-0.59399414	0.008544922	-0.74951172	9.7922363	0.12817383	0	0	0	0	0	0	0	0	0	0.95654297	0.043457031	0.19458008	-0.11352539	0.051025391	0.029541016	0.749	33059.91	-0.456	1843.37	0.789
967	968	968	Category D	-0.7199707	0	-0.63598633	0.096679688	-0.010498047	0.48120117	0	1.151	5/11/2017	5	11	2017	20:56:01	75361	0.5	20	56	1	55	0.051269531	3.4933594	-0.59277344	0.006835938	-0.74951172	10.45459	0.17041016	0	0	0	0	0	0	0	0	0	0.95556641	0.044433594	0.24755859	-0.12695313	-0.006835938	0.11352539	0.759	33031.43	-0.462	1847.5	0.789
968	969	969	Category D	-0.55175781	0.10791016	-0.65991211	0.090820313	-0.013183594	0.4855957	0	0.667	5/11/2017	5	11	2017	20:56:01	75361	0.6	20	56	1	55	0.051269531	3.4933594	-0.58837891	0.005615234	-0.75073242	12.749268	0.14160156	0	0	0	0	0	0	0	0	0	0.95410156	0.045898438	0.22973633	0.036621094	0.10205078	0.090820313	0.715	33159.1	-0.341	1296	0.789
969	970	970	Category D	-0.58789063	0.059814453	-0.79199219	0.13500977	-0.002197266	0.47143555	0	0.789	5/11/2017	5	11	2017	20:56:01	75361	0.7	20	56	1	56	0.051269531	3.4933594	-0.58764648	0.005371094	-0.75219727	17.414063	0.067138672	0	0	0	0	0	0	0	0	0	0.95458984	0.045410156	0.093994141	0	0.054199219	-0.039550781	0.747	33065.64	-0.345	1252.86	0.789
970	971	971	Category D	-0.73193359	0	-0.69580078	0.1184082	-0.010742188	0.47192383	0	0.307	5/11/2017	5	11	2017	20:56:01	75361	0.8	20	56	1	56	0.051269531	3.4933594	-0.58886719	0.004150391	-0.75317383	18.442383	0.15380859	0	0	0	0	0	0	0	0	0	0.95605469	0.043945313	0.20458984	-0.14282227	-0.004150391	0.057373047	0.614	33478.18	-0.18	693.33	0.673
971	972	972	Category D	-0.6237793	0.011962891	-0.57592773	0.13452148	-0.014892578	0.46777344	0	0.555	5/11/2017	5	11	2017	20:56:01	75361	0.9	20	56	1	56	0.051269531	3.4933594	-0.58862305	0.004638672	-0.75512695	17.059082	0.18261719	0	0	0	0	0	0	0	0	0	0.95751953	0.042480469	0.22119141	-0.034912109	0.007080078	0.17919922	0.534	33762.67	-0.057	224.57	0.667
972	973	973	Category D	-0.58789063	0.14379883	-0.69580078	0.16455078	-0.007324219	0.45727539	0	0.218	5/11/2017	5	11	2017	20:56:02	75362	0	20	56	2	56	0.051269531	3.4933594	-0.58520508	0.004150391	-0.75512695	16.96582	0.15161133	0	0	0	0	0	0	0	0	0	0.95532227	0.044677734	0.20141602	-0.002441406	0.1394043	0.059326172	0.509	33858.65	-0.075	312.86	0.673
973	974	974	Category D	-0.79199219	-0.023925781	-0.79199219	0.13476563	-0.022949219	0.47192383	0	0.673	5/11/2017	5	11	2017	20:56:02	75362	0.1	20	56	2	56	0.051269531	3.4933594	-0.58447266	0.002197266	-0.75512695	18.626953	0.2121582	0	0	0	0	0	0	0	0	0	0.95483398	0.045166016	0.27026367	-0.20727539	-0.026123047	-0.036621094	0.517	33827.53	-0.062	252.23	0.578
974	975	975	Category D	-0.69580078	0.10791016	-0.68383789	0.11914063	-0.030273438	0.47949219	0	0.517	5/11/2017	5	11	2017	20:56:02	75362	0.2	20	56	2	56	0.051269531	3.4933594	-0.58447266	0.000976563	-0.7565918	17.708252	0.17041016	0	0	0	0	0	0	0	0	0	0.95605469	0.043945313	0.29077148	-0.11108398	0.10668945	0.072753906	0.563	33655.79	-0.124	493.55	0.578
975	976	976	Category D	-0.69580078	0.10791016	-0.74389648	0.096923828	-0.026367188	0.48583984	0	0.837	5/11/2017	5	11	2017	20:56:02	75362	0.3	20	56	2	56	0.051269531	3.4933594	-0.58496094	0.001464844	-0.7565918	14.378906	0.15405273	0	0	0	0	0	0	0	0	0	0.95629883	0.043701172	0.22973633	-0.1105957	0.10620117	0.012695313	0.528	33785.36	-0.128	542.64	0.673
976	977	977	Category D	-0.57592773	0.059814453	-0.671875	0.10595703	-0.025878906	0.47949219	0	0.578	5/11/2017	5	11	2017	20:56:02	75362	0.4	20	56	2	56	0.051269531	3.4933594	-0.58642578	0.000244141	-0.75756836	13.226074	0.10473633	0	0	0	0	0	0	0	0	0	0.95800781	0.041992188	0.15576172	0.010498047	0.059326172	0.085693359	0.634	33411.79	-0.189	711.22	0.81
977	978	978	Category D	-0.65991211	0.035888672	-0.75585938	0.095214844	-0.037597656	0.47851563	0	0.348	5/11/2017	5	11	2017	20:56:02	75362	0.5	20	56	2	56	0.051269531	3.4933594	-0.5847168	-0.000488281	-0.7565918	13.724121	0.083251953	0	0	0	0	0	0	0	0	0	0.95629883	0.043701172	0.11230469	-0.074951172	0.036376953	0.000732422	0.657	33337.5	-0.158	560.61	0.81
978	979	979	Category D	-0.61181641	0.059814453	-0.83984375	0.10107422	-0.048095703	0.48071289	0	0.852	5/11/2017	5	11	2017	20:56:02	75362	0.6	20	56	2	56	0.051269531	3.4933594	-0.58422852	-0.000244141	-0.75732422	13.480957	0.10571289	0	0	0	0	0	0	0	0	0	0.95654297	0.043457031	0.16992188	-0.02734375	0.060058594	-0.082275391	0.648	33366.31	-0.032	105.16	0.837
979	980	980	Category D	-0.50390625	0	-0.63598633	0.094970703	-0.048828125	0.48608398	0	0.81	5/11/2017	5	11	2017	20:56:02	75362	0.7	20	56	2	57	0.051269531	3.4933594	-0.58129883	-0.001953125	-0.75756836	11.565918	0.14404297	0	0	0	0	0	0	0	0	0	0.95483398	0.045166016	0.20092773	0.077392578	0.001953125	0.12158203	0.668	33302.71	0.077	-231.32	0.81
980	981	981	Category D	-0.64794922	-0.11987305	-0.68383789	0.09375	-0.046630859	0.48193359	0	0.464	5/11/2017	5	11	2017	20:56:02	75362	0.8	20	56	2	57	0.051269531	3.4933594	-0.58276367	-0.002441406	-0.75878906	12.159912	0.15356445	0	0	0	0	0	0	0	0	0	0.95678711	0.043212891	0.25732422	-0.064941406	-0.1171875	0.074951172	0.622	33451.42	0.153	-464.93	0.81
981	982	982	Category D	-0.61181641	0.071777344	-0.76782227	0.076416016	-0.055419922	0.48413086	0	0.961	5/11/2017	5	11	2017	20:56:02	75362	0.9	20	56	2	57	0.051269531	3.4933594	-0.58032227	-0.003173828	-0.75683594	15.585693	0.08203125	0	0	0	0	0	0	0	0	0	0.95361328	0.046386719	0.1171875	-0.03125	0.074951172	-0.010742188	0.622	33451.42	0.491	-1273.78	0.81
982	983	983	Category D	-0.49194336	0	-0.83984375	0.10400391	-0.063720703	0.47998047	0	0.3	5/11/2017	5	11	2017	20:56:03	75363	0	20	56	3	57	0.051269531	3.4933594	-0.57983398	-0.003417969	-0.75683594	18.081787	0.12084961	0	0	0	0	0	0	0	0	0	0.95336914	0.046630859	0.17431641	0.087890625	0.003417969	-0.082763672	0.594	33546.35	0.63	-1590.55	0.81
983	984	984	Category D	-0.50390625	-0.095947266	-0.83984375	0.10107422	-0.078857422	0.47607422	0	0.348	5/11/2017	5	11	2017	20:56:03	75363	0.111	20	56	3	57	0.051269531	3.4933594	-0.57836914	-0.005859375	-0.75878906	19.502197	0.14208984	0	0	0	0	0	0	0	0	0	0.95410156	0.045898438	0.24536133	0.074462891	-0.08984375	-0.080810547	0.646	33372.76	0.663	-1576.07	0.685
984	985	985	Category D	-0.53979492	-0.059814453	-0.80395508	0.074462891	-0.10351563	0.48193359	0	0.685	5/11/2017	5	11	2017	20:56:03	75363	0.222	20	56	3	57	0.051269531	3.4933594	-0.57885742	-0.007324219	-0.76074219	15.797363	0.078125	0	0	0	0	0	0	0	0	0	0.95581055	0.044189453	0.13452148	0.0390625	-0.052246094	-0.04296875	0.658	33334.32	0.733	-1683.39	0.685
985	986	986	Category D	-0.59985352	0.023925781	-0.87597656	0.034423828	-0.10400391	0.48754883	0	1.12	5/11/2017	5	11	2017	20:56:03	75363	0.333	20	56	3	57	0.051269531	3.4933594	-0.57519531	-0.006103516	-0.76049805	16.39917	0.12158203	0	0	0	0	0	0	0	0	0	0.95361328	0.046386719	0.16992188	-0.024414063	0.030029297	-0.11523438	0.564	33652.18	0.805	-1962.84	0.631
986	987	987	Category D	-0.91186523	0.47998047	-0.46777344	0.037841797	-0.11694336	0.48754883	0	0.537	5/11/2017	5	11	2017	20:56:03	75363	0.444	20	56	3	57	0.051269531	3.4933594	-0.57739258	-0.006591797	-0.76074219	20.280762	0.65893555	0	0	0	0	0	0	0	0	0	0.95507813	0.044921875	1.1137695	-0.33422852	0.48657227	0.29296875	0.619	33461.42	0.86	-1959.36	0.685
987	988	988	Category D	-0.40795898	-0.38378906	-1.0917969	0.010742188	-0.109375	0.49291992	0	0.394	5/11/2017	5	11	2017	20:56:03	75363	0.555	20	56	3	57	0.051269531	3.4933594	-0.57836914	-0.004150391	-0.75952148	20.752686	0.53222656	0	0	0	0	0	0	0	0	0	0.95483398	0.045166016	0.88208008	0.17041016	-0.37939453	-0.33203125	0.712	33168.04	0.557	-1297.55	0.685
988	989	989	Category D	-0.671875	-0.083984375	-0.98388672	0.075439453	-0.079345703	0.48242188	0	0.631	5/11/2017	5	11	2017	20:56:03	75363	0.666	20	56	3	57	0.051757813	3.50625	-0.57543945	-0.005371094	-0.75854492	20.722656	0.25708008	0	0	0	0	0	0	0	0	0	0.95214844	0.047851563	0.39990234	-0.096191406	-0.078369141	-0.22509766	0.69	33234.5	0.521	-1253.59	0.908
989	990	990	Category D	-0.46777344	0.011962891	-0.89990234	0.075683594	-0.13232422	0.47314453	0	0.908	5/11/2017	5	11	2017	20:56:03	75363	0.777	20	56	3	58	0.051757813	3.50625	-0.57421875	-0.005615234	-0.7590332	21.226318	0.17724609	0	0	0	0	0	0	0	0	0	0.95166016	0.048339844	0.26464844	0.10644531	0.017578125	-0.140625	0.667	33305.85	0.444	-1124.05	0.631
990	991	991	Category D	-0.46777344	-0.14379883	-0.7199707	0.13916016	-0.13574219	0.44799805	0	0.554	5/11/2017	5	11	2017	20:56:03	75363	0.888	20	56	3	58	0.051757813	3.50625	-0.57714844	-0.005126953	-0.76000977	26.249268	0.1809082	0	0	0	0	0	0	0	0	0	0.9543457	0.045654297	0.28808594	0.109375	-0.13842773	0.040039063	0.677	33274.59	0.27	-729.12	0.631
991	992	992	Category D	-0.64794922	-0.13183594	-0.81591797	0.14697266	-0.1640625	0.44311523	0	0.978	5/11/2017	5	11	2017	20:56:04	75364	0	20	56	4	58	0.051757813	3.50625	-0.57836914	-0.005371094	-0.75878906	26.138672	0.1550293	0	0	0	0	0	0	0	0	0	0.95410156	0.045898438	0.25268555	-0.069335938	-0.1262207	-0.056884766	0.672	33290.18	0.16	-457.93	0.67
992	993	993	Category D	-0.70776367	-0.035888672	-0.65991211	0.12939453	-0.18652344	0.44165039	0	0.598	5/11/2017	5	11	2017	20:56:04	75364	0.1	20	56	4	58	0.051757813	3.50625	-0.58007813	-0.005615234	-0.75927734	21.293213	0.16455078	0	0	0	0	0	0	0	0	0	0.95556641	0.044433594	0.25708008	-0.12744141	-0.030029297	0.099365234	0.679	33268.38	0.042	-127.06	0.67
993	994	994	Category D	-0.57592773	-0.035888672	-0.58789063	0.19555664	-0.17236328	0.41601563	0	0.368	5/11/2017	5	11	2017	20:56:04	75364	0.2	20	56	4	58	0.051757813	3.50625	-0.5793457	-0.004882813	-0.75878906	20.874756	0.17382813	0	0	0	0	0	0	0	0	0	0.95483398	0.045166016	0.20532227	0.003417969	-0.030761719	0.17089844	0.627	33434.83	0.083	-260.82	0.599
994	995	995	Category D	-0.49194336	0.035888672	-0.58789063	0.23413086	-0.1550293	0.39526367	0	0.67	5/11/2017	5	11	2017	20:56:04	75364	0.3	20	56	4	58	0.051757813	3.50625	-0.58032227	-0.003662109	-0.7578125	26.560059	0.19555664	0	0	0	0	0	0	0	0	0	0.9543457	0.045654297	0.29785156	0.088378906	0.039550781	0.16992188	0.597	33536.01	0.13	-412.35	0.599
995	996	996	Category D	-0.73193359	-0.10791016	-0.89990234	0.23706055	-0.16845703	0.38696289	0	0.599	5/11/2017	5	11	2017	20:56:04	75364	0.4	20	56	4	58	0.051757813	3.50625	-0.58081055	-0.003173828	-0.75610352	27.591553	0.23291016	0	0	0	0	0	0	0	0	0	0.95361328	0.046386719	0.39892578	-0.15087891	-0.10449219	-0.14355469	0.498	33902.09	0.162	-574.13	0.599
996	997	997	Category D	-0.56396484	-0.071777344	-0.70776367	0.21533203	-0.18212891	0.3996582	0	0.373	5/11/2017	5	11	2017	20:56:04	75364	0.5	20	56	4	58	0.051757813	3.50625	-0.58520508	-0.002929688	-0.75732422	25.666748	0.087402344	0	0	0	0	0	0	0	0	0	0.95703125	0.04296875	0.13964844	0.021240234	-0.068603516	0.049560547	0.531	33773.99	0.118	-410.89	0.632
997	998	998	Category D	-0.63598633	-0.035888672	-0.83984375	0.18725586	-0.18164063	0.41235352	0	0.382	5/11/2017	5	11	2017	20:56:04	75364	0.6	20	56	4	58	0.051757813	3.50625	-0.58422852	-0.002685547	-0.75415039	28.171387	0.10498047	0	0	0	0	0	0	0	0	0	0.95410156	0.045898438	0.17016602	-0.051513672	-0.032958984	-0.085449219	0.575	33612.86	0.2	-626.37	0.632
998	999	999	Category D	-0.47998047	-0.10791016	-0.77978516	0.171875	-0.16162109	0.43041992	0	0.798	5/11/2017	5	11	2017	20:56:04	75364	0.7	20	56	4	58	0.051757813	3.50625	-0.58422852	-0.003417969	-0.75195313	27.898682	0.15014648	0	0	0	0	0	0	0	0	0	0.95214844	0.047851563	0.23632813	0.10424805	-0.10424805	-0.027587891	0.551	33699.46	0.292	-895.98	0.632
999	1000	1000	Category D	-0.46777344	-0.15576172	-0.6237793	0.17724609	-0.17016602	0.4296875	0	0.632	5/11/2017	5	11	2017	20:56:04	75364	0.8	20	56	4	59	0.051757813	3.50625	-0.58447266	-0.001953125	-0.75048828	24.627686	0.23095703	0	0	0	0	0	0	0	0	0	0.95117188	0.048828125	0.3972168	0.11669922	-0.15356445	0.12670898	0.649	33363.1	0.27	-750.52	0.632
1000	1001	1001	Category D	-0.6237793	0.011962891	-0.70776367	0.16723633	-0.18310547	0.42675781	0	0.524	5/11/2017	5	11	2017	20:56:04	75364	0.9	20	56	4	59	0.051757813	3.50625	-0.58496094	-0.001220703	-0.74951172	20.059082	0.05859375	0	0	0	0	0	0	0	0	0	0.95092773	0.049072266	0.093994141	-0.038574219	0.013183594	0.041748047	0.661	33324.79	0.336	-895.27	0.632
1001	1002	1002	Category D	-0.53979492	0.059814453	-0.79199219	0.18579102	-0.18237305	0.41333008	0	1.19	5/11/2017	5	11	2017	20:56:05	75365	0	20	56	5	59	0.051757813	3.50625	-0.58544922	-0.000976563	-0.7487793	19.852051	0.087402344	0	0	0	0	0	0	0	0	0	0.95043945	0.049560547	0.1496582	0.045654297	0.060791016	-0.04296875	0.632	33418.35	0.494	-1267.6	0.632
1002	1003	1003	Category D	-0.46777344	0	-0.94799805	0.2331543	-0.17382813	0.3894043	0	0.44	5/11/2017	5	11	2017	20:56:05	75365	0.1	20	56	5	59	0.051757813	3.50625	-0.58813477	-0.000732422	-0.75048828	21.146484	0.23120117	0	0	0	0	0	0	0	0	0	0.95361328	0.046386719	0.31860352	0.12036133	0.000732422	-0.19726563	0.523	33804.44	0.653	-1754.8	0.524
1003	1004	1004	Category D	-0.53979492	-0.023925781	-0.85180664	0.22387695	-0.18774414	0.38818359	0	0.212	5/11/2017	5	11	2017	20:56:05	75365	0.2	20	56	5	59	0.051757813	3.50625	-0.58740234	-0.001953125	-0.74951172	18.392578	0.11474609	0	0	0	0	0	0	0	0	0	0.95239258	0.047607422	0.17163086	0.047607422	-0.021728516	-0.10205078	0.473	34003.8	0.778	-2099.49	0.44
1004	1005	1005	Category D	-0.53979492	-0.011962891	-0.70776367	0.22583008	-0.19482422	0.390625	0	0.143	5/11/2017	5	11	2017	20:56:05	75365	0.3	20	56	5	59	0.051757813	3.50625	-0.58837891	-0.002197266	-0.74951172	18.57251	0.064697266	0	0	0	0	0	0	0	0	0	0.95288086	0.047119141	0.10009766	0.048583984	-0.009521484	0.041748047	0.453	34088.34	0.719	-2030.74	0.404
1005	1006	1006	Category D	-0.59985352	-0.023925781	-0.7199707	0.21777344	-0.19116211	0.3918457	0	0.333	5/11/2017	5	11	2017	20:56:05	75365	0.4	20	56	5	59	0.051757813	3.50625	-0.58886719	-0.004394531	-0.74975586	21.913818	0.037109375	0	0	0	0	0	0	0	0	0	0.95336914	0.046630859	0.060058594	-0.010742188	-0.019287109	0.029785156	0.277	35003.48	0.719	-2571.69	0.404
1006	1007	1007	Category D	-0.53979492	-0.011962891	-0.83984375	0.21655273	-0.19848633	0.39160156	0	0.404	5/11/2017	5	11	2017	20:56:05	75365	0.5	20	56	5	59	0.051757813	3.50625	-0.58959961	-0.005615234	-0.74951172	21.69751	0.10302734	0	0	0	0	0	0	0	0	0	0.95361328	0.046386719	0.14599609	0.049804688	-0.006103516	-0.090087891	0.293	34903.28	0.56	-2125.7	0.333
1007	1008	1008	Category D	-0.38378906	0	-0.89990234	0.24389648	-0.19238281	0.37817383	0	0.131	5/11/2017	5	11	2017	20:56:05	75365	0.6	20	56	5	59	0.051757813	3.50625	-0.58764648	-0.005859375	-0.7512207	18.391846	0.25244141	0	0	0	0	0	0	0	0	0	0.95385742	0.046142578	0.35839844	0.20385742	0.005859375	-0.1484375	0.297	34878.93	0.478	-1892.44	0.404
1008	1009	1009	Category D	-0.50390625	-0.023925781	-0.79199219	0.24926758	-0.19213867	0.37207031	0	0.539	5/11/2017	5	11	2017	20:56:05	75365	0.7	20	56	5	59	0.051757813	3.50625	-0.5859375	-0.005615234	-0.75244141	17.446533	0.092773438	0	0	0	0	0	0	0	0	0	0.95385742	0.046142578	0.13964844	0.08203125	-0.018066406	-0.039306641	0.374	34455.1	0.378	-1403.77	0.501
1009	1010	1010	Category D	-0.52783203	-0.023925781	-0.70776367	0.2409668	-0.19506836	0.38012695	0	0.234	5/11/2017	5	11	2017	20:56:05	75365	0.8	20	56	5	0	0.051757813	3.50625	-0.58666992	-0.007324219	-0.75268555	20.114746	0.075927734	0	0	0	0	0	0	0	0	0	0.9543457	0.045654297	0.12060547	0.058837891	-0.016357422	0.044921875	0.402	34318.5	0.197	-789.36	0.539
1010	1011	1011	Category D	-0.6237793	0.047851563	-0.85180664	0.24902344	-0.17602539	0.38525391	0	0.603	5/11/2017	5	11	2017	20:56:05	75365	0.9	20	56	5	0	0.051757813	3.50625	-0.5847168	-0.005371094	-0.75292969	20.775391	0.11865234	0	0	0	0	0	0	0	0	0	0.95336914	0.046630859	0.19116211	-0.038818359	0.053222656	-0.098632813	0.434	34171.51	0.211	-795.52	0.539
1011	1012	1012	Category D	-0.37182617	-0.023925781	-0.76782227	0.26953125	-0.18286133	0.36254883	0	0.501	5/11/2017	5	11	2017	20:56:06	75366	0	20	56	6	0	0.051757813	3.50625	-0.58422852	-0.004638672	-0.75585938	16.416504	0.21362305	0	0	0	0	0	0	0	0	0	0.95532227	0.044677734	0.2434082	0.21240234	-0.019042969	-0.01171875	0.477	33987.24	0.314	-1044.95	0.539
1012	1013	1013	Category D	-0.45581055	-0.059814453	-0.75585938	0.29443359	-0.18603516	0.33984375	0	0.599	5/11/2017	5	11	2017	20:56:06	75366	0.1	20	56	6	0	0.051757813	3.50625	-0.58129883	-0.005126953	-0.75756836	13.071289	0.13696289	0	0	0	0	0	0	0	0	0	0.95483398	0.045166016	0.18188477	0.12548828	-0.054443359	0.001708984	0.434	34171.51	0.315	-1111.6	0.501
1013	1014	1014	Category D	-0.671875	-0.011962891	-0.91186523	0.26977539	-0.17578125	0.36547852	0	0.388	5/11/2017	5	11	2017	20:56:06	75366	0.2	20	56	6	0	0.051757813	3.50625	-0.58300781	-0.007324219	-0.76049805	12.411377	0.17529297	0	0	0	0	0	0	0	0	0	0.95849609	0.041503906	0.24414063	-0.088623047	-0.004394531	-0.15112305	0.455	34079.76	0.292	-1014.12	0.502
1014	1015	1015	Category D	-0.56396484	-0.011962891	-0.74389648	0.24926758	-0.18261719	0.37597656	0	0.279	5/11/2017	5	11	2017	20:56:06	75366	0.3	20	56	6	0	0.051757813	3.50625	-0.57885742	-0.005126953	-0.75854492	10.08252	0.021972656	0	0	0	0	0	0	0	0	0	0.95410156	0.045898438	0.036376953	0.014892578	-0.006591797	0.014648438	0.439	34149.34	0.308	-1083.7	0.501
1015	1016	1016	Category D	-0.57592773	-0.095947266	-0.70776367	0.21508789	-0.19140625	0.39892578	0	0.365	5/11/2017	5	11	2017	20:56:06	75366	0.4	20	56	6	0	0.051757813	3.50625	-0.57543945	-0.005615234	-0.75756836	4.5053711	0.1027832	0	0	0	0	0	0	0	0	0	0.95141602	0.048583984	0.14013672	-0.000244141	-0.090087891	0.049804688	0.4	34328	0.334	-1224.79	0.502
1016	1017	1017	Category D	-0.52783203	-0.011962891	-0.76782227	0.21508789	-0.19140625	0.39355469	0	0.502	5/11/2017	5	11	2017	20:56:06	75366	0.5	20	56	6	0	0.051757813	3.50625	-0.57495117	-0.006835938	-0.75878906	0.48706055	0.048095703	0	0	0	0	0	0	0	0	0	0.95214844	0.047851563	0.060791016	0.047119141	-0.004882813	-0.008789063	0.445	34123.01	0.184	-694.78	0.502
1017	1018	1018	Category D	-0.45581055	-0.011962891	-0.83984375	0.23510742	-0.19116211	0.38452148	0	0.271	5/11/2017	5	11	2017	20:56:06	75366	0.6	20	56	6	0	0.051757813	3.50625	-0.57446289	-0.006591797	-0.75976563	0.26098633	0.14331055	0	0	0	0	0	0	0	0	0	0.95263672	0.047363281	0.20385742	0.11865234	-0.005126953	-0.079833984	0.499	33898.11	-0.034	139.15	0.713
1018	1019	1019	Category D	-0.51586914	-0.095947266	-0.85180664	0.24145508	-0.19238281	0.38232422	0	0.866	5/11/2017	5	11	2017	20:56:06	75366	0.7	20	56	6	0	0.051757813	3.50625	-0.57373047	-0.006591797	-0.75927734	2.2580566	0.14086914	0	0	0	0	0	0	0	0	0	0.95166016	0.048339844	0.23974609	0.057861328	-0.089111328	-0.092285156	0.616	33471.47	-0.169	642.83	0.866
1019	1020	1020	Category D	-0.50390625	-0.14379883	-0.74389648	0.23046875	-0.18408203	0.39135742	0	0.713	5/11/2017	5	11	2017	20:56:06	75366	0.8	20	56	6	1	0.051757813	3.50625	-0.57421875	-0.006835938	-0.75756836	6.2099609	0.15429688	0	0	0	0	0	0	0	0	0	0.95068359	0.049316406	0.22094727	0.0703125	-0.13671875	0.013671875	0.745	33071.39	-0.311	1100.12	0.866
1020	1021	1021	Category D	-0.57592773	-0.011962891	-0.7199707	0.21606445	-0.18896484	0.39257813	0	0.98	5/11/2017	5	11	2017	20:56:06	75366	0.9	20	56	6	1	0.051757813	3.50625	-0.57495117	-0.005859375	-0.75952148	8.9187012	0.040039063	0	0	0	0	0	0	0	0	0	0.95263672	0.047363281	0.046386719	-0.000732422	-0.005859375	0.039550781	0.775	32986.49	-0.348	1216.41	0.98
1021	1022	1022	Category D	-0.51586914	-0.023925781	-0.76782227	0.21948242	-0.18164063	0.39648438	0	1.14	5/11/2017	5	11	2017	20:56:07	75367	0	20	56	7	1	0.051757813	3.50625	-0.57348633	-0.003417969	-0.76123047	8.6323242	0.061523438	0	0	0	0	0	0	0	0	0	0.953125	0.046875	0.084472656	0.057617188	-0.020263672	-0.006347656	1.113	32177.64	-0.679	1993.87	1.14
1022	1023	1023	Category D	-0.47998047	-0.15576172	-0.85180664	0.24047852	-0.18359375	0.38208008	0	0.684	5/11/2017	5	11	2017	20:56:07	75367	0.1	20	56	7	1	0.051757813	3.50625	-0.57324219	-0.003417969	-0.76147461	7.2944336	0.19995117	0	0	0	0	0	0	0	0	0	0.953125	0.046875	0.33569336	0.093261719	-0.15209961	-0.090087891	1.224	31955.8	-0.808	2297.27	1.225
1023	1024	1024	Category D	-0.58789063	-0.083984375	-0.76782227	0.24755859	-0.17138672	0.38256836	0	2.299	5/11/2017	5	11	2017	20:56:07	75367	0.2	20	56	7	1	0.051757813	3.50625	-0.57470703	-0.002685547	-0.76025391	6.8867188	0.082519531	0	0	0	0	0	0	0	0	0	0.953125	0.046875	0.10180664	-0.012939453	-0.081054688	-0.007324219	1.309	31796.69	-0.833	2194.68	1.472
1024	1025	1025	Category D	-0.49194336	0.095947266	-0.79199219	0.23291016	-0.19458008	0.38647461	0	1.53	5/11/2017	5	11	2017	20:56:07	75367	0.3	20	56	7	1	0.051757813	3.50625	-0.57568359	-0.000976563	-0.75927734	8.0766602	0.13232422	0	0	0	0	0	0	0	0	0	0.95288086	0.047119141	0.21337891	0.083740234	0.096923828	-0.032470703	1.391	31650.93	-0.973	2592.94	1.472
1025	1026	1026	Category D	-0.63598633	0.023925781	-0.7199707	0.20556641	-0.20385742	0.3972168	0	1.225	5/11/2017	5	11	2017	20:56:07	75367	0.4	20	56	7	1	0.051757813	3.50625	-0.57617188	0	-0.7578125	7.140625	0.074462891	0	0	0	0	0	0	0	0	0	0.95214844	0.047851563	0.12133789	-0.059570313	0.023925781	0.037841797	1.369	31689.34	-0.968	2633.9	1.472
1026	1027	1027	Category D	-0.7199707	0.083984375	-0.68383789	0.17114258	-0.203125	0.41064453	0	1.472	5/11/2017	5	11	2017	20:56:07	75367	0.5	20	56	7	1	0.051025391	3.4482422	-0.57495117	-0.000976563	-0.75610352	4.6772461	0.18310547	0	0	0	0	0	0	0	0	0	0.94995117	0.050048828	0.30249023	-0.14477539	0.084960938	0.072265625	1.479	31502.06	-1.11	2978.3	1.472
1027	1028	1028	Category D	-0.3359375	-0.11987305	-0.65991211	0.22558594	-0.21606445	0.37475586	0	1.008	5/11/2017	5	11	2017	20:56:07	75367	0.6	20	56	7	1	0.051025391	3.4482422	-0.57250977	-0.005615234	-0.76098633	4.1789551	0.28149414	0	0	0	0	0	0	0	0	0	0.95239258	0.047607422	0.4519043	0.23657227	-0.11401367	0.10107422	1.269	31870.49	-0.98	3057.42	1.344
1028	1029	1029	Category D	-0.61181641	0.011962891	-0.88793945	0.28344727	-0.18212891	0.34594727	0	1.344	5/11/2017	5	11	2017	20:56:07	75367	0.7	20	56	7	1	0.051025391	3.4482422	-0.57495117	-0.000244141	-0.75683594	5.3684082	0.13647461	0	0	0	0	0	0	0	0	0	0.95043945	0.049560547	0.17993164	-0.036621094	0.012207031	-0.13085938	1.211	31980.91	-0.77	2159.62	1.225
1029	1030	1030	Category D	-0.69580078	0.047851563	-0.70776367	0.25683594	-0.19799805	0.36376953	0	1.036	5/11/2017	5	11	2017	20:56:07	75367	0.8	20	56	7	2	0.051025391	3.4482422	-0.57421875	0.001220703	-0.75341797	6.0991211	0.13769531	0	0	0	0	0	0	0	0	0	0.94750977	0.052490234	0.21362305	-0.12133789	0.046386719	0.045654297	1.111	32181.8	-0.645	1851.25	1.183
1030	1031	1031	Category D	-0.73193359	-0.035888672	-0.61181641	0.27270508	-0.20385742	0.35571289	0	1.183	5/11/2017	5	11	2017	20:56:07	75367	0.9	20	56	7	2	0.051025391	3.4482422	-0.57568359	0.001464844	-0.75097656	3.3259277	0.21240234	0	0	0	0	0	0	0	0	0	0.94628906	0.053710938	0.33251953	-0.15600586	-0.037353516	0.13916016	0.947	32545.47	-0.405	1187.25	1.036
1031	1032	1032	Category D	-0.64794922	-0.11987305	-0.73193359	0.29296875	-0.19384766	0.34008789	0	0.626	5/11/2017	5	11	2017	20:56:08	75368	0	20	56	8	2	0.051025391	3.4482422	-0.57519531	0.002685547	-0.75	0.23632813	0.14355469	0	0	0	0	0	0	0	0	0	0.94506836	0.054931641	0.21337891	-0.072509766	-0.12255859	0.018066406	0.832	32832.25	-0.291	904.2	1.036
1032	1033	1033	Category D	-0.53979492	0.023925781	-0.74389648	0.31152344	-0.20336914	0.31982422	0	0.487	5/11/2017	5	11	2017	20:56:08	75368	0.1	20	56	8	2	0.051025391	3.4482422	-0.57495117	0.004882813	-0.74853516	0.10864258	0.040039063	0	0	0	0	0	0	0	0	0	0.94384766	0.056152344	0.05859375	0.03515625	0.018798828	0.004638672	0.721	33141.32	-0.206	693.95	0.97
1033	1034	1034	Category D	-0.7199707	0.11987305	-0.70776367	0.28637695	-0.21411133	0.33520508	0	0.32	5/11/2017	5	11	2017	20:56:08	75368	0.2	20	56	8	2	0.051025391	3.4482422	-0.57177734	0.004150391	-0.75146484	0.71630859	0.19287109	0	0	0	0	0	0	0	0	0	0.94433594	0.055664063	0.30761719	-0.14794922	0.11547852	0.043701172	0.71	33174.01	-0.167	554.99	0.97
1034	1035	1035	Category D	-0.7199707	0.023925781	-0.68383789	0.26757813	-0.2109375	0.33959961	0	0.679	5/11/2017	5	11	2017	20:56:08	75368	0.3	20	56	8	2	0.051025391	3.4482422	-0.57202148	0.005126953	-0.75366211	4.5666504	0.16455078	0	0	0	0	0	0	0	0	0	0.94628906	0.053710938	0.23632813	-0.14770508	0.018554688	0.069824219	0.727	33123.66	-0.289	1030.1	0.679
1035	1036	1036	Category D	-0.76782227	0.011962891	-0.73193359	0.27490234	-0.21459961	0.33862305	0	0.97	5/11/2017	5	11	2017	20:56:08	75368	0.4	20	56	8	2	0.051025391	3.4482422	-0.57250977	0.004638672	-0.75512695	5.6853027	0.1965332	0	0	0	0	0	0	0	0	0	0.94775391	0.052246094	0.22558594	-0.19506836	0.007080078	0.023193359	0.66	33327.96	-0.267	1033.58	0.679
1036	1037	1037	Category D	-0.55175781	0.047851563	-0.55175781	0.29785156	-0.20874023	0.32495117	0	1.283	5/11/2017	5	11	2017	20:56:08	75368	0.5	20	56	8	2	0.051025391	3.4482422	-0.57006836	0.006591797	-0.75292969	4.2324219	0.20605469	0	0	0	0	0	0	0	0	0	0.94433594	0.055664063	0.26074219	0.018310547	0.041015625	0.20117188	0.649	33363.1	-0.286	1147.94	0.97
1037	1038	1038	Category D	-0.65991211	-0.011962891	-0.64794922	0.31762695	-0.21899414	0.30151367	0	0.223	5/11/2017	5	11	2017	20:56:08	75368	0.6	20	56	8	2	0.051025391	3.4482422	-0.5703125	0.008300781	-0.75390625	3.8818359	0.14013672	0	0	0	0	0	0	0	0	0	0.9453125	0.0546875	0.21606445	-0.089355469	-0.020263672	0.10595703	0.775	32986.49	-0.329	1132.16	1.077
1038	1039	1039	Category D	-0.59985352	0.10791016	-0.70776367	0.28540039	-0.21582031	0.32861328	0	0.42	5/11/2017	5	11	2017	20:56:08	75368	0.7	20	56	8	2	0.051025391	3.4482422	-0.5690918	0.008544922	-0.75390625	6.1447754	0.11352539	0	0	0	0	0	0	0	0	0	0.94482422	0.055175781	0.17602539	-0.030517578	0.099121094	0.046142578	0.843	32803.48	-0.26	781.16	1.089
1039	1040	1040	Category D	-0.65991211	0.059814453	-0.70776367	0.28100586	-0.2199707	0.33251953	0	1.077	5/11/2017	5	11	2017	20:56:08	75368	0.8	20	56	8	3	0.051025391	3.4482422	-0.56958008	0.010009766	-0.75415039	7.9362793	0.11279297	0	0	0	0	0	0	0	0	0	0.94506836	0.054931641	0.1862793	-0.090087891	0.049560547	0.046386719	0.919	32612.58	-0.31	882.48	1.283
1040	1041	1041	Category D	-0.6237793	0.023925781	-0.68383789	0.28613281	-0.21337891	0.33935547	0	1.089	5/11/2017	5	11	2017	20:56:08	75368	0.9	20	56	8	3	0.051025391	3.4482422	-0.57104492	0.012207031	-0.75585938	5.4697266	0.08984375	0	0	0	0	0	0	0	0	0	0.94726563	0.052734375	0.13623047	-0.052490234	0.011474609	0.072021484	0.997	32429.52	-0.371	1008.62	1.089
1041	1042	1042	Category D	-0.69580078	0.071777344	-0.75585938	0.25927734	-0.22460938	0.35400391	0	1.426	5/11/2017	5	11	2017	20:56:09	75369	0	20	56	9	3	0.051025391	3.4482422	-0.57006836	0.012451172	-0.7565918	3.7705078	0.13867188	0	0	0	0	0	0	0	0	0	0.94726563	0.052734375	0.18554688	-0.12548828	0.059082031	0.000732422	1.126	32150.75	-0.483	1231.71	1.089
1042	1043	1043	Category D	-0.6237793	0.011962891	-0.671875	0.25219727	-0.21484375	0.35913086	0	1.747	5/11/2017	5	11	2017	20:56:09	75369	0.1	20	56	9	3	0.051025391	3.4482422	-0.57055664	0.011230469	-0.75708008	5.0830078	0.1003418	0	0	0	0	0	0	0	0	0	0.94799805	0.052001953	0.13891602	-0.052978516	0.000488281	0.085205078	1.176	32049.64	-0.369	849.17	1.426
1043	1044	1044	Category D	-0.64794922	-0.023925781	-0.73193359	0.27758789	-0.20922852	0.33935547	0	0.999	5/11/2017	5	11	2017	20:56:09	75369	0.2	20	56	9	3	0.051025391	3.4482422	-0.57128906	0.011230469	-0.75585938	5.5339355	0.087402344	0	0	0	0	0	0	0	0	0	0.94750977	0.052490234	0.13549805	-0.076416016	-0.03515625	0.023925781	1.251	31904.31	-0.45	1010.72	1.426
1044	1045	1045	Category D	-0.56396484	-0.023925781	-0.68383789	0.28271484	-0.19995117	0.34204102	0	0.72	5/11/2017	5	11	2017	20:56:09	75369	0.3	20	56	9	3	0.051025391	3.4482422	-0.57128906	0.011962891	-0.75463867	5.6435547	0.079833984	0	0	0	0	0	0	0	0	0	0.94677734	0.053222656	0.11450195	0.007324219	-0.035888672	0.070800781	1.172	32057.6	-0.404	948.46	1.426
1045	1046	1046	Category D	-0.56396484	0.059814453	-0.77978516	0.30419922	-0.19067383	0.31860352	0	1.529	5/11/2017	5	11	2017	20:56:09	75369	0.4	20	56	9	3	0.051025391	3.4482422	-0.57226563	0.012451172	-0.75610352	5.7409668	0.053466797	0	0	0	0	0	0	0	0	0	0.94824219	0.051757813	0.079101563	0.008300781	0.047119141	-0.0234375	0.996	32431.79	-0.211	526.99	0.999
1046	1047	1047	Category D	-0.56396484	0.047851563	-0.85180664	0.29370117	-0.19897461	0.33276367	0	0.616	5/11/2017	5	11	2017	20:56:09	75369	0.5	20	56	9	3	0.051025391	3.4482422	-0.57128906	0.012695313	-0.75585938	6.1706543	0.10205078	0	0	0	0	0	0	0	0	0	0.94775391	0.052246094	0.13818359	0.007324219	0.034912109	-0.095703125	0.853	32777.58	0.004	-10.29	0.89
1047	1048	1048	Category D	-0.57592773	0.011962891	-0.73193359	0.27905273	-0.2097168	0.33935547	0	0.368	5/11/2017	5	11	2017	20:56:09	75369	0.6	20	56	9	3	0.051025391	3.4482422	-0.57250977	0.012939453	-0.75512695	9.1875	0.0234375	0	0	0	0	0	0	0	0	0	0.94775391	0.052246094	0.027587891	-0.003173828	-0.000976563	0.023193359	0.775	32986.49	0.132	-344.64	0.72
1048	1049	1049	Category D	-0.61181641	-0.011962891	-0.68383789	0.2824707	-0.20458984	0.34204102	0	0.89	5/11/2017	5	11	2017	20:56:09	75369	0.7	20	56	9	3	0.051025391	3.4482422	-0.57470703	0.012939453	-0.75317383	12.122803	0.082519531	0	0	0	0	0	0	0	0	0	0.94750977	0.052490234	0.13134766	-0.036865234	-0.024902344	0.069335938	0.752	33051.33	-0.018	51.88	0.616
1049	1050	1050	Category D	-0.41992188	0.20385742	-0.80395508	0.27197266	-0.20996094	0.34570313	0	0.53	5/11/2017	5	11	2017	20:56:09	75369	0.8	20	56	9	4	0.051025391	3.4482422	-0.57568359	0.012451172	-0.75292969	12.352051	0.25170898	0	0	0	0	0	0	0	0	0	0.94775391	0.052246094	0.39794922	0.15576172	0.19116211	-0.05078125	0.599	33529.14	0.103	-331.1	0.616
1050	1051	1051	Category D	-0.69580078	0.059814453	-0.92382813	0.27319336	-0.21972656	0.33740234	0	0.58	5/11/2017	5	11	2017	20:56:09	75369	0.9	20	56	9	4	0.051025391	3.4482422	-0.57568359	0.012207031	-0.75317383	11.527588	0.21362305	0	0	0	0	0	0	0	0	0	0.94824219	0.051757813	0.33764648	-0.11987305	0.047363281	-0.17041016	0.645	33375.99	0.023	-73.28	0.89
1051	1052	1052	Category D	-0.39599609	-0.023925781	-0.7199707	0.26782227	-0.22949219	0.34082031	0	0.612	5/11/2017	5	11	2017	20:56:10	75370	0	20	56	10	4	0.051025391	3.4482422	-0.57568359	0.011962891	-0.75292969	11.559326	0.1862793	0	0	0	0	0	0	0	0	0	0.94799805	0.052001953	0.2487793	0.1796875	-0.035888672	0.032958984	0.791	32942.29	-0.032	89.14	0.89
1052	1053	1053	Category D	-0.73193359	-0.035888672	-0.93579102	0.27880859	-0.23925781	0.32666016	0	0.891	5/11/2017	5	11	2017	20:56:10	75370	0.1	20	56	10	4	0.051025391	3.4482422	-0.57836914	0.012207031	-0.75292969	14.642334	0.2434082	0	0	0	0	0	0	0	0	0	0.94946289	0.050537109	0.38427734	-0.15332031	-0.048095703	-0.18261719	0.749	33059.91	0.059	-163.79	0.641
1053	1054	1054	Category D	-0.45581055	0.15576172	-0.6237793	0.25292969	-0.23828125	0.34814453	0	1.244	5/11/2017	5	11	2017	20:56:10	75370	0.2	20	56	10	4	0.051025391	3.4482422	-0.58007813	0.012695313	-0.75292969	13.821777	0.22924805	0	0	0	0	0	0	0	0	0	0.95068359	0.049316406	0.39648438	0.12426758	0.14282227	0.12915039	0.747	33065.64	0.04	-112.37	0.641
1054	1055	1055	Category D	-0.41992188	0.059814453	-0.61181641	0.30737305	-0.20849609	0.32104492	0	0.641	5/11/2017	5	11	2017	20:56:10	75370	0.3	20	56	10	4	0.051025391	3.4482422	-0.57885742	0.012939453	-0.75024414	10.436035	0.21606445	0	0	0	0	0	0	0	0	0	0.94775391	0.052246094	0.34448242	0.15893555	0.046630859	0.13842773	0.747	33065.64	0.128	-344.17	0.641
1055	1056	1056	Category D	-0.64794922	0.011962891	-0.85180664	0.30761719	-0.19287109	0.31958008	0	0.516	5/11/2017	5	11	2017	20:56:10	75370	0.4	20	56	10	4	0.051025391	3.4482422	-0.57788086	0.012695313	-0.74951172	8.8962402	0.12353516	0	0	0	0	0	0	0	0	0	0.9465332	0.053466797	0.17285156	-0.069824219	-0.000732422	-0.10205078	0.734	33103.21	0.088	-244.53	0.641
1056	1057	1057	Category D	-0.55175781	0.083984375	-0.74389648	0.30859375	-0.20166016	0.31689453	0	0.582	5/11/2017	5	11	2017	20:56:10	75370	0.5	20	56	10	4	0.051025391	3.4482422	-0.57885742	0.013671875	-0.75073242	7.732666	0.075439453	0	0	0	0	0	0	0	0	0	0.94799805	0.052001953	0.10424805	0.027099609	0.070068359	0.006835938	0.629	33428.23	0.298	-834.99	0.582
1057	1058	1058	Category D	-0.59985352	0.035888672	-0.70776367	0.3125	-0.20800781	0.31591797	0	0.532	5/11/2017	5	11	2017	20:56:10	75370	0.6	20	56	10	4	0.051025391	3.4482422	-0.57958984	0.013916016	-0.75073242	4.9160156	0.052246094	0	0	0	0	0	0	0	0	0	0.94848633	0.051513672	0.085205078	-0.020019531	0.021972656	0.04296875	0.465	34037.26	0.619	-1798.72	0.535
1058	1059	1059	Category D	-0.64794922	0.035888672	-0.70776367	0.29296875	-0.20922852	0.33227539	0	0.263	5/11/2017	5	11	2017	20:56:10	75370	0.7	20	56	10	4	0.051025391	3.4482422	-0.58154297	0.013427734	-0.75024414	1.2111816	0.081787109	0	0	0	0	0	0	0	0	0	0.94946289	0.050537109	0.13110352	-0.066162109	0.022216797	0.042480469	0.447	34114.3	0.59	-1774.2	0.532
1059	1060	1060	Category D	-0.56396484	0.083984375	-0.79199219	0.29052734	-0.21069336	0.3293457	0	0.257	5/11/2017	5	11	2017	20:56:10	75370	0.8	20	56	10	5	0.051025391	3.4482422	-0.58129883	0.014160156	-0.74902344	1.3115234	0.083496094	0	0	0	0	0	0	0	0	0	0.94848633	0.051513672	0.12988281	0.017333984	0.069580078	-0.042724609	0.434	34171.51	0.707	-2051.47	0.535
1060	1061	1061	Category D	-0.52783203	0.071777344	-0.82788086	0.29223633	-0.20751953	0.32910156	0	0.535	5/11/2017	5	11	2017	20:56:10	75370	0.9	20	56	10	5	0.051025391	3.4482422	-0.58276367	0.015625	-0.74926758	2.2363281	0.11083984	0	0	0	0	0	0	0	0	0	0.94946289	0.050537109	0.18920898	0.054931641	0.055908203	-0.078369141	0.427	34202.9	0.679	-2010.68	0.535
1061	1062	1062	Category D	-0.58789063	0.071777344	-0.77978516	0.29321289	-0.2121582	0.32397461	0	0.436	5/11/2017	5	11	2017	20:56:11	75371	0	20	56	11	5	0.051025391	3.4482422	-0.58154297	0.015869141	-0.75024414	2.2185059	0.063232422	0	0	0	0	0	0	0	0	0	0.94946289	0.050537109	0.091308594	-0.006103516	0.055664063	-0.029296875	0.434	34171.51	0.69	-2016.64	0.535
1062	1063	1063	Category D	-0.61181641	0.071777344	-0.74389648	0.28564453	-0.22851563	0.32543945	0	0.544	5/11/2017	5	11	2017	20:56:11	75371	0.1	20	56	11	5	0.051025391	3.4482422	-0.58251953	0.015380859	-0.75024414	0.063720703	0.063720703	0	0	0	0	0	0	0	0	0	0.95019531	0.049804688	0.092041016	-0.029052734	0.056152344	0.006347656	0.416	34253.07	0.564	-1784.67	0.544
1063	1064	1064	Category D	-0.57592773	0.023925781	-0.76782227	0.3046875	-0.21972656	0.31298828	0	0.57	5/11/2017	5	11	2017	20:56:11	75371	0.2	20	56	11	5	0.051025391	3.4482422	-0.58300781	0.017333984	-0.75	0.43896484	0.020019531	0	0	0	0	0	0	0	0	0	0.95019531	0.049804688	0.031494141	0.007080078	0.006347656	-0.017578125	0.476	33991.37	0.461	-1422.12	0.544
1064	1065	1065	Category D	-0.58789063	0.035888672	-0.68383789	0.30786133	-0.20263672	0.31445313	0	0.156	5/11/2017	5	11	2017	20:56:11	75371	0.3	20	56	11	5	0.051513672	3.4933594	-0.58251953	0.018066406	-0.75073242	0.73461914	0.069580078	0	0	0	0	0	0	0	0	0	0.95043945	0.049560547	0.090087891	-0.005126953	0.017578125	0.066894531	0.418	34243.87	0.464	-1540.02	0.544
1065	1066	1066	Category D	-0.49194336	-0.071777344	-0.74389648	0.32836914	-0.20214844	0.29321289	0	0.618	5/11/2017	5	11	2017	20:56:11	75371	0.4	20	56	11	5	0.051513672	3.4933594	-0.58349609	0.016113281	-0.75	0.27294922	0.12719727	0	0	0	0	0	0	0	0	0	0.95043945	0.049560547	0.18579102	0.091552734	-0.087890625	0.006103516	0.401	34323.24	0.335	-1225.84	0.544
1066	1067	1067	Category D	-0.73193359	0.10791016	-0.85180664	0.31274414	-0.19897461	0.31347656	0	0.189	5/11/2017	5	11	2017	20:56:11	75371	0.5	20	56	11	5	0.051513672	3.4933594	-0.58227539	0.015869141	-0.75048828	1.1713867	0.20239258	0	0	0	0	0	0	0	0	0	0.95019531	0.049804688	0.3425293	-0.14941406	0.091796875	-0.10107422	0.369	34480.36	0.33	-1273.25	0.348
1067	1068	1068	Category D	-0.58789063	0.059814453	-0.75585938	0.29150391	-0.20727539	0.33203125	0	0.333	5/11/2017	5	11	2017	20:56:11	75371	0.6	20	56	11	5	0.051513672	3.4933594	-0.5793457	0.014648438	-0.75244141	0.72631836	0.045654297	0	0	0	0	0	0	0	0	0	0.94970703	0.050292969	0.056640625	-0.008300781	0.044921875	-0.003173828	0.289	34927.91	0.483	-1933.05	0.348
1068	1069	1069	Category D	-0.6237793	0.047851563	-0.7199707	0.29248047	-0.19946289	0.32495117	0	0.348	5/11/2017	5	11	2017	20:56:11	75371	0.7	20	56	11	5	0.051513672	3.4933594	-0.58154297	0.015869141	-0.75439453	1.2363281	0.062988281	0	0	0	0	0	0	0	0	0	0.95263672	0.047363281	0.10839844	-0.041992188	0.031738281	0.034423828	0.441	34140.53	0.372	-1257.84	0.618
1069	1070	1070	Category D	-0.58789063	0.023925781	-0.69580078	0.29467773	-0.20898438	0.32202148	0	0.094	5/11/2017	5	11	2017	20:56:11	75371	0.8	20	56	11	6	0.051513672	3.4933594	-0.58129883	0.015869141	-0.75268555	0.16088867	0.057861328	0	0	0	0	0	0	0	0	0	0.95117188	0.048828125	0.071289063	-0.006347656	0.0078125	0.056884766	0.466	34033.05	0.132	-500.48	0.649
1070	1071	1071	Category D	-0.41992188	-0.035888672	-0.63598633	0.32788086	-0.20727539	0.29174805	0	1.067	5/11/2017	5	11	2017	20:56:11	75371	0.9	20	56	11	6	0.051513672	3.4933594	-0.57885742	0.015380859	-0.75341797	0.08203125	0.2043457	0	0	0	0	0	0	0	0	0	0.95043945	0.049560547	0.32788086	0.15893555	-0.051269531	0.11743164	0.542	33732.72	0.032	-116.31	0.649
1071	1072	1072	Category D	-0.6237793	0.047851563	-0.70776367	0.33764648	-0.18505859	0.29882813	0	0.766	5/11/2017	5	11	2017	20:56:12	75372	0	20	56	12	6	0.051513672	3.4933594	-0.57617188	0.015380859	-0.75561523	0.11914063	0.074707031	0	0	0	0	0	0	0	0	0	0.95043945	0.049560547	0.12768555	-0.047363281	0.032226563	0.047851563	0.541	33736.45	0.167	-556.45	0.649
1072	1073	1073	Category D	-0.45581055	-0.10791016	-0.89990234	0.32617188	-0.19189453	0.30810547	0	0.649	5/11/2017	5	11	2017	20:56:12	75372	0.1	20	56	12	6	0.051513672	3.4933594	-0.57446289	0.016357422	-0.75610352	1.4162598	0.22387695	0	0	0	0	0	0	0	0	0	0.94970703	0.050292969	0.38647461	0.11865234	-0.12426758	-0.14355469	0.515	33835.27	0.248	-815.15	0.649
1073	1074	1074	Category D	-0.59985352	0.047851563	-0.75585938	0.29052734	-0.18847656	0.34082031	0	0.327	5/11/2017	5	11	2017	20:56:12	75372	0.2	20	56	12	6	0.051513672	3.4933594	-0.57519531	0.015869141	-0.7565918	1.0046387	0.040039063	0	0	0	0	0	0	0	0	0	0.95068359	0.049316406	0.056884766	-0.024414063	0.031738281	0.000732422	0.543	33729	0.199	-648.97	0.649
1074	1075	1075	Category D	-0.52783203	0	-0.70776367	0.30712891	-0.19628906	0.33300781	0	0.192	5/11/2017	5	11	2017	20:56:12	75372	0.3	20	56	12	6	0.051513672	3.4933594	-0.57250977	0.014648438	-0.75537109	0.27539063	0.066894531	0	0	0	0	0	0	0	0	0	0.94799805	0.052001953	0.10717773	0.044677734	-0.014648438	0.047607422	0.438	34153.76	0.355	-1216.94	0.494
1075	1076	1076	Category D	-0.53979492	0.047851563	-0.7199707	0.28710938	-0.19750977	0.34008789	0	0.26	5/11/2017	5	11	2017	20:56:12	75372	0.4	20	56	12	6	0.051513672	3.4933594	-0.57104492	0.014160156	-0.75732422	0.92236328	0.059082031	0	0	0	0	0	0	0	0	0	0.94873047	0.051269531	0.10229492	0.03125	0.033447266	0.037353516	0.393	34361.54	0.404	-1435.64	0.472
1076	1077	1077	Category D	-0.57592773	0.071777344	-0.79199219	0.28393555	-0.21679688	0.33227539	0	0.436	5/11/2017	5	11	2017	20:56:12	75372	0.5	20	56	12	6	0.051513672	3.4933594	-0.56835938	0.014160156	-0.75805664	0.09765625	0.066894531	0	0	0	0	0	0	0	0	0	0.94750977	0.052490234	0.098632813	-0.007324219	0.057373047	-0.033691406	0.363	34511.04	0.545	-1871.64	0.472
1077	1078	1078	Category D	-0.55175781	-0.023925781	-0.83984375	0.27636719	-0.22338867	0.33740234	0	0.494	5/11/2017	5	11	2017	20:56:12	75372	0.6	20	56	12	6	0.051513672	3.4933594	-0.56835938	0.013427734	-0.76049805	1.2299805	0.089111328	0	0	0	0	0	0	0	0	0	0.94946289	0.050537109	0.13330078	0.016601563	-0.037353516	-0.079101563	0.446	34118.65	0.334	-1146.05	0.494
1078	1079	1079	Category D	-0.51586914	0.011962891	-0.79199219	0.27856445	-0.20825195	0.34448242	0	0.472	5/11/2017	5	11	2017	20:56:12	75372	0.7	20	56	12	6	0.051513672	3.4933594	-0.56689453	0.013183594	-0.76245117	2.842041	0.058837891	0	0	0	0	0	0	0	0	0	0.95019531	0.049804688	0.08203125	0.051025391	-0.001220703	-0.029296875	0.583	33584.64	0.268	-801.9	0.494
1079	1080	1080	Category D	-0.57592773	0.011962891	-0.75585938	0.2644043	-0.20556641	0.34643555	0	0.822	5/11/2017	5	11	2017	20:56:12	75372	0.8	20	56	12	7	0.051513672	3.4933594	-0.56665039	0.011962891	-0.76367188	4.0336914	0.011962891	0	0	0	0	0	0	0	0	0	0.95117188	0.048828125	0.016845703	-0.009033203	0	0.0078125	0.609	33495.06	0.305	-870.32	0.539
1080	1081	1081	Category D	-0.55175781	0.035888672	-0.76782227	0.26367188	-0.21044922	0.35449219	0	1.015	5/11/2017	5	11	2017	20:56:12	75372	0.9	20	56	12	7	0.051513672	3.4933594	-0.56469727	0.011230469	-0.76416016	5.2893066	0.028076172	0	0	0	0	0	0	0	0	0	0.95019531	0.049804688	0.041015625	0.012939453	0.024658203	-0.003417969	0.626	33438.14	0.217	-634.66	0.595
1081	1082	1082	Category D	-0.57592773	-0.035888672	-0.83984375	0.26977539	-0.20288086	0.35327148	0	0.416	5/11/2017	5	11	2017	20:56:13	75373	0	20	56	13	7	0.051513672	3.4933594	-0.5637207	0.010009766	-0.765625	5.8493652	0.087890625	0	0	0	0	0	0	0	0	0	0.95092773	0.049072266	0.13208008	-0.012207031	-0.045898438	-0.073974609	0.643	33382.46	0.251	-708.54	0.822
1082	1083	1083	Category D	-0.53979492	0	-0.83984375	0.25732422	-0.20996094	0.35791016	0	0.539	5/11/2017	5	11	2017	20:56:13	75373	0.1	20	56	13	7	0.051513672	3.4933594	-0.56201172	0.008544922	-0.76538086	5.6210938	0.078125	0	0	0	0	0	0	0	0	0	0.94946289	0.050537109	0.10522461	0.022216797	-0.008544922	-0.07421875	0.807	32898.81	0.127	-322.39	0.822
1083	1084	1084	Category D	-0.53979492	0.035888672	-0.76782227	0.26953125	-0.20825195	0.34838867	0	0.595	5/11/2017	5	11	2017	20:56:13	75373	0.2	20	56	13	7	0.051513672	3.4933594	-0.56079102	0.008789063	-0.76513672	5.7758789	0.034423828	0	0	0	0	0	0	0	0	0	0.94873047	0.051269531	0.05078125	0.020996094	0.026855469	-0.002441406	0.801	32915.03	0.284	-678.61	0.816
1084	1085	1085	Category D	-0.59985352	0.023925781	-0.81591797	0.27563477	-0.21020508	0.35058594	0	1.459	5/11/2017	5	11	2017	20:56:13	75373	0.3	20	56	13	7	0.051513672	3.4933594	-0.56054688	0.009033203	-0.76586914	5.3574219	0.064941406	0	0	0	0	0	0	0	0	0	0.94921875	0.05078125	0.10375977	-0.0390625	0.014648438	-0.049804688	0.768	33006.06	0.311	-756.89	0.785
1085	1086	1086	Category D	-0.53979492	0	-0.70776367	0.28710938	-0.19873047	0.33691406	0	0.785	5/11/2017	5	11	2017	20:56:13	75373	0.4	20	56	13	7	0.051513672	3.4933594	-0.55981445	0.008789063	-0.76782227	5.0029297	0.063964844	0	0	0	0	0	0	0	0	0	0.95019531	0.049804688	0.088867188	0.020019531	-0.008789063	0.060058594	0.785	32958.78	0.252	-618.68	0.816
1086	1087	1087	Category D	-0.6237793	0	-0.77978516	0.30004883	-0.19580078	0.3269043	0	0.816	5/11/2017	5	11	2017	20:56:13	75373	0.5	20	56	13	7	0.051513672	3.4933594	-0.55908203	0.007568359	-0.76757813	3.9370117	0.065917969	0	0	0	0	0	0	0	0	0	0.94970703	0.050292969	0.084228516	-0.064453125	-0.007568359	-0.011962891	0.857	32767.29	0.196	-462.17	0.897
1087	1088	1088	Category D	-0.56396484	0	-0.74389648	0.30517578	-0.18847656	0.32885742	0	0.516	5/11/2017	5	11	2017	20:56:13	75373	0.6	20	56	13	7	0.051513672	3.4933594	-0.55981445	0.006103516	-0.7668457	2.2429199	0.024169922	0	0	0	0	0	0	0	0	0	0.94946289	0.050537109	0.033447266	-0.00390625	-0.006103516	0.022949219	0.907	32641.85	0.113	-264.09	0.897
1088	1089	1089	Category D	-0.57592773	-0.059814453	-0.76782227	0.31323242	-0.18701172	0.32055664	0	0.972	5/11/2017	5	11	2017	20:56:13	75373	0.7	20	56	13	7	0.051513672	3.4933594	-0.55957031	0.006835938	-0.76757813	0.15136719	0.068603516	0	0	0	0	0	0	0	0	0	0.94995117	0.050048828	0.083007813	-0.016113281	-0.066650391	0	0.734	33103.21	0.297	-749.88	0.816
1089	1090	1090	Category D	-0.53979492	-0.035888672	-0.73193359	0.34106445	-0.17749023	0.29882813	0	0.897	5/11/2017	5	11	2017	20:56:13	75373	0.8	20	56	13	8	0.051513672	3.4933594	-0.55859375	0.006591797	-0.76928711	2.2800293	0.059570313	0	0	0	0	0	0	0	0	0	0.95068359	0.049316406	0.098632813	0.018798828	-0.042480469	0.037353516	0.702	33198.04	0.32	-824.74	0.816
1090	1091	1091	Category D	-0.6237793	0.011962891	-0.83984375	0.3215332	-0.18017578	0.31542969	0	0.423	5/11/2017	5	11	2017	20:56:13	75373	0.9	20	56	13	8	0.051513672	3.4933594	-0.55883789	0.002929688	-0.76782227	4.4567871	0.096923828	0	0	0	0	0	0	0	0	0	0.94995117	0.050048828	0.14526367	-0.064697266	0.008789063	-0.071777344	0.668	33302.71	0.363	-949.38	0.897
1091	1092	1092	Category D	-0.57592773	0	-0.75585938	0.3059082	-0.18579102	0.32885742	0	0.592	5/11/2017	5	11	2017	20:56:14	75374	0	20	56	14	8	0.051513672	3.4933594	-0.55883789	0.001464844	-0.76635742	5.4675293	0.019775391	0	0	0	0	0	0	0	0	0	0.94848633	0.051513672	0.028808594	-0.016845703	-0.001464844	0.010498047	0.759	33031.43	0.228	-579.11	0.972
1092	1093	1093	Category D	-0.58789063	-0.023925781	-0.76782227	0.30664063	-0.18432617	0.33178711	0	0.611	5/11/2017	5	11	2017	20:56:14	75374	0.1	20	56	14	8	0.051513672	3.4933594	-0.56030273	0.001708984	-0.76708984	6.5549316	0.037597656	0	0	0	0	0	0	0	0	0	0.94995117	0.050048828	0.053710938	-0.02734375	-0.025634766	-0.000488281	0.808	32896.12	0.176	-436.92	0.897
1093	1094	1094	Category D	-0.58789063	0.011962891	-0.69580078	0.30371094	-0.18261719	0.32543945	0	1.061	5/11/2017	5	11	2017	20:56:14	75374	0.2	20	56	14	8	0.051513672	3.4933594	-0.55786133	0.002197266	-0.76611328	6.9785156	0.076904297	0	0	0	0	0	0	0	0	0	0.94775391	0.052246094	0.10986328	-0.029785156	0.009521484	0.0703125	0.787	32953.27	0.183	-461.74	0.948
1094	1095	1095	Category D	-0.47998047	-0.023925781	-0.68383789	0.34375	-0.17041016	0.30371094	0	1.266	5/11/2017	5	11	2017	20:56:14	75374	0.3	20	56	14	8	0.051513672	3.4933594	-0.55981445	0	-0.76806641	6.2451172	0.1184082	0	0	0	0	0	0	0	0	0	0.95043945	0.049560547	0.18798828	0.079833984	-0.023925781	0.084228516	0.875	32721.47	-0.037	95.05	0.948
1095	1096	1096	Category D	-0.64794922	-0.023925781	-0.80395508	0.34008789	-0.16113281	0.30737305	0	0.773	5/11/2017	5	11	2017	20:56:14	75374	0.4	20	56	14	8	0.051513672	3.4933594	-0.56079102	-0.000976563	-0.76904297	5.3527832	0.096435547	0	0	0	0	0	0	0	0	0	0.95166016	0.048339844	0.14453125	-0.086914063	-0.022705078	-0.034667969	0.822	32858.68	-0.06	164.26	1.061
1096	1097	1097	Category D	-0.58789063	0	-0.76782227	0.30541992	-0.17724609	0.32763672	0	0.948	5/11/2017	5	11	2017	20:56:14	75374	0.5	20	56	14	8	0.051513672	3.4933594	-0.56005859	-0.001708984	-0.76855469	5.2202148	0.027832031	0	0	0	0	0	0	0	0	0	0.95092773	0.049072266	0.030273438	-0.027587891	0.001708984	0.000732422	0.927	32593.24	-0.199	527.49	1.237
1097	1098	1098	Category D	-0.61181641	-0.035888672	-0.80395508	0.31030273	-0.17944336	0.32666016	0	0.277	5/11/2017	5	11	2017	20:56:14	75374	0.6	20	56	14	8	0.051513672	3.4933594	-0.56005859	-0.002929688	-0.76831055	5.4057617	0.070556641	0	0	0	0	0	0	0	0	0	0.95092773	0.049072266	0.11987305	-0.051513672	-0.032714844	-0.035400391	1.084	32238.54	-0.177	403.31	1.237
1098	1099	1099	Category D	-0.50390625	-0.047851563	-0.75585938	0.30932617	-0.17944336	0.32763672	0	1.237	5/11/2017	5	11	2017	20:56:14	75374	0.7	20	56	14	8	0.051513672	3.4933594	-0.55859375	-0.003417969	-0.76904297	4.6872559	0.071533203	0	0	0	0	0	0	0	0	0	0.95043945	0.049560547	0.11206055	0.0546875	-0.044189453	0.013183594	1.037	32340.1	-0.08	181.79	1.237
1099	1100	1100	Category D	-0.61181641	-0.011962891	-0.75585938	0.3137207	-0.1784668	0.32055664	0	2.007	5/11/2017	5	11	2017	20:56:14	75374	0.8	20	56	14	9	0.051513672	3.4933594	-0.55859375	-0.005371094	-0.77001953	3.4475098	0.055419922	0	0	0	0	0	0	0	0	0	0.95117188	0.048828125	0.073974609	-0.052978516	-0.006347656	0.014160156	1.141	32120.04	-0.123	262.18	1.237
1100	1101	1101	Category D	-0.49194336	0	-0.79199219	0.31713867	-0.17895508	0.32324219	0	0.981	5/11/2017	5	11	2017	20:56:14	75374	0.9	20	56	14	9	0.051513672	3.4933594	-0.55908203	-0.006347656	-0.76904297	2.4118652	0.071289063	0	0	0	0	0	0	0	0	0	0.95068359	0.049316406	0.096435547	0.067138672	0.006347656	-0.022705078	1.106	32192.22	-0.052	110.72	1.237
1101	1102	1102	Category D	-0.58789063	-0.071777344	-0.77978516	0.30126953	-0.17675781	0.34155273	0	1.397	5/11/2017	5	11	2017	20:56:15	75375	0	20	56	15	9	0.051513672	3.4933594	-0.56054688	-0.007080078	-0.76855469	2.4191895	0.070800781	0	0	0	0	0	0	0	0	0	0.95141602	0.048583984	0.1027832	-0.027099609	-0.064453125	-0.010986328	1.124	32154.87	0.11	-218.25	1.237
1102	1103	1103	Category D	-0.52783203	0	-0.82788086	0.31787109	-0.17504883	0.32836914	0	0.742	5/11/2017	5	11	2017	20:56:15	75375	0.1	20	56	15	9	0.051269531	3.5304199	-0.55810547	-0.008056641	-0.76806641	0.83911133	0.067382813	0	0	0	0	0	0	0	0	0	0.94946289	0.050537109	0.098388672	0.030273438	0.008056641	-0.059570313	0.98	32468.4	0.252	-527.95	1.397
1103	1104	1104	Category D	-0.53979492	-0.023925781	-0.82788086	0.29638672	-0.18164063	0.34082031	0	0.384	5/11/2017	5	11	2017	20:56:15	75375	0.2	20	56	15	9	0.051269531	3.5304199	-0.55859375	-0.009521484	-0.76782227	0.66821289	0.064453125	0	0	0	0	0	0	0	0	0	0.94946289	0.050537109	0.093017578	0.018798828	-0.014160156	-0.059814453	0.937	32569.25	0.127	-287.94	0.981
1104	1105	1105	Category D	-0.57592773	-0.047851563	-0.7199707	0.30029297	-0.18237305	0.33642578	0	0.371	5/11/2017	5	11	2017	20:56:15	75375	0.3	20	56	15	9	0.051269531	3.5304199	-0.55834961	-0.009033203	-0.76586914	0.14990234	0.062255859	0	0	0	0	0	0	0	0	0	0.94775391	0.052246094	0.10180664	-0.017333984	-0.038574219	0.045898438	0.882	32703.85	0.129	-305.95	0.742
1105	1106	1106	Category D	-0.53979492	0	-0.76782227	0.29638672	-0.18066406	0.33862305	0	1.75	5/11/2017	5	11	2017	20:56:15	75375	0.4	20	56	15	9	0.051269531	3.5304199	-0.55737305	-0.009033203	-0.76611328	1.0505371	0.019775391	0	0	0	0	0	0	0	0	0	0.94750977	0.052490234	0.028320313	0.017578125	0.009033203	-0.001464844	0.736	33097.4	0.251	-645.08	0.652
1106	1107	1107	Category D	-0.47998047	-0.011962891	-0.83984375	0.296875	-0.18798828	0.3347168	0	0.652	5/11/2017	5	11	2017	20:56:15	75375	0.5	20	56	15	9	0.051269531	3.5304199	-0.55957031	-0.008056641	-0.76782227	0.63354492	0.10717773	0	0	0	0	0	0	0	0	0	0.95019531	0.049804688	0.15527344	0.079589844	-0.003662109	-0.071777344	0.699	33207.11	0.331	-851.57	0.652
1107	1108	1108	Category D	-0.51586914	-0.023925781	-0.81591797	0.29248047	-0.18188477	0.34277344	0	0.521	5/11/2017	5	11	2017	20:56:15	75375	0.6	20	56	15	9	0.051269531	3.5304199	-0.55883789	-0.009277344	-0.76733398	0.57470703	0.06640625	0	0	0	0	0	0	0	0	0	0.94946289	0.050537109	0.10595703	0.04296875	-0.014404297	-0.048339844	0.772	32994.86	0.278	-683.22	0.652
1108	1109	1109	Category D	-0.58789063	0.011962891	-0.75585938	0.28686523	-0.18432617	0.34594727	0	0.52	5/11/2017	5	11	2017	20:56:15	75375	0.7	20	56	15	9	0.051269531	3.5304199	-0.55859375	-0.010009766	-0.76660156	0.067382813	0.038085938	0	0	0	0	0	0	0	0	0	0.94873047	0.051269531	0.062011719	-0.029052734	0.021972656	0.010742188	0.813	32882.69	0.279	-661.08	0.652
1109	1110	1110	Category D	-0.50390625	0	-0.76782227	0.2824707	-0.18237305	0.34814453	0	0.82	5/11/2017	5	11	2017	20:56:15	75375	0.8	20	56	15	10	0.051269531	3.5304199	-0.55932617	-0.010253906	-0.76660156	0.85839844	0.056396484	0	0	0	0	0	0	0	0	0	0.94921875	0.05078125	0.066894531	0.055419922	0.010253906	-0.000976563	0.598	33532.57	0.522	-1369.44	0.617
1110	1111	1111	Category D	-0.51586914	-0.035888672	-0.77978516	0.29956055	-0.17993164	0.33642578	0	0.617	5/11/2017	5	11	2017	20:56:15	75375	0.9	20	56	15	10	0.051269531	3.5304199	-0.55786133	-0.010253906	-0.76586914	0.39208984	0.05078125	0	0	0	0	0	0	0	0	0	0.94750977	0.052490234	0.081054688	0.041992188	-0.025390625	-0.013671875	0.574	33616.41	0.682	-1721.53	0.617
1111	1112	1112	Category D	-0.50390625	-0.035888672	-0.77978516	0.31005859	-0.18188477	0.32763672	0	0.46	5/11/2017	5	11	2017	20:56:16	75376	0	20	56	16	10	0.051269531	3.5304199	-0.56176758	-0.009765625	-0.76831055	3.3330078	0.064453125	0	0	0	0	0	0	0	0	0	0.95166016	0.048339844	0.095214844	0.057861328	-0.025878906	-0.011230469	0.708	33180	0.639	-1451.75	0.82
1112	1113	1113	Category D	-0.61181641	-0.011962891	-0.76782227	0.30541992	-0.18017578	0.33251953	0	0.51	5/11/2017	5	11	2017	20:56:16	75376	0.1	20	56	16	10	0.051269531	3.5304199	-0.5612793	-0.010742188	-0.76879883	2.8479004	0.050292969	0	0	0	0	0	0	0	0	0	0.95214844	0.047851563	0.052490234	-0.050292969	-0.000976563	0.000976563	0.763	33020.12	0.712	-1511.45	0.82
1113	1114	1114	Category D	-0.50390625	0.011962891	-0.61181641	0.31030273	-0.1809082	0.32958984	0	1.326	5/11/2017	5	11	2017	20:56:16	75376	0.2	20	56	16	10	0.051269531	3.5304199	-0.5625	-0.009033203	-0.76660156	1.5095215	0.16699219	0	0	0	0	0	0	0	0	0	0.95092773	0.049072266	0.23461914	0.05859375	0.020996094	0.15478516	0.742	33080.03	0.461	-1083.55	0.849
1114	1115	1115	Category D	-0.58789063	-0.011962891	-0.85180664	0.31591797	-0.17919922	0.31738281	0	0.849	5/11/2017	5	11	2017	20:56:16	75376	0.3	20	56	16	10	0.051269531	3.5304199	-0.56176758	-0.010253906	-0.76708984	2.1520996	0.088378906	0	0	0	0	0	0	0	0	0	0.95092773	0.049072266	0.11206055	-0.026123047	-0.001464844	-0.084472656	0.793	32936.82	0.277	-668.41	0.849
1115	1116	1116	Category D	-0.55175781	0.011962891	-0.79199219	0.30053711	-0.1784668	0.33642578	0	0.691	5/11/2017	5	11	2017	20:56:16	75376	0.4	20	56	16	10	0.051269531	3.5304199	-0.56176758	-0.010253906	-0.76782227	3.5649414	0.034179688	0	0	0	0	0	0	0	0	0	0.95141602	0.048583984	0.056396484	0.010009766	0.022216797	-0.023925781	0.797	32925.9	0.332	-781.31	0.922
1116	1117	1117	Category D	-0.55175781	0	-0.74389648	0.30395508	-0.17724609	0.3347168	0	0.922	5/11/2017	5	11	2017	20:56:16	75376	0.5	20	56	16	10	0.051269531	3.5304199	-0.56469727	-0.010253906	-0.76928711	3.1191406	0.030517578	0	0	0	0	0	0	0	0	0	0.95458984	0.045410156	0.049072266	0.012939453	0.010253906	0.025390625	0.908	32639.4	0.244	-541.67	0.922
1117	1118	1118	Category D	-0.55175781	-0.035888672	-0.79199219	0.29052734	-0.17724609	0.34570313	0	0.489	5/11/2017	5	11	2017	20:56:16	75376	0.6	20	56	16	10	0.051269531	3.5304199	-0.56469727	-0.012207031	-0.76855469	0.80224609	0.035644531	0	0	0	0	0	0	0	0	0	0.95385742	0.046142578	0.060058594	0.012939453	-0.0234375	-0.023193359	0.78	32972.6	0.17	-434.23	0.922
1118	1119	1119	Category D	-0.58789063	0	-0.81591797	0.27856445	-0.18334961	0.35522461	0	1.171	5/11/2017	5	11	2017	20:56:16	75376	0.7	20	56	16	10	0.051269531	3.5304199	-0.56640625	-0.011962891	-0.76757813	1.1293945	0.054199219	0	0	0	0	0	0	0	0	0	0.95385742	0.046142578	0.081787109	-0.021240234	0.011962891	-0.048339844	0.851	32782.74	-0.215	622.5	1.065
1119	1120	1120	Category D	-0.49194336	0	-0.74389648	0.28833008	-0.18066406	0.34594727	0	0.559	5/11/2017	5	11	2017	20:56:16	75376	0.8	20	56	16	11	0.051269531	3.5304199	-0.56713867	-0.011962891	-0.765625	3.2729492	0.079101563	0	0	0	0	0	0	0	0	0	0.95288086	0.047119141	0.10888672	0.075195313	0.011962891	0.021728516	0.914	32624.74	-0.35	1027.44	1.065
1120	1121	1121	Category D	-0.53979492	-0.071777344	-0.80395508	0.29638672	-0.17944336	0.33862305	0	1.279	5/11/2017	5	11	2017	20:56:16	75376	0.9	20	56	16	11	0.051269531	3.5304199	-0.55932617	-0.013671875	-0.76806641	3.579834	0.070800781	0	0	0	0	0	0	0	0	0	0.95043945	0.049560547	0.11328125	0.01953125	-0.057861328	-0.035644531	0.843	32803.48	-0.34	1078.77	1.065
1121	1122	1122	Category D	-0.56396484	-0.035888672	-0.73193359	0.30053711	-0.17773438	0.33862305	0	1.065	5/11/2017	5	11	2017	20:56:17	75377	0	20	56	17	11	0.051269531	3.5304199	-0.55200195	-0.015625	-0.76977539	2.388916	0.044433594	0	0	0	0	0	0	0	0	0	0.94750977	0.052490234	0.069824219	-0.01171875	-0.020019531	0.037841797	0.894	32673.92	-0.563	2008.05	1.171
1122	1123	1123	Category D	-0.53979492	0.023925781	-0.65991211	0.31079102	-0.18408203	0.32666016	0	0.498	5/11/2017	5	11	2017	20:56:17	75377	0.1	20	56	17	11	0.051269531	3.5304199	-0.54418945	-0.017089844	-0.77075195	2.0522461	0.1184082	0	0	0	0	0	0	0	0	0	0.94384766	0.056152344	0.15649414	0.004394531	0.041015625	0.11083984	0.934	32576.42	-0.835	4085.49	1.279
1123	1124	1124	Category D	-0.6237793	0	-0.79199219	0.30566406	-0.18188477	0.33154297	0	0.794	5/11/2017	5	11	2017	20:56:17	75377	0.2	20	56	17	11	0.051269531	3.5304199	-0.53710938	-0.018798828	-0.77172852	2.1333008	0.090820313	0	0	0	0	0	0	0	0	0	0.94042969	0.059570313	0.12548828	-0.086425781	0.018798828	-0.020019531	1.085	32236.42	-0.979	4325.14	1.279
1124	1125	1125	Category D	-0.49194336	-0.047851563	-0.82788086	0.29711914	-0.17993164	0.33862305	0	1.412	5/11/2017	5	11	2017	20:56:17	75377	0.3	20	56	17	11	0.051269531	3.5304199	-0.52978516	-0.020019531	-0.77392578	2.2458496	0.071289063	0	0	0	0	0	0	0	0	0	0.93798828	0.062011719	0.11938477	0.037841797	-0.027587891	-0.053710938	1.079	32249.17	-0.967	4230.57	1.242
1125	1126	1126	Category D	-0.51586914	-0.035888672	-0.76782227	0.29003906	-0.18041992	0.34277344	0	1.463	5/11/2017	5	11	2017	20:56:17	75377	0.4	20	56	17	11	0.051269531	3.5304199	-0.52197266	-0.021240234	-0.77514648	1.2438965	0.017333984	0	0	0	0	0	0	0	0	0	0.93505859	0.064941406	0.028320313	0.006103516	-0.014404297	0.007324219	1.037	32340.1	-0.936	4292.57	1.242
1126	1127	1127	Category D	-0.61181641	-0.059814453	-0.79199219	0.29101563	-0.17504883	0.34765625	0	1.242	5/11/2017	5	11	2017	20:56:17	75377	0.5	20	56	17	11	0.051269531	3.5304199	-0.51464844	-0.022460938	-0.77783203	0.36157227	0.10473633	0	0	0	0	0	0	0	0	0	0.93286133	0.067138672	0.14819336	-0.096923828	-0.037109375	-0.013916016	1.053	32305.12	-0.968	4576.07	1.242
1127	1128	1128	Category D	-0.56396484	0.059814453	-0.79199219	0.28588867	-0.17919922	0.35009766	0	0.814	5/11/2017	5	11	2017	20:56:17	75377	0.6	20	56	17	11	0.051269531	3.5304199	-0.5065918	-0.023925781	-0.77954102	0.46142578	0.10229492	0	0	0	0	0	0	0	0	0	0.92993164	0.070068359	0.15356445	-0.057128906	0.083740234	-0.012207031	1.02	32377.76	-0.931	4437.96	1.412
1128	1129	1129	Category D	-0.52783203	-0.035888672	-0.81591797	0.3046875	-0.17724609	0.33764648	0	0.597	5/11/2017	5	11	2017	20:56:17	75377	0.7	20	56	17	11	0.051269531	3.5304199	-0.49902344	-0.025390625	-0.78173828	1.2802734	0.045410156	0	0	0	0	0	0	0	0	0	0.92797852	0.072021484	0.072753906	-0.028564453	-0.010253906	-0.033935547	1.031	32353.33	-0.948	4561.54	1.412
1129	1130	1130	Category D	-0.45581055	-0.071777344	-0.69580078	0.30004883	-0.17504883	0.33349609	0	0.597	5/11/2017	5	11	2017	20:56:17	75377	0.8	20	56	17	12	0.051269531	3.5304199	-0.49145508	-0.025390625	-0.78417969	1.7104492	0.10595703	0	0	0	0	0	0	0	0	0	0.92578125	0.07421875	0.17016602	0.035644531	-0.046142578	0.088378906	1.022	32373.3	-0.938	4524.65	1.297
1130	1131	1131	Category D	-0.69580078	-0.071777344	-0.79199219	0.31860352	-0.17260742	0.32348633	0	1.473	5/11/2017	5	11	2017	20:56:17	75377	0.9	20	56	17	12	0.051269531	3.5304199	-0.48388672	-0.026611328	-0.78662109	1.1113281	0.21655273	0	0	0	0	0	0	0	0	0	0.92382813	0.076171875	0.26220703	-0.21166992	-0.044921875	-0.005126953	1.031	32353.33	-0.948	4561.54	1.297
1131	1132	1132	Category D	-0.50390625	0	-0.77978516	0.29345703	-0.1730957	0.34472656	0	1.412	5/11/2017	5	11	2017	20:56:18	75378	0	20	56	18	12	0.051269531	3.5304199	-0.4753418	-0.028076172	-0.78759766	2.7385254	0.040771484	0	0	0	0	0	0	0	0	0	0.92041016	0.079589844	0.064453125	-0.028320313	0.028076172	0.0078125	0.987	32452.32	-0.896	4331.56	1.297
[truncated: 4,170 more rows]
[truncated: 29 more columns]
