# Supplementary material for: Development of a multisensor biologging collar and analytical techniques to describe high‐resolution spatial behavior in free‐ranging terrestrial mammals
Source: Ecol Evol. 2024 Sep 23;14(9):e70264. doi: 10.1002/ece3.70264 (PMC11420106; doi:10.1002/ece3.70264)
Supplement: Supplementary file 1 — Appendix S1 [file ECE3-14-e70264-s001.zip › doi_10_5061_dryad_jdfn2z3hv__v20240620/B3b_S60_Header.csv]

Split no.	Bookmark number	Category	Pointer	Day#	Time(hh:mm:ss)	Total Event start	Event start	Number events	Duration(s)	Sum VeDBA	Mean VeDBA	Mean Dyn AccX	Mean Dyn AccY	Mean Dyn AccZ	Sum VeSBA	Mean VeSBA	Mean smth AccX	Mean smth AccY	Mean smth AccZ	VeDBA_Var	VeDBA_SD	VeSBA_Var	VeSBA_SD	Mean Animal g	Sum Animal g	Animal g_Var	Animal g_SD	Acc_x_Var	Acc_x_SD	Acc_y_Var	Acc_y_SD	Acc_z_Var	Acc_z_SD	Predominant freq, Hz	Smth press val	Max pressure val	Min pressure val	Grd air press	Altitude begin	Altitude end	Delta max/min altitude
1	1	Category F	0	7	0:46:54	1	1	127	12.701	8.41284	0.178997	-0.0764316	-0.0124408	-0.00119473	44.4912	0.946622	-0.144095	-0.0233648	-0.935085	0.00895529	0.0946324	0	0	0.0533785	2.50879	0	0	0.0110591	0.105162	0.00506981	0.0712026	0.0236764	0.153872	0	7	3.414	0.05	1000	0	32920.5	34959.1
1	2	Category L	127	7	1:55:56	128	128	532	53.3	18.8542	0.0354403	0.00352581	0.00217891	3.26E-05	496.228	0.932759	-0.0229758	0.0167379	-0.930767	0.000309765	0.0176001	0	0	0.0672406	35.772	0	0	0.00108945	0.0330069	0.000283148	0.016827	0.00021477	0.014655	0	7	1.064	0.02	1000	33512	36376	4995.75
1	3	Category E	659	7	1:58:09	660	660	150	14.9	25.4919	0.169946	-0.0169092	-0.00446289	0.00585938	140.72	0.938135	-0.180794	-0.05111	-0.913481	0.0131657	0.114742	0	0	0.0618652	9.27979	0	0	0.0116797	0.108073	0.00590169	0.0768225	0.0170345	0.130516	0	7	0.232	0.014	1000	36440.2	36831.9	1120.41
1	4	Category J	809	7	9:14:59	810	810	59	5.8	42.614	0.722271	0.0582131	0.0187864	-0.0195561	56.2244	0.952955	-0.0535371	-0.0225851	-0.949169	0.117548	0.342852	1.24E-05	0.00352334	0.0470447	2.77563	1.24E-05	0.00352334	0.0454308	0.213145	0.029541	0.171875	0.532098	0.729451	0	7	0.23	0.022	1000	36864.6	34440.1	3228.82
1	5	Category A	868	7	9:44:28	10995	10995	1220	122.444	29.4287	0.0241219	1.74E-05	8.54E-05	2.96E-05	1131.06	0.927102	0.206704	-0.120422	-0.895563	4.84E-05	0.00695902	0	0	0.0728984	88.936	0	0	4.82E-05	0.00694462	0.000256748	0.0160234	0.000181905	0.0134872	0	7	2.252	0.016	1000	32425	37473.4	6542.51
1	6	Category L	2088	7	10:39:55	25389	25389	241	24	16.0283	0.0665076	-0.0139748	0.0126102	-0.00657458	223.07	0.925602	0.0448034	-0.0399438	-0.921003	0.00121665	0.0348805	0	0	0.0743981	17.9299	0	0	0.00292158	0.0540517	0.0024485	0.0494823	0.000555141	0.0235614	0	7	0.236	0.021	1000	34109.9	34356.7	4053.21
1	7	Category E	2329	7	11:45:41	37683	37683	141	14.1	33.9856	0.241033	-0.0168544	0.00726188	-0.00332966	130.983	0.92896	-0.0262408	-0.0938747	-0.921899	0.0348273	0.186621	2.60E-05	0.00509631	0.0710397	10.0166	2.60E-05	0.00509631	0.0315876	0.177729	0.0328482	0.181241	0.0321642	0.179344	0	7	0.037	0.023	1000	38521.6	38108.5	516.93
1	8	Category F	2470	7	16:36:28	37824	37824	366	37.301	70.1565	0.191684	0.00997508	0.0016156	-0.00486147	338.4	0.924591	-0.0351843	-0.0289253	-0.920564	0.00742294	0.0861565	6.67E-06	0.00258273	0.0754094	27.5999	6.67E-06	0.00258273	0.0152428	0.123462	0.00604482	0.0777484	0.0227805	0.150932	0	7	0.056	0.019	1000	38341.6	37596.6	1255.58
1	9	Category G	2836	7	18:11:41	38190	38190	213	21.301	41.5486	0.195064	-0.0531	0.00382258	0.00601526	200.7	0.942256	-0.468094	-0.00913292	-0.808373	0.0092292	0.0960687	9.40E-05	0.00969476	0.0577444	12.2996	9.40E-05	0.00969476	0.0286607	0.169295	0.00686115	0.0828321	0.0118036	0.108644	0	7	0.049	0.028	1000	37846.2	37876.6	677.58
1	10	Category M	3049	7	18:42:12	38403	38403	49	4.9	18.0679	0.368732	0.282735	-0.00661173	-0.000553053	40.1804	0.820009	-0.0215442	-0.0561175	-0.81664	0.0230987	0.151983	0.000249123	0.0157836	0.179991	8.81958	0.000249123	0.0157836	0.144143	0.379661	0.00511699	0.0715331	0.011375	0.106653	0	7	0.005	0	1000	38474.3	40166.1	5855.65
1	11	Category G	3098	7	18:42:18	38452	38452	129	12.8	20.9863	0.162685	-0.0743872	-0.0105208	0.00950634	118.316	0.917176	-0.435649	-0.0665482	-0.796627	0.00573825	0.0757512	0.000437182	0.0209089	0.0828242	10.6843	0.000437182	0.0209089	0.0252714	0.15897	0.00335741	0.0579431	0.00777654	0.0881847	0	7	0.018	0.005	1000	39985.5	38729	1311.49
1	12	Category E	3227	7	19:37:38	38581	38581	82	8.2	6.89624	0.0841005	0.0225056	0.0178431	-0.0107065	39.2329	0.47845	-0.149268	-0.00670494	-0.454108	0.00335247	0.0579005	0.0346144	0.186049	0.033745	2.76709	8.34E-05	0.00913045	0.00500191	0.0707242	0.00399259	0.063187	0.0075237	0.0867393	0	7	0.033	0.025	1000	38621.3	0	38621.3
