# Supplementary material for: Development of a multisensor biologging collar and analytical techniques to describe high‐resolution spatial behavior in free‐ranging terrestrial mammals
Source: Ecol Evol. 2024 Sep 23;14(9):e70264. doi: 10.1002/ece3.70264 (PMC11420106; doi:10.1002/ece3.70264)
Supplement: Supplementary file 1 — Appendix S1 [file ECE3-14-e70264-s001.zip › doi_10_5061_dryad_jdfn2z3hv__v20240620/B3b_S60_Master.csv]

Counter	Total Event no.	Event no.	Category	Acc_x	Acc_y	Acc_z	Mag_x	Mag_y	Mag_z	Temp C	Pressure hbar	Date	DD	MM	YY	Time_dd:hh:mm:ss	Total secs	Decimal secs	Hours	Minutes	Seconds	Anlg	Light	Battery V	Acc_x sm	Acc_y sm	Acc_z sm	Ang vel	VeDBA	Vel m/s	Vel/VEDBA	FFT cleaned	FFT stuff	FFT stuff	FFT stuff	FFT sweep	FFT zero crossings	FFT zero crossings manual	VeSBA	Animal g	ODBA	Dyn AccX	Dyn AccY	Dyn AccZ	Smth Press	Altitude smth	Pressure change	Altitude change	Median pressure
0	1	1	Category F	-0.0119629	-0.167969	-0.899902	0.159668	-0.0842285	0.447998	0	0.793	7/11/2017	7	11	2017	0:46:54	2814	0.199	0	46	54	10	0.0515137	3.52559	0	0	0	0	0	0	0	0	0	0	0	0	0	0	0	0	0	0	0	0	0	0	1.01	32400.1	0
1	2	2	Category F	0.083984375	-0.17993164	-0.83984375	0.12231445	-0.091552734	0.46899414	0	0.82	7/11/2017	7	11	2017	0:46:54	2814	0.3	0	46	54	10	0.051513672	3.5255859	0	0	0	0	0	0	0	0	0	0	0	0	0	0	0	0	0	0	0	0	0	0	0.869	32736.66	0
2	3	3	Category F	0.023925781	-0.17993164	-0.77978516	0.097167969	-0.095947266	0.46801758	0	0.842	7/11/2017	7	11	2017	0:46:54	2814	0.4	0	46	54	10	0.051513672	3.5255859	0	0	0	0	0	0	0	0	0	0	0	0	0	0	0	0	0	0	0	0	0	0	0.945	32550.21	0
3	4	4	Category F	-0.023925781	-0.13183594	-0.75585938	0.070068359	-0.10009766	0.48095703	0	0.416	7/11/2017	7	11	2017	0:46:54	2814	0.5	0	46	54	11	0.051513672	3.5255859	0	0	0	0	0	0	0	0	0	0	0	0	0	0	0	0	0	0	0	0	0.677	33274.59	0.181	-509.86	0.82
4	5	5	Category F	0.059814453	-0.14379883	-0.93579102	0.093017578	-0.081787109	0.4753418	0	0.496	7/11/2017	7	11	2017	0:46:54	2814	0.6	0	46	54	11	0.051513672	3.5255859	0	0	0	0	0	0	0	0	0	0	0	0	0	0	0	0	0	0	0	0	0.723	33135.42	0.092	-258.09	0.842
5	6	6	Category F	0.047851563	-0.10791016	-1.1279297	0.12890625	-0.079345703	0.46972656	0	0.695	7/11/2017	7	11	2017	0:46:54	2814	0.7	0	46	54	11	0.051269531	3.5594238	0	0	0	0	0	0	0	0	0	0	0	0	0	0	0	0	0	0	0	0	0.77	33000.45	-0.069	200.61	1.073
6	7	7	Category F	0.047851563	0.059814453	-0.91186523	0.15087891	-0.028564453	0.45654297	0	1.073	7/11/2017	7	11	2017	0:46:54	2814	0.8	0	46	54	11	0.051269531	3.5594238	0	0	0	0	0	0	0	0	0	0	0	0	0	0	0	0	0	0	0	0	0.821	32861.34	-0.201	596.74	1.073
7	8	8	Category F	0.035888672	0.023925781	-0.99584961	0.13842773	-0.014648438	0.46655273	0	1.103	7/11/2017	7	11	2017	0:46:54	2814	0.9	0	46	54	11	0.051269531	3.5594238	0	0	0	0	0	0	0	0	0	0	0	0	0	0	0	0	0	0	0	0	0.788	32950.52	-0.076	217.52	1.073
8	9	9	Category F	0.17993164	-0.035888672	-0.91186523	0.12158203	0.005126953	0.47045898	0	1.145	7/11/2017	7	11	2017	0:46:55	2815	0	0	46	55	11	0.051269531	3.5594238	0	0	0	0	0	0	0	0	0	0	0	0	0	0	0	0	0	0	0	0	0.786	32956.02	-0.242	769.27	1.073
9	10	10	Category F	0.011962891	0.011962891	-0.81591797	0.092285156	0.015625	0.48510742	0	0.221	7/11/2017	7	11	2017	0:46:55	2815	0.1	0	46	55	11	0.051269531	3.5594238	0	0	0	0	0	0	0	0	0	0	0	0	0	0	0	0	0	0	0	0	0.743	33077.14	-0.242	813.03	1.073
10	11	11	Category F	0.011962891	0.023925781	-0.671875	0.071777344	0.043945313	0.48388672	0	0.484	7/11/2017	7	11	2017	0:46:55	2815	0.2	0	46	55	11	0.051269531	3.5594238	0	0	0	8.1381836	0	0	0	0	0	0	0	0	0	0	0	0	0	0	0	0	0.653	33350.27	-0.054	178.87	0.919
11	12	12	Category F	0.15576172	0.16796875	-1.0078125	0.068115234	0.060546875	0.48193359	0	0.437	7/11/2017	7	11	2017	0:46:55	2815	0.3	0	46	55	11	0.051269531	3.5594238	0	0	0	8.3527832	0	0	0	0	0	0	0	0	0	0	0	0	0	0	0	0	0.622	33451.42	0.063	-201.57	0.919
12	13	13	Category F	0.19189453	0	-1.079834	0.10644531	0.074462891	0.47094727	0	0.53	7/11/2017	7	11	2017	0:46:55	2815	0.4	0	46	55	11	0.051269531	3.5594238	0	0	0	8.1582031	0	0	0	0	0	0	0	0	0	0	0	0	0	0	0	0	0.712	33168.04	0.003	-8.94	0.53
13	14	14	Category F	0.17993164	-0.16796875	-1.0197754	0.13183594	0.039306641	0.46899414	0	0.919	7/11/2017	7	11	2017	0:46:55	2815	0.5	0	46	55	12	0.051269531	3.5594238	0	0	0	7.7436523	0	0	0	0	0	0	0	0	0	0	0	0	0	0	0	0	0.738	33091.59	-0.107	330.05	0.53
14	15	15	Category F	0.17993164	-0.059814453	-0.91186523	0.13647461	0.025878906	0.46728516	0	1.681	7/11/2017	7	11	2017	0:46:55	2815	0.6	0	46	55	12	0.051269531	3.5594238	0	0	0	6.7932129	0	0	0	0	0	0	0	0	0	0	0	0	0	0	0	0	0.745	33071.39	-0.039	114.61	0.727
15	16	16	Category F	0.10791016	-0.11987305	-0.83984375	0.11914063	0.022705078	0.47363281	0	0.38	7/11/2017	7	11	2017	0:46:55	2815	0.7	0	46	55	12	0.051269531	3.5594238	0	0	0	0.11157227	0	0	0	0	0	0	0	0	0	0	0	0	0	0	0	0	0.793	32936.82	-0.037	103.12	0.727
16	17	17	Category F	0.023925781	-0.16796875	-0.83984375	0.10083008	0.027587891	0.47900391	0	0.524	7/11/2017	7	11	2017	0:46:55	2815	0.8	0	46	55	12	0.051269531	3.5594238	0	0	0	4.5314941	0	0	0	0	0	0	0	0	0	0	0	0	0	0	0	0	0.759	33031.43	-0.074	218.42	0.727
17	18	18	Category F	0	-0.11987305	-0.77978516	0.10571289	0.011474609	0.47583008	0	0.727	7/11/2017	7	11	2017	0:46:55	2815	0.9	0	46	55	12	0.051269531	3.5594238	0	0	0	5.0881348	0	0	0	0	0	0	0	0	0	0	0	0	0	0	0	0	0.657	33337.5	0.051	-157.5	0.524
18	19	19	Category F	0.023925781	-0.095947266	-0.75585938	0.13671875	0.038818359	0.46484375	0	0.325	7/11/2017	7	11	2017	0:46:56	2816	0	0	46	56	12	0.051269531	3.5594238	0	0	0	4.3630371	0	0	0	0	0	0	0	0	0	0	0	0	0	0	0	0	0.456	34075.47	0.236	-847.08	0.524
19	20	20	Category F	0.035888672	-0.14379883	-1.1879883	0.16186523	0.022216797	0.45654297	0	0.308	7/11/2017	7	11	2017	0:46:56	2816	0.1	0	46	56	12	0.051269531	3.5594238	0	0	0	3.7819824	0	0	0	0	0	0	0	0	0	0	0	0	0	0	0	0	0.532	33770.21	0.164	-554	0.558
20	21	21	Category F	0.083984375	0.071777344	-0.98388672	0.18896484	0.018798828	0.44287109	0	0.473	7/11/2017	7	11	2017	0:46:56	2816	0.2	0	46	56	12	0.051269531	3.5594238	0	0	0	2.9797363	0	0	0	0	0	0	0	0	0	0	0	0	0	0	0	0	0.538	33747.65	0.11	-381.34	0.727
21	22	22	Category F	-0.047851563	0.035888672	-0.88793945	0.18188477	0.055419922	0.44067383	0	0.837	7/11/2017	7	11	2017	0:46:56	2816	0.3	0	46	56	12	0.051269531	3.5594238	0	0	0	5.458252	0	0	0	0	0	0	0	0	0	0	0	0	0	0	0	0	0.554	33688.47	0.041	-145.57	0.558
22	23	23	Category F	-0.035888672	0.047851563	-0.88793945	0.16967773	0.071044922	0.44262695	0	0.558	7/11/2017	7	11	2017	0:46:56	2816	0.4	0	46	56	12	0.051269531	3.5594238	0	0	0	11.975586	0	0	0	0	0	0	0	0	0	0	0	0	0	0	0	0	0.592	33553.27	-0.032	113.36	0.558
23	24	24	Category F	-0.095947266	0	-0.85180664	0.18212891	0.093994141	0.43432617	0	0.826	7/11/2017	7	11	2017	0:46:56	2816	0.5	0	46	56	13	0.051269531	3.5594238	0	0	0	19.629395	0	0	0	0	0	0	0	0	0	0	0	0	0	0	0	0	0.631	33421.64	-0.132	476.47	0.558
24	25	25	Category F	-0.10791016	-0.083984375	-0.92382813	0.17553711	0.11230469	0.43603516	0	0.552	7/11/2017	7	11	2017	0:46:56	2816	0.6	0	46	56	13	0.051269531	3.5594238	0	0	0	28.864502	0	0	0	0	0	0	0	0	0	0	0	0	0	0	0	0	0.579	33598.71	-0.085	319.37	0.558
25	26	26	Category F	-0.14379883	0.11987305	-1.0439453	0.17553711	0.11230469	0.43505859	0	0.54	7/11/2017	7	11	2017	0:46:56	2816	0.7	0	46	56	13	0.051269531	3.5594238	0	0	0	37.307617	0	0	0	0	0	0	0	0	0	0	0	0	0	0	0	0	0.528	33785.36	0.035	-129.57	0.558
26	27	27	Category F	-0.011962891	-0.011962891	-1.1999512	0.19189453	0.13427734	0.42138672	0	0.162	7/11/2017	7	11	2017	0:46:56	2816	0.8	0	46	56	13	0.051269531	3.5594238	0	0	0	42.902832	0	0	0	0	0	0	0	0	0	0	0	0	0	0	0	0	0.557	33677.53	0.011	-39.72	0.552
27	28	28	Category F	-0.035888672	0.011962891	-0.76782227	0.18115234	0.12866211	0.42578125	0	0.531	7/11/2017	7	11	2017	0:46:56	2816	0.9	0	46	56	13	0.051269531	3.5594238	0	0	0	44.742676	0	0	0	0	0	0	0	0	0	0	0	0	0	0	0	0	0.504	33878.3	0.088	-325.03	0.552
28	29	29	Category F	-0.023925781	-0.035888672	-0.86376953	0.19384766	0.10180664	0.4296875	0	0.734	7/11/2017	7	11	2017	0:46:57	2817	0	0	46	57	13	0.051269531	3.5594238	0	0	0	46.405029	0	0	0	0	0	0	0	0	0	0	0	0	0	0	0	0	0.658	33334.32	-0.01	31.99	0.734
29	30	30	Category F	-0.19189453	-0.011962891	-1.0197754	0.18994141	0.08984375	0.43310547	0	0.509	7/11/2017	7	11	2017	0:46:57	2817	0.1	0	46	57	13	0.051269531	3.5594238	0	0	0	39.843506	0	0	0	0	0	0	0	0	0	0	0	0	0	0	0	0	0.744	33074.26	-0.15	472.09	0.762
30	31	31	Category F	-0.083984375	0.11987305	-0.82788086	0.17504883	0.11401367	0.43505859	0	1.473	7/11/2017	7	11	2017	0:46:57	2817	0.2	0	46	57	13	0.051269531	3.5594238	0	0	0	28.666992	0	0	0	0	0	0	0	0	0	0	0	0	0	0	0	0	0.844	32800.88	-0.193	555.79	0.762
31	32	32	Category F	0.011962891	-0.29980469	-1.2719727	0.18725586	0.1394043	0.42333984	0	1.059	7/11/2017	7	11	2017	0:46:57	2817	0.3	0	46	57	13	0.051269531	3.5594238	0	0	0	19.336426	0	0	0	0	0	0	0	0	0	0	0	0	0	0	0	0	0.786	32956.02	-0.069	197.14	0.762
32	33	33	Category F	-0.047851563	-0.035888672	-1.1037598	0.18652344	0.12036133	0.4206543	0	0.762	7/11/2017	7	11	2017	0:46:57	2817	0.4	0	46	57	13	0.051269531	3.5594238	0	0	0	11.581787	0	0	0	0	0	0	0	0	0	0	0	0	0	0	0	0	0.787	32953.27	-0.106	308.92	1.059
33	34	34	Category F	0.071777344	-0.071777344	-0.82788086	0.16552734	0.12255859	0.43725586	0	0.18	7/11/2017	7	11	2017	0:46:57	2817	0.5	0	46	57	14	0.051269531	3.5594238	0	0	0	3.6943359	0	0	0	0	0	0	0	0	0	0	0	0	0	0	0	0	0.881	32706.36	-0.259	745.06	1.07
34	35	35	Category F	0.071777344	-0.035888672	-0.83984375	0.13500977	0.12207031	0.44775391	0	0.742	7/11/2017	7	11	2017	0:46:57	2817	0.6	0	46	57	14	0.051269531	3.5594238	0	0	0	3.8342285	0	0	0	0	0	0	0	0	0	0	0	0	0	0	0	0	0.863	32751.93	-0.165	458.21	1.07
35	36	36	Category F	-0.19189453	-0.095947266	-0.81591797	0.097900391	0.11889648	0.46020508	0	1.07	7/11/2017	7	11	2017	0:46:57	2817	0.7	0	46	57	14	0.051269531	3.5594238	0	0	0	5.3984375	0	0	0	0	0	0	0	0	0	0	0	0	0	0	0	0	0.892	32678.88	-0.125	329.98	1.07
36	37	37	Category F	0.071777344	-0.047851563	-0.81591797	0.10253906	0.1027832	0.46337891	0	1.366	7/11/2017	7	11	2017	0:46:57	2817	0.8	0	46	57	14	0.051269531	3.5594238	0	0	0	5.1791992	0	0	0	0	0	0	0	0	0	0	0	0	0	0	0	0	0.907	32641.85	-0.199	538.15	1.233
37	38	38	Category F	0.19189453	-0.047851563	-1.1999512	0.13110352	0.10522461	0.4519043	0	1.233	7/11/2017	7	11	2017	0:46:57	2817	0.9	0	46	57	14	0.051269531	3.5594238	0	0	0	8.0100098	0	0	0	0	0	0	0	0	0	0	0	0	0	0	0	0	1.124	32154.87	-0.532	1398.4	1.233
38	39	39	Category F	0.14379883	-0.083984375	-1.0439453	0.13183594	0.11108398	0.45605469	0	0.856	7/11/2017	7	11	2017	0:46:58	2818	0	0	46	58	14	0.051269531	3.5594238	0	0	0	14.818359	0	0	0	0	0	0	0	0	0	0	0	0	0	0	0	0	1.077	32253.44	-0.415	1068.19	1.233
39	40	40	Category F	0.083984375	-0.095947266	-0.83984375	0.11987305	0.093505859	0.45849609	0	1.477	7/11/2017	7	11	2017	0:46:58	2818	0.111	0	46	58	14	0.051269531	3.5594238	0	0	0	17.456787	0	0	0	0	0	0	0	0	0	0	0	0	0	0	0	0	1.045	32322.55	-0.308	771.94	1.233
40	41	41	Category F	0.11987305	-0.14379883	-0.85180664	0.094482422	0.077880859	0.46704102	0	0.46	7/11/2017	7	11	2017	0:46:58	2818	0.222	0	46	58	14	0.051269531	3.5594238	0.000244141	-0.046142578	-0.92602539	16.970215	0.17114258	0	0	0	0	0	0	0	0	0	0.92724609	0.072753906	0.29101563	0.11938477	-0.097412109	0.07421875	1.01	32400.14	-0.143	341.6	1.153
41	42	42	Category F	-0.071777344	-0.10791016	-0.80395508	0.089111328	0.076171875	0.47192383	0	0.881	7/11/2017	7	11	2017	0:46:58	2818	0.333	0	46	58	14	0.051269531	3.5594238	-0.003417969	-0.044189453	-0.92578125	16.773682	0.15332031	0	0	0	0	0	0	0	0	0	0.92675781	0.073242188	0.25366211	-0.068115234	-0.063476563	0.12182617	0.869	32736.66	0.104	-252.09	1.153
42	43	43	Category F	-0.035888672	-0.10791016	-0.73193359	0.08203125	0.076416016	0.47436523	0	1.153	7/11/2017	7	11	2017	0:46:58	2818	0.444	0	46	58	14	0.051269531	3.5594238	-0.006835938	-0.041015625	-0.9284668	13.287354	0.2097168	0	0	0	0	0	0	0	0	0	0.92944336	0.070556641	0.29223633	-0.028808594	-0.066650391	0.1965332	0.945	32550.21	0.01	-23.62	1.153
43	44	44	Category F	0.083984375	-0.083984375	-1.2839355	0.11694336	0.08203125	0.46777344	0	0.387	7/11/2017	7	11	2017	0:46:58	2818	0.555	0	46	58	15	0.051269531	3.491748	-0.008789063	-0.039794922	-0.93164063	9.203125	0.36694336	0	0	0	0	0	0	0	0	0	0.93237305	0.067626953	0.48901367	0.092773438	-0.043945313	-0.35205078	0.858	32764.73	0.262	-601.6	0.958
44	45	45	Category F	0.11987305	0.11987305	-1.0319824	0.13134766	0.078613281	0.46020508	0	1.312	7/11/2017	7	11	2017	0:46:58	2818	0.666	0	46	58	15	0.051269531	3.491748	-0.010498047	-0.0390625	-0.93261719	3.1276855	0.22827148	0	0	0	0	0	0	0	0	0	0.93359375	0.06640625	0.38867188	0.13037109	0.15893555	-0.099121094	0.815	32877.33	0.352	-809.75	0.958
45	46	46	Category F	0.11987305	0.011962891	-0.83984375	0.12524414	0.10131836	0.45214844	0	0.958	7/11/2017	7	11	2017	0:46:58	2818	0.777	0	46	58	15	0.051269531	3.491748	-0.012695313	-0.038818359	-0.93212891	2.376709	0.16943359	0	0	0	0	0	0	0	0	0	0.93310547	0.066894531	0.27587891	0.13256836	0.05078125	0.092285156	0.701	33201.06	0.47	-1141.47	0.958
46	47	47	Category F	0.20385742	0	-0.83984375	0.10327148	0.11108398	0.46142578	0	0.199	7/11/2017	7	11	2017	0:46:58	2818	0.888	0	46	58	15	0.051269531	3.491748	-0.016845703	-0.038330078	-0.92626953	6.8640137	0.24023438	0	0	0	0	0	0	0	0	0	0.92724609	0.072753906	0.34570313	0.22070313	0.038330078	0.086425781	0.62	33458.08	0.405	-1091.45	0.939
47	48	48	Category F	-0.047851563	0.059814453	-0.82788086	0.087402344	0.1159668	0.46777344	0	0.199	7/11/2017	7	11	2017	0:46:59	2819	0	0	46	59	15	0.051269531	3.491748	-0.022216797	-0.040283203	-0.9284668	10.413086	0.14428711	0	0	0	0	0	0	0	0	0	0.9296875	0.0703125	0.2265625	-0.025390625	0.10009766	0.10058594	0.712	33168.04	0.141	-390.46	0.939
48	49	49	Category F	0.095947266	0.035888672	-0.73193359	0.072509766	0.12182617	0.46875	0	0.666	7/11/2017	7	11	2017	0:46:59	2819	0.09	0	46	59	15	0.051269531	3.491748	-0.025878906	-0.041015625	-0.93383789	12.161865	0.24804688	0	0	0	0	0	0	0	0	0	0.93505859	0.064941406	0.40063477	0.12182617	0.076904297	0.2019043	0.544	33725.29	0.347	-1043.92	0.697
49	50	50	Category F	0.20385742	-0.023925781	-1.2478027	0.095458984	0.11328125	0.46337891	0	0.939	7/11/2017	7	11	2017	0:46:59	2819	0.181	0	46	59	15	0.051269531	3.491748	-0.028564453	-0.040527344	-0.93212891	15.222412	0.39233398	0	0	0	0	0	0	0	0	0	0.93359375	0.06640625	0.56469727	0.23242188	0.016601563	-0.31542969	0.501	33890.17	0.223	-757.69	0.697
50	51	51	Category F	0.11987305	-0.035888672	-0.99584961	0.10766602	0.1184082	0.45825195	0	0.308	7/11/2017	7	11	2017	0:46:59	2819	0.272	0	46	59	15	0.051269531	3.491748	-0.03125	-0.040527344	-0.93188477	17.458496	0.16430664	0	0	0	0	0	0	0	0	0	0.93334961	0.066650391	0.21972656	0.15112305	0.004638672	-0.063720703	0.599	33529.14	0.168	-520.28	0.72
51	52	52	Category F	0.047851563	-0.059814453	-0.87597656	0.10595703	0.10107422	0.46435547	0	0.697	7/11/2017	7	11	2017	0:46:59	2819	0.363	0	46	59	15	0.051269531	3.491748	-0.033935547	-0.041015625	-0.93457031	17.734131	0.10229492	0	0	0	0	0	0	0	0	0	0.93603516	0.063964844	0.15917969	0.081787109	-0.018554688	0.05859375	0.685	33249.85	0.094	-274.48	0.785
52	53	53	Category F	0.16796875	-0.071777344	-0.86376953	0.10131836	0.096191406	0.46166992	0	0.785	7/11/2017	7	11	2017	0:46:59	2819	0.454	0	46	59	15	0.051269531	3.491748	-0.038330078	-0.043212891	-0.93237305	12.860352	0.21923828	0	0	0	0	0	0	0	0	0	0.93408203	0.065917969	0.3034668	0.20629883	-0.028320313	0.068603516	0.715	33159.1	0.492	-1170.41	0.785
53	54	54	Category F	-0.11987305	0.011962891	-0.85180664	0.099365234	0.098388672	0.46362305	0	0.72	7/11/2017	7	11	2017	0:46:59	2819	0.545	0	46	59	16	0.051269531	3.491748	-0.04296875	-0.041259766	-0.93383789	8.5734863	0.12426758	0	0	0	0	0	0	0	0	0	0.93579102	0.064208984	0.21191406	-0.076660156	0.053222656	0.08203125	0.631	33421.64	0.666	-1603.01	0.757
54	55	55	Category F	0.13183594	-0.15576172	-0.83984375	0.11010742	0.11547852	0.46118164	0	0.845	7/11/2017	7	11	2017	0:46:59	2819	0.636	0	46	59	16	0.051269531	3.491748	-0.046875	-0.040039063	-0.93408203	6.8706055	0.23291016	0	0	0	0	0	0	0	0	0	0.93603516	0.063964844	0.38867188	0.17871094	-0.11547852	0.094238281	0.706	33186	0.691	-1545.46	0.785
55	56	56	Category F	0.059814453	0.047851563	-1.1037598	0.13989258	0.10375977	0.44775391	0	0.435	7/11/2017	7	11	2017	0:46:59	2819	0.727	0	46	59	16	0.051269531	3.491748	-0.05078125	-0.040527344	-0.93237305	1.8708496	0.22216797	0	0	0	0	0	0	0	0	0	0.93481445	0.065185547	0.37036133	0.1105957	0.088378906	-0.17114258	0.756	33039.94	0.814	-1684.47	0.785
56	57	57	Category F	0.035888672	0.035888672	-0.86376953	0.14892578	0.12744141	0.43823242	0	0.757	7/11/2017	7	11	2017	0:46:59	2819	0.818	0	46	59	16	0.051269531	3.491748	-0.054199219	-0.039794922	-0.93310547	1.7885742	0.13671875	0	0	0	0	0	0	0	0	0	0.93554688	0.064453125	0.23535156	0.090087891	0.075683594	0.069335938	0.685	33249.85	0.922	-1952.02	0.845
57	58	58	Category F	0.10791016	-0.047851563	-0.80395508	0.13842773	0.13793945	0.44433594	0	0.998	7/11/2017	7	11	2017	0:46:59	2819	0.909	0	46	59	16	0.051269531	3.491748	-0.056396484	-0.037841797	-0.93408203	2.9709473	0.20996094	0	0	0	0	0	0	0	0	0	0.93652344	0.063476563	0.30444336	0.16430664	-0.009765625	0.13012695	0.708	33180	0.75	-1643.08	0.845
58	59	59	Category F	-0.21582031	-0.047851563	-0.89990234	0.14916992	0.12402344	0.44213867	0	0.359	7/11/2017	7	11	2017	0:47:00	2820	0	0	47	0	16	0.051269531	3.491748	-0.058837891	-0.036621094	-0.93505859	2.1237793	0.16088867	0	0	0	0	0	0	0	0	0	0.9375	0.0625	0.203125	-0.15673828	-0.010986328	0.03515625	0.692	33228.39	0.28	-741.5	0.757
59	60	60	Category F	0.035888672	0.071777344	-0.97192383	0.1574707	0.11938477	0.44018555	0	0.859	7/11/2017	7	11	2017	0:47:00	2820	0.1	0	47	0	16	0.051269531	3.491748	-0.061035156	-0.036376953	-0.93945313	1.6721191	0.14868164	0	0	0	0	0	0	0	0	0	0.94213867	0.057861328	0.23754883	0.096923828	0.1081543	-0.032226563	0.696	33216.21	0.257	-684.92	0.757
60	61	61	Category F	-0.035888672	-0.023925781	-1.2358398	0.21069336	0.10253906	0.41552734	0	0.745	7/11/2017	7	11	2017	0:47:00	2820	0.2	0	47	0	16	0.051269531	3.491748	-0.064697266	-0.034667969	-0.93701172	5.934082	0.30004883	0	0	0	0	0	0	0	0	0	0.93994141	0.060058594	0.33837891	0.028808594	0.010742188	-0.29858398	0.648	33366.31	0.176	-512.94	0.745
61	62	62	Category F	-0.10791016	-0.13183594	-0.87597656	0.21337891	0.10864258	0.40820313	0	0.459	7/11/2017	7	11	2017	0:47:00	2820	0.3	0	47	0	16	0.051269531	3.491748	-0.067626953	-0.036132813	-0.93383789	8.3813477	0.11865234	0	0	0	0	0	0	0	0	0	0.93701172	0.062988281	0.19384766	-0.040039063	-0.095458984	0.057861328	0.595	33542.9	-0.002	6.91	0.685
62	63	63	Category F	-0.11987305	-0.13183594	-0.89990234	0.22900391	0.077880859	0.42163086	0	0.468	7/11/2017	7	11	2017	0:47:00	2820	0.4	0	47	0	16	0.051269531	3.491748	-0.069335938	-0.036376953	-0.93359375	7.7390137	0.11303711	0	0	0	0	0	0	0	0	0	0.93701172	0.062988281	0.1796875	-0.050292969	-0.095214844	0.033691406	0.56	33666.63	-0.165	685.28	0.685
63	64	64	Category F	-0.13183594	-0.047851563	-0.86376953	0.21972656	0.058105469	0.41992188	0	0.685	7/11/2017	7	11	2017	0:47:00	2820	0.5	0	47	0	17	0.051269531	3.491748	-0.072021484	-0.037353516	-0.93432617	11.830078	0.092773438	0	0	0	0	0	0	0	0	0	0.93774414	0.062255859	0.14038086	-0.059570313	-0.010253906	0.070556641	0.499	33898.11	-0.093	401.51	0.685
64	65	65	Category F	-0.14379883	-0.059814453	-0.85180664	0.20336914	0.062988281	0.4230957	0	0.148	7/11/2017	7	11	2017	0:47:00	2820	0.6	0	47	0	17	0.051269531	3.491748	-0.073242188	-0.038330078	-0.93359375	15.904053	0.10986328	0	0	0	0	0	0	0	0	0	0.93725586	0.062744141	0.17358398	-0.0703125	-0.021240234	0.081787109	0.494	33918.08	-0.162	758.35	0.685
65	66	66	Category F	-0.11987305	-0.13183594	-0.99584961	0.21533203	0.062011719	0.4230957	0	0.492	7/11/2017	7	11	2017	0:47:00	2820	0.7	0	47	0	17	0.051269531	3.491748	-0.074462891	-0.037841797	-0.9362793	15.648193	0.11987305	0	0	0	0	0	0	0	0	0	0.94018555	0.059814453	0.19848633	-0.045166016	-0.09375	-0.059326172	0.563	33655.79	-0.246	1105.2	0.685
66	67	67	Category F	-0.11987305	0.011962891	-1.0319824	0.21923828	0.046142578	0.42407227	0	0.717	7/11/2017	7	11	2017	0:47:00	2820	0.8	0	47	0	17	0.051269531	3.491748	-0.075195313	-0.040283203	-0.93432617	15.040039	0.11914063	0	0	0	0	0	0	0	0	0	0.93823242	0.061767578	0.1940918	-0.044433594	0.052246094	-0.097412109	0.568	33637.81	-0.276	1271.6	0.717
67	68	68	Category F	-0.023925781	0.023925781	-0.80395508	0.21875	0.065429688	0.41894531	0	0.87	7/11/2017	7	11	2017	0:47:00	2820	0.9	0	47	0	17	0.051269531	3.491748	-0.078369141	-0.040527344	-0.92993164	14.126953	0.15161133	0	0	0	0	0	0	0	0	0	0.93408203	0.065917969	0.24487305	0.054443359	0.064453125	0.12597656	0.592	33553.27	-0.288	1283.67	0.717
68	69	69	Category F	-0.10791016	-0.023925781	-0.82788086	0.1965332	0.093261719	0.42602539	0	0.501	7/11/2017	7	11	2017	0:47:01	2821	0	0	47	1	17	0.051269531	3.491748	-0.080810547	-0.041259766	-0.93164063	14.331055	0.10864258	0	0	0	0	0	0	0	0	0	0.93603516	0.063964844	0.14819336	-0.026855469	0.017333984	0.10375977	0.648	33366.31	-0.364	1592.77	0.717
69	70	70	Category F	-0.25195313	-0.059814453	-0.85180664	0.18212891	0.078613281	0.44018555	0	0.824	7/11/2017	7	11	2017	0:47:01	2821	0.1	0	47	1	17	0.051269531	3.491748	-0.083740234	-0.041015625	-0.93237305	12.386475	0.18725586	0	0	0	0	0	0	0	0	0	0.93701172	0.062988281	0.26733398	-0.16796875	-0.018554688	0.080566406	0.594	33546.35	-0.27	1174.78	0.824
70	71	71	Category F	-0.023925781	-0.023925781	-0.95996094	0.18188477	0.068359375	0.44067383	0	0.489	7/11/2017	7	11	2017	0:47:01	2821	0.2	0	47	1	17	0.051269531	3.491748	-0.084228516	-0.043457031	-0.93310547	8.0510254	0.068847656	0	0	0	0	0	0	0	0	0	0.93798828	0.062011719	0.10668945	0.060302734	0.01953125	-0.026611328	0.651	33356.67	-0.18	655.45	0.87
71	72	72	Category F	-0.011962891	0	-1.2478027	0.21533203	0.079101563	0.42456055	0	0.164	7/11/2017	7	11	2017	0:47:01	2821	0.3	0	47	1	17	0.051269531	3.491748	-0.086181641	-0.045898438	-0.9362793	9.0319824	0.32324219	0	0	0	0	0	0	0	0	0	0.94140625	0.05859375	0.43164063	0.07421875	0.045898438	-0.3112793	0.717	33153.16	-0.211	717.26	0.824
72	73	73	Category F	-0.059814453	-0.13183594	-0.77978516	0.22387695	0.095214844	0.41821289	0	1.059	7/11/2017	7	11	2017	0:47:01	2821	0.4	0	47	1	17	0.051269531	3.491748	-0.088378906	-0.042480469	-0.92919922	10.330811	0.17651367	0	0	0	0	0	0	0	0	0	0.93457031	0.065429688	0.26733398	0.028564453	-0.089111328	0.14941406	0.681	33262.19	-0.173	600.37	0.824
73	74	74	Category F	-0.10791016	-0.11987305	-0.79199219	0.21679688	0.069335938	0.42456055	0	1.266	7/11/2017	7	11	2017	0:47:01	2821	0.5	0	47	1	18	0.051269531	3.491748	-0.091064453	-0.041992188	-0.92529297	7.300293	0.1550293	0	0	0	0	0	0	0	0	0	0.93066406	0.069335938	0.2277832	-0.016601563	-0.077636719	0.13330078	0.622	33451.42	-0.084	296.23	0.945
74	75	75	Category F	-0.19189453	-0.16796875	-0.95996094	0.21972656	0.055664063	0.42407227	0	0.288	7/11/2017	7	11	2017	0:47:01	2821	0.6	0	47	1	18	0.051269531	3.491748	-0.095458984	-0.04296875	-0.92700195	5.104248	0.16088867	0	0	0	0	0	0	0	0	0	0.93286133	0.067138672	0.25366211	-0.096191406	-0.12475586	-0.032714844	0.698	33210.14	-0.113	367.5	0.945
75	76	76	Category F	-0.20385742	-0.047851563	-0.89990234	0.20410156	0.062255859	0.43530273	0	0.468	7/11/2017	7	11	2017	0:47:01	2821	0.7	0	47	1	18	0.051269531	3.491748	-0.098632813	-0.044433594	-0.92724609	4.2458496	0.10864258	0	0	0	0	0	0	0	0	0	0.93359375	0.06640625	0.13574219	-0.10498047	-0.003173828	0.02734375	0.767	33008.86	-0.153	469.32	0.945
76	77	77	Category F	-0.16796875	-0.13183594	-1.0678711	0.23144531	0.077148438	0.41333008	0	0.945	7/11/2017	7	11	2017	0:47:01	2821	0.8	0	47	1	18	0.051269531	3.491748	-0.099365234	-0.042480469	-0.93212891	3.1467285	0.17602539	0	0	0	0	0	0	0	0	0	0.93847656	0.061523438	0.29321289	-0.068359375	-0.089111328	-0.13549805	0.708	33180	-0.206	706.2	0.704
77	78	78	Category F	-0.16796875	0.047851563	-1.1518555	0.22094727	0.062255859	0.41870117	0	0.58	7/11/2017	7	11	2017	0:47:01	2821	0.9	0	47	1	18	0.051269531	3.491748	-0.10302734	-0.042724609	-0.93212891	0.37133789	0.24609375	0	0	0	0	0	0	0	0	0	0.9387207	0.061279297	0.375	-0.064697266	0.090576172	-0.21948242	0.592	33553.27	0.017	-58.21	0.704
78	79	79	Category F	-0.059814453	0.023925781	-0.82788086	0.22802734	0.091796875	0.40942383	0	0.704	7/11/2017	7	11	2017	0:47:02	2822	0	0	47	2	18	0.051269531	3.491748	-0.1081543	-0.043212891	-0.92773438	5.701416	0.12988281	0	0	0	0	0	0	0	0	0	0.93505859	0.064941406	0.21557617	0.048339844	0.067138672	0.099853516	0.662	33321.63	-0.029	93.44	0.711
79	80	80	Category F	-0.047851563	0	-0.81591797	0.21411133	0.12158203	0.40820313	0	0.568	7/11/2017	7	11	2017	0:47:02	2822	0.111	0	47	2	18	0.051269531	3.491748	-0.11450195	-0.044433594	-0.92700195	9.9038086	0.13696289	0	0	0	0	0	0	0	0	0	0.93505859	0.064941406	0.22216797	0.066650391	0.044433594	0.11108398	0.737	33094.49	-0.077	233.47	0.915
80	81	81	Category F	-0.3359375	0	-0.87597656	0.18969727	0.11645508	0.42260742	0	0.711	7/11/2017	7	11	2017	0:47:02	2822	0.222	0	47	2	18	0.051269531	3.491748	-0.11865234	-0.043212891	-0.92626953	12.387939	0.22705078	0	0	0	0	0	0	0	0	0	0.93481445	0.065185547	0.31079102	-0.21704102	0.043212891	0.050292969	0.867	32741.74	-0.241	696.4	0.915
81	82	82	Category F	-0.17993164	0.059814453	-1.0678711	0.18310547	0.10083008	0.4309082	0	0.915	7/11/2017	7	11	2017	0:47:02	2822	0.333	0	47	2	18	0.051513672	3.4675781	-0.12451172	-0.040527344	-0.92993164	15.44458	0.17919922	0	0	0	0	0	0	0	0	0	0.93920898	0.060791016	0.29370117	-0.055175781	0.1003418	-0.13769531	0.973	32484.57	-0.251	653.8	0.915
82	83	83	Category F	-0.13183594	-0.071777344	-1.0197754	0.22143555	0.1105957	0.41113281	0	1.724	7/11/2017	7	11	2017	0:47:02	2822	0.444	0	47	2	18	0.051513672	3.4675781	-0.12646484	-0.0390625	-0.93041992	16.081543	0.094970703	0	0	0	0	0	0	0	0	0	0.93994141	0.060058594	0.12695313	-0.005126953	-0.032470703	-0.089111328	0.955	32526.59	-0.189	485.08	1.221
83	84	84	Category F	-0.16796875	-0.071777344	-0.83984375	0.2331543	0.10351563	0.40161133	0	1.221	7/11/2017	7	11	2017	0:47:02	2822	0.555	0	47	2	19	0.051513672	3.4675781	-0.12890625	-0.037353516	-0.93164063	16.286621	0.10546875	0	0	0	0	0	0	0	0	0	0.94140625	0.05859375	0.16503906	-0.038818359	-0.034179688	0.091796875	1.12	32163.13	-0.349	834.52	1.221
84	85	85	Category F	-0.10791016	-0.13183594	-0.89990234	0.23681641	0.07421875	0.40625	0	0.593	7/11/2017	7	11	2017	0:47:02	2822	0.666	0	47	2	19	0.051513672	3.4675781	-0.13305664	-0.035888672	-0.92724609	15.776855	0.10253906	0	0	0	0	0	0	0	0	0	0.9375	0.0625	0.1484375	0.025146484	-0.095703125	0.02734375	1.167	32067.58	-0.277	616.28	1.221
85	86	86	Category F	-0.2878418	-0.059814453	-0.65991211	0.23901367	0.068115234	0.40625	0	1.56	7/11/2017	7	11	2017	0:47:02	2822	0.777	0	47	2	19	0.051513672	3.4675781	-0.13793945	-0.037597656	-0.92504883	11.688232	0.30517578	0	0	0	0	0	0	0	0	0	0.93603516	0.063964844	0.43676758	-0.1496582	-0.021972656	0.26513672	1.171	32059.59	-0.372	860.87	1.221
86	87	87	Category F	-0.38378906	-0.10791016	-1.0917969	0.23266602	0.072509766	0.40625	0	0.991	7/11/2017	7	11	2017	0:47:02	2822	0.888	0	47	2	19	0.051513672	3.4675781	-0.14355469	-0.036376953	-0.92993164	7.7248535	0.2980957	0	0	0	0	0	0	0	0	0	0.94165039	0.058349609	0.47314453	-0.23999023	-0.071289063	-0.16162109	1.025	32366.63	-0.229	562	0.991
87	88	88	Category F	-0.25195313	-0.023925781	-1.4157715	0.25512695	0.081542969	0.3918457	0	0.941	7/11/2017	7	11	2017	0:47:03	2823	0	0	47	3	19	0.051513672	3.4675781	-0.14941406	-0.037353516	-0.93286133	4.5480957	0.49365234	0	0	0	0	0	0	0	0	0	0.9453125	0.0546875	0.59887695	-0.10229492	0.013427734	-0.48266602	0.853	32777.58	-0.249	734.46	0.941
88	89	89	Category F	-0.047851563	0	-0.77978516	0.26953125	0.080078125	0.39160156	0	0.845	7/11/2017	7	11	2017	0:47:03	2823	0.1	0	47	3	19	0.051513672	3.4675781	-0.14892578	-0.037353516	-0.93432617	1.5500488	0.18847656	0	0	0	0	0	0	0	0	0	0.94677734	0.053222656	0.29321289	0.10107422	0.037353516	0.15454102	0.891	32681.37	-0.366	1115.42	0.941
89	90	90	Category F	-0.20385742	0.011962891	-0.79199219	0.25341797	0.10107422	0.38647461	0	0.191	7/11/2017	7	11	2017	0:47:03	2823	0.2	0	47	3	19	0.051513672	3.4675781	-0.15039063	-0.037109375	-0.93701172	1.4682617	0.16235352	0	0	0	0	0	0	0	0	0	0.94995117	0.050048828	0.24780273	-0.053222656	0.049072266	0.14501953	0.724	33132.48	-0.409	1640.03	0.941
90	91	91	Category F	-0.19189453	-0.011962891	-0.88793945	0.22314453	0.10839844	0.40698242	0	0.818	7/11/2017	7	11	2017	0:47:03	2823	0.3	0	47	3	19	0.051513672	3.4675781	-0.15283203	-0.036621094	-0.93334961	2.6479492	0.064697266	0	0	0	0	0	0	0	0	0	0.9465332	0.053466797	0.10913086	-0.038818359	0.024658203	0.045410156	0.767	33008.86	-0.667	3638.37	0.941
91	92	92	Category F	-0.19189453	-0.011962891	-0.82788086	0.23681641	0.095214844	0.40307617	0	0.562	7/11/2017	7	11	2017	0:47:03	2823	0.4	0	47	3	19	0.051513672	3.4675781	-0.15454102	-0.035400391	-0.93261719	1.2573242	0.11352539	0	0	0	0	0	0	0	0	0	0.94604492	0.053955078	0.16552734	-0.037109375	0.0234375	0.10473633	0.779	32975.37	-0.673	3586.19	1.011
92	93	93	Category F	-0.19189453	0.15576172	-1.1999512	0.23828125	0.10083008	0.40185547	0	1.249	7/11/2017	7	11	2017	0:47:03	2823	0.5	0	47	3	19	0.051513672	3.4675781	-0.15527344	-0.034423828	-0.93359375	0.31567383	0.32910156	0	0	0	0	0	0	0	0	0	0.94702148	0.052978516	0.49291992	-0.036376953	0.19018555	-0.26611328	1.207	31988.69	-1.121	4875.9	1.011
93	94	94	Category F	-0.13183594	-0.071777344	-1.0439453	0.23681641	0.11303711	0.39794922	0	1.011	7/11/2017	7	11	2017	0:47:03	2823	0.6	0	47	3	20	0.051513672	3.4675781	-0.1574707	-0.033203125	-0.93457031	0.47900391	0.11865234	0	0	0	0	0	0	0	0	0	0.94824219	0.051757813	0.17333984	0.025634766	-0.038330078	-0.10913086	1.297	31818.63	-1.206	4965.25	1.249
94	95	95	Category F	-0.13183594	-0.10791016	-0.77978516	0.22875977	0.10791016	0.40600586	0	3.414	7/11/2017	7	11	2017	0:47:03	2823	0.7	0	47	3	20	0.051513672	3.4675781	-0.15600586	-0.032470703	-0.93554688	0.12133789	0.17480469	0	0	0	0	0	0	0	0	0	0.94921875	0.05078125	0.25537109	0.024169922	-0.075195313	0.15576172	1.397	31640.54	-1.291	4921.02	1.418
95	96	96	Category F	-0.16796875	-0.047851563	-0.88793945	0.22290039	0.079345703	0.41235352	0	0.731	7/11/2017	7	11	2017	0:47:03	2823	0.8	0	47	3	20	0.051513672	3.4675781	-0.15795898	-0.030029297	-0.93701172	2.3894043	0.052978516	0	0	0	0	0	0	0	0	0	0.95068359	0.049316406	0.076416016	-0.009765625	-0.017578125	0.049072266	1.57	31355.47	-1.466	5234.2	1.47
96	97	97	Category F	-0.14379883	-0.023925781	-0.92382813	0.22290039	0.079345703	0.41455078	0	1.418	7/11/2017	7	11	2017	0:47:03	2823	0.9	0	47	3	20	0.051513672	3.4675781	-0.15917969	-0.030517578	-0.93505859	1.1320801	0.020263672	0	0	0	0	0	0	0	0	0	0.94921875	0.05078125	0.033447266	0.015380859	0.006591797	0.011230469	1.607	31297.83	-1.506	5334.84	1.47
97	98	98	Category F	-0.20385742	-0.011962891	-0.85180664	0.23120117	0.078613281	0.41723633	0	1.599	7/11/2017	7	11	2017	0:47:04	2824	0	0	47	4	20	0.051513672	3.4675781	-0.15942383	-0.031005859	-0.93603516	1.1447754	0.096923828	0	0	0	0	0	0	0	0	0	0.95019531	0.049804688	0.14746094	-0.044189453	0.019042969	0.084228516	1.458	31536.92	-1.365	5215.68	1.47
98	99	99	Category F	-0.14379883	-0.071777344	-1.1037598	0.2355957	0.083251953	0.40527344	0	1.47	7/11/2017	7	11	2017	0:47:04	2824	0.1	0	47	4	20	0.051513672	3.4675781	-0.16088867	-0.030029297	-0.93774414	2.3637695	0.171875	0	0	0	0	0	0	0	0	0	0.9519043	0.048095703	0.22460938	0.017089844	-0.041503906	-0.16577148	0.972	32486.89	-0.885	4361.26	1.418
99	100	100	Category F	-0.25195313	-0.023925781	-1.0078125	0.23730469	0.080810547	0.40112305	0	0.12	7/11/2017	7	11	2017	0:47:04	2824	0.2	0	47	4	20	0.051513672	3.4675781	-0.15820313	-0.029052734	-0.93823242	2.940918	0.11669922	0	0	0	0	0	0	0	0	0	0.9519043	0.048095703	0.16845703	-0.093505859	0.005126953	-0.069335938	0.953	32531.29	-0.866	4316.86	1.418
100	101	101	Category F	-0.15576172	-0.035888672	-0.73193359	0.24047852	0.080078125	0.40332031	0	0.494	7/11/2017	7	11	2017	0:47:04	2824	0.3	0	47	4	20	0.051513672	3.4675781	-0.15869141	-0.029785156	-0.93725586	2.9333496	0.20532227	0	0	0	0	0	0	0	0	0	0.95117188	0.048828125	0.21435547	0.002929688	-0.005859375	0.20532227	0.824	32853.37	-0.746	4148.65	0.644
101	102	102	Category F	-0.17993164	0.023925781	-0.86376953	0.23461914	0.10009766	0.40087891	0	0.621	7/11/2017	7	11	2017	0:47:04	2824	0.4	0	47	4	20	0.051513672	3.4675781	-0.15844727	-0.029296875	-0.93334961	4.8928223	0.090087891	0	0	0	0	0	0	0	0	0	0.94726563	0.052734375	0.14428711	-0.021240234	0.053222656	0.069580078	0.593	33549.81	-0.528	3702.1	0.621
102	103	103	Category F	-0.26391602	-0.047851563	-0.93579102	0.24438477	0.094970703	0.39892578	0	0.644	7/11/2017	7	11	2017	0:47:04	2824	0.5	0	47	4	20	0.051513672	3.4675781	-0.15722656	-0.027099609	-0.93432617	4.5546875	0.10864258	0	0	0	0	0	0	0	0	0	0.94799805	0.052001953	0.12866211	-0.10644531	-0.020507813	-0.001220703	0.395	34351.91	-0.334	2985.03	0.494
103	104	104	Category F	-0.19189453	-0.071777344	-0.80395508	0.25024414	0.098632813	0.39160156	0	0.214	7/11/2017	7	11	2017	0:47:04	2824	0.6	0	47	4	21	0.051513672	3.4675781	-0.15551758	-0.024902344	-0.93481445	3.9421387	0.14355469	0	0	0	0	0	0	0	0	0	0.94799805	0.052001953	0.21386719	-0.036132813	-0.046630859	0.13085938	0.406	34299.62	-0.348	3104.11	0.494
104	105	105	Category F	-0.19189453	-0.035888672	-1.1398926	0.26611328	0.094482422	0.37817383	0	0.28	7/11/2017	7	11	2017	0:47:04	2824	0.7	0	47	4	21	0.051513672	3.4675781	-0.15380859	-0.023925781	-0.93579102	3.6276855	0.20776367	0	0	0	0	0	0	0	0	0	0.94873047	0.051269531	0.25366211	-0.037841797	-0.01171875	-0.20385742	0.332	34676.43	-0.271	2660.51	0.526
105	106	106	Category F	-0.20385742	-0.071777344	-0.88793945	0.27392578	0.10351563	0.37182617	0	0.188	7/11/2017	7	11	2017	0:47:04	2824	0.8	0	47	4	21	0.051513672	3.4675781	-0.15209961	-0.022705078	-0.93676758	4.2243652	0.086181641	0	0	0	0	0	0	0	0	0	0.94946289	0.050537109	0.14941406	-0.051513672	-0.048828125	0.048828125	0.317	34760.99	-0.26	2665.62	0.496
106	107	107	Category F	-0.26391602	-0.035888672	-0.83984375	0.27539063	0.065673828	0.38574219	0	0.05	7/11/2017	7	11	2017	0:47:04	2824	0.9	0	47	4	21	0.051513672	3.4675781	-0.15087891	-0.020751953	-0.93579102	2.8063965	0.14892578	0	0	0	0	0	0	0	0	0	0.94824219	0.051757813	0.22412109	-0.11279297	-0.014892578	0.095947266	0.292	34909.41	-0.235	2517.2	0.288
107	108	108	Category F	-0.23999023	-0.047851563	-0.91186523	0.26342773	0.057128906	0.39477539	0	0.526	7/11/2017	7	11	2017	0:47:05	2825	0	0	47	5	21	0.051513672	3.4675781	-0.1496582	-0.020507813	-0.93432617	2.6923828	0.096679688	0	0	0	0	0	0	0	0	0	0.9465332	0.053466797	0.13989258	-0.090087891	-0.027099609	0.022460938	0.304	34836.94	-0.245	2544.22	0.288
108	109	109	Category F	-0.26391602	-0.011962891	-0.91186523	0.27563477	0.065917969	0.3815918	0	0.496	7/11/2017	7	11	2017	0:47:05	2825	0.1	0	47	5	21	0.051513672	3.4675781	-0.14990234	-0.020019531	-0.93603516	5.6650391	0.11669922	0	0	0	0	0	0	0	0	0	0.94824219	0.051757813	0.14648438	-0.11376953	0.008056641	0.024169922	0.284	34959.08	-0.206	2042.94	0.43
109	110	110	Category F	-0.2277832	-0.21582031	-1.079834	0.2722168	0.069824219	0.38232422	0	0.288	7/11/2017	7	11	2017	0:47:05	2825	0.2	0	47	5	21	0.051513672	3.4675781	-0.1484375	-0.019287109	-0.93774414	6.9147949	0.25463867	0	0	0	0	0	0	0	0	0	0.94970703	0.050292969	0.41723633	-0.079101563	-0.19628906	-0.1418457	0.324	34721.13	-0.246	2280.89	0.496
110	111	111	Category F	-0.2277832	-0.083984375	-1.0917969	0.2746582	0.081787109	0.38037109	0	0.159	7/11/2017	7	11	2017	0:47:05	2825	0.3	0	47	5	21	0.051513672	3.4675781	-0.14550781	-0.018554688	-0.9387207	6.0793457	0.18530273	0	0	0	0	0	0	0	0	0	0.95019531	0.049804688	0.30029297	-0.08203125	-0.065185547	-0.15283203	0.471	34012.12	-0.395	3026.03	0.526
111	112	112	Category F	-0.16796875	-0.011962891	-0.70776367	0.26928711	0.089111328	0.3762207	0	0.43	7/11/2017	7	11	2017	0:47:05	2825	0.4	0	47	5	21	0.051513672	3.4675781	-0.14550781	-0.017822266	-0.93847656	4.6689453	0.23193359	0	0	0	0	0	0	0	0	0	0.94995117	0.050048828	0.2590332	-0.022216797	0.005859375	0.23071289	0.506	33870.42	-0.43	3167.73	0.505
112	113	113	Category F	-0.26391602	-0.011962891	-0.77978516	0.26757813	0.12890625	0.37158203	0	0.927	7/11/2017	7	11	2017	0:47:05	2825	0.5	0	47	5	21	0.051513672	3.4675781	-0.14550781	-0.017333984	-0.93432617	5.8078613	0.19458008	0	0	0	0	0	0	0	0	0	0.94580078	0.054199219	0.27832031	-0.11816406	0.005371094	0.15454102	0.508	33862.56	-0.425	3052.31	0.505
113	114	114	Category F	-0.2878418	-0.14379883	-0.97192383	0.26977539	0.13867188	0.37866211	0	0.739	7/11/2017	7	11	2017	0:47:05	2825	0.6	0	47	5	22	0.051513672	3.4675781	-0.14477539	-0.015136719	-0.9362793	3.2207031	0.1953125	0	0	0	0	0	0	0	0	0	0.94750977	0.052490234	0.30664063	-0.14282227	-0.12841797	-0.035400391	0.538	33747.65	-0.458	3218.98	0.505
114	115	115	Category F	-0.17993164	-0.15576172	-0.86376953	0.27539063	0.10791016	0.37084961	0	0.505	7/11/2017	7	11	2017	0:47:05	2825	0.7	0	47	5	22	0.051513672	3.4675781	-0.14355469	-0.013183594	-0.93798828	1.0708008	0.16455078	0	0	0	0	0	0	0	0	0	0.94897461	0.051025391	0.25268555	-0.036132813	-0.14233398	0.07421875	0.585	33577.64	-0.508	3442.35	0.605
115	116	116	Category F	-0.25195313	0.071777344	-1.1999512	0.27832031	0.11621094	0.37060547	0	0.471	7/11/2017	7	11	2017	0:47:05	2825	0.8	0	47	5	22	0.051513672	3.4675781	-0.14160156	-0.010742188	-0.93798828	2.309082	0.2956543	0	0	0	0	0	0	0	0	0	0.94873047	0.051269531	0.45458984	-0.11010742	0.082519531	-0.26171875	0.614	33478.18	-0.531	3436.69	0.605
116	117	117	Category F	-0.21582031	-0.071777344	-0.81591797	0.25854492	0.12304688	0.37695313	0	0.44	7/11/2017	7	11	2017	0:47:05	2825	0.9	0	47	5	22	0.051513672	3.4675781	-0.13916016	-0.009277344	-0.9387207	1.2810059	0.15771484	0	0	0	0	0	0	0	0	0	0.94897461	0.051025391	0.26196289	-0.076416016	-0.062255859	0.12280273	0.502	33886.2	-0.414	2945.66	0.605
117	118	118	Category F	-0.2277832	-0.095947266	-0.83984375	0.25976563	0.094970703	0.38427734	0	0.605	7/11/2017	7	11	2017	0:47:06	2826	0	0	47	6	22	0.051513672	3.4675781	-0.13745117	-0.007080078	-0.93701172	2.8476563	0.15942383	0	0	0	0	0	0	0	0	0	0.94702148	0.052978516	0.27612305	-0.090087891	-0.088623047	0.097167969	0.609	33495.06	-0.4	1995.19	0.605
118	119	119	Category F	-0.35986328	-0.16796875	-0.98388672	0.25756836	0.063964844	0.39599609	0	0.252	7/11/2017	7	11	2017	0:47:06	2826	0.1	0	47	6	22	0.051513672	3.4675781	-0.13549805	-0.007568359	-0.93481445	8.5693359	0.27978516	0	0	0	0	0	0	0	0	0	0.94458008	0.055419922	0.43334961	-0.22412109	-0.16015625	-0.049072266	0.633	33415.07	-0.438	2191.04	0.631
119	120	120	Category F	-0.23999023	-0.011962891	-0.77978516	0.26196289	0.092773438	0.38842773	0	1.384	7/11/2017	7	11	2017	0:47:06	2826	0.2	0	47	6	22	0.05078125	3.5545898	-0.13500977	-0.007324219	-0.9362793	10.733887	0.18823242	0	0	0	0	0	0	0	0	0	0.94604492	0.053955078	0.265625	-0.10473633	-0.004394531	0.15649414	0.66	33327.96	-0.458	2219.41	0.631
120	121	121	Category F	-0.34790039	0.071777344	-1.1518555	0.27978516	0.10229492	0.36889648	0	0.651	7/11/2017	7	11	2017	0:47:06	2826	0.3	0	47	6	22	0.05078125	3.5545898	-0.13427734	-0.006835938	-0.9375	10.231934	0.31225586	0	0	0	0	0	0	0	0	0	0.94726563	0.052734375	0.50610352	-0.21337891	0.078613281	-0.21411133	0.626	33438.14	-0.435	2202.31	0.651
121	122	122	Category F	-0.2277832	0.023925781	-0.85180664	0.27416992	0.10791016	0.36791992	0	0.631	7/11/2017	7	11	2017	0:47:06	2826	0.4	0	47	6	22	0.05078125	3.5545898	-0.13061523	-0.006103516	-0.93847656	12.075684	0.13354492	0	0	0	0	0	0	0	0	0	0.94750977	0.052490234	0.21386719	-0.096923828	0.030029297	0.086669922	0.722	33138.37	-0.531	2502.08	0.651
122	123	123	Category F	-0.2277832	0.011962891	-0.82788086	0.26953125	0.13012695	0.36865234	0	0.237	7/11/2017	7	11	2017	0:47:06	2826	0.5	0	47	6	22	0.05078125	3.5545898	-0.12866211	-0.006591797	-0.93652344	15.889893	0.14819336	0	0	0	0	0	0	0	0	0	0.94555664	0.054443359	0.22631836	-0.098876953	0.018554688	0.10864258	0.766	33011.67	-0.577	2646.17	1.18
123	124	124	Category F	-0.26391602	0.035888672	-0.92382813	0.25634766	0.14697266	0.37548828	0	1.18	7/11/2017	7	11	2017	0:47:06	2826	0.6	0	47	6	23	0.05078125	3.5545898	-0.12719727	-0.005126953	-0.93554688	14.557861	0.14282227	0	0	0	0	0	0	0	0	0	0.94433594	0.055664063	0.18945313	-0.13647461	0.041015625	0.01171875	0.771	32997.65	-0.696	4058.86	1.18
124	125	125	Category F	-0.26391602	-0.011962891	-0.85180664	0.2800293	0.13452148	0.3684082	0	0.517	7/11/2017	7	11	2017	0:47:06	2826	0.7	0	47	6	23	0.05078125	3.5545898	-0.12524414	-0.00390625	-0.93701172	3.894043	0.1628418	0	0	0	0	0	0	0	0	0	0.94555664	0.054443359	0.23168945	-0.13842773	-0.0078125	0.085205078	0.89	32683.86	-0.798	4084.31	1.18
125	126	126	Category F	-0.3359375	0.11987305	-1.2358398	0.26660156	0.13964844	0.37158203	0	1.41	7/11/2017	7	11	2017	0:47:06	2826	0.8	0	47	6	23	0.05078125	3.5545898	-0.12402344	-0.001953125	-0.93774414	8.1413574	0.38525391	0	0	0	0	0	0	0	0	0	0.94580078	0.054199219	0.6315918	-0.21166992	0.12182617	-0.29785156	0.799	32920.46	-0.716	3994.41	1.18
126	127	127	Category F	-0.25195313	-0.083984375	-1.0678711	0.2668457	0.14135742	0.3684082	0	1.37	7/11/2017	7	11	2017	0:47:06	2826	0.9	0	47	6	23	0.05078125	3.5545898	-0.12060547	-0.000732422	-0.94091797	18.534668	0.20043945	0	0	0	0	0	0	0	0	0	0.94848633	0.051513672	0.34106445	-0.13110352	-0.083007813	-0.12670898	0.796	32928.63	-0.713	3986.24	1.18
127	128	128	Category L	-0.023925781	0.059814453	-0.94799805	-0.0078125	-0.23486328	0.44897461	0	0.084	7/11/2017	7	11	2017	1:55:56	6956	0.5	1	55	56	9	0.051757813	3.5175293	-0.1159668	0.000732422	-0.9387207	34.607422	0.10961914	0	0	0	0	0	0	0	0	0	0.94580078	0.054199219	0.16015625	0.092041016	0.058837891	-0.009033203	0.604	33512.04	-0.516	3319.82	0.517
128	129	129	Category L	-0.011962891	0.047851563	-0.95996094	-0.012939453	-0.23754883	0.45019531	0	0.215	7/11/2017	7	11	2017	1:55:56	6956	0.6	1	55	56	9	0.051757813	3.5175293	-0.11279297	0.001464844	-0.93286133	56.274902	0.11425781	0	0	0	0	0	0	0	0	0	0.93945313	0.060546875	0.17431641	0.10083008	0.046142578	-0.026855469	0.525	33796.79	-0.439	3067.8	0.215
129	130	130	Category L	0	0.011962891	-0.94799805	-0.012207031	-0.234375	0.453125	0	0.03	7/11/2017	7	11	2017	1:55:56	6956	0.7	1	55	56	10	0.051757813	3.5175293	-0.11254883	0.001708984	-0.93481445	75.773438	0.11376953	0	0	0	0	0	0	0	0	0	0.94165039	0.058349609	0.13574219	0.11254883	0.010009766	-0.012939453	0.315	34772.51	-0.227	2059.35	0.155
130	131	131	Category L	-0.011962891	0.071777344	-0.93579102	-0.0078125	-0.23388672	0.44897461	0	0.041	7/11/2017	7	11	2017	1:55:56	6956	0.8	1	55	56	10	0.051757813	3.5175293	-0.11035156	0.001708984	-0.93676758	89.907715	0.12060547	0	0	0	0	0	0	0	0	0	0.94335938	0.056640625	0.16943359	0.098388672	0.069824219	0.000976563	0.1	36647.23	-0.021	337.01	0.119
131	132	132	Category L	0	0.023925781	-0.94799805	-0.017333984	-0.22509766	0.45117188	0	0.155	7/11/2017	7	11	2017	1:55:56	6956	0.9	1	55	56	10	0.051269531	3.5175293	-0.1081543	0.002197266	-0.93701172	101.08691	0.11083984	0	0	0	0	0	0	0	0	0	0.94335938	0.056640625	0.140625	0.1081543	0.021484375	-0.010742188	0.106	36561.56	-0.021	319.63	0.119
132	133	133	Category L	-0.011962891	0.023925781	-0.94799805	-0.017822266	-0.23608398	0.45117188	0	0.076	7/11/2017	7	11	2017	1:55:57	6957	0	1	55	57	10	0.051269531	3.5175293	-0.10620117	0.002441406	-0.93823242	111.94312	0.097167969	0	0	0	0	0	0	0	0	0	0.9440918	0.055908203	0.12548828	0.094238281	0.021240234	-0.009521484	0.086	36864.59	0.011	-172.96	0.096
133	134	134	Category L	-0.011962891	0.059814453	-0.93579102	-0.011962891	-0.23266602	0.453125	0	0.119	7/11/2017	7	11	2017	1:55:57	6957	0.1	1	55	57	10	0.051269531	3.5175293	-0.10473633	0.000976563	-0.93457031	118.2832	0.10961914	0	0	0	0	0	0	0	0	0	0.94042969	0.059570313	0.15234375	0.092773438	0.05859375	-0.000976563	0.091	36783.88	0.016	-236.21	0.119
134	135	135	Category L	-0.023925781	0.035888672	-0.94799805	-0.015136719	-0.23266602	0.44897461	0	0.096	7/11/2017	7	11	2017	1:55:57	6957	0.2	1	55	57	10	0.051269531	3.5175293	-0.10351563	0.002441406	-0.93310547	115.1958	0.087402344	0	0	0	0	0	0	0	0	0	0.9387207	0.061279297	0.12768555	0.079589844	0.033203125	-0.014648438	0.106	36561.56	-0.003	42.33	0.132
135	136	136	Category L	-0.023925781	0.023925781	-0.95996094	-0.018798828	-0.23046875	0.45556641	0	0.062	7/11/2017	7	11	2017	1:55:57	6957	0.3	1	55	57	10	0.051269531	3.5175293	-0.10205078	0.004394531	-0.93505859	106.60522	0.084228516	0	0	0	0	0	0	0	0	0	0.94067383	0.059326172	0.12231445	0.078125	0.019287109	-0.024658203	0.104	36589.67	0.01	-136.41	0.119
136	137	137	Category L	0	0	-0.93579102	-0.019287109	-0.23486328	0.45019531	0	0.132	7/11/2017	7	11	2017	1:55:57	6957	0.4	1	55	57	10	0.051269531	3.5175293	-0.10009766	0.005371094	-0.93530273	96.1875	0.1003418	0	0	0	0	0	0	0	0	0	0.94067383	0.059326172	0.10595703	0.10009766	-0.005371094	-0.000244141	0.101	36632.67	0.013	-179.41	0.119
137	138	138	Category L	0	0.011962891	-0.93579102	-0.017578125	-0.23339844	0.45410156	0	0.14	7/11/2017	7	11	2017	1:55:57	6957	0.5	1	55	57	10	0.051269531	3.5175293	-0.098388672	0.005859375	-0.93554688	81.334473	0.098632813	0	0	0	0	0	0	0	0	0	0.94091797	0.059082031	0.10449219	0.098388672	0.005859375	0	0.093	36752.6	0.031	-426.39	0.096
138	139	139	Category L	0	0.035888672	-0.93579102	-0.019042969	-0.23217773	0.45532227	0	0.06	7/11/2017	7	11	2017	1:55:57	6957	0.6	1	55	57	10	0.051269531	3.5175293	-0.096191406	0.006103516	-0.93676758	63.745605	0.10058594	0	0	0	0	0	0	0	0	0	0.94165039	0.058349609	0.12695313	0.096191406	0.029541016	0.000976563	0.087	36848.15	0.026	-381.7	0.072
139	140	140	Category L	-0.011962891	0.011962891	-0.89990234	-0.015136719	-0.23510742	0.44799805	0	0.072	7/11/2017	7	11	2017	1:55:57	6957	0.7	1	55	57	11	0.051269531	3.5175293	-0.094238281	0.007324219	-0.93457031	45.498047	0.089599609	0	0	0	0	0	0	0	0	0	0.93945313	0.060546875	0.12158203	0.082275391	0.004394531	0.034667969	0.087	36848.15	0.011	-171.44	0.079
140	141	141	Category L	0	0.023925781	-0.92382813	-0.014160156	-0.23339844	0.453125	0	0.06	7/11/2017	7	11	2017	1:55:57	6957	0.8	1	55	57	11	0.051269531	3.5175293	-0.091552734	0.008300781	-0.93359375	31.075439	0.093505859	0	0	0	0	0	0	0	0	0	0.93823242	0.061767578	0.1171875	0.091552734	0.015380859	0.009765625	0.078	37002.02	0.034	-522.28	0.072
141	142	142	Category L	-0.011962891	0.047851563	-0.95996094	-0.016357422	-0.23339844	0.44604492	0	0.059	7/11/2017	7	11	2017	1:55:57	6957	0.9	1	55	57	11	0.051269531	3.5175293	-0.08984375	0.009033203	-0.9362793	20.769775	0.090087891	0	0	0	0	0	0	0	0	0	0.94042969	0.059570313	0.14013672	0.077880859	0.038574219	-0.0234375	0.065	37251.91	0.03	-530.06	0.064
142	143	143	Category L	0.011962891	0.035888672	-0.93579102	-0.016113281	-0.23266602	0.45532227	0	0.079	7/11/2017	7	11	2017	1:55:58	6958	0	1	55	58	11	0.051269531	3.5175293	-0.087646484	0.009033203	-0.93725586	10.60376	0.10302734	0	0	0	0	0	0	0	0	0	0.94140625	0.05859375	0.12768555	0.099609375	0.026611328	0.001464844	0.061	37336.94	0.055	-909.8	0.064
143	144	144	Category L	0	0.035888672	-0.93579102	-0.015380859	-0.23364258	0.45629883	0	0.064	7/11/2017	7	11	2017	1:55:58	6958	0.1	1	55	58	11	0.051269531	3.5175293	-0.084716797	0.010253906	-0.9375	4.1286621	0.088623047	0	0	0	0	0	0	0	0	0	0.94140625	0.05859375	0.11206055	0.084716797	0.025390625	0.001708984	0.058	37403.73	0.041	-741.82	0.064
144	145	145	Category L	-0.011962891	0.035888672	-0.93579102	-0.017578125	-0.23120117	0.45141602	0	0.034	7/11/2017	7	11	2017	1:55:58	6958	0.2	1	55	58	11	0.051269531	3.5175293	-0.082519531	0.011474609	-0.93896484	0.72631836	0.074707031	0	0	0	0	0	0	0	0	0	0.94287109	0.057128906	0.098388672	0.070556641	0.024169922	0.003173828	0.061	37336.94	0.04	-704.27	0.064
145	146	146	Category L	-0.011962891	0.023925781	-0.92382813	-0.018554688	-0.23535156	0.45019531	0	0.055	7/11/2017	7	11	2017	1:55:58	6958	0.3	1	55	58	11	0.051269531	3.5175293	-0.080810547	0.012451172	-0.93676758	0.14868164	0.071044922	0	0	0	0	0	0	0	0	0	0.94018555	0.059814453	0.093261719	0.068847656	0.011230469	0.012939453	0.057	37426.61	0.045	-808.39	0.078
146	147	147	Category L	-0.023925781	0.023925781	-0.91186523	-0.016845703	-0.23608398	0.45214844	0	0.078	7/11/2017	7	11	2017	1:55:58	6958	0.4	1	55	58	11	0.051269531	3.5175293	-0.078857422	0.013671875	-0.93725586	0.16137695	0.061523438	0	0	0	0	0	0	0	0	0	0.94067383	0.059326172	0.090576172	0.054931641	0.010009766	0.025390625	0.057	37426.61	0.041	-749.9	0.078
147	148	148	Category L	-0.035888672	0.059814453	-0.93579102	-0.014160156	-0.22998047	0.45019531	0	0.035	7/11/2017	7	11	2017	1:55:58	6958	0.5	1	55	58	11	0.051269531	3.5175293	-0.075683594	0.014404297	-0.93847656	0.39892578	0.060302734	0	0	0	0	0	0	0	0	0	0.94165039	0.058349609	0.087890625	0.039794922	0.045166016	0.002685547	0.059	37381.16	0.037	-674.48	0.078
148	149	149	Category L	0	0.035888672	-0.97192383	-0.01171875	-0.23413086	0.45019531	0	0.078	7/11/2017	7	11	2017	1:55:58	6958	0.6	1	55	58	11	0.051269531	3.5175293	-0.072998047	0.015136719	-0.9387207	0.82202148	0.082763672	0	0	0	0	0	0	0	0	0	0.94165039	0.058349609	0.12670898	0.072998047	0.020507813	-0.032958984	0.078	37002.02	-0.01	188.85	0.078
149	150	150	Category L	-0.011962891	0	-0.92382813	-0.009521484	-0.23242188	0.44799805	0	0.078	7/11/2017	7	11	2017	1:55:58	6958	0.7	1	55	58	12	0.051269531	3.5175293	-0.070556641	0.016113281	-0.93920898	1.3806152	0.0625	0	0	0	0	0	0	0	0	0	0.94189453	0.058105469	0.090087891	0.05859375	-0.016113281	0.015380859	0.078	37002.02	-0.007	129.96	0.078
150	151	151	Category L	-0.023925781	0.035888672	-0.93579102	-0.015869141	-0.23510742	0.45214844	0	0.146	7/11/2017	7	11	2017	1:55:58	6958	0.8	1	55	58	12	0.051269531	3.5175293	-0.068359375	0.01953125	-0.9375	1.4211426	0.047363281	0	0	0	0	0	0	0	0	0	0.94018555	0.059814453	0.0625	0.044433594	0.016113281	0.001708984	0.076	37038.15	-0.012	234.61	0.078
151	152	152	Category L	-0.023925781	0.047851563	-0.92382813	-0.013671875	-0.23217773	0.453125	0	0.054	7/11/2017	7	11	2017	1:55:58	6958	0.9	1	55	58	12	0.051269531	3.5175293	-0.066162109	0.021240234	-0.93530273	0.94726563	0.051025391	0	0	0	0	0	0	0	0	0	0.93798828	0.062011719	0.080322266	0.042236328	0.026367188	0.011474609	0.076	37038.15	-0.008	152.72	0.078
152	153	153	Category L	0	0.035888672	-0.93579102	-0.014160156	-0.23095703	0.44897461	0	0.066	7/11/2017	7	11	2017	1:55:59	6959	0	1	55	59	12	0.051269531	3.5175293	-0.064453125	0.022216797	-0.93823242	0.80737305	0.065917969	0	0	0	0	0	0	0	0	0	0.94067383	0.059326172	0.080566406	0.064453125	0.013427734	0.002441406	0.083	36914.87	-0.027	534.95	0.078
153	154	154	Category L	-0.011962891	0.035888672	-0.92382813	-0.017822266	-0.23608398	0.45019531	0	0.035	7/11/2017	7	11	2017	1:55:59	6959	0.1	1	55	59	12	0.051269531	3.5175293	-0.061523438	0.023193359	-0.93994141	1.0263672	0.053710938	0	0	0	0	0	0	0	0	0	0.94238281	0.057617188	0.078369141	0.049560547	0.012451172	0.016113281	0.08	36966.63	-0.025	506.75	0.122
154	155	155	Category L	-0.023925781	0.035888672	-0.95996094	-0.013916016	-0.23510742	0.45117188	0	0.122	7/11/2017	7	11	2017	1:55:59	6959	0.2	1	55	59	12	0.051269531	3.5175293	-0.058349609	0.025634766	-0.93969727	0.88549805	0.041015625	0	0	0	0	0	0	0	0	0	0.94189453	0.058105469	0.064697266	0.034423828	0.010009766	-0.020019531	0.077	37019.99	-0.019	383.74	0.091
155	156	156	Category L	-0.011962891	0.071777344	-0.95996094	-0.016357422	-0.23291016	0.45410156	0	0.062	7/11/2017	7	11	2017	1:55:59	6959	0.3	1	55	59	12	0.051269531	3.5175293	-0.056884766	0.028320313	-0.94067383	0.37597656	0.065429688	0	0	0	0	0	0	0	0	0	0.94262695	0.057373047	0.10766602	0.044921875	0.043212891	-0.019287109	0.083	36914.87	-0.026	511.74	0.093
156	157	157	Category L	-0.023925781	0.035888672	-0.92382813	-0.013916016	-0.23754883	0.45043945	0	0.126	7/11/2017	7	11	2017	1:55:59	6959	0.4	1	55	59	12	0.051269531	3.5175293	-0.054199219	0.028076172	-0.93725586	0.26196289	0.034179688	0	0	0	0	0	0	0	0	0	0.93920898	0.060791016	0.051513672	0.030273438	0.007568359	0.013427734	0.088	36831.86	-0.017	300.12	0.122
157	158	158	Category L	-0.023925781	0.011962891	-0.97192383	-0.014404297	-0.23364258	0.45410156	0	0.091	7/11/2017	7	11	2017	1:55:59	6959	0.5	1	55	59	12	0.051269531	3.5175293	-0.052001953	0.029296875	-0.9387207	0.086669922	0.046630859	0	0	0	0	0	0	0	0	0	0.94067383	0.059326172	0.078613281	0.028076172	-0.017333984	-0.032958984	0.209	35490.25	-0.135	1584.82	0.122
158	159	159	Category L	-0.023925781	0.035888672	-0.94799805	-0.011962891	-0.2331543	0.44799805	0	0.093	7/11/2017	7	11	2017	1:55:59	6959	0.6	1	55	59	12	0.051269531	3.5175293	-0.049560547	0.031005859	-0.93994141	0.20898438	0.027099609	0	0	0	0	0	0	0	0	0	0.94165039	0.058349609	0.038330078	0.025634766	0.004638672	-0.0078125	0.195	35606.11	-0.119	1432.04	0.108
159	160	160	Category L	0.011962891	0.047851563	-0.92382813	-0.012207031	-0.23583984	0.45019531	0	0.764	7/11/2017	7	11	2017	1:55:59	6959	0.7	1	55	59	13	0.051269531	3.5175293	-0.045166016	0.033691406	-0.93945313	0.30126953	0.061035156	0	0	0	0	0	0	0	0	0	0.94116211	0.058837891	0.087158203	0.057128906	0.013916016	0.015625	0.202	35547.37	-0.096	1014.19	0.108
160	161	161	Category L	-0.035888672	0.059814453	-0.94799805	-0.010742188	-0.23583984	0.453125	0	0.034	7/11/2017	7	11	2017	1:55:59	6959	0.8	1	55	59	13	0.051269531	3.5175293	-0.04296875	0.034179688	-0.94140625	0.12451172	0.027099609	0	0	0	0	0	0	0	0	0	0.94287109	0.057128906	0.0390625	0.007080078	0.025390625	-0.006347656	0.191	35640.45	-0.082	879.75	0.093
161	162	162	Category L	-0.023925781	0.023925781	-0.92382813	-0.014404297	-0.23266602	0.45043945	0	0.108	7/11/2017	7	11	2017	1:55:59	6959	0.9	1	55	59	13	0.051269531	3.5175293	-0.039306641	0.033691406	-0.93847656	0.27270508	0.0234375	0	0	0	0	0	0	0	0	0	0.93994141	0.060058594	0.040039063	0.015380859	-0.009765625	0.014648438	0.191	35640.45	-0.084	907.22	0.093
162	163	163	Category L	-0.023925781	0.035888672	-0.93579102	-0.01171875	-0.23242188	0.44897461	0	0.06	7/11/2017	7	11	2017	1:56:00	6960	0	1	56	0	13	0.051269531	3.5175293	-0.037353516	0.033935547	-0.93945313	0.079345703	0.014160156	0	0	0	0	0	0	0	0	0	0.94091797	0.059082031	0.019042969	0.013427734	0.001708984	0.003662109	0.189	35657.84	-0.086	946.05	0.091
163	164	164	Category L	-0.011962891	0.035888672	-0.95996094	-0.016113281	-0.23364258	0.45629883	0	0.091	7/11/2017	7	11	2017	1:56:00	6960	0.1	1	56	0	13	0.051269531	3.5175293	-0.03515625	0.034179688	-0.94116211	0.30639648	0.029785156	0	0	0	0	0	0	0	0	0	0.94238281	0.057617188	0.043457031	0.023193359	0.001464844	-0.018554688	0.075	37056.51	0.032	-508.84	0.091
164	165	165	Category L	0	0.023925781	-0.94799805	-0.013427734	-0.23461914	0.45019531	0	0.077	7/11/2017	7	11	2017	1:56:00	6960	0.2	1	56	0	13	0.051269531	3.5175293	-0.032226563	0.033935547	-0.94091797	0.44067383	0.034423828	0	0	0	0	0	0	0	0	0	0.94213867	0.057861328	0.049316406	0.032226563	-0.010009766	-0.006835938	0.092	36768.17	0.015	-220.5	0.091
165	166	166	Category L	-0.023925781	0.023925781	-0.91186523	-0.009521484	-0.2331543	0.44897461	0	0.08	7/11/2017	7	11	2017	1:56:00	6960	0.3	1	56	0	13	0.051269531	3.5175293	-0.029296875	0.034423828	-0.94213867	1.0334473	0.032714844	0	0	0	0	0	0	0	0	0	0.94335938	0.056640625	0.046386719	0.005371094	-0.010498047	0.030273438	0.083	36914.87	0.005	-83.01	0.08
166	167	167	Category L	0	0.035888672	-0.92382813	-0.013183594	-0.23657227	0.45117188	0	0.136	7/11/2017	7	11	2017	1:56:00	6960	0.4	1	56	0	13	0.051269531	3.5175293	-0.025878906	0.033691406	-0.93847656	1.3991699	0.029785156	0	0	0	0	0	0	0	0	0	0.93945313	0.060546875	0.042480469	0.025878906	0.001953125	0.014648438	0.083	36914.87	0.011	-177.71	0.091
167	168	168	Category L	0	0.023925781	-0.93579102	-0.012939453	-0.23608398	0.44897461	0	0.056	7/11/2017	7	11	2017	1:56:00	6960	0.5	1	56	0	13	0.051269531	3.5175293	-0.023193359	0.034912109	-0.93725586	1.2336426	0.025878906	0	0	0	0	0	0	0	0	0	0.93823242	0.061767578	0.035888672	0.023193359	-0.010986328	0.001464844	0.088	36831.86	0.011	-169.95	0.08
168	169	169	Category L	-0.035888672	0.023925781	-0.94799805	-0.011474609	-0.23583984	0.45532227	0	0.061	7/11/2017	7	11	2017	1:56:00	6960	0.6	1	56	0	13	0.051269531	3.5175293	-0.0234375	0.03515625	-0.93676758	0.84765625	0.020019531	0	0	0	0	0	0	0	0	0	0.9375	0.0625	0.034667969	-0.012207031	-0.011230469	-0.010986328	0.086	36864.59	0.018	-274.92	0.091
169	170	170	Category L	-0.023925781	0.023925781	-0.94799805	-0.012939453	-0.23339844	0.45214844	0	0.121	7/11/2017	7	11	2017	1:56:00	6960	0.7	1	56	0	14	0.051269531	3.4853027	-0.024169922	0.035400391	-0.93579102	0.7644043	0.016601563	0	0	0	0	0	0	0	0	0	0.93676758	0.063232422	0.023681641	0.000244141	-0.011474609	-0.011962891	0.088	36831.86	0.006	-94.7	0.091
170	171	171	Category L	-0.023925781	0.011962891	-0.91186523	-0.008544922	-0.23071289	0.44702148	0	0.066	7/11/2017	7	11	2017	1:56:00	6960	0.8	1	56	0	14	0.051269531	3.4853027	-0.024169922	0.036132813	-0.93554688	0.16113281	0.033935547	0	0	0	0	0	0	0	0	0	0.93652344	0.063476563	0.048339844	0.000244141	-0.024169922	0.023681641	0.079	36984.24	0.013	-216.07	0.091
171	172	172	Category L	-0.035888672	0.011962891	-0.91186523	-0.010742188	-0.23657227	0.45410156	0	0.091	7/11/2017	7	11	2017	1:56:00	6960	0.9	1	56	0	14	0.051269531	3.4853027	-0.024169922	0.035400391	-0.93579102	0.87231445	0.035400391	0	0	0	0	0	0	0	0	0	0.93676758	0.063232422	0.059082031	-0.011474609	-0.0234375	0.023925781	0.085	36881.19	0.006	-97.31	0.093
172	173	173	Category L	-0.059814453	0.047851563	-0.91186523	-0.009033203	-0.23901367	0.44604492	0	0.082	7/11/2017	7	11	2017	1:56:01	6961	0	1	56	1	14	0.051269531	3.4853027	-0.024658203	0.035888672	-0.93554688	1.2531738	0.043701172	0	0	0	0	0	0	0	0	0	0.93652344	0.063476563	0.070556641	-0.034912109	0.011962891	0.023681641	0.097	36691.63	-0.009	140.23	0.121
173	174	174	Category L	-0.035888672	0.047851563	-0.92382813	-0.009765625	-0.23486328	0.45117188	0	0.093	7/11/2017	7	11	2017	1:56:01	6961	0.1	1	56	1	14	0.051269531	3.4853027	-0.024902344	0.035888672	-0.93505859	0.82910156	0.01953125	0	0	0	0	0	0	0	0	0	0.9362793	0.063720703	0.033935547	-0.010742188	0.01171875	0.011230469	0.107	36547.67	-0.027	418.96	0.093
174	175	175	Category L	-0.011962891	0.035888672	-0.93579102	-0.007080078	-0.23217773	0.44506836	0	0.129	7/11/2017	7	11	2017	1:56:01	6961	0.2	1	56	1	14	0.051269531	3.4853027	-0.025390625	0.035400391	-0.93554688	0.65869141	0.013427734	0	0	0	0	0	0	0	0	0	0.93652344	0.063476563	0.013916016	0.013427734	0.000244141	0	0.103	36603.89	-0.03	489.94	0.129
175	176	176	Category L	-0.023925781	0.035888672	-0.91186523	-0.004882813	-0.2409668	0.44799805	0	0.186	7/11/2017	7	11	2017	1:56:01	6961	0.3	1	56	1	14	0.051269531	3.4853027	-0.025878906	0.035400391	-0.93530273	0.81713867	0.0234375	0	0	0	0	0	0	0	0	0	0.9362793	0.063720703	0.025878906	0.001953125	0.000244141	0.0234375	0.114	36453.26	-0.053	883.68	0.129
176	177	177	Category L	-0.011962891	0.011962891	-0.94799805	-0.010742188	-0.2409668	0.45019531	0	0.041	7/11/2017	7	11	2017	1:56:01	6961	0.4	1	56	1	14	0.051269531	3.4853027	-0.026611328	0.036132813	-0.93505859	0.045410156	0.031005859	0	0	0	0	0	0	0	0	0	0.93603516	0.063964844	0.051757813	0.014648438	-0.024169922	-0.012695313	0.114	36453.26	-0.047	757.71	0.156
177	178	178	Category L	-0.011962891	0	-0.94799805	-0.002197266	-0.23632813	0.44775391	0	0.157	7/11/2017	7	11	2017	1:56:01	6961	0.5	1	56	1	14	0.051269531	3.4853027	-0.027099609	0.036376953	-0.93505859	0.98168945	0.041503906	0	0	0	0	0	0	0	0	0	0.93603516	0.063964844	0.064453125	0.015136719	-0.036376953	-0.012695313	0.124	36326.21	-0.056	864.66	0.156
178	179	179	Category L	0	0.035888672	-0.92382813	-0.00390625	-0.23632813	0.44799805	0	0.079	7/11/2017	7	11	2017	1:56:01	6961	0.6	1	56	1	14	0.051269531	3.4853027	-0.027587891	0.036621094	-0.93530273	1.402832	0.029785156	0	0	0	0	0	0	0	0	0	0.93652344	0.063476563	0.040039063	0.027587891	-0.000732422	0.011474609	0.113	36466.45	-0.049	806.31	0.156
179	180	180	Category L	-0.035888672	0.047851563	-0.93579102	-0.007568359	-0.2355957	0.45410156	0	0.156	7/11/2017	7	11	2017	1:56:01	6961	0.7	1	56	1	15	0.051269531	3.4853027	-0.028076172	0.036865234	-0.93554688	2.0390625	0.013183594	0	0	0	0	0	0	0	0	0	0.93652344	0.063476563	0.018798828	-0.007568359	0.010742188	0	0.098	36676.71	-0.03	514.16	0.129
180	181	181	Category L	-0.011962891	0.023925781	-0.93579102	-0.006347656	-0.23486328	0.44702148	0	0.064	7/11/2017	7	11	2017	1:56:01	6961	0.8	1	56	1	15	0.051269531	3.4853027	-0.028076172	0.036865234	-0.9362793	2.8117676	0.020751953	0	0	0	0	0	0	0	0	0	0.93725586	0.062744141	0.029785156	0.016113281	-0.012939453	0.000488281	0.112	36479.74	-0.041	652.24	0.129
181	182	182	Category L	0	0.035888672	-0.94799805	-0.007080078	-0.23461914	0.44799805	0	0.091	7/11/2017	7	11	2017	1:56:01	6961	0.9	1	56	1	15	0.051269531	3.4853027	-0.029052734	0.037109375	-0.93603516	3.4055176	0.031494141	0	0	0	0	0	0	0	0	0	0.93725586	0.062744141	0.042236328	0.029052734	-0.001220703	-0.01171875	0.095	36721.85	-0.009	142.74	0.129
182	183	183	Category L	-0.035888672	0.035888672	-0.94799805	0.000488281	-0.23510742	0.44775391	0	0.129	7/11/2017	7	11	2017	1:56:02	6962	0	1	56	2	15	0.051269531	3.4853027	-0.030029297	0.036865234	-0.93554688	2.845459	0.013427734	0	0	0	0	0	0	0	0	0	0.93676758	0.063232422	0.019042969	-0.005615234	-0.000976563	-0.012207031	0.116	36427.14	-0.022	310.02	0.129
183	184	184	Category L	-0.023925781	0.035888672	-0.93579102	-0.004394531	-0.23950195	0.44799805	0	0.052	7/11/2017	7	11	2017	1:56:02	6962	0.1	1	56	2	15	0.051269531	3.4853027	-0.030761719	0.037109375	-0.93554688	1.9794922	0.007080078	0	0	0	0	0	0	0	0	0	0.93676758	0.063232422	0.008544922	0.006835938	-0.001220703	0	0.099	36661.91	0	0	0.091
184	185	185	Category L	-0.047851563	0.035888672	-0.94799805	-0.000732422	-0.23681641	0.4440918	0	0.207	7/11/2017	7	11	2017	1:56:02	6962	0.2	1	56	2	15	0.051269531	3.4853027	-0.031494141	0.036865234	-0.93554688	1.6843262	0.020263672	0	0	0	0	0	0	0	0	0	0.93676758	0.063232422	0.029541016	-0.016113281	-0.000976563	-0.012207031	0.101	36632.67	-0.001	14.56	0.096
185	186	186	Category L	-0.047851563	0.023925781	-0.93579102	0.000488281	-0.23510742	0.44604492	0	0.056	7/11/2017	7	11	2017	1:56:02	6962	0.3	1	56	2	15	0.051269531	3.4853027	-0.032226563	0.036621094	-0.93579102	0.99365234	0.020019531	0	0	0	0	0	0	0	0	0	0.93701172	0.062988281	0.028320313	-0.015380859	-0.012695313	0	0.102	36618.22	-0.002	29.01	0.109
186	187	187	Category L	-0.011962891	0.023925781	-0.93579102	-0.006347656	-0.23632813	0.44580078	0	0.073	7/11/2017	7	11	2017	1:56:02	6962	0.4	1	56	2	15	0.051269531	3.4853027	-0.032958984	0.036865234	-0.93554688	0.50708008	0.024658203	0	0	0	0	0	0	0	0	0	0.93701172	0.062988281	0.033935547	0.020996094	-0.012939453	0	0.098	36676.71	-0.004	60.45	0.096
187	188	188	Category L	-0.023925781	0.011962891	-0.93579102	-0.006347656	-0.23632813	0.44897461	0	0.096	7/11/2017	7	11	2017	1:56:02	6962	0.5	1	56	2	15	0.051269531	3.4853027	-0.033203125	0.036865234	-0.93554688	1.8930664	0.026611328	0	0	0	0	0	0	0	0	0	0.93701172	0.062988281	0.034423828	0.009277344	-0.024902344	0	0.096	36706.68	-0.015	242.52	0.096
188	189	189	Category L	-0.059814453	0.059814453	-0.94799805	-0.004638672	-0.23388672	0.44873047	0	0.109	7/11/2017	7	11	2017	1:56:02	6962	0.6	1	56	2	15	0.051269531	3.4853027	-0.033447266	0.036865234	-0.93554688	2.435791	0.036621094	0	0	0	0	0	0	0	0	0	0.93701172	0.062988281	0.061279297	-0.026123047	0.022705078	-0.012207031	0.068	37190.87	0.017	-309.68	0.077
189	190	190	Category L	-0.059814453	0.059814453	-0.93579102	0	-0.23461914	0.44702148	0	0.037	7/11/2017	7	11	2017	1:56:02	6962	0.7	1	56	2	16	0.051269531	3.4853027	-0.034179688	0.036865234	-0.93530273	2.7832031	0.033935547	0	0	0	0	0	0	0	0	0	0.93676758	0.063232422	0.048339844	-0.025390625	0.022705078	-0.000244141	0.071	37131.98	-0.002	39.03	0.077
190	191	191	Category L	-0.047851563	0.059814453	-0.92382813	-0.001464844	-0.23193359	0.44482422	0	0.037	7/11/2017	7	11	2017	1:56:02	6962	0.8	1	56	2	16	0.051269531	3.4853027	-0.034667969	0.037353516	-0.93554688	3.0961914	0.028320313	0	0	0	0	0	0	0	0	0	0.93676758	0.063232422	0.046875	-0.012939453	0.022216797	0.01171875	0.064	37272.76	0	0	0.096
191	192	192	Category L	-0.035888672	0.059814453	-0.93579102	-0.006835938	-0.2355957	0.4519043	0	0.077	7/11/2017	7	11	2017	1:56:02	6962	0.9	1	56	2	16	0.051269531	3.4853027	-0.035400391	0.037353516	-0.93530273	3.0732422	0.022216797	0	0	0	0	0	0	0	0	0	0.93676758	0.063232422	0.022705078	-0.000244141	0.022216797	-0.000244141	0.068	37190.87	0.009	-170.88	0.077
192	193	193	Category L	-0.035888672	0.071777344	-0.92382813	0.000732422	-0.23364258	0.44604492	0	0.032	7/11/2017	7	11	2017	1:56:03	6963	0	1	56	3	16	0.051269531	3.4853027	-0.036132813	0.037597656	-0.93530273	2.6606445	0.035644531	0	0	0	0	0	0	0	0	0	0.93676758	0.063232422	0.045898438	0.000244141	0.033935547	0.011474609	0.056	37449.82	0.019	-393.31	0.037
193	194	194	Category L	-0.023925781	0.047851563	-0.95996094	-0.004882813	-0.23657227	0.45214844	0	0.12	7/11/2017	7	11	2017	1:56:03	6963	0.1	1	56	3	16	0.051269531	3.4853027	-0.037353516	0.037597656	-0.93505859	2.0178223	0.029785156	0	0	0	0	0	0	0	0	0	0.93676758	0.063232422	0.048095703	0.013427734	0.010009766	-0.024658203	0.055	37473.38	0.026	-524.18	0.056
194	195	195	Category L	-0.071777344	0.059814453	-0.92382813	-0.002929688	-0.23291016	0.44604492	0	0.033	7/11/2017	7	11	2017	1:56:03	6963	0.2	1	56	3	16	0.051269531	3.4853027	-0.038330078	0.037597656	-0.93530273	1.5314941	0.041503906	0	0	0	0	0	0	0	0	0	0.93676758	0.063232422	0.066894531	-0.033203125	0.021972656	0.011474609	0.058	37403.73	0.004	-88.46	0.074
195	196	196	Category L	-0.035888672	0.059814453	-0.93579102	-0.001708984	-0.23510742	0.45214844	0	0.032	7/11/2017	7	11	2017	1:56:03	6963	0.3	1	56	3	16	0.051269531	3.4853027	-0.039306641	0.037841797	-0.93505859	0.96704102	0.021972656	0	0	0	0	0	0	0	0	0	0.93652344	0.063476563	0.025878906	0.003417969	0.021728516	-0.000488281	0.057	37426.61	0.022	-442.37	0.074
196	197	197	Category L	-0.035888672	0.023925781	-0.93579102	0.002197266	-0.23583984	0.44384766	0	0.056	7/11/2017	7	11	2017	1:56:03	6963	0.4	1	56	3	16	0.051269531	3.4853027	-0.039794922	0.037597656	-0.93481445	0.18139648	0.014160156	0	0	0	0	0	0	0	0	0	0.9362793	0.063720703	0.018554688	0.00390625	-0.013671875	-0.000732422	0.071	37131.98	0.018	-316.26	0.113
197	198	198	Category L	-0.023925781	0.035888672	-0.93579102	-0.003173828	-0.23950195	0.44702148	0	0.074	7/11/2017	7	11	2017	1:56:03	6963	0.5	1	56	3	16	0.051269531	3.4853027	-0.040039063	0.037353516	-0.93530273	0.36547852	0.016357422	0	0	0	0	0	0	0	0	0	0.93701172	0.062988281	0.018310547	0.016113281	-0.001464844	-0.000244141	0.074	37075.07	0.006	-108.44	0.074
198	199	199	Category L	-0.023925781	0.047851563	-0.94799805	-0.006835938	-0.24047852	0.44604492	0	0.113	7/11/2017	7	11	2017	1:56:03	6963	0.6	1	56	3	16	0.051269531	3.4853027	-0.040771484	0.037597656	-0.93505859	0.72583008	0.0234375	0	0	0	0	0	0	0	0	0	0.93676758	0.063232422	0.039794922	0.016845703	0.010009766	-0.012695313	0.076	37038.15	0.009	-156.96	0.113
199	200	200	Category L	-0.047851563	0.035888672	-0.92382813	0.000732422	-0.23510742	0.44067383	0	0.138	7/11/2017	7	11	2017	1:56:03	6963	0.7	1	56	3	17	0.051269531	3.4853027	-0.041259766	0.037597656	-0.93505859	0.56030273	0.013183594	0	0	0	0	0	0	0	0	0	0.93676758	0.063232422	0.01953125	-0.006347656	-0.001708984	0.011230469	0.106	36561.56	-0.021	319.63	0.113
200	201	201	Category L	-0.059814453	0.023925781	-0.92382813	-0.001708984	-0.24023438	0.44799805	0	0.048	7/11/2017	7	11	2017	1:56:03	6963	0.8	1	56	3	17	0.051269531	3.4853027	-0.042480469	0.037353516	-0.93505859	0.32006836	0.024658203	0	0	0	0	0	0	0	0	0	0.93676758	0.063232422	0.042236328	-0.017089844	-0.013427734	0.011230469	0.109	36520.2	-0.018	263.68	0.113
201	202	202	Category L	-0.071777344	0.035888672	-0.93579102	-0.001708984	-0.23632813	0.44799805	0	0.208	7/11/2017	7	11	2017	1:56:03	6963	0.9	1	56	3	17	0.051269531	3.4853027	-0.042724609	0.037109375	-0.93505859	0.36303711	0.028808594	0	0	0	0	0	0	0	0	0	0.93676758	0.063232422	0.031005859	-0.028808594	-0.001220703	-0.000488281	0.107	36547.67	-0.022	333.52	0.113
202	203	203	Category L	-0.047851563	0.035888672	-0.95996094	0.001464844	-0.23364258	0.45019531	0	0.078	7/11/2017	7	11	2017	1:56:04	6964	0	1	56	4	17	0.051269531	3.4853027	-0.04296875	0.037597656	-0.93554688	0.32836914	0.024902344	0	0	0	0	0	0	0	0	0	0.93725586	0.062744141	0.031005859	-0.004638672	-0.001708984	-0.024169922	0.103	36603.89	-0.006	87.74	0.138
203	204	204	Category L	-0.035888672	0.023925781	-0.91186523	0.001220703	-0.23779297	0.45288086	0	0.061	7/11/2017	7	11	2017	1:56:04	6964	0.111	1	56	4	17	0.051269531	3.4853027	-0.043457031	0.037841797	-0.93530273	0.11132813	0.028320313	0	0	0	0	0	0	0	0	0	0.93701172	0.062988281	0.045166016	0.007568359	-0.013916016	0.0234375	0.107	36547.67	-0.003	42	0.087
204	205	205	Category L	-0.035888672	0.023925781	-0.94799805	-0.001953125	-0.23803711	0.45019531	0	0.087	7/11/2017	7	11	2017	1:56:04	6964	0.222	1	56	4	17	0.051269531	3.4853027	-0.044433594	0.037841797	-0.93505859	0.15844727	0.020751953	0	0	0	0	0	0	0	0	0	0.93676758	0.063232422	0.035400391	0.008544922	-0.013916016	-0.012695313	0.107	36547.67	0.004	-54.54	0.097
205	206	206	Category L	-0.047851563	0.059814453	-0.93579102	-0.001708984	-0.23632813	0.44799805	0	0.16	7/11/2017	7	11	2017	1:56:04	6964	0.333	1	56	4	17	0.051269531	3.4853027	-0.045166016	0.038085938	-0.93481445	0.16357422	0.021728516	0	0	0	0	0	0	0	0	0	0.93652344	0.063476563	0.025146484	-0.002441406	0.021484375	-0.000732422	0.088	36831.86	0.027	-391.71	0.097
206	207	207	Category L	-0.047851563	0.023925781	-0.97192383	-0.001708984	-0.23461914	0.45019531	0	0.048	7/11/2017	7	11	2017	1:56:04	6964	0.444	1	56	4	17	0.051269531	3.4853027	-0.045898438	0.038330078	-0.93481445	0.43408203	0.039550781	0	0	0	0	0	0	0	0	0	0.93676758	0.063232422	0.053222656	-0.001708984	-0.014404297	-0.036865234	0.094	36737.16	0.023	-322.93	0.097
207	208	208	Category L	-0.047851563	0.071777344	-0.89990234	0.002197266	-0.23388672	0.44604492	0	0.097	7/11/2017	7	11	2017	1:56:04	6964	0.555	1	56	4	17	0.051269531	3.4675781	-0.046630859	0.038574219	-0.93505859	0.26855469	0.048339844	0	0	0	0	0	0	0	0	0	0.93701172	0.062988281	0.069335938	-0.000976563	0.032958984	0.03515625	0.099	36661.91	0.013	-182.17	0.114
208	209	209	Category L	-0.059814453	0.059814453	-0.89990234	0.004150391	-0.23583984	0.44799805	0	0.114	7/11/2017	7	11	2017	1:56:04	6964	0.666	1	56	4	17	0.051269531	3.4675781	-0.047851563	0.038818359	-0.93505859	0.28271484	0.042480469	0	0	0	0	0	0	0	0	0	0.93701172	0.062988281	0.067871094	-0.01171875	0.020751953	0.03515625	0.104	36589.67	-0.008	117.01	0.114
209	210	210	Category L	-0.011962891	0.071777344	-0.92382813	0.001220703	-0.24145508	0.44702148	0	0.093	7/11/2017	7	11	2017	1:56:04	6964	0.777	1	56	4	18	0.051269531	3.4675781	-0.047851563	0.038818359	-0.93481445	0.83764648	0.049804688	0	0	0	0	0	0	0	0	0	0.93676758	0.063232422	0.079589844	0.035888672	0.032714844	0.010986328	0.094	36737.16	0.001	-15.31	0.102
210	211	211	Category L	-0.011962891	0.023925781	-0.94799805	0.001953125	-0.24023438	0.44799805	0	0.115	7/11/2017	7	11	2017	1:56:04	6964	0.888	1	56	4	18	0.051269531	3.4675781	-0.048583984	0.039306641	-0.93457031	1.6750488	0.041992188	0	0	0	0	0	0	0	0	0	0.93652344	0.063476563	0.065429688	0.036621094	-0.015380859	-0.013183594	0.092	36768.17	-0.01	163.78	0.102
211	212	212	Category L	-0.035888672	0.047851563	-0.92382813	0	-0.23266602	0.45092773	0	0.102	7/11/2017	7	11	2017	1:56:05	6965	0	1	56	5	18	0.051269531	3.4675781	-0.049316406	0.039550781	-0.93481445	2.2578125	0.019042969	0	0	0	0	0	0	0	0	0	0.93701172	0.062988281	0.032470703	0.013427734	0.008056641	0.010986328	0.091	36783.88	-0.021	367.5	0.102
212	213	213	Category L	-0.023925781	0.035888672	-0.92382813	-0.001708984	-0.23779297	0.44799805	0	0.032	7/11/2017	7	11	2017	1:56:05	6965	0.09	1	56	5	18	0.051269531	3.4675781	-0.049804688	0.040039063	-0.93505859	2.5432129	0.028564453	0	0	0	0	0	0	0	0	0	0.93725586	0.062744141	0.041503906	0.025878906	-0.004150391	0.011230469	0.088	36831.86	-0.022	399.45	0.098
213	214	214	Category L	-0.047851563	0.023925781	-0.95996094	0.004150391	-0.23974609	0.44506836	0	0.092	7/11/2017	7	11	2017	1:56:05	6965	0.181	1	56	5	18	0.051269531	3.4675781	-0.050292969	0.040039063	-0.93530273	2.0222168	0.029541016	0	0	0	0	0	0	0	0	0	0.9375	0.0625	0.043212891	0.002441406	-0.016113281	-0.024414063	0.08	36966.63	-0.015	285.28	0.098
214	215	215	Category L	-0.071777344	0.035888672	-0.93579102	0.005859375	-0.23901367	0.44995117	0	0.098	7/11/2017	7	11	2017	1:56:05	6965	0.272	1	56	5	18	0.051269531	3.4675781	-0.051269531	0.040283203	-0.93530273	0.96362305	0.020751953	0	0	0	0	0	0	0	0	0	0.9375	0.0625	0.025146484	-0.020263672	-0.004394531	-0.000244141	0.073	37093.83	-0.014	287.33	0.092
215	216	216	Category L	-0.071777344	0.071777344	-0.93579102	0.003173828	-0.23486328	0.45019531	0	0.045	7/11/2017	7	11	2017	1:56:05	6965	0.363	1	56	5	18	0.051269531	3.4675781	-0.052490234	0.040283203	-0.93505859	0.35644531	0.036621094	0	0	0	0	0	0	0	0	0	0.9375	0.0625	0.051025391	-0.019042969	0.03125	-0.000488281	0.061	37336.94	-0.003	66.79	0.073
216	217	217	Category L	-0.047851563	0.023925781	-0.93579102	0.004150391	-0.23583984	0.44897461	0	0.071	7/11/2017	7	11	2017	1:56:05	6965	0.454	1	56	5	18	0.051269531	3.4675781	-0.053222656	0.040283203	-0.93505859	0.3137207	0.017333984	0	0	0	0	0	0	0	0	0	0.9375	0.0625	0.022460938	0.005371094	-0.016357422	-0.000488281	0.067	37210.97	0.001	-20.1	0.092
217	218	218	Category L	-0.035888672	0.035888672	-0.95996094	0.005126953	-0.23901367	0.44775391	0	0.028	7/11/2017	7	11	2017	1:56:05	6965	0.545	1	56	5	18	0.051269531	3.4675781	-0.054443359	0.041015625	-0.93505859	0.42993164	0.03125	0	0	0	0	0	0	0	0	0	0.93774414	0.062255859	0.048339844	0.018554688	-0.005126953	-0.024658203	0.068	37190.87	0.004	-78.08	0.073
218	219	219	Category L	-0.035888672	0.047851563	-0.94799805	0.00390625	-0.23779297	0.44677734	0	0.073	7/11/2017	7	11	2017	1:56:05	6965	0.636	1	56	5	18	0.051269531	3.4675781	-0.055175781	0.041259766	-0.93505859	0.24462891	0.023925781	0	0	0	0	0	0	0	0	0	0.93774414	0.062255859	0.038574219	0.019287109	0.006347656	-0.012695313	0.064	37272.76	0.028	-504.59	0.072
219	220	220	Category L	-0.023925781	0.023925781	-0.95996094	0.004638672	-0.23657227	0.45214844	0	0.096	7/11/2017	7	11	2017	1:56:05	6965	0.727	1	56	5	19	0.051269531	3.4675781	-0.056640625	0.041259766	-0.93505859	0.30615234	0.044433594	0	0	0	0	0	0	0	0	0	0.93774414	0.062255859	0.074707031	0.032714844	-0.017333984	-0.024658203	0.068	37190.87	0.028	-484.19	0.073
220	221	221	Category L	-0.071777344	0.035888672	-0.91186523	0.007568359	-0.23901367	0.44995117	0	0.072	7/11/2017	7	11	2017	1:56:05	6965	0.818	1	56	5	19	0.051269531	3.4675781	-0.057128906	0.040771484	-0.93505859	0.88305664	0.027832031	0	0	0	0	0	0	0	0	0	0.93774414	0.062255859	0.04296875	-0.014404297	-0.004882813	0.023193359	0.071	37131.98	0.021	-363.81	0.089
221	222	222	Category L	-0.095947266	0.035888672	-0.92382813	0.008056641	-0.2331543	0.44482422	0	0.07	7/11/2017	7	11	2017	1:56:05	6965	0.909	1	56	5	19	0.051269531	3.4675781	-0.057861328	0.041259766	-0.93505859	1.427002	0.039794922	0	0	0	0	0	0	0	0	0	0.93774414	0.062255859	0.054443359	-0.037841797	-0.005371094	0.011230469	0.086	36864.59	0.002	-32.73	0.096
222	223	223	Category L	-0.047851563	0.047851563	-0.92382813	0.004638672	-0.23266602	0.44995117	0	0.089	7/11/2017	7	11	2017	1:56:06	6966	0	1	56	6	19	0.051269531	3.4675781	-0.059082031	0.041259766	-0.93481445	1.9445801	0.017089844	0	0	0	0	0	0	0	0	0	0.93774414	0.062255859	0.028808594	0.011230469	0.006347656	0.010986328	0.094	36737.16	-0.011	177.71	0.118
223	224	224	Category L	-0.059814453	0.023925781	-0.93579102	0.006347656	-0.2355957	0.44775391	0	0.118	7/11/2017	7	11	2017	1:56:06	6966	0.1	1	56	6	19	0.051269531	3.4675781	-0.059570313	0.041259766	-0.93457031	1.9916992	0.017333984	0	0	0	0	0	0	0	0	0	0.93725586	0.062744141	0.018554688	0	-0.017333984	-0.000976563	0.099	36661.91	-0.008	121.97	0.118
224	225	225	Category L	-0.059814453	0.011962891	-0.95996094	0.010009766	-0.23754883	0.44384766	0	0.124	7/11/2017	7	11	2017	1:56:06	6966	0.2	1	56	6	19	0.051269531	3.4675781	-0.060546875	0.040771484	-0.93457031	1.3215332	0.038330078	0	0	0	0	0	0	0	0	0	0.9375	0.0625	0.054931641	0.000732422	-0.028808594	-0.025146484	0.1	36647.23	-0.015	233.96	0.118
225	226	226	Category L	-0.071777344	0.035888672	-0.91186523	0.004394531	-0.23754883	0.44482422	0	0.125	7/11/2017	7	11	2017	1:56:06	6966	0.3	1	56	6	19	0.051269531	3.4675781	-0.061279297	0.040771484	-0.93432617	0.44091797	0.025390625	0	0	0	0	0	0	0	0	0	0.93725586	0.062744141	0.038085938	-0.010253906	-0.004882813	0.022460938	0.1	36647.23	-0.011	168.49	0.118
226	227	227	Category L	-0.047851563	0.023925781	-0.91186523	0.007324219	-0.23071289	0.44482422	0	0.076	7/11/2017	7	11	2017	1:56:06	6966	0.4	1	56	6	19	0.051269531	3.4675781	-0.061767578	0.040771484	-0.93457031	0.15893555	0.031494141	0	0	0	0	0	0	0	0	0	0.9375	0.0625	0.053466797	0.013916016	-0.016845703	0.022705078	0.094	36737.16	0	0	0.118
227	228	228	Category L	-0.059814453	0.059814453	-0.93579102	0.010009766	-0.23413086	0.44995117	0	0.068	7/11/2017	7	11	2017	1:56:06	6966	0.5	1	56	6	19	0.051269531	3.4675781	-0.062988281	0.040771484	-0.93432617	0.35351563	0.019042969	0	0	0	0	0	0	0	0	0	0.9375	0.0625	0.0234375	0.003173828	0.018798828	-0.001220703	0.081	36949.2	0.014	-227.35	0.124
228	229	229	Category L	-0.059814453	0.047851563	-0.94799805	0.005126953	-0.23461914	0.4519043	0	0.053	7/11/2017	7	11	2017	1:56:06	6966	0.6	1	56	6	19	0.051269531	3.4675781	-0.063720703	0.041503906	-0.93432617	0.84179688	0.015136719	0	0	0	0	0	0	0	0	0	0.9375	0.0625	0.023681641	0.00390625	0.006103516	-0.013427734	0.085	36881.19	0.04	-567.22	0.076
229	230	230	Category L	-0.047851563	0.035888672	-0.93579102	0.008056641	-0.2355957	0.44482422	0	0.041	7/11/2017	7	11	2017	1:56:06	6966	0.7	1	56	6	20	0.051269531	3.4675781	-0.064208984	0.041503906	-0.93432617	1.1704102	0.017333984	0	0	0	0	0	0	0	0	0	0.93725586	0.062744141	0.0234375	0.016357422	-0.005615234	-0.001220703	0.069	37171.01	0.077	-1097.46	0.068
230	231	231	Category L	-0.083984375	0.035888672	-0.92382813	0.007324219	-0.24047852	0.44799805	0	0.152	7/11/2017	7	11	2017	1:56:06	6966	0.8	1	56	6	20	0.051269531	3.4675781	-0.064941406	0.041259766	-0.93432617	1.652832	0.022216797	0	0	0	0	0	0	0	0	0	0.9375	0.0625	0.034667969	-0.018798828	-0.005371094	0.010498047	0.064	37272.76	0.073	-1099.85	0.068
231	232	232	Category L	-0.083984375	0.071777344	-0.92382813	0.006835938	-0.23120117	0.44750977	0	0.029	7/11/2017	7	11	2017	1:56:06	6966	0.9	1	56	6	20	0.051269531	3.4675781	-0.065917969	0.040771484	-0.93432617	2.185791	0.037109375	0	0	0	0	0	0	0	0	0	0.9375	0.0625	0.059082031	-0.017822266	0.030761719	0.010498047	0.077	37019.99	0.054	-777.86	0.053
232	233	233	Category L	-0.095947266	0.035888672	-0.92382813	0.007568359	-0.23828125	0.44482422	0	0.043	7/11/2017	7	11	2017	1:56:07	6967	0	1	56	7	20	0.051269531	3.4675781	-0.066650391	0.041015625	-0.93383789	2.3789063	0.03125	0	0	0	0	0	0	0	0	0	0.93725586	0.062744141	0.044433594	-0.029052734	-0.005126953	0.010009766	0.075	37056.51	0.058	-837.73	0.076
233	234	234	Category L	-0.083984375	0.035888672	-0.93579102	0.004394531	-0.23583984	0.44604492	0	0.145	7/11/2017	7	11	2017	1:56:07	6967	0.1	1	56	7	20	0.051269531	3.4675781	-0.067871094	0.040771484	-0.93408203	2.1298828	0.016601563	0	0	0	0	0	0	0	0	0	0.9375	0.0625	0.022460938	-0.015869141	-0.004882813	-0.001464844	0.081	36949.2	0.055	-764.93	0.076
234	235	235	Category L	-0.095947266	0.047851563	-0.93579102	0.010253906	-0.23242188	0.44775391	0	0.042	7/11/2017	7	11	2017	1:56:07	6967	0.2	1	56	7	20	0.051269531	3.4675781	-0.069091797	0.040771484	-0.93383789	1.6591797	0.027587891	0	0	0	0	0	0	0	0	0	0.9375	0.0625	0.03515625	-0.026611328	0.006835938	-0.001708984	0.062	37315.27	0.046	-781.39	0.076
235	236	236	Category L	-0.047851563	0.047851563	-0.93579102	0.006103516	-0.23681641	0.44580078	0	0.076	7/11/2017	7	11	2017	1:56:07	6967	0.3	1	56	7	20	0.051269531	3.4675781	-0.069824219	0.040527344	-0.93383789	1.8476563	0.023193359	0	0	0	0	0	0	0	0	0	0.93725586	0.062744141	0.031005859	0.021972656	0.007080078	-0.001708984	0.079	36984.24	0.006	-103.05	0.108
236	237	237	Category L	-0.059814453	0.023925781	-0.97192383	0.009765625	-0.23413086	0.45166016	0	0.041	7/11/2017	7	11	2017	1:56:07	6967	0.4	1	56	7	20	0.051269531	3.4675781	-0.070800781	0.040283203	-0.93359375	1.6975098	0.04296875	0	0	0	0	0	0	0	0	0	0.93725586	0.062744141	0.065917969	0.010986328	-0.016357422	-0.038085938	0.089	36815.72	-0.008	133.48	0.108
237	238	238	Category L	-0.071777344	0.023925781	-0.94799805	0.006347656	-0.23242188	0.44995117	0	0.127	7/11/2017	7	11	2017	1:56:07	6967	0.5	1	56	7	20	0.051269531	3.4675781	-0.071777344	0.041015625	-0.93334961	1.3134766	0.022460938	0	0	0	0	0	0	0	0	0	0.93701172	0.062988281	0.031738281	0	-0.017089844	-0.014404297	0.08	36966.63	0.001	-17.43	0.091
238	239	239	Category L	-0.071777344	0.035888672	-0.95996094	0.006835938	-0.23681641	0.44604492	0	0.108	7/11/2017	7	11	2017	1:56:07	6967	0.6	1	56	7	20	0.051269531	3.4675781	-0.072753906	0.041015625	-0.93334961	0.67163086	0.026855469	0	0	0	0	0	0	0	0	0	0.93701172	0.062988281	0.032714844	0.000976563	-0.005126953	-0.026367188	0.085	36881.19	-0.011	193.88	0.091
239	240	240	Category L	-0.071777344	0.035888672	-0.92382813	0.006835938	-0.23095703	0.44482422	0	0.091	7/11/2017	7	11	2017	1:56:07	6967	0.7	1	56	7	21	0.051269531	3.4675781	-0.073974609	0.041259766	-0.93310547	0.17089844	0.010986328	0	0	0	0	0	0	0	0	0	0.93676758	0.063232422	0.016845703	0.002197266	-0.005371094	0.009277344	0.085	36881.19	-0.014	250.79	0.091
240	241	241	Category L	-0.059814453	0.035888672	-0.93579102	0.005371094	-0.23583984	0.44677734	0	0.071	7/11/2017	7	11	2017	1:56:07	6967	0.8	1	56	7	21	0.051269531	3.4675781	-0.074707031	0.041259766	-0.93310547	0.81079102	0.016113281	0	0	0	0	0	0	0	0	0	0.93701172	0.062988281	0.022949219	0.014892578	-0.005371094	-0.002441406	0.091	36783.88	-0.027	488.88	0.091
241	242	242	Category L	-0.047851563	0.071777344	-0.95996094	0.006347656	-0.23339844	0.45385742	0	0.077	7/11/2017	7	11	2017	1:56:07	6967	0.9	1	56	7	21	0.051269531	3.4675781	-0.075927734	0.041503906	-0.93310547	1.3876953	0.048828125	0	0	0	0	0	0	0	0	0	0.93725586	0.062744141	0.084716797	0.028076172	0.030029297	-0.026611328	0.085	36881.19	-0.012	212.64	0.091
242	243	243	Category L	-0.059814453	0.047851563	-0.92382813	0.009765625	-0.24047852	0.44384766	0	0.074	7/11/2017	7	11	2017	1:56:08	6968	0	1	56	8	21	0.051269531	3.4675781	-0.076416016	0.041503906	-0.93310547	2.001709	0.020019531	0	0	0	0	0	0	0	0	0	0.93701172	0.062988281	0.031982422	0.016601563	0.006103516	0.009277344	0.097	36691.63	-0.021	346.52	0.091
243	244	244	Category L	-0.083984375	0.035888672	-0.93579102	0.010742188	-0.24121094	0.44677734	0	0.09	7/11/2017	7	11	2017	1:56:08	6968	0.111	1	56	8	21	0.051269531	3.4675781	-0.077880859	0.041748047	-0.93310547	2.2722168	0.008789063	0	0	0	0	0	0	0	0	0	0.93725586	0.062744141	0.014648438	-0.006103516	-0.005859375	-0.002441406	0.104	36589.67	-0.027	430.32	0.112
244	245	245	Category L	-0.059814453	0.035888672	-0.92382813	0.0078125	-0.23339844	0.44750977	0	0.181	7/11/2017	7	11	2017	1:56:08	6968	0.222	1	56	8	21	0.051269531	3.4675781	-0.078857422	0.041748047	-0.93334961	1.822998	0.022216797	0	0	0	0	0	0	0	0	0	0.9375	0.0625	0.034667969	0.019042969	-0.005859375	0.009521484	0.111	36493.13	-0.031	473.5	0.112
245	246	246	Category L	-0.095947266	0.047851563	-0.92382813	0.008056641	-0.23193359	0.44995117	0	0.135	7/11/2017	7	11	2017	1:56:08	6968	0.333	1	56	8	21	0.051025391	3.4417969	-0.079589844	0.041992188	-0.93310547	1.0864258	0.01953125	0	0	0	0	0	0	0	0	0	0.9375	0.0625	0.03125	-0.016113281	0.005615234	0.009277344	0.115	36440.15	-0.043	672.64	0.112
246	247	247	Category L	-0.059814453	0.059814453	-0.94799805	0.011962891	-0.23706055	0.44482422	0	0.112	7/11/2017	7	11	2017	1:56:08	6968	0.444	1	56	8	21	0.051025391	3.4417969	-0.080810547	0.041748047	-0.93334961	0.47412109	0.03125	0	0	0	0	0	0	0	0	0	0.93774414	0.062255859	0.053466797	0.020996094	0.017822266	-0.014404297	0.117	36414.23	-0.035	517.72	0.112
247	248	248	Category L	-0.083984375	0.035888672	-0.92382813	0.009765625	-0.22949219	0.44580078	0	0.103	7/11/2017	7	11	2017	1:56:08	6968	0.555	1	56	8	21	0.051025391	3.4417969	-0.081787109	0.041992188	-0.93310547	0.38330078	0.011230469	0	0	0	0	0	0	0	0	0	0.9375	0.0625	0.017578125	-0.001953125	-0.006103516	0.009277344	0.112	36479.74	-0.048	793.02	0.112
248	249	249	Category L	-0.047851563	0.035888672	-0.92382813	0.011962891	-0.23706055	0.44580078	0	0.086	7/11/2017	7	11	2017	1:56:08	6968	0.666	1	56	8	21	0.051025391	3.4417969	-0.082763672	0.041259766	-0.93359375	0.13354492	0.036621094	0	0	0	0	0	0	0	0	0	0.93798828	0.062011719	0.050048828	0.034912109	-0.005371094	0.009765625	0.096	36706.68	-0.037	674.48	0.112
249	250	250	Category L	-0.071777344	0.059814453	-0.93579102	0.007568359	-0.23803711	0.44873047	0	0.057	7/11/2017	7	11	2017	1:56:08	6968	0.777	1	56	8	22	0.051025391	3.4417969	-0.083251953	0.041015625	-0.93359375	0.49145508	0.021972656	0	0	0	0	0	0	0	0	0	0.93823242	0.061767578	0.032226563	0.011474609	0.018554688	-0.001953125	0.095	36721.85	-0.021	353.22	0.103
250	251	251	Category L	-0.083984375	0.035888672	-0.93579102	0.010986328	-0.23242188	0.44677734	0	0.088	7/11/2017	7	11	2017	1:56:08	6968	0.888	1	56	8	22	0.051025391	3.4417969	-0.084228516	0.041015625	-0.93408203	0.609375	0.005371094	0	0	0	0	0	0	0	0	0	0.9387207	0.061279297	0.007080078	0.000244141	-0.005126953	-0.001464844	0.082	36931.95	0.006	-100.09	0.088
251	252	252	Category L	-0.083984375	0.035888672	-0.93579102	0.009521484	-0.23583984	0.44873047	0	0.129	7/11/2017	7	11	2017	1:56:09	6969	0	1	56	9	22	0.051025391	3.4417969	-0.085449219	0.041259766	-0.93383789	1.1289063	0.005859375	0	0	0	0	0	0	0	0	0	0.9387207	0.061279297	0.008789063	0.001464844	-0.005371094	-0.001708984	0.07	37151.38	0.023	-398.78	0.086
252	253	253	Category L	-0.095947266	0.059814453	-0.92382813	0.009277344	-0.23242188	0.44677734	0	0.033	7/11/2017	7	11	2017	1:56:09	6969	0.1	1	56	9	22	0.051025391	3.4417969	-0.086914063	0.040771484	-0.93359375	1.8708496	0.022949219	0	0	0	0	0	0	0	0	0	0.93847656	0.061523438	0.037597656	-0.008789063	0.018798828	0.009765625	0.066	37231.31	0.032	-554.6	0.063
253	254	254	Category L	-0.11987305	0.059814453	-0.92382813	0.015625	-0.23364258	0.45068359	0	0.028	7/11/2017	7	11	2017	1:56:09	6969	0.2	1	56	9	22	0.051025391	3.4417969	-0.088134766	0.041015625	-0.93383789	2.3320313	0.038085938	0	0	0	0	0	0	0	0	0	0.93896484	0.061035156	0.060546875	-0.031494141	0.018554688	0.010009766	0.065	37251.91	0.048	-785.46	0.063
254	255	255	Category L	-0.095947266	0.035888672	-0.92382813	0.018310547	-0.23608398	0.44165039	0	0.063	7/11/2017	7	11	2017	1:56:09	6969	0.3	1	56	9	22	0.051025391	3.4417969	-0.089111328	0.041259766	-0.93359375	2.3708496	0.012939453	0	0	0	0	0	0	0	0	0	0.9387207	0.061279297	0.021972656	-0.006591797	-0.005371094	0.009765625	0.059	37381.16	0.065	-1054.95	0.063
255	256	256	Category L	-0.095947266	0.047851563	-0.91186523	0.016845703	-0.234375	0.44384766	0	0.049	7/11/2017	7	11	2017	1:56:09	6969	0.4	1	56	9	22	0.051025391	3.4417969	-0.089599609	0.041259766	-0.93359375	2.0700684	0.0234375	0	0	0	0	0	0	0	0	0	0.9387207	0.061279297	0.034179688	-0.006103516	0.006347656	0.021728516	0.058	37403.73	0.06	-1002.34	0.063
256	257	257	Category L	-0.095947266	0.059814453	-0.94799805	0.015625	-0.2355957	0.44677734	0	0.056	7/11/2017	7	11	2017	1:56:09	6969	0.5	1	56	9	22	0.051025391	3.4417969	-0.090576172	0.041259766	-0.93359375	1.8496094	0.023925781	0	0	0	0	0	0	0	0	0	0.93896484	0.061035156	0.037841797	-0.005126953	0.018310547	-0.014160156	0.068	37190.87	0.044	-711.13	0.063
257	258	258	Category L	-0.083984375	0.023925781	-0.94799805	0.015869141	-0.23461914	0.44555664	0	0.121	7/11/2017	7	11	2017	1:56:09	6969	0.6	1	56	9	22	0.051025391	3.4417969	-0.092041016	0.041503906	-0.93383789	1.6376953	0.023925781	0	0	0	0	0	0	0	0	0	0.93920898	0.060791016	0.039794922	0.008056641	-0.017578125	-0.013916016	0.072	37112.79	0.045	-698.56	0.096
258	259	259	Category L	-0.10791016	0.023925781	-0.92382813	0.015136719	-0.23632813	0.44580078	0	0.096	7/11/2017	7	11	2017	1:56:09	6969	0.7	1	56	9	22	0.051025391	3.4417969	-0.093017578	0.041503906	-0.93334961	0.95068359	0.024902344	0	0	0	0	0	0	0	0	0	0.93896484	0.061035156	0.041992188	-0.014648438	-0.017578125	0.009521484	0.092	36768.17	0.016	-234.29	0.096
259	260	260	Category L	-0.071777344	0.023925781	-0.93579102	0.014404297	-0.23461914	0.44775391	0	0.052	7/11/2017	7	11	2017	1:56:09	6969	0.8	1	56	9	23	0.051025391	3.4417969	-0.093994141	0.041259766	-0.93310547	0.88720703	0.028564453	0	0	0	0	0	0	0	0	0	0.9387207	0.061279297	0.042480469	0.022216797	-0.017333984	-0.002441406	0.096	36706.68	0.006	-88.46	0.096
260	261	261	Category L	-0.083984375	0.047851563	-0.92382813	0.018554688	-0.234375	0.4465332	0	0.178	7/11/2017	7	11	2017	1:56:09	6969	0.9	1	56	9	23	0.051025391	3.4417969	-0.095214844	0.041992188	-0.93188477	0.45629883	0.015136719	0	0	0	0	0	0	0	0	0	0.93774414	0.062255859	0.025390625	0.011230469	0.005615234	0.008056641	0.092	36768.17	0.004	-61.49	0.099
261	262	262	Category L	-0.095947266	0.047851563	-0.93579102	0.011230469	-0.23120117	0.44360352	0	0.075	7/11/2017	7	11	2017	1:56:10	6970	0	1	56	10	23	0.051025391	3.4417969	-0.095947266	0.041992188	-0.93212891	0.20385742	0.006591797	0	0	0	0	0	0	0	0	0	0.93798828	0.062011719	0.009521484	0	0.005615234	-0.003417969	0.088	36831.86	-0.005	83.01	0.096
262	263	263	Category L	-0.059814453	0.023925781	-0.92382813	0.013427734	-0.23583984	0.4465332	0	0.033	7/11/2017	7	11	2017	1:56:10	6970	0.1	1	56	10	23	0.051025391	3.4417969	-0.096679688	0.041992188	-0.93261719	0.52832031	0.041992188	0	0	0	0	0	0	0	0	0	0.93847656	0.061523438	0.063964844	0.036865234	-0.018066406	0.008789063	0.083	36914.87	-0.008	141.64	0.097
263	264	264	Category L	-0.10791016	0	-0.93579102	0.012695313	-0.23095703	0.44580078	0	0.099	7/11/2017	7	11	2017	1:56:10	6970	0.2	1	56	10	23	0.051025391	3.4417969	-0.09765625	0.041992188	-0.93261719	0.83178711	0.043212891	0	0	0	0	0	0	0	0	0	0.9387207	0.061279297	0.055175781	-0.010009766	-0.041992188	-0.002929688	0.091	36783.88	-0.028	509.99	0.099
264	265	265	Category L	-0.10791016	0.047851563	-0.93579102	0.007568359	-0.23657227	0.44873047	0	0.064	7/11/2017	7	11	2017	1:56:10	6970	0.3	1	56	10	23	0.051025391	3.4417969	-0.098144531	0.041992188	-0.93237305	0.4440918	0.011474609	0	0	0	0	0	0	0	0	0	0.93847656	0.061523438	0.018310547	-0.009521484	0.005615234	-0.003173828	0.085	36881.19	-0.023	434.08	0.097
265	266	266	Category L	-0.083984375	0.011962891	-0.94799805	0.01171875	-0.23779297	0.44775391	0	0.097	7/11/2017	7	11	2017	1:56:10	6970	0.4	1	56	10	23	0.051025391	3.4417969	-0.098876953	0.041992188	-0.93188477	0.002685547	0.037109375	0	0	0	0	0	0	0	0	0	0.93798828	0.062011719	0.060791016	0.014892578	-0.030029297	-0.015869141	0.089	36815.72	-0.027	499.55	0.097
266	267	267	Category L	-0.11987305	0.035888672	-0.92382813	0.011962891	-0.23535156	0.44262695	0	0.144	7/11/2017	7	11	2017	1:56:10	6970	0.5	1	56	10	23	0.051025391	3.4417969	-0.099609375	0.041259766	-0.93188477	0.48168945	0.022460938	0	0	0	0	0	0	0	0	0	0.93823242	0.061767578	0.033935547	-0.020019531	-0.005371094	0.008056641	0.094	36737.16	-0.022	375.63	0.099
267	268	268	Category L	-0.083984375	0.071777344	-0.93579102	0.006103516	-0.23828125	0.44873047	0	0.097	7/11/2017	7	11	2017	1:56:10	6970	0.6	1	56	10	23	0.051025391	3.4417969	-0.1003418	0.040771484	-0.93188477	1.6276855	0.03515625	0	0	0	0	0	0	0	0	0	0.93823242	0.061767578	0.051025391	0.016357422	0.030761719	-0.003662109	0.095	36721.85	-0.004	62.03	0.108
268	269	269	Category L	-0.095947266	0.047851563	-0.93579102	0.008789063	-0.2355957	0.44799805	0	0.065	7/11/2017	7	11	2017	1:56:10	6970	0.7	1	56	10	23	0.051025391	3.4417969	-0.10107422	0.040039063	-0.93188477	2.6401367	0.009765625	0	0	0	0	0	0	0	0	0	0.93823242	0.061767578	0.016601563	0.005126953	0.007568359	-0.003662109	0.125	36313.97	-0.037	517.89	0.144
269	270	270	Category L	-0.11987305	0.035888672	-0.93579102	0.009765625	-0.23974609	0.44604492	0	0.108	7/11/2017	7	11	2017	1:56:10	6970	0.8	1	56	10	24	0.051025391	3.4417969	-0.10205078	0.039306641	-0.93164063	3.1616211	0.018310547	0	0	0	0	0	0	0	0	0	0.93798828	0.062011719	0.025390625	-0.017578125	-0.003417969	-0.00390625	0.146	36073.55	-0.051	648.3	0.144
270	271	271	Category L	-0.11987305	0.035888672	-0.92382813	0.006347656	-0.23413086	0.45507813	0	0.239	7/11/2017	7	11	2017	1:56:10	6970	0.9	1	56	10	24	0.051025391	3.4417969	-0.10351563	0.038818359	-0.93139648	3.8620605	0.018066406	0	0	0	0	0	0	0	0	0	0.93798828	0.062011719	0.026855469	-0.016113281	-0.002929688	0.007568359	0.137	36172.91	-0.033	416.76	0.108
271	272	272	Category L	-0.095947266	0.071777344	-0.91186523	0.006835938	-0.23413086	0.44775391	0	0.225	7/11/2017	7	11	2017	1:56:11	6971	0	1	56	11	24	0.051025391	3.4417969	-0.10424805	0.038085938	-0.93164063	4.3361816	0.039550781	0	0	0	0	0	0	0	0	0	0.93823242	0.061767578	0.061523438	0.008300781	0.033447266	0.019775391	0.131	36242.13	-0.012	146.52	0.108
272	273	273	Category L	-0.13183594	0.047851563	-0.93579102	0.015869141	-0.2331543	0.44238281	0	0.093	7/11/2017	7	11	2017	1:56:11	6971	0.09	1	56	11	24	0.051025391	3.4417969	-0.10473633	0.037109375	-0.93164063	4.6640625	0.029052734	0	0	0	0	0	0	0	0	0	0.93823242	0.061767578	0.041503906	-0.026855469	0.010498047	-0.00390625	0.133	36218.78	0.003	-34.51	0.127
273	274	274	Category L	-0.11987305	0.059814453	-0.94799805	0.013427734	-0.23779297	0.44580078	0	0.056	7/11/2017	7	11	2017	1:56:11	6971	0.181	1	56	11	24	0.051025391	3.4417969	-0.10498047	0.036621094	-0.93188477	4.7792969	0.031494141	0	0	0	0	0	0	0	0	0	0.9387207	0.061279297	0.053710938	-0.014648438	0.022949219	-0.015869141	0.136	36184.27	-0.019	229.96	0.127
274	275	275	Category L	-0.13183594	0.035888672	-0.91186523	0.006347656	-0.23339844	0.44995117	0	0.077	7/11/2017	7	11	2017	1:56:11	6971	0.272	1	56	11	24	0.051025391	3.4417969	-0.10498047	0.036376953	-0.93237305	4.0935059	0.033691406	0	0	0	0	0	0	0	0	0	0.93896484	0.061035156	0.048095703	-0.026611328	-0.000488281	0.020507813	0.108	36533.88	0.022	-279.96	0.093
275	276	276	Category L	-0.11987305	0.047851563	-0.92382813	0.010253906	-0.23144531	0.44482422	0	0.127	7/11/2017	7	11	2017	1:56:11	6971	0.363	1	56	11	24	0.051025391	3.4417969	-0.10473633	0.035888672	-0.93286133	3.5517578	0.020996094	0	0	0	0	0	0	0	0	0	0.93920898	0.060791016	0.035644531	-0.014892578	0.01171875	0.009033203	0.085	36881.19	0.055	-741.97	0.09
276	277	277	Category L	-0.10791016	0.071777344	-0.91186523	0.009521484	-0.23730469	0.44873047	0	0.072	7/11/2017	7	11	2017	1:56:11	6971	0.454	1	56	11	24	0.051025391	3.4417969	-0.10522461	0.035400391	-0.93286133	2.8730469	0.041748047	0	0	0	0	0	0	0	0	0	0.93945313	0.060546875	0.059570313	-0.002441406	0.036132813	0.020996094	0.081	36949.2	0.064	-864.86	0.077
277	278	278	Category L	-0.10791016	0.035888672	-0.93579102	0.007568359	-0.23803711	0.44775391	0	0.09	7/11/2017	7	11	2017	1:56:11	6971	0.545	1	56	11	24	0.051025391	3.4417969	-0.10522461	0.035644531	-0.93188477	1.8547363	0.004394531	0	0	0	0	0	0	0	0	0	0.9387207	0.061279297	0.006347656	-0.002441406	0	-0.003662109	0.081	36949.2	0.043	-622.99	0.077
278	279	279	Category L	-0.10791016	0.059814453	-0.92382813	0.009765625	-0.23413086	0.45166016	0	0.069	7/11/2017	7	11	2017	1:56:11	6971	0.636	1	56	11	24	0.051025391	3.4417969	-0.10473633	0.035400391	-0.93164063	1.4953613	0.025634766	0	0	0	0	0	0	0	0	0	0.93798828	0.062011719	0.03515625	-0.002929688	0.024169922	0.0078125	0.074	37075.07	0.031	-499.51	0.09
279	280	280	Category L	-0.10791016	0.047851563	-0.92382813	0.016601563	-0.23681641	0.44384766	0	0.051	7/11/2017	7	11	2017	1:56:11	6971	0.727	1	56	11	25	0.051025391	3.4417969	-0.10473633	0.034912109	-0.93115234	1.1635742	0.014892578	0	0	0	0	0	0	0	0	0	0.93774414	0.062255859	0.023193359	-0.002929688	0.012695313	0.007324219	0.071	37131.98	0.043	-678.72	0.072
280	281	281	Category L	-0.15576172	0.047851563	-0.93579102	0.013183594	-0.23632813	0.44165039	0	0.038	7/11/2017	7	11	2017	1:56:11	6971	0.818	1	56	11	25	0.051025391	3.4417969	-0.10424805	0.034423828	-0.93115234	1.0544434	0.053222656	0	0	0	0	0	0	0	0	0	0.9375	0.0625	0.069335938	-0.051269531	0.013183594	-0.004394531	0.064	37272.76	0.051	-832.61	0.09
281	282	282	Category L	-0.11987305	0.035888672	-0.92382813	0.015136719	-0.23632813	0.44580078	0	0.109	7/11/2017	7	11	2017	1:56:11	6971	0.909	1	56	11	25	0.051025391	3.4417969	-0.10424805	0.034179688	-0.93115234	1.0056152	0.017089844	0	0	0	0	0	0	0	0	0	0.9375	0.0625	0.024414063	-0.015380859	0.001464844	0.007324219	0.073	37093.83	0.03	-489.94	0.09
282	283	283	Category L	-0.15576172	0.047851563	-0.95996094	0.011962891	-0.23095703	0.44458008	0	0.032	7/11/2017	7	11	2017	1:56:12	6972	0	1	56	12	25	0.051025391	3.4417969	-0.10424805	0.033447266	-0.93041992	0.27954102	0.061035156	0	0	0	0	0	0	0	0	0	0.93676758	0.063232422	0.095214844	-0.051269531	0.014160156	-0.029296875	0.076	37038.15	0.021	-346.52	0.09
283	284	284	Category L	-0.11987305	0.023925781	-0.93579102	0.015625	-0.23730469	0.44580078	0	0.141	7/11/2017	7	11	2017	1:56:12	6972	0.111	1	56	12	25	0.051269531	3.511084	-0.10400391	0.032714844	-0.93041992	0.001953125	0.018798828	0	0	0	0	0	0	0	0	0	0.93676758	0.063232422	0.030029297	-0.015625	-0.008789063	-0.005126953	0.077	37019.99	0.033	-513.38	0.09
284	285	285	Category L	-0.10791016	0.047851563	-0.93579102	0.012939453	-0.23632813	0.44873047	0	0.09	7/11/2017	7	11	2017	1:56:12	6972	0.222	1	56	12	25	0.051269531	3.511084	-0.10351563	0.032226563	-0.93017578	0.013183594	0.016845703	0	0	0	0	0	0	0	0	0	0.93652344	0.063476563	0.025146484	-0.004150391	0.015380859	-0.005371094	0.08	36966.63	0.012	-198.46	0.09
285	286	286	Category L	-0.13183594	0.035888672	-0.94799805	0.012695313	-0.23608398	0.44384766	0	0.053	7/11/2017	7	11	2017	1:56:12	6972	0.333	1	56	12	25	0.051269531	3.511084	-0.1027832	0.031982422	-0.93041992	0.10205078	0.033935547	0	0	0	0	0	0	0	0	0	0.93652344	0.063476563	0.050048828	-0.028808594	0.003662109	-0.017333984	0.072	37112.79	0.019	-328.91	0.09
286	287	287	Category L	-0.13183594	0.047851563	-0.94799805	0.010742188	-0.23486328	0.45092773	0	0.057	7/11/2017	7	11	2017	1:56:12	6972	0.444	1	56	12	25	0.051269531	3.511084	-0.10205078	0.031494141	-0.93066406	0.22338867	0.037841797	0	0	0	0	0	0	0	0	0	0.93676758	0.063232422	0.062988281	-0.029541016	0.016113281	-0.017089844	0.082	36931.95	-0.005	88.04	0.09
287	288	288	Category L	-0.11987305	0.011962891	-0.93579102	0.01171875	-0.24121094	0.44506836	0	0.06	7/11/2017	7	11	2017	1:56:12	6972	0.555	1	56	12	25	0.051269531	3.511084	-0.10229492	0.030517578	-0.93041992	0.42871094	0.025878906	0	0	0	0	0	0	0	0	0	0.93652344	0.063476563	0.041259766	-0.017333984	-0.018554688	-0.005126953	0.064	37272.76	0.007	-140.78	0.06
288	289	289	Category L	-0.10791016	0.035888672	-0.91186523	0.009277344	-0.23632813	0.44799805	0	0.093	7/11/2017	7	11	2017	1:56:12	6972	0.666	1	56	12	26	0.051269531	3.511084	-0.10180664	0.030029297	-0.93041992	0.52099609	0.020263672	0	0	0	0	0	0	0	0	0	0.9362793	0.063720703	0.030029297	-0.005859375	0.005615234	0.018554688	0.059	37381.16	0.019	-379.14	0.06
289	290	290	Category L	-0.083984375	0.071777344	-0.95996094	0.011230469	-0.23120117	0.44360352	0	0.031	7/11/2017	7	11	2017	1:56:12	6972	0.777	1	56	12	26	0.051269531	3.511084	-0.10205078	0.029541016	-0.9309082	0.23828125	0.054199219	0	0	0	0	0	0	0	0	0	0.93676758	0.063232422	0.089111328	0.018066406	0.041992188	-0.029052734	0.074	37075.07	0.002	-36.92	0.093
290	291	291	Category L	-0.11987305	0.035888672	-0.93579102	0.009765625	-0.23413086	0.44775391	0	0.06	7/11/2017	7	11	2017	1:56:12	6972	0.888	1	56	12	26	0.051269531	3.511084	-0.10131836	0.029052734	-0.9309082	0.35986328	0.020019531	0	0	0	0	0	0	0	0	0	0.93676758	0.063232422	0.030029297	-0.018310547	0.006591797	-0.004882813	0.088	36831.86	-0.011	188.13	0.093
291	292	292	Category L	-0.14379883	0.023925781	-0.89990234	0.007568359	-0.23730469	0.44775391	0	0.144	7/11/2017	7	11	2017	1:56:13	6973	0	1	56	13	26	0.051269531	3.511084	-0.10107422	0.028808594	-0.93066406	0.74267578	0.052734375	0	0	0	0	0	0	0	0	0	0.93652344	0.063476563	0.078125	-0.042480469	-0.004882813	0.030761719	0.093	36752.6	-0.007	111.99	0.124
292	293	293	Category L	-0.11987305	0.047851563	-0.94799805	0.006103516	-0.23681641	0.4519043	0	0.144	7/11/2017	7	11	2017	1:56:13	6973	0.1	1	56	13	26	0.051269531	3.511084	-0.10083008	0.028320313	-0.93115234	0.52172852	0.031738281	0	0	0	0	0	0	0	0	0	0.93701172	0.062988281	0.055175781	-0.018798828	0.019287109	-0.016601563	0.098	36676.71	0.115	-1218.41	0.124
293	294	294	Category L	-0.11987305	0.035888672	-0.92382813	0.011962891	-0.23608398	0.44482422	0	0.09	7/11/2017	7	11	2017	1:56:13	6973	0.2	1	56	13	26	0.051269531	3.511084	-0.099853516	0.027587891	-0.93115234	0.24072266	0.022705078	0	0	0	0	0	0	0	0	0	0.93701172	0.062988281	0.035644531	-0.019775391	0.008056641	0.007324219	0.113	36466.45	0.107	-1062.91	0.128
294	295	295	Category L	-0.11987305	0.047851563	-0.93579102	0.011962891	-0.23999023	0.44702148	0	0.124	7/11/2017	7	11	2017	1:56:13	6973	0.3	1	56	13	26	0.051269531	3.511084	-0.099121094	0.026611328	-0.93139648	1.449707	0.029785156	0	0	0	0	0	0	0	0	0	0.93701172	0.062988281	0.045898438	-0.020507813	0.020996094	-0.004150391	0.124	36326.21	0.086	-844	0.128
295	296	296	Category L	-0.15576172	0.059814453	-0.94799805	0.008300781	-0.24243164	0.44580078	0	0.117	7/11/2017	7	11	2017	1:56:13	6973	0.4	1	56	13	26	0.051269531	3.511084	-0.098388672	0.026123047	-0.93139648	1.9914551	0.068359375	0	0	0	0	0	0	0	0	0	0.93701172	0.062988281	0.10717773	-0.057128906	0.033447266	-0.016357422	0.118	36401.39	0.111	-1066.22	0.124
296	297	297	Category L	-0.15576172	0.047851563	-0.94799805	0.007080078	-0.23730469	0.44775391	0	0.128	7/11/2017	7	11	2017	1:56:13	6973	0.5	1	56	13	26	0.051269531	3.511084	-0.098144531	0.025146484	-0.93164063	2.5	0.063720703	0	0	0	0	0	0	0	0	0	0.93725586	0.062744141	0.096191406	-0.057373047	0.022460938	-0.016113281	0.112	36479.74	0.133	-1260.91	0.124
297	298	298	Category L	-0.11987305	0.035888672	-0.92382813	0.006347656	-0.23657227	0.44775391	0	0.11	7/11/2017	7	11	2017	1:56:13	6973	0.6	1	56	13	26	0.051269531	3.511084	-0.097412109	0.024169922	-0.93115234	3.7817383	0.026123047	0	0	0	0	0	0	0	0	0	0.93652344	0.063476563	0.041259766	-0.022216797	0.011474609	0.007324219	0.117	36414.23	0.124	-1166.91	0.124
298	299	299	Category L	-0.11987305	0.035888672	-0.92382813	0.009277344	-0.23876953	0.44506836	0	0.103	7/11/2017	7	11	2017	1:56:13	6973	0.7	1	56	13	26	0.051269531	3.511084	-0.097167969	0.023681641	-0.93041992	5.1730957	0.026367188	0	0	0	0	0	0	0	0	0	0.93579102	0.064208984	0.041503906	-0.022460938	0.011962891	0.006591797	0.108	36533.88	0.011	-145.23	0.117
299	300	300	Category L	-0.10791016	0.071777344	-0.87597656	0.002197266	-0.23608398	0.44580078	0	0.124	7/11/2017	7	11	2017	1:56:13	6973	0.8	1	56	13	27	0.051269531	3.511084	-0.096435547	0.0234375	-0.93066406	6.3041992	0.073730469	0	0	0	0	0	0	0	0	0	0.93603516	0.063964844	0.11425781	-0.011230469	0.048095703	0.0546875	0.102	36618.22	0.021	-279.69	0.11
300	301	301	Category L	-0.14379883	0.035888672	-0.92382813	-0.001708984	-0.23291016	0.44995117	0	0.067	7/11/2017	7	11	2017	1:56:13	6973	0.9	1	56	13	27	0.051269531	3.511084	-0.095947266	0.022705078	-0.93041992	7.5581055	0.049804688	0	0	0	0	0	0	0	0	0	0.93554688	0.064453125	0.067138672	-0.047607422	0.012939453	0.006591797	0.096	36706.68	0.027	-368.15	0.103
301	302	302	Category L	-0.14379883	0.047851563	-0.95996094	-0.011474609	-0.22607422	0.4519043	0	0.08	7/11/2017	7	11	2017	1:56:14	6974	0	1	56	14	27	0.051269531	3.511084	-0.095458984	0.022216797	-0.92993164	9.4147949	0.062011719	0	0	0	0	0	0	0	0	0	0.93530273	0.064697266	0.10351563	-0.048095703	0.025390625	-0.029785156	0.083	36914.87	0.017	-267.64	0.097
302	303	303	Category L	-0.11987305	0.035888672	-0.93579102	-0.029052734	-0.21899414	0.45922852	0	0.097	7/11/2017	7	11	2017	1:56:14	6974	0.1	1	56	14	27	0.051269531	3.511084	-0.094970703	0.021484375	-0.9296875	11.561523	0.029296875	0	0	0	0	0	0	0	0	0	0.93481445	0.065185547	0.045166016	-0.024658203	0.014160156	-0.005859375	0.075	37056.51	0.018	-303.91	0.08
303	304	304	Category L	-0.10791016	0.035888672	-0.91186523	-0.052001953	-0.21166992	0.46264648	0	0.031	7/11/2017	7	11	2017	1:56:14	6974	0.2	1	56	14	27	0.051269531	3.511084	-0.094970703	0.020996094	-0.9296875	13.195557	0.026367188	0	0	0	0	0	0	0	0	0	0.93481445	0.065185547	0.045410156	-0.012695313	0.014648438	0.017822266	0.063	37293.87	0.019	-361.92	0.067
304	305	305	Category L	-0.10791016	0	-0.91186523	-0.066162109	-0.19897461	0.46655273	0	0.054	7/11/2017	7	11	2017	1:56:14	6974	0.3	1	56	14	27	0.051269531	3.511084	-0.094238281	0.020996094	-0.92993164	14.431152	0.031005859	0	0	0	0	0	0	0	0	0	0.93505859	0.064941406	0.052734375	-0.013427734	-0.020996094	0.018066406	0.062	37315.27	0.014	-277.12	0.079
305	306	306	Category L	-0.13183594	-0.011962891	-0.92382813	-0.079345703	-0.19189453	0.47143555	0	0.053	7/11/2017	7	11	2017	1:56:14	6974	0.4	1	56	14	27	0.051269531	3.511084	-0.093261719	0.020263672	-0.93017578	16.248047	0.050537109	0	0	0	0	0	0	0	0	0	0.93505859	0.064941406	0.077392578	-0.038330078	-0.032226563	0.006347656	0.062	37315.27	0.01	-202.48	0.079
306	307	307	Category L	-0.11987305	-0.011962891	-0.91186523	-0.090087891	-0.17822266	0.47045898	0	0.062	7/11/2017	7	11	2017	1:56:14	6974	0.5	1	56	14	27	0.051269531	3.511084	-0.093017578	0.020263672	-0.9296875	18.50708	0.045654297	0	0	0	0	0	0	0	0	0	0.93457031	0.065429688	0.077148438	-0.026611328	-0.032226563	0.017822266	0.072	37112.79	-0.008	159.97	0.079
307	308	308	Category L	-0.10791016	0	-0.92382813	-0.098144531	-0.17285156	0.47485352	0	0.079	7/11/2017	7	11	2017	1:56:14	6974	0.6	1	56	14	27	0.051269531	3.511084	-0.091796875	0.01953125	-0.92993164	20.594727	0.025878906	0	0	0	0	0	0	0	0	0	0.93457031	0.065429688	0.041748047	-0.015869141	-0.01953125	0.006103516	0.091	36783.88	-0.024	427.09	0.079
308	309	309	Category L	-0.14379883	-0.011962891	-0.92382813	-0.097900391	-0.1706543	0.47583008	0	0.157	7/11/2017	7	11	2017	1:56:14	6974	0.7	1	56	14	27	0.051269531	3.511084	-0.091552734	0.018798828	-0.92993164	21.819092	0.060791016	0	0	0	0	0	0	0	0	0	0.93481445	0.065185547	0.089111328	-0.052001953	-0.030761719	0.006103516	0.088	36831.86	-0.031	594.75	0.094
309	310	310	Category L	-0.16796875	-0.011962891	-0.92382813	-0.099609375	-0.17236328	0.47290039	0	0.142	7/11/2017	7	11	2017	1:56:14	6974	0.8	1	56	14	28	0.051269531	3.511084	-0.091064453	0.018066406	-0.93017578	22.278809	0.082763672	0	0	0	0	0	0	0	0	0	0.93481445	0.065185547	0.11328125	-0.076660156	-0.030029297	0.006347656	0.095	36721.85	-0.009	142.74	0.114
310	311	311	Category L	-0.13183594	-0.011962891	-0.93579102	-0.10351563	-0.16943359	0.47875977	0	0.04	7/11/2017	7	11	2017	1:56:14	6974	0.9	1	56	14	28	0.051269531	3.511084	-0.090332031	0.017333984	-0.9296875	22.336426	0.051025391	0	0	0	0	0	0	0	0	0	0.93432617	0.065673828	0.076660156	-0.041259766	-0.029296875	-0.005859375	0.104	36589.67	-0.017	258.48	0.142
311	312	312	Category L	-0.13183594	-0.011962891	-0.92382813	-0.099609375	-0.17236328	0.47363281	0	0.094	7/11/2017	7	11	2017	1:56:15	6975	0	1	56	15	28	0.051269531	3.511084	-0.08984375	0.016845703	-0.9296875	21.471924	0.051025391	0	0	0	0	0	0	0	0	0	0.93408203	0.065917969	0.076660156	-0.041748047	-0.028808594	0.005859375	0.119	36388.65	-0.033	475.94	0.157
312	313	313	Category L	-0.10791016	0	-0.95996094	-0.10400391	-0.16918945	0.47900391	0	0.114	7/11/2017	7	11	2017	1:56:15	6975	0.1	1	56	15	28	0.051269531	3.511084	-0.089355469	0.015625	-0.9296875	19.593018	0.038574219	0	0	0	0	0	0	0	0	0	0.93408203	0.065917969	0.064208984	-0.018310547	-0.015625	-0.030029297	0.136	36184.27	-0.05	680.32	0.142
313	314	314	Category L	-0.083984375	0.011962891	-0.97192383	-0.10498047	-0.17163086	0.4777832	0	0.171	7/11/2017	7	11	2017	1:56:15	6975	0.2	1	56	15	28	0.051269531	3.511084	-0.088134766	0.014892578	-0.9296875	17.065918	0.042480469	0	0	0	0	0	0	0	0	0	0.93383789	0.066162109	0.049560547	0.004150391	-0.002929688	-0.041992188	0.117	36414.23	-0.036	534.97	0.118
314	315	315	Category L	-0.083984375	0.011962891	-0.95996094	-0.10400391	-0.17236328	0.46972656	0	0.256	7/11/2017	7	11	2017	1:56:15	6975	0.3	1	56	15	28	0.051269531	3.511084	-0.087402344	0.013916016	-0.92944336	14.654053	0.030517578	0	0	0	0	0	0	0	0	0	0.93359375	0.06640625	0.035888672	0.003417969	-0.001953125	-0.030273438	0.13	36253.92	-0.048	678.03	0.149
315	316	316	Category L	-0.083984375	0.011962891	-0.93579102	-0.11206055	-0.16479492	0.47680664	0	0.032	7/11/2017	7	11	2017	1:56:15	6975	0.4	1	56	15	28	0.051269531	3.511084	-0.086181641	0.013427734	-0.92919922	12.234375	0.006835938	0	0	0	0	0	0	0	0	0	0.93334961	0.066650391	0.010009766	0.002197266	-0.001464844	-0.006347656	0.14	36139.22	-0.08	1219.68	0.149
316	317	317	Category L	-0.059814453	0.035888672	-0.91186523	-0.12060547	-0.1706543	0.47167969	0	0.118	7/11/2017	7	11	2017	1:56:15	6975	0.5	1	56	15	28	0.051269531	3.511084	-0.085205078	0.012695313	-0.92919922	9.4428711	0.038574219	0	0	0	0	0	0	0	0	0	0.93334961	0.066650391	0.065917969	0.025390625	0.022949219	0.017333984	0.145	36084.34	-0.073	1028.45	0.149
317	318	318	Category L	-0.035888672	0	-0.91186523	-0.12573242	-0.17163086	0.46801758	0	0.149	7/11/2017	7	11	2017	1:56:15	6975	0.6	1	56	15	28	0.051269531	3.511084	-0.084716797	0.011962891	-0.92919922	6.369873	0.053222656	0	0	0	0	0	0	0	0	0	0.93310547	0.066894531	0.078369141	0.048828125	-0.011962891	0.017333984	0.124	36326.21	-0.046	675.81	0.146
318	319	319	Category L	-0.071777344	0	-0.92382813	-0.13061523	-0.17211914	0.47338867	0	0.144	7/11/2017	7	11	2017	1:56:15	6975	0.7	1	56	15	28	0.051269531	3.511084	-0.083984375	0.011230469	-0.92895508	3.673584	0.017578125	0	0	0	0	0	0	0	0	0	0.93286133	0.067138672	0.028808594	0.012207031	-0.011230469	0.005126953	0.105	36575.56	-0.011	161.6	0.144
319	320	320	Category L	-0.023925781	0	-0.92382813	-0.13061523	-0.17041016	0.47216797	0	0.045	7/11/2017	7	11	2017	1:56:15	6975	0.8	1	56	15	29	0.051269531	3.511084	-0.083496094	0.010498047	-0.92895508	1.6196289	0.060791016	0	0	0	0	0	0	0	0	0	0.93286133	0.067138672	0.075439453	0.059570313	-0.010498047	0.005126953	0.114	36453.26	-0.021	299.34	0.144
320	321	321	Category L	-0.071777344	0.011962891	-0.93579102	-0.12280273	-0.17163086	0.4699707	0	0.146	7/11/2017	7	11	2017	1:56:15	6975	0.9	1	56	15	29	0.051269531	3.511084	-0.082763672	0.009765625	-0.92919922	0.25927734	0.012939453	0	0	0	0	0	0	0	0	0	0.93286133	0.067138672	0.01953125	0.010986328	0.001953125	-0.006347656	0.115	36440.15	-0.011	149.52	0.144
321	322	322	Category L	-0.035888672	0.011962891	-0.89990234	-0.12475586	-0.16918945	0.47192383	0	0.083	7/11/2017	7	11	2017	1:56:16	6976	0	1	56	16	29	0.051757813	3.5175293	-0.081298828	0.009033203	-0.92919922	1.421875	0.054199219	0	0	0	0	0	0	0	0	0	0.93286133	0.067138672	0.077880859	0.045410156	0.002685547	0.029296875	0.103	36603.89	-0.008	117.96	0.128
322	323	323	Category L	-0.047851563	0	-0.92382813	-0.12817383	-0.17407227	0.4699707	0	0.128	7/11/2017	7	11	2017	1:56:16	6976	0.1	1	56	16	29	0.051757813	3.5175293	-0.080566406	0.008300781	-0.9296875	2.2189941	0.034423828	0	0	0	0	0	0	0	0	0	0.93334961	0.066650391	0.047363281	0.032714844	-0.008300781	0.005859375	0.097	36691.63	-0.016	257.57	0.124
323	324	324	Category L	-0.035888672	0	-0.92382813	-0.12133789	-0.17163086	0.46801758	0	0.075	7/11/2017	7	11	2017	1:56:16	6976	0.2	1	56	16	29	0.051757813	3.5175293	-0.078857422	0.007568359	-0.92919922	2.5488281	0.044189453	0	0	0	0	0	0	0	0	0	0.93261719	0.067382813	0.056396484	0.04296875	-0.007568359	0.005371094	0.11	36506.61	-0.035	549.9	0.124
324	325	325	Category L	-0.011962891	0.011962891	-0.93579102	-0.125	-0.17382813	0.46582031	0	0.108	7/11/2017	7	11	2017	1:56:16	6976	0.3	1	56	16	29	0.051757813	3.5175293	-0.078369141	0.007324219	-0.92895508	2.5761719	0.066894531	0	0	0	0	0	0	0	0	0	0.93237305	0.067626953	0.077636719	0.06640625	0.004394531	-0.006591797	0.092	36768.17	-0.022	383.21	0.108
325	326	326	Category L	-0.035888672	0	-0.94799805	-0.12353516	-0.17089844	0.4699707	0	0.124	7/11/2017	7	11	2017	1:56:16	6976	0.4	1	56	16	29	0.051757813	3.5175293	-0.077880859	0.006591797	-0.92895508	2.4313965	0.046630859	0	0	0	0	0	0	0	0	0	0.93212891	0.067871094	0.067871094	0.041992188	-0.006591797	-0.018798828	0.091	36783.88	-0.012	200.36	0.108
326	327	327	Category L	-0.083984375	-0.011962891	-0.93579102	-0.12182617	-0.17016602	0.4699707	0	0.038	7/11/2017	7	11	2017	1:56:16	6976	0.5	1	56	16	29	0.051757813	3.5175293	-0.076660156	0.006103516	-0.9284668	2.0356445	0.020507813	0	0	0	0	0	0	0	0	0	0.93164063	0.068359375	0.032226563	-0.007080078	-0.018066406	-0.007080078	0.077	37019.99	-0.007	131.39	0.075
327	328	328	Category L	-0.047851563	0	-0.91186523	-0.12695313	-0.17285156	0.4753418	0	0.073	7/11/2017	7	11	2017	1:56:16	6976	0.6	1	56	16	29	0.051757813	3.5175293	-0.075439453	0.005371094	-0.9284668	1.8640137	0.032714844	0	0	0	0	0	0	0	0	0	0.93139648	0.068603516	0.049560547	0.027587891	-0.005371094	0.016601563	0.071	37131.98	0.032	-528.09	0.108
328	329	329	Category L	-0.059814453	0	-0.95996094	-0.11865234	-0.17285156	0.47314453	0	0.047	7/11/2017	7	11	2017	1:56:16	6976	0.7	1	56	16	30	0.051757813	3.5175293	-0.074707031	0.004882813	-0.9284668	1.373291	0.03515625	0	0	0	0	0	0	0	0	0	0.93139648	0.068603516	0.051513672	0.014892578	-0.004882813	-0.03125	0.078	37002.02	0.032	-495.41	0.113
329	330	330	Category L	-0.011962891	0.011962891	-0.93579102	-0.12158203	-0.17724609	0.47021484	0	0.038	7/11/2017	7	11	2017	1:56:16	6976	0.8	1	56	16	30	0.051757813	3.5175293	-0.073730469	0.004150391	-0.92871094	0.73999023	0.062744141	0	0	0	0	0	0	0	0	0	0.93164063	0.068359375	0.076416016	0.061767578	0.007568359	-0.006835938	0.076	37038.15	0.042	-636.76	0.073
330	331	331	Category L	-0.071777344	0.011962891	-0.92382813	-0.12402344	-0.16992188	0.47314453	0	0.15	7/11/2017	7	11	2017	1:56:16	6976	0.9	1	56	16	30	0.051757813	3.5175293	-0.073730469	0.003173828	-0.9284668	0.65795898	0.010009766	0	0	0	0	0	0	0	0	0	0.93139648	0.068603516	0.015380859	0.001953125	0.008544922	0.004638672	0.077	37019.99	0.036	-553.54	0.113
331	332	332	Category L	-0.047851563	0	-0.97192383	-0.12182617	-0.17016602	0.46899414	0	0.113	7/11/2017	7	11	2017	1:56:17	6977	0	1	56	17	30	0.051757813	3.5175293	-0.072753906	0.002441406	-0.92895508	0.92675781	0.049560547	0	0	0	0	0	0	0	0	0	0.93164063	0.068359375	0.0703125	0.024902344	-0.002441406	-0.042724609	0.086	36864.59	0.014	-217.36	0.124
332	333	333	Category L	-0.023925781	0	-0.93579102	-0.12158203	-0.16699219	0.46801758	0	0.046	7/11/2017	7	11	2017	1:56:17	6977	0.1	1	56	17	30	0.051757813	3.5175293	-0.071533203	0.001708984	-0.92919922	0.80322266	0.048095703	0	0	0	0	0	0	0	0	0	0.93188477	0.068115234	0.055908203	0.047607422	-0.001708984	-0.006347656	0.213	35458.3	-0.109	1131.37	0.124
333	334	334	Category L	-0.059814453	-0.011962891	-0.93579102	-0.12060547	-0.17407227	0.4699707	0	0.124	7/11/2017	7	11	2017	1:56:17	6977	0.2	1	56	17	30	0.051757813	3.5175293	-0.070800781	0.000976563	-0.92895508	0.42651367	0.018310547	0	0	0	0	0	0	0	0	0	0.93164063	0.068359375	0.030761719	0.010986328	-0.012939453	-0.006591797	0.22	35403.54	-0.139	1545.66	0.124
334	335	335	Category L	-0.047851563	-0.011962891	-0.92382813	-0.12036133	-0.17333984	0.47192383	0	0.809	7/11/2017	7	11	2017	1:56:17	6977	0.3	1	56	17	30	0.051757813	3.5175293	-0.069824219	0.000488281	-0.92919922	0.72167969	0.025878906	0	0	0	0	0	0	0	0	0	0.93188477	0.068115234	0.040039063	0.021972656	-0.012451172	0.005371094	0.21	35482.21	-0.12	1317.52	0.124
335	336	336	Category L	-0.071777344	-0.023925781	-0.93579102	-0.12133789	-0.17163086	0.47509766	0	0.08	7/11/2017	7	11	2017	1:56:17	6977	0.4	1	56	17	30	0.051757813	3.5175293	-0.069091797	-0.000488281	-0.92944336	1.0869141	0.024169922	0	0	0	0	0	0	0	0	0	0.93212891	0.067871094	0.031982422	-0.002441406	-0.023193359	-0.006103516	0.229	35335.17	-0.148	1614.03	0.141
336	337	337	Category L	-0.035888672	-0.023925781	-0.89990234	-0.12084961	-0.16845703	0.46972656	0	0.089	7/11/2017	7	11	2017	1:56:17	6977	0.5	1	56	17	30	0.051757813	3.5175293	-0.068359375	-0.001464844	-0.92895508	0.84350586	0.049072266	0	0	0	0	0	0	0	0	0	0.93139648	0.068603516	0.083984375	0.032470703	-0.022216797	0.029052734	0.245	35218.83	-0.165	1747.8	0.141
337	338	338	Category L	-0.059814453	-0.011962891	-0.89990234	-0.12036133	-0.17236328	0.47412109	0	0.228	7/11/2017	7	11	2017	1:56:17	6977	0.6	1	56	17	30	0.051757813	3.5175293	-0.067626953	-0.001953125	-0.9284668	0.79052734	0.03125	0	0	0	0	0	0	0	0	0	0.9309082	0.069091797	0.046386719	0.0078125	-0.009765625	0.028564453	0.241	35247.32	-0.152	1568.4	0.141
338	339	339	Category L	-0.059814453	0	-0.93579102	-0.11694336	-0.17138672	0.47290039	0	0.141	7/11/2017	7	11	2017	1:56:17	6977	0.7	1	56	17	31	0.051757813	3.5175293	-0.067138672	-0.002685547	-0.92895508	1.4963379	0.010253906	0	0	0	0	0	0	0	0	0	0.93139648	0.068603516	0.016601563	0.007324219	0.002685547	-0.006591797	0.119	36388.65	-0.03	427.07	0.101
339	340	340	Category L	-0.035888672	-0.023925781	-0.91186523	-0.12133789	-0.17651367	0.47094727	0	0.101	7/11/2017	7	11	2017	1:56:17	6977	0.8	1	56	17	31	0.051757813	3.5175293	-0.06640625	-0.003173828	-0.92895508	2.2724609	0.040771484	0	0	0	0	0	0	0	0	0	0.93139648	0.068603516	0.068603516	0.030517578	-0.020507813	0.017089844	0.123	36338.53	-0.037	526.06	0.101
340	341	341	Category L	-0.035888672	0	-0.89990234	-0.11938477	-0.1706543	0.47387695	0	0.079	7/11/2017	7	11	2017	1:56:17	6977	0.9	1	56	17	31	0.051757813	3.5175293	-0.066162109	-0.004150391	-0.9296875	1.8261719	0.042724609	0	0	0	0	0	0	0	0	0	0.93188477	0.068115234	0.064208984	0.030273438	0.004150391	0.029785156	0.123	36338.53	-0.053	812.85	0.101
341	342	342	Category L	-0.047851563	-0.011962891	-0.91186523	-0.11962891	-0.17333984	0.47509766	0	0.1	7/11/2017	7	11	2017	1:56:18	6978	0	1	56	18	31	0.051757813	3.5175293	-0.065185547	-0.004638672	-0.9296875	1.236084	0.025878906	0	0	0	0	0	0	0	0	0	0.93212891	0.067871094	0.042480469	0.017333984	-0.007080078	0.017822266	0.1	36647.23	-0.019	301.97	0.1
342	343	343	Category L	-0.059814453	0	-0.92382813	-0.11279297	-0.17358398	0.46972656	0	0.089	7/11/2017	7	11	2017	1:56:18	6978	0.1	1	56	18	31	0.051757813	3.5175293	-0.064453125	-0.005126953	-0.92919922	1.4733887	0.008789063	0	0	0	0	0	0	0	0	0	0.93139648	0.068603516	0.015380859	0.004638672	0.005126953	0.005371094	0.093	36752.6	-0.016	267.39	0.099
343	344	344	Category L	-0.059814453	-0.011962891	-0.95996094	-0.11328125	-0.17675781	0.46801758	0	0.091	7/11/2017	7	11	2017	1:56:18	6978	0.2	1	56	18	31	0.051757813	3.5175293	-0.063720703	-0.005615234	-0.92919922	1.5688477	0.031494141	0	0	0	0	0	0	0	0	0	0.93139648	0.068603516	0.041015625	0.00390625	-0.006103516	-0.030517578	0.082	36931.95	-0.016	299.36	0.091
344	345	345	Category L	-0.023925781	0	-0.94799805	-0.11767578	-0.17041016	0.4699707	0	0.099	7/11/2017	7	11	2017	1:56:18	6978	0.3	1	56	18	31	0.051757813	3.5175293	-0.062988281	-0.006103516	-0.9296875	1.1274414	0.043701172	0	0	0	0	0	0	0	0	0	0.93164063	0.068359375	0.063720703	0.0390625	0.006103516	-0.018066406	0.076	37038.15	-0.007	132.86	0.091
345	346	346	Category L	-0.059814453	0	-0.91186523	-0.11621094	-0.16992188	0.46777344	0	0.039	7/11/2017	7	11	2017	1:56:18	6978	0.4	1	56	18	31	0.051757813	3.5175293	-0.0625	-0.005859375	-0.9296875	0.7121582	0.019042969	0	0	0	0	0	0	0	0	0	0.93188477	0.068115234	0.026855469	0.002685547	0.005859375	0.017822266	0.072	37112.79	-0.001	19.19	0.089
346	347	347	Category L	-0.035888672	-0.011962891	-0.93579102	-0.11425781	-0.17626953	0.47412109	0	0.039	7/11/2017	7	11	2017	1:56:18	6978	0.5	1	56	18	31	0.051757813	3.5175293	-0.061767578	-0.005615234	-0.9296875	1.0942383	0.027099609	0	0	0	0	0	0	0	0	0	0.93188477	0.068115234	0.037841797	0.025878906	-0.006103516	-0.005859375	0.064	37272.76	0.009	-178.93	0.091
347	348	348	Category L	-0.059814453	0	-0.94799805	-0.11645508	-0.17700195	0.4699707	0	0.077	7/11/2017	7	11	2017	1:56:18	6978	0.6	1	56	18	31	0.051757813	3.5175293	-0.060546875	-0.005615234	-0.92993164	1.1555176	0.018554688	0	0	0	0	0	0	0	0	0	0.93212891	0.067871094	0.024414063	0.000732422	0.005615234	-0.017822266	0.067	37210.97	0.004	-78.99	0.077
348	349	349	Category L	-0.047851563	-0.011962891	-0.94799805	-0.11401367	-0.17211914	0.46777344	0	0.039	7/11/2017	7	11	2017	1:56:18	6978	0.7	1	56	18	32	0.051757813	3.5175293	-0.060058594	-0.005859375	-0.93041992	0.24951172	0.022216797	0	0	0	0	0	0	0	0	0	0.93237305	0.067626953	0.035644531	0.012207031	-0.005859375	-0.017333984	0.057	37426.61	0.019	-388.46	0.077
349	350	350	Category L	-0.071777344	-0.011962891	-0.89990234	-0.11694336	-0.17382813	0.47094727	0	0.112	7/11/2017	7	11	2017	1:56:18	6978	0.8	1	56	18	32	0.051757813	3.5175293	-0.059082031	-0.005859375	-0.93017578	0.066162109	0.033447266	0	0	0	0	0	0	0	0	0	0.93212891	0.067871094	0.048828125	-0.012451172	-0.005859375	0.030273438	0.086	36864.59	-0.01	173.56	0.077
350	351	351	Category L	-0.083984375	0	-0.91186523	-0.10839844	-0.17675781	0.47094727	0	0.037	7/11/2017	7	11	2017	1:56:18	6978	0.9	1	56	18	32	0.051757813	3.5175293	-0.057617188	-0.005615234	-0.92993164	0.21411133	0.032226563	0	0	0	0	0	0	0	0	0	0.93164063	0.068359375	0.050048828	-0.026123047	0.005615234	0.018066406	0.087	36848.15	-0.021	383.16	0.077
351	352	352	Category L	-0.047851563	-0.035888672	-0.92382813	-0.11083984	-0.17553711	0.46972656	0	0.214	7/11/2017	7	11	2017	1:56:19	6979	0	1	56	19	32	0.051757813	3.5175293	-0.056640625	-0.005371094	-0.92993164	0.36914063	0.032226563	0	0	0	0	0	0	0	0	0	0.93164063	0.068359375	0.045654297	0.008789063	-0.030273438	0.006103516	0.086	36864.59	-0.028	539.14	0.072
352	353	353	Category L	-0.047851563	0	-0.92382813	-0.11303711	-0.16796875	0.47094727	0	0.044	7/11/2017	7	11	2017	1:56:19	6979	0.1	1	56	19	32	0.051757813	3.5175293	-0.055664063	-0.004882813	-0.93017578	0.29760742	0.011230469	0	0	0	0	0	0	0	0	0	0.93188477	0.068115234	0.019287109	0.0078125	0.004882813	0.006347656	0.086	36864.59	-0.02	366.72	0.083
353	354	354	Category L	-0.059814453	-0.023925781	-0.93579102	-0.11254883	-0.17700195	0.47924805	0	0.072	7/11/2017	7	11	2017	1:56:19	6979	0.2	1	56	19	32	0.051757813	3.5175293	-0.054931641	-0.004638672	-0.92993164	0.63476563	0.020507813	0	0	0	0	0	0	0	0	0	0.93164063	0.068359375	0.029541016	-0.004638672	-0.019042969	-0.005615234	0.081	36949.2	-0.02	387.74	0.072
354	355	355	Category L	-0.023925781	-0.011962891	-0.89990234	-0.11328125	-0.17456055	0.47509766	0	0.041	7/11/2017	7	11	2017	1:56:19	6979	0.3	1	56	19	32	0.051757813	3.5175293	-0.0546875	-0.004882813	-0.92944336	0.98266602	0.043212891	0	0	0	0	0	0	0	0	0	0.93115234	0.068847656	0.067382813	0.030761719	-0.006835938	0.029541016	0.082	36931.95	-0.02	383.32	0.083
355	356	356	Category L	-0.047851563	0	-0.92382813	-0.11987305	-0.17480469	0.47192383	0	0.083	7/11/2017	7	11	2017	1:56:19	6979	0.4	1	56	19	32	0.051757813	3.5175293	-0.054443359	-0.005126953	-0.92895508	0.82470703	0.009765625	0	0	0	0	0	0	0	0	0	0.93041992	0.069580078	0.017089844	0.006591797	0.005126953	0.005126953	0.06	37358.9	0.007	-147.93	0.083
356	357	357	Category L	-0.071777344	0	-0.89990234	-0.11328125	-0.17553711	0.47192383	0	0.04	7/11/2017	7	11	2017	1:56:19	6979	0.5	1	56	19	32	0.051757813	3.5175293	-0.053955078	-0.004882813	-0.92871094	0.48339844	0.034179688	0	0	0	0	0	0	0	0	0	0.93017578	0.069824219	0.051513672	-0.017578125	0.004882813	0.028808594	0.072	37112.79	0.005	-92.8	0.085
357	358	358	Category L	-0.047851563	-0.011962891	-0.92382813	-0.11279297	-0.17529297	0.47167969	0	0.085	7/11/2017	7	11	2017	1:56:19	6979	0.6	1	56	19	32	0.051757813	3.5175293	-0.053955078	-0.005126953	-0.92895508	0.3203125	0.010498047	0	0	0	0	0	0	0	0	0	0.93066406	0.069335938	0.018310547	0.006103516	-0.006591797	0.005126953	0.078	37002.02	0.013	-218.14	0.108
358	359	359	Category L	-0.059814453	0	-0.92382813	-0.11230469	-0.171875	0.47607422	0	0.113	7/11/2017	7	11	2017	1:56:19	6979	0.7	1	56	19	32	0.051757813	3.5175293	-0.054443359	-0.004882813	-0.92919922	0.78442383	0.009033203	0	0	0	0	0	0	0	0	0	0.9309082	0.069091797	0.015869141	-0.005126953	0.004882813	0.005371094	0.094	36737.16	-0.007	110.99	0.108
359	360	360	Category L	-0.047851563	-0.011962891	-0.93579102	-0.10668945	-0.17260742	0.47314453	0	0.108	7/11/2017	7	11	2017	1:56:19	6979	0.8	1	56	19	33	0.051513672	3.5288086	-0.053955078	-0.004882813	-0.92919922	0.80444336	0.011230469	0	0	0	0	0	0	0	0	0	0.9309082	0.069091797	0.01953125	0.006103516	-0.006835938	-0.006347656	0.093	36752.6	0.002	-30.75	0.108
360	361	361	Category L	-0.047851563	-0.011962891	-0.94799805	-0.11401367	-0.17456055	0.47680664	0	0.14	7/11/2017	7	11	2017	1:56:19	6979	0.9	1	56	19	33	0.051513672	3.5288086	-0.054443359	-0.005126953	-0.9296875	1.3178711	0.020507813	0	0	0	0	0	0	0	0	0	0.93115234	0.068847656	0.031738281	0.006591797	-0.006591797	-0.018066406	0.104	36589.67	0.004	-55.79	0.108
361	362	362	Category L	-0.059814453	-0.011962891	-0.95996094	-0.11254883	-0.17578125	0.4699707	0	0.076	7/11/2017	7	11	2017	1:56:20	6980	0	1	56	20	33	0.051513672	3.5288086	-0.053955078	-0.005371094	-0.9296875	1.8942871	0.031494141	0	0	0	0	0	0	0	0	0	0.93115234	0.068847656	0.042480469	-0.005615234	-0.006347656	-0.030029297	0.095	36721.85	0.015	-215.24	0.108
362	363	363	Category L	-0.023925781	-0.011962891	-0.92382813	-0.10766602	-0.17749023	0.47290039	0	0.103	7/11/2017	7	11	2017	1:56:20	6980	0.1	1	56	20	33	0.051513672	3.5288086	-0.053955078	-0.005615234	-0.93066406	1.5209961	0.031494141	0	0	0	0	0	0	0	0	0	0.93212891	0.067871094	0.043212891	0.030029297	-0.006103516	0.006835938	0.081	36949.2	0.036	-534.97	0.103
363	364	364	Category L	-0.071777344	-0.011962891	-0.91186523	-0.10620117	-0.17724609	0.47070313	0	0.032	7/11/2017	7	11	2017	1:56:20	6980	0.2	1	56	20	33	0.051513672	3.5288086	-0.053222656	-0.005615234	-0.93139648	1.4306641	0.027587891	0	0	0	0	0	0	0	0	0	0.93286133	0.067138672	0.044189453	-0.018310547	-0.006103516	0.01953125	0.075	37056.51	0.029	-466.84	0.103
364	365	365	Category L	-0.071777344	0	-0.92382813	-0.10644531	-0.18457031	0.4699707	0	0.032	7/11/2017	7	11	2017	1:56:20	6980	0.3	1	56	20	33	0.051513672	3.5288086	-0.052734375	-0.006103516	-0.93164063	1.7224121	0.021240234	0	0	0	0	0	0	0	0	0	0.93310547	0.066894531	0.032714844	-0.018798828	0.006103516	0.0078125	0.07	37151.38	0.041	-658.25	0.103
365	366	366	Category L	-0.035888672	-0.011962891	-0.92382813	-0.10595703	-0.17822266	0.47607422	0	0.071	7/11/2017	7	11	2017	1:56:20	6980	0.4	1	56	20	33	0.051513672	3.5288086	-0.052734375	-0.006103516	-0.93188477	2.1687012	0.01953125	0	0	0	0	0	0	0	0	0	0.93334961	0.066650391	0.030517578	0.016845703	-0.005615234	0.008056641	0.079	36984.24	0.031	-477.63	0.103
366	367	367	Category L	-0.035888672	-0.011962891	-0.93579102	-0.10327148	-0.18530273	0.47314453	0	0.108	7/11/2017	7	11	2017	1:56:20	6980	0.5	1	56	20	33	0.051513672	3.5288086	-0.051757813	-0.005859375	-0.93139648	2.6049805	0.017333984	0	0	0	0	0	0	0	0	0	0.93286133	0.067138672	0.026123047	0.015869141	-0.005859375	-0.004150391	0.07	37151.38	0.016	-286.79	0.108
367	368	368	Category L	-0.059814453	-0.011962891	-0.93579102	-0.10131836	-0.18432617	0.46777344	0	0.132	7/11/2017	7	11	2017	1:56:20	6980	0.6	1	56	20	33	0.051513672	3.5288086	-0.049804688	-0.005371094	-0.93115234	2.8515625	0.012695313	0	0	0	0	0	0	0	0	0	0.93261719	0.067382813	0.020996094	-0.009765625	-0.006347656	-0.004394531	0.103	36603.89	-0.026	416.1	0.108
368	369	369	Category L	-0.035888672	-0.023925781	-0.93579102	-0.10327148	-0.18139648	0.47412109	0	0.045	7/11/2017	7	11	2017	1:56:20	6980	0.7	1	56	20	34	0.051513672	3.5288086	-0.047363281	-0.005126953	-0.9309082	3.560791	0.022460938	0	0	0	0	0	0	0	0	0	0.93212891	0.067871094	0.034912109	0.011474609	-0.018554688	-0.004638672	0.11	36506.61	-0.039	625.37	0.119
369	370	370	Category L	-0.071777344	-0.011962891	-0.94799805	-0.10205078	-0.17553711	0.4699707	0	0.23	7/11/2017	7	11	2017	1:56:20	6980	0.8	1	56	20	34	0.051513672	3.5288086	-0.045166016	-0.005126953	-0.9296875	4.2468262	0.032714844	0	0	0	0	0	0	0	0	0	0.9309082	0.069091797	0.051269531	-0.026367188	-0.006591797	-0.018066406	0.118	36401.39	-0.04	600.63	0.119
370	371	371	Category L	-0.035888672	-0.023925781	-0.95996094	-0.10229492	-0.18212891	0.47412109	0	0.077	7/11/2017	7	11	2017	1:56:20	6980	0.9	1	56	20	34	0.051513672	3.5288086	-0.043701172	-0.005371094	-0.92871094	3.4428711	0.036865234	0	0	0	0	0	0	0	0	0	0.9296875	0.0703125	0.057617188	0.0078125	-0.018310547	-0.031005859	0.113	36466.45	-0.038	590.06	0.119
371	372	372	Category L	-0.047851563	-0.023925781	-0.92382813	-0.10131836	-0.17797852	0.46777344	0	0.119	7/11/2017	7	11	2017	1:56:21	6981	0	1	56	21	34	0.051513672	3.5288086	-0.041259766	-0.005615234	-0.92822266	2.8786621	0.019775391	0	0	0	0	0	0	0	0	0	0.92919922	0.070800781	0.029052734	-0.006347656	-0.018066406	0.004394531	0.1	36647.23	-0.034	584.08	0.08
372	373	373	Category L	-0.059814453	-0.011962891	-0.93579102	-0.098876953	-0.1809082	0.47387695	0	0.08	7/11/2017	7	11	2017	1:56:21	6981	0.1	1	56	21	34	0.051513672	3.5288086	-0.038574219	-0.005615234	-0.92773438	2.9355469	0.023193359	0	0	0	0	0	0	0	0	0	0.9284668	0.071533203	0.03515625	-0.020996094	-0.006103516	-0.0078125	0.104	36589.67	-0.022	342.28	0.096
373	374	374	Category L	-0.047851563	-0.011962891	-0.93579102	-0.10205078	-0.17944336	0.47167969	0	0.049	7/11/2017	7	11	2017	1:56:21	6981	0.2	1	56	21	34	0.051513672	3.5288086	-0.036376953	-0.005615234	-0.92700195	2.4892578	0.015380859	0	0	0	0	0	0	0	0	0	0.92773438	0.072265625	0.026123047	-0.011230469	-0.006103516	-0.008544922	0.081	36949.2	0.005	-84.61	0.096
374	375	375	Category L	-0.071777344	-0.047851563	-0.95996094	-0.10546875	-0.18188477	0.47192383	0	0.07	7/11/2017	7	11	2017	1:56:21	6981	0.3	1	56	21	34	0.051513672	3.5288086	-0.033447266	-0.005126953	-0.92700195	1.3378906	0.065917969	0	0	0	0	0	0	0	0	0	0.92773438	0.072265625	0.11352539	-0.038085938	-0.042480469	-0.032714844	0.09	36799.73	0.007	-108.1	0.096
375	376	376	Category L	-0.083984375	-0.011962891	-0.91186523	-0.09765625	-0.18408203	0.46899414	0	0.096	7/11/2017	7	11	2017	1:56:21	6981	0.4	1	56	21	34	0.051513672	3.5288086	-0.031494141	-0.004394531	-0.92724609	0.086425781	0.055175781	0	0	0	0	0	0	0	0	0	0.92773438	0.072265625	0.075195313	-0.052246094	-0.007324219	0.015380859	0.081	36949.2	0.01	-165.32	0.08
376	377	377	Category L	-0.095947266	0	-0.91186523	-0.099121094	-0.18408203	0.47070313	0	0.127	7/11/2017	7	11	2017	1:56:21	6981	0.5	1	56	21	34	0.051513672	3.5288086	-0.028808594	-0.003417969	-0.92651367	0.45141602	0.068603516	0	0	0	0	0	0	0	0	0	0.92700195	0.072998047	0.085205078	-0.066894531	0.003417969	0.014648438	0.08	36966.63	0.016	-259.95	0.096
377	378	378	Category L	-0.083984375	-0.011962891	-0.95996094	-0.098388672	-0.18334961	0.46899414	0	0.068	7/11/2017	7	11	2017	1:56:21	6981	0.6	1	56	21	34	0.051513672	3.5288086	-0.026855469	-0.002685547	-0.92700195	0.96850586	0.06640625	0	0	0	0	0	0	0	0	0	0.92724609	0.072753906	0.099121094	-0.056884766	-0.009033203	-0.032714844	0.089	36815.72	0.02	-295.52	0.096
378	379	379	Category L	-0.071777344	-0.011962891	-0.92382813	-0.095703125	-0.18359375	0.46557617	0	0.071	7/11/2017	7	11	2017	1:56:21	6981	0.7	1	56	21	35	0.051513672	3.5288086	-0.024414063	-0.002197266	-0.92700195	1.8959961	0.048339844	0	0	0	0	0	0	0	0	0	0.92749023	0.072509766	0.060058594	-0.047119141	-0.009521484	0.003173828	0.089	36815.72	0.034	-477.19	0.096
379	380	380	Category L	-0.083984375	0	-0.92382813	-0.098632813	-0.18676758	0.47583008	0	0.103	7/11/2017	7	11	2017	1:56:21	6981	0.8	1	56	21	35	0.051513672	3.5288086	-0.022216797	-0.001953125	-0.92700195	2.6987305	0.061523438	0	0	0	0	0	0	0	0	0	0.92724609	0.072753906	0.066894531	-0.061523438	0.001953125	0.003173828	0.086	36864.59	0.061	-801.77	0.081
380	381	381	Category L	-0.059814453	-0.011962891	-0.93579102	-0.10180664	-0.18994141	0.4699707	0	0.071	7/11/2017	7	11	2017	1:56:21	6981	0.9	1	56	21	35	0.051513672	3.5288086	-0.020263672	-0.001464844	-0.92773438	2.3376465	0.041259766	0	0	0	0	0	0	0	0	0	0.92797852	0.072021484	0.057617188	-0.039306641	-0.010253906	-0.0078125	0.07	37151.38	0.078	-1099.24	0.081
381	382	382	Category L	-0.095947266	0.011962891	-0.91186523	-0.097900391	-0.1875	0.47314453	0	0.081	7/11/2017	7	11	2017	1:56:22	6982	0	1	56	22	35	0.051513672	3.5288086	-0.018798828	-0.001220703	-0.92797852	1.5710449	0.079833984	0	0	0	0	0	0	0	0	0	0.92822266	0.071777344	0.10644531	-0.076904297	0.013183594	0.016113281	0.081	36949.2	0.087	-1099.15	0.081
382	383	383	Category L	-0.059814453	0	-0.93579102	-0.094482422	-0.18896484	0.46899414	0	0.031	7/11/2017	7	11	2017	1:56:22	6982	0.1	1	56	22	35	0.051513672	3.5288086	-0.016601563	-0.000732422	-0.92797852	1.3452148	0.043701172	0	0	0	0	0	0	0	0	0	0.92797852	0.072021484	0.051513672	-0.04296875	0.000732422	-0.007568359	0.077	37019.99	0.098	-1236.07	0.081
383	384	384	Category L	-0.047851563	-0.011962891	-0.94799805	-0.094726563	-0.18798828	0.46875	0	0.129	7/11/2017	7	11	2017	1:56:22	6982	0.2	1	56	22	35	0.051513672	3.5288086	-0.014404297	-0.000488281	-0.92797852	1.0275879	0.040283203	0	0	0	0	0	0	0	0	0	0.92822266	0.071777344	0.064208984	-0.033203125	-0.011230469	-0.019775391	0.066	37231.31	0.125	-1590.86	0.081
384	385	385	Category L	-0.071777344	0.023925781	-0.92382813	-0.097167969	-0.19042969	0.46679688	0	0.047	7/11/2017	7	11	2017	1:56:22	6982	0.3	1	56	22	35	0.051513672	3.5288086	-0.012207031	-0.000244141	-0.92773438	0.15820313	0.064208984	0	0	0	0	0	0	0	0	0	0.92773438	0.072265625	0.087402344	-0.059326172	0.024169922	0.00390625	0.069	37171.01	0.159	-1828.35	0.091
385	386	386	Category L	-0.059814453	0	-0.92382813	-0.099121094	-0.1875	0.47094727	0	0.037	7/11/2017	7	11	2017	1:56:22	6982	0.4	1	56	22	35	0.051513672	3.5288086	-0.010253906	0	-0.92749023	1.8771973	0.049316406	0	0	0	0	0	0	0	0	0	0.92749023	0.072509766	0.053222656	-0.049316406	0	0.003662109	0.071	37131.98	0.188	-2010.01	0.091
386	387	387	Category L	-0.035888672	-0.011962891	-0.93579102	-0.095214844	-0.18676758	0.46899414	0	0.094	7/11/2017	7	11	2017	1:56:22	6982	0.5	1	56	22	35	0.051513672	3.5288086	-0.0078125	0	-0.92773438	2.8845215	0.03125	0	0	0	0	0	0	0	0	0	0.92773438	0.072265625	0.047607422	-0.027832031	-0.011962891	-0.0078125	0.073	37093.83	0.201	-2071.04	0.094
387	388	388	Category L	-0.059814453	-0.011962891	-0.94799805	-0.092041016	-0.18725586	0.46655273	0	0.091	7/11/2017	7	11	2017	1:56:22	6982	0.6	1	56	22	35	0.051513672	3.5288086	-0.005859375	0.000732422	-0.92773438	3.154541	0.05859375	0	0	0	0	0	0	0	0	0	0.92773438	0.072265625	0.086425781	-0.053710938	-0.012695313	-0.020019531	0.071	37131.98	0.211	-2160.3	0.091
388	389	389	Category L	-0.059814453	-0.011962891	-0.91186523	-0.09375	-0.19287109	0.46655273	0	0.04	7/11/2017	7	11	2017	1:56:22	6982	0.7	1	56	22	36	0.051513672	3.5288086	-0.003662109	0.000732422	-0.92773438	3.527832	0.059570313	0	0	0	0	0	0	0	0	0	0.92773438	0.072265625	0.084716797	-0.055908203	-0.012695313	0.015869141	0.076	37038.15	0.238	-2259.86	0.091
389	390	390	Category L	-0.059814453	0.011962891	-0.89990234	-0.08984375	-0.18945313	0.46972656	0	0.12	7/11/2017	7	11	2017	1:56:22	6982	0.8	1	56	22	36	0.051513672	3.5288086	-0.001708984	0.001464844	-0.92724609	4.1586914	0.064941406	0	0	0	0	0	0	0	0	0	0.92724609	0.072753906	0.095947266	-0.057861328	0.010253906	0.02734375	0.076	37038.15	0.231	-2218.97	0.091
390	391	391	Category L	-0.059814453	0.011962891	-0.93579102	-0.093017578	-0.19042969	0.4699707	0	0.075	7/11/2017	7	11	2017	1:56:22	6982	0.9	1	56	22	36	0.051513672	3.5288086	0.000244141	0.002197266	-0.92749023	3.9099121	0.061279297	0	0	0	0	0	0	0	0	0	0.92749023	0.072509766	0.077880859	-0.060058594	0.009521484	-0.008056641	0.066	37231.31	0.228	-2334.14	0.075
391	392	392	Category L	-0.047851563	0.011962891	-0.94799805	-0.087402344	-0.19116211	0.46459961	0	0.039	7/11/2017	7	11	2017	1:56:23	6983	0	1	56	23	36	0.051513672	3.5288086	0.002685547	0.002197266	-0.92773438	3.0222168	0.055175781	0	0	0	0	0	0	0	0	0	0.92773438	0.072265625	0.080322266	-0.050537109	0.009521484	-0.020019531	0.058	37403.73	0.224	-2432.05	0.075
392	393	393	Category L	-0.047851563	0.023925781	-0.93579102	-0.088378906	-0.19189453	0.46557617	0	0.032	7/11/2017	7	11	2017	1:56:23	6983	0.1	1	56	23	36	0.051513672	3.5288086	0.004638672	0.002929688	-0.92749023	2.8164063	0.057128906	0	0	0	0	0	0	0	0	0	0.92749023	0.072509766	0.081542969	-0.052490234	0.020751953	-0.008056641	0.066	37231.31	0.225	-2315.75	0.087
393	394	394	Category L	-0.059814453	0	-0.93579102	-0.089599609	-0.18774414	0.46386719	0	0.043	7/11/2017	7	11	2017	1:56:23	6983	0.2	1	56	23	36	0.051513672	3.5288086	0.006103516	0.003173828	-0.92749023	2.8342285	0.06640625	0	0	0	0	0	0	0	0	0	0.92749023	0.072509766	0.077392578	-0.065917969	-0.003173828	-0.008056641	0.061	37336.94	0.246	-2517.76	0.083
394	395	395	Category L	-0.071777344	-0.011962891	-0.91186523	-0.090087891	-0.19335938	0.46801758	0	0.087	7/11/2017	7	11	2017	1:56:23	6983	0.3	1	56	23	36	0.051513672	3.5288086	0.008544922	0.003662109	-0.92724609	2.5161133	0.083251953	0	0	0	0	0	0	0	0	0	0.92749023	0.072509766	0.11157227	-0.080322266	-0.015625	0.015380859	0.062	37315.27	0.257	-2565.74	0.083
395	396	396	Category L	-0.047851563	0.023925781	-0.92382813	-0.084472656	-0.19506836	0.46679688	0	0.09	7/11/2017	7	11	2017	1:56:23	6983	0.4	1	56	23	36	0.051513672	3.5288086	0.010009766	0.00390625	-0.92773438	1.6650391	0.061523438	0	0	0	0	0	0	0	0	0	0.92773438	0.072265625	0.08203125	-0.057861328	0.019775391	0.00390625	0.067	37210.97	0.287	-2653.13	0.087
396	397	397	Category L	-0.059814453	0.023925781	-0.93579102	-0.0859375	-0.19335938	0.46582031	0	0.083	7/11/2017	7	11	2017	1:56:23	6983	0.5	1	56	23	36	0.051513672	3.5288086	0.012207031	0.004150391	-0.92773438	1.0397949	0.074951172	0	0	0	0	0	0	0	0	0	0.92797852	0.072021484	0.099609375	-0.072021484	0.01953125	-0.0078125	0.077	37019.99	0.284	-2498.63	0.09
397	398	398	Category L	-0.059814453	0.011962891	-0.93579102	-0.0859375	-0.1965332	0.46972656	0	0.067	7/11/2017	7	11	2017	1:56:23	6983	0.6	1	56	23	36	0.051269531	3.5175293	0.014648438	0.004394531	-0.92797852	1.3413086	0.075195313	0	0	0	0	0	0	0	0	0	0.92797852	0.072021484	0.089599609	-0.074462891	0.007324219	-0.007568359	0.091	36783.88	0.283	-2328.78	0.09
398	399	399	Category L	-0.047851563	0.011962891	-0.92382813	-0.088623047	-0.19921875	0.46679688	0	0.094	7/11/2017	7	11	2017	1:56:23	6983	0.7	1	56	23	37	0.051269531	3.5175293	0.016357422	0.004638672	-0.92797852	1.8537598	0.064697266	0	0	0	0	0	0	0	0	0	0.92822266	0.071777344	0.075927734	-0.064208984	0.007080078	0.004150391	0.087	36848.15	0.293	-2423	0.094
399	400	400	Category L	-0.059814453	-0.023925781	-0.94799805	-0.090332031	-0.1953125	0.47070313	0	0.13	7/11/2017	7	11	2017	1:56:23	6983	0.8	1	56	23	37	0.051269531	3.5175293	0.018554688	0.004638672	-0.92797852	2.1970215	0.085693359	0	0	0	0	0	0	0	0	0	0.92822266	0.071777344	0.12695313	-0.078369141	-0.028564453	-0.019775391	0.095	36721.85	0.314	-2436.29	0.13
400	401	401	Category L	-0.023925781	0	-0.93579102	-0.089355469	-0.19775391	0.46582031	0	0.063	7/11/2017	7	11	2017	1:56:23	6983	0.9	1	56	23	37	0.051269531	3.5175293	0.020263672	0.004882813	-0.92773438	3.2041016	0.045166016	0	0	0	0	0	0	0	0	0	0.92797852	0.072021484	0.057373047	-0.044189453	-0.004882813	-0.0078125	0.108	36533.88	0.324	-2353.44	0.13
401	402	402	Category L	-0.035888672	-0.011962891	-0.98388672	-0.084960938	-0.19335938	0.46801758	0	0.134	7/11/2017	7	11	2017	1:56:24	6984	0	1	56	24	37	0.051269531	3.5175293	0.021728516	0.005371094	-0.92724609	4.6965332	0.082519531	0	0	0	0	0	0	0	0	0	0.92749023	0.072509766	0.1315918	-0.057617188	-0.017333984	-0.056396484	0.11	36506.61	0.344	-2422.56	0.134
402	403	403	Category L	0	0	-0.98388672	-0.089355469	-0.19677734	0.46484375	0	0.161	7/11/2017	7	11	2017	1:56:24	6984	0.1	1	56	24	37	0.051269531	3.5175293	0.023681641	0.005615234	-0.92651367	5.748291	0.062255859	0	0	0	0	0	0	0	0	0	0.92675781	0.073242188	0.086669922	-0.023681641	-0.005615234	-0.057128906	0.117	36414.23	0.383	-2520.09	0.134
403	404	404	Category L	0	-0.035888672	-0.94799805	-0.096679688	-0.20581055	0.4621582	0	0.078	7/11/2017	7	11	2017	1:56:24	6984	0.2	1	56	24	37	0.051269531	3.5175293	0.024902344	0.005859375	-0.92602539	6.604248	0.053222656	0	0	0	0	0	0	0	0	0	0.92651367	0.073486328	0.088623047	-0.024902344	-0.041748047	-0.021728516	0.104	36589.67	0.43	-2827	0.134
404	405	405	Category L	0	0	-0.94799805	-0.08984375	-0.21655273	0.45800781	0	0.137	7/11/2017	7	11	2017	1:56:24	6984	0.3	1	56	24	37	0.051269531	3.5175293	0.026367188	0.006103516	-0.92651367	7.5595703	0.034423828	0	0	0	0	0	0	0	0	0	0.92700195	0.072998047	0.053955078	-0.026367188	-0.006103516	-0.021240234	0.111	36493.13	0.49	-2970.84	0.134
405	406	406	Category L	0.047851563	0.023925781	-0.91186523	-0.096923828	-0.21679688	0.45288086	0	0.051	7/11/2017	7	11	2017	1:56:24	6984	0.4	1	56	24	37	0.051269531	3.5175293	0.028564453	0.006347656	-0.92651367	9.5217285	0.029785156	0	0	0	0	0	0	0	0	0	0.92700195	0.072998047	0.051269531	0.019042969	0.017333984	0.014648438	0.11	36506.61	0.483	-2956.8	0.124
406	407	407	Category L	0.071777344	0.035888672	-0.92382813	-0.10864258	-0.21582031	0.45996094	0	0.11	7/11/2017	7	11	2017	1:56:24	6984	0.5	1	56	24	37	0.051269531	3.5175293	0.030273438	0.006835938	-0.92626953	12.199463	0.050537109	0	0	0	0	0	0	0	0	0	0.92675781	0.073242188	0.072998047	0.041259766	0.028808594	0.002441406	0.086	36864.59	0.539	-3423.14	0.11
407	408	408	Category L	0.13183594	0.011962891	-0.88793945	-0.1171875	-0.21313477	0.46435547	0	0.124	7/11/2017	7	11	2017	1:56:24	6984	0.6	1	56	24	37	0.051269531	3.5175293	0.031738281	0.007080078	-0.92626953	14.207031	0.10717773	0	0	0	0	0	0	0	0	0	0.92675781	0.073242188	0.14306641	0.099853516	0.004638672	0.038330078	0.077	37019.99	0.475	-3324.2	0.11
408	409	409	Category L	0.13183594	0	-0.86376953	-0.11694336	-0.21484375	0.45214844	0	0.02	7/11/2017	7	11	2017	1:56:24	6984	0.7	1	56	24	38	0.051269531	3.5175293	0.033447266	0.007324219	-0.92602539	16.030518	0.11645508	0	0	0	0	0	0	0	0	0	0.92651367	0.073486328	0.16796875	0.098144531	-0.007324219	0.062255859	0.071	37131.98	0.482	-3439.85	0.099
409	410	410	Category L	0.095947266	0	-0.85180664	-0.12304688	-0.2199707	0.45654297	0	0.024	7/11/2017	7	11	2017	1:56:24	6984	0.8	1	56	24	38	0.051269531	3.5175293	0.035400391	0.0078125	-0.92578125	18.437988	0.095703125	0	0	0	0	0	0	0	0	0	0.92651367	0.073486328	0.14208984	0.060302734	-0.0078125	0.073974609	0.078	37002.02	0.475	-3309.89	0.099
410	411	411	Category L	0.11987305	-0.011962891	-0.88793945	-0.11865234	-0.21313477	0.45922852	0	0.099	7/11/2017	7	11	2017	1:56:24	6984	0.9	1	56	24	38	0.051269531	3.5175293	0.037353516	0.008789063	-0.92578125	20.79248	0.093017578	0	0	0	0	0	0	0	0	0	0.92651367	0.073486328	0.14086914	0.082275391	-0.020751953	0.037841797	0.075	37056.51	0.449	-3255.9	0.092
411	412	412	Category L	0.16796875	0	-0.92382813	-0.10131836	-0.21826172	0.45410156	0	0.092	7/11/2017	7	11	2017	1:56:25	6985	0	1	56	25	38	0.051269531	3.5175293	0.038818359	0.009033203	-0.92529297	22.238281	0.12915039	0	0	0	0	0	0	0	0	0	0.92602539	0.073974609	0.13964844	0.12890625	-0.009033203	0.001464844	0.066	37231.31	0.479	-3509.73	0.092
412	413	413	Category L	0.15576172	0	-0.88793945	-0.071777344	-0.22924805	0.4519043	0	0.092	7/11/2017	7	11	2017	1:56:25	6985	0.1	1	56	25	38	0.051269531	3.5175293	0.040283203	0.009521484	-0.92504883	22.655518	0.12133789	0	0	0	0	0	0	0	0	0	0.92578125	0.07421875	0.16210938	0.11523438	-0.009521484	0.037109375	0.082	36931.95	0.434	-3100.56	0.092
413	414	414	Category L	0.17993164	0.023925781	-0.93579102	-0.059326172	-0.23461914	0.45092773	0	0.07	7/11/2017	7	11	2017	1:56:25	6985	0.2	1	56	25	38	0.051269531	3.5175293	0.041992188	0.010253906	-0.92456055	23.123535	0.13867188	0	0	0	0	0	0	0	0	0	0.92553711	0.074462891	0.16235352	0.13769531	0.013427734	-0.010986328	0.086	36864.59	0.519	-3355.96	0.099
414	415	415	Category L	0.10791016	0.047851563	-0.93579102	-0.045410156	-0.23095703	0.45556641	0	0.116	7/11/2017	7	11	2017	1:56:25	6985	0.3	1	56	25	38	0.051269531	3.5175293	0.043701172	0.010498047	-0.92407227	24.008301	0.074707031	0	0	0	0	0	0	0	0	0	0.92504883	0.074951172	0.11279297	0.063964844	0.037109375	-0.011474609	0.097	36691.63	0.563	-3363.67	0.092
415	416	416	Category L	0.13183594	0.059814453	-0.88793945	-0.043212891	-0.2277832	0.45556641	0	0.048	7/11/2017	7	11	2017	1:56:25	6985	0.4	1	56	25	38	0.051269531	3.5175293	0.045410156	0.011230469	-0.92358398	23.434326	0.10522461	0	0	0	0	0	0	0	0	0	0.92480469	0.075195313	0.17041016	0.086181641	0.048339844	0.035644531	0.091	36783.88	0.592	-3527.87	0.116
416	417	417	Category L	0.13183594	0.035888672	-0.92382813	-0.041503906	-0.22680664	0.45556641	0	0.168	7/11/2017	7	11	2017	1:56:25	6985	0.5	1	56	25	38	0.051269531	3.5175293	0.047363281	0.011474609	-0.92407227	21.263672	0.087646484	0	0	0	0	0	0	0	0	0	0.92529297	0.074707031	0.10864258	0.084228516	0.024169922	0.000244141	0.096	36706.68	0.57	-3397.68	0.12
417	418	418	Category L	0.13183594	0.011962891	-0.91186523	-0.043701172	-0.22460938	0.45141602	0	0.057	7/11/2017	7	11	2017	1:56:25	6985	0.6	1	56	25	38	0.051269531	3.5175293	0.049316406	0.011962891	-0.92407227	19.052734	0.083251953	0	0	0	0	0	0	0	0	0	0.92553711	0.074462891	0.094726563	0.082275391	0	0.012207031	0.109	36520.2	0.572	-3258.01	0.146
418	419	419	Category L	0.10791016	0.023925781	-0.93579102	-0.045166016	-0.22241211	0.45849609	0	0.12	7/11/2017	7	11	2017	1:56:25	6985	0.7	1	56	25	39	0.051269531	3.5175293	0.051025391	0.012695313	-0.92333984	16.920166	0.059082031	0	0	0	0	0	0	0	0	0	0.92504883	0.074951172	0.080078125	0.056640625	0.010986328	-0.012207031	0.123	36338.53	0.605	-3217.8	0.168
419	420	420	Category L	0.11987305	0.011962891	-0.95996094	-0.050292969	-0.22558594	0.45678711	0	0.146	7/11/2017	7	11	2017	1:56:25	6985	0.8	1	56	25	39	0.051269531	3.5175293	0.052978516	0.013183594	-0.9230957	14.250977	0.075927734	0	0	0	0	0	0	0	0	0	0.92480469	0.075195313	0.10449219	0.066650391	-0.001220703	-0.036621094	0.147	36062.82	0.637	-3101.28	0.173
420	421	421	Category L	0.095947266	0.023925781	-0.92382813	-0.045166016	-0.22265625	0.45239258	0	0.202	7/11/2017	7	11	2017	1:56:25	6985	0.9	1	56	25	39	0.051269531	3.5175293	0.0546875	0.013671875	-0.92285156	10.915527	0.042236328	0	0	0	0	0	0	0	0	0	0.92456055	0.075439453	0.052001953	0.041015625	0.010009766	-0.000732422	0.148	36052.14	0.646	-3118.06	0.177
421	422	422	Category L	0.11987305	0.023925781	-0.91186523	-0.045166016	-0.22363281	0.45361328	0	0.194	7/11/2017	7	11	2017	1:56:26	6986	0	1	56	26	39	0.051269531	3.5175293	0.056152344	0.013916016	-0.92260742	7.918457	0.065185547	0	0	0	0	0	0	0	0	0	0.92456055	0.075439453	0.084228516	0.063476563	0.009765625	0.010742188	0.168	35850.05	0.674	-3043.97	0.177
422	423	423	Category L	0.10791016	0.023925781	-0.93579102	-0.046386719	-0.22387695	0.46264648	0	0.173	7/11/2017	7	11	2017	1:56:26	6986	0.1	1	56	26	39	0.051269531	3.5175293	0.058105469	0.013916016	-0.92285156	6.5944824	0.052001953	0	0	0	0	0	0	0	0	0	0.92480469	0.075195313	0.072265625	0.049560547	0.009765625	-0.012695313	0.175	35783.92	0.758	-3205.1	0.194
423	424	424	Category L	0.11987305	0.011962891	-0.92382813	-0.046142578	-0.22460938	0.46166992	0	0.177	7/11/2017	7	11	2017	1:56:26	6986	0.2	1	56	26	39	0.051269531	3.5175293	0.059326172	0.014160156	-0.92260742	5.5454102	0.060546875	0	0	0	0	0	0	0	0	0	0.92480469	0.075195313	0.063720703	0.060302734	-0.002197266	-0.000976563	0.191	35640.45	0.782	-3155.88	0.202
424	425	425	Category L	0.13183594	0.011962891	-0.93579102	-0.041992188	-0.22680664	0.45361328	0	0.161	7/11/2017	7	11	2017	1:56:26	6986	0.3	1	56	26	39	0.051269531	3.5175293	0.060546875	0.014648438	-0.92260742	3.9077148	0.072265625	0	0	0	0	0	0	0	0	0	0.92456055	0.075439453	0.086914063	0.071044922	-0.002685547	-0.012939453	0.228	35342.66	0.748	-2865.03	0.239
425	426	426	Category L	0.13183594	0.011962891	-0.93579102	-0.042236328	-0.22583008	0.4543457	0	0.239	7/11/2017	7	11	2017	1:56:26	6986	0.4	1	56	26	39	0.051269531	3.5175293	0.062255859	0.014648438	-0.92260742	2.857666	0.070556641	0	0	0	0	0	0	0	0	0	0.92480469	0.075195313	0.085205078	0.069335938	-0.002685547	-0.012939453	0.259	35121.97	0.659	-2506.96	0.267
426	427	427	Category L	0.11987305	0.047851563	-0.93579102	-0.040527344	-0.22485352	0.45141602	0	0.428	7/11/2017	7	11	2017	1:56:26	6986	0.5	1	56	26	39	0.051269531	3.5175293	0.063720703	0.014892578	-0.92260742	2.3481445	0.066162109	0	0	0	0	0	0	0	0	0	0.92504883	0.074951172	0.1015625	0.055908203	0.032714844	-0.012939453	0.274	35022.79	0.599	-2296.27	0.267
427	428	428	Category L	0.13183594	0.011962891	-0.93579102	-0.042724609	-0.22509766	0.45239258	0	0.377	7/11/2017	7	11	2017	1:56:26	6986	0.6	1	56	26	39	0.051269531	3.5175293	0.065185547	0.015380859	-0.92211914	1.9746094	0.067871094	0	0	0	0	0	0	0	0	0	0.92456055	0.075439453	0.083496094	0.06640625	-0.003417969	-0.013427734	0.282	34971.68	0.572	-2196.67	0.355
428	429	429	Category L	0.10791016	0.047851563	-0.92382813	-0.047607422	-0.22265625	0.45849609	0	0.267	7/11/2017	7	11	2017	1:56:26	6986	0.7	1	56	26	40	0.051269531	3.5175293	0.066650391	0.015869141	-0.92211914	1.1396484	0.052001953	0	0	0	0	0	0	0	0	0	0.92456055	0.075439453	0.074462891	0.041015625	0.031738281	-0.001464844	0.314	34778.29	0.488	-1865.97	0.355
429	430	430	Category L	0.095947266	0.035888672	-0.91186523	-0.044677734	-0.2253418	0.45654297	0	0.223	7/11/2017	7	11	2017	1:56:26	6986	0.8	1	56	26	40	0.051269531	3.5175293	0.067871094	0.016113281	-0.92236328	0.090087891	0.035644531	0	0	0	0	0	0	0	0	0	0.92504883	0.074951172	0.058105469	0.027832031	0.01953125	0.010498047	0.307	34819.18	0.425	-1710.14	0.355
430	431	431	Category L	0.10791016	0.011962891	-0.92382813	-0.043212891	-0.22851563	0.45556641	0	0.355	7/11/2017	7	11	2017	1:56:26	6986	0.9	1	56	26	40	0.051269531	3.5175293	0.069091797	0.016357422	-0.92285156	0.72900391	0.038818359	0	0	0	0	0	0	0	0	0	0.92553711	0.074462891	0.043945313	0.038574219	-0.004394531	-0.000732422	0.294	34897.17	0.373	-1591.32	0.349
431	432	432	Category L	0.10791016	0.011962891	-0.91186523	-0.049804688	-0.22729492	0.45849609	0	0.195	7/11/2017	7	11	2017	1:56:27	6987	0	1	56	27	40	0.051269531	3.5175293	0.070068359	0.016357422	-0.9230957	1.0402832	0.039550781	0	0	0	0	0	0	0	0	0	0.92578125	0.07421875	0.053466797	0.037597656	-0.004394531	0.011230469	0.282	34971.68	0.388	-1675.24	0.325
432	433	433	Category L	0.071777344	0.023925781	-0.92382813	-0.047851563	-0.2253418	0.45751953	0	0.349	7/11/2017	7	11	2017	1:56:27	6987	0.1	1	56	27	40	0.051269531	3.5175293	0.071289063	0.016845703	-0.92260742	1.2155762	0.007080078	0	0	0	0	0	0	0	0	0	0.92553711	0.074462891	0.008300781	0.000244141	0.006835938	-0.000976563	0.291	34915.56	0.314	-1406.93	0.325
433	434	434	Category L	0.13183594	0.011962891	-0.92382813	-0.049316406	-0.22216797	0.4597168	0	0.304	7/11/2017	7	11	2017	1:56:27	6987	0.2	1	56	27	40	0.051269531	3.5175293	0.072021484	0.016601563	-0.92285156	1.3591309	0.059814453	0	0	0	0	0	0	0	0	0	0.92578125	0.07421875	0.065185547	0.059570313	-0.004638672	-0.000732422	0.307	34819.18	0.236	-1090.18	0.349
434	435	435	Category L	0.10791016	0.011962891	-0.93579102	-0.044677734	-0.22460938	0.4543457	0	0.325	7/11/2017	7	11	2017	1:56:27	6987	0.3	1	56	27	40	0.051269531	3.5175293	0.073486328	0.016845703	-0.92260742	1.333252	0.036865234	0	0	0	0	0	0	0	0	0	0.92578125	0.07421875	0.052246094	0.034179688	-0.004882813	-0.012939453	0.319	34749.53	0.165	-791.01	0.349
435	436	436	Category L	0.11987305	0.023925781	-0.92382813	-0.043457031	-0.22265625	0.45556641	0	0.318	7/11/2017	7	11	2017	1:56:27	6987	0.4	1	56	27	40	0.051025391	3.491748	0.075195313	0.017333984	-0.92285156	1.5822754	0.044921875	0	0	0	0	0	0	0	0	0	0.92602539	0.073974609	0.051757813	0.044433594	0.006347656	-0.000732422	0.354	34557.84	0.1	-473.79	0.391
436	437	437	Category L	0.11987305	0.011962891	-0.91186523	-0.04296875	-0.22216797	0.46044922	0	0.423	7/11/2017	7	11	2017	1:56:27	6987	0.5	1	56	27	40	0.051025391	3.491748	0.076416016	0.017333984	-0.92260742	1.2851563	0.044921875	0	0	0	0	0	0	0	0	0	0.92602539	0.073974609	0.059570313	0.043212891	-0.005371094	0.010742188	0.361	34521.36	0.061	-295.79	0.391
437	438	438	Category L	0.095947266	0.011962891	-0.93579102	-0.038085938	-0.22119141	0.45556641	0	0.405	7/11/2017	7	11	2017	1:56:27	6987	0.6	1	56	27	40	0.051025391	3.491748	0.077880859	0.017333984	-0.92260742	0.80883789	0.022705078	0	0	0	0	0	0	0	0	0	0.92602539	0.073974609	0.036376953	0.017822266	-0.005371094	-0.012939453	0.374	34455.1	-0.004	20.19	0.391
438	439	439	Category L	0.10791016	0	-0.91186523	-0.04296875	-0.22216797	0.46166992	0	0.391	7/11/2017	7	11	2017	1:56:27	6987	0.7	1	56	27	41	0.051025391	3.491748	0.078857422	0.017333984	-0.92260742	0.86279297	0.03515625	0	0	0	0	0	0	0	0	0	0.92602539	0.073974609	0.056884766	0.028808594	-0.017333984	0.010742188	0.38	34425.15	-0.021	106.57	0.405
439	440	440	Category L	0.095947266	0.011962891	-0.91186523	-0.038818359	-0.22192383	0.4543457	0	0.383	7/11/2017	7	11	2017	1:56:27	6987	0.8	1	56	27	41	0.051025391	3.491748	0.079833984	0.017578125	-0.92236328	0.7980957	0.020019531	0	0	0	0	0	0	0	0	0	0.92602539	0.073974609	0.032226563	0.015869141	-0.005615234	0.010498047	0.409	34285.56	-0.089	458.26	0.423
440	441	441	Category L	0.071777344	0.011962891	-0.91186523	-0.044433594	-0.22045898	0.46362305	0	0.364	7/11/2017	7	11	2017	1:56:27	6987	0.9	1	56	27	41	0.051025391	3.491748	0.081054688	0.018310547	-0.92211914	0.53515625	0.015380859	0	0	0	0	0	0	0	0	0	0.92602539	0.073974609	0.026123047	-0.009277344	-0.006347656	0.010253906	0.432	34180.44	-0.126	644.64	0.488
441	442	442	Category L	0.095947266	0.011962891	-0.89990234	-0.038085938	-0.22192383	0.4543457	0	0.488	7/11/2017	7	11	2017	1:56:28	6988	0	1	56	28	41	0.051025391	3.491748	0.082275391	0.018554688	-0.92211914	0.99023438	0.026855469	0	0	0	0	0	0	0	0	0	0.92602539	0.073974609	0.042480469	0.013427734	-0.006591797	0.022216797	0.454	34084.05	-0.144	717.51	0.538
442	443	443	Category L	0.071777344	0.011962891	-0.89990234	-0.041259766	-0.21850586	0.46166992	0	0.564	7/11/2017	7	11	2017	1:56:28	6988	0.1	1	56	28	41	0.051025391	3.491748	0.083251953	0.019042969	-0.92138672	1.451416	0.025634766	0	0	0	0	0	0	0	0	0	0.92553711	0.074462891	0.040527344	-0.011474609	-0.007080078	0.021484375	0.5	33894.14	-0.207	1009.14	0.564
443	444	444	Category L	0.035888672	0.011962891	-0.94799805	-0.042236328	-0.22045898	0.46655273	0	0.538	7/11/2017	7	11	2017	1:56:28	6988	0.2	1	56	28	41	0.051025391	3.491748	0.083984375	0.01953125	-0.9206543	1.505127	0.055908203	0	0	0	0	0	0	0	0	0	0.92456055	0.075439453	0.083007813	-0.048095703	-0.007568359	-0.027099609	0.534	33762.67	-0.251	1202.7	0.586
444	445	445	Category L	0.10791016	0.023925781	-0.92382813	-0.039550781	-0.21875	0.45532227	0	0.667	7/11/2017	7	11	2017	1:56:28	6988	0.3	1	56	28	41	0.051025391	3.491748	0.084716797	0.020019531	-0.92016602	1.557373	0.0234375	0	0	0	0	0	0	0	0	0	0.92431641	0.075683594	0.030273438	0.022949219	0.003662109	-0.003417969	0.601	33522.29	-0.339	1579.48	0.586
445	446	446	Category L	0.095947266	0.011962891	-0.89990234	-0.038085938	-0.22119141	0.45751953	0	0.586	7/11/2017	7	11	2017	1:56:28	6988	0.4	1	56	28	41	0.051025391	3.491748	0.084960938	0.020507813	-0.91967773	1.4086914	0.024169922	0	0	0	0	0	0	0	0	0	0.92382813	0.076171875	0.039306641	0.010742188	-0.008544922	0.019775391	0.593	33549.81	-0.368	1815.47	0.667
446	447	447	Category L	0.083984375	0.011962891	-0.93579102	-0.030517578	-0.21899414	0.45825195	0	0.766	7/11/2017	7	11	2017	1:56:28	6988	0.5	1	56	28	41	0.051025391	3.491748	0.084716797	0.020263672	-0.91992188	1.1801758	0.017822266	0	0	0	0	0	0	0	0	0	0.92407227	0.075927734	0.025146484	-0.000732422	-0.008300781	-0.015625	0.625	33441.45	-0.42	2081.24	0.667
447	448	448	Category L	0.083984375	0.011962891	-0.91186523	-0.028320313	-0.22045898	0.45629883	0	0.439	7/11/2017	7	11	2017	1:56:28	6988	0.6	1	56	28	41	0.051025391	3.491748	0.083984375	0.020019531	-0.91992188	0.081054688	0.011474609	0	0	0	0	0	0	0	0	0	0.92382813	0.076171875	0.016357422	0	-0.008056641	0.008056641	0.552	33695.79	-0.376	2078.86	0.671
448	449	449	Category L	0.11987305	0.011962891	-0.91186523	-0.029296875	-0.22192383	0.45556641	0	0.759	7/11/2017	7	11	2017	1:56:28	6988	0.7	1	56	28	42	0.051025391	3.491748	0.083007813	0.020019531	-0.92016602	1.0090332	0.038574219	0	0	0	0	0	0	0	0	0	0.92407227	0.075927734	0.053222656	0.036621094	-0.008056641	0.008300781	0.553	33692.13	-0.393	2236.29	0.671
449	450	450	Category L	0.083984375	0.059814453	-0.94799805	-0.029052734	-0.22045898	0.4543457	0	0.099	7/11/2017	7	11	2017	1:56:28	6988	0.8	1	56	28	42	0.051025391	3.491748	0.081542969	0.020263672	-0.92138672	1.161377	0.047363281	0	0	0	0	0	0	0	0	0	0.92529297	0.074707031	0.067871094	0.002197266	0.039306641	-0.026367188	0.553	33692.13	-0.412	2435.99	0.671
450	451	451	Category L	0.083984375	0.011962891	-0.92382813	-0.031738281	-0.2199707	0.46142578	0	0.671	7/11/2017	7	11	2017	1:56:28	6988	0.9	1	56	28	42	0.051025391	3.491748	0.080810547	0.020751953	-0.92211914	1.5180664	0.009521484	0	0	0	0	0	0	0	0	0	0.92602539	0.073974609	0.013427734	0.002929688	-0.008789063	-0.001464844	0.524	33800.61	-0.404	2575.39	0.592
451	452	452	Category L	0.071777344	0.011962891	-0.89990234	-0.033203125	-0.22314453	0.45654297	0	0.587	7/11/2017	7	11	2017	1:56:29	6989	0	1	56	29	42	0.051025391	3.491748	0.080078125	0.020996094	-0.92260742	2.7236328	0.025878906	0	0	0	0	0	0	0	0	0	0.92626953	0.073730469	0.040283203	-0.008300781	-0.009033203	0.022705078	0.545	33721.58	-0.402	2384.52	0.592
452	453	453	Category L	0.071777344	0.035888672	-0.91186523	-0.030761719	-0.22070313	0.45727539	0	0.592	7/11/2017	7	11	2017	1:56:29	6989	0.1	1	56	29	42	0.051025391	3.491748	0.078369141	0.021484375	-0.92260742	2.6821289	0.019042969	0	0	0	0	0	0	0	0	0	0.92602539	0.073974609	0.031494141	-0.006591797	0.014160156	0.010742188	0.516	33831.39	-0.369	2231.43	0.592
453	454	454	Category L	0.095947266	0.011962891	-0.88793945	-0.031494141	-0.2253418	0.45825195	0	0.564	7/11/2017	7	11	2017	1:56:29	6989	0.2	1	56	29	42	0.051025391	3.491748	0.076904297	0.021972656	-0.9230957	1.7712402	0.041259766	0	0	0	0	0	0	0	0	0	0.92651367	0.073486328	0.064208984	0.018798828	-0.010009766	0.03515625	0.605	33508.63	-0.47	2687.08	0.636
454	455	455	Category L	0.047851563	0.011962891	-0.92382813	-0.02734375	-0.22143555	0.45532227	0	0.583	7/11/2017	7	11	2017	1:56:29	6989	0.3	1	56	29	42	0.051025391	3.491748	0.075195313	0.021972656	-0.9230957	1.0922852	0.029296875	0	0	0	0	0	0	0	0	0	0.92626953	0.073730469	0.038330078	-0.02734375	-0.010009766	-0.000488281	0.66	33327.96	-0.528	2902.46	0.636
455	456	456	Category L	0.083984375	0.011962891	-0.94799805	-0.029052734	-0.22290039	0.45532227	0	0.636	7/11/2017	7	11	2017	1:56:29	6989	0.4	1	56	29	42	0.051025391	3.491748	0.07421875	0.021728516	-0.9230957	0.3972168	0.028320313	0	0	0	0	0	0	0	0	0	0.92626953	0.073730469	0.044433594	0.009521484	-0.009765625	-0.024658203	0.683	33256.01	-0.569	3197.25	0.636
456	457	457	Category L	0.047851563	0.023925781	-0.92382813	-0.025878906	-0.22216797	0.45629883	0	1.003	7/11/2017	7	11	2017	1:56:29	6989	0.5	1	56	29	42	0.051025391	3.491748	0.072998047	0.020996094	-0.92382813	0.029541016	0.025390625	0	0	0	0	0	0	0	0	0	0.92675781	0.073242188	0.028076172	-0.025146484	0.002685547	0	0.666	33309	-0.535	2933.13	0.65
457	458	458	Category L	0.059814453	0.047851563	-0.89990234	-0.028808594	-0.22705078	0.45556641	0	0.725	7/11/2017	7	11	2017	1:56:29	6989	0.6	1	56	29	42	0.051025391	3.491748	0.071777344	0.020751953	-0.92407227	1.4160156	0.038085938	0	0	0	0	0	0	0	0	0	0.92700195	0.072998047	0.063232422	-0.011962891	0.026855469	0.024169922	0.681	33262.19	-0.571	3244.42	0.725
458	459	459	Category L	0.095947266	0.035888672	-0.89990234	-0.030029297	-0.22216797	0.46435547	0	0.489	7/11/2017	7	11	2017	1:56:29	6989	0.7	1	56	29	43	0.051025391	3.491748	0.070556641	0.020996094	-0.92431641	2.2036133	0.038085938	0	0	0	0	0	0	0	0	0	0.92724609	0.072753906	0.064453125	0.025146484	0.014648438	0.024414063	0.728	33120.73	-0.628	3526.5	0.87
459	460	460	Category L	0.047851563	0.035888672	-0.89990234	-0.022949219	-0.22436523	0.45532227	0	0.65	7/11/2017	7	11	2017	1:56:29	6989	0.8	1	56	29	43	0.051025391	3.491748	0.069580078	0.021484375	-0.92407227	1.8647461	0.035644531	0	0	0	0	0	0	0	0	0	0.92700195	0.072998047	0.060546875	-0.021728516	0.014160156	0.024169922	0.784	32961.54	-0.655	3304.23	0.967
460	461	461	Category L	0.059814453	0.011962891	-0.92382813	-0.025878906	-0.22216797	0.45825195	0	0.87	7/11/2017	7	11	2017	1:56:29	6989	0.9	1	56	29	43	0.051025391	3.491748	0.068603516	0.021484375	-0.92333984	2.0388184	0.013183594	0	0	0	0	0	0	0	0	0	0.92626953	0.073730469	0.018798828	-0.008789063	-0.009521484	-0.000244141	0.794	32934.08	-0.65	3161.11	0.967
461	462	462	Category L	0.059814453	0.011962891	-0.92382813	-0.026123047	-0.22143555	0.45727539	0	0.967	7/11/2017	7	11	2017	1:56:30	6990	0	1	56	30	43	0.051025391	3.491748	0.067626953	0.021972656	-0.9230957	2.3996582	0.012695313	0	0	0	0	0	0	0	0	0	0.92578125	0.07421875	0.018310547	-0.0078125	-0.010009766	-0.000488281	0.842	32806.08	-0.675	3053.6	1.017
462	463	463	Category L	0.023925781	0.011962891	-0.92382813	-0.024902344	-0.22680664	0.45532227	0	1.064	7/11/2017	7	11	2017	1:56:30	6990	0.1	1	56	30	43	0.051025391	3.491748	0.06640625	0.021972656	-0.92333984	2.2258301	0.043701172	0	0	0	0	0	0	0	0	0	0.92602539	0.073974609	0.052978516	-0.042480469	-0.010009766	-0.000244141	0.933	32578.82	-0.77	3319.85	1.017
463	464	464	Category L	0.059814453	0.035888672	-0.93579102	-0.022949219	-0.22363281	0.45605469	0	1.017	7/11/2017	7	11	2017	1:56:30	6990	0.2	1	56	30	43	0.051025391	3.491748	0.064941406	0.021972656	-0.92333984	1.7646484	0.019042969	0	0	0	0	0	0	0	0	0	0.92578125	0.07421875	0.03125	-0.005126953	0.013671875	-0.012207031	0.973	32484.57	-0.787	3199.63	1.017
464	465	465	Category L	0.059814453	0.023925781	-0.93579102	-0.022705078	-0.22265625	0.45532227	0	1.032	7/11/2017	7	11	2017	1:56:30	6990	0.3	1	56	30	43	0.051025391	3.491748	0.063720703	0.022216797	-0.92333984	0.9909668	0.012939453	0	0	0	0	0	0	0	0	0	0.92578125	0.07421875	0.017578125	-0.00390625	0.001464844	-0.012207031	0.976	32477.63	-0.779	3111.52	1.017
465	466	466	Category L	0.059814453	0.023925781	-0.92382813	-0.020507813	-0.22338867	0.45532227	0	0.888	7/11/2017	7	11	2017	1:56:30	6990	0.4	1	56	30	43	0.051025391	3.491748	0.062011719	0.022216797	-0.92382813	0.21777344	0.002685547	0	0	0	0	0	0	0	0	0	0.92602539	0.073974609	0.003662109	-0.002197266	0.001464844	0	0.918	32615.01	-0.733	3078.06	1.017
466	467	467	Category L	0.083984375	0.023925781	-0.89990234	-0.021972656	-0.22119141	0.45532227	0	0.892	7/11/2017	7	11	2017	1:56:30	6990	0.5	1	56	30	43	0.051025391	3.491748	0.061035156	0.023681641	-0.92382813	0.3112793	0.032958984	0	0	0	0	0	0	0	0	0	0.92602539	0.073974609	0.046875	0.022705078	0	0.023925781	0.873	32726.52	-0.687	2957.68	0.901
467	468	468	Category L	0.059814453	0.023925781	-0.93579102	-0.026123047	-0.22363281	0.45214844	0	0.62	7/11/2017	7	11	2017	1:56:30	6990	0.6	1	56	30	43	0.051025391	3.491748	0.059570313	0.023925781	-0.92382813	0.24169922	0.01171875	0	0	0	0	0	0	0	0	0	0.92602539	0.073974609	0.01171875	0	0	-0.01171875	0.854	32775.01	-0.666	2891.58	0.892
468	469	469	Category L	0.035888672	0.011962891	-0.93579102	-0.024414063	-0.22119141	0.45922852	0	0.794	7/11/2017	7	11	2017	1:56:30	6990	0.7	1	56	30	44	0.051025391	3.491748	0.058105469	0.024414063	-0.92358398	0.62353516	0.028320313	0	0	0	0	0	0	0	0	0	0.92578125	0.07421875	0.046875	-0.022216797	-0.012451172	-0.011962891	0.802	32912.32	-0.628	2880.92	0.888
469	470	470	Category L	0.035888672	0.023925781	-0.93579102	-0.024658203	-0.22265625	0.46020508	0	0.901	7/11/2017	7	11	2017	1:56:30	6990	0.8	1	56	30	44	0.051025391	3.491748	0.056884766	0.024169922	-0.92358398	1.3310547	0.024169922	0	0	0	0	0	0	0	0	0	0.92578125	0.07421875	0.033447266	-0.020996094	-0.000244141	-0.011962891	0.732	33109.04	-0.57	2799.49	0.794
470	471	471	Category L	0.023925781	0.023925781	-0.94799805	-0.025390625	-0.22607422	0.45532227	0	0.722	7/11/2017	7	11	2017	1:56:30	6990	0.9	1	56	30	44	0.051025391	3.491748	0.055664063	0.024169922	-0.92382813	1.909668	0.039794922	0	0	0	0	0	0	0	0	0	0.92578125	0.07421875	0.056152344	-0.031738281	-0.000244141	-0.023925781	0.667	33305.85	-0.521	2767.7	0.722
471	472	472	Category L	0.035888672	0.035888672	-0.92382813	-0.025146484	-0.21948242	0.45288086	0	0.466	7/11/2017	7	11	2017	1:56:31	6991	0	1	56	31	44	0.051025391	3.491748	0.054443359	0.023925781	-0.92382813	2.4133301	0.021972656	0	0	0	0	0	0	0	0	0	0.92578125	0.07421875	0.030517578	-0.018554688	0.01171875	0	0.67	33296.44	-0.534	2887.83	0.722
472	473	473	Category L	0.023925781	0.011962891	-0.94799805	-0.018554688	-0.22338867	0.45800781	0	0.504	7/11/2017	7	11	2017	1:56:31	6991	0.1	1	56	31	44	0.051025391	3.491748	0.053222656	0.022949219	-0.92407227	1.9572754	0.039306641	0	0	0	0	0	0	0	0	0	0.92578125	0.07421875	0.064208984	-0.029296875	-0.010986328	-0.023681641	0.605	33508.63	-0.45	2470.4	0.634
473	474	474	Category L	0.059814453	0.023925781	-0.92382813	-0.022216797	-0.22021484	0.46337891	0	0.634	7/11/2017	7	11	2017	1:56:31	6991	0.2	1	56	31	44	0.051757813	3.5175293	0.052246094	0.021484375	-0.92407227	1.3833008	0.007568359	0	0	0	0	0	0	0	0	0	0.92602539	0.073974609	0.010009766	0.007324219	0.002197266	0.000244141	0.543	33729	-0.386	2229.63	0.525
474	475	475	Category L	0.047851563	0.023925781	-0.92382813	-0.026367188	-0.22509766	0.45532227	0	0.407	7/11/2017	7	11	2017	1:56:31	6991	0.3	1	56	31	44	0.051757813	3.5175293	0.050537109	0.020751953	-0.92431641	1.2104492	0.004150391	0	0	0	0	0	0	0	0	0	0.92602539	0.073974609	0.006347656	-0.002685547	0.002929688	0.000488281	0.484	33958.52	-0.297	1716.86	0.504
475	476	476	Category L	0.059814453	0.011962891	-0.91186523	-0.021484375	-0.22509766	0.45605469	0	0.525	7/11/2017	7	11	2017	1:56:31	6991	0.4	1	56	31	44	0.051757813	3.5175293	0.049316406	0.020263672	-0.92456055	1.263916	0.018310547	0	0	0	0	0	0	0	0	0	0.92602539	0.073974609	0.031494141	0.010253906	-0.008300781	0.012695313	0.454	34084.05	-0.258	1513.57	0.504
476	477	477	Category L	0.059814453	0.023925781	-0.92382813	-0.019775391	-0.22412109	0.45629883	0	0.37	7/11/2017	7	11	2017	1:56:31	6991	0.5	1	56	31	44	0.051757813	3.5175293	0.047851563	0.01953125	-0.92456055	1.6315918	0.012451172	0	0	0	0	0	0	0	0	0	0.92602539	0.073974609	0.016845703	0.01171875	0.004150391	0.000732422	0.422	34225.57	-0.191	1094.71	0.407
477	478	478	Category L	0.023925781	0.011962891	-0.93579102	-0.019775391	-0.22583008	0.453125	0	0.285	7/11/2017	7	11	2017	1:56:31	6991	0.6	1	56	31	44	0.051757813	3.5175293	0.046386719	0.019287109	-0.92504883	1.951416	0.025878906	0	0	0	0	0	0	0	0	0	0.92626953	0.073730469	0.040527344	-0.022460938	-0.007324219	-0.010498047	0.37	34475.29	-0.107	619.78	0.37
478	479	479	Category L	0.023925781	0.047851563	-0.91186523	-0.028564453	-0.22387695	0.45727539	0	0.315	7/11/2017	7	11	2017	1:56:31	6991	0.7	1	56	31	45	0.051757813	3.5175293	0.044921875	0.018798828	-0.92529297	1.4370117	0.038330078	0	0	0	0	0	0	0	0	0	0.92651367	0.073486328	0.063476563	-0.020996094	0.028808594	0.013427734	0.359	34531.72	-0.118	715.6	0.338
479	480	480	Category L	0.035888672	0.023925781	-0.93579102	-0.029541016	-0.22705078	0.45825195	0	0.321	7/11/2017	7	11	2017	1:56:31	6991	0.8	1	56	31	45	0.051757813	3.5175293	0.043701172	0.018798828	-0.92529297	0.81054688	0.013671875	0	0	0	0	0	0	0	0	0	0.92651367	0.073486328	0.022949219	-0.0078125	0.004882813	-0.010253906	0.32	34743.82	-0.086	554.31	0.321
480	481	481	Category L	0.071777344	0.023925781	-0.92382813	-0.026123047	-0.22753906	0.45239258	0	0.338	7/11/2017	7	11	2017	1:56:31	6991	0.9	1	56	31	45	0.051757813	3.5175293	0.042480469	0.018798828	-0.92553711	0.2175293	0.029541016	0	0	0	0	0	0	0	0	0	0.92675781	0.073242188	0.035888672	0.029052734	0.004882813	0.001708984	0.306	34825.08	-0.094	641.16	0.315
481	482	482	Category L	0.047851563	0.023925781	-0.93579102	-0.025390625	-0.22851563	0.44897461	0	0.296	7/11/2017	7	11	2017	1:56:32	6992	0	1	56	32	45	0.051757813	3.5175293	0.041503906	0.018554688	-0.92578125	0.45214844	0.012695313	0	0	0	0	0	0	0	0	0	0.92700195	0.072998047	0.021240234	0.006103516	0.005126953	-0.009765625	0.31	34801.56	-0.095	640.95	0.315
482	483	483	Category L	0.059814453	0.035888672	-0.91186523	-0.02734375	-0.23022461	0.453125	0	0.284	7/11/2017	7	11	2017	1:56:32	6992	0.1	1	56	32	45	0.051757813	3.5175293	0.040283203	0.018310547	-0.92626953	0.41015625	0.029785156	0	0	0	0	0	0	0	0	0	0.92724609	0.072753906	0.051269531	0.019287109	0.017333984	0.014404297	0.293	34903.28	-0.11	807.64	0.307
483	484	484	Category L	0.047851563	0.011962891	-0.92382813	-0.029296875	-0.22753906	0.45825195	0	0.307	7/11/2017	7	11	2017	1:56:32	6992	0.2	1	56	32	45	0.051757813	3.5175293	0.039306641	0.018066406	-0.92675781	0.22680664	0.010742188	0	0	0	0	0	0	0	0	0	0.92773438	0.072265625	0.017578125	0.008300781	-0.006103516	0.002929688	0.283	34965.37	-0.125	983.14	0.296
484	485	485	Category L	0.023925781	0.035888672	-0.89990234	-0.03125	-0.22949219	0.45751953	0	0.217	7/11/2017	7	11	2017	1:56:32	6992	0.3	1	56	32	45	0.051757813	3.5175293	0.038818359	0.017578125	-0.92724609	1.6738281	0.035888672	0	0	0	0	0	0	0	0	0	0.92822266	0.071777344	0.060302734	-0.014892578	0.018066406	0.02734375	0.262	35101.77	-0.11	908.26	0.284
485	486	486	Category L	0.023925781	0.011962891	-0.92382813	-0.028564453	-0.22875977	0.45556641	0	0.256	7/11/2017	7	11	2017	1:56:32	6992	0.4	1	56	32	45	0.051757813	3.5175293	0.037353516	0.017333984	-0.92724609	2.5869141	0.015136719	0	0	0	0	0	0	0	0	0	0.92822266	0.071777344	0.022705078	-0.013427734	-0.005371094	0.003417969	0.225	35365.28	-0.09	830.43	0.256
486	487	487	Category L	0.023925781	0.011962891	-0.92382813	-0.030517578	-0.23413086	0.44921875	0	0.217	7/11/2017	7	11	2017	1:56:32	6992	0.5	1	56	32	45	0.051757813	3.5175293	0.036132813	0.017089844	-0.92797852	2.8881836	0.013916016	0	0	0	0	0	0	0	0	0	0.92871094	0.071289063	0.021728516	-0.012207031	-0.005126953	0.004150391	0.205	35522.69	-0.071	684.52	0.217
487	488	488	Category L	0.047851563	0.011962891	-0.91186523	-0.03125	-0.23266602	0.45556641	0	0.069	7/11/2017	7	11	2017	1:56:32	6992	0.6	1	56	32	45	0.051757813	3.5175293	0.034912109	0.016845703	-0.92797852	3.2531738	0.021240234	0	0	0	0	0	0	0	0	0	0.92871094	0.071289063	0.033935547	0.012695313	-0.004882813	0.016113281	0.176	35774.65	-0.053	563.88	0.217
488	489	489	Category L	0.023925781	0.023925781	-0.95996094	-0.029541016	-0.2331543	0.45141602	0	0.168	7/11/2017	7	11	2017	1:56:32	6992	0.7	1	56	32	46	0.051757813	3.5175293	0.033935547	0.016357422	-0.9284668	3.0895996	0.033691406	0	0	0	0	0	0	0	0	0	0.92919922	0.070800781	0.048828125	-0.010009766	0.007324219	-0.03125	0.16	35928.42	-0.042	472.97	0.168
489	490	490	Category L	0.023925781	0.035888672	-0.92382813	-0.033203125	-0.22607422	0.453125	0	0.129	7/11/2017	7	11	2017	1:56:32	6992	0.8	1	56	32	46	0.051757813	3.5175293	0.032714844	0.016113281	-0.92871094	2.6630859	0.021972656	0	0	0	0	0	0	0	0	0	0.92944336	0.070556641	0.033447266	-0.008789063	0.01953125	0.004882813	0.141	36128.12	-0.034	419.55	0.14
490	491	491	Category L	0.059814453	0.011962891	-0.91186523	-0.033691406	-0.23193359	0.45043945	0	0.124	7/11/2017	7	11	2017	1:56:32	6992	0.9	1	56	32	46	0.051757813	3.5175293	0.031494141	0.015380859	-0.9284668	2.1953125	0.032714844	0	0	0	0	0	0	0	0	0	0.92919922	0.070800781	0.048095703	0.028076172	-0.003417969	0.016601563	0.12	36376	-0.016	213.67	0.14
491	492	492	Category L	0.035888672	0.035888672	-0.92382813	-0.028808594	-0.2331543	0.45336914	0	0.14	7/11/2017	7	11	2017	1:56:33	6993	0	1	56	33	46	0.051757813	3.5175293	0.030517578	0.015136719	-0.9284668	2.2070313	0.021728516	0	0	0	0	0	0	0	0	0	0.92919922	0.070800781	0.030517578	0.005126953	0.020507813	0.004638672	0.143	36106.1	-0.038	469.46	0.168
492	493	493	Category L	0.035888672	0.023925781	-0.93579102	-0.03125	-0.23510742	0.4543457	0	0.092	7/11/2017	7	11	2017	1:56:33	6993	0.1	1	56	33	46	0.051757813	3.5175293	0.029541016	0.014892578	-0.92871094	2.3776855	0.012695313	0	0	0	0	0	0	0	0	0	0.92944336	0.070556641	0.021728516	0.006103516	0.008789063	-0.006835938	0.147	36062.82	-0.054	689.78	0.14
493	494	494	Category L	0.047851563	0.035888672	-0.92382813	-0.030517578	-0.23583984	0.4543457	0	0.206	7/11/2017	7	11	2017	1:56:33	6993	0.2	1	56	33	46	0.051757813	3.5175293	0.028564453	0.014160156	-0.92895508	1.8850098	0.029052734	0	0	0	0	0	0	0	0	0	0.92944336	0.070556641	0.045898438	0.019042969	0.021484375	0.005126953	0.135	36195.71	-0.033	422.51	0.14
494	495	495	Category L	0.023925781	0.023925781	-0.93579102	-0.032226563	-0.23657227	0.44921875	0	0.195	7/11/2017	7	11	2017	1:56:33	6993	0.3	1	56	33	46	0.051757813	3.5175293	0.027587891	0.014160156	-0.9296875	1.269043	0.011962891	0	0	0	0	0	0	0	0	0	0.93017578	0.069824219	0.01953125	-0.003662109	0.009521484	-0.005859375	0.132	36230.42	-0.042	569.31	0.14
495	496	496	Category L	0.047851563	0.011962891	-0.94799805	-0.032714844	-0.2253418	0.45532227	0	0.058	7/11/2017	7	11	2017	1:56:33	6993	0.4	1	56	33	46	0.051757813	3.5175293	0.027099609	0.013671875	-0.9296875	1.0529785	0.02734375	0	0	0	0	0	0	0	0	0	0.93017578	0.069824219	0.040527344	0.020507813	-0.001708984	-0.018066406	0.114	36453.26	-0.019	268.59	0.195
496	497	497	Category L	0.023925781	0.011962891	-0.94799805	-0.033203125	-0.23095703	0.45556641	0	0.103	7/11/2017	7	11	2017	1:56:33	6993	0.5	1	56	33	46	0.051757813	3.5175293	0.026123047	0.013671875	-0.92944336	0.62109375	0.018554688	0	0	0	0	0	0	0	0	0	0.92993164	0.070068359	0.022460938	-0.002197266	-0.001708984	-0.018310547	0.131	36242.13	-0.037	495.03	0.195
497	498	498	Category L	0.035888672	0.035888672	-0.93579102	-0.031982422	-0.23413086	0.44921875	0	0.031	7/11/2017	7	11	2017	1:56:33	6993	0.6	1	56	33	46	0.051757813	3.5175293	0.025390625	0.013183594	-0.92919922	0.032714844	0.025634766	0	0	0	0	0	0	0	0	0	0.9296875	0.0703125	0.039306641	0.010253906	0.022460938	-0.006347656	0.11	36506.61	-0.017	245.99	0.136
498	499	499	Category L	0.035888672	0.047851563	-0.92382813	-0.03125	-0.23168945	0.45556641	0	0.198	7/11/2017	7	11	2017	1:56:33	6993	0.7	1	56	33	47	0.051757813	3.5175293	0.024658203	0.012451172	-0.9296875	0.35205078	0.037353516	0	0	0	0	0	0	0	0	0	0.92993164	0.070068359	0.052001953	0.010986328	0.03515625	0.005859375	0.1	36647.23	0.009	-127.03	0.136
499	500	500	Category L	0.035888672	0.023925781	-0.89990234	-0.032226563	-0.23266602	0.45751953	0	0.075	7/11/2017	7	11	2017	1:56:33	6993	0.8	1	56	33	47	0.051757813	3.5175293	0.023681641	0.01171875	-0.92993164	1.1931152	0.034667969	0	0	0	0	0	0	0	0	0	0.93041992	0.069580078	0.054443359	0.011962891	0.011962891	0.030029297	0.129	36265.77	-0.036	486.83	0.193
500	501	501	Category L	0.011962891	0.047851563	-0.89990234	-0.034423828	-0.23413086	0.45654297	0	0.136	7/11/2017	7	11	2017	1:56:33	6993	0.9	1	56	33	47	0.051757813	3.5175293	0.023193359	0.011230469	-0.93041992	1.9382324	0.048828125	0	0	0	0	0	0	0	0	0	0.93066406	0.069335938	0.078369141	-0.011230469	0.036376953	0.030517578	0.144	36095.19	-0.037	452.48	0.193
501	502	502	Category L	0.023925781	0.023925781	-0.92382813	-0.033935547	-0.23852539	0.45239258	0	0.233	7/11/2017	7	11	2017	1:56:34	6994	0	1	56	34	47	0.051757813	3.5175293	0.022705078	0.010986328	-0.93066406	2.6713867	0.014404297	0	0	0	0	0	0	0	0	0	0.9309082	0.069091797	0.020751953	0.000976563	0.012695313	0.006835938	0.167	35859.68	-0.057	646.93	0.193
502	503	503	Category L	0	0.035888672	-0.93579102	-0.033935547	-0.23999023	0.44848633	0	0.193	7/11/2017	7	11	2017	1:56:34	6994	0.1	1	56	34	47	0.051757813	3.5175293	0.021972656	0.010986328	-0.93066406	3.5732422	0.033447266	0	0	0	0	0	0	0	0	0	0.9309082	0.069091797	0.051757813	-0.021972656	0.024658203	-0.004882813	0.163	35898.67	-0.06	705.22	0.193
503	504	504	Category L	0.011962891	0.035888672	-0.93579102	-0.028808594	-0.23510742	0.44824219	0	0.168	7/11/2017	7	11	2017	1:56:34	6994	0.2	1	56	34	47	0.051757813	3.5175293	0.021484375	0.010986328	-0.9309082	4.9108887	0.026855469	0	0	0	0	0	0	0	0	0	0.93115234	0.068847656	0.0390625	-0.009521484	0.024658203	-0.004638672	0.186	35684.2	-0.064	666.74	0.205
504	505	505	Category L	0	0.011962891	-0.95996094	-0.033203125	-0.22949219	0.44726563	0	0.176	7/11/2017	7	11	2017	1:56:34	6994	0.3	1	56	34	47	0.051757813	3.5175293	0.020996094	0.010742188	-0.93115234	6.0310059	0.035644531	0	0	0	0	0	0	0	0	0	0.93139648	0.068603516	0.051025391	-0.020996094	0.000976563	-0.028564453	0.197	35589.15	-0.082	851	0.205
505	506	506	Category L	0.047851563	0.11987305	-0.93579102	-0.035644531	-0.24194336	0.44628906	0	0.21	7/11/2017	7	11	2017	1:56:34	6994	0.4	1	56	34	47	0.051757813	3.5175293	0.020263672	0.010498047	-0.93115234	7.4338379	0.11254883	0	0	0	0	0	0	0	0	0	0.93139648	0.068603516	0.14135742	0.02734375	0.10913086	-0.004394531	0.185	35693.07	-0.067	708.32	0.201
506	507	507	Category L	0.011962891	0.059814453	-0.94799805	-0.045654297	-0.23242188	0.45166016	0	0.205	7/11/2017	7	11	2017	1:56:34	6994	0.5	1	56	34	47	0.051757813	3.5175293	0.01953125	0.010253906	-0.9309082	9.4267578	0.052490234	0	0	0	0	0	0	0	0	0	0.93115234	0.068847656	0.073730469	-0.007568359	0.049316406	-0.016845703	0.186	35684.2	-0.068	717.19	0.201
507	508	508	Category L	0.011962891	0.059814453	-0.91186523	-0.05859375	-0.23168945	0.46069336	0	0.159	7/11/2017	7	11	2017	1:56:34	6994	0.6	1	56	34	47	0.051757813	3.5175293	0.018310547	0.010253906	-0.9309082	11.619629	0.053222656	0	0	0	0	0	0	0	0	0	0.93115234	0.068847656	0.074951172	-0.006347656	0.049316406	0.019042969	0.188	35666.59	-0.078	840.02	0.201
508	509	509	Category L	0.011962891	0.023925781	-0.92382813	-0.082519531	-0.21655273	0.4609375	0	0.201	7/11/2017	7	11	2017	1:56:34	6994	0.7	1	56	34	48	0.051757813	3.5175293	0.017578125	0.010009766	-0.93017578	13.87207	0.016113281	0	0	0	0	0	0	0	0	0	0.93041992	0.069580078	0.025878906	-0.005615234	0.013671875	0.006347656	0.174	35793.24	-0.061	673.21	0.201
509	510	510	Category L	0	0.035888672	-0.93579102	-0.09765625	-0.20678711	0.45996094	0	0.179	7/11/2017	7	11	2017	1:56:34	6994	0.8	1	56	34	48	0.051757813	3.5175293	0.017333984	0.010009766	-0.92993164	15.749512	0.031738281	0	0	0	0	0	0	0	0	0	0.93017578	0.069824219	0.049072266	-0.017333984	0.025634766	-0.005615234	0.162	35908.53	-0.061	724.14	0.179
510	511	511	Category L	0.011962891	0	-0.91186523	-0.11328125	-0.18212891	0.46386719	0	0.095	7/11/2017	7	11	2017	1:56:34	6994	0.9	1	56	34	48	0.051757813	3.5175293	0.016845703	0.009521484	-0.92993164	17.259766	0.020996094	0	0	0	0	0	0	0	0	0	0.93017578	0.069824219	0.032714844	-0.004882813	-0.009521484	0.018066406	0.146	36073.55	-0.049	618.08	0.159
511	512	512	Category L	0.011962891	-0.071777344	-0.93579102	-0.12011719	-0.18212891	0.46679688	0	0.137	7/11/2017	7	11	2017	1:56:35	6995	0	1	56	35	48	0.051269531	3.4675781	0.016357422	0.008789063	-0.92993164	18.481445	0.081054688	0	0	0	0	0	0	0	0	0	0.93017578	0.069824219	0.091064453	-0.004394531	-0.080566406	-0.005615234	0.136	36184.27	-0.041	537.58	0.179
512	513	513	Category L	-0.011962891	-0.083984375	-0.93579102	-0.12939453	-0.17602539	0.47436523	0	0.109	7/11/2017	7	11	2017	1:56:35	6995	0.1	1	56	35	48	0.051269531	3.4675781	0.015869141	0.008300781	-0.93041992	19.437744	0.096679688	0	0	0	0	0	0	0	0	0	0.93041992	0.069580078	0.12573242	-0.027832031	-0.092285156	-0.005126953	0.155	35979.03	-0.057	697.68	0.179
513	514	514	Category L	0	-0.047851563	-0.93579102	-0.1328125	-0.18261719	0.46411133	0	0.096	7/11/2017	7	11	2017	1:56:35	6995	0.2	1	56	35	48	0.051269531	3.4675781	0.015625	0.008300781	-0.93041992	19.916748	0.05859375	0	0	0	0	0	0	0	0	0	0.93066406	0.069335938	0.076904297	-0.015625	-0.056152344	-0.005126953	0.157	35958.63	-0.058	703.28	0.193
514	515	515	Category L	0	-0.023925781	-0.94799805	-0.12890625	-0.18310547	0.47119141	0	0.315	7/11/2017	7	11	2017	1:56:35	6995	0.3	1	56	35	48	0.051269531	3.4675781	0.014892578	0.007568359	-0.9309082	19.865479	0.038818359	0	0	0	0	0	0	0	0	0	0.9309082	0.069091797	0.063720703	-0.014892578	-0.031494141	-0.017089844	0.187	35675.38	-0.093	1061.78	0.195
515	516	516	Category L	0	-0.035888672	-0.93579102	-0.13085938	-0.17504883	0.46508789	0	0.193	7/11/2017	7	11	2017	1:56:35	6995	0.4	1	56	35	48	0.051269531	3.4675781	0.014160156	0.007324219	-0.9309082	19.546875	0.045898438	0	0	0	0	0	0	0	0	0	0.9309082	0.069091797	0.0625	-0.014160156	-0.043212891	-0.004882813	0.196	35597.62	-0.091	977.94	0.272
516	517	517	Category L	0	-0.023925781	-0.93579102	-0.12231445	-0.18530273	0.46606445	0	0.272	7/11/2017	7	11	2017	1:56:35	6995	0.5	1	56	35	48	0.051269531	3.4675781	0.013671875	0.007324219	-0.9309082	18.836182	0.034423828	0	0	0	0	0	0	0	0	0	0.93115234	0.068847656	0.049560547	-0.013671875	-0.03125	-0.004638672	0.231	35320.28	-0.119	1159.46	0.288
517	518	518	Category L	-0.011962891	-0.023925781	-0.95996094	-0.12426758	-0.18798828	0.4621582	0	0.195	7/11/2017	7	11	2017	1:56:35	6995	0.6	1	56	35	48	0.051269531	3.4675781	0.012939453	0.006835938	-0.9309082	17.510986	0.049072266	0	0	0	0	0	0	0	0	0	0.9309082	0.069091797	0.084960938	-0.024902344	-0.030761719	-0.029052734	0.263	35095.07	-0.151	1384.67	0.288
518	519	519	Category L	0.011962891	0.011962891	-0.92382813	-0.12988281	-0.18945313	0.46850586	0	0.317	7/11/2017	7	11	2017	1:56:35	6995	0.7	1	56	35	49	0.051269531	3.4675781	0.012695313	0.006591797	-0.93066406	15.530273	0.008544922	0	0	0	0	0	0	0	0	0	0.93066406	0.069335938	0.012695313	-0.000732422	0.005126953	0.006835938	0.241	35247.32	-0.128	1219.13	0.272
519	520	520	Category L	-0.011962891	0.011962891	-0.92382813	-0.12988281	-0.18725586	0.46606445	0	0.288	7/11/2017	7	11	2017	1:56:35	6995	0.8	1	56	35	49	0.051269531	3.4675781	0.012207031	0.006103516	-0.9309082	13.248291	0.025878906	0	0	0	0	0	0	0	0	0	0.9309082	0.069091797	0.037109375	-0.024169922	0.005615234	0.007080078	0.234	35298.13	-0.123	1195	0.272
520	521	521	Category L	0	-0.011962891	-0.93579102	-0.12084961	-0.18896484	0.46313477	0	0.183	7/11/2017	7	11	2017	1:56:35	6995	0.9	1	56	35	49	0.051269531	3.4675781	0.011962891	0.005615234	-0.9309082	11.210205	0.021728516	0	0	0	0	0	0	0	0	0	0.9309082	0.069091797	0.034423828	-0.011962891	-0.017578125	-0.004882813	0.212	35466.24	-0.096	960.9	0.21
521	522	522	Category L	0	-0.011962891	-0.93579102	-0.12329102	-0.18920898	0.4609375	0	0.152	7/11/2017	7	11	2017	1:56:36	6996	0	1	56	36	49	0.051269531	3.4675781	0.011230469	0.005371094	-0.9309082	9.2177734	0.021240234	0	0	0	0	0	0	0	0	0	0.9309082	0.069091797	0.033203125	-0.011230469	-0.017333984	-0.004638672	0.215	35442.51	-0.118	1249.12	0.21
522	523	523	Category L	0	0	-0.93579102	-0.12817383	-0.18725586	0.46923828	0	0.141	7/11/2017	7	11	2017	1:56:36	6996	0.1	1	56	36	49	0.051269531	3.4675781	0.010742188	0.004882813	-0.93066406	7.09375	0.012695313	0	0	0	0	0	0	0	0	0	0.93066406	0.069335938	0.020507813	-0.010742188	-0.004882813	-0.004882813	0.183	35710.92	-0.096	1137.23	0.183
523	524	524	Category L	-0.011962891	-0.023925781	-0.98388672	-0.12329102	-0.18603516	0.46606445	0	0.21	7/11/2017	7	11	2017	1:56:36	6996	0.2	1	56	36	49	0.051269531	3.4675781	0.010009766	0.004638672	-0.9309082	5.0649414	0.063964844	0	0	0	0	0	0	0	0	0	0.9309082	0.069091797	0.10375977	-0.021972656	-0.028564453	-0.052978516	0.158	35948.51	-0.067	835.37	0.152
524	525	525	Category L	0	0	-0.93579102	-0.12451172	-0.1940918	0.4609375	0	0.125	7/11/2017	7	11	2017	1:56:36	6996	0.3	1	56	36	49	0.051269531	3.4675781	0.009277344	0.004638672	-0.93041992	3.671875	0.01171875	0	0	0	0	0	0	0	0	0	0.93066406	0.069335938	0.019287109	-0.009277344	-0.004638672	-0.005126953	0.152	36010.03	-0.059	742.57	0.144
525	526	526	Category L	0	-0.011962891	-0.94799805	-0.12255859	-0.19262695	0.46411133	0	0.142	7/11/2017	7	11	2017	1:56:36	6996	0.4	1	56	36	49	0.051269531	3.4675781	0.009033203	0.004394531	-0.93066406	2.157959	0.025390625	0	0	0	0	0	0	0	0	0	0.93066406	0.069335938	0.042724609	-0.009033203	-0.016357422	-0.017089844	0.135	36195.71	-0.044	588.17	0.142
526	527	527	Category L	-0.023925781	0	-0.93579102	-0.12084961	-0.19140625	0.45800781	0	0.144	7/11/2017	7	11	2017	1:56:36	6996	0.5	1	56	36	49	0.051269531	3.4675781	0.008789063	0.004394531	-0.93066406	0.25219727	0.033203125	0	0	0	0	0	0	0	0	0	0.93066406	0.069335938	0.042236328	-0.032714844	-0.004394531	-0.004882813	0.134	36207.21	-0.051	707.66	0.144
527	528	528	Category L	0	-0.035888672	-0.94799805	-0.12207031	-0.19018555	0.4609375	0	0.052	7/11/2017	7	11	2017	1:56:36	6996	0.6	1	56	36	49	0.051269531	3.4675781	0.008300781	0.004394531	-0.9309082	1.2172852	0.044433594	0	0	0	0	0	0	0	0	0	0.9309082	0.069091797	0.065673828	-0.008300781	-0.040283203	-0.017089844	0.123	36338.53	-0.037	526.06	0.142
528	529	529	Category L	0.023925781	-0.011962891	-0.93579102	-0.11694336	-0.19165039	0.46313477	0	0.131	7/11/2017	7	11	2017	1:56:36	6996	0.7	1	56	36	50	0.051269531	3.4675781	0.007568359	0.004394531	-0.9309082	1.8640137	0.0234375	0	0	0	0	0	0	0	0	0	0.9309082	0.069091797	0.037353516	0.016113281	-0.016357422	-0.004882813	0.118	36401.39	-0.029	414.33	0.142
529	530	530	Category L	0	0	-0.93579102	-0.1237793	-0.19433594	0.46948242	0	0.146	7/11/2017	7	11	2017	1:56:36	6996	0.8	1	56	36	50	0.051269531	3.4675781	0.007080078	0.004150391	-0.93017578	1.9890137	0.009765625	0	0	0	0	0	0	0	0	0	0.93017578	0.069824219	0.016845703	-0.007080078	-0.004150391	-0.005371094	0.107	36547.67	-0.01	143.96	0.131
530	531	531	Category L	0	0	-0.92382813	-0.12353516	-0.1940918	0.46411133	0	0.093	7/11/2017	7	11	2017	1:56:36	6996	0.9	1	56	36	50	0.051269531	3.4675781	0.006835938	0.003662109	-0.92993164	2.3303223	0.010009766	0	0	0	0	0	0	0	0	0	0.93017578	0.069824219	0.017089844	-0.006835938	-0.003662109	0.006103516	0.104	36589.67	0.004	-55.79	0.124
531	532	532	Category L	0	-0.011962891	-0.92382813	-0.12207031	-0.19482422	0.45996094	0	0.081	7/11/2017	7	11	2017	1:56:37	6997	0	1	56	37	50	0.051269531	3.4675781	0.005859375	0.003662109	-0.93041992	2.4213867	0.018066406	0	0	0	0	0	0	0	0	0	0.93041992	0.069580078	0.028564453	-0.005859375	-0.015625	0.006591797	0.105	36575.56	0.013	-174.17	0.124
532	533	533	Category L	-0.011962891	-0.011962891	-0.92382813	-0.11962891	-0.19335938	0.46411133	0	0.124	7/11/2017	7	11	2017	1:56:37	6997	0.1	1	56	37	50	0.051269531	3.4675781	0.005371094	0.002929688	-0.9309082	2.1025391	0.024169922	0	0	0	0	0	0	0	0	0	0.9309082	0.069091797	0.039550781	-0.017333984	-0.014892578	0.007080078	0.093	36752.6	0.026	-363.95	0.124
533	534	534	Category L	0.011962891	0	-0.93579102	-0.1171875	-0.19360352	0.4609375	0	0.057	7/11/2017	7	11	2017	1:56:37	6997	0.2	1	56	37	50	0.051269531	3.4675781	0.005126953	0.002685547	-0.9309082	1.5981445	0.008544922	0	0	0	0	0	0	0	0	0	0.9309082	0.069091797	0.014160156	0.006591797	-0.002685547	-0.004638672	0.102	36618.22	0.026	-340.51	0.093
534	535	535	Category L	0.011962891	-0.011962891	-0.93579102	-0.12255859	-0.1875	0.4609375	0	0.062	7/11/2017	7	11	2017	1:56:37	6997	0.3	1	56	37	50	0.051269531	3.4675781	0.004638672	0.002197266	-0.9309082	1.4787598	0.016601563	0	0	0	0	0	0	0	0	0	0.9309082	0.069091797	0.026367188	0.007080078	-0.014160156	-0.004638672	0.09	36799.73	0.034	-473.52	0.111
535	536	536	Category L	0	0	-0.92382813	-0.12036133	-0.19140625	0.45996094	0	0.195	7/11/2017	7	11	2017	1:56:37	6997	0.4	1	56	37	50	0.051269531	3.4675781	0.004394531	0.002197266	-0.93041992	1.6335449	0.008300781	0	0	0	0	0	0	0	0	0	0.93041992	0.069580078	0.013427734	-0.004394531	-0.002197266	0.006591797	0.095	36721.85	0.013	-187.97	0.118
536	537	537	Category L	-0.011962891	-0.011962891	-0.91186523	-0.12011719	-0.19238281	0.46704102	0	0.025	7/11/2017	7	11	2017	1:56:37	6997	0.5	1	56	37	50	0.051269531	3.4675781	0.003662109	0.001953125	-0.92993164	1.5478516	0.027832031	0	0	0	0	0	0	0	0	0	0.92993164	0.070068359	0.047851563	-0.015625	-0.013916016	0.018066406	0.094	36737.16	0.003	-45.53	0.111
537	538	538	Category L	0.011962891	-0.011962891	-0.92382813	-0.12109375	-0.19335938	0.46411133	0	0.111	7/11/2017	7	11	2017	1:56:37	6997	0.6	1	56	37	50	0.051269531	3.4675781	0.003173828	0.001708984	-0.92993164	1.4599609	0.017333984	0	0	0	0	0	0	0	0	0	0.92993164	0.070068359	0.028808594	0.008544922	-0.013671875	0.006103516	0.093	36752.6	0.003	-45.92	0.118
538	539	539	Category L	0.011962891	-0.023925781	-0.93579102	-0.11645508	-0.19555664	0.4609375	0	0.118	7/11/2017	7	11	2017	1:56:37	6997	0.7	1	56	37	51	0.051269531	3.4675781	0.002685547	0.001464844	-0.92993164	1.4228516	0.027587891	0	0	0	0	0	0	0	0	0	0.92993164	0.070068359	0.040039063	0.009033203	-0.025390625	-0.005615234	0.109	36520.2	0.002	-27.07	0.118
539	540	540	Category L	0.011962891	0	-0.92382813	-0.1171875	-0.19213867	0.45996094	0	0.051	7/11/2017	7	11	2017	1:56:37	6997	0.8	1	56	37	51	0.051269531	3.4675781	0.002197266	0.000732422	-0.93017578	1.3811035	0.01171875	0	0	0	0	0	0	0	0	0	0.93017578	0.069824219	0.017089844	0.009521484	-0.000732422	0.006347656	0.093	36752.6	0.006	-90.69	0.111
540	541	541	Category L	0.011962891	0	-0.94799805	-0.11889648	-0.1965332	0.46435547	0	0.158	7/11/2017	7	11	2017	1:56:37	6997	0.9	1	56	37	51	0.051269531	3.4675781	0.001708984	0.000732422	-0.93066406	1.1765137	0.020019531	0	0	0	0	0	0	0	0	0	0.93066406	0.069335938	0.028076172	0.010009766	-0.000732422	-0.017089844	0.107	36547.67	-0.002	27.89	0.118
541	542	542	Category L	0	0	-0.92382813	-0.1159668	-0.1965332	0.4621582	0	0.098	7/11/2017	7	11	2017	1:56:38	6998	0	1	56	38	51	0.051269531	3.4675781	0.001220703	0.000732422	-0.93115234	0.94091797	0.007324219	0	0	0	0	0	0	0	0	0	0.93115234	0.068847656	0.009277344	-0.001220703	-0.000732422	0.007324219	0.11	36506.61	0.006	-79.47	0.118
542	543	543	Category L	0	0.011962891	-0.94799805	-0.1184082	-0.19482422	0.46606445	0	0.109	7/11/2017	7	11	2017	1:56:38	6998	0.111	1	56	38	51	0.051269531	3.4675781	0.000976563	0.000488281	-0.93139648	0.69580078	0.020019531	0	0	0	0	0	0	0	0	0	0.93139648	0.068603516	0.028808594	-0.000976563	0.011230469	-0.016357422	0.103	36603.89	0.006	-83.69	0.13
543	544	544	Category L	0.011962891	0.011962891	-0.94799805	-0.11816406	-0.19384766	0.46606445	0	0.13	7/11/2017	7	11	2017	1:56:38	6998	0.222	1	56	38	51	0.051269531	3.4675781	0.000976563	0.000244141	-0.93115234	0.36376953	0.022949219	0	0	0	0	0	0	0	0	0	0.93115234	0.068847656	0.0390625	0.010742188	0.011474609	-0.016601563	0.122	36350.94	-0.023	310.97	0.13
544	545	545	Category L	0	0.011962891	-0.93579102	-0.11572266	-0.19702148	0.45996094	0	0.075	7/11/2017	7	11	2017	1:56:38	6998	0.333	1	56	38	51	0.051269531	3.4675781	0.000732422	0	-0.93139648	0.057617188	0.012695313	0	0	0	0	0	0	0	0	0	0.93139648	0.068603516	0.016845703	-0.000732422	0.011962891	-0.004150391	0.115	36440.15	-0.026	375.57	0.118
545	546	546	Category L	0	0.011962891	-0.91186523	-0.1159668	-0.19360352	0.46606445	0	0.163	7/11/2017	7	11	2017	1:56:38	6998	0.444	1	56	38	51	0.051269531	3.4675781	0.000732422	0.000244141	-0.93115234	0.44628906	0.022460938	0	0	0	0	0	0	0	0	0	0.93115234	0.068847656	0.031738281	-0.000732422	0.011474609	0.019287109	0.118	36401.39	-0.017	231.28	0.118
546	547	547	Category L	0	0.023925781	-0.89990234	-0.12280273	-0.1940918	0.47021484	0	0.115	7/11/2017	7	11	2017	1:56:38	6998	0.555	1	56	38	51	0.051269531	3.4675781	0.000244141	-0.000732422	-0.93115234	0.72314453	0.040039063	0	0	0	0	0	0	0	0	0	0.93115234	0.068847656	0.056396484	-0.000244141	0.024658203	0.03125	0.118	36401.39	-0.027	382.49	0.118
547	548	548	Category L	0	0	-0.87597656	-0.11889648	-0.1953125	0.46728516	0	0.118	7/11/2017	7	11	2017	1:56:38	6998	0.666	1	56	38	51	0.051269531	3.4675781	0	-0.001464844	-0.93066406	0.83911133	0.0546875	0	0	0	0	0	0	0	0	0	0.93066406	0.069335938	0.056152344	0	0.001464844	0.0546875	0.11	36506.61	-0.011	155.3	0.115
548	549	549	Category L	0.011962891	0	-0.91186523	-0.1171875	-0.19482422	0.46411133	0	0.111	7/11/2017	7	11	2017	1:56:38	6998	0.777	1	56	38	52	0.051269531	3.4675781	0	-0.001953125	-0.9309082	0.7434082	0.022705078	0	0	0	0	0	0	0	0	0	0.9309082	0.069091797	0.033203125	0.011962891	0.001953125	0.019042969	0.113	36466.45	-0.015	210.26	0.115
549	550	550	Category L	0	-0.011962891	-0.93579102	-0.11694336	-0.19165039	0.4621582	0	0.079	7/11/2017	7	11	2017	1:56:38	6998	0.888	1	56	38	52	0.051269531	3.491748	0	-0.001953125	-0.93115234	0.70947266	0.010742188	0	0	0	0	0	0	0	0	0	0.93115234	0.068847656	0.014160156	0	-0.009765625	-0.004394531	0.101	36632.67	0.009	-126.06	0.111
550	551	551	Category L	-0.011962891	-0.023925781	-0.94799805	-0.11572266	-0.19702148	0.4609375	0	0.096	7/11/2017	7	11	2017	1:56:39	6999	0	1	56	39	52	0.051269531	3.491748	0	-0.002197266	-0.93115234	0.61572266	0.029785156	0	0	0	0	0	0	0	0	0	0.93115234	0.068847656	0.050292969	-0.011962891	-0.021484375	-0.016601563	0.097	36691.63	0.016	-225.18	0.105
551	552	552	Category L	-0.011962891	0	-0.95996094	-0.11547852	-0.19360352	0.46606445	0	0.092	7/11/2017	7	11	2017	1:56:39	6999	0.09	1	56	39	52	0.051269531	3.491748	0	-0.002197266	-0.93115234	0.10546875	0.031005859	0	0	0	0	0	0	0	0	0	0.93115234	0.068847656	0.042724609	-0.011962891	0.002197266	-0.028564453	0.095	36721.85	0.022	-307.62	0.105
552	553	553	Category L	0	0	-0.95996094	-0.11816406	-0.19946289	0.4621582	0	0.09	7/11/2017	7	11	2017	1:56:39	6999	0.181	1	56	39	52	0.051269531	3.491748	0	-0.000976563	-0.93115234	0.34033203	0.028564453	0	0	0	0	0	0	0	0	0	0.93115234	0.068847656	0.029785156	0	0.000976563	-0.028564453	0.098	36676.71	0.027	-362.74	0.096
553	554	554	Category L	0.011962891	-0.023925781	-0.94799805	-0.11230469	-0.1953125	0.4621582	0	0.105	7/11/2017	7	11	2017	1:56:39	6999	0.272	1	56	39	52	0.051269531	3.491748	0.000244141	0	-0.9309082	0.63720703	0.031494141	0	0	0	0	0	0	0	0	0	0.9309082	0.069091797	0.052490234	0.011474609	-0.023925781	-0.016845703	0.099	36661.91	0.011	-155.3	0.096
554	555	555	Category L	-0.011962891	0	-0.92382813	-0.11816406	-0.19897461	0.46704102	0	0.129	7/11/2017	7	11	2017	1:56:39	6999	0.363	1	56	39	52	0.051269531	3.491748	0.000244141	0.000976563	-0.93115234	1.1296387	0.014160156	0	0	0	0	0	0	0	0	0	0.93115234	0.068847656	0.020507813	-0.012207031	-0.000976563	0.007324219	0.094	36737.16	0.02	-283.9	0.105
555	556	556	Category L	0.011962891	0	-0.92382813	-0.11816406	-0.19897461	0.46533203	0	0.082	7/11/2017	7	11	2017	1:56:39	6999	0.454	1	56	39	52	0.051269531	3.491748	0	0.001464844	-0.93041992	1.6049805	0.013671875	0	0	0	0	0	0	0	0	0	0.93041992	0.069580078	0.020019531	0.01171875	-0.001464844	0.006591797	0.105	36575.56	0.014	-186.91	0.129
556	557	557	Category L	0	0	-0.91186523	-0.1171875	-0.19702148	0.46313477	0	0.071	7/11/2017	7	11	2017	1:56:39	6999	0.545	1	56	39	52	0.051269531	3.491748	0	0.001953125	-0.93041992	1.6433105	0.018554688	0	0	0	0	0	0	0	0	0	0.93041992	0.069580078	0.020751953	0	-0.001953125	0.018554688	0.112	36479.74	0.006	-78.35	0.129
557	558	558	Category L	0	-0.011962891	-0.92382813	-0.11376953	-0.1953125	0.4609375	0	0.154	7/11/2017	7	11	2017	1:56:39	6999	0.636	1	56	39	52	0.051269531	3.491748	0	0.002441406	-0.93017578	1.4035645	0.015869141	0	0	0	0	0	0	0	0	0	0.93017578	0.069824219	0.020996094	0	-0.014404297	0.006347656	0.112	36479.74	0	0	0.133
558	559	559	Category L	0	0	-0.92382813	-0.12158203	-0.20043945	0.46337891	0	0.134	7/11/2017	7	11	2017	1:56:39	6999	0.727	1	56	39	53	0.051269531	3.491748	0	0.002929688	-0.92993164	1.4692383	0.006835938	0	0	0	0	0	0	0	0	0	0.92993164	0.070068359	0.009277344	0	-0.002929688	0.006103516	0.113	36466.45	0.004	-52.22	0.133
559	560	560	Category L	0.011962891	-0.011962891	-0.93579102	-0.11083984	-0.19677734	0.46313477	0	0.106	7/11/2017	7	11	2017	1:56:39	6999	0.818	1	56	39	53	0.051269531	3.491748	0	0.002929688	-0.93017578	1.5957031	0.019775391	0	0	0	0	0	0	0	0	0	0.93017578	0.069824219	0.032226563	0.011962891	-0.014892578	-0.005371094	0.111	36493.13	0.002	-26.68	0.133
560	561	561	Category L	0.011962891	0	-0.93579102	-0.11328125	-0.19702148	0.4609375	0	0.133	7/11/2017	7	11	2017	1:56:39	6999	0.909	1	56	39	53	0.051269531	3.491748	0	0.002929688	-0.93041992	1.4272461	0.013183594	0	0	0	0	0	0	0	0	0	0.93041992	0.069580078	0.019775391	0.01171875	-0.002929688	-0.005126953	0.116	36427.14	0.001	-12.91	0.133
561	562	562	Category L	0	-0.011962891	-0.91186523	-0.11572266	-0.20092773	0.46337891	0	0.068	7/11/2017	7	11	2017	1:56:40	7000	0	1	56	40	53	0.051269531	3.491748	0	0.003173828	-0.9309082	0.77636719	0.024169922	0	0	0	0	0	0	0	0	0	0.9309082	0.069091797	0.034423828	0	-0.015136719	0.019042969	0.097	36691.63	0.014	-198.5	0.106
562	563	563	Category L	0.011962891	0.023925781	-0.92382813	-0.11645508	-0.19775391	0.46728516	0	0.102	7/11/2017	7	11	2017	1:56:40	7000	0.1	1	56	40	53	0.051269531	3.491748	0	0.003417969	-0.93066406	0.49023438	0.024414063	0	0	0	0	0	0	0	0	0	0.93066406	0.069335938	0.0390625	0.01171875	0.020263672	0.006835938	0.087	36848.15	0.029	-421.01	0.106
563	564	564	Category L	-0.011962891	0.011962891	-0.89990234	-0.11425781	-0.19873047	0.46411133	0	0.041	7/11/2017	7	11	2017	1:56:40	7000	0.2	1	56	40	53	0.051269531	3.491748	0	0.003662109	-0.93017578	0.42138672	0.033691406	0	0	0	0	0	0	0	0	0	0.93017578	0.069824219	0.050537109	-0.011962891	0.008056641	0.030273438	0.091	36783.88	0.022	-317.43	0.129
564	565	565	Category L	0	0.011962891	-0.91186523	-0.11743164	-0.19946289	0.46337891	0	0.074	7/11/2017	7	11	2017	1:56:40	7000	0.3	1	56	40	53	0.051269531	3.491748	0	0.004150391	-0.92944336	0.033935547	0.019287109	0	0	0	0	0	0	0	0	0	0.92944336	0.070556641	0.025390625	0	0.007568359	0.017578125	0.093	36752.6	0.017	-245.99	0.102
565	566	566	Category L	0	0.011962891	-0.92382813	-0.11401367	-0.2019043	0.4621582	0	0.129	7/11/2017	7	11	2017	1:56:40	7000	0.4	1	56	40	53	0.051269531	3.491748	-0.000244141	0.004394531	-0.92944336	0.47583008	0.009277344	0	0	0	0	0	0	0	0	0	0.92944336	0.070556641	0.013183594	0.000244141	0.007324219	0.005615234	0.091	36783.88	0.035	-482.08	0.102
566	567	567	Category L	-0.011962891	0.011962891	-0.93579102	-0.11352539	-0.19702148	0.46923828	0	0.148	7/11/2017	7	11	2017	1:56:40	7000	0.5	1	56	40	53	0.051269531	3.491748	0	0.004882813	-0.92919922	0.78100586	0.015136719	0	0	0	0	0	0	0	0	0	0.92919922	0.070800781	0.025146484	-0.011962891	0.006835938	-0.006347656	0.083	36914.87	0.033	-487.73	0.074
567	568	568	Category L	0	0.011962891	-0.91186523	-0.11254883	-0.19677734	0.46826172	0	0.053	7/11/2017	7	11	2017	1:56:40	7000	0.6	1	56	40	53	0.051269531	3.491748	0.000244141	0.005371094	-0.92919922	0.5637207	0.018554688	0	0	0	0	0	0	0	0	0	0.92919922	0.070800781	0.024414063	-0.000244141	0.006347656	0.017333984	0.086	36864.59	0.033	-475.94	0.095
568	569	569	Category L	-0.023925781	0	-0.91186523	-0.10791016	-0.19970703	0.45898438	0	0.053	7/11/2017	7	11	2017	1:56:40	7000	0.7	1	56	40	54	0.051269531	3.491748	0	0.005859375	-0.92919922	0.42358398	0.030273438	0	0	0	0	0	0	0	0	0	0.92919922	0.070800781	0.047363281	-0.023925781	-0.005859375	0.017333984	0.089	36815.72	0.022	-322.59	0.129
569	570	570	Category L	0	0.011962891	-0.91186523	-0.1027832	-0.19946289	0.4609375	0	0.06	7/11/2017	7	11	2017	1:56:40	7000	0.8	1	56	40	54	0.051269531	3.491748	-0.000244141	0.006103516	-0.92895508	0.125	0.017822266	0	0	0	0	0	0	0	0	0	0.92895508	0.071044922	0.022949219	0.000244141	0.005615234	0.017089844	0.097	36691.63	0.034	-449.5	0.148
570	571	571	Category L	-0.011962891	0.011962891	-0.94799805	-0.10400391	-0.20068359	0.46704102	0	0.095	7/11/2017	7	11	2017	1:56:40	7000	0.9	1	56	40	54	0.051269531	3.491748	-0.000244141	0.006347656	-0.92871094	0.94140625	0.022949219	0	0	0	0	0	0	0	0	0	0.92871094	0.071289063	0.036132813	-0.011474609	0.005371094	-0.019042969	0.108	36533.88	0.019	-244.16	0.114
571	572	572	Category L	0	-0.023925781	-0.94799805	-0.098144531	-0.19848633	0.45581055	0	0.173	7/11/2017	7	11	2017	1:56:41	7001	0	1	56	41	54	0.051269531	3.491748	-0.000244141	0.006835938	-0.9284668	2.4348145	0.036132813	0	0	0	0	0	0	0	0	0	0.9284668	0.071533203	0.050537109	0.000244141	-0.030761719	-0.019287109	0.118	36401.39	0	0	0.114
572	573	573	Category L	0.011962891	0	-0.94799805	-0.097412109	-0.19702148	0.46289063	0	0.217	7/11/2017	7	11	2017	1:56:41	7001	0.1	1	56	41	54	0.051269531	3.491748	-0.000488281	0.007080078	-0.92895508	4.0187988	0.023681641	0	0	0	0	0	0	0	0	0	0.92895508	0.071044922	0.038574219	0.012451172	-0.007080078	-0.018798828	0.119	36388.65	-0.01	131.55	0.115
573	574	574	Category L	0.011962891	0	-0.91186523	-0.099609375	-0.19873047	0.46386719	0	0.114	7/11/2017	7	11	2017	1:56:41	7001	0.2	1	56	41	54	0.051269531	3.491748	-0.000732422	0.007324219	-0.92919922	5.5805664	0.022705078	0	0	0	0	0	0	0	0	0	0.92919922	0.070800781	0.037597656	0.012695313	-0.007324219	0.017333984	0.128	36277.71	-0.026	340.51	0.115
574	575	575	Category L	0	0.011962891	-0.91186523	-0.092529297	-0.19775391	0.46899414	0	0.058	7/11/2017	7	11	2017	1:56:41	7001	0.3	1	56	41	54	0.051269531	3.491748	-0.000976563	0.007568359	-0.92895508	7.404541	0.017578125	0	0	0	0	0	0	0	0	0	0.92895508	0.071044922	0.022460938	0.000976563	0.004150391	0.017089844	0.124	36326.21	-0.026	350.5	0.115
575	576	576	Category L	-0.011962891	0	-0.91186523	-0.086669922	-0.2109375	0.46484375	0	0.115	7/11/2017	7	11	2017	1:56:41	7001	0.4	1	56	41	54	0.051269531	3.491748	-0.001464844	0.0078125	-0.92871094	9.170166	0.021240234	0	0	0	0	0	0	0	0	0	0.92871094	0.071289063	0.03515625	-0.010253906	-0.0078125	0.016845703	0.108	36533.88	-0.033	522.63	0.115
576	577	577	Category L	-0.011962891	0	-0.94799805	-0.065673828	-0.21313477	0.46362305	0	0.07	7/11/2017	7	11	2017	1:56:41	7001	0.5	1	56	41	54	0.051269531	3.491748	-0.001464844	0.008056641	-0.92919922	10.608398	0.022705078	0	0	0	0	0	0	0	0	0	0.92919922	0.070800781	0.036865234	-0.010253906	-0.008056641	-0.018554688	0.097	36691.63	-0.021	346.52	0.114
577	578	578	Category L	0	0	-0.93579102	-0.055664063	-0.21801758	0.46362305	0	0.077	7/11/2017	7	11	2017	1:56:41	7001	0.6	1	56	41	54	0.051269531	3.491748	-0.001464844	0.008300781	-0.92944336	11.733887	0.010498047	0	0	0	0	0	0	0	0	0	0.92944336	0.070556641	0.016357422	0.001464844	-0.008300781	-0.006103516	0.096	36706.68	-0.019	313.31	0.115
578	579	579	Category L	-0.011962891	0	-0.93579102	-0.045166016	-0.22119141	0.45947266	0	0.153	7/11/2017	7	11	2017	1:56:41	7001	0.7	1	56	41	55	0.051269531	3.491748	-0.001953125	0.008789063	-0.9296875	12.63916	0.014648438	0	0	0	0	0	0	0	0	0	0.9296875	0.0703125	0.024658203	-0.009765625	-0.008789063	-0.005859375	0.111	36493.13	-0.02	290.75	0.115
579	580	580	Category L	0	0.011962891	-0.93579102	-0.035400391	-0.2199707	0.45532227	0	0.103	7/11/2017	7	11	2017	1:56:41	7001	0.8	1	56	41	55	0.051269531	3.491748	-0.002197266	0.010009766	-0.92944336	13.572754	0.006835938	0	0	0	0	0	0	0	0	0	0.92944336	0.070556641	0.010498047	0.002197266	0.001708984	-0.006103516	0.099	36661.91	-0.007	106.26	0.103
580	581	581	Category L	-0.023925781	0.047851563	-0.93579102	-0.038574219	-0.22583008	0.45947266	0	0.153	7/11/2017	7	11	2017	1:56:41	7001	0.9	1	56	41	55	0.051269531	3.491748	-0.002685547	0.010253906	-0.92919922	14.218018	0.043457031	0	0	0	0	0	0	0	0	0	0.92919922	0.070800781	0.064941406	-0.020996094	0.037353516	-0.006347656	0.105	36575.56	-0.005	71.67	0.142
581	582	582	Category L	0	0.011962891	-0.94799805	-0.037841797	-0.22094727	0.46142578	0	0.043	7/11/2017	7	11	2017	1:56:42	7002	0	1	56	42	55	0.051269531	3.491748	-0.002929688	0.010742188	-0.92919922	14.224121	0.018798828	0	0	0	0	0	0	0	0	0	0.92919922	0.070800781	0.022705078	0.002929688	0.000976563	-0.018554688	0.116	36427.14	0.003	-38.49	0.142
582	583	583	Category L	0	0.011962891	-0.92382813	-0.036376953	-0.22167969	0.453125	0	0.103	7/11/2017	7	11	2017	1:56:42	7002	0.111	1	56	42	55	0.051269531	3.491748	-0.002929688	0.010986328	-0.92919922	13.953125	0.006347656	0	0	0	0	0	0	0	0	0	0.92944336	0.070556641	0.009277344	0.002929688	0.000732422	0.005371094	0.109	36520.2	0.005	-66.94	0.115
583	584	584	Category L	-0.011962891	0.011962891	-0.94799805	-0.035888672	-0.22167969	0.45214844	0	0.142	7/11/2017	7	11	2017	1:56:42	7002	0.222	1	56	42	55	0.051269531	3.491748	-0.003417969	0.011230469	-0.92919922	13.530762	0.020263672	0	0	0	0	0	0	0	0	0	0.92944336	0.070556641	0.027587891	-0.008300781	0.000488281	-0.018554688	0.099	36661.91	0.023	-310.97	0.115
584	585	585	Category L	0.011962891	0.047851563	-0.93579102	-0.033447266	-0.22412109	0.45214844	0	0.115	7/11/2017	7	11	2017	1:56:42	7002	0.333	1	56	42	55	0.051269531	3.491748	-0.003662109	0.011474609	-0.92871094	12.822754	0.040039063	0	0	0	0	0	0	0	0	0	0.92871094	0.071289063	0.058837891	0.015625	0.036132813	-0.006835938	0.089	36815.72	0.035	-489.51	0.115
585	586	586	Category L	0	0.011962891	-0.94799805	-0.031005859	-0.22412109	0.45947266	0	0.043	7/11/2017	7	11	2017	1:56:42	7002	0.444	1	56	42	55	0.051269531	3.491748	-0.004150391	0.011962891	-0.9284668	11.90625	0.01953125	0	0	0	0	0	0	0	0	0	0.92871094	0.071289063	0.0234375	0.004150391	0	-0.019287109	0.101	36632.67	0.023	-306.46	0.115
586	587	587	Category L	-0.011962891	0.011962891	-0.89990234	-0.033203125	-0.22583008	0.45751953	0	0.088	7/11/2017	7	11	2017	1:56:42	7002	0.555	1	56	42	55	0.051269531	3.491748	-0.004150391	0.011962891	-0.92871094	10.943848	0.029785156	0	0	0	0	0	0	0	0	0	0.92871094	0.071289063	0.036621094	-0.007568359	0	0.028808594	0.091	36783.88	0.034	-469.91	0.115
587	588	588	Category L	0.011962891	0.011962891	-0.93579102	-0.032958984	-0.22070313	0.45532227	0	0.115	7/11/2017	7	11	2017	1:56:42	7002	0.666	1	56	42	55	0.051269531	3.5175293	-0.004150391	0.011962891	-0.92919922	10.052979	0.017333984	0	0	0	0	0	0	0	0	0	0.92919922	0.070800781	0.022949219	0.016113281	0	-0.006347656	0.099	36661.91	0.027	-360.11	0.115
588	589	589	Category L	0.011962891	0.023925781	-0.94799805	-0.036376953	-0.21948242	0.46264648	0	0.045	7/11/2017	7	11	2017	1:56:42	7002	0.777	1	56	42	56	0.051269531	3.5175293	-0.004150391	0.012207031	-0.93017578	9.1264648	0.026611328	0	0	0	0	0	0	0	0	0	0.93017578	0.069824219	0.045654297	0.016113281	0.011474609	-0.017578125	0.098	36676.71	0.033	-434.58	0.115
589	590	590	Category L	0.011962891	0.011962891	-0.92382813	-0.036376953	-0.2277832	0.4543457	0	0.192	7/11/2017	7	11	2017	1:56:42	7002	0.888	1	56	42	56	0.051269531	3.5175293	-0.004394531	0.012207031	-0.93041992	7.8583984	0.017822266	0	0	0	0	0	0	0	0	0	0.93041992	0.069580078	0.023681641	0.016357422	-0.000244141	0.006591797	0.11	36506.61	0.017	-216.89	0.115
590	591	591	Category L	0.011962891	0.011962891	-0.92382813	-0.031494141	-0.21899414	0.45825195	0	0.108	7/11/2017	7	11	2017	1:56:43	7003	0	1	56	43	56	0.051269531	3.5175293	-0.004394531	0.012695313	-0.93041992	6.380127	0.017822266	0	0	0	0	0	0	0	0	0	0.93041992	0.069580078	0.023925781	0.016357422	-0.000732422	0.006591797	0.113	36466.45	0.032	-382.11	0.117
591	592	592	Category L	0.011962891	0.023925781	-0.92382813	-0.034667969	-0.21899414	0.45727539	0	0.117	7/11/2017	7	11	2017	1:56:43	7003	0.1	1	56	43	56	0.051269531	3.5175293	-0.004882813	0.013427734	-0.93017578	5.0507813	0.020751953	0	0	0	0	0	0	0	0	0	0.93041992	0.069580078	0.033691406	0.016845703	0.010253906	0.006347656	0.117	36414.23	0.038	-435.2	0.117
592	593	593	Category L	0	0.011962891	-0.92382813	-0.034667969	-0.22167969	0.45849609	0	0.103	7/11/2017	7	11	2017	1:56:43	7003	0.2	1	56	43	56	0.051269531	3.5175293	-0.004882813	0.013671875	-0.9296875	3.5441895	0.008056641	0	0	0	0	0	0	0	0	0	0.92993164	0.070068359	0.012695313	0.004882813	-0.001708984	0.005859375	0.125	36313.97	0.029	-324.67	0.117
593	594	594	Category L	0	0.023925781	-0.94799805	-0.034423828	-0.2277832	0.45654297	0	0.138	7/11/2017	7	11	2017	1:56:43	7003	0.3	1	56	43	56	0.051269531	3.5175293	-0.005371094	0.013671875	-0.92895508	2.1494141	0.021972656	0	0	0	0	0	0	0	0	0	0.92919922	0.070800781	0.034179688	0.005371094	0.010009766	-0.018798828	0.11	36506.61	0.025	-310.9	0.117
594	595	595	Category L	-0.011962891	0.011962891	-0.89990234	-0.0390625	-0.22729492	0.45654297	0	0.093	7/11/2017	7	11	2017	1:56:43	7003	0.4	1	56	43	56	0.051269531	3.5175293	-0.005615234	0.014404297	-0.92895508	0.8359375	0.029785156	0	0	0	0	0	0	0	0	0	0.92895508	0.071044922	0.037841797	-0.006103516	-0.002441406	0.029052734	0.114	36453.26	0.022	-268.99	0.133
595	596	596	Category L	0	0.011962891	-0.92382813	-0.035888672	-0.22875977	0.45556641	0	0.101	7/11/2017	7	11	2017	1:56:43	7003	0.5	1	56	43	56	0.051269531	3.5175293	-0.005371094	0.014648438	-0.92895508	0.19873047	0.008056641	0	0	0	0	0	0	0	0	0	0.92919922	0.070800781	0.013427734	0.005371094	-0.002685547	0.005126953	0.119	36388.65	0.005	-62.44	0.133
596	597	597	Category L	-0.023925781	0.011962891	-0.92382813	-0.032958984	-0.21850586	0.45727539	0	0.133	7/11/2017	7	11	2017	1:56:43	7003	0.6	1	56	43	56	0.051269531	3.5175293	-0.005615234	0.014892578	-0.92919922	0.6171875	0.019042969	0	0	0	0	0	0	0	0	0	0.92944336	0.070556641	0.026611328	-0.018066406	-0.002929688	0.005371094	0.118	36401.39	-0.008	105.22	0.133
597	598	598	Category L	0.011962891	0.011962891	-0.94799805	-0.034667969	-0.22167969	0.46630859	0	0.149	7/11/2017	7	11	2017	1:56:43	7003	0.7	1	56	43	56	0.051269531	3.5175293	-0.005859375	0.014892578	-0.9296875	1.0681152	0.025634766	0	0	0	0	0	0	0	0	0	0.92993164	0.070068359	0.0390625	0.017822266	-0.002929688	-0.018066406	0.112	36479.74	-0.01	138.48	0.123
598	599	599	Category L	0	0.011962891	-0.93579102	-0.033691406	-0.2199707	0.45629883	0	0.096	7/11/2017	7	11	2017	1:56:43	7003	0.8	1	56	43	57	0.051269531	3.5175293	-0.006103516	0.015136719	-0.93017578	1.2692871	0.009033203	0	0	0	0	0	0	0	0	0	0.93017578	0.069824219	0.015136719	0.006103516	-0.003173828	-0.005615234	0.117	36414.23	0.003	-38.23	0.123
599	600	600	Category L	0	0.011962891	-0.94799805	-0.040527344	-0.22363281	0.45654297	0	0.104	7/11/2017	7	11	2017	1:56:43	7003	0.9	1	56	43	57	0.051269531	3.5175293	-0.006347656	0.015136719	-0.93041992	1.2836914	0.018798828	0	0	0	0	0	0	0	0	0	0.93041992	0.069580078	0.027099609	0.006347656	-0.003173828	-0.017333984	0.113	36466.45	0.016	-200.68	0.133
600	601	601	Category L	0	0.011962891	-0.95996094	-0.033935547	-0.22241211	0.45532227	0	0.123	7/11/2017	7	11	2017	1:56:44	7004	0	1	56	44	57	0.051269531	3.5175293	-0.006347656	0.015380859	-0.93041992	1.3498535	0.030029297	0	0	0	0	0	0	0	0	0	0.93066406	0.069335938	0.039306641	0.006347656	-0.003417969	-0.029296875	0.117	36414.23	0.024	-286.11	0.123
601	602	602	Category L	0	0	-0.92382813	-0.037841797	-0.2199707	0.46166992	0	0.073	7/11/2017	7	11	2017	1:56:44	7004	0.1	1	56	44	57	0.051269531	3.5175293	-0.007080078	0.016113281	-0.93066406	1.5151367	0.018798828	0	0	0	0	0	0	0	0	0	0.9309082	0.069091797	0.030273438	0.007080078	-0.016113281	0.006835938	0.111	36493.13	0.024	-297.42	0.123
602	603	603	Category L	-0.011962891	0.023925781	-0.89990234	-0.031738281	-0.22314453	0.45214844	0	0.158	7/11/2017	7	11	2017	1:56:44	7004	0.2	1	56	44	57	0.051269531	3.5175293	-0.0078125	0.016601563	-0.9309082	1.576416	0.032226563	0	0	0	0	0	0	0	0	0	0.93115234	0.068847656	0.042236328	-0.00390625	0.007080078	0.031005859	0.116	36427.14	-0.002	26.12	0.123
603	604	604	Category L	-0.023925781	0.011962891	-0.92382813	-0.03515625	-0.22875977	0.45556641	0	0.116	7/11/2017	7	11	2017	1:56:44	7004	0.3	1	56	44	57	0.051269531	3.5175293	-0.008544922	0.016845703	-0.93115234	0.96557617	0.017578125	0	0	0	0	0	0	0	0	0	0.93139648	0.068603516	0.027832031	-0.015136719	-0.004882813	0.007324219	0.113	36466.45	0.003	-39.31	0.123
604	605	605	Category L	-0.011962891	0.035888672	-0.93579102	-0.033447266	-0.22485352	0.45629883	0	0.123	7/11/2017	7	11	2017	1:56:44	7004	0.4	1	56	44	57	0.051269531	3.5175293	-0.008789063	0.016845703	-0.93188477	0.097900391	0.019287109	0	0	0	0	0	0	0	0	0	0.93212891	0.067871094	0.025634766	-0.002929688	0.018798828	-0.003662109	0.11	36506.61	-0.022	325.25	0.123
605	606	606	Category L	0.023925781	0.023925781	-0.92382813	-0.032714844	-0.2253418	0.46044922	0	0.089	7/11/2017	7	11	2017	1:56:44	7004	0.5	1	56	44	57	0.051269531	3.5175293	-0.009033203	0.017089844	-0.93212891	0.27246094	0.034667969	0	0	0	0	0	0	0	0	0	0.93237305	0.067626953	0.048095703	0.032958984	0.006591797	0.008300781	0.126	36301.8	-0.039	546.35	0.123
606	607	607	Category L	0	0.023925781	-0.94799805	-0.03515625	-0.22412109	0.45654297	0	0.101	7/11/2017	7	11	2017	1:56:44	7004	0.6	1	56	44	57	0.051269531	3.5175293	-0.009033203	0.017578125	-0.93188477	0.31762695	0.01953125	0	0	0	0	0	0	0	0	0	0.93212891	0.067871094	0.031494141	0.009033203	0.006103516	-0.015869141	0.116	36427.14	-0.041	629.37	0.123
607	608	608	Category L	-0.011962891	0.011962891	-0.93579102	-0.026855469	-0.22509766	0.45019531	0	0.173	7/11/2017	7	11	2017	1:56:44	7004	0.7	1	56	44	57	0.051269531	3.5175293	-0.009521484	0.017578125	-0.93164063	0.71679688	0.007324219	0	0	0	0	0	0	0	0	0	0.93188477	0.068115234	0.011962891	-0.002197266	-0.005615234	-0.00390625	0.119	36388.65	-0.041	613.37	0.123
608	609	609	Category L	-0.011962891	0.011962891	-0.91186523	-0.031494141	-0.22216797	0.45410156	0	0.094	7/11/2017	7	11	2017	1:56:44	7004	0.8	1	56	44	58	0.051269531	3.5175293	-0.010009766	0.017578125	-0.93212891	0.98632813	0.021240234	0	0	0	0	0	0	0	0	0	0.93237305	0.067626953	0.027832031	-0.001708984	-0.005615234	0.020263672	0.111	36493.13	-0.025	371.46	0.137
609	610	610	Category L	0	0.023925781	-0.92382813	-0.031005859	-0.2253418	0.45727539	0	0.137	7/11/2017	7	11	2017	1:56:44	7004	0.9	1	56	44	58	0.051269531	3.5175293	-0.010253906	0.018066406	-0.93237305	0.60888672	0.014648438	0	0	0	0	0	0	0	0	0	0.93261719	0.067382813	0.024902344	0.010253906	0.005615234	0.008544922	0.131	36242.13	-0.056	814.38	0.137
610	611	611	Category L	-0.011962891	0.023925781	-0.91186523	-0.029296875	-0.22460938	0.45336914	0	0.077	7/11/2017	7	11	2017	1:56:45	7005	0	1	56	45	58	0.051269531	3.5175293	-0.010742188	0.018310547	-0.93237305	0.12060547	0.021240234	0	0	0	0	0	0	0	0	0	0.93261719	0.067382813	0.026855469	-0.000976563	0.005371094	0.020507813	0.127	36289.72	-0.038	526	0.137
611	612	612	Category L	-0.011962891	0.011962891	-0.94799805	-0.030517578	-0.22875977	0.45410156	0	0.204	7/11/2017	7	11	2017	1:56:45	7005	0.09	1	56	45	58	0.051269531	3.5175293	-0.010986328	0.018310547	-0.93237305	0.18652344	0.016845703	0	0	0	0	0	0	0	0	0	0.93261719	0.067382813	0.022705078	-0.000732422	-0.006347656	-0.015380859	0.118	36401.39	-0.041	618.6	0.118
612	613	613	Category L	-0.035888672	0.011962891	-0.94799805	-0.029541016	-0.22705078	0.45410156	0	0.079	7/11/2017	7	11	2017	1:56:45	7005	0.181	1	56	45	58	0.051269531	3.5175293	-0.011474609	0.018554688	-0.93212891	0.33178711	0.029541016	0	0	0	0	0	0	0	0	0	0.93237305	0.067626953	0.046630859	-0.024169922	-0.006591797	-0.015625	0.109	36520.2	-0.025	377.75	0.118
613	614	614	Category L	-0.011962891	0.011962891	-0.91186523	-0.031005859	-0.22631836	0.4543457	0	0.118	7/11/2017	7	11	2017	1:56:45	7005	0.272	1	56	45	58	0.051269531	3.5175293	-0.012695313	0.019042969	-0.93237305	0.088378906	0.021728516	0	0	0	0	0	0	0	0	0	0.93261719	0.067382813	0.028320313	0.000732422	-0.007080078	0.020507813	0.102	36618.22	-0.011	165.66	0.096
614	615	615	Category L	-0.011962891	0.011962891	-0.92382813	-0.026611328	-0.22094727	0.453125	0	0.043	7/11/2017	7	11	2017	1:56:45	7005	0.363	1	56	45	58	0.051269531	3.5175293	-0.013671875	0.019287109	-0.93261719	0.31762695	0.01171875	0	0	0	0	0	0	0	0	0	0.93286133	0.067138672	0.018310547	0.001708984	-0.007324219	0.008789063	0.098	36676.71	0.014	-196.97	0.096
615	616	616	Category L	-0.011962891	0.011962891	-0.95996094	-0.030761719	-0.22851563	0.45239258	0	0.096	7/11/2017	7	11	2017	1:56:45	7005	0.454	1	56	45	58	0.051269531	3.5175293	-0.014404297	0.01953125	-0.93310547	0.43286133	0.027832031	0	0	0	0	0	0	0	0	0	0.93334961	0.066650391	0.036865234	0.002441406	-0.007568359	-0.026611328	0.075	37056.51	0.038	-590.06	0.081
616	617	617	Category L	-0.011962891	0.023925781	-0.93579102	-0.031005859	-0.22631836	0.46020508	0	0.048	7/11/2017	7	11	2017	1:56:45	7005	0.545	1	56	45	58	0.051269531	3.5175293	-0.014892578	0.01953125	-0.93310547	0.45068359	0.005615234	0	0	0	0	0	0	0	0	0	0.93359375	0.06640625	0.009521484	0.002929688	0.004150391	-0.002441406	0.076	37038.15	0.038	-584.89	0.096
617	618	618	Category L	-0.023925781	0.023925781	-0.93579102	-0.030517578	-0.2277832	0.45410156	0	0.07	7/11/2017	7	11	2017	1:56:45	7005	0.636	1	56	45	58	0.051269531	3.5175293	-0.015136719	0.019775391	-0.93286133	0.71435547	0.009765625	0	0	0	0	0	0	0	0	0	0.93334961	0.066650391	0.015380859	-0.008544922	0.00390625	-0.002685547	0.077	37019.99	0.043	-643.99	0.096
618	619	619	Category L	-0.011962891	0.059814453	-0.92382813	-0.032470703	-0.23095703	0.4543457	0	0.081	7/11/2017	7	11	2017	1:56:45	7005	0.727	1	56	45	59	0.051269531	3.5175293	-0.015625	0.020019531	-0.93334961	1.170166	0.040771484	0	0	0	0	0	0	0	0	0	0.93359375	0.06640625	0.052978516	0.003662109	0.039550781	0.009521484	0.091	36783.88	0.026	-369.65	0.097
619	620	620	Category L	-0.011962891	0.035888672	-0.89990234	-0.031005859	-0.2253418	0.45214844	0	0.127	7/11/2017	7	11	2017	1:56:45	7005	0.818	1	56	45	59	0.051269531	3.5175293	-0.016113281	0.020019531	-0.93334961	0.98339844	0.037109375	0	0	0	0	0	0	0	0	0	0.93383789	0.066162109	0.053466797	0.004150391	0.015625	0.033447266	0.092	36768.17	0.023	-328.02	0.101
620	621	621	Category L	-0.011962891	0.023925781	-0.94799805	-0.029296875	-0.22192383	0.46020508	0	0.129	7/11/2017	7	11	2017	1:56:45	7005	0.909	1	56	45	59	0.051269531	3.5175293	-0.018310547	0.021484375	-0.93310547	0.52856445	0.016113281	0	0	0	0	0	0	0	0	0	0.93359375	0.06640625	0.0234375	0.006347656	0.002197266	-0.014648438	0.1	36647.23	-0.001	14.68	0.127
621	622	622	Category L	-0.011962891	0.035888672	-0.93579102	-0.028564453	-0.23071289	0.45239258	0	0.097	7/11/2017	7	11	2017	1:56:46	7006	0	1	56	46	59	0.051269531	3.5175293	-0.01953125	0.021484375	-0.93261719	0.3503418	0.016357422	0	0	0	0	0	0	0	0	0	0.93310547	0.066894531	0.024902344	0.007568359	0.014160156	-0.002929688	0.119	36388.65	-0.006	77.8	0.127
622	623	623	Category L	-0.023925781	0.023925781	-0.94799805	-0.027832031	-0.22607422	0.45336914	0	0.101	7/11/2017	7	11	2017	1:56:46	7006	0.111	1	56	46	59	0.051269531	3.5175293	-0.020996094	0.024414063	-0.93505859	0.45458984	0.012939453	0	0	0	0	0	0	0	0	0	0.93579102	0.064208984	0.016113281	-0.002685547	-0.000488281	-0.012695313	0.114	36453.26	0.016	-199.34	0.129
623	624	624	Category L	-0.023925781	0.035888672	-0.89990234	-0.029296875	-0.22558594	0.46142578	0	0.18	7/11/2017	7	11	2017	1:56:46	7006	0.222	1	56	46	59	0.051269531	3.5175293	-0.021484375	0.025390625	-0.9375	0.35913086	0.0390625	0	0	0	0	0	0	0	0	0	0.93798828	0.062011719	0.050048828	-0.002197266	0.010253906	0.037597656	0.122	36350.94	0.012	-143.73	0.138
624	625	625	Category L	-0.023925781	0.035888672	-0.92382813	-0.029785156	-0.22631836	0.45654297	0	0.051	7/11/2017	7	11	2017	1:56:46	7006	0.333	1	56	46	59	0.051269531	3.5175293	-0.022216797	0.024902344	-0.93676758	0.005859375	0.017089844	0	0	0	0	0	0	0	0	0	0.9375	0.0625	0.025634766	-0.001464844	0.010742188	0.012939453	0.124	36326.21	0.01	-119	0.138
625	626	626	Category L	-0.011962891	0.023925781	-0.92382813	-0.025146484	-0.22265625	0.45410156	0	0.179	7/11/2017	7	11	2017	1:56:46	7006	0.444	1	56	46	59	0.051269531	3.491748	-0.022705078	0.025634766	-0.93676758	0.50634766	0.016845703	0	0	0	0	0	0	0	0	0	0.9375	0.0625	0.025634766	0.010742188	-0.001708984	0.012939453	0.124	36326.21	0.008	-95.79	0.138
626	627	627	Category L	0	0.023925781	-0.93579102	-0.02734375	-0.22509766	0.45751953	0	0.138	7/11/2017	7	11	2017	1:56:46	7006	0.555	1	56	46	59	0.051269531	3.491748	-0.021972656	0.025146484	-0.93603516	0.91845703	0.021972656	0	0	0	0	0	0	0	0	0	0.93676758	0.063232422	0.023681641	0.021972656	-0.001220703	0.000244141	0.125	36313.97	-0.002	24.56	0.179
627	628	628	Category L	0	0.011962891	-0.94799805	-0.025390625	-0.22607422	0.45532227	0	0.097	7/11/2017	7	11	2017	1:56:46	7006	0.666	1	56	46	0	0.051269531	3.491748	-0.020507813	0.024902344	-0.93359375	1.3334961	0.028320313	0	0	0	0	0	0	0	0	0	0.93432617	0.065673828	0.047851563	0.020507813	-0.012939453	-0.014160156	0.126	36301.8	-0.014	177.94	0.138
628	629	629	Category L	-0.011962891	0.011962891	-0.93579102	-0.02734375	-0.22924805	0.45410156	0	0.105	7/11/2017	7	11	2017	1:56:46	7006	0.777	1	56	46	0	0.051269531	3.491748	-0.018798828	0.022460938	-0.93554688	1.6711426	0.012451172	0	0	0	0	0	0	0	0	0	0.93603516	0.063964844	0.017578125	0.006835938	-0.010498047	0	0.131	36242.13	-0.05	707.07	0.159
629	630	630	Category L	0	0.011962891	-0.93579102	-0.024658203	-0.22485352	0.45117188	0	0.19	7/11/2017	7	11	2017	1:56:46	7006	0.888	1	56	46	0	0.051269531	3.491748	-0.017822266	0.021484375	-0.93774414	1.5236816	0.020507813	0	0	0	0	0	0	0	0	0	0.93823242	0.061767578	0.029541016	0.017822266	-0.009521484	0.001953125	0.127	36289.72	-0.047	676.91	0.159
630	631	631	Category L	-0.035888672	0.035888672	-0.93579102	-0.027099609	-0.2253418	0.45825195	0	0.078	7/11/2017	7	11	2017	1:56:47	7007	0	1	56	47	0	0.051269531	3.491748	-0.016113281	0.021240234	-0.93774414	1.3691406	0.024414063	0	0	0	0	0	0	0	0	0	0.93798828	0.062011719	0.036132813	-0.01953125	0.014404297	0.001953125	0.145	36084.34	-0.067	917.68	0.162
631	632	632	Category L	-0.023925781	0.023925781	-0.92382813	-0.025878906	-0.22119141	0.44897461	0	0.159	7/11/2017	7	11	2017	1:56:47	7007	0.1	1	56	47	0	0.051269531	3.491748	-0.014892578	0.020996094	-0.9375	1.2265625	0.016601563	0	0	0	0	0	0	0	0	0	0.93774414	0.062255859	0.025390625	-0.008789063	0.002685547	0.013671875	0.155	35979.03	-0.085	1172.35	0.162
632	633	633	Category L	-0.023925781	0.011962891	-0.89990234	-0.021240234	-0.22485352	0.45117188	0	0.241	7/11/2017	7	11	2017	1:56:47	7007	0.2	1	56	47	0	0.051269531	3.491748	-0.012695313	0.020263672	-0.93701172	1.4194336	0.039794922	0	0	0	0	0	0	0	0	0	0.9375	0.0625	0.056884766	-0.010986328	-0.008300781	0.037109375	0.154	35989.3	-0.075	994.94	0.162
633	634	634	Category L	-0.011962891	0.023925781	-0.93579102	-0.026367188	-0.2253418	0.45825195	0	0.162	7/11/2017	7	11	2017	1:56:47	7007	0.3	1	56	47	0	0.051269531	3.491748	-0.012207031	0.018798828	-0.93676758	1.5378418	0.004882813	0	0	0	0	0	0	0	0	0	0.93701172	0.062988281	0.006103516	0.000244141	0.004882813	0.000976563	0.135	36195.71	-0.049	668.88	0.159
634	635	635	Category L	0	0.011962891	-0.93579102	-0.026123047	-0.22680664	0.45410156	0	0.097	7/11/2017	7	11	2017	1:56:47	7007	0.4	1	56	47	0	0.051269531	3.491748	-0.010742188	0.018310547	-0.93457031	1.6269531	0.012695313	0	0	0	0	0	0	0	0	0	0.93481445	0.065185547	0.018310547	0.010742188	-0.006347656	-0.000976563	0.136	36184.27	-0.038	492.44	0.159
635	636	636	Category L	-0.011962891	0.023925781	-0.94799805	-0.024658203	-0.22143555	0.45629883	0	0.077	7/11/2017	7	11	2017	1:56:47	7007	0.5	1	56	47	0	0.051269531	3.491748	-0.010253906	0.017822266	-0.93334961	1.8295898	0.015625	0	0	0	0	0	0	0	0	0	0.93359375	0.06640625	0.021972656	-0.001464844	0.005859375	-0.014404297	0.124	36326.21	-0.025	335.7	0.157
636	637	637	Category L	-0.011962891	0.011962891	-0.94799805	-0.018066406	-0.22119141	0.45800781	0	0.084	7/11/2017	7	11	2017	1:56:47	7007	0.6	1	56	47	0	0.051269531	3.491748	-0.009277344	0.016845703	-0.93164063	1.8598633	0.017089844	0	0	0	0	0	0	0	0	0	0.93188477	0.068115234	0.023681641	-0.002441406	-0.004882813	-0.016113281	0.11	36506.61	-0.011	155.3	0.113
637	638	638	Category L	-0.023925781	0	-0.94799805	-0.012939453	-0.22241211	0.45507813	0	0.088	7/11/2017	7	11	2017	1:56:47	7007	0.7	1	56	47	1	0.051269531	3.491748	-0.007324219	0.017333984	-0.93383789	1.9199219	0.027832031	0	0	0	0	0	0	0	0	0	0.93408203	0.065917969	0.047851563	-0.016357422	-0.017333984	-0.013916016	0.102	36618.22	0.011	-151.77	0.113
638	639	639	Category L	-0.011962891	0	-0.94799805	-0.016601563	-0.22583008	0.45117188	0	0.157	7/11/2017	7	11	2017	1:56:47	7007	0.8	1	56	47	1	0.051269531	3.491748	-0.006835938	0.015625	-0.93481445	1.744873	0.020996094	0	0	0	0	0	0	0	0	0	0.93505859	0.064941406	0.033691406	-0.004882813	-0.015625	-0.012939453	0.12	36376	-0.009	117.13	0.128
639	640	640	Category L	0	0.011962891	-0.94799805	-0.019775391	-0.22363281	0.45507813	0	0.113	7/11/2017	7	11	2017	1:56:47	7007	0.9	1	56	47	1	0.051269531	3.491748	-0.006347656	0.013427734	-0.93603516	1.4511719	0.013427734	0	0	0	0	0	0	0	0	0	0.9362793	0.063720703	0.01953125	0.006347656	-0.001464844	-0.01171875	0.129	36265.77	-0.027	352.45	0.156
640	641	641	Category L	-0.035888672	0.047851563	-0.94799805	-0.014160156	-0.22094727	0.45385742	0	0.204	7/11/2017	7	11	2017	1:56:48	7008	0	1	56	48	1	0.051269531	3.491748	-0.005615234	0.012207031	-0.93530273	1.2841797	0.048095703	0	0	0	0	0	0	0	0	0	0.93530273	0.064697266	0.078125	-0.030029297	0.035400391	-0.012451172	0.141	36128.12	-0.042	533.79	0.156
641	642	642	Category L	-0.059814453	0.035888672	-0.93579102	-0.013916016	-0.22167969	0.45605469	0	0.128	7/11/2017	7	11	2017	1:56:48	7008	0.1	1	56	48	1	0.051269531	3.491748	-0.004394531	0.010742188	-0.93432617	1.4851074	0.060546875	0	0	0	0	0	0	0	0	0	0.93457031	0.065429688	0.081542969	-0.055175781	0.024902344	-0.001220703	0.135	36195.71	-0.034	436.96	0.156
642	643	643	Category L	-0.047851563	0.047851563	-0.94799805	-0.010498047	-0.22143555	0.45507813	0	0.156	7/11/2017	7	11	2017	1:56:48	7008	0.2	1	56	48	1	0.051269531	3.491748	-0.005615234	0.008789063	-0.93408203	1.7392578	0.059082031	0	0	0	0	0	0	0	0	0	0.93408203	0.065917969	0.094970703	-0.041992188	0.038818359	-0.013671875	0.114	36453.26	-0.012	164.96	0.13
643	644	644	Category L	-0.035888672	0.011962891	-0.94799805	-0.003662109	-0.22729492	0.44995117	0	0.052	7/11/2017	7	11	2017	1:56:48	7008	0.3	1	56	48	1	0.051269531	3.491748	-0.006591797	0.006103516	-0.93286133	1.9968262	0.033203125	0	0	0	0	0	0	0	0	0	0.93286133	0.067138672	0.049804688	-0.029052734	0.005615234	-0.014892578	0.116	36427.14	-0.022	310.02	0.13
644	645	645	Category L	-0.011962891	0.023925781	-0.93579102	-0.001220703	-0.22900391	0.45019531	0	0.031	7/11/2017	7	11	2017	1:56:48	7008	0.4	1	56	48	1	0.051269531	3.491748	-0.006835938	0.002441406	-0.93457031	2.0864258	0.021728516	0	0	0	0	0	0	0	0	0	0.93457031	0.065429688	0.02734375	-0.004882813	0.021240234	-0.000976563	0.088	36831.86	0.004	-63.69	0.128
645	646	646	Category L	-0.011962891	0.047851563	-0.89990234	-0.001220703	-0.22973633	0.44775391	0	0.13	7/11/2017	7	11	2017	1:56:48	7008	0.5	1	56	48	1	0.051269531	3.491748	-0.007324219	-0.000244141	-0.93701172	2.2314453	0.061035156	0	0	0	0	0	0	0	0	0	0.93701172	0.062988281	0.08984375	-0.004394531	0.048095703	0.037109375	0.087	36848.15	-0.001	16.44	0.124
646	647	647	Category L	-0.035888672	0.023925781	-0.92382813	0.000244141	-0.22802734	0.45385742	0	0.034	7/11/2017	7	11	2017	1:56:48	7008	0.6	1	56	48	1	0.051269531	3.491748	-0.0078125	-0.001220703	-0.93603516	2.4934082	0.039306641	0	0	0	0	0	0	0	0	0	0.93603516	0.063964844	0.065185547	-0.027832031	0.025146484	0.012207031	0.075	37056.51	0.035	-549.9	0.082
647	648	648	Category L	-0.047851563	0.011962891	-0.94799805	0.002441406	-0.22875977	0.45092773	0	0.124	7/11/2017	7	11	2017	1:56:48	7008	0.7	1	56	48	1	0.051269531	3.491748	-0.008300781	-0.002685547	-0.93603516	2.3798828	0.043701172	0	0	0	0	0	0	0	0	0	0.93603516	0.063964844	0.065917969	-0.039306641	0.014648438	-0.01171875	0.078	37002.02	0.016	-264.86	0.082
648	649	649	Category L	-0.047851563	0.023925781	-0.92382813	0.005615234	-0.23022461	0.45166016	0	0.082	7/11/2017	7	11	2017	1:56:48	7008	0.8	1	56	48	2	0.051269531	3.491748	-0.0078125	-0.004394531	-0.93579102	2.4440918	0.050292969	0	0	0	0	0	0	0	0	0	0.93579102	0.064208984	0.080322266	-0.039794922	0.028320313	0.011962891	0.086	36864.59	0	0	0.082
649	650	650	Category L	-0.035888672	0.047851563	-0.91186523	0.005615234	-0.23022461	0.44775391	0	0.071	7/11/2017	7	11	2017	1:56:48	7008	0.9	1	56	48	2	0.051269531	3.491748	-0.009033203	-0.006347656	-0.93603516	2.7819824	0.064941406	0	0	0	0	0	0	0	0	0	0.93603516	0.063964844	0.10498047	-0.026611328	0.054199219	0.024169922	0.075	37056.51	0.012	-208.36	0.082
650	651	651	Category L	-0.035888672	0	-0.94799805	0.010498047	-0.22924805	0.44775391	0	0.08	7/11/2017	7	11	2017	1:56:49	7009	0	1	56	49	2	0.051269531	3.491748	-0.010253906	-0.007080078	-0.93334961	2.8759766	0.030273438	0	0	0	0	0	0	0	0	0	0.93334961	0.066650391	0.047119141	-0.025390625	0.007080078	-0.014404297	0.089	36815.72	-0.009	150.91	0.082
651	652	652	Category L	-0.035888672	0	-0.93579102	0.005859375	-0.2253418	0.44848633	0	0.062	7/11/2017	7	11	2017	1:56:49	7009	0.1	1	56	49	2	0.051269531	3.491748	-0.010009766	-0.007324219	-0.93554688	2.3688965	0.026611328	0	0	0	0	0	0	0	0	0	0.93579102	0.064208984	0.032958984	-0.025634766	0.007324219	0	0.077	37019.99	0.023	-372.76	0.082
652	653	653	Category L	-0.071777344	0.035888672	-0.95996094	0.003173828	-0.22949219	0.45507813	0	0.117	7/11/2017	7	11	2017	1:56:49	7009	0.2	1	56	49	2	0.051269531	3.491748	-0.010009766	-0.008544922	-0.93676758	1.737793	0.079589844	0	0	0	0	0	0	0	0	0	0.93676758	0.063232422	0.12939453	-0.061523438	0.044433594	-0.022949219	0.084	36897.95	-0.006	104.07	0.111
653	654	654	Category L	-0.083984375	0.023925781	-0.93579102	0.008300781	-0.22583008	0.4519043	0	0.053	7/11/2017	7	11	2017	1:56:49	7009	0.3	1	56	49	2	0.051269531	3.491748	-0.009521484	-0.009765625	-0.93432617	2.3171387	0.081542969	0	0	0	0	0	0	0	0	0	0.93457031	0.065429688	0.10913086	-0.07421875	0.033691406	-0.001220703	0.091	36783.88	-0.009	148.07	0.117
654	655	655	Category L	-0.047851563	0.023925781	-0.94799805	0.004882813	-0.22875977	0.45288086	0	0.124	7/11/2017	7	11	2017	1:56:49	7009	0.4	1	56	49	2	0.051269531	3.491748	-0.009765625	-0.010009766	-0.93408203	3.934082	0.052734375	0	0	0	0	0	0	0	0	0	0.93408203	0.065917969	0.0859375	-0.037841797	0.033935547	-0.013671875	0.112	36479.74	-0.021	304.14	0.117
655	656	656	Category L	-0.047851563	0.011962891	-0.92382813	0.002441406	-0.22875977	0.45507813	0	0.111	7/11/2017	7	11	2017	1:56:49	7009	0.5	1	56	49	2	0.051269531	3.491748	-0.011230469	-0.011230469	-0.93481445	6.7331543	0.044677734	0	0	0	0	0	0	0	0	0	0.93481445	0.065185547	0.070800781	-0.036376953	0.023193359	0.010986328	0.113	36466.45	-0.02	286.15	0.122
656	657	657	Category L	-0.035888672	0.011962891	-0.92382813	0.001464844	-0.22900391	0.45092773	0	0.207	7/11/2017	7	11	2017	1:56:49	7009	0.6	1	56	49	2	0.051269531	3.491748	-0.012451172	-0.01171875	-0.93334961	11.197998	0.034667969	0	0	0	0	0	0	0	0	0	0.93359375	0.06640625	0.056640625	-0.023193359	0.023681641	0.009521484	0.114	36453.26	-0.015	208.65	0.122
657	658	658	Category L	-0.035888672	0.023925781	-0.97192383	0.008789063	-0.22924805	0.44873047	0	0.068	7/11/2017	7	11	2017	1:56:49	7009	0.7	1	56	49	2	0.051269531	3.491748	-0.013427734	-0.013916016	-0.93481445	16.710205	0.057373047	0	0	0	0	0	0	0	0	0	0.93505859	0.064941406	0.097167969	-0.022216797	0.037841797	-0.036865234	0.12	36376	-0.036	521.95	0.122
658	659	659	Category L	-0.047851563	0	-0.93579102	0.009521484	-0.23168945	0.45288086	0	0.122	7/11/2017	7	11	2017	1:56:49	7009	0.8	1	56	49	3	0.051269531	3.491748	-0.014160156	-0.016601563	-0.93701172	23.522705	0.037353516	0	0	0	0	0	0	0	0	0	0.93725586	0.062744141	0.051269531	-0.033447266	0.016601563	0.001220703	0.117	36414.23	-0.027	385.5	0.111
659	660	660	Category E	-0.19189453	0.13183594	-0.92382813	0.22949219	-0.11376953	0.40380859	0	0.089	7/11/2017	7	11	2017	1:58:09	7089	0.7	1	58	9	23	0.051513672	3.4853027	-0.013916016	-0.018310547	-0.93603516	33.804443	0.2331543	0	0	0	0	0	0	0	0	0	0.9362793	0.063720703	0.34057617	-0.17797852	0.15014648	0.012207031	0.115	36440.15	-0.021	297.01	0.111
660	661	661	Category E	-0.10791016	0.035888672	-0.88793945	0.23950195	-0.075683594	0.40820313	0	0.109	7/11/2017	7	11	2017	1:58:09	7089	0.8	1	58	9	23	0.051513672	3.4853027	-0.014404297	-0.020019531	-0.93408203	45.847412	0.11816406	0	0	0	0	0	0	0	0	0	0.93432617	0.065673828	0.19555664	-0.093261719	0.055908203	0.046142578	0.099	36661.91	0.012	-168.78	0.111
661	662	662	Category E	-0.11987305	0.25195313	-1.1518555	0.23779297	-0.051757813	0.41186523	0	0.096	7/11/2017	7	11	2017	1:58:09	7089	0.9	1	58	9	23	0.051513672	3.4853027	-0.018554688	-0.020019531	-0.93286133	55.397949	0.36352539	0	0	0	0	0	0	0	0	0	0.93334961	0.066650391	0.59228516	-0.10107422	0.27197266	-0.21875	0.113	36466.45	0.003	-39.31	0.122
662	663	663	Category E	-0.047851563	0.095947266	-1.1037598	0.22290039	-0.043701172	0.42016602	0	0.111	7/11/2017	7	11	2017	1:58:10	7090	0	1	58	10	23	0.051513672	3.4853027	-0.020019531	-0.021484375	-0.93286133	64.978516	0.20922852	0	0	0	0	0	0	0	0	0	0.93334961	0.066650391	0.31591797	-0.027587891	0.11743164	-0.1706543	0.13	36253.92	-0.013	160.31	0.114
663	664	664	Category E	-0.059814453	-0.035888672	-0.89990234	0.20483398	-0.048583984	0.43261719	0	0.151	7/11/2017	7	11	2017	1:58:10	7090	0.1	1	58	10	23	0.051513672	3.4853027	-0.021972656	-0.024169922	-0.93676758	73.702148	0.053955078	0	0	0	0	0	0	0	0	0	0.93725586	0.062744141	0.086181641	-0.037597656	-0.011474609	0.036865234	0.134	36207.21	-0.006	70.5	0.114
664	665	665	Category E	-0.023925781	0.10791016	-0.93579102	0.17944336	-0.051269531	0.44628906	0	0.224	7/11/2017	7	11	2017	1:58:10	7090	0.2	1	58	10	23	0.051513672	3.4853027	-0.023925781	-0.026611328	-0.93579102	79.106201	0.13452148	0	0	0	0	0	0	0	0	0	0.93652344	0.063476563	0.13500977	0	0.13452148	0	0.134	36207.21	-0.011	131.32	0.114
665	666	666	Category E	0.059814453	-0.023925781	-0.88793945	0.14990234	-0.03125	0.46044922	0	0.114	7/11/2017	7	11	2017	1:58:10	7090	0.3	1	58	10	23	0.051269531	3.4788574	-0.025634766	-0.028808594	-0.93579102	77.251221	0.098144531	0	0	0	0	0	0	0	0	0	0.93676758	0.063232422	0.13867188	0.085449219	0.004882813	0.047851563	0.132	36230.42	-0.005	59.3	0.114
666	667	667	Category E	0.095947266	0	-0.70776367	0.13208008	-0.014404297	0.46777344	0	0.11	7/11/2017	7	11	2017	1:58:10	7090	0.4	1	58	10	23	0.051269531	3.4788574	-0.02734375	-0.03125	-0.93505859	71.261719	0.26049805	0	0	0	0	0	0	0	0	0	0.93603516	0.063964844	0.38232422	0.12329102	0.03125	0.22729492	0.123	36338.53	-0.012	154.6	0.114
667	668	668	Category E	0.15576172	-0.19189453	-1.079834	0.12182617	-0.007324219	0.47094727	0	0.085	7/11/2017	7	11	2017	1:58:10	7090	0.5	1	58	10	23	0.051269531	3.4788574	-0.031005859	-0.032470703	-0.93432617	68.564453	0.28515625	0	0	0	0	0	0	0	0	0	0.93530273	0.064697266	0.49145508	0.18676758	-0.15917969	-0.14526367	0.112	36479.74	-0.012	167.49	0.11
668	669	669	Category E	0.083984375	-0.047851563	-1.1279297	0.13452148	-0.020263672	0.46044922	0	0.057	7/11/2017	7	11	2017	1:58:10	7090	0.6	1	58	10	23	0.051269531	3.4788574	-0.032714844	-0.033935547	-0.93701172	64.338379	0.22412109	0	0	0	0	0	0	0	0	0	0.93823242	0.061767578	0.32128906	0.11669922	-0.013671875	-0.19067383	0.081	36949.2	0.012	-196.6	0.104
669	670	670	Category E	0.15576172	-0.011962891	-0.92382813	0.13574219	0.005615234	0.46630859	0	0.087	7/11/2017	7	11	2017	1:58:10	7090	0.7	1	58	10	24	0.051269531	3.4788574	-0.03515625	-0.034912109	-0.93774414	56.51709	0.19287109	0	0	0	0	0	0	0	0	0	0.93896484	0.061035156	0.22802734	0.19091797	0.022949219	0.013916016	0.08	36966.63	0.021	-333.96	0.101
670	671	671	Category E	0.10791016	-0.011962891	-0.89990234	0.13061523	0.031982422	0.46826172	0	0.038	7/11/2017	7	11	2017	1:58:10	7090	0.8	1	58	10	24	0.051269531	3.4788574	-0.035888672	-0.035888672	-0.9362793	47.352783	0.15039063	0	0	0	0	0	0	0	0	0	0.93774414	0.062255859	0.20458984	0.14379883	0.023925781	0.036376953	0.078	37002.02	0.033	-508.89	0.087
671	672	672	Category E	0.17993164	-0.023925781	-0.89990234	0.12060547	0.059082031	0.46875	0	0.104	7/11/2017	7	11	2017	1:58:10	7090	0.9	1	58	10	24	0.051269531	3.4788574	-0.037109375	-0.036376953	-0.93579102	42.757568	0.22021484	0	0	0	0	0	0	0	0	0	0.93725586	0.062744141	0.26538086	0.21704102	0.012451172	0.035888672	0.07	37151.38	0.042	-671.64	0.101
672	673	673	Category E	0.047851563	-0.10791016	-0.88793945	0.11132813	0.079589844	0.46875	0	0.101	7/11/2017	7	11	2017	1:58:11	7091	0	1	58	11	24	0.051269531	3.4788574	-0.040039063	-0.037597656	-0.93505859	39.253906	0.12207031	0	0	0	0	0	0	0	0	0	0.93652344	0.063476563	0.20532227	0.087890625	-0.070068359	0.047119141	0.079	36984.24	0.022	-351.57	0.104
673	674	674	Category E	0.10791016	-0.023925781	-0.77978516	0.089599609	0.093261719	0.46899414	0	0.036	7/11/2017	7	11	2017	1:58:11	7091	0.1	1	58	11	24	0.051269531	3.4788574	-0.041259766	-0.037841797	-0.93725586	32.976807	0.21728516	0	0	0	0	0	0	0	0	0	0.93896484	0.061035156	0.32080078	0.14916992	0.013916016	0.1574707	0.086	36864.59	0.027	-398.14	0.11
674	675	675	Category E	0.035888672	-0.023925781	-0.80395508	0.090332031	0.10400391	0.46166992	0	0.113	7/11/2017	7	11	2017	1:58:11	7091	0.2	1	58	11	24	0.051269531	3.4788574	-0.042480469	-0.039794922	-0.93774414	28.482666	0.15600586	0	0	0	0	0	0	0	0	0	0.93969727	0.060302734	0.22851563	0.078369141	0.015869141	0.13378906	0.098	36676.71	0.023	-313.28	0.11
675	676	676	Category E	0.071777344	-0.059814453	-0.79199219	0.095214844	0.097167969	0.47070313	0	0.125	7/11/2017	7	11	2017	1:58:11	7091	0.3	1	58	11	24	0.051269531	3.4788574	-0.043945313	-0.040039063	-0.9375	28.620361	0.18701172	0	0	0	0	0	0	0	0	0	0.93945313	0.060546875	0.28100586	0.11572266	-0.01953125	0.14550781	0.099	36661.91	0.007	-100.35	0.11
676	677	677	Category E	0.13183594	0.047851563	-1.0917969	0.13354492	0.11279297	0.45166016	0	0.11	7/11/2017	7	11	2017	1:58:11	7091	0.4	1	58	11	24	0.051269531	3.4788574	-0.044921875	-0.041259766	-0.93701172	29.249268	0.2512207	0	0	0	0	0	0	0	0	0	0.93896484	0.061035156	0.4206543	0.17675781	0.089111328	-0.15454102	0.099	36661.91	0.003	-43.69	0.113
677	678	678	Category E	0.059814453	-0.13183594	-1.0319824	0.17651367	0.11401367	0.43408203	0	0.109	7/11/2017	7	11	2017	1:58:11	7091	0.5	1	58	11	24	0.051269531	3.4788574	-0.047119141	-0.041748047	-0.93579102	25.330322	0.16967773	0	0	0	0	0	0	0	0	0	0.93798828	0.062011719	0.29296875	0.10693359	-0.08984375	-0.095947266	0.113	36466.45	-0.009	123.22	0.113
678	679	679	Category E	0.035888672	-0.16796875	-1.0319824	0.18505859	0.083007813	0.43432617	0	0.101	7/11/2017	7	11	2017	1:58:11	7091	0.6	1	58	11	24	0.051269531	3.4788574	-0.048095703	-0.043212891	-0.93554688	20.134766	0.1784668	0	0	0	0	0	0	0	0	0	0.93774414	0.062255859	0.30493164	0.083984375	-0.12451172	-0.096191406	0.111	36493.13	0.004	-52.98	0.11
679	680	680	Category E	0.059814453	-0.071777344	-0.88793945	0.1809082	0.068847656	0.44165039	0	0.121	7/11/2017	7	11	2017	1:58:11	7091	0.7	1	58	11	25	0.051269531	3.4788574	-0.050048828	-0.044433594	-0.93554688	14.356445	0.12280273	0	0	0	0	0	0	0	0	0	0.93774414	0.062255859	0.18481445	0.10986328	-0.027099609	0.047607422	0.102	36618.22	0.004	-56.66	0.109
680	681	681	Category E	0.083984375	-0.11987305	-0.88793945	0.16259766	0.060058594	0.453125	0	0.101	7/11/2017	7	11	2017	1:58:11	7091	0.8	1	58	11	25	0.051269531	3.4788574	-0.051025391	-0.044921875	-0.93310547	6.1774902	0.16088867	0	0	0	0	0	0	0	0	0	0.93554688	0.064453125	0.25512695	0.13500977	-0.074707031	0.045166016	0.099	36661.91	0.013	-182.17	0.109
681	682	682	Category E	-0.083984375	-0.15576172	-0.88793945	0.15649414	0.046142578	0.45751953	0	0.075	7/11/2017	7	11	2017	1:58:11	7091	0.9	1	58	11	25	0.051269531	3.4788574	-0.051269531	-0.045654297	-0.93237305	4.3129883	0.12304688	0	0	0	0	0	0	0	0	0	0.93481445	0.065185547	0.18701172	-0.032470703	-0.10986328	0.044433594	0.101	36632.67	0.016	-218.44	0.108
682	683	683	Category E	-0.095947266	-0.17993164	-0.80395508	0.14428711	0.043701172	0.46191406	0	0.088	7/11/2017	7	11	2017	1:58:12	7092	0	1	58	12	25	0.051269531	3.4788574	-0.053466797	-0.046386719	-0.93237305	13.126709	0.18969727	0	0	0	0	0	0	0	0	0	0.93505859	0.064941406	0.30395508	-0.042236328	-0.13330078	0.12841797	0.102	36618.22	0.011	-151.77	0.108
683	684	684	Category E	-0.035888672	-0.27587891	-1.0678711	0.17480469	0.063232422	0.44580078	0	0.124	7/11/2017	7	11	2017	1:58:12	7092	0.1	1	58	12	25	0.051269531	3.4788574	-0.053466797	-0.047851563	-0.93237305	17.199707	0.265625	0	0	0	0	0	0	0	0	0	0.93530273	0.064697266	0.38061523	0.017578125	-0.2277832	-0.13525391	0.094	36737.16	0.019	-270.71	0.101
684	685	685	Category E	-0.059814453	-0.21582031	-1.1279297	0.20458984	0.039794922	0.43041992	0	0.108	7/11/2017	7	11	2017	1:58:12	7092	0.2	1	58	12	25	0.051269531	3.4788574	-0.0546875	-0.049316406	-0.93579102	19.313965	0.25390625	0	0	0	0	0	0	0	0	0	0.9387207	0.061279297	0.36328125	-0.004882813	-0.16625977	-0.19189453	0.092	36768.17	0.025	-353.94	0.092
685	686	686	Category E	-0.011962891	-0.035888672	-0.83984375	0.21166992	0.056884766	0.42724609	0	0.069	7/11/2017	7	11	2017	1:58:12	7092	0.3	1	58	12	25	0.051269531	3.4788574	-0.0546875	-0.051757813	-0.93383789	19.843262	0.10473633	0	0	0	0	0	0	0	0	0	0.93701172	0.062988281	0.15307617	0.042724609	0.015869141	0.093994141	0.086	36864.59	0.044	-610.67	0.108
686	687	687	Category E	-0.047851563	-0.10791016	-0.94799805	0.20117188	0.065185547	0.43432617	0	0.092	7/11/2017	7	11	2017	1:58:12	7092	0.4	1	58	12	25	0.051269531	3.4788574	-0.055419922	-0.053466797	-0.93310547	16.915527	0.056884766	0	0	0	0	0	0	0	0	0	0.9362793	0.063720703	0.076660156	0.007568359	-0.054199219	-0.014648438	0.11	36506.61	0.009	-117.96	0.108
687	688	688	Category E	0.035888672	-0.11987305	-0.92382813	0.1887207	0.083984375	0.43603516	0	0.035	7/11/2017	7	11	2017	1:58:12	7092	0.5	1	58	12	25	0.051269531	3.4788574	-0.056640625	-0.055419922	-0.93334961	11.186523	0.11303711	0	0	0	0	0	0	0	0	0	0.93676758	0.063232422	0.16625977	0.092529297	-0.064208984	0.009521484	0.094	36737.16	0.02	-283.9	0.092
688	689	689	Category E	-0.11987305	-0.14379883	-0.92382813	0.17480469	0.1003418	0.44140625	0	0.232	7/11/2017	7	11	2017	1:58:12	7092	0.6	1	58	12	25	0.051269531	3.4788574	-0.058349609	-0.056396484	-0.93212891	2.5935059	0.10693359	0	0	0	0	0	0	0	0	0	0.93579102	0.064208984	0.15698242	-0.061279297	-0.087158203	0.008300781	0.086	36864.59	0.025	-371.46	0.076
689	690	690	Category E	-0.083984375	-0.035888672	-0.7199707	0.15332031	0.099121094	0.4465332	0	0.032	7/11/2017	7	11	2017	1:58:12	7092	0.7	1	58	12	26	0.051269531	3.4788574	-0.059570313	-0.059082031	-0.93310547	3.8071289	0.21582031	0	0	0	0	0	0	0	0	0	0.93676758	0.063232422	0.26074219	-0.024169922	0.023193359	0.21313477	0.087	36848.15	0.022	-327.95	0.076
690	691	691	Category E	0	0.011962891	-1.0917969	0.16308594	0.10522461	0.44360352	0	0.059	7/11/2017	7	11	2017	1:58:12	7092	0.8	1	58	12	26	0.051269531	3.4788574	-0.060546875	-0.060546875	-0.93359375	9.9431152	0.18432617	0	0	0	0	0	0	0	0	0	0.9375	0.0625	0.29125977	0.060546875	0.072509766	-0.15795898	0.08	36966.63	0.026	-405.07	0.076
691	692	692	Category E	0	-0.095947266	-1.0319824	0.19042969	0.12255859	0.42871094	0	0.076	7/11/2017	7	11	2017	1:58:12	7092	0.9	1	58	12	26	0.051269531	3.4788574	-0.061279297	-0.060791016	-0.9309082	18.075928	0.12304688	0	0	0	0	0	0	0	0	0	0.93505859	0.064941406	0.19702148	0.061279297	-0.034912109	-0.10083008	0.1	36647.23	0.004	-57.56	0.101
692	693	693	Category E	-0.011962891	-0.083984375	-0.76782227	0.19482422	0.090087891	0.43212891	0	0.048	7/11/2017	7	11	2017	1:58:13	7093	0	1	58	13	26	0.051269531	3.4788574	-0.062744141	-0.061035156	-0.92944336	23.656494	0.17089844	0	0	0	0	0	0	0	0	0	0.93359375	0.06640625	0.23535156	0.05078125	-0.022705078	0.16162109	0.078	37002.02	0.023	-369.35	0.076
693	694	694	Category E	-0.023925781	-0.011962891	-0.87597656	0.1965332	0.078369141	0.43432617	0	0.153	7/11/2017	7	11	2017	1:58:13	7093	0.1	1	58	13	26	0.051269531	3.4788574	-0.065429688	-0.062988281	-0.9296875	25.722656	0.085205078	0	0	0	0	0	0	0	0	0	0.93408203	0.065917969	0.14672852	0.041503906	0.051025391	0.053710938	0.082	36931.95	0.018	-284.72	0.101
694	695	695	Category E	-0.13183594	-0.083984375	-0.98388672	0.19726563	0.070800781	0.43115234	0	0.101	7/11/2017	7	11	2017	1:58:13	7093	0.2	1	58	13	26	0.051269531	3.4788574	-0.066650391	-0.065429688	-0.92993164	23.22998	0.086181641	0	0	0	0	0	0	0	0	0	0.93481445	0.065185547	0.13720703	-0.064941406	-0.018310547	-0.053710938	0.091	36783.88	0.011	-165.66	0.101
695	696	696	Category E	-0.10791016	-0.023925781	-0.85180664	0.19091797	0.075927734	0.43945313	0	0.057	7/11/2017	7	11	2017	1:58:13	7093	0.3	1	58	13	26	0.051269531	3.4788574	-0.069091797	-0.065429688	-0.93310547	19.310303	0.099121094	0	0	0	0	0	0	0	0	0	0.93798828	0.062011719	0.16162109	-0.038818359	0.041503906	0.081298828	0.093	36752.6	-0.003	47.13	0.101
696	697	697	Category E	-0.083984375	-0.15576172	-1.0559082	0.20263672	0.084716797	0.42993164	0	0.111	7/11/2017	7	11	2017	1:58:13	7093	0.4	1	58	13	26	0.051269531	3.4788574	-0.070800781	-0.066650391	-0.93286133	15.246094	0.15234375	0	0	0	0	0	0	0	0	0	0.93774414	0.062255859	0.22485352	-0.012939453	-0.088867188	-0.12280273	0.099	36661.91	-0.013	202.68	0.101
697	698	698	Category E	-0.095947266	-0.17993164	-1.1037598	0.22509766	0.067871094	0.41870117	0	0.088	7/11/2017	7	11	2017	1:58:13	7093	0.5	1	58	13	26	0.051269531	3.4788574	-0.073730469	-0.066894531	-0.9296875	8.1169434	0.20825195	0	0	0	0	0	0	0	0	0	0.93505859	0.064941406	0.30859375	-0.021972656	-0.11279297	-0.17382813	0.084	36897.95	-0.01	177.12	0.101
698	699	699	Category E	0.023925781	-0.083984375	-0.85180664	0.22143555	0.075927734	0.41870117	0	0.088	7/11/2017	7	11	2017	1:58:13	7093	0.6	1	58	13	26	0.051269531	3.4788574	-0.078369141	-0.068603516	-0.92797852	2.1896973	0.12841797	0	0	0	0	0	0	0	0	0	0.93383789	0.066162109	0.19384766	0.10229492	-0.015136719	0.076171875	0.09	36799.73	-0.002	32.13	0.088
699	700	700	Category E	-0.059814453	-0.10791016	-0.73193359	0.20532227	0.091064453	0.43066406	0	0.064	7/11/2017	7	11	2017	1:58:13	7093	0.7	1	58	13	27	0.051269531	3.4788574	-0.08203125	-0.069091797	-0.92602539	0.17895508	0.19921875	0	0	0	0	0	0	0	0	0	0.93212891	0.067871094	0.25512695	0.022216797	-0.038574219	0.1940918	0.094	36737.16	0	0	0.111
700	701	701	Category E	-0.3359375	0.023925781	-0.86376953	0.20922852	0.11132813	0.41723633	0	0.136	7/11/2017	7	11	2017	1:58:13	7093	0.8	1	58	13	27	0.051269531	3.4788574	-0.084472656	-0.069824219	-0.92333984	2.3061523	0.27490234	0	0	0	0	0	0	0	0	0	0.9296875	0.0703125	0.40478516	-0.2512207	0.09375	0.059570313	0.111	36493.13	-0.02	290.75	0.116
701	702	702	Category E	-0.14379883	-0.071777344	-0.92382813	0.20776367	0.079833984	0.43383789	0	0.082	7/11/2017	7	11	2017	1:58:13	7093	0.9	1	58	13	27	0.051269531	3.4788574	-0.087890625	-0.071289063	-0.92626953	5.3117676	0.055664063	0	0	0	0	0	0	0	0	0	0.93310547	0.066894531	0.05859375	-0.055664063	-0.000244141	0.002441406	0.116	36427.14	-0.021	294.71	0.116
702	703	703	Category E	-0.16796875	-0.19189453	-1.2597656	0.27978516	0.073486328	0.38037109	0	0.213	7/11/2017	7	11	2017	1:58:14	7094	0	1	58	14	27	0.051269531	3.4788574	-0.089599609	-0.074707031	-0.921875	9.4460449	0.3659668	0	0	0	0	0	0	0	0	0	0.92919922	0.070800781	0.53295898	-0.078125	-0.11694336	-0.33764648	0.117	36414.23	-0.02	277.4	0.133
703	704	704	Category E	-0.19189453	-0.15576172	-0.83984375	0.27636719	0.085449219	0.39013672	0	0.116	7/11/2017	7	11	2017	1:58:14	7094	0.1	1	58	14	27	0.051757813	3.5175293	-0.09375	-0.075927734	-0.91870117	13.0354	0.14892578	0	0	0	0	0	0	0	0	0	0.92651367	0.073486328	0.2565918	-0.097900391	-0.079589844	0.078857422	0.128	36277.71	-0.013	162.44	0.133
704	705	705	Category E	-0.15576172	-0.14379883	-0.92382813	0.27075195	0.038085938	0.39599609	0	0.091	7/11/2017	7	11	2017	1:58:14	7094	0.2	1	58	14	27	0.051757813	3.5175293	-0.097412109	-0.076660156	-0.91796875	15.789063	0.088867188	0	0	0	0	0	0	0	0	0	0.92626953	0.073730469	0.13085938	-0.058105469	-0.066894531	-0.005615234	0.123	36338.53	0.001	-12.32	0.116
705	706	706	Category E	-0.15576172	-0.17993164	-0.85180664	0.2722168	0.031005859	0.40039063	0	0.133	7/11/2017	7	11	2017	1:58:14	7094	0.3	1	58	14	27	0.051757813	3.5175293	-0.10009766	-0.079101563	-0.91601563	16.602051	0.13183594	0	0	0	0	0	0	0	0	0	0.92480469	0.075195313	0.22070313	-0.055419922	-0.10083008	0.064208984	0.127	36289.72	0.003	-35.8	0.121
706	707	707	Category E	-0.2878418	-0.071777344	-0.87597656	0.2355957	0.031494141	0.41821289	0	0.103	7/11/2017	7	11	2017	1:58:14	7094	0.4	1	58	14	27	0.051757813	3.5175293	-0.10473633	-0.077880859	-0.91943359	15.230957	0.18823242	0	0	0	0	0	0	0	0	0	0.92871094	0.071289063	0.23266602	-0.18286133	0.006103516	0.043457031	0.111	36493.13	0.006	-78.9	0.116
707	708	708	Category E	-0.14379883	-0.10791016	-1.1638184	0.24462891	0.032958984	0.40991211	0	0.107	7/11/2017	7	11	2017	1:58:14	7094	0.5	1	58	14	27	0.051757813	3.5175293	-0.10864258	-0.079101563	-0.92138672	12.143799	0.24633789	0	0	0	0	0	0	0	0	0	0.93115234	0.068847656	0.3059082	-0.034912109	-0.028564453	-0.2421875	0.1	36647.23	0.016	-220.09	0.107
708	709	709	Category E	-0.20385742	-0.047851563	-0.99584961	0.2722168	0.036865234	0.39233398	0	0.121	7/11/2017	7	11	2017	1:58:14	7094	0.6	1	58	14	27	0.051757813	3.5175293	-0.11303711	-0.078125	-0.91723633	10.70459	0.12353516	0	0	0	0	0	0	0	0	0	0.92749023	0.072509766	0.19946289	-0.090576172	0.030273438	-0.078369141	0.093	36752.6	0.017	-245.99	0.121
709	710	710	Category E	-0.059814453	-0.071777344	-0.82788086	0.25512695	0.048583984	0.40722656	0	0.049	7/11/2017	7	11	2017	1:58:14	7094	0.7	1	58	14	28	0.051757813	3.5175293	-0.11791992	-0.079345703	-0.91479492	8.9211426	0.10473633	0	0	0	0	0	0	0	0	0	0.92578125	0.07421875	0.15258789	0.058105469	0.007568359	0.086914063	0.101	36632.67	-0.004	58.96	0.121
710	711	711	Category E	-0.11987305	0	-0.88793945	0.24926758	0.079589844	0.4050293	0	0.048	7/11/2017	7	11	2017	1:58:14	7094	0.8	1	58	14	28	0.051757813	3.5175293	-0.12329102	-0.080810547	-0.9140625	5.8652344	0.084960938	0	0	0	0	0	0	0	0	0	0.92578125	0.07421875	0.11035156	0.003417969	0.080810547	0.026123047	0.111	36493.13	-0.031	473.5	0.121
711	712	712	Category E	-0.26391602	-0.071777344	-0.86376953	0.22851563	0.068115234	0.41748047	0	0.18	7/11/2017	7	11	2017	1:58:14	7094	0.9	1	58	14	28	0.051757813	3.5175293	-0.12841797	-0.081054688	-0.91577148	5.5871582	0.14526367	0	0	0	0	0	0	0	0	0	0.92822266	0.071777344	0.19702148	-0.13525391	0.009277344	0.052001953	0.112	36479.74	-0.04	633.05	0.121
712	713	713	Category E	-0.11987305	-0.023925781	-1.079834	0.22680664	0.050292969	0.41870117	0	0.162	7/11/2017	7	11	2017	1:58:15	7095	0	1	58	15	28	0.051757813	3.5175293	-0.13378906	-0.080810547	-0.91674805	4.8974609	0.1730957	0	0	0	0	0	0	0	0	0	0.93017578	0.069824219	0.23388672	0.013916016	0.056884766	-0.1628418	0.101	36632.67	-0.003	44.04	0.118
713	714	714	Category E	-0.11987305	-0.13183594	-0.98388672	0.25317383	0.059814453	0.39819336	0	0.113	7/11/2017	7	11	2017	1:58:15	7095	0.1	1	58	15	28	0.051757813	3.5175293	-0.13598633	-0.079833984	-0.91577148	3.1767578	0.086914063	0	0	0	0	0	0	0	0	0	0.92919922	0.070800781	0.13598633	0.016113281	-0.051757813	-0.067871094	0.113	36466.45	-0.006	81.22	0.118
714	715	715	Category E	-0.10791016	0	-0.91186523	0.24658203	0.024169922	0.40893555	0	0.057	7/11/2017	7	11	2017	1:58:15	7095	0.2	1	58	15	28	0.051757813	3.5175293	-0.13964844	-0.079345703	-0.91748047	0.30981445	0.085693359	0	0	0	0	0	0	0	0	0	0.93139648	0.068603516	0.11669922	0.031738281	0.079345703	0.005615234	0.121	36363.43	-0.003	37.96	0.118
715	716	716	Category E	-0.083984375	-0.071777344	-0.89990234	0.24316406	-0.010498047	0.41748047	0	0.118	7/11/2017	7	11	2017	1:58:15	7095	0.3	1	58	15	28	0.051757813	3.5175293	-0.14233398	-0.080078125	-0.91748047	0.36303711	0.061767578	0	0	0	0	0	0	0	0	0	0.93188477	0.068115234	0.084716797	0.058349609	0.008300781	0.017578125	0.106	36561.56	0.015	-198.13	0.118
716	717	717	Category E	-0.20385742	-0.023925781	-0.86376953	0.2277832	-0.005615234	0.4206543	0	0.097	7/11/2017	7	11	2017	1:58:15	7095	0.4	1	58	15	28	0.051757813	3.5175293	-0.14770508	-0.080322266	-0.91821289	3.0212402	0.096435547	0	0	0	0	0	0	0	0	0	0.93359375	0.06640625	0.16699219	-0.055908203	0.056396484	0.054443359	0.102	36618.22	0.016	-216.83	0.118
717	718	718	Category E	-0.095947266	-0.11987305	-0.92382813	0.21557617	0	0.43188477	0	0.089	7/11/2017	7	11	2017	1:58:15	7095	0.5	1	58	15	28	0.051757813	3.5175293	-0.15283203	-0.079589844	-0.91699219	6.0834961	0.070068359	0	0	0	0	0	0	0	0	0	0.93310547	0.066894531	0.10375977	0.056884766	-0.040039063	-0.006591797	0.104	36589.67	0.023	-299.95	0.12
718	719	719	Category E	-0.16796875	-0.095947266	-0.93579102	0.22167969	0.005859375	0.42773438	0	0.139	7/11/2017	7	11	2017	1:58:15	7095	0.6	1	58	15	28	0.051757813	3.5175293	-0.15576172	-0.077148438	-0.91674805	8.6518555	0.029052734	0	0	0	0	0	0	0	0	0	0.93310547	0.066894531	0.049316406	-0.011962891	-0.018554688	-0.018798828	0.115	36440.15	-0.007	93.73	0.12
719	720	720	Category E	-0.071777344	-0.023925781	-0.75585938	0.21337891	-0.000732422	0.42895508	0	0.128	7/11/2017	7	11	2017	1:58:15	7095	0.7	1	58	15	29	0.051757813	3.5175293	-0.15844727	-0.076416016	-0.9140625	12.540527	0.18798828	0	0	0	0	0	0	0	0	0	0.9309082	0.069091797	0.29785156	0.086669922	0.052490234	0.15820313	0.106	36561.56	0.001	-13.89	0.128
720	721	721	Category E	-0.059814453	-0.011962891	-0.88793945	0.22436523	0.010009766	0.42260742	0	0.12	7/11/2017	7	11	2017	1:58:15	7095	0.8	1	58	15	29	0.051757813	3.5175293	-0.16186523	-0.075439453	-0.91235352	15.458252	0.12280273	0	0	0	0	0	0	0	0	0	0.9296875	0.0703125	0.19042969	0.10205078	0.063476563	0.024414063	0.112	36479.74	-0.016	226.94	0.128
721	722	722	Category E	-0.23999023	-0.035888672	-0.93579102	0.22705078	0.004150391	0.43798828	0	0.065	7/11/2017	7	11	2017	1:58:15	7095	0.9	1	58	15	29	0.051757813	3.5175293	-0.16796875	-0.07421875	-0.91259766	15.702148	0.084472656	0	0	0	0	0	0	0	0	0	0.9309082	0.069091797	0.13330078	-0.071777344	0.038330078	-0.022949219	0.117	36414.23	-0.023	322.93	0.128
722	723	723	Category E	-0.035888672	-0.059814453	-0.95996094	0.20727539	-0.010742188	0.43334961	0	0.134	7/11/2017	7	11	2017	1:58:16	7096	0	1	58	16	29	0.051757813	3.5175293	-0.17163086	-0.072753906	-0.9128418	16.149902	0.14428711	0	0	0	0	0	0	0	0	0	0.93164063	0.068359375	0.19580078	0.13574219	0.012939453	-0.046875	0.113	36466.45	-0.024	349.27	0.128
723	724	724	Category E	-0.13183594	-0.10791016	-1.223877	0.24145508	-0.021728516	0.41333008	0	0.117	7/11/2017	7	11	2017	1:58:16	7096	0.1	1	58	16	29	0.051757813	3.5175293	-0.17651367	-0.068847656	-0.91210938	17.702148	0.31713867	0	0	0	0	0	0	0	0	0	0.93164063	0.068359375	0.39550781	0.044677734	-0.038818359	-0.31152344	0.113	36466.45	-0.04	627.38	0.131
724	725	725	Category E	-0.023925781	-0.17993164	-0.77978516	0.2355957	-0.008300781	0.421875	0	0.114	7/11/2017	7	11	2017	1:58:16	7096	0.2	1	58	16	29	0.051757813	3.5175293	-0.18066406	-0.066162109	-0.91381836	19.138672	0.2355957	0	0	0	0	0	0	0	0	0	0.93383789	0.066162109	0.40454102	0.15673828	-0.11352539	0.1340332	0.117	36414.23	-0.026	369.65	0.134
725	726	726	Category E	-0.071777344	-0.071777344	-0.83984375	0.2331543	-0.027832031	0.42285156	0	0.131	7/11/2017	7	11	2017	1:58:16	7096	0.3	1	58	16	29	0.051757813	3.5175293	-0.18432617	-0.062744141	-0.91113281	19.489746	0.13354492	0	0	0	0	0	0	0	0	0	0.93164063	0.068359375	0.19287109	0.11254883	-0.008789063	0.071289063	0.13	36253.92	-0.027	349.97	0.134
726	727	727	Category E	-0.11987305	-0.14379883	-0.93579102	0.20385742	-0.027832031	0.4375	0	0.142	7/11/2017	7	11	2017	1:58:16	7096	0.4	1	58	16	29	0.051757813	3.5175293	-0.18701172	-0.062255859	-0.90966797	18.531982	0.10864258	0	0	0	0	0	0	0	0	0	0.93066406	0.069335938	0.17456055	0.067138672	-0.081298828	-0.025878906	0.119	36388.65	-0.023	318.03	0.131
727	728	728	Category E	-0.19189453	-0.071777344	-0.85180664	0.18139648	-0.026855469	0.45019531	0	0.143	7/11/2017	7	11	2017	1:58:16	7096	0.5	1	58	16	29	0.051757813	3.5175293	-0.19287109	-0.060546875	-0.90771484	17.494629	0.056884766	0	0	0	0	0	0	0	0	0	0.92993164	0.070068359	0.068115234	0.000976563	-0.010986328	0.055908203	0.114	36453.26	-0.015	208.65	0.131
728	729	729	Category E	-0.14379883	-0.17993164	-0.99584961	0.18310547	-0.010009766	0.44677734	0	0.068	7/11/2017	7	11	2017	1:58:16	7096	0.6	1	58	16	29	0.051757813	3.5175293	-0.19873047	-0.058837891	-0.90600586	14.202148	0.16040039	0	0	0	0	0	0	0	0	0	0.92944336	0.070556641	0.26586914	0.054931641	-0.12084961	-0.089599609	0.111	36493.13	-0.008	110.76	0.131
729	730	730	Category E	-0.11987305	-0.071777344	-0.94799805	0.19677734	-0.011474609	0.44555664	0	0.086	7/11/2017	7	11	2017	1:58:16	7096	0.7	1	58	16	30	0.051757813	3.5175293	-0.20483398	-0.056152344	-0.9074707	8.8818359	0.095214844	0	0	0	0	0	0	0	0	0	0.93212891	0.067871094	0.140625	0.084960938	-0.015380859	-0.040283203	0.109	36520.2	0.008	-105.97	0.125
730	731	731	Category E	-0.083984375	-0.023925781	-0.74389648	0.20385742	0.005126953	0.43505859	0	0.1	7/11/2017	7	11	2017	1:58:16	7096	0.8	1	58	16	30	0.051757813	3.5175293	-0.20800781	-0.057373047	-0.91137695	4.720459	0.21118164	0	0	0	0	0	0	0	0	0	0.93652344	0.063476563	0.32519531	0.12402344	0.033447266	0.16748047	0.106	36561.56	0.004	-54.95	0.125
731	732	732	Category E	-0.16796875	-0.011962891	-0.81591797	0.24414063	0.022949219	0.41503906	0	0.116	7/11/2017	7	11	2017	1:58:16	7096	0.9	1	58	16	30	0.051757813	3.5175293	-0.21264648	-0.057373047	-0.90771484	1.8203125	0.11181641	0	0	0	0	0	0	0	0	0	0.93408203	0.065917969	0.18237305	0.044677734	0.045410156	0.091796875	0.104	36589.67	-0.014	210.06	0.116
732	733	733	Category E	-0.2878418	-0.13183594	-0.98388672	0.27246094	0.03515625	0.39599609	0	0.125	7/11/2017	7	11	2017	1:58:17	7097	0	1	58	17	30	0.051757813	3.5175293	-0.21704102	-0.057373047	-0.90625	3.5280762	0.12841797	0	0	0	0	0	0	0	0	0	0.93383789	0.066162109	0.22216797	-0.070556641	-0.07421875	-0.077392578	0.101	36632.67	0.001	-14.45	0.116
733	734	734	Category E	-0.17993164	-0.15576172	-0.95996094	0.29785156	0.034179688	0.37451172	0	0.133	7/11/2017	7	11	2017	1:58:17	7097	0.1	1	58	17	30	0.051757813	3.5175293	-0.22192383	-0.057617188	-0.90551758	9.3540039	0.11962891	0	0	0	0	0	0	0	0	0	0.93408203	0.065917969	0.19433594	0.041992188	-0.097900391	-0.054199219	0.1	36647.23	0.003	-43.34	0.116
734	735	735	Category E	-0.2277832	0.023925781	-1.1879883	0.31689453	0.033935547	0.35595703	0	0.051	7/11/2017	7	11	2017	1:58:17	7097	0.2	1	58	17	30	0.051757813	3.5175293	-0.22631836	-0.058349609	-0.90283203	13.59082	0.29663086	0	0	0	0	0	0	0	0	0	0.93261719	0.067382813	0.36865234	-0.001220703	0.082275391	-0.28491211	0.102	36618.22	0.001	-14.33	0.116
735	736	736	Category E	-0.20385742	-0.083984375	-0.89990234	0.32348633	0.042480469	0.35473633	0	0.076	7/11/2017	7	11	2017	1:58:17	7097	0.3	1	58	17	30	0.051757813	3.5175293	-0.23071289	-0.057617188	-0.90576172	16.80127	0.037841797	0	0	0	0	0	0	0	0	0	0.93652344	0.063476563	0.059082031	0.026855469	-0.026123047	0.005859375	0.09	36799.73	0.004	-62.57	0.112
736	737	737	Category E	-0.26391602	-0.023925781	-0.68383789	0.31298828	0.039794922	0.3581543	0	0.112	7/11/2017	7	11	2017	1:58:17	7097	0.4	1	58	17	30	0.051757813	3.5175293	-0.23364258	-0.057128906	-0.90698242	20.392822	0.22753906	0	0	0	0	0	0	0	0	0	0.93847656	0.061523438	0.28637695	-0.030029297	0.033203125	0.22314453	0.086	36864.59	0.017	-260.7	0.102
737	738	738	Category E	-0.39599609	-0.095947266	-0.82788086	0.28149414	0.005615234	0.38720703	0	0.044	7/11/2017	7	11	2017	1:58:17	7097	0.5	1	58	17	30	0.051757813	3.5175293	-0.23486328	-0.055664063	-0.90283203	26.302002	0.18188477	0	0	0	0	0	0	0	0	0	0.93457031	0.065429688	0.27612305	-0.16088867	-0.040039063	0.074951172	0.074	37075.07	0.036	-568.46	0.102
738	739	739	Category E	-0.34790039	-0.047851563	-0.77978516	0.29980469	0.020263672	0.37670898	0	0.102	7/11/2017	7	11	2017	1:58:17	7097	0.6	1	58	17	30	0.051757813	3.5175293	-0.23803711	-0.054199219	-0.89941406	26.27124	0.16235352	0	0	0	0	0	0	0	0	0	0.93188477	0.068115234	0.2355957	-0.10961914	0.006347656	0.11962891	0.088	36831.86	0.016	-242.19	0.112
739	740	740	Category E	-0.38378906	0.071777344	-0.70776367	0.34545898	0.025878906	0.33227539	0	0.061	7/11/2017	7	11	2017	1:58:17	7097	0.7	1	58	17	31	0.051757813	3.5175293	-0.24365234	-0.053466797	-0.89892578	23.227295	0.26806641	0	0	0	0	0	0	0	0	0	0.93310547	0.066894531	0.45654297	-0.13989258	0.12524414	0.19116211	0.094	36737.16	0.009	-133.27	0.112
740	741	741	Category E	-0.38378906	-0.071777344	-1.1159668	0.37060547	0.025146484	0.31298828	0	0.138	7/11/2017	7	11	2017	1:58:17	7097	0.8	1	58	17	31	0.051757813	3.5175293	-0.24780273	-0.051513672	-0.90307617	22.906006	0.25317383	0	0	0	0	0	0	0	0	0	0.93774414	0.062255859	0.36865234	-0.13574219	-0.020019531	-0.21264648	0.091	36783.88	0.011	-165.66	0.102
741	742	742	Category E	-0.26391602	-0.023925781	-0.80395508	0.38037109	0.041503906	0.29443359	0	0.112	7/11/2017	7	11	2017	1:58:17	7097	0.9	1	58	17	31	0.051269531	3.491748	-0.24658203	-0.052978516	-0.90356445	23.049072	0.10522461	0	0	0	0	0	0	0	0	0	0.93798828	0.062011719	0.14599609	-0.017089844	0.029052734	0.099609375	0.095	36721.85	0.003	-45.14	0.112
742	743	743	Category E	-0.37182617	0	-0.85180664	0.35253906	0.077880859	0.31665039	0	0.091	7/11/2017	7	11	2017	1:58:18	7098	0	1	58	18	31	0.051269531	3.491748	-0.24804688	-0.052246094	-0.90087891	19.942627	0.14306641	0	0	0	0	0	0	0	0	0	0.93603516	0.063964844	0.2253418	-0.12353516	0.052246094	0.049072266	0.097	36691.63	-0.002	30.22	0.115
743	744	744	Category E	-0.35986328	-0.095947266	-0.83984375	0.31762695	0.094726563	0.34790039	0	0.067	7/11/2017	7	11	2017	1:58:18	7098	0.1	1	58	18	31	0.051269531	3.491748	-0.2512207	-0.051269531	-0.89697266	15.841797	0.13037109	0	0	0	0	0	0	0	0	0	0.93286133	0.067138672	0.21020508	-0.10839844	-0.044433594	0.057128906	0.115	36440.15	-0.006	80.05	0.138
744	745	745	Category E	-0.2277832	-0.083984375	-0.77978516	0.30395508	0.074707031	0.35888672	0	0.115	7/11/2017	7	11	2017	1:58:18	7098	0.2	1	58	18	31	0.051269531	3.491748	-0.25732422	-0.052490234	-0.89892578	14.744873	0.12670898	0	0	0	0	0	0	0	0	0	0.93652344	0.063476563	0.17993164	0.029541016	-0.03125	0.11914063	0.124	36326.21	-0.011	140.24	0.15
745	746	746	Category E	-0.31176758	0.059814453	-1.1638184	0.30200195	0.083984375	0.36669922	0	0.168	7/11/2017	7	11	2017	1:58:18	7098	0.3	1	58	18	31	0.051269531	3.491748	-0.26025391	-0.051025391	-0.8996582	13.959473	0.29101563	0	0	0	0	0	0	0	0	0	0.93798828	0.062011719	0.42626953	-0.051269531	0.11083984	-0.26391602	0.13	36253.92	-0.019	239.21	0.15
746	747	747	Category E	-0.21582031	-0.095947266	-0.87597656	0.30053711	0.094726563	0.36474609	0	0.193	7/11/2017	7	11	2017	1:58:18	7098	0.4	1	58	18	31	0.051269531	3.491748	-0.2644043	-0.049560547	-0.90332031	10.796875	0.072509766	0	0	0	0	0	0	0	0	0	0.94238281	0.057617188	0.12231445	0.048583984	-0.046142578	0.02734375	0.117	36414.23	0.01	-124.51	0.15
747	748	748	Category E	-0.20385742	-0.11987305	-0.74389648	0.29199219	0.061035156	0.37426758	0	0.15	7/11/2017	7	11	2017	1:58:18	7098	0.5	1	58	18	31	0.051269531	3.491748	-0.26416016	-0.048339844	-0.90161133	4.3430176	0.18359375	0	0	0	0	0	0	0	0	0	0.94091797	0.059082031	0.28979492	0.060302734	-0.071289063	0.15771484	0.116	36427.14	0.023	-276.76	0.15
748	749	749	Category E	-0.29980469	-0.13183594	-0.92382813	0.27539063	0.031982422	0.38793945	0	0.014	7/11/2017	7	11	2017	1:58:18	7098	0.6	1	58	18	32	0.051269531	3.491748	-0.26586914	-0.047119141	-0.89648438	2.755127	0.094970703	0	0	0	0	0	0	0	0	0	0.9362793	0.063720703	0.14550781	-0.033691406	-0.084472656	-0.027099609	0.11	36506.61	0.015	-192.64	0.15
749	750	750	Category E	-0.27587891	-0.13183594	-0.86376953	0.27026367	0.047851563	0.39208984	0	0.058	7/11/2017	7	11	2017	1:58:18	7098	0.7	1	58	18	32	0.051269531	3.491748	-0.26831055	-0.046386719	-0.89428711	2.6352539	0.090820313	0	0	0	0	0	0	0	0	0	0.93481445	0.065185547	0.12329102	-0.007324219	-0.085205078	0.030517578	0.097	36691.63	0.021	-290.24	0.092
750	751	751	Category E	-0.29980469	-0.035888672	-1.0439453	0.2902832	0.064697266	0.37719727	0	0.08	7/11/2017	7	11	2017	1:58:18	7098	0.8	1	58	18	32	0.051269531	3.491748	-0.27172852	-0.045166016	-0.89428711	0.72485352	0.15234375	0	0	0	0	0	0	0	0	0	0.93579102	0.064208984	0.18701172	-0.027832031	0.009277344	-0.14941406	0.08	36966.63	0.057	-793.72	0.092
751	752	752	Category E	-0.25195313	-0.011962891	-0.98388672	0.28979492	0.060791016	0.37744141	0	0.092	7/11/2017	7	11	2017	1:58:18	7098	0.9	1	58	18	32	0.051269531	3.491748	-0.27441406	-0.044189453	-0.8972168	0.99169922	0.094970703	0	0	0	0	0	0	0	0	0	0.93920898	0.060791016	0.14135742	0.022460938	0.032226563	-0.086425781	0.072	37112.79	0.071	-1006.69	0.092
752	753	753	Category E	-0.13183594	-0.023925781	-0.79199219	0.28735352	0.065673828	0.37744141	0	0.088	7/11/2017	7	11	2017	1:58:19	7099	0	1	58	19	32	0.051269531	3.491748	-0.27392578	-0.044189453	-0.8996582	2.3891602	0.17944336	0	0	0	0	0	0	0	0	0	0.94140625	0.05859375	0.27001953	0.14208984	0.020263672	0.10766602	0.098	36676.71	0.042	-537.49	0.104
753	754	754	Category E	-0.17993164	0.023925781	-0.92382813	0.28442383	0.088623047	0.375	0	0.104	7/11/2017	7	11	2017	1:58:19	7099	0.1	1	58	19	32	0.051269531	3.491748	-0.27490234	-0.044921875	-0.89526367	4.2883301	0.12084961	0	0	0	0	0	0	0	0	0	0.93774414	0.062255859	0.19238281	0.094970703	0.068847656	-0.028320313	0.107	36547.67	0.029	-363.4	0.11
754	755	755	Category E	-0.19189453	-0.095947266	-0.80395508	0.26831055	0.093017578	0.3894043	0	0.169	7/11/2017	7	11	2017	1:58:19	7099	0.2	1	58	19	32	0.051269531	3.491748	-0.27734375	-0.04296875	-0.89257813	6.7253418	0.1340332	0	0	0	0	0	0	0	0	0	0.93579102	0.064208984	0.22705078	0.085449219	-0.052734375	0.088623047	0.118	36401.39	0.032	-370.42	0.11
755	756	756	Category E	-0.34790039	-0.071777344	-0.85180664	0.25073242	0.095214844	0.39550781	0	0.11	7/11/2017	7	11	2017	1:58:19	7099	0.3	1	58	19	32	0.051269531	3.491748	-0.28149414	-0.044189453	-0.89135742	8.2578125	0.081787109	0	0	0	0	0	0	0	0	0	0.93579102	0.064208984	0.13330078	-0.066162109	-0.02734375	0.039550781	0.121	36363.43	0.025	-289.88	0.11
756	757	757	Category E	-0.2878418	0.10791016	-0.99584961	0.23999023	0.087402344	0.40600586	0	0.15	7/11/2017	7	11	2017	1:58:19	7099	0.4	1	58	19	32	0.051269531	3.491748	-0.28588867	-0.044433594	-0.89111328	9.1240234	0.18481445	0	0	0	0	0	0	0	0	0	0.93701172	0.062988281	0.25878906	-0.001708984	0.15234375	-0.10449219	0.118	36401.39	-0.001	12.84	0.15
757	758	758	Category E	-0.16796875	0.059814453	-1.0197754	0.27050781	0.10668945	0.38818359	0	0.107	7/11/2017	7	11	2017	1:58:19	7099	0.5	1	58	19	32	0.051269531	3.491748	-0.2890625	-0.045654297	-0.89282227	8.3339844	0.20458984	0	0	0	0	0	0	0	0	0	0.93945313	0.060546875	0.35351563	0.12109375	0.10546875	-0.12670898	0.127	36289.72	-0.018	230.48	0.15
758	759	759	Category E	-0.17993164	-0.10791016	-0.81591797	0.30615234	0.072998047	0.36694336	0	0.072	7/11/2017	7	11	2017	1:58:19	7099	0.6	1	58	19	32	0.051269531	3.491748	-0.29052734	-0.047363281	-0.89550781	6.1606445	0.14916992	0	0	0	0	0	0	0	0	0	0.94262695	0.057373047	0.25073242	0.1105957	-0.060302734	0.079589844	0.108	36533.88	-0.011	157.75	0.11
759	760	760	Category E	-0.21582031	0	-0.74389648	0.30615234	0.033691406	0.37451172	0	0.159	7/11/2017	7	11	2017	1:58:19	7099	0.7	1	58	19	33	0.051269531	3.491748	-0.29321289	-0.046386719	-0.89331055	4.0273438	0.17456055	0	0	0	0	0	0	0	0	0	0.94140625	0.05859375	0.2734375	0.077392578	0.046386719	0.14941406	0.107	36547.67	-0.001	13.89	0.107
760	761	761	Category E	-0.40795898	-0.023925781	-0.91186523	0.29614258	-0.010253906	0.37524414	0	0.052	7/11/2017	7	11	2017	1:58:19	7099	0.8	1	58	19	33	0.051269531	3.491748	-0.2956543	-0.046630859	-0.89208984	1.8757324	0.11621094	0	0	0	0	0	0	0	0	0	0.94091797	0.059082031	0.15454102	-0.11206055	0.022705078	-0.01953125	0.096	36706.68	0.009	-131.12	0.102
761	762	762	Category E	-0.37182617	-0.023925781	-0.89990234	0.32763672	-0.006103516	0.34936523	0	0.102	7/11/2017	7	11	2017	1:58:19	7099	0.9	1	58	19	33	0.051269531	3.491748	-0.30151367	-0.046142578	-0.8918457	3.4912109	0.073974609	0	0	0	0	0	0	0	0	0	0.94262695	0.057373047	0.1003418	-0.070068359	0.022216797	-0.0078125	0.094	36737.16	0.019	-270.71	0.094
762	763	763	Category E	-0.49194336	0.13183594	-0.74389648	0.36328125	-0.002685547	0.31860352	0	0.085	7/11/2017	7	11	2017	1:58:20	7100	0	1	58	20	33	0.051269531	3.491748	-0.30200195	-0.047119141	-0.8918457	7.6230469	0.30004883	0	0	0	0	0	0	0	0	0	0.94287109	0.057128906	0.5168457	-0.18969727	0.17895508	0.14794922	0.089	36815.72	0.038	-526	0.094
763	764	764	Category E	-0.35986328	-0.059814453	-1.2119141	0.34692383	-0.021728516	0.33203125	0	0.094	7/11/2017	7	11	2017	1:58:20	7100	0.1	1	58	20	33	0.051269531	3.491748	-0.30419922	-0.047607422	-0.89282227	9.6550293	0.32373047	0	0	0	0	0	0	0	0	0	0.94458008	0.055419922	0.38623047	-0.055419922	-0.011962891	-0.31884766	0.073	37093.83	0.047	-717.83	0.094
764	765	765	Category E	-0.34790039	0.059814453	-0.91186523	0.36450195	-0.025146484	0.31176758	0	0.046	7/11/2017	7	11	2017	1:58:20	7100	0.2	1	58	20	33	0.051269531	3.491748	-0.30566406	-0.047363281	-0.88720703	13.454834	0.11767578	0	0	0	0	0	0	0	0	0	0.93969727	0.060302734	0.17358398	-0.041992188	0.10717773	-0.024414063	0.091	36783.88	0.03	-420.45	0.102
765	766	766	Category E	-0.2277832	-0.011962891	-0.7199707	0.36279297	-0.009033203	0.32568359	0	0.06	7/11/2017	7	11	2017	1:58:20	7100	0.3	1	58	20	33	0.051269531	3.491748	-0.30908203	-0.045166016	-0.88647461	14.366211	0.18847656	0	0	0	0	0	0	0	0	0	0.93994141	0.060058594	0.28149414	0.081298828	0.033203125	0.16650391	0.103	36603.89	0.003	-42.33	0.094
766	767	767	Category E	-0.51586914	0.035888672	-0.79199219	0.33862305	0.038574219	0.33642578	0	0.163	7/11/2017	7	11	2017	1:58:20	7100	0.4	1	58	20	33	0.051269531	3.491748	-0.31201172	-0.046142578	-0.88647461	15.1604	0.23925781	0	0	0	0	0	0	0	0	0	0.94091797	0.059082031	0.38061523	-0.20361328	0.08203125	0.094482422	0.096	36706.68	-0.006	93.05	0.114
767	768	768	Category E	-0.44384766	0.023925781	-0.79199219	0.34375	0.020996094	0.33544922	0	0.17	7/11/2017	7	11	2017	1:58:20	7100	0.5	1	58	20	33	0.051269531	3.491748	-0.31201172	-0.045166016	-0.88549805	14.030273	0.17578125	0	0	0	0	0	0	0	0	0	0.93994141	0.060058594	0.29443359	-0.1315918	0.069091797	0.093505859	0.099	36661.91	-0.011	169.95	0.114
768	769	769	Category E	-0.59985352	0.059814453	-1.0439453	0.38085938	0.014404297	0.29492188	0	0.046	7/11/2017	7	11	2017	1:58:20	7100	0.6	1	58	20	33	0.051269531	3.491748	-0.31396484	-0.043701172	-0.88525391	13.312012	0.34277344	0	0	0	0	0	0	0	0	0	0.94042969	0.059570313	0.54785156	-0.28564453	0.10351563	-0.15844727	0.103	36603.89	-0.018	277.3	0.145
769	770	770	Category E	-0.34790039	-0.11987305	-1.0197754	0.37817383	0.013183594	0.30102539	0	0.114	7/11/2017	7	11	2017	1:58:20	7100	0.7	1	58	20	34	0.051269531	3.491748	-0.31713867	-0.04296875	-0.88623047	12.634277	0.15698242	0	0	0	0	0	0	0	0	0	0.94213867	0.057861328	0.2409668	-0.030517578	-0.076660156	-0.13330078	0.117	36414.23	-0.031	450.36	0.145
770	771	771	Category E	-0.37182617	0	-0.80395508	0.39331055	0.019042969	0.28344727	0	0.066	7/11/2017	7	11	2017	1:58:20	7100	0.8	1	58	20	34	0.051269531	3.491748	-0.31591797	-0.043212891	-0.89135742	12.629395	0.11230469	0	0	0	0	0	0	0	0	0	0.94677734	0.053222656	0.18652344	-0.055664063	0.043212891	0.087402344	0.11	36506.61	-0.017	245.99	0.12
771	772	772	Category E	-0.34790039	-0.095947266	-0.92382813	0.37719727	-0.013916016	0.30541992	0	0.145	7/11/2017	7	11	2017	1:58:20	7100	0.9	1	58	20	34	0.051269531	3.491748	-0.31494141	-0.046386719	-0.88696289	11.872559	0.069580078	0	0	0	0	0	0	0	0	0	0.94238281	0.057617188	0.11889648	-0.032714844	-0.049316406	-0.036621094	0.09	36799.73	0.015	-224.17	0.115
772	773	773	Category E	-0.39599609	-0.10791016	-0.69580078	0.35375977	-0.004882813	0.32983398	0	0.12	7/11/2017	7	11	2017	1:58:21	7101	0	1	58	21	34	0.051269531	3.491748	-0.31494141	-0.045654297	-0.87792969	10.833252	0.20874023	0	0	0	0	0	0	0	0	0	0.93383789	0.066162109	0.32495117	-0.080810547	-0.062011719	0.18212891	0.102	36618.22	0	0	0.12
773	774	774	Category E	-0.37182617	-0.059814453	-0.671875	0.35522461	0.008544922	0.32958984	0	0.052	7/11/2017	7	11	2017	1:58:21	7101	0.1	1	58	21	34	0.051269531	3.491748	-0.3112793	-0.046386719	-0.88769531	9.232666	0.22436523	0	0	0	0	0	0	0	0	0	0.94189453	0.058105469	0.28930664	-0.060302734	-0.013183594	0.21582031	0.103	36603.89	-0.004	58.02	0.12
774	775	775	Category E	-0.49194336	-0.035888672	-1.2119141	0.32592773	-0.016601563	0.3503418	0	0.115	7/11/2017	7	11	2017	1:58:21	7101	0.2	1	58	21	34	0.051269531	3.491748	-0.30859375	-0.040771484	-0.88134766	6.5366211	0.37768555	0	0	0	0	0	0	0	0	0	0.93481445	0.065185547	0.51855469	-0.18310547	0.004882813	-0.33032227	0.103	36603.89	0.001	-14.22	0.12
775	776	776	Category E	-0.34790039	0.023925781	-0.94799805	0.35107422	0.004882813	0.33056641	0	0.123	7/11/2017	7	11	2017	1:58:21	7101	0.3	1	58	21	34	0.051269531	3.491748	-0.30419922	-0.040771484	-0.89135742	5.784668	0.096435547	0	0	0	0	0	0	0	0	0	0.94262695	0.057373047	0.16479492	-0.043457031	0.064697266	-0.056396484	0.094	36737.16	0.02	-283.9	0.12
776	777	777	Category E	-0.17993164	-0.035888672	-0.73193359	0.34375	0.038818359	0.33837891	0	0.066	7/11/2017	7	11	2017	1:58:21	7101	0.4	1	58	21	34	0.051269531	3.491748	-0.30029297	-0.041259766	-0.88916016	1.800293	0.19824219	0	0	0	0	0	0	0	0	0	0.93945313	0.060546875	0.28320313	0.12036133	0.005371094	0.15722656	0.103	36603.89	-0.005	72.82	0.115
777	778	778	Category E	-0.34790039	-0.071777344	-0.81591797	0.30908203	0.081298828	0.35546875	0	0.089	7/11/2017	7	11	2017	1:58:21	7101	0.5	1	58	21	34	0.051269531	3.491748	-0.30078125	-0.041259766	-0.88574219	2.611084	0.089355469	0	0	0	0	0	0	0	0	0	0.9362793	0.063720703	0.1472168	-0.046875	-0.030273438	0.069824219	0.11	36506.61	-0.024	357.98	0.115
778	779	779	Category E	-0.41992188	-0.011962891	-0.82788086	0.31030273	0.069824219	0.35986328	0	0.174	7/11/2017	7	11	2017	1:58:21	7101	0.6	1	58	21	34	0.051269531	3.491748	-0.29443359	-0.044433594	-0.90356445	4.2099609	0.14990234	0	0	0	0	0	0	0	0	0	0.95141602	0.048583984	0.23388672	-0.12524414	0.032470703	0.075683594	0.104	36589.67	-0.003	43	0.116
779	780	780	Category E	-0.38378906	0.035888672	-1.0559082	0.32763672	0.055664063	0.34545898	0	0.094	7/11/2017	7	11	2017	1:58:21	7101	0.7	1	58	21	35	0.051025391	3.515918	-0.29174805	-0.043701172	-0.89501953	4.7141113	0.20141602	0	0	0	0	0	0	0	0	0	0.94238281	0.057617188	0.33227539	-0.091796875	0.079589844	-0.16064453	0.103	36603.89	-0.006	87.74	0.094
780	781	781	Category E	-0.25195313	-0.095947266	-0.89990234	0.33959961	0.0546875	0.33618164	0	0.081	7/11/2017	7	11	2017	1:58:21	7101	0.8	1	58	21	35	0.051025391	3.515918	-0.29296875	-0.042724609	-0.88525391	6.255127	0.068603516	0	0	0	0	0	0	0	0	0	0.93334961	0.066650391	0.10864258	0.041015625	-0.052978516	-0.014404297	0.102	36618.22	-0.009	134.38	0.094
781	782	782	Category E	-0.25195313	-0.011962891	-0.7199707	0.36254883	0.045410156	0.31787109	0	0.116	7/11/2017	7	11	2017	1:58:21	7101	0.9	1	58	21	35	0.051025391	3.515918	-0.28662109	-0.04296875	-0.89770508	6.7219238	0.18359375	0	0	0	0	0	0	0	0	0	0.94335938	0.056640625	0.2434082	0.034667969	0.031005859	0.17773438	0.098	36676.71	-0.01	155.15	0.116
782	783	783	Category E	-0.41992188	-0.10791016	-0.93579102	0.36645508	0.002197266	0.32055664	0	0.06	7/11/2017	7	11	2017	1:58:22	7102	0	1	58	22	35	0.051025391	3.515918	-0.28198242	-0.043457031	-0.89208984	6.1374512	0.15795898	0	0	0	0	0	0	0	0	0	0.93676758	0.063232422	0.24560547	-0.13769531	-0.064208984	-0.043457031	0.095	36721.85	-0.006	93.87	0.116
783	784	784	Category E	-0.68383789	-0.26391602	-0.99584961	0.36621094	0.010986328	0.31420898	0	0.066	7/11/2017	7	11	2017	1:58:22	7102	0.1	1	58	22	35	0.051025391	3.515918	-0.27978516	-0.047851563	-0.90356445	4.5461426	0.46704102	0	0	0	0	0	0	0	0	0	0.94726563	0.052734375	0.71166992	-0.40380859	-0.21582031	-0.092041016	0.109	36520.2	-0.01	141.71	0.116
784	785	785	Category E	-0.39599609	-0.023925781	-0.98388672	0.36669922	0.025634766	0.31494141	0	0.156	7/11/2017	7	11	2017	1:58:22	7102	0.2	1	58	22	35	0.051025391	3.515918	-0.27539063	-0.047119141	-0.90991211	3.6174316	0.14306641	0	0	0	0	0	0	0	0	0	0.9519043	0.048095703	0.2175293	-0.12036133	0.023193359	-0.073730469	0.113	36466.45	-0.022	317.43	0.116
785	786	786	Category E	-0.49194336	-0.047851563	-1.1398926	0.37109375	0.019287109	0.31323242	0	0.176	7/11/2017	7	11	2017	1:58:22	7102	0.3	1	58	22	35	0.051025391	3.515918	-0.2746582	-0.045654297	-0.90161133	4.2304688	0.32226563	0	0	0	0	0	0	0	0	0	0.94384766	0.056152344	0.45727539	-0.21704102	-0.001953125	-0.23803711	0.111	36493.13	-0.021	306.6	0.154
786	787	787	Category E	-0.26391602	0.023925781	-0.75585938	0.35009766	0.038330078	0.32519531	0	0.105	7/11/2017	7	11	2017	1:58:22	7102	0.4	1	58	22	35	0.051025391	3.515918	-0.27539063	-0.046142578	-0.91577148	3.6625977	0.17504883	0	0	0	0	0	0	0	0	0	0.95751953	0.042480469	0.24194336	0.011474609	0.070068359	0.15991211	0.127	36289.72	-0.034	462.88	0.154
787	788	788	Category E	-0.27587891	-0.011962891	-0.74389648	0.32006836	0.066650391	0.35058594	0	0.106	7/11/2017	7	11	2017	1:58:22	7102	0.5	1	58	22	35	0.051025391	3.515918	-0.27392578	-0.04296875	-0.90649414	4.9567871	0.16552734	0	0	0	0	0	0	0	0	0	0.94799805	0.052001953	0.19555664	-0.001708984	0.031005859	0.16259766	0.139	36150.38	-0.049	649.35	0.154
788	789	789	Category E	-0.39599609	0	-0.82788086	0.29736328	0.075439453	0.37280273	0	0.154	7/11/2017	7	11	2017	1:58:22	7102	0.6	1	58	22	36	0.051025391	3.515918	-0.2734375	-0.040527344	-0.90161133	7.7937012	0.1484375	0	0	0	0	0	0	0	0	0	0.94311523	0.056884766	0.23657227	-0.12231445	0.040527344	0.073730469	0.125	36313.97	-0.013	165.77	0.137
789	790	790	Category E	-0.3359375	0.023925781	-0.81591797	0.2980957	0.066162109	0.37304688	0	0.137	7/11/2017	7	11	2017	1:58:22	7102	0.7	1	58	22	36	0.051025391	3.515918	-0.26879883	-0.038818359	-0.90917969	8.8771973	0.13085938	0	0	0	0	0	0	0	0	0	0.94873047	0.051269531	0.22314453	-0.066894531	0.062744141	0.093261719	0.118	36401.39	0.004	-50.45	0.137
790	791	791	Category E	-0.3359375	0.095947266	-1.1279297	0.30639648	0.072509766	0.36279297	0	0.076	7/11/2017	7	11	2017	1:58:22	7102	0.8	1	58	22	36	0.051025391	3.515918	-0.26367188	-0.036132813	-0.89892578	7.8422852	0.27392578	0	0	0	0	0	0	0	0	0	0.9375	0.0625	0.43310547	-0.072021484	0.13208008	-0.22875977	0.137	36172.91	-0.016	190.52	0.14
791	792	792	Category E	-0.2277832	-0.071777344	-1.0559082	0.3059082	0.081787109	0.35864258	0	0.135	7/11/2017	7	11	2017	1:58:22	7102	0.9	1	58	22	36	0.051025391	3.515918	-0.26220703	-0.03515625	-0.91381836	8.3181152	0.15063477	0	0	0	0	0	0	0	0	0	0.95117188	0.048828125	0.21289063	0.034423828	-0.036376953	-0.1418457	0.143	36106.1	-0.029	347.16	0.14
792	793	793	Category E	-0.20385742	-0.083984375	-0.73193359	0.31933594	0.054199219	0.35888672	0	0.217	7/11/2017	7	11	2017	1:58:23	7103	0	1	58	23	36	0.051025391	3.515918	-0.2512207	-0.034667969	-0.91479492	8.0214844	0.1953125	0	0	0	0	0	0	0	0	0	0.94921875	0.05078125	0.27954102	0.047363281	-0.049072266	0.18286133	0.14	36139.22	-0.026	314.04	0.14
793	794	794	Category E	-0.31176758	0.011962891	-0.76782227	0.32177734	0.020507813	0.36425781	0	0.14	7/11/2017	7	11	2017	1:58:23	7103	0.1	1	58	23	36	0.051025391	3.515918	-0.25244141	-0.03515625	-0.91186523	4.7255859	0.1628418	0	0	0	0	0	0	0	0	0	0.94702148	0.052978516	0.25048828	-0.059082031	0.047119141	0.14404297	0.136	36184.27	-0.015	179.16	0.14
794	795	795	Category E	-0.44384766	-0.083984375	-0.81591797	0.30712891	0.001220703	0.37475586	0	0.14	7/11/2017	7	11	2017	1:58:23	7103	0.2	1	58	23	36	0.051025391	3.515918	-0.24902344	-0.039306641	-0.91845703	0.15014648	0.22436523	0	0	0	0	0	0	0	0	0	0.95239258	0.047607422	0.34179688	-0.19458008	-0.044433594	0.10253906	0.15	36030.97	-0.021	234.8	0.14
795	796	796	Category E	-0.43188477	-0.10791016	-0.87597656	0.33447266	0.006103516	0.34716797	0	0.109	7/11/2017	7	11	2017	1:58:23	7103	0.3	1	58	23	36	0.051025391	3.515918	-0.24584961	-0.036376953	-0.90942383	4.7294922	0.2019043	0	0	0	0	0	0	0	0	0	0.94287109	0.057128906	0.29077148	-0.18579102	-0.071289063	0.033447266	0.146	36073.55	-0.035	419.58	0.14
796	797	797	Category E	-0.44384766	-0.10791016	-0.99584961	0.37451172	-0.013916016	0.30737305	0	0.164	7/11/2017	7	11	2017	1:58:23	7103	0.4	1	58	23	36	0.051025391	3.515918	-0.24511719	-0.034423828	-0.92236328	8.0092773	0.22387695	0	0	0	0	0	0	0	0	0	0.95507813	0.044921875	0.34521484	-0.19848633	-0.073242188	-0.073242188	0.117	36414.23	-0.001	12.91	0.14
797	798	798	Category E	-0.21582031	-0.26391602	-1.1518555	0.36523438	-0.004394531	0.31347656	0	0.107	7/11/2017	7	11	2017	1:58:23	7103	0.5	1	58	23	36	0.051025391	3.515918	-0.23803711	-0.035400391	-0.91845703	12.77417	0.32714844	0	0	0	0	0	0	0	0	0	0.94946289	0.050537109	0.48388672	0.022216797	-0.22827148	-0.2331543	0.109	36520.2	0.02	-254.43	0.109
798	799	799	Category E	-0.38378906	-0.023925781	-0.75585938	0.36743164	0.010253906	0.3112793	0	0.046	7/11/2017	7	11	2017	1:58:23	7103	0.6	1	58	23	37	0.051025391	3.515918	-0.23803711	-0.040771484	-0.92041016	15.788086	0.22021484	0	0	0	0	0	0	0	0	0	0.95166016	0.048339844	0.3269043	-0.14550781	0.016845703	0.16455078	0.097	36691.63	0.031	-413.92	0.109
799	800	800	Category E	-0.26391602	-0.035888672	-0.65991211	0.33984375	0.044433594	0.33642578	0	0.093	7/11/2017	7	11	2017	1:58:23	7103	0.7	1	58	23	37	0.051025391	3.515918	-0.23608398	-0.043212891	-0.93139648	15.386963	0.27294922	0	0	0	0	0	0	0	0	0	0.96191406	0.038085938	0.30664063	-0.027587891	0.007324219	0.27148438	0.106	36561.56	0.014	-185.56	0.158
800	801	801	Category E	-0.52783203	0.023925781	-0.87597656	0.30908203	0.059570313	0.36303711	0	0.065	7/11/2017	7	11	2017	1:58:23	7103	0.8	1	58	23	37	0.051025391	3.515918	-0.23266602	-0.042236328	-0.921875	13.865234	0.3059082	0	0	0	0	0	0	0	0	0	0.95166016	0.048339844	0.40722656	-0.29492188	0.066162109	0.045898438	0.105	36575.56	0.001	-14	0.153
801	802	802	Category E	-0.2878418	-0.11987305	-0.92382813	0.29663086	0.048583984	0.3684082	0	0.165	7/11/2017	7	11	2017	1:58:23	7103	0.9	1	58	23	37	0.051025391	3.515918	-0.22875977	-0.043457031	-0.92822266	11.368164	0.096435547	0	0	0	0	0	0	0	0	0	0.95678711	0.043212891	0.13964844	-0.058837891	-0.076171875	0.004394531	0.113	36466.45	-0.011	151.77	0.153
802	803	803	Category E	-0.21582031	-0.095947266	-1.0439453	0.31347656	0.067626953	0.35473633	0	0.158	7/11/2017	7	11	2017	1:58:24	7104	0	1	58	24	37	0.051025391	3.515918	-0.21899414	-0.043212891	-0.92626953	8.111084	0.12890625	0	0	0	0	0	0	0	0	0	0.95263672	0.047363281	0.17333984	0.003173828	-0.052490234	-0.11743164	0.127	36289.72	-0.041	574.87	0.153
803	804	804	Category E	-0.25195313	-0.083984375	-0.77978516	0.30493164	0.041259766	0.37841797	0	0.153	7/11/2017	7	11	2017	1:58:24	7104	0.1	1	58	24	37	0.051025391	3.515918	-0.21435547	-0.04296875	-0.91870117	6.2578125	0.14941406	0	0	0	0	0	0	0	0	0	0.94433594	0.055664063	0.21728516	-0.037353516	-0.040771484	0.13891602	0.12	36376	-0.034	488.59	0.153
804	805	805	Category E	-0.2878418	-0.011962891	-0.7199707	0.27954102	0.022216797	0.39599609	0	0.128	7/11/2017	7	11	2017	1:58:24	7104	0.2	1	58	24	37	0.051025391	3.515918	-0.20898438	-0.043457031	-0.92822266	6.9628906	0.22460938	0	0	0	0	0	0	0	0	0	0.95239258	0.047607422	0.31835938	-0.078613281	0.031494141	0.20825195	0.121	36363.43	-0.039	568.52	0.153
805	806	806	Category E	-0.29980469	-0.14379883	-0.83984375	0.26611328	0.005615234	0.3996582	0	0.056	7/11/2017	7	11	2017	1:58:24	7104	0.3	1	58	24	37	0.051025391	3.515918	-0.20019531	-0.042724609	-0.92504883	5.9711914	0.1652832	0	0	0	0	0	0	0	0	0	0.94726563	0.052734375	0.28564453	-0.099365234	-0.10083008	0.085205078	0.106	36561.56	-0.01	145.12	0.128
806	807	807	Category E	-0.13183594	-0.071777344	-0.85180664	0.29370117	0.003173828	0.37792969	0	0.071	7/11/2017	7	11	2017	1:58:24	7104	0.4	1	58	24	37	0.051025391	3.515918	-0.20068359	-0.040039063	-0.91479492	13.751465	0.098632813	0	0	0	0	0	0	0	0	0	0.9375	0.0625	0.16357422	0.068847656	-0.031494141	0.062988281	0.09	36799.73	0.008	-123.02	0.128
807	808	808	Category E	-0.34790039	0.047851563	-0.83984375	0.32348633	0.00390625	0.35742188	0	0.073	7/11/2017	7	11	2017	1:58:24	7104	0.5	1	58	24	37	0.051025391	3.515918	-0.19824219	-0.04296875	-0.9284668	30.333984	0.19628906	0	0	0	0	0	0	0	0	0	0.95043945	0.049560547	0.3293457	-0.1496582	0.090820313	0.088623047	0.088	36831.86	0.01	-155.15	0.109
808	809	809	Category E	-0.39599609	-0.10791016	-1.0559082	0.32836914	0.009521484	0.36035156	0	0.063	7/11/2017	7	11	2017	1:58:24	7104	0.6	1	58	24	38	0.051025391	3.515918	-0.19091797	-0.04296875	-0.92944336	48.132568	0.24926758	0	0	0	0	0	0	0	0	0	0.94970703	0.050292969	0.39599609	-0.20483398	-0.064697266	-0.12646484	0.085	36881.19	0.033	-479.8	0.073
809	810	810	Category J	-0.011962891	-0.095947266	-1.3679199	-0.17553711	-0.044433594	0.49145508	0	0.14	7/11/2017	7	11	2017	9:14:59	33299	0.8	9	14	59	28	0.051025391	3.5545898	-0.18139648	-0.046142578	-0.94165039	71.136475	0.46118164	0	0	0	0	0	0	0	0	0	0.96020508	0.039794922	0.64526367	0.16943359	-0.049560547	-0.42602539	0.086	36864.59	0.021	-316.92	0.109
810	811	811	Category J	-0.023925781	-0.2878418	-0.38378906	-0.11181641	-0.045654297	0.49780273	0	0.109	7/11/2017	7	11	2017	9:14:59	33299	0.9	9	14	59	28	0.051025391	3.5513672	-0.17553711	-0.044189453	-0.9296875	93.152588	0.61669922	0	0	0	0	0	0	0	0	0	0.94702148	0.052978516	0.94116211	0.15161133	-0.2434082	0.54589844	0.093	36752.6	0.026	-363.95	0.116
811	812	812	Category J	-0.16796875	0.047851563	-0.095947266	-0.16723633	-0.11450195	0.48413086	0	0.061	7/11/2017	7	11	2017	9:15:00	33300	0	9	15	0	28	0.051025391	3.5513672	-0.17211914	-0.042724609	-0.92260742	112.55249	0.83154297	0	0	0	0	0	0	0	0	0	0.93945313	0.060546875	0.92163086	0.004150391	0.090576172	0.82666016	0.105	36575.56	-0.002	28.33	0.116
812	813	813	Category J	0.011962891	-0.19189453	-1.763916	-0.16259766	-0.059814453	0.48950195	0	0.116	7/11/2017	7	11	2017	9:15:00	33300	0.1	9	15	0	28	0.051025391	3.5513672	-0.16235352	-0.0390625	-0.93359375	118.30298	0.86181641	0	0	0	0	0	0	0	0	0	0.94848633	0.051513672	1.1572266	0.17431641	-0.15258789	-0.83007813	0.102	36618.22	0.015	-203.99	0.121
813	814	814	Category J	0.035888672	0.29980469	-0.46777344	-0.11499023	-0.011230469	0.49633789	0	0.141	7/11/2017	7	11	2017	9:15:00	33300	0.2	9	15	0	28	0.051025391	3.5513672	-0.1550293	-0.034423828	-0.93017578	126.00244	0.60180664	0	0	0	0	0	0	0	0	0	0.94360352	0.056396484	0.98779297	0.19091797	0.33422852	0.46240234	0.099	36661.91	0.046	-577.57	0.121
814	815	815	Category J	0.13183594	0.023925781	-1.9799805	-0.12646484	-0.036621094	0.49584961	0	0.05	7/11/2017	7	11	2017	9:15:00	33300	0.3	9	15	0	28	0.051025391	3.5513672	-0.1496582	-0.037841797	-0.94189453	133.46875	1.0771484	0	0	0	0	0	0	0	0	0	0.95458984	0.045410156	1.3815918	0.28149414	0.061767578	-1.0378418	0.104	36589.67	0.039	-483.57	0.121
815	816	816	Category J	0.10791016	-0.11987305	-0.73193359	-0.15649414	-0.055908203	0.49316406	0	0.121	7/11/2017	7	11	2017	9:15:00	33300	0.4	9	15	0	28	0.051025391	3.5513672	-0.14208984	-0.036621094	-0.93676758	136.57666	0.33398438	0	0	0	0	0	0	0	0	0	0.94824219	0.051757813	0.53833008	0.25	-0.083007813	0.20483398	0.114	36453.26	0.022	-268.99	0.121
816	817	817	Category J	-0.31176758	-0.023925781	-0.39599609	-0.16015625	-0.056396484	0.49243164	0	0.14	7/11/2017	7	11	2017	9:15:00	33300	0.5	9	15	0	28	0.051025391	3.5513672	-0.13769531	-0.035888672	-0.92822266	128.75806	0.56005859	0	0	0	0	0	0	0	0	0	0.93896484	0.061035156	0.71826172	-0.17382813	0.011962891	0.53222656	0.098	36676.71	0.035	-457.93	0.121
817	818	818	Category J	0.11987305	-0.35986328	-2.2558594	-0.18774414	-0.041748047	0.48535156	0	0.117	7/11/2017	7	11	2017	9:15:00	33300	0.6	9	15	0	28	0.051025391	3.5513672	-0.13916016	-0.034423828	-0.94287109	123.01514	1.3771973	0	0	0	0	0	0	0	0	0	0.95361328	0.046386719	1.8972168	0.2590332	-0.32519531	-1.3127441	0.086	36864.59	0.063	-823.06	0.121
818	819	819	Category J	-0.13183594	0.023925781	-0.10791016	-0.15698242	0.009033203	0.49462891	0	0.022	7/11/2017	7	11	2017	9:15:00	33300	0.7	9	15	0	28	0.051025391	3.5513672	-0.12939453	-0.032470703	-0.93920898	107.34155	0.83325195	0	0	0	0	0	0	0	0	0	0.94873047	0.051269531	0.89013672	-0.002197266	0.056396484	0.83129883	0.101	36632.67	0.043	-537.48	0.121
819	820	820	Category J	-0.47998047	0.14379883	0.083984375	-0.24194336	-0.047851563	0.46899414	0	0.066	7/11/2017	7	11	2017	9:15:00	33300	0.8	9	15	0	28	0.051025391	3.5513672	-0.125	-0.034423828	-0.94213867	86.143311	1.1003418	0	0	0	0	0	0	0	0	0	0.95117188	0.048828125	1.5593262	-0.35473633	0.17822266	1.026123	0.097	36691.63	0.023	-315.63	0.117
820	821	821	Category J	0.11987305	-0.083984375	-2.1118164	-0.1887207	-0.063964844	0.48486328	0	0.142	7/11/2017	7	11	2017	9:15:00	33300	0.9	9	15	0	28	0.051025391	3.5513672	-0.12036133	-0.037353516	-0.94482422	63.128906	1.1921387	0	0	0	0	0	0	0	0	0	0.95336914	0.046630859	1.4533691	0.24023438	-0.046386719	-1.166748	0.093	36752.6	0.03	-414.07	0.115
821	822	822	Category J	0.095947266	-0.059814453	-0.35986328	-0.11376953	-0.091308594	0.49536133	0	0.099	7/11/2017	7	11	2017	9:15:01	33301	0	9	15	1	28	0.051025391	3.5513672	-0.11645508	-0.034423828	-0.93530273	44.130371	0.61401367	0	0	0	0	0	0	0	0	0	0.94311523	0.056884766	0.81347656	0.21240234	-0.025146484	0.57543945	0.088	36831.86	0.059	-769.04	0.099
822	823	823	Category J	-0.19189453	-0.35986328	-1.7758789	-0.21191406	-0.049072266	0.47558594	0	0.115	7/11/2017	7	11	2017	9:15:01	33301	0.1	9	15	1	28	0.051025391	3.5513672	-0.11230469	-0.035644531	-0.94140625	42.954346	0.8984375	0	0	0	0	0	0	0	0	0	0.94873047	0.051269531	1.237793	-0.079345703	-0.32397461	-0.83422852	0.089	36815.72	0.05	-665.34	0.115
823	824	824	Category J	0	-0.035888672	-1.3439941	-0.22875977	0.019042969	0.47070313	0	0.088	7/11/2017	7	11	2017	9:15:01	33301	0.2	9	15	1	28	0.051025391	3.5513672	-0.10644531	-0.034667969	-0.94921875	23.308594	0.40869141	0	0	0	0	0	0	0	0	0	0.95581055	0.044189453	0.50244141	0.10644531	-0.000976563	-0.39453125	0.099	36661.91	0.045	-566.72	0.115
824	825	825	Category J	-0.16796875	0.035888672	-0.11987305	-0.20288086	0.014404297	0.47460938	0	0.029	7/11/2017	7	11	2017	9:15:01	33301	0.3	9	15	1	28	0.051025391	3.5513672	-0.095947266	-0.02734375	-0.94482422	12.949463	0.83056641	0	0	0	0	0	0	0	0	0	0.95019531	0.049804688	0.96020508	-0.071777344	0.063232422	0.82495117	0.091	36783.88	0.035	-482.08	0.099
825	826	826	Category J	-0.38378906	0.011962891	-2.2919922	-0.26293945	-0.034179688	0.45800781	0	0.124	7/11/2017	7	11	2017	9:15:01	33301	0.4	9	15	1	28	0.051025391	3.5513672	-0.092041016	-0.025390625	-0.94726563	16.592773	1.3762207	0	0	0	0	0	0	0	0	0	0.9519043	0.048095703	1.673584	-0.29150391	0.037353516	-1.3444824	0.09	36799.73	0.045	-604.02	0.115
826	827	827	Category J	-0.095947266	0.15576172	-0.13183594	-0.20117188	-0.047607422	0.47436523	0	0.094	7/11/2017	7	11	2017	9:15:01	33301	0.5	9	15	1	28	0.051025391	3.5513672	-0.085693359	-0.022949219	-0.94067383	21.212402	0.82836914	0	0	0	0	0	0	0	0	0	0.94482422	0.055175781	0.99780273	-0.010009766	0.17871094	0.80883789	0.093	36752.6	0.284	-2312.52	0.094
827	828	828	Category J	-0.16796875	0.083984375	-0.34790039	-0.2668457	-0.014892578	0.45458984	0	0.091	7/11/2017	7	11	2017	9:15:01	33301	0.6	9	15	1	28	0.051025391	3.5513672	-0.082275391	-0.022949219	-0.93432617	16.039551	0.60229492	0	0	0	0	0	0	0	0	0	0.93823242	0.061767578	0.77929688	-0.085449219	0.10693359	0.58642578	0.09	36799.73	0.46	-3096.6	0.124
828	829	829	Category J	0.083984375	0	-1.5239258	-0.25952148	0.024658203	0.45800781	0	0.132	7/11/2017	7	11	2017	9:15:01	33301	0.7	9	15	1	28	0.051025391	3.5513672	-0.080810547	-0.017822266	-0.94580078	20.435059	0.60107422	0	0	0	0	0	0	0	0	0	0.94946289	0.050537109	0.76074219	0.16479492	0.017822266	-0.57788086	0.112	36479.74	0.506	-3014.97	0.132
829	830	830	Category J	0.13183594	0.083984375	-0.047851563	-0.22167969	0.051513672	0.46948242	0	0.07	7/11/2017	7	11	2017	9:15:01	33301	0.8	9	15	1	28	0.051025391	3.5513672	-0.075439453	-0.018310547	-0.94750977	20.512207	0.92895508	0	0	0	0	0	0	0	0	0	0.95068359	0.049316406	1.2094727	0.20727539	0.10229492	0.8996582	0.122	36350.94	0.907	-3993.18	0.132
830	831	831	Category J	-0.17993164	0.035888672	-2.2319336	-0.27734375	0.004150391	0.45117188	0	0.164	7/11/2017	7	11	2017	9:15:01	33301	0.9	9	15	1	28	0.051025391	3.5513672	-0.071044922	-0.019287109	-0.94921875	21.50293	1.2883301	0	0	0	0	0	0	0	0	0	0.9519043	0.048095703	1.4465332	-0.10864258	0.055175781	-1.2824707	0.121	36363.43	0.974	-4148.15	0.132
831	832	832	Category J	0.6237793	0.035888672	-1.0678711	-0.26538086	-0.029541016	0.4609375	0	0.186	7/11/2017	7	11	2017	9:15:02	33302	0	9	15	2	28	0.051025391	3.5513672	-0.066894531	-0.021240234	-0.94677734	13.477051	0.70361328	0	0	0	0	0	0	0	0	0	0.94946289	0.050537109	0.86889648	0.69067383	0.057128906	-0.12084961	0.114	36453.26	1.18	-4629.12	0.132
832	833	833	Category J	-0.23999023	-0.059814453	-0.56396484	-0.26196289	0.006103516	0.46020508	0	0.086	7/11/2017	7	11	2017	9:15:02	33302	0.1	9	15	2	28	0.051025391	3.5513672	-0.063964844	-0.020996094	-0.94482422	6.2241211	0.42138672	0	0	0	0	0	0	0	0	0	0.94726563	0.052734375	0.59570313	-0.17578125	-0.038818359	0.38085938	0.114	36453.26	1.077	-4433.27	0.128
833	834	834	Category J	0.10791016	-0.31176758	-1.4399414	-0.27514648	0.03515625	0.44799805	0	0.051	7/11/2017	7	11	2017	9:15:02	33302	0.2	9	15	2	28	0.051025391	3.5513672	-0.061279297	-0.020507813	-0.94726563	14.691895	0.59667969	0	0	0	0	0	0	0	0	0	0.94946289	0.050537109	0.953125	0.16918945	-0.29101563	-0.49243164	0.121	36363.43	1.098	-4398	0.164
834	835	835	Category J	0.047851563	0.14379883	-0.095947266	-0.23779297	0.07421875	0.46020508	0	0.128	7/11/2017	7	11	2017	9:15:02	33302	0.3	9	15	2	28	0.051025391	3.5513672	-0.057373047	-0.020751953	-0.94921875	13.276367	0.87524414	0	0	0	0	0	0	0	0	0	0.95117188	0.048828125	1.123291	0.10522461	0.16455078	0.85327148	0.129	36265.77	1.526	-5041.13	0.128
835	836	836	Category J	-0.2878418	0.083984375	-1.8837891	-0.28808594	0.012939453	0.44458008	0	0.112	7/11/2017	7	11	2017	9:15:02	33302	0.4	9	15	2	28	0.051025391	3.5513672	-0.052001953	-0.020507813	-0.95043945	1.5146484	0.96826172	0	0	0	0	0	0	0	0	0	0.9519043	0.048095703	1.2736816	-0.2355957	0.10449219	-0.93310547	0.111	36493.13	1.626	-5389.65	0.118
836	837	837	Category J	0.2878418	0.023925781	-0.68383789	-0.29223633	-0.029541016	0.44482422	0	0.211	7/11/2017	7	11	2017	9:15:02	33302	0.5	9	15	2	28	0.051025391	3.5513672	-0.046630859	-0.019775391	-0.95117188	7.5349121	0.43041992	0	0	0	0	0	0	0	0	0	0.95263672	0.047363281	0.64599609	0.33447266	0.043701172	0.26733398	0.116	36427.14	1.792	-5562.12	0.126
837	838	838	Category J	-0.17993164	-0.37182617	-1.1638184	-0.25854492	-0.017089844	0.46459961	0	0.081	7/11/2017	7	11	2017	9:15:02	33302	0.6	9	15	2	28	0.051025391	3.5513672	-0.041503906	-0.019287109	-0.95068359	12.313232	0.43432617	0	0	0	0	0	0	0	0	0	0.95166016	0.048339844	0.70385742	-0.13818359	-0.35229492	-0.21289063	0.129	36265.77	1.909	-5570.7	0.126
838	839	839	Category J	-0.011962891	-0.29980469	-1.7038574	-0.27832031	0.010986328	0.45141602	0	0.118	7/11/2017	7	11	2017	9:15:02	33302	0.7	9	15	2	28	0.051025391	3.5513672	-0.038818359	-0.016845703	-0.94799805	13.317627	0.80737305	0	0	0	0	0	0	0	0	0	0.94897461	0.051025391	1.0656738	0.026855469	-0.28271484	-0.75561523	0.128	36277.71	1.938	-5618.09	0.12
839	840	840	Category J	0.059814453	0.071777344	0.023925781	-0.25756836	0.052734375	0.45336914	0	0.126	7/11/2017	7	11	2017	9:15:02	33302	0.8	9	15	2	28	0.051025391	3.5513672	-0.034179688	-0.017333984	-0.95019531	17.87793	0.98266602	0	0	0	0	0	0	0	0	0	0.95092773	0.049072266	1.1572266	0.093994141	0.089111328	0.97412109	0.12	36376	1.942	-5711.34	0.126
840	841	841	Category J	-0.095947266	-0.10791016	-1.4157715	-0.27539063	0.006103516	0.45141602	0	0.12	7/11/2017	7	11	2017	9:15:02	33302	0.9	9	15	2	28	0.051025391	3.5513672	-0.031005859	-0.017333984	-0.95336914	13.598633	0.4753418	0	0	0	0	0	0	0	0	0	0.95410156	0.045898438	0.61743164	-0.064697266	-0.090332031	-0.4621582	0.106	36561.56	1.737	-5608.02	0.12
841	842	842	Category J	0.40795898	-0.011962891	-0.74389648	-0.26391602	-0.04296875	0.45898438	0	0.067	7/11/2017	7	11	2017	9:15:03	33303	0	9	15	3	28	0.051025391	3.5513672	-0.024414063	-0.018066406	-0.9543457	3.5126953	0.48095703	0	0	0	0	0	0	0	0	0	0.95483398	0.045166016	0.64916992	0.43237305	0.006103516	0.21044922	0.102	36618.22	1.343	-5059.52	0.12
842	843	843	Category J	-0.11987305	0.14379883	-0.14379883	-0.21313477	-0.038330078	0.48071289	0	0.126	7/11/2017	7	11	2017	9:15:03	33303	0.1	9	15	3	28	0.051025391	3.5513672	-0.020996094	-0.017333984	-0.95458984	2.6152344	0.83251953	0	0	0	0	0	0	0	0	0	0.95483398	0.045166016	1.0708008	-0.098632813	0.16113281	0.81079102	0.086	36864.59	1.337	-5268.65	0.126
843	844	844	Category J	0.059814453	-0.083984375	-1.9677734	-0.26391602	-0.016601563	0.45849609	0	0.055	7/11/2017	7	11	2017	9:15:03	33303	0.2	9	15	3	28	0.051025391	3.5513672	-0.018554688	-0.016845703	-0.95336914	12.516846	1.0195313	0	0	0	0	0	0	0	0	0	0.95361328	0.046386719	1.159668	0.078369141	-0.066894531	-1.0141602	0.086	36864.59	1.127	-4887.55	0.12
844	845	845	Category J	0.35986328	0.11987305	-0.65991211	-0.24316406	0.035400391	0.46777344	0	0.024	7/11/2017	7	11	2017	9:15:03	33303	0.3	9	15	3	28	0.051025391	3.5513672	-0.015136719	-0.016113281	-0.95532227	13.354248	0.49633789	0	0	0	0	0	0	0	0	0	0.95556641	0.044433594	0.80664063	0.375	0.13598633	0.29541016	0.082	36931.95	1.055	-4803.75	0.126
845	846	846	Category J	-0.26391602	0.19189453	0.095947266	-0.24316406	0.035400391	0.46777344	0	0.129	7/11/2017	7	11	2017	9:15:03	33303	0.4	9	15	3	28	0.051025391	3.5513672	-0.011962891	-0.016601563	-0.95776367	18.15918	1.1032715	0	0	0	0	0	0	0	0	0	0.95800781	0.041992188	1.5141602	-0.25170898	0.20849609	1.0537109	0.096	36706.68	1.367	-5178.1	0.129
846	847	847	Category J	-0.31176758	-0.19189453	-1.8959961	-0.27294922	0.009521484	0.44897461	0	0.093	7/11/2017	7	11	2017	9:15:03	33303	0.5	9	15	3	28	0.051025391	3.5513672	-0.008300781	-0.015136719	-0.95898438	15.850586	1.0004883	0	0	0	0	0	0	0	0	0	0.95898438	0.041015625	1.416748	-0.30322266	-0.17651367	-0.93676758	0.098	36676.71	1.267	-4980.33	0.129
847	848	848	Category J	0.13183594	0.011962891	-0.85180664	-0.1940918	-0.005859375	0.48413086	0	0.152	7/11/2017	7	11	2017	9:15:03	33303	0.6	9	15	3	28	0.051025391	3.5513672	-0.006591797	-0.014892578	-0.96020508	15.445313	0.17797852	0	0	0	0	0	0	0	0	0	0.96044922	0.039550781	0.27392578	0.13842773	0.026855469	0.10839844	0.098	36676.71	1.469	-5316.52	0.135
848	849	849	Category J	0.16796875	-0.17993164	-2.0397949	-0.20727539	0.011962891	0.4777832	0	0.135	7/11/2017	7	11	2017	9:15:03	33303	0.7	9	15	3	28	0.051269531	3.4933594	-0.002441406	-0.016113281	-0.96166992	20.900391	1.1035156	0	0	0	0	0	0	0	0	0	0.96166992	0.038330078	1.4123535	0.17041016	-0.16357422	-1.0778809	0.118	36401.39	1.374	-4920.71	0.135
849	850	850	Category J	0.11987305	0.035888672	-0.047851563	-0.29077148	0.060546875	0.43652344	0	0.06	7/11/2017	7	11	2017	9:15:03	33303	0.8	9	15	3	28	0.051269531	3.4933594	0.002441406	-0.015380859	-0.95996094	20.850098	0.92114258	0	0	0	0	0	0	0	0	0	0.96020508	0.039794922	1.0808105	0.1171875	0.051269531	0.91210938	0.107	36547.67	1.477	-5214.14	0.139
850	851	851	Category J	-0.10791016	0.10791016	-0.23999023	-0.27514648	0.070556641	0.44335938	0	0.139	7/11/2017	7	11	2017	9:15:03	33303	0.9	9	15	3	28	0.051269531	3.4933594	0.002685547	-0.015380859	-0.95458984	23.995117	0.73364258	0	0	0	0	0	0	0	0	0	0.95483398	0.045166016	0.94873047	-0.1105957	0.12329102	0.71459961	0.119	36388.65	1.735	-5450.26	0.139
851	852	852	Category J	0.43188477	0.19189453	-1.7998047	-0.32055664	0.037597656	0.42602539	0	0.064	7/11/2017	7	11	2017	9:15:04	33304	0	9	15	4	28	0.051269531	3.4933594	0.002685547	-0.012695313	-0.96166992	23.072754	0.96337891	0	0	0	0	0	0	0	0	0	0.96166992	0.038330078	1.4716797	0.42895508	0.20458984	-0.83789063	0.103	36603.89	1.252	-4889.85	0.139
852	853	853	Category J	0.19189453	0.27587891	-0.43188477	-0.26635742	0.032226563	0.45019531	0	0.165	7/11/2017	7	11	2017	9:15:04	33304	0.1	9	15	4	28	0.051269531	3.4933594	0.004882813	-0.014160156	-0.97216797	20.290771	0.64111328	0	0	0	0	0	0	0	0	0	0.97216797	0.027832031	1.017334	0.18676758	0.29003906	0.5402832	0.117	36414.23	1.2	-4632.08	0.165
853	854	854	Category J	0.059814453	-0.34790039	-1.6079102	-0.31494141	0.076171875	0.42456055	0	0.057	7/11/2017	7	11	2017	9:15:04	33304	0.2	9	15	4	28	0.051269531	3.4933594	0.004882813	-0.012695313	-0.96118164	14.919189	0.73022461	0	0	0	0	0	0	0	0	0	0.96142578	0.038574219	1.036377	0.0546875	-0.33496094	-0.64648438	0.145	36084.34	0.925	-3815.93	0.165
854	855	855	Category J	0.10791016	0.071777344	-0.80395508	-0.31152344	0.11206055	0.41162109	0	0.219	7/11/2017	7	11	2017	9:15:04	33304	0.3	9	15	4	28	0.051269531	3.4933594	0.004394531	-0.016845703	-0.96704102	10.159424	0.21264648	0	0	0	0	0	0	0	0	0	0.96728516	0.032714844	0.35546875	0.10327148	0.088623047	0.16308594	0.143	36106.1	0.962	-3911.79	0.165
855	856	856	Category J	0.011962891	0.083984375	-0.25195313	-0.28515625	0.12451172	0.42163086	0	0.23	7/11/2017	7	11	2017	9:15:04	33304	0.4	9	15	4	28	0.051269531	3.4933594	0.002929688	-0.017822266	-0.95410156	8.3239746	0.70947266	0	0	0	0	0	0	0	0	0	0.9543457	0.045654297	0.81298828	0.008789063	0.10180664	0.70214844	0.136	36184.27	0.932	-3911.56	0.165
856	857	857	Category J	-0.29980469	0.071777344	-1.907959	-0.30981445	0.098876953	0.41625977	0	0.123	7/11/2017	7	11	2017	9:15:04	33304	0.5	9	15	4	28	0.051269531	3.4933594	0.001708984	-0.016845703	-0.95605469	10.137695	1.0021973	0	0	0	0	0	0	0	0	0	0.95629883	0.043701172	1.342041	-0.30151367	0.088623047	-0.95166016	0.133	36218.78	1.101	-4282.16	0.151
857	858	858	Category J	0.43188477	0.095947266	-0.52783203	-0.29638672	0.081787109	0.42919922	0	0.026	7/11/2017	7	11	2017	9:15:04	33304	0.6	9	15	4	28	0.051269531	3.4933594	0.005615234	-0.017578125	-0.96264648	9.1313477	0.61938477	0	0	0	0	0	0	0	0	0	0.96289063	0.037109375	0.97460938	0.42602539	0.11352539	0.43481445	0.149	36041.53	1.128	-4185.95	0.194
858	859	859	Category J	-0.071777344	-0.17993164	-1.0678711	-0.23388672	0.095214844	0.45996094	0	0.145	7/11/2017	7	11	2017	9:15:04	33304	0.7	9	15	4	28	0.051269531	3.4933594	0.004394531	-0.013671875	-0.94628906	4.2414551	0.21923828	0	0	0	0	0	0	0	0	0	0.94628906	0.053710938	0.36376953	-0.076171875	-0.16601563	-0.12133789	0.144	36095.19	1.202	-4365.16	0.151
859	860	860	Category J	0	-0.19189453	-1.2719727	-0.26293945	0.1081543	0.43969727	0	0.151	7/11/2017	7	11	2017	9:15:04	33304	0.8	9	15	4	28	0.051269531	3.4933594	0.006103516	-0.014648438	-0.95678711	6.4707031	0.36132813	0	0	0	0	0	0	0	0	0	0.95678711	0.043212891	0.49829102	-0.006103516	-0.17700195	-0.31494141	0.12	36376	1.321	-4810.56	0.145
860	861	861	Category J	0.047851563	0.14379883	-0.13183594	-0.30615234	0.10717773	0.42407227	0	0.194	7/11/2017	7	11	2017	9:15:04	33304	0.9	9	15	4	28	0.051269531	3.4933594	0.012207031	-0.016845703	-0.96948242	0.78955078	0.85375977	0	0	0	0	0	0	0	0	0	0.96972656	0.030273438	1.0336914	0.035400391	0.16064453	0.83764648	0.123	36338.53	1.34	-4809.95	0.151
861	862	862	Category J	0.095947266	-0.10791016	-1.2119141	-0.30615234	0.089599609	0.42236328	0	0.082	7/11/2017	7	11	2017	9:15:05	33305	0	9	15	5	28	0.051269531	3.4933594	0.010742188	-0.016845703	-0.95507813	1.1101074	0.28540039	0	0	0	0	0	0	0	0	0	0.95507813	0.044921875	0.43261719	0.084960938	-0.090820313	-0.2565918	0.147	36062.82	1.311	-4525.9	0.151
862	863	863	Category J	0.035888672	-0.035888672	-1.5478516	-0.3046875	0.051269531	0.43383789	0	0.14	7/11/2017	7	11	2017	9:15:05	33305	0.1	9	15	5	28	0.051269531	3.4933594	0.009521484	-0.016601563	-0.96240234	2.3361816	0.5859375	0	0	0	0	0	0	0	0	0	0.96264648	0.037353516	0.63037109	0.026123047	-0.019042969	-0.58520508	0.139	36150.38	1.039	-4104.71	0.172
863	864	864	Category J	0.15576172	0.32397461	-0.65991211	-0.26245117	0.06640625	0.45043945	0	0.172	7/11/2017	7	11	2017	9:15:05	33305	0.2	9	15	5	28	0.051269531	3.4933594	0.011962891	-0.012939453	-0.9519043	3.8054199	0.46850586	0	0	0	0	0	0	0	0	0	0.9519043	0.048095703	0.77270508	0.14355469	0.33691406	0.29199219	0.144	36095.19	1.123	-4220.97	0.172
864	865	865	Category J	-0.083984375	0.13183594	-1.1638184	-0.25097656	0.13134766	0.43408203	0	0.1	7/11/2017	7	11	2017	9:15:05	33305	0.3	9	15	5	28	0.051269531	3.4933594	0.011962891	-0.013427734	-0.94677734	15.009521	0.27807617	0	0	0	0	0	0	0	0	0	0.94677734	0.053222656	0.45800781	-0.095947266	0.14526367	-0.21679688	0.126	36301.8	1.228	-4585.99	0.141
865	866	866	Category J	0.023925781	0.14379883	-0.6237793	-0.24072266	0.16381836	0.43066406	0	0.18	7/11/2017	7	11	2017	9:15:05	33305	0.4	9	15	5	28	0.051269531	3.4933594	0.013916016	-0.014648438	-0.95678711	21.775146	0.36889648	0	0	0	0	0	0	0	0	0	0.95703125	0.04296875	0.50146484	0.009765625	0.15844727	0.33300781	0.135	36195.71	1.265	-4560.35	0.172
866	867	867	Category J	0.011962891	0.023925781	-0.25195313	-0.20751953	0.19555664	0.42993164	0	0.082	7/11/2017	7	11	2017	9:15:05	33305	0.5	9	15	5	28	0.051269531	3.4933594	0.018798828	-0.015380859	-0.93920898	34.21167	0.68847656	0	0	0	0	0	0	0	0	0	0.93945313	0.060546875	0.73364258	-0.006835938	0.039306641	0.68725586	0.377	34440.08	1.18	-3064.1	0.18
867	868	868	Category J	-0.15576172	0.39599609	-1.6557617	-0.20654297	0.18212891	0.43383789	0	0.141	7/11/2017	7	11	2017	9:15:05	33305	0.6	9	15	5	29	0.051269531	3.4933594	0.019775391	-0.018066406	-0.94946289	44.243896	0.8371582	0	0	0	0	0	0	0	0	0	0.94970703	0.050292969	1.2958984	-0.17553711	0.4140625	-0.70605469	0.55	33703.13	1.2	-2618.43	0.507
868	10995	10995	Category A	0.19189453	-0.11987305	-0.89990234	0.025146484	0.15771484	0.46899414	0	0.351	7/11/2017	7	11	2017	9:44:28	35068	0	9	44	28	58	0.051025391	3.5545898	0.20776367	-0.12231445	-0.89257813	2.0891113	0.017578125	0	0	0	0	0	0	0	0	0	0.92456055	0.075439453	0.025634766	-0.015869141	0.002441406	-0.007080078	0.999	32424.98	0.255	-526.33	1.382
869	10996	10996	Category A	0.20385742	-0.10791016	-0.89990234	0.033203125	0.16088867	0.46362305	0	1.475	7/11/2017	7	11	2017	9:44:28	35068	0.1	9	44	28	58	0.051025391	3.5545898	0.20776367	-0.12280273	-0.89257813	1.5744629	0.016845703	0	0	0	0	0	0	0	0	0	0.92456055	0.075439453	0.026123047	-0.00390625	0.014892578	-0.007080078	1.138	32126.16	0.025	-50.57	1.461
870	10997	10997	Category A	0.2277832	-0.13183594	-0.87597656	0.026611328	0.16137695	0.46777344	0	0.871	7/11/2017	7	11	2017	9:44:28	35068	0.2	9	44	28	58	0.051269531	3.5594238	0.20776367	-0.12353516	-0.89233398	1.7138672	0.027099609	0	0	0	0	0	0	0	0	0	0.92456055	0.075439453	0.044677734	0.019775391	-0.008056641	0.016357422	1.173	32055.61	-0.029	58.33	1.461
871	10998	10998	Category A	0.20385742	-0.11987305	-0.86376953	0.023193359	0.15576172	0.46386719	0	1.461	7/11/2017	7	11	2017	9:44:28	35068	0.3	9	44	28	58	0.051269531	3.5594238	0.20776367	-0.12402344	-0.89233398	1.8117676	0.029052734	0	0	0	0	0	0	0	0	0	0.92456055	0.075439453	0.036865234	-0.00390625	0.004150391	0.028564453	1.07	32268.41	-0.07	154.3	1.475
872	10999	10999	Category A	0.2277832	-0.13183594	-0.87597656	0.024169922	0.16064453	0.46484375	0	1.589	7/11/2017	7	11	2017	9:44:28	35068	0.4	9	44	28	58	0.051269531	3.5594238	0.20776367	-0.125	-0.89160156	1.5217285	0.026123047	0	0	0	0	0	0	0	0	0	0.92407227	0.075927734	0.042236328	0.019775391	-0.006591797	0.015625	1.272	31864.89	-0.312	649.96	1.475
873	11000	11000	Category A	0.20385742	-0.13183594	-0.89990234	0.026611328	0.15917969	0.47167969	0	0.676	7/11/2017	7	11	2017	9:44:28	35068	0.5	9	44	28	58	0.051269531	3.5594238	0.20776367	-0.12426758	-0.89160156	1.1130371	0.01171875	0	0	0	0	0	0	0	0	0	0.92407227	0.075927734	0.01953125	-0.00390625	-0.007324219	-0.008056641	1.196	32010.17	-0.232	495.33	1.461
874	11001	11001	Category A	0.20385742	-0.13183594	-0.86376953	0.026855469	0.16308594	0.46362305	0	1.565	7/11/2017	7	11	2017	9:44:28	35068	0.6	9	44	28	58	0.051269531	3.5594238	0.20800781	-0.12426758	-0.89208984	0.12817383	0.029541016	0	0	0	0	0	0	0	0	0	0.92456055	0.075439453	0.040039063	-0.004150391	-0.007324219	0.028320313	1.205	31992.58	-0.214	450.6	1.462
875	11002	11002	Category A	0.2277832	-0.10791016	-0.88793945	0.025146484	0.16308594	0.46679688	0	1.015	7/11/2017	7	11	2017	9:44:28	35068	0.7	9	44	28	58	0.051269531	3.5594238	0.20800781	-0.12402344	-0.89233398	1.5380859	0.025878906	0	0	0	0	0	0	0	0	0	0.92456055	0.075439453	0.040283203	0.01953125	0.016113281	0.004394531	1.206	31990.63	-0.06	119.25	1.462
876	11003	11003	Category A	0.20385742	-0.095947266	-0.92382813	0.021484375	0.15576172	0.46484375	0	0.929	7/11/2017	7	11	2017	9:44:28	35068	0.8	9	44	28	58	0.051269531	3.5594238	0.20800781	-0.12402344	-0.89233398	2.3662109	0.042236328	0	0	0	0	0	0	0	0	0	0.92480469	0.075195313	0.063720703	-0.004150391	0.028076172	-0.03125	1.023	32371.07	0.002	-4.44	1.015
877	11004	11004	Category A	0.20385742	-0.13183594	-0.89990234	0.023681641	0.16381836	0.46362305	0	1.462	7/11/2017	7	11	2017	9:44:28	35068	0.9	9	44	28	58	0.051269531	3.5594238	0.20800781	-0.12402344	-0.89282227	2.6936035	0.011230469	0	0	0	0	0	0	0	0	0	0.92529297	0.074707031	0.018798828	-0.004150391	-0.007568359	-0.006835938	1.046	32320.37	0.103	-216.57	1.462
878	11005	11005	Category A	0.20385742	-0.11987305	-0.88793945	0.029785156	0.15844727	0.46289063	0	0.491	7/11/2017	7	11	2017	9:44:29	35069	0	9	44	29	58	0.051269531	3.5594238	0.20800781	-0.1237793	-0.89257813	2.888916	0.007568359	0	0	0	0	0	0	0	0	0	0.92480469	0.075195313	0.012939453	-0.004150391	0.00390625	0.004638672	1.05	32311.64	0.106	-221.98	1.015
879	11006	11006	Category A	0.21582031	-0.11987305	-0.91186523	0.028808594	0.16650391	0.46459961	0	0.817	7/11/2017	7	11	2017	9:44:29	35069	0.1	9	44	29	58	0.051269531	3.5594238	0.20800781	-0.12402344	-0.89208984	2.4995117	0.021484375	0	0	0	0	0	0	0	0	0	0.92456055	0.075439453	0.031494141	0.007568359	0.004150391	-0.01953125	0.992	32440.9	-0.009	20.6	0.941
880	11007	11007	Category A	0.21582031	-0.11987305	-0.89990234	0.029052734	0.15698242	0.46069336	0	1.589	7/11/2017	7	11	2017	9:44:29	35069	0.2	9	44	29	58	0.051269531	3.5594238	0.20800781	-0.1237793	-0.89160156	1.3776855	0.01171875	0	0	0	0	0	0	0	0	0	0.92407227	0.075927734	0.01953125	0.007568359	0.00390625	-0.008056641	0.994	32436.34	0.052	-115.97	1.436
881	11008	11008	Category A	0.20385742	-0.13183594	-0.87597656	0.029785156	0.15917969	0.46459961	0	0.664	7/11/2017	7	11	2017	9:44:29	35069	0.3	9	44	29	58	0.051269531	3.5594238	0.20800781	-0.12402344	-0.89160156	0.53735352	0.018066406	0	0	0	0	0	0	0	0	0	0.92407227	0.075927734	0.027832031	-0.004150391	-0.007568359	0.015625	0.989	32447.75	-0.001	2.28	1.097
882	11009	11009	Category A	0.20385742	-0.13183594	-0.87597656	0.029785156	0.16040039	0.46362305	0	0.941	7/11/2017	7	11	2017	9:44:29	35069	0.4	9	44	29	58	0.051269531	3.5594238	0.20800781	-0.12426758	-0.89208984	0.71875	0.018310547	0	0	0	0	0	0	0	0	0	0.92456055	0.075439453	0.028076172	-0.004150391	-0.007324219	0.016113281	1.09	32225.83	-0.135	300.76	1.436
883	11010	11010	Category A	0.20385742	-0.11987305	-0.87597656	0.028320313	0.16162109	0.46362305	0	1.436	7/11/2017	7	11	2017	9:44:29	35069	0.5	9	44	29	58	0.051269531	3.5594238	0.20751953	-0.12426758	-0.89208984	1.0480957	0.017089844	0	0	0	0	0	0	0	0	0	0.92431641	0.075683594	0.024414063	-0.003662109	0.004394531	0.016113281	1.219	31965.43	-0.326	710.97	1.436
884	11011	11011	Category A	0.20385742	-0.11987305	-0.89990234	0.026611328	0.15991211	0.46044922	0	1.097	7/11/2017	7	11	2017	9:44:29	35069	0.6	9	44	29	58	0.051269531	3.5594238	0.20776367	-0.12426758	-0.89233398	0.02734375	0.009521484	0	0	0	0	0	0	0	0	0	0.92480469	0.075195313	0.015869141	-0.00390625	0.004394531	-0.007324219	1.072	32264.12	-0.167	382.64	1.321
885	11012	11012	Category A	0.20385742	-0.13183594	-0.87597656	0.025390625	0.16162109	0.46557617	0	1.588	7/11/2017	7	11	2017	9:44:29	35069	0.7	9	44	29	58	0.051269531	3.5594238	0.20800781	-0.12402344	-0.89257813	1.0385742	0.018798828	0	0	0	0	0	0	0	0	0	0.92480469	0.075195313	0.028320313	-0.004150391	-0.007568359	0.016601563	1.182	32037.74	-0.242	524.35	1.321
886	11013	11013	Category A	0.21582031	-0.14379883	-0.88793945	0.027587891	0.16015625	0.46264648	0	0.71	7/11/2017	7	11	2017	9:44:29	35069	0.8	9	44	29	58	0.051269531	3.5594238	0.20751953	-0.12402344	-0.89306641	0.95410156	0.021728516	0	0	0	0	0	0	0	0	0	0.92529297	0.074707031	0.032958984	0.008056641	-0.01953125	0.005126953	1.205	31992.58	-0.209	439.21	1.321
887	11014	11014	Category A	0.20385742	-0.13183594	-0.88793945	0.02734375	0.15600586	0.46582031	0	1.321	7/11/2017	7	11	2017	9:44:29	35069	0.9	9	44	29	58	0.051269531	3.5594238	0.20751953	-0.1237793	-0.89282227	1.0107422	0.010009766	0	0	0	0	0	0	0	0	0	0.92504883	0.074951172	0.016601563	-0.003662109	-0.0078125	0.004882813	1.06	32289.94	-0.145	332.36	1.321
888	11015	11015	Category A	0.20385742	-0.095947266	-0.88793945	0.025390625	0.16235352	0.46704102	0	1.078	7/11/2017	7	11	2017	9:44:30	35070	0	9	44	30	58	0.051269531	3.5594238	0.20751953	-0.12402344	-0.89306641	1.6025391	0.028808594	0	0	0	0	0	0	0	0	0	0.92529297	0.074707031	0.037109375	-0.003662109	0.028076172	0.005126953	1.101	32202.68	-0.083	179.54	1.342
889	11016	11016	Category A	0.20385742	-0.13183594	-0.89990234	0.020996094	0.15966797	0.46459961	0	0.568	7/11/2017	7	11	2017	9:44:30	35070	0.1	9	44	30	58	0.051269531	3.5594238	0.20727539	-0.12402344	-0.89282227	1.9873047	0.010986328	0	0	0	0	0	0	0	0	0	0.92504883	0.074951172	0.018066406	-0.003417969	-0.007568359	-0.006835938	1.095	32215.28	-0.137	304.26	1.321
890	11017	11017	Category A	0.21582031	-0.13183594	-0.87597656	0.026123047	0.15844727	0.46484375	0	1.342	7/11/2017	7	11	2017	9:44:30	35070	0.2	9	44	30	58	0.051269531	3.5594238	0.20727539	-0.1237793	-0.89282227	0.93017578	0.020507813	0	0	0	0	0	0	0	0	0	0.92504883	0.074951172	0.033447266	0.008300781	-0.0078125	0.016845703	1.111	32181.8	-0.271	629.5	1.321
891	11018	11018	Category A	0.2277832	-0.11987305	-0.86376953	0.033203125	0.16088867	0.46166992	0	1.553	7/11/2017	7	11	2017	9:44:30	35070	0.3	9	44	30	58	0.051269531	3.5594238	0.20703125	-0.12402344	-0.89306641	0.17724609	0.036132813	0	0	0	0	0	0	0	0	0	0.92529297	0.074707031	0.054443359	0.020507813	0.004150391	0.029296875	1.076	32255.57	-0.115	256.94	1.332
892	11019	11019	Category A	0.21582031	-0.095947266	-0.86376953	0.026123047	0.15673828	0.46704102	0	0.806	7/11/2017	7	11	2017	9:44:30	35070	0.4	9	44	30	58	0.051269531	3.5594238	0.20678711	-0.12426758	-0.89282227	0.30371094	0.041503906	0	0	0	0	0	0	0	0	0	0.92504883	0.074951172	0.06640625	0.008789063	0.028320313	0.029052734	1.118	32167.27	-0.181	401.98	1.332
893	11020	11020	Category A	0.20385742	-0.13183594	-0.89990234	0.024169922	0.15820313	0.46679688	0	1.11	7/11/2017	7	11	2017	9:44:30	35070	0.5	9	44	30	58	0.051269531	3.5594238	0.20678711	-0.12475586	-0.89257813	0.38549805	0.010498047	0	0	0	0	0	0	0	0	0	0.92480469	0.075195313	0.017333984	-0.002929688	-0.006835938	-0.007080078	1.225	31953.87	-0.302	649.02	1.332
894	11021	11021	Category A	0.20385742	-0.13183594	-0.87597656	0.018798828	0.16210938	0.46069336	0	1.332	7/11/2017	7	11	2017	9:44:30	35070	0.6	9	44	30	58	0.051269531	3.5594238	0.20678711	-0.12524414	-0.89282227	0.52075195	0.018310547	0	0	0	0	0	0	0	0	0	0.92504883	0.074951172	0.026367188	-0.002929688	-0.006347656	0.016845703	1.216	31971.23	-0.334	732.62	1.288
895	11022	11022	Category A	0.21582031	-0.10791016	-0.91186523	0.025390625	0.16235352	0.46801758	0	1.211	7/11/2017	7	11	2017	9:44:30	35070	0.7	9	44	30	58	0.051269531	3.5594238	0.20678711	-0.12548828	-0.89306641	1.2487793	0.027099609	0	0	0	0	0	0	0	0	0	0.92529297	0.074707031	0.045166016	0.008789063	0.017578125	-0.018554688	1.127	32148.7	-0.214	478.48	1.288
896	11023	11023	Category A	0.20385742	-0.13183594	-0.92382813	0.030761719	0.16015625	0.46582031	0	1.288	7/11/2017	7	11	2017	9:44:30	35070	0.8	9	44	30	58	0.051269531	3.5594238	0.20678711	-0.12524414	-0.89306641	0.79785156	0.031494141	0	0	0	0	0	0	0	0	0	0.92529297	0.074707031	0.040039063	-0.002929688	-0.006347656	-0.030517578	1.332	31755.07	-0.337	678.99	1.288
897	11024	11024	Category A	0.20385742	-0.13183594	-0.91186523	0.025146484	0.16015625	0.46972656	0	1.015	7/11/2017	7	11	2017	9:44:30	35070	0.9	9	44	30	58	0.051269531	3.5594238	0.20678711	-0.12524414	-0.89331055	0.5168457	0.019775391	0	0	0	0	0	0	0	0	0	0.92553711	0.074462891	0.027832031	-0.002929688	-0.006347656	-0.018310547	1.312	31791.22	-0.348	714.28	1.288
898	11025	11025	Category A	0.21582031	-0.11987305	-0.89990234	0.033935547	0.16040039	0.46264648	0	2.04	7/11/2017	7	11	2017	9:44:31	35071	0	9	44	31	58	0.051269531	3.5594238	0.20654297	-0.12548828	-0.89355469	1.1252441	0.012451172	0	0	0	0	0	0	0	0	0	0.92553711	0.074462891	0.021240234	0.009033203	0.005615234	-0.006103516	1.144	32113.94	-0.306	702.58	1.211
899	11026	11026	Category A	0.20385742	-0.095947266	-0.88793945	0.028320313	0.15771484	0.46362305	0	0.988	7/11/2017	7	11	2017	9:44:31	35071	0.1	9	44	31	58	0.051269531	3.5594238	0.20654297	-0.12597656	-0.89355469	1.4140625	0.030761719	0	0	0	0	0	0	0	0	0	0.92578125	0.07421875	0.038330078	-0.002685547	0.030029297	0.005615234	1.134	32134.33	-0.128	274.82	1.149
900	11027	11027	Category A	0.21582031	-0.13183594	-0.89990234	0.022705078	0.15576172	0.46289063	0	0.325	7/11/2017	7	11	2017	9:44:31	35071	0.2	9	44	31	58	0.051269531	3.5594238	0.20629883	-0.12573242	-0.89355469	0.60986328	0.012695313	0	0	0	0	0	0	0	0	0	0.92578125	0.07421875	0.021484375	0.009277344	-0.005859375	-0.006103516	1.085	32236.42	-0.106	234.28	1.015
901	11028	11028	Category A	0.20385742	-0.10791016	-0.88793945	0.027587891	0.16015625	0.46264648	0	1.149	7/11/2017	7	11	2017	9:44:31	35071	0.3	9	44	31	58	0.051269531	3.5594238	0.20605469	-0.12524414	-0.89331055	0.42993164	0.018310547	0	0	0	0	0	0	0	0	0	0.92529297	0.074707031	0.025390625	-0.002197266	0.017333984	0.005371094	1.046	32320.37	-0.19	449.49	0.997
902	11029	11029	Category A	0.2277832	-0.14379883	-0.89990234	0.031494141	0.15698242	0.46777344	0	0.997	7/11/2017	7	11	2017	9:44:31	35071	0.4	9	44	31	58	0.051269531	3.5594238	0.20629883	-0.12548828	-0.89331055	0.14575195	0.028564453	0	0	0	0	0	0	0	0	0	0.92553711	0.074462891	0.045898438	0.021240234	-0.018066406	-0.006347656	0.84	32811.3	0.077	-193.86	0.997
903	11030	11030	Category A	0.20385742	-0.13183594	-0.89990234	0.026123047	0.15673828	0.4699707	0	0.778	7/11/2017	7	11	2017	9:44:31	35071	0.5	9	44	31	58	0.051269531	3.5594238	0.20654297	-0.12548828	-0.89331055	0.5534668	0.009277344	0	0	0	0	0	0	0	0	0	0.92553711	0.074462891	0.015136719	-0.002685547	-0.006103516	-0.006347656	0.888	32688.84	-0.019	47.82	1.149
904	11031	11031	Category A	0.20385742	-0.13183594	-0.89990234	0.022705078	0.15820313	0.46386719	0	0.808	7/11/2017	7	11	2017	9:44:31	35071	0.6	9	44	31	58	0.051269531	3.5594238	0.20654297	-0.12573242	-0.89355469	1.208252	0.009033203	0	0	0	0	0	0	0	0	0	0.92578125	0.07421875	0.014892578	-0.002685547	-0.005859375	-0.006103516	1.105	32194.31	-0.156	346.42	1.272
905	11032	11032	Category A	0.20385742	-0.15576172	-0.91186523	0.028320313	0.15698242	0.46289063	0	1.272	7/11/2017	7	11	2017	9:44:31	35071	0.7	9	44	31	58	0.051269531	3.5594238	0.20727539	-0.12548828	-0.89306641	1.6589355	0.035400391	0	0	0	0	0	0	0	0	0	0.92553711	0.074462891	0.052001953	-0.003417969	-0.030029297	-0.018554688	1.163	32075.59	-0.371	863.96	1.272
906	11033	11033	Category A	0.20385742	-0.10791016	-0.88793945	0.020507813	0.15991211	0.46191406	0	1.63	7/11/2017	7	11	2017	9:44:31	35071	0.8	9	44	31	58	0.051269531	3.5594238	0.20727539	-0.12451172	-0.89306641	1.7797852	0.017822266	0	0	0	0	0	0	0	0	0	0.92529297	0.074707031	0.025390625	-0.003417969	0.016601563	0.005126953	1.189	32023.92	-0.429	1004.68	1.361
907	11034	11034	Category A	0.21582031	-0.13183594	-0.87597656	0.026611328	0.16088867	0.46704102	0	1.496	7/11/2017	7	11	2017	9:44:31	35071	0.9	9	44	31	58	0.051269531	3.5594238	0.20727539	-0.12402344	-0.89331055	1.5227051	0.020751953	0	0	0	0	0	0	0	0	0	0.92553711	0.074462891	0.033691406	0.008300781	-0.007568359	0.017333984	1.286	31838.89	-0.303	622.61	1.361
908	11035	11035	Category A	0.20385742	-0.13183594	-0.88793945	0.030761719	0.15942383	0.46459961	0	1.151	7/11/2017	7	11	2017	9:44:32	35072	0	9	44	32	58	0.05078125	3.5304199	0.20727539	-0.12304688	-0.89379883	1.9138184	0.010986328	0	0	0	0	0	0	0	0	0	0.92578125	0.07421875	0.018066406	-0.003417969	-0.008544922	0.005859375	1.254	31898.65	-0.292	611.52	1.361
909	11036	11036	Category A	0.20385742	-0.11987305	-0.87597656	0.02734375	0.15771484	0.46679688	0	1.361	7/11/2017	7	11	2017	9:44:32	35072	0.111	9	44	32	58	0.05078125	3.5304199	0.20751953	-0.12304688	-0.89355469	1.8823242	0.018310547	0	0	0	0	0	0	0	0	0	0.92553711	0.074462891	0.024658203	-0.003662109	0.003173828	0.017578125	1.163	32075.59	-0.189	406.66	1.496
910	11037	11037	Category A	0.20385742	-0.14379883	-0.87597656	0.026611328	0.16088867	0.46582031	0	0.618	7/11/2017	7	11	2017	9:44:32	35072	0.222	9	44	32	58	0.05078125	3.5304199	0.20800781	-0.12353516	-0.89355469	0.97558594	0.027099609	0	0	0	0	0	0	0	0	0	0.92578125	0.07421875	0.041992188	-0.004150391	-0.020019531	0.017578125	1.144	32113.94	-0.09	189	1.361
911	11038	11038	Category A	0.20385742	-0.13183594	-0.86376953	0.025390625	0.16162109	0.47094727	0	0.722	7/11/2017	7	11	2017	9:44:32	35072	0.333	9	44	32	58	0.05078125	3.5304199	0.20751953	-0.12329102	-0.89379883	0.28198242	0.031494141	0	0	0	0	0	0	0	0	0	0.92578125	0.07421875	0.042480469	-0.003662109	-0.008300781	0.030029297	1	32422.71	0.076	-167.14	1.151
912	11039	11039	Category A	0.21582031	-0.071777344	-0.89990234	0.028320313	0.15917969	0.46899414	0	1.516	7/11/2017	7	11	2017	9:44:32	35072	0.444	9	44	32	58	0.05078125	3.5304199	0.20751953	-0.12353516	-0.89428711	0.31079102	0.052734375	0	0	0	0	0	0	0	0	0	0.92626953	0.073730469	0.065429688	0.008056641	0.051757813	-0.005371094	0.96	32514.85	0.108	-242.14	1.361
913	11040	11040	Category A	0.2277832	-0.14379883	-0.89990234	0.023193359	0.15551758	0.46484375	0	0.636	7/11/2017	7	11	2017	9:44:32	35072	0.555	9	44	32	58	0.05078125	3.5304199	0.20727539	-0.12353516	-0.89428711	0.61450195	0.029052734	0	0	0	0	0	0	0	0	0	0.92651367	0.073486328	0.045898438	0.020263672	-0.020019531	-0.005371094	0.964	32505.5	0.092	-206.9	0.911
914	11041	11041	Category A	0.20385742	-0.13183594	-0.88793945	0.021972656	0.15893555	0.46289063	0	0.911	7/11/2017	7	11	2017	9:44:32	35072	0.666	9	44	32	58	0.05078125	3.5304199	0.20727539	-0.1237793	-0.89428711	1.5532227	0.010742188	0	0	0	0	0	0	0	0	0	0.92626953	0.073730469	0.017578125	-0.003417969	-0.0078125	0.006347656	0.991	32443.18	0.038	-85.42	1.383
915	11042	11042	Category A	0.20385742	-0.10791016	-0.91186523	0.024902344	0.15917969	0.46801758	0	1.383	7/11/2017	7	11	2017	9:44:32	35072	0.777	9	44	32	58	0.05078125	3.5304199	0.20727539	-0.12353516	-0.89477539	2.2199707	0.023193359	0	0	0	0	0	0	0	0	0	0.92675781	0.073242188	0.035888672	-0.003417969	0.015625	-0.016845703	1.146	32109.88	-0.077	160.68	1.383
916	11043	11043	Category A	0.20385742	-0.11987305	-0.92382813	0.025878906	0.15893555	0.46582031	0	0.781	7/11/2017	7	11	2017	9:44:32	35072	0.888	9	44	32	58	0.05078125	3.5304199	0.20703125	-0.1237793	-0.89501953	1.923584	0.029052734	0	0	0	0	0	0	0	0	0	0.92700195	0.072998047	0.035888672	-0.003173828	0.00390625	-0.028564453	1.025	32366.63	-0.081	185.95	1.381
917	11044	11044	Category A	0.20385742	-0.11987305	-0.88793945	0.033935547	0.15942383	0.46679688	0	1.651	7/11/2017	7	11	2017	9:44:33	35073	0	9	44	33	58	0.05078125	3.5304199	0.20703125	-0.12426758	-0.89477539	1.4794922	0.008789063	0	0	0	0	0	0	0	0	0	0.92700195	0.072998047	0.014892578	-0.003173828	0.004394531	0.006835938	1.149	32103.8	-0.195	425.14	1.381
918	11045	11045	Category A	0.21582031	-0.11987305	-0.87597656	0.020996094	0.15576172	0.46582031	0	0.791	7/11/2017	7	11	2017	9:44:33	35073	0.1	9	44	33	58	0.05078125	3.5304199	0.20703125	-0.12451172	-0.89501953	2.0117188	0.021484375	0	0	0	0	0	0	0	0	0	0.92700195	0.072998047	0.032470703	0.008544922	0.004638672	0.019042969	1.156	32089.66	-0.052	106.74	1.381
919	11046	11046	Category A	0.20385742	-0.10791016	-0.87597656	0.025390625	0.16235352	0.46704102	0	1.381	7/11/2017	7	11	2017	9:44:33	35073	0.2	9	44	33	58	0.05078125	3.5304199	0.20703125	-0.12451172	-0.89526367	1.7529297	0.025634766	0	0	0	0	0	0	0	0	0	0.92724609	0.072753906	0.039306641	-0.003173828	0.016601563	0.019287109	0.983	32461.5	0.056	-125.8	1.162
920	11047	11047	Category A	0.20385742	-0.14379883	-0.88793945	0.027832031	0.16259766	0.46557617	0	0.952	7/11/2017	7	11	2017	9:44:33	35073	0.3	9	44	33	58	0.05078125	3.5304199	0.20678711	-0.12475586	-0.89477539	1.2402344	0.020263672	0	0	0	0	0	0	0	0	0	0.92675781	0.073242188	0.028808594	-0.002929688	-0.018798828	0.006835938	1.046	32320.37	-0.043	95.55	1.305
921	11048	11048	Category A	0.20385742	-0.11987305	-0.89990234	0.024902344	0.15917969	0.4699707	0	0.342	7/11/2017	7	11	2017	9:44:33	35073	0.4	9	44	33	58	0.05078125	3.5304199	0.20654297	-0.12475586	-0.89477539	1.1123047	0.007324219	0	0	0	0	0	0	0	0	0	0.92675781	0.073242188	0.012695313	-0.002685547	0.004882813	-0.004882813	0.988	32450.03	0.06	-134.03	1.162
922	11049	11049	Category A	0.19189453	-0.10791016	-0.88793945	0.033935547	0.16040039	0.46679688	0	1.162	7/11/2017	7	11	2017	9:44:33	35073	0.5	9	44	33	58	0.05078125	3.5304199	0.20654297	-0.12451172	-0.89477539	1.6943359	0.023193359	0	0	0	0	0	0	0	0	0	0.92675781	0.073242188	0.038574219	-0.014648438	0.016601563	0.006835938	0.955	32526.59	0.185	-404.51	1.162
923	11050	11050	Category A	0.21582031	-0.13183594	-0.92382813	0.026611328	0.16137695	0.46679688	0	1.305	7/11/2017	7	11	2017	9:44:33	35073	0.6	9	44	33	58	0.05078125	3.5304199	0.20678711	-0.12451172	-0.89501953	1.9484863	0.030761719	0	0	0	0	0	0	0	0	0	0.92724609	0.072753906	0.044677734	0.008789063	-0.007080078	-0.028564453	0.893	32676.4	0.206	-469.52	1.023
924	11051	11051	Category A	0.20385742	-0.095947266	-0.91186523	0.0234375	0.16040039	0.46899414	0	0.591	7/11/2017	7	11	2017	9:44:33	35073	0.7	9	44	33	58	0.05078125	3.5304199	0.20678711	-0.12451172	-0.89501953	1.5947266	0.033203125	0	0	0	0	0	0	0	0	0	0.92724609	0.072753906	0.048339844	-0.002929688	0.028564453	-0.016601563	0.905	32646.76	0.181	-412.46	1.023
925	11052	11052	Category A	0.20385742	-0.11987305	-0.91186523	0.026611328	0.16235352	0.46362305	0	1.011	7/11/2017	7	11	2017	9:44:33	35073	0.8	9	44	33	58	0.05078125	3.5304199	0.20678711	-0.12426758	-0.89501953	1.0639648	0.017578125	0	0	0	0	0	0	0	0	0	0.92700195	0.072998047	0.024169922	-0.002929688	0.004394531	-0.016601563	0.94	32562.09	0.079	-182.1	1.162
926	11053	11053	Category A	0.20385742	-0.11987305	-0.89990234	0.0234375	0.16040039	0.46777344	0	1.023	7/11/2017	7	11	2017	9:44:33	35073	0.9	9	44	33	58	0.05078125	3.5304199	0.20678711	-0.12402344	-0.89501953	0.99609375	0.006835938	0	0	0	0	0	0	0	0	0	0.92700195	0.072998047	0.011962891	-0.002929688	0.004150391	-0.004638672	0.996	32431.79	0.14	-301.55	1.023
927	11054	11054	Category A	0.20385742	-0.14379883	-0.91186523	0.027587891	0.16088867	0.46484375	0	0.553	7/11/2017	7	11	2017	9:44:34	35074	0	9	44	34	58	0.05078125	3.5304199	0.20678711	-0.12353516	-0.89550781	0.90771484	0.025878906	0	0	0	0	0	0	0	0	0	0.92724609	0.072753906	0.039306641	-0.002929688	-0.020019531	-0.016113281	0.915	32622.3	0.23	-510.39	1.023
928	11055	11055	Category A	0.20385742	-0.11987305	-0.87597656	0.026611328	0.16235352	0.46557617	0	1.493	7/11/2017	7	11	2017	9:44:34	35074	0.09	9	44	34	58	0.05078125	3.5304199	0.20678711	-0.12353516	-0.89550781	0.12329102	0.020263672	0	0	0	0	0	0	0	0	0	0.92749023	0.072509766	0.026611328	-0.002929688	0.003662109	0.01953125	1.018	32382.22	0.061	-133.05	1.023
929	11056	11056	Category A	0.20385742	-0.11987305	-0.88793945	0.026123047	0.16162109	0.46582031	0	0.822	7/11/2017	7	11	2017	9:44:34	35074	0.181	9	44	34	58	0.05078125	3.5304199	0.20678711	-0.12426758	-0.89550781	0.33129883	0.009277344	0	0	0	0	0	0	0	0	0	0.92749023	0.072509766	0.015380859	-0.002929688	0.004394531	0.007568359	0.958	32519.54	0.299	-626.55	1.023
930	11057	11057	Category A	0.20385742	-0.13183594	-0.88793945	0.026611328	0.15844727	0.46777344	0	1.208	7/11/2017	7	11	2017	9:44:34	35074	0.272	9	44	34	58	0.05078125	3.5304199	0.20678711	-0.12402344	-0.89526367	0.7746582	0.010986328	0	0	0	0	0	0	0	0	0	0.92724609	0.072753906	0.018066406	-0.002929688	-0.007568359	0.007324219	0.84	32811.3	0.362	-812.87	1.208
931	11058	11058	Category A	0.20385742	-0.13183594	-0.87597656	0.026611328	0.15991211	0.46777344	0	0.653	7/11/2017	7	11	2017	9:44:34	35074	0.363	9	44	34	58	0.05078125	3.5304199	0.20678711	-0.12402344	-0.89526367	0.84838867	0.020996094	0	0	0	0	0	0	0	0	0	0.92724609	0.072753906	0.030029297	-0.002929688	-0.007568359	0.019287109	0.961	32512.51	0.349	-717.65	1.276
932	11059	11059	Category A	0.20385742	-0.13183594	-0.88793945	0.022705078	0.15771484	0.46484375	0	0.315	7/11/2017	7	11	2017	9:44:34	35074	0.454	9	44	34	58	0.05078125	3.5304199	0.20654297	-0.12402344	-0.89575195	1.2836914	0.011230469	0	0	0	0	0	0	0	0	0	0.92749023	0.072509766	0.018066406	-0.002685547	-0.007568359	0.0078125	0.937	32569.25	0.352	-735.9	1.208
933	11060	11060	Category A	0.20385742	-0.13183594	-0.92382813	0.02734375	0.15917969	0.46484375	0	1.276	7/11/2017	7	11	2017	9:44:34	35074	0.545	9	44	34	58	0.05078125	3.5304199	0.20629883	-0.12402344	-0.89624023	2.048584	0.028564453	0	0	0	0	0	0	0	0	0	0.92797852	0.072021484	0.037597656	-0.002441406	-0.007568359	-0.02734375	0.923	32602.89	0.249	-545.29	1.208
934	11061	11061	Category A	0.21582031	-0.13183594	-0.91186523	0.024169922	0.15600586	0.46484375	0	1.349	7/11/2017	7	11	2017	9:44:34	35074	0.636	9	44	34	58	0.05078125	3.5304199	0.20654297	-0.12402344	-0.89624023	2.3691406	0.01953125	0	0	0	0	0	0	0	0	0	0.92797852	0.072021484	0.032470703	0.009033203	-0.007568359	-0.015380859	0.882	32703.85	0.278	-622.24	0.965
935	11062	11062	Category A	0.21582031	-0.11987305	-0.89990234	0.031494141	0.16040039	0.4597168	0	0.737	7/11/2017	7	11	2017	9:44:34	35074	0.727	9	44	34	58	0.05078125	3.5304199	0.20654297	-0.1237793	-0.89648438	2.3803711	0.010498047	0	0	0	0	0	0	0	0	0	0.92822266	0.071777344	0.016357422	0.009033203	0.00390625	-0.003173828	0.913	32627.18	0.148	-339.4	0.965
936	11063	11063	Category A	0.20385742	-0.13183594	-0.92382813	0.028564453	0.15917969	0.46362305	0	0.965	7/11/2017	7	11	2017	9:44:34	35074	0.818	9	44	34	58	0.05078125	3.5304199	0.20654297	-0.12426758	-0.89624023	2.0878906	0.028564453	0	0	0	0	0	0	0	0	0	0.92797852	0.072021484	0.037597656	-0.002685547	-0.007324219	-0.02734375	0.995	32434.06	-0.054	125.65	1.092
937	11064	11064	Category A	0.19189453	-0.14379883	-0.88793945	0.021972656	0.15991211	0.46484375	0	0.841	7/11/2017	7	11	2017	9:44:34	35074	0.909	9	44	34	58	0.05078125	3.5304199	0.20654297	-0.12426758	-0.89599609	1.6716309	0.025390625	0	0	0	0	0	0	0	0	0	0.92773438	0.072265625	0.041992188	-0.014648438	-0.019287109	0.008056641	0.964	32505.5	-0.026	61.36	0.965
938	11065	11065	Category A	0.19189453	-0.15576172	-0.89990234	0.032958984	0.16186523	0.46459961	0	0.805	7/11/2017	7	11	2017	9:44:35	35075	0	9	44	35	58	0.05078125	3.5304199	0.20654297	-0.12426758	-0.89599609	0.48583984	0.034667969	0	0	0	0	0	0	0	0	0	0.92773438	0.072265625	0.049804688	-0.014648438	-0.03125	-0.003662109	0.838	32816.52	0.111	-275.79	0.965
939	11066	11066	Category A	0.19189453	-0.095947266	-0.89990234	0.023193359	0.15576172	0.46582031	0	1.092	7/11/2017	7	11	2017	9:44:35	35075	0.111	9	44	35	58	0.05078125	3.5304199	0.20629883	-0.12426758	-0.89624023	0.49145508	0.032226563	0	0	0	0	0	0	0	0	0	0.92797852	0.072021484	0.046630859	-0.014404297	0.028320313	-0.003417969	1.006	32409.15	-0.043	98.68	0.965
940	11067	11067	Category A	0.19189453	-0.10791016	-0.88793945	0.022705078	0.15771484	0.46386719	0	0.59	7/11/2017	7	11	2017	9:44:35	35075	0.222	9	44	35	58	0.05078125	3.5304199	0.20629883	-0.12451172	-0.89599609	0.82861328	0.0234375	0	0	0	0	0	0	0	0	0	0.92797852	0.072021484	0.039306641	-0.014404297	0.016601563	0.008056641	0.979	32470.7	0.085	-189.39	0.841
941	11068	11068	Category A	0.21582031	-0.14379883	-0.92382813	0.025146484	0.16064453	0.47070313	0	1.748	7/11/2017	7	11	2017	9:44:35	35075	0.333	9	44	35	58	0.05078125	3.5304199	0.20629883	-0.12426758	-0.89599609	0.87329102	0.034912109	0	0	0	0	0	0	0	0	0	0.92773438	0.072265625	0.056396484	0.009277344	-0.019287109	-0.027587891	0.856	32769.86	0.14	-338.07	1.092
942	11069	11069	Category A	0.20385742	-0.11987305	-0.88793945	0.022705078	0.15576172	0.46484375	0	0.798	7/11/2017	7	11	2017	9:44:35	35075	0.444	9	44	35	58	0.05078125	3.5304199	0.20654297	-0.125	-0.89599609	0.78588867	0.009765625	0	0	0	0	0	0	0	0	0	0.92797852	0.072021484	0.015869141	-0.002685547	0.005126953	0.008056641	0.917	32617.44	0.332	-709.35	1.092
943	11070	11070	Category A	0.20385742	-0.13183594	-0.87597656	0.02734375	0.15771484	0.46679688	0	0.103	7/11/2017	7	11	2017	9:44:35	35075	0.555	9	44	35	58	0.05078125	3.5304199	0.20605469	-0.12426758	-0.89575195	0.79199219	0.021240234	0	0	0	0	0	0	0	0	0	0.92749023	0.072509766	0.029541016	-0.002197266	-0.007324219	0.019775391	0.869	32736.66	0.375	-819.09	1.072
944	11071	11071	Category A	0.23999023	-0.13183594	-0.88793945	0.025878906	0.16015625	0.46264648	0	1.173	7/11/2017	7	11	2017	9:44:35	35075	0.666	9	44	35	58	0.05078125	3.5304199	0.20605469	-0.12426758	-0.89599609	0.69775391	0.035400391	0	0	0	0	0	0	0	0	0	0.92773438	0.072265625	0.049316406	0.033691406	-0.007324219	0.008056641	0.949	32540.73	0.123	-276.61	1.072
945	11072	11072	Category A	0.20385742	-0.095947266	-0.89990234	0.030761719	0.16088867	0.46069336	0	0.803	7/11/2017	7	11	2017	9:44:35	35075	0.777	9	44	35	58	0.05078125	3.5304199	0.20605469	-0.12402344	-0.89599609	1.3664551	0.028564453	0	0	0	0	0	0	0	0	0	0.92773438	0.072265625	0.034423828	-0.002197266	0.028076172	-0.003662109	0.792	32939.55	0.364	-849.89	0.805
946	11073	11073	Category A	0.20385742	-0.10791016	-0.92382813	0.024414063	0.16235352	0.46191406	0	1.072	7/11/2017	7	11	2017	9:44:35	35075	0.888	9	44	35	58	0.051269531	3.5304199	0.20605469	-0.12329102	-0.89575195	2.2944336	0.031982422	0	0	0	0	0	0	0	0	0	0.92749023	0.072509766	0.045898438	-0.002197266	0.015380859	-0.027832031	0.76	33028.6	0.283	-701.67	1.072
947	11074	11074	Category A	0.20385742	-0.083984375	-0.92382813	0.030761719	0.16162109	0.46484375	0	0.805	7/11/2017	7	11	2017	9:44:36	35076	0	9	44	36	58	0.051269531	3.5304199	0.20605469	-0.12353516	-0.89599609	1.7563477	0.048339844	0	0	0	0	0	0	0	0	0	0.92749023	0.072509766	0.069580078	-0.002197266	0.039550781	-0.027587891	0.983	32461.5	0.101	-222.96	1.072
948	11075	11075	Category A	0.20385742	-0.11987305	-0.88793945	0.024902344	0.15917969	0.4699707	0	0.609	7/11/2017	7	11	2017	9:44:36	35076	0.1	9	44	36	58	0.051269531	3.5304199	0.20581055	-0.12329102	-0.89648438	1.230957	0.009521484	0	0	0	0	0	0	0	0	0	0.92797852	0.072021484	0.014160156	-0.001953125	0.003417969	0.008544922	0.962	32510.17	-0.093	226.49	1.046
949	11076	11076	Category A	0.23999023	-0.14379883	-0.89990234	0.029785156	0.16040039	0.46362305	0	1.44	7/11/2017	7	11	2017	9:44:36	35076	0.2	9	44	36	58	0.051269531	3.5304199	0.20581055	-0.12280273	-0.89697266	1.088623	0.039794922	0	0	0	0	0	0	0	0	0	0.9284668	0.071533203	0.057617188	0.033935547	-0.020751953	-0.002685547	0.974	32482.25	-0.114	277.35	1.072
950	11077	11077	Category A	0.20385742	-0.10791016	-0.88793945	0.025390625	0.16235352	0.46459961	0	1.046	7/11/2017	7	11	2017	9:44:36	35076	0.3	9	44	36	58	0.051269531	3.5304199	0.20605469	-0.12280273	-0.89697266	0.29125977	0.017578125	0	0	0	0	0	0	0	0	0	0.92871094	0.071289063	0.026367188	-0.002197266	0.014892578	0.009033203	1.054	32302.94	-0.015	32.76	1.046
951	11078	11078	Category A	0.20385742	-0.14379883	-0.89990234	0.026123047	0.16259766	0.46362305	0	0.872	7/11/2017	7	11	2017	9:44:36	35076	0.4	9	44	36	58	0.051269531	3.5304199	0.20605469	-0.12207031	-0.8972168	0.91040039	0.021728516	0	0	0	0	0	0	0	0	0	0.92871094	0.071289063	0.026367188	-0.002197266	-0.021484375	-0.002441406	1.076	32255.57	-0.086	189.89	1.046
952	11079	11079	Category A	0.19189453	-0.14379883	-0.88793945	0.029052734	0.16088867	0.46679688	0	1.553	7/11/2017	7	11	2017	9:44:36	35076	0.5	9	44	36	58	0.051269531	3.5304199	0.20629883	-0.12182617	-0.89770508	1.3813477	0.027832031	0	0	0	0	0	0	0	0	0	0.92919922	0.070800781	0.046142578	-0.014404297	-0.021728516	0.009765625	1.068	32272.71	-0.096	214.18	1.364
953	11080	11080	Category A	0.20385742	-0.14379883	-0.88793945	0.023193359	0.15820313	0.46166992	0	0.94	7/11/2017	7	11	2017	9:44:36	35076	0.6	9	44	36	58	0.051269531	3.5304199	0.20629883	-0.12207031	-0.89770508	0.65698242	0.023681641	0	0	0	0	0	0	0	0	0	0.92919922	0.070800781	0.033935547	-0.002441406	-0.021484375	0.009765625	1.056	32298.6	-0.006	13.04	1.046
954	11081	11081	Category A	0.20385742	-0.10791016	-0.91186523	0.030761719	0.16088867	0.46264648	0	0.562	7/11/2017	7	11	2017	9:44:36	35076	0.7	9	44	36	58	0.051269531	3.5304199	0.20605469	-0.12207031	-0.89746094	0.64868164	0.020263672	0	0	0	0	0	0	0	0	0	0.92871094	0.071289063	0.030761719	-0.002197266	0.014160156	-0.014160156	1.029	32357.76	0.105	-223.43	1.114
955	11082	11082	Category A	0.21582031	-0.13183594	-0.89990234	0.022705078	0.15771484	0.46582031	0	1.364	7/11/2017	7	11	2017	9:44:36	35076	0.8	9	44	36	58	0.051269531	3.5304199	0.20605469	-0.12255859	-0.89746094	1.7790527	0.013427734	0	0	0	0	0	0	0	0	0	0.92895508	0.071044922	0.021240234	0.009521484	-0.009033203	-0.002197266	1.069	32270.56	-0.025	54.18	1.114
956	11083	11083	Category A	0.20385742	-0.14379883	-0.91186523	0.031738281	0.16357422	0.46459961	0	0.885	7/11/2017	7	11	2017	9:44:36	35076	0.9	9	44	36	58	0.051269531	3.5304199	0.20605469	-0.12280273	-0.8972168	2.2595215	0.025390625	0	0	0	0	0	0	0	0	0	0.92871094	0.071289063	0.037597656	-0.002197266	-0.020751953	-0.014404297	0.944	32552.58	0.093	-212.48	0.997
957	11084	11084	Category A	0.20385742	-0.14379883	-0.91186523	0.030761719	0.16333008	0.46875	0	1.114	7/11/2017	7	11	2017	9:44:37	35077	0	9	44	37	58	0.051269531	3.5304199	0.20629883	-0.12231445	-0.89697266	1.5617676	0.026123047	0	0	0	0	0	0	0	0	0	0.9284668	0.071533203	0.038574219	-0.002441406	-0.021240234	-0.014648438	0.954	32528.94	0.024	-55.93	1.114
958	11085	11085	Category A	0.20385742	-0.11987305	-0.91186523	0.028076172	0.15673828	0.46484375	0	0.803	7/11/2017	7	11	2017	9:44:37	35077	0.1	9	44	37	58	0.051269531	3.5304199	0.20629883	-0.12207031	-0.89746094	1.8249512	0.014648438	0	0	0	0	0	0	0	0	0	0.92895508	0.071044922	0.019287109	-0.002441406	0.002197266	-0.014160156	1.104	32196.4	-0.088	190.29	1.114
959	11086	11086	Category A	0.19189453	-0.13183594	-0.87597656	0.025146484	0.16015625	0.47314453	0	0.997	7/11/2017	7	11	2017	9:44:37	35077	0.2	9	44	37	58	0.051269531	3.5304199	0.20605469	-0.12231445	-0.89819336	1.9226074	0.028076172	0	0	0	0	0	0	0	0	0	0.9296875	0.0703125	0.046142578	-0.014160156	-0.009277344	0.022216797	1.039	32335.7	-0.192	457.39	0.997
960	11087	11087	Category A	0.20385742	-0.11987305	-0.89990234	0.024169922	0.15820313	0.46362305	0	1.461	7/11/2017	7	11	2017	9:44:37	35077	0.3	9	44	37	58	0.051269531	3.5304199	0.20629883	-0.12255859	-0.89868164	0.83398438	0.00390625	0	0	0	0	0	0	0	0	0	0.93017578	0.069824219	0.006347656	-0.002441406	0.002685547	-0.000976563	1.003	32415.92	-0.071	165.3	1.114
961	11088	11088	Category A	0.20385742	-0.11987305	-0.87597656	0.025146484	0.15844727	0.46386719	0	0.977	7/11/2017	7	11	2017	9:44:37	35077	0.4	9	44	37	58	0.051269531	3.5304199	0.20678711	-0.12231445	-0.89892578	0.42626953	0.0234375	0	0	0	0	0	0	0	0	0	0.93066406	0.069335938	0.028564453	-0.002929688	0.002441406	0.022949219	1.048	32316	0.062	-132.12	1.354
962	11089	11089	Category A	0.21582031	-0.13183594	-0.89990234	0.029296875	0.16259766	0.46264648	0	0.666	7/11/2017	7	11	2017	9:44:37	35077	0.5	9	44	37	58	0.051269531	3.5304199	0.20654297	-0.12207031	-0.89892578	1.2336426	0.013183594	0	0	0	0	0	0	0	0	0	0.93066406	0.069335938	0.019287109	0.009033203	-0.009521484	-0.000732422	1.14	32122.08	-0.036	74.32	1.354
963	11090	11090	Category A	0.21582031	-0.11987305	-0.87597656	0.025146484	0.15942383	0.46264648	0	1.387	7/11/2017	7	11	2017	9:44:37	35077	0.6	9	44	37	58	0.051269531	3.5304199	0.20678711	-0.12207031	-0.89941406	1.1462402	0.025146484	0	0	0	0	0	0	0	0	0	0.9309082	0.069091797	0.034667969	0.008789063	0.002197266	0.0234375	1.099	32206.88	0.087	-177.04	1.379
964	11091	11091	Category A	0.20385742	-0.095947266	-0.88793945	0.025146484	0.16064453	0.46459961	0	1.354	7/11/2017	7	11	2017	9:44:37	35077	0.7	9	44	37	58	0.051269531	3.5304199	0.20678711	-0.12207031	-0.89892578	1.380127	0.028564453	0	0	0	0	0	0	0	0	0	0.93041992	0.069580078	0.040283203	-0.002929688	0.026123047	0.010986328	1.086	32234.3	0.3	-574.68	1.354
965	11092	11092	Category A	0.20385742	-0.10791016	-0.88793945	0.026611328	0.16088867	0.46582031	0	0.754	7/11/2017	7	11	2017	9:44:37	35077	0.8	9	44	37	58	0.051269531	3.5304199	0.20703125	-0.12280273	-0.89892578	1.6557617	0.018798828	0	0	0	0	0	0	0	0	0	0.93066406	0.069335938	0.029296875	-0.003173828	0.014892578	0.010986328	1.019	32379.99	0.507	-954.53	1.368
966	11093	11093	Category A	0.21582031	-0.11987305	-0.91186523	0.030029297	0.16259766	0.46679688	0	1.379	7/11/2017	7	11	2017	9:44:37	35077	0.9	9	44	37	58	0.051269531	3.5304199	0.20703125	-0.12280273	-0.89868164	1.2744141	0.015869141	0	0	0	0	0	0	0	0	0	0.93041992	0.069580078	0.024658203	0.008544922	0.002929688	-0.012939453	1.136	32130.24	0.237	-447.92	1.379
967	11094	11094	Category A	0.20385742	-0.13183594	-0.89990234	0.029052734	0.16162109	0.46459961	0	0.577	7/11/2017	7	11	2017	9:44:38	35078	0	9	44	38	58	0.051269531	3.5304199	0.20727539	-0.12329102	-0.8984375	0.90087891	0.009277344	0	0	0	0	0	0	0	0	0	0.93017578	0.069824219	0.013183594	-0.003417969	-0.008300781	-0.001220703	1.145	32111.91	0.216	-408.48	1.368
968	11095	11095	Category A	0.20385742	-0.14379883	-0.88793945	0.029052734	0.16015625	0.47290039	0	1.368	7/11/2017	7	11	2017	9:44:38	35078	0.1	9	44	38	58	0.051269531	3.5304199	0.20727539	-0.12329102	-0.89819336	0.72973633	0.022949219	0	0	0	0	0	0	0	0	0	0.92993164	0.070068359	0.033935547	-0.003417969	-0.020263672	0.010253906	1.079	32249.17	0.173	-346.75	1.379
969	11096	11096	Category A	0.20385742	-0.11987305	-0.87597656	0.026855469	0.15795898	0.46484375	0	1.442	7/11/2017	7	11	2017	9:44:38	35078	0.2	9	44	38	58	0.051269531	3.5304199	0.20727539	-0.12353516	-0.8984375	0.27441406	0.023193359	0	0	0	0	0	0	0	0	0	0.93041992	0.069580078	0.030029297	-0.003417969	0.003662109	0.022460938	1.257	31892.99	0.031	-57.79	1.379
970	11097	11097	Category A	0.20385742	-0.11987305	-0.87597656	0.027587891	0.16577148	0.46362305	0	0.959	7/11/2017	7	11	2017	9:44:38	35078	0.3	9	44	38	58	0.051269531	3.5304199	0.20727539	-0.12353516	-0.8984375	0.22680664	0.023193359	0	0	0	0	0	0	0	0	0	0.93041992	0.069580078	0.030029297	-0.003417969	0.003662109	0.022460938	1.202	31998.43	-0.161	332.88	1.368
971	11098	11098	Category A	0.20385742	-0.13183594	-0.89990234	0.025390625	0.16162109	0.46777344	0	1.821	7/11/2017	7	11	2017	9:44:38	35078	0.4	9	44	38	58	0.051269531	3.5304199	0.20727539	-0.12353516	-0.89868164	0.49780273	0.008789063	0	0	0	0	0	0	0	0	0	0.93041992	0.069580078	0.012695313	-0.003417969	-0.008056641	-0.000976563	1.31	31794.86	-0.41	864.21	1.368
972	11099	11099	Category A	0.20385742	-0.095947266	-0.89990234	0.025146484	0.15844727	0.46777344	0	1.046	7/11/2017	7	11	2017	9:44:38	35078	0.5	9	44	38	58	0.051269531	3.5304199	0.20751953	-0.12329102	-0.89892578	0.64746094	0.027587891	0	0	0	0	0	0	0	0	0	0.93066406	0.069335938	0.031982422	-0.003662109	0.02734375	-0.000732422	1.289	31833.35	-0.241	482.65	1.24
973	11100	11100	Category A	0.21582031	-0.11987305	-0.89990234	0.023681641	0.16162109	0.46191406	0	1.228	7/11/2017	7	11	2017	9:44:38	35078	0.6	9	44	38	58	0.051269531	3.5304199	0.20751953	-0.12304688	-0.89892578	0.28759766	0.008789063	0	0	0	0	0	0	0	0	0	0.9309082	0.069091797	0.012207031	0.008056641	0.003173828	-0.000732422	1.172	32057.6	-0.268	591.62	1.228
974	11101	11101	Category A	0.20385742	-0.11987305	-0.89990234	0.024414063	0.16235352	0.46777344	0	1.24	7/11/2017	7	11	2017	9:44:38	35078	0.7	9	44	38	58	0.051269531	3.5304199	0.20751953	-0.12329102	-0.89892578	0.41088867	0.005126953	0	0	0	0	0	0	0	0	0	0.9309082	0.069091797	0.008056641	-0.003662109	0.003417969	-0.000732422	1.16	32081.61	-0.109	227.85	1.229
975	11102	11102	Category A	0.21582031	-0.14379883	-0.88793945	0.021484375	0.15576172	0.46289063	0	0.739	7/11/2017	7	11	2017	9:44:38	35078	0.8	9	44	38	58	0.051269531	3.5304199	0.20727539	-0.12329102	-0.89892578	0.48022461	0.024658203	0	0	0	0	0	0	0	0	0	0.93066406	0.069335938	0.039794922	0.008300781	-0.020263672	0.010986328	1.061	32287.78	-0.073	162.25	1.228
976	11103	11103	Category A	0.20385742	-0.14379883	-0.89990234	0.024169922	0.15600586	0.46582031	0	0.889	7/11/2017	7	11	2017	9:44:38	35078	0.9	9	44	38	58	0.051269531	3.5304199	0.20727539	-0.12280273	-0.89868164	0.51879883	0.020996094	0	0	0	0	0	0	0	0	0	0.93041992	0.069580078	0.025390625	-0.003417969	-0.020751953	-0.000976563	0.941	32559.71	0.099	-226.2	1.228
977	11104	11104	Category A	0.20385742	-0.13183594	-0.91186523	0.026123047	0.16064453	0.46289063	0	1.229	7/11/2017	7	11	2017	9:44:39	35079	0	9	44	39	58	0.051269531	3.5304199	0.20727539	-0.12280273	-0.89868164	0.65771484	0.015869141	0	0	0	0	0	0	0	0	0	0.93041992	0.069580078	0.025146484	-0.003417969	-0.008789063	-0.012939453	0.938	32566.86	0.245	-531.1	1.229
978	11105	11105	Category A	0.20385742	-0.11987305	-0.92382813	0.028320313	0.16162109	0.46191406	0	0.322	7/11/2017	7	11	2017	9:44:39	35079	0.1	9	44	39	58	0.051269531	3.5304199	0.20727539	-0.12255859	-0.89892578	0.59106445	0.025146484	0	0	0	0	0	0	0	0	0	0.93066406	0.069335938	0.031005859	-0.003417969	0.002685547	-0.024658203	0.949	32540.73	0.243	-522.71	1.213
979	11106	11106	Category A	0.20385742	-0.10791016	-0.87597656	0.020996094	0.15893555	0.46582031	0	1.213	7/11/2017	7	11	2017	9:44:39	35079	0.2	9	44	39	58	0.051269531	3.5304199	0.20751953	-0.12207031	-0.89892578	0.50537109	0.02734375	0	0	0	0	0	0	0	0	0	0.93066406	0.069335938	0.041015625	-0.003662109	0.014160156	0.022949219	0.963	32507.83	0.261	-552.03	1.229
980	11107	11107	Category A	0.21582031	-0.11987305	-0.88793945	0.029785156	0.15844727	0.46557617	0	1.305	7/11/2017	7	11	2017	9:44:39	35079	0.3	9	44	39	58	0.051269531	3.5304199	0.20751953	-0.12207031	-0.89892578	0.27734375	0.013916016	0	0	0	0	0	0	0	0	0	0.9309082	0.069091797	0.021484375	0.008056641	0.002197266	0.010986328	1.064	32281.31	0.111	-229.68	1.229
981	11108	11108	Category A	0.21582031	-0.15576172	-0.88793945	0.025146484	0.16064453	0.47070313	0	0.821	7/11/2017	7	11	2017	9:44:39	35079	0.4	9	44	39	58	0.051269531	3.5304199	0.20800781	-0.12207031	-0.89868164	0.099365234	0.035888672	0	0	0	0	0	0	0	0	0	0.93066406	0.069335938	0.052001953	0.007568359	-0.033447266	0.010742188	0.996	32431.79	0.111	-241.66	1.305
982	11109	11109	Category A	0.20385742	-0.095947266	-0.88793945	0.026611328	0.15600586	0.46679688	0	1.498	7/11/2017	7	11	2017	9:44:39	35079	0.5	9	44	39	58	0.051269531	3.5304199	0.20776367	-0.12158203	-0.89819336	0.21582031	0.028076172	0	0	0	0	0	0	0	0	0	0.92993164	0.070068359	0.040039063	-0.00390625	0.025634766	0.010253906	1.249	31908.09	-0.184	371.07	1.305
983	11110	11110	Category A	0.19189453	-0.11987305	-0.91186523	0.025878906	0.15600586	0.46777344	0	0.82	7/11/2017	7	11	2017	9:44:39	35079	0.6	9	44	39	58	0.051269531	3.5304199	0.20776367	-0.12158203	-0.89819336	0.15625	0.020996094	0	0	0	0	0	0	0	0	0	0.92993164	0.070068359	0.03125	-0.015869141	0.001708984	-0.013427734	1.244	31917.57	-0.152	304.04	1.305
984	11111	11111	Category A	0.21582031	-0.11987305	-0.89990234	0.02734375	0.16162109	0.47070313	0	1.841	7/11/2017	7	11	2017	9:44:39	35079	0.7	9	44	39	58	0.051269531	3.5304199	0.20776367	-0.12158203	-0.89819336	0.88842773	0.008056641	0	0	0	0	0	0	0	0	0	0.92993164	0.070068359	0.011230469	0.0078125	0.001708984	-0.001464844	1.072	32264.12	-0.099	220.45	1.326
985	11112	11112	Category A	0.20385742	-0.095947266	-0.89990234	0.025390625	0.16357422	0.46972656	0	1.182	7/11/2017	7	11	2017	9:44:39	35079	0.8	9	44	39	58	0.051269531	3.5304199	0.20727539	-0.12133789	-0.89819336	2.114502	0.025634766	0	0	0	0	0	0	0	0	0	0.92993164	0.070068359	0.030273438	-0.003417969	0.025390625	-0.001464844	1.156	32089.66	0.04	-79.49	1.326
986	11113	11113	Category A	0.19189453	-0.11987305	-0.89990234	0.026855469	0.16308594	0.46459961	0	0.274	7/11/2017	7	11	2017	9:44:39	35079	0.9	9	44	39	58	0.051269531	3.5304199	0.20703125	-0.12158203	-0.89819336	3.0629883	0.015380859	0	0	0	0	0	0	0	0	0	0.92993164	0.070068359	0.018554688	-0.015136719	0.001708984	-0.001464844	1.043	32326.93	0.191	-390.31	1.182
987	11114	11114	Category A	0.20385742	-0.10791016	-0.92382813	0.026611328	0.16967773	0.46166992	0	1.326	7/11/2017	7	11	2017	9:44:40	35080	0	9	44	40	58	0.051269531	3.5304199	0.20678711	-0.12158203	-0.89770508	3.0153809	0.029541016	0	0	0	0	0	0	0	0	0	0.92919922	0.070800781	0.04296875	-0.002929688	0.013671875	-0.025878906	1.084	32238.54	0.106	-216.59	1.182
988	11115	11115	Category A	0.20385742	-0.10791016	-0.92382813	0.01953125	0.15942383	0.46484375	0	0.82	7/11/2017	7	11	2017	9:44:40	35080	0.1	9	44	40	58	0.051269531	3.5304199	0.20678711	-0.12207031	-0.89746094	3.1865234	0.030029297	0	0	0	0	0	0	0	0	0	0.92895508	0.071044922	0.043457031	-0.002929688	0.014160156	-0.026123047	0.869	32736.66	0.402	-869.91	1.129
989	11116	11116	Category A	0.21582031	-0.10791016	-0.88793945	0.025146484	0.16015625	0.46386719	0	1.062	7/11/2017	7	11	2017	9:44:40	35080	0.2	9	44	40	58	0.051269531	3.5304199	0.20678711	-0.12207031	-0.89794922	3.5622559	0.01953125	0	0	0	0	0	0	0	0	0	0.92944336	0.070556641	0.033203125	0.008789063	0.014160156	0.010009766	0.86	32759.6	0.289	-655.8	1.129
990	11117	11117	Category A	0.21582031	-0.095947266	-0.88793945	0.034912109	0.16040039	0.46777344	0	0.55	7/11/2017	7	11	2017	9:44:40	35080	0.3	9	44	40	58	0.051269531	3.5304199	0.20629883	-0.12207031	-0.89819336	3.0686035	0.029541016	0	0	0	0	0	0	0	0	0	0.9296875	0.0703125	0.045898438	0.009277344	0.026123047	0.010253906	1.039	32335.7	0.103	-217.69	1.129
991	11118	11118	Category A	0.21582031	-0.10791016	-0.89990234	0.026855469	0.16308594	0.46362305	0	1.129	7/11/2017	7	11	2017	9:44:40	35080	0.4	9	44	40	58	0.051269531	3.5304199	0.20654297	-0.12207031	-0.8984375	1.9077148	0.017089844	0	0	0	0	0	0	0	0	0	0.92993164	0.070068359	0.024902344	0.009033203	0.014160156	-0.001220703	0.99	32445.46	-0.073	171.98	1.062
992	11119	11119	Category A	0.21582031	-0.095947266	-0.89990234	0.024414063	0.16015625	0.46582031	0	1.352	7/11/2017	7	11	2017	9:44:40	35080	0.5	9	44	40	58	0.051269531	3.5304199	0.20654297	-0.12158203	-0.89819336	0.46679688	0.02734375	0	0	0	0	0	0	0	0	0	0.9296875	0.0703125	0.036376953	0.009033203	0.025634766	-0.001464844	0.972	32486.89	-0.15	371.79	1.129
993	11120	11120	Category A	0.20385742	-0.13183594	-0.87597656	0.029052734	0.15844727	0.46801758	0	1.028	7/11/2017	7	11	2017	9:44:40	35080	0.6	9	44	40	58	0.051269531	3.5304199	0.20654297	-0.12158203	-0.89794922	0.70263672	0.024414063	0	0	0	0	0	0	0	0	0	0.92944336	0.070556641	0.034912109	-0.002685547	-0.010009766	0.021972656	1.05	32311.64	0.023	-49.66	1.129
994	11121	11121	Category A	0.20385742	-0.16796875	-0.88793945	0.026123047	0.15673828	0.47094727	0	0.713	7/11/2017	7	11	2017	9:44:40	35080	0.7	9	44	40	58	0.051269531	3.5304199	0.20629883	-0.12084961	-0.89819336	1.3530273	0.047851563	0	0	0	0	0	0	0	0	0	0.92944336	0.070556641	0.059570313	-0.002441406	-0.046875	0.010253906	1.134	32134.33	-0.156	338.68	1.129
995	11122	11122	Category A	0.20385742	-0.13183594	-0.89990234	0.02734375	0.15771484	0.46484375	0	1.528	7/11/2017	7	11	2017	9:44:40	35080	0.8	9	44	40	58	0.051269531	3.5304199	0.20654297	-0.12109375	-0.89794922	2.2575684	0.010986328	0	0	0	0	0	0	0	0	0	0.92944336	0.070556641	0.014892578	-0.002685547	-0.010498047	-0.001708984	1.044	32324.74	-0.08	180.76	1.306
996	11123	11123	Category A	0.2277832	-0.083984375	-0.89990234	0.025390625	0.16381836	0.46166992	0	1.057	7/11/2017	7	11	2017	9:44:40	35080	0.9	9	44	40	58	0.051269531	3.5304199	0.20629883	-0.12084961	-0.89794922	3.088623	0.042480469	0	0	0	0	0	0	0	0	0	0.92919922	0.070800781	0.060058594	0.021240234	0.036865234	-0.001708984	1.037	32340.1	-0.014	30.97	1.057
997	11124	11124	Category A	0.20385742	-0.10791016	-0.92382813	0.02734375	0.15820313	0.46459961	0	0.591	7/11/2017	7	11	2017	9:44:41	35081	0	9	44	41	58	0.051269531	3.5304199	0.20654297	-0.12060547	-0.89794922	3.0473633	0.028808594	0	0	0	0	0	0	0	0	0	0.92944336	0.070556641	0.041259766	-0.002685547	0.012695313	-0.025634766	0.978	32473.01	0.064	-143.89	1.057
998	11125	11125	Category A	0.20385742	-0.13183594	-0.94799805	0.026611328	0.16137695	0.46972656	0	1.306	7/11/2017	7	11	2017	9:44:41	35081	0.1	9	44	41	58	0.051269531	3.5304199	0.20678711	-0.12060547	-0.89819336	2.661377	0.051025391	0	0	0	0	0	0	0	0	0	0.92944336	0.070556641	0.063720703	-0.002929688	-0.010986328	-0.049560547	1.016	32386.69	0.079	-171.41	1.057
999	11126	11126	Category A	0.21582031	-0.13183594	-0.91186523	0.031738281	0.15942383	0.46386719	0	0.675	7/11/2017	7	11	2017	9:44:41	35081	0.2	9	44	41	58	0.051269531	3.5304199	0.20654297	-0.12060547	-0.89794922	1.8330078	0.020019531	0	0	0	0	0	0	0	0	0	0.92919922	0.070800781	0.034179688	0.009033203	-0.010986328	-0.013671875	0.847	32793.09	0.162	-390.7	1.057
1000	11127	11127	Category A	0.23999023	-0.11987305	-0.91186523	0.025390625	0.16235352	0.46704102	0	0.939	7/11/2017	7	11	2017	9:44:41	35081	0.3	9	44	41	58	0.051269531	3.5304199	0.20654297	-0.12060547	-0.89770508	1.2878418	0.036132813	0	0	0	0	0	0	0	0	0	0.92895508	0.071044922	0.048095703	0.033203125	0.000732422	-0.013916016	0.932	32581.22	0.015	-35.75	1.306
1001	11128	11128	Category A	0.19189453	-0.10791016	-0.89990234	0.0234375	0.16137695	0.46679688	0	0.516	7/11/2017	7	11	2017	9:44:41	35081	0.4	9	44	41	58	0.051269531	3.5304199	0.20654297	-0.12060547	-0.89794922	1.277832	0.01953125	0	0	0	0	0	0	0	0	0	0.92919922	0.070800781	0.029296875	-0.014648438	0.012695313	-0.001708984	1.11	32183.88	-0.06	127.76	1.306
1002	11129	11129	Category A	0.20385742	-0.10791016	-0.91186523	0.024414063	0.15917969	0.46484375	0	1.567	7/11/2017	7	11	2017	9:44:41	35081	0.5	9	44	41	58	0.051269531	3.5304199	0.20629883	-0.12060547	-0.89819336	0.72924805	0.018798828	0	0	0	0	0	0	0	0	0	0.92944336	0.070556641	0.028808594	-0.002441406	0.012695313	-0.013427734	1.104	32196.4	0.016	-33.27	1.267
1003	11130	11130	Category A	0.21582031	-0.13183594	-0.88793945	0.029785156	0.16040039	0.46459961	0	1.66	7/11/2017	7	11	2017	9:44:41	35081	0.6	9	44	41	58	0.051269531	3.5304199	0.20581055	-0.12060547	-0.89819336	0.009277344	0.017822266	0	0	0	0	0	0	0	0	0	0.92919922	0.070800781	0.031005859	0.009765625	-0.010986328	0.010253906	1.186	32029.84	-0.1	204.46	1.567
1004	11131	11131	Category A	0.2277832	-0.14379883	-0.92382813	0.02734375	0.16162109	0.46557617	0	1.267	7/11/2017	7	11	2017	9:44:41	35081	0.7	9	44	41	58	0.051269531	3.5304199	0.20556641	-0.12060547	-0.89819336	0.021728516	0.040771484	0	0	0	0	0	0	0	0	0	0.92919922	0.070800781	0.070556641	0.021972656	-0.022949219	-0.025390625	1.386	31659.62	-0.275	522.18	1.567
1005	11132	11132	Category A	0.20385742	-0.13183594	-0.88793945	0.030029297	0.16186523	0.46166992	0	1.172	7/11/2017	7	11	2017	9:44:41	35081	0.8	9	44	41	58	0.051269531	3.5304199	0.20556641	-0.12109375	-0.89819336	1.0739746	0.014892578	0	0	0	0	0	0	0	0	0	0.92944336	0.070556641	0.022705078	-0.001708984	-0.010498047	0.010253906	1.526	31425.46	-0.516	974.68	1.567
1006	11133	11133	Category A	0.21582031	-0.14379883	-0.87597656	0.024414063	0.16308594	0.46704102	0	2.139	7/11/2017	7	11	2017	9:44:41	35081	0.9	9	44	41	58	0.051269531	3.5304199	0.20532227	-0.12158203	-0.89770508	2.2434082	0.032714844	0	0	0	0	0	0	0	0	0	0.92895508	0.071044922	0.054199219	0.010253906	-0.021972656	0.021728516	1.373	31682.32	-0.232	437.72	1.593
1007	11134	11134	Category A	0.20385742	-0.15576172	-0.88793945	0.026123047	0.16015625	0.46044922	0	1.353	7/11/2017	7	11	2017	9:44:42	35082	0	9	44	42	58	0.051269531	3.5304199	0.20532227	-0.12158203	-0.89697266	2.4230957	0.03515625	0	0	0	0	0	0	0	0	0	0.92822266	0.071777344	0.044677734	-0.001464844	-0.033935547	0.009033203	1.361	31703.43	-0.304	593.01	1.353
1008	11135	11135	Category A	0.21582031	-0.14379883	-0.89990234	0.025146484	0.15771484	0.46801758	0	0.647	7/11/2017	7	11	2017	9:44:42	35082	0.1	9	44	42	58	0.051269531	3.5304199	0.20532227	-0.12158203	-0.89697266	2.3779297	0.024414063	0	0	0	0	0	0	0	0	0	0.92822266	0.071777344	0.035400391	0.010253906	-0.021972656	-0.002685547	1.252	31902.42	-0.352	756.65	1.391
1009	11136	11136	Category A	0.20385742	-0.11987305	-0.88793945	0.024902344	0.15917969	0.46899414	0	1.593	7/11/2017	7	11	2017	9:44:42	35082	0.2	9	44	42	58	0.051269531	3.5304199	0.20532227	-0.12109375	-0.89697266	2.5859375	0.009277344	0	0	0	0	0	0	0	0	0	0.92822266	0.071777344	0.012207031	-0.001464844	0.001220703	0.009033203	1.288	31835.2	-0.387	821.4	1.391
1010	11137	11137	Category A	0.20385742	-0.13183594	-0.89990234	0.021972656	0.15991211	0.46386719	0	0.608	7/11/2017	7	11	2017	9:44:42	35082	0.3	9	44	42	58	0.051269531	3.5304199	0.20556641	-0.12133789	-0.89697266	2.168457	0.010742188	0	0	0	0	0	0	0	0	0	0.92822266	0.071777344	0.014648438	-0.001708984	-0.010253906	-0.002685547	1.041	32331.31	-0.164	385.11	1.353
1011	11138	11138	Category A	0.21582031	-0.095947266	-0.89990234	0.023681641	0.16235352	0.46899414	0	1.391	7/11/2017	7	11	2017	9:44:42	35082	0.4	9	44	42	58	0.051269531	3.5304199	0.20581055	-0.12158203	-0.8972168	1.1289063	0.027587891	0	0	0	0	0	0	0	0	0	0.9284668	0.071533203	0.038085938	0.009765625	0.025634766	-0.002441406	0.9	32659.07	-0.103	266.83	1.391
1012	11139	11139	Category A	0.20385742	-0.11987305	-0.89990234	0.022705078	0.15771484	0.46484375	0	0.659	7/11/2017	7	11	2017	9:44:42	35082	0.5	9	44	42	58	0.051269531	3.5304199	0.20605469	-0.12084961	-0.89746094	0.19238281	0.003417969	0	0	0	0	0	0	0	0	0	0.92895508	0.071044922	0.005615234	-0.002197266	0.000976563	-0.002197266	1.048	32316	-0.211	503.13	1.391
1013	11140	11140	Category A	0.20385742	-0.15576172	-0.92382813	0.026123047	0.16162109	0.46704102	0	0.502	7/11/2017	7	11	2017	9:44:42	35082	0.6	9	44	42	58	0.051269531	3.5304199	0.20581055	-0.12133789	-0.89746094	1.0534668	0.043212891	0	0	0	0	0	0	0	0	0	0.92871094	0.071289063	0.0625	-0.001953125	-0.034179688	-0.026123047	0.904	32649.22	-0.105	271.24	1.391
1014	11141	11141	Category A	0.20385742	-0.11987305	-0.89990234	0.028808594	0.1640625	0.46386719	0	1.539	7/11/2017	7	11	2017	9:44:42	35082	0.7	9	44	42	58	0.051269531	3.5304199	0.20556641	-0.12109375	-0.89697266	1.5168457	0.003417969	0	0	0	0	0	0	0	0	0	0.92822266	0.071777344	0.005859375	-0.001708984	0.001220703	-0.002685547	1.051	32309.46	-0.274	671.46	1.391
1015	11142	11142	Category A	0.21582031	-0.095947266	-0.88793945	0.028320313	0.16015625	0.46459961	0	0.727	7/11/2017	7	11	2017	9:44:42	35082	0.8	9	44	42	58	0.051269531	3.5304199	0.20556641	-0.12133789	-0.89697266	2.4997559	0.028564453	0	0	0	0	0	0	0	0	0	0.92822266	0.071777344	0.044433594	0.010009766	0.025390625	0.009033203	0.988	32450.03	-0.101	241.31	1.012
1016	11143	11143	Category A	0.19189453	-0.13183594	-0.92382813	0.025390625	0.16333008	0.46191406	0	1.489	7/11/2017	7	11	2017	9:44:42	35082	0.9	9	44	42	58	0.051269531	3.5304199	0.20556641	-0.12060547	-0.89697266	3.4672852	0.031982422	0	0	0	0	0	0	0	0	0	0.92797852	0.072021484	0.051757813	-0.013671875	-0.010986328	-0.026611328	1.04	32333.51	-0.208	498.74	1.364
1017	11144	11144	Category A	0.20385742	-0.10791016	-0.89990234	0.023193359	0.15551758	0.46484375	0	1.012	7/11/2017	7	11	2017	9:44:43	35083	0	9	44	43	58	0.051269531	3.5304199	0.20556641	-0.12011719	-0.89648438	4.1418457	0.012939453	0	0	0	0	0	0	0	0	0	0.92773438	0.072265625	0.017578125	-0.001708984	0.012207031	-0.003173828	1.183	32035.76	-0.225	483.78	1.489
1018	11145	11145	Category A	0.20385742	-0.13183594	-0.89990234	0.026611328	0.15991211	0.46484375	0	0.972	7/11/2017	7	11	2017	9:44:43	35083	0.1	9	44	43	58	0.051269531	3.5304199	0.20605469	-0.11987305	-0.89575195	4.0842285	0.012695313	0	0	0	0	0	0	0	0	0	0.92700195	0.072998047	0.018066406	-0.002197266	-0.01171875	-0.00390625	1.192	32018.02	-0.247	532.19	1.364
1019	11146	11146	Category A	0.20385742	-0.095947266	-0.91186523	0.024902344	0.16064453	0.4699707	0	1.364	7/11/2017	7	11	2017	9:44:43	35083	0.2	9	44	43	58	0.051269531	3.5304199	0.20605469	-0.11962891	-0.89550781	3.2260742	0.028808594	0	0	0	0	0	0	0	0	0	0.92675781	0.073242188	0.041992188	-0.002197266	0.023681641	-0.016113281	1.224	31955.8	-0.303	651.93	1.364
1020	11147	11147	Category A	0.21582031	-0.10791016	-0.86376953	0.031738281	0.16040039	0.46459961	0	1.593	7/11/2017	7	11	2017	9:44:43	35083	0.3	9	44	43	58	0.051269531	3.5304199	0.20629883	-0.11987305	-0.89550781	2.3171387	0.03515625	0	0	0	0	0	0	0	0	0	0.92675781	0.073242188	0.052978516	0.009277344	0.011962891	0.031738281	1.175	32051.63	-0.126	262.19	1.195
1021	11148	11148	Category A	0.20385742	-0.10791016	-0.87597656	0.024414063	0.15917969	0.46777344	0	0.916	7/11/2017	7	11	2017	9:44:43	35083	0.4	9	44	43	58	0.051269531	3.5304199	0.20654297	-0.11987305	-0.89550781	1.3217773	0.023193359	0	0	0	0	0	0	0	0	0	0.92700195	0.072998047	0.034667969	-0.002685547	0.011962891	0.01953125	1.107	32190.13	-0.109	237.12	1.195
1022	11149	11149	Category A	0.20385742	-0.10791016	-0.88793945	0.034179688	0.16186523	0.46557617	0	1.195	7/11/2017	7	11	2017	9:44:43	35083	0.5	9	44	43	58	0.051269531	3.5578125	0.20629883	-0.11962891	-0.89526367	0.64477539	0.014160156	0	0	0	0	0	0	0	0	0	0.92651367	0.073486328	0.021728516	-0.002441406	0.01171875	0.007324219	1.065	32279.16	-0.021	45.58	1.364
1023	11150	11150	Category A	0.20385742	-0.13183594	-0.87597656	0.026123047	0.15673828	0.46704102	0	0.602	7/11/2017	7	11	2017	9:44:43	35083	0.6	9	44	43	58	0.051269531	3.5578125	0.20605469	-0.12011719	-0.89550781	0.14672852	0.022705078	0	0	0	0	0	0	0	0	0	0.92675781	0.073242188	0.033447266	-0.002197266	-0.011474609	0.01953125	1.092	32221.61	-0.073	158.38	1.195
1024	11151	11151	Category A	0.19189453	-0.11987305	-0.89990234	0.025146484	0.16015625	0.46386719	0	0.725	7/11/2017	7	11	2017	9:44:43	35083	0.7	9	44	43	58	0.051269531	3.5578125	0.20629883	-0.12011719	-0.89526367	0.0703125	0.015136719	0	0	0	0	0	0	0	0	0	0.92651367	0.073486328	0.019287109	-0.014404297	0.000244141	-0.004394531	0.973	32484.57	0.055	-124.6	1.195
1025	11152	11152	Category A	0.19189453	-0.11987305	-0.89990234	0.025146484	0.15771484	0.46704102	0	1.523	7/11/2017	7	11	2017	9:44:43	35083	0.8	9	44	43	58	0.051269531	3.5578125	0.20605469	-0.12011719	-0.89501953	0.29736328	0.014892578	0	0	0	0	0	0	0	0	0	0.92651367	0.073486328	0.019287109	-0.014160156	0.000244141	-0.004638672	1.196	32010.17	-0.091	184.14	1.423
1026	11153	11153	Category A	0.19189453	-0.10791016	-0.87597656	0.0234375	0.16040039	0.47314453	0	0.88	7/11/2017	7	11	2017	9:44:43	35083	0.9	9	44	43	58	0.051269531	3.5578125	0.20629883	-0.12036133	-0.89501953	0.83374023	0.027099609	0	0	0	0	0	0	0	0	0	0.92651367	0.073486328	0.046142578	-0.014404297	0.012451172	0.019042969	1.234	31936.62	-0.18	366.32	1.423
1027	11154	11154	Category A	0.19189453	-0.10791016	-0.89990234	0.029785156	0.16040039	0.46069336	0	2.252	7/11/2017	7	11	2017	9:44:44	35084	0	9	44	44	58	0.051269531	3.5578125	0.20654297	-0.12036133	-0.89526367	0.66748047	0.019775391	0	0	0	0	0	0	0	0	0	0.92675781	0.073242188	0.031738281	-0.014648438	0.012451172	-0.004394531	1.19	32021.95	-0.184	387.2	1.423
1028	11155	11155	Category A	0.20385742	-0.11987305	-0.93579102	0.029296875	0.16259766	0.46362305	0	1.423	7/11/2017	7	11	2017	9:44:44	35084	0.1	9	44	44	58	0.051269531	3.5578125	0.20654297	-0.12060547	-0.89501953	0.22412109	0.040527344	0	0	0	0	0	0	0	0	0	0.92651367	0.073486328	0.043945313	-0.002685547	0.000732422	-0.040527344	1.271	31866.75	-0.202	403.81	1.423
1029	11156	11156	Category A	0.20385742	-0.14379883	-0.92382813	0.024414063	0.16308594	0.46459961	0	0.34	7/11/2017	7	11	2017	9:44:44	35084	0.2	9	44	44	58	0.051269531	3.5578125	0.20654297	-0.12036133	-0.89477539	0.54541016	0.037109375	0	0	0	0	0	0	0	0	0	0.92626953	0.073730469	0.0546875	-0.002685547	-0.023193359	-0.028808594	1.149	32103.8	-0.056	115.7	1.21
1030	11157	11157	Category A	0.21582031	-0.11987305	-0.89990234	0.0234375	0.16040039	0.46777344	0	1.21	7/11/2017	7	11	2017	9:44:44	35084	0.3	9	44	44	58	0.051269531	3.5578125	0.20654297	-0.12060547	-0.89501953	0.48266602	0.010253906	0	0	0	0	0	0	0	0	0	0.92651367	0.073486328	0.014892578	0.009033203	0.000732422	-0.004638672	1.142	32118.01	-0.161	348.09	1.21
1031	11158	11158	Category A	0.20385742	-0.095947266	-0.88793945	0.021972656	0.15893555	0.46899414	0	0.789	7/11/2017	7	11	2017	9:44:44	35084	0.4	9	44	44	58	0.051269531	3.5578125	0.20629883	-0.12084961	-0.89501953	0.70751953	0.026123047	0	0	0	0	0	0	0	0	0	0.92651367	0.073486328	0.034667969	-0.002441406	0.024902344	0.007080078	0.917	32617.44	0.087	-203.78	0.903
1032	11159	11159	Category A	0.19189453	-0.14379883	-0.86376953	0.023681641	0.16162109	0.46191406	0	0.839	7/11/2017	7	11	2017	9:44:44	35084	0.5	9	44	44	58	0.051269531	3.5578125	0.20605469	-0.12133789	-0.89477539	0.90087891	0.040771484	0	0	0	0	0	0	0	0	0	0.92626953	0.073730469	0.067626953	-0.014160156	-0.022216797	0.031005859	0.822	32858.68	0.1	-253.37	0.903
1033	11160	11160	Category A	0.19189453	-0.095947266	-0.89990234	0.024658203	0.16870117	0.46679688	0	0.903	7/11/2017	7	11	2017	9:44:44	35084	0.6	9	44	44	58	0.051269531	3.5578125	0.20605469	-0.12182617	-0.89477539	0.96923828	0.030029297	0	0	0	0	0	0	0	0	0	0.92626953	0.073730469	0.045166016	-0.014160156	0.025878906	-0.004882813	1.073	32261.98	-0.112	250.53	0.903
1034	11161	11161	Category A	0.21582031	-0.11987305	-0.89990234	0.021972656	0.15893555	0.46459961	0	0.856	7/11/2017	7	11	2017	9:44:44	35084	0.7	9	44	44	58	0.051269531	3.5578125	0.20605469	-0.12207031	-0.89501953	1.0581055	0.010986328	0	0	0	0	0	0	0	0	0	0.92651367	0.073486328	0.016601563	0.009521484	0.002197266	-0.004638672	0.978	32473.01	-0.06	142	0.856
1035	11162	11162	Category A	0.20385742	-0.10791016	-0.88793945	0.026611328	0.15991211	0.46484375	0	1.844	7/11/2017	7	11	2017	9:44:44	35084	0.8	9	44	44	58	0.051269531	3.5578125	0.20605469	-0.12158203	-0.89501953	0.009521484	0.015869141	0	0	0	0	0	0	0	0	0	0.92651367	0.073486328	0.0234375	-0.002197266	0.013671875	0.007080078	0.964	32505.5	-0.047	111.94	0.903
1036	11163	11163	Category A	0.2277832	-0.13183594	-0.92382813	0.022949219	0.16235352	0.46289063	0	0.637	7/11/2017	7	11	2017	9:44:44	35084	0.9	9	44	44	58	0.051269531	3.5578125	0.20605469	-0.12158203	-0.89501953	0.34887695	0.037109375	0	0	0	0	0	0	0	0	0	0.92651367	0.073486328	0.060058594	0.021484375	-0.010009766	-0.028564453	1.023	32371.07	0.025	-55.07	1.014
1037	11164	11164	Category A	0.21582031	-0.14379883	-0.92382813	0.025878906	0.16015625	0.46166992	0	0.709	7/11/2017	7	11	2017	9:44:45	35085	0	9	44	45	58	0.051269531	3.5578125	0.20605469	-0.12255859	-0.89501953	0.85253906	0.036865234	0	0	0	0	0	0	0	0	0	0.92675781	0.073242188	0.059326172	0.009521484	-0.020996094	-0.028564453	1.042	32329.12	-0.044	98.13	1.176
1038	11165	11165	Category A	0.19189453	-0.10791016	-0.88793945	0.023681641	0.16333008	0.46557617	0	1.193	7/11/2017	7	11	2017	9:44:45	35085	0.1	9	44	45	58	0.051269531	3.5578125	0.20605469	-0.12255859	-0.89453125	1.3464355	0.021484375	0	0	0	0	0	0	0	0	0	0.92602539	0.073974609	0.035644531	-0.014160156	0.014648438	0.006591797	1.095	32215.28	-0.026	55.28	1.193
1039	11166	11166	Category A	0.19189453	-0.14379883	-0.86376953	0.025878906	0.16235352	0.46777344	0	1.014	7/11/2017	7	11	2017	9:44:45	35085	0.2	9	44	45	58	0.051269531	3.5578125	0.20605469	-0.12255859	-0.89379883	1.2375488	0.039306641	0	0	0	0	0	0	0	0	0	0.92529297	0.074707031	0.065429688	-0.014160156	-0.020996094	0.030029297	1.009	32402.39	0.089	-193.41	1.176
1040	11167	11167	Category A	0.19189453	-0.11987305	-0.91186523	0.028564453	0.16259766	0.47070313	0	1.176	7/11/2017	7	11	2017	9:44:45	35085	0.3	9	44	45	58	0.051269531	3.5578125	0.20581055	-0.12255859	-0.89355469	0.82275391	0.023193359	0	0	0	0	0	0	0	0	0	0.92504883	0.074951172	0.034912109	-0.013916016	0.002685547	-0.018066406	0.947	32545.47	0.018	-42.31	1.193
1041	11168	11168	Category A	0.19189453	-0.11987305	-0.89990234	0.026855469	0.16137695	0.46191406	0	1.326	7/11/2017	7	11	2017	9:44:45	35085	0.4	9	44	45	58	0.051269531	3.5578125	0.20532227	-0.12255859	-0.89306641	0.26831055	0.015380859	0	0	0	0	0	0	0	0	0	0.92456055	0.075439453	0.022949219	-0.013427734	0.002685547	-0.006591797	1.05	32311.64	-0.131	300.94	1.326
1042	11169	11169	Category A	0.17993164	-0.13183594	-0.89990234	0.024414063	0.15991211	0.46801758	0	0.264	7/11/2017	7	11	2017	9:44:45	35085	0.5	9	44	45	58	0.051269531	3.5578125	0.20556641	-0.12280273	-0.89331055	0.39501953	0.028076172	0	0	0	0	0	0	0	0	0	0.92504883	0.074951172	0.041015625	-0.025634766	-0.008789063	-0.006347656	1.12	32163.13	-0.238	540.72	1.326
1043	11170	11170	Category A	0.20385742	-0.11987305	-0.87597656	0.029785156	0.15917969	0.46459961	0	1.329	7/11/2017	7	11	2017	9:44:45	35085	0.6	9	44	45	58	0.051269531	3.5578125	0.20581055	-0.12329102	-0.89331055	0.86108398	0.017822266	0	0	0	0	0	0	0	0	0	0.92504883	0.074951172	0.022949219	-0.001953125	0.003417969	0.017333984	1.086	32234.3	-0.265	627.04	1.326
1044	11171	11171	Category A	0.19189453	-0.13183594	-0.89990234	0.0234375	0.16137695	0.46484375	0	1.616	7/11/2017	7	11	2017	9:44:45	35085	0.7	9	44	45	58	0.051269531	3.5578125	0.20556641	-0.12280273	-0.89306641	1.4262695	0.017578125	0	0	0	0	0	0	0	0	0	0.92480469	0.075195313	0.029296875	-0.013671875	-0.008789063	-0.006591797	1.111	32181.8	-0.234	534.62	1.326
1045	11172	11172	Category A	0.19189453	-0.14379883	-0.83984375	0.030761719	0.16333008	0.46679688	0	0.808	7/11/2017	7	11	2017	9:44:45	35085	0.8	9	44	45	58	0.051269531	3.5578125	0.20556641	-0.12280273	-0.89282227	1.4055176	0.058349609	0	0	0	0	0	0	0	0	0	0.92431641	0.075683594	0.087402344	-0.013671875	-0.020751953	0.052978516	1.01	32400.14	-0.166	400.74	1.325
1046	11173	11173	Category A	0.20385742	-0.11987305	-0.86376953	0.023681641	0.16064453	0.46704102	0	1.325	7/11/2017	7	11	2017	9:44:45	35085	0.9	9	44	45	58	0.051269531	3.5578125	0.20556641	-0.12280273	-0.89282227	1.6616211	0.029296875	0	0	0	0	0	0	0	0	0	0.92431641	0.075683594	0.033935547	-0.001708984	0.002929688	0.029052734	1.141	32120.04	-0.252	566.31	1.325
1047	11174	11174	Category A	0.20385742	-0.13183594	-0.88793945	0.026611328	0.16235352	0.46362305	0	0.721	7/11/2017	7	11	2017	9:44:46	35086	0	9	44	46	58	0.051269531	3.5578125	0.20556641	-0.12255859	-0.89306641	1.7661133	0.010498047	0	0	0	0	0	0	0	0	0	0.92456055	0.075439453	0.016113281	-0.001708984	-0.009033203	0.005126953	1.057	32296.44	-0.052	114.96	1.051
1048	11175	11175	Category A	0.21582031	-0.10791016	-0.89990234	0.022705078	0.15820313	0.46459961	0	1.051	7/11/2017	7	11	2017	9:44:46	35086	0.1	9	44	46	58	0.051269531	3.5578125	0.20556641	-0.12207031	-0.89306641	1.9567871	0.018554688	0	0	0	0	0	0	0	0	0	0.92456055	0.075439453	0.031005859	0.010009766	0.014160156	-0.006591797	0.9	32659.07	0.018	-44.06	0.822
1049	11176	11176	Category A	0.21582031	-0.14379883	-0.87597656	0.028320313	0.16162109	0.46191406	0	0.822	7/11/2017	7	11	2017	9:44:46	35086	0.2	9	44	46	58	0.051269531	3.5578125	0.20556641	-0.12158203	-0.89331055	1.7524414	0.029785156	0	0	0	0	0	0	0	0	0	0.92480469	0.075195313	0.049560547	0.010009766	-0.021972656	0.017333984	0.901	32656.6	0.107	-251.96	1.051
1050	11177	11177	Category A	0.2277832	-0.13183594	-0.88793945	0.024169922	0.16235352	0.47167969	0	0.673	7/11/2017	7	11	2017	9:44:46	35086	0.3	9	44	46	58	0.051269531	3.5578125	0.20532227	-0.12158203	-0.89355469	1.0251465	0.024902344	0	0	0	0	0	0	0	0	0	0.92504883	0.074951172	0.038085938	0.022216797	-0.010009766	0.005615234	0.877	32716.42	0.106	-254.92	0.822
1051	11178	11178	Category A	0.2277832	-0.083984375	-0.92382813	0.024414063	0.16137695	0.46362305	0	0.816	7/11/2017	7	11	2017	9:44:46	35086	0.4	9	44	46	58	0.051269531	3.5578125	0.20532227	-0.12158203	-0.89355469	0.90625	0.052978516	0	0	0	0	0	0	0	0	0	0.92504883	0.074951172	0.090087891	0.022216797	0.037597656	-0.030029297	0.797	32925.9	0.167	-420.4	1.051
1052	11179	11179	Category A	0.17993164	-0.11987305	-0.89990234	0.021972656	0.15991211	0.46386719	0	1.18	7/11/2017	7	11	2017	9:44:46	35086	0.5	9	44	46	58	0.051269531	3.5578125	0.20483398	-0.12158203	-0.89355469	0.86010742	0.025878906	0	0	0	0	0	0	0	0	0	0.92480469	0.075195313	0.033203125	-0.024902344	0.001708984	-0.006103516	0.837	32819.13	0.177	-427.96	0.822
1053	11180	11180	Category A	0.20385742	-0.10791016	-0.86376953	0.030029297	0.16040039	0.46557617	0	0.245	7/11/2017	7	11	2017	9:44:46	35086	0.6	9	44	46	58	0.051269531	3.5578125	0.20483398	-0.12182617	-0.89331055	0.024902344	0.032714844	0	0	0	0	0	0	0	0	0	0.92456055	0.075439453	0.044921875	-0.000976563	0.013916016	0.029541016	0.799	32920.46	0.127	-324.81	0.816
1054	11181	11181	Category A	0.20385742	-0.13183594	-0.88793945	0.025878906	0.16015625	0.46582031	0	1.286	7/11/2017	7	11	2017	9:44:46	35086	0.7	9	44	46	58	0.051269531	3.5578125	0.20507813	-0.12084961	-0.89282227	1.3366699	0.011962891	0	0	0	0	0	0	0	0	0	0.92407227	0.075927734	0.017089844	-0.001220703	-0.010742188	0.004882813	0.777	32980.92	0.105	-277.07	1.18
1055	11182	11182	Category A	0.21582031	-0.083984375	-0.88793945	0.028808594	0.16333008	0.46459961	0	0.594	7/11/2017	7	11	2017	9:44:46	35086	0.8	9	44	46	58	0.051269531	3.5578125	0.20532227	-0.12084961	-0.89257813	1.831543	0.038574219	0	0	0	0	0	0	0	0	0	0.92382813	0.076171875	0.052001953	0.010253906	0.036865234	0.004638672	0.887	32691.34	0.067	-162.4	1.18
1056	11183	11183	Category A	0.20385742	-0.11987305	-0.86376953	0.025878906	0.16015625	0.46459961	0	0.545	7/11/2017	7	11	2017	9:44:46	35086	0.9	9	44	46	58	0.051269531	3.5578125	0.20532227	-0.12084961	-0.89233398	1.7780762	0.028808594	0	0	0	0	0	0	0	0	0	0.92358398	0.076416016	0.03125	-0.001464844	0.000976563	0.028564453	0.832	32832.25	0.145	-356.93	1.006
1057	11184	11184	Category A	0.2277832	-0.095947266	-0.86376953	0.022949219	0.16064453	0.46289063	0	1.473	7/11/2017	7	11	2017	9:44:47	35087	0	9	44	47	58	0.051269531	3.5578125	0.20532227	-0.12060547	-0.89160156	1.7890625	0.043457031	0	0	0	0	0	0	0	0	0	0.9230957	0.076904297	0.074951172	0.022216797	0.024658203	0.027832031	0.958	32519.54	-0.033	78.52	1.207
1058	11185	11185	Category A	0.20385742	-0.10791016	-0.89990234	0.031738281	0.16357422	0.46679688	0	0.849	7/11/2017	7	11	2017	9:44:47	35087	0.1	9	44	47	58	0.051269531	3.5578125	0.20532227	-0.12084961	-0.89135742	1.9865723	0.015625	0	0	0	0	0	0	0	0	0	0.92260742	0.077392578	0.023193359	-0.001464844	0.012939453	-0.008300781	0.945	32550.21	-0.019	45.44	1.006
1059	11186	11186	Category A	0.2277832	-0.11987305	-0.86376953	0.024414063	0.16381836	0.46875	0	1.006	7/11/2017	7	11	2017	9:44:47	35087	0.2	9	44	47	58	0.051269531	3.5578125	0.20556641	-0.12060547	-0.89111328	0.97753906	0.03515625	0	0	0	0	0	0	0	0	0	0.92236328	0.077636719	0.050292969	0.021972656	0.000732422	0.02734375	0.921	32607.73	-0.029	71.15	1.207
1060	11187	11187	Category A	0.23999023	-0.13183594	-0.89990234	0.024414063	0.16455078	0.46875	0	1.207	7/11/2017	7	11	2017	9:44:47	35087	0.3	9	44	47	58	0.051513672	3.491748	0.20532227	-0.12133789	-0.89086914	0.31323242	0.036865234	0	0	0	0	0	0	0	0	0	0.92236328	0.077636719	0.053466797	0.034423828	-0.010253906	-0.008789063	1.049	32313.82	0.023	-49.7	1.207
1061	11188	11188	Category A	0.19189453	-0.13183594	-0.86376953	0.021972656	0.15991211	0.46484375	0	0.446	7/11/2017	7	11	2017	9:44:47	35087	0.4	9	44	47	58	0.051513672	3.491748	0.20507813	-0.12158203	-0.89160156	0.8293457	0.032470703	0	0	0	0	0	0	0	0	0	0.9230957	0.076904297	0.051269531	-0.013183594	-0.010009766	0.027832031	0.998	32427.25	0.018	-40.56	1.166
1062	11189	11189	Category A	0.19189453	-0.13183594	-0.89990234	0.025390625	0.16357422	0.46557617	0	1.315	7/11/2017	7	11	2017	9:44:47	35087	0.5	9	44	47	58	0.051513672	3.491748	0.20507813	-0.12182617	-0.89208984	0.86132813	0.018310547	0	0	0	0	0	0	0	0	0	0.92333984	0.076660156	0.030761719	-0.013183594	-0.009765625	-0.007568359	1.044	32324.74	-0.175	411.92	1.166
1063	11190	11190	Category A	0.20385742	-0.13183594	-0.89990234	0.022705078	0.15771484	0.46289063	0	1.166	7/11/2017	7	11	2017	9:44:47	35087	0.6	9	44	47	58	0.051513672	3.491748	0.20507813	-0.12255859	-0.89208984	1.1728516	0.011962891	0	0	0	0	0	0	0	0	0	0.92333984	0.076660156	0.018310547	-0.001220703	-0.009033203	-0.007568359	1.019	32379.99	-0.068	156.02	1.207
1064	11191	11191	Category A	0.20385742	-0.10791016	-0.88793945	0.030029297	0.16259766	0.46289063	0	1.126	7/11/2017	7	11	2017	9:44:47	35087	0.7	9	44	47	58	0.051513672	3.491748	0.20532227	-0.12231445	-0.89208984	1.5180664	0.015136719	0	0	0	0	0	0	0	0	0	0.92358398	0.076416016	0.020263672	-0.001464844	0.014404297	0.004150391	1.028	32359.97	-0.078	178.4	1.166
1065	11192	11192	Category A	0.21582031	-0.11987305	-0.89990234	0.030761719	0.16088867	0.46679688	0	0.855	7/11/2017	7	11	2017	9:44:47	35087	0.8	9	44	47	58	0.051513672	3.491748	0.20532227	-0.12207031	-0.89208984	0.8359375	0.012939453	0	0	0	0	0	0	0	0	0	0.92358398	0.076416016	0.020263672	0.010253906	0.002197266	-0.007568359	1.105	32194.31	-0.21	477.13	1.166
1066	11193	11193	Category A	0.20385742	-0.11987305	-0.91186523	0.02734375	0.16162109	0.46459961	0	1.262	7/11/2017	7	11	2017	9:44:47	35087	0.9	9	44	47	58	0.051513672	3.491748	0.20581055	-0.12231445	-0.89208984	0.034179688	0.020019531	0	0	0	0	0	0	0	0	0	0.92358398	0.076416016	0.024169922	-0.001953125	0.002441406	-0.01953125	1.054	32302.94	-0.298	737	1.126
1067	11194	11194	Category A	0.20385742	-0.11987305	-0.91186523	0.024169922	0.16064453	0.46484375	0	0.909	7/11/2017	7	11	2017	9:44:48	35088	0	9	44	48	58	0.051513672	3.491748	0.20605469	-0.12280273	-0.89282227	0.48974609	0.019042969	0	0	0	0	0	0	0	0	0	0.92456055	0.075439453	0.024169922	-0.002197266	0.002929688	-0.018798828	1.006	32409.15	-0.229	571.77	1.126
1068	11195	11195	Category A	0.20385742	-0.095947266	-0.89990234	0.025390625	0.16333008	0.46459961	0	1.007	7/11/2017	7	11	2017	9:44:48	35088	0.1	9	44	48	58	0.051513672	3.491748	0.20629883	-0.12304688	-0.89282227	0.69091797	0.028076172	0	0	0	0	0	0	0	0	0	0.92456055	0.075439453	0.036621094	-0.002441406	0.027099609	-0.006835938	1.069	32270.56	-0.216	507.02	1.007
1069	11196	11196	Category A	0.21582031	-0.13183594	-0.89990234	0.024414063	0.15917969	0.46484375	0	0.879	7/11/2017	7	11	2017	9:44:48	35088	0.2	9	44	48	58	0.051513672	3.491748	0.20605469	-0.12329102	-0.89257813	0.96362305	0.014648438	0	0	0	0	0	0	0	0	0	0.92431641	0.075683594	0.025146484	0.009521484	-0.008300781	-0.007080078	1.093	32219.5	-0.175	395.51	1.007
1070	11197	11197	Category A	0.20385742	-0.11987305	-0.88793945	0.024169922	0.16308594	0.46899414	0	1.503	7/11/2017	7	11	2017	9:44:48	35088	0.3	9	44	48	58	0.051513672	3.491748	0.20605469	-0.12280273	-0.89233398	0.84326172	0.005859375	0	0	0	0	0	0	0	0	0	0.92407227	0.075927734	0.009765625	-0.002197266	0.002929688	0.004394531	0.981	32466.1	-0.079	188.04	1.007
1071	11198	11198	Category A	0.20385742	-0.14379883	-0.88793945	0.023193359	0.15551758	0.46704102	0	0.999	7/11/2017	7	11	2017	9:44:48	35088	0.4	9	44	48	58	0.051513672	3.491748	0.20581055	-0.12255859	-0.89257813	0.30517578	0.021728516	0	0	0	0	0	0	0	0	0	0.92407227	0.075927734	0.028076172	-0.001953125	-0.020996094	0.004638672	1.004	32413.66	0.021	-47.03	1.007
1072	11199	11199	Category A	0.20385742	-0.13183594	-0.88793945	0.025390625	0.16235352	0.46459961	0	0.594	7/11/2017	7	11	2017	9:44:48	35088	0.5	9	44	48	58	0.051513672	3.491748	0.20581055	-0.12329102	-0.89282227	0.57543945	0.010009766	0	0	0	0	0	0	0	0	0	0.92456055	0.075439453	0.015625	-0.001953125	-0.008300781	0.004882813	0.922	32605.31	0.177	-398.43	1.047
1073	11200	11200	Category A	0.20385742	-0.14379883	-0.89990234	0.026855469	0.16308594	0.46459961	0	1.047	7/11/2017	7	11	2017	9:44:48	35088	0.6	9	44	48	58	0.051513672	3.491748	0.20605469	-0.12280273	-0.89355469	1.364502	0.021728516	0	0	0	0	0	0	0	0	0	0.92504883	0.074951172	0.029296875	-0.002197266	-0.020751953	-0.006103516	0.961	32512.51	0.04	-92.06	1.114
1074	11201	11201	Category A	0.21582031	-0.14379883	-0.89990234	0.028320313	0.16088867	0.46459961	0	0.51	7/11/2017	7	11	2017	9:44:48	35088	0.7	9	44	48	58	0.051513672	3.491748	0.20605469	-0.12329102	-0.89331055	2.2658691	0.0234375	0	0	0	0	0	0	0	0	0	0.92504883	0.074951172	0.036376953	0.009521484	-0.020263672	-0.006347656	0.918	32615.01	0.143	-327.23	1.047
1075	11202	11202	Category A	0.20385742	-0.13183594	-0.88793945	0.025146484	0.16015625	0.46459961	0	1.114	7/11/2017	7	11	2017	9:44:48	35088	0.8	9	44	48	58	0.051513672	3.491748	0.20605469	-0.12304688	-0.89331055	2.9863281	0.010498047	0	0	0	0	0	0	0	0	0	0.92504883	0.074951172	0.016357422	-0.002197266	-0.008544922	0.005371094	0.917	32617.44	0.069	-162.83	1.114
1076	11203	11203	Category A	0.21582031	-0.14379883	-0.91186523	0.023193359	0.15576172	0.46582031	0	1.244	7/11/2017	7	11	2017	9:44:48	35088	0.9	9	44	48	58	0.051513672	3.491748	0.20605469	-0.12304688	-0.89331055	3.0891113	0.029296875	0	0	0	0	0	0	0	0	0	0.92504883	0.074951172	0.048583984	0.009521484	-0.020507813	-0.018310547	1.048	32316	-0.073	163.94	1.114
1077	11204	11204	Category A	0.20385742	-0.11987305	-0.87597656	0.032470703	0.1640625	0.46362305	0	0.996	7/11/2017	7	11	2017	9:44:49	35089	0	9	44	49	58	0.051513672	3.491748	0.20556641	-0.12329102	-0.89306641	3.0517578	0.017578125	0	0	0	0	0	0	0	0	0	0.92480469	0.075195313	0.022460938	-0.001708984	0.003417969	0.017089844	0.998	32427.25	-0.057	132.46	1.114
1078	11205	11205	Category A	0.20385742	-0.11987305	-0.88793945	0.032470703	0.1640625	0.46557617	0	1.382	7/11/2017	7	11	2017	9:44:49	35089	0.1	9	44	49	58	0.051513672	3.491748	0.20556641	-0.12255859	-0.89233398	2.4816895	0.005615234	0	0	0	0	0	0	0	0	0	0.92407227	0.075927734	0.009033203	-0.001708984	0.002685547	0.004394531	1.069	32270.56	0.032	-67.88	1.244
1079	11206	11206	Category A	0.20385742	-0.13183594	-0.88793945	0.029785156	0.15917969	0.46459961	0	0.745	7/11/2017	7	11	2017	9:44:49	35089	0.2	9	44	49	58	0.051513672	3.491748	0.20556641	-0.12255859	-0.89257813	1.935791	0.010498047	0	0	0	0	0	0	0	0	0	0.92407227	0.075927734	0.015869141	-0.001708984	-0.009033203	0.004638672	1.098	32208.98	0.137	-274.27	1.244
1080	11207	11207	Category A	0.20385742	-0.13183594	-0.88793945	0.0234375	0.16137695	0.46875	0	0.938	7/11/2017	7	11	2017	9:44:49	35089	0.3	9	44	49	58	0.051513672	3.491748	0.20605469	-0.12207031	-0.89306641	1.4863281	0.011230469	0	0	0	0	0	0	0	0	0	0.92456055	0.075439453	0.017089844	-0.002197266	-0.009521484	0.005126953	0.965	32503.16	0.302	-628.94	0.996
1081	11208	11208	Category A	0.21582031	-0.13183594	-0.91186523	0.026123047	0.16259766	0.46191406	0	1.286	7/11/2017	7	11	2017	9:44:49	35089	0.4	9	44	49	58	0.051513672	3.491748	0.20605469	-0.12207031	-0.89282227	0.70727539	0.023193359	0	0	0	0	0	0	0	0	0	0.92431641	0.075683594	0.038085938	0.009521484	-0.009521484	-0.018798828	0.919	32612.58	0.323	-691.21	1.162
1082	11209	11209	Category A	0.21582031	-0.14379883	-0.91186523	0.022949219	0.16137695	0.46362305	0	0.445	7/11/2017	7	11	2017	9:44:49	35089	0.5	9	44	49	58	0.051513672	3.491748	0.20654297	-0.12255859	-0.89306641	0.15258789	0.029541016	0	0	0	0	0	0	0	0	0	0.92480469	0.075195313	0.049072266	0.009033203	-0.020996094	-0.018554688	0.882	32703.85	0.499	-1035.52	0.938
1083	11210	11210	Category A	0.20385742	-0.095947266	-0.87597656	0.030761719	0.16088867	0.46362305	0	0.72	7/11/2017	7	11	2017	9:44:49	35089	0.6	9	44	49	58	0.051513672	3.491748	0.20703125	-0.12207031	-0.89282227	0.36791992	0.03125	0	0	0	0	0	0	0	0	0	0.92456055	0.075439453	0.046142578	-0.003173828	0.026123047	0.016845703	0.821	32861.34	0.585	-1236.31	1.162
1084	11211	11211	Category A	0.21582031	-0.14379883	-0.88793945	0.021972656	0.15820313	0.46704102	0	1.162	7/11/2017	7	11	2017	9:44:49	35089	0.7	9	44	49	58	0.051513672	3.491748	0.20727539	-0.12182617	-0.89282227	0.75756836	0.023925781	0	0	0	0	0	0	0	0	0	0.92480469	0.075195313	0.035400391	0.008300781	-0.021728516	0.004882813	0.877	32716.42	0.263	-594.34	1.162
1085	11212	11212	Category A	0.21582031	-0.13183594	-0.88793945	0.029785156	0.16040039	0.46679688	0	0.378	7/11/2017	7	11	2017	9:44:49	35089	0.8	9	44	49	58	0.051513672	3.491748	0.20751953	-0.12182617	-0.89282227	1.2365723	0.013671875	0	0	0	0	0	0	0	0	0	0.92480469	0.075195313	0.022949219	0.008056641	-0.009765625	0.004882813	0.844	32800.88	0.286	-658.35	1.09
1086	11213	11213	Category A	0.20385742	-0.11987305	-0.89990234	0.032226563	0.16503906	0.46435547	0	1.274	7/11/2017	7	11	2017	9:44:49	35089	0.9	9	44	49	58	0.051513672	3.491748	0.20751953	-0.12182617	-0.89379883	1.5793457	0.007324219	0	0	0	0	0	0	0	0	0	0.92578125	0.07421875	0.011962891	-0.003662109	0.001953125	-0.005859375	0.889	32686.35	0.218	-496.22	1.162
1087	11214	11214	Category A	0.20385742	-0.11987305	-0.89990234	0.028320313	0.16015625	0.46777344	0	1.09	7/11/2017	7	11	2017	9:44:50	35090	0	9	44	50	58	0.051513672	3.491748	0.20776367	-0.12182617	-0.89428711	1.7192383	0.006835938	0	0	0	0	0	0	0	0	0	0.92626953	0.073730469	0.011474609	-0.00390625	0.001953125	-0.005371094	1.005	32411.4	0.124	-266.81	1.162
1088	11215	11215	Category A	0.21582031	-0.095947266	-0.91186523	0.027832031	0.16503906	0.46557617	0	0.713	7/11/2017	7	11	2017	9:44:50	35090	0.1	9	44	50	58	0.051513672	3.491748	0.20776367	-0.12182617	-0.89477539	1.7402344	0.031982422	0	0	0	0	0	0	0	0	0	0.92651367	0.073486328	0.05078125	0.0078125	0.025878906	-0.016845703	0.918	32615.01	0.069	-162.69	1.09
1089	11216	11216	Category A	0.19189453	-0.13183594	-0.91186523	0.026123047	0.16308594	0.46362305	0	1.416	7/11/2017	7	11	2017	9:44:50	35090	0.2	9	44	50	58	0.051513672	3.491748	0.20751953	-0.12231445	-0.89501953	2.5009766	0.024902344	0	0	0	0	0	0	0	0	0	0.92700195	0.072998047	0.041992188	-0.015625	-0.009277344	-0.016601563	1.008	32404.64	-0.097	227.42	1.122
1090	11217	11217	Category A	0.19189453	-0.11987305	-0.89990234	0.028320313	0.16088867	0.46557617	0	0.642	7/11/2017	7	11	2017	9:44:50	35090	0.3	9	44	50	58	0.051513672	3.491748	0.20751953	-0.12182617	-0.89526367	2.7631836	0.016357422	0	0	0	0	0	0	0	0	0	0.92700195	0.072998047	0.022216797	-0.015625	0.001953125	-0.004394531	0.983	32461.5	0.033	-74.81	1.09
1091	11218	11218	Category A	0.19189453	-0.10791016	-0.88793945	0.032470703	0.16577148	0.46362305	0	0.916	7/11/2017	7	11	2017	9:44:50	35090	0.4	9	44	50	58	0.051513672	3.491748	0.20727539	-0.12158203	-0.89550781	2.6179199	0.021972656	0	0	0	0	0	0	0	0	0	0.92724609	0.072753906	0.036865234	-0.015380859	0.013671875	0.007568359	0.964	32505.5	0.016	-37.1	1.009
1092	11219	11219	Category A	0.20385742	-0.13183594	-0.88793945	0.028564453	0.15917969	0.46044922	0	1.122	7/11/2017	7	11	2017	9:44:50	35090	0.5	9	44	50	58	0.051513672	3.491748	0.20678711	-0.12207031	-0.89526367	2.7834473	0.012451172	0	0	0	0	0	0	0	0	0	0.92700195	0.072998047	0.020263672	-0.002929688	-0.009521484	0.007324219	1.014	32391.17	-0.146	348.03	1.009
1093	11220	11220	Category A	0.21582031	-0.083984375	-0.88793945	0.032958984	0.16186523	0.46264648	0	0.98	7/11/2017	7	11	2017	9:44:50	35090	0.6	9	44	50	58	0.051513672	3.491748	0.20727539	-0.12207031	-0.89526367	3.0737305	0.039550781	0	0	0	0	0	0	0	0	0	0.92700195	0.072998047	0.053955078	0.008300781	0.038085938	0.007324219	0.926	32595.65	0	0	0.98
1094	11221	11221	Category A	0.21582031	-0.10791016	-0.87597656	0.020751953	0.15820313	0.46484375	0	1.009	7/11/2017	7	11	2017	9:44:50	35090	0.7	9	44	50	58	0.051513672	3.491748	0.20727539	-0.12207031	-0.89575195	2.8618164	0.025878906	0	0	0	0	0	0	0	0	0	0.92749023	0.072509766	0.042480469	0.008300781	0.014160156	0.019775391	0.882	32703.85	0.017	-42.31	1.009
1095	11222	11222	Category A	0.21582031	-0.095947266	-0.87597656	0.027587891	0.16088867	0.46044922	0	0.89	7/11/2017	7	11	2017	9:44:50	35090	0.8	9	44	50	58	0.051513672	3.491748	0.20751953	-0.12182617	-0.89575195	1.8669434	0.033691406	0	0	0	0	0	0	0	0	0	0.92749023	0.072509766	0.053955078	0.008056641	0.025878906	0.019775391	0.954	32528.94	-0.028	66.71	1.122
1096	11223	11223	Category A	0.20385742	-0.11987305	-0.86376953	0.027587891	0.16015625	0.46459961	0	0.375	7/11/2017	7	11	2017	9:44:50	35090	0.9	9	44	50	58	0.051513672	3.491748	0.20751953	-0.12207031	-0.89575195	0.92822266	0.032226563	0	0	0	0	0	0	0	0	0	0.92749023	0.072509766	0.038330078	-0.003662109	0.002197266	0.031982422	0.977	32475.32	0	0	1.009
1097	11224	11224	Category A	0.20385742	-0.13183594	-0.87597656	0.028320313	0.16162109	0.46679688	0	1.348	7/11/2017	7	11	2017	9:44:51	35091	0	9	44	51	58	0.051513672	3.491748	0.20776367	-0.12231445	-0.89624023	0.17993164	0.022705078	0	0	0	0	0	0	0	0	0	0.92797852	0.072021484	0.033691406	-0.00390625	-0.009277344	0.020263672	0.925	32598.06	-0.018	43.79	1.016
1098	11225	11225	Category A	0.21582031	-0.10791016	-0.87597656	0.022216797	0.16796875	0.46362305	0	1.264	7/11/2017	7	11	2017	9:44:51	35091	0.1	9	44	51	58	0.051513672	3.5336426	0.20776367	-0.12280273	-0.89648438	0.54931641	0.026611328	0	0	0	0	0	0	0	0	0	0.9284668	0.071533203	0.043457031	0.0078125	0.014892578	0.020507813	0.926	32595.65	0.095	-220.12	1.016
1099	11226	11226	Category A	0.19189453	-0.15576172	-0.89990234	0.024902344	0.16064453	0.4699707	0	0.667	7/11/2017	7	11	2017	9:44:51	35091	0.2	9	44	51	58	0.051513672	3.5336426	0.20776367	-0.12329102	-0.89624023	1.465332	0.036132813	0	0	0	0	0	0	0	0	0	0.92822266	0.071777344	0.052001953	-0.015869141	-0.032226563	-0.003417969	0.892	32678.88	0.092	-219.68	1.264
1100	11227	11227	Category A	0.19189453	-0.13183594	-0.92382813	0.026611328	0.16137695	0.46875	0	1.016	7/11/2017	7	11	2017	9:44:51	35091	0.3	9	44	51	58	0.051513672	3.5336426	0.20751953	-0.12353516	-0.89624023	2.1230469	0.032470703	0	0	0	0	0	0	0	0	0	0.92822266	0.071777344	0.051269531	-0.015625	-0.008056641	-0.02734375	1.072	32264.12	-0.1	222.77	1.264
1101	11228	11228	Category A	0.20385742	-0.11987305	-0.89990234	0.032226563	0.16503906	0.46435547	0	0.684	7/11/2017	7	11	2017	9:44:51	35091	0.4	9	44	51	58	0.051513672	3.5336426	0.20727539	-0.12353516	-0.89648438	2.4594727	0.006103516	0	0	0	0	0	0	0	0	0	0.9284668	0.071533203	0.010498047	-0.003417969	0.003662109	-0.003173828	1.016	32386.69	0.05	-109.68	1.016
1102	11229	11229	Category A	0.20385742	-0.15576172	-0.88793945	0.031005859	0.16113281	0.46459961	0	1.453	7/11/2017	7	11	2017	9:44:51	35091	0.5	9	44	51	58	0.051513672	3.5336426	0.20727539	-0.12353516	-0.89697266	2.3115234	0.033447266	0	0	0	0	0	0	0	0	0	0.92895508	0.071044922	0.044921875	-0.003417969	-0.031982422	0.009033203	0.869	32736.66	0.07	-172.19	1.016
1103	11230	11230	Category A	0.21582031	-0.11987305	-0.88793945	0.021972656	0.15893555	0.46777344	0	1.015	7/11/2017	7	11	2017	9:44:51	35091	0.6	9	44	51	58	0.051513672	3.5336426	0.20751953	-0.12353516	-0.89697266	2.1328125	0.012695313	0	0	0	0	0	0	0	0	0	0.92895508	0.071044922	0.020996094	0.008056641	0.003662109	0.009033203	0.951	32536.01	0.041	-95.11	1.016
1104	11231	11231	Category A	0.20385742	-0.10791016	-0.89990234	0.026855469	0.16723633	0.46166992	0	0.384	7/11/2017	7	11	2017	9:44:51	35091	0.7	9	44	51	58	0.051513672	3.5336426	0.20751953	-0.12329102	-0.89672852	2.3920898	0.016113281	0	0	0	0	0	0	0	0	0	0.92871094	0.071289063	0.021972656	-0.003662109	0.015380859	-0.002929688	0.95	32538.37	0.04	-92.91	1.015
1105	11232	11232	Category A	0.2277832	-0.13183594	-0.88793945	0.029785156	0.15917969	0.46704102	0	1.155	7/11/2017	7	11	2017	9:44:51	35091	0.8	9	44	51	58	0.051513672	3.5336426	0.20727539	-0.12353516	-0.8972168	2.1945801	0.023681641	0	0	0	0	0	0	0	0	0	0.92919922	0.070800781	0.037597656	0.020263672	-0.008056641	0.009277344	0.895	32671.44	0.027	-66.13	1.015
1106	11233	11233	Category A	0.21582031	-0.14379883	-0.94799805	0.026123047	0.16064453	0.46777344	0	1.012	7/11/2017	7	11	2017	9:44:51	35091	0.9	9	44	51	58	0.051513672	3.5336426	0.20727539	-0.1237793	-0.89746094	1.6569824	0.0546875	0	0	0	0	0	0	0	0	0	0.92919922	0.070800781	0.078857422	0.008300781	-0.019775391	-0.050292969	0.756	33039.94	0.124	-331.07	1.015
1107	11234	11234	Category A	0.20385742	-0.13183594	-0.89990234	0.030761719	0.16088867	0.46557617	0	0.352	7/11/2017	7	11	2017	9:44:52	35092	0	9	44	52	58	0.051513672	3.5336426	0.20727539	-0.12426758	-0.89697266	0.37695313	0.008544922	0	0	0	0	0	0	0	0	0	0.92919922	0.070800781	0.013427734	-0.003417969	-0.007324219	-0.002685547	0.777	32980.92	0.134	-348.86	1.012
1108	11235	11235	Category A	0.19189453	-0.13183594	-0.91186523	0.026611328	0.15917969	0.46264648	0	0.62	7/11/2017	7	11	2017	9:44:52	35092	0.1	9	44	52	58	0.051513672	3.5336426	0.20727539	-0.12426758	-0.89697266	0.62182617	0.022460938	0	0	0	0	0	0	0	0	0	0.92895508	0.071044922	0.037597656	-0.015380859	-0.007324219	-0.014648438	0.853	32777.58	0.088	-217.87	1.144
1109	11236	11236	Category A	0.19189453	-0.10791016	-0.91186523	0.030029297	0.16088867	0.46704102	0	1.144	7/11/2017	7	11	2017	9:44:52	35092	0.2	9	44	52	58	0.051513672	3.5336426	0.20727539	-0.12475586	-0.89697266	0.81445313	0.02734375	0	0	0	0	0	0	0	0	0	0.92895508	0.071044922	0.047363281	-0.015380859	0.016845703	-0.014648438	0.918	32615.01	0.106	-246.16	1.012
1110	11237	11237	Category A	0.20385742	-0.095947266	-0.91186523	0.027587891	0.1640625	0.4597168	0	0.839	7/11/2017	7	11	2017	9:44:52	35092	0.3	9	44	52	58	0.051513672	3.5336426	0.20727539	-0.12524414	-0.89672852	1.4780273	0.033203125	0	0	0	0	0	0	0	0	0	0.92895508	0.071044922	0.047851563	-0.003417969	0.029296875	-0.014892578	0.902	32654.14	0.111	-260.73	1.091
1111	11238	11238	Category A	0.20385742	-0.15576172	-0.91186523	0.026123047	0.16308594	0.46582031	0	1.542	7/11/2017	7	11	2017	9:44:52	35092	0.4	9	44	52	58	0.051513672	3.5336426	0.20727539	-0.12548828	-0.89672852	2.1091309	0.033691406	0	0	0	0	0	0	0	0	0	0.92895508	0.071044922	0.048583984	-0.003417969	-0.030029297	-0.014892578	1.025	32366.63	0.017	-37.51	1.091
1112	11239	11239	Category A	0.20385742	-0.11987305	-0.91186523	0.025146484	0.16210938	0.47070313	0	0.919	7/11/2017	7	11	2017	9:44:52	35092	0.5	9	44	52	58	0.051513672	3.5336426	0.20727539	-0.12548828	-0.89672852	2.1650391	0.016357422	0	0	0	0	0	0	0	0	0	0.92895508	0.071044922	0.023925781	-0.003417969	0.005615234	-0.014892578	1.099	32206.88	0.136	-272.17	1.091
1113	11240	11240	Category A	0.20385742	-0.11987305	-0.88793945	0.020507813	0.16235352	0.46362305	0	1.091	7/11/2017	7	11	2017	9:44:52	35092	0.6	9	44	52	58	0.051513672	3.5336426	0.20703125	-0.12524414	-0.89697266	2.0930176	0.010986328	0	0	0	0	0	0	0	0	0	0.92895508	0.071044922	0.017822266	-0.003173828	0.005371094	0.009033203	1.001	32420.45	0.108	-234.49	1.091
1114	11241	11241	Category A	0.20385742	-0.10791016	-0.89990234	0.026123047	0.16064453	0.46386719	0	1.06	7/11/2017	7	11	2017	9:44:52	35092	0.7	9	44	52	58	0.051513672	3.5336426	0.20678711	-0.12524414	-0.89697266	1.7785645	0.017822266	0	0	0	0	0	0	0	0	0	0.92895508	0.071044922	0.0234375	-0.002929688	0.017333984	-0.002685547	1.061	32287.78	0.09	-188.03	1.093
1115	11242	11242	Category A	0.20385742	-0.10791016	-0.88793945	0.029052734	0.15942383	0.46557617	0	0.558	7/11/2017	7	11	2017	9:44:52	35092	0.8	9	44	52	58	0.051513672	3.5336426	0.20678711	-0.12548828	-0.89672852	2.2001953	0.020019531	0	0	0	0	0	0	0	0	0	0.92895508	0.071044922	0.029541016	-0.002929688	0.017578125	0.008789063	0.986	32454.61	0.091	-201.17	1.091
1116	11243	11243	Category A	0.20385742	-0.14379883	-0.89990234	0.022949219	0.16137695	0.46484375	0	1.196	7/11/2017	7	11	2017	9:44:52	35092	0.9	9	44	52	58	0.051513672	3.5336426	0.20703125	-0.125	-0.89746094	2.6831055	0.019042969	0	0	0	0	0	0	0	0	0	0.9296875	0.0703125	0.024169922	-0.003173828	-0.018554688	-0.002197266	0.975	32479.94	0.089	-198.63	1.091
1117	11244	11244	Category A	0.20385742	-0.095947266	-0.87597656	0.026611328	0.16088867	0.46362305	0	1.093	7/11/2017	7	11	2017	9:44:53	35093	0	9	44	53	58	0.051513672	3.5336426	0.20703125	-0.12426758	-0.89770508	2.0668945	0.035888672	0	0	0	0	0	0	0	0	0	0.9296875	0.0703125	0.053466797	-0.003173828	0.028320313	0.021728516	0.941	32559.71	0.133	-299.87	1.093
1118	11245	11245	Category A	0.20385742	-0.095947266	-0.89990234	0.028320313	0.16162109	0.46069336	0	0.853	7/11/2017	7	11	2017	9:44:53	35093	0.1	9	44	53	58	0.051513672	3.5336426	0.20727539	-0.12451172	-0.89794922	1.2355957	0.028808594	0	0	0	0	0	0	0	0	0	0.92993164	0.070068359	0.033935547	-0.003417969	0.028564453	-0.001708984	1.101	32202.68	-0.04	85.1	1.196
1119	11246	11246	Category A	0.21582031	-0.10791016	-0.89990234	0.025390625	0.16357422	0.46972656	0	0.886	7/11/2017	7	11	2017	9:44:53	35093	0.2	9	44	53	58	0.051513672	3.5336426	0.20727539	-0.12451172	-0.8984375	0.30175781	0.018554688	0	0	0	0	0	0	0	0	0	0.93041992	0.069580078	0.026367188	0.008300781	0.016601563	-0.001220703	1.235	31934.71	-0.226	467.68	1.358
1120	11247	11247	Category A	0.20385742	-0.13183594	-0.88793945	0.02734375	0.15771484	0.46484375	0	2.025	7/11/2017	7	11	2017	9:44:53	35093	0.3	9	44	53	58	0.051513672	3.5336426	0.20727539	-0.12451172	-0.8984375	0.12231445	0.013183594	0	0	0	0	0	0	0	0	0	0.93041992	0.069580078	0.021240234	-0.003417969	-0.007080078	0.010498047	1.267	31874.22	-0.198	396.34	1.358
1121	11248	11248	Category A	0.21582031	-0.14379883	-0.92382813	0.024414063	0.16137695	0.46362305	0	1.358	7/11/2017	7	11	2017	9:44:53	35093	0.4	9	44	53	58	0.051513672	3.5336426	0.20751953	-0.12451172	-0.89868164	0.50317383	0.032470703	0	0	0	0	0	0	0	0	0	0.93066406	0.069335938	0.052246094	0.008056641	-0.019287109	-0.024902344	1.242	31921.37	-0.214	438.6	1.389
1122	11249	11249	Category A	0.2277832	-0.095947266	-0.87597656	0.022949219	0.15991211	0.46362305	0	1.389	7/11/2017	7	11	2017	9:44:53	35093	0.5	9	44	53	58	0.051513672	3.5336426	0.20727539	-0.12426758	-0.89819336	1.4780273	0.041503906	0	0	0	0	0	0	0	0	0	0.93017578	0.069824219	0.071044922	0.020263672	0.028320313	0.022216797	1.381	31668.33	-0.463	946.68	1.389
1123	11250	11250	Category A	0.21582031	-0.10791016	-0.88793945	0.022705078	0.15771484	0.46289063	0	0.942	7/11/2017	7	11	2017	9:44:53	35093	0.6	9	44	53	58	0.051513672	3.5336426	0.20727539	-0.12426758	-0.89794922	2.2207031	0.020996094	0	0	0	0	0	0	0	0	0	0.92993164	0.070068359	0.034667969	0.008300781	0.016357422	0.010009766	1.406	31625.03	-0.441	878.13	1.389
1124	11251	11251	Category A	0.21582031	-0.13183594	-0.89990234	0.026123047	0.16259766	0.46362305	0	1.689	7/11/2017	7	11	2017	9:44:53	35093	0.7	9	44	53	58	0.051513672	3.5336426	0.20727539	-0.12475586	-0.89794922	1.6889648	0.010742188	0	0	0	0	0	0	0	0	0	0.93017578	0.069824219	0.016845703	0.008300781	-0.006835938	-0.001708984	1.14	32122.08	-0.261	589.31	1.358
1125	11252	11252	Category A	0.20385742	-0.14379883	-0.91186523	0.025878906	0.16137695	0.46972656	0	1.034	7/11/2017	7	11	2017	9:44:53	35093	0.8	9	44	53	58	0.051513672	3.5336426	0.20727539	-0.12451172	-0.89794922	1.4238281	0.023925781	0	0	0	0	0	0	0	0	0	0.92993164	0.070068359	0.036376953	-0.003417969	-0.019287109	-0.013671875	1.13	32142.53	-0.162	353.65	1.297
1126	11253	11253	Category A	0.21582031	-0.11987305	-0.91186523	0.026611328	0.15600586	0.46459961	0	0.43	7/11/2017	7	11	2017	9:44:53	35093	0.9	9	44	53	58	0.051513672	3.5336426	0.20727539	-0.12426758	-0.89794922	2.192627	0.016601563	0	0	0	0	0	0	0	0	0	0.92993164	0.070068359	0.026611328	0.008300781	0.004394531	-0.013671875	1.107	32190.13	-0.22	501.21	1.254
1127	11254	11254	Category A	0.20385742	-0.13183594	-0.91186523	0.02734375	0.15820313	0.46264648	0	1.297	7/11/2017	7	11	2017	9:44:54	35094	0	9	44	54	58	0.051513672	3.5336426	0.20727539	-0.12426758	-0.89794922	2.4846191	0.015869141	0	0	0	0	0	0	0	0	0	0.92993164	0.070068359	0.024658203	-0.003417969	-0.007324219	-0.013671875	1.129	32144.59	-0.253	574.35	1.254
1128	11255	11255	Category A	0.20385742	-0.14379883	-0.92382813	0.021240234	0.16235352	0.46875	0	1.254	7/11/2017	7	11	2017	9:44:54	35094	0.111	9	44	54	58	0.051513672	3.5336426	0.20751953	-0.12475586	-0.89819336	1.8771973	0.031738281	0	0	0	0	0	0	0	0	0	0.93041992	0.069580078	0.047851563	-0.003662109	-0.018798828	-0.025390625	0.987	32452.32	-0.058	136.1	1.074
1129	11256	11256	Category A	0.20385742	-0.10791016	-0.89990234	0.024414063	0.16064453	0.46289063	0	1.074	7/11/2017	7	11	2017	9:44:54	35094	0.222	9	44	54	58	0.051513672	3.5336426	0.20727539	-0.125	-0.89819336	0.56054688	0.017578125	0	0	0	0	0	0	0	0	0	0.93041992	0.069580078	0.022216797	-0.003417969	0.017089844	-0.001464844	0.911	32632.06	0.049	-117.21	1.074
1130	11257	11257	Category A	0.20385742	-0.11987305	-0.91186523	0.031738281	0.16577148	0.46557617	0	0.836	7/11/2017	7	11	2017	9:44:54	35094	0.333	9	44	54	58	0.051513672	3.5336426	0.20751953	-0.12475586	-0.89819336	0.027587891	0.014648438	0	0	0	0	0	0	0	0	0	0.93041992	0.069580078	0.021972656	-0.003662109	0.004882813	-0.013427734	1.016	32386.69	-0.084	194.53	1.084
1131	11258	11258	Category A	0.20385742	-0.10791016	-0.89990234	0.031738281	0.16088867	0.46484375	0	0.575	7/11/2017	7	11	2017	9:44:54	35094	0.444	9	44	54	58	0.051513672	3.5336426	0.20751953	-0.12475586	-0.89819336	0.010986328	0.017333984	0	0	0	0	0	0	0	0	0	0.93017578	0.069824219	0.022216797	-0.003662109	0.016845703	-0.001464844	0.98	32468.4	-0.032	74.7	1.074
1132	11259	11259	Category A	0.20385742	-0.11987305	-0.89990234	0.025146484	0.16064453	0.46166992	0	1.061	7/11/2017	7	11	2017	9:44:54	35094	0.555	9	44	54	58	0.051513672	3.5336426	0.20800781	-0.12475586	-0.89819336	0.79199219	0.006591797	0	0	0	0	0	0	0	0	0	0.93041992	0.069580078	0.010498047	-0.004150391	0.004882813	-0.001464844	0.868	32739.2	0.157	-372.57	1.074
1133	11260	11260	Category A	0.21582031	-0.11987305	-0.89990234	0.031738281	0.16186523	0.46362305	0	1.084	7/11/2017	7	11	2017	9:44:54	35094	0.666	9	44	54	58	0.051513672	3.5336426	0.20800781	-0.12475586	-0.89868164	1.4885254	0.009033203	0	0	0	0	0	0	0	0	0	0.9309082	0.069091797	0.013671875	0.007568359	0.004882813	-0.000976563	0.926	32595.65	0.169	-380.37	1.061
1134	11261	11261	Category A	0.2277832	-0.10791016	-0.88793945	0.028320313	0.16015625	0.46557617	0	0.583	7/11/2017	7	11	2017	9:44:54	35094	0.777	9	44	54	58	0.051513672	3.5336426	0.20800781	-0.12524414	-0.89868164	1.2392578	0.028320313	0	0	0	0	0	0	0	0	0	0.9309082	0.069091797	0.047851563	0.01953125	0.017333984	0.010742188	0.899	32661.54	0.261	-579.93	1.061
1135	11262	11262	Category A	0.21582031	-0.10791016	-0.88793945	0.024414063	0.16235352	0.46679688	0	1.421	7/11/2017	7	11	2017	9:44:54	35094	0.888	9	44	54	58	0.051513672	3.5336426	0.20776367	-0.12524414	-0.89868164	0.23388672	0.021972656	0	0	0	0	0	0	0	0	0	0.9309082	0.069091797	0.036132813	0.0078125	0.017333984	0.010742188	0.926	32595.65	0.08	-186.5	1.084
[truncated: 2,173 more rows]
[truncated: 29 more columns]
