# Supplementary material for: Development of a multisensor biologging collar and analytical techniques to describe high‐resolution spatial behavior in free‐ranging terrestrial mammals
Source: Ecol Evol. 2024 Sep 23;14(9):e70264. doi: 10.1002/ece3.70264 (PMC11420106; doi:10.1002/ece3.70264)
Supplement: Supplementary file 1 — Appendix S1 [file ECE3-14-e70264-s001.zip › doi_10_5061_dryad_jdfn2z3hv__v20240620/B3b_S61_Header.csv]

Split no.	Bookmark number	Category	Pointer	Day#	Time(hh:mm:ss)	Total Event start	Event start	Number events	Duration(s)	Sum VeDBA	Mean VeDBA	Mean Dyn AccX	Mean Dyn AccY	Mean Dyn AccZ	Sum VeSBA	Mean VeSBA	Mean smth AccX	Mean smth AccY	Mean smth AccZ	VeDBA_Var	VeDBA_SD	VeSBA_Var	VeSBA_SD	Mean Animal g	Sum Animal g	Animal g_Var	Animal g_SD	Acc_x_Var	Acc_x_SD	Acc_y_Var	Acc_y_SD	Acc_z_Var	Acc_z_SD	Predominant freq, Hz	Smth press val	Max pressure val	Min pressure val	Grd air press	Altitude begin	Altitude end	Delta max/min altitude
1	1	Category F	0	8	8:26:32	1	1	48	4.701	0	0	0	0	0	0	0	0	0	0	0	0	0	0	0	0	0	0	0	0	0	0	0	0	0	7	0	0.022	1000	0	36949.2	37251.9
1	2	Category J	48	8	8:26:44	49	49	43	4.2	5.30591	0.482355	0.145153	-0.00208629	-0.0207076	10.3213	0.938299	-0.0241033	-0.00554865	-0.937966	0.0488947	0.221121	0	0	0.061701	0.678711	0	0	0.0332253	0.182278	0.010831	0.104072	0.220304	0.469365	0	7	0.203	0.022	1000	36881.2	35357.7	2336.11
1	3	Category L	91	8	9:46:46	92	92	29	2.8	5.11279	0.176303	-0.173677	0.00100182	0.00467235	26.9644	0.929805	-0.0138487	0.00428509	-0.929671	0.0174182	0.131978	0	0	0.0701946	2.03564	0	0	0.0302566	0.173944	0.000319908	0.017886	0.000479863	0.0219058	0	7	0.979	0.222	1000	34990.7	33906.1	1684.85
1	4	Category E	120	8	9:46:51	121	121	66	6.501	17.7019	0.268211	-0.0209628	0.00320712	0.00343277	60.4436	0.915812	-0.0238999	0.00901471	-0.914839	0.0143562	0.119817	0	0	0.0841878	5.5564	0	0	0.0459613	0.214386	0.00648822	0.0805495	0.0319676	0.178795	0	7	0.634	0.031	1000	33922.1	36376	3116.05
1	5	Category K	186	8	10:15:49	187	187	203	20.3	14.6912	0.0723703	0.0104788	-0.00387017	-0.00302951	187.855	0.925394	0.123856	-0.00197838	-0.915981	0.00345285	0.0587609	0	0	0.074606	15.145	0	0	0.00739999	0.0860232	0.00123634	0.0351616	0.000895984	0.029933	0	7	0.289	0.03	1000	36589.7	36520.2	1445.1
1	6	Category M	389	8	10:26:00	4625	4625	30	2.9	38.5947	1.28649	-0.00624186	0.0291097	-0.441838	32.0037	1.06679	-0.0545654	0.0248942	-1.06121	5.86596	2.42197	0.00074056	0.0272132	0.0667887	2.00366	0.000830078	0.0288111	0.171419	0.414028	5.07263	2.25225	1.94761	1.39557	0	7	0.226	0.025	1000	36848.2	36479.7	1071.17
1	7	Category N	419	8	10:26:08	4655	4655	85	8.4	61.2583	0.720686	-0.0968491	0.0356417	0.00774644	98.7061	1.16125	-0.131442	-0.0532657	-1.14111	1.37311	1.1718	0.00169462	0.0411658	0.161248	13.7061	0.00101965	0.0319319	0.117414	0.342658	0.633272	0.795784	1.13466	1.0652	0	7	0.189	0.016	1000	36632.7	36864.6	1012.29
1	8	Category J	504	8	10:43:48	8887	8887	50	4.9	32.502	0.650039	-0.0909961	0.0467822	-0.0476953	45.9192	0.918384	0.0993164	-0.083916	-0.90728	0.102256	0.319775	5.86E-05	0.00765466	0.0816162	4.08081	5.86E-05	0.00765466	0.0661328	0.257163	0.0299219	0.172979	0.386694	0.621848	0	7	0.577	0.068	1000	35305.5	34589.6	2117.34
1	9	Category K	554	8	10:43:53	8937	8937	25	2.4	2.09351	0.0837402	-0.0442578	-0.0405273	-0.00811523	22.6375	0.905498	0.140068	-0.0176465	-0.893516	0.0862305	0.29365	0.00519531	0.0720785	0.094502	2.36255	7.81E-05	0.00883883	0.00584961	0.0764827	0.00200195	0.0447432	0.00166992	0.0408647	0	7	0.527	0.049	1000	34276.2	35466.2	1989.06
1	10	Category M	579	8	10:51:24	8962	8962	41	4	15.3225	0.37372	0.120784	0.0465118	0.260045	45.4629	1.10885	0.140905	-0.0446896	-1.09817	0.0708961	0.266263	0.00985494	0.0992721	0.155488	6.375	0.00139339	0.0373281	0.055015	0.234553	0.00702053	0.0837886	0.116955	0.341987	0	7	0.192	0.031	1000	35572.3	37449.8	2227.55
1	11	Category N	620	8	10:51:46	9003	9003	18	1.701	33.2617	1.84787	-0.379652	-0.265408	-1.1087	21.1643	1.17579	0.180325	-0.017117	-1.16172	5.50604	2.34649	0.000108507	0.0104167	0.175795	3.16431	0	0	0.346517	0.588657	2.42872	1.55844	4.86464	2.20559	0	7	0.164	0.039	1000	37622.4	36326.2	1368.53
1	12	Category A	638	8	13:28:20	82471	82471	1242	124.6	27.1287	0.0218427	-2.06E-05	4.52E-06	5.66E-05	1196.05	0.963005	0.216059	0.780083	-0.521388	3.93E-05	0.0062701	0	0	0.0369946	45.9473	0	0	0.000125805	0.0112163	9.16E-05	0.00957089	0.000175341	0.0132416	0	7	5.28	0.029	1000	31206.6	33402	6843.55
1	13	Category B	1880	8	15:11:29	90678	90678	1223	122.8	30.7307	0.0251273	3.99E-07	2.81E-05	4.37E-05	1136.68	0.929417	0.108512	0.209184	-0.899002	6.03E-05	0.00776444	0	0	0.0705828	86.3228	0	0	0.000296841	0.0172291	6.09E-05	0.00780291	0.000181858	0.0134855	0	7	10.71	0.016	1000	29721.7	36172.9	8953.79
1	14	Category M	3103	8	15:33:43	101518	101518	56	5.5	78.917	1.40923	-0.036778	-0.0216762	-0.141235	67.2249	1.20044	-0.285086	0.145826	-1.15269	6.95263	2.63678	0.00414167	0.0643558	0.200444	11.2249	0.00063215	0.0251426	0.261562	0.511431	6.76973	2.60187	1.85299	1.36125	0	7	0.039	0.033	1000	38220.3	38073.1	281.11
1	15	Category C	3159	8	15:37:23	101574	101574	299	30.001	62.4875	0.208988	-0.0307985	0.00238507	0.0336571	291.359	0.974444	-0.491801	0.0433101	-0.836306	0.0406433	0.201602	0.00116926	0.0341945	0.0510532	15.2649	0.000484199	0.0220045	0.0254004	0.159375	0.00533027	0.0730087	0.0262349	0.161972	0	7	0.043	0.013	1000	38384.5	38038.5	1302.83
1	16	Category I	3458	8	15:38:11	101873	101873	50	4.9	65.2173	1.30435	0.196509	-0.0320703	-0.139751	52.5745	1.05149	-0.301021	-0.0330762	-1.00659	0.782632	0.884665	0.00046875	0.0216506	0.0514893	2.57446	0.000112305	0.0105974	0.257144	0.507093	0.164429	0.405498	1.92202	1.38637	0	7	0.006	0.001	1000	38570.5	39282.2	2561.13
1	17	Category C	3508	8	16:10:48	101923	101923	121	12	28.0015	0.231417	-0.0380597	-0.0278946	0.0457854	117.875	0.97417	-0.499189	0.00759661	-0.832421	0.0410883	0.202702	0.00015738	0.0125451	0.03558	4.30518	0.000177557	0.013325	0.0296157	0.172092	0.018938	0.137616	0.019731	0.140467	0	7	0.048	0.036	1000	38621.3	37648.7	972.55
1	18	Category M	3629	8	16:11:01	102044	102044	39	3.8	28.1401	0.721542	-0.0286396	0.150384	-0.0580116	39.4634	1.01188	-0.619097	0.112499	-0.79223	0.720766	0.848979	5.63E-05	0.00750601	0.0118815	0.463379	0	0	0.171806	0.414495	0.7852	0.886115	0.216928	0.465756	0	7	0.053	0.05	1000	37622.4	37497.3	149.07
1	19	Category C	3668	8	16:11:10	102083	102083	100	10	15.2197	0.152197	-0.0280518	-0.0184082	0.0239673	95.1299	0.951299	-0.492139	0.00101318	-0.806748	0.024458	0.156391	5.37E-05	0.00732877	0.0506836	5.06836	2.69E-05	0.00518223	0.0147852	0.121594	0.00575195	0.0758416	0.00911133	0.0954533	0	7	0.059	0	1000	37449.8	39372.9	6948.84
1	20	Category J	3768	8	16:11:30	102183	102183	31	3	21.0454	0.678884	0.29671	0.011514	-0.123323	28.7122	0.926199	-0.353925	-0.0362273	-0.85498	0.14198	0.376802	0	0	0.0738013	2.28784	0	0	0.122125	0.349465	0.0195628	0.139867	0.385199	0.620644	0	7	0.022	0.019	1000	39119.2	38341.6	974.34
1	21	Category G	3799	8	16:53:02	102214	102214	242	24.2	49.3975	0.204122	-0.023377	0.00582709	0.00856611	234.493	0.968979	-0.580298	-0.0360592	-0.77221	0.0156795	0.125218	2.02E-06	0.00142045	0.031021	7.50708	2.02E-06	0.00142045	0.0326563	0.180711	0.0115049	0.107261	0.0127246	0.112803	0	7	0.059	0	1000	37971.6	38909.2	6948.84
1	22	Category C	4041	8	17:18:22	102456	102456	238	23.8	40.2668	0.169188	-0.0223676	0.00641536	0.00342002	226.005	0.949601	-0.55928	-0.0758826	-0.760311	0.00930196	0.0964467	3.90E-05	0.00624343	0.0503986	11.9949	3.90E-05	0.00624343	0.022187	0.148953	0.00491256	0.0700897	0.0118388	0.108806	0	7	0.038	0.014	1000	38975.3	37939.2	1137.61
1	23	Category A	4279	9	4:48:50	106305	106305	1232	123.6	31.3247	0.0254259	0.00012207	-9.91E-05	4.26E-05	1140.59	0.925803	-0.0305685	-0.341819	-0.859722	5.61E-05	0.00748873	0	0	0.0741968	91.4104	0	0	0.000156749	0.01252	0.000204111	0.0142867	0.000183304	0.013539	0	7	0.059	0	1000	37675.4	37596.6	6948.84
