# Supplementary material for: Development of a multisensor biologging collar and analytical techniques to describe high‐resolution spatial behavior in free‐ranging terrestrial mammals
Source: Ecol Evol. 2024 Sep 23;14(9):e70264. doi: 10.1002/ece3.70264 (PMC11420106; doi:10.1002/ece3.70264)
Supplement: Supplementary file 1 — Appendix S1 [file ECE3-14-e70264-s001.zip › doi_10_5061_dryad_jdfn2z3hv__v20240620/B3b_S61_Master.csv]

Counter	Total Event no.	Event no.	Category	Acc_x	Acc_y	Acc_z	Mag_x	Mag_y	Mag_z	Temp C	Pressure hbar	Date	DD	MM	YY	Time_dd:hh:mm:ss	Total secs	Decimal secs	Hours	Minutes	Seconds	Anlg	Light	Battery V	Acc_x sm	Acc_y sm	Acc_z sm	Ang vel	VeDBA	Vel m/s	Vel/VEDBA	FFT cleaned	FFT stuff	FFT stuff	FFT stuff	FFT sweep	FFT zero crossings	FFT zero crossings manual	VeSBA	Animal g	ODBA	Dyn AccX	Dyn AccY	Dyn AccZ	Smth Press	Altitude smth	Pressure change	Altitude change	Median pressure
0	1	1	Category F	0.227783	0.0119629	-0.779785	-0.00708008	0.217773	0.442139	0	0.075	8/11/2017	8	11	2017	8:26:32	30392	0.199	8	26	32	47	0.0515137	3.53687	0	0	0	0	0	0	0	0	0	0	0	0	0	0	0	0	0	0	0	0	0	0	0.096	36706.7	0
1	2	2	Category F	0.11987305	0.083984375	-0.81591797	-0.024414063	0.21044922	0.44726563	0	0.073	8/11/2017	8	11	2017	8:26:32	30392	0.3	8	26	32	47	0.051513672	3.5368652	0	0	0	0	0	0	0	0	0	0	0	0	0	0	0	0	0	0	0	0	0	0	0.101	36632.67	0
2	3	3	Category F	0.13183594	0	-0.81591797	-0.057617188	0.22241211	0.44775391	0	0.116	8/11/2017	8	11	2017	8:26:32	30392	0.4	8	26	32	47	0.051513672	3.5368652	0	0	0	0	0	0	0	0	0	0	0	0	0	0	0	0	0	0	0	0	0	0	0.104	36589.67	0
3	4	4	Category F	-0.023925781	0.071777344	-0.86376953	-0.062011719	0.21020508	0.453125	0	0.297	8/11/2017	8	11	2017	8:26:32	30392	0.5	8	26	32	47	0.051513672	3.5368652	0	0	0	0	0	0	0	0	0	0	0	0	0	0	0	0	0	0	0	0	0.129	36265.77	-0.034	456.08	0.113
4	5	5	Category F	0.16796875	0.15576172	-0.76782227	-0.049072266	0.19873047	0.45898438	0	0.108	8/11/2017	8	11	2017	8:26:32	30392	0.6	8	26	32	47	0.051513672	3.5368652	0	0	0	0	0	0	0	0	0	0	0	0	0	0	0	0	0	0	0	0	0.135	36195.71	-0.056	788.53	0.113
5	6	6	Category F	0.23999023	0.047851563	-1.223877	0.000976563	0.20898438	0.44921875	0	0.108	8/11/2017	8	11	2017	8:26:32	30392	0.7	8	26	32	47	0.051513672	3.5368652	0	0	0	0	0	0	0	0	0	0	0	0	0	0	0	0	0	0	0	0	0.134	36207.21	-0.056	794.81	0.113
6	7	7	Category F	0.10791016	-0.095947266	-0.95996094	0.070800781	0.20385742	0.43847656	0	0.113	8/11/2017	8	11	2017	8:26:32	30392	0.8	8	26	32	47	0.051513672	3.5368652	0	0	0	0	0	0	0	0	0	0	0	0	0	0	0	0	0	0	0	0	0.124	36326.21	-0.043	622.99	0.108
7	8	8	Category F	0.16796875	-0.16796875	-0.99584961	0.10180664	0.16113281	0.44873047	0	0.064	8/11/2017	8	11	2017	8:26:32	30392	0.9	8	26	32	47	0.051513672	3.5368652	0	0	0	0	0	0	0	0	0	0	0	0	0	0	0	0	0	0	0	0	0.086	36864.59	0.008	-127.43	0.108
8	9	9	Category F	0.095947266	-0.17993164	-0.99584961	0.11083984	0.11547852	0.45922852	0	0.055	8/11/2017	8	11	2017	8:26:33	30393	0	8	26	33	47	0.051513672	3.5368652	0	0	0	0	0	0	0	0	0	0	0	0	0	0	0	0	0	0	0	0	0.083	36914.87	0.002	-33.68	0.091
9	10	10	Category F	0.035888672	-0.035888672	-0.82788086	0.085205078	0.10620117	0.46777344	0	0.069	8/11/2017	8	11	2017	8:26:33	30393	0.1	8	26	33	47	0.051513672	3.5368652	0	0	0	0	0	0	0	0	0	0	0	0	0	0	0	0	0	0	0	0	0.072	37112.79	0.031	-508.9	0.091
10	11	11	Category F	0.29980469	-0.16796875	-1.0197754	0.0625	0.11865234	0.47412109	0	0.091	8/11/2017	8	11	2017	8:26:33	30393	0.2	8	26	33	47	0.051513672	3.5368652	0	0	0	30.365723	0	0	0	0	0	0	0	0	0	0	0	0	0	0	0	0	0.071	37131.98	0.043	-678.72	0.091
11	12	12	Category F	0.15576172	-0.047851563	-0.91186523	0.052001953	0.062744141	0.48388672	0	0.043	8/11/2017	8	11	2017	8:26:33	30393	0.3	8	26	33	47	0.051513672	3.5368652	0	0	0	25.823242	0	0	0	0	0	0	0	0	0	0	0	0	0	0	0	0	0.08	36966.63	0.016	-259.95	0.091
12	13	13	Category F	0.16796875	-0.011962891	-0.83984375	0.049316406	0.069824219	0.48608398	0	0.105	8/11/2017	8	11	2017	8:26:33	30393	0.4	8	26	33	47	0.051513672	3.5368652	0	0	0	23.494629	0	0	0	0	0	0	0	0	0	0	0	0	0	0	0	0	0.081	36949.2	0.011	-181.03	0.105
13	14	14	Category F	0.023925781	-0.059814453	-0.79199219	0.032958984	0.055908203	0.4934082	0	0.118	8/11/2017	8	11	2017	8:26:33	30393	0.5	8	26	33	47	0.051513672	3.5368652	0	0	0	17.627686	0	0	0	0	0	0	0	0	0	0	0	0	0	0	0	0	0.087	36848.15	0.009	-141.47	0.105
14	15	15	Category F	0.27587891	0.035888672	-0.92382813	0.045166016	0.029052734	0.49365234	0	0.064	8/11/2017	8	11	2017	8:26:33	30393	0.6	8	26	33	47	0.051513672	3.5368652	0	0	0	1.6586914	0	0	0	0	0	0	0	0	0	0	0	0	0	0	0	0	0.091	36783.88	0.005	-77.2	0.105
15	16	16	Category F	0.2277832	-0.14379883	-0.99584961	0.075195313	0.043457031	0.48706055	0	0.105	8/11/2017	8	11	2017	8:26:33	30393	0.7	8	26	33	47	0.051513672	3.4675781	0	0	0	14.409912	0	0	0	0	0	0	0	0	0	0	0	0	0	0	0	0	0.095	36721.85	-0.015	244.78	0.105
16	17	17	Category F	0.20385742	-0.21582031	-0.88793945	0.075195313	0.028808594	0.48291016	0	0.116	8/11/2017	8	11	2017	8:26:33	30393	0.8	8	26	33	47	0.051513672	3.4675781	0	0	0	28.844482	0	0	0	0	0	0	0	0	0	0	0	0	0	0	0	0	0.089	36815.72	-0.009	150.91	0.116
17	18	18	Category F	0.011962891	-0.17993164	-0.87597656	0.057128906	0.019042969	0.4855957	0	0.065	8/11/2017	8	11	2017	8:26:33	30393	0.9	8	26	33	47	0.051513672	3.4675781	0	0	0	42.093262	0	0	0	0	0	0	0	0	0	0	0	0	0	0	0	0	0.09	36799.73	0.005	-77.88	0.116
18	19	19	Category F	0.37182617	-0.17993164	-0.76782227	0.021728516	0.026123047	0.49902344	0	0.069	8/11/2017	8	11	2017	8:26:34	30394	0	8	26	34	47	0.051513672	3.4675781	0	0	0	49.707764	0	0	0	0	0	0	0	0	0	0	0	0	0	0	0	0	0.105	36575.56	-0.007	101.15	0.116
19	20	20	Category F	0.2277832	-0.095947266	-0.99584961	0.055175781	0.013427734	0.49365234	0	0.124	8/11/2017	8	11	2017	8:26:34	30394	0.1	8	26	34	47	0.051513672	3.4675781	0	0	0	53.572266	0	0	0	0	0	0	0	0	0	0	0	0	0	0	0	0	0.107	36547.67	-0.025	384.28	0.116
20	21	21	Category F	0.26391602	-0.035888672	-0.97192383	0.059570313	0.019042969	0.4855957	0	0.155	8/11/2017	8	11	2017	8:26:34	30394	0.2	8	26	34	47	0.051513672	3.4675781	0	0	0	45.147217	0	0	0	0	0	0	0	0	0	0	0	0	0	0	0	0	0.094	36737.16	-0.011	177.71	0.114
21	22	22	Category F	-0.011962891	-0.059814453	-0.79199219	0.08203125	0.022705078	0.48828125	0	0.114	8/11/2017	8	11	2017	8:26:34	30394	0.3	8	26	34	47	0.051513672	3.4675781	0	0	0	37.287109	0	0	0	0	0	0	0	0	0	0	0	0	0	0	0	0	0.084	36897.95	-0.002	34	0.117
22	23	23	Category F	0.20385742	-0.011962891	-0.86376953	0.053222656	0.005859375	0.48876953	0	0.042	8/11/2017	8	11	2017	8:26:34	30394	0.4	8	26	34	47	0.051513672	3.4675781	0	0	0	35.015869	0	0	0	0	0	0	0	0	0	0	0	0	0	0	0	0	0.092	36768.17	0.001	-15.57	0.117
23	24	24	Category F	0.14379883	-0.14379883	-0.92382813	0.11962891	-0.003662109	0.46557617	0	0.005	8/11/2017	8	11	2017	8:26:34	30394	0.5	8	26	34	47	0.051513672	3.4675781	0	0	0	31.667236	0	0	0	0	0	0	0	0	0	0	0	0	0	0	0	0	0.081	36949.2	0.027	-415.32	0.117
24	25	25	Category F	0.13183594	-0.16796875	-1.1518555	0.15893555	-0.006591797	0.45605469	0	0.117	8/11/2017	8	11	2017	8:26:34	30394	0.6	8	26	34	47	0.051513672	3.4675781	0	0	0	30.27417	0	0	0	0	0	0	0	0	0	0	0	0	0	0	0	0	0.082	36931.95	0.033	-491.8	0.114
25	26	26	Category F	-0.023925781	-0.10791016	-1.0559082	0.15112305	-0.024658203	0.46264648	0	0.054	8/11/2017	8	11	2017	8:26:34	30394	0.7	8	26	34	47	0.051513672	3.4675781	0	0	0	27.275391	0	0	0	0	0	0	0	0	0	0	0	0	0	0	0	0	0.081	36949.2	0.029	-442.59	0.106
26	27	27	Category F	0.071777344	-0.14379883	-0.70776367	0.095214844	-0.031738281	0.47851563	0	0.165	8/11/2017	8	11	2017	8:26:34	30394	0.8	8	26	34	47	0.051513672	3.4675781	0	0	0	22.20752	0	0	0	0	0	0	0	0	0	0	0	0	0	0	0	0	0.076	37038.15	0.041	-623.92	0.117
27	28	28	Category F	0.2277832	-0.17993164	-0.94799805	0.095458984	-0.021728516	0.47949219	0	0.106	8/11/2017	8	11	2017	8:26:34	30394	0.9	8	26	34	47	0.051513672	3.4675781	0	0	0	18.846436	0	0	0	0	0	0	0	0	0	0	0	0	0	0	0	0	0.095	36721.85	0.022	-307.62	0.124
28	29	29	Category F	0.11987305	-0.059814453	-1.0078125	0.090087891	-0.054443359	0.48217773	0	0.009	8/11/2017	8	11	2017	8:26:35	30395	0	8	26	35	47	0.051513672	3.4675781	0	0	0	15.234375	0	0	0	0	0	0	0	0	0	0	0	0	0	0	0	0	0.101	36632.67	0.01	-139.54	0.124
29	30	30	Category F	0.083984375	-0.10791016	-1.0078125	0.091552734	-0.037109375	0.48095703	0	0.124	8/11/2017	8	11	2017	8:26:35	30395	0.1	8	26	35	47	0.051513672	3.4675781	0	0	0	11.4729	0	0	0	0	0	0	0	0	0	0	0	0	0	0	0	0	0.112	36479.74	-0.021	304.14	0.153
30	31	31	Category F	0.26391602	-0.071777344	-0.58789063	0.039794922	-0.048828125	0.48950195	0	0.153	8/11/2017	8	11	2017	8:26:35	30395	0.2	8	26	35	47	0.051513672	3.4675781	0	0	0	12.181396	0	0	0	0	0	0	0	0	0	0	0	0	0	0	0	0	0.116	36427.14	-0.033	487.73	0.124
31	32	32	Category F	0.3359375	-0.047851563	-0.80395508	0.074707031	-0.080078125	0.47753906	0	0.117	8/11/2017	8	11	2017	8:26:35	30395	0.3	8	26	35	47	0.051513672	3.4675781	0	0	0	16.923584	0	0	0	0	0	0	0	0	0	0	0	0	0	0	0	0	0.107	36547.67	-0.015	220.5	0.124
32	33	33	Category F	0.13183594	-0.16796875	-1.1757813	0.085205078	-0.037353516	0.48291016	0	0.188	8/11/2017	8	11	2017	8:26:35	30395	0.4	8	26	35	47	0.051513672	3.4675781	0	0	0	19.323486	0	0	0	0	0	0	0	0	0	0	0	0	0	0	0	0	0.115	36440.15	-0.037	561.87	0.124
33	34	34	Category F	0.16796875	-0.20385742	-1.0439453	0.097167969	-0.071289063	0.47509766	0	0.056	8/11/2017	8	11	2017	8:26:35	30395	0.5	8	26	35	47	0.051513672	3.4675781	0	0	0	19.74292	0	0	0	0	0	0	0	0	0	0	0	0	0	0	0	0	0.105	36575.56	-0.031	499.51	0.117
34	35	35	Category F	0.095947266	-0.10791016	-0.74389648	0.05078125	-0.062011719	0.49072266	0	0.056	8/11/2017	8	11	2017	8:26:35	30395	0.6	8	26	35	47	0.051513672	3.4675781	0	0	0	17.086182	0	0	0	0	0	0	0	0	0	0	0	0	0	0	0	0	0.09	36799.73	-0.026	473.03	0.064
35	36	36	Category F	0.071777344	-0.20385742	-0.92382813	0.046875	-0.050292969	0.48950195	0	0.063	8/11/2017	8	11	2017	8:26:35	30395	0.7	8	26	35	47	0.051513672	3.4675781	0	0	0	16.434814	0	0	0	0	0	0	0	0	0	0	0	0	0	0	0	0	0.077	37019.99	-0.008	151.02	0.064
36	37	37	Category F	0.083984375	-0.14379883	-1.0559082	0.080810547	-0.060791016	0.48510742	0	0.064	8/11/2017	8	11	2017	8:26:35	30395	0.8	8	26	35	47	0.051513672	3.4675781	0	0	0	16.734619	0	0	0	0	0	0	0	0	0	0	0	0	0	0	0	0	0.065	37251.91	0.003	-61.04	0.064
37	38	38	Category F	0.15576172	-0.27587891	-0.92382813	0.13549805	-0.027832031	0.46801758	0	0.04	8/11/2017	8	11	2017	8:26:35	30395	0.9	8	26	35	47	0.051513672	3.4675781	0	0	0	10.977051	0	0	0	0	0	0	0	0	0	0	0	0	0	0	0	0	0.073	37093.83	-0.01	200.04	0.101
38	39	39	Category F	-0.035888672	-0.11987305	-0.87597656	0.097167969	-0.025390625	0.48144531	0	0.114	8/11/2017	8	11	2017	8:26:36	30396	0	8	26	36	47	0.051513672	3.4675781	0	0	0	7.1801758	0	0	0	0	0	0	0	0	0	0	0	0	0	0	0	0	0.085	36881.19	-0.025	477.71	0.114
39	40	40	Category F	0.40795898	-0.059814453	-1.0917969	0.11547852	-0.026611328	0.47607422	0	0.101	8/11/2017	8	11	2017	8:26:36	30396	0.1	8	26	36	47	0.051513672	3.4675781	0	0	0	6.6008301	0	0	0	0	0	0	0	0	0	0	0	0	0	0	0	0	0.096	36706.68	-0.021	349.83	0.114
40	41	41	Category F	0.083984375	-0.15576172	-0.97192383	0.095458984	0.013427734	0.48291016	0	0.133	8/11/2017	8	11	2017	8:26:36	30396	0.2	8	26	36	47	0.051513672	3.4675781	0.10961914	-0.063476563	-0.93188477	8.0043945	0.10351563	0	0	0	0	0	0	0	0	0	0.94042969	0.059570313	0.15771484	-0.025634766	-0.092041016	-0.039794922	0.096	36706.68	-0.017	277.56	0.114
41	42	42	Category F	0.2277832	-0.15576172	-0.79199219	0.032958984	0.003417969	0.49121094	0	0.127	8/11/2017	8	11	2017	8:26:36	30396	0.3	8	26	36	47	0.051513672	3.4675781	0.1105957	-0.062255859	-0.93310547	3.9008789	0.20556641	0	0	0	0	0	0	0	0	0	0.94165039	0.058349609	0.35131836	0.11694336	-0.093261719	0.14111328	0.101	36632.67	-0.027	442.4	0.127
42	43	43	Category F	-0.10791016	-0.17993164	-0.73193359	-0.000976563	0.005615234	0.49536133	0	0.061	8/11/2017	8	11	2017	8:26:36	30396	0.4	8	26	36	47	0.051513672	3.4675781	0.109375	-0.064697266	-0.93066406	4.8574219	0.31640625	0	0	0	0	0	0	0	0	0	0.93920898	0.060791016	0.53149414	-0.21728516	-0.11499023	0.19873047	0.104	36589.67	-0.021	325.2	0.127
43	44	44	Category F	0.39599609	-0.083984375	-0.68383789	-0.011962891	0.012939453	0.50170898	0	0.073	8/11/2017	8	11	2017	8:26:36	30396	0.5	8	26	36	47	0.051513672	3.4675781	0.11083984	-0.066650391	-0.94140625	9.4260254	0.38452148	0	0	0	0	0	0	0	0	0	0.95019531	0.049804688	0.55957031	0.28491211	-0.017089844	0.25756836	0.095	36721.85	-0.017	280.17	0.127
44	45	45	Category F	0.20385742	-0.20385742	-1.1999512	0.043457031	0.016845703	0.49194336	0	0.131	8/11/2017	8	11	2017	8:26:36	30396	0.6	8	26	36	47	0.051513672	3.4675781	0.11425781	-0.066894531	-0.93310547	16.432129	0.31274414	0	0	0	0	0	0	0	0	0	0.94262695	0.057373047	0.49291992	0.089355469	-0.13671875	-0.26660156	0.079	36984.24	0.013	-216.07	0.123
45	46	46	Category F	0.047851563	-0.15576172	-1.0559082	0.071289063	-0.000244141	0.48852539	0	0.048	8/11/2017	8	11	2017	8:26:36	30396	0.7	8	26	36	47	0.051513672	3.4675781	0.11206055	-0.069824219	-0.92993164	33.971191	0.1652832	0	0	0	0	0	0	0	0	0	0.93920898	0.060791016	0.27587891	-0.064208984	-0.085693359	-0.12573242	0.078	37002.02	0.025	-398.13	0.08
46	47	47	Category F	0.059814453	-0.15576172	-1.0078125	0.10058594	0.020263672	0.47900391	0	0.034	8/11/2017	8	11	2017	8:26:36	30396	0.8	8	26	36	47	0.051513672	3.4675781	0.11035156	-0.068847656	-0.93188477	58.78833	0.12573242	0	0	0	0	0	0	0	0	0	0.94091797	0.059082031	0.21313477	-0.050537109	-0.086669922	-0.075683594	0.081	36949.2	0.016	-257.57	0.123
47	48	48	Category F	-0.083984375	-0.20385742	-1.0439453	0.12695313	0.049560547	0.46801758	0	0.123	8/11/2017	8	11	2017	8:26:36	30396	0.9	8	26	36	47	0.051513672	3.4675781	0.11157227	-0.066894531	-0.92675781	82.292236	0.265625	0	0	0	0	0	0	0	0	0	0.93579102	0.064208984	0.44921875	-0.19555664	-0.13671875	-0.11694336	0.094	36737.16	0.005	-75.25	0.123
48	49	49	Category J	-0.10791016	0.13183594	-0.7199707	-0.039550781	0.21289063	0.44775391	0	0.08	8/11/2017	8	11	2017	8:26:44	30404	0.9	8	26	44	47	0.051269531	3.5594238	0.10888672	-0.066894531	-0.93383789	101.47144	0.36376953	0	0	0	0	0	0	0	0	0	0.94262695	0.057373047	0.62963867	-0.21679688	0.19873047	0.21386719	0.085	36881.19	0.001	-16.6	0.123
49	50	50	Category J	-0.023925781	-0.035888672	-0.65991211	-0.072753906	0.22973633	0.44165039	0	0.151	8/11/2017	8	11	2017	8:26:45	30405	0	8	26	45	47	0.051269531	3.5594238	0.10888672	-0.065429688	-0.93505859	116.84204	0.30688477	0	0	0	0	0	0	0	0	0	0.94360352	0.056396484	0.43774414	-0.1328125	0.029541016	0.27514648	0.103	36603.89	0.123	-1246.17	0.123
50	51	51	Category J	0.035888672	-0.035888672	-1.355957	-0.041259766	0.20947266	0.4519043	0	0.076	8/11/2017	8	11	2017	8:26:45	30405	0.1	8	26	45	47	0.051269531	3.5594238	0.10986328	-0.064941406	-0.93286133	130.40552	0.43041992	0	0	0	0	0	0	0	0	0	0.94140625	0.05859375	0.52636719	-0.073974609	0.029052734	-0.42285156	0.114	36453.26	0.16	-1430.47	0.123
51	52	52	Category J	-0.047851563	-0.083984375	-0.85180664	-0.029785156	0.22802734	0.44433594	0	0.159	8/11/2017	8	11	2017	8:26:45	30405	0.2	8	26	45	47	0.051513672	3.4949707	0.10668945	-0.061035156	-0.93774414	134.25562	0.17822266	0	0	0	0	0	0	0	0	0	0.94580078	0.054199219	0.26342773	-0.15454102	-0.022705078	0.0859375	0.096	36706.68	0.183	-1715.98	0.096
52	53	53	Category J	0.023925781	-0.13183594	-0.65991211	-0.10742188	0.18798828	0.4609375	0	0.096	8/11/2017	8	11	2017	8:26:45	30405	0.3	8	26	45	47	0.051513672	3.4949707	0.10205078	-0.060546875	-0.9375	125.86768	0.296875	0	0	0	0	0	0	0	0	0	0.94482422	0.055175781	0.42700195	-0.078125	-0.071044922	0.27758789	0.092	36768.17	0.22	-1978.27	0.151
53	54	54	Category J	-0.023925781	-0.035888672	-1.2839355	-0.057617188	0.20800781	0.45629883	0	0.016	8/11/2017	8	11	2017	8:26:45	30405	0.4	8	26	45	47	0.051513672	3.4949707	0.097412109	-0.060302734	-0.93847656	126.57446	0.36669922	0	0	0	0	0	0	0	0	0	0.94555664	0.054443359	0.49121094	-0.12133789	0.024414063	-0.34521484	0.096	36706.68	0.359	-2626.92	0.096
54	55	55	Category J	-0.059814453	-0.035888672	-0.98388672	-0.034912109	0.21069336	0.45068359	0	0.057	8/11/2017	8	11	2017	8:26:45	30405	0.5	8	26	45	47	0.051513672	3.4949707	0.094726563	-0.059326172	-0.94018555	127.7146	0.16210938	0	0	0	0	0	0	0	0	0	0.94677734	0.053222656	0.22167969	-0.15454102	0.0234375	-0.043457031	0.096	36706.68	0.429	-2909.89	0.096
55	56	56	Category J	-0.17993164	0.23999023	-0.47998047	-0.0625	0.22119141	0.44189453	0	0.172	8/11/2017	8	11	2017	8:26:45	30405	0.6	8	26	45	47	0.051513672	3.4949707	0.088867188	-0.060058594	-0.94018555	116.14185	0.61181641	0	0	0	0	0	0	0	0	0	0.94628906	0.053710938	1.0292969	-0.26879883	0.30004883	0.46020508	0.08	36966.63	0.414	-3048.55	0.092
56	57	57	Category J	-0.11987305	-0.083984375	-1.3798828	-0.052490234	0.22485352	0.44165039	0	0.078	8/11/2017	8	11	2017	8:26:45	30405	0.7	8	26	45	47	0.051513672	3.4949707	0.083984375	-0.058105469	-0.93920898	94.626709	0.48608398	0	0	0	0	0	0	0	0	0	0.94482422	0.055175781	0.67016602	-0.20385742	-0.025634766	-0.44042969	0.08	36966.63	0.425	-3092.27	0.092
57	58	58	Category J	0.16796875	0.17993164	-1.2119141	-0.048828125	0.23754883	0.44433594	0	0.065	8/11/2017	8	11	2017	8:26:45	30405	0.8	8	26	45	47	0.051513672	3.4949707	0.079101563	-0.055419922	-0.93969727	68.691162	0.37060547	0	0	0	0	0	0	0	0	0	0.94458008	0.055419922	0.59619141	0.088623047	0.23535156	-0.27197266	0.095	36721.85	0.502	-3185.84	0.092
58	59	59	Category J	-0.14379883	-0.16796875	-0.43188477	-0.083984375	0.21020508	0.45336914	0	0.092	8/11/2017	8	11	2017	8:26:45	30405	0.9	8	26	45	47	0.051513672	3.4949707	0.076416016	-0.053222656	-0.94042969	42.888184	0.56591797	0	0	0	0	0	0	0	0	0	0.94506836	0.054931641	0.84350586	-0.22021484	-0.11450195	0.50854492	0.098	36676.71	0.555	-3326.44	0.092
59	60	60	Category J	-0.023925781	0.16796875	-1.5478516	-0.094970703	0.19433594	0.45361328	0	0.111	8/11/2017	8	11	2017	8:26:46	30406	0	8	26	46	47	0.051513672	3.4949707	0.069335938	-0.051025391	-0.94238281	18.959717	0.65039063	0	0	0	0	0	0	0	0	0	0.94628906	0.053710938	0.91772461	-0.093261719	0.21899414	-0.60522461	0.082	36931.95	0.483	-3283.37	0.084
60	61	61	Category J	0.26391602	-0.10791016	-1.3317871	-0.018554688	0.23388672	0.44091797	0	0.074	8/11/2017	8	11	2017	8:26:46	30406	0.1	8	26	46	47	0.051513672	3.4949707	0.063964844	-0.050048828	-0.94140625	0.030761719	0.44213867	0	0	0	0	0	0	0	0	0	0.94506836	0.054931641	0.64770508	0.19970703	-0.057861328	-0.39013672	0.083	36914.87	0.552	-3506.36	0.084
61	62	62	Category J	0.023925781	0.23999023	-0.2277832	-0.026855469	0.24487305	0.43481445	0	0.072	8/11/2017	8	11	2017	8:26:46	30406	0.2	8	26	46	47	0.051513672	3.4949707	0.058349609	-0.049560547	-0.94091797	8.3625488	0.77050781	0	0	0	0	0	0	0	0	0	0.9440918	0.055908203	1.0371094	-0.034423828	0.28955078	0.71313477	0.082	36931.95	0.474	-3250.78	0.092
62	63	63	Category J	0.21582031	-0.25195313	-1.5839844	-0.037841797	0.24829102	0.43310547	0	0.084	8/11/2017	8	11	2017	8:26:46	30406	0.3	8	26	46	47	0.051513672	3.4949707	0.055908203	-0.048339844	-0.94213867	10.470703	0.69165039	0	0	0	0	0	0	0	0	0	0.94506836	0.054931641	1.0046387	0.15966797	-0.20336914	-0.64160156	0.093	36752.6	0.471	-3100.42	0.111
63	64	64	Category J	0	0.13183594	-1.0559082	-0.025634766	0.234375	0.43823242	0	0.061	8/11/2017	8	11	2017	8:26:46	30406	0.4	8	26	46	47	0.051513672	3.4949707	0.051025391	-0.048339844	-0.94287109	19.624512	0.21875	0	0	0	0	0	0	0	0	0	0.9453125	0.0546875	0.34423828	-0.051025391	0.18017578	-0.11279297	0.108	36533.88	0.403	-2683.05	0.121
64	65	65	Category J	0.21582031	-0.16796875	-0.11987305	-0.1171875	0.21850586	0.44750977	0	0.161	8/11/2017	8	11	2017	8:26:46	30406	0.5	8	26	46	47	0.051513672	3.4949707	0.046875	-0.046386719	-0.94287109	23.401123	0.84887695	0	0	0	0	0	0	0	0	0	0.94506836	0.054931641	1.1130371	0.16870117	-0.12133789	0.82299805	0.115	36440.15	0.375	-2505.97	0.121
65	66	66	Category J	0.29980469	-0.32397461	-1.6318359	-0.069580078	0.19604492	0.46362305	0	0.196	8/11/2017	8	11	2017	8:26:46	30406	0.6	8	26	46	47	0.051513672	3.4949707	0.04296875	-0.044189453	-0.93994141	19.918945	0.7890625	0	0	0	0	0	0	0	0	0	0.94189453	0.058105469	1.2280273	0.2565918	-0.27954102	-0.69165039	0.11	36506.61	0.421	-2732.62	0.129
66	67	67	Category J	0.011962891	-0.047851563	-0.95996094	-0.037841797	0.23046875	0.44555664	0	0.121	8/11/2017	8	11	2017	8:26:46	30406	0.7	8	26	46	47	0.051513672	3.4949707	0.040771484	-0.04296875	-0.93847656	18.459717	0.036132813	0	0	0	0	0	0	0	0	0	0.94042969	0.059570313	0.054931641	-0.028808594	-0.004638672	-0.021240234	0.117	36414.23	0.364	-2443.44	0.129
67	68	68	Category J	0.023925781	-0.095947266	-0.65991211	-0.079589844	0.23535156	0.44165039	0	0.039	8/11/2017	8	11	2017	8:26:46	30406	0.8	8	26	46	47	0.051513672	3.4949707	0.037353516	-0.041015625	-0.94140625	23.176514	0.28710938	0	0	0	0	0	0	0	0	0	0.94311523	0.056884766	0.34985352	-0.013427734	-0.0546875	0.28149414	0.117	36414.23	0.465	-2826.08	0.129
68	69	69	Category J	0.26391602	0.10791016	-1.4157715	-0.065429688	0.22705078	0.44165039	0	0.129	8/11/2017	8	11	2017	8:26:46	30406	0.9	8	26	46	47	0.051513672	3.4949707	0.032226563	-0.0390625	-0.94091797	19.635742	0.5480957	0	0	0	0	0	0	0	0	0	0.94213867	0.057861328	0.85327148	0.23144531	0.14697266	-0.47460938	0.111	36493.13	0.443	-2804.66	0.123
69	70	70	Category J	0.19189453	-0.011962891	0.035888672	-0.11767578	0.20629883	0.45166016	0	0.06	8/11/2017	8	11	2017	8:26:47	30407	0	8	26	47	47	0.051513672	3.4949707	0.028564453	-0.038085938	-0.93969727	8.7431641	0.98950195	0	0	0	0	0	0	0	0	0	0.94091797	0.059082031	1.1650391	0.16308594	0.026123047	0.97558594	0.091	36783.88	0.429	-2967.92	0.121
70	71	71	Category J	-0.083984375	-0.023925781	-0.81591797	-0.10986328	0.19946289	0.44873047	0	0.123	8/11/2017	8	11	2017	8:26:47	30407	0.1	8	26	47	47	0.051513672	3.4949707	0.025146484	-0.036621094	-0.93896484	3.6137695	0.16503906	0	0	0	0	0	0	0	0	0	0.93994141	0.060058594	0.24511719	-0.10913086	0.012695313	0.12304688	0.083	36914.87	0.42	-3032.62	0.093
71	72	72	Category J	0.25195313	-0.2878418	-1.5598145	-0.028320313	0.23364258	0.43701172	0	0.079	8/11/2017	8	11	2017	8:26:47	30407	0.2	8	26	47	47	0.051513672	3.4949707	0.01953125	-0.035644531	-0.94311523	2.7507324	0.70532227	0	0	0	0	0	0	0	0	0	0.9440918	0.055908203	1.1008301	0.23217773	-0.25195313	-0.61645508	0.092	36768.17	0.462	-3079.7	0.093
72	73	73	Category J	-0.083984375	0.047851563	-0.45581055	-0.016113281	0.2421875	0.43994141	0	0.073	8/11/2017	8	11	2017	8:26:47	30407	0.3	8	26	47	47	0.051513672	3.4949707	0.012695313	-0.034912109	-0.94458008	0.95947266	0.50512695	0	0	0	0	0	0	0	0	0	0.9453125	0.0546875	0.66845703	-0.096679688	0.082763672	0.48876953	0.078	37002.02	0.518	-3462.57	0.079
73	74	74	Category J	0.011962891	0.095947266	-0.93579102	-0.023925781	0.24023438	0.43994141	0	0.093	8/11/2017	8	11	2017	8:26:47	30407	0.4	8	26	47	47	0.051513672	3.4949707	0.008544922	-0.032714844	-0.94140625	11.372559	0.12890625	0	0	0	0	0	0	0	0	0	0.94213867	0.057861328	0.13769531	0.003173828	0.12866211	0.005615234	0.074	37075.07	0.439	-3232.03	0.079
74	75	75	Category J	0.16796875	0.35986328	-1.8837891	-0.033691406	0.23828125	0.43798828	0	0.04	8/11/2017	8	11	2017	8:26:47	30407	0.5	8	26	47	47	0.051513672	3.4949707	0.004394531	-0.029785156	-0.93994141	14.426025	1.0339355	0	0	0	0	0	0	0	0	0	0.94042969	0.059570313	1.4968262	0.16333008	0.38964844	-0.94360352	0.064	37272.76	0.466	-3494.98	0.079
75	76	76	Category J	0.023925781	0.059814453	-0.15576172	-0.067138672	0.22290039	0.44873047	0	0.041	8/11/2017	8	11	2017	8:26:47	30407	0.6	8	26	47	47	0.051513672	3.4949707	0.000976563	-0.028320313	-0.94238281	10.909424	0.79174805	0	0	0	0	0	0	0	0	0	0.94287109	0.057128906	0.89770508	0.022705078	0.088134766	0.78662109	0.069	37171.01	0.572	-3782.06	0.073
76	77	77	Category J	-0.10791016	-0.047851563	-1.0439453	-0.086669922	0.20117188	0.45532227	0	0.062	8/11/2017	8	11	2017	8:26:47	30407	0.7	8	26	47	47	0.051513672	3.4949707	-0.001708984	-0.025878906	-0.94287109	5.3149414	0.14794922	0	0	0	0	0	0	0	0	0	0.94311523	0.056884766	0.22875977	-0.10595703	-0.021728516	-0.10083008	0.068	37190.87	0.599	-3885.02	0.064
77	78	78	Category J	0.16796875	0.023925781	-1.1757813	-0.06640625	0.2277832	0.44360352	0	0.109	8/11/2017	8	11	2017	8:26:47	30407	0.8	8	26	47	47	0.051513672	3.4949707	-0.005126953	-0.024414063	-0.94189453	4.0222168	0.29492188	0	0	0	0	0	0	0	0	0	0.94213867	0.057861328	0.45532227	0.1730957	0.048339844	-0.23364258	0.063	37293.87	0.521	-3712.73	0.064
78	79	79	Category J	0.29980469	0.023925781	-0.059814453	-0.054199219	0.23632813	0.44042969	0	0.064	8/11/2017	8	11	2017	8:26:47	30407	0.9	8	26	47	47	0.051513672	3.4949707	-0.009277344	-0.020996094	-0.94213867	0.89672852	0.93579102	0	0	0	0	0	0	0	0	0	0.94238281	0.057617188	1.2363281	0.30908203	0.044921875	0.88232422	0.06	37358.9	0.437	-3452.82	0.064
79	80	80	Category J	0.16796875	-0.023925781	-1.7519531	-0.09375	0.21875	0.44213867	0	0.064	8/11/2017	8	11	2017	8:26:48	30408	0	8	26	48	47	0.051513672	3.4949707	-0.010986328	-0.019287109	-0.94262695	7.451416	0.82861328	0	0	0	0	0	0	0	0	0	0.94287109	0.057128906	0.99267578	0.17895508	-0.004394531	-0.80908203	0.075	37056.51	0.422	-3150.43	0.084
80	81	81	Category J	0.31176758	0.095947266	-0.87597656	-0.088378906	0.21020508	0.44628906	0	0.022	8/11/2017	8	11	2017	8:26:48	30408	0.1	8	26	48	47	0.051513672	3.4949707	-0.018066406	-0.017578125	-0.94018555	11.886475	0.35473633	0	0	0	0	0	0	0	0	0	0.94042969	0.059570313	0.5078125	0.32983398	0.11352539	0.064208984	0.079	36984.24	0.414	-3062.14	0.084
81	82	82	Category J	0.023925781	-0.095947266	-0.6237793	-0.063720703	0.1940918	0.45727539	0	0.133	8/11/2017	8	11	2017	8:26:48	30408	0.2	8	26	48	47	0.051513672	3.4949707	-0.020019531	-0.016113281	-0.93676758	18.221191	0.32592773	0	0	0	0	0	0	0	0	0	0.93725586	0.062744141	0.43701172	0.043945313	-0.079589844	0.31298828	0.074	37075.07	0.32	-2718.35	0.084
82	83	83	Category J	0.23999023	-0.16796875	-1.6679688	-0.041503906	0.20336914	0.4519043	0	0.084	8/11/2017	8	11	2017	8:26:48	30408	0.3	8	26	48	47	0.051513672	3.4949707	-0.021240234	-0.013427734	-0.93774414	20.909912	0.79052734	0	0	0	0	0	0	0	0	0	0.93823242	0.061767578	1.145752	0.26123047	-0.15429688	-0.72998047	0.083	36914.87	0.266	-2330.61	0.084
83	84	84	Category J	0.25195313	0.059814453	-0.21582031	-0.004150391	0.20214844	0.46044922	0	0.081	8/11/2017	8	11	2017	8:26:48	30408	0.4	8	26	48	47	0.051513672	3.4949707	-0.022216797	-0.010009766	-0.93945313	22.990479	0.77709961	0	0	0	0	0	0	0	0	0	0.93969727	0.060302734	1.0678711	0.27416992	0.069824219	0.72363281	0.078	37002.02	0.268	-2401.76	0.102
84	85	85	Category J	-0.011962891	-0.071777344	-0.50390625	0.006591797	0.17919922	0.46704102	0	0.116	8/11/2017	8	11	2017	8:26:48	30408	0.5	8	26	48	47	0.051513672	3.4949707	-0.024902344	-0.008056641	-0.93969727	28.95459	0.44067383	0	0	0	0	0	0	0	0	0	0.94018555	0.059814453	0.51269531	0.012939453	-0.063476563	0.43579102	0.092	36768.17	0.251	-2151.8	0.116
85	86	86	Category J	0.10791016	0.10791016	-1.3798828	0.014160156	0.1652832	0.46704102	0	0.036	8/11/2017	8	11	2017	8:26:48	30408	0.6	8	26	48	47	0.051513672	3.4949707	-0.027099609	-0.004638672	-0.93969727	30.098877	0.47363281	0	0	0	0	0	0	0	0	0	0.94018555	0.059814453	0.6875	0.13500977	0.11254883	-0.43994141	0.103	36603.89	0.227	-1916.37	0.102
86	87	87	Category J	0.20385742	0.059814453	-0.55175781	0.012939453	0.17797852	0.46044922	0	0.102	8/11/2017	8	11	2017	8:26:48	30408	0.7	8	26	48	47	0.051513672	3.4949707	-0.027587891	-0.001953125	-0.93823242	26.506348	0.45458984	0	0	0	0	0	0	0	0	0	0.93847656	0.061523438	0.6796875	0.23144531	0.061767578	0.38647461	0.097	36691.63	0.228	-1976.13	0.102
87	88	88	Category J	-0.047851563	-0.16796875	-1.5598145	0.038818359	0.18310547	0.45532227	0	0.203	8/11/2017	8	11	2017	8:26:48	30408	0.8	8	26	48	47	0.051513672	3.4949707	-0.02734375	0.000976563	-0.93579102	21.1521	0.64672852	0	0	0	0	0	0	0	0	0	0.93603516	0.063964844	0.81298828	-0.020263672	-0.16894531	-0.6237793	0.099	36661.91	0.271	-2186.62	0.102
88	89	89	Category J	0.095947266	-0.059814453	-1.0917969	0.064697266	0.17871094	0.44677734	0	0.047	8/11/2017	8	11	2017	8:26:48	30408	0.9	8	26	48	47	0.051513672	3.4949707	-0.028320313	0.003662109	-0.93359375	16.16333	0.2109375	0	0	0	0	0	0	0	0	0	0.93383789	0.066162109	0.34594727	0.12426758	-0.063476563	-0.15795898	0.086	36864.59	0.351	-2706.4	0.102
89	90	90	Category J	0.11987305	0.011962891	-0.64794922	0.05078125	0.18774414	0.45703125	0	0.095	8/11/2017	8	11	2017	8:26:49	30409	0	8	26	49	47	0.05078125	3.5545898	-0.025634766	0.002685547	-0.93481445	12.584229	0.32177734	0	0	0	0	0	0	0	0	0	0.93505859	0.064941406	0.44140625	0.14550781	0.009033203	0.28686523	0.226	35357.72	0.203	-1163.83	0.203
90	91	91	Category J	0.035888672	0.14379883	-1.4279785	0.044189453	0.17456055	0.45825195	0	0.033	8/11/2017	8	11	2017	8:26:49	30409	0.1	8	26	49	47	0.05078125	3.5545898	-0.022705078	0.003417969	-0.94165039	2.5415039	0.50927734	0	0	0	0	0	0	0	0	0	0.94189453	0.058105469	0.68505859	0.05859375	0.14013672	-0.48608398	0.274	35022.79	0.148	-797.22	0.233
91	92	92	Category L	-0.20385742	-0.011962891	-0.87597656	0.042236328	0.21459961	0.44238281	0	0.879	8/11/2017	8	11	2017	9:46:46	35206	0.6	9	46	46	7	0.051757813	3.5304199	-0.022460938	0.004150391	-0.93676758	9.123291	0.19165039	0	0	0	0	0	0	0	0	0	0.93701172	0.062988281	0.25830078	-0.18115234	-0.016113281	0.060791016	0.279	34990.7	0.134	-723.76	0.247
92	93	93	Category L	-0.21582031	0.011962891	-0.92382813	0.049316406	0.21362305	0.44042969	0	0.387	8/11/2017	8	11	2017	9:46:46	35206	0.7	9	46	46	7	0.051757813	3.5304199	-0.020751953	0.004394531	-0.93701172	15.531006	0.1953125	0	0	0	0	0	0	0	0	0	0.93725586	0.062744141	0.21533203	-0.19482422	0.007324219	0.013183594	0.312	34789.9	0.071	-379.58	0.387
93	94	94	Category L	-0.19189453	0.011962891	-0.92382813	0.04296875	0.2109375	0.44042969	0	0.233	8/11/2017	8	11	2017	9:46:46	35206	0.8	9	46	46	7	0.051757813	3.5304199	-0.0234375	0.006103516	-0.93945313	20.652588	0.16918945	0	0	0	0	0	0	0	0	0	0.93969727	0.060302734	0.18994141	-0.16821289	0.005615234	0.015625	0.455	34079.76	-0.13	635.74	0.45
94	95	95	Category L	-0.17993164	-0.011962891	-0.93579102	0.041992188	0.21166992	0.44238281	0	0.247	8/11/2017	8	11	2017	9:46:46	35206	0.9	9	46	46	7	0.051757813	3.5304199	-0.022949219	0.006591797	-0.93286133	27.720459	0.15795898	0	0	0	0	0	0	0	0	0	0.93310547	0.066894531	0.17822266	-0.15673828	-0.018554688	-0.002685547	0.525	33796.79	-0.289	1486.7	0.692
95	96	96	Category L	-0.16796875	0	-0.91186523	0.045654297	0.21166992	0.4362793	0	0.955	8/11/2017	8	11	2017	9:46:47	35207	0	9	46	47	7	0.051757813	3.5304199	-0.020751953	0.005371094	-0.93676758	31.056152	0.14916992	0	0	0	0	0	0	0	0	0	0.93701172	0.062988281	0.17724609	-0.14697266	-0.005371094	0.024902344	0.494	33918.08	-0.301	1705.13	0.458
96	97	97	Category L	-0.17993164	0	-0.92382813	0.040039063	0.20751953	0.44482422	0	0.45	8/11/2017	8	11	2017	9:46:47	35207	0.1	9	46	47	7	0.051757813	3.5304199	-0.015380859	0.002929688	-0.94335938	32.660156	0.1652832	0	0	0	0	0	0	0	0	0	0.94335938	0.056640625	0.18676758	-0.16430664	-0.002929688	0.01953125	0.505	33874.36	-0.325	1863.62	0.692
97	98	98	Category L	-0.20385742	0	-0.93579102	0.043701172	0.20776367	0.44360352	0	0.692	8/11/2017	8	11	2017	9:46:47	35207	0.2	9	46	47	7	0.051757813	3.5304199	-0.011962891	0.003173828	-0.93505859	32.89917	0.19165039	0	0	0	0	0	0	0	0	0	0.93530273	0.064697266	0.1953125	-0.19165039	-0.003173828	-0.000488281	0.597	33536.01	-0.396	2019.65	0.692
98	99	99	Category L	-0.20385742	-0.011962891	-0.92382813	0.037597656	0.20483398	0.44580078	0	0.458	8/11/2017	8	11	2017	9:46:47	35207	0.3	9	46	47	7	0.051757813	3.5304199	-0.013183594	0.000732422	-0.92993164	30.423828	0.19116211	0	0	0	0	0	0	0	0	0	0.93017578	0.069824219	0.2097168	-0.19042969	-0.012695313	0.006103516	0.653	33350.27	-0.458	2255.84	0.692
99	100	100	Category L	-0.19189453	0	-0.92382813	0.041992188	0.20922852	0.43847656	0	0.783	8/11/2017	8	11	2017	9:46:47	35207	0.4	9	46	47	7	0.051757813	3.5304199	-0.009765625	0.003417969	-0.93481445	30.33667	0.18212891	0	0	0	0	0	0	0	0	0	0.93481445	0.065185547	0.1965332	-0.18188477	-0.003417969	0.010986328	0.565	33648.58	-0.395	2182.35	0.692
100	101	101	Category L	-0.19189453	0	-0.92382813	0.048339844	0.20947266	0.44238281	0	0.582	8/11/2017	8	11	2017	9:46:47	35207	0.5	9	46	47	7	0.051757813	3.5304199	-0.006591797	0.000732422	-0.93115234	24.88501	0.18505859	0	0	0	0	0	0	0	0	0	0.93115234	0.068847656	0.19335938	-0.18505859	-0.000732422	0.007324219	0.635	33408.51	-0.442	2214.7	0.692
101	102	102	Category L	-0.20385742	0.023925781	-0.89990234	0.040039063	0.20507813	0.44262695	0	0.426	8/11/2017	8	11	2017	9:46:47	35207	0.6	9	46	47	7	0.051757813	3.5304199	-0.007568359	0.000976563	-0.92602539	19.308838	0.19897461	0	0	0	0	0	0	0	0	0	0.92626953	0.073730469	0.24511719	-0.19604492	0.022705078	0.026123047	0.556	33681.17	-0.366	1967.96	0.582
102	103	103	Category L	-0.19189453	0	-0.91186523	0.04296875	0.20898438	0.44458008	0	0.869	8/11/2017	8	11	2017	9:46:47	35207	0.7	9	46	47	7	0.051757813	3.5304199	-0.006835938	-0.002197266	-0.93310547	14.222168	0.18603516	0	0	0	0	0	0	0	0	0	0.93310547	0.066894531	0.20849609	-0.18481445	0.002197266	0.021240234	0.564	33652.18	-0.37	1962.46	0.582
103	104	104	Category L	-0.17993164	0	-0.92382813	0.045654297	0.20458984	0.44555664	0	0.222	8/11/2017	8	11	2017	9:46:47	35207	0.8	9	46	47	7	0.051757813	3.5304199	-0.009765625	-0.000244141	-0.92260742	7.7529297	0.16992188	0	0	0	0	0	0	0	0	0	0.92285156	0.077148438	0.17114258	-0.16992188	0.000244141	-0.000976563	0.511	33850.83	-0.334	1914.59	0.503
104	105	105	Category L	-0.19189453	0.011962891	-0.92382813	0.044921875	0.20336914	0.44775391	0	0.503	8/11/2017	8	11	2017	9:46:47	35207	0.9	9	46	47	7	0.051757813	3.5304199	-0.010742188	-0.00390625	-0.9206543	3.0791016	0.18164063	0	0	0	0	0	0	0	0	0	0.9206543	0.079345703	0.19995117	-0.1809082	0.015869141	-0.002929688	0.49	33934.18	-0.321	1906.29	0.503
105	106	106	Category L	-0.20385742	0	-0.93579102	0.043212891	0.20117188	0.44897461	0	0.464	8/11/2017	8	11	2017	9:46:48	35208	0	9	46	48	7	0.051757813	3.5304199	-0.013671875	-0.001464844	-0.92919922	0.33789063	0.18994141	0	0	0	0	0	0	0	0	0	0.92919922	0.070800781	0.19799805	-0.18994141	0.001464844	-0.006347656	0.531	33773.99	-0.368	2124.68	0.571
106	107	107	Category L	-0.19189453	0	-0.94799805	0.041503906	0.20336914	0.44165039	0	0.459	8/11/2017	8	11	2017	9:46:48	35208	0.1	9	46	48	7	0.051757813	3.5304199	-0.016113281	0.002197266	-0.92456055	0.26342773	0.17700195	0	0	0	0	0	0	0	0	0	0.92480469	0.075195313	0.20092773	-0.17553711	-0.002197266	-0.023193359	0.481	33970.79	-0.327	2018.51	0.571
107	108	108	Category L	-0.17993164	-0.011962891	-0.89990234	0.045654297	0.20458984	0.44555664	0	0.67	8/11/2017	8	11	2017	9:46:48	35208	0.2	9	46	48	7	0.051757813	3.5304199	-0.014648438	0.004638672	-0.92504883	0.092773438	0.16772461	0	0	0	0	0	0	0	0	0	0.92529297	0.074707031	0.20703125	-0.16503906	-0.016601563	0.025146484	0.582	33588.15	-0.44	2528.93	0.571
108	109	109	Category L	-0.17993164	0.011962891	-0.91186523	0.044921875	0.20336914	0.44775391	0	0.571	8/11/2017	8	11	2017	9:46:48	35208	0.3	9	46	48	7	0.051757813	3.5304199	-0.014160156	0.007324219	-0.9284668	0.004394531	0.16650391	0	0	0	0	0	0	0	0	0	0.92871094	0.071289063	0.18676758	-0.16552734	0.004394531	0.016601563	0.554	33688.47	-0.424	2565.45	0.571
109	110	110	Category L	-0.17993164	0.011962891	-0.94799805	0.042480469	0.20239258	0.44360352	0	0.827	8/11/2017	8	11	2017	9:46:48	35208	0.4	9	46	48	7	0.051757813	3.5304199	-0.018066406	0.006591797	-0.92138672	0.16723633	0.16381836	0	0	0	0	0	0	0	0	0	0.92163086	0.078369141	0.19311523	-0.16162109	0.005126953	-0.026367188	0.52	33815.96	-0.417	2787.93	0.571
110	111	111	Category L	-0.19189453	0	-0.92382813	0.046630859	0.20288086	0.44384766	0	0.336	8/11/2017	8	11	2017	9:46:48	35208	0.5	9	46	48	7	0.051757813	3.5304199	-0.020263672	0.0078125	-0.93041992	0.20019531	0.17163086	0	0	0	0	0	0	0	0	0	0.93066406	0.069335938	0.18603516	-0.17138672	-0.0078125	0.006591797	0.503	33882.25	-0.403	2764.98	0.67
111	112	112	Category L	-0.21582031	0.011962891	-0.92382813	0.041015625	0.20214844	0.43969727	0	0.259	8/11/2017	8	11	2017	9:46:48	35208	0.6	9	46	48	7	0.051757813	3.5304199	-0.015869141	0.009033203	-0.93505859	0.33813477	0.19995117	0	0	0	0	0	0	0	0	0	0.93505859	0.064941406	0.21386719	-0.19970703	0.002685547	0.011230469	0.554	33688.47	-0.453	2944.2	0.823
112	113	113	Category L	-0.19189453	0.011962891	-0.92382813	0.040039063	0.20507813	0.44750977	0	0.357	8/11/2017	8	11	2017	9:46:48	35208	0.7	9	46	48	7	0.051757813	3.5304199	-0.016113281	0.012207031	-0.92724609	1.614502	0.17553711	0	0	0	0	0	0	0	0	0	0.92749023	0.072509766	0.17944336	-0.17553711	-0.000244141	0.003417969	0.596	33539.45	-0.52	3498.7	0.823
113	114	114	Category L	-0.16796875	0.035888672	-0.92382813	0.041503906	0.20239258	0.44482422	0	0.979	8/11/2017	8	11	2017	9:46:48	35208	0.8	9	46	48	7	0.051757813	3.5304199	-0.012451172	0.011230469	-0.9309082	3.328125	0.15722656	0	0	0	0	0	0	0	0	0	0.93115234	0.068847656	0.18701172	-0.15527344	0.024414063	0.007080078	0.513	33843.04	-0.414	2818.87	0.438
114	115	115	Category L	-0.17993164	0.011962891	-0.93579102	0.036132813	0.20239258	0.44775391	0	0.823	8/11/2017	8	11	2017	9:46:48	35208	0.9	9	46	48	7	0.051757813	3.5304199	-0.011474609	0.008789063	-0.92895508	5.920166	0.16821289	0	0	0	0	0	0	0	0	0	0.92895508	0.071044922	0.17797852	-0.16821289	0.002929688	-0.006591797	0.53	33777.78	-0.437	2974.82	0.823
115	116	116	Category L	-0.16796875	-0.011962891	-0.95996094	0.022705078	0.19604492	0.45532227	0	0.325	8/11/2017	8	11	2017	9:46:49	35209	0	9	46	49	7	0.051757813	3.5304199	-0.011474609	0.002929688	-0.9140625	9.4060059	0.16333008	0	0	0	0	0	0	0	0	0	0.9140625	0.0859375	0.21704102	-0.15625	-0.014892578	-0.045654297	0.641	33388.95	-0.538	3214.94	0.823
116	117	117	Category L	-0.17993164	-0.035888672	-0.98388672	-0.000488281	0.19042969	0.4597168	0	0.438	8/11/2017	8	11	2017	9:46:49	35209	0.1	9	46	49	7	0.051757813	3.5304199	-0.010009766	0.002929688	-0.92651367	13.583252	0.18310547	0	0	0	0	0	0	0	0	0	0.92651367	0.073486328	0.26586914	-0.16967773	-0.038818359	-0.057128906	0.667	33305.85	-0.553	3147.41	0.823
117	118	118	Category L	-0.16796875	0	-0.93579102	-0.033203125	0.18066406	0.46411133	0	0.929	8/11/2017	8	11	2017	9:46:49	35209	0.2	9	46	49	7	0.051757813	3.5304199	-0.006835938	0.005371094	-0.92602539	18.119873	0.16137695	0	0	0	0	0	0	0	0	0	0.92602539	0.073974609	0.17602539	-0.16088867	-0.005371094	-0.009521484	0.584	33581.14	-0.451	2637.64	0.508
118	119	119	Category L	-0.17993164	0.011962891	-0.92382813	-0.061523438	0.17456055	0.46459961	0	0.508	8/11/2017	8	11	2017	9:46:49	35209	0.3	9	46	49	7	0.051757813	3.5304199	-0.007568359	0.005859375	-0.921875	22.465088	0.17211914	0	0	0	0	0	0	0	0	0	0.921875	0.078125	0.17993164	-0.17211914	0.005859375	-0.001708984	0.497	33906.08	-0.344	2093.56	0.481
119	120	120	Category L	-0.16796875	0.083984375	-0.88793945	-0.080810547	0.16821289	0.46923828	0	0.481	8/11/2017	8	11	2017	9:46:49	35209	0.4	9	46	49	7	0.051757813	3.5304199	-0.010742188	0.006591797	-0.93115234	23.755127	0.18017578	0	0	0	0	0	0	0	0	0	0.93115234	0.068847656	0.27758789	-0.15698242	0.077148438	0.043212891	0.497	33906.08	-0.368	2359.69	0.481
120	121	121	Category E	-0.071777344	-0.035888672	-0.70776367	-0.16088867	0.11206055	0.47485352	0	0.305	8/11/2017	8	11	2017	9:46:51	35211	0.199	9	46	51	7	0.051025391	3.5545898	-0.017089844	0.008789063	-0.9206543	24.592773	0.22436523	0	0	0	0	0	0	0	0	0	0.92089844	0.079101563	0.31225586	-0.054443359	-0.044677734	0.21289063	0.493	33922.1	-0.354	2228.28	0.481
121	122	122	Category E	0.13183594	0.059814453	-0.87597656	-0.1730957	0.10888672	0.47412109	0	0.326	8/11/2017	8	11	2017	9:46:51	35211	0.3	9	46	51	7	0.051025391	3.5545898	-0.021728516	0.008300781	-0.92041016	24.239502	0.16796875	0	0	0	0	0	0	0	0	0	0.9206543	0.079345703	0.24951172	0.15356445	0.051269531	0.044433594	0.394	34356.72	-0.27	1969.49	0.413
122	123	123	Category E	-0.17993164	0.095947266	-0.86376953	-0.1784668	0.12133789	0.4699707	0	0.413	8/11/2017	8	11	2017	9:46:51	35211	0.4	9	46	51	7	0.051025391	3.5545898	-0.023681641	0.01171875	-0.92919922	21.784424	0.18896484	0	0	0	0	0	0	0	0	0	0.92944336	0.070556641	0.30566406	-0.15600586	0.083984375	0.065429688	0.349	34584.26	-0.238	1908.87	0.413
123	124	124	Category E	0.17993164	0.071777344	-0.70776367	-0.17626953	0.14672852	0.46240234	0	0.335	8/11/2017	8	11	2017	9:46:51	35211	0.5	9	46	51	7	0.051025391	3.5545898	-0.028076172	0.012939453	-0.92138672	20.225098	0.30395508	0	0	0	0	0	0	0	0	0	0.92211914	0.077880859	0.48046875	0.20800781	0.05859375	0.21362305	0.346	34600.26	-0.246	2046.97	0.335
124	125	125	Category E	0.023925781	0.071777344	-1.1999512	-0.15112305	0.15869141	0.46191406	0	0.234	8/11/2017	8	11	2017	9:46:51	35211	0.6	9	46	51	7	0.051025391	3.5545898	-0.032226563	0.012207031	-0.93041992	16.519287	0.28149414	0	0	0	0	0	0	0	0	0	0.93115234	0.068847656	0.38500977	0.056152344	0.059326172	-0.26928711	0.343	34616.37	-0.256	2231.78	0.335
125	126	126	Category E	0.011962891	0.059814453	-0.92382813	-0.14819336	0.15307617	0.46704102	0	0.463	8/11/2017	8	11	2017	9:46:51	35211	0.7	9	46	51	7	0.051025391	3.5545898	-0.033203125	0.014160156	-0.93652344	15.751709	0.065429688	0	0	0	0	0	0	0	0	0	0.93725586	0.062744141	0.10375977	0.045166016	0.045410156	0.012695313	0.33	34687.52	-0.235	2034.33	0.385
126	127	127	Category E	0.071777344	0.083984375	-0.81591797	-0.14990234	0.16845703	0.45458984	0	0.287	8/11/2017	8	11	2017	9:46:51	35211	0.8	9	46	51	7	0.051025391	3.5545898	-0.038818359	0.013427734	-0.93066406	13.197998	0.17431641	0	0	0	0	0	0	0	0	0	0.93164063	0.068359375	0.29589844	0.1105957	0.0703125	0.11474609	0.325	34715.5	-0.215	1791.11	0.385
127	128	128	Category E	-0.14379883	0.011962891	-0.86376953	-0.16479492	0.15991211	0.45898438	0	0.249	8/11/2017	8	11	2017	9:46:51	35211	0.9	9	46	51	7	0.051025391	3.5545898	-0.043212891	0.011962891	-0.93212891	7.4521484	0.12158203	0	0	0	0	0	0	0	0	0	0.93310547	0.066894531	0.16894531	-0.1003418	0	0.068359375	0.37	34475.29	-0.242	1802.42	0.463
128	129	129	Category E	0.10791016	0.059814453	-0.81591797	-0.19433594	0.14697266	0.45654297	0	0.385	8/11/2017	8	11	2017	9:46:52	35212	0	9	46	52	7	0.051025391	3.5545898	-0.044189453	0.012451172	-0.92724609	3.3967285	0.19433594	0	0	0	0	0	0	0	0	0	0.9284668	0.071533203	0.31079102	0.15209961	0.047119141	0.11132813	0.437	34158.19	-0.309	2119.52	0.463
129	130	130	Category E	0.20385742	0.023925781	-1.2119141	-0.16162109	0.13549805	0.46435547	0	0.607	8/11/2017	8	11	2017	9:46:52	35212	0.1	9	46	52	7	0.051025391	3.5545898	-0.047119141	0.014404297	-0.92407227	1.2519531	0.38183594	0	0	0	0	0	0	0	0	0	0.92529297	0.074707031	0.5480957	0.25097656	0.009277344	-0.28759766	0.429	34193.89	-0.308	2169.54	0.414
130	131	131	Category E	0.047851563	0.023925781	-0.95996094	-0.16967773	0.1550293	0.46533203	0	0.634	8/11/2017	8	11	2017	9:46:52	35212	0.2	9	46	52	7	0.051025391	3.5545898	-0.05078125	0.013671875	-0.92480469	2.0881348	0.10498047	0	0	0	0	0	0	0	0	0	0.92626953	0.073730469	0.14379883	0.098632813	0.010009766	-0.034912109	0.422	34225.57	-0.289	1993.21	0.414
131	132	132	Category E	0.083984375	-0.059814453	-0.87597656	-0.18286133	0.15771484	0.453125	0	0.414	8/11/2017	8	11	2017	9:46:52	35212	0.3	9	46	52	7	0.051025391	3.5545898	-0.055908203	0.01171875	-0.91772461	2.75	0.16259766	0	0	0	0	0	0	0	0	0	0.91943359	0.080566406	0.25341797	0.13989258	-0.071533203	0.041748047	0.413	34266.94	-0.27	1839.16	0.414
132	133	133	Category E	-0.17993164	-0.011962891	-0.86376953	-0.16772461	0.1784668	0.45263672	0	0.243	8/11/2017	8	11	2017	9:46:52	35212	0.4	9	46	52	7	0.051025391	3.5545898	-0.056640625	0.012939453	-0.91748047	4.5495605	0.13671875	0	0	0	0	0	0	0	0	0	0.91943359	0.080566406	0.20214844	-0.12304688	-0.024902344	0.053710938	0.383	34410.32	-0.248	1785.39	0.414
133	134	134	Category E	0.011962891	0.011962891	-0.75585938	-0.19091797	0.19702148	0.43237305	0	0.196	8/11/2017	8	11	2017	9:46:52	35212	0.5	9	46	52	7	0.051025391	3.5545898	-0.059082031	0.011474609	-0.91552734	5.8986816	0.17480469	0	0	0	0	0	0	0	0	0	0.91772461	0.082275391	0.23144531	0.071044922	0.000244141	0.15966797	0.325	34715.5	-0.192	1503.28	0.264
134	135	135	Category E	0.11987305	-0.14379883	-1.2839355	-0.1484375	0.20629883	0.44384766	0	0.204	8/11/2017	8	11	2017	9:46:52	35212	0.6	9	46	52	7	0.051025391	3.5545898	-0.059326172	0.011230469	-0.92114258	6.2346191	0.43334961	0	0	0	0	0	0	0	0	0	0.9230957	0.076904297	0.69726563	0.17919922	-0.1550293	-0.36254883	0.236	35283.49	-0.072	605.36	0.243
135	136	136	Category E	0.23999023	0.059814453	-1.0078125	-0.15771484	0.21606445	0.43481445	0	0.264	8/11/2017	8	11	2017	9:46:52	35212	0.7	9	46	52	7	0.051025391	3.5545898	-0.060791016	0.009521484	-0.92211914	4.0935059	0.31665039	0	0	0	0	0	0	0	0	0	0.92407227	0.075927734	0.43652344	0.30078125	0.050048828	-0.085449219	0.193	35623.21	-0.027	246.15	0.204
136	137	137	Category E	0.15576172	-0.071777344	-0.73193359	-0.18408203	0.18969727	0.43945313	0	0.098	8/11/2017	8	11	2017	9:46:52	35212	0.8	9	46	52	7	0.051025391	3.5545898	-0.061767578	0.011474609	-0.91943359	0.98193359	0.29907227	0	0	0	0	0	0	0	0	0	0.92163086	0.078369141	0.48852539	0.2175293	-0.083251953	0.1875	0.18	35737.98	-0.013	121.7	0.204
137	138	138	Category E	0.083984375	-0.011962891	-0.80395508	-0.21289063	0.16943359	0.44506836	0	0.157	8/11/2017	8	11	2017	9:46:52	35212	0.9	9	46	52	7	0.051025391	3.5545898	-0.063476563	0.011230469	-0.91796875	0.53173828	0.18774414	0	0	0	0	0	0	0	0	0	0.92016602	0.079833984	0.28466797	0.14746094	-0.023193359	0.11401367	0.201	35555.66	-0.035	313.7	0.204
138	139	139	Category E	0.11987305	0.035888672	-0.81591797	-0.25097656	0.1550293	0.4309082	0	0.162	8/11/2017	8	11	2017	9:46:53	35213	0	9	46	53	7	0.051025391	3.5545898	-0.065673828	0.010986328	-0.91625977	0.22460938	0.21240234	0	0	0	0	0	0	0	0	0	0.91870117	0.081298828	0.31079102	0.18554688	0.024658203	0.1003418	0.195	35606.11	-0.027	243.94	0.169
139	140	140	Category E	0.2277832	-0.047851563	-1.2597656	-0.22143555	0.12402344	0.4543457	0	0.324	8/11/2017	8	11	2017	9:46:53	35213	0.1	9	46	53	7	0.051025391	3.5545898	-0.064208984	0.012207031	-0.91333008	3.668457	0.45678711	0	0	0	0	0	0	0	0	0	0.91577148	0.084228516	0.69848633	0.29199219	-0.060058594	-0.34619141	0.17	35830.93	0	0	0.169
140	141	141	Category E	0.17993164	-0.071777344	-0.92382813	-0.22558594	0.12207031	0.45336914	0	0.169	8/11/2017	8	11	2017	9:46:53	35213	0.2	9	46	53	7	0.051025391	3.5545898	-0.065185547	0.010742188	-0.91772461	7.5097656	0.25878906	0	0	0	0	0	0	0	0	0	0.92016602	0.079833984	0.33374023	0.24511719	-0.082519531	-0.005859375	0.193	35623.21	-0.062	618.92	0.169
141	142	142	Category E	0.083984375	-0.047851563	-0.77978516	-0.23144531	0.1315918	0.45019531	0	0.112	8/11/2017	8	11	2017	9:46:53	35213	0.3	9	46	53	7	0.051025391	3.5545898	-0.063964844	0.011474609	-0.92041016	12.69873	0.21264648	0	0	0	0	0	0	0	0	0	0.92285156	0.077148438	0.34814453	0.14794922	-0.059326172	0.140625	0.19	35649.13	-0.044	424.42	0.188
142	143	143	Category E	-0.011962891	-0.083984375	-0.75585938	-0.23803711	0.1418457	0.44067383	0	0.239	8/11/2017	8	11	2017	9:46:53	35213	0.4	9	46	53	7	0.051025391	3.5545898	-0.063232422	0.012207031	-0.91870117	18.042725	0.19628906	0	0	0	0	0	0	0	0	0	0.92114258	0.078857422	0.31079102	0.051269531	-0.096191406	0.1628418	0.194	35614.64	-0.051	491.46	0.218
143	144	144	Category E	-0.083984375	-0.16796875	-0.88793945	-0.23901367	0.13623047	0.44311523	0	0.136	8/11/2017	8	11	2017	9:46:53	35213	0.5	9	46	53	7	0.051025391	3.5545898	-0.062011719	0.012695313	-0.91796875	20.775635	0.18457031	0	0	0	0	0	0	0	0	0	0.92016602	0.079833984	0.23291016	-0.021728516	-0.18066406	0.030029297	0.177	35765.42	-0.044	453.36	0.188
144	145	145	Category E	-0.011962891	0.035888672	-0.80395508	-0.22241211	0.13134766	0.4519043	0	0.188	8/11/2017	8	11	2017	9:46:53	35213	0.6	9	46	53	7	0.051025391	3.5545898	-0.065185547	0.012695313	-0.91699219	23.923584	0.12719727	0	0	0	0	0	0	0	0	0	0.91943359	0.080566406	0.18945313	0.053222656	0.022949219	0.11303711	0.169	35840.47	-0.049	535.53	0.188
145	146	146	Category E	0.095947266	-0.023925781	-1.2719727	-0.19848633	0.11694336	0.46508789	0	0.218	8/11/2017	8	11	2017	9:46:53	35213	0.7	9	46	53	7	0.051025391	3.5545898	-0.066162109	0.011962891	-0.91455078	24.063477	0.39379883	0	0	0	0	0	0	0	0	0	0.91699219	0.083007813	0.55541992	0.16210938	-0.035888672	-0.35717773	0.163	35898.67	-0.06	705.22	0.19
146	147	147	Category E	0.13183594	0.15576172	-0.99584961	-0.17700195	0.093505859	0.4765625	0	0.123	8/11/2017	8	11	2017	9:46:53	35213	0.8	9	46	53	7	0.051513672	3.4675781	-0.068603516	0.01171875	-0.91479492	26.467041	0.25976563	0	0	0	0	0	0	0	0	0	0.91748047	0.082519531	0.42553711	0.20043945	0.14379883	-0.080810547	0.154	35989.3	-0.05	600.37	0.188
147	148	148	Category E	0.071777344	0.11987305	-0.93579102	-0.22875977	0.059814453	0.46630859	0	0.074	8/11/2017	8	11	2017	9:46:53	35213	0.9	9	46	53	7	0.051513672	3.4675781	-0.065673828	0.010009766	-0.9128418	27.286865	0.17749023	0	0	0	0	0	0	0	0	0	0.9152832	0.084716797	0.27026367	0.13745117	0.10961914	-0.022705078	0.142	36117.08	-0.053	698.64	0.188
148	149	149	Category E	-0.059814453	0.047851563	-0.85180664	-0.28881836	0.03125	0.44433594	0	0.19	8/11/2017	8	11	2017	9:46:54	35214	0	9	46	54	7	0.051513672	3.4675781	-0.063720703	0.010009766	-0.9128418	26.585693	0.071777344	0	0	0	0	0	0	0	0	0	0.91503906	0.084960938	0.1027832	0.00390625	0.037597656	0.061035156	0.13	36253.92	-0.056	821.15	0.123
149	150	150	Category E	0.023925781	0.083984375	-0.671875	-0.33300781	0.003417969	0.41772461	0	0.064	8/11/2017	8	11	2017	9:46:54	35214	0.1	9	46	54	7	0.051513672	3.4675781	-0.059326172	0.009521484	-0.91259766	25.481201	0.26538086	0	0	0	0	0	0	0	0	0	0.91455078	0.085449219	0.3984375	0.083251953	0.07421875	0.24072266	0.103	36603.89	-0.027	434.26	0.116
150	151	151	Category E	0.26391602	0.071777344	-1.1879883	-0.32397461	-0.001708984	0.4296875	0	0.116	8/11/2017	8	11	2017	9:46:54	35214	0.2	9	46	54	7	0.051513672	3.4675781	-0.055419922	0.009765625	-0.91259766	23.391602	0.42626953	0	0	0	0	0	0	0	0	0	0.91430664	0.085693359	0.65673828	0.31933594	0.061767578	-0.27514648	0.1	36647.23	-0.022	354.79	0.104
151	152	152	Category E	0.23999023	-0.023925781	-0.93579102	-0.31518555	-0.00390625	0.43164063	0	0.056	8/11/2017	8	11	2017	9:46:54	35214	0.3	9	46	54	7	0.051513672	3.4675781	-0.05078125	0.009765625	-0.91210938	23.162354	0.29370117	0	0	0	0	0	0	0	0	0	0.91357422	0.086425781	0.34790039	0.29077148	-0.033691406	-0.0234375	0.101	36632.67	-0.017	265.28	0.104
152	153	153	Category E	0.20385742	-0.035888672	-0.75585938	-0.33276367	0.016845703	0.4152832	0	0.104	8/11/2017	8	11	2017	9:46:54	35214	0.4	9	46	54	7	0.051513672	3.4675781	-0.045654297	0.010009766	-0.91162109	22.529297	0.29760742	0	0	0	0	0	0	0	0	0	0.9128418	0.087158203	0.45117188	0.24951172	-0.045898438	0.15576172	0.076	37038.15	0.022	-361.44	0.104
153	154	154	Category E	0.083984375	-0.095947266	-0.76782227	-0.33935547	0.044921875	0.40380859	0	0.077	8/11/2017	8	11	2017	9:46:54	35214	0.5	9	46	54	7	0.051513672	3.4675781	-0.040771484	0.010009766	-0.91137695	20.618652	0.21777344	0	0	0	0	0	0	0	0	0	0.91235352	0.087646484	0.37451172	0.12475586	-0.10595703	0.14355469	0.099	36661.91	0.002	-29.24	0.104
154	155	155	Category E	0.16796875	-0.11987305	-0.69580078	-0.34887695	0.061035156	0.39746094	0	0.04	8/11/2017	8	11	2017	9:46:54	35214	0.6	9	46	54	7	0.051513672	3.4675781	-0.036376953	0.009521484	-0.91113281	18.87793	0.32397461	0	0	0	0	0	0	0	0	0	0.91186523	0.088134766	0.54931641	0.2043457	-0.12939453	0.21533203	0.093	36752.6	0.023	-325.46	0.104
155	156	156	Category E	0.14379883	0.071777344	-1.1518555	-0.32739258	0.066162109	0.41577148	0	0.204	8/11/2017	8	11	2017	9:46:54	35214	0.7	9	46	54	7	0.051513672	3.4675781	-0.031738281	0.009521484	-0.91088867	17.667725	0.30444336	0	0	0	0	0	0	0	0	0	0.91137695	0.088623047	0.47851563	0.17553711	0.062011719	-0.24072266	0.103	36603.89	0.029	-373.47	0.119
156	157	157	Category E	0.15576172	0.13183594	-1.0078125	-0.29223633	0.062744141	0.44262695	0	0.079	8/11/2017	8	11	2017	9:46:54	35214	0.8	9	46	54	7	0.051513672	3.4675781	-0.027099609	0.009033203	-0.91015625	15.253906	0.24072266	0	0	0	0	0	0	0	0	0	0.91064453	0.089355469	0.40283203	0.18286133	0.12255859	-0.097412109	0.114	36453.26	0.032	-379.71	0.165
157	158	158	Category E	0.095947266	0.071777344	-0.83984375	-0.27832031	0.018066406	0.45239258	0	0.119	8/11/2017	8	11	2017	9:46:54	35214	0.9	9	46	54	7	0.051513672	3.4675781	-0.022705078	0.009277344	-0.90893555	13.578369	0.15087891	0	0	0	0	0	0	0	0	0	0.90942383	0.090576172	0.25024414	0.11865234	0.062255859	0.069091797	0.133	36218.78	0.024	-260.15	0.165
158	159	159	Category E	0.059814453	0.083984375	-0.80395508	-0.2512207	0	0.46337891	0	0.165	8/11/2017	8	11	2017	9:46:55	35215	0	9	46	55	7	0.051513672	3.4675781	-0.018066406	0.009277344	-0.90844727	10.9104	0.15039063	0	0	0	0	0	0	0	0	0	0.90869141	0.091308594	0.25732422	0.077880859	0.074462891	0.10449219	0.153	35999.64	0.004	-41.01	0.165
159	160	160	Category E	-0.3359375	0.14379883	-0.92382813	-0.23168945	-0.007080078	0.46826172	0	0.194	8/11/2017	8	11	2017	9:46:55	35215	0.1	9	46	55	7	0.051513672	3.4675781	-0.013427734	0.009277344	-0.90820313	7.3945313	0.34936523	0	0	0	0	0	0	0	0	0	0.90844727	0.091552734	0.47216797	-0.32226563	0.13427734	-0.015380859	0.129	36265.77	0.014	-159.67	0.159
160	161	161	Category E	-0.071777344	0.059814453	-0.83984375	-0.22900391	-0.021484375	0.47143555	0	0.159	8/11/2017	8	11	2017	9:46:55	35215	0.2	9	46	55	7	0.051513672	3.4675781	-0.009033203	0.008300781	-0.90869141	4.7697754	0.10620117	0	0	0	0	0	0	0	0	0	0.90869141	0.091308594	0.18261719	-0.0625	0.051269531	0.068847656	0.139	36150.38	0	0	0.159
161	162	162	Category E	-0.11987305	0.17993164	-1.3317871	-0.14941406	-0.03125	0.49291992	0	0.058	8/11/2017	8	11	2017	9:46:55	35215	0.3	9	46	55	7	0.051513672	3.4675781	-0.006103516	0.009033203	-0.91113281	2.0058594	0.46777344	0	0	0	0	0	0	0	0	0	0.91113281	0.088867188	0.70483398	-0.11352539	0.1706543	-0.42041016	0.124	36326.21	0	0	0.159
162	163	163	Category E	-0.11987305	-0.059814453	-1.0559082	-0.1171875	-0.014892578	0.49731445	0	0.139	8/11/2017	8	11	2017	9:46:55	35215	0.4	9	46	55	7	0.051513672	3.4675781	-0.005615234	0.008300781	-0.91162109	2.21875	0.19604492	0	0	0	0	0	0	0	0	0	0.91162109	0.088378906	0.32666016	-0.11401367	-0.068115234	-0.14404297	0.111	36493.13	-0.009	125.09	0.139
163	164	164	Category E	-0.083984375	-0.011962891	-0.93579102	-0.13452148	-0.0078125	0.49829102	0	0.031	8/11/2017	8	11	2017	9:46:55	35215	0.5	9	46	55	7	0.051513672	3.4675781	-0.000732422	0.007324219	-0.91210938	4.6193848	0.088378906	0	0	0	0	0	0	0	0	0	0.91210938	0.087890625	0.12597656	-0.083007813	-0.019287109	-0.0234375	0.1	36647.23	-0.009	136.65	0.132
164	165	165	Category E	-0.095947266	0.095947266	-0.99584961	-0.15869141	0.023193359	0.48925781	0	0.086	8/11/2017	8	11	2017	9:46:55	35215	0.6	9	46	55	7	0.051513672	3.4675781	-0.000732422	0.006103516	-0.91455078	4.6159668	0.15380859	0	0	0	0	0	0	0	0	0	0.91455078	0.085449219	0.26611328	-0.094970703	0.089599609	-0.081054688	0.087	36848.15	-0.01	171.84	0.105
165	166	166	Category E	-0.3359375	0.047851563	-0.89990234	-0.17773438	0.058105469	0.48217773	0	0.132	8/11/2017	8	11	2017	9:46:55	35215	0.7	9	46	55	7	0.051513672	3.4675781	0.000976563	0.005371094	-0.91064453	1.6674805	0.33959961	0	0	0	0	0	0	0	0	0	0.91064453	0.089355469	0.39013672	-0.33691406	0.042236328	0.010742188	0.095	36721.85	-0.019	316.3	0.132
166	167	167	Category E	-0.14379883	-0.071777344	-0.671875	-0.21484375	0.088867188	0.46777344	0	0.077	8/11/2017	8	11	2017	9:46:55	35215	0.8	9	46	55	7	0.051513672	3.4675781	0.002929688	0.004638672	-0.91040039	0.70361328	0.2902832	0	0	0	0	0	0	0	0	0	0.91040039	0.089599609	0.46191406	-0.14672852	-0.076416016	0.23852539	0.11	36506.61	-0.033	513.38	0.132
167	168	168	Category E	-0.11987305	-0.11987305	-1.1757813	-0.17871094	0.099121094	0.47216797	0	0.105	8/11/2017	8	11	2017	9:46:55	35215	0.9	9	46	55	7	0.051513672	3.4675781	0.004882813	0.003417969	-0.91162109	0.99194336	0.31689453	0	0	0	0	0	0	0	0	0	0.91162109	0.088378906	0.51220703	-0.12475586	-0.12329102	-0.26391602	0.128	36277.71	-0.051	742.28	0.132
168	169	169	Category E	-0.14379883	0.095947266	-0.82788086	-0.16674805	0.081054688	0.47851563	0	0.229	8/11/2017	8	11	2017	9:46:56	35216	0	9	46	56	7	0.051513672	3.4675781	0.009033203	0.003417969	-0.91235352	3.0236816	0.19750977	0	0	0	0	0	0	0	0	0	0.91235352	0.087646484	0.32983398	-0.15283203	0.092285156	0.084472656	0.128	36277.71	-0.049	706.53	0.132
169	170	170	Category E	-0.16796875	-0.047851563	-0.70776367	-0.14526367	0.069824219	0.48535156	0	0.144	8/11/2017	8	11	2017	9:46:56	35216	0.1	9	46	56	7	0.051513672	3.4675781	0.010009766	0.002685547	-0.91381836	4.5786133	0.27685547	0	0	0	0	0	0	0	0	0	0.91381836	0.086181641	0.43481445	-0.17797852	-0.050537109	0.20605469	0.121	36363.43	-0.041	603.2	0.144
170	171	171	Category E	-0.37182617	-0.011962891	-0.86376953	-0.12280273	0.067626953	0.48925781	0	0.083	8/11/2017	8	11	2017	9:46:56	35216	0.2	9	46	56	7	0.051513672	3.4675781	0.009765625	0.002685547	-0.90991211	3.1437988	0.38476563	0	0	0	0	0	0	0	0	0	0.90991211	0.090087891	0.44238281	-0.3815918	-0.014648438	0.046142578	0.133	36218.78	-0.04	533.82	0.149
171	172	172	Category E	-0.27587891	0.095947266	-0.86376953	-0.10717773	0.0390625	0.49731445	0	0.09	8/11/2017	8	11	2017	9:46:56	35216	0.3	9	46	56	7	0.051513672	3.4675781	0.011474609	0.002197266	-0.90942383	0.44482422	0.30566406	0	0	0	0	0	0	0	0	0	0.90966797	0.090332031	0.42675781	-0.28735352	0.093505859	0.045654297	0.143	36106.1	-0.05	646.5	0.168
172	173	173	Category E	-0.40795898	-0.11987305	-0.76782227	-0.045654297	0.001464844	0.50219727	0	0.149	8/11/2017	8	11	2017	9:46:56	35216	0.4	9	46	56	7	0.051513672	3.4675781	0.012695313	0.002929688	-0.90991211	0.28393555	0.46069336	0	0	0	0	0	0	0	0	0	0.91015625	0.08984375	0.68579102	-0.4206543	-0.12280273	0.14208984	0.135	36195.71	-0.052	719.16	0.149
173	174	174	Category E	-0.21582031	0	-1.355957	-0.034423828	0.028564453	0.49780273	0	0.168	8/11/2017	8	11	2017	9:46:56	35216	0.5	9	46	56	7	0.051513672	3.4675781	0.017333984	0.003173828	-0.91040039	1.3742676	0.50268555	0	0	0	0	0	0	0	0	0	0.91064453	0.089355469	0.68188477	-0.2331543	-0.003173828	-0.4453125	0.133	36218.78	-0.055	783.24	0.168
174	175	175	Category E	-0.2878418	-0.14379883	-1.0197754	-0.019287109	0.010498047	0.50390625	0	0.176	8/11/2017	8	11	2017	9:46:56	35216	0.6	9	46	56	7	0.051513672	3.4675781	0.019287109	0.003173828	-0.91259766	1.1335449	0.35693359	0	0	0	0	0	0	0	0	0	0.91259766	0.087402344	0.56152344	-0.30712891	-0.14697266	-0.10693359	0.164	35888.85	-0.077	959.3	0.168
175	176	176	Category E	-0.23999023	0.15576172	-0.69580078	-0.083496094	0.049804688	0.49682617	0	0.136	8/11/2017	8	11	2017	9:46:56	35216	0.7	9	46	56	7	0.051513672	3.4675781	0.020263672	0.005371094	-0.90771484	2.0322266	0.36767578	0	0	0	0	0	0	0	0	0	0.90795898	0.092041016	0.62255859	-0.26025391	0.15014648	0.21191406	0.166	35869.36	-0.081	1011.83	0.168
176	177	177	Category E	-0.32397461	-0.035888672	-0.80395508	-0.12182617	0.038330078	0.49560547	0	0.268	8/11/2017	8	11	2017	9:46:56	35216	0.8	9	46	56	7	0.051513672	3.4675781	0.019775391	0.004638672	-0.90600586	3.104248	0.36083984	0	0	0	0	0	0	0	0	0	0.90625	0.09375	0.48657227	-0.34375	-0.040527344	0.10205078	0.167	35859.68	-0.09	1160.31	0.168
177	178	178	Category E	-0.37182617	-0.011962891	-0.80395508	-0.14575195	0.064941406	0.48632813	0	0.104	8/11/2017	8	11	2017	9:46:56	35216	0.9	9	46	56	7	0.051513672	3.4675781	0.020019531	0.005615234	-0.90820313	2.1452637	0.40600586	0	0	0	0	0	0	0	0	0	0.90844727	0.091552734	0.51391602	-0.3918457	-0.017578125	0.10424805	0.166	35869.36	-0.084	1062.59	0.176
178	179	179	Category E	-0.095947266	0.095947266	-0.69580078	-0.12841797	0.087402344	0.48803711	0	0.153	8/11/2017	8	11	2017	9:46:57	35217	0	9	46	57	7	0.051513672	3.4675781	0.021484375	0.005615234	-0.90917969	4.3232422	0.25976563	0	0	0	0	0	0	0	0	0	0.90942383	0.090576172	0.42114258	-0.11743164	0.090087891	0.21337891	0.168	35850.05	-0.088	1116.58	0.16
179	180	180	Category E	-0.26391602	-0.11987305	-1.2719727	-0.10986328	0.073486328	0.49414063	0	0.16	8/11/2017	8	11	2017	9:46:57	35217	0.1	9	46	57	7	0.051513672	3.4675781	0.022460938	0.005371094	-0.91015625	6.5683594	0.47802734	0	0	0	0	0	0	0	0	0	0.91040039	0.089599609	0.7734375	-0.28637695	-0.12524414	-0.36157227	0.17	35830.93	-0.091	1153.31	0.16
180	181	181	Category E	-0.10791016	0.047851563	-1.1398926	-0.094238281	0.080078125	0.48779297	0	0.192	8/11/2017	8	11	2017	9:46:57	35217	0.2	9	46	57	7	0.051513672	3.4675781	0.021972656	0.006103516	-0.90551758	8.3320313	0.27099609	0	0	0	0	0	0	0	0	0	0.90600586	0.093994141	0.40576172	-0.12988281	0.041503906	-0.23413086	0.131	36242.13	-0.06	889.85	0.16
181	182	182	Category E	-0.14379883	0.095947266	-0.76782227	-0.10449219	0.063476563	0.49414063	0	0.148	8/11/2017	8	11	2017	9:46:57	35217	0.3	9	46	57	7	0.051513672	3.4675781	0.021972656	0.006835938	-0.90527344	9.5683594	0.23291016	0	0	0	0	0	0	0	0	0	0.90551758	0.094482422	0.39233398	-0.16577148	0.088867188	0.13745117	0.146	36073.55	-0.07	964.6	0.16
182	183	183	Category E	-0.083984375	0.035888672	-0.85180664	-0.13818359	0.068603516	0.49121094	0	0.034	8/11/2017	8	11	2017	9:46:57	35217	0.4	9	46	57	7	0.051513672	3.4675781	0.0234375	0.007568359	-0.90673828	9.6860352	0.1237793	0	0	0	0	0	0	0	0	0	0.90698242	0.093017578	0.19042969	-0.10742188	0.028076172	0.054931641	0.143	36106.1	-0.072	1025.88	0.16
183	184	184	Category E	-0.44384766	0	-0.83984375	-0.15405273	0.059326172	0.48779297	0	0.194	8/11/2017	8	11	2017	9:46:57	35217	0.5	9	46	57	7	0.051513672	3.4675781	0.025878906	0.008789063	-0.90893555	10.129883	0.47485352	0	0	0	0	0	0	0	0	0	0.90942383	0.090576172	0.54760742	-0.46972656	-0.008789063	0.069091797	0.133	36218.78	-0.061	894.01	0.148
184	185	185	Category E	-0.26391602	-0.047851563	-0.73193359	-0.16870117	0.034179688	0.48925781	0	0.135	8/11/2017	8	11	2017	9:46:57	35217	0.6	9	46	57	7	0.051269531	3.5304199	0.029296875	0.010742188	-0.90893555	8.1730957	0.34765625	0	0	0	0	0	0	0	0	0	0.90966797	0.090332031	0.52929688	-0.29321289	-0.05859375	0.17700195	0.12	36376	-0.033	472.15	0.135
185	186	186	Category E	-0.40795898	-0.023925781	-0.94799805	-0.13061523	0.038818359	0.49267578	0	0.099	8/11/2017	8	11	2017	9:46:57	35217	0.7	9	46	57	7	0.051269531	3.5304199	0.031982422	0.010253906	-0.91015625	15.214844	0.44311523	0	0	0	0	0	0	0	0	0	0.91064453	0.089355469	0.51220703	-0.43994141	-0.034179688	-0.037597656	0.103	36603.89	-0.022	345.31	0.11
186	187	187	Category K	0.047851563	-0.14379883	-0.79199219	0.061279297	0.10595703	0.47509766	0	0.11	8/11/2017	8	11	2017	10:15:49	36949	0	10	15	49	36	0.051025391	3.5545898	0.033447266	0.010498047	-0.90527344	23.942871	0.19189453	0	0	0	0	0	0	0	0	0	0.90576172	0.094238281	0.28198242	0.014160156	-0.15429688	0.11328125	0.104	36589.67	-0.019	291.52	0.11
187	188	188	Category K	-0.023925781	-0.011962891	-0.89990234	0.071533203	0.10327148	0.47509766	0	0.047	8/11/2017	8	11	2017	10:15:49	36949	0.099	10	15	49	36	0.051025391	3.5545898	0.034423828	0.008300781	-0.90405273	40.840088	0.062011719	0	0	0	0	0	0	0	0	0	0.90454102	0.095458984	0.083007813	-0.058349609	-0.020263672	0.004150391	0.089	36815.72	-0.016	278.11	0.107
188	189	189	Category K	0.16796875	-0.011962891	-0.89990234	0.058105469	0.092773438	0.4753418	0	0.041	8/11/2017	8	11	2017	10:15:49	36949	0.199	10	15	49	36	0.051025391	3.5545898	0.035888672	0.007080078	-0.90380859	66.364258	0.13305664	0	0	0	0	0	0	0	0	0	0.90454102	0.095458984	0.15478516	0.13183594	-0.019042969	0.00390625	0.074	37075.07	0.009	-160.2	0.107
189	190	190	Category K	0.13183594	0.023925781	-0.93579102	0.066650391	0.093994141	0.47827148	0	0.107	8/11/2017	8	11	2017	10:15:49	36949	0.3	10	15	49	36	0.051025391	3.5545898	0.039306641	0.006591797	-0.90454102	89.710938	0.098876953	0	0	0	0	0	0	0	0	0	0.90551758	0.094482422	0.140625	0.092285156	0.017089844	-0.031005859	0.076	37038.15	0.007	-123.28	0.11
190	191	191	Category K	0.19189453	0	-0.89990234	0.058349609	0.094970703	0.47949219	0	0.041	8/11/2017	8	11	2017	10:15:49	36949	0.4	10	15	49	36	0.051025391	3.5545898	0.041503906	0.005371094	-0.9074707	105.15942	0.15039063	0	0	0	0	0	0	0	0	0	0.90844727	0.091552734	0.16333008	0.15014648	-0.005371094	0.007568359	0.078	37002.02	0.008	-137.43	0.107
191	192	192	Category K	0.19189453	0.023925781	-0.87597656	0.058349609	0.094970703	0.48144531	0	0.11	8/11/2017	8	11	2017	10:15:49	36949	0.5	10	15	49	36	0.051025391	3.5545898	0.040771484	0.004394531	-0.90405273	114.93359	0.15478516	0	0	0	0	0	0	0	0	0	0.9050293	0.094970703	0.19848633	0.15087891	0.019287109	0.028076172	0.084	36897.95	0.008	-129.78	0.11
192	193	193	Category K	0.19189453	0.011962891	-0.91186523	0.059082031	0.093017578	0.47631836	0	0.126	8/11/2017	8	11	2017	10:15:49	36949	0.6	10	15	49	36	0.051025391	3.5545898	0.040283203	0.004638672	-0.90356445	119.93799	0.15161133	0	0	0	0	0	0	0	0	0	0.90454102	0.095458984	0.16674805	0.15136719	0.007080078	-0.008056641	0.098	36676.71	-0.015	238.16	0.126
193	194	194	Category K	0.19189453	0.011962891	-0.89990234	0.0625	0.099365234	0.48120117	0	0.08	8/11/2017	8	11	2017	10:15:49	36949	0.7	10	15	49	36	0.051025391	3.5545898	0.040283203	0.005126953	-0.90527344	120.74756	0.15161133	0	0	0	0	0	0	0	0	0	0.90625	0.09375	0.16357422	0.15136719	0.006591797	0.005371094	0.101	36632.67	-0.003	44.04	0.127
194	195	195	Category K	0.19189453	0	-0.91186523	0.059082031	0.095214844	0.48046875	0	0.127	8/11/2017	8	11	2017	10:15:49	36949	0.8	10	15	49	36	0.051025391	3.5545898	0.041748047	0.006591797	-0.90673828	121.88086	0.15014648	0	0	0	0	0	0	0	0	0	0.90771484	0.092285156	0.16137695	0.14990234	-0.006591797	-0.004882813	0.116	36427.14	-0.004	52.6	0.127
195	196	196	Category K	0.20385742	-0.047851563	-0.91186523	0.0625	0.098632813	0.47631836	0	0.127	8/11/2017	8	11	2017	10:15:49	36949	0.9	10	15	49	36	0.051025391	3.5288086	0.042236328	0.008056641	-0.90966797	118.1167	0.17089844	0	0	0	0	0	0	0	0	0	0.91064453	0.089355469	0.21948242	0.16137695	-0.055908203	-0.001953125	0.132	36230.42	-0.016	196.72	0.129
196	197	197	Category K	0.16796875	-0.011962891	-0.88793945	0.053466797	0.096679688	0.47460938	0	0.129	8/11/2017	8	11	2017	10:15:50	36950	0	10	15	50	36	0.051025391	3.5288086	0.042724609	0.007080078	-0.90625	109.80225	0.12768555	0	0	0	0	0	0	0	0	0	0.9074707	0.092529297	0.16259766	0.125	-0.019042969	0.018310547	0.146	36073.55	-0.011	122.16	0.147
197	198	198	Category K	0.19189453	-0.011962891	-0.88793945	0.0625	0.099365234	0.47631836	0	0.203	8/11/2017	8	11	2017	10:15:50	36950	0.1	10	15	50	36	0.051025391	3.5288086	0.043701172	0.005615234	-0.90527344	92.591064	0.15014648	0	0	0	0	0	0	0	0	0	0.90649414	0.093505859	0.18310547	0.14794922	-0.017578125	0.017333984	0.157	35958.63	-0.028	307.14	0.147
198	199	199	Category K	0.19189453	0.011962891	-0.91186523	0.055175781	0.096923828	0.48046875	0	0.21	8/11/2017	8	11	2017	10:15:50	36950	0.2	10	15	50	36	0.051025391	3.5288086	0.045166016	0.004638672	-0.90625	64.690186	0.14672852	0	0	0	0	0	0	0	0	0	0.9074707	0.092529297	0.15917969	0.14648438	0.007080078	-0.005371094	0.157	35958.63	-0.024	260.15	0.147
199	200	200	Category K	0.19189453	0.023925781	-0.91186523	0.05078125	0.094726563	0.48046875	0	0.147	8/11/2017	8	11	2017	10:15:50	36950	0.3	10	15	50	36	0.051025391	3.5288086	0.047119141	0.003662109	-0.90722656	36.632324	0.14599609	0	0	0	0	0	0	0	0	0	0.90844727	0.091552734	0.16918945	0.14453125	0.020019531	-0.004394531	0.143	36106.1	-0.017	195.7	0.147
200	201	201	Category K	0.16796875	0.011962891	-0.91186523	0.054443359	0.09765625	0.47729492	0	0.128	8/11/2017	8	11	2017	10:15:50	36950	0.4	10	15	50	36	0.051025391	3.5288086	0.053710938	0.001953125	-0.90722656	18.198975	0.11450195	0	0	0	0	0	0	0	0	0	0.90869141	0.091308594	0.12866211	0.11401367	0.010009766	-0.004394531	0.139	36150.38	-0.03	369.82	0.147
201	202	202	Category K	0.16796875	0.011962891	-0.91186523	0.056884766	0.095947266	0.47875977	0	0.046	8/11/2017	8	11	2017	10:15:50	36950	0.5	10	15	50	36	0.051025391	3.5288086	0.056884766	0.000976563	-0.90795898	6.3549805	0.11132813	0	0	0	0	0	0	0	0	0	0.90966797	0.090332031	0.12548828	0.11083984	0.010742188	-0.003662109	0.124	36326.21	-0.008	100.93	0.128
202	203	203	Category K	0.20385742	0	-0.89990234	0.061523438	0.10351563	0.47924805	0	0.105	8/11/2017	8	11	2017	10:15:50	36950	0.6	10	15	50	36	0.051025391	3.5288086	0.060791016	-0.000976563	-0.90234375	1.1230469	0.14282227	0	0	0	0	0	0	0	0	0	0.90454102	0.095458984	0.14648438	0.14282227	0.000976563	0.002441406	0.102	36618.22	-0.015	229.93	0.109
203	204	204	Category K	0.19189453	-0.011962891	-0.89990234	0.055664063	0.10009766	0.48144531	0	0.109	8/11/2017	8	11	2017	10:15:50	36950	0.7	10	15	50	36	0.051025391	3.5288086	0.064697266	-0.000244141	-0.90063477	1.1782227	0.12744141	0	0	0	0	0	0	0	0	0	0.90307617	0.096923828	0.13964844	0.12695313	-0.011474609	0.000732422	0.091	36783.88	0.004	-62.03	0.105
204	205	205	Category K	0.16796875	0	-0.88793945	0.055175781	0.09765625	0.48242188	0	0.079	8/11/2017	8	11	2017	10:15:50	36950	0.8	10	15	50	36	0.051025391	3.5288086	0.068115234	0	-0.89990234	2.2973633	0.1003418	0	0	0	0	0	0	0	0	0	0.90258789	0.097412109	0.11181641	0.099609375	0	0.011962891	0.077	37019.99	0.016	-267.39	0.08
205	206	206	Category K	0.17993164	0	-0.91186523	0.055175781	0.099365234	0.47851563	0	0.08	8/11/2017	8	11	2017	10:15:50	36950	0.9	10	15	50	36	0.051025391	3.5288086	0.071777344	-0.001220703	-0.8984375	1.9592285	0.10864258	0	0	0	0	0	0	0	0	0	0.90136719	0.098632813	0.12255859	0.10791016	0.001220703	-0.013183594	0.076	37038.15	0.034	-531.54	0.105
206	207	207	Category K	0.21582031	0	-0.91186523	0.056152344	0.099121094	0.47729492	0	0.045	8/11/2017	8	11	2017	10:15:51	36951	0	10	15	51	36	0.051025391	3.5288086	0.077880859	-0.002197266	-0.89746094	2.3105469	0.13842773	0	0	0	0	0	0	0	0	0	0.90087891	0.099121094	0.15429688	0.13769531	0.002197266	-0.014160156	0.077	37019.99	0.038	-579.84	0.109
207	208	208	Category K	0.19189453	0	-0.92382813	0.057617188	0.10009766	0.47705078	0	0.039	8/11/2017	8	11	2017	10:15:51	36951	0.1	10	15	51	36	0.051025391	3.5288086	0.080322266	-0.001708984	-0.89941406	2.7346191	0.11401367	0	0	0	0	0	0	0	0	0	0.90307617	0.096923828	0.13769531	0.11132813	0.001708984	-0.024169922	0.077	37019.99	0.026	-416.1	0.089
208	209	209	Category K	0.19189453	0.011962891	-0.92382813	0.051025391	0.097900391	0.47851563	0	0.111	8/11/2017	8	11	2017	10:15:51	36951	0.2	10	15	51	36	0.051025391	3.5288086	0.081298828	-0.000976563	-0.89526367	2.5498047	0.11450195	0	0	0	0	0	0	0	0	0	0.89892578	0.10107422	0.15185547	0.11035156	0.012939453	-0.028320313	0.079	36984.24	0.023	-366.02	0.089
209	210	210	Category K	0.17993164	0.011962891	-0.89990234	0.051513672	0.10302734	0.48339844	0	0.112	8/11/2017	8	11	2017	10:15:51	36951	0.3	10	15	51	36	0.051025391	3.5288086	0.082519531	-0.002929688	-0.89648438	1.2875977	0.098388672	0	0	0	0	0	0	0	0	0	0.90039063	0.099609375	0.11523438	0.097167969	0.014892578	-0.003173828	0.08	36966.63	0.027	-418.96	0.111
210	211	211	Category K	0.19189453	0	-0.93579102	0.051269531	0.10229492	0.47436523	0	0.089	8/11/2017	8	11	2017	10:15:51	36951	0.4	10	15	51	36	0.051025391	3.5288086	0.083251953	-0.001220703	-0.90039063	0.64111328	0.11401367	0	0	0	0	0	0	0	0	0	0.90429688	0.095703125	0.14501953	0.10839844	0.001220703	-0.03515625	0.093	36752.6	0.017	-245.99	0.111
211	212	212	Category K	0.16796875	0	-0.91186523	0.052246094	0.096923828	0.47241211	0	0.085	8/11/2017	8	11	2017	10:15:51	36951	0.5	10	15	51	36	0.051025391	3.5288086	0.086425781	0.000732422	-0.90209961	1.0356445	0.08203125	0	0	0	0	0	0	0	0	0	0.90625	0.09375	0.091796875	0.081298828	-0.000732422	-0.009521484	0.093	36752.6	-0.006	95.55	0.111
212	213	213	Category K	0.19189453	0	-0.89990234	0.049804688	0.10229492	0.47729492	0	0.123	8/11/2017	8	11	2017	10:15:51	36951	0.6	10	15	51	36	0.051025391	3.5288086	0.087646484	0.001708984	-0.90429688	1.3198242	0.10400391	0	0	0	0	0	0	0	0	0	0.90844727	0.091552734	0.11010742	0.10400391	-0.001708984	0.004394531	0.083	36914.87	0.005	-83.01	0.089
213	214	214	Category K	0.17993164	0.011962891	-0.92382813	0.052246094	0.10058594	0.47949219	0	0.042	8/11/2017	8	11	2017	10:15:51	36951	0.7	10	15	51	36	0.051025391	3.5288086	0.090332031	0.005615234	-0.9074707	1.3815918	0.091064453	0	0	0	0	0	0	0	0	0	0.91186523	0.088134766	0.11181641	0.089355469	0.006103516	-0.016113281	0.078	37002.02	0.016	-264.86	0.089
214	215	215	Category K	0.19189453	0.023925781	-0.89990234	0.048828125	0.098144531	0.47753906	0	0.049	8/11/2017	8	11	2017	10:15:51	36951	0.8	10	15	51	36	0.051025391	3.5288086	0.090332031	0.007324219	-0.90258789	1.7387695	0.1027832	0	0	0	0	0	0	0	0	0	0.90722656	0.092773438	0.12084961	0.10131836	0.016357422	0.002685547	0.087	36848.15	0.006	-95.55	0.085
215	216	216	Category K	0.19189453	0.011962891	-0.87597656	0.051269531	0.098144531	0.4855957	0	0.085	8/11/2017	8	11	2017	10:15:51	36951	0.9	10	15	51	36	0.051025391	3.5288086	0.091552734	0.010009766	-0.90283203	2.0180664	0.10375977	0	0	0	0	0	0	0	0	0	0.9074707	0.092529297	0.12890625	0.10009766	0.001708984	0.026855469	0.085	36881.19	0.006	-97.31	0.085
216	217	217	Category K	0.19189453	0	-0.89990234	0.0546875	0.10058594	0.47851563	0	0.138	8/11/2017	8	11	2017	10:15:52	36952	0	10	15	52	36	0.051025391	3.5288086	0.092285156	0.010253906	-0.90673828	1.8491211	0.10009766	0	0	0	0	0	0	0	0	0	0.91162109	0.088378906	0.11669922	0.099365234	-0.010253906	0.006835938	0.077	37019.99	0.011	-188.13	0.076
217	218	218	Category K	0.19189453	-0.011962891	-0.88793945	0.051513672	0.10058594	0.47851563	0	0.075	8/11/2017	8	11	2017	10:15:52	36952	0.1	10	15	52	36	0.051025391	3.5288086	0.094238281	0.011962891	-0.90917969	1.1557617	0.10253906	0	0	0	0	0	0	0	0	0	0.9140625	0.0859375	0.14257813	0.097412109	-0.023925781	0.021240234	0.082	36931.95	0.004	-67.36	0.076
218	219	219	Category K	0.19189453	0.023925781	-0.88793945	0.048583984	0.1003418	0.47851563	0	0.074	8/11/2017	8	11	2017	10:15:52	36952	0.2	10	15	52	36	0.051025391	3.5288086	0.098144531	0.011230469	-0.91137695	0.24169922	0.097412109	0	0	0	0	0	0	0	0	0	0.91674805	0.083251953	0.12988281	0.093505859	0.012451172	0.0234375	0.08	36966.63	0	0	0.081
219	220	220	Category K	0.19189453	0	-0.89990234	0.055908203	0.098388672	0.48046875	0	0.076	8/11/2017	8	11	2017	10:15:52	36952	0.3	10	15	52	36	0.051025391	3.5288086	0.099365234	0.009521484	-0.91455078	0.017578125	0.093994141	0	0	0	0	0	0	0	0	0	0.91992188	0.080078125	0.11669922	0.092285156	-0.009521484	0.014648438	0.079	36984.24	-0.012	226.73	0.081
220	221	221	Category K	0.19189453	0	-0.88793945	0.047119141	0.099853516	0.47851563	0	0.035	8/11/2017	8	11	2017	10:15:52	36952	0.4	10	15	52	36	0.051025391	3.5288086	0.10302734	0.009521484	-0.90820313	0.066162109	0.091552734	0	0	0	0	0	0	0	0	0	0.9140625	0.0859375	0.11865234	0.088623047	-0.009521484	0.020263672	0.071	37131.98	-0.003	58.89	0.081
221	222	222	Category K	0.19189453	0.011962891	-0.89990234	0.046386719	0.099609375	0.47729492	0	0.081	8/11/2017	8	11	2017	10:15:52	36952	0.5	10	15	52	36	0.051025391	3.5288086	0.10498047	0.008056641	-0.9050293	0.37084961	0.086914063	0	0	0	0	0	0	0	0	0	0.91113281	0.088867188	0.095703125	0.086669922	0.003662109	0.005126953	0.076	37038.15	-0.018	365.58	0.081
222	223	223	Category K	0.17993164	0	-0.93579102	0.047363281	0.10351563	0.48461914	0	0.086	8/11/2017	8	11	2017	10:15:52	36952	0.6	10	15	52	36	0.051025391	3.5288086	0.10742188	0.006835938	-0.90722656	0.95068359	0.077880859	0	0	0	0	0	0	0	0	0	0.91357422	0.086425781	0.10766602	0.072265625	-0.006835938	-0.028320313	0.071	37131.98	-0.01	204.96	0.084
223	224	224	Category K	0.20385742	-0.011962891	-0.89990234	0.049804688	0.10229492	0.47949219	0	0.107	8/11/2017	8	11	2017	10:15:52	36952	0.7	10	15	52	36	0.051025391	3.5288086	0.10986328	0.006591797	-0.90820313	1.3288574	0.095947266	0	0	0	0	0	0	0	0	0	0.91479492	0.085205078	0.12060547	0.09375	-0.018554688	0.008300781	0.072	37112.79	-0.002	38.59	0.086
224	225	225	Category K	0.20385742	0.011962891	-0.88793945	0.052734375	0.10131836	0.47949219	0	0.044	8/11/2017	8	11	2017	10:15:52	36952	0.8	10	15	52	36	0.051025391	3.5288086	0.1171875	0.006591797	-0.90917969	1.5339355	0.089355469	0	0	0	0	0	0	0	0	0	0.91674805	0.083251953	0.11303711	0.086425781	0.005126953	0.021240234	0.087	36848.15	-0.018	322.86	0.086
225	226	226	Category K	0.20385742	-0.011962891	-0.87597656	0.044921875	0.10253906	0.48657227	0	0.084	8/11/2017	8	11	2017	10:15:52	36952	0.9	10	15	52	36	0.051025391	3.5288086	0.12207031	0.006835938	-0.91162109	1.3701172	0.091064453	0	0	0	0	0	0	0	0	0	0.91967773	0.080322266	0.13623047	0.081542969	-0.018798828	0.035644531	0.081	36949.2	-0.005	88.95	0.107
226	227	227	Category K	0.20385742	-0.011962891	-0.89990234	0.0546875	0.10400391	0.4753418	0	0.125	8/11/2017	8	11	2017	10:15:53	36953	0	10	15	53	36	0.051025391	3.5288086	0.12841797	0.007324219	-0.91137695	1.5366211	0.078613281	0	0	0	0	0	0	0	0	0	0.92041016	0.079589844	0.10620117	0.075195313	-0.019287109	0.011474609	0.085	36881.19	-0.005	85.44	0.107
227	228	228	Category K	0.20385742	0.011962891	-0.92382813	0.052978516	0.10302734	0.47338867	0	0.045	8/11/2017	8	11	2017	10:15:53	36953	0.111	10	15	53	36	0.051025391	3.5288086	0.12866211	0.009033203	-0.91333008	1.7021484	0.075683594	0	0	0	0	0	0	0	0	0	0.92260742	0.077392578	0.088134766	0.074951172	0.002685547	-0.010253906	0.073	37093.83	0.013	-229.24	0.103
228	229	229	Category K	0.20385742	0	-0.91186523	0.051513672	0.10375977	0.48046875	0	0.108	8/11/2017	8	11	2017	10:15:53	36953	0.222	10	15	53	36	0.051025391	3.5288086	0.12963867	0.009033203	-0.91381836	1.2158203	0.074462891	0	0	0	0	0	0	0	0	0	0.92285156	0.077148438	0.084960938	0.073974609	-0.009033203	0.001953125	0.083	36914.87	0.008	-130.99	0.103
229	230	230	Category K	0.20385742	-0.011962891	-0.91186523	0.044921875	0.098876953	0.47875977	0	0.035	8/11/2017	8	11	2017	10:15:53	36953	0.333	10	15	53	36	0.051025391	3.5288086	0.12890625	0.009033203	-0.91381836	0.97827148	0.077880859	0	0	0	0	0	0	0	0	0	0.92285156	0.077148438	0.098144531	0.074707031	-0.020996094	0.001953125	0.083	36914.87	0.006	-99.15	0.108
230	231	231	Category K	0.20385742	0	-0.91186523	0.050537109	0.1003418	0.47851563	0	0.103	8/11/2017	8	11	2017	10:15:53	36953	0.444	10	15	53	36	0.051025391	3.5288086	0.12841797	0.008789063	-0.9140625	0.89379883	0.075683594	0	0	0	0	0	0	0	0	0	0.9230957	0.076904297	0.086181641	0.075195313	-0.008789063	0.002197266	0.086	36864.59	-0.002	33.36	0.103
231	232	232	Category K	0.20385742	0	-0.88793945	0.043945313	0.097900391	0.48071289	0	0.083	8/11/2017	8	11	2017	10:15:53	36953	0.555	10	15	53	36	0.051025391	3.5288086	0.12744141	0.008544922	-0.9140625	0.85449219	0.081054688	0	0	0	0	0	0	0	0	0	0.9230957	0.076904297	0.11132813	0.076171875	-0.008544922	0.026123047	0.092	36768.17	-0.005	79.98	0.103
232	233	233	Category K	0.20385742	0	-0.89990234	0.046630859	0.10131836	0.47631836	0	0.147	8/11/2017	8	11	2017	10:15:53	36953	0.666	10	15	53	36	0.051025391	3.5288086	0.12597656	0.008056641	-0.91479492	0.49072266	0.079345703	0	0	0	0	0	0	0	0	0	0.92358398	0.076416016	0.10083008	0.077636719	-0.008056641	0.014892578	0.083	36914.87	0.004	-66.72	0.103
233	234	234	Category K	0.20385742	0.011962891	-0.88793945	0.051513672	0.10522461	0.48120117	0	0.08	8/11/2017	8	11	2017	10:15:53	36953	0.777	10	15	53	36	0.051025391	3.5288086	0.125	0.007324219	-0.91479492	0.2734375	0.083251953	0	0	0	0	0	0	0	0	0	0.92333984	0.076660156	0.11035156	0.078613281	0.004394531	0.026855469	0.098	36676.71	-0.019	307.53	0.13
234	235	235	Category K	0.19189453	0	-0.92382813	0.044921875	0.10327148	0.47851563	0	0.05	8/11/2017	8	11	2017	10:15:53	36953	0.888	10	15	53	36	0.051025391	3.5288086	0.12426758	0.007080078	-0.9152832	0.8918457	0.068359375	0	0	0	0	0	0	0	0	0	0.92358398	0.076416016	0.083007813	0.067382813	-0.007080078	-0.008300781	0.112	36479.74	-0.037	576.77	0.13
235	236	236	Category K	0.19189453	0	-0.88793945	0.044189453	0.10327148	0.47729492	0	0.13	8/11/2017	8	11	2017	10:15:54	36954	0	10	15	54	36	0.051025391	3.5288086	0.1237793	0.007324219	-0.9152832	1.1320801	0.073730469	0	0	0	0	0	0	0	0	0	0.92382813	0.076171875	0.1027832	0.067871094	-0.007324219	0.02734375	0.116	36427.14	-0.039	592.85	0.147
236	237	237	Category K	0.2277832	0.011962891	-0.92382813	0.047607422	0.10620117	0.47338867	0	0.184	8/11/2017	8	11	2017	10:15:54	36954	0.1	10	15	54	36	0.051025391	3.5288086	0.12255859	0.007568359	-0.91577148	1.291748	0.10522461	0	0	0	0	0	0	0	0	0	0.92382813	0.076171875	0.1171875	0.10498047	0.004150391	-0.0078125	0.135	36195.71	-0.047	636.15	0.13
237	238	238	Category K	0.21582031	0	-0.91186523	0.042480469	0.10498047	0.47729492	0	0.106	8/11/2017	8	11	2017	10:15:54	36954	0.2	10	15	54	36	0.051025391	3.5288086	0.12231445	0.007324219	-0.91601563	1.3635254	0.09375	0	0	0	0	0	0	0	0	0	0.92407227	0.075927734	0.10498047	0.093261719	-0.007324219	0.004150391	0.129	36265.77	-0.043	598.82	0.13
238	239	239	Category K	0.21582031	0	-0.88793945	0.046875	0.099609375	0.47949219	0	0.264	8/11/2017	8	11	2017	10:15:54	36954	0.3	10	15	54	36	0.051025391	3.5288086	0.12133789	0.007324219	-0.91625977	1.3845215	0.098876953	0	0	0	0	0	0	0	0	0	0.92431641	0.075683594	0.13012695	0.094238281	-0.007324219	0.028320313	0.133	36218.78	-0.058	837.73	0.13
239	240	240	Category K	0.19189453	0	-0.91186523	0.040771484	0.1015625	0.48266602	0	0.04	8/11/2017	8	11	2017	10:15:54	36954	0.4	10	15	54	36	0.051025391	3.5288086	0.12036133	0.007324219	-0.91601563	1.3847656	0.071777344	0	0	0	0	0	0	0	0	0	0.92407227	0.075927734	0.083007813	0.071289063	-0.007324219	0.004150391	0.126	36301.8	-0.049	718.19	0.106
240	241	241	Category K	0.19189453	0	-0.89990234	0.051513672	0.10229492	0.47631836	0	0.078	8/11/2017	8	11	2017	10:15:54	36954	0.5	10	15	54	36	0.051025391	3.5288086	0.11938477	0.006591797	-0.91601563	1.2700195	0.07421875	0	0	0	0	0	0	0	0	0	0.92382813	0.076171875	0.095214844	0.072265625	-0.006591797	0.016113281	0.109	36520.2	-0.029	446.43	0.106
241	242	242	Category K	0.17993164	0	-0.89990234	0.048339844	0.10302734	0.47753906	0	0.085	8/11/2017	8	11	2017	10:15:54	36954	0.6	10	15	54	36	0.051025391	3.5288086	0.1184082	0.006347656	-0.91625977	1.2209473	0.063720703	0	0	0	0	0	0	0	0	0	0.92382813	0.076171875	0.084228516	0.061279297	-0.006347656	0.016357422	0.116	36427.14	-0.039	592.85	0.091
242	243	243	Category K	0.19189453	0	-0.91186523	0.044189453	0.10205078	0.47729492	0	0.081	8/11/2017	8	11	2017	10:15:54	36954	0.7	10	15	54	36	0.051025391	3.5288086	0.11767578	0.006103516	-0.91650391	1.2524414	0.074462891	0	0	0	0	0	0	0	0	0	0.92407227	0.075927734	0.084960938	0.073974609	-0.006103516	0.004638672	0.087	36848.15	-0.021	383.16	0.087
243	244	244	Category K	0.20385742	0	-0.87597656	0.050537109	0.10595703	0.48046875	0	0.148	8/11/2017	8	11	2017	10:15:54	36954	0.8	10	15	54	36	0.051025391	3.5288086	0.11645508	0.006103516	-0.91699219	0.95043945	0.096679688	0	0	0	0	0	0	0	0	0	0.92431641	0.075683594	0.13452148	0.087158203	-0.006103516	0.041015625	0.095	36721.85	-0.032	572.02	0.087
244	245	245	Category K	0.19189453	0	-0.87597656	0.045654297	0.1027832	0.48486328	0	0.091	8/11/2017	8	11	2017	10:15:54	36954	0.9	10	15	54	36	0.051025391	3.5288086	0.11547852	0.006103516	-0.91748047	1.1535645	0.086914063	0	0	0	0	0	0	0	0	0	0.92480469	0.075195313	0.12402344	0.076171875	-0.006103516	0.041503906	0.093	36752.6	-0.024	418.41	0.091
245	246	246	Category K	0.14379883	-0.023925781	-0.82788086	0.043701172	0.10107422	0.4753418	0	0.087	8/11/2017	8	11	2017	10:15:55	36955	0	10	15	55	36	0.051025391	3.5288086	0.11474609	0.005615234	-0.91821289	2.9750977	0.099365234	0	0	0	0	0	0	0	0	0	0.92529297	0.074707031	0.14868164	0.028808594	-0.029541016	0.090332031	0.11	36506.61	-0.041	664.4	0.108
246	247	247	Category K	0.047851563	-0.047851563	-0.82788086	0.042724609	0.10888672	0.48242188	0	0.07	8/11/2017	8	11	2017	10:15:55	36955	0.1	10	15	55	36	0.051025391	3.5288086	0.11401367	0.005371094	-0.91821289	5.8764648	0.12402344	0	0	0	0	0	0	0	0	0	0.92529297	0.074707031	0.21020508	-0.066162109	-0.053222656	0.090332031	0.115	36440.15	-0.044	691.83	0.108
247	248	248	Category K	-0.023925781	-0.059814453	-0.83984375	0.052978516	0.11108398	0.47851563	0	0.186	8/11/2017	8	11	2017	10:15:55	36955	0.2	10	15	55	36	0.051025391	3.5288086	0.11279297	0.005371094	-0.91845703	10.928711	0.1706543	0	0	0	0	0	0	0	0	0	0.92553711	0.074462891	0.28076172	-0.13671875	-0.065185547	0.078613281	0.103	36603.89	-0.032	528.09	0.091
248	249	249	Category K	-0.047851563	-0.047851563	-0.92382813	0.068115234	0.11987305	0.47094727	0	0.108	8/11/2017	8	11	2017	10:15:55	36955	0.3	10	15	55	36	0.051025391	3.5288086	0.11206055	0.004882813	-0.91870117	16.960205	0.16870117	0	0	0	0	0	0	0	0	0	0.92553711	0.074462891	0.21801758	-0.15991211	-0.052734375	-0.004882813	0.102	36618.22	-0.028	456.85	0.108
249	250	250	Category K	-0.11987305	0.083984375	-1.0197754	0.10571289	0.13061523	0.45214844	0	0.079	8/11/2017	8	11	2017	10:15:55	36955	0.4	10	15	55	36	0.051025391	3.5288086	0.11132813	0.004638672	-0.91870117	22.959717	0.2644043	0	0	0	0	0	0	0	0	0	0.92529297	0.074707031	0.41137695	-0.23120117	0.079101563	-0.10083008	0.107	36547.67	-0.031	490.48	0.108
250	251	251	Category K	-0.11987305	0.15576172	-1.0078125	0.13232422	0.14477539	0.44238281	0	0.083	8/11/2017	8	11	2017	10:15:55	36955	0.5	10	15	55	36	0.051025391	3.5288086	0.1105957	0.004394531	-0.91870117	28.281982	0.28979492	0	0	0	0	0	0	0	0	0	0.92529297	0.074707031	0.47070313	-0.23046875	0.15112305	-0.088867188	0.11	36506.61	-0.038	606.18	0.108
251	252	252	Category K	-0.16796875	0.17993164	-1.0319824	0.16674805	0.1652832	0.42333984	0	0.116	8/11/2017	8	11	2017	10:15:55	36955	0.6	10	15	55	36	0.051025391	3.5288086	0.11010742	0.004150391	-0.91845703	32.230225	0.34765625	0	0	0	0	0	0	0	0	0	0.92504883	0.074951172	0.56689453	-0.27807617	0.17553711	-0.11328125	0.087	36848.15	-0.012	208.36	0.108
252	253	253	Category K	-0.19189453	0.19189453	-1.0197754	0.18652344	0.1574707	0.4128418	0	0.092	8/11/2017	8	11	2017	10:15:55	36955	0.7	10	15	55	36	0.051025391	3.5288086	0.10961914	0.00390625	-0.91894531	34.279541	0.36914063	0	0	0	0	0	0	0	0	0	0.92553711	0.074462891	0.59008789	-0.30151367	0.18774414	-0.10058594	0.088	36831.86	-0.027	505.08	0.111
253	254	254	Category K	-0.2277832	0.13183594	-0.97192383	0.17724609	0.16040039	0.41210938	0	0.049	8/11/2017	8	11	2017	10:15:55	36955	0.8	10	15	55	36	0.051025391	3.5288086	0.10888672	0.00390625	-0.91918945	33.903564	0.36376953	0	0	0	0	0	0	0	0	0	0.92578125	0.07421875	0.5168457	-0.33666992	0.12768555	-0.052490234	0.094	36737.16	-0.017	282.83	0.111
254	255	255	Category K	-0.19189453	0.071777344	-1.0319824	0.19042969	0.15356445	0.41186523	0	0.111	8/11/2017	8	11	2017	10:15:55	36955	0.9	10	15	55	36	0.051025391	3.5288086	0.10791016	0.003662109	-0.91918945	32.319824	0.32739258	0	0	0	0	0	0	0	0	0	0.92553711	0.074462891	0.48071289	-0.29980469	0.067871094	-0.11254883	0.093	36752.6	-0.009	145.35	0.111
255	256	256	Category K	-0.16796875	0.17993164	-1.0197754	0.19677734	0.15209961	0.40795898	0	0.118	8/11/2017	8	11	2017	10:15:56	36956	0	10	15	56	36	0.051025391	3.5288086	0.10717773	0.003173828	-0.91943359	26.911865	0.34179688	0	0	0	0	0	0	0	0	0	0.92578125	0.07421875	0.55175781	-0.27514648	0.17651367	-0.10009766	0.091	36783.88	-0.001	15.85	0.105
256	257	257	Category K	-0.17993164	0.095947266	-0.98388672	0.1965332	0.13378906	0.41210938	0	0.076	8/11/2017	8	11	2017	10:15:56	36956	0.1	10	15	56	36	0.051025391	3.5288086	0.10595703	0.002929688	-0.92016602	17.649658	0.30712891	0	0	0	0	0	0	0	0	0	0.92626953	0.073730469	0.44238281	-0.28588867	0.092773438	-0.063476563	0.088	36831.86	0.003	-47.98	0.105
257	258	258	Category K	-0.059814453	-0.071777344	-0.98388672	0.17700195	0.10375977	0.43212891	0	0.105	8/11/2017	8	11	2017	10:15:56	36956	0.2	10	15	56	36	0.051025391	3.5288086	0.10473633	0.002685547	-0.92041016	4.4924316	0.19140625	0	0	0	0	0	0	0	0	0	0.92626953	0.073730469	0.30249023	-0.16455078	-0.074462891	-0.063232422	0.086	36864.59	0.011	-172.96	0.105
258	259	259	Category K	0.011962891	-0.023925781	-0.94799805	0.14794922	0.094726563	0.44482422	0	0.074	8/11/2017	8	11	2017	10:15:56	36956	0.3	10	15	56	36	0.051025391	3.5288086	0.10400391	0.002441406	-0.92114258	10.306396	0.099365234	0	0	0	0	0	0	0	0	0	0.92700195	0.072998047	0.14526367	-0.092041016	-0.026367188	-0.026611328	0.08	36966.63	0.018	-289.92	0.076
259	260	260	Category K	0.023925781	-0.11987305	-0.76782227	0.12158203	0.080566406	0.46777344	0	0.036	8/11/2017	8	11	2017	10:15:56	36956	0.4	10	15	56	36	0.051025391	3.5288086	0.10327148	0.002197266	-0.921875	23.043457	0.21191406	0	0	0	0	0	0	0	0	0	0.92749023	0.072509766	0.35571289	-0.079345703	-0.12207031	0.15405273	0.067	37210.97	0.015	-279.02	0.076
260	261	261	Category K	0.047851563	-0.071777344	-0.88793945	0.11206055	0.079589844	0.46386719	0	0.076	8/11/2017	8	11	2017	10:15:56	36956	0.5	10	15	56	36	0.051025391	3.5288086	0.1027832	0.001708984	-0.92211914	34.42041	0.097900391	0	0	0	0	0	0	0	0	0	0.92773438	0.072265625	0.16259766	-0.054931641	-0.073486328	0.034179688	0.068	37190.87	0.017	-309.68	0.076
261	262	262	Category K	0.059814453	0	-0.93579102	0.10473633	0.083984375	0.47094727	0	0.037	8/11/2017	8	11	2017	10:15:56	36956	0.6	10	15	56	36	0.051025391	3.5288086	0.10205078	0.001464844	-0.92236328	42.025391	0.044433594	0	0	0	0	0	0	0	0	0	0.92797852	0.072021484	0.057128906	-0.042236328	-0.001464844	-0.013183594	0.058	37403.73	0.022	-437.1	0.076
262	263	263	Category K	0.10791016	0	-0.93579102	0.1105957	0.084472656	0.46459961	0	0.082	8/11/2017	8	11	2017	10:15:56	36956	0.7	10	15	56	36	0.051025391	3.5288086	0.1015625	0.001220703	-0.92260742	45.314453	0.014404297	0	0	0	0	0	0	0	0	0	0.92822266	0.071777344	0.020263672	0.006103516	-0.001220703	-0.012939453	0.061	37336.94	0.026	-488.79	0.082
263	264	264	Category K	0.13183594	0.011962891	-0.92382813	0.10498047	0.086425781	0.46875	0	0.048	8/11/2017	8	11	2017	10:15:56	36956	0.8	10	15	56	36	0.051025391	3.5288086	0.10107422	0.001220703	-0.92260742	44.48584	0.032470703	0	0	0	0	0	0	0	0	0	0.92822266	0.071777344	0.042236328	0.030517578	0.010498047	-0.000976563	0.07	37151.38	0.025	-429.53	0.082
264	265	265	Category K	0.13183594	-0.023925781	-0.92382813	0.10668945	0.087402344	0.46875	0	0.09	8/11/2017	8	11	2017	10:15:56	36956	0.9	10	15	56	36	0.051025391	3.5288086	0.099853516	0.001220703	-0.9230957	40.883057	0.040527344	0	0	0	0	0	0	0	0	0	0.9284668	0.071533203	0.057617188	0.031738281	-0.025146484	-0.000488281	0.069	37171.01	0.029	-494.3	0.082
265	266	266	Category K	0.095947266	0	-0.93579102	0.10498047	0.088134766	0.47680664	0	0.087	8/11/2017	8	11	2017	10:15:57	36957	0	10	15	57	36	0.051025391	3.5288086	0.098632813	0.000732422	-0.92358398	36.248779	0.012207031	0	0	0	0	0	0	0	0	0	0.92895508	0.071044922	0.015625	-0.002685547	-0.000732422	-0.011962891	0.076	37038.15	0.027	-434.26	0.087
266	267	267	Category K	0.071777344	0	-0.94799805	0.11157227	0.087402344	0.46655273	0	0.073	8/11/2017	8	11	2017	10:15:57	36957	0.1	10	15	57	36	0.051025391	3.5288086	0.09765625	0.000732422	-0.92456055	29.715576	0.034912109	0	0	0	0	0	0	0	0	0	0.9296875	0.0703125	0.050048828	-0.025878906	-0.000732422	-0.023193359	0.08	36966.63	0.018	-289.92	0.087
267	268	268	Category K	0.059814453	-0.011962891	-0.92382813	0.11132813	0.085205078	0.46459961	0	0.078	8/11/2017	8	11	2017	10:15:57	36957	0.2	10	15	57	36	0.051025391	3.5288086	0.096679688	0.000976563	-0.92480469	21.441406	0.0390625	0	0	0	0	0	0	0	0	0	0.92993164	0.070068359	0.051025391	-0.036865234	-0.012939453	0.000976563	0.086	36864.59	0.003	-48.87	0.09
268	269	269	Category K	0.095947266	-0.011962891	-0.91186523	0.10693359	0.088134766	0.47290039	0	0.107	8/11/2017	8	11	2017	10:15:57	36957	0.3	10	15	57	36	0.051025391	3.5288086	0.095703125	0.000732422	-0.92480469	12.306641	0.018310547	0	0	0	0	0	0	0	0	0	0.9296875	0.0703125	0.025878906	0	-0.012695313	0.012939453	0.091	36783.88	0.001	-15.71	0.087
269	270	270	Category K	0.10791016	0	-0.94799805	0.10766602	0.091552734	0.46557617	0	0.081	8/11/2017	8	11	2017	10:15:57	36957	0.4	10	15	57	36	0.051025391	3.5288086	0.094970703	0.000732422	-0.92529297	5.435791	0.025878906	0	0	0	0	0	0	0	0	0	0.93017578	0.069824219	0.036376953	0.012695313	-0.000732422	-0.022460938	0.089	36815.72	0.005	-78.56	0.081
270	271	271	Category K	0.10791016	-0.011962891	-0.91186523	0.10131836	0.09375	0.46875	0	0.123	8/11/2017	8	11	2017	10:15:57	36957	0.5	10	15	57	36	0.051025391	3.5288086	0.094482422	0.000732422	-0.92504883	0.40185547	0.022705078	0	0	0	0	0	0	0	0	0	0.92993164	0.070068359	0.039550781	0.013183594	-0.012695313	0.013183594	0.084	36897.95	0.012	-191.27	0.1
271	272	272	Category K	0.083984375	-0.023925781	-0.93579102	0.10839844	0.09375	0.46777344	0	0.077	8/11/2017	8	11	2017	10:15:57	36957	0.6	10	15	57	36	0.051025391	3.5304199	0.093505859	0.000732422	-0.92529297	2.4052734	0.028564453	0	0	0	0	0	0	0	0	0	0.92993164	0.070068359	0.044921875	-0.009521484	-0.024658203	-0.010253906	0.087	36848.15	0	0	0.104
272	273	273	Category K	0.10791016	-0.047851563	-0.91186523	0.10400391	0.09375	0.46557617	0	0.039	8/11/2017	8	11	2017	10:15:57	36957	0.7	10	15	57	36	0.051025391	3.5304199	0.092773438	0.000976563	-0.92529297	3.5891113	0.052734375	0	0	0	0	0	0	0	0	0	0.92993164	0.070068359	0.077392578	0.014892578	-0.048828125	0.013427734	0.087	36848.15	0.001	-16.29	0.1
273	274	274	Category K	0.13183594	0	-0.92382813	0.099853516	0.094238281	0.46557617	0	0.1	8/11/2017	8	11	2017	10:15:57	36957	0.8	10	15	57	36	0.051025391	3.5304199	0.091796875	0.000732422	-0.92553711	3.1083984	0.039794922	0	0	0	0	0	0	0	0	0	0.93017578	0.069824219	0.042480469	0.039794922	-0.000732422	0.001708984	0.079	36984.24	0.01	-168.52	0.1
274	275	275	Category K	0.14379883	0.011962891	-0.92382813	0.10644531	0.094482422	0.46459961	0	0.104	8/11/2017	8	11	2017	10:15:57	36957	0.9	10	15	57	36	0.051025391	3.5304199	0.091064453	0.000244141	-0.92578125	0.34716797	0.053955078	0	0	0	0	0	0	0	0	0	0.93041992	0.069580078	0.06640625	0.052490234	0.011474609	0.001953125	0.075	37056.51	0.001	-18.36	0.098
275	276	276	Category K	0.11987305	-0.023925781	-0.93579102	0.10083008	0.094238281	0.46777344	0	0.032	8/11/2017	8	11	2017	10:15:58	36958	0	10	15	58	36	0.051025391	3.5304199	0.090576172	0	-0.92578125	0.77563477	0.038818359	0	0	0	0	0	0	0	0	0	0.93017578	0.069824219	0.062988281	0.029052734	-0.023925781	-0.009765625	0.077	37019.99	-0.01	190.98	0.1
276	277	277	Category K	0.14379883	-0.023925781	-0.91186523	0.10791016	0.097412109	0.46655273	0	0.098	8/11/2017	8	11	2017	10:15:58	36958	0.1	10	15	58	36	0.051025391	3.5304199	0.090087891	0	-0.92602539	0.29467773	0.060302734	0	0	0	0	0	0	0	0	0	0.93041992	0.069580078	0.091796875	0.053466797	-0.023681641	0.014160156	0.088	36831.86	-0.028	527.04	0.1
277	278	278	Category K	0.10791016	-0.011962891	-0.91186523	0.099853516	0.094970703	0.46557617	0	0.089	8/11/2017	8	11	2017	10:15:58	36958	0.2	10	15	58	36	0.051025391	3.5304199	0.089111328	-0.000244141	-0.92602539	0.22607422	0.026123047	0	0	0	0	0	0	0	0	0	0.93041992	0.069580078	0.044433594	0.018554688	-0.011474609	0.014160156	0.086	36864.59	-0.017	306.42	0.098
278	279	279	Category K	0.11987305	0	-0.89990234	0.10083008	0.094238281	0.46875	0	0.105	8/11/2017	8	11	2017	10:15:58	36958	0.3	10	15	58	36	0.051025391	3.5304199	0.088378906	-0.000244141	-0.92602539	0.84594727	0.041015625	0	0	0	0	0	0	0	0	0	0.93041992	0.069580078	0.058105469	0.03125	0.000244141	0.026123047	0.075	37056.51	-0.013	258.76	0.092
279	280	280	Category K	0.11987305	-0.023925781	-0.91186523	0.099121094	0.097412109	0.46679688	0	0.092	8/11/2017	8	11	2017	10:15:58	36958	0.4	10	15	58	36	0.051025391	3.5304199	0.087646484	-0.000488281	-0.92626953	0.8503418	0.042236328	0	0	0	0	0	0	0	0	0	0.93041992	0.069580078	0.070068359	0.032226563	-0.023193359	0.014404297	0.077	37019.99	-0.014	273.88	0.098
280	281	281	Category K	0.083984375	-0.011962891	-0.92382813	0.1015625	0.092041016	0.46459961	0	0.038	8/11/2017	8	11	2017	10:15:58	36958	0.5	10	15	58	37	0.051025391	3.5304199	0.086669922	-0.000732422	-0.92626953	0.80102539	0.01171875	0	0	0	0	0	0	0	0	0	0.93041992	0.069580078	0.016357422	-0.002685547	-0.010986328	0.002441406	0.08	36966.63	-0.017	327.24	0.092
281	282	282	Category K	0.10791016	-0.011962891	-0.93579102	0.10302734	0.096191406	0.47167969	0	0.042	8/11/2017	8	11	2017	10:15:58	36958	0.6	10	15	58	37	0.051025391	3.5304199	0.085693359	-0.000976563	-0.92651367	2.2700195	0.026123047	0	0	0	0	0	0	0	0	0	0.93066406	0.069335938	0.041992188	0.021972656	-0.010742188	-0.009033203	0.077	37019.99	-0.007	131.39	0.092
282	283	283	Category K	0.095947266	0	-0.93579102	0.098876953	0.094970703	0.47167969	0	0.118	8/11/2017	8	11	2017	10:15:58	36958	0.7	10	15	58	37	0.051025391	3.5304199	0.085205078	-0.000976563	-0.92675781	1.9685059	0.013916016	0	0	0	0	0	0	0	0	0	0.93066406	0.069335938	0.020507813	0.010498047	0.000976563	-0.008789063	0.066	37231.31	0.015	-282.11	0.074
283	284	284	Category K	0.11987305	-0.011962891	-0.93579102	0.095703125	0.095703125	0.46972656	0	0.071	8/11/2017	8	11	2017	10:15:58	36958	0.8	10	15	58	37	0.051025391	3.5304199	0.084716797	-0.001220703	-0.92700195	1.9038086	0.037353516	0	0	0	0	0	0	0	0	0	0.93066406	0.069335938	0.054199219	0.034912109	-0.010498047	-0.008544922	0.063	37293.87	0.02	-379	0.074
284	285	285	Category K	0.11987305	-0.035888672	-0.94799805	0.10205078	0.092773438	0.46972656	0	0.036	8/11/2017	8	11	2017	10:15:58	36958	0.9	10	15	58	37	0.051025391	3.5304199	0.084472656	-0.001220703	-0.92724609	2.4599609	0.053466797	0	0	0	0	0	0	0	0	0	0.93115234	0.068847656	0.090332031	0.03515625	-0.034423828	-0.020507813	0.069	37171.01	0.031	-523.78	0.074
285	286	286	Category K	0.11987305	-0.011962891	-0.91186523	0.10253906	0.096923828	0.46044922	0	0.074	8/11/2017	8	11	2017	10:15:59	36959	0	10	15	59	37	0.051025391	3.5304199	0.083740234	-0.001464844	-0.92773438	2.2480469	0.040771484	0	0	0	0	0	0	0	0	0	0.93164063	0.068359375	0.0625	0.035888672	-0.010253906	0.015869141	0.069	37171.01	0.03	-509.1	0.078
286	287	287	Category K	0.10791016	-0.011962891	-0.93579102	0.10009766	0.097412109	0.46459961	0	0.078	8/11/2017	8	11	2017	10:15:59	36959	0.1	10	15	59	37	0.051025391	3.5304199	0.083984375	-0.001220703	-0.92895508	1.0124512	0.026855469	0	0	0	0	0	0	0	0	0	0.93261719	0.067382813	0.041015625	0.023681641	-0.010498047	-0.006591797	0.071	37131.98	0.036	-584.31	0.074
287	288	288	Category K	0.14379883	-0.023925781	-0.93579102	0.10107422	0.10180664	0.46459961	0	0.037	8/11/2017	8	11	2017	10:15:59	36959	0.2	10	15	59	37	0.051025391	3.5304199	0.085693359	-0.000488281	-0.93066406	0.35620117	0.0625	0	0	0	0	0	0	0	0	0	0.93457031	0.065429688	0.086181641	0.057861328	-0.023193359	-0.004882813	0.071	37131.98	0.033	-542.31	0.074
288	289	289	Category K	0.13183594	-0.011962891	-0.92382813	0.096679688	0.094726563	0.47314453	0	0.133	8/11/2017	8	11	2017	10:15:59	36959	0.3	10	15	59	37	0.051025391	3.5304199	0.087646484	-0.000488281	-0.93188477	0.61791992	0.046142578	0	0	0	0	0	0	0	0	0	0.93603516	0.063964844	0.063232422	0.043945313	-0.011230469	0.008056641	0.074	37075.07	0.021	-353.22	0.078
289	290	290	Category K	0.11987305	-0.011962891	-0.89990234	0.091552734	0.098388672	0.46972656	0	0.068	8/11/2017	8	11	2017	10:15:59	36959	0.4	10	15	59	37	0.051025391	3.5304199	0.08984375	-0.000488281	-0.93164063	0.38598633	0.044921875	0	0	0	0	0	0	0	0	0	0.93603516	0.063964844	0.072998047	0.029785156	-0.011230469	0.031738281	0.076	37038.15	0.018	-300.99	0.078
290	291	291	Category K	0.14379883	-0.011962891	-0.92382813	0.094238281	0.095703125	0.46484375	0	0.054	8/11/2017	8	11	2017	10:15:59	36959	0.5	10	15	59	37	0.051025391	3.5304199	0.093505859	-0.001708984	-0.93066406	0.51196289	0.051513672	0	0	0	0	0	0	0	0	0	0.93530273	0.064697266	0.067138672	0.050048828	-0.010009766	0.006835938	0.072	37112.79	0.01	-180.84	0.068
291	292	292	Category K	0.13183594	-0.023925781	-0.94799805	0.098632813	0.10009766	0.46362305	0	0.088	8/11/2017	8	11	2017	10:15:59	36959	0.6	10	15	59	37	0.051025391	3.5304199	0.097167969	-0.003662109	-0.92993164	0.68896484	0.043701172	0	0	0	0	0	0	0	0	0	0.93505859	0.064941406	0.072753906	0.034423828	-0.020019531	-0.017822266	0.075	37056.51	0.017	-288.34	0.068
292	293	293	Category K	0.13183594	0	-0.92382813	0.095214844	0.097167969	0.46362305	0	0.053	8/11/2017	8	11	2017	10:15:59	36959	0.7	10	15	59	37	0.051025391	3.5304199	0.10107422	-0.006103516	-0.9284668	0.11767578	0.031494141	0	0	0	0	0	0	0	0	0	0.93408203	0.065917969	0.041259766	0.030517578	0.006103516	0.004638672	0.061	37336.94	0.03	-553.06	0.068
293	294	294	Category K	0.10791016	-0.011962891	-0.91186523	0.093017578	0.098632813	0.46459961	0	0.055	8/11/2017	8	11	2017	10:15:59	36959	0.8	10	15	59	37	0.051025391	3.5304199	0.10571289	-0.008789063	-0.92724609	0.65161133	0.015869141	0	0	0	0	0	0	0	0	0	0.93334961	0.066650391	0.020751953	0.001953125	-0.002929688	0.015380859	0.077	37019.99	0.017	-282.83	0.088
294	295	295	Category K	0.13183594	-0.011962891	-0.93579102	0.091308594	0.099365234	0.46459961	0	0.053	8/11/2017	8	11	2017	10:15:59	36959	0.9	10	15	59	37	0.051025391	3.5304199	0.11035156	-0.010742188	-0.92700195	0.95507813	0.022949219	0	0	0	0	0	0	0	0	0	0.93359375	0.06640625	0.03125	0.021240234	-0.000976563	-0.008544922	0.084	36897.95	0.008	-129.78	0.097
295	296	296	Category K	0.083984375	-0.011962891	-0.92382813	0.098144531	0.10180664	0.46459961	0	0.163	8/11/2017	8	11	2017	10:16:00	36960	0	10	16	0	37	0.051025391	3.5304199	0.11450195	-0.01171875	-0.92578125	1.5229492	0.030517578	0	0	0	0	0	0	0	0	0	0.93286133	0.067138672	0.032714844	-0.030517578	0	0.001953125	0.09	36799.73	-0.001	15.99	0.097
296	297	297	Category K	0.10791016	-0.023925781	-0.91186523	0.092529297	0.096923828	0.46801758	0	0.097	8/11/2017	8	11	2017	10:16:00	36960	0.1	10	16	0	37	0.051025391	3.5304199	0.11865234	-0.013671875	-0.92407227	2.1848145	0.019042969	0	0	0	0	0	0	0	0	0	0.93164063	0.068359375	0.032958984	-0.010742188	-0.010009766	0.012207031	0.091	36783.88	0.003	-46.72	0.097
297	298	298	Category K	0.11987305	-0.023925781	-0.94799805	0.094482422	0.096923828	0.46972656	0	0.122	8/11/2017	8	11	2017	10:16:00	36960	0.2	10	16	0	37	0.051025391	3.5304199	0.12231445	-0.014892578	-0.9230957	1.9968262	0.026367188	0	0	0	0	0	0	0	0	0	0.93139648	0.068603516	0.036132813	-0.002441406	-0.008789063	-0.024658203	0.097	36691.63	-0.007	108.1	0.097
298	299	299	Category K	0.14379883	0	-0.94799805	0.09765625	0.099121094	0.46875	0	0.056	8/11/2017	8	11	2017	10:16:00	36960	0.3	10	16	0	37	0.051025391	3.5304199	0.12524414	-0.013916016	-0.92260742	1.067627	0.034179688	0	0	0	0	0	0	0	0	0	0.93115234	0.068847656	0.057861328	0.018310547	0.013916016	-0.025146484	0.098	36676.71	-0.013	204.48	0.097
299	300	300	Category K	0.14379883	-0.035888672	-0.92382813	0.096435547	0.10180664	0.46972656	0	0.092	8/11/2017	8	11	2017	10:16:00	36960	0.4	10	16	0	37	0.051025391	3.5304199	0.12670898	-0.013671875	-0.92236328	0.42797852	0.027832031	0	0	0	0	0	0	0	0	0	0.93115234	0.068847656	0.040283203	0.016845703	-0.021972656	-0.001220703	0.082	36931.95	-0.002	34.68	0.097
300	301	301	Category K	0.14379883	-0.023925781	-0.91186523	0.093505859	0.09765625	0.47070313	0	0.062	8/11/2017	8	11	2017	10:16:00	36960	0.5	10	16	0	37	0.051025391	3.5304199	0.12866211	-0.012451172	-0.92431641	0.17236328	0.022460938	0	0	0	0	0	0	0	0	0	0.93334961	0.066650391	0.038818359	0.014892578	-0.011230469	0.012451172	0.085	36881.19	0.004	-65.47	0.092
301	302	302	Category K	0.15576172	0	-0.92382813	0.094970703	0.10595703	0.46972656	0	0.067	8/11/2017	8	11	2017	10:16:00	36960	0.6	10	16	0	37	0.051025391	3.5304199	0.12988281	-0.01171875	-0.92456055	0.041503906	0.028076172	0	0	0	0	0	0	0	0	0	0.93383789	0.066162109	0.038330078	0.025634766	0.01171875	0.000732422	0.08	36966.63	0.04	-590.63	0.092
302	303	303	Category K	0.13183594	-0.011962891	-0.93579102	0.095703125	0.10083008	0.47167969	0	0.115	8/11/2017	8	11	2017	10:16:00	36960	0.7	10	16	0	37	0.051025391	3.5304199	0.13110352	-0.011962891	-0.92431641	0.3034668	0.011230469	0	0	0	0	0	0	0	0	0	0.93359375	0.06640625	0.012207031	0.000488281	0	-0.011230469	0.087	36848.15	0.034	-484.72	0.098
303	304	304	Category K	0.10791016	-0.011962891	-0.92382813	0.096435547	0.099609375	0.46777344	0	0.09	8/11/2017	8	11	2017	10:16:00	36960	0.8	10	16	0	37	0.051025391	3.5304199	0.1315918	-0.012207031	-0.92407227	0.081787109	0.023681641	0	0	0	0	0	0	0	0	0	0.93359375	0.06640625	0.024658203	-0.023681641	0.000244141	0.000244141	0.095	36721.85	0.028	-383.32	0.098
304	305	305	Category K	0.10791016	-0.023925781	-0.93579102	0.095458984	0.097900391	0.46679688	0	0.098	8/11/2017	8	11	2017	10:16:00	36960	0.9	10	16	0	37	0.051025391	3.5304199	0.1315918	-0.012695313	-0.92407227	0.54443359	0.028564453	0	0	0	0	0	0	0	0	0	0.93359375	0.06640625	0.046142578	-0.023681641	-0.010986328	-0.011474609	0.098	36676.71	0.028	-374.91	0.099
305	306	306	Category K	0.11987305	0	-0.94799805	0.090820313	0.10180664	0.46484375	0	0.14	8/11/2017	8	11	2017	10:16:01	36961	0	10	16	1	37	0.051025391	3.5304199	0.13183594	-0.012695313	-0.92407227	0.92553711	0.029296875	0	0	0	0	0	0	0	0	0	0.93359375	0.06640625	0.048339844	-0.011962891	0.012695313	-0.023681641	0.103	36603.89	0.028	-361.76	0.099
306	307	307	Category K	0.13183594	0	-0.92382813	0.091308594	0.099365234	0.46875	0	0.078	8/11/2017	8	11	2017	10:16:01	36961	0.1	10	16	1	37	0.051025391	3.5304199	0.13256836	-0.012939453	-0.92407227	1.2429199	0.012939453	0	0	0	0	0	0	0	0	0	0.93383789	0.066162109	0.014404297	-0.000732422	0.012939453	0.000244141	0.098	36676.71	0.024	-325.77	0.098
307	308	308	Category K	0.13183594	0	-0.92382813	0.090087891	0.099365234	0.46777344	0	0.099	8/11/2017	8	11	2017	10:16:01	36961	0.2	10	16	1	37	0.051025391	3.5304199	0.13378906	-0.012939453	-0.92382813	1.5859375	0.013183594	0	0	0	0	0	0	0	0	0	0.93334961	0.066650391	0.015136719	-0.001953125	0.012939453	0	0.089	36815.72	-0.007	116.23	0.099
308	309	309	Category K	0.13183594	0	-0.94799805	0.090332031	0.10473633	0.46557617	0	0.083	8/11/2017	8	11	2017	10:16:01	36961	0.3	10	16	1	37	0.051025391	3.5304199	0.13476563	-0.013183594	-0.92382813	2.0898438	0.027587891	0	0	0	0	0	0	0	0	0	0.93383789	0.066162109	0.040283203	-0.002929688	0.013183594	-0.023925781	0.092	36768.17	-0.023	402.84	0.118
309	310	310	Category K	0.16796875	-0.011962891	-0.89990234	0.093994141	0.10400391	0.46557617	0	0.037	8/11/2017	8	11	2017	10:16:01	36961	0.4	10	16	1	37	0.051513672	3.50625	0.13525391	-0.013427734	-0.92407227	2.7373047	0.040527344	0	0	0	0	0	0	0	0	0	0.93408203	0.065917969	0.058349609	0.032470703	0.001464844	0.024169922	0.094	36737.16	-0.034	621.74	0.099
310	311	311	Category K	0.13183594	0	-0.92382813	0.086914063	0.1015625	0.46972656	0	0.118	8/11/2017	8	11	2017	10:16:01	36961	0.5	10	16	1	37	0.051513672	3.50625	0.13598633	-0.013427734	-0.92382813	2.9577637	0.013916016	0	0	0	0	0	0	0	0	0	0.93383789	0.066162109	0.017822266	-0.004150391	0.013427734	0	0.096	36706.68	-0.031	545.23	0.099
311	312	312	Category K	0.14379883	0.011962891	-0.89990234	0.093017578	0.099853516	0.47192383	0	0.152	8/11/2017	8	11	2017	10:16:01	36961	0.6	10	16	1	37	0.051513672	3.50625	0.13623047	-0.013427734	-0.92382813	2.369873	0.035888672	0	0	0	0	0	0	0	0	0	0.93408203	0.065917969	0.056884766	0.007324219	0.025390625	0.023925781	0.087	36848.15	-0.021	383.16	0.087
312	313	313	Category K	0.13183594	-0.011962891	-0.91186523	0.090332031	0.10546875	0.46557617	0	0.087	8/11/2017	8	11	2017	10:16:01	36961	0.7	10	16	1	37	0.051513672	3.50625	0.13696289	-0.013671875	-0.92333984	1.4921875	0.012939453	0	0	0	0	0	0	0	0	0	0.93359375	0.06640625	0.018798828	-0.005126953	0.001708984	0.011474609	0.088	36831.86	-0.018	319.52	0.087
313	314	314	Category K	0.13183594	-0.035888672	-0.91186523	0.087402344	0.10302734	0.46704102	0	0.05	8/11/2017	8	11	2017	10:16:01	36961	0.8	10	16	1	37	0.051513672	3.50625	0.13769531	-0.013671875	-0.92333984	0.68115234	0.025634766	0	0	0	0	0	0	0	0	0	0.93383789	0.066162109	0.039794922	-0.005859375	-0.021972656	0.011474609	0.089	36815.72	-0.008	133.48	0.087
314	315	315	Category K	0.15576172	-0.023925781	-0.92382813	0.086914063	0.1027832	0.46777344	0	0.087	8/11/2017	8	11	2017	10:16:01	36961	0.9	10	16	1	37	0.051513672	3.50625	0.13818359	-0.013916016	-0.92333984	0.44042969	0.020019531	0	0	0	0	0	0	0	0	0	0.93359375	0.06640625	0.027587891	0.017333984	-0.009765625	-0.000244141	0.076	37038.15	0.023	-376.24	0.087
315	316	316	Category K	0.15576172	-0.011962891	-0.91186523	0.092529297	0.10644531	0.46557617	0	0.04	8/11/2017	8	11	2017	10:16:02	36962	0	10	16	2	37	0.051513672	3.50625	0.13793945	-0.014404297	-0.92285156	1.2758789	0.020751953	0	0	0	0	0	0	0	0	0	0.93334961	0.066650391	0.031005859	0.017578125	0.002441406	0.010986328	0.067	37210.97	0.034	-578.3	0.087
316	317	317	Category K	0.15576172	-0.011962891	-0.92382813	0.085205078	0.10620117	0.46972656	0	0.041	8/11/2017	8	11	2017	10:16:02	36962	0.1	10	16	2	37	0.051513672	3.50625	0.13842773	-0.014404297	-0.92236328	1.8601074	0.017333984	0	0	0	0	0	0	0	0	0	0.93286133	0.067138672	0.020996094	0.017089844	0.002441406	-0.001220703	0.06	37358.9	0.041	-726.23	0.087
317	318	318	Category K	0.14379883	0	-0.91186523	0.088623047	0.10473633	0.46875	0	0.102	8/11/2017	8	11	2017	10:16:02	36962	0.2	10	16	2	37	0.051513672	3.50625	0.13867188	-0.014404297	-0.92260742	1.6154785	0.018798828	0	0	0	0	0	0	0	0	0	0.93310547	0.066894531	0.030273438	0.004882813	0.014404297	0.010742188	0.069	37171.01	0.024	-418.41	0.087
318	319	319	Category K	0.15576172	-0.011962891	-0.89990234	0.087158203	0.10473633	0.46679688	0	0.04	8/11/2017	8	11	2017	10:16:02	36962	0.3	10	16	2	37	0.051513672	3.50625	0.13964844	-0.014160156	-0.92260742	0.76855469	0.027832031	0	0	0	0	0	0	0	0	0	0.93334961	0.066650391	0.041015625	0.015869141	0.002197266	0.022705078	0.062	37315.27	0.031	-562.67	0.045
319	320	320	Category K	0.11987305	-0.023925781	-0.91186523	0.084472656	0.10205078	0.46875	0	0.109	8/11/2017	8	11	2017	10:16:02	36962	0.4	10	16	2	37	0.051513672	3.50625	0.14038086	-0.014648438	-0.9230957	0.17407227	0.025146484	0	0	0	0	0	0	0	0	0	0.93383789	0.066162109	0.041015625	-0.020507813	-0.009033203	0.011230469	0.063	37293.87	0.024	-445.72	0.045
320	321	321	Category K	0.11987305	-0.011962891	-0.92382813	0.086914063	0.10375977	0.47070313	0	0.042	8/11/2017	8	11	2017	10:16:02	36962	0.5	10	16	2	37	0.051513672	3.50625	0.140625	-0.014648438	-0.92333984	0.009277344	0.020996094	0	0	0	0	0	0	0	0	0	0.93408203	0.065917969	0.023925781	-0.020751953	0.002685547	-0.000244141	0.063	37293.87	0.025	-462.01	0.102
321	322	322	Category K	0.13183594	0	-0.91186523	0.084472656	0.10375977	0.47094727	0	0.045	8/11/2017	8	11	2017	10:16:02	36962	0.6	10	16	2	37	0.051513672	3.50625	0.14160156	-0.014648438	-0.92333984	0.046386719	0.020996094	0	0	0	0	0	0	0	0	0	0.93432617	0.065673828	0.035888672	-0.009765625	0.014648438	0.011474609	0.07	37151.38	0.018	-319.52	0.105
322	323	323	Category K	0.16796875	-0.023925781	-0.92382813	0.087890625	0.10546875	0.46557617	0	0.042	8/11/2017	8	11	2017	10:16:02	36962	0.7	10	16	2	37	0.051513672	3.50625	0.14208984	-0.014404297	-0.92358398	0.61035156	0.02734375	0	0	0	0	0	0	0	0	0	0.93457031	0.065429688	0.03515625	0.025634766	-0.009277344	0	0.081	36949.2	0.011	-181.03	0.109
323	324	324	Category K	0.16796875	0	-0.91186523	0.082763672	0.1027832	0.46801758	0	0.145	8/11/2017	8	11	2017	10:16:02	36962	0.8	10	16	2	37	0.051513672	3.50625	0.14282227	-0.014648438	-0.92358398	0.74291992	0.03125	0	0	0	0	0	0	0	0	0	0.93481445	0.065185547	0.051513672	0.024902344	0.014648438	0.01171875	0.083	36914.87	0.007	-115.14	0.124
324	325	325	Category K	0.13183594	-0.023925781	-0.91186523	0.084472656	0.10449219	0.47070313	0	0.105	8/11/2017	8	11	2017	10:16:02	36962	0.9	10	16	2	37	0.051513672	3.50625	0.14379883	-0.014648438	-0.92358398	0.53857422	0.019042969	0	0	0	0	0	0	0	0	0	0.93481445	0.065185547	0.032958984	-0.011962891	-0.009033203	0.01171875	0.1	36647.23	0.001	-14.56	0.124
325	326	326	Category K	0.17993164	0	-0.91186523	0.088378906	0.10717773	0.46557617	0	0.124	8/11/2017	8	11	2017	10:16:03	36963	0	10	16	3	37	0.051513672	3.50625	0.14428711	-0.014404297	-0.9230957	0.01953125	0.040039063	0	0	0	0	0	0	0	0	0	0.93457031	0.065429688	0.061523438	0.035400391	0.014404297	0.011230469	0.099	36661.91	0.008	-114.24	0.124
326	327	327	Category K	0.17993164	0	-0.97192383	0.090332031	0.10473633	0.46777344	0	0.144	8/11/2017	8	11	2017	10:16:03	36963	0.1	10	16	3	37	0.051513672	3.50625	0.14453125	-0.014648438	-0.92333984	0.30004883	0.061523438	0	0	0	0	0	0	0	0	0	0.93457031	0.065429688	0.098388672	0.03515625	0.014648438	-0.048339844	0.107	36547.67	-0.007	99.56	0.125
327	328	328	Category K	0.13183594	-0.059814453	-0.93579102	0.085449219	0.10693359	0.46972656	0	0.039	8/11/2017	8	11	2017	10:16:03	36963	0.2	10	16	3	37	0.051513672	3.50625	0.14526367	-0.014648438	-0.92333984	0.40161133	0.048583984	0	0	0	0	0	0	0	0	0	0.93481445	0.065185547	0.071044922	-0.013427734	-0.044921875	-0.012207031	0.104	36589.67	0	0	0.124
328	329	329	Category K	0.13183594	-0.035888672	-0.91186523	0.090332031	0.10473633	0.46557617	0	0.089	8/11/2017	8	11	2017	10:16:03	36963	0.3	10	16	3	37	0.051513672	3.50625	0.14526367	-0.014892578	-0.9230957	1.0134277	0.02734375	0	0	0	0	0	0	0	0	0	0.93457031	0.065429688	0.045654297	-0.013427734	-0.020751953	0.011230469	0.095	36721.85	0.005	-74.62	0.124
329	330	330	Category K	0.16796875	-0.011962891	-0.93579102	0.087158203	0.10546875	0.47070313	0	0.125	8/11/2017	8	11	2017	10:16:03	36963	0.4	10	16	3	37	0.051513672	3.50625	0.14526367	-0.015380859	-0.9230957	1.5588379	0.025878906	0	0	0	0	0	0	0	0	0	0.93457031	0.065429688	0.038574219	0.022460938	0.003417969	-0.012451172	0.094	36737.16	0.007	-104.49	0.118
330	331	331	Category K	0.16796875	0	-0.94799805	0.08203125	0.109375	0.46972656	0	0.049	8/11/2017	8	11	2017	10:16:03	36963	0.5	10	16	3	37	0.051513672	3.50625	0.14550781	-0.015380859	-0.92333984	1.8078613	0.036376953	0	0	0	0	0	0	0	0	0	0.93481445	0.065185547	0.062255859	0.022216797	0.015380859	-0.024414063	0.082	36931.95	0.005	-83.8	0.099
331	332	332	Category K	0.15576172	-0.011962891	-0.92382813	0.083740234	0.10620117	0.46362305	0	0.118	8/11/2017	8	11	2017	10:16:03	36963	0.6	10	16	3	37	0.051513672	3.50625	0.14526367	-0.015136719	-0.92333984	1.3508301	0.010742188	0	0	0	0	0	0	0	0	0	0.93481445	0.065185547	0.013916016	0.010253906	0.003173828	-0.000244141	0.092	36768.17	-0.011	181.03	0.099
332	333	333	Category K	0.16796875	-0.023925781	-0.92382813	0.086181641	0.10546875	0.46777344	0	0.077	8/11/2017	8	11	2017	10:16:03	36963	0.7	10	16	3	37	0.051513672	3.50625	0.14501953	-0.014892578	-0.92260742	0.57788086	0.024414063	0	0	0	0	0	0	0	0	0	0.93408203	0.065917969	0.032714844	0.022705078	-0.008789063	-0.000976563	0.091	36783.88	-0.003	47.98	0.118
333	334	334	Category K	0.14379883	-0.023925781	-0.93579102	0.087890625	0.10546875	0.46777344	0	0.099	8/11/2017	8	11	2017	10:16:03	36963	0.8	10	16	3	37	0.051513672	3.50625	0.14550781	-0.014892578	-0.92236328	0.088134766	0.016113281	0	0	0	0	0	0	0	0	0	0.93383789	0.066162109	0.023925781	-0.001708984	-0.008789063	-0.013183594	0.094	36737.16	-0.001	15.44	0.099
334	335	335	Category K	0.14379883	-0.011962891	-0.93579102	0.085449219	0.11035156	0.46557617	0	0.083	8/11/2017	8	11	2017	10:16:03	36963	0.9	10	16	3	37	0.051513672	3.50625	0.14575195	-0.014892578	-0.92260742	1.138916	0.013427734	0	0	0	0	0	0	0	0	0	0.93408203	0.065917969	0.018066406	-0.001953125	0.002929688	-0.012939453	0.092	36768.17	-0.01	163.78	0.103
335	336	336	Category K	0.15576172	0.011962891	-0.88793945	0.080810547	0.10766602	0.46777344	0	0.141	8/11/2017	8	11	2017	10:16:04	36964	0	10	16	4	37	0.051513672	3.50625	0.14550781	-0.014892578	-0.92260742	2.4558105	0.044921875	0	0	0	0	0	0	0	0	0	0.93408203	0.065917969	0.071777344	0.010009766	0.026855469	0.034667969	0.089	36815.72	-0.007	116.23	0.103
336	337	337	Category K	0.11987305	0.011962891	-0.91186523	0.088623047	0.10864258	0.46777344	0	0.034	8/11/2017	8	11	2017	10:16:04	36964	0.1	10	16	4	37	0.051513672	3.50625	0.14599609	-0.014892578	-0.92285156	3.5065918	0.0390625	0	0	0	0	0	0	0	0	0	0.93432617	0.065673828	0.064208984	-0.026123047	0.026855469	0.010986328	0.094	36737.16	-0.011	177.71	0.103
337	338	338	Category K	0.16796875	0	-0.93579102	0.081542969	0.10913086	0.46484375	0	0.103	8/11/2017	8	11	2017	10:16:04	36964	0.2	10	16	4	37	0.051513672	3.50625	0.14624023	-0.014648438	-0.92333984	3.8205566	0.028808594	0	0	0	0	0	0	0	0	0	0.93505859	0.064941406	0.048583984	0.021484375	0.014648438	-0.012207031	0.09	36799.73	-0.007	115.14	0.103
338	339	339	Category K	0.14379883	0	-0.93579102	0.083007813	0.10742188	0.47290039	0	0.106	8/11/2017	8	11	2017	10:16:04	36964	0.3	10	16	4	37	0.051513672	3.50625	0.14648438	-0.014404297	-0.9230957	3.5517578	0.019287109	0	0	0	0	0	0	0	0	0	0.93481445	0.065185547	0.029785156	-0.002685547	0.014404297	-0.012451172	0.085	36881.19	-0.005	85.44	0.106
339	340	340	Category K	0.16796875	-0.023925781	-0.92382813	0.083740234	0.10766602	0.46972656	0	0.078	8/11/2017	8	11	2017	10:16:04	36964	0.4	10	16	4	37	0.051513672	3.50625	0.14697266	-0.014404297	-0.92285156	3.0192871	0.022949219	0	0	0	0	0	0	0	0	0	0.93457031	0.065429688	0.03125	0.020751953	-0.009277344	-0.000732422	0.08	36966.63	-0.001	17.61	0.103
340	341	341	Category K	0.15576172	-0.011962891	-0.91186523	0.080566406	0.11181641	0.46972656	0	0.053	8/11/2017	8	11	2017	10:16:04	36964	0.5	10	16	4	37	0.051513672	3.50625	0.14697266	-0.013916016	-0.92260742	2.3242188	0.013916016	0	0	0	0	0	0	0	0	0	0.93432617	0.065673828	0.021484375	0.008544922	0.001953125	0.010742188	0.089	36815.72	-0.005	82.23	0.106
341	342	342	Category K	0.14379883	-0.023925781	-0.91186523	0.083984375	0.10839844	0.46875	0	0.108	8/11/2017	8	11	2017	10:16:04	36964	0.6	10	16	4	37	0.051513672	3.50625	0.14697266	-0.014160156	-0.9230957	1.628418	0.015136719	0	0	0	0	0	0	0	0	0	0.93481445	0.065185547	0.024169922	-0.003173828	-0.009521484	0.011230469	0.12	36376	-0.041	608.24	0.108
342	343	343	Category K	0.15576172	-0.023925781	-0.92382813	0.088623047	0.109375	0.46557617	0	0.087	8/11/2017	8	11	2017	10:16:04	36964	0.7	10	16	4	37	0.051513672	3.50625	0.14697266	-0.014160156	-0.92333984	0.80371094	0.012695313	0	0	0	0	0	0	0	0	0	0.93505859	0.064941406	0.018554688	0.008544922	-0.009521484	-0.000244141	0.121	36363.43	-0.028	389.17	0.108
343	344	344	Category K	0.13183594	-0.023925781	-0.92382813	0.083740234	0.10766602	0.47192383	0	0.289	8/11/2017	8	11	2017	10:16:04	36964	0.8	10	16	4	37	0.051513672	3.50625	0.1472168	-0.014160156	-0.9230957	0.15893555	0.018310547	0	0	0	0	0	0	0	0	0	0.93505859	0.064941406	0.025878906	-0.015380859	-0.009521484	-0.000488281	0.123	36338.53	-0.027	368.15	0.108
344	345	345	Category K	0.15576172	-0.011962891	-0.92382813	0.086669922	0.11035156	0.46875	0	0.114	8/11/2017	8	11	2017	10:16:04	36964	0.9	10	16	4	37	0.051513672	3.50625	0.14770508	-0.014160156	-0.9230957	0.44042969	0.008056641	0	0	0	0	0	0	0	0	0	0.93481445	0.065185547	0.010742188	0.0078125	0.002197266	-0.000488281	0.126	36301.8	-0.035	482.08	0.114
345	346	346	Category K	0.15576172	-0.023925781	-0.93579102	0.085449219	0.11035156	0.46459961	0	0.087	8/11/2017	8	11	2017	10:16:05	36965	0	10	16	5	37	0.051513672	3.50625	0.1484375	-0.014160156	-0.92260742	0.92919922	0.017578125	0	0	0	0	0	0	0	0	0	0.93457031	0.065429688	0.029541016	0.007080078	-0.009521484	-0.012939453	0.131	36242.13	-0.041	557.6	0.114
346	347	347	Category K	0.15576172	-0.011962891	-0.91186523	0.081542969	0.1105957	0.47290039	0	0.073	8/11/2017	8	11	2017	10:16:05	36965	0.1	10	16	5	37	0.051513672	3.50625	0.14892578	-0.014160156	-0.92260742	1.2451172	0.012939453	0	0	0	0	0	0	0	0	0	0.93457031	0.065429688	0.019775391	0.006591797	0.002197266	0.010742188	0.122	36350.94	-0.02	267.28	0.114
347	348	348	Category K	0.15576172	-0.023925781	-0.93579102	0.077636719	0.11328125	0.46972656	0	0.139	8/11/2017	8	11	2017	10:16:05	36965	0.2	10	16	5	37	0.051757813	3.5288086	0.14868164	-0.014648438	-0.92260742	1.1787109	0.017333984	0	0	0	0	0	0	0	0	0	0.93457031	0.065429688	0.029296875	0.006835938	-0.009033203	-0.012939453	0.082	36931.95	0.027	-411.75	0.087
348	349	349	Category K	0.13183594	-0.023925781	-0.93579102	0.085205078	0.11279297	0.46459961	0	0.03	8/11/2017	8	11	2017	10:16:05	36965	0.3	10	16	5	37	0.051757813	3.5288086	0.14868164	-0.014892578	-0.92211914	0.7097168	0.023193359	0	0	0	0	0	0	0	0	0	0.93432617	0.065673828	0.039306641	-0.016845703	-0.008789063	-0.013427734	0.069	37171.01	0.037	-609.45	0.073
349	350	350	Category K	0.15576172	0	-0.92382813	0.081787109	0.11083984	0.46679688	0	0.053	8/11/2017	8	11	2017	10:16:05	36965	0.4	10	16	5	37	0.051757813	3.5288086	0.14916992	-0.015380859	-0.92211914	0.41357422	0.016601563	0	0	0	0	0	0	0	0	0	0.93432617	0.065673828	0.023193359	0.006347656	0.015380859	-0.001464844	0.06	37358.9	0.043	-755.01	0.073
350	351	351	Category K	0.13183594	-0.023925781	-0.91186523	0.079345703	0.11035156	0.46484375	0	0.034	8/11/2017	8	11	2017	10:16:05	36965	0.5	10	16	5	37	0.051757813	3.5288086	0.15063477	-0.014648438	-0.921875	0.027587891	0.023193359	0	0	0	0	0	0	0	0	0	0.93408203	0.065917969	0.038085938	-0.018798828	-0.009033203	0.010009766	0.065	37251.91	0.067	-1021.49	0.101
351	352	352	Category K	0.14379883	-0.047851563	-0.89990234	0.087646484	0.11743164	0.46679688	0	0.033	8/11/2017	8	11	2017	10:16:05	36965	0.6	10	16	5	37	0.051757813	3.5288086	0.15283203	-0.013916016	-0.92089844	0.28027344	0.040771484	0	0	0	0	0	0	0	0	0	0.93359375	0.06640625	0.063964844	-0.009033203	-0.033691406	0.020996094	0.066	37231.31	0.076	-1114.23	0.053
352	353	353	Category K	0.16796875	-0.035888672	-0.91186523	0.086425781	0.11425781	0.46679688	0	0.101	8/11/2017	8	11	2017	10:16:05	36965	0.7	10	16	5	37	0.051757813	3.5288086	0.1550293	-0.013183594	-0.91992188	0.37353516	0.027099609	0	0	0	0	0	0	0	0	0	0.93310547	0.066894531	0.043457031	0.012695313	-0.022460938	0.008056641	0.07	37151.38	0.074	-1056.19	0.101
353	354	354	Category K	0.16796875	-0.023925781	-0.91186523	0.082519531	0.11572266	0.46777344	0	0.15	8/11/2017	8	11	2017	10:16:05	36965	0.8	10	16	5	37	0.051757813	3.5288086	0.1574707	-0.012695313	-0.91918945	0.14672852	0.016845703	0	0	0	0	0	0	0	0	0	0.93261719	0.067382813	0.028808594	0.010253906	-0.010986328	0.007324219	0.081	36949.2	0.069	-918.23	0.118
354	355	355	Category K	0.13183594	-0.023925781	-0.88793945	0.08203125	0.11474609	0.46777344	0	0.053	8/11/2017	8	11	2017	10:16:05	36965	0.9	10	16	5	37	0.051757813	3.5288086	0.15942383	-0.011474609	-0.91845703	0.45385742	0.04296875	0	0	0	0	0	0	0	0	0	0.93237305	0.067626953	0.0703125	-0.027587891	-0.012207031	0.030517578	0.099	36661.91	0.054	-662.27	0.118
355	356	356	Category K	0.15576172	-0.023925781	-0.89990234	0.077880859	0.11572266	0.46264648	0	0.118	8/11/2017	8	11	2017	10:16:06	36966	0	10	16	6	37	0.051757813	3.5288086	0.16113281	-0.010498047	-0.91748047	0.37255859	0.022705078	0	0	0	0	0	0	0	0	0	0.93164063	0.068359375	0.036376953	-0.005371094	-0.013183594	0.017578125	0.101	36632.67	0.049	-601.7	0.118
356	357	357	Category K	0.16796875	-0.023925781	-0.93579102	0.079345703	0.11328125	0.46679688	0	0.143	8/11/2017	8	11	2017	10:16:06	36966	0.1	10	16	6	37	0.051757813	3.5288086	0.1628418	-0.010009766	-0.91674805	0.18823242	0.023925781	0	0	0	0	0	0	0	0	0	0.93115234	0.068847656	0.037841797	0.004882813	-0.013671875	-0.018798828	0.101	36632.67	0.021	-281.73	0.118
357	358	358	Category K	0.17993164	0	-0.91186523	0.085693359	0.11206055	0.46557617	0	0.045	8/11/2017	8	11	2017	10:16:06	36966	0.2	10	16	6	37	0.051757813	3.5288086	0.16479492	-0.009277344	-0.91601563	0.17407227	0.018066406	0	0	0	0	0	0	0	0	0	0.93066406	0.069335938	0.028320313	0.014892578	0.009277344	0.004150391	0.093	36752.6	0.016	-232.4	0.102
358	359	359	Category K	0.16796875	-0.035888672	-0.93579102	0.080810547	0.11083984	0.47070313	0	0.102	8/11/2017	8	11	2017	10:16:06	36966	0.3	10	16	6	37	0.051757813	3.5288086	0.16723633	-0.008544922	-0.9152832	0.011230469	0.033935547	0	0	0	0	0	0	0	0	0	0.93041992	0.069580078	0.048339844	0.000488281	-0.027099609	-0.020263672	0.093	36752.6	-0.004	63.12	0.102
359	360	360	Category K	0.14379883	-0.011962891	-0.92382813	0.080078125	0.11254883	0.46679688	0	0.098	8/11/2017	8	11	2017	10:16:06	36966	0.4	10	16	6	37	0.051757813	3.5288086	0.16918945	-0.008056641	-0.91479492	0.41430664	0.027099609	0	0	0	0	0	0	0	0	0	0.93041992	0.069580078	0.038085938	-0.025390625	-0.003662109	-0.008789063	0.087	36848.15	-0.005	83.8	0.102
360	361	361	Category K	0.15576172	-0.011962891	-0.93579102	0.081787109	0.11645508	0.46777344	0	0.053	8/11/2017	8	11	2017	10:16:06	36966	0.5	10	16	6	37	0.051757813	3.5288086	0.17138672	-0.007324219	-0.91430664	1.1899414	0.026855469	0	0	0	0	0	0	0	0	0	0.93017578	0.069824219	0.041503906	-0.015625	-0.004394531	-0.021240234	0.088	36831.86	-0.008	134.77	0.098
361	362	362	Category K	0.15576172	0	-0.94799805	0.080566406	0.12133789	0.46557617	0	0.081	8/11/2017	8	11	2017	10:16:06	36966	0.6	10	16	6	37	0.051757813	3.5288086	0.17382813	-0.006591797	-0.9140625	1.5400391	0.038818359	0	0	0	0	0	0	0	0	0	0.93041992	0.069580078	0.05859375	-0.018066406	0.006591797	-0.033691406	0.088	36831.86	0.009	-140.23	0.102
362	363	363	Category K	0.15576172	-0.023925781	-0.93579102	0.078857422	0.12036133	0.46362305	0	0.15	8/11/2017	8	11	2017	10:16:06	36966	0.7	10	16	6	37	0.051757813	3.5288086	0.17578125	-0.006103516	-0.91357422	1.6899414	0.034667969	0	0	0	0	0	0	0	0	0	0.93041992	0.069580078	0.059814453	-0.020019531	-0.017578125	-0.021972656	0.092	36768.17	0.009	-135.5	0.098
363	364	364	Category K	0.19189453	0	-0.93579102	0.088867188	0.11523438	0.46850586	0	0.045	8/11/2017	8	11	2017	10:16:06	36966	0.8	10	16	6	37	0.051757813	3.5288086	0.17724609	-0.005371094	-0.91259766	1.8205566	0.027587891	0	0	0	0	0	0	0	0	0	0.9296875	0.0703125	0.042724609	0.014404297	0.005371094	-0.022949219	0.09	36799.73	0.016	-238.17	0.115
364	365	365	Category K	0.15576172	-0.023925781	-0.91186523	0.080810547	0.11572266	0.46972656	0	0.127	8/11/2017	8	11	2017	10:16:06	36966	0.9	10	16	6	37	0.051757813	3.5288086	0.17919922	-0.004882813	-0.91186523	1.8515625	0.030029297	0	0	0	0	0	0	0	0	0	0.92944336	0.070556641	0.042480469	-0.0234375	-0.018798828	0	0.101	36632.67	0.016	-218.44	0.12
365	366	366	Category K	0.15576172	-0.035888672	-0.92382813	0.087402344	0.11450195	0.46435547	0	0.088	8/11/2017	8	11	2017	10:16:07	36967	0	10	16	7	37	0.051757813	3.5288086	0.18139648	-0.003662109	-0.91088867	1.208252	0.04296875	0	0	0	0	0	0	0	0	0	0.92871094	0.071289063	0.070556641	-0.025634766	-0.031982422	-0.012695313	0.107	36547.67	0.013	-171.67	0.12
366	367	367	Category K	0.16796875	-0.011962891	-0.93579102	0.088134766	0.11669922	0.46435547	0	0.115	8/11/2017	8	11	2017	10:16:07	36967	0.1	10	16	7	37	0.051757813	3.5288086	0.18310547	-0.002685547	-0.91015625	0.34179688	0.030761719	0	0	0	0	0	0	0	0	0	0.9284668	0.071533203	0.049560547	-0.015136719	-0.009033203	-0.025390625	0.1	36647.23	0.011	-154.1	0.115
367	368	368	Category K	0.14379883	-0.047851563	-0.92382813	0.077636719	0.11572266	0.47070313	0	0.12	8/11/2017	8	11	2017	10:16:07	36967	0.2	10	16	7	37	0.051757813	3.5288086	0.18457031	-0.002197266	-0.90893555	0.20874023	0.062988281	0	0	0	0	0	0	0	0	0	0.92773438	0.072265625	0.10107422	-0.040771484	-0.045410156	-0.014648438	0.104	36589.67	-0.01	147.49	0.115
368	369	369	Category K	0.13183594	-0.035888672	-0.91186523	0.084472656	0.11523438	0.46948242	0	0.106	8/11/2017	8	11	2017	10:16:07	36967	0.3	10	16	7	37	0.051757813	3.5288086	0.18725586	-0.000732422	-0.90820313	0.48925781	0.065673828	0	0	0	0	0	0	0	0	0	0.92724609	0.072753906	0.093994141	-0.055419922	-0.034912109	-0.003417969	0.1	36647.23	-0.004	59.45	0.106
369	370	370	Category K	0.13183594	-0.011962891	-0.92382813	0.08203125	0.1171875	0.46875	0	0.069	8/11/2017	8	11	2017	10:16:07	36967	0.4	10	16	7	37	0.051757813	3.5288086	0.18945313	0	-0.9074707	1.2441406	0.061035156	0	0	0	0	0	0	0	0	0	0.92700195	0.072998047	0.0859375	-0.057617188	-0.011962891	-0.016113281	0.101	36632.67	0.002	-28.78	0.106
370	371	371	Category K	0.13183594	0	-0.92382813	0.082763672	0.1159668	0.46362305	0	0.105	8/11/2017	8	11	2017	10:16:07	36967	0.5	10	16	7	37	0.051757813	3.5288086	0.19091797	0.000976563	-0.90625	1.6669922	0.061523438	0	0	0	0	0	0	0	0	0	0.92626953	0.073730469	0.077636719	-0.059082031	-0.000976563	-0.017333984	0.087	36848.15	0.026	-381.7	0.105
371	372	372	Category K	0.10791016	0	-0.88793945	0.081054688	0.11621094	0.46875	0	0.093	8/11/2017	8	11	2017	10:16:07	36967	0.6	10	16	7	37	0.051757813	3.5288086	0.19238281	0.001708984	-0.90527344	2.3432617	0.086425781	0	0	0	0	0	0	0	0	0	0.92553711	0.074462891	0.10375977	-0.084472656	-0.001708984	0.017333984	0.081	36949.2	0.036	-534.97	0.105
372	373	373	Category K	0.16796875	0	-0.91186523	0.086914063	0.12158203	0.46240234	0	0.031	8/11/2017	8	11	2017	10:16:07	36967	0.7	10	16	7	37	0.051757813	3.5288086	0.19458008	0.002685547	-0.90454102	3.2351074	0.027587891	0	0	0	0	0	0	0	0	0	0.92529297	0.074707031	0.036621094	-0.026611328	-0.002685547	-0.007080078	0.088	36831.86	0.031	-443.21	0.101
373	374	374	Category K	0.11987305	-0.011962891	-0.92382813	0.081298828	0.12060547	0.46459961	0	0.083	8/11/2017	8	11	2017	10:16:07	36967	0.8	10	16	7	37	0.051757813	3.5288086	0.19604492	0.003662109	-0.90405273	3.8955078	0.080322266	0	0	0	0	0	0	0	0	0	0.92504883	0.074951172	0.11157227	-0.076171875	-0.015625	-0.01953125	0.093	36752.6	0.04	-533.82	0.101
374	375	375	Category K	0.11987305	-0.023925781	-0.93579102	0.081298828	0.11962891	0.46948242	0	0.147	8/11/2017	8	11	2017	10:16:07	36967	0.9	10	16	7	37	0.051757813	3.5288086	0.19824219	0.004394531	-0.90307617	4.7036133	0.089599609	0	0	0	0	0	0	0	0	0	0.92456055	0.075439453	0.13964844	-0.078369141	-0.028320313	-0.032470703	0.082	36931.95	0.04	-581.01	0.098
375	376	376	Category K	0.11987305	-0.011962891	-0.94799805	0.085693359	0.12426758	0.46240234	0	0.101	8/11/2017	8	11	2017	10:16:08	36968	0	10	16	8	37	0.051757813	3.5288086	0.20043945	0.005371094	-0.90185547	5.130127	0.094238281	0	0	0	0	0	0	0	0	0	0.92407227	0.075927734	0.14404297	-0.080566406	-0.017333984	-0.045898438	0.082	36931.95	0.024	-370.39	0.098
376	377	377	Category K	0.11987305	0	-0.95996094	0.083007813	0.1237793	0.46142578	0	0.037	8/11/2017	8	11	2017	10:16:08	36968	0.1	10	16	8	37	0.051757813	3.5288086	0.20239258	0.006103516	-0.90136719	5.4138184	0.10131836	0	0	0	0	0	0	0	0	0	0.92382813	0.076171875	0.1472168	-0.082519531	-0.006103516	-0.058349609	0.083	36914.87	0.009	-146.7	0.098
377	378	378	Category K	0.15576172	0	-0.92382813	0.084472656	0.12133789	0.47290039	0	0.098	8/11/2017	8	11	2017	10:16:08	36968	0.2	10	16	8	37	0.051757813	3.5288086	0.20483398	0.006347656	-0.90063477	5.1455078	0.0546875	0	0	0	0	0	0	0	0	0	0.92358398	0.076416016	0.078613281	-0.049072266	-0.006347656	-0.022949219	0.083	36914.87	0.004	-66.72	0.101
378	379	379	Category K	0.16796875	0	-0.92382813	0.084716797	0.12133789	0.46533203	0	0.037	8/11/2017	8	11	2017	10:16:08	36968	0.3	10	16	8	37	0.051757813	3.5288086	0.20678711	0.006591797	-0.8996582	4.2646484	0.046142578	0	0	0	0	0	0	0	0	0	0.9230957	0.076904297	0.069580078	-0.038818359	-0.006591797	-0.023925781	0.08	36966.63	0.005	-85.44	0.099
379	380	380	Category K	0.15576172	0	-0.91186523	0.083007813	0.12475586	0.46337891	0	0.078	8/11/2017	8	11	2017	10:16:08	36968	0.4	10	16	8	37	0.051757813	3.5288086	0.20898438	0.007324219	-0.8984375	2.722168	0.055419922	0	0	0	0	0	0	0	0	0	0.92236328	0.077636719	0.073974609	-0.053222656	-0.007324219	-0.013183594	0.079	36984.24	-0.005	90.83	0.098
380	381	381	Category K	0.13183594	-0.035888672	-0.94799805	0.083007813	0.1237793	0.46020508	0	0.129	8/11/2017	8	11	2017	10:16:08	36968	0.5	10	16	8	37	0.051757813	3.5288086	0.21069336	0.008300781	-0.8972168	1.3461914	0.10375977	0	0	0	0	0	0	0	0	0	0.921875	0.078125	0.17382813	-0.078857422	-0.044189453	-0.050537109	0.084	36897.95	-0.008	140.2	0.098
381	382	382	Category K	0.16796875	-0.011962891	-0.93579102	0.087890625	0.12182617	0.46533203	0	0.099	8/11/2017	8	11	2017	10:16:08	36968	0.6	10	16	8	37	0.051757813	3.5288086	0.21264648	0.009521484	-0.89697266	0.30957031	0.062988281	0	0	0	0	0	0	0	0	0	0.921875	0.078125	0.10498047	-0.044677734	-0.021484375	-0.038574219	0.079	36984.24	0.012	-200.36	0.099
382	383	383	Category K	0.15576172	0	-0.92382813	0.081542969	0.1262207	0.46337891	0	0.065	8/11/2017	8	11	2017	10:16:08	36968	0.7	10	16	8	37	0.051757813	3.5288086	0.21508789	0.010742188	-0.89648438	0.94946289	0.066162109	0	0	0	0	0	0	0	0	0	0.921875	0.078125	0.097167969	-0.059326172	-0.010742188	-0.027099609	0.093	36752.6	0.003	-45.92	0.099
383	384	384	Category K	0.14379883	-0.023925781	-0.91186523	0.074951172	0.12109375	0.47070313	0	0.067	8/11/2017	8	11	2017	10:16:08	36968	0.8	10	16	8	37	0.051757813	3.5288086	0.21679688	0.011474609	-0.89550781	0.56225586	0.082763672	0	0	0	0	0	0	0	0	0	0.92138672	0.078613281	0.12475586	-0.072998047	-0.035400391	-0.016113281	0.096	36706.68	0.003	-44.77	0.099
384	385	385	Category K	0.16796875	-0.023925781	-0.91186523	0.079101563	0.12768555	0.46362305	0	0.125	8/11/2017	8	11	2017	10:16:08	36968	0.9	10	16	8	37	0.051757813	3.5288086	0.21899414	0.012695313	-0.89477539	1.5429688	0.064941406	0	0	0	0	0	0	0	0	0	0.92138672	0.078613281	0.10473633	-0.051025391	-0.036621094	-0.016845703	0.091	36783.88	0.009	-136.65	0.095
385	386	386	Category K	0.14379883	0	-0.93579102	0.075683594	0.12231445	0.46655273	0	0.095	8/11/2017	8	11	2017	10:16:09	36969	0	10	16	9	37	0.051513672	3.4675781	0.22070313	0.013671875	-0.89379883	5.5810547	0.088623047	0	0	0	0	0	0	0	0	0	0.92089844	0.079101563	0.13232422	-0.076904297	-0.013671875	-0.041748047	0.09	36799.73	0.008	-123.02	0.095
386	387	387	Category K	0.11987305	-0.023925781	-0.92382813	0.083007813	0.12182617	0.46655273	0	0.095	8/11/2017	8	11	2017	10:16:09	36969	0.1	10	16	9	37	0.051513672	3.4675781	0.22265625	0.014648438	-0.89306641	10.404541	0.11401367	0	0	0	0	0	0	0	0	0	0.92041016	0.079589844	0.17211914	-0.1027832	-0.038574219	-0.030517578	0.102	36618.22	-0.006	88.46	0.112
387	388	388	Category K	0.13183594	-0.023925781	-0.89990234	0.081787109	0.12817383	0.46337891	0	0.093	8/11/2017	8	11	2017	10:16:09	36969	0.2	10	16	9	37	0.051513672	3.4675781	0.22460938	0.015136719	-0.89257813	14.70166	0.10107422	0	0	0	0	0	0	0	0	0	0.9206543	0.079345703	0.1394043	-0.092773438	-0.0390625	-0.007080078	0.109	36520.2	-0.02	295.52	0.112
388	389	389	Category K	0.16796875	-0.035888672	-0.94799805	0.081542969	0.12695313	0.46557617	0	0.137	8/11/2017	8	11	2017	10:16:09	36969	0.3	10	16	9	37	0.051513672	3.4675781	0.22680664	0.015869141	-0.89160156	19.117432	0.096435547	0	0	0	0	0	0	0	0	0	0.92016602	0.079833984	0.16699219	-0.058837891	-0.051757813	-0.056152344	0.106	36561.56	-0.019	286.59	0.106
389	4625	4625	Category M	0.20385742	-0.047851563	-0.89990234	-0.085449219	0.22460938	0.44091797	0	0.157	8/11/2017	8	11	2017	10:26:00	37560	0.5	10	26	0	47	0.051513672	3.5513672	0.10400391	-0.000976563	-1.0612793	7.685791	0.1953125	0	0	0	0	0	0	0	0	0	1.0664063	0.06640625	0.30786133	0.099609375	-0.046630859	0.16137695	0.087	36848.15	-0.016	283.83	0.087
390	4626	4626	Category M	0.2277832	-0.047851563	-0.87597656	-0.081054688	0.21899414	0.44604492	0	0.04	8/11/2017	8	11	2017	10:26:00	37560	0.6	10	26	0	47	0.051513672	3.5513672	0.08984375	-0.002441406	-1.0610352	7.8449707	0.23510742	0	0	0	0	0	0	0	0	0	1.0649414	0.064941406	0.36816406	0.13769531	-0.045166016	0.18505859	0.085	36881.19	-0.01	175.32	0.114
391	4627	4627	Category M	0.20385742	-0.035888672	-0.89990234	-0.078125	0.21264648	0.44799805	0	0.114	8/11/2017	8	11	2017	10:26:00	37560	0.7	10	26	0	47	0.051513672	3.5513672	0.074951172	0	-1.0605469	6.6872559	0.20898438	0	0	0	0	0	0	0	0	0	1.0632324	0.063232422	0.32543945	0.12866211	-0.035888672	0.16064453	0.102	36618.22	-0.025	401.77	0.134
392	4628	4628	Category M	0.10791016	-0.011962891	-0.83984375	-0.077880859	0.21459961	0.453125	0	0.047	8/11/2017	8	11	2017	10:26:00	37560	0.8	10	26	0	47	0.051513672	3.5513672	0.064697266	0.005126953	-1.0588379	5.1633301	0.22387695	0	0	0	0	0	0	0	0	0	1.060791	0.060791016	0.27929688	0.04296875	-0.017089844	0.21899414	0.113	36466.45	-0.033	500.18	0.134
393	4629	4629	Category M	0.035888672	-0.011962891	-0.88793945	-0.0625	0.2199707	0.44873047	0	0.186	8/11/2017	8	11	2017	10:26:00	37560	0.9	10	26	0	47	0.051513672	3.5513672	0.052246094	0.005126953	-1.057373	6.3662109	0.17089844	0	0	0	0	0	0	0	0	0	1.0585938	0.05859375	0.203125	-0.016357422	-0.017089844	0.16943359	0.1	36647.23	-0.013	200.92	0.114
394	4630	4630	Category M	0.059814453	0.035888672	-0.95996094	-0.029785156	0.21899414	0.45141602	0	0.134	8/11/2017	8	11	2017	10:26:01	37561	0	10	26	1	47	0.051513672	3.5513672	0.042236328	0.007568359	-1.0581055	7.0212402	0.10351563	0	0	0	0	0	0	0	0	0	1.0588379	0.058837891	0.14355469	0.017333984	0.028076172	0.098144531	0.106	36561.56	-0.025	387.64	0.114
395	4631	4631	Category M	0.15576172	0.2277832	-0.77978516	0.027587891	0.22729492	0.43847656	0	0.084	8/11/2017	8	11	2017	10:26:01	37561	0.1	10	26	1	47	0.051513672	3.5513672	0.036132813	0.012207031	-1.0593262	12.828857	0.37255859	0	0	0	0	0	0	0	0	0	1.0598145	0.059814453	0.61450195	0.11938477	0.21533203	0.27954102	0.099	36661.91	-0.009	137.82	0.134
396	4632	4632	Category M	-0.095947266	2.0039063	-2.5559082	0.062011719	0.20776367	0.44042969	0	0.076	8/11/2017	8	11	2017	10:26:01	37561	0.2	10	26	1	47	0.051513672	3.5513672	0.023681641	0.012207031	-1.0593262	22.307861	2.4938965	0	0	0	0	0	0	0	0	0	1.0598145	0.059814453	3.607666	-0.11962891	1.9914551	-1.4963379	0.129	36265.77	-0.035	471.39	0.166
397	4633	4633	Category M	-0.011962891	-7.7277832	-4.907959	0.097167969	0.4543457	0.18188477	0	0.07	8/11/2017	8	11	2017	10:26:01	37561	0.3	10	26	1	47	0.051513672	3.5513672	0.011474609	0.012207031	-1.057373	22.985107	8.6447754	0	0	0	0	0	0	0	0	0	1.0576172	0.057617188	11.61377	-0.0234375	-7.7399902	-3.8503418	0.126	36301.8	-0.047	682.44	0.134
398	4634	4634	Category M	-1.3439941	-2.2077637	-6.0959473	0.10229492	0.25805664	0.40258789	0	0.226	8/11/2017	8	11	2017	10:26:01	37561	0.4	10	26	1	47	0.051513672	3.5513672	0.001464844	0.014648438	-1.0588379	24.169434	5.6674805	0	0	0	0	0	0	0	0	0	1.0588379	0.058837891	8.6049805	-1.345459	-2.2224121	-5.0368652	0.122	36350.94	-0.03	417.23	0.124
399	4635	4635	Category M	1.0559082	8.2558594	-3.4199219	0.084472656	0.004150391	0.48217773	0	0.166	8/11/2017	8	11	2017	10:26:01	37561	0.5	10	26	1	47	0.051513672	3.5513672	-0.006591797	0.017089844	-1.0585938	15.573486	8.6359863	0	0	0	0	0	0	0	0	0	1.0585938	0.05859375	11.662598	1.0625	8.2385254	-2.3613281	0.129	36265.77	-0.041	566.09	0.124
400	4636	4636	Category M	-1.2478027	3.7319336	-3.9719238	0.019775391	0.11499023	0.48266602	0	0.114	8/11/2017	8	11	2017	10:26:01	37561	0.6	10	26	1	47	0.051513672	3.5513672	-0.018554688	0.019042969	-1.0568848	7.2941895	4.8776855	0	0	0	0	0	0	0	0	0	1.0571289	0.057128906	7.8566895	-1.2290039	3.7126465	-2.9147949	0.12	36376	-0.029	407.88	0.124
401	4637	4637	Category M	-0.55175781	-0.75585938	-2.1359863	0.021240234	0.45532227	0.21826172	0	0.124	8/11/2017	8	11	2017	10:26:01	37561	0.7	10	26	1	47	0.051513672	3.5513672	-0.031494141	0.020751953	-1.0539551	7.0725098	1.4296875	0	0	0	0	0	0	0	0	0	1.0546875	0.0546875	2.3786621	-0.52001953	-0.77661133	-1.0817871	0.121	36363.43	-0.029	404.74	0.137
402	4638	4638	Category M	-0.17993164	-0.50390625	-1.0439453	-0.002929688	0.13842773	0.47973633	0	0.025	8/11/2017	8	11	2017	10:26:01	37561	0.8	10	26	1	47	0.051513672	3.5513672	-0.041503906	0.022216797	-1.0537109	5.7211914	0.54418945	0	0	0	0	0	0	0	0	0	1.0546875	0.0546875	0.67431641	-0.13818359	-0.52612305	0.009765625	0.106	36561.56	-0.013	191.04	0.133
403	4639	4639	Category M	-0.13183594	0.25195313	-0.73193359	0.026611328	0.25756836	0.41967773	0	0.072	8/11/2017	8	11	2017	10:26:01	37561	0.9	10	26	1	47	0.051513672	3.5513672	-0.048828125	0.023193359	-1.0585938	6.1020508	0.40722656	0	0	0	0	0	0	0	0	0	1.0600586	0.060058594	0.63818359	-0.082763672	0.22851563	0.32666016	0.1	36647.23	-0.014	217.36	0.124
404	4640	4640	Category M	0.095947266	-0.29980469	-0.93579102	-0.029296875	0.27075195	0.4152832	0	0.137	8/11/2017	8	11	2017	10:26:02	37562	0	10	26	2	47	0.051513672	3.5513672	-0.059082031	0.0234375	-1.0576172	6.6994629	0.37866211	0	0	0	0	0	0	0	0	0	1.0595703	0.059570313	0.6003418	0.1550293	-0.32324219	0.12182617	0.094	36737.16	-0.005	78.56	0.124
405	4641	4641	Category M	0.14379883	0	-0.93579102	-0.013183594	0.23461914	0.43481445	0	0.133	8/11/2017	8	11	2017	10:26:02	37562	0.1	10	26	2	47	0.051513672	3.5513672	-0.073242188	0.025146484	-1.0563965	11.317383	0.24951172	0	0	0	0	0	0	0	0	0	1.0593262	0.059326172	0.36303711	0.21704102	-0.025146484	0.12060547	0.078	37002.02	0.03	-468.14	0.077
406	4642	4642	Category M	0.095947266	-0.095947266	-0.91186523	-0.009765625	0.2512207	0.43359375	0	0.077	8/11/2017	8	11	2017	10:26:02	37562	0.2	10	26	2	47	0.051513672	3.5513672	-0.077392578	0.028320313	-1.0578613	20.517578	0.25854492	0	0	0	0	0	0	0	0	0	1.0610352	0.061035156	0.44384766	0.17333984	-0.12426758	0.14599609	0.083	36914.87	0.025	-380.99	0.077
407	4643	4643	Category M	0.11987305	-0.13183594	-0.92382813	-0.013671875	0.24926758	0.42871094	0	0.028	8/11/2017	8	11	2017	10:26:02	37562	0.3	10	26	2	47	0.051513672	3.5513672	-0.091308594	0.032714844	-1.0605469	18.405273	0.30078125	0	0	0	0	0	0	0	0	0	1.0649414	0.064941406	0.51269531	0.21118164	-0.16455078	0.13671875	0.077	37019.99	0.022	-358.08	0.08
408	4644	4644	Category M	0.095947266	-0.14379883	-0.92382813	-0.014404297	0.24633789	0.43798828	0	0.053	8/11/2017	8	11	2017	10:26:02	37562	0.4	10	26	2	47	0.051513672	3.5513672	-0.10180664	0.031982422	-1.0576172	17.000732	0.29663086	0	0	0	0	0	0	0	0	0	1.0629883	0.062988281	0.50756836	0.19775391	-0.17578125	0.13378906	0.068	37190.87	0.021	-375.15	0.08
409	4645	4645	Category M	0.11987305	-0.14379883	-0.87597656	-0.018554688	0.25097656	0.43066406	0	0.039	8/11/2017	8	11	2017	10:26:02	37562	0.5	10	26	2	47	0.051513672	3.5513672	-0.11694336	0.034423828	-1.0576172	9.1345215	0.34790039	0	0	0	0	0	0	0	0	0	1.0646973	0.064697266	0.59716797	0.23681641	-0.17822266	0.18164063	0.066	37231.31	0.029	-509.46	0.077
410	4646	4646	Category M	0.059814453	-0.15576172	-0.87597656	-0.01953125	0.25073242	0.43139648	0	0.08	8/11/2017	8	11	2017	10:26:02	37562	0.6	10	26	2	47	0.051513672	3.5513672	-0.12255859	0.035400391	-1.060791	0.57983398	0.32250977	0	0	0	0	0	0	0	0	0	1.0686035	0.068603516	0.55883789	0.18237305	-0.19116211	0.18481445	0.061	37336.94	0.014	-280.43	0.053
411	4647	4647	Category M	-0.059814453	-0.071777344	-0.83984375	-0.021972656	0.24511719	0.43457031	0	0.119	8/11/2017	8	11	2017	10:26:02	37562	0.7	10	26	2	47	0.051513672	3.5513672	-0.13549805	0.038085938	-1.0649414	16.315186	0.26171875	0	0	0	0	0	0	0	0	0	1.0742188	0.07421875	0.41064453	0.075683594	-0.10986328	0.22509766	0.062	37315.27	0.005	-104.3	0.08
412	4648	4648	Category M	-0.035888672	-0.011962891	-0.79199219	-0.010498047	0.24487305	0.43457031	0	0.049	8/11/2017	8	11	2017	10:26:02	37562	0.8	10	26	2	47	0.051513672	3.5513672	-0.14575195	0.040039063	-1.0651855	17.213135	0.29882813	0	0	0	0	0	0	0	0	0	1.0756836	0.075683594	0.43505859	0.10986328	-0.052001953	0.27319336	0.081	36949.2	-0.014	261.77	0.105
413	4649	4649	Category M	-0.035888672	0.15576172	-1.0078125	0.034423828	0.25244141	0.42260742	0	0.037	8/11/2017	8	11	2017	10:26:02	37562	0.9	10	26	2	47	0.051513672	3.5513672	-0.15698242	0.04296875	-1.0666504	16.403076	0.17553711	0	0	0	0	0	0	0	0	0	1.0791016	0.079101563	0.29272461	0.12109375	0.11254883	0.058837891	0.092	36768.17	-0.019	325.66	0.119
414	4650	4650	Category M	-0.13183594	0.035888672	-1.0319824	0.10351563	0.26708984	0.39648438	0	0.163	8/11/2017	8	11	2017	10:26:03	37563	0	10	26	3	47	0.051513672	3.5513672	-0.16601563	0.043945313	-1.0683594	17.892578	0.050537109	0	0	0	0	0	0	0	0	0	1.0820313	0.08203125	0.078613281	0.034179688	-0.008056641	0.036376953	0.1	36647.23	-0.016	250.72	0.119
415	4651	4651	Category M	-0.16796875	0.17993164	-0.87597656	0.18359375	0.23291016	0.37744141	0	0.105	8/11/2017	8	11	2017	10:26:03	37563	0.1	10	26	3	47	0.051513672	3.5513672	-0.17480469	0.046630859	-1.0693359	22.581543	0.23486328	0	0	0	0	0	0	0	0	0	1.0844727	0.084472656	0.33325195	0.006835938	0.13305664	0.19335938	0.1	36647.23	-0.019	301.97	0.119
416	4652	4652	Category M	-0.26391602	-0.41992188	-1.1638184	0.26074219	0.17236328	0.35986328	0	0.132	8/11/2017	8	11	2017	10:26:03	37563	0.2	10	26	3	47	0.051513672	3.5513672	-0.18286133	0.049804688	-1.0705566	25.260498	0.4855957	0	0	0	0	0	0	0	0	0	1.0871582	0.087158203	0.64404297	-0.080810547	-0.46972656	-0.093017578	0.097	36691.63	-0.013	206.32	0.128
417	4653	4653	Category M	-0.2277832	-0.39599609	-1.1518555	0.25927734	0.15844727	0.37231445	0	0.119	8/11/2017	8	11	2017	10:26:03	37563	0.3	10	26	3	47	0.051513672	3.5513672	-0.19067383	0.052734375	-1.0717773	21.710693	0.45727539	0	0	0	0	0	0	0	0	0	1.0898438	0.08984375	0.56567383	-0.036865234	-0.44873047	-0.079833984	0.112	36479.74	-0.035	540.25	0.128
418	4654	4654	Category M	-0.11987305	-0.035888672	-0.83984375	0.27368164	0.10058594	0.37524414	0	0.028	8/11/2017	8	11	2017	10:26:03	37563	0.4	10	26	3	47	0.051513672	3.5513672	-0.19580078	0.053222656	-1.0771484	16.457031	0.26464844	0	0	0	0	0	0	0	0	0	1.0959473	0.095947266	0.40258789	0.075927734	-0.089111328	0.23730469	0.101	36632.67	-0.013	199.19	0.119
419	4655	4655	Category N	-0.51586914	0.047851563	-0.6237793	0.2824707	0.19555664	0.32885742	0	0.128	8/11/2017	8	11	2017	10:26:08	37568	0	10	26	8	47	0.051513672	3.4675781	-0.20092773	0.052246094	-1.0791016	15.526855	0.5534668	0	0	0	0	0	0	0	0	0	1.098877	0.098876953	0.7746582	-0.31469727	-0.004394531	0.45532227	0.101	36632.67	-0.015	231.92	0.119
420	4656	4656	Category N	-0.53979492	0.095947266	-0.85180664	0.2668457	0.22583008	0.33178711	0	0.097	8/11/2017	8	11	2017	10:26:08	37568	0.099	10	26	8	47	0.051025391	3.5288086	-0.20751953	0.050048828	-1.0793457	9.9064941	0.40527344	0	0	0	0	0	0	0	0	0	1.1003418	0.1003418	0.60571289	-0.33203125	0.045654297	0.22753906	0.093	36752.6	-0.017	285.55	0.114
421	4657	4657	Category N	-0.64794922	0	-0.89990234	0.21899414	0.23095703	0.35571289	0	0.105	8/11/2017	8	11	2017	10:26:08	37568	0.199	10	26	8	47	0.051025391	3.5288086	-0.2121582	0.048583984	-1.0771484	3.1965332	0.47290039	0	0	0	0	0	0	0	0	0	1.0991211	0.099121094	0.66186523	-0.43554688	-0.048583984	0.17724609	0.092	36768.17	-0.004	63.69	0.105
422	4658	4658	Category N	-0.63598633	0.047851563	-0.70776367	0.22802734	0.23901367	0.35449219	0	0.083	8/11/2017	8	11	2017	10:26:08	37568	0.3	10	26	8	47	0.051025391	3.5288086	-0.21459961	0.047363281	-1.0786133	14.935791	0.5612793	0	0	0	0	0	0	0	0	0	1.1008301	0.10083008	0.79248047	-0.42114258	0.000244141	0.37084961	0.105	36575.56	-0.014	208.32	0.105
423	4659	4659	Category N	-0.61181641	0.059814453	-0.65991211	0.24291992	0.23730469	0.34301758	0	0.114	8/11/2017	8	11	2017	10:26:08	37568	0.4	10	26	8	47	0.051025391	3.5288086	-0.21630859	0.047607422	-1.078125	21.529785	0.57568359	0	0	0	0	0	0	0	0	0	1.1005859	0.10058594	0.82568359	-0.39526367	0.011962891	0.41821289	0.095	36721.85	-0.001	15.31	0.105
424	4660	4660	Category N	-0.6237793	0.059814453	-0.7199707	0.25683594	0.23657227	0.33300781	0	0.105	8/11/2017	8	11	2017	10:26:08	37568	0.5	10	26	8	47	0.051025391	3.5288086	-0.2175293	0.048095703	-1.0786133	27.453369	0.54199219	0	0	0	0	0	0	0	0	0	1.1013184	0.10131836	0.77636719	-0.40600586	0.011474609	0.35864258	0.089	36815.72	0.015	-226.05	0.105
425	4661	4661	Category N	-0.35986328	0.27587891	-0.40795898	0.25390625	0.21386719	0.34716797	0	0.069	8/11/2017	8	11	2017	10:26:08	37568	0.6	10	26	8	47	0.051025391	3.5288086	-0.21948242	0.048339844	-1.0793457	40.987549	0.72265625	0	0	0	0	0	0	0	0	0	1.1025391	0.10253906	1.0393066	-0.14013672	0.22729492	0.67138672	0.095	36721.85	0.01	-146.29	0.105
426	4662	4662	Category N	-0.63598633	-0.15576172	-0.68383789	0.21313477	0.14038086	0.40673828	0	0.062	8/11/2017	8	11	2017	10:26:08	37568	0.7	10	26	8	47	0.051025391	3.5288086	-0.22119141	0.049072266	-1.0803223	47.979736	0.60913086	0	0	0	0	0	0	0	0	0	1.1037598	0.10375977	1.0161133	-0.41455078	-0.20483398	0.39648438	0.091	36783.88	0.016	-236.21	0.105
427	4663	4663	Category N	-0.73193359	0.059814453	-0.80395508	0.20654297	0.20141602	0.38476563	0	0.142	8/11/2017	8	11	2017	10:26:08	37568	0.8	10	26	8	47	0.051025391	3.5288086	-0.22314453	0.049316406	-1.0810547	47.43457	0.5793457	0	0	0	0	0	0	0	0	0	1.1049805	0.10498047	0.79614258	-0.50854492	0.010253906	0.27709961	0.075	37056.51	0.017	-288.34	0.088
428	4664	4664	Category N	-0.011962891	0.31176758	-0.59985352	0.16821289	0.21240234	0.40332031	0	0.054	8/11/2017	8	11	2017	10:26:08	37568	0.9	10	26	8	47	0.051025391	3.5288086	-0.2253418	0.049560547	-1.0817871	47.084961	0.58862305	0	0	0	0	0	0	0	0	0	1.1062012	0.10620117	0.95751953	0.21337891	0.26196289	0.48193359	0.072	37112.79	0.016	-280.93	0.069
429	4665	4665	Category N	-0.75585938	-0.16796875	-0.77978516	0.15429688	0.16650391	0.42651367	0	0.018	8/11/2017	8	11	2017	10:26:09	37569	0	10	26	9	47	0.051025391	3.5288086	-0.22705078	0.050048828	-1.0830078	45.450928	0.6472168	0	0	0	0	0	0	0	0	0	1.107666	0.10766602	1.0498047	-0.52856445	-0.21801758	0.30322266	0.071	37131.98	0.022	-379.38	0.088
430	4666	4666	Category N	-0.79199219	0.15576172	-0.79199219	0.13330078	0.20532227	0.4152832	0	0.088	8/11/2017	8	11	2017	10:26:09	37569	0.1	10	26	9	47	0.051025391	3.5288086	-0.22705078	0.050292969	-1.0825195	38.765381	0.64379883	0	0	0	0	0	0	0	0	0	1.1074219	0.10742188	0.9609375	-0.56469727	0.10522461	0.29052734	0.075	37056.51	0	0	0.089
431	4667	4667	Category N	-0.44384766	0.31176758	-0.671875	0.14648438	0.21020508	0.40795898	0	0.064	8/11/2017	8	11	2017	10:26:09	37569	0.2	10	26	9	47	0.051025391	3.5288086	-0.2265625	0.05078125	-1.0825195	25.566162	0.53271484	0	0	0	0	0	0	0	0	0	1.1071777	0.10717773	0.88842773	-0.21704102	0.26074219	0.41064453	0.077	37019.99	-0.001	18.16	0.088
432	4668	4668	Category N	-0.59985352	-0.071777344	-0.70776367	0.10424805	0.16845703	0.44726563	0	0.089	8/11/2017	8	11	2017	10:26:09	37569	0.3	10	26	9	47	0.051025391	3.5288086	-0.2265625	0.051513672	-1.0810547	13.982422	0.54199219	0	0	0	0	0	0	0	0	0	1.1057129	0.10571289	0.86962891	-0.37304688	-0.12329102	0.37329102	0.08	36966.63	0.001	-17.43	0.088
433	4669	4669	Category N	-0.44384766	0.16796875	-0.87597656	0.14941406	0.21313477	0.40869141	0	0.15	8/11/2017	8	11	2017	10:26:09	37569	0.4	10	26	9	47	0.051025391	3.5288086	-0.22607422	0.051757813	-1.079834	7.9694824	0.31982422	0	0	0	0	0	0	0	0	0	1.1044922	0.10449219	0.53759766	-0.2175293	0.1159668	0.20385742	0.087	36848.15	-0.002	33.04	0.088
434	4670	4670	Category N	-0.083984375	0.27587891	-0.89990234	0.15991211	0.21142578	0.40234375	0	0.071	8/11/2017	8	11	2017	10:26:09	37569	0.5	10	26	9	47	0.051025391	3.5288086	-0.23852539	0.048583984	-1.0964355	5.0209961	0.33789063	0	0	0	0	0	0	0	0	0	1.1230469	0.12304688	0.57836914	0.15454102	0.22705078	0.1965332	0.081	36949.2	0.004	-68.01	0.089
435	4671	4671	Category N	-0.61181641	-0.083984375	-0.82788086	0.13037109	0.17114258	0.43188477	0	0.064	8/11/2017	8	11	2017	10:26:09	37569	0.6	10	26	9	47	0.051025391	3.5288086	-0.24511719	0.084960938	-1.1289063	0.47631836	0.50341797	0	0	0	0	0	0	0	0	0	1.1584473	0.15844727	0.83666992	-0.36645508	-0.16894531	0.30102539	0.09	36799.73	-0.015	256.78	0.116
436	4672	4672	Category N	-0.6237793	-0.071777344	-0.671875	0.17651367	0.2121582	0.3972168	0	0.051	8/11/2017	8	11	2017	10:26:09	37569	0.7	10	26	9	47	0.051025391	3.5288086	-0.25170898	0.032714844	-1.1987305	3.0549316	0.65332031	0	0	0	0	0	0	0	0	0	1.2253418	0.2253418	1.003418	-0.37182617	-0.10449219	0.52685547	0.094	36737.16	-0.013	212.04	0.116
437	4673	4673	Category N	-0.41992188	0.13183594	-0.92382813	0.1706543	0.18920898	0.40673828	0	0.117	8/11/2017	8	11	2017	10:26:09	37569	0.8	10	26	9	47	0.051025391	3.5288086	-0.25952148	-0.044189453	-1.2595215	4.2160645	0.41162109	0	0	0	0	0	0	0	0	0	1.2868652	0.28686523	0.67236328	-0.16015625	0.17602539	0.33569336	0.079	36984.24	-0.014	267.67	0.116
438	4674	4674	Category N	-0.27587891	0.13183594	-0.80395508	0.21606445	0.18310547	0.38989258	0	0.116	8/11/2017	8	11	2017	10:26:09	37569	0.9	10	26	9	47	0.051025391	3.5288086	-0.27368164	0.084228516	-1.2548828	1.9838867	0.45361328	0	0	0	0	0	0	0	0	0	1.2873535	0.28735352	0.50048828	-0.001953125	0.047363281	0.45092773	0.092	36768.17	-0.04	778	0.116
439	4675	4675	Category N	-0.57592773	0.11987305	-0.69580078	0.17602539	0.15673828	0.42138672	0	0.059	8/11/2017	8	11	2017	10:26:10	37570	0	10	26	10	47	0.051025391	3.5288086	-0.26464844	0.13574219	-1.2160645	0.61010742	0.60644531	0	0	0	0	0	0	0	0	0	1.2519531	0.25195313	0.84741211	-0.31103516	-0.015869141	0.52026367	0.088	36831.86	-0.035	689.68	0.116
440	4676	4676	Category N	-0.64794922	0.071777344	-0.59985352	0.18994141	0.19067383	0.39819336	0	0.147	8/11/2017	8	11	2017	10:26:10	37570	0.1	10	26	10	47	0.051025391	3.5288086	-0.27783203	0.023193359	-1.1999512	8.9851074	0.70678711	0	0	0	0	0	0	0	0	0	1.2319336	0.23193359	1.0185547	-0.36987305	0.048339844	0.60009766	0.091	36783.88	-0.024	427.09	0.117
441	4677	4677	Category N	-0.40795898	0.059814453	-0.82788086	0.18701172	0.18017578	0.40258789	0	0.04	8/11/2017	8	11	2017	10:26:10	37570	0.2	10	26	10	47	0.051025391	3.5288086	-0.26074219	-0.025146484	-1.1625977	14.862061	0.37524414	0	0	0	0	0	0	0	0	0	1.1916504	0.19165039	0.56689453	-0.14697266	0.084960938	0.3347168	0.092	36768.17	-0.031	568.77	0.118
442	4678	4678	Category N	-0.15576172	0.011962891	-1.2119141	0.21484375	0.17480469	0.39404297	0	0.069	8/11/2017	8	11	2017	10:26:10	37570	0.3	10	26	10	47	0.051025391	3.5288086	-0.25537109	-0.012451172	-1.1452637	8.9077148	0.12207031	0	0	0	0	0	0	0	0	0	1.173584	0.17358398	0.19067383	0.099609375	0.024414063	-0.06640625	0.093	36752.6	-0.034	628.56	0.118
443	4679	4679	Category N	-0.43188477	-0.035888672	-0.75585938	0.15161133	0.15332031	0.43188477	0	0.126	8/11/2017	8	11	2017	10:26:10	37570	0.4	10	26	10	47	0.051025391	3.5288086	-0.25097656	-0.009277344	-1.1435547	9.9143066	0.4284668	0	0	0	0	0	0	0	0	0	1.1708984	0.17089844	0.59472656	-0.18066406	-0.026367188	0.38769531	0.086	36864.59	-0.005	84.61	0.126
444	4680	4680	Category N	-0.76782227	0.083984375	-0.69580078	0.18701172	0.19482422	0.39916992	0	0.118	8/11/2017	8	11	2017	10:26:10	37570	0.5	10	26	10	47	0.051025391	3.5288086	-0.24804688	-0.013183594	-1.145752	16.229248	0.6940918	0	0	0	0	0	0	0	0	0	1.1723633	0.17236328	1.0666504	-0.51953125	0.097167969	0.44995117	0.089	36815.72	-0.006	99.15	0.126
445	4681	4681	Category N	0.035888672	0.17993164	-0.93579102	0.18383789	0.1940918	0.40136719	0	0.018	8/11/2017	8	11	2017	10:26:10	37570	0.6	10	26	10	47	0.051025391	3.5288086	-0.24755859	-0.011230469	-1.1455078	16.139404	0.40112305	0	0	0	0	0	0	0	0	0	1.171875	0.171875	0.68432617	0.28344727	0.19116211	0.2097168	0.108	36533.88	-0.022	330.71	0.126
446	4682	4682	Category N	-0.73193359	0.2878418	-1.079834	0.19580078	0.18359375	0.39819336	0	0.166	8/11/2017	8	11	2017	10:26:10	37570	0.7	10	26	10	47	0.051025391	3.5288086	-0.24780273	-0.012939453	-1.1452637	3.5004883	0.57348633	0	0	0	0	0	0	0	0	0	1.171875	0.171875	0.8503418	-0.48388672	0.30078125	0.065429688	0.108	36533.88	-0.032	504.27	0.126
447	4683	4683	Category N	-0.43188477	-0.11987305	-0.58789063	0.15478516	0.18041992	0.41699219	0	0.153	8/11/2017	8	11	2017	10:26:10	37570	0.8	10	26	10	47	0.051025391	3.5288086	-0.24731445	-0.012939453	-1.1452637	1.7453613	0.59667969	0	0	0	0	0	0	0	0	0	1.1716309	0.17163086	0.84863281	-0.18432617	-0.10668945	0.55737305	0.099	36661.91	-0.017	270.04	0.118
448	4684	4684	Category N	-0.81591797	0.13183594	-0.82788086	0.19287109	0.18505859	0.40039063	0	0.067	8/11/2017	8	11	2017	10:26:10	37570	0.9	10	26	10	47	0.051025391	3.5288086	-0.24707031	-0.012695313	-1.1450195	10.683594	0.66699219	0	0	0	0	0	0	0	0	0	1.1713867	0.17138672	1.0305176	-0.56860352	0.14453125	0.31713867	0.089	36815.72	-0.005	82.23	0.077
449	4685	4685	Category N	-0.071777344	0.035888672	-1.0559082	0.21264648	0.17749023	0.38891602	0	0.077	8/11/2017	8	11	2017	10:26:11	37571	0	10	26	11	47	0.051025391	3.5288086	-0.24609375	-0.012939453	-1.1447754	12.275391	0.2019043	0	0	0	0	0	0	0	0	0	1.1711426	0.17114258	0.31225586	0.17431641	0.048828125	0.088867188	0.095	36721.85	-0.016	262.39	0.077
450	4686	4686	Category N	-0.64794922	0.13183594	-1.1398926	0.1940918	0.14306641	0.4152832	0	0.057	8/11/2017	8	11	2017	10:26:11	37571	0.1	10	26	11	47	0.051025391	3.5288086	-0.24560547	-0.013183594	-1.1452637	2.3225098	0.42749023	0	0	0	0	0	0	0	0	0	1.1713867	0.17138672	0.55249023	-0.40209961	0.14501953	0.005371094	0.075	37056.51	0.005	-89.88	0.077
451	4687	4687	Category N	-0.44384766	0.095947266	-0.83984375	0.17724609	0.1796875	0.40551758	0	0.052	8/11/2017	8	11	2017	10:26:11	37571	0.2	10	26	11	47	0.051025391	3.5288086	-0.24462891	-0.012451172	-1.145752	0.067626953	0.38061523	0	0	0	0	0	0	0	0	0	1.1716309	0.17163086	0.61352539	-0.19897461	0.10839844	0.3059082	0.067	37210.97	0.013	-244.34	0.067
452	4688	4688	Category N	-0.51586914	0.19189453	-0.95996094	0.17260742	0.16650391	0.41601563	0	0.044	8/11/2017	8	11	2017	10:26:11	37571	0.3	10	26	11	47	0.051025391	3.5288086	-0.24267578	-0.012451172	-1.1455078	12.535156	0.38818359	0	0	0	0	0	0	0	0	0	1.1708984	0.17089844	0.66308594	-0.27294922	0.2043457	0.18554688	0.067	37210.97	0.009	-172.82	0.077
453	4689	4689	Category N	-0.31176758	-0.011962891	-0.94799805	0.20214844	0.17822266	0.40112305	0	0.107	8/11/2017	8	11	2017	10:26:11	37571	0.4	10	26	11	47	0.051025391	3.5288086	-0.24145508	-0.012451172	-1.145752	13.075195	0.2097168	0	0	0	0	0	0	0	0	0	1.1711426	0.17114258	0.26855469	-0.070068359	0.000488281	0.19775391	0.073	37093.83	0.01	-178.96	0.107
454	4690	4690	Category N	-0.34790039	0.13183594	-0.88793945	0.22192383	0.1875	0.37963867	0	0.067	8/11/2017	8	11	2017	10:26:11	37571	0.5	10	26	11	47	0.051025391	3.5288086	-0.23925781	-0.014648438	-1.1452637	7.1845703	0.31518555	0	0	0	0	0	0	0	0	0	1.1699219	0.16992188	0.51220703	-0.10839844	0.14648438	0.25732422	0.084	36897.95	0	0	0.107
455	4691	4691	Category N	-0.23999023	0.16796875	-0.93579102	0.23583984	0.15966797	0.38598633	0	0.113	8/11/2017	8	11	2017	10:26:11	37571	0.6	10	26	11	47	0.051025391	3.5288086	-0.23828125	-0.015869141	-1.144043	12.716797	0.27783203	0	0	0	0	0	0	0	0	0	1.1687012	0.16870117	0.39355469	-0.001464844	0.18383789	0.20825195	0.081	36949.2	0.007	-117.34	0.107
456	4692	4692	Category N	-0.25195313	0.17993164	-0.93579102	0.23095703	0.15063477	0.38891602	0	0.124	8/11/2017	8	11	2017	10:26:11	37571	0.7	10	26	11	47	0.051025391	3.5288086	-0.23657227	-0.019775391	-1.1459961	29.004395	0.2902832	0	0	0	0	0	0	0	0	0	1.170166	0.17016602	0.42504883	-0.015136719	0.19970703	0.21020508	0.084	36897.95	0.004	-66.09	0.107
457	4693	4693	Category N	-0.047851563	0.011962891	-1.2358398	0.19433594	0.098388672	0.42773438	0	0.036	8/11/2017	8	11	2017	10:26:11	37571	0.8	10	26	11	47	0.051025391	3.5288086	-0.23364258	-0.016601563	-1.1447754	41.9646	0.20874023	0	0	0	0	0	0	0	0	0	1.1687012	0.16870117	0.30541992	0.18579102	0.028564453	-0.090820313	0.077	37019.99	0.017	-282.83	0.113
458	4694	4694	Category N	-0.035888672	-0.13183594	-0.98388672	0.18164063	0.10620117	0.42993164	0	0.062	8/11/2017	8	11	2017	10:26:11	37571	0.9	10	26	11	47	0.051025391	3.4675781	-0.23095703	-0.012207031	-1.1425781	49.866943	0.27832031	0	0	0	0	0	0	0	0	0	1.1657715	0.16577148	0.47314453	0.19506836	-0.11938477	0.15869141	0.088	36831.86	0.02	-297.98	0.113
459	4695	4695	Category N	-0.10791016	-0.26391602	-0.82788086	0.10644531	0.083984375	0.46459961	0	0.063	8/11/2017	8	11	2017	10:26:12	37572	0	10	26	12	47	0.051025391	3.4675781	-0.23120117	-0.012695313	-1.1433105	62.994141	0.42163086	0	0	0	0	0	0	0	0	0	1.1665039	0.16650391	0.68994141	0.12329102	-0.25097656	0.31542969	0.086	36864.59	0.014	-217.36	0.103
460	4696	4696	Category N	0.059814453	-0.16796875	-0.64794922	0.047851563	0.076171875	0.48095703	0	0.132	8/11/2017	8	11	2017	10:26:12	37572	0.1	10	26	12	47	0.051025391	3.4675781	-0.2253418	-0.014404297	-1.1445313	73.106445	0.59277344	0	0	0	0	0	0	0	0	0	1.1665039	0.16650391	0.93505859	0.28515625	-0.15332031	0.49658203	0.076	37038.15	0.021	-346.52	0.103
461	4697	4697	Category N	0.17993164	-0.15576172	-0.93579102	0.025146484	0.076171875	0.48608398	0	0.103	8/11/2017	8	11	2017	10:26:12	37572	0.2	10	26	12	47	0.051025391	3.4675781	-0.22265625	-0.015869141	-1.1459961	76.33374	0.4753418	0	0	0	0	0	0	0	0	0	1.1677246	0.16772461	0.75292969	0.40258789	-0.13964844	0.21020508	0.088	36831.86	-0.006	100.09	0.103
462	4698	4698	Category N	0.2277832	-0.059814453	-0.81591797	0.021240234	0.071044922	0.48413086	0	0.065	8/11/2017	8	11	2017	10:26:12	37572	0.3	10	26	12	47	0.051025391	3.4675781	-0.21655273	-0.017333984	-1.1467285	74.658936	0.55566406	0	0	0	0	0	0	0	0	0	1.1672363	0.16723633	0.81762695	0.44433594	-0.042236328	0.33081055	0.091	36783.88	-0.005	80.71	0.103
463	4699	4699	Category N	0.2878418	-0.023925781	-0.86376953	0.026611328	0.067138672	0.49316406	0	0.106	8/11/2017	8	11	2017	10:26:12	37572	0.4	10	26	12	47	0.051025391	3.4675781	-0.2109375	-0.018798828	-1.1530762	71.733398	0.5769043	0	0	0	0	0	0	0	0	0	1.1723633	0.17236328	0.79321289	0.4987793	-0.004882813	0.28930664	0.094	36737.16	-0.017	282.83	0.106
464	4700	4700	Category N	0.23999023	-0.047851563	-0.87597656	0.029541016	0.064208984	0.49145508	0	0.081	8/11/2017	8	11	2017	10:26:12	37572	0.5	10	26	12	47	0.051025391	3.4675781	-0.20556641	-0.021728516	-1.1572266	66.168213	0.52758789	0	0	0	0	0	0	0	0	0	1.1757813	0.17578125	0.75317383	0.44555664	-0.025878906	0.28125	0.104	36589.67	-0.032	523.12	0.106
465	4701	4701	Category N	0.25195313	-0.023925781	-0.87597656	0.025634766	0.060791016	0.48925781	0	0.08	8/11/2017	8	11	2017	10:26:12	37572	0.6	10	26	12	47	0.051025391	3.4675781	-0.1940918	-0.02734375	-1.157959	58.370361	0.52783203	0	0	0	0	0	0	0	0	0	1.1743164	0.17431641	0.73168945	0.44604492	0.003417969	0.28198242	0.105	36575.56	-0.03	480.95	0.106
466	4702	4702	Category N	0.23999023	-0.011962891	-0.88793945	0.030273438	0.059326172	0.49438477	0	0.189	8/11/2017	8	11	2017	10:26:12	37572	0.7	10	26	12	47	0.051025391	3.4675781	-0.18603516	-0.03515625	-1.1623535	48.755615	0.50732422	0	0	0	0	0	0	0	0	0	1.1774902	0.17749023	0.72387695	0.42602539	0.023193359	0.27441406	0.107	36547.67	-0.039	643.2	0.106
467	4703	4703	Category N	0.23999023	-0.011962891	-0.87597656	0.022216797	0.061279297	0.49243164	0	0.109	8/11/2017	8	11	2017	10:26:12	37572	0.8	10	26	12	47	0.051025391	3.4675781	-0.17407227	-0.038085938	-1.1633301	37.213379	0.50488281	0	0	0	0	0	0	0	0	0	1.177002	0.17700195	0.7277832	0.4140625	0.026123047	0.28735352	0.092	36768.17	-0.022	383.21	0.081
468	4704	4704	Category N	0.23999023	-0.023925781	-0.88793945	0.024414063	0.059082031	0.48950195	0	0.08	8/11/2017	8	11	2017	10:26:12	37572	0.9	10	26	12	47	0.051025391	3.4675781	-0.16088867	-0.043457031	-1.1628418	24.096924	0.48657227	0	0	0	0	0	0	0	0	0	1.1748047	0.17480469	0.69580078	0.40087891	0.01953125	0.27490234	0.088	36831.86	-0.004	66.09	0.109
469	4705	4705	Category N	0.21582031	-0.023925781	-0.87597656	0.024169922	0.055175781	0.49047852	0	0.016	8/11/2017	8	11	2017	10:26:13	37573	0	10	26	13	47	0.051025391	3.4675781	-0.15698242	-0.052001953	-1.1650391	10.30835	0.47241211	0	0	0	0	0	0	0	0	0	1.1767578	0.17675781	0.68994141	0.37280273	0.028076172	0.2890625	0.093	36752.6	0.003	-45.92	0.109
470	4706	4706	Category N	0.25195313	0	-0.86376953	0.026855469	0.055908203	0.49267578	0	0.056	8/11/2017	8	11	2017	10:26:13	37573	0.1	10	26	13	47	0.051025391	3.4675781	-0.14331055	-0.054443359	-1.1645508	1.4309082	0.49975586	0	0	0	0	0	0	0	0	0	1.1748047	0.17480469	0.75097656	0.39526367	0.054443359	0.30078125	0.075	37056.51	0.016	-272.63	0.109
471	4707	4707	Category N	0.20385742	0.011962891	-0.77978516	0.028320313	0.053466797	0.49169922	0	0.112	8/11/2017	8	11	2017	10:26:13	37573	0.2	10	26	13	47	0.051025391	3.4675781	-0.12939453	-0.061035156	-1.1640625	17.654053	0.51391602	0	0	0	0	0	0	0	0	0	1.1728516	0.17285156	0.79077148	0.33325195	0.072998047	0.38427734	0.076	37038.15	0.015	-254.27	0.112
472	4708	4708	Category N	0.15576172	0.011962891	-0.74389648	0.031005859	0.046630859	0.49072266	0	0.08	8/11/2017	8	11	2017	10:26:13	37573	0.3	10	26	13	47	0.051025391	3.4675781	-0.11962891	-0.069335938	-1.1650391	35.110107	0.51000977	0	0	0	0	0	0	0	0	0	1.1733398	0.17333984	0.77832031	0.27539063	0.081298828	0.42114258	0.081	36949.2	0.016	-257.57	0.112
473	4709	4709	Category N	-0.97192383	-0.26391602	-2.2199707	0.074462891	0.049072266	0.48364258	0	0.115	8/11/2017	8	11	2017	10:26:13	37573	0.4	10	26	13	47	0.051025391	3.4675781	-0.1081543	-0.073242188	-1.1660156	32.307617	1.3757324	0	0	0	0	0	0	0	0	0	1.1733398	0.17333984	2.1079102	-0.86352539	-0.19042969	-1.0537109	0.085	36881.19	0.01	-159.34	0.112
474	4710	4710	Category N	-0.46777344	2.9519043	-3.5639648	0.16210938	-0.26416016	0.38500977	0	0.112	8/11/2017	8	11	2017	10:26:13	37573	0.5	10	26	13	47	0.051025391	3.4675781	-0.098632813	-0.080078125	-1.1645508	17.615723	3.8840332	0	0	0	0	0	0	0	0	0	1.1716309	0.17163086	5.800293	-0.36889648	3.0319824	-2.3991699	0.085	36881.19	-0.004	68.01	0.112
475	4711	4711	Category N	-0.37182617	-3.9599609	-6.3598633	0.16381836	0.17602539	0.41601563	0	0.035	8/11/2017	8	11	2017	10:26:13	37573	0.6	10	26	13	47	0.051025391	3.4675781	-0.093505859	-0.088378906	-1.1630859	10.293213	6.486084	0	0	0	0	0	0	0	0	0	1.170166	0.17016602	9.3461914	-0.27807617	-3.8713379	-5.1965332	0.075	37056.51	-0.003	56.28	0.112
476	4712	4712	Category N	-0.70776367	-4.1757813	-7.4279785	0.20654297	0.30541992	0.31152344	0	0.057	8/11/2017	8	11	2017	10:26:13	37573	0.7	10	26	13	47	0.051025391	3.4675781	-0.081787109	-0.092041016	-1.1625977	25.013184	7.5046387	0	0	0	0	0	0	0	0	0	1.1689453	0.16894531	10.974854	-0.62573242	-4.0837402	-6.2651367	0.081	36949.2	-0.01	182.78	0.112
477	4713	4713	Category N	-1.1518555	2.5678711	-4.5358887	0.1809082	0.066162109	0.43969727	0	0.056	8/11/2017	8	11	2017	10:26:13	37573	0.8	10	26	13	47	0.051025391	3.4675781	-0.070068359	-0.095703125	-1.1635742	14.261963	4.4311523	0	0	0	0	0	0	0	0	0	1.1696777	0.16967773	7.1174316	-1.081543	2.6635742	-3.3720703	0.065	37251.91	0.007	-139.12	0.057
478	4714	4714	Category N	-0.6237793	1.9199219	-2.987793	0.19311523	-0.13305664	0.42382813	0	0.114	8/11/2017	8	11	2017	10:26:13	37573	0.9	10	26	13	47	0.051025391	3.4675781	-0.061035156	-0.10229492	-1.1616211	2.4741211	2.7822266	0	0	0	0	0	0	0	0	0	1.1677246	0.16772461	4.4111328	-0.5625	2.0222168	-1.8259277	0.052	37546.17	0.019	-414.19	0.056
479	4715	4715	Category N	0.011962891	-0.74389648	-2.1359863	0.16381836	0.26098633	0.37133789	0	0.019	8/11/2017	8	11	2017	10:26:14	37574	0	10	26	14	47	0.051025391	3.4675781	-0.053222656	-0.10864258	-1.1611328	3.4890137	1.1652832	0	0	0	0	0	0	0	0	0	1.1672363	0.16723633	1.675293	0.065185547	-0.63500977	-0.97460938	0.053	37521.54	0.025	-519.52	0.057
480	4716	4716	Category N	0.11987305	-0.15576172	-0.97192383	0.15136719	0.001708984	0.46435547	0	0.033	8/11/2017	8	11	2017	10:26:14	37574	0.1	10	26	14	47	0.051025391	3.4675781	-0.042236328	-0.11474609	-1.1618652	14.215332	0.25292969	0	0	0	0	0	0	0	0	0	1.1682129	0.16821289	0.39282227	0.16210938	-0.040771484	0.18994141	0.067	37210.97	0.012	-226.73	0.056
481	4717	4717	Category N	-0.11987305	0.25195313	-0.75585938	0.13598633	0.052246094	0.46289063	0	0.042	8/11/2017	8	11	2017	10:26:14	37574	0.2	10	26	14	47	0.051025391	3.4675781	-0.029785156	-0.12036133	-1.1635742	4.8320313	0.55932617	0	0	0	0	0	0	0	0	0	1.170166	0.17016602	0.86987305	-0.08984375	0.37231445	0.40771484	0.061	37336.94	0.03	-553.06	0.101
482	4718	4718	Category N	0.15576172	-0.25195313	-0.89990234	0.10229492	0.092041016	0.46044922	0	0.139	8/11/2017	8	11	2017	10:26:14	37574	0.3	10	26	14	47	0.051025391	3.4675781	-0.020996094	-0.12548828	-1.1630859	20.085693	0.34130859	0	0	0	0	0	0	0	0	0	1.1699219	0.16992188	0.56640625	0.17675781	-0.1262207	0.26318359	0.059	37381.16	0.022	-431.96	0.101
483	4719	4719	Category N	0.10791016	-0.047851563	-0.91186523	0.12036133	0.066162109	0.46704102	0	0.023	8/11/2017	8	11	2017	10:26:14	37574	0.4	10	26	14	47	0.051025391	3.4675781	-0.015380859	-0.13012695	-1.1577148	28.733398	0.28710938	0	0	0	0	0	0	0	0	0	1.1650391	0.16503906	0.45166016	0.12329102	0.082275391	0.24584961	0.081	36949.2	0.01	-165.32	0.101
484	4720	4720	Category N	0.14379883	-0.14379883	-0.91186523	0.11669922	0.075683594	0.46679688	0	0.101	8/11/2017	8	11	2017	10:26:14	37574	0.5	10	26	14	47	0.051025391	3.4675781	-0.006103516	-0.13452148	-1.157959	18.269775	0.28833008	0	0	0	0	0	0	0	0	0	1.1657715	0.16577148	0.40527344	0.14990234	-0.009033203	0.24609375	0.083	36914.87	0.01	-162.27	0.101
485	4721	4721	Category N	0.11987305	-0.14379883	-0.92382813	0.11083984	0.072021484	0.46899414	0	0.149	8/11/2017	8	11	2017	10:26:14	37574	0.6	10	26	14	47	0.051025391	3.4675781	0.007324219	-0.14013672	-1.1586914	19.529297	0.26049805	0	0	0	0	0	0	0	0	0	1.1672363	0.16723633	0.35083008	0.11230469	-0.003417969	0.23486328	0.086	36864.59	0.024	-357.98	0.101
486	4722	4722	Category N	0.13183594	-0.095947266	-0.89990234	0.11328125	0.070800781	0.46289063	0	0.045	8/11/2017	8	11	2017	10:26:14	37574	0.7	10	26	14	47	0.051025391	3.4675781	0.010986328	-0.14697266	-1.1567383	40.05249	0.28833008	0	0	0	0	0	0	0	0	0	1.1660156	0.16601563	0.42871094	0.12060547	0.051025391	0.25683594	0.076	37038.15	0.035	-545.02	0.077
487	4723	4723	Category N	0.14379883	-0.11987305	-0.91186523	0.10766602	0.071044922	0.46801758	0	0.061	8/11/2017	8	11	2017	10:26:14	37574	0.8	10	26	14	47	0.051025391	3.4675781	0.024169922	-0.15527344	-1.152832	29.303467	0.27124023	0	0	0	0	0	0	0	0	0	1.1635742	0.16357422	0.39599609	0.11938477	0.035400391	0.2409668	0.082	36931.95	0.042	-605.74	0.101
488	4724	4724	Category N	0.16796875	-0.15576172	-0.91186523	0.10839844	0.070556641	0.47070313	0	0.077	8/11/2017	8	11	2017	10:26:14	37574	0.9	10	26	14	47	0.051025391	3.4675781	0.033691406	-0.15820313	-1.1547852	12.369141	0.27758789	0	0	0	0	0	0	0	0	0	1.1662598	0.16625977	0.37988281	0.1340332	0.002441406	0.24291992	0.084	36897.95	0.058	-780.87	0.113
489	4725	4725	Category N	0.15576172	-0.15576172	-0.89990234	0.10913086	0.070556641	0.47094727	0	0.062	8/11/2017	8	11	2017	10:26:15	37575	0	10	26	15	47	0.051025391	3.4675781	0.047851563	-0.16455078	-1.1540527	17.009033	0.27612305	0	0	0	0	0	0	0	0	0	1.166748	0.16674805	0.37084961	0.10766602	0.008789063	0.25415039	0.079	36984.24	0.069	-932.1	0.077
490	4726	4726	Category N	0.14379883	-0.095947266	-0.92382813	0.10595703	0.0703125	0.47314453	0	0.113	8/11/2017	8	11	2017	10:26:15	37575	0.1	10	26	15	47	0.051025391	3.4675781	0.052734375	-0.16967773	-1.1503906	28.055664	0.25512695	0	0	0	0	0	0	0	0	0	1.1640625	0.1640625	0.39135742	0.090820313	0.073730469	0.2265625	0.08	36966.63	0.072	-956.6	0.077
491	4727	4727	Category N	0.095947266	-0.083984375	-0.81591797	0.11010742	0.069824219	0.47412109	0	0.117	8/11/2017	8	11	2017	10:26:15	37575	0.2	10	26	15	47	0.051025391	3.4675781	0.064697266	-0.17578125	-1.1459961	27.427246	0.34399414	0	0	0	0	0	0	0	0	0	1.1611328	0.16113281	0.45288086	0.031005859	0.091796875	0.33007813	0.08	36966.63	0.052	-736.21	0.077
492	4728	4728	Category N	0.059814453	-0.011962891	-0.81591797	0.12182617	0.066162109	0.46801758	0	0.052	8/11/2017	8	11	2017	10:26:15	37575	0.3	10	26	15	47	0.051025391	3.4675781	0.074462891	-0.18164063	-1.1452637	16.551758	0.37060547	0	0	0	0	0	0	0	0	0	1.1618652	0.16186523	0.51367188	-0.014648438	0.16967773	0.3293457	0.076	37038.15	0.06	-853.88	0.105
493	4729	4729	Category N	0.14379883	-0.011962891	-0.95996094	0.16723633	0.053222656	0.44799805	0	0.061	8/11/2017	8	11	2017	10:26:15	37575	0.4	10	26	15	47	0.051025391	3.4675781	0.084960938	-0.18847656	-1.1428223	8.3344727	0.26074219	0	0	0	0	0	0	0	0	0	1.161377	0.16137695	0.41821289	0.05859375	0.17651367	0.18286133	0.083	36914.87	0.036	-526.22	0.113
494	4730	4730	Category N	-0.059814453	-0.059814453	-0.93579102	0.21875	0.030517578	0.4284668	0	0.054	8/11/2017	8	11	2017	10:26:15	37575	0.5	10	26	15	47	0.051025391	3.4675781	0.092773438	-0.19311523	-1.1401367	13.295654	0.2878418	0	0	0	0	0	0	0	0	0	1.1601563	0.16015625	0.49047852	-0.15258789	0.13330078	0.2043457	0.084	36897.95	0.017	-265.28	0.116
495	4731	4731	Category N	-0.023925781	-0.13183594	-1.0319824	0.2331543	-0.010009766	0.41455078	0	0.105	8/11/2017	8	11	2017	10:26:15	37575	0.6	10	26	15	47	0.051025391	3.4675781	0.10083008	-0.19970703	-1.138916	10.987549	0.17773438	0	0	0	0	0	0	0	0	0	1.1606445	0.16064453	0.29980469	-0.12475586	0.067871094	0.10693359	0.088	36831.86	0.009	-140.23	0.105
496	4732	4732	Category N	-0.023925781	-0.17993164	-1.079834	0.23388672	-0.050537109	0.42089844	0	0.116	8/11/2017	8	11	2017	10:26:15	37575	0.7	10	26	15	47	0.051025391	3.4675781	0.10791016	-0.20654297	-1.1367188	9.8300781	0.14599609	0	0	0	0	0	0	0	0	0	1.1604004	0.16040039	0.21533203	-0.13183594	0.026611328	0.056884766	0.088	36831.86	0.01	-155.15	0.105
497	4733	4733	Category N	-0.011962891	-0.047851563	-0.97192383	0.20385742	-0.05078125	0.43774414	0	0.141	8/11/2017	8	11	2017	10:26:15	37575	0.8	10	26	15	47	0.051025391	3.4675781	0.11474609	-0.21337891	-1.1347656	13.783203	0.2644043	0	0	0	0	0	0	0	0	0	1.1601563	0.16015625	0.45507813	-0.12670898	0.16552734	0.1628418	0.094	36737.16	0.01	-147.49	0.116
498	4734	4734	Category N	-0.14379883	-0.059814453	-0.88793945	0.19970703	-0.035888672	0.43652344	0	0.055	8/11/2017	8	11	2017	10:26:15	37575	0.9	10	26	15	47	0.051025391	3.4675781	0.11938477	-0.21801758	-1.1289063	13.064453	0.39038086	0	0	0	0	0	0	0	0	0	1.1557617	0.15576172	0.66235352	-0.26318359	0.15820313	0.2409668	0.108	36533.88	0.003	-40.75	0.116
499	4735	4735	Category N	-0.047851563	-0.095947266	-0.7199707	0.2097168	-0.037597656	0.42944336	0	0.093	8/11/2017	8	11	2017	10:26:16	37576	0	10	26	16	47	0.051025391	3.4675781	0.1237793	-0.22094727	-1.1259766	8.036377	0.45825195	0	0	0	0	0	0	0	0	0	1.1540527	0.15405273	0.70288086	-0.17163086	0.125	0.40600586	0.1	36647.23	0	0	0.116
500	4736	4736	Category N	-0.3359375	-0.011962891	-0.98388672	0.24609375	-0.002441406	0.40942383	0	0.138	8/11/2017	8	11	2017	10:26:16	37576	0.1	10	26	16	47	0.051025391	3.4675781	0.12915039	-0.22216797	-1.125	2.5422363	0.52954102	0	0	0	0	0	0	0	0	0	1.1540527	0.15405273	0.81665039	-0.46508789	0.21020508	0.14111328	0.097	36691.63	0.017	-238.37	0.1
501	4737	4737	Category N	-0.15576172	-0.13183594	-0.95996094	0.24169922	0.001953125	0.40820313	0	0.058	8/11/2017	8	11	2017	10:26:16	37576	0.2	10	26	16	47	0.051025391	3.4675781	0.13256836	-0.22460938	-1.126709	17.729004	0.34570313	0	0	0	0	0	0	0	0	0	1.1564941	0.15649414	0.5480957	-0.28833008	0.092773438	0.16674805	0.082	36931.95	0.026	-398.07	0.093
502	4738	4738	Category N	-0.19189453	-0.071777344	-1.2119141	0.28051758	-0.01171875	0.38232422	0	0.1	8/11/2017	8	11	2017	10:26:16	37576	0.3	10	26	16	47	0.051025391	3.4675781	0.13427734	-0.22729492	-1.1242676	29.956299	0.37182617	0	0	0	0	0	0	0	0	0	1.1547852	0.15478516	0.56933594	-0.32617188	0.15551758	-0.087402344	0.086	36864.59	0.017	-260.7	0.093
503	4739	4739	Category N	-0.17993164	-0.16796875	-0.99584961	0.2824707	0.004882813	0.38623047	0	0.052	8/11/2017	8	11	2017	10:26:16	37576	0.4	10	26	16	47	0.051025391	3.4675781	0.13525391	-0.23120117	-1.1237793	40.855225	0.34619141	0	0	0	0	0	0	0	0	0	1.1552734	0.15527344	0.5065918	-0.31518555	0.063232422	0.12792969	0.077	37019.99	0.011	-188.13	0.1
504	8887	8887	Category J	-0.23999023	-0.13183594	-1.2119141	0.26708984	0.063964844	0.39697266	0	0.102	8/11/2017	8	11	2017	10:43:48	38628	0.7	10	43	48	4	0.051513672	3.4675781	0.17675781	-0.15307617	-0.88110352	44.703613	0.5324707	0	0	0	0	0	0	0	0	0	0.91162109	0.088378906	0.76879883	-0.41674805	0.021240234	-0.33056641	0.233	35305.48	0.125	-768.56	0.287
505	8888	8888	Category J	0.13183594	-0.071777344	-1.4399414	0.32836914	0.10766602	0.32055664	0	0.111	8/11/2017	8	11	2017	10:43:48	38628	0.8	10	43	48	4	0.051513672	3.4675781	0.17431641	-0.14941406	-0.8737793	43.334961	0.57275391	0	0	0	0	0	0	0	0	0	0.90356445	0.096435547	0.6862793	-0.042480469	0.077636719	-0.56591797	0.22	35403.54	0.173	-1042	0.248
506	8889	8889	Category J	-0.63598633	-0.32397461	-0.50390625	0.32763672	0.09765625	0.3347168	0	0.248	8/11/2017	8	11	2017	10:43:48	38628	0.9	10	43	48	4	0.051513672	3.4675781	0.16967773	-0.14794922	-0.88305664	53.066895	0.90771484	0	0	0	0	0	0	0	0	0	0.91137695	0.088623047	1.3608398	-0.80566406	-0.17578125	0.37915039	0.202	35547.37	0.211	-1280.43	0.209
507	8890	8890	Category J	-0.15576172	-0.059814453	-0.79199219	0.22363281	0.086669922	0.41040039	0	0.209	8/11/2017	8	11	2017	10:43:49	38629	0	10	43	49	4	0.051513672	3.4675781	0.16821289	-0.14379883	-0.88208008	58.179199	0.34667969	0	0	0	0	0	0	0	0	0	0.90942383	0.090576172	0.49829102	-0.32397461	0.083984375	0.090087891	0.159	35938.44	0.208	-1447.9	0.209
508	8891	8891	Category J	0.083984375	-0.25195313	-1.3679199	0.29980469	0.083251953	0.35766602	0	0.201	8/11/2017	8	11	2017	10:43:49	38629	0.1	10	43	49	4	0.051513672	3.4675781	0.16430664	-0.14160156	-0.87719727	62.93457	0.5090332	0	0	0	0	0	0	0	0	0	0.90380859	0.096191406	0.6809082	-0.080322266	-0.11010742	-0.49047852	0.191	35640.45	0.14	-958.48	0.209
509	8892	8892	Category J	-0.56396484	0.25195313	-0.49194336	0.26000977	0.065673828	0.3972168	0	0.088	8/11/2017	8	11	2017	10:43:49	38629	0.2	10	43	49	4	0.051513672	3.4675781	0.1628418	-0.13647461	-0.88378906	68.507324	0.91259766	0	0	0	0	0	0	0	0	0	0.90893555	0.091064453	1.5073242	-0.72680664	0.38842773	0.3918457	0.193	35623.21	0.179	-1158.04	0.209
510	8893	8893	Category J	-0.095947266	-0.26391602	-1.2958984	0.24658203	0.075439453	0.39916992	0	0.292	8/11/2017	8	11	2017	10:43:49	38629	0.3	10	43	49	4	0.051513672	3.4675781	0.16186523	-0.13208008	-0.87768555	66.899658	0.50854492	0	0	0	0	0	0	0	0	0	0.90209961	0.097900391	0.80786133	-0.2578125	-0.1315918	-0.41796875	0.178	35756.23	0.208	-1360.65	0.209
511	8894	8894	Category J	-0.035888672	0.15576172	-1.4038086	0.23535156	0.1315918	0.39257813	0	0.122	8/11/2017	8	11	2017	10:43:49	38629	0.4	10	43	49	4	0.051513672	3.4675781	0.15649414	-0.13012695	-0.88720703	68.825439	0.62084961	0	0	0	0	0	0	0	0	0	0.91040039	0.089599609	0.99487305	-0.19238281	0.28588867	-0.51635742	0.182	35719.9	0.187	-1239.54	0.201
512	8895	8895	Category J	-0.10791016	0.11987305	-0.52783203	0.19873047	0.10644531	0.42358398	0	0.16	8/11/2017	8	11	2017	10:43:49	38629	0.5	10	43	49	4	0.051513672	3.4675781	0.15258789	-0.12548828	-0.88525391	63.206787	0.50585938	0	0	0	0	0	0	0	0	0	0.90698242	0.093017578	0.86352539	-0.26049805	0.24536133	0.35742188	0.167	35859.68	0.181	-1270.1	0.16
513	8896	8896	Category J	0.14379883	-0.27587891	-1.5959473	0.24291992	0.061035156	0.40527344	0	0.229	8/11/2017	8	11	2017	10:43:49	38629	0.6	10	43	49	4	0.051513672	3.4675781	0.15014648	-0.12207031	-0.87573242	57.66748	0.73608398	0	0	0	0	0	0	0	0	0	0.89697266	0.10302734	0.88012695	-0.006347656	-0.15356445	-0.7199707	0.171	35821.44	0.213	-1416.05	0.181
514	8897	8897	Category J	0.071777344	0.047851563	-0.095947266	0.20410156	0.062988281	0.43359375	0	0.112	8/11/2017	8	11	2017	10:43:49	38629	0.7	10	43	49	4	0.051513672	3.4675781	0.14282227	-0.11621094	-0.88842773	55.838379	0.8125	0	0	0	0	0	0	0	0	0	0.9074707	0.092529297	1.0280762	-0.071044922	0.1640625	0.79248047	0.152	36010.03	0.259	-1733.8	0.16
515	8898	8898	Category J	-0.023925781	-0.095947266	-1.4758301	0.19873047	0.092773438	0.43408203	0	0.111	8/11/2017	8	11	2017	10:43:49	38629	0.8	10	43	49	4	0.051513672	3.4675781	0.13623047	-0.11450195	-0.88964844	59.207031	0.60791016	0	0	0	0	0	0	0	0	0	0.90722656	0.092773438	0.76513672	-0.16015625	0.018554688	-0.5859375	0.15	36030.97	0.257	-1736.05	0.181
516	8899	8899	Category J	0.19189453	-0.083984375	-0.75585938	0.19555664	0.089355469	0.42480469	0	0.181	8/11/2017	8	11	2017	10:43:49	38629	0.9	10	43	49	4	0.051513672	3.4675781	0.13061523	-0.11254883	-0.88964844	53.913818	0.14990234	0	0	0	0	0	0	0	0	0	0.90625	0.09375	0.22363281	0.061035156	0.028564453	0.13378906	0.163	35898.67	0.246	-1613.11	0.181
517	8900	8900	Category J	-0.071777344	0.095947266	-0.14379883	0.21191406	0.073730469	0.42285156	0	0.111	8/11/2017	8	11	2017	10:43:50	38630	0	10	43	50	4	0.051513672	3.4675781	0.1262207	-0.11035156	-0.89086914	49.811523	0.79980469	0	0	0	0	0	0	0	0	0	0.90649414	0.093505859	1.1513672	-0.19799805	0.20629883	0.74707031	0.136	36184.27	0.27	-1884.65	0.181
518	8901	8901	Category J	-0.023925781	-0.25195313	-1.8598633	0.18286133	0.039550781	0.44506836	0	0.236	8/11/2017	8	11	2017	10:43:50	38630	0.1	10	43	50	4	0.051513672	3.4675781	0.12207031	-0.1081543	-0.89257813	39.19873	0.98852539	0	0	0	0	0	0	0	0	0	0.9074707	0.092529297	1.2568359	-0.14599609	-0.14355469	-0.96704102	0.156	35968.8	0.246	-1650.3	0.23
519	8902	8902	Category J	0.095947266	0.059814453	-0.68383789	0.19360352	0.034912109	0.44262695	0	0.068	8/11/2017	8	11	2017	10:43:50	38630	0.2	10	43	50	4	0.051513672	3.4675781	0.11938477	-0.10571289	-0.89477539	29.408447	0.26904297	0	0	0	0	0	0	0	0	0	0.90869141	0.091308594	0.40014648	-0.0234375	0.16552734	0.2109375	0.203	35539.11	0.197	-1211.11	0.236
520	8903	8903	Category J	-0.27587891	0	-0.43188477	0.2121582	0.012451172	0.43481445	0	0.23	8/11/2017	8	11	2017	10:43:50	38630	0.3	10	43	50	4	0.051513672	3.4675781	0.11572266	-0.10302734	-0.89672852	23.789551	0.61645508	0	0	0	0	0	0	0	0	0	0.91015625	0.08984375	0.9597168	-0.39160156	0.10302734	0.46484375	0.231	35320.28	0.169	-992.28	0.279
521	8904	8904	Category J	-0.21582031	0	-1.9919434	0.19775391	0.051269531	0.44482422	0	0.392	8/11/2017	8	11	2017	10:43:50	38630	0.4	10	43	50	4	0.051513672	3.4675781	0.11254883	-0.10009766	-0.89868164	13.048584	1.145752	0	0	0	0	0	0	0	0	0	0.91137695	0.088623047	1.5217285	-0.32836914	0.10009766	-1.0930176	0.259	35121.97	0.129	-736.17	0.337
522	8905	8905	Category J	0.16796875	0.047851563	-0.25195313	0.23217773	0.042480469	0.4230957	0	0.353	8/11/2017	8	11	2017	10:43:50	38630	0.5	10	43	50	4	0.051513672	3.4675781	0.10961914	-0.098388672	-0.90039063	14.156982	0.66723633	0	0	0	0	0	0	0	0	0	0.91235352	0.087646484	0.85302734	0.058105469	0.14624023	0.6484375	0.276	35009.9	0.097	-549.77	0.337
523	8906	8906	Category J	-0.16796875	-0.15576172	-1.5119629	0.21289063	0.026367188	0.4296875	0	0.279	8/11/2017	8	11	2017	10:43:50	38630	0.6	10	43	50	4	0.051513672	3.4675781	0.10693359	-0.095458984	-0.90209961	15.276855	0.67138672	0	0	0	0	0	0	0	0	0	0.91357422	0.086425781	0.94458008	-0.27490234	-0.060058594	-0.60961914	0.302	34848.85	0.095	-506.53	0.353
524	8907	8907	Category J	0.083984375	-0.17993164	-0.94799805	0.18530273	0.004150391	0.4453125	0	0.337	8/11/2017	8	11	2017	10:43:50	38630	0.7	10	43	50	4	0.051513672	3.4675781	0.10424805	-0.093261719	-0.90405273	21.241943	0.099121094	0	0	0	0	0	0	0	0	0	0.91479492	0.085205078	0.15087891	-0.020263672	-0.086425781	-0.043701172	0.326	34709.88	0.087	-442.94	0.374
525	8908	8908	Category J	0.047851563	0	0.10791016	0.15161133	-0.011474609	0.46020508	0	0.221	8/11/2017	8	11	2017	10:43:50	38630	0.8	10	43	50	4	0.051513672	3.4675781	0.10131836	-0.091308594	-0.9050293	26.255859	1.0185547	0	0	0	0	0	0	0	0	0	0.9152832	0.084716797	1.1577148	-0.053466797	0.091308594	1.0129395	0.341	34627.17	0.075	-374.1	0.374
526	8909	8909	Category J	-0.31176758	-0.45581055	-1.7158203	0.12646484	0.021240234	0.47143555	0	0.374	8/11/2017	8	11	2017	10:43:50	38630	0.9	10	43	50	4	0.051513672	3.4675781	0.09765625	-0.088867188	-0.90625	23.267822	0.97827148	0	0	0	0	0	0	0	0	0	0.91601563	0.083984375	1.5854492	-0.40942383	-0.36669922	-0.80932617	0.374	34455.1	-0.02	102.74	0.484
527	8910	8910	Category J	0.55175781	-0.14379883	-1.5	0.17651367	0.041503906	0.44824219	0	0.484	8/11/2017	8	11	2017	10:43:51	38631	0	10	43	51	4	0.051513672	3.4675781	0.094238281	-0.086669922	-0.90820313	25.166748	0.74975586	0	0	0	0	0	0	0	0	0	0.91723633	0.082763672	1.1057129	0.45727539	-0.056884766	-0.59155273	0.423	34221.02	-0.119	615.92	0.484
528	8911	8911	Category J	-0.19189453	0.011962891	-0.49194336	0.21044922	0.046630859	0.43139648	0	0.549	8/11/2017	8	11	2017	10:43:51	38631	0.1	10	43	51	4	0.051513672	3.4675781	0.091552734	-0.084716797	-0.91015625	30.01123	0.5144043	0	0	0	0	0	0	0	0	0	0.91870117	0.081298828	0.79858398	-0.28344727	0.096679688	0.41821289	0.433	34175.97	-0.163	872.83	0.484
529	8912	8912	Category J	0.14379883	-0.52783203	-2.0039063	0.16796875	0.050537109	0.44702148	0	0.577	8/11/2017	8	11	2017	10:43:51	38631	0.2	10	43	51	4	0.051513672	3.4675781	0.088378906	-0.082275391	-0.91186523	21.198242	1.1804199	0	0	0	0	0	0	0	0	0	0.91992188	0.080078125	1.5925293	0.055175781	-0.4453125	-1.0917969	0.458	34066.93	-0.24	1352.11	0.484
530	8913	8913	Category J	-0.071777344	0.059814453	-0.21582031	0.13989258	0.049316406	0.46044922	0	0.396	8/11/2017	8	11	2017	10:43:51	38631	0.3	10	43	51	4	0.051513672	3.4675781	0.085205078	-0.079833984	-0.91381836	7.7927246	0.72900391	0	0	0	0	0	0	0	0	0	0.92114258	0.078857422	0.99487305	-0.15698242	0.13964844	0.69799805	0.458	34066.93	-0.276	1652.97	0.484
531	8914	8914	Category J	-0.2277832	0.011962891	-0.47998047	0.12207031	0.053466797	0.4699707	0	0.372	8/11/2017	8	11	2017	10:43:51	38631	0.4	10	43	51	4	0.051513672	3.4675781	0.082275391	-0.077636719	-0.91577148	4.4619141	0.54248047	0	0	0	0	0	0	0	0	0	0.92285156	0.077148438	0.8359375	-0.31005859	0.089599609	0.43579102	0.418	34243.87	-0.287	1998.26	0.396
532	8915	8915	Category J	0.40795898	0.11987305	-1.7158203	0.11206055	0.076416016	0.46484375	0	0.371	8/11/2017	8	11	2017	10:43:51	38631	0.5	10	43	51	4	0.051513672	3.4675781	0.079101563	-0.074951172	-0.91772461	19.418457	0.88476563	0	0	0	0	0	0	0	0	0	0.92407227	0.075927734	1.3215332	0.32861328	0.19482422	-0.79785156	0.364	34505.9	-0.211	1493.74	0.372
533	8916	8916	Category J	-0.14379883	0.10791016	-0.11987305	0.14526367	0.089111328	0.45288086	0	0.244	8/11/2017	8	11	2017	10:43:51	38631	0.6	10	43	51	4	0.051513672	3.4675781	0.076416016	-0.072509766	-0.91918945	29.022461	0.84863281	0	0	0	0	0	0	0	0	0	0.92529297	0.074707031	1.2001953	-0.22021484	0.18041992	0.79931641	0.304	34836.94	-0.153	1183.53	0.371
534	8917	8917	Category J	-0.035888672	-0.047851563	-1.0439453	0.087158203	0.067871094	0.4753418	0	0.227	8/11/2017	8	11	2017	10:43:51	38631	0.7	10	43	51	4	0.051513672	3.4675781	0.073486328	-0.070556641	-0.92114258	46.460205	0.16601563	0	0	0	0	0	0	0	0	0	0.92675781	0.073242188	0.25512695	-0.109375	0.022705078	-0.12255859	0.258	35128.74	-0.122	1055.53	0.244
535	8918	8918	Category J	0.40795898	0	-1.1279297	0.13500977	0.052978516	0.46191406	0	0.217	8/11/2017	8	11	2017	10:43:51	38631	0.8	10	43	51	4	0.051513672	3.4675781	0.0703125	-0.068359375	-0.9230957	41.080322	0.40063477	0	0	0	0	0	0	0	0	0	0.92822266	0.071777344	0.6105957	0.33740234	0.068359375	-0.20458984	0.229	35335.17	-0.069	593.25	0.227
536	8919	8919	Category J	0.095947266	0.15576172	-0.071777344	0.16064453	0.052734375	0.45654297	0	0.118	8/11/2017	8	11	2017	10:43:51	38631	0.9	10	43	51	4	0.051513672	3.4675781	0.066650391	-0.065673828	-0.92431641	42.27124	0.88134766	0	0	0	0	0	0	0	0	0	0.92895508	0.071044922	1.1032715	0.029052734	0.22143555	0.85253906	0.197	35589.15	0.025	-201	0.217
537	8920	8920	Category J	-0.10791016	-0.095947266	-1.2719727	0.09765625	0.069580078	0.46899414	0	0.2	8/11/2017	8	11	2017	10:43:52	38632	0	10	43	52	4	0.051513672	3.4675781	0.063232422	-0.062255859	-0.92553711	44.910889	0.38769531	0	0	0	0	0	0	0	0	0	0.9296875	0.0703125	0.55102539	-0.17114258	-0.033447266	-0.34643555	0.191	35640.45	0.021	-174.21	0.208
538	8921	8921	Category J	0.31176758	0.15576172	-1.5717773	0.1340332	0.066162109	0.46264648	0	0.181	8/11/2017	8	11	2017	10:43:52	38632	0.1	10	43	52	4	0.051513672	3.4675781	0.060302734	-0.059570313	-0.92651367	38.693359	0.72485352	0	0	0	0	0	0	0	0	0	0.93041992	0.069580078	1.1118164	0.2512207	0.21533203	-0.64501953	0.184	35701.97	0.018	-154.6	0.208
539	8922	8922	Category J	0.10791016	0.10791016	-0.21582031	0.18286133	0.079589844	0.43432617	0	0.208	8/11/2017	8	11	2017	10:43:52	38632	0.2	10	43	52	4	0.051513672	3.4675781	0.057617188	-0.056640625	-0.92773438	29.312988	0.73242188	0	0	0	0	0	0	0	0	0	0.93139648	0.068603516	0.92651367	0.050048828	0.16455078	0.71191406	0.188	35666.59	0.011	-94.25	0.208
540	8923	8923	Category J	-0.023925781	-0.16796875	-1.7878418	0.1574707	0.047119141	0.45654297	0	0.185	8/11/2017	8	11	2017	10:43:52	38632	0.3	10	43	52	4	0.051269531	3.5304199	0.052246094	-0.053466797	-0.92822266	10.253174	0.87036133	0	0	0	0	0	0	0	0	0	0.93115234	0.068847656	1.050293	-0.076171875	-0.11425781	-0.859375	0.215	35442.51	-0.011	88.37	0.236
541	8924	8924	Category J	0.11987305	0.14379883	-0.47998047	0.1171875	0.033203125	0.47460938	0	0.236	8/11/2017	8	11	2017	10:43:52	38632	0.4	10	43	52	4	0.051269531	3.5304199	0.048339844	-0.052001953	-0.9284668	7.1020508	0.49438477	0	0	0	0	0	0	0	0	0	0.93115234	0.068847656	0.71557617	0.071289063	0.19580078	0.44848633	0.266	35075.12	-0.101	803.96	0.284
542	8925	8925	Category J	-0.011962891	-0.40795898	-1.4279785	0.11962891	0.017089844	0.47241211	0	0.284	8/11/2017	8	11	2017	10:43:52	38632	0.5	10	43	52	4	0.051269531	3.5304199	0.044921875	-0.049316406	-0.92773438	20.467773	0.61791992	0	0	0	0	0	0	0	0	0	0.93017578	0.069824219	0.91552734	-0.056884766	-0.35839844	-0.5	0.315	34772.51	-0.222	1980.09	0.305
543	8926	8926	Category J	-0.011962891	0.011962891	-1.5119629	0.12133789	0.025146484	0.47021484	0	0.507	8/11/2017	8	11	2017	10:43:52	38632	0.6	10	43	52	4	0.051269531	3.5304199	0.04296875	-0.048095703	-0.93115234	31.063721	0.58618164	0	0	0	0	0	0	0	0	0	0.93334961	0.066650391	0.69580078	-0.054931641	0.060058594	-0.58056641	0.331	34681.97	-0.226	1893.59	0.347
544	8927	8927	Category J	0.17993164	0.035888672	-0.19189453	0.14404297	0.038330078	0.46069336	0	0.474	8/11/2017	8	11	2017	10:43:52	38632	0.7	10	43	52	4	0.051269531	3.5304199	0.040771484	-0.043701172	-0.93432617	38.468994	0.75952148	0	0	0	0	0	0	0	0	0	0.9362793	0.063720703	0.96118164	0.13891602	0.079589844	0.74243164	0.358	34536.92	-0.256	2081.3	0.443
545	8928	8928	Category J	0.011962891	-0.10791016	-1.5	0.11645508	0.017578125	0.48168945	0	0.305	8/11/2017	8	11	2017	10:43:52	38632	0.8	10	43	52	4	0.051269531	3.5304199	0.046386719	-0.041748047	-0.92724609	28.383789	0.57714844	0	0	0	0	0	0	0	0	0	0.92944336	0.070556641	0.6730957	-0.034423828	-0.065917969	-0.57250977	0.393	34361.54	-0.293	2285.69	0.443
546	8929	8929	Category J	0.26391602	0.10791016	-0.69580078	0.073730469	0.013427734	0.48925781	0	0.347	8/11/2017	8	11	2017	10:43:52	38632	0.9	10	43	52	4	0.051269531	3.5304199	0.048095703	-0.039550781	-0.91992188	24.340576	0.34448242	0	0	0	0	0	0	0	0	0	0.92211914	0.077880859	0.58764648	0.21557617	0.14746094	0.22412109	0.413	34266.94	-0.313	2380.29	0.443
547	8930	8930	Category J	0.059814453	-0.059814453	-0.38378906	0.12695313	0.015136719	0.47363281	0	0.443	8/11/2017	8	11	2017	10:43:53	38633	0	10	43	53	4	0.051269531	3.5304199	0.055908203	-0.033447266	-0.92382813	18.625	0.54077148	0	0	0	0	0	0	0	0	0	0.92626953	0.073730469	0.57006836	0.003662109	-0.026123047	0.54003906	0.367	34490.54	-0.256	2002.59	0.404
548	8931	8931	Category J	0.25195313	0.15576172	-1.2839355	0.080322266	0.012695313	0.48657227	0	0.404	8/11/2017	8	11	2017	10:43:53	38633	0.1	10	43	53	4	0.051269531	3.5304199	0.061279297	-0.03125	-0.92358398	14.549805	0.44848633	0	0	0	0	0	0	0	0	0	0.92626953	0.073730469	0.73803711	0.19042969	0.18701172	-0.36010742	0.331	34681.97	-0.214	1732.26	0.404
549	8932	8932	Category J	0.29980469	0.095947266	-0.2878418	0.064941406	0.020263672	0.49047852	0	0.23	8/11/2017	8	11	2017	10:43:53	38633	0.2	10	43	53	4	0.051269531	3.5304199	0.063232422	-0.025878906	-0.92236328	15.965332	0.68798828	0	0	0	0	0	0	0	0	0	0.92504883	0.074951172	0.99291992	0.23632813	0.12182617	0.63452148	0.372	34465.17	-0.269	2138.72	0.431
550	8933	8933	Category J	-0.023925781	-0.13183594	-1.5478516	0.059326172	0.001220703	0.49365234	0	0.258	8/11/2017	8	11	2017	10:43:53	38633	0.3	10	43	53	4	0.051269531	3.5304199	0.073242188	-0.029785156	-0.9284668	7.3122559	0.63476563	0	0	0	0	0	0	0	0	0	0.93188477	0.068115234	0.81811523	-0.097167969	-0.10180664	-0.61914063	0.386	34395.58	-0.268	2005.81	0.431
551	8934	8934	Category J	0.047851563	0.10791016	-0.59985352	0.062988281	-0.024658203	0.49121094	0	0.55	8/11/2017	8	11	2017	10:43:53	38633	0.4	10	43	53	4	0.051269531	3.5304199	0.077148438	-0.026611328	-0.92407227	5.6860352	0.35229492	0	0	0	0	0	0	0	0	0	0.92773438	0.072265625	0.48803711	-0.029296875	0.13452148	0.32421875	0.369	34480.36	-0.261	2053.52	0.404
552	8935	8935	Category J	0.13183594	0.059814453	-0.023925781	0.063964844	-0.006835938	0.48974609	0	0.431	8/11/2017	8	11	2017	10:43:53	38633	0.5	10	43	53	4	0.051269531	3.5304199	0.079101563	-0.028808594	-0.91577148	5.0449219	0.89770508	0	0	0	0	0	0	0	0	0	0.91943359	0.080566406	1.032959	0.052490234	0.088623047	0.8918457	0.348	34589.58	-0.252	2117.1	0.431
553	8936	8936	Category J	-0.21582031	0.20385742	-1.8117676	0.048828125	-0.040771484	0.49438477	0	0.346	8/11/2017	8	11	2017	10:43:53	38633	0.6	10	43	53	4	0.051269531	3.5304199	0.080810547	-0.030517578	-0.91772461	3.8657227	0.97045898	0	0	0	0	0	0	0	0	0	0.921875	0.078125	1.4250488	-0.29663086	0.234375	-0.89379883	0.384	34405.39	-0.297	2442.76	0.431
554	8937	8937	Category K	-0.16796875	-0.10791016	-0.85180664	0.12695313	-0.039550781	0.46923828	0	0.273	8/11/2017	8	11	2017	10:43:53	38633	0.8	10	43	53	4	0.051269531	3.5304199	0.081054688	-0.026855469	-0.91064453	9.873291	0.26855469	0	0	0	0	0	0	0	0	0	0.91479492	0.085205078	0.38916016	-0.24902344	-0.080810547	0.058837891	0.411	34276.23	-0.321	2523.5	0.45
555	8938	8938	Category K	-0.083984375	-0.10791016	-0.79199219	0.11328125	-0.017333984	0.4699707	0	0.45	8/11/2017	8	11	2017	10:43:53	38633	0.9	10	43	53	4	0.051269531	3.5304199	0.083251953	-0.02734375	-0.92333984	12.324463	0.22729492	0	0	0	0	0	0	0	0	0	0.92749023	0.072509766	0.37890625	-0.16723633	-0.080322266	0.13134766	0.407	34294.92	-0.32	2553.23	0.442
556	8939	8939	Category K	0.011962891	-0.035888672	-0.88793945	0.12207031	-0.01953125	0.47412109	0	0.419	8/11/2017	8	11	2017	10:43:54	38634	0	10	43	54	4	0.051269531	3.5304199	0.086669922	-0.024658203	-0.91772461	25.200928	0.081054688	0	0	0	0	0	0	0	0	0	0.92211914	0.077880859	0.11547852	-0.074707031	-0.010986328	0.029785156	0.409	34285.56	-0.341	2905.31	0.442
557	8940	8940	Category K	0.011962891	-0.059814453	-0.93579102	0.10693359	-0.01953125	0.47729492	0	0.527	8/11/2017	8	11	2017	10:43:54	38634	0.1	10	43	54	4	0.051269531	3.5304199	0.086914063	-0.0234375	-0.91918945	38.266113	0.084960938	0	0	0	0	0	0	0	0	0	0.92358398	0.076416016	0.12792969	-0.074951172	-0.036132813	-0.016357422	0.406	34299.62	-0.341	2952.29	0.442
558	8941	8941	Category K	0.15576172	-0.059814453	-0.91186523	0.11010742	-0.024414063	0.48144531	0	0.442	8/11/2017	8	11	2017	10:43:54	38634	0.2	10	43	54	4	0.051269531	3.5304199	0.090820313	-0.024658203	-0.92553711	37.69458	0.074707031	0	0	0	0	0	0	0	0	0	0.93041992	0.069580078	0.11352539	0.064697266	-0.034912109	0.013671875	0.402	34318.5	-0.319	2596.37	0.442
559	8942	8942	Category K	0.071777344	-0.035888672	-0.93579102	0.10986328	-0.022705078	0.48046875	0	0.326	8/11/2017	8	11	2017	10:43:54	38634	0.3	10	43	54	4	0.051269531	3.5304199	0.096923828	-0.021484375	-0.91333008	27.311523	0.036621094	0	0	0	0	0	0	0	0	0	0.91870117	0.081298828	0.061767578	-0.025146484	-0.014160156	-0.022216797	0.4	34328	-0.308	2440.17	0.437
560	8943	8943	Category K	0.13183594	-0.047851563	-0.91186523	0.10913086	-0.020019531	0.47827148	0	0.249	8/11/2017	8	11	2017	10:43:54	38634	0.4	10	43	54	4	0.051269531	3.5304199	0.10131836	-0.021972656	-0.91381836	27.245117	0.039794922	0	0	0	0	0	0	0	0	0	0.91967773	0.080322266	0.058105469	0.030273438	-0.025634766	0.001953125	0.4	34328	-0.315	2553.19	0.442
561	8944	8944	Category K	0.15576172	-0.095947266	-0.92382813	0.11230469	-0.022460938	0.47631836	0	0.437	8/11/2017	8	11	2017	10:43:54	38634	0.5	10	43	54	4	0.051269531	3.5304199	0.10986328	-0.021728516	-0.91723633	31.261475	0.087158203	0	0	0	0	0	0	0	0	0	0.92407227	0.075927734	0.12597656	0.045654297	-0.073974609	-0.006347656	0.388	34385.8	-0.295	2366.8	0.437
562	8945	8945	Category K	0.13183594	-0.047851563	-0.89990234	0.10766602	-0.022705078	0.47631836	0	0.419	8/11/2017	8	11	2017	10:43:54	38634	0.6	10	43	54	4	0.051269531	3.5304199	0.11914063	-0.021972656	-0.90161133	29.081543	0.028564453	0	0	0	0	0	0	0	0	0	0.90966797	0.090332031	0.039794922	0.012451172	-0.025634766	0.001708984	0.373	34460.13	-0.28	2292.47	0.437
563	8946	8946	Category K	0.13183594	-0.035888672	-0.91186523	0.11108398	-0.024658203	0.4753418	0	0.455	8/11/2017	8	11	2017	10:43:54	38634	0.7	10	43	54	4	0.051269531	3.5304199	0.12426758	-0.023681641	-0.90649414	16.930908	0.015136719	0	0	0	0	0	0	0	0	0	0.9152832	0.084716797	0.024658203	0.007324219	-0.011962891	-0.005126953	0.397	34342.32	-0.302	2379.53	0.437
564	8947	8947	Category K	0.13183594	-0.095947266	-0.88793945	0.11376953	-0.0234375	0.47607422	0	0.357	8/11/2017	8	11	2017	10:43:54	38634	0.8	10	43	54	4	0.051269531	3.5304199	0.13378906	-0.022705078	-0.89550781	10.669434	0.073486328	0	0	0	0	0	0	0	0	0	0.90576172	0.094238281	0.082763672	-0.001953125	-0.072998047	0.007568359	0.413	34266.94	-0.331	2665.01	0.455
565	8948	8948	Category K	0.071777344	-0.059814453	-0.87597656	0.11230469	-0.023925781	0.47924805	0	0.47	8/11/2017	8	11	2017	10:43:54	38634	0.9	10	43	54	4	0.051269531	3.5304199	0.14013672	-0.021240234	-0.89111328	6.7844238	0.079833984	0	0	0	0	0	0	0	0	0	0.90234375	0.09765625	0.12207031	-0.068359375	-0.038330078	0.015136719	0.416	34253.07	-0.338	2748.95	0.455
566	8949	8949	Category K	0.13183594	-0.071777344	-0.92382813	0.10693359	-0.021728516	0.48120117	0	0.34	8/11/2017	8	11	2017	10:43:55	38635	0	10	43	55	4	0.051269531	3.5304199	0.14794922	-0.021972656	-0.90014648	3.3708496	0.057128906	0	0	0	0	0	0	0	0	0	0.91259766	0.087402344	0.089111328	-0.016113281	-0.049560547	-0.0234375	0.354	34557.84	-0.269	2323.35	0.455
567	8950	8950	Category K	0.13183594	-0.035888672	-0.93579102	0.11401367	-0.018554688	0.48535156	0	0.456	8/11/2017	8	11	2017	10:43:55	38635	0.1	10	43	55	4	0.051269531	3.5304199	0.15869141	-0.016601563	-0.88427734	11.357666	0.061035156	0	0	0	0	0	0	0	0	0	0.8984375	0.1015625	0.09765625	-0.026855469	-0.019042969	-0.051269531	0.304	34836.94	-0.213	1946.94	0.357
568	8951	8951	Category K	0.10791016	-0.047851563	-0.91186523	0.11230469	-0.022460938	0.4753418	0	0.049	8/11/2017	8	11	2017	10:43:55	38635	0.2	10	43	55	4	0.051269531	3.5304199	0.15820313	-0.015380859	-0.87255859	14.12915	0.071533203	0	0	0	0	0	0	0	0	0	0.88671875	0.11328125	0.12182617	-0.050292969	-0.032226563	-0.0390625	0.27	35048.8	-0.174	1657.88	0.34
569	8952	8952	Category K	0.14379883	-0.071777344	-0.89990234	0.11230469	-0.022460938	0.47631836	0	0.154	8/11/2017	8	11	2017	10:43:55	38635	0.3	10	43	55	4	0.051269531	3.5304199	0.16748047	-0.015625	-0.87646484	5.8200684	0.065185547	0	0	0	0	0	0	0	0	0	0.89233398	0.10766602	0.10327148	-0.023681641	-0.055908203	-0.023193359	0.218	35419.04	-0.113	1156.52	0.159
570	8953	8953	Category K	0.13183594	-0.059814453	-0.93579102	0.11938477	-0.019042969	0.47607422	0	0.155	8/11/2017	8	11	2017	10:43:55	38635	0.4	10	43	55	4	0.051269531	3.5304199	0.17089844	-0.008789063	-0.86279297	2.9477539	0.096923828	0	0	0	0	0	0	0	0	0	0.87963867	0.12036133	0.1628418	-0.0390625	-0.05078125	-0.072753906	0.182	35719.9	-0.07	759.84	0.155
571	8954	8954	Category K	0.14379883	-0.059814453	-0.92382813	0.11669922	-0.018310547	0.47412109	0	0.159	8/11/2017	8	11	2017	10:43:55	38635	0.5	10	43	55	4	0.051269531	3.5304199	0.17529297	-0.009277344	-0.87207031	1.3764648	0.078613281	0	0	0	0	0	0	0	0	0	0.8894043	0.1105957	0.13354492	-0.031494141	-0.050292969	-0.051513672	0.131	36242.13	-0.009	108.81	0.155
572	8955	8955	Category K	0.14379883	-0.047851563	-0.91186523	0.10986328	-0.0234375	0.4753418	0	0.122	8/11/2017	8	11	2017	10:43:55	38635	0.6	10	43	55	4	0.051269531	3.5304199	0.18139648	-0.009033203	-0.87866211	0.66162109	0.062988281	0	0	0	0	0	0	0	0	0	0.8972168	0.1027832	0.10913086	-0.037597656	-0.038574219	-0.032958984	0.153	35999.64	-0.038	440.51	0.155
573	8956	8956	Category K	0.13183594	-0.059814453	-0.92382813	0.11499023	-0.019042969	0.47705078	0	0.15	8/11/2017	8	11	2017	10:43:55	38635	0.7	10	43	55	4	0.051269531	3.5304199	0.17773438	-0.010253906	-0.86938477	0.54248047	0.086425781	0	0	0	0	0	0	0	0	0	0.88745117	0.11254883	0.1496582	-0.045898438	-0.049316406	-0.054199219	0.151	36020.47	-0.042	499.73	0.155
574	8957	8957	Category K	0.10791016	-0.047851563	-0.92382813	0.11474609	-0.020996094	0.47412109	0	0.181	8/11/2017	8	11	2017	10:43:55	38635	0.8	10	43	55	4	0.051269531	3.5304199	0.18188477	-0.010986328	-0.87841797	1.34375	0.094238281	0	0	0	0	0	0	0	0	0	0.89697266	0.10302734	0.15625	-0.073974609	-0.036621094	-0.045166016	0.136	36184.27	-0.039	507.36	0.159
575	8958	8958	Category K	0.095947266	-0.035888672	-0.88793945	0.11157227	-0.023193359	0.47802734	0	0.14	8/11/2017	8	11	2017	10:43:55	38635	0.9	10	43	55	4	0.051269531	3.5304199	0.18359375	-0.010009766	-0.87646484	7.2043457	0.092041016	0	0	0	0	0	0	0	0	0	0.89550781	0.10449219	0.125	-0.087646484	-0.025634766	-0.011230469	0.16	35928.42	-0.075	952.77	0.181
576	8959	8959	Category K	0.095947266	-0.011962891	-0.89990234	0.10693359	-0.021728516	0.48242188	0	0.067	8/11/2017	8	11	2017	10:43:56	38636	0	10	43	56	4	0.051269531	3.5304199	0.18041992	-0.010253906	-0.87231445	16.868652	0.088867188	0	0	0	0	0	0	0	0	0	0.89086914	0.10913086	0.11376953	-0.084472656	-0.001464844	-0.02734375	0.222	35388.15	-0.149	1705.68	0.181
577	8960	8960	Category K	0.13183594	-0.047851563	-0.85180664	0.11694336	-0.021484375	0.47802734	0	0.302	8/11/2017	8	11	2017	10:43:56	38636	0.1	10	43	56	4	0.051513672	3.4740234	0.18115234	-0.010986328	-0.88134766	31.943604	0.068115234	0	0	0	0	0	0	0	0	0	0.89990234	0.10009766	0.11547852	-0.049316406	-0.036621094	0.029541016	0.212	35466.24	-0.152	1892.66	0.181
578	8961	8961	Category K	0.14379883	-0.071777344	-0.88793945	0.11474609	-0.022216797	0.47949219	0	0.497	8/11/2017	8	11	2017	10:43:56	38636	0.2	10	43	56	4	0.051513672	3.4740234	0.18286133	-0.010253906	-0.87744141	52.77832	0.073242188	0	0	0	0	0	0	0	0	0	0.89648438	0.10351563	0.1105957	-0.0390625	-0.061279297	-0.010253906	0.202	35547.37	-0.146	1902.45	0.14
579	8962	8962	Category M	-0.059814453	-0.011962891	-0.83984375	-0.25048828	-0.1394043	0.44458008	0	0.086	8/11/2017	8	11	2017	10:51:24	39084	0.4	10	51	24	12	0.051513672	3.5126953	0.17895508	-0.013427734	-0.87109375	74.930176	0.2409668	0	0	0	0	0	0	0	0	0	0.8894043	0.1105957	0.27172852	-0.23876953	0.001464844	0.03125	0.199	35572.34	-0.155	2186.09	0.124
580	8963	8963	Category M	0.023925781	-0.10791016	-0.80395508	-0.29394531	-0.11450195	0.42871094	0	0.122	8/11/2017	8	11	2017	10:51:24	39084	0.5	10	51	24	12	0.051513672	3.5126953	0.17749023	-0.016601563	-0.88037109	93.338867	0.19433594	0	0	0	0	0	0	0	0	0	0.89819336	0.10180664	0.32128906	-0.15356445	-0.091064453	0.076416016	0.204	35530.88	-0.155	2091.57	0.124
581	8964	8964	Category M	0.095947266	-0.047851563	-0.74389648	-0.27075195	-0.1081543	0.43847656	0	0.124	8/11/2017	8	11	2017	10:51:24	39084	0.6	10	51	24	12	0.051513672	3.5126953	0.17407227	-0.013183594	-0.86889648	108.11523	0.15161133	0	0	0	0	0	0	0	0	0	0.88647461	0.11352539	0.23803711	-0.078125	-0.034423828	0.125	0.165	35879.08	-0.112	1642.46	0.122
582	8965	8965	Category M	0.19189453	-0.10791016	-1.0439453	-0.2746582	-0.099365234	0.44580078	0	0.098	8/11/2017	8	11	2017	10:51:24	39084	0.7	10	51	24	12	0.051513672	3.5126953	0.16796875	-0.012695313	-0.87475586	119.58374	0.1953125	0	0	0	0	0	0	0	0	0	0.89086914	0.10913086	0.2878418	0.023681641	-0.094970703	-0.16894531	0.093	36752.6	-0.018	303.91	0.122
583	8966	8966	Category M	0.20385742	0.083984375	-1.0197754	-0.25805664	-0.10375977	0.45556641	0	0.064	8/11/2017	8	11	2017	10:51:24	39084	0.8	10	51	24	12	0.051513672	3.5126953	0.16381836	-0.006591797	-0.8671875	122.65942	0.18164063	0	0	0	0	0	0	0	0	0	0.88256836	0.11743164	0.28295898	0.039794922	0.090576172	-0.15234375	0.105	36575.56	-0.018	272.59	0.122
584	8967	8967	Category M	0.20385742	0.035888672	-0.65991211	-0.29736328	-0.11108398	0.42871094	0	0.064	8/11/2017	8	11	2017	10:51:24	39084	0.9	10	51	24	12	0.051513672	3.5126953	0.16235352	-0.007568359	-0.86328125	123.6189	0.21191406	0	0	0	0	0	0	0	0	0	0.87841797	0.12158203	0.28808594	0.041259766	0.043457031	0.20336914	0.102	36618.22	-0.007	103.63	0.112
585	8968	8968	Category M	0.26391602	0.095947266	-0.85180664	-0.33081055	-0.13525391	0.39892578	0	0.158	8/11/2017	8	11	2017	10:51:25	39085	0	10	51	25	12	0.051513672	3.5126953	0.15771484	-0.008544922	-0.87304688	122.63257	0.15039063	0	0	0	0	0	0	0	0	0	0.88720703	0.11279297	0.23193359	0.10595703	0.10449219	0.021240234	0.1	36647.23	0.005	-71.67	0.105
586	8969	8969	Category M	0	0.16796875	-0.81591797	-0.328125	-0.14428711	0.39599609	0	0.105	8/11/2017	8	11	2017	10:51:25	39085	0.1	10	51	25	12	0.051513672	3.5126953	0.1394043	-0.014648438	-0.89770508	116.87451	0.24389648	0	0	0	0	0	0	0	0	0	0.90869141	0.091308594	0.40380859	-0.1394043	0.18261719	0.081787109	0.1	36647.23	0.005	-71.67	0.112
587	8970	8970	Category M	0.26391602	0.10791016	-0.76782227	-0.31298828	-0.18725586	0.39428711	0	0.112	8/11/2017	8	11	2017	10:51:25	39085	0.2	10	51	25	12	0.051513672	3.5126953	0.12792969	-0.00390625	-0.9375	102.45508	0.24438477	0	0	0	0	0	0	0	0	0	0.94604492	0.053955078	0.41748047	0.13574219	0.11181641	0.16967773	0.111	36493.13	-0.007	96.54	0.112
588	8971	8971	Category M	0.25195313	0.17993164	-1.2719727	-0.28417969	-0.203125	0.40429688	0	0.102	8/11/2017	8	11	2017	10:51:25	39085	0.3	10	51	25	12	0.051513672	3.5126953	0.125	0.028320313	-0.9675293	80.133545	0.36279297	0	0	0	0	0	0	0	0	0	0.97607422	0.023925781	0.58251953	0.12670898	0.15136719	-0.30419922	0.117	36414.23	-0.028	401.49	0.112
589	8972	8972	Category M	0.2277832	-0.059814453	-0.98388672	-0.25512695	-0.20288086	0.41918945	0	0.127	8/11/2017	8	11	2017	10:51:25	39085	0.4	10	51	25	12	0.051513672	3.5126953	0.11401367	0.003662109	-1.0234375	57.631836	0.13598633	0	0	0	0	0	0	0	0	0	1.0297852	0.029785156	0.21679688	0.11352539	-0.063476563	0.039550781	0.103	36603.89	-0.013	195.84	0.112
590	8973	8973	Category M	0.21582031	0	-0.93579102	-0.28759766	-0.18896484	0.40722656	0	0.099	8/11/2017	8	11	2017	10:51:25	39085	0.5	10	51	25	12	0.051513672	3.5126953	0.10595703	-0.039306641	-1.1037598	36.789795	0.2043457	0	0	0	0	0	0	0	0	0	1.1096191	0.10961914	0.31713867	0.10961914	0.039306641	0.16796875	0.118	36401.39	-0.024	335.77	0.112
591	8974	8974	Category M	0.13183594	-0.023925781	-0.73193359	-0.30908203	-0.16723633	0.4050293	0	0.078	8/11/2017	8	11	2017	10:51:25	39085	0.6	10	51	25	12	0.051513672	3.5126953	0.1171875	-0.091308594	-1.1538086	19.439209	0.42749023	0	0	0	0	0	0	0	0	0	1.1633301	0.16333008	0.50415039	0.014404297	0.067382813	0.421875	0.108	36533.88	-0.011	157.75	0.102
592	8975	8975	Category M	0.023925781	-0.023925781	-0.69580078	-0.33105469	-0.15429688	0.39111328	0	0.192	8/11/2017	8	11	2017	10:51:25	39085	0.7	10	51	25	12	0.051513672	3.5126953	0.11328125	-0.072021484	-1.1662598	6.0874023	0.48144531	0	0	0	0	0	0	0	0	0	1.1740723	0.17407227	0.6081543	-0.089355469	0.048095703	0.47045898	0.096	36706.68	0.008	-117.01	0.099
593	8976	8976	Category M	0.16796875	0.023925781	-1.0319824	-0.30859375	-0.140625	0.41088867	0	0.052	8/11/2017	8	11	2017	10:51:25	39085	0.8	10	51	25	12	0.051513672	3.5126953	0.11425781	-0.079589844	-1.1865234	2.3774414	0.19360352	0	0	0	0	0	0	0	0	0	1.1948242	0.19482422	0.31176758	0.053466797	0.10351563	0.15454102	0.087	36848.15	0.028	-408	0.099
594	8977	8977	Category M	0.23999023	0	-1.1037598	-0.28393555	-0.13818359	0.42675781	0	0.031	8/11/2017	8	11	2017	10:51:25	39085	0.9	10	51	25	12	0.051513672	3.5126953	0.11865234	-0.079833984	-1.1784668	1.2097168	0.16308594	0	0	0	0	0	0	0	0	0	1.1872559	0.18725586	0.27587891	0.12109375	0.079833984	0.074707031	0.09	36799.73	0.025	-359.58	0.078
595	8978	8978	Category M	0.25195313	0.11987305	-1.0197754	-0.27832031	-0.15551758	0.42407227	0	0.074	8/11/2017	8	11	2017	10:51:26	39086	0	10	51	26	12	0.051513672	3.5126953	0.12060547	-0.079589844	-1.1799316	2.057373	0.28735352	0	0	0	0	0	0	0	0	0	1.1887207	0.1887207	0.49072266	0.13110352	0.19946289	0.16015625	0.087	36848.15	0.019	-286.59	0.077
596	8979	8979	Category M	0.21582031	0.023925781	-0.87597656	-0.31274414	-0.16088867	0.40234375	0	0.116	8/11/2017	8	11	2017	10:51:26	39086	0.111	10	51	26	12	0.051757813	3.5288086	0.12304688	-0.080566406	-1.1811523	5.9699707	0.33569336	0	0	0	0	0	0	0	0	0	1.1901855	0.19018555	0.50244141	0.092529297	0.10449219	0.30517578	0.068	37190.87	0.056	-864.66	0.074
597	8980	8980	Category M	0.23999023	-0.011962891	-0.65991211	-0.35986328	-0.17041016	0.36010742	0	0.061	8/11/2017	8	11	2017	10:51:26	39086	0.222	10	51	26	12	0.051757813	3.5288086	0.12133789	-0.078613281	-1.1799316	8.0871582	0.53735352	0	0	0	0	0	0	0	0	0	1.1887207	0.1887207	0.70532227	0.1184082	0.066650391	0.52001953	0.065	37251.91	0.065	-997.99	0.077
598	8981	8981	Category M	0.46777344	0	-0.87597656	-0.38549805	-0.16845703	0.33935547	0	0.077	8/11/2017	8	11	2017	10:51:26	39086	0.333	10	51	26	12	0.051757813	3.5288086	0.12207031	-0.076904297	-1.1787109	6.9343262	0.46582031	0	0	0	0	0	0	0	0	0	1.1875	0.1875	0.7253418	0.34545898	0.076904297	0.30273438	0.083	36914.87	0.047	-660.95	0.116
599	8982	8982	Category M	0.43188477	0.023925781	-0.7199707	-0.39208984	-0.15722656	0.32714844	0	0.035	8/11/2017	8	11	2017	10:51:26	39086	0.444	10	51	26	12	0.051757813	3.5288086	0.1237793	-0.074462891	-1.1782227	7.5480957	0.56079102	0	0	0	0	0	0	0	0	0	1.1870117	0.18701172	0.86474609	0.30786133	0.098388672	0.45825195	0.092	36768.17	0.055	-705.35	0.116
600	8983	8983	Category M	0.41992188	0.023925781	-0.7199707	-0.40795898	-0.15258789	0.32006836	0	0.139	8/11/2017	8	11	2017	10:51:26	39086	0.555	10	51	26	12	0.051757813	3.5288086	0.12646484	-0.072265625	-1.1772461	8.432373	0.55175781	0	0	0	0	0	0	0	0	0	1.1862793	0.1862793	0.84692383	0.29321289	0.096191406	0.45727539	0.085	36881.19	0.089	-1087.95	0.11
601	8984	8984	Category M	0.52783203	-0.023925781	-0.73193359	-0.41870117	-0.14672852	0.30297852	0	0.124	8/11/2017	8	11	2017	10:51:26	39086	0.666	10	51	26	12	0.051757813	3.5288086	0.12841797	-0.0703125	-1.1765137	9.9816895	0.59936523	0	0	0	0	0	0	0	0	0	1.1855469	0.18554688	0.89038086	0.39916992	0.046386719	0.44458008	0.093	36752.6	0.097	-1103.47	0.11
602	8985	8985	Category M	0.56396484	-0.083984375	-0.64794922	-0.43237305	-0.13574219	0.28662109	0	0.074	8/11/2017	8	11	2017	10:51:26	39086	0.777	10	51	26	12	0.051757813	3.5288086	0.13037109	-0.067382813	-1.175293	11.713867	0.68286133	0	0	0	0	0	0	0	0	0	1.1845703	0.18457031	0.97729492	0.43334961	-0.016357422	0.52734375	0.093	36752.6	0.076	-912.13	0.11
603	8986	8986	Category M	0.59985352	-0.071777344	-0.6237793	-0.44824219	-0.13256836	0.27368164	0	0.11	8/11/2017	8	11	2017	10:51:26	39086	0.888	10	51	26	12	0.051757813	3.5288086	0.13232422	-0.065185547	-1.1745605	15.792969	0.72241211	0	0	0	0	0	0	0	0	0	1.1838379	0.18383789	1.0246582	0.46728516	-0.006347656	0.55078125	0.095	36721.85	0.122	-1295.02	0.11
604	8987	8987	Category M	0.59985352	-0.071777344	-0.61181641	-0.45263672	-0.12646484	0.26049805	0	0.076	8/11/2017	8	11	2017	10:51:27	39087	0	10	51	27	12	0.051757813	3.5288086	0.13476563	-0.062988281	-1.1740723	24.623047	0.72973633	0	0	0	0	0	0	0	0	0	1.1833496	0.18334961	1.0358887	0.46508789	-0.008544922	0.56225586	0.082	36931.95	0.139	-1536.12	0.097
605	8988	8988	Category M	0.65991211	-0.059814453	-0.61181641	-0.45751953	-0.12597656	0.25512695	0	0.049	8/11/2017	8	11	2017	10:51:27	39087	0.09	10	51	27	12	0.051757813	3.5288086	0.13671875	-0.060302734	-1.173584	31.871338	0.76757813	0	0	0	0	0	0	0	0	0	1.1831055	0.18310547	1.0854492	0.52294922	0.000488281	0.56176758	0.078	37002.02	0.124	-1454.65	0.097
606	8989	8989	Category M	0.56396484	-0.023925781	-0.43188477	-0.45703125	-0.12988281	0.24707031	0	0.062	8/11/2017	8	11	2017	10:51:27	39087	0.181	10	51	27	12	0.051757813	3.5288086	0.1394043	-0.058349609	-1.173584	32.241455	0.85522461	0	0	0	0	0	0	0	0	0	1.1831055	0.18310547	1.2006836	0.42431641	0.034423828	0.74169922	0.085	36881.19	0.094	-1134.1	0.11
607	8990	8990	Category M	0.50390625	-0.047851563	-0.56396484	-0.44580078	-0.13452148	0.26782227	0	0.097	8/11/2017	8	11	2017	10:51:27	39087	0.272	10	51	27	12	0.051757813	3.5288086	0.14111328	-0.055908203	-1.1728516	28.595947	0.70874023	0	0	0	0	0	0	0	0	0	1.1826172	0.18261719	0.97973633	0.36254883	0.008056641	0.60888672	0.091	36783.88	0.087	-1027.65	0.106
608	8991	8991	Category M	0.55175781	0	-0.80395508	-0.38842773	-0.14648438	0.34008789	0	0.119	8/11/2017	8	11	2017	10:51:27	39087	0.363	10	51	27	12	0.051757813	3.5288086	0.14282227	-0.053955078	-1.171875	24.150146	0.55249023	0	0	0	0	0	0	0	0	0	1.1818848	0.18188477	0.83081055	0.40869141	0.053955078	0.36791992	0.096	36706.68	0.07	-837.32	0.106
609	8992	8992	Category M	0.41992188	0.011962891	-0.92382813	-0.3293457	-0.16137695	0.38720703	0	0.144	8/11/2017	8	11	2017	10:51:27	39087	0.454	10	51	27	12	0.051757813	3.5288086	0.14526367	-0.052001953	-1.1711426	17.666992	0.37524414	0	0	0	0	0	0	0	0	0	1.1813965	0.18139648	0.58618164	0.27441406	0.063964844	0.24731445	0.105	36575.56	0.019	-249.35	0.106
610	8993	8993	Category M	0.27587891	0.023925781	-0.94799805	-0.27636719	-0.16967773	0.42016602	0	0.106	8/11/2017	8	11	2017	10:51:27	39087	0.545	10	51	27	12	0.051757813	3.5288086	0.14672852	-0.049560547	-1.1708984	7.3205566	0.26782227	0	0	0	0	0	0	0	0	0	1.1811523	0.18115234	0.42553711	0.12890625	0.073486328	0.22290039	0.112	36479.74	0.012	-153.53	0.119
611	8994	8994	Category M	0.25195313	0.023925781	-1.0197754	-0.25830078	-0.17651367	0.42895508	0	0.105	8/11/2017	8	11	2017	10:51:27	39087	0.636	10	51	27	12	0.051757813	3.5288086	0.1484375	-0.047363281	-1.170166	2.0053711	0.19580078	0	0	0	0	0	0	0	0	0	1.1804199	0.18041992	0.32495117	0.10327148	0.071289063	0.15039063	0.122	36350.94	0.007	-85.17	0.119
612	8995	8995	Category M	0.11987305	0.035888672	-0.97192383	-0.23999023	-0.18798828	0.43383789	0	0.106	8/11/2017	8	11	2017	10:51:27	39087	0.727	10	51	27	12	0.051757813	3.5288086	0.15014648	-0.045410156	-1.1689453	7.0800781	0.21533203	0	0	0	0	0	0	0	0	0	1.1794434	0.17944336	0.30883789	-0.030273438	0.081298828	0.19702148	0.115	36440.15	0.03	-355.81	0.107
613	8996	8996	Category M	0.19189453	0.047851563	-0.82788086	-0.24707031	-0.19311523	0.43115234	0	0.155	8/11/2017	8	11	2017	10:51:27	39087	0.818	10	51	27	12	0.051757813	3.5288086	0.15185547	-0.04296875	-1.1682129	10.357666	0.35449219	0	0	0	0	0	0	0	0	0	1.1787109	0.17871094	0.47119141	0.039794922	0.090820313	0.34033203	0.109	36520.2	0.049	-571.69	0.106
614	8997	8997	Category M	0.10791016	0.023925781	-0.88793945	-0.24145508	-0.18945313	0.43017578	0	0.075	8/11/2017	8	11	2017	10:51:27	39087	0.909	10	51	27	12	0.051757813	3.5288086	0.15380859	-0.040283203	-1.1672363	13.377197	0.2902832	0	0	0	0	0	0	0	0	0	1.1779785	0.17797852	0.38964844	-0.045898438	0.064208984	0.27929688	0.097	36691.63	0.114	-1217.42	0.106
615	8998	8998	Category M	0.15576172	-0.011962891	-0.80395508	-0.24658203	-0.18139648	0.43310547	0	0.107	8/11/2017	8	11	2017	10:51:28	39088	0	10	51	28	12	0.051757813	3.5288086	0.15576172	-0.038330078	-1.1662598	15.365479	0.36328125	0	0	0	0	0	0	0	0	0	1.1772461	0.17724609	0.38891602	0	0.026367188	0.36230469	0.085	36881.19	0.153	-1612.24	0.106
616	8999	8999	Category M	0.14379883	0.083984375	-0.79199219	-0.23876953	-0.14624023	0.4519043	0	0.034	8/11/2017	8	11	2017	10:51:28	39088	0.1	10	51	28	12	0.051757813	3.5288086	0.15820313	-0.036132813	-1.1657715	12.794678	0.39282227	0	0	0	0	0	0	0	0	0	1.177002	0.17700195	0.50854492	-0.014404297	0.12011719	0.3737793	0.073	37093.83	0.17	-1860.8	0.077
617	9000	9000	Category M	0.023925781	-0.035888672	-0.97192383	-0.21630859	-0.11547852	0.46337891	0	0.036	8/11/2017	8	11	2017	10:51:28	39088	0.2	10	51	28	12	0.051757813	3.5288086	0.16040039	-0.034179688	-1.1652832	5.4238281	0.23681641	0	0	0	0	0	0	0	0	0	1.1767578	0.17675781	0.33154297	-0.13647461	-0.001464844	0.19335938	0.06	37358.9	0.191	-2182.12	0.075
618	9001	9001	Category M	0.011962891	-0.083984375	-1.0559082	-0.20336914	-0.094238281	0.47314453	0	0.032	8/11/2017	8	11	2017	10:51:28	39088	0.3	10	51	28	12	0.051757813	3.5288086	0.16186523	-0.032226563	-1.1652832	2.7167969	0.19262695	0	0	0	0	0	0	0	0	0	1.177002	0.17700195	0.3112793	-0.14990234	-0.051513672	0.109375	0.056	37449.82	0.213	-2394.47	0.05
619	9002	9002	Category M	-0.011962891	-0.15576172	-0.95996094	-0.20068359	-0.10449219	0.47607422	0	0.077	8/11/2017	8	11	2017	10:51:28	39088	0.4	10	51	28	12	0.051757813	3.5288086	0.16333008	-0.029785156	-1.1645508	1.3898926	0.29760742	0	0	0	0	0	0	0	0	0	1.1765137	0.17651367	0.50610352	-0.17529297	-0.12573242	0.20458984	0.044	37758.43	0.214	-2629.69	0.05
620	9003	9003	Category N	-0.29980469	0.10791016	-0.87597656	0.38598633	0.058105469	0.28393555	0	0.05	8/11/2017	8	11	2017	10:51:46	39106	0.199	10	51	46	12	0.051513672	3.4482422	0.16821289	-0.028320313	-1.1650391	0.96044922	0.56665039	0	0	0	0	0	0	0	0	0	1.1774902	0.17749023	0.89331055	-0.46801758	0.13623047	0.2890625	0.049	37622.45	0.195	-2396.54	0.062
621	9004	9004	Category N	-0.37182617	0.17993164	-0.93579102	0.3659668	0.062744141	0.30664063	0	0.039	8/11/2017	8	11	2017	10:51:46	39106	0.3	10	51	46	12	0.051513672	3.4482422	0.17114258	-0.025634766	-1.1655273	43.045898	0.62451172	0	0	0	0	0	0	0	0	0	1.1782227	0.17822266	0.97851563	-0.54296875	0.20556641	0.22973633	0.053	37521.54	0.213	-2446.42	0.063
622	9005	9005	Category N	-0.34790039	0.083984375	-0.82788086	0.33496094	0.041748047	0.33544922	0	0.063	8/11/2017	8	11	2017	10:51:46	39106	0.4	10	51	46	12	0.051513672	3.4482422	0.17358398	-0.023925781	-1.166748	117.5813	0.63110352	0	0	0	0	0	0	0	0	0	1.1799316	0.17993164	0.96850586	-0.52148438	0.10791016	0.33886719	0.075	37056.51	0.229	-2219.57	0.077
623	9006	9006	Category N	-0.11987305	-0.059814453	-1.1879883	0.3203125	0.035400391	0.34790039	0	0.062	8/11/2017	8	11	2017	10:51:46	39106	0.5	10	51	46	12	0.051513672	3.4482422	0.17480469	-0.021240234	-1.1643066	141.03125	0.2980957	0	0	0	0	0	0	0	0	0	1.1774902	0.17749023	0.35668945	-0.29467773	-0.038330078	-0.0234375	0.087	36848.15	0.265	-2279.78	0.095
624	9007	9007	Category N	-0.19189453	-0.047851563	-0.98388672	0.30639648	0.041259766	0.36523438	0	0.164	8/11/2017	8	11	2017	10:51:46	39106	0.6	10	51	46	12	0.051513672	3.4482422	0.17553711	-0.020507813	-1.1625977	153.94897	0.40966797	0	0	0	0	0	0	0	0	0	1.1760254	0.17602539	0.57348633	-0.36743164	-0.027099609	0.17871094	0.095	36721.85	0.297	-2355.47	0.1
625	9008	9008	Category N	-1.4638672	-0.58789063	-3.4799805	0.2409668	-0.033935547	0.41259766	0	0.148	8/11/2017	8	11	2017	10:51:46	39106	0.7	10	51	46	12	0.051513672	3.4482422	0.17602539	-0.019042969	-1.1650391	148.80151	2.8933105	0	0	0	0	0	0	0	0	0	1.1784668	0.1784668	4.5234375	-1.6398926	-0.56860352	-2.3146973	0.105	36575.56	0.344	-2469.94	0.1
626	9009	9009	Category N	-0.64794922	0.94799805	-3.8637695	0.23291016	0.2019043	0.37011719	0	0.095	8/11/2017	8	11	2017	10:51:46	39106	0.8	10	51	46	12	0.051513672	3.4482422	0.17602539	-0.018310547	-1.1650391	135.99829	2.9824219	0	0	0	0	0	0	0	0	0	1.1782227	0.17822266	4.4892578	-0.82397461	0.96630859	-2.6984863	0.105	36575.56	0.361	-2542.51	0.1
627	9010	9010	Category N	-0.17993164	2.5439453	-2.7958984	0.16333008	-0.24804688	0.39404297	0	0.1	8/11/2017	8	11	2017	10:51:46	39106	0.9	10	51	46	12	0.051513672	3.4482422	0.17944336	-0.018798828	-1.1652832	120.99805	3.0585938	0	0	0	0	0	0	0	0	0	1.1791992	0.17919922	4.5527344	-0.359375	2.5627441	-1.6303711	0.104	36589.67	0.362	-2556.62	0.1
628	9011	9011	Category N	-0.6237793	-1.8117676	-5.7478027	0.13549805	-0.13330078	0.45288086	0	0.066	8/11/2017	8	11	2017	10:51:47	39107	0	10	51	47	12	0.051513672	3.4482422	0.1796875	-0.018798828	-1.1665039	107.20654	4.9846191	0	0	0	0	0	0	0	0	0	1.1804199	0.18041992	7.1777344	-0.8034668	-1.7927246	-4.5810547	0.089	36815.72	0.381	-2799.43	0.1
629	9012	9012	Category N	-0.3359375	-3.3718262	-6.7199707	0.20458984	0.085693359	0.42480469	0	0.056	8/11/2017	8	11	2017	10:51:47	39107	0.1	10	51	47	12	0.051513672	3.4482422	0.18041992	-0.019042969	-1.1608887	109.47827	6.5119629	0	0	0	0	0	0	0	0	0	1.1750488	0.17504883	9.4279785	-0.51635742	-3.3525391	-5.5588379	0.09	36799.73	0.376	-2766.68	0.1
630	9013	9013	Category N	0.86376953	-4.2839355	-5.5559082	0.19848633	0.18383789	0.39819336	0	0.074	8/11/2017	8	11	2017	10:51:47	39107	0.2	10	51	47	12	0.051513672	3.4482422	0.1809082	-0.017089844	-1.1591797	118.08765	6.1643066	0	0	0	0	0	0	0	0	0	1.1733398	0.17333984	9.3457031	0.68261719	-4.2666016	-4.3964844	0.094	36737.16	0.373	-2708.31	0.12
631	9014	9014	Category N	-0.25195313	1.6557617	-1.5959473	0.12573242	-0.109375	0.46606445	0	0.151	8/11/2017	8	11	2017	10:51:47	39107	0.3	10	51	47	12	0.051513672	3.4482422	0.18188477	-0.015380859	-1.1584473	68.19873	1.7810059	0	0	0	0	0	0	0	0	0	1.1726074	0.17260742	2.5424805	-0.43383789	1.6711426	-0.43725586	0.097	36691.63	0.38	-2704.39	0.12
632	9015	9015	Category N	0.20385742	-0.53979492	-1.6437988	0.14868164	-0.019775391	0.45947266	0	0.12	8/11/2017	8	11	2017	10:51:47	39107	0.4	10	51	47	12	0.051513672	3.4482422	0.18383789	-0.013183594	-1.1599121	7.7800293	0.71508789	0	0	0	0	0	0	0	0	0	1.1745605	0.17456055	1.0297852	0.019775391	-0.52636719	-0.48364258	0.104	36589.67	0.413	-2762.14	0.12
633	9016	9016	Category N	0.14379883	0.16796875	-1.1638184	0.15429688	-0.098876953	0.45947266	0	0.12	8/11/2017	8	11	2017	10:51:47	39107	0.5	10	51	47	12	0.051513672	3.4482422	0.18725586	-0.01171875	-1.1618652	27.577881	0.18505859	0	0	0	0	0	0	0	0	0	1.1767578	0.17675781	0.2253418	-0.043457031	0.1796875	-0.001708984	0.115	36440.15	0.411	-2647.17	0.12
634	9017	9017	Category N	-0.011962891	-0.083984375	-0.95996094	0.16259766	-0.07421875	0.45385742	0	0.107	8/11/2017	8	11	2017	10:51:47	39107	0.6	10	51	47	12	0.051513672	3.4482422	0.1887207	-0.010986328	-1.1594238	40.14917	0.29223633	0	0	0	0	0	0	0	0	0	1.1748047	0.17480469	0.47338867	-0.20068359	-0.072753906	0.19946289	0.115	36440.15	0.446	-2777.14	0.12
635	9018	9018	Category N	0.10791016	-0.17993164	-0.89990234	0.14282227	-0.066650391	0.45898438	0	0.122	8/11/2017	8	11	2017	10:51:47	39107	0.7	10	51	47	12	0.051513672	3.4482422	0.18896484	-0.009277344	-1.1564941	16.439941	0.31860352	0	0	0	0	0	0	0	0	0	1.171875	0.171875	0.50830078	-0.081054688	-0.17041016	0.2565918	0.106	36561.56	0.508	-3083.38	0.12
636	9019	9019	Category N	-0.13183594	0.11987305	-0.77978516	0.14868164	-0.095947266	0.45629883	0	0.07	8/11/2017	8	11	2017	10:51:47	39107	0.8	10	51	47	12	0.051513672	3.4482422	0.18920898	-0.009033203	-1.154541	4.2634277	0.51000977	0	0	0	0	0	0	0	0	0	1.170166	0.17016602	0.82495117	-0.32104492	0.12890625	0.37475586	0.124	36326.21	0.507	-2904.57	0.122
637	9020	9020	Category N	0.071777344	0.071777344	-0.85180664	0.091796875	-0.0546875	0.47583008	0	0.098	8/11/2017	8	11	2017	10:51:47	39107	0.9	10	51	47	12	0.051513672	3.4482422	0.19018555	-0.0078125	-1.1540527	16.680664	0.33447266	0	0	0	0	0	0	0	0	0	1.1696777	0.16967773	0.50048828	-0.1184082	0.079589844	0.30224609	0.13	36253.92	0.487	-2785.81	0.122
638	82471	82471	Category A	0.20385742	0.77978516	-0.52783203	-0.13549805	-0.25146484	0.44091797	0	1.537	8/11/2017	8	11	2017	13:28:20	48500	0.8	13	28	20	49	0.051025391	3.5288086	0.21069336	0.78320313	-0.5168457	0.12866211	0.013183594	0	0	0	0	0	0	0	0	0	0.96191406	0.038085938	0.021240234	-0.006835938	-0.003417969	-0.010742188	1.667	31206.61	-0.246	392.73	1.664
639	82472	82472	Category A	0.20385742	0.76782227	-0.53979492	-0.14013672	-0.25317383	0.43774414	0	1.33	8/11/2017	8	11	2017	13:28:20	48500	0.9	13	28	20	49	0.051025391	3.5288086	0.21069336	0.78295898	-0.51611328	0.45800781	0.028808594	0	0	0	0	0	0	0	0	0	0.96142578	0.038574219	0.045654297	-0.006835938	-0.015136719	-0.0234375	1.532	31415.82	0.031	-49.32	1.664
640	82473	82473	Category A	0.20385742	0.77978516	-0.51586914	-0.13867188	-0.25390625	0.4387207	0	2.356	8/11/2017	8	11	2017	13:28:21	48501	0	13	28	21	49	0.051025391	3.5288086	0.2109375	0.78344727	-0.51611328	0.45996094	0.008056641	0	0	0	0	0	0	0	0	0	0.96142578	0.038574219	0.010986328	-0.007080078	-0.003662109	0.000244141	1.756	31076.07	-0.391	620.31	1.664
641	82474	82474	Category A	0.21582031	0.75585938	-0.52783203	-0.13989258	-0.24755859	0.43945313	0	1.376	8/11/2017	8	11	2017	13:28:21	48501	0.1	13	28	21	49	0.051757813	3.5288086	0.21069336	0.78344727	-0.51538086	0.47290039	0.030517578	0	0	0	0	0	0	0	0	0	0.96142578	0.038574219	0.044921875	0.004882813	-0.027587891	-0.012207031	1.529	31420.64	-0.186	314.74	2.181
642	82475	82475	Category A	0.2277832	0.77978516	-0.50390625	-0.14111328	-0.25317383	0.4387207	0	2.276	8/11/2017	8	11	2017	13:28:21	48501	0.2	13	28	21	49	0.051757813	3.5288086	0.21069336	0.78344727	-0.51489258	0.71337891	0.020751953	0	0	0	0	0	0	0	0	0	0.9609375	0.0390625	0.031982422	0.016845703	-0.003662109	0.010986328	1.636	31253.4	-0.281	460.64	2.181
643	82476	82476	Category A	0.21582031	0.77978516	-0.51586914	-0.14111328	-0.25512695	0.44287109	0	0.299	8/11/2017	8	11	2017	13:28:21	48501	0.3	13	28	21	49	0.051757813	3.5288086	0.21069336	0.78344727	-0.51489258	0.75585938	0.006347656	0	0	0	0	0	0	0	0	0	0.9609375	0.0390625	0.009521484	0.004882813	-0.003662109	-0.000732422	1.627	31267.12	-0.354	595.9	2.181
644	82477	82477	Category A	0.21582031	0.79199219	-0.51586914	-0.1418457	-0.25097656	0.43579102	0	2.181	8/11/2017	8	11	2017	13:28:21	48501	0.4	13	28	21	49	0.051757813	3.5288086	0.21069336	0.78344727	-0.51586914	0.54760742	0.009765625	0	0	0	0	0	0	0	0	0	0.96142578	0.038574219	0.013671875	0.004882813	0.008300781	0	1.53	31419.03	-0.119	197.41	1.837
645	82478	82478	Category A	0.21582031	0.79199219	-0.52783203	-0.1394043	-0.25219727	0.44091797	0	1.276	8/11/2017	8	11	2017	13:28:21	48501	0.5	13	28	21	49	0.051757813	3.5288086	0.21069336	0.78344727	-0.51635742	0.29223633	0.014892578	0	0	0	0	0	0	0	0	0	0.96166992	0.038330078	0.024658203	0.004882813	0.008300781	-0.011230469	1.606	31299.38	-0.374	641.07	1.837
646	82479	82479	Category A	0.21582031	0.79199219	-0.50390625	-0.14038086	-0.25463867	0.43774414	0	1.772	8/11/2017	8	11	2017	13:28:21	48501	0.6	13	28	21	49	0.051757813	3.5288086	0.21118164	0.78344727	-0.51635742	0.24145508	0.015625	0	0	0	0	0	0	0	0	0	0.96191406	0.038085938	0.025390625	0.004394531	0.008300781	0.012451172	1.439	31568.81	0.135	-219.62	1.837
647	82480	82480	Category A	0.21582031	0.77978516	-0.51586914	-0.1394043	-0.25341797	0.44165039	0	1.837	8/11/2017	8	11	2017	13:28:21	48501	0.7	13	28	21	49	0.051757813	3.5288086	0.21118164	0.78344727	-0.51660156	0.062744141	0.005859375	0	0	0	0	0	0	0	0	0	0.96191406	0.038085938	0.009033203	0.004394531	-0.003662109	0.000732422	1.823	30981.29	-0.274	407.39	1.837
648	82481	82481	Category A	0.20385742	0.77978516	-0.51586914	-0.1394043	-0.25341797	0.43774414	0	1.271	8/11/2017	8	11	2017	13:28:21	48501	0.8	13	28	21	49	0.051757813	3.5288086	0.21142578	0.78320313	-0.51660156	0.15039063	0.008300781	0	0	0	0	0	0	0	0	0	0.96191406	0.038085938	0.011962891	-0.007568359	-0.003417969	0.000732422	1.723	31123.83	-0.196	300.02	1.837
649	82482	82482	Category A	0.21582031	0.79199219	-0.50390625	-0.13549805	-0.24975586	0.44067383	0	2.602	8/11/2017	8	11	2017	13:28:21	48501	0.9	13	28	21	49	0.051757813	3.5288086	0.21142578	0.78344727	-0.51660156	0.18017578	0.015869141	0	0	0	0	0	0	0	0	0	0.9621582	0.037841797	0.025390625	0.004150391	0.008300781	0.012695313	1.927	30839.61	-0.167	230.72	1.837
650	82483	82483	Category A	0.19189453	0.77978516	-0.52783203	-0.14453125	-0.2565918	0.43969727	0	1.585	8/11/2017	8	11	2017	13:28:22	48502	0	13	28	22	49	0.051757813	3.5288086	0.21118164	0.78320313	-0.51660156	0.081542969	0.022460938	0	0	0	0	0	0	0	0	0	0.96166992	0.038330078	0.033935547	-0.019287109	-0.003417969	-0.010986328	1.844	30952.16	-0.357	536.72	1.837
651	82484	82484	Category A	0.2277832	0.79199219	-0.53979492	-0.14428711	-0.25244141	0.4375	0	2.495	8/11/2017	8	11	2017	13:28:22	48502	0.1	13	28	22	49	0.051757813	3.5288086	0.21118164	0.78320313	-0.51611328	0.005126953	0.030029297	0	0	0	0	0	0	0	0	0	0.96142578	0.038574219	0.048583984	0.016357422	0.008544922	-0.0234375	1.666	31208.11	0.043	-63.79	1.769
652	82485	82485	Category A	0.21582031	0.77978516	-0.52783203	-0.13354492	-0.25146484	0.43945313	0	1.275	8/11/2017	8	11	2017	13:28:22	48502	0.2	13	28	22	49	0.051757813	3.5288086	0.21118164	0.78344727	-0.515625	0.18969727	0.013427734	0	0	0	0	0	0	0	0	0	0.96142578	0.038574219	0.020263672	0.004394531	-0.003662109	-0.011962891	1.749	31086.14	-0.254	389.62	1.769
653	82486	82486	Category A	0.20385742	0.76782227	-0.49194336	-0.14038086	-0.25219727	0.4387207	0	0.773	8/11/2017	8	11	2017	13:28:22	48502	0.3	13	28	22	49	0.051757813	3.5288086	0.21118164	0.78369141	-0.51513672	0.12890625	0.029052734	0	0	0	0	0	0	0	0	0	0.96142578	0.038574219	0.046630859	-0.007324219	-0.015869141	0.023193359	1.526	31425.46	-0.079	129.88	1.585
654	82487	82487	Category A	0.20385742	0.79199219	-0.47998047	-0.1394043	-0.25219727	0.4387207	0	1.769	8/11/2017	8	11	2017	13:28:22	48502	0.4	13	28	22	49	0.051757813	3.5288086	0.21118164	0.78369141	-0.51513672	0.009277344	0.036865234	0	0	0	0	0	0	0	0	0	0.96142578	0.038574219	0.05078125	-0.007324219	0.008056641	0.03515625	1.488	31487.24	0.135	-214	1.361
655	82488	82488	Category A	0.20385742	0.80395508	-0.51586914	-0.13452148	-0.24975586	0.43457031	0	1.259	8/11/2017	8	11	2017	13:28:22	48502	0.5	13	28	22	49	0.051757813	3.5288086	0.21142578	0.78344727	-0.51489258	0.080078125	0.021484375	0	0	0	0	0	0	0	0	0	0.96118164	0.038818359	0.028564453	-0.007568359	0.020263672	-0.000732422	1.296	31820.47	0.04	-72.57	1.361
656	82489	82489	Category A	0.20385742	0.79199219	-0.52783203	-0.14111328	-0.25561523	0.44091797	0	1.361	8/11/2017	8	11	2017	13:28:22	48502	0.6	13	28	22	49	0.051757813	3.5288086	0.21142578	0.78344727	-0.51464844	0.33984375	0.017089844	0	0	0	0	0	0	0	0	0	0.96118164	0.038818359	0.029052734	-0.007568359	0.008300781	-0.012939453	1.35	31722.91	0.331	-537.21	1.596
657	82490	82490	Category A	0.25195313	0.77978516	-0.52783203	-0.13769531	-0.25317383	0.43676758	0	1.344	8/11/2017	8	11	2017	13:28:22	48502	0.7	13	28	22	49	0.051757813	3.5288086	0.21191406	0.78344727	-0.51464844	0.57592773	0.042236328	0	0	0	0	0	0	0	0	0	0.96118164	0.038818359	0.056884766	0.039794922	-0.003662109	-0.012939453	1.577	31344.48	-0.04	63.33	1.596
658	82491	82491	Category A	0.23999023	0.79199219	-0.52783203	-0.13964844	-0.25	0.44067383	0	1.596	8/11/2017	8	11	2017	13:28:22	48502	0.8	13	28	22	49	0.051757813	3.5288086	0.21166992	0.78344727	-0.51464844	0.67236328	0.032226563	0	0	0	0	0	0	0	0	0	0.9609375	0.0390625	0.049804688	0.028076172	0.008300781	-0.012939453	1.439	31568.81	0.164	-264.8	1.596
659	82492	82492	Category A	0.21582031	0.77978516	-0.47998047	-0.13549805	-0.24975586	0.44067383	0	2.135	8/11/2017	8	11	2017	13:28:22	48502	0.9	13	28	22	49	0.051757813	3.5288086	0.21166992	0.78320313	-0.51416016	0.71069336	0.034423828	0	0	0	0	0	0	0	0	0	0.96044922	0.039550781	0.041748047	0.00390625	-0.003417969	0.034179688	1.547	31391.86	0.256	-382.58	1.596
660	82493	82493	Category A	0.21582031	0.79199219	-0.49194336	-0.14135742	-0.25708008	0.43579102	0	0.939	8/11/2017	8	11	2017	13:28:23	48503	0	13	28	23	49	0.051757813	3.5288086	0.21166992	0.78295898	-0.51342773	0.82861328	0.0234375	0	0	0	0	0	0	0	0	0	0.95996094	0.040039063	0.034179688	0.00390625	0.008789063	0.021484375	1.533	31414.22	-0.044	71.38	1.596
661	82494	82494	Category A	0.20385742	0.77978516	-0.52783203	-0.14013672	-0.25073242	0.43579102	0	1.911	8/11/2017	8	11	2017	13:28:23	48503	0.1	13	28	23	49	0.051757813	3.5288086	0.21166992	0.78295898	-0.51342773	0.84692383	0.016601563	0	0	0	0	0	0	0	0	0	0.95996094	0.040039063	0.025390625	-0.0078125	-0.003173828	-0.014160156	1.449	31551.98	0.324	-500.23	1.62
662	82495	82495	Category A	0.20385742	0.79199219	-0.47998047	-0.13891602	-0.25	0.43969727	0	1.275	8/11/2017	8	11	2017	13:28:23	48503	0.2	13	28	23	49	0.051757813	3.5288086	0.21166992	0.78320313	-0.51342773	0.50097656	0.035400391	0	0	0	0	0	0	0	0	0	0.96020508	0.039794922	0.050048828	-0.0078125	0.008544922	0.033447266	1.453	31545.28	0.097	-158.19	1.62
663	82496	82496	Category A	0.20385742	0.77978516	-0.51586914	-0.13793945	-0.25463867	0.4387207	0	0.84	8/11/2017	8	11	2017	13:28:23	48503	0.3	13	28	23	49	0.051757813	3.5288086	0.21191406	0.78320313	-0.51367188	0.21411133	0.009033203	0	0	0	0	0	0	0	0	0	0.96044922	0.039550781	0.013671875	-0.008056641	-0.003417969	-0.001953125	1.247	31911.88	0.369	-627.91	1.457
664	82497	82497	Category A	0.21582031	0.79199219	-0.52783203	-0.1394043	-0.25170898	0.43774414	0	1.62	8/11/2017	8	11	2017	13:28:23	48503	0.4	13	28	23	49	0.051757813	3.5288086	0.21166992	0.78295898	-0.51342773	0.084960938	0.017089844	0	0	0	0	0	0	0	0	0	0.96020508	0.039794922	0.026855469	0.00390625	0.008789063	-0.014160156	1.333	31753.28	0.408	-655.59	1.511
665	82498	82498	Category A	0.20385742	0.77978516	-0.50390625	-0.13769531	-0.24926758	0.43457031	0	0.898	8/11/2017	8	11	2017	13:28:23	48503	0.5	13	28	23	49	0.051757813	3.5288086	0.21166992	0.78295898	-0.51318359	0.063476563	0.012695313	0	0	0	0	0	0	0	0	0	0.95996094	0.040039063	0.020507813	-0.0078125	-0.003173828	0.009277344	1.266	31876.1	0.23	-401.97	1.511
666	82499	82499	Category A	0.21582031	0.80395508	-0.51586914	-0.1394043	-0.25390625	0.44091797	0	1.457	8/11/2017	8	11	2017	13:28:23	48503	0.6	13	28	23	49	0.051757813	3.5288086	0.21191406	0.78295898	-0.51342773	0.2956543	0.021240234	0	0	0	0	0	0	0	0	0	0.95996094	0.040039063	0.027099609	0.003662109	0.020751953	-0.002197266	1.344	31733.59	0.41	-654.65	1.62
667	82500	82500	Category A	0.21582031	0.77978516	-0.53979492	-0.13891602	-0.25170898	0.4387207	0	1.511	8/11/2017	8	11	2017	13:28:23	48503	0.7	13	28	23	49	0.051757813	3.5288086	0.21191406	0.78295898	-0.51342773	0.42529297	0.026611328	0	0	0	0	0	0	0	0	0	0.96020508	0.039794922	0.033203125	0.003662109	-0.003173828	-0.026123047	1.603	31304.01	-0.132	211.28	1.62
668	82501	82501	Category A	0.20385742	0.79199219	-0.50390625	-0.1394043	-0.25341797	0.4387207	0	1.743	8/11/2017	8	11	2017	13:28:23	48503	0.8	13	28	23	49	0.051757813	3.5288086	0.21191406	0.78344727	-0.51342773	0.37646484	0.015136719	0	0	0	0	0	0	0	0	0	0.96044922	0.039550781	0.026367188	-0.008056641	0.008300781	0.009521484	1.497	31472.49	0.25	-383.47	1.743
669	82502	82502	Category A	0.21582031	0.76782227	-0.49194336	-0.1394043	-0.25170898	0.43579102	0	2.39	8/11/2017	8	11	2017	13:28:23	48503	0.9	13	28	23	49	0.051757813	3.5288086	0.21191406	0.78344727	-0.51342773	0.20727539	0.026855469	0	0	0	0	0	0	0	0	0	0.96044922	0.039550781	0.041015625	0.003662109	-0.015625	0.021484375	1.745	31091.91	-0.094	138.76	1.743
670	82503	82503	Category A	0.20385742	0.77978516	-0.50390625	-0.13598633	-0.24804688	0.44091797	0	0.988	8/11/2017	8	11	2017	13:28:24	48504	0	13	28	24	49	0.051757813	3.5288086	0.21191406	0.78369141	-0.51342773	0.27050781	0.013183594	0	0	0	0	0	0	0	0	0	0.96069336	0.039306641	0.021728516	-0.008056641	-0.00390625	0.009521484	1.724	31122.37	-0.21	322.47	1.743
671	82504	82504	Category A	0.2277832	0.77978516	-0.51586914	-0.13793945	-0.25195313	0.44067383	0	2.384	8/11/2017	8	11	2017	13:28:24	48504	0.1	13	28	24	49	0.051757813	3.5288086	0.21191406	0.78393555	-0.51391602	0.38647461	0.016357422	0	0	0	0	0	0	0	0	0	0.9609375	0.0390625	0.021972656	0.015625	-0.004150391	-0.001708984	1.633	31257.97	0.062	-93.03	1.926
672	82505	82505	Category A	0.21582031	0.79199219	-0.52783203	-0.1394043	-0.25463867	0.43774414	0	1.328	8/11/2017	8	11	2017	13:28:24	48504	0.2	13	28	24	49	0.051757813	3.5288086	0.21142578	0.78417969	-0.51416016	0.2175293	0.016113281	0	0	0	0	0	0	0	0	0	0.96142578	0.038574219	0.025390625	0.004150391	0.007568359	-0.013427734	1.664	31211.1	-0.167	261.39	1.926
673	82506	82506	Category A	0.20385742	0.77978516	-0.53979492	-0.13891602	-0.25195313	0.43945313	0	0.969	8/11/2017	8	11	2017	13:28:24	48504	0.3	13	28	24	49	0.051757813	3.5288086	0.21142578	0.78466797	-0.51464844	0.064941406	0.026611328	0	0	0	0	0	0	0	0	0	0.96191406	0.038085938	0.037597656	-0.007568359	-0.004882813	-0.024902344	1.439	31568.81	0.326	-505.64	1.642
674	82507	82507	Category A	0.20385742	0.77978516	-0.50390625	-0.14013672	-0.25317383	0.4387207	0	1.926	8/11/2017	8	11	2017	13:28:24	48504	0.4	13	28	24	49	0.051757813	3.5288086	0.21142578	0.78466797	-0.51489258	0.038818359	0.014404297	0	0	0	0	0	0	0	0	0	0.9621582	0.037841797	0.023681641	-0.007568359	-0.004882813	0.010986328	1.548	31390.27	0.048	-75.42	1.75
675	82508	82508	Category A	0.2277832	0.79199219	-0.53979492	-0.1418457	-0.25	0.43774414	0	1.044	8/11/2017	8	11	2017	13:28:24	48504	0.5	13	28	24	49	0.051757813	3.5288086	0.21166992	0.78466797	-0.51538086	0.033691406	0.029785156	0	0	0	0	0	0	0	0	0	0.96240234	0.037597656	0.047363281	0.015869141	0.007080078	-0.024169922	1.443	31562.07	0.374	-572.41	1.642
676	82509	82509	Category A	0.21582031	0.76782227	-0.50390625	-0.13549805	-0.24975586	0.43774414	0	1.642	8/11/2017	8	11	2017	13:28:24	48504	0.6	13	28	24	49	0.051757813	3.5288086	0.21142578	0.78393555	-0.51538086	0.14404297	0.020263672	0	0	0	0	0	0	0	0	0	0.96166992	0.038330078	0.031738281	0.004150391	-0.016113281	0.011474609	1.467	31521.93	0.259	-402.47	1.642
677	82510	82510	Category A	0.19189453	0.79199219	-0.50390625	-0.13891602	-0.25195313	0.43945313	0	1.75	8/11/2017	8	11	2017	13:28:24	48504	0.7	13	28	24	49	0.051757813	3.5288086	0.21191406	0.78393555	-0.51489258	0.35205078	0.024169922	0	0	0	0	0	0	0	0	0	0.96166992	0.038330078	0.038818359	-0.020019531	0.0078125	0.010986328	1.544	31396.63	0.015	-23.81	1.642
678	82511	82511	Category A	0.21582031	0.79199219	-0.49194336	-0.13525391	-0.25048828	0.43554688	0	1.474	8/11/2017	8	11	2017	13:28:24	48504	0.8	13	28	24	49	0.051757813	3.5288086	0.21142578	0.78369141	-0.51464844	0.4375	0.024414063	0	0	0	0	0	0	0	0	0	0.96142578	0.038574219	0.034912109	0.004150391	0.008056641	0.022705078	1.421	31599.34	0.403	-619.44	1.642
679	82512	82512	Category A	0.21582031	0.80395508	-0.50390625	-0.13427734	-0.25146484	0.43359375	0	1.43	8/11/2017	8	11	2017	13:28:24	48504	0.9	13	28	24	49	0.051513672	3.491748	0.21142578	0.78417969	-0.51416016	0.41650391	0.022705078	0	0	0	0	0	0	0	0	0	0.96118164	0.038818359	0.034423828	0.004150391	0.01953125	0.010253906	1.563	31366.5	-0.027	42.91	1.642
680	82513	82513	Category A	0.20385742	0.79199219	-0.47998047	-0.13696289	-0.25390625	0.43774414	0	1.186	8/11/2017	8	11	2017	13:28:25	48505	0	13	28	25	49	0.051513672	3.491748	0.21118164	0.78417969	-0.51391602	0.38427734	0.035644531	0	0	0	0	0	0	0	0	0	0.96118164	0.038818359	0.049072266	-0.007324219	0.007568359	0.033935547	1.365	31696.38	0.289	-470.24	1.617
681	82514	82514	Category A	0.20385742	0.77978516	-0.49194336	-0.13549805	-0.24975586	0.43945313	0	1.898	8/11/2017	8	11	2017	13:28:25	48505	0.1	13	28	25	49	0.051513672	3.491748	0.21118164	0.78417969	-0.51391602	0.28100586	0.0234375	0	0	0	0	0	0	0	0	0	0.96118164	0.038818359	0.033935547	-0.007324219	-0.004394531	0.021972656	1.343	31735.38	0.188	-317.95	1.55
682	82515	82515	Category A	0.20385742	0.79199219	-0.51586914	-0.13598633	-0.25390625	0.43579102	0	0.454	8/11/2017	8	11	2017	13:28:25	48505	0.2	13	28	25	49	0.051513672	3.491748	0.21118164	0.78466797	-0.51391602	0.035888672	0.010253906	0	0	0	0	0	0	0	0	0	0.96142578	0.038574219	0.016357422	-0.007324219	0.007080078	-0.001708984	1.355	31714.04	0.394	-627.9	1.55
683	82516	82516	Category A	0.20385742	0.76782227	-0.53979492	-0.14428711	-0.25244141	0.43969727	0	1.617	8/11/2017	8	11	2017	13:28:25	48505	0.3	13	28	25	49	0.051513672	3.491748	0.2109375	0.78466797	-0.51416016	0.20117188	0.031494141	0	0	0	0	0	0	0	0	0	0.96166992	0.038330078	0.049560547	-0.007080078	-0.016845703	-0.025390625	1.273	31863.02	0.861	-1287.9	1.617
684	82517	82517	Category A	0.21582031	0.76782227	-0.53979492	-0.13891602	-0.25317383	0.4387207	0	1.55	8/11/2017	8	11	2017	13:28:25	48505	0.4	13	28	25	49	0.051513672	3.491748	0.2109375	0.78466797	-0.51391602	0.33886719	0.031005859	0	0	0	0	0	0	0	0	0	0.96142578	0.038574219	0.047363281	0.004638672	-0.016845703	-0.025634766	1.411	31616.44	0.492	-744.69	1.617
685	82518	82518	Category A	0.2277832	0.79199219	-0.51586914	-0.14233398	-0.2487793	0.43164063	0	0.936	8/11/2017	8	11	2017	13:28:25	48505	0.5	13	28	25	49	0.051513672	3.491748	0.21069336	0.78466797	-0.51391602	0.58642578	0.018310547	0	0	0	0	0	0	0	0	0	0.96118164	0.038818359	0.026123047	0.016845703	0.007080078	-0.001708984	1.232	31940.45	1.013	-1498.7	1.617
686	82519	82519	Category A	0.2277832	0.77978516	-0.52783203	-0.13769531	-0.25219727	0.43676758	0	2.011	8/11/2017	8	11	2017	13:28:25	48505	0.6	13	28	25	49	0.051513672	3.491748	0.21044922	0.78442383	-0.51391602	0.796875	0.022460938	0	0	0	0	0	0	0	0	0	0.96118164	0.038818359	0.035644531	0.017089844	-0.004638672	-0.013671875	1.574	31349.19	0.497	-695.86	1.617
687	82520	82520	Category A	0.21582031	0.76782227	-0.52783203	-0.14086914	-0.24902344	0.43334961	0	0.829	8/11/2017	8	11	2017	13:28:25	48505	0.7	13	28	25	49	0.051513672	3.491748	0.21020508	0.78442383	-0.51416016	1.0021973	0.022216797	0	0	0	0	0	0	0	0	0	0.96118164	0.038818359	0.035644531	0.005371094	-0.016601563	-0.013427734	1.549	31388.68	0.497	-703.78	1.55
688	82521	82521	Category A	0.20385742	0.79199219	-0.51586914	-0.14038086	-0.25463867	0.43969727	0	2.505	8/11/2017	8	11	2017	13:28:25	48505	0.8	13	28	25	49	0.051513672	3.491748	0.20996094	0.78417969	-0.51391602	1.0571289	0.010009766	0	0	0	0	0	0	0	0	0	0.9609375	0.0390625	0.015625	-0.006103516	0.007568359	-0.001708984	1.527	31423.85	0.525	-746.55	2.011
689	82522	82522	Category A	0.20385742	0.77978516	-0.51586914	-0.13549805	-0.25463867	0.43652344	0	1.466	8/11/2017	8	11	2017	13:28:25	48505	0.9	13	28	25	49	0.051513672	3.491748	0.20996094	0.78417969	-0.51367188	1.119873	0.008056641	0	0	0	0	0	0	0	0	0	0.96069336	0.039306641	0.012939453	-0.006103516	-0.004394531	-0.001953125	1.76	31070.33	-0.034	49.13	2.011
690	82523	82523	Category A	0.20385742	0.79199219	-0.49194336	-0.13891602	-0.25708008	0.4387207	0	1.418	8/11/2017	8	11	2017	13:28:26	48506	0	13	28	26	49	0.051513672	3.491748	0.20996094	0.78417969	-0.51391602	1.1757813	0.023925781	0	0	0	0	0	0	0	0	0	0.9609375	0.0390625	0.035644531	-0.006103516	0.007568359	0.021972656	1.487	31488.88	0.397	-591.46	2.159
691	82524	82524	Category A	0.20385742	0.79199219	-0.51586914	-0.14355469	-0.25244141	0.4387207	0	2.334	8/11/2017	8	11	2017	13:28:26	48506	0.1	13	28	26	49	0.051513672	3.491748	0.20996094	0.78466797	-0.51342773	0.92700195	0.009765625	0	0	0	0	0	0	0	0	0	0.96118164	0.038818359	0.015625	-0.006103516	0.007080078	-0.002197266	1.709	31144.32	-0.11	165.88	2.159
692	82525	82525	Category A	0.21582031	0.79199219	-0.51586914	-0.13378906	-0.25146484	0.43676758	0	0.374	8/11/2017	8	11	2017	13:28:26	48506	0.2	13	28	26	49	0.051513672	3.491748	0.20996094	0.78466797	-0.51318359	0.51220703	0.009521484	0	0	0	0	0	0	0	0	0	0.96069336	0.039306641	0.015625	0.005615234	0.007080078	-0.002441406	1.495	31475.76	0.212	-328.5	1.466
693	82526	82526	Category A	0.20385742	0.77978516	-0.51586914	-0.14013672	-0.25561523	0.43969727	0	2.159	8/11/2017	8	11	2017	13:28:26	48506	0.3	13	28	26	49	0.051513672	3.491748	0.20947266	0.78466797	-0.51318359	0.13989258	0.008056641	0	0	0	0	0	0	0	0	0	0.9609375	0.0390625	0.013183594	-0.005615234	-0.004882813	-0.002441406	1.447	31555.34	0.2	-318.62	2.159
694	82527	82527	Category A	0.21582031	0.75585938	-0.49194336	-0.14111328	-0.25561523	0.43481445	0	1.222	8/11/2017	8	11	2017	13:28:26	48506	0.4	13	28	26	49	0.051513672	3.491748	0.20996094	0.78491211	-0.51342773	0.171875	0.036865234	0	0	0	0	0	0	0	0	0	0.96118164	0.038818359	0.056640625	0.005615234	-0.029052734	0.021484375	1.623	31273.24	-0.096	150.61	2.159
695	82528	82528	Category A	0.21582031	0.77978516	-0.50390625	-0.13867188	-0.25390625	0.43774414	0	1.18	8/11/2017	8	11	2017	13:28:26	48506	0.5	13	28	26	49	0.051513672	3.491748	0.20996094	0.78491211	-0.51391602	0.54003906	0.012451172	0	0	0	0	0	0	0	0	0	0.96142578	0.038574219	0.020996094	0.005615234	-0.005126953	0.010009766	1.336	31747.9	0.271	-450.07	2.159
696	82529	82529	Category A	0.2277832	0.79199219	-0.50390625	-0.13891602	-0.25463867	0.43969727	0	2.473	8/11/2017	8	11	2017	13:28:26	48506	0.6	13	28	26	49	0.051513672	3.491748	0.21020508	0.78466797	-0.51367188	0.71801758	0.021240234	0	0	0	0	0	0	0	0	0	0.96118164	0.038818359	0.034423828	0.017333984	0.007080078	0.009765625	1.681	31185.7	-0.313	505.4	2.159
697	82530	82530	Category A	0.20385742	0.79199219	-0.50390625	-0.1394043	-0.25219727	0.44091797	0	0.612	8/11/2017	8	11	2017	13:28:26	48506	0.7	13	28	26	49	0.051513672	3.491748	0.21020508	0.78466797	-0.51342773	0.70654297	0.013671875	0	0	0	0	0	0	0	0	0	0.96118164	0.038818359	0.0234375	-0.006347656	0.007080078	0.009521484	1.537	31407.81	0.1	-155.93	1.62
698	82531	82531	Category A	0.20385742	0.77978516	-0.51586914	-0.14111328	-0.25317383	0.4387207	0	2.44	8/11/2017	8	11	2017	13:28:26	48506	0.8	13	28	26	49	0.051513672	3.491748	0.20996094	0.78466797	-0.51342773	0.56982422	0.008056641	0	0	0	0	0	0	0	0	0	0.9609375	0.0390625	0.013183594	-0.006103516	-0.004882813	-0.002197266	1.603	31304.01	-0.02	31.08	2.378
699	82532	82532	Category A	0.20385742	0.79199219	-0.50390625	-0.13305664	-0.24951172	0.43847656	0	1.298	8/11/2017	8	11	2017	13:28:26	48506	0.9	13	28	26	49	0.051513672	3.491748	0.20947266	0.78466797	-0.51318359	0.3815918	0.013183594	0	0	0	0	0	0	0	0	0	0.9609375	0.0390625	0.022216797	-0.005615234	0.007080078	0.009277344	1.803	31009.28	-0.119	171.96	2.378
700	82533	82533	Category A	0.20385742	0.77978516	-0.51586914	-0.1394043	-0.25390625	0.44091797	0	1.62	8/11/2017	8	11	2017	13:28:27	48507	0	13	28	27	49	0.051513672	3.491748	0.20947266	0.78466797	-0.51342773	0.2644043	0.0078125	0	0	0	0	0	0	0	0	0	0.9609375	0.0390625	0.012939453	-0.005615234	-0.004882813	-0.002197266	1.489	31485.6	0.279	-426.72	2.314
701	82534	82534	Category A	0.21582031	0.77978516	-0.53979492	-0.13891602	-0.25463867	0.4375	0	2.378	8/11/2017	8	11	2017	13:28:27	48507	0.1	13	28	27	49	0.051513672	3.491748	0.20922852	0.78442383	-0.51342773	0.070800781	0.02734375	0	0	0	0	0	0	0	0	0	0.96069336	0.039306641	0.037353516	0.006347656	-0.004638672	-0.026123047	1.773	31051.75	-0.141	207.74	2.314
702	82535	82535	Category A	0.21582031	0.77978516	-0.52783203	-0.13867188	-0.25170898	0.43652344	0	0.59	8/11/2017	8	11	2017	13:28:27	48507	0.2	13	28	27	49	0.051513672	3.491748	0.20922852	0.78442383	-0.51342773	0.029296875	0.016113281	0	0	0	0	0	0	0	0	0	0.96069336	0.039306641	0.025390625	0.006347656	-0.004638672	-0.014160156	1.55	31387.09	0.38	-551.47	1.689
703	82536	82536	Category A	0.20385742	0.77978516	-0.50390625	-0.14111328	-0.25170898	0.4387207	0	2.314	8/11/2017	8	11	2017	13:28:27	48507	0.3	13	28	27	49	0.051513672	3.491748	0.20922852	0.78417969	-0.51342773	0.19091797	0.011962891	0	0	0	0	0	0	0	0	0	0.96044922	0.039550781	0.01953125	-0.005371094	-0.004394531	0.009521484	1.616	31283.97	0.071	-107.18	2.314
704	82537	82537	Category A	0.20385742	0.77978516	-0.51586914	-0.14208984	-0.25585938	0.43774414	0	1.105	8/11/2017	8	11	2017	13:28:27	48507	0.4	13	28	27	49	0.051513672	3.491748	0.20922852	0.78417969	-0.51342773	0.34887695	0.007324219	0	0	0	0	0	0	0	0	0	0.96044922	0.039550781	0.012207031	-0.005371094	-0.004394531	-0.002197266	1.741	31097.69	-0.01	14.5	2.314
705	82538	82538	Category A	0.2277832	0.77978516	-0.51586914	-0.14038086	-0.25634766	0.4387207	0	1.689	8/11/2017	8	11	2017	13:28:27	48507	0.5	13	28	27	49	0.051513672	3.491748	0.20947266	0.78393555	-0.51342773	0.38623047	0.018798828	0	0	0	0	0	0	0	0	0	0.96020508	0.039794922	0.024902344	0.018066406	-0.004150391	-0.002197266	1.496	31474.13	0.231	-356.13	2.14
706	82539	82539	Category A	0.21582031	0.79199219	-0.51586914	-0.13720703	-0.25341797	0.4387207	0	2.373	8/11/2017	8	11	2017	13:28:27	48507	0.6	13	28	27	49	0.051513672	3.491748	0.20947266	0.78369141	-0.51367188	0.46630859	0.010253906	0	0	0	0	0	0	0	0	0	0.96044922	0.039550781	0.016113281	0.006103516	0.008056641	-0.001953125	1.754	31078.94	-0.208	314.51	2.14
707	82540	82540	Category A	0.20385742	0.81591797	-0.51586914	-0.14038086	-0.25219727	0.4387207	0	0.906	8/11/2017	8	11	2017	13:28:27	48507	0.7	13	28	27	49	0.051513672	3.491748	0.20947266	0.78344727	-0.51391602	0.61694336	0.032714844	0	0	0	0	0	0	0	0	0	0.96020508	0.039794922	0.040039063	-0.005615234	0.032226563	-0.001708984	1.471	31515.29	0.394	-591.98	2.14
708	82541	82541	Category A	0.20385742	0.79199219	-0.53979492	-0.14111328	-0.25170898	0.43774414	0	2.14	8/11/2017	8	11	2017	13:28:27	48507	0.8	13	28	27	49	0.051513672	3.491748	0.20947266	0.78344727	-0.51342773	0.69335938	0.028076172	0	0	0	0	0	0	0	0	0	0.95996094	0.040039063	0.040283203	-0.005615234	0.008300781	-0.026123047	1.747	31089.02	0.033	-47.23	2.14
709	82542	82542	Category A	0.20385742	0.77978516	-0.50390625	-0.13818359	-0.25390625	0.43969727	0	0.618	8/11/2017	8	11	2017	13:28:27	48507	0.9	13	28	27	49	0.051513672	3.491748	0.20947266	0.78369141	-0.51367188	0.59741211	0.011962891	0	0	0	0	0	0	0	0	0	0.96020508	0.039794922	0.01953125	-0.005615234	-0.00390625	0.009765625	1.651	31230.67	0.263	-373.69	2.14
710	82543	82543	Category A	0.21582031	0.79199219	-0.53979492	-0.1394043	-0.25341797	0.43481445	0	2.758	8/11/2017	8	11	2017	13:28:28	48508	0	13	28	28	49	0.051513672	3.491748	0.20947266	0.78369141	-0.51391602	0.5	0.027587891	0	0	0	0	0	0	0	0	0	0.96044922	0.039550781	0.039794922	0.006103516	0.008056641	-0.025634766	1.514	31444.84	0.442	-643.63	1.992
711	82544	82544	Category A	0.20385742	0.79199219	-0.51586914	-0.1394043	-0.25097656	0.43774414	0	1.116	8/11/2017	8	11	2017	13:28:28	48508	0.111	13	28	28	49	0.051513672	3.491748	0.20996094	0.78393555	-0.51416016	0.46020508	0.010009766	0	0	0	0	0	0	0	0	0	0.9609375	0.0390625	0.015380859	-0.006103516	0.0078125	-0.001464844	1.695	31164.94	0.158	-225.18	1.992
712	82545	82545	Category A	0.20385742	0.77978516	-0.52783203	-0.14282227	-0.25439453	0.43579102	0	1.551	8/11/2017	8	11	2017	13:28:28	48508	0.222	13	28	28	49	0.051513672	3.491748	0.20947266	0.78393555	-0.51416016	0.38208008	0.015380859	0	0	0	0	0	0	0	0	0	0.96069336	0.039306641	0.023681641	-0.005615234	-0.004150391	-0.013427734	1.497	31472.49	0.578	-824.18	1.992
713	82546	82546	Category A	0.21582031	0.77978516	-0.52783203	-0.1394043	-0.25488281	0.43579102	0	1.992	8/11/2017	8	11	2017	13:28:28	48508	0.333	13	28	28	49	0.051513672	3.491748	0.20947266	0.78393555	-0.51391602	0.28027344	0.015625	0	0	0	0	0	0	0	0	0	0.96069336	0.039306641	0.024169922	0.006103516	-0.004150391	-0.013671875	1.765	31063.17	-0.044	63.58	1.992
714	82547	82547	Category A	0.21582031	0.77978516	-0.52783203	-0.1394043	-0.25390625	0.4387207	0	0.95	8/11/2017	8	11	2017	13:28:28	48508	0.444	13	28	28	49	0.051513672	3.491748	0.2097168	0.78369141	-0.51367188	0.15722656	0.015625	0	0	0	0	0	0	0	0	0	0.96020508	0.039794922	0.023925781	0.005859375	-0.00390625	-0.013916016	1.596	31314.85	0.204	-301.35	1.992
715	82548	82548	Category A	0.20385742	0.77978516	-0.51586914	-0.13891602	-0.25415039	0.44262695	0	2.227	8/11/2017	8	11	2017	13:28:28	48508	0.555	13	28	28	49	0.051513672	3.491748	0.20996094	0.78369141	-0.51391602	0.10620117	0.007568359	0	0	0	0	0	0	0	0	0	0.96044922	0.039550781	0.012207031	-0.006103516	-0.00390625	-0.001708984	1.817	30989.66	-0.093	132.71	1.992
716	82549	82549	Category A	0.21582031	0.77978516	-0.49194336	-0.13525391	-0.25219727	0.43652344	0	1.742	8/11/2017	8	11	2017	13:28:28	48508	0.666	13	28	28	49	0.051513672	3.491748	0.20996094	0.78344727	-0.51342773	0.091308594	0.022705078	0	0	0	0	0	0	0	0	0	0.95996094	0.040039063	0.03125	0.005615234	-0.003662109	0.021484375	1.726	31119.46	0.061	-87.6	1.992
717	82550	82550	Category A	0.21582031	0.76782227	-0.51586914	-0.13793945	-0.25195313	0.43945313	0	2.44	8/11/2017	8	11	2017	13:28:28	48508	0.777	13	28	28	49	0.051513672	3.4981934	0.2097168	0.78369141	-0.51367188	0.32788086	0.017089844	0	0	0	0	0	0	0	0	0	0.96020508	0.039794922	0.023925781	0.005859375	-0.015869141	-0.001953125	1.559	31372.82	0.414	-593.91	2.227
718	82551	82551	Category A	0.19189453	0.80395508	-0.49194336	-0.13598633	-0.25390625	0.43579102	0	1.007	8/11/2017	8	11	2017	13:28:28	48508	0.888	13	28	28	49	0.051513672	3.4981934	0.20996094	0.78344727	-0.51391602	0.42895508	0.034912109	0	0	0	0	0	0	0	0	0	0.96020508	0.039794922	0.060546875	-0.018066406	0.020263672	0.021972656	1.824	30979.9	-0.086	122.13	2.227
719	82552	82552	Category A	0.19189453	0.77978516	-0.51586914	-0.13793945	-0.25097656	0.4375	0	0.988	8/11/2017	8	11	2017	13:28:29	48509	0	13	28	29	49	0.051513672	3.4981934	0.2097168	0.78344727	-0.51416016	0.53857422	0.018310547	0	0	0	0	0	0	0	0	0	0.96020508	0.039794922	0.023193359	-0.017822266	-0.003662109	-0.001464844	1.536	31409.41	0.507	-720.7	2.44
720	82553	82553	Category A	0.20385742	0.77978516	-0.50390625	-0.14355469	-0.25170898	0.43261719	0	2.543	8/11/2017	8	11	2017	13:28:29	48509	0.09	13	28	29	49	0.051513672	3.4981934	0.2097168	0.78295898	-0.51416016	0.55688477	0.012207031	0	0	0	0	0	0	0	0	0	0.95996094	0.040039063	0.01953125	-0.005859375	-0.003173828	0.010253906	1.654	31226.14	0.242	-344.96	2.44
721	82554	82554	Category A	0.20385742	0.79199219	-0.52783203	-0.14013672	-0.25415039	0.44067383	0	0.499	8/11/2017	8	11	2017	13:28:29	48509	0.181	13	28	29	49	0.051513672	3.4981934	0.20996094	0.78295898	-0.51464844	0.63061523	0.016845703	0	0	0	0	0	0	0	0	0	0.96020508	0.039794922	0.028076172	-0.006103516	0.008789063	-0.012939453	1.531	31417.43	0.654	-904.27	2.315
722	82555	82555	Category A	0.21582031	0.77978516	-0.52783203	-0.13134766	-0.24951172	0.4375	0	2.448	8/11/2017	8	11	2017	13:28:29	48509	0.272	13	28	29	49	0.051513672	3.4981934	0.20996094	0.78295898	-0.51489258	0.60888672	0.014160156	0	0	0	0	0	0	0	0	0	0.96044922	0.039550781	0.021728516	0.005615234	-0.003173828	-0.012695313	1.749	31086.14	0.393	-520.82	2.448
723	82556	82556	Category A	0.21582031	0.77978516	-0.50390625	-0.13745117	-0.25732422	0.43481445	0	1.706	8/11/2017	8	11	2017	13:28:29	48509	0.363	13	28	29	49	0.051513672	3.4981934	0.20996094	0.78295898	-0.51489258	0.42089844	0.012939453	0	0	0	0	0	0	0	0	0	0.96044922	0.039550781	0.020263672	0.005615234	-0.003173828	0.010986328	2.134	30575.12	0.04	-48.7	2.448
724	82557	82557	Category A	0.20385742	0.77978516	-0.50390625	-0.1418457	-0.25415039	0.4387207	0	2.315	8/11/2017	8	11	2017	13:28:29	48509	0.454	13	28	29	49	0.051513672	3.4981934	0.20996094	0.78295898	-0.51416016	0.23388672	0.012451172	0	0	0	0	0	0	0	0	0	0.96020508	0.039794922	0.019775391	-0.006103516	-0.003173828	0.010253906	1.903	30871.75	0.459	-564.92	2.448
725	82558	82558	Category A	0.19189453	0.77978516	-0.53979492	-0.13818359	-0.25244141	0.43969727	0	3.298	8/11/2017	8	11	2017	13:28:29	48509	0.545	13	28	29	49	0.051513672	3.4981934	0.20996094	0.78344727	-0.51391602	0.1796875	0.031738281	0	0	0	0	0	0	0	0	0	0.96020508	0.039794922	0.047607422	-0.018066406	-0.003662109	-0.025634766	2.245	30441.75	0.026	-30.47	2.448
726	82559	82559	Category A	0.19189453	0.79199219	-0.51586914	-0.13867188	-0.25170898	0.43652344	0	1.156	8/11/2017	8	11	2017	13:28:29	48509	0.636	13	28	29	49	0.051513672	3.4981934	0.20947266	0.78344727	-0.51391602	0.14501953	0.019775391	0	0	0	0	0	0	0	0	0	0.95996094	0.040039063	0.028076172	-0.017578125	0.008300781	-0.001708984	2.071	30653.33	0.481	-554.49	2.315
727	82560	82560	Category A	0.20385742	0.76782227	-0.49194336	-0.1394043	-0.25170898	0.43945313	0	2.552	8/11/2017	8	11	2017	13:28:29	48509	0.727	13	28	29	49	0.051513672	3.4981934	0.20922852	0.78344727	-0.51391602	0.042236328	0.027587891	0	0	0	0	0	0	0	0	0	0.95996094	0.040039063	0.04296875	-0.005371094	-0.015625	0.021972656	2.046	30684.9	0.206	-251.38	2.354
728	82561	82561	Category A	0.20385742	0.77978516	-0.50390625	-0.13208008	-0.24975586	0.44067383	0	1.402	8/11/2017	8	11	2017	13:28:29	48509	0.818	13	28	29	49	0.051513672	3.4981934	0.20874023	0.78369141	-0.51367188	0.011230469	0.01171875	0	0	0	0	0	0	0	0	0	0.96020508	0.039794922	0.019042969	-0.004882813	-0.00390625	0.009765625	2.052	30677.3	0.264	-318.09	2.354
729	82562	82562	Category A	0.20385742	0.79199219	-0.51586914	-0.13647461	-0.25561523	0.43261719	0	1.555	8/11/2017	8	11	2017	13:28:29	48509	0.909	13	28	29	49	0.051513672	3.4981934	0.20874023	0.78344727	-0.51342773	0.13256836	0.010009766	0	0	0	0	0	0	0	0	0	0.9597168	0.040283203	0.015625	-0.004882813	0.008300781	-0.002197266	1.726	31119.46	0.391	-523.43	2.103
730	82563	82563	Category A	0.20385742	0.81591797	-0.50390625	-0.13549805	-0.25146484	0.43676758	0	2.354	8/11/2017	8	11	2017	13:28:30	48510	0	13	28	30	49	0.051513672	3.4981934	0.20874023	0.78369141	-0.51342773	0.28320313	0.033691406	0	0	0	0	0	0	0	0	0	0.95996094	0.040039063	0.046630859	-0.004882813	0.031982422	0.009521484	1.884	30897.42	0.288	-368.58	2.103
731	82564	82564	Category A	0.21582031	0.77978516	-0.51586914	-0.13598633	-0.25390625	0.43676758	0	1.341	8/11/2017	8	11	2017	13:28:30	48510	0.1	13	28	30	49	0.051513672	3.4981934	0.20874023	0.78344727	-0.51391602	0.24560547	0.008056641	0	0	0	0	0	0	0	0	0	0.95996094	0.040039063	0.012451172	0.006835938	-0.003662109	-0.001708984	1.599	31310.2	0.331	-474.58	2.051
732	82565	82565	Category A	0.19189453	0.79199219	-0.52783203	-0.13891602	-0.25463867	0.4387207	0	2.103	8/11/2017	8	11	2017	13:28:30	48510	0.2	13	28	30	49	0.051513672	3.4981934	0.20898438	0.78344727	-0.51391602	0.27026367	0.0234375	0	0	0	0	0	0	0	0	0	0.95996094	0.040039063	0.039306641	-0.017089844	0.008300781	-0.013671875	1.707	31147.26	0.064	-92.66	2.051
733	82566	82566	Category A	0.2277832	0.79199219	-0.51586914	-0.14160156	-0.25170898	0.43676758	0	0.841	8/11/2017	8	11	2017	13:28:30	48510	0.3	13	28	30	49	0.051513672	3.4981934	0.20874023	0.78295898	-0.51391602	0.45947266	0.020996094	0	0	0	0	0	0	0	0	0	0.95947266	0.040527344	0.029785156	0.018798828	0.008789063	-0.001708984	1.647	31236.72	0.038	-56.96	2.051
734	82567	82567	Category A	0.21582031	0.79199219	-0.50390625	-0.14111328	-0.25415039	0.43969727	0	2.051	8/11/2017	8	11	2017	13:28:30	48510	0.4	13	28	30	49	0.051513672	3.4981934	0.20874023	0.78295898	-0.51391602	0.54663086	0.014892578	0	0	0	0	0	0	0	0	0	0.9597168	0.040283203	0.025634766	0.006835938	0.008789063	0.010009766	1.527	31423.85	-0.002	3.22	1.824
735	82568	82568	Category A	0.21582031	0.77978516	-0.50390625	-0.1394043	-0.25244141	0.43969727	0	1.194	8/11/2017	8	11	2017	13:28:30	48510	0.5	13	28	30	49	0.051513672	3.4981934	0.20922852	0.78344727	-0.51464844	0.38476563	0.013183594	0	0	0	0	0	0	0	0	0	0.96044922	0.039550781	0.020996094	0.006347656	-0.003662109	0.010742188	1.607	31297.83	0.116	-174	1.824
736	82569	82569	Category A	0.21582031	0.79199219	-0.51586914	-0.1394043	-0.25390625	0.44091797	0	1.632	8/11/2017	8	11	2017	13:28:30	48510	0.6	13	28	30	49	0.051513672	3.4981934	0.20922852	0.78344727	-0.51464844	0.34741211	0.010742188	0	0	0	0	0	0	0	0	0	0.96044922	0.039550781	0.016113281	0.006347656	0.008300781	-0.000976563	1.368	31691.1	0.106	-180.78	1.824
737	82570	82570	Category A	0.21582031	0.77978516	-0.52783203	-0.140625	-0.25488281	0.43676758	0	1.824	8/11/2017	8	11	2017	13:28:30	48510	0.7	13	28	30	49	0.051513672	3.4981934	0.20898438	0.78320313	-0.51489258	0.43139648	0.014892578	0	0	0	0	0	0	0	0	0	0.96044922	0.039550781	0.022949219	0.006591797	-0.003417969	-0.012695313	1.637	31251.88	0.114	-168.62	1.824
738	82571	82571	Category A	0.21582031	0.79199219	-0.50390625	-0.13305664	-0.24829102	0.43945313	0	0.668	8/11/2017	8	11	2017	13:28:30	48510	0.8	13	28	30	49	0.051513672	3.4981934	0.20898438	0.78295898	-0.51489258	0.37304688	0.015625	0	0	0	0	0	0	0	0	0	0.96020508	0.039794922	0.026611328	0.006591797	0.008789063	0.010986328	1.583	31335.09	-0.033	52	1.803
739	82572	82572	Category A	0.20385742	0.77978516	-0.50390625	-0.14086914	-0.25073242	0.43774414	0	2.457	8/11/2017	8	11	2017	13:28:30	48510	0.9	13	28	30	49	0.051513672	3.4981934	0.20898438	0.78295898	-0.51464844	0.052734375	0.012451172	0	0	0	0	0	0	0	0	0	0.96020508	0.039794922	0.019287109	-0.005126953	-0.003173828	0.010742188	1.684	31181.24	0.283	-394.47	1.824
740	82573	82573	Category A	0.19189453	0.76782227	-0.49194336	-0.13793945	-0.24975586	0.43847656	0	1.723	8/11/2017	8	11	2017	13:28:31	48511	0	13	28	31	49	0.051513672	3.4981934	0.20898438	0.78295898	-0.51489258	0.057128906	0.032470703	0	0	0	0	0	0	0	0	0	0.96020508	0.039794922	0.055175781	-0.017089844	-0.015136719	0.022949219	1.768	31058.88	0.059	-83.16	1.824
741	82574	82574	Category A	0.20385742	0.77978516	-0.52783203	-0.14013672	-0.25415039	0.4387207	0	1.803	8/11/2017	8	11	2017	13:28:31	48511	0.1	13	28	31	49	0.051513672	3.4981934	0.20922852	0.78295898	-0.51464844	0.12133789	0.014404297	0	0	0	0	0	0	0	0	0	0.95996094	0.040039063	0.021728516	-0.005371094	-0.003173828	-0.012939453	1.632	31259.49	0.242	-348.47	2.138
742	82575	82575	Category A	0.20385742	0.77978516	-0.47998047	-0.13891602	-0.25195313	0.43945313	0	2.138	8/11/2017	8	11	2017	13:28:31	48511	0.2	13	28	31	49	0.051513672	3.4981934	0.20922852	0.78295898	-0.51416016	0.066162109	0.034667969	0	0	0	0	0	0	0	0	0	0.95996094	0.040039063	0.04296875	-0.005371094	-0.003173828	0.034179688	1.93	30835.62	-0.004	5.32	2.138
743	82576	82576	Category A	0.21582031	0.77978516	-0.51586914	-0.13769531	-0.24975586	0.43554688	0	1.003	8/11/2017	8	11	2017	13:28:31	48511	0.3	13	28	31	49	0.051513672	3.4981934	0.20922852	0.78295898	-0.51342773	0.077392578	0.007324219	0	0	0	0	0	0	0	0	0	0.95947266	0.040527344	0.01171875	0.006347656	-0.003173828	-0.002197266	1.687	31176.79	0.284	-395.26	1.988
744	82577	82577	Category A	0.2277832	0.76782227	-0.51586914	-0.13867188	-0.25170898	0.43652344	0	2.461	8/11/2017	8	11	2017	13:28:31	48511	0.4	13	28	31	49	0.051513672	3.4981934	0.20947266	0.78320313	-0.51342773	0.16503906	0.023925781	0	0	0	0	0	0	0	0	0	0.9597168	0.040283203	0.035888672	0.018066406	-0.015380859	-0.002197266	1.731	31112.19	0.588	-756.42	1.988
745	82578	82578	Category A	0.21582031	0.76782227	-0.52783203	-0.14111328	-0.25317383	0.43969727	0	0.995	8/11/2017	8	11	2017	13:28:31	48511	0.5	13	28	31	49	0.051513672	3.4981934	0.20947266	0.78320313	-0.51318359	0.009277344	0.021972656	0	0	0	0	0	0	0	0	0	0.95947266	0.040527344	0.036132813	0.006103516	-0.015380859	-0.014404297	1.727	31118	0.327	-443.24	1.988
746	82579	82579	Category A	0.21582031	0.77978516	-0.52783203	-0.13891602	-0.25317383	0.43554688	0	1.988	8/11/2017	8	11	2017	13:28:31	48511	0.6	13	28	31	49	0.051513672	3.4981934	0.20922852	0.78369141	-0.51318359	0.093017578	0.016113281	0	0	0	0	0	0	0	0	0	0.95996094	0.040039063	0.024902344	0.006347656	-0.00390625	-0.014404297	1.546	31393.45	0.801	-1069.63	1.988
747	82580	82580	Category A	0.21582031	0.77978516	-0.50390625	-0.1394043	-0.25170898	0.44067383	0	1.779	8/11/2017	8	11	2017	13:28:31	48511	0.7	13	28	31	49	0.051513672	3.4981934	0.20922852	0.78344727	-0.51318359	0.29418945	0.011962891	0	0	0	0	0	0	0	0	0	0.9597168	0.040283203	0.01953125	0.006347656	-0.003662109	0.009277344	1.865	30923.31	0.22	-287.53	1.988
748	82581	82581	Category A	0.20385742	0.80395508	-0.52783203	-0.13867188	-0.24926758	0.43945313	0	1.054	8/11/2017	8	11	2017	13:28:31	48511	0.8	13	28	31	49	0.051513672	3.4981934	0.20922852	0.78295898	-0.51342773	0.1706543	0.025878906	0	0	0	0	0	0	0	0	0	0.95947266	0.040527344	0.040527344	-0.005371094	0.020751953	-0.014160156	1.78	31041.79	0.461	-595.33	1.946
749	82582	82582	Category A	0.21582031	0.77978516	-0.51586914	-0.1394043	-0.25170898	0.44067383	0	2.918	8/11/2017	8	11	2017	13:28:31	48511	0.9	13	28	31	49	0.051513672	3.4981934	0.20922852	0.78271484	-0.51342773	0.067138672	0.007324219	0	0	0	0	0	0	0	0	0	0.95922852	0.040771484	0.01171875	0.006347656	-0.002929688	-0.002197266	1.914	30856.98	0.068	-89.81	1.988
750	82583	82583	Category A	0.2277832	0.79199219	-0.52783203	-0.13793945	-0.25341797	0.43945313	0	1.946	8/11/2017	8	11	2017	13:28:32	48512	0	13	28	32	49	0.051513672	3.4981934	0.20922852	0.7824707	-0.51367188	0.22070313	0.024902344	0	0	0	0	0	0	0	0	0	0.95922852	0.040771484	0.041503906	0.018310547	0.009277344	-0.013916016	1.956	30801.21	-0.156	212.29	1.946
751	82584	82584	Category A	0.20385742	0.77978516	-0.50390625	-0.1394043	-0.25390625	0.43774414	0	1.801	8/11/2017	8	11	2017	13:28:32	48512	0.111	13	28	32	49	0.051513672	3.4981934	0.20898438	0.78222656	-0.51342773	0.13427734	0.011230469	0	0	0	0	0	0	0	0	0	0.95898438	0.041015625	0.017333984	-0.005126953	-0.002441406	0.009521484	1.853	30939.76	-0.111	156.48	2.242
752	82585	82585	Category A	0.20385742	0.79199219	-0.51586914	-0.1394043	-0.25170898	0.44067383	0	2.242	8/11/2017	8	11	2017	13:28:32	48512	0.222	13	28	32	49	0.051513672	3.4981934	0.20898438	0.78198242	-0.51342773	0.19848633	0.011230469	0	0	0	0	0	0	0	0	0	0.95874023	0.041259766	0.017333984	-0.005126953	0.009765625	-0.002197266	2.075	30648.31	-0.493	688.35	2.242
753	82586	82586	Category A	0.2277832	0.75585938	-0.51586914	-0.13549805	-0.25146484	0.43579102	0	1.161	8/11/2017	8	11	2017	13:28:32	48512	0.333	13	28	32	49	0.051513672	3.4981934	0.20898438	0.78222656	-0.51342773	0.30761719	0.032226563	0	0	0	0	0	0	0	0	0	0.95874023	0.041259766	0.047119141	0.018554688	-0.026367188	-0.002197266	1.721	31126.75	0.106	-151.03	2.242
754	82587	82587	Category A	0.2277832	0.77978516	-0.51586914	-0.13208008	-0.24804688	0.43945313	0	2.383	8/11/2017	8	11	2017	13:28:32	48512	0.444	13	28	32	49	0.051513672	3.4981934	0.20898438	0.78222656	-0.51367188	0.28417969	0.018798828	0	0	0	0	0	0	0	0	0	0.95874023	0.041259766	0.023193359	0.018554688	-0.002441406	-0.001953125	1.8	31013.5	-0.201	296.7	2.242
755	82588	82588	Category A	0.21582031	0.77978516	-0.51586914	-0.13574219	-0.25390625	0.44067383	0	0.796	8/11/2017	8	11	2017	13:28:32	48512	0.555	13	28	32	49	0.051513672	3.4482422	0.20898438	0.7824707	-0.51342773	0.024658203	0.007568359	0	0	0	0	0	0	0	0	0	0.95898438	0.041015625	0.01171875	0.006591797	-0.002685547	-0.002197266	1.724	31122.37	0.167	-234.43	2.383
756	82589	82589	Category A	0.20385742	0.77978516	-0.51586914	-0.14355469	-0.25561523	0.43969727	0	2.422	8/11/2017	8	11	2017	13:28:32	48512	0.666	13	28	32	49	0.051513672	3.4482422	0.20898438	0.7824707	-0.51318359	0.067382813	0.006347656	0	0	0	0	0	0	0	0	0	0.95874023	0.041259766	0.010498047	-0.005126953	-0.002685547	-0.002441406	1.787	31031.86	-0.012	17.04	2.383
757	82590	82590	Category A	0.20385742	0.77978516	-0.52783203	-0.14038086	-0.25219727	0.4387207	0	1.342	8/11/2017	8	11	2017	13:28:32	48512	0.777	13	28	32	49	0.051513672	3.4482422	0.20898438	0.7824707	-0.51367188	0.019287109	0.015136719	0	0	0	0	0	0	0	0	0	0.95898438	0.041015625	0.021972656	-0.005126953	-0.002685547	-0.013916016	1.973	30778.91	0.064	-82.57	2.383
758	82591	82591	Category A	0.20385742	0.77978516	-0.50390625	-0.1418457	-0.25097656	0.43579102	0	2.619	8/11/2017	8	11	2017	13:28:32	48512	0.888	13	28	32	49	0.051513672	3.4482422	0.20874023	0.7824707	-0.51367188	0.13305664	0.011474609	0	0	0	0	0	0	0	0	0	0.95922852	0.040771484	0.017822266	-0.004882813	-0.002685547	0.009765625	1.738	31102.03	0.345	-463.75	2.422
759	82592	82592	Category A	0.21582031	0.77978516	-0.50390625	-0.1418457	-0.25244141	0.43579102	0	2.281	8/11/2017	8	11	2017	13:28:33	48513	0	13	28	33	49	0.051513672	3.4482422	0.20874023	0.7824707	-0.51416016	0.40551758	0.012695313	0	0	0	0	0	0	0	0	0	0.95947266	0.040527344	0.020019531	0.006835938	-0.002685547	0.010253906	2.043	30688.71	-0.002	2.54	2.422
760	82593	82593	Category A	0.21582031	0.79199219	-0.51586914	-0.13891602	-0.25195313	0.43945313	0	0.968	8/11/2017	8	11	2017	13:28:33	48513	0.1	13	28	33	49	0.051513672	3.4482422	0.20898438	0.7824707	-0.51464844	0.58886719	0.011474609	0	0	0	0	0	0	0	0	0	0.95947266	0.040527344	0.017333984	0.006591797	0.009277344	-0.000976563	1.896	30881.18	0.408	-508.16	2.619
761	82594	82594	Category A	0.20385742	0.77978516	-0.52783203	-0.14086914	-0.25073242	0.43774414	0	2.626	8/11/2017	8	11	2017	13:28:33	48513	0.2	13	28	33	49	0.051513672	3.4482422	0.20898438	0.7824707	-0.51464844	0.54370117	0.014404297	0	0	0	0	0	0	0	0	0	0.9597168	0.040283203	0.021240234	-0.005126953	-0.002685547	-0.012939453	2.185	30513.16	-0.05	60.73	2.619
762	82595	82595	Category A	0.20385742	0.79199219	-0.50390625	-0.140625	-0.2512207	0.44165039	0	1.542	8/11/2017	8	11	2017	13:28:33	48513	0.3	13	28	33	49	0.051513672	3.4482422	0.20922852	0.7824707	-0.5144043	0.49047852	0.015136719	0	0	0	0	0	0	0	0	0	0.95947266	0.040527344	0.025390625	-0.005371094	0.009277344	0.010498047	2.142	30565.32	0.27	-314.5	2.473
763	82596	82596	Category A	0.20385742	0.76782227	-0.49194336	-0.1394043	-0.25341797	0.4387207	0	3.075	8/11/2017	8	11	2017	13:28:33	48513	0.4	13	28	33	49	0.051513672	3.4482422	0.20898438	0.7824707	-0.51391602	0.52954102	0.026855469	0	0	0	0	0	0	0	0	0	0.95922852	0.040771484	0.041748047	-0.005126953	-0.014648438	0.021972656	2.174	30526.42	-0.158	196.78	2.473
764	82597	82597	Category A	0.21582031	0.79199219	-0.50390625	-0.14306641	-0.25756836	0.43994141	0	2.363	8/11/2017	8	11	2017	13:28:33	48513	0.5	13	28	33	49	0.051513672	3.4482422	0.20874023	0.7824707	-0.51391602	0.48583984	0.015380859	0	0	0	0	0	0	0	0	0	0.95922852	0.040771484	0.026367188	0.006835938	0.009277344	0.010009766	2.362	30306.83	-0.267	316.48	2.473
765	82598	82598	Category A	0.20385742	0.79199219	-0.51586914	-0.13867188	-0.25219727	0.43774414	0	2.473	8/11/2017	8	11	2017	13:28:33	48513	0.6	13	28	33	49	0.051513672	3.4482422	0.20874023	0.78222656	-0.51416016	0.26367188	0.010742188	0	0	0	0	0	0	0	0	0	0.95922852	0.040771484	0.016113281	-0.004882813	0.009521484	-0.001464844	2.271	30411.28	-0.298	367.63	2.473
766	82599	82599	Category A	0.19189453	0.79199219	-0.52783203	-0.1394043	-0.25097656	0.44091797	0	2.096	8/11/2017	8	11	2017	13:28:33	48513	0.7	13	28	33	49	0.051513672	3.4482422	0.20898438	0.78198242	-0.51367188	0.083496094	0.024169922	0	0	0	0	0	0	0	0	0	0.95874023	0.041259766	0.041015625	-0.017089844	0.009765625	-0.013916016	2.552	30098.84	-0.769	938.69	2.473
767	82600	82600	Category A	0.19189453	0.79199219	-0.51586914	-0.14013672	-0.24926758	0.44165039	0	2.081	8/11/2017	8	11	2017	13:28:33	48513	0.8	13	28	33	49	0.051513672	3.4482422	0.20922852	0.78173828	-0.51391602	0.024169922	0.020263672	0	0	0	0	0	0	0	0	0	0.95874023	0.041259766	0.029296875	-0.017333984	0.010009766	-0.001708984	2.252	30433.52	-0.467	601.17	2.473
768	82601	82601	Category A	0.20385742	0.76782227	-0.50390625	-0.13525391	-0.24804688	0.44165039	0	3.227	8/11/2017	8	11	2017	13:28:33	48513	0.9	13	28	33	49	0.051513672	3.4482422	0.20947266	0.78198242	-0.51416016	0.010986328	0.018310547	0	0	0	0	0	0	0	0	0	0.95898438	0.041015625	0.030273438	-0.005615234	-0.014160156	0.010253906	2.316	30359.21	-0.906	1258.95	2.473
769	82602	82602	Category A	0.20385742	0.79199219	-0.50390625	-0.1394043	-0.25463867	0.43774414	0	1.273	8/11/2017	8	11	2017	13:28:34	48514	0	13	28	34	49	0.051513672	3.4482422	0.20947266	0.78198242	-0.51416016	0.11279297	0.015136719	0	0	0	0	0	0	0	0	0	0.95898438	0.041015625	0.025878906	-0.005615234	0.009765625	0.010253906	2.117	30596.03	-0.401	538.03	2.431
770	82603	82603	Category A	0.20385742	0.77978516	-0.52783203	-0.13647461	-0.25488281	0.43945313	0	2.746	8/11/2017	8	11	2017	13:28:34	48514	0.1	13	28	34	49	0.051513672	3.4482422	0.20947266	0.78173828	-0.51416016	0.2199707	0.014892578	0	0	0	0	0	0	0	0	0	0.95898438	0.041015625	0.021240234	-0.005615234	-0.001953125	-0.013427734	2.172	30528.84	-0.571	778.26	2.431
771	82604	82604	Category A	0.21582031	0.77978516	-0.52783203	-0.13720703	-0.25244141	0.43945313	0	1.279	8/11/2017	8	11	2017	13:28:34	48514	0.2	13	28	34	49	0.051513672	3.4482422	0.20947266	0.78173828	-0.51416016	0.19604492	0.014892578	0	0	0	0	0	0	0	0	0	0.95874023	0.041259766	0.021728516	0.006103516	-0.001953125	-0.013427734	1.93	30835.62	-0.314	448.35	2.431
772	82605	82605	Category A	0.19189453	0.75585938	-0.50390625	-0.13427734	-0.25146484	0.43554688	0	2.431	8/11/2017	8	11	2017	13:28:34	48514	0.3	13	28	34	49	0.051513672	3.4482422	0.20922852	0.78222656	-0.5144043	0.009765625	0.033203125	0	0	0	0	0	0	0	0	0	0.95922852	0.040771484	0.054443359	-0.017333984	-0.026367188	0.010498047	1.771	31054.6	0.072	-101.06	2.276
773	82606	82606	Category A	0.21582031	0.79199219	-0.52783203	-0.14111328	-0.25292969	0.43676758	0	0.624	8/11/2017	8	11	2017	13:28:34	48514	0.4	13	28	34	49	0.051513672	3.4482422	0.20947266	0.78222656	-0.51464844	0.060058594	0.017333984	0	0	0	0	0	0	0	0	0	0.95947266	0.040527344	0.029052734	0.006103516	0.009521484	-0.012939453	1.685	31179.76	-0.058	87.36	2.276
774	82607	82607	Category A	0.23999023	0.77978516	-0.55175781	-0.1394043	-0.25390625	0.44091797	0	2.276	8/11/2017	8	11	2017	13:28:34	48514	0.5	13	28	34	49	0.051513672	3.4482422	0.20922852	0.78173828	-0.51464844	0.009033203	0.048095703	0	0	0	0	0	0	0	0	0	0.95922852	0.040771484	0.069824219	0.030517578	-0.001953125	-0.036865234	1.525	31427.07	0.349	-516.05	2.276
775	82608	82608	Category A	0.21582031	0.77978516	-0.50390625	-0.14111328	-0.25097656	0.44189453	0	0.755	8/11/2017	8	11	2017	13:28:34	48514	0.6	13	28	34	49	0.051513672	3.4482422	0.20947266	0.78149414	-0.51464844	0.072998047	0.012695313	0	0	0	0	0	0	0	0	0	0.95898438	0.041015625	0.019042969	0.006103516	-0.001708984	0.010742188	1.723	31123.83	-0.058	85.77	2.276
776	82609	82609	Category A	0.21582031	0.77978516	-0.51586914	-0.13891602	-0.25415039	0.43481445	0	1.789	8/11/2017	8	11	2017	13:28:34	48514	0.7	13	28	34	49	0.051513672	3.4482422	0.20922852	0.78149414	-0.51489258	0.14404297	0.006591797	0	0	0	0	0	0	0	0	0	0.95922852	0.040771484	0.009033203	0.006347656	-0.001708984	-0.000732422	1.474	31510.32	0.16	-253.87	2.276
777	82610	82610	Category A	0.20385742	0.77978516	-0.50390625	-0.14013672	-0.25415039	0.44067383	0	2.467	8/11/2017	8	11	2017	13:28:34	48514	0.8	13	28	34	49	0.051513672	3.4482422	0.20922852	0.78149414	-0.51513672	0.17871094	0.012695313	0	0	0	0	0	0	0	0	0	0.95898438	0.041015625	0.018554688	-0.005371094	-0.001708984	0.011230469	1.751	31083.26	-0.114	168.62	2.276
778	82611	82611	Category A	0.20385742	0.77978516	-0.50390625	-0.140625	-0.25634766	0.43579102	0	0.935	8/11/2017	8	11	2017	13:28:34	48514	0.9	13	28	34	49	0.051513672	3.4482422	0.20922852	0.78149414	-0.51513672	0.039306641	0.012451172	0	0	0	0	0	0	0	0	0	0.95898438	0.041015625	0.018310547	-0.005371094	-0.001708984	0.011230469	1.55	31387.09	-0.193	323.41	2.289
779	82612	82612	Category A	0.20385742	0.77978516	-0.51586914	-0.14038086	-0.25219727	0.4387207	0	2.289	8/11/2017	8	11	2017	13:28:35	48515	0	13	28	35	49	0.051513672	3.4482422	0.20922852	0.78149414	-0.515625	0.13110352	0.005615234	0	0	0	0	0	0	0	0	0	0.95947266	0.040527344	0.007324219	-0.005371094	-0.001708984	0	1.967	30786.77	-0.333	469.68	2.289
780	82613	82613	Category A	0.21582031	0.77978516	-0.49194336	-0.13818359	-0.25244141	0.43969727	0	1.069	8/11/2017	8	11	2017	13:28:35	48515	0.1	13	28	35	49	0.051513672	3.4482422	0.20922852	0.78149414	-0.51586914	0.22924805	0.024902344	0	0	0	0	0	0	0	0	0	0.9597168	0.040283203	0.032226563	0.006347656	-0.001708984	0.023925781	1.827	30975.72	-0.36	546.21	2.467
781	82614	82614	Category A	0.21582031	0.79199219	-0.50390625	-0.14282227	-0.25537109	0.43676758	0	3.256	8/11/2017	8	11	2017	13:28:35	48515	0.2	13	28	35	49	0.051513672	3.4482422	0.20947266	0.78173828	-0.51660156	0.40991211	0.017333984	0	0	0	0	0	0	0	0	0	0.96020508	0.039794922	0.028808594	0.006103516	0.010009766	0.012695313	1.874	30911.02	-0.216	309.1	2.289
782	82615	82615	Category A	0.2277832	0.76782227	-0.47998047	-0.13061523	-0.25024414	0.43969727	0	0.95	8/11/2017	8	11	2017	13:28:35	48515	0.3	13	28	35	49	0.051513672	3.4482422	0.2097168	0.78173828	-0.51635742	0.58569336	0.04296875	0	0	0	0	0	0	0	0	0	0.96020508	0.039794922	0.068359375	0.017822266	-0.013916016	0.036376953	1.926	30840.94	-0.418	613.63	2.562
783	82616	82616	Category A	0.21582031	0.80395508	-0.49194336	-0.13891602	-0.25463867	0.44091797	0	2.746	8/11/2017	8	11	2017	13:28:35	48515	0.4	13	28	35	49	0.051513672	3.4482422	0.2097168	0.78222656	-0.51660156	0.74536133	0.033203125	0	0	0	0	0	0	0	0	0	0.96069336	0.039306641	0.052246094	0.005859375	0.021484375	0.024658203	1.971	30781.53	-0.435	627.88	2.746
784	82617	82617	Category A	0.20385742	0.77978516	-0.50390625	-0.14282227	-0.2565918	0.44091797	0	1.247	8/11/2017	8	11	2017	13:28:35	48515	0.5	13	28	35	49	0.051513672	3.4482422	0.2097168	0.7824707	-0.5168457	0.77880859	0.014648438	0	0	0	0	0	0	0	0	0	0.9609375	0.0390625	0.021728516	-0.005859375	-0.002685547	0.012939453	2.319	30355.77	-0.738	982.45	2.746
785	82618	82618	Category A	0.21582031	0.81591797	-0.51586914	-0.13720703	-0.25341797	0.43969727	0	2.562	8/11/2017	8	11	2017	13:28:35	48515	0.6	13	28	35	49	0.051513672	3.4482422	0.2097168	0.78271484	-0.5168457	0.703125	0.033447266	0	0	0	0	0	0	0	0	0	0.96118164	0.038818359	0.040039063	0.005859375	0.032958984	0.000976563	2.054	30674.76	-0.597	863.83	2.711
786	82619	82619	Category A	0.20385742	0.76782227	-0.51586914	-0.14111328	-0.25244141	0.44189453	0	3.158	8/11/2017	8	11	2017	13:28:35	48515	0.7	13	28	35	49	0.051513672	3.4482422	0.2097168	0.78295898	-0.5168457	0.45214844	0.016357422	0	0	0	0	0	0	0	0	0	0.96142578	0.038574219	0.022460938	-0.005859375	-0.015136719	0.000976563	2.347	30323.82	-0.924	1272.12	2.711
787	82620	82620	Category A	0.21582031	0.77978516	-0.53979492	-0.13891602	-0.25341797	0.44189453	0	1.662	8/11/2017	8	11	2017	13:28:35	48515	0.8	13	28	35	49	0.051513672	3.4482422	0.20947266	0.78295898	-0.51733398	0.19116211	0.0234375	0	0	0	0	0	0	0	0	0	0.96166992	0.038330078	0.031738281	0.006103516	-0.003173828	-0.022216797	2.085	30635.78	-0.911	1417.84	2.562
788	82621	82621	Category A	0.20385742	0.77978516	-0.52783203	-0.1394043	-0.25390625	0.4387207	0	2.711	8/11/2017	8	11	2017	13:28:35	48515	0.9	13	28	35	49	0.051513672	3.4482422	0.20947266	0.78320313	-0.51806641	0.090820313	0.01171875	0	0	0	0	0	0	0	0	0	0.9621582	0.037841797	0.019042969	-0.005615234	-0.003417969	-0.009521484	2.241	30446.46	-0.858	1218.38	2.562
789	82622	82622	Category A	0.20385742	0.76782227	-0.52783203	-0.13598633	-0.25073242	0.43774414	0	1.174	8/11/2017	8	11	2017	13:28:36	48516	0	13	28	36	49	0.051513672	3.4482422	0.20947266	0.78295898	-0.51806641	0.34399414	0.018798828	0	0	0	0	0	0	0	0	0	0.96191406	0.038085938	0.030517578	-0.005615234	-0.015136719	-0.009521484	1.982	30767.17	-0.859	1389.77	2.184
790	82623	82623	Category A	0.19189453	0.76782227	-0.52783203	-0.13427734	-0.25195313	0.43676758	0	2.184	8/11/2017	8	11	2017	13:28:36	48516	0.1	13	28	36	49	0.051513672	3.4482422	0.2097168	0.78295898	-0.51831055	0.5222168	0.025146484	0	0	0	0	0	0	0	0	0	0.9621582	0.037841797	0.042480469	-0.017822266	-0.015136719	-0.009277344	1.8	31013.5	-0.677	1143.44	2.066
791	82624	82624	Category A	0.20385742	0.76782227	-0.51586914	-0.13549805	-0.24829102	0.43579102	0	1.004	8/11/2017	8	11	2017	13:28:36	48516	0.2	13	28	36	49	0.051513672	3.4482422	0.2097168	0.78295898	-0.51831055	0.78710938	0.016357422	0	0	0	0	0	0	0	0	0	0.9621582	0.037841797	0.023681641	-0.005859375	-0.015136719	0.002441406	1.742	31096.24	-0.562	945.46	2.066
792	82625	82625	Category A	0.20385742	0.79199219	-0.52783203	-0.13818359	-0.25390625	0.4387207	0	2.066	8/11/2017	8	11	2017	13:28:36	48516	0.3	13	28	36	49	0.051513672	3.4482422	0.2097168	0.78295898	-0.51831055	0.77319336	0.014160156	0	0	0	0	0	0	0	0	0	0.9621582	0.037841797	0.024169922	-0.005859375	0.008789063	-0.009277344	1.582	31336.66	-0.537	985.89	2.066
793	82626	82626	Category A	0.21582031	0.77978516	-0.53979492	-0.13696289	-0.24926758	0.44067383	0	1.313	8/11/2017	8	11	2017	13:28:36	48516	0.4	13	28	36	49	0.051269531	3.4675781	0.20996094	0.78271484	-0.51831055	0.70678711	0.022216797	0	0	0	0	0	0	0	0	0	0.96191406	0.038085938	0.030273438	0.005615234	-0.002929688	-0.021240234	1.827	30975.72	-0.533	848.42	2.066
794	82627	82627	Category A	0.21582031	0.80395508	-0.50390625	-0.14038086	-0.25463867	0.4387207	0	1.756	8/11/2017	8	11	2017	13:28:36	48516	0.5	13	28	36	49	0.051269531	3.4675781	0.2097168	0.78271484	-0.51855469	0.60986328	0.026367188	0	0	0	0	0	0	0	0	0	0.9621582	0.037841797	0.041503906	0.005859375	0.020996094	0.014648438	1.599	31310.2	-0.424	741.43	2.066
795	82628	82628	Category A	0.20385742	0.77978516	-0.50390625	-0.13720703	-0.25341797	0.4387207	0	2.642	8/11/2017	8	11	2017	13:28:36	48516	0.6	13	28	36	49	0.051269531	3.4675781	0.20947266	0.78271484	-0.51831055	0.45361328	0.015869141	0	0	0	0	0	0	0	0	0	0.96191406	0.038085938	0.023193359	-0.005615234	-0.002929688	0.014404297	1.891	30887.94	-0.569	885.15	2.066
796	82629	82629	Category A	0.21582031	0.77978516	-0.52783203	-0.13598633	-0.25170898	0.4375	0	0.815	8/11/2017	8	11	2017	13:28:36	48516	0.7	13	28	36	49	0.051269531	3.4675781	0.2097168	0.78271484	-0.51855469	0.32104492	0.011230469	0	0	0	0	0	0	0	0	0	0.9621582	0.037841797	0.018310547	0.005859375	-0.002929688	-0.009033203	1.775	31048.9	-0.447	713.37	2.642
797	82630	82630	Category A	0.20385742	0.77978516	-0.51586914	-0.14111328	-0.25292969	0.43774414	0	2.757	8/11/2017	8	11	2017	13:28:36	48516	0.8	13	28	36	49	0.051269531	3.4675781	0.20996094	0.78271484	-0.51806641	0.22753906	0.007080078	0	0	0	0	0	0	0	0	0	0.96191406	0.038085938	0.011230469	-0.006103516	-0.002929688	0.002197266	2.037	30696.34	-0.775	1187.25	2.642
798	82631	82631	Category A	0.19189453	0.79199219	-0.53979492	-0.13891602	-0.25634766	0.43579102	0	1.37	8/11/2017	8	11	2017	13:28:36	48516	0.9	13	28	36	49	0.051269531	3.4675781	0.20996094	0.7824707	-0.51806641	0.090576172	0.029541016	0	0	0	0	0	0	0	0	0	0.96166992	0.038330078	0.049072266	-0.018066406	0.009277344	-0.021484375	2.083	30638.28	-0.495	689.01	2.642
799	82632	82632	Category A	0.20385742	0.77978516	-0.53979492	-0.13818359	-0.25244141	0.44091797	0	2.884	8/11/2017	8	11	2017	13:28:37	48517	0	13	28	37	49	0.051269531	3.4675781	0.20996094	0.7824707	-0.51806641	0.025390625	0.022460938	0	0	0	0	0	0	0	0	0	0.96166992	0.038330078	0.030517578	-0.006103516	-0.002685547	-0.021484375	2.041	30691.25	-0.565	815.76	2.396
800	82633	82633	Category A	0.20385742	0.79199219	-0.50390625	-0.13623047	-0.25537109	0.44091797	0	2.032	8/11/2017	8	11	2017	13:28:37	48517	0.1	13	28	37	49	0.051269531	3.4675781	0.20996094	0.7824707	-0.51855469	0.1628418	0.018554688	0	0	0	0	0	0	0	0	0	0.96191406	0.038085938	0.030273438	-0.006103516	0.009277344	0.014648438	2.304	30373.02	-0.639	836.58	2.396
801	82634	82634	Category A	0.21582031	0.77978516	-0.51586914	-0.13891602	-0.25268555	0.44165039	0	2.388	8/11/2017	8	11	2017	13:28:37	48517	0.2	13	28	37	49	0.051269531	3.4675781	0.2097168	0.7824707	-0.51879883	0.29370117	0.007324219	0	0	0	0	0	0	0	0	0	0.9621582	0.037841797	0.011962891	0.005859375	-0.002685547	0.002929688	2.135	30573.89	-0.423	566.03	2.396
802	82635	82635	Category A	0.20385742	0.77978516	-0.47998047	-0.1394043	-0.25341797	0.43969727	0	2.396	8/11/2017	8	11	2017	13:28:37	48517	0.3	13	28	37	49	0.051269531	3.4675781	0.2097168	0.78271484	-0.51879883	0.25463867	0.039306641	0	0	0	0	0	0	0	0	0	0.9621582	0.037841797	0.047851563	-0.005859375	-0.002929688	0.038818359	2.412	30250.82	-0.612	762.68	2.396
803	82636	82636	Category A	0.20385742	0.77978516	-0.51586914	-0.14257813	-0.25415039	0.4387207	0	1.74	8/11/2017	8	11	2017	13:28:37	48517	0.4	13	28	37	49	0.051269531	3.4675781	0.2097168	0.7824707	-0.51879883	0.25878906	0.007324219	0	0	0	0	0	0	0	0	0	0.9621582	0.037841797	0.011962891	-0.005859375	-0.002685547	0.002929688	2.016	30723.2	-0.089	116.41	2.396
804	82637	82637	Category A	0.20385742	0.76782227	-0.51586914	-0.13232422	-0.25	0.44262695	0	3.033	8/11/2017	8	11	2017	13:28:37	48517	0.5	13	28	37	49	0.051269531	3.4675781	0.20996094	0.7824707	-0.51953125	0.13842773	0.016357422	0	0	0	0	0	0	0	0	0	0.96240234	0.037597656	0.024414063	-0.006103516	-0.014648438	0.003662109	2.095	30623.31	-0.403	546.07	2.396
805	82638	82638	Category A	0.20385742	0.75585938	-0.50390625	-0.13891602	-0.25244141	0.44067383	0	0.508	8/11/2017	8	11	2017	13:28:37	48517	0.6	13	28	37	49	0.051269531	3.4675781	0.20996094	0.78222656	-0.52001953	0.016113281	0.031494141	0	0	0	0	0	0	0	0	0	0.96240234	0.037597656	0.048828125	-0.006103516	-0.026367188	0.016113281	1.973	30778.91	-0.328	460.83	2.396
806	82639	82639	Category A	0.21582031	0.77978516	-0.52783203	-0.14111328	-0.25170898	0.44067383	0	2.509	8/11/2017	8	11	2017	13:28:37	48517	0.7	13	28	37	49	0.051269531	3.4675781	0.20996094	0.78198242	-0.52050781	0.021484375	0.009521484	0	0	0	0	0	0	0	0	0	0.96264648	0.037353516	0.015380859	0.005615234	-0.002197266	-0.007324219	1.783	31037.53	-0.346	534.66	1.75
807	82640	82640	Category A	0.21582031	0.77978516	-0.51586914	-0.14111328	-0.25415039	0.43774414	0	1.657	8/11/2017	8	11	2017	13:28:37	48517	0.8	13	28	37	49	0.051269531	3.4675781	0.21020508	0.78198242	-0.52050781	0.1015625	0.007324219	0	0	0	0	0	0	0	0	0	0.96264648	0.037353516	0.012207031	0.005371094	-0.002197266	0.004638672	1.785	31034.69	-0.372	578.32	1.75
808	82641	82641	Category A	0.20385742	0.77978516	-0.50390625	-0.13793945	-0.25219727	0.43774414	0	1.253	8/11/2017	8	11	2017	13:28:37	48517	0.9	13	28	37	49	0.051269531	3.4675781	0.21044922	0.78173828	-0.52026367	0.16064453	0.017822266	0	0	0	0	0	0	0	0	0	0.96240234	0.037597656	0.025146484	-0.006591797	-0.001953125	0.016357422	1.41	31618.16	-0.028	48.42	1.75
809	82642	82642	Category A	0.20385742	0.77978516	-0.51586914	-0.14111328	-0.25244141	0.43774414	0	1.75	8/11/2017	8	11	2017	13:28:38	48518	0	13	28	38	49	0.051269531	3.4675781	0.21044922	0.78222656	-0.52050781	0.17749023	0.008544922	0	0	0	0	0	0	0	0	0	0.96289063	0.037109375	0.013916016	-0.006591797	-0.002441406	0.004638672	1.716	31134.06	-0.553	941.53	1.818
810	82643	82643	Category A	0.20385742	0.80395508	-0.50390625	-0.13769531	-0.25073242	0.43554688	0	0.788	8/11/2017	8	11	2017	13:28:38	48518	0.1	13	28	38	49	0.051269531	3.4675781	0.21044922	0.78198242	-0.52075195	0.057617188	0.028320313	0	0	0	0	0	0	0	0	0	0.96289063	0.037109375	0.045410156	-0.006591797	0.021728516	0.016845703	1.601	31307.1	-0.248	410.49	1.751
811	82644	82644	Category A	0.20385742	0.81591797	-0.53979492	-0.14086914	-0.24682617	0.43652344	0	2.341	8/11/2017	8	11	2017	13:28:38	48518	0.2	13	28	38	49	0.051269531	3.4675781	0.21069336	0.78198242	-0.52075195	0.29077148	0.039306641	0	0	0	0	0	0	0	0	0	0.96289063	0.037109375	0.059570313	-0.006835938	0.033691406	-0.018798828	1.616	31283.97	-0.257	422.99	1.818
812	82645	82645	Category A	0.20385742	0.79199219	-0.53979492	-0.14038086	-0.25634766	0.44091797	0	1.818	8/11/2017	8	11	2017	13:28:38	48518	0.3	13	28	38	49	0.051269531	3.4675781	0.21069336	0.78173828	-0.52050781	0.42431641	0.022705078	0	0	0	0	0	0	0	0	0	0.96264648	0.037353516	0.036132813	-0.006835938	0.010009766	-0.019287109	1.843	30953.54	-0.364	548.52	1.818
813	82646	82646	Category A	0.21582031	0.76782227	-0.51586914	-0.14111328	-0.25170898	0.43676758	0	1.751	8/11/2017	8	11	2017	13:28:38	48518	0.4	13	28	38	49	0.051269531	3.4675781	0.21069336	0.78198242	-0.52099609	0.69628906	0.015869141	0	0	0	0	0	0	0	0	0	0.96313477	0.036865234	0.024414063	0.004882813	-0.014160156	0.005126953	1.627	31267.12	-0.06	93.07	2.271
814	82647	82647	Category A	0.2277832	0.76782227	-0.51586914	-0.1394043	-0.25341797	0.4387207	0	2.611	8/11/2017	8	11	2017	13:28:38	48518	0.5	13	28	38	49	0.051269531	3.4675781	0.21069336	0.78198242	-0.52099609	0.80688477	0.022705078	0	0	0	0	0	0	0	0	0	0.96313477	0.036865234	0.036376953	0.016845703	-0.014160156	0.005126953	1.874	30911.02	-0.417	627.57	2.271
815	82648	82648	Category A	0.20385742	0.77978516	-0.52783203	-0.13696289	-0.25146484	0.43676758	0	0.453	8/11/2017	8	11	2017	13:28:38	48518	0.6	13	28	38	49	0.051269531	3.4675781	0.21020508	0.78222656	-0.52050781	0.77539063	0.009765625	0	0	0	0	0	0	0	0	0	0.96289063	0.037109375	0.015869141	-0.006347656	-0.002441406	-0.007080078	1.665	31209.6	-0.096	147.44	1.818
816	82649	82649	Category A	0.21582031	0.77978516	-0.52783203	-0.13818359	-0.25390625	0.43652344	0	2.271	8/11/2017	8	11	2017	13:28:38	48518	0.7	13	28	38	49	0.051269531	3.4675781	0.20996094	0.7824707	-0.52050781	0.58935547	0.009521484	0	0	0	0	0	0	0	0	0	0.96289063	0.037109375	0.015625	0.005615234	-0.002685547	-0.007080078	1.634	31256.45	-0.226	365.14	1.771
817	82650	82650	Category A	0.20385742	0.77978516	-0.52783203	-0.13964844	-0.25805664	0.43579102	0	1.087	8/11/2017	8	11	2017	13:28:38	48518	0.8	13	28	38	49	0.051269531	3.4675781	0.20947266	0.7824707	-0.52075195	0.41601563	0.009277344	0	0	0	0	0	0	0	0	0	0.96313477	0.036865234	0.015380859	-0.005615234	-0.002685547	-0.006835938	1.637	31251.88	-0.136	214.08	1.771
818	82651	82651	Category A	0.2277832	0.80395508	-0.53979492	-0.13793945	-0.25708008	0.43969727	0	1.634	8/11/2017	8	11	2017	13:28:38	48518	0.9	13	28	38	49	0.051269531	3.4675781	0.20922852	0.78222656	-0.52124023	0.46289063	0.033691406	0	0	0	0	0	0	0	0	0	0.96313477	0.036865234	0.058349609	0.018310547	0.021484375	-0.018310547	1.357	31710.5	0.065	-112.86	1.771
819	82652	82652	Category A	0.20385742	0.77978516	-0.52783203	-0.14282227	-0.2565918	0.43969727	0	1.771	8/11/2017	8	11	2017	13:28:39	48519	0	13	28	39	49	0.051269531	3.4675781	0.20922852	0.78222656	-0.52148438	0.36499023	0.008544922	0	0	0	0	0	0	0	0	0	0.96313477	0.036865234	0.014160156	-0.005371094	-0.002441406	-0.006103516	1.634	31256.45	-0.345	576.9	1.771
820	82653	82653	Category A	0.21582031	0.77978516	-0.53979492	-0.13549805	-0.24975586	0.44067383	0	0.929	8/11/2017	8	11	2017	13:28:39	48519	0.1	13	28	39	49	0.051269531	3.4675781	0.20898438	0.78222656	-0.52172852	0.008544922	0.019287109	0	0	0	0	0	0	0	0	0	0.96337891	0.036621094	0.027099609	0.006591797	-0.002441406	-0.017822266	1.467	31521.93	-0.014	23.35	1.771
821	82654	82654	Category A	0.21582031	0.79199219	-0.51586914	-0.13134766	-0.24902344	0.43847656	0	2.116	8/11/2017	8	11	2017	13:28:39	48519	0.2	13	28	39	49	0.051269531	3.4675781	0.20874023	0.78222656	-0.52197266	0.26733398	0.013183594	0	0	0	0	0	0	0	0	0	0.96337891	0.036621094	0.022705078	0.006835938	0.009521484	0.006103516	1.658	31220.12	-0.307	501.02	1.771
822	82655	82655	Category A	0.20385742	0.81591797	-0.50390625	-0.14038086	-0.25097656	0.43261719	0	1.268	8/11/2017	8	11	2017	13:28:39	48519	0.3	13	28	39	49	0.051269531	3.4675781	0.20874023	0.78222656	-0.5222168	0.44384766	0.038574219	0	0	0	0	0	0	0	0	0	0.96337891	0.036621094	0.057128906	-0.004882813	0.033447266	0.018310547	1.508	31454.57	0.081	-128.83	1.937
823	82656	82656	Category A	0.21582031	0.79199219	-0.53979492	-0.13525391	-0.24902344	0.43847656	0	2.234	8/11/2017	8	11	2017	13:28:39	48519	0.4	13	28	39	49	0.051269531	3.4675781	0.20825195	0.78222656	-0.52319336	0.69848633	0.020263672	0	0	0	0	0	0	0	0	0	0.96386719	0.036132813	0.033447266	0.007324219	0.009521484	-0.016357422	1.536	31409.41	-0.014	22.5	1.937
824	82657	82657	Category A	0.2277832	0.79199219	-0.51586914	-0.13891602	-0.25317383	0.44091797	0	0.735	8/11/2017	8	11	2017	13:28:39	48519	0.5	13	28	39	49	0.051269531	3.4675781	0.20825195	0.78198242	-0.52392578	0.8449707	0.023193359	0	0	0	0	0	0	0	0	0	0.96411133	0.035888672	0.037353516	0.019287109	0.009765625	0.008056641	1.581	31338.22	-0.062	98.53	1.937
825	82658	82658	Category A	0.21582031	0.79199219	-0.52783203	-0.1394043	-0.25732422	0.43969727	0	1.937	8/11/2017	8	11	2017	13:28:39	48519	0.6	13	28	39	49	0.051269531	3.4675781	0.20825195	0.78198242	-0.52392578	0.76733398	0.012939453	0	0	0	0	0	0	0	0	0	0.96411133	0.035888672	0.020996094	0.007324219	0.009765625	-0.003662109	1.457	31538.59	0.15	-240.76	1.371
826	82659	82659	Category A	0.20385742	0.77978516	-0.55175781	-0.13891602	-0.25244141	0.44067383	0	1.197	8/11/2017	8	11	2017	13:28:39	48519	0.7	13	28	39	49	0.051269531	3.4675781	0.20825195	0.78173828	-0.52392578	0.5402832	0.028076172	0	0	0	0	0	0	0	0	0	0.96386719	0.036132813	0.033935547	-0.004394531	-0.001953125	-0.027587891	1.423	31595.94	0.027	-45.63	1.371
827	82660	82660	Category A	0.21582031	0.79199219	-0.56396484	-0.13867188	-0.25170898	0.43774414	0	1.371	8/11/2017	8	11	2017	13:28:39	48519	0.8	13	28	39	49	0.051269531	3.4675781	0.20825195	0.78198242	-0.5234375	0.42089844	0.041992188	0	0	0	0	0	0	0	0	0	0.96386719	0.036132813	0.057373047	0.007324219	0.009765625	-0.040283203	1.174	32053.62	0.544	-922.49	1.371
828	82661	82661	Category A	0.20385742	0.77978516	-0.53979492	-0.1394043	-0.25244141	0.43969727	0	1.066	8/11/2017	8	11	2017	13:28:39	48519	0.9	13	28	39	49	0.051269531	3.4675781	0.20825195	0.78222656	-0.52319336	0.5534668	0.017333984	0	0	0	0	0	0	0	0	0	0.96386719	0.036132813	0.0234375	-0.004394531	-0.002441406	-0.016357422	1.383	31664.84	0.108	-182.52	1.371
829	82662	82662	Category A	0.2277832	0.77978516	-0.52783203	-0.13891602	-0.25170898	0.4387207	0	0.738	8/11/2017	8	11	2017	13:28:40	48520	0	13	28	40	49	0.051269531	3.4675781	0.20800781	0.78173828	-0.52270508	0.50585938	0.020263672	0	0	0	0	0	0	0	0	0	0.96313477	0.036865234	0.026611328	0.01953125	-0.001953125	-0.004882813	1.123	32156.94	0.536	-938.32	1.197
830	82663	82663	Category A	0.2277832	0.79199219	-0.52783203	-0.13452148	-0.24853516	0.44165039	0	1.992	8/11/2017	8	11	2017	13:28:40	48520	0.1	13	28	40	49	0.051269531	3.4675781	0.20800781	0.78198242	-0.52270508	0.47241211	0.022460938	0	0	0	0	0	0	0	0	0	0.96337891	0.036621094	0.034423828	0.01953125	0.009765625	-0.004882813	1.123	32156.94	0.495	-876.04	1.371
831	82664	82664	Category A	0.20385742	0.77978516	-0.50390625	-0.13378906	-0.24853516	0.44262695	0	0.378	8/11/2017	8	11	2017	13:28:40	48520	0.2	13	28	40	49	0.051025391	3.5578125	0.20825195	0.78222656	-0.52319336	0.55175781	0.019775391	0	0	0	0	0	0	0	0	0	0.96386719	0.036132813	0.026367188	-0.004394531	-0.002441406	0.019287109	1.18	32041.7	0.357	-633.89	1.194
832	82665	82665	Category A	0.21582031	0.77978516	-0.51586914	-0.13378906	-0.24975586	0.43945313	0	1.194	8/11/2017	8	11	2017	13:28:40	48520	0.3	13	28	40	49	0.051025391	3.5578125	0.20849609	0.7824707	-0.5234375	0.59692383	0.010742188	0	0	0	0	0	0	0	0	0	0.96435547	0.035644531	0.017578125	0.007080078	-0.002685547	0.007568359	1.045	32322.55	0.64	-1142.79	1.715
833	82666	82666	Category A	0.21582031	0.75585938	-0.52783203	-0.14111328	-0.25317383	0.43579102	0	1.715	8/11/2017	8	11	2017	13:28:40	48520	0.4	13	28	40	49	0.051025391	3.5578125	0.20849609	0.7824707	-0.5234375	0.59912109	0.027832031	0	0	0	0	0	0	0	0	0	0.96435547	0.035644531	0.038085938	0.007080078	-0.026611328	-0.004150391	1.294	31824.14	0.099	-176.68	1.715
834	82667	82667	Category A	0.21582031	0.77978516	-0.50390625	-0.13989258	-0.24414063	0.43457031	0	0.257	8/11/2017	8	11	2017	13:28:40	48520	0.5	13	28	40	49	0.051025391	3.5578125	0.20849609	0.7824707	-0.52270508	0.640625	0.020263672	0	0	0	0	0	0	0	0	0	0.96386719	0.036132813	0.028808594	0.007080078	-0.002685547	0.018798828	1.175	32051.63	0.298	-539.65	1.276
835	82668	82668	Category A	0.2277832	0.77978516	-0.52783203	-0.13769531	-0.24804688	0.43481445	0	2.232	8/11/2017	8	11	2017	13:28:40	48520	0.6	13	28	40	49	0.051025391	3.5578125	0.20874023	0.78222656	-0.52270508	0.72802734	0.019775391	0	0	0	0	0	0	0	0	0	0.96386719	0.036132813	0.026367188	0.018798828	-0.002441406	-0.004882813	1.322	31773.09	-0.046	84.35	1.276
836	82669	82669	Category A	0.21582031	0.77978516	-0.47998047	-0.13818359	-0.25390625	0.44189453	0	1.276	8/11/2017	8	11	2017	13:28:40	48520	0.7	13	28	40	49	0.051025391	3.5578125	0.20874023	0.78222656	-0.52319336	0.70410156	0.043701172	0	0	0	0	0	0	0	0	0	0.96386719	0.036132813	0.052734375	0.006835938	-0.002441406	0.043212891	1.328	31762.27	0.089	-156.1	1.319
837	82670	82670	Category A	0.20385742	0.75585938	-0.52783203	-0.13818359	-0.25732422	0.44189453	0	1.26	8/11/2017	8	11	2017	13:28:40	48520	0.8	13	28	40	49	0.051025391	3.5578125	0.20849609	0.7824707	-0.52294922	0.63354492	0.02734375	0	0	0	0	0	0	0	0	0	0.96411133	0.035888672	0.036132813	-0.004638672	-0.026611328	-0.004638672	1.262	31883.59	0.311	-532.83	1.319
838	82671	82671	Category A	0.21582031	0.77978516	-0.51586914	-0.13818359	-0.25244141	0.4387207	0	1.233	8/11/2017	8	11	2017	13:28:40	48520	0.9	13	28	40	49	0.051025391	3.5578125	0.20849609	0.7824707	-0.52294922	0.34448242	0.010498047	0	0	0	0	0	0	0	0	0	0.96411133	0.035888672	0.017089844	0.007080078	-0.002685547	0.007080078	1.588	31327.29	-0.068	107.84	1.56
839	82672	82672	Category A	0.20385742	0.77978516	-0.53979492	-0.13793945	-0.25097656	0.44091797	0	1.319	8/11/2017	8	11	2017	13:28:41	48521	0	13	28	41	49	0.051025391	3.5578125	0.20874023	0.78222656	-0.5222168	0.12231445	0.018066406	0	0	0	0	0	0	0	0	0	0.96362305	0.036376953	0.024658203	-0.004882813	-0.002441406	-0.017333984	1.476	31507.01	0.241	-374.41	1.56
840	82673	82673	Category A	0.20385742	0.80395508	-0.53979492	-0.13378906	-0.25146484	0.43676758	0	2.213	8/11/2017	8	11	2017	13:28:41	48521	0.1	13	28	41	49	0.051025391	3.5578125	0.20898438	0.7824707	-0.52197266	0.26318359	0.028076172	0	0	0	0	0	0	0	0	0	0.96362305	0.036376953	0.043945313	-0.005126953	0.021240234	-0.017578125	1.665	31209.6	-0.026	39.24	1.56
841	82674	82674	Category A	0.20385742	0.79199219	-0.51586914	-0.13525391	-0.25219727	0.43945313	0	1.56	8/11/2017	8	11	2017	13:28:41	48521	0.2	13	28	41	49	0.051025391	3.5578125	0.20898438	0.78271484	-0.5222168	0.65771484	0.012207031	0	0	0	0	0	0	0	0	0	0.96411133	0.035888672	0.020751953	-0.005126953	0.009033203	0.006347656	1.712	31139.92	0.001	-1.47	1.765
842	82675	82675	Category A	0.20385742	0.77978516	-0.51586914	-0.14111328	-0.25244141	0.43481445	0	2.41	8/11/2017	8	11	2017	13:28:41	48521	0.3	13	28	41	49	0.051025391	3.5578125	0.20874023	0.78295898	-0.52270508	0.92285156	0.009033203	0	0	0	0	0	0	0	0	0	0.96435547	0.035644531	0.015136719	-0.004882813	-0.003173828	0.006835938	1.8	31013.5	-0.124	179.65	2.078
843	82676	82676	Category A	0.21582031	0.75585938	-0.53979492	-0.14038086	-0.25219727	0.43969727	0	1.537	8/11/2017	8	11	2017	13:28:41	48521	0.4	13	28	41	49	0.051025391	3.5578125	0.20874023	0.78320313	-0.5234375	1.2194824	0.032470703	0	0	0	0	0	0	0	0	0	0.96508789	0.034912109	0.050292969	0.006835938	-0.02734375	-0.016113281	1.927	30839.61	-0.409	598.75	2.078
844	82677	82677	Category A	0.21582031	0.76782227	-0.55175781	-0.13793945	-0.25463867	0.43774414	0	1.765	8/11/2017	8	11	2017	13:28:41	48521	0.5	13	28	41	49	0.051025391	3.5578125	0.20922852	0.78320313	-0.52392578	1.2446289	0.032470703	0	0	0	0	0	0	0	0	0	0.96533203	0.034667969	0.049804688	0.006347656	-0.015380859	-0.027587891	1.692	31169.38	-0.262	414.66	1.765
845	82678	82678	Category A	0.20385742	0.77978516	-0.53979492	-0.13574219	-0.25537109	0.44262695	0	2.078	8/11/2017	8	11	2017	13:28:41	48521	0.6	13	28	41	49	0.051025391	3.5578125	0.20922852	0.78344727	-0.52392578	1.1533203	0.016845703	0	0	0	0	0	0	0	0	0	0.96557617	0.034423828	0.024902344	-0.005371094	-0.003662109	-0.015625	1.645	31239.74	-0.353	588.08	1.765
846	82679	82679	Category A	0.2277832	0.79199219	-0.52783203	-0.13891602	-0.25073242	0.43774414	0	0.803	8/11/2017	8	11	2017	13:28:41	48521	0.7	13	28	41	49	0.051025391	3.5578125	0.20922852	0.78369141	-0.52368164	1.0024414	0.020507813	0	0	0	0	0	0	0	0	0	0.96557617	0.034423828	0.030517578	0.018310547	0.008056641	-0.00390625	1.437	31572.19	0.002	-3.38	1.537
847	82680	82680	Category A	0.20385742	0.77978516	-0.50390625	-0.13793945	-0.25341797	0.43945313	0	1.282	8/11/2017	8	11	2017	13:28:41	48521	0.8	13	28	41	49	0.051025391	3.5578125	0.20922852	0.78369141	-0.52319336	0.8894043	0.020263672	0	0	0	0	0	0	0	0	0	0.96508789	0.034912109	0.028564453	-0.005371094	-0.00390625	0.019287109	1.413	31613.01	0.048	-81.1	1.58
848	82681	82681	Category A	0.20385742	0.79199219	-0.52783203	-0.13330078	-0.25244141	0.4387207	0	1.157	8/11/2017	8	11	2017	13:28:41	48521	0.9	13	28	41	49	0.051025391	3.5578125	0.20898438	0.78369141	-0.52319336	0.50732422	0.010498047	0	0	0	0	0	0	0	0	0	0.96533203	0.034667969	0.017578125	-0.005126953	0.008056641	-0.004394531	1.382	31666.58	0.008	-13.91	1.395
849	82682	82682	Category A	0.20385742	0.77978516	-0.52783203	-0.14038086	-0.25463867	0.4387207	0	1.395	8/11/2017	8	11	2017	13:28:42	48522	0	13	28	42	49	0.051025391	3.5578125	0.20922852	0.78369141	-0.52368164	0.044189453	0.0078125	0	0	0	0	0	0	0	0	0	0.96557617	0.034423828	0.013427734	-0.005371094	-0.00390625	-0.00390625	1.163	32075.59	0.302	-550.34	1.395
850	82683	82683	Category A	0.21582031	0.77978516	-0.51586914	-0.14111328	-0.25317383	0.44067383	0	1.58	8/11/2017	8	11	2017	13:28:42	48522	0.1	13	28	42	49	0.051025391	3.5578125	0.20922852	0.78369141	-0.52392578	0.18066406	0.010986328	0	0	0	0	0	0	0	0	0	0.96582031	0.034179688	0.018554688	0.006347656	-0.00390625	0.008056641	1.353	31717.59	0.042	-73.59	1.395
851	82684	82684	Category A	0.21582031	0.76782227	-0.50390625	-0.13720703	-0.25244141	0.43847656	0	0.764	8/11/2017	8	11	2017	13:28:42	48522	0.2	13	28	42	49	0.051025391	3.5578125	0.20922852	0.78369141	-0.52392578	0.1965332	0.026367188	0	0	0	0	0	0	0	0	0	0.96557617	0.034423828	0.042480469	0.006347656	-0.015869141	0.020019531	1.359	31706.96	0.154	-260.5	1.58
852	82685	82685	Category A	0.20385742	0.76782227	-0.55175781	-0.1394043	-0.25097656	0.4387207	0	1.943	8/11/2017	8	11	2017	13:28:42	48522	0.3	13	28	42	49	0.051025391	3.5578125	0.20922852	0.78320313	-0.5234375	0.29272461	0.032470703	0	0	0	0	0	0	0	0	0	0.96508789	0.034912109	0.048828125	-0.005371094	-0.015380859	-0.028076172	1.479	31502.06	-0.057	95.58	1.873
853	82686	82686	Category A	0.20385742	0.79199219	-0.52783203	-0.13598633	-0.25146484	0.43945313	0	1.319	8/11/2017	8	11	2017	13:28:42	48522	0.4	13	28	42	49	0.051025391	3.5578125	0.20922852	0.78295898	-0.52319336	0.50292969	0.011230469	0	0	0	0	0	0	0	0	0	0.96484375	0.03515625	0.018554688	-0.005371094	0.008789063	-0.004394531	1.567	31360.19	-0.14	228.94	1.873
854	82687	82687	Category A	0.20385742	0.79199219	-0.51586914	-0.13378906	-0.24975586	0.44067383	0	1.873	8/11/2017	8	11	2017	13:28:42	48522	0.5	13	28	42	49	0.051025391	3.5578125	0.20922852	0.78344727	-0.52319336	0.32446289	0.012451172	0	0	0	0	0	0	0	0	0	0.96508789	0.034912109	0.021240234	-0.005371094	0.008300781	0.007324219	1.457	31538.59	-0.016	26.85	1.873
855	82688	82688	Category A	0.19189453	0.80395508	-0.50390625	-0.13696289	-0.25219727	0.43652344	0	1.924	8/11/2017	8	11	2017	13:28:42	48522	0.6	13	28	42	49	0.051025391	3.5578125	0.20874023	0.78344727	-0.52270508	0.061767578	0.032470703	0	0	0	0	0	0	0	0	0	0.96484375	0.03515625	0.056152344	-0.016845703	0.020263672	0.018798828	1.569	31357.04	-0.291	496.68	1.873
856	82689	82689	Category A	0.19189453	0.77978516	-0.53979492	-0.13696289	-0.24975586	0.43774414	0	0.922	8/11/2017	8	11	2017	13:28:42	48522	0.7	13	28	42	49	0.051025391	3.5578125	0.20898438	0.78369141	-0.52270508	0.20507813	0.024414063	0	0	0	0	0	0	0	0	0	0.96484375	0.03515625	0.038085938	-0.017089844	-0.00390625	-0.016845703	1.408	31621.59	0.16	-262.97	1.873
857	82690	82690	Category A	0.17993164	0.76782227	-0.52783203	-0.14013672	-0.24829102	0.43457031	0	1.435	8/11/2017	8	11	2017	13:28:42	48522	0.8	13	28	42	49	0.051025391	3.5578125	0.20874023	0.78369141	-0.52294922	0.2980957	0.033203125	0	0	0	0	0	0	0	0	0	0.96508789	0.034912109	0.049560547	-0.028808594	-0.015869141	-0.004638672	1.501	31465.96	-0.092	153.91	1.873
858	82691	82691	Category A	0.19189453	0.77978516	-0.52783203	-0.13891602	-0.25244141	0.43945313	0	0.976	8/11/2017	8	11	2017	13:28:42	48522	0.9	13	28	42	49	0.051025391	3.5578125	0.20898438	0.78369141	-0.52319336	0.60107422	0.018066406	0	0	0	0	0	0	0	0	0	0.96533203	0.034667969	0.025878906	-0.017089844	-0.00390625	-0.004394531	1.422	31597.64	0.079	-131.68	1.435
859	82692	82692	Category A	0.19189453	0.77978516	-0.53979492	-0.14160156	-0.25170898	0.43554688	0	1.876	8/11/2017	8	11	2017	13:28:43	48523	0	13	28	43	49	0.051025391	3.5578125	0.20874023	0.78344727	-0.52270508	0.95214844	0.024169922	0	0	0	0	0	0	0	0	0	0.96459961	0.035400391	0.037353516	-0.016845703	-0.003662109	-0.016845703	1.289	31833.35	0.13	-230.59	1.435
860	82693	82693	Category A	0.19189453	0.77978516	-0.50390625	-0.13891602	-0.25317383	0.43774414	0	1.4	8/11/2017	8	11	2017	13:28:43	48523	0.1	13	28	43	49	0.051025391	3.5578125	0.20874023	0.78344727	-0.52270508	1.0844727	0.025634766	0	0	0	0	0	0	0	0	0	0.96459961	0.035400391	0.039550781	-0.016845703	-0.003662109	0.018798828	1.453	31545.28	-0.146	255.05	1.435
861	82694	82694	Category A	0.21582031	0.77978516	-0.53979492	-0.13696289	-0.25146484	0.43554688	0	1.13	8/11/2017	8	11	2017	13:28:43	48523	0.2	13	28	43	49	0.051025391	3.5578125	0.20849609	0.78295898	-0.52270508	0.90820313	0.018798828	0	0	0	0	0	0	0	0	0	0.96435547	0.035644531	0.027587891	0.007080078	-0.003173828	-0.016845703	1.351	31721.14	0.182	-306.92	1.876
862	82695	82695	Category A	0.20385742	0.76782227	-0.55175781	-0.1394043	-0.25170898	0.43774414	0	1.905	8/11/2017	8	11	2017	13:28:43	48523	0.3	13	28	43	49	0.051025391	3.5578125	0.20825195	0.78320313	-0.52246094	0.79882813	0.033203125	0	0	0	0	0	0	0	0	0	0.96435547	0.035644531	0.049072266	-0.004394531	-0.015380859	-0.029052734	1.589	31325.74	-0.216	356.58	1.876
863	82696	82696	Category A	0.20385742	0.79199219	-0.53979492	-0.13867188	-0.25390625	0.43774414	0	0.824	8/11/2017	8	11	2017	13:28:43	48523	0.4	13	28	43	49	0.051025391	3.5578125	0.20874023	0.78271484	-0.52246094	0.6706543	0.020019531	0	0	0	0	0	0	0	0	0	0.96411133	0.035888672	0.03125	-0.004882813	0.009033203	-0.017089844	1.522	31431.91	0.03	-48	1.478
864	82697	82697	Category A	0.20385742	0.77978516	-0.51586914	-0.13598633	-0.24975586	0.43945313	0	2.4	8/11/2017	8	11	2017	13:28:43	48523	0.5	13	28	43	49	0.051025391	3.5578125	0.20874023	0.78271484	-0.52197266	0.26538086	0.008300781	0	0	0	0	0	0	0	0	0	0.96362305	0.036376953	0.013916016	-0.004882813	-0.002929688	0.006103516	1.519	31436.75	-0.049	80.2	1.658
865	82698	82698	Category A	0.21582031	0.79199219	-0.51586914	-0.13671875	-0.24731445	0.43969727	0	1.478	8/11/2017	8	11	2017	13:28:43	48523	0.6	13	28	43	49	0.051025391	3.5578125	0.20825195	0.7824707	-0.52197266	0.27099609	0.013427734	0	0	0	0	0	0	0	0	0	0.96337891	0.036621094	0.022949219	0.007324219	0.009277344	0.006103516	1.607	31297.83	-0.043	67.09	1.658
866	82699	82699	Category A	0.21582031	0.79199219	-0.47998047	-0.14038086	-0.25219727	0.43676758	0	1.381	8/11/2017	8	11	2017	13:28:43	48523	0.7	13	28	43	49	0.051025391	3.5578125	0.20874023	0.78222656	-0.52197266	0.63818359	0.043701172	0	0	0	0	0	0	0	0	0	0.96337891	0.036621094	0.058837891	0.006835938	0.009521484	0.041992188	1.45	31550.31	0.19	-302.99	1.658
867	82700	82700	Category A	0.20385742	0.79199219	-0.50390625	-0.1394043	-0.25341797	0.44262695	0	1.658	8/11/2017	8	11	2017	13:28:43	48523	0.8	13	28	43	49	0.051025391	3.5578125	0.20922852	0.78222656	-0.52172852	0.85913086	0.020996094	0	0	0	0	0	0	0	0	0	0.96337891	0.036621094	0.032714844	-0.005371094	0.009521484	0.017822266	1.718	31131.13	-0.217	334.83	1.658
868	82701	82701	Category A	0.19189453	0.75585938	-0.49194336	-0.13598633	-0.25170898	0.43847656	0	0.959	8/11/2017	8	11	2017	13:28:43	48523	0.9	13	28	43	49	0.051025391	3.5578125	0.20922852	0.78222656	-0.52124023	0.88769531	0.04296875	0	0	0	0	0	0	0	0	0	0.96289063	0.037109375	0.072998047	-0.017333984	-0.026367188	0.029296875	1.491	31482.32	0.096	-153.47	1.658
869	82702	82702	Category A	0.20385742	0.77978516	-0.52783203	-0.14208984	-0.25512695	0.43676758	0	2.437	8/11/2017	8	11	2017	13:28:44	48524	0	13	28	44	49	0.051513672	3.4981934	0.20947266	0.7824707	-0.52124023	0.76269531	0.008789063	0	0	0	0	0	0	0	0	0	0.96337891	0.036621094	0.014892578	-0.005615234	-0.002685547	-0.006347656	1.659	31218.62	-0.276	446.22	1.658
870	82703	82703	Category A	0.21582031	0.79199219	-0.56396484	-0.13964844	-0.25415039	0.44189453	0	1.034	8/11/2017	8	11	2017	13:28:44	48524	0.1	13	28	44	49	0.051513672	3.4981934	0.20922852	0.7824707	-0.52099609	0.5871582	0.044189453	0	0	0	0	0	0	0	0	0	0.96313477	0.036865234	0.05859375	0.006347656	0.009277344	-0.042724609	1.618	31280.9	-0.092	144.56	1.658
871	82704	82704	Category A	0.21582031	0.79199219	-0.53979492	-0.13696289	-0.25317383	0.43774414	0	2.49	8/11/2017	8	11	2017	13:28:44	48524	0.2	13	28	44	49	0.051513672	3.4981934	0.20898438	0.78222656	-0.52124023	0.36401367	0.021728516	0	0	0	0	0	0	0	0	0	0.96289063	0.037109375	0.034667969	0.006591797	0.009521484	-0.018310547	1.537	31407.81	-0.096	157.63	1.844
872	82705	82705	Category A	0.20385742	0.77978516	-0.52783203	-0.13867188	-0.25170898	0.43554688	0	1.135	8/11/2017	8	11	2017	13:28:44	48524	0.3	13	28	44	49	0.051513672	3.4981934	0.20922852	0.78198242	-0.52172852	0.31420898	0.008300781	0	0	0	0	0	0	0	0	0	0.96313477	0.036865234	0.013671875	-0.005371094	-0.002197266	-0.005859375	1.685	31179.76	-0.013	19.37	1.844
873	82706	82706	Category A	0.21582031	0.77978516	-0.49194336	-0.14013672	-0.25415039	0.43579102	0	1.172	8/11/2017	8	11	2017	13:28:44	48524	0.4	13	28	44	49	0.051513672	3.4981934	0.20922852	0.78173828	-0.52197266	0.13842773	0.030761719	0	0	0	0	0	0	0	0	0	0.96313477	0.036865234	0.038574219	0.006347656	-0.001953125	0.030029297	1.393	31647.46	0.288	-461.76	1.516
874	82707	82707	Category A	0.2277832	0.79199219	-0.50390625	-0.14208984	-0.24438477	0.43481445	0	1.844	8/11/2017	8	11	2017	13:28:44	48524	0.5	13	28	44	49	0.051513672	3.4981934	0.20922852	0.78222656	-0.52197266	0.11132813	0.02734375	0	0	0	0	0	0	0	0	0	0.96337891	0.036621094	0.046142578	0.018310547	0.009521484	0.018066406	1.473	31511.98	0.103	-165.93	1.516
875	82708	82708	Category A	0.20385742	0.77978516	-0.52783203	-0.13818359	-0.25488281	0.43481445	0	0.683	8/11/2017	8	11	2017	13:28:44	48524	0.6	13	28	44	49	0.051513672	3.4981934	0.20922852	0.78222656	-0.52172852	0.20214844	0.008300781	0	0	0	0	0	0	0	0	0	0.96313477	0.036865234	0.013671875	-0.005371094	-0.002441406	-0.005859375	1.276	31857.44	0.609	-961.38	1.516
876	82709	82709	Category A	0.20385742	0.79199219	-0.51586914	-0.1394043	-0.25219727	0.4387207	0	1.516	8/11/2017	8	11	2017	13:28:44	48524	0.7	13	28	44	49	0.051513672	3.4981934	0.20898438	0.7824707	-0.52172852	0.2824707	0.012207031	0	0	0	0	0	0	0	0	0	0.96337891	0.036621094	0.020507813	-0.005126953	0.009277344	0.005859375	1.417	31606.17	0.231	-370.97	1.844
877	82710	82710	Category A	0.20385742	0.77978516	-0.51586914	-0.1418457	-0.25415039	0.43676758	0	1.306	8/11/2017	8	11	2017	13:28:44	48524	0.8	13	28	44	49	0.051513672	3.4981934	0.20874023	0.78271484	-0.52197266	0.28515625	0.008544922	0	0	0	0	0	0	0	0	0	0.96386719	0.036132813	0.014404297	-0.004882813	-0.002929688	0.006103516	1.573	31350.76	0.266	-391.69	1.844
878	82711	82711	Category A	0.20385742	0.77978516	-0.49194336	-0.13720703	-0.25390625	0.44067383	0	1.982	8/11/2017	8	11	2017	13:28:44	48524	0.9	13	28	44	49	0.051513672	3.4981934	0.20898438	0.78295898	-0.52197266	0.24682617	0.030761719	0	0	0	0	0	0	0	0	0	0.96411133	0.035888672	0.038818359	-0.005126953	-0.003173828	0.030029297	1.52	31435.13	0.084	-132.67	1.865
879	82712	82712	Category A	0.2277832	0.80395508	-0.51586914	-0.14013672	-0.25415039	0.44067383	0	2.109	8/11/2017	8	11	2017	13:28:45	48525	0	13	28	45	49	0.051513672	3.4981934	0.20874023	0.78344727	-0.5222168	0.10229492	0.028564453	0	0	0	0	0	0	0	0	0	0.96435547	0.035644531	0.045654297	0.018798828	0.020263672	0.006347656	1.717	31132.6	-0.186	284.83	1.865
880	82713	82713	Category A	0.20385742	0.80395508	-0.52783203	-0.13745117	-0.25561523	0.43359375	0	1.525	8/11/2017	8	11	2017	13:28:45	48525	0.1	13	28	45	49	0.051513672	3.4981934	0.20874023	0.78344727	-0.5222168	0.15698242	0.021728516	0	0	0	0	0	0	0	0	0	0.96435547	0.035644531	0.031005859	-0.004882813	0.020263672	-0.005371094	1.639	31248.84	0.016	-24.2	1.865
881	82714	82714	Category A	0.20385742	0.80395508	-0.53979492	-0.13427734	-0.24902344	0.43945313	0	1.865	8/11/2017	8	11	2017	13:28:45	48525	0.2	13	28	45	49	0.051513672	3.4981934	0.20874023	0.78271484	-0.52197266	0.30981445	0.027832031	0	0	0	0	0	0	0	0	0	0.96386719	0.036132813	0.043701172	-0.004882813	0.020996094	-0.017578125	1.713	31138.45	-0.292	460.89	1.865
882	82715	82715	Category A	0.20385742	0.79199219	-0.55175781	-0.13793945	-0.25195313	0.44067383	0	1.052	8/11/2017	8	11	2017	13:28:45	48525	0.3	13	28	45	49	0.051513672	3.4981934	0.20874023	0.7824707	-0.52246094	0.21582031	0.031005859	0	0	0	0	0	0	0	0	0	0.96386719	0.036132813	0.043457031	-0.004882813	0.009277344	-0.029052734	1.676	31193.15	-0.05	75.5	1.76
883	82716	82716	Category A	0.2277832	0.77978516	-0.53979492	-0.14013672	-0.25561523	0.44091797	0	1.749	8/11/2017	8	11	2017	13:28:45	48525	0.4	13	28	45	49	0.051513672	3.4981934	0.20874023	0.78222656	-0.52246094	0.16430664	0.025634766	0	0	0	0	0	0	0	0	0	0.96362305	0.036376953	0.038574219	0.018798828	-0.002441406	-0.017089844	1.518	31438.36	-0.056	91.89	1.749
884	82717	82717	Category A	0.21582031	0.77978516	-0.52783203	-0.1418457	-0.25488281	0.44189453	0	1.76	8/11/2017	8	11	2017	13:28:45	48525	0.5	13	28	45	49	0.051513672	3.4981934	0.20874023	0.7824707	-0.5222168	0.28173828	0.009033203	0	0	0	0	0	0	0	0	0	0.96362305	0.036376953	0.014892578	0.006835938	-0.002685547	-0.005371094	1.43	31584.04	0.156	-253.63	1.749
885	82718	82718	Category A	0.20385742	0.77978516	-0.47998047	-0.13720703	-0.25244141	0.43945313	0	1.157	8/11/2017	8	11	2017	13:28:45	48525	0.6	13	28	45	49	0.051513672	3.4981934	0.20922852	0.7824707	-0.52197266	0.32666016	0.042236328	0	0	0	0	0	0	0	0	0	0.96362305	0.036376953	0.050048828	-0.005371094	-0.002685547	0.041992188	1.292	31827.82	0.539	-857.66	1.749
886	82719	82719	Category A	0.20385742	0.77978516	-0.47998047	-0.14038086	-0.24853516	0.4375	0	0.998	8/11/2017	8	11	2017	13:28:45	48525	0.7	13	28	45	49	0.051513672	3.4981934	0.20947266	0.78222656	-0.52197266	0.30786133	0.042480469	0	0	0	0	0	0	0	0	0	0.96362305	0.036376953	0.050292969	-0.005615234	-0.002441406	0.041992188	1.439	31568.81	0.279	-437.68	1.76
887	82720	82720	Category A	0.20385742	0.79199219	-0.52783203	-0.14038086	-0.25634766	0.43969727	0	1.037	8/11/2017	8	11	2017	13:28:45	48525	0.8	13	28	45	49	0.051513672	3.4981934	0.20947266	0.78198242	-0.52197266	0.21923828	0.012695313	0	0	0	0	0	0	0	0	0	0.96337891	0.036621094	0.021240234	-0.005615234	0.009765625	-0.005615234	1.461	31531.91	0.377	-571.45	1.76
888	82721	82721	Category A	0.21582031	0.77978516	-0.53979492	-0.13720703	-0.25244141	0.43945313	0	1.935	8/11/2017	8	11	2017	13:28:45	48525	0.9	13	28	45	49	0.051513672	3.4981934	0.20947266	0.78198242	-0.52197266	0.33837891	0.018798828	0	0	0	0	0	0	0	0	0	0.96337891	0.036621094	0.025878906	0.006103516	-0.002197266	-0.017578125	1.39	31652.67	0.279	-449.06	1.606
889	82722	82722	Category A	0.20385742	0.77978516	-0.52783203	-0.13720703	-0.25341797	0.4387207	0	1.879	8/11/2017	8	11	2017	13:28:46	48526	0	13	28	46	49	0.051513672	3.4981934	0.20947266	0.78173828	-0.52197266	0.35668945	0.008300781	0	0	0	0	0	0	0	0	0	0.96313477	0.036865234	0.013671875	-0.005615234	-0.001953125	-0.005615234	1.465	31525.25	0.244	-380.93	1.606
890	82723	82723	Category A	0.20385742	0.79199219	-0.50390625	-0.13696289	-0.25219727	0.4375	0	1.337	8/11/2017	8	11	2017	13:28:46	48526	0.1	13	28	46	49	0.051513672	3.4981934	0.2097168	0.78198242	-0.52197266	0.19116211	0.021240234	0	0	0	0	0	0	0	0	0	0.96337891	0.036621094	0.033935547	-0.005859375	0.009765625	0.018066406	1.395	31644	0.296	-473.14	1.746
891	82724	82724	Category A	0.20385742	0.77978516	-0.51586914	-0.13305664	-0.24975586	0.44165039	0	1.606	8/11/2017	8	11	2017	13:28:46	48526	0.2	13	28	46	49	0.051513672	3.4981934	0.20947266	0.78173828	-0.52197266	0.22436523	0.008789063	0	0	0	0	0	0	0	0	0	0.96313477	0.036865234	0.014160156	-0.005615234	-0.001953125	0.006103516	1.513	31446.46	0.113	-177.81	1.746
892	82725	82725	Category A	0.20385742	0.77978516	-0.51586914	-0.13549805	-0.25463867	0.43774414	0	0.579	8/11/2017	8	11	2017	13:28:46	48526	0.3	13	28	46	49	0.051513672	3.4981934	0.2097168	0.78198242	-0.5222168	0.47265625	0.009033203	0	0	0	0	0	0	0	0	0	0.96337891	0.036621094	0.014648438	-0.005859375	-0.002197266	0.006347656	1.422	31597.64	0.345	-537.33	1.746
893	82726	82726	Category A	0.21582031	0.79199219	-0.51586914	-0.1394043	-0.25634766	0.43774414	0	1.746	8/11/2017	8	11	2017	13:28:46	48526	0.4	13	28	46	49	0.051513672	3.4981934	0.2097168	0.78222656	-0.52172852	0.70629883	0.012695313	0	0	0	0	0	0	0	0	0	0.96337891	0.036621094	0.021484375	0.005859375	0.009521484	0.005859375	1.427	31589.13	0.163	-264.95	1.606
894	82727	82727	Category A	0.20385742	0.77978516	-0.46777344	-0.13818359	-0.25390625	0.43774414	0	1.388	8/11/2017	8	11	2017	13:28:46	48526	0.5	13	28	46	49	0.051513672	3.4981934	0.20996094	0.78222656	-0.52148438	0.45092773	0.053955078	0	0	0	0	0	0	0	0	0	0.96313477	0.036865234	0.062255859	-0.006103516	-0.002441406	0.053710938	1.441	31565.44	0.371	-568.78	1.606
895	82728	82728	Category A	0.21582031	0.79199219	-0.52783203	-0.14013672	-0.25415039	0.44067383	0	1.91	8/11/2017	8	11	2017	13:28:46	48526	0.6	13	28	46	49	0.051513672	3.4981934	0.20996094	0.78222656	-0.52148438	0.11816406	0.012939453	0	0	0	0	0	0	0	0	0	0.96313477	0.036865234	0.021728516	0.005615234	0.009521484	-0.006103516	1.278	31853.72	0.315	-534.21	1.746
896	82729	82729	Category A	0.20385742	0.77978516	-0.55175781	-0.1394043	-0.25512695	0.4387207	0	1.422	8/11/2017	8	11	2017	13:28:46	48526	0.7	13	28	46	49	0.051513672	3.4981934	0.21020508	0.78173828	-0.52172852	0.040039063	0.030517578	0	0	0	0	0	0	0	0	0	0.96313477	0.036865234	0.038330078	-0.006347656	-0.001953125	-0.029785156	1.568	31358.62	-0.039	62.02	1.746
897	82730	82730	Category A	0.21582031	0.79199219	-0.53979492	-0.13598633	-0.25219727	0.44482422	0	0.626	8/11/2017	8	11	2017	13:28:46	48526	0.8	13	28	46	49	0.051513672	3.4981934	0.21044922	0.78173828	-0.52148438	0.20092773	0.021240234	0	0	0	0	0	0	0	0	0	0.96313477	0.036865234	0.033447266	0.005371094	0.010009766	-0.018066406	1.409	31619.87	0.098	-163.68	1.91
898	82731	82731	Category A	0.20385742	0.76782227	-0.51586914	-0.13867188	-0.25219727	0.4387207	0	2.318	8/11/2017	8	11	2017	13:28:46	48526	0.9	13	28	46	49	0.051513672	3.4981934	0.21069336	0.78198242	-0.52148438	0.50927734	0.016845703	0	0	0	0	0	0	0	0	0	0.96337891	0.036621094	0.026855469	-0.006835938	-0.014160156	0.005615234	1.501	31465.96	-0.235	410.14	1.91
899	82732	82732	Category A	0.20385742	0.77978516	-0.52783203	-0.1394043	-0.25219727	0.43774414	0	0.791	8/11/2017	8	11	2017	13:28:47	48527	0	13	28	47	49	0.051513672	3.4981934	0.21118164	0.78173828	-0.52075195	0.61035156	0.010253906	0	0	0	0	0	0	0	0	0	0.96289063	0.037109375	0.016113281	-0.007324219	-0.001953125	-0.006835938	1.419	31602.76	0.024	-40.69	1.422
900	82733	82733	Category A	0.20385742	0.75585938	-0.52783203	-0.13720703	-0.25244141	0.43945313	0	1.942	8/11/2017	8	11	2017	13:28:47	48527	0.111	13	28	47	49	0.051513672	3.4981934	0.21118164	0.78173828	-0.52026367	0.17895508	0.027832031	0	0	0	0	0	0	0	0	0	0.96264648	0.037353516	0.040527344	-0.007324219	-0.025878906	-0.007324219	1.307	31800.33	-0.128	243.36	1.942
901	82734	82734	Category A	0.20385742	0.80395508	-0.50390625	-0.13720703	-0.25244141	0.43945313	0	1.419	8/11/2017	8	11	2017	13:28:47	48527	0.222	13	28	47	49	0.051513672	3.4981934	0.21142578	0.78173828	-0.52050781	0.13330078	0.028564453	0	0	0	0	0	0	0	0	0	0.96289063	0.037109375	0.046142578	-0.007568359	0.021972656	0.016601563	1.533	31414.22	-0.195	330.09	1.942
902	82735	82735	Category A	0.2277832	0.77978516	-0.50390625	-0.14111328	-0.25170898	0.43969727	0	0.751	8/11/2017	8	11	2017	13:28:47	48527	0.333	13	28	47	49	0.051513672	3.4981934	0.21142578	0.78149414	-0.52026367	0.019775391	0.023193359	0	0	0	0	0	0	0	0	0	0.96240234	0.037597656	0.034423828	0.016113281	-0.001708984	0.016357422	1.373	31682.32	0.059	-101.67	1.861
903	82736	82736	Category A	0.21582031	0.77978516	-0.50390625	-0.13598633	-0.25073242	0.43774414	0	1.978	8/11/2017	8	11	2017	13:28:47	48527	0.444	13	28	47	49	0.051513672	3.4981934	0.21142578	0.78149414	-0.51977539	0.1081543	0.016601563	0	0	0	0	0	0	0	0	0	0.9621582	0.037841797	0.021972656	0.004150391	-0.001708984	0.015869141	1.552	31383.91	-0.205	344.34	1.861
904	82737	82737	Category A	0.20385742	0.77978516	-0.51586914	-0.1394043	-0.25341797	0.44067383	0	1.362	8/11/2017	8	11	2017	13:28:47	48527	0.555	13	28	47	49	0.051513672	3.4981934	0.21166992	0.78149414	-0.51977539	0.22802734	0.009033203	0	0	0	0	0	0	0	0	0	0.9621582	0.037841797	0.013671875	-0.0078125	-0.001708984	0.00390625	1.47	31516.95	0.051	-83.43	1.861
905	82738	82738	Category A	0.23999023	0.76782227	-0.52783203	-0.13891602	-0.25463867	0.43969727	0	1.861	8/11/2017	8	11	2017	13:28:47	48527	0.666	13	28	47	49	0.051513672	3.4981934	0.21166992	0.78149414	-0.51977539	0.46606445	0.032226563	0	0	0	0	0	0	0	0	0	0.9621582	0.037841797	0.049804688	0.028076172	-0.013671875	-0.0078125	1.564	31364.92	0.03	-46.96	1.861
906	82739	82739	Category A	0.23999023	0.79199219	-0.52783203	-0.13696289	-0.25390625	0.43579102	0	1.454	8/11/2017	8	11	2017	13:28:47	48527	0.777	13	28	47	49	0.051513672	3.4981934	0.21142578	0.78173828	-0.52001953	0.36621094	0.031005859	0	0	0	0	0	0	0	0	0	0.96240234	0.037597656	0.046142578	0.028320313	0.010009766	-0.007568359	1.64	31247.32	-0.042	64.43	1.861
907	82740	82740	Category A	0.21582031	0.77978516	-0.52783203	-0.13623047	-0.25219727	0.44067383	0	1.983	8/11/2017	8	11	2017	13:28:47	48527	0.888	13	28	47	49	0.051269531	3.4981934	0.21191406	0.78173828	-0.52050781	0.39038086	0.008300781	0	0	0	0	0	0	0	0	0	0.96289063	0.037109375	0.012939453	0.003662109	-0.001953125	-0.007080078	1.501	31465.96	0.47	-684.43	1.861
908	82741	82741	Category A	0.2277832	0.80395508	-0.53979492	-0.1394043	-0.25390625	0.43774414	0	1.204	8/11/2017	8	11	2017	13:28:48	48528	0	13	28	48	49	0.051269531	3.4981934	0.21191406	0.78173828	-0.52099609	0.57202148	0.032714844	0	0	0	0	0	0	0	0	0	0.96313477	0.036865234	0.056396484	0.015625	0.021972656	-0.018554688	1.587	31328.85	0.249	-365.62	1.861
909	82742	82742	Category A	0.21582031	0.77978516	-0.50390625	-0.1418457	-0.25195313	0.44189453	0	1.146	8/11/2017	8	11	2017	13:28:48	48528	0.1	13	28	48	49	0.051269531	3.4981934	0.21191406	0.7824707	-0.52148438	0.47631836	0.018066406	0	0	0	0	0	0	0	0	0	0.96411133	0.035888672	0.024169922	0.003662109	-0.002685547	0.017578125	1.383	31664.84	0.465	-718.19	1.874
910	82743	82743	Category A	0.20385742	0.77978516	-0.53979492	-0.13452148	-0.24902344	0.43774414	0	1.874	8/11/2017	8	11	2017	13:28:48	48528	0.2	13	28	48	49	0.051269531	3.4981934	0.21191406	0.7824707	-0.52148438	0.009521484	0.020019531	0	0	0	0	0	0	0	0	0	0.96386719	0.036132813	0.029052734	-0.008056641	-0.002685547	-0.018066406	1.526	31425.46	0.214	-326.32	1.874
911	82744	82744	Category A	0.21582031	0.75585938	-0.55175781	-0.13793945	-0.25463867	0.43579102	0	0.639	8/11/2017	8	11	2017	13:28:48	48528	0.3	13	28	48	49	0.051269531	3.4981934	0.21142578	0.7824707	-0.52075195	0.40991211	0.041015625	0	0	0	0	0	0	0	0	0	0.96362305	0.036376953	0.061767578	0.004150391	-0.026611328	-0.030761719	1.441	31565.44	0.314	-487.93	1.874
912	82745	82745	Category A	0.2277832	0.76782227	-0.52783203	-0.140625	-0.25244141	0.44165039	0	2.315	8/11/2017	8	11	2017	13:28:48	48528	0.4	13	28	48	49	0.051269531	3.4981934	0.21142578	0.7824707	-0.52075195	0.51391602	0.022949219	0	0	0	0	0	0	0	0	0	0.96362305	0.036376953	0.037841797	0.016113281	-0.014648438	-0.006835938	1.672	31199.13	0.428	-582.04	1.874
913	82746	82746	Category A	0.21582031	0.77978516	-0.52783203	-0.13647461	-0.24658203	0.43261719	0	1.468	8/11/2017	8	11	2017	13:28:48	48528	0.5	13	28	48	49	0.051269531	3.4981934	0.21166992	0.7824707	-0.52075195	0.62011719	0.008300781	0	0	0	0	0	0	0	0	0	0.96362305	0.036376953	0.013671875	0.00390625	-0.002685547	-0.006835938	1.681	31185.7	0.167	-239.05	1.874
914	82747	82747	Category A	0.20385742	0.77978516	-0.49194336	-0.13720703	-0.25537109	0.43261719	0	2.591	8/11/2017	8	11	2017	13:28:48	48528	0.6	13	28	48	49	0.051269531	3.4981934	0.21142578	0.7824707	-0.52148438	0.81103516	0.030517578	0	0	0	0	0	0	0	0	0	0.96386719	0.036132813	0.040283203	-0.007568359	-0.002685547	0.029541016	1.576	31346.05	0.797	-1051.62	2.315
915	82748	82748	Category A	0.21582031	0.80395508	-0.52783203	-0.13891602	-0.25463867	0.43969727	0	1.204	8/11/2017	8	11	2017	13:28:48	48528	0.7	13	28	48	49	0.051269531	3.4981934	0.21118164	0.7824707	-0.52197266	0.67700195	0.022460938	0	0	0	0	0	0	0	0	0	0.96386719	0.036132813	0.031738281	0.004394531	0.021240234	-0.005615234	1.885	30896.06	0.579	-702.5	2.315
916	82749	82749	Category A	0.20385742	0.80395508	-0.50390625	-0.13867188	-0.25390625	0.43969727	0	1.241	8/11/2017	8	11	2017	13:28:48	48528	0.8	13	28	48	49	0.051269531	3.4981934	0.21069336	0.7824707	-0.52148438	0.46191406	0.028564453	0	0	0	0	0	0	0	0	0	0.96362305	0.036376953	0.045898438	-0.006835938	0.021240234	0.017578125	1.648	31235.2	0.899	-1131.05	2.496
917	82750	82750	Category A	0.21582031	0.77978516	-0.52783203	-0.14160156	-0.25317383	0.43969727	0	2.496	8/11/2017	8	11	2017	13:28:48	48528	0.9	13	28	48	49	0.051269531	3.4981934	0.2109375	0.78222656	-0.52124023	0.45849609	0.008300781	0	0	0	0	0	0	0	0	0	0.96337891	0.036621094	0.013916016	0.004638672	-0.002441406	-0.006347656	1.839	30959.07	0.521	-649.98	2.496
918	82751	82751	Category A	0.20385742	0.80395508	-0.52783203	-0.13891602	-0.25341797	0.43969727	0	0.89	8/11/2017	8	11	2017	13:28:49	48529	0	13	28	49	49	0.051269531	3.4981934	0.2109375	0.7824707	-0.52124023	0.52416992	0.0234375	0	0	0	0	0	0	0	0	0	0.96362305	0.036376953	0.03515625	-0.007080078	0.021240234	-0.006347656	1.604	31302.46	0.565	-769.99	1.241
919	82752	82752	Category A	0.20385742	0.77978516	-0.53979492	-0.13549805	-0.25146484	0.43579102	0	2.614	8/11/2017	8	11	2017	13:28:49	48529	0.1	13	28	49	49	0.051269531	3.4981934	0.2109375	0.78222656	-0.52148438	0.55908203	0.01953125	0	0	0	0	0	0	0	0	0	0.96362305	0.036376953	0.027832031	-0.007080078	-0.002441406	-0.018066406	1.531	31417.43	0.569	-800.34	1.985
920	82753	82753	Category A	0.20385742	0.75585938	-0.52783203	-0.1394043	-0.25390625	0.4387207	0	1.183	8/11/2017	8	11	2017	13:28:49	48529	0.2	13	28	49	49	0.051269531	3.4981934	0.21069336	0.78198242	-0.52172852	0.44995117	0.027587891	0	0	0	0	0	0	0	0	0	0.96337891	0.036621094	0.0390625	-0.006835938	-0.026123047	-0.005859375	1.655	31224.64	-0.192	303.94	1.985
921	82754	82754	Category A	0.19189453	0.76782227	-0.55175781	-0.13842773	-0.24829102	0.43334961	0	0.766	8/11/2017	8	11	2017	13:28:49	48529	0.3	13	28	49	49	0.051269531	3.4981934	0.2109375	0.78173828	-0.52148438	0.32421875	0.038330078	0	0	0	0	0	0	0	0	0	0.96313477	0.036865234	0.063232422	-0.019042969	-0.013916016	-0.030029297	1.421	31599.34	0.144	-236	1.985
922	82755	82755	Category A	0.21582031	0.76782227	-0.51586914	-0.13452148	-0.24853516	0.44165039	0	1.985	8/11/2017	8	11	2017	13:28:49	48529	0.4	13	28	49	49	0.051269531	3.4981934	0.21118164	0.78149414	-0.52148438	0.16503906	0.015380859	0	0	0	0	0	0	0	0	0	0.96289063	0.037109375	0.023925781	0.004394531	-0.013671875	0.005615234	1.626	31268.65	-0.17	271.61	1.985
923	82756	82756	Category A	0.21582031	0.76782227	-0.52783203	-0.14013672	-0.25561523	0.4387207	0	1.093	8/11/2017	8	11	2017	13:28:49	48529	0.5	13	28	49	49	0.051269531	3.4981934	0.21118164	0.78125	-0.52075195	0.12084961	0.015625	0	0	0	0	0	0	0	0	0	0.96240234	0.037597656	0.024658203	0.004394531	-0.013427734	-0.006835938	1.462	31530.25	-0.073	124.15	1.928
924	82757	82757	Category A	0.23999023	0.76782227	-0.51586914	-0.13793945	-0.24975586	0.44067383	0	2.116	8/11/2017	8	11	2017	13:28:49	48529	0.6	13	28	49	49	0.051269531	3.4981934	0.2109375	0.78149414	-0.52026367	0.21508789	0.032226563	0	0	0	0	0	0	0	0	0	0.9621582	0.037841797	0.047119141	0.028808594	-0.013671875	0.004394531	1.586	31330.41	-0.352	606.21	1.985
925	82758	82758	Category A	0.23999023	0.76782227	-0.53979492	-0.13696289	-0.25390625	0.43774414	0	1.633	8/11/2017	8	11	2017	13:28:49	48529	0.7	13	28	49	49	0.051269531	3.4981934	0.21069336	0.78149414	-0.52001953	0.28955078	0.037597656	0	0	0	0	0	0	0	0	0	0.9621582	0.037841797	0.0625	0.029052734	-0.013671875	-0.01953125	1.831	30970.16	-0.611	993.34	1.985
926	82759	82759	Category A	0.21582031	0.76782227	-0.53979492	-0.13671875	-0.24902344	0.43481445	0	1.928	8/11/2017	8	11	2017	13:28:49	48529	0.8	13	28	49	49	0.051269531	3.4981934	0.21069336	0.78149414	-0.52075195	0.41455078	0.023681641	0	0	0	0	0	0	0	0	0	0.96264648	0.037353516	0.037597656	0.004882813	-0.013671875	-0.018798828	1.718	31131.13	-0.359	575.83	1.928
927	82760	82760	Category A	0.21582031	0.77978516	-0.50390625	-0.13964844	-0.25	0.43847656	0	2.231	8/11/2017	8	11	2017	13:28:49	48529	0.9	13	28	49	49	0.051269531	3.4981934	0.21069336	0.78173828	-0.52124023	0.50756836	0.018310547	0	0	0	0	0	0	0	0	0	0.96289063	0.037109375	0.024414063	0.004882813	-0.001953125	0.017333984	1.838	30960.46	-0.521	821.69	1.928
928	82761	82761	Category A	0.20385742	0.77978516	-0.51586914	-0.13354492	-0.25146484	0.44360352	0	1.31	8/11/2017	8	11	2017	13:28:50	48530	0	13	28	50	49	0.051269531	3.4981934	0.21069336	0.78173828	-0.52124023	0.50683594	0.008789063	0	0	0	0	0	0	0	0	0	0.96289063	0.037109375	0.014160156	-0.006835938	-0.001953125	0.005371094	1.669	31203.61	-0.255	407.69	1.872
929	82762	82762	Category A	0.21582031	0.79199219	-0.52783203	-0.14111328	-0.25512695	0.4387207	0	1.811	8/11/2017	8	11	2017	13:28:50	48530	0.1	13	28	50	49	0.051269531	3.4981934	0.21044922	0.78198242	-0.52124023	0.6940918	0.012939453	0	0	0	0	0	0	0	0	0	0.96313477	0.036865234	0.021484375	0.005126953	0.009765625	-0.006347656	1.709	31144.32	-0.328	524.01	1.872
930	82763	82763	Category A	0.20385742	0.76782227	-0.52783203	-0.13891602	-0.25463867	0.43969727	0	1.105	8/11/2017	8	11	2017	13:28:50	48530	0.2	13	28	50	49	0.051269531	3.4981934	0.21069336	0.78222656	-0.52099609	0.94262695	0.017333984	0	0	0	0	0	0	0	0	0	0.96337891	0.036621094	0.028320313	-0.006835938	-0.014404297	-0.006591797	1.691	31170.86	-0.229	359.39	1.839
931	82764	82764	Category A	0.2277832	0.77978516	-0.51586914	-0.13891602	-0.24926758	0.43774414	0	1.872	8/11/2017	8	11	2017	13:28:50	48530	0.3	13	28	50	49	0.051269531	3.4981934	0.21118164	0.7824707	-0.52124023	0.95629883	0.017578125	0	0	0	0	0	0	0	0	0	0.96362305	0.036376953	0.024658203	0.016357422	-0.002685547	0.005371094	1.626	31268.65	-0.161	256.6	1.839
932	82765	82765	Category A	0.20385742	0.79199219	-0.51586914	-0.13793945	-0.25195313	0.4387207	0	1.819	8/11/2017	8	11	2017	13:28:50	48530	0.4	13	28	50	49	0.051269531	3.4981934	0.21118164	0.7824707	-0.52099609	0.7578125	0.012695313	0	0	0	0	0	0	0	0	0	0.96362305	0.036376953	0.021728516	-0.007324219	0.009277344	0.005126953	1.767	31060.31	-0.335	520.34	1.839
933	82766	82766	Category A	0.21582031	0.77978516	-0.50390625	-0.14038086	-0.24951172	0.44067383	0	1.839	8/11/2017	8	11	2017	13:28:50	48530	0.5	13	28	50	49	0.051269531	3.4981934	0.21118164	0.78271484	-0.52075195	0.44238281	0.017822266	0	0	0	0	0	0	0	0	0	0.96362305	0.036376953	0.024658203	0.004394531	-0.002929688	0.016845703	1.59	31324.18	-0.197	323.28	1.872
934	82767	82767	Category A	0.20385742	0.79199219	-0.51586914	-0.13891602	-0.25	0.44091797	0	2.157	8/11/2017	8	11	2017	13:28:50	48530	0.6	13	28	50	49	0.051269531	3.4981934	0.21118164	0.7824707	-0.52124023	0.25341797	0.012939453	0	0	0	0	0	0	0	0	0	0.96362305	0.036376953	0.021972656	-0.007324219	0.009277344	0.005371094	1.812	30996.66	-0.37	567.09	1.872
935	82768	82768	Category A	0.21582031	0.77978516	-0.52783203	-0.13671875	-0.24975586	0.43676758	0	0.751	8/11/2017	8	11	2017	13:28:50	48530	0.7	13	28	50	49	0.051269531	3.4981934	0.21118164	0.78295898	-0.52197266	0.11865234	0.008056641	0	0	0	0	0	0	0	0	0	0.96435547	0.035644531	0.013671875	0.004394531	-0.003173828	-0.005615234	1.593	31319.51	0.002	-3.1	1.839
936	82769	82769	Category A	0.20385742	0.77978516	-0.52783203	-0.13793945	-0.25195313	0.43945313	0	2.434	8/11/2017	8	11	2017	13:28:50	48530	0.8	13	28	50	49	0.051269531	3.4981934	0.21118164	0.78295898	-0.52197266	0.32299805	0.009765625	0	0	0	0	0	0	0	0	0	0.96435547	0.035644531	0.016357422	-0.007324219	-0.003173828	-0.005615234	1.529	31420.64	0.209	-318.61	1.839
937	82770	82770	Category A	0.21582031	0.77978516	-0.51586914	-0.13818359	-0.25732422	0.43579102	0	0.559	8/11/2017	8	11	2017	13:28:50	48530	0.9	13	28	50	49	0.051269531	3.4981934	0.21118164	0.78295898	-0.52172852	0.31201172	0.008056641	0	0	0	0	0	0	0	0	0	0.96435547	0.035644531	0.013671875	0.004394531	-0.003173828	0.005859375	1.507	31456.19	0.132	-207.35	1.709
938	82771	82771	Category A	0.21582031	0.75585938	-0.47998047	-0.14038086	-0.25585938	0.43676758	0	1.436	8/11/2017	8	11	2017	13:28:51	48531	0	13	28	51	49	0.051269531	3.4981934	0.21118164	0.78295898	-0.52124023	0.19042969	0.049560547	0	0	0	0	0	0	0	0	0	0.96386719	0.036132813	0.072998047	0.004394531	-0.027099609	0.041259766	1.266	31876.1	0.463	-761.01	1.709
939	82772	82772	Category A	0.20385742	0.77978516	-0.50390625	-0.13793945	-0.25463867	0.43579102	0	1.709	8/11/2017	8	11	2017	13:28:51	48531	0.1	13	28	51	49	0.051269531	3.4981934	0.21118164	0.78271484	-0.52124023	0.11767578	0.019042969	0	0	0	0	0	0	0	0	0	0.96386719	0.036132813	0.027832031	-0.007324219	-0.002929688	0.017333984	1.443	31562.07	0.144	-233.22	1.709
940	82773	82773	Category A	0.20385742	0.79199219	-0.51586914	-0.13623047	-0.25292969	0.4375	0	0.709	8/11/2017	8	11	2017	13:28:51	48531	0.2	13	28	51	49	0.051269531	3.4981934	0.21142578	0.78271484	-0.52099609	0.21923828	0.012939453	0	0	0	0	0	0	0	0	0	0.96362305	0.036376953	0.021972656	-0.007568359	0.009277344	0.005126953	1.179	32043.69	0.278	-505.1	1.517
941	82774	82774	Category A	0.21582031	0.75585938	-0.51586914	-0.14111328	-0.25170898	0.43969727	0	1.814	8/11/2017	8	11	2017	13:28:51	48531	0.3	13	28	51	49	0.051269531	3.4981934	0.21142578	0.78320313	-0.52075195	0.23242188	0.028076172	0	0	0	0	0	0	0	0	0	0.96411133	0.035888672	0.036621094	0.004150391	-0.02734375	0.004882813	1.338	31744.31	0.123	-212.4	1.709
942	82775	82775	Category A	0.20385742	0.76782227	-0.51586914	-0.13647461	-0.25317383	0.44189453	0	0.847	8/11/2017	8	11	2017	13:28:51	48531	0.4	13	28	51	49	0.051269531	3.4981934	0.21142578	0.78344727	-0.52075195	0.26928711	0.018066406	0	0	0	0	0	0	0	0	0	0.96435547	0.035644531	0.028320313	-0.007568359	-0.015625	0.004882813	1.432	31580.65	-0.129	226.99	1.709
943	82776	82776	Category A	0.2277832	0.77978516	-0.53979492	-0.13842773	-0.24829102	0.43676758	0	1.517	8/11/2017	8	11	2017	13:28:51	48531	0.5	13	28	51	49	0.051269531	3.4981934	0.21142578	0.78369141	-0.52124023	0.28588867	0.024902344	0	0	0	0	0	0	0	0	0	0.96459961	0.035400391	0.038574219	0.016113281	-0.00390625	-0.018310547	1.347	31728.25	0.093	-161.12	1.757
944	82777	82777	Category A	0.20385742	0.79199219	-0.51586914	-0.13964844	-0.25415039	0.44189453	0	1.999	8/11/2017	8	11	2017	13:28:51	48531	0.6	13	28	51	49	0.051269531	3.4981934	0.21118164	0.78344727	-0.52124023	0.15209961	0.012451172	0	0	0	0	0	0	0	0	0	0.96435547	0.035644531	0.021484375	-0.007324219	0.008300781	0.005371094	1.521	31433.52	-0.25	433.23	1.814
945	82778	82778	Category A	0.20385742	0.80395508	-0.52783203	-0.13549805	-0.25463867	0.43554688	0	1.196	8/11/2017	8	11	2017	13:28:51	48531	0.7	13	28	51	49	0.051513672	3.491748	0.21118164	0.78344727	-0.52148438	0.046875	0.022460938	0	0	0	0	0	0	0	0	0	0.96459961	0.035400391	0.033691406	-0.007324219	0.020263672	-0.006103516	1.594	31317.96	-0.168	272.87	1.757
946	82779	82779	Category A	0.23999023	0.79199219	-0.52783203	-0.13720703	-0.25170898	0.43969727	0	1.757	8/11/2017	8	11	2017	13:28:51	48531	0.8	13	28	51	49	0.051513672	3.491748	0.21069336	0.78369141	-0.52172852	0.078125	0.030761719	0	0	0	0	0	0	0	0	0	0.96484375	0.03515625	0.043212891	0.029052734	0.008056641	-0.005859375	1.598	31311.75	-0.062	97.66	1.999
947	82780	82780	Category A	0.20385742	0.80395508	-0.53979492	-0.13549805	-0.24975586	0.44067383	0	2.252	8/11/2017	8	11	2017	13:28:51	48531	0.9	13	28	51	49	0.051513672	3.491748	0.21020508	0.78344727	-0.52148438	0.013671875	0.028076172	0	0	0	0	0	0	0	0	0	0.96435547	0.035644531	0.045166016	-0.006347656	0.020263672	-0.018066406	1.971	30781.53	-0.424	610.33	1.999
948	82781	82781	Category A	0.20385742	0.81591797	-0.52783203	-0.14013672	-0.25170898	0.44091797	0	0.867	8/11/2017	8	11	2017	13:28:52	48532	0	13	28	52	49	0.051513672	3.491748	0.21020508	0.78344727	-0.52148438	0.13183594	0.033447266	0	0	0	0	0	0	0	0	0	0.96435547	0.035644531	0.044921875	-0.006347656	0.032226563	-0.006103516	1.836	30963.23	-0.309	460.62	1.757
949	82782	82782	Category A	0.19189453	0.76782227	-0.52783203	-0.13891602	-0.25317383	0.4387207	0	3.756	8/11/2017	8	11	2017	13:28:52	48532	0.1	13	28	52	49	0.051513672	3.491748	0.2097168	0.78295898	-0.52148438	0.16918945	0.024414063	0	0	0	0	0	0	0	0	0	0.96386719	0.036132813	0.039550781	-0.017822266	-0.015136719	-0.006103516	1.848	30946.65	-0.512	801.25	1.757
950	82783	82783	Category A	0.19189453	0.80395508	-0.51586914	-0.13696289	-0.25292969	0.43676758	0	1.188	8/11/2017	8	11	2017	13:28:52	48532	0.2	13	28	52	49	0.051513672	3.491748	0.20947266	0.78295898	-0.52172852	0.3125	0.027832031	0	0	0	0	0	0	0	0	0	0.96411133	0.035888672	0.044189453	-0.017578125	0.020751953	0.005859375	1.74	31099.14	-0.145	217.27	2.252
951	82784	82784	Category A	0.21582031	0.79199219	-0.52783203	-0.13769531	-0.25317383	0.43774414	0	1.27	8/11/2017	8	11	2017	13:28:52	48532	0.3	13	28	52	49	0.051513672	3.491748	0.20947266	0.78295898	-0.52148438	0.55957031	0.012451172	0	0	0	0	0	0	0	0	0	0.96386719	0.036132813	0.021240234	0.006103516	0.008789063	-0.006103516	1.755	31077.51	-0.292	451.07	2.342
952	82785	82785	Category A	0.21582031	0.77978516	-0.53979492	-0.14160156	-0.25170898	0.43554688	0	1.107	8/11/2017	8	11	2017	13:28:52	48532	0.4	13	28	52	49	0.051513672	3.491748	0.20922852	0.78344727	-0.52099609	0.68847656	0.020019531	0	0	0	0	0	0	0	0	0	0.96386719	0.036132813	0.028564453	0.006347656	-0.003662109	-0.018554688	2.1	30617.09	-0.697	1013.1	2.342
953	82786	82786	Category A	0.20385742	0.77978516	-0.53979492	-0.1394043	-0.25170898	0.43945313	0	2.342	8/11/2017	8	11	2017	13:28:52	48532	0.5	13	28	52	49	0.051513672	3.491748	0.20922852	0.78369141	-0.52099609	0.68457031	0.019775391	0	0	0	0	0	0	0	0	0	0.96411133	0.035888672	0.027832031	-0.005371094	-0.00390625	-0.018554688	1.848	30946.65	-0.407	618.79	2.342
954	82787	82787	Category A	0.19189453	0.77978516	-0.53979492	-0.1394043	-0.25390625	0.43774414	0	2.938	8/11/2017	8	11	2017	13:28:52	48532	0.6	13	28	52	49	0.051513672	3.491748	0.20922852	0.78417969	-0.52124023	0.62231445	0.025878906	0	0	0	0	0	0	0	0	0	0.96459961	0.035400391	0.040283203	-0.017333984	-0.004394531	-0.018310547	2.373	30294.43	-1.052	1480.47	2.342
955	82788	82788	Category A	0.17993164	0.77978516	-0.49194336	-0.13696289	-0.25488281	0.43774414	0	2.247	8/11/2017	8	11	2017	13:28:52	48532	0.7	13	28	52	49	0.051513672	3.491748	0.20947266	0.78417969	-0.52148438	0.64819336	0.041992188	0	0	0	0	0	0	0	0	0	0.96484375	0.03515625	0.063964844	-0.029541016	-0.004394531	0.029541016	2.464	30193.56	-0.951	1252.9	2.342
956	82789	82789	Category A	0.21582031	0.77978516	-0.49194336	-0.1394043	-0.25244141	0.43969727	0	4.335	8/11/2017	8	11	2017	13:28:52	48532	0.8	13	28	52	49	0.051513672	3.491748	0.20922852	0.78393555	-0.52148438	0.68774414	0.030517578	0	0	0	0	0	0	0	0	0	0.96459961	0.035400391	0.040283203	0.006347656	-0.004150391	0.029541016	2.547	30104.15	-1.179	1586.95	2.342
957	82790	82790	Category A	0.20385742	0.79199219	-0.51586914	-0.13891602	-0.25170898	0.4387207	0	1.819	8/11/2017	8	11	2017	13:28:52	48532	0.9	13	28	52	49	0.051513672	3.491748	0.20922852	0.78369141	-0.52124023	0.54638672	0.011230469	0	0	0	0	0	0	0	0	0	0.96435547	0.035644531	0.019042969	-0.005371094	0.008056641	0.005371094	2.36	30309.09	-0.944	1298.79	2.247
958	82791	82791	Category A	0.20385742	0.76782227	-0.52783203	-0.14013672	-0.25317383	0.4387207	0	1.606	8/11/2017	8	11	2017	13:28:53	48533	0	13	28	53	49	0.051513672	3.491748	0.20922852	0.78369141	-0.52075195	0.14477539	0.018310547	0	0	0	0	0	0	0	0	0	0.96411133	0.035888672	0.028320313	-0.005371094	-0.015869141	-0.006835938	2.169	30532.47	-0.776	1114.99	1.829
959	82792	82792	Category A	0.21582031	0.77978516	-0.52783203	-0.13671875	-0.24975586	0.43676758	0	1.218	8/11/2017	8	11	2017	13:28:53	48533	0.1	13	28	53	49	0.051513672	3.491748	0.20898438	0.78344727	-0.52075195	0.071044922	0.010253906	0	0	0	0	0	0	0	0	0	0.96386719	0.036132813	0.017333984	0.006591797	-0.003662109	-0.006835938	2.1	30617.09	-0.887	1359.95	1.819
960	82793	82793	Category A	0.21582031	0.77978516	-0.50390625	-0.13891602	-0.25	0.4387207	0	1.793	8/11/2017	8	11	2017	13:28:53	48533	0.2	13	28	53	49	0.051513672	3.491748	0.20874023	0.78369141	-0.52075195	0.19287109	0.018554688	0	0	0	0	0	0	0	0	0	0.96386719	0.036132813	0.027832031	0.006835938	-0.00390625	0.016845703	1.463	31528.58	0.04	-65.88	1.819
961	82794	82794	Category A	0.21582031	0.77978516	-0.53979492	-0.13891602	-0.25341797	0.44287109	0	1.829	8/11/2017	8	11	2017	13:28:53	48533	0.3	13	28	53	49	0.051513672	3.491748	0.20898438	0.78417969	-0.52075195	0.43359375	0.020507813	0	0	0	0	0	0	0	0	0	0.96435547	0.035644531	0.030029297	0.006591797	-0.004394531	-0.018798828	1.565	31363.34	-0.252	426.07	1.793
962	82795	82795	Category A	0.21582031	0.77978516	-0.50390625	-0.14257813	-0.25415039	0.44091797	0	0.517	8/11/2017	8	11	2017	13:28:53	48533	0.4	13	28	53	49	0.051513672	3.491748	0.20947266	0.78442383	-0.52050781	0.70458984	0.018310547	0	0	0	0	0	0	0	0	0	0.96459961	0.035400391	0.027587891	0.006103516	-0.004638672	0.016601563	1.456	31540.26	-0.124	214.81	1.793
963	82796	82796	Category A	0.20385742	0.79199219	-0.50390625	-0.14013672	-0.25317383	0.43774414	0	2.431	8/11/2017	8	11	2017	13:28:53	48533	0.5	13	28	53	49	0.051513672	3.491748	0.20947266	0.78466797	-0.52026367	0.76391602	0.018798828	0	0	0	0	0	0	0	0	0	0.96459961	0.035400391	0.029296875	-0.005615234	0.007080078	0.016357422	1.389	31654.4	-0.004	6.96	1.793
964	82797	82797	Category A	0.19189453	0.77978516	-0.50390625	-0.1394043	-0.25341797	0.4387207	0	0.951	8/11/2017	8	11	2017	13:28:53	48533	0.6	13	28	53	49	0.051513672	3.491748	0.20922852	0.78442383	-0.52026367	0.50024414	0.024414063	0	0	0	0	0	0	0	0	0	0.96435547	0.035644531	0.038818359	-0.017333984	-0.004638672	0.016357422	1.234	31936.62	-0.022	42.35	1.744
965	82798	82798	Category A	0.20385742	0.79199219	-0.53979492	-0.13452148	-0.24902344	0.43774414	0	0.818	8/11/2017	8	11	2017	13:28:53	48533	0.7	13	28	53	49	0.051513672	3.491748	0.20874023	0.78417969	-0.52050781	0.37426758	0.020996094	0	0	0	0	0	0	0	0	0	0.96435547	0.035644531	0.031738281	-0.004882813	0.007568359	-0.019042969	1.22	31963.5	0.211	-381.16	1.352
966	82799	82799	Category A	0.20385742	0.79199219	-0.51586914	-0.13818359	-0.25390625	0.43969727	0	0.859	8/11/2017	8	11	2017	13:28:53	48533	0.8	13	28	53	49	0.051513672	3.491748	0.20849609	0.78442383	-0.52026367	0.29418945	0.009765625	0	0	0	0	0	0	0	0	0	0.96411133	0.035888672	0.016845703	-0.004638672	0.007324219	0.004394531	1.359	31706.96	-0.107	195.46	1.744
967	82800	82800	Category A	0.20385742	0.79199219	-0.51586914	-0.14111328	-0.25292969	0.43774414	0	1.744	8/11/2017	8	11	2017	13:28:53	48533	0.9	13	28	53	49	0.051513672	3.491748	0.20849609	0.78466797	-0.52001953	0.14941406	0.009521484	0	0	0	0	0	0	0	0	0	0.96411133	0.035888672	0.016113281	-0.004638672	0.007080078	0.004150391	1.317	31782.15	0.052	-92.81	1.537
968	82801	82801	Category A	0.20385742	0.80395508	-0.53979492	-0.14111328	-0.25317383	0.44067383	0	1.352	8/11/2017	8	11	2017	13:28:54	48534	0	13	28	54	49	0.051513672	3.491748	0.20874023	0.78491211	-0.52026367	0.031982422	0.027587891	0	0	0	0	0	0	0	0	0	0.96459961	0.035400391	0.043212891	-0.004882813	0.018798828	-0.019287109	1.414	31611.3	-0.076	133.01	1.537
969	82802	82802	Category A	0.2277832	0.80395508	-0.51586914	-0.1394043	-0.25341797	0.43969727	0	2.178	8/11/2017	8	11	2017	13:28:54	48534	0.1	13	28	54	49	0.051513672	3.491748	0.20922852	0.78491211	-0.52026367	0.032714844	0.026611328	0	0	0	0	0	0	0	0	0	0.96484375	0.03515625	0.041748047	0.018310547	0.018798828	0.004394531	1.381	31668.33	-0.138	251.14	1.537
970	82803	82803	Category A	0.2277832	0.81591797	-0.51586914	-0.14111328	-0.25170898	0.43969727	0	1.537	8/11/2017	8	11	2017	13:28:54	48534	0.2	13	28	54	49	0.051513672	3.491748	0.20898438	0.78466797	-0.52026367	0.14160156	0.036376953	0	0	0	0	0	0	0	0	0	0.96435547	0.035644531	0.054199219	0.018554688	0.031005859	0.004394531	1.462	31530.25	0.152	-243.2	1.744
971	82804	82804	Category A	0.20385742	0.77978516	-0.50390625	-0.14111328	-0.25244141	0.44091797	0	0.621	8/11/2017	8	11	2017	13:28:54	48534	0.3	13	28	54	49	0.051513672	3.491748	0.20922852	0.78466797	-0.52026367	0.12768555	0.017822266	0	0	0	0	0	0	0	0	0	0.96459961	0.035400391	0.026855469	-0.005371094	-0.004882813	0.016357422	1.465	31525.25	0.022	-36.37	1.537
972	82805	82805	Category A	0.20385742	0.79199219	-0.50390625	-0.1394043	-0.25488281	0.44165039	0	1.344	8/11/2017	8	11	2017	13:28:54	48534	0.4	13	28	54	49	0.051513672	3.491748	0.20874023	0.78466797	-0.52026367	0.043945313	0.018554688	0	0	0	0	0	0	0	0	0	0.96435547	0.035644531	0.028564453	-0.004882813	0.007080078	0.016357422	1.432	31580.65	0.243	-386	1.762
973	82806	82806	Category A	0.21582031	0.77978516	-0.53979492	-0.13891602	-0.25463867	0.44091797	0	1.762	8/11/2017	8	11	2017	13:28:54	48534	0.5	13	28	54	49	0.051513672	3.491748	0.20874023	0.78466797	-0.52026367	0.003662109	0.020996094	0	0	0	0	0	0	0	0	0	0.96435547	0.035644531	0.031005859	0.006835938	-0.004882813	-0.019287109	1.393	31647.46	0.29	-464.73	1.762
974	82807	82807	Category A	0.20385742	0.80395508	-0.52783203	-0.13769531	-0.25073242	0.43676758	0	1.151	8/11/2017	8	11	2017	13:28:54	48534	0.6	13	28	54	49	0.051513672	3.491748	0.20898438	0.78466797	-0.52075195	0.10009766	0.020996094	0	0	0	0	0	0	0	0	0	0.96459961	0.035400391	0.03125	-0.005126953	0.019042969	-0.006835938	1.442	31563.75	0.203	-324.01	1.762
975	82808	82808	Category A	0.21582031	0.79199219	-0.52783203	-0.13867188	-0.25219727	0.43774414	0	1.943	8/11/2017	8	11	2017	13:28:54	48534	0.7	13	28	54	49	0.051513672	3.491748	0.20922852	0.78491211	-0.52075195	0.12817383	0.01171875	0	0	0	0	0	0	0	0	0	0.96484375	0.03515625	0.020263672	0.006347656	0.006835938	-0.006835938	1.595	31316.41	0.168	-250.38	1.836
976	82809	82809	Category A	0.21582031	0.77978516	-0.53979492	-0.1394043	-0.25488281	0.43481445	0	1.836	8/11/2017	8	11	2017	13:28:54	48534	0.8	13	28	54	49	0.051513672	3.491748	0.20898438	0.78491211	-0.52075195	0.001953125	0.020751953	0	0	0	0	0	0	0	0	0	0.96484375	0.03515625	0.030761719	0.006591797	-0.005126953	-0.018798828	1.738	31102.03	-0.154	231.5	1.836
977	82810	82810	Category A	0.20385742	0.79199219	-0.49194336	-0.13598633	-0.25170898	0.43847656	0	1.536	8/11/2017	8	11	2017	13:28:54	48534	0.9	13	28	54	49	0.051513672	3.491748	0.20922852	0.78515625	-0.52075195	0.10400391	0.030273438	0	0	0	0	0	0	0	0	0	0.96533203	0.034667969	0.041259766	-0.005371094	0.006591797	0.028808594	1.639	31248.84	-0.032	48.99	1.836
978	82811	82811	Category A	0.21582031	0.75585938	-0.51586914	-0.13867188	-0.25390625	0.44067383	0	2.205	8/11/2017	8	11	2017	13:28:55	48535	0	13	28	55	49	0.051513672	3.491748	0.20922852	0.78515625	-0.52075195	0.088134766	0.030517578	0	0	0	0	0	0	0	0	0	0.96508789	0.034912109	0.040771484	0.006347656	-0.029296875	0.004882813	1.729	31115.09	-0.378	606.05	1.836
979	82812	82812	Category A	0.21582031	0.76782227	-0.51586914	-0.14013672	-0.25073242	0.43676758	0	1.165	8/11/2017	8	11	2017	13:28:55	48535	0.1	13	28	55	49	0.051513672	3.491748	0.20898438	0.78613281	-0.52124023	0.060302734	0.020263672	0	0	0	0	0	0	0	0	0	0.96606445	0.033935547	0.030517578	0.006591797	-0.018310547	0.005371094	1.587	31328.85	-0.094	150.19	1.692
980	82813	82813	Category A	0.21582031	0.80395508	-0.51586914	-0.13867188	-0.25390625	0.43774414	0	1.692	8/11/2017	8	11	2017	13:28:55	48535	0.2	13	28	55	50	0.051513672	3.491748	0.20874023	0.78613281	-0.52148438	0.11303711	0.019775391	0	0	0	0	0	0	0	0	0	0.96630859	0.033691406	0.030273438	0.006835938	0.017578125	0.005615234	1.457	31538.59	0.094	-153.09	1.56
981	82814	82814	Category A	0.20385742	0.81591797	-0.50390625	-0.13867188	-0.25634766	0.4387207	0	1.093	8/11/2017	8	11	2017	13:28:55	48535	0.3	13	28	55	50	0.051513672	3.491748	0.20874023	0.78588867	-0.52197266	0.099609375	0.03515625	0	0	0	0	0	0	0	0	0	0.96630859	0.033691406	0.052734375	-0.004882813	0.029785156	0.018066406	1.461	31531.91	0.171	-272.42	1.56
982	82815	82815	Category A	0.21582031	0.80395508	-0.52783203	-0.13867188	-0.25390625	0.43969727	0	1.053	8/11/2017	8	11	2017	13:28:55	48535	0.4	13	28	55	50	0.051513672	3.491748	0.20874023	0.78613281	-0.52197266	0.036376953	0.019775391	0	0	0	0	0	0	0	0	0	0.96655273	0.033447266	0.030273438	0.006835938	0.017578125	-0.005615234	1.303	31807.64	0.474	-761.59	1.56
983	82816	82816	Category A	0.20385742	0.75585938	-0.51586914	-0.13720703	-0.25244141	0.44189453	0	1.56	8/11/2017	8	11	2017	13:28:55	48535	0.5	13	28	55	50	0.051513672	3.4981934	0.20874023	0.78637695	-0.52197266	0.11889648	0.031494141	0	0	0	0	0	0	0	0	0	0.96679688	0.033203125	0.041748047	-0.004882813	-0.030517578	0.006103516	1.44	31567.13	0.221	-351.52	1.56
984	82817	82817	Category A	0.19189453	0.79199219	-0.53979492	-0.13891602	-0.25097656	0.43945313	0	1.255	8/11/2017	8	11	2017	13:28:55	48535	0.6	13	28	55	50	0.051513672	3.4981934	0.20825195	0.78637695	-0.52172852	0.022949219	0.024902344	0	0	0	0	0	0	0	0	0	0.96655273	0.033447266	0.039794922	-0.016357422	0.005371094	-0.017822266	1.271	31866.75	0.608	-962.54	1.56
985	82818	82818	Category A	0.20385742	0.79199219	-0.53979492	-0.13671875	-0.25073242	0.43945313	0	1.987	8/11/2017	8	11	2017	13:28:55	48535	0.7	13	28	55	50	0.051513672	3.4981934	0.20825195	0.78613281	-0.52197266	0.017822266	0.019042969	0	0	0	0	0	0	0	0	0	0.96630859	0.033691406	0.027832031	-0.004394531	0.005615234	-0.017578125	1.426	31590.83	0.178	-288.37	1.715
986	82819	82819	Category A	0.20385742	0.75585938	-0.50390625	-0.1394043	-0.25488281	0.4387207	0	0.682	8/11/2017	8	11	2017	13:28:55	48535	0.8	13	28	55	50	0.051513672	3.4981934	0.20825195	0.78613281	-0.52197266	0.16064453	0.035400391	0	0	0	0	0	0	0	0	0	0.96630859	0.033691406	0.052734375	-0.004394531	-0.030273438	0.018066406	1.536	31409.41	0.11	-171.18	1.715
987	82820	82820	Category A	0.21582031	0.77978516	-0.53979492	-0.13720703	-0.25244141	0.43945313	0	2.021	8/11/2017	8	11	2017	13:28:55	48535	0.9	13	28	55	50	0.051513672	3.4981934	0.20776367	0.78637695	-0.52172852	0.28466797	0.020507813	0	0	0	0	0	0	0	0	0	0.96630859	0.033691406	0.032470703	0.0078125	-0.006591797	-0.017822266	1.547	31391.86	-0.026	41.66	1.715
988	82821	82821	Category A	0.19189453	0.77978516	-0.52783203	-0.13378906	-0.25366211	0.44189453	0	1.715	8/11/2017	8	11	2017	13:28:56	48536	0	13	28	56	50	0.051513672	3.4981934	0.20825195	0.78613281	-0.52148438	0.30786133	0.018554688	0	0	0	0	0	0	0	0	0	0.96606445	0.033935547	0.029052734	-0.016357422	-0.006347656	-0.006103516	1.527	31423.85	-0.269	467.26	1.715
989	82822	82822	Category A	0.19189453	0.77978516	-0.52783203	-0.14086914	-0.24902344	0.43457031	0	1.624	8/11/2017	8	11	2017	13:28:56	48536	0.1	13	28	56	50	0.051513672	3.4981934	0.20849609	0.78564453	-0.52148438	0.28979492	0.018554688	0	0	0	0	0	0	0	0	0	0.96582031	0.034179688	0.028808594	-0.016601563	-0.005859375	-0.006103516	1.336	31747.9	0.209	-352.86	1.715
990	82823	82823	Category A	0.20385742	0.77978516	-0.51586914	-0.13891602	-0.25244141	0.43945313	0	1.134	8/11/2017	8	11	2017	13:28:56	48536	0.2	13	28	56	50	0.051513672	3.4981934	0.20874023	0.78613281	-0.52124023	0.33007813	0.009765625	0	0	0	0	0	0	0	0	0	0.96606445	0.033935547	0.016845703	-0.004882813	-0.006347656	0.005371094	1.595	31316.41	-0.191	312.06	1.715
991	82824	82824	Category A	0.20385742	0.77978516	-0.51586914	-0.13696289	-0.24975586	0.44165039	0	0.843	8/11/2017	8	11	2017	13:28:56	48536	0.3	13	28	56	50	0.051513672	3.4981934	0.20874023	0.78588867	-0.52124023	0.24169922	0.009765625	0	0	0	0	0	0	0	0	0	0.96606445	0.033935547	0.016845703	-0.004882813	-0.006103516	0.005371094	1.463	31528.58	0.166	-264.51	1.624
992	82825	82825	Category A	0.21582031	0.79199219	-0.52783203	-0.13745117	-0.25732422	0.43579102	0	2.233	8/11/2017	8	11	2017	13:28:56	48536	0.4	13	28	56	50	0.051513672	3.4981934	0.20849609	0.78588867	-0.52099609	0.022216797	0.011474609	0	0	0	0	0	0	0	0	0	0.96582031	0.034179688	0.019775391	0.007080078	0.005859375	-0.006591797	1.403	31630.19	0.242	-390.45	1.624
993	82826	82826	Category A	0.2277832	0.81591797	-0.53979492	-0.13720703	-0.25390625	0.44067383	0	1.229	8/11/2017	8	11	2017	13:28:56	48536	0.5	13	28	56	50	0.051513672	3.4981934	0.20849609	0.78613281	-0.52050781	0.27587891	0.040039063	0	0	0	0	0	0	0	0	0	0.96557617	0.034423828	0.067871094	0.019042969	0.029541016	-0.019042969	1.441	31565.44	0.005	-8.42	1.358
994	82827	82827	Category A	0.21582031	0.79199219	-0.52783203	-0.13354492	-0.24731445	0.44165039	0	1.358	8/11/2017	8	11	2017	13:28:56	48536	0.6	13	28	56	50	0.051513672	3.4981934	0.20849609	0.78613281	-0.52050781	0.4206543	0.011474609	0	0	0	0	0	0	0	0	0	0.96557617	0.034423828	0.020019531	0.007080078	0.005615234	-0.007080078	1.321	31774.9	0.329	-542.72	1.851
995	82828	82828	Category A	0.20385742	0.77978516	-0.51586914	-0.13793945	-0.25463867	0.43261719	0	1.851	8/11/2017	8	11	2017	13:28:56	48536	0.7	13	28	56	50	0.051513672	3.4981934	0.20898438	0.78613281	-0.52026367	0.60766602	0.009521484	0	0	0	0	0	0	0	0	0	0.96582031	0.034179688	0.016357422	-0.005126953	-0.006347656	0.004394531	1.513	31446.46	-0.13	218.38	1.851
996	82829	82829	Category A	0.20385742	0.79199219	-0.49194336	-0.13549805	-0.25146484	0.43969727	0	0.416	8/11/2017	8	11	2017	13:28:56	48536	0.8	13	28	56	50	0.051513672	3.4981934	0.20947266	0.78662109	-0.52050781	0.65161133	0.029541016	0	0	0	0	0	0	0	0	0	0.96630859	0.033691406	0.039550781	-0.005615234	0.005126953	0.028564453	1.368	31691.1	0.108	-184.09	1.516
997	82830	82830	Category A	0.21582031	0.77978516	-0.49194336	-0.14111328	-0.25170898	0.44067383	0	1.992	8/11/2017	8	11	2017	13:28:56	48536	0.9	13	28	56	50	0.051513672	3.4981934	0.20947266	0.78662109	-0.52075195	0.49145508	0.030273438	0	0	0	0	0	0	0	0	0	0.96630859	0.033691406	0.041992188	0.006103516	-0.006835938	0.028808594	1.416	31607.88	-0.03	51.74	1.516
998	82831	82831	Category A	0.17993164	0.77978516	-0.52783203	-0.14111328	-0.25317383	0.43359375	0	1.363	8/11/2017	8	11	2017	13:28:57	48537	0	13	28	57	50	0.051513672	3.4981934	0.20947266	0.78686523	-0.52026367	0.21899414	0.03125	0	0	0	0	0	0	0	0	0	0.96630859	0.033691406	0.043945313	-0.029541016	-0.007080078	-0.007324219	1.393	31647.46	-0.123	221.16	1.516
999	82832	82832	Category A	0.19189453	0.80395508	-0.52783203	-0.14038086	-0.25219727	0.44067383	0	1.516	8/11/2017	8	11	2017	13:28:57	48537	0.1	13	28	57	50	0.051513672	3.4981934	0.20922852	0.78686523	-0.51977539	0.020019531	0.025390625	0	0	0	0	0	0	0	0	0	0.96606445	0.033935547	0.042236328	-0.017333984	0.016845703	-0.0078125	1.213	31977.04	0.367	-637.26	1.516
1000	82833	82833	Category A	0.21582031	0.79199219	-0.53979492	-0.14282227	-0.25512695	0.43969727	0	1.222	8/11/2017	8	11	2017	13:28:57	48537	0.2	13	28	57	50	0.051513672	3.4981934	0.20922852	0.78686523	-0.51977539	0.094482422	0.021484375	0	0	0	0	0	0	0	0	0	0.96606445	0.033935547	0.03125	0.006347656	0.004882813	-0.019775391	1.503	31462.7	-0.001	1.63	1.516
1001	82834	82834	Category A	0.2277832	0.77978516	-0.52783203	-0.13867188	-0.25390625	0.43774414	0	0.774	8/11/2017	8	11	2017	13:28:57	48537	0.3	13	28	57	50	0.051513672	3.4981934	0.20922852	0.78735352	-0.52001953	0.34887695	0.021240234	0	0	0	0	0	0	0	0	0	0.96655273	0.033447266	0.033691406	0.018310547	-0.007568359	-0.007568359	1.313	31789.41	0.264	-444.93	1.478
1002	82835	82835	Category A	0.21582031	0.79199219	-0.50390625	-0.13867188	-0.25390625	0.44067383	0	2.153	8/11/2017	8	11	2017	13:28:57	48537	0.4	13	28	57	50	0.051513672	3.4981934	0.20898438	0.78735352	-0.51953125	0.60375977	0.017578125	0	0	0	0	0	0	0	0	0	0.96630859	0.033691406	0.026855469	0.006591797	0.004394531	0.015625	1.332	31755.07	0.295	-487.95	1.516
1003	82836	82836	Category A	0.20385742	0.74389648	-0.52783203	-0.13891602	-0.25317383	0.4387207	0	0.854	8/11/2017	8	11	2017	13:28:57	48537	0.5	13	28	57	50	0.051513672	3.4981934	0.20874023	0.78759766	-0.51953125	0.64501953	0.044677734	0	0	0	0	0	0	0	0	0	0.96655273	0.033447266	0.056884766	-0.004882813	-0.043701172	-0.008056641	1.385	31661.36	0.008	-13.9	1.478
1004	82837	82837	Category A	0.20385742	0.75585938	-0.52783203	-0.13598633	-0.25170898	0.4375	0	1.478	8/11/2017	8	11	2017	13:28:57	48537	0.6	13	28	57	50	0.051513672	3.4981934	0.20874023	0.78735352	-0.52001953	0.59033203	0.032958984	0	0	0	0	0	0	0	0	0	0.96655273	0.033447266	0.044189453	-0.004882813	-0.031494141	-0.007568359	1.212	31978.97	0.348	-607.73	1.832
1005	82838	82838	Category A	0.21582031	0.77978516	-0.52783203	-0.13647461	-0.25415039	0.4387207	0	1.832	8/11/2017	8	11	2017	13:28:57	48537	0.7	13	28	57	50	0.051513672	3.4981934	0.20922852	0.78735352	-0.51977539	0.53637695	0.012695313	0	0	0	0	0	0	0	0	0	0.96655273	0.033447266	0.022216797	0.006347656	-0.007568359	-0.0078125	1.431	31582.34	-0.012	20.42	1.832
1006	82839	82839	Category A	0.20385742	0.77978516	-0.51586914	-0.13867188	-0.24975586	0.43676758	0	0.185	8/11/2017	8	11	2017	13:28:57	48537	0.8	13	28	57	50	0.051513672	3.4981934	0.20922852	0.78735352	-0.51928711	0.21069336	0.010009766	0	0	0	0	0	0	0	0	0	0.96630859	0.033691406	0.016601563	-0.005371094	-0.007568359	0.003417969	1.252	31902.42	0.175	-313.29	1.554
1007	82840	82840	Category A	0.23999023	0.80395508	-0.51586914	-0.13647461	-0.25561523	0.43969727	0	2.087	8/11/2017	8	11	2017	13:28:57	48537	0.9	13	28	57	50	0.051513672	3.4981934	0.20922852	0.78735352	-0.51928711	0.19458008	0.034912109	0	0	0	0	0	0	0	0	0	0.96630859	0.033691406	0.050537109	0.030517578	0.016357422	0.003417969	1.369	31689.34	0.099	-169.07	1.554
1008	82841	82841	Category A	0.23999023	0.79199219	-0.51586914	-0.13891602	-0.25415039	0.44165039	0	1.08	8/11/2017	8	11	2017	13:28:58	48538	0	13	28	58	50	0.051513672	3.4981934	0.20922852	0.78710938	-0.51928711	0.49072266	0.031005859	0	0	0	0	0	0	0	0	0	0.96582031	0.034179688	0.038574219	0.030517578	0.004638672	0.003417969	1.338	31744.31	-0.088	161.89	1.554
1009	82842	82842	Category A	0.20385742	0.76782227	-0.52783203	-0.13793945	-0.25195313	0.4387207	0	1.554	8/11/2017	8	11	2017	13:28:58	48538	0.1	13	28	58	50	0.051513672	3.4981934	0.20922852	0.78686523	-0.51879883	0.61914063	0.021728516	0	0	0	0	0	0	0	0	0	0.96557617	0.034423828	0.033447266	-0.005371094	-0.019042969	-0.008789063	1.243	31919.47	0.335	-576.55	1.554
1010	82843	82843	Category A	0.21582031	0.76782227	-0.52783203	-0.13769531	-0.25317383	0.43774414	0	1.293	8/11/2017	8	11	2017	13:28:58	48538	0.2	13	28	58	50	0.051513672	3.4981934	0.20898438	0.78662109	-0.51904297	0.63012695	0.021728516	0	0	0	0	0	0	0	0	0	0.96533203	0.034667969	0.034179688	0.006591797	-0.018798828	-0.008544922	1.614	31287.05	-0.163	261.58	1.554
1011	82844	82844	Category A	0.20385742	0.77978516	-0.51586914	-0.13598633	-0.25048828	0.43579102	0	1.259	8/11/2017	8	11	2017	13:28:58	48538	0.3	13	28	58	50	0.051513672	3.4981934	0.20874023	0.78613281	-0.51904297	0.6940918	0.008789063	0	0	0	0	0	0	0	0	0	0.96508789	0.034912109	0.014892578	-0.004882813	-0.006347656	0.003173828	1.487	31488.88	-0.133	226.93	1.554
1012	82845	82845	Category A	0.20385742	0.77978516	-0.51586914	-0.13134766	-0.2512207	0.43945313	0	2.416	8/11/2017	8	11	2017	13:28:58	48538	0.4	13	28	58	50	0.051513672	3.4981934	0.20898438	0.78613281	-0.51928711	0.56933594	0.009033203	0	0	0	0	0	0	0	0	0	0.96533203	0.034667969	0.015136719	-0.005126953	-0.006347656	0.003417969	1.675	31194.65	-0.119	182.92	1.602
1013	82846	82846	Category A	0.2277832	0.79199219	-0.53979492	-0.14013672	-0.25317383	0.43774414	0	1.324	8/11/2017	8	11	2017	13:28:58	48538	0.5	13	28	58	50	0.051513672	3.4981934	0.20898438	0.78613281	-0.51953125	0.36816406	0.027832031	0	0	0	0	0	0	0	0	0	0.96533203	0.034667969	0.044189453	0.018554688	0.005615234	-0.020019531	1.683	31182.73	-0.267	425.15	1.602
1014	82847	82847	Category A	0.21582031	0.80395508	-0.52783203	-0.13867188	-0.25561523	0.44067383	0	2.209	8/11/2017	8	11	2017	13:28:58	48538	0.6	13	28	58	50	0.051513672	3.4981934	0.20898438	0.78637695	-0.51928711	0.29589844	0.020263672	0	0	0	0	0	0	0	0	0	0.96533203	0.034667969	0.032470703	0.006591797	0.017333984	-0.008300781	1.645	31239.74	-0.009	13.66	1.971
1015	82848	82848	Category A	0.20385742	0.77978516	-0.51586914	-0.13598633	-0.25390625	0.43334961	0	1.602	8/11/2017	8	11	2017	13:28:58	48538	0.7	13	28	58	50	0.051513672	3.4981934	0.20874023	0.78637695	-0.51928711	0.14282227	0.009033203	0	0	0	0	0	0	0	0	0	0.96533203	0.034667969	0.015136719	-0.004882813	-0.006591797	0.003417969	1.763	31066.03	-0.204	306.79	1.971
1016	82849	82849	Category A	0.2277832	0.80395508	-0.53979492	-0.14038086	-0.25463867	0.43969727	0	1.061	8/11/2017	8	11	2017	13:28:58	48538	0.8	13	28	58	50	0.051513672	3.4981934	0.20874023	0.78662109	-0.51953125	0.15039063	0.032470703	0	0	0	0	0	0	0	0	0	0.96557617	0.034423828	0.056152344	0.018798828	0.017089844	-0.020019531	1.584	31333.53	0.078	-119.42	1.602
1017	82850	82850	Category A	0.20385742	0.77978516	-0.50390625	-0.13696289	-0.25219727	0.43652344	0	1.971	8/11/2017	8	11	2017	13:28:58	48538	0.9	13	28	58	50	0.051513672	3.4981934	0.20874023	0.78662109	-0.51928711	0.45166016	0.017578125	0	0	0	0	0	0	0	0	0	0.96533203	0.034667969	0.02734375	-0.004882813	-0.006835938	0.015380859	1.607	31297.83	0.298	-428.77	1.602
1018	82851	82851	Category A	0.20385742	0.82788086	-0.52783203	-0.14135742	-0.25585938	0.43579102	0	1.337	8/11/2017	8	11	2017	13:28:59	48539	0	13	28	59	50	0.051513672	3.4981934	0.20922852	0.78637695	-0.51928711	0.87011719	0.042480469	0	0	0	0	0	0	0	0	0	0.96533203	0.034667969	0.054931641	-0.005371094	0.041259766	-0.008300781	1.351	31721.14	0.378	-606.05	1.602
1019	82852	82852	Category A	0.19189453	0.79199219	-0.52783203	-0.1394043	-0.25341797	0.43579102	0	1.462	8/11/2017	8	11	2017	13:28:59	48539	0.1	13	28	59	50	0.051513672	3.4981934	0.20898438	0.78662109	-0.51928711	1.1074219	0.019775391	0	0	0	0	0	0	0	0	0	0.96557617	0.034423828	0.030761719	-0.017089844	0.005126953	-0.008300781	1.493	31479.04	0.473	-690.96	1.462
1020	82853	82853	Category A	0.19189453	0.76782227	-0.53979492	-0.13208008	-0.24902344	0.43945313	0	0.678	8/11/2017	8	11	2017	13:28:59	48539	0.2	13	28	59	50	0.051513672	3.4981934	0.20898438	0.78686523	-0.51928711	1.2019043	0.032714844	0	0	0	0	0	0	0	0	0	0.96582031	0.034179688	0.056640625	-0.017089844	-0.019042969	-0.020263672	1.551	31385.5	0.264	-393.04	1.971
1021	82854	82854	Category A	0.21582031	0.77978516	-0.51586914	-0.14282227	-0.25585938	0.43798828	0	2.45	8/11/2017	8	11	2017	13:28:59	48539	0.3	13	28	59	50	0.051513672	3.4933594	0.20898438	0.78662109	-0.51953125	1.2705078	0.010253906	0	0	0	0	0	0	0	0	0	0.96557617	0.034423828	0.017333984	0.006591797	-0.006835938	0.003662109	1.632	31259.49	0.222	-321.1	2.209
1022	82855	82855	Category A	0.20385742	0.77978516	-0.52783203	-0.14428711	-0.25317383	0.43383789	0	1.413	8/11/2017	8	11	2017	13:28:59	48539	0.4	13	28	59	50	0.051513672	3.4933594	0.20922852	0.78637695	-0.51928711	1.0983887	0.011962891	0	0	0	0	0	0	0	0	0	0.96533203	0.034667969	0.020263672	-0.005371094	-0.006591797	-0.008300781	1.777	31046.05	0.02	-28.32	2.209
1023	82856	82856	Category A	0.19189453	0.77978516	-0.51586914	-0.1394043	-0.25463867	0.43774414	0	2.454	8/11/2017	8	11	2017	13:28:59	48539	0.5	13	28	59	50	0.051513672	3.4933594	0.20922852	0.78613281	-0.51904297	0.97021484	0.018554688	0	0	0	0	0	0	0	0	0	0.96484375	0.03515625	0.026855469	-0.017333984	-0.006347656	0.003173828	1.661	31215.61	-0.16	250.35	2.209
1024	82857	82857	Category A	0.20385742	0.77978516	-0.52783203	-0.13818359	-0.25390625	0.4387207	0	2.209	8/11/2017	8	11	2017	13:28:59	48539	0.6	13	28	59	50	0.051513672	3.4933594	0.20922852	0.78637695	-0.51928711	0.80737305	0.011962891	0	0	0	0	0	0	0	0	0	0.96533203	0.034667969	0.020507813	-0.005371094	-0.006591797	-0.008300781	1.879	30904.21	-0.32	468.61	2.209
1025	82858	82858	Category A	0.20385742	0.79199219	-0.52783203	-0.13647461	-0.25317383	0.43945313	0	0.764	8/11/2017	8	11	2017	13:28:59	48539	0.7	13	28	59	50	0.051513672	3.4933594	0.20922852	0.78637695	-0.51928711	0.56323242	0.011474609	0	0	0	0	0	0	0	0	0	0.96533203	0.034667969	0.01953125	-0.005371094	0.005371094	-0.008300781	1.604	31302.46	-0.231	379.86	1.986
1026	82859	82859	Category A	0.20385742	0.81591797	-0.51586914	-0.13769531	-0.25317383	0.43774414	0	1.986	8/11/2017	8	11	2017	13:28:59	48539	0.8	13	28	59	50	0.051513672	3.4933594	0.20922852	0.78637695	-0.51928711	0.3359375	0.030029297	0	0	0	0	0	0	0	0	0	0.96533203	0.034667969	0.038330078	-0.005371094	0.029296875	0.003417969	1.646	31238.23	-0.191	303.7	1.986
1027	82860	82860	Category A	0.23999023	0.77978516	-0.51586914	-0.14038086	-0.25634766	0.4387207	0	0.803	8/11/2017	8	11	2017	13:28:59	48539	0.9	13	28	59	50	0.051513672	3.4933594	0.20922852	0.78686523	-0.51928711	0.021484375	0.031494141	0	0	0	0	0	0	0	0	0	0.96582031	0.034179688	0.041259766	0.030517578	-0.007080078	0.003417969	1.521	31433.52	-0.076	125.18	1.704
1028	82861	82861	Category A	0.21582031	0.79199219	-0.52783203	-0.14160156	-0.25073242	0.43774414	0	1.664	8/11/2017	8	11	2017	13:29:00	48540	0	13	29	0	50	0.051513672	3.4933594	0.20898438	0.78686523	-0.51928711	0.48950195	0.011962891	0	0	0	0	0	0	0	0	0	0.96557617	0.034423828	0.020263672	0.006591797	0.004882813	-0.008300781	1.258	31891.11	0.26	-452.75	1.704
1029	82862	82862	Category A	0.21582031	0.79199219	-0.51586914	-0.13671875	-0.24902344	0.43554688	0	1.704	8/11/2017	8	11	2017	13:29:00	48540	0.1	13	29	0	50	0.051513672	3.4933594	0.20922852	0.78735352	-0.51928711	0.73071289	0.008544922	0	0	0	0	0	0	0	0	0	0.96606445	0.033935547	0.014404297	0.006347656	0.004394531	0.003417969	1.545	31395.04	0.242	-363.18	1.704
1030	82863	82863	Category A	0.20385742	0.79199219	-0.51586914	-0.13330078	-0.25244141	0.43652344	0	0.628	8/11/2017	8	11	2017	13:29:00	48540	0.2	13	29	0	50	0.051513672	3.4933594	0.20947266	0.78735352	-0.51928711	0.9309082	0.008056641	0	0	0	0	0	0	0	0	0	0.96606445	0.033935547	0.013671875	-0.005615234	0.004394531	0.003417969	1.404	31628.47	0.353	-553.84	1.704
1031	82864	82864	Category A	0.19189453	0.79199219	-0.50390625	-0.13720703	-0.25170898	0.43969727	0	2.49	8/11/2017	8	11	2017	13:29:00	48540	0.3	13	29	0	50	0.051513672	3.4933594	0.20947266	0.78710938	-0.51953125	1.005127	0.024169922	0	0	0	0	0	0	0	0	0	0.96630859	0.033691406	0.038085938	-0.017578125	0.004638672	0.015625	1.629	31264.07	0.32	-453.63	1.758
1032	82865	82865	Category A	0.21582031	0.79199219	-0.50390625	-0.14355469	-0.25244141	0.43676758	0	1.138	8/11/2017	8	11	2017	13:29:00	48540	0.4	13	29	0	50	0.051513672	3.4933594	0.20947266	0.78686523	-0.52001953	0.96484375	0.018066406	0	0	0	0	0	0	0	0	0	0.96630859	0.033691406	0.027099609	0.006103516	0.004882813	0.016113281	1.645	31239.74	0.214	-308.22	1.758
1033	82866	82866	Category A	0.20385742	0.77978516	-0.53979492	-0.13769531	-0.25073242	0.43676758	0	2.153	8/11/2017	8	11	2017	13:29:00	48540	0.5	13	29	0	50	0.051513672	3.4933594	0.20947266	0.78686523	-0.52001953	1.0158691	0.021484375	0	0	0	0	0	0	0	0	0	0.96630859	0.033691406	0.032226563	-0.005615234	-0.007080078	-0.01953125	1.446	31557.02	0.336	-518.07	1.851
1034	82867	82867	Category A	0.2277832	0.79199219	-0.52783203	-0.14038086	-0.25097656	0.43481445	0	1.758	8/11/2017	8	11	2017	13:29:00	48540	0.6	13	29	0	50	0.051513672	3.4933594	0.20922852	0.78637695	-0.52026367	0.88305664	0.020507813	0	0	0	0	0	0	0	0	0	0.96582031	0.034179688	0.031494141	0.018310547	0.005371094	-0.007324219	1.65	31232.18	0.108	-158.98	1.851
1035	82868	82868	Category A	0.21582031	0.81591797	-0.50390625	-0.14013672	-0.25561523	0.43774414	0	0.512	8/11/2017	8	11	2017	13:29:00	48540	0.7	13	29	0	50	0.051513672	3.4933594	0.20874023	0.78637695	-0.52001953	0.74438477	0.034179688	0	0	0	0	0	0	0	0	0	0.96582031	0.034179688	0.052490234	0.006835938	0.029296875	0.016113281	1.383	31664.84	0.182	-301.5	1.758
1036	82869	82869	Category A	0.21582031	0.77978516	-0.50390625	-0.13769531	-0.24975586	0.43945313	0	1.851	8/11/2017	8	11	2017	13:29:00	48540	0.8	13	29	0	50	0.051513672	3.4933594	0.20874023	0.78662109	-0.52001953	0.65112305	0.018798828	0	0	0	0	0	0	0	0	0	0.96582031	0.034179688	0.029785156	0.006835938	-0.006835938	0.016113281	1.476	31507.01	0.134	-213.8	1.758
1037	82870	82870	Category A	0.20385742	0.80395508	-0.49194336	-0.13867188	-0.25537109	0.43774414	0	0.888	8/11/2017	8	11	2017	13:29:00	48540	0.9	13	29	0	50	0.051513672	3.4933594	0.20849609	0.78662109	-0.52026367	0.46044922	0.033447266	0	0	0	0	0	0	0	0	0	0.96606445	0.033935547	0.050292969	-0.004638672	0.017089844	0.028320313	1.386	31659.62	0.092	-155.91	1.695
1038	82871	82871	Category A	0.19189453	0.77978516	-0.47998047	-0.14013672	-0.25317383	0.4387207	0	1.695	8/11/2017	8	11	2017	13:29:01	48541	0	13	29	1	50	0.051513672	3.4933594	0.20849609	0.78686523	-0.52026367	0.33569336	0.044189453	0	0	0	0	0	0	0	0	0	0.96606445	0.033935547	0.063964844	-0.016601563	-0.007080078	0.040283203	1.27	31868.62	0.409	-679.94	1.695
1039	82872	82872	Category A	0.20385742	0.77978516	-0.52783203	-0.13818359	-0.25244141	0.44189453	0	1.617	8/11/2017	8	11	2017	13:29:01	48541	0.1	13	29	1	50	0.051513672	3.4933594	0.20874023	0.78686523	-0.52001953	0.24853516	0.011474609	0	0	0	0	0	0	0	0	0	0.96606445	0.033935547	0.019775391	-0.004882813	-0.007080078	-0.007568359	1.58	31339.78	0.162	-243.54	1.695
1040	82873	82873	Category A	0.21582031	0.80395508	-0.52783203	-0.13867188	-0.25561523	0.44067383	0	1.057	8/11/2017	8	11	2017	13:29:01	48541	0.2	13	29	1	50	0.051513672	3.4933594	0.20874023	0.78662109	-0.51953125	0.13818359	0.020263672	0	0	0	0	0	0	0	0	0	0.96557617	0.034423828	0.032226563	0.006835938	0.017089844	-0.008056641	1.502	31464.33	0.239	-366.64	1.617
1041	82874	82874	Category A	0.20385742	0.79199219	-0.50390625	-0.1394043	-0.25219727	0.43774414	0	2.374	8/11/2017	8	11	2017	13:29:01	48541	0.3	13	29	1	50	0.051513672	3.4933594	0.20874023	0.78613281	-0.51928711	0.17602539	0.017089844	0	0	0	0	0	0	0	0	0	0.96508789	0.034912109	0.026123047	-0.004882813	0.005615234	0.015380859	1.577	31344.48	0.388	-555.09	1.695
1042	82875	82875	Category A	0.20385742	0.79199219	-0.50390625	-0.13891602	-0.24926758	0.43847656	0	1.381	8/11/2017	8	11	2017	13:29:01	48541	0.4	13	29	1	50	0.051513672	3.4933594	0.20849609	0.78637695	-0.51904297	0.33666992	0.016845703	0	0	0	0	0	0	0	0	0	0.96508789	0.034912109	0.025390625	-0.004638672	0.005371094	0.015136719	1.627	31267.12	0.06	-90.33	1.617
1043	82876	82876	Category A	0.20385742	0.77978516	-0.53979492	-0.13769531	-0.25317383	0.43579102	0	1.338	8/11/2017	8	11	2017	13:29:01	48541	0.5	13	29	1	50	0.051513672	3.4933594	0.20825195	0.78637695	-0.51928711	0.52099609	0.021728516	0	0	0	0	0	0	0	0	0	0.96508789	0.034912109	0.031494141	-0.004394531	-0.006591797	-0.020263672	1.393	31647.46	0.37	-581.43	1.997
1044	82877	82877	Category A	0.21582031	0.77978516	-0.47998047	-0.13525391	-0.24902344	0.44189453	0	1.997	8/11/2017	8	11	2017	13:29:01	48541	0.6	13	29	1	50	0.051513672	3.4933594	0.20849609	0.78662109	-0.51928711	0.5769043	0.040527344	0	0	0	0	0	0	0	0	0	0.96533203	0.034667969	0.053466797	0.007080078	-0.006835938	0.039306641	1.56	31371.24	-0.001	1.58	1.997
1045	82878	82878	Category A	0.20385742	0.79199219	-0.50390625	-0.13598633	-0.25170898	0.44067383	0	0.215	8/11/2017	8	11	2017	13:29:01	48541	0.7	13	29	1	50	0.051513672	3.4933594	0.20849609	0.78686523	-0.51879883	0.50439453	0.016601563	0	0	0	0	0	0	0	0	0	0.96533203	0.034667969	0.024902344	-0.004638672	0.004882813	0.014892578	1.419	31602.76	0.112	-185.33	1.531
1046	82879	82879	Category A	0.20385742	0.79199219	-0.51586914	-0.1394043	-0.25170898	0.43774414	0	2.055	8/11/2017	8	11	2017	13:29:01	48541	0.8	13	29	1	50	0.051513672	3.4933594	0.20874023	0.78662109	-0.51879883	0.46240234	0.007568359	0	0	0	0	0	0	0	0	0	0.96508789	0.034912109	0.012939453	-0.004882813	0.005126953	0.002929688	1.427	31589.13	0.051	-85.42	1.586
1047	82880	82880	Category A	0.21582031	0.76782227	-0.50390625	-0.13476563	-0.25390625	0.43554688	0	1.531	8/11/2017	8	11	2017	13:29:01	48541	0.9	13	29	1	50	0.051513672	3.4933594	0.20874023	0.78662109	-0.51879883	0.52148438	0.025146484	0	0	0	0	0	0	0	0	0	0.96533203	0.034667969	0.040771484	0.006835938	-0.018798828	0.014892578	1.468	31520.27	-0.222	393.51	1.586
1048	82881	82881	Category A	0.20385742	0.77978516	-0.51586914	-0.13134766	-0.25195313	0.44165039	0	1.427	8/11/2017	8	11	2017	13:29:02	48542	0	13	29	2	50	0.051513672	3.4933594	0.20849609	0.78662109	-0.51879883	0.42919922	0.008789063	0	0	0	0	0	0	0	0	0	0.96508789	0.034912109	0.014648438	-0.004638672	-0.006835938	0.002929688	1.25	31906.2	0.326	-560.15	1.586
1049	82882	82882	Category A	0.20385742	0.79199219	-0.52783203	-0.13378906	-0.25366211	0.43652344	0	1.586	8/11/2017	8	11	2017	13:29:02	48542	0.1	13	29	2	50	0.051513672	3.4933594	0.20849609	0.78662109	-0.51855469	0.29931641	0.011474609	0	0	0	0	0	0	0	0	0	0.96484375	0.03515625	0.019042969	-0.004638672	0.005126953	-0.009033203	1.578	31342.92	-0.06	95.44	1.586
1050	82883	82883	Category A	0.21582031	0.77978516	-0.51586914	-0.13720703	-0.25708008	0.4387207	0	0.69	8/11/2017	8	11	2017	13:29:02	48542	0.2	13	29	2	50	0.051513672	3.4933594	0.20849609	0.78662109	-0.51855469	0.22338867	0.010498047	0	0	0	0	0	0	0	0	0	0.96508789	0.034912109	0.017089844	0.007324219	-0.006835938	0.002685547	1.451	31548.63	0.18	-287.61	1.531
1051	82884	82884	Category A	0.21582031	0.77978516	-0.52783203	-0.13891602	-0.25463867	0.44091797	0	2.183	8/11/2017	8	11	2017	13:29:02	48542	0.3	13	29	2	50	0.051513672	3.4933594	0.20849609	0.78710938	-0.51879883	0.24731445	0.013671875	0	0	0	0	0	0	0	0	0	0.96557617	0.034423828	0.0234375	0.007080078	-0.007324219	-0.008789063	1.354	31715.81	0.308	-501.7	1.586
1052	82885	82885	Category A	0.20385742	0.79199219	-0.52783203	-0.13769531	-0.25317383	0.43676758	0	1.291	8/11/2017	8	11	2017	13:29:02	48542	0.4	13	29	2	50	0.051513672	3.4933594	0.20849609	0.78735352	-0.51904297	0.082519531	0.010742188	0	0	0	0	0	0	0	0	0	0.96582031	0.034179688	0.017822266	-0.004638672	0.004394531	-0.008544922	1.556	31377.57	-0.067	108.03	1.586
1053	82886	82886	Category A	0.21582031	0.79199219	-0.51586914	-0.13378906	-0.24829102	0.43847656	0	0.947	8/11/2017	8	11	2017	13:29:02	48542	0.5	13	29	2	50	0.051513672	3.4933594	0.20849609	0.78759766	-0.51953125	0.32983398	0.009033203	0	0	0	0	0	0	0	0	0	0.96630859	0.033691406	0.015136719	0.007080078	0.004150391	0.003662109	1.416	31607.88	0.179	-291.47	2.01
1054	82887	82887	Category A	0.17993164	0.80395508	-0.52783203	-0.13769531	-0.25170898	0.44165039	0	2.641	8/11/2017	8	11	2017	13:29:02	48542	0.6	13	29	2	50	0.051513672	3.4933594	0.20849609	0.78759766	-0.51928711	0.53076172	0.033935547	0	0	0	0	0	0	0	0	0	0.96606445	0.033935547	0.053222656	-0.028564453	0.016113281	-0.008300781	1.636	31253.4	-0.182	290.21	2.01
1055	82888	82888	Category A	0.2277832	0.80395508	-0.55175781	-0.13720703	-0.25537109	0.43774414	0	0.747	8/11/2017	8	11	2017	13:29:02	48542	0.7	13	29	2	50	0.051513672	3.4933594	0.20849609	0.78735352	-0.51904297	0.51074219	0.041259766	0	0	0	0	0	0	0	0	0	0.96582031	0.034179688	0.068359375	0.019287109	0.016357422	-0.032470703	1.559	31372.82	-0.086	139.16	1.907
1056	82889	82889	Category A	0.21582031	0.77978516	-0.51586914	-0.1394043	-0.25488281	0.44165039	0	2.01	8/11/2017	8	11	2017	13:29:02	48542	0.8	13	29	2	50	0.051513672	3.4933594	0.20849609	0.78735352	-0.51904297	0.4074707	0.010986328	0	0	0	0	0	0	0	0	0	0.96582031	0.034179688	0.018066406	0.007080078	-0.007568359	0.003173828	1.662	31214.11	-0.176	276.42	2.01
1057	82890	82890	Category A	0.2277832	0.77978516	-0.49194336	-0.13720703	-0.25512695	0.43969727	0	1.721	8/11/2017	8	11	2017	13:29:02	48542	0.9	13	29	2	50	0.051513672	3.4933594	0.20825195	0.78710938	-0.51855469	0.51757813	0.033691406	0	0	0	0	0	0	0	0	0	0.96533203	0.034667969	0.053466797	0.019287109	-0.007324219	0.026611328	1.905	30869.06	-0.579	896.81	2.01
1058	82891	82891	Category A	0.20385742	0.77978516	-0.51586914	-0.14111328	-0.25415039	0.43774414	0	1.907	8/11/2017	8	11	2017	13:29:03	48543	0	13	29	3	50	0.051513672	3.4933594	0.20800781	0.78735352	-0.51855469	0.38476563	0.009033203	0	0	0	0	0	0	0	0	0	0.96557617	0.034423828	0.014648438	-0.004150391	-0.007568359	0.002685547	1.729	31115.09	-0.136	204.42	2.01
1059	82892	82892	Category A	0.21582031	0.79199219	-0.51586914	-0.14135742	-0.24780273	0.43481445	0	2.404	8/11/2017	8	11	2017	13:29:03	48543	0.1	13	29	3	50	0.051513672	3.4933594	0.20800781	0.78662109	-0.51855469	0.022949219	0.009765625	0	0	0	0	0	0	0	0	0	0.96484375	0.03515625	0.015625	0.007568359	0.005126953	0.002685547	1.966	30788.08	-0.427	616.54	2.01
1060	82893	82893	Category A	0.21582031	0.77978516	-0.52783203	-0.13598633	-0.25146484	0.43652344	0	1.59	8/11/2017	8	11	2017	13:29:03	48543	0.2	13	29	3	50	0.051513672	3.4933594	0.20800781	0.78662109	-0.51855469	0.20556641	0.013671875	0	0	0	0	0	0	0	0	0	0.96484375	0.03515625	0.023681641	0.007568359	-0.006835938	-0.009033203	1.815	30992.46	-0.223	328.61	1.957
1061	82894	82894	Category A	0.21582031	0.79199219	-0.49194336	-0.13769531	-0.25170898	0.43676758	0	2.168	8/11/2017	8	11	2017	13:29:03	48543	0.3	13	29	3	50	0.051513672	3.4933594	0.20825195	0.78662109	-0.51806641	0.18774414	0.027587891	0	0	0	0	0	0	0	0	0	0.96459961	0.035400391	0.038818359	0.007324219	0.005126953	0.026123047	1.854	30938.39	-0.235	340.98	1.957
1062	82895	82895	Category A	0.21582031	0.77978516	-0.50390625	-0.13208008	-0.24609375	0.43847656	0	1.1	8/11/2017	8	11	2017	13:29:03	48543	0.4	13	29	3	50	0.051513672	3.4933594	0.20825195	0.78662109	-0.51757813	0.14697266	0.017089844	0	0	0	0	0	0	0	0	0	0.96435547	0.035644531	0.028076172	0.007324219	-0.006835938	0.013671875	1.797	31017.73	-0.41	640.15	1.957
1063	82896	82896	Category A	0.20385742	0.77978516	-0.52783203	-0.13720703	-0.25390625	0.43945313	0	1.957	8/11/2017	8	11	2017	13:29:03	48543	0.5	13	29	3	50	0.051513672	3.4933594	0.20800781	0.78637695	-0.51757813	0.21972656	0.012695313	0	0	0	0	0	0	0	0	0	0.96435547	0.035644531	0.020996094	-0.004150391	-0.006591797	-0.010009766	1.501	31465.96	0.041	-66.14	1.936
1064	82897	82897	Category A	0.20385742	0.79199219	-0.53979492	-0.13549805	-0.24975586	0.44165039	0	1.567	8/11/2017	8	11	2017	13:29:03	48543	0.6	13	29	3	50	0.051513672	3.4933594	0.20825195	0.78613281	-0.51757813	0.23364258	0.022949219	0	0	0	0	0	0	0	0	0	0.96411133	0.035888672	0.031982422	-0.004394531	0.005615234	-0.021972656	1.559	31372.82	-0.198	330.61	1.936
1065	82898	82898	Category A	0.20385742	0.79199219	-0.53979492	-0.14111328	-0.25170898	0.43969727	0	0.629	8/11/2017	8	11	2017	13:29:03	48543	0.7	13	29	3	50	0.051513672	3.4933594	0.20849609	0.78637695	-0.51757813	0.03515625	0.023193359	0	0	0	0	0	0	0	0	0	0.96435547	0.035644531	0.032226563	-0.004638672	0.005371094	-0.021972656	1.373	31682.32	-0.035	61.99	1.596
1066	82899	82899	Category A	0.20385742	0.79199219	-0.51586914	-0.14013672	-0.25415039	0.43579102	0	1.936	8/11/2017	8	11	2017	13:29:03	48543	0.8	13	29	3	50	0.051513672	3.4933594	0.20849609	0.78637695	-0.51733398	0.31665039	0.007324219	0	0	0	0	0	0	0	0	0	0.96411133	0.035888672	0.01171875	-0.004638672	0.005371094	0.001464844	1.455	31541.93	-0.132	229.36	1.897
1067	82900	82900	Category A	0.19189453	0.77978516	-0.52783203	-0.13037109	-0.24731445	0.44067383	0	1.049	8/11/2017	8	11	2017	13:29:03	48543	0.9	13	29	3	50	0.051513672	3.4933594	0.20849609	0.78613281	-0.51733398	0.37768555	0.020507813	0	0	0	0	0	0	0	0	0	0.96386719	0.036132813	0.033203125	-0.016601563	-0.006347656	-0.010253906	1.445	31558.7	-0.256	465.22	1.897
1068	82901	82901	Category A	0.20385742	0.81591797	-0.52783203	-0.14013672	-0.25317383	0.4387207	0	1.596	8/11/2017	8	11	2017	13:29:04	48544	0	13	29	4	50	0.051513672	3.4933594	0.20800781	0.78588867	-0.51757813	0.60571289	0.031738281	0	0	0	0	0	0	0	0	0	0.96386719	0.036132813	0.044189453	-0.004150391	0.029785156	-0.010009766	1.518	31438.36	-0.091	150.77	1.936
1069	82902	82902	Category A	0.21582031	0.77978516	-0.52783203	-0.13769531	-0.25317383	0.43359375	0	1.897	8/11/2017	8	11	2017	13:29:04	48544	0.1	13	29	4	50	0.051513672	3.4933594	0.20800781	0.78588867	-0.51733398	1.0270996	0.014160156	0	0	0	0	0	0	0	0	0	0.96362305	0.036376953	0.024169922	0.007568359	-0.006103516	-0.010253906	1.787	31031.86	-0.422	664.52	1.936
1070	82903	82903	Category A	0.20385742	0.76782227	-0.55175781	-0.1394043	-0.25	0.43652344	0	2.003	8/11/2017	8	11	2017	13:29:04	48544	0.2	13	29	4	50	0.051513672	3.4933594	0.20800781	0.78564453	-0.5168457	1.3300781	0.039306641	0	0	0	0	0	0	0	0	0	0.96337891	0.036621094	0.056884766	-0.004150391	-0.017822266	-0.034667969	1.757	31074.63	-0.197	296.61	2.003
1071	82904	82904	Category A	0.21582031	0.76782227	-0.55175781	-0.14038086	-0.25463867	0.4387207	0	2.244	8/11/2017	8	11	2017	13:29:04	48544	0.3	13	29	4	50	0.051513672	3.4933594	0.20800781	0.78540039	-0.51708984	1.4848633	0.039550781	0	0	0	0	0	0	0	0	0	0.96313477	0.036865234	0.060058594	0.007568359	-0.017578125	-0.034423828	1.949	30810.44	-0.275	385.7	2.003
1072	82905	82905	Category A	0.20385742	0.77978516	-0.52783203	-0.13891602	-0.25317383	0.4387207	0	1.753	8/11/2017	8	11	2017	13:29:04	48544	0.4	13	29	4	50	0.051513672	3.4933594	0.20825195	0.78515625	-0.51708984	1.4401855	0.012695313	0	0	0	0	0	0	0	0	0	0.96289063	0.037109375	0.020507813	-0.004394531	-0.005371094	-0.010498047	1.859	30931.52	-0.415	628.87	2.003
1073	82906	82906	Category A	0.20385742	0.77978516	-0.55175781	-0.1394043	-0.25390625	0.43676758	0	2.204	8/11/2017	8	11	2017	13:29:04	48544	0.5	13	29	4	50	0.051513672	3.4933594	0.20825195	0.78491211	-0.51782227	1.3974609	0.034423828	0	0	0	0	0	0	0	0	0	0.96337891	0.036621094	0.043457031	-0.004394531	-0.005126953	-0.033691406	1.782	31038.95	-0.232	348.14	2.003
1074	82907	82907	Category A	0.19189453	0.79199219	-0.51586914	-0.13891602	-0.25268555	0.44165039	0	1.055	8/11/2017	8	11	2017	13:29:04	48544	0.6	13	29	4	50	0.051513672	3.4933594	0.20849609	0.78515625	-0.51782227	1.2729492	0.018066406	0	0	0	0	0	0	0	0	0	0.96337891	0.036621094	0.025390625	-0.016601563	0.006591797	0.001953125	1.758	31073.2	-0.305	472.08	1.861
1075	82908	82908	Category A	0.19189453	0.79199219	-0.50390625	-0.1394043	-0.25097656	0.4387207	0	1.436	8/11/2017	8	11	2017	13:29:04	48544	0.7	13	29	4	50	0.051513672	3.4933594	0.20825195	0.78491211	-0.51782227	0.88037109	0.022705078	0	0	0	0	0	0	0	0	0	0.96337891	0.036621094	0.037353516	-0.016357422	0.006835938	0.013916016	1.565	31363.34	-0.124	202.1	1.861
1076	82909	82909	Category A	0.19189453	0.80395508	-0.51586914	-0.13867188	-0.25634766	0.43969727	0	1.861	8/11/2017	8	11	2017	13:29:04	48544	0.8	13	29	4	50	0.051513672	3.4933594	0.20825195	0.78466797	-0.51806641	0.46850586	0.025390625	0	0	0	0	0	0	0	0	0	0.96289063	0.037109375	0.037841797	-0.016357422	0.019042969	0.002197266	1.61	31293.21	-0.347	588.51	1.861
1077	82910	82910	Category A	0.20385742	0.79199219	-0.49194336	-0.13867188	-0.25634766	0.43969727	0	1.083	8/11/2017	8	11	2017	13:29:04	48544	0.9	13	29	4	50	0.051513672	3.4933594	0.20776367	0.78466797	-0.51806641	0.13671875	0.02734375	0	0	0	0	0	0	0	0	0	0.96313477	0.036865234	0.037353516	-0.00390625	0.007080078	0.026123047	1.478	31503.71	-0.436	825.41	1.861
1078	82911	82911	Category A	0.20385742	0.77978516	-0.50390625	-0.1394043	-0.25390625	0.44091797	0	2.023	8/11/2017	8	11	2017	13:29:05	48545	0	13	29	5	50	0.051513672	3.4933594	0.20776367	0.78442383	-0.51782227	0.14501953	0.015136719	0	0	0	0	0	0	0	0	0	0.96264648	0.037353516	0.022705078	-0.00390625	-0.004638672	0.013916016	1.679	31188.68	-0.396	655.76	1.861
1079	82912	82912	Category A	0.20385742	0.77978516	-0.50390625	-0.13647461	-0.25415039	0.4387207	0	1.41	8/11/2017	8	11	2017	13:29:05	48545	0.1	13	29	5	50	0.051513672	3.4933594	0.20800781	0.78442383	-0.51806641	0.36791992	0.015380859	0	0	0	0	0	0	0	0	0	0.96289063	0.037109375	0.023193359	-0.004150391	-0.004638672	0.014160156	1.742	31096.24	-0.535	892.45	1.861
1080	82913	82913	Category A	0.20385742	0.76782227	-0.51586914	-0.14038086	-0.25585938	0.43481445	0	2.262	8/11/2017	8	11	2017	13:29:05	48545	0.2	13	29	5	50	0.051513672	3.4933594	0.20800781	0.78466797	-0.51806641	0.54785156	0.017578125	0	0	0	0	0	0	0	0	0	0.96313477	0.036865234	0.0234375	-0.004150391	-0.016845703	0.002197266	1.741	31097.69	-0.438	709.95	2.023
1081	82914	82914	Category A	0.20385742	0.79199219	-0.50390625	-0.13549805	-0.25146484	0.4387207	0	1.818	8/11/2017	8	11	2017	13:29:05	48545	0.3	13	29	5	50	0.051513672	3.4933594	0.20751953	0.78442383	-0.51806641	0.71679688	0.016601563	0	0	0	0	0	0	0	0	0	0.96289063	0.037109375	0.025634766	-0.003662109	0.007324219	0.014160156	1.965	30789.39	-0.629	958.51	2.023
1082	82915	82915	Category A	0.20385742	0.79199219	-0.52783203	-0.1394043	-0.25463867	0.43774414	0	1.85	8/11/2017	8	11	2017	13:29:05	48545	0.4	13	29	5	50	0.051513672	3.4933594	0.20751953	0.78442383	-0.51855469	0.78442383	0.012451172	0	0	0	0	0	0	0	0	0	0.96289063	0.037109375	0.020263672	-0.003662109	0.007324219	-0.009033203	1.687	31176.79	-0.469	790.57	1.862
1083	82916	82916	Category A	0.2277832	0.76782227	-0.51586914	-0.1394043	-0.25219727	0.43457031	0	2.427	8/11/2017	8	11	2017	13:29:05	48545	0.5	13	29	5	50	0.051513672	3.4933594	0.20751953	0.78417969	-0.51879883	0.78710938	0.025878906	0	0	0	0	0	0	0	0	0	0.96289063	0.037109375	0.039306641	0.020019531	-0.016357422	0.002929688	1.763	31066.03	-0.466	752.6	1.862
1084	82917	82917	Category A	0.20385742	0.76782227	-0.50390625	-0.13793945	-0.25341797	0.44067383	0	0.36	8/11/2017	8	11	2017	13:29:05	48545	0.6	13	29	5	50	0.051513672	3.4933594	0.20800781	0.78417969	-0.51855469	0.72412109	0.022460938	0	0	0	0	0	0	0	0	0	0.96313477	0.036865234	0.035644531	-0.004150391	-0.016357422	0.014648438	1.559	31372.82	-0.399	708.79	1.85
1085	82918	82918	Category A	0.2277832	0.76782227	-0.51586914	-0.13720703	-0.25170898	0.4375	0	1.862	8/11/2017	8	11	2017	13:29:05	48545	0.7	13	29	5	50	0.051513672	3.4933594	0.20800781	0.78417969	-0.51879883	0.52148438	0.025634766	0	0	0	0	0	0	0	0	0	0.96313477	0.036865234	0.0390625	0.01953125	-0.016357422	0.002929688	1.531	31417.43	-0.441	808.4	1.85
1086	82919	82919	Category A	0.21582031	0.77978516	-0.52783203	-0.14257813	-0.24926758	0.43457031	0	1.038	8/11/2017	8	11	2017	13:29:05	48545	0.8	13	29	5	50	0.051513672	3.4933594	0.20825195	0.78417969	-0.51928711	0.51025391	0.012207031	0	0	0	0	0	0	0	0	0	0.96337891	0.036621094	0.020507813	0.007324219	-0.004394531	-0.008300781	1.478	31503.71	-0.601	1212.71	1.652
1087	82920	82920	Category A	0.21582031	0.80395508	-0.50390625	-0.13818359	-0.25732422	0.43676758	0	1.652	8/11/2017	8	11	2017	13:29:05	48545	0.9	13	29	5	50	0.051513672	3.4933594	0.20849609	0.78417969	-0.51928711	0.3449707	0.025878906	0	0	0	0	0	0	0	0	0	0.96337891	0.036621094	0.042236328	0.007324219	0.01953125	0.015380859	1.246	31913.78	-0.463	1050.52	1.652
1088	82921	82921	Category A	0.2277832	0.77978516	-0.50390625	-0.13867188	-0.25537109	0.43774414	0	1.53	8/11/2017	8	11	2017	13:29:06	48546	0	13	29	6	50	0.051513672	3.4933594	0.20825195	0.78442383	-0.51928711	0.17675781	0.025146484	0	0	0	0	0	0	0	0	0	0.96362305	0.036376953	0.039550781	0.019287109	-0.004638672	0.015380859	1.576	31346.05	-0.634	1211.28	1.652
1089	82922	82922	Category A	0.20385742	0.77978516	-0.52783203	-0.14257813	-0.25	0.43579102	0	1.037	8/11/2017	8	11	2017	13:29:06	48546	0.1	13	29	6	50	0.051513672	3.4933594	0.20849609	0.78466797	-0.51928711	0.12329102	0.010742188	0	0	0	0	0	0	0	0	0	0.96386719	0.036132813	0.017822266	-0.004638672	-0.004882813	-0.008300781	1.518	31438.36	-0.391	710.34	1.652
1090	82923	82923	Category A	0.2277832	0.80395508	-0.53979492	-0.13793945	-0.25097656	0.4375	0	2.341	8/11/2017	8	11	2017	13:29:06	48546	0.2	13	29	6	50	0.051513672	3.4933594	0.20849609	0.78491211	-0.51977539	0.003417969	0.033447266	0	0	0	0	0	0	0	0	0	0.96435547	0.035644531	0.057861328	0.019042969	0.018798828	-0.019775391	1.631	31261.02	-0.398	677.51	1.714
1091	82924	82924	Category A	0.20385742	0.80395508	-0.53979492	-0.13452148	-0.25048828	0.44165039	0	1.515	8/11/2017	8	11	2017	13:29:06	48546	0.3	13	29	6	50	0.051513672	3.4933594	0.20849609	0.78515625	-0.52001953	0.001708984	0.02734375	0	0	0	0	0	0	0	0	0	0.96459961	0.035400391	0.04296875	-0.004638672	0.018554688	-0.01953125	1.662	31214.11	-0.373	619.24	1.714
1092	82925	82925	Category A	0.20385742	0.79199219	-0.55175781	-0.14038086	-0.25219727	0.44067383	0	1.714	8/11/2017	8	11	2017	13:29:06	48546	0.4	13	29	6	50	0.051513672	3.4933594	0.20849609	0.78540039	-0.52001953	0.028320313	0.032470703	0	0	0	0	0	0	0	0	0	0.96484375	0.03515625	0.042724609	-0.004638672	0.006347656	-0.031494141	1.489	31485.6	0.378	-565.03	1.714
1093	82926	82926	Category A	0.21582031	0.79199219	-0.51586914	-0.13720703	-0.25512695	0.44189453	0	1.835	8/11/2017	8	11	2017	13:29:06	48546	0.5	13	29	6	50	0.051513672	3.4933594	0.20849609	0.78540039	-0.51977539	0.14208984	0.010498047	0	0	0	0	0	0	0	0	0	0.96459961	0.035400391	0.017822266	0.007324219	0.006347656	0.00390625	1.595	31316.41	0.261	-380.77	1.714
1094	82927	82927	Category A	0.21582031	0.77978516	-0.51586914	-0.13696289	-0.25219727	0.43652344	0	0.495	8/11/2017	8	11	2017	13:29:06	48546	0.6	13	29	6	50	0.051513672	3.4933594	0.20849609	0.78540039	-0.52001953	0.25927734	0.010009766	0	0	0	0	0	0	0	0	0	0.96459961	0.035400391	0.017089844	0.007324219	-0.005615234	0.004150391	1.454	31543.61	0.572	-833.23	1.67
1095	82928	82928	Category A	0.21582031	0.79199219	-0.51586914	-0.13574219	-0.25390625	0.43774414	0	1.67	8/11/2017	8	11	2017	13:29:06	48546	0.7	13	29	6	50	0.051513672	3.4933594	0.20874023	0.78491211	-0.51977539	0.29541016	0.010498047	0	0	0	0	0	0	0	0	0	0.96435547	0.035644531	0.017822266	0.006835938	0.006835938	0.00390625	1.473	31511.98	0.476	-701.54	1.714
1096	82929	82929	Category A	0.20385742	0.77978516	-0.50390625	-0.13891602	-0.25341797	0.44189453	0	1.497	8/11/2017	8	11	2017	13:29:06	48546	0.8	13	29	6	50	0.051513672	3.4933594	0.20849609	0.78491211	-0.51928711	0.18725586	0.016845703	0	0	0	0	0	0	0	0	0	0.96411133	0.035888672	0.025390625	-0.004638672	-0.005126953	0.015380859	1.486	31490.53	1.068	-1393.81	1.67
1097	82930	82930	Category A	0.19189453	0.79199219	-0.50390625	-0.13671875	-0.25073242	0.44189453	0	1.632	8/11/2017	8	11	2017	13:29:06	48546	0.9	13	29	6	50	0.051269531	3.5545898	0.20849609	0.78515625	-0.51928711	0.075683594	0.023681641	0	0	0	0	0	0	0	0	0	0.96435547	0.035644531	0.038818359	-0.016601563	0.006591797	0.015380859	1.326	31765.87	1.312	-1757.07	1.67
1098	82931	82931	Category A	0.19189453	0.77978516	-0.52783203	-0.14160156	-0.25732422	0.44189453	0	1.79	8/11/2017	8	11	2017	13:29:07	48547	0	13	29	7	50	0.051269531	3.5545898	0.20874023	0.78515625	-0.51953125	0.031982422	0.019287109	0	0	0	0	0	0	0	0	0	0.96435547	0.035644531	0.030273438	-0.016845703	-0.005371094	-0.008056641	1.593	31319.51	0.73	-968.32	1.67
1099	82932	82932	Category A	0.20385742	0.77978516	-0.51586914	-0.13867188	-0.25537109	0.43774414	0	0.874	8/11/2017	8	11	2017	13:29:07	48547	0.1	13	29	7	50	0.051269531	3.5545898	0.20874023	0.78540039	-0.51953125	0.066650391	0.008300781	0	0	0	0	0	0	0	0	0	0.96459961	0.035400391	0.014404297	-0.004882813	-0.005615234	0.003662109	1.539	31404.62	0.968	-1257.68	1.79
1100	82933	82933	Category A	0.20385742	0.77978516	-0.50390625	-0.13867188	-0.25561523	0.4387207	0	2.099	8/11/2017	8	11	2017	13:29:07	48547	0.2	13	29	7	50	0.051269531	3.5545898	0.20874023	0.78540039	-0.51928711	0.075927734	0.017089844	0	0	0	0	0	0	0	0	0	0.96459961	0.035400391	0.026123047	-0.004882813	-0.005615234	0.015380859	1.592	31321.07	0.674	-903.95	1.792
1101	82934	82934	Category A	0.21582031	0.76782227	-0.49194336	-0.13916016	-0.25488281	0.44189453	0	1.343	8/11/2017	8	11	2017	13:29:07	48547	0.3	13	29	7	50	0.051269531	3.5545898	0.20849609	0.78588867	-0.51928711	0.055175781	0.033447266	0	0	0	0	0	0	0	0	0	0.96484375	0.03515625	0.052734375	0.007080078	-0.018066406	0.02734375	1.619	31279.37	1.08	-1333	1.792
1102	82935	82935	Category A	0.19189453	0.76782227	-0.52783203	-0.1394043	-0.25170898	0.43774414	0	1.818	8/11/2017	8	11	2017	13:29:07	48547	0.4	13	29	7	50	0.051269531	3.5545898	0.20849609	0.78588867	-0.51953125	0.054443359	0.025878906	0	0	0	0	0	0	0	0	0	0.96508789	0.034912109	0.04296875	-0.016601563	-0.018066406	-0.008056641	1.387	31657.88	0.545	-824.92	1.803
1103	82936	82936	Category A	0.20385742	0.76782227	-0.51586914	-0.13354492	-0.25073242	0.43945313	0	1.792	8/11/2017	8	11	2017	13:29:07	48547	0.5	13	29	7	50	0.051269531	3.5545898	0.20849609	0.78613281	-0.52001953	0.088623047	0.019287109	0	0	0	0	0	0	0	0	0	0.96533203	0.034667969	0.02734375	-0.004638672	-0.018310547	0.004150391	1.542	31399.82	0.467	-667.61	1.803
1104	82937	82937	Category A	0.21582031	0.79199219	-0.51586914	-0.13867188	-0.25390625	0.4387207	0	0.398	8/11/2017	8	11	2017	13:29:07	48547	0.6	13	29	7	50	0.051269531	3.5545898	0.20849609	0.78613281	-0.52001953	0.068847656	0.010009766	0	0	0	0	0	0	0	0	0	0.96557617	0.034423828	0.017089844	0.007080078	0.005615234	0.004150391	1.361	31703.43	0.681	-1013.45	1.792
1105	82938	82938	Category A	0.20385742	0.79199219	-0.51586914	-0.13793945	-0.25195313	0.43945313	0	1.803	8/11/2017	8	11	2017	13:29:07	48547	0.7	13	29	7	50	0.051269531	3.5545898	0.20874023	0.78613281	-0.51953125	0.32397461	0.008544922	0	0	0	0	0	0	0	0	0	0.96508789	0.034912109	0.014404297	-0.004882813	0.005615234	0.003662109	1.338	31744.31	1.245	-1678.2	1.792
1106	82939	82939	Category A	0.20385742	0.79199219	-0.51586914	-0.14111328	-0.25244141	0.44189453	0	1.013	8/11/2017	8	11	2017	13:29:07	48547	0.8	13	29	7	50	0.051269531	3.5545898	0.20922852	0.78613281	-0.51904297	0.34106445	0.008544922	0	0	0	0	0	0	0	0	0	0.96508789	0.034912109	0.014404297	-0.005371094	0.005615234	0.003173828	1.323	31771.29	1.413	-1862.24	1.731
1107	82940	82940	Category A	0.20385742	0.76782227	-0.52783203	-0.14208984	-0.2565918	0.4387207	0	1.205	8/11/2017	8	11	2017	13:29:07	48547	0.9	13	29	7	50	0.051269531	3.5545898	0.20947266	0.78613281	-0.51879883	0.039306641	0.020996094	0	0	0	0	0	0	0	0	0	0.96484375	0.03515625	0.032714844	-0.005615234	-0.018310547	-0.008789063	1.189	32023.92	1.17	-1713.7	1.731
1108	82941	82941	Category A	0.2277832	0.79199219	-0.50390625	-0.13476563	-0.25390625	0.43969727	0	1.731	8/11/2017	8	11	2017	13:29:08	48548	0	13	29	8	50	0.051269531	3.5545898	0.2097168	0.78637695	-0.51879883	0.004638672	0.023925781	0	0	0	0	0	0	0	0	0	0.96533203	0.034667969	0.038330078	0.017822266	0.005371094	0.014892578	1.427	31589.13	1.145	-1511.44	1.731
1109	82942	82942	Category A	0.20385742	0.77978516	-0.49194336	-0.13867188	-0.25561523	0.43579102	0	0.985	8/11/2017	8	11	2017	13:29:08	48548	0.1	13	29	8	50	0.051269531	3.5545898	0.2097168	0.78588867	-0.51855469	0.086914063	0.027832031	0	0	0	0	0	0	0	0	0	0.96459961	0.035400391	0.038818359	-0.005859375	-0.006103516	0.026611328	1.365	31696.38	1.084	-1486.41	1.731
1110	82943	82943	Category A	0.20385742	0.76782227	-0.52783203	-0.13891602	-0.25317383	0.4387207	0	1.83	8/11/2017	8	11	2017	13:29:08	48548	0.2	13	29	8	50	0.051269531	3.5545898	0.20947266	0.78588867	-0.51806641	0.091064453	0.021240234	0	0	0	0	0	0	0	0	0	0.96435547	0.035644531	0.033447266	-0.005615234	-0.018066406	-0.009521484	1.56	31371.24	0.84	-1107.06	1.83
1111	82944	82944	Category A	0.21582031	0.76782227	-0.50390625	-0.13720703	-0.25390625	0.44067383	0	1.428	8/11/2017	8	11	2017	13:29:08	48548	0.3	13	29	8	50	0.051269531	3.5545898	0.2097168	0.78613281	-0.51806641	0.017333984	0.023925781	0	0	0	0	0	0	0	0	0	0.96459961	0.035400391	0.038574219	0.005859375	-0.018310547	0.014160156	1.674	31196.14	0.142	-205.08	1.83
1112	82945	82945	Category A	0.21582031	0.77978516	-0.56396484	-0.13891602	-0.25341797	0.43969727	0	2.181	8/11/2017	8	11	2017	13:29:08	48548	0.4	13	29	8	50	0.051269531	3.5545898	0.2097168	0.78613281	-0.51757813	0.16015625	0.047119141	0	0	0	0	0	0	0	0	0	0.96435547	0.035644531	0.05859375	0.005859375	-0.006347656	-0.046142578	1.444	31560.39	0.228	-361.26	1.83
1113	82946	82946	Category A	0.2277832	0.79199219	-0.53979492	-0.13964844	-0.25634766	0.43579102	0	1.894	8/11/2017	8	11	2017	13:29:08	48548	0.5	13	29	8	50	0.051269531	3.5545898	0.2097168	0.78613281	-0.51757813	0.42724609	0.028808594	0	0	0	0	0	0	0	0	0	0.96435547	0.035644531	0.045654297	0.017822266	0.005615234	-0.021972656	1.55	31387.09	0.125	-192.44	1.83
1114	82947	82947	Category A	0.21582031	0.77978516	-0.52783203	-0.13916016	-0.24829102	0.44189453	0	0.35	8/11/2017	8	11	2017	13:29:08	48548	0.6	13	29	8	50	0.051269531	3.5545898	0.20996094	0.78613281	-0.5168457	0.49853516	0.013671875	0	0	0	0	0	0	0	0	0	0.96411133	0.035888672	0.022949219	0.005615234	-0.006347656	-0.010742188	1.453	31545.28	0.173	-276.63	1.622
1115	82948	82948	Category A	0.20385742	0.77978516	-0.51586914	-0.1394043	-0.25097656	0.43774414	0	1.622	8/11/2017	8	11	2017	13:29:08	48548	0.7	13	29	8	50	0.051269531	3.5545898	0.21044922	0.78588867	-0.5168457	0.28613281	0.009033203	0	0	0	0	0	0	0	0	0	0.96386719	0.036132813	0.013916016	-0.006591797	-0.006103516	0.000976563	1.441	31565.44	0.637	-920.9	1.622
1116	82949	82949	Category A	0.17993164	0.79199219	-0.51586914	-0.13964844	-0.25537109	0.44091797	0	1.246	8/11/2017	8	11	2017	13:29:08	48548	0.8	13	29	8	50	0.051269531	3.5545898	0.21069336	0.78564453	-0.5168457	0.11132813	0.031494141	0	0	0	0	0	0	0	0	0	0.96386719	0.036132813	0.038085938	-0.030761719	0.006103516	0.000976563	1.263	31881.72	0.809	-1229.65	1.353
1117	82950	82950	Category A	0.20385742	0.77978516	-0.46777344	-0.13867188	-0.25561523	0.44067383	0	1.353	8/11/2017	8	11	2017	13:29:08	48548	0.9	13	29	8	50	0.051269531	3.5545898	0.2109375	0.78540039	-0.5168457	0.26928711	0.050048828	0	0	0	0	0	0	0	0	0	0.96362305	0.036376953	0.062011719	-0.007080078	-0.005615234	0.049072266	1.042	32329.12	0.997	-1635.32	1.353
1118	82951	82951	Category A	0.21582031	0.77978516	-0.49194336	-0.1394043	-0.25634766	0.43774414	0	1.117	8/11/2017	8	11	2017	13:29:09	48549	0	13	29	9	50	0.051269531	3.5545898	0.21118164	0.78491211	-0.51733398	0.39282227	0.026123047	0	0	0	0	0	0	0	0	0	0.96337891	0.036621094	0.03515625	0.004394531	-0.005126953	0.025390625	1.283	31844.44	0.891	-1318.02	1.353
1119	82952	82952	Category A	0.19189453	0.80395508	-0.53979492	-0.13867188	-0.25390625	0.4387207	0	0.567	8/11/2017	8	11	2017	13:29:09	48549	0.1	13	29	9	50	0.051269531	3.5545898	0.21118164	0.78491211	-0.51757813	0.43041992	0.034667969	0	0	0	0	0	0	0	0	0	0.96362305	0.036376953	0.060058594	-0.019287109	0.018798828	-0.021972656	1.207	31988.69	0.784	-1233.22	1.353
1120	82953	82953	Category A	0.19189453	0.77978516	-0.52783203	-0.14282227	-0.25585938	0.44189453	0	1.796	8/11/2017	8	11	2017	13:29:09	48549	0.2	13	29	9	50	0.051269531	3.5545898	0.21118164	0.78491211	-0.51757813	0.33862305	0.022216797	0	0	0	0	0	0	0	0	0	0.96362305	0.036376953	0.034667969	-0.019287109	-0.005126953	-0.010009766	1.303	31807.64	0.839	-1242.32	1.556
1121	82954	82954	Category A	0.19189453	0.79199219	-0.52783203	-0.13867188	-0.25561523	0.44067383	0	1.168	8/11/2017	8	11	2017	13:29:09	48549	0.3	13	29	9	50	0.051269531	3.5545898	0.21118164	0.78515625	-0.51733398	0.23022461	0.022705078	0	0	0	0	0	0	0	0	0	0.96386719	0.036132813	0.036132813	-0.019287109	0.006591797	-0.010253906	1.336	31747.9	0.415	-664.64	1.556
1122	82955	82955	Category A	0.21582031	0.76782227	-0.52783203	-0.14038086	-0.25219727	0.43774414	0	1.817	8/11/2017	8	11	2017	13:29:09	48549	0.4	13	29	9	50	0.051269531	3.5545898	0.21118164	0.78491211	-0.51733398	0.12280273	0.020507813	0	0	0	0	0	0	0	0	0	0.96362305	0.036376953	0.031982422	0.004394531	-0.017089844	-0.010253906	1.218	31967.36	0.3	-529	1.556
1123	82956	82956	Category A	0.23999023	0.79199219	-0.52783203	-0.13891602	-0.25195313	0.43945313	0	1.556	8/11/2017	8	11	2017	13:29:09	48549	0.5	13	29	9	50	0.051269531	3.5545898	0.21118164	0.78491211	-0.51733398	0.1328125	0.03125	0	0	0	0	0	0	0	0	0	0.96337891	0.036621094	0.046142578	0.028564453	0.006835938	-0.010253906	1.297	31818.63	0.24	-410.82	1.556
1124	82957	82957	Category A	0.21582031	0.77978516	-0.50390625	-0.13598633	-0.25146484	0.43652344	0	0.405	8/11/2017	8	11	2017	13:29:09	48549	0.6	13	29	9	50	0.051269531	3.5545898	0.21069336	0.78491211	-0.51733398	0.47631836	0.015380859	0	0	0	0	0	0	0	0	0	0.96362305	0.036376953	0.023925781	0.004882813	-0.005126953	0.013427734	1.16	32081.61	0.286	-524.59	1.168
1125	82958	82958	Category A	0.21582031	0.79199219	-0.52783203	-0.13769531	-0.25170898	0.43774414	0	1.043	8/11/2017	8	11	2017	13:29:09	48549	0.7	13	29	9	50	0.051269531	3.5545898	0.21069336	0.78515625	-0.51757813	0.68701172	0.012939453	0	0	0	0	0	0	0	0	0	0.96386719	0.036132813	0.021728516	0.004882813	0.006591797	-0.010009766	1.09	32225.83	0.317	-602.52	1.043
1126	82959	82959	Category A	0.21582031	0.77978516	-0.51586914	-0.1394043	-0.25170898	0.4387207	0	0.971	8/11/2017	8	11	2017	13:29:09	48549	0.8	13	29	9	50	0.051269531	3.5545898	0.21020508	0.78540039	-0.51782227	0.66186523	0.008056641	0	0	0	0	0	0	0	0	0	0.96386719	0.036132813	0.012939453	0.005371094	-0.005615234	0.001953125	0.877	32716.42	0.907	-1680.31	0.993
1127	82960	82960	Category A	0.20385742	0.79199219	-0.50390625	-0.13452148	-0.24975586	0.43847656	0	0.752	8/11/2017	8	11	2017	13:29:09	48549	0.9	13	29	9	50	0.051269531	3.5545898	0.21020508	0.78564453	-0.51757813	0.4765625	0.016601563	0	0	0	0	0	0	0	0	0	0.96411133	0.035888672	0.026611328	-0.006347656	0.006103516	0.013671875	0.783	32964.3	0.836	-1684.93	0.993
1128	82961	82961	Category A	0.21582031	0.80395508	-0.52783203	-0.13623047	-0.24658203	0.43334961	0	0.536	8/11/2017	8	11	2017	13:29:10	48550	0	13	29	10	50	0.051269531	3.5545898	0.21020508	0.78540039	-0.51806641	0.41992188	0.021484375	0	0	0	0	0	0	0	0	0	0.96411133	0.035888672	0.033447266	0.005371094	0.018310547	-0.009521484	0.942	32557.33	0.918	-1627.18	1.043
1129	82962	82962	Category A	0.21582031	0.80395508	-0.56396484	-0.13891602	-0.25341797	0.43969727	0	0.993	8/11/2017	8	11	2017	13:29:10	48550	0.111	13	29	10	50	0.051269531	3.5545898	0.21020508	0.78540039	-0.51806641	0.41894531	0.049560547	0	0	0	0	0	0	0	0	0	0.96411133	0.035888672	0.069580078	0.005371094	0.018310547	-0.045654297	1.127	32148.7	0.661	-1118.26	1.357
1130	82963	82963	Category A	0.21582031	0.80395508	-0.53979492	-0.13818359	-0.25390625	0.43481445	0	1.357	8/11/2017	8	11	2017	13:29:10	48550	0.222	13	29	10	50	0.051269531	3.5545898	0.21020508	0.78540039	-0.51782227	0.38110352	0.029052734	0	0	0	0	0	0	0	0	0	0.96411133	0.035888672	0.045654297	0.005371094	0.018310547	-0.021728516	1.233	31938.53	0.532	-875.36	1.357
1131	82964	82964	Category A	0.20385742	0.79199219	-0.52783203	-0.13867188	-0.25170898	0.43774414	0	2.157	8/11/2017	8	11	2017	13:29:10	48550	0.333	13	29	10	50	0.051269531	3.5545898	0.20996094	0.78540039	-0.51757813	0.27856445	0.013427734	0	0	0	0	0	0	0	0	0	0.96386719	0.036132813	0.022705078	-0.006103516	0.006347656	-0.010009766	1.289	31833.35	0.748	-1137.01	1.605
[truncated: 4,379 more rows]
[truncated: 29 more columns]
