# Supplementary material for: Development of a multisensor biologging collar and analytical techniques to describe high‐resolution spatial behavior in free‐ranging terrestrial mammals
Source: Ecol Evol. 2024 Sep 23;14(9):e70264. doi: 10.1002/ece3.70264 (PMC11420106; doi:10.1002/ece3.70264)
Supplement: Supplementary file 1 — Appendix S1 [file ECE3-14-e70264-s001.zip › doi_10_5061_dryad_jdfn2z3hv__v20240620/B3b_S62_Header.csv]

Split no.	Bookmark number	Category	Pointer	Day#	Time(hh:mm:ss)	Total Event start	Event start	Number events	Duration(s)	Sum VeDBA	Mean VeDBA	Mean Dyn AccX	Mean Dyn AccY	Mean Dyn AccZ	Sum VeSBA	Mean VeSBA	Mean smth AccX	Mean smth AccY	Mean smth AccZ	VeDBA_Var	VeDBA_SD	VeSBA_Var	VeSBA_SD	Mean Animal g	Sum Animal g	Animal g_Var	Animal g_SD	Acc_x_Var	Acc_x_SD	Acc_y_Var	Acc_y_SD	Acc_z_Var	Acc_z_SD	Predominant freq, Hz	Smth press val	Max pressure val	Min pressure val	Grd air press	Altitude begin	Altitude end	Delta max/min altitude
1	1	Category N	0	9	8:50:55	1	1	25	2.401	0	0	0	0	0	0	0	0	0	0	0	0	0	0	0	0	0	0	0	0	0	0	0	0	0	7	0	0.252	1000	0	35458.3	35812
1	2	Category M	25	9	8:50:57	26	26	14	1.3	0	0	0	0	0	0	0	0	0	0	0	0	0	0	0	0	0	0	0	0	0	0	0	0	0	7	0	0.252	1000	35840.5	35564	642.77
1	3	Category N	39	9	8:51:04	40	40	88	8.8	26.3335	0.560287	-0.0529422	-0.165979	0.297613	58.2378	1.2391	-0.358663	0.296594	-1.1395	0.115691	0.340135	0.0186274	0.136482	0.253137	11.8975	0.0133602	0.115586	0.120481	0.347103	0.0800054	0.282852	0.143778	0.379181	0	7	1.683	0.127	1000	35547.4	33831.4	5525.55
1	4	Category M	127	9	8:51:13	128	128	15	1.4	45.3159	3.02106	0.224609	1.18815	-1.7216	20.071	1.33807	-0.224463	0.322103	-1.27896	12.1341	3.48341	0.000276693	0.0166341	0.33807	5.07104	0.00016276	0.0127578	0.406299	0.637416	8.38115	2.89502	8.46496	2.90946	0	7	1.865	0.256	1000	34390.7	32427.3	2061.57
1	5	Category L	142	9	8:51:17	143	143	38	3.7	16.1758	0.425678	-0.1011	-0.224719	0.316528	48.0398	1.26421	-0.076371	0.202046	-1.24038	0.130596	0.361381	0.0148733	0.121956	0.278314	10.5759	0.00762618	0.087328	0.0135819	0.116542	0.0638492	0.252684	0.116262	0.340973	0	7	2.578	0.203	1000	33222.3	32562.1	2060.1
1	6	Category K	180	9	9:57:45	28386	28386	292	29.2	20.2517	0.0693552	-0.0183398	0.00219058	0.000727405	274.668	0.940644	-0.211219	-0.137501	-0.901644	0.00305259	0.0552503	0	0	0.0593563	17.332	0	0	0.00694463	0.0833344	0.00040718	0.0201787	0.00129679	0.0360109	0	7	3.156	0.01	1000	33265.3	36632.7	6062.17
1	7	Category B	472	9	12:33:08	36722	36722	1229	123.4	33.5833	0.0273257	-4.67E-05	-5.30E-05	5.80E-05	1147.33	0.933546	-0.0618917	-0.037346	-0.930726	5.88E-05	0.00766814	0	0	0.0664535	81.6714	0	0	0.000248312	0.0157579	0.000196465	0.0140166	0.000185539	0.0136213	0	7	0.541	0.01	1000	36603.9	37473.4	3586.92
1	8	Category C	1701	9	15:48:53	67144	67144	529	53	92.376	0.174624	-0.00607352	0.0043493	0.00154976	506.408	0.957293	-0.549128	-0.0264789	-0.781149	0.0101455	0.100725	0	0	0.0427071	22.592	0	0	0.0235113	0.153334	0.00854492	0.0924387	0.00896675	0.0946929	0	7	0.71	0.025	1000	36691.6	34495.7	4526.28
1	9	Category D	2230	9	15:53:11	67673	67673	53	5.2	5.65234	0.106648	-0.0228202	-0.0257914	0.0157862	50.1697	0.946598	-0.51785	0.00531582	-0.79131	0.0166338	0.128972	4.61E-06	0.00214626	0.0534023	2.83032	4.61E-06	0.00214626	0.00924049	0.0961275	0.00187021	0.0432459	0.00243219	0.0493173	0	7	2.04	0.44	1000	33529.1	32507.8	2059.91
1	10	Category M	2283	9	15:53:17	67726	67726	22	2.1	15.1877	0.690352	0.157182	0.0828525	-0.108798	20.8875	0.94943	-0.485962	-0.00355114	-0.81553	0.579568	0.761293	0	0	0.0505704	1.11255	0	0	0.154019	0.392453	0.62075	0.787877	0.11883	0.344717	0	7	2.376	0.562	1000	32413.7	32053.6	1034.66
1	11	Category C	2305	9	15:53:24	67748	67748	368	36.8	56.4597	0.153423	-0.0205251	-0.00316122	0.00641665	351.088	0.954044	-0.511751	-0.0535106	-0.799361	0.00837243	0.091501	1.33E-06	0.00115189	0.0459562	16.9119	1.33E-06	0.00115189	0.0202332	0.142243	0.00497437	0.0705292	0.00548918	0.074089	0	7	3.167	0.064	1000	32751.9	31597.6	5201.63
1	12	Category L	2673	9	16:03:57	68116	68116	133	13.201	13.5908	0.102187	0.0869251	0.00209814	-0.0129468	121.01	0.90985	0.0269986	-0.0358887	-0.903621	0.00241754	0.0491685	1.84E-05	0.00428444	0.0901503	11.99	1.84E-05	0.00428444	0.0170036	0.130398	0.000334087	0.0182781	0.000536008	0.0231518	0	7	0.747	0.015	1000	32588.4	36632.7	4838.19
1	13	Category C	2806	9	17:03:20	68249	68249	474	47.4	77.8967	0.164339	-0.0207818	-0.00530156	0.00686581	448.516	0.946237	-0.490378	-0.00489414	-0.806503	0.0188931	0.137452	4.94E-05	0.0070318	0.0537671	25.4856	3.14E-05	0.00560526	0.0202178	0.142189	0.0101014	0.100506	0.00860467	0.0927614	0	7	0.491	0.02	1000	36265.8	36301.8	2123.21
1	14	Category I	3280	9	17:04:08	68723	68723	57	5.6	65.6812	1.1523	0.107709	0.0415767	-0.0899637	57.5854	1.01027	-0.273245	0.0143615	-0.971106	0.456984	0.676006	0.000304105	0.0174386	0.0187431	1.06836	1.71E-05	0.00413916	0.395375	0.628789	0.338555	0.581854	0.968536	0.984142	0	7	0.196	0.01	1000	36561.6	37171	1338.96
1	15	Category C	3337	9	17:26:41	68780	68780	600	60	84.7041	0.141174	-0.00382406	0.00243368	0.00437297	572.234	0.953724	-0.522749	-0.00250163	-0.795846	0.00903971	0.0950774	1.42E-05	0.0037738	0.0464001	27.8401	1.30E-05	0.00360844	0.0169466	0.130179	0.00205607	0.0453439	0.00868408	0.0931884	0	7	0.771	0.015	1000	37002	34813.3	3249.96
1	16	Category D	3937	9	17:29:34	69380	69380	809	81	101.327	0.12525	-0.00120742	-0.000711297	0.000660598	770.403	0.95229	-0.585818	-0.0161546	-0.749536	0.00586964	0.0766135	0	0	0.0477097	38.5972	0	0	0.0139067	0.117927	0.00212695	0.0461189	0.00583221	0.0763689	0	7	5.182	0.054	1000	33421.6	36752.6	7025.09
1	17	Category C	4746	9	17:31:51	70189	70189	79	7.8	9.98438	0.126384	-0.0462786	-0.00383826	0.0123028	74.1484	0.938588	-0.471572	-0.000964201	-0.805899	0.0153839	0.124032	1.24E-05	0.0035159	0.0614122	4.85156	1.24E-05	0.0035159	0.0134432	0.115945	0.0023796	0.0487811	0.00408858	0.063942	0	7	0.758	0.02	1000	37038.2	37020	2211.67
1	18	Category J	4825	9	17:32:05	70268	70268	40	3.9	28.9001	0.722504	0.108209	0.00774536	-0.0460266	37.0852	0.92713	-0.18844	-0.0130188	-0.905646	0.150153	0.387495	0	0	0.0728699	2.91479	0	0	0.186023	0.431304	0.0150818	0.122808	0.396375	0.629583	0	7	0.223	0.033	1000	36881.2	36914.9	635.41
1	19	Category E	4865	9	17:37:15	70308	70308	116	11.5	22.8352	0.196855	-0.0052827	-0.00965408	0.00342428	108.103	0.931918	-0.104092	-0.0460289	-0.924331	0.014358	0.119825	4.21E-06	0.00205166	0.0680816	7.89746	4.21E-06	0.00205166	0.0177191	0.133113	0.0064129	0.0800806	0.0214212	0.14636	0	7	0.543	0.018	1000	36706.7	37020	2488.27
1	20	Category L	4981	9	17:37:27	70424	70424	38	3.7	2.67139	0.0702997	0.0525481	0.0220241	0.00118215	35.2188	0.926809	-0.0147577	-0.0607332	-0.924618	0.00353361	0.0594442	0	0	0.0731908	2.78125	0	0	0.00341154	0.0584084	0.00127853	0.0357565	0.000295539	0.0171912	0	7	0.26	0.033	1000	36479.7	35719.9	1300.33
1	21	Category E	5019	9	17:37:32	70462	70462	44	4.301	7.52637	0.171054	-0.0319325	-0.00341797	-0.000271884	40.7629	0.92643	-0.0224609	-0.0275102	-0.925687	0.00809548	0.0899749	0	0	0.0735696	3.23706	0	0	0.0197088	0.140388	0.00558749	0.0747495	0.00914972	0.0956542	0	7	0.177	0.017	1000	36117.1	36242.1	959.9
1	22	Category L	5063	9	17:38:55	70506	70506	71	7.001	3.14722	0.044327	0.0139298	-0.000976563	0.000484843	66.0276	0.929966	-0.0896477	-0.017303	-0.924234	0.00201846	0.0449273	0	0	0.070034	4.97241	0	0	0.0014167	0.0376391	0.00053986	0.0232349	0.000196	0.014	0	7	0.332	0.014	1000	36195.7	36106.1	1383.42
1	23	Category E	5134	9	17:39:03	70577	70577	388	38.8	61.2117	0.157762	-0.00645211	-0.00121567	0.000111373	361.848	0.932599	-0.17987	-0.0529389	-0.912732	0.00652636	0.0807859	0	0	0.0674011	26.1516	0	0	0.0103489	0.10173	0.00586693	0.0765959	0.0153934	0.12407	0	7	0.324	0.003	1000	36230.4	36376	2546.55
1	24	Category K	5522	9	17:53:05	70965	70965	115	11.5	5.73291	0.0498514	0.0196353	0.00589122	-0.00182362	106.712	0.927934	-0.105624	-0.0217413	-0.921261	0.00136931	0.0370042	0	0	0.0720661	8.2876	0	0	0.00174932	0.0418249	0.00150306	0.0387693	0.000259001	0.0160935	0	7	0.242	0.012	1000	36218.8	36253.9	1360.69
1	25	Category E	5637	9	17:53:17	71080	71080	273	27.3	41.0876	0.150504	0.0137434	-0.0031935	-0.00628148	254.36	0.931722	-0.203857	-0.0426441	-0.907265	0.00515468	0.0717961	0	0	0.068278	18.6399	0	0	0.00993822	0.0996906	0.00393934	0.0627642	0.0141458	0.118936	0	7	0.505	0.006	1000	36128.1	33846.9	4669.18
1	26	Category C	5910	9	17:58:02	71353	71353	129	12.801	18.7393	0.145266	-0.0539267	0.00827807	0.0230401	121.025	0.938181	-0.499107	0.0181478	-0.791557	0.00514209	0.0717084	1.89E-06	0.0013757	0.0618187	7.97461	1.89E-06	0.0013757	0.0195237	0.139727	0.0010182	0.0319092	0.00726366	0.0852271	0	7	2.392	0.35	1000	32524.2	31938.5	1381.38
1	27	Category M	6039	9	17:58:15	71482	71482	35	3.4	7.17505	0.205001	0.144894	-0.0243583	-0.0618373	32.5767	0.930762	-0.42689	0.0167969	-0.826876	0.00657785	0.0811039	0	0	0.0692383	2.42334	0	0	0.0378488	0.194548	0.00266462	0.05162	0.00728934	0.0853776	0	7	2.507	0.421	1000	31850	31557	848.35
1	28	Category C	6074	9	17:58:19	71517	71517	342	34.2	52.106	0.152357	-0.0251215	0.00521262	0.00703796	323.324	0.945393	-0.510124	0.0446606	-0.791151	0.00710935	0.0843169	1.21E-05	0.00348363	0.0546068	18.6755	1.21E-05	0.00348363	0.0205685	0.143417	0.0029147	0.0539879	0.00748983	0.0865438	0	7	2.716	0.249	1000	31573.9	31253.4	1421.56
1	29	Category E	6416	9	17:59:04	71859	71859	224	22.4	43.6946	0.195065	0.0452379	-0.00768607	-0.0127095	206.787	0.923156	-0.0924476	-0.0744781	-0.908037	0.0088283	0.093959	1.85E-05	0.00430448	0.0768444	17.2131	1.85E-05	0.00430448	0.0258081	0.160649	0.00601632	0.077565	0.015516	0.124563	0	7	2.762	0.194	1000	31515.3	31054.6	1707.95
1	30	Category C	6640	9	18:55:28	72083	72083	619	62	72.2898	0.116785	-0.00827554	0.000758453	0.00347555	587.951	0.94984	-0.577087	-0.0461761	-0.750867	0.00386957	0.0622059	1.18E-06	0.00108777	0.0501604	31.0493	1.18E-06	0.00108777	0.0111709	0.105693	0.00215743	0.0464481	0.00426122	0.065278	0	7	8.051	0.05	1000	30468.9	29749.4	8305.64
1	31	Category D	7259	9	18:58:17	72702	72702	533	53.4	55.2278	0.103617	0.0017612	0.00159172	-0.00177311	509.312	0.955557	-0.581725	-0.0410372	-0.755897	0.00387648	0.0622614	0	0	0.0444428	23.688	0	0	0.00969142	0.098445	0.00161921	0.0402394	0.00354302	0.0595232	0	7	6.114	0.021	1000	31631.9	32326.9	7263.59
1	32	Category C	7792	9	19:01:00	73235	73235	594	59.4	71.0591	0.119628	-0.0110028	-0.000949436	0.00373609	565.203	0.95152	-0.571252	-0.0383687	-0.758198	0.00444221	0.0666499	1.19E-05	0.00345244	0.0484804	28.7974	1.19E-05	0.00345244	0.0126563	0.1125	0.00243894	0.0493856	0.00443769	0.066616	0	7	7.533	0.04	1000	32132.3	30236.4	8393.16
1	33	Category E	8386	9	19:07:17	73829	73829	342	34.2	69.6033	0.203518	0.0217606	-0.024489	-0.0151039	313.515	0.91671	-0.0813281	-0.0517357	-0.901025	0.00997907	0.0998953	0.000107793	0.0103823	0.0832898	28.4851	0.000107793	0.0103823	0.0215136	0.146675	0.0122049	0.110476	0.0189659	0.137717	0	7	5.332	0.122	1000	30687.4	31507	4236.43
1	34	Category A	8728	9	21:11:09	88984	88984	1224	122.8	26.9321	0.0220034	1.20E-06	6.32E-05	-6.70E-05	1183.79	0.967145	-0.0298394	0.780692	-0.569975	9.27E-05	0.00963065	0	0	0.0328553	40.2148	0	0	0.000163558	0.012789	0.000128653	0.0113425	0.000127855	0.0113073	0	7	0.059	0	1000	38341.6	38220.3	6948.84
1	35	Category C	9952	9	22:30:00	120294	120294	286	28.6	38.8184	0.135729	-0.0251909	-0.0275153	-0.00238763	269.204	0.941274	-0.558425	-0.0322505	-0.749073	0.00753336	0.0867949	0.00015024	0.0122573	0.0587261	16.7957	0.00015024	0.0122573	0.0160057	0.126514	0.00971526	0.098566	0.00455331	0.0674782	0	7	0.047	0.018	1000	38073.1	37702.6	1083.68
1	36	Category M	10238	9	22:30:29	120580	120580	46	4.5	8.97241	0.195052	0.0933201	-0.0254172	-0.0517525	43.5107	0.945886	-0.462026	-0.059358	-0.823157	0.0133269	0.115442	0	0	0.0541143	2.48926	0	0	0.0432129	0.207877	0.00180983	0.042542	0.00611944	0.0782268	0	7	0.052	0.047	1000	37702.6	37571.2	156.44
1	37	Category C	10284	9	22:30:34	120626	120626	154	15.4	17.5635	0.114049	-0.0352958	0.00952466	0.0181679	146.821	0.95338	-0.557337	-0.0334599	-0.771216	0.00291542	0.0539946	3.17E-06	0.00178063	0.0466198	7.17944	3.17E-06	0.00178063	0.0111417	0.105554	0.00114461	0.033832	0.00407747	0.063855	0	7	0.059	0	1000	37546.2	39698.2	6948.84
1	38	Category M	10438	9	22:30:51	120780	120780	79	7.801	9.58838	0.121372	0.0796795	-0.00456759	-0.0353324	73.1318	0.925719	-0.301897	-0.0653772	-0.870123	0.0029575	0.0543829	0	0	0.0742806	5.86816	0	0	0.0128776	0.11348	0.00180479	0.0424828	0.00250012	0.0500012	0	7	0.017	0.009	1000	39579	38786.3	905.02
1	39	Category C	10517	9	22:34:08	120859	120859	186	18.6	28.7495	0.154567	-0.0198712	-0.0051217	0.0110716	176.57	0.949299	-0.515752	-0.0758739	-0.790311	0.00904502	0.0951053	0	0	0.0507012	9.43042	0	0	0.0208412	0.144365	0.00226289	0.0475699	0.00943748	0.0971467	0	7	0.045	0.026	1000	38621.3	37846.2	862.84
1	40	Category D	10703	9	23:20:08	121045	121045	254	25.401	43.5022	0.171268	-0.00393316	0.00143505	-0.00132836	240.665	0.947498	-0.492641	-0.00804415	-0.808186	0.00870832	0.0933184	0	0	0.0525018	13.3354	0	0	0.0220678	0.148552	0.00395912	0.0629215	0.0118168	0.108705	0	7	0.053	0.028	1000	38004.7	37521.5	778.49
1	41	Category M	10957	9	23:20:34	121299	121299	25	2.4	6.01294	0.240518	0.190732	0.00231445	-0.0582617	23.1646	0.926582	-0.396055	-0.0405957	-0.836621	0.0142676	0.119447	0	0	0.073418	1.83545	0	0	0.0587109	0.242303	0.00432617	0.0657736	0.00578125	0.0760345	0	7	0.057	0.054	1000	37521.5	37449.8	71.72
1	42	Category C	10982	9	23:20:37	121324	121324	223	22.3	38.0576	0.170662	-0.0170001	-0.00584514	0.00474925	215.08	0.964486	-0.578752	-0.0125245	-0.767834	0.00700673	0.0837062	0	0	0.0355142	7.91968	0	0	0.0218599	0.147851	0.00513462	0.0716562	0.00895219	0.094616	0	7	0.059	0	1000	37449.8	38846.3	6948.84
1	43	Category D	11205	9	23:23:49	121547	121547	92	9.4	15.4709	0.168162	0.0145104	0.0187192	-0.00553562	88.3533	0.960362	-0.540461	0.0183424	-0.792855	0.00697924	0.0835418	0	0	0.0396384	3.64673	0	0	0.0179205	0.133867	0.00611413	0.0781929	0.0111774	0.105723	0	7	0.019	0.009	1000	39045.2	38786.3	742.39
1	44	Category C	11297	9	23:24:01	121639	121639	413	42.2	67.4629	0.163348	-0.00924306	0.0011409	0.00339255	392.648	0.950721	-0.560323	-0.0152414	-0.764148	0.00711791	0.0843677	0	0	0.0492786	20.3521	0	0	0.0184016	0.135652	0.00532144	0.0729482	0.0100115	0.100058	0	7	0.059	0	1000	38729	39832.1	6948.84
1	45	Category E	11710	10	0:33:06	122052	122052	396	39.6	66.21	0.167197	0.0148661	-0.00342598	-0.00453695	367.897	0.929033	-0.208468	-0.0421099	-0.901944	0.00737662	0.0858873	0	0	0.0709666	28.1028	0	0	0.0155603	0.124741	0.00628354	0.0792688	0.0138994	0.117896	0	7	0.059	0	1000	38909.2	38975.3	6948.84
1	46	Category C	12106	10	1:03:25	122448	122448	111	11.1	18.3127	0.16498	-0.00840416	0.00111293	-0.00517314	104.418	0.940705	-0.498471	-0.0111491	-0.796099	0.0070053	0.0836976	0	0	0.0592954	6.58179	0	0	0.0227777	0.150923	0.00321342	0.056687	0.00817321	0.0904058	0	7	0.059	0.048	1000	38300	37596.6	896.3
1	47	Category D	12217	10	1:03:41	122559	122559	175	17.4	29.5046	0.168598	-0.0101325	0.00194057	0.010558	166.433	0.951044	-0.590984	0.0207254	-0.744442	0.00611328	0.0781875	0	0	0.0489565	8.56738	0	0	0.0188714	0.137373	0.00306641	0.0553751	0.0126004	0.112252	0	7	0.022	0.005	1000	38144.8	38428.7	1840.67
1	48	Category C	12392	10	1:40:19	122734	122734	509	50.9	69.4009	0.136348	0.00239296	-0.000125188	-0.00258386	484.41	0.95169	-0.516868	0.0155569	-0.796329	0.00534423	0.0731043	0	0	0.0483101	24.5898	0	0	0.0133567	0.115571	0.00353165	0.0594276	0.00708823	0.0841916	0	7	0.059	0	1000	38182.1	38220.3	6948.84
1	49	Category D	12901	10	2:02:00	123243	123243	600	60.101	72.1372	0.120229	-0.0021993	0.000511068	0.0015682	573.364	0.955607	-0.598167	0.0396057	-0.743134	0.00491536	0.0701097	0	0	0.0443933	26.636	0	0	0.0116073	0.107737	0.00286336	0.0535104	0.00524211	0.0724024	0	7	0.059	0	1000	38384.5	38521.6	6948.84
1	50	Category C	13501	10	2:04:15	123843	123843	509	51	82.053	0.161204	0.00160394	-0.000879194	-0.001367	485.987	0.954788	-0.552066	0.00220638	-0.77766	0.00925096	0.0961819	0	0	0.0452121	23.0129	0	0	0.0201102	0.14181	0.00381847	0.0617938	0.0112108	0.105881	0	7	0.059	0	1000	38259.6	38474.3	6948.84
1	51	Category D	14010	10	2:08:48	124352	124352	303	30.3	36.8262	0.121539	-0.00090888	-0.00131739	0.00109823	288.724	0.952885	-0.579726	0.0167901	-0.754557	0.00498353	0.0705941	0	0	0.0471151	14.2759	0	0	0.010963	0.104704	0.00301107	0.0548732	0.00553385	0.0743899	0	7	0.039	0.009	1000	38786.3	37876.6	1684.23
1	52	Category C	14313	10	2:51:30	124655	124655	462	46.2	69.9841	0.151481	-0.0154052	0.00562845	0.00304172	437.66	0.947315	-0.520082	0.0221766	-0.788378	0.00638518	0.0799073	1.48E-05	0.00384661	0.0526847	24.3403	1.48E-05	0.00384661	0.0181536	0.134735	0.0040447	0.063598	0.00790339	0.088901	0	7	0.059	0	1000	37730.3	38038.5	6948.84
1	53	Category A	14775	10	3:36:34	147534	147534	1219	122.2	33.8188	0.0277431	2.98E-05	1.04E-05	-9.01E-06	1127.75	0.925141	-0.132872	-0.637239	-0.657288	6.19E-05	0.00786679	0	0	0.0748586	91.2527	0	0	0.000211495	0.0145429	0.000255557	0.0159861	0.000162827	0.0127604	0	7	0.059	0	1000	37497.3	37449.8	6948.84
1	54	Category B	15994	10	5:50:00	218317	218317	1830	183.7	46.3145	0.0253084	7.71E-05	2.23E-05	-1.87E-06	1823.51	0.996456	-0.181098	0.868957	-0.452678	6.19E-05	0.0078678	0	0	0.003702	6.77466	0	0	3.34E-05	0.00577517	0.000328189	0.018116	0.000193578	0.0139132	0	7	0.059	0	1000	39471.3	39119.2	6948.84
1	55	Category E	17824	10	6:09:30	227298	227298	86	8.501	25.4468	0.295893	0.0557805	-0.126984	-0.0510424	75.7578	0.880905	-0.00869254	-0.0398432	-0.861101	0.0165845	0.128781	0.00134277	0.0366439	0.119095	10.2422	0.00123206	0.0351007	0.0233864	0.152926	0.0495293	0.222552	0.0351108	0.187379	0	7	0.047	0.038	1000	38474.3	37787.1	771.74
1	56	Category M	17910	10	7:13:21	227384	227384	45	4.4	22.8877	0.508615	-0.103271	0.0499891	-0.0584201	46.2695	1.02821	-0.114317	-0.074311	-1.01844	0.429259	0.655179	0.000271267	0.0164702	0.0282118	1.26953	0.00031467	0.0177389	0.0950304	0.30827	0.247125	0.497116	0.355165	0.595957	0	7	0.031	0.026	1000	38004.7	38220.3	379.82
1	57	Category J	17955	10	7:13:26	227429	227429	35	3.4	19.4365	0.555329	0.019887	-0.0678571	0.0638114	36.2292	1.03512	-0.112953	-0.0047433	-1.02875	0.0770508	0.27758	0.000376674	0.0194081	0.0357631	1.25171	5.58E-05	0.00747018	0.0612305	0.247448	0.0257952	0.160609	0.287786	0.536457	0	7	0.034	0.031	1000	38220.3	38073.1	181.87
1	58	Category L	17990	10	7:27:33	227464	227464	23	2.2	1.91504	0.0832626	0.0456331	0.0529361	0.0375234	22.3655	0.972412	-0.0986965	-0.036292	-0.966627	0.136177	0.369022	0.000647503	0.0254461	0.0275879	0.634521	3.18E-05	0.00564309	0.00238833	0.0488706	0.00297215	0.0545174	0.00177267	0.0421031	0	7	0.039	0.037	1000	38038.5	37846.2	251.35
1	59	Category J	18013	10	7:27:47	227487	227487	78	7.8	46.8467	0.600598	-0.00994404	0.0203419	-0.0259039	76.6255	0.982378	-0.042493	-0.0875964	-0.976156	0.0680902	0.260941	0.00011268	0.0106151	0.0189365	1.47705	3.76E-05	0.00612863	0.0417887	0.204423	0.0253625	0.159256	0.353056	0.594185	0	7	0.059	0.051	1000	37730.3	37546.2	326.54
1	60	Category B	18091	10	8:56:28	256367	256367	1223	122.666	28.6008	0.0233858	-4.53E-05	-5.59E-06	-2.14E-05	1134.5	0.927635	-0.0257084	-0.540639	-0.753302	8.86E-05	0.00941452	0	0	0.0723652	88.5027	0	0	0.000142332	0.0119303	0.000133948	0.0115736	0.000173474	0.0131709	0	7	0.059	0	1000	38073.1	37971.6	6948.84
