# Supplementary material for: Development of a multisensor biologging collar and analytical techniques to describe high‐resolution spatial behavior in free‐ranging terrestrial mammals
Source: Ecol Evol. 2024 Sep 23;14(9):e70264. doi: 10.1002/ece3.70264 (PMC11420106; doi:10.1002/ece3.70264)
Supplement: Supplementary file 1 — Appendix S1 [file ECE3-14-e70264-s001.zip › doi_10_5061_dryad_jdfn2z3hv__v20240620/B3b_S62_Master.csv]

Counter	Total Event no.	Event no.	Category	Acc_x	Acc_y	Acc_z	Mag_x	Mag_y	Mag_z	Temp C	Pressure hbar	Date	DD	MM	YY	Time_dd:hh:mm:ss	Total secs	Decimal secs	Hours	Minutes	Seconds	Anlg	Light	Battery V	Acc_x sm	Acc_y sm	Acc_z sm	Ang vel	VeDBA	Vel m/s	Vel/VEDBA	FFT cleaned	FFT stuff	FFT stuff	FFT stuff	FFT sweep	FFT zero crossings	FFT zero crossings manual	VeSBA	Animal g	ODBA	Dyn AccX	Dyn AccY	Dyn AccZ	Smth Press	Altitude smth	Pressure change	Altitude change	Median pressure
0	1	1	Category N	-0.47998	-0.0119629	-0.851807	0.307373	0.195801	0.306641	0	0.622	9/11/2017	9	11	2017	8:50:55	31855	0.099	8	50	55	31	0.0505371	3.49175	0	0	0	0	0	0	0	0	0	0	0	0	0	0	0	0	0	0	0	0	0	0	0.176	35774.7	0
1	2	2	Category N	-0.41992188	0.011962891	-0.89990234	0.32299805	0.16821289	0.30761719	0	1.156	9/11/2017	9	11	2017	8:50:55	31855	0.199	8	50	55	31	0.050537109	3.491748	0	0	0	0	0	0	0	0	0	0	0	0	0	0	0	0	0	0	0	0	0	0	0.129	36265.77	0
2	3	3	Category N	-0.6237793	-0.083984375	-0.98388672	0.33740234	0.14257813	0.29858398	0	1.406	9/11/2017	9	11	2017	8:50:55	31855	0.3	8	50	55	31	0.050537109	3.491748	0	0	0	0	0	0	0	0	0	0	0	0	0	0	0	0	0	0	0	0	0	0	0.104	36589.67	0
3	4	4	Category N	-0.23999023	-0.15576172	-0.68383789	0.328125	0.140625	0.30273438	0	1.516	9/11/2017	9	11	2017	8:50:55	31855	0.4	8	50	55	31	0.050537109	3.491748	0	0	0	0	0	0	0	0	0	0	0	0	0	0	0	0	0	0	0	0	1.111	32181.8	-0.987	4144.41	1.195
4	5	5	Category N	-0.79199219	0.21582031	-0.87597656	0.29345703	0.18823242	0.31787109	0	1.076	9/11/2017	9	11	2017	8:50:55	31855	0.5	8	50	55	31	0.050537109	3.491748	0	0	0	0	0	0	0	0	0	0	0	0	0	0	0	0	0	0	0	0	1.206	31990.63	-1.104	4627.59	1.195
5	6	6	Category N	-0.63598633	0.011962891	-0.85180664	0.28100586	0.18334961	0.33422852	0	0.89	9/11/2017	9	11	2017	8:50:55	31855	0.6	8	50	55	32	0.050537109	3.491748	0	0	0	0	0	0	0	0	0	0	0	0	0	0	0	0	0	0	0	0	1.164	32073.59	-1.079	4807.6	1.195
6	7	7	Category N	-0.49194336	-0.53979492	-1.223877	0.28588867	0.16259766	0.33032227	0	1.195	9/11/2017	9	11	2017	8:50:55	31855	0.7	8	50	55	32	0.050537109	3.491748	0	0	0	0	0	0	0	0	0	0	0	0	0	0	0	0	0	0	0	0	1.078	32251.3	-0.971	4296.37	1.076
7	8	8	Category N	-0.64794922	0.11987305	-0.93579102	0.33886719	0.22143555	0.24682617	0	0.902	9/11/2017	9	11	2017	8:50:55	31855	0.8	8	50	55	32	0.051513672	3.4675781	0	0	0	0	0	0	0	0	0	0	0	0	0	0	0	0	0	0	0	0	0.971	32489.21	-0.865	4072.35	1.076
8	9	9	Category N	-0.38378906	-0.13183594	-0.671875	0.26513672	0.19458008	0.34326172	0	0.891	9/11/2017	9	11	2017	8:50:55	31855	0.9	8	50	55	32	0.051513672	3.4675781	0	0	0	0	0	0	0	0	0	0	0	0	0	0	0	0	0	0	0	0	1.01	32400.14	-0.899	4092.99	1.195
9	10	10	Category N	-0.77978516	-0.17993164	-1.3439941	0.30297852	0.18115234	0.31713867	0	0.876	9/11/2017	9	11	2017	8:50:56	31856	0	8	50	56	32	0.051513672	3.4675781	0	0	0	0	0	0	0	0	0	0	0	0	0	0	0	0	0	0	0	0	1.088	32230.06	-0.994	4507.1	1.195
10	11	11	Category N	-0.37182617	0.29980469	-0.89990234	0.34277344	0.23925781	0.23120117	0	1.309	9/11/2017	9	11	2017	8:50:56	31856	0.1	8	50	56	32	0.051513672	3.4675781	0	0	0	60.12793	0	0	0	0	0	0	0	0	0	0	0	0	0	0	0	0	0.972	32486.89	-0.881	4296.99	0.902
11	12	12	Category N	-0.70776367	0	-0.59985352	0.28369141	0.1940918	0.33618164	0	1.357	9/11/2017	9	11	2017	8:50:56	31856	0.2	8	50	56	32	0.051513672	3.4675781	0	0	0	60.837402	0	0	0	0	0	0	0	0	0	0	0	0	0	0	0	0	0.937	32569.25	-0.855	4362.7	0.891
12	13	13	Category N	-0.58789063	-0.095947266	-0.88793945	0.30664063	0.17871094	0.31274414	0	0.497	9/11/2017	9	11	2017	8:50:56	31856	0.3	8	50	56	32	0.051513672	3.4675781	0	0	0	57.978516	0	0	0	0	0	0	0	0	0	0	0	0	0	0	0	0	0.908	32639.4	-0.843	4612.51	0.876
13	14	14	Category N	0.11987305	0.2277832	-1.1638184	0.36352539	0.18457031	0.25805664	0	0.692	9/11/2017	9	11	2017	8:50:56	31856	0.4	8	50	56	32	0.051513672	3.4675781	0	0	0	61.648438	0	0	0	0	0	0	0	0	0	0	0	0	0	0	0	0	0.863	32751.93	-0.794	4419.08	0.718
14	15	15	Category N	-0.49194336	0.2878418	-0.86376953	0.28393555	0.21191406	0.31689453	0	0.718	9/11/2017	9	11	2017	8:50:56	31856	0.5	8	50	56	32	0.051513672	3.4675781	0	0	0	52.525879	0	0	0	0	0	0	0	0	0	0	0	0	0	0	0	0	0.734	33103.21	-0.674	4255.69	0.692
15	16	16	Category N	-0.7199707	-0.11987305	-0.95996094	0.31616211	0.18676758	0.30151367	0	0.608	9/11/2017	9	11	2017	8:50:56	31856	0.6	8	50	56	33	0.051513672	3.4675781	0	0	0	40.286133	0	0	0	0	0	0	0	0	0	0	0	0	0	0	0	0	0.595	33542.9	-0.528	3668.07	0.608
16	17	17	Category N	-0.023925781	-0.20385742	-0.70776367	0.30932617	0.18408203	0.30859375	0	0.532	9/11/2017	9	11	2017	8:50:56	31856	0.7	8	50	56	33	0.051513672	3.4675781	0	0	0	31.687988	0	0	0	0	0	0	0	0	0	0	0	0	0	0	0	0	0.594	33546.35	-0.526	3644.52	0.608
17	18	18	Category N	-0.63598633	0.047851563	-0.64794922	0.29199219	0.26000977	0.28442383	0	0.526	9/11/2017	9	11	2017	8:50:56	31856	0.8	8	50	56	33	0.051513672	3.4675781	0	0	0	17.640381	0	0	0	0	0	0	0	0	0	0	0	0	0	0	0	0	0.535	33758.9	-0.433	2859.32	0.532
18	19	19	Category N	-0.81591797	-0.011962891	-0.73193359	0.30175781	0.19189453	0.31787109	0	0.49	9/11/2017	9	11	2017	8:50:56	31856	0.9	8	50	56	33	0.051513672	3.4675781	0	0	0	3.6540527	0	0	0	0	0	0	0	0	0	0	0	0	0	0	0	0	0.48	33974.89	-0.368	2504.85	0.526
19	20	20	Category N	0.31176758	-0.83984375	-0.76782227	0.31542969	0.16064453	0.30981445	0	0.338	9/11/2017	9	11	2017	8:50:57	31857	0	8	50	57	33	0.051513672	3.4675781	0	0	0	7.6279297	0	0	0	0	0	0	0	0	0	0	0	0	0	0	0	0	0.409	34285.56	-0.287	2065.38	0.49
20	21	21	Category N	-1.0559082	0.083984375	-1.1518555	0.3515625	0.23193359	0.22509766	0	0.386	9/11/2017	9	11	2017	8:50:57	31857	0.1	8	50	57	33	0.051513672	3.4675781	0	0	0	10.425293	0	0	0	0	0	0	0	0	0	0	0	0	0	0	0	0	0.359	34531.72	-0.229	1722.2	0.386
21	22	22	Category N	-0.43188477	-0.29980469	-0.76782227	0.29931641	0.2019043	0.30957031	0	0.184	9/11/2017	9	11	2017	8:50:57	31857	0.2	8	50	57	33	0.051513672	3.4675781	0	0	0	5.142334	0	0	0	0	0	0	0	0	0	0	0	0	0	0	0	0	0.281	34978	-0.151	1275.92	0.338
22	23	23	Category N	-0.76782227	-0.035888672	-0.91186523	0.27734375	0.19262695	0.32885742	0	0.234	9/11/2017	9	11	2017	8:50:57	31857	0.3	8	50	57	33	0.051513672	3.4675781	0	0	0	5.3127441	0	0	0	0	0	0	0	0	0	0	0	0	0	0	0	0	0.238	35268.95	-0.111	1020.77	0.234
23	24	24	Category N	-0.56396484	0.15576172	-0.671875	0.32641602	0.20410156	0.27978516	0	0.058	9/11/2017	9	11	2017	8:50:57	31857	0.4	8	50	57	33	0.051513672	3.4675781	0	0	0	0.98120117	0	0	0	0	0	0	0	0	0	0	0	0	0	0	0	0	0.213	35458.3	-0.096	955.93	0.231
24	25	25	Category N	-0.41992188	0.095947266	-0.85180664	0.28491211	0.24414063	0.30200195	0	0.231	9/11/2017	9	11	2017	8:50:57	31857	0.5	8	50	57	33	0.051513672	3.4675781	0	0	0	9.5749512	0	0	0	0	0	0	0	0	0	0	0	0	0	0	0	0	0.172	35812	-0.06	667.74	0.189
25	26	26	Category M	-0.68383789	0.095947266	-1.0439453	0.3059082	0.18188477	0.31201172	0	0.189	9/11/2017	9	11	2017	8:50:57	31857	0.6	8	50	57	34	0.051513672	3.4675781	0	0	0	12.003662	0	0	0	0	0	0	0	0	0	0	0	0	0	0	0	0	0.169	35840.47	-0.055	612.79	0.231
26	27	27	Category M	0.25195313	1.4279785	-1.6557617	0.24487305	0.19335938	0.36083984	0	0.14	9/11/2017	9	11	2017	8:50:57	31857	0.7	8	50	57	34	0.051513672	3.4675781	0	0	0	8.4729004	0	0	0	0	0	0	0	0	0	0	0	0	0	0	0	0	0.17	35830.93	-0.052	570.46	0.231
27	28	28	Category M	1.6679688	3.0358887	-3.2038574	0.28125	-0.079833984	0.37841797	0	0.162	9/11/2017	9	11	2017	8:50:57	31857	0.8	8	50	57	34	0.051513672	3.4675781	0	0	0	4.9599609	0	0	0	0	0	0	0	0	0	0	0	0	0	0	0	0	0.203	35539.11	-0.093	967.5	0.243
28	29	29	Category M	-0.40795898	-0.86376953	-6.2998047	0.24243164	0.28149414	0.30419922	0	0.243	9/11/2017	9	11	2017	8:50:57	31857	0.9	8	50	57	34	0.051513672	3.4675781	0	0	0	7.0603027	0	0	0	0	0	0	0	0	0	0	0	0	0	0	0	0	0.21	35482.21	-0.094	944.93	0.243
29	30	30	Category M	0.10791016	-1.9558105	-3.7797852	0.11352539	0.359375	0.30078125	0	0.253	9/11/2017	9	11	2017	8:50:58	31858	0	8	50	58	34	0.051513672	3.4675781	0	0	0	8.3764648	0	0	0	0	0	0	0	0	0	0	0	0	0	0	0	0	0.2	35563.98	-0.092	969.9	0.253
30	31	31	Category M	0.13183594	3.2399902	-2.4599609	0.016113281	0.036865234	0.49902344	0	0.274	9/11/2017	9	11	2017	8:50:58	31858	0.1	8	50	58	34	0.051513672	3.4675781	0	0	0	9.3447266	0	0	0	0	0	0	0	0	0	0	0	0	0	0	0	0	0.222	35388.15	-0.105	1026.08	0.272
31	32	32	Category M	-0.41992188	-0.69580078	-1.3317871	0.040771484	0.22265625	0.43847656	0	0.128	9/11/2017	9	11	2017	8:50:58	31858	0.2	8	50	58	34	0.051513672	3.4675781	0	0	0	9.1064453	0	0	0	0	0	0	0	0	0	0	0	0	0	0	0	0	0.241	35247.32	-0.136	1328.24	0.272
32	33	33	Category M	-0.059814453	0.23999023	-1.0559082	-0.026855469	0.12915039	0.48535156	0	0.272	9/11/2017	9	11	2017	8:50:58	31858	0.3	8	50	58	34	0.051513672	3.4675781	0	0	0	20.258789	0	0	0	0	0	0	0	0	0	0	0	0	0	0	0	0	0.216	35434.65	-0.12	1272.03	0.274
33	34	34	Category M	-0.14379883	0.25195313	-0.82788086	0.047363281	0.23535156	0.42797852	0	0.28	9/11/2017	9	11	2017	8:50:58	31858	0.4	8	50	58	34	0.051513672	3.4675781	0	0	0	21.133301	0	0	0	0	0	0	0	0	0	0	0	0	0	0	0	0	0.226	35357.72	-0.126	1289.51	0.274
34	35	35	Category M	-0.16796875	-0.27587891	-0.97192383	0.010009766	0.21240234	0.44702148	0	0.089	9/11/2017	9	11	2017	8:50:58	31858	0.5	8	50	58	34	0.051513672	3.4675781	0	0	0	21.719971	0	0	0	0	0	0	0	0	0	0	0	0	0	0	0	0	0.211	35474.21	-0.095	952.93	0.28
35	36	36	Category M	-0.035888672	0.11987305	-0.93579102	0.014892578	0.19799805	0.45117188	0	0.318	9/11/2017	9	11	2017	8:50:58	31858	0.6	8	50	58	35	0.051513672	3.4675781	0	0	0	29.955811	0	0	0	0	0	0	0	0	0	0	0	0	0	0	0	0	0.248	35197.7	-0.116	1032.72	0.28
36	37	37	Category M	-0.16796875	0.10791016	-0.92382813	0.023925781	0.21191406	0.44262695	0	0.183	9/11/2017	9	11	2017	8:50:58	31858	0.7	8	50	58	35	0.051513672	3.4675781	0	0	0	34.920898	0	0	0	0	0	0	0	0	0	0	0	0	0	0	0	0	0.236	35283.49	-0.103	935.29	0.28
37	38	38	Category M	-0.059814453	-0.10791016	-0.92382813	0.008544922	0.21899414	0.44287109	0	0.349	9/11/2017	9	11	2017	8:50:58	31858	0.8	8	50	58	35	0.051513672	3.4675781	0	0	0	56.040283	0	0	0	0	0	0	0	0	0	0	0	0	0	0	0	0	0.2	35563.98	-0.035	315.1	0.219
38	39	39	Category M	-0.11987305	-0.011962891	-0.92382813	0.017333984	0.20141602	0.45019531	0	0.202	9/11/2017	9	11	2017	8:50:58	31858	0.9	8	50	58	35	0.051513672	3.4675781	0	0	0	65.868652	0	0	0	0	0	0	0	0	0	0	0	0	0	0	0	0	0.221	35395.83	-0.023	184.9	0.219
39	40	40	Category N	-0.38378906	0.011962891	-0.92382813	0.02734375	-0.13989258	0.47680664	0	0.06	9/11/2017	9	11	2017	8:51:04	31864	0.4	8	51	4	40	0.051757813	3.5545898	0	0	0	74.731201	0	0	0	0	0	0	0	0	0	0	0	0	0	0	0	0	0.202	35547.37	0.024	-189.65	0.203
40	41	41	Category N	-0.023925781	0.21582031	-1.0319824	0.088134766	-0.14697266	0.46362305	0	0.219	9/11/2017	9	11	2017	8:51:04	31864	0.5	8	51	4	41	0.051757813	3.5545898	-0.39941406	0.083496094	-1.0512695	87.101318	0.39868164	0	0	0	0	0	0	0	0	0	1.1279297	0.12792969	0.52734375	0.37548828	0.13208008	0.019287109	0.176	35774.65	0.051	-424.48	0.203
41	42	42	Category N	-0.55175781	0.15576172	-1.0678711	0.10009766	-0.15234375	0.45874023	0	0.203	9/11/2017	9	11	2017	8:51:04	31864	0.6	8	51	4	41	0.051757813	3.5545898	-0.40136719	0.088134766	-1.050293	99.673096	0.16552734	0	0	0	0	0	0	0	0	0	1.1276855	0.12768555	0.23510742	-0.15014648	0.067382813	-0.017333984	0.129	36265.77	0.102	-945.49	0.202
42	43	43	Category N	-0.57592773	-0.11987305	-0.75585938	0.008544922	-0.17578125	0.48144531	0	0.025	9/11/2017	9	11	2017	8:51:04	31864	0.7	8	51	4	41	0.051757813	3.5545898	-0.40307617	0.091552734	-1.0483398	110.60181	0.40014648	0	0	0	0	0	0	0	0	0	1.1269531	0.12695313	0.67675781	-0.17260742	-0.21142578	0.29248047	0.104	36589.67	0.144	-1391.97	0.177
43	44	44	Category N	-0.071777344	0.25195313	-0.94799805	0.066650391	-0.15649414	0.46020508	0	0.066	9/11/2017	9	11	2017	8:51:04	31864	0.8	8	51	4	41	0.051757813	3.5545898	-0.40258789	0.091552734	-1.046875	110.39282	0.38061523	0	0	0	0	0	0	0	0	0	1.1254883	0.12548828	0.58984375	0.33081055	0.16015625	0.098876953	0.124	36326.21	0.113	-1050.01	0.177
44	45	45	Category N	-0.59985352	-0.21582031	-0.89990234	0.032958984	-0.19311523	0.46020508	0	0.056	9/11/2017	9	11	2017	8:51:04	31864	0.9	8	51	4	41	0.051757813	3.5545898	-0.41186523	0.097167969	-1.048584	119.47461	0.39404297	0	0	0	0	0	0	0	0	0	1.1308594	0.13085938	0.6496582	-0.18774414	-0.31298828	0.14868164	0.102	36618.22	0.152	-1462.16	0.103
45	46	46	Category N	-0.671875	-0.13183594	-0.85180664	0.031005859	-0.19946289	0.46337891	0	0.177	9/11/2017	9	11	2017	8:51:05	31865	0	8	51	5	41	0.051757813	3.5545898	-0.39868164	0.094726563	-1.0466309	127.37988	0.40478516	0	0	0	0	0	0	0	0	0	1.1240234	0.12402344	0.69458008	-0.27294922	-0.2265625	0.19482422	0.085	36881.19	0.175	-1765.98	0.103
46	47	47	Category N	0	0.15576172	-1.1159668	0.05078125	-0.15405273	0.47045898	0	0.086	9/11/2017	9	11	2017	8:51:05	31865	0.1	8	51	5	41	0.051757813	3.5545898	-0.39990234	0.094238281	-1.0510254	128.97314	0.40966797	0	0	0	0	0	0	0	0	0	1.128418	0.12841797	0.52612305	0.39990234	0.061279297	-0.064697266	0.107	36547.67	0.166	-1518.41	0.103
47	48	48	Category N	-0.56396484	0.059814453	-1.0439453	0.067626953	-0.19262695	0.45874023	0	0.103	9/11/2017	9	11	2017	8:51:05	31865	0.2	8	51	5	41	0.051757813	3.5545898	-0.40112305	0.10131836	-1.0444336	115.91113	0.16772461	0	0	0	0	0	0	0	0	0	1.1235352	0.12353516	0.20483398	-0.16259766	-0.041503906	0.000488281	0.106	36561.56	0.171	-1558.08	0.103
48	49	49	Category N	-0.64794922	-0.20385742	-0.77978516	0.024414063	-0.20043945	0.46044922	0	0.157	9/11/2017	9	11	2017	8:51:05	31865	0.3	8	51	5	41	0.051757813	3.5545898	-0.39306641	0.10302734	-1.0427246	102.40991	0.4777832	0	0	0	0	0	0	0	0	0	1.1193848	0.11938477	0.82495117	-0.25463867	-0.30688477	0.26293945	0.111	36493.13	0.155	-1418.01	0.103
49	50	50	Category N	-0.19189453	0.56396484	-0.83984375	0.054931641	-0.15283203	0.46948242	0	0.06	9/11/2017	9	11	2017	8:51:05	31865	0.4	8	51	5	41	0.051757813	3.5545898	-0.39379883	0.10620117	-1.0480957	91.47168	0.54174805	0	0	0	0	0	0	0	0	0	1.1247559	0.12475586	0.86767578	0.2019043	0.45751953	0.20825195	0.094	36737.16	0.177	-1694.9	0.086
50	51	51	Category N	-0.55175781	0.023925781	-0.88793945	0.07421875	-0.1965332	0.45239258	0	0.085	9/11/2017	9	11	2017	8:51:05	31865	0.5	8	51	5	42	0.051757813	3.5545898	-0.38989258	0.10766602	-1.0410156	71.258301	0.23779297	0	0	0	0	0	0	0	0	0	1.1169434	0.11694336	0.3984375	-0.16162109	-0.083740234	0.15307617	0.091	36783.88	0.163	-1627.82	0.085
51	52	52	Category N	-0.53979492	-0.13183594	-0.65991211	0.026367188	-0.19238281	0.46655273	0	0.077	9/11/2017	9	11	2017	8:51:05	31865	0.6	8	51	5	42	0.051757813	3.5545898	-0.39599609	0.10913086	-1.0393066	46.989014	0.47192383	0	0	0	0	0	0	0	0	0	1.1176758	0.11767578	0.76416016	-0.14355469	-0.2409668	0.37939453	0.082	36931.95	0.195	-1928.47	0.077
52	53	53	Category N	-0.15576172	0.25195313	-0.81591797	0.065673828	-0.14477539	0.47021484	0	0.064	9/11/2017	9	11	2017	8:51:05	31865	0.7	8	51	5	42	0.051757813	3.5545898	-0.39135742	0.11669922	-1.0400391	26.394531	0.35229492	0	0	0	0	0	0	0	0	0	1.1174316	0.11743164	0.5949707	0.2355957	0.13500977	0.22412109	0.065	37251.91	0.208	-2222.65	0.077
53	54	54	Category N	-0.57592773	0.20385742	-0.99584961	0.10180664	-0.17260742	0.44580078	0	0.053	9/11/2017	9	11	2017	8:51:05	31865	0.8	8	51	5	42	0.051757813	3.5545898	-0.39208984	0.11889648	-1.0388184	18.991943	0.20678711	0	0	0	0	0	0	0	0	0	1.1166992	0.11669922	0.31152344	-0.18359375	0.084716797	0.04296875	0.069	37171.01	0.204	-2141.75	0.077
54	55	55	Category N	-0.53979492	-0.29980469	-0.76782227	0.001953125	-0.19970703	0.46166992	0	0.051	9/11/2017	9	11	2017	8:51:05	31865	0.9	8	51	5	42	0.051757813	3.5545898	-0.40454102	0.11889648	-1.0332031	7.6418457	0.51367188	0	0	0	0	0	0	0	0	0	1.1157227	0.11572266	0.8190918	-0.13500977	-0.41870117	0.26538086	0.06	37358.9	0.214	-2336.11	0.077
55	56	56	Category N	-0.11987305	0.29980469	-0.91186523	0.086914063	-0.1394043	0.46484375	0	0.087	9/11/2017	9	11	2017	8:51:06	31866	0	8	51	6	42	0.051757813	3.5545898	-0.39819336	0.11816406	-1.0334473	5.0332031	0.35375977	0	0	0	0	0	0	0	0	0	1.1137695	0.11376953	0.58154297	0.27832031	0.18139648	0.12158203	0.067	37210.97	0.204	-2168.71	0.071
56	57	57	Category N	-0.59985352	0.011962891	-0.76782227	0.10546875	-0.17553711	0.4465332	0	0.033	9/11/2017	9	11	2017	8:51:06	31866	0.1	8	51	6	42	0.051757813	3.5545898	-0.39941406	0.12011719	-1.0385742	10.081299	0.35351563	0	0	0	0	0	0	0	0	0	1.1191406	0.11914063	0.57910156	-0.20019531	-0.1081543	0.27075195	0.068	37190.87	0.197	-2109.12	0.087
57	58	58	Category N	-0.61181641	-0.083984375	-0.61181641	0.031982422	-0.18823242	0.46313477	0	0.117	9/11/2017	9	11	2017	8:51:06	31866	0.2	8	51	6	42	0.051757813	3.5545898	-0.40478516	0.12304688	-1.0405273	9.1760254	0.51904297	0	0	0	0	0	0	0	0	0	1.123291	0.12329102	0.84277344	-0.20678711	-0.20703125	0.42871094	0.102	36618.22	0.142	-1392.31	0.11
58	59	59	Category N	-0.49194336	0.13183594	-0.88793945	0.068847656	-0.14013672	0.46899414	0	0.071	9/11/2017	9	11	2017	8:51:06	31866	0.3	8	51	6	42	0.051757813	3.5545898	-0.40576172	0.125	-1.0419922	3.628418	0.17651367	0	0	0	0	0	0	0	0	0	1.1252441	0.12524414	0.24682617	-0.0859375	0.006591797	0.15405273	0.112	36479.74	0.114	-1122.02	0.117
59	60	60	Category N	-0.671875	0.15576172	-0.91186523	0.1027832	-0.14746094	0.45874023	0	0.258	9/11/2017	9	11	2017	8:51:06	31866	0.4	8	51	6	42	0.051757813	3.5545898	-0.39331055	0.12744141	-1.0444336	6.1706543	0.30957031	0	0	0	0	0	0	0	0	0	1.1235352	0.12353516	0.43920898	-0.27832031	0.028076172	0.13256836	0.122	36350.94	0.093	-908.43	0.117
60	61	61	Category N	-0.50390625	-0.20385742	-0.82788086	0.020263672	-0.18310547	0.47436523	0	0.11	9/11/2017	9	11	2017	8:51:06	31866	0.5	8	51	6	43	0.051757813	3.5545898	-0.40380859	0.13671875	-1.0471191	3.0805664	0.41723633	0	0	0	0	0	0	0	0	0	1.1306152	0.13061523	0.65991211	-0.099853516	-0.34057617	0.21923828	0.13	36253.92	0.076	-739.39	0.117
61	62	62	Category N	-0.46777344	0.34790039	-0.80395508	0.072753906	-0.13598633	0.47216797	0	0.144	9/11/2017	9	11	2017	8:51:06	31866	0.6	8	51	6	43	0.051757813	3.5545898	-0.40161133	0.13891602	-1.0427246	5.7695313	0.32397461	0	0	0	0	0	0	0	0	0	1.1259766	0.12597656	0.51367188	-0.065917969	0.20874023	0.23876953	0.13	36253.92	0.077	-747.51	0.115
62	63	63	Category N	-0.13183594	0.023925781	-0.99584961	0.10351563	-0.16210938	0.45458984	0	0.084	9/11/2017	9	11	2017	8:51:06	31866	0.7	8	51	6	43	0.051757813	3.5545898	-0.39355469	0.15185547	-1.0385742	4.8322754	0.29443359	0	0	0	0	0	0	0	0	0	1.1210938	0.12109375	0.43261719	0.26171875	-0.12792969	0.042724609	0.127	36289.72	0.123	-1105.99	0.144
63	64	64	Category N	-0.45581055	-0.23999023	-0.70776367	0.015869141	-0.21191406	0.45947266	0	0.115	9/11/2017	9	11	2017	8:51:06	31866	0.8	8	51	6	43	0.051757813	3.5545898	-0.3918457	0.15258789	-1.0380859	3.1970215	0.51708984	0	0	0	0	0	0	0	0	0	1.1201172	0.12011719	0.78662109	-0.063720703	-0.39257813	0.33032227	0.117	36414.23	0.21	-1709.96	0.115
64	65	65	Category N	-0.88793945	0.3359375	-0.83984375	0.062744141	-0.13891602	0.47216797	0	0.056	9/11/2017	9	11	2017	8:51:06	31866	0.9	8	51	6	43	0.051757813	3.5545898	-0.39477539	0.15185547	-1.0388184	7.9328613	0.5625	0	0	0	0	0	0	0	0	0	1.121582	0.12158203	0.87597656	-0.49291992	0.18383789	0.19897461	0.112	36479.74	0.306	-2235.87	0.144
65	66	66	Category N	-0.34790039	0.25195313	-0.70776367	0.079345703	-0.16308594	0.46020508	0	0.195	9/11/2017	9	11	2017	8:51:07	31867	0	8	51	7	43	0.051757813	3.5545898	-0.38598633	0.15332031	-1.0397949	10.387207	0.34838867	0	0	0	0	0	0	0	0	0	1.1196289	0.11962891	0.46850586	0.038085938	0.098388672	0.33203125	0.114	36453.26	0.364	-2470.15	0.115
66	67	67	Category N	-0.73193359	-0.059814453	-0.92382813	0.023681641	-0.21533203	0.45849609	0	0.083	9/11/2017	9	11	2017	8:51:07	31867	0.111	8	51	7	43	0.051757813	3.5545898	-0.38720703	0.15307617	-1.0407715	15.37915	0.42163086	0	0	0	0	0	0	0	0	0	1.1210938	0.12109375	0.67480469	-0.34472656	-0.21289063	0.11694336	0.118	36401.39	0.483	-2879.1	0.115
67	68	68	Category N	-0.85180664	0.50390625	-0.76782227	0.039550781	-0.14746094	0.47851563	0	0.154	9/11/2017	9	11	2017	8:51:07	31867	0.222	8	51	7	43	0.051025391	3.5255859	-0.39599609	0.13623047	-1.029541	18.605225	0.64111328	0	0	0	0	0	0	0	0	0	1.1115723	0.11157227	1.0849609	-0.45556641	0.36743164	0.26171875	0.11	36506.61	0.557	-3200.76	0.108
68	69	69	Category N	-0.38378906	0.083984375	-0.671875	0.093261719	-0.17749023	0.453125	0	0.108	9/11/2017	9	11	2017	8:51:07	31867	0.333	8	51	7	43	0.051025391	3.5255859	-0.42529297	0.10107422	-0.99926758	18.939697	0.33032227	0	0	0	0	0	0	0	0	0	1.0905762	0.090576172	0.38623047	0.041503906	-0.017089844	0.32739258	0.116	36427.14	0.573	-3189.57	0.147
69	70	70	Category N	-0.53979492	0.047851563	-0.76782227	0.0390625	-0.23120117	0.4453125	0	0.065	9/11/2017	9	11	2017	8:51:07	31867	0.444	8	51	7	43	0.051025391	3.5255859	-0.41821289	0.11450195	-0.93212891	11.445068	0.21484375	0	0	0	0	0	0	0	0	0	1.0280762	0.028076172	0.35253906	-0.12133789	-0.066650391	0.16430664	0.108	36533.88	0.621	-3416.08	0.139
70	71	71	Category N	-0.97192383	0.15576172	-0.77978516	0.034912109	-0.14672852	0.4777832	0	0.091	9/11/2017	9	11	2017	8:51:07	31867	0.555	8	51	7	44	0.051025391	3.5255859	-0.42602539	0.13745117	-0.89648438	9.6447754	0.55834961	0	0	0	0	0	0	0	0	0	1.0021973	0.002197266	0.6809082	-0.5456543	0.018066406	0.11669922	0.117	36414.23	0.777	-3740.31	0.139
71	72	72	Category N	-0.13183594	0.13183594	-1.1279297	0.055419922	-0.15795898	0.4675293	0	0.147	9/11/2017	9	11	2017	8:51:07	31867	0.666	8	51	7	44	0.051025391	3.5255859	-0.43774414	0.099609375	-0.87548828	11.589844	0.39770508	0	0	0	0	0	0	0	0	0	0.98388672	0.016113281	0.59008789	0.3059082	0.031982422	-0.25219727	0.105	36575.56	0.923	-4215.59	0.108
72	73	73	Category N	-0.85180664	-0.14379883	-1.2478027	0.033935547	-0.20336914	0.45629883	0	0.139	9/11/2017	9	11	2017	8:51:07	31867	0.777	8	51	7	44	0.051025391	3.5255859	-0.4284668	0.11206055	-0.86474609	4.5437012	0.62548828	0	0	0	0	0	0	0	0	0	0.97143555	0.028564453	1.0622559	-0.4230957	-0.25585938	-0.3828125	0.096	36706.68	1.021	-4537.34	0.091
73	74	74	Category N	-0.95996094	0.15576172	-0.77978516	0.023925781	-0.14404297	0.47875977	0	0.083	9/11/2017	9	11	2017	8:51:07	31867	0.888	8	51	7	44	0.051025391	3.5255859	-0.43798828	0.11230469	-0.86425781	4.894043	0.53027344	0	0	0	0	0	0	0	0	0	0.97558594	0.024414063	0.6496582	-0.52172852	0.043212891	0.084472656	0.1	36647.23	1.105	-4654.65	0.139
74	75	75	Category N	0.27587891	0.11987305	-1.0197754	0.040283203	-0.14379883	0.47460938	0	0.055	9/11/2017	9	11	2017	8:51:08	31868	0	8	51	8	44	0.051025391	3.5255859	-0.44458008	0.11108398	-0.86352539	8.03125	0.73730469	0	0	0	0	0	0	0	0	0	0.97753906	0.022460938	0.88549805	0.72045898	0.008544922	-0.15600586	0.116	36427.14	1.165	-4578.99	0.147
75	76	76	Category N	-0.64794922	-0.047851563	-1.1037598	0.0859375	-0.1784668	0.45507813	0	0.09	9/11/2017	9	11	2017	8:51:08	31868	0.09	8	51	8	44	0.051025391	3.5255859	-0.45214844	0.1171875	-0.8605957	15.644531	0.35302734	0	0	0	0	0	0	0	0	0	0.97924805	0.020751953	0.60400391	-0.19555664	-0.16503906	-0.24291992	0.132	36230.42	1.157	-4397.07	0.145
76	77	77	Category N	-0.56396484	0.083984375	-0.69580078	0.020751953	-0.16796875	0.47338867	0	0.187	9/11/2017	9	11	2017	8:51:08	31868	0.181	8	51	8	44	0.051025391	3.5255859	-0.45263672	0.12158203	-0.85644531	22.980469	0.19897461	0	0	0	0	0	0	0	0	0	0.97631836	0.023681641	0.30957031	-0.11108398	-0.037597656	0.16064453	0.133	36218.78	1.002	-4086.49	0.187
77	78	78	Category N	0.23999023	0.13183594	-0.73193359	0.022216797	-0.14404297	0.47998047	0	0.241	9/11/2017	9	11	2017	8:51:08	31868	0.272	8	51	8	44	0.051025391	3.5255859	-0.45629883	0.12158203	-0.85595703	25.946289	0.70727539	0	0	0	0	0	0	0	0	0	0.97753906	0.022460938	0.83056641	0.69628906	0.010009766	0.12402344	0.165	35879.08	0.862	-3516.89	0.241
78	79	79	Category N	-0.61181641	0.27587891	-1.223877	0.10253906	-0.17089844	0.44555664	0	0.145	9/11/2017	9	11	2017	8:51:08	31868	0.363	8	51	8	44	0.051025391	3.5255859	-0.4609375	0.12524414	-0.85571289	23.295898	0.42504883	0	0	0	0	0	0	0	0	0	0.98022461	0.019775391	0.66894531	-0.15063477	0.15039063	-0.36791992	0.198	35580.73	0.731	-2992.31	0.252
79	80	80	Category N	-0.53979492	-0.023925781	-0.671875	-0.015136719	-0.17041016	0.47460938	0	0.275	9/11/2017	9	11	2017	8:51:08	31868	0.454	8	51	8	44	0.051025391	3.5255859	-0.46337891	0.12353516	-0.85546875	9.1362305	0.24755859	0	0	0	0	0	0	0	0	0	0.98071289	0.019287109	0.40722656	-0.076171875	-0.14746094	0.18359375	0.226	35357.72	0.709	-2783.69	0.252
80	81	81	Category N	-0.6237793	0.35986328	-0.75585938	0.039794922	-0.1472168	0.47558594	0	0.252	9/11/2017	9	11	2017	8:51:08	31868	0.545	8	51	8	45	0.051025391	3.5255859	-0.46142578	0.12060547	-0.85644531	5.543457	0.30566406	0	0	0	0	0	0	0	0	0	0.98022461	0.019775391	0.50170898	-0.16210938	0.23901367	0.10058594	0.227	35350.17	0.628	-2577.74	0.256
81	82	82	Category N	-0.56396484	0.27587891	-0.75585938	0.10449219	-0.16943359	0.45483398	0	0.256	9/11/2017	9	11	2017	8:51:08	31868	0.636	8	51	8	45	0.051025391	3.5255859	-0.46484375	0.1171875	-0.85375977	2.3334961	0.2109375	0	0	0	0	0	0	0	0	0	0.97924805	0.020751953	0.35546875	-0.098876953	0.15844727	0.097900391	0.231	35320.28	0.583	-2440.27	0.256
82	83	83	Category N	-0.57592773	-0.071777344	-0.86376953	0.009521484	-0.23339844	0.4465332	0	0.197	9/11/2017	9	11	2017	8:51:08	31868	0.727	8	51	8	45	0.051025391	3.5255859	-0.46069336	0.11499023	-0.84960938	12.557617	0.21972656	0	0	0	0	0	0	0	0	0	0.97338867	0.026611328	0.31591797	-0.11499023	-0.18676758	-0.013916016	0.248	35197.7	0.466	-2035.62	0.256
83	84	84	Category N	-0.99584961	0.27587891	-0.82788086	0.040527344	-0.15039063	0.4777832	0	0.261	9/11/2017	9	11	2017	8:51:08	31868	0.818	8	51	8	45	0.051025391	3.5255859	-0.45605469	0.11694336	-0.8503418	13.386475	0.56298828	0	0	0	0	0	0	0	0	0	0.97192383	0.028076172	0.72094727	-0.53955078	0.15893555	0.022460938	0.237	35276.2	0.479	-2120.07	0.256
84	85	85	Category N	0.27587891	0.023925781	-0.7199707	0.042236328	-0.1640625	0.47363281	0	0.251	9/11/2017	9	11	2017	8:51:08	31868	0.909	8	51	8	45	0.051025391	3.5255859	-0.45703125	0.11254883	-0.84960938	11.709229	0.74975586	0	0	0	0	0	0	0	0	0	0.97119141	0.028808594	0.95141602	0.73291016	-0.088623047	0.12963867	0.254	35156.06	0.346	-1630.35	0.261
85	86	86	Category N	-0.73193359	-0.023925781	-1.1879883	0.061523438	-0.19873047	0.45483398	0	0.208	9/11/2017	9	11	2017	8:51:09	31869	0	8	51	9	45	0.051025391	3.5255859	-0.45117188	0.11474609	-0.84985352	9.9213867	0.46069336	0	0	0	0	0	0	0	0	0	0.96899414	0.031005859	0.75732422	-0.28051758	-0.13867188	-0.33789063	0.26	35115.21	0.256	-1283.82	0.277
86	87	87	Category N	-0.59985352	0.035888672	-0.70776367	0.009521484	-0.16503906	0.48046875	0	0.356	9/11/2017	9	11	2017	8:51:09	31869	0.1	8	51	9	45	0.051025391	3.5255859	-0.4440918	0.11621094	-0.85058594	6.5737305	0.22607422	0	0	0	0	0	0	0	0	0	0.96655273	0.033447266	0.37890625	-0.15551758	-0.080322266	0.14282227	0.273	35029.26	0.204	-1042.02	0.287
87	88	88	Category N	0	0.25195313	-0.80395508	0.035644531	-0.15478516	0.47680664	0	0.287	9/11/2017	9	11	2017	8:51:09	31869	0.2	8	51	9	45	0.051025391	3.5255859	-0.44580078	0.11303711	-0.84790039	2.7385254	0.46899414	0	0	0	0	0	0	0	0	0	0.96484375	0.03515625	0.62890625	0.44580078	0.13867188	0.043945313	0.277	35003.48	0.11	-612.79	0.287
88	89	89	Category N	-0.43188477	0.11987305	-1.0917969	0.12231445	-0.18676758	0.43969727	0	0.277	9/11/2017	9	11	2017	8:51:09	31869	0.3	8	51	9	45	0.051025391	3.5255859	-0.44067383	0.11181641	-0.84667969	0.62915039	0.24511719	0	0	0	0	0	0	0	0	0	0.96118164	0.038818359	0.26171875	0.008789063	0.0078125	-0.24487305	0.266	35075.12	0.15	-822.05	0.287
89	90	90	Category N	-0.47998047	-0.071777344	-0.77978516	-0.013916016	-0.23925781	0.45043945	0	0.288	9/11/2017	9	11	2017	8:51:09	31869	0.4	8	51	9	45	0.051025391	3.5255859	-0.43408203	0.11376953	-0.84790039	3.1328125	0.20288086	0	0	0	0	0	0	0	0	0	0.95947266	0.040527344	0.29956055	-0.045654297	-0.18554688	0.068115234	0.271	35042.26	0.285	-1361.09	0.287
90	91	91	Category N	-0.85180664	0.41992188	-0.76782227	0.033935547	-0.15087891	0.47485352	0	0.184	9/11/2017	9	11	2017	8:51:09	31869	0.5	8	51	9	46	0.051025391	3.5255859	-0.43969727	0.12597656	-0.86157227	9.9396973	0.51464844	0	0	0	0	0	0	0	0	0	0.9753418	0.024658203	0.79956055	-0.41210938	0.29370117	0.09375	0.254	35156.06	0.416	-1859.62	0.287
91	92	92	Category N	-0.3359375	0.61181641	-0.65991211	0.099609375	-0.18115234	0.44677734	0	0.236	9/11/2017	9	11	2017	8:51:09	31869	0.6	8	51	9	46	0.051025391	3.5255859	-0.40942383	0.20166016	-0.88720703	7.3774414	0.47436523	0	0	0	0	0	0	0	0	0	0.99780273	0.002197266	0.7109375	0.073486328	0.40991211	0.22729492	0.277	35003.48	0.428	-1814.48	0.277
92	93	93	Category N	-0.65991211	0.071777344	-0.77978516	-0.006591797	-0.21801758	0.45898438	0	0.254	9/11/2017	9	11	2017	8:51:09	31869	0.7	8	51	9	46	0.051025391	3.5255859	-0.40844727	0.19824219	-0.96264648	8.7619629	0.33544922	0	0	0	0	0	0	0	0	0	1.0644531	0.064453125	0.56079102	-0.2512207	-0.12646484	0.18286133	0.273	35029.26	0.44	-1864.21	0.287
93	94	94	Category N	-0.86376953	0.2277832	-0.70776367	0.034179688	-0.15283203	0.47192383	0	0.425	9/11/2017	9	11	2017	8:51:09	31869	0.8	8	51	9	46	0.051025391	3.5255859	-0.40869141	0.21118164	-1.041748	14.091309	0.56445313	0	0	0	0	0	0	0	0	0	1.1386719	0.13867188	0.80541992	-0.45483398	0.016357422	0.33398438	0.273	35029.26	0.5	-2037.2	0.254
94	95	95	Category N	0.011962891	0.2277832	-0.88793945	0.046386719	-0.16943359	0.46777344	0	0.253	9/11/2017	9	11	2017	8:51:09	31869	0.9	8	51	9	46	0.051025391	3.5255859	-0.40844727	0.29882813	-1.1057129	14.099121	0.47875977	0	0	0	0	0	0	0	0	0	1.2160645	0.21606445	0.70922852	0.42041016	-0.071044922	0.21777344	0.274	35022.79	0.638	-2393.17	0.254
95	96	96	Category N	-0.82788086	0.047851563	-1.3679199	0.10449219	-0.20825195	0.43798828	0	0.287	9/11/2017	9	11	2017	8:51:10	31870	0	8	51	10	46	0.051025391	3.5255859	-0.40576172	0.38598633	-1.1499023	11.637939	0.58300781	0	0	0	0	0	0	0	0	0	1.2790527	0.27905273	0.97827148	-0.421875	-0.33813477	-0.21777344	0.271	35042.26	0.687	-2522.72	0.254
96	97	97	Category N	-0.44384766	0.023925781	-0.87597656	0.015380859	-0.18554688	0.4621582	0	0.194	9/11/2017	9	11	2017	8:51:10	31870	0.1	8	51	10	46	0.051025391	3.5255859	-0.39624023	0.3894043	-1.2163086	9.6992188	0.50170898	0	0	0	0	0	0	0	0	0	1.3371582	0.3371582	0.75341797	-0.047363281	-0.36547852	0.34033203	0.265	35081.75	0.768	-2732.83	0.287
97	98	98	Category N	-0.7199707	0.20385742	-0.76782227	0.015380859	-0.15405273	0.47583008	0	0.213	9/11/2017	9	11	2017	8:51:10	31870	0.2	8	51	10	46	0.051025391	3.5255859	-0.39355469	0.38134766	-1.2424316	4.9101563	0.6027832	0	0	0	0	0	0	0	0	0	1.3581543	0.3581543	0.97875977	-0.32617188	-0.17749023	0.47460938	0.244	35225.91	0.795	-2890.21	0.253
98	99	99	Category N	0.17993164	0.19189453	-0.92382813	0.088867188	-0.16601563	0.4609375	0	0.222	9/11/2017	9	11	2017	8:51:10	31870	0.3	8	51	10	46	0.051025391	3.5255859	-0.38037109	0.38793945	-1.2504883	1.3491211	0.67773438	0	0	0	0	0	0	0	0	0	1.3635254	0.36352539	1.0834961	0.56030273	-0.19604492	0.32666016	0.226	35357.72	0.816	-3028.6	0.222
99	100	100	Category N	-0.52783203	-0.10791016	-0.98388672	0.001708984	-0.22241211	0.45898438	0	0.296	9/11/2017	9	11	2017	8:51:10	31870	0.4	8	51	10	46	0.051025391	3.5255859	-0.3762207	0.38745117	-1.2512207	1.3566895	0.58300781	0	0	0	0	0	0	0	0	0	1.3630371	0.36303711	0.91430664	-0.15136719	-0.49536133	0.26733398	0.215	35442.51	0.811	-3078.1	0.221
100	101	101	Category N	-0.87597656	0.26391602	-0.79199219	0.029785156	-0.15429688	0.47387695	0	0.147	9/11/2017	9	11	2017	8:51:10	31870	0.5	8	51	10	47	0.051025391	3.5255859	-0.36767578	0.38256836	-1.2512207	6.317627	0.69506836	0	0	0	0	0	0	0	0	0	1.3591309	0.35913086	1.0861816	-0.50805664	-0.11865234	0.45922852	0.206	35514.53	0.792	-3087.28	0.221
101	102	102	Category N	0.21582031	0.73193359	-0.44384766	0.044433594	-0.17285156	0.46582031	0	0.221	9/11/2017	9	11	2017	8:51:10	31870	0.6	8	51	10	47	0.051025391	3.5255859	-0.36181641	0.38671875	-1.2529297	2.4775391	1.0522461	0	0	0	0	0	0	0	0	0	1.3603516	0.36035156	1.7316895	0.57763672	0.3449707	0.80908203	0.207	35506.41	0.627	-2679.41	0.222
102	103	103	Category N	-0.63598633	0.023925781	-0.86376953	0.055908203	-0.21582031	0.45019531	0	0.137	9/11/2017	9	11	2017	8:51:10	31870	0.7	8	51	10	47	0.051025391	3.5255859	-0.35546875	0.38208008	-1.2541504	4.6586914	0.59960938	0	0	0	0	0	0	0	0	0	1.3583984	0.35839844	1.0292969	-0.28027344	-0.3581543	0.39038086	0.25	35183.73	0.444	-1961.44	0.296
103	104	104	Category N	-0.79199219	0.10791016	-0.73193359	0.006835938	-0.18066406	0.47265625	0	0.22	9/11/2017	9	11	2017	8:51:10	31870	0.8	8	51	10	47	0.051025391	3.5255859	-0.35571289	0.38085938	-1.2531738	3.1237793	0.73242188	0	0	0	0	0	0	0	0	0	1.3571777	0.35717773	1.2304688	-0.4362793	-0.27294922	0.52124023	0.327	34704.27	0.355	-1445.17	0.481
104	105	105	Category N	0.27587891	0.21582031	-0.92382813	0.028808594	-0.16308594	0.47509766	0	0.481	9/11/2017	9	11	2017	8:51:10	31870	0.9	8	51	10	47	0.051025391	3.5255859	-0.3527832	0.38354492	-1.2556152	0.94702148	0.73046875	0	0	0	0	0	0	0	0	0	1.359375	0.359375	1.1281738	0.62866211	-0.16772461	0.33178711	0.418	34243.87	0.288	-1057.87	0.582
105	106	106	Category N	-0.76782227	0.059814453	-1.1398926	0.13012695	-0.20239258	0.42138672	0	0.756	9/11/2017	9	11	2017	8:51:11	31871	0	8	51	11	47	0.051513672	3.5368652	-0.34350586	0.37939453	-1.2563477	3.2426758	0.54370117	0	0	0	0	0	0	0	0	0	1.3566895	0.35668945	0.86010742	-0.42407227	-0.31958008	0.11645508	0.478	33983.11	0.248	-856.51	0.694
106	107	107	Category N	-0.46777344	0.083984375	-0.75585938	0.019287109	-0.19287109	0.46337891	0	0.694	9/11/2017	9	11	2017	8:51:11	31871	0.111	8	51	11	47	0.051513672	3.5368652	-0.34179688	0.37597656	-1.2590332	7.2666016	0.59521484	0	0	0	0	0	0	0	0	0	1.357666	0.35766602	0.92089844	-0.12573242	-0.29199219	0.50317383	0.601	33522.29	0.04	-133.34	0.694
107	108	108	Category N	-0.671875	0.2277832	-0.76782227	0.014648438	-0.15478516	0.47387695	0	0.582	9/11/2017	9	11	2017	8:51:11	31871	0.222	8	51	11	47	0.051513672	3.5368652	-0.3347168	0.3762207	-1.2590332	6.855957	0.61401367	0	0	0	0	0	0	0	0	0	1.3562012	0.35620117	0.97705078	-0.33691406	-0.1484375	0.49121094	0.667	33305.85	0.065	-196.81	0.694
108	109	109	Category N	0.15576172	0.21582031	-0.93579102	0.10668945	-0.16943359	0.44799805	0	0.878	9/11/2017	9	11	2017	8:51:11	31871	0.333	8	51	11	47	0.051513672	3.5368652	-0.32617188	0.36914063	-1.2614746	2.9458008	0.6015625	0	0	0	0	0	0	0	0	0	1.354248	0.35424805	0.96118164	0.48193359	-0.15332031	0.32568359	0.689	33237.57	0.224	-610.39	0.756
109	110	110	Category N	-0.51586914	-0.13183594	-0.93579102	0.026855469	-0.21728516	0.45458984	0	0.613	9/11/2017	9	11	2017	8:51:11	31871	0.444	8	51	11	47	0.051513672	3.5368652	-0.32324219	0.36767578	-1.2641602	4.0197754	0.62817383	0	0	0	0	0	0	0	0	0	1.3557129	0.35571289	1.0205078	-0.19238281	-0.49951172	0.32836914	0.729	33117.8	0.472	-1117.42	0.878
110	111	111	Category N	-0.79199219	0.2277832	-0.76782227	0.064208984	-0.1652832	0.46142578	0	0.611	9/11/2017	9	11	2017	8:51:11	31871	0.555	8	51	11	48	0.051513672	3.5368652	-0.31860352	0.36669922	-1.2661133	17.101807	0.70117188	0	0	0	0	0	0	0	0	0	1.3562012	0.35620117	1.1108398	-0.47314453	-0.13891602	0.49829102	0.894	32673.92	0.4	-849.78	0.997
111	112	112	Category N	0.31176758	0.29980469	-0.46777344	0.043945313	-0.171875	0.46264648	0	0.997	9/11/2017	9	11	2017	8:51:11	31871	0.666	8	51	11	48	0.051513672	3.5368652	-0.30883789	0.36474609	-1.2680664	16.272705	1.0148926	0	0	0	0	0	0	0	0	0	1.3552246	0.35522461	1.4863281	0.62060547	-0.064941406	0.80029297	1.028	32359.97	0.362	-707.3	1.388
112	113	113	Category N	-0.81591797	0.25195313	-1.0319824	0.083984375	-0.21801758	0.43969727	0	1.683	9/11/2017	9	11	2017	8:51:11	31871	0.777	8	51	11	48	0.051513672	3.5368652	-0.30957031	0.36303711	-1.2653809	9.3867188	0.56835938	0	0	0	0	0	0	0	0	0	1.3525391	0.35253906	0.85083008	-0.50610352	-0.11108398	0.23339844	1.117	32169.34	0.47	-840.49	1.388
113	114	114	Category N	-0.68383789	0.14379883	-0.75585938	0.017333984	-0.1809082	0.4675293	0	1.388	9/11/2017	9	11	2017	8:51:11	31871	0.888	8	51	11	48	0.051513672	3.5368652	-0.30102539	0.36474609	-1.2614746	3.7797852	0.67163086	0	0	0	0	0	0	0	0	0	1.3474121	0.34741211	1.109375	-0.38256836	-0.22094727	0.50561523	1.205	31992.58	0.238	-430.51	1.388
114	115	115	Category N	-0.75585938	0.2277832	-0.74389648	0.019775391	-0.16357422	0.47509766	0	1.412	9/11/2017	9	11	2017	8:51:12	31872	0	8	51	12	48	0.051513672	3.5368652	-0.29150391	0.36254883	-1.2631836	12.585938	0.70947266	0	0	0	0	0	0	0	0	0	1.3461914	0.34619141	1.1184082	-0.46411133	-0.13476563	0.51928711	1.281	31848.15	0.022	-40.51	1.388
115	116	116	Category N	-0.083984375	0.45581055	-0.61181641	0.10375977	-0.18115234	0.453125	0	1.144	9/11/2017	9	11	2017	8:51:12	31872	0.1	8	51	12	48	0.051513672	3.5368652	-0.29711914	0.36083984	-1.262207	20.762939	0.69091797	0	0	0	0	0	0	0	0	0	1.3459473	0.34594727	0.95849609	0.21313477	0.094726563	0.65039063	1.289	31833.35	-0.175	342.21	1.388
116	117	117	Category N	-0.45581055	0.10791016	-0.87597656	0.045166016	-0.22680664	0.43896484	0	1.067	9/11/2017	9	11	2017	8:51:12	31872	0.2	8	51	12	48	0.051513672	3.5368652	-0.29101563	0.36132813	-1.2600098	30.504883	0.48852539	0	0	0	0	0	0	0	0	0	1.3427734	0.34277344	0.80200195	-0.16455078	-0.25341797	0.3840332	1.135	32132.29	-0.103	218.83	1.144
117	118	118	Category N	-0.44384766	0.19189453	-0.91186523	0.037109375	-0.13452148	0.47949219	0	1.041	9/11/2017	9	11	2017	8:51:12	31872	0.3	8	51	12	48	0.051513672	3.5368652	-0.28637695	0.36010742	-1.2626953	35.424561	0.41967773	0	0	0	0	0	0	0	0	0	1.3439941	0.34399414	0.67651367	-0.15722656	-0.16821289	0.35083008	1.027	32362.19	0.035	-76.57	1.067
118	119	119	Category N	-0.31176758	-0.15576172	-0.89990234	-0.029296875	-0.092529297	0.4909668	0	0.762	9/11/2017	9	11	2017	8:51:12	31872	0.4	8	51	12	48	0.051513672	3.5368652	-0.29174805	0.35766602	-1.2651367	27.945313	0.63061523	0	0	0	0	0	0	0	0	0	1.3469238	0.34692383	0.89868164	-0.019775391	-0.51342773	0.36523438	0.929	32588.42	0.155	-349.88	1.067
119	120	120	Category N	-0.2277832	-0.20385742	-0.99584961	-0.036376953	-0.052978516	0.49267578	0	0.741	9/11/2017	9	11	2017	8:51:12	31872	0.5	8	51	12	48	0.051513672	3.5368652	-0.28637695	0.35400391	-1.2612305	9.7687988	0.62060547	0	0	0	0	0	0	0	0	0	1.3410645	0.34106445	0.88208008	0.05859375	-0.55786133	0.26538086	0.935	32574.03	0.171	-381.81	1.041
120	121	121	Category N	-0.29980469	-0.071777344	-0.81591797	-0.1394043	-0.044433594	0.49194336	0	0.82	9/11/2017	9	11	2017	8:51:12	31872	0.6	8	51	12	49	0.051513672	3.5368652	-0.28173828	0.35424805	-1.2641602	2.7070313	0.61865234	0	0	0	0	0	0	0	0	0	1.3427734	0.34277344	0.89233398	-0.017822266	-0.42602539	0.44824219	0.855	32772.43	0.432	-935.38	0.82
121	122	122	Category N	-0.21582031	-0.011962891	-0.74389648	-0.13110352	-0.086425781	0.49243164	0	1.18	9/11/2017	9	11	2017	8:51:12	31872	0.7	8	51	12	49	0.051513672	3.5368652	-0.27612305	0.34887695	-1.2661133	1.7644043	0.63769531	0	0	0	0	0	0	0	0	0	1.3422852	0.34228516	0.94384766	0.060302734	-0.36083984	0.5222168	0.814	32880.01	0.267	-635.1	0.797
122	123	123	Category N	-0.20385742	0.023925781	-0.80395508	-0.16870117	-0.064941406	0.48974609	0	0.588	9/11/2017	9	11	2017	8:51:12	31872	0.8	8	51	12	49	0.051513672	3.5368652	-0.27148438	0.3449707	-1.2685547	2.7131348	0.56884766	0	0	0	0	0	0	0	0	0	1.3425293	0.3425293	0.85351563	0.067626953	-0.32104492	0.46459961	0.714	33162.08	0.374	-932.02	0.797
123	124	124	Category N	-0.15576172	-0.083984375	-0.88793945	-0.17919922	-0.0546875	0.484375	0	0.797	9/11/2017	9	11	2017	8:51:12	31872	0.9	8	51	12	49	0.051513672	3.5368652	-0.26660156	0.34594727	-1.2692871	12.178955	0.58544922	0	0	0	0	0	0	0	0	0	1.3422852	0.34228516	0.92236328	0.11083984	-0.42993164	0.38134766	0.716	33156.13	0.249	-652.97	0.797
124	125	125	Category N	-0.13183594	-0.047851563	-0.92382813	-0.17431641	-0.066162109	0.48535156	0	0.158	9/11/2017	9	11	2017	8:51:13	31873	0	8	51	13	49	0.051513672	3.5368652	-0.25634766	0.34228516	-1.270752	17.851807	0.53686523	0	0	0	0	0	0	0	0	0	1.3408203	0.34082031	0.86181641	0.12451172	-0.39013672	0.34692383	0.6	33525.71	0.305	-878.95	0.754
125	126	126	Category N	-0.095947266	-0.011962891	-0.91186523	-0.16748047	-0.058349609	0.48730469	0	0.754	9/11/2017	9	11	2017	8:51:13	31873	0.1	8	51	13	49	0.051513672	3.5368652	-0.26196289	0.34204102	-1.2731934	14.143555	0.5324707	0	0	0	0	0	0	0	0	0	1.3439941	0.34399414	0.8815918	0.16601563	-0.35400391	0.36132813	0.516	33831.39	0.475	-1388.21	0.674
126	127	127	Category N	-0.14379883	-0.095947266	-0.91186523	-0.1730957	-0.057128906	0.49145508	0	0.127	9/11/2017	9	11	2017	8:51:13	31873	0.2	8	51	13	49	0.051513672	3.5368652	-0.25512695	0.34179688	-1.2700195	12.612793	0.57641602	0	0	0	0	0	0	0	0	0	1.3395996	0.33959961	0.9074707	0.11132813	-0.43774414	0.3581543	0.477	33987.24	0.397	-1263.25	0.674
127	128	128	Category M	-0.15576172	-0.035888672	-0.93579102	-0.16918945	-0.065185547	0.49072266	0	0.674	9/11/2017	9	11	2017	8:51:13	31873	0.3	8	51	13	49	0.051513672	3.5368652	-0.24975586	0.34130859	-1.2731934	1.7819824	0.51464844	0	0	0	0	0	0	0	0	0	1.3415527	0.34155273	0.80859375	0.093994141	-0.37719727	0.33740234	0.387	34390.69	0.69	-2137.25	0.357
128	129	129	Category M	-0.10791016	-0.059814453	-0.88793945	-0.16967773	-0.059326172	0.48339844	0	0.357	9/11/2017	9	11	2017	8:51:13	31873	0.4	8	51	13	49	0.051513672	3.5368652	-0.25170898	0.33789063	-1.2746582	15.32373	0.57324219	0	0	0	0	0	0	0	0	0	1.3427734	0.34277344	0.92871094	0.14379883	-0.39770508	0.38671875	0.416	34253.07	0.856	-2388.18	0.674
129	130	130	Category M	-0.63598633	1.5478516	-1.9199219	-0.16772461	-0.063964844	0.48828125	0	0.256	9/11/2017	9	11	2017	8:51:13	31873	0.5	8	51	13	49	0.051513672	3.5368652	-0.24853516	0.33618164	-1.2724609	36.342041	1.427002	0	0	0	0	0	0	0	0	0	1.3393555	0.33935547	2.2460938	-0.38720703	1.2114258	-0.6472168	0.556	33681.17	0.717	-1818.15	0.674
130	131	131	Category M	1.8598633	6.0839844	-2.9519043	-0.14550781	-0.3581543	0.36181641	0	0.331	9/11/2017	9	11	2017	8:51:13	31873	0.6	8	51	13	50	0.051513672	3.5368652	-0.24487305	0.33666992	-1.2744141	44.593262	6.3459473	0	0	0	0	0	0	0	0	0	1.3405762	0.34057617	9.5292969	2.1047363	5.7470703	-1.6772461	0.67	33296.44	0.596	-1420.34	0.811
131	132	132	Category M	-0.46777344	-0.40795898	-6.6838379	-0.1496582	0.077880859	0.48510742	0	1.591	9/11/2017	9	11	2017	8:51:13	31873	0.7	8	51	13	50	0.051513672	3.5368652	-0.23657227	0.33129883	-1.276123	57.906006	5.4626465	0	0	0	0	0	0	0	0	0	1.3395996	0.33959961	6.3781738	-0.23095703	-0.73925781	-5.4074707	0.705	33189	0.629	-1437.52	0.811
132	133	133	Category M	-0.16796875	1.2839355	-7.1398926	-0.15600586	0.24658203	0.421875	0	0.811	9/11/2017	9	11	2017	8:51:13	31873	0.8	8	51	13	50	0.051513672	3.5368652	-0.23413086	0.32348633	-1.2790527	69.701904	5.939209	0	0	0	0	0	0	0	0	0	1.3400879	0.34008789	6.8874512	0.066162109	0.96020508	-5.8605957	0.713	33165.05	0.611	-1395.57	0.811
133	134	134	Category M	-0.55175781	7.2119141	-6.119873	-0.14770508	-0.000244141	0.49462891	0	0.884	9/11/2017	9	11	2017	8:51:13	31873	0.9	8	51	13	50	0.051513672	3.5368652	-0.22827148	0.32226563	-1.2810059	68.816895	8.4250488	0	0	0	0	0	0	0	0	0	1.3405762	0.34057617	12.051514	-0.32324219	6.8894043	-4.838623	0.773	32992.06	0.45	-1034.34	0.884
134	135	135	Category M	-0.32397461	6.6838379	-4.3078613	-0.13452148	-0.28588867	0.41796875	0	0.41	9/11/2017	9	11	2017	8:51:14	31874	0	8	51	14	50	0.051513672	3.5368652	-0.21972656	0.3190918	-1.2836914	57.519531	7.0471191	0	0	0	0	0	0	0	0	0	1.3410645	0.34106445	9.4926758	-0.10400391	6.364502	-3.0239258	0.912	32629.62	0.17	-386.83	1.163
135	136	136	Category M	0.63598633	0.57592773	-6.2158203	-0.20361328	-0.15820313	0.45361328	0	0.615	9/11/2017	9	11	2017	8:51:14	31874	0.1	8	51	14	50	0.051513672	3.5368652	-0.22192383	0.31616211	-1.2844238	49.119873	5.0119629	0	0	0	0	0	0	0	0	0	1.3413086	0.34130859	6.0488281	0.85791016	0.25952148	-4.9311523	0.958	32519.54	0.35	-721.03	1.163
136	137	137	Category M	-0.38378906	-0.63598633	-2.8679199	-0.2043457	0.24633789	0.39941406	0	1.163	9/11/2017	9	11	2017	8:51:14	31874	0.2	8	51	14	50	0.051513672	3.5368652	-0.21386719	0.31542969	-1.2790527	58.723145	1.8596191	0	0	0	0	0	0	0	0	0	1.3344727	0.33447266	2.7102051	-0.16967773	-0.95141602	-1.588623	1.033	32348.92	0.149	-311.18	1.163
137	138	138	Category M	0.43188477	0.44384766	-1.2478027	-0.21459961	-0.05078125	0.47680664	0	1.865	9/11/2017	9	11	2017	8:51:14	31874	0.3	8	51	14	50	0.051513672	3.5368652	-0.21044922	0.31494141	-1.2797852	43.765869	0.65576172	0	0	0	0	0	0	0	0	0	1.3347168	0.3347168	0.80322266	0.64233398	0.12866211	0.031982422	1.039	32335.7	-0.05	112.05	1.163
138	139	139	Category M	-0.15576172	0.083984375	-0.95996094	-0.22412109	0.14575195	0.44262695	0	1.261	9/11/2017	9	11	2017	8:51:14	31874	0.4	8	51	14	50	0.051513672	3.5368652	-0.20361328	0.31176758	-1.2817383	26.567383	0.3972168	0	0	0	0	0	0	0	0	0	1.3347168	0.3347168	0.59765625	0.047851563	-0.2277832	0.32177734	1.042	32329.12	-0.102	232.97	1.163
139	140	140	Category M	0.011962891	-0.23999023	-0.91186523	-0.21801758	0.076660156	0.46459961	0	0.925	9/11/2017	9	11	2017	8:51:14	31874	0.5	8	51	14	50	0.051513672	3.5368652	-0.20825195	0.30908203	-1.2814941	14.123535	0.69750977	0	0	0	0	0	0	0	0	0	1.3347168	0.3347168	1.1391602	0.22021484	-0.54907227	0.36962891	1.026	32364.41	0.026	-57.12	1.163
140	141	141	Category M	-0.023925781	0.14379883	-0.94799805	-0.22412109	0.058837891	0.46826172	0	0.423	9/11/2017	9	11	2017	8:51:14	31874	0.6	8	51	14	51	0.051513672	3.5368652	-0.20410156	0.31030273	-1.2807617	17.753418	0.41357422	0	0	0	0	0	0	0	0	0	1.3334961	0.33349609	0.6796875	0.18017578	-0.16650391	0.33276367	0.998	32427.25	0.028	-62.84	0.998
141	142	142	Category M	0.035888672	-0.023925781	-0.91186523	-0.23266602	0.088867188	0.46289063	0	0.519	9/11/2017	9	11	2017	8:51:14	31874	0.7	8	51	14	51	0.051513672	3.5368652	-0.19116211	0.30566406	-1.2824707	13.040283	0.54541016	0	0	0	0	0	0	0	0	0	1.3320313	0.33203125	0.92724609	0.22705078	-0.32958984	0.37060547	0.834	32827	0.01	-26.12	0.925
142	143	143	Category L	-0.14379883	-0.083984375	-0.91186523	0.11108398	0.2253418	0.4152832	0	0.998	9/11/2017	9	11	2017	8:51:17	31877	0.7	8	51	17	54	0.051757813	3.5545898	-0.19140625	0.29541016	-1.2883301	3.0031738	0.53662109	0	0	0	0	0	0	0	0	0	1.3354492	0.33544922	0.8034668	0.047607422	-0.37939453	0.37646484	0.694	33222.29	0.121	-344.96	0.881
143	144	144	Category L	-0.2277832	-0.023925781	-0.89990234	0.12255859	0.22021484	0.41503906	0	0.881	9/11/2017	9	11	2017	8:51:17	31877	0.8	8	51	17	54	0.051757813	3.5545898	-0.18139648	0.29418945	-1.2888184	11.135254	0.50463867	0	0	0	0	0	0	0	0	0	1.3344727	0.33447266	0.75341797	-0.046142578	-0.31811523	0.38891602	0.682	33259.1	0.171	-481.52	0.854
144	145	145	Category L	-0.15576172	0	-0.89990234	0.10913086	0.21679688	0.42041016	0	0.419	9/11/2017	9	11	2017	8:51:17	31877	0.9	8	51	17	54	0.051757813	3.5545898	-0.16967773	0.29174805	-1.2912598	29.955566	0.48828125	0	0	0	0	0	0	0	0	0	1.3347168	0.3347168	0.69726563	0.013916016	-0.29174805	0.39135742	0.706	33186	0.252	-666.46	0.854
145	146	146	Category L	-0.20385742	-0.023925781	-0.92382813	0.11376953	0.21240234	0.42431641	0	0.854	9/11/2017	9	11	2017	8:51:18	31878	0	8	51	18	54	0.051757813	3.5545898	-0.17163086	0.2878418	-1.2910156	44.923828	0.48266602	0	0	0	0	0	0	0	0	0	1.3337402	0.33374023	0.7109375	-0.031982422	-0.31176758	0.3671875	0.726	33126.6	0.167	-450.2	0.854
146	147	147	Category L	-0.16796875	-0.023925781	-0.93579102	0.10742188	0.21557617	0.42041016	0	0.569	9/11/2017	9	11	2017	8:51:18	31878	0.1	8	51	18	54	0.051757813	3.5545898	-0.15991211	0.28588867	-1.2883301	43.552246	0.46948242	0	0	0	0	0	0	0	0	0	1.3293457	0.3293457	0.67041016	-0.0078125	-0.30981445	0.35253906	0.641	33388.95	0.24	-682.59	0.854
147	148	148	Category L	-0.16796875	-0.071777344	-0.95996094	0.11376953	0.20605469	0.42260742	0	0.64	9/11/2017	9	11	2017	8:51:18	31878	0.2	8	51	18	54	0.051757813	3.5545898	-0.15209961	0.28344727	-1.2905273	58.677246	0.4855957	0	0	0	0	0	0	0	0	0	1.3300781	0.33007813	0.70166016	-0.015625	-0.35522461	0.33056641	0.732	33109.04	0.22	-575.39	0.854
148	149	149	Category L	-0.15576172	-0.023925781	-0.88793945	0.11083984	0.20263672	0.42431641	0	0.486	9/11/2017	9	11	2017	8:51:18	31878	0.3	8	51	18	54	0.051757813	3.5545898	-0.14160156	0.27929688	-1.2924805	68.204102	0.50585938	0	0	0	0	0	0	0	0	0	1.3300781	0.33007813	0.72192383	-0.013916016	-0.30322266	0.40454102	0.913	32627.18	0.052	-124.02	1.429
149	150	150	Category L	-0.15576172	-0.035888672	-0.92382813	0.1105957	0.21411133	0.41918945	0	1.429	9/11/2017	9	11	2017	8:51:18	31878	0.4	8	51	18	54	0.051757813	3.5545898	-0.1418457	0.27539063	-1.2924805	69.528809	0.48291016	0	0	0	0	0	0	0	0	0	1.3293457	0.3293457	0.6940918	-0.013671875	-0.3112793	0.36865234	1.201	32000.38	-0.248	530.91	1.429
150	151	151	Category L	-0.20385742	0	-0.93579102	0.11181641	0.20751953	0.4284668	0	1.505	9/11/2017	9	11	2017	8:51:18	31878	0.5	8	51	18	54	0.051757813	3.5545898	-0.13354492	0.27587891	-1.2922363	63.291748	0.45629883	0	0	0	0	0	0	0	0	0	1.328125	0.328125	0.70263672	-0.070068359	-0.27587891	0.35644531	1.294	31824.14	-0.336	695.4	1.429
151	152	152	Category L	-0.19189453	0	-0.91186523	0.11157227	0.21557617	0.41821289	0	2.578	9/11/2017	9	11	2017	8:51:18	31878	0.6	8	51	18	55	0.051757813	3.5545898	-0.12158203	0.2722168	-1.2941895	54.626709	0.47460938	0	0	0	0	0	0	0	0	0	1.328125	0.328125	0.72485352	-0.070068359	-0.2722168	0.38232422	1.39	31652.67	-0.352	685.23	1.505
152	153	153	Category L	-0.16796875	-0.011962891	-0.93579102	0.11499023	0.20605469	0.42138672	0	1.13	9/11/2017	9	11	2017	8:51:18	31878	0.7	8	51	18	55	0.051513672	3.5046387	-0.12353516	0.26757813	-1.2998047	51.308838	0.46118164	0	0	0	0	0	0	0	0	0	1.3327637	0.33276367	0.68798828	-0.044189453	-0.27954102	0.36401367	1.587	31328.85	-0.462	823.96	1.505
153	154	154	Category L	-0.17993164	-0.023925781	-0.91186523	0.11083984	0.20361328	0.42773438	0	1.215	9/11/2017	9	11	2017	8:51:18	31878	0.8	8	51	18	55	0.051513672	3.5046387	-0.11157227	0.26293945	-1.2983398	39.355713	0.48608398	0	0	0	0	0	0	0	0	0	1.3293457	0.3293457	0.74169922	-0.068115234	-0.28686523	0.38647461	1.443	31562.07	-0.387	736.53	1.505
154	155	155	Category L	-0.17993164	-0.023925781	-0.93579102	0.10961914	0.20678711	0.42456055	0	1.668	9/11/2017	9	11	2017	8:51:18	31878	0.9	8	51	18	55	0.051513672	3.5046387	-0.10107422	0.26000977	-1.300293	30.348633	0.46875	0	0	0	0	0	0	0	0	0	1.329834	0.32983398	0.72729492	-0.078613281	-0.28393555	0.36450195	1.303	31807.64	-0.23	454.34	1.443
155	156	156	Category L	-0.16796875	0	-0.92382813	0.10717773	0.2097168	0.42138672	0	0.564	9/11/2017	9	11	2017	8:51:19	31879	0	8	51	19	55	0.051513672	3.5046387	-0.090087891	0.25561523	-1.3022461	24.377441	0.46337891	0	0	0	0	0	0	0	0	0	1.3300781	0.33007813	0.71191406	-0.077636719	-0.25561523	0.37841797	1.114	32175.56	0.001	-2.07	1.215
156	157	157	Category L	-0.19189453	-0.011962891	-0.92382813	0.10864258	0.20825195	0.42236328	0	0.667	9/11/2017	9	11	2017	8:51:19	31879	0.1	8	51	19	55	0.051513672	3.5046387	-0.087158203	0.24853516	-1.3061523	16.510498	0.47436523	0	0	0	0	0	0	0	0	0	1.3325195	0.33251953	0.74755859	-0.10449219	-0.26049805	0.38232422	1.032	32351.12	-0.072	163.73	1.393
157	158	158	Category L	-0.19189453	-0.059814453	-0.92382813	0.10864258	0.2121582	0.42651367	0	1.443	9/11/2017	9	11	2017	8:51:19	31879	0.2	8	51	19	55	0.051513672	3.5046387	-0.079833984	0.24609375	-1.3066406	8.4492188	0.50268555	0	0	0	0	0	0	0	0	0	1.3320313	0.33203125	0.80078125	-0.11181641	-0.3059082	0.3828125	1.062	32285.62	-0.192	448.5	1.443
158	159	159	Category L	-0.16796875	-0.023925781	-0.91186523	0.10864258	0.20581055	0.4284668	0	0.639	9/11/2017	9	11	2017	8:51:19	31879	0.3	8	51	19	55	0.051513672	3.5046387	-0.072265625	0.24267578	-1.3066406	2.9206543	0.48583984	0	0	0	0	0	0	0	0	0	1.3308105	0.33081055	0.75683594	-0.095458984	-0.26660156	0.39477539	1.084	32238.54	-0.303	731.29	1.393
159	160	160	Category L	-0.17993164	-0.011962891	-0.91186523	0.11010742	0.20898438	0.42749023	0	1.393	9/11/2017	9	11	2017	8:51:19	31879	0.4	8	51	19	55	0.051513672	3.5046387	-0.06640625	0.24365234	-1.3066406	0.059570313	0.48388672	0	0	0	0	0	0	0	0	0	1.3308105	0.33081055	0.76391602	-0.11328125	-0.25561523	0.39477539	1.106	32192.22	-0.241	554.61	1.443
160	161	161	Category L	-0.17993164	-0.059814453	-0.91186523	0.11035156	0.20922852	0.42260742	0	1.8	9/11/2017	9	11	2017	8:51:19	31879	0.5	8	51	19	55	0.051513672	3.5046387	-0.061767578	0.24487305	-1.3056641	1.5102539	0.51171875	0	0	0	0	0	0	0	0	0	1.329834	0.32983398	0.81665039	-0.11791992	-0.3046875	0.39379883	1.287	31837.05	-0.319	659.13	1.443
161	162	162	Category L	-0.17993164	-0.035888672	-0.94799805	0.11547852	0.20922852	0.42651367	0	0.694	9/11/2017	9	11	2017	8:51:19	31879	0.6	8	51	19	56	0.051513672	3.5046387	-0.056396484	0.24438477	-1.3068848	1.0649414	0.47192383	0	0	0	0	0	0	0	0	0	1.3308105	0.33081055	0.76269531	-0.12329102	-0.28027344	0.35888672	1.081	32244.91	-0.142	319.56	1.393
162	163	163	Category L	-0.17993164	0	-0.92382813	0.10400391	0.21069336	0.42749023	0	1.758	9/11/2017	9	11	2017	8:51:19	31879	0.7	8	51	19	56	0.051513672	3.5046387	-0.051757813	0.24316406	-1.3093262	0.66357422	0.47338867	0	0	0	0	0	0	0	0	0	1.3327637	0.33276367	0.7565918	-0.12792969	-0.24316406	0.38549805	1.088	32230.06	-0.045	96.87	1.393
163	164	164	Category L	-0.17993164	-0.011962891	-0.93579102	0.10864258	0.20825195	0.42236328	0	0.203	9/11/2017	9	11	2017	8:51:19	31879	0.8	8	51	19	56	0.051513672	3.5046387	-0.046875	0.24169922	-1.3105469	0.33422852	0.47167969	0	0	0	0	0	0	0	0	0	1.3334961	0.33349609	0.76123047	-0.1328125	-0.25366211	0.37475586	0.965	32503.16	-0.06	143.6	1.437
164	165	165	Category L	-0.17993164	0	-0.91186523	0.10766602	0.20556641	0.42163086	0	0.685	9/11/2017	9	11	2017	8:51:19	31879	0.9	8	51	19	56	0.051513672	3.5046387	-0.043212891	0.24145508	-1.3110352	0.048095703	0.48608398	0	0	0	0	0	0	0	0	0	1.3337402	0.33374023	0.77734375	-0.13647461	-0.24145508	0.39916992	0.905	32646.76	0.132	-306.66	1.214
165	166	166	Category L	-0.17993164	-0.035888672	-0.93579102	0.10571289	0.21118164	0.41943359	0	0.654	9/11/2017	9	11	2017	8:51:20	31880	0	8	51	20	56	0.051513672	3.5046387	-0.039794922	0.24072266	-1.3112793	0.27001953	0.48706055	0	0	0	0	0	0	0	0	0	1.3337402	0.33374023	0.79223633	-0.13989258	-0.27661133	0.37548828	0.991	32443.18	-0.087	206.04	1.214
166	167	167	Category L	-0.16796875	-0.011962891	-0.95996094	0.10058594	0.20776367	0.42749023	0	1.437	9/11/2017	9	11	2017	8:51:20	31880	0.1	8	51	20	56	0.051513672	3.5046387	-0.036376953	0.23999023	-1.3110352	0.17529297	0.45166016	0	0	0	0	0	0	0	0	0	1.333252	0.33325195	0.73461914	-0.13134766	-0.25195313	0.35107422	0.874	32723.99	0.042	-104.12	1.214
167	168	168	Category L	-0.16796875	-0.011962891	-0.93579102	0.10644531	0.20874023	0.42749023	0	1.214	9/11/2017	9	11	2017	8:51:20	31880	0.2	8	51	20	56	0.051513672	3.5046387	-0.032470703	0.23999023	-1.3110352	0.076904297	0.47192383	0	0	0	0	0	0	0	0	0	1.333252	0.33325195	0.76269531	-0.13525391	-0.25195313	0.37524414	1.077	32253.44	-0.099	219.57	1.42
168	169	169	Category L	-0.16796875	-0.023925781	-0.91186523	0.10620117	0.20776367	0.42138672	0	1.056	9/11/2017	9	11	2017	8:51:20	31880	0.3	8	51	20	56	0.051513672	3.5046387	-0.028564453	0.23950195	-1.310791	0.17993164	0.49780273	0	0	0	0	0	0	0	0	0	1.3327637	0.33276367	0.80151367	-0.13916016	-0.26342773	0.39892578	1.272	31864.89	-0.386	828.95	1.42
169	170	170	Category L	-0.19189453	-0.023925781	-0.92382813	0.11450195	0.21044922	0.42138672	0	1.42	9/11/2017	9	11	2017	8:51:20	31880	0.4	8	51	20	56	0.051513672	3.5046387	-0.025634766	0.23876953	-1.310791	0.083740234	0.49658203	0	0	0	0	0	0	0	0	0	1.3327637	0.33276367	0.81616211	-0.16601563	-0.26269531	0.38696289	1.273	31863.02	-0.165	325.03	1.42
170	171	171	Category L	-0.17993164	-0.011962891	-0.91186523	0.10400391	0.20800781	0.42236328	0	1.852	9/11/2017	9	11	2017	8:51:20	31880	0.5	8	51	20	56	0.051513672	3.5046387	-0.016113281	0.21801758	-1.2988281	0.15722656	0.47900391	0	0	0	0	0	0	0	0	0	1.3171387	0.31713867	0.78076172	-0.16357422	-0.22998047	0.38696289	1.266	31876.1	-0.169	334.98	1.42
171	172	172	Category L	-0.15576172	-0.023925781	-0.89990234	0.10913086	0.21142578	0.42236328	0	0.662	9/11/2017	9	11	2017	8:51:20	31880	0.6	8	51	20	57	0.051513672	3.5046387	-0.037109375	0.14038086	-1.2734375	0.42138672	0.42504883	0	0	0	0	0	0	0	0	0	1.2817383	0.28173828	0.65649414	-0.1184082	-0.16430664	0.37353516	1.334	31751.48	-0.024	43.38	1.42
172	173	173	Category L	-0.17993164	-0.011962891	-0.92382813	0.10400391	0.20800781	0.42749023	0	1.395	9/11/2017	9	11	2017	8:51:20	31880	0.7	8	51	20	57	0.051513672	3.5046387	-0.029541016	0.14453125	-1.2016602	0.22192383	0.35253906	0	0	0	0	0	0	0	0	0	1.2106934	0.21069336	0.58496094	-0.15014648	-0.15649414	0.27783203	1.324	31769.48	0.028	-50.12	1.42
173	174	174	Category L	-0.17993164	-0.035888672	-0.93579102	0.10839844	0.21386719	0.42749023	0	1.622	9/11/2017	9	11	2017	8:51:20	31880	0.8	8	51	20	57	0.051513672	3.5046387	-0.025390625	0.12768555	-1.1240234	0.000976563	0.29321289	0	0	0	0	0	0	0	0	0	1.1315918	0.1315918	0.50610352	-0.15429688	-0.16357422	0.18823242	1.223	31957.72	0.01	-19.19	1.395
174	175	175	Category L	-0.16796875	-0.011962891	-0.94799805	0.10424805	0.20947266	0.42431641	0	0.993	9/11/2017	9	11	2017	8:51:20	31880	0.9	8	51	20	57	0.051513672	3.5046387	-0.016357422	0.036376953	-1.0593262	1.4528809	0.1940918	0	0	0	0	0	0	0	0	0	1.0600586	0.060058594	0.3112793	-0.15136719	-0.048339844	0.11132813	1.082	32242.79	0.339	-643.45	1.395
175	176	176	Category L	-0.17993164	0	-0.92382813	0.10791016	0.20898438	0.42651367	0	0.816	9/11/2017	9	11	2017	8:51:21	31881	0	8	51	21	57	0.051513672	3.5046387	-0.010498047	-0.048339844	-1.017334	4.8393555	0.19946289	0	0	0	0	0	0	0	0	0	1.0185547	0.018554688	0.31152344	-0.16918945	0.048339844	0.093505859	1.308	31798.51	-0.023	42.23	1.395
176	177	177	Category L	-0.16796875	-0.023925781	-0.93579102	0.10473633	0.21069336	0.42236328	0	1.007	9/11/2017	9	11	2017	8:51:21	31881	0.1	8	51	21	57	0.051513672	3.5046387	-0.016357422	-0.057373047	-0.95141602	10.310059	0.15576172	0	0	0	0	0	0	0	0	0	0.953125	0.046875	0.20043945	-0.15136719	0.033447266	0.015625	1.182	32037.74	-0.005	9.91	1.007
177	178	178	Category L	-0.17993164	-0.035888672	-0.92382813	0.10400391	0.21044922	0.4284668	0	2.02	9/11/2017	9	11	2017	8:51:21	31881	0.2	8	51	21	57	0.051513672	3.5046387	-0.009521484	-0.050292969	-0.92724609	16.904785	0.17089844	0	0	0	0	0	0	0	0	0	0.92871094	0.071289063	0.18798828	-0.17016602	0.014404297	0.003417969	0.989	32447.75	-0.034	78.84	0.993
178	179	179	Category L	-0.19189453	-0.035888672	-0.91186523	0.11035156	0.20922852	0.42431641	0	0.635	9/11/2017	9	11	2017	8:51:21	31881	0.3	8	51	21	57	0.051513672	3.5046387	-0.012695313	-0.057128906	-0.92333984	22.304199	0.18066406	0	0	0	0	0	0	0	0	0	0.92529297	0.074707031	0.21191406	-0.17895508	0.021240234	0.011474609	0.94	32562.09	-0.16	410.51	1.007
179	180	180	Category L	-0.19189453	0	-0.92382813	0.10961914	0.20922852	0.42675781	0	0.468	9/11/2017	9	11	2017	8:51:21	31881	0.4	8	51	21	57	0.051513672	3.5046387	-0.009033203	-0.059082031	-0.92285156	25.424072	0.19213867	0	0	0	0	0	0	0	0	0	0.92480469	0.075195313	0.24291992	-0.18286133	0.059082031	-0.000732422	1.052	32307.29	-0.212	504.01	1.007
180	28386	28386	Category K	-0.45581055	-0.095947266	-0.81591797	0.3581543	0.070556641	0.29931641	0	0.608	9/11/2017	9	11	2017	9:57:45	35865	0.7	9	57	45	17	0.051269531	3.5304199	-0.05859375	-0.15917969	-0.90942383	49.39917	0.41259766	0	0	0	0	0	0	0	0	0	0.92529297	0.074707031	0.55395508	-0.39697266	0.063232422	0.093505859	0.68	33265.29	-0.457	2115.21	1.221
181	28387	28387	Category K	-0.43188477	-0.13183594	-0.82788086	0.35131836	0.069091797	0.30053711	0	1.221	9/11/2017	9	11	2017	9:57:45	35865	0.8	9	57	45	17	0.051269531	3.5304199	-0.061767578	-0.15917969	-0.90942383	64.923828	0.37988281	0	0	0	0	0	0	0	0	0	0.92553711	0.074462891	0.47900391	-0.36987305	0.02734375	0.081542969	0.936	32571.64	-0.714	2816.51	1.683
182	28388	28388	Category K	-0.41992188	-0.14379883	-0.82788086	0.35668945	0.068603516	0.29907227	0	1.835	9/11/2017	9	11	2017	9:57:45	35865	0.9	9	57	45	17	0.051269531	3.5304199	-0.064208984	-0.15893555	-0.90917969	79.87085	0.36499023	0	0	0	0	0	0	0	0	0	0.92529297	0.074707031	0.45214844	-0.35546875	0.015136719	0.081298828	1.443	31562.07	-1.253	4087.06	1.683
183	28389	28389	Category K	-0.41992188	-0.13183594	-0.85180664	0.35473633	0.067626953	0.29931641	0	1.683	9/11/2017	9	11	2017	9:57:46	35866	0	9	57	46	18	0.051269531	3.5304199	-0.06640625	-0.15869141	-0.90917969	90.562988	0.35888672	0	0	0	0	0	0	0	0	0	0.92529297	0.074707031	0.43774414	-0.35327148	0.026855469	0.057373047	1.622	31274.77	-1.441	4454.15	1.683
184	28390	28390	Category K	-0.41992188	-0.15576172	-0.89990234	0.35668945	0.071044922	0.30419922	0	3.156	9/11/2017	9	11	2017	9:57:46	35866	0.1	9	57	46	18	0.051269531	3.5304199	-0.069335938	-0.15844727	-0.90893555	105.70776	0.3503418	0	0	0	0	0	0	0	0	0	0.92529297	0.074707031	0.36230469	-0.3503418	0.002685547	0.009033203	1.6	31308.65	-1.423	4456.77	1.683
185	28391	28391	Category K	-0.44384766	-0.17993164	-1.0559082	0.34790039	0.072998047	0.30566406	0	1.231	9/11/2017	9	11	2017	9:57:46	35866	0.2	9	57	46	18	0.051269531	3.5304199	-0.072509766	-0.15795898	-0.90917969	117.31104	0.3996582	0	0	0	0	0	0	0	0	0	0.92578125	0.07421875	0.53979492	-0.37109375	-0.021728516	-0.14648438	1.503	31462.7	-1.345	4485.81	1.683
186	28392	28392	Category K	-0.31176758	-0.11987305	-1.0197754	0.33764648	0.077392578	0.31396484	0	0.479	9/11/2017	9	11	2017	9:57:46	35866	0.3	9	57	46	18	0.051269531	3.5304199	-0.075195313	-0.1574707	-0.90869141	118.88843	0.26391602	0	0	0	0	0	0	0	0	0	0.92529297	0.074707031	0.38525391	-0.23632813	0.037597656	-0.11083984	1.325	31767.68	-1.174	4252.79	1.231
187	28393	28393	Category K	-0.27587891	-0.059814453	-0.91186523	0.31811523	0.078613281	0.34228516	0	0.636	9/11/2017	9	11	2017	9:57:46	35866	0.4	9	57	46	18	0.051757813	3.5288086	-0.078125	-0.15698242	-0.90893555	111.21924	0.22021484	0	0	0	0	0	0	0	0	0	0.92578125	0.07421875	0.29760742	-0.19750977	0.097167969	-0.002685547	1.181	32039.72	-1.045	4144.55	0.983
188	28394	28394	Category K	-0.2878418	-0.083984375	-0.61181641	0.25195313	0.06640625	0.38989258	0	0.767	9/11/2017	9	11	2017	9:57:46	35866	0.5	9	57	46	18	0.051757813	3.5288086	-0.081542969	-0.15649414	-0.90917969	104.16016	0.36914063	0	0	0	0	0	0	0	0	0	0.92626953	0.073730469	0.57641602	-0.20605469	0.072509766	0.29736328	0.819	32866.66	-0.695	3459.55	0.983
189	28395	28395	Category K	-0.19189453	-0.14379883	-0.73193359	0.23144531	0.062255859	0.40649414	0	0.818	9/11/2017	9	11	2017	9:57:46	35866	0.6	9	57	46	18	0.051757813	3.5288086	-0.084228516	-0.15625	-0.90917969	100.68384	0.20776367	0	0	0	0	0	0	0	0	0	0.92626953	0.073730469	0.29736328	-0.10742188	0.012451172	0.17724609	0.783	32964.3	-0.681	3653.92	0.818
190	28396	28396	Category K	-0.16796875	-0.17993164	-0.92382813	0.22680664	0.067626953	0.40869141	0	0.983	9/11/2017	9	11	2017	9:57:46	35866	0.7	9	57	46	18	0.051757813	3.5288086	-0.087158203	-0.15600586	-0.90917969	89.266846	0.085205078	0	0	0	0	0	0	0	0	0	0.92651367	0.073486328	0.11889648	-0.080566406	-0.023681641	-0.014404297	0.765	33014.49	-0.684	3934.71	0.818
191	28397	28397	Category K	-0.13183594	-0.15576172	-0.93579102	0.22509766	0.067138672	0.41259766	0	1.016	9/11/2017	9	11	2017	9:57:46	35866	0.8	9	57	46	18	0.051757813	3.5288086	-0.089599609	-0.15600586	-0.90942383	74.503174	0.049316406	0	0	0	0	0	0	0	0	0	0.92724609	0.072753906	0.068359375	-0.041992188	0.000244141	-0.026123047	0.739	33088.7	-0.665	3986.37	0.818
192	28398	28398	Category K	-0.14379883	-0.15576172	-0.89990234	0.22875977	0.073730469	0.41455078	0	0.374	9/11/2017	9	11	2017	9:57:46	35866	0.9	9	57	46	19	0.051757813	3.5288086	-0.092285156	-0.15576172	-0.90991211	60.533203	0.052246094	0	0	0	0	0	0	0	0	0	0.92773438	0.072265625	0.061523438	-0.051269531	0	0.010009766	0.651	33356.67	-0.59	3980.27	0.818
193	28399	28399	Category K	-0.11987305	-0.15576172	-0.91186523	0.23339844	0.072509766	0.41137695	0	0.478	9/11/2017	9	11	2017	9:57:47	35867	0	9	57	47	19	0.051757813	3.5288086	-0.095458984	-0.15551758	-0.91040039	49.037109	0.024169922	0	0	0	0	0	0	0	0	0	0.9284668	0.071533203	0.025390625	-0.024169922	0	-0.001220703	0.53	33777.78	-0.461	3393.23	0.478
194	28400	28400	Category K	-0.15576172	-0.14379883	-0.93579102	0.22045898	0.071289063	0.41577148	0	0.241	9/11/2017	9	11	2017	9:57:47	35867	0.1	9	57	47	19	0.051757813	3.5288086	-0.098388672	-0.1550293	-0.91088867	32.946533	0.063232422	0	0	0	0	0	0	0	0	0	0.92919922	0.070800781	0.093261719	-0.057128906	0.011230469	-0.024658203	0.4	34328	-0.335	2923.91	0.374
195	28401	28401	Category K	-0.14379883	-0.16796875	-0.92382813	0.22705078	0.072021484	0.41333008	0	0.093	9/11/2017	9	11	2017	9:57:47	35867	0.2	9	57	47	19	0.051757813	3.5288086	-0.10083008	-0.15478516	-0.91088867	18.919189	0.046630859	0	0	0	0	0	0	0	0	0	0.92944336	0.070556641	0.068847656	-0.042724609	-0.012939453	-0.012695313	0.269	35055.35	-0.194	2001.16	0.266
196	28402	28402	Category K	-0.15576172	-0.10791016	-0.88793945	0.22021484	0.073974609	0.41357422	0	0.202	9/11/2017	9	11	2017	9:57:47	35867	0.3	9	57	47	19	0.051757813	3.5288086	-0.10327148	-0.15478516	-0.91064453	10.960205	0.073730469	0	0	0	0	0	0	0	0	0	0.92944336	0.070556641	0.12207031	-0.052246094	0.046875	0.022705078	0.251	35176.78	-0.17	1772.42	0.241
197	28403	28403	Category K	-0.13183594	-0.14379883	-0.92382813	0.22802734	0.071533203	0.41137695	0	0.228	9/11/2017	9	11	2017	9:57:47	35867	0.4	9	57	47	19	0.051757813	3.5288086	-0.10546875	-0.1550293	-0.91088867	6.4675293	0.03125	0	0	0	0	0	0	0	0	0	0.92993164	0.070068359	0.050292969	-0.026123047	0.011230469	-0.012695313	0.194	35614.64	-0.111	1300.23	0.241
198	28404	28404	Category K	-0.13183594	-0.16796875	-0.92382813	0.22070313	0.072021484	0.41357422	0	0.266	9/11/2017	9	11	2017	9:57:47	35867	0.5	9	57	47	19	0.051757813	3.5288086	-0.10791016	-0.15478516	-0.91064453	3.9763184	0.030029297	0	0	0	0	0	0	0	0	0	0.93017578	0.069824219	0.049804688	-0.023681641	-0.012939453	-0.012939453	0.202	35547.37	-0.109	1205.23	0.233
199	28405	28405	Category K	-0.11987305	-0.14379883	-0.94799805	0.22802734	0.069091797	0.41064453	0	0.139	9/11/2017	9	11	2017	9:57:47	35867	0.6	9	57	47	19	0.051757813	3.5288086	-0.1105957	-0.15454102	-0.91064453	3.2646484	0.039794922	0	0	0	0	0	0	0	0	0	0.93041992	0.069580078	0.057128906	-0.009033203	0.010742188	-0.037109375	0.226	35357.72	-0.148	1644.3	0.233
200	28406	28406	Category K	-0.13183594	-0.15576172	-0.92382813	0.21777344	0.075927734	0.40869141	0	0.289	9/11/2017	9	11	2017	9:57:47	35867	0.7	9	57	47	19	0.051757813	3.5288086	-0.11328125	-0.15429688	-0.91088867	2.7702637	0.022216797	0	0	0	0	0	0	0	0	0	0.9309082	0.069091797	0.032226563	-0.018310547	-0.001220703	-0.012695313	0.215	35442.51	-0.114	1190.16	0.233
201	28407	28407	Category K	-0.15576172	-0.15576172	-0.92382813	0.22460938	0.067138672	0.41259766	0	0.233	9/11/2017	9	11	2017	9:57:47	35867	0.8	9	57	47	19	0.051757813	3.5288086	-0.11572266	-0.15405273	-0.91113281	1.6740723	0.041748047	0	0	0	0	0	0	0	0	0	0.93139648	0.068603516	0.053955078	-0.039794922	-0.001464844	-0.012451172	0.2	35563.98	-0.102	1112.73	0.266
202	28408	28408	Category K	-0.13183594	-0.15576172	-0.91186523	0.22216797	0.073730469	0.41674805	0	0.136	9/11/2017	9	11	2017	9:57:47	35867	0.9	9	57	47	19	0.051757813	3.5288086	-0.11889648	-0.15405273	-0.91113281	0.47583008	0.012939453	0	0	0	0	0	0	0	0	0	0.93164063	0.068359375	0.014892578	-0.012695313	-0.001464844	-0.000488281	0.2	35563.98	-0.102	1112.73	0.233
203	28409	28409	Category K	-0.16796875	-0.15576172	-0.91186523	0.22241211	0.069580078	0.41357422	0	0.14	9/11/2017	9	11	2017	9:57:48	35868	0	9	57	48	20	0.051757813	3.5288086	-0.12158203	-0.15356445	-0.91088867	0.96020508	0.046142578	0	0	0	0	0	0	0	0	0	0.93164063	0.068359375	0.049072266	-0.046142578	-0.001953125	-0.000732422	0.197	35589.15	-0.103	1148.01	0.236
204	28410	28410	Category K	-0.14379883	-0.14379883	-0.91186523	0.22729492	0.07421875	0.40942383	0	0.267	9/11/2017	9	11	2017	9:57:48	35868	0.1	9	57	48	20	0.051757813	3.5288086	-0.12475586	-0.15332031	-0.91088867	0.14282227	0.021240234	0	0	0	0	0	0	0	0	0	0.93212891	0.067871094	0.029296875	-0.018798828	0.009521484	-0.000732422	0.188	35666.59	-0.089	995.32	0.233
205	28411	28411	Category K	-0.13183594	-0.15576172	-0.89990234	0.22241211	0.072021484	0.41162109	0	0.121	9/11/2017	9	11	2017	9:57:48	35868	0.2	9	57	48	20	0.051757813	3.5288086	-0.12744141	-0.15356445	-0.91088867	1.251709	0.011962891	0	0	0	0	0	0	0	0	0	0.93261719	0.067382813	0.017578125	-0.004150391	-0.001953125	0.010986328	0.177	35765.42	-0.064	701.03	0.165
206	28412	28412	Category K	-0.14379883	-0.16796875	-0.93579102	0.22241211	0.074462891	0.41845703	0	0.236	9/11/2017	9	11	2017	9:57:48	35868	0.3	9	57	48	20	0.051757813	3.5288086	-0.12988281	-0.15356445	-0.91088867	1.2988281	0.031738281	0	0	0	0	0	0	0	0	0	0.93286133	0.067138672	0.052734375	-0.013671875	-0.014160156	-0.024658203	0.17	35830.93	-0.061	689.27	0.168
207	28413	28413	Category K	-0.14379883	-0.16796875	-0.92382813	0.21826172	0.075927734	0.41455078	0	0.165	9/11/2017	9	11	2017	9:57:48	35868	0.4	9	57	48	20	0.051757813	3.5288086	-0.13305664	-0.15380859	-0.91064453	1.5686035	0.021728516	0	0	0	0	0	0	0	0	0	0.93310547	0.066894531	0.037597656	-0.010498047	-0.013916016	-0.012939453	0.175	35783.92	-0.071	805.75	0.168
208	28414	28414	Category K	-0.15576172	-0.14379883	-0.87597656	0.21972656	0.069335938	0.41357422	0	0.096	9/11/2017	9	11	2017	9:57:48	35868	0.5	9	57	48	20	0.051757813	3.5288086	-0.13598633	-0.15356445	-0.91088867	2.1635742	0.041259766	0	0	0	0	0	0	0	0	0	0.93383789	0.066162109	0.064697266	-0.01953125	0.009765625	0.034912109	0.158	35948.51	-0.064	788.65	0.168
209	28415	28415	Category K	-0.15576172	-0.16796875	-0.89990234	0.22558594	0.071289063	0.41577148	0	0.168	9/11/2017	9	11	2017	9:57:48	35868	0.6	9	57	48	20	0.051757813	3.5288086	-0.13842773	-0.15307617	-0.91137695	2.7702637	0.025146484	0	0	0	0	0	0	0	0	0	0.93432617	0.065673828	0.043212891	-0.017089844	-0.014648438	0.011474609	0.174	35793.24	-0.075	868.67	0.218
210	28416	28416	Category K	-0.14379883	-0.16796875	-0.92382813	0.22387695	0.072265625	0.41577148	0	0.162	9/11/2017	9	11	2017	9:57:48	35868	0.7	9	57	48	20	0.051757813	3.5288086	-0.14135742	-0.15307617	-0.91162109	2.3950195	0.019042969	0	0	0	0	0	0	0	0	0	0.93505859	0.064941406	0.029052734	-0.002197266	-0.014648438	-0.011962891	0.173	35802.59	-0.078	919.26	0.218
211	28417	28417	Category K	-0.14379883	-0.17993164	-0.89990234	0.21728516	0.073486328	0.41577148	0	0.218	9/11/2017	9	11	2017	9:57:48	35868	0.8	9	57	48	20	0.051757813	3.5288086	-0.14404297	-0.15283203	-0.91162109	1.5593262	0.029296875	0	0	0	0	0	0	0	0	0	0.93554688	0.064453125	0.0390625	0.000244141	-0.026855469	0.01171875	0.186	35684.2	-0.084	934.02	0.218
212	28418	28418	Category K	-0.15576172	-0.14379883	-0.89990234	0.22558594	0.075439453	0.41577148	0	0.233	9/11/2017	9	11	2017	9:57:48	35868	0.9	9	57	48	20	0.051757813	3.5288086	-0.14672852	-0.15307617	-0.91162109	2.020752	0.017578125	0	0	0	0	0	0	0	0	0	0.93603516	0.063964844	0.030029297	-0.008789063	0.009277344	0.01171875	0.204	35530.88	-0.096	1003	0.218
213	28419	28419	Category K	-0.13183594	-0.17993164	-0.93579102	0.22241211	0.073730469	0.41479492	0	0.24	9/11/2017	9	11	2017	9:57:49	35869	0	9	57	49	21	0.051757813	3.5288086	-0.14916992	-0.15307617	-0.91162109	2.2600098	0.039794922	0	0	0	0	0	0	0	0	0	0.93652344	0.063476563	0.067871094	0.017333984	-0.026611328	-0.023925781	0.201	35555.66	-0.078	782.87	0.218
214	28420	28420	Category K	-0.14379883	-0.16796875	-0.92382813	0.22143555	0.071289063	0.41577148	0	0.203	9/11/2017	9	11	2017	9:57:49	35869	0.1	9	57	49	21	0.051757813	3.5288086	-0.15112305	-0.15380859	-0.91162109	1.6022949	0.019775391	0	0	0	0	0	0	0	0	0	0.93676758	0.063232422	0.033447266	0.007324219	-0.013916016	-0.011962891	0.203	35539.11	-0.068	656.6	0.218
215	28421	28421	Category K	-0.15576172	-0.16796875	-0.92382813	0.2199707	0.074462891	0.41333008	0	0.155	9/11/2017	9	11	2017	9:57:49	35869	0.2	9	57	49	21	0.051757813	3.5288086	-0.15405273	-0.15356445	-0.91162109	0.40576172	0.018798828	0	0	0	0	0	0	0	0	0	0.93725586	0.062744141	0.028076172	-0.001708984	-0.014160156	-0.011962891	0.196	35597.62	-0.073	740.91	0.233
216	28422	28422	Category K	-0.14379883	-0.15576172	-0.94799805	0.22045898	0.071289063	0.41772461	0	0.173	9/11/2017	9	11	2017	9:57:49	35869	0.3	9	57	49	21	0.051757813	3.5288086	-0.15698242	-0.15356445	-0.91137695	0.63330078	0.038818359	0	0	0	0	0	0	0	0	0	0.9375	0.0625	0.052001953	0.013183594	-0.001953125	-0.036376953	0.213	35458.3	-0.092	905.13	0.215
217	28423	28423	Category K	-0.15576172	-0.13183594	-0.94799805	0.22021484	0.075195313	0.41479492	0	0.177	9/11/2017	9	11	2017	9:57:49	35869	0.4	9	57	49	21	0.051757813	3.5288086	-0.15966797	-0.15332031	-0.91113281	1.6118164	0.042724609	0	0	0	0	0	0	0	0	0	0.93774414	0.062255859	0.062255859	0.00390625	0.021484375	-0.036621094	0.209	35490.25	-0.082	799.47	0.215
218	28424	28424	Category K	-0.16796875	-0.13183594	-0.94799805	0.21582031	0.073242188	0.41479492	0	0.333	9/11/2017	9	11	2017	9:57:49	35869	0.5	9	57	49	21	0.051757813	3.5288086	-0.16259766	-0.15307617	-0.91088867	2.6381836	0.04296875	0	0	0	0	0	0	0	0	0	0.93798828	0.062011719	0.063476563	-0.005126953	0.021240234	-0.036865234	0.212	35466.24	-0.096	960.9	0.221
219	28425	28425	Category K	-0.14379883	-0.13183594	-0.94799805	0.21972656	0.0703125	0.41577148	0	0.215	9/11/2017	9	11	2017	9:57:49	35869	0.6	9	57	49	21	0.051757813	3.5288086	-0.1652832	-0.15283203	-0.91088867	3.2233887	0.047607422	0	0	0	0	0	0	0	0	0	0.93847656	0.061523438	0.079345703	0.021484375	0.020996094	-0.036865234	0.227	35350.17	-0.121	1211.39	0.221
220	28426	28426	Category K	-0.14379883	-0.16796875	-0.91186523	0.22021484	0.0703125	0.41357422	0	0.221	9/11/2017	9	11	2017	9:57:49	35869	0.7	9	57	49	21	0.051757813	3.5288086	-0.16821289	-0.15283203	-0.91113281	3.3120117	0.028564453	0	0	0	0	0	0	0	0	0	0.93896484	0.061035156	0.040039063	0.024414063	-0.014892578	-0.000488281	0.223	35380.5	-0.107	1046.64	0.221
221	28427	28427	Category K	-0.11987305	-0.15576172	-0.88793945	0.21801758	0.071777344	0.4128418	0	0.247	9/11/2017	9	11	2017	9:57:49	35869	0.8	9	57	49	21	0.051757813	3.5288086	-0.1640625	-0.15356445	-0.91259766	3.1445313	0.05078125	0	0	0	0	0	0	0	0	0	0.93969727	0.060302734	0.071044922	0.044189453	-0.001953125	0.024658203	0.222	35388.15	-0.1	962.79	0.221
222	28428	28428	Category K	-0.11987305	-0.15576172	-0.93579102	0.22045898	0.069335938	0.41674805	0	0.145	9/11/2017	9	11	2017	9:57:49	35869	0.9	9	57	49	21	0.051757813	3.5288086	-0.16040039	-0.15380859	-0.91357422	3.4104004	0.046386719	0	0	0	0	0	0	0	0	0	0.94018555	0.059814453	0.064697266	0.040527344	-0.001708984	-0.021972656	0.19	35649.13	-0.058	581.29	0.215
223	28429	28429	Category K	-0.17993164	-0.13183594	-0.92382813	0.22216797	0.072998047	0.41064453	0	0.175	9/11/2017	9	11	2017	9:57:50	35870	0	9	57	50	22	0.051757813	3.5288086	-0.15698242	-0.15380859	-0.91455078	3.2634277	0.033203125	0	0	0	0	0	0	0	0	0	0.94042969	0.059570313	0.054199219	-0.022705078	0.021972656	-0.009033203	0.181	35728.92	-0.069	750.82	0.195
224	28430	28430	Category K	-0.13183594	-0.13183594	-0.91186523	0.21801758	0.070800781	0.41577148	0	0.137	9/11/2017	9	11	2017	9:57:50	35870	0.1	9	57	50	22	0.051757813	3.5288086	-0.15307617	-0.15429688	-0.9152832	3.456543	0.031005859	0	0	0	0	0	0	0	0	0	0.94067383	0.059326172	0.047119141	0.021240234	0.022460938	0.003417969	0.177	35765.42	-0.053	560.79	0.175
225	28431	28431	Category K	-0.13183594	-0.14379883	-0.88793945	0.21362305	0.075683594	0.41162109	0	0.163	9/11/2017	9	11	2017	9:57:50	35870	0.2	9	57	50	22	0.051269531	3.5304199	-0.14941406	-0.15380859	-0.91552734	3.6750488	0.034423828	0	0	0	0	0	0	0	0	0	0.94042969	0.059570313	0.055664063	0.017578125	0.010009766	0.027587891	0.158	35948.51	-0.029	317.26	0.163
226	28432	28432	Category K	-0.14379883	-0.11987305	-0.92382813	0.22485352	0.076171875	0.41235352	0	0.195	9/11/2017	9	11	2017	9:57:50	35870	0.3	9	57	50	22	0.051269531	3.5304199	-0.14550781	-0.15380859	-0.9140625	3.1101074	0.03515625	0	0	0	0	0	0	0	0	0	0.93847656	0.061523438	0.045410156	0.001708984	0.033935547	-0.009521484	0.151	36020.47	-0.041	486.14	0.163
227	28433	28433	Category K	-0.15576172	-0.13183594	-0.92382813	0.22558594	0.076416016	0.41333008	0	0.134	9/11/2017	9	11	2017	9:57:50	35870	0.4	9	57	50	22	0.051269531	3.5304199	-0.14355469	-0.15429688	-0.9128418	2.0705566	0.027832031	0	0	0	0	0	0	0	0	0	0.93701172	0.062988281	0.045410156	-0.011962891	0.022460938	-0.010742188	0.136	36184.27	-0.018	217.12	0.137
228	28434	28434	Category K	-0.13183594	-0.15576172	-0.92382813	0.22338867	0.076904297	0.41845703	0	0.106	9/11/2017	9	11	2017	9:57:50	35870	0.5	9	57	50	22	0.051269531	3.5304199	-0.1418457	-0.15576172	-0.91308594	0.75854492	0.014648438	0	0	0	0	0	0	0	0	0	0.93725586	0.062744141	0.020996094	0.010009766	0	-0.010498047	0.124	36326.21	-0.02	263.46	0.134
229	28435	28435	Category K	-0.15576172	-0.14379883	-0.92382813	0.21582031	0.069580078	0.4128418	0	0.083	9/11/2017	9	11	2017	9:57:50	35870	0.6	9	57	50	22	0.051269531	3.5304199	-0.14013672	-0.15673828	-0.91674805	0.1328125	0.021240234	0	0	0	0	0	0	0	0	0	0.94067383	0.059326172	0.03515625	-0.015380859	0.012939453	-0.006835938	0.102	36618.22	0.011	-151.77	0.106
230	28436	28436	Category K	-0.13183594	-0.17993164	-0.92382813	0.21655273	0.072753906	0.41357422	0	0.064	9/11/2017	9	11	2017	9:57:50	35870	0.7	9	57	50	22	0.051269531	3.5304199	-0.13989258	-0.15673828	-0.91918945	0.4543457	0.024658203	0	0	0	0	0	0	0	0	0	0.94287109	0.057128906	0.035400391	0.008056641	-0.022949219	-0.004394531	0.081	36949.2	0.02	-316.53	0.089
231	28437	28437	Category K	-0.13183594	-0.15576172	-0.93579102	0.22387695	0.072021484	0.421875	0	0.034	9/11/2017	9	11	2017	9:57:50	35870	0.8	9	57	50	22	0.051269531	3.5304199	-0.13964844	-0.15600586	-0.91918945	0.69067383	0.018066406	0	0	0	0	0	0	0	0	0	0.94287109	0.057128906	0.024658203	0.0078125	0.000244141	-0.016357422	0.074	37075.07	0.046	-699.07	0.083
232	28438	28438	Category K	-0.15576172	-0.15576172	-0.92382813	0.21191406	0.073730469	0.41357422	0	0.07	9/11/2017	9	11	2017	9:57:50	35870	0.9	9	57	50	23	0.051269531	3.5304199	-0.14013672	-0.15576172	-0.91870117	0.32421875	0.016113281	0	0	0	0	0	0	0	0	0	0.94238281	0.057617188	0.020507813	-0.015380859	0	-0.004882813	0.061	37336.94	0.062	-998.41	0.083
233	28439	28439	Category K	-0.14379883	-0.11987305	-0.93579102	0.21826172	0.071044922	0.41479492	0	0.089	9/11/2017	9	11	2017	9:57:51	35871	0	9	57	51	23	0.051269531	3.5304199	-0.14111328	-0.15551758	-0.91772461	0.18359375	0.040039063	0	0	0	0	0	0	0	0	0	0.94140625	0.05859375	0.056396484	-0.002441406	0.035644531	-0.017822266	0.069	37171.01	0.063	-940.59	0.07
234	28440	28440	Category K	-0.13183594	-0.14379883	-0.91186523	0.21264648	0.073974609	0.41967773	0	0.031	9/11/2017	9	11	2017	9:57:51	35871	0.1	9	57	51	23	0.051269531	3.5304199	-0.14282227	-0.15551758	-0.91601563	0.64794922	0.016601563	0	0	0	0	0	0	0	0	0	0.94018555	0.059814453	0.027099609	0.010986328	0.01171875	0.004150391	0.065	37251.91	0.075	-1112.69	0.089
235	28441	28441	Category K	-0.10791016	-0.16796875	-0.91186523	0.22094727	0.076171875	0.41577148	0	0.13	9/11/2017	9	11	2017	9:57:51	35871	0.2	9	57	51	23	0.051269531	3.5304199	-0.14501953	-0.15527344	-0.91357422	1.3312988	0.039306641	0	0	0	0	0	0	0	0	0	0.93798828	0.062011719	0.051513672	0.037109375	-0.012451172	0.001708984	0.075	37056.51	0.068	-950.41	0.096
236	28442	28442	Category K	-0.11987305	-0.15576172	-0.92382813	0.21142578	0.071289063	0.41796875	0	0.036	9/11/2017	9	11	2017	9:57:51	35871	0.3	9	57	51	23	0.051269531	3.5304199	-0.14819336	-0.15527344	-0.9128418	1.6730957	0.030273438	0	0	0	0	0	0	0	0	0	0.93774414	0.062255859	0.039550781	0.028320313	-0.000244141	-0.010742188	0.081	36949.2	0.065	-875.65	0.104
237	28443	28443	Category K	-0.14379883	-0.14379883	-0.91186523	0.21679688	0.076416016	0.41577148	0	0.096	9/11/2017	9	11	2017	9:57:51	35871	0.4	9	57	51	23	0.051269531	3.5304199	-0.15112305	-0.15576172	-0.91333008	2.2270508	0.014160156	0	0	0	0	0	0	0	0	0	0.93896484	0.061035156	0.020996094	0.007324219	0.011962891	0.001464844	0.083	36914.87	0.049	-684.45	0.104
238	28444	28444	Category K	-0.13183594	-0.15576172	-0.88793945	0.22167969	0.078369141	0.41162109	0	0.104	9/11/2017	9	11	2017	9:57:51	35871	0.5	9	57	51	23	0.051269531	3.5304199	-0.15429688	-0.15625	-0.91381836	2.0588379	0.034179688	0	0	0	0	0	0	0	0	0	0.93994141	0.060058594	0.049072266	0.022460938	0.000488281	0.025878906	0.093	36752.6	0.056	-711.07	0.104
239	28445	28445	Category K	-0.11987305	-0.16796875	-0.92382813	0.22583008	0.079589844	0.41235352	0	0.104	9/11/2017	9	11	2017	9:57:51	35871	0.6	9	57	51	23	0.051269531	3.5304199	-0.15893555	-0.15649414	-0.91430664	1.395752	0.041748047	0	0	0	0	0	0	0	0	0	0.94116211	0.058837891	0.059814453	0.0390625	-0.011230469	-0.009277344	0.078	37002.02	0.062	-862.8	0.104
240	28446	28446	Category K	-0.10791016	-0.14379883	-0.92382813	0.21655273	0.073974609	0.41064453	0	0.093	9/11/2017	9	11	2017	9:57:51	35871	0.7	9	57	51	23	0.051269531	3.5304199	-0.16333008	-0.15649414	-0.91357422	0.859375	0.057861328	0	0	0	0	0	0	0	0	0	0.94116211	0.058837891	0.078369141	0.055419922	0.012695313	-0.010009766	0.101	36632.67	0.042	-526.57	0.104
241	28447	28447	Category K	-0.14379883	-0.16796875	-0.91186523	0.21801758	0.071777344	0.41577148	0	0.035	9/11/2017	9	11	2017	9:57:51	35871	0.8	9	57	51	23	0.051269531	3.5304199	-0.16796875	-0.15527344	-0.91357422	0.71020508	0.027099609	0	0	0	0	0	0	0	0	0	0.94165039	0.058349609	0.038330078	0.024169922	-0.012451172	0.001708984	0.098	36676.71	0.027	-362.74	0.104
242	28448	28448	Category K	-0.10791016	-0.15576172	-0.89990234	0.21655273	0.0703125	0.41577148	0	0.174	9/11/2017	9	11	2017	9:57:51	35871	0.9	9	57	51	24	0.051269531	3.5304199	-0.17211914	-0.15478516	-0.91186523	1.3486328	0.065185547	0	0	0	0	0	0	0	0	0	0.94091797	0.059082031	0.077148438	0.064208984	-0.000732422	0.011962891	0.098	36676.71	0.027	-362.74	0.103
243	28449	28449	Category K	-0.14379883	-0.15576172	-0.92382813	0.21337891	0.072265625	0.41479492	0	0.081	9/11/2017	9	11	2017	9:57:52	35872	0	9	57	52	24	0.051269531	3.5304199	-0.17675781	-0.1550293	-0.91064453	1.5712891	0.035644531	0	0	0	0	0	0	0	0	0	0.94067383	0.059326172	0.046630859	0.032958984	-0.000488281	-0.012939453	0.094	36737.16	0.029	-398.63	0.103
244	28450	28450	Category K	-0.13183594	-0.17993164	-0.93579102	0.22070313	0.075439453	0.41479492	0	0.103	9/11/2017	9	11	2017	9:57:52	35872	0.1	9	57	52	24	0.051269531	3.5304199	-0.18041992	-0.15478516	-0.90942383	2.2524414	0.060546875	0	0	0	0	0	0	0	0	0	0.93994141	0.060058594	0.099853516	0.048583984	-0.024902344	-0.026123047	0.099	36661.91	0.028	-372.19	0.116
245	28451	28451	Category K	-0.13183594	-0.17993164	-0.91186523	0.22070313	0.075927734	0.41064453	0	0.082	9/11/2017	9	11	2017	9:57:52	35872	0.2	9	57	52	24	0.051269531	3.5304199	-0.18408203	-0.15478516	-0.90869141	2.9890137	0.057861328	0	0	0	0	0	0	0	0	0	0.94018555	0.059814453	0.080322266	0.052246094	-0.024902344	-0.002929688	0.113	36466.45	0.017	-212.53	0.122
246	28452	28452	Category K	-0.16796875	-0.17993164	-0.91186523	0.2265625	0.077636719	0.41333008	0	0.122	9/11/2017	9	11	2017	9:57:52	35872	0.3	9	57	52	24	0.051269531	3.5304199	-0.18774414	-0.15478516	-0.90795898	2.6599121	0.032226563	0	0	0	0	0	0	0	0	0	0.94018555	0.059814453	0.048828125	0.019775391	-0.024902344	-0.003662109	0.109	36520.2	0.013	-169.26	0.116
247	28453	28453	Category K	-0.14379883	-0.15576172	-0.93579102	0.22460938	0.075439453	0.41552734	0	0.116	9/11/2017	9	11	2017	9:57:52	35872	0.4	9	57	52	24	0.051269531	3.5304199	-0.19116211	-0.15429688	-0.90698242	1.7285156	0.055175781	0	0	0	0	0	0	0	0	0	0.93969727	0.060302734	0.077148438	0.047363281	-0.001220703	-0.028564453	0.104	36589.67	0.033	-416.76	0.116
248	28454	28454	Category K	-0.11987305	-0.14379883	-0.92382813	0.21826172	0.071044922	0.41479492	0	0.155	9/11/2017	9	11	2017	9:57:52	35872	0.5	9	57	52	24	0.051269531	3.5304199	-0.19482422	-0.15429688	-0.90576172	0.89428711	0.077636719	0	0	0	0	0	0	0	0	0	0.93920898	0.060791016	0.10327148	0.074951172	0.010498047	-0.017822266	0.094	36737.16	0.062	-768.36	0.116
249	28455	28455	Category K	-0.14379883	-0.15576172	-0.92382813	0.22021484	0.075195313	0.41479492	0	0.047	9/11/2017	9	11	2017	9:57:52	35872	0.6	9	57	52	24	0.051269531	3.5304199	-0.19824219	-0.15429688	-0.90478516	0.60351563	0.057617188	0	0	0	0	0	0	0	0	0	0.93920898	0.060791016	0.074707031	0.054443359	-0.001220703	-0.018798828	0.099	36661.91	0.06	-723.47	0.116
250	28456	28456	Category K	-0.14379883	-0.16796875	-0.92382813	0.21704102	0.079833984	0.41259766	0	0.044	9/11/2017	9	11	2017	9:57:52	35872	0.7	9	57	52	24	0.051269531	3.5304199	-0.2019043	-0.15380859	-0.90380859	0.39672852	0.062988281	0	0	0	0	0	0	0	0	0	0.9387207	0.061279297	0.092041016	0.058105469	-0.013916016	-0.019775391	0.095	36721.85	0.041	-537.58	0.116
251	28457	28457	Category K	-0.15576172	-0.17993164	-0.91186523	0.21728516	0.073486328	0.41162109	0	0.11	9/11/2017	9	11	2017	9:57:52	35872	0.8	9	57	52	24	0.051269531	3.5304199	-0.20581055	-0.15332031	-0.90234375	0.81640625	0.057373047	0	0	0	0	0	0	0	0	0	0.93823242	0.061767578	0.0859375	0.050048828	-0.026367188	-0.009277344	0.102	36618.22	0.029	-376.09	0.155
252	28458	28458	Category K	-0.11987305	-0.17993164	-0.91186523	0.21459961	0.073486328	0.40869141	0	0.102	9/11/2017	9	11	2017	9:57:52	35872	0.9	9	57	52	25	0.051269531	3.5304199	-0.20922852	-0.15258789	-0.90209961	1.2385254	0.093994141	0	0	0	0	0	0	0	0	0	0.93847656	0.061523438	0.12646484	0.089355469	-0.027099609	-0.009521484	0.108	36533.88	0.024	-303.46	0.136
253	28459	28459	Category K	-0.095947266	-0.21582031	-0.91186523	0.22314453	0.078369141	0.41650391	0	0.158	9/11/2017	9	11	2017	9:57:53	35873	0	9	57	53	25	0.051269531	3.5304199	-0.21264648	-0.15283203	-0.90112305	1.0656738	0.13305664	0	0	0	0	0	0	0	0	0	0.93847656	0.061523438	0.19018555	0.11669922	-0.062744141	-0.010498047	0.123	36338.53	0.008	-96.4	0.136
254	28460	28460	Category K	-0.14379883	-0.15576172	-0.91186523	0.22338867	0.080078125	0.40966797	0	0.188	9/11/2017	9	11	2017	9:57:53	35873	0.1	9	57	53	25	0.051269531	3.5304199	-0.21655273	-0.15234375	-0.8996582	0.5	0.073730469	0	0	0	0	0	0	0	0	0	0.93798828	0.062011719	0.088134766	0.072753906	-0.003173828	-0.011962891	0.135	36195.71	-0.029	365.85	0.136
255	28461	28461	Category K	-0.13183594	-0.17993164	-0.92382813	0.22143555	0.088378906	0.41137695	0	0.136	9/11/2017	9	11	2017	9:57:53	35873	0.2	9	57	53	25	0.051269531	3.5304199	-0.22021484	-0.15161133	-0.8984375	0.12744141	0.096191406	0	0	0	0	0	0	0	0	0	0.9375	0.0625	0.1418457	0.088378906	-0.028076172	-0.025146484	0.123	36338.53	-0.024	323.38	0.136
256	28462	28462	Category K	-0.15576172	-0.16796875	-0.91186523	0.21948242	0.080566406	0.41455078	0	0.12	9/11/2017	9	11	2017	9:57:53	35873	0.3	9	57	53	25	0.051269531	3.5304199	-0.22387695	-0.15112305	-0.89770508	0.62402344	0.071533203	0	0	0	0	0	0	0	0	0	0.9375	0.0625	0.098876953	0.068115234	-0.016601563	-0.013916016	0.121	36363.43	-0.016	212.13	0.158
257	28463	28463	Category K	-0.14379883	-0.16796875	-0.91186523	0.21923828	0.079345703	0.41552734	0	0.037	9/11/2017	9	11	2017	9:57:53	35873	0.4	9	57	53	25	0.051269531	3.5304199	-0.22729492	-0.15063477	-0.89648438	1.7297363	0.086669922	0	0	0	0	0	0	0	0	0	0.93701172	0.062988281	0.1159668	0.083496094	-0.017089844	-0.015136719	0.127	36289.72	-0.027	357.51	0.136
258	28464	28464	Category K	-0.14379883	-0.14379883	-0.92382813	0.22094727	0.080810547	0.40966797	0	0.09	9/11/2017	9	11	2017	9:57:53	35873	0.5	9	57	53	25	0.051269531	3.5304199	-0.23046875	-0.15039063	-0.89526367	2.3417969	0.091552734	0	0	0	0	0	0	0	0	0	0.93652344	0.063476563	0.12182617	0.086669922	0.006591797	-0.028320313	0.116	36427.14	-0.016	220.09	0.12
259	28465	28465	Category K	-0.14379883	-0.16796875	-0.92382813	0.22363281	0.084228516	0.41259766	0	0.194	9/11/2017	9	11	2017	9:57:53	35873	0.6	9	57	53	25	0.051269531	3.5304199	-0.23364258	-0.15014648	-0.89379883	2.4267578	0.096435547	0	0	0	0	0	0	0	0	0	0.93603516	0.063964844	0.13745117	0.08984375	-0.017578125	-0.029785156	0.106	36561.56	-0.017	254.16	0.12
260	28466	28466	Category K	-0.13183594	-0.15576172	-0.92382813	0.21850586	0.080566406	0.41333008	0	0.119	9/11/2017	9	11	2017	9:57:53	35873	0.7	9	57	53	25	0.051269531	3.5304199	-0.23706055	-0.15014648	-0.89208984	2.7614746	0.10986328	0	0	0	0	0	0	0	0	0	0.93530273	0.064697266	0.14233398	0.10522461	-0.005615234	-0.031494141	0.116	36427.14	-0.035	522.06	0.119
261	28467	28467	Category K	-0.14379883	-0.15576172	-0.91186523	0.21875	0.082763672	0.40942383	0	0.076	9/11/2017	9	11	2017	9:57:53	35873	0.8	9	57	53	25	0.051269531	3.5304199	-0.24023438	-0.1496582	-0.89111328	3.7055664	0.098632813	0	0	0	0	0	0	0	0	0	0.93505859	0.064941406	0.12304688	0.096435547	-0.005859375	-0.020507813	0.122	36350.94	-0.041	598.26	0.149
262	28468	28468	Category K	-0.13183594	-0.15576172	-0.89990234	0.22753906	0.083007813	0.41137695	0	0.18	9/11/2017	9	11	2017	9:57:53	35873	0.9	9	57	53	25	0.051269531	3.5304199	-0.24414063	-0.14892578	-0.890625	4.7956543	0.11279297	0	0	0	0	0	0	0	0	0	0.93530273	0.064697266	0.12817383	0.11230469	-0.006591797	-0.009033203	0.132	36230.42	-0.047	650.77	0.149
263	28469	28469	Category K	-0.10791016	-0.15576172	-0.91186523	0.21386719	0.081542969	0.41357422	0	0.078	9/11/2017	9	11	2017	9:57:54	35874	0	9	57	54	26	0.051269531	3.5594238	-0.24804688	-0.14794922	-0.88916016	5.2275391	0.14233398	0	0	0	0	0	0	0	0	0	0.93505859	0.064941406	0.17041016	0.14013672	-0.007568359	-0.022460938	0.112	36479.74	-0.029	435.13	0.149
264	28470	28470	Category K	-0.13183594	-0.13183594	-0.93579102	0.22290039	0.082763672	0.40942383	0	0.149	9/11/2017	9	11	2017	9:57:54	35874	0.1	9	57	54	26	0.051269531	3.5594238	-0.2512207	-0.14770508	-0.88793945	5.204834	0.12963867	0	0	0	0	0	0	0	0	0	0.93457031	0.065429688	0.18310547	0.11938477	0.015869141	-0.047607422	0.124	36326.21	-0.043	622.99	0.149
265	28471	28471	Category K	-0.13183594	-0.16796875	-0.93579102	0.22119141	0.081787109	0.40844727	0	0.075	9/11/2017	9	11	2017	9:57:54	35874	0.2	9	57	54	26	0.051269531	3.5594238	-0.25512695	-0.14770508	-0.88720703	4.4094238	0.1340332	0	0	0	0	0	0	0	0	0	0.93505859	0.064941406	0.19189453	0.12329102	-0.020019531	-0.048339844	0.129	36265.77	-0.024	309.79	0.149
266	28472	28472	Category K	-0.15576172	-0.16796875	-0.92382813	0.21972656	0.083251953	0.41040039	0	0.186	9/11/2017	9	11	2017	9:57:54	35874	0.3	9	57	54	26	0.051269531	3.5594238	-0.2590332	-0.14746094	-0.88671875	3.151123	0.11132813	0	0	0	0	0	0	0	0	0	0.93554688	0.064453125	0.16040039	0.10327148	-0.020263672	-0.036865234	0.11	36506.61	-0.004	54.95	0.128
267	28473	28473	Category K	-0.14379883	-0.17993164	-0.92382813	0.21777344	0.086914063	0.41040039	0	0.106	9/11/2017	9	11	2017	9:57:54	35874	0.4	9	57	54	26	0.051269531	3.5594238	-0.26220703	-0.14697266	-0.88549805	1.8322754	0.12866211	0	0	0	0	0	0	0	0	0	0.93505859	0.064941406	0.18945313	0.1184082	-0.032714844	-0.038085938	0.118	36401.39	-0.001	12.84	0.128
268	28474	28474	Category K	-0.15576172	-0.15576172	-0.91186523	0.21923828	0.079345703	0.40966797	0	0.066	9/11/2017	9	11	2017	9:57:54	35874	0.5	9	57	54	26	0.051269531	3.5594238	-0.265625	-0.14672852	-0.88427734	1.0544434	0.11352539	0	0	0	0	0	0	0	0	0	0.93505859	0.064941406	0.14624023	0.10986328	-0.008789063	-0.02734375	0.104	36589.67	0.012	-162.53	0.128
269	28475	28475	Category K	-0.15576172	-0.14379883	-0.92382813	0.22436523	0.083251953	0.40722656	0	0.128	9/11/2017	9	11	2017	9:57:54	35874	0.6	9	57	54	26	0.051269531	3.5594238	-0.26953125	-0.14624023	-0.88305664	0.81225586	0.12084961	0	0	0	0	0	0	0	0	0	0.93481445	0.065185547	0.15722656	0.11376953	0.002441406	-0.040771484	0.113	36466.45	0.02	-247.67	0.128
270	28476	28476	Category K	-0.15576172	-0.11987305	-0.92382813	0.22631836	0.075439453	0.41259766	0	0.066	9/11/2017	9	11	2017	9:57:54	35874	0.7	9	57	54	26	0.051269531	3.5594238	-0.27294922	-0.14624023	-0.88183594	0.51074219	0.12719727	0	0	0	0	0	0	0	0	0	0.93481445	0.065185547	0.18554688	0.1171875	0.026367188	-0.041748047	0.101	36632.67	0.03	-390.54	0.128
271	28477	28477	Category K	-0.17993164	-0.13183594	-0.88793945	0.23144531	0.07421875	0.40527344	0	0.131	9/11/2017	9	11	2017	9:57:54	35874	0.8	9	57	54	26	0.051269531	3.5594238	-0.27661133	-0.14575195	-0.88134766	0.29296875	0.097900391	0	0	0	0	0	0	0	0	0	0.93530273	0.064697266	0.11694336	0.096679688	0.013916016	-0.006347656	0.12	36376	-0.005	64.15	0.128
272	28478	28478	Category K	-0.20385742	-0.14379883	-0.82788086	0.24243164	0.069824219	0.40112305	0	0.114	9/11/2017	9	11	2017	9:57:54	35874	0.9	9	57	54	27	0.051269531	3.5594238	-0.28027344	-0.14501953	-0.88012695	0.17163086	0.092773438	0	0	0	0	0	0	0	0	0	0.93505859	0.064941406	0.13037109	0.076416016	0.001220703	0.052246094	0.123	36338.53	0.016	-188.15	0.131
273	28479	28479	Category K	-0.26391602	-0.14379883	-0.77978516	0.25268555	0.068847656	0.39086914	0	0.215	9/11/2017	9	11	2017	9:57:55	35875	0	9	57	55	27	0.051269531	3.5594238	-0.28393555	-0.14428711	-0.87915039	0.18505859	0.10131836	0	0	0	0	0	0	0	0	0	0.93505859	0.064941406	0.11987305	0.020019531	0.000488281	0.099365234	0.132	36230.42	-0.007	83.55	0.131
274	28480	28480	Category K	-0.3359375	-0.13183594	-0.73193359	0.27490234	0.072265625	0.37817383	0	0.086	9/11/2017	9	11	2017	9:57:55	35875	0.1	9	57	55	27	0.051269531	3.5594238	-0.28735352	-0.14379883	-0.87792969	0.32104492	0.15429688	0	0	0	0	0	0	0	0	0	0.93481445	0.065185547	0.20654297	-0.048339844	0.011962891	0.14599609	0.14	36139.22	-0.022	262.17	0.15
275	28481	28481	Category K	-0.39599609	-0.16796875	-0.86376953	0.30371094	0.065673828	0.35693359	0	0.184	9/11/2017	9	11	2017	9:57:55	35875	0.2	9	57	55	27	0.051269531	3.5594238	-0.29101563	-0.14355469	-0.87695313	0.053710938	0.10839844	0	0	0	0	0	0	0	0	0	0.93505859	0.064941406	0.14233398	-0.10473633	-0.024169922	0.013183594	0.143	36106.1	-0.046	585.53	0.15
276	28482	28482	Category K	-0.38378906	-0.15576172	-0.93579102	0.33764648	0.071533203	0.31884766	0	0.11	9/11/2017	9	11	2017	9:57:55	35875	0.3	9	57	55	27	0.051269531	3.5594238	-0.29467773	-0.14282227	-0.87597656	0.61572266	0.10791016	0	0	0	0	0	0	0	0	0	0.93505859	0.064941406	0.16137695	-0.088867188	-0.012695313	-0.059570313	0.146	36073.55	-0.056	726.18	0.15
277	28483	28483	Category K	-0.38378906	-0.17993164	-0.95996094	0.38305664	0.079101563	0.26757813	0	0.15	9/11/2017	9	11	2017	9:57:55	35875	0.4	9	57	55	27	0.051269531	3.5594238	-0.29858398	-0.14233398	-0.875	1.5852051	0.12573242	0	0	0	0	0	0	0	0	0	0.93554688	0.064453125	0.20727539	-0.084960938	-0.037353516	-0.084716797	0.132	36230.42	-0.057	826.09	0.15
278	28484	28484	Category K	-0.51586914	-0.17993164	-0.95996094	0.38769531	0.076904297	0.26538086	0	0.134	9/11/2017	9	11	2017	9:57:55	35875	0.5	9	57	55	27	0.051269531	3.5594238	-0.30224609	-0.14208984	-0.87402344	3.3291016	0.23291016	0	0	0	0	0	0	0	0	0	0.93579102	0.064208984	0.33691406	-0.21337891	-0.037597656	-0.085693359	0.149	36041.53	-0.064	839.66	0.15
279	28485	28485	Category K	-0.46777344	-0.14379883	-0.88793945	0.38256836	0.080566406	0.26049805	0	0.132	9/11/2017	9	11	2017	9:57:55	35875	0.6	9	57	55	27	0.051269531	3.5594238	-0.30615234	-0.1418457	-0.87353516	5.2419434	0.16210938	0	0	0	0	0	0	0	0	0	0.93652344	0.063476563	0.17749023	-0.16137695	-0.001708984	-0.014160156	0.14	36139.22	-0.058	792.73	0.134
280	28486	28486	Category K	-0.49194336	-0.059814453	-0.92382813	0.38500977	0.091796875	0.27148438	0	0.186	9/11/2017	9	11	2017	9:57:55	35875	0.7	9	57	55	27	0.051269531	3.5594238	-0.30981445	-0.14111328	-0.87280273	5.8125	0.20556641	0	0	0	0	0	0	0	0	0	0.93676758	0.063232422	0.31420898	-0.18188477	0.081298828	-0.05078125	0.143	36106.1	-0.036	441.57	0.134
281	28487	28487	Category K	-0.49194336	-0.11987305	-0.79199219	0.3828125	0.092529297	0.28051758	0	0.128	9/11/2017	9	11	2017	9:57:55	35875	0.8	9	57	55	27	0.051269531	3.5594238	-0.3137207	-0.14038086	-0.87207031	6.1420898	0.19628906	0	0	0	0	0	0	0	0	0	0.93725586	0.062744141	0.27880859	-0.17797852	0.020507813	0.080078125	0.125	36313.97	-0.016	206.23	0.134
282	28488	28488	Category K	-0.51586914	-0.17993164	-0.81591797	0.35742188	0.089599609	0.29516602	0	0.133	9/11/2017	9	11	2017	9:57:55	35875	0.9	9	57	55	28	0.051269531	3.5594238	-0.31713867	-0.13964844	-0.87133789	6.5793457	0.20996094	0	0	0	0	0	0	0	0	0	0.93774414	0.062255859	0.29394531	-0.19848633	-0.040039063	0.055419922	0.125	36313.97	0.001	-12.17	0.133
283	28489	28489	Category K	-0.44384766	-0.13183594	-0.80395508	0.35473633	0.082275391	0.29736328	0	0.04	9/11/2017	9	11	2017	9:57:56	35876	0	9	57	56	28	0.051269531	3.5594238	-0.32104492	-0.1394043	-0.87060547	6.8532715	0.13964844	0	0	0	0	0	0	0	0	0	0.93823242	0.061767578	0.19677734	-0.12255859	0.007568359	0.066650391	0.123	36338.53	0.028	-318.06	0.135
284	28490	28490	Category K	-0.44384766	-0.14379883	-0.86376953	0.35107422	0.086425781	0.29736328	0	0.135	9/11/2017	9	11	2017	9:57:56	35876	0.1	9	57	56	28	0.051269531	3.5594238	-0.32470703	-0.13842773	-0.86938477	6.1992188	0.11914063	0	0	0	0	0	0	0	0	0	0.93823242	0.061767578	0.12963867	-0.11889648	-0.005126953	0.005615234	0.127	36289.72	0.014	-161.6	0.135
285	28491	28491	Category K	-0.43188477	-0.14379883	-0.83984375	0.35644531	0.083251953	0.2980957	0	0.116	9/11/2017	9	11	2017	9:57:56	35876	0.2	9	57	56	28	0.051269531	3.5594238	-0.32836914	-0.13720703	-0.86816406	5.001709	0.10742188	0	0	0	0	0	0	0	0	0	0.93823242	0.061767578	0.13842773	-0.10351563	-0.006347656	0.028320313	0.13	36253.92	0.017	-191.1	0.135
286	28492	28492	Category K	-0.40795898	-0.14379883	-0.86376953	0.3515625	0.083251953	0.30151367	0	0.21	9/11/2017	9	11	2017	9:57:56	35876	0.3	9	57	56	28	0.051269531	3.5594238	-0.33178711	-0.13623047	-0.86743164	4.1264648	0.076416016	0	0	0	0	0	0	0	0	0	0.9387207	0.061279297	0.086914063	-0.075927734	-0.007324219	0.003662109	0.122	36350.94	0.015	-178.03	0.135
287	28493	28493	Category K	-0.43188477	-0.15576172	-0.81591797	0.35864258	0.077636719	0.2980957	0	0.149	9/11/2017	9	11	2017	9:57:56	35876	0.4	9	57	56	28	0.051269531	3.5594238	-0.33520508	-0.13525391	-0.86669922	3.0187988	0.11083984	0	0	0	0	0	0	0	0	0	0.93896484	0.061035156	0.16772461	-0.096435547	-0.020263672	0.05078125	0.137	36172.91	0.005	-55.83	0.149
288	28494	28494	Category K	-0.44384766	-0.15576172	-0.80395508	0.36035156	0.077636719	0.30029297	0	0.082	9/11/2017	9	11	2017	9:57:56	35876	0.5	9	57	56	28	0.051269531	3.5594238	-0.33837891	-0.13452148	-0.86499023	1.2536621	0.12353516	0	0	0	0	0	0	0	0	0	0.9387207	0.061279297	0.1875	-0.10522461	-0.020996094	0.061035156	0.156	35968.8	-0.007	72.73	0.149
289	28495	28495	Category K	-0.44384766	-0.13183594	-0.81591797	0.36181641	0.076904297	0.29418945	0	0.13	9/11/2017	9	11	2017	9:57:56	35876	0.6	9	57	56	28	0.051269531	3.5594238	-0.34228516	-0.13378906	-0.86376953	0.57714844	0.11206055	0	0	0	0	0	0	0	0	0	0.9387207	0.061279297	0.15136719	-0.10131836	0.001953125	0.047851563	0.159	35938.44	-0.029	315.48	0.149
290	28496	28496	Category K	-0.45581055	-0.11987305	-0.81591797	0.35107422	0.073974609	0.30249023	0	0.249	9/11/2017	9	11	2017	9:57:56	35876	0.7	9	57	56	28	0.051269531	3.5594238	-0.34545898	-0.13330078	-0.86254883	1.4699707	0.12036133	0	0	0	0	0	0	0	0	0	0.9387207	0.061279297	0.17041016	-0.11010742	0.013427734	0.046630859	0.136	36184.27	-0.009	105.45	0.136
291	28497	28497	Category K	-0.41992188	-0.11987305	-0.86376953	0.35693359	0.075927734	0.29931641	0	0.136	9/11/2017	9	11	2017	9:57:56	35876	0.8	9	57	56	28	0.051269531	3.5594238	-0.34912109	-0.13256836	-0.86157227	2.0913086	0.071777344	0	0	0	0	0	0	0	0	0	0.93920898	0.060791016	0.085449219	-0.070556641	0.012695313	-0.001953125	0.131	36242.13	-0.005	59.67	0.13
292	28498	28498	Category K	-0.41992188	-0.15576172	-0.82788086	0.34912109	0.078857422	0.30151367	0	0.075	9/11/2017	9	11	2017	9:57:56	35876	0.9	9	57	56	29	0.051269531	3.5594238	-0.35229492	-0.13183594	-0.86108398	2.3125	0.078613281	0	0	0	0	0	0	0	0	0	0.93969727	0.060302734	0.12426758	-0.067382813	-0.023681641	0.033203125	0.132	36230.42	-0.025	317.25	0.13
293	28499	28499	Category K	-0.44384766	-0.14379883	-0.82788086	0.36499023	0.076171875	0.2980957	0	0.117	9/11/2017	9	11	2017	9:57:57	35877	0	9	57	57	29	0.051269531	3.5594238	-0.35620117	-0.13110352	-0.86083984	2.1901855	0.094238281	0	0	0	0	0	0	0	0	0	0.94091797	0.059082031	0.13330078	-0.087402344	-0.012451172	0.032958984	0.131	36242.13	-0.022	278.07	0.124
294	28500	28500	Category K	-0.44384766	-0.10791016	-0.82788086	0.35693359	0.075195313	0.29614258	0	0.087	9/11/2017	9	11	2017	9:57:57	35877	0.1	9	57	57	29	0.051269531	3.5594238	-0.36010742	-0.12963867	-0.86035156	1.5327148	0.092285156	0	0	0	0	0	0	0	0	0	0.94165039	0.058349609	0.13818359	-0.083496094	0.021728516	0.032470703	0.106	36561.56	-0.019	286.59	0.117
295	28501	28501	Category K	-0.44384766	-0.13183594	-0.85180664	0.35229492	0.074951172	0.30249023	0	0.124	9/11/2017	9	11	2017	9:57:57	35877	0.2	9	57	57	29	0.051269531	3.5594238	-0.36352539	-0.12866211	-0.86083984	0.31811523	0.080566406	0	0	0	0	0	0	0	0	0	0.94335938	0.056640625	0.092285156	-0.080078125	-0.002929688	0.009033203	0.099	36661.91	-0.003	44.77	0.112
296	28502	28502	Category K	-0.41992188	-0.11987305	-0.85180664	0.35498047	0.076660156	0.30249023	0	0.102	9/11/2017	9	11	2017	9:57:57	35877	0.3	9	57	57	29	0.051269531	3.5594238	-0.3659668	-0.12695313	-0.86132813	0.50463867	0.054931641	0	0	0	0	0	0	0	0	0	0.94458008	0.055419922	0.070556641	-0.053710938	0.007080078	0.009521484	0.105	36575.56	-0.027	426.46	0.112
297	28503	28503	Category K	-0.41992188	-0.10791016	-0.85180664	0.35473633	0.076660156	0.30126953	0	0.089	9/11/2017	9	11	2017	9:57:57	35877	0.4	9	57	57	29	0.051269531	3.5594238	-0.36791992	-0.12573242	-0.86108398	1.0266113	0.055664063	0	0	0	0	0	0	0	0	0	0.94482422	0.055175781	0.079345703	-0.051757813	0.017822266	0.009277344	0.1	36647.23	-0.019	301.97	0.102
298	28504	28504	Category K	-0.41992188	-0.11987305	-0.82788086	0.35791016	0.077636719	0.29736328	0	0.112	9/11/2017	9	11	2017	9:57:57	35877	0.5	9	57	57	29	0.051269531	3.5594238	-0.36938477	-0.12548828	-0.86035156	0.92504883	0.060302734	0	0	0	0	0	0	0	0	0	0.94482422	0.055175781	0.088867188	-0.050292969	0.005615234	0.032470703	0.1	36647.23	-0.006	89.93	0.102
299	28505	28505	Category K	-0.40795898	-0.11987305	-0.81591797	0.35351563	0.073242188	0.30566406	0	0.087	9/11/2017	9	11	2017	9:57:57	35877	0.6	9	57	57	29	0.051269531	3.5594238	-0.37084961	-0.12573242	-0.8581543	0.83813477	0.056396484	0	0	0	0	0	0	0	0	0	0.94335938	0.056640625	0.085205078	-0.036865234	0.005859375	0.042236328	0.089	36815.72	-0.001	16.14	0.089
300	28506	28506	Category K	-0.39599609	-0.13183594	-0.83984375	0.35449219	0.075195313	0.30029297	0	0.088	9/11/2017	9	11	2017	9:57:57	35877	0.7	9	57	57	29	0.051269531	3.5594238	-0.37182617	-0.125	-0.85693359	1.6015625	0.030273438	0	0	0	0	0	0	0	0	0	0.94262695	0.057373047	0.048095703	-0.023925781	-0.006591797	0.017089844	0.081	36949.2	0.015	-242.52	0.089
301	28507	28507	Category K	-0.43188477	-0.095947266	-0.83984375	0.35693359	0.076660156	0.30322266	0	0.059	9/11/2017	9	11	2017	9:57:57	35877	0.8	9	57	57	29	0.051513672	3.5336426	-0.37231445	-0.12451172	-0.85644531	2.114502	0.067871094	0	0	0	0	0	0	0	0	0	0.94238281	0.057617188	0.10473633	-0.059326172	0.028564453	0.016601563	0.081	36949.2	0.033	-495.94	0.09
302	28508	28508	Category K	-0.44384766	-0.083984375	-0.82788086	0.35107422	0.076416016	0.30859375	0	0.051	9/11/2017	9	11	2017	9:57:57	35877	0.9	9	57	57	30	0.051513672	3.5336426	-0.37329102	-0.12402344	-0.85644531	1.6467285	0.0859375	0	0	0	0	0	0	0	0	0	0.94262695	0.057373047	0.1394043	-0.0703125	0.040039063	0.028564453	0.085	36881.19	0.036	-517.76	0.088
303	28509	28509	Category K	-0.43188477	-0.10791016	-0.82788086	0.35473633	0.071044922	0.30151367	0	0.09	9/11/2017	9	11	2017	9:57:58	35878	0	9	57	58	30	0.051513672	3.5336426	-0.37402344	-0.1237793	-0.85668945	1.2312012	0.06640625	0	0	0	0	0	0	0	0	0	0.94287109	0.057128906	0.10253906	-0.057617188	0.015869141	0.028808594	0.083	36914.87	0.022	-339.31	0.088
304	28510	28510	Category K	-0.44384766	-0.13183594	-0.85180664	0.35351563	0.075195313	0.3034668	0	0.137	9/11/2017	9	11	2017	9:57:58	35878	0.1	9	57	58	30	0.051513672	3.5336426	-0.37524414	-0.12353516	-0.85668945	1.6730957	0.069091797	0	0	0	0	0	0	0	0	0	0.94335938	0.056640625	0.081542969	-0.068359375	-0.008056641	0.004882813	0.081	36949.2	0.027	-415.32	0.09
305	28511	28511	Category K	-0.43188477	-0.13183594	-0.85180664	0.34960938	0.078613281	0.30664063	0	0.077	9/11/2017	9	11	2017	9:57:58	35878	0.2	9	57	58	30	0.051513672	3.5336426	-0.37573242	-0.1237793	-0.85644531	1.9465332	0.056640625	0	0	0	0	0	0	0	0	0	0.94360352	0.056396484	0.068603516	-0.055908203	-0.0078125	0.004638672	0.105	36575.56	0.018	-237.03	0.09
306	28512	28512	Category K	-0.40795898	-0.083984375	-0.81591797	0.36035156	0.075439453	0.30126953	0	0.074	9/11/2017	9	11	2017	9:57:58	35878	0.3	9	57	58	30	0.051513672	3.5336426	-0.37646484	-0.12280273	-0.85620117	1.1474609	0.064208984	0	0	0	0	0	0	0	0	0	0.94335938	0.056640625	0.1105957	-0.03125	0.038818359	0.040283203	0.106	36561.56	0.031	-388.65	0.137
307	28513	28513	Category K	-0.43188477	-0.10791016	-0.82788086	0.35449219	0.07421875	0.30639648	0	0.205	9/11/2017	9	11	2017	9:57:58	35878	0.4	9	57	58	30	0.051513672	3.5336426	-0.37695313	-0.12255859	-0.85620117	0.10302734	0.063476563	0	0	0	0	0	0	0	0	0	0.94335938	0.056640625	0.09765625	-0.0546875	0.014648438	0.028320313	0.117	36414.23	-0.005	65.51	0.137
308	28514	28514	Category K	-0.44384766	-0.11987305	-0.81591797	0.35449219	0.075683594	0.30541992	0	0.055	9/11/2017	9	11	2017	9:57:58	35878	0.5	9	57	58	30	0.051513672	3.5336426	-0.37744141	-0.12158203	-0.85595703	0.047119141	0.077392578	0	0	0	0	0	0	0	0	0	0.94335938	0.056640625	0.1081543	-0.066162109	0.001708984	0.040039063	0.116	36427.14	-0.003	39.31	0.159
309	28515	28515	Category K	-0.41992188	-0.14379883	-0.83984375	0.35107422	0.074951172	0.30322266	0	0.159	9/11/2017	9	11	2017	9:57:58	35878	0.6	9	57	58	30	0.051513672	3.5336426	-0.37792969	-0.12158203	-0.85620117	0.078857422	0.050048828	0	0	0	0	0	0	0	0	0	0.94384766	0.056152344	0.080078125	-0.041748047	-0.021972656	0.016357422	0.133	36218.78	-0.004	46.99	0.159
310	28516	28516	Category K	-0.43188477	-0.13183594	-0.88793945	0.3503418	0.070800781	0.30761719	0	0.131	9/11/2017	9	11	2017	9:57:58	35878	0.7	9	57	58	30	0.051513672	3.5336426	-0.37841797	-0.12182617	-0.85595703	0.33105469	0.062744141	0	0	0	0	0	0	0	0	0	0.94384766	0.056152344	0.094970703	-0.053222656	-0.009765625	-0.031738281	0.131	36242.13	-0.01	121.3	0.159
311	28517	28517	Category K	-0.43188477	-0.10791016	-0.82788086	0.35131836	0.075683594	0.30151367	0	0.177	9/11/2017	9	11	2017	9:57:58	35878	0.8	9	57	58	30	0.051513672	3.5336426	-0.37866211	-0.12207031	-0.85595703	0.61254883	0.061767578	0	0	0	0	0	0	0	0	0	0.94384766	0.056152344	0.095458984	-0.052978516	0.014160156	0.028076172	0.115	36440.15	-0.01	135.41	0.159
312	28518	28518	Category K	-0.43188477	-0.083984375	-0.83984375	0.35205078	0.075683594	0.30053711	0	0.059	9/11/2017	9	11	2017	9:57:58	35878	0.9	9	57	58	31	0.051513672	3.5336426	-0.37866211	-0.12207031	-0.85620117	0.44140625	0.067382813	0	0	0	0	0	0	0	0	0	0.94433594	0.055664063	0.10766602	-0.052978516	0.038085938	0.016357422	0.139	36150.38	-0.052	697.77	0.159
313	28519	28519	Category K	-0.41992188	-0.095947266	-0.83984375	0.3503418	0.073242188	0.31030273	0	0.114	9/11/2017	9	11	2017	9:57:59	35879	0	9	57	59	31	0.051513672	3.5336426	-0.37841797	-0.12207031	-0.85668945	0.19775391	0.051757813	0	0	0	0	0	0	0	0	0	0.94458008	0.055419922	0.084472656	-0.041259766	0.026123047	0.016845703	0.125	36313.97	-0.035	485.76	0.131
314	28520	28520	Category K	-0.43188477	-0.10791016	-0.83984375	0.34887695	0.070556641	0.30688477	0	0.198	9/11/2017	9	11	2017	9:57:59	35879	0.1	9	57	59	31	0.051513672	3.5336426	-0.37744141	-0.12231445	-0.8581543	0.40380859	0.059082031	0	0	0	0	0	0	0	0	0	0.94555664	0.054443359	0.087402344	-0.054199219	0.014404297	0.018310547	0.118	36401.39	-0.019	260.52	0.114
315	28521	28521	Category K	-0.39599609	-0.11987305	-0.82788086	0.34765625	0.068847656	0.30664063	0	0.076	9/11/2017	9	11	2017	9:57:59	35879	0.2	9	57	59	31	0.051513672	3.5336426	-0.37524414	-0.12231445	-0.8605957	0.77246094	0.038818359	0	0	0	0	0	0	0	0	0	0.94677734	0.053222656	0.055908203	-0.020507813	0.002441406	0.032714844	0.097	36691.63	-0.004	60.97	0.084
316	28522	28522	Category K	-0.43188477	-0.11987305	-0.85180664	0.35498047	0.072265625	0.30957031	0	0.084	9/11/2017	9	11	2017	9:57:59	35879	0.3	9	57	59	31	0.051513672	3.5336426	-0.37255859	-0.12207031	-0.86083984	1.0178223	0.059814453	0	0	0	0	0	0	0	0	0	0.94580078	0.054199219	0.070556641	-0.059082031	0.002197266	0.009033203	0.09	36799.73	-0.001	15.99	0.084
317	28523	28523	Category K	-0.44384766	-0.11987305	-0.83984375	0.34594727	0.068847656	0.3059082	0	0.053	9/11/2017	9	11	2017	9:57:59	35879	0.4	9	57	59	31	0.051513672	3.5336426	-0.37036133	-0.12158203	-0.86083984	0.94824219	0.076416016	0	0	0	0	0	0	0	0	0	0.94482422	0.055175781	0.096191406	-0.073242188	0.001708984	0.020996094	0.075	37056.51	0.028	-452.62	0.084
318	28524	28524	Category K	-0.43188477	-0.14379883	-0.85180664	0.33984375	0.072753906	0.30883789	0	0.02	9/11/2017	9	11	2017	9:57:59	35879	0.5	9	57	59	31	0.051513672	3.5336426	-0.36791992	-0.12109375	-0.86035156	0.61181641	0.068115234	0	0	0	0	0	0	0	0	0	0.94360352	0.056396484	0.094970703	-0.063720703	-0.022460938	0.008544922	0.085	36881.19	0.018	-277.3	0.076
319	28525	28525	Category K	-0.41992188	-0.095947266	-0.85180664	0.35327148	0.069824219	0.3034668	0	0.019	9/11/2017	9	11	2017	9:57:59	35879	0.6	9	57	59	31	0.051513672	3.5336426	-0.36376953	-0.12060547	-0.85961914	0.52490234	0.061523438	0	0	0	0	0	0	0	0	0	0.94140625	0.05859375	0.088623047	-0.055908203	0.024658203	0.0078125	0.082	36931.95	0.039	-568.52	0.084
320	28526	28526	Category K	-0.41992188	-0.095947266	-0.86376953	0.34887695	0.070556641	0.30859375	0	0.258	9/11/2017	9	11	2017	9:57:59	35879	0.7	9	57	59	31	0.051513672	3.5336426	-0.36035156	-0.12060547	-0.86035156	0.69775391	0.064208984	0	0	0	0	0	0	0	0	0	0.94067383	0.059326172	0.087158203	-0.059326172	0.024658203	-0.003173828	0.107	36547.67	0.005	-67.93	0.062
321	28527	28527	Category K	-0.41992188	-0.10791016	-0.85180664	0.34765625	0.068847656	0.30859375	0	0.061	9/11/2017	9	11	2017	9:57:59	35879	0.8	9	57	59	31	0.051513672	3.5336426	-0.35644531	-0.12133789	-0.8605957	0.50927734	0.065429688	0	0	0	0	0	0	0	0	0	0.93945313	0.060546875	0.085693359	-0.063232422	0.013427734	0.008789063	0.109	36520.2	0.003	-40.46	0.126
322	28528	28528	Category K	-0.41992188	-0.13183594	-0.83984375	0.34936523	0.073242188	0.30639648	0	0.235	9/11/2017	9	11	2017	9:57:59	35879	0.9	9	57	59	32	0.051513672	3.5336426	-0.35253906	-0.12133789	-0.86206055	0.33984375	0.071533203	0	0	0	0	0	0	0	0	0	0.93920898	0.060791016	0.099853516	-0.067138672	-0.010253906	0.022216797	0.126	36301.8	-0.013	164.65	0.169
323	28529	28529	Category K	-0.44384766	-0.083984375	-0.82788086	0.35180664	0.070800781	0.3034668	0	0.062	9/11/2017	9	11	2017	9:58:00	35880	0	9	58	0	32	0.051513672	3.5336426	-0.34814453	-0.12011719	-0.86352539	0.72045898	0.1081543	0	0	0	0	0	0	0	0	0	0.9387207	0.061279297	0.16748047	-0.095458984	0.036132813	0.035644531	0.151	36020.47	-0.058	732.13	0.195
324	28530	28530	Category K	-0.40795898	-0.071777344	-0.85180664	0.35620117	0.075927734	0.30834961	0	0.126	9/11/2017	9	11	2017	9:58:00	35880	0.1	9	58	0	32	0.051513672	3.5336426	-0.3449707	-0.11962891	-0.86450195	0.5390625	0.080078125	0	0	0	0	0	0	0	0	0	0.93847656	0.061523438	0.12353516	-0.062744141	0.047851563	0.012695313	0.141	36128.12	-0.05	655.76	0.169
325	28531	28531	Category K	-0.41992188	-0.10791016	-0.83984375	0.34692383	0.071533203	0.30444336	0	0.169	9/11/2017	9	11	2017	9:58:00	35880	0.2	9	58	0	32	0.051513672	3.5336426	-0.34204102	-0.11889648	-0.86499023	0.77416992	0.082519531	0	0	0	0	0	0	0	0	0	0.93774414	0.062255859	0.11425781	-0.077636719	0.010986328	0.025146484	0.147	36062.82	-0.071	975.33	0.179
326	28532	28532	Category K	-0.43188477	-0.095947266	-0.85180664	0.35742188	0.075683594	0.31274414	0	0.195	9/11/2017	9	11	2017	9:58:00	35880	0.3	9	58	0	32	0.051513672	3.5336426	-0.33886719	-0.11889648	-0.86621094	1.8874512	0.096679688	0	0	0	0	0	0	0	0	0	0.93774414	0.062255859	0.13012695	-0.092773438	0.022949219	0.014404297	0.137	36172.91	-0.074	1120.96	0.169
327	28533	28533	Category K	-0.40795898	-0.095947266	-0.81591797	0.34863281	0.073974609	0.31054688	0	0.095	9/11/2017	9	11	2017	9:58:00	35880	0.4	9	58	0	32	0.051513672	3.5336426	-0.33618164	-0.11865234	-0.86669922	2.4064941	0.090576172	0	0	0	0	0	0	0	0	0	0.93725586	0.062744141	0.14526367	-0.071533203	0.022705078	0.05078125	0.142	36117.08	-0.079	1176.79	0.169
328	28534	28534	Category K	-0.41992188	-0.095947266	-0.81591797	0.3503418	0.070800781	0.30859375	0	0.179	9/11/2017	9	11	2017	9:58:00	35880	0.5	9	58	0	32	0.051513672	3.5336426	-0.33300781	-0.11816406	-0.86791992	1.713623	0.10351563	0	0	0	0	0	0	0	0	0	0.93725586	0.062744141	0.16113281	-0.086669922	0.022216797	0.052001953	0.149	36041.53	-0.08	1129.48	0.169
329	28535	28535	Category K	-0.40795898	-0.11987305	-0.82788086	0.3527832	0.071777344	0.30541992	0	0.092	9/11/2017	9	11	2017	9:58:00	35880	0.6	9	58	0	32	0.051513672	3.5336426	-0.32983398	-0.11791992	-0.86865234	1.0705566	0.088134766	0	0	0	0	0	0	0	0	0	0.93676758	0.063232422	0.12060547	-0.077880859	-0.001708984	0.040771484	0.13	36253.92	-0.053	766.07	0.177
330	28536	28536	Category K	-0.43188477	-0.10791016	-0.85180664	0.34887695	0.069091797	0.31054688	0	0.166	9/11/2017	9	11	2017	9:58:00	35880	0.7	9	58	0	32	0.051513672	3.5336426	-0.32641602	-0.11816406	-0.87011719	0.72192383	0.10717773	0	0	0	0	0	0	0	0	0	0.93701172	0.062988281	0.1340332	-0.10522461	0.010253906	0.018310547	0.127	36289.72	-0.026	342.95	0.166
331	28537	28537	Category K	-0.41992188	-0.11987305	-0.86376953	0.3503418	0.074951172	0.30932617	0	0.056	9/11/2017	9	11	2017	9:58:00	35880	0.8	9	58	0	32	0.051513672	3.5336426	-0.32299805	-0.11865234	-0.87158203	0.06640625	0.096923828	0	0	0	0	0	0	0	0	0	0.93701172	0.062988281	0.10571289	-0.096679688	-0.000976563	0.0078125	0.126	36301.8	-0.031	420.05	0.166
332	28538	28538	Category K	-0.41992188	-0.10791016	-0.89990234	0.34057617	0.074462891	0.31274414	0	0.177	9/11/2017	9	11	2017	9:58:00	35880	0.9	9	58	0	33	0.051513672	3.5336426	-0.32006836	-0.11914063	-0.87231445	1.1113281	0.10400391	0	0	0	0	0	0	0	0	0	0.93676758	0.063232422	0.13842773	-0.099609375	0.011230469	-0.02734375	0.107	36547.67	0.014	-184.24	0.102
333	28539	28539	Category K	-0.40795898	-0.10791016	-0.87597656	0.34765625	0.068359375	0.31079102	0	0.087	9/11/2017	9	11	2017	9:58:01	35881	0	9	58	1	33	0.051513672	3.5336426	-0.31713867	-0.11889648	-0.87329102	1.1459961	0.091308594	0	0	0	0	0	0	0	0	0	0.93676758	0.063232422	0.10400391	-0.090576172	0.010986328	-0.002441406	0.109	36520.2	0.019	-242.49	0.102
334	28540	28540	Category K	-0.41992188	-0.083984375	-0.94799805	0.34277344	0.062744141	0.31176758	0	0.067	9/11/2017	9	11	2017	9:58:01	35881	0.111	9	58	1	33	0.051513672	3.5336426	-0.31396484	-0.11889648	-0.87426758	0.59375	0.13330078	0	0	0	0	0	0	0	0	0	0.93652344	0.063476563	0.21435547	-0.10571289	0.034912109	-0.073486328	0.087	36848.15	0.047	-640.94	0.102
335	28541	28541	Category K	-0.3359375	-0.035888672	-0.95996094	0.33911133	0.062744141	0.32104492	0	0.102	9/11/2017	9	11	2017	9:58:01	35881	0.222	9	58	1	33	0.051513672	3.5336426	-0.31079102	-0.11889648	-0.87548828	1.5131836	0.12109375	0	0	0	0	0	0	0	0	0	0.93652344	0.063476563	0.19238281	-0.024902344	0.083007813	-0.084228516	0.096	36706.68	0.055	-686.21	0.102
336	28542	28542	Category K	-0.29980469	-0.071777344	-0.89990234	0.32006836	0.055908203	0.34423828	0	0.038	9/11/2017	9	11	2017	9:58:01	35881	0.333	9	58	1	33	0.051513672	3.5336426	-0.30761719	-0.11914063	-0.87646484	3.8676758	0.053466797	0	0	0	0	0	0	0	0	0	0.93652344	0.063476563	0.078613281	0.0078125	0.047363281	-0.023193359	0.078	37002.02	0.076	-1012.72	0.102
337	28543	28543	Category K	-0.26391602	-0.15576172	-0.85180664	0.29467773	0.054199219	0.3581543	0	0.106	9/11/2017	9	11	2017	9:58:01	35881	0.444	9	58	1	33	0.051513672	3.5336426	-0.3046875	-0.11889648	-0.87744141	5.4389648	0.060546875	0	0	0	0	0	0	0	0	0	0.93652344	0.063476563	0.10327148	0.040771484	-0.036621094	0.025634766	0.081	36949.2	0.083	-1060.35	0.106
338	28544	28544	Category K	-0.26391602	-0.15576172	-0.74389648	0.2746582	0.052001953	0.37963867	0	0.07	9/11/2017	9	11	2017	9:58:01	35881	0.555	9	58	1	33	0.051513672	3.5336426	-0.30151367	-0.11938477	-0.87817383	6.0812988	0.14428711	0	0	0	0	0	0	0	0	0	0.9362793	0.063720703	0.20849609	0.037597656	-0.036132813	0.13427734	0.094	36737.16	0.055	-695.63	0.106
339	28545	28545	Category K	-0.21582031	-0.10791016	-0.82788086	0.2512207	0.054199219	0.39331055	0	0.106	9/11/2017	9	11	2017	9:58:01	35881	0.666	9	58	1	33	0.051757813	3.5304199	-0.29833984	-0.11962891	-0.87939453	7.5388184	0.098144531	0	0	0	0	0	0	0	0	0	0.9362793	0.063720703	0.14624023	0.082519531	0.01171875	0.051513672	0.088	36831.86	0.06	-779.72	0.106
340	28546	28546	Category K	-0.17993164	-0.11987305	-0.88793945	0.25195313	0.051757813	0.3972168	0	0.147	9/11/2017	9	11	2017	9:58:01	35881	0.777	9	58	1	33	0.051757813	3.5304199	-0.2956543	-0.11962891	-0.88061523	9.1206055	0.1159668	0	0	0	0	0	0	0	0	0	0.93676758	0.063232422	0.12304688	0.11572266	0	-0.007080078	0.096	36706.68	0.042	-545.07	0.106
341	28547	28547	Category K	-0.21582031	-0.11987305	-0.91186523	0.25439453	0.047851563	0.39819336	0	0.066	9/11/2017	9	11	2017	9:58:01	35881	0.888	9	58	1	33	0.051757813	3.5304199	-0.29296875	-0.11938477	-0.88183594	9.5063477	0.082519531	0	0	0	0	0	0	0	0	0	0.93701172	0.062988281	0.10742188	0.077148438	-0.000244141	-0.029785156	0.114	36453.26	0.015	-187.49	0.113
342	28548	28548	Category K	-0.19189453	-0.13183594	-0.91186523	0.25073242	0.054931641	0.39501953	0	0.085	9/11/2017	9	11	2017	9:58:02	35882	0	9	58	2	34	0.051757813	3.5304199	-0.28979492	-0.11962891	-0.88305664	9.0693359	0.1027832	0	0	0	0	0	0	0	0	0	0.93701172	0.062988281	0.13867188	0.097900391	-0.011962891	-0.028564453	0.121	36363.43	0	0	0.113
343	28549	28549	Category K	-0.20385742	-0.13183594	-0.91186523	0.25439453	0.058105469	0.39916992	0	0.212	9/11/2017	9	11	2017	9:58:02	35882	0.1	9	58	2	34	0.051757813	3.5304199	-0.28637695	-0.12060547	-0.88452148	9.197998	0.087646484	0	0	0	0	0	0	0	0	0	0.9375	0.0625	0.12109375	0.082519531	-0.010986328	-0.027099609	0.105	36575.56	-0.001	14.11	0.147
344	28550	28550	Category K	-0.17993164	-0.15576172	-0.92382813	0.24633789	0.052246094	0.40234375	0	0.113	9/11/2017	9	11	2017	9:58:02	35882	0.2	9	58	2	34	0.051757813	3.5304199	-0.28320313	-0.12060547	-0.88598633	9.770752	0.11547852	0	0	0	0	0	0	0	0	0	0.93798828	0.062011719	0.17602539	0.10327148	-0.034912109	-0.037597656	0.108	36533.88	0.005	-67.43	0.157
345	28551	28551	Category K	-0.17993164	-0.083984375	-0.91186523	0.24707031	0.051757813	0.3984375	0	0.01	9/11/2017	9	11	2017	9:58:02	35882	0.3	9	58	2	34	0.051757813	3.5304199	-0.27978516	-0.12060547	-0.88720703	9.3144531	0.10913086	0	0	0	0	0	0	0	0	0	0.93798828	0.062011719	0.16113281	0.099853516	0.036621094	-0.024414063	0.123	36338.53	-0.012	154.6	0.162
346	28552	28552	Category K	-0.19189453	-0.14379883	-0.91186523	0.24633789	0.055419922	0.3972168	0	0.162	9/11/2017	9	11	2017	9:58:02	35882	0.4	9	58	2	34	0.051757813	3.5304199	-0.27661133	-0.12060547	-0.88818359	7.5834961	0.090820313	0	0	0	0	0	0	0	0	0	0.93798828	0.062011719	0.13134766	0.084716797	-0.022949219	-0.0234375	0.137	36172.91	-0.029	360.97	0.162
347	28553	28553	Category K	-0.19189453	-0.11987305	-0.91186523	0.24804688	0.0546875	0.40039063	0	0.157	9/11/2017	9	11	2017	9:58:02	35882	0.5	9	58	2	34	0.051757813	3.5304199	-0.27368164	-0.12133789	-0.88964844	6.3867188	0.084716797	0	0	0	0	0	0	0	0	0	0.93847656	0.061523438	0.10546875	0.081787109	0.001464844	-0.021972656	0.112	36479.74	-0.008	109.93	0.157
348	28554	28554	Category K	-0.19189453	-0.15576172	-0.92382813	0.24926758	0.056396484	0.39599609	0	0.168	9/11/2017	9	11	2017	9:58:02	35882	0.6	9	58	2	34	0.051757813	3.5304199	-0.27050781	-0.12109375	-0.890625	5.0791016	0.091796875	0	0	0	0	0	0	0	0	0	0.9387207	0.061279297	0.14599609	0.078613281	-0.034423828	-0.032958984	0.113	36466.45	-0.009	123.22	0.157
349	28555	28555	Category K	-0.19189453	-0.15576172	-0.91186523	0.25561523	0.056884766	0.39208984	0	0.066	9/11/2017	9	11	2017	9:58:02	35882	0.7	9	58	2	34	0.051757813	3.5304199	-0.26708984	-0.12084961	-0.89208984	3.3728027	0.085205078	0	0	0	0	0	0	0	0	0	0.93896484	0.061035156	0.12963867	0.075195313	-0.034667969	-0.01953125	0.129	36265.77	-0.027	352.45	0.157
350	28556	28556	Category K	-0.17993164	-0.14379883	-0.92382813	0.25024414	0.050048828	0.39819336	0	0.115	9/11/2017	9	11	2017	9:58:02	35882	0.8	9	58	2	34	0.051757813	3.5304199	-0.2644043	-0.12084961	-0.89257813	1.8349609	0.092773438	0	0	0	0	0	0	0	0	0	0.93896484	0.061035156	0.13842773	0.084472656	-0.022705078	-0.031005859	0.121	36363.43	-0.027	373.73	0.115
351	28557	28557	Category K	-0.17993164	-0.13183594	-0.91186523	0.24633789	0.0546875	0.39746094	0	0.109	9/11/2017	9	11	2017	9:58:02	35882	0.9	9	58	2	34	0.051757813	3.5304199	-0.26098633	-0.12060547	-0.89306641	1.3950195	0.083984375	0	0	0	0	0	0	0	0	0	0.93823242	0.061767578	0.11108398	0.081054688	-0.010986328	-0.018554688	0.105	36575.56	-0.01	146.29	0.113
352	28558	28558	Category K	-0.17993164	-0.14379883	-0.86376953	0.24682617	0.057861328	0.39624023	0	0.113	9/11/2017	9	11	2017	9:58:03	35883	0	9	58	3	35	0.051757813	3.5304199	-0.2578125	-0.12060547	-0.89428711	1.703125	0.086669922	0	0	0	0	0	0	0	0	0	0.93847656	0.061523438	0.13134766	0.077880859	-0.022949219	0.030517578	0.087	36848.15	0	0	0.109
353	28559	28559	Category K	-0.17993164	-0.15576172	-0.89990234	0.25439453	0.058105469	0.39819336	0	0.061	9/11/2017	9	11	2017	9:58:03	35883	0.1	9	58	3	35	0.051757813	3.5304199	-0.25463867	-0.12109375	-0.89526367	1.8193359	0.082519531	0	0	0	0	0	0	0	0	0	0.9387207	0.061279297	0.11376953	0.074707031	-0.034423828	-0.004394531	0.09	36799.73	0.005	-77.88	0.113
354	28560	28560	Category K	-0.16796875	-0.13183594	-0.92382813	0.24707031	0.062011719	0.38989258	0	0.06	9/11/2017	9	11	2017	9:58:03	35883	0.2	9	58	3	35	0.051757813	3.5304199	-0.25170898	-0.12158203	-0.89648438	1.4929199	0.088623047	0	0	0	0	0	0	0	0	0	0.93920898	0.060791016	0.12084961	0.083740234	-0.010009766	-0.027099609	0.099	36661.91	-0.02	322.33	0.109
355	28561	28561	Category K	-0.17993164	-0.15576172	-0.87597656	0.24731445	0.055664063	0.3984375	0	0.084	9/11/2017	9	11	2017	9:58:03	35883	0.3	9	58	3	35	0.051757813	3.5304199	-0.24853516	-0.12182617	-0.89770508	0.79101563	0.079345703	0	0	0	0	0	0	0	0	0	0.93945313	0.060546875	0.12402344	0.068603516	-0.033691406	0.021728516	0.093	36752.6	0.009	-134.38	0.091
356	28562	28562	Category K	-0.20385742	-0.11987305	-0.93579102	0.25048828	0.057861328	0.40039063	0	0.167	9/11/2017	9	11	2017	9:58:03	35883	0.4	9	58	3	35	0.051757813	3.5304199	-0.24560547	-0.12207031	-0.89892578	0.33276367	0.055664063	0	0	0	0	0	0	0	0	0	0.93969727	0.060302734	0.081054688	0.041748047	0.002197266	-0.036621094	0.089	36815.72	0.017	-254.16	0.091
357	28563	28563	Category K	-0.19189453	-0.13183594	-0.92382813	0.25390625	0.058349609	0.40014648	0	0.074	9/11/2017	9	11	2017	9:58:03	35883	0.5	9	58	3	35	0.051757813	3.5304199	-0.24243164	-0.12182617	-0.8996582	0.73632813	0.056884766	0	0	0	0	0	0	0	0	0	0.93969727	0.060302734	0.084472656	0.050537109	-0.009765625	-0.023925781	0.103	36603.89	0.019	-252.95	0.091
358	28564	28564	Category K	-0.19189453	-0.14379883	-0.91186523	0.25048828	0.0546875	0.39331055	0	0.091	9/11/2017	9	11	2017	9:58:03	35883	0.6	9	58	3	35	0.051757813	3.5304199	-0.23925781	-0.12207031	-0.90039063	1.4145508	0.053222656	0	0	0	0	0	0	0	0	0	0.93969727	0.060302734	0.080078125	0.047363281	-0.021484375	-0.011230469	0.103	36603.89	0.021	-277.68	0.146
359	28565	28565	Category K	-0.19189453	-0.13183594	-0.94799805	0.24584961	0.061767578	0.40112305	0	0.146	9/11/2017	9	11	2017	9:58:03	35883	0.7	9	58	3	35	0.051757813	3.5304199	-0.23583984	-0.12207031	-0.90112305	2.355957	0.064941406	0	0	0	0	0	0	0	0	0	0.93945313	0.060546875	0.10058594	0.043945313	-0.009521484	-0.046630859	0.121	36363.43	-0.006	76.72	0.146
360	28566	28566	Category K	-0.16796875	-0.11987305	-0.93579102	0.25195313	0.061279297	0.40112305	0	0.058	9/11/2017	9	11	2017	9:58:03	35883	0.8	9	58	3	35	0.051757813	3.5304199	-0.23291016	-0.12207031	-0.90209961	3.6894531	0.073242188	0	0	0	0	0	0	0	0	0	0.93969727	0.060302734	0.10107422	0.064941406	0.002197266	-0.033447266	0.112	36479.74	0.011	-141.21	0.115
361	28567	28567	Category K	-0.17993164	-0.13183594	-0.91186523	0.25073242	0.059570313	0.3984375	0	0.193	9/11/2017	9	11	2017	9:58:03	35883	0.9	9	58	3	35	0.051757813	3.5304199	-0.22998047	-0.12255859	-0.90258789	4.9594727	0.051513672	0	0	0	0	0	0	0	0	0	0.93945313	0.060546875	0.068359375	0.050048828	-0.009277344	-0.009033203	0.112	36479.74	0	0	0.115
362	28568	28568	Category K	-0.16796875	-0.083984375	-0.92382813	0.25170898	0.061279297	0.39819336	0	0.115	9/11/2017	9	11	2017	9:58:04	35884	0	9	58	4	36	0.051757813	3.5304199	-0.22680664	-0.12280273	-0.90356445	6.2858887	0.073486328	0	0	0	0	0	0	0	0	0	0.93969727	0.060302734	0.11791992	0.058837891	0.038818359	-0.020019531	0.113	36466.45	-0.017	240.23	0.115
363	28569	28569	Category K	-0.20385742	-0.095947266	-0.88793945	0.24853516	0.061279297	0.40014648	0	0.073	9/11/2017	9	11	2017	9:58:04	35884	0.09	9	58	4	36	0.051757813	3.5304199	-0.22436523	-0.12304688	-0.9050293	6.722168	0.038085938	0	0	0	0	0	0	0	0	0	0.94067383	0.059326172	0.064941406	0.020507813	0.027099609	0.017089844	0.093	36752.6	-0.008	128.59	0.095
364	28570	28570	Category K	-0.19189453	-0.083984375	-0.91186523	0.24707031	0.066894531	0.39501953	0	0.095	9/11/2017	9	11	2017	9:58:04	35884	0.181	9	58	4	36	0.051757813	3.5304199	-0.22143555	-0.1237793	-0.90649414	6.3735352	0.049804688	0	0	0	0	0	0	0	0	0	0.94140625	0.05859375	0.074707031	0.029541016	0.039794922	-0.005126953	0.091	36783.88	-0.008	130.99	0.108
365	28571	28571	Category K	-0.19189453	-0.13183594	-0.92382813	0.24511719	0.05859375	0.3972168	0	0.025	9/11/2017	9	11	2017	9:58:04	35884	0.272	9	58	4	36	0.051757813	3.5304199	-0.21875	-0.12475586	-0.90771484	6.09375	0.031982422	0	0	0	0	0	0	0	0	0	0.94189453	0.058105469	0.050048828	0.026855469	-0.006835938	-0.015869141	0.076	37038.15	0.004	-71.52	0.095
366	28572	28572	Category K	-0.19189453	-0.11987305	-0.91186523	0.24316406	0.05859375	0.40551758	0	0.045	9/11/2017	9	11	2017	9:58:04	35884	0.363	9	58	4	36	0.051757813	3.5304199	-0.21606445	-0.12548828	-0.90869141	5.2468262	0.024902344	0	0	0	0	0	0	0	0	0	0.94238281	0.057617188	0.032714844	0.024169922	0.005615234	-0.002929688	0.063	37293.87	0.018	-344.67	0.074
367	28573	28573	Category K	-0.17993164	-0.11987305	-0.91186523	0.2434082	0.056152344	0.40136719	0	0.108	9/11/2017	9	11	2017	9:58:04	35884	0.454	9	58	4	36	0.051757813	3.5304199	-0.21289063	-0.12573242	-0.90942383	3.222168	0.033447266	0	0	0	0	0	0	0	0	0	0.94238281	0.057617188	0.041259766	0.032958984	0.005859375	-0.002197266	0.063	37293.87	0.018	-344.67	0.095
368	28574	28574	Category K	-0.17993164	-0.14379883	-0.86376953	0.2421875	0.066650391	0.3984375	0	0.032	9/11/2017	9	11	2017	9:58:04	35884	0.545	9	58	4	36	0.051757813	3.5304199	-0.2097168	-0.12597656	-0.91064453	1.1450195	0.058349609	0	0	0	0	0	0	0	0	0	0.94311523	0.056884766	0.094482422	0.029785156	-0.017578125	0.046875	0.069	37171.01	0.022	-387.13	0.074
369	28575	28575	Category K	-0.17993164	-0.15576172	-0.93579102	0.25195313	0.062988281	0.39819336	0	0.074	9/11/2017	9	11	2017	9:58:04	35884	0.636	9	58	4	36	0.051757813	3.5304199	-0.20654297	-0.12695313	-0.91210938	0.64599609	0.045654297	0	0	0	0	0	0	0	0	0	0.94384766	0.056152344	0.079101563	0.026611328	-0.028564453	-0.0234375	0.077	37019.99	0.02	-328.36	0.108
370	28576	28576	Category K	-0.17993164	-0.14379883	-0.92382813	0.24902344	0.059570313	0.39941406	0	0.13	9/11/2017	9	11	2017	9:58:04	35884	0.727	9	58	4	36	0.051757813	3.5304199	-0.20361328	-0.12695313	-0.91357422	2.0527344	0.030761719	0	0	0	0	0	0	0	0	0	0.94458008	0.055419922	0.050537109	0.023681641	-0.016601563	-0.010009766	0.101	36632.67	0.011	-152.93	0.108
371	28577	28577	Category K	-0.17993164	-0.16796875	-0.92382813	0.24658203	0.060546875	0.40112305	0	0.074	9/11/2017	9	11	2017	9:58:04	35884	0.818	9	58	4	36	0.051757813	3.5304199	-0.20043945	-0.12744141	-0.91455078	3.324707	0.046142578	0	0	0	0	0	0	0	0	0	0.94482422	0.055175781	0.070068359	0.020507813	-0.040283203	-0.009033203	0.095	36721.85	0.011	-160.29	0.13
372	28578	28578	Category K	-0.19189453	-0.13183594	-0.91186523	0.24902344	0.061279297	0.40209961	0	0.192	9/11/2017	9	11	2017	9:58:04	35884	0.909	9	58	4	37	0.051757813	3.5304199	-0.19726563	-0.12719727	-0.9152832	4.5026855	0.0078125	0	0	0	0	0	0	0	0	0	0.94506836	0.054931641	0.013427734	0.005371094	-0.004394531	0.003417969	0.121	36363.43	-0.019	254.79	0.13
373	28579	28579	Category K	-0.19189453	-0.14379883	-0.89990234	0.24438477	0.060302734	0.39916992	0	0.072	9/11/2017	9	11	2017	9:58:05	35885	0	9	58	5	37	0.051757813	3.5304199	-0.19433594	-0.12768555	-0.91601563	4.7827148	0.022705078	0	0	0	0	0	0	0	0	0	0.94506836	0.054931641	0.034667969	0.002441406	-0.015869141	0.016113281	0.128	36277.71	-0.006	73.23	0.166
374	28580	28580	Category K	-0.19189453	-0.11987305	-0.92382813	0.25341797	0.066162109	0.40332031	0	0.186	9/11/2017	9	11	2017	9:58:05	35885	0.111	9	58	5	37	0.051757813	3.5304199	-0.19140625	-0.12792969	-0.91650391	4.2363281	0.010742188	0	0	0	0	0	0	0	0	0	0.94506836	0.054931641	0.015625	-0.000244141	0.008056641	-0.007080078	0.134	36207.21	-0.009	106.76	0.181
375	28581	28581	Category K	-0.17993164	-0.14379883	-0.93579102	0.25097656	0.060791016	0.39501953	0	0.114	9/11/2017	9	11	2017	9:58:05	35885	0.222	9	58	5	37	0.051757813	3.5304199	-0.18823242	-0.12841797	-0.91650391	3.7368164	0.025878906	0	0	0	0	0	0	0	0	0	0.94433594	0.055664063	0.042724609	0.008300781	-0.015136719	-0.019042969	0.151	36020.47	-0.044	527.2	0.186
376	28582	28582	Category K	-0.17993164	-0.10791016	-0.93579102	0.24755859	0.060546875	0.40014648	0	0.166	9/11/2017	9	11	2017	9:58:05	35885	0.333	9	58	5	37	0.051757813	3.5304199	-0.1862793	-0.12963867	-0.91601563	3.0141602	0.030029297	0	0	0	0	0	0	0	0	0	0.94360352	0.056396484	0.048095703	0.006347656	0.021728516	-0.01953125	0.154	35989.3	-0.049	586.26	0.181
377	28583	28583	Category K	-0.17993164	-0.14379883	-0.91186523	0.24707031	0.062011719	0.40112305	0	0.181	9/11/2017	9	11	2017	9:58:05	35885	0.444	9	58	5	37	0.051269531	3.5304199	-0.18505859	-0.13037109	-0.91674805	1.3188477	0.014892578	0	0	0	0	0	0	0	0	0	0.94433594	0.055664063	0.0234375	0.005126953	-0.013183594	0.004882813	0.164	35888.85	-0.041	449.68	0.181
378	28584	28584	Category K	-0.16796875	-0.14379883	-0.91186523	0.25	0.058837891	0.39941406	0	0.205	9/11/2017	9	11	2017	9:58:05	35885	0.555	9	58	5	37	0.051269531	3.5304199	-0.18359375	-0.13012695	-0.91796875	0.68945313	0.021484375	0	0	0	0	0	0	0	0	0	0.94506836	0.054931641	0.035400391	0.015625	-0.013427734	0.006103516	0.149	36041.53	-0.02	224.24	0.166
379	28585	28585	Category K	-0.17993164	-0.10791016	-0.92382813	0.24560547	0.057617188	0.40209961	0	0.134	9/11/2017	9	11	2017	9:58:05	35885	0.666	9	58	5	37	0.051269531	3.5304199	-0.18261719	-0.13012695	-0.91992188	2.2980957	0.022705078	0	0	0	0	0	0	0	0	0	0.94702148	0.052978516	0.028808594	0.002685547	0.022216797	-0.003662109	0.148	36052.14	-0.029	336.51	0.166
380	28586	28586	Category K	-0.17993164	-0.10791016	-0.93579102	0.24926758	0.059814453	0.40112305	0	0.097	9/11/2017	9	11	2017	9:58:05	35885	0.777	9	58	5	37	0.051269531	3.5304199	-0.18212891	-0.13061523	-0.92089844	2.6364746	0.027099609	0	0	0	0	0	0	0	0	0	0.94775391	0.052246094	0.039794922	0.002197266	0.022705078	-0.014648438	0.138	36161.61	-0.005	57.17	0.134
381	28587	28587	Category K	-0.17993164	-0.11987305	-0.93579102	0.24780273	0.061279297	0.40209961	0	0.105	9/11/2017	9	11	2017	9:58:05	35885	0.888	9	58	5	37	0.051269531	3.5304199	-0.18237305	-0.13037109	-0.92114258	2.862793	0.018066406	0	0	0	0	0	0	0	0	0	0.94799805	0.052001953	0.027587891	0.002441406	0.010498047	-0.014404297	0.129	36265.77	0.009	-104.16	0.134
382	28588	28588	Category K	-0.17993164	-0.15576172	-0.93579102	0.25	0.062988281	0.39916992	0	0.107	9/11/2017	9	11	2017	9:58:06	35886	0	9	58	6	38	0.051269531	3.5304199	-0.18188477	-0.13037109	-0.92138672	3.3178711	0.029052734	0	0	0	0	0	0	0	0	0	0.94824219	0.051757813	0.041503906	0.001953125	-0.025146484	-0.014160156	0.121	36363.43	0.013	-156.22	0.13
383	28589	28589	Category K	-0.17993164	-0.11987305	-0.94799805	0.24682617	0.064208984	0.39819336	0	0.13	9/11/2017	9	11	2017	9:58:06	35886	0.1	9	58	6	38	0.051269531	3.5304199	-0.18164063	-0.13012695	-0.92163086	2.7988281	0.028076172	0	0	0	0	0	0	0	0	0	0.94848633	0.051513672	0.038574219	0.001708984	0.010253906	-0.026123047	0.104	36589.67	0.021	-275.7	0.13
384	28590	28590	Category K	-0.15576172	-0.13183594	-0.94799805	0.25073242	0.064453125	0.40209961	0	0.155	9/11/2017	9	11	2017	9:58:06	35886	0.2	9	58	6	38	0.051269531	3.5304199	-0.18139648	-0.13061523	-0.921875	1.7519531	0.036376953	0	0	0	0	0	0	0	0	0	0.94873047	0.051269531	0.052734375	0.025634766	-0.000976563	-0.025878906	0.113	36466.45	0.019	-236.03	0.13
385	28591	28591	Category K	-0.17993164	-0.13183594	-0.93579102	0.24609375	0.062744141	0.39599609	0	0.033	9/11/2017	9	11	2017	9:58:06	35886	0.3	9	58	6	38	0.051269531	3.5304199	-0.18139648	-0.13012695	-0.92211914	1.1245117	0.013671875	0	0	0	0	0	0	0	0	0	0.94873047	0.051269531	0.016845703	0.001464844	-0.001464844	-0.013427734	0.111	36493.13	0.003	-39.87	0.13
386	28592	28592	Category K	-0.17993164	-0.13183594	-0.92382813	0.25097656	0.063232422	0.39916992	0	0.15	9/11/2017	9	11	2017	9:58:06	35886	0.4	9	58	6	38	0.051269531	3.5304199	-0.18139648	-0.13037109	-0.92211914	1.8662109	0.002441406	0	0	0	0	0	0	0	0	0	0.94897461	0.051025391	0.004394531	0.001464844	-0.001220703	-0.001464844	0.108	36533.88	-0.008	113.35	0.13
387	28593	28593	Category K	-0.16796875	-0.095947266	-0.92382813	0.24438477	0.060302734	0.40014648	0	0.092	9/11/2017	9	11	2017	9:58:06	35886	0.5	9	58	6	38	0.051269531	3.5304199	-0.18139648	-0.13037109	-0.92211914	1.9794922	0.037109375	0	0	0	0	0	0	0	0	0	0.94873047	0.051269531	0.049560547	0.013427734	0.034423828	-0.001464844	0.104	36589.67	0.021	-275.7	0.15
388	28594	28594	Category K	-0.17993164	-0.10791016	-0.92382813	0.24365234	0.061767578	0.39941406	0	0.092	9/11/2017	9	11	2017	9:58:06	35886	0.6	9	58	6	38	0.051269531	3.5304199	-0.18115234	-0.13085938	-0.92211914	1.4645996	0.022949219	0	0	0	0	0	0	0	0	0	0.94873047	0.051269531	0.025878906	0.001220703	0.022949219	-0.001464844	0.104	36589.67	0.029	-370.89	0.104
389	28595	28595	Category K	-0.20385742	-0.13183594	-0.88793945	0.24853516	0.063476563	0.40014648	0	0.104	9/11/2017	9	11	2017	9:58:06	35886	0.7	9	58	6	38	0.051269531	3.5304199	-0.1809082	-0.13061523	-0.92211914	1.34375	0.041259766	0	0	0	0	0	0	0	0	0	0.94897461	0.051025391	0.058105469	-0.022705078	-0.000976563	0.034179688	0.102	36618.22	0.026	-340.51	0.104
390	28596	28596	Category K	-0.16796875	-0.10791016	-0.92382813	0.24316406	0.059326172	0.40429688	0	0.153	9/11/2017	9	11	2017	9:58:06	35886	0.8	9	58	6	38	0.051269531	3.5304199	-0.1809082	-0.13061523	-0.92260742	1.8227539	0.026123047	0	0	0	0	0	0	0	0	0	0.94921875	0.05078125	0.036865234	0.012939453	0.022705078	-0.000976563	0.094	36737.16	0.019	-270.71	0.099
391	28597	28597	Category K	-0.16796875	-0.11987305	-0.91186523	0.24926758	0.066162109	0.40112305	0	0.026	9/11/2017	9	11	2017	9:58:06	35886	0.9	9	58	6	38	0.051269531	3.5304199	-0.1809082	-0.13012695	-0.92260742	1.7683105	0.019775391	0	0	0	0	0	0	0	0	0	0.94897461	0.051025391	0.033935547	0.012939453	0.010253906	0.010742188	0.095	36721.85	0.028	-383.32	0.099
392	28598	28598	Category K	-0.17993164	-0.11987305	-0.92382813	0.24291992	0.061523438	0.40332031	0	0.099	9/11/2017	9	11	2017	9:58:07	35887	0	9	58	7	39	0.051269531	3.5304199	-0.1809082	-0.12963867	-0.9230957	0.54907227	0.009765625	0	0	0	0	0	0	0	0	0	0.94946289	0.050537109	0.011474609	0.000976563	0.009765625	-0.000488281	0.087	36848.15	0.049	-663.88	0.104
393	28599	28599	Category K	-0.17993164	-0.13183594	-0.94799805	0.24609375	0.063476563	0.40356445	0	0.096	9/11/2017	9	11	2017	9:58:07	35887	0.1	9	58	7	39	0.051269531	3.5304199	-0.1809082	-0.12988281	-0.92382813	0.15307617	0.023925781	0	0	0	0	0	0	0	0	0	0.95043945	0.049560547	0.026855469	0.000976563	-0.001708984	-0.023925781	0.095	36721.85	0.032	-432.13	0.099
394	28600	28600	Category K	-0.17993164	-0.13183594	-0.92382813	0.25244141	0.064941406	0.40014648	0	0.044	9/11/2017	9	11	2017	9:58:07	35887	0.2	9	58	7	39	0.051269531	3.5304199	-0.1809082	-0.12963867	-0.92431641	0.69799805	0.002441406	0	0	0	0	0	0	0	0	0	0.95092773	0.049072266	0.003662109	0.000976563	-0.001953125	0.000488281	0.079	36984.24	0.041	-608.24	0.099
395	28601	28601	Category K	-0.16796875	-0.14379883	-0.92382813	0.24291992	0.061523438	0.4074707	0	0.156	9/11/2017	9	11	2017	9:58:07	35887	0.3	9	58	7	39	0.051269531	3.5304199	-0.18115234	-0.12939453	-0.92407227	0.52685547	0.019287109	0	0	0	0	0	0	0	0	0	0.95068359	0.049316406	0.027832031	0.013183594	-0.014160156	0.000244141	0.102	36618.22	0.023	-304.25	0.122
396	28602	28602	Category K	-0.17993164	-0.095947266	-0.92382813	0.24902344	0.062744141	0.39819336	0	0.058	9/11/2017	9	11	2017	9:58:07	35887	0.4	9	58	7	39	0.051269531	3.5304199	-0.18139648	-0.12939453	-0.92456055	0.80737305	0.033447266	0	0	0	0	0	0	0	0	0	0.95092773	0.049072266	0.035644531	0.001464844	0.033447266	0.000732422	0.106	36561.56	0.053	-623.12	0.156
397	28603	28603	Category K	-0.17993164	-0.14379883	-0.89990234	0.23901367	0.065673828	0.40454102	0	0.161	9/11/2017	9	11	2017	9:58:07	35887	0.5	9	58	7	39	0.051269531	3.5304199	-0.1809082	-0.12939453	-0.92456055	1.1567383	0.028320313	0	0	0	0	0	0	0	0	0	0.95092773	0.049072266	0.039794922	0.000976563	-0.014160156	0.024658203	0.122	36350.94	0.041	-452.27	0.156
398	28604	28604	Category K	-0.16796875	-0.13183594	-0.89990234	0.23974609	0.060302734	0.40234375	0	0.122	9/11/2017	9	11	2017	9:58:07	35887	0.6	9	58	7	39	0.051269531	3.5304199	-0.18041992	-0.12939453	-0.92456055	0.88842773	0.027587891	0	0	0	0	0	0	0	0	0	0.95068359	0.049316406	0.039550781	0.012451172	-0.002197266	0.024658203	0.124	36326.21	0.03	-336.91	0.156
399	28605	28605	Category K	-0.17993164	-0.10791016	-0.92382813	0.25415039	0.061279297	0.40209961	0	0.195	9/11/2017	9	11	2017	9:58:07	35887	0.7	9	58	7	39	0.051269531	3.5304199	-0.18017578	-0.12915039	-0.92456055	1.1157227	0.021240234	0	0	0	0	0	0	0	0	0	0.95092773	0.049072266	0.022460938	0.000244141	0.021240234	0.000732422	0.115	36440.15	0.026	-312.03	0.122
400	28606	28606	Category K	-0.17993164	-0.11987305	-0.91186523	0.24780273	0.062988281	0.39746094	0	0.057	9/11/2017	9	11	2017	9:58:07	35887	0.8	9	58	7	39	0.051269531	3.5304199	-0.17993164	-0.12915039	-0.92431641	1.9118652	0.015625	0	0	0	0	0	0	0	0	0	0.95043945	0.049560547	0.021972656	0	0.009277344	0.012451172	0.123	36338.53	0.018	-210.41	0.122
401	28607	28607	Category K	-0.17993164	-0.14379883	-0.93579102	0.24365234	0.063964844	0.40112305	0	0.101	9/11/2017	9	11	2017	9:58:07	35887	0.9	9	58	7	39	0.051269531	3.5304199	-0.18017578	-0.12939453	-0.92431641	2.1821289	0.018066406	0	0	0	0	0	0	0	0	0	0.95068359	0.049316406	0.025878906	0.000244141	-0.014160156	-0.011230469	0.112	36479.74	0.036	-427.6	0.102
402	28608	28608	Category K	-0.21582031	-0.14379883	-0.95996094	0.24267578	0.059326172	0.3984375	0	0.102	9/11/2017	9	11	2017	9:58:08	35888	0	9	58	8	40	0.051269531	3.5304199	-0.18017578	-0.12988281	-0.92407227	1.5344238	0.052246094	0	0	0	0	0	0	0	0	0	0.95043945	0.049560547	0.084960938	-0.035400391	-0.013671875	-0.035644531	0.096	36706.68	0.038	-499.47	0.102
403	28609	28609	Category K	-0.20385742	-0.14379883	-0.93579102	0.24291992	0.061523438	0.40209961	0	0.098	9/11/2017	9	11	2017	9:58:08	35888	0.1	9	58	8	40	0.051269531	3.5304199	-0.18017578	-0.13061523	-0.92382813	1.9272461	0.029296875	0	0	0	0	0	0	0	0	0	0.95043945	0.049560547	0.048339844	-0.0234375	-0.012939453	-0.01171875	0.085	36881.19	0.039	-554.98	0.101
404	28610	28610	Category K	-0.20385742	-0.14379883	-0.94799805	0.2434082	0.060791016	0.40112305	0	0.026	9/11/2017	9	11	2017	9:58:08	35888	0.2	9	58	8	40	0.051269531	3.5304199	-0.17993164	-0.13061523	-0.92382813	2.7253418	0.036132813	0	0	0	0	0	0	0	0	0	0.95019531	0.049804688	0.060546875	-0.023681641	-0.012939453	-0.023925781	0.083	36914.87	0.048	-672.74	0.101
405	28611	28611	Category K	-0.19189453	-0.16796875	-0.92382813	0.24194336	0.059814453	0.40454102	0	0.13	9/11/2017	9	11	2017	9:58:08	35888	0.3	9	58	8	40	0.051269531	3.5304199	-0.1796875	-0.13134766	-0.92382813	2.3239746	0.038330078	0	0	0	0	0	0	0	0	0	0.95043945	0.049560547	0.048828125	-0.011962891	-0.036376953	0	0.08	36966.63	0.055	-770.92	0.102
406	28612	28612	Category K	-0.17993164	-0.11987305	-0.89990234	0.24438477	0.061035156	0.40234375	0	0.042	9/11/2017	9	11	2017	9:58:08	35888	0.4	9	58	8	40	0.051269531	3.5304199	-0.17944336	-0.13134766	-0.92382813	1.864502	0.026611328	0	0	0	0	0	0	0	0	0	0.95019531	0.049804688	0.035888672	-0.000244141	0.011474609	0.023925781	0.081	36949.2	0.055	-764.93	0.099
407	28613	28613	Category K	-0.16796875	-0.11987305	-0.92382813	0.23754883	0.065429688	0.40356445	0	0.084	9/11/2017	9	11	2017	9:58:08	35888	0.5	9	58	8	40	0.051269531	3.5304199	-0.17944336	-0.13183594	-0.92382813	1.8986816	0.016601563	0	0	0	0	0	0	0	0	0	0.95043945	0.049560547	0.0234375	0.011474609	0.011962891	0	0.081	36949.2	0.034	-509.05	0.099
408	28614	28614	Category K	-0.16796875	-0.16796875	-0.92382813	0.24121094	0.064208984	0.40209961	0	0.106	9/11/2017	9	11	2017	9:58:08	35888	0.6	9	58	8	40	0.051269531	3.5304199	-0.17895508	-0.13208008	-0.92431641	1.958252	0.037353516	0	0	0	0	0	0	0	0	0	0.95068359	0.049316406	0.047363281	0.010986328	-0.035644531	0.000488281	0.091	36783.88	0.014	-208.32	0.106
409	28615	28615	Category K	-0.16796875	-0.11987305	-0.94799805	0.23730469	0.061523438	0.40356445	0	0.099	9/11/2017	9	11	2017	9:58:08	35888	0.7	9	58	8	40	0.051269531	3.5304199	-0.17895508	-0.13208008	-0.92504883	1.3366699	0.028076172	0	0	0	0	0	0	0	0	0	0.95141602	0.048583984	0.046142578	0.010986328	0.012207031	-0.022705078	0.097	36691.63	0.021	-290.24	0.106
410	28616	28616	Category K	-0.16796875	-0.14379883	-0.93579102	0.24804688	0.066162109	0.40112305	0	0.085	9/11/2017	9	11	2017	9:58:08	35888	0.8	9	58	8	40	0.051269531	3.5304199	-0.17895508	-0.13134766	-0.92504883	0.22143555	0.01953125	0	0	0	0	0	0	0	0	0	0.95117188	0.048828125	0.033935547	0.010986328	-0.012207031	-0.010498047	0.112	36479.74	0.004	-52.6	0.106
411	28617	28617	Category K	-0.17993164	-0.10791016	-0.92382813	0.24780273	0.063964844	0.39916992	0	0.167	9/11/2017	9	11	2017	9:58:08	35888	0.9	9	58	8	40	0.051269531	3.5304199	-0.17895508	-0.13134766	-0.92529297	0.051269531	0.0234375	0	0	0	0	0	0	0	0	0	0.95141602	0.048583984	0.025878906	-0.000732422	0.0234375	0.001464844	0.106	36561.56	-0.003	42.33	0.106
412	28618	28618	Category K	-0.17993164	-0.14379883	-0.94799805	0.2487793	0.064453125	0.40112305	0	0.131	9/11/2017	9	11	2017	9:58:09	35889	0	9	58	9	41	0.051269531	3.5304199	-0.17895508	-0.13085938	-0.92504883	0.38354492	0.026123047	0	0	0	0	0	0	0	0	0	0.95141602	0.048583984	0.036376953	-0.000732422	-0.012695313	-0.022705078	0.102	36618.22	-0.005	73.41	0.131
413	28619	28619	Category K	-0.16796875	-0.13183594	-0.92382813	0.24438477	0.05859375	0.40112305	0	0.053	9/11/2017	9	11	2017	9:58:09	35889	0.1	9	58	9	41	0.051269531	3.5304199	-0.17871094	-0.13061523	-0.92529297	1.5769043	0.010986328	0	0	0	0	0	0	0	0	0	0.95141602	0.048583984	0.013427734	0.010742188	-0.000976563	0.001464844	0.122	36350.94	-0.014	182.94	0.131
414	28620	28620	Category K	-0.16796875	-0.11987305	-0.93579102	0.24438477	0.061035156	0.40039063	0	0.081	9/11/2017	9	11	2017	9:58:09	35889	0.2	9	58	9	41	0.051269531	3.5304199	-0.17871094	-0.13061523	-0.92578125	2.2978516	0.018066406	0	0	0	0	0	0	0	0	0	0.9519043	0.048095703	0.031494141	0.010742188	0.010742188	-0.009765625	0.125	36313.97	-0.021	275.7	0.131
415	28621	28621	Category K	-0.19189453	-0.13183594	-0.92382813	0.24511719	0.061767578	0.40112305	0	0.215	9/11/2017	9	11	2017	9:58:09	35889	0.3	9	58	9	41	0.051025391	3.5545898	-0.17822266	-0.13012695	-0.92578125	1.7619629	0.013671875	0	0	0	0	0	0	0	0	0	0.95166016	0.048339844	0.016845703	-0.013427734	-0.001464844	0.001953125	0.107	36547.67	-0.014	204.93	0.116
416	28622	28622	Category K	-0.19189453	-0.13183594	-0.95996094	0.24462891	0.064453125	0.40332031	0	0.107	9/11/2017	9	11	2017	9:58:09	35889	0.4	9	58	9	41	0.051025391	3.5545898	-0.17822266	-0.13012695	-0.92553711	1.1062012	0.036865234	0	0	0	0	0	0	0	0	0	0.95141602	0.048583984	0.049316406	-0.013427734	-0.001464844	-0.034179688	0.105	36575.56	-0.016	240.16	0.116
417	28623	28623	Category K	-0.15576172	-0.14379883	-0.94799805	0.24609375	0.060302734	0.40014648	0	0.06	9/11/2017	9	11	2017	9:58:09	35889	0.5	9	58	9	41	0.051025391	3.5545898	-0.17797852	-0.13037109	-0.92529297	0.77490234	0.034179688	0	0	0	0	0	0	0	0	0	0.95141602	0.048583984	0.058105469	0.022216797	-0.013183594	-0.022460938	0.123	36338.53	-0.032	445.35	0.118
418	28624	28624	Category K	-0.17993164	-0.15576172	-0.91186523	0.2421875	0.063232422	0.40039063	0	0.116	9/11/2017	9	11	2017	9:58:09	35889	0.6	9	58	9	41	0.051025391	3.5545898	-0.17773438	-0.13037109	-0.92553711	0.52392578	0.028808594	0	0	0	0	0	0	0	0	0	0.95141602	0.048583984	0.040771484	-0.001953125	-0.025146484	0.013671875	0.129	36265.77	-0.032	425.86	0.153
419	28625	28625	Category K	-0.17993164	-0.13183594	-0.89990234	0.24511719	0.060546875	0.40136719	0	0.162	9/11/2017	9	11	2017	9:58:09	35889	0.7	9	58	9	41	0.051025391	3.5545898	-0.17797852	-0.13012695	-0.92553711	0.014648438	0.025634766	0	0	0	0	0	0	0	0	0	0.95141602	0.048583984	0.028808594	-0.001708984	-0.001464844	0.025634766	0.119	36388.65	-0.021	288.06	0.153
420	28626	28626	Category K	-0.19189453	-0.10791016	-0.91186523	0.24609375	0.060302734	0.40112305	0	0.118	9/11/2017	9	11	2017	9:58:09	35889	0.8	9	58	9	41	0.051025391	3.5545898	-0.17797852	-0.13061523	-0.92504883	0.34594727	0.029541016	0	0	0	0	0	0	0	0	0	0.95117188	0.048828125	0.049804688	-0.013671875	0.022705078	0.013183594	0.133	36218.78	-0.029	370.89	0.153
421	28627	28627	Category K	-0.17993164	-0.11987305	-0.92382813	0.24438477	0.061035156	0.40234375	0	0.153	9/11/2017	9	11	2017	9:58:09	35889	0.9	9	58	9	41	0.051025391	3.5545898	-0.17822266	-0.13110352	-0.92529297	0.078613281	0.011230469	0	0	0	0	0	0	0	0	0	0.95141602	0.048583984	0.014404297	-0.001464844	0.011230469	0.001464844	0.138	36161.61	-0.024	291.65	0.153
422	28628	28628	Category K	-0.17993164	-0.11987305	-0.93579102	0.24194336	0.059570313	0.39746094	0	0.193	9/11/2017	9	11	2017	9:58:10	35890	0	9	58	10	42	0.051025391	3.5545898	-0.17822266	-0.13110352	-0.92480469	0.19506836	0.015625	0	0	0	0	0	0	0	0	0	0.95092773	0.049072266	0.023681641	-0.001464844	0.011230469	-0.010742188	0.134	36207.21	-0.017	207.02	0.153
423	28629	28629	Category K	-0.17993164	-0.15576172	-0.93579102	0.24853516	0.058837891	0.40209961	0	0.091	9/11/2017	9	11	2017	9:58:10	35890	0.1	9	58	10	42	0.051025391	3.5545898	-0.1784668	-0.13061523	-0.92431641	0.23193359	0.02734375	0	0	0	0	0	0	0	0	0	0.95043945	0.049560547	0.037597656	-0.001220703	-0.024902344	-0.011230469	0.125	36313.97	0.012	-141.06	0.153
424	28630	28630	Category K	-0.17993164	-0.11987305	-0.93579102	0.24365234	0.063476563	0.3984375	0	0.092	9/11/2017	9	11	2017	9:58:10	35890	0.2	9	58	10	42	0.051025391	3.5545898	-0.1784668	-0.13012695	-0.92407227	0.12597656	0.015625	0	0	0	0	0	0	0	0	0	0.95019531	0.049804688	0.0234375	-0.001220703	0.010253906	-0.011474609	0.132	36230.42	-0.003	35.35	0.153
425	28631	28631	Category K	-0.17993164	-0.10791016	-0.92382813	0.23730469	0.063964844	0.40332031	0	0.107	9/11/2017	9	11	2017	9:58:10	35890	0.3	9	58	10	42	0.051025391	3.5545898	-0.17871094	-0.13012695	-0.92382813	0.53369141	0.022460938	0	0	0	0	0	0	0	0	0	0.94995117	0.050048828	0.023681641	-0.000976563	0.022216797	0	0.114	36453.26	0.007	-89.83	0.107
426	28632	28632	Category K	-0.17993164	-0.14379883	-0.89990234	0.24047852	0.060791016	0.40332031	0	0.157	9/11/2017	9	11	2017	9:58:10	35890	0.4	9	58	10	42	0.051025391	3.5545898	-0.17871094	-0.13012695	-0.92358398	0.41772461	0.02734375	0	0	0	0	0	0	0	0	0	0.94970703	0.050292969	0.038330078	-0.000976563	-0.013427734	0.023681641	0.1	36647.23	0.002	-29.01	0.107
427	28633	28633	Category K	-0.17993164	-0.15576172	-0.91186523	0.24902344	0.061279297	0.40014648	0	0.046	9/11/2017	9	11	2017	9:58:10	35890	0.5	9	58	10	42	0.051025391	3.5545898	-0.17895508	-0.13012695	-0.92358398	0.29980469	0.027832031	0	0	0	0	0	0	0	0	0	0.94970703	0.050292969	0.038085938	-0.000732422	-0.025390625	0.01171875	0.125	36313.97	-0.03	407.88	0.143
428	28634	28634	Category K	-0.17993164	-0.13183594	-0.93579102	0.23876953	0.063964844	0.40429688	0	0.107	9/11/2017	9	11	2017	9:58:10	35890	0.6	9	58	10	42	0.051025391	3.5545898	-0.17895508	-0.13110352	-0.92358398	0.17089844	0.011962891	0	0	0	0	0	0	0	0	0	0.94995117	0.050048828	0.013671875	-0.000732422	-0.000732422	-0.011962891	0.133	36218.78	-0.053	747.85	0.143
429	28635	28635	Category K	-0.17993164	-0.16796875	-0.94799805	0.24536133	0.060546875	0.40039063	0	0.241	9/11/2017	9	11	2017	9:58:10	35890	0.7	9	58	10	42	0.051025391	3.5545898	-0.17895508	-0.13134766	-0.92333984	0.077880859	0.043945313	0	0	0	0	0	0	0	0	0	0.94970703	0.050292969	0.061767578	-0.000732422	-0.036376953	-0.024414063	0.128	36277.71	-0.052	760.44	0.143
430	28636	28636	Category K	-0.17993164	-0.095947266	-0.91186523	0.25	0.062988281	0.40112305	0	0.143	9/11/2017	9	11	2017	9:58:10	35890	0.8	9	58	10	42	0.051025391	3.5545898	-0.17871094	-0.13134766	-0.92382813	0.13696289	0.037353516	0	0	0	0	0	0	0	0	0	0.95019531	0.049804688	0.048583984	-0.000976563	0.035400391	0.011962891	0.113	36466.45	-0.012	166.22	0.109
431	28637	28637	Category K	-0.17993164	-0.095947266	-0.94799805	0.23388672	0.062255859	0.40356445	0	0.075	9/11/2017	9	11	2017	9:58:10	35890	0.9	9	58	10	42	0.051025391	3.5545898	-0.17871094	-0.13183594	-0.92407227	0.072509766	0.04296875	0	0	0	0	0	0	0	0	0	0.95043945	0.049560547	0.060791016	-0.000976563	0.035888672	-0.023681641	0.123	36338.53	-0.011	141.21	0.143
432	28638	28638	Category K	-0.19189453	-0.16796875	-0.93579102	0.24291992	0.061523438	0.4074707	0	0.067	9/11/2017	9	11	2017	9:58:11	35891	0	9	58	11	43	0.051025391	3.5545898	-0.17871094	-0.13232422	-0.92407227	0.20678711	0.039306641	0	0	0	0	0	0	0	0	0	0.95068359	0.049316406	0.059814453	-0.012939453	-0.035400391	-0.011474609	0.136	36184.27	-0.021	255.88	0.186
433	28639	28639	Category K	-0.17993164	-0.13183594	-0.93579102	0.24780273	0.062744141	0.40112305	0	0.109	9/11/2017	9	11	2017	9:58:11	35891	0.1	9	58	11	43	0.051025391	3.5545898	-0.17602539	-0.1328125	-0.92407227	0.30249023	0.012207031	0	0	0	0	0	0	0	0	0	0.94995117	0.050048828	0.016601563	-0.003662109	0.000976563	-0.011474609	0.127	36289.72	-0.01	124.51	0.143
434	28640	28640	Category K	-0.17993164	-0.11987305	-0.91186523	0.25097656	0.063232422	0.40112305	0	0.186	9/11/2017	9	11	2017	9:58:11	35891	0.2	9	58	11	43	0.051025391	3.5545898	-0.1730957	-0.13330078	-0.92382813	0.35498047	0.019287109	0	0	0	0	0	0	0	0	0	0.94921875	0.05078125	0.032226563	-0.006591797	0.013427734	0.011962891	0.12	36376	-0.002	25.39	0.109
435	28641	28641	Category K	-0.19189453	-0.14379883	-0.89990234	0.23730469	0.063232422	0.39941406	0	0.187	9/11/2017	9	11	2017	9:58:11	35891	0.3	9	58	11	43	0.051025391	3.5545898	-0.17089844	-0.13378906	-0.92382813	0.16259766	0.033203125	0	0	0	0	0	0	0	0	0	0.94897461	0.051025391	0.054443359	-0.020751953	-0.009765625	0.023925781	0.125	36313.97	-0.014	179.16	0.186
436	28642	28642	Category K	-0.16796875	-0.13183594	-0.93579102	0.24291992	0.061523438	0.40112305	0	0.096	9/11/2017	9	11	2017	9:58:11	35891	0.4	9	58	11	43	0.051025391	3.5545898	-0.16845703	-0.13427734	-0.92382813	0.65185547	0.011962891	0	0	0	0	0	0	0	0	0	0.94873047	0.051269531	0.014892578	0.000488281	0.002441406	-0.01171875	0.159	35938.44	-0.068	845.44	0.186
437	28643	28643	Category K	-0.15576172	-0.11987305	-0.92382813	0.24365234	0.061035156	0.40014648	0	0.109	9/11/2017	9	11	2017	9:58:11	35891	0.5	9	58	11	43	0.051025391	3.5545898	-0.16601563	-0.13476563	-0.92407227	1.4365234	0.018310547	0	0	0	0	0	0	0	0	0	0.94848633	0.051513672	0.025634766	0.010253906	0.014892578	0.000244141	0.163	35898.67	-0.08	1016.2	0.186
438	28644	28644	Category K	-0.17993164	-0.11987305	-0.92382813	0.23876953	0.060546875	0.39941406	0	0.268	9/11/2017	9	11	2017	9:58:11	35891	0.6	9	58	11	43	0.051025391	3.5545898	-0.16357422	-0.13525391	-0.92407227	1.0529785	0.022460938	0	0	0	0	0	0	0	0	0	0.94824219	0.051757813	0.032226563	-0.016113281	0.015380859	0.000244141	0.154	35989.3	-0.062	778.87	0.136
439	28645	28645	Category K	-0.16796875	-0.13183594	-0.92382813	0.25097656	0.065429688	0.40209961	0	0.136	9/11/2017	9	11	2017	9:58:11	35891	0.7	9	58	11	43	0.051025391	3.5545898	-0.16088867	-0.13574219	-0.92407227	0.028808594	0.0078125	0	0	0	0	0	0	0	0	0	0.94799805	0.052001953	0.011230469	-0.006835938	0.00390625	0.000244141	0.141	36128.12	-0.063	873.9	0.133
440	28646	28646	Category K	-0.17993164	-0.14379883	-0.93579102	0.24121094	0.061523438	0.40649414	0	0.133	9/11/2017	9	11	2017	9:58:11	35891	0.8	9	58	11	43	0.051025391	3.5545898	-0.15820313	-0.13647461	-0.92407227	0.4543457	0.025390625	0	0	0	0	0	0	0	0	0	0.94750977	0.052490234	0.040283203	-0.021484375	-0.007080078	-0.011474609	0.141	36128.12	-0.067	946.95	0.136
441	28647	28647	Category K	-0.17993164	-0.16796875	-0.89990234	0.24707031	0.066162109	0.40014648	0	0.108	9/11/2017	9	11	2017	9:58:11	35891	0.9	9	58	11	43	0.051025391	3.5545898	-0.15551758	-0.13696289	-0.92407227	0.65649414	0.046142578	0	0	0	0	0	0	0	0	0	0.94702148	0.052978516	0.079345703	-0.024169922	-0.030761719	0.024169922	0.148	36052.14	-0.084	1220.62	0.155
442	28648	28648	Category K	-0.17993164	-0.14379883	-0.89990234	0.2487793	0.064453125	0.40332031	0	0.093	9/11/2017	9	11	2017	9:58:12	35892	0	9	58	12	44	0.051025391	3.5545898	-0.15283203	-0.13745117	-0.92382813	1.1264648	0.036621094	0	0	0	0	0	0	0	0	0	0.94628906	0.053710938	0.057128906	-0.026855469	-0.006103516	0.023925781	0.134	36207.21	-0.065	963.8	0.136
443	28649	28649	Category K	-0.17993164	-0.10791016	-0.88793945	0.23535156	0.062988281	0.40136719	0	0.155	9/11/2017	9	11	2017	9:58:12	35892	0.1	9	58	12	44	0.051025391	3.5545898	-0.1496582	-0.13793945	-0.92333984	1.7275391	0.055419922	0	0	0	0	0	0	0	0	0	0.94555664	0.054443359	0.095703125	-0.030029297	0.030029297	0.035400391	0.124	36326.21	-0.056	864.66	0.155
444	28650	28650	Category K	-0.16796875	-0.13183594	-0.91186523	0.2434082	0.0625	0.40332031	0	0.18	9/11/2017	9	11	2017	9:58:12	35892	0.2	9	58	12	44	0.051025391	3.5545898	-0.14672852	-0.13769531	-0.9230957	1.6333008	0.024414063	0	0	0	0	0	0	0	0	0	0.94482422	0.055175781	0.038085938	-0.020996094	0.005859375	0.011230469	0.131	36242.13	-0.068	1051.74	0.155
445	28651	28651	Category K	-0.17993164	-0.14379883	-0.91186523	0.24682617	0.057861328	0.40014648	0	0.08	9/11/2017	9	11	2017	9:58:12	35892	0.3	9	58	12	44	0.051025391	3.5545898	-0.14404297	-0.13793945	-0.92285156	0.56005859	0.037841797	0	0	0	0	0	0	0	0	0	0.9440918	0.055908203	0.052490234	-0.035644531	-0.005615234	0.010986328	0.135	36195.71	-0.075	1163.19	0.155
446	28652	28652	Category K	-0.17993164	-0.14379883	-0.92382813	0.24291992	0.064208984	0.3984375	0	0.17	9/11/2017	9	11	2017	9:58:12	35892	0.4	9	58	12	44	0.051025391	3.5545898	-0.14086914	-0.13793945	-0.9230957	0.27368164	0.0390625	0	0	0	0	0	0	0	0	0	0.94384766	0.056152344	0.045166016	-0.038818359	-0.005615234	-0.000488281	0.136	36184.27	-0.061	872.24	0.155
447	28653	28653	Category K	-0.15576172	-0.15576172	-0.94799805	0.24365234	0.065185547	0.39746094	0	0.134	9/11/2017	9	11	2017	9:58:12	35892	0.5	9	58	12	44	0.051025391	3.5545898	-0.13842773	-0.13867188	-0.9230957	0.33544922	0.034667969	0	0	0	0	0	0	0	0	0	0.94360352	0.056396484	0.059082031	-0.017089844	-0.016845703	-0.024658203	0.115	36440.15	-0.036	544.09	0.134
448	28654	28654	Category K	-0.16796875	-0.13183594	-0.91186523	0.2421875	0.06640625	0.39941406	0	0.098	9/11/2017	9	11	2017	9:58:12	35892	0.6	9	58	12	44	0.051025391	3.5545898	-0.13623047	-0.13916016	-0.92285156	0.13208008	0.034179688	0	0	0	0	0	0	0	0	0	0.94311523	0.056884766	0.050048828	-0.031494141	0.007324219	0.010986328	0.105	36575.56	-0.031	499.51	0.134
449	28655	28655	Category K	-0.17993164	-0.095947266	-0.93579102	0.24462891	0.063476563	0.3972168	0	0.03	9/11/2017	9	11	2017	9:58:12	35892	0.7	9	58	12	44	0.051025391	3.5545898	-0.13378906	-0.1394043	-0.92260742	0.91113281	0.064453125	0	0	0	0	0	0	0	0	0	0.94262695	0.057373047	0.10253906	-0.045898438	0.043457031	-0.012939453	0.118	36401.39	-0.035	513.48	0.156
450	28656	28656	Category K	-0.17993164	-0.14379883	-0.94799805	0.24951172	0.068847656	0.39599609	0	0.118	9/11/2017	9	11	2017	9:58:12	35892	0.8	9	58	12	44	0.051025391	3.5545898	-0.13110352	-0.13989258	-0.92260742	2.1330566	0.054931641	0	0	0	0	0	0	0	0	0	0.94238281	0.057617188	0.077392578	-0.048583984	-0.003662109	-0.025146484	0.116	36427.14	-0.038	574.88	0.134
451	28657	28657	Category K	-0.17993164	-0.13183594	-0.91186523	0.24462891	0.06640625	0.39526367	0	0.162	9/11/2017	9	11	2017	9:58:12	35892	0.9	9	58	12	44	0.051025391	3.5545898	-0.12866211	-0.14038086	-0.92260742	2.9204102	0.052734375	0	0	0	0	0	0	0	0	0	0.94213867	0.057861328	0.070556641	-0.051025391	0.008544922	0.010742188	0.103	36603.89	-0.011	164.28	0.118
452	28658	28658	Category K	-0.17993164	-0.10791016	-0.92382813	0.2512207	0.067138672	0.39819336	0	0.156	9/11/2017	9	11	2017	9:58:13	35893	0	9	58	13	45	0.051025391	3.5545898	-0.1262207	-0.14111328	-0.92260742	3.657959	0.062988281	0	0	0	0	0	0	0	0	0	0.94189453	0.058105469	0.087890625	-0.053466797	0.033203125	-0.000976563	0.097	36691.63	0.006	-87.74	0.118
453	28659	28659	Category K	-0.17993164	-0.14379883	-0.93579102	0.24804688	0.070068359	0.39501953	0	0.056	9/11/2017	9	11	2017	9:58:13	35893	0.1	9	58	13	45	0.051269531	3.5304199	-0.1237793	-0.14135742	-0.92211914	4.0737305	0.057617188	0	0	0	0	0	0	0	0	0	0.94116211	0.058837891	0.071777344	-0.055908203	-0.002197266	-0.013427734	0.108	36533.88	-0.011	157.75	0.118
454	28660	28660	Category K	-0.16796875	-0.095947266	-0.92382813	0.24389648	0.065673828	0.40014648	0	0.06	9/11/2017	9	11	2017	9:58:13	35893	0.2	9	58	13	45	0.051269531	3.5304199	-0.12133789	-0.1418457	-0.921875	3.911377	0.065185547	0	0	0	0	0	0	0	0	0	0.94042969	0.059570313	0.094238281	-0.046386719	0.045898438	-0.001708984	0.104	36589.67	-0.005	72.24	0.098
455	28661	28661	Category K	-0.17993164	-0.13183594	-0.92382813	0.24707031	0.066162109	0.40014648	0	0.098	9/11/2017	9	11	2017	9:58:13	35893	0.3	9	58	13	45	0.051269531	3.5304199	-0.11889648	-0.14233398	-0.92138672	3.5656738	0.061767578	0	0	0	0	0	0	0	0	0	0.93994141	0.060058594	0.073486328	-0.060791016	0.010498047	-0.002197266	0.093	36752.6	-0.007	111.99	0.098
456	28662	28662	Category K	-0.15576172	-0.13183594	-0.92382813	0.25073242	0.071044922	0.40429688	0	0.096	9/11/2017	9	11	2017	9:58:13	35893	0.4	9	58	13	45	0.051269531	3.5304199	-0.11572266	-0.14257813	-0.92138672	2.6057129	0.041259766	0	0	0	0	0	0	0	0	0	0.93945313	0.060546875	0.052978516	-0.039794922	0.010742188	-0.002197266	0.089	36815.72	0.004	-63.12	0.096
457	28663	28663	Category K	-0.16796875	-0.14379883	-0.92382813	0.24731445	0.071777344	0.39819336	0	0.095	9/11/2017	9	11	2017	9:58:13	35893	0.5	9	58	13	45	0.051269531	3.5304199	-0.11254883	-0.14306641	-0.92114258	1.8303223	0.055175781	0	0	0	0	0	0	0	0	0	0.93896484	0.061035156	0.058349609	-0.055175781	-0.000488281	-0.002441406	0.091	36783.88	0.015	-222.32	0.096
458	28664	28664	Category K	-0.17993164	-0.13183594	-0.91186523	0.24121094	0.065185547	0.3972168	0	0.132	9/11/2017	9	11	2017	9:58:13	35893	0.6	9	58	13	45	0.051269531	3.5304199	-0.10986328	-0.14331055	-0.9206543	1.1501465	0.071289063	0	0	0	0	0	0	0	0	0	0.93823242	0.061767578	0.090087891	-0.069824219	0.011474609	0.008789063	0.097	36691.63	0	0	0.098
459	28665	28665	Category K	-0.17993164	-0.13183594	-0.88793945	0.24536133	0.065673828	0.39819336	0	0.066	9/11/2017	9	11	2017	9:58:13	35893	0.7	9	58	13	45	0.051269531	3.5304199	-0.10717773	-0.14306641	-0.92041016	0.35961914	0.080322266	0	0	0	0	0	0	0	0	0	0.93774414	0.062255859	0.11645508	-0.072509766	0.011230469	0.032470703	0.098	36676.71	0.007	-101.15	0.107
460	28666	28666	Category K	-0.19189453	-0.14379883	-0.94799805	0.24145508	0.065673828	0.3984375	0	0.095	9/11/2017	9	11	2017	9:58:13	35893	0.8	9	58	13	45	0.051269531	3.5304199	-0.10473633	-0.14355469	-0.9206543	0.12915039	0.091064453	0	0	0	0	0	0	0	0	0	0.93774414	0.062255859	0.11425781	-0.086914063	0	-0.027099609	0.104	36589.67	-0.005	72.24	0.132
461	28667	28667	Category K	-0.19189453	-0.13183594	-0.89990234	0.24194336	0.061523438	0.40136719	0	0.107	9/11/2017	9	11	2017	9:58:13	35893	0.9	9	58	13	45	0.051269531	3.5304199	-0.10180664	-0.14428711	-0.9206543	0.009765625	0.093017578	0	0	0	0	0	0	0	0	0	0.9375	0.0625	0.12329102	-0.08984375	0.012451172	0.020751953	0.114	36453.26	-0.009	122.3	0.133
462	28668	28668	Category K	-0.19189453	-0.10791016	-0.89990234	0.25195313	0.070068359	0.40307617	0	0.133	9/11/2017	9	11	2017	9:58:14	35894	0	9	58	14	46	0.051269531	3.5304199	-0.098632813	-0.14477539	-0.9206543	0.087158203	0.10205078	0	0	0	0	0	0	0	0	0	0.93725586	0.062744141	0.15063477	-0.093017578	0.036865234	0.020751953	0.117	36414.23	-0.013	175.44	0.152
463	28669	28669	Category K	-0.17993164	-0.095947266	-0.92382813	0.25048828	0.0703125	0.3972168	0	0.152	9/11/2017	9	11	2017	9:58:14	35894	0.1	9	58	14	46	0.051269531	3.5304199	-0.096191406	-0.14550781	-0.9206543	0.045654297	0.097167969	0	0	0	0	0	0	0	0	0	0.93701172	0.062988281	0.13623047	-0.083496094	0.049560547	-0.002929688	0.137	36172.91	-0.048	642.81	0.152
464	28670	28670	Category K	-0.17993164	-0.13183594	-0.93579102	0.24389648	0.069824219	0.39599609	0	0.154	9/11/2017	9	11	2017	9:58:14	35894	0.2	9	58	14	46	0.051269531	3.5304199	-0.093261719	-0.14550781	-0.92041016	0.43310547	0.088867188	0	0	0	0	0	0	0	0	0	0.93652344	0.063476563	0.11547852	-0.086425781	0.013671875	-0.015136719	0.129	36265.77	-0.057	847.02	0.152
465	28671	28671	Category K	-0.17993164	-0.11987305	-0.91186523	0.24707031	0.064453125	0.40234375	0	0.182	9/11/2017	9	11	2017	9:58:14	35894	0.3	9	58	14	46	0.051269531	3.5304199	-0.090087891	-0.14624023	-0.91992188	0.20214844	0.09375	0	0	0	0	0	0	0	0	0	0.93579102	0.064208984	0.12426758	-0.089599609	0.026367188	0.008056641	0.121	36363.43	-0.059	951.84	0.152
466	28672	28672	Category K	-0.19189453	-0.14379883	-0.92382813	0.24389648	0.065673828	0.39916992	0	0.046	9/11/2017	9	11	2017	9:58:14	35894	0.4	9	58	14	46	0.051269531	3.5304199	-0.086914063	-0.14697266	-0.91943359	1.2226563	0.10473633	0	0	0	0	0	0	0	0	0	0.93530273	0.064697266	0.11206055	-0.10473633	0.003173828	-0.004150391	0.102	36618.22	-0.033	552.79	0.152
467	28673	28673	Category K	-0.16796875	-0.15576172	-0.92382813	0.25024414	0.070068359	0.40014648	0	0.059	9/11/2017	9	11	2017	9:58:14	35894	0.5	9	58	14	46	0.051269531	3.5304199	-0.084228516	-0.1472168	-0.91992188	4.333252	0.083984375	0	0	0	0	0	0	0	0	0	0.93530273	0.064697266	0.095703125	-0.083496094	-0.008300781	-0.003662109	0.095	36721.85	-0.026	449.16	0.113
468	28674	28674	Category K	-0.17993164	-0.14379883	-0.89990234	0.24267578	0.073242188	0.39819336	0	0.021	9/11/2017	9	11	2017	9:58:14	35894	0.6	9	58	14	46	0.051269531	3.5304199	-0.081787109	-0.14746094	-0.91967773	9.03125	0.099853516	0	0	0	0	0	0	0	0	0	0.93505859	0.064941406	0.12158203	-0.097900391	0.003662109	0.019775391	0.08	36966.63	-0.014	264.68	0.113
469	28675	28675	Category K	-0.17993164	-0.11987305	-0.93579102	0.24951172	0.069580078	0.40014648	0	0.113	9/11/2017	9	11	2017	9:58:14	35894	0.7	9	58	14	46	0.051269531	3.5304199	-0.078857422	-0.14770508	-0.91967773	16.347412	0.10595703	0	0	0	0	0	0	0	0	0	0.93481445	0.065185547	0.14501953	-0.10083008	0.027832031	-0.015869141	0.076	37038.15	-0.014	277.12	0.113
470	28676	28676	Category K	-0.17993164	-0.14379883	-0.93579102	0.24609375	0.063476563	0.39599609	0	0.059	9/11/2017	9	11	2017	9:58:14	35894	0.8	9	58	14	46	0.051269531	3.5304199	-0.075683594	-0.14794922	-0.91918945	24.515381	0.10522461	0	0	0	0	0	0	0	0	0	0.93408203	0.065917969	0.12475586	-0.10400391	0.004150391	-0.016357422	0.101	36632.67	-0.033	558.2	0.121
471	28677	28677	Category K	-0.16796875	-0.16796875	-0.92382813	0.25024414	0.067626953	0.39404297	0	0.163	9/11/2017	9	11	2017	9:58:14	35894	0.9	9	58	14	46	0.051269531	3.5304199	-0.073242188	-0.14892578	-0.91894531	32.605225	0.096435547	0	0	0	0	0	0	0	0	0	0.93383789	0.066162109	0.11816406	-0.094482422	-0.018798828	-0.004638672	0.112	36479.74	-0.033	504.5	0.121
472	36722	36722	Category B	-0.095947266	-0.023925781	-0.93579102	0.087646484	-0.16381836	0.46020508	0	0.102	9/11/2017	9	11	2017	12:33:08	45188	0.6	12	33	8	1	0.051269531	3.5594238	-0.061279297	-0.040283203	-0.9296875	0.33691406	0.038574219	0	0	0	0	0	0	0	0	0	0.93261719	0.067382813	0.056884766	-0.034423828	0.016357422	-0.005859375	0.103	36603.89	0.025	-326.18	0.106
473	36723	36723	Category B	-0.095947266	-0.023925781	-0.92382813	0.088378906	-0.16162109	0.45483398	0	0.106	9/11/2017	9	11	2017	12:33:08	45188	0.7	12	33	8	1	0.051269531	3.5594238	-0.061523438	-0.040527344	-0.9296875	0.62060547	0.038574219	0	0	0	0	0	0	0	0	0	0.93261719	0.067382813	0.056884766	-0.034179688	0.016601563	0.005859375	0.088	36831.86	0.044	-601.44	0.102
474	36724	36724	Category B	-0.095947266	-0.023925781	-0.91186523	0.090820313	-0.16088867	0.4621582	0	0.061	9/11/2017	9	11	2017	12:33:08	45188	0.8	12	33	8	1	0.051269531	3.5594238	-0.061279297	-0.041259766	-0.9296875	0.33837891	0.042480469	0	0	0	0	0	0	0	0	0	0.93261719	0.067382813	0.069824219	-0.034423828	0.017333984	0.017822266	0.081	36949.2	0.054	-753.49	0.102
475	36725	36725	Category B	-0.071777344	-0.047851563	-0.91186523	0.094726563	-0.16235352	0.45898438	0	0.039	9/11/2017	9	11	2017	12:33:08	45188	0.9	12	33	8	1	0.051269531	3.5594238	-0.061767578	-0.041503906	-0.92919922	0.016845703	0.020996094	0	0	0	0	0	0	0	0	0	0.93237305	0.067626953	0.033447266	-0.009765625	-0.006103516	0.017333984	0.085	36881.19	0.029	-427.93	0.106
476	36726	36726	Category B	-0.059814453	-0.035888672	-0.91186523	0.088378906	-0.1652832	0.453125	0	0.097	9/11/2017	9	11	2017	12:33:09	45189	0	12	33	9	1	0.051269531	3.5594238	-0.062255859	-0.041503906	-0.92944336	0.78881836	0.018554688	0	0	0	0	0	0	0	0	0	0.93237305	0.067626953	0.025634766	0.002441406	0.005615234	0.017578125	0.087	36848.15	0.034	-484.72	0.108
477	36727	36727	Category B	-0.035888672	-0.035888672	-0.94799805	0.092285156	-0.16333008	0.45483398	0	0.108	9/11/2017	9	11	2017	12:33:09	45189	0.1	12	33	9	1	0.051269531	3.5594238	-0.062255859	-0.041748047	-0.9296875	1.0859375	0.032470703	0	0	0	0	0	0	0	0	0	0.93286133	0.067138672	0.050537109	0.026367188	0.005859375	-0.018066406	0.094	36737.16	0.034	-459.45	0.115
478	36728	36728	Category B	-0.035888672	-0.047851563	-0.92382813	0.0859375	-0.16064453	0.46118164	0	0.115	9/11/2017	9	11	2017	12:33:09	45189	0.2	12	33	9	1	0.051269531	3.5594238	-0.0625	-0.042236328	-0.92993164	1.1416016	0.027832031	0	0	0	0	0	0	0	0	0	0.93286133	0.067138672	0.038330078	0.026611328	-0.005371094	0.006103516	0.106	36561.56	0.024	-307.64	0.115
479	36729	36729	Category B	-0.083984375	-0.059814453	-0.89990234	0.086425781	-0.1652832	0.45410156	0	0.149	9/11/2017	9	11	2017	12:33:09	45189	0.3	12	33	9	1	0.051269531	3.5594238	-0.062744141	-0.042724609	-0.9296875	0.66455078	0.040039063	0	0	0	0	0	0	0	0	0	0.93261719	0.067382813	0.067626953	-0.020996094	-0.016845703	0.029785156	0.111	36493.13	0.013	-166.92	0.115
480	36730	36730	Category B	-0.071777344	-0.023925781	-0.93579102	0.084960938	-0.16357422	0.45996094	0	0.132	9/11/2017	9	11	2017	12:33:09	45189	0.4	12	33	9	1	0.051269531	3.5594238	-0.062988281	-0.042724609	-0.9296875	0.043701172	0.021484375	0	0	0	0	0	0	0	0	0	0.93261719	0.067382813	0.033447266	-0.008544922	0.018798828	-0.005859375	0.108	36533.88	0.003	-40.75	0.115
481	36731	36731	Category B	-0.059814453	-0.071777344	-0.94799805	0.086425781	-0.16479492	0.4621582	0	0.065	9/11/2017	9	11	2017	12:33:09	45189	0.5	12	33	9	1	0.051269531	3.5594238	-0.063476563	-0.042480469	-0.92919922	0.29418945	0.034667969	0	0	0	0	0	0	0	0	0	0.93237305	0.067626953	0.051513672	0.003662109	-0.029052734	-0.018554688	0.094	36737.16	0.026	-361.16	0.115
482	36732	36732	Category B	-0.059814453	-0.095947266	-0.94799805	0.088134766	-0.16357422	0.45996094	0	0.08	9/11/2017	9	11	2017	12:33:09	45189	0.6	12	33	9	1	0.051269531	3.5594238	-0.062988281	-0.041992188	-0.92919922	0.63037109	0.056884766	0	0	0	0	0	0	0	0	0	0.93237305	0.067626953	0.075439453	0.003173828	-0.053710938	-0.018554688	0.086	36864.59	0.03	-437.45	0.09
483	36733	36733	Category B	-0.071777344	-0.059814453	-0.93579102	0.084960938	-0.16503906	0.45605469	0	0.024	9/11/2017	9	11	2017	12:33:09	45189	0.7	12	33	9	1	0.051269531	3.5594238	-0.0625	-0.041992188	-0.92944336	0.32519531	0.020751953	0	0	0	0	0	0	0	0	0	0.93261719	0.067382813	0.032958984	-0.009033203	-0.017578125	-0.006103516	0.076	37038.15	0.027	-434.26	0.09
484	36734	36734	Category B	-0.071777344	-0.047851563	-0.93579102	0.088623047	-0.15698242	0.45385742	0	0.066	9/11/2017	9	11	2017	12:33:09	45189	0.8	12	33	9	1	0.051269531	3.5594238	-0.0625	-0.041503906	-0.92993164	0.5690918	0.012207031	0	0	0	0	0	0	0	0	0	0.93286133	0.067138672	0.020751953	-0.009033203	-0.006103516	-0.005615234	0.087	36848.15	0.027	-394.89	0.08
485	36735	36735	Category B	-0.071777344	-0.035888672	-0.93579102	0.0859375	-0.16430664	0.45507813	0	0.09	9/11/2017	9	11	2017	12:33:09	45189	0.9	12	33	9	1	0.051269531	3.5594238	-0.063232422	-0.041748047	-0.93017578	1.1787109	0.01171875	0	0	0	0	0	0	0	0	0	0.93334961	0.066650391	0.019775391	-0.008300781	0.005859375	-0.005371094	0.087	36848.15	0.05	-675.24	0.09
486	36736	36736	Category B	-0.047851563	-0.011962891	-0.89990234	0.090820313	-0.15917969	0.45288086	0	0.199	9/11/2017	9	11	2017	12:33:10	45190	0	12	33	10	1	0.051269531	3.5594238	-0.063232422	-0.041503906	-0.92993164	0.90869141	0.044921875	0	0	0	0	0	0	0	0	0	0.93310547	0.066894531	0.075195313	0.015380859	0.029541016	0.030029297	0.091	36783.88	0.061	-773.85	0.102
487	36737	36737	Category B	-0.047851563	-0.083984375	-0.92382813	0.090820313	-0.16162109	0.45898438	0	0.068	9/11/2017	9	11	2017	12:33:10	45190	0.1	12	33	10	1	0.051269531	3.5594238	-0.063232422	-0.041259766	-0.93017578	1.1733398	0.045654297	0	0	0	0	0	0	0	0	0	0.93334961	0.066650391	0.064453125	0.015380859	-0.042480469	0.006347656	0.119	36388.65	0.034	-389.01	0.102
488	36738	36738	Category B	-0.047851563	-0.059814453	-0.92382813	0.086914063	-0.16015625	0.45483398	0	0.102	9/11/2017	9	11	2017	12:33:10	45190	0.2	12	33	10	1	0.051269531	3.5594238	-0.063720703	-0.041015625	-0.9309082	1.5498047	0.025390625	0	0	0	0	0	0	0	0	0	0.93383789	0.066162109	0.041503906	0.015869141	-0.018554688	0.007080078	0.118	36401.39	0.024	-284.31	0.102
489	36739	36739	Category B	-0.035888672	-0.035888672	-0.94799805	0.09375	-0.15527344	0.45385742	0	0.193	9/11/2017	9	11	2017	12:33:10	45190	0.3	12	33	10	1	0.051269531	3.5594238	-0.063232422	-0.041503906	-0.9309082	1.409668	0.032714844	0	0	0	0	0	0	0	0	0	0.93383789	0.066162109	0.050292969	0.02734375	0.005615234	-0.016845703	0.111	36493.13	0.028	-342.75	0.102
490	36740	36740	Category B	-0.059814453	-0.071777344	-0.91186523	0.090576172	-0.16503906	0.45800781	0	0.057	9/11/2017	9	11	2017	12:33:10	45190	0.4	12	33	10	1	0.051269531	3.5594238	-0.064453125	-0.041503906	-0.93115234	1.659668	0.035888672	0	0	0	0	0	0	0	0	0	0.93432617	0.065673828	0.053955078	0.004638672	-0.030029297	0.019287109	0.089	36815.72	0.034	-477.19	0.102
491	36741	36741	Category B	-0.059814453	-0.047851563	-0.89990234	0.092529297	-0.15625	0.45288086	0	0.05	9/11/2017	9	11	2017	12:33:10	45190	0.5	12	33	10	1	0.051269531	3.5594238	-0.064453125	-0.041992188	-0.9309082	2.1828613	0.031738281	0	0	0	0	0	0	0	0	0	0.93408203	0.065917969	0.041503906	0.004638672	-0.005615234	0.031005859	0.101	36632.67	0.009	-126.06	0.139
492	36742	36742	Category B	-0.047851563	-0.023925781	-0.92382813	0.088623047	-0.15795898	0.45703125	0	0.066	9/11/2017	9	11	2017	12:33:10	45190	0.6	12	33	10	1	0.051269531	3.5594238	-0.064208984	-0.041992188	-0.9309082	2.8071289	0.025390625	0	0	0	0	0	0	0	0	0	0.93408203	0.065917969	0.041503906	0.016357422	0.018066406	0.007080078	0.116	36427.14	-0.019	264.49	0.139
493	36743	36743	Category B	-0.083984375	-0.035888672	-0.92382813	0.083496094	-0.1628418	0.46020508	0	0.139	9/11/2017	9	11	2017	12:33:10	45190	0.7	12	33	10	1	0.051269531	3.5594238	-0.064208984	-0.042236328	-0.93017578	2.7192383	0.021484375	0	0	0	0	0	0	0	0	0	0.93334961	0.066650391	0.032470703	-0.01953125	0.006347656	0.006347656	0.092	36768.17	0.005	-76.54	0.097
494	36744	36744	Category B	-0.071777344	-0.011962891	-0.91186523	0.096923828	-0.16479492	0.45605469	0	0.195	9/11/2017	9	11	2017	12:33:10	45190	0.8	12	33	10	1	0.051269531	3.5594238	-0.064208984	-0.042236328	-0.93017578	1.9230957	0.036132813	0	0	0	0	0	0	0	0	0	0.93334961	0.066650391	0.055908203	-0.007324219	0.030273438	0.018310547	0.099	36661.91	0.002	-29.24	0.129
495	36745	36745	Category B	-0.035888672	-0.059814453	-0.92382813	0.090576172	-0.16479492	0.45166016	0	0.05	9/11/2017	9	11	2017	12:33:10	45190	0.9	12	33	10	1	0.051269531	3.5594238	-0.064453125	-0.042236328	-0.93041992	1.2529297	0.033935547	0	0	0	0	0	0	0	0	0	0.93359375	0.06640625	0.052734375	0.028564453	-0.017333984	0.006591797	0.112	36479.74	0.002	-26.48	0.129
496	36746	36746	Category B	-0.059814453	-0.071777344	-0.93579102	0.092285156	-0.16577148	0.45581055	0	0.097	9/11/2017	9	11	2017	12:33:11	45191	0	12	33	11	1	0.051269531	3.5594238	-0.064697266	-0.042236328	-0.93066406	0.038330078	0.030273438	0	0	0	0	0	0	0	0	0	0.93383789	0.066162109	0.039306641	0.004882813	-0.029296875	-0.004882813	0.113	36466.45	0.023	-282.18	0.129
497	36747	36747	Category B	-0.071777344	-0.047851563	-0.92382813	0.093261719	-0.16577148	0.45288086	0	0.129	9/11/2017	9	11	2017	12:33:11	45191	0.1	12	33	11	1	0.051269531	3.5594238	-0.064697266	-0.042236328	-0.93017578	0.97338867	0.010742188	0	0	0	0	0	0	0	0	0	0.93334961	0.066650391	0.018554688	-0.006835938	-0.005371094	0.006347656	0.11	36506.61	0.012	-155.67	0.117
498	36748	36748	Category B	-0.083984375	-0.059814453	-0.91186523	0.085205078	-0.16259766	0.45605469	0	0.072	9/11/2017	9	11	2017	12:33:11	45191	0.2	12	33	11	1	0.051269531	3.5594238	-0.064453125	-0.042724609	-0.93017578	1.0332031	0.031738281	0	0	0	0	0	0	0	0	0	0.93334961	0.066650391	0.054931641	-0.019287109	-0.016845703	0.018310547	0.095	36721.85	0.036	-479.72	0.105
499	36749	36749	Category B	-0.035888672	-0.047851563	-0.91186523	0.089111328	-0.16113281	0.45898438	0	0.117	9/11/2017	9	11	2017	12:33:11	45191	0.3	12	33	11	1	0.051269531	3.5594238	-0.064208984	-0.042480469	-0.93041992	1.2175293	0.034179688	0	0	0	0	0	0	0	0	0	0.93359375	0.06640625	0.052001953	0.028320313	-0.005126953	0.018554688	0.093	36752.6	0.034	-462.88	0.117
500	36750	36750	Category B	-0.047851563	-0.035888672	-0.95996094	0.081787109	-0.16625977	0.45922852	0	0.105	9/11/2017	9	11	2017	12:33:11	45191	0.4	12	33	11	1	0.051269531	3.5594238	-0.064208984	-0.042236328	-0.92993164	1.0324707	0.034423828	0	0	0	0	0	0	0	0	0	0.93310547	0.066894531	0.052490234	0.016357422	0.006347656	-0.029785156	0.112	36479.74	0.014	-177.94	0.117
501	36751	36751	Category B	-0.047851563	-0.047851563	-0.91186523	0.093017578	-0.1640625	0.45166016	0	0.038	9/11/2017	9	11	2017	12:33:11	45191	0.5	12	33	11	1	0.051269531	3.5594238	-0.063964844	-0.042236328	-0.92993164	0.23754883	0.024902344	0	0	0	0	0	0	0	0	0	0.93310547	0.066894531	0.040039063	0.016113281	-0.005371094	0.018066406	0.106	36561.56	0.017	-223.03	0.117
502	36752	36752	Category B	-0.035888672	-0.023925781	-0.94799805	0.088134766	-0.16455078	0.453125	0	0.212	9/11/2017	9	11	2017	12:33:11	45191	0.6	12	33	11	1	0.051269531	3.5594238	-0.064208984	-0.042236328	-0.93041992	0.82519531	0.038085938	0	0	0	0	0	0	0	0	0	0.93359375	0.06640625	0.064208984	0.028320313	0.018310547	-0.017333984	0.12	36376	-0.011	144.2	0.117
503	36753	36753	Category B	-0.059814453	-0.035888672	-0.93579102	0.088134766	-0.16186523	0.45678711	0	0.097	9/11/2017	9	11	2017	12:33:11	45191	0.7	12	33	11	1	0.051269531	3.5594238	-0.063964844	-0.042724609	-0.93017578	1.2980957	0.009521484	0	0	0	0	0	0	0	0	0	0.93334961	0.066650391	0.016357422	0.004150391	0.006835938	-0.005371094	0.114	36453.26	-0.005	66.94	0.105
504	36754	36754	Category B	-0.047851563	-0.023925781	-0.92382813	0.084960938	-0.16503906	0.45703125	0	0.155	9/11/2017	9	11	2017	12:33:11	45191	0.8	12	33	11	1	0.051269531	3.5594238	-0.063720703	-0.042480469	-0.92993164	1.2026367	0.025390625	0	0	0	0	0	0	0	0	0	0.93310547	0.066894531	0.041015625	0.015869141	0.018554688	0.006103516	0.104	36589.67	-0.003	43	0.155
505	36755	36755	Category B	-0.059814453	-0.035888672	-0.89990234	0.088623047	-0.15844727	0.45922852	0	0.077	9/11/2017	9	11	2017	12:33:11	45191	0.9	12	33	11	1	0.051269531	3.5594238	-0.064208984	-0.042236328	-0.93017578	1.4709473	0.03125	0	0	0	0	0	0	0	0	0	0.93334961	0.066650391	0.041503906	0.004394531	0.006347656	0.030273438	0.124	36326.21	-0.025	335.7	0.155
506	36756	36756	Category B	-0.047851563	-0.035888672	-0.91186523	0.093017578	-0.16723633	0.44897461	0	0.048	9/11/2017	9	11	2017	12:33:12	45192	0	12	33	12	1	0.051269531	3.5594238	-0.063964844	-0.042480469	-0.93041992	1.9433594	0.025390625	0	0	0	0	0	0	0	0	0	0.93359375	0.06640625	0.041503906	0.016113281	0.006591797	0.018554688	0.096	36706.68	0.014	-200.07	0.119
507	36757	36757	Category B	-0.047851563	-0.023925781	-0.92382813	0.084472656	-0.16064453	0.45678711	0	0.156	9/11/2017	9	11	2017	12:33:12	45192	0.111	12	33	12	1	0.051269531	3.5594238	-0.064208984	-0.042236328	-0.92993164	1.3798828	0.025146484	0	0	0	0	0	0	0	0	0	0.93310547	0.066894531	0.040771484	0.016357422	0.018310547	0.006103516	0.1	36647.23	0.008	-113.35	0.129
508	36758	36758	Category B	-0.071777344	-0.035888672	-0.93579102	0.090820313	-0.16259766	0.45776367	0	0.046	9/11/2017	9	11	2017	12:33:12	45192	0.222	12	33	12	1	0.051513672	3.5336426	-0.064208984	-0.042480469	-0.92944336	0.13598633	0.01171875	0	0	0	0	0	0	0	0	0	0.93261719	0.067382813	0.020507813	-0.007324219	0.006591797	-0.006103516	0.095	36721.85	0.016	-228.72	0.129
509	36759	36759	Category B	-0.083984375	-0.035888672	-0.93579102	0.089355469	-0.16162109	0.4609375	0	0.119	9/11/2017	9	11	2017	12:33:12	45192	0.333	12	33	12	1	0.051513672	3.5336426	-0.064453125	-0.042724609	-0.9296875	1.0664063	0.021484375	0	0	0	0	0	0	0	0	0	0.93286133	0.067138672	0.032226563	-0.019287109	0.006835938	-0.005859375	0.115	36440.15	-0.003	39.59	0.129
510	36760	36760	Category B	-0.095947266	-0.047851563	-0.93579102	0.089111328	-0.15942383	0.45678711	0	0.129	9/11/2017	9	11	2017	12:33:12	45192	0.444	12	33	12	1	0.051513672	3.5336426	-0.064453125	-0.042724609	-0.9296875	2.0419922	0.032226563	0	0	0	0	0	0	0	0	0	0.93286133	0.067138672	0.042480469	-0.03125	-0.004882813	-0.005859375	0.127	36289.72	0.007	-82.51	0.129
511	36761	36761	Category B	-0.083984375	-0.047851563	-0.94799805	0.08984375	-0.16577148	0.45092773	0	0.196	9/11/2017	9	11	2017	12:33:12	45192	0.555	12	33	12	1	0.051513672	3.5336426	-0.064941406	-0.042480469	-0.92993164	3.5368652	0.026611328	0	0	0	0	0	0	0	0	0	0.93310547	0.066894531	0.041992188	-0.018798828	-0.005126953	-0.017822266	0.121	36363.43	0.032	-363.79	0.119
512	36762	36762	Category B	-0.071777344	-0.059814453	-0.94799805	0.093505859	-0.16503906	0.45581055	0	0.119	9/11/2017	9	11	2017	12:33:12	45192	0.666	12	33	12	1	0.051513672	3.5336426	-0.064941406	-0.042236328	-0.9296875	5.0869141	0.025878906	0	0	0	0	0	0	0	0	0	0.93286133	0.067138672	0.042236328	-0.006591797	-0.017333984	-0.018066406	0.128	36277.71	0.023	-257.24	0.129
513	36763	36763	Category B	-0.083984375	-0.071777344	-0.94799805	0.088134766	-0.16357422	0.45996094	0	0.119	9/11/2017	9	11	2017	12:33:12	45192	0.777	12	33	12	1	0.051513672	3.5336426	-0.064453125	-0.042236328	-0.9296875	5.6977539	0.039550781	0	0	0	0	0	0	0	0	0	0.93286133	0.067138672	0.066894531	-0.019287109	-0.029296875	-0.018066406	0.132	36230.42	0.032	-341.57	0.143
514	36764	36764	Category B	-0.083984375	-0.059814453	-0.92382813	0.086669922	-0.16674805	0.45800781	0	0.086	9/11/2017	9	11	2017	12:33:12	45192	0.888	12	33	12	1	0.051513672	3.5336426	-0.063720703	-0.042724609	-0.9296875	5.2219238	0.026855469	0	0	0	0	0	0	0	0	0	0.93286133	0.067138672	0.04296875	-0.020019531	-0.016845703	0.005859375	0.135	36195.71	0.028	-297.04	0.143
515	36765	36765	Category B	-0.083984375	-0.059814453	-0.93579102	0.088134766	-0.16455078	0.45581055	0	0.143	9/11/2017	9	11	2017	12:33:13	45193	0	12	33	13	1	0.051513672	3.5336426	-0.063232422	-0.043212891	-0.93041992	4.8901367	0.026855469	0	0	0	0	0	0	0	0	0	0.93359375	0.06640625	0.042236328	-0.020507813	-0.016357422	-0.005126953	0.114	36453.26	0.055	-612.79	0.143
516	36766	36766	Category B	-0.059814453	-0.071777344	-0.94799805	0.084960938	-0.16479492	0.46020508	0	0.148	9/11/2017	9	11	2017	12:33:13	45193	0.1	12	33	13	1	0.051513672	3.5336426	-0.063476563	-0.042724609	-0.93041992	4.4968262	0.033691406	0	0	0	0	0	0	0	0	0	0.93359375	0.06640625	0.049804688	0.003662109	-0.028808594	-0.017333984	0.121	36363.43	0.027	-311.29	0.148
517	36767	36767	Category B	-0.071777344	-0.059814453	-0.93579102	0.091552734	-0.16577148	0.45385742	0	0.073	9/11/2017	9	11	2017	12:33:13	45193	0.2	12	33	13	1	0.051513672	3.5336426	-0.063476563	-0.042724609	-0.9309082	3.6750488	0.019287109	0	0	0	0	0	0	0	0	0	0.93408203	0.065917969	0.029785156	-0.008056641	-0.016845703	-0.004638672	0.128	36277.71	-0.008	98.29	0.148
518	36768	36768	Category B	-0.071777344	-0.059814453	-0.92382813	0.092285156	-0.16308594	0.45776367	0	0.157	9/11/2017	9	11	2017	12:33:13	45193	0.3	12	33	13	1	0.051513672	3.5336426	-0.063720703	-0.042480469	-0.93066406	2.6271973	0.020019531	0	0	0	0	0	0	0	0	0	0.93383789	0.066162109	0.031982422	-0.0078125	-0.017089844	0.006835938	0.13	36253.92	-0.021	266.28	0.148
519	36769	36769	Category B	-0.083984375	-0.023925781	-0.93579102	0.084472656	-0.16137695	0.45898438	0	0.166	9/11/2017	9	11	2017	12:33:13	45193	0.4	12	33	13	1	0.051513672	3.5336426	-0.064453125	-0.042236328	-0.9309082	1.2172852	0.027099609	0	0	0	0	0	0	0	0	0	0.93408203	0.065917969	0.042480469	-0.019287109	0.018310547	-0.004638672	0.124	36326.21	-0.001	12.32	0.148
520	36770	36770	Category B	-0.083984375	-0.047851563	-0.91186523	0.088134766	-0.1628418	0.45581055	0	0.095	9/11/2017	9	11	2017	12:33:13	45193	0.5	12	33	13	1	0.051513672	3.5336426	-0.064453125	-0.041992188	-0.93115234	0.11889648	0.027832031	0	0	0	0	0	0	0	0	0	0.93432617	0.065673828	0.044189453	-0.019287109	-0.005615234	0.019287109	0.111	36493.13	0.037	-440.99	0.128
521	36771	36771	Category B	-0.047851563	-0.047851563	-0.93579102	0.093017578	-0.1628418	0.46191406	0	0.109	9/11/2017	9	11	2017	12:33:13	45193	0.6	12	33	13	1	0.051513672	3.5336426	-0.064453125	-0.042724609	-0.93115234	0.84814453	0.017822266	0	0	0	0	0	0	0	0	0	0.93432617	0.065673828	0.026123047	0.016601563	-0.004882813	-0.004394531	0.12	36376	0.034	-386.7	0.134
522	36772	36772	Category B	-0.071777344	-0.047851563	-0.94799805	0.08984375	-0.16162109	0.45581055	0	0.069	9/11/2017	9	11	2017	12:33:13	45193	0.7	12	33	13	1	0.051513672	3.5336426	-0.064208984	-0.042480469	-0.93115234	1.8361816	0.019042969	0	0	0	0	0	0	0	0	0	0.93432617	0.065673828	0.029296875	-0.007324219	-0.005126953	-0.016601563	0.116	36427.14	0.067	-716.22	0.128
523	36773	36773	Category B	-0.071777344	-0.023925781	-0.93579102	0.092529297	-0.16259766	0.4519043	0	0.128	9/11/2017	9	11	2017	12:33:13	45193	0.8	12	33	13	1	0.051513672	3.5336426	-0.064208984	-0.041992188	-0.93066406	2.8740234	0.020263672	0	0	0	0	0	0	0	0	0	0.93383789	0.066162109	0.030761719	-0.007324219	0.018066406	-0.004882813	0.103	36603.89	0.098	-1048.23	0.128
524	36774	36774	Category B	-0.071777344	-0.047851563	-0.94799805	0.087646484	-0.16503906	0.45507813	0	0.134	9/11/2017	9	11	2017	12:33:13	45193	0.9	12	33	13	1	0.051513672	3.5336426	-0.063964844	-0.041748047	-0.93066406	3.498291	0.019775391	0	0	0	0	0	0	0	0	0	0.93383789	0.066162109	0.030761719	-0.007568359	-0.005859375	-0.017089844	0.114	36453.26	0.11	-1080.38	0.134
525	36775	36775	Category B	-0.035888672	-0.011962891	-0.93579102	0.084960938	-0.16259766	0.45800781	0	0.083	9/11/2017	9	11	2017	12:33:14	45194	0	12	33	14	1	0.051513672	3.5336426	-0.063720703	-0.041503906	-0.93041992	2.9909668	0.041015625	0	0	0	0	0	0	0	0	0	0.93359375	0.06640625	0.062988281	0.027832031	0.029541016	-0.005126953	0.137	36172.91	0.068	-650.22	0.162
526	36776	36776	Category B	-0.071777344	-0.035888672	-0.94799805	0.087402344	-0.16601563	0.453125	0	0.164	9/11/2017	9	11	2017	12:33:14	45194	0.09	12	33	14	1	0.051513672	3.5336426	-0.063476563	-0.041503906	-0.93041992	2.824707	0.020019531	0	0	0	0	0	0	0	0	0	0.93334961	0.066650391	0.03125	-0.008056641	0.005615234	-0.017333984	0.152	36010.03	0.034	-325.83	0.162
527	36777	36777	Category B	-0.083984375	-0.011962891	-0.95996094	0.084472656	-0.16186523	0.45507813	0	0.244	9/11/2017	9	11	2017	12:33:14	45194	0.181	12	33	14	1	0.051513672	3.5336426	-0.063964844	-0.041503906	-0.93041992	2.5222168	0.046386719	0	0	0	0	0	0	0	0	0	0.93359375	0.06640625	0.079101563	-0.019775391	0.029541016	-0.029296875	0.153	35999.64	0.035	-333.05	0.162
528	36778	36778	Category B	-0.047851563	-0.059814453	-0.94799805	0.088134766	-0.16357422	0.45507813	0	0.162	9/11/2017	9	11	2017	12:33:14	45194	0.272	12	33	14	1	0.051513672	3.5336426	-0.064208984	-0.040771484	-0.93041992	2.1630859	0.030273438	0	0	0	0	0	0	0	0	0	0.93359375	0.06640625	0.052734375	0.016357422	-0.018798828	-0.017333984	0.142	36117.08	0.033	-333.16	0.162
529	36779	36779	Category B	-0.10791016	-0.023925781	-0.95996094	0.092529297	-0.16088867	0.45092773	0	0.131	9/11/2017	9	11	2017	12:33:14	45194	0.363	12	33	14	1	0.051513672	3.5336426	-0.064208984	-0.040527344	-0.9309082	1.4951172	0.054931641	0	0	0	0	0	0	0	0	0	0.93383789	0.066162109	0.089355469	-0.043457031	0.016601563	-0.028808594	0.139	36150.38	0.05	-492.54	0.162
530	36780	36780	Category B	-0.047851563	-0.059814453	-0.92382813	0.088378906	-0.16601563	0.45483398	0	0.07	9/11/2017	9	11	2017	12:33:14	45194	0.454	12	33	14	1	0.051513672	3.5336426	-0.064453125	-0.041015625	-0.93066406	0.51782227	0.025878906	0	0	0	0	0	0	0	0	0	0.93383789	0.066162109	0.042236328	0.016601563	-0.018554688	0.006835938	0.123	36338.53	0.069	-706.72	0.162
531	36781	36781	Category B	-0.059814453	-0.023925781	-0.94799805	0.086425781	-0.16381836	0.45898438	0	0.065	9/11/2017	9	11	2017	12:33:14	45194	0.545	12	33	14	1	0.051513672	3.5336426	-0.064208984	-0.040771484	-0.93115234	0.19262695	0.024169922	0	0	0	0	0	0	0	0	0	0.93408203	0.065917969	0.037841797	0.004394531	0.016845703	-0.016601563	0.11	36506.61	0.066	-731.96	0.131
532	36782	36782	Category B	-0.083984375	-0.035888672	-0.89990234	0.085205078	-0.16210938	0.46191406	0	0.071	9/11/2017	9	11	2017	12:33:14	45194	0.636	12	33	14	1	0.051513672	3.5336426	-0.063720703	-0.040771484	-0.93164063	0.11035156	0.038085938	0	0	0	0	0	0	0	0	0	0.93481445	0.065185547	0.056884766	-0.020019531	0.004882813	0.031738281	0.097	36691.63	0.067	-802.78	0.131
533	36783	36783	Category B	-0.083984375	-0.023925781	-0.91186523	0.092041016	-0.15576172	0.45385742	0	0.162	9/11/2017	9	11	2017	12:33:14	45194	0.727	12	33	14	1	0.051513672	3.5336426	-0.063720703	-0.040527344	-0.93188477	0	0.032958984	0	0	0	0	0	0	0	0	0	0.93481445	0.065185547	0.056884766	-0.020019531	0.016601563	0.020019531	0.097	36691.63	0.072	-851.16	0.095
534	36784	36784	Category B	-0.047851563	-0.035888672	-0.93579102	0.086669922	-0.16357422	0.45410156	0	0.083	9/11/2017	9	11	2017	12:33:14	45194	0.818	12	33	14	1	0.051513672	3.5336426	-0.062988281	-0.040283203	-0.93212891	0.30175781	0.016357422	0	0	0	0	0	0	0	0	0	0.93505859	0.064941406	0.0234375	0.015136719	0.004394531	-0.003417969	0.101	36632.67	0.072	-830.08	0.133
535	36785	36785	Category B	-0.071777344	-0.011962891	-0.92382813	0.086914063	-0.16357422	0.45507813	0	0.133	9/11/2017	9	11	2017	12:33:14	45194	0.909	12	33	14	1	0.051513672	3.5336426	-0.062988281	-0.040527344	-0.93261719	0.021240234	0.03125	0	0	0	0	0	0	0	0	0	0.93554688	0.064453125	0.046142578	-0.008544922	0.028564453	0.008789063	0.114	36453.26	0.066	-715.28	0.144
536	36786	36786	Category B	-0.047851563	-0.047851563	-0.89990234	0.094726563	-0.16552734	0.45288086	0	0.095	9/11/2017	9	11	2017	12:33:15	45195	0	12	33	15	1	0.051513672	3.5336426	-0.063232422	-0.040283203	-0.93310547	0.80859375	0.037353516	0	0	0	0	0	0	0	0	0	0.93603516	0.063964844	0.056152344	0.015380859	-0.007324219	0.033203125	0.136	36184.27	0.039	-400.35	0.144
537	36787	36787	Category B	-0.035888672	-0.059814453	-0.95996094	0.091552734	-0.16699219	0.45385742	0	0.144	9/11/2017	9	11	2017	12:33:15	45195	0.1	12	33	15	1	0.051513672	3.5336426	-0.063232422	-0.040039063	-0.93310547	1.8383789	0.04296875	0	0	0	0	0	0	0	0	0	0.93603516	0.063964844	0.073730469	0.02734375	-0.01953125	-0.026611328	0.122	36350.94	0.077	-778.6	0.138
538	36788	36788	Category B	-0.035888672	-0.059814453	-0.93579102	0.092285156	-0.16113281	0.45483398	0	0.2	9/11/2017	9	11	2017	12:33:15	45195	0.2	12	33	15	1	0.051513672	3.5336426	-0.062988281	-0.040039063	-0.93359375	2.3312988	0.033447266	0	0	0	0	0	0	0	0	0	0.93652344	0.063476563	0.048828125	0.027099609	-0.01953125	-0.001953125	0.131	36242.13	0.1	-921.85	0.138
539	36789	36789	Category B	-0.059814453	-0.023925781	-0.92382813	0.088378906	-0.16333008	0.4519043	0	0.08	9/11/2017	9	11	2017	12:33:15	45195	0.3	12	33	15	1	0.051513672	3.5336426	-0.062744141	-0.039550781	-0.93359375	2.4978027	0.018798828	0	0	0	0	0	0	0	0	0	0.93652344	0.063476563	0.028564453	0.002929688	0.015625	0.009765625	0.127	36289.72	0.103	-962.01	0.138
540	36790	36790	Category B	-0.047851563	-0.035888672	-0.93579102	0.090087891	-0.16479492	0.45507813	0	0.138	9/11/2017	9	11	2017	12:33:15	45195	0.4	12	33	15	1	0.051513672	3.5336426	-0.063232422	-0.039306641	-0.93408203	2.9140625	0.015869141	0	0	0	0	0	0	0	0	0	0.93701172	0.062988281	0.020507813	0.015380859	0.003417969	-0.001464844	0.126	36301.8	0.109	-1011.01	0.138
541	36791	36791	Category B	-0.071777344	-0.023925781	-0.94799805	0.087646484	-0.16503906	0.45703125	0	0.109	9/11/2017	9	11	2017	12:33:15	45195	0.5	12	33	15	1	0.051513672	3.5336426	-0.063476563	-0.039550781	-0.93359375	2.8395996	0.022460938	0	0	0	0	0	0	0	0	0	0.93676758	0.063232422	0.038085938	-0.008056641	0.015625	-0.014160156	0.123	36338.53	0.095	-919.49	0.126
542	36792	36792	Category B	-0.059814453	-0.047851563	-0.93579102	0.087646484	-0.16381836	0.45922852	0	0.087	9/11/2017	9	11	2017	12:33:15	45195	0.6	12	33	15	1	0.051513672	3.5336426	-0.063964844	-0.039550781	-0.93359375	2.0100098	0.009277344	0	0	0	0	0	0	0	0	0	0.93652344	0.063476563	0.014404297	0.004150391	-0.008056641	-0.001953125	0.109	36520.2	0.093	-972.83	0.119
543	36793	36793	Category B	-0.059814453	-0.035888672	-0.92382813	0.092285156	-0.16308594	0.45898438	0	0.126	9/11/2017	9	11	2017	12:33:15	45195	0.7	12	33	15	1	0.051513672	3.5336426	-0.064208984	-0.039550781	-0.93286133	0.74609375	0.010742188	0	0	0	0	0	0	0	0	0	0.93603516	0.063964844	0.017578125	0.004394531	0.003662109	0.009033203	0.109	36520.2	0.065	-726.96	0.119
544	36794	36794	Category B	-0.083984375	-0.035888672	-0.92382813	0.085205078	-0.16259766	0.45385742	0	0.119	9/11/2017	9	11	2017	12:33:15	45195	0.8	12	33	15	1	0.051513672	3.5336426	-0.064453125	-0.039550781	-0.93261719	0.44165039	0.021728516	0	0	0	0	0	0	0	0	0	0.93579102	0.064208984	0.032226563	-0.019287109	0.003662109	0.008789063	0.101	36632.67	0.048	-591.14	0.109
545	36795	36795	Category B	-0.059814453	-0.071777344	-0.92382813	0.093261719	-0.16577148	0.45288086	0	0.079	9/11/2017	9	11	2017	12:33:15	45195	0.9	12	33	15	1	0.051513672	3.5336426	-0.064697266	-0.040039063	-0.93286133	1.3178711	0.033203125	0	0	0	0	0	0	0	0	0	0.93579102	0.064208984	0.045654297	0.004882813	-0.031494141	0.009033203	0.099	36661.91	0.042	-533.79	0.119
546	36796	36796	Category B	-0.083984375	-0.023925781	-0.91186523	0.090576172	-0.16113281	0.45483398	0	0.089	9/11/2017	9	11	2017	12:33:16	45196	0	12	33	16	1	0.051025391	3.5126953	-0.064453125	-0.040039063	-0.93310547	2.4914551	0.032958984	0	0	0	0	0	0	0	0	0	0.9362793	0.063720703	0.056884766	-0.019287109	0.016113281	0.021240234	0.11	36506.61	0.021	-264.48	0.119
547	36797	36797	Category B	-0.071777344	-0.059814453	-0.91186523	0.084960938	-0.16601563	0.45410156	0	0.094	9/11/2017	9	11	2017	12:33:16	45196	0.111	12	33	16	1	0.051025391	3.5126953	-0.065185547	-0.040039063	-0.93310547	3.7380371	0.029541016	0	0	0	0	0	0	0	0	0	0.9362793	0.063720703	0.047363281	-0.006347656	-0.01953125	0.021240234	0.108	36533.88	0.05	-585.37	0.119
548	36798	36798	Category B	-0.083984375	-0.047851563	-0.93579102	0.086669922	-0.16308594	0.45800781	0	0.155	9/11/2017	9	11	2017	12:33:16	45196	0.222	12	33	16	1	0.051025391	3.5126953	-0.065429688	-0.040283203	-0.93334961	3.947998	0.019775391	0	0	0	0	0	0	0	0	0	0.93652344	0.063476563	0.028076172	-0.018310547	-0.007324219	-0.002197266	0.111	36493.13	0.108	-1081.86	0.115
549	36799	36799	Category B	-0.071777344	-0.023925781	-0.92382813	0.093505859	-0.16162109	0.45678711	0	0.115	9/11/2017	9	11	2017	12:33:16	45196	0.333	12	33	16	1	0.051025391	3.5126953	-0.065185547	-0.040283203	-0.93359375	3.371582	0.020263672	0	0	0	0	0	0	0	0	0	0.93676758	0.063232422	0.032714844	-0.006347656	0.016357422	0.009765625	0.112	36479.74	0.189	-1624.9	0.138
550	36800	36800	Category B	-0.083984375	-0.011962891	-0.95996094	0.088134766	-0.16186523	0.45776367	0	0.138	9/11/2017	9	11	2017	12:33:16	45196	0.444	12	33	16	1	0.051025391	3.5126953	-0.064941406	-0.040771484	-0.93359375	2.5065918	0.043212891	0	0	0	0	0	0	0	0	0	0.93676758	0.063232422	0.073730469	-0.018798828	0.028808594	-0.026123047	0.134	36207.21	0.226	-1680.67	0.155
551	36801	36801	Category B	-0.035888672	-0.023925781	-0.91186523	0.087646484	-0.16015625	0.45605469	0	0.082	9/11/2017	9	11	2017	12:33:16	45196	0.555	12	33	16	1	0.051025391	3.5126953	-0.064697266	-0.040527344	-0.93310547	1.5656738	0.039550781	0	0	0	0	0	0	0	0	0	0.9362793	0.063720703	0.066894531	0.028808594	0.016601563	0.021240234	0.153	35999.64	0.241	-1642.92	0.155
552	36802	36802	Category B	-0.059814453	-0.023925781	-0.93579102	0.089355469	-0.16357422	0.45483398	0	0.223	9/11/2017	9	11	2017	12:33:16	45196	0.666	12	33	16	1	0.051025391	3.5126953	-0.064453125	-0.040283203	-0.93310547	0.30786133	0.017333984	0	0	0	0	0	0	0	0	0	0.9362793	0.063720703	0.023925781	0.004638672	0.016357422	-0.002441406	0.151	36020.47	0.27	-1790.34	0.19
553	36803	36803	Category B	-0.047851563	-0.059814453	-0.92382813	0.088134766	-0.16186523	0.4609375	0	0.207	9/11/2017	9	11	2017	12:33:16	45196	0.777	12	33	16	1	0.051025391	3.5126953	-0.064453125	-0.040771484	-0.93310547	0.41723633	0.026855469	0	0	0	0	0	0	0	0	0	0.9362793	0.063720703	0.044921875	0.016601563	-0.018798828	0.009277344	0.164	35888.85	0.27	-1717.34	0.19
554	36804	36804	Category B	-0.059814453	-0.059814453	-0.95996094	0.092285156	-0.16479492	0.45385742	0	0.145	9/11/2017	9	11	2017	12:33:16	45196	0.888	12	33	16	1	0.051025391	3.5126953	-0.064453125	-0.040527344	-0.93310547	1.0085449	0.033203125	0	0	0	0	0	0	0	0	0	0.9362793	0.063720703	0.05078125	0.004638672	-0.019287109	-0.026611328	0.163	35898.67	0.254	-1650.21	0.19
555	36805	36805	Category B	-0.083984375	-0.023925781	-0.92382813	0.084960938	-0.16503906	0.45703125	0	0.19	9/11/2017	9	11	2017	12:33:17	45197	0	12	33	17	1	0.051025391	3.5126953	-0.064453125	-0.040527344	-0.93310547	1.5056152	0.027099609	0	0	0	0	0	0	0	0	0	0.9362793	0.063720703	0.045410156	-0.019287109	0.016601563	0.009277344	0.169	35840.47	0.215	-1435.08	0.19
556	36806	36806	Category B	-0.059814453	-0.023925781	-0.94799805	0.087402344	-0.16674805	0.45581055	0	0.136	9/11/2017	9	11	2017	12:33:17	45197	0.1	12	33	17	1	0.051025391	3.5126953	-0.064208984	-0.040283203	-0.93286133	1.2004395	0.022705078	0	0	0	0	0	0	0	0	0	0.93579102	0.064208984	0.035888672	0.004394531	0.016357422	-0.014892578	0.148	36052.14	0.21	-1515.22	0.145
557	36807	36807	Category B	-0.059814453	-0.023925781	-0.92382813	0.088134766	-0.15917969	0.45092773	0	0.115	9/11/2017	9	11	2017	12:33:17	45197	0.2	12	33	17	1	0.051025391	3.5126953	-0.064208984	-0.039550781	-0.93286133	0.6784668	0.018798828	0	0	0	0	0	0	0	0	0	0.93579102	0.064208984	0.029296875	0.004394531	0.015625	0.009033203	0.12	36376	0.243	-1864.96	0.136
558	36808	36808	Category B	-0.095947266	-0.023925781	-0.93579102	0.083496094	-0.1628418	0.45288086	0	0.096	9/11/2017	9	11	2017	12:33:17	45197	0.3	12	33	17	1	0.051025391	3.5126953	-0.064697266	-0.0390625	-0.93286133	0.062744141	0.034667969	0	0	0	0	0	0	0	0	0	0.93579102	0.064208984	0.049072266	-0.031005859	0.015136719	-0.002685547	0.109	36520.2	0.245	-1962.36	0.136
559	36809	36809	Category B	-0.083984375	-0.047851563	-0.92382813	0.082519531	-0.16723633	0.45703125	0	0.038	9/11/2017	9	11	2017	12:33:17	45197	0.4	12	33	17	1	0.051025391	3.5126953	-0.064453125	-0.038574219	-0.93286133	0.29882813	0.023193359	0	0	0	0	0	0	0	0	0	0.93603516	0.063964844	0.037597656	-0.019287109	-0.009033203	0.009033203	0.123	36338.53	0.198	-1600.4	0.136
560	36810	36810	Category B	-0.059814453	-0.071777344	-0.93579102	0.086914063	-0.16186523	0.45410156	0	0.08	9/11/2017	9	11	2017	12:33:17	45197	0.5	12	33	17	1	0.051025391	3.5126953	-0.064453125	-0.038574219	-0.93310547	0.77294922	0.033447266	0	0	0	0	0	0	0	0	0	0.93603516	0.063964844	0.040283203	0.004638672	-0.032958984	-0.002441406	0.148	36052.14	0.156	-1215.2	0.152
561	36811	36811	Category B	-0.047851563	-0.059814453	-0.94799805	0.087890625	-0.16113281	0.45483398	0	0.276	9/11/2017	9	11	2017	12:33:17	45197	0.6	12	33	17	1	0.051025391	3.5126953	-0.064453125	-0.038330078	-0.93359375	1.4599609	0.030517578	0	0	0	0	0	0	0	0	0	0.93652344	0.063476563	0.052490234	0.016601563	-0.021240234	-0.014160156	0.154	35989.3	0.131	-1036.49	0.271
562	36812	36812	Category B	-0.047851563	-0.059814453	-0.91186523	0.086914063	-0.15893555	0.45483398	0	0.283	9/11/2017	9	11	2017	12:33:17	45197	0.7	12	33	17	1	0.051025391	3.5126953	-0.065185547	-0.038085938	-0.93334961	1.6169434	0.034912109	0	0	0	0	0	0	0	0	0	0.93652344	0.063476563	0.060546875	0.017333984	-0.021484375	0.021484375	0.183	35710.92	0.095	-713.84	0.271
563	36813	36813	Category B	-0.059814453	-0.035888672	-0.93579102	0.085449219	-0.16040039	0.45410156	0	0.152	9/11/2017	9	11	2017	12:33:17	45197	0.8	12	33	17	1	0.051025391	3.5126953	-0.065185547	-0.038085938	-0.93310547	0.71337891	0.006591797	0	0	0	0	0	0	0	0	0	0.93603516	0.063964844	0.010498047	0.005371094	0.002197266	-0.002441406	0.201	35555.66	0.049	-371.93	0.271
564	36814	36814	Category B	-0.059814453	-0.035888672	-0.91186523	0.086914063	-0.16357422	0.45703125	0	0.271	9/11/2017	9	11	2017	12:33:17	45197	0.9	12	33	17	1	0.051025391	3.5126953	-0.065673828	-0.038574219	-0.93310547	0.23583984	0.022216797	0	0	0	0	0	0	0	0	0	0.9362793	0.063720703	0.030029297	0.005859375	0.002685547	0.021240234	0.224	35372.88	0.013	-96.68	0.271
565	36815	36815	Category B	-0.047851563	-0.023925781	-0.93579102	0.0859375	-0.16259766	0.45703125	0	0.147	9/11/2017	9	11	2017	12:33:18	45198	0	12	33	18	1	0.051025391	3.5126953	-0.065185547	-0.038818359	-0.93310547	0.37768555	0.023193359	0	0	0	0	0	0	0	0	0	0.93603516	0.063964844	0.034912109	0.017333984	0.014892578	-0.002441406	0.205	35522.69	0.016	-126.86	0.216
566	36816	36816	Category B	-0.083984375	-0.023925781	-0.89990234	0.086669922	-0.16308594	0.46118164	0	0.216	9/11/2017	9	11	2017	12:33:18	45198	0.1	12	33	18	1	0.051025391	3.5126953	-0.065185547	-0.039550781	-0.93286133	0.56884766	0.040771484	0	0	0	0	0	0	0	0	0	0.93579102	0.064208984	0.067138672	-0.018554688	0.015625	0.032958984	0.186	35684.2	0.018	-153.32	0.167
567	36817	36817	Category B	-0.071777344	-0.023925781	-0.93579102	0.090332031	-0.15551758	0.45288086	0	0.163	9/11/2017	9	11	2017	12:33:18	45198	0.2	12	33	18	1	0.051025391	3.5126953	-0.065185547	-0.039550781	-0.93237305	1.536377	0.017089844	0	0	0	0	0	0	0	0	0	0.93554688	0.064453125	0.025146484	-0.006347656	0.015625	-0.003173828	0.188	35666.59	0.008	-68.97	0.198
568	36818	36818	Category B	-0.035888672	-0.035888672	-0.94799805	0.087646484	-0.16601563	0.45507813	0	0.167	9/11/2017	9	11	2017	12:33:18	45198	0.3	12	33	18	1	0.051025391	3.5126953	-0.064941406	-0.039550781	-0.93188477	2.2370605	0.033203125	0	0	0	0	0	0	0	0	0	0.93505859	0.064941406	0.048828125	0.029052734	0.003662109	-0.015869141	0.175	35783.92	0.002	-18.5	0.198
569	36819	36819	Category B	-0.071777344	-0.071777344	-0.93579102	0.086669922	-0.16308594	0.45678711	0	0.164	9/11/2017	9	11	2017	12:33:18	45198	0.4	12	33	18	1	0.051025391	3.5126953	-0.064941406	-0.039550781	-0.93115234	2.6071777	0.032958984	0	0	0	0	0	0	0	0	0	0.93432617	0.065673828	0.043212891	-0.006591797	-0.031982422	-0.004394531	0.189	35657.84	-0.026	240.83	0.216
570	36820	36820	Category B	-0.023925781	-0.047851563	-0.94799805	0.088134766	-0.16601563	0.45410156	0	0.198	9/11/2017	9	11	2017	12:33:18	45198	0.5	12	33	18	1	0.051025391	3.5126953	-0.064453125	-0.039794922	-0.93041992	3.0568848	0.044921875	0	0	0	0	0	0	0	0	0	0.93359375	0.06640625	0.065917969	0.040527344	-0.0078125	-0.017333984	0.192	35631.81	-0.032	296.61	0.198
571	36821	36821	Category B	-0.023925781	-0.047851563	-0.94799805	0.085693359	-0.16186523	0.45678711	0	0.229	9/11/2017	9	11	2017	12:33:18	45198	0.6	12	33	18	1	0.051025391	3.5126953	-0.065185547	-0.039550781	-0.93041992	4.1235352	0.045654297	0	0	0	0	0	0	0	0	0	0.93359375	0.06640625	0.066894531	0.041259766	-0.008056641	-0.017333984	0.176	35774.65	-0.007	65.82	0.198
572	36822	36822	Category B	-0.047851563	-0.011962891	-0.93579102	0.088867188	-0.16577148	0.45410156	0	0.235	9/11/2017	9	11	2017	12:33:18	45198	0.7	12	33	18	1	0.051025391	3.5126953	-0.065185547	-0.040039063	-0.93041992	3.9658203	0.033447266	0	0	0	0	0	0	0	0	0	0.93359375	0.06640625	0.05078125	0.017333984	0.028076172	-0.005126953	0.164	35888.85	0.022	-204.65	0.198
573	36823	36823	Category B	-0.035888672	-0.023925781	-0.94799805	0.091552734	-0.16162109	0.44970703	0	0.068	9/11/2017	9	11	2017	12:33:18	45198	0.8	12	33	18	1	0.051025391	3.5126953	-0.065185547	-0.040283203	-0.9309082	3.0778809	0.037597656	0	0	0	0	0	0	0	0	0	0.93408203	0.065917969	0.0625	0.029296875	0.016357422	-0.016845703	0.169	35840.47	0.023	-208.66	0.222
574	36824	36824	Category B	-0.059814453	-0.023925781	-0.94799805	0.084960938	-0.16137695	0.45922852	0	0.091	9/11/2017	9	11	2017	12:33:18	45198	0.9	12	33	18	1	0.051025391	3.5126953	-0.064941406	-0.040771484	-0.93115234	2.5168457	0.024169922	0	0	0	0	0	0	0	0	0	0.93432617	0.065673828	0.038818359	0.005126953	0.016845703	-0.016601563	0.173	35802.59	0.007	-64.61	0.229
575	36825	36825	Category B	-0.059814453	-0.035888672	-0.95996094	0.088378906	-0.16503906	0.45703125	0	0.194	9/11/2017	9	11	2017	12:33:19	45199	0	12	33	19	1	0.051025391	3.5126953	-0.065185547	-0.040771484	-0.9309082	2.1396484	0.029785156	0	0	0	0	0	0	0	0	0	0.93408203	0.065917969	0.039550781	0.005371094	0.004882813	-0.028808594	0.18	35737.98	0.022	-190.61	0.222
576	36826	36826	Category B	-0.059814453	-0.047851563	-0.93579102	0.084716797	-0.1628418	0.46118164	0	0.222	9/11/2017	9	11	2017	12:33:19	45199	0.1	12	33	19	1	0.051025391	3.5126953	-0.064941406	-0.041015625	-0.9309082	1.3793945	0.009521484	0	0	0	0	0	0	0	0	0	0.93408203	0.065917969	0.016357422	0.005126953	-0.006591797	-0.004638672	0.175	35783.92	0.018	-160.71	0.213
577	36827	36827	Category B	-0.047851563	-0.047851563	-0.95996094	0.090087891	-0.1640625	0.45288086	0	0.273	9/11/2017	9	11	2017	12:33:19	45199	0.2	12	33	19	1	0.051025391	3.5126953	-0.064941406	-0.040771484	-0.93164063	0.50976563	0.033691406	0	0	0	0	0	0	0	0	0	0.93481445	0.065185547	0.052490234	0.017089844	-0.006835938	-0.028076172	0.199	35572.34	-0.023	202.31	0.222
578	36828	36828	Category B	-0.071777344	-0.023925781	-0.92382813	0.088378906	-0.16503906	0.45507813	0	0.205	9/11/2017	9	11	2017	12:33:19	45199	0.3	12	33	19	1	0.051025391	3.5126953	-0.064941406	-0.040283203	-0.9309082	0.36376953	0.019042969	0	0	0	0	0	0	0	0	0	0.93383789	0.066162109	0.030029297	-0.006591797	0.016357422	0.007080078	0.231	35320.28	-0.086	764.06	0.222
579	36829	36829	Category B	-0.071777344	-0.035888672	-0.94799805	0.087646484	-0.15942383	0.45678711	0	0.213	9/11/2017	9	11	2017	12:33:19	45199	0.4	12	33	19	1	0.051025391	3.5126953	-0.064941406	-0.040039063	-0.93066406	1.6030273	0.018798828	0	0	0	0	0	0	0	0	0	0.93383789	0.066162109	0.028076172	-0.006591797	0.004150391	-0.017089844	0.23	35327.71	-0.102	950	0.254
580	36830	36830	Category B	-0.071777344	-0.047851563	-0.92382813	0.090087891	-0.16162109	0.44897461	0	0.281	9/11/2017	9	11	2017	12:33:19	45199	0.5	12	33	19	1	0.051025391	3.5126953	-0.064453125	-0.040283203	-0.93066406	2.7202148	0.012207031	0	0	0	0	0	0	0	0	0	0.93383789	0.066162109	0.021484375	-0.007080078	-0.007324219	0.006835938	0.235	35290.79	-0.105	963.13	0.254
581	36831	36831	Category B	-0.083984375	-0.047851563	-0.89990234	0.086669922	-0.16625977	0.45410156	0	0.187	9/11/2017	9	11	2017	12:33:19	45199	0.6	12	33	19	1	0.051025391	3.5126953	-0.064697266	-0.040283203	-0.93066406	4.0136719	0.036865234	0	0	0	0	0	0	0	0	0	0.93383789	0.066162109	0.057373047	-0.019042969	-0.007324219	0.030761719	0.218	35419.04	-0.121	1272.59	0.213
582	36832	36832	Category B	-0.059814453	-0.035888672	-0.89990234	0.085205078	-0.15966797	0.46289063	0	0.254	9/11/2017	9	11	2017	12:33:19	45199	0.7	12	33	19	1	0.051025391	3.5126953	-0.064453125	-0.040283203	-0.93041992	4.5771484	0.03125	0	0	0	0	0	0	0	0	0	0.93359375	0.06640625	0.039794922	0.004638672	0.004394531	0.030517578	0.202	35547.37	-0.104	1129.34	0.213
583	36833	36833	Category B	-0.071777344	-0.035888672	-0.91186523	0.088134766	-0.16357422	0.45092773	0	0.172	9/11/2017	9	11	2017	12:33:19	45199	0.8	12	33	19	1	0.051025391	3.5126953	-0.064453125	-0.040527344	-0.93041992	4.4123535	0.020507813	0	0	0	0	0	0	0	0	0	0.93359375	0.06640625	0.030517578	-0.007080078	0.004638672	0.018554688	0.174	35793.24	-0.062	686.5	0.187
584	36834	36834	Category B	-0.071777344	-0.047851563	-0.93579102	0.091308594	-0.16674805	0.45898438	0	0.106	9/11/2017	9	11	2017	12:33:19	45199	0.9	12	33	19	1	0.051513672	3.4949707	-0.064453125	-0.040771484	-0.93041992	4.3500977	0.011230469	0	0	0	0	0	0	0	0	0	0.93359375	0.06640625	0.019287109	-0.007080078	-0.006835938	-0.005126953	0.149	36041.53	-0.04	478.67	0.172
585	36835	36835	Category B	-0.047851563	-0.035888672	-0.93579102	0.086669922	-0.16845703	0.45605469	0	0.047	9/11/2017	9	11	2017	12:33:20	45200	0	12	33	20	1	0.051513672	3.4949707	-0.064453125	-0.040527344	-0.9309082	3.779541	0.018066406	0	0	0	0	0	0	0	0	0	0.93408203	0.065917969	0.026123047	0.016601563	0.004638672	-0.004638672	0.141	36128.12	-0.04	504.55	0.172
586	36836	36836	Category B	-0.095947266	-0.047851563	-0.89990234	0.085205078	-0.16357422	0.45605469	0	0.13	9/11/2017	9	11	2017	12:33:20	45200	0.1	12	33	20	1	0.051513672	3.4949707	-0.064941406	-0.040039063	-0.93115234	2.9143066	0.044677734	0	0	0	0	0	0	0	0	0	0.93432617	0.065673828	0.070068359	-0.030761719	-0.007568359	0.03125	0.131	36242.13	-0.03	390.54	0.172
587	36837	36837	Category B	-0.071777344	-0.035888672	-0.94799805	0.088134766	-0.1628418	0.45800781	0	0.137	9/11/2017	9	11	2017	12:33:20	45200	0.2	12	33	20	1	0.051513672	3.4949707	-0.064208984	-0.040283203	-0.93164063	1.9812012	0.018310547	0	0	0	0	0	0	0	0	0	0.93457031	0.065429688	0.028076172	-0.007324219	0.004394531	-0.016113281	0.158	35948.51	-0.049	571.69	0.196
588	36838	36838	Category B	-0.059814453	-0.047851563	-0.95996094	0.090820313	-0.16015625	0.45385742	0	0.196	9/11/2017	9	11	2017	12:33:20	45200	0.3	12	33	20	1	0.051513672	3.4949707	-0.063720703	-0.040039063	-0.93164063	1.2128906	0.029296875	0	0	0	0	0	0	0	0	0	0.93481445	0.065185547	0.039794922	0.00390625	-0.007568359	-0.028076172	0.219	35411.27	-0.122	1280.36	0.335
589	36839	36839	Category B	-0.059814453	-0.059814453	-0.93579102	0.08984375	-0.16162109	0.45678711	0	0.335	9/11/2017	9	11	2017	12:33:20	45200	0.4	12	33	20	1	0.051513672	3.4949707	-0.063232422	-0.039550781	-0.93164063	0.83886719	0.020751953	0	0	0	0	0	0	0	0	0	0.93481445	0.065185547	0.027587891	0.003417969	-0.020019531	-0.00390625	0.301	34854.84	-0.214	1993.31	0.469
590	36840	36840	Category B	-0.071777344	-0.035888672	-0.89990234	0.086669922	-0.16186523	0.45678711	0	0.469	9/11/2017	9	11	2017	12:33:20	45200	0.5	12	33	20	1	0.051513672	3.4949707	-0.063232422	-0.039306641	-0.93164063	0.46142578	0.032958984	0	0	0	0	0	0	0	0	0	0.93457031	0.065429688	0.043701172	-0.008300781	0.003417969	0.031738281	0.36	34526.54	-0.277	2388.33	0.469
591	36841	36841	Category B	-0.071777344	-0.035888672	-0.93579102	0.0859375	-0.16259766	0.45507813	0	0.541	9/11/2017	9	11	2017	12:33:20	45200	0.6	12	33	20	1	0.051513672	3.4949707	-0.063232422	-0.039550781	-0.93115234	0.053955078	0.010253906	0	0	0	0	0	0	0	0	0	0.93432617	0.065673828	0.016601563	-0.008300781	0.003662109	-0.004394531	0.394	34356.72	-0.301	2395.88	0.469
592	36842	36842	Category B	-0.071777344	-0.083984375	-0.94799805	0.086669922	-0.16186523	0.45776367	0	0.485	9/11/2017	9	11	2017	12:33:20	45200	0.7	12	33	20	1	0.051513672	3.4949707	-0.063720703	-0.040039063	-0.93139648	0.10766602	0.047363281	0	0	0	0	0	0	0	0	0	0.93457031	0.065429688	0.068115234	-0.0078125	-0.043701172	-0.016357422	0.421	34230.13	-0.326	2491.72	0.469
593	36843	36843	Category B	-0.083984375	-0.047851563	-0.94799805	0.086914063	-0.16040039	0.45898438	0	0.339	9/11/2017	9	11	2017	12:33:20	45200	0.8	12	33	20	1	0.051513672	3.4949707	-0.063720703	-0.040039063	-0.93115234	0.67895508	0.027099609	0	0	0	0	0	0	0	0	0	0.93432617	0.065673828	0.044189453	-0.020019531	-0.007568359	-0.016601563	0.434	34171.51	-0.328	2390.05	0.469
594	36844	36844	Category B	-0.071777344	-0.071777344	-0.92382813	0.086669922	-0.16357422	0.45800781	0	0.357	9/11/2017	9	11	2017	12:33:20	45200	0.9	12	33	20	1	0.051513672	3.4949707	-0.064453125	-0.040039063	-0.93139648	0.45947266	0.033203125	0	0	0	0	0	0	0	0	0	0.93457031	0.065429688	0.046630859	-0.007080078	-0.031494141	0.007568359	0.417	34248.46	-0.322	2473.39	0.413
595	36845	36845	Category B	-0.071777344	-0.035888672	-0.91186523	0.093505859	-0.16088867	0.45776367	0	0.413	9/11/2017	9	11	2017	12:33:21	45201	0	12	33	21	1	0.051513672	3.4949707	-0.064453125	-0.040039063	-0.93115234	0.52954102	0.020996094	0	0	0	0	0	0	0	0	0	0.93432617	0.065673828	0.030761719	-0.007080078	0.004150391	0.019287109	0.384	34405.39	-0.285	2256.52	0.367
596	36846	36846	Category B	-0.059814453	-0.023925781	-0.94799805	0.084960938	-0.15722656	0.45678711	0	0.367	9/11/2017	9	11	2017	12:33:21	45201	0.1	12	33	21	1	0.051513672	3.4949707	-0.063964844	-0.040527344	-0.93164063	0.8828125	0.023681641	0	0	0	0	0	0	0	0	0	0.93457031	0.065429688	0.037109375	0.004150391	0.016601563	-0.016113281	0.358	34536.92	-0.233	1777.05	0.365
597	36847	36847	Category B	-0.10791016	-0.011962891	-0.93579102	0.091552734	-0.16015625	0.44775391	0	0.345	9/11/2017	9	11	2017	12:33:21	45201	0.2	12	33	21	1	0.051513672	3.4949707	-0.063720703	-0.040527344	-0.93139648	0.45483398	0.052734375	0	0	0	0	0	0	0	0	0	0.93457031	0.065429688	0.076904297	-0.043945313	0.028564453	-0.004150391	0.363	34511.04	-0.241	1839.9	0.365
598	36848	36848	Category B	-0.059814453	-0.023925781	-0.93579102	0.086669922	-0.16137695	0.45800781	0	0.332	9/11/2017	9	11	2017	12:33:21	45201	0.3	12	33	21	1	0.051513672	3.4949707	-0.063232422	-0.040527344	-0.93139648	0.46411133	0.017578125	0	0	0	0	0	0	0	0	0	0.93432617	0.065673828	0.024414063	0.003417969	0.016601563	-0.004150391	0.354	34557.84	-0.225	1707.93	0.365
599	36849	36849	Category B	-0.071777344	-0.011962891	-0.94799805	0.083496094	-0.16381836	0.45922852	0	0.365	9/11/2017	9	11	2017	12:33:21	45201	0.4	12	33	21	1	0.051513672	3.4949707	-0.062988281	-0.041015625	-0.93115234	0.69116211	0.034667969	0	0	0	0	0	0	0	0	0	0.93432617	0.065673828	0.054443359	-0.008544922	0.029052734	-0.016601563	0.321	34738.13	-0.196	1575.84	0.345
600	36850	36850	Category B	-0.095947266	-0.035888672	-0.94799805	0.083496094	-0.16381836	0.45800781	0	0.305	9/11/2017	9	11	2017	12:33:21	45201	0.5	12	33	21	1	0.051513672	3.4949707	-0.062744141	-0.040771484	-0.93139648	1.4355469	0.037109375	0	0	0	0	0	0	0	0	0	0.93432617	0.065673828	0.054443359	-0.032958984	0.004882813	-0.016357422	0.304	34836.94	-0.171	1381.84	0.332
601	36851	36851	Category B	-0.095947266	-0.035888672	-0.92382813	0.086669922	-0.16137695	0.46118164	0	0.215	9/11/2017	9	11	2017	12:33:21	45201	0.6	12	33	21	1	0.051513672	3.4949707	-0.0625	-0.040039063	-0.93164063	2.020752	0.034423828	0	0	0	0	0	0	0	0	0	0.93457031	0.065429688	0.045410156	-0.033203125	0.004150391	0.0078125	0.285	34952.81	-0.161	1373.4	0.305
602	36852	36852	Category B	-0.083984375	-0.047851563	-0.92382813	0.084472656	-0.16455078	0.45922852	0	0.262	9/11/2017	9	11	2017	12:33:21	45201	0.7	12	33	21	1	0.051513672	3.4949707	-0.0625	-0.040039063	-0.93188477	1.5405273	0.024169922	0	0	0	0	0	0	0	0	0	0.93481445	0.065185547	0.037353516	-0.021240234	-0.007568359	0.008056641	0.278	34997.08	-0.171	1550.59	0.292
603	36853	36853	Category B	-0.095947266	-0.059814453	-0.94799805	0.0859375	-0.1628418	0.44970703	0	0.233	9/11/2017	9	11	2017	12:33:21	45201	0.8	12	33	21	1	0.051513672	3.4949707	-0.0625	-0.040039063	-0.93237305	1.0959473	0.041503906	0	0	0	0	0	0	0	0	0	0.93530273	0.064697266	0.068359375	-0.033203125	-0.01953125	-0.015380859	0.25	35183.73	-0.15	1463.5	0.262
604	36854	36854	Category B	-0.035888672	-0.071777344	-0.93579102	0.086669922	-0.16625977	0.45410156	0	0.292	9/11/2017	9	11	2017	12:33:21	45201	0.9	12	33	21	1	0.051513672	3.4949707	-0.0625	-0.040283203	-0.93261719	0.90527344	0.041259766	0	0	0	0	0	0	0	0	0	0.93554688	0.064453125	0.061035156	0.026611328	-0.03125	-0.002929688	0.237	35276.2	-0.143	1460.96	0.233
605	36855	36855	Category B	-0.047851563	-0.059814453	-0.91186523	0.0859375	-0.16601563	0.4519043	0	0.194	9/11/2017	9	11	2017	12:33:22	45202	0	12	33	22	1	0.051513672	3.4949707	-0.0625	-0.040039063	-0.93310547	0.20654297	0.032470703	0	0	0	0	0	0	0	0	0	0.9362793	0.063720703	0.055664063	0.014648438	-0.01953125	0.021240234	0.221	35395.83	-0.146	1660.68	0.233
606	36856	36856	Category B	-0.071777344	-0.035888672	-0.92382813	0.084960938	-0.16479492	0.46020508	0	0.228	9/11/2017	9	11	2017	12:33:22	45202	0.1	12	33	22	1	0.051513672	3.4949707	-0.0625	-0.040039063	-0.93310547	1.2714844	0.013671875	0	0	0	0	0	0	0	0	0	0.93603516	0.063964844	0.022705078	-0.009033203	0.004150391	0.009277344	0.204	35530.88	-0.126	1471.14	0.228
607	36857	36857	Category B	-0.047851563	-0.023925781	-0.91186523	0.090087891	-0.16357422	0.45776367	0	0.119	9/11/2017	9	11	2017	12:33:22	45202	0.2	12	33	22	1	0.051513672	3.4949707	-0.062011719	-0.040039063	-0.93310547	1.3691406	0.030273438	0	0	0	0	0	0	0	0	0	0.93603516	0.063964844	0.051513672	0.014160156	0.016113281	0.021240234	0.196	35597.62	-0.111	1283.57	0.194
608	36858	36858	Category B	-0.059814453	-0.047851563	-0.89990234	0.089111328	-0.16259766	0.45776367	0	0.16	9/11/2017	9	11	2017	12:33:22	45202	0.3	12	33	22	1	0.051513672	3.4949707	-0.062011719	-0.040283203	-0.93286133	0.90356445	0.033935547	0	0	0	0	0	0	0	0	0	0.93579102	0.064208984	0.04296875	0.002197266	-0.007324219	0.032958984	0.177	35765.42	-0.088	1050.3	0.185
609	36859	36859	Category B	-0.071777344	-0.047851563	-0.89990234	0.08203125	-0.16381836	0.4519043	0	0.185	9/11/2017	9	11	2017	12:33:22	45202	0.4	12	33	22	1	0.051513672	3.4949707	-0.0625	-0.040527344	-0.93286133	0.69238281	0.034912109	0	0	0	0	0	0	0	0	0	0.93579102	0.064208984	0.049072266	-0.009033203	-0.007080078	0.032958984	0.163	35898.67	-0.057	662.89	0.185
610	36860	36860	Category B	-0.10791016	-0.047851563	-0.92382813	0.09375	-0.15576172	0.45581055	0	0.18	9/11/2017	9	11	2017	12:33:22	45202	0.5	12	33	22	1	0.051513672	3.4949707	-0.062011719	-0.040039063	-0.93212891	1.435791	0.046875	0	0	0	0	0	0	0	0	0	0.93505859	0.064941406	0.061523438	-0.045654297	-0.007568359	0.008300781	0.16	35928.42	-0.052	605.46	0.18
611	36861	36861	Category B	-0.059814453	-0.047851563	-0.93579102	0.090332031	-0.16235352	0.44970703	0	0.106	9/11/2017	9	11	2017	12:33:22	45202	0.6	12	33	22	1	0.051513672	3.4949707	-0.062255859	-0.040039063	-0.93188477	1.5307617	0.009033203	0	0	0	0	0	0	0	0	0	0.93481445	0.065185547	0.014160156	0.002441406	-0.007568359	-0.003662109	0.169	35840.47	-0.052	573.76	0.185
612	36862	36862	Category B	-0.071777344	-0.059814453	-0.94799805	0.0859375	-0.16259766	0.45507813	0	0.21	9/11/2017	9	11	2017	12:33:22	45202	0.7	12	33	22	1	0.051513672	3.4949707	-0.0625	-0.039550781	-0.93164063	0.99023438	0.027099609	0	0	0	0	0	0	0	0	0	0.93457031	0.065429688	0.045166016	-0.009033203	-0.020019531	-0.016113281	0.186	35684.2	-0.065	679.23	0.21
613	36863	36863	Category B	-0.071777344	-0.059814453	-0.92382813	0.086669922	-0.16308594	0.45922852	0	0.177	9/11/2017	9	11	2017	12:33:22	45202	0.8	12	33	22	1	0.051513672	3.4949707	-0.062988281	-0.039550781	-0.93164063	1.3781738	0.023193359	0	0	0	0	0	0	0	0	0	0.93457031	0.065429688	0.036621094	-0.008544922	-0.020019531	0.0078125	0.192	35631.81	-0.049	474.29	0.21
614	36864	36864	Category B	-0.071777344	-0.047851563	-0.92382813	0.091552734	-0.16015625	0.45483398	0	0.258	9/11/2017	9	11	2017	12:33:22	45202	0.9	12	33	22	1	0.051513672	3.4949707	-0.062988281	-0.039550781	-0.93164063	2.2683105	0.014160156	0	0	0	0	0	0	0	0	0	0.93457031	0.065429688	0.024658203	-0.008544922	-0.008056641	0.0078125	0.18	35737.98	-0.039	390.14	0.225
615	36865	36865	Category B	-0.035888672	-0.023925781	-0.92382813	0.090087891	-0.16723633	0.45703125	0	0.225	9/11/2017	9	11	2017	12:33:23	45203	0	12	33	23	1	0.051513672	3.4949707	-0.062988281	-0.039550781	-0.93139648	2.2990723	0.032226563	0	0	0	0	0	0	0	0	0	0.93432617	0.065673828	0.050537109	0.027099609	0.015625	0.007568359	0.202	35547.37	-0.078	778.84	0.225
616	36866	36866	Category B	-0.059814453	-0.023925781	-0.94799805	0.091064453	-0.15991211	0.45288086	0	0.106	9/11/2017	9	11	2017	12:33:23	45203	0.1	12	33	23	1	0.051513672	3.4949707	-0.063232422	-0.039306641	-0.93115234	2.2006836	0.022949219	0	0	0	0	0	0	0	0	0	0.93432617	0.065673828	0.035644531	0.003417969	0.015380859	-0.016601563	0.193	35623.21	-0.083	883.4	0.225
617	36867	36867	Category B	-0.035888672	-0.023925781	-0.89990234	0.087646484	-0.16381836	0.45922852	0	0.239	9/11/2017	9	11	2017	12:33:23	45203	0.2	12	33	23	1	0.051513672	3.4949707	-0.063232422	-0.039306641	-0.93115234	2.559082	0.044433594	0	0	0	0	0	0	0	0	0	0.93408203	0.065917969	0.07421875	0.02734375	0.015380859	0.03125	0.176	35774.65	-0.058	626.74	0.225
618	36868	36868	Category B	-0.023925781	-0.035888672	-0.92382813	0.084716797	-0.1652832	0.45507813	0	0.155	9/11/2017	9	11	2017	12:33:23	45203	0.3	12	33	23	1	0.051513672	3.4949707	-0.063476563	-0.0390625	-0.9309082	3.5285645	0.040283203	0	0	0	0	0	0	0	0	0	0.93383789	0.066162109	0.050048828	0.039550781	0.003173828	0.007080078	0.145	36084.34	-0.022	254.19	0.155
619	36869	36869	Category B	-0.035888672	-0.047851563	-0.92382813	0.083740234	-0.16210938	0.45776367	0	0.073	9/11/2017	9	11	2017	12:33:23	45203	0.4	12	33	23	1	0.051513672	3.4949707	-0.063720703	-0.038818359	-0.93115234	4.1943359	0.030029297	0	0	0	0	0	0	0	0	0	0.93408203	0.065917969	0.043945313	0.027832031	-0.008789063	0.007324219	0.128	36277.71	-0.036	490.46	0.128
620	36870	36870	Category B	-0.059814453	-0.035888672	-0.93579102	0.087402344	-0.16601563	0.4519043	0	0.072	9/11/2017	9	11	2017	12:33:23	45203	0.5	12	33	23	1	0.051513672	3.4949707	-0.063720703	-0.038818359	-0.9309082	3.6958008	0.006835938	0	0	0	0	0	0	0	0	0	0.93383789	0.066162109	0.01171875	0.00390625	0.002929688	-0.004638672	0.13	36253.92	-0.039	529.96	0.128
621	36871	36871	Category B	-0.047851563	-0.023925781	-0.93579102	0.086669922	-0.16308594	0.45922852	0	0.128	9/11/2017	9	11	2017	12:33:23	45203	0.6	12	33	23	1	0.051513672	3.4949707	-0.063964844	-0.038818359	-0.93115234	3.4702148	0.022460938	0	0	0	0	0	0	0	0	0	0.93408203	0.065917969	0.035644531	0.016113281	0.014892578	-0.004394531	0.097	36691.63	-0.015	240.32	0.128
622	36872	36872	Category B	-0.071777344	-0.059814453	-0.93579102	0.082519531	-0.16381836	0.45092773	0	0.114	9/11/2017	9	11	2017	12:33:23	45203	0.7	12	33	23	1	0.051513672	3.5384766	-0.063964844	-0.038330078	-0.93164063	2.8796387	0.022949219	0	0	0	0	0	0	0	0	0	0.93457031	0.065429688	0.033203125	-0.007568359	-0.021240234	-0.00390625	0.098	36676.71	-0.015	238.16	0.128
623	36873	36873	Category B	-0.047851563	-0.059814453	-0.92382813	0.088134766	-0.16601563	0.453125	0	0.042	9/11/2017	9	11	2017	12:33:23	45203	0.8	12	33	23	1	0.051513672	3.5384766	-0.063964844	-0.038574219	-0.93212891	1.1340332	0.028076172	0	0	0	0	0	0	0	0	0	0.93505859	0.064941406	0.045898438	0.016113281	-0.020996094	0.008300781	0.112	36479.74	-0.032	486.89	0.128
624	36874	36874	Category B	-0.095947266	-0.023925781	-0.95996094	0.085693359	-0.16186523	0.46020508	0	0.159	9/11/2017	9	11	2017	12:33:23	45203	0.9	12	33	23	1	0.051513672	3.5384766	-0.063720703	-0.038574219	-0.93188477	0.29101563	0.044921875	0	0	0	0	0	0	0	0	0	0.93505859	0.064941406	0.074462891	-0.031982422	0.014648438	-0.027832031	0.109	36520.2	-0.008	112.47	0.128
625	36875	36875	Category B	-0.083984375	-0.023925781	-0.93579102	0.086669922	-0.16186523	0.45898438	0	0.159	9/11/2017	9	11	2017	12:33:24	45204	0	12	33	24	1	0.051513672	3.5384766	-0.063720703	-0.038330078	-0.93164063	0.80932617	0.024902344	0	0	0	0	0	0	0	0	0	0.93457031	0.065429688	0.038330078	-0.020019531	0.014404297	-0.00390625	0.101	36632.67	0.014	-192.52	0.114
626	36876	36876	Category B	-0.035888672	-0.047851563	-0.94799805	0.08984375	-0.16577148	0.45605469	0	0.056	9/11/2017	9	11	2017	12:33:24	45204	0.1	12	33	24	1	0.051513672	3.5384766	-0.064453125	-0.038085938	-0.93139648	0.89233398	0.034179688	0	0	0	0	0	0	0	0	0	0.93432617	0.065673828	0.0546875	0.028564453	-0.009521484	-0.016357422	0.101	36632.67	0.023	-306.46	0.111
627	36877	36877	Category B	-0.023925781	-0.035888672	-0.92382813	0.088134766	-0.16186523	0.45996094	0	0.08	9/11/2017	9	11	2017	12:33:24	45204	0.2	12	33	24	1	0.051513672	3.5384766	-0.064453125	-0.037597656	-0.93164063	1.4438477	0.041259766	0	0	0	0	0	0	0	0	0	0.93457031	0.065429688	0.050292969	0.040527344	0.001708984	0.0078125	0.109	36520.2	0.036	-435.86	0.111
628	36878	36878	Category B	-0.047851563	-0.011962891	-0.93579102	0.089111328	-0.16503906	0.45288086	0	0.111	9/11/2017	9	11	2017	12:33:24	45204	0.3	12	33	24	1	0.051513672	3.5384766	-0.064453125	-0.037597656	-0.93139648	2.0158691	0.030761719	0	0	0	0	0	0	0	0	0	0.93432617	0.065673828	0.046630859	0.016601563	0.025634766	-0.004150391	0.097	36691.63	0.057	-702.33	0.097
629	36879	36879	Category B	-0.071777344	-0.011962891	-0.91186523	0.086669922	-0.16137695	0.45800781	0	0.089	9/11/2017	9	11	2017	12:33:24	45204	0.4	12	33	24	1	0.051513672	3.5384766	-0.064208984	-0.037353516	-0.9309082	1.9343262	0.032714844	0	0	0	0	0	0	0	0	0	0.93383789	0.066162109	0.052001953	-0.007324219	0.025390625	0.019042969	0.087	36848.15	0.069	-879.35	0.089
630	36880	36880	Category B	-0.083984375	-0.035888672	-0.93579102	0.088134766	-0.16357422	0.45605469	0	0.089	9/11/2017	9	11	2017	12:33:24	45204	0.5	12	33	24	1	0.051513672	3.5384766	-0.064208984	-0.036865234	-0.9309082	1.7595215	0.020263672	0	0	0	0	0	0	0	0	0	0.93383789	0.066162109	0.025634766	-0.019775391	0.000976563	-0.004638672	0.083	36914.87	0.043	-613.07	0.097
631	36881	36881	Category B	-0.083984375	-0.047851563	-0.92382813	0.084960938	-0.16601563	0.45776367	0	0.097	9/11/2017	9	11	2017	12:33:24	45204	0.6	12	33	24	1	0.051513672	3.5384766	-0.064208984	-0.037109375	-0.93139648	2.2568359	0.023681641	0	0	0	0	0	0	0	0	0	0.93432617	0.065673828	0.037841797	-0.019775391	-0.010498047	0.007568359	0.093	36752.6	0.042	-556.89	0.111
632	36882	36882	Category B	-0.059814453	-0.035888672	-0.92382813	0.089599609	-0.15380859	0.45068359	0	0.034	9/11/2017	9	11	2017	12:33:24	45204	0.7	12	33	24	1	0.051513672	3.5384766	-0.063720703	-0.037353516	-0.93115234	2.4074707	0.008544922	0	0	0	0	0	0	0	0	0	0.93408203	0.065917969	0.012939453	0.00390625	0.001464844	0.007324219	0.095	36721.85	0.038	-503.07	0.125
633	36883	36883	Category B	-0.095947266	-0.047851563	-0.93579102	0.086669922	-0.16479492	0.45776367	0	0.141	9/11/2017	9	11	2017	12:33:24	45204	0.8	12	33	24	1	0.051513672	3.5384766	-0.063476563	-0.036621094	-0.9309082	1.4538574	0.034423828	0	0	0	0	0	0	0	0	0	0.93383789	0.066162109	0.048095703	-0.032226563	-0.010986328	-0.004638672	0.106	36561.56	0.027	-342.78	0.125
634	36884	36884	Category B	-0.059814453	-0.059814453	-0.94799805	0.083496094	-0.15991211	0.45922852	0	0.125	9/11/2017	9	11	2017	12:33:24	45204	0.9	12	33	24	1	0.051513672	3.5384766	-0.063232422	-0.036376953	-0.93115234	0.50097656	0.028808594	0	0	0	0	0	0	0	0	0	0.93383789	0.066162109	0.043457031	0.003417969	-0.023193359	-0.016601563	0.095	36721.85	0.032	-432.13	0.125
635	36885	36885	Category B	-0.059814453	-0.059814453	-0.94799805	0.090820313	-0.16088867	0.45776367	0	0.15	9/11/2017	9	11	2017	12:33:25	45205	0	12	33	25	1	0.051513672	3.5384766	-0.062988281	-0.035888672	-0.93115234	0.47753906	0.029052734	0	0	0	0	0	0	0	0	0	0.93383789	0.066162109	0.043701172	0.003173828	-0.023681641	-0.016601563	0.099	36661.91	0.021	-285.91	0.141
636	36886	36886	Category B	-0.023925781	-0.035888672	-0.93579102	0.083984375	-0.16186523	0.45922852	0	0.027	9/11/2017	9	11	2017	12:33:25	45205	0.1	12	33	25	1	0.051513672	3.5384766	-0.0625	-0.035888672	-0.93115234	0.32763672	0.038818359	0	0	0	0	0	0	0	0	0	0.93408203	0.065917969	0.043212891	0.038574219	0	-0.004394531	0.125	36313.97	0.008	-95.19	0.141
637	36887	36887	Category B	-0.035888672	-0.023925781	-0.92382813	0.087646484	-0.16259766	0.45507813	0	0.121	9/11/2017	9	11	2017	12:33:25	45205	0.2	12	33	25	1	0.051513672	3.5384766	-0.0625	-0.035888672	-0.9309082	0.27490234	0.030029297	0	0	0	0	0	0	0	0	0	0.93359375	0.06640625	0.045654297	0.026611328	0.011962891	0.007080078	0.122	36350.94	-0.009	115.51	0.15
638	36888	36888	Category B	-0.059814453	-0.059814453	-0.92382813	0.08984375	-0.1628418	0.45898438	0	0.187	9/11/2017	9	11	2017	12:33:25	45205	0.3	12	33	25	1	0.051513672	3.5384766	-0.062011719	-0.035888672	-0.93041992	1.1928711	0.024658203	0	0	0	0	0	0	0	0	0	0.93334961	0.066650391	0.032714844	0.002197266	-0.023681641	0.006591797	0.129	36265.77	-0.025	323.9	0.15
639	36889	36889	Category B	-0.071777344	-0.023925781	-0.93579102	0.093261719	-0.16333008	0.453125	0	0.125	9/11/2017	9	11	2017	12:33:25	45205	0.4	12	33	25	1	0.051513672	3.5384766	-0.061767578	-0.036132813	-0.93041992	1.8146973	0.016601563	0	0	0	0	0	0	0	0	0	0.93310547	0.066894531	0.02734375	-0.009765625	0.012207031	-0.005126953	0.125	36313.97	-0.021	275.7	0.129
640	36890	36890	Category B	-0.035888672	-0.023925781	-0.94799805	0.094726563	-0.16430664	0.45922852	0	0.165	9/11/2017	9	11	2017	12:33:25	45205	0.5	12	33	25	1	0.051513672	3.5384766	-0.061767578	-0.036621094	-0.92993164	1.9492188	0.033935547	0	0	0	0	0	0	0	0	0	0.93286133	0.067138672	0.056396484	0.025878906	0.012695313	-0.017822266	0.133	36218.78	-0.012	144.65	0.129
641	36891	36891	Category B	-0.047851563	-0.047851563	-0.97192383	0.088867188	-0.1652832	0.45678711	0	0.129	9/11/2017	9	11	2017	12:33:25	45205	0.6	12	33	25	1	0.051513672	3.5384766	-0.061279297	-0.036376953	-0.9296875	2.3479004	0.045410156	0	0	0	0	0	0	0	0	0	0.93237305	0.067626953	0.066894531	0.013427734	-0.011230469	-0.041992188	0.124	36326.21	0.004	-48.5	0.129
642	36892	36892	Category B	-0.059814453	-0.059814453	-0.95996094	0.093017578	-0.16503906	0.45483398	0	0.076	9/11/2017	9	11	2017	12:33:25	45205	0.7	12	33	25	1	0.051513672	3.5384766	-0.060302734	-0.036132813	-0.92993164	3.5351563	0.037841797	0	0	0	0	0	0	0	0	0	0.93261719	0.067382813	0.053955078	0.000488281	-0.0234375	-0.029785156	0.107	36547.67	0.005	-67.93	0.125
643	36893	36893	Category B	-0.047851563	-0.059814453	-0.94799805	0.086669922	-0.16308594	0.46118164	0	0.066	9/11/2017	9	11	2017	12:33:25	45205	0.8	12	33	25	1	0.051513672	3.5384766	-0.060302734	-0.036621094	-0.92993164	4.3215332	0.031738281	0	0	0	0	0	0	0	0	0	0.93261719	0.067382813	0.053466797	0.012451172	-0.022949219	-0.017822266	0.1	36647.23	0.025	-333.26	0.129
644	36894	36894	Category B	-0.059814453	-0.023925781	-0.95996094	0.090576172	-0.16479492	0.45385742	0	0.083	9/11/2017	9	11	2017	12:33:25	45205	0.9	12	33	25	1	0.051513672	3.5384766	-0.059814453	-0.036376953	-0.92993164	3.6762695	0.032470703	0	0	0	0	0	0	0	0	0	0.93261719	0.067382813	0.042480469	0	0.012451172	-0.029785156	0.094	36737.16	0.042	-552.89	0.085
645	36895	36895	Category B	-0.047851563	-0.023925781	-0.92382813	0.086669922	-0.16186523	0.45996094	0	0.085	9/11/2017	9	11	2017	12:33:26	45206	0	12	33	26	1	0.051513672	3.5384766	-0.060058594	-0.035888672	-0.9296875	1.6179199	0.018066406	0	0	0	0	0	0	0	0	0	0.93237305	0.067626953	0.030273438	0.012207031	0.011962891	0.005859375	0.075	37056.51	0.045	-680.51	0.085
646	36896	36896	Category B	-0.047851563	-0.011962891	-0.89990234	0.091552734	-0.15917969	0.45288086	0	0.129	9/11/2017	9	11	2017	12:33:26	45206	0.1	12	33	26	1	0.051513672	3.5384766	-0.060302734	-0.035400391	-0.9296875	0.27612305	0.040039063	0	0	0	0	0	0	0	0	0	0.93237305	0.067626953	0.065917969	0.012451172	0.0234375	0.029785156	0.078	37002.02	0.025	-398.13	0.089
647	36897	36897	Category B	-0.083984375	-0.047851563	-0.92382813	0.08984375	-0.16577148	0.45288086	0	0.016	9/11/2017	9	11	2017	12:33:26	45206	0.2	12	33	26	1	0.051513672	3.5384766	-0.060302734	-0.035644531	-0.92944336	0.15429688	0.026855469	0	0	0	0	0	0	0	0	0	0.93212891	0.067871094	0.041259766	-0.0234375	-0.011962891	0.005615234	0.085	36881.19	0.002	-33.04	0.106
648	36898	36898	Category B	-0.071777344	-0.059814453	-0.93579102	0.089111328	-0.16259766	0.4609375	0	0.089	9/11/2017	9	11	2017	12:33:26	45206	0.3	12	33	26	1	0.051513672	3.5384766	-0.060546875	-0.035400391	-0.92944336	0.73876953	0.02734375	0	0	0	0	0	0	0	0	0	0.93212891	0.067871094	0.041503906	-0.010986328	-0.024169922	-0.006103516	0.089	36815.72	0.007	-109.04	0.109
649	36899	36899	Category B	-0.035888672	-0.035888672	-0.88793945	0.087646484	-0.16186523	0.45898438	0	0.109	9/11/2017	9	11	2017	12:33:26	45206	0.4	12	33	26	1	0.051513672	3.5384766	-0.060546875	-0.035400391	-0.9296875	1.2634277	0.048339844	0	0	0	0	0	0	0	0	0	0.93212891	0.067871094	0.066650391	0.024658203	-0.000244141	0.041748047	0.106	36561.56	-0.02	303.03	0.129
650	36900	36900	Category B	-0.035888672	-0.035888672	-0.92382813	0.088378906	-0.16503906	0.45605469	0	0.106	9/11/2017	9	11	2017	12:33:26	45206	0.5	12	33	26	1	0.051513672	3.5384766	-0.060302734	-0.035400391	-0.92993164	1.3464355	0.025146484	0	0	0	0	0	0	0	0	0	0.93261719	0.067382813	0.031005859	0.024414063	-0.000244141	0.006103516	0.108	36533.88	-0.015	218.72	0.109
651	36901	36901	Category B	-0.047851563	-0.023925781	-0.93579102	0.086669922	-0.16186523	0.46118164	0	0.188	9/11/2017	9	11	2017	12:33:26	45206	0.6	12	33	26	1	0.051513672	3.5384766	-0.059326172	-0.035400391	-0.93041992	0.33276367	0.017089844	0	0	0	0	0	0	0	0	0	0.93286133	0.067138672	0.028320313	0.011474609	0.011474609	-0.005126953	0.117	36414.23	0.001	-12.84	0.109
652	36902	36902	Category B	-0.071777344	-0.011962891	-0.93579102	0.088134766	-0.16455078	0.453125	0	0.14	9/11/2017	9	11	2017	12:33:26	45206	0.7	12	33	26	1	0.051513672	3.5384766	-0.059326172	-0.035400391	-0.93017578	0.54614258	0.027099609	0	0	0	0	0	0	0	0	0	0.93286133	0.067138672	0.041259766	-0.012207031	0.0234375	-0.005371094	0.121	36363.43	-0.002	25.22	0.14
653	36903	36903	Category B	-0.047851563	-0.011962891	-0.93579102	0.090087891	-0.16552734	0.45385742	0	0.074	9/11/2017	9	11	2017	12:33:26	45206	0.8	12	33	26	1	0.051513672	3.5384766	-0.059082031	-0.034912109	-0.92993164	0.022949219	0.026367188	0	0	0	0	0	0	0	0	0	0.93237305	0.067626953	0.040283203	0.011230469	0.022949219	-0.005615234	0.143	36106.1	-0.019	220.11	0.14
654	36904	36904	Category B	-0.059814453	-0.023925781	-0.93579102	0.088134766	-0.1628418	0.45678711	0	0.109	9/11/2017	9	11	2017	12:33:26	45206	0.9	12	33	26	1	0.051513672	3.5384766	-0.058837891	-0.034912109	-0.9296875	0.99438477	0.012451172	0	0	0	0	0	0	0	0	0	0.93212891	0.067871094	0.017822266	-0.000732422	0.010986328	-0.005859375	0.141	36128.12	-0.022	260.53	0.14
655	36905	36905	Category B	-0.071777344	-0.023925781	-0.94799805	0.083984375	-0.16186523	0.45678711	0	0.242	9/11/2017	9	11	2017	12:33:27	45207	0	12	33	27	1	0.051513672	3.5384766	-0.058349609	-0.034912109	-0.9296875	1.0009766	0.025146484	0	0	0	0	0	0	0	0	0	0.93212891	0.067871094	0.042724609	-0.013183594	0.010986328	-0.018066406	0.124	36326.21	-0.009	113.94	0.109
656	36906	36906	Category B	-0.071777344	-0.047851563	-0.92382813	0.092529297	-0.16552734	0.45483398	0	0.097	9/11/2017	9	11	2017	12:33:27	45207	0.1	12	33	27	1	0.051513672	3.5384766	-0.05859375	-0.03515625	-0.9296875	0.6171875	0.018798828	0	0	0	0	0	0	0	0	0	0.93212891	0.067871094	0.03125	-0.012939453	-0.012451172	0.005859375	0.11	36506.61	-0.016	230.55	0.109
657	36907	36907	Category B	-0.059814453	-0.023925781	-0.94799805	0.088378906	-0.16601563	0.45922852	0	0.084	9/11/2017	9	11	2017	12:33:27	45207	0.2	12	33	27	1	0.051513672	3.5384766	-0.058837891	-0.035400391	-0.92944336	1.2443848	0.021728516	0	0	0	0	0	0	0	0	0	0.93188477	0.068115234	0.030761719	-0.000732422	0.011474609	-0.018310547	0.118	36401.39	-0.045	692.44	0.121
658	36908	36908	Category B	-0.083984375	-0.011962891	-0.93579102	0.08984375	-0.16503906	0.453125	0	0.055	9/11/2017	9	11	2017	12:33:27	45207	0.3	12	33	27	1	0.051513672	3.5384766	-0.059326172	-0.035400391	-0.92993164	2.4475098	0.034423828	0	0	0	0	0	0	0	0	0	0.93261719	0.067382813	0.053466797	-0.024414063	0.0234375	-0.005615234	0.123	36338.53	-0.053	812.85	0.121
659	36909	36909	Category B	-0.083984375	-0.023925781	-0.92382813	0.086669922	-0.16308594	0.46118164	0	0.121	9/11/2017	9	11	2017	12:33:27	45207	0.4	12	33	27	1	0.051513672	3.5384766	-0.059814453	-0.035400391	-0.93041992	3.0427246	0.027587891	0	0	0	0	0	0	0	0	0	0.93286133	0.067138672	0.042236328	-0.023925781	0.011474609	0.006591797	0.092	36768.17	-0.021	363.81	0.097
660	36910	36910	Category B	-0.083984375	-0.047851563	-0.94799805	0.085693359	-0.16186523	0.45092773	0	0.142	9/11/2017	9	11	2017	12:33:27	45207	0.5	12	33	27	1	0.051513672	3.4804688	-0.060302734	-0.035400391	-0.93017578	2.8166504	0.031982422	0	0	0	0	0	0	0	0	0	0.93286133	0.067138672	0.053710938	-0.0234375	-0.012207031	-0.017578125	0.091	36783.88	-0.022	387.13	0.088
661	36911	36911	Category B	-0.083984375	-0.011962891	-0.93579102	0.086669922	-0.16308594	0.45800781	0	0.058	9/11/2017	9	11	2017	12:33:27	45207	0.6	12	33	27	1	0.051513672	3.4804688	-0.059814453	-0.03515625	-0.92993164	3.0788574	0.033935547	0	0	0	0	0	0	0	0	0	0.93237305	0.067626953	0.052978516	-0.023925781	0.023193359	-0.005615234	0.082	36931.95	-0.012	219.43	0.088
662	36912	36912	Category B	-0.071777344	-0.047851563	-0.94799805	0.088867188	-0.16455078	0.45996094	0	0.088	9/11/2017	9	11	2017	12:33:27	45207	0.7	12	33	27	1	0.051513672	3.4804688	-0.060058594	-0.03515625	-0.92993164	3.8503418	0.024658203	0	0	0	0	0	0	0	0	0	0.93261719	0.067382813	0.041992188	-0.011474609	-0.012451172	-0.017822266	0.083	36914.87	-0.001	17.08	0.103
663	36913	36913	Category B	-0.047851563	-0.047851563	-0.89990234	0.088623047	-0.15991211	0.4519043	0	0.028	9/11/2017	9	11	2017	12:33:27	45207	0.8	12	33	27	1	0.051513672	3.4804688	-0.059814453	-0.034667969	-0.92993164	3.7983398	0.034912109	0	0	0	0	0	0	0	0	0	0.93237305	0.067626953	0.055175781	0.011962891	-0.012939453	0.030029297	0.08	36966.63	0.028	-432.75	0.103
664	36914	36914	Category B	-0.071777344	-0.023925781	-0.91186523	0.088623047	-0.15698242	0.45288086	0	0.066	9/11/2017	9	11	2017	12:33:27	45207	0.9	12	33	27	1	0.051513672	3.4804688	-0.060302734	-0.034179688	-0.92993164	3.1086426	0.023925781	0	0	0	0	0	0	0	0	0	0.93261719	0.067382813	0.040039063	-0.011230469	0.010253906	0.018066406	0.101	36632.67	0.022	-294.14	0.103
665	36915	36915	Category B	-0.095947266	-0.011962891	-0.91186523	0.090087891	-0.16479492	0.44995117	0	0.103	9/11/2017	9	11	2017	12:33:28	45208	0	12	33	28	1	0.051513672	3.4804688	-0.059814453	-0.034179688	-0.9296875	2.4848633	0.045898438	0	0	0	0	0	0	0	0	0	0.93212891	0.067871094	0.076171875	-0.035888672	0.022216797	0.017822266	0.115	36440.15	0.015	-186.23	0.142
666	36916	36916	Category B	-0.095947266	-0.011962891	-0.92382813	0.086669922	-0.16137695	0.45922852	0	0.264	9/11/2017	9	11	2017	12:33:28	45208	0.1	12	33	28	1	0.051513672	3.4804688	-0.059814453	-0.034667969	-0.9296875	1.7861328	0.042724609	0	0	0	0	0	0	0	0	0	0.93212891	0.067871094	0.064453125	-0.035888672	0.022705078	0.005859375	0.124	36326.21	0	0	0.145
667	36917	36917	Category B	-0.071777344	-0.035888672	-0.92382813	0.084960938	-0.16259766	0.45922852	0	0.142	9/11/2017	9	11	2017	12:33:28	45208	0.2	12	33	28	1	0.051513672	3.4804688	-0.060302734	-0.034667969	-0.9296875	0.67602539	0.012695313	0	0	0	0	0	0	0	0	0	0.93212891	0.067871094	0.018310547	-0.011230469	-0.000976563	0.005859375	0.145	36084.34	-0.016	181.43	0.145
668	36918	36918	Category B	-0.047851563	-0.035888672	-0.91186523	0.085693359	-0.16186523	0.4621582	0	0.145	9/11/2017	9	11	2017	12:33:28	45208	0.3	12	33	28	1	0.051513672	3.4804688	-0.061035156	-0.034667969	-0.92944336	0.32006836	0.021972656	0	0	0	0	0	0	0	0	0	0.93212891	0.067871094	0.031982422	0.013183594	-0.000976563	0.017578125	0.154	35989.3	-0.033	374.13	0.145
669	36919	36919	Category B	-0.047851563	-0.023925781	-0.94799805	0.090820313	-0.16430664	0.4519043	0	0.151	9/11/2017	9	11	2017	12:33:28	45208	0.4	12	33	28	1	0.051513672	3.4804688	-0.061279297	-0.034912109	-0.92919922	1.1799316	0.025634766	0	0	0	0	0	0	0	0	0	0.93188477	0.068115234	0.043212891	0.013427734	0.010986328	-0.018554688	0.156	35968.8	-0.051	606.76	0.145
670	36920	36920	Category B	-0.071777344	-0.047851563	-0.93579102	0.091552734	-0.16259766	0.45483398	0	0.122	9/11/2017	9	11	2017	12:33:28	45208	0.5	12	33	28	1	0.051513672	3.4804688	-0.061035156	-0.034912109	-0.92919922	2.2460938	0.017578125	0	0	0	0	0	0	0	0	0	0.93188477	0.068115234	0.029785156	-0.010498047	-0.012695313	-0.006347656	0.126	36301.8	-0.031	420.05	0.145
671	36921	36921	Category B	-0.047851563	-0.047851563	-0.91186523	0.087646484	-0.16186523	0.45898438	0	0.112	9/11/2017	9	11	2017	12:33:28	45208	0.6	12	33	28	1	0.051513672	3.4804688	-0.060791016	-0.035400391	-0.92919922	2.9248047	0.025146484	0	0	0	0	0	0	0	0	0	0.93188477	0.068115234	0.04296875	0.012939453	-0.012207031	0.017333984	0.135	36195.71	-0.032	408.18	0.145
672	36922	36922	Category B	-0.047851563	-0.023925781	-0.93579102	0.090087891	-0.1640625	0.45166016	0	0.089	9/11/2017	9	11	2017	12:33:28	45208	0.7	12	33	28	1	0.051513672	3.4804688	-0.060546875	-0.035400391	-0.9296875	2.8522949	0.018310547	0	0	0	0	0	0	0	0	0	0.93237305	0.067626953	0.030517578	0.012695313	0.011474609	-0.005859375	0.133	36218.78	-0.022	274.35	0.151
673	36923	36923	Category B	-0.059814453	-0.035888672	-0.95996094	0.084228516	-0.16821289	0.453125	0	0.196	9/11/2017	9	11	2017	12:33:28	45208	0.8	12	33	28	1	0.051513672	3.4804688	-0.060546875	-0.035888672	-0.9296875	2.8161621	0.030029297	0	0	0	0	0	0	0	0	0	0.93237305	0.067626953	0.031005859	0.000732422	0	-0.030029297	0.133	36218.78	-0.032	413.89	0.129
674	36924	36924	Category B	-0.059814453	-0.035888672	-0.92382813	0.092285156	-0.16113281	0.45996094	0	0.129	9/11/2017	9	11	2017	12:33:28	45208	0.9	12	33	28	1	0.051513672	3.4804688	-0.060302734	-0.035644531	-0.93017578	3.3625488	0.006347656	0	0	0	0	0	0	0	0	0	0.93286133	0.067138672	0.007080078	0.000488281	0	0.006347656	0.127	36289.72	-0.017	216.89	0.129
675	36925	36925	Category B	-0.035888672	-0.035888672	-0.92382813	0.084960938	-0.16479492	0.45507813	0	0.153	9/11/2017	9	11	2017	12:33:29	45209	0	12	33	29	1	0.051513672	3.4804688	-0.060546875	-0.035400391	-0.92993164	3.5908203	0.025390625	0	0	0	0	0	0	0	0	0	0.93261719	0.067382813	0.031494141	0.024658203	-0.000244141	0.006103516	0.12	36376	-0.02	271.23	0.153
676	36926	36926	Category B	-0.047851563	-0.023925781	-0.91186523	0.086669922	-0.16186523	0.45898438	0	0.085	9/11/2017	9	11	2017	12:33:29	45209	0.1	12	33	29	1	0.051513672	3.4804688	-0.060546875	-0.034912109	-0.92944336	3.1633301	0.024414063	0	0	0	0	0	0	0	0	0	0.93212891	0.067871094	0.041503906	0.012695313	0.010986328	0.017578125	0.133	36218.78	-0.034	443.13	0.153
677	36927	36927	Category B	-0.071777344	-0.011962891	-0.91186523	0.088378906	-0.16430664	0.45385742	0	0.069	9/11/2017	9	11	2017	12:33:29	45209	0.2	12	33	29	1	0.051513672	3.4804688	-0.061279297	-0.03515625	-0.9296875	2.5585938	0.031005859	0	0	0	0	0	0	0	0	0	0.93237305	0.067626953	0.051513672	-0.010253906	0.023193359	0.017822266	0.113	36466.45	-0.008	109.11	0.129
678	36928	36928	Category B	-0.035888672	-0.035888672	-0.92382813	0.084960938	-0.16235352	0.45996094	0	0.167	9/11/2017	9	11	2017	12:33:29	45209	0.3	12	33	29	1	0.051513672	3.4804688	-0.061767578	-0.035400391	-0.9296875	2.2414551	0.026611328	0	0	0	0	0	0	0	0	0	0.93237305	0.067626953	0.032470703	0.025878906	-0.000244141	0.005859375	0.104	36589.67	0	0	0.153
679	36929	36929	Category B	-0.071777344	-0.059814453	-0.92382813	0.08984375	-0.16503906	0.453125	0	0.078	9/11/2017	9	11	2017	12:33:29	45209	0.4	12	33	29	1	0.051513672	3.4804688	-0.062011719	-0.034912109	-0.92993164	2.1481934	0.027099609	0	0	0	0	0	0	0	0	0	0.93261719	0.067382813	0.040527344	-0.009521484	-0.024658203	0.006103516	0.104	36589.67	0.006	-83.06	0.154
680	36930	36930	Category B	-0.059814453	-0.011962891	-0.92382813	0.087646484	-0.16503906	0.45507813	0	0.075	9/11/2017	9	11	2017	12:33:29	45209	0.5	12	33	29	1	0.051513672	3.4804688	-0.062011719	-0.035400391	-0.9296875	0.75073242	0.024169922	0	0	0	0	0	0	0	0	0	0.93237305	0.067626953	0.031738281	0.002197266	0.0234375	0.005859375	0.121	36363.43	-0.015	198.13	0.154
681	36931	36931	Category B	-0.023925781	-0.023925781	-0.93579102	0.092773438	-0.15673828	0.45483398	0	0.154	9/11/2017	9	11	2017	12:33:29	45209	0.6	12	33	29	1	0.051513672	3.4804688	-0.062011719	-0.035644531	-0.9296875	0.54223633	0.040283203	0	0	0	0	0	0	0	0	0	0.93261719	0.067382813	0.055908203	0.038085938	0.01171875	-0.005859375	0.128	36277.71	-0.023	297.85	0.154
682	36932	36932	Category B	-0.083984375	-0.071777344	-0.93579102	0.088134766	-0.16601563	0.45410156	0	0.185	9/11/2017	9	11	2017	12:33:29	45209	0.7	12	33	29	1	0.051513672	3.4804688	-0.062255859	-0.035400391	-0.92895508	0.65942383	0.042480469	0	0	0	0	0	0	0	0	0	0.93188477	0.068115234	0.064208984	-0.021484375	-0.036132813	-0.006591797	0.112	36479.74	0.02	-249.32	0.154
683	36933	36933	Category B	-0.059814453	-0.047851563	-0.93579102	0.088378906	-0.1652832	0.45410156	0	0.113	9/11/2017	9	11	2017	12:33:29	45209	0.8	12	33	29	1	0.051513672	3.4804688	-0.0625	-0.03515625	-0.9284668	0.47338867	0.014648438	0	0	0	0	0	0	0	0	0	0.93115234	0.068847656	0.022705078	0.002685547	-0.012451172	-0.007080078	0.125	36313.97	-0.002	24.56	0.154
684	36934	36934	Category B	-0.047851563	-0.035888672	-0.92382813	0.084960938	-0.16674805	0.45800781	0	0.068	9/11/2017	9	11	2017	12:33:29	45209	0.9	12	33	29	1	0.051513672	3.4804688	-0.063232422	-0.034912109	-0.92797852	1.0019531	0.015869141	0	0	0	0	0	0	0	0	0	0.93066406	0.069335938	0.020507813	0.015380859	-0.000732422	0.004150391	0.136	36184.27	-0.009	105.45	0.154
685	36935	36935	Category B	-0.059814453	-0.023925781	-0.91186523	0.088134766	-0.16601563	0.4519043	0	0.157	9/11/2017	9	11	2017	12:33:30	45210	0	12	33	30	1	0.051513672	3.4804688	-0.063476563	-0.035400391	-0.92724609	2.0927734	0.01953125	0	0	0	0	0	0	0	0	0	0.93017578	0.069824219	0.030761719	0.003662109	0.011474609	0.015380859	0.12	36376	0.013	-157.22	0.142
686	36936	36936	Category B	-0.083984375	-0.047851563	-0.89990234	0.084960938	-0.16479492	0.45410156	0	0.142	9/11/2017	9	11	2017	12:33:30	45210	0.1	12	33	30	1	0.051513672	3.4804688	-0.063964844	-0.03515625	-0.92749023	2.0766602	0.036132813	0	0	0	0	0	0	0	0	0	0.93041992	0.069580078	0.060058594	-0.019775391	-0.012451172	0.027587891	0.103	36603.89	0.03	-385.11	0.113
687	36937	36937	Category B	-0.059814453	-0.011962891	-0.91186523	0.090087891	-0.1640625	0.44897461	0	0.058	9/11/2017	9	11	2017	12:33:30	45210	0.2	12	33	30	1	0.051513672	3.4804688	-0.063964844	-0.035644531	-0.92797852	1.3974609	0.029052734	0	0	0	0	0	0	0	0	0	0.9309082	0.069091797	0.044189453	0.004150391	0.023681641	0.016113281	0.087	36848.15	0.05	-675.24	0.124
688	36938	36938	Category B	-0.059814453	-0.047851563	-0.91186523	0.089355469	-0.16479492	0.45166016	0	0.081	9/11/2017	9	11	2017	12:33:30	45210	0.3	12	33	30	1	0.051513672	3.4804688	-0.063232422	-0.035644531	-0.92822266	1.072998	0.020751953	0	0	0	0	0	0	0	0	0	0.93115234	0.068847656	0.032226563	0.003417969	-0.011962891	0.016357422	0.096	36706.68	0.028	-380.47	0.124
689	36939	36939	Category B	-0.047851563	-0.035888672	-0.93579102	0.085449219	-0.15625	0.45776367	0	0.016	9/11/2017	9	11	2017	12:33:30	45210	0.4	12	33	30	1	0.051513672	3.4804688	-0.063232422	-0.035644531	-0.9284668	1.5437012	0.017089844	0	0	0	0	0	0	0	0	0	0.93139648	0.068603516	0.022705078	0.015380859	0	-0.007080078	0.086	36864.59	0.034	-488.59	0.124
690	36940	36940	Category B	-0.047851563	-0.047851563	-0.94799805	0.09375	-0.16333008	0.45703125	0	0.124	9/11/2017	9	11	2017	12:33:30	45210	0.5	12	33	30	1	0.051513672	3.4804688	-0.064208984	-0.036132813	-0.92895508	0.72949219	0.02734375	0	0	0	0	0	0	0	0	0	0.93188477	0.068115234	0.046875	0.016357422	-0.011474609	-0.018798828	0.093	36752.6	0.03	-414.07	0.124
691	36941	36941	Category B	-0.059814453	-0.059814453	-0.92382813	0.089111328	-0.16430664	0.45605469	0	0.095	9/11/2017	9	11	2017	12:33:30	45210	0.6	12	33	30	1	0.051513672	3.4804688	-0.064453125	-0.036376953	-0.92895508	0.38110352	0.024169922	0	0	0	0	0	0	0	0	0	0.93188477	0.068115234	0.033447266	0.004638672	-0.023193359	0.005126953	0.118	36401.39	-0.002	25.75	0.124
692	36942	36942	Category B	-0.047851563	-0.023925781	-0.92382813	0.084960938	-0.16601563	0.46020508	0	0.188	9/11/2017	9	11	2017	12:33:30	45210	0.7	12	33	30	1	0.051513672	3.4804688	-0.064453125	-0.036865234	-0.92895508	0.93115234	0.021728516	0	0	0	0	0	0	0	0	0	0.93188477	0.068115234	0.034912109	0.016601563	0.012939453	0.005126953	0.119	36388.65	0.012	-146.52	0.124
693	36943	36943	Category B	-0.047851563	-0.047851563	-0.89990234	0.085693359	-0.16186523	0.46020508	0	0.208	9/11/2017	9	11	2017	12:33:30	45210	0.8	12	33	30	1	0.051513672	3.4804688	-0.064453125	-0.037353516	-0.92895508	0.96118164	0.034912109	0	0	0	0	0	0	0	0	0	0.93188477	0.068115234	0.056152344	0.016601563	-0.010253906	0.029052734	0.124	36326.21	0.016	-186.99	0.124
694	36944	36944	Category B	-0.023925781	-0.047851563	-0.92382813	0.083496094	-0.1628418	0.45288086	0	0.084	9/11/2017	9	11	2017	12:33:30	45210	0.9	12	33	30	1	0.051513672	3.4804688	-0.064453125	-0.037597656	-0.92895508	0.53491211	0.042236328	0	0	0	0	0	0	0	0	0	0.93188477	0.068115234	0.056152344	0.040527344	-0.010009766	0.005126953	0.119	36388.65	0.014	-169.87	0.096
695	36945	36945	Category B	-0.071777344	-0.047851563	-0.92382813	0.090820313	-0.16259766	0.45385742	0	0.047	9/11/2017	9	11	2017	12:33:31	45211	0	12	33	31	1	0.051513672	3.4804688	-0.064453125	-0.037841797	-0.92895508	1.1503906	0.013183594	0	0	0	0	0	0	0	0	0	0.93188477	0.068115234	0.022216797	-0.007080078	-0.009765625	0.005126953	0.115	36440.15	0.011	-138.35	0.096
696	36946	36946	Category B	-0.071777344	-0.035888672	-0.93579102	0.088867188	-0.16577148	0.45800781	0	0.096	9/11/2017	9	11	2017	12:33:31	45211	0.1	12	33	31	1	0.051513672	3.4804688	-0.063964844	-0.038085938	-0.92871094	0.94824219	0.010498047	0	0	0	0	0	0	0	0	0	0.93164063	0.068359375	0.016845703	-0.007568359	0.002197266	-0.006835938	0.094	36737.16	0.034	-459.45	0.084
697	36947	36947	Category B	-0.071777344	-0.023925781	-0.94799805	0.086669922	-0.16137695	0.45581055	0	0.068	9/11/2017	9	11	2017	12:33:31	45211	0.2	12	33	31	1	0.051513672	3.4804688	-0.063720703	-0.037841797	-0.92871094	0.010742188	0.024902344	0	0	0	0	0	0	0	0	0	0.93164063	0.068359375	0.041015625	-0.0078125	0.013916016	-0.019042969	0.073	37093.83	0.05	-755.3	0.077
698	36948	36948	Category B	-0.059814453	-0.047851563	-0.94799805	0.090087891	-0.16113281	0.45703125	0	0.066	9/11/2017	9	11	2017	12:33:31	45211	0.3	12	33	31	1	0.051025391	3.5545898	-0.063720703	-0.038085938	-0.9284668	0.40649414	0.021972656	0	0	0	0	0	0	0	0	0	0.93139648	0.068603516	0.032958984	0.00390625	-0.009521484	-0.019287109	0.07	37151.38	0.04	-644.77	0.068
699	36949	36949	Category B	-0.071777344	-0.035888672	-0.91186523	0.090332031	-0.15869141	0.45288086	0	0.077	9/11/2017	9	11	2017	12:33:31	45211	0.4	12	33	31	1	0.051025391	3.5545898	-0.063720703	-0.038085938	-0.9284668	0.072753906	0.018554688	0	0	0	0	0	0	0	0	0	0.93139648	0.068603516	0.027099609	-0.0078125	0.002197266	0.016601563	0.071	37131.98	0.04	-638.85	0.077
700	36950	36950	Category B	-0.035888672	-0.023925781	-0.91186523	0.088134766	-0.1628418	0.46020508	0	0.066	9/11/2017	9	11	2017	12:33:31	45211	0.5	12	33	31	1	0.051025391	3.5545898	-0.063964844	-0.038574219	-0.92871094	0.054199219	0.035888672	0	0	0	0	0	0	0	0	0	0.93164063	0.068359375	0.059814453	0.028076172	0.014648438	0.016845703	0.069	37171.01	0.027	-464.33	0.077
701	36951	36951	Category B	-0.059814453	-0.023925781	-0.94799805	0.084960938	-0.16601563	0.453125	0	0.055	9/11/2017	9	11	2017	12:33:31	45211	0.6	12	33	31	1	0.051025391	3.5545898	-0.063964844	-0.038330078	-0.92895508	0.42919922	0.024169922	0	0	0	0	0	0	0	0	0	0.93188477	0.068115234	0.037597656	0.004150391	0.014404297	-0.018798828	0.07	37151.38	0.031	-518.71	0.078
702	36952	36952	Category B	-0.059814453	-0.023925781	-0.92382813	0.084472656	-0.1628418	0.45776367	0	0.083	9/11/2017	9	11	2017	12:33:31	45211	0.7	12	33	31	1	0.051025391	3.5545898	-0.063720703	-0.038818359	-0.92895508	0.96582031	0.016113281	0	0	0	0	0	0	0	0	0	0.93188477	0.068115234	0.024169922	0.00390625	0.014892578	0.005126953	0.082	36931.95	0.022	-342.28	0.083
703	36953	36953	Category B	-0.071777344	-0.023925781	-0.93579102	0.088378906	-0.16650391	0.45507813	0	0.078	9/11/2017	9	11	2017	12:33:31	45211	0.8	12	33	31	1	0.051025391	3.5545898	-0.063476563	-0.038818359	-0.92895508	1.3928223	0.018310547	0	0	0	0	0	0	0	0	0	0.93188477	0.068115234	0.029785156	-0.008056641	0.014892578	-0.006591797	0.108	36533.88	0.01	-132.49	0.136
704	36954	36954	Category B	-0.071777344	-0.023925781	-0.92382813	0.086425781	-0.16381836	0.45996094	0	0.136	9/11/2017	9	11	2017	12:33:31	45211	0.9	12	33	31	1	0.051025391	3.5545898	-0.063720703	-0.038574219	-0.92944336	1.4760742	0.017578125	0	0	0	0	0	0	0	0	0	0.93237305	0.067626953	0.028320313	-0.0078125	0.014648438	0.005615234	0.123	36338.53	-0.002	24.9	0.136
705	36955	36955	Category B	-0.083984375	-0.047851563	-0.93579102	0.088378906	-0.16113281	0.45703125	0	0.231	9/11/2017	9	11	2017	12:33:32	45212	0	12	33	32	1	0.051025391	3.5545898	-0.063232422	-0.038574219	-0.92919922	2.1193848	0.023193359	0	0	0	0	0	0	0	0	0	0.93237305	0.067626953	0.036132813	-0.020507813	-0.009033203	-0.006347656	0.13	36253.92	-0.014	173.22	0.136
706	36956	36956	Category B	-0.071777344	-0.047851563	-0.94799805	0.088134766	-0.16455078	0.45581055	0	0.158	9/11/2017	9	11	2017	12:33:32	45212	0.1	12	33	32	1	0.051025391	3.5545898	-0.062988281	-0.038818359	-0.92944336	2.432373	0.021972656	0	0	0	0	0	0	0	0	0	0.93237305	0.067626953	0.035644531	-0.008544922	-0.008789063	-0.018310547	0.124	36326.21	0.014	-164.6	0.136
707	36957	36957	Category B	-0.083984375	-0.047851563	-0.91186523	0.086669922	-0.16186523	0.45898438	0	0.095	9/11/2017	9	11	2017	12:33:32	45212	0.2	12	33	32	1	0.051025391	3.5545898	-0.062988281	-0.039306641	-0.9296875	1.654541	0.028808594	0	0	0	0	0	0	0	0	0	0.93261719	0.067382813	0.047119141	-0.020751953	-0.008300781	0.017822266	0.129	36265.77	0.019	-213.63	0.136
708	36958	36958	Category B	-0.071777344	-0.023925781	-0.91186523	0.087646484	-0.16186523	0.45703125	0	0.051	9/11/2017	9	11	2017	12:33:32	45212	0.3	12	33	32	1	0.051025391	3.5545898	-0.0625	-0.039550781	-0.9296875	0.9987793	0.025390625	0	0	0	0	0	0	0	0	0	0.93261719	0.067382813	0.042480469	-0.009033203	0.015625	0.017822266	0.121	36363.43	0.018	-213.05	0.136
709	36959	36959	Category B	-0.035888672	-0.023925781	-0.92382813	0.08984375	-0.16503906	0.45678711	0	0.105	9/11/2017	9	11	2017	12:33:32	45212	0.4	12	33	32	1	0.051025391	3.5545898	-0.062988281	-0.039306641	-0.92993164	1.0732422	0.031738281	0	0	0	0	0	0	0	0	0	0.93286133	0.067138672	0.048583984	0.027099609	0.015380859	0.006103516	0.105	36575.56	0.033	-413.95	0.105
710	36960	36960	Category B	-0.071777344	-0.059814453	-0.93579102	0.096435547	-0.16137695	0.45166016	0	0.086	9/11/2017	9	11	2017	12:33:32	45212	0.5	12	33	32	1	0.051025391	3.5545898	-0.062988281	-0.039550781	-0.9296875	1.2983398	0.022460938	0	0	0	0	0	0	0	0	0	0.93261719	0.067382813	0.034667969	-0.008544922	-0.020019531	-0.005859375	0.095	36721.85	0.038	-503.07	0.105
711	36961	36961	Category B	-0.071777344	-0.059814453	-0.94799805	0.086425781	-0.16381836	0.4609375	0	0.136	9/11/2017	9	11	2017	12:33:32	45212	0.6	12	33	32	1	0.051025391	3.5545898	-0.062988281	-0.039794922	-0.92919922	1.1306152	0.028320313	0	0	0	0	0	0	0	0	0	0.93237305	0.067626953	0.046875	-0.008544922	-0.019775391	-0.018554688	0.103	36603.89	0.038	-475.77	0.105
712	36962	36962	Category B	-0.059814453	-0.059814453	-0.93579102	0.088134766	-0.16601563	0.45410156	0	0.099	9/11/2017	9	11	2017	12:33:32	45212	0.7	12	33	32	1	0.051025391	3.5545898	-0.063232422	-0.039550781	-0.92919922	0.97314453	0.021240234	0	0	0	0	0	0	0	0	0	0.93237305	0.067626953	0.030029297	0.003417969	-0.020019531	-0.006347656	0.111	36493.13	0.015	-191.33	0.105
713	36963	36963	Category B	-0.071777344	-0.035888672	-0.97192383	0.089111328	-0.16503906	0.45483398	0	0.143	9/11/2017	9	11	2017	12:33:32	45212	0.8	12	33	32	1	0.051025391	3.5545898	-0.063476563	-0.039550781	-0.92919922	1.0712891	0.043457031	0	0	0	0	0	0	0	0	0	0.93237305	0.067626953	0.054443359	-0.008056641	0.003662109	-0.042480469	0.101	36632.67	0.005	-71.11	0.136
714	36964	36964	Category B	-0.083984375	-0.035888672	-0.92382813	0.090087891	-0.16015625	0.45483398	0	0.097	9/11/2017	9	11	2017	12:33:32	45212	0.9	12	33	32	1	0.051025391	3.5545898	-0.063232422	-0.039550781	-0.92895508	0.76123047	0.021484375	0	0	0	0	0	0	0	0	0	0.93188477	0.068115234	0.029541016	-0.020507813	0.003662109	0.005126953	0.11	36506.61	-0.015	215.24	0.136
715	36965	36965	Category B	-0.047851563	-0.023925781	-0.91186523	0.084960938	-0.16259766	0.45800781	0	0.047	9/11/2017	9	11	2017	12:33:33	45213	0	12	33	33	1	0.051025391	3.5545898	-0.063232422	-0.039306641	-0.92944336	0.11108398	0.028076172	0	0	0	0	0	0	0	0	0	0.93237305	0.067626953	0.048828125	0.015380859	0.015380859	0.017578125	0.1	36647.23	0	0	0.099
716	36966	36966	Category B	-0.083984375	-0.059814453	-0.94799805	0.083496094	-0.16381836	0.45605469	0	0.139	9/11/2017	9	11	2017	12:33:33	45213	0.1	12	33	33	1	0.051025391	3.5545898	-0.063964844	-0.039550781	-0.92993164	0.19628906	0.033447266	0	0	0	0	0	0	0	0	0	0.93310547	0.066894531	0.057861328	-0.019775391	-0.020019531	-0.017822266	0.099	36661.91	-0.009	137.82	0.139
717	36967	36967	Category B	-0.083984375	-0.035888672	-0.93579102	0.084472656	-0.1628418	0.45996094	0	0.076	9/11/2017	9	11	2017	12:33:33	45213	0.2	12	33	33	1	0.051025391	3.5545898	-0.064208984	-0.039794922	-0.9309082	0.26147461	0.020507813	0	0	0	0	0	0	0	0	0	0.93383789	0.066162109	0.028320313	-0.01953125	0.00390625	-0.004638672	0.105	36575.56	-0.017	256.3	0.097
718	36968	36968	Category B	-0.083984375	-0.023925781	-0.93579102	0.086181641	-0.15795898	0.45385742	0	0.094	9/11/2017	9	11	2017	12:33:33	45213	0.3	12	33	33	1	0.051025391	3.5545898	-0.063720703	-0.040283203	-0.9309082	0.086914063	0.026367188	0	0	0	0	0	0	0	0	0	0.93408203	0.065917969	0.041503906	-0.020019531	0.016357422	-0.004638672	0.104	36589.67	-0.02	308.28	0.095
719	36969	36969	Category B	-0.059814453	-0.059814453	-0.92382813	0.088134766	-0.16674805	0.453125	0	0.178	9/11/2017	9	11	2017	12:33:33	45213	0.4	12	33	33	1	0.051025391	3.5545898	-0.063720703	-0.040771484	-0.93115234	0.10107422	0.020751953	0	0	0	0	0	0	0	0	0	0.93408203	0.065917969	0.030273438	0.00390625	-0.018798828	0.007324219	0.11	36506.61	-0.012	170.1	0.113
720	36970	36970	Category B	-0.035888672	-0.047851563	-0.94799805	0.09375	-0.15429688	0.45166016	0	0.095	9/11/2017	9	11	2017	12:33:33	45213	0.5	12	33	33	1	0.051025391	3.5545898	-0.063964844	-0.040283203	-0.93115234	0.30859375	0.033447266	0	0	0	0	0	0	0	0	0	0.93408203	0.065917969	0.052246094	0.028076172	-0.007324219	-0.016601563	0.106	36561.56	0.022	-283.85	0.095
721	36971	36971	Category B	-0.071777344	-0.035888672	-0.91186523	0.089111328	-0.16577148	0.45605469	0	0.08	9/11/2017	9	11	2017	12:33:33	45213	0.6	12	33	33	1	0.051025391	3.5545898	-0.063964844	-0.040771484	-0.93139648	0.71728516	0.021484375	0	0	0	0	0	0	0	0	0	0.93457031	0.065429688	0.032226563	-0.007568359	0.004882813	0.01953125	0.105	36575.56	0.003	-41.68	0.113
722	36972	36972	Category B	-0.083984375	-0.035888672	-0.91186523	0.090332031	-0.16113281	0.45776367	0	0.113	9/11/2017	9	11	2017	12:33:33	45213	0.7	12	33	33	1	0.051025391	3.5545898	-0.064453125	-0.040771484	-0.93164063	1.0209961	0.028320313	0	0	0	0	0	0	0	0	0	0.93481445	0.065185547	0.044433594	-0.019287109	0.004882813	0.019775391	0.132	36230.42	-0.029	373.47	0.123
723	36973	36973	Category B	-0.095947266	-0.035888672	-0.91186523	0.090087891	-0.16015625	0.46191406	0	0.07	9/11/2017	9	11	2017	12:33:33	45213	0.8	12	33	33	1	0.051025391	3.5545898	-0.064208984	-0.040527344	-0.93164063	0.83398438	0.037597656	0	0	0	0	0	0	0	0	0	0.93481445	0.065185547	0.056152344	-0.031494141	0.004638672	0.019775391	0.123	36338.53	-0.02	265.36	0.122
724	36974	36974	Category B	-0.083984375	-0.059814453	-0.91186523	0.088134766	-0.16479492	0.45776367	0	0.257	9/11/2017	9	11	2017	12:33:33	45213	0.9	12	33	33	1	0.051025391	3.5545898	-0.063964844	-0.040039063	-0.93164063	0.67138672	0.034179688	0	0	0	0	0	0	0	0	0	0.93481445	0.065185547	0.059326172	-0.019775391	-0.01953125	0.019775391	0.127	36289.72	-0.017	216.89	0.122
725	36975	36975	Category B	-0.083984375	-0.011962891	-0.93579102	0.093994141	-0.15991211	0.45776367	0	0.123	9/11/2017	9	11	2017	12:33:34	45214	0	12	33	34	1	0.051025391	3.5545898	-0.063964844	-0.040283203	-0.93164063	0.18505859	0.034912109	0	0	0	0	0	0	0	0	0	0.93481445	0.065185547	0.052246094	-0.019775391	0.028320313	-0.00390625	0.133	36218.78	-0.026	328.89	0.122
726	36976	36976	Category B	-0.047851563	-0.047851563	-0.93579102	0.088134766	-0.1628418	0.45678711	0	0.122	9/11/2017	9	11	2017	12:33:34	45214	0.1	12	33	34	1	0.051025391	3.5545898	-0.063720703	-0.040771484	-0.93164063	0.55493164	0.017822266	0	0	0	0	0	0	0	0	0	0.93457031	0.065429688	0.026855469	0.015869141	-0.006835938	-0.00390625	0.133	36218.78	-0.05	696.09	0.122
727	36977	36977	Category B	-0.035888672	-0.047851563	-0.94799805	0.085205078	-0.16064453	0.46118164	0	0.114	9/11/2017	9	11	2017	12:33:34	45214	0.2	12	33	34	1	0.051025391	3.5545898	-0.062988281	-0.041259766	-0.93212891	0.69287109	0.031982422	0	0	0	0	0	0	0	0	0	0.93530273	0.064697266	0.049316406	0.027099609	-0.006347656	-0.015625	0.137	36172.91	-0.044	579.69	0.123
728	36978	36978	Category B	-0.071777344	-0.059814453	-0.95996094	0.090087891	-0.16333008	0.453125	0	0.112	9/11/2017	9	11	2017	12:33:34	45214	0.3	12	33	34	1	0.051025391	3.5545898	-0.062988281	-0.041992188	-0.93237305	0.16992188	0.033691406	0	0	0	0	0	0	0	0	0	0.93530273	0.064697266	0.053710938	-0.008544922	-0.017578125	-0.02734375	0.124	36326.21	-0.001	12.32	0.122
729	36979	36979	Category B	-0.095947266	-0.071777344	-0.92382813	0.088867188	-0.16650391	0.45581055	0	0.096	9/11/2017	9	11	2017	12:33:34	45214	0.4	12	33	34	1	0.051025391	3.5545898	-0.062744141	-0.042236328	-0.93237305	0.21118164	0.044921875	0	0	0	0	0	0	0	0	0	0.93554688	0.064453125	0.071044922	-0.032958984	-0.029296875	0.008544922	0.12	36376	0.002	-25.06	0.122
730	36980	36980	Category B	-0.071777344	-0.059814453	-0.92382813	0.091552734	-0.16699219	0.45385742	0	0.179	9/11/2017	9	11	2017	12:33:34	45214	0.5	12	33	34	1	0.051025391	3.5545898	-0.062988281	-0.042480469	-0.93237305	0.4375	0.020996094	0	0	0	0	0	0	0	0	0	0.93530273	0.064697266	0.034423828	-0.008544922	-0.017089844	0.008544922	0.123	36338.53	0.002	-24.56	0.114
731	36981	36981	Category B	-0.047851563	-0.059814453	-0.92382813	0.086914063	-0.15942383	0.45996094	0	0.101	9/11/2017	9	11	2017	12:33:34	45214	0.6	12	33	34	1	0.051025391	3.5545898	-0.062988281	-0.042724609	-0.93212891	0.071533203	0.024169922	0	0	0	0	0	0	0	0	0	0.93530273	0.064697266	0.040771484	0.015136719	-0.016845703	0.008300781	0.116	36427.14	0.016	-196.72	0.138
732	36982	36982	Category B	-0.059814453	-0.047851563	-0.93579102	0.08984375	-0.16430664	0.45581055	0	0.138	9/11/2017	9	11	2017	12:33:34	45214	0.7	12	33	34	1	0.051025391	3.5545898	-0.063232422	-0.042236328	-0.93237305	0.29077148	0.007080078	0	0	0	0	0	0	0	0	0	0.93554688	0.064453125	0.012207031	0.003417969	-0.005371094	-0.003173828	0.131	36242.13	-0.01	121.3	0.145
733	36983	36983	Category B	-0.059814453	-0.035888672	-0.94799805	0.086669922	-0.16479492	0.46118164	0	0.073	9/11/2017	9	11	2017	12:33:34	45214	0.8	12	33	34	1	0.051025391	3.5545898	-0.063720703	-0.042480469	-0.93286133	1.5212402	0.016845703	0	0	0	0	0	0	0	0	0	0.93579102	0.064208984	0.025878906	0.00390625	0.006591797	-0.014892578	0.14	36139.22	-0.023	275.01	0.145
734	36984	36984	Category B	-0.047851563	-0.047851563	-0.93579102	0.08984375	-0.16577148	0.44897461	0	0.204	9/11/2017	9	11	2017	12:33:34	45214	0.9	12	33	34	1	0.051025391	3.5545898	-0.063964844	-0.042236328	-0.93310547	2.685791	0.017333984	0	0	0	0	0	0	0	0	0	0.9362793	0.063720703	0.024169922	0.016113281	-0.005371094	-0.002441406	0.133	36218.78	-0.032	413.89	0.138
735	36985	36985	Category B	-0.035888672	-0.035888672	-0.92382813	0.086181641	-0.16357422	0.45605469	0	0.145	9/11/2017	9	11	2017	12:33:35	45215	0	12	33	35	1	0.051025391	3.5545898	-0.064453125	-0.042236328	-0.93359375	2.7265625	0.031005859	0	0	0	0	0	0	0	0	0	0.93676758	0.063232422	0.044921875	0.028564453	0.006347656	0.009765625	0.126	36301.8	-0.04	562.79	0.145
736	36986	36986	Category B	-0.059814453	-0.035888672	-0.92382813	0.086425781	-0.1652832	0.45800781	0	0.137	9/11/2017	9	11	2017	12:33:35	45215	0.111	12	33	35	1	0.051025391	3.4482422	-0.064453125	-0.042236328	-0.93334961	2.1147461	0.012451172	0	0	0	0	0	0	0	0	0	0.93652344	0.063476563	0.020751953	0.004638672	0.006347656	0.009521484	0.128	36277.71	-0.036	490.46	0.145
737	36987	36987	Category B	-0.047851563	-0.035888672	-0.92382813	0.083740234	-0.16210938	0.45776367	0	0.06	9/11/2017	9	11	2017	12:33:35	45215	0.222	12	33	35	1	0.051025391	3.4482422	-0.064453125	-0.042236328	-0.93310547	1.2590332	0.020263672	0	0	0	0	0	0	0	0	0	0.9362793	0.063720703	0.032714844	0.016601563	0.006347656	0.009277344	0.123	36338.53	-0.04	576.34	0.145
738	36988	36988	Category B	-0.083984375	-0.023925781	-0.94799805	0.084472656	-0.16357422	0.45922852	0	0.149	9/11/2017	9	11	2017	12:33:35	45215	0.333	12	33	35	1	0.051025391	3.4482422	-0.064453125	-0.042236328	-0.93286133	0.2878418	0.030517578	0	0	0	0	0	0	0	0	0	0.93603516	0.063964844	0.052734375	-0.019287109	0.018310547	-0.014892578	0.11	36506.61	-0.021	309.11	0.145
739	36989	36989	Category B	-0.10791016	-0.059814453	-0.93579102	0.090087891	-0.16333008	0.45410156	0	0.045	9/11/2017	9	11	2017	12:33:35	45215	0.444	12	33	35	1	0.051025391	3.4482422	-0.064697266	-0.041748047	-0.93237305	0.59033203	0.046630859	0	0	0	0	0	0	0	0	0	0.93554688	0.064453125	0.064208984	-0.04296875	-0.017822266	-0.003173828	0.111	36493.13	-0.018	259.47	0.137
740	36990	36990	Category B	-0.083984375	-0.023925781	-0.95996094	0.092285156	-0.16333008	0.45605469	0	0.124	9/11/2017	9	11	2017	12:33:35	45215	0.555	12	33	35	1	0.051025391	3.4482422	-0.064697266	-0.041503906	-0.93286133	0.90234375	0.037353516	0	0	0	0	0	0	0	0	0	0.93603516	0.063964844	0.063720703	-0.019042969	0.017578125	-0.026855469	0.096	36706.68	0.007	-102.79	0.124
741	36991	36991	Category B	-0.059814453	-0.047851563	-0.94799805	0.086669922	-0.16186523	0.45898438	0	0.153	9/11/2017	9	11	2017	12:33:35	45215	0.666	12	33	35	1	0.051025391	3.4482422	-0.065185547	-0.041748047	-0.93286133	0.51025391	0.016845703	0	0	0	0	0	0	0	0	0	0.93603516	0.063964844	0.026367188	0.005371094	-0.005859375	-0.014892578	0.101	36632.67	0.007	-98.79	0.149
742	36992	36992	Category B	-0.059814453	-0.047851563	-0.93579102	0.090576172	-0.16113281	0.45385742	0	0.046	9/11/2017	9	11	2017	12:33:35	45215	0.777	12	33	35	1	0.051025391	3.4482422	-0.064941406	-0.041748047	-0.93286133	0.063720703	0.008300781	0	0	0	0	0	0	0	0	0	0.93603516	0.063964844	0.014160156	0.005126953	-0.005859375	-0.002685547	0.104	36589.67	-0.002	28.55	0.128
743	36993	36993	Category B	-0.059814453	-0.035888672	-0.94799805	0.087158203	-0.15869141	0.45288086	0	0.092	9/11/2017	9	11	2017	12:33:35	45215	0.888	12	33	35	1	0.051025391	3.4482422	-0.065185547	-0.042480469	-0.93286133	0.13745117	0.017089844	0	0	0	0	0	0	0	0	0	0.93603516	0.063964844	0.027099609	0.005371094	0.006591797	-0.014892578	0.118	36401.39	-0.002	25.75	0.143
744	36994	36994	Category B	-0.047851563	-0.011962891	-0.89990234	0.093017578	-0.16333008	0.45581055	0	0.166	9/11/2017	9	11	2017	12:33:36	45216	0	12	33	36	1	0.051025391	3.4482422	-0.065185547	-0.04296875	-0.93286133	0.70874023	0.048583984	0	0	0	0	0	0	0	0	0	0.93603516	0.063964844	0.081542969	0.017333984	0.031005859	0.032958984	0.121	36363.43	-0.007	89.83	0.143
745	36995	36995	Category B	-0.071777344	-0.047851563	-0.92382813	0.088378906	-0.16430664	0.45483398	0	0.128	9/11/2017	9	11	2017	12:33:36	45216	0.1	12	33	36	1	0.051025391	3.4482422	-0.065185547	-0.043212891	-0.93286133	0.98071289	0.011962891	0	0	0	0	0	0	0	0	0	0.9362793	0.063720703	0.020019531	-0.006347656	-0.004394531	0.009033203	0.116	36427.14	0.015	-185.01	0.143
746	36996	36996	Category B	-0.083984375	-0.035888672	-0.93579102	0.087646484	-0.16186523	0.45996094	0	0.143	9/11/2017	9	11	2017	12:33:36	45216	0.2	12	33	36	1	0.051025391	3.4482422	-0.064941406	-0.043212891	-0.93261719	0.82299805	0.020507813	0	0	0	0	0	0	0	0	0	0.93579102	0.064208984	0.029541016	-0.018798828	0.007324219	-0.002929688	0.138	36161.61	-0.009	104.16	0.148
747	36997	36997	Category B	-0.047851563	-0.059814453	-0.92382813	0.091064453	-0.15869141	0.45678711	0	0.123	9/11/2017	9	11	2017	12:33:36	45216	0.3	12	33	36	1	0.051025391	3.4482422	-0.064941406	-0.043945313	-0.93237305	0.18554688	0.024658203	0	0	0	0	0	0	0	0	0	0.93579102	0.064208984	0.041503906	0.017089844	-0.015625	0.008544922	0.148	36052.14	-0.011	120.77	0.148
748	36998	36998	Category B	-0.071777344	-0.011962891	-0.93579102	0.084960938	-0.16357422	0.45996094	0	0.18	9/11/2017	9	11	2017	12:33:36	45216	0.4	12	33	36	1	0.051025391	3.4482422	-0.064453125	-0.043701172	-0.93237305	0.044677734	0.032714844	0	0	0	0	0	0	0	0	0	0.93579102	0.064208984	0.041992188	-0.007080078	0.031738281	-0.003173828	0.139	36150.38	-0.019	225.62	0.143
749	36999	36999	Category B	-0.059814453	-0.059814453	-0.92382813	0.084960938	-0.16137695	0.46118164	0	0.148	9/11/2017	9	11	2017	12:33:36	45216	0.5	12	33	36	1	0.051025391	3.4482422	-0.063964844	-0.043945313	-0.93286133	0.25976563	0.018554688	0	0	0	0	0	0	0	0	0	0.93603516	0.063964844	0.029052734	0.004150391	-0.015625	0.009033203	0.138	36161.61	-0.028	345	0.143
750	37000	37000	Category B	-0.071777344	-0.059814453	-0.91186523	0.087646484	-0.1628418	0.453125	0	0.117	9/11/2017	9	11	2017	12:33:36	45216	0.6	12	33	36	1	0.051025391	3.4482422	-0.064208984	-0.044189453	-0.93286133	0.83813477	0.027099609	0	0	0	0	0	0	0	0	0	0.9362793	0.063720703	0.043945313	-0.007324219	-0.015380859	0.020996094	0.133	36218.78	-0.01	119.75	0.148
751	37001	37001	Category B	-0.059814453	-0.023925781	-0.91186523	0.086669922	-0.16308594	0.45922852	0	0.117	9/11/2017	9	11	2017	12:33:36	45216	0.7	12	33	36	1	0.051025391	3.4482422	-0.063964844	-0.043945313	-0.93286133	1.0280762	0.029296875	0	0	0	0	0	0	0	0	0	0.93603516	0.063964844	0.045410156	0.004150391	0.020019531	0.020996094	0.141	36128.12	-0.019	222.82	0.148
752	37002	37002	Category B	-0.071777344	-0.035888672	-0.93579102	0.087646484	-0.16186523	0.45800781	0	0.118	9/11/2017	9	11	2017	12:33:36	45216	0.8	12	33	36	1	0.051025391	3.4482422	-0.063964844	-0.043212891	-0.93261719	0.81616211	0.010986328	0	0	0	0	0	0	0	0	0	0.93579102	0.064208984	0.018066406	-0.007568359	0.007324219	-0.002929688	0.126	36301.8	-0.009	112.43	0.118
753	37003	37003	Category B	-0.047851563	-0.035888672	-0.93579102	0.084228516	-0.16381836	0.46020508	0	0.169	9/11/2017	9	11	2017	12:33:36	45216	0.9	12	33	36	1	0.051025391	3.4482422	-0.063720703	-0.04296875	-0.93261719	0.17797852	0.017822266	0	0	0	0	0	0	0	0	0	0.93579102	0.064208984	0.026123047	0.015869141	0.007080078	-0.002929688	0.106	36561.56	0.007	-95.11	0.117
754	37004	37004	Category B	-0.059814453	-0.011962891	-0.95996094	0.082763672	-0.16210938	0.45092773	0	0.09	9/11/2017	9	11	2017	12:33:37	45217	0	12	33	37	1	0.051025391	3.4482422	-0.063476563	-0.042724609	-0.93212891	0.64111328	0.041503906	0	0	0	0	0	0	0	0	0	0.93530273	0.064697266	0.062255859	0.003662109	0.030761719	-0.027587891	0.095	36721.85	0.037	-491.43	0.118
755	37005	37005	Category B	-0.083984375	-0.047851563	-0.97192383	0.089111328	-0.15942383	0.45483398	0	0.025	9/11/2017	9	11	2017	12:33:37	45217	0.09	12	33	37	1	0.051025391	3.4482422	-0.063232422	-0.042480469	-0.93237305	0.23046875	0.044677734	0	0	0	0	0	0	0	0	0	0.93554688	0.064453125	0.064941406	-0.020507813	-0.005126953	-0.039306641	0.1	36647.23	0.033	-428.45	0.118
756	37006	37006	Category B	-0.071777344	-0.047851563	-0.97192383	0.088378906	-0.16430664	0.45483398	0	0.056	9/11/2017	9	11	2017	12:33:37	45217	0.181	12	33	37	1	0.051025391	3.4482422	-0.063232422	-0.042480469	-0.93286133	0.20581055	0.040039063	0	0	0	0	0	0	0	0	0	0.93603516	0.063964844	0.052490234	-0.008300781	-0.005371094	-0.038818359	0.09	36799.73	0.03	-423.73	0.144
757	37007	37007	Category B	-0.023925781	-0.059814453	-0.92382813	0.0859375	-0.1652832	0.46020508	0	0.144	9/11/2017	9	11	2017	12:33:37	45217	0.272	12	33	37	1	0.051025391	3.4482422	-0.063232422	-0.041992188	-0.93237305	0.24975586	0.043945313	0	0	0	0	0	0	0	0	0	0.93530273	0.064697266	0.065673828	0.039306641	-0.017578125	0.008544922	0.088	36831.86	0.015	-227.97	0.09
758	37008	37008	Category B	-0.047851563	-0.059814453	-0.93579102	0.093017578	-0.16430664	0.45483398	0	0.059	9/11/2017	9	11	2017	12:33:37	45217	0.363	12	33	37	1	0.051025391	3.4482422	-0.062988281	-0.041748047	-0.93188477	0.42651367	0.023681641	0	0	0	0	0	0	0	0	0	0.93505859	0.064941406	0.036865234	0.015136719	-0.017822266	-0.003662109	0.084	36897.95	0.01	-160.79	0.107
759	37009	37009	Category B	-0.083984375	-0.035888672	-0.92382813	0.089355469	-0.16015625	0.4609375	0	0.156	9/11/2017	9	11	2017	12:33:37	45217	0.454	12	33	37	1	0.051025391	3.4482422	-0.062988281	-0.041259766	-0.93188477	0.97753906	0.023193359	0	0	0	0	0	0	0	0	0	0.93505859	0.064941406	0.034667969	-0.020751953	0.005371094	0.008056641	0.098	36676.71	0.004	-58.49	0.144
760	37010	37010	Category B	-0.059814453	-0.047851563	-0.94799805	0.087646484	-0.1628418	0.45776367	0	0.068	9/11/2017	9	11	2017	12:33:37	45217	0.545	12	33	37	1	0.051025391	3.4482422	-0.062988281	-0.041015625	-0.93212891	0.99121094	0.017333984	0	0	0	0	0	0	0	0	0	0.93505859	0.064941406	0.025390625	0.003173828	-0.006591797	-0.015625	0.128	36277.71	-0.03	399	0.144
761	37011	37011	Category B	-0.059814453	-0.023925781	-0.95996094	0.088378906	-0.16650391	0.45507813	0	0.107	9/11/2017	9	11	2017	12:33:37	45217	0.636	12	33	37	1	0.051025391	3.4482422	-0.062988281	-0.041015625	-0.93188477	0.78759766	0.032958984	0	0	0	0	0	0	0	0	0	0.93481445	0.065185547	0.048339844	0.003173828	0.017089844	-0.027832031	0.108	36533.88	-0.012	172.8	0.107
762	37012	37012	Category B	-0.071777344	-0.047851563	-0.93579102	0.084472656	-0.1652832	0.453125	0	0.237	9/11/2017	9	11	2017	12:33:37	45217	0.727	12	33	37	1	0.051025391	3.4482422	-0.062744141	-0.041015625	-0.93164063	0.48388672	0.01171875	0	0	0	0	0	0	0	0	0	0.93481445	0.065185547	0.01953125	-0.008789063	-0.006591797	-0.00390625	0.103	36603.89	-0.001	14.33	0.156
763	37013	37013	Category B	-0.047851563	0	-0.93579102	0.088623047	-0.15795898	0.45385742	0	0.026	9/11/2017	9	11	2017	12:33:37	45217	0.818	12	33	37	1	0.051025391	3.4482422	-0.0625	-0.041503906	-0.93188477	1.0192871	0.044189453	0	0	0	0	0	0	0	0	0	0.93481445	0.065185547	0.060058594	0.014648438	0.041503906	-0.003662109	0.103	36603.89	0.005	-70.01	0.107
764	37014	37014	Category B	-0.047851563	-0.071777344	-0.92382813	0.087890625	-0.16723633	0.45678711	0	0.026	9/11/2017	9	11	2017	12:33:37	45217	0.909	12	33	37	1	0.051025391	3.4482422	-0.062011719	-0.041503906	-0.93212891	1.8515625	0.034179688	0	0	0	0	0	0	0	0	0	0.93505859	0.064941406	0.052734375	0.014160156	-0.030029297	0.008300781	0.11	36506.61	0.003	-40.16	0.107
765	37015	37015	Category B	-0.023925781	-0.047851563	-0.89990234	0.082519531	-0.16308594	0.45507813	0	0.158	9/11/2017	9	11	2017	12:33:38	45218	0	12	33	38	1	0.051025391	3.4482422	-0.062255859	-0.041503906	-0.93286133	1.4052734	0.051025391	0	0	0	0	0	0	0	0	0	0.93579102	0.064208984	0.077392578	0.038330078	-0.006103516	0.032958984	0.107	36547.67	0.009	-120.53	0.107
766	37016	37016	Category B	-0.023925781	-0.083984375	-0.94799805	0.086914063	-0.16455078	0.45703125	0	0.107	9/11/2017	9	11	2017	12:33:38	45218	0.111	12	33	38	1	0.051025391	3.4482422	-0.0625	-0.041748047	-0.93310547	0.8293457	0.058837891	0	0	0	0	0	0	0	0	0	0.93603516	0.063964844	0.095458984	0.038574219	-0.041992188	-0.014648438	0.083	36914.87	0.022	-339.31	0.094
767	37017	37017	Category B	-0.059814453	-0.083984375	-0.92382813	0.087890625	-0.16357422	0.45385742	0	0.088	9/11/2017	9	11	2017	12:33:38	45218	0.222	12	33	38	1	0.051025391	3.4482422	-0.0625	-0.041503906	-0.93310547	0.75976563	0.043212891	0	0	0	0	0	0	0	0	0	0.93603516	0.063964844	0.054443359	0.002685547	-0.042236328	0.009277344	0.093	36752.6	0.012	-177.04	0.107
768	37018	37018	Category B	-0.047851563	-0.071777344	-0.92382813	0.0859375	-0.16357422	0.45800781	0	0.094	9/11/2017	9	11	2017	12:33:38	45218	0.333	12	33	38	1	0.051025391	3.4482422	-0.062988281	-0.041259766	-0.93310547	0.84765625	0.03515625	0	0	0	0	0	0	0	0	0	0.9362793	0.063720703	0.054931641	0.015136719	-0.030273438	0.009277344	0.123	36338.53	-0.027	368.15	0.156
769	37019	37019	Category B	-0.059814453	-0.047851563	-0.92382813	0.084472656	-0.16137695	0.45410156	0	0.086	9/11/2017	9	11	2017	12:33:38	45218	0.444	12	33	38	1	0.051025391	3.4482422	-0.063232422	-0.041015625	-0.93310547	0.15307617	0.011962891	0	0	0	0	0	0	0	0	0	0.9362793	0.063720703	0.01953125	0.003417969	-0.006591797	0.009277344	0.122	36350.94	-0.022	296.29	0.125
770	37020	37020	Category B	-0.059814453	-0.059814453	-0.93579102	0.084228516	-0.16699219	0.45410156	0	0.206	9/11/2017	9	11	2017	12:33:38	45218	0.555	12	33	38	1	0.051025391	3.4482422	-0.062744141	-0.040527344	-0.93359375	1.2402344	0.019287109	0	0	0	0	0	0	0	0	0	0.93652344	0.063476563	0.024169922	0.002929688	-0.019042969	-0.001953125	0.125	36313.97	-0.012	152.48	0.125
771	37021	37021	Category B	-0.071777344	-0.023925781	-0.94799805	0.089355469	-0.15917969	0.46020508	0	0.156	9/11/2017	9	11	2017	12:33:38	45218	0.666	12	33	38	1	0.051025391	3.4482422	-0.0625	-0.040527344	-0.93383789	1.8225098	0.0234375	0	0	0	0	0	0	0	0	0	0.93701172	0.062988281	0.039550781	-0.009033203	0.016601563	-0.013916016	0.132	36230.42	-0.043	585.3	0.125
772	37022	37022	Category B	-0.095947266	-0.047851563	-0.94799805	0.088134766	-0.1628418	0.45581055	0	0.125	9/11/2017	9	11	2017	12:33:38	45218	0.777	12	33	38	1	0.051025391	3.4482422	-0.0625	-0.040039063	-0.93359375	1.7155762	0.036865234	0	0	0	0	0	0	0	0	0	0.93652344	0.063476563	0.055175781	-0.033203125	-0.007568359	-0.014160156	0.121	36363.43	-0.017	226.24	0.125
773	37023	37023	Category B	-0.071777344	-0.035888672	-0.93579102	0.083496094	-0.16381836	0.4609375	0	0.125	9/11/2017	9	11	2017	12:33:38	45218	0.888	12	33	38	1	0.051025391	3.4482422	-0.062988281	-0.039794922	-0.93334961	2.1796875	0.009765625	0	0	0	0	0	0	0	0	0	0.9362793	0.063720703	0.015136719	-0.008544922	0.00390625	-0.002197266	0.117	36414.23	0.001	-12.84	0.125
774	37024	37024	Category B	-0.059814453	-0.047851563	-0.94799805	0.087890625	-0.15795898	0.45581055	0	0.03	9/11/2017	9	11	2017	12:33:39	45219	0	12	33	39	1	0.051757813	3.5304199	-0.062988281	-0.039550781	-0.93310547	3.1765137	0.017089844	0	0	0	0	0	0	0	0	0	0.93603516	0.063964844	0.026123047	0.003173828	-0.008056641	-0.014648438	0.101	36632.67	0.032	-413.89	0.125
775	37025	37025	Category B	-0.059814453	-0.035888672	-0.91186523	0.089355469	-0.16357422	0.45385742	0	0.061	9/11/2017	9	11	2017	12:33:39	45219	0.1	12	33	39	1	0.051757813	3.5304199	-0.063476563	-0.039794922	-0.93286133	3.4707031	0.021728516	0	0	0	0	0	0	0	0	0	0.93603516	0.063964844	0.028808594	0.003662109	0.00390625	0.020996094	0.086	36864.59	0.046	-634.17	0.125
776	37026	37026	Category B	-0.083984375	-0.047851563	-0.92382813	0.084960938	-0.16845703	0.453125	0	0.111	9/11/2017	9	11	2017	12:33:39	45219	0.2	12	33	39	1	0.051757813	3.5304199	-0.063476563	-0.039794922	-0.93310547	2.9663086	0.023681641	0	0	0	0	0	0	0	0	0	0.93603516	0.063964844	0.037597656	-0.020263672	-0.0078125	0.009277344	0.092	36768.17	0.036	-490.46	0.111
777	37027	37027	Category B	-0.071777344	-0.023925781	-0.92382813	0.090820313	-0.16088867	0.45092773	0	0.065	9/11/2017	9	11	2017	12:33:39	45219	0.3	12	33	39	1	0.051757813	3.5304199	-0.063720703	-0.039550781	-0.93310547	2.237793	0.020019531	0	0	0	0	0	0	0	0	0	0.9362793	0.063720703	0.033203125	-0.0078125	0.015625	0.009277344	0.083	36914.87	0.071	-925.57	0.073
778	37028	37028	Category B	-0.071777344	0	-0.91186523	0.083496094	-0.16064453	0.4609375	0	0.163	9/11/2017	9	11	2017	12:33:39	45219	0.4	12	33	39	1	0.051757813	3.5304199	-0.063720703	-0.039550781	-0.93310547	1.8833008	0.045654297	0	0	0	0	0	0	0	0	0	0.93603516	0.063964844	0.068603516	-0.0078125	0.039550781	0.021240234	0.089	36815.72	0.054	-709.62	0.085
779	37029	37029	Category B	-0.071777344	-0.023925781	-0.94799805	0.083496094	-0.16381836	0.45996094	0	0.073	9/11/2017	9	11	2017	12:33:39	45219	0.5	12	33	39	1	0.051757813	3.5304199	-0.063720703	-0.039550781	-0.93286133	1.3388672	0.023193359	0	0	0	0	0	0	0	0	0	0.93603516	0.063964844	0.038818359	-0.0078125	0.015625	-0.014892578	0.093	36752.6	0.026	-363.95	0.111
780	37030	37030	Category B	-0.071777344	-0.035888672	-0.91186523	0.083496094	-0.1628418	0.46020508	0	0.062	9/11/2017	9	11	2017	12:33:39	45219	0.6	12	33	39	1	0.051757813	3.5304199	-0.062988281	-0.039550781	-0.93286133	0.013671875	0.022949219	0	0	0	0	0	0	0	0	0	0.93579102	0.064208984	0.033447266	-0.008544922	0.003662109	0.020996094	0.103	36603.89	0.01	-137.44	0.092
781	37031	37031	Category B	-0.047851563	-0.023925781	-0.93579102	0.091308594	-0.16723633	0.45605469	0	0.085	9/11/2017	9	11	2017	12:33:39	45219	0.7	12	33	39	1	0.051757813	3.5304199	-0.0625	-0.039550781	-0.93237305	0.42114258	0.021728516	0	0	0	0	0	0	0	0	0	0.93530273	0.064697266	0.033691406	0.014648438	0.015625	-0.003173828	0.108	36533.88	-0.009	128.03	0.131
782	37032	37032	Category B	-0.071777344	-0.083984375	-0.93579102	0.088134766	-0.16455078	0.4519043	0	0.173	9/11/2017	9	11	2017	12:33:39	45219	0.8	12	33	39	1	0.051757813	3.5304199	-0.062255859	-0.039550781	-0.93261719	0.15234375	0.045410156	0	0	0	0	0	0	0	0	0	0.93554688	0.064453125	0.056640625	-0.009277344	-0.044189453	-0.002929688	0.102	36618.22	-0.01	149.95	0.131
783	37033	37033	Category B	-0.083984375	-0.059814453	-0.92382813	0.084960938	-0.15869141	0.45581055	0	0.092	9/11/2017	9	11	2017	12:33:39	45219	0.9	12	33	39	1	0.051757813	3.5304199	-0.062255859	-0.039306641	-0.93261719	0.15673828	0.030761719	0	0	0	0	0	0	0	0	0	0.93554688	0.064453125	0.05078125	-0.021484375	-0.020263672	0.008789063	0.116	36427.14	-0.027	388.58	0.131
784	37034	37034	Category B	-0.059814453	-0.047851563	-0.93579102	0.084960938	-0.16357422	0.453125	0	0.131	9/11/2017	9	11	2017	12:33:40	45220	0	12	33	40	1	0.051757813	3.5304199	-0.061767578	-0.039306641	-0.93237305	0.28344727	0.009277344	0	0	0	0	0	0	0	0	0	0.93530273	0.064697266	0.013671875	0.001953125	-0.008300781	-0.003173828	0.114	36453.26	-0.029	427.93	0.158
785	37035	37035	Category B	-0.059814453	-0.047851563	-0.91186523	0.088134766	-0.16186523	0.45776367	0	0.158	9/11/2017	9	11	2017	12:33:40	45220	0.1	12	33	40	1	0.051757813	3.5304199	-0.061767578	-0.039550781	-0.93310547	0.30810547	0.022705078	0	0	0	0	0	0	0	0	0	0.93603516	0.063964844	0.03125	0.001953125	-0.008056641	0.021240234	0.131	36242.13	-0.038	510.47	0.158
786	37036	37036	Category B	-0.071777344	-0.095947266	-0.93579102	0.085205078	-0.16064453	0.45678711	0	0.046	9/11/2017	9	11	2017	12:33:40	45220	0.2	12	33	40	1	0.051757813	3.5304199	-0.061523438	-0.0390625	-0.93310547	0.35009766	0.057617188	0	0	0	0	0	0	0	0	0	0.93579102	0.064208984	0.069335938	-0.010009766	-0.056640625	-0.002441406	0.129	36265.77	-0.021	268.11	0.158
787	37037	37037	Category B	-0.059814453	-0.035888672	-0.91186523	0.090576172	-0.16479492	0.45483398	0	0.191	9/11/2017	9	11	2017	12:33:40	45220	0.3	12	33	40	1	0.051757813	3.5304199	-0.061035156	-0.0390625	-0.93334961	1.0107422	0.021728516	0	0	0	0	0	0	0	0	0	0.9362793	0.063720703	0.026123047	0.001220703	0.003173828	0.021484375	0.137	36172.91	-0.001	11.36	0.158
788	37038	37038	Category B	-0.035888672	-0.047851563	-0.94799805	0.090576172	-0.16162109	0.45483398	0	0.158	9/11/2017	9	11	2017	12:33:40	45220	0.4	12	33	40	1	0.051757813	3.5304199	-0.061279297	-0.038818359	-0.93359375	1.730957	0.030517578	0	0	0	0	0	0	0	0	0	0.93652344	0.063476563	0.048583984	0.025390625	-0.008789063	-0.014160156	0.12	36376	0.022	-258.92	0.158
789	37039	37039	Category B	-0.047851563	-0.035888672	-0.92382813	0.088378906	-0.16430664	0.45483398	0	0.143	9/11/2017	9	11	2017	12:33:40	45220	0.5	12	33	40	1	0.051757813	3.5304199	-0.061279297	-0.039550781	-0.93383789	1.9431152	0.017333984	0	0	0	0	0	0	0	0	0	0.93676758	0.063232422	0.02734375	0.013427734	0.003662109	0.010009766	0.11	36506.61	0.008	-105.22	0.143
790	37040	37040	Category B	-0.059814453	-0.035888672	-0.93579102	0.088134766	-0.16357422	0.45898438	0	0.027	9/11/2017	9	11	2017	12:33:40	45220	0.6	12	33	40	1	0.051757813	3.5304199	-0.061279297	-0.039306641	-0.93383789	2.434082	0.004150391	0	0	0	0	0	0	0	0	0	0.93652344	0.063476563	0.006835938	0.001464844	0.003417969	-0.001708984	0.123	36338.53	0	0	0.158
791	37041	37041	Category B	-0.059814453	-0.011962891	-0.92382813	0.092529297	-0.15771484	0.45288086	0	0.1	9/11/2017	9	11	2017	12:33:40	45220	0.7	12	33	40	1	0.051757813	3.5304199	-0.061523438	-0.0390625	-0.93359375	3.3796387	0.028808594	0	0	0	0	0	0	0	0	0	0.93652344	0.063476563	0.038818359	0.001708984	0.027099609	0.009765625	0.122	36350.94	0.001	-12.41	0.143
792	37042	37042	Category B	-0.047851563	-0.035888672	-0.93579102	0.088134766	-0.16601563	0.453125	0	0.121	9/11/2017	9	11	2017	12:33:40	45220	0.8	12	33	40	1	0.051757813	3.5304199	-0.061767578	-0.039306641	-0.93359375	3.5759277	0.014648438	0	0	0	0	0	0	0	0	0	0.93652344	0.063476563	0.01953125	0.013916016	0.003417969	-0.001953125	0.117	36414.23	-0.01	133.44	0.126
793	37043	37043	Category B	-0.047851563	-0.023925781	-0.93579102	0.088134766	-0.16455078	0.4519043	0	0.187	9/11/2017	9	11	2017	12:33:40	45220	0.9	12	33	40	1	0.051757813	3.5304199	-0.062011719	-0.039306641	-0.93359375	3.3901367	0.020996094	0	0	0	0	0	0	0	0	0	0.93652344	0.063476563	0.031494141	0.014160156	0.015380859	-0.001953125	0.113	36466.45	-0.01	137.44	0.126
794	37044	37044	Category B	-0.071777344	-0.011962891	-0.94799805	0.083496094	-0.16064453	0.45898438	0	0.126	9/11/2017	9	11	2017	12:33:41	45221	0	12	33	41	1	0.051757813	3.5304199	-0.061767578	-0.039306641	-0.93383789	3.4660645	0.032226563	0	0	0	0	0	0	0	0	0	0.93676758	0.063232422	0.051269531	-0.009765625	0.02734375	-0.013916016	0.132	36230.42	-0.032	416.81	0.126
795	37045	37045	Category B	-0.047851563	-0.011962891	-0.94799805	0.09375	-0.1640625	0.45483398	0	0.121	9/11/2017	9	11	2017	12:33:41	45221	0.1	12	33	41	1	0.051757813	3.5304199	-0.061523438	-0.039550781	-0.93383789	3.3395996	0.033935547	0	0	0	0	0	0	0	0	0	0.93676758	0.063232422	0.055419922	0.013671875	0.027587891	-0.013916016	0.133	36218.78	-0.017	208.36	0.126
796	37046	37046	Category B	-0.071777344	-0.023925781	-0.89990234	0.090332031	-0.15991211	0.45166016	0	0.14	9/11/2017	9	11	2017	12:33:41	45221	0.2	12	33	41	1	0.051757813	3.5304199	-0.061279297	-0.039794922	-0.93383789	2.4936523	0.038818359	0	0	0	0	0	0	0	0	0	0.93676758	0.063232422	0.060302734	-0.010253906	0.015869141	0.033935547	0.12	36376	-0.01	130.61	0.126
797	37047	37047	Category B	-0.071777344	-0.023925781	-0.91186523	0.086914063	-0.16455078	0.45581055	0	0.104	9/11/2017	9	11	2017	12:33:41	45221	0.3	12	33	41	1	0.051757813	3.5304199	-0.061035156	-0.039550781	-0.93359375	1.027832	0.028808594	0	0	0	0	0	0	0	0	0	0.9362793	0.063720703	0.048095703	-0.010498047	0.015625	0.021728516	0.103	36603.89	0.012	-163.74	0.121
798	37048	37048	Category B	-0.071777344	0.011962891	-0.93579102	0.084960938	-0.16235352	0.45996094	0	0.047	9/11/2017	9	11	2017	12:33:41	45221	0.4	12	33	41	1	0.051757813	3.5304199	-0.061767578	-0.0390625	-0.93359375	0.44360352	0.052001953	0	0	0	0	0	0	0	0	0	0.93652344	0.063476563	0.062988281	-0.009765625	0.051025391	-0.001953125	0.094	36737.16	0.052	-663.61	0.121
799	37049	37049	Category B	-0.059814453	-0.035888672	-0.93579102	0.087646484	-0.16357422	0.45605469	0	0.085	9/11/2017	9	11	2017	12:33:41	45221	0.5	12	33	41	1	0.051757813	3.5304199	-0.061767578	-0.038330078	-0.93383789	0.1105957	0.003662109	0	0	0	0	0	0	0	0	0	0.93652344	0.063476563	0.006347656	0.001953125	0.002441406	-0.001708984	0.102	36618.22	0.026	-340.51	0.115
800	37050	37050	Category B	-0.035888672	-0.047851563	-0.92382813	0.087646484	-0.16430664	0.45605469	0	0.072	9/11/2017	9	11	2017	12:33:41	45221	0.6	12	33	41	1	0.051757813	3.5304199	-0.061279297	-0.038085938	-0.93359375	1.098877	0.029052734	0	0	0	0	0	0	0	0	0	0.93652344	0.063476563	0.044921875	0.025390625	-0.009521484	0.009765625	0.098	36676.71	0.016	-223.45	0.104
801	37051	37051	Category B	-0.059814453	-0.035888672	-0.89990234	0.087646484	-0.16186523	0.45703125	0	0.166	9/11/2017	9	11	2017	12:33:41	45221	0.7	12	33	41	1	0.051757813	3.5304199	-0.061279297	-0.038330078	-0.93359375	1.9086914	0.033691406	0	0	0	0	0	0	0	0	0	0.9362793	0.063720703	0.037841797	0.001464844	0.002441406	0.033691406	0.096	36706.68	0.007	-102.79	0.096
802	37052	37052	Category B	-0.071777344	-0.071777344	-0.92382813	0.087890625	-0.15771484	0.45922852	0	0.115	9/11/2017	9	11	2017	12:33:41	45221	0.8	12	33	41	1	0.051757813	3.5304199	-0.061279297	-0.038574219	-0.93334961	2.2854004	0.035888672	0	0	0	0	0	0	0	0	0	0.9362793	0.063720703	0.053222656	-0.010253906	-0.032958984	0.009521484	0.102	36618.22	0.022	-292.01	0.115
803	37053	37053	Category B	-0.059814453	-0.047851563	-0.93579102	0.090087891	-0.16015625	0.45581055	0	0.096	9/11/2017	9	11	2017	12:33:41	45221	0.9	12	33	41	1	0.051757813	3.5304199	-0.061279297	-0.038085938	-0.93310547	3.0395508	0.010009766	0	0	0	0	0	0	0	0	0	0.93579102	0.064208984	0.013916016	0.001464844	-0.009521484	-0.002441406	0.108	36533.88	0.035	-427.78	0.115
804	37054	37054	Category B	-0.095947266	-0.059814453	-0.95996094	0.083496094	-0.16381836	0.45703125	0	0.082	9/11/2017	9	11	2017	12:33:42	45222	0	12	33	42	1	0.051757813	3.5304199	-0.061279297	-0.038085938	-0.93286133	3.5930176	0.048583984	0	0	0	0	0	0	0	0	0	0.93579102	0.064208984	0.082763672	-0.034423828	-0.021484375	-0.026855469	0.113	36466.45	-0.006	81.22	0.117
805	37055	37055	Category B	-0.095947266	-0.023925781	-0.95996094	0.090087891	-0.1640625	0.45483398	0	0.117	9/11/2017	9	11	2017	12:33:42	45222	0.1	12	33	42	1	0.051757813	3.5304199	-0.061279297	-0.037597656	-0.93286133	3.4221191	0.045898438	0	0	0	0	0	0	0	0	0	0.93579102	0.064208984	0.075195313	-0.034423828	0.013671875	-0.026855469	0.116	36427.14	0	0	0.115
806	37056	37056	Category B	-0.059814453	-0.035888672	-0.93579102	0.088378906	-0.16333008	0.4519043	0	0.102	9/11/2017	9	11	2017	12:33:42	45222	0.2	12	33	42	1	0.051757813	3.5304199	-0.061279297	-0.037353516	-0.93359375	3.005127	0.002929688	0	0	0	0	0	0	0	0	0	0.9362793	0.063720703	0.005126953	0.001464844	0.001464844	-0.001953125	0.105	36575.56	0.02	-261.59	0.102
807	37057	37057	Category B	-0.071777344	-0.023925781	-0.95996094	0.085205078	-0.16455078	0.4519043	0	0.187	9/11/2017	9	11	2017	12:33:42	45222	0.3	12	33	42	1	0.051757813	3.5304199	-0.061767578	-0.036376953	-0.93310547	2.5708008	0.031005859	0	0	0	0	0	0	0	0	0	0.93603516	0.063964844	0.048828125	-0.009765625	0.012451172	-0.026611328	0.105	36575.56	0.025	-321.64	0.102
808	37058	37058	Category B	-0.083984375	-0.035888672	-0.95996094	0.094726563	-0.16870117	0.45385742	0	0.048	9/11/2017	9	11	2017	12:33:42	45222	0.4	12	33	42	1	0.051757813	3.5304199	-0.062255859	-0.035644531	-0.93286133	1.9406738	0.034423828	0	0	0	0	0	0	0	0	0	0.93579102	0.064208984	0.048583984	-0.021484375	0	-0.026855469	0.096	36706.68	0.023	-318.03	0.117
809	37059	37059	Category B	-0.059814453	-0.035888672	-0.95996094	0.08984375	-0.16503906	0.453125	0	0.096	9/11/2017	9	11	2017	12:33:42	45222	0.5	12	33	42	1	0.051757813	3.5304199	-0.062255859	-0.03515625	-0.93237305	0.89086914	0.02734375	0	0	0	0	0	0	0	0	0	0.93530273	0.064697266	0.030517578	0.002441406	-0.000488281	-0.02734375	0.1	36647.23	-0.008	120.94	0.14
810	37060	37060	Category B	-0.047851563	-0.047851563	-0.94799805	0.090576172	-0.16357422	0.45922852	0	0.031	9/11/2017	9	11	2017	12:33:42	45222	0.6	12	33	42	1	0.051757813	3.5304199	-0.0625	-0.034912109	-0.93237305	0.33666992	0.024658203	0	0	0	0	0	0	0	0	0	0.93505859	0.064941406	0.04296875	0.014648438	-0.012695313	-0.015380859	0.113	36466.45	-0.021	301.72	0.14
811	37061	37061	Category B	-0.059814453	-0.023925781	-0.89990234	0.085205078	-0.16455078	0.45800781	0	0.14	9/11/2017	9	11	2017	12:33:42	45222	0.7	12	33	42	1	0.051757813	3.5304199	-0.0625	-0.034667969	-0.93261719	0.58276367	0.034667969	0	0	0	0	0	0	0	0	0	0.93530273	0.064697266	0.046630859	0.002685547	0.010742188	0.032714844	0.089	36815.72	-0.012	204.27	0.139
812	37062	37062	Category B	-0.083984375	-0.035888672	-0.91186523	0.090087891	-0.16113281	0.45483398	0	0.178	9/11/2017	9	11	2017	12:33:42	45222	0.8	12	33	42	1	0.051269531	3.5594238	-0.062255859	-0.034912109	-0.93237305	0.33007813	0.029785156	0	0	0	0	0	0	0	0	0	0.93530273	0.064697266	0.04296875	-0.021484375	-0.000732422	0.020507813	0.104	36589.67	-0.021	325.2	0.14
813	37063	37063	Category B	-0.071777344	-0.023925781	-0.92382813	0.087646484	-0.16503906	0.45605469	0	0.044	9/11/2017	9	11	2017	12:33:42	45222	0.9	12	33	42	1	0.051269531	3.5594238	-0.061279297	-0.034667969	-0.93212891	0.68505859	0.017089844	0	0	0	0	0	0	0	0	0	0.93481445	0.065185547	0.029541016	-0.010253906	0.010742188	0.008300781	0.118	36401.39	-0.027	382.49	0.14
814	37064	37064	Category B	-0.083984375	-0.059814453	-0.92382813	0.090576172	-0.16577148	0.45410156	0	0.139	9/11/2017	9	11	2017	12:33:43	45223	0	12	33	43	1	0.051269531	3.5594238	-0.061035156	-0.034667969	-0.93212891	1.2314453	0.034912109	0	0	0	0	0	0	0	0	0	0.93481445	0.065185547	0.056152344	-0.022705078	-0.024902344	0.008300781	0.133	36218.78	-0.039	518.38	0.14
815	37065	37065	Category B	-0.035888672	-0.035888672	-0.93579102	0.089111328	-0.16357422	0.45581055	0	0.179	9/11/2017	9	11	2017	12:33:43	45223	0.1	12	33	43	1	0.051269531	3.5594238	-0.061035156	-0.034179688	-0.93188477	1.2329102	0.025390625	0	0	0	0	0	0	0	0	0	0.93457031	0.065429688	0.030273438	0.025146484	-0.001464844	-0.003662109	0.132	36230.42	-0.024	303.46	0.152
816	37066	37066	Category B	-0.071777344	-0.023925781	-0.93579102	0.090820313	-0.16162109	0.45776367	0	0.122	9/11/2017	9	11	2017	12:33:43	45223	0.2	12	33	43	1	0.051269531	3.5594238	-0.060546875	-0.033935547	-0.93237305	1.3330078	0.015136719	0	0	0	0	0	0	0	0	0	0.93481445	0.065185547	0.024414063	-0.010986328	0.010009766	-0.003173828	0.128	36277.71	-0.011	136.52	0.152
817	37067	37067	Category B	-0.059814453	-0.023925781	-0.91186523	0.087646484	-0.16601563	0.45605469	0	0.132	9/11/2017	9	11	2017	12:33:43	45223	0.3	12	33	43	1	0.051269531	3.5594238	-0.059814453	-0.033691406	-0.93188477	1.376709	0.022460938	0	0	0	0	0	0	0	0	0	0.93457031	0.065429688	0.030273438	0	0.009765625	0.020019531	0.154	35989.3	-0.027	300.42	0.152
818	37068	37068	Category B	-0.071777344	-0.035888672	-0.93579102	0.083496094	-0.16381836	0.45922852	0	0.152	9/11/2017	9	11	2017	12:33:43	45223	0.4	12	33	43	1	0.051269531	3.5594238	-0.059814453	-0.033935547	-0.93237305	1.284668	0.012451172	0	0	0	0	0	0	0	0	0	0.93481445	0.065185547	0.016845703	-0.01171875	-0.001708984	-0.003173828	0.143	36106.1	-0.025	295.29	0.152
819	37069	37069	Category B	-0.059814453	-0.047851563	-0.93579102	0.086669922	-0.16601563	0.4519043	0	0.203	9/11/2017	9	11	2017	12:33:43	45223	0.5	12	33	43	1	0.051269531	3.5594238	-0.059570313	-0.034912109	-0.93237305	0.78149414	0.013183594	0	0	0	0	0	0	0	0	0	0.93481445	0.065185547	0.016113281	0	-0.012695313	-0.003173828	0.119	36388.65	-0.008	104.48	0.132
820	37070	37070	Category B	-0.047851563	-0.023925781	-0.92382813	0.084960938	-0.16503906	0.45800781	0	0.075	9/11/2017	9	11	2017	12:33:43	45223	0.6	12	33	43	1	0.051269531	3.5594238	-0.059570313	-0.034912109	-0.93164063	0.73803711	0.018066406	0	0	0	0	0	0	0	0	0	0.93432617	0.065673828	0.030761719	0.01171875	0.010986328	0.0078125	0.113	36466.45	-0.006	81.22	0.132
821	37071	37071	Category B	-0.035888672	-0.047851563	-0.95996094	0.091308594	-0.16650391	0.45410156	0	0.035	9/11/2017	9	11	2017	12:33:43	45223	0.7	12	33	43	1	0.051269531	3.5594238	-0.059326172	-0.035400391	-0.93188477	1.6745605	0.038574219	0	0	0	0	0	0	0	0	0	0.93432617	0.065673828	0.063964844	0.0234375	-0.012207031	-0.027832031	0.099	36661.91	0.027	-360.11	0.108
822	37072	37072	Category B	-0.059814453	-0.035888672	-0.93579102	0.090576172	-0.16479492	0.45288086	0	0.085	9/11/2017	9	11	2017	12:33:43	45223	0.8	12	33	43	1	0.051269531	3.5594238	-0.059326172	-0.035400391	-0.93188477	2.7414551	0.003662109	0	0	0	0	0	0	0	0	0	0.93432617	0.065673828	0.004150391	-0.000244141	-0.000244141	-0.003662109	0.092	36768.17	0.04	-537.75	0.108
823	37073	37073	Category B	-0.011962891	-0.023925781	-0.93579102	0.085205078	-0.16601563	0.45581055	0	0.047	9/11/2017	9	11	2017	12:33:43	45223	0.9	12	33	43	1	0.051269531	3.5594238	-0.059326172	-0.034912109	-0.93188477	3.0922852	0.048828125	0	0	0	0	0	0	0	0	0	0.93432617	0.065673828	0.0625	0.047363281	0.010986328	-0.003662109	0.089	36815.72	0.039	-538.01	0.085
824	37074	37074	Category B	-0.047851563	-0.035888672	-0.94799805	0.086181641	-0.16357422	0.45605469	0	0.108	9/11/2017	9	11	2017	12:33:44	45224	0	12	33	44	1	0.051269531	3.5594238	-0.059082031	-0.034667969	-0.93188477	3.3166504	0.01953125	0	0	0	0	0	0	0	0	0	0.93432617	0.065673828	0.028076172	0.011230469	-0.000976563	-0.015869141	0.085	36881.19	0.055	-741.97	0.085
825	37075	37075	Category B	-0.059814453	-0.011962891	-0.92382813	0.088134766	-0.16357422	0.4609375	0	0.188	9/11/2017	9	11	2017	12:33:44	45224	0.1	12	33	44	1	0.051269531	3.5594238	-0.05859375	-0.034423828	-0.93212891	3.201416	0.023925781	0	0	0	0	0	0	0	0	0	0.93457031	0.065429688	0.031982422	-0.000976563	0.022460938	0.008300781	0.093	36752.6	0.034	-462.88	0.108
826	37076	37076	Category B	-0.047851563	-0.035888672	-0.95996094	0.086669922	-0.16479492	0.46020508	0	0.048	9/11/2017	9	11	2017	12:33:44	45224	0.2	12	33	44	1	0.051269531	3.5594238	-0.058349609	-0.034179688	-0.93237305	2.5554199	0.029296875	0	0	0	0	0	0	0	0	0	0.93481445	0.065185547	0.039550781	0.010498047	-0.001464844	-0.02734375	0.108	36533.88	0.022	-279.96	0.176
827	37077	37077	Category B	-0.071777344	-0.047851563	-0.94799805	0.08984375	-0.16674805	0.4519043	0	0.083	9/11/2017	9	11	2017	12:33:44	45224	0.3	12	33	44	1	0.051269531	3.5594238	-0.05859375	-0.033447266	-0.93237305	1.8112793	0.024658203	0	0	0	0	0	0	0	0	0	0.93481445	0.065185547	0.042724609	-0.012939453	-0.014160156	-0.015380859	0.136	36184.27	-0.033	419.62	0.176
828	37078	37078	Category B	-0.071777344	-0.059814453	-0.94799805	0.097412109	-0.16137695	0.45166016	0	0.176	9/11/2017	9	11	2017	12:33:44	45224	0.4	12	33	44	1	0.051269531	3.5594238	-0.05859375	-0.033447266	-0.93237305	0.16894531	0.032958984	0	0	0	0	0	0	0	0	0	0.93481445	0.065185547	0.0546875	-0.012939453	-0.026123047	-0.015380859	0.142	36117.08	-0.031	376.05	0.176
829	37079	37079	Category B	-0.047851563	-0.035888672	-0.92382813	0.090332031	-0.16577148	0.453125	0	0.214	9/11/2017	9	11	2017	12:33:44	45224	0.5	12	33	44	1	0.051269531	3.5594238	-0.058837891	-0.033203125	-0.93188477	1.3198242	0.013916016	0	0	0	0	0	0	0	0	0	0.93457031	0.065429688	0.021728516	0.010986328	-0.002441406	0.008056641	0.118	36401.39	0.003	-37.96	0.144
830	37080	37080	Category B	-0.095947266	-0.047851563	-0.89990234	0.088134766	-0.1628418	0.45678711	0	0.144	9/11/2017	9	11	2017	12:33:44	45224	0.6	12	33	44	1	0.051269531	3.5594238	-0.058837891	-0.032714844	-0.93188477	2.1555176	0.051025391	0	0	0	0	0	0	0	0	0	0.93432617	0.065673828	0.083984375	-0.036865234	-0.014892578	0.031982422	0.123	36338.53	-0.005	62.86	0.144
831	37081	37081	Category B	-0.083984375	-0.035888672	-0.91186523	0.088134766	-0.16186523	0.45776367	0	0.046	9/11/2017	9	11	2017	12:33:44	45224	0.7	12	33	44	1	0.051269531	3.5594238	-0.058837891	-0.032470703	-0.93164063	2.7241211	0.031982422	0	0	0	0	0	0	0	0	0	0.93408203	0.065917969	0.048095703	-0.024902344	-0.003173828	0.019775391	0.123	36338.53	0.002	-24.56	0.144
832	37082	37082	Category B	-0.083984375	-0.035888672	-0.93579102	0.089355469	-0.16357422	0.45385742	0	0.079	9/11/2017	9	11	2017	12:33:44	45224	0.8	12	33	44	1	0.051269531	3.5594238	-0.05859375	-0.032714844	-0.93188477	2.6982422	0.025634766	0	0	0	0	0	0	0	0	0	0.93432617	0.065673828	0.031982422	-0.025146484	-0.002929688	-0.003662109	0.107	36547.67	0.021	-269.96	0.144
833	37083	37083	Category B	-0.035888672	-0.047851563	-0.95996094	0.088134766	-0.1628418	0.45922852	0	0.081	9/11/2017	9	11	2017	12:33:44	45224	0.9	12	33	44	1	0.051269531	3.5594238	-0.059082031	-0.032714844	-0.93188477	2.8771973	0.039306641	0	0	0	0	0	0	0	0	0	0.93432617	0.065673828	0.066162109	0.023193359	-0.014892578	-0.027832031	0.103	36603.89	0.027	-349.97	0.126
834	37084	37084	Category B	-0.035888672	-0.035888672	-0.95996094	0.091552734	-0.1640625	0.45288086	0	0.082	9/11/2017	9	11	2017	12:33:45	45225	0	12	33	45	1	0.051269531	3.5594238	-0.059082031	-0.032714844	-0.93212891	2.8063965	0.036132813	0	0	0	0	0	0	0	0	0	0.93457031	0.065429688	0.053955078	0.023193359	-0.002929688	-0.027587891	0.1	36647.23	0.021	-283.8	0.126
835	37085	37085	Category B	-0.059814453	-0.059814453	-0.95996094	0.093017578	-0.16333008	0.45385742	0	0.188	9/11/2017	9	11	2017	12:33:45	45225	0.1	12	33	45	1	0.051269531	3.5594238	-0.05859375	-0.032958984	-0.93188477	1.8439941	0.038574219	0	0	0	0	0	0	0	0	0	0.93432617	0.065673828	0.055664063	-0.000976563	-0.026611328	-0.027832031	0.116	36427.14	0.004	-51.14	0.126
836	37086	37086	Category B	-0.059814453	-0.035888672	-0.94799805	0.085205078	-0.16357422	0.45605469	0	0.126	9/11/2017	9	11	2017	12:33:45	45225	0.2	12	33	45	1	0.051269531	3.5594238	-0.058349609	-0.033447266	-0.93188477	0.49121094	0.016113281	0	0	0	0	0	0	0	0	0	0.93432617	0.065673828	0.019775391	-0.001220703	-0.002197266	-0.015869141	0.11	36506.61	0.008	-105.22	0.126
837	37087	37087	Category B	-0.083984375	-0.011962891	-0.93579102	0.089111328	-0.16186523	0.45703125	0	0.143	9/11/2017	9	11	2017	12:33:45	45225	0.3	12	33	45	1	0.051269531	3.5594238	-0.057861328	-0.033447266	-0.93237305	0.56079102	0.033935547	0	0	0	0	0	0	0	0	0	0.93481445	0.065185547	0.05078125	-0.025878906	0.021484375	-0.003173828	0.115	36440.15	0.022	-267.24	0.143
838	37088	37088	Category B	-0.035888672	0	-0.94799805	0.085205078	-0.16259766	0.45605469	0	0.045	9/11/2017	9	11	2017	12:33:45	45225	0.4	12	33	45	1	0.051269531	3.5594238	-0.058349609	-0.033691406	-0.93310547	1.0361328	0.043212891	0	0	0	0	0	0	0	0	0	0.93554688	0.064453125	0.071044922	0.022460938	0.033691406	-0.014648438	0.146	36073.55	-0.021	240.42	0.143
839	37089	37089	Category B	-0.059814453	-0.023925781	-0.91186523	0.087646484	-0.1628418	0.45996094	0	0.108	9/11/2017	9	11	2017	12:33:45	45225	0.5	12	33	45	1	0.051269531	3.5594238	-0.058349609	-0.034179688	-0.93286133	1.8737793	0.0234375	0	0	0	0	0	0	0	0	0	0.93530273	0.064697266	0.032714844	-0.001220703	0.010253906	0.020996094	0.128	36277.71	0.015	-171.61	0.126
840	37090	37090	Category B	-0.059814453	-0.059814453	-0.93579102	0.08984375	-0.16748047	0.4519043	0	0.266	9/11/2017	9	11	2017	12:33:45	45225	0.6	12	33	45	1	0.051269531	3.5594238	-0.05859375	-0.034423828	-0.93237305	2.6743164	0.025390625	0	0	0	0	0	0	0	0	0	0.93505859	0.064941406	0.029541016	-0.000976563	-0.025146484	-0.003173828	0.114	36453.26	0.02	-246.05	0.108
841	37091	37091	Category B	-0.047851563	-0.035888672	-0.94799805	0.090087891	-0.16333008	0.45410156	0	0.082	9/11/2017	9	11	2017	12:33:45	45225	0.7	12	33	45	1	0.051269531	3.5594238	-0.05859375	-0.034423828	-0.93237305	2.802002	0.018798828	0	0	0	0	0	0	0	0	0	0.93481445	0.065185547	0.027587891	0.010742188	-0.001220703	-0.015380859	0.103	36603.89	0.018	-240.46	0.108
842	37092	37092	Category B	-0.083984375	-0.011962891	-0.91186523	0.093505859	-0.16162109	0.45678711	0	0.041	9/11/2017	9	11	2017	12:33:45	45225	0.8	12	33	45	1	0.051269531	3.5594238	-0.058837891	-0.034423828	-0.93237305	2.1816406	0.039550781	0	0	0	0	0	0	0	0	0	0.93505859	0.064941406	0.068115234	-0.024902344	0.022460938	0.020507813	0.124	36326.21	0.009	-107.43	0.172
843	37093	37093	Category B	-0.047851563	-0.011962891	-0.92382813	0.085205078	-0.16186523	0.45605469	0	0.08	9/11/2017	9	11	2017	12:33:45	45225	0.9	12	33	45	1	0.051269531	3.5594238	-0.058837891	-0.033691406	-0.93212891	2.046875	0.025878906	0	0	0	0	0	0	0	0	0	0.93457031	0.065429688	0.041259766	0.010986328	0.021728516	0.008300781	0.143	36106.1	-0.027	321.04	0.172
844	37094	37094	Category B	-0.035888672	-0.023925781	-0.92382813	0.08984375	-0.16577148	0.45288086	0	0.172	9/11/2017	9	11	2017	12:33:46	45226	0	12	33	46	1	0.051269531	3.5594238	-0.05859375	-0.033447266	-0.93188477	2.2277832	0.026123047	0	0	0	0	0	0	0	0	0	0.93432617	0.065673828	0.040771484	0.022705078	0.009521484	0.008056641	0.107	36547.67	0.015	-196.73	0.134
845	37095	37095	Category B	-0.035888672	-0.023925781	-0.94799805	0.091308594	-0.16796875	0.45507813	0	0.217	9/11/2017	9	11	2017	12:33:46	45226	0.1	12	33	46	1	0.051269531	3.5594238	-0.058349609	-0.033447266	-0.9309082	1.168457	0.029785156	0	0	0	0	0	0	0	0	0	0.93334961	0.066650391	0.049072266	0.022460938	0.009521484	-0.016845703	0.116	36427.14	0.018	-219.93	0.134
846	37096	37096	Category B	-0.059814453	-0.011962891	-0.92382813	0.086669922	-0.16186523	0.45898438	0	0.054	9/11/2017	9	11	2017	12:33:46	45226	0.2	12	33	46	1	0.051269531	3.5594238	-0.057861328	-0.033935547	-0.93041992	0.032226563	0.022949219	0	0	0	0	0	0	0	0	0	0.93286133	0.067138672	0.030273438	-0.001708984	0.021972656	0.006591797	0.125	36313.97	0.007	-83.55	0.134
847	37097	37097	Category B	-0.095947266	-0.023925781	-0.89990234	0.089111328	-0.16503906	0.45288086	0	0.134	9/11/2017	9	11	2017	12:33:46	45226	0.3	12	33	46	1	0.051269531	3.5594238	-0.057861328	-0.033935547	-0.93041992	0.66967773	0.049804688	0	0	0	0	0	0	0	0	0	0.93286133	0.067138672	0.078613281	-0.037841797	0.010009766	0.030517578	0.13	36253.92	0.012	-136.84	0.134
848	37098	37098	Category B	-0.047851563	-0.035888672	-0.88793945	0.089111328	-0.16186523	0.45800781	0	0.096	9/11/2017	9	11	2017	12:33:46	45226	0.4	12	33	46	1	0.051269531	3.5594238	-0.057373047	-0.034179688	-0.93017578	1.0644531	0.043212891	0	0	0	0	0	0	0	0	0	0.93237305	0.067626953	0.053466797	0.009521484	-0.001464844	0.042236328	0.119	36388.65	0.011	-134.73	0.112
849	37099	37099	Category B	-0.071777344	-0.035888672	-0.91186523	0.084960938	-0.16601563	0.46020508	0	0.112	9/11/2017	9	11	2017	12:33:46	45226	0.5	12	33	46	1	0.051269531	3.5594238	-0.057373047	-0.034179688	-0.9296875	1.7141113	0.022949219	0	0	0	0	0	0	0	0	0	0.93212891	0.067871094	0.033935547	-0.014160156	-0.001464844	0.017822266	0.092	36768.17	0.035	-478.45	0.106
850	37100	37100	Category B	-0.071777344	-0.035888672	-0.95996094	0.084228516	-0.16772461	0.45410156	0	0.106	9/11/2017	9	11	2017	12:33:46	45226	0.6	12	33	46	1	0.051513672	3.4933594	-0.057373047	-0.033935547	-0.92919922	1.708252	0.033691406	0	0	0	0	0	0	0	0	0	0.93164063	0.068359375	0.046386719	-0.014160156	-0.001708984	-0.030517578	0.092	36768.17	0.042	-560.96	0.106
851	37101	37101	Category B	-0.047851563	-0.047851563	-0.93579102	0.085205078	-0.16455078	0.4519043	0	0.054	9/11/2017	9	11	2017	12:33:46	45226	0.7	12	33	46	1	0.051513672	3.4933594	-0.057861328	-0.033691406	-0.92895508	0.97827148	0.018554688	0	0	0	0	0	0	0	0	0	0.93115234	0.068847656	0.030761719	0.010009766	-0.013916016	-0.006591797	0.077	37019.99	0.049	-718.19	0.106
852	37102	37102	Category B	-0.023925781	-0.023925781	-0.92382813	0.083496094	-0.16455078	0.45922852	0	0.053	9/11/2017	9	11	2017	12:33:46	45226	0.8	12	33	46	1	0.051513672	3.4933594	-0.057861328	-0.033691406	-0.92919922	0.62402344	0.035888672	0	0	0	0	0	0	0	0	0	0.93164063	0.068359375	0.049316406	0.033935547	0.009765625	0.005371094	0.083	36914.87	0.057	-775.65	0.112
853	37103	37103	Category B	-0.047851563	-0.023925781	-0.93579102	0.088134766	-0.1628418	0.45678711	0	0.042	9/11/2017	9	11	2017	12:33:46	45226	0.9	12	33	46	1	0.051513672	3.4933594	-0.057861328	-0.033203125	-0.92919922	0.18652344	0.015136719	0	0	0	0	0	0	0	0	0	0.93164063	0.068359375	0.025878906	0.010009766	0.009277344	-0.006347656	0.091	36783.88	0.07	-865.43	0.127
854	37104	37104	Category B	-0.047851563	-0.023925781	-0.93579102	0.086669922	-0.16357422	0.46191406	0	0.131	9/11/2017	9	11	2017	12:33:47	45227	0	12	33	47	1	0.051513672	3.4933594	-0.057617188	-0.033203125	-0.92919922	0.44506836	0.015136719	0	0	0	0	0	0	0	0	0	0.93164063	0.068359375	0.025634766	0.009765625	0.009277344	-0.006347656	0.094	36737.16	0.061	-758.13	0.131
855	37105	37105	Category B	-0.035888672	-0.011962891	-0.93579102	0.086425781	-0.16381836	0.45898438	0	0.161	9/11/2017	9	11	2017	12:33:47	45227	0.1	12	33	47	1	0.051513672	3.4933594	-0.057373047	-0.033203125	-0.92944336	1.3078613	0.030761719	0	0	0	0	0	0	0	0	0	0.93188477	0.068115234	0.049072266	0.021484375	0.021240234	-0.006103516	0.108	36533.88	0.061	-693.41	0.131
856	37106	37106	Category B	-0.023925781	-0.023925781	-0.89990234	0.085205078	-0.16601563	0.45703125	0	0.127	9/11/2017	9	11	2017	12:33:47	45227	0.2	12	33	47	1	0.051513672	3.4933594	-0.057861328	-0.033203125	-0.92919922	0.95678711	0.045654297	0	0	0	0	0	0	0	0	0	0.93164063	0.068359375	0.072753906	0.033935547	0.009277344	0.029296875	0.117	36414.23	0.044	-495.78	0.131
857	37107	37107	Category B	-0.059814453	-0.047851563	-0.94799805	0.086669922	-0.16479492	0.46118164	0	0.137	9/11/2017	9	11	2017	12:33:47	45227	0.3	12	33	47	1	0.051513672	3.4933594	-0.057373047	-0.033691406	-0.92919922	0.19873047	0.0234375	0	0	0	0	0	0	0	0	0	0.93164063	0.068359375	0.034912109	-0.002197266	-0.013916016	-0.018554688	0.127	36289.72	0.008	-94.01	0.131
858	37108	37108	Category B	-0.059814453	-0.071777344	-0.91186523	0.085205078	-0.16064453	0.453125	0	0.104	9/11/2017	9	11	2017	12:33:47	45227	0.4	12	33	47	1	0.051513672	3.4933594	-0.057373047	-0.033935547	-0.9296875	0.56323242	0.041748047	0	0	0	0	0	0	0	0	0	0.93212891	0.067871094	0.057617188	-0.002197266	-0.037597656	0.017822266	0.118	36401.39	0.022	-262.17	0.127
859	37109	37109	Category B	-0.071777344	-0.023925781	-0.89990234	0.088134766	-0.16357422	0.45776367	0	0.107	9/11/2017	9	11	2017	12:33:47	45227	0.5	12	33	47	1	0.051513672	3.4933594	-0.057373047	-0.034179688	-0.92944336	0.82202148	0.034423828	0	0	0	0	0	0	0	0	0	0.93188477	0.068115234	0.054443359	-0.014160156	0.010253906	0.029541016	0.111	36493.13	0.015	-191.33	0.116
860	37110	37110	Category B	-0.059814453	-0.071777344	-0.92382813	0.083496094	-0.1652832	0.45507813	0	0.077	9/11/2017	9	11	2017	12:33:47	45227	0.6	12	33	47	1	0.051513672	3.4933594	-0.057373047	-0.033935547	-0.92919922	0.017089844	0.038085938	0	0	0	0	0	0	0	0	0	0.93164063	0.068359375	0.045654297	-0.002197266	-0.037597656	0.005371094	0.107	36547.67	0.019	-245.87	0.116
861	37111	37111	Category B	-0.047851563	-0.035888672	-0.93579102	0.084472656	-0.1628418	0.4621582	0	0.116	9/11/2017	9	11	2017	12:33:47	45227	0.7	12	33	47	1	0.051513672	3.4933594	-0.057373047	-0.034179688	-0.92944336	1.3256836	0.011474609	0	0	0	0	0	0	0	0	0	0.93188477	0.068115234	0.017333984	0.009521484	-0.001464844	-0.006103516	0.126	36301.8	-0.017	218.4	0.116
862	37112	37112	Category B	-0.071777344	-0.047851563	-0.93579102	0.088867188	-0.16674805	0.45410156	0	0.106	9/11/2017	9	11	2017	12:33:47	45227	0.8	12	33	47	1	0.051513672	3.4933594	-0.057373047	-0.034179688	-0.92919922	1.1218262	0.020507813	0	0	0	0	0	0	0	0	0	0.93164063	0.068359375	0.033935547	-0.014160156	-0.013427734	-0.006347656	0.132	36230.42	-0.026	331.14	0.116
863	37113	37113	Category B	-0.047851563	-0.035888672	-0.92382813	0.088134766	-0.16357422	0.45703125	0	0.25	9/11/2017	9	11	2017	12:33:47	45227	0.9	12	33	47	1	0.051513672	3.4933594	-0.057617188	-0.034179688	-0.92919922	0.70166016	0.011230469	0	0	0	0	0	0	0	0	0	0.93164063	0.068359375	0.016845703	0.009765625	-0.001464844	0.005371094	0.128	36277.71	-0.029	384.2	0.141
864	37114	37114	Category B	-0.023925781	-0.023925781	-0.95996094	0.086914063	-0.16455078	0.45922852	0	0.141	9/11/2017	9	11	2017	12:33:48	45228	0	12	33	48	1	0.051513672	3.4933594	-0.05859375	-0.034179688	-0.92944336	1.6103516	0.047363281	0	0	0	0	0	0	0	0	0	0.93188477	0.068115234	0.075439453	0.034667969	0.010253906	-0.030273438	0.14	36139.22	-0.054	725.37	0.141
865	37115	37115	Category B	-0.047851563	-0.023925781	-0.93579102	0.088378906	-0.16259766	0.45385742	0	0.083	9/11/2017	9	11	2017	12:33:48	45228	0.1	12	33	48	1	0.051513672	3.4933594	-0.05859375	-0.033935547	-0.92944336	2.3222656	0.015869141	0	0	0	0	0	0	0	0	0	0.93188477	0.068115234	0.027099609	0.010742188	0.010009766	-0.006103516	0.127	36289.72	-0.033	447.44	0.141
866	37116	37116	Category B	-0.083984375	-0.047851563	-0.93579102	0.086669922	-0.16503906	0.46313477	0	0.148	9/11/2017	9	11	2017	12:33:48	45228	0.2	12	33	48	1	0.051513672	3.4933594	-0.058349609	-0.034179688	-0.92944336	1.5	0.029541016	0	0	0	0	0	0	0	0	0	0.93188477	0.068115234	0.045166016	-0.025390625	-0.013427734	-0.006103516	0.13	36253.92	-0.03	393.31	0.141
867	37117	37117	Category B	-0.059814453	-0.035888672	-0.91186523	0.090576172	-0.16162109	0.45483398	0	0.035	9/11/2017	9	11	2017	12:33:48	45228	0.3	12	33	48	1	0.051513672	3.4933594	-0.05859375	-0.033935547	-0.92919922	0.16845703	0.017333984	0	0	0	0	0	0	0	0	0	0.93164063	0.068359375	0.020263672	-0.000976563	-0.001708984	0.017333984	0.103	36603.89	0.023	-302.09	0.141
868	37118	37118	Category B	-0.059814453	-0.023925781	-0.91186523	0.088134766	-0.16455078	0.45581055	0	0.128	9/11/2017	9	11	2017	12:33:48	45228	0.4	12	33	48	1	0.051513672	3.4933594	-0.058837891	-0.033691406	-0.92871094	0.26733398	0.01953125	0	0	0	0	0	0	0	0	0	0.93115234	0.068847656	0.027587891	-0.000732422	0.009765625	0.016845703	0.111	36493.13	0.011	-142.19	0.143
869	37119	37119	Category B	-0.047851563	0	-0.91186523	0.086669922	-0.16479492	0.46411133	0	0.084	9/11/2017	9	11	2017	12:33:48	45228	0.5	12	33	48	1	0.051513672	3.4933594	-0.058349609	-0.033203125	-0.92822266	0.48706055	0.038574219	0	0	0	0	0	0	0	0	0	0.93066406	0.069335938	0.060302734	0.010498047	0.033203125	0.016357422	0.121	36363.43	0.005	-61.63	0.143
870	37120	37120	Category B	-0.059814453	-0.011962891	-0.92382813	0.086425781	-0.1652832	0.45800781	0	0.188	9/11/2017	9	11	2017	12:33:48	45228	0.6	12	33	48	1	0.051513672	3.4933594	-0.058349609	-0.032958984	-0.92822266	1.578125	0.021728516	0	0	0	0	0	0	0	0	0	0.93066406	0.069335938	0.027099609	-0.001220703	0.020996094	0.004394531	0.118	36401.39	0.008	-99.59	0.135
871	37121	37121	Category B	-0.047851563	-0.023925781	-0.93579102	0.086914063	-0.16455078	0.45581055	0	0.143	9/11/2017	9	11	2017	12:33:48	45228	0.7	12	33	48	1	0.051513672	3.4933594	-0.057861328	-0.032714844	-0.92895508	2.2480469	0.014892578	0	0	0	0	0	0	0	0	0	0.93115234	0.068847656	0.025634766	0.010009766	0.008789063	-0.006591797	0.125	36313.97	-0.004	49.46	0.143
872	37122	37122	Category B	-0.071777344	-0.035888672	-0.93579102	0.092285156	-0.16479492	0.45385742	0	0.135	9/11/2017	9	11	2017	12:33:48	45228	0.8	12	33	48	1	0.051513672	3.4933594	-0.057373047	-0.032714844	-0.92895508	1.7412109	0.015869141	0	0	0	0	0	0	0	0	0	0.93139648	0.068603516	0.023681641	-0.014160156	-0.002929688	-0.006591797	0.128	36277.71	-0.004	48.5	0.143
873	37123	37123	Category B	-0.059814453	-0.035888672	-0.95996094	0.088134766	-0.16601563	0.45092773	0	0.077	9/11/2017	9	11	2017	12:33:48	45228	0.9	12	33	48	1	0.051513672	3.4933594	-0.056640625	-0.032958984	-0.92919922	1.2590332	0.030761719	0	0	0	0	0	0	0	0	0	0.93139648	0.068603516	0.036132813	-0.002929688	-0.002685547	-0.030517578	0.13	36253.92	-0.03	393.31	0.143
874	37124	37124	Category B	-0.035888672	-0.023925781	-0.92382813	0.091796875	-0.16333008	0.453125	0	0.144	9/11/2017	9	11	2017	12:33:49	45229	0	12	33	49	1	0.051513672	3.4933594	-0.056884766	-0.032958984	-0.92871094	1.3237305	0.0234375	0	0	0	0	0	0	0	0	0	0.93115234	0.068847656	0.03515625	0.020996094	0.009033203	0.004882813	0.121	36363.43	-0.017	226.24	0.139
875	37125	37125	Category B	-0.011962891	-0.047851563	-0.94799805	0.087646484	-0.16601563	0.45507813	0	0.096	9/11/2017	9	11	2017	12:33:49	45229	0.1	12	33	49	1	0.051513672	3.4933594	-0.056884766	-0.032470703	-0.92822266	0.96166992	0.051269531	0	0	0	0	0	0	0	0	0	0.93041992	0.069580078	0.079833984	0.044921875	-0.015136719	-0.019775391	0.12	36376	-0.007	90.45	0.135
876	37126	37126	Category B	-0.047851563	-0.035888672	-0.94799805	0.088134766	-0.16479492	0.46020508	0	0.134	9/11/2017	9	11	2017	12:33:49	45229	0.2	12	33	49	1	0.051513672	3.4933594	-0.057128906	-0.031982422	-0.92724609	0.11083984	0.022705078	0	0	0	0	0	0	0	0	0	0.9296875	0.0703125	0.033691406	0.009277344	-0.003662109	-0.020507813	0.118	36401.39	-0.007	91.74	0.139
877	37127	37127	Category B	-0.10791016	-0.035888672	-0.95996094	0.088378906	-0.16601563	0.45922852	0	0.139	9/11/2017	9	11	2017	12:33:49	45229	0.3	12	33	49	1	0.051513672	3.4933594	-0.057373047	-0.031982422	-0.92700195	0.57055664	0.060058594	0	0	0	0	0	0	0	0	0	0.92944336	0.070556641	0.086669922	-0.050292969	-0.003662109	-0.032714844	0.137	36172.91	-0.027	333.7	0.139
878	37128	37128	Category B	-0.071777344	-0.023925781	-0.92382813	0.086669922	-0.16137695	0.45678711	0	0.122	9/11/2017	9	11	2017	12:33:49	45229	0.4	12	33	49	1	0.051513672	3.4933594	-0.057373047	-0.032226563	-0.92675781	0.7902832	0.016601563	0	0	0	0	0	0	0	0	0	0.92919922	0.070800781	0.025634766	-0.014160156	0.008300781	0.002929688	0.125	36313.97	0	0	0.139
879	37129	37129	Category B	-0.071777344	-0.059814453	-0.89990234	0.088134766	-0.16479492	0.45678711	0	0.188	9/11/2017	9	11	2017	12:33:49	45229	0.5	12	33	49	1	0.051513672	3.4933594	-0.057617188	-0.032714844	-0.92651367	1.3708496	0.040283203	0	0	0	0	0	0	0	0	0	0.92871094	0.071289063	0.067626953	-0.013916016	-0.026855469	0.026611328	0.143	36106.1	-0.003	33.12	0.139
880	37130	37130	Category B	-0.035888672	-0.047851563	-0.91186523	0.087402344	-0.16918945	0.45410156	0	0.075	9/11/2017	9	11	2017	12:33:49	45229	0.6	12	33	49	1	0.051513672	3.4933594	-0.057861328	-0.032958984	-0.92651367	2.6860352	0.030273438	0	0	0	0	0	0	0	0	0	0.92895508	0.071044922	0.051513672	0.021972656	-0.014648438	0.014648438	0.134	36207.21	0.01	-112.02	0.139
881	37131	37131	Category B	-0.083984375	-0.035888672	-0.91186523	0.088378906	-0.16601563	0.45483398	0	0.205	9/11/2017	9	11	2017	12:33:49	45229	0.7	12	33	49	1	0.051513672	3.4933594	-0.058105469	-0.032470703	-0.92626953	2.5246582	0.029541016	0	0	0	0	0	0	0	0	0	0.9284668	0.071533203	0.043457031	-0.025634766	-0.003173828	0.014404297	0.121	36363.43	0.019	-224.21	0.188
882	37132	37132	Category B	-0.071777344	-0.011962891	-0.89990234	0.086669922	-0.16625977	0.45507813	0	0.077	9/11/2017	9	11	2017	12:33:49	45229	0.8	12	33	49	1	0.051513672	3.4933594	-0.058349609	-0.032470703	-0.92578125	2.182373	0.035644531	0	0	0	0	0	0	0	0	0	0.92822266	0.071777344	0.059814453	-0.013183594	0.020507813	0.025878906	0.133	36218.78	0.01	-112.68	0.188
883	37133	37133	Category B	-0.047851563	-0.035888672	-0.91186523	0.087158203	-0.15795898	0.45288086	0	0.061	9/11/2017	9	11	2017	12:33:49	45229	0.9	12	33	49	1	0.051513672	3.4933594	-0.057861328	-0.032958984	-0.92578125	2.642334	0.017333984	0	0	0	0	0	0	0	0	0	0.92822266	0.071777344	0.026855469	0.010009766	-0.002685547	0.013916016	0.116	36427.14	0.018	-219.93	0.111
884	37134	37134	Category B	-0.059814453	-0.059814453	-0.87597656	0.090087891	-0.16162109	0.45776367	0	0.197	9/11/2017	9	11	2017	12:33:50	45230	0	12	33	50	1	0.051513672	3.4933594	-0.057861328	-0.033203125	-0.92602539	2.8537598	0.056640625	0	0	0	0	0	0	0	0	0	0.9284668	0.071533203	0.078369141	-0.001708984	-0.026367188	0.050048828	0.122	36350.94	0.004	-49.14	0.197
885	37135	37135	Category B	-0.071777344	-0.047851563	-0.92382813	0.091308594	-0.16674805	0.45776367	0	0.083	9/11/2017	9	11	2017	12:33:50	45230	0.1	12	33	50	1	0.051513672	3.4933594	-0.058349609	-0.032958984	-0.92602539	1.842041	0.020019531	0	0	0	0	0	0	0	0	0	0.9284668	0.071533203	0.030517578	-0.013427734	-0.014648438	0.002197266	0.134	36207.21	-0.023	285.92	0.111
886	37136	37136	Category B	-0.047851563	-0.035888672	-0.93579102	0.087890625	-0.16748047	0.45507813	0	0.111	9/11/2017	9	11	2017	12:33:50	45230	0.2	12	33	50	1	0.051513672	3.4933594	-0.058349609	-0.032958984	-0.92578125	0.71166992	0.014648438	0	0	0	0	0	0	0	0	0	0.92822266	0.071777344	0.0234375	0.010498047	-0.002685547	-0.009765625	0.132	36230.42	-0.024	303.46	0.12
887	37137	37137	Category B	-0.047851563	-0.047851563	-0.93579102	0.090087891	-0.16333008	0.453125	0	0.277	9/11/2017	9	11	2017	12:33:50	45230	0.3	12	33	50	1	0.051513672	3.4933594	-0.05859375	-0.033447266	-0.92578125	0.75317383	0.020507813	0	0	0	0	0	0	0	0	0	0.92822266	0.071777344	0.034912109	0.010742188	-0.014160156	-0.009765625	0.142	36117.08	-0.034	416.8	0.124
888	37138	37138	Category B	-0.071777344	-0.035888672	-0.93579102	0.089355469	-0.16162109	0.45605469	0	0.068	9/11/2017	9	11	2017	12:33:50	45230	0.4	12	33	50	1	0.051757813	3.5545898	-0.057861328	-0.033935547	-0.92602539	0.64550781	0.016601563	0	0	0	0	0	0	0	0	0	0.9284668	0.071533203	0.025146484	-0.013671875	-0.001708984	-0.009521484	0.13	36253.92	-0.022	279.96	0.12
889	37139	37139	Category B	-0.071777344	-0.023925781	-0.92382813	0.08984375	-0.16821289	0.45507813	0	0.12	9/11/2017	9	11	2017	12:33:50	45230	0.5	12	33	50	1	0.051757813	3.5545898	-0.057861328	-0.033447266	-0.92700195	0.27563477	0.017089844	0	0	0	0	0	0	0	0	0	0.92919922	0.070800781	0.026611328	-0.013671875	0.009521484	0.003173828	0.127	36289.72	-0.027	357.51	0.124
890	37140	37140	Category B	-0.071777344	-0.023925781	-0.91186523	0.0859375	-0.16601563	0.45605469	0	0.124	9/11/2017	9	11	2017	12:33:50	45230	0.6	12	33	50	1	0.051757813	3.5545898	-0.057861328	-0.033691406	-0.92724609	1.0073242	0.022705078	0	0	0	0	0	0	0	0	0	0.9296875	0.0703125	0.038818359	-0.013671875	0.009765625	0.015380859	0.134	36207.21	-0.054	759.42	0.152
891	37141	37141	Category B	-0.071777344	-0.023925781	-0.92382813	0.08984375	-0.16577148	0.45605469	0	0.067	9/11/2017	9	11	2017	12:33:50	45230	0.7	12	33	50	1	0.051757813	3.5545898	-0.057861328	-0.033447266	-0.92700195	0.23852539	0.017089844	0	0	0	0	0	0	0	0	0	0.92919922	0.070800781	0.026611328	-0.013671875	0.009521484	0.003173828	0.126	36301.8	-0.034	466.37	0.152
892	37142	37142	Category B	-0.083984375	0	-0.92382813	0.081298828	-0.16625977	0.45410156	0	0.152	9/11/2017	9	11	2017	12:33:50	45230	0.8	12	33	50	1	0.051757813	3.5545898	-0.057861328	-0.033447266	-0.92675781	0.42578125	0.042236328	0	0	0	0	0	0	0	0	0	0.92919922	0.070800781	0.062255859	-0.025878906	0.033447266	0.002929688	0.14	36139.22	-0.063	880.77	0.152
893	37143	37143	Category B	-0.047851563	-0.023925781	-0.91186523	0.0859375	-0.16430664	0.45703125	0	0.226	9/11/2017	9	11	2017	12:33:50	45230	0.9	12	33	50	1	0.051757813	3.5545898	-0.058105469	-0.033935547	-0.92700195	0.57202148	0.020996094	0	0	0	0	0	0	0	0	0	0.92944336	0.070556641	0.035644531	0.010253906	0.010009766	0.015136719	0.161	35918.45	-0.071	881.28	0.152
894	37144	37144	Category B	-0.059814453	-0.059814453	-0.94799805	0.081054688	-0.16772461	0.45507813	0	0.152	9/11/2017	9	11	2017	12:33:51	45231	0	12	33	51	1	0.051757813	3.5545898	-0.057861328	-0.033935547	-0.92700195	0.51611328	0.033203125	0	0	0	0	0	0	0	0	0	0.92944336	0.070556641	0.048339844	-0.001708984	-0.025634766	-0.020751953	0.155	35979.03	-0.079	1059.12	0.152
895	37145	37145	Category B	-0.071777344	-0.035888672	-0.91186523	0.0859375	-0.16650391	0.45581055	0	0.246	9/11/2017	9	11	2017	12:33:51	45231	0.1	12	33	51	1	0.051757813	3.5545898	-0.05859375	-0.034179688	-0.92700195	0.62304688	0.019775391	0	0	0	0	0	0	0	0	0	0.92944336	0.070556641	0.029541016	-0.012939453	-0.001464844	0.015136719	0.169	35840.47	-0.074	881.38	0.152
896	37146	37146	Category B	-0.047851563	-0.059814453	-0.93579102	0.087646484	-0.16455078	0.4519043	0	0.088	9/11/2017	9	11	2017	12:33:51	45231	0.2	12	33	51	1	0.051757813	3.5545898	-0.059326172	-0.034667969	-0.92700195	0.85595703	0.029052734	0	0	0	0	0	0	0	0	0	0.92944336	0.070556641	0.045410156	0.011474609	-0.024902344	-0.008544922	0.161	35918.45	-0.06	714.22	0.152
897	37147	37147	Category B	-0.059814453	-0.047851563	-0.94799805	0.088134766	-0.16601563	0.45092773	0	0.152	9/11/2017	9	11	2017	12:33:51	45231	0.3	12	33	51	1	0.051757813	3.5545898	-0.059814453	-0.034912109	-0.92724609	0.546875	0.024169922	0	0	0	0	0	0	0	0	0	0.92993164	0.070068359	0.033447266	0	-0.012695313	-0.020507813	0.135	36195.71	-0.04	526.14	0.152
898	37148	37148	Category B	-0.059814453	-0.059814453	-0.92382813	0.087646484	-0.16503906	0.45605469	0	0.106	9/11/2017	9	11	2017	12:33:51	45231	0.4	12	33	51	1	0.051757813	3.5545898	-0.059814453	-0.034912109	-0.92724609	0.079589844	0.024902344	0	0	0	0	0	0	0	0	0	0.9296875	0.0703125	0.028320313	0	-0.024658203	0.003417969	0.14	36139.22	-0.033	408.45	0.159
899	37149	37149	Category B	-0.059814453	-0.011962891	-0.92382813	0.090087891	-0.16113281	0.45483398	0	0.066	9/11/2017	9	11	2017	12:33:51	45231	0.5	12	33	51	1	0.051757813	3.5545898	-0.060058594	-0.034179688	-0.92724609	0.37719727	0.022460938	0	0	0	0	0	0	0	0	0	0.9296875	0.0703125	0.026123047	0.000244141	0.022216797	0.003417969	0.126	36301.8	-0.025	330.87	0.152
900	37150	37150	Category B	-0.047851563	-0.047851563	-0.93579102	0.086669922	-0.16601563	0.45581055	0	0.187	9/11/2017	9	11	2017	12:33:51	45231	0.6	12	33	51	1	0.051757813	3.5545898	-0.060058594	-0.034423828	-0.92749023	0.79418945	0.019775391	0	0	0	0	0	0	0	0	0	0.93017578	0.069824219	0.033935547	0.012207031	-0.013183594	-0.008056641	0.126	36301.8	-0.001	12.17	0.152
901	37151	37151	Category B	-0.047851563	-0.059814453	-0.93579102	0.087646484	-0.1652832	0.45800781	0	0.159	9/11/2017	9	11	2017	12:33:51	45231	0.7	12	33	51	1	0.051757813	3.5545898	-0.060058594	-0.034179688	-0.92773438	0.68530273	0.029541016	0	0	0	0	0	0	0	0	0	0.93017578	0.069824219	0.045898438	0.012207031	-0.025390625	-0.0078125	0.109	36520.2	-0.004	55.36	0.106
902	37152	37152	Category B	-0.071777344	-0.035888672	-0.94799805	0.083496094	-0.16381836	0.45922852	0	0.089	9/11/2017	9	11	2017	12:33:51	45231	0.8	12	33	51	1	0.051757813	3.5545898	-0.060058594	-0.034179688	-0.92749023	0.81958008	0.0234375	0	0	0	0	0	0	0	0	0	0.93017578	0.069824219	0.033447266	-0.011474609	-0.001464844	-0.020263672	0.106	36561.56	0.004	-54.95	0.09
903	37153	37153	Category B	-0.095947266	-0.011962891	-0.94799805	0.090087891	-0.16479492	0.4519043	0	0.048	9/11/2017	9	11	2017	12:33:51	45231	0.9	12	33	51	1	0.051757813	3.5545898	-0.059814453	-0.034179688	-0.92749023	1.4050293	0.046875	0	0	0	0	0	0	0	0	0	0.93017578	0.069824219	0.078613281	-0.035888672	0.022216797	-0.020263672	0.099	36661.91	0.018	-247.68	0.11
904	37154	37154	Category B	-0.035888672	-0.023925781	-0.94799805	0.086669922	-0.16357422	0.45800781	0	0.09	9/11/2017	9	11	2017	12:33:52	45232	0	12	33	52	1	0.051757813	3.5545898	-0.060058594	-0.034179688	-0.92773438	1.2148438	0.033203125	0	0	0	0	0	0	0	0	0	0.93017578	0.069824219	0.054931641	0.024169922	0.010253906	-0.020019531	0.086	36864.59	0.04	-562.79	0.11
905	37155	37155	Category B	-0.047851563	-0.023925781	-0.92382813	0.089355469	-0.16015625	0.45996094	0	0.025	9/11/2017	9	11	2017	12:33:52	45232	0.1	12	33	52	1	0.051757813	3.5545898	-0.061035156	-0.034423828	-0.92724609	0.42089844	0.017089844	0	0	0	0	0	0	0	0	0	0.92993164	0.070068359	0.02734375	0.013183594	0.010498047	0.003417969	0.094	36737.16	0.028	-386.22	0.11
906	37156	37156	Category B	-0.071777344	-0.011962891	-0.93579102	0.082763672	-0.1628418	0.45800781	0	0.11	9/11/2017	9	11	2017	12:33:52	45232	0.2	12	33	52	1	0.051757813	3.5545898	-0.061279297	-0.034667969	-0.92724609	0.35400391	0.026367188	0	0	0	0	0	0	0	0	0	0.92993164	0.070068359	0.041503906	-0.010253906	0.022705078	-0.008300781	0.1	36647.23	0.01	-140.62	0.125
907	37157	37157	Category B	-0.083984375	-0.035888672	-0.91186523	0.085693359	-0.16674805	0.46020508	0	0.202	9/11/2017	9	11	2017	12:33:52	45232	0.3	12	33	52	2	0.051757813	3.5545898	-0.060546875	-0.034667969	-0.92700195	1.5166016	0.027832031	0	0	0	0	0	0	0	0	0	0.9296875	0.0703125	0.039550781	-0.023193359	-0.000976563	0.015136719	0.126	36301.8	-0.015	191.33	0.125
908	37158	37158	Category B	-0.035888672	-0.023925781	-0.91186523	0.081787109	-0.16479492	0.4621582	0	0.125	9/11/2017	9	11	2017	12:33:52	45232	0.4	12	33	52	2	0.051757813	3.5545898	-0.060058594	-0.034667969	-0.92724609	1.7814941	0.030761719	0	0	0	0	0	0	0	0	0	0.92993164	0.070068359	0.050537109	0.024169922	0.010742188	0.015380859	0.122	36350.94	-0.006	76.2	0.125
909	37159	37159	Category B	-0.035888672	-0.023925781	-0.92382813	0.086669922	-0.16625977	0.453125	0	0.206	9/11/2017	9	11	2017	12:33:52	45232	0.5	12	33	52	2	0.051757813	3.5545898	-0.059814453	-0.034912109	-0.92749023	0.90576172	0.026855469	0	0	0	0	0	0	0	0	0	0.93017578	0.069824219	0.0390625	0.023925781	0.010986328	0.003662109	0.126	36301.8	-0.022	287.87	0.125
910	37160	37160	Category B	-0.059814453	-0.023925781	-0.94799805	0.090087891	-0.1640625	0.45288086	0	0.067	9/11/2017	9	11	2017	12:33:52	45232	0.6	12	33	52	2	0.051757813	3.5545898	-0.059814453	-0.035644531	-0.92773438	1.0825195	0.023193359	0	0	0	0	0	0	0	0	0	0.93017578	0.069824219	0.031982422	0	0.01171875	-0.020019531	0.126	36301.8	-0.026	345.43	0.167
911	37161	37161	Category B	-0.059814453	-0.035888672	-0.92382813	0.093994141	-0.16015625	0.45483398	0	0.046	9/11/2017	9	11	2017	12:33:52	45232	0.7	12	33	52	2	0.051757813	3.5545898	-0.060302734	-0.036376953	-0.92749023	2.4399414	0.003662109	0	0	0	0	0	0	0	0	0	0.93017578	0.069824219	0.004638672	0.000488281	0.000488281	0.003662109	0.121	36363.43	-0.024	328.2	0.143
912	37162	37162	Category B	-0.023925781	-0.059814453	-0.94799805	0.085693359	-0.16137695	0.453125	0	0.115	9/11/2017	9	11	2017	12:33:52	45232	0.8	12	33	52	2	0.051757813	3.5545898	-0.060302734	-0.036865234	-0.92773438	2.9406738	0.047607422	0	0	0	0	0	0	0	0	0	0.93041992	0.069580078	0.079589844	0.036376953	-0.022705078	-0.020019531	0.124	36326.21	-0.032	441.96	0.143
913	37163	37163	Category B	-0.047851563	-0.035888672	-0.92382813	0.093017578	-0.16430664	0.45678711	0	0.167	9/11/2017	9	11	2017	12:33:52	45232	0.9	12	33	52	2	0.051757813	3.5545898	-0.060302734	-0.036865234	-0.92724609	2.2241211	0.012939453	0	0	0	0	0	0	0	0	0	0.92993164	0.070068359	0.017333984	0.012451172	0.000976563	0.003417969	0.1	36647.23	-0.005	74.62	0.115
914	37164	37164	Category B	-0.035888672	0	-0.91186523	0.088134766	-0.1628418	0.45581055	0	0.143	9/11/2017	9	11	2017	12:33:53	45233	0	12	33	53	2	0.051757813	3.5545898	-0.060302734	-0.037109375	-0.92700195	1.3901367	0.046875	0	0	0	0	0	0	0	0	0	0.9296875	0.0703125	0.076904297	0.024414063	0.037109375	0.015136719	0.104	36589.67	-0.026	412.35	0.115
915	37165	37165	Category B	-0.071777344	-0.011962891	-0.89990234	0.083496094	-0.16455078	0.45410156	0	0.062	9/11/2017	9	11	2017	12:33:53	45233	0.1	12	33	53	2	0.051757813	3.5545898	-0.060791016	-0.037353516	-0.92700195	1.1293945	0.038818359	0	0	0	0	0	0	0	0	0	0.9296875	0.0703125	0.063476563	-0.010742188	0.025390625	0.027099609	0.113	36466.45	-0.035	535.57	0.115
916	37166	37166	Category B	-0.095947266	-0.047851563	-0.92382813	0.090576172	-0.16503906	0.45678711	0	0.095	9/11/2017	9	11	2017	12:33:53	45233	0.2	12	33	53	2	0.051757813	3.5545898	-0.062011719	-0.037109375	-0.92700195	0.61938477	0.035400391	0	0	0	0	0	0	0	0	0	0.9296875	0.0703125	0.047363281	-0.033691406	-0.010498047	0.003173828	0.111	36493.13	-0.041	658.25	0.143
917	37167	37167	Category B	-0.083984375	-0.035888672	-0.91186523	0.090820313	-0.16162109	0.45898438	0	0.1	9/11/2017	9	11	2017	12:33:53	45233	0.3	12	33	53	2	0.051757813	3.5545898	-0.062988281	-0.037109375	-0.92675781	1.0664063	0.025634766	0	0	0	0	0	0	0	0	0	0.9296875	0.0703125	0.037109375	-0.020751953	0.001220703	0.014892578	0.11	36506.61	-0.046	766.15	0.143
918	37168	37168	Category B	-0.047851563	-0.023925781	-0.92382813	0.08984375	-0.16503906	0.45996094	0	0.101	9/11/2017	9	11	2017	12:33:53	45233	0.4	12	33	53	2	0.051757813	3.5545898	-0.062744141	-0.037353516	-0.92626953	2.6213379	0.020263672	0	0	0	0	0	0	0	0	0	0.92919922	0.070800781	0.031005859	0.014892578	0.013427734	0.002441406	0.125	36313.97	-0.056	857.04	0.149
919	37169	37169	Category B	-0.071777344	-0.047851563	-0.92382813	0.084472656	-0.16357422	0.45703125	0	0.164	9/11/2017	9	11	2017	12:33:53	45233	0.5	12	33	53	2	0.051757813	3.5545898	-0.062744141	-0.037597656	-0.92626953	2.8779297	0.013671875	0	0	0	0	0	0	0	0	0	0.92919922	0.070800781	0.021484375	-0.008789063	-0.010009766	0.002441406	0.14	36139.22	-0.072	1051.65	0.149
920	37170	37170	Category B	-0.083984375	-0.023925781	-0.89990234	0.088378906	-0.16259766	0.45385742	0	0.231	9/11/2017	9	11	2017	12:33:53	45233	0.6	12	33	53	2	0.051757813	3.5545898	-0.0625	-0.037597656	-0.92675781	2.4912109	0.036865234	0	0	0	0	0	0	0	0	0	0.9296875	0.0703125	0.062011719	-0.021240234	0.013671875	0.026855469	0.144	36095.19	-0.073	1036.79	0.149
921	37171	37171	Category B	-0.059814453	-0.035888672	-0.91186523	0.0859375	-0.16772461	0.453125	0	0.149	9/11/2017	9	11	2017	12:33:53	45233	0.7	12	33	53	2	0.051757813	3.5545898	-0.0625	-0.037597656	-0.92675781	2.4833984	0.015380859	0	0	0	0	0	0	0	0	0	0.9296875	0.0703125	0.019775391	0.002685547	0.001708984	0.014892578	0.14	36139.22	-0.07	1012.16	0.149
922	37172	37172	Category B	-0.047851563	-0.047851563	-0.92382813	0.090087891	-0.16552734	0.45166016	0	0.121	9/11/2017	9	11	2017	12:33:53	45233	0.8	12	33	53	2	0.051757813	3.5545898	-0.062255859	-0.037597656	-0.92724609	2.8605957	0.017822266	0	0	0	0	0	0	0	0	0	0.93017578	0.069824219	0.028076172	0.014404297	-0.010009766	0.003417969	0.143	36106.1	-0.07	987.73	0.149
923	37173	37173	Category B	-0.059814453	-0.035888672	-0.93579102	0.084472656	-0.1652832	0.45385742	0	0.078	9/11/2017	9	11	2017	12:33:53	45233	0.9	12	33	53	2	0.051757813	3.5545898	-0.062011719	-0.037841797	-0.92797852	2.2578125	0.008300781	0	0	0	0	0	0	0	0	0	0.9309082	0.069091797	0.012207031	0.002197266	0.001953125	-0.007568359	0.134	36207.21	-0.047	640.94	0.149
924	37174	37174	Category B	-0.059814453	0	-0.93579102	0.091552734	-0.16015625	0.45483398	0	0.119	9/11/2017	9	11	2017	12:33:54	45234	0	12	33	54	2	0.051757813	3.5545898	-0.0625	-0.037841797	-0.92822266	0.86669922	0.038574219	0	0	0	0	0	0	0	0	0	0.93115234	0.068847656	0.048095703	0.002685547	0.037841797	-0.007324219	0.126	36301.8	-0.023	302.09	0.121
925	37175	37175	Category B	-0.047851563	-0.023925781	-0.91186523	0.092529297	-0.15771484	0.45385742	0	0.109	9/11/2017	9	11	2017	12:33:54	45234	0.1	12	33	54	2	0.051757813	3.5545898	-0.062011719	-0.037597656	-0.92919922	0.058837891	0.026367188	0	0	0	0	0	0	0	0	0	0.93188477	0.068115234	0.045654297	0.014160156	0.013671875	0.017333984	0.111	36493.13	0.006	-78.9	0.119
926	37176	37176	Category B	-0.071777344	-0.047851563	-0.92382813	0.087402344	-0.16601563	0.453125	0	0.185	9/11/2017	9	11	2017	12:33:54	45234	0.2	12	33	54	2	0.051757813	3.5288086	-0.061523438	-0.037597656	-0.92944336	0.67236328	0.015380859	0	0	0	0	0	0	0	0	0	0.93212891	0.067871094	0.025878906	-0.010009766	-0.010009766	0.005615234	0.108	36533.88	0.016	-207.67	0.109
927	37177	37177	Category B	-0.047851563	-0.059814453	-0.93579102	0.088623047	-0.16113281	0.45166016	0	0.054	9/11/2017	9	11	2017	12:33:54	45234	0.3	12	33	54	2	0.051757813	3.5288086	-0.061279297	-0.037597656	-0.92944336	1.171875	0.026611328	0	0	0	0	0	0	0	0	0	0.93212891	0.067871094	0.041748047	0.013427734	-0.021972656	-0.006103516	0.108	36533.88	0.038	-460.33	0.119
928	37178	37178	Category B	-0.047851563	-0.011962891	-0.94799805	0.086914063	-0.16455078	0.45703125	0	0.103	9/11/2017	9	11	2017	12:33:54	45234	0.4	12	33	54	2	0.051757813	3.5288086	-0.061523438	-0.037353516	-0.92944336	1.8093262	0.034179688	0	0	0	0	0	0	0	0	0	0.93212891	0.067871094	0.057617188	0.013671875	0.025390625	-0.018310547	0.108	36533.88	0.048	-565.08	0.109
929	37179	37179	Category B	-0.071777344	-0.047851563	-0.93579102	0.084960938	-0.16479492	0.45507813	0	0.079	9/11/2017	9	11	2017	12:33:54	45234	0.5	12	33	54	2	0.051757813	3.5288086	-0.061523438	-0.037597656	-0.92919922	2.1054688	0.015380859	0	0	0	0	0	0	0	0	0	0.93212891	0.067871094	0.026367188	-0.010009766	-0.010009766	-0.006347656	0.1	36647.23	0.058	-698.72	0.103
930	37180	37180	Category B	-0.071777344	-0.023925781	-0.93579102	0.085205078	-0.16210938	0.45800781	0	0.12	9/11/2017	9	11	2017	12:33:54	45234	0.6	12	33	54	2	0.051757813	3.5288086	-0.061523438	-0.037597656	-0.92919922	1.7314453	0.018310547	0	0	0	0	0	0	0	0	0	0.93212891	0.067871094	0.030273438	-0.010009766	0.013671875	-0.006347656	0.08	36966.63	0.055	-770.92	0.103
931	37181	37181	Category B	-0.047851563	-0.035888672	-0.92382813	0.086425781	-0.16748047	0.453125	0	0.062	9/11/2017	9	11	2017	12:33:54	45234	0.7	12	33	54	2	0.051757813	3.5288086	-0.061279297	-0.038330078	-0.92919922	1.3000488	0.014648438	0	0	0	0	0	0	0	0	0	0.93212891	0.067871094	0.021484375	0.013427734	0.002441406	0.005371094	0.092	36768.17	0.033	-454.2	0.103
932	37182	37182	Category B	-0.035888672	-0.059814453	-0.94799805	0.086914063	-0.16455078	0.45703125	0	0.063	9/11/2017	9	11	2017	12:33:54	45234	0.8	12	33	54	2	0.051757813	3.5288086	-0.061279297	-0.038818359	-0.92944336	0.32519531	0.037841797	0	0	0	0	0	0	0	0	0	0.93237305	0.067626953	0.064941406	0.025390625	-0.020751953	-0.018310547	0.077	37019.99	0.048	-706.02	0.12
933	37183	37183	Category B	-0.035888672	-0.035888672	-0.92382813	0.088378906	-0.1652832	0.453125	0	0.13	9/11/2017	9	11	2017	12:33:54	45234	0.9	12	33	54	2	0.051757813	3.5288086	-0.061279297	-0.039306641	-0.9296875	1.3049316	0.026123047	0	0	0	0	0	0	0	0	0	0.93237305	0.067626953	0.034667969	0.025390625	0.003417969	0.005859375	0.09	36799.73	0.028	-398.34	0.12
934	37184	37184	Category B	-0.10791016	-0.035888672	-0.93579102	0.084716797	-0.1628418	0.46118164	0	0.011	9/11/2017	9	11	2017	12:33:55	45235	0	12	33	55	2	0.051757813	3.5288086	-0.061523438	-0.039306641	-0.92944336	2.0732422	0.046630859	0	0	0	0	0	0	0	0	0	0.93237305	0.067626953	0.055908203	-0.046142578	0.003417969	-0.006103516	0.076	37038.15	0.047	-699.62	0.13
935	37185	37185	Category B	-0.095947266	-0.047851563	-0.93579102	0.088378906	-0.16601563	0.45483398	0	0.155	9/11/2017	9	11	2017	12:33:55	45235	0.1	12	33	55	2	0.051757813	3.5288086	-0.061279297	-0.038818359	-0.92895508	2.3349609	0.036132813	0	0	0	0	0	0	0	0	0	0.93188477	0.068115234	0.049804688	-0.034423828	-0.008789063	-0.006591797	0.095	36721.85	0.027	-370.91	0.13
936	37186	37186	Category B	-0.059814453	-0.047851563	-0.93579102	0.084960938	-0.16503906	0.45996094	0	0.04	9/11/2017	9	11	2017	12:33:55	45235	0.2	12	33	55	2	0.051757813	3.5288086	-0.061035156	-0.038818359	-0.92895508	3.0429688	0.010986328	0	0	0	0	0	0	0	0	0	0.93188477	0.068115234	0.016601563	0.001220703	-0.008789063	-0.006591797	0.101	36632.67	0.023	-306.46	0.13
937	37187	37187	Category B	-0.059814453	-0.047851563	-0.93579102	0.084228516	-0.16772461	0.45507813	0	0.176	9/11/2017	9	11	2017	12:33:55	45235	0.3	12	33	55	2	0.051757813	3.5288086	-0.061279297	-0.038818359	-0.92895508	3.8920898	0.010986328	0	0	0	0	0	0	0	0	0	0.93188477	0.068115234	0.016845703	0.001464844	-0.008789063	-0.006591797	0.095	36721.85	0.025	-345.85	0.096
938	37188	37188	Category B	-0.071777344	-0.023925781	-0.91186523	0.087402344	-0.16601563	0.45996094	0	0.096	9/11/2017	9	11	2017	12:33:55	45235	0.4	12	33	55	2	0.051757813	3.5288086	-0.061523438	-0.038818359	-0.92871094	3.4294434	0.024658203	0	0	0	0	0	0	0	0	0	0.93164063	0.068359375	0.041992188	-0.010009766	0.014892578	0.016845703	0.107	36547.67	0.023	-293.75	0.122
939	37189	37189	Category B	-0.083984375	-0.035888672	-0.92382813	0.085205078	-0.16357422	0.45703125	0	0.095	9/11/2017	9	11	2017	12:33:55	45235	0.5	12	33	55	2	0.051757813	3.5288086	-0.061279297	-0.038330078	-0.9284668	1.817627	0.022949219	0	0	0	0	0	0	0	0	0	0.93139648	0.068603516	0.029785156	-0.022460938	0.002441406	0.004638672	0.101	36632.67	0.013	-179.41	0.122
940	37190	37190	Category B	-0.059814453	-0.047851563	-0.93579102	0.086669922	-0.16479492	0.45410156	0	0.08	9/11/2017	9	11	2017	12:33:55	45235	0.6	12	33	55	2	0.051757813	3.5288086	-0.061523438	-0.038574219	-0.9284668	1.4025879	0.01171875	0	0	0	0	0	0	0	0	0	0.93139648	0.068603516	0.018066406	0.001708984	-0.009033203	-0.007080078	0.125	36313.97	-0.017	219.91	0.122
941	37191	37191	Category B	-0.035888672	-0.047851563	-0.92382813	0.087890625	-0.16748047	0.45410156	0	0.122	9/11/2017	9	11	2017	12:33:55	45235	0.7	12	33	55	2	0.051757813	3.5288086	-0.061767578	-0.038085938	-0.92871094	1.9135742	0.028076172	0	0	0	0	0	0	0	0	0	0.93164063	0.068359375	0.040527344	0.025878906	-0.009521484	0.004882813	0.105	36575.56	0.01	-135.41	0.122
942	37192	37192	Category B	-0.059814453	-0.047851563	-0.93579102	0.082275391	-0.16210938	0.45703125	0	0.182	9/11/2017	9	11	2017	12:33:55	45235	0.8	12	33	55	2	0.051757813	3.5288086	-0.062011719	-0.037841797	-0.9284668	1.4345703	0.012207031	0	0	0	0	0	0	0	0	0	0.93139648	0.068603516	0.019287109	0.002197266	-0.009765625	-0.007080078	0.11	36506.61	0.01	-130.61	0.126
943	37193	37193	Category B	-0.071777344	-0.023925781	-0.93579102	0.090087891	-0.16723633	0.44897461	0	0.058	9/11/2017	9	11	2017	12:33:55	45235	0.9	12	33	55	2	0.051757813	3.5288086	-0.062255859	-0.037841797	-0.9284668	0.21606445	0.018310547	0	0	0	0	0	0	0	0	0	0.93115234	0.068847656	0.030761719	-0.009521484	0.013916016	-0.007080078	0.117	36414.23	0.018	-218.52	0.134
944	37194	37194	Category B	-0.083984375	-0.047851563	-0.93579102	0.088378906	-0.16503906	0.45703125	0	0.126	9/11/2017	9	11	2017	12:33:56	45236	0	12	33	56	2	0.051757813	3.5288086	-0.062255859	-0.037841797	-0.92822266	0.50463867	0.024902344	0	0	0	0	0	0	0	0	0	0.93115234	0.068847656	0.038818359	-0.021728516	-0.009765625	-0.007324219	0.126	36301.8	-0.014	177.94	0.134
945	37195	37195	Category B	-0.071777344	-0.047851563	-0.93579102	0.086425781	-0.1652832	0.453125	0	0.134	9/11/2017	9	11	2017	12:33:56	45236	0.1	12	33	56	2	0.051757813	3.5288086	-0.062744141	-0.037841797	-0.92797852	1.1982422	0.015136719	0	0	0	0	0	0	0	0	0	0.9309082	0.069091797	0.026367188	-0.008789063	-0.009765625	-0.007568359	0.122	36350.94	-0.001	12.49	0.134
946	37196	37196	Category B	-0.035888672	-0.047851563	-0.91186523	0.084960938	-0.16601563	0.45507813	0	0.137	9/11/2017	9	11	2017	12:33:56	45236	0.2	12	33	56	2	0.051757813	3.5288086	-0.062988281	-0.038085938	-0.9284668	2.2194824	0.033203125	0	0	0	0	0	0	0	0	0	0.93139648	0.068603516	0.053222656	0.027099609	-0.009521484	0.016601563	0.11	36506.61	0.018	-228.9	0.126
947	37197	37197	Category B	-0.023925781	-0.023925781	-0.93579102	0.090576172	-0.16333008	0.45581055	0	0.098	9/11/2017	9	11	2017	12:33:56	45236	0.3	12	33	56	2	0.051757813	3.5288086	-0.062988281	-0.038574219	-0.9284668	3.6474609	0.042236328	0	0	0	0	0	0	0	0	0	0.93139648	0.068603516	0.060791016	0.0390625	0.014648438	-0.007080078	0.111	36493.13	-0.003	40.75	0.134
948	37198	37198	Category B	-0.035888672	-0.059814453	-0.92382813	0.086181641	-0.16357422	0.45507813	0	0.109	9/11/2017	9	11	2017	12:33:56	45236	0.4	12	33	56	2	0.051757813	3.5288086	-0.062744141	-0.038574219	-0.92871094	3.7683105	0.034423828	0	0	0	0	0	0	0	0	0	0.93164063	0.068359375	0.052978516	0.026855469	-0.020996094	0.004882813	0.116	36427.14	-0.015	205.53	0.134
949	37199	37199	Category B	-0.035888672	-0.047851563	-0.92382813	0.088134766	-0.16699219	0.44897461	0	0.066	9/11/2017	9	11	2017	12:33:56	45236	0.5	12	33	56	2	0.051757813	3.5288086	-0.062988281	-0.038818359	-0.92919922	2.3999023	0.029052734	0	0	0	0	0	0	0	0	0	0.93212891	0.067871094	0.041503906	0.027099609	-0.008789063	0.005371094	0.104	36589.67	0.001	-14.11	0.111
950	37200	37200	Category B	-0.095947266	-0.071777344	-0.91186523	0.087646484	-0.16381836	0.46020508	0	0.153	9/11/2017	9	11	2017	12:33:56	45236	0.6	12	33	56	2	0.051757813	3.5288086	-0.063232422	-0.0390625	-0.92919922	1.4233398	0.049316406	0	0	0	0	0	0	0	0	0	0.93237305	0.067626953	0.082763672	-0.032470703	-0.032470703	0.017333984	0.1	36647.23	0.01	-140.62	0.109
951	37201	37201	Category B	-0.059814453	-0.059814453	-0.94799805	0.086669922	-0.16601563	0.45922852	0	0.065	9/11/2017	9	11	2017	12:33:56	45236	0.7	12	33	56	2	0.051757813	3.5288086	-0.062744141	-0.039306641	-0.92895508	0.50854492	0.027832031	0	0	0	0	0	0	0	0	0	0.93188477	0.068115234	0.042236328	0.002929688	-0.020263672	-0.018798828	0.097	36691.63	0.02	-277.4	0.109
952	37202	37202	Category B	-0.071777344	-0.047851563	-0.91186523	0.083251953	-0.16796875	0.45605469	0	0.111	9/11/2017	9	11	2017	12:33:56	45236	0.8	12	33	56	2	0.051757813	3.5288086	-0.063476563	-0.039306641	-0.92919922	0.083740234	0.020751953	0	0	0	0	0	0	0	0	0	0.93212891	0.067871094	0.033691406	-0.008056641	-0.008300781	0.017333984	0.092	36768.17	0.009	-135.5	0.088
953	37203	37203	Category B	-0.059814453	-0.047851563	-0.92382813	0.092041016	-0.16723633	0.45776367	0	0.079	9/11/2017	9	11	2017	12:33:56	45236	0.9	12	33	56	2	0.051757813	3.5288086	-0.064453125	-0.0390625	-0.92871094	1.3144531	0.010986328	0	0	0	0	0	0	0	0	0	0.93188477	0.068115234	0.018310547	0.004638672	-0.008544922	0.004882813	0.095	36721.85	0.026	-358.42	0.088
954	37204	37204	Category B	-0.071777344	-0.035888672	-0.93579102	0.086181641	-0.16357422	0.45507813	0	0.079	9/11/2017	9	11	2017	12:33:57	45237	0	12	33	57	2	0.051757813	3.5288086	-0.063964844	-0.038818359	-0.92919922	2.6821289	0.010253906	0	0	0	0	0	0	0	0	0	0.93237305	0.067626953	0.017089844	-0.007568359	0.002929688	-0.006347656	0.078	37002.02	0.044	-651.08	0.079
955	37205	37205	Category B	-0.11987305	-0.035888672	-0.93579102	0.088134766	-0.16357422	0.46313477	0	0.088	9/11/2017	9	11	2017	12:33:57	45237	0.1	12	33	57	2	0.051757813	3.5288086	-0.063964844	-0.039306641	-0.92944336	3.6525879	0.055908203	0	0	0	0	0	0	0	0	0	0.93237305	0.067626953	0.065429688	-0.055664063	0.003417969	-0.006103516	0.078	37002.02	0.036	-548.76	0.079
956	37206	37206	Category B	-0.10791016	-0.035888672	-0.93579102	0.089111328	-0.16186523	0.45800781	0	0.048	9/11/2017	9	11	2017	12:33:57	45237	0.2	12	33	57	2	0.051757813	3.5288086	-0.063720703	-0.040039063	-0.92993164	4.5598145	0.044677734	0	0	0	0	0	0	0	0	0	0.93286133	0.067138672	0.053955078	-0.043945313	0.004150391	-0.005615234	0.07	37151.38	0.044	-698.12	0.079
957	37207	37207	Category B	-0.095947266	-0.047851563	-0.92382813	0.084960938	-0.16479492	0.46118164	0	0.065	9/11/2017	9	11	2017	12:33:57	45237	0.3	12	33	57	2	0.051757813	3.5288086	-0.062988281	-0.040283203	-0.9296875	4.9960938	0.033935547	0	0	0	0	0	0	0	0	0	0.93286133	0.067138672	0.046142578	-0.032714844	-0.007324219	0.005859375	0.064	37272.76	0.051	-832.61	0.079
958	37208	37208	Category B	-0.071777344	-0.047851563	-0.92382813	0.089111328	-0.16577148	0.45507813	0	0.061	9/11/2017	9	11	2017	12:33:57	45237	0.4	12	33	57	2	0.051757813	3.5288086	-0.062988281	-0.040283203	-0.92944336	4.7692871	0.012695313	0	0	0	0	0	0	0	0	0	0.93237305	0.067626953	0.021728516	-0.008544922	-0.007324219	0.005615234	0.069	37171.01	0.042	-677.88	0.08
959	37209	37209	Category B	-0.047851563	-0.059814453	-0.93579102	0.091308594	-0.16723633	0.45288086	0	0.046	9/11/2017	9	11	2017	12:33:57	45237	0.5	12	33	57	2	0.051757813	3.5288086	-0.063232422	-0.040771484	-0.92944336	3.7045898	0.025146484	0	0	0	0	0	0	0	0	0	0.93237305	0.067626953	0.040527344	0.015380859	-0.018798828	-0.006103516	0.068	37190.87	0.048	-763.73	0.065
960	37210	37210	Category B	-0.047851563	-0.047851563	-0.92382813	0.088378906	-0.16601563	0.45581055	0	0.111	9/11/2017	9	11	2017	12:33:57	45237	0.6	12	33	57	2	0.051757813	3.5288086	-0.063476563	-0.040527344	-0.92944336	2.0734863	0.018066406	0	0	0	0	0	0	0	0	0	0.93237305	0.067626953	0.028564453	0.015625	-0.007080078	0.005615234	0.071	37131.98	0.052	-793.45	0.065
961	37211	37211	Category B	-0.059814453	-0.047851563	-0.94799805	0.083496094	-0.16455078	0.45410156	0	0.08	9/11/2017	9	11	2017	12:33:57	45237	0.7	12	33	57	2	0.051757813	3.5288086	-0.062744141	-0.040283203	-0.9296875	0.13623047	0.019775391	0	0	0	0	0	0	0	0	0	0.93261719	0.067382813	0.028564453	0.002929688	-0.007324219	-0.018066406	0.07	37151.38	0.06	-897.46	0.077
962	37212	37212	Category B	-0.059814453	-0.023925781	-0.94799805	0.084960938	-0.16601563	0.45410156	0	0.063	9/11/2017	9	11	2017	12:33:57	45237	0.8	12	33	57	2	0.051757813	3.5288086	-0.062255859	-0.040771484	-0.92993164	1.447998	0.024902344	0	0	0	0	0	0	0	0	0	0.93286133	0.067138672	0.037597656	0.002441406	0.016845703	-0.017822266	0.073	37093.83	0.062	-898.12	0.08
963	37213	37213	Category B	-0.071777344	-0.035888672	-0.93579102	0.084228516	-0.16943359	0.45507813	0	0.064	9/11/2017	9	11	2017	12:33:57	45237	0.9	12	33	57	2	0.051757813	3.5288086	-0.062255859	-0.040771484	-0.92993164	3.4599609	0.011962891	0	0	0	0	0	0	0	0	0	0.93286133	0.067138672	0.020019531	-0.009277344	0.004882813	-0.005615234	0.087	36848.15	0.041	-570.44	0.111
964	37214	37214	Category B	-0.035888672	-0.047851563	-0.94799805	0.090820313	-0.16015625	0.45605469	0	0.077	9/11/2017	9	11	2017	12:33:58	45238	0	12	33	58	2	0.051269531	3.4740234	-0.061767578	-0.040527344	-0.92993164	4.8891602	0.032470703	0	0	0	0	0	0	0	0	0	0.93286133	0.067138672	0.051025391	0.025878906	-0.007080078	-0.017822266	0.103	36603.89	0.04	-497.79	0.128
965	37215	37215	Category B	-0.023925781	-0.035888672	-0.94799805	0.090087891	-0.16479492	0.4519043	0	0.128	9/11/2017	9	11	2017	12:33:58	45238	0.1	12	33	58	2	0.051269531	3.4740234	-0.061279297	-0.041015625	-0.92993164	5.4848633	0.041748047	0	0	0	0	0	0	0	0	0	0.93286133	0.067138672	0.060546875	0.037353516	0.005126953	-0.017822266	0.117	36414.23	0.028	-329.89	0.128
966	37216	37216	Category B	-0.035888672	-0.047851563	-0.93579102	0.090576172	-0.16455078	0.45678711	0	0.211	9/11/2017	9	11	2017	12:33:58	45238	0.2	12	33	58	2	0.051269531	3.4740234	-0.061767578	-0.041503906	-0.92993164	5.6149902	0.027099609	0	0	0	0	0	0	0	0	0	0.93286133	0.067138672	0.037841797	0.025878906	-0.006103516	-0.005615234	0.124	36326.21	0.025	-284.68	0.162
967	37217	37217	Category B	-0.059814453	-0.023925781	-0.93579102	0.081054688	-0.16381836	0.45800781	0	0.162	9/11/2017	9	11	2017	12:33:58	45238	0.3	12	33	58	2	0.051269531	3.4740234	-0.061767578	-0.041503906	-0.92993164	5.1977539	0.018554688	0	0	0	0	0	0	0	0	0	0.93310547	0.066894531	0.025390625	0.001953125	0.017578125	-0.005615234	0.146	36073.55	-0.016	180.37	0.162
968	37218	37218	Category B	-0.071777344	-0.059814453	-0.92382813	0.087890625	-0.16723633	0.45581055	0	0.105	9/11/2017	9	11	2017	12:33:58	45238	0.4	12	33	58	2	0.051269531	3.4740234	-0.062011719	-0.041015625	-0.92993164	4.5976563	0.021972656	0	0	0	0	0	0	0	0	0	0.93310547	0.066894531	0.034667969	-0.009521484	-0.018554688	0.006103516	0.156	35968.8	-0.019	204.11	0.162
969	37219	37219	Category B	-0.071777344	-0.023925781	-0.92382813	0.083496094	-0.16699219	0.45800781	0	0.193	9/11/2017	9	11	2017	12:33:58	45238	0.5	12	33	58	2	0.051269531	3.4740234	-0.062011719	-0.041259766	-0.92993164	2.6350098	0.020751953	0	0	0	0	0	0	0	0	0	0.93310547	0.066894531	0.033447266	-0.009521484	0.017333984	0.006103516	0.158	35948.51	-0.027	293.62	0.162
970	37220	37220	Category B	-0.047851563	-0.071777344	-0.91186523	0.090576172	-0.16479492	0.45483398	0	0.141	9/11/2017	9	11	2017	12:33:58	45238	0.6	12	33	58	2	0.051269531	3.4740234	-0.062011719	-0.041259766	-0.9296875	0.071289063	0.038085938	0	0	0	0	0	0	0	0	0	0.93261719	0.067382813	0.062744141	0.014160156	-0.030273438	0.017822266	0.135	36195.71	-0.017	205.68	0.141
971	37221	37221	Category B	-0.083984375	-0.059814453	-0.93579102	0.082519531	-0.16479492	0.45507813	0	0.14	9/11/2017	9	11	2017	12:33:58	45238	0.7	12	33	58	2	0.051269531	3.4740234	-0.062255859	-0.041259766	-0.9296875	1.5344238	0.029052734	0	0	0	0	0	0	0	0	0	0.93261719	0.067382813	0.045898438	-0.021484375	-0.018310547	-0.005859375	0.125	36313.97	-0.027	362.74	0.14
972	37222	37222	Category B	-0.071777344	-0.035888672	-0.93579102	0.083496094	-0.16381836	0.45800781	0	0.069	9/11/2017	9	11	2017	12:33:58	45238	0.8	12	33	58	2	0.051269531	3.4740234	-0.0625	-0.041015625	-0.92993164	2.1472168	0.011962891	0	0	0	0	0	0	0	0	0	0.93286133	0.067138672	0.020019531	-0.009033203	0.005126953	-0.005615234	0.125	36313.97	-0.04	567.22	0.141
973	37223	37223	Category B	-0.071777344	-0.023925781	-0.89990234	0.087402344	-0.16748047	0.45996094	0	0.106	9/11/2017	9	11	2017	12:33:58	45238	0.9	12	33	58	2	0.051269531	3.4740234	-0.062988281	-0.040771484	-0.92993164	2.2045898	0.035400391	0	0	0	0	0	0	0	0	0	0.93286133	0.067138672	0.055664063	-0.008544922	0.016845703	0.030029297	0.118	36401.39	-0.031	446.76	0.141
974	37224	37224	Category B	-0.047851563	-0.035888672	-0.91186523	0.086181641	-0.15844727	0.45410156	0	0.106	9/11/2017	9	11	2017	12:33:59	45239	0	12	33	59	2	0.051269531	3.4740234	-0.062988281	-0.040771484	-0.9296875	2.5595703	0.023925781	0	0	0	0	0	0	0	0	0	0.93286133	0.067138672	0.038085938	0.015136719	0.004882813	0.017822266	0.123	36338.53	-0.028	383.32	0.14
975	37225	37225	Category B	-0.035888672	-0.035888672	-0.91186523	0.086425781	-0.1652832	0.45800781	0	0.15	9/11/2017	9	11	2017	12:33:59	45239	0.1	12	33	59	2	0.051269531	3.4740234	-0.062744141	-0.040527344	-0.9296875	2.8937988	0.032714844	0	0	0	0	0	0	0	0	0	0.93261719	0.067382813	0.049560547	0.026855469	0.004638672	0.017822266	0.122	36350.94	-0.025	340.69	0.135
976	37226	37226	Category B	-0.071777344	-0.059814453	-0.93579102	0.084960938	-0.16357422	0.45996094	0	0.17	9/11/2017	9	11	2017	12:33:59	45239	0.2	12	33	59	2	0.051269531	3.4740234	-0.062011719	-0.040283203	-0.9296875	2.1635742	0.022216797	0	0	0	0	0	0	0	0	0	0.93261719	0.067382813	0.034667969	-0.009521484	-0.019287109	-0.005859375	0.124	36326.21	-0.034	473.52	0.135
977	37227	37227	Category B	-0.083984375	-0.035888672	-0.92382813	0.082519531	-0.16503906	0.45800781	0	0.135	9/11/2017	9	11	2017	12:33:59	45239	0.3	12	33	59	2	0.051269531	3.4740234	-0.061767578	-0.040527344	-0.92944336	1.4560547	0.023193359	0	0	0	0	0	0	0	0	0	0.93237305	0.067626953	0.032470703	-0.021972656	0.004638672	0.005615234	0.12	36376	-0.015	199.56	0.15
978	37228	37228	Category B	-0.047851563	-0.023925781	-0.91186523	0.090576172	-0.16479492	0.45483398	0	0.081	9/11/2017	9	11	2017	12:33:59	45239	0.4	12	33	59	2	0.051269531	3.4740234	-0.061767578	-0.040283203	-0.92919922	1.3259277	0.027587891	0	0	0	0	0	0	0	0	0	0.93212891	0.067871094	0.047851563	0.013916016	0.016357422	0.017333984	0.13	36253.92	-0.002	23.79	0.15
979	37229	37229	Category B	-0.071777344	-0.023925781	-0.92382813	0.0859375	-0.16357422	0.45922852	0	0.081	9/11/2017	9	11	2017	12:33:59	45239	0.5	12	33	59	2	0.051269531	3.4740234	-0.061767578	-0.040527344	-0.92919922	0.74047852	0.020019531	0	0	0	0	0	0	0	0	0	0.93212891	0.067871094	0.031982422	-0.009765625	0.016601563	0.005371094	0.114	36453.26	0.013	-163.54	0.135
980	37230	37230	Category B	-0.071777344	-0.023925781	-0.94799805	0.084960938	-0.16235352	0.45996094	0	0.168	9/11/2017	9	11	2017	12:33:59	45239	0.6	12	33	59	2	0.051269531	3.4740234	-0.061279297	-0.040283203	-0.92944336	0.19702148	0.026611328	0	0	0	0	0	0	0	0	0	0.93237305	0.067626953	0.045166016	-0.010253906	0.016357422	-0.018310547	0.108	36533.88	0.01	-132.49	0.135
981	37231	37231	Category B	-0.059814453	-0.035888672	-0.92382813	0.085205078	-0.16210938	0.45800781	0	0.051	9/11/2017	9	11	2017	12:33:59	45239	0.7	12	33	59	2	0.051269531	3.4740234	-0.061279297	-0.041015625	-0.9296875	0.75463867	0.0078125	0	0	0	0	0	0	0	0	0	0.93261719	0.067382813	0.012695313	0.001464844	0.005126953	0.005859375	0.115	36440.15	0.014	-174.38	0.133
982	37232	37232	Category B	-0.083984375	-0.035888672	-0.93579102	0.090576172	-0.1628418	0.45581055	0	0.133	9/11/2017	9	11	2017	12:33:59	45239	0.8	12	33	59	2	0.051269531	3.4740234	-0.062255859	-0.041259766	-0.9296875	0.15380859	0.023193359	0	0	0	0	0	0	0	0	0	0.93261719	0.067382813	0.032958984	-0.021484375	0.005371094	-0.005859375	0.12	36376	0.015	-180.29	0.167
983	37233	37233	Category B	-0.095947266	-0.011962891	-0.93579102	0.086669922	-0.16601563	0.45922852	0	0.178	9/11/2017	9	11	2017	12:33:59	45239	0.9	12	33	59	2	0.051269531	3.4740234	-0.0625	-0.041015625	-0.9296875	0.86767578	0.044677734	0	0	0	0	0	0	0	0	0	0.93286133	0.067138672	0.068359375	-0.033203125	0.029052734	-0.005859375	0.135	36195.71	-0.017	205.68	0.167
984	37234	37234	Category B	-0.083984375	-0.023925781	-0.93579102	0.090820313	-0.16333008	0.45507813	0	0.113	9/11/2017	9	11	2017	12:34:00	45240	0	12	34	0	2	0.051269531	3.4740234	-0.061767578	-0.040771484	-0.9296875	0.93676758	0.028320313	0	0	0	0	0	0	0	0	0	0.93261719	0.067382813	0.044677734	-0.021972656	0.016845703	-0.005859375	0.112	36479.74	0.003	-39.59	0.133
985	37235	37235	Category B	-0.059814453	-0.047851563	-0.94799805	0.083496094	-0.16381836	0.45605469	0	0.167	9/11/2017	9	11	2017	12:34:00	45240	0.1	12	34	0	2	0.051269531	3.4740234	-0.061279297	-0.040527344	-0.9296875	0.9453125	0.01953125	0	0	0	0	0	0	0	0	0	0.93261719	0.067382813	0.026855469	0.001464844	-0.007080078	-0.018066406	0.121	36363.43	0	0	0.167
986	37236	37236	Category B	-0.071777344	-0.035888672	-0.93579102	0.085205078	-0.16186523	0.45605469	0	0.03	9/11/2017	9	11	2017	12:34:00	45240	0.2	12	34	0	2	0.051269531	3.4740234	-0.061035156	-0.040771484	-0.92993164	1.2851563	0.012939453	0	0	0	0	0	0	0	0	0	0.93286133	0.067138672	0.021240234	-0.010498047	0.004882813	-0.005615234	0.128	36277.71	-0.021	269.96	0.167
987	37237	37237	Category B	-0.071777344	-0.047851563	-0.94799805	0.090332031	-0.16699219	0.45678711	0	0.108	9/11/2017	9	11	2017	12:34:00	45240	0.3	12	34	0	2	0.051269531	3.4740234	-0.061279297	-0.040771484	-0.93017578	0.92626953	0.021484375	0	0	0	0	0	0	0	0	0	0.93310547	0.066894531	0.034912109	-0.010253906	-0.006835938	-0.017578125	0.108	36533.88	-0.01	142.83	0.113
988	37238	37238	Category B	-0.059814453	-0.047851563	-0.94799805	0.088378906	-0.1652832	0.453125	0	0.176	9/11/2017	9	11	2017	12:34:00	45240	0.4	12	34	0	2	0.051269531	3.4740234	-0.061767578	-0.040771484	-0.92993164	0.3125	0.019287109	0	0	0	0	0	0	0	0	0	0.93310547	0.066894531	0.026855469	0.001953125	-0.006835938	-0.017822266	0.101	36632.67	0.002	-28.78	0.167
989	37239	37239	Category B	-0.047851563	-0.035888672	-0.92382813	0.084960938	-0.16357422	0.45410156	0	0.054	9/11/2017	9	11	2017	12:34:00	45240	0.5	12	34	0	2	0.051269531	3.4740234	-0.0625	-0.040527344	-0.92993164	0.70947266	0.016601563	0	0	0	0	0	0	0	0	0	0.93286133	0.067138672	0.025390625	0.014648438	0.004638672	0.006103516	0.105	36575.56	0.012	-161.33	0.108
990	37240	37240	Category B	-0.023925781	-0.047851563	-0.92382813	0.086914063	-0.16186523	0.4621582	0	0.072	9/11/2017	9	11	2017	12:34:00	45240	0.6	12	34	0	2	0.051269531	3.4740234	-0.0625	-0.040283203	-0.9296875	0.030761719	0.039794922	0	0	0	0	0	0	0	0	0	0.93261719	0.067382813	0.052001953	0.038574219	-0.007324219	0.005859375	0.11	36506.61	-0.009	126.06	0.152
991	37241	37241	Category B	-0.11987305	-0.035888672	-0.93579102	0.086914063	-0.16455078	0.45922852	0	0.194	9/11/2017	9	11	2017	12:34:00	45240	0.7	12	34	0	2	0.051269531	3.4740234	-0.062255859	-0.039794922	-0.92993164	0.359375	0.057861328	0	0	0	0	0	0	0	0	0	0.93286133	0.067138672	0.067138672	-0.057373047	0.00390625	-0.005615234	0.117	36414.23	-0.03	433.92	0.152
992	37242	37242	Category B	-0.095947266	-0.035888672	-0.92382813	0.083984375	-0.16186523	0.45678711	0	0.058	9/11/2017	9	11	2017	12:34:00	45240	0.8	12	34	0	2	0.051269531	3.4740234	-0.062255859	-0.039306641	-0.92993164	1.7705078	0.034423828	0	0	0	0	0	0	0	0	0	0.93286133	0.067138672	0.043457031	-0.033447266	0.003417969	0.006103516	0.101	36632.67	0	0	0.152
993	37243	37243	Category B	-0.023925781	-0.023925781	-0.95996094	0.092529297	-0.16088867	0.45288086	0	0.152	9/11/2017	9	11	2017	12:34:00	45240	0.9	12	34	0	2	0.051269531	3.4740234	-0.061767578	-0.0390625	-0.93041992	2.4504395	0.050292969	0	0	0	0	0	0	0	0	0	0.93310547	0.066894531	0.082763672	0.037841797	0.015136719	-0.029296875	0.121	36363.43	-0.008	103.02	0.152
994	37244	37244	Category B	-0.035888672	-0.035888672	-0.92382813	0.088134766	-0.1628418	0.45678711	0	0.081	9/11/2017	9	11	2017	12:34:01	45241	0	12	34	1	2	0.051269531	3.4740234	-0.062255859	-0.038818359	-0.93066406	2.0808105	0.02734375	0	0	0	0	0	0	0	0	0	0.93359375	0.06640625	0.036132813	0.026367188	0.002929688	0.006835938	0.122	36350.94	-0.013	169.26	0.152
995	37245	37245	Category B	-0.035888672	-0.059814453	-0.93579102	0.082763672	-0.16357422	0.45581055	0	0.169	9/11/2017	9	11	2017	12:34:01	45241	0.111	12	34	1	2	0.051269531	3.4740234	-0.062255859	-0.038818359	-0.93066406	2.3725586	0.033935547	0	0	0	0	0	0	0	0	0	0.93359375	0.06640625	0.052001953	0.026367188	-0.020751953	-0.004882813	0.114	36453.26	0.002	-26.12	0.149
996	37246	37246	Category B	-0.047851563	-0.071777344	-0.91186523	0.0859375	-0.16259766	0.45703125	0	0.08	9/11/2017	9	11	2017	12:34:01	45241	0.222	12	34	1	2	0.051269531	3.4740234	-0.061279297	-0.038818359	-0.93041992	3.0598145	0.040039063	0	0	0	0	0	0	0	0	0	0.93334961	0.066650391	0.064941406	0.013427734	-0.032714844	0.018554688	0.114	36453.26	-0.006	80.62	0.152
997	37247	37247	Category B	-0.071777344	-0.047851563	-0.88793945	0.085205078	-0.16186523	0.45605469	0	0.149	9/11/2017	9	11	2017	12:34:01	45241	0.333	12	34	1	2	0.051269531	3.4740234	-0.061035156	-0.038818359	-0.93041992	1.6125488	0.044677734	0	0	0	0	0	0	0	0	0	0.93334961	0.066650391	0.062255859	-0.010498047	-0.008789063	0.042480469	0.115	36440.15	0.008	-101.62	0.149
998	37248	37248	Category B	-0.071777344	-0.047851563	-0.92382813	0.086914063	-0.16186523	0.4519043	0	0.054	9/11/2017	9	11	2017	12:34:01	45241	0.444	12	34	1	2	0.051269531	3.4740234	-0.060546875	-0.038818359	-0.93041992	0.17382813	0.015625	0	0	0	0	0	0	0	0	0	0.93310547	0.066894531	0.026611328	-0.010986328	-0.008789063	0.006591797	0.111	36493.13	0.011	-142.19	0.16
999	37249	37249	Category B	-0.095947266	-0.035888672	-0.92382813	0.093994141	-0.16381836	0.45678711	0	0.16	9/11/2017	9	11	2017	12:34:01	45241	0.555	12	34	1	2	0.051269531	3.4740234	-0.060302734	-0.038574219	-0.93041992	0.19116211	0.036132813	0	0	0	0	0	0	0	0	0	0.93310547	0.066894531	0.044677734	-0.035400391	0.002685547	0.006591797	0.116	36427.14	-0.007	93.06	0.149
1000	37250	37250	Category B	-0.023925781	-0.011962891	-0.91186523	0.087402344	-0.16821289	0.45703125	0	0.055	9/11/2017	9	11	2017	12:34:01	45241	0.666	12	34	1	2	0.051269531	3.4740234	-0.060302734	-0.038330078	-0.92993164	1.4816895	0.048583984	0	0	0	0	0	0	0	0	0	0.93286133	0.067138672	0.081298828	0.036376953	0.026367188	0.018066406	0.123	36338.53	-0.004	50.12	0.16
1001	37251	37251	Category B	-0.023925781	-0.071777344	-0.93579102	0.086669922	-0.16186523	0.45996094	0	0.199	9/11/2017	9	11	2017	12:34:01	45241	0.777	12	34	1	2	0.051269531	3.4740234	-0.060302734	-0.038574219	-0.93017578	2.001709	0.049316406	0	0	0	0	0	0	0	0	0	0.93286133	0.067138672	0.074951172	0.036376953	-0.032958984	-0.005371094	0.13	36253.92	-0.023	293.75	0.16
1002	37252	37252	Category B	-0.047851563	-0.035888672	-0.92382813	0.086914063	-0.16186523	0.45507813	0	0.122	9/11/2017	9	11	2017	12:34:01	45241	0.888	12	34	1	2	0.051269531	3.5304199	-0.060302734	-0.038330078	-0.92993164	2.3125	0.013916016	0	0	0	0	0	0	0	0	0	0.93261719	0.067382813	0.020996094	0.012451172	0.002441406	0.006103516	0.135	36195.71	-0.031	393.96	0.16
1003	37253	37253	Category B	-0.023925781	-0.023925781	-0.93579102	0.086669922	-0.16601563	0.45581055	0	0.195	9/11/2017	9	11	2017	12:34:02	45242	0	12	34	2	2	0.051269531	3.5304199	-0.060546875	-0.038574219	-0.9296875	2.7556152	0.039794922	0	0	0	0	0	0	0	0	0	0.93261719	0.067382813	0.057128906	0.036621094	0.014648438	-0.005859375	0.128	36277.71	-0.02	256.17	0.143
1004	37254	37254	Category B	-0.023925781	-0.035888672	-0.94799805	0.086669922	-0.16625977	0.45410156	0	0.082	9/11/2017	9	11	2017	12:34:02	45242	0.1	12	34	2	2	0.051269531	3.5304199	-0.060302734	-0.038574219	-0.92993164	2.4416504	0.040527344	0	0	0	0	0	0	0	0	0	0.93286133	0.067138672	0.057128906	0.036376953	0.002685547	-0.017822266	0.143	36106.1	-0.035	427.78	0.195
1005	37255	37255	Category B	-0.071777344	-0.059814453	-0.89990234	0.090087891	-0.16552734	0.45385742	0	0.118	9/11/2017	9	11	2017	12:34:02	45242	0.2	12	34	2	2	0.051269531	3.5304199	-0.060546875	-0.038574219	-0.9296875	1.2646484	0.038085938	0	0	0	0	0	0	0	0	0	0.93237305	0.067626953	0.062011719	-0.010986328	-0.020996094	0.029785156	0.145	36084.34	-0.039	477.22	0.145
1006	37256	37256	Category B	-0.083984375	-0.047851563	-0.93579102	0.089355469	-0.16015625	0.45996094	0	0.143	9/11/2017	9	11	2017	12:34:02	45242	0.3	12	34	2	2	0.051269531	3.5304199	-0.061035156	-0.038330078	-0.92944336	0.23144531	0.025390625	0	0	0	0	0	0	0	0	0	0.93212891	0.067871094	0.038330078	-0.022705078	-0.009277344	-0.006103516	0.149	36041.53	-0.039	465.08	0.145
1007	37257	37257	Category B	-0.059814453	-0.023925781	-0.93579102	0.085205078	-0.16259766	0.45703125	0	0.211	9/11/2017	9	11	2017	12:34:02	45242	0.4	12	34	2	2	0.051269531	3.5304199	-0.061035156	-0.038330078	-0.9296875	0.31469727	0.015625	0	0	0	0	0	0	0	0	0	0.93237305	0.067626953	0.021728516	0.001220703	0.014404297	-0.005859375	0.13	36253.92	-0.033	437.71	0.143
1008	37258	37258	Category B	-0.047851563	-0.035888672	-0.94799805	0.083251953	-0.16918945	0.453125	0	0.145	9/11/2017	9	11	2017	12:34:02	45242	0.5	12	34	2	2	0.051269531	3.5304199	-0.060791016	-0.038574219	-0.9296875	0.40673828	0.022460938	0	0	0	0	0	0	0	0	0	0.93261719	0.067382813	0.033935547	0.012939453	0.002685547	-0.018066406	0.137	36172.91	-0.017	203.09	0.143
1009	37259	37259	Category B	-0.071777344	-0.035888672	-0.91186523	0.090087891	-0.16162109	0.44897461	0	0.083	9/11/2017	9	11	2017	12:34:02	45242	0.6	12	34	2	2	0.051269531	3.5304199	-0.060546875	-0.038330078	-0.9296875	1.1994629	0.021240234	0	0	0	0	0	0	0	0	0	0.93261719	0.067382813	0.031494141	-0.010986328	0.002441406	0.017822266	0.131	36242.13	-0.021	264.48	0.143
1010	37260	37260	Category B	-0.095947266	-0.023925781	-0.93579102	0.090087891	-0.16113281	0.45703125	0	0.126	9/11/2017	9	11	2017	12:34:02	45242	0.7	12	34	2	2	0.051269531	3.5304199	-0.060546875	-0.038818359	-0.9296875	0.96508789	0.038574219	0	0	0	0	0	0	0	0	0	0.93261719	0.067382813	0.056152344	-0.03515625	0.014892578	-0.005859375	0.118	36401.39	0.021	-251.01	0.126
1011	37261	37261	Category B	-0.059814453	-0.023925781	-0.93579102	0.086425781	-0.1652832	0.45410156	0	0.082	9/11/2017	9	11	2017	12:34:02	45242	0.8	12	34	2	2	0.051269531	3.5304199	-0.060302734	-0.038574219	-0.92993164	1.5715332	0.015869141	0	0	0	0	0	0	0	0	0	0.93261719	0.067382813	0.020996094	0.000488281	0.014648438	-0.005615234	0.098	36676.71	0.048	-603.16	0.094
1012	37262	37262	Category B	-0.071777344	-0.035888672	-0.94799805	0.088134766	-0.16601563	0.45410156	0	0.062	9/11/2017	9	11	2017	12:34:02	45242	0.9	12	34	2	2	0.051269531	3.5304199	-0.059570313	-0.038574219	-0.92993164	3.1518555	0.021484375	0	0	0	0	0	0	0	0	0	0.93286133	0.067138672	0.032714844	-0.011962891	0.002685547	-0.017822266	0.085	36881.19	0.048	-662.41	0.094
1013	37263	37263	Category B	-0.047851563	-0.035888672	-0.91186523	0.08984375	-0.16674805	0.453125	0	0.094	9/11/2017	9	11	2017	12:34:03	45243	0	12	34	3	2	0.051269531	3.5304199	-0.059326172	-0.038818359	-0.93017578	3.947998	0.021972656	0	0	0	0	0	0	0	0	0	0.93286133	0.067138672	0.032958984	0.011474609	0.002929688	0.018310547	0.087	36848.15	0.053	-708.93	0.097
1014	37264	37264	Category B	-0.083984375	-0.023925781	-0.93579102	0.088134766	-0.16601563	0.45410156	0	0.066	9/11/2017	9	11	2017	12:34:03	45243	0.1	12	34	3	2	0.051269531	3.5304199	-0.059326172	-0.038818359	-0.93066406	2.4968262	0.029052734	0	0	0	0	0	0	0	0	0	0.93334961	0.066650391	0.044433594	-0.024414063	0.014892578	-0.004882813	0.095	36721.85	0.035	-467.93	0.096
1015	37265	37265	Category B	-0.035888672	-0.035888672	-0.93579102	0.087646484	-0.1652832	0.46020508	0	0.097	9/11/2017	9	11	2017	12:34:03	45243	0.2	12	34	3	2	0.051269531	3.5304199	-0.059326172	-0.038574219	-0.9309082	0.9855957	0.024169922	0	0	0	0	0	0	0	0	0	0.93359375	0.06640625	0.031005859	0.0234375	0.002685547	-0.004638672	0.097	36691.63	0.036	-472.85	0.096
1016	37266	37266	Category B	-0.047851563	-0.059814453	-0.91186523	0.086425781	-0.16381836	0.45898438	0	0.169	9/11/2017	9	11	2017	12:34:03	45243	0.3	12	34	3	2	0.051269531	3.5304199	-0.059326172	-0.038574219	-0.9309082	0.7043457	0.030761719	0	0	0	0	0	0	0	0	0	0.93359375	0.06640625	0.052001953	0.011474609	-0.020996094	0.019042969	0.09	36799.73	0.018	-265.85	0.097
1017	37267	37267	Category B	-0.047851563	-0.035888672	-0.91186523	0.084228516	-0.16845703	0.45922852	0	0.096	9/11/2017	9	11	2017	12:34:03	45243	0.4	12	34	3	2	0.051269531	3.5304199	-0.059082031	-0.038085938	-0.93066406	0.15307617	0.021972656	0	0	0	0	0	0	0	0	0	0.93334961	0.066650391	0.032470703	0.011230469	0.002197266	0.018798828	0.105	36575.56	-0.007	101.15	0.169
1018	37268	37268	Category B	-0.071777344	-0.035888672	-0.91186523	0.088623047	-0.15795898	0.45703125	0	0.018	9/11/2017	9	11	2017	12:34:03	45243	0.5	12	34	3	2	0.051269531	3.5304199	-0.05859375	-0.038574219	-0.9309082	1.1989746	0.023193359	0	0	0	0	0	0	0	0	0	0.93334961	0.066650391	0.034667969	-0.012939453	0.002685547	0.019042969	0.128	36277.71	-0.012	149.43	0.169
1019	37269	37269	Category B	-0.059814453	-0.023925781	-0.94799805	0.086669922	-0.16357422	0.46191406	0	0.184	9/11/2017	9	11	2017	12:34:03	45243	0.6	12	34	3	2	0.051269531	3.5304199	-0.058837891	-0.038818359	-0.9309082	0.94726563	0.022460938	0	0	0	0	0	0	0	0	0	0.93359375	0.06640625	0.032714844	-0.000732422	0.014892578	-0.016845703	0.127	36289.72	-0.012	150.43	0.169
1020	37270	37270	Category B	-0.059814453	-0.095947266	-0.94799805	0.086669922	-0.16357422	0.45410156	0	0.206	9/11/2017	9	11	2017	12:34:03	45243	0.7	12	34	3	2	0.051269531	3.5304199	-0.058837891	-0.0390625	-0.93115234	0.64697266	0.059082031	0	0	0	0	0	0	0	0	0	0.93383789	0.066162109	0.07421875	-0.000732422	-0.056640625	-0.016601563	0.118	36401.39	0	0	0.158
1021	37271	37271	Category B	-0.095947266	-0.059814453	-0.92382813	0.084960938	-0.16357422	0.45410156	0	0.094	9/11/2017	9	11	2017	12:34:03	45243	0.8	12	34	3	2	0.051269531	3.5304199	-0.05859375	-0.039306641	-0.9309082	0.74731445	0.04296875	0	0	0	0	0	0	0	0	0	0.93359375	0.06640625	0.064697266	-0.037109375	-0.020263672	0.007080078	0.129	36265.77	-0.006	72.76	0.158
1022	37272	37272	Category B	-0.083984375	-0.035888672	-0.94799805	0.093261719	-0.16259766	0.45507813	0	0.115	9/11/2017	9	11	2017	12:34:03	45243	0.9	12	34	3	2	0.051269531	3.5304199	-0.05859375	-0.0390625	-0.93115234	0.26220703	0.030273438	0	0	0	0	0	0	0	0	0	0.93383789	0.066162109	0.045166016	-0.025146484	0.003173828	-0.016601563	0.135	36195.71	-0.024	297.42	0.158
1023	37273	37273	Category B	-0.023925781	0	-0.93579102	0.092285156	-0.16308594	0.45776367	0	0.158	9/11/2017	9	11	2017	12:34:04	45244	0	12	34	4	2	0.051269531	3.5304199	-0.058105469	-0.0390625	-0.93115234	0.63525391	0.052246094	0	0	0	0	0	0	0	0	0	0.93383789	0.066162109	0.077880859	0.034179688	0.0390625	-0.004394531	0.118	36401.39	0.019	-228.48	0.158
1024	37274	37274	Category B	-0.047851563	-0.035888672	-0.93579102	0.082519531	-0.16381836	0.45092773	0	0.057	9/11/2017	9	11	2017	12:34:04	45244	0.09	12	34	4	2	0.051269531	3.5304199	-0.057617188	-0.039306641	-0.93115234	0.11328125	0.011230469	0	0	0	0	0	0	0	0	0	0.93383789	0.066162109	0.017822266	0.009765625	0.003417969	-0.004394531	0.115	36440.15	0.002	-25.92	0.13
1025	37275	37275	Category B	-0.035888672	-0.059814453	-0.95996094	0.085205078	-0.16259766	0.45605469	0	0.08	9/11/2017	9	11	2017	12:34:04	45244	0.181	12	34	4	2	0.051269531	3.5304199	-0.057128906	-0.039550781	-0.93115234	0.21289063	0.040771484	0	0	0	0	0	0	0	0	0	0.93383789	0.066162109	0.069824219	0.021240234	-0.020019531	-0.028564453	0.121	36363.43	-0.001	12.57	0.13
1026	37276	37276	Category B	-0.059814453	-0.047851563	-0.92382813	0.0859375	-0.16503906	0.45703125	0	0.187	9/11/2017	9	11	2017	12:34:04	45244	0.272	12	34	4	2	0.051269531	3.5304199	-0.057373047	-0.039550781	-0.93115234	0.56738281	0.011230469	0	0	0	0	0	0	0	0	0	0.93359375	0.06640625	0.017822266	-0.002197266	-0.008056641	0.007324219	0.107	36547.67	0.01	-133.44	0.13
1027	37277	37277	Category B	-0.071777344	-0.023925781	-0.92382813	0.081054688	-0.16772461	0.45507813	0	0.13	9/11/2017	9	11	2017	12:34:04	45244	0.363	12	34	4	2	0.051269531	3.5304199	-0.057373047	-0.039550781	-0.93139648	0.17602539	0.022460938	0	0	0	0	0	0	0	0	0	0.93408203	0.065917969	0.037597656	-0.014160156	0.015625	0.007568359	0.098	36676.71	0.011	-156.51	0.106
1028	37278	37278	Category B	-0.083984375	-0.035888672	-0.91186523	0.086669922	-0.16479492	0.45776367	0	0.032	9/11/2017	9	11	2017	12:34:04	45244	0.454	12	34	4	2	0.051269531	3.5304199	-0.057128906	-0.039306641	-0.93115234	0.24365234	0.033203125	0	0	0	0	0	0	0	0	0	0.93383789	0.066162109	0.049560547	-0.026611328	0.003417969	0.019287109	0.103	36603.89	0.007	-97.28	0.13
1029	37279	37279	Category B	-0.047851563	-0.035888672	-0.89990234	0.08984375	-0.16430664	0.45581055	0	0.106	9/11/2017	9	11	2017	12:34:04	45244	0.545	12	34	4	2	0.051269531	3.5304199	-0.056640625	-0.039306641	-0.93115234	0.32836914	0.032714844	0	0	0	0	0	0	0	0	0	0.93359375	0.06640625	0.043701172	0.008789063	0.003417969	0.03125	0.117	36414.23	-0.039	587.79	0.13
1030	37280	37280	Category B	-0.059814453	-0.035888672	-0.94799805	0.091796875	-0.16235352	0.45288086	0	0.088	9/11/2017	9	11	2017	12:34:04	45244	0.636	12	34	4	2	0.051269531	3.5304199	-0.056396484	-0.039306641	-0.93115234	1.6047363	0.017333984	0	0	0	0	0	0	0	0	0	0.93359375	0.06640625	0.0234375	-0.003173828	0.003417969	-0.016601563	0.101	36632.67	-0.001	14.56	0.106
1031	37281	37281	Category B	-0.059814453	-0.023925781	-0.94799805	0.088134766	-0.16601563	0.45410156	0	0.16	9/11/2017	9	11	2017	12:34:04	45244	0.727	12	34	4	2	0.051269531	3.5304199	-0.057128906	-0.039306641	-0.93115234	1.6499023	0.022705078	0	0	0	0	0	0	0	0	0	0.93383789	0.066162109	0.034667969	-0.002441406	0.015380859	-0.016601563	0.087	36848.15	0.01	-156.52	0.106
1032	37282	37282	Category B	-0.047851563	-0.023925781	-0.93579102	0.095458984	-0.16552734	0.45581055	0	0.09	9/11/2017	9	11	2017	12:34:04	45244	0.818	12	34	4	2	0.051269531	3.5304199	-0.056640625	-0.0390625	-0.93139648	1.0310059	0.018066406	0	0	0	0	0	0	0	0	0	0.93383789	0.066162109	0.028320313	0.008789063	0.015136719	-0.004150391	0.101	36632.67	-0.012	183.05	0.115
1033	37283	37283	Category B	-0.083984375	-0.023925781	-0.94799805	0.093505859	-0.15673828	0.45678711	0	0.048	9/11/2017	9	11	2017	12:34:04	45244	0.909	12	34	4	2	0.051269531	3.5304199	-0.056396484	-0.039306641	-0.93164063	0.87329102	0.035400391	0	0	0	0	0	0	0	0	0	0.93408203	0.065917969	0.059082031	-0.02734375	0.015380859	-0.016113281	0.113	36466.45	-0.015	210.26	0.115
1034	37284	37284	Category B	-0.071777344	-0.047851563	-0.93579102	0.091552734	-0.1640625	0.45166016	0	0.115	9/11/2017	9	11	2017	12:34:05	45245	0	12	34	5	2	0.051269531	3.5304199	-0.056396484	-0.039550781	-0.93139648	0.3046875	0.017578125	0	0	0	0	0	0	0	0	0	0.93383789	0.066162109	0.02734375	-0.015136719	-0.008056641	-0.004150391	0.109	36520.2	-0.001	13.68	0.16
1035	37285	37285	Category B	-0.047851563	-0.023925781	-0.92382813	0.086669922	-0.16625977	0.453125	0	0.18	9/11/2017	9	11	2017	12:34:05	45245	0.111	12	34	5	2	0.051269531	3.5304199	-0.056396484	-0.039550781	-0.93164063	0.86376953	0.01953125	0	0	0	0	0	0	0	0	0	0.93408203	0.065917969	0.032226563	0.008544922	0.015625	0.0078125	0.116	36427.14	0.008	-100.93	0.115
1036	37286	37286	Category B	-0.083984375	-0.035888672	-0.93579102	0.084472656	-0.1652832	0.45703125	0	0.061	9/11/2017	9	11	2017	12:34:05	45245	0.222	12	34	5	2	0.051269531	3.5304199	-0.056396484	-0.039550781	-0.93164063	1.6196289	0.027832031	0	0	0	0	0	0	0	0	0	0.93408203	0.065917969	0.03515625	-0.02734375	0.003662109	-0.00390625	0.108	36533.88	-0.007	98.79	0.137
1037	37287	37287	Category B	-0.071777344	-0.047851563	-0.91186523	0.084472656	-0.16357422	0.45483398	0	0.202	9/11/2017	9	11	2017	12:34:05	45245	0.333	12	34	5	2	0.051269531	3.5304199	-0.056640625	-0.0390625	-0.93212891	1.0378418	0.026611328	0	0	0	0	0	0	0	0	0	0.93457031	0.065429688	0.043945313	-0.014892578	-0.008544922	0.020263672	0.123	36338.53	-0.02	265.36	0.137
1038	37288	37288	Category B	-0.047851563	-0.023925781	-0.92382813	0.088134766	-0.16479492	0.45776367	0	0.045	9/11/2017	9	11	2017	12:34:05	45245	0.444	12	34	5	2	0.051269531	3.5304199	-0.056396484	-0.038818359	-0.93286133	0.084472656	0.01953125	0	0	0	0	0	0	0	0	0	0.93530273	0.064697266	0.032714844	0.008544922	0.014892578	0.009033203	0.122	36350.94	-0.01	128.8	0.137
1039	37289	37289	Category B	-0.047851563	-0.047851563	-0.91186523	0.084228516	-0.16186523	0.45800781	0	0.137	9/11/2017	9	11	2017	12:34:05	45245	0.555	12	34	5	2	0.051269531	3.5304199	-0.056396484	-0.038818359	-0.93310547	0.12988281	0.024414063	0	0	0	0	0	0	0	0	0	0.93554688	0.064453125	0.038818359	0.008544922	-0.008789063	0.021240234	0.109	36520.2	-0.003	41.36	0.125
1040	37290	37290	Category B	-0.035888672	-0.059814453	-0.93579102	0.086669922	-0.16186523	0.45776367	0	0.107	9/11/2017	9	11	2017	12:34:05	45245	0.666	12	34	5	2	0.051269531	3.5304199	-0.056396484	-0.038818359	-0.93310547	0.34985352	0.029296875	0	0	0	0	0	0	0	0	0	0.93554688	0.064453125	0.043945313	0.020507813	-0.020751953	-0.002441406	0.119	36388.65	-0.017	229.57	0.127
1041	37291	37291	Category B	-0.059814453	-0.035888672	-0.92382813	0.084960938	-0.16772461	0.45410156	0	0.103	9/11/2017	9	11	2017	12:34:05	45245	0.777	12	34	5	2	0.051269531	3.5304199	-0.057128906	-0.039306641	-0.93334961	0.41479492	0.010498047	0	0	0	0	0	0	0	0	0	0.93603516	0.063964844	0.015625	-0.002441406	0.003417969	0.009521484	0.107	36547.67	-0.015	220.5	0.125
1042	37292	37292	Category B	-0.083984375	-0.035888672	-0.93579102	0.086914063	-0.1628418	0.45092773	0	0.125	9/11/2017	9	11	2017	12:34:05	45245	0.888	12	34	5	2	0.051269531	3.5304199	-0.057373047	-0.0390625	-0.93310547	0.56445313	0.026611328	0	0	0	0	0	0	0	0	0	0.93554688	0.064453125	0.032226563	-0.026367188	0.003173828	-0.002441406	0.104	36589.67	-0.001	14.22	0.127
1043	37293	37293	Category B	-0.059814453	-0.047851563	-0.95996094	0.083496094	-0.16381836	0.45800781	0	0.127	9/11/2017	9	11	2017	12:34:06	45246	0	12	34	6	2	0.051269531	3.5304199	-0.057617188	-0.039306641	-0.93310547	0.8449707	0.028076172	0	0	0	0	0	0	0	0	0	0.93554688	0.064453125	0.037353516	-0.001953125	-0.008300781	-0.026611328	0.108	36533.88	0.002	-27.27	0.125
1044	37294	37294	Category B	-0.059814453	-0.035888672	-0.91186523	0.083496094	-0.16381836	0.45922852	0	0.025	9/11/2017	9	11	2017	12:34:06	45246	0.1	12	34	6	2	0.051269531	3.5304199	-0.058105469	-0.039550781	-0.93286133	0.3347168	0.021240234	0	0	0	0	0	0	0	0	0	0.93530273	0.064697266	0.026123047	-0.001464844	0.003662109	0.020996094	0.108	36533.88	-0.005	70.01	0.125
1045	37295	37295	Category B	-0.047851563	-0.023925781	-0.93579102	0.093261719	-0.16259766	0.45507813	0	0.163	9/11/2017	9	11	2017	12:34:06	45246	0.2	12	34	6	2	0.051269531	3.5304199	-0.059082031	-0.039550781	-0.93212891	0.48291016	0.01953125	0	0	0	0	0	0	0	0	0	0.93481445	0.065185547	0.030517578	0.011230469	0.015625	-0.003417969	0.106	36561.56	-0.004	56.66	0.127
1046	37296	37296	Category B	-0.035888672	-0.047851563	-0.94799805	0.084716797	-0.16699219	0.45410156	0	0.108	9/11/2017	9	11	2017	12:34:06	45246	0.3	12	34	6	2	0.051269531	3.5304199	-0.059082031	-0.039306641	-0.93237305	1.2875977	0.029052734	0	0	0	0	0	0	0	0	0	0.93505859	0.064941406	0.047119141	0.023193359	-0.008300781	-0.015380859	0.11	36506.61	-0.011	155.3	0.127
1047	37297	37297	Category B	-0.047851563	-0.047851563	-0.94799805	0.091552734	-0.1640625	0.45385742	0	0.093	9/11/2017	9	11	2017	12:34:06	45246	0.4	12	34	6	2	0.051269531	3.5304199	-0.058349609	-0.038818359	-0.93237305	1.2055664	0.020751953	0	0	0	0	0	0	0	0	0	0.93505859	0.064941406	0.03515625	0.010498047	-0.008789063	-0.015380859	0.097	36691.63	0.01	-143.96	0.149
1048	37298	37298	Category B	-0.059814453	-0.035888672	-0.92382813	0.085205078	-0.16357422	0.45898438	0	0.149	9/11/2017	9	11	2017	12:34:06	45246	0.5	12	34	6	2	0.051269531	3.5304199	-0.058105469	-0.038818359	-0.93237305	0.94482422	0.009033203	0	0	0	0	0	0	0	0	0	0.93481445	0.065185547	0.012939453	-0.001464844	0.002929688	0.008544922	0.12	36376	-0.027	376.6	0.149
1049	37299	37299	Category B	-0.071777344	-0.071777344	-0.92382813	0.086914063	-0.16259766	0.45385742	0	0.049	9/11/2017	9	11	2017	12:34:06	45246	0.6	12	34	6	2	0.051269531	3.5304199	-0.058349609	-0.038818359	-0.93188477	1.4506836	0.036376953	0	0	0	0	0	0	0	0	0	0.93457031	0.065429688	0.054443359	-0.013183594	-0.032714844	0.008056641	0.11	36506.61	-0.022	325.25	0.149
1050	37300	37300	Category B	-0.023925781	-0.047851563	-0.92382813	0.089111328	-0.16259766	0.45678711	0	0.163	9/11/2017	9	11	2017	12:34:06	45246	0.7	12	34	6	2	0.051269531	3.5304199	-0.058349609	-0.039306641	-0.93237305	1.8200684	0.036376953	0	0	0	0	0	0	0	0	0	0.93505859	0.064941406	0.051513672	0.034423828	-0.008300781	0.008544922	0.139	36150.38	-0.034	425.18	0.149
1051	37301	37301	Category B	-0.023925781	-0.059814453	-0.94799805	0.083496094	-0.16137695	0.45922852	0	0.1	9/11/2017	9	11	2017	12:34:06	45246	0.8	12	34	6	2	0.051269531	3.5304199	-0.057861328	-0.039550781	-0.93237305	1.3894043	0.042480469	0	0	0	0	0	0	0	0	0	0.93505859	0.064941406	0.069580078	0.033935547	-0.020019531	-0.015380859	0.146	36073.55	-0.047	588.36	0.149
1052	37302	37302	Category B	-0.047851563	-0.047851563	-0.94799805	0.088134766	-0.16357422	0.45996094	0	0.28	9/11/2017	9	11	2017	12:34:06	45246	0.9	12	34	6	2	0.051269531	3.5304199	-0.057373047	-0.039550781	-0.93212891	1.4560547	0.020019531	0	0	0	0	0	0	0	0	0	0.93481445	0.065185547	0.033691406	0.009521484	-0.008056641	-0.015625	0.133	36218.78	-0.027	342.78	0.138
1053	37303	37303	Category B	-0.071777344	-0.023925781	-0.93579102	0.08984375	-0.16430664	0.45800781	0	0.138	9/11/2017	9	11	2017	12:34:07	45247	0	12	34	7	2	0.051269531	3.5304199	-0.057373047	-0.039550781	-0.93164063	2.1682129	0.021484375	0	0	0	0	0	0	0	0	0	0.93432617	0.065673828	0.033691406	-0.014160156	0.015625	-0.00390625	0.14	36139.22	-0.037	464.67	0.138
1054	37304	37304	Category B	-0.047851563	-0.023925781	-0.92382813	0.092285156	-0.16162109	0.45385742	0	0.068	9/11/2017	9	11	2017	12:34:07	45247	0.1	12	34	7	2	0.051269531	3.5304199	-0.057861328	-0.039550781	-0.93188477	2.140625	0.020263672	0	0	0	0	0	0	0	0	0	0.93457031	0.065429688	0.033691406	0.010009766	0.015625	0.008056641	0.13	36253.92	-0.007	84.61	0.118
1055	37305	37305	Category B	-0.047851563	-0.023925781	-0.92382813	0.088867188	-0.1652832	0.45678711	0	0.095	9/11/2017	9	11	2017	12:34:07	45247	0.2	12	34	7	2	0.051269531	3.5304199	-0.058105469	-0.039306641	-0.93164063	1.6022949	0.020263672	0	0	0	0	0	0	0	0	0	0.93408203	0.065917969	0.033691406	0.010253906	0.015380859	0.0078125	0.133	36218.78	-0.009	107.43	0.13
1056	37306	37306	Category B	-0.047851563	-0.035888672	-0.91186523	0.086181641	-0.16357422	0.45507813	0	0.102	9/11/2017	9	11	2017	12:34:07	45247	0.3	12	34	7	2	0.051269531	3.5304199	-0.058349609	-0.039306641	-0.93115234	0.72192383	0.022460938	0	0	0	0	0	0	0	0	0	0.93383789	0.066162109	0.033447266	0.010498047	0.003417969	0.019287109	0.108	36533.88	0.003	-40.75	0.118
1057	37307	37307	Category B	-0.035888672	-0.059814453	-0.93579102	0.0859375	-0.1652832	0.46118164	0	0.118	9/11/2017	9	11	2017	12:34:07	45247	0.4	12	34	7	2	0.051269531	3.5304199	-0.058349609	-0.0390625	-0.93188477	0.30078125	0.030517578	0	0	0	0	0	0	0	0	0	0.93457031	0.065429688	0.046875	0.022460938	-0.020507813	-0.003662109	0.098	36676.71	0.003	-44.04	0.118
1058	37308	37308	Category B	-0.071777344	-0.047851563	-0.92382813	0.084960938	-0.16357422	0.45996094	0	0.13	9/11/2017	9	11	2017	12:34:07	45247	0.5	12	34	7	2	0.051269531	3.5304199	-0.058349609	-0.038818359	-0.93188477	0.19091797	0.017822266	0	0	0	0	0	0	0	0	0	0.93457031	0.065429688	0.030517578	-0.013183594	-0.008789063	0.008056641	0.116	36427.14	-0.019	264.49	0.118
1059	37309	37309	Category B	-0.071777344	-0.047851563	-0.94799805	0.088378906	-0.16503906	0.45507813	0	0.078	9/11/2017	9	11	2017	12:34:07	45247	0.6	12	34	7	2	0.051269531	3.5304199	-0.058105469	-0.0390625	-0.93212891	0.9597168	0.022460938	0	0	0	0	0	0	0	0	0	0.93481445	0.065185547	0.037841797	-0.013427734	-0.008544922	-0.015625	0.115	36440.15	-0.016	221.76	0.12
1060	37310	37310	Category B	-0.059814453	-0.035888672	-0.92382813	0.094726563	-0.16333008	0.45776367	0	0.175	9/11/2017	9	11	2017	12:34:07	45247	0.7	12	34	7	2	0.051269531	3.5304199	-0.057861328	-0.039306641	-0.93188477	1.0273438	0.009033203	0	0	0	0	0	0	0	0	0	0.93457031	0.065429688	0.013427734	-0.001708984	0.003417969	0.008056641	0.118	36401.39	-0.022	305.29	0.13
1061	37311	37311	Category B	-0.047851563	-0.023925781	-0.94799805	0.086914063	-0.16455078	0.45703125	0	0.088	9/11/2017	9	11	2017	12:34:07	45247	0.8	12	34	7	2	0.051269531	3.5304199	-0.057373047	-0.038574219	-0.93188477	0.92675781	0.023681641	0	0	0	0	0	0	0	0	0	0.93432617	0.065673828	0.040527344	0.009521484	0.014648438	-0.015869141	0.123	36338.53	-0.025	338.18	0.13
1062	37312	37312	Category B	-0.047851563	-0.035888672	-0.93579102	0.087646484	-0.16381836	0.45922852	0	0.12	9/11/2017	9	11	2017	12:34:07	45247	0.9	12	34	7	2	0.051269531	3.5304199	-0.057373047	-0.038085938	-0.93188477	0.87182617	0.010498047	0	0	0	0	0	0	0	0	0	0.93457031	0.065429688	0.015625	0.009521484	0.002197266	-0.003662109	0.111	36493.13	-0.013	183.58	0.147
1063	37313	37313	Category B	-0.059814453	-0.035888672	-0.93579102	0.084960938	-0.16357422	0.45996094	0	0.147	9/11/2017	9	11	2017	12:34:08	45248	0	12	34	8	2	0.051269531	3.5304199	-0.057861328	-0.038085938	-0.93164063	1.1967773	0.004882813	0	0	0	0	0	0	0	0	0	0.93432617	0.065673828	0.008056641	-0.001708984	0.002197266	-0.00390625	0.137	36172.91	-0.023	280.35	0.147
1064	37314	37314	Category B	-0.047851563	-0.047851563	-0.93579102	0.088134766	-0.1652832	0.45996094	0	0.058	9/11/2017	9	11	2017	12:34:08	45248	0.1	12	34	8	2	0.051269531	3.5304199	-0.05859375	-0.0390625	-0.93164063	1.4775391	0.014404297	0	0	0	0	0	0	0	0	0	0.93432617	0.065673828	0.0234375	0.010742188	-0.008544922	-0.00390625	0.117	36414.23	-0.001	12.91	0.12
1065	37315	37315	Category B	-0.071777344	-0.035888672	-0.93579102	0.084228516	-0.16699219	0.45507813	0	0.235	9/11/2017	9	11	2017	12:34:08	45248	0.2	12	34	8	2	0.051269531	3.5304199	-0.058837891	-0.039306641	-0.93115234	1.4262695	0.013916016	0	0	0	0	0	0	0	0	0	0.93383789	0.066162109	0.020751953	-0.012695313	0.003417969	-0.004394531	0.12	36376	-0.006	77.26	0.12
1066	37316	37316	Category B	-0.071777344	-0.035888672	-0.95996094	0.092529297	-0.15917969	0.45068359	0	0.059	9/11/2017	9	11	2017	12:34:08	45248	0.3	12	34	8	2	0.051269531	3.5304199	-0.059082031	-0.039306641	-0.93115234	0.93530273	0.031494141	0	0	0	0	0	0	0	0	0	0.93383789	0.066162109	0.044677734	-0.012451172	0.003417969	-0.028564453	0.117	36414.23	0.013	-160.31	0.103
1067	37317	37317	Category B	-0.059814453	-0.035888672	-0.93579102	0.088134766	-0.1628418	0.45800781	0	0.103	9/11/2017	9	11	2017	12:34:08	45248	0.4	12	34	8	2	0.051269531	3.5304199	-0.058837891	-0.039306641	-0.93115234	0.22363281	0.005615234	0	0	0	0	0	0	0	0	0	0.93383789	0.066162109	0.008789063	-0.000732422	0.003417969	-0.004394531	0.109	36520.2	0.028	-347.29	0.102
1068	37318	37318	Category B	-0.023925781	-0.035888672	-0.93579102	0.082519531	-0.16381836	0.46020508	0	0.102	9/11/2017	9	11	2017	12:34:08	45248	0.5	12	34	8	2	0.051269531	3.5304199	-0.05859375	-0.039306641	-0.93115234	0.61621094	0.03515625	0	0	0	0	0	0	0	0	0	0.93383789	0.066162109	0.042724609	0.034667969	0.003417969	-0.004394531	0.11	36506.61	0.042	-496.58	0.102
1069	37319	37319	Category B	-0.011962891	-0.035888672	-0.92382813	0.092529297	-0.16552734	0.45483398	0	0.102	9/11/2017	9	11	2017	12:34:08	45248	0.6	12	34	8	2	0.051269531	3.5304199	-0.058349609	-0.039550781	-0.93139648	0.27197266	0.047119141	0	0	0	0	0	0	0	0	0	0.93408203	0.065917969	0.057617188	0.046386719	0.003662109	0.007568359	0.078	37002.02	0.101	-1254.93	0.102
1070	37320	37320	Category B	-0.083984375	-0.047851563	-0.93579102	0.088867188	-0.1628418	0.45996094	0	0.061	9/11/2017	9	11	2017	12:34:08	45248	0.7	12	34	8	2	0.051269531	3.5304199	-0.058349609	-0.039550781	-0.93212891	0.10253906	0.026855469	0	0	0	0	0	0	0	0	0	0.93481445	0.065185547	0.037109375	-0.025390625	-0.008056641	-0.003417969	0.1	36647.23	0.068	-797.18	0.102
1071	37321	37321	Category B	-0.083984375	-0.023925781	-0.94799805	0.084472656	-0.16357422	0.45703125	0	0.043	9/11/2017	9	11	2017	12:34:08	45248	0.8	12	34	8	2	0.051269531	3.5304199	-0.05859375	-0.040039063	-0.93188477	0.1887207	0.033691406	0	0	0	0	0	0	0	0	0	0.93481445	0.065185547	0.057128906	-0.025146484	0.016113281	-0.015869141	0.097	36691.63	0.077	-898.39	0.102
1072	37322	37322	Category B	-0.083984375	-0.059814453	-0.93579102	0.086914063	-0.16455078	0.45581055	0	0.194	9/11/2017	9	11	2017	12:34:08	45248	0.9	12	34	8	2	0.051269531	3.5304199	-0.059082031	-0.040039063	-0.93164063	0.35961914	0.031982422	0	0	0	0	0	0	0	0	0	0.93432617	0.065673828	0.048583984	-0.024658203	-0.01953125	-0.00390625	0.089	36815.72	0.073	-907.19	0.102
1073	37323	37323	Category B	-0.023925781	-0.047851563	-0.94799805	0.087646484	-0.16503906	0.45507813	0	0.082	9/11/2017	9	11	2017	12:34:09	45249	0	12	34	9	2	0.051269531	3.5304199	-0.059326172	-0.040283203	-0.93164063	0.4753418	0.039794922	0	0	0	0	0	0	0	0	0	0.93457031	0.065429688	0.059082031	0.035400391	-0.007324219	-0.016113281	0.098	36676.71	0.063	-758.26	0.123
1074	37324	37324	Category B	-0.035888672	-0.035888672	-0.93579102	0.087646484	-0.16455078	0.45800781	0	0.056	9/11/2017	9	11	2017	12:34:09	45249	0.1	12	34	9	2	0.051269531	3.5304199	-0.059082031	-0.040527344	-0.93139648	0.44238281	0.024169922	0	0	0	0	0	0	0	0	0	0.93408203	0.065917969	0.032226563	0.023193359	0.004638672	-0.004150391	0.108	36533.88	0.045	-534.24	0.137
1075	37325	37325	Category B	-0.035888672	-0.047851563	-0.93579102	0.083496094	-0.16381836	0.45800781	0	0.155	9/11/2017	9	11	2017	12:34:09	45249	0.2	12	34	9	2	0.051269531	3.5304199	-0.058837891	-0.040039063	-0.93164063	0.3527832	0.024658203	0	0	0	0	0	0	0	0	0	0.93432617	0.065673828	0.034912109	0.022949219	-0.007568359	-0.00390625	0.124	36326.21	0.028	-316.18	0.137
1076	37326	37326	Category B	-0.059814453	-0.035888672	-0.95996094	0.090576172	-0.16455078	0.45776367	0	0.123	9/11/2017	9	11	2017	12:34:09	45249	0.3	12	34	9	2	0.051269531	3.5304199	-0.059082031	-0.040039063	-0.93164063	0.67163086	0.028564453	0	0	0	0	0	0	0	0	0	0.93432617	0.065673828	0.032958984	-0.000488281	0.004150391	-0.028076172	0.101	36632.67	0.089	-983.54	0.123
1077	37327	37327	Category B	-0.059814453	-0.035888672	-0.93579102	0.086425781	-0.16748047	0.4519043	0	0.137	9/11/2017	9	11	2017	12:34:09	45249	0.4	12	34	9	2	0.051269531	3.5304199	-0.059082031	-0.040283203	-0.93164063	0.58789063	0.006103516	0	0	0	0	0	0	0	0	0	0.93432617	0.065673828	0.009277344	-0.000488281	0.004394531	-0.00390625	0.103	36603.89	0.071	-810.65	0.123
1078	37328	37328	Category B	-0.071777344	-0.047851563	-0.94799805	0.083740234	-0.15600586	0.453125	0	0.058	9/11/2017	9	11	2017	12:34:09	45249	0.5	12	34	9	2	0.051513672	3.4949707	-0.059082031	-0.039550781	-0.93139648	1.9890137	0.022216797	0	0	0	0	0	0	0	0	0	0.93408203	0.065917969	0.037109375	-0.012451172	-0.008056641	-0.016357422	0.112	36479.74	0.04	-469.71	0.123
1079	37329	37329	Category B	-0.083984375	-0.023925781	-0.92382813	0.085205078	-0.16601563	0.45703125	0	0.09	9/11/2017	9	11	2017	12:34:09	45249	0.6	12	34	9	2	0.051513672	3.4949707	-0.059082031	-0.040039063	-0.93115234	2.2177734	0.030517578	0	0	0	0	0	0	0	0	0	0.93408203	0.065917969	0.048583984	-0.024658203	0.016113281	0.007324219	0.106	36561.56	0.04	-488.01	0.118
1080	37330	37330	Category B	-0.083984375	-0.047851563	-0.93579102	0.083740234	-0.16210938	0.45776367	0	0.11	9/11/2017	9	11	2017	12:34:09	45249	0.7	12	34	9	2	0.051513672	3.4949707	-0.059082031	-0.040039063	-0.93164063	2.2302246	0.026367188	0	0	0	0	0	0	0	0	0	0.93432617	0.065673828	0.036621094	-0.024658203	-0.007568359	-0.00390625	0.102	36618.22	0.057	-679.78	0.11
1081	37331	37331	Category B	-0.047851563	-0.059814453	-0.91186523	0.083496094	-0.16430664	0.45581055	0	0.118	9/11/2017	9	11	2017	12:34:09	45249	0.8	12	34	9	2	0.051513672	3.4949707	-0.059326172	-0.040039063	-0.93164063	2.5656738	0.030273438	0	0	0	0	0	0	0	0	0	0.93432617	0.065673828	0.051025391	0.011474609	-0.01953125	0.019775391	0.092	36768.17	0.05	-651.09	0.11
1082	37332	37332	Category B	-0.071777344	-0.047851563	-0.92382813	0.088134766	-0.16601563	0.46020508	0	0.101	9/11/2017	9	11	2017	12:34:09	45249	0.9	12	34	9	2	0.051513672	3.4949707	-0.059326172	-0.040039063	-0.93164063	3.1772461	0.016601563	0	0	0	0	0	0	0	0	0	0.93432617	0.065673828	0.028076172	-0.012207031	-0.007568359	0.0078125	0.103	36603.89	0.025	-326.18	0.118
1083	37333	37333	Category B	-0.059814453	-0.047851563	-0.91186523	0.090087891	-0.1640625	0.45068359	0	0.079	9/11/2017	9	11	2017	12:34:10	45250	0	12	34	10	2	0.051513672	3.4949707	-0.05859375	-0.040039063	-0.93188477	2.9885254	0.021484375	0	0	0	0	0	0	0	0	0	0.93457031	0.065429688	0.028808594	-0.000976563	-0.007568359	0.020019531	0.11	36506.61	0.033	-400.51	0.118
1084	37334	37334	Category B	-0.095947266	-0.047851563	-0.89990234	0.090576172	-0.16455078	0.45678711	0	0.124	9/11/2017	9	11	2017	12:34:10	45250	0.1	12	34	10	2	0.051513672	3.4949707	-0.059082031	-0.039794922	-0.93164063	2.0231934	0.049072266	0	0	0	0	0	0	0	0	0	0.93432617	0.065673828	0.076171875	-0.036621094	-0.0078125	0.031738281	0.103	36603.89	0.064	-744.21	0.118
1085	37335	37335	Category B	-0.083984375	-0.023925781	-0.92382813	0.086669922	-0.16186523	0.45678711	0	0.131	9/11/2017	9	11	2017	12:34:10	45250	0.2	12	34	10	2	0.051513672	3.4949707	-0.059814453	-0.039550781	-0.93164063	1.3474121	0.029785156	0	0	0	0	0	0	0	0	0	0.93432617	0.065673828	0.047607422	-0.023925781	0.015625	0.0078125	0.102	36618.22	0.057	-679.78	0.109
1086	37336	37336	Category B	-0.023925781	-0.011962891	-0.92382813	0.088378906	-0.16430664	0.45483398	0	0.068	9/11/2017	9	11	2017	12:34:10	45250	0.3	12	34	10	2	0.051513672	3.4949707	-0.059570313	-0.039550781	-0.93139648	1.3591309	0.045898438	0	0	0	0	0	0	0	0	0	0.93408203	0.065917969	0.071044922	0.035644531	0.027587891	0.007568359	0.099	36661.91	0.067	-792.55	0.124
1087	37337	37337	Category B	-0.035888672	-0.023925781	-0.93579102	0.084472656	-0.16357422	0.45483398	0	0.109	9/11/2017	9	11	2017	12:34:10	45250	0.4	12	34	10	2	0.051513672	3.4949707	-0.059570313	-0.039550781	-0.93115234	1.0871582	0.028808594	0	0	0	0	0	0	0	0	0	0.93408203	0.065917969	0.043945313	0.023681641	0.015625	-0.004394531	0.107	36547.67	0.051	-599.16	0.124
1088	37338	37338	Category B	-0.071777344	-0.035888672	-0.92382813	0.088134766	-0.16357422	0.453125	0	0.087	9/11/2017	9	11	2017	12:34:10	45250	0.5	12	34	10	2	0.051513672	3.4949707	-0.059326172	-0.039306641	-0.9309082	0.43139648	0.014404297	0	0	0	0	0	0	0	0	0	0.93359375	0.06640625	0.022949219	-0.012207031	0.003417969	0.007080078	0.093	36752.6	0.056	-711.07	0.109
1089	37339	37339	Category B	-0.071777344	-0.083984375	-0.93579102	0.090087891	-0.16113281	0.45703125	0	0.125	9/11/2017	9	11	2017	12:34:10	45250	0.6	12	34	10	2	0.051513672	3.4949707	-0.059082031	-0.039306641	-0.9309082	2.4379883	0.046386719	0	0	0	0	0	0	0	0	0	0.93359375	0.06640625	0.061767578	-0.012451172	-0.044433594	-0.004638672	0.088	36831.86	0.063	-811.39	0.109
1090	37340	37340	Category B	-0.059814453	-0.047851563	-0.93579102	0.086669922	-0.16674805	0.45092773	0	0.043	9/11/2017	9	11	2017	12:34:10	45250	0.7	12	34	10	2	0.051513672	3.4949707	-0.05859375	-0.038818359	-0.93115234	2.8464355	0.009765625	0	0	0	0	0	0	0	0	0	0.93383789	0.066162109	0.014404297	-0.000976563	-0.008789063	-0.004394531	0.105	36575.56	0.037	-458.48	0.109
1091	37341	37341	Category B	-0.023925781	-0.011962891	-0.92382813	0.084228516	-0.16772461	0.45605469	0	0.098	9/11/2017	9	11	2017	12:34:10	45250	0.8	12	34	10	2	0.051513672	3.4949707	-0.059082031	-0.038818359	-0.93139648	1.8669434	0.044921875	0	0	0	0	0	0	0	0	0	0.93408203	0.065917969	0.069824219	0.03515625	0.026855469	0.007568359	0.099	36661.91	0.051	-630.94	0.125
1092	37342	37342	Category B	-0.071777344	-0.035888672	-0.91186523	0.083496094	-0.16430664	0.45703125	0	0.169	9/11/2017	9	11	2017	12:34:10	45250	0.9	12	34	10	2	0.051513672	3.4949707	-0.059814453	-0.038085938	-0.93139648	1.3613281	0.022949219	0	0	0	0	0	0	0	0	0	0.93408203	0.065917969	0.033691406	-0.01171875	0.002197266	0.01953125	0.106	36561.56	0.021	-271.84	0.125
1093	37343	37343	Category B	-0.071777344	-0.035888672	-0.92382813	0.084960938	-0.16503906	0.45996094	0	0.075	9/11/2017	9	11	2017	12:34:11	45251	0	12	34	11	2	0.051513672	3.4949707	-0.060058594	-0.038085938	-0.93115234	1.6066895	0.013916016	0	0	0	0	0	0	0	0	0	0.93383789	0.066162109	0.021240234	-0.011474609	0.002197266	0.007324219	0.103	36603.89	0.035	-442.28	0.127
1094	37344	37344	Category B	-0.10791016	-0.011962891	-0.91186523	0.090087891	-0.16723633	0.45507813	0	0.127	9/11/2017	9	11	2017	12:34:11	45251	0.1	12	34	11	2	0.051513672	3.4949707	-0.060302734	-0.038574219	-0.93115234	1.324707	0.057617188	0	0	0	0	0	0	0	0	0	0.93383789	0.066162109	0.093261719	-0.047363281	0.026611328	0.019287109	0.123	36338.53	0.012	-142.82	0.127
1095	37345	37345	Category B	-0.059814453	-0.023925781	-0.91186523	0.088867188	-0.16455078	0.45898438	0	0.107	9/11/2017	9	11	2017	12:34:11	45251	0.2	12	34	11	2	0.051513672	3.4949707	-0.060791016	-0.0390625	-0.9309082	0.075195313	0.024414063	0	0	0	0	0	0	0	0	0	0.93383789	0.066162109	0.035400391	0.000976563	0.015136719	0.019042969	0.124	36326.21	0.005	-60.44	0.127
1096	37346	37346	Category B	-0.035888672	-0.047851563	-0.95996094	0.086669922	-0.16308594	0.46020508	0	0.166	9/11/2017	9	11	2017	12:34:11	45251	0.3	12	34	11	2	0.051513672	3.4949707	-0.061035156	-0.039550781	-0.93115234	0.43286133	0.0390625	0	0	0	0	0	0	0	0	0	0.93408203	0.065917969	0.062011719	0.025146484	-0.008056641	-0.028564453	0.111	36493.13	0.016	-203.41	0.107
1097	37347	37347	Category B	-0.059814453	-0.011962891	-0.92382813	0.088134766	-0.1628418	0.45922852	0	0.103	9/11/2017	9	11	2017	12:34:11	45251	0.4	12	34	11	2	0.051513672	3.4949707	-0.061279297	-0.039550781	-0.93115234	0.50048828	0.028564453	0	0	0	0	0	0	0	0	0	0.93383789	0.066162109	0.036621094	0.001464844	0.027587891	0.007324219	0.101	36632.67	0.025	-330.87	0.107
1098	37348	37348	Category B	-0.047851563	-0.059814453	-0.92382813	0.092285156	-0.16479492	0.45507813	0	0.093	9/11/2017	9	11	2017	12:34:11	45251	0.5	12	34	11	2	0.051513672	3.4949707	-0.062011719	-0.039306641	-0.9309082	1.5239258	0.025878906	0	0	0	0	0	0	0	0	0	0.93383789	0.066162109	0.041748047	0.014160156	-0.020263672	0.007080078	0.097	36691.63	0.032	-425.86	0.107
1099	37349	37349	Category B	-0.035888672	-0.035888672	-0.93579102	0.084960938	-0.16235352	0.45898438	0	0.011	9/11/2017	9	11	2017	12:34:11	45251	0.6	12	34	11	2	0.051513672	3.4949707	-0.062011719	-0.0390625	-0.93115234	0.81005859	0.026611328	0	0	0	0	0	0	0	0	0	0.93408203	0.065917969	0.033935547	0.026123047	0.003173828	-0.004394531	0.099	36661.91	0.008	-114.24	0.118
1100	37350	37350	Category B	-0.035888672	-0.047851563	-0.93579102	0.091552734	-0.16503906	0.45678711	0	0.103	9/11/2017	9	11	2017	12:34:11	45251	0.7	12	34	11	2	0.051513672	3.4949707	-0.062255859	-0.0390625	-0.93115234	0.59008789	0.028076172	0	0	0	0	0	0	0	0	0	0.93408203	0.065917969	0.039550781	0.026367188	-0.008544922	-0.004394531	0.096	36706.68	0.017	-240.23	0.113
1101	37351	37351	Category B	-0.095947266	-0.011962891	-0.93579102	0.091796875	-0.16479492	0.45410156	0	0.118	9/11/2017	9	11	2017	12:34:11	45251	0.8	12	34	11	2	0.051513672	3.4949707	-0.062011719	-0.0390625	-0.93139648	0.71679688	0.043457031	0	0	0	0	0	0	0	0	0	0.93432617	0.065673828	0.065185547	-0.033691406	0.027099609	-0.004150391	0.098	36676.71	0.009	-129.04	0.113
1102	37352	37352	Category B	-0.11987305	-0.047851563	-0.92382813	0.087646484	-0.16113281	0.45776367	0	0.151	9/11/2017	9	11	2017	12:34:11	45251	0.9	12	34	11	2	0.051513672	3.4949707	-0.062255859	-0.038818359	-0.93115234	0.52636719	0.05859375	0	0	0	0	0	0	0	0	0	0.93408203	0.065917969	0.073730469	-0.057373047	-0.008789063	0.007324219	0.098	36676.71	0.027	-362.74	0.113
1103	37353	37353	Category B	-0.071777344	-0.071777344	-0.93579102	0.086669922	-0.16308594	0.45678711	0	0.113	9/11/2017	9	11	2017	12:34:12	45252	0	12	34	12	2	0.051513672	3.4949707	-0.062255859	-0.038818359	-0.9309082	0.96630859	0.034423828	0	0	0	0	0	0	0	0	0	0.93383789	0.066162109	0.047119141	-0.009277344	-0.032714844	-0.004638672	0.114	36453.26	0.001	-13.11	0.116
1104	37354	37354	Category B	-0.071777344	-0.059814453	-0.89990234	0.084960938	-0.16357422	0.45800781	0	0.095	9/11/2017	9	11	2017	12:34:12	45252	0.1	12	34	12	2	0.051513672	3.4949707	-0.062011719	-0.0390625	-0.93066406	1.9645996	0.038330078	0	0	0	0	0	0	0	0	0	0.93359375	0.06640625	0.061279297	-0.009521484	-0.020507813	0.030761719	0.116	36427.14	0.005	-63.71	0.116
1105	37355	37355	Category B	-0.047851563	-0.047851563	-0.94799805	0.090820313	-0.16162109	0.45996094	0	0.107	9/11/2017	9	11	2017	12:34:12	45252	0.2	12	34	12	2	0.051513672	3.4949707	-0.061767578	-0.038818359	-0.93066406	1.6452637	0.023681641	0	0	0	0	0	0	0	0	0	0.93359375	0.06640625	0.039794922	0.013916016	-0.008789063	-0.017089844	0.114	36453.26	0.012	-151.46	0.116
1106	37356	37356	Category B	-0.047851563	-0.047851563	-0.92382813	0.086425781	-0.16381836	0.4609375	0	0.116	9/11/2017	9	11	2017	12:34:12	45252	0.3	12	34	12	2	0.051513672	3.4949707	-0.061767578	-0.038818359	-0.9309082	0.31811523	0.018066406	0	0	0	0	0	0	0	0	0	0.93383789	0.066162109	0.030029297	0.013916016	-0.008789063	0.007080078	0.13	36253.92	-0.02	252.69	0.116
1107	37357	37357	Category B	-0.047851563	-0.035888672	-0.92382813	0.085205078	-0.15966797	0.46118164	0	0.106	9/11/2017	9	11	2017	12:34:12	45252	0.4	12	34	12	2	0.051513672	3.4949707	-0.061279297	-0.038574219	-0.93066406	0.07421875	0.015380859	0	0	0	0	0	0	0	0	0	0.93334961	0.066650391	0.0234375	0.013427734	0.002685547	0.006835938	0.137	36172.91	-0.02	241.32	0.153
1108	37358	37358	Category B	-0.059814453	-0.047851563	-0.93579102	0.084960938	-0.16503906	0.45800781	0	0.248	9/11/2017	9	11	2017	12:34:12	45252	0.5	12	34	12	2	0.051513672	3.4949707	-0.061767578	-0.038330078	-0.93066406	1.1662598	0.010742188	0	0	0	0	0	0	0	0	0	0.93359375	0.06640625	0.016357422	0.001953125	-0.009277344	-0.004882813	0.152	36010.03	-0.067	871.16	0.187
1109	37359	37359	Category B	-0.059814453	-0.035888672	-0.95996094	0.089111328	-0.16186523	0.45898438	0	0.153	9/11/2017	9	11	2017	12:34:12	45252	0.6	12	34	12	2	0.051513672	3.4949707	-0.062255859	-0.038330078	-0.93041992	2.2397461	0.029541016	0	0	0	0	0	0	0	0	0	0.93334961	0.066650391	0.034423828	0.002441406	0.002441406	-0.029296875	0.179	35747.09	-0.079	900.14	0.187
1110	37360	37360	Category B	-0.083984375	-0.071777344	-0.93579102	0.088134766	-0.16357422	0.45776367	0	0.187	9/11/2017	9	11	2017	12:34:12	45252	0.7	12	34	12	2	0.051513672	3.4949707	-0.062988281	-0.038330078	-0.9309082	1.6296387	0.039550781	0	0	0	0	0	0	0	0	0	0.93383789	0.066162109	0.058837891	-0.020751953	-0.033203125	-0.004882813	0.168	35850.05	-0.091	1169.94	0.187
1111	37361	37361	Category B	-0.083984375	-0.023925781	-0.91186523	0.088134766	-0.16601563	0.453125	0	0.266	9/11/2017	9	11	2017	12:34:12	45252	0.8	12	34	12	2	0.051513672	3.4949707	-0.062744141	-0.038085938	-0.93041992	0.76782227	0.031494141	0	0	0	0	0	0	0	0	0	0.93334961	0.066650391	0.053955078	-0.020996094	0.014160156	0.018554688	0.174	35793.24	-0.09	1104.71	0.187
1112	37362	37362	Category B	-0.083984375	-0.047851563	-0.94799805	0.086181641	-0.16357422	0.45507813	0	0.052	9/11/2017	9	11	2017	12:34:12	45252	0.9	12	34	12	2	0.051513672	3.4949707	-0.0625	-0.038085938	-0.92993164	0.16723633	0.029296875	0	0	0	0	0	0	0	0	0	0.93286133	0.067138672	0.048828125	-0.021240234	-0.009521484	-0.017822266	0.162	35908.53	-0.07	859.64	0.175
1113	37363	37363	Category B	-0.059814453	-0.035888672	-0.92382813	0.093994141	-0.16162109	0.45776367	0	0.141	9/11/2017	9	11	2017	12:34:13	45253	0	12	34	13	2	0.051513672	3.4949707	-0.0625	-0.037597656	-0.92993164	0.81835938	0.007080078	0	0	0	0	0	0	0	0	0	0.93286133	0.067138672	0.010986328	0.002685547	0.001708984	0.006103516	0.161	35918.45	-0.071	881.28	0.175
[truncated: 18,200 more rows]
[truncated: 29 more columns]
