# Supplementary material for: Development of a multisensor biologging collar and analytical techniques to describe high‐resolution spatial behavior in free‐ranging terrestrial mammals
Source: Ecol Evol. 2024 Sep 23;14(9):e70264. doi: 10.1002/ece3.70264 (PMC11420106; doi:10.1002/ece3.70264)
Supplement: Supplementary file 1 — Appendix S1 [file ECE3-14-e70264-s001.zip › doi_10_5061_dryad_jdfn2z3hv__v20240620/B3b_S63_Header.csv]

Split no.	Bookmark number	Category	Pointer	Day#	Time(hh:mm:ss)	Total Event start	Event start	Number events	Duration(s)	Sum VeDBA	Mean VeDBA	Mean Dyn AccX	Mean Dyn AccY	Mean Dyn AccZ	Sum VeSBA	Mean VeSBA	Mean smth AccX	Mean smth AccY	Mean smth AccZ	VeDBA_Var	VeDBA_SD	VeSBA_Var	VeSBA_SD	Mean Animal g	Sum Animal g	Animal g_Var	Animal g_SD	Acc_x_Var	Acc_x_SD	Acc_y_Var	Acc_y_SD	Acc_z_Var	Acc_z_SD	Predominant freq, Hz	Smth press val	Max pressure val	Min pressure val	Grd air press	Altitude begin	Altitude end	Delta max/min altitude
1	1	Category A	0	10	12:30:48	16528	16528	2416	242.5	69.0054	0.0285618	-3.90E-05	-4.99E-05	-9.40E-06	2236.23	0.925593	-0.0967998	-0.301913	-0.869369	6.86E-05	0.00828336	0	0	0.0744071	179.768	0	0	0.000254448	0.0159514	0.000271222	0.0164688	0.000184015	0.0135652	0	7	7.236	0.034	1000	33216.2	33468.1	7530.11
1	2	Category B	2416	10	15:20:30	110386	110386	2459	246.8	57.3362	0.0233169	3.47E-05	1.19E-05	2.42E-05	2381.82	0.968612	0.00473319	-0.910679	-0.329788	8.02E-05	0.00895667	0	0	0.0313876	77.1821	0	0	9.96E-05	0.0099791	0.000184371	0.0135783	0.000182783	0.0135197	0	7	0.799	0.008	1000	36453.3	36783.9	2631.37
1	3	Category E	4875	10	16:17:30	125420	125420	144	14.3	35.5706	0.247018	0.0390116	0.0633257	-0.0510305	128.544	0.89267	-0.112411	-0.0968679	-0.856722	0.0163167	0.127737	0.00064426	0.0253823	0.10733	15.4556	0.00064426	0.0253823	0.0223897	0.149632	0.0271844	0.164877	0.031367	0.177107	0	7	0.202	0.028	1000	36479.7	36706.7	1137.42
1	4	Category C	5019	10	16:21:10	125564	125564	184	18.4	21.0244	0.114263	-0.0253893	0.00119947	0.00991821	175.319	0.952822	-0.540829	-0.0153344	-0.782915	0.00493589	0.0702559	0	0	0.0471775	8.68066	0	0	0.0139187	0.117977	0.000660772	0.0257055	0.00425787	0.0652523	0	7	0.284	0.017	1000	36864.6	36195.7	1740.19
1	5	Category M	5203	10	16:21:30	125748	125748	39	3.8	7.40869	0.189966	0.0936373	-0.00855744	-0.0509628	36.8713	0.945419	-0.495267	-0.014974	-0.805063	0.0108361	0.104097	0	0	0.0545811	2.12866	0	0	0.0287272	0.169491	0.00343049	0.0585704	0.0139098	0.11794	0	7	0.221	0.025	1000	36195.7	36506.6	935.84
1	6	Category C	5242	10	16:21:38	125787	125787	313	31.4	41.1628	0.131511	-0.00620726	-0.00137358	0.00400531	299.434	0.956658	-0.586526	0.00217231	-0.755157	0.00485005	0.0696423	0	0	0.0433424	13.5662	0	0	0.0132039	0.114908	0.00301393	0.0548993	0.00576577	0.0759327	0	7	0.284	0.007	1000	36647.2	36184.3	1570.74
1	7	Category D	5555	10	16:23:45	126100	126100	612	61.301	81.4592	0.133103	-0.00118679	0.00100648	0.000367408	584.838	0.955618	-0.563721	0.0158667	-0.770928	0.00693487	0.0832759	0	0	0.0443821	27.1619	0	0	0.0163024	0.127681	0.00222399	0.0471592	0.00609155	0.0780484	0	7	0.277	0.015	1000	36401.4	36314	1428.72
1	8	Category C	6167	10	16:27:02	126712	126712	601	60.2	72.9851	0.121439	0.000461877	0.000901411	1.14E-05	576.619	0.959432	-0.552804	0.0161413	-0.783508	0.00511233	0.0715006	0	0	0.0405676	24.3811	0	0	0.0137381	0.11721	0.00124223	0.0352453	0.00486819	0.0697724	0	7	0.377	0.01	1000	36253.9	36691.6	2211.06
1	9	Category D	6768	10	16:30:17	127313	127313	165	16.401	19.4143	0.117662	-0.0050293	-0.00364435	0.00135239	158.776	0.962278	-0.569114	-0.0518496	-0.773834	0.00362808	0.0602335	0	0	0.0377219	6.22412	0	0	0.00977746	0.0988811	0.00232304	0.0481979	0.00505445	0.0710947	0	7	0.242	0.015	1000	36253.9	36084.3	2357.39
1	10	Category C	6933	10	16:54:48	127478	127478	283	28.3	43.4385	0.153493	-0.0132172	0.00161668	0.000670308	267.596	0.945568	-0.51806	-0.0748977	-0.784504	0.00516836	0.0718913	6.56E-05	0.00809718	0.0544321	15.4043	6.56E-05	0.00809718	0.0186375	0.136519	0.0035629	0.05969	0.00753903	0.0868276	0	7	15.442	0.169	1000	34903.3	33508.6	8164.79
1	11	Category M	7216	10	16:55:20	127761	127761	69	6.8	24.575	0.356159	0.137752	-0.0144468	-0.018445	57.395	0.831812	-0.0834607	-0.0344061	-0.824463	0.0162619	0.127522	0.000456437	0.0213644	0.168188	11.605	0.000456437	0.0213644	0.12374	0.351768	0.00527202	0.0726087	0.0140186	0.1184	0	7	3.847	0.07	1000	34415.3	30444.1	6113.42
1	12	Category C	7285	10	16:55:30	127830	127830	149	14.8	21.3708	0.143429	-0.0203816	0.00546613	-0.00416514	139.838	0.938509	-0.491334	0.00447154	-0.797001	0.00499587	0.0706815	0.000226117	0.0150372	0.0614907	9.16211	0.000226117	0.0150372	0.0192969	0.138913	0.00154513	0.0393082	0.00601012	0.077525	0	7	5.864	0.185	1000	30226.5	31027.6	6608.78
1	13	Category D	7434	10	17:23:31	127979	127979	444	44.4	70.0803	0.157839	-0.00296433	-0.000625748	0.00238147	423.762	0.954419	-0.558298	0.0115318	-0.772625	0.0088226	0.0939287	0	0	0.0455806	20.2378	0	0	0.0191782	0.138486	0.003512	0.0592621	0.0116148	0.107772	0	7	0.764	0.021	1000	32077.6	36931.9	5680.83
1	14	Category C	7878	10	17:39:33	128423	128423	486	48.6	87.6211	0.18029	-0.013799	0.00147389	0.00308491	466.597	0.960076	-0.565064	0.0194448	-0.774019	0.0106035	0.102973	1.36E-05	0.00368285	0.0399235	19.4028	1.36E-05	0.00368285	0.0263114	0.162208	0.00432973	0.0658007	0.0135302	0.116319	0	7	0.746	0.017	1000	37020	36691.6	2245.18
1	15	Category L	8364	10	19:02:03	128909	128909	29	2.8	14.2896	0.492743	0.473414	-0.028556	-0.129571	25.6123	0.883183	-0.399902	-0.0158018	-0.787025	0.0104475	0.102213	0.000101024	0.0100511	0.116817	3.3877	0.000101024	0.0100511	0.224752	0.474081	0.00128805	0.0358894	0.017174	0.13105	0	7	0.487	0.086	1000	35747.1	35162.9	1152.18
1	16	Category G	8393	10	19:02:07	128938	128938	48	4.7	17.3096	0.360616	-0.245946	-0.0340525	0.138026	44.7119	0.931498	-0.46874	-0.0195669	-0.803121	0.0934906	0.305762	0.000849406	0.0291446	0.0742289	3.56299	0.00123088	0.0350838	0.107045	0.327178	0.0133718	0.115636	0.0311127	0.176388	0	7	0.528	0.07	1000	35403.5	33706.8	2549.8
1	17	Category I	8441	10	19:32:20	128986	128986	234	23.301	362.208	1.5479	0.0283485	-0.00191452	-0.0362361	266.922	1.14069	-0.26522	0.051329	-1.09513	0.587055	0.766195	0.00100578	0.031714	0.140844	32.9575	0.00109237	0.0330511	0.840916	0.917015	0.401063	0.633295	1.72696	1.31414	0	7	4.901	0.305	1000	32724	31350.8	3372.35
1	18	Category C	8675	10	20:22:37	129220	129220	138	13.8	23.3362	0.169103	-0.0453624	0.0193933	0.0425159	135.365	0.980904	-0.578955	-0.0407485	-0.786579	0.0528175	0.229821	0.00036798	0.0191828	0.0431598	5.95605	0.000419285	0.0204764	0.0170315	0.130505	0.00426185	0.0652828	0.0129235	0.113682	0	7	0.258	0.02	1000	32610.2	36289.7	5120.12
1	19	Category E	8813	10	20:57:39	129358	129358	66	6.5	14.2532	0.215957	0.117587	0.00045129	-0.0506703	60.98	0.923939	-0.376528	-0.0370317	-0.841804	0.0110529	0.105133	0	0	0.0760609	5.02002	0	0	0.0249097	0.157828	0.00925885	0.0962229	0.0223981	0.14966	0	7	0.217	0.017	1000	36427.1	36752.6	1332.74
1	20	Category G	8879	10	20:57:46	129424	129424	354	35.4	88.4048	0.249731	-0.00931528	-0.00393453	0.00466281	344.153	0.972183	-0.63664	0.0171333	-0.732997	0.0185112	0.136056	6.90E-07	0.000830459	0.0278169	9.84717	6.90E-07	0.000830459	0.0495702	0.222644	0.0111132	0.105419	0.0199257	0.141159	0	7	0.761	0.014	1000	36363.4	36493.1	2023.48
1	21	Category H	9233	10	20:59:45	129778	129778	633	63.4	148.844	0.235141	-0.00044007	0.000537264	0.000262654	617.927	0.976188	-0.606193	0.0456801	-0.76119	0.0169498	0.130192	0	0	0.0238139	15.0742	0	0	0.0414395	0.203567	0.0109258	0.104526	0.019922	0.141145	0	7	0.85	0.012	1000	36427.1	36314	3591.99
1	22	Category C	9866	10	21:42:36	130411	130411	95	9.4	22.3311	0.235064	0.00255962	0.00917455	0.0220266	94.5261	0.995012	-0.578061	0.0340255	-0.808478	0.0184365	0.135781	0.000462582	0.0215077	0.0329693	3.13208	0.000442023	0.0210243	0.0352488	0.187747	0.0110172	0.104963	0.0220703	0.148561	0	7	0.714	0.044	1000	35657.8	35506.4	1844.33
1	23	Category M	9961	10	21:42:47	130506	130506	49	4.8	36.4521	0.743921	0.000881896	0.00209762	-0.104682	54.0151	1.10235	-0.60088	0.0678063	-0.921242	0.350162	0.591745	0.000473334	0.0217562	0.10235	5.01514	0.00032386	0.0179961	0.123575	0.351532	0.252551	0.502545	0.491171	0.700836	0	7	0.591	0.041	1000	35029.3	35888.8	2082.31
1	24	Category C	10010	10	21:42:54	130555	130555	450	45	85.9058	0.190902	-0.0022168	-0.00128635	0.00809353	435.142	0.966982	-0.58938	0.0473047	-0.763557	0.0127924	0.113104	9.93E-05	0.00996413	0.0383811	17.2715	3.80E-05	0.00616258	0.0271886	0.16489	0.00621202	0.0788164	0.0133507	0.115545	0	7	0.735	0.037	1000	35631.8	35756.2	2786.35
1	25	Category G	10460	10	21:56:18	131005	131005	129	12.9	32.2297	0.249843	-0.0301485	0.00380027	0.010059	124.993	0.968939	-0.638335	0.0304173	-0.72471	0.0181099	0.134573	4.35E-05	0.00659765	0.0310607	4.00684	4.35E-05	0.00659765	0.0463016	0.215178	0.0155171	0.124568	0.0182292	0.135015	0	7	1.128	0.021	1000	35793.2	35869.4	5328.91
1	26	Category E	10589	10	21:59:07	131134	131134	72	7.1	19.1189	0.26554	0.103817	-0.0112712	-0.0454068	67.177	0.933014	-0.374301	-0.0422092	-0.851149	0.0164456	0.12824	0	0	0.0669861	4.823	0	0	0.0485569	0.220356	0.017256	0.131362	0.0218608	0.147854	0	7	1.104	0.038	1000	34505.9	34749.5	2636.78
1	27	Category C	10661	10	23:04:48	131206	131206	206	20.5	42.0847	0.204295	-0.0193108	0.000810642	0.0100418	196.737	0.955034	-0.595863	-0.0142751	-0.742914	0.0106071	0.102991	1.54E-05	0.00392517	0.0449657	9.26294	1.54E-05	0.00392517	0.0299321	0.173009	0.00700067	0.08367	0.0157566	0.125525	0	7	0.043	0.023	1000	35357.7	37907.6	3163.86
1	28	Category D	10867	10	23:45:49	131412	131412	311	31.1	66.1194	0.212603	-0.0228794	0.0100074	0.00432388	295.88	0.951381	-0.567291	0.0344686	-0.759233	0.0108332	0.104083	0.000103622	0.0101795	0.0486185	15.1204	0.000103622	0.0101795	0.0340517	0.184531	0.00823013	0.0907201	0.0151964	0.123274	0	7	0.055	0.024	1000	38108.5	37521.5	1000.97
1	29	Category E	11178	11	1:43:59	131723	131723	358	35.8	77.9761	0.21781	0.04041	-0.00982427	-0.0113941	326.53	0.912094	-0.0244816	-0.0599031	-0.905344	0.0125671	0.112103	9.82E-05	0.00990968	0.0879063	31.4705	9.82E-05	0.00990968	0.0333784	0.182698	0.0073399	0.0856732	0.0211857	0.145553	0	7	0.059	0	1000	37622.4	38570.5	6948.84
1	30	Category C	11536	11	2:17:56	132081	132081	602	60.3	115.61	0.192043	-0.0102077	0.00267622	0.00255253	575.418	0.955845	-0.553638	0.011735	-0.776689	0.0107422	0.103645	2.84E-06	0.00168489	0.0441554	26.5815	2.84E-06	0.00168489	0.0287534	0.169568	0.00557346	0.0746556	0.0137741	0.117363	0	7	0.059	0	1000	38220.3	38004.7	6948.84
1	31	Category D	12138	11	3:19:17	132683	132683	303	30.3	70.6729	0.233244	-0.0274783	0.00419954	0.0050069	287.815	0.949885	-0.584655	-0.0168167	-0.743205	0.0157241	0.125396	8.46E-05	0.009198	0.0501149	15.1848	8.46E-05	0.009198	0.044432	0.210789	0.00662	0.0813634	0.0200284	0.141522	0	7	0.037	0.007	1000	38474.3	38004.7	1726.66
1	32	Category B	12441	11	4:44:59	150554	150554	2462	246.8	58.0742	0.0235882	3.87E-05	-5.64E-05	-9.92E-07	2243.7	0.911332	0.192936	-0.460784	-0.762132	0.000113443	0.010651	0	0	0.0886681	218.301	0	0	0.000111063	0.0105387	0.00024781	0.015742	0.00017185	0.0131092	0	7	0.059	0	1000	37497.3	44330	6948.84
1	33	Category A	14903	11	6:24:43	207176	207176	2464	247.4	58.1252	0.0235898	6.84E-06	-1.08E-05	9.71E-06	2384.96	0.967922	0.147813	0.784324	-0.547475	5.34E-05	0.00730792	0	0	0.0320776	79.0393	0	0	0.000224621	0.0149874	9.36E-05	0.00967644	0.000149615	0.0122317	0	7	0.059	0	1000	38108.5	37846.2	6948.84
1	34	Category B	17367	11	10:04:20	289803	289803	2449	245.6	57.1343	0.0233296	-4.17E-05	-6.92E-05	-2.81E-05	2269.27	0.926613	0.165546	-0.00461365	-0.911665	8.09E-05	0.00899712	0	0	0.0733874	179.726	0	0	0.000178146	0.0133471	0.000113347	0.0106465	0.000182732	0.0135178	0	7	0.059	0	1000	37403.7	40166.1	6948.84
1	35	Category M	19816	11	15:18:09	319615	319615	95	9.4	62.0051	0.652686	-0.101485	-0.00345395	0.00932874	95.1003	1.00106	-0.460352	0.0277986	-0.884375	0.257851	0.50779	0.000380345	0.0195024	0.0306101	2.90796	0.000182463	0.0135079	0.100583	0.317149	0.219781	0.468808	0.345811	0.588057	0	7	0.056	0.047	1000	37648.7	37449.8	225.61
1	36	Category E	19911	11	15:18:20	319710	319710	97	9.6	24.436	0.251918	0.0341243	0.000526035	0.00588958	91.2573	0.940797	-0.193417	0.050006	-0.918522	0.0213359	0.146068	0.0254938	0.159668	0.0592028	5.74268	0.00010571	0.0102816	0.0468146	0.216367	0.0105836	0.102877	0.0201957	0.142112	0	7	0.059	0	1000	37449.8	39197.9	6948.84
1	37	Category J	20008	11	15:19:05	319807	319807	42	4.1	1.1228	0.0267334	-0.000116257	0.00250535	0.0108003	1.89111	0.0450265	-0.0084461	0.00062779	-0.0442185	0.0105155	0.102545	0.0100853	0.100426	0.00259254	0.108887	1.74E-05	0.00417596	0.00169155	0.0411284	0.00462123	0.0679797	0.0105039	0.102488	0	7	0.046	0.042	1000	38474.3	0	38474.3
