# Supplementary material for: Development of a multisensor biologging collar and analytical techniques to describe high‐resolution spatial behavior in free‐ranging terrestrial mammals
Source: Ecol Evol. 2024 Sep 23;14(9):e70264. doi: 10.1002/ece3.70264 (PMC11420106; doi:10.1002/ece3.70264)
Supplement: Supplementary file 1 — Appendix S1 [file ECE3-14-e70264-s001.zip › doi_10_5061_dryad_jdfn2z3hv__v20240620/B3b_S63_Master.csv]

Counter	Total Event no.	Event no.	Category	Acc_x	Acc_y	Acc_z	Mag_x	Mag_y	Mag_z	Temp C	Pressure hbar	Date	DD	MM	YY	Time_dd:hh:mm:ss	Total secs	Decimal secs	Hours	Minutes	Seconds	Anlg	Light	Battery V	Acc_x sm	Acc_y sm	Acc_z sm	Ang vel	VeDBA	Vel m/s	Vel/VEDBA	FFT cleaned	FFT stuff	FFT stuff	FFT stuff	FFT sweep	FFT zero crossings	FFT zero crossings manual	VeSBA	Animal g	ODBA	Dyn AccX	Dyn AccY	Dyn AccZ	Smth Press	Altitude smth	Pressure change	Altitude change	Median pressure
0	16528	16528	Category A	-0.131836	-0.287842	-0.851807	0.213379	0.161865	0.38501	0	0.743	10/11/2017	10	11	2017	12:30:48	45048	0.4	12	30	48	47	0.0512695	3.55781	-0.103027	-0.291748	-0.86792	2.74414	0.032959	0	0	0	0	0	0	0	0	0	0.921387	0.0786133	0.0488281	-0.0285645	0.00390625	0.0161133	0.696	33216.2	0.321	-831.76	0.876
1	16529	16529	Category A	-0.11987305	-0.26391602	-0.88793945	0.21118164	0.15942383	0.38720703	0	0.942	10/11/2017	10	11	2017	12:30:48	45048	0.5	12	30	48	47	0.051269531	3.5578125	-0.1027832	-0.29223633	-0.86816406	2.2949219	0.038330078	0	0	0	0	0	0	0	0	0	0.921875	0.078125	0.064941406	-0.016845703	0.028320313	-0.01953125	0.805	32904.21	0.424	-958.02	0.876
2	16530	16530	Category A	-0.10791016	-0.29980469	-0.85180664	0.21533203	0.1628418	0.38696289	0	0.876	10/11/2017	10	11	2017	12:30:48	45048	0.6	12	30	48	47	0.051269531	3.5578125	-0.10253906	-0.29272461	-0.86816406	1.8444824	0.018554688	0	0	0	0	0	0	0	0	0	0.92211914	0.077880859	0.028564453	-0.005126953	-0.006835938	0.016357422	0.854	32775.01	0.584	-1204.51	0.876
3	16531	16531	Category A	-0.083984375	-0.31176758	-0.86376953	0.21069336	0.15844727	0.39331055	0	1.332	10/11/2017	10	11	2017	12:30:48	45048	0.7	12	30	48	47	0.051269531	3.5578125	-0.1027832	-0.29345703	-0.86791992	0.33398438	0.026367188	0	0	0	0	0	0	0	0	0	0.921875	0.078125	0.041259766	0.018798828	-0.018066406	0.004150391	0.888	32688.84	0.556	-1128.45	0.876
4	16532	16532	Category A	-0.095947266	-0.31176758	-0.87597656	0.20898438	0.16918945	0.38623047	0	0.578	10/11/2017	10	11	2017	12:30:48	45048	0.8	12	30	48	47	0.051269531	3.5578125	-0.10253906	-0.29321289	-0.86791992	1.0395508	0.020996094	0	0	0	0	0	0	0	0	0	0.921875	0.078125	0.032958984	0.006591797	-0.018310547	-0.008056641	0.906	32644.3	0.777	-1461.57	0.942
5	16533	16533	Category A	-0.095947266	-0.31176758	-0.85180664	0.21875	0.16967773	0.38793945	0	0.861	10/11/2017	10	11	2017	12:30:48	45048	0.9	12	30	48	47	0.051269531	3.5578125	-0.1027832	-0.29321289	-0.8684082	1.8330078	0.025878906	0	0	0	0	0	0	0	0	0	0.92236328	0.077636719	0.042236328	0.006835938	-0.018310547	0.016601563	1.773	31051.75	-0.03	43.05	1.09
6	16534	16534	Category A	-0.095947266	-0.31176758	-0.86376953	0.21337891	0.1628418	0.39331055	0	0.847	10/11/2017	10	11	2017	12:30:49	45049	0	12	30	49	47	0.051269531	3.5578125	-0.1027832	-0.29321289	-0.86816406	2.4262695	0.020019531	0	0	0	0	0	0	0	0	0	0.92211914	0.077880859	0.029785156	0.006835938	-0.018310547	0.004394531	1.808	31002.26	-0.227	335.96	1.09
7	16535	16535	Category A	-0.11987305	-0.31176758	-0.89990234	0.21435547	0.16162109	0.38818359	0	6.145	10/11/2017	10	11	2017	12:30:49	45049	0.1	12	30	49	47	0.051269531	3.5578125	-0.10229492	-0.29345703	-0.86865234	2.4587402	0.039794922	0	0	0	0	0	0	0	0	0	0.92260742	0.077392578	0.066650391	-0.017333984	-0.018066406	-0.031005859	1.644	31241.26	-0.065	100.09	0.997
8	16536	16536	Category A	-0.11987305	-0.2878418	-0.88793945	0.22021484	0.16723633	0.39233398	0	1.09	10/11/2017	10	11	2017	12:30:49	45049	0.2	12	30	49	47	0.051269531	3.5578125	-0.10253906	-0.29345703	-0.86914063	2.9077148	0.025878906	0	0	0	0	0	0	0	0	0	0.9230957	0.076904297	0.041503906	-0.017089844	0.005615234	-0.018554688	1.714	31136.99	0.384	-517.41	0.997
9	16537	16537	Category A	-0.083984375	-0.32397461	-0.87597656	0.21289063	0.16430664	0.38916016	0	0.347	10/11/2017	10	11	2017	12:30:49	45049	0.3	12	30	49	48	0.051269531	3.5578125	-0.10229492	-0.29321289	-0.86889648	2.7961426	0.036376953	0	0	0	0	0	0	0	0	0	0.92285156	0.077148438	0.055908203	0.018310547	-0.030517578	-0.006835938	1.651	31230.67	0.739	-955.32	0.997
10	16538	16538	Category A	-0.083984375	-0.31176758	-0.85180664	0.21264648	0.1628418	0.39013672	0	0.997	10/11/2017	10	11	2017	12:30:49	45049	0.4	12	30	49	48	0.051269531	3.5578125	-0.10229492	-0.29296875	-0.8684082	2.6953125	0.031005859	0	0	0	0	0	0	0	0	0	0.92211914	0.077880859	0.053710938	0.018310547	-0.018554688	0.016601563	1.658	31220.12	0.653	-855.16	1.09
11	16539	16539	Category A	-0.083984375	-0.26391602	-0.85180664	0.20874023	0.1640625	0.39233398	0	0.483	10/11/2017	10	11	2017	12:30:49	45049	0.5	12	30	49	48	0.051269531	3.5578125	-0.10302734	-0.29345703	-0.8684082	2.2094727	0.0390625	0	0	0	0	0	0	0	0	0	0.92260742	0.077392578	0.065429688	0.019042969	0.029541016	0.016601563	0.895	32671.44	1.412	-2301.88	1.09
12	16540	16540	Category A	-0.10791016	-0.32397461	-0.87597656	0.21191406	0.16040039	0.39013672	0	0.886	10/11/2017	10	11	2017	12:30:49	45049	0.6	12	30	49	48	0.051269531	3.5578125	-0.10351563	-0.29394531	-0.86767578	1.6347656	0.03125	0	0	0	0	0	0	0	0	0	0.921875	0.078125	0.042480469	-0.004150391	-0.029785156	-0.008056641	0.923	32602.89	1.396	-2247.12	0.997
13	16541	16541	Category A	-0.10791016	-0.27587891	-0.87597656	0.21533203	0.16113281	0.38525391	0	1.572	10/11/2017	10	11	2017	12:30:49	45049	0.7	12	30	49	48	0.051269531	3.5578125	-0.10375977	-0.29321289	-0.86767578	1.0437012	0.01953125	0	0	0	0	0	0	0	0	0	0.92163086	0.078369141	0.029296875	-0.00390625	0.017333984	-0.008056641	0.971	32489.21	1.125	-1867.15	1.257
14	16542	16542	Category A	-0.11987305	-0.29980469	-0.88793945	0.21411133	0.16113281	0.38818359	0	1.257	10/11/2017	10	11	2017	12:30:49	45049	0.8	12	30	49	48	0.051269531	3.5578125	-0.10375977	-0.29296875	-0.86816406	0.47094727	0.026123047	0	0	0	0	0	0	0	0	0	0.92211914	0.077880859	0.042236328	-0.015869141	-0.006591797	-0.01953125	1.031	32353.33	0.364	-709.33	1.357
15	16543	16543	Category A	-0.095947266	-0.31176758	-0.86376953	0.21850586	0.16137695	0.39013672	0	0.633	10/11/2017	10	11	2017	12:30:49	45049	0.9	12	30	49	48	0.051269531	3.5578125	-0.10375977	-0.29321289	-0.86865234	1.6989746	0.020751953	0	0	0	0	0	0	0	0	0	0.92260742	0.077392578	0.03125	0.0078125	-0.018310547	0.004882813	1.216	31971.23	-0.318	692.78	1.357
16	16544	16544	Category A	-0.095947266	-0.26391602	-0.86376953	0.21289063	0.16040039	0.38305664	0	1.357	10/11/2017	10	11	2017	12:30:50	45050	0	12	30	50	48	0.051269531	3.5578125	-0.10449219	-0.29272461	-0.86889648	2.0959473	0.030517578	0	0	0	0	0	0	0	0	0	0.92285156	0.077148438	0.042724609	0.008544922	0.028808594	0.005126953	1.212	31978.97	-0.383	861.18	1.357
17	16545	16545	Category A	-0.071777344	-0.2878418	-0.89990234	0.22021484	0.16796875	0.38989258	0	1.593	10/11/2017	10	11	2017	12:30:50	45050	0.1	12	30	50	48	0.051269531	3.5578125	-0.10498047	-0.29296875	-0.86865234	2.0732422	0.045898438	0	0	0	0	0	0	0	0	0	0.92285156	0.077148438	0.069580078	0.033203125	0.005126953	-0.031005859	1.046	32320.37	-0.265	649.46	1.357
18	16546	16546	Category A	-0.10791016	-0.29980469	-0.87597656	0.21533203	0.16113281	0.38305664	0	0.86	10/11/2017	10	11	2017	12:30:50	45050	0.2	12	30	50	48	0.051269531	3.5578125	-0.10546875	-0.29296875	-0.86816406	1.9992676	0.010253906	0	0	0	0	0	0	0	0	0	0.92236328	0.077636719	0.016601563	-0.002197266	-0.006591797	-0.007568359	1.15	32101.78	-0.467	1154.23	1.357
19	16547	16547	Category A	-0.095947266	-0.2878418	-0.89990234	0.22094727	0.1640625	0.39111328	0	0.576	10/11/2017	10	11	2017	12:30:50	45050	0.3	12	30	50	49	0.051269531	3.5578125	-0.10571289	-0.29370117	-0.8684082	1.7304688	0.033203125	0	0	0	0	0	0	0	0	0	0.92285156	0.077148438	0.046875	0.009765625	0.005859375	-0.03125	1.26	31887.35	-0.627	1527.72	1.593
20	16548	16548	Category A	-0.11987305	-0.31176758	-0.83984375	0.20849609	0.15795898	0.38623047	0	1.883	10/11/2017	10	11	2017	12:30:50	45050	0.4	12	30	50	49	0.051269531	3.5578125	-0.10620117	-0.29345703	-0.86816406	1.338623	0.036376953	0	0	0	0	0	0	0	0	0	0.92260742	0.077392578	0.060058594	-0.013427734	-0.018066406	0.028320313	1.312	31791.22	-0.688	1653.55	1.593
21	16549	16549	Category A	-0.13183594	-0.2878418	-0.85180664	0.20849609	0.16992188	0.38525391	0	1.296	10/11/2017	10	11	2017	12:30:50	45050	0.5	12	30	50	49	0.051269531	3.5578125	-0.10668945	-0.29345703	-0.86816406	1.0427246	0.030517578	0	0	0	0	0	0	0	0	0	0.92260742	0.077392578	0.047119141	-0.024902344	0.005615234	0.016357422	1.219	31965.43	-0.545	1318.5	1.296
22	16550	16550	Category A	-0.10791016	-0.29980469	-0.85180664	0.2121582	0.16113281	0.38720703	0	1.669	10/11/2017	10	11	2017	12:30:50	45050	0.6	12	30	50	49	0.051269531	3.5578125	-0.10668945	-0.29394531	-0.86816406	1.4455566	0.017333984	0	0	0	0	0	0	0	0	0	0.92285156	0.077148438	0.022949219	-0.000976563	-0.005615234	0.016357422	1.158	32085.63	-0.523	1322.88	1.296
23	16551	16551	Category A	-0.10791016	-0.26391602	-0.86376953	0.22021484	0.16552734	0.38891602	0	1.031	10/11/2017	10	11	2017	12:30:50	45050	0.7	12	30	50	49	0.051269531	3.5578125	-0.10668945	-0.29443359	-0.86865234	1.5456543	0.030761719	0	0	0	0	0	0	0	0	0	0.92333984	0.076660156	0.036376953	-0.000976563	0.030517578	0.004882813	1.261	31885.47	-0.637	1559.3	1.296
24	16552	16552	Category A	-0.13183594	-0.27587891	-0.86376953	0.20898438	0.16674805	0.3840332	0	0.495	10/11/2017	10	11	2017	12:30:50	45050	0.8	12	30	50	49	0.051269531	3.5578125	-0.10742188	-0.29443359	-0.8684082	0.77050781	0.031005859	0	0	0	0	0	0	0	0	0	0.92333984	0.076660156	0.047607422	-0.024169922	0.018554688	0.004638672	1.126	32150.75	-0.171	375.84	1.192
25	16553	16553	Category A	-0.083984375	-0.31176758	-0.89990234	0.21044922	0.16040039	0.38427734	0	1.192	10/11/2017	10	11	2017	12:30:50	45050	0.9	12	30	50	49	0.051269531	3.5578125	-0.10717773	-0.29443359	-0.86865234	0.38745117	0.042480469	0	0	0	0	0	0	0	0	0	0.92358398	0.076416016	0.071533203	0.023193359	-0.017089844	-0.031005859	1.051	32309.46	0.386	-737.27	1.192
26	16554	16554	Category A	-0.13183594	-0.31176758	-0.87597656	0.21240234	0.15869141	0.38818359	0	1.074	10/11/2017	10	11	2017	12:30:51	45051	0	12	30	51	49	0.051269531	3.5578125	-0.10742188	-0.29492188	-0.86914063	0.096435547	0.030273438	0	0	0	0	0	0	0	0	0	0.92407227	0.075927734	0.047607422	-0.024169922	-0.016601563	-0.006591797	0.994	32436.34	0.705	-1277.3	1.192
27	16555	16555	Category A	-0.071777344	-0.27587891	-0.85180664	0.21533203	0.1628418	0.38696289	0	0.85	10/11/2017	10	11	2017	12:30:51	45051	0.1	12	30	51	49	0.051269531	3.5578125	-0.1081543	-0.29467773	-0.86914063	0.68823242	0.044677734	0	0	0	0	0	0	0	0	0	0.92407227	0.075927734	0.072998047	0.036376953	0.018798828	0.017333984	1.021	32375.53	0.562	-1040.44	1.192
28	16556	16556	Category A	-0.095947266	-0.29980469	-0.83984375	0.21435547	0.16040039	0.38989258	0	1.327	10/11/2017	10	11	2017	12:30:51	45051	0.2	12	30	51	49	0.051269531	3.5578125	-0.10864258	-0.29516602	-0.86938477	0.68798828	0.032470703	0	0	0	0	0	0	0	0	0	0.92456055	0.075439453	0.046875	0.012695313	-0.004394531	0.029541016	0.994	32436.34	0.633	-1169.22	1.192
29	16557	16557	Category A	-0.13183594	-0.29980469	-0.83984375	0.21508789	0.16064453	0.38623047	0	1.192	10/11/2017	10	11	2017	12:30:51	45051	0.3	12	30	51	50	0.051269531	3.5578125	-0.10888672	-0.29492188	-0.86938477	0.37573242	0.037597656	0	0	0	0	0	0	0	0	0	0.92456055	0.075439453	0.057128906	-0.022705078	-0.004638672	0.029541016	0.866	32744.28	0.802	-1539.17	1.074
30	16558	16558	Category A	-0.083984375	-0.25195313	-0.87597656	0.21533203	0.16113281	0.38623047	0	0.333	10/11/2017	10	11	2017	12:30:51	45051	0.4	12	30	51	50	0.051269531	3.5578125	-0.10864258	-0.29443359	-0.86962891	0.39990234	0.049560547	0	0	0	0	0	0	0	0	0	0.92456055	0.075439453	0.073486328	0.024658203	0.042480469	-0.006103516	0.813	32882.69	0.523	-1134.79	0.918
31	16559	16559	Category A	-0.10791016	-0.2878418	-0.87597656	0.20947266	0.16040039	0.39331055	0	0.424	10/11/2017	10	11	2017	12:30:51	45051	0.5	12	30	51	50	0.051269531	3.5578125	-0.10888672	-0.29467773	-0.86938477	0.50634766	0.009521484	0	0	0	0	0	0	0	0	0	0.92431641	0.075683594	0.014404297	0.000976563	0.006835938	-0.006347656	0.824	32853.37	0.146	-361.84	0.918
32	16560	16560	Category A	-0.10791016	-0.32397461	-0.85180664	0.21289063	0.16430664	0.39135742	0	0.755	10/11/2017	10	11	2017	12:30:51	45051	0.6	12	30	51	50	0.051269531	3.5304199	-0.109375	-0.29492188	-0.86889648	0.6496582	0.033691406	0	0	0	0	0	0	0	0	0	0.92431641	0.075683594	0.047851563	0.001464844	-0.028808594	0.017089844	0.745	33071.39	0.051	-142.76	0.848
33	16561	16561	Category A	-0.10791016	-0.2878418	-0.86376953	0.21533203	0.16381836	0.38989258	0	0.918	10/11/2017	10	11	2017	12:30:51	45051	0.7	12	30	51	50	0.051269531	3.5304199	-0.10888672	-0.29516602	-0.86938477	0.029052734	0.009277344	0	0	0	0	0	0	0	0	0	0.92456055	0.075439453	0.014160156	0.000976563	0.007324219	0.005615234	0.684	33252.93	0.056	-167.13	0.848
34	16562	16562	Category A	-0.095947266	-0.27587891	-0.86376953	0.22119141	0.16723633	0.38891602	0	0.848	10/11/2017	10	11	2017	12:30:51	45051	0.8	12	30	51	50	0.051269531	3.5304199	-0.10961914	-0.2956543	-0.86914063	0.19946289	0.024902344	0	0	0	0	0	0	0	0	0	0.92456055	0.075439453	0.039306641	0.013671875	0.019775391	0.005371094	0.851	32782.74	-0.209	602.96	0.878
35	16563	16563	Category A	-0.13183594	-0.2878418	-0.86376953	0.21191406	0.1628418	0.39233398	0	0.826	10/11/2017	10	11	2017	12:30:51	45051	0.9	12	30	51	50	0.051269531	3.5304199	-0.10961914	-0.29516602	-0.86889648	1.0891113	0.023681641	0	0	0	0	0	0	0	0	0	0.92431641	0.075683594	0.034667969	-0.021972656	0.007324219	0.005126953	0.927	32593.24	-0.317	898.43	0.878
36	16564	16564	Category A	-0.11987305	-0.32397461	-0.88793945	0.21728516	0.17089844	0.38378906	0	1.339	10/11/2017	10	11	2017	12:30:52	45052	0	12	30	52	50	0.051269531	3.5304199	-0.109375	-0.29516602	-0.86938477	0.77197266	0.035644531	0	0	0	0	0	0	0	0	0	0.92456055	0.075439453	0.057617188	-0.010253906	-0.028564453	-0.018310547	0.83	32837.52	-0.153	437.07	0.918
37	16565	16565	Category A	-0.095947266	-0.31176758	-0.87597656	0.21337891	0.16357422	0.39208984	0	0.878	10/11/2017	10	11	2017	12:30:52	45052	0.1	12	30	52	50	0.051269531	3.5304199	-0.10913086	-0.29467773	-0.86914063	0.012695313	0.022460938	0	0	0	0	0	0	0	0	0	0.92431641	0.075683594	0.036865234	0.013183594	-0.016845703	-0.006591797	1.02	32377.76	-0.415	1130.87	0.878
38	16566	16566	Category A	-0.10791016	-0.2878418	-0.86376953	0.21459961	0.1628418	0.38916016	0	0.172	10/11/2017	10	11	2017	12:30:52	45052	0.2	12	30	52	50	0.051269531	3.5304199	-0.109375	-0.29467773	-0.86889648	0.57519531	0.008789063	0	0	0	0	0	0	0	0	0	0.92407227	0.075927734	0.013671875	0.001464844	0.006835938	0.005126953	0.977	32475.32	-0.446	1298.67	0.878
39	16567	16567	Category A	-0.13183594	-0.32397461	-0.87597656	0.2121582	0.16699219	0.38818359	0	2.061	10/11/2017	10	11	2017	12:30:52	45052	0.3	12	30	52	51	0.051269531	3.5304199	-0.10839844	-0.29467773	-0.86889648	2.0141602	0.037597656	0	0	0	0	0	0	0	0	0	0.92407227	0.075927734	0.059082031	-0.023193359	-0.029052734	-0.006835938	0.934	32576.42	-0.353	1015.25	1.339
40	16568	16568	Category A	-0.10791016	-0.3359375	-0.88793945	0.21264648	0.16040039	0.39233398	0	0.586	10/11/2017	10	11	2017	12:30:52	45052	0.4	12	30	52	51	0.051269531	3.5304199	-0.10839844	-0.2956543	-0.86889648	2.4128418	0.044433594	0	0	0	0	0	0	0	0	0	0.92431641	0.075683594	0.059570313	0.000488281	-0.040039063	-0.018798828	1.017	32384.45	-0.474	1344.55	1.839
41	16569	16569	Category A	-0.11987305	-0.32397461	-0.85180664	0.21044922	0.16821289	0.38623047	0	0.569	10/11/2017	10	11	2017	12:30:52	45052	0.5	12	30	52	51	0.051269531	3.5304199	-0.10791016	-0.29589844	-0.86914063	1.8859863	0.034912109	0	0	0	0	0	0	0	0	0	0.92456055	0.075439453	0.057128906	-0.01171875	-0.027832031	0.017333984	1.229	31946.19	-0.719	1908.55	1.839
42	16570	16570	Category A	-0.095947266	-0.29980469	-0.85180664	0.21240234	0.15869141	0.39233398	0	1.839	10/11/2017	10	11	2017	12:30:52	45052	0.6	12	30	52	51	0.051269531	3.5304199	-0.10742188	-0.29638672	-0.86914063	2.0090332	0.021240234	0	0	0	0	0	0	0	0	0	0.92456055	0.075439453	0.032470703	0.011474609	-0.003173828	0.017333984	1.438	31570.5	-0.806	1847.85	2.061
43	16571	16571	Category A	-0.071777344	-0.27587891	-0.86376953	0.2121582	0.16113281	0.38842773	0	2.148	10/11/2017	10	11	2017	12:30:52	45052	0.7	12	30	52	51	0.051269531	3.5304199	-0.10742188	-0.29638672	-0.86962891	2.2956543	0.041748047	0	0	0	0	0	0	0	0	0	0.92504883	0.074951172	0.062255859	0.035644531	0.020507813	0.005859375	1.444	31560.39	-0.85	1985.96	2.023
44	16572	16572	Category A	-0.11987305	-0.29980469	-0.89990234	0.21313477	0.15820313	0.38720703	0	1.425	10/11/2017	10	11	2017	12:30:52	45052	0.8	12	30	52	51	0.051269531	3.5304199	-0.10839844	-0.29663086	-0.86938477	1.2695313	0.032470703	0	0	0	0	0	0	0	0	0	0.92504883	0.074951172	0.044677734	-0.011230469	-0.002929688	-0.030273438	1.683	31182.73	-1.082	2339.56	2.023
45	16573	16573	Category A	-0.095947266	-0.27587891	-0.87597656	0.21191406	0.15869141	0.38818359	0	2.099	10/11/2017	10	11	2017	12:30:52	45052	0.9	12	30	52	51	0.051269531	3.5304199	-0.10839844	-0.296875	-0.86914063	0.24902344	0.025390625	0	0	0	0	0	0	0	0	0	0.92480469	0.075195313	0.040527344	0.012451172	0.020996094	-0.006591797	1.743	31094.8	-1.194	2612.01	2.023
46	16574	16574	Category A	-0.083984375	-0.31176758	-0.88793945	0.21020508	0.16333008	0.39135742	0	2.023	10/11/2017	10	11	2017	12:30:53	45053	0	12	30	53	51	0.051269531	3.5304199	-0.10864258	-0.296875	-0.86938477	1.0769043	0.034179688	0	0	0	0	0	0	0	0	0	0.92504883	0.074951172	0.057861328	0.024658203	-0.014648438	-0.018310547	1.581	31338.22	-1.062	2481.59	2.099
47	16575	16575	Category A	-0.13183594	-0.2878418	-0.88793945	0.21557617	0.16650391	0.38818359	0	0.926	10/11/2017	10	11	2017	12:30:53	45053	0.1	12	30	53	51	0.051269531	3.5304199	-0.10864258	-0.29663086	-0.86962891	1.1789551	0.030517578	0	0	0	0	0	0	0	0	0	0.92529297	0.074707031	0.050048828	-0.022949219	0.008789063	-0.018066406	1.579	31341.35	-1.064	2493.92	2.099
48	16576	16576	Category A	-0.11987305	-0.26391602	-0.83984375	0.21191406	0.1628418	0.39135742	0	0.869	10/11/2017	10	11	2017	12:30:53	45053	0.2	12	30	53	51	0.051269531	3.5304199	-0.10839844	-0.29589844	-0.86938477	1.9118652	0.045166016	0	0	0	0	0	0	0	0	0	0.92480469	0.075195313	0.072998047	-0.011230469	0.031982422	0.029541016	2.098	30619.58	-1.633	3417.68	2.132
49	16577	16577	Category A	-0.10791016	-0.2878418	-0.82788086	0.20532227	0.16015625	0.3840332	0	2.132	10/11/2017	10	11	2017	12:30:53	45053	0.3	12	30	53	52	0.051269531	3.5304199	-0.1081543	-0.29589844	-0.86889648	2.7363281	0.041748047	0	0	0	0	0	0	0	0	0	0.92431641	0.075683594	0.049560547	0.000244141	0.008056641	0.041015625	2.39	30275.35	-1.942	3834.6	2.132
50	16578	16578	Category A	-0.14379883	-0.29980469	-0.87597656	0.21411133	0.16113281	0.38818359	0	4.539	10/11/2017	10	11	2017	12:30:53	45053	0.4	12	30	53	52	0.051269531	3.5304199	-0.10839844	-0.29638672	-0.86865234	3.8339844	0.036132813	0	0	0	0	0	0	0	0	0	0.92431641	0.075683594	0.045654297	-0.03515625	-0.003173828	-0.007080078	2.311	30364.96	-1.83	3605.83	2.132
51	16579	16579	Category A	-0.14379883	-0.29980469	-0.82788086	0.21679688	0.16772461	0.38916016	0	3.853	10/11/2017	10	11	2017	12:30:53	45053	0.5	12	30	53	52	0.051269531	3.5304199	-0.10839844	-0.29589844	-0.86889648	4.5947266	0.054199219	0	0	0	0	0	0	0	0	0	0.92431641	0.075683594	0.079833984	-0.03515625	-0.003662109	0.041015625	2.307	30369.56	-1.769	3378.09	2.132
52	16580	16580	Category A	-0.13183594	-0.23999023	-0.86376953	0.21899414	0.17114258	0.38623047	0	1.551	10/11/2017	10	11	2017	12:30:53	45053	0.6	12	30	53	52	0.051269531	3.5304199	-0.10839844	-0.29614258	-0.86914063	4.0454102	0.061035156	0	0	0	0	0	0	0	0	0	0.92456055	0.075439453	0.084960938	-0.023193359	0.056152344	0.005371094	2.319	30355.77	-1.706	3125.78	2.132
53	16581	16581	Category A	-0.10791016	-0.27587891	-0.88793945	0.22265625	0.16748047	0.38818359	0	0.903	10/11/2017	10	11	2017	12:30:53	45053	0.7	12	30	53	52	0.051269531	3.5304199	-0.1081543	-0.2956543	-0.86889648	3.7780762	0.02734375	0	0	0	0	0	0	0	0	0	0.92407227	0.075927734	0.0390625	0.000244141	0.019775391	-0.018798828	2.096	30622.06	-1.333	2398.06	1.551
54	16582	16582	Category A	-0.10791016	-0.32397461	-0.89990234	0.2121582	0.16699219	0.38891602	0	0.94	10/11/2017	10	11	2017	12:30:53	45053	0.8	12	30	53	52	0.051269531	3.5304199	-0.1081543	-0.2956543	-0.86889648	3.7331543	0.041503906	0	0	0	0	0	0	0	0	0	0.92431641	0.075683594	0.059082031	0.000244141	-0.028076172	-0.030761719	1.395	31644	-0.715	1621.29	0.94
55	16583	16583	Category A	-0.14379883	-0.26391602	-0.87597656	0.21337891	0.16186523	0.38500977	0	0.79	10/11/2017	10	11	2017	12:30:53	45053	0.9	12	30	53	52	0.051269531	3.5304199	-0.10766602	-0.29589844	-0.86889648	3.2929688	0.048583984	0	0	0	0	0	0	0	0	0	0.92407227	0.075927734	0.074951172	-0.035888672	0.031982422	-0.006835938	0.898	32664.01	-0.157	418.9	0.94
56	16584	16584	Category A	-0.11987305	-0.2878418	-0.85180664	0.21044922	0.16577148	0.38720703	0	0.336	10/11/2017	10	11	2017	12:30:54	45054	0	12	30	54	52	0.051269531	3.5304199	-0.10791016	-0.2956543	-0.86938477	1.6369629	0.022460938	0	0	0	0	0	0	0	0	0	0.92456055	0.075439453	0.037109375	-0.01171875	0.0078125	0.017578125	0.829	32840.15	-0.029	77.6	0.903
57	16585	16585	Category A	-0.13183594	-0.2878418	-0.86376953	0.21118164	0.16088867	0.39135742	0	0.87	10/11/2017	10	11	2017	12:30:54	45054	0.1	12	30	54	52	0.051269531	3.5304199	-0.10766602	-0.29589844	-0.86962891	0.6340332	0.026123047	0	0	0	0	0	0	0	0	0	0.92504883	0.074951172	0.038330078	-0.023925781	0.008056641	0.005859375	0.781	32969.83	0.063	-168.95	0.87
58	16586	16586	Category A	-0.083984375	-0.31176758	-0.89990234	0.21777344	0.16723633	0.39208984	0	1.14	10/11/2017	10	11	2017	12:30:54	45054	0.2	12	30	54	52	0.051269531	3.5304199	-0.10742188	-0.29589844	-0.86938477	0.93847656	0.041259766	0	0	0	0	0	0	0	0	0	0.92480469	0.075195313	0.069580078	0.0234375	-0.015625	-0.030273438	0.683	33256.01	0.128	-367.96	0.79
59	16587	16587	Category A	-0.14379883	-0.26391602	-0.86376953	0.21557617	0.16796875	0.38085938	0	0.611	10/11/2017	10	11	2017	12:30:54	45054	0.3	12	30	54	53	0.051269531	3.5304199	-0.10742188	-0.29589844	-0.86914063	0.25878906	0.048583984	0	0	0	0	0	0	0	0	0	0.92431641	0.075683594	0.073730469	-0.036132813	0.031982422	0.005371094	0.633	33415.07	0.009	-29.37	0.611
60	16588	16588	Category A	-0.10791016	-0.29980469	-0.87597656	0.21850586	0.16308594	0.38818359	0	0.356	10/11/2017	10	11	2017	12:30:54	45054	0.4	12	30	54	53	0.051269531	3.5304199	-0.10791016	-0.2956543	-0.86889648	1.4709473	0.008056641	0	0	0	0	0	0	0	0	0	0.92407227	0.075927734	0.011230469	0	-0.00390625	-0.006835938	0.624	33444.77	0.117	-361.86	0.87
61	16589	16589	Category A	-0.10791016	-0.3359375	-0.85180664	0.21191406	0.16040039	0.39013672	0	0.49	10/11/2017	10	11	2017	12:30:54	45054	0.5	12	30	54	53	0.051269531	3.5304199	-0.10742188	-0.29516602	-0.86938477	2.5524902	0.044189453	0	0	0	0	0	0	0	0	0	0.92456055	0.075439453	0.05859375	-0.000244141	-0.040527344	0.017578125	0.674	33283.93	0.03	-91.92	0.909
62	16590	16590	Category A	-0.10791016	-0.2878418	-0.87597656	0.20532227	0.16015625	0.3894043	0	0.282	10/11/2017	10	11	2017	12:30:54	45054	0.6	12	30	54	53	0.051269531	3.5304199	-0.10668945	-0.29516602	-0.86962891	2.123291	0.009521484	0	0	0	0	0	0	0	0	0	0.92480469	0.075195313	0.014648438	-0.000976563	0.007324219	-0.006103516	0.635	33408.51	0.015	-48.63	0.611
63	16591	16591	Category A	-0.13183594	-0.2878418	-0.87597656	0.21191406	0.15869141	0.39233398	0	1.167	10/11/2017	10	11	2017	12:30:54	45054	0.7	12	30	54	53	0.051269531	3.5304199	-0.10668945	-0.2956543	-0.87011719	2.7441406	0.026611328	0	0	0	0	0	0	0	0	0	0.92504883	0.074951172	0.038574219	-0.024902344	0.0078125	-0.005615234	0.624	33444.77	0.02	-65.55	0.909
64	16592	16592	Category A	-0.10791016	-0.29980469	-0.89990234	0.21191406	0.15966797	0.38818359	0	0.909	10/11/2017	10	11	2017	12:30:54	45054	0.8	12	30	54	53	0.051269531	3.5304199	-0.10668945	-0.29638672	-0.87036133	4.0749512	0.029541016	0	0	0	0	0	0	0	0	0	0.92553711	0.074462891	0.033691406	-0.000976563	-0.003173828	-0.029296875	0.955	32526.59	-0.222	579.53	1.167
65	16593	16593	Category A	-0.10791016	-0.32397461	-0.89990234	0.21362305	0.16088867	0.39013672	0	0.544	10/11/2017	10	11	2017	12:30:54	45054	0.9	12	30	54	53	0.051269531	3.5304199	-0.10644531	-0.29638672	-0.87060547	3.831543	0.040039063	0	0	0	0	0	0	0	0	0	0.92578125	0.07421875	0.057861328	-0.001220703	-0.02734375	-0.029052734	1.437	31572.19	-0.619	1297.13	1.854
66	16594	16594	Category A	-0.14379883	-0.29980469	-0.83984375	0.21533203	0.16381836	0.38818359	0	2.341	10/11/2017	10	11	2017	12:30:55	45055	0	12	30	55	53	0.051269531	3.5304199	-0.10644531	-0.29589844	-0.87011719	2.5134277	0.047851563	0	0	0	0	0	0	0	0	0	0.92529297	0.074707031	0.071044922	-0.037109375	-0.003662109	0.030273438	1.699	31159.04	-0.942	1878.06	1.854
67	16595	16595	Category A	-0.13183594	-0.2878418	-0.86376953	0.21191406	0.1628418	0.38989258	0	3.384	10/11/2017	10	11	2017	12:30:55	45055	0.111	12	30	55	53	0.051269531	3.5304199	-0.10620117	-0.29589844	-0.86962891	1.8291016	0.02734375	0	0	0	0	0	0	0	0	0	0.92480469	0.075195313	0.039550781	-0.025390625	0.008056641	0.005859375	1.583	31335.09	-0.781	1577.23	1.854
68	16596	16596	Category A	-0.10791016	-0.27587891	-0.86376953	0.21191406	0.1628418	0.38891602	0	1.854	10/11/2017	10	11	2017	12:30:55	45055	0.222	12	30	55	53	0.051269531	3.5304199	-0.10668945	-0.29589844	-0.86962891	2.5205078	0.020751953	0	0	0	0	0	0	0	0	0	0.92480469	0.075195313	0.027099609	-0.000976563	0.020019531	0.005859375	1.627	31267.12	-0.748	1444.27	1.854
69	16597	16597	Category A	-0.071777344	-0.2878418	-0.87597656	0.21435547	0.16601563	0.39306641	0	0.467	10/11/2017	10	11	2017	12:30:55	45055	0.333	12	30	55	54	0.051269531	3.5304199	-0.10668945	-0.2956543	-0.87011719	2.0361328	0.036376953	0	0	0	0	0	0	0	0	0	0.92504883	0.074951172	0.048583984	0.034912109	0.0078125	-0.005615234	1.668	31205.11	-0.765	1446.57	1.854
70	16598	16598	Category A	-0.10791016	-0.32397461	-0.85180664	0.21459961	0.16186523	0.38720703	0	1.177	10/11/2017	10	11	2017	12:30:55	45055	0.444	12	30	55	54	0.051025391	3.5304199	-0.10668945	-0.2956543	-0.87060547	1.2016602	0.033935547	0	0	0	0	0	0	0	0	0	0.92578125	0.07421875	0.048095703	-0.000976563	-0.028076172	0.018798828	1.336	31747.9	-0.409	845.34	1.186
71	16599	16599	Category A	-0.10791016	-0.31176758	-0.85180664	0.21337891	0.16186523	0.38720703	0	0.788	10/11/2017	10	11	2017	12:30:55	45055	0.555	12	30	55	54	0.051025391	3.5304199	-0.10742188	-0.29638672	-0.87060547	1.6899414	0.024169922	0	0	0	0	0	0	0	0	0	0.92602539	0.073974609	0.034667969	-0.000244141	-0.015136719	0.018798828	0.97	32491.53	0.007	-16.21	1.177
72	16600	16600	Category A	-0.071777344	-0.32397461	-0.86376953	0.21533203	0.16455078	0.38500977	0	0.349	10/11/2017	10	11	2017	12:30:55	45055	0.666	12	30	55	54	0.051025391	3.5304199	-0.10717773	-0.29711914	-0.87060547	1.8981934	0.044921875	0	0	0	0	0	0	0	0	0	0.92626953	0.073730469	0.069091797	0.035400391	-0.026611328	0.006835938	0.796	32928.63	0.148	-376.05	0.809
73	16601	16601	Category A	-0.13183594	-0.31176758	-0.86376953	0.21411133	0.15869141	0.39135742	0	1.186	10/11/2017	10	11	2017	12:30:55	45055	0.777	12	30	55	54	0.051025391	3.5304199	-0.10668945	-0.29663086	-0.87084961	0.98120117	0.029785156	0	0	0	0	0	0	0	0	0	0.92626953	0.073730469	0.046875	-0.024902344	-0.014892578	0.007080078	0.74	33085.8	0.163	-434.12	0.809
74	16602	16602	Category A	-0.11987305	-0.26391602	-0.86376953	0.21533203	0.16235352	0.38525391	0	0.809	10/11/2017	10	11	2017	12:30:55	45055	0.888	12	30	55	54	0.051025391	3.5304199	-0.10693359	-0.29638672	-0.87133789	0.52099609	0.035888672	0	0	0	0	0	0	0	0	0	0.92651367	0.073486328	0.052978516	-0.012695313	0.032470703	0.007568359	0.642	33385.7	0.275	-768.26	0.788
75	16603	16603	Category A	-0.083984375	-0.27587891	-0.91186523	0.21118164	0.16040039	0.3894043	0	0.131	10/11/2017	10	11	2017	12:30:56	45056	0	12	30	56	54	0.051025391	3.5304199	-0.10693359	-0.29589844	-0.87133789	0.94750977	0.050537109	0	0	0	0	0	0	0	0	0	0.92651367	0.073486328	0.083496094	0.022949219	0.020019531	-0.040283203	0.61	33491.67	0.536	-1381.79	0.749
76	16604	16604	Category A	-0.083984375	-0.27587891	-0.86376953	0.21533203	0.16235352	0.38525391	0	0.593	10/11/2017	10	11	2017	12:30:56	45056	0.09	12	30	56	54	0.051025391	3.5304199	-0.10620117	-0.29638672	-0.87158203	0.87988281	0.03125	0	0	0	0	0	0	0	0	0	0.92675781	0.073242188	0.050537109	0.022216797	0.020507813	0.0078125	0.677	33274.59	1.022	-2115.55	0.758
77	16605	16605	Category A	-0.13183594	-0.2878418	-0.87597656	0.2121582	0.16357422	0.39233398	0	0.594	10/11/2017	10	11	2017	12:30:56	45056	0.181	12	30	56	54	0.051025391	3.5304199	-0.10571289	-0.29589844	-0.87158203	1.1108398	0.02734375	0	0	0	0	0	0	0	0	0	0.92651367	0.073486328	0.038085938	-0.025878906	0.008056641	-0.004150391	0.605	33508.63	1.389	-2757.05	0.749
78	16606	16606	Category A	-0.059814453	-0.29980469	-0.86376953	0.21118164	0.16210938	0.3894043	0	0.749	10/11/2017	10	11	2017	12:30:56	45056	0.272	12	30	56	54	0.051025391	3.5304199	-0.10546875	-0.29541016	-0.87133789	0.99243164	0.046630859	0	0	0	0	0	0	0	0	0	0.92602539	0.073974609	0.057617188	0.045654297	-0.004150391	0.007568359	0.531	33773.99	1.57	-3158.14	0.594
79	16607	16607	Category A	-0.10791016	-0.32397461	-0.87597656	0.21435547	0.1628418	0.39208984	0	0.758	10/11/2017	10	11	2017	12:30:56	45056	0.363	12	30	56	55	0.051025391	3.5304199	-0.10546875	-0.29516602	-0.87133789	0.65893555	0.029052734	0	0	0	0	0	0	0	0	0	0.92602539	0.073974609	0.035400391	-0.002197266	-0.028564453	-0.004394531	0.581	33591.67	1.673	-3160.5	0.594
80	16608	16608	Category A	-0.095947266	-0.31176758	-0.86376953	0.21386719	0.16699219	0.39233398	0	0.364	10/11/2017	10	11	2017	12:30:56	45056	0.454	12	30	56	55	0.051025391	3.5304199	-0.10498047	-0.29492188	-0.87133789	0.42553711	0.020507813	0	0	0	0	0	0	0	0	0	0.92602539	0.073974609	0.033447266	0.009033203	-0.016601563	0.007568359	0.543	33729	1.707	-3293.13	0.594
81	16609	16609	Category A	-0.083984375	-0.29980469	-0.88793945	0.21923828	0.16894531	0.39111328	0	0.431	10/11/2017	10	11	2017	12:30:56	45056	0.545	12	30	56	55	0.051025391	3.5304199	-0.10498047	-0.29443359	-0.87133789	0.31225586	0.027099609	0	0	0	0	0	0	0	0	0	0.92553711	0.074462891	0.042724609	0.020996094	-0.005126953	-0.016357422	0.51	33854.74	1.509	-3135.39	0.749
82	16610	16610	Category A	-0.10791016	-0.31176758	-0.88793945	0.2097168	0.16577148	0.38720703	0	0.364	10/11/2017	10	11	2017	12:30:56	45056	0.636	12	30	56	55	0.051025391	3.5304199	-0.10473633	-0.29443359	-0.87109375	0.38964844	0.024169922	0	0	0	0	0	0	0	0	0	0.92553711	0.074462891	0.036865234	-0.002929688	-0.017089844	-0.016601563	0.632	33418.35	0.703	-1668.66	0.533
83	16611	16611	Category A	-0.15576172	-0.32397461	-0.85180664	0.21264648	0.16601563	0.39306641	0	0.399	10/11/2017	10	11	2017	12:30:56	45056	0.727	12	30	56	55	0.051025391	3.5304199	-0.10449219	-0.29467773	-0.87158203	1.0478516	0.062011719	0	0	0	0	0	0	0	0	0	0.92602539	0.073974609	0.10009766	-0.051025391	-0.029052734	0.019775391	0.594	33546.35	0.417	-1148.45	0.431
84	16612	16612	Category A	-0.10791016	-0.3359375	-0.85180664	0.21923828	0.16625977	0.39208984	0	1.476	10/11/2017	10	11	2017	12:30:56	45056	0.818	12	30	56	55	0.051025391	3.5304199	-0.10449219	-0.29492188	-0.87207031	1.3442383	0.045654297	0	0	0	0	0	0	0	0	0	0.92651367	0.073486328	0.064453125	-0.003173828	-0.040771484	0.020263672	0.601	33522.29	0.266	-780.55	0.431
85	16613	16613	Category A	-0.10791016	-0.31176758	-0.86376953	0.20556641	0.16186523	0.38745117	0	0.533	10/11/2017	10	11	2017	12:30:56	45056	0.909	12	30	56	55	0.051025391	3.5304199	-0.10400391	-0.29516602	-0.87182617	1.5947266	0.018554688	0	0	0	0	0	0	0	0	0	0.92626953	0.073730469	0.028320313	-0.003662109	-0.016357422	0.008056641	0.549	33706.81	0.146	-487.56	0.405
86	16614	16614	Category A	-0.095947266	-0.2878418	-0.88793945	0.20581055	0.16333008	0.38916016	0	0.405	10/11/2017	10	11	2017	12:30:57	45057	0	12	30	57	55	0.051025391	3.5304199	-0.10424805	-0.29541016	-0.87158203	1.7341309	0.019775391	0	0	0	0	0	0	0	0	0	0.92626953	0.073730469	0.032226563	0.008300781	0.007568359	-0.016113281	0.519	33819.81	0.101	-361.73	0.405
87	16615	16615	Category A	-0.095947266	-0.26391602	-0.87597656	0.20776367	0.16259766	0.38916016	0	0.119	10/11/2017	10	11	2017	12:30:57	45057	0.1	12	30	57	55	0.051025391	3.5304199	-0.10449219	-0.29516602	-0.87158203	2.1679688	0.032714844	0	0	0	0	0	0	0	0	0	0.92602539	0.073974609	0.044189453	0.008544922	0.03125	-0.004150391	0.515	33835.27	0.091	-330.04	0.533
88	16616	16616	Category A	-0.10791016	-0.2878418	-0.85180664	0.20556641	0.16308594	0.39526367	0	0.185	10/11/2017	10	11	2017	12:30:57	45057	0.2	12	30	57	55	0.051025391	3.5304199	-0.10424805	-0.29541016	-0.87182617	1.3361816	0.021728516	0	0	0	0	0	0	0	0	0	0.92626953	0.073730469	0.03125	-0.003417969	0.007568359	0.020019531	0.465	34037.26	0.231	-821.05	0.431
89	16617	16617	Category A	-0.095947266	-0.34790039	-0.86376953	0.20556641	0.16381836	0.38916016	0	0.377	10/11/2017	10	11	2017	12:30:57	45057	0.3	12	30	57	56	0.051025391	3.5304199	-0.10400391	-0.2956543	-0.87207031	0.28955078	0.053222656	0	0	0	0	0	0	0	0	0	0.92675781	0.073242188	0.068603516	0.008056641	-0.052001953	0.008300781	0.448	34109.95	0.504	-1576.3	0.431
90	16618	16618	Category A	-0.095947266	-0.2878418	-0.86376953	0.20703125	0.16333008	0.39233398	0	1.173	10/11/2017	10	11	2017	12:30:57	45057	0.4	12	30	57	56	0.051025391	3.5304199	-0.10400391	-0.29589844	-0.87280273	0.91967773	0.014648438	0	0	0	0	0	0	0	0	0	0.92773438	0.072265625	0.025634766	0.008056641	0.008056641	0.009033203	0.481	33970.79	0.474	-1444.2	0.465
91	16619	16619	Category A	-0.083984375	-0.27587891	-0.87597656	0.20874023	0.16186523	0.39013672	0	0.431	10/11/2017	10	11	2017	12:30:57	45057	0.5	12	30	57	56	0.051025391	3.5304199	-0.10351563	-0.29614258	-0.87255859	1.2624512	0.028320313	0	0	0	0	0	0	0	0	0	0.92724609	0.072753906	0.04296875	0.01953125	0.020263672	-0.003173828	0.538	33747.65	0.426	-1242.15	0.602
92	16620	16620	Category A	-0.071777344	-0.2878418	-0.85180664	0.20874023	0.16186523	0.38818359	0	0.602	10/11/2017	10	11	2017	12:30:57	45057	0.6	12	30	57	56	0.051025391	3.5304199	-0.10302734	-0.29589844	-0.87353516	1.7119141	0.0390625	0	0	0	0	0	0	0	0	0	0.92797852	0.072021484	0.061279297	0.03125	0.008056641	0.021728516	0.613	33481.55	0.31	-878.66	0.631
93	16621	16621	Category A	-0.10791016	-0.27587891	-0.88793945	0.21435547	0.16040039	0.38891602	0	0.465	10/11/2017	10	11	2017	12:30:57	45057	0.7	12	30	57	56	0.051025391	3.5304199	-0.1027832	-0.29614258	-0.8737793	2.534668	0.025146484	0	0	0	0	0	0	0	0	0	0.92822266	0.071777344	0.039550781	-0.004882813	0.020263672	-0.014160156	0.763	33020.12	0.123	-326.28	0.674
94	16622	16622	Category A	-0.095947266	-0.31176758	-0.87597656	0.21264648	0.16113281	0.39428711	0	0.631	10/11/2017	10	11	2017	12:30:57	45057	0.8	12	30	57	56	0.051025391	3.5304199	-0.1027832	-0.29638672	-0.8737793	2.8149414	0.016601563	0	0	0	0	0	0	0	0	0	0.92822266	0.071777344	0.024169922	0.006835938	-0.015136719	-0.002197266	0.68	33265.29	0.14	-401.3	0.674
95	16623	16623	Category A	-0.10791016	-0.2878418	-0.89990234	0.21435547	0.16381836	0.39013672	0	1.279	10/11/2017	10	11	2017	12:30:57	45057	0.9	12	30	57	56	0.051025391	3.5304199	-0.1027832	-0.29614258	-0.87329102	1.8981934	0.028076172	0	0	0	0	0	0	0	0	0	0.92797852	0.072021484	0.039794922	-0.004882813	0.008300781	-0.026367188	0.741	33082.91	-0.182	587.35	0.799
96	16624	16624	Category A	-0.071777344	-0.29980469	-0.89990234	0.20581055	0.16479492	0.39526367	0	0.674	10/11/2017	10	11	2017	12:30:58	45058	0	12	30	58	56	0.051025391	3.5304199	-0.10229492	-0.29711914	-0.87329102	1.2832031	0.040283203	0	0	0	0	0	0	0	0	0	0.92822266	0.071777344	0.059570313	0.030517578	-0.002441406	-0.026367188	0.8	32917.75	-0.2	607.96	0.799
97	16625	16625	Category A	-0.059814453	-0.2878418	-0.87597656	0.21337891	0.16357422	0.39135742	0	0.799	10/11/2017	10	11	2017	12:30:58	45058	0.1	12	30	58	56	0.051025391	3.5304199	-0.10205078	-0.29760742	-0.8737793	1.7602539	0.043457031	0	0	0	0	0	0	0	0	0	0.92871094	0.071289063	0.054199219	0.042236328	0.009765625	-0.001953125	0.844	32800.88	-0.222	650.54	0.799
98	16626	16626	Category A	-0.10791016	-0.2878418	-0.85180664	0.21118164	0.1628418	0.39404297	0	0.952	10/11/2017	10	11	2017	12:30:58	45058	0.2	12	30	58	56	0.051025391	3.5304199	-0.10131836	-0.29785156	-0.8737793	2.0197754	0.025146484	0	0	0	0	0	0	0	0	0	0.92871094	0.071289063	0.038574219	-0.006347656	0.010009766	0.021972656	0.811	32888.05	-0.152	443.09	0.799
99	16627	16627	Category A	-0.13183594	-0.26391602	-0.87597656	0.2109375	0.16503906	0.39526367	0	0.733	10/11/2017	10	11	2017	12:30:58	45058	0.3	12	30	58	57	0.051025391	3.5304199	-0.1015625	-0.29785156	-0.87329102	1.3200684	0.045410156	0	0	0	0	0	0	0	0	0	0.92822266	0.071777344	0.066650391	-0.030029297	0.033935547	-0.002441406	0.642	33385.7	-0.032	105.97	0.799
100	16628	16628	Category A	-0.083984375	-0.2878418	-0.88793945	0.20800781	0.16430664	0.39135742	0	0.433	10/11/2017	10	11	2017	12:30:58	45058	0.4	12	30	58	57	0.051025391	3.5304199	-0.10107422	-0.2980957	-0.87329102	0.80004883	0.024658203	0	0	0	0	0	0	0	0	0	0.92822266	0.071777344	0.041992188	0.017089844	0.010253906	-0.014404297	0.741	33082.91	-0.094	286.63	0.799
101	16629	16629	Category A	-0.071777344	-0.2878418	-0.87597656	0.20874023	0.16088867	0.3840332	0	0.261	10/11/2017	10	11	2017	12:30:58	45058	0.5	12	30	58	57	0.051025391	3.5304199	-0.10107422	-0.29833984	-0.87280273	0.59448242	0.03125	0	0	0	0	0	0	0	0	0	0.92797852	0.072021484	0.042724609	0.029296875	0.010498047	-0.002929688	0.704	33192.01	0.054	-157.75	0.733
102	16630	16630	Category A	-0.10791016	-0.32397461	-0.87597656	0.21191406	0.16162109	0.38818359	0	1.273	10/11/2017	10	11	2017	12:30:58	45058	0.6	12	30	58	57	0.051025391	3.5304199	-0.10107422	-0.29760742	-0.87304688	0.98828125	0.027099609	0	0	0	0	0	0	0	0	0	0.92797852	0.072021484	0.035644531	-0.006591797	-0.026123047	-0.002685547	0.65	33359.88	0.102	-308.55	0.698
103	16631	16631	Category A	-0.10791016	-0.32397461	-0.88793945	0.21044922	0.16430664	0.39135742	0	0.575	10/11/2017	10	11	2017	12:30:58	45058	0.7	12	30	58	57	0.051025391	3.5304199	-0.10083008	-0.29785156	-0.87353516	0.41943359	0.030273438	0	0	0	0	0	0	0	0	0	0.9284668	0.071533203	0.047119141	-0.006835938	-0.025878906	-0.014160156	0.644	33379.22	0.115	-347.79	0.698
104	16632	16632	Category A	-0.10791016	-0.27587891	-0.88793945	0.20703125	0.16333008	0.39428711	0	0.629	10/11/2017	10	11	2017	12:30:58	45058	0.8	12	30	58	57	0.051025391	3.5304199	-0.1003418	-0.29833984	-0.87402344	1.0195313	0.027099609	0	0	0	0	0	0	0	0	0	0.92895508	0.071044922	0.043457031	-0.007324219	0.022460938	-0.013671875	0.733	33106.12	0.113	-310.44	0.771
105	16633	16633	Category A	-0.095947266	-0.27587891	-0.85180664	0.20996094	0.15942383	0.39013672	0	0.698	10/11/2017	10	11	2017	12:30:58	45058	0.9	12	30	58	57	0.051025391	3.5304199	-0.10009766	-0.2980957	-0.87402344	1.0842285	0.031738281	0	0	0	0	0	0	0	0	0	0.92895508	0.071044922	0.048828125	0.004150391	0.022216797	0.022216797	0.818	32869.32	0.213	-515.99	0.91
106	16634	16634	Category A	-0.095947266	-0.31176758	-0.83984375	0.21386719	0.16748047	0.38598633	0	0.963	10/11/2017	10	11	2017	12:30:59	45059	0	12	30	59	57	0.051025391	3.5304199	-0.099853516	-0.29785156	-0.8737793	0.35571289	0.036865234	0	0	0	0	0	0	0	0	0	0.92871094	0.071289063	0.052001953	0.00390625	-0.013671875	0.033935547	0.757	33037.1	0.274	-683.77	0.842
107	16635	16635	Category A	-0.11987305	-0.27587891	-0.85180664	0.21850586	0.16723633	0.39208984	0	0.771	10/11/2017	10	11	2017	12:30:59	45059	0.111	12	30	59	57	0.051025391	3.5304199	-0.099121094	-0.29736328	-0.87402344	0.016601563	0.037353516	0	0	0	0	0	0	0	0	0	0.92871094	0.071289063	0.064697266	-0.020507813	0.021484375	0.022216797	0.802	32912.32	0.03	-80.07	0.91
108	16636	16636	Category A	-0.095947266	-0.27587891	-0.87597656	0.20581055	0.16333008	0.38818359	0	0.91	10/11/2017	10	11	2017	12:30:59	45059	0.222	12	30	59	57	0.051757813	3.5578125	-0.098632813	-0.29760742	-0.87402344	0.63305664	0.021972656	0	0	0	0	0	0	0	0	0	0.92871094	0.071289063	0.026367188	0.002685547	0.021728516	-0.001708984	0.879	32711.39	0.043	-106.08	0.91
109	16637	16637	Category A	-0.13183594	-0.31176758	-0.88793945	0.20556641	0.16308594	0.39233398	0	0.842	10/11/2017	10	11	2017	12:30:59	45059	0.333	12	30	59	58	0.051757813	3.5578125	-0.098388672	-0.29760742	-0.87451172	1.8652344	0.038574219	0	0	0	0	0	0	0	0	0	0.92895508	0.071044922	0.060791016	-0.033203125	-0.013916016	-0.013183594	0.903	32651.68	0.39	-825.7	0.963
110	16638	16638	Category A	-0.13183594	-0.29980469	-0.87597656	0.20214844	0.15771484	0.3894043	0	1.093	10/11/2017	10	11	2017	12:30:59	45059	0.444	12	30	59	58	0.051757813	3.5578125	-0.098876953	-0.29736328	-0.87426758	2.0405273	0.032958984	0	0	0	0	0	0	0	0	0	0.92871094	0.071289063	0.036865234	-0.032714844	-0.002197266	-0.001464844	0.927	32593.24	0.97	-1713.41	1.071
111	16639	16639	Category A	-0.095947266	-0.34790039	-0.87597656	0.20776367	0.15844727	0.39453125	0	0.844	10/11/2017	10	11	2017	12:30:59	45059	0.555	12	30	59	58	0.051757813	3.5578125	-0.098876953	-0.296875	-0.87451172	1.1044922	0.05078125	0	0	0	0	0	0	0	0	0	0.92895508	0.071044922	0.054931641	0.002929688	-0.05078125	-0.001220703	0.977	32475.32	1.333	-2109.21	1.071
112	16640	16640	Category A	-0.071777344	-0.29980469	-0.86376953	0.20532227	0.15844727	0.39038086	0	1.106	10/11/2017	10	11	2017	12:30:59	45059	0.666	12	30	59	58	0.051757813	3.5578125	-0.098388672	-0.29638672	-0.87475586	0.54882813	0.029052734	0	0	0	0	0	0	0	0	0	0.92871094	0.071289063	0.041015625	0.026611328	-0.003173828	0.010986328	0.944	32552.58	1.342	-2158.75	1.071
113	16641	16641	Category A	-0.11987305	-0.26391602	-0.89990234	0.21118164	0.15942383	0.38916016	0	1.071	10/11/2017	10	11	2017	12:30:59	45059	0.777	12	30	59	58	0.051757813	3.5578125	-0.098388672	-0.2956543	-0.87475586	0.36425781	0.045654297	0	0	0	0	0	0	0	0	0	0.92871094	0.071289063	0.078125	-0.021240234	0.031738281	-0.024902344	0.903	32651.68	1.602	-2502.59	1.093
114	16642	16642	Category A	-0.095947266	-0.23999023	-0.86376953	0.21508789	0.16064453	0.38720703	0	0.711	10/11/2017	10	11	2017	12:30:59	45059	0.888	12	30	59	58	0.051757813	3.5578125	-0.098632813	-0.29541016	-0.87475586	0.32641602	0.056640625	0	0	0	0	0	0	0	0	0	0.9284668	0.071533203	0.069335938	0.002685547	0.055419922	0.010986328	0.917	32617.44	1.64	-2523.9	1.106
115	16643	16643	Category A	-0.071777344	-0.31176758	-0.88793945	0.21118164	0.16040039	0.39038086	0	0.598	10/11/2017	10	11	2017	12:31:00	45060	0	12	31	0	58	0.051757813	3.5578125	-0.098388672	-0.2956543	-0.87475586	1.4077148	0.033691406	0	0	0	0	0	0	0	0	0	0.92871094	0.071289063	0.055664063	0.026611328	-0.015869141	-0.012939453	1.146	32109.88	1.029	-1584.67	1.175
116	16644	16644	Category A	-0.095947266	-0.2878418	-0.88793945	0.21240234	0.16992188	0.3840332	0	1.175	10/11/2017	10	11	2017	12:31:00	45060	0.1	12	31	0	58	0.051757813	3.5578125	-0.098388672	-0.29614258	-0.87451172	1.7319336	0.015869141	0	0	0	0	0	0	0	0	0	0.92871094	0.071289063	0.024169922	0.002441406	0.008300781	-0.013183594	1.699	31159.04	-0.247	387.91	2.215
117	16645	16645	Category A	-0.071777344	-0.27587891	-0.85180664	0.20776367	0.15917969	0.39233398	0	2.215	10/11/2017	10	11	2017	12:31:00	45060	0.2	12	31	0	58	0.051757813	3.5578125	-0.098388672	-0.29638672	-0.87451172	1.0263672	0.040527344	0	0	0	0	0	0	0	0	0	0.92871094	0.071289063	0.069824219	0.026611328	0.020507813	0.022705078	1.994	30751.58	-1.102	1927.3	2.215
118	16646	16646	Category A	-0.095947266	-0.27587891	-0.86376953	0.21118164	0.16186523	0.39233398	0	4.428	10/11/2017	10	11	2017	12:31:00	45060	0.3	12	31	0	58	0.051757813	3.5578125	-0.09765625	-0.29638672	-0.87451172	0.33618164	0.023193359	0	0	0	0	0	0	0	0	0	0.9284668	0.071533203	0.033203125	0.001708984	0.020507813	0.010742188	2.101	30615.85	-1.246	2156.58	2.215
119	16647	16647	Category A	-0.095947266	-0.29980469	-0.88793945	0.21020508	0.16040039	0.38916016	0	2.842	10/11/2017	10	11	2017	12:31:00	45060	0.4	12	31	0	59	0.051757813	3.5578125	-0.098388672	-0.29638672	-0.87475586	0.83886719	0.013671875	0	0	0	0	0	0	0	0	0	0.92871094	0.071289063	0.018798828	0.002441406	-0.003173828	-0.012939453	2.254	30431.17	-1.523	2680.79	2.215
120	16648	16648	Category A	-0.10791016	-0.2878418	-0.87597656	0.2097168	0.16357422	0.39013672	0	1.348	10/11/2017	10	11	2017	12:31:00	45060	0.5	12	31	0	59	0.051757813	3.5578125	-0.098144531	-0.29589844	-0.87451172	0.8112793	0.012695313	0	0	0	0	0	0	0	0	0	0.9284668	0.071533203	0.019287109	-0.009521484	0.008056641	-0.001220703	2.25	30435.87	-1.584	2873.13	2.215
121	16649	16649	Category A	-0.10791016	-0.32397461	-0.83984375	0.20678711	0.16577148	0.39135742	0	1.517	10/11/2017	10	11	2017	12:31:00	45060	0.6	12	31	0	59	0.051757813	3.5578125	-0.098144531	-0.29589844	-0.87475586	0.002685547	0.045898438	0	0	0	0	0	0	0	0	0	0.92871094	0.071289063	0.072753906	-0.009521484	-0.027832031	0.034912109	2.019	30719.35	-1.353	2589.65	1.517
122	16650	16650	Category A	-0.071777344	-0.32397461	-0.88793945	0.20703125	0.15844727	0.39135742	0	1.151	10/11/2017	10	11	2017	12:31:00	45060	0.7	12	31	0	59	0.051757813	3.5578125	-0.098388672	-0.29589844	-0.87475586	0.95458984	0.040527344	0	0	0	0	0	0	0	0	0	0.92871094	0.071289063	0.067382813	0.026611328	-0.027832031	-0.012939453	1.335	31749.69	-0.645	1484.81	1.348
123	16651	16651	Category A	-0.071777344	-0.29980469	-0.91186523	0.21801758	0.16943359	0.38793945	0	0.829	10/11/2017	10	11	2017	12:31:00	45060	0.8	12	31	0	59	0.051757813	3.5578125	-0.098144531	-0.29589844	-0.87475586	1.5380859	0.045410156	0	0	0	0	0	0	0	0	0	0.92871094	0.071289063	0.066894531	0.026367188	-0.003662109	-0.036865234	1.011	32397.9	-0.286	731.64	1.151
124	16652	16652	Category A	-0.083984375	-0.31176758	-0.86376953	0.21533203	0.16113281	0.39013672	0	0.324	10/11/2017	10	11	2017	12:31:00	45060	0.9	12	31	0	59	0.051757813	3.5578125	-0.097412109	-0.2956543	-0.87524414	1.4951172	0.023681641	0	0	0	0	0	0	0	0	0	0.92895508	0.071044922	0.041015625	0.013427734	-0.015869141	0.011474609	0.867	32741.74	0.008	-20.27	0.902
125	16653	16653	Category A	-0.11987305	-0.29980469	-0.86376953	0.21679688	0.16772461	0.39013672	0	0.902	10/11/2017	10	11	2017	12:31:01	45061	0	12	31	1	59	0.051757813	3.5578125	-0.097412109	-0.29516602	-0.87524414	1.8884277	0.025390625	0	0	0	0	0	0	0	0	0	0.92895508	0.071044922	0.038574219	-0.022216797	-0.004394531	0.011474609	0.695	33219.25	0.133	-376.46	0.829
126	16654	16654	Category A	-0.095947266	-0.2878418	-0.88793945	0.21533203	0.16455078	0.3840332	0	0.48	10/11/2017	10	11	2017	12:31:01	45061	0.1	12	31	1	59	0.051757813	3.5578125	-0.097167969	-0.29467773	-0.87573242	2.0009766	0.013916016	0	0	0	0	0	0	0	0	0	0.92895508	0.071044922	0.020507813	0.001220703	0.006835938	-0.012207031	0.62	33458.08	0.128	-395.31	0.748
127	16655	16655	Category A	-0.10791016	-0.31176758	-0.89990234	0.21264648	0.16601563	0.39135742	0	0.484	10/11/2017	10	11	2017	12:31:01	45061	0.2	12	31	1	59	0.051757813	3.5578125	-0.097412109	-0.29467773	-0.87524414	1.645752	0.03125	0	0	0	0	0	0	0	0	0	0.92871094	0.071289063	0.051513672	-0.010253906	-0.016845703	-0.024414063	0.606	33505.23	0.107	-340.18	0.748
128	16656	16656	Category A	-0.10791016	-0.2878418	-0.87597656	0.21606445	0.16772461	0.39428711	0	0.702	10/11/2017	10	11	2017	12:31:01	45061	0.3	12	31	1	59	0.051757813	3.5578125	-0.097167969	-0.29516602	-0.87524414	0.91870117	0.012939453	0	0	0	0	0	0	0	0	0	0.92895508	0.071044922	0.018554688	-0.010498047	0.007324219	-0.000488281	0.696	33216.21	0.004	-12.13	0.864
129	16657	16657	Category A	-0.10791016	-0.31176758	-0.88793945	0.20874023	0.16186523	0.38647461	0	0.748	10/11/2017	10	11	2017	12:31:01	45061	0.4	12	31	1	0	0.051757813	3.5578125	-0.097167969	-0.29516602	-0.87573242	0.017578125	0.022949219	0	0	0	0	0	0	0	0	0	0.92919922	0.070800781	0.0390625	-0.010498047	-0.016357422	-0.012207031	0.952	32533.65	-0.25	664.39	0.748
130	16658	16658	Category A	-0.095947266	-0.31176758	-0.85180664	0.2121582	0.16113281	0.38720703	0	0.864	10/11/2017	10	11	2017	12:31:01	45061	0.5	12	31	1	0	0.051757813	3.5578125	-0.097167969	-0.29467773	-0.87573242	1.1762695	0.029296875	0	0	0	0	0	0	0	0	0	0.92895508	0.071044922	0.042236328	0.001220703	-0.016845703	0.023925781	0.955	32526.59	-0.151	380.32	0.748
131	16659	16659	Category A	-0.11987305	-0.27587891	-0.89990234	0.21459961	0.16943359	0.38891602	0	2.437	10/11/2017	10	11	2017	12:31:01	45061	0.6	12	31	1	0	0.051757813	3.5578125	-0.097900391	-0.29467773	-0.87597656	1.8515625	0.037353516	0	0	0	0	0	0	0	0	0	0.92944336	0.070556641	0.064453125	-0.021728516	0.018798828	-0.023681641	0.964	32505.5	-0.081	195.84	0.748
132	16660	16660	Category A	-0.095947266	-0.26391602	-0.87597656	0.20556641	0.15942383	0.38623047	0	0.496	10/11/2017	10	11	2017	12:31:01	45061	0.7	12	31	1	0	0.051757813	3.5578125	-0.098388672	-0.29467773	-0.87597656	2.1384277	0.030761719	0	0	0	0	0	0	0	0	0	0.92944336	0.070556641	0.033203125	0.002441406	0.030761719	0	0.923	32602.89	0.059	-139.09	0.748
133	16661	16661	Category A	-0.10791016	-0.29980469	-0.88793945	0.21533203	0.1628418	0.39135742	0	0.538	10/11/2017	10	11	2017	12:31:01	45061	0.8	12	31	1	0	0.051757813	3.5578125	-0.098632813	-0.29467773	-0.87597656	2.0698242	0.015625	0	0	0	0	0	0	0	0	0	0.92944336	0.070556641	0.026123047	-0.009033203	-0.004882813	-0.01171875	0.886	32693.84	0.101	-241.52	0.538
134	16662	16662	Category A	-0.11987305	-0.29980469	-0.87597656	0.21044922	0.1628418	0.3840332	0	0.46	10/11/2017	10	11	2017	12:31:01	45061	0.9	12	31	1	0	0.051757813	3.5578125	-0.098388672	-0.29541016	-0.87548828	1.5444336	0.021484375	0	0	0	0	0	0	0	0	0	0.92919922	0.070800781	0.025878906	-0.021240234	-0.004150391	-0.000244141	0.82	32863.99	0.177	-434.47	0.538
135	16663	16663	Category A	-0.095947266	-0.3359375	-0.87597656	0.21191406	0.1628418	0.38891602	0	0.525	10/11/2017	10	11	2017	12:31:02	45062	0	12	31	2	0	0.051757813	3.5578125	-0.098144531	-0.29467773	-0.875	0.40039063	0.041015625	0	0	0	0	0	0	0	0	0	0.9284668	0.071533203	0.043945313	0.002197266	-0.041015625	-0.000732422	0.559	33670.26	0.439	-1243.01	0.538
136	16664	16664	Category A	-0.10791016	-0.3359375	-0.88793945	0.22167969	0.16552734	0.39306641	0	0.467	10/11/2017	10	11	2017	12:31:02	45062	0.1	12	31	2	0	0.051757813	3.5578125	-0.097412109	-0.29467773	-0.87451172	1.505127	0.044433594	0	0	0	0	0	0	0	0	0	0.92797852	0.072021484	0.064941406	-0.010253906	-0.041015625	-0.013183594	0.6	33525.71	0.175	-539.22	0.668
137	16665	16665	Category A	-0.071777344	-0.31176758	-0.86376953	0.20800781	0.16503906	0.39013672	0	0.871	10/11/2017	10	11	2017	12:31:02	45062	0.2	12	31	2	0	0.051757813	3.5578125	-0.09765625	-0.29418945	-0.87402344	2.2265625	0.032958984	0	0	0	0	0	0	0	0	0	0.92724609	0.072753906	0.053710938	0.025878906	-0.017333984	0.010253906	0.622	33451.42	0.004	-13.28	0.686
138	16666	16666	Category A	-0.095947266	-0.29980469	-0.85180664	0.20703125	0.16333008	0.39233398	0	0.742	10/11/2017	10	11	2017	12:31:02	45062	0.3	12	31	2	0	0.051757813	3.5578125	-0.098388672	-0.29467773	-0.87402344	2.3110352	0.022949219	0	0	0	0	0	0	0	0	0	0.92749023	0.072509766	0.029785156	0.002441406	-0.004882813	0.022216797	0.659	33331.14	-0.183	660.23	0.686
139	16667	16667	Category A	-0.10791016	-0.2878418	-0.86376953	0.21923828	0.16552734	0.39233398	0	0.668	10/11/2017	10	11	2017	12:31:02	45062	0.4	12	31	2	1	0.051757813	3.5578125	-0.098388672	-0.29492188	-0.87426758	2.4638672	0.015625	0	0	0	0	0	0	0	0	0	0.92797852	0.072021484	0.027099609	-0.009277344	0.007080078	0.010498047	0.61	33491.67	-0.155	588.09	0.69
140	16668	16668	Category A	-0.10791016	-0.31176758	-0.85180664	0.2175293	0.16357422	0.39233398	0	0.686	10/11/2017	10	11	2017	12:31:02	45062	0.5	12	31	2	1	0.051757813	3.5578125	-0.09765625	-0.2956543	-0.87402344	2.1220703	0.029296875	0	0	0	0	0	0	0	0	0	0.92797852	0.072021484	0.048339844	-0.010009766	-0.015869141	0.022216797	0.647	33369.54	-0.278	1110.82	0.742
141	16669	16669	Category A	-0.10791016	-0.2878418	-0.86376953	0.21459961	0.1652832	0.38696289	0	0.226	10/11/2017	10	11	2017	12:31:02	45062	0.6	12	31	2	1	0.051757813	3.5578125	-0.097412109	-0.29589844	-0.87353516	1.8942871	0.016601563	0	0	0	0	0	0	0	0	0	0.92749023	0.072509766	0.028564453	-0.010253906	0.008056641	0.009765625	0.758	33034.26	-0.419	1603.76	0.705
142	16670	16670	Category A	-0.083984375	-0.29980469	-0.92382813	0.21459961	0.1652832	0.39501953	0	0.69	10/11/2017	10	11	2017	12:31:02	45062	0.7	12	31	2	1	0.051757813	3.5578125	-0.097900391	-0.29638672	-0.87353516	1.5424805	0.052001953	0	0	0	0	0	0	0	0	0	0.92773438	0.072265625	0.067382813	0.013916016	-0.003173828	-0.050048828	0.752	33051.33	-0.474	1945.75	0.705
143	16671	16671	Category A	-0.10791016	-0.32397461	-0.91186523	0.21166992	0.15722656	0.38549805	0	1.538	10/11/2017	10	11	2017	12:31:02	45062	0.8	12	31	2	1	0.051757813	3.5578125	-0.097900391	-0.29614258	-0.87329102	0.98706055	0.048339844	0	0	0	0	0	0	0	0	0	0.92749023	0.072509766	0.075927734	-0.009765625	-0.027587891	-0.038330078	0.759	33031.43	-0.406	1531.67	0.712
144	16672	16672	Category A	-0.083984375	-0.2878418	-0.88793945	0.21118164	0.16040039	0.38818359	0	0.705	10/11/2017	10	11	2017	12:31:02	45062	0.9	12	31	2	1	0.051757813	3.5578125	-0.09765625	-0.29589844	-0.87329102	0.26049805	0.021484375	0	0	0	0	0	0	0	0	0	0.92724609	0.072753906	0.036376953	0.013671875	0.008056641	-0.014404297	0.846	32795.68	-0.427	1443.6	1.208
145	16673	16673	Category A	-0.095947266	-0.29980469	-0.88793945	0.21826172	0.16308594	0.39331055	0	0.712	10/11/2017	10	11	2017	12:31:03	45063	0	12	31	3	1	0.051757813	3.5578125	-0.097167969	-0.29614258	-0.87280273	0.69091797	0.015380859	0	0	0	0	0	0	0	0	0	0.92675781	0.073242188	0.020019531	0.001220703	-0.003417969	-0.014892578	1.031	32353.33	-0.611	1881.37	1.208
146	16674	16674	Category A	-0.071777344	-0.27587891	-0.86376953	0.20874023	0.16381836	0.38525391	0	1.208	10/11/2017	10	11	2017	12:31:03	45063	0.1	12	31	3	1	0.051757813	3.5594238	-0.09765625	-0.29638672	-0.87280273	1.7294922	0.034179688	0	0	0	0	0	0	0	0	0	0.92700195	0.072998047	0.055664063	0.025878906	0.020507813	0.009033203	1.031	32353.33	-0.56	1658.79	1.208
147	16675	16675	Category A	-0.095947266	-0.29980469	-0.86376953	0.21191406	0.1640625	0.39428711	0	1.337	10/11/2017	10	11	2017	12:31:03	45063	0.2	12	31	3	1	0.051757813	3.5594238	-0.09765625	-0.29638672	-0.87280273	2.8081055	0.009765625	0	0	0	0	0	0	0	0	0	0.92700195	0.072998047	0.013916016	0.001708984	-0.003173828	0.009033203	0.832	32832.25	-0.388	1295.13	1.208
148	16676	16676	Category A	-0.083984375	-0.27587891	-0.88793945	0.20947266	0.16040039	0.38916016	0	0.688	10/11/2017	10	11	2017	12:31:03	45063	0.3	12	31	3	1	0.051757813	3.5594238	-0.097412109	-0.296875	-0.87280273	3.5600586	0.029052734	0	0	0	0	0	0	0	0	0	0.92700195	0.072998047	0.049560547	0.013427734	0.020996094	-0.014892578	0.922	32605.31	-0.425	1300.77	1.245
149	16677	16677	Category A	-0.10791016	-0.26391602	-0.86376953	0.20703125	0.15844727	0.39428711	0	0.345	10/11/2017	10	11	2017	12:31:03	45063	0.4	12	31	3	2	0.051757813	3.5594238	-0.097412109	-0.29711914	-0.87231445	3.6755371	0.035644531	0	0	0	0	0	0	0	0	0	0.92675781	0.073242188	0.052001953	-0.010253906	0.033203125	0.008544922	1.293	31825.98	-0.845	2283.97	1.337
150	16678	16678	Category A	-0.10791016	-0.2878418	-0.87597656	0.21289063	0.16040039	0.39013672	0	1.245	10/11/2017	10	11	2017	12:31:03	45063	0.5	12	31	3	2	0.051757813	3.5594238	-0.097167969	-0.29663086	-0.87158203	3.0605469	0.014160156	0	0	0	0	0	0	0	0	0	0.92578125	0.07421875	0.0234375	-0.010498047	0.008789063	-0.004150391	1.897	30879.83	-1.515	3535.42	2.94
151	16679	16679	Category A	-0.071777344	-0.26391602	-0.86376953	0.21240234	0.17089844	0.38598633	0	2.94	10/11/2017	10	11	2017	12:31:03	45063	0.6	12	31	3	2	0.051757813	3.5594238	-0.096923828	-0.29638672	-0.87133789	2.7724609	0.041992188	0	0	0	0	0	0	0	0	0	0.92553711	0.074462891	0.065429688	0.025146484	0.032470703	0.007568359	2.31	30366.11	-1.836	3633.54	2.94
152	16680	16680	Category A	-0.083984375	-0.27587891	-0.86376953	0.20874023	0.16186523	0.38647461	0	4.827	10/11/2017	10	11	2017	12:31:03	45063	0.7	12	31	3	2	0.051757813	3.5594238	-0.097167969	-0.29541016	-0.87133789	2.5856934	0.024902344	0	0	0	0	0	0	0	0	0	0.92504883	0.074951172	0.040527344	0.013183594	0.01953125	0.007568359	2.286	30393.83	-1.803	3568.77	2.94
153	16681	16681	Category A	-0.14379883	-0.2878418	-0.86376953	0.2097168	0.16088867	0.39233398	0	3.82	10/11/2017	10	11	2017	12:31:03	45063	0.8	12	31	3	2	0.051757813	3.5594238	-0.09765625	-0.29516602	-0.87133789	1.9228516	0.047119141	0	0	0	0	0	0	0	0	0	0.92529297	0.074707031	0.061035156	-0.045898438	0.007324219	0.007568359	2.505	30149.09	-2.014	3781.05	2.94
154	16682	16682	Category A	-0.10791016	-0.2878418	-0.86376953	0.21362305	0.16625977	0.39428711	0	0.54	10/11/2017	10	11	2017	12:31:03	45063	0.9	12	31	3	2	0.051757813	3.5594238	-0.09765625	-0.29589844	-0.87084961	1.1794434	0.014648438	0	0	0	0	0	0	0	0	0	0.92504883	0.074951172	0.025390625	-0.010009766	0.008056641	0.007080078	2.557	30093.54	-2.052	3780.82	2.94
155	16683	16683	Category A	-0.083984375	-0.31176758	-0.89990234	0.21118164	0.16088867	0.38818359	0	1.659	10/11/2017	10	11	2017	12:31:04	45064	0	12	31	4	2	0.051757813	3.5594238	-0.09765625	-0.29663086	-0.87084961	0.66796875	0.03515625	0	0	0	0	0	0	0	0	0	0.92529297	0.074707031	0.057373047	0.013671875	-0.014892578	-0.028808594	2.175	30525.21	-1.682	3396.89	1.659
156	16684	16684	Category A	-0.071777344	-0.2878418	-0.86376953	0.21240234	0.15869141	0.39233398	0	1.56	10/11/2017	10	11	2017	12:31:04	45064	0.1	12	31	4	2	0.051757813	3.5594238	-0.098388672	-0.29663086	-0.87060547	0.38598633	0.028808594	0	0	0	0	0	0	0	0	0	0.92504883	0.074951172	0.042480469	0.026611328	0.008789063	0.006835938	1.452	31546.95	-0.907	2174.63	1.56
157	16685	16685	Category A	-0.083984375	-0.2878418	-0.87597656	0.21411133	0.16113281	0.38818359	0	0.647	10/11/2017	10	11	2017	12:31:04	45064	0.2	12	31	4	2	0.051757813	3.5594238	-0.098388672	-0.29711914	-0.87011719	0.59838867	0.018066406	0	0	0	0	0	0	0	0	0	0.92480469	0.075195313	0.029541016	0.014404297	0.009277344	-0.005615234	0.892	32678.88	-0.404	1263.39	0.647
158	16686	16686	Category A	-0.10791016	-0.29980469	-0.87597656	0.21411133	0.16943359	0.3828125	0	0.491	10/11/2017	10	11	2017	12:31:04	45064	0.3	12	31	4	2	0.051757813	3.5594238	-0.099121094	-0.29736328	-0.87060547	1.4401855	0.010253906	0	0	0	0	0	0	0	0	0	0.92529297	0.074707031	0.016357422	-0.008544922	-0.002197266	-0.005126953	0.855	32772.43	-0.359	1137.64	0.917
159	16687	16687	Category A	-0.083984375	-0.29980469	-0.86376953	0.20629883	0.16259766	0.39233398	0	0.46	10/11/2017	10	11	2017	12:31:04	45064	0.4	12	31	4	3	0.051757813	3.5594238	-0.099121094	-0.29736328	-0.87060547	1.8447266	0.016845703	0	0	0	0	0	0	0	0	0	0.92529297	0.074707031	0.024414063	0.015136719	-0.002197266	0.006835938	0.731	33111.96	-0.198	654.48	0.917
160	16688	16688	Category A	-0.095947266	-0.29980469	-0.88793945	0.21044922	0.16503906	0.39306641	0	0.314	10/11/2017	10	11	2017	12:31:04	45064	0.5	12	31	4	3	0.051757813	3.5594238	-0.098876953	-0.29760742	-0.87036133	2.1999512	0.017822266	0	0	0	0	0	0	0	0	0	0.92529297	0.074707031	0.022460938	0.002929688	-0.001953125	-0.017333984	0.666	33309	0.02	-62.23	0.647
161	16689	16689	Category A	-0.10791016	-0.31176758	-0.88793945	0.20556641	0.16186523	0.39135742	0	0.917	10/11/2017	10	11	2017	12:31:04	45064	0.6	12	31	4	3	0.051757813	3.5594238	-0.098876953	-0.29785156	-0.87036133	2.6276855	0.023925781	0	0	0	0	0	0	0	0	0	0.92529297	0.074707031	0.040283203	-0.008789063	-0.013671875	-0.017333984	0.666	33309	0.135	-393.97	0.647
162	16690	16690	Category A	-0.083984375	-0.29980469	-0.88793945	0.20874023	0.16381836	0.39135742	0	1.168	10/11/2017	10	11	2017	12:31:04	45064	0.7	12	31	4	3	0.051757813	3.5594238	-0.098388672	-0.29711914	-0.87084961	2.8415527	0.022460938	0	0	0	0	0	0	0	0	0	0.92529297	0.074707031	0.033935547	0.014404297	-0.002441406	-0.016845703	0.69	33234.5	0.192	-530.65	0.667
163	16691	16691	Category A	-0.10791016	-0.31176758	-0.87597656	0.20556641	0.16064453	0.38818359	0	0.647	10/11/2017	10	11	2017	12:31:04	45064	0.8	12	31	4	3	0.051757813	3.5594238	-0.098632813	-0.296875	-0.87084961	1.8193359	0.018066406	0	0	0	0	0	0	0	0	0	0.92553711	0.074462891	0.028808594	-0.009033203	-0.014648438	-0.004882813	0.725	33129.54	0.267	-688.64	0.917
164	16692	16692	Category A	-0.10791016	-0.2878418	-0.86376953	0.2097168	0.15698242	0.38623047	0	0.637	10/11/2017	10	11	2017	12:31:04	45064	0.9	12	31	4	3	0.051757813	3.5594238	-0.098876953	-0.296875	-0.87011719	0.99804688	0.014160156	0	0	0	0	0	0	0	0	0	0.92480469	0.075195313	0.024414063	-0.008789063	0.009033203	0.006347656	0.875	32721.47	0.175	-409.83	0.917
165	16693	16693	Category A	-0.095947266	-0.27587891	-0.88793945	0.20800781	0.16577148	0.39331055	0	0.667	10/11/2017	10	11	2017	12:31:05	45065	0	12	31	5	3	0.051757813	3.5594238	-0.099121094	-0.29663086	-0.87036133	0.74804688	0.02734375	0	0	0	0	0	0	0	0	0	0.92480469	0.075195313	0.041748047	0.003173828	0.020751953	-0.017333984	0.828	32842.79	0.331	-759.17	0.688
166	16694	16694	Category A	-0.10791016	-0.29980469	-0.86376953	0.21118164	0.16040039	0.38623047	0	1.218	10/11/2017	10	11	2017	12:31:05	45065	0.1	12	31	5	3	0.051757813	3.5594238	-0.098876953	-0.29663086	-0.87036133	0.27075195	0.011474609	0	0	0	0	0	0	0	0	0	0.92480469	0.075195313	0.018310547	-0.008789063	-0.002929688	0.006591797	0.748	33062.77	0.491	-1135.69	0.667
167	16695	16695	Category A	-0.071777344	-0.29980469	-0.87597656	0.20898438	0.16430664	0.3894043	0	0.635	10/11/2017	10	11	2017	12:31:05	45065	0.2	12	31	5	3	0.051757813	3.5594238	-0.099121094	-0.29663086	-0.87011719	0.28393555	0.028076172	0	0	0	0	0	0	0	0	0	0.92480469	0.075195313	0.036132813	0.02734375	-0.002929688	-0.005615234	0.713	33165.05	0.49	-1168.57	0.667
168	16696	16696	Category A	-0.11987305	-0.2878418	-0.87597656	0.20898438	0.16601563	0.39013672	0	0.688	10/11/2017	10	11	2017	12:31:05	45065	0.3	12	31	5	3	0.051757813	3.5594238	-0.099121094	-0.29663086	-0.86962891	0.78344727	0.023193359	0	0	0	0	0	0	0	0	0	0.92431641	0.075683594	0.035644531	-0.020507813	0.008789063	-0.006103516	0.7	33204.08	0.455	-1112.4	0.68
169	16697	16697	Category A	-0.095947266	-0.29980469	-0.86376953	0.20776367	0.16088867	0.39135742	0	0.437	10/11/2017	10	11	2017	12:31:05	45065	0.4	12	31	5	4	0.051757813	3.5594238	-0.098876953	-0.29711914	-0.86987305	1.0622559	0.007324219	0	0	0	0	0	0	0	0	0	0.92456055	0.075439453	0.01171875	0.002929688	-0.002441406	0.006103516	0.702	33198.04	0.41	-1018.32	0.688
170	16698	16698	Category A	-0.14379883	-0.29980469	-0.89990234	0.21606445	0.16381836	0.38793945	0	0.557	10/11/2017	10	11	2017	12:31:05	45065	0.5	12	31	5	4	0.051757813	3.5594238	-0.098876953	-0.29663086	-0.86962891	1.2976074	0.053955078	0	0	0	0	0	0	0	0	0	0.92431641	0.075683594	0.077880859	-0.044677734	-0.002929688	-0.030029297	0.804	32906.91	0.403	-918.22	0.688
171	16699	16699	Category A	-0.11987305	-0.26391602	-0.86376953	0.20751953	0.16088867	0.39233398	0	0.68	10/11/2017	10	11	2017	12:31:05	45065	0.6	12	31	5	4	0.051757813	3.5594238	-0.099121094	-0.29638672	-0.87011719	1.1437988	0.038818359	0	0	0	0	0	0	0	0	0	0.92456055	0.075439453	0.059326172	-0.020507813	0.032470703	0.006347656	0.883	32701.34	0.241	-546.47	1.109
172	16700	16700	Category A	-0.095947266	-0.2878418	-0.85180664	0.20898438	0.16601563	0.39233398	0	1.829	10/11/2017	10	11	2017	12:31:05	45065	0.7	12	31	5	4	0.051757813	3.5594238	-0.098876953	-0.29638672	-0.86938477	0.86132813	0.019775391	0	0	0	0	0	0	0	0	0	0.92382813	0.076171875	0.029052734	0.002929688	0.008544922	0.017578125	0.982	32463.8	-0.116	280.48	1.109
173	16701	16701	Category A	-0.095947266	-0.3359375	-0.85180664	0.21337891	0.16430664	0.39331055	0	1.109	10/11/2017	10	11	2017	12:31:05	45065	0.8	12	31	5	4	0.051757813	3.5594238	-0.099365234	-0.296875	-0.86914063	0.57641602	0.042724609	0	0	0	0	0	0	0	0	0	0.92382813	0.076171875	0.059814453	0.003417969	-0.038818359	0.017333984	0.987	32452.32	-0.006	13.78	1.109
174	16702	16702	Category A	-0.059814453	-0.26391602	-0.83984375	0.21557617	0.16650391	0.38916016	0	1.281	10/11/2017	10	11	2017	12:31:05	45065	0.9	12	31	5	4	0.051757813	3.5594238	-0.099121094	-0.29638672	-0.86914063	0.56054688	0.058837891	0	0	0	0	0	0	0	0	0	0.92358398	0.076416016	0.10131836	0.039306641	0.032470703	0.029296875	0.997	32429.52	-0.056	130.19	1.109
175	16703	16703	Category A	-0.059814453	-0.27587891	-0.85180664	0.20532227	0.15844727	0.38745117	0	0.467	10/11/2017	10	11	2017	12:31:06	45066	0	12	31	6	4	0.051757813	3.5594238	-0.099121094	-0.2956543	-0.86938477	0.16113281	0.047363281	0	0	0	0	0	0	0	0	0	0.92358398	0.076416016	0.076904297	0.039306641	0.019775391	0.017578125	0.998	32427.25	-0.144	347.76	1.109
176	16704	16704	Category A	-0.095947266	-0.26391602	-0.86376953	0.21264648	0.1640625	0.39331055	0	0.62	10/11/2017	10	11	2017	12:31:06	45066	0.1	12	31	6	4	0.051757813	3.5594238	-0.099121094	-0.29516602	-0.86914063	0.78100586	0.031738281	0	0	0	0	0	0	0	0	0	0.92333984	0.076660156	0.039794922	0.003173828	0.03125	0.005371094	0.775	32986.49	-0.09	263.36	0.684
177	16705	16705	Category A	-0.11987305	-0.32397461	-0.87597656	0.2121582	0.16601563	0.39135742	0	0.684	10/11/2017	10	11	2017	12:31:06	45066	0.2	12	31	6	4	0.051757813	3.5594238	-0.099609375	-0.29443359	-0.86889648	0.98657227	0.036132813	0	0	0	0	0	0	0	0	0	0.92285156	0.077148438	0.056396484	-0.020019531	-0.029296875	-0.006835938	0.626	33438.14	0.085	-267.12	0.62
178	16706	16706	Category A	-0.10791016	-0.31176758	-0.87597656	0.20776367	0.16015625	0.39355469	0	0.49	10/11/2017	10	11	2017	12:31:06	45066	0.3	12	31	6	4	0.051757813	3.5594238	-0.10009766	-0.29467773	-0.86889648	1.4750977	0.019775391	0	0	0	0	0	0	0	0	0	0.9230957	0.076904297	0.031494141	-0.007568359	-0.016845703	-0.006835938	0.476	33991.37	0.294	-990.92	0.49
179	16707	16707	Category A	-0.071777344	-0.32397461	-0.86376953	0.21337891	0.16186523	0.38623047	0	0.219	10/11/2017	10	11	2017	12:31:06	45066	0.4	12	31	6	5	0.051757813	3.5594238	-0.10009766	-0.29443359	-0.86889648	2.3408203	0.041259766	0	0	0	0	0	0	0	0	0	0.9230957	0.076904297	0.062988281	0.028320313	-0.029296875	0.005126953	0.455	34079.76	0.197	-726.29	0.49
180	16708	16708	Category A	-0.059814453	-0.31176758	-0.85180664	0.21142578	0.16601563	0.38525391	0	0.377	10/11/2017	10	11	2017	12:31:06	45066	0.5	12	31	6	5	0.051757813	3.5594238	-0.099609375	-0.29492188	-0.86914063	3.3085938	0.046630859	0	0	0	0	0	0	0	0	0	0.92333984	0.076660156	0.073974609	0.039794922	-0.016601563	0.017333984	0.369	34480.36	0.255	-1035.59	0.49
181	16709	16709	Category A	-0.10791016	-0.31176758	-0.87597656	0.2121582	0.16601563	0.39013672	0	0.343	10/11/2017	10	11	2017	12:31:06	45066	0.6	12	31	6	5	0.051757813	3.5594238	-0.099365234	-0.29516602	-0.86938477	3.4433594	0.01953125	0	0	0	0	0	0	0	0	0	0.92358398	0.076416016	0.03125	-0.008300781	-0.016357422	-0.006347656	0.339	34638.02	0.292	-1216.38	0.377
182	16710	16710	Category A	-0.10791016	-0.31176758	-0.85180664	0.20996094	0.15869141	0.38525391	0	0.106	10/11/2017	10	11	2017	12:31:06	45066	0.7	12	31	6	5	0.051757813	3.5594238	-0.098876953	-0.29492188	-0.86914063	2.8132324	0.025634766	0	0	0	0	0	0	0	0	0	0.9230957	0.076904297	0.04296875	-0.008789063	-0.016601563	0.017333984	0.278	34997.08	0.357	-1588.57	0.377
183	16711	16711	Category A	-0.083984375	-0.31176758	-0.87597656	0.20996094	0.15942383	0.39013672	0	0.504	10/11/2017	10	11	2017	12:31:06	45066	0.8	12	31	6	5	0.051757813	3.5594238	-0.098876953	-0.29467773	-0.86865234	2.5065918	0.023681641	0	0	0	0	0	0	0	0	0	0.92260742	0.077392578	0.0390625	0.014892578	-0.016845703	-0.007080078	0.353	34563.1	0.182	-804.2	0.504
184	16712	16712	Category A	-0.083984375	-0.2878418	-0.85180664	0.21337891	0.16430664	0.39331055	0	0.119	10/11/2017	10	11	2017	12:31:06	45066	0.9	12	31	6	5	0.051513672	3.4740234	-0.098388672	-0.29418945	-0.86816406	2.5224609	0.022949219	0	0	0	0	0	0	0	0	0	0.92211914	0.077880859	0.037597656	0.014404297	0.006347656	0.016357422	0.419	34239.28	0.029	-129.33	0.504
185	16713	16713	Category A	-0.11987305	-0.29980469	-0.85180664	0.20800781	0.16430664	0.38916016	0	0.673	10/11/2017	10	11	2017	12:31:07	45067	0	12	31	7	5	0.051513672	3.4740234	-0.098388672	-0.29394531	-0.86791992	2.185791	0.02734375	0	0	0	0	0	0	0	0	0	0.92163086	0.078369141	0.043212891	-0.021240234	-0.005615234	0.016113281	0.42	34234.7	0.194	-756.52	0.504
186	16714	16714	Category A	-0.095947266	-0.31176758	-0.83984375	0.2097168	0.16088867	0.38647461	0	0.773	10/11/2017	10	11	2017	12:31:07	45067	0.1	12	31	7	5	0.051513672	3.4740234	-0.098388672	-0.29394531	-0.86791992	1.2714844	0.033203125	0	0	0	0	0	0	0	0	0	0.92163086	0.078369141	0.048339844	0.002441406	-0.017578125	0.028076172	0.471	34012.12	0.184	-668.25	0.504
187	16715	16715	Category A	-0.10791016	-0.31176758	-0.85180664	0.21313477	0.16845703	0.39013672	0	0.35	10/11/2017	10	11	2017	12:31:07	45067	0.2	12	31	7	5	0.051513672	3.4740234	-0.098876953	-0.29418945	-0.86816406	0.734375	0.025390625	0	0	0	0	0	0	0	0	0	0.921875	0.078125	0.042724609	-0.008789063	-0.017333984	0.016357422	0.444	34127.38	0.287	-1015.42	0.439
188	16716	16716	Category A	-0.095947266	-0.2878418	-0.83984375	0.21118164	0.1628418	0.38818359	0	0.407	10/11/2017	10	11	2017	12:31:07	45067	0.3	12	31	7	5	0.051513672	3.4740234	-0.098876953	-0.29394531	-0.86816406	0.046386719	0.029296875	0	0	0	0	0	0	0	0	0	0.92211914	0.077880859	0.037597656	0.002929688	0.006103516	0.028320313	0.497	33906.08	0.289	-950.06	0.439
189	16717	16717	Category A	-0.11987305	-0.27587891	-0.82788086	0.20654297	0.16479492	0.39331055	0	0.343	10/11/2017	10	11	2017	12:31:07	45067	0.4	12	31	7	6	0.051513672	3.4740234	-0.099121094	-0.29394531	-0.86816406	0.98388672	0.048583984	0	0	0	0	0	0	0	0	0	0.921875	0.078125	0.079101563	-0.020507813	0.018066406	0.040283203	0.448	34109.95	0.452	-1450.88	0.407
190	16718	16718	Category A	-0.10791016	-0.2878418	-0.85180664	0.21191406	0.15869141	0.38916016	0	0.439	10/11/2017	10	11	2017	12:31:07	45067	0.5	12	31	7	6	0.051513672	3.4740234	-0.098876953	-0.29394531	-0.8684082	2.7177734	0.019775391	0	0	0	0	0	0	0	0	0	0.92211914	0.077880859	0.031738281	-0.008789063	0.006103516	0.016601563	0.382	34415.25	0.683	-2136.09	0.407
191	16719	16719	Category A	-0.10791016	-0.27587891	-0.87597656	0.21289063	0.16430664	0.38818359	0	0.376	10/11/2017	10	11	2017	12:31:07	45067	0.6	12	31	7	6	0.051513672	3.4740234	-0.098876953	-0.29394531	-0.86865234	3.8642578	0.021484375	0	0	0	0	0	0	0	0	0	0.92236328	0.077636719	0.034423828	-0.008789063	0.018066406	-0.007080078	0.474	33999.65	0.389	-1247.72	0.439
192	16720	16720	Category A	-0.11987305	-0.27587891	-0.87597656	0.21850586	0.16723633	0.39135742	0	0.381	10/11/2017	10	11	2017	12:31:07	45067	0.7	12	31	7	6	0.051513672	3.4740234	-0.098876953	-0.29443359	-0.8684082	3.4997559	0.028808594	0	0	0	0	0	0	0	0	0	0.92236328	0.077636719	0.046630859	-0.020751953	0.018554688	-0.007324219	0.483	33962.6	0.407	-1278.74	0.439
193	16721	16721	Category A	-0.11987305	-0.31176758	-0.86376953	0.20874023	0.16186523	0.38305664	0	0.903	10/11/2017	10	11	2017	12:31:07	45067	0.8	12	31	7	6	0.051513672	3.4740234	-0.099121094	-0.29443359	-0.86865234	2.5349121	0.02734375	0	0	0	0	0	0	0	0	0	0.92260742	0.077392578	0.042724609	-0.020507813	-0.017089844	0.004882813	0.491	33930.14	0.355	-1134.46	0.461
194	16722	16722	Category A	-0.083984375	-0.31176758	-0.86376953	0.21362305	0.1652832	0.38818359	0	0.461	10/11/2017	10	11	2017	12:31:07	45067	0.9	12	31	7	6	0.051513672	3.4740234	-0.098876953	-0.29492188	-0.86889648	1.6574707	0.022949219	0	0	0	0	0	0	0	0	0	0.9230957	0.076904297	0.036865234	0.014892578	-0.016601563	0.005126953	0.505	33874.36	0.646	-1774.61	0.461
195	16723	16723	Category A	-0.13183594	-0.31176758	-0.86376953	0.21020508	0.16088867	0.38916016	0	0.391	10/11/2017	10	11	2017	12:31:08	45068	0	12	31	8	6	0.051513672	3.4740234	-0.099121094	-0.29467773	-0.86914063	1.2312012	0.037109375	0	0	0	0	0	0	0	0	0	0.9230957	0.076904297	0.054931641	-0.032470703	-0.016845703	0.005371094	0.493	33922.1	1.174	-2715.49	0.521
196	16724	16724	Category A	-0.10791016	-0.31176758	-0.85180664	0.21704102	0.16308594	0.38500977	0	0.521	10/11/2017	10	11	2017	12:31:08	45068	0.1	12	31	8	6	0.051513672	3.4740234	-0.098876953	-0.29467773	-0.86889648	0.7578125	0.025634766	0	0	0	0	0	0	0	0	0	0.92285156	0.077148438	0.04296875	-0.008789063	-0.016845703	0.017089844	0.545	33721.58	1.369	-2864.6	0.563
197	16725	16725	Category A	-0.11987305	-0.29980469	-0.87597656	0.21118164	0.16088867	0.38623047	0	0.303	10/11/2017	10	11	2017	12:31:08	45068	0.2	12	31	8	6	0.051513672	3.4740234	-0.098876953	-0.29467773	-0.86889648	0.028808594	0.022460938	0	0	0	0	0	0	0	0	0	0.92285156	0.077148438	0.032714844	-0.020751953	-0.004882813	-0.006835938	0.488	33942.27	1.54	-3234.44	0.521
198	16726	16726	Category A	-0.10791016	-0.27587891	-0.86376953	0.21118164	0.15942383	0.38818359	0	0.692	10/11/2017	10	11	2017	12:31:08	45068	0.3	12	31	8	6	0.051513672	3.4740234	-0.099121094	-0.29492188	-0.86889648	0.35644531	0.021484375	0	0	0	0	0	0	0	0	0	0.92285156	0.077148438	0.032714844	-0.008544922	0.019042969	0.005126953	0.496	33910.07	1.47	-3121.99	0.563
199	16727	16727	Category A	-0.071777344	-0.32397461	-0.87597656	0.20727539	0.16674805	0.39233398	0	0.563	10/11/2017	10	11	2017	12:31:08	45068	0.4	12	31	8	7	0.051513672	3.4740234	-0.099121094	-0.29467773	-0.86889648	0.20019531	0.040527344	0	0	0	0	0	0	0	0	0	0.9230957	0.076904297	0.063476563	0.02734375	-0.029052734	-0.006835938	0.533	33766.44	1.502	-3067.55	0.61
200	16728	16728	Category A	-0.095947266	-0.29980469	-0.87597656	0.21435547	0.1628418	0.39404297	0	0.511	10/11/2017	10	11	2017	12:31:08	45068	0.5	12	31	8	7	0.051513672	3.4740234	-0.098876953	-0.29492188	-0.86914063	0.55224609	0.008544922	0	0	0	0	0	0	0	0	0	0.9230957	0.076904297	0.014404297	0.002929688	-0.004638672	-0.006591797	0.686	33246.77	0.963	-2013.08	0.692
201	16729	16729	Category A	-0.071777344	-0.27587891	-0.87597656	0.2121582	0.16357422	0.39013672	0	0.61	10/11/2017	10	11	2017	12:31:08	45068	0.6	12	31	8	7	0.051513672	3.4740234	-0.099121094	-0.29492188	-0.86938477	1.1003418	0.033935547	0	0	0	0	0	0	0	0	0	0.92333984	0.076660156	0.052978516	0.02734375	0.019042969	-0.006347656	0.801	32915.03	0.386	-887.17	0.997
202	16730	16730	Category A	-0.095947266	-0.29980469	-0.89990234	0.20703125	0.16333008	0.39013672	0	1.437	10/11/2017	10	11	2017	12:31:08	45068	0.7	12	31	8	7	0.051513672	3.4740234	-0.099121094	-0.29467773	-0.86938477	1.3295898	0.031005859	0	0	0	0	0	0	0	0	0	0.92333984	0.076660156	0.038574219	0.003173828	-0.004882813	-0.030273438	0.882	32703.85	0.189	-437.58	1.179
203	16731	16731	Category A	-0.095947266	-0.29980469	-0.85180664	0.20996094	0.15869141	0.39428711	0	0.997	10/11/2017	10	11	2017	12:31:08	45068	0.8	12	31	8	7	0.051513672	3.4740234	-0.099609375	-0.29467773	-0.86914063	0.8190918	0.018554688	0	0	0	0	0	0	0	0	0	0.9230957	0.076904297	0.026123047	0.003662109	-0.004882813	0.017333984	0.992	32440.9	0.047	-105.2	1.179
204	16732	16732	Category A	-0.10791016	-0.29980469	-0.87597656	0.20825195	0.17041016	0.38720703	0	1.179	10/11/2017	10	11	2017	12:31:08	45068	0.9	12	31	8	7	0.051513672	3.4740234	-0.099609375	-0.29443359	-0.86914063	0.18115234	0.01171875	0	0	0	0	0	0	0	0	0	0.9230957	0.076904297	0.020019531	-0.008056641	-0.005126953	-0.006591797	1.05	32311.64	0.168	-344.28	1.221
205	16733	16733	Category A	-0.095947266	-0.29980469	-0.86376953	0.21118164	0.1628418	0.39404297	0	1.221	10/11/2017	10	11	2017	12:31:09	45069	0	12	31	9	7	0.051513672	3.4740234	-0.099609375	-0.29418945	-0.86938477	0.48168945	0.008789063	0	0	0	0	0	0	0	0	0	0.92333984	0.076660156	0.015136719	0.003662109	-0.005371094	0.005615234	1.159	32083.62	0.062	-122.05	1.262
206	16734	16734	Category A	-0.11987305	-0.2878418	-0.87597656	0.21118164	0.16088867	0.39135742	0	0.86	10/11/2017	10	11	2017	12:31:09	45069	0.1	12	31	9	7	0.051513672	3.4740234	-0.099609375	-0.29394531	-0.86889648	0.25073242	0.021972656	0	0	0	0	0	0	0	0	0	0.92285156	0.077148438	0.032958984	-0.020019531	0.006103516	-0.006835938	1.239	31927.08	0.129	-235.98	1.221
207	16735	16735	Category A	-0.095947266	-0.31176758	-0.86376953	0.20996094	0.15869141	0.39428711	0	1.262	10/11/2017	10	11	2017	12:31:09	45069	0.2	12	31	9	7	0.051513672	3.4740234	-0.099609375	-0.29370117	-0.86889648	0.60449219	0.018798828	0	0	0	0	0	0	0	0	0	0.92260742	0.077392578	0.026611328	0.003662109	-0.017822266	0.005126953	1.203	31996.48	0.141	-262.89	1.221
208	16736	16736	Category A	-0.083984375	-0.31176758	-0.88793945	0.20874023	0.16381836	0.38720703	0	1.916	10/11/2017	10	11	2017	12:31:09	45069	0.3	12	31	9	7	0.051513672	3.4740234	-0.099609375	-0.29370117	-0.86865234	1.0715332	0.030517578	0	0	0	0	0	0	0	0	0	0.92236328	0.077636719	0.052978516	0.015625	-0.018066406	-0.019042969	1.155	32091.68	0.003	-6.05	1.221
209	16737	16737	Category A	-0.10791016	-0.2878418	-0.87597656	0.20678711	0.16162109	0.39526367	0	0.783	10/11/2017	10	11	2017	12:31:09	45069	0.4	12	31	9	8	0.051513672	3.4740234	-0.099121094	-0.29370117	-0.86889648	0.88574219	0.012451172	0	0	0	0	0	0	0	0	0	0.92260742	0.077392578	0.021484375	-0.008544922	0.005859375	-0.006835938	1.112	32179.72	0.126	-250.73	1.262
210	16738	16738	Category A	-0.11987305	-0.27587891	-0.87597656	0.21557617	0.16772461	0.38500977	0	0.89	10/11/2017	10	11	2017	12:31:09	45069	0.5	12	31	9	8	0.051513672	3.4740234	-0.098632813	-0.29345703	-0.86938477	0.14453125	0.028076172	0	0	0	0	0	0	0	0	0	0.92285156	0.077148438	0.045166016	-0.020996094	0.017578125	-0.006347656	1.207	31988.69	-0.039	76.89	1.262
211	16739	16739	Category A	-0.095947266	-0.2878418	-0.83984375	0.21191406	0.16040039	0.39013672	0	0.963	10/11/2017	10	11	2017	12:31:09	45069	0.6	12	31	9	8	0.051513672	3.4740234	-0.097900391	-0.29345703	-0.86889648	0.65307617	0.029785156	0	0	0	0	0	0	0	0	0	0.92236328	0.077636719	0.036865234	0.001953125	0.005615234	0.029052734	1.124	32154.87	-0.047	98.57	0.963
212	16740	16740	Category A	-0.14379883	-0.29980469	-0.86376953	0.21337891	0.1628418	0.38525391	0	1.432	10/11/2017	10	11	2017	12:31:09	45069	0.7	12	31	9	8	0.051513672	3.4740234	-0.097167969	-0.29370117	-0.86889648	2.3991699	0.046875	0	0	0	0	0	0	0	0	0	0.92260742	0.077392578	0.057617188	-0.046386719	-0.005859375	0.005126953	0.866	32744.28	0.159	-377.65	0.963
213	16741	16741	Category A	-0.095947266	-0.25195313	-0.88793945	0.21020508	0.16162109	0.39526367	0	0.762	10/11/2017	10	11	2017	12:31:09	45069	0.8	12	31	9	8	0.051513672	3.4740234	-0.096923828	-0.29370117	-0.86914063	2.972168	0.045654297	0	0	0	0	0	0	0	0	0	0.92260742	0.077392578	0.061523438	0.000976563	0.041748047	-0.018554688	0.981	32466.1	-0.03	69.91	0.963
214	16742	16742	Category A	-0.10791016	-0.25195313	-0.88793945	0.22021484	0.16552734	0.38891602	0	0.369	10/11/2017	10	11	2017	12:31:09	45069	0.9	12	31	9	8	0.051513672	3.4740234	-0.096923828	-0.29321289	-0.86938477	2.2998047	0.046386719	0	0	0	0	0	0	0	0	0	0.92260742	0.077392578	0.0703125	-0.010742188	0.041259766	-0.018310547	0.941	32559.71	0.006	-14.24	0.963
215	16743	16743	Category A	-0.095947266	-0.2878418	-0.86376953	0.20532227	0.15917969	0.39257813	0	1.473	10/11/2017	10	11	2017	12:31:10	45070	0	12	31	10	8	0.051513672	3.4740234	-0.09765625	-0.29345703	-0.86987305	2.1586914	0.008544922	0	0	0	0	0	0	0	0	0	0.92333984	0.076660156	0.013671875	0.001708984	0.005615234	0.006103516	0.854	32775.01	-0.003	7.73	0.762
216	16744	16744	Category A	-0.14379883	-0.2878418	-0.86376953	0.21118164	0.16088867	0.38818359	0	0.648	10/11/2017	10	11	2017	12:31:10	45070	0.1	12	31	10	8	0.051513672	3.4740234	-0.09765625	-0.29370117	-0.87011719	2.5114746	0.046875	0	0	0	0	0	0	0	0	0	0.92358398	0.076416016	0.058349609	-0.045898438	0.005859375	0.006347656	0.685	33249.85	0.034	-102.61	0.762
217	16745	16745	Category A	-0.11987305	-0.32397461	-0.87597656	0.20703125	0.16015625	0.39331055	0	0.44	10/11/2017	10	11	2017	12:31:10	45070	0.2	12	31	10	8	0.051513672	3.4740234	-0.097167969	-0.29394531	-0.87011719	1.545166	0.037841797	0	0	0	0	0	0	0	0	0	0.92358398	0.076416016	0.057861328	-0.022460938	-0.029785156	-0.005615234	0.711	33171.02	0.066	-190.1	0.723
218	16746	16746	Category A	-0.095947266	-0.2878418	-0.85180664	0.21118164	0.15942383	0.38818359	0	0.419	10/11/2017	10	11	2017	12:31:10	45070	0.3	12	31	10	8	0.051513672	3.4740234	-0.097167969	-0.29345703	-0.87036133	0.62939453	0.01953125	0	0	0	0	0	0	0	0	0	0.92358398	0.076416016	0.025634766	0.001220703	0.005615234	0.018554688	0.77	33000.45	-0.07	203.63	0.761
219	16747	16747	Category A	-0.071777344	-0.32397461	-0.87597656	0.21264648	0.16601563	0.39135742	0	0.921	10/11/2017	10	11	2017	12:31:10	45070	0.4	12	31	10	9	0.051513672	3.4740234	-0.097167969	-0.29272461	-0.87036133	1.776123	0.040527344	0	0	0	0	0	0	0	0	0	0.92358398	0.076416016	0.062011719	0.025390625	-0.031005859	-0.005371094	0.652	33353.47	0.017	-53.9	0.723
220	16748	16748	Category A	-0.083984375	-0.32397461	-0.87597656	0.21118164	0.15942383	0.38916016	0	0.723	10/11/2017	10	11	2017	12:31:10	45070	0.5	12	31	10	9	0.051513672	3.4740234	-0.097412109	-0.29199219	-0.87011719	1.479248	0.034912109	0	0	0	0	0	0	0	0	0	0.9230957	0.076904297	0.05078125	0.013427734	-0.031738281	-0.005615234	0.624	33444.77	0.022	-72.01	0.723
221	16749	16749	Category A	-0.071777344	-0.27587891	-0.83984375	0.21557617	0.16650391	0.3828125	0	0.761	10/11/2017	10	11	2017	12:31:10	45070	0.6	12	31	10	9	0.051513672	3.4740234	-0.09765625	-0.29174805	-0.87060547	1.6237793	0.043212891	0	0	0	0	0	0	0	0	0	0.92333984	0.076660156	0.072509766	0.025878906	0.015869141	0.030761719	0.631	33421.64	-0.07	241.37	0.723
222	16750	16750	Category A	-0.071777344	-0.27587891	-0.87597656	0.21704102	0.1640625	0.39233398	0	0.48	10/11/2017	10	11	2017	12:31:10	45070	0.7	12	31	10	9	0.051757813	3.5594238	-0.09765625	-0.29125977	-0.86987305	2.439209	0.030761719	0	0	0	0	0	0	0	0	0	0.92260742	0.077392578	0.047363281	0.025878906	0.015380859	-0.005859375	0.635	33408.51	-0.076	261.75	0.723
223	16751	16751	Category A	-0.083984375	-0.2878418	-0.88793945	0.20678711	0.16381836	0.39233398	0	0.483	10/11/2017	10	11	2017	12:31:10	45070	0.8	12	31	10	9	0.051757813	3.5594238	-0.09765625	-0.29077148	-0.87036133	2.529541	0.022460938	0	0	0	0	0	0	0	0	0	0.92285156	0.077148438	0.034423828	0.013671875	0.002929688	-0.017333984	0.535	33758.9	-0.053	207.79	0.483
224	16752	16752	Category A	-0.071777344	-0.27587891	-0.86376953	0.2109375	0.16503906	0.39428711	0	0.447	10/11/2017	10	11	2017	12:31:10	45070	0.9	12	31	10	9	0.051757813	3.5594238	-0.097900391	-0.29125977	-0.87060547	1.4777832	0.03125	0	0	0	0	0	0	0	0	0	0.92333984	0.076660156	0.048583984	0.026123047	0.015380859	0.006835938	0.448	34109.95	0.086	-347.28	0.483
225	16753	16753	Category A	-0.10791016	-0.29980469	-0.88793945	0.21142578	0.16748047	0.38623047	0	0.318	10/11/2017	10	11	2017	12:31:11	45071	0	12	31	11	9	0.051757813	3.5594238	-0.097900391	-0.29125977	-0.87109375	0.50878906	0.021240234	0	0	0	0	0	0	0	0	0	0.92358398	0.076416016	0.034912109	-0.009765625	-0.008300781	-0.016845703	0.614	33478.18	-0.091	326.26	0.483
226	16754	16754	Category A	-0.095947266	-0.2878418	-0.87597656	0.20703125	0.16186523	0.39013672	0	0.2	10/11/2017	10	11	2017	12:31:11	45071	0.1	12	31	11	9	0.051757813	3.5594238	-0.097167969	-0.29125977	-0.87109375	0.081787109	0.006103516	0	0	0	0	0	0	0	0	0	0.92358398	0.076416016	0.009765625	0.001220703	0.003417969	-0.004882813	0.655	33343.87	-0.02	64.64	0.727
227	16755	16755	Category A	-0.10791016	-0.27587891	-0.87597656	0.21337891	0.15893555	0.38720703	0	1.756	10/11/2017	10	11	2017	12:31:11	45071	0.2	12	31	11	9	0.051757813	3.5594238	-0.097167969	-0.29101563	-0.87133789	0.95727539	0.019042969	0	0	0	0	0	0	0	0	0	0.92382813	0.076171875	0.030273438	-0.010498047	0.015136719	-0.004394531	0.731	33111.96	-0.083	254.35	0.773
228	16756	16756	Category A	-0.095947266	-0.27587891	-0.87597656	0.21191406	0.15966797	0.39135742	0	0.727	10/11/2017	10	11	2017	12:31:11	45071	0.3	12	31	11	9	0.051757813	3.5594238	-0.097167969	-0.29077148	-0.87158203	2.7072754	0.015625	0	0	0	0	0	0	0	0	0	0.92407227	0.075927734	0.020507813	0.001220703	0.014892578	-0.004150391	0.786	32956.02	-0.1	290.75	0.942
229	16757	16757	Category A	-0.095947266	-0.27587891	-0.88793945	0.20556641	0.16308594	0.39648438	0	0.942	10/11/2017	10	11	2017	12:31:11	45071	0.4	12	31	11	10	0.051757813	3.5594238	-0.096923828	-0.29077148	-0.87182617	3.3898926	0.021972656	0	0	0	0	0	0	0	0	0	0.92431641	0.075683594	0.031982422	0.000976563	0.014892578	-0.015869141	0.9	32659.07	-0.231	640.5	1.005
230	16758	16758	Category A	-0.095947266	-0.2878418	-0.88793945	0.20703125	0.16333008	0.39013672	0	0.773	10/11/2017	10	11	2017	12:31:11	45071	0.5	12	31	11	10	0.051757813	3.5594238	-0.096435547	-0.29174805	-0.87231445	3.1098633	0.015869141	0	0	0	0	0	0	0	0	0	0.92480469	0.075195313	0.020019531	0.000488281	0.00390625	-0.015380859	1.065	32279.16	-0.334	832.8	1.005
231	16759	16759	Category A	-0.083984375	-0.2878418	-0.85180664	0.20556641	0.16381836	0.39013672	0	1.005	10/11/2017	10	11	2017	12:31:11	45071	0.6	12	31	11	10	0.051757813	3.5594238	-0.096191406	-0.29174805	-0.87231445	2.0876465	0.024169922	0	0	0	0	0	0	0	0	0	0.92480469	0.075195313	0.036865234	0.012207031	0.00390625	0.020507813	0.863	32751.93	-0.122	330.98	0.942
232	16760	16760	Category A	-0.095947266	-0.2878418	-0.88793945	0.20996094	0.15869141	0.39331055	0	1.191	10/11/2017	10	11	2017	12:31:11	45071	0.7	12	31	11	10	0.051757813	3.5594238	-0.096191406	-0.29199219	-0.87231445	1.0075684	0.015869141	0	0	0	0	0	0	0	0	0	0.92504883	0.074951172	0.020019531	0.000244141	0.004150391	-0.015380859	0.89	32683.86	-0.23	644.1	0.942
233	16761	16761	Category A	-0.11987305	-0.32397461	-0.88793945	0.20849609	0.15917969	0.39746094	0	0.543	10/11/2017	10	11	2017	12:31:11	45071	0.8	12	31	11	10	0.051757813	3.5594238	-0.096191406	-0.29199219	-0.87255859	0.13696289	0.042480469	0	0	0	0	0	0	0	0	0	0.92504883	0.074951172	0.070800781	-0.023681641	-0.031738281	-0.015136719	0.846	32795.68	-0.2	577.08	1.005
234	16762	16762	Category A	-0.13183594	-0.27587891	-0.87597656	0.20458984	0.15771484	0.39038086	0	0.889	10/11/2017	10	11	2017	12:31:11	45071	0.9	12	31	11	10	0.051757813	3.5594238	-0.096191406	-0.29174805	-0.87255859	1.3266602	0.0390625	0	0	0	0	0	0	0	0	0	0.92504883	0.074951172	0.054931641	-0.035644531	0.015869141	-0.003173828	1.151	32099.75	-0.4	954.44	1.191
235	16763	16763	Category A	-0.071777344	-0.29980469	-0.87597656	0.20947266	0.16259766	0.39526367	0	0.675	10/11/2017	10	11	2017	12:31:12	45072	0	12	31	12	10	0.051757813	3.5594238	-0.096435547	-0.29174805	-0.87231445	2.2541504	0.026367188	0	0	0	0	0	0	0	0	0	0.92480469	0.075195313	0.036376953	0.024658203	-0.0078125	-0.003417969	1.667	31206.61	-0.366	604.69	2.603
236	16764	16764	Category A	-0.071777344	-0.29980469	-0.86376953	0.20874023	0.16259766	0.39331055	0	2.603	10/11/2017	10	11	2017	12:31:12	45072	0.1	12	31	12	10	0.051757813	3.5594238	-0.096191406	-0.29150391	-0.87255859	2.3564453	0.02734375	0	0	0	0	0	0	0	0	0	0.92504883	0.074951172	0.041503906	0.024414063	-0.008056641	0.008789063	1.914	30856.98	0.356	-444.53	2.603
237	16765	16765	Category A	-0.10791016	-0.29980469	-0.87597656	0.2109375	0.15869141	0.39135742	0	4.103	10/11/2017	10	11	2017	12:31:12	45072	0.2	12	31	12	10	0.051757813	3.5594238	-0.096191406	-0.29052734	-0.87255859	2.4943848	0.015136719	0	0	0	0	0	0	0	0	0	0.92480469	0.075195313	0.023925781	-0.011474609	-0.009033203	-0.003173828	2.028	30707.83	0.865	-952.72	2.603
238	16766	16766	Category A	-0.095947266	-0.27587891	-0.88793945	0.20703125	0.15844727	0.39428711	0	2.675	10/11/2017	10	11	2017	12:31:12	45072	0.3	12	31	12	10	0.051757813	3.5594238	-0.096191406	-0.29003906	-0.87280273	2.8791504	0.020751953	0	0	0	0	0	0	0	0	0	0.92480469	0.075195313	0.029541016	0.000244141	0.014160156	-0.014892578	1.966	30788.08	0.95	-1054.95	2.603
239	16767	16767	Category A	-0.071777344	-0.32397461	-0.87597656	0.20776367	0.16162109	0.39013672	0	1.227	10/11/2017	10	11	2017	12:31:12	45072	0.4	12	31	12	11	0.051757813	3.5594238	-0.095703125	-0.2902832	-0.87304688	2.8325195	0.041259766	0	0	0	0	0	0	0	0	0	0.92504883	0.074951172	0.060302734	0.023925781	-0.033447266	-0.002685547	2.035	30698.89	1.04	-1113.98	2.603
240	16768	16768	Category A	-0.10791016	-0.29980469	-0.89990234	0.20849609	0.16064453	0.39331055	0	0.517	10/11/2017	10	11	2017	12:31:12	45072	0.5	12	31	12	11	0.051757813	3.5594238	-0.096191406	-0.28979492	-0.87304688	2.3156738	0.030517578	0	0	0	0	0	0	0	0	0	0.92504883	0.074951172	0.048095703	-0.011474609	-0.009765625	-0.026611328	1.649	31233.69	1.418	-1641.47	1.327
241	16769	16769	Category A	-0.11987305	-0.29980469	-0.88793945	0.21435547	0.16040039	0.38818359	0	1.089	10/11/2017	10	11	2017	12:31:12	45072	0.6	12	31	12	11	0.051757813	3.5594238	-0.096191406	-0.28979492	-0.87329102	1.442627	0.029296875	0	0	0	0	0	0	0	0	0	0.92504883	0.074951172	0.048095703	-0.0234375	-0.009765625	-0.014404297	1.187	32027.86	1.419	-1985.84	1.327
242	16770	16770	Category A	-0.10791016	-0.2878418	-0.87597656	0.21533203	0.1628418	0.38793945	0	0.287	10/11/2017	10	11	2017	12:31:12	45072	0.7	12	31	12	11	0.051757813	3.5594238	-0.096435547	-0.29003906	-0.87353516	0.67236328	0.01171875	0	0	0	0	0	0	0	0	0	0.92553711	0.074462891	0.015869141	-0.011230469	0.002197266	-0.002197266	1.071	32266.27	0.486	-890.29	1.227
243	16771	16771	Category A	-0.10791016	-0.29980469	-0.87597656	0.21850586	0.16381836	0.39111328	0	1.327	10/11/2017	10	11	2017	12:31:12	45072	0.8	12	31	12	11	0.051757813	3.5594238	-0.096191406	-0.28979492	-0.87304688	0.65185547	0.015380859	0	0	0	0	0	0	0	0	0	0.92504883	0.074951172	0.024169922	-0.011474609	-0.009765625	-0.002685547	1.039	32335.7	-0.029	64.44	1.327
244	16772	16772	Category A	-0.11987305	-0.26391602	-0.88793945	0.20703125	0.16015625	0.3894043	0	1.98	10/11/2017	10	11	2017	12:31:12	45072	0.9	12	31	12	11	0.051757813	3.5594238	-0.096191406	-0.28979492	-0.87329102	2.0290527	0.037841797	0	0	0	0	0	0	0	0	0	0.92504883	0.074951172	0.063964844	-0.0234375	0.025878906	-0.014404297	1.218	31967.36	-0.14	283.94	1.327
245	16773	16773	Category A	-0.095947266	-0.25195313	-0.85180664	0.21435547	0.16381836	0.39428711	0	1.038	10/11/2017	10	11	2017	12:31:13	45073	0	12	31	13	11	0.051757813	3.5594238	-0.095703125	-0.28930664	-0.87280273	2.3215332	0.04296875	0	0	0	0	0	0	0	0	0	0.92456055	0.075439453	0.05859375	0	0.037353516	0.020996094	1.221	31961.57	-0.216	449.83	1.327
246	16774	16774	Category A	-0.095947266	-0.2878418	-0.85180664	0.20703125	0.16186523	0.39135742	0	1.59	10/11/2017	10	11	2017	12:31:13	45073	0.1	12	31	13	11	0.051757813	3.5594238	-0.095703125	-0.28930664	-0.87255859	2.2004395	0.020751953	0	0	0	0	0	0	0	0	0	0.92431641	0.075683594	0.022460938	0	0.001464844	0.020751953	1.368	31691.1	-0.401	807.4	1.327
247	16775	16775	Category A	-0.083984375	-0.2878418	-0.86376953	0.21118164	0.16088867	0.38916016	0	1.105	10/11/2017	10	11	2017	12:31:13	45073	0.2	12	31	13	11	0.051757813	3.5594238	-0.095458984	-0.28955078	-0.87255859	2.3173828	0.014648438	0	0	0	0	0	0	0	0	0	0.92431641	0.075683594	0.022216797	0.011474609	0.001708984	0.008789063	1.344	31733.59	-0.256	496.47	1.184
248	16776	16776	Category A	-0.071777344	-0.2878418	-0.88793945	0.20532227	0.16015625	0.39038086	0	1.171	10/11/2017	10	11	2017	12:31:13	45073	0.3	12	31	13	11	0.051757813	3.5594238	-0.095214844	-0.28955078	-0.87255859	2.2263184	0.028076172	0	0	0	0	0	0	0	0	0	0.92431641	0.075683594	0.040771484	0.0234375	0.001708984	-0.015136719	1.158	32085.63	-0.003	6.05	1.184
249	16777	16777	Category A	-0.059814453	-0.2878418	-0.91186523	0.21191406	0.16040039	0.39013672	0	1.184	10/11/2017	10	11	2017	12:31:13	45073	0.4	12	31	13	12	0.051757813	3.5594238	-0.095703125	-0.28955078	-0.87255859	1.34375	0.053222656	0	0	0	0	0	0	0	0	0	0.92431641	0.075683594	0.077148438	0.035888672	0.001708984	-0.0390625	1.238	31928.99	-0.071	138.59	1.184
250	16778	16778	Category A	-0.083984375	-0.29980469	-0.86376953	0.21044922	0.16357422	0.39013672	0	0.864	10/11/2017	10	11	2017	12:31:13	45073	0.5	12	31	13	12	0.051757813	3.5594238	-0.095947266	-0.29003906	-0.87280273	0.52709961	0.017822266	0	0	0	0	0	0	0	0	0	0.92480469	0.075195313	0.030761719	0.011962891	-0.009521484	0.009033203	1.168	32065.58	-0.003	6	1.171
251	16779	16779	Category A	-0.071777344	-0.2878418	-0.86376953	0.21020508	0.15795898	0.38818359	0	1.518	10/11/2017	10	11	2017	12:31:13	45073	0.6	12	31	13	12	0.051757813	3.5594238	-0.096191406	-0.29052734	-0.87280273	0.23999023	0.026123047	0	0	0	0	0	0	0	0	0	0.92480469	0.075195313	0.036132813	0.024414063	0.002685547	0.009033203	1.077	32253.44	0.181	-362.33	1.171
252	16780	16780	Category A	-0.071777344	-0.2878418	-0.86376953	0.20703125	0.16088867	0.39428711	0	1.171	10/11/2017	10	11	2017	12:31:13	45073	0.7	12	31	13	12	0.051757813	3.5594238	-0.096191406	-0.29052734	-0.87280273	0.038330078	0.026367188	0	0	0	0	0	0	0	0	0	0.92504883	0.074951172	0.036621094	0.024414063	0.002685547	0.009033203	1.025	32366.63	0.224	-458.54	1.171
253	16781	16781	Category A	-0.095947266	-0.2878418	-0.87597656	0.21118164	0.16088867	0.39013672	0	0.558	10/11/2017	10	11	2017	12:31:13	45073	0.8	12	31	13	12	0.051757813	3.5594238	-0.095703125	-0.29052734	-0.87280273	1.1906738	0.00390625	0	0	0	0	0	0	0	0	0	0.92504883	0.074951172	0.005859375	0	0.002685547	-0.002929688	0.951	32536.01	0.243	-521.92	0.864
254	16782	16782	Category A	-0.10791016	-0.2878418	-0.87597656	0.20532227	0.15844727	0.38842773	0	0.857	10/11/2017	10	11	2017	12:31:13	45073	0.9	12	31	13	12	0.051757813	3.5594238	-0.095947266	-0.29125977	-0.87231445	1.9387207	0.012695313	0	0	0	0	0	0	0	0	0	0.92456055	0.075439453	0.018798828	-0.01171875	0.003417969	-0.003417969	0.947	32545.47	0.238	-513.66	0.947
255	16783	16783	Category A	-0.059814453	-0.29980469	-0.86376953	0.2121582	0.16113281	0.38842773	0	0.741	10/11/2017	10	11	2017	12:31:14	45074	0	12	31	14	12	0.051757813	3.5594238	-0.096191406	-0.29125977	-0.87207031	1.4599609	0.038330078	0	0	0	0	0	0	0	0	0	0.92431641	0.075683594	0.053222656	0.036376953	-0.008300781	0.008300781	0.851	32782.74	0.366	-813.45	0.857
256	16784	16784	Category A	-0.071777344	-0.27587891	-0.87597656	0.20703125	0.16333008	0.39526367	0	0.837	10/11/2017	10	11	2017	12:31:14	45074	0.1	12	31	14	12	0.051757813	3.5594238	-0.096435547	-0.29174805	-0.87182617	0.84204102	0.029541016	0	0	0	0	0	0	0	0	0	0.92431641	0.075683594	0.044677734	0.024658203	0.015869141	-0.00390625	0.719	33147.24	0.401	-984.11	0.857
257	16785	16785	Category A	-0.10791016	-0.2878418	-0.88793945	0.2109375	0.15869141	0.39013672	0	0.947	10/11/2017	10	11	2017	12:31:14	45074	0.2	12	31	14	12	0.051757813	3.5594238	-0.095703125	-0.29174805	-0.87207031	0.35668945	0.020019531	0	0	0	0	0	0	0	0	0	0.92480469	0.075195313	0.031738281	-0.011962891	0.00390625	-0.015625	0.777	32980.92	0.204	-514.82	0.857
258	16786	16786	Category A	-0.11987305	-0.26391602	-0.87597656	0.20703125	0.15844727	0.39233398	0	0.379	10/11/2017	10	11	2017	12:31:14	45074	0.3	12	31	14	12	0.051757813	3.5594238	-0.095214844	-0.29125977	-0.87182617	0.21191406	0.036865234	0	0	0	0	0	0	0	0	0	0.92407227	0.075927734	0.055664063	-0.024414063	0.02734375	-0.00390625	0.7	33204.08	0.209	-567.13	0.837
259	16787	16787	Category A	-0.083984375	-0.26391602	-0.85180664	0.2121582	0.16601563	0.39331055	0	0.901	10/11/2017	10	11	2017	12:31:14	45074	0.4	12	31	14	13	0.051757813	3.5594238	-0.095214844	-0.29174805	-0.87207031	1.5776367	0.036132813	0	0	0	0	0	0	0	0	0	0.92456055	0.075439453	0.059570313	0.011230469	0.027832031	0.020263672	0.669	33299.57	0.102	-301.92	0.837
260	16788	16788	Category A	-0.071777344	-0.2878418	-0.87597656	0.21020508	0.16088867	0.39160156	0	0.399	10/11/2017	10	11	2017	12:31:14	45074	0.5	12	31	14	13	0.051757813	3.5594238	-0.095458984	-0.29150391	-0.87207031	2.4707031	0.024414063	0	0	0	0	0	0	0	0	0	0.92431641	0.075683594	0.03125	0.023681641	0.003662109	-0.003662109	0.646	33372.76	0.132	-394.62	0.7
261	16789	16789	Category A	-0.11987305	-0.26391602	-0.82788086	0.20629883	0.1640625	0.38647461	0	0.551	10/11/2017	10	11	2017	12:31:14	45074	0.6	12	31	14	13	0.051757813	3.5594238	-0.095947266	-0.29077148	-0.87231445	2.0080566	0.057128906	0	0	0	0	0	0	0	0	0	0.92456055	0.075439453	0.095458984	-0.023681641	0.026855469	0.044433594	0.561	33663.01	0.079	-270.81	0.551
262	16790	16790	Category A	-0.10791016	-0.2878418	-0.88793945	0.20874023	0.16479492	0.39135742	0	0.7	10/11/2017	10	11	2017	12:31:14	45074	0.7	12	31	14	13	0.051757813	3.5594238	-0.096435547	-0.29101563	-0.87280273	1.0334473	0.018798828	0	0	0	0	0	0	0	0	0	0.92529297	0.074707031	0.029296875	-0.011230469	0.003173828	-0.014892578	0.559	33670.26	-0.004	14.56	0.551
263	16791	16791	Category A	-0.10791016	-0.3359375	-0.89990234	0.20532227	0.16162109	0.39672852	0	0.436	10/11/2017	10	11	2017	12:31:14	45074	0.8	12	31	14	13	0.051757813	3.5594238	-0.096435547	-0.29101563	-0.87280273	0.40673828	0.053222656	0	0	0	0	0	0	0	0	0	0.92529297	0.074707031	0.083007813	-0.011230469	-0.044677734	-0.026855469	0.482	33966.69	0.065	-252.5	0.551
264	16792	16792	Category A	-0.071777344	-0.29980469	-0.87597656	0.20947266	0.16333008	0.39428711	0	0.37	10/11/2017	10	11	2017	12:31:14	45074	0.9	12	31	14	13	0.051757813	3.5594238	-0.096435547	-0.29077148	-0.87280273	0.090820313	0.026367188	0	0	0	0	0	0	0	0	0	0.92504883	0.074951172	0.036621094	0.024658203	-0.008789063	-0.002929688	0.534	33762.67	-0.033	127.5	0.551
265	16793	16793	Category A	-0.059814453	-0.29980469	-0.85180664	0.20874023	0.16479492	0.39135742	0	0.44	10/11/2017	10	11	2017	12:31:15	45075	0	12	31	15	13	0.051757813	3.5594238	-0.096435547	-0.29077148	-0.87329102	0.58618164	0.043212891	0	0	0	0	0	0	0	0	0	0.92553711	0.074462891	0.066894531	0.036621094	-0.008789063	0.021484375	0.523	33804.44	0.056	-205.73	0.7
266	16794	16794	Category A	-0.095947266	-0.2878418	-0.87597656	0.20556641	0.16381836	0.39428711	0	0.711	10/11/2017	10	11	2017	12:31:15	45075	0.1	12	31	15	13	0.051757813	3.5594238	-0.096191406	-0.29101563	-0.87280273	1.628418	0.004394531	0	0	0	0	0	0	0	0	0	0.92529297	0.074707031	0.006591797	0.000244141	0.003173828	-0.002929688	0.635	33408.51	-0.118	419.02	0.514
267	16795	16795	Category A	-0.10791016	-0.29980469	-0.86376953	0.21435547	0.16381836	0.39233398	0	0.481	10/11/2017	10	11	2017	12:31:15	45075	0.2	12	31	15	13	0.051757813	3.5594238	-0.096435547	-0.29125977	-0.87280273	2.5510254	0.016845703	0	0	0	0	0	0	0	0	0	0.92529297	0.074707031	0.029052734	-0.011230469	-0.008300781	0.009033203	0.648	33366.31	-0.046	152.56	0.598
268	16796	16796	Category A	-0.083984375	-0.2878418	-0.86376953	0.2109375	0.15869141	0.39428711	0	1.372	10/11/2017	10	11	2017	12:31:15	45075	0.3	12	31	15	13	0.051757813	3.5594238	-0.096923828	-0.29174805	-0.87255859	2.8249512	0.016113281	0	0	0	0	0	0	0	0	0	0.92529297	0.074707031	0.025634766	0.012939453	0.00390625	0.008789063	0.686	33246.77	-0.11	362.55	0.598
269	16797	16797	Category A	-0.083984375	-0.3359375	-0.86376953	0.20703125	0.1640625	0.39428711	0	0.514	10/11/2017	10	11	2017	12:31:15	45075	0.4	12	31	15	14	0.051757813	3.5594238	-0.096923828	-0.29174805	-0.87231445	3.1657715	0.046630859	0	0	0	0	0	0	0	0	0	0.92504883	0.074951172	0.065673828	0.012939453	-0.043945313	0.008544922	0.669	33299.57	-0.1	334.66	0.711
270	16798	16798	Category A	-0.083984375	-0.2878418	-0.85180664	0.21875	0.16625977	0.39208984	0	0.598	10/11/2017	10	11	2017	12:31:15	45075	0.5	12	31	15	14	0.051757813	3.5594238	-0.096923828	-0.29223633	-0.87207031	3.4343262	0.024658203	0	0	0	0	0	0	0	0	0	0.92504883	0.074951172	0.038085938	0.012939453	0.004394531	0.020263672	0.731	33111.96	-0.09	276.99	0.598
271	16799	16799	Category A	-0.095947266	-0.31176758	-0.87597656	0.21533203	0.16699219	0.39111328	0	0.339	10/11/2017	10	11	2017	12:31:15	45075	0.6	12	31	15	14	0.051757813	3.5594238	-0.097412109	-0.29248047	-0.87182617	2.6557617	0.019775391	0	0	0	0	0	0	0	0	0	0.92456055	0.075439453	0.024902344	0.001464844	-0.019042969	-0.00390625	0.741	33082.91	-0.1	306.04	0.887
272	16800	16800	Category A	-0.11987305	-0.27587891	-0.88793945	0.21118164	0.16040039	0.39135742	0	1.083	10/11/2017	10	11	2017	12:31:15	45075	0.7	12	31	15	14	0.051757813	3.5594238	-0.097900391	-0.29272461	-0.87231445	1.6877441	0.031738281	0	0	0	0	0	0	0	0	0	0.92529297	0.074707031	0.054443359	-0.021728516	0.016845703	-0.015380859	0.66	33327.96	-0.046	150.22	0.598
273	16801	16801	Category A	-0.11987305	-0.2878418	-0.86376953	0.20532227	0.16015625	0.39038086	0	0.544	10/11/2017	10	11	2017	12:31:15	45075	0.8	12	31	15	14	0.051757813	3.5594238	-0.098144531	-0.29248047	-0.87207031	0.4362793	0.023681641	0	0	0	0	0	0	0	0	0	0.92529297	0.074707031	0.034667969	-0.021484375	0.004638672	0.008300781	0.646	33372.76	-0.094	323.03	0.887
274	16802	16802	Category A	-0.11987305	-0.29980469	-0.85180664	0.20581055	0.16479492	0.39233398	0	0.887	10/11/2017	10	11	2017	12:31:15	45075	0.9	12	31	15	14	0.051757813	3.5594238	-0.09765625	-0.29174805	-0.87182617	1.1435547	0.031005859	0	0	0	0	0	0	0	0	0	0.92456055	0.075439453	0.050048828	-0.021972656	-0.0078125	0.020019531	0.751	33054.19	-0.066	195.66	1.083
275	16803	16803	Category A	-0.10791016	-0.29980469	-0.87597656	0.2109375	0.15869141	0.39257813	0	0.426	10/11/2017	10	11	2017	12:31:16	45076	0	12	31	16	14	0.051757813	3.5594238	-0.097167969	-0.29150391	-0.87231445	2.6491699	0.013671875	0	0	0	0	0	0	0	0	0	0.92480469	0.075195313	0.022216797	-0.010498047	-0.008056641	-0.003417969	1.301	31811.3	-0.306	622.76	1.227
276	16804	16804	Category A	-0.10791016	-0.2277832	-0.86376953	0.2121582	0.16357422	0.38916016	0	1.227	10/11/2017	10	11	2017	12:31:16	45076	0.1	12	31	16	14	0.051757813	3.5594238	-0.09765625	-0.29125977	-0.87207031	3.3994141	0.064697266	0	0	0	0	0	0	0	0	0	0.92480469	0.075195313	0.08203125	-0.010009766	0.063476563	0.008300781	2.27	30412.45	-0.661	882.3	3.642
277	16805	16805	Category A	-0.10791016	-0.27587891	-0.88793945	0.20410156	0.16308594	0.39331055	0	3.642	10/11/2017	10	11	2017	12:31:16	45076	0.2	12	31	16	14	0.051757813	3.5594238	-0.097900391	-0.29101563	-0.87280273	3.5388184	0.0234375	0	0	0	0	0	0	0	0	0	0.92529297	0.074707031	0.040039063	-0.009765625	0.015136719	-0.014892578	2.893	29755.11	-0.776	840.92	3.642
278	16806	16806	Category A	-0.083984375	-0.2878418	-0.88793945	0.20751953	0.16088867	0.39233398	0	6.897	10/11/2017	10	11	2017	12:31:16	45076	0.3	12	31	16	14	0.051757813	3.5594238	-0.09765625	-0.29077148	-0.87304688	3.7458496	0.020263672	0	0	0	0	0	0	0	0	0	0.92553711	0.074462891	0.031494141	0.013671875	0.002929688	-0.014648438	2.916	29733.13	-0.709	753.66	3.642
279	16807	16807	Category A	-0.10791016	-0.2878418	-0.87597656	0.20898438	0.16503906	0.38720703	0	4.279	10/11/2017	10	11	2017	12:31:16	45076	0.4	12	31	16	15	0.051757813	3.5594238	-0.097167969	-0.29150391	-0.87280273	3.8686523	0.011474609	0	0	0	0	0	0	0	0	0	0.92529297	0.074707031	0.017333984	-0.010498047	0.003662109	-0.002929688	3.075	29584.91	-0.655	657.04	3.642
280	16808	16808	Category A	-0.083984375	-0.29980469	-0.88793945	0.20556641	0.16186523	0.39233398	0	1.026	10/11/2017	10	11	2017	12:31:16	45076	0.5	12	31	16	15	0.051757813	3.5594238	-0.097412109	-0.29125977	-0.87255859	3.1691895	0.021972656	0	0	0	0	0	0	0	0	0	0.92504883	0.074951172	0.037109375	0.013427734	-0.008300781	-0.015136719	3.067	29592.22	-0.641	643.09	3.642
281	16809	16809	Category A	-0.10791016	-0.29980469	-0.89990234	0.20898438	0.16601563	0.38525391	0	1.379	10/11/2017	10	11	2017	12:31:16	45076	0.6	12	31	16	15	0.051757813	3.5594238	-0.096923828	-0.29125977	-0.87207031	1.9689941	0.030761719	0	0	0	0	0	0	0	0	0	0.92456055	0.075439453	0.046875	-0.010742188	-0.008300781	-0.027587891	2.606	30042.02	-0.438	491.66	1.379
282	16810	16810	Category A	-0.071777344	-0.27587891	-0.86376953	0.21118164	0.16088867	0.38818359	0	1.183	10/11/2017	10	11	2017	12:31:16	45076	0.7	12	31	16	15	0.051757813	3.5594238	-0.096435547	-0.29125977	-0.87158203	1.8203125	0.030273438	0	0	0	0	0	0	0	0	0	0.92407227	0.075927734	0.048339844	0.024658203	0.015380859	0.0078125	1.557	31375.98	-0.009	14.29	1.183
283	16811	16811	Category A	-0.083984375	-0.2878418	-0.86376953	0.21704102	0.16308594	0.39428711	0	0.873	10/11/2017	10	11	2017	12:31:16	45076	0.8	12	31	16	15	0.051757813	3.5594238	-0.096191406	-0.29150391	-0.87207031	1.2868652	0.015136719	0	0	0	0	0	0	0	0	0	0.92456055	0.075439453	0.024169922	0.012207031	0.003662109	0.008300781	1.01	32400.14	0.02	-44.6	1.183
284	16812	16812	Category A	-0.083984375	-0.26391602	-0.85180664	0.20458984	0.16333008	0.38818359	0	0.606	10/11/2017	10	11	2017	12:31:16	45076	0.9	12	31	16	15	0.051757813	3.5594238	-0.095947266	-0.29125977	-0.87231445	0.3828125	0.036376953	0	0	0	0	0	0	0	0	0	0.92480469	0.075195313	0.060058594	0.011962891	0.02734375	0.020507813	1.078	32251.3	-0.095	210.2	1.183
285	16813	16813	Category A	-0.083984375	-0.29980469	-0.83984375	0.21020508	0.16259766	0.39428711	0	0.997	10/11/2017	10	11	2017	12:31:17	45077	0	12	31	17	15	0.051757813	3.5594238	-0.095458984	-0.29223633	-0.87182617	2.1745605	0.034912109	0	0	0	0	0	0	0	0	0	0.92456055	0.075439453	0.051025391	0.011474609	-0.007324219	0.031982422	1.005	32411.4	-0.18	439.32	0.997
286	16814	16814	Category A	-0.10791016	-0.31176758	-0.87597656	0.20336914	0.16235352	0.39331055	0	1.434	10/11/2017	10	11	2017	12:31:17	45077	0.1	12	31	17	15	0.051757813	3.5594238	-0.095703125	-0.29272461	-0.87158203	3.0993652	0.022705078	0	0	0	0	0	0	0	0	0	0.92456055	0.075439453	0.034912109	-0.011962891	-0.018798828	-0.004150391	0.967	32498.5	-0.166	416.53	0.997
287	16815	16815	Category A	-0.083984375	-0.31176758	-0.85180664	0.21191406	0.16503906	0.38818359	0	0.939	10/11/2017	10	11	2017	12:31:17	45077	0.2	12	31	17	15	0.051757813	3.5594238	-0.095458984	-0.29272461	-0.87207031	3.4555664	0.029785156	0	0	0	0	0	0	0	0	0	0.92480469	0.075195313	0.050537109	0.011474609	-0.018798828	0.020263672	1.088	32230.06	-0.27	639.26	1.007
288	16816	16816	Category A	-0.11987305	-0.31176758	-0.88793945	0.2109375	0.15869141	0.39135742	0	0.954	10/11/2017	10	11	2017	12:31:17	45077	0.3	12	31	17	15	0.051757813	3.5594238	-0.095703125	-0.29272461	-0.87207031	4.2333984	0.034179688	0	0	0	0	0	0	0	0	0	0.92480469	0.075195313	0.05859375	-0.023925781	-0.018798828	-0.015625	1.155	32091.68	-0.333	767	1.072
289	16817	16817	Category A	-0.11987305	-0.32397461	-0.89990234	0.21020508	0.16162109	0.39233398	0	1.599	10/11/2017	10	11	2017	12:31:17	45077	0.4	12	31	17	16	0.051757813	3.5594238	-0.096191406	-0.29272461	-0.87182617	4.75	0.047851563	0	0	0	0	0	0	0	0	0	0.92480469	0.075195313	0.082763672	-0.0234375	-0.031005859	-0.027832031	1.167	32067.58	-0.404	952.54	1.421
290	16818	16818	Category A	-0.13183594	-0.31176758	-0.87597656	0.21264648	0.1628418	0.38720703	0	1.007	10/11/2017	10	11	2017	12:31:17	45077	0.5	12	31	17	16	0.051757813	3.5594238	-0.096923828	-0.29272461	-0.87133789	4.1743164	0.039794922	0	0	0	0	0	0	0	0	0	0.92431641	0.075683594	0.058105469	-0.034667969	-0.018798828	-0.004394531	1.165	32071.58	-0.325	739.72	1.421
291	16819	16819	Category A	-0.10791016	-0.29980469	-0.85180664	0.21020508	0.16162109	0.39233398	0	1.072	10/11/2017	10	11	2017	12:31:17	45077	0.6	12	31	17	16	0.051757813	3.5594238	-0.097412109	-0.29272461	-0.87133789	3.1870117	0.023193359	0	0	0	0	0	0	0	0	0	0.92431641	0.075683594	0.036865234	-0.010253906	-0.006835938	0.01953125	1.258	31891.11	-0.502	1148.83	1.421
292	16820	16820	Category A	-0.095947266	-0.29980469	-0.86376953	0.20703125	0.16015625	0.38842773	0	1.421	10/11/2017	10	11	2017	12:31:17	45077	0.7	12	31	17	16	0.051757813	3.5594238	-0.097900391	-0.29272461	-0.87133789	2.3410645	0.010253906	0	0	0	0	0	0	0	0	0	0.92431641	0.075683594	0.016357422	0.001953125	-0.006835938	0.007568359	1.249	31908.09	-0.519	1206.79	1.421
293	16821	16821	Category A	-0.11987305	-0.29980469	-0.83984375	0.21069336	0.15844727	0.39331055	0	1.497	10/11/2017	10	11	2017	12:31:17	45077	0.8	12	31	17	16	0.051757813	3.5594238	-0.098388672	-0.29272461	-0.87133789	1.842041	0.038574219	0	0	0	0	0	0	0	0	0	0.92456055	0.075439453	0.059570313	-0.021240234	-0.006835938	0.031494141	1.194	32014.09	-0.508	1232.68	1.27
294	16822	16822	Category A	-0.13183594	-0.25195313	-0.86376953	0.20874023	0.16259766	0.38818359	0	0.901	10/11/2017	10	11	2017	12:31:17	45077	0.9	12	31	17	16	0.051757813	3.5594238	-0.098632813	-0.29272461	-0.87133789	1.4990234	0.053222656	0	0	0	0	0	0	0	0	0	0.92456055	0.075439453	0.081542969	-0.032958984	0.040771484	0.007568359	1.185	32031.81	-0.518	1274.04	1.27
295	16823	16823	Category A	-0.10791016	-0.32397461	-0.83984375	0.2097168	0.16088867	0.39233398	0	1.27	10/11/2017	10	11	2017	12:31:18	45078	0	12	31	18	16	0.051757813	3.5594238	-0.098388672	-0.29272461	-0.87109375	0.55908203	0.044921875	0	0	0	0	0	0	0	0	0	0.92431641	0.075683594	0.071777344	-0.009277344	-0.031005859	0.03125	1.217	31969.29	-0.565	1384.18	1.27
296	16824	16824	Category A	-0.083984375	-0.29980469	-0.89990234	0.21118164	0.16088867	0.39013672	0	0.954	10/11/2017	10	11	2017	12:31:18	45078	0.1	12	31	18	16	0.051757813	3.5594238	-0.098876953	-0.29272461	-0.87133789	0.0859375	0.032958984	0	0	0	0	0	0	0	0	0	0.92456055	0.075439453	0.050537109	0.014892578	-0.006835938	-0.028320313	1.12	32163.13	-0.61	1691.61	1.264
297	16825	16825	Category A	-0.095947266	-0.27587891	-0.85180664	0.20214844	0.15991211	0.39331055	0	1.264	10/11/2017	10	11	2017	12:31:18	45078	0.2	12	31	18	16	0.051757813	3.5594238	-0.099121094	-0.29296875	-0.87109375	0.40405273	0.026123047	0	0	0	0	0	0	0	0	0	0.92431641	0.075683594	0.039794922	0.003173828	0.017089844	0.019287109	0.981	32466.1	-0.484	1439.98	0.954
298	16826	16826	Category A	-0.095947266	-0.32397461	-0.86376953	0.21020508	0.16333008	0.39135742	0	0.839	10/11/2017	10	11	2017	12:31:18	45078	0.3	12	31	18	17	0.051513672	3.5336426	-0.099121094	-0.29321289	-0.87158203	0.88720703	0.031738281	0	0	0	0	0	0	0	0	0	0.92504883	0.074951172	0.041503906	0.003173828	-0.030517578	0.0078125	0.909	32636.95	-0.45	1425.72	0.954
299	16827	16827	Category A	-0.083984375	-0.31176758	-0.87597656	0.20776367	0.15917969	0.39331055	0	0.658	10/11/2017	10	11	2017	12:31:18	45078	0.4	12	31	18	17	0.051513672	3.5336426	-0.098876953	-0.29345703	-0.87158203	1.7841797	0.023681641	0	0	0	0	0	0	0	0	0	0.92504883	0.074951172	0.037353516	0.014892578	-0.018066406	-0.004150391	0.771	32997.65	-0.19	594.02	0.954
300	16828	16828	Category A	-0.11987305	-0.27587891	-0.89990234	0.20654297	0.16357422	0.38720703	0	0.471	10/11/2017	10	11	2017	12:31:18	45078	0.5	12	31	18	17	0.051513672	3.5336426	-0.099121094	-0.29418945	-0.87182617	2.5776367	0.039306641	0	0	0	0	0	0	0	0	0	0.92553711	0.074462891	0.066894531	-0.020507813	0.018310547	-0.027832031	0.778	32978.14	-0.05	142.59	0.839
301	16829	16829	Category A	-0.11987305	-0.2878418	-0.88793945	0.20654297	0.16723633	0.38818359	0	0.443	10/11/2017	10	11	2017	12:31:18	45078	0.6	12	31	18	17	0.051513672	3.5336426	-0.099609375	-0.29418945	-0.87182617	2.7380371	0.026367188	0	0	0	0	0	0	0	0	0	0.92553711	0.074462891	0.042480469	-0.020019531	0.006347656	-0.015869141	0.64	33392.2	0.177	-520.21	0.658
302	16830	16830	Category A	-0.059814453	-0.27587891	-0.87597656	0.2097168	0.16430664	0.39526367	0	0.994	10/11/2017	10	11	2017	12:31:18	45078	0.7	12	31	18	17	0.051513672	3.5336426	-0.098876953	-0.29443359	-0.87231445	2.7524414	0.043212891	0	0	0	0	0	0	0	0	0	0.92602539	0.073974609	0.061035156	0.0390625	0.018554688	-0.003417969	0.555	33684.82	0.254	-791.4	0.612
303	16831	16831	Category A	-0.095947266	-0.27587891	-0.87597656	0.21289063	0.16430664	0.38720703	0	0.436	10/11/2017	10	11	2017	12:31:18	45078	0.8	12	31	18	17	0.051513672	3.5336426	-0.098388672	-0.29443359	-0.87207031	3.0700684	0.019042969	0	0	0	0	0	0	0	0	0	0.92553711	0.074462891	0.024902344	0.002441406	0.018554688	-0.003662109	0.547	33714.19	0.372	-1101.61	0.471
304	16832	16832	Category A	-0.059814453	-0.27587891	-0.89990234	0.21264648	0.1640625	0.39331055	0	0.329	10/11/2017	10	11	2017	12:31:18	45078	0.9	12	31	18	17	0.051513672	3.5336426	-0.098388672	-0.29321289	-0.87158203	2.8520508	0.05078125	0	0	0	0	0	0	0	0	0	0.92504883	0.074951172	0.084228516	0.038574219	0.017333984	-0.028076172	0.501	33890.17	0.401	-1236.03	0.612
305	16833	16833	Category A	-0.095947266	-0.31176758	-0.86376953	0.20800781	0.16552734	0.39135742	0	0.612	10/11/2017	10	11	2017	12:31:19	45079	0	12	31	19	17	0.051513672	3.5336426	-0.098632813	-0.29345703	-0.87158203	1.706543	0.020019531	0	0	0	0	0	0	0	0	0	0.92504883	0.074951172	0.029052734	0.002685547	-0.018066406	0.0078125	0.579	33598.71	0.187	-587.04	0.62
306	16834	16834	Category A	-0.10791016	-0.29980469	-0.87597656	0.20556641	0.16723633	0.39331055	0	0.197	10/11/2017	10	11	2017	12:31:19	45079	0.1	12	31	19	17	0.051513672	3.5336426	-0.099121094	-0.29370117	-0.87207031	1.1462402	0.010986328	0	0	0	0	0	0	0	0	0	0.92553711	0.074462891	0.018310547	-0.008544922	-0.005859375	-0.003662109	0.517	33827.53	0.233	-770.48	0.62
307	16835	16835	Category A	-0.14379883	-0.31176758	-0.85180664	0.21679688	0.1640625	0.39428711	0	0.91	10/11/2017	10	11	2017	12:31:19	45079	0.2	12	31	19	17	0.051513672	3.5336426	-0.098876953	-0.29394531	-0.87207031	0.78662109	0.052001953	0	0	0	0	0	0	0	0	0	0.92553711	0.074462891	0.082519531	-0.044677734	-0.017578125	0.020263672	0.602	33518.87	0.16	-495.93	0.62
308	16836	16836	Category A	-0.10791016	-0.2878418	-0.85180664	0.20800781	0.16503906	0.39331055	0	0.62	10/11/2017	10	11	2017	12:31:19	45079	0.3	12	31	19	17	0.051513672	3.5336426	-0.098876953	-0.29394531	-0.87231445	0.20239258	0.023193359	0	0	0	0	0	0	0	0	0	0.92578125	0.07421875	0.035644531	-0.008789063	0.006103516	0.020507813	0.576	33609.32	0.302	-895.42	0.62
309	16837	16837	Category A	-0.095947266	-0.31176758	-0.87597656	0.20556641	0.16259766	0.39013672	0	0.944	10/11/2017	10	11	2017	12:31:19	45079	0.4	12	31	19	18	0.051513672	3.5336426	-0.098632813	-0.29394531	-0.87255859	0.77075195	0.018066406	0	0	0	0	0	0	0	0	0	0.92602539	0.073974609	0.023681641	0.002685547	-0.017578125	-0.003173828	0.569	33634.23	0.222	-691.94	0.628
310	16838	16838	Category A	-0.13183594	-0.29980469	-0.85180664	0.20996094	0.15869141	0.3894043	0	0.177	10/11/2017	10	11	2017	12:31:19	45079	0.5	12	31	19	18	0.051513672	3.5336426	-0.098632813	-0.29345703	-0.87280273	1.3061523	0.039550781	0	0	0	0	0	0	0	0	0	0.92626953	0.073730469	0.060546875	-0.032958984	-0.006103516	0.020996094	0.641	33388.95	0.179	-524.96	0.908
311	16839	16839	Category A	-0.11987305	-0.32397461	-0.89990234	0.21118164	0.1628418	0.39233398	0	0.569	10/11/2017	10	11	2017	12:31:19	45079	0.6	12	31	19	18	0.051513672	3.5336426	-0.099121094	-0.29345703	-0.87329102	0.77416992	0.045166016	0	0	0	0	0	0	0	0	0	0.92675781	0.073242188	0.077148438	-0.020507813	-0.030273438	-0.026367188	0.641	33388.95	0.15	-446.66	0.628
312	16840	16840	Category A	-0.11987305	-0.26391602	-0.87597656	0.2109375	0.15917969	0.39331055	0	0.628	10/11/2017	10	11	2017	12:31:19	45079	0.7	12	31	19	18	0.051513672	3.5336426	-0.099121094	-0.29296875	-0.87329102	0.54248047	0.035644531	0	0	0	0	0	0	0	0	0	0.92651367	0.073486328	0.052246094	-0.020507813	0.029052734	-0.002441406	0.614	33478.18	0.077	-246.73	0.628
313	16841	16841	Category A	-0.071777344	-0.26391602	-0.86376953	0.20898438	0.16503906	0.39013672	0	0.908	10/11/2017	10	11	2017	12:31:19	45079	0.8	12	31	19	18	0.051513672	3.5336426	-0.098632813	-0.29296875	-0.87329102	0.26757813	0.040771484	0	0	0	0	0	0	0	0	0	0.92626953	0.073730469	0.065673828	0.026855469	0.029052734	0.009521484	0.552	33695.79	0.1	-342.32	0.628
314	16842	16842	Category A	-0.10791016	-0.25195313	-0.91186523	0.20996094	0.15869141	0.39428711	0	0.462	10/11/2017	10	11	2017	12:31:19	45079	0.9	12	31	19	18	0.051513672	3.5336426	-0.098388672	-0.29321289	-0.8737793	0.66918945	0.056884766	0	0	0	0	0	0	0	0	0	0.92675781	0.073242188	0.088867188	-0.009277344	0.041259766	-0.038085938	0.685	33249.85	-0.052	165.22	0.908
315	16843	16843	Category A	-0.10791016	-0.27587891	-0.86376953	0.2121582	0.16113281	0.38842773	0	0.568	10/11/2017	10	11	2017	12:31:20	45080	0	12	31	20	18	0.051513672	3.5336426	-0.098144531	-0.29296875	-0.8737793	2.0253906	0.021972656	0	0	0	0	0	0	0	0	0	0.92675781	0.073242188	0.036865234	-0.009521484	0.017089844	0.010009766	0.995	32434.06	-0.346	929.04	0.979
316	16844	16844	Category A	-0.083984375	-0.2878418	-0.91186523	0.21191406	0.16503906	0.39306641	0	0.979	10/11/2017	10	11	2017	12:31:20	45080	0.1	12	31	20	18	0.051513672	3.5336426	-0.097900391	-0.29272461	-0.87402344	2.2089844	0.040527344	0	0	0	0	0	0	0	0	0	0.92700195	0.072998047	0.056884766	0.013916016	0.004882813	-0.037597656	1.609	31294.75	-0.988	2160	2.426
317	16845	16845	Category A	-0.083984375	-0.2878418	-0.89990234	0.2097168	0.16821289	0.38891602	0	2.426	10/11/2017	10	11	2017	12:31:20	45080	0.2	12	31	20	18	0.051513672	3.5336426	-0.098144531	-0.29345703	-0.87426758	1.6867676	0.029541016	0	0	0	0	0	0	0	0	0	0.92749023	0.072509766	0.045166016	0.014160156	0.005615234	-0.025390625	2.117	30596.03	-1.469	2770.28	2.426
318	16846	16846	Category A	-0.071777344	-0.32397461	-0.86376953	0.21118164	0.16040039	0.39135742	0	4.316	10/11/2017	10	11	2017	12:31:20	45080	0.3	12	31	20	18	0.051513672	3.5336426	-0.098144531	-0.29370117	-0.87402344	1.4885254	0.041259766	0	0	0	0	0	0	0	0	0	0.92749023	0.072509766	0.066894531	0.026367188	-0.030029297	0.010253906	2.207	30486.79	-1.539	2815.92	2.426
319	16847	16847	Category A	-0.083984375	-0.29980469	-0.86376953	0.21191406	0.16162109	0.38818359	0	3.952	10/11/2017	10	11	2017	12:31:20	45080	0.4	12	31	20	19	0.051513672	3.5336426	-0.098388672	-0.29394531	-0.8737793	0.9465332	0.018554688	0	0	0	0	0	0	0	0	0	0.92724609	0.072753906	0.030273438	0.014404297	-0.005615234	0.010009766	2.42	30241.95	-1.842	3360.29	2.426
320	16848	16848	Category A	-0.071777344	-0.29980469	-0.86376953	0.21704102	0.1640625	0.39111328	0	1.002	10/11/2017	10	11	2017	12:31:20	45080	0.5	12	31	20	19	0.051513672	3.5336426	-0.098388672	-0.29394531	-0.8737793	0.096435547	0.029052734	0	0	0	0	0	0	0	0	0	0.92724609	0.072753906	0.042480469	0.026611328	-0.005615234	0.010009766	2.426	30235.31	-1.931	3678.77	2.426
321	16849	16849	Category A	-0.083984375	-0.29980469	-0.85180664	0.21557617	0.16650391	0.38183594	0	1.848	10/11/2017	10	11	2017	12:31:20	45080	0.6	12	31	20	19	0.051513672	3.5336426	-0.098632813	-0.29345703	-0.87402344	0.95385742	0.02734375	0	0	0	0	0	0	0	0	0	0.92724609	0.072753906	0.04296875	0.014648438	-0.006103516	0.022216797	2.168	30533.68	-1.69	3449.43	1.848
322	16850	16850	Category A	-0.071777344	-0.31176758	-0.89990234	0.21875	0.16552734	0.39233398	0	1.013	10/11/2017	10	11	2017	12:31:20	45080	0.7	12	31	20	19	0.051513672	3.5336426	-0.098144531	-0.29345703	-0.8737793	2.0458984	0.041259766	0	0	0	0	0	0	0	0	0	0.92700195	0.072998047	0.070556641	0.026367188	-0.018066406	-0.025878906	1.548	31390.27	-1.025	2414.17	1.013
323	16851	16851	Category A	-0.095947266	-0.2878418	-0.89990234	0.21386719	0.16748047	0.38305664	0	0.881	10/11/2017	10	11	2017	12:31:20	45080	0.8	12	31	20	19	0.051513672	3.5336426	-0.098632813	-0.29345703	-0.87402344	3.1704102	0.026611328	0	0	0	0	0	0	0	0	0	0.92724609	0.072753906	0.034423828	0.002685547	0.005615234	-0.025634766	1.03	32355.54	-0.526	1522.76	1.002
324	16852	16852	Category A	-0.083984375	-0.3359375	-0.85180664	0.21459961	0.16943359	0.38989258	0	0.593	10/11/2017	10	11	2017	12:31:20	45080	0.9	12	31	20	19	0.051513672	3.5336426	-0.098876953	-0.29345703	-0.87451172	3.6855469	0.050292969	0	0	0	0	0	0	0	0	0	0.92773438	0.072265625	0.080078125	0.014892578	-0.042236328	0.022705078	0.983	32461.5	-0.509	1538.15	0.898
325	16853	16853	Category A	-0.11987305	-0.29980469	-0.83984375	0.20996094	0.15869141	0.38745117	0	0.843	10/11/2017	10	11	2017	12:31:21	45081	0	12	31	21	19	0.051513672	3.5336426	-0.098876953	-0.29394531	-0.87475586	3.9958496	0.041015625	0	0	0	0	0	0	0	0	0	0.92797852	0.072021484	0.061767578	-0.020751953	-0.005615234	0.034912109	0.825	32850.72	-0.311	988.43	0.881
326	16854	16854	Category A	-0.071777344	-0.2878418	-0.87597656	0.21264648	0.1640625	0.39233398	0	0.724	10/11/2017	10	11	2017	12:31:21	45081	0.1	12	31	21	19	0.051513672	3.5336426	-0.099121094	-0.29394531	-0.875	3.1286621	0.028076172	0	0	0	0	0	0	0	0	0	0.9284668	0.071533203	0.034423828	0.02734375	0.006103516	-0.000732422	0.801	32915.03	-0.296	959.33	0.881
327	16855	16855	Category A	-0.10791016	-0.2878418	-0.86376953	0.20703125	0.16333008	0.39135742	0	0.898	10/11/2017	10	11	2017	12:31:21	45081	0.2	12	31	21	19	0.051513672	3.5336426	-0.099121094	-0.29370117	-0.875	1.7521973	0.015380859	0	0	0	0	0	0	0	0	0	0.9284668	0.071533203	0.025878906	-0.008544922	0.005859375	0.011230469	0.818	32869.32	-0.25	768.49	0.871
328	16856	16856	Category A	-0.095947266	-0.27587891	-0.87597656	0.21264648	0.15966797	0.38720703	0	0.871	10/11/2017	10	11	2017	12:31:21	45081	0.3	12	31	21	19	0.051513672	3.5336426	-0.099609375	-0.29345703	-0.87524414	0.37084961	0.018066406	0	0	0	0	0	0	0	0	0	0.9284668	0.071533203	0.021972656	0.003662109	0.017578125	-0.000488281	0.822	32858.68	-0.288	903.99	0.871
329	16857	16857	Category A	-0.13183594	-0.2878418	-0.87597656	0.21118164	0.15942383	0.39013672	0	0.984	10/11/2017	10	11	2017	12:31:21	45081	0.4	12	31	21	20	0.051513672	3.5336426	-0.099609375	-0.29345703	-0.875	1.0605469	0.032470703	0	0	0	0	0	0	0	0	0	0.92822266	0.071777344	0.038574219	-0.031982422	0.005615234	-0.000732422	0.763	33020.12	-0.228	738.78	0.898
330	16858	16858	Category A	-0.11987305	-0.29980469	-0.86376953	0.21875	0.16552734	0.38989258	0	0.615	10/11/2017	10	11	2017	12:31:21	45081	0.5	12	31	21	20	0.051513672	3.5336426	-0.099609375	-0.29321289	-0.87451172	1.6345215	0.023681641	0	0	0	0	0	0	0	0	0	0.92773438	0.072265625	0.037597656	-0.020019531	-0.006347656	0.010742188	0.84	32811.3	-0.359	1159.49	0.898
331	16859	16859	Category A	-0.10791016	-0.29980469	-0.85180664	0.2121582	0.16113281	0.38720703	0	0.488	10/11/2017	10	11	2017	12:31:21	45081	0.6	12	31	21	20	0.051513672	3.5336426	-0.098876953	-0.29272461	-0.87402344	1.9274902	0.024902344	0	0	0	0	0	0	0	0	0	0.92724609	0.072753906	0.038085938	-0.008789063	-0.006835938	0.022216797	0.756	33039.94	-0.231	756.85	0.871
332	16860	16860	Category A	-0.11987305	-0.2878418	-0.87597656	0.21606445	0.17089844	0.38989258	0	1.185	10/11/2017	10	11	2017	12:31:21	45081	0.7	12	31	21	20	0.051513672	3.5336426	-0.098144531	-0.29296875	-0.87402344	1.8051758	0.022216797	0	0	0	0	0	0	0	0	0	0.92724609	0.072753906	0.028564453	-0.021484375	0.005126953	-0.001708984	0.73	33114.88	-0.196	647.79	0.719
333	16861	16861	Category A	-0.10791016	-0.2878418	-0.86376953	0.21191406	0.16040039	0.39013672	0	0.394	10/11/2017	10	11	2017	12:31:21	45081	0.8	12	31	21	20	0.051513672	3.5336426	-0.098388672	-0.29272461	-0.87451172	1.7783203	0.015136719	0	0	0	0	0	0	0	0	0	0.92749023	0.072509766	0.025146484	-0.009277344	0.004882813	0.010742188	0.686	33246.77	-0.144	485.95	0.717
334	16862	16862	Category A	-0.083984375	-0.2878418	-0.86376953	0.21875	0.16870117	0.39331055	0	0.719	10/11/2017	10	11	2017	12:31:21	45081	0.9	12	31	21	20	0.051513672	3.5336426	-0.098388672	-0.29248047	-0.87475586	1.5898438	0.018798828	0	0	0	0	0	0	0	0	0	0.92773438	0.072265625	0.030273438	0.014404297	0.004638672	0.010986328	0.667	33305.85	-0.106	357.16	0.717
335	16863	16863	Category A	-0.10791016	-0.2878418	-0.87597656	0.21118164	0.16186523	0.39331055	0	0.717	10/11/2017	10	11	2017	12:31:22	45082	0	12	31	22	20	0.051513672	3.5336426	-0.097900391	-0.29296875	-0.875	1.3479004	0.011230469	0	0	0	0	0	0	0	0	0	0.92797852	0.072021484	0.015869141	-0.009765625	0.005126953	-0.000732422	0.652	33353.47	-0.003	9.63	0.717
336	16864	16864	Category A	-0.095947266	-0.29980469	-0.86376953	0.21337891	0.16357422	0.39135742	0	0.5	10/11/2017	10	11	2017	12:31:22	45082	0.111	12	31	22	20	0.051513672	3.5336426	-0.09765625	-0.29199219	-0.87524414	0.89453125	0.013916016	0	0	0	0	0	0	0	0	0	0.92797852	0.072021484	0.020996094	0.001708984	-0.007568359	0.011474609	0.51	33854.74	0.351	-1097.7	0.5
337	16865	16865	Category A	-0.095947266	-0.31176758	-0.92382813	0.21533203	0.16381836	0.3840332	0	0.401	10/11/2017	10	11	2017	12:31:22	45082	0.222	12	31	22	20	0.051513672	3.5336426	-0.098144531	-0.29199219	-0.87475586	0.34008789	0.052490234	0	0	0	0	0	0	0	0	0	0.92749023	0.072509766	0.070800781	0.002197266	-0.01953125	-0.048828125	0.497	33906.08	0.344	-1097.39	0.5
338	16866	16866	Category A	-0.10791016	-0.2878418	-0.87597656	0.21557617	0.1628418	0.38525391	0	0.333	10/11/2017	10	11	2017	12:31:22	45082	0.333	12	31	22	21	0.051513672	3.5336426	-0.098144531	-0.29199219	-0.875	0.28491211	0.010498047	0	0	0	0	0	0	0	0	0	0.92773438	0.072265625	0.014648438	-0.009521484	0.004150391	-0.000732422	0.459	34062.67	0.408	-1320.93	0.5
339	16867	16867	Category A	-0.095947266	-0.31176758	-0.87597656	0.21118164	0.16040039	0.39135742	0	0.315	10/11/2017	10	11	2017	12:31:22	45082	0.444	12	31	22	21	0.051513672	3.5336426	-0.097900391	-0.29174805	-0.875	0.71923828	0.019775391	0	0	0	0	0	0	0	0	0	0.92749023	0.072509766	0.022705078	0.001953125	-0.019775391	-0.000732422	0.581	33591.67	0.332	-964.49	0.5
340	16868	16868	Category A	-0.10791016	-0.2878418	-0.87597656	0.20825195	0.15844727	0.38623047	0	0.493	10/11/2017	10	11	2017	12:31:22	45082	0.555	12	31	22	21	0.051513672	3.5336426	-0.097900391	-0.29174805	-0.875	0.70581055	0.010498047	0	0	0	0	0	0	0	0	0	0.92749023	0.072509766	0.014648438	-0.009765625	0.00390625	-0.000732422	0.728	33120.73	0.189	-503.29	0.931
341	16869	16869	Category A	-0.059814453	-0.27587891	-0.86376953	0.20556641	0.15942383	0.38916016	0	1.449	10/11/2017	10	11	2017	12:31:22	45082	0.666	12	31	22	21	0.051513672	3.5336426	-0.09765625	-0.29199219	-0.87524414	0.24487305	0.042724609	0	0	0	0	0	0	0	0	0	0.92773438	0.072265625	0.065673828	0.037841797	0.016113281	0.011474609	0.817	32871.99	0.135	-338.34	0.931
342	16870	16870	Category A	-0.083984375	-0.2878418	-0.86376953	0.21923828	0.16723633	0.38818359	0	1.382	10/11/2017	10	11	2017	12:31:22	45082	0.777	12	31	22	21	0.051513672	3.5336426	-0.097167969	-0.29199219	-0.87524414	0.11694336	0.017822266	0	0	0	0	0	0	0	0	0	0.92773438	0.072265625	0.028808594	0.013183594	0.004150391	0.011474609	0.809	32893.42	-0.065	180.84	0.975
343	16871	16871	Category A	-0.095947266	-0.25195313	-0.87597656	0.21118164	0.16577148	0.39306641	0	0.931	10/11/2017	10	11	2017	12:31:22	45082	0.888	12	31	22	21	0.051513672	3.5336426	-0.097412109	-0.29199219	-0.87524414	0.13867188	0.040039063	0	0	0	0	0	0	0	0	0	0.92797852	0.072021484	0.042236328	0.001464844	0.040039063	-0.000488281	0.919	32612.58	-0.189	502.3	0.975
344	16872	16872	Category A	-0.095947266	-0.31176758	-0.87597656	0.20996094	0.15869141	0.39233398	0	0.286	10/11/2017	10	11	2017	12:31:23	45083	0	12	31	23	21	0.051513672	3.5336426	-0.097167969	-0.29199219	-0.87524414	0.48925781	0.019775391	0	0	0	0	0	0	0	0	0	0.92773438	0.072265625	0.021728516	0.001220703	-0.01953125	-0.000488281	0.902	32654.14	-0.136	357.53	0.975
345	16873	16873	Category A	-0.095947266	-0.32397461	-0.87597656	0.20776367	0.16088867	0.3894043	0	0.975	10/11/2017	10	11	2017	12:31:23	45083	0.1	12	31	23	21	0.051513672	3.5336426	-0.097412109	-0.29223633	-0.875	0.86035156	0.031494141	0	0	0	0	0	0	0	0	0	0.92773438	0.072265625	0.033935547	0.001464844	-0.031494141	-0.000732422	0.766	33011.67	0.111	-295.25	0.975
346	16874	16874	Category A	-0.083984375	-0.31176758	-0.87597656	0.21191406	0.15966797	0.39331055	0	0.392	10/11/2017	10	11	2017	12:31:23	45083	0.2	12	31	23	21	0.051513672	3.5336426	-0.097167969	-0.29199219	-0.87548828	1.0253906	0.023681641	0	0	0	0	0	0	0	0	0	0.92797852	0.072021484	0.033447266	0.013183594	-0.01953125	-0.000244141	0.75	33057.05	0.225	-577.11	0.975
347	16875	16875	Category A	-0.095947266	-0.2878418	-0.88793945	0.20800781	0.16333008	0.39331055	0	0.635	10/11/2017	10	11	2017	12:31:23	45083	0.3	12	31	23	21	0.051513672	3.5336426	-0.09765625	-0.29223633	-0.87573242	1.2075195	0.012939453	0	0	0	0	0	0	0	0	0	0.92822266	0.071777344	0.018554688	0.001708984	0.004394531	-0.012207031	0.762	33022.94	0.136	-358.93	0.986
348	16876	16876	Category A	-0.071777344	-0.29980469	-0.87597656	0.21191406	0.15966797	0.38818359	0	1.285	10/11/2017	10	11	2017	12:31:23	45083	0.4	12	31	23	22	0.051513672	3.5336426	-0.09765625	-0.29248047	-0.87597656	1.0446777	0.026855469	0	0	0	0	0	0	0	0	0	0.92871094	0.071289063	0.033203125	0.025878906	-0.007080078	0	0.878	32713.9	0.057	-139.87	0.986
349	16877	16877	Category A	-0.083984375	-0.2878418	-0.89990234	0.21118164	0.16186523	0.39233398	0	0.999	10/11/2017	10	11	2017	12:31:23	45083	0.5	12	31	23	22	0.051513672	3.5336426	-0.097167969	-0.29272461	-0.8762207	0.15161133	0.027587891	0	0	0	0	0	0	0	0	0	0.92895508	0.071044922	0.041992188	0.013183594	0.004882813	-0.0234375	0.791	32942.29	0.16	-406.28	0.986
350	16878	16878	Category A	-0.11987305	-0.29980469	-0.88793945	0.21704102	0.16455078	0.39013672	0	0.986	10/11/2017	10	11	2017	12:31:23	45083	0.6	12	31	23	22	0.051513672	3.5336426	-0.097167969	-0.29272461	-0.87646484	0.875	0.026123047	0	0	0	0	0	0	0	0	0	0.92919922	0.070800781	0.040771484	-0.022460938	-0.006835938	-0.011230469	0.82	32863.99	0.098	-248.98	0.986
351	16879	16879	Category A	-0.095947266	-0.26391602	-0.87597656	0.21459961	0.16625977	0.39111328	0	0.452	10/11/2017	10	11	2017	12:31:23	45083	0.7	12	31	23	22	0.051513672	3.5336426	-0.096923828	-0.29248047	-0.87695313	0.55786133	0.028564453	0	0	0	0	0	0	0	0	0	0.9296875	0.0703125	0.030761719	0.000976563	0.028564453	0.000976563	0.791	32942.29	-0.043	120.48	0.986
352	16880	16880	Category A	-0.083984375	-0.27587891	-0.87597656	0.21655273	0.16235352	0.38818359	0	0.568	10/11/2017	10	11	2017	12:31:23	45083	0.8	12	31	23	22	0.051513672	3.5336426	-0.096435547	-0.29174805	-0.8762207	0.56103516	0.020263672	0	0	0	0	0	0	0	0	0	0.9284668	0.071533203	0.028808594	0.012451172	0.015869141	0.000244141	0.691	33231.45	0.041	-122.41	0.768
353	16881	16881	Category A	-0.095947266	-0.31176758	-0.89990234	0.20800781	0.16333008	0.39233398	0	0.458	10/11/2017	10	11	2017	12:31:23	45083	0.9	12	31	23	22	0.051513672	3.5336426	-0.096679688	-0.29199219	-0.87597656	1.4208984	0.030761719	0	0	0	0	0	0	0	0	0	0.9284668	0.071533203	0.043945313	0.000732422	-0.01953125	-0.023681641	0.652	33353.47	0.03	-94.37	0.768
354	16882	16882	Category A	-0.10791016	-0.27587891	-0.86376953	0.21459961	0.16796875	0.38720703	0	0.685	10/11/2017	10	11	2017	12:31:24	45084	0	12	31	24	22	0.051513672	3.5336426	-0.097167969	-0.29199219	-0.87646484	2.1513672	0.022949219	0	0	0	0	0	0	0	0	0	0.92895508	0.071044922	0.039306641	-0.010498047	0.016113281	0.012695313	0.633	33415.07	0.082	-255.97	0.685
355	16883	16883	Category A	-0.083984375	-0.2878418	-0.88793945	0.20874023	0.1640625	0.39428711	0	0.768	10/11/2017	10	11	2017	12:31:24	45084	0.09	12	31	24	22	0.051513672	3.5336426	-0.097167969	-0.29199219	-0.87646484	2.4748535	0.017822266	0	0	0	0	0	0	0	0	0	0.92895508	0.071044922	0.029052734	0.013183594	0.004150391	-0.011230469	0.649	33363.1	0.096	-291.71	0.685
356	16884	16884	Category A	-0.11987305	-0.27587891	-0.88793945	0.20556641	0.16064453	0.38623047	0	0.872	10/11/2017	10	11	2017	12:31:24	45084	0.181	12	31	24	22	0.051513672	3.5336426	-0.096923828	-0.29199219	-0.87646484	2.0341797	0.030029297	0	0	0	0	0	0	0	0	0	0.92895508	0.071044922	0.050048828	-0.022705078	0.016113281	-0.011230469	0.621	33454.75	0.159	-482.15	0.685
357	16885	16885	Category A	-0.11987305	-0.29980469	-0.87597656	0.2175293	0.16357422	0.39233398	0	0.547	10/11/2017	10	11	2017	12:31:24	45084	0.272	12	31	24	22	0.051513672	3.5336426	-0.096923828	-0.29199219	-0.87597656	2.3522949	0.023925781	0	0	0	0	0	0	0	0	0	0.9284668	0.071533203	0.030517578	-0.022705078	-0.007568359	0	0.648	33366.31	0.088	-268.91	0.768
358	16886	16886	Category A	-0.095947266	-0.29980469	-0.86376953	0.20874023	0.16186523	0.38720703	0	0.4	10/11/2017	10	11	2017	12:31:24	45084	0.363	12	31	24	23	0.051513672	3.5336426	-0.097167969	-0.29199219	-0.87573242	2.7666016	0.014160156	0	0	0	0	0	0	0	0	0	0.92822266	0.071777344	0.020996094	0.001220703	-0.007568359	0.011962891	0.668	33302.71	0.05	-152.51	0.768
359	16887	16887	Category A	-0.10791016	-0.29980469	-0.87597656	0.21557617	0.16845703	0.38208008	0	0.621	10/11/2017	10	11	2017	12:31:24	45084	0.454	12	31	24	23	0.051513672	3.5336426	-0.09765625	-0.29125977	-0.87548828	2.0529785	0.013183594	0	0	0	0	0	0	0	0	0	0.92797852	0.072021484	0.018798828	-0.010009766	-0.008300781	-0.000244141	0.578	33602.24	0.113	-370.79	0.621
360	16888	16888	Category A	-0.10791016	-0.26391602	-0.89990234	0.21044922	0.16186523	0.38720703	0	0.8	10/11/2017	10	11	2017	12:31:24	45084	0.545	12	31	24	23	0.051513672	3.5336426	-0.097900391	-0.29150391	-0.87548828	0.75805664	0.038085938	0	0	0	0	0	0	0	0	0	0.92797852	0.072021484	0.061767578	-0.009765625	0.027587891	-0.024169922	0.495	33914.08	0.245	-828.28	0.547
361	16889	16889	Category A	-0.071777344	-0.2878418	-0.88793945	0.21386719	0.17114258	0.3828125	0	0.233	10/11/2017	10	11	2017	12:31:24	45084	0.636	12	31	24	23	0.051513672	3.5336426	-0.098144531	-0.29174805	-0.87573242	0.65649414	0.029296875	0	0	0	0	0	0	0	0	0	0.92822266	0.071777344	0.042724609	0.026367188	0.00390625	-0.011962891	0.478	33983.11	0.282	-954.51	0.621
362	16890	16890	Category A	-0.10791016	-0.2878418	-0.87597656	0.21118164	0.16040039	0.3894043	0	0.373	10/11/2017	10	11	2017	12:31:24	45084	0.727	12	31	24	23	0.051513672	3.5336426	-0.098388672	-0.29174805	-0.87573242	0.79785156	0.010253906	0	0	0	0	0	0	0	0	0	0.9284668	0.071533203	0.013427734	-0.009277344	0.00390625	0	0.523	33804.44	0.163	-557.67	0.621
363	16891	16891	Category A	-0.10791016	-0.27587891	-0.89990234	0.2175293	0.16357422	0.39331055	0	0.445	10/11/2017	10	11	2017	12:31:24	45084	0.818	12	31	24	23	0.051513672	3.5336426	-0.098876953	-0.29174805	-0.87524414	0.22338867	0.030517578	0	0	0	0	0	0	0	0	0	0.92773438	0.072265625	0.049316406	-0.008789063	0.015869141	-0.024414063	0.504	33878.3	0.215	-731.06	0.619
364	16892	16892	Category A	-0.071777344	-0.29980469	-0.87597656	0.20874023	0.16186523	0.38720703	0	0.668	10/11/2017	10	11	2017	12:31:24	45084	0.909	12	31	24	23	0.051513672	3.5336426	-0.098876953	-0.29199219	-0.87475586	0.57299805	0.028320313	0	0	0	0	0	0	0	0	0	0.92773438	0.072265625	0.035888672	0.027099609	-0.007568359	-0.000976563	0.474	33999.65	0.206	-734.36	0.506
365	16893	16893	Category A	-0.10791016	-0.31176758	-0.86376953	0.21435547	0.16601563	0.38623047	0	0.506	10/11/2017	10	11	2017	12:31:25	45085	0	12	31	25	23	0.051513672	3.5336426	-0.099121094	-0.29150391	-0.87524414	1.0996094	0.024658203	0	0	0	0	0	0	0	0	0	0.92773438	0.072265625	0.040039063	-0.008544922	-0.020019531	0.011474609	0.514	33839.15	0.294	-943.03	0.506
366	16894	16894	Category A	-0.11987305	-0.2878418	-0.87597656	0.21118164	0.16186523	0.39233398	0	0.619	10/11/2017	10	11	2017	12:31:25	45085	0.111	12	31	25	23	0.051513672	3.5336426	-0.099121094	-0.29150391	-0.87475586	0.82275391	0.020751953	0	0	0	0	0	0	0	0	0	0.92749023	0.072509766	0.025146484	-0.020507813	0.003662109	-0.000976563	0.505	33874.36	0.286	-932.07	0.619
367	16895	16895	Category A	-0.10791016	-0.29980469	-0.86376953	0.21362305	0.16381836	0.38110352	0	0.474	10/11/2017	10	11	2017	12:31:25	45085	0.222	12	31	25	23	0.051513672	3.5336426	-0.099609375	-0.29150391	-0.87451172	1.2150879	0.015869141	0	0	0	0	0	0	0	0	0	0.92724609	0.072753906	0.027099609	-0.008056641	-0.008056641	0.010742188	0.568	33637.81	0.17	-546.22	0.619
368	16896	16896	Category A	-0.13183594	-0.29980469	-0.87597656	0.20605469	0.15991211	0.39648438	0	0.323	10/11/2017	10	11	2017	12:31:25	45085	0.333	12	31	25	23	0.051513672	3.5336426	-0.099609375	-0.29150391	-0.87402344	1.901123	0.033203125	0	0	0	0	0	0	0	0	0	0.92675781	0.073242188	0.042236328	-0.031982422	-0.008056641	-0.001708984	0.534	33762.67	0.23	-745.37	0.511
369	16897	16897	Category A	-0.10791016	-0.29980469	-0.86376953	0.2121582	0.16699219	0.38623047	0	0.823	10/11/2017	10	11	2017	12:31:25	45085	0.444	12	31	25	24	0.051513672	3.5336426	-0.099853516	-0.29125977	-0.8737793	2.197998	0.015136719	0	0	0	0	0	0	0	0	0	0.92651367	0.073486328	0.026123047	-0.0078125	-0.008300781	0.010009766	0.535	33758.9	0.138	-471.85	0.511
370	16898	16898	Category A	-0.083984375	-0.2878418	-0.83984375	0.21118164	0.16210938	0.38842773	0	0.464	10/11/2017	10	11	2017	12:31:25	45085	0.555	12	31	25	24	0.051513672	3.5336426	-0.099609375	-0.29125977	-0.8737793	2.0559082	0.037597656	0	0	0	0	0	0	0	0	0	0.92651367	0.073486328	0.053222656	0.015625	0.003417969	0.033935547	0.481	33970.79	0.279	-942.19	0.511
371	16899	16899	Category A	-0.047851563	-0.31176758	-0.85180664	0.21606445	0.16699219	0.39404297	0	0.511	10/11/2017	10	11	2017	12:31:25	45085	0.666	12	31	25	24	0.051513672	3.5336426	-0.099609375	-0.29077148	-0.8737793	1.7495117	0.060058594	0	0	0	0	0	0	0	0	0	0.92626953	0.073730469	0.094726563	0.051757813	-0.020751953	0.021972656	0.525	33796.79	0.614	-1672.67	0.511
372	16900	16900	Category A	-0.10791016	-0.2878418	-0.88793945	0.21557617	0.16650391	0.38916016	0	0.293	10/11/2017	10	11	2017	12:31:25	45085	0.777	12	31	25	24	0.051513672	3.5336426	-0.10009766	-0.29101563	-0.8737793	1.6022949	0.016357422	0	0	0	0	0	0	0	0	0	0.92651367	0.073486328	0.024902344	-0.007568359	0.003173828	-0.013916016	0.534	33762.67	0.905	-2193.86	0.737
373	16901	16901	Category A	-0.11987305	-0.27587891	-0.87597656	0.22143555	0.16625977	0.39624023	0	0.737	10/11/2017	10	11	2017	12:31:25	45085	0.888	12	31	25	24	0.051513672	3.5336426	-0.099609375	-0.29125977	-0.8737793	0.82910156	0.025390625	0	0	0	0	0	0	0	0	0	0.92626953	0.073730469	0.037597656	-0.020019531	0.015380859	-0.001953125	0.542	33732.72	1.161	-2579.58	0.577
374	16902	16902	Category A	-0.095947266	-0.2878418	-0.87597656	0.20898438	0.1706543	0.38598633	0	0.377	10/11/2017	10	11	2017	12:31:26	45086	0	12	31	26	24	0.051269531	3.5545898	-0.099365234	-0.29174805	-0.8737793	0.30029297	0.005615234	0	0	0	0	0	0	0	0	0	0.92651367	0.073486328	0.009765625	0.003417969	0.00390625	-0.001953125	0.561	33663.01	1.19	-2579.75	0.737
375	16903	16903	Category A	-0.095947266	-0.25195313	-0.86376953	0.20874023	0.16381836	0.3840332	0	0.873	10/11/2017	10	11	2017	12:31:26	45086	0.1	12	31	26	24	0.051269531	3.5545898	-0.099609375	-0.29223633	-0.8737793	1.2824707	0.041748047	0	0	0	0	0	0	0	0	0	0.92675781	0.073242188	0.054199219	0.003662109	0.040283203	0.010009766	0.649	33363.1	1.226	-2453.44	0.873
376	16904	16904	Category A	-0.11987305	-0.2878418	-0.86376953	0.20703125	0.16333008	0.39013672	0	0.577	10/11/2017	10	11	2017	12:31:26	45086	0.2	12	31	26	24	0.051269531	3.5545898	-0.099365234	-0.29248047	-0.8737793	1.6069336	0.023193359	0	0	0	0	0	0	0	0	0	0.92675781	0.073242188	0.03515625	-0.020263672	0.004638672	0.010009766	0.861	32757.04	0.881	-1660.8	0.873
377	16905	16905	Category A	-0.095947266	-0.2878418	-0.86376953	0.20556641	0.15942383	0.38818359	0	1.04	10/11/2017	10	11	2017	12:31:26	45086	0.3	12	31	26	24	0.051269531	3.5545898	-0.099365234	-0.29248047	-0.8737793	1.3769531	0.01171875	0	0	0	0	0	0	0	0	0	0.92675781	0.073242188	0.018310547	0.003417969	0.004638672	0.010009766	0.841	32808.69	0.603	-1248.3	0.873
378	16906	16906	Category A	-0.071777344	-0.29980469	-0.86376953	0.20996094	0.15869141	0.39331055	0	1.564	10/11/2017	10	11	2017	12:31:26	45086	0.4	12	31	26	25	0.051269531	3.5545898	-0.099609375	-0.29272461	-0.87304688	1.2133789	0.030273438	0	0	0	0	0	0	0	0	0	0.92626953	0.073730469	0.044433594	0.027832031	-0.006835938	0.009277344	0.867	32741.74	0.424	-912.07	1.04
379	16907	16907	Category A	-0.083984375	-0.31176758	-0.87597656	0.21044922	0.16186523	0.38720703	0	0.618	10/11/2017	10	11	2017	12:31:26	45086	0.5	12	31	26	25	0.051269531	3.5545898	-0.099609375	-0.29272461	-0.87304688	1.0761719	0.024414063	0	0	0	0	0	0	0	0	0	0.92626953	0.073730469	0.037109375	0.015625	-0.018798828	-0.002685547	0.913	32627.18	0.292	-634.6	1.04
380	16908	16908	Category A	-0.095947266	-0.29980469	-0.91186523	0.20874023	0.16186523	0.38818359	0	0.53	10/11/2017	10	11	2017	12:31:26	45086	0.6	12	31	26	25	0.051269531	3.5545898	-0.099365234	-0.29321289	-0.87280273	1.0166016	0.039306641	0	0	0	0	0	0	0	0	0	0.92626953	0.073730469	0.048828125	0.003417969	-0.006347656	-0.038818359	0.917	32617.44	0.367	-774.85	1.152
381	16909	16909	Category A	-0.083984375	-0.27587891	-0.88793945	0.20800781	0.16333008	0.39331055	0	1.152	10/11/2017	10	11	2017	12:31:26	45086	0.7	12	31	26	25	0.051269531	3.5545898	-0.099609375	-0.29345703	-0.87280273	0.81298828	0.027832031	0	0	0	0	0	0	0	0	0	0.92626953	0.073730469	0.048339844	0.015625	0.017578125	-0.014892578	0.952	32533.65	0.223	-482.02	1.152
382	16910	16910	Category A	-0.083984375	-0.27587891	-0.88793945	0.21484375	0.17089844	0.38891602	0	0.601	10/11/2017	10	11	2017	12:31:26	45086	0.8	12	31	26	25	0.051269531	3.5545898	-0.10009766	-0.29345703	-0.87280273	0.52636719	0.028076172	0	0	0	0	0	0	0	0	0	0.92626953	0.073730469	0.048828125	0.016113281	0.017578125	-0.014892578	0.744	33074.26	0.469	-1097.22	0.618
383	16911	16911	Category A	-0.083984375	-0.27587891	-0.86376953	0.20776367	0.1640625	0.39428711	0	1.252	10/11/2017	10	11	2017	12:31:26	45086	0.9	12	31	26	25	0.051269531	3.5545898	-0.1003418	-0.29394531	-0.87280273	0.3425293	0.026123047	0	0	0	0	0	0	0	0	0	0.92651367	0.073486328	0.043701172	0.016357422	0.018066406	0.009033203	0.73	33114.88	0.445	-1063.25	0.744
384	16912	16912	Category A	-0.071777344	-0.29980469	-0.88793945	0.20874023	0.16381836	0.38720703	0	0.311	10/11/2017	10	11	2017	12:31:27	45087	0	12	31	27	25	0.051269531	3.5545898	-0.10058594	-0.29467773	-0.87280273	0.2019043	0.032958984	0	0	0	0	0	0	0	0	0	0.92675781	0.073242188	0.048828125	0.028808594	-0.004882813	-0.014892578	0.766	33011.67	0.369	-879.38	1.152
385	16913	16913	Category A	-0.083984375	-0.2878418	-0.89990234	0.21533203	0.16699219	0.3840332	0	0.538	10/11/2017	10	11	2017	12:31:27	45087	0.1	12	31	27	25	0.051269531	3.5545898	-0.10083008	-0.29443359	-0.87304688	1.4501953	0.032226563	0	0	0	0	0	0	0	0	0	0.92700195	0.072998047	0.050292969	0.016845703	0.006591797	-0.026611328	0.877	32716.42	0.193	-448.01	1.189
386	16914	16914	Category A	-0.14379883	-0.32397461	-0.88793945	0.21191406	0.15966797	0.39233398	0	0.744	10/11/2017	10	11	2017	12:31:27	45087	0.2	12	31	27	25	0.051269531	3.5545898	-0.10107422	-0.29394531	-0.87329102	2.5793457	0.053710938	0	0	0	0	0	0	0	0	0	0.92700195	0.072998047	0.086669922	-0.042480469	-0.029785156	-0.014404297	0.975	32479.94	0.077	-172.65	1.189
387	16915	16915	Category A	-0.13183594	-0.32397461	-0.87597656	0.20776367	0.16015625	0.39257813	0	1.818	10/11/2017	10	11	2017	12:31:27	45087	0.3	12	31	27	25	0.051269531	3.5545898	-0.1015625	-0.29418945	-0.87280273	2.5532227	0.042236328	0	0	0	0	0	0	0	0	0	0.92675781	0.073242188	0.0625	-0.030029297	-0.029541016	-0.002929688	0.898	32664.01	0.22	-496.74	0.789
388	16916	16916	Category A	-0.083984375	-0.32397461	-0.87597656	0.21118164	0.16040039	0.39038086	0	1.189	10/11/2017	10	11	2017	12:31:27	45087	0.4	12	31	27	26	0.051269531	3.5545898	-0.10180664	-0.29394531	-0.87255859	2.0258789	0.034912109	0	0	0	0	0	0	0	0	0	0.92651367	0.073486328	0.05078125	0.017822266	-0.029785156	-0.003173828	0.935	32574.03	0.243	-528.36	0.789
389	16917	16917	Category A	-0.095947266	-0.29980469	-0.88793945	0.20898438	0.16601563	0.38525391	0	0.789	10/11/2017	10	11	2017	12:31:27	45087	0.5	12	31	27	26	0.051269531	3.5545898	-0.10205078	-0.29394531	-0.87255859	1.4853516	0.017333984	0	0	0	0	0	0	0	0	0	0.92651367	0.073486328	0.027099609	0.006103516	-0.005615234	-0.015136719	0.951	32536.01	0.319	-667.39	0.789
390	16918	16918	Category A	-0.10791016	-0.2878418	-0.89990234	0.21118164	0.16040039	0.3894043	0	0.537	10/11/2017	10	11	2017	12:31:27	45087	0.6	12	31	27	26	0.051269531	3.5545898	-0.10229492	-0.29394531	-0.87207031	1.0969238	0.028808594	0	0	0	0	0	0	0	0	0	0.92602539	0.073974609	0.039550781	-0.005371094	0.006103516	-0.027587891	0.918	32615.01	0.173	-391.29	0.801
391	16919	16919	Category A	-0.083984375	-0.25195313	-0.83984375	0.21362305	0.1652832	0.39208984	0	0.632	10/11/2017	10	11	2017	12:31:27	45087	0.7	12	31	27	26	0.051269531	3.5545898	-0.10205078	-0.29443359	-0.87182617	0.38330078	0.056152344	0	0	0	0	0	0	0	0	0	0.92578125	0.07421875	0.092773438	0.018066406	0.042480469	0.031982422	0.748	33062.77	0.406	-969.08	0.801
392	16920	16920	Category A	-0.13183594	-0.29980469	-0.86376953	0.20996094	0.15869141	0.39135742	0	0.544	10/11/2017	10	11	2017	12:31:27	45087	0.8	12	31	27	26	0.051269531	3.5545898	-0.10205078	-0.29541016	-0.87182617	1.097168	0.031005859	0	0	0	0	0	0	0	0	0	0.92626953	0.073730469	0.042236328	-0.029541016	-0.004150391	0.008056641	0.732	33109.04	0.445	-1061.39	0.789
393	16921	16921	Category A	-0.10791016	-0.25195313	-0.88793945	0.21459961	0.16625977	0.39111328	0	0.801	10/11/2017	10	11	2017	12:31:27	45087	0.9	12	31	27	26	0.051269531	3.5545898	-0.10229492	-0.29589844	-0.87182617	1.8439941	0.047119141	0	0	0	0	0	0	0	0	0	0.92626953	0.073730469	0.065673828	-0.005371094	0.043945313	-0.016113281	0.682	33259.1	0.511	-1243.04	0.732
394	16922	16922	Category A	-0.10791016	-0.26391602	-0.91186523	0.20800781	0.16430664	0.39331055	0	1.092	10/11/2017	10	11	2017	12:31:28	45088	0	12	31	28	26	0.051269531	3.5545898	-0.10229492	-0.29589844	-0.87133789	1.9440918	0.052001953	0	0	0	0	0	0	0	0	0	0.92578125	0.07421875	0.078125	-0.005371094	0.031982422	-0.040283203	0.715	33159.1	0.42	-1026.81	0.801
395	16923	16923	Category A	-0.095947266	-0.26391602	-0.87597656	0.21118164	0.15942383	0.39135742	0	0.491	10/11/2017	10	11	2017	12:31:28	45088	0.1	12	31	28	26	0.051269531	3.5545898	-0.10229492	-0.29638672	-0.87084961	2.3486328	0.033447266	0	0	0	0	0	0	0	0	0	0.92578125	0.07421875	0.043701172	0.006347656	0.032470703	-0.004882813	0.745	33071.39	0.156	-414.79	0.801
396	16924	16924	Category A	-0.083984375	-0.2878418	-0.86376953	0.20776367	0.16015625	0.39355469	0	0.732	10/11/2017	10	11	2017	12:31:28	45088	0.2	12	31	28	26	0.051269531	3.5545898	-0.10229492	-0.29663086	-0.87060547	3.4050293	0.021484375	0	0	0	0	0	0	0	0	0	0.92553711	0.074462891	0.034179688	0.018310547	0.008789063	0.006835938	0.78	32972.6	0.212	-531.7	0.801
397	16925	16925	Category A	-0.10791016	-0.2878418	-0.87597656	0.21044922	0.16430664	0.38623047	0	0.813	10/11/2017	10	11	2017	12:31:28	45088	0.3	12	31	28	26	0.051269531	3.5545898	-0.10180664	-0.29663086	-0.87036133	3.5471191	0.011962891	0	0	0	0	0	0	0	0	0	0.92529297	0.074707031	0.020507813	-0.005859375	0.008789063	-0.005371094	0.736	33097.4	0.207	-542.45	0.813
398	16926	16926	Category A	-0.095947266	-0.27587891	-0.85180664	0.20874023	0.16357422	0.39013672	0	0.756	10/11/2017	10	11	2017	12:31:28	45088	0.4	12	31	28	27	0.051269531	3.5545898	-0.10180664	-0.29638672	-0.87011719	1.9855957	0.028320313	0	0	0	0	0	0	0	0	0	0.92504883	0.074951172	0.044921875	0.005859375	0.020507813	0.018310547	0.718	33150.2	0.069	-196.93	0.756
399	16927	16927	Category A	-0.10791016	-0.31176758	-0.86376953	0.21875	0.16455078	0.38500977	0	0.534	10/11/2017	10	11	2017	12:31:28	45088	0.5	12	31	28	27	0.051269531	3.5545898	-0.10180664	-0.29663086	-0.87036133	0.49804688	0.017333984	0	0	0	0	0	0	0	0	0	0.92529297	0.074707031	0.027587891	-0.005859375	-0.014892578	0.006591797	0.691	33231.45	0.097	-280.93	0.813
400	16928	16928	Category A	-0.095947266	-0.32397461	-0.87597656	0.2175293	0.16357422	0.39233398	0	0.982	10/11/2017	10	11	2017	12:31:28	45088	0.6	12	31	28	27	0.051269531	3.5545898	-0.10180664	-0.296875	-0.87060547	0.27075195	0.028076172	0	0	0	0	0	0	0	0	0	0.92529297	0.074707031	0.038085938	0.005859375	-0.026855469	-0.005126953	0.74	33085.8	0.032	-90.94	0.933
401	16929	16929	Category A	-0.095947266	-0.29980469	-0.86376953	0.2097168	0.16186523	0.39135742	0	0.334	10/11/2017	10	11	2017	12:31:28	45088	0.7	12	31	28	27	0.051269531	3.5545898	-0.1015625	-0.29785156	-0.87036133	1.5708008	0.008789063	0	0	0	0	0	0	0	0	0	0.92553711	0.074462891	0.014160156	0.005615234	-0.001708984	0.006591797	0.76	33028.6	0.014	-39.33	0.933
402	16930	16930	Category A	-0.11987305	-0.29980469	-0.85180664	0.22021484	0.17016602	0.38793945	0	1.026	10/11/2017	10	11	2017	12:31:28	45088	0.8	12	31	28	27	0.051269531	3.5545898	-0.10180664	-0.29833984	-0.86962891	3.6953125	0.025390625	0	0	0	0	0	0	0	0	0	0.92504883	0.074951172	0.037353516	-0.017822266	-0.001220703	0.017822266	0.686	33246.77	0.02	-60.77	0.933
403	16931	16931	Category A	-0.095947266	-0.31176758	-0.87597656	0.21191406	0.16040039	0.38818359	0	0.933	10/11/2017	10	11	2017	12:31:28	45088	0.9	12	31	28	27	0.051269531	3.5545898	-0.1015625	-0.29858398	-0.86962891	5.0817871	0.015625	0	0	0	0	0	0	0	0	0	0.92504883	0.074951172	0.025146484	0.005615234	-0.012939453	-0.006103516	0.719	33147.24	-0.187	622.97	0.933
404	16932	16932	Category A	-0.10791016	-0.29980469	-0.87597656	0.21459961	0.1652832	0.39331055	0	0.308	10/11/2017	10	11	2017	12:31:29	45089	0	12	31	29	27	0.051269531	3.5545898	-0.1015625	-0.29907227	-0.86938477	5.0510254	0.009033203	0	0	0	0	0	0	0	0	0	0.92480469	0.075195313	0.013427734	-0.006103516	-0.000488281	-0.006347656	0.68	33265.29	0.159	-451.38	0.933
405	16933	16933	Category A	-0.11987305	-0.29980469	-0.81591797	0.2097168	0.16503906	0.39135742	0	0.735	10/11/2017	10	11	2017	12:31:29	45089	0.1	12	31	29	27	0.051269531	3.5545898	-0.10205078	-0.29907227	-0.86914063	4.5268555	0.056152344	0	0	0	0	0	0	0	0	0	0.92480469	0.075195313	0.071777344	-0.017578125	-0.000488281	0.053222656	0.808	32896.12	0.11	-281.11	0.933
406	16934	16934	Category A	-0.10791016	-0.2878418	-0.85180664	0.21118164	0.15869141	0.38623047	0	0.748	10/11/2017	10	11	2017	12:31:29	45089	0.2	12	31	29	27	0.051269531	3.5545898	-0.10205078	-0.29858398	-0.86938477	4.2958984	0.021484375	0	0	0	0	0	0	0	0	0	0.92480469	0.075195313	0.034179688	-0.005615234	0.010742188	0.017578125	0.791	32942.29	0.101	-263.41	0.921
407	16935	16935	Category A	-0.095947266	-0.2878418	-0.81591797	0.20776367	0.15844727	0.39233398	0	1.103	10/11/2017	10	11	2017	12:31:29	45089	0.3	12	31	29	27	0.051269531	3.5545898	-0.10229492	-0.29858398	-0.86938477	2.9199219	0.054931641	0	0	0	0	0	0	0	0	0	0.92480469	0.075195313	0.070800781	0.006347656	0.010742188	0.053466797	0.738	33091.59	0.195	-512.77	0.748
408	16936	16936	Category A	-0.11987305	-0.26391602	-0.85180664	0.21191406	0.15966797	0.39331055	0	0.921	10/11/2017	10	11	2017	12:31:29	45089	0.4	12	31	29	28	0.051269531	3.5545898	-0.1027832	-0.29858398	-0.86938477	0.74047852	0.042480469	0	0	0	0	0	0	0	0	0	0.92504883	0.074951172	0.069580078	-0.016845703	0.034667969	0.017578125	0.764	33017.3	0.193	-495.41	0.748
409	16937	16937	Category A	-0.11987305	-0.27587891	-0.88793945	0.21240234	0.15869141	0.39331055	0	0.615	10/11/2017	10	11	2017	12:31:29	45089	0.5	12	31	29	28	0.051269531	3.5545898	-0.10229492	-0.29882813	-0.86914063	0.65405273	0.034179688	0	0	0	0	0	0	0	0	0	0.92480469	0.075195313	0.059082031	-0.017333984	0.022949219	-0.018554688	0.673	33287.05	0.339	-891.4	0.921
410	16938	16938	Category A	-0.11987305	-0.27587891	-0.86376953	0.21191406	0.16040039	0.39013672	0	0.464	10/11/2017	10	11	2017	12:31:29	45089	0.6	12	31	29	28	0.051269531	3.5545898	-0.10205078	-0.29833984	-0.86938477	1.0322266	0.029052734	0	0	0	0	0	0	0	0	0	0.92480469	0.075195313	0.045898438	-0.017578125	0.022460938	0.005615234	0.76	33028.6	0.02	-56	1.103
411	16939	16939	Category A	-0.13183594	-0.31176758	-0.85180664	0.21020508	0.16162109	0.39428711	0	0.189	10/11/2017	10	11	2017	12:31:29	45089	0.7	12	31	29	28	0.051269531	3.5545898	-0.10229492	-0.2980957	-0.86962891	0.98583984	0.036865234	0	0	0	0	0	0	0	0	0	0.92504883	0.074951172	0.060791016	-0.029296875	-0.013427734	0.017822266	1.139	32124.12	-0.461	1147.37	1.272
412	16940	16940	Category A	-0.095947266	-0.29980469	-0.86376953	0.21582031	0.1628418	0.39208984	0	1.272	10/11/2017	10	11	2017	12:31:29	45089	0.8	12	31	29	28	0.051757813	3.5594238	-0.10327148	-0.29785156	-0.87011719	0.62939453	0.010009766	0	0	0	0	0	0	0	0	0	0.92553711	0.074462891	0.015869141	0.007324219	-0.001708984	0.006347656	1.439	31568.81	-0.669	1431.64	2.2
413	16941	16941	Category A	-0.083984375	-0.3359375	-0.86376953	0.20703125	0.16186523	0.3894043	0	3.377	10/11/2017	10	11	2017	12:31:29	45089	0.9	12	31	29	28	0.051757813	3.5594238	-0.1027832	-0.29760742	-0.87036133	0.14599609	0.04296875	0	0	0	0	0	0	0	0	0	0.92553711	0.074462891	0.063720703	0.018798828	-0.038085938	0.006591797	1.703	31153.14	-0.943	1875.46	2.2
414	16942	16942	Category A	-0.095947266	-0.32397461	-0.87597656	0.21435547	0.1640625	0.39501953	0	2.719	10/11/2017	10	11	2017	12:31:30	45090	0	12	31	30	28	0.051757813	3.5594238	-0.1027832	-0.29760742	-0.87036133	0.9765625	0.027587891	0	0	0	0	0	0	0	0	0	0.92553711	0.074462891	0.038574219	0.006835938	-0.026123047	-0.005371094	1.751	31083.26	-0.935	1791.4	2.2
415	16943	16943	Category A	-0.095947266	-0.31176758	-0.86376953	0.21240234	0.16845703	0.39111328	0	2.2	10/11/2017	10	11	2017	12:31:30	45090	0.1	12	31	30	28	0.051757813	3.5594238	-0.1027832	-0.29785156	-0.87011719	1.3183594	0.016601563	0	0	0	0	0	0	0	0	0	0.92553711	0.074462891	0.027099609	0.006835938	-0.013671875	0.006347656	1.875	30909.66	-1.065	1981.08	2.2
416	16944	16944	Category A	-0.095947266	-0.29980469	-0.87597656	0.21191406	0.16040039	0.39135742	0	0.751	10/11/2017	10	11	2017	12:31:30	45090	0.2	12	31	30	28	0.051757813	3.5594238	-0.10327148	-0.29833984	-0.87011719	1.3703613	0.009277344	0	0	0	0	0	0	0	0	0	0.92578125	0.07421875	0.014404297	0.007324219	-0.001220703	-0.005615234	1.742	31096.24	-0.945	1829.66	2.2
417	16945	16945	Category A	-0.11987305	-0.32397461	-0.86376953	0.21899414	0.17285156	0.38696289	0	0.935	10/11/2017	10	11	2017	12:31:30	45090	0.3	12	31	30	28	0.051757813	3.5594238	-0.10302734	-0.29833984	-0.87060547	1.9558105	0.03125	0	0	0	0	0	0	0	0	0	0.92602539	0.073974609	0.049072266	-0.016601563	-0.025390625	0.006835938	1.444	31560.39	-0.733	1610.63	1.802
418	16946	16946	Category A	-0.095947266	-0.29980469	-0.87597656	0.21264648	0.1652832	0.39233398	0	0.471	10/11/2017	10	11	2017	12:31:30	45090	0.4	12	31	30	29	0.051757813	3.5594238	-0.10327148	-0.29833984	-0.87084961	2.2746582	0.009033203	0	0	0	0	0	0	0	0	0	0.92626953	0.073730469	0.013671875	0.007324219	-0.001220703	-0.004882813	1.291	31829.67	-0.599	1398.72	1.684
419	16947	16947	Category A	-0.083984375	-0.3359375	-0.86376953	0.21679688	0.16137695	0.38525391	0	1.591	10/11/2017	10	11	2017	12:31:30	45090	0.5	12	31	30	29	0.051757813	3.5594238	-0.10400391	-0.29858398	-0.87084961	1.8823242	0.04296875	0	0	0	0	0	0	0	0	0	0.92651367	0.073486328	0.064453125	0.020019531	-0.037109375	0.007080078	1.205	31992.58	-0.558	1376.96	1.591
420	16948	16948	Category A	-0.13183594	-0.31176758	-0.87597656	0.21704102	0.17016602	0.38696289	0	1.802	10/11/2017	10	11	2017	12:31:30	45090	0.6	12	31	30	29	0.051757813	3.5594238	-0.10449219	-0.29833984	-0.87084961	1.6496582	0.030517578	0	0	0	0	0	0	0	0	0	0.92651367	0.073486328	0.045166016	-0.027099609	-0.013183594	-0.004882813	1.284	31842.59	-0.741	1886.41	1.591
421	16949	16949	Category A	-0.083984375	-0.27587891	-0.85180664	0.2121582	0.16430664	0.38623047	0	1.684	10/11/2017	10	11	2017	12:31:30	45090	0.7	12	31	30	29	0.051757813	3.5594238	-0.10498047	-0.29858398	-0.87060547	1.375	0.036132813	0	0	0	0	0	0	0	0	0	0.92651367	0.073486328	0.062744141	0.020996094	0.022705078	0.018798828	1.175	32051.63	-0.677	1850.46	1.591
422	16950	16950	Category A	-0.11987305	-0.32397461	-0.86376953	0.21606445	0.16772461	0.39111328	0	1.225	10/11/2017	10	11	2017	12:31:30	45090	0.8	12	31	30	29	0.051757813	3.5594238	-0.10546875	-0.29907227	-0.87060547	0.17578125	0.029296875	0	0	0	0	0	0	0	0	0	0.92651367	0.073486328	0.045898438	-0.014160156	-0.024658203	0.006835938	1.213	31977.04	-0.688	1819.75	1.591
423	16951	16951	Category A	-0.10791016	-0.31176758	-0.87597656	0.21923828	0.16772461	0.38891602	0	0.278	10/11/2017	10	11	2017	12:31:30	45090	0.9	12	31	30	29	0.051757813	3.5594238	-0.10595703	-0.29931641	-0.87060547	1.5974121	0.013427734	0	0	0	0	0	0	0	0	0	0.92675781	0.073242188	0.019287109	-0.001708984	-0.012207031	-0.005126953	1.175	32051.63	-0.552	1396.46	1.561
424	16952	16952	Category A	-0.11987305	-0.2878418	-0.89990234	0.21386719	0.16748047	0.39331055	0	0.701	10/11/2017	10	11	2017	12:31:31	45091	0	12	31	31	29	0.051757813	3.5594238	-0.10620117	-0.29956055	-0.87084961	2.4328613	0.033935547	0	0	0	0	0	0	0	0	0	0.92700195	0.072998047	0.054443359	-0.013427734	0.01171875	-0.028808594	1.135	32132.29	-0.489	1240.47	1.364
425	16953	16953	Category A	-0.11987305	-0.29980469	-0.88793945	0.20947266	0.16333008	0.39428711	0	1.364	10/11/2017	10	11	2017	12:31:31	45091	0.1	12	31	31	29	0.051757813	3.5594238	-0.10668945	-0.29956055	-0.87084961	2.3867188	0.021240234	0	0	0	0	0	0	0	0	0	0.92700195	0.072998047	0.030029297	-0.012939453	0	-0.016845703	1.07	32268.41	-0.163	373.44	1.295
426	16954	16954	Category A	-0.11987305	-0.32397461	-0.85180664	0.2109375	0.15869141	0.38916016	0	1.561	10/11/2017	10	11	2017	12:31:31	45091	0.2	12	31	31	29	0.051757813	3.5594238	-0.10693359	-0.29956055	-0.87011719	2.6166992	0.032958984	0	0	0	0	0	0	0	0	0	0.92651367	0.073486328	0.055419922	-0.012695313	-0.024169922	0.018310547	1.052	32307.29	0.468	-872.16	1.295
427	16955	16955	Category A	-0.10791016	-0.27587891	-0.86376953	0.21411133	0.16113281	0.39331055	0	1.295	10/11/2017	10	11	2017	12:31:31	45091	0.3	12	31	31	29	0.051757813	3.5594238	-0.10644531	-0.29882813	-0.86987305	2.7922363	0.023681641	0	0	0	0	0	0	0	0	0	0.92578125	0.07421875	0.030517578	-0.001220703	0.022949219	0.006103516	1.118	32167.27	0.943	-1501.35	1.295
428	16956	16956	Category A	-0.095947266	-0.2878418	-0.87597656	0.21679688	0.16430664	0.39233398	0	1.114	10/11/2017	10	11	2017	12:31:31	45091	0.4	12	31	31	30	0.051757813	3.5594238	-0.10620117	-0.29858398	-0.86938477	1.8122559	0.016113281	0	0	0	0	0	0	0	0	0	0.92553711	0.074462891	0.027587891	0.010253906	0.010742188	-0.006347656	1.178	32045.67	0.982	-1502.29	1.364
429	16957	16957	Category A	-0.095947266	-0.29980469	-0.85180664	0.21484375	0.17089844	0.38696289	0	0.673	10/11/2017	10	11	2017	12:31:31	45091	0.5	12	31	31	30	0.051757813	3.5594238	-0.10644531	-0.29833984	-0.86938477	0.088623047	0.020507813	0	0	0	0	0	0	0	0	0	0.92529297	0.074707031	0.029296875	0.010498047	-0.001220703	0.017578125	1.27	31868.62	0.945	-1391.36	1.295
430	16958	16958	Category A	-0.10791016	-0.3359375	-0.86376953	0.21606445	0.16943359	0.38891602	0	1.063	10/11/2017	10	11	2017	12:31:31	45091	0.6	12	31	31	30	0.051757813	3.5594238	-0.10644531	-0.29785156	-0.86889648	0.3840332	0.038085938	0	0	0	0	0	0	0	0	0	0.92480469	0.075195313	0.044433594	-0.001220703	-0.037841797	0.005126953	1.091	32223.72	1.066	-1676.69	1.295
431	16959	16959	Category A	-0.083984375	-0.3359375	-0.88793945	0.20776367	0.15795898	0.38842773	0	1.916	10/11/2017	10	11	2017	12:31:31	45091	0.7	12	31	31	30	0.051757813	3.5594238	-0.10644531	-0.29760742	-0.86889648	0.53759766	0.048095703	0	0	0	0	0	0	0	0	0	0.92456055	0.075439453	0.079589844	0.022460938	-0.038085938	-0.018798828	1.154	32093.69	0.803	-1293.8	1.253
432	16960	16960	Category A	-0.10791016	-0.32397461	-0.86376953	0.21679688	0.16430664	0.39331055	0	0.489	10/11/2017	10	11	2017	12:31:31	45091	0.8	12	31	31	30	0.051757813	3.5594238	-0.10668945	-0.2980957	-0.86938477	1.4316406	0.026367188	0	0	0	0	0	0	0	0	0	0.92529297	0.074707031	0.032714844	-0.000976563	-0.025634766	0.005615234	1.177	32047.65	0.227	-419.18	1.253
433	16961	16961	Category A	-0.095947266	-0.31176758	-0.86376953	0.21191406	0.1628418	0.38623047	0	1.671	10/11/2017	10	11	2017	12:31:31	45091	0.9	12	31	31	30	0.051757813	3.5594238	-0.10595703	-0.2980957	-0.86962891	2.4570313	0.017822266	0	0	0	0	0	0	0	0	0	0.92529297	0.074707031	0.029541016	0.010009766	-0.013427734	0.005859375	1.193	32016.06	-0.177	370.63	1.253
434	16962	16962	Category A	-0.10791016	-0.29980469	-0.83984375	0.21557617	0.17285156	0.38891602	0	1.253	10/11/2017	10	11	2017	12:31:32	45092	0	12	31	32	30	0.051757813	3.5594238	-0.10595703	-0.29858398	-0.86962891	2.3059082	0.029785156	0	0	0	0	0	0	0	0	0	0.92553711	0.074462891	0.032714844	-0.001708984	-0.000976563	0.029785156	1.135	32132.29	-0.211	468.18	1.253
435	16963	16963	Category A	-0.083984375	-0.31176758	-0.86376953	0.21557617	0.16992188	0.38623047	0	0.769	10/11/2017	10	11	2017	12:31:32	45092	0.1	12	31	32	30	0.051757813	3.5594238	-0.10546875	-0.29907227	-0.86938477	1.0153809	0.025634766	0	0	0	0	0	0	0	0	0	0.92529297	0.074707031	0.039794922	0.021484375	-0.012451172	0.005615234	0.901	32656.6	-0.012	29.75	1.035
436	16964	16964	Category A	-0.083984375	-0.2878418	-0.86376953	0.21118164	0.16455078	0.39233398	0	0.714	10/11/2017	10	11	2017	12:31:32	45092	0.2	12	31	32	30	0.051757813	3.5594238	-0.10522461	-0.29931641	-0.86938477	0.83227539	0.024902344	0	0	0	0	0	0	0	0	0	0.92553711	0.074462891	0.038818359	0.021240234	0.011474609	0.005615234	0.992	32440.9	-0.069	161.99	1.253
437	16965	16965	Category A	-0.11987305	-0.27587891	-0.86376953	0.20898438	0.16503906	0.39013672	0	0.515	10/11/2017	10	11	2017	12:31:32	45092	0.3	12	31	32	30	0.051757813	3.5594238	-0.10546875	-0.29931641	-0.86938477	1.1801758	0.028076172	0	0	0	0	0	0	0	0	0	0.92553711	0.074462891	0.043457031	-0.014160156	0.0234375	0.005615234	0.943	32554.95	-0.064	156.44	1.035
438	16966	16966	Category A	-0.095947266	-0.32397461	-0.87597656	0.21166992	0.16015625	0.39233398	0	1.035	10/11/2017	10	11	2017	12:31:32	45092	0.4	12	31	32	31	0.051757813	3.5594238	-0.10571289	-0.29956055	-0.86962891	0.80395508	0.026855469	0	0	0	0	0	0	0	0	0	0.92578125	0.07421875	0.040283203	0.009765625	-0.024169922	-0.006103516	0.787	32953.27	0.038	-102.55	0.776
439	16967	16967	Category A	-0.10791016	-0.31176758	-0.88793945	0.21118164	0.16210938	0.39013672	0	1.376	10/11/2017	10	11	2017	12:31:32	45092	0.5	12	31	32	31	0.051757813	3.5594238	-0.10595703	-0.29980469	-0.86962891	0.26269531	0.021484375	0	0	0	0	0	0	0	0	0	0.92602539	0.073974609	0.031738281	-0.001708984	-0.01171875	-0.018066406	0.788	32950.52	0.028	-75.86	0.776
440	16968	16968	Category A	-0.083984375	-0.3359375	-0.88793945	0.20947266	0.16259766	0.39404297	0	0.315	10/11/2017	10	11	2017	12:31:32	45092	0.6	12	31	32	31	0.051757813	3.5594238	-0.10546875	-0.29956055	-0.86962891	0.43603516	0.045898438	0	0	0	0	0	0	0	0	0	0.92602539	0.073974609	0.075927734	0.021484375	-0.036132813	-0.018066406	0.772	32994.86	0.129	-338.26	0.776
441	16969	16969	Category A	-0.095947266	-0.32397461	-0.83984375	0.22021484	0.16381836	0.38891602	0	0.776	10/11/2017	10	11	2017	12:31:32	45092	0.7	12	31	32	31	0.051757813	3.5594238	-0.10546875	-0.29907227	-0.86962891	0.89648438	0.040039063	0	0	0	0	0	0	0	0	0	0.92578125	0.07421875	0.064208984	0.009521484	-0.024658203	0.029785156	0.774	32989.27	0.148	-383.96	0.776
442	16970	16970	Category A	-0.095947266	-0.31176758	-0.86376953	0.21118164	0.16210938	0.39013672	0	0.618	10/11/2017	10	11	2017	12:31:32	45092	0.8	12	31	32	31	0.051757813	3.5594238	-0.10546875	-0.29882813	-0.87011719	0.59106445	0.017089844	0	0	0	0	0	0	0	0	0	0.92602539	0.073974609	0.028808594	0.009521484	-0.012695313	0.006347656	0.706	33186	0.234	-623.91	0.625
443	16971	16971	Category A	-0.095947266	-0.31176758	-0.87597656	0.21118164	0.16040039	0.3894043	0	0.527	10/11/2017	10	11	2017	12:31:32	45092	0.9	12	31	32	31	0.051757813	3.5594238	-0.10498047	-0.29907227	-0.87036133	0.10571289	0.016357422	0	0	0	0	0	0	0	0	0	0.92626953	0.073730469	0.027099609	0.009033203	-0.012451172	-0.005371094	0.532	33770.21	0.396	-1179.38	0.625
444	16972	16972	Category A	-0.10791016	-0.29980469	-0.86376953	0.21118164	0.1628418	0.39233398	0	0.625	10/11/2017	10	11	2017	12:31:33	45093	0	12	31	33	31	0.051757813	3.5594238	-0.10498047	-0.29882813	-0.87011719	0.52807617	0.007080078	0	0	0	0	0	0	0	0	0	0.92602539	0.073974609	0.010009766	-0.002685547	-0.000732422	0.006347656	0.839	32813.91	0.072	-181.85	0.776
445	16973	16973	Category A	-0.11987305	-0.2878418	-0.87597656	0.21533203	0.16699219	0.39331055	0	0.332	10/11/2017	10	11	2017	12:31:33	45093	0.1	12	31	33	31	0.051757813	3.5594238	-0.10498047	-0.29882813	-0.87036133	0.52514648	0.019042969	0	0	0	0	0	0	0	0	0	0.92626953	0.073730469	0.03125	-0.014648438	0.010986328	-0.005371094	0.918	32615.01	0.234	-517.28	0.625
446	16974	16974	Category A	-0.14379883	-0.2878418	-0.87597656	0.20556641	0.15942383	0.38916016	0	2.159	10/11/2017	10	11	2017	12:31:33	45093	0.2	12	31	33	31	0.051757813	3.5594238	-0.10473633	-0.29907227	-0.87084961	0.43139648	0.040771484	0	0	0	0	0	0	0	0	0	0.92675781	0.073242188	0.055175781	-0.038818359	0.011230469	-0.004882813	0.892	32678.88	0.427	-900.36	0.776
447	16975	16975	Category A	-0.13183594	-0.29980469	-0.87597656	0.21289063	0.16113281	0.38720703	0	1.248	10/11/2017	10	11	2017	12:31:33	45093	0.3	12	31	33	31	0.051757813	3.5594238	-0.10449219	-0.29907227	-0.87133789	1.0100098	0.027587891	0	0	0	0	0	0	0	0	0	0.92700195	0.072998047	0.032226563	-0.027099609	-0.000488281	-0.004394531	0.933	32578.82	0.539	-1065.19	0.776
448	16976	16976	Category A	-0.10791016	-0.31176758	-0.85180664	0.21362305	0.16699219	0.39428711	0	0.462	10/11/2017	10	11	2017	12:31:33	45093	0.4	12	31	33	32	0.051757813	3.5594238	-0.10424805	-0.29931641	-0.87158203	2.263916	0.023681641	0	0	0	0	0	0	0	0	0	0.92773438	0.072265625	0.035644531	-0.003417969	-0.012207031	0.019775391	0.957	32521.89	0.5	-983.3	0.776
449	16977	16977	Category A	-0.083984375	-0.26391602	-0.88793945	0.21386719	0.16699219	0.39111328	0	0.776	10/11/2017	10	11	2017	12:31:33	45093	0.5	12	31	33	32	0.051757813	3.5594238	-0.10400391	-0.29956055	-0.87207031	3.2800293	0.043945313	0	0	0	0	0	0	0	0	0	0.92797852	0.072021484	0.071533203	0.020019531	0.035644531	-0.015625	1.012	32395.65	0.52	-979.83	0.776
450	16978	16978	Category A	-0.10791016	-0.26391602	-0.86376953	0.21557617	0.16113281	0.39624023	0	0.765	10/11/2017	10	11	2017	12:31:33	45093	0.6	12	31	33	32	0.051513672	3.491748	-0.10327148	-0.29931641	-0.87207031	3.9604492	0.036865234	0	0	0	0	0	0	0	0	0	0.92773438	0.072265625	0.048339844	-0.004394531	0.035400391	0.008300781	0.78	32972.6	0.788	-1613.98	0.768
451	16979	16979	Category A	-0.11987305	-0.2878418	-0.88793945	0.20898438	0.16674805	0.38818359	0	0.663	10/11/2017	10	11	2017	12:31:33	45093	0.7	12	31	33	32	0.051513672	3.491748	-0.10327148	-0.29931641	-0.87207031	5.0319824	0.025390625	0	0	0	0	0	0	0	0	0	0.92797852	0.072021484	0.043457031	-0.016357422	0.011474609	-0.015625	0.678	33271.49	0.587	-1393.52	0.768
452	16980	16980	Category A	-0.071777344	-0.27587891	-0.89990234	0.20703125	0.16333008	0.39135742	0	0.768	10/11/2017	10	11	2017	12:31:33	45093	0.8	12	31	33	32	0.051513672	3.491748	-0.10302734	-0.29907227	-0.87231445	5.5700684	0.047607422	0	0	0	0	0	0	0	0	0	0.92797852	0.072021484	0.08203125	0.03125	0.023193359	-0.02734375	0.77	33000.45	0.158	-409.62	0.768
453	16981	16981	Category A	-0.11987305	-0.27587891	-0.87597656	0.20556641	0.16577148	0.38818359	0	0.637	10/11/2017	10	11	2017	12:31:33	45093	0.9	12	31	33	32	0.051513672	3.491748	-0.10229492	-0.29907227	-0.87231445	5.0073242	0.029296875	0	0	0	0	0	0	0	0	0	0.92797852	0.072021484	0.044189453	-0.017333984	0.023193359	-0.003417969	0.76	33028.6	-0.027	77.52	0.768
454	16982	16982	Category A	-0.095947266	-0.31176758	-0.86376953	0.20849609	0.15844727	0.38720703	0	1.011	10/11/2017	10	11	2017	12:31:34	45094	0	12	31	34	32	0.051513672	3.491748	-0.10229492	-0.29858398	-0.87255859	3.9238281	0.016845703	0	0	0	0	0	0	0	0	0	0.92797852	0.072021484	0.028320313	0.006347656	-0.012939453	0.008789063	0.816	32874.66	0.009	-23.94	0.768
455	16983	16983	Category A	-0.13183594	-0.27587891	-0.86376953	0.20996094	0.16015625	0.39331055	0	0.721	10/11/2017	10	11	2017	12:31:34	45094	0.1	12	31	34	32	0.051513672	3.491748	-0.10253906	-0.29858398	-0.87304688	2.5166016	0.038085938	0	0	0	0	0	0	0	0	0	0.9284668	0.071533203	0.061279297	-0.029052734	0.022705078	0.009277344	0.81	32890.74	0.095	-243.98	0.768
456	16984	16984	Category A	-0.095947266	-0.2878418	-0.88793945	0.20874023	0.16186523	0.38305664	0	1.098	10/11/2017	10	11	2017	12:31:34	45094	0.2	12	31	34	32	0.051513672	3.491748	-0.1027832	-0.2980957	-0.87353516	1.4709473	0.018798828	0	0	0	0	0	0	0	0	0	0.92871094	0.071289063	0.031494141	0.006835938	0.010253906	-0.014160156	0.797	32925.9	0.082	-214.51	0.721
457	16985	16985	Category A	-0.11987305	-0.29980469	-0.88793945	0.21191406	0.15869141	0.38916016	0	0.63	10/11/2017	10	11	2017	12:31:34	45094	0.3	12	31	34	32	0.051513672	3.491748	-0.1027832	-0.29785156	-0.87329102	0.17919922	0.022216797	0	0	0	0	0	0	0	0	0	0.92822266	0.071777344	0.033203125	-0.016845703	-0.001708984	-0.014404297	0.711	33171.02	0.227	-604.16	0.893
458	16986	16986	Category A	-0.13183594	-0.31176758	-0.86376953	0.21240234	0.16845703	0.38525391	0	0.689	10/11/2017	10	11	2017	12:31:34	45094	0.4	12	31	34	33	0.051513672	3.491748	-0.10253906	-0.29760742	-0.87329102	0.95288086	0.033691406	0	0	0	0	0	0	0	0	0	0.92822266	0.071777344	0.052734375	-0.029052734	-0.013916016	0.009521484	0.692	33228.39	0.364	-929.79	0.721
459	16987	16987	Category A	-0.11987305	-0.29980469	-0.88793945	0.21118164	0.16210938	0.39013672	0	0.122	10/11/2017	10	11	2017	12:31:34	45094	0.5	12	31	34	33	0.051513672	3.491748	-0.10229492	-0.29736328	-0.87304688	1.6623535	0.022705078	0	0	0	0	0	0	0	0	0	0.92797852	0.072021484	0.034423828	-0.017333984	-0.002197266	-0.014648438	0.647	33369.54	0.548	-1357.41	0.689
460	16988	16988	Category A	-0.13183594	-0.31176758	-0.88793945	0.20898438	0.16601563	0.38623047	0	0.893	10/11/2017	10	11	2017	12:31:34	45094	0.6	12	31	34	33	0.051513672	3.491748	-0.10229492	-0.29663086	-0.87280273	2.5375977	0.036132813	0	0	0	0	0	0	0	0	0	0.92773438	0.072265625	0.059082031	-0.029296875	-0.014892578	-0.014892578	0.543	33729	0.66	-1732.52	0.63
461	16989	16989	Category A	-0.13183594	-0.31176758	-0.87597656	0.20776367	0.15844727	0.39135742	0	0.452	10/11/2017	10	11	2017	12:31:34	45094	0.7	12	31	34	33	0.051513672	3.491748	-0.1015625	-0.29638672	-0.87280273	3.0344238	0.033935547	0	0	0	0	0	0	0	0	0	0.92749023	0.072509766	0.048339844	-0.030029297	-0.015136719	-0.002929688	0.498	33902.09	0.568	-1625.08	0.689
462	16990	16990	Category A	-0.10791016	-0.31176758	-0.88793945	0.21191406	0.16040039	0.38818359	0	0.476	10/11/2017	10	11	2017	12:31:34	45094	0.8	12	31	34	33	0.051513672	3.491748	-0.10107422	-0.29663086	-0.87329102	3.1074219	0.021728516	0	0	0	0	0	0	0	0	0	0.92773438	0.072265625	0.036132813	-0.006591797	-0.014892578	-0.014404297	0.525	33796.79	0.611	-1666.55	0.705
463	16991	16991	Category A	-0.10791016	-0.2878418	-0.88793945	0.20703125	0.16015625	0.39331055	0	0.36	10/11/2017	10	11	2017	12:31:34	45094	0.9	12	31	34	33	0.051513672	3.491748	-0.10083008	-0.29589844	-0.87353516	2.7907715	0.017822266	0	0	0	0	0	0	0	0	0	0.92773438	0.072265625	0.029296875	-0.006835938	0.008056641	-0.014160156	0.623	33448.09	0.414	-1107.99	0.852
464	16992	16992	Category A	-0.11987305	-0.29980469	-0.88793945	0.21118164	0.16088867	0.39331055	0	0.852	10/11/2017	10	11	2017	12:31:35	45095	0	12	31	35	33	0.051513672	3.491748	-0.1003418	-0.29541016	-0.87329102	2.2077637	0.024414063	0	0	0	0	0	0	0	0	0	0.92749023	0.072509766	0.037841797	-0.019287109	-0.004150391	-0.014404297	0.646	33372.76	0.337	-911.26	0.852
465	16993	16993	Category A	-0.095947266	-0.2878418	-0.85180664	0.2175293	0.16357422	0.39135742	0	0.705	10/11/2017	10	11	2017	12:31:35	45095	0.1	12	31	35	33	0.051513672	3.491748	-0.099609375	-0.29541016	-0.87255859	1.6472168	0.022460938	0	0	0	0	0	0	0	0	0	0.92675781	0.073242188	0.032226563	0.003662109	0.007568359	0.020751953	0.907	32641.85	-0.065	164.23	1.034
466	16994	16994	Category A	-0.10791016	-0.26391602	-0.85180664	0.21240234	0.15869141	0.39331055	0	1.034	10/11/2017	10	11	2017	12:31:35	45095	0.2	12	31	35	33	0.051513672	3.491748	-0.099121094	-0.29541016	-0.87255859	1.1374512	0.038818359	0	0	0	0	0	0	0	0	0	0.92651367	0.073486328	0.061035156	-0.008544922	0.031494141	0.020751953	1.52	31435.13	-0.801	1712.11	2.017
467	16995	16995	Category A	-0.10791016	-0.31176758	-0.85180664	0.20874023	0.16186523	0.38818359	0	2.017	10/11/2017	10	11	2017	12:31:35	45095	0.3	12	31	35	33	0.051513672	3.491748	-0.098876953	-0.29516602	-0.87280273	0.22998047	0.028320313	0	0	0	0	0	0	0	0	0	0.92675781	0.073242188	0.046630859	-0.008789063	-0.016357422	0.020996094	2.061	30665.92	-1.206	2106.51	2.017
468	16996	16996	Category A	-0.10791016	-0.29980469	-0.86376953	0.20703125	0.15844727	0.3894043	0	4.157	10/11/2017	10	11	2017	12:31:35	45095	0.4	12	31	35	34	0.051513672	3.491748	-0.098632813	-0.29541016	-0.87329102	0.55102539	0.013671875	0	0	0	0	0	0	0	0	0	0.92724609	0.072753906	0.022705078	-0.009033203	-0.004150391	0.009521484	2.16	30543.38	-1.177	1918.12	2.017
469	16997	16997	Category A	-0.095947266	-0.26391602	-0.86376953	0.21264648	0.17260742	0.38891602	0	3.603	10/11/2017	10	11	2017	12:31:35	45095	0.5	12	31	35	34	0.051513672	3.491748	-0.098388672	-0.29541016	-0.87329102	1.3601074	0.032958984	0	0	0	0	0	0	0	0	0	0.92724609	0.072753906	0.043701172	0.002441406	0.031494141	0.009521484	2.215	30477.26	-1.205	1922.88	2.017
470	16998	16998	Category A	-0.10791016	-0.26391602	-0.88793945	0.20703125	0.16015625	0.3894043	0	1.446	10/11/2017	10	11	2017	12:31:35	45095	0.6	12	31	35	34	0.051513672	3.491748	-0.098388672	-0.29467773	-0.87353516	1.970459	0.035400391	0	0	0	0	0	0	0	0	0	0.92724609	0.072753906	0.0546875	-0.009277344	0.030761719	-0.014160156	2.157	30547.03	-1.189	1949.15	2.017
471	16999	16999	Category A	-0.095947266	-0.2878418	-0.88793945	0.20458984	0.16333008	0.39428711	0	1.033	10/11/2017	10	11	2017	12:31:35	45095	0.7	12	31	35	34	0.051513672	3.491748	-0.098144531	-0.29394531	-0.8737793	2.1147461	0.015380859	0	0	0	0	0	0	0	0	0	0.92724609	0.072753906	0.022216797	0.002197266	0.006103516	-0.013916016	1.957	30799.89	-0.894	1483.58	1.446
472	17000	17000	Category A	-0.083984375	-0.29980469	-0.87597656	0.21875	0.16625977	0.39208984	0	0.686	10/11/2017	10	11	2017	12:31:35	45095	0.8	12	31	35	34	0.051513672	3.491748	-0.097900391	-0.29321289	-0.87402344	2.2739258	0.015380859	0	0	0	0	0	0	0	0	0	0.92700195	0.072998047	0.022216797	0.013916016	-0.006347656	-0.001708984	1.404	31628.47	-0.271	507.91	1.276
473	17001	17001	Category A	-0.095947266	-0.29980469	-0.88793945	0.20629883	0.16162109	0.39257813	0	0.817	10/11/2017	10	11	2017	12:31:35	45095	0.9	12	31	35	34	0.051513672	3.491748	-0.09765625	-0.29272461	-0.87402344	1.9431152	0.015380859	0	0	0	0	0	0	0	0	0	0.92700195	0.072998047	0.022460938	0.001708984	-0.006835938	-0.013671875	1.016	32386.69	-0.062	142.25	1.033
474	17002	17002	Category A	-0.083984375	-0.29980469	-0.88793945	0.21264648	0.16748047	0.39501953	0	0.84	10/11/2017	10	11	2017	12:31:36	45096	0	12	31	36	34	0.051513672	3.491748	-0.097412109	-0.29223633	-0.87402344	1.0751953	0.020751953	0	0	0	0	0	0	0	0	0	0.92675781	0.073242188	0.034667969	0.013427734	-0.007324219	-0.013671875	0.924	32600.47	-0.14	361.07	0.894
475	17003	17003	Category A	-0.071777344	-0.2878418	-0.88793945	0.2121582	0.16699219	0.39233398	0	1.276	10/11/2017	10	11	2017	12:31:36	45096	0.1	12	31	36	34	0.051513672	3.491748	-0.096923828	-0.29199219	-0.87451172	0.39282227	0.028564453	0	0	0	0	0	0	0	0	0	0.92724609	0.072753906	0.042724609	0.025146484	0.004150391	-0.013183594	0.889	32686.35	-0.11	289.02	0.893
476	17004	17004	Category A	-0.10791016	-0.2878418	-0.86376953	0.20629883	0.16088867	0.39233398	0	0.894	10/11/2017	10	11	2017	12:31:36	45096	0.2	12	31	36	34	0.051513672	3.491748	-0.097167969	-0.29150391	-0.875	0.29785156	0.015869141	0	0	0	0	0	0	0	0	0	0.92749023	0.072509766	0.025634766	-0.010498047	0.003662109	0.011230469	0.923	32602.89	-0.123	314.86	0.893
477	17005	17005	Category A	-0.11987305	-0.29980469	-0.88793945	0.19970703	0.15893555	0.39453125	0	0.821	10/11/2017	10	11	2017	12:31:36	45096	0.3	12	31	36	34	0.051513672	3.491748	-0.097167969	-0.29125977	-0.87524414	0.059814453	0.027099609	0	0	0	0	0	0	0	0	0	0.92773438	0.072265625	0.043457031	-0.022460938	-0.008300781	-0.012451172	0.879	32711.39	-0.14	377.31	0.893
478	17006	17006	Category A	-0.10791016	-0.29980469	-0.86376953	0.20556641	0.16650391	0.39233398	0	0.893	10/11/2017	10	11	2017	12:31:36	45096	0.4	12	31	36	35	0.051513672	3.491748	-0.096679688	-0.29125977	-0.87548828	0.52075195	0.018310547	0	0	0	0	0	0	0	0	0	0.92773438	0.072265625	0.03125	-0.010986328	-0.008300781	0.01171875	0.825	32850.72	-0.128	362.45	0.894
479	17007	17007	Category A	-0.083984375	-0.2878418	-0.86376953	0.20678711	0.15991211	0.39428711	0	0.554	10/11/2017	10	11	2017	12:31:36	45096	0.5	12	31	36	35	0.051513672	3.491748	-0.096435547	-0.29101563	-0.87573242	0.80249023	0.017578125	0	0	0	0	0	0	0	0	0	0.92773438	0.072265625	0.027832031	0.012451172	0.003173828	0.011962891	0.816	32874.66	-0.029	78.61	0.894
480	17008	17008	Category A	-0.083984375	-0.2878418	-0.87597656	0.20629883	0.16162109	0.39428711	0	0.514	10/11/2017	10	11	2017	12:31:36	45096	0.6	12	31	36	35	0.051513672	3.491748	-0.096191406	-0.29077148	-0.87524414	0.90966797	0.012451172	0	0	0	0	0	0	0	0	0	0.92724609	0.072753906	0.015625	0.012207031	0.002929688	-0.000488281	0.901	32656.6	-0.04	100.44	0.947
481	17009	17009	Category A	-0.10791016	-0.27587891	-0.88793945	0.20556641	0.16259766	0.39355469	0	1.223	10/11/2017	10	11	2017	12:31:36	45096	0.7	12	31	36	35	0.051513672	3.491748	-0.096191406	-0.29003906	-0.87524414	1.2331543	0.022216797	0	0	0	0	0	0	0	0	0	0.92724609	0.072753906	0.038330078	-0.011474609	0.014160156	-0.012451172	0.922	32605.31	0.039	-92.8	1.001
482	17010	17010	Category A	-0.071777344	-0.32397461	-0.87597656	0.20141602	0.16210938	0.39428711	0	1.401	10/11/2017	10	11	2017	12:31:36	45096	0.8	12	31	36	35	0.051513672	3.491748	-0.096191406	-0.28955078	-0.87573242	1.4545898	0.041992188	0	0	0	0	0	0	0	0	0	0.92724609	0.072753906	0.058837891	0.024414063	-0.034179688	-0.000244141	0.94	32562.09	0.142	-319.3	1.001
483	17011	17011	Category A	-0.10791016	-0.2878418	-0.86376953	0.20483398	0.16552734	0.39648438	0	0.947	10/11/2017	10	11	2017	12:31:36	45096	0.9	12	31	36	35	0.051513672	3.491748	-0.095703125	-0.28930664	-0.87573242	1.3835449	0.017089844	0	0	0	0	0	0	0	0	0	0.92724609	0.072753906	0.025390625	-0.011962891	0.001464844	0.011962891	0.928	32590.83	0.193	-429.77	1.001
484	17012	17012	Category A	-0.10791016	-0.29980469	-0.88793945	0.20458984	0.16333008	0.39257813	0	1.001	10/11/2017	10	11	2017	12:31:37	45097	0	12	31	37	35	0.051513672	3.491748	-0.094970703	-0.2890625	-0.87573242	1.1118164	0.020507813	0	0	0	0	0	0	0	0	0	0.92724609	0.072753906	0.035400391	-0.012695313	-0.010498047	-0.011962891	0.911	32632.06	0.215	-481.31	1.223
485	17013	17013	Category A	-0.083984375	-0.31176758	-0.86376953	0.20214844	0.1628418	0.39526367	0	0.486	10/11/2017	10	11	2017	12:31:37	45097	0.1	12	31	37	35	0.051513672	3.491748	-0.094482422	-0.28930664	-0.87597656	1.2507324	0.027587891	0	0	0	0	0	0	0	0	0	0.92749023	0.072509766	0.045410156	0.010498047	-0.022216797	0.012207031	1.152	32097.73	-0.061	125.99	1.401
486	17014	17014	Category A	-0.095947266	-0.29980469	-0.87597656	0.20825195	0.16723633	0.39526367	0	0.412	10/11/2017	10	11	2017	12:31:37	45097	0.2	12	31	37	35	0.051513672	3.491748	-0.09375	-0.28881836	-0.87646484	1.0576172	0.010742188	0	0	0	0	0	0	0	0	0	0.92773438	0.072265625	0.013183594	-0.001953125	-0.010742188	0.000488281	1.319	31778.52	-0.239	468.52	1.861
487	17015	17015	Category A	-0.083984375	-0.31176758	-0.85180664	0.20556641	0.16455078	0.39331055	0	2.67	10/11/2017	10	11	2017	12:31:37	45097	0.3	12	31	37	35	0.051513672	3.491748	-0.092529297	-0.28881836	-0.87670898	0.21801758	0.034912109	0	0	0	0	0	0	0	0	0	0.92797852	0.072021484	0.056396484	0.008544922	-0.022705078	0.024902344	1.472	31513.63	-0.468	900.03	1.861
488	17016	17016	Category A	-0.083984375	-0.27587891	-0.87597656	0.21289063	0.16699219	0.38916016	0	2.402	10/11/2017	10	11	2017	12:31:37	45097	0.4	12	31	37	36	0.051025391	3.5545898	-0.091796875	-0.28881836	-0.87670898	0.40014648	0.015380859	0	0	0	0	0	0	0	0	0	0.92773438	0.072265625	0.021972656	0.0078125	0.012939453	0.000732422	1.457	31538.59	-0.525	1042.63	1.861
489	17017	17017	Category A	-0.071777344	-0.26391602	-0.88793945	0.21240234	0.17089844	0.38720703	0	1.861	10/11/2017	10	11	2017	12:31:37	45097	0.5	12	31	37	36	0.051025391	3.5545898	-0.091064453	-0.28857422	-0.87719727	0.79467773	0.033203125	0	0	0	0	0	0	0	0	0	0.92797852	0.072021484	0.0546875	0.019287109	0.024658203	-0.010498047	1.532	31415.82	-0.637	1255.62	1.861
490	17018	17018	Category A	-0.11987305	-0.26391602	-0.87597656	0.20776367	0.15917969	0.39428711	0	0.915	10/11/2017	10	11	2017	12:31:37	45097	0.6	12	31	37	36	0.051025391	3.5545898	-0.090576172	-0.28857422	-0.87670898	1.0231934	0.038085938	0	0	0	0	0	0	0	0	0	0.92749023	0.072509766	0.0546875	-0.029052734	0.024658203	0.000732422	1.568	31358.62	-0.532	983.68	1.861
491	17019	17019	Category A	-0.10791016	-0.2878418	-0.86376953	0.20776367	0.16015625	0.38916016	0	0.933	10/11/2017	10	11	2017	12:31:37	45097	0.7	12	31	37	36	0.051025391	3.5545898	-0.090576172	-0.28881836	-0.87695313	1.3461914	0.021484375	0	0	0	0	0	0	0	0	0	0.92773438	0.072265625	0.031494141	-0.017089844	0.000976563	0.013183594	1.265	31877.97	-0.192	384.01	0.933
492	17020	17020	Category A	-0.047851563	-0.31176758	-0.86376953	0.20532227	0.16162109	0.39428711	0	0.629	10/11/2017	10	11	2017	12:31:37	45097	0.8	12	31	37	36	0.051025391	3.5545898	-0.090087891	-0.28857422	-0.87670898	1.1445313	0.049804688	0	0	0	0	0	0	0	0	0	0.92749023	0.072509766	0.078369141	0.042236328	-0.022949219	0.012939453	0.928	32590.83	0.119	-272.65	0.915
493	17021	17021	Category A	-0.083984375	-0.29980469	-0.88793945	0.20776367	0.15917969	0.39038086	0	0.852	10/11/2017	10	11	2017	12:31:37	45097	0.9	12	31	37	36	0.051025391	3.5545898	-0.08984375	-0.28881836	-0.87646484	0.90478516	0.016601563	0	0	0	0	0	0	0	0	0	0.92724609	0.072753906	0.028076172	0.005859375	-0.010742188	-0.011230469	0.733	33106.12	0.303	-763.82	0.915
494	17022	17022	Category A	-0.10791016	-0.31176758	-0.91186523	0.2097168	0.16577148	0.39306641	0	0.38	10/11/2017	10	11	2017	12:31:38	45098	0	12	31	38	36	0.051025391	3.5545898	-0.089355469	-0.28857422	-0.87670898	0.88720703	0.045654297	0	0	0	0	0	0	0	0	0	0.92749023	0.072509766	0.076416016	-0.018310547	-0.022949219	-0.034912109	0.825	32850.72	0.4	-896.85	0.933
495	17023	17023	Category A	-0.10791016	-0.27587891	-0.89990234	0.2121582	0.16430664	0.39135742	0	0.693	10/11/2017	10	11	2017	12:31:38	45098	0.1	12	31	38	36	0.051025391	3.5545898	-0.088623047	-0.28833008	-0.87695313	0.87524414	0.032226563	0	0	0	0	0	0	0	0	0	0.92749023	0.072509766	0.054199219	-0.019042969	0.012451172	-0.022705078	0.905	32646.76	0.422	-882.69	0.852
496	17024	17024	Category A	-0.10791016	-0.27587891	-0.85180664	0.20703125	0.16259766	0.39428711	0	1.468	10/11/2017	10	11	2017	12:31:38	45098	0.2	12	31	38	36	0.051025391	3.5545898	-0.087890625	-0.28808594	-0.87719727	0.96459961	0.034423828	0	0	0	0	0	0	0	0	0	0.92773438	0.072265625	0.057617188	-0.019775391	0.012207031	0.025390625	0.879	32711.39	0.301	-669.69	1.206
497	17025	17025	Category A	-0.095947266	-0.31176758	-0.86376953	0.20629883	0.15844727	0.39257813	0	1.413	10/11/2017	10	11	2017	12:31:38	45098	0.3	12	31	38	36	0.051025391	3.5545898	-0.087402344	-0.2878418	-0.87719727	0.69799805	0.028320313	0	0	0	0	0	0	0	0	0	0.92724609	0.072753906	0.045410156	-0.008300781	-0.023681641	0.013427734	0.938	32566.86	0.242	-525.16	1.206
498	17026	17026	Category A	-0.083984375	-0.27587891	-0.86376953	0.21044922	0.16503906	0.39648438	0	0.469	10/11/2017	10	11	2017	12:31:38	45098	0.4	12	31	38	37	0.051025391	3.5545898	-0.086425781	-0.2878418	-0.87670898	0.098388672	0.017822266	0	0	0	0	0	0	0	0	0	0.92700195	0.072998047	0.027587891	0.002441406	0.011962891	0.012939453	1.056	32298.6	0.109	-227.02	1.413
499	17027	17027	Category A	-0.083984375	-0.27587891	-0.85180664	0.20898438	0.16503906	0.39331055	0	1.206	10/11/2017	10	11	2017	12:31:38	45098	0.5	12	31	38	37	0.051025391	3.5545898	-0.0859375	-0.28710938	-0.87695313	0.97631836	0.027587891	0	0	0	0	0	0	0	0	0	0.92675781	0.073242188	0.038574219	0.001953125	0.011230469	0.025146484	1.195	32012.13	-0.06	120.16	1.468
500	17028	17028	Category A	-0.059814453	-0.29980469	-0.87597656	0.21044922	0.16430664	0.39233398	0	1.088	10/11/2017	10	11	2017	12:31:38	45098	0.6	12	31	38	37	0.051025391	3.5545898	-0.084960938	-0.28686523	-0.87670898	1.0410156	0.028076172	0	0	0	0	0	0	0	0	0	0.92651367	0.073486328	0.038818359	0.025146484	-0.012695313	0.000732422	1.203	31996.48	-0.284	616.1	1.413
501	17029	17029	Category A	-0.059814453	-0.29980469	-0.87597656	0.20874023	0.16259766	0.38818359	0	1.528	10/11/2017	10	11	2017	12:31:38	45098	0.7	12	31	38	37	0.051025391	3.5545898	-0.084472656	-0.28710938	-0.8762207	0.3984375	0.027587891	0	0	0	0	0	0	0	0	0	0.92602539	0.073974609	0.037597656	0.024658203	-0.012451172	0.000244141	1.066	32277.01	-0.153	350.17	1.206
502	17030	17030	Category A	-0.095947266	-0.25195313	-0.88793945	0.21679688	0.1640625	0.39428711	0	1.517	10/11/2017	10	11	2017	12:31:38	45098	0.8	12	31	38	37	0.051025391	3.5545898	-0.083740234	-0.28710938	-0.87597656	0.40478516	0.0390625	0	0	0	0	0	0	0	0	0	0.92578125	0.07421875	0.059082031	-0.011962891	0.03515625	-0.01171875	1.136	32130.24	-0.243	546.16	1.206
503	17031	17031	Category A	-0.071777344	-0.2878418	-0.86376953	0.20800781	0.16333008	0.39331055	0	0.59	10/11/2017	10	11	2017	12:31:38	45098	0.9	12	31	38	37	0.051025391	3.5545898	-0.083251953	-0.28735352	-0.87597656	0.54516602	0.016601563	0	0	0	0	0	0	0	0	0	0.92553711	0.074462891	0.024169922	0.011474609	-0.000244141	0.012207031	1.037	32340.1	-0.22	531.89	1.088
504	17032	17032	Category A	-0.047851563	-0.2878418	-0.83984375	0.20898438	0.16430664	0.38720703	0	0.889	10/11/2017	10	11	2017	12:31:39	45099	0	12	31	39	37	0.051025391	3.5545898	-0.083251953	-0.28759766	-0.87573242	0.19433594	0.050292969	0	0	0	0	0	0	0	0	0	0.92553711	0.074462891	0.071289063	0.035400391	0	0.035888672	0.983	32461.5	-0.179	445.41	0.889
505	17033	17033	Category A	-0.095947266	-0.29980469	-0.87597656	0.21313477	0.17089844	0.39306641	0	0.613	10/11/2017	10	11	2017	12:31:39	45099	0.1	12	31	39	37	0.051025391	3.5545898	-0.082763672	-0.28759766	-0.87548828	0.49560547	0.017822266	0	0	0	0	0	0	0	0	0	0.92529297	0.074707031	0.025390625	-0.012939453	-0.011962891	-0.000244141	0.842	32806.08	0.009	-23.34	0.78
506	17034	17034	Category A	-0.095947266	-0.2878418	-0.88793945	0.203125	0.15820313	0.39770508	0	0.766	10/11/2017	10	11	2017	12:31:39	45099	0.2	12	31	39	37	0.051025391	3.5545898	-0.082519531	-0.28735352	-0.87597656	0.004638672	0.017578125	0	0	0	0	0	0	0	0	0	0.92553711	0.074462891	0.025390625	-0.013183594	-0.000244141	-0.01171875	0.719	33147.24	0.11	-307.09	0.78
507	17035	17035	Category A	-0.083984375	-0.31176758	-0.88793945	0.20385742	0.15820313	0.39770508	0	0.679	10/11/2017	10	11	2017	12:31:39	45099	0.3	12	31	39	37	0.051025391	3.5545898	-0.081787109	-0.28735352	-0.8762207	0.46118164	0.026855469	0	0	0	0	0	0	0	0	0	0.92578125	0.07421875	0.037841797	-0.001953125	-0.024169922	-0.011474609	0.855	32772.43	-0.168	471.27	0.889
508	17036	17036	Category A	-0.083984375	-0.27587891	-0.88793945	0.20385742	0.16064453	0.39453125	0	0.78	10/11/2017	10	11	2017	12:31:39	45099	0.4	12	31	39	38	0.051025391	3.5545898	-0.081298828	-0.28662109	-0.87670898	0.32275391	0.015625	0	0	0	0	0	0	0	0	0	0.92602539	0.073974609	0.024658203	-0.002441406	0.010742188	-0.010986328	0.983	32461.5	-0.371	1023.42	0.78
509	17037	17037	Category A	-0.083984375	-0.25195313	-0.86376953	0.20532227	0.15673828	0.38745117	0	1.406	10/11/2017	10	11	2017	12:31:39	45099	0.5	12	31	39	38	0.051025391	3.5545898	-0.080566406	-0.28613281	-0.87646484	1.3217773	0.036621094	0	0	0	0	0	0	0	0	0	0.92553711	0.074462891	0.050292969	-0.003173828	0.034179688	0.012695313	1.01	32400.14	-0.364	972.62	0.78
510	17038	17038	Category A	-0.083984375	-0.26391602	-0.88793945	0.20556641	0.16308594	0.39770508	0	1.658	10/11/2017	10	11	2017	12:31:39	45099	0.6	12	31	39	38	0.051025391	3.5545898	-0.080078125	-0.28662109	-0.8762207	1.4423828	0.025878906	0	0	0	0	0	0	0	0	0	0.92553711	0.074462891	0.038085938	-0.003662109	0.022705078	-0.011474609	0.968	32496.18	-0.324	883.04	1.25
511	17039	17039	Category A	-0.071777344	-0.2878418	-0.89990234	0.20385742	0.16015625	0.39428711	0	0.774	10/11/2017	10	11	2017	12:31:39	45099	0.7	12	31	39	38	0.051025391	3.5545898	-0.079589844	-0.28686523	-0.8762207	1.1713867	0.024658203	0	0	0	0	0	0	0	0	0	0.92553711	0.074462891	0.032226563	0.0078125	-0.000732422	-0.0234375	1.063	32283.47	-0.343	860.81	1.25
512	17040	17040	Category A	-0.095947266	-0.2878418	-0.86376953	0.20458984	0.16552734	0.39331055	0	0.515	10/11/2017	10	11	2017	12:31:39	45099	0.8	12	31	39	38	0.051025391	3.5545898	-0.078857422	-0.28662109	-0.87597656	1.4506836	0.020751953	0	0	0	0	0	0	0	0	0	0.92504883	0.074951172	0.030273438	-0.016845703	-0.000976563	0.012207031	1.133	32136.38	-0.355	841.76	1.25
513	17041	17041	Category A	-0.071777344	-0.26391602	-0.86376953	0.20703125	0.16333008	0.39233398	0	1.25	10/11/2017	10	11	2017	12:31:39	45099	0.9	12	31	39	38	0.051025391	3.5545898	-0.078857422	-0.28637695	-0.87597656	1.7536621	0.026611328	0	0	0	0	0	0	0	0	0	0.92504883	0.074951172	0.041992188	0.007080078	0.022460938	0.012207031	0.954	32528.94	-0.215	559.76	1.199
514	17042	17042	Category A	-0.059814453	-0.2878418	-0.88793945	0.21191406	0.1628418	0.39526367	0	1.199	10/11/2017	10	11	2017	12:31:40	45100	0	12	31	40	38	0.051025391	3.5545898	-0.078857422	-0.28613281	-0.87597656	1.78125	0.022705078	0	0	0	0	0	0	0	0	0	0.92480469	0.075195313	0.032714844	0.019042969	-0.001464844	-0.01171875	0.784	32961.54	-0.067	191.62	0.774
515	17043	17043	Category A	-0.10791016	-0.26391602	-0.89990234	0.20556641	0.16186523	0.39233398	0	0.328	10/11/2017	10	11	2017	12:31:40	45100	0.1	12	31	40	38	0.051025391	3.5545898	-0.078857422	-0.28564453	-0.87597656	1.8637695	0.043212891	0	0	0	0	0	0	0	0	0	0.92480469	0.075195313	0.074462891	-0.028808594	0.021728516	-0.023681641	0.779	32975.37	-0.1	293.01	0.747
516	17044	17044	Category A	-0.083984375	-0.26391602	-0.88793945	0.21191406	0.1628418	0.38891602	0	0.638	10/11/2017	10	11	2017	12:31:40	45100	0.2	12	31	40	38	0.051025391	3.5545898	-0.078613281	-0.28515625	-0.87573242	2.1506348	0.025146484	0	0	0	0	0	0	0	0	0	0.92431641	0.075683594	0.038574219	-0.005126953	0.021240234	-0.011962891	0.8	32917.75	-0.118	341.35	0.884
517	17045	17045	Category A	-0.083984375	-0.27587891	-0.87597656	0.2019043	0.1574707	0.39135742	0	0.747	10/11/2017	10	11	2017	12:31:40	45100	0.3	12	31	40	38	0.051025391	3.5545898	-0.078369141	-0.28515625	-0.87573242	1.5910645	0.010742188	0	0	0	0	0	0	0	0	0	0.92431641	0.075683594	0.014892578	-0.005371094	0.009277344	0	0.739	33088.7	-0.135	423.34	0.884
518	17046	17046	Category A	-0.083984375	-0.31176758	-0.88793945	0.19482422	0.16259766	0.40039063	0	0.639	10/11/2017	10	11	2017	12:31:40	45100	0.4	12	31	40	39	0.051025391	3.5545898	-0.078125	-0.28466797	-0.87597656	0.48632813	0.030029297	0	0	0	0	0	0	0	0	0	0.92431641	0.075683594	0.044433594	-0.005615234	-0.026855469	-0.01171875	0.697	33213.17	-0.155	519.55	0.865
519	17047	17047	Category A	-0.071777344	-0.2878418	-0.86376953	0.21118164	0.16186523	0.39746094	0	0.884	10/11/2017	10	11	2017	12:31:40	45100	0.5	12	31	40	39	0.051025391	3.5545898	-0.078125	-0.28442383	-0.87597656	0.46777344	0.014404297	0	0	0	0	0	0	0	0	0	0.92456055	0.075439453	0.022216797	0.006347656	-0.003173828	0.012207031	0.787	32953.27	-0.148	442.19	0.884
520	17048	17048	Category A	-0.083984375	-0.2878418	-0.88793945	0.20874023	0.16577148	0.40014648	0	0.949	10/11/2017	10	11	2017	12:31:40	45100	0.6	12	31	40	39	0.051025391	3.5545898	-0.078125	-0.28442383	-0.87597656	1.1877441	0.013427734	0	0	0	0	0	0	0	0	0	0.92431641	0.075683594	0.020751953	-0.005615234	-0.003173828	-0.01171875	0.861	32757.04	-0.155	428.96	0.949
521	17049	17049	Category A	-0.10791016	-0.2878418	-0.86376953	0.20385742	0.16235352	0.38916016	0	0.865	10/11/2017	10	11	2017	12:31:40	45100	0.7	12	31	40	39	0.051025391	3.5545898	-0.078125	-0.28442383	-0.87573242	2.1660156	0.031982422	0	0	0	0	0	0	0	0	0	0.92407227	0.075927734	0.044921875	-0.029541016	-0.003173828	0.011962891	0.961	32512.51	-0.184	468.41	1.082
522	17050	17050	Category A	-0.059814453	-0.27587891	-0.87597656	0.20654297	0.16552734	0.39331055	0	1.082	10/11/2017	10	11	2017	12:31:40	45100	0.8	12	31	40	39	0.051025391	3.5545898	-0.077392578	-0.28417969	-0.875	2.824707	0.01953125	0	0	0	0	0	0	0	0	0	0.92333984	0.076660156	0.026855469	0.017578125	0.008300781	-0.000732422	1.082	32242.79	-0.247	581.58	1.12
523	17051	17051	Category A	-0.035888672	-0.29980469	-0.87597656	0.20117188	0.15795898	0.39770508	0	1.35	10/11/2017	10	11	2017	12:31:40	45100	0.9	12	31	40	39	0.051025391	3.5545898	-0.077148438	-0.28320313	-0.87451172	2.3415527	0.044433594	0	0	0	0	0	0	0	0	0	0.92260742	0.077392578	0.059082031	0.041259766	-0.016357422	-0.001220703	1.121	32161.06	-0.361	867.54	1.12
524	17052	17052	Category A	-0.071777344	-0.31176758	-0.88793945	0.19897461	0.1574707	0.40136719	0	1.362	10/11/2017	10	11	2017	12:31:41	45101	0	12	31	41	39	0.051025391	3.5545898	-0.076660156	-0.28320313	-0.87451172	2.0739746	0.031738281	0	0	0	0	0	0	0	0	0	0.92236328	0.077636719	0.046630859	0.004882813	-0.028320313	-0.013183594	1.126	32150.75	-0.231	520.69	1.12
525	17053	17053	Category A	-0.059814453	-0.26391602	-0.91186523	0.20068359	0.16308594	0.39526367	0	1.12	10/11/2017	10	11	2017	12:31:41	45101	0.1	12	31	41	39	0.051025391	3.5545898	-0.076171875	-0.28320313	-0.87451172	2.4726563	0.044921875	0	0	0	0	0	0	0	0	0	0.92236328	0.077636719	0.072998047	0.016357422	0.019287109	-0.037109375	1.091	32223.72	-0.252	590.19	1.12
526	17054	17054	Category A	-0.047851563	-0.2878418	-0.89990234	0.20117188	0.15771484	0.39648438	0	0.978	10/11/2017	10	11	2017	12:31:41	45101	0.2	12	31	41	39	0.051025391	3.5545898	-0.076171875	-0.28295898	-0.87475586	2.7666016	0.038085938	0	0	0	0	0	0	0	0	0	0.92260742	0.077392578	0.058105469	0.028320313	-0.004638672	-0.024902344	1.08	32247.04	-0.193	444.3	1.12
527	17055	17055	Category A	-0.071777344	-0.29980469	-0.87597656	0.20678711	0.15795898	0.39550781	0	0.654	10/11/2017	10	11	2017	12:31:41	45101	0.3	12	31	41	39	0.051025391	3.5545898	-0.075683594	-0.28271484	-0.875	2.1188965	0.017333984	0	0	0	0	0	0	0	0	0	0.92260742	0.077392578	0.021728516	0.00390625	-0.016845703	-0.000732422	1.004	32413.66	-0.147	353.63	1.021
528	17056	17056	Category A	-0.035888672	-0.2878418	-0.87597656	0.20239258	0.16381836	0.39746094	0	1.021	10/11/2017	10	11	2017	12:31:41	45101	0.4	12	31	41	40	0.051025391	3.5545898	-0.075439453	-0.28173828	-0.87548828	1.1745605	0.040039063	0	0	0	0	0	0	0	0	0	0.92285156	0.077148438	0.045898438	0.039550781	-0.005859375	-0.000244141	0.932	32581.22	-0.164	424.84	0.978
529	17057	17057	Category A	-0.059814453	-0.26391602	-0.86376953	0.19775391	0.15795898	0.40063477	0	0.894	10/11/2017	10	11	2017	12:31:41	45101	0.5	12	31	41	40	0.051025391	3.5545898	-0.075439453	-0.28149414	-0.87524414	0.56542969	0.026367188	0	0	0	0	0	0	0	0	0	0.92260742	0.077392578	0.044921875	0.015625	0.017578125	0.011474609	0.895	32671.44	-0.075	192.55	0.978
530	17058	17058	Category A	-0.10791016	-0.2878418	-0.87597656	0.20239258	0.16381836	0.3984375	0	0.929	10/11/2017	10	11	2017	12:31:41	45101	0.6	12	31	41	40	0.051025391	3.5545898	-0.075439453	-0.28149414	-0.87548828	0.10742188	0.032958984	0	0	0	0	0	0	0	0	0	0.92260742	0.077392578	0.0390625	-0.032226563	-0.006103516	-0.000244141	1.036	32342.3	-0.324	825.74	0.929
531	17059	17059	Category A	-0.071777344	-0.26391602	-0.87597656	0.20214844	0.15991211	0.39648438	0	0.896	10/11/2017	10	11	2017	12:31:41	45101	0.7	12	31	41	40	0.051025391	3.5545898	-0.074707031	-0.28173828	-0.87573242	1.0454102	0.018066406	0	0	0	0	0	0	0	0	0	0.92285156	0.077148438	0.020996094	0.002929688	0.017822266	0	1.073	32261.98	-0.283	683.05	0.929
532	17060	17060	Category A	-0.059814453	-0.29980469	-0.87597656	0.20214844	0.16235352	0.39257813	0	1.825	10/11/2017	10	11	2017	12:31:41	45101	0.8	12	31	41	40	0.051025391	3.5545898	-0.073974609	-0.28222656	-0.87597656	2.2011719	0.022460938	0	0	0	0	0	0	0	0	0	0.92333984	0.076660156	0.031738281	0.014160156	-0.017333984	0	1.047	32318.18	-0.286	707.59	0.896
533	17061	17061	Category A	-0.071777344	-0.25195313	-0.89990234	0.20117188	0.16064453	0.39355469	0	0.874	10/11/2017	10	11	2017	12:31:41	45101	0.9	12	31	41	40	0.051025391	3.5545898	-0.073974609	-0.28222656	-0.87646484	2.1335449	0.038330078	0	0	0	0	0	0	0	0	0	0.92358398	0.076416016	0.055908203	0.002197266	0.030273438	-0.023193359	1.036	32342.3	-0.23	559.21	0.929
534	17062	17062	Category A	-0.047851563	-0.2878418	-0.87597656	0.20727539	0.16723633	0.39135742	0	0.869	10/11/2017	10	11	2017	12:31:42	45102	0	12	31	42	40	0.051025391	3.5545898	-0.073974609	-0.28149414	-0.87597656	2.1428223	0.026855469	0	0	0	0	0	0	0	0	0	0.92333984	0.076660156	0.032470703	0.026123047	-0.006103516	0	1.225	31953.87	-0.32	692.89	1.507
535	17063	17063	Category A	-0.071777344	-0.26391602	-0.88793945	0.19897461	0.16308594	0.39428711	0	0.826	10/11/2017	10	11	2017	12:31:42	45102	0.1	12	31	42	40	0.051025391	3.5545898	-0.073486328	-0.28125	-0.87573242	2.2397461	0.020996094	0	0	0	0	0	0	0	0	0	0.92285156	0.077148438	0.031005859	0.001708984	0.017333984	-0.011962891	1.327	31764.07	-0.482	1034.21	1.507
536	17064	17064	Category A	-0.059814453	-0.26391602	-0.87597656	0.20214844	0.15991211	0.39233398	0	2.061	10/11/2017	10	11	2017	12:31:42	45102	0.2	12	31	42	40	0.051025391	3.5545898	-0.073242188	-0.28100586	-0.87573242	2.7229004	0.021728516	0	0	0	0	0	0	0	0	0	0.92260742	0.077392578	0.030761719	0.013427734	0.017089844	0	1.18	32041.7	-0.368	843.67	0.946
537	17065	17065	Category A	-0.035888672	-0.2878418	-0.86376953	0.19750977	0.16210938	0.40039063	0	1.507	10/11/2017	10	11	2017	12:31:42	45102	0.3	12	31	42	40	0.051025391	3.5545898	-0.072753906	-0.28149414	-0.8762207	2.5024414	0.039306641	0	0	0	0	0	0	0	0	0	0.92333984	0.076660156	0.055664063	0.036865234	-0.006103516	0.012451172	1.18	32041.7	-0.326	733.31	0.946
538	17066	17066	Category A	-0.083984375	-0.26391602	-0.87597656	0.20239258	0.16235352	0.39038086	0	0.946	10/11/2017	10	11	2017	12:31:42	45102	0.4	12	31	42	41	0.051025391	3.5545898	-0.072265625	-0.28149414	-0.87646484	0.83129883	0.020996094	0	0	0	0	0	0	0	0	0	0.92333984	0.076660156	0.029785156	-0.011474609	0.017578125	0.000488281	1.165	32071.58	-0.243	533.73	0.946
539	17067	17067	Category A	-0.047851563	-0.2878418	-0.87597656	0.19750977	0.16381836	0.39941406	0	0.871	10/11/2017	10	11	2017	12:31:42	45102	0.5	12	31	42	41	0.051025391	3.5545898	-0.071777344	-0.28125	-0.87646484	0.54614258	0.024658203	0	0	0	0	0	0	0	0	0	0.92333984	0.076660156	0.031005859	0.023925781	-0.006347656	0.000488281	1.135	32132.29	-0.269	611.99	0.946
540	17068	17068	Category A	-0.083984375	-0.32397461	-0.83984375	0.20117188	0.15991211	0.39453125	0	0.782	10/11/2017	10	11	2017	12:31:42	45102	0.6	12	31	42	41	0.051025391	3.5545898	-0.072021484	-0.28149414	-0.87670898	1.6135254	0.057373047	0	0	0	0	0	0	0	0	0	0.92358398	0.076416016	0.091064453	-0.01171875	-0.042236328	0.036865234	0.919	32612.58	-0.007	17.04	0.946
541	17069	17069	Category A	-0.083984375	-0.31176758	-0.86376953	0.19750977	0.16113281	0.39868164	0	0.644	10/11/2017	10	11	2017	12:31:42	45102	0.7	12	31	42	41	0.051025391	3.5545898	-0.072021484	-0.28198242	-0.87670898	2.9609375	0.034423828	0	0	0	0	0	0	0	0	0	0.92382813	0.076171875	0.054443359	-0.01171875	-0.029541016	0.012939453	0.913	32627.18	0.073	-172.57	0.871
542	17070	17070	Category A	-0.059814453	-0.32397461	-0.87597656	0.19897461	0.16137695	0.39526367	0	0.769	10/11/2017	10	11	2017	12:31:42	45102	0.8	12	31	42	41	0.051025391	3.5545898	-0.072509766	-0.28198242	-0.87646484	4.2436523	0.043701172	0	0	0	0	0	0	0	0	0	0.92358398	0.076416016	0.055419922	0.012695313	-0.041748047	0.000488281	0.893	32676.4	0.101	-240.06	0.825
543	17071	17071	Category A	-0.10791016	-0.31176758	-0.86376953	0.20239258	0.16552734	0.39428711	0	1.471	10/11/2017	10	11	2017	12:31:42	45102	0.9	12	31	42	41	0.051025391	3.5545898	-0.072265625	-0.2824707	-0.87646484	4.6787109	0.047607422	0	0	0	0	0	0	0	0	0	0.92358398	0.076416016	0.077392578	-0.035400391	-0.029296875	0.012695313	0.817	32871.99	0.066	-170.65	0.782
544	17072	17072	Category A	-0.083984375	-0.29980469	-0.87597656	0.20068359	0.16064453	0.39672852	0	0.825	10/11/2017	10	11	2017	12:31:43	45103	0	12	31	43	41	0.051025391	3.5545898	-0.072021484	-0.28222656	-0.8762207	4.0429688	0.020996094	0	0	0	0	0	0	0	0	0	0.92333984	0.076660156	0.029541016	-0.01171875	-0.017333984	0.000244141	0.804	32906.91	0.086	-223.05	0.825
545	17073	17073	Category A	-0.083984375	-0.27587891	-0.88793945	0.20214844	0.16235352	0.39941406	0	0.416	10/11/2017	10	11	2017	12:31:43	45103	0.1	12	31	43	41	0.051025391	3.5545898	-0.072265625	-0.2824707	-0.87646484	2.4055176	0.017333984	0	0	0	0	0	0	0	0	0	0.92382813	0.076171875	0.029296875	-0.011474609	0.006591797	-0.011230469	0.851	32782.74	0.17	-407.21	0.825
546	17074	17074	Category A	-0.035888672	-0.26391602	-0.87597656	0.20141602	0.16308594	0.39746094	0	0.699	10/11/2017	10	11	2017	12:31:43	45103	0.2	12	31	43	41	0.051025391	3.5545898	-0.072265625	-0.28222656	-0.87646484	1.0429688	0.040771484	0	0	0	0	0	0	0	0	0	0.92358398	0.076416016	0.055419922	0.036376953	0.018310547	0.000488281	0.829	32840.15	0.045	-116.16	0.825
547	17075	17075	Category A	-0.071777344	-0.25195313	-0.88793945	0.19750977	0.16210938	0.3984375	0	0.927	10/11/2017	10	11	2017	12:31:43	45103	0.3	12	31	43	41	0.051025391	3.5545898	-0.072021484	-0.28198242	-0.87670898	0.44677734	0.031982422	0	0	0	0	0	0	0	0	0	0.92382813	0.076171875	0.041259766	0.000244141	0.030029297	-0.010986328	0.687	33243.7	0.087	-254.43	0.699
548	17076	17076	Category A	-0.059814453	-0.25195313	-0.85180664	0.20556641	0.16577148	0.3894043	0	0.639	10/11/2017	10	11	2017	12:31:43	45103	0.4	12	31	43	42	0.051025391	3.5545898	-0.071533203	-0.28149414	-0.87670898	0.64794922	0.040527344	0	0	0	0	0	0	0	0	0	0.92382813	0.076171875	0.066650391	0.01171875	0.029541016	0.024902344	0.612	33484.92	0.164	-501.22	0.639
549	17077	17077	Category A	-0.059814453	-0.31176758	-0.83984375	0.21044922	0.16577148	0.39916992	0	0.62	10/11/2017	10	11	2017	12:31:43	45103	0.5	12	31	43	42	0.051025391	3.5545898	-0.071044922	-0.28125	-0.87719727	2.052002	0.049316406	0	0	0	0	0	0	0	0	0	0.92382813	0.076171875	0.079101563	0.011230469	-0.030273438	0.037353516	0.646	33372.76	0.194	-561.46	0.689
550	17078	17078	Category A	-0.059814453	-0.27587891	-0.88793945	0.20458984	0.16650391	0.39941406	0	0.374	10/11/2017	10	11	2017	12:31:43	45103	0.6	12	31	43	42	0.051025391	3.5545898	-0.071044922	-0.28149414	-0.87719727	3.112793	0.016601563	0	0	0	0	0	0	0	0	0	0.92407227	0.075927734	0.027832031	0.011230469	0.005615234	-0.010498047	0.644	33379.22	0.107	-325.03	0.689
551	17079	17079	Category A	-0.047851563	-0.26391602	-0.87597656	0.20214844	0.16235352	0.39648438	0	0.619	10/11/2017	10	11	2017	12:31:43	45103	0.7	12	31	43	42	0.051025391	3.5545898	-0.070556641	-0.28198242	-0.87670898	3.4978027	0.029052734	0	0	0	0	0	0	0	0	0	0.92382813	0.076171875	0.041748047	0.022705078	0.018066406	0.000732422	0.72	33144.28	-0.086	267.51	0.689
552	17080	17080	Category A	-0.083984375	-0.2878418	-0.86376953	0.20117188	0.15991211	0.39672852	0	0.689	10/11/2017	10	11	2017	12:31:43	45103	0.8	12	31	43	42	0.051025391	3.5545898	-0.070068359	-0.28198242	-0.87719727	3.8276367	0.020019531	0	0	0	0	0	0	0	0	0	0.92407227	0.075927734	0.032958984	-0.013671875	-0.005615234	0.013427734	0.778	32978.14	-0.119	353	0.689
553	17081	17081	Category A	-0.095947266	-0.27587891	-0.88793945	0.19873047	0.1628418	0.40063477	0	1.384	10/11/2017	10	11	2017	12:31:43	45103	0.9	12	31	43	42	0.051025391	3.5545898	-0.069335938	-0.28173828	-0.87744141	4.7229004	0.029052734	0	0	0	0	0	0	0	0	0	0.92431641	0.075683594	0.042724609	-0.026367188	0.005859375	-0.010253906	0.739	33088.7	-0.012	34.96	0.689
554	17082	17082	Category A	-0.071777344	-0.26391602	-0.89990234	0.20214844	0.16235352	0.39135742	0	0.982	10/11/2017	10	11	2017	12:31:44	45104	0	12	31	44	42	0.051025391	3.5545898	-0.069091797	-0.28198242	-0.87744141	4.267334	0.028808594	0	0	0	0	0	0	0	0	0	0.92431641	0.075683594	0.04296875	-0.002441406	0.018066406	-0.022216797	0.717	33153.16	0.125	-347.08	0.689
555	17083	17083	Category A	-0.059814453	-0.25195313	-0.85180664	0.20214844	0.15893555	0.39453125	0	0.39	10/11/2017	10	11	2017	12:31:44	45104	0.1	12	31	44	42	0.051025391	3.5545898	-0.069091797	-0.2824707	-0.87719727	2.9321289	0.041015625	0	0	0	0	0	0	0	0	0	0.92431641	0.075683594	0.065429688	0.009277344	0.030517578	0.025390625	0.679	33268.38	0.093	-273.52	0.708
556	17084	17084	Category A	-0.083984375	-0.2878418	-0.87597656	0.20678711	0.16381836	0.39941406	0	0.241	10/11/2017	10	11	2017	12:31:44	45104	0.2	12	31	44	42	0.051025391	3.5545898	-0.068847656	-0.28271484	-0.87695313	1.8459473	0.015869141	0	0	0	0	0	0	0	0	0	0.92407227	0.075927734	0.021240234	-0.014892578	-0.004882813	0.000976563	0.682	33259.1	0.102	-297.56	0.917
557	17085	17085	Category A	-0.10791016	-0.25195313	-0.89990234	0.19897461	0.15673828	0.39257813	0	0.39	10/11/2017	10	11	2017	12:31:44	45104	0.3	12	31	44	42	0.051025391	3.5545898	-0.068603516	-0.28295898	-0.87670898	0.99511719	0.054931641	0	0	0	0	0	0	0	0	0	0.92382813	0.076171875	0.093261719	-0.0390625	0.031005859	-0.022949219	0.604	33512.04	0.201	-607.83	0.708
558	17086	17086	Category A	-0.10791016	-0.2878418	-0.87597656	0.20874023	0.16357422	0.39746094	0	0.708	10/11/2017	10	11	2017	12:31:44	45104	0.4	12	31	44	43	0.051025391	3.5545898	-0.068115234	-0.28320313	-0.87670898	0.1472168	0.040039063	0	0	0	0	0	0	0	0	0	0.92407227	0.075927734	0.045166016	-0.039794922	-0.004394531	0.000732422	0.542	33732.72	0.277	-866.06	0.708
559	17087	17087	Category A	-0.071777344	-0.2878418	-0.85180664	0.19897461	0.15966797	0.39257813	0	0.917	10/11/2017	10	11	2017	12:31:44	45104	0.5	12	31	44	43	0.051025391	3.5545898	-0.067626953	-0.28271484	-0.87670898	0.56103516	0.025878906	0	0	0	0	0	0	0	0	0	0.92382813	0.076171875	0.033935547	-0.00390625	-0.004882813	0.024902344	0.639	33395.46	0.266	-748.7	0.708
560	17088	17088	Category A	-0.083984375	-0.2878418	-0.85180664	0.20874023	0.16650391	0.40136719	0	0.608	10/11/2017	10	11	2017	12:31:44	45104	0.6	12	31	44	43	0.051025391	3.5545898	-0.067138672	-0.28271484	-0.87719727	0.032470703	0.030761719	0	0	0	0	0	0	0	0	0	0.92407227	0.075927734	0.047119141	-0.016601563	-0.004882813	0.025390625	0.706	33186	0.169	-464.53	0.82
561	17089	17089	Category A	-0.059814453	-0.25195313	-0.83984375	0.20556641	0.16064453	0.39135742	0	0.974	10/11/2017	10	11	2017	12:31:44	45104	0.7	12	31	44	43	0.051025391	3.5545898	-0.066894531	-0.28295898	-0.87695313	0.20629883	0.049072266	0	0	0	0	0	0	0	0	0	0.92407227	0.075927734	0.075439453	0.007080078	0.031005859	0.037109375	0.777	32980.92	0.017	-46.84	0.917
562	17090	17090	Category A	-0.047851563	-0.23999023	-0.83984375	0.20800781	0.16308594	0.39746094	0	0.639	10/11/2017	10	11	2017	12:31:44	45104	0.8	12	31	44	43	0.051025391	3.5545898	-0.06640625	-0.28271484	-0.87719727	0.34741211	0.059814453	0	0	0	0	0	0	0	0	0	0.92407227	0.075927734	0.098876953	0.018554688	0.042724609	0.037353516	0.835	32824.37	-0.048	128.9	0.917
563	17091	17091	Category A	-0.071777344	-0.2878418	-0.86376953	0.20117188	0.15991211	0.39453125	0	0.82	10/11/2017	10	11	2017	12:31:44	45104	0.9	12	31	44	43	0.051025391	3.5545898	-0.06640625	-0.28271484	-0.87719727	1.1799316	0.015380859	0	0	0	0	0	0	0	0	0	0.92407227	0.075927734	0.023925781	-0.005126953	-0.004882813	0.013427734	0.76	33028.6	-0.012	34.17	0.974
564	17092	17092	Category A	-0.059814453	-0.29980469	-0.87597656	0.20092773	0.16650391	0.39648438	0	1.053	10/11/2017	10	11	2017	12:31:45	45105	0	12	31	45	43	0.051513672	3.4949707	-0.066650391	-0.2824707	-0.87744141	1.3876953	0.018554688	0	0	0	0	0	0	0	0	0	0.92407227	0.075927734	0.025634766	0.006835938	-0.017089844	0.001464844	0.895	32671.44	-0.212	584.57	0.974
565	17093	17093	Category A	-0.083984375	-0.29980469	-0.88793945	0.20214844	0.16235352	0.39648438	0	0.47	10/11/2017	10	11	2017	12:31:45	45105	0.1	12	31	45	43	0.051513672	3.4949707	-0.066650391	-0.28198242	-0.87719727	0.98388672	0.026611328	0	0	0	0	0	0	0	0	0	0.92382813	0.076171875	0.045166016	-0.017089844	-0.017578125	-0.010498047	0.839	32813.91	-0.224	660.91	0.931
566	17094	17094	Category A	-0.059814453	-0.27587891	-0.89990234	0.20336914	0.16235352	0.39672852	0	1.415	10/11/2017	10	11	2017	12:31:45	45105	0.2	12	31	45	43	0.051513672	3.4949707	-0.067138672	-0.2824707	-0.87695313	0.96337891	0.024658203	0	0	0	0	0	0	0	0	0	0.92382813	0.076171875	0.036621094	0.007324219	0.006591797	-0.022705078	0.887	32691.34	-0.29	844.67	0.931
567	17095	17095	Category A	-0.071777344	-0.23999023	-0.88793945	0.20214844	0.1628418	0.39526367	0	0.638	10/11/2017	10	11	2017	12:31:45	45105	0.3	12	31	45	43	0.051513672	3.4949707	-0.067382813	-0.28222656	-0.87695313	0.27172852	0.043701172	0	0	0	0	0	0	0	0	0	0.92382813	0.076171875	0.057373047	-0.004150391	0.042236328	-0.010742188	0.857	32767.29	-0.062	164.06	0.931
568	17096	17096	Category A	-0.083984375	-0.25195313	-0.86376953	0.19995117	0.16357422	0.39648438	0	0.931	10/11/2017	10	11	2017	12:31:45	45105	0.4	12	31	45	44	0.051513672	3.4949707	-0.067382813	-0.28198242	-0.87719727	0.98193359	0.036865234	0	0	0	0	0	0	0	0	0	0.92382813	0.076171875	0.060058594	-0.016357422	0.030029297	0.013427734	0.768	33006.06	-0.017	48.13	0.781
569	17097	17097	Category A	-0.059814453	-0.26391602	-0.89990234	0.19897461	0.16137695	0.39770508	0	0.638	10/11/2017	10	11	2017	12:31:45	45105	0.5	12	31	45	44	0.051513672	3.4949707	-0.067871094	-0.28198242	-0.87719727	1.3037109	0.030029297	0	0	0	0	0	0	0	0	0	0.92382813	0.076171875	0.049072266	0.008056641	0.018066406	-0.022460938	0.82	32863.99	-0.075	207.4	0.781
570	17098	17098	Category A	-0.059814453	-0.2878418	-0.88793945	0.19897461	0.15966797	0.39868164	0	0.517	10/11/2017	10	11	2017	12:31:45	45105	0.6	12	31	45	44	0.051513672	3.4949707	-0.067871094	-0.2824707	-0.87768555	0.29589844	0.014160156	0	0	0	0	0	0	0	0	0	0.92456055	0.075439453	0.023681641	0.008056641	-0.005126953	-0.010009766	0.712	33168.04	0.028	-82.24	0.781
571	17099	17099	Category A	-0.047851563	-0.32397461	-0.89990234	0.19799805	0.15869141	0.39355469	0	0.781	10/11/2017	10	11	2017	12:31:45	45105	0.7	12	31	45	44	0.051513672	3.4949707	-0.067871094	-0.28271484	-0.87744141	0.10327148	0.051025391	0	0	0	0	0	0	0	0	0	0.92431641	0.075683594	0.083740234	0.020019531	-0.041015625	-0.022216797	0.79	32945.03	-0.097	280.31	0.781
572	17100	17100	Category A	-0.047851563	-0.31176758	-0.88793945	0.20825195	0.16918945	0.39111328	0	0.771	10/11/2017	10	11	2017	12:31:45	45105	0.8	12	31	45	44	0.051513672	3.4949707	-0.068115234	-0.28320313	-0.87744141	0.21630859	0.036376953	0	0	0	0	0	0	0	0	0	0.92456055	0.075439453	0.059326172	0.020263672	-0.028320313	-0.010253906	0.761	33025.77	-0.174	544.88	0.781
573	17101	17101	Category A	-0.095947266	-0.25195313	-0.86376953	0.20239258	0.16137695	0.39233398	0	1.102	10/11/2017	10	11	2017	12:31:45	45105	0.9	12	31	45	44	0.051513672	3.4949707	-0.067871094	-0.28295898	-0.87719727	0.084472656	0.043945313	0	0	0	0	0	0	0	0	0	0.92431641	0.075683594	0.072509766	-0.027832031	0.031005859	0.013427734	0.806	32901.51	-0.345	1152.66	0.906
574	17102	17102	Category A	-0.059814453	-0.27587891	-0.88793945	0.20532227	0.16235352	0.39648438	0	0.761	10/11/2017	10	11	2017	12:31:46	45106	0	12	31	46	44	0.051513672	3.4949707	-0.067626953	-0.28393555	-0.87670898	0.43530273	0.015869141	0	0	0	0	0	0	0	0	0	0.92407227	0.075927734	0.027099609	0.0078125	0.008056641	-0.010986328	0.905	32646.76	-0.373	1123.45	0.906
575	17103	17103	Category A	-0.095947266	-0.26391602	-0.88793945	0.19970703	0.16040039	0.39648438	0	0.906	10/11/2017	10	11	2017	12:31:46	45106	0.1	12	31	46	44	0.051513672	3.4949707	-0.068359375	-0.28393555	-0.87646484	1.1347656	0.035888672	0	0	0	0	0	0	0	0	0	0.92382813	0.076171875	0.058837891	-0.02734375	0.020019531	-0.011230469	0.845	32798.28	-0.237	700.16	0.906
576	17104	17104	Category A	-0.059814453	-0.31176758	-0.89990234	0.20214844	0.16064453	0.39355469	0	1.114	10/11/2017	10	11	2017	12:31:46	45106	0.2	12	31	46	44	0.051513672	3.4949707	-0.068359375	-0.28417969	-0.8762207	1.0432129	0.037109375	0	0	0	0	0	0	0	0	0	0.92382813	0.076171875	0.059570313	0.008544922	-0.02734375	-0.0234375	0.812	32885.37	-0.186	552.77	1.102
577	17105	17105	Category A	-0.059814453	-0.31176758	-0.87597656	0.2043457	0.16064453	0.39526367	0	0.421	10/11/2017	10	11	2017	12:31:46	45106	0.3	12	31	46	44	0.051513672	3.4949707	-0.068359375	-0.28417969	-0.87670898	1.5253906	0.028564453	0	0	0	0	0	0	0	0	0	0.92407227	0.075927734	0.036865234	0.008544922	-0.02734375	0.000732422	0.854	32775.01	-0.213	613.94	1.114
578	17106	17106	Category A	-0.047851563	-0.26391602	-0.87597656	0.19921875	0.15991211	0.39160156	0	0.571	10/11/2017	10	11	2017	12:31:46	45106	0.4	12	31	46	45	0.051513672	3.4949707	-0.068359375	-0.28417969	-0.87719727	3.1918945	0.028808594	0	0	0	0	0	0	0	0	0	0.92456055	0.075439453	0.041992188	0.020507813	0.020263672	0.001220703	0.922	32605.31	-0.286	799.93	1.114
579	17107	17107	Category A	-0.095947266	-0.29980469	-0.86376953	0.20703125	0.16088867	0.39428711	0	1.356	10/11/2017	10	11	2017	12:31:46	45106	0.5	12	31	46	45	0.051513672	3.4949707	-0.068115234	-0.28417969	-0.87695313	4.1384277	0.034179688	0	0	0	0	0	0	0	0	0	0.92431641	0.075683594	0.056396484	-0.027587891	-0.015380859	0.013183594	0.866	32744.28	-0.302	907.9	1.169
580	17108	17108	Category A	-0.071777344	-0.32397461	-0.87597656	0.20214844	0.16357422	0.39648438	0	1.169	10/11/2017	10	11	2017	12:31:46	45106	0.6	12	31	46	45	0.051513672	3.4949707	-0.068115234	-0.28393555	-0.87719727	3.6838379	0.040039063	0	0	0	0	0	0	0	0	0	0.92456055	0.075439453	0.044677734	-0.003417969	-0.039794922	0.001220703	0.912	32629.62	-0.309	885.83	1.169
581	17109	17109	Category A	-0.095947266	-0.29980469	-0.86376953	0.19750977	0.16210938	0.3984375	0	0.566	10/11/2017	10	11	2017	12:31:46	45106	0.7	12	31	46	45	0.051513672	3.4949707	-0.067626953	-0.28344727	-0.87792969	2.5561523	0.035400391	0	0	0	0	0	0	0	0	0	0.92504883	0.074951172	0.058349609	-0.028076172	-0.016113281	0.014160156	0.986	32454.61	-0.487	1443.5	1.169
582	17110	17110	Category A	-0.083984375	-0.2878418	-0.87597656	0.20239258	0.16381836	0.39257813	0	1.394	10/11/2017	10	11	2017	12:31:46	45106	0.8	12	31	46	45	0.051513672	3.4949707	-0.067871094	-0.28320313	-0.87841797	2.1484375	0.016845703	0	0	0	0	0	0	0	0	0	0.92529297	0.074707031	0.022949219	-0.015869141	-0.004394531	0.002441406	0.994	32436.34	-0.471	1368.1	1.169
583	17111	17111	Category A	-0.047851563	-0.27587891	-0.85180664	0.20458984	0.15771484	0.39428711	0	0.865	10/11/2017	10	11	2017	12:31:46	45106	0.9	12	31	46	45	0.051513672	3.4949707	-0.068115234	-0.28198242	-0.87841797	2.0090332	0.033935547	0	0	0	0	0	0	0	0	0	0.92504883	0.074951172	0.052978516	0.020263672	0.006103516	0.026611328	0.883	32701.34	-0.369	1137.81	1.169
584	17112	17112	Category A	-0.071777344	-0.29980469	-0.86376953	0.19897461	0.15917969	0.39453125	0	0.618	10/11/2017	10	11	2017	12:31:47	45107	0	12	31	47	45	0.051513672	3.4949707	-0.067626953	-0.28173828	-0.87866211	0.81640625	0.023681641	0	0	0	0	0	0	0	0	0	0.92529297	0.074707031	0.037109375	-0.00390625	-0.017822266	0.014892578	0.89	32683.86	-0.294	855.59	1.207
585	17113	17113	Category A	-0.083984375	-0.2878418	-0.87597656	0.19824219	0.16381836	0.39428711	0	0.69	10/11/2017	10	11	2017	12:31:47	45107	0.1	12	31	47	45	0.051513672	3.4949707	-0.067626953	-0.28125	-0.87866211	0.3840332	0.017578125	0	0	0	0	0	0	0	0	0	0.92504883	0.074951172	0.025634766	-0.016113281	-0.006347656	0.002685547	1.021	32375.53	-0.316	813.47	1.207
586	17114	17114	Category A	-0.071777344	-0.27587891	-0.91186523	0.20581055	0.16723633	0.39013672	0	1.207	10/11/2017	10	11	2017	12:31:47	45107	0.2	12	31	47	45	0.051513672	3.4949707	-0.067382813	-0.28125	-0.87866211	0.69042969	0.033691406	0	0	0	0	0	0	0	0	0	0.92504883	0.074951172	0.042724609	-0.004150391	0.005371094	-0.032958984	0.874	32723.99	-0.303	903.1	0.865
587	17115	17115	Category A	-0.059814453	-0.27587891	-0.88793945	0.20800781	0.16674805	0.39331055	0	1.355	10/11/2017	10	11	2017	12:31:47	45107	0.3	12	31	47	45	0.051513672	3.4949707	-0.068115234	-0.28125	-0.87841797	1.3850098	0.013671875	0	0	0	0	0	0	0	0	0	0.92480469	0.075195313	0.0234375	0.008300781	0.005371094	-0.009277344	0.774	32989.27	-0.186	577.9	0.69
588	17116	17116	Category A	-0.047851563	-0.25195313	-0.91186523	0.20141602	0.16137695	0.39453125	0	0.509	10/11/2017	10	11	2017	12:31:47	45107	0.4	12	31	47	46	0.051513672	3.4949707	-0.068359375	-0.28173828	-0.87792969	2.8186035	0.049316406	0	0	0	0	0	0	0	0	0	0.92456055	0.075439453	0.083984375	0.020507813	0.029785156	-0.033691406	0.776	32983.7	-0.21	661.28	1.074
589	17117	17117	Category A	-0.071777344	-0.27587891	-0.86376953	0.2043457	0.16943359	0.38916016	0	0.27	10/11/2017	10	11	2017	12:31:47	45107	0.5	12	31	47	46	0.051513672	3.4949707	-0.068115234	-0.28222656	-0.87817383	4.1235352	0.016113281	0	0	0	0	0	0	0	0	0	0.92504883	0.074951172	0.024414063	-0.003417969	0.006347656	0.014404297	0.84	32811.3	-0.193	558.24	1.074
590	17118	17118	Category A	-0.047851563	-0.2878418	-0.86376953	0.19921875	0.16699219	0.39941406	0	0.63	10/11/2017	10	11	2017	12:31:47	45107	0.6	12	31	47	46	0.051513672	3.4949707	-0.068359375	-0.28198242	-0.87866211	4.3303223	0.025878906	0	0	0	0	0	0	0	0	0	0.92529297	0.074707031	0.041259766	0.020507813	-0.005615234	0.014892578	0.751	33054.19	-0.122	374.04	0.668
591	17119	17119	Category A	-0.035888672	-0.2878418	-0.92382813	0.20117188	0.16113281	0.39770508	0	1.074	10/11/2017	10	11	2017	12:31:47	45107	0.7	12	31	47	46	0.051513672	3.4949707	-0.068847656	-0.28198242	-0.87841797	3.5441895	0.056396484	0	0	0	0	0	0	0	0	0	0.92504883	0.074951172	0.083984375	0.032958984	-0.005615234	-0.045166016	0.634	33411.79	-0.008	26.35	0.658
592	17120	17120	Category A	-0.035888672	-0.27587891	-0.88793945	0.20092773	0.16699219	0.39428711	0	0.668	10/11/2017	10	11	2017	12:31:47	45107	0.8	12	31	47	46	0.051513672	3.4949707	-0.068847656	-0.28271484	-0.87792969	2.5976563	0.03515625	0	0	0	0	0	0	0	0	0	0.92504883	0.074951172	0.049804688	0.032958984	0.006835938	-0.009765625	0.659	33331.14	0.176	-506.77	0.668
593	17121	17121	Category A	-0.059814453	-0.2878418	-0.86376953	0.19897461	0.16308594	0.39428711	0	0.658	10/11/2017	10	11	2017	12:31:47	45107	0.9	12	31	47	46	0.051513672	3.4949707	-0.068603516	-0.28271484	-0.87817383	1.9509277	0.017578125	0	0	0	0	0	0	0	0	0	0.92504883	0.074951172	0.028320313	0.008789063	-0.004882813	0.014404297	0.727	33123.66	0.177	-474.44	0.68
594	17122	17122	Category A	-0.047851563	-0.32397461	-0.87597656	0.20092773	0.16552734	0.39331055	0	0.655	10/11/2017	10	11	2017	12:31:48	45108	0	12	31	48	46	0.051513672	3.4949707	-0.068359375	-0.28271484	-0.87817383	1.104248	0.046142578	0	0	0	0	0	0	0	0	0	0.92504883	0.074951172	0.064208984	0.020507813	-0.041015625	0.002197266	0.842	32806.08	0.055	-139.6	0.68
595	17123	17123	Category A	-0.083984375	-0.27587891	-0.87597656	0.20092773	0.16552734	0.39526367	0	0.68	10/11/2017	10	11	2017	12:31:48	45108	0.111	12	31	48	46	0.051513672	3.4949707	-0.068359375	-0.2824707	-0.87792969	0.095703125	0.016845703	0	0	0	0	0	0	0	0	0	0.92480469	0.075195313	0.024169922	-0.015380859	0.006591797	0.001953125	0.772	32994.86	0.105	-278.44	0.68
596	17124	17124	Category A	-0.071777344	-0.2878418	-0.86376953	0.19360352	0.16772461	0.39746094	0	1.32	10/11/2017	10	11	2017	12:31:48	45108	0.222	12	31	48	46	0.051513672	3.4949707	-0.068115234	-0.28295898	-0.87792969	1.0327148	0.015380859	0	0	0	0	0	0	0	0	0	0.92504883	0.074951172	0.022460938	-0.003417969	-0.004638672	0.014160156	0.784	32961.54	0.066	-176.21	0.739
597	17125	17125	Category A	-0.035888672	-0.29980469	-0.88793945	0.20727539	0.16723633	0.39648438	0	0.654	10/11/2017	10	11	2017	12:31:48	45108	0.333	12	31	48	46	0.051513672	3.4949707	-0.067626953	-0.28320313	-0.87817383	1.4458008	0.037109375	0	0	0	0	0	0	0	0	0	0.92529297	0.074707031	0.058105469	0.031738281	-0.016357422	-0.009521484	0.805	32904.21	0.14	-354	0.739
598	17126	17126	Category A	-0.059814453	-0.27587891	-0.88793945	0.20166016	0.16333008	0.39038086	0	0.739	10/11/2017	10	11	2017	12:31:48	45108	0.444	12	31	48	47	0.051513672	3.4949707	-0.067138672	-0.28344727	-0.87792969	1.4174805	0.014404297	0	0	0	0	0	0	0	0	0	0.92504883	0.074951172	0.024902344	0.007324219	0.007568359	-0.009765625	0.819	32866.66	0.104	-263.77	0.787
599	17127	17127	Category A	-0.023925781	-0.27587891	-0.88793945	0.20605469	0.1706543	0.38818359	0	0.787	10/11/2017	10	11	2017	12:31:48	45108	0.555	12	31	48	47	0.051513672	3.4949707	-0.066650391	-0.28320313	-0.87841797	1.3786621	0.044433594	0	0	0	0	0	0	0	0	0	0.92529297	0.074707031	0.059570313	0.042724609	0.007324219	-0.009277344	0.905	32646.76	0.054	-129.57	1.139
600	17128	17128	Category A	-0.071777344	-0.31176758	-0.87597656	0.19897461	0.16137695	0.39160156	0	0.735	10/11/2017	10	11	2017	12:31:48	45108	0.666	12	31	48	47	0.051513672	3.4949707	-0.066650391	-0.28271484	-0.87866211	1.1098633	0.029296875	0	0	0	0	0	0	0	0	0	0.92553711	0.074462891	0.036621094	-0.004882813	-0.028808594	0.002685547	0.875	32721.47	0.178	-416.35	0.787
601	17129	17129	Category A	-0.071777344	-0.26391602	-0.88793945	0.20263672	0.16943359	0.39013672	0	1.196	10/11/2017	10	11	2017	12:31:48	45108	0.777	12	31	48	47	0.051513672	3.4949707	-0.06640625	-0.28271484	-0.87841797	0.52783203	0.021484375	0	0	0	0	0	0	0	0	0	0.92529297	0.074707031	0.033203125	-0.005126953	0.018798828	-0.009277344	0.794	32934.08	0.246	-600.57	0.787
602	17130	17130	Category A	-0.047851563	-0.27587891	-0.87597656	0.20239258	0.16552734	0.39331055	0	1.139	10/11/2017	10	11	2017	12:31:48	45108	0.888	12	31	48	47	0.051025391	3.5594238	-0.06640625	-0.28320313	-0.87890625	0.54150391	0.020263672	0	0	0	0	0	0	0	0	0	0.92578125	0.07421875	0.029052734	0.018554688	0.007324219	0.002929688	0.787	32953.27	0.309	-740.09	0.787
603	17131	17131	Category A	-0.059814453	-0.27587891	-0.88793945	0.20874023	0.16259766	0.39428711	0	0.173	10/11/2017	10	11	2017	12:31:49	45109	0	12	31	49	47	0.051025391	3.5594238	-0.066894531	-0.28369141	-0.87915039	1.0803223	0.013671875	0	0	0	0	0	0	0	0	0	0.92626953	0.073730469	0.023681641	0.007080078	0.0078125	-0.008544922	0.748	33062.77	0.283	-709.44	0.735
604	17132	17132	Category A	-0.071777344	-0.2878418	-0.87597656	0.19506836	0.16333008	0.39746094	0	0.695	10/11/2017	10	11	2017	12:31:49	45109	0.1	12	31	49	47	0.051025391	3.5594238	-0.066894531	-0.28369141	-0.87939453	1.3325195	0.007080078	0	0	0	0	0	0	0	0	0	0.92651367	0.073486328	0.012207031	-0.004638672	-0.00390625	0.003417969	0.683	33256.01	0.271	-727.07	0.783
605	17133	17133	Category A	-0.095947266	-0.2878418	-0.88793945	0.20117188	0.16064453	0.39941406	0	0.553	10/11/2017	10	11	2017	12:31:49	45109	0.2	12	31	49	47	0.051025391	3.5594238	-0.066894531	-0.28320313	-0.87915039	1.5668945	0.030517578	0	0	0	0	0	0	0	0	0	0.92602539	0.073974609	0.042236328	-0.028808594	-0.004394531	-0.008544922	0.615	33474.82	0.203	-605.5	0.783
606	17134	17134	Category A	-0.071777344	-0.27587891	-0.89990234	0.19921875	0.1652832	0.39550781	0	0.347	10/11/2017	10	11	2017	12:31:49	45109	0.3	12	31	49	47	0.051025391	3.5594238	-0.066650391	-0.28320313	-0.87890625	1.2644043	0.022460938	0	0	0	0	0	0	0	0	0	0.92578125	0.07421875	0.033203125	-0.004882813	0.007324219	-0.020751953	0.597	33536.01	0.146	-458.87	0.783
607	17135	17135	Category A	-0.071777344	-0.2878418	-0.88793945	0.19775391	0.15795898	0.39331055	0	0.783	10/11/2017	10	11	2017	12:31:49	45109	0.4	12	31	49	47	0.051025391	3.5594238	-0.066650391	-0.28320313	-0.87841797	0.68334961	0.011474609	0	0	0	0	0	0	0	0	0	0.92529297	0.074707031	0.018798828	-0.004882813	-0.004394531	-0.009277344	0.795	32931.35	-0.096	275.76	0.783
608	17136	17136	Category A	-0.083984375	-0.2878418	-0.87597656	0.19921875	0.16699219	0.39746094	0	1.035	10/11/2017	10	11	2017	12:31:49	45109	0.5	12	31	49	48	0.051025391	3.5594238	-0.066650391	-0.28344727	-0.87817383	0.059082031	0.017822266	0	0	0	0	0	0	0	0	0	0.92529297	0.074707031	0.023681641	-0.017089844	-0.004150391	0.002197266	0.751	33054.19	-0.098	296.08	0.783
609	17137	17137	Category A	-0.059814453	-0.29980469	-0.89990234	0.19799805	0.16455078	0.39233398	0	1.357	10/11/2017	10	11	2017	12:31:49	45109	0.6	12	31	49	48	0.051025391	3.5594238	-0.06640625	-0.28344727	-0.87866211	0.70874023	0.02734375	0	0	0	0	0	0	0	0	0	0.92553711	0.074462891	0.044189453	0.006591797	-0.016113281	-0.020996094	0.745	33071.39	-0.165	523.8	0.783
610	17138	17138	Category A	-0.10791016	-0.29980469	-0.86376953	0.20214844	0.16064453	0.39135742	0	0.436	10/11/2017	10	11	2017	12:31:49	45109	0.7	12	31	49	48	0.051025391	3.5594238	-0.066894531	-0.28320313	-0.87792969	1.5161133	0.046386719	0	0	0	0	0	0	0	0	0	0.92504883	0.074951172	0.071777344	-0.040771484	-0.016357422	0.014160156	0.74	33085.8	-0.205	673.1	0.783
611	17139	17139	Category A	-0.083984375	-0.29980469	-0.87597656	0.20458984	0.16308594	0.39941406	0	0.517	10/11/2017	10	11	2017	12:31:49	45109	0.8	12	31	49	48	0.051025391	3.5594238	-0.067138672	-0.28344727	-0.87744141	2.6411133	0.0234375	0	0	0	0	0	0	0	0	0	0.92456055	0.075439453	0.034667969	-0.016601563	-0.016113281	0.001464844	0.693	33225.34	-0.05	157.12	0.517
612	17140	17140	Category A	-0.035888672	-0.2878418	-0.86376953	0.20214844	0.16235352	0.39453125	0	0.312	10/11/2017	10	11	2017	12:31:49	45109	0.9	12	31	49	48	0.051025391	3.5594238	-0.067626953	-0.28320313	-0.87744141	3.3049316	0.034667969	0	0	0	0	0	0	0	0	0	0.92456055	0.075439453	0.049804688	0.031738281	-0.004394531	0.013671875	0.587	33570.65	0.115	-372.61	0.517
613	17141	17141	Category A	-0.059814453	-0.32397461	-0.85180664	0.203125	0.16210938	0.39770508	0	0.506	10/11/2017	10	11	2017	12:31:50	45110	0	12	31	50	48	0.051025391	3.5594238	-0.067871094	-0.28271484	-0.87744141	3.0002441	0.049072266	0	0	0	0	0	0	0	0	0	0.92431641	0.075683594	0.074707031	0.008056641	-0.041015625	0.025634766	0.461	34054.17	0.334	-1122.82	0.517
614	17142	17142	Category A	-0.095947266	-0.2878418	-0.85180664	0.19921875	0.16870117	0.39428711	0	0.399	10/11/2017	10	11	2017	12:31:50	45110	0.1	12	31	50	48	0.051025391	3.5594238	-0.067626953	-0.28320313	-0.87768555	2.9101563	0.038330078	0	0	0	0	0	0	0	0	0	0.92456055	0.075439453	0.058349609	-0.028076172	-0.004394531	0.025878906	0.532	33770.21	0.439	-1281	0.599
615	17143	17143	Category A	-0.083984375	-0.2878418	-0.87597656	0.19897461	0.16137695	0.39428711	0	0.599	10/11/2017	10	11	2017	12:31:50	45110	0.2	12	31	50	48	0.051025391	3.5594238	-0.067871094	-0.28344727	-0.87744141	2.3952637	0.016357422	0	0	0	0	0	0	0	0	0	0.92456055	0.075439453	0.021484375	-0.015869141	-0.004150391	0.001464844	0.608	33498.44	0.365	-1013.87	0.599
616	17144	17144	Category A	-0.059814453	-0.27587891	-0.91186523	0.19824219	0.16113281	0.39672852	0	0.862	10/11/2017	10	11	2017	12:31:50	45110	0.3	12	31	50	48	0.051025391	3.5594238	-0.067626953	-0.28417969	-0.87744141	1.3432617	0.036132813	0	0	0	0	0	0	0	0	0	0.92480469	0.075195313	0.050537109	0.0078125	0.008300781	-0.034179688	0.626	33438.14	0.471	-1227.06	0.599
617	17145	17145	Category A	-0.023925781	-0.27587891	-0.89990234	0.20458984	0.16723633	0.39941406	0	0.97	10/11/2017	10	11	2017	12:31:50	45110	0.4	12	31	50	48	0.051025391	3.5594238	-0.067626953	-0.28393555	-0.87719727	0.1394043	0.049804688	0	0	0	0	0	0	0	0	0	0.92456055	0.075439453	0.074462891	0.043701172	0.008056641	-0.022460938	0.641	33388.95	0.456	-1177.87	0.599
618	17146	17146	Category A	-0.071777344	-0.26391602	-0.86376953	0.19995117	0.16552734	0.40039063	0	0.425	10/11/2017	10	11	2017	12:31:50	45110	0.5	12	31	50	49	0.051025391	3.5594238	-0.067871094	-0.28344727	-0.87670898	1.3105469	0.023925781	0	0	0	0	0	0	0	0	0	0.92407227	0.075927734	0.036621094	-0.003662109	0.01953125	0.012939453	0.636	33405.24	0.451	-1173.06	0.599
619	17147	17147	Category A	-0.047851563	-0.26391602	-0.88793945	0.19921875	0.16699219	0.39526367	0	0.592	10/11/2017	10	11	2017	12:31:50	45110	0.6	12	31	50	49	0.051025391	3.5594238	-0.067871094	-0.28393555	-0.87670898	1.869873	0.030517578	0	0	0	0	0	0	0	0	0	0.92407227	0.075927734	0.051269531	0.020019531	0.020019531	-0.010986328	0.564	33652.18	0.605	-1588.6	0.862
620	17148	17148	Category A	-0.047851563	-0.29980469	-0.89990234	0.19921875	0.16625977	0.39941406	0	0.37	10/11/2017	10	11	2017	12:31:50	45110	0.7	12	31	50	49	0.051025391	3.5594238	-0.067871094	-0.28417969	-0.87670898	2.9934082	0.034179688	0	0	0	0	0	0	0	0	0	0.92407227	0.075927734	0.05859375	0.020019531	-0.015380859	-0.022949219	0.603	33515.45	0.419	-1142.15	0.592
621	17149	17149	Category A	-0.095947266	-0.27587891	-0.89990234	0.20239258	0.16479492	0.39233398	0	0.169	10/11/2017	10	11	2017	12:31:50	45110	0.8	12	31	50	49	0.051025391	3.5594238	-0.067382813	-0.28393555	-0.87670898	4.0568848	0.037353516	0	0	0	0	0	0	0	0	0	0.92407227	0.075927734	0.059570313	-0.028320313	0.008056641	-0.022949219	0.499	33898.11	0.631	-1755.58	0.57
622	17150	17150	Category A	-0.071777344	-0.23999023	-0.87597656	0.20092773	0.16357422	0.39453125	0	1.096	10/11/2017	10	11	2017	12:31:50	45110	0.9	12	31	50	49	0.051025391	3.5594238	-0.067138672	-0.28393555	-0.87670898	4.7375488	0.044189453	0	0	0	0	0	0	0	0	0	0.92407227	0.075927734	0.049316406	-0.004394531	0.043945313	0.000732422	0.523	33804.44	0.573	-1591.26	0.57
623	17151	17151	Category A	-0.071777344	-0.2878418	-0.89990234	0.19921875	0.15991211	0.39526367	0	0.346	10/11/2017	10	11	2017	12:31:51	45111	0	12	31	51	49	0.051025391	3.5594238	-0.067138672	-0.28393555	-0.87670898	4.5344238	0.023681641	0	0	0	0	0	0	0	0	0	0.92407227	0.075927734	0.031005859	-0.004394531	-0.003662109	-0.022949219	0.514	33839.15	0.565	-1589.98	0.57
624	17152	17152	Category A	-0.083984375	-0.25195313	-0.86376953	0.19897461	0.16455078	0.39428711	0	0.57	10/11/2017	10	11	2017	12:31:51	45111	0.1	12	31	51	49	0.051025391	3.5594238	-0.067871094	-0.28393555	-0.87670898	4.1037598	0.038085938	0	0	0	0	0	0	0	0	0	0.92431641	0.075683594	0.061035156	-0.015869141	0.031982422	0.012939453	0.596	33539.45	0.607	-1542.97	0.822
625	17153	17153	Category A	-0.071777344	-0.2878418	-0.88793945	0.20141602	0.16210938	0.39648438	0	0.533	10/11/2017	10	11	2017	12:31:51	45111	0.2	12	31	51	49	0.051025391	3.5594238	-0.068115234	-0.28369141	-0.87695313	3.4675293	0.011962891	0	0	0	0	0	0	0	0	0	0.92431641	0.075683594	0.018310547	-0.003417969	-0.00390625	-0.010742188	0.705	33189	0.42	-1036.19	0.822
626	17154	17154	Category A	-0.095947266	-0.26391602	-0.85180664	0.19970703	0.15966797	0.39868164	0	0.865	10/11/2017	10	11	2017	12:31:51	45111	0.3	12	31	51	49	0.051025391	3.5594238	-0.067871094	-0.28393555	-0.87695313	1.8613281	0.042480469	0	0	0	0	0	0	0	0	0	0.92431641	0.075683594	0.072998047	-0.027832031	0.020019531	0.025146484	0.571	33627.09	0.445	-1240.4	0.57
627	17155	17155	Category A	-0.083984375	-0.2878418	-0.86376953	0.20092773	0.16552734	0.3984375	0	0.822	10/11/2017	10	11	2017	12:31:51	45111	0.4	12	31	51	49	0.051025391	3.5594238	-0.067871094	-0.28369141	-0.87646484	0.003173828	0.020507813	0	0	0	0	0	0	0	0	0	0.92358398	0.076416016	0.032470703	-0.015869141	-0.00390625	0.012695313	0.588	33567.17	0.258	-771.49	0.57
628	17156	17156	Category A	-0.047851563	-0.2878418	-0.86376953	0.20214844	0.15991211	0.39331055	0	0.292	10/11/2017	10	11	2017	12:31:51	45111	0.5	12	31	51	50	0.051025391	3.5594238	-0.068359375	-0.28369141	-0.8762207	1.1201172	0.024414063	0	0	0	0	0	0	0	0	0	0.92358398	0.076416016	0.037109375	0.020507813	-0.00390625	0.012451172	0.566	33644.98	0.225	-702.69	0.822
629	17157	17157	Category A	-0.071777344	-0.2878418	-0.87597656	0.20166016	0.16625977	0.3984375	0	0.45	10/11/2017	10	11	2017	12:31:51	45111	0.6	12	31	51	50	0.051025391	3.5594238	-0.068847656	-0.28393555	-0.87573242	2.2775879	0.004638672	0	0	0	0	0	0	0	0	0	0.92333984	0.076660156	0.006347656	-0.002685547	-0.003662109	0	0.647	33369.54	0.101	-306.77	0.822
630	17158	17158	Category A	-0.095947266	-0.27587891	-0.86376953	0.20703125	0.16088867	0.39355469	0	0.439	10/11/2017	10	11	2017	12:31:51	45111	0.7	12	31	51	50	0.051025391	3.5594238	-0.068847656	-0.28344727	-0.87524414	3.5969238	0.030273438	0	0	0	0	0	0	0	0	0	0.92260742	0.077392578	0.046386719	-0.026855469	0.007568359	0.011474609	0.629	33428.23	0.078	-245.23	0.808
631	17159	17159	Category A	-0.059814453	-0.3359375	-0.85180664	0.20214844	0.1628418	0.39526367	0	1.018	10/11/2017	10	11	2017	12:31:51	45111	0.8	12	31	51	50	0.051025391	3.5594238	-0.069091797	-0.28320313	-0.87524414	3.734375	0.058349609	0	0	0	0	0	0	0	0	0	0.92260742	0.077392578	0.085449219	0.009277344	-0.052490234	0.0234375	0.626	33438.14	0.08	-252.14	0.808
632	17160	17160	Category A	-0.059814453	-0.27587891	-0.87597656	0.20556641	0.16186523	0.39013672	0	0.753	10/11/2017	10	11	2017	12:31:51	45111	0.9	12	31	51	50	0.051025391	3.5594238	-0.069580078	-0.28320313	-0.87451172	3.1015625	0.012451172	0	0	0	0	0	0	0	0	0	0.921875	0.078125	0.018554688	0.009765625	0.007324219	-0.001220703	0.835	32824.37	0.026	-67.33	0.868
633	17161	17161	Category A	-0.083984375	-0.27587891	-0.88793945	0.20727539	0.16723633	0.39746094	0	0.808	10/11/2017	10	11	2017	12:31:52	45112	0	12	31	52	50	0.051025391	3.5594238	-0.0703125	-0.28344727	-0.87426758	2.6064453	0.020507813	0	0	0	0	0	0	0	0	0	0.921875	0.078125	0.034667969	-0.013427734	0.007568359	-0.013427734	0.904	32649.22	0.084	-199.19	0.868
634	17162	17162	Category A	-0.059814453	-0.25195313	-0.87597656	0.19921875	0.16455078	0.39331055	0	1.542	10/11/2017	10	11	2017	12:31:52	45112	0.1	12	31	52	50	0.051025391	3.5594238	-0.071044922	-0.28320313	-0.87426758	2.9846191	0.033203125	0	0	0	0	0	0	0	0	0	0.921875	0.078125	0.044189453	0.011230469	0.03125	-0.001464844	0.897	32666.48	0.165	-380.86	0.896
635	17163	17163	Category A	-0.047851563	-0.2878418	-0.86376953	0.20043945	0.1628418	0.39746094	0	0.868	10/11/2017	10	11	2017	12:31:52	45112	0.2	12	31	52	50	0.051025391	3.5594238	-0.071533203	-0.28271484	-0.87451172	2.4067383	0.026611328	0	0	0	0	0	0	0	0	0	0.921875	0.078125	0.039550781	0.023681641	-0.004882813	0.010742188	0.877	32716.42	0.249	-565.67	0.868
636	17164	17164	Category A	-0.047851563	-0.29980469	-0.88793945	0.20239258	0.16137695	0.39331055	0	0.395	10/11/2017	10	11	2017	12:31:52	45112	0.3	12	31	52	50	0.051025391	3.5594238	-0.071533203	-0.2824707	-0.87451172	0.42944336	0.032226563	0	0	0	0	0	0	0	0	0	0.921875	0.078125	0.054199219	0.023681641	-0.017089844	-0.013183594	0.85	32785.33	0.408	-894.22	0.896
637	17165	17165	Category A	-0.071777344	-0.27587891	-0.88793945	0.20117188	0.16064453	0.39526367	0	0.896	10/11/2017	10	11	2017	12:31:52	45112	0.4	12	31	52	50	0.051025391	3.5594238	-0.071777344	-0.28198242	-0.87451172	0.58959961	0.014648438	0	0	0	0	0	0	0	0	0	0.92163086	0.078369141	0.019775391	0	0.006103516	-0.013183594	0.945	32550.21	0.43	-871.4	1.375
638	17166	17166	Category A	-0.059814453	-0.26391602	-0.89990234	0.20483398	0.16650391	0.3894043	0	0.596	10/11/2017	10	11	2017	12:31:52	45112	0.5	12	31	52	51	0.051025391	3.5594238	-0.072753906	-0.28149414	-0.8737793	0.61083984	0.033935547	0	0	0	0	0	0	0	0	0	0.92089844	0.079101563	0.056396484	0.012939453	0.017578125	-0.025878906	0.923	32602.89	0.506	-1017.15	1.083
639	17167	17167	Category A	-0.071777344	-0.26391602	-0.87597656	0.20214844	0.15991211	0.39428711	0	1.375	10/11/2017	10	11	2017	12:31:52	45112	0.6	12	31	52	51	0.051025391	3.5594238	-0.072998047	-0.28173828	-0.8737793	1.2380371	0.018066406	0	0	0	0	0	0	0	0	0	0.92114258	0.078857422	0.021240234	0.001220703	0.017822266	-0.001953125	0.959	32517.19	0.476	-941.62	1.083
640	17168	17168	Category A	-0.071777344	-0.27587891	-0.83984375	0.20629883	0.16479492	0.40112305	0	1.412	10/11/2017	10	11	2017	12:31:52	45112	0.7	12	31	52	51	0.051513672	3.4498535	-0.073486328	-0.28149414	-0.87329102	2.1052246	0.034179688	0	0	0	0	0	0	0	0	0	0.9206543	0.079345703	0.041015625	0.001708984	0.005615234	0.033447266	1.053	32305.12	0.447	-837.53	1.083
641	17169	17169	Category A	-0.059814453	-0.2878418	-0.87597656	0.19897461	0.16040039	0.39868164	0	1.083	10/11/2017	10	11	2017	12:31:52	45112	0.8	12	31	52	51	0.051513672	3.4498535	-0.073242188	-0.28125	-0.87329102	1.9301758	0.015136719	0	0	0	0	0	0	0	0	0	0.92041016	0.079589844	0.022705078	0.013427734	-0.006347656	-0.002441406	1.04	32333.51	0.466	-875.69	1.083
642	17170	17170	Category A	-0.071777344	-0.2878418	-0.85180664	0.19897461	0.16455078	0.39648438	0	0.958	10/11/2017	10	11	2017	12:31:52	45112	0.9	12	31	52	51	0.051513672	3.4498535	-0.073242188	-0.28125	-0.87353516	1.095459	0.022705078	0	0	0	0	0	0	0	0	0	0.9206543	0.079345703	0.029785156	0.001464844	-0.006347656	0.021728516	1.096	32213.18	0.241	-467.07	1.083
643	17171	17171	Category A	-0.071777344	-0.2878418	-0.88793945	0.19921875	0.16357422	0.39672852	0	0.819	10/11/2017	10	11	2017	12:31:53	45113	0	12	31	53	51	0.051513672	3.4498535	-0.073730469	-0.28125	-0.87353516	0.3215332	0.015625	0	0	0	0	0	0	0	0	0	0.9206543	0.079345703	0.022705078	0.001953125	-0.006347656	-0.014160156	1.031	32353.33	0.165	-343.16	0.981
644	17172	17172	Category A	-0.059814453	-0.25195313	-0.86376953	0.19824219	0.16113281	0.3996582	0	0.933	10/11/2017	10	11	2017	12:31:53	45113	0.1	12	31	53	51	0.051513672	3.4498535	-0.073974609	-0.28100586	-0.87329102	0.37573242	0.033691406	0	0	0	0	0	0	0	0	0	0.92041016	0.079589844	0.052734375	0.014160156	0.029052734	0.009521484	0.954	32528.94	0.315	-658.45	0.958
645	17173	17173	Category A	-0.071777344	-0.29980469	-0.86376953	0.19897461	0.16137695	0.39526367	0	0.981	10/11/2017	10	11	2017	12:31:53	45113	0.2	12	31	53	51	0.051513672	3.4498535	-0.073974609	-0.28125	-0.87280273	0.2253418	0.020751953	0	0	0	0	0	0	0	0	0	0.92016602	0.079833984	0.029785156	0.002197266	-0.018310547	0.009033203	0.818	32869.32	0.459	-1013.74	0.95
646	17174	17174	Category A	-0.059814453	-0.27587891	-0.86376953	0.20898438	0.16918945	0.38696289	0	0.95	10/11/2017	10	11	2017	12:31:53	45113	0.3	12	31	53	51	0.051513672	3.4498535	-0.073974609	-0.28125	-0.87280273	0.1015625	0.017578125	0	0	0	0	0	0	0	0	0	0.91992188	0.080078125	0.028564453	0.014160156	0.005371094	0.009033203	0.743	33077.14	0.416	-993.52	0.933
647	17175	17175	Category A	-0.071777344	-0.26391602	-0.86376953	0.19824219	0.16040039	0.39746094	0	0.269	10/11/2017	10	11	2017	12:31:53	45113	0.4	12	31	53	51	0.051513672	3.4498535	-0.073486328	-0.28125	-0.87207031	0.87426758	0.019287109	0	0	0	0	0	0	0	0	0	0.91918945	0.080810547	0.027587891	0.001708984	0.017333984	0.008300781	0.699	33207.11	0.434	-1070.73	0.933
648	17176	17176	Category A	-0.071777344	-0.25195313	-0.89990234	0.19921875	0.1652832	0.39550781	0	0.508	10/11/2017	10	11	2017	12:31:53	45113	0.5	12	31	53	52	0.051513672	3.4498535	-0.073486328	-0.28149414	-0.87182617	1.0842285	0.040771484	0	0	0	0	0	0	0	0	0	0.91918945	0.080810547	0.059326172	0.001708984	0.029541016	-0.027832031	0.653	33350.27	0.704	-1639.77	0.659
649	17177	17177	Category A	-0.083984375	-0.23999023	-0.85180664	0.20239258	0.16235352	0.38916016	0	0.556	10/11/2017	10	11	2017	12:31:53	45113	0.6	12	31	53	52	0.051513672	3.4498535	-0.073242188	-0.28149414	-0.87207031	0.80810547	0.047363281	0	0	0	0	0	0	0	0	0	0.91943359	0.080566406	0.072509766	-0.010498047	0.041503906	0.020263672	0.58	33595.19	1.27	-2651.3	0.659
650	17178	17178	Category A	-0.083984375	-0.31176758	-0.85180664	0.20678711	0.17041016	0.38989258	0	0.659	10/11/2017	10	11	2017	12:31:53	45113	0.7	12	31	53	52	0.051513672	3.4498535	-0.073242188	-0.28149414	-0.87182617	0.76855469	0.037597656	0	0	0	0	0	0	0	0	0	0.91894531	0.081054688	0.060791016	-0.010498047	-0.030029297	0.020019531	0.535	33758.9	1.389	-2915.29	0.659
651	17179	17179	Category A	-0.083984375	-0.31176758	-0.88793945	0.19897461	0.15917969	0.39355469	0	0.541	10/11/2017	10	11	2017	12:31:53	45113	0.8	12	31	53	52	0.051513672	3.4498535	-0.072753906	-0.28125	-0.87182617	0.71875	0.035888672	0	0	0	0	0	0	0	0	0	0.91894531	0.081054688	0.057373047	-0.010986328	-0.030273438	-0.015869141	0.643	33382.46	1.269	-2522.8	0.682
652	17180	17180	Category A	-0.071777344	-0.27587891	-0.88793945	0.20800781	0.16577148	0.39233398	0	0.682	10/11/2017	10	11	2017	12:31:53	45113	0.9	12	31	53	52	0.051513672	3.4498535	-0.072753906	-0.28125	-0.87182617	0.002929688	0.016845703	0	0	0	0	0	0	0	0	0	0.91894531	0.081054688	0.022460938	0.000976563	0.005371094	-0.016113281	0.702	33198.04	1.089	-2171.84	0.86
653	17181	17181	Category A	-0.083984375	-0.2878418	-0.87597656	0.19995117	0.16113281	0.39135742	0	0.916	10/11/2017	10	11	2017	12:31:54	45114	0	12	31	54	52	0.051513672	3.4498535	-0.072998047	-0.28125	-0.87182617	0.9309082	0.013183594	0	0	0	0	0	0	0	0	0	0.91894531	0.081054688	0.021240234	-0.010742188	-0.006347656	-0.004150391	0.795	32931.35	0.987	-1892.4	0.916
654	17182	17182	Category A	-0.083984375	-0.29980469	-0.87597656	0.20727539	0.16503906	0.38818359	0	0.86	10/11/2017	10	11	2017	12:31:54	45114	0.1	12	31	54	52	0.051513672	3.4498535	-0.072998047	-0.28076172	-0.87207031	1.3081055	0.021972656	0	0	0	0	0	0	0	0	0	0.91918945	0.080810547	0.033203125	-0.010742188	-0.018798828	-0.003662109	0.971	32489.21	0.45	-889.87	0.916
655	17183	17183	Category A	-0.059814453	-0.31176758	-0.88793945	0.19921875	0.16357422	0.39453125	0	1.113	10/11/2017	10	11	2017	12:31:54	45114	0.2	12	31	54	52	0.051513672	3.4498535	-0.072753906	-0.28100586	-0.87255859	1.385498	0.036621094	0	0	0	0	0	0	0	0	0	0.91967773	0.080322266	0.058837891	0.012939453	-0.030517578	-0.015136719	0.973	32484.57	0.01	-23.07	1.113
656	17184	17184	Category A	-0.059814453	-0.29980469	-0.87597656	0.20214844	0.15893555	0.39233398	0	1.719	10/11/2017	10	11	2017	12:31:54	45114	0.3	12	31	54	52	0.051513672	3.4498535	-0.072753906	-0.28100586	-0.87280273	2.2854004	0.022949219	0	0	0	0	0	0	0	0	0	0.91992188	0.080078125	0.034667969	0.012939453	-0.018554688	-0.002929688	1.097	32211.08	-0.355	868.95	1.113
657	17185	17185	Category A	-0.083984375	-0.27587891	-0.85180664	0.2019043	0.15820313	0.39355469	0	0.548	10/11/2017	10	11	2017	12:31:54	45114	0.4	12	31	54	52	0.051513672	3.4498535	-0.072998047	-0.28125	-0.87255859	4.0861816	0.024169922	0	0	0	0	0	0	0	0	0	0.91967773	0.080322266	0.037109375	-0.010742188	0.005371094	0.020751953	1.097	32211.08	-0.41	1032.62	1.113
658	17186	17186	Category A	-0.059814453	-0.2878418	-0.86376953	0.19897461	0.15917969	0.39550781	0	1.427	10/11/2017	10	11	2017	12:31:54	45114	0.5	12	31	54	53	0.051513672	3.4498535	-0.073730469	-0.28125	-0.87255859	4.6416016	0.017822266	0	0	0	0	0	0	0	0	0	0.91967773	0.080322266	0.029296875	0.013916016	-0.006347656	0.008789063	1.087	32232.18	-0.196	449.19	1.427
659	17187	17187	Category A	-0.083984375	-0.32397461	-0.86376953	0.19995117	0.16455078	0.39550781	0	0.918	10/11/2017	10	11	2017	12:31:54	45114	0.6	12	31	54	53	0.051513672	3.4498535	-0.07421875	-0.28149414	-0.87280273	4.1977539	0.044189453	0	0	0	0	0	0	0	0	0	0.92016602	0.079833984	0.061035156	-0.009521484	-0.042236328	0.009033203	1.169	32063.58	-0.296	662.94	1.427
660	17188	17188	Category A	-0.035888672	-0.31176758	-0.87597656	0.20288086	0.15991211	0.39746094	0	0.798	10/11/2017	10	11	2017	12:31:54	45114	0.7	12	31	54	53	0.051513672	3.4498535	-0.074951172	-0.28222656	-0.87255859	3.9309082	0.049072266	0	0	0	0	0	0	0	0	0	0.92016602	0.079833984	0.071777344	0.0390625	-0.029296875	-0.003173828	1.022	32373.3	0.077	-166.42	1.192
661	17189	17189	Category A	-0.083984375	-0.29980469	-0.87597656	0.20336914	0.16333008	0.39526367	0	1.606	10/11/2017	10	11	2017	12:31:54	45114	0.8	12	31	54	53	0.051513672	3.4498535	-0.075439453	-0.28271484	-0.87255859	3.5593262	0.019042969	0	0	0	0	0	0	0	0	0	0.92016602	0.079833984	0.028564453	-0.008300781	-0.016845703	-0.003173828	1.13	32142.53	-0.087	184.4	1.226
662	17190	17190	Category A	-0.083984375	-0.2878418	-0.87597656	0.19921875	0.16699219	0.39355469	0	0.839	10/11/2017	10	11	2017	12:31:54	45114	0.9	12	31	54	53	0.051513672	3.4498535	-0.075439453	-0.28320313	-0.87207031	2.4135742	0.010009766	0	0	0	0	0	0	0	0	0	0.92016602	0.079833984	0.016357422	-0.008300781	-0.004394531	-0.003662109	1.096	32213.18	0.013	-27.22	1.192
663	17191	17191	Category A	-0.10791016	-0.27587891	-0.85180664	0.19897461	0.15966797	0.39257813	0	1.192	10/11/2017	10	11	2017	12:31:55	45115	0	12	31	55	53	0.051513672	3.4498535	-0.075439453	-0.28393555	-0.87231445	0.54760742	0.0390625	0	0	0	0	0	0	0	0	0	0.92041016	0.079589844	0.060791016	-0.032226563	0.008056641	0.020507813	1.079	32249.17	0.175	-350.52	1.226
664	17192	17192	Category A	-0.083984375	-0.27587891	-0.87597656	0.21020508	0.16748047	0.39648438	0	1.226	10/11/2017	10	11	2017	12:31:55	45115	0.1	12	31	55	53	0.051513672	3.4498535	-0.075439453	-0.28393555	-0.87182617	0.96679688	0.012451172	0	0	0	0	0	0	0	0	0	0.92016602	0.079833984	0.020507813	-0.008300781	0.008056641	-0.00390625	1.203	31996.48	-0.073	146.05	1.226
665	17193	17193	Category A	-0.071777344	-0.29980469	-0.87597656	0.19824219	0.15991211	0.39868164	0	0.813	10/11/2017	10	11	2017	12:31:55	45115	0.2	12	31	55	53	0.051513672	3.4498535	-0.074951172	-0.28417969	-0.87207031	1.5175781	0.016113281	0	0	0	0	0	0	0	0	0	0.92041016	0.079589844	0.022460938	0.003173828	-0.015380859	-0.003662109	1.125	32152.81	0.147	-287.92	1.192
666	17194	17194	Category A	-0.071777344	-0.26391602	-0.86376953	0.20727539	0.16674805	0.38720703	0	1.542	10/11/2017	10	11	2017	12:31:55	45115	0.3	12	31	55	53	0.051513672	3.4498535	-0.075195313	-0.28417969	-0.87207031	1.9726563	0.022216797	0	0	0	0	0	0	0	0	0	0.92041016	0.079589844	0.032226563	0.003417969	0.020263672	0.008300781	1.016	32386.69	0.115	-246.21	1.192
667	17195	17195	Category A	-0.083984375	-0.27587891	-0.87597656	0.19897461	0.15966797	0.39257813	0	1.142	10/11/2017	10	11	2017	12:31:55	45115	0.4	12	31	55	53	0.051513672	3.4498535	-0.074951172	-0.28442383	-0.87255859	3.104248	0.012695313	0	0	0	0	0	0	0	0	0	0.9206543	0.079345703	0.020996094	-0.008789063	0.008544922	-0.003173828	0.846	32795.68	0.284	-653.15	1.142
668	17196	17196	Category A	-0.095947266	-0.27587891	-0.87597656	0.20239258	0.16308594	0.39868164	0	0.184	10/11/2017	10	11	2017	12:31:55	45115	0.5	12	31	55	54	0.051513672	3.4498535	-0.074707031	-0.28466797	-0.87255859	4.0522461	0.023193359	0	0	0	0	0	0	0	0	0	0.9206543	0.079345703	0.033447266	-0.020996094	0.008789063	-0.003173828	0.791	32942.29	0.203	-505.95	0.9
669	17197	17197	Category A	-0.059814453	-0.23999023	-0.82788086	0.20239258	0.16308594	0.39868164	0	0.169	10/11/2017	10	11	2017	12:31:55	45115	0.6	12	31	55	54	0.051513672	3.4498535	-0.074951172	-0.28466797	-0.87231445	4.4321289	0.064941406	0	0	0	0	0	0	0	0	0	0.9206543	0.079345703	0.10473633	0.015136719	0.044677734	0.044433594	0.748	33062.77	0.284	-711.65	1.142
670	17198	17198	Category A	-0.083984375	-0.26391602	-0.85180664	0.20117188	0.15991211	0.39233398	0	0.9	10/11/2017	10	11	2017	12:31:55	45115	0.7	12	31	55	54	0.051513672	3.4498535	-0.074951172	-0.28491211	-0.87231445	3.8601074	0.030761719	0	0	0	0	0	0	0	0	0	0.9206543	0.079345703	0.050537109	-0.008789063	0.020996094	0.020507813	0.707	33183	0.365	-918.88	1.135
671	17199	17199	Category A	-0.071777344	-0.2878418	-0.87597656	0.19995117	0.16113281	0.39550781	0	0.555	10/11/2017	10	11	2017	12:31:55	45115	0.8	12	31	55	54	0.051513672	3.4498535	-0.074707031	-0.28466797	-0.87207031	3.3583984	0.005615234	0	0	0	0	0	0	0	0	0	0.92041016	0.079589844	0.009765625	0.002929688	-0.002929688	-0.003662109	0.706	33186	0.223	-597.58	1.112
672	17200	17200	Category A	-0.095947266	-0.29980469	-0.86376953	0.2097168	0.16577148	0.39526367	0	1.296	10/11/2017	10	11	2017	12:31:55	45115	0.9	12	31	55	54	0.051513672	3.4498535	-0.074707031	-0.28393555	-0.87255859	3.2478027	0.027587891	0	0	0	0	0	0	0	0	0	0.9206543	0.079345703	0.045410156	-0.020996094	-0.015625	0.008789063	0.861	32757.04	0.164	-390.41	1.112
673	17201	17201	Category A	-0.10791016	-0.26391602	-0.86376953	0.20629883	0.16479492	0.39746094	0	1.135	10/11/2017	10	11	2017	12:31:56	45116	0	12	31	56	54	0.051513672	3.4498535	-0.075439453	-0.28417969	-0.87231445	2.7226563	0.0390625	0	0	0	0	0	0	0	0	0	0.9206543	0.079345703	0.061279297	-0.032226563	0.020263672	0.008544922	0.988	32450.03	-0.015	34.54	1.135
674	17202	17202	Category A	-0.095947266	-0.27587891	-0.88793945	0.20703125	0.16723633	0.39941406	0	1.112	10/11/2017	10	11	2017	12:31:56	45116	0.1	12	31	56	54	0.051513672	3.4498535	-0.074951172	-0.28369141	-0.87207031	2.012207	0.027099609	0	0	0	0	0	0	0	0	0	0.92016602	0.079833984	0.044433594	-0.020751953	0.0078125	-0.015625	1.062	32285.62	-0.116	262.21	1.135
675	17203	17203	Category A	-0.083984375	-0.26391602	-0.88793945	0.2121582	0.16918945	0.39624023	0	0.93	10/11/2017	10	11	2017	12:31:56	45116	0.2	12	31	56	54	0.051513672	3.4498535	-0.075439453	-0.28393555	-0.87207031	1.6611328	0.026855469	0	0	0	0	0	0	0	0	0	0.92041016	0.079589844	0.044189453	-0.008300781	0.020019531	-0.015625	1.126	32150.75	-0.321	753.46	1.296
676	17204	17204	Category A	-0.083984375	-0.25195313	-0.85180664	0.20385742	0.16064453	0.39355469	0	1.347	10/11/2017	10	11	2017	12:31:56	45116	0.3	12	31	56	54	0.051513672	3.4498535	-0.075927734	-0.28417969	-0.87255859	1.7111816	0.039306641	0	0	0	0	0	0	0	0	0	0.92089844	0.079101563	0.061035156	-0.0078125	0.032226563	0.020751953	1.258	31891.11	-0.536	1247.26	1.347
677	17205	17205	Category A	-0.10791016	-0.25195313	-0.83984375	0.20410156	0.15917969	0.39453125	0	0.941	10/11/2017	10	11	2017	12:31:56	45116	0.4	12	31	56	54	0.051513672	3.4498535	-0.076416016	-0.28393555	-0.87207031	1.3127441	0.055419922	0	0	0	0	0	0	0	0	0	0.92041016	0.079589844	0.095947266	-0.03125	0.031982422	0.032226563	1.375	31678.81	-0.525	1106.52	1.431
678	17206	17206	Category A	-0.083984375	-0.29980469	-0.88793945	0.20581055	0.16479492	0.39526367	0	2.087	10/11/2017	10	11	2017	12:31:56	45116	0.5	12	31	56	55	0.051269531	3.5368652	-0.076416016	-0.28393555	-0.87182617	0.76806641	0.023681641	0	0	0	0	0	0	0	0	0	0.91992188	0.080078125	0.0390625	-0.007324219	-0.015625	-0.015869141	1.429	31585.74	-0.691	1505.85	1.431
679	17207	17207	Category A	-0.059814453	-0.26391602	-0.85180664	0.2019043	0.15991211	0.39160156	0	1.838	10/11/2017	10	11	2017	12:31:56	45116	0.6	12	31	56	55	0.051269531	3.5368652	-0.076904297	-0.28417969	-0.87133789	0.35522461	0.033203125	0	0	0	0	0	0	0	0	0	0.91992188	0.080078125	0.057373047	0.017089844	0.020263672	0.01953125	1.435	31575.57	-0.726	1601.43	1.739
680	17208	17208	Category A	-0.059814453	-0.27587891	-0.86376953	0.20898438	0.16918945	0.38793945	0	1.431	10/11/2017	10	11	2017	12:31:56	45116	0.7	12	31	56	55	0.051269531	3.5368652	-0.076904297	-0.28466797	-0.87133789	0.33374023	0.020751953	0	0	0	0	0	0	0	0	0	0.91992188	0.080078125	0.033691406	0.017089844	0.008789063	0.007568359	1.5	31467.59	-0.375	685.22	1.739
681	17209	17209	Category A	-0.071777344	-0.27587891	-0.91186523	0.20214844	0.16064453	0.39135742	0	0.967	10/11/2017	10	11	2017	12:31:56	45116	0.8	12	31	56	55	0.051269531	3.5368652	-0.076904297	-0.28491211	-0.87182617	0.3762207	0.041015625	0	0	0	0	0	0	0	0	0	0.92041016	0.079589844	0.054199219	0.005126953	0.009033203	-0.039794922	1.506	31457.82	0.03	-48.41	1.739
682	17210	17210	Category A	-0.083984375	-0.27587891	-0.87597656	0.20727539	0.16674805	0.38916016	0	1.739	10/11/2017	10	11	2017	12:31:56	45116	0.9	12	31	56	55	0.051269531	3.5368652	-0.076904297	-0.28491211	-0.87182617	0.000976563	0.011962891	0	0	0	0	0	0	0	0	0	0.92041016	0.079589844	0.020019531	-0.006835938	0.009033203	-0.00390625	1.337	31746.11	0.529	-824.17	1.431
683	17211	17211	Category A	-0.071777344	-0.25195313	-0.86376953	0.19995117	0.16113281	0.39453125	0	0.979	10/11/2017	10	11	2017	12:31:57	45117	0	12	31	57	55	0.051269531	3.5368652	-0.076660156	-0.28466797	-0.87207031	0.24047852	0.034179688	0	0	0	0	0	0	0	0	0	0.9206543	0.079345703	0.046142578	0.004882813	0.032714844	0.008300781	1.196	32010.17	0.806	-1268.94	1.431
684	17212	17212	Category A	-0.071777344	-0.29980469	-0.85180664	0.20458984	0.16308594	0.39746094	0	1.07	10/11/2017	10	11	2017	12:31:57	45117	0.1	12	31	57	55	0.051269531	3.5368652	-0.076904297	-0.28466797	-0.87182617	0.69140625	0.025634766	0	0	0	0	0	0	0	0	0	0.92041016	0.079589844	0.040283203	0.005126953	-0.014892578	0.020019531	1.269	31870.49	0.833	-1255.88	1.07
685	17213	17213	Category A	-0.095947266	-0.2878418	-0.87597656	0.20336914	0.16650391	0.39135742	0	0.994	10/11/2017	10	11	2017	12:31:57	45117	0.2	12	31	57	55	0.051269531	3.5368652	-0.076904297	-0.28515625	-0.87207031	1.9216309	0.019287109	0	0	0	0	0	0	0	0	0	0.92089844	0.079101563	0.024902344	-0.018798828	-0.002441406	-0.003662109	1.277	31855.58	0.922	-1359.23	1.07
686	17214	17214	Category A	-0.047851563	-0.2878418	-0.83984375	0.20581055	0.16333008	0.39013672	0	1.865	10/11/2017	10	11	2017	12:31:57	45117	0.3	12	31	57	55	0.051269531	3.5368652	-0.077392578	-0.28515625	-0.87255859	2.8544922	0.044189453	0	0	0	0	0	0	0	0	0	0.92114258	0.078857422	0.064941406	0.029541016	-0.002441406	0.032714844	1.159	32083.62	0.818	-1309.93	1.027
687	17215	17215	Category A	-0.059814453	-0.31176758	-0.87597656	0.19897461	0.15966797	0.3996582	0	1.02	10/11/2017	10	11	2017	12:31:57	45117	0.4	12	31	57	55	0.051269531	3.5368652	-0.077880859	-0.28515625	-0.87255859	3.3225098	0.031982422	0	0	0	0	0	0	0	0	0	0.92138672	0.078613281	0.047607422	0.018066406	-0.026367188	-0.003173828	1.133	32136.38	0.529	-922.27	1.07
688	17216	17216	Category A	-0.071777344	-0.27587891	-0.89990234	0.19970703	0.15966797	0.39770508	0	1.027	10/11/2017	10	11	2017	12:31:57	45117	0.5	12	31	57	56	0.051269531	3.5368652	-0.078125	-0.28540039	-0.87255859	3.3457031	0.029296875	0	0	0	0	0	0	0	0	0	0.92138672	0.078613281	0.04296875	0.006347656	0.009521484	-0.027099609	1.357	31710.5	0.029	-50.88	1.865
689	17217	17217	Category A	-0.059814453	-0.29980469	-0.86376953	0.20019531	0.16943359	0.39428711	0	0.822	10/11/2017	10	11	2017	12:31:57	45117	0.6	12	31	57	56	0.051269531	3.5368652	-0.078125	-0.28540039	-0.87255859	3.0212402	0.024658203	0	0	0	0	0	0	0	0	0	0.92138672	0.078613281	0.041503906	0.018310547	-0.014160156	0.008789063	1.85	30943.89	-0.74	1239.99	2.307
690	17218	17218	Category A	-0.059814453	-0.2878418	-0.87597656	0.21044922	0.16918945	0.39135742	0	2.415	10/11/2017	10	11	2017	12:31:57	45117	0.7	12	31	57	56	0.051269531	3.5368652	-0.078125	-0.28613281	-0.87255859	2.8532715	0.018554688	0	0	0	0	0	0	0	0	0	0.92163086	0.078369141	0.023193359	0.018310547	-0.001464844	-0.003173828	1.924	30843.61	-0.886	1494.29	2.307
691	17219	17219	Category A	-0.083984375	-0.2878418	-0.86376953	0.20166016	0.16479492	0.39746094	0	3.956	10/11/2017	10	11	2017	12:31:57	45117	0.8	12	31	57	56	0.051269531	3.5368652	-0.077880859	-0.28588867	-0.87255859	2.3439941	0.010742188	0	0	0	0	0	0	0	0	0	0.92163086	0.078369141	0.016845703	-0.005859375	-0.001708984	0.008789063	1.912	30859.66	-0.861	1449.8	2.307
692	17220	17220	Category A	-0.059814453	-0.29980469	-0.86376953	0.20556641	0.16259766	0.39428711	0	2.307	10/11/2017	10	11	2017	12:31:57	45117	0.9	12	31	57	56	0.051269531	3.5368652	-0.077880859	-0.28540039	-0.87255859	2.0554199	0.024658203	0	0	0	0	0	0	0	0	0	0.92138672	0.078613281	0.041015625	0.018066406	-0.014160156	0.008789063	1.791	31026.2	-0.803	1423.83	2.307
693	17221	17221	Category A	-0.071777344	-0.2878418	-0.88793945	0.20385742	0.16357422	0.39526367	0	0.945	10/11/2017	10	11	2017	12:31:58	45118	0	12	31	58	56	0.051269531	3.5368652	-0.077880859	-0.28564453	-0.87255859	1.8129883	0.016357422	0	0	0	0	0	0	0	0	0	0.92138672	0.078613281	0.023193359	0.006103516	-0.001953125	-0.015136719	1.782	31038.95	-0.861	1568.78	2.307
694	17222	17222	Category A	-0.071777344	-0.29980469	-0.88793945	0.20898438	0.16503906	0.39526367	0	0.305	10/11/2017	10	11	2017	12:31:58	45118	0.1	12	31	58	56	0.051269531	3.5368652	-0.077880859	-0.28588867	-0.87280273	1.1279297	0.021240234	0	0	0	0	0	0	0	0	0	0.92163086	0.078369141	0.03515625	0.006103516	-0.013671875	-0.014892578	1.421	31599.34	-0.434	852.98	1.331
695	17223	17223	Category A	-0.083984375	-0.2878418	-0.88793945	0.20141602	0.16577148	0.39331055	0	0.765	10/11/2017	10	11	2017	12:31:58	45118	0.2	12	31	58	56	0.051269531	3.5368652	-0.077636719	-0.28588867	-0.87280273	0.18823242	0.016113281	0	0	0	0	0	0	0	0	0	0.921875	0.078125	0.022705078	-0.006103516	-0.001708984	-0.014892578	0.983	32461.5	0.087	-193.09	0.945
696	17224	17224	Category A	-0.071777344	-0.2878418	-0.89990234	0.20800781	0.16430664	0.38916016	0	0.25	10/11/2017	10	11	2017	12:31:58	45118	0.3	12	31	58	56	0.051269531	3.5368652	-0.077636719	-0.28564453	-0.87231445	0.69824219	0.028076172	0	0	0	0	0	0	0	0	0	0.92114258	0.078857422	0.035644531	0.005859375	-0.001953125	-0.02734375	0.742	33080.03	0.447	-1056.11	0.861
697	17225	17225	Category A	-0.095947266	-0.2878418	-0.88793945	0.20141602	0.16577148	0.39526367	0	1.331	10/11/2017	10	11	2017	12:31:58	45118	0.4	12	31	58	56	0.051269531	3.5368652	-0.078125	-0.28564453	-0.87231445	1.2382813	0.0234375	0	0	0	0	0	0	0	0	0	0.92114258	0.078857422	0.03515625	-0.017578125	-0.001953125	-0.015380859	0.687	33243.7	0.364	-934.24	0.861
698	17226	17226	Category A	-0.095947266	-0.2878418	-0.88793945	0.20825195	0.16723633	0.38916016	0	0.861	10/11/2017	10	11	2017	12:31:58	45118	0.5	12	31	58	57	0.051269531	3.5368652	-0.078125	-0.28588867	-0.87255859	0.87768555	0.0234375	0	0	0	0	0	0	0	0	0	0.92163086	0.078369141	0.034667969	-0.017578125	-0.001708984	-0.015136719	0.891	32681.37	0.059	-143	0.861
699	17227	17227	Category A	-0.11987305	-0.31176758	-0.87597656	0.20483398	0.16381836	0.39526367	0	0.614	10/11/2017	10	11	2017	12:31:58	45118	0.6	12	31	58	57	0.051269531	3.5368652	-0.078613281	-0.28613281	-0.87280273	0.079345703	0.048339844	0	0	0	0	0	0	0	0	0	0.92211914	0.077880859	0.069580078	-0.041015625	-0.025390625	-0.002929688	0.873	32726.52	0.116	-278.77	1.331
700	17228	17228	Category A	-0.083984375	-0.3359375	-0.88793945	0.20556641	0.16552734	0.39941406	0	1.529	10/11/2017	10	11	2017	12:31:58	45118	0.7	12	31	58	57	0.051269531	3.5368652	-0.078369141	-0.28564453	-0.87329102	0.48583984	0.052490234	0	0	0	0	0	0	0	0	0	0.92211914	0.077880859	0.070068359	-0.005371094	-0.050048828	-0.014404297	1.099	32206.88	-0.219	501.99	1.331
701	17229	17229	Category A	-0.095947266	-0.32397461	-0.87597656	0.20581055	0.16479492	0.39428711	0	0.653	10/11/2017	10	11	2017	12:31:58	45118	0.8	12	31	58	57	0.051269531	3.5368652	-0.078613281	-0.28515625	-0.87353516	1.1628418	0.042236328	0	0	0	0	0	0	0	0	0	0.92236328	0.077636719	0.058105469	-0.017089844	-0.038574219	-0.002197266	1.043	32326.93	-0.251	612.62	1.257
702	17230	17230	Category A	-0.071777344	-0.2878418	-0.88793945	0.2097168	0.16503906	0.39819336	0	1.607	10/11/2017	10	11	2017	12:31:58	45118	0.9	12	31	58	57	0.051269531	3.5368652	-0.078125	-0.28466797	-0.87329102	1.5725098	0.016113281	0	0	0	0	0	0	0	0	0	0.921875	0.078125	0.023925781	0.006347656	-0.002929688	-0.014404297	1.109	32185.96	-0.304	718.25	1.489
703	17231	17231	Category A	-0.059814453	-0.29980469	-0.86376953	0.20141602	0.16381836	0.39648438	0	0.994	10/11/2017	10	11	2017	12:31:59	45119	0	12	31	59	57	0.051269531	3.5368652	-0.077880859	-0.28466797	-0.87304688	1.3842773	0.025146484	0	0	0	0	0	0	0	0	0	0.92163086	0.078369141	0.042480469	0.018066406	-0.014892578	0.009277344	1.254	31898.65	-0.222	452.47	1.489
704	17232	17232	Category A	-0.059814453	-0.27587891	-0.88793945	0.20410156	0.16552734	0.39746094	0	1.257	10/11/2017	10	11	2017	12:31:59	45119	0.1	12	31	59	57	0.051269531	3.5368652	-0.077636719	-0.28466797	-0.87304688	0.97045898	0.024658203	0	0	0	0	0	0	0	0	0	0.92163086	0.078369141	0.041259766	0.017822266	0.008789063	-0.014648438	1.13	32142.53	-0.006	12.34	1.489
705	17233	17233	Category A	-0.083984375	-0.2878418	-0.87597656	0.19897461	0.16137695	0.39257813	0	1.489	10/11/2017	10	11	2017	12:31:59	45119	0.2	12	31	59	57	0.051269531	3.5368652	-0.077636719	-0.28466797	-0.87280273	0.44824219	0.007324219	0	0	0	0	0	0	0	0	0	0.92138672	0.078613281	0.011962891	-0.006103516	-0.002929688	-0.002929688	1.272	31864.89	-0.053	100.54	1.489
706	17234	17234	Category A	-0.071777344	-0.27587891	-0.88793945	0.19750977	0.15991211	0.39648438	0	0.783	10/11/2017	10	11	2017	12:31:59	45119	0.3	12	31	59	57	0.051269531	3.5368652	-0.078125	-0.28466797	-0.87231445	0.98217773	0.018798828	0	0	0	0	0	0	0	0	0	0.92089844	0.079101563	0.030761719	0.006347656	0.008789063	-0.015380859	1.131	32140.48	0.193	-371	1.257
707	17235	17235	Category A	-0.059814453	-0.29980469	-0.86376953	0.20410156	0.16162109	0.38916016	0	1.503	10/11/2017	10	11	2017	12:31:59	45119	0.4	12	31	59	57	0.051269531	3.5368652	-0.078369141	-0.28442383	-0.87255859	1.2341309	0.025634766	0	0	0	0	0	0	0	0	0	0.92114258	0.078857422	0.042724609	0.018554688	-0.015136719	0.008789063	1.13	32142.53	0.168	-325.73	1.257
708	17236	17236	Category A	-0.083984375	-0.29980469	-0.85180664	0.20703125	0.16259766	0.38916016	0	0.765	10/11/2017	10	11	2017	12:31:59	45119	0.5	12	31	59	58	0.051269531	3.5368652	-0.078613281	-0.28466797	-0.87280273	0.37084961	0.026367188	0	0	0	0	0	0	0	0	0	0.92138672	0.078613281	0.041503906	-0.005126953	-0.014892578	0.020996094	0.994	32436.34	0.266	-548.99	1.489
709	17237	17237	Category A	-0.071777344	-0.29980469	-0.87597656	0.21044922	0.16577148	0.39746094	0	0.986	10/11/2017	10	11	2017	12:31:59	45119	0.6	12	31	59	58	0.051269531	3.5368652	-0.078613281	-0.28466797	-0.87255859	0.53686523	0.016845703	0	0	0	0	0	0	0	0	0	0.92114258	0.078857422	0.025146484	0.006835938	-0.014892578	-0.003173828	1.032	32351.12	0.1	-212.69	1.022
710	17238	17238	Category A	-0.071777344	-0.25195313	-0.85180664	0.20239258	0.16381836	0.39355469	0	0.441	10/11/2017	10	11	2017	12:31:59	45119	0.7	12	31	59	58	0.051269531	3.5368652	-0.079345703	-0.28515625	-0.87280273	0.81420898	0.040039063	0	0	0	0	0	0	0	0	0	0.921875	0.078125	0.062011719	0.007568359	0.033203125	0.020996094	1.072	32264.12	0.061	-127.74	1.022
711	17239	17239	Category A	-0.059814453	-0.2878418	-0.87597656	0.20703125	0.1640625	0.39013672	0	1.717	10/11/2017	10	11	2017	12:31:59	45119	0.8	12	31	59	58	0.051269531	3.5368652	-0.079345703	-0.28540039	-0.87329102	1.6999512	0.019775391	0	0	0	0	0	0	0	0	0	0.92211914	0.077880859	0.024414063	0.01953125	-0.002197266	-0.002441406	0.929	32588.42	-0.01	24.16	1.022
712	17240	17240	Category A	-0.10791016	-0.2878418	-0.86376953	0.20239258	0.15917969	0.38916016	0	1.022	10/11/2017	10	11	2017	12:31:59	45119	0.9	12	31	59	58	0.051269531	3.5368652	-0.079345703	-0.28515625	-0.87329102	3.0412598	0.030029297	0	0	0	0	0	0	0	0	0	0.92211914	0.077880859	0.040771484	-0.028320313	-0.002441406	0.009521484	1.025	32366.63	-0.192	462.99	1.022
713	17241	17241	Category A	-0.059814453	-0.23999023	-0.86376953	0.20898438	0.16601563	0.3972168	0	0.643	10/11/2017	10	11	2017	12:32:00	45120	0	12	32	0	58	0.051269531	3.5368652	-0.078613281	-0.28515625	-0.87329102	3.184082	0.049804688	0	0	0	0	0	0	0	0	0	0.92211914	0.077880859	0.073730469	0.018798828	0.045166016	0.009521484	0.973	32484.57	-0.131	321.51	1.022
714	17242	17242	Category A	-0.083984375	-0.27587891	-0.88793945	0.20214844	0.15991211	0.39648438	0	1.343	10/11/2017	10	11	2017	12:32:00	45120	0.1	12	32	0	58	0.051269531	3.5368652	-0.078613281	-0.28564453	-0.87329102	2.1374512	0.018066406	0	0	0	0	0	0	0	0	0	0.92236328	0.077636719	0.029541016	-0.005126953	0.009765625	-0.014404297	0.946	32547.83	-0.142	359.08	1.022
715	17243	17243	Category A	-0.095947266	-0.31176758	-0.88793945	0.20288086	0.16162109	0.39550781	0	0.673	10/11/2017	10	11	2017	12:32:00	45120	0.2	12	32	0	58	0.051269531	3.5368652	-0.078613281	-0.28588867	-0.87329102	1.2504883	0.034179688	0	0	0	0	0	0	0	0	0	0.92236328	0.077636719	0.057617188	-0.017089844	-0.025634766	-0.014404297	0.805	32904.21	-0.027	73.93	0.871
716	17244	17244	Category A	-0.083984375	-0.27587891	-0.86376953	0.20117188	0.16357422	0.39746094	0	0.281	10/11/2017	10	11	2017	12:32:00	45120	0.3	12	32	0	58	0.051269531	3.5304199	-0.078857422	-0.28588867	-0.87329102	1.4377441	0.014892578	0	0	0	0	0	0	0	0	0	0.92236328	0.077636719	0.024902344	-0.004882813	0.010009766	0.009521484	0.722	33138.37	0.215	-569.12	0.871
717	17245	17245	Category A	-0.071777344	-0.27587891	-0.85180664	0.20898438	0.16918945	0.3972168	0	0.871	10/11/2017	10	11	2017	12:32:00	45120	0.4	12	32	0	59	0.051269531	3.5304199	-0.078613281	-0.28637695	-0.8737793	1.1191406	0.025390625	0	0	0	0	0	0	0	0	0	0.92285156	0.077148438	0.039550781	0.006835938	0.010498047	0.021972656	0.85	32785.33	0.239	-557.39	0.871
718	17246	17246	Category A	-0.095947266	-0.2878418	-0.87597656	0.20336914	0.16333008	0.39526367	0	0.525	10/11/2017	10	11	2017	12:32:00	45120	0.5	12	32	0	59	0.051269531	3.5304199	-0.078125	-0.28662109	-0.87426758	0.12402344	0.017578125	0	0	0	0	0	0	0	0	0	0.92333984	0.076660156	0.020019531	-0.017578125	-0.000976563	-0.001464844	0.738	33091.59	0.397	-959.3	0.673
719	17247	17247	Category A	-0.083984375	-0.2878418	-0.86376953	0.20385742	0.16015625	0.39331055	0	1.412	10/11/2017	10	11	2017	12:32:00	45120	0.6	12	32	0	59	0.051269531	3.5304199	-0.078125	-0.28637695	-0.8737793	0.10375977	0.01171875	0	0	0	0	0	0	0	0	0	0.92285156	0.077148438	0.017089844	-0.005615234	-0.001220703	0.010009766	0.709	33177	0.486	-1164.87	0.871
720	17248	17248	Category A	-0.059814453	-0.29980469	-0.88793945	0.20117188	0.15991211	0.39550781	0	0.666	10/11/2017	10	11	2017	12:32:00	45120	0.7	12	32	0	59	0.051269531	3.5304199	-0.078369141	-0.28662109	-0.8737793	0.27050781	0.026611328	0	0	0	0	0	0	0	0	0	0.9230957	0.076904297	0.045654297	0.018554688	-0.012939453	-0.013916016	1.125	32152.81	0.178	-345.17	1.412
721	17249	17249	Category A	-0.059814453	-0.2878418	-0.87597656	0.19995117	0.16113281	0.39770508	0	0.499	10/11/2017	10	11	2017	12:32:00	45120	0.8	12	32	0	59	0.051269531	3.5304199	-0.078613281	-0.28686523	-0.8737793	0.15600586	0.019042969	0	0	0	0	0	0	0	0	0	0.9230957	0.076904297	0.021728516	0.018798828	-0.000732422	-0.001953125	1.536	31409.41	-0.262	451.75	2.504
722	17250	17250	Category A	-0.059814453	-0.27587891	-0.86376953	0.20092773	0.16357422	0.39941406	0	2.779	10/11/2017	10	11	2017	12:32:00	45120	0.9	12	32	0	59	0.051269531	3.5304199	-0.078613281	-0.28759766	-0.87304688	1.2385254	0.024169922	0	0	0	0	0	0	0	0	0	0.92260742	0.077392578	0.040039063	0.018798828	0.01171875	0.009277344	1.866	30921.94	-0.881	1534.97	2.504
723	17251	17251	Category A	-0.083984375	-0.27587891	-0.87597656	0.20556641	0.16577148	0.38818359	0	3.34	10/11/2017	10	11	2017	12:32:01	45121	0	12	32	1	59	0.051269531	3.5304199	-0.078613281	-0.2878418	-0.87280273	1.5957031	0.013427734	0	0	0	0	0	0	0	0	0	0.92236328	0.077636719	0.020263672	-0.005126953	0.011962891	-0.002929688	2.002	30741.23	-0.85	1356.5	2.504
724	17252	17252	Category A	-0.071777344	-0.29980469	-0.88793945	0.20239258	0.16137695	0.3894043	0	2.504	10/11/2017	10	11	2017	12:32:01	45121	0.1	12	32	1	59	0.051269531	3.5304199	-0.078613281	-0.28808594	-0.87304688	1.0964355	0.019775391	0	0	0	0	0	0	0	0	0	0.92285156	0.077148438	0.032958984	0.006835938	-0.011474609	-0.014648438	2.102	30614.61	-0.938	1458.98	2.504
725	17253	17253	Category A	-0.095947266	-0.2878418	-0.88793945	0.20336914	0.16479492	0.39941406	0	2.228	10/11/2017	10	11	2017	12:32:01	45121	0.2	12	32	1	59	0.051269531	3.5304199	-0.078857422	-0.2878418	-0.87329102	0.65844727	0.022216797	0	0	0	0	0	0	0	0	0	0.92285156	0.077148438	0.031494141	-0.016845703	0	-0.014404297	2.199	30496.35	-1.005	1517.74	2.504
726	17254	17254	Category A	-0.095947266	-0.2878418	-0.87597656	0.20385742	0.16479492	0.39648438	0	1.265	10/11/2017	10	11	2017	12:32:01	45121	0.3	12	32	1	59	0.051269531	3.5304199	-0.078857422	-0.28759766	-0.87329102	0.33081055	0.016845703	0	0	0	0	0	0	0	0	0	0.92285156	0.077148438	0.019287109	-0.016845703	0	-0.002441406	1.977	30773.69	-1.001	1703.94	2.228
727	17255	17255	Category A	-0.095947266	-0.27587891	-0.86376953	0.20092773	0.16357422	0.39648438	0	1.079	10/11/2017	10	11	2017	12:32:01	45121	0.4	12	32	1	59	0.051269531	3.5304199	-0.079101563	-0.28808594	-0.8737793	0.024414063	0.022949219	0	0	0	0	0	0	0	0	0	0.92333984	0.076660156	0.038818359	-0.016601563	0.012207031	0.010009766	1.662	31214.11	-0.681	1251.99	1.449
728	17256	17256	Category A	-0.071777344	-0.26391602	-0.89990234	0.20629883	0.15844727	0.39648438	0	1.449	10/11/2017	10	11	2017	12:32:01	45121	0.5	12	32	1	0	0.051269531	3.5304199	-0.079345703	-0.28808594	-0.87353516	0.59887695	0.036621094	0	0	0	0	0	0	0	0	0	0.92333984	0.076660156	0.058105469	0.007568359	0.024169922	-0.026123047	1.386	31659.62	-0.366	718.14	1.448
729	17257	17257	Category A	-0.083984375	-0.29980469	-0.83984375	0.20703125	0.16259766	0.39013672	0	1.448	10/11/2017	10	11	2017	12:32:01	45121	0.6	12	32	1	0	0.051269531	3.5304199	-0.079345703	-0.28808594	-0.87280273	0.84814453	0.035400391	0	0	0	0	0	0	0	0	0	0.92260742	0.077392578	0.049072266	-0.004394531	-0.011474609	0.032958984	1.11	32183.88	-0.34	816.57	1.265
730	17258	17258	Category A	-0.071777344	-0.27587891	-0.86376953	0.19897461	0.15917969	0.39672852	0	0.85	10/11/2017	10	11	2017	12:32:01	45121	0.7	12	32	1	0	0.051269531	3.5304199	-0.079589844	-0.28808594	-0.87280273	0.63647461	0.017089844	0	0	0	0	0	0	0	0	0	0.92260742	0.077392578	0.029296875	0.0078125	0.012207031	0.009033203	1.038	32337.9	-0.318	806.38	1.16
731	17259	17259	Category A	-0.071777344	-0.2878418	-0.88793945	0.20214844	0.16235352	0.39941406	0	0.572	10/11/2017	10	11	2017	12:32:01	45121	0.8	12	32	1	0	0.051269531	3.5304199	-0.079589844	-0.2878418	-0.87304688	0.32885742	0.016601563	0	0	0	0	0	0	0	0	0	0.92285156	0.077148438	0.022949219	0.0078125	0	-0.014648438	1.051	32309.46	-0.382	990.11	1.16
732	17260	17260	Category A	-0.071777344	-0.2878418	-0.88793945	0.20947266	0.16333008	0.3984375	0	0.832	10/11/2017	10	11	2017	12:32:01	45121	0.9	12	32	1	0	0.051269531	3.5304199	-0.079589844	-0.2878418	-0.87329102	0.34594727	0.016357422	0	0	0	0	0	0	0	0	0	0.9230957	0.076904297	0.022460938	0.0078125	0	-0.014404297	0.988	32450.03	-0.284	741.98	1.066
733	17261	17261	Category A	-0.095947266	-0.29980469	-0.88793945	0.21679688	0.16699219	0.39819336	0	1.16	10/11/2017	10	11	2017	12:32:02	45122	0	12	32	2	0	0.051269531	3.5304199	-0.080078125	-0.2878418	-0.87353516	0.73291016	0.024169922	0	0	0	0	0	0	0	0	0	0.9230957	0.076904297	0.041748047	-0.015625	-0.01171875	-0.014160156	0.921	32607.73	-0.184	486.76	1.066
734	17262	17262	Category A	-0.071777344	-0.31176758	-0.88793945	0.20654297	0.16479492	0.39331055	0	1.066	10/11/2017	10	11	2017	12:32:02	45122	0.1	12	32	2	0	0.051269531	3.5304199	-0.080322266	-0.2878418	-0.87329102	0.98461914	0.029052734	0	0	0	0	0	0	0	0	0	0.9230957	0.076904297	0.046875	0.008544922	-0.023681641	-0.014404297	0.987	32452.32	-0.217	548.13	1.07
735	17263	17263	Category A	-0.059814453	-0.2878418	-0.83984375	0.21362305	0.1652832	0.39428711	0	1.048	10/11/2017	10	11	2017	12:32:02	45122	0.2	12	32	2	0	0.051269531	3.5304199	-0.080078125	-0.2878418	-0.87280273	1.515625	0.038818359	0	0	0	0	0	0	0	0	0	0.92260742	0.077392578	0.053710938	0.020263672	0	0.032958984	1.07	32268.41	-0.35	875.87	1.16
736	17264	17264	Category A	-0.095947266	-0.29980469	-0.87597656	0.20581055	0.16479492	0.39135742	0	1.248	10/11/2017	10	11	2017	12:32:02	45122	0.3	12	32	2	0	0.051269531	3.5304199	-0.080810547	-0.2878418	-0.87280273	2.1835938	0.019287109	0	0	0	0	0	0	0	0	0	0.92260742	0.077392578	0.029785156	-0.014892578	-0.01171875	-0.002929688	1.189	32023.92	-0.528	1300.87	1.16
737	17265	17265	Category A	-0.071777344	-0.29980469	-0.87597656	0.21435547	0.16772461	0.39648438	0	1.07	10/11/2017	10	11	2017	12:32:02	45122	0.4	12	32	2	0	0.051269531	3.5304199	-0.080810547	-0.28808594	-0.87255859	1.9091797	0.014892578	0	0	0	0	0	0	0	0	0	0.92236328	0.077636719	0.023925781	0.009033203	-0.011474609	-0.003173828	1.051	32309.46	-0.36	921.99	1.07
738	17266	17266	Category A	-0.095947266	-0.31176758	-0.88793945	0.21362305	0.16992188	0.39746094	0	1.546	10/11/2017	10	11	2017	12:32:02	45122	0.5	12	32	2	1	0.051269531	3.5304199	-0.080322266	-0.28808594	-0.87255859	1.0344238	0.031982422	0	0	0	0	0	0	0	0	0	0.92236328	0.077636719	0.054199219	-0.015380859	-0.0234375	-0.015136719	0.95	32538.37	-0.252	671.77	1.248
739	17267	17267	Category A	-0.071777344	-0.27587891	-0.88793945	0.20458984	0.16137695	0.39648438	0	0.332	10/11/2017	10	11	2017	12:32:02	45122	0.6	12	32	2	1	0.051269531	3.5304199	-0.080078125	-0.28833008	-0.87207031	0.42431641	0.021728516	0	0	0	0	0	0	0	0	0	0.921875	0.078125	0.036621094	0.008300781	0.012451172	-0.015625	0.989	32447.75	-0.329	880.21	1.248
740	17268	17268	Category A	-0.059814453	-0.27587891	-0.89990234	0.2097168	0.16577148	0.39135742	0	0.456	10/11/2017	10	11	2017	12:32:02	45122	0.7	12	32	2	1	0.051269531	3.5304199	-0.079589844	-0.2878418	-0.87207031	0.036376953	0.036132813	0	0	0	0	0	0	0	0	0	0.921875	0.078125	0.059814453	0.019775391	0.011962891	-0.027587891	0.88	32708.87	-0.225	635	1.07
741	17269	17269	Category A	-0.047851563	-0.26391602	-0.85180664	0.20410156	0.16650391	0.39013672	0	1.285	10/11/2017	10	11	2017	12:32:02	45122	0.8	12	32	2	1	0.051269531	3.5304199	-0.079833984	-0.28735352	-0.87182617	0.52709961	0.044433594	0	0	0	0	0	0	0	0	0	0.92138672	0.078613281	0.075683594	0.031982422	0.0234375	0.020019531	0.792	32939.55	-0.139	410.72	1.285
742	17270	17270	Category A	-0.059814453	-0.2878418	-0.86376953	0.20800781	0.16503906	0.3984375	0	0.592	10/11/2017	10	11	2017	12:32:02	45122	0.9	12	32	2	1	0.051269531	3.5304199	-0.079589844	-0.28686523	-0.87182617	1.7062988	0.021240234	0	0	0	0	0	0	0	0	0	0.92114258	0.078857422	0.028564453	0.019775391	-0.000732422	0.008056641	0.805	32904.21	-0.003	8.11	1.285
743	17271	17271	Category A	-0.083984375	-0.26391602	-0.85180664	0.20581055	0.16479492	0.39648438	0	0.541	10/11/2017	10	11	2017	12:32:03	45123	0	12	32	3	1	0.051269531	3.5304199	-0.079345703	-0.28710938	-0.87133789	1.9973145	0.030761719	0	0	0	0	0	0	0	0	0	0.92089844	0.079101563	0.047363281	-0.004394531	0.023193359	0.01953125	1.032	32351.12	-0.203	489.03	1.285
744	17272	17272	Category A	-0.095947266	-0.2878418	-0.86376953	0.20532227	0.16162109	0.39428711	0	1.626	10/11/2017	10	11	2017	12:32:03	45123	0.1	12	32	3	1	0.051269531	3.5304199	-0.079833984	-0.28710938	-0.87133789	1.9711914	0.017578125	0	0	0	0	0	0	0	0	0	0.92089844	0.079101563	0.023925781	-0.015869141	-0.000488281	0.007568359	1.124	32154.87	-0.279	643.41	1.626
745	17273	17273	Category A	-0.10791016	-0.2878418	-0.82788086	0.20483398	0.16381836	0.39526367	0	1.694	10/11/2017	10	11	2017	12:32:03	45123	0.2	12	32	3	1	0.051269531	3.5304199	-0.080078125	-0.28710938	-0.87060547	2.3869629	0.05078125	0	0	0	0	0	0	0	0	0	0.92041016	0.079589844	0.071044922	-0.027587891	-0.000488281	0.042724609	1.219	31965.43	-0.339	743.44	1.626
746	17274	17274	Category A	-0.083984375	-0.25195313	-0.87597656	0.20385742	0.16479492	0.39428711	0	1.01	10/11/2017	10	11	2017	12:32:03	45123	0.3	12	32	3	1	0.051269531	3.5304199	-0.080566406	-0.28686523	-0.87036133	2.765625	0.035644531	0	0	0	0	0	0	0	0	0	0.91992188	0.080078125	0.043945313	-0.003173828	0.034912109	-0.005371094	1.324	31769.48	-0.292	581.64	1.626
747	17275	17275	Category A	-0.095947266	-0.2878418	-0.89990234	0.20556641	0.16455078	0.39331055	0	1.851	10/11/2017	10	11	2017	12:32:03	45123	0.4	12	32	3	1	0.051269531	3.5304199	-0.080566406	-0.28710938	-0.87011719	2.6281738	0.033203125	0	0	0	0	0	0	0	0	0	0.91992188	0.080078125	0.045166016	-0.015136719	-0.000488281	-0.029541016	1.298	31816.8	-0.239	475.31	1.626
748	17276	17276	Category A	-0.095947266	-0.27587891	-0.85180664	0.20629883	0.16259766	0.39331055	0	1.222	10/11/2017	10	11	2017	12:32:03	45123	0.5	12	32	3	2	0.051269531	3.5304199	-0.080566406	-0.28686523	-0.87011719	1.9829102	0.026367188	0	0	0	0	0	0	0	0	0	0.91992188	0.080078125	0.044677734	-0.015136719	0.010986328	0.018310547	1.26	31887.35	-0.24	490.41	1.401
749	17277	17277	Category A	-0.11987305	-0.2878418	-0.86376953	0.20532227	0.16357422	0.39331055	0	0.386	10/11/2017	10	11	2017	12:32:03	45123	0.6	12	32	3	2	0.051269531	3.5304199	-0.080566406	-0.28662109	-0.87060547	1.6813965	0.039550781	0	0	0	0	0	0	0	0	0	0.92016602	0.079833984	0.046875	-0.0390625	-0.000976563	0.006835938	1.132	32138.43	-0.134	288.82	1.222
750	17278	17278	Category A	-0.083984375	-0.27587891	-0.87597656	0.20214844	0.15991211	0.39038086	0	1.401	10/11/2017	10	11	2017	12:32:03	45123	0.7	12	32	3	2	0.051269531	3.5304199	-0.080566406	-0.28637695	-0.87084961	1.1164551	0.012207031	0	0	0	0	0	0	0	0	0	0.92016602	0.079833984	0.019042969	-0.003173828	0.010498047	-0.004882813	1.133	32136.38	-0.111	236.92	1.222
751	17279	17279	Category A	-0.071777344	-0.27587891	-0.88793945	0.20458984	0.16015625	0.39550781	0	0.924	10/11/2017	10	11	2017	12:32:03	45123	0.8	12	32	3	2	0.051269531	3.5304199	-0.080322266	-0.28637695	-0.87084961	0.071777344	0.021728516	0	0	0	0	0	0	0	0	0	0.92041016	0.079589844	0.036132813	0.008544922	0.010498047	-0.016845703	0.919	32612.58	0.05	-118.73	1.014
752	17280	17280	Category A	-0.047851563	-0.2878418	-0.86376953	0.20727539	0.16674805	0.38818359	0	1.014	10/11/2017	10	11	2017	12:32:03	45123	0.9	12	32	3	2	0.051269531	3.5304199	-0.080566406	-0.28637695	-0.87084961	0.89916992	0.033447266	0	0	0	0	0	0	0	0	0	0.92016602	0.079833984	0.041259766	0.032714844	-0.001220703	0.007080078	0.833	32829.62	0.107	-267.53	0.924
753	17281	17281	Category A	-0.095947266	-0.31176758	-0.86376953	0.20556641	0.16381836	0.39013672	0	0.57	10/11/2017	10	11	2017	12:32:04	45124	0	12	32	4	2	0.051269531	3.5304199	-0.080322266	-0.28686523	-0.87060547	0.55712891	0.030029297	0	0	0	0	0	0	0	0	0	0.92016602	0.079833984	0.047119141	-0.015380859	-0.024658203	0.006835938	0.842	32806.08	0.103	-255.87	1.014
754	17282	17282	Category A	-0.095947266	-0.2878418	-0.88793945	0.20727539	0.16674805	0.39648438	0	0.708	10/11/2017	10	11	2017	12:32:04	45124	0.1	12	32	4	2	0.051269531	3.5594238	-0.080810547	-0.28735352	-0.87060547	0.45874023	0.022949219	0	0	0	0	0	0	0	0	0	0.92016602	0.079833984	0.032714844	-0.014892578	-0.000244141	-0.017089844	0.804	32906.91	0.071	-185.44	0.924
755	17283	17283	Category A	-0.10791016	-0.27587891	-0.88793945	0.20166016	0.16479492	0.39453125	0	0.439	10/11/2017	10	11	2017	12:32:04	45124	0.2	12	32	4	2	0.051269531	3.5594238	-0.080566406	-0.28710938	-0.87036133	0.75756836	0.034179688	0	0	0	0	0	0	0	0	0	0.92016602	0.079833984	0.055908203	-0.027099609	0.011230469	-0.017333984	0.778	32978.14	0.104	-274.29	1.014
756	17284	17284	Category A	-0.059814453	-0.2878418	-0.88793945	0.20727539	0.16674805	0.39746094	0	1.171	10/11/2017	10	11	2017	12:32:04	45124	0.3	12	32	4	2	0.051269531	3.5594238	-0.080078125	-0.28686523	-0.87011719	0.75537109	0.027099609	0	0	0	0	0	0	0	0	0	0.91967773	0.080322266	0.0390625	0.020263672	-0.000732422	-0.017578125	0.937	32569.25	-0.158	406.12	1.171
757	17285	17285	Category A	-0.083984375	-0.27587891	-0.87597656	0.20556641	0.16650391	0.39404297	0	0.767	10/11/2017	10	11	2017	12:32:04	45124	0.4	12	32	4	3	0.051269531	3.5594238	-0.080078125	-0.28710938	-0.86962891	0.42358398	0.013427734	0	0	0	0	0	0	0	0	0	0.91918945	0.080810547	0.021484375	-0.003662109	0.011230469	-0.006103516	1.089	32227.94	-0.313	755.76	1.171
758	17286	17286	Category A	-0.071777344	-0.27587891	-0.85180664	0.20458984	0.16333008	0.39257813	0	1.972	10/11/2017	10	11	2017	12:32:04	45124	0.5	12	32	4	3	0.051269531	3.5594238	-0.079589844	-0.28710938	-0.86987305	0.55175781	0.022705078	0	0	0	0	0	0	0	0	0	0.91967773	0.080322266	0.037597656	0.0078125	0.011230469	0.018066406	1.135	32132.29	-0.509	1305.85	1.171
759	17287	17287	Category A	-0.083984375	-0.2878418	-0.85180664	0.2121582	0.16601563	0.39624023	0	1.478	10/11/2017	10	11	2017	12:32:04	45124	0.6	12	32	4	3	0.051269531	3.5594238	-0.079589844	-0.28662109	-0.87011719	2.0002441	0.018798828	0	0	0	0	0	0	0	0	0	0.91943359	0.080566406	0.023681641	-0.004150391	-0.000976563	0.018310547	1.195	32012.13	-0.553	1373.57	1.478
760	17288	17288	Category A	-0.083984375	-0.29980469	-0.85180664	0.19995117	0.15991211	0.39453125	0	0.987	10/11/2017	10	11	2017	12:32:04	45124	0.7	12	32	4	3	0.051269531	3.5594238	-0.079589844	-0.28686523	-0.87011719	2.7402344	0.022705078	0	0	0	0	0	0	0	0	0	0.91967773	0.080322266	0.03515625	-0.004150391	-0.012695313	0.018310547	1.303	31807.64	-0.523	1164.96	1.478
761	17289	17289	Category A	-0.071777344	-0.32397461	-0.86376953	0.20556641	0.16381836	0.39526367	0	0.798	10/11/2017	10	11	2017	12:32:04	45124	0.8	12	32	4	3	0.051269531	3.5594238	-0.080078125	-0.28710938	-0.86962891	2.2199707	0.038085938	0	0	0	0	0	0	0	0	0	0.91943359	0.080566406	0.051269531	0.008300781	-0.036621094	0.005859375	1.274	31861.16	-0.53	1213.1	1.478
762	17290	17290	Category A	-0.083984375	-0.29980469	-0.85180664	0.19995117	0.16113281	0.39672852	0	1.817	10/11/2017	10	11	2017	12:32:04	45124	0.9	12	32	4	3	0.051269531	3.5594238	-0.080566406	-0.28735352	-0.86938477	1.7373047	0.021728516	0	0	0	0	0	0	0	0	0	0.91918945	0.080810547	0.033203125	-0.003173828	-0.012207031	0.017578125	0.985	32456.91	-0.224	568.86	1.478
763	17291	17291	Category A	-0.059814453	-0.27587891	-0.88793945	0.20556641	0.16308594	0.39428711	0	0.594	10/11/2017	10	11	2017	12:32:05	45125	0	12	32	5	3	0.051269531	3.5594238	-0.080810547	-0.2878418	-0.86962891	1.5026855	0.030273438	0	0	0	0	0	0	0	0	0	0.91967773	0.080322266	0.051269531	0.020996094	0.011962891	-0.018066406	1.152	32097.73	-0.354	825.45	1.059
764	17292	17292	Category A	-0.095947266	-0.26391602	-0.86376953	0.20214844	0.16064453	0.39135742	0	0.241	10/11/2017	10	11	2017	12:32:05	45125	0.1	12	32	5	3	0.051269531	3.5594238	-0.081298828	-0.28759766	-0.86962891	1.5949707	0.028320313	0	0	0	0	0	0	0	0	0	0.91967773	0.080322266	0.044189453	-0.014404297	0.023681641	0.005859375	1.164	32073.59	-0.241	529.3	1.059
765	17293	17293	Category A	-0.10791016	-0.27587891	-0.88793945	0.20214844	0.15991211	0.39038086	0	2.478	10/11/2017	10	11	2017	12:32:05	45125	0.2	12	32	5	3	0.051269531	3.5594238	-0.081298828	-0.28710938	-0.86938477	1.7888184	0.034179688	0	0	0	0	0	0	0	0	0	0.91918945	0.080810547	0.056152344	-0.026367188	0.011230469	-0.018310547	1.194	32014.09	-0.303	667.28	1.059
766	17294	17294	Category A	-0.059814453	-0.32397461	-0.86376953	0.20947266	0.16333008	0.39526367	0	1.059	10/11/2017	10	11	2017	12:32:05	45125	0.3	12	32	5	3	0.051269531	3.5594238	-0.081054688	-0.28686523	-0.86914063	1.6738281	0.042724609	0	0	0	0	0	0	0	0	0	0.91894531	0.081054688	0.063720703	0.021240234	-0.036865234	0.005371094	0.976	32477.63	-0.237	611.07	0.977
767	17295	17295	Category A	-0.071777344	-0.32397461	-0.86376953	0.20556641	0.16308594	0.39135742	0	0.977	10/11/2017	10	11	2017	12:32:05	45125	0.4	12	32	5	4	0.051269531	3.5594238	-0.080566406	-0.28686523	-0.86889648	1.9709473	0.038085938	0	0	0	0	0	0	0	0	0	0.91870117	0.081298828	0.05078125	0.008789063	-0.036865234	0.005126953	0.981	32466.1	-0.16	395.24	0.977
768	17296	17296	Category A	-0.083984375	-0.27587891	-0.85180664	0.2019043	0.15991211	0.39160156	0	0.511	10/11/2017	10	11	2017	12:32:05	45125	0.5	12	32	5	4	0.051269531	3.5594238	-0.080566406	-0.28710938	-0.86889648	2.1560059	0.020751953	0	0	0	0	0	0	0	0	0	0.91870117	0.081298828	0.031738281	-0.003173828	0.011230469	0.017089844	1.02	32377.76	-0.177	425.72	0.977
769	17297	17297	Category A	-0.071777344	-0.2878418	-0.86376953	0.20532227	0.16015625	0.39428711	0	0.625	10/11/2017	10	11	2017	12:32:05	45125	0.6	12	32	5	4	0.051269531	3.5594238	-0.080810547	-0.28759766	-0.86865234	1.2998047	0.010498047	0	0	0	0	0	0	0	0	0	0.91870117	0.081298828	0.014404297	0.009033203	0	0.004882813	0.77	33000.45	0.061	-165.57	0.975
770	17298	17298	Category A	-0.071777344	-0.27587891	-0.88793945	0.203125	0.16308594	0.39648438	0	0.474	10/11/2017	10	11	2017	12:32:05	45125	0.7	12	32	5	4	0.051269531	3.5594238	-0.080810547	-0.28735352	-0.86914063	0.019287109	0.023681641	0	0	0	0	0	0	0	0	0	0.91894531	0.081054688	0.0390625	0.009033203	0.011474609	-0.018554688	0.72	33144.28	0.013	-38.16	0.758
771	17299	17299	Category A	-0.083984375	-0.27587891	-0.88793945	0.20458984	0.15844727	0.39233398	0	0.975	10/11/2017	10	11	2017	12:32:05	45125	0.8	12	32	5	4	0.051269531	3.5594238	-0.080810547	-0.28759766	-0.86938477	0.93481445	0.021972656	0	0	0	0	0	0	0	0	0	0.91918945	0.080810547	0.033203125	-0.002929688	0.01171875	-0.018310547	0.669	33299.57	-0.04	128.66	0.726
772	17300	17300	Category A	-0.095947266	-0.29980469	-0.87597656	0.20556641	0.16259766	0.39257813	0	0.758	10/11/2017	10	11	2017	12:32:05	45125	0.9	12	32	5	4	0.051269531	3.5594238	-0.081298828	-0.28710938	-0.86889648	0.8359375	0.020263672	0	0	0	0	0	0	0	0	0	0.91894531	0.081054688	0.033691406	-0.014404297	-0.012451172	-0.006835938	0.704	33192.01	-0.082	259.41	0.758
773	17301	17301	Category A	-0.083984375	-0.29980469	-0.86376953	0.20874023	0.16015625	0.39770508	0	0.671	10/11/2017	10	11	2017	12:32:06	45126	0	12	32	6	4	0.051269531	3.5594238	-0.08203125	-0.2878418	-0.86889648	0.30395508	0.012939453	0	0	0	0	0	0	0	0	0	0.91918945	0.080810547	0.019042969	-0.001708984	-0.01171875	0.005126953	0.737	33094.49	-0.226	756.34	0.758
774	17302	17302	Category A	-0.059814453	-0.29980469	-0.86376953	0.21020508	0.16674805	0.39526367	0	0.726	10/11/2017	10	11	2017	12:32:06	45126	0.1	12	32	6	4	0.051269531	3.5594238	-0.081787109	-0.2878418	-0.86889648	0.056396484	0.025634766	0	0	0	0	0	0	0	0	0	0.91894531	0.081054688	0.0390625	0.021972656	-0.01171875	0.005126953	0.77	33000.45	-0.127	382.01	0.758
775	17303	17303	Category A	-0.13183594	-0.2878418	-0.87597656	0.20532227	0.16235352	0.39526367	0	0.822	10/11/2017	10	11	2017	12:32:06	45126	0.2	12	32	6	4	0.051269531	3.5594238	-0.08203125	-0.28735352	-0.86865234	0.17700195	0.050048828	0	0	0	0	0	0	0	0	0	0.91870117	0.081298828	0.057128906	-0.049560547	-0.000244141	-0.007080078	0.72	33144.28	0.001	-2.96	0.726
776	17304	17304	Category A	-0.071777344	-0.31176758	-0.87597656	0.20629883	0.16088867	0.39331055	0	0.67	10/11/2017	10	11	2017	12:32:06	45126	0.3	12	32	6	4	0.051269531	3.5594238	-0.082519531	-0.28735352	-0.86889648	0.64331055	0.02734375	0	0	0	0	0	0	0	0	0	0.91894531	0.081054688	0.041748047	0.010742188	-0.024169922	-0.006835938	0.661	33324.79	0.439	-1120.01	0.726
777	17305	17305	Category A	-0.059814453	-0.2878418	-0.88793945	0.21459961	0.16699219	0.39624023	0	0.677	10/11/2017	10	11	2017	12:32:06	45126	0.4	12	32	6	5	0.051269531	3.5594238	-0.08203125	-0.28710938	-0.86914063	0.38891602	0.029052734	0	0	0	0	0	0	0	0	0	0.91894531	0.081054688	0.041503906	0.022216797	-0.000488281	-0.018554688	0.691	33231.45	0.972	-2018.84	0.772
778	17306	17306	Category A	-0.071777344	-0.29980469	-0.85180664	0.20556641	0.16381836	0.39257813	0	0.404	10/11/2017	10	11	2017	12:32:06	45126	0.5	12	32	6	5	0.051269531	3.5594238	-0.082275391	-0.28710938	-0.86889648	0.54541016	0.023925781	0	0	0	0	0	0	0	0	0	0.91894531	0.081054688	0.040527344	0.010498047	-0.012695313	0.017089844	0.698	33210.14	1.431	-2628.89	0.772
779	17307	17307	Category A	-0.095947266	-0.27587891	-0.87597656	0.20556641	0.16308594	0.39135742	0	0.847	10/11/2017	10	11	2017	12:32:06	45126	0.6	12	32	6	5	0.051269531	3.5594238	-0.08203125	-0.28613281	-0.86889648	0.69873047	0.018554688	0	0	0	0	0	0	0	0	0	0.91870117	0.081298828	0.031005859	-0.013671875	0.010253906	-0.006835938	0.66	33327.96	1.417	-2682.16	0.677
780	17308	17308	Category A	-0.095947266	-0.2878418	-0.87597656	0.20214844	0.15991211	0.39428711	0	0.772	10/11/2017	10	11	2017	12:32:06	45126	0.7	12	32	6	5	0.051269531	3.5594238	-0.082275391	-0.28613281	-0.86889648	0.21142578	0.015136719	0	0	0	0	0	0	0	0	0	0.91845703	0.081542969	0.021972656	-0.013427734	-0.001464844	-0.006835938	0.655	33343.87	1.399	-2669.11	0.677
781	17309	17309	Category A	-0.071777344	-0.29980469	-0.86376953	0.19750977	0.16381836	0.39135742	0	0.593	10/11/2017	10	11	2017	12:32:06	45126	0.8	12	32	6	5	0.051269531	3.5594238	-0.082763672	-0.28662109	-0.8684082	0.59887695	0.017578125	0	0	0	0	0	0	0	0	0	0.91821289	0.081787109	0.028808594	0.010986328	-0.012939453	0.004638672	0.653	33350.27	1.428	-2709.48	0.772
782	17310	17310	Category A	-0.059814453	-0.29980469	-0.86376953	0.20556641	0.16186523	0.39233398	0	0.641	10/11/2017	10	11	2017	12:32:06	45126	0.9	12	32	6	5	0.051269531	3.5594238	-0.083740234	-0.28710938	-0.86865234	0.64208984	0.02734375	0	0	0	0	0	0	0	0	0	0.91870117	0.081298828	0.041503906	0.023925781	-0.012451172	0.004882813	0.802	32912.32	0.947	-1826.18	0.847
783	17311	17311	Category A	-0.095947266	-0.29980469	-0.85180664	0.19970703	0.15966797	0.39770508	0	0.661	10/11/2017	10	11	2017	12:32:07	45127	0	12	32	7	5	0.051269531	3.5594238	-0.083740234	-0.28759766	-0.86889648	0.42602539	0.024169922	0	0	0	0	0	0	0	0	0	0.91894531	0.081054688	0.041259766	-0.011962891	-0.011962891	0.017089844	0.829	32840.15	0.443	-975.26	0.871
784	17312	17312	Category A	-0.083984375	-0.27587891	-0.83984375	0.20239258	0.16552734	0.39331055	0	1.3	10/11/2017	10	11	2017	12:32:07	45127	0.1	12	32	7	5	0.051269531	3.5594238	-0.083496094	-0.28833008	-0.86889648	0.27587891	0.031738281	0	0	0	0	0	0	0	0	0	0.91943359	0.080566406	0.042236328	-0.000244141	0.012451172	0.029052734	0.845	32798.28	-0.036	95.14	0.871
785	17313	17313	Category A	-0.10791016	-0.27587891	-0.85180664	0.20507813	0.15820313	0.39746094	0	1.007	10/11/2017	10	11	2017	12:32:07	45127	0.2	12	32	7	5	0.051269531	3.5594238	-0.083007813	-0.28881836	-0.86938477	0.44970703	0.032958984	0	0	0	0	0	0	0	0	0	0.91992188	0.080078125	0.055419922	-0.024658203	0.012939453	0.017578125	0.88	32708.87	0.014	-34.95	1.007
786	17314	17314	Category A	-0.083984375	-0.2878418	-0.87597656	0.20385742	0.16137695	0.39770508	0	0.871	10/11/2017	10	11	2017	12:32:07	45127	0.3	12	32	7	5	0.051269531	3.5594238	-0.083251953	-0.2890625	-0.87011719	1.1513672	0.005859375	0	0	0	0	0	0	0	0	0	0.9206543	0.079345703	0.007568359	-0.000488281	0.001220703	-0.005615234	1.032	32351.12	-0.259	640.94	1.007
787	17315	17315	Category A	-0.059814453	-0.27587891	-0.86376953	0.20703125	0.16259766	0.39257813	0	0.802	10/11/2017	10	11	2017	12:32:07	45127	0.4	12	32	7	5	0.051269531	3.5594238	-0.083007813	-0.28930664	-0.87011719	1.5297852	0.027587891	0	0	0	0	0	0	0	0	0	0.9206543	0.079345703	0.043212891	0.023193359	0.013427734	0.006347656	1.059	32292.11	-0.439	1165.97	1.07
788	17316	17316	Category A	-0.083984375	-0.2878418	-0.87597656	0.19921875	0.15991211	0.39526367	0	1.554	10/11/2017	10	11	2017	12:32:07	45127	0.5	12	32	7	6	0.051269531	3.5594238	-0.083251953	-0.28930664	-0.86987305	1.6210938	0.006347656	0	0	0	0	0	0	0	0	0	0.92041016	0.079589844	0.008300781	-0.000488281	0.001464844	-0.005859375	1.02	32377.76	-0.468	1318.03	1.007
789	17317	17317	Category A	-0.059814453	-0.27587891	-0.89990234	0.20214844	0.16235352	0.39257813	0	0.82	10/11/2017	10	11	2017	12:32:07	45127	0.6	12	32	7	6	0.051269531	3.5594238	-0.083496094	-0.28930664	-0.86987305	1.9279785	0.040527344	0	0	0	0	0	0	0	0	0	0.9206543	0.079345703	0.067138672	0.023681641	0.013427734	-0.029785156	0.998	32427.25	-0.467	1346.74	1.014
790	17318	17318	Category A	-0.059814453	-0.25195313	-0.86376953	0.19995117	0.16235352	0.39526367	0	1.07	10/11/2017	10	11	2017	12:32:07	45127	0.7	12	32	7	6	0.051269531	3.5594238	-0.083007813	-0.28955078	-0.87011719	1.5871582	0.044677734	0	0	0	0	0	0	0	0	0	0.9206543	0.079345703	0.067382813	0.023193359	0.037597656	0.006347656	1.022	32373.3	-0.486	1381.85	1.014
791	17319	17319	Category A	-0.083984375	-0.2878418	-0.86376953	0.20776367	0.16162109	0.38916016	0	0.873	10/11/2017	10	11	2017	12:32:07	45127	0.8	12	32	7	6	0.051269531	3.5594238	-0.083496094	-0.28979492	-0.87011719	1.4782715	0.006591797	0	0	0	0	0	0	0	0	0	0.92089844	0.079101563	0.008789063	-0.000244141	0.001953125	0.006347656	0.969	32493.85	-0.383	1080.29	1.07
792	17320	17320	Category A	-0.083984375	-0.32397461	-0.83984375	0.2043457	0.16967773	0.38623047	0	1.014	10/11/2017	10	11	2017	12:32:07	45127	0.9	12	32	7	6	0.051513672	3.5336426	-0.083740234	-0.29003906	-0.87011719	1.9494629	0.045166016	0	0	0	0	0	0	0	0	0	0.92089844	0.079101563	0.063964844	0	-0.033691406	0.030273438	0.94	32562.09	-0.298	823.61	1.014
793	17321	17321	Category A	-0.095947266	-0.27587891	-0.86376953	0.20581055	0.16479492	0.39526367	0	0.487	10/11/2017	10	11	2017	12:32:08	45128	0	12	32	8	6	0.051513672	3.5336426	-0.084472656	-0.29003906	-0.87011719	1.9162598	0.019287109	0	0	0	0	0	0	0	0	0	0.92114258	0.078857422	0.032226563	-0.011230469	0.014160156	0.006347656	0.945	32550.21	-0.249	666	1.014
794	17322	17322	Category A	-0.071777344	-0.26391602	-0.87597656	0.20239258	0.16137695	0.39038086	0	1.381	10/11/2017	10	11	2017	12:32:08	45128	0.1	12	32	8	6	0.051513672	3.5336426	-0.084472656	-0.28979492	-0.87011719	1.3417969	0.029296875	0	0	0	0	0	0	0	0	0	0.92114258	0.078857422	0.044189453	0.012695313	0.025878906	-0.005615234	0.875	32721.47	-0.061	158.54	0.916
795	17323	17323	Category A	-0.059814453	-0.2878418	-0.86376953	0.20581055	0.16967773	0.39428711	0	0.848	10/11/2017	10	11	2017	12:32:08	45128	0.2	12	32	8	6	0.051513672	3.5336426	-0.084472656	-0.29052734	-0.87011719	0.75366211	0.025634766	0	0	0	0	0	0	0	0	0	0.92114258	0.078857422	0.033935547	0.024658203	0.002685547	0.006347656	0.882	32703.85	-0.043	110.06	0.916
796	17324	17324	Category A	-0.071777344	-0.29980469	-0.82788086	0.20825195	0.16967773	0.38793945	0	0.649	10/11/2017	10	11	2017	12:32:08	45128	0.3	12	32	8	6	0.051513672	3.5336426	-0.083984375	-0.29077148	-0.87011719	1.3608398	0.044921875	0	0	0	0	0	0	0	0	0	0.92138672	0.078613281	0.063476563	0.012207031	-0.008789063	0.042236328	0.779	32975.37	0.282	-687.59	0.848
797	17325	17325	Category A	-0.047851563	-0.27587891	-0.87597656	0.20581055	0.16479492	0.39135742	0	0.916	10/11/2017	10	11	2017	12:32:08	45128	0.4	12	32	8	7	0.051513672	3.5336426	-0.083984375	-0.29077148	-0.86987305	1.2827148	0.039550781	0	0	0	0	0	0	0	0	0	0.92089844	0.079101563	0.057373047	0.036132813	0.014892578	-0.005859375	0.776	32983.7	0.305	-738.79	0.848
798	17326	17326	Category A	-0.083984375	-0.25195313	-0.88793945	0.203125	0.16064453	0.39331055	0	0.397	10/11/2017	10	11	2017	12:32:08	45128	0.5	12	32	8	7	0.051513672	3.5336426	-0.084228516	-0.29125977	-0.86987305	0.39233398	0.043212891	0	0	0	0	0	0	0	0	0	0.92114258	0.078857422	0.057617188	0.000244141	0.039306641	-0.017822266	0.626	33438.14	0.401	-1075.95	0.848
799	17327	17327	Category A	-0.095947266	-0.31176758	-0.86376953	0.2121582	0.16918945	0.3972168	0	0.469	10/11/2017	10	11	2017	12:32:08	45128	0.6	12	32	8	7	0.051513672	3.5336426	-0.084716797	-0.29101563	-0.86987305	1.5319824	0.024169922	0	0	0	0	0	0	0	0	0	0.92114258	0.078857422	0.037841797	-0.010986328	-0.020507813	0.006103516	0.642	33385.7	0.545	-1357.84	0.916
800	17328	17328	Category A	-0.095947266	-0.31176758	-0.86376953	0.21044922	0.16821289	0.39306641	0	0.482	10/11/2017	10	11	2017	12:32:08	45128	0.7	12	32	8	7	0.051513672	3.5336426	-0.084716797	-0.29125977	-0.86987305	1.3342285	0.023925781	0	0	0	0	0	0	0	0	0	0.92138672	0.078613281	0.037841797	-0.010986328	-0.020263672	0.006103516	0.78	32972.6	0.276	-674	0.916
801	17329	17329	Category A	-0.083984375	-0.31176758	-0.85180664	0.20239258	0.16552734	0.39331055	0	0.944	10/11/2017	10	11	2017	12:32:08	45128	0.8	12	32	8	7	0.051513672	3.5336426	-0.084716797	-0.29077148	-0.87011719	0.72387695	0.027832031	0	0	0	0	0	0	0	0	0	0.92138672	0.078613281	0.040039063	0.000732422	-0.020751953	0.018310547	0.744	33074.26	0.358	-873.68	0.702
802	17330	17330	Category A	-0.083984375	-0.31176758	-0.87597656	0.20410156	0.15917969	0.39257813	0	1.474	10/11/2017	10	11	2017	12:32:08	45128	0.9	12	32	8	7	0.051513672	3.5336426	-0.084716797	-0.29003906	-0.87011719	1.0576172	0.022216797	0	0	0	0	0	0	0	0	0	0.92114258	0.078857422	0.028076172	0.000732422	-0.021484375	-0.005615234	0.761	33025.77	0.191	-492.12	0.702
803	17331	17331	Category A	-0.13183594	-0.25195313	-0.87597656	0.20532227	0.16015625	0.3894043	0	0.702	10/11/2017	10	11	2017	12:32:09	45129	0	12	32	9	7	0.051513672	3.5336426	-0.084716797	-0.29003906	-0.87036133	1.1352539	0.060791016	0	0	0	0	0	0	0	0	0	0.92138672	0.078613281	0.090576172	-0.046875	0.038085938	-0.005371094	0.798	32923.18	0.046	-122.3	0.944
804	17332	17332	Category A	-0.071777344	-0.26391602	-0.86376953	0.21191406	0.16503906	0.39404297	0	0.499	10/11/2017	10	11	2017	12:32:09	45129	0.1	12	32	9	7	0.051513672	3.5336426	-0.084960938	-0.29052734	-0.87011719	0.014404297	0.030517578	0	0	0	0	0	0	0	0	0	0.92138672	0.078613281	0.046386719	0.013183594	0.026611328	0.006347656	0.923	32602.89	0.012	-28.86	0.944
805	17333	17333	Category A	-0.071777344	-0.27587891	-0.87597656	0.20483398	0.16259766	0.39331055	0	0.688	10/11/2017	10	11	2017	12:32:09	45129	0.2	12	32	9	7	0.051513672	3.5336426	-0.085205078	-0.29125977	-0.87011719	0.84155273	0.021240234	0	0	0	0	0	0	0	0	0	0.92163086	0.078369141	0.034667969	0.013427734	0.015380859	-0.005615234	0.891	32681.37	-0.081	209.37	0.751
806	17334	17334	Category A	-0.059814453	-0.2878418	-0.85180664	0.20654297	0.16479492	0.39526367	0	1.234	10/11/2017	10	11	2017	12:32:09	45129	0.3	12	32	9	7	0.051513672	3.5336426	-0.084716797	-0.29150391	-0.87011719	0.25341797	0.03125	0	0	0	0	0	0	0	0	0	0.92163086	0.078369141	0.047119141	0.024902344	0.003662109	0.018310547	0.739	33088.7	0.175	-463.96	0.751
807	17335	17335	Category A	-0.095947266	-0.2878418	-0.87597656	0.20629883	0.16015625	0.39135742	0	0.751	10/11/2017	10	11	2017	12:32:09	45129	0.4	12	32	9	8	0.051513672	3.5336426	-0.084960938	-0.29077148	-0.87036133	0.53491211	0.012451172	0	0	0	0	0	0	0	0	0	0.92163086	0.078369141	0.019287109	-0.010742188	0.002929688	-0.005371094	0.821	32861.34	-0.048	130.72	0.751
808	17336	17336	Category A	-0.095947266	-0.29980469	-0.87597656	0.20385742	0.15771484	0.39013672	0	0.563	10/11/2017	10	11	2017	12:32:09	45129	0.5	12	32	9	8	0.051513672	3.5336426	-0.085205078	-0.29077148	-0.87011719	0.28173828	0.014648438	0	0	0	0	0	0	0	0	0	0.92163086	0.078369141	0.024902344	-0.010498047	-0.008789063	-0.005615234	0.843	32803.48	-0.09	245	0.751
809	17337	17337	Category A	-0.071777344	-0.27587891	-0.87597656	0.20483398	0.16381836	0.39428711	0	1.192	10/11/2017	10	11	2017	12:32:09	45129	0.6	12	32	9	8	0.051513672	3.5336426	-0.085449219	-0.29125977	-0.87060547	0.59643555	0.021484375	0	0	0	0	0	0	0	0	0	0.92211914	0.077880859	0.034667969	0.013671875	0.015380859	-0.005126953	0.831	32834.88	-0.109	303.49	0.751
810	17338	17338	Category A	-0.083984375	-0.29980469	-0.87597656	0.20703125	0.16577148	0.39233398	0	0.634	10/11/2017	10	11	2017	12:32:09	45129	0.7	12	32	9	8	0.051513672	3.5336426	-0.085693359	-0.29125977	-0.87060547	0.83569336	0.010009766	0	0	0	0	0	0	0	0	0	0.92211914	0.077880859	0.015380859	0.001708984	-0.008300781	-0.005126953	0.733	33106.12	-0.047	140.65	0.644
811	17339	17339	Category A	-0.10791016	-0.25195313	-0.86376953	0.20214844	0.15893555	0.39233398	0	0.615	10/11/2017	10	11	2017	12:32:09	45129	0.8	12	32	9	8	0.051513672	3.5336426	-0.085693359	-0.29150391	-0.87084961	0.1394043	0.045898438	0	0	0	0	0	0	0	0	0	0.92236328	0.077636719	0.068847656	-0.021972656	0.039550781	0.007080078	0.629	33428.23	-0.002	6.6	0.634
812	17340	17340	Category A	-0.11987305	-0.34790039	-0.88793945	0.21313477	0.17089844	0.39428711	0	0.644	10/11/2017	10	11	2017	12:32:09	45129	0.9	12	32	9	8	0.051513672	3.5336426	-0.085449219	-0.29174805	-0.87060547	0.31445313	0.067626953	0	0	0	0	0	0	0	0	0	0.92236328	0.077636719	0.10717773	-0.034179688	-0.055908203	-0.017089844	0.622	33451.42	-0.035	119.23	0.634
813	17341	17341	Category A	-0.083984375	-0.2878418	-0.87597656	0.20727539	0.16674805	0.39013672	0	0.13	10/11/2017	10	11	2017	12:32:10	45130	0	12	32	10	8	0.051513672	3.5336426	-0.085205078	-0.29174805	-0.87084961	0.44824219	0.006591797	0	0	0	0	0	0	0	0	0	0.92236328	0.077636719	0.010498047	0.001220703	0.00390625	-0.004882813	0.511	33850.83	0.225	-753.43	0.634
814	17342	17342	Category A	-0.083984375	-0.27587891	-0.87597656	0.20556641	0.16577148	0.39233398	0	0.52	10/11/2017	10	11	2017	12:32:10	45130	0.1	12	32	10	8	0.051513672	3.5336426	-0.084960938	-0.29174805	-0.87084961	0.021972656	0.016601563	0	0	0	0	0	0	0	0	0	0.92260742	0.077392578	0.021972656	0.000976563	0.015869141	-0.004882813	0.643	33382.46	0.091	-279.25	0.644
815	17343	17343	Category A	-0.095947266	-0.2878418	-0.86376953	0.20629883	0.16333008	0.39428711	0	0.525	10/11/2017	10	11	2017	12:32:10	45130	0.2	12	32	10	8	0.051513672	3.5336426	-0.085205078	-0.29125977	-0.87084961	0.65966797	0.013183594	0	0	0	0	0	0	0	0	0	0.92236328	0.077636719	0.021240234	-0.010498047	0.003417969	0.007080078	0.721	33141.32	-0.012	35.68	1.078
816	17344	17344	Category A	-0.059814453	-0.2878418	-0.88793945	0.20703125	0.1640625	0.39331055	0	1.429	10/11/2017	10	11	2017	12:32:10	45130	0.3	12	32	10	8	0.051513672	3.5336426	-0.084716797	-0.29077148	-0.87084961	0.57299805	0.030273438	0	0	0	0	0	0	0	0	0	0.92211914	0.077880859	0.045166016	0.024902344	0.002929688	-0.016845703	1.1	32204.78	-0.468	1213.57	1.429
817	17345	17345	Category A	-0.095947266	-0.2878418	-0.86376953	0.20214844	0.15991211	0.39233398	0	1.078	10/11/2017	10	11	2017	12:32:10	45130	0.4	12	32	10	9	0.051513672	3.5336426	-0.084472656	-0.29052734	-0.87060547	0.9375	0.013427734	0	0	0	0	0	0	0	0	0	0.92163086	0.078369141	0.020751953	-0.011230469	0.002685547	0.006835938	1.663	31212.61	-1.025	2186.1	2.923
818	17346	17346	Category A	-0.071777344	-0.25195313	-0.88793945	0.20263672	0.16577148	0.39160156	0	2.923	10/11/2017	10	11	2017	12:32:10	45130	0.5	12	32	10	9	0.051513672	3.5336426	-0.084472656	-0.2902832	-0.87060547	1.3725586	0.043945313	0	0	0	0	0	0	0	0	0	0.92163086	0.078369141	0.068603516	0.012695313	0.038330078	-0.017089844	2.129	30581.25	-1.374	2461.53	2.923
819	17347	17347	Category A	-0.095947266	-0.26391602	-0.87597656	0.20874023	0.16259766	0.39428711	0	3.508	10/11/2017	10	11	2017	12:32:10	45130	0.6	12	32	10	9	0.051513672	3.5336426	-0.084716797	-0.29003906	-0.87060547	0.86621094	0.029052734	0	0	0	0	0	0	0	0	0	0.92163086	0.078369141	0.042724609	-0.010986328	0.026123047	-0.005126953	2.077	30645.8	-1.334	2431.34	2.923
820	17348	17348	Category A	-0.10791016	-0.32397461	-0.86376953	0.21191406	0.1640625	0.39428711	0	3.313	10/11/2017	10	11	2017	12:32:10	45130	0.7	12	32	10	9	0.051513672	3.5336426	-0.084960938	-0.29052734	-0.87060547	0.45019531	0.041015625	0	0	0	0	0	0	0	0	0	0.92163086	0.078369141	0.062988281	-0.022705078	-0.033203125	0.006835938	2.054	30674.76	-1.309	2396.63	2.923
821	17349	17349	Category A	-0.10791016	-0.2878418	-0.87597656	0.20556641	0.16381836	0.39257813	0	0.211	10/11/2017	10	11	2017	12:32:10	45130	0.8	12	32	10	9	0.051513672	3.5336426	-0.084716797	-0.29052734	-0.87011719	0.14111328	0.023925781	0	0	0	0	0	0	0	0	0	0.92114258	0.078857422	0.031494141	-0.022949219	0.002685547	-0.005615234	2.081	30640.79	-1.239	2165.29	2.923
822	17350	17350	Category A	-0.059814453	-0.3359375	-0.87597656	0.20385742	0.16479492	0.39428711	0	1.292	10/11/2017	10	11	2017	12:32:10	45130	0.9	12	32	10	9	0.051513672	3.5336426	-0.084716797	-0.2902832	-0.87011719	1.6108398	0.052246094	0	0	0	0	0	0	0	0	0	0.92114258	0.078857422	0.076416016	0.024902344	-0.045410156	-0.005615234	1.749	31086.14	-0.845	1563.08	1.292
823	17351	17351	Category A	-0.071777344	-0.32397461	-0.86376953	0.21069336	0.17089844	0.38818359	0	1.239	10/11/2017	10	11	2017	12:32:11	45131	0	12	32	11	9	0.051513672	3.5336426	-0.085205078	-0.29003906	-0.87011719	2.8896484	0.036865234	0	0	0	0	0	0	0	0	0	0.92114258	0.078857422	0.053955078	0.013427734	-0.033691406	0.006347656	1.272	31864.89	-0.318	664.05	1.239
824	17352	17352	Category A	-0.059814453	-0.32397461	-0.89990234	0.2019043	0.15991211	0.39160156	0	0.932	10/11/2017	10	11	2017	12:32:11	45131	0.111	12	32	11	9	0.051513672	3.5336426	-0.085205078	-0.28979492	-0.87011719	2.8596191	0.051513672	0	0	0	0	0	0	0	0	0	0.92114258	0.078857422	0.088867188	0.025390625	-0.033935547	-0.029541016	0.809	32893.42	-0.053	146.52	0.932
825	17353	17353	Category A	-0.11987305	-0.29980469	-0.87597656	0.20800781	0.16503906	0.39233398	0	0.646	10/11/2017	10	11	2017	12:32:11	45131	0.222	12	32	11	9	0.051513672	3.5336426	-0.084960938	-0.2902832	-0.87084961	2.1872559	0.036376953	0	0	0	0	0	0	0	0	0	0.921875	0.078125	0.049072266	-0.034667969	-0.009277344	-0.004882813	0.894	32673.92	-0.116	304.22	0.932
826	17354	17354	Category A	-0.071777344	-0.2878418	-0.87597656	0.20458984	0.16162109	0.39355469	0	0.537	10/11/2017	10	11	2017	12:32:11	45131	0.333	12	32	11	9	0.051513672	3.5336426	-0.084960938	-0.29052734	-0.87133789	1.8151855	0.014160156	0	0	0	0	0	0	0	0	0	0.92236328	0.077636719	0.020507813	0.013183594	0.002685547	-0.004394531	0.773	32992.06	0.026	-71.6	0.723
827	17355	17355	Category A	-0.10791016	-0.2878418	-0.87597656	0.21142578	0.16748047	0.39135742	0	0.723	10/11/2017	10	11	2017	12:32:11	45131	0.444	12	32	11	10	0.051513672	3.5336426	-0.085449219	-0.2902832	-0.87109375	2.1516113	0.022949219	0	0	0	0	0	0	0	0	0	0.92211914	0.077880859	0.029541016	-0.022216797	0.002441406	-0.004638672	0.62	33458.08	0.167	-504.81	0.646
828	17356	17356	Category A	-0.13183594	-0.26391602	-0.86376953	0.20410156	0.16162109	0.39233398	0	0.566	10/11/2017	10	11	2017	12:32:11	45131	0.555	12	32	11	10	0.051513672	3.5336426	-0.085693359	-0.29077148	-0.87158203	1.5065918	0.053710938	0	0	0	0	0	0	0	0	0	0.92285156	0.077148438	0.080810547	-0.045898438	0.026855469	0.0078125	0.552	33695.79	0.31	-941.3	0.566
829	17357	17357	Category A	-0.071777344	-0.31176758	-0.87597656	0.20898438	0.16601563	0.39331055	0	0.318	10/11/2017	10	11	2017	12:32:11	45131	0.666	12	32	11	10	0.051513672	3.5336426	-0.085449219	-0.29125977	-0.87182617	0.79907227	0.024902344	0	0	0	0	0	0	0	0	0	0.9230957	0.076904297	0.038330078	0.013671875	-0.020263672	-0.00390625	0.531	33773.99	0.247	-795.85	0.566
830	17358	17358	Category A	-0.11987305	-0.29980469	-0.87597656	0.21118164	0.16259766	0.39135742	0	0.524	10/11/2017	10	11	2017	12:32:11	45131	0.777	12	32	11	10	0.051513672	3.5336426	-0.086425781	-0.29174805	-0.87109375	0.35766602	0.034667969	0	0	0	0	0	0	0	0	0	0.92285156	0.077148438	0.045898438	-0.033203125	-0.0078125	-0.004638672	0.536	33755.15	0.341	-1038.73	0.569
831	17359	17359	Category A	-0.095947266	-0.29980469	-0.88793945	0.20336914	0.16870117	0.39648438	0	0.519	10/11/2017	10	11	2017	12:32:11	45131	0.888	12	32	11	10	0.051513672	3.5336426	-0.086669922	-0.29223633	-0.87109375	0.453125	0.020263672	0	0	0	0	0	0	0	0	0	0.92285156	0.077148438	0.033203125	-0.009033203	-0.007324219	-0.016601563	0.586	33574.14	0.327	-946.96	0.569
832	17360	17360	Category A	-0.095947266	-0.2878418	-0.86376953	0.20458984	0.16162109	0.39526367	0	0.569	10/11/2017	10	11	2017	12:32:12	45132	0	12	32	12	10	0.051513672	3.5336426	-0.086914063	-0.29248047	-0.87084961	0.51708984	0.012451172	0	0	0	0	0	0	0	0	0	0.92285156	0.077148438	0.020996094	-0.008789063	0.004638672	0.007080078	0.642	33385.7	0.228	-651.58	0.642
833	17361	17361	Category A	-0.095947266	-0.2878418	-0.87597656	0.21020508	0.16040039	0.39013672	0	1.022	10/11/2017	10	11	2017	12:32:12	45132	0.1	12	32	12	10	0.051513672	3.5336426	-0.087158203	-0.29248047	-0.87084961	0.88964844	0.010986328	0	0	0	0	0	0	0	0	0	0.92285156	0.077148438	0.018310547	-0.008544922	0.004638672	-0.004882813	0.696	33216.21	0.357	-911.09	0.903
834	17362	17362	Category A	-0.095947266	-0.34790039	-0.87597656	0.20629883	0.16015625	0.39355469	0	0.903	10/11/2017	10	11	2017	12:32:12	45132	0.2	12	32	12	10	0.051513672	3.5336426	-0.086914063	-0.29248047	-0.87084961	1.1408691	0.056152344	0	0	0	0	0	0	0	0	0	0.92285156	0.077148438	0.069335938	-0.008789063	-0.055175781	-0.004882813	0.814	32880.01	0.201	-491.08	0.903
835	17363	17363	Category A	-0.071777344	-0.29980469	-0.89990234	0.20410156	0.16162109	0.39013672	0	0.642	10/11/2017	10	11	2017	12:32:12	45132	0.3	12	32	12	10	0.051513672	3.5336426	-0.086914063	-0.29321289	-0.87084961	0.61962891	0.033203125	0	0	0	0	0	0	0	0	0	0.9230957	0.076904297	0.050537109	0.015136719	-0.006347656	-0.028808594	0.839	32813.91	0.196	-469.41	1.022
836	17364	17364	Category A	-0.071777344	-0.27587891	-0.85180664	0.20410156	0.16381836	0.39428711	0	1.234	10/11/2017	10	11	2017	12:32:12	45132	0.4	12	32	12	10	0.051513672	3.5336426	-0.087402344	-0.29321289	-0.87084961	0.25512695	0.030273438	0	0	0	0	0	0	0	0	0	0.9230957	0.076904297	0.052246094	0.015625	0.017333984	0.019042969	1.061	32287.78	0.309	-600.2	1.139
837	17365	17365	Category A	-0.095947266	-0.31176758	-0.87597656	0.20703125	0.15844727	0.39648438	0	0.664	10/11/2017	10	11	2017	12:32:12	45132	0.5	12	32	12	11	0.051513672	3.5336426	-0.087646484	-0.29321289	-0.87133789	1.1166992	0.020507813	0	0	0	0	0	0	0	0	0	0.92358398	0.076416016	0.03125	-0.008056641	-0.018310547	-0.004394531	1.081	32244.91	0.945	-1534.53	1.139
838	17366	17366	Category A	-0.10791016	-0.26391602	-0.85180664	0.20214844	0.16650391	0.39428711	0	1.904	10/11/2017	10	11	2017	12:32:12	45132	0.6	12	32	12	11	0.051513672	3.5336426	-0.088378906	-0.29370117	-0.87084961	0.85449219	0.040283203	0	0	0	0	0	0	0	0	0	0.92333984	0.076660156	0.068359375	-0.019287109	0.029785156	0.019042969	1.027	32362.19	1.453	-2186.06	1.234
839	17367	17367	Category A	-0.083984375	-0.29980469	-0.86376953	0.20581055	0.1640625	0.38720703	0	1.139	10/11/2017	10	11	2017	12:32:12	45132	0.7	12	32	12	11	0.051513672	3.5336426	-0.088623047	-0.29418945	-0.87084961	0.033691406	0.010253906	0	0	0	0	0	0	0	0	0	0.92358398	0.076416016	0.017578125	0.004638672	-0.005371094	0.007080078	1.187	32027.86	1.219	-1770.37	1.234
840	17368	17368	Category A	-0.095947266	-0.27587891	-0.87597656	0.20629883	0.16333008	0.39331055	0	0.58	10/11/2017	10	11	2017	12:32:12	45132	0.8	12	32	12	11	0.051513672	3.5336426	-0.088623047	-0.29394531	-0.87084961	0.12426758	0.020019531	0	0	0	0	0	0	0	0	0	0.92358398	0.076416016	0.030273438	-0.007080078	0.018066406	-0.004882813	1.056	32298.6	1.433	-2132.23	1.139
841	17369	17369	Category A	-0.071777344	-0.26391602	-0.85180664	0.21264648	0.16601563	0.39746094	0	1.603	10/11/2017	10	11	2017	12:32:12	45132	0.9	12	32	12	11	0.051513672	3.5336426	-0.088134766	-0.29370117	-0.87084961	0.16796875	0.0390625	0	0	0	0	0	0	0	0	0	0.92333984	0.076660156	0.065673828	0.016357422	0.029785156	0.019042969	1.102	32200.58	1.561	-2217.51	1.139
842	17370	17370	Category A	-0.083984375	-0.29980469	-0.87597656	0.20654297	0.16674805	0.39233398	0	0.451	10/11/2017	10	11	2017	12:32:13	45133	0	12	32	13	11	0.051513672	3.5336426	-0.087890625	-0.29321289	-0.87158203	0.69458008	0.008544922	0	0	0	0	0	0	0	0	0	0.92382813	0.076171875	0.014648438	0.00390625	-0.006347656	-0.004150391	0.952	32533.65	1.491	-2317.09	1.003
843	17371	17371	Category A	-0.071777344	-0.31176758	-0.86376953	0.21044922	0.16357422	0.39746094	0	0.937	10/11/2017	10	11	2017	12:32:13	45133	0.09	12	32	13	11	0.051513672	3.5336426	-0.087402344	-0.29321289	-0.87133789	1.1228027	0.025390625	0	0	0	0	0	0	0	0	0	0.92358398	0.076416016	0.041992188	0.015625	-0.018310547	0.007568359	0.844	32800.88	0.913	-1726.25	1.003
844	17372	17372	Category A	-0.10791016	-0.32397461	-0.87597656	0.20703125	0.16333008	0.39233398	0	1.003	10/11/2017	10	11	2017	12:32:13	45133	0.181	12	32	13	11	0.051513672	3.5336426	-0.087158203	-0.29394531	-0.87084961	1.0400391	0.036621094	0	0	0	0	0	0	0	0	0	0.92333984	0.076660156	0.055419922	-0.020507813	-0.029785156	-0.004882813	0.935	32574.03	0.346	-725.88	1.003
845	17373	17373	Category A	-0.071777344	-0.2878418	-0.88793945	0.20556641	0.16308594	0.39428711	0	0.49	10/11/2017	10	11	2017	12:32:13	45133	0.272	12	32	13	11	0.051513672	3.5336426	-0.087158203	-0.29443359	-0.87060547	0.56640625	0.023925781	0	0	0	0	0	0	0	0	0	0.92333984	0.076660156	0.039306641	0.015380859	0.006591797	-0.017089844	0.81	32890.74	0.756	-1528.97	1.003
846	17374	17374	Category A	-0.083984375	-0.27587891	-0.87597656	0.2097168	0.16430664	0.38916016	0	1.126	10/11/2017	10	11	2017	12:32:13	45133	0.363	12	32	13	11	0.051513672	3.5336426	-0.087158203	-0.29516602	-0.87060547	0.12329102	0.020263672	0	0	0	0	0	0	0	0	0	0.92333984	0.076660156	0.028076172	0.003173828	0.019287109	-0.005126953	0.914	32624.74	0.457	-938.91	1.003
847	17375	17375	Category A	-0.095947266	-0.32397461	-0.85180664	0.2109375	0.17382813	0.39013672	0	0.855	10/11/2017	10	11	2017	12:32:13	45133	0.454	12	32	13	12	0.051513672	3.5336426	-0.087402344	-0.29492188	-0.87036133	0.16040039	0.035400391	0	0	0	0	0	0	0	0	0	0.9230957	0.076904297	0.055664063	-0.008300781	-0.028808594	0.018554688	0.773	32992.06	0.471	-1074.49	1.003
848	17376	17376	Category A	-0.10791016	-0.31176758	-0.88793945	0.20556641	0.16381836	0.39135742	0	1.073	10/11/2017	10	11	2017	12:32:13	45133	0.545	12	32	13	12	0.051513672	3.5336426	-0.087402344	-0.29492188	-0.87011719	0.24267578	0.031494141	0	0	0	0	0	0	0	0	0	0.9230957	0.076904297	0.054443359	-0.020263672	-0.016601563	-0.017578125	0.753	33048.48	0.34	-828.98	0.883
849	17377	17377	Category A	-0.083984375	-0.27587891	-0.86376953	0.20703125	0.16015625	0.39233398	0	0.093	10/11/2017	10	11	2017	12:32:13	45133	0.636	12	32	13	12	0.051513672	3.5336426	-0.087646484	-0.29492188	-0.87011719	0.66748047	0.020507813	0	0	0	0	0	0	0	0	0	0.92285156	0.077148438	0.029296875	0.003662109	0.019042969	0.006347656	0.722	33138.37	0.248	-646.84	0.911
850	17378	17378	Category A	-0.071777344	-0.29980469	-0.89990234	0.20385742	0.16357422	0.39526367	0	0.883	10/11/2017	10	11	2017	12:32:13	45133	0.727	12	32	13	12	0.051513672	3.5336426	-0.087890625	-0.29467773	-0.87060547	1.152832	0.033691406	0	0	0	0	0	0	0	0	0	0.92333984	0.076660156	0.050292969	0.016113281	-0.004882813	-0.029052734	0.686	33246.77	0.31	-814.98	0.883
851	17379	17379	Category A	-0.071777344	-0.29980469	-0.87597656	0.20727539	0.16723633	0.39331055	0	0.304	10/11/2017	10	11	2017	12:32:13	45133	0.818	12	32	13	12	0.051513672	3.5336426	-0.088378906	-0.29443359	-0.87060547	1.0061035	0.018066406	0	0	0	0	0	0	0	0	0	0.92333984	0.076660156	0.026855469	0.016601563	-0.005126953	-0.005126953	0.627	33434.83	0.045	-144.65	0.883
852	17380	17380	Category A	-0.071777344	-0.29980469	-0.88793945	0.21118164	0.16503906	0.39331055	0	0.911	10/11/2017	10	11	2017	12:32:13	45133	0.909	12	32	13	12	0.051513672	3.5336426	-0.087646484	-0.29492188	-0.87109375	0.37792969	0.0234375	0	0	0	0	0	0	0	0	0	0.92382813	0.076171875	0.037353516	0.015869141	-0.004638672	-0.016601563	0.587	33570.65	0.251	-754.13	0.883
853	17381	17381	Category A	-0.059814453	-0.29980469	-0.87597656	0.20849609	0.16918945	0.38916016	0	0.498	10/11/2017	10	11	2017	12:32:14	45134	0	12	32	14	12	0.051513672	3.5336426	-0.087158203	-0.29394531	-0.87109375	1.3591309	0.028320313	0	0	0	0	0	0	0	0	0	0.92358398	0.076416016	0.037841797	0.02734375	-0.005615234	-0.004638672	0.736	33097.4	0.118	-322.39	0.883
854	17382	17382	Category A	-0.083984375	-0.25195313	-0.86376953	0.20556641	0.16259766	0.39355469	0	0.835	10/11/2017	10	11	2017	12:32:14	45134	0.1	12	32	14	12	0.051513672	3.5336426	-0.087158203	-0.29370117	-0.87133789	1.3256836	0.042480469	0	0	0	0	0	0	0	0	0	0.92358398	0.076416016	0.052490234	0.003173828	0.041748047	0.007568359	0.734	33103.21	0.188	-497.9	0.869
855	17383	17383	Category A	-0.095947266	-0.26391602	-0.86376953	0.20629883	0.16015625	0.39135742	0	0.988	10/11/2017	10	11	2017	12:32:14	45134	0.2	12	32	14	12	0.051513672	3.5336426	-0.087158203	-0.29394531	-0.87109375	2.2028809	0.032226563	0	0	0	0	0	0	0	0	0	0.92358398	0.076416016	0.046386719	-0.008544922	0.030029297	0.007324219	0.709	33177	0.25	-659.81	0.869
856	17384	17384	Category A	-0.047851563	-0.27587891	-0.85180664	0.21459961	0.16699219	0.39404297	0	0.869	10/11/2017	10	11	2017	12:32:14	45134	0.3	12	32	14	12	0.051513672	3.5336426	-0.086669922	-0.29418945	-0.87133789	3.0856934	0.047363281	0	0	0	0	0	0	0	0	0	0.92382813	0.076171875	0.076904297	0.038818359	0.018310547	0.01953125	0.632	33418.35	0.374	-1009.2	0.835
857	17385	17385	Category A	-0.059814453	-0.27587891	-0.88793945	0.21044922	0.16918945	0.39331055	0	0.155	10/11/2017	10	11	2017	12:32:14	45134	0.4	12	32	14	13	0.051513672	3.5336426	-0.086914063	-0.29443359	-0.87133789	2.7648926	0.036865234	0	0	0	0	0	0	0	0	0	0.92382813	0.076171875	0.0625	0.027099609	0.018554688	-0.016357422	0.638	33398.71	0.274	-769.09	0.869
858	17386	17386	Category A	-0.083984375	-0.2878418	-0.85180664	0.20703125	0.16308594	0.39331055	0	0.452	10/11/2017	10	11	2017	12:32:14	45134	0.5	12	32	14	13	0.051513672	3.5336426	-0.086914063	-0.29467773	-0.87158203	1.6062012	0.021240234	0	0	0	0	0	0	0	0	0	0.92407227	0.075927734	0.029785156	0.002929688	0.006835938	0.019775391	0.755	33042.78	0.047	-130.46	0.915
859	17387	17387	Category A	-0.11987305	-0.29980469	-0.87597656	0.21606445	0.16625977	0.39331055	0	0.53	10/11/2017	10	11	2017	12:32:14	45134	0.6	12	32	14	13	0.051513672	3.5336426	-0.087158203	-0.2956543	-0.87133789	0.62670898	0.032958984	0	0	0	0	0	0	0	0	0	0.92407227	0.075927734	0.041259766	-0.032470703	-0.004150391	-0.004394531	0.743	33077.14	0.071	-197.13	0.877
860	17388	17388	Category A	-0.071777344	-0.2878418	-0.83984375	0.20654297	0.16552734	0.39648438	0	1.541	10/11/2017	10	11	2017	12:32:14	45134	0.7	12	32	14	13	0.051513672	3.5336426	-0.086669922	-0.29589844	-0.87109375	0.85595703	0.035644531	0	0	0	0	0	0	0	0	0	0.92407227	0.075927734	0.0546875	0.014892578	0.008056641	0.03125	0.745	33071.39	-0.035	102.62	0.877
861	17389	17389	Category A	-0.083984375	-0.2878418	-0.86376953	0.20703125	0.1640625	0.39428711	0	0.915	10/11/2017	10	11	2017	12:32:14	45134	0.8	12	32	14	13	0.051513672	3.5336426	-0.086425781	-0.2956543	-0.87133789	0.7175293	0.011230469	0	0	0	0	0	0	0	0	0	0.92407227	0.075927734	0.017822266	0.002441406	0.0078125	0.007568359	0.842	32806.08	-0.099	271.06	0.877
862	17390	17390	Category A	-0.095947266	-0.27587891	-0.87597656	0.20776367	0.16015625	0.39355469	0	0.877	10/11/2017	10	11	2017	12:32:14	45134	0.9	12	32	14	13	0.051513672	3.5336426	-0.0859375	-0.2956543	-0.87133789	0.47460938	0.022460938	0	0	0	0	0	0	0	0	0	0.92407227	0.075927734	0.034179688	-0.009765625	0.019775391	-0.004394531	0.904	32649.22	-0.081	206.8	0.877
863	17391	17391	Category A	-0.083984375	-0.2878418	-0.85180664	0.20385742	0.16015625	0.39672852	0	0.739	10/11/2017	10	11	2017	12:32:15	45135	0	12	32	15	13	0.051513672	3.5336426	-0.086181641	-0.29541016	-0.87109375	1.1315918	0.020996094	0	0	0	0	0	0	0	0	0	0.92382813	0.076171875	0.029296875	0.002197266	0.007568359	0.019287109	0.954	32528.94	-0.158	399.69	0.877
864	17392	17392	Category A	-0.071777344	-0.31176758	-0.88793945	0.21459961	0.16625977	0.39233398	0	0.824	10/11/2017	10	11	2017	12:32:15	45135	0.111	12	32	15	13	0.051513672	3.5336426	-0.086669922	-0.29516602	-0.87109375	0.82080078	0.027832031	0	0	0	0	0	0	0	0	0	0.92382813	0.076171875	0.048095703	0.014892578	-0.016357422	-0.016601563	0.756	33039.94	0.005	-14.17	0.877
865	17393	17393	Category A	-0.10791016	-0.2878418	-0.88793945	0.20727539	0.16601563	0.38623047	0	0.83	10/11/2017	10	11	2017	12:32:15	45135	0.222	12	32	15	13	0.051513672	3.5336426	-0.087402344	-0.29541016	-0.87084961	0.95214844	0.02734375	0	0	0	0	0	0	0	0	0	0.92382813	0.076171875	0.044921875	-0.020263672	0.007568359	-0.016845703	0.778	32978.14	-0.11	324.57	0.877
866	17394	17394	Category A	-0.11987305	-0.27587891	-0.86376953	0.21264648	0.16577148	0.39501953	0	0.352	10/11/2017	10	11	2017	12:32:15	45135	0.333	12	32	15	13	0.051513672	3.5336426	-0.087158203	-0.2956543	-0.87133789	1.965332	0.038818359	0	0	0	0	0	0	0	0	0	0.92431641	0.075683594	0.059814453	-0.032470703	0.019775391	0.007568359	0.799	32920.46	-0.153	452.3	0.83
867	17395	17395	Category A	-0.083984375	-0.31176758	-0.89990234	0.20556641	0.16064453	0.39257813	0	1.048	10/11/2017	10	11	2017	12:32:15	45135	0.444	12	32	15	14	0.051513672	3.5336426	-0.087402344	-0.29541016	-0.87207031	2.8122559	0.032226563	0	0	0	0	0	0	0	0	0	0.92480469	0.075195313	0.047363281	0.003417969	-0.016113281	-0.027587891	0.787	32953.27	-0.167	504.81	1.004
868	17396	17396	Category A	-0.071777344	-0.3359375	-0.88793945	0.20703125	0.16577148	0.39428711	0	1.004	10/11/2017	10	11	2017	12:32:15	45135	0.555	12	32	15	14	0.051513672	3.4981934	-0.087646484	-0.2956543	-0.87182617	2.3049316	0.045898438	0	0	0	0	0	0	0	0	0	0.92480469	0.075195313	0.072021484	0.015869141	-0.040039063	-0.015869141	0.862	32754.49	-0.418	1372.89	1.004
869	17397	17397	Category A	-0.11987305	-0.31176758	-0.85180664	0.20898438	0.16430664	0.39013672	0	0.668	10/11/2017	10	11	2017	12:32:15	45135	0.666	12	32	15	14	0.051513672	3.4981934	-0.086669922	-0.29589844	-0.87182617	1.6291504	0.041503906	0	0	0	0	0	0	0	0	0	0.92480469	0.075195313	0.068603516	-0.032958984	-0.015625	0.020019531	0.778	32978.14	-0.321	1093.06	1.004
870	17398	17398	Category A	-0.095947266	-0.2878418	-0.86376953	0.20410156	0.16650391	0.39648438	0	1.272	10/11/2017	10	11	2017	12:32:15	45135	0.777	12	32	15	14	0.051513672	3.4981934	-0.086914063	-0.29541016	-0.87182617	2.4443359	0.014160156	0	0	0	0	0	0	0	0	0	0.92480469	0.075195313	0.024902344	-0.008789063	0.007568359	0.008056641	0.877	32716.42	-0.409	1308.24	1.048
871	17399	17399	Category A	-0.095947266	-0.31176758	-0.85180664	0.2097168	0.16577148	0.39428711	0	0.325	10/11/2017	10	11	2017	12:32:15	45135	0.888	12	32	15	14	0.051513672	3.4981934	-0.086425781	-0.29516602	-0.87182617	2.638916	0.027587891	0	0	0	0	0	0	0	0	0	0.92456055	0.075439453	0.045898438	-0.009277344	-0.016357422	0.020019531	0.913	32627.18	-0.44	1376.62	1.004
872	17400	17400	Category A	-0.095947266	-0.31176758	-0.83984375	0.21435547	0.16772461	0.39526367	0	0.945	10/11/2017	10	11	2017	12:32:16	45136	0	12	32	16	14	0.051513672	3.4981934	-0.0859375	-0.29516602	-0.87158203	1.9951172	0.037109375	0	0	0	0	0	0	0	0	0	0.92431641	0.075683594	0.058349609	-0.009765625	-0.016357422	0.031738281	0.87	32734.12	-0.359	1116.71	1.266
873	17401	17401	Category A	-0.083984375	-0.27587891	-0.85180664	0.20214844	0.16064453	0.39233398	0	1.266	10/11/2017	10	11	2017	12:32:16	45136	0.1	12	32	16	14	0.051513672	3.4981934	-0.085449219	-0.29492188	-0.87158203	1.6318359	0.027587891	0	0	0	0	0	0	0	0	0	0.92431641	0.075683594	0.040771484	0.001464844	0.019042969	0.019775391	1.053	32305.12	-0.531	1503.15	1.266
874	17402	17402	Category A	-0.071777344	-0.32397461	-0.87597656	0.21044922	0.16577148	0.38525391	0	0.749	10/11/2017	10	11	2017	12:32:16	45136	0.2	12	32	16	14	0.051513672	3.4981934	-0.085449219	-0.29516602	-0.87158203	2.0197754	0.032226563	0	0	0	0	0	0	0	0	0	0.92407227	0.075927734	0.046875	0.013671875	-0.028564453	-0.004150391	1.015	32388.93	-0.492	1415.51	1.043
875	17403	17403	Category A	-0.095947266	-0.2878418	-0.87597656	0.2019043	0.15991211	0.39160156	0	1.765	10/11/2017	10	11	2017	12:32:16	45136	0.3	12	32	16	14	0.051513672	3.4981934	-0.085449219	-0.29467773	-0.87158203	2.3361816	0.012939453	0	0	0	0	0	0	0	0	0	0.92407227	0.075927734	0.021240234	-0.010253906	0.006835938	-0.004150391	1.035	32344.5	-0.457	1257.74	1.266
876	17404	17404	Category A	-0.095947266	-0.29980469	-0.85180664	0.21264648	0.16210938	0.39526367	0	1.043	10/11/2017	10	11	2017	12:32:16	45136	0.4	12	32	16	14	0.051513672	3.4981934	-0.086425781	-0.29467773	-0.87109375	1.2402344	0.021972656	0	0	0	0	0	0	0	0	0	0.92358398	0.076416016	0.033691406	-0.009277344	-0.004882813	0.019287109	1.37	31687.58	-0.785	1890.06	1.765
877	17405	17405	Category A	-0.10791016	-0.31176758	-0.85180664	0.19995117	0.16357422	0.39428711	0	0.444	10/11/2017	10	11	2017	12:32:16	45136	0.5	12	32	16	15	0.051513672	3.4981934	-0.086425781	-0.29467773	-0.87158203	0.37329102	0.033447266	0	0	0	0	0	0	0	0	0	0.92407227	0.075927734	0.057861328	-0.021240234	-0.016845703	0.019775391	2.026	30710.38	-1.442	2870.76	2.957
878	17406	17406	Category A	-0.10791016	-0.29980469	-0.88793945	0.20556641	0.16064453	0.39453125	0	2.957	10/11/2017	10	11	2017	12:32:16	45136	0.6	12	32	16	15	0.051513672	3.4981934	-0.086425781	-0.29467773	-0.87133789	0.33349609	0.02734375	0	0	0	0	0	0	0	0	0	0.92407227	0.075927734	0.042480469	-0.021240234	-0.004882813	-0.016357422	2.48	30176.13	-1.91	3454.53	2.957
879	17407	17407	Category A	-0.083984375	-0.29980469	-0.86376953	0.20996094	0.16918945	0.39331055	0	5.202	10/11/2017	10	11	2017	12:32:16	45136	0.7	12	32	16	15	0.051513672	3.4981934	-0.086425781	-0.29467773	-0.87158203	0.30200195	0.009521484	0	0	0	0	0	0	0	0	0	0.92407227	0.075927734	0.015380859	0.002441406	-0.004882813	0.0078125	2.406	30257.49	-1.843	3398.3	2.957
880	17408	17408	Category A	-0.059814453	-0.2878418	-0.86376953	0.20727539	0.16723633	0.39135742	0	3.473	10/11/2017	10	11	2017	12:32:16	45136	0.8	12	32	16	15	0.051513672	3.4981934	-0.086425781	-0.29394531	-0.87207031	1.3886719	0.028564453	0	0	0	0	0	0	0	0	0	0.92431641	0.075683594	0.041259766	0.026611328	0.006103516	0.008300781	2.489	30166.37	-1.994	3747.71	2.957
881	17409	17409	Category A	-0.071777344	-0.27587891	-0.89990234	0.20800781	0.16430664	0.39135742	0	1.321	10/11/2017	10	11	2017	12:32:16	45136	0.9	12	32	16	15	0.051513672	3.4981934	-0.086425781	-0.29418945	-0.87255859	1.3864746	0.035888672	0	0	0	0	0	0	0	0	0	0.92480469	0.075195313	0.060302734	0.014648438	0.018310547	-0.027099609	2.663	29983.07	-2.22	4148.69	2.957
882	17410	17410	Category A	-0.047851563	-0.29980469	-0.86376953	0.20288086	0.16162109	0.39648438	0	1.542	10/11/2017	10	11	2017	12:32:17	45137	0	12	32	17	15	0.051513672	3.4981934	-0.086669922	-0.29443359	-0.87304688	0.73071289	0.040283203	0	0	0	0	0	0	0	0	0	0.92553711	0.074462891	0.053710938	0.038818359	-0.005126953	0.009277344	2.443	30216.56	-1.849	3329.79	1.635
883	17411	17411	Category A	-0.095947266	-0.32397461	-0.82788086	0.20532227	0.15844727	0.39038086	0	1.485	10/11/2017	10	11	2017	12:32:17	45137	0.1	12	32	17	15	0.051513672	3.4981934	-0.086669922	-0.29443359	-0.87329102	0.22265625	0.0546875	0	0	0	0	0	0	0	0	0	0.92553711	0.074462891	0.083740234	-0.009033203	-0.029296875	0.045410156	1.757	31074.63	-1.16	2461.38	1.542
884	17412	17412	Category A	-0.083984375	-0.29980469	-0.85180664	0.21142578	0.16918945	0.39526367	0	1.635	10/11/2017	10	11	2017	12:32:17	45137	0.2	12	32	17	15	0.051513672	3.4981934	-0.086669922	-0.29394531	-0.87353516	0.53198242	0.022705078	0	0	0	0	0	0	0	0	0	0.92578125	0.07421875	0.030517578	0.002685547	-0.005615234	0.021728516	1.281	31848.15	-0.585	1368.06	1.542
885	17413	17413	Category A	-0.071777344	-0.3359375	-0.86376953	0.20556641	0.16064453	0.39135742	0	1.088	10/11/2017	10	11	2017	12:32:17	45137	0.3	12	32	17	15	0.051513672	3.4981934	-0.086425781	-0.29345703	-0.87353516	0.3527832	0.045654297	0	0	0	0	0	0	0	0	0	0.92553711	0.074462891	0.066894531	0.014648438	-0.042236328	0.009765625	1.566	31361.77	-0.695	1369.81	1.542
886	17414	17414	Category A	-0.083984375	-0.26391602	-0.83984375	0.20483398	0.16381836	0.39526367	0	0.618	10/11/2017	10	11	2017	12:32:17	45137	0.4	12	32	17	15	0.051513672	3.4981934	-0.086669922	-0.29394531	-0.87329102	0.80249023	0.044921875	0	0	0	0	0	0	0	0	0	0.92553711	0.074462891	0.066162109	0.002685547	0.030029297	0.033447266	1.371	31685.83	-0.303	586.88	1.485
887	17415	17415	Category A	-0.095947266	-0.2878418	-0.86376953	0.21044922	0.16503906	0.39746094	0	3.028	10/11/2017	10	11	2017	12:32:17	45137	0.5	12	32	17	16	0.051513672	3.4981934	-0.086425781	-0.29345703	-0.87255859	0.22290039	0.014160156	0	0	0	0	0	0	0	0	0	0.92480469	0.075195313	0.024169922	-0.009277344	0.005615234	0.008789063	1.244	31917.57	0.338	-580.91	1.088
888	17416	17416	Category A	-0.10791016	-0.29980469	-0.86376953	0.20703125	0.1640625	0.39331055	0	0.374	10/11/2017	10	11	2017	12:32:17	45137	0.6	12	32	17	16	0.051513672	3.4981934	-0.0859375	-0.29321289	-0.87280273	1.5334473	0.024658203	0	0	0	0	0	0	0	0	0	0.92480469	0.075195313	0.037597656	-0.021728516	-0.006347656	0.009033203	1.093	32219.5	0.756	-1274.23	0.727
889	17417	17417	Category A	-0.095947266	-0.26391602	-0.91186523	0.20800781	0.16333008	0.39526367	0	0.724	10/11/2017	10	11	2017	12:32:17	45137	0.7	12	32	17	16	0.051513672	3.4981934	-0.085205078	-0.29321289	-0.87280273	2.1452637	0.049804688	0	0	0	0	0	0	0	0	0	0.92480469	0.075195313	0.078857422	-0.010498047	0.029296875	-0.038818359	0.97	32491.53	0.896	-1569.59	0.727
890	17418	17418	Category A	-0.10791016	-0.27587891	-0.88793945	0.21240234	0.16748047	0.38793945	0	0.727	10/11/2017	10	11	2017	12:32:17	45137	0.8	12	32	17	16	0.051513672	3.4981934	-0.085449219	-0.29345703	-0.87329102	2.8110352	0.031982422	0	0	0	0	0	0	0	0	0	0.92529297	0.074707031	0.0546875	-0.022216797	0.017578125	-0.014404297	0.996	32431.79	0.977	-1652.88	0.773
891	17419	17419	Category A	-0.059814453	-0.2878418	-0.89990234	0.2109375	0.16503906	0.39428711	0	0.352	10/11/2017	10	11	2017	12:32:17	45137	0.9	12	32	17	16	0.051513672	3.4981934	-0.085693359	-0.29296875	-0.87280273	3.581543	0.037841797	0	0	0	0	0	0	0	0	0	0.92456055	0.075439453	0.058105469	0.025878906	0.005126953	-0.026855469	0.672	33290.18	1.186	-2357.28	0.773
892	17420	17420	Category A	-0.071777344	-0.26391602	-0.88793945	0.21240234	0.16748047	0.39135742	0	0.773	10/11/2017	10	11	2017	12:32:18	45138	0	12	32	18	16	0.051513672	3.4981934	-0.086181641	-0.29321289	-0.87280273	4.1379395	0.035888672	0	0	0	0	0	0	0	0	0	0.92480469	0.075195313	0.05859375	0.014404297	0.029296875	-0.014892578	0.838	32816.52	0.981	-1829.65	0.818
893	17421	17421	Category A	-0.083984375	-0.26391602	-0.88793945	0.20239258	0.16137695	0.38745117	0	1.085	10/11/2017	10	11	2017	12:32:18	45138	0.1	12	32	18	16	0.051513672	3.4981934	-0.086425781	-0.29296875	-0.87280273	3.9841309	0.032714844	0	0	0	0	0	0	0	0	0	0.92480469	0.075195313	0.046630859	0.002441406	0.029052734	-0.014892578	0.854	32775.01	0.512	-1080.4	1.085
894	17422	17422	Category A	-0.083984375	-0.31176758	-0.86376953	0.20629883	0.16259766	0.38916016	0	1.369	10/11/2017	10	11	2017	12:32:18	45138	0.2	12	32	18	16	0.051513672	3.4981934	-0.086425781	-0.29272461	-0.87280273	3.1791992	0.020996094	0	0	0	0	0	0	0	0	0	0.92480469	0.075195313	0.030517578	0.002441406	-0.018798828	0.009033203	0.922	32605.31	-0.064	159.42	1.085
895	17423	17423	Category A	-0.071777344	-0.29980469	-0.87597656	0.2175293	0.1628418	0.39501953	0	0.818	10/11/2017	10	11	2017	12:32:18	45138	0.3	12	32	18	16	0.051513672	3.4981934	-0.086669922	-0.29345703	-0.87280273	2.6235352	0.016357422	0	0	0	0	0	0	0	0	0	0.92504883	0.074951172	0.023925781	0.014892578	-0.006103516	-0.002929688	0.959	32517.19	-0.099	242.41	1.085
896	17424	17424	Category A	-0.071777344	-0.31176758	-0.88793945	0.21362305	0.16625977	0.39428711	0	1.139	10/11/2017	10	11	2017	12:32:18	45138	0.4	12	32	18	16	0.051513672	3.4981934	-0.086425781	-0.29370117	-0.87304688	1.9406738	0.02734375	0	0	0	0	0	0	0	0	0	0.92529297	0.074707031	0.047119141	0.014648438	-0.017822266	-0.014648438	1.006	32409.15	-0.345	915.64	1.085
897	17425	17425	Category A	-0.095947266	-0.29980469	-0.88793945	0.21850586	0.16772461	0.39404297	0	0.574	10/11/2017	10	11	2017	12:32:18	45138	0.5	12	32	18	17	0.051513672	3.4981934	-0.086425781	-0.29394531	-0.87329102	0.34521484	0.018066406	0	0	0	0	0	0	0	0	0	0.92553711	0.074462891	0.029296875	-0.009277344	-0.005615234	-0.014404297	0.912	32629.62	-0.277	778.89	1.056
898	17426	17426	Category A	-0.095947266	-0.32397461	-0.86376953	0.20214844	0.15991211	0.39038086	0	1.056	10/11/2017	10	11	2017	12:32:18	45138	0.6	12	32	18	17	0.051513672	3.4981934	-0.087158203	-0.29394531	-0.87353516	2.1069336	0.032470703	0	0	0	0	0	0	0	0	0	0.92578125	0.07421875	0.048095703	-0.008544922	-0.029785156	0.009765625	0.802	32912.32	-0.211	644.42	0.888
899	17427	17427	Category A	-0.059814453	-0.29980469	-0.86376953	0.20703125	0.16259766	0.39257813	0	0.52	10/11/2017	10	11	2017	12:32:18	45138	0.7	12	32	18	17	0.051513672	3.4981934	-0.087402344	-0.29443359	-0.87329102	2.8837891	0.029785156	0	0	0	0	0	0	0	0	0	0.92578125	0.07421875	0.042724609	0.027587891	-0.005126953	0.009521484	0.814	32880.01	-0.151	438.46	0.888
900	17428	17428	Category A	-0.071777344	-0.29980469	-0.87597656	0.20898438	0.16674805	0.38720703	0	0.708	10/11/2017	10	11	2017	12:32:18	45138	0.8	12	32	18	17	0.051513672	3.4981934	-0.087158203	-0.29394531	-0.87280273	3.5959473	0.016601563	0	0	0	0	0	0	0	0	0	0.92504883	0.074951172	0.024169922	0.015380859	-0.005615234	-0.002929688	0.71	33174.01	0.161	-442.43	0.769
901	17429	17429	Category A	-0.083984375	-0.2878418	-0.87597656	0.21264648	0.16601563	0.39135742	0	0.888	10/11/2017	10	11	2017	12:32:18	45138	0.9	12	32	18	17	0.051513672	3.4981934	-0.087402344	-0.29370117	-0.87329102	4.3630371	0.007324219	0	0	0	0	0	0	0	0	0	0.92553711	0.074462891	0.012207031	0.003417969	0.005859375	-0.002441406	0.743	33077.14	0.154	-410.66	0.888
902	17430	17430	Category A	-0.071777344	-0.31176758	-0.86376953	0.20703125	0.16088867	0.38623047	0	0.519	10/11/2017	10	11	2017	12:32:19	45139	0	12	32	19	17	0.051513672	3.4981934	-0.087158203	-0.29345703	-0.87329102	4.8393555	0.025634766	0	0	0	0	0	0	0	0	0	0.92553711	0.074462891	0.043212891	0.015380859	-0.018066406	0.009521484	0.823	32856.02	0.073	-187.06	0.769
903	17431	17431	Category A	-0.11987305	-0.31176758	-0.86376953	0.21704102	0.16943359	0.39501953	0	0.769	10/11/2017	10	11	2017	12:32:19	45139	0.1	12	32	19	17	0.051513672	3.4981934	-0.087158203	-0.29321289	-0.87329102	4.1828613	0.038574219	0	0	0	0	0	0	0	0	0	0.92553711	0.074462891	0.060546875	-0.032470703	-0.018310547	0.009521484	0.796	32928.63	0.003	-8.17	0.769
904	17432	17432	Category A	-0.11987305	-0.34790039	-0.88793945	0.20654297	0.16479492	0.39233398	0	1.534	10/11/2017	10	11	2017	12:32:19	45139	0.2	12	32	19	17	0.051513672	3.4981934	-0.087158203	-0.29345703	-0.87353516	2.6787109	0.064941406	0	0	0	0	0	0	0	0	0	0.92553711	0.074462891	0.10107422	-0.032470703	-0.054199219	-0.014160156	0.761	33025.77	0.014	-39.28	0.769
905	17433	17433	Category A	-0.095947266	-0.31176758	-0.89990234	0.20703125	0.16015625	0.39038086	0	0.358	10/11/2017	10	11	2017	12:32:19	45139	0.3	12	32	19	17	0.051513672	3.4981934	-0.087402344	-0.29296875	-0.87353516	1.7731934	0.033203125	0	0	0	0	0	0	0	0	0	0.92553711	0.074462891	0.053222656	-0.008300781	-0.018554688	-0.026123047	0.668	33302.71	-0.048	155.37	0.519
906	17434	17434	Category A	-0.083984375	-0.27587891	-0.93579102	0.20483398	0.16259766	0.39233398	0	0.502	10/11/2017	10	11	2017	12:32:19	45139	0.4	12	32	19	17	0.051269531	3.5594238	-0.087158203	-0.29272461	-0.87353516	0.88305664	0.064453125	0	0	0	0	0	0	0	0	0	0.92529297	0.074707031	0.082275391	0.003173828	0.016845703	-0.062011719	0.646	33372.76	-0.173	631.04	0.615
907	17435	17435	Category A	-0.13183594	-0.29980469	-0.86376953	0.20703125	0.1640625	0.39526367	0	0.33	10/11/2017	10	11	2017	12:32:19	45139	0.5	12	32	19	18	0.051269531	3.5594238	-0.086669922	-0.29321289	-0.8737793	0.88037109	0.046630859	0	0	0	0	0	0	0	0	0	0.92578125	0.07421875	0.061767578	-0.044921875	-0.006347656	0.010009766	0.62	33458.08	-0.077	270.92	0.502
908	17436	17436	Category A	-0.059814453	-0.2878418	-0.86376953	0.20410156	0.16552734	0.39233398	0	0.383	10/11/2017	10	11	2017	12:32:19	45139	0.6	12	32	19	18	0.051269531	3.5594238	-0.086669922	-0.29272461	-0.87353516	2.217041	0.029052734	0	0	0	0	0	0	0	0	0	0.92553711	0.074462891	0.041992188	0.026855469	0.004882813	0.009765625	0.444	34127.38	0.164	-628.94	0.479
909	17437	17437	Category A	-0.083984375	-0.27587891	-0.87597656	0.20214844	0.16064453	0.39453125	0	0.615	10/11/2017	10	11	2017	12:32:19	45139	0.7	12	32	19	18	0.051269531	3.5594238	-0.086669922	-0.29223633	-0.8737793	2.6574707	0.016601563	0	0	0	0	0	0	0	0	0	0.92553711	0.074462891	0.021240234	0.002685547	0.016357422	-0.001953125	0.457	34071.2	0.342	-1150.74	0.502
910	17438	17438	Category A	-0.071777344	-0.27587891	-0.87597656	0.20532227	0.16015625	0.39233398	0	0.479	10/11/2017	10	11	2017	12:32:19	45139	0.8	12	32	19	18	0.051269531	3.5594238	-0.0859375	-0.29150391	-0.87402344	2.4384766	0.021240234	0	0	0	0	0	0	0	0	0	0.92553711	0.074462891	0.031738281	0.014160156	0.015625	-0.001708984	0.468	34024.66	0.28	-961.89	0.479
911	17439	17439	Category A	-0.071777344	-0.2878418	-0.87597656	0.2097168	0.16577148	0.39428711	0	0.434	10/11/2017	10	11	2017	12:32:19	45139	0.9	12	32	19	18	0.051269531	3.5594238	-0.085449219	-0.29125977	-0.87426758	2.3820801	0.014404297	0	0	0	0	0	0	0	0	0	0.92553711	0.074462891	0.019042969	0.013671875	0.003417969	-0.001464844	0.473	34003.8	0.265	-912.21	0.571
912	17440	17440	Category A	-0.059814453	-0.27587891	-0.86376953	0.20532227	0.16015625	0.3894043	0	0.571	10/11/2017	10	11	2017	12:32:20	45140	0	12	32	20	18	0.051269531	3.5594238	-0.085205078	-0.29125977	-0.87402344	2.4782715	0.031494141	0	0	0	0	0	0	0	0	0	0.92529297	0.074707031	0.051269531	0.025390625	0.015380859	0.010253906	0.511	33850.83	0.283	-916.75	0.613
913	17441	17441	Category A	-0.095947266	-0.29980469	-0.86376953	0.2109375	0.16503906	0.39526367	0	0.358	10/11/2017	10	11	2017	12:32:20	45140	0.1	12	32	20	18	0.051269531	3.5594238	-0.084716797	-0.29077148	-0.87451172	2.0986328	0.017822266	0	0	0	0	0	0	0	0	0	0.92553711	0.074462891	0.031005859	-0.010986328	-0.008789063	0.010742188	0.522	33808.27	0.215	-713.78	0.571
914	17442	17442	Category A	-0.095947266	-0.31176758	-0.87597656	0.20556641	0.16308594	0.39428711	0	0.613	10/11/2017	10	11	2017	12:32:20	45140	0.2	12	32	20	18	0.051269531	3.5594238	-0.084716797	-0.29101563	-0.87475586	1.4213867	0.023193359	0	0	0	0	0	0	0	0	0	0.92602539	0.073974609	0.032470703	-0.010986328	-0.020507813	-0.000976563	0.523	33804.44	0.162	-554.59	0.613
915	17443	17443	Category A	-0.13183594	-0.31176758	-0.86376953	0.20556641	0.16577148	0.39135742	0	0.682	10/11/2017	10	11	2017	12:32:20	45140	0.3	12	32	20	18	0.051269531	3.5594238	-0.084960938	-0.29003906	-0.87475586	0.98413086	0.052490234	0	0	0	0	0	0	0	0	0	0.92578125	0.07421875	0.079345703	-0.046630859	-0.021484375	0.010986328	0.578	33602.24	-0.07	260.32	0.613
916	17444	17444	Category A	-0.083984375	-0.27587891	-0.88793945	0.20703125	0.16479492	0.39233398	0	0.483	10/11/2017	10	11	2017	12:32:20	45140	0.4	12	32	20	18	0.051269531	3.5594238	-0.084960938	-0.29052734	-0.87475586	1.1101074	0.01953125	0	0	0	0	0	0	0	0	0	0.92578125	0.07421875	0.028808594	0.000976563	0.014648438	-0.012939453	0.585	33577.64	-0.067	246.02	0.613
917	17445	17445	Category A	-0.095947266	-0.31176758	-0.86376953	0.20654297	0.16479492	0.39038086	0	0.764	10/11/2017	10	11	2017	12:32:20	45140	0.5	12	32	20	19	0.051269531	3.5594238	-0.085205078	-0.29077148	-0.87524414	1.611084	0.025878906	0	0	0	0	0	0	0	0	0	0.92626953	0.073730469	0.04296875	-0.010498047	-0.020751953	0.011474609	0.584	33581.14	-0.053	192.85	0.613
918	17446	17446	Category A	-0.10791016	-0.25195313	-0.86376953	0.2121582	0.16430664	0.39331055	0	0.613	10/11/2017	10	11	2017	12:32:20	45140	0.6	12	32	20	19	0.051269531	3.5594238	-0.084716797	-0.29077148	-0.87573242	1.7446289	0.046630859	0	0	0	0	0	0	0	0	0	0.92651367	0.073486328	0.073730469	-0.022949219	0.038818359	0.011962891	0.57	33630.66	-0.15	604.04	0.639
919	17447	17447	Category A	-0.071777344	-0.25195313	-0.89990234	0.21044922	0.1706543	0.39135742	0	0.353	10/11/2017	10	11	2017	12:32:20	45140	0.7	12	32	20	19	0.051269531	3.5594238	-0.084472656	-0.2902832	-0.87524414	2.0039063	0.047363281	0	0	0	0	0	0	0	0	0	0.92602539	0.073974609	0.075683594	0.012695313	0.038330078	-0.024414063	0.563	33655.79	-0.075	286.48	0.613
920	17448	17448	Category A	-0.095947266	-0.2878418	-0.91186523	0.20800781	0.16577148	0.38916016	0	0.526	10/11/2017	10	11	2017	12:32:20	45140	0.8	12	32	20	19	0.051269531	3.5594238	-0.084472656	-0.28979492	-0.87548828	2.3088379	0.037841797	0	0	0	0	0	0	0	0	0	0.92602539	0.073974609	0.049560547	-0.011230469	0.001953125	-0.036132813	0.495	33914.08	-0.082	352.86	0.613
921	17449	17449	Category A	-0.10791016	-0.27587891	-0.89990234	0.21069336	0.1730957	0.38891602	0	0.639	10/11/2017	10	11	2017	12:32:20	45140	0.9	12	32	20	19	0.051269531	3.5594238	-0.084960938	-0.2902832	-0.87573242	2.8815918	0.036132813	0	0	0	0	0	0	0	0	0	0.92651367	0.073486328	0.061279297	-0.022705078	0.014404297	-0.023925781	0.443	34131.76	0.018	-77.59	0.613
922	17450	17450	Category A	-0.083984375	-0.31176758	-0.88793945	0.21289063	0.16699219	0.39501953	0	0.077	10/11/2017	10	11	2017	12:32:21	45141	0	12	32	21	19	0.051269531	3.5594238	-0.085205078	-0.29052734	-0.87524414	3.1594238	0.024414063	0	0	0	0	0	0	0	0	0	0.92626953	0.073730469	0.034912109	0.001220703	-0.020996094	-0.012451172	0.594	33546.35	-0.103	383.79	0.526
923	17451	17451	Category A	-0.071777344	-0.26391602	-0.88793945	0.21142578	0.16918945	0.39233398	0	0.45	10/11/2017	10	11	2017	12:32:21	45141	0.1	12	32	21	19	0.051269531	3.5594238	-0.085449219	-0.2902832	-0.87524414	2.3249512	0.032226563	0	0	0	0	0	0	0	0	0	0.92626953	0.073730469	0.052734375	0.013671875	0.026367188	-0.012451172	0.597	33536.01	0.067	-220.7	0.639
924	17452	17452	Category A	-0.083984375	-0.29980469	-0.87597656	0.20214844	0.15991211	0.39331055	0	1.523	10/11/2017	10	11	2017	12:32:21	45141	0.2	12	32	21	19	0.051269531	3.5594238	-0.085449219	-0.2902832	-0.87597656	1.7546387	0.009521484	0	0	0	0	0	0	0	0	0	0.92675781	0.073242188	0.010986328	0.001464844	-0.009277344	0	0.696	33216.21	-0.016	49.08	1.118
925	17453	17453	Category A	-0.083984375	-0.31176758	-0.86376953	0.20849609	0.16918945	0.38720703	0	0.372	10/11/2017	10	11	2017	12:32:21	45141	0.3	12	32	21	19	0.051269531	3.5594238	-0.085205078	-0.29003906	-0.87573242	1.4255371	0.024658203	0	0	0	0	0	0	0	0	0	0.92651367	0.073486328	0.034667969	0.001220703	-0.021484375	0.011962891	0.871	32731.58	-0.251	726.5	1.254
926	17454	17454	Category A	-0.059814453	-0.25195313	-0.82788086	0.20410156	0.15917969	0.39550781	0	1.118	10/11/2017	10	11	2017	12:32:21	45141	0.4	12	32	21	19	0.051269531	3.5594238	-0.085205078	-0.28955078	-0.87597656	0.62817383	0.06640625	0	0	0	0	0	0	0	0	0	0.92675781	0.073242188	0.11157227	0.025390625	0.037597656	0.048095703	1.068	32272.71	-0.325	804.43	1.523
927	17455	17455	Category A	-0.059814453	-0.2878418	-0.87597656	0.21069336	0.17236328	0.38598633	0	1.691	10/11/2017	10	11	2017	12:32:21	45141	0.5	12	32	21	20	0.051269531	3.5594238	-0.085449219	-0.28979492	-0.87646484	1.0791016	0.025634766	0	0	0	0	0	0	0	0	0	0.92724609	0.072753906	0.028320313	0.025634766	0.001953125	0.000488281	1.582	31336.66	-0.832	1720.39	1.691
928	17456	17456	Category A	-0.059814453	-0.32397461	-0.88793945	0.20703125	0.16015625	0.39038086	0	1.254	10/11/2017	10	11	2017	12:32:21	45141	0.6	12	32	21	20	0.051269531	3.5594238	-0.085449219	-0.28930664	-0.87670898	2.1269531	0.044433594	0	0	0	0	0	0	0	0	0	0.92724609	0.072753906	0.071289063	0.025634766	-0.034423828	-0.010986328	1.849	30945.27	-1.035	1934.74	1.691
929	17457	17457	Category A	-0.095947266	-0.29980469	-0.88793945	0.2175293	0.16430664	0.39501953	0	3.539	10/11/2017	10	11	2017	12:32:21	45141	0.7	12	32	21	20	0.051269531	3.5594238	-0.085449219	-0.2890625	-0.87646484	2.6159668	0.018554688	0	0	0	0	0	0	0	0	0	0.92700195	0.072998047	0.031982422	-0.010253906	-0.010498047	-0.011230469	1.866	30921.94	-1.181	2327.91	1.76
930	17458	17458	Category A	-0.095947266	-0.25195313	-0.86376953	0.20214844	0.15893555	0.39233398	0	3.122	10/11/2017	10	11	2017	12:32:21	45141	0.8	12	32	21	20	0.051269531	3.5594238	-0.085205078	-0.28930664	-0.87597656	2.8886719	0.040527344	0	0	0	0	0	0	0	0	0	0.92651367	0.073486328	0.060058594	-0.010498047	0.037353516	0.012207031	1.973	30778.91	-1.197	2204.79	1.76
931	17459	17459	Category A	-0.10791016	-0.31176758	-0.88793945	0.21435547	0.16601563	0.39746094	0	0.475	10/11/2017	10	11	2017	12:32:21	45141	0.9	12	32	21	20	0.051269531	3.5594238	-0.085205078	-0.28930664	-0.87573242	3.3288574	0.033935547	0	0	0	0	0	0	0	0	0	0.92626953	0.073730469	0.056884766	-0.022460938	-0.022216797	-0.011962891	1.858	30932.9	-0.988	1801.22	1.76
932	17460	17460	Category A	-0.083984375	-0.2878418	-0.87597656	0.20214844	0.15991211	0.38842773	0	1.76	10/11/2017	10	11	2017	12:32:22	45142	0	12	32	22	20	0.051269531	3.5594238	-0.085449219	-0.28930664	-0.87524414	3.2802734	0.002197266	0	0	0	0	0	0	0	0	0	0.92578125	0.07421875	0.003662109	0.001464844	0.001464844	-0.000488281	1.819	30986.87	-0.919	1672.2	1.76
933	17461	17461	Category A	-0.059814453	-0.2878418	-0.88793945	0.20996094	0.17089844	0.38720703	0	1.001	10/11/2017	10	11	2017	12:32:22	45142	0.1	12	32	22	20	0.051269531	3.5594238	-0.085449219	-0.28930664	-0.87524414	1.7702637	0.028564453	0	0	0	0	0	0	0	0	0	0.92578125	0.07421875	0.039550781	0.025634766	0.001464844	-0.012451172	1.366	31694.61	-0.528	1121.91	1.017
934	17462	17462	Category A	-0.10791016	-0.31176758	-0.86376953	0.19995117	0.16235352	0.39331055	0	1.017	10/11/2017	10	11	2017	12:32:22	45142	0.2	12	32	22	20	0.051269531	3.5594238	-0.085693359	-0.28930664	-0.87524414	1.4267578	0.033203125	0	0	0	0	0	0	0	0	0	0.92578125	0.07421875	0.055664063	-0.021972656	-0.022216797	0.011474609	0.858	32764.73	-0.118	321.07	1.001
935	17463	17463	Category A	-0.071777344	-0.27587891	-0.87597656	0.2043457	0.15917969	0.39648438	0	0.822	10/11/2017	10	11	2017	12:32:22	45142	0.3	12	32	22	20	0.051269531	3.5594238	-0.085449219	-0.2890625	-0.875	1.1015625	0.019042969	0	0	0	0	0	0	0	0	0	0.92553711	0.074462891	0.027832031	0.013671875	0.013183594	-0.000732422	0.86	32759.6	-0.136	372.88	1.001
936	17464	17464	Category A	-0.059814453	-0.29980469	-0.87597656	0.20556641	0.16259766	0.38818359	0	0.078	10/11/2017	10	11	2017	12:32:22	45142	0.4	12	32	22	20	0.051269531	3.5594238	-0.085205078	-0.2890625	-0.87524414	0.41918945	0.027587891	0	0	0	0	0	0	0	0	0	0.92578125	0.07421875	0.036621094	0.025390625	-0.010498047	-0.000488281	0.661	33324.79	-0.003	9.53	0.845
937	17465	17465	Category A	-0.11987305	-0.27587891	-0.89990234	0.19995117	0.16113281	0.39453125	0	0.484	10/11/2017	10	11	2017	12:32:22	45142	0.5	12	32	22	21	0.051269531	3.5594238	-0.085449219	-0.28857422	-0.87475586	0.007080078	0.043945313	0	0	0	0	0	0	0	0	0	0.92529297	0.074707031	0.071777344	-0.034179688	0.012695313	-0.024902344	0.635	33408.51	-0.162	595.29	0.822
938	17466	17466	Category A	-0.095947266	-0.31176758	-0.83984375	0.20629883	0.16162109	0.39013672	0	0.565	10/11/2017	10	11	2017	12:32:22	45142	0.6	12	32	22	21	0.051269531	3.5594238	-0.085449219	-0.28857422	-0.87475586	0.53027344	0.04296875	0	0	0	0	0	0	0	0	0	0.92504883	0.074951172	0.068115234	-0.010253906	-0.022949219	0.034912109	0.591	33556.74	-0.226	944.03	0.822
939	17467	17467	Category A	-0.095947266	-0.26391602	-0.82788086	0.20678711	0.16162109	0.39428711	0	0.845	10/11/2017	10	11	2017	12:32:22	45142	0.7	12	32	22	21	0.051269531	3.5594238	-0.085449219	-0.28833008	-0.87475586	0.48242188	0.053955078	0	0	0	0	0	0	0	0	0	0.92529297	0.074707031	0.081787109	-0.010253906	0.024414063	0.046875	0.663	33318.47	-0.313	1260.48	0.845
940	17468	17468	Category A	-0.10791016	-0.27587891	-0.87597656	0.20898438	0.1706543	0.38793945	0	0.757	10/11/2017	10	11	2017	12:32:22	45142	0.8	12	32	22	21	0.051269531	3.5594238	-0.086181641	-0.28808594	-0.87548828	1.125	0.024658203	0	0	0	0	0	0	0	0	0	0.92578125	0.07421875	0.034179688	-0.021484375	0.012207031	-0.000244141	0.871	32731.58	-0.52	1842.07	0.845
941	17469	17469	Category A	-0.059814453	-0.27587891	-0.87597656	0.20410156	0.16162109	0.39013672	0	1.252	10/11/2017	10	11	2017	12:32:22	45142	0.9	12	32	22	21	0.051269531	3.5594238	-0.086425781	-0.2878418	-0.87548828	1.4494629	0.029296875	0	0	0	0	0	0	0	0	0	0.92553711	0.074462891	0.0390625	0.026611328	0.011962891	-0.000244141	0.897	32666.48	-0.486	1609.75	0.845
942	17470	17470	Category A	-0.083984375	-0.25195313	-0.87597656	0.21264648	0.16821289	0.39428711	0	1.323	10/11/2017	10	11	2017	12:32:23	45143	0	12	32	23	21	0.051269531	3.5594238	-0.086669922	-0.28759766	-0.87548828	1.4416504	0.035644531	0	0	0	0	0	0	0	0	0	0.92553711	0.074462891	0.038818359	0.002685547	0.035644531	-0.000244141	0.896	32668.96	-0.475	1561.17	0.845
943	17471	17471	Category A	-0.095947266	-0.29980469	-0.86376953	0.20239258	0.16137695	0.39160156	0	0.645	10/11/2017	10	11	2017	12:32:23	45143	0.1	12	32	23	21	0.051269531	3.5594238	-0.087158203	-0.28710938	-0.87524414	2.0305176	0.019042969	0	0	0	0	0	0	0	0	0	0.92529297	0.074707031	0.032958984	-0.008544922	-0.012451172	0.011474609	0.799	32920.46	-0.369	1268.94	0.757
944	17472	17472	Category A	-0.095947266	-0.27587891	-0.88793945	0.20556641	0.16064453	0.39013672	0	0.556	10/11/2017	10	11	2017	12:32:23	45143	0.2	12	32	23	21	0.051513672	3.4981934	-0.086914063	-0.28637695	-0.875	2.2077637	0.018798828	0	0	0	0	0	0	0	0	0	0.92480469	0.075195313	0.032226563	-0.008789063	0.010498047	-0.012695313	0.775	32986.49	-0.378	1355.83	0.645
945	17473	17473	Category A	-0.083984375	-0.26391602	-0.88793945	0.21118164	0.16577148	0.39648438	0	0.263	10/11/2017	10	11	2017	12:32:23	45143	0.3	12	32	23	21	0.051513672	3.4981934	-0.086181641	-0.28540039	-0.875	1.9633789	0.025146484	0	0	0	0	0	0	0	0	0	0.92431641	0.075683594	0.036621094	0.002197266	0.021484375	-0.012939453	0.62	33458.08	-0.193	744.82	0.611
946	17474	17474	Category A	-0.071777344	-0.31176758	-0.88793945	0.203125	0.16381836	0.39428711	0	0.611	10/11/2017	10	11	2017	12:32:23	45143	0.4	12	32	23	21	0.051513672	3.4981934	-0.085693359	-0.28515625	-0.875	1.4599609	0.032470703	0	0	0	0	0	0	0	0	0	0.92407227	0.075927734	0.053222656	0.013916016	-0.026367188	-0.012939453	0.473	34003.8	-0.039	167.71	0.611
947	17475	17475	Category A	-0.095947266	-0.27587891	-0.88793945	0.20874023	0.16015625	0.39428711	0	0.322	10/11/2017	10	11	2017	12:32:23	45143	0.5	12	32	23	22	0.051513672	3.4981934	-0.085693359	-0.28540039	-0.87402344	1.7028809	0.01953125	0	0	0	0	0	0	0	0	0	0.92333984	0.076660156	0.033447266	-0.010253906	0.009521484	-0.013671875	0.543	33729	-0.141	589.5	0.611
948	17476	17476	Category A	-0.059814453	-0.29980469	-0.89990234	0.20336914	0.16235352	0.39135742	0	0.442	10/11/2017	10	11	2017	12:32:23	45143	0.6	12	32	23	22	0.051513672	3.4981934	-0.085205078	-0.28540039	-0.8737793	1.4829102	0.0390625	0	0	0	0	0	0	0	0	0	0.9230957	0.076904297	0.065917969	0.025390625	-0.014160156	-0.025878906	0.608	33498.44	-0.179	695.45	0.946
949	17477	17477	Category A	-0.071777344	-0.25195313	-0.87597656	0.20556641	0.16821289	0.38916016	0	1.067	10/11/2017	10	11	2017	12:32:23	45143	0.7	12	32	23	22	0.051513672	3.4981934	-0.085693359	-0.28515625	-0.8737793	0.23950195	0.035888672	0	0	0	0	0	0	0	0	0	0.9230957	0.076904297	0.049072266	0.013916016	0.033203125	-0.001953125	0.799	32920.46	-0.319	1054.43	0.946
950	17478	17478	Category A	-0.059814453	-0.27587891	-0.87597656	0.20166016	0.16625977	0.39331055	0	0.946	10/11/2017	10	11	2017	12:32:23	45143	0.8	12	32	23	22	0.051513672	3.4981934	-0.085693359	-0.28540039	-0.87329102	0.64306641	0.027587891	0	0	0	0	0	0	0	0	0	0.92285156	0.077148438	0.037841797	0.025878906	0.009521484	-0.002441406	0.748	33062.77	-0.144	449.27	0.946
951	17479	17479	Category A	-0.059814453	-0.29980469	-0.83984375	0.19970703	0.16040039	0.39648438	0	1.411	10/11/2017	10	11	2017	12:32:23	45143	0.9	12	32	23	22	0.051513672	3.4981934	-0.085693359	-0.28588867	-0.87329102	0.75610352	0.044433594	0	0	0	0	0	0	0	0	0	0.92285156	0.077148438	0.073242188	0.025878906	-0.013671875	0.033447266	0.738	33091.59	-0.123	383.23	0.946
952	17480	17480	Category A	-0.059814453	-0.27587891	-0.87597656	0.20239258	0.16308594	0.39135742	0	0.3	10/11/2017	10	11	2017	12:32:24	45144	0	12	32	24	22	0.051513672	3.4981934	-0.0859375	-0.28540039	-0.87329102	0.68920898	0.027832031	0	0	0	0	0	0	0	0	0	0.92260742	0.077392578	0.038330078	0.026123047	0.009521484	-0.002441406	0.794	32934.08	-0.09	257.93	0.946
953	17481	17481	Category A	-0.095947266	-0.29980469	-0.87597656	0.20556641	0.16381836	0.39746094	0	0.264	10/11/2017	10	11	2017	12:32:24	45144	0.1	12	32	24	22	0.051513672	3.4981934	-0.086425781	-0.28540039	-0.87353516	1.8371582	0.017089844	0	0	0	0	0	0	0	0	0	0.9230957	0.076904297	0.025634766	-0.009277344	-0.014160156	-0.002197266	0.737	33094.49	-0.01	29.17	0.781
954	17482	17482	Category A	-0.083984375	-0.25195313	-0.87597656	0.2043457	0.16064453	0.39746094	0	0.781	10/11/2017	10	11	2017	12:32:24	45144	0.2	12	32	24	22	0.051513672	3.4981934	-0.086425781	-0.28515625	-0.87402344	2.8408203	0.033203125	0	0	0	0	0	0	0	0	0	0.92358398	0.076416016	0.037353516	0.002441406	0.033203125	-0.001708984	0.685	33249.85	0.071	-209.91	0.72
955	17483	17483	Category A	-0.095947266	-0.32397461	-0.87597656	0.203125	0.15820313	0.39550781	0	0.72	10/11/2017	10	11	2017	12:32:24	45144	0.3	12	32	24	22	0.051513672	3.4981934	-0.086669922	-0.28491211	-0.87402344	2.8027344	0.040039063	0	0	0	0	0	0	0	0	0	0.92358398	0.076416016	0.049804688	-0.009033203	-0.038818359	-0.001708984	0.508	33862.56	0.269	-881.64	0.637
956	17484	17484	Category A	-0.11987305	-0.32397461	-0.88793945	0.20458984	0.16015625	0.39550781	0	0.637	10/11/2017	10	11	2017	12:32:24	45144	0.4	12	32	24	22	0.051513672	3.4981934	-0.085693359	-0.28442383	-0.87402344	2.1960449	0.053710938	0	0	0	0	0	0	0	0	0	0.92333984	0.076660156	0.086914063	-0.033935547	-0.039306641	-0.013671875	0.518	33823.66	0.258	-839.96	0.637
957	17485	17485	Category A	-0.071777344	-0.29980469	-0.87597656	0.19921875	0.16601563	0.39770508	0	0.351	10/11/2017	10	11	2017	12:32:24	45144	0.5	12	32	24	23	0.051513672	3.4981934	-0.085693359	-0.28491211	-0.8737793	1.7817383	0.020507813	0	0	0	0	0	0	0	0	0	0.9230957	0.076904297	0.031005859	0.013916016	-0.014648438	-0.001953125	0.531	33773.99	0.242	-781.93	0.637
958	17486	17486	Category A	-0.083984375	-0.26391602	-0.85180664	0.2019043	0.15991211	0.39160156	0	0.36	10/11/2017	10	11	2017	12:32:24	45144	0.6	12	32	24	23	0.051513672	3.4981934	-0.085449219	-0.28466797	-0.8737793	2.5446777	0.030273438	0	0	0	0	0	0	0	0	0	0.92285156	0.077148438	0.044433594	0.001464844	0.020751953	0.021972656	0.42	34234.7	0.234	-887.63	0.637
959	17487	17487	Category A	-0.083984375	-0.26391602	-0.88793945	0.20214844	0.15893555	0.39672852	0	0.339	10/11/2017	10	11	2017	12:32:24	45144	0.7	12	32	24	23	0.051513672	3.4981934	-0.085205078	-0.28540039	-0.87353516	2.1162109	0.025878906	0	0	0	0	0	0	0	0	0	0.9230957	0.076904297	0.037353516	0.001220703	0.021484375	-0.014160156	0.488	33942.27	0.104	-389	0.36
960	17488	17488	Category A	-0.095947266	-0.32397461	-0.88793945	0.20825195	0.16723633	0.38720703	0	0.118	10/11/2017	10	11	2017	12:32:24	45144	0.8	12	32	24	23	0.051513672	3.4981934	-0.085693359	-0.28588867	-0.87304688	1.1105957	0.041748047	0	0	0	0	0	0	0	0	0	0.92285156	0.077148438	0.062744141	-0.010009766	-0.037841797	-0.014648438	0.413	34266.94	0.177	-706.73	0.36
961	17489	17489	Category A	-0.083984375	-0.2878418	-0.86376953	0.20336914	0.16333008	0.39331055	0	1.124	10/11/2017	10	11	2017	12:32:24	45144	0.9	12	32	24	23	0.051513672	3.4981934	-0.084716797	-0.28588867	-0.87255859	1.0866699	0.009033203	0	0	0	0	0	0	0	0	0	0.92211914	0.077880859	0.011474609	0.000732422	-0.001708984	0.008789063	0.461	34054.17	0.253	-892.09	0.542
962	17490	17490	Category A	-0.071777344	-0.2878418	-0.86376953	0.20214844	0.15893555	0.39233398	0	0.189	10/11/2017	10	11	2017	12:32:25	45145	0	12	32	25	23	0.051513672	3.4981934	-0.084228516	-0.28588867	-0.87207031	1.7734375	0.015136719	0	0	0	0	0	0	0	0	0	0.92163086	0.078369141	0.022705078	0.012451172	-0.001708984	0.008300781	0.491	33930.14	0.222	-765.09	0.638
963	17491	17491	Category A	-0.095947266	-0.32397461	-0.87597656	0.2019043	0.1574707	0.39135742	0	0.638	10/11/2017	10	11	2017	12:32:25	45145	0.1	12	32	25	23	0.051513672	3.4981934	-0.083984375	-0.28564453	-0.87182617	1.9775391	0.040039063	0	0	0	0	0	0	0	0	0	0.92138672	0.078613281	0.053955078	-0.01171875	-0.038085938	-0.00390625	0.664	33315.31	0.041	-126.31	0.638
964	17492	17492	Category A	-0.059814453	-0.2878418	-0.83984375	0.21020508	0.16796875	0.39501953	0	0.542	10/11/2017	10	11	2017	12:32:25	45145	0.2	12	32	25	23	0.051513672	3.4981934	-0.084228516	-0.28613281	-0.87182617	0.45874023	0.040283203	0	0	0	0	0	0	0	0	0	0.92138672	0.078613281	0.057861328	0.024414063	-0.001464844	0.031982422	0.68	33265.29	0.071	-211.1	0.765
965	17493	17493	Category A	-0.083984375	-0.2878418	-0.88793945	0.20629883	0.16479492	0.39746094	0	1.375	10/11/2017	10	11	2017	12:32:25	45145	0.3	12	32	25	23	0.051513672	3.4981934	-0.084472656	-0.28662109	-0.87182617	0.70703125	0.016113281	0	0	0	0	0	0	0	0	0	0.92163086	0.078369141	0.017578125	0.000488281	-0.000976563	-0.015869141	0.62	33458.08	0.249	-721.42	0.765
966	17494	17494	Category A	-0.095947266	-0.27587891	-0.87597656	0.20214844	0.15991211	0.39233398	0	0.216	10/11/2017	10	11	2017	12:32:25	45145	0.4	12	32	25	23	0.051513672	3.4981934	-0.084472656	-0.28686523	-0.87182617	1.0664063	0.016357422	0	0	0	0	0	0	0	0	0	0.92163086	0.078369141	0.026367188	-0.011230469	0.010986328	-0.00390625	0.743	33077.14	0.083	-229.06	0.765
967	17495	17495	Category A	-0.10791016	-0.26391602	-0.87597656	0.20703125	0.16015625	0.39135742	0	0.765	10/11/2017	10	11	2017	12:32:25	45145	0.5	12	32	25	24	0.051513672	3.4981934	-0.084960938	-0.28735352	-0.87207031	1.3015137	0.032714844	0	0	0	0	0	0	0	0	0	0.92211914	0.077880859	0.049804688	-0.022705078	0.0234375	-0.003662109	0.75	33057.05	-0.003	8.59	0.923
968	17496	17496	Category A	-0.10791016	-0.27587891	-0.85180664	0.21020508	0.16748047	0.38891602	0	0.924	10/11/2017	10	11	2017	12:32:25	45145	0.6	12	32	25	24	0.051513672	3.4981934	-0.085449219	-0.28759766	-0.87207031	2.4775391	0.032470703	0	0	0	0	0	0	0	0	0	0.92236328	0.077636719	0.054443359	-0.022216797	0.01171875	0.020263672	0.814	32880.01	-0.111	315.01	0.923
969	17497	17497	Category A	-0.071777344	-0.27587891	-0.86376953	0.20068359	0.15991211	0.39526367	0	0.683	10/11/2017	10	11	2017	12:32:25	45145	0.7	12	32	25	24	0.051513672	3.4981934	-0.0859375	-0.28710938	-0.87207031	3.1115723	0.020019531	0	0	0	0	0	0	0	0	0	0.92236328	0.077636719	0.033935547	0.014160156	0.011230469	0.008300781	0.685	33249.85	0.009	-27.56	0.766
970	17498	17498	Category A	-0.10791016	-0.27587891	-0.87597656	0.20727539	0.16601563	0.38720703	0	0.923	10/11/2017	10	11	2017	12:32:25	45145	0.8	12	32	25	24	0.051513672	3.4981934	-0.0859375	-0.28710938	-0.87207031	2.510498	0.024902344	0	0	0	0	0	0	0	0	0	0.92211914	0.077880859	0.037109375	-0.021728516	0.011230469	-0.003662109	0.776	32983.7	-0.058	166.5	0.923
971	17499	17499	Category A	-0.083984375	-0.2878418	-0.86376953	0.21044922	0.16577148	0.39428711	0	0.599	10/11/2017	10	11	2017	12:32:25	45145	0.9	12	32	25	24	0.051513672	3.4981934	-0.0859375	-0.28735352	-0.87207031	2.4765625	0.008544922	0	0	0	0	0	0	0	0	0	0.92211914	0.077880859	0.010742188	0.001953125	-0.000244141	0.008300781	0.87	32734.12	-0.257	747.43	0.924
972	17500	17500	Category A	-0.059814453	-0.26391602	-0.88793945	0.20239258	0.16552734	0.39648438	0	0.766	10/11/2017	10	11	2017	12:32:26	45146	0	12	32	26	24	0.051513672	3.4981934	-0.0859375	-0.28686523	-0.87182617	2.638916	0.038330078	0	0	0	0	0	0	0	0	0	0.921875	0.078125	0.064941406	0.026123047	0.022949219	-0.015869141	0.9	32659.07	-0.203	554.1	0.923
973	17501	17501	Category A	-0.10791016	-0.27587891	-0.87597656	0.203125	0.15820313	0.39550781	0	1.325	10/11/2017	10	11	2017	12:32:26	45146	0.1	12	32	26	24	0.051513672	3.4981934	-0.085693359	-0.28686523	-0.87158203	2.7854004	0.024902344	0	0	0	0	0	0	0	0	0	0.92163086	0.078369141	0.037353516	-0.021972656	0.010986328	-0.004150391	0.838	32816.52	-0.112	310.08	0.923
974	17502	17502	Category A	-0.059814453	-0.2878418	-0.85180664	0.20629883	0.1640625	0.39746094	0	1.106	10/11/2017	10	11	2017	12:32:26	45146	0.2	12	32	26	24	0.051513672	3.4981934	-0.086425781	-0.28710938	-0.87133789	2.3930664	0.032958984	0	0	0	0	0	0	0	0	0	0.92138672	0.078613281	0.046875	0.026611328	-0.000488281	0.01953125	0.74	33085.8	-0.029	85.22	0.766
975	17503	17503	Category A	-0.059814453	-0.29980469	-0.88793945	0.20727539	0.16503906	0.38916016	0	0.314	10/11/2017	10	11	2017	12:32:26	45146	0.3	12	32	26	24	0.051513672	3.4981934	-0.086425781	-0.28662109	-0.87109375	1.3852539	0.033935547	0	0	0	0	0	0	0	0	0	0.92114258	0.078857422	0.056152344	0.026611328	-0.012939453	-0.016601563	0.724	33132.48	0.001	-2.94	0.766
976	17504	17504	Category A	-0.095947266	-0.26391602	-0.86376953	0.20239258	0.16235352	0.39038086	0	0.333	10/11/2017	10	11	2017	12:32:26	45146	0.4	12	32	26	24	0.051513672	3.4981934	-0.086425781	-0.28637695	-0.87060547	0.23925781	0.025390625	0	0	0	0	0	0	0	0	0	0.9206543	0.079345703	0.0390625	-0.009277344	0.022460938	0.006835938	0.658	33334.32	0.037	-115.07	0.505
977	17505	17505	Category A	-0.095947266	-0.31176758	-0.87597656	0.20385742	0.16235352	0.39453125	0	0.505	10/11/2017	10	11	2017	12:32:26	45146	0.5	12	32	26	25	0.051513672	3.4981934	-0.086669922	-0.28588867	-0.87084961	0.66992188	0.027587891	0	0	0	0	0	0	0	0	0	0.9206543	0.079345703	0.039550781	-0.009033203	-0.025634766	-0.004882813	0.473	34003.8	0.433	-1359.5	0.459
978	17506	17506	Category A	-0.095947266	-0.29980469	-0.87597656	0.20727539	0.16723633	0.38525391	0	0.365	10/11/2017	10	11	2017	12:32:26	45146	0.6	12	32	26	25	0.051513672	3.4981934	-0.086425781	-0.28637695	-0.87036133	1.0437012	0.017089844	0	0	0	0	0	0	0	0	0	0.92041016	0.079589844	0.028076172	-0.009277344	-0.013183594	-0.005371094	0.365	34500.77	0.511	-1781.83	0.365
979	17507	17507	Category A	-0.10791016	-0.27587891	-0.91186523	0.19970703	0.16040039	0.39160156	0	0.217	10/11/2017	10	11	2017	12:32:26	45146	0.7	12	32	26	25	0.051513672	3.4981934	-0.086669922	-0.28588867	-0.87060547	0.71582031	0.047119141	0	0	0	0	0	0	0	0	0	0.92041016	0.079589844	0.072265625	-0.020996094	0.010009766	-0.041015625	0.35	34578.95	0.564	-1954.21	0.365
980	17508	17508	Category A	-0.095947266	-0.27587891	-0.87597656	0.2097168	0.16674805	0.39648438	0	0.459	10/11/2017	10	11	2017	12:32:26	45146	0.8	12	32	26	25	0.051513672	3.4981934	-0.086425781	-0.28637695	-0.87158203	0.40283203	0.014648438	0	0	0	0	0	0	0	0	0	0.92163086	0.078369141	0.024169922	-0.009277344	0.010498047	-0.004150391	0.351	34573.65	0.747	-2364.67	0.459
981	17509	17509	Category A	-0.10791016	-0.27587891	-0.87597656	0.21044922	0.16430664	0.39428711	0	0.225	10/11/2017	10	11	2017	12:32:26	45146	0.9	12	32	26	25	0.051513672	3.4981934	-0.086425781	-0.28637695	-0.87133789	0.082763672	0.024169922	0	0	0	0	0	0	0	0	0	0.92138672	0.078613281	0.036376953	-0.021240234	0.010498047	-0.004394531	0.411	34276.23	1.177	-2948.94	0.425
982	17510	17510	Category A	-0.10791016	-0.26391602	-0.85180664	0.20874023	0.1640625	0.39233398	0	0.336	10/11/2017	10	11	2017	12:32:27	45147	0	12	32	27	25	0.051513672	3.5255859	-0.086425781	-0.28662109	-0.87109375	1.1999512	0.036621094	0	0	0	0	0	0	0	0	0	0.92114258	0.078857422	0.063476563	-0.021240234	0.022705078	0.019287109	0.421	34230.13	1.612	-3528.69	0.425
983	17511	17511	Category A	-0.095947266	-0.26391602	-0.83984375	0.20874023	0.16259766	0.39428711	0	0.866	10/11/2017	10	11	2017	12:32:27	45147	0.1	12	32	27	25	0.051513672	3.5255859	-0.086181641	-0.28735352	-0.87084961	1.6252441	0.040283203	0	0	0	0	0	0	0	0	0	0.92114258	0.078857422	0.064453125	-0.009521484	0.0234375	0.031005859	0.43	34189.4	1.458	-3297.4	0.425
984	17512	17512	Category A	-0.059814453	-0.26391602	-0.87597656	0.21044922	0.16748047	0.38720703	0	0.425	10/11/2017	10	11	2017	12:32:27	45147	0.2	12	32	27	25	0.051513672	3.5255859	-0.086425781	-0.28735352	-0.87084961	1.1203613	0.035888672	0	0	0	0	0	0	0	0	0	0.92114258	0.078857422	0.055175781	0.026611328	0.0234375	-0.004882813	0.397	34342.32	1.509	-3474.61	0.404
985	17513	17513	Category A	-0.047851563	-0.2878418	-0.89990234	0.21044922	0.16430664	0.38989258	0	0.272	10/11/2017	10	11	2017	12:32:27	45147	0.3	12	32	27	25	0.051513672	3.5255859	-0.086425781	-0.28735352	-0.87084961	0.48950195	0.048339844	0	0	0	0	0	0	0	0	0	0.92114258	0.078857422	0.067871094	0.038574219	-0.000244141	-0.028808594	0.427	34202.9	1.489	-3348.6	0.404
986	17514	17514	Category A	-0.083984375	-0.29980469	-0.86376953	0.20141602	0.16381836	0.39331055	0	0.261	10/11/2017	10	11	2017	12:32:27	45147	0.4	12	32	27	25	0.051513672	3.5255859	-0.086425781	-0.2878418	-0.87060547	0.66430664	0.013916016	0	0	0	0	0	0	0	0	0	0.92089844	0.079101563	0.021240234	0.002441406	-0.01171875	0.006835938	0.434	34171.51	1.437	-3256.4	0.425
987	17515	17515	Category A	-0.10791016	-0.29980469	-0.83984375	0.21289063	0.16748047	0.39306641	0	0.404	10/11/2017	10	11	2017	12:32:27	45147	0.5	12	32	27	26	0.051513672	3.5255859	-0.086669922	-0.28735352	-0.87060547	0.45605469	0.0390625	0	0	0	0	0	0	0	0	0	0.92089844	0.079101563	0.063964844	-0.020996094	-0.012207031	0.030761719	0.402	34318.5	0.964	-2623.89	0.425
988	17516	17516	Category A	-0.083984375	-0.26391602	-0.87597656	0.21679688	0.1652832	0.39526367	0	0.38	10/11/2017	10	11	2017	12:32:27	45147	0.6	12	32	27	26	0.051513672	3.5255859	-0.086669922	-0.28735352	-0.87060547	0.88745117	0.024169922	0	0	0	0	0	0	0	0	0	0.92089844	0.079101563	0.031738281	0.002685547	0.0234375	-0.005126953	0.429	34193.89	0.587	-1807.2	0.575
989	17517	17517	Category A	-0.083984375	-0.29980469	-0.83984375	0.21044922	0.1628418	0.38720703	0	0.674	10/11/2017	10	11	2017	12:32:27	45147	0.7	12	32	27	26	0.051513672	3.5255859	-0.087158203	-0.28759766	-0.87011719	1.623291	0.032958984	0	0	0	0	0	0	0	0	0	0.9206543	0.079345703	0.045898438	0.003173828	-0.011962891	0.030273438	0.48	33974.89	0.51	-1529.43	0.588
990	17518	17518	Category A	-0.071777344	-0.31176758	-0.87597656	0.21044922	0.16503906	0.38720703	0	0.588	10/11/2017	10	11	2017	12:32:27	45147	0.8	12	32	27	26	0.051513672	3.5255859	-0.087646484	-0.28808594	-0.87011719	1.3891602	0.029052734	0	0	0	0	0	0	0	0	0	0.92089844	0.079101563	0.045166016	0.015869141	-0.0234375	-0.005615234	0.604	33512.04	0.419	-1140.97	0.588
991	17519	17519	Category A	-0.095947266	-0.25195313	-0.86376953	0.20532227	0.16015625	0.39135742	0	0.575	10/11/2017	10	11	2017	12:32:27	45147	0.9	12	32	27	26	0.051513672	3.5255859	-0.088134766	-0.28833008	-0.86987305	0.99975586	0.037597656	0	0	0	0	0	0	0	0	0	0.9206543	0.079345703	0.050292969	-0.007568359	0.036376953	0.006103516	0.615	33474.82	0.296	-842.76	0.674
992	17520	17520	Category A	-0.10791016	-0.2878418	-0.88793945	0.19921875	0.16357422	0.39453125	0	1.003	10/11/2017	10	11	2017	12:32:28	45148	0	12	32	28	26	0.051513672	3.5255859	-0.088378906	-0.28808594	-0.86987305	1.5083008	0.026367188	0	0	0	0	0	0	0	0	0	0.9206543	0.079345703	0.037597656	-0.019287109	0.000244141	-0.017822266	0.704	33192.01	0.12	-338.64	0.813
993	17521	17521	Category A	-0.095947266	-0.26391602	-0.91186523	0.21191406	0.16503906	0.39526367	0	0.475	10/11/2017	10	11	2017	12:32:28	45148	0.1	12	32	28	26	0.051513672	3.5255859	-0.088867188	-0.28857422	-0.86987305	1.6071777	0.049072266	0	0	0	0	0	0	0	0	0	0.9206543	0.079345703	0.073486328	-0.006835938	0.024658203	-0.041748047	0.727	33123.66	0.237	-618.16	0.813
994	17522	17522	Category A	-0.10791016	-0.29980469	-0.87597656	0.20654297	0.16552734	0.39233398	0	0.911	10/11/2017	10	11	2017	12:32:28	45148	0.2	12	32	28	26	0.051513672	3.5255859	-0.088623047	-0.28881836	-0.86987305	0.80004883	0.022705078	0	0	0	0	0	0	0	0	0	0.92089844	0.079101563	0.035888672	-0.019042969	-0.010742188	-0.005859375	0.756	33039.94	0.191	-494.47	0.813
995	17523	17523	Category A	-0.059814453	-0.27587891	-0.86376953	0.21044922	0.16430664	0.39746094	0	0.813	10/11/2017	10	11	2017	12:32:28	45148	0.3	12	32	28	26	0.051513672	3.5255859	-0.088867188	-0.28930664	-0.86987305	0.71337891	0.032714844	0	0	0	0	0	0	0	0	0	0.92114258	0.078857422	0.048828125	0.029052734	0.013427734	0.006103516	0.777	32980.92	0.369	-871.04	0.911
996	17524	17524	Category A	-0.083984375	-0.31176758	-0.85180664	0.20556641	0.16308594	0.39233398	0	0.762	10/11/2017	10	11	2017	12:32:28	45148	0.4	12	32	28	26	0.051513672	3.5255859	-0.089111328	-0.28881836	-0.86987305	1.2973633	0.029541016	0	0	0	0	0	0	0	0	0	0.92089844	0.079101563	0.045898438	0.005126953	-0.022705078	0.018066406	0.776	32983.7	0.261	-643.6	0.813
997	17525	17525	Category A	-0.071777344	-0.29980469	-0.86376953	0.20410156	0.16552734	0.39135742	0	0.698	10/11/2017	10	11	2017	12:32:28	45148	0.5	12	32	28	27	0.051513672	3.5255859	-0.088623047	-0.28833008	-0.86987305	1.6420898	0.021240234	0	0	0	0	0	0	0	0	0	0.9206543	0.079345703	0.034179688	0.016845703	-0.011230469	0.006103516	0.773	32992.06	0.345	-824.79	0.813
998	17526	17526	Category A	-0.095947266	-0.31176758	-0.85180664	0.20458984	0.16137695	0.39648438	0	0.997	10/11/2017	10	11	2017	12:32:28	45148	0.6	12	32	28	27	0.051513672	3.5255859	-0.088867188	-0.28808594	-0.87011719	1.1784668	0.030517578	0	0	0	0	0	0	0	0	0	0.92089844	0.079101563	0.048828125	-0.006835938	-0.0234375	0.018310547	0.654	33347.07	0.428	-1104.28	0.762
999	17527	17527	Category A	-0.10791016	-0.2878418	-0.86376953	0.20898438	0.16674805	0.38916016	0	0.457	10/11/2017	10	11	2017	12:32:28	45148	0.7	12	32	28	27	0.051513672	3.5255859	-0.089111328	-0.28808594	-0.87011719	1.0925293	0.019775391	0	0	0	0	0	0	0	0	0	0.92114258	0.078857422	0.025634766	-0.018554688	0.000244141	0.006347656	0.592	33553.27	0.477	-1282.71	0.75
1000	17528	17528	Category A	-0.023925781	-0.2878418	-0.86376953	0.20214844	0.15991211	0.39331055	0	0.199	10/11/2017	10	11	2017	12:32:28	45148	0.8	12	32	28	27	0.051513672	3.5255859	-0.089111328	-0.28833008	-0.86987305	1.3525391	0.065429688	0	0	0	0	0	0	0	0	0	0.92089844	0.079101563	0.072021484	0.065185547	0.000488281	0.006103516	0.59	33560.21	0.535	-1407.4	0.75
1001	17529	17529	Category A	-0.059814453	-0.27587891	-0.86376953	0.21191406	0.1628418	0.38891602	0	0.444	10/11/2017	10	11	2017	12:32:28	45148	0.9	12	32	28	27	0.051513672	3.5255859	-0.088623047	-0.28735352	-0.86987305	1.9453125	0.031738281	0	0	0	0	0	0	0	0	0	0.92041016	0.079589844	0.046630859	0.028808594	0.011474609	0.006103516	0.714	33162.08	0.175	-475.73	0.989
1002	17530	17530	Category A	-0.059814453	-0.2878418	-0.87597656	0.21044922	0.16748047	0.38525391	0	0.75	10/11/2017	10	11	2017	12:32:29	45149	0	12	32	29	27	0.051513672	3.5255859	-0.088867188	-0.28759766	-0.86962891	2.4208984	0.029785156	0	0	0	0	0	0	0	0	0	0.92016602	0.079833984	0.035400391	0.029052734	0	-0.006103516	0.713	33165.05	0.308	-789.52	0.75
1003	17531	17531	Category A	-0.095947266	-0.31176758	-0.87597656	0.20654297	0.16479492	0.38818359	0	1.44	10/11/2017	10	11	2017	12:32:29	45149	0.1	12	32	29	27	0.051513672	3.5255859	-0.089111328	-0.2878418	-0.86987305	3.0085449	0.025390625	0	0	0	0	0	0	0	0	0	0.9206543	0.079345703	0.036376953	-0.006591797	-0.023681641	-0.005859375	0.705	33189	0.236	-629.29	0.75
1004	17532	17532	Category A	-0.10791016	-0.3359375	-0.87597656	0.20336914	0.16333008	0.39331055	0	0.989	10/11/2017	10	11	2017	12:32:29	45149	0.2	12	32	29	27	0.051513672	3.5255859	-0.088623047	-0.28759766	-0.86962891	3.5637207	0.052001953	0	0	0	0	0	0	0	0	0	0.92016602	0.079833984	0.073486328	-0.019042969	-0.048095703	-0.006103516	0.751	33054.19	0.306	-757.75	0.989
1005	17533	17533	Category A	-0.083984375	-0.32397461	-0.86376953	0.20678711	0.16235352	0.39331055	0	0.408	10/11/2017	10	11	2017	12:32:29	45149	0.3	12	32	29	27	0.051513672	3.5255859	-0.088867188	-0.28759766	-0.86987305	3.0883789	0.037109375	0	0	0	0	0	0	0	0	0	0.92041016	0.079589844	0.047363281	0.004882813	-0.036132813	0.006103516	0.869	32736.66	0.147	-349.97	0.989
1006	17534	17534	Category A	-0.095947266	-0.2878418	-0.86376953	0.20214844	0.16064453	0.39355469	0	0.475	10/11/2017	10	11	2017	12:32:29	45149	0.4	12	32	29	27	0.051513672	3.5255859	-0.088623047	-0.2878418	-0.86962891	2.3408203	0.009277344	0	0	0	0	0	0	0	0	0	0.92041016	0.079589844	0.013183594	-0.007080078	0	0.005859375	0.826	32848.08	0.06	-154.24	0.989
1007	17535	17535	Category A	-0.095947266	-0.31176758	-0.87597656	0.20214844	0.15991211	0.38842773	0	1.157	10/11/2017	10	11	2017	12:32:29	45149	0.5	12	32	29	28	0.051513672	3.5255859	-0.088378906	-0.28808594	-0.86987305	1.3625488	0.025146484	0	0	0	0	0	0	0	0	0	0.9206543	0.079345703	0.036865234	-0.007324219	-0.0234375	-0.005859375	0.747	33065.64	0.254	-645.19	0.962
1008	17536	17536	Category A	-0.095947266	-0.2878418	-0.88793945	0.20556641	0.16064453	0.38916016	0	0.492	10/11/2017	10	11	2017	12:32:29	45149	0.6	12	32	29	28	0.051513672	3.5255859	-0.088378906	-0.28881836	-0.86962891	0.098632813	0.01953125	0	0	0	0	0	0	0	0	0	0.9206543	0.079345703	0.026611328	-0.007324219	0.000976563	-0.018066406	0.703	33195.02	0.194	-528.54	0.724
1009	17537	17537	Category A	-0.095947266	-0.29980469	-0.87597656	0.20239258	0.16381836	0.39135742	0	0.962	10/11/2017	10	11	2017	12:32:29	45149	0.7	12	32	29	28	0.051513672	3.5255859	-0.088623047	-0.28930664	-0.87011719	1.2875977	0.013671875	0	0	0	0	0	0	0	0	0	0.92114258	0.078857422	0.023193359	-0.007080078	-0.010253906	-0.005615234	0.694	33222.29	0.171	-475.46	0.724
1010	17538	17538	Category A	-0.095947266	-0.26391602	-0.86376953	0.20458984	0.15844727	0.39233398	0	0.724	10/11/2017	10	11	2017	12:32:29	45149	0.8	12	32	29	28	0.051513672	3.5255859	-0.089355469	-0.28955078	-0.87011719	1.5170898	0.027099609	0	0	0	0	0	0	0	0	0	0.92138672	0.078613281	0.038574219	-0.006347656	0.025634766	0.006347656	0.718	33150.2	0.128	-354.52	0.724
1011	17539	17539	Category A	-0.10791016	-0.27587891	-0.87597656	0.20898438	0.16796875	0.39208984	0	0.359	10/11/2017	10	11	2017	12:32:29	45149	0.9	12	32	29	28	0.051513672	3.5255859	-0.089111328	-0.29003906	-0.86987305	1.2866211	0.024169922	0	0	0	0	0	0	0	0	0	0.92138672	0.078613281	0.038818359	-0.018554688	0.014160156	-0.005859375	0.613	33481.55	0.222	-657.18	0.724
1012	17540	17540	Category A	-0.071777344	-0.2878418	-0.85180664	0.19897461	0.16137695	0.39428711	0	0.617	10/11/2017	10	11	2017	12:32:30	45150	0	12	32	30	28	0.051513672	3.5255859	-0.089599609	-0.2902832	-0.86962891	1.6306152	0.025390625	0	0	0	0	0	0	0	0	0	0.92138672	0.078613281	0.038330078	0.017822266	0.002441406	0.017822266	0.697	33213.17	0.285	-749.37	0.962
1013	17541	17541	Category A	-0.10791016	-0.29980469	-0.86376953	0.20874023	0.16040039	0.38916016	0	0.529	10/11/2017	10	11	2017	12:32:30	45150	0.1	12	32	30	28	0.051513672	3.5255859	-0.08984375	-0.29101563	-0.86938477	2.668457	0.020507813	0	0	0	0	0	0	0	0	0	0.92138672	0.078613281	0.032226563	-0.017822266	-0.008544922	0.005615234	0.726	33126.6	0.204	-540.58	0.724
1014	17542	17542	Category A	-0.10791016	-0.2878418	-0.85180664	0.20703125	0.16088867	0.38720703	0	0.995	10/11/2017	10	11	2017	12:32:30	45150	0.2	12	32	30	28	0.051513672	3.5255859	-0.089599609	-0.29101563	-0.86889648	3.6162109	0.025146484	0	0	0	0	0	0	0	0	0	0.92089844	0.079101563	0.038574219	-0.018066406	0.003173828	0.017089844	0.711	33171.02	0.236	-625.55	0.63
1015	17543	17543	Category A	-0.071777344	-0.25195313	-0.83984375	0.21044922	0.16430664	0.39233398	0	1.137	10/11/2017	10	11	2017	12:32:30	45150	0.3	12	32	30	28	0.051513672	3.5255859	-0.090087891	-0.29101563	-0.86914063	3.5283203	0.052246094	0	0	0	0	0	0	0	0	0	0.92114258	0.078857422	0.086914063	0.018310547	0.0390625	0.029296875	0.725	33129.54	0.159	-430.7	0.63
1016	17544	17544	Category A	-0.095947266	-0.26391602	-0.88793945	0.20898438	0.16918945	0.3840332	0	0.63	10/11/2017	10	11	2017	12:32:30	45150	0.4	12	32	30	28	0.051513672	3.5255859	-0.090332031	-0.29077148	-0.86889648	3.739502	0.033203125	0	0	0	0	0	0	0	0	0	0.92089844	0.079101563	0.051269531	-0.005371094	0.026855469	-0.018798828	0.695	33219.25	0.026	-77.93	0.995
1017	17545	17545	Category A	-0.095947266	-0.31176758	-0.86376953	0.21557617	0.16845703	0.39306641	0	0.446	10/11/2017	10	11	2017	12:32:30	45150	0.5	12	32	30	29	0.051513672	3.5255859	-0.090332031	-0.29125977	-0.86889648	3.9509277	0.021728516	0	0	0	0	0	0	0	0	0	0.92089844	0.079101563	0.031005859	-0.005371094	-0.020263672	0.005126953	0.906	32644.3	-0.222	608.63	0.995
1018	17546	17546	Category A	-0.10791016	-0.26391602	-0.86376953	0.20898438	0.1706543	0.38916016	0	0.437	10/11/2017	10	11	2017	12:32:30	45150	0.6	12	32	30	29	0.051513672	3.5255859	-0.090576172	-0.29077148	-0.86889648	3.2810059	0.032226563	0	0	0	0	0	0	0	0	0	0.92089844	0.079101563	0.049316406	-0.017089844	0.026855469	0.005126953	0.876	32718.94	-0.335	1017.51	1.137
1019	17547	17547	Category A	-0.083984375	-0.31176758	-0.89990234	0.20385742	0.16479492	0.39648438	0	1.791	10/11/2017	10	11	2017	12:32:30	45150	0.7	12	32	30	29	0.051513672	3.5255859	-0.090332031	-0.29052734	-0.86914063	1.7861328	0.037597656	0	0	0	0	0	0	0	0	0	0.92089844	0.079101563	0.058105469	0.006347656	-0.020996094	-0.030517578	0.914	32624.74	-0.462	1467.91	1.364
1020	17548	17548	Category A	-0.095947266	-0.27587891	-0.86376953	0.21386719	0.16943359	0.39404297	0	0.82	10/11/2017	10	11	2017	12:32:30	45150	0.8	12	32	30	29	0.051269531	3.491748	-0.089599609	-0.29077148	-0.86865234	0.080566406	0.016845703	0	0	0	0	0	0	0	0	0	0.92041016	0.079589844	0.026123047	-0.006103516	0.014892578	0.004882813	1.098	32208.98	-0.715	2201.34	1.73
1021	17549	17549	Category A	-0.059814453	-0.2878418	-0.85180664	0.20776367	0.16162109	0.39428711	0	1.364	10/11/2017	10	11	2017	12:32:30	45150	0.9	12	32	30	29	0.051269531	3.491748	-0.089599609	-0.29101563	-0.86889648	0.45605469	0.034423828	0	0	0	0	0	0	0	0	0	0.9206543	0.079345703	0.050048828	0.029785156	0.003173828	0.017089844	1.588	31327.29	-1.097	2602.85	1.791
1022	17550	17550	Category A	-0.071777344	-0.32397461	-0.86376953	0.20336914	0.16479492	0.39648438	0	1.73	10/11/2017	10	11	2017	12:32:31	45151	0	12	32	31	29	0.051269531	3.491748	-0.089111328	-0.29125977	-0.86889648	0.54663086	0.037353516	0	0	0	0	0	0	0	0	0	0.9206543	0.079345703	0.055175781	0.017333984	-0.032470703	0.005126953	2.033	30701.44	-1.457	2907.88	1.791
1023	17551	17551	Category A	-0.11987305	-0.2878418	-0.86376953	0.20947266	0.1640625	0.39135742	0	3.389	10/11/2017	10	11	2017	12:32:31	45151	0.1	12	32	31	29	0.051269531	3.491748	-0.089599609	-0.29125977	-0.86889648	1.1030273	0.030761719	0	0	0	0	0	0	0	0	0	0.92089844	0.079101563	0.0390625	-0.030029297	0.003417969	0.005126953	1.888	30892	-1.184	2300.01	1.73
1024	17552	17552	Category A	-0.095947266	-0.2878418	-0.87597656	0.21044922	0.16748047	0.38720703	0	3.107	10/11/2017	10	11	2017	12:32:31	45151	0.2	12	32	31	29	0.051269531	3.491748	-0.089111328	-0.29174805	-0.86962891	1.5656738	0.009765625	0	0	0	0	0	0	0	0	0	0.92163086	0.078369141	0.016601563	-0.006591797	0.00390625	-0.006103516	1.906	30867.71	-1.202	2324.3	1.73
1025	17553	17553	Category A	-0.083984375	-0.2878418	-0.86376953	0.20166016	0.16699219	0.39428711	0	0.923	10/11/2017	10	11	2017	12:32:31	45151	0.3	12	32	31	29	0.051269531	3.491748	-0.08984375	-0.29223633	-0.86962891	1.1445313	0.009521484	0	0	0	0	0	0	0	0	0	0.921875	0.078125	0.016601563	0.005859375	0.004394531	0.005859375	1.916	30854.3	-1.217	2352.81	1.73
1026	17554	17554	Category A	-0.095947266	-0.27587891	-0.88793945	0.20703125	0.16015625	0.38720703	0	0.927	10/11/2017	10	11	2017	12:32:31	45151	0.4	12	32	31	29	0.051269531	3.491748	-0.090576172	-0.29272461	-0.86938477	0.79980469	0.025634766	0	0	0	0	0	0	0	0	0	0.92163086	0.078369141	0.040527344	-0.005126953	0.016845703	-0.018310547	1.871	30915.11	-1.16	2255.91	1.461
1027	17555	17555	Category A	-0.083984375	-0.2878418	-0.88793945	0.20214844	0.15991211	0.38842773	0	1.422	10/11/2017	10	11	2017	12:32:31	45151	0.5	12	32	31	30	0.051269531	3.491748	-0.090576172	-0.29248047	-0.86889648	0.98193359	0.020507813	0	0	0	0	0	0	0	0	0	0.92138672	0.078613281	0.030273438	0.006591797	0.004638672	-0.018798828	1.366	31694.61	-0.645	1446.71	1.422
1028	17556	17556	Category A	-0.10791016	-0.31176758	-0.87597656	0.20703125	0.16186523	0.39135742	0	1.461	10/11/2017	10	11	2017	12:32:31	45151	0.6	12	32	31	30	0.051269531	3.491748	-0.090576172	-0.29272461	-0.86914063	1.3950195	0.026367188	0	0	0	0	0	0	0	0	0	0.92163086	0.078369141	0.042724609	-0.017089844	-0.018798828	-0.006591797	1.016	32386.69	-0.251	627.8	1.01
1029	17557	17557	Category A	-0.10791016	-0.2878418	-0.87597656	0.20483398	0.16381836	0.39428711	0	0.356	10/11/2017	10	11	2017	12:32:31	45151	0.7	12	32	31	30	0.051269531	3.491748	-0.090332031	-0.29321289	-0.86938477	1.5581055	0.019287109	0	0	0	0	0	0	0	0	0	0.921875	0.078125	0.029296875	-0.017333984	0.005371094	-0.006347656	0.99	32445.46	-0.285	743.54	1.125
1030	17558	17558	Category A	-0.095947266	-0.29980469	-0.83984375	0.21118164	0.16577148	0.39208984	0	1.01	10/11/2017	10	11	2017	12:32:31	45151	0.8	12	32	31	30	0.051269531	3.491748	-0.090576172	-0.29321289	-0.87011719	0.78564453	0.03125	0	0	0	0	0	0	0	0	0	0.92260742	0.077392578	0.041992188	-0.005126953	-0.006347656	0.030273438	1.023	32371.07	-0.374	992.03	1.125
1031	17559	17559	Category A	-0.083984375	-0.2878418	-0.85180664	0.20898438	0.16601563	0.38818359	0	0.764	10/11/2017	10	11	2017	12:32:31	45151	0.9	12	32	31	30	0.051269531	3.491748	-0.090576172	-0.29296875	-0.86962891	1.0400391	0.019775391	0	0	0	0	0	0	0	0	0	0.92236328	0.077636719	0.030029297	0.006591797	0.005126953	0.017822266	0.911	32632.06	-0.294	836.05	1.01
1032	17560	17560	Category A	-0.095947266	-0.29980469	-0.86376953	0.20629883	0.16015625	0.39013672	0	1.125	10/11/2017	10	11	2017	12:32:32	45152	0	12	32	32	30	0.051269531	3.491748	-0.090332031	-0.29321289	-0.86962891	1.1904297	0.010253906	0	0	0	0	0	0	0	0	0	0.92211914	0.077880859	0.017822266	-0.005371094	-0.006347656	0.005859375	0.824	32853.37	-0.233	703.37	1.01
1033	17561	17561	Category A	-0.083984375	-0.32397461	-0.88793945	0.20410156	0.16308594	0.39526367	0	0.754	10/11/2017	10	11	2017	12:32:32	45152	0.1	12	32	32	30	0.051269531	3.491748	-0.090332031	-0.29345703	-0.86938477	0.81030273	0.036132813	0	0	0	0	0	0	0	0	0	0.921875	0.078125	0.055419922	0.006347656	-0.030273438	-0.018310547	0.964	32505.5	-0.435	1276.07	1.01
1034	17562	17562	Category A	-0.095947266	-0.2878418	-0.87597656	0.20654297	0.16552734	0.39404297	0	0.938	10/11/2017	10	11	2017	12:32:32	45152	0.2	12	32	32	30	0.051269531	3.491748	-0.090332031	-0.29370117	-0.86914063	0.60717773	0.010498047	0	0	0	0	0	0	0	0	0	0.921875	0.078125	0.018066406	-0.005371094	0.005859375	-0.006591797	0.947	32545.47	-0.396	1153.99	1.125
1035	17563	17563	Category A	-0.10791016	-0.29980469	-0.87597656	0.20556641	0.16821289	0.39233398	0	1.197	10/11/2017	10	11	2017	12:32:32	45152	0.3	12	32	32	30	0.051269531	3.491748	-0.090332031	-0.29345703	-0.86914063	0.004882813	0.019775391	0	0	0	0	0	0	0	0	0	0.921875	0.078125	0.030517578	-0.017333984	-0.006103516	-0.006591797	1.146	32109.88	-0.557	1453.81	1.125
1036	17564	17564	Category A	-0.083984375	-0.27587891	-0.87597656	0.20336914	0.1640625	0.39013672	0	0.909	10/11/2017	10	11	2017	12:32:32	45152	0.4	12	32	32	30	0.051269531	3.491748	-0.090576172	-0.29345703	-0.86889648	0.33740234	0.020019531	0	0	0	0	0	0	0	0	0	0.92163086	0.078369141	0.03125	0.006591797	0.017578125	-0.006835938	1.037	32340.1	-0.407	1084.83	1.197
1037	17565	17565	Category A	-0.095947266	-0.27587891	-0.89990234	0.20556641	0.16259766	0.39257813	0	1.953	10/11/2017	10	11	2017	12:32:32	45152	0.5	12	32	32	31	0.051269531	3.491748	-0.090332031	-0.29345703	-0.86938477	0.91186523	0.035400391	0	0	0	0	0	0	0	0	0	0.92211914	0.077880859	0.053222656	-0.005371094	0.017578125	-0.030273438	1.118	32167.27	-0.481	1234.71	1.197
1038	17566	17566	Category A	-0.095947266	-0.27587891	-0.86376953	0.203125	0.16772461	0.39648438	0	0.474	10/11/2017	10	11	2017	12:32:32	45152	0.6	12	32	32	31	0.051269531	3.491748	-0.090576172	-0.29345703	-0.86938477	1.9887695	0.019287109	0	0	0	0	0	0	0	0	0	0.92211914	0.077880859	0.028564453	-0.005126953	0.017578125	0.005615234	1.082	32242.79	-0.431	1113.88	1.197
1039	17567	17567	Category A	-0.083984375	-0.27587891	-0.86376953	0.21069336	0.17236328	0.38818359	0	1.237	10/11/2017	10	11	2017	12:32:32	45152	0.7	12	32	32	31	0.051269531	3.491748	-0.090576172	-0.29321289	-0.86962891	2.5039063	0.01953125	0	0	0	0	0	0	0	0	0	0.92211914	0.077880859	0.030029297	0.006591797	0.017333984	0.005859375	1.069	32270.56	-0.364	918.44	1.237
1040	17568	17568	Category A	-0.059814453	-0.25195313	-0.87597656	0.19995117	0.16113281	0.39453125	0	0.723	10/11/2017	10	11	2017	12:32:32	45152	0.8	12	32	32	31	0.051269531	3.491748	-0.090576172	-0.29321289	-0.86962891	2.3532715	0.052001953	0	0	0	0	0	0	0	0	0	0.92211914	0.077880859	0.078369141	0.030761719	0.041259766	-0.006103516	1.125	32152.81	-0.479	1219.95	1.237
1041	17569	17569	Category A	-0.10791016	-0.29980469	-0.85180664	0.20556641	0.16552734	0.39648438	0	1.122	10/11/2017	10	11	2017	12:32:32	45152	0.9	12	32	32	31	0.051269531	3.491748	-0.090820313	-0.29345703	-0.86987305	2.2331543	0.025390625	0	0	0	0	0	0	0	0	0	0.92260742	0.077392578	0.041259766	-0.016845703	-0.006103516	0.018066406	0.889	32686.35	-0.383	1184.07	1.237
1042	17570	17570	Category A	-0.095947266	-0.31176758	-0.87597656	0.20483398	0.16259766	0.38916016	0	1.246	10/11/2017	10	11	2017	12:32:33	45153	0	12	32	33	31	0.051269531	3.491748	-0.091064453	-0.29345703	-0.87011719	1.5893555	0.019287109	0	0	0	0	0	0	0	0	0	0.92285156	0.077148438	0.028320313	-0.004638672	-0.018066406	-0.005615234	1.021	32375.53	-0.499	1432.74	1.237
1043	17571	17571	Category A	-0.059814453	-0.29980469	-0.86376953	0.20898438	0.16601563	0.39135742	0	0.536	10/11/2017	10	11	2017	12:32:33	45153	0.1	12	32	33	31	0.051269531	3.491748	-0.091064453	-0.29370117	-0.87060547	0.61181641	0.032714844	0	0	0	0	0	0	0	0	0	0.92333984	0.076660156	0.044189453	0.03125	-0.005859375	0.006835938	0.941	32559.71	-0.385	1121.46	1.246
1044	17572	17572	Category A	-0.071777344	-0.2878418	-0.85180664	0.20703125	0.16259766	0.38720703	0	1.264	10/11/2017	10	11	2017	12:32:33	45153	0.2	12	32	33	31	0.051269531	3.491748	-0.091064453	-0.29345703	-0.87060547	0.63696289	0.027587891	0	0	0	0	0	0	0	0	0	0.92333984	0.076660156	0.043945313	0.019287109	0.005615234	0.018798828	1.057	32296.44	-0.421	1108.8	1.246
1045	17573	17573	Category A	-0.059814453	-0.31176758	-0.87597656	0.20605469	0.15991211	0.39648438	0	0.758	10/11/2017	10	11	2017	12:32:33	45153	0.3	12	32	33	31	0.051269531	3.491748	-0.090820313	-0.29272461	-0.87084961	2.1403809	0.036621094	0	0	0	0	0	0	0	0	0	0.92333984	0.076660156	0.0546875	0.031005859	-0.018798828	-0.004882813	1.016	32386.69	-0.363	963.58	1.246
1046	17574	17574	Category A	-0.071777344	-0.29980469	-0.89990234	0.20703125	0.16186523	0.38623047	0	1.42	10/11/2017	10	11	2017	12:32:33	45153	0.4	12	32	33	31	0.051269531	3.491748	-0.090576172	-0.29199219	-0.87109375	2.9143066	0.03515625	0	0	0	0	0	0	0	0	0	0.92333984	0.076660156	0.055175781	0.018798828	-0.007568359	-0.028564453	0.886	32693.84	-0.275	794.45	1.228
1047	17575	17575	Category A	-0.10791016	-0.32397461	-0.86376953	0.20629883	0.16015625	0.39355469	0	0.872	10/11/2017	10	11	2017	12:32:33	45153	0.5	12	32	33	32	0.051269531	3.491748	-0.090576172	-0.29199219	-0.87133789	3.479248	0.036865234	0	0	0	0	0	0	0	0	0	0.92358398	0.076416016	0.056640625	-0.017089844	-0.031738281	0.007568359	1.001	32420.45	-0.102	241.09	1.228
1048	17576	17576	Category A	-0.14379883	-0.29980469	-0.87597656	0.20556641	0.16064453	0.38623047	0	0.468	10/11/2017	10	11	2017	12:32:33	45153	0.6	12	32	33	32	0.051269531	3.491748	-0.090576172	-0.29174805	-0.87133789	4.5778809	0.053710938	0	0	0	0	0	0	0	0	0	0.92333984	0.076660156	0.065429688	-0.052978516	-0.0078125	-0.004394531	0.897	32666.48	0.007	-17.26	0.872
1049	17577	17577	Category A	-0.11987305	-0.29980469	-0.86376953	0.20214844	0.15893555	0.39135742	0	1.228	10/11/2017	10	11	2017	12:32:33	45153	0.7	12	32	33	32	0.051269531	3.491748	-0.090576172	-0.29199219	-0.87084961	4.9365234	0.030761719	0	0	0	0	0	0	0	0	0	0.9230957	0.076904297	0.043945313	-0.029052734	-0.007568359	0.007080078	0.865	32746.83	0.008	-20.31	1.228
1050	17578	17578	Category A	-0.095947266	-0.32397461	-0.86376953	0.21240234	0.16748047	0.39013672	0	0.636	10/11/2017	10	11	2017	12:32:33	45153	0.8	12	32	33	32	0.051269531	3.491748	-0.090332031	-0.29174805	-0.87060547	4.6223145	0.033203125	0	0	0	0	0	0	0	0	0	0.92260742	0.077392578	0.044433594	-0.005371094	-0.031982422	0.006835938	0.846	32795.68	0.066	-166.06	0.872
1051	17579	17579	Category A	-0.10791016	-0.29980469	-0.85180664	0.20776367	0.16162109	0.39257813	0	0.57	10/11/2017	10	11	2017	12:32:33	45153	0.9	12	32	33	32	0.051269531	3.491748	-0.090087891	-0.29248047	-0.87060547	3.6652832	0.026855469	0	0	0	0	0	0	0	0	0	0.92285156	0.077148438	0.043945313	-0.017578125	-0.007080078	0.018798828	0.835	32824.37	0.029	-74.99	1.228
1052	17580	17580	Category A	-0.095947266	-0.32397461	-0.86376953	0.20214844	0.16235352	0.39550781	0	1.304	10/11/2017	10	11	2017	12:32:34	45154	0	12	32	34	32	0.051269531	3.491748	-0.089599609	-0.29248047	-0.87036133	2.357666	0.032714844	0	0	0	0	0	0	0	0	0	0.92260742	0.077392578	0.044189453	-0.006103516	-0.03125	0.006591797	0.982	32463.8	-0.173	429.62	1.228
1053	17581	17581	Category A	-0.083984375	-0.27587891	-0.83984375	0.20654297	0.16552734	0.39648438	0	0.806	10/11/2017	10	11	2017	12:32:34	45154	0.1	12	32	34	32	0.051269531	3.491748	-0.08984375	-0.29272461	-0.87084961	1.3239746	0.035888672	0	0	0	0	0	0	0	0	0	0.92333984	0.076660156	0.053955078	0.005859375	0.016845703	0.031005859	0.93	32586.02	-0.121	307.4	0.916
1054	17582	17582	Category A	-0.095947266	-0.2878418	-0.86376953	0.20898438	0.16601563	0.39135742	0	1.352	10/11/2017	10	11	2017	12:32:34	45154	0.2	12	32	34	32	0.051269531	3.491748	-0.08984375	-0.29296875	-0.87084961	0.24072266	0.010742188	0	0	0	0	0	0	0	0	0	0.92333984	0.076660156	0.018554688	-0.005859375	0.005126953	0.007080078	0.947	32545.47	-0.178	457.78	0.916
1055	17583	17583	Category A	-0.083984375	-0.2878418	-0.87597656	0.21044922	0.16967773	0.39404297	0	0.916	10/11/2017	10	11	2017	12:32:34	45154	0.3	12	32	34	32	0.051269531	3.491748	-0.089111328	-0.29321289	-0.87109375	1.8381348	0.008789063	0	0	0	0	0	0	0	0	0	0.92333984	0.076660156	0.015380859	0.005126953	0.005371094	-0.004638672	0.884	32698.84	-0.006	15.06	0.916
1056	17584	17584	Category A	-0.095947266	-0.2878418	-0.86376953	0.20727539	0.16723633	0.39428711	0	0.738	10/11/2017	10	11	2017	12:32:34	45154	0.4	12	32	34	32	0.051269531	3.491748	-0.089599609	-0.29321289	-0.87133789	2.854248	0.011230469	0	0	0	0	0	0	0	0	0	0.92358398	0.076416016	0.019287109	-0.006103516	0.005371094	0.007568359	0.721	33141.32	0.044	-126.83	0.806
1057	17585	17585	Category A	-0.10791016	-0.27587891	-0.87597656	0.20703125	0.15942383	0.39135742	0	0.193	10/11/2017	10	11	2017	12:32:34	45154	0.5	12	32	34	33	0.051269531	3.491748	-0.090087891	-0.29394531	-0.87109375	3.111084	0.025634766	0	0	0	0	0	0	0	0	0	0.92382813	0.076171875	0.040527344	-0.017578125	0.018066406	-0.004638672	0.684	33252.93	0.044	-132.2	0.738
1058	17586	17586	Category A	-0.083984375	-0.2878418	-0.88793945	0.20922852	0.17163086	0.38818359	0	0.322	10/11/2017	10	11	2017	12:32:34	45154	0.6	12	32	34	33	0.051269531	3.5545898	-0.08984375	-0.29321289	-0.87133789	3.3115234	0.018310547	0	0	0	0	0	0	0	0	0	0.92382813	0.076171875	0.028076172	0.005859375	0.005371094	-0.016357422	0.541	33736.45	0.244	-777.67	0.586
1059	17587	17587	Category A	-0.047851563	-0.2878418	-0.87597656	0.21679688	0.16772461	0.39306641	0	0.586	10/11/2017	10	11	2017	12:32:34	45154	0.7	12	32	34	33	0.051269531	3.5545898	-0.089599609	-0.29345703	-0.87109375	3.3723145	0.042236328	0	0	0	0	0	0	0	0	0	0.92358398	0.076416016	0.052246094	0.041748047	0.005615234	-0.004638672	0.452	34092.65	0.19	-706.95	0.493
1060	17588	17588	Category A	-0.083984375	-0.29980469	-0.88793945	0.20410156	0.16088867	0.38916016	0	0.493	10/11/2017	10	11	2017	12:32:34	45154	0.8	12	32	34	33	0.051269531	3.5545898	-0.089355469	-0.29321289	-0.87133789	3.7524414	0.018554688	0	0	0	0	0	0	0	0	0	0.92358398	0.076416016	0.028320313	0.005371094	-0.006347656	-0.016357422	0.383	34410.32	0.338	-1269	0.493
1061	17589	17589	Category A	-0.083984375	-0.2878418	-0.87597656	0.20898438	0.16601563	0.39331055	0	0.385	10/11/2017	10	11	2017	12:32:34	45154	0.9	12	32	34	33	0.051269531	3.5545898	-0.089599609	-0.29394531	-0.87158203	3.7329102	0.009277344	0	0	0	0	0	0	0	0	0	0.92407227	0.075927734	0.015869141	0.005615234	0.006103516	-0.004150391	0.491	33930.14	0.238	-812.34	0.586
1062	17590	17590	Category A	-0.13183594	-0.27587891	-0.86376953	0.20898438	0.16503906	0.39233398	0	0.323	10/11/2017	10	11	2017	12:32:35	45155	0	12	32	35	33	0.051269531	3.5545898	-0.089599609	-0.29443359	-0.87158203	2.7617188	0.046630859	0	0	0	0	0	0	0	0	0	0.92431641	0.075683594	0.068359375	-0.041992188	0.018554688	0.0078125	0.576	33609.32	0.228	-702.41	0.832
1063	17591	17591	Category A	-0.071777344	-0.2878418	-0.89990234	0.21289063	0.16992188	0.39404297	0	0.84	10/11/2017	10	11	2017	12:32:35	45155	0.1	12	32	35	33	0.051269531	3.5545898	-0.08984375	-0.29345703	-0.87158203	1.829834	0.033691406	0	0	0	0	0	0	0	0	0	0.92431641	0.075683594	0.052001953	0.018066406	0.005615234	-0.028076172	0.704	33192.01	0.148	-411.85	0.832
1064	17592	17592	Category A	-0.11987305	-0.31176758	-0.87597656	0.19873047	0.1628418	0.3894043	0	0.832	10/11/2017	10	11	2017	12:32:35	45155	0.2	12	32	35	33	0.051269531	3.5545898	-0.08984375	-0.29345703	-0.87182617	0.74584961	0.03515625	0	0	0	0	0	0	0	0	0	0.92431641	0.075683594	0.052001953	-0.029785156	-0.018066406	-0.00390625	0.704	33192.01	0.088	-252.46	0.832
1065	17593	17593	Category A	-0.095947266	-0.32397461	-0.86376953	0.20410156	0.15917969	0.39550781	0	1.355	10/11/2017	10	11	2017	12:32:35	45155	0.3	12	32	35	33	0.051269531	3.5545898	-0.090087891	-0.29394531	-0.87182617	0.5144043	0.03125	0	0	0	0	0	0	0	0	0	0.92456055	0.075439453	0.043701172	-0.005615234	-0.029785156	0.008056641	0.699	33207.11	0.133	-374.86	0.832
1066	17594	17594	Category A	-0.095947266	-0.2878418	-0.83984375	0.20458984	0.16015625	0.39453125	0	0.489	10/11/2017	10	11	2017	12:32:35	45155	0.4	12	32	35	33	0.051269531	3.5545898	-0.08984375	-0.29418945	-0.87158203	2.1989746	0.032958984	0	0	0	0	0	0	0	0	0	0.92431641	0.075683594	0.044189453	-0.005859375	0.006347656	0.031738281	0.711	33171.02	0.113	-317.65	0.84
1067	17595	17595	Category A	-0.095947266	-0.31176758	-0.85180664	0.20410156	0.16479492	0.39013672	0	0.36	10/11/2017	10	11	2017	12:32:35	45155	0.5	12	32	35	34	0.051269531	3.5545898	-0.090332031	-0.29467773	-0.87158203	3.1535645	0.026611328	0	0	0	0	0	0	0	0	0	0.92456055	0.075439453	0.042480469	-0.005371094	-0.016845703	0.019775391	0.721	33141.32	0.095	-266.66	0.9
1068	17596	17596	Category A	-0.071777344	-0.31176758	-0.88793945	0.20410156	0.16381836	0.39428711	0	0.395	10/11/2017	10	11	2017	12:32:35	45155	0.6	12	32	35	34	0.051269531	3.5545898	-0.090820313	-0.29492188	-0.87133789	3.0712891	0.030273438	0	0	0	0	0	0	0	0	0	0.92431641	0.075683594	0.052246094	0.019042969	-0.016601563	-0.016357422	0.765	33014.49	0.076	-205.8	0.998
1069	17597	17597	Category A	-0.095947266	-0.2878418	-0.89990234	0.20605469	0.16894531	0.39331055	0	0.9	10/11/2017	10	11	2017	12:32:35	45155	0.7	12	32	35	34	0.051269531	3.5545898	-0.090820313	-0.29492188	-0.87109375	2.407959	0.029785156	0	0	0	0	0	0	0	0	0	0.92407227	0.075927734	0.040771484	-0.004882813	0.007080078	-0.028564453	0.705	33189	0.082	-235.73	0.9
1070	17598	17598	Category A	-0.083984375	-0.29980469	-0.85180664	0.20898438	0.16674805	0.38818359	0	1.093	10/11/2017	10	11	2017	12:32:35	45155	0.8	12	32	35	34	0.051269531	3.5545898	-0.090332031	-0.29516602	-0.87084961	2.1813965	0.020507813	0	0	0	0	0	0	0	0	0	0.92407227	0.075927734	0.030029297	0.006347656	-0.004394531	0.019042969	0.649	33363.1	0.135	-401.56	0.9
1071	17599	17599	Category A	-0.071777344	-0.26391602	-0.85180664	0.20629883	0.15844727	0.39453125	0	0.998	10/11/2017	10	11	2017	12:32:35	45155	0.9	12	32	35	34	0.051269531	3.5545898	-0.090332031	-0.29467773	-0.87109375	1.9921875	0.040771484	0	0	0	0	0	0	0	0	0	0.92407227	0.075927734	0.068603516	0.018554688	0.030761719	0.019287109	0.617	33468.11	0.064	-205.92	0.9
1072	17600	17600	Category A	-0.10791016	-0.31176758	-0.86376953	0.20532227	0.15917969	0.39355469	0	0.152	10/11/2017	10	11	2017	12:32:36	45156	0	12	32	36	34	0.051269531	3.5545898	-0.090332031	-0.29443359	-0.87133789	0.70043945	0.025634766	0	0	0	0	0	0	0	0	0	0.92431641	0.075683594	0.042236328	-0.017333984	-0.017089844	0.007568359	0.591	33556.74	0.049	-164.54	0.9
1073	17601	17601	Category A	-0.083984375	-0.2878418	-0.89990234	0.20556641	0.16455078	0.39331055	0	0.166	10/11/2017	10	11	2017	12:32:36	45156	0.1	12	32	36	34	0.051269531	3.5545898	-0.090332031	-0.29443359	-0.87133789	0.22045898	0.029785156	0	0	0	0	0	0	0	0	0	0.92431641	0.075683594	0.041259766	0.006347656	0.006591797	-0.028320313	0.529	33781.57	0.027	-100.4	0.998
1074	17602	17602	Category A	-0.10791016	-0.27587891	-0.87597656	0.20410156	0.16552734	0.39428711	0	0.237	10/11/2017	10	11	2017	12:32:36	45156	0.2	12	32	36	34	0.051269531	3.5545898	-0.090332031	-0.29418945	-0.87109375	0.61181641	0.025634766	0	0	0	0	0	0	0	0	0	0.92382813	0.076171875	0.040527344	-0.017333984	0.018310547	-0.004638672	0.551	33699.46	-0.006	22.12	0.998
1075	17603	17603	Category A	-0.083984375	-0.2878418	-0.85180664	0.20703125	0.16650391	0.39135742	0	0.528	10/11/2017	10	11	2017	12:32:36	45156	0.3	12	32	36	34	0.051269531	3.5545898	-0.090332031	-0.29443359	-0.87109375	0.82617188	0.021484375	0	0	0	0	0	0	0	0	0	0.92407227	0.075927734	0.032470703	0.006347656	0.006591797	0.019287109	0.589	33563.69	-0.012	42.09	0.528
1076	17604	17604	Category A	-0.071777344	-0.29980469	-0.88793945	0.20117188	0.15795898	0.39038086	0	1.229	10/11/2017	10	11	2017	12:32:36	45156	0.4	12	32	36	34	0.051269531	3.5545898	-0.08984375	-0.29443359	-0.87133789	1.6062012	0.024902344	0	0	0	0	0	0	0	0	0	0.92407227	0.075927734	0.039794922	0.018066406	-0.005126953	-0.016357422	0.63	33424.93	0.018	-58.62	0.528
1077	17605	17605	Category A	-0.095947266	-0.29980469	-0.86376953	0.20214844	0.16235352	0.39648438	0	1.227	10/11/2017	10	11	2017	12:32:36	45156	0.5	12	32	36	35	0.051269531	3.5545898	-0.08984375	-0.29492188	-0.87133789	2.1589355	0.010498047	0	0	0	0	0	0	0	0	0	0.92431641	0.075683594	0.018066406	-0.005859375	-0.004638672	0.007568359	0.637	33401.98	-0.021	69.49	0.528
1078	17606	17606	Category A	-0.095947266	-0.2878418	-0.86376953	0.21044922	0.16918945	0.38793945	0	0.395	10/11/2017	10	11	2017	12:32:36	45156	0.6	12	32	36	35	0.051269531	3.5545898	-0.08984375	-0.29541016	-0.87084961	1.5231934	0.011962891	0	0	0	0	0	0	0	0	0	0.92407227	0.075927734	0.020507813	-0.005859375	0.007568359	0.007080078	0.651	33356.67	-0.085	288.31	0.85
1079	17607	17607	Category A	-0.095947266	-0.29980469	-0.86376953	0.2019043	0.15991211	0.3894043	0	0.208	10/11/2017	10	11	2017	12:32:36	45156	0.7	12	32	36	35	0.051269531	3.5545898	-0.089599609	-0.29541016	-0.87084961	0.81347656	0.010253906	0	0	0	0	0	0	0	0	0	0.92407227	0.075927734	0.017578125	-0.006103516	-0.004150391	0.007080078	0.705	33189	-0.064	199.95	0.872
1080	17608	17608	Category A	-0.047851563	-0.31176758	-0.88793945	0.21264648	0.16992188	0.38623047	0	0.324	10/11/2017	10	11	2017	12:32:36	45156	0.8	12	32	36	35	0.051269531	3.5545898	-0.089599609	-0.29541016	-0.87109375	0.78320313	0.047851563	0	0	0	0	0	0	0	0	0	0.92431641	0.075683594	0.074707031	0.041748047	-0.016113281	-0.016601563	0.646	33372.76	0.006	-19.29	0.85
1081	17609	17609	Category A	-0.083984375	-0.27587891	-0.88793945	0.20556641	0.16308594	0.39233398	0	0.85	10/11/2017	10	11	2017	12:32:36	45156	0.9	12	32	36	35	0.051269531	3.5545898	-0.08984375	-0.29638672	-0.87060547	0.8059082	0.02734375	0	0	0	0	0	0	0	0	0	0.92407227	0.075927734	0.043701172	0.005859375	0.020507813	-0.017089844	0.506	33870.42	0.189	-651.17	0.491
1082	17610	17610	Category A	-0.059814453	-0.29980469	-0.91186523	0.20727539	0.16674805	0.38818359	0	0.872	10/11/2017	10	11	2017	12:32:37	45157	0	12	32	37	35	0.051269531	3.5545898	-0.090332031	-0.29614258	-0.87109375	0.20776367	0.05078125	0	0	0	0	0	0	0	0	0	0.92456055	0.075439453	0.074707031	0.030517578	-0.003417969	-0.040527344	0.522	33808.27	0.162	-555.34	0.491
1083	17611	17611	Category A	-0.095947266	-0.2878418	-0.87597656	0.20239258	0.16308594	0.39135742	0	0.388	10/11/2017	10	11	2017	12:32:37	45157	0.1	12	32	37	35	0.051269531	3.5545898	-0.08984375	-0.29589844	-0.87109375	0.45214844	0.010986328	0	0	0	0	0	0	0	0	0	0.92431641	0.075683594	0.018554688	-0.005859375	0.008056641	-0.004638672	0.556	33681.17	0.083	-285.71	0.804
1084	17612	17612	Category A	-0.083984375	-0.2878418	-0.89990234	0.21044922	0.1628418	0.38623047	0	0.491	10/11/2017	10	11	2017	12:32:37	45157	0.2	12	32	37	35	0.051269531	3.5545898	-0.090576172	-0.29541016	-0.87133789	1.2226563	0.030029297	0	0	0	0	0	0	0	0	0	0.92456055	0.075439453	0.042480469	0.006591797	0.007568359	-0.028320313	0.636	33405.24	0.093	-287.44	0.85
1085	17613	17613	Category A	-0.071777344	-0.26391602	-0.87597656	0.19995117	0.16308594	0.39355469	0	0.413	10/11/2017	10	11	2017	12:32:37	45157	0.3	12	32	37	35	0.051269531	3.5545898	-0.091064453	-0.29541016	-0.87158203	1.626709	0.037353516	0	0	0	0	0	0	0	0	0	0.92480469	0.075195313	0.055175781	0.019287109	0.031494141	-0.004150391	0.653	33350.27	0.056	-173.27	0.804
1086	17614	17614	Category A	-0.083984375	-0.2878418	-0.88793945	0.20410156	0.16162109	0.39013672	0	0.804	10/11/2017	10	11	2017	12:32:37	45157	0.4	12	32	37	35	0.051269531	3.5545898	-0.091308594	-0.29541016	-0.87133789	1.3718262	0.01953125	0	0	0	0	0	0	0	0	0	0.92480469	0.075195313	0.031494141	0.007324219	0.007568359	-0.016357422	0.611	33488.29	0.143	-442.66	0.804
1087	17615	17615	Category A	-0.10791016	-0.2878418	-0.86376953	0.20239258	0.16381836	0.39453125	0	0.95	10/11/2017	10	11	2017	12:32:37	45157	0.5	12	32	37	36	0.051269531	3.5545898	-0.091308594	-0.29541016	-0.87182617	1.0476074	0.019775391	0	0	0	0	0	0	0	0	0	0.92504883	0.074951172	0.032226563	-0.016357422	0.007568359	0.008056641	0.899	32661.54	-0.196	533.48	0.804
1088	17616	17616	Category A	-0.095947266	-0.29980469	-0.86376953	0.20727539	0.16503906	0.38818359	0	0.62	10/11/2017	10	11	2017	12:32:37	45157	0.6	12	32	37	36	0.051269531	3.5545898	-0.091308594	-0.29516602	-0.87133789	1.171875	0.010009766	0	0	0	0	0	0	0	0	0	0.92456055	0.075439453	0.016601563	-0.004394531	-0.004394531	0.007568359	0.904	32649.22	-0.191	515.83	0.804
1089	17617	17617	Category A	-0.071777344	-0.2878418	-0.85180664	0.20898438	0.16748047	0.39428711	0	2.121	10/11/2017	10	11	2017	12:32:37	45157	0.7	12	32	37	36	0.051269531	3.5545898	-0.090576172	-0.29516602	-0.87158203	0.72290039	0.028320313	0	0	0	0	0	0	0	0	0	0.92456055	0.075439453	0.046142578	0.018798828	0.007324219	0.019775391	0.873	32726.52	-0.053	137.47	0.95
1090	17618	17618	Category A	-0.071777344	-0.31176758	-0.86376953	0.20898438	0.1706543	0.38696289	0	0.52	10/11/2017	10	11	2017	12:32:37	45157	0.8	12	32	37	36	0.051269531	3.5545898	-0.090332031	-0.29492188	-0.87158203	0.035644531	0.026123047	0	0	0	0	0	0	0	0	0	0.92480469	0.075195313	0.043212891	0.018554688	-0.016601563	0.0078125	0.912	32629.62	-0.077	194.75	0.95
1091	17619	17619	Category A	-0.071777344	-0.27587891	-0.85180664	0.21240234	0.16748047	0.3840332	0	0.227	10/11/2017	10	11	2017	12:32:37	45157	0.9	12	32	37	36	0.051269531	3.5545898	-0.090332031	-0.29467773	-0.87158203	0.90722656	0.033203125	0	0	0	0	0	0	0	0	0	0.92456055	0.075439453	0.057373047	0.018554688	0.018798828	0.019775391	0.864	32749.38	-0.058	152.13	0.661
1092	17620	17620	Category A	-0.083984375	-0.31176758	-0.89990234	0.20532227	0.16015625	0.39233398	0	1.037	10/11/2017	10	11	2017	12:32:38	45158	0	12	32	38	36	0.051269531	3.5545898	-0.090087891	-0.29467773	-0.87158203	1.6035156	0.033203125	0	0	0	0	0	0	0	0	0	0.92456055	0.075439453	0.051025391	0.006103516	-0.016845703	-0.028076172	0.809	32893.42	-0.064	177.97	1.037
1093	17621	17621	Category A	-0.10791016	-0.32397461	-0.86376953	0.21459961	0.1628418	0.38525391	0	0.661	10/11/2017	10	11	2017	12:32:38	45158	0.111	12	32	38	36	0.051269531	3.5545898	-0.08984375	-0.29467773	-0.87182617	1.8286133	0.034912109	0	0	0	0	0	0	0	0	0	0.92480469	0.075195313	0.054931641	-0.017822266	-0.029052734	0.008056641	0.809	32893.42	-0.083	233.18	0.661
[truncated: 18,956 more rows]
[truncated: 29 more columns]
