# Supplementary material for: Development of a multisensor biologging collar and analytical techniques to describe high‐resolution spatial behavior in free‐ranging terrestrial mammals
Source: Ecol Evol. 2024 Sep 23;14(9):e70264. doi: 10.1002/ece3.70264 (PMC11420106; doi:10.1002/ece3.70264)
Supplement: Supplementary file 1 — Appendix S1 [file ECE3-14-e70264-s001.zip › doi_10_5061_dryad_jdfn2z3hv__v20240620/B3b_S64_Header.csv]

Split no.	Bookmark number	Category	Pointer	Day#	Time(hh:mm:ss)	Total Event start	Event start	Number events	Duration(s)	Sum VeDBA	Mean VeDBA	Mean Dyn AccX	Mean Dyn AccY	Mean Dyn AccZ	Sum VeSBA	Mean VeSBA	Mean smth AccX	Mean smth AccY	Mean smth AccZ	VeDBA_Var	VeDBA_SD	VeSBA_Var	VeSBA_SD	Mean Animal g	Sum Animal g	Animal g_Var	Animal g_SD	Acc_x_Var	Acc_x_SD	Acc_y_Var	Acc_y_SD	Acc_z_Var	Acc_z_SD	Predominant freq, Hz	Smth press val	Max pressure val	Min pressure val	Grd air press	Altitude begin	Altitude end	Delta max/min altitude
1	1	Category L	0	11	15:58:46	1	1	50	4.901	0	0	0	0	0	0	0	0	0	0	0	0	0	0	0	0	0	0	0	0	0	0	0	0	0	7	0	0.627	1000	0	31380.7	33577.6
1	2	Category E	50	11	15:58:52	51	51	89	8.9	12.5984	0.213532	-0.0612379	0.0145533	0.012687	55.0413	0.932903	-0.386752	-0.0110318	-0.846961	0.0156291	0.125017	6.21E-05	0.00787843	0.0670973	3.95874	6.21E-05	0.00787843	0.0224154	0.149718	0.0197754	0.140625	0.0184181	0.135713	0	7	1.984	0.197	1000	31577.3	34109.9	2657.44
1	3	Category F	139	11	16:18:17	140	140	125	12.4	26.9844	0.215875	0.0661074	-0.0122227	-0.0162637	114.828	0.918623	-0.219643	-0.0584375	-0.889543	0.0126426	0.112439	0	0	0.081377	10.1721	0	0	0.0336582	0.183462	0.00720313	0.0848712	0.0184375	0.135785	0	7	2.237	0.092	1000	34140.5	33789.2	2783.49
1	4	Category G	264	11	16:25:35	265	265	178	17.8	38.5256	0.216436	-0.033103	0.00701973	0.0107134	167.192	0.939279	-0.549374	-0.00858195	-0.754875	0.00879455	0.0937793	1.78E-05	0.00422262	0.0607211	10.8083	1.78E-05	0.00422262	0.0351974	0.18761	0.00661649	0.0813418	0.0161229	0.126976	0	7	4.866	0.059	1000	33372.8	33114.9	3687.28
1	5	Category C	442	11	16:25:54	443	443	52	5.1	6.67822	0.128427	-0.0259728	0.00615047	0.00642747	49.1587	0.945359	-0.504047	0.043011	-0.797035	0.00322547	0.0567933	0	0	0.0546405	2.84131	0	0	0.00890644	0.0943739	0.00344144	0.0586638	0.00682185	0.0825945	0	7	1.811	0.13	1000	33123.7	34140.5	2345.71
1	6	Category M	494	11	16:26:01	495	495	26	2.5	5.36279	0.206261	0.147733	-0.0699463	-0.0580116	24.4746	0.941331	-0.467398	0.0224328	-0.816754	0.0169959	0.130368	0	0	0.0586689	1.52539	0	0	0.0418701	0.204622	0.00846041	0.0919805	0.00695801	0.0834147	0	7	3.15	0.132	1000	33491.7	32247	2503.41
1	7	Category C	520	11	16:26:05	521	521	110	11	16.1406	0.146733	-0.013026	0.00713335	0.00428356	105.109	0.955533	-0.523238	0.0190763	-0.798562	0.00868697	0.0932039	0	0	0.0444669	4.89136	0	0	0.0169234	0.13009	0.00289196	0.0537769	0.00939276	0.0969162	0	7	2.59	0.114	1000	32698.8	31855.6	2229.83
1	8	Category G	630	11	16:43:22	631	631	583	58.401	148.199	0.254201	-0.00838077	0.0020172	0.00234425	556.288	0.954181	-0.542549	0.0387694	-0.777751	0.0409528	0.202368	1.59E-05	0.00398912	0.0458189	26.7124	1.59E-05	0.00398912	0.0660067	0.256918	0.0129508	0.113801	0.0284485	0.168667	0	7	2.631	0.039	1000	32696.3	32741.7	4099.53
1	9	Category E	1213	11	16:52:00	1214	1214	83	8.2	20.645	0.248735	0.0857316	-0.0190871	-0.0238493	76.543	0.922204	-0.244038	-0.0330678	-0.885322	0.0145631	0.120678	0	0	0.0777956	6.45703	0	0	0.0339973	0.184384	0.00915086	0.0956601	0.0334708	0.18295	0	7	1.886	0.078	1000	32898.8	34547.4	3283.5
1	10	Category G	1296	11	16:52:24	1297	1297	228	22.7	53.8569	0.236215	-0.0152631	-0.000395122	0.00503915	220.416	0.966736	-0.57943	0.00444272	-0.768953	0.0219823	0.148264	2.14E-06	0.00146342	0.0332642	7.58423	2.14E-06	0.00146342	0.0358683	0.189389	0.0175728	0.132562	0.0240864	0.155198	0	7	2.758	0.073	1000	34198.4	33522.3	3088.77
1	11	Category C	1524	11	16:58:47	1525	1525	612	61.3	97.4404	0.159216	-0.00758073	0.000937069	0.00210392	579.184	0.946379	-0.532682	0.0285617	-0.77625	0.00827086	0.0909443	5.98E-06	0.00244619	0.0536212	32.8162	5.98E-06	0.00244619	0.0205589	0.143384	0.00309045	0.0555918	0.0102104	0.101047	0	7	0.735	0.013	1000	34772.5	36363.4	3735.55
1	12	Category E	2136	11	17:25:10	2137	2137	73	7.301	16.0374	0.21969	0.105867	0.00927734	-0.0263973	66.3208	0.908504	-0.0999137	0.0214643	-0.898986	0.00861515	0.0928179	6.35E-05	0.00797141	0.0914959	6.6792	6.35E-05	0.00797141	0.0310226	0.176132	0.00911347	0.0954645	0.0177888	0.133375	0	7	0.226	0.023	1000	36589.7	37190.9	1079.36
1	13	Category F	2209	11	17:25:55	2210	2210	130	12.9	24.791	0.1907	-0.00234375	-0.0108868	-0.008282	121.444	0.934185	-0.235492	-0.020551	-0.89445	0.019505	0.13966	1.31E-05	0.00362575	0.0658147	8.55591	1.31E-05	0.00362575	0.0200515	0.141603	0.00840407	0.0916737	0.0279992	0.16733	0	7	0.767	0.023	1000	37211	37002	1910.71
1	14	Category C	2339	11	17:30:52	2340	2340	479	47.9	71.8284	0.149955	-0.00663869	0.000746693	0.00451737	456.518	0.953065	-0.582642	0.0209043	-0.752036	0.00672024	0.0819771	0	0	0.0469346	22.4817	0	0	0.0170027	0.130394	0.00279258	0.0528449	0.00989763	0.0994869	0	7	0.735	0.005	1000	36520.2	36479.7	1856.08
1	15	Category D	2818	11	17:36:00	2819	2819	365	36.4	45.6658	0.125112	-0.0109716	0.00219727	0.00139796	344.8	0.944657	-0.514667	0.0347355	-0.789539	0.00506809	0.0711905	2.68E-06	0.0016357	0.055343	20.2002	2.68E-06	0.0016357	0.0138585	0.117722	0.00229091	0.0478634	0.00506876	0.0711952	0	7	2.714	0.018	1000	36289.7	36401.4	6166.31
1	16	Category L	3183	11	17:48:28	3184	3184	82	8.1	12.6328	0.154059	0.144793	-0.000571646	-0.0402951	73.717	0.898988	-0.133855	0.00261409	-0.884078	0.00730933	0.0854946	0.000116116	0.0107757	0.101012	8.28296	0.000116116	0.0107757	0.0296542	0.172204	0.000178639	0.0133656	0.00253073	0.0503063	0	7	0.195	0.028	1000	36350.9	36618.2	954.61
1	17	Category C	3265	11	18:06:06	3266	3266	540	54.1	63.5779	0.117737	-0.0144861	-0.00164388	0.0053833	516.441	0.956372	-0.632391	-0.0235709	-0.714685	0.00465585	0.0682338	2.08E-05	0.00456039	0.0436279	23.5591	2.08E-05	0.00456039	0.0128355	0.113294	0.00159098	0.0398871	0.00489276	0.0699483	0	7	23.643	0.011	1000	36661.9	33983.1	11325.1
1	18	Category D	3805	11	18:10:08	3806	3806	85	8.4	8.73291	0.10274	0.0169462	0.006767	-0.0122358	80.8311	0.950954	-0.569712	0.0146484	-0.760998	0.00294405	0.0542591	0	0	0.0490464	4.16895	0	0	0.00670381	0.0818768	0.00198472	0.0445502	0.00450942	0.0671522	0	7	0.214	0.007	1000	34854.8	36618.2	2767.61
1	19	Category C	3890	11	18:10:30	3891	3891	299	29.9	33.4353	0.111824	-0.0142255	0.00173103	0.00557849	284.626	0.951926	-0.576888	0.0108198	-0.755606	0.00341797	0.0584634	0	0	0.0480745	14.3743	0	0	0.0111129	0.105418	0.00131134	0.0362124	0.00390135	0.0624608	0	7	0.296	0.005	1000	36815.7	36706.7	1533.79
1	20	Category E	4189	11	19:33:35	4190	4190	182	18.1	40.0732	0.220183	0.00464404	-0.00371308	-0.00552268	169.398	0.930761	-0.23902	-0.0337826	-0.897422	0.0132587	0.115146	0	0	0.0692394	12.6016	0	0	0.0235743	0.153539	0.0120447	0.109748	0.0260238	0.161319	0	7	0.262	0.013	1000	36914.9	37093.8	1371.16
1	21	Category L	4371	11	19:33:56	4372	4372	39	3.8	4.33691	0.111203	0.0518768	0.0273563	-0.0238068	35.2209	0.903101	-0.0395946	-0.012952	-0.899226	0.00510191	0.0714277	1.25E-05	0.00353837	0.0968988	3.77905	1.25E-05	0.00353837	0.0125075	0.111837	0.00149614	0.03868	0.000939002	0.0306431	0	7	0.954	0.052	1000	36864.6	33796.8	3891.99
1	22	Category E	4410	11	19:34:26	4411	4411	150	14.9	29.574	0.19716	0.0425521	-0.0119434	-0.00358561	138.478	0.923187	-0.108364	-0.0438737	-0.912425	0.012041	0.109732	0	0	0.0768132	11.522	0	0	0.0257113	0.160347	0.00672689	0.0820176	0.0184408	0.135797	0	7	0.253	0.008	1000	35176.8	36401.4	2075.13
1	23	Category C	4560	12	0:18:19	4561	4561	525	52.6	70.6951	0.134657	-0.0221898	0.00629232	0.00244141	494.304	0.941531	-0.481399	-0.0293601	-0.805533	0.00626023	0.0791216	2.19E-05	0.00467508	0.0584691	30.6963	2.19E-05	0.00467508	0.0171601	0.130996	0.00239676	0.0489568	0.00664807	0.0815357	0	7	0.244	0.005	1000	36427.1	37730.3	1907.71
1	24	Category A	5085	12	5:26:53	56399	56399	1239	124.3	36.8118	0.0297109	-2.48E-05	-8.99E-05	4.81E-05	1210.8	0.977237	0.1175	0.84939	-0.46862	8.65E-05	0.00930072	0	0	0.0227632	28.2036	0	0	0.000292023	0.0170887	0.000307787	0.0175438	0.000182465	0.013508	0	7	0.059	0	1000	38384.5	38182.1	6948.84
1	25	Category B	6324	12	6:56:02	100645	100645	1838	184.4	48.0564	0.026146	2.58E-05	-4.68E-05	5.02E-05	1672.09	0.909733	0.236833	-0.495661	-0.725056	5.80E-05	0.00761882	0	0	0.0902673	165.911	0	0	0.00014505	0.0120437	0.000251579	0.0158612	0.00017839	0.0133563	0	7	0.059	0	1000	38108.5	37939.2	6948.84
1	26	Category A	8162	12	9:37:04	185135	185135	1795	180.2	39.8247	0.0221865	-3.63E-05	1.78E-05	5.60E-05	1624.1	0.904791	0.319116	0.209667	-0.820208	3.11E-05	0.00558092	0	0	0.0952091	170.9	0	0	0.000155053	0.012452	6.13E-05	0.00783206	0.000185384	0.0136156	0	7	0.059	0	1000	38220.3	38220.3	6948.84
1	27	Category M	9957	12	10:17:38	204720	204720	34	3.301	18.3262	0.539005	-0.265783	-0.199089	0.0191579	29.6162	0.871065	-0.285207	0.123499	-0.808443	0.113899	0.337489	0.00059599	0.0244129	0.128935	4.38379	0.00059599	0.0244129	0.157485	0.396844	0.17474	0.418019	0.055463	0.235506	0	7	0.004	0	1000	39698.2	39832.1	4858.65
1	28	Category N	9991	12	10:35:58	204754	204754	177	17.7	130.594	0.737819	-0.0160857	0.0117215	-0.103287	194.414	1.09838	-0.403882	0.0901679	-1.00939	1.69958	1.30368	0.00683594	0.0826797	0.123113	21.791	0.0058842	0.0767086	0.113142	0.336366	1.21251	1.10114	1.20796	1.09907	0	7	0.038	0.021	1000	39197.9	37907.6	1351.8
1	29	Category A	10168	12	10:43:59	208259	208259	1221	122.5	35.3823	0.0289782	-1.04E-05	3.02E-05	0.00012337	1134.93	0.92951	0.0753401	0.112532	-0.919555	8.04E-05	0.00896551	0	0	0.0704899	86.0681	0	0	0.000293529	0.0171327	0.000281931	0.0167908	0.000182556	0.0135113	0	7	0.059	0	1000	38621.3	38521.6	6948.84
1	30	Category B	11389	12	11:54:17	246668	246668	1795	180.1	43.5596	0.0242672	-5.74E-05	-2.84E-05	1.14E-05	1631.15	0.908717	0.211245	-0.639202	-0.61027	4.72E-05	0.00686993	0	0	0.091283	163.853	0	0	5.44E-05	0.00737595	0.000266583	0.0163274	0.000159133	0.0126148	0	7	0.059	0	1000	38144.8	38182.1	6948.84
1	31	Category E	13184	12	14:58:10	344752	344752	259	25.901	58.1101	0.224363	-0.026304	0.00758344	0.0011057	238.291	0.920042	-0.143073	-0.0684725	-0.90404	0.0113134	0.106365	0	0	0.0799584	20.7092	0	0	0.0293921	0.171441	0.00758627	0.0870992	0.0247883	0.157443	0	7	0.042	0.016	1000	38521.6	37787.1	1150.74
1	32	Category L	13443	12	15:12:44	345011	345011	224	22.3	11.9897	0.0535257	0.0243345	-0.0060185	-0.00132969	207.341	0.925631	0.01628	-0.154146	-0.911015	0.00107683	0.0328152	0	0	0.0743692	16.6587	0	0	0.00516292	0.0718535	0.000360761	0.0189937	0.000261579	0.0161734	0	7	0.059	0	1000	37702.6	38975.3	6948.84
1	33	Category E	13667	12	15:26:19	345235	345235	99	9.9	19.3457	0.195411	0.0201058	0.017694	-0.0121898	92.2371	0.931687	-0.151456	-0.0460513	-0.911466	0.0112527	0.106079	0	0	0.0683125	6.76294	0	0	0.0232008	0.152318	0.00736614	0.0858262	0.0180245	0.134255	0	7	0.036	0.026	1000	38729	38182.1	690.49
1	34	Category C	13766	12	16:09:02	345334	345334	410	41.1	52.6907	0.128514	-0.0176704	0.000650843	0.00557177	387.655	0.945499	-0.491482	-0.00423614	-0.80495	0.00860506	0.0927635	2.98E-06	0.00172549	0.0545005	22.3452	2.98E-06	0.00172549	0.0145883	0.120782	0.00334175	0.0578079	0.00741116	0.0860881	0	7	0.053	0.012	1000	38474.3	37571.2	1651.78
1	35	Category K	14176	12	16:38:36	345744	345744	104	10.3	6.21411	0.0597511	0.0464454	-0.0112281	-0.013038	57.9497	0.557209	-0.0431401	-0.0121671	-0.552162	0.00131226	0.0362251	0.0272311	0.165018	0.0581759	6.05029	8.22E-05	0.00906436	0.00786884	0.0887065	0.000908485	0.0301411	0.000697209	0.0264047	0	7	0.058	0.047	1000	37596.6	0	37675.4
