# Supplementary material for: Development of a multisensor biologging collar and analytical techniques to describe high‐resolution spatial behavior in free‐ranging terrestrial mammals
Source: Ecol Evol. 2024 Sep 23;14(9):e70264. doi: 10.1002/ece3.70264 (PMC11420106; doi:10.1002/ece3.70264)
Supplement: Supplementary file 1 — Appendix S1 [file ECE3-14-e70264-s001.zip › doi_10_5061_dryad_jdfn2z3hv__v20240620/B3b_S64_Master.csv]

Counter	Total Event no.	Event no.	Category	Acc_x	Acc_y	Acc_z	Mag_x	Mag_y	Mag_z	Temp C	Pressure hbar	Date	DD	MM	YY	Time_dd:hh:mm:ss	Total secs	Decimal secs	Hours	Minutes	Seconds	Anlg	Light	Battery V	Acc_x sm	Acc_y sm	Acc_z sm	Ang vel	VeDBA	Vel m/s	Vel/VEDBA	FFT cleaned	FFT stuff	FFT stuff	FFT stuff	FFT sweep	FFT zero crossings	FFT zero crossings manual	VeSBA	Animal g	ODBA	Dyn AccX	Dyn AccY	Dyn AccZ	Smth Press	Altitude smth	Pressure change	Altitude change	Median pressure
0	1	1	Category L	-0.155762	0.0717773	-0.899902	-0.0632324	-0.209229	0.465576	0	0.833	11/11/2017	11	11	2017	15:58:46	57526	0.199	15	58	46	21	0.0512695	3.51753	0	0	0	0	0	0	0	0	0	0	0	0	0	0	0	0	0	0	0	0	0	0	0.936	32571.6	0
1	2	2	Category L	-0.16796875	0.059814453	-0.88793945	-0.059570313	-0.20092773	0.46630859	0	1.042	11/11/2017	11	11	2017	15:58:46	57526	0.3	15	58	46	21	0.051269531	3.5175293	0	0	0	0	0	0	0	0	0	0	0	0	0	0	0	0	0	0	0	0	0	0	0.998	32427.25	0
2	3	3	Category L	-0.17993164	0.035888672	-0.92382813	-0.067138672	-0.20385742	0.46972656	0	0.784	11/11/2017	11	11	2017	15:58:46	57526	0.4	15	58	46	21	0.051269531	3.5175293	0	0	0	0	0	0	0	0	0	0	0	0	0	0	0	0	0	0	0	0	0	0	1.111	32181.8	0
3	4	4	Category L	-0.16796875	0.023925781	-0.91186523	-0.063476563	-0.2109375	0.46362305	0	1.004	11/11/2017	11	11	2017	15:58:46	57526	0.5	15	58	46	21	0.051269531	3.5175293	0	0	0	0	0	0	0	0	0	0	0	0	0	0	0	0	0	0	0	0	0.854	32775.01	0.386	-849.83	0.833
4	5	5	Category L	-0.15576172	0.011962891	-0.91186523	-0.060546875	-0.20507813	0.47167969	0	0.831	11/11/2017	11	11	2017	15:58:46	57526	0.6	15	58	46	21	0.051269531	3.5175293	0	0	0	0	0	0	0	0	0	0	0	0	0	0	0	0	0	0	0	0	0.836	32821.75	0.196	-470.63	1.004
5	6	6	Category L	-0.17993164	0.011962891	-0.93579102	-0.067871094	-0.20483398	0.46875	0	0.632	11/11/2017	11	11	2017	15:58:46	57526	0.7	15	58	46	21	0.051269531	3.5175293	0	0	0	0	0	0	0	0	0	0	0	0	0	0	0	0	0	0	0	0	0.886	32693.84	0.395	-845.69	1.004
6	7	7	Category L	-0.17993164	0.035888672	-0.92382813	-0.065429688	-0.20776367	0.4699707	0	0.723	11/11/2017	11	11	2017	15:58:46	57526	0.8	15	58	46	21	0.051269531	3.5175293	0	0	0	0	0	0	0	0	0	0	0	0	0	0	0	0	0	0	0	0	0.965	32503.16	0.607	-1150.83	1.004
7	8	8	Category L	-0.17993164	0.035888672	-0.89990234	-0.069580078	-0.20556641	0.47167969	0	1.343	11/11/2017	11	11	2017	15:58:46	57526	0.9	15	58	46	21	0.051269531	3.5175293	0	0	0	0	0	0	0	0	0	0	0	0	0	0	0	0	0	0	0	0	0.842	32806.08	0.787	-1542.01	0.831
8	9	9	Category L	-0.17993164	0.011962891	-0.91186523	-0.064453125	-0.20043945	0.46533203	0	1.257	11/11/2017	11	11	2017	15:58:47	57527	0	15	58	47	21	0.051269531	3.5175293	0	0	0	0	0	0	0	0	0	0	0	0	0	0	0	0	0	0	0	0	0.765	33014.49	0.789	-1633.75	0.723
9	10	10	Category L	-0.19189453	0.023925781	-0.94799805	-0.065185547	-0.20117188	0.46337891	0	0.269	11/11/2017	11	11	2017	15:58:47	57527	0.1	15	58	47	21	0.051269531	3.5175293	0	0	0	0	0	0	0	0	0	0	0	0	0	0	0	0	0	0	0	0	0.725	33129.54	0.668	-1482.08	0.723
10	11	11	Category L	-0.16796875	0.035888672	-0.92382813	-0.070556641	-0.20629883	0.46557617	0	0.37	11/11/2017	11	11	2017	15:58:47	57527	0.2	15	58	47	22	0.051269531	3.5175293	0	0	0	128.42358	0	0	0	0	0	0	0	0	0	0	0	0	0	0	0	0	0.679	33268.38	0.755	-1691.12	1.08
11	12	12	Category L	-0.17993164	0.023925781	-0.92382813	-0.066162109	-0.20288086	0.46166992	0	0.39	11/11/2017	11	11	2017	15:58:47	57527	0.3	15	58	47	22	0.051269531	3.5175293	0	0	0	127.77661	0	0	0	0	0	0	0	0	0	0	0	0	0	0	0	0	0.635	33408.51	0.609	-1490.94	0.955
12	13	13	Category L	-0.14379883	0.023925781	-0.93579102	-0.067382813	-0.20800781	0.46459961	0	0.449	11/11/2017	11	11	2017	15:58:47	57527	0.4	15	58	47	22	0.051269531	3.5175293	0	0	0	127.60083	0	0	0	0	0	0	0	0	0	0	0	0	0	0	0	0	0.585	33577.64	0.331	-957.77	0.553
13	14	14	Category L	-0.14379883	0.035888672	-0.91186523	-0.065429688	-0.20361328	0.45849609	0	1.08	11/11/2017	11	11	2017	15:58:47	57527	0.5	15	58	47	22	0.051269531	3.5175293	0	0	0	127.69312	0	0	0	0	0	0	0	0	0	0	0	0	0	0	0	0	0.632	33418.35	0.326	-898.81	0.758
14	15	15	Category L	-0.16796875	0.047851563	-0.92382813	-0.064697266	-0.20556641	0.46264648	0	0.955	11/11/2017	11	11	2017	15:58:47	57527	0.6	15	58	47	22	0.051269531	3.5175293	0	0	0	117.22925	0	0	0	0	0	0	0	0	0	0	0	0	0	0	0	0	0.697	33213.17	0.336	-864.25	0.758
15	16	16	Category L	-0.17993164	0.035888672	-0.93579102	-0.065673828	-0.20556641	0.46264648	0	0.553	11/11/2017	11	11	2017	15:58:47	57527	0.7	15	58	47	22	0.051269531	3.5175293	0	0	0	97.376221	0	0	0	0	0	0	0	0	0	0	0	0	0	0	0	0	0.734	33103.21	0.323	-806.77	0.955
16	17	17	Category L	-0.16796875	0.011962891	-0.94799805	-0.06640625	-0.20385742	0.46875	0	0.758	11/11/2017	11	11	2017	15:58:47	57527	0.8	15	58	47	22	0.051269531	3.5175293	0	0	0	62.692627	0	0	0	0	0	0	0	0	0	0	0	0	0	0	0	0	0.842	32806.08	0.129	-316.87	0.955
17	18	18	Category L	-0.16796875	0.023925781	-0.91186523	-0.065673828	-0.20898438	0.46679688	0	0.612	11/11/2017	11	11	2017	15:58:47	57527	0.9	15	58	47	22	0.051269531	3.5175293	0	0	0	28.518311	0	0	0	0	0	0	0	0	0	0	0	0	0	0	0	0	0.788	32950.52	-0.014	38.75	0.955
18	19	19	Category L	-0.16796875	0.047851563	-0.92382813	-0.065185547	-0.19824219	0.46655273	0	1.095	11/11/2017	11	11	2017	15:58:48	57528	0	15	58	48	22	0.051269531	3.5175293	0	0	0	9.2526855	0	0	0	0	0	0	0	0	0	0	0	0	0	0	0	0	0.839	32813.91	-0.095	260.35	0.758
19	20	20	Category L	-0.16796875	0.035888672	-0.92382813	-0.067138672	-0.20385742	0.47167969	0	0.755	11/11/2017	11	11	2017	15:58:48	57528	0.1	15	58	48	22	0.051269531	3.5175293	0	0	0	0.95947266	0	0	0	0	0	0	0	0	0	0	0	0	0	0	0	0	0.784	32961.54	-0.207	644.24	0.758
20	21	21	Category L	-0.19189453	0.011962891	-0.94799805	-0.056396484	-0.20166016	0.46850586	0	1.263	11/11/2017	11	11	2017	15:58:48	57528	0.2	15	58	48	23	0.051269531	3.5175293	0	0	0	1.1079102	0	0	0	0	0	0	0	0	0	0	0	0	0	0	0	0	0.754	33045.63	-0.334	1189.07	0.755
21	22	22	Category L	-0.15576172	0.023925781	-0.93579102	-0.0625	-0.20361328	0.46166992	0	0.222	11/11/2017	11	11	2017	15:58:48	57528	0.3	15	58	48	23	0.051269531	3.5175293	0	0	0	0.88378906	0	0	0	0	0	0	0	0	0	0	0	0	0	0	0	0	0.738	33091.59	-0.162	517.73	0.755
22	23	23	Category L	-0.14379883	0.011962891	-0.93579102	-0.062988281	-0.20263672	0.46264648	0	0.581	11/11/2017	11	11	2017	15:58:48	57528	0.4	15	58	48	23	0.051269531	3.5175293	0	0	0	1.2873535	0	0	0	0	0	0	0	0	0	0	0	0	0	0	0	0	0.678	33271.49	-0.117	391.52	0.74
23	24	24	Category L	-0.14379883	0.011962891	-0.93579102	-0.071044922	-0.20458984	0.47290039	0	0.512	11/11/2017	11	11	2017	15:58:48	57528	0.5	15	58	48	23	0.051269531	3.5175293	0	0	0	2.0654297	0	0	0	0	0	0	0	0	0	0	0	0	0	0	0	0	0.662	33321.63	-0.11	374.16	0.74
24	25	25	Category L	-0.16796875	0.011962891	-0.93579102	-0.062988281	-0.20581055	0.46557617	0	0.74	11/11/2017	11	11	2017	15:58:48	57528	0.6	15	58	48	23	0.051269531	3.5175293	0	0	0	2.7797852	0	0	0	0	0	0	0	0	0	0	0	0	0	0	0	0	0.602	33518.87	-0.006	20.58	0.74
25	26	26	Category L	-0.16796875	0.011962891	-0.97192383	-0.067382813	-0.20019531	0.46557617	0	0.654	11/11/2017	11	11	2017	15:58:48	57528	0.7	15	58	48	23	0.051757813	3.5288086	0	0	0	3.4855957	0	0	0	0	0	0	0	0	0	0	0	0	0	0	0	0	0.729	33117.8	-0.141	449.37	0.74
26	27	27	Category L	-0.15576172	0.011962891	-0.98388672	-0.066162109	-0.20458984	0.46655273	0	0.906	11/11/2017	11	11	2017	15:58:48	57528	0.8	15	58	48	23	0.051757813	3.5288086	0	0	0	5.3876953	0	0	0	0	0	0	0	0	0	0	0	0	0	0	0	0	0.751	33054.19	-0.176	558.67	0.74
27	28	28	Category L	-0.16796875	0.023925781	-1.0197754	-0.065185547	-0.21508789	0.46777344	0	0.982	11/11/2017	11	11	2017	15:58:48	57528	0.9	15	58	48	23	0.051757813	3.5288086	0	0	0	8.5222168	0	0	0	0	0	0	0	0	0	0	0	0	0	0	0	0	0.737	33094.49	-0.171	550.49	0.74
28	29	29	Category L	-0.047851563	-0.035888672	-0.89990234	-0.052734375	-0.22802734	0.45776367	0	0.713	11/11/2017	11	11	2017	15:58:49	57529	0	15	58	49	23	0.051757813	3.5288086	0	0	0	11.143555	0	0	0	0	0	0	0	0	0	0	0	0	0	0	0	0	0.713	33165.05	0.02	-58.93	0.713
29	30	30	Category L	-0.047851563	0.023925781	-0.93579102	-0.042724609	-0.2421875	0.45263672	0	0.431	11/11/2017	11	11	2017	15:58:49	57529	0.1	15	58	49	23	0.051757813	3.5288086	0	0	0	13.718262	0	0	0	0	0	0	0	0	0	0	0	0	0	0	0	0	0.671	33293.3	0.092	-273.18	0.906
30	31	31	Category L	-0.023925781	0.11987305	-0.89990234	-0.041748047	-0.24829102	0.44848633	0	0.596	11/11/2017	11	11	2017	15:58:49	57529	0.2	15	58	49	24	0.051757813	3.5288086	0	0	0	16.350098	0	0	0	0	0	0	0	0	0	0	0	0	0	0	0	0	0.674	33283.93	0.106	-311.33	0.922
31	32	32	Category L	0	0.095947266	-0.88793945	-0.030029297	-0.24194336	0.45141602	0	0.401	11/11/2017	11	11	2017	15:58:49	57529	0.3	15	58	49	24	0.051757813	3.5288086	0	0	0	18.462891	0	0	0	0	0	0	0	0	0	0	0	0	0	0	0	0	0.78	32972.6	0.033	-89.91	0.922
32	33	33	Category L	0.011962891	0.14379883	-0.87597656	-0.036621094	-0.24487305	0.44750977	0	0.922	11/11/2017	11	11	2017	15:58:49	57529	0.4	15	58	49	24	0.051757813	3.5288086	0	0	0	19.827881	0	0	0	0	0	0	0	0	0	0	0	0	0	0	0	0	0.839	32813.91	0.101	-251.82	0.922
33	34	34	Category L	-0.035888672	0.095947266	-0.94799805	-0.040527344	-0.23803711	0.45043945	0	1.619	11/11/2017	11	11	2017	15:58:49	57529	0.5	15	58	49	24	0.051757813	3.5288086	0	0	0	21.168213	0	0	0	0	0	0	0	0	0	0	0	0	0	0	0	0	0.85	32785.33	-0.008	20.75	0.922
34	35	35	Category L	0.023925781	0.023925781	-0.93579102	-0.055419922	-0.23632813	0.45385742	0	1.07	11/11/2017	11	11	2017	15:58:49	57529	0.6	15	58	49	24	0.051757813	3.5288086	0	0	0	22.458252	0	0	0	0	0	0	0	0	0	0	0	0	0	0	0	0	0.774	32989.27	0.084	-224.54	0.922
35	36	36	Category L	0.083984375	0.059814453	-0.89990234	-0.052246094	-0.23754883	0.44848633	0	0.492	11/11/2017	11	11	2017	15:58:49	57529	0.7	15	58	49	24	0.051757813	3.5288086	0	0	0	23.081787	0	0	0	0	0	0	0	0	0	0	0	0	0	0	0	0	0.791	32942.29	0.087	-228.39	0.989
36	37	37	Category L	0.035888672	0.071777344	-0.92382813	-0.052978516	-0.23608398	0.44970703	0	0.14	11/11/2017	11	11	2017	15:58:49	57529	0.8	15	58	49	24	0.051757813	3.5288086	0	0	0	22.905518	0	0	0	0	0	0	0	0	0	0	0	0	0	0	0	0	0.802	32912.32	0.048	-126.99	0.989
37	38	38	Category L	0.071777344	0.035888672	-0.97192383	-0.052978516	-0.23608398	0.45361328	0	0.507	11/11/2017	11	11	2017	15:58:49	57529	0.9	15	58	49	24	0.051757813	3.5288086	0	0	0	21.793457	0	0	0	0	0	0	0	0	0	0	0	0	0	0	0	0	0.626	33438.14	0.246	-709.09	0.989
38	39	39	Category L	0.071777344	0.035888672	-0.92382813	-0.054199219	-0.22973633	0.44946289	0	0.989	11/11/2017	11	11	2017	15:58:50	57530	0	15	58	50	24	0.051757813	3.5288086	0	0	0	20.220459	0	0	0	0	0	0	0	0	0	0	0	0	0	0	0	0	0.756	33039.94	-0.014	40.09	0.989
39	40	40	Category L	0.047851563	0.047851563	-0.91186523	-0.054443359	-0.23925781	0.45458984	0	0.562	11/11/2017	11	11	2017	15:58:50	57530	0.1	15	58	50	24	0.051757813	3.5288086	0	0	0	17.206543	0	0	0	0	0	0	0	0	0	0	0	0	0	0	0	0	0.851	32782.74	-0.146	406.26	0.989
40	41	41	Category L	0.059814453	0.011962891	-0.92382813	-0.059570313	-0.2355957	0.45483398	0	1.85	11/11/2017	11	11	2017	15:58:50	57530	0.2	15	58	50	25	0.051757813	3.5288086	-0.20483398	0.020507813	-0.89794922	14.016113	0.26586914	0	0	0	0	0	0	0	0	0	0.92114258	0.078857422	0.29907227	0.26464844	-0.008544922	-0.025634766	0.936	32571.64	-0.267	727.93	0.989
41	42	42	Category L	0.059814453	0.035888672	-0.92382813	-0.056152344	-0.23413086	0.45361328	0	1.063	11/11/2017	11	11	2017	15:58:50	57530	0.3	15	58	50	25	0.051757813	3.5288086	-0.20703125	0.021240234	-0.89770508	11.741455	0.26855469	0	0	0	0	0	0	0	0	0	0.92138672	0.078613281	0.30737305	0.2668457	0.014404297	-0.025878906	0.998	32427.25	-0.311	816.45	1.063
42	43	43	Category L	0.059814453	0.035888672	-0.91186523	-0.054199219	-0.234375	0.45678711	0	0.647	11/11/2017	11	11	2017	15:58:50	57530	0.4	15	58	50	25	0.051757813	3.5288086	-0.20898438	0.021728516	-0.89770508	9.9570313	0.26953125	0	0	0	0	0	0	0	0	0	0.92211914	0.077880859	0.296875	0.26879883	0.013916016	-0.013916016	1.111	32181.8	-0.423	1058.83	1.333
43	44	44	Category L	0.083984375	0.071777344	-0.89990234	-0.052978516	-0.234375	0.45678711	0	0.88	11/11/2017	11	11	2017	15:58:50	57530	0.5	15	58	50	25	0.051757813	3.5288086	-0.21313477	0.021484375	-0.89575195	8.1184082	0.30126953	0	0	0	0	0	0	0	0	0	0.92114258	0.078857422	0.35107422	0.29711914	0.050048828	-0.00390625	1.24	31925.18	-0.515	1204.36	1.333
44	45	45	Category L	0.083984375	0.047851563	-0.89990234	-0.052978516	-0.234375	0.45678711	0	1.667	11/11/2017	11	11	2017	15:58:50	57530	0.6	15	58	50	25	0.051757813	3.5288086	-0.21801758	0.021972656	-0.89331055	7.7097168	0.30297852	0	0	0	0	0	0	0	0	0	0.91967773	0.080322266	0.33398438	0.30200195	0.025634766	-0.006347656	1.032	32351.12	-0.312	793.16	1.333
45	46	46	Category L	0.059814453	0.035888672	-0.91186523	-0.057617188	-0.23364258	0.45483398	0	1.333	11/11/2017	11	11	2017	15:58:50	57530	0.7	15	58	50	25	0.051757813	3.5288086	-0.22290039	0.022705078	-0.89428711	9.5014648	0.28344727	0	0	0	0	0	0	0	0	0	0.921875	0.078125	0.31323242	0.28271484	0.012939453	-0.017333984	1.281	31848.15	-0.494	1105.12	1.667
46	47	47	Category L	0.083984375	0.059814453	-0.89990234	-0.056152344	-0.22875977	0.45263672	0	0.603	11/11/2017	11	11	2017	15:58:50	57530	0.8	15	58	50	25	0.051757813	3.5288086	-0.2253418	0.022460938	-0.89208984	13.406494	0.31152344	0	0	0	0	0	0	0	0	0	0.92041016	0.079589844	0.35424805	0.30932617	0.037109375	-0.007568359	1.572	31352.33	-0.779	1584.49	1.667
47	48	48	Category L	0.047851563	0.047851563	-0.92382813	-0.056152344	-0.23583984	0.45361328	0	2.559	11/11/2017	11	11	2017	15:58:50	57530	0.9	15	58	50	25	0.051757813	3.5288086	-0.22924805	0.020751953	-0.89233398	19.660156	0.2800293	0	0	0	0	0	0	0	0	0	0.92163086	0.078369141	0.33520508	0.27709961	0.026855469	-0.03125	1.629	31264.07	-0.776	1513.51	1.667
48	49	49	Category L	0.059814453	0.059814453	-0.92382813	-0.056396484	-0.234375	0.4597168	0	2.393	11/11/2017	11	11	2017	15:58:51	57531	0	15	58	51	25	0.051757813	3.5288086	-0.23291016	0.019287109	-0.89208984	26.81665	0.29711914	0	0	0	0	0	0	0	0	0	0.92236328	0.077636719	0.36474609	0.29272461	0.040283203	-0.031494141	1.554	31380.74	-0.631	1222.15	1.333
49	50	50	Category L	0.059814453	0.059814453	-0.92382813	-0.057617188	-0.23535156	0.45385742	0	1.219	11/11/2017	11	11	2017	15:58:51	57531	0.1	15	58	51	25	0.051757813	3.5288086	-0.23730469	0.014648438	-0.89355469	38.610107	0.30224609	0	0	0	0	0	0	0	0	0	0.92456055	0.075439453	0.37255859	0.29711914	0.045166016	-0.030029297	1.393	31647.46	-0.527	1096.82	1.221
50	51	51	Category E	-0.27587891	0.17993164	-0.85180664	0.27441406	-0.045654297	0.38916016	0	1.221	11/11/2017	11	11	2017	15:58:52	57532	0.9	15	58	52	27	0.051513672	3.4949707	-0.24047852	0.014404297	-0.8918457	48.751709	0.17382813	0	0	0	0	0	0	0	0	0	0.92382813	0.076171875	0.24072266	-0.03515625	0.1652832	0.040039063	1.434	31577.26	-0.435	847.72	1.42
51	52	52	Category E	-0.11987305	0.13183594	-0.94799805	0.27709961	-0.017578125	0.38964844	0	0.367	11/11/2017	11	11	2017	15:58:53	57533	0	15	58	53	27	0.051513672	3.4949707	-0.24536133	0.014648438	-0.88891602	54.937256	0.18139648	0	0	0	0	0	0	0	0	0	0.92236328	0.077636719	0.30151367	0.12548828	0.11694336	-0.058837891	1.244	31917.57	-0.213	435.76	1.221
52	53	53	Category E	-0.16796875	-0.035888672	-0.88793945	0.30126953	-0.005859375	0.37695313	0	0.845	11/11/2017	11	11	2017	15:58:53	57533	0.1	15	58	53	27	0.051513672	3.4949707	-0.2487793	0.014160156	-0.88647461	61.996582	0.095214844	0	0	0	0	0	0	0	0	0	0.92089844	0.079101563	0.13208008	0.080810547	-0.050048828	-0.001220703	0.916	32619.87	0.013	-31.45	1.221
53	54	54	Category E	-0.32397461	-0.011962891	-0.79199219	0.28540039	-0.013671875	0.38330078	0	1.42	11/11/2017	11	11	2017	15:58:53	57533	0.2	15	58	53	28	0.051513672	3.4949707	-0.25268555	0.014648438	-0.88647461	68.508057	0.12133789	0	0	0	0	0	0	0	0	0	0.921875	0.078125	0.19238281	-0.071289063	-0.026611328	0.094482422	0.958	32519.54	-0.1	245.19	1.42
54	55	55	Category E	-0.2277832	0	-1.0319824	0.3034668	-0.020507813	0.38012695	0	0.425	11/11/2017	11	11	2017	15:58:53	57533	0.3	15	58	53	28	0.051513672	3.4949707	-0.2565918	0.014404297	-0.88500977	71.729492	0.15014648	0	0	0	0	0	0	0	0	0	0.92163086	0.078369141	0.19018555	0.028808594	-0.014404297	-0.14672852	1.033	32348.92	-0.054	121.78	1.42
55	56	56	Category E	-0.17993164	0.035888672	-0.70776367	0.31689453	0.006835938	0.36132813	0	1.475	11/11/2017	11	11	2017	15:58:53	57533	0.4	15	58	53	28	0.051513672	3.4949707	-0.26000977	0.01171875	-0.88183594	67.432129	0.19311523	0	0	0	0	0	0	0	0	0	0.91943359	0.080566406	0.27807617	0.080078125	0.023925781	0.17407227	1.057	32296.44	0.001	-2.17	1.42
56	57	57	Category E	-0.44384766	-0.071777344	-0.95996094	0.30395508	-0.0546875	0.37573242	0	1.671	11/11/2017	11	11	2017	15:58:53	57533	0.5	15	58	53	28	0.051513672	3.4949707	-0.26733398	0.012939453	-0.88427734	61.196045	0.20947266	0	0	0	0	0	0	0	0	0	0.92407227	0.075927734	0.33642578	-0.17626953	-0.084716797	-0.075439453	0.971	32489.21	0.002	-4.64	1.42
57	58	58	Category E	-0.43188477	-0.14379883	-0.81591797	0.31616211	-0.070068359	0.36645508	0	0.508	11/11/2017	11	11	2017	15:58:53	57533	0.6	15	58	53	28	0.051513672	3.4949707	-0.26879883	0.010986328	-0.88256836	53.872559	0.234375	0	0	0	0	0	0	0	0	0	0.92260742	0.077392578	0.38452148	-0.1628418	-0.15478516	0.066650391	0.774	32989.27	0.1	-265.28	0.508
58	59	59	Category E	-0.61181641	0.11987305	-0.63598633	0.35327148	-0.056396484	0.32568359	0	0.33	11/11/2017	11	11	2017	15:58:53	57533	0.7	15	58	53	28	0.051513672	3.4949707	-0.27270508	0.008789063	-0.88061523	45.263428	0.43237305	0	0	0	0	0	0	0	0	0	0.92211914	0.077880859	0.69458008	-0.33886719	0.11083984	0.24462891	0.744	33074.26	0.127	-342.68	0.508
59	60	60	Category E	-0.74389648	-0.17993164	-1.1518555	0.35644531	-0.098388672	0.3137207	0	0.236	11/11/2017	11	11	2017	15:58:53	57533	0.8	15	58	53	28	0.051513672	3.4949707	-0.27685547	0.005615234	-0.87939453	32.240723	0.57128906	0	0	0	0	0	0	0	0	0	0.92211914	0.077880859	0.92480469	-0.46679688	-0.18554688	-0.2722168	0.577	33605.78	0.305	-901.93	0.508
60	61	61	Category E	-0.32397461	-0.011962891	-0.92382813	0.38793945	-0.088867188	0.27661133	0	0.248	11/11/2017	11	11	2017	15:58:53	57533	0.9	15	58	53	28	0.051513672	3.4949707	-0.2800293	0.003417969	-0.87719727	21.494873	0.065673828	0	0	0	0	0	0	0	0	0	0.9206543	0.079345703	0.10595703	-0.043701172	-0.015380859	-0.046386719	0.42	34234.7	0.272	-1006.31	0.508
61	62	62	Category E	-0.34790039	-0.095947266	-0.88793945	0.41430664	-0.069580078	0.24951172	0	0.472	11/11/2017	11	11	2017	15:58:54	57534	0	15	58	54	28	0.051513672	3.4949707	-0.28271484	0.004150391	-0.87304688	17.426758	0.12011719	0	0	0	0	0	0	0	0	0	0.91772461	0.082275391	0.17993164	-0.064941406	-0.10009766	-0.014648438	0.576	33609.32	0.033	-114.26	0.472
62	63	63	Category E	-0.50390625	-0.023925781	-0.77978516	0.39672852	-0.017578125	0.27880859	0	0.73	11/11/2017	11	11	2017	15:58:54	57534	0.1	15	58	54	28	0.051513672	3.4949707	-0.28881836	0.002441406	-0.87426758	12.61084	0.23632813	0	0	0	0	0	0	0	0	0	0.9206543	0.079345703	0.3359375	-0.21484375	-0.026367188	0.094482422	0.561	33663.01	-0.051	191.73	0.472
63	64	64	Category E	-0.49194336	0.047851563	-0.76782227	0.38500977	-0.017578125	0.29003906	0	1.445	11/11/2017	11	11	2017	15:58:54	57534	0.2	15	58	54	29	0.051513672	3.4949707	-0.2902832	0.000976563	-0.87231445	8.6928711	0.23168945	0	0	0	0	0	0	0	0	0	0.91943359	0.080566406	0.3527832	-0.20141602	0.046630859	0.10449219	0.552	33695.79	0.065	-227.68	0.511
64	65	65	Category E	-0.53979492	-0.083984375	-1.0197754	0.37597656	-0.021972656	0.30761719	0	0.237	11/11/2017	11	11	2017	15:58:54	57534	0.3	15	58	54	29	0.051513672	3.4949707	-0.29492188	0.002197266	-0.87231445	5.1870117	0.2980957	0	0	0	0	0	0	0	0	0	0.92089844	0.079101563	0.47802734	-0.24462891	-0.086181641	-0.1472168	0.596	33539.45	0.003	-10.31	0.511
65	66	66	Category E	-0.35986328	-0.083984375	-0.99584961	0.34399414	-0.002929688	0.3347168	0	0.185	11/11/2017	11	11	2017	15:58:54	57534	0.4	15	58	54	29	0.051513672	3.4949707	-0.29663086	0.002685547	-0.87133789	5.4628906	0.1640625	0	0	0	0	0	0	0	0	0	0.9206543	0.079345703	0.27416992	-0.062988281	-0.086669922	-0.12426758	0.588	33567.17	-0.038	135.96	0.648
66	67	67	Category E	-0.38378906	-0.059814453	-0.83984375	0.34765625	-0.026611328	0.33300781	0	0.511	11/11/2017	11	11	2017	15:58:54	57534	0.5	15	58	54	29	0.051513672	3.4949707	-0.29931641	0.002929688	-0.86987305	7.1203613	0.10913086	0	0	0	0	0	0	0	0	0	0.91992188	0.080078125	0.17724609	-0.084228516	-0.062744141	0.030029297	0.575	33612.86	-0.036	131.05	0.648
67	68	68	Category E	-0.35986328	-0.14379883	-0.64794922	0.32421875	-0.055175781	0.35595703	0	0.425	11/11/2017	11	11	2017	15:58:54	57534	0.6	15	58	54	29	0.051513672	3.4949707	-0.3034668	0.002197266	-0.8671875	9.8601074	0.26928711	0	0	0	0	0	0	0	0	0	0.91870117	0.081298828	0.42163086	-0.056152344	-0.14599609	0.21923828	0.566	33644.98	0.032	-112.41	0.648
68	69	69	Category E	-0.45581055	0.11987305	-0.52783203	0.33203125	-0.039794922	0.34863281	0	0.648	11/11/2017	11	11	2017	15:58:54	57534	0.7	15	58	54	29	0.051513672	3.4949707	-0.30493164	0.002197266	-0.86425781	12.486328	0.38696289	0	0	0	0	0	0	0	0	0	0.91650391	0.083496094	0.60473633	-0.15063477	0.11743164	0.33642578	0.733	33106.12	-0.023	67.89	0.648
69	70	70	Category E	-0.7199707	0.071777344	-1.1159668	0.35302734	-0.046630859	0.32739258	0	1.391	11/11/2017	11	11	2017	15:58:54	57534	0.8	15	58	54	29	0.051513672	3.4949707	-0.30810547	0.003662109	-0.8659668	15.577393	0.48608398	0	0	0	0	0	0	0	0	0	0.91918945	0.080810547	0.72924805	-0.41162109	0.067871094	-0.24975586	0.763	33020.12	0.074	-200.99	0.648
70	71	71	Category E	-0.23999023	0.011962891	-0.83984375	0.37792969	-0.033935547	0.3034668	0	1.239	11/11/2017	11	11	2017	15:58:54	57534	0.9	15	58	54	29	0.051513672	3.4949707	-0.31054688	0.002441406	-0.86425781	17.438721	0.075195313	0	0	0	0	0	0	0	0	0	0.91821289	0.081787109	0.10449219	0.070556641	0.009277344	0.024414063	0.78	32972.6	0.204	-513.4	0.648
71	72	72	Category E	-0.37182617	0	-1.0559082	0.42578125	-0.002929688	0.22924805	0	0.366	11/11/2017	11	11	2017	15:58:55	57535	0	15	58	55	29	0.051513672	3.4949707	-0.31542969	0.001708984	-0.86132813	16.927246	0.20239258	0	0	0	0	0	0	0	0	0	0.91723633	0.082763672	0.25244141	-0.056152344	-0.001708984	-0.19433594	0.813	32882.69	0.233	-562.32	1.239
72	73	73	Category E	-0.46777344	0	-0.77978516	0.40087891	0.007568359	0.26904297	0	0.612	11/11/2017	11	11	2017	15:58:55	57535	0.1	15	58	55	29	0.051513672	3.4949707	-0.32128906	0.001464844	-0.86035156	16.983887	0.16699219	0	0	0	0	0	0	0	0	0	0.91845703	0.081542969	0.22875977	-0.14624023	-0.001464844	0.080566406	0.94	32562.09	0.273	-585.05	1.239
73	74	74	Category E	-0.51586914	0	-0.70776367	0.3684082	-0.002441406	0.30834961	0	0.626	11/11/2017	11	11	2017	15:58:55	57535	0.2	15	58	55	30	0.051513672	3.4949707	-0.32714844	0.000488281	-0.85546875	13.103027	0.23950195	0	0	0	0	0	0	0	0	0	0.91601563	0.083984375	0.33691406	-0.18847656	-0.000488281	0.14770508	0.842	32806.08	0.414	-911.2	1.239
74	75	75	Category E	-0.57592773	0.11987305	-0.94799805	0.34423828	-0.004150391	0.33691406	0	1.407	11/11/2017	11	11	2017	15:58:55	57535	0.3	15	58	55	30	0.051513672	3.4949707	-0.33813477	-0.00390625	-0.85742188	9.7558594	0.28271484	0	0	0	0	0	0	0	0	0	0.92163086	0.078369141	0.4519043	-0.23754883	0.1237793	-0.090332031	0.858	32764.73	0.373	-822.37	0.802
75	76	76	Category E	-0.44384766	-0.083984375	-0.80395508	0.33764648	0.01953125	0.34985352	0	0.802	11/11/2017	11	11	2017	15:58:55	57535	0.4	15	58	55	30	0.051513672	3.4949707	-0.34350586	-0.008056641	-0.8581543	8.5053711	0.13671875	0	0	0	0	0	0	0	0	0	0.92431641	0.075683594	0.22998047	-0.10009766	-0.075683594	0.054199219	0.878	32713.9	0.211	-485.96	0.802
76	77	77	Category E	-0.45581055	-0.14379883	-0.94799805	0.37719727	-0.026611328	0.29833984	0	1.335	11/11/2017	11	11	2017	15:58:55	57535	0.5	15	58	55	30	0.051513672	3.4949707	-0.35131836	-0.010009766	-0.85961914	7.4396973	0.19116211	0	0	0	0	0	0	0	0	0	0.92871094	0.071289063	0.32641602	-0.10424805	-0.13354492	-0.088134766	0.85	32785.33	0.147	-355.81	0.802
77	78	78	Category E	-0.35986328	-0.071777344	-0.85180664	0.40234375	-0.046875	0.26782227	0	0.486	11/11/2017	11	11	2017	15:58:55	57535	0.6	15	58	55	30	0.051513672	3.4949707	-0.35693359	-0.00390625	-0.85791016	4.6889648	0.068115234	0	0	0	0	0	0	0	0	0	0.92919922	0.070800781	0.076660156	-0.002685547	-0.067626953	0.006103516	0.872	32729.05	0.056	-138.22	0.802
78	79	79	Category E	-0.49194336	0.13183594	-0.57592773	0.40234375	-0.053955078	0.26074219	0	0.445	11/11/2017	11	11	2017	15:58:55	57535	0.7	15	58	55	30	0.051513672	3.4949707	-0.36328125	-0.002929688	-0.85449219	1.7216797	0.33520508	0	0	0	0	0	0	0	0	0	0.92871094	0.071289063	0.54223633	-0.12841797	0.13476563	0.27856445	0.742	33080.03	0.017	-48.6	0.758
79	80	80	Category E	-0.61181641	-0.023925781	-0.80395508	0.38842773	-0.071777344	0.28857422	0	0.758	11/11/2017	11	11	2017	15:58:55	57535	0.8	15	58	55	30	0.051513672	3.4949707	-0.37255859	-0.001220703	-0.85180664	0.47900391	0.24487305	0	0	0	0	0	0	0	0	0	0.92993164	0.070068359	0.30957031	-0.23901367	-0.022460938	0.047851563	0.705	33189	0.02	-59.46	0.758
80	81	81	Category E	-0.3359375	0.11987305	-0.87597656	0.37646484	-0.045898438	0.30175781	0	0.627	11/11/2017	11	11	2017	15:58:55	57535	0.9	15	58	55	30	0.051513672	3.4949707	-0.38012695	0.000244141	-0.84838867	0.79541016	0.13037109	0	0	0	0	0	0	0	0	0	0.9296875	0.0703125	0.19140625	0.044189453	0.11938477	-0.02734375	0.669	33299.57	0.083	-248.24	0.627
81	82	82	Category E	-0.3359375	0.10791016	-0.89990234	0.42236328	-0.043212891	0.23291016	0	0.58	11/11/2017	11	11	2017	15:58:56	57536	0	15	58	56	30	0.051513672	3.4949707	-0.38769531	0.000488281	-0.84521484	0.48486328	0.13085938	0	0	0	0	0	0	0	0	0	0.92993164	0.070068359	0.21337891	0.051757813	0.10717773	-0.054443359	0.687	33243.7	-0.033	103.37	0.627
82	83	83	Category E	-0.50390625	0.023925781	-0.76782227	0.39013672	-0.012451172	0.29272461	0	1.122	11/11/2017	11	11	2017	15:58:56	57536	0.1	15	58	56	30	0.051513672	3.4949707	-0.39794922	0.001464844	-0.84594727	3.1540527	0.13330078	0	0	0	0	0	0	0	0	0	0.93505859	0.064941406	0.20629883	-0.10571289	0.022216797	0.078125	0.688	33240.63	0.109	-314.73	0.758
83	84	84	Category E	-0.55175781	0.059814453	-0.70776367	0.37988281	-0.020019531	0.30004883	0	0.591	11/11/2017	11	11	2017	15:58:56	57536	0.2	15	58	56	31	0.051513672	3.4949707	-0.40380859	0.000488281	-0.84423828	2.7104492	0.2097168	0	0	0	0	0	0	0	0	0	0.93603516	0.063964844	0.34326172	-0.14770508	0.059082031	0.13647461	0.725	33129.54	0.232	-607.65	0.627
84	85	85	Category E	-0.55175781	0.071777344	-0.98388672	0.35742188	-0.017089844	0.32495117	0	0.451	11/11/2017	11	11	2017	15:58:56	57536	0.3	15	58	56	31	0.051757813	3.5288086	-0.41308594	0	-0.8425293	3.1867676	0.21020508	0	0	0	0	0	0	0	0	0	0.93847656	0.061523438	0.35131836	-0.13842773	0.071777344	-0.14111328	0.72	33144.28	0.316	-801.98	0.977
85	86	86	Category E	-0.37182617	-0.011962891	-0.76782227	0.35473633	-0.022460938	0.32275391	0	0.984	11/11/2017	11	11	2017	15:58:56	57536	0.4	15	58	56	31	0.051757813	3.5288086	-0.42138672	0.000976563	-0.84008789	5.8117676	0.088623047	0	0	0	0	0	0	0	0	0	0.93994141	0.060058594	0.13500977	0.049560547	-0.012939453	0.072265625	0.787	32953.27	0.255	-624.15	0.984
86	87	87	Category E	-0.49194336	-0.095947266	-0.94799805	0.3918457	-0.065917969	0.28540039	0	0.597	11/11/2017	11	11	2017	15:58:56	57536	0.5	15	58	56	31	0.051757813	3.5288086	-0.42871094	0	-0.83911133	10.779297	0.15820313	0	0	0	0	0	0	0	0	0	0.94213867	0.057861328	0.26782227	-0.062988281	-0.095703125	-0.10864258	0.793	32936.82	0.214	-529.93	0.977
87	88	88	Category E	-0.47998047	-0.083984375	-0.87597656	0.37817383	-0.094726563	0.29418945	0	0.977	11/11/2017	11	11	2017	15:58:56	57536	0.6	15	58	56	31	0.051757813	3.5288086	-0.43530273	-0.001464844	-0.83984375	14.763184	0.1003418	0	0	0	0	0	0	0	0	0	0.94580078	0.054199219	0.16308594	-0.044433594	-0.082275391	-0.035888672	0.853	32777.58	0.174	-415.39	0.977
88	89	89	Category E	-0.53979492	-0.37182617	-1.0197754	0.36645508	-0.092041016	0.30444336	0	1.163	11/11/2017	11	11	2017	15:58:56	57536	0.7	15	58	56	31	0.051757813	3.5288086	-0.44042969	-0.002197266	-0.83789063	15.658691	0.42358398	0	0	0	0	0	0	0	0	0	0.94677734	0.053222656	0.65039063	-0.099121094	-0.36938477	-0.18164063	0.923	32602.89	-0.028	68.55	0.977
89	90	90	Category E	-0.43188477	0.011962891	-0.81591797	0.32910156	-0.093505859	0.33813477	0	0.95	11/11/2017	11	11	2017	15:58:56	57536	0.8	15	58	56	31	0.051757813	3.5288086	-0.44628906	-0.003173828	-0.83789063	18.327393	0.030517578	0	0	0	0	0	0	0	0	0	0.94946289	0.050537109	0.051757813	0.014404297	0.015136719	0.021972656	0.866	32744.28	-0.035	90.6	0.977
90	91	91	Category E	-0.56396484	0.059814453	-0.69580078	0.29589844	-0.097412109	0.375	0	0.869	11/11/2017	11	11	2017	15:58:56	57536	0.9	15	58	56	31	0.051757813	3.5288086	-0.45166016	-0.003662109	-0.83789063	19.078369	0.19189453	0	0	0	0	0	0	0	0	0	0.9519043	0.048095703	0.31787109	-0.11206055	0.063476563	0.14208984	0.999	32424.98	-0.176	431.04	1.163
91	92	92	Category E	-0.45581055	-0.023925781	-0.73193359	0.328125	-0.096679688	0.34643555	0	0.641	11/11/2017	11	11	2017	15:58:57	57537	0	15	58	57	31	0.051757813	3.5288086	-0.45239258	-0.006591797	-0.8371582	16.417236	0.10668945	0	0	0	0	0	0	0	0	0	0.95166016	0.048339844	0.12573242	-0.003173828	-0.017089844	0.10522461	1.031	32353.33	-0.191	457.97	1.163
92	93	93	Category E	-0.44384766	0.059814453	-0.93579102	0.37695313	-0.034423828	0.29663086	0	1.399	11/11/2017	11	11	2017	15:58:57	57537	0.1	15	58	57	31	0.051757813	3.5288086	-0.45605469	-0.006347656	-0.83422852	13.545654	0.12158203	0	0	0	0	0	0	0	0	0	0.95068359	0.049316406	0.17993164	0.012207031	0.066162109	-0.10131836	0.929	32588.42	-0.17	443.01	0.95
93	94	94	Category E	-0.46777344	0.023925781	-0.79199219	0.41381836	-0.032470703	0.25830078	0	1.167	11/11/2017	11	11	2017	15:58:57	57537	0.2	15	58	57	32	0.051757813	3.5288086	-0.45605469	-0.006591797	-0.83666992	9.302002	0.055419922	0	0	0	0	0	0	0	0	0	0.953125	0.046875	0.086914063	-0.011474609	0.030517578	0.044677734	0.858	32764.73	-0.143	394.37	1.167
94	95	95	Category E	-0.43188477	-0.16796875	-0.65991211	0.41113281	-0.013671875	0.26416016	0	0.548	11/11/2017	11	11	2017	15:58:57	57537	0.3	15	58	57	32	0.051757813	3.5288086	-0.45483398	-0.004394531	-0.83740234	4.5568848	0.24243164	0	0	0	0	0	0	0	0	0	0.95288086	0.047119141	0.36401367	0.022949219	-0.16333008	0.17749023	0.979	32470.7	-0.305	813.23	1.167
95	96	96	Category E	-0.77978516	0.13183594	-1.1398926	0.40625	-0.000732422	0.26733398	0	0.526	11/11/2017	11	11	2017	15:58:57	57537	0.4	15	58	57	32	0.051757813	3.5288086	-0.45581055	-0.004882813	-0.83276367	1.0795898	0.46679688	0	0	0	0	0	0	0	0	0	0.94921875	0.05078125	0.76782227	-0.32373047	0.13671875	-0.30688477	1.058	32294.27	-0.443	1180.55	1.167
96	97	97	Category E	-0.2878418	-0.13183594	-0.80395508	0.39550781	-0.004150391	0.28051758	0	1.595	11/11/2017	11	11	2017	15:58:57	57537	0.5	15	58	57	32	0.051757813	3.5288086	-0.45996094	-0.006103516	-0.83374023	5.8183594	0.21508789	0	0	0	0	0	0	0	0	0	0.95214844	0.047851563	0.32763672	0.17211914	-0.12548828	0.029785156	0.973	32484.57	-0.459	1354.58	1.118
97	98	98	Category E	-0.47998047	-0.16796875	-0.76782227	0.39868164	0.009033203	0.27514648	0	1.118	11/11/2017	11	11	2017	15:58:57	57537	0.6	15	58	57	32	0.051757813	3.5288086	-0.45898438	-0.002929688	-0.83325195	9.0129395	0.1784668	0	0	0	0	0	0	0	0	0	0.95117188	0.048828125	0.2512207	-0.020751953	-0.16479492	0.065429688	0.874	32723.99	-0.426	1385.96	0.885
98	99	99	Category E	-0.49194336	-0.19189453	-0.82788086	0.34301758	-0.010498047	0.33691406	0	0.885	11/11/2017	11	11	2017	15:58:57	57537	0.7	15	58	57	32	0.051757813	3.5288086	-0.45703125	-0.001953125	-0.83422852	14.496094	0.19287109	0	0	0	0	0	0	0	0	0	0.95141602	0.048583984	0.23120117	-0.034667969	-0.18969727	0.006347656	0.871	32731.58	-0.391	1243.31	0.885
99	100	100	Category E	-0.41992188	-0.14379883	-0.73193359	0.35644531	0.012939453	0.32641602	0	0.577	11/11/2017	11	11	2017	15:58:57	57537	0.8	15	58	57	32	0.051757813	3.5288086	-0.45239258	-0.003662109	-0.83984375	19.690918	0.1796875	0	0	0	0	0	0	0	0	0	0.95410156	0.045898438	0.28076172	0.032470703	-0.13989258	0.10791016	0.882	32703.85	-0.441	1436.68	0.885
100	101	101	Category E	-0.40795898	0.059814453	-0.6237793	0.37329102	0.025146484	0.30395508	0	0.526	11/11/2017	11	11	2017	15:58:57	57537	0.9	15	58	57	32	0.051757813	3.5288086	-0.44335938	-0.001464844	-0.83398438	20.239502	0.22167969	0	0	0	0	0	0	0	0	0	0.94458008	0.055419922	0.30712891	0.035400391	0.061279297	0.21020508	0.692	33228.39	-0.204	713.88	0.622
101	102	102	Category E	-0.63598633	-0.10791016	-1.0319824	0.37451172	0.021240234	0.29980469	0	0.596	11/11/2017	11	11	2017	15:58:58	57538	0	15	58	58	32	0.051757813	3.5288086	-0.44067383	-0.000976563	-0.83276367	22.584717	0.29833984	0	0	0	0	0	0	0	0	0	0.94238281	0.057617188	0.50097656	-0.19506836	-0.10668945	-0.19897461	0.609	33495.06	-0.113	415.01	0.596
102	103	103	Category E	-0.27587891	-0.10791016	-0.77978516	0.37939453	0.057617188	0.30053711	0	0.451	11/11/2017	11	11	2017	15:58:58	57538	0.1	15	58	58	32	0.051757813	3.5288086	-0.4362793	0	-0.83154297	27.520264	0.20019531	0	0	0	0	0	0	0	0	0	0.93920898	0.060791016	0.3203125	0.16040039	-0.10791016	0.051757813	0.51	33854.74	0.287	-928.84	0.596
103	104	104	Category E	-0.51586914	0.10791016	-0.93579102	0.3894043	0.07421875	0.28051758	0	0.622	11/11/2017	11	11	2017	15:58:58	57538	0.2	15	58	58	33	0.051757813	3.5288086	-0.43017578	-0.000244141	-0.83666992	30.36377	0.16967773	0	0	0	0	0	0	0	0	0	0.94067383	0.059326172	0.29272461	-0.085449219	0.1081543	-0.098876953	0.617	33468.11	0.328	-917.9	0.596
104	105	105	Category E	-0.29980469	0.059814453	-0.86376953	0.34399414	0.096679688	0.32568359	0	0.289	11/11/2017	11	11	2017	15:58:58	57538	0.3	15	58	58	33	0.051757813	3.5288086	-0.42456055	-0.002929688	-0.83813477	33.537354	0.14208984	0	0	0	0	0	0	0	0	0	0.93969727	0.060302734	0.21313477	0.12475586	0.062744141	-0.025390625	0.599	33529.14	0.35	-988.41	0.596
105	106	106	Category E	-0.38378906	0.023925781	-0.85180664	0.31762695	0.14355469	0.33618164	0	1.221	11/11/2017	11	11	2017	15:58:58	57538	0.4	15	58	58	33	0.051757813	3.5288086	-0.41821289	-0.00390625	-0.8371582	36.664551	0.046630859	0	0	0	0	0	0	0	0	0	0.93579102	0.064208984	0.076904297	0.034423828	0.027832031	-0.014404297	0.55	33703.13	0.485	-1358.63	0.451
106	107	107	Category E	-0.47998047	-0.047851563	-0.76782227	0.2902832	0.14794922	0.36230469	0	0.419	11/11/2017	11	11	2017	15:58:58	57538	0.5	15	58	58	33	0.051757813	3.5288086	-0.41552734	-0.004882813	-0.83520508	40.768799	0.10253906	0	0	0	0	0	0	0	0	0	0.93286133	0.067138672	0.17480469	-0.064453125	-0.042724609	0.067382813	0.539	33743.91	0.443	-1280.11	0.622
107	108	108	Category E	-0.2878418	0.035888672	-0.77978516	0.27148438	0.14233398	0.3737793	0	0.301	11/11/2017	11	11	2017	15:58:58	57538	0.6	15	58	58	33	0.051757813	3.5288086	-0.41308594	-0.004882813	-0.83374023	41.89502	0.14233398	0	0	0	0	0	0	0	0	0	0.93041992	0.069580078	0.22021484	0.12524414	0.040771484	0.053955078	0.598	33532.57	0.363	-1020.06	0.959
108	109	109	Category E	-0.31176758	0.083984375	-1.0439453	0.27783203	0.16040039	0.36303711	0	0.387	11/11/2017	11	11	2017	15:58:58	57538	0.7	15	58	58	33	0.051757813	3.5288086	-0.41210938	-0.002441406	-0.84008789	37.098633	0.24291992	0	0	0	0	0	0	0	0	0	0.93579102	0.064208984	0.390625	0.1003418	0.086425781	-0.20361328	0.71	33174.01	0.113	-317.99	0.976
109	110	110	Category E	-0.2277832	-0.083984375	-0.79199219	0.30859375	0.14233398	0.34765625	0	0.976	11/11/2017	11	11	2017	15:58:58	57538	0.8	15	58	58	33	0.051757813	3.5288086	-0.40820313	-0.003417969	-0.84667969	34.961426	0.20507813	0	0	0	0	0	0	0	0	0	0.94018555	0.059814453	0.31567383	0.18041992	-0.080322266	0.0546875	0.837	32819.13	-0.116	322.19	0.976
110	111	111	Category E	-0.41992188	0.059814453	-0.671875	0.29663086	0.12719727	0.36523438	0	0.959	11/11/2017	11	11	2017	15:58:58	57538	0.9	15	58	58	33	0.051757813	3.5288086	-0.40136719	-0.004638672	-0.84399414	34.449707	0.18457031	0	0	0	0	0	0	0	0	0	0.93457031	0.065429688	0.25512695	-0.018310547	0.064453125	0.17211914	0.984	32459.2	-0.22	558.1	0.976
111	112	112	Category E	-0.46777344	0.083984375	-0.81591797	0.33569336	0.0625	0.3359375	0	1.984	11/11/2017	11	11	2017	15:58:59	57539	0	15	58	59	33	0.051757813	3.5288086	-0.40087891	-0.006591797	-0.84521484	23.567383	0.11621094	0	0	0	0	0	0	0	0	0	0.93554688	0.064453125	0.18676758	-0.066650391	0.090576172	0.029296875	1.046	32320.37	-0.251	610.98	1.302
112	113	113	Category E	-0.46777344	0.071777344	-0.47998047	0.36401367	0.034179688	0.31713867	0	1.302	11/11/2017	11	11	2017	15:58:59	57539	0.1	15	58	59	33	0.051757813	3.5288086	-0.39819336	-0.006835938	-0.84179688	8.2084961	0.37670898	0	0	0	0	0	0	0	0	0	0.93139648	0.068603516	0.51025391	-0.069335938	0.078613281	0.36181641	1.213	31977.04	-0.38	852.58	1.302
113	114	114	Category E	-0.91186523	-0.27587891	-1.0917969	0.39916992	0.025634766	0.26464844	0	0.668	11/11/2017	11	11	2017	15:58:59	57539	0.2	15	58	59	34	0.051757813	3.5288086	-0.39331055	-0.008056641	-0.84326172	5.3044434	0.6340332	0	0	0	0	0	0	0	0	0	0.93066406	0.069335938	1.0341797	-0.51831055	-0.26757813	-0.24829102	1.256	31894.88	-0.44	979.78	1.302
114	115	115	Category E	-0.40795898	-0.32397461	-0.99584961	0.41870117	-0.072509766	0.24462891	0	1.392	11/11/2017	11	11	2017	15:58:59	57539	0.3	15	58	59	34	0.051757813	3.5288086	-0.38696289	-0.010253906	-0.84521484	13.341553	0.34838867	0	0	0	0	0	0	0	0	0	0.9296875	0.0703125	0.48461914	-0.020751953	-0.31347656	-0.15039063	1.231	31942.36	-0.553	1329.13	1.302
115	116	116	Category E	-0.52783203	-0.083984375	-1.0197754	0.39575195	0.004394531	0.28027344	0	1.235	11/11/2017	11	11	2017	15:58:59	57539	0.4	15	58	59	34	0.051757813	3.5288086	-0.38256836	-0.012939453	-0.84399414	21.328125	0.23852539	0	0	0	0	0	0	0	0	0	0.92675781	0.073242188	0.39160156	-0.14501953	-0.070800781	-0.17553711	1.089	32227.94	-0.492	1308.07	1.235
116	117	117	Category E	-0.41992188	0.56396484	-0.79199219	0.40112305	-0.038818359	0.28295898	0	0.806	11/11/2017	11	11	2017	15:58:59	57539	0.5	15	58	59	34	0.051757813	3.5288086	-0.37719727	-0.013183594	-0.84375	32.639648	0.58105469	0	0	0	0	0	0	0	0	0	0.92456055	0.075439453	0.67163086	-0.042480469	0.57714844	0.051757813	0.997	32429.52	-0.183	450.49	1.133
117	118	118	Category E	-0.43188477	0.10791016	-0.70776367	0.39672852	-0.060791016	0.29150391	0	1.133	11/11/2017	11	11	2017	15:58:59	57539	0.6	15	58	59	34	0.051757813	3.5288086	-0.37280273	-0.011962891	-0.84594727	33.31543	0.19213867	0	0	0	0	0	0	0	0	0	0.92456055	0.075439453	0.31689453	-0.058837891	0.11987305	0.13818359	0.928	32590.83	-0.02	48.57	1.133
118	119	119	Category E	-0.671875	0.16796875	-0.70776367	0.37036133	-0.047607422	0.32006836	0	0.751	11/11/2017	11	11	2017	15:58:59	57539	0.7	15	58	59	34	0.051757813	3.5288086	-0.37011719	-0.011230469	-0.84594727	30.524658	0.37695313	0	0	0	0	0	0	0	0	0	0.92358398	0.076416016	0.61914063	-0.30151367	0.17919922	0.13818359	0.759	33031.43	0.172	-447.81	1.03
119	120	120	Category E	-0.56396484	0.17993164	-0.6237793	0.37670898	-0.098632813	0.29125977	0	0.255	11/11/2017	11	11	2017	15:58:59	57539	0.8	15	58	59	34	0.051757813	3.5288086	-0.36376953	-0.013183594	-0.8503418	33.147461	0.35864258	0	0	0	0	0	0	0	0	0	0.92480469	0.075195313	0.61987305	-0.19995117	0.19311523	0.2265625	0.725	33129.54	0.387	-949.82	0.966
120	121	121	Category E	-0.53979492	0.047851563	-0.68383789	0.39282227	-0.10351563	0.26782227	0	0.377	11/11/2017	11	11	2017	15:58:59	57539	0.9	15	58	59	34	0.051757813	3.5288086	-0.35791016	-0.014648438	-0.8515625	40.356445	0.25512695	0	0	0	0	0	0	0	0	0	0.92382813	0.076171875	0.41210938	-0.18164063	0.0625	0.16772461	0.752	33051.33	0.464	-1080.1	0.966
121	122	122	Category E	-0.76782227	0.10791016	-0.98388672	0.39599609	-0.086425781	0.27050781	0	1.03	11/11/2017	11	11	2017	15:59:00	57540	0	15	59	0	34	0.051757813	3.5288086	-0.35473633	-0.016357422	-0.85375977	42.66333	0.45019531	0	0	0	0	0	0	0	0	0	0.92456055	0.075439453	0.66723633	-0.4128418	0.12426758	-0.12988281	0.654	33347.07	0.568	-1387.42	0.966
122	123	123	Category E	-0.40795898	-0.035888672	-0.76782227	0.40209961	-0.094238281	0.25	0	0.966	11/11/2017	11	11	2017	15:59:00	57540	0.111	15	59	0	34	0.051513672	3.491748	-0.35083008	-0.019287109	-0.85546875	41.325439	0.10571289	0	0	0	0	0	0	0	0	0	0.92480469	0.075195313	0.16088867	-0.056884766	-0.016357422	0.087646484	0.797	32925.9	0.127	-325.43	1.03
123	124	124	Category E	-0.65991211	0.011962891	-0.76782227	0.39013672	-0.086914063	0.28369141	0	0.549	11/11/2017	11	11	2017	15:59:00	57540	0.222	15	59	0	35	0.051513672	3.491748	-0.34423828	-0.021728516	-0.85693359	42.175049	0.32958984	0	0	0	0	0	0	0	0	0	0.92358398	0.076416016	0.43847656	-0.31542969	0.033691406	0.089111328	0.957	32521.89	-0.134	334.13	1.03
124	125	125	Category E	-0.57592773	0.13183594	-0.69580078	0.33740234	-0.12573242	0.32250977	0	1.61	11/11/2017	11	11	2017	15:59:00	57540	0.333	15	59	0	35	0.051513672	3.491748	-0.33813477	-0.024658203	-0.85888672	46.133545	0.328125	0	0	0	0	0	0	0	0	0	0.92333984	0.076660156	0.55761719	-0.23779297	0.15649414	0.16308594	1.036	32342.3	-0.171	404.53	1.064
125	126	126	Category E	-0.52783203	-0.047851563	-0.82788086	0.3293457	-0.16552734	0.32202148	0	1.21	11/11/2017	11	11	2017	15:59:00	57540	0.444	15	59	0	35	0.051513672	3.491748	-0.33276367	-0.025390625	-0.85571289	47.485596	0.19799805	0	0	0	0	0	0	0	0	0	0.91870117	0.081298828	0.24511719	-0.19482422	-0.022216797	0.027832031	1.042	32329.12	-0.34	868.92	1.064
126	127	127	Category E	-0.43188477	-0.059814453	-0.95996094	0.32202148	-0.19238281	0.32250977	0	0.854	11/11/2017	11	11	2017	15:59:00	57540	0.555	15	59	0	35	0.051513672	3.491748	-0.32910156	-0.027099609	-0.86035156	45.964844	0.14648438	0	0	0	0	0	0	0	0	0	0.92163086	0.078369141	0.23461914	-0.10253906	-0.032470703	-0.099365234	1.007	32406.89	-0.344	911.58	1.064
127	128	128	Category E	-0.37182617	-0.011962891	-0.77978516	0.29248047	-0.19702148	0.33569336	0	1.064	11/11/2017	11	11	2017	15:59:00	57540	0.666	15	59	0	35	0.051513672	3.491748	-0.32470703	-0.026367188	-0.86108398	49.859863	0.095214844	0	0	0	0	0	0	0	0	0	0.92089844	0.079101563	0.14306641	-0.046875	0.014404297	0.081298828	1.027	32362.19	-0.341	884.58	1.064
128	129	129	Category E	-0.40795898	-0.023925781	-0.92382813	0.25244141	-0.22387695	0.35986328	0	0.76	11/11/2017	11	11	2017	15:59:00	57540	0.777	15	59	0	35	0.051513672	3.491748	-0.31884766	-0.025146484	-0.86083984	53.640869	0.10864258	0	0	0	0	0	0	0	0	0	0.91845703	0.081542969	0.15307617	-0.088867188	0.001220703	-0.062744141	0.895	32671.44	-0.181	490.64	0.854
129	130	130	Category E	-0.37182617	0.023925781	-0.92382813	0.21289063	-0.21679688	0.38500977	0	0.666	11/11/2017	11	11	2017	15:59:00	57540	0.888	15	59	0	35	0.051513672	3.491748	-0.31494141	-0.022460938	-0.85839844	54.864502	0.098144531	0	0	0	0	0	0	0	0	0	0.91479492	0.085205078	0.16845703	-0.056640625	0.046386719	-0.065185547	0.831	32834.88	-0.171	493.08	0.821
130	131	131	Category E	-0.3359375	-0.047851563	-0.77978516	0.10791016	-0.21801758	0.43896484	0	0.821	11/11/2017	11	11	2017	15:59:01	57541	0	15	59	1	35	0.051513672	3.491748	-0.3112793	-0.022705078	-0.85913086	49.971436	0.086914063	0	0	0	0	0	0	0	0	0	0.91430664	0.085693359	0.12915039	-0.024414063	-0.024902344	0.079345703	0.823	32856.02	-0.146	418.57	0.821
131	132	132	Category E	-0.40795898	0.14379883	-0.7199707	0.17553711	-0.22290039	0.41308594	0	0.821	11/11/2017	11	11	2017	15:59:01	57541	0.1	15	59	1	35	0.051513672	3.491748	-0.30615234	-0.025146484	-0.86376953	41.387695	0.24414063	0	0	0	0	0	0	0	0	0	0.91674805	0.083251953	0.41455078	-0.1015625	0.16894531	0.14379883	0.84	32811.3	-0.108	297.74	0.821
132	133	133	Category E	-0.16796875	-0.047851563	-1.0917969	0.12011719	-0.22949219	0.42285156	0	0.806	11/11/2017	11	11	2017	15:59:01	57541	0.2	15	59	1	35	0.051513672	3.491748	-0.30224609	-0.026855469	-0.86523438	35.347168	0.26391602	0	0	0	0	0	0	0	0	0	0.91699219	0.083007813	0.3815918	0.13427734	-0.020751953	-0.22631836	0.759	33031.43	-0.046	133.62	0.821
133	134	134	Category E	-0.2277832	0.15576172	-0.83984375	0.1730957	-0.20288086	0.41577148	0	1.17	11/11/2017	11	11	2017	15:59:01	57541	0.3	15	59	1	36	0.051513672	3.491748	-0.29882813	-0.029052734	-0.8659668	32.851074	0.19970703	0	0	0	0	0	0	0	0	0	0.91650391	0.083496094	0.28222656	0.071044922	0.18481445	0.026123047	0.715	33159.1	-0.037	112.39	0.821
134	135	135	Category E	-0.29980469	-0.047851563	-0.65991211	0.18139648	-0.19262695	0.4206543	0	0.27	11/11/2017	11	11	2017	15:59:01	57541	0.4	15	59	1	36	0.051513672	3.491748	-0.2956543	-0.030761719	-0.86767578	31.001221	0.20849609	0	0	0	0	0	0	0	0	0	0.91723633	0.082763672	0.22875977	-0.00390625	-0.016845703	0.20776367	0.674	33283.93	0.016	-49.43	0.806
135	136	136	Category E	-0.51586914	-0.047851563	-0.79199219	0.17456055	-0.15820313	0.43554688	0	0.405	11/11/2017	11	11	2017	15:59:01	57541	0.5	15	59	1	36	0.051513672	3.491748	-0.29272461	-0.029541016	-0.87109375	27.156738	0.23730469	0	0	0	0	0	0	0	0	0	0.91943359	0.080566406	0.3203125	-0.22290039	-0.018066406	0.079101563	0.615	33474.82	0.057	-184.64	0.572
136	137	137	Category E	-0.35986328	0.17993164	-0.91186523	0.20678711	-0.17675781	0.41088867	0	0.572	11/11/2017	11	11	2017	15:59:01	57541	0.6	15	59	1	36	0.051513672	3.491748	-0.28515625	-0.031494141	-0.86889648	23.750732	0.22827148	0	0	0	0	0	0	0	0	0	0.91503906	0.084960938	0.32910156	-0.074462891	0.21142578	-0.042724609	0.514	33839.15	0.001	-3.88	0.572
137	138	138	Category E	-0.27587891	-0.071777344	-0.91186523	0.27978516	-0.18725586	0.35400391	0	0.471	11/11/2017	11	11	2017	15:59:01	57541	0.7	15	59	1	36	0.051513672	3.491748	-0.28271484	-0.030029297	-0.87011719	21.159668	0.059082031	0	0	0	0	0	0	0	0	0	0.9152832	0.084716797	0.090087891	0.006835938	-0.041503906	-0.041503906	0.448	34109.95	0.098	-392.07	0.471
138	139	139	Category E	-0.25195313	-0.011962891	-1.079834	0.2578125	-0.17626953	0.37988281	0	0.197	11/11/2017	11	11	2017	15:59:01	57541	0.8	15	59	1	36	0.051513672	3.491748	-0.27807617	-0.027832031	-0.87207031	15.533447	0.20996094	0	0	0	0	0	0	0	0	0	0.91577148	0.084228516	0.24975586	0.026123047	0.015869141	-0.20751953	0.48	33974.89	0.001	-4.1	0.471
139	140	140	Category F	-0.023925781	0	-0.671875	0.053466797	-0.14282227	0.47753906	0	0.778	11/11/2017	11	11	2017	16:18:17	58697	0.7	16	18	17	52	0.051513672	3.4933594	-0.27392578	-0.026367188	-0.87133789	3.1743164	0.32104492	0	0	0	0	0	0	0	0	0	0.91381836	0.086181641	0.47607422	0.25	0.026367188	0.19946289	0.441	34140.53	0.084	-343.74	0.572
140	141	141	Category F	-0.10791016	0.023925781	-0.83984375	0.053710938	-0.14013672	0.47949219	0	0.462	11/11/2017	11	11	2017	16:18:17	58697	0.8	16	18	17	52	0.051513672	3.4933594	-0.27026367	-0.026367188	-0.87524414	6.2177734	0.17358398	0	0	0	0	0	0	0	0	0	0.91650391	0.083496094	0.24829102	0.16235352	0.050292969	0.035400391	0.488	33942.27	0.057	-220.69	0.521
141	142	142	Category F	0.011962891	0	-0.79199219	0.067871094	-0.14501953	0.47143555	0	0.168	11/11/2017	11	11	2017	16:18:17	58697	0.9	16	18	17	52	0.051513672	3.4933594	-0.26733398	-0.029052734	-0.87939453	9.3806152	0.29394531	0	0	0	0	0	0	0	0	0	0.91943359	0.080566406	0.39575195	0.27929688	0.029052734	0.087402344	0.496	33910.07	0.071	-268.67	0.778
142	143	143	Category F	-0.011962891	-0.059814453	-1.1757813	0.097412109	-0.15771484	0.46386719	0	0.854	11/11/2017	11	11	2017	16:18:18	58698	0	16	18	18	52	0.051513672	3.4933594	-0.26049805	-0.029785156	-0.87768555	11.443359	0.38916016	0	0	0	0	0	0	0	0	0	0.91601563	0.083984375	0.57641602	0.24853516	-0.029785156	-0.29785156	0.797	32925.9	-0.186	562.39	0.854
143	144	144	Category F	-0.047851563	-0.17993164	-0.89990234	0.10253906	-0.12768555	0.46826172	0	0.521	11/11/2017	11	11	2017	16:18:18	58698	0.1	16	18	18	52	0.051513672	3.4933594	-0.25952148	-0.030273438	-0.87915039	15.04834	0.26000977	0	0	0	0	0	0	0	0	0	0.91723633	0.082763672	0.38183594	0.21166992	-0.14941406	-0.020507813	0.945	32550.21	-0.366	1048.5	0.854
144	145	145	Category F	-0.023925781	-0.15576172	-0.92382813	0.11816406	-0.15795898	0.45556641	0	1.999	11/11/2017	11	11	2017	16:18:18	58698	0.2	16	18	18	52	0.051513672	3.4933594	-0.25683594	-0.03125	-0.87792969	14.968018	0.26806641	0	0	0	0	0	0	0	0	0	0.9152832	0.084716797	0.40307617	0.23291016	-0.12426758	-0.045654297	0.949	32540.73	-0.239	633.28	0.854
145	146	146	Category F	-0.14379883	-0.15576172	-0.85180664	0.12011719	-0.16601563	0.44848633	0	1.67	11/11/2017	11	11	2017	16:18:18	58698	0.3	16	18	18	52	0.051513672	3.4933594	-0.25561523	-0.032958984	-0.88061523	10.327881	0.16845703	0	0	0	0	0	0	0	0	0	0.91772461	0.082275391	0.26342773	0.11181641	-0.12255859	0.028808594	1.035	32344.5	-0.083	189.15	0.854
146	147	147	Category F	-0.19189453	-0.071777344	-0.7199707	0.1003418	-0.1784668	0.45507813	0	0.482	11/11/2017	11	11	2017	16:18:18	58698	0.4	16	18	18	52	0.051513672	3.4933594	-0.25219727	-0.033691406	-0.88012695	8.8056641	0.17529297	0	0	0	0	0	0	0	0	0	0.91625977	0.083740234	0.25854492	0.060302734	-0.037841797	0.16015625	0.982	32463.8	0.199	-424.08	0.687
147	148	148	Category F	-0.2878418	0.059814453	-1.1638184	0.11523438	-0.19384766	0.4519043	0	0.687	11/11/2017	11	11	2017	16:18:18	58698	0.5	16	18	18	52	0.051513672	3.4933594	-0.24780273	-0.033691406	-0.88110352	9.104248	0.30029297	0	0	0	0	0	0	0	0	0	0.91577148	0.084228516	0.41601563	-0.039794922	0.093505859	-0.2824707	0.961	32512.51	0.354	-726.74	1.171
148	149	149	Category F	-0.14379883	0.035888672	-1.0559082	0.15454102	-0.19335938	0.43408203	0	0.533	11/11/2017	11	11	2017	16:18:18	58698	0.6	16	18	18	53	0.051513672	3.4933594	-0.24804688	-0.035888672	-0.88183594	5.276123	0.21508789	0	0	0	0	0	0	0	0	0	0.91674805	0.083251953	0.34985352	0.10424805	0.071777344	-0.17382813	0.823	32856.02	0.575	-1217.21	1.058
149	150	150	Category F	-0.16796875	-0.011962891	-0.88793945	0.19042969	-0.18139648	0.4152832	0	0.4	11/11/2017	11	11	2017	16:18:18	58698	0.7	16	18	18	53	0.051513672	3.4853027	-0.24560547	-0.037841797	-0.88134766	4.1630859	0.08203125	0	0	0	0	0	0	0	0	0	0.91577148	0.084228516	0.10986328	0.077636719	0.025878906	-0.006347656	0.721	33141.32	0.722	-1579.25	0.738
150	151	151	Category F	-0.20385742	-0.14379883	-0.94799805	0.19873047	-0.17407227	0.41821289	0	1.171	11/11/2017	11	11	2017	16:18:18	58698	0.8	16	18	18	53	0.051513672	3.4853027	-0.24487305	-0.038818359	-0.88623047	10.671631	0.12817383	0	0	0	0	0	0	0	0	0	0.92041016	0.079589844	0.20751953	0.041015625	-0.10473633	-0.061523438	0.764	33017.3	0.793	-1641.32	0.873
151	152	152	Category F	-0.15576172	-0.035888672	-0.77978516	0.1418457	-0.17211914	0.44946289	0	1.058	11/11/2017	11	11	2017	16:18:18	58698	0.9	16	18	18	53	0.051513672	3.4853027	-0.24072266	-0.042480469	-0.88989258	11.204102	0.1394043	0	0	0	0	0	0	0	0	0	0.9230957	0.076904297	0.20214844	0.084960938	0.006591797	0.11010742	0.795	32931.35	0.621	-1323.47	0.873
152	153	153	Category F	-0.083984375	-0.095947266	-0.89990234	0.12207031	-0.15795898	0.46044922	0	0.738	11/11/2017	11	11	2017	16:18:19	58699	0	16	18	19	53	0.051513672	3.4853027	-0.23876953	-0.046142578	-0.89086914	12.977539	0.1628418	0	0	0	0	0	0	0	0	0	0.92358398	0.076416016	0.21337891	0.15478516	-0.049560547	-0.008789063	0.833	32829.62	0.342	-777.99	0.873
153	154	154	Category F	-0.011962891	-0.16796875	-0.86376953	0.11083984	-0.14501953	0.46337891	0	0.873	11/11/2017	11	11	2017	16:18:19	58699	0.1	16	18	19	53	0.051513672	3.4853027	-0.23535156	-0.046875	-0.89379883	12.811768	0.25585938	0	0	0	0	0	0	0	0	0	0.92553711	0.074462891	0.37451172	0.22338867	-0.12084961	0.030029297	0.816	32874.66	0.436	-972.24	0.873
154	155	155	Category F	-0.21582031	-0.095947266	-0.85180664	0.10522461	-0.16748047	0.45581055	0	0.758	11/11/2017	11	11	2017	16:18:19	58699	0.2	16	18	19	53	0.051513672	3.4853027	-0.22680664	-0.043212891	-0.89379883	6.2561035	0.068115234	0	0	0	0	0	0	0	0	0	0.9230957	0.076904297	0.10546875	0.010986328	-0.052490234	0.041992188	0.678	33271.49	0.484	-1193.89	0.758
155	156	156	Category F	-0.023925781	-0.10791016	-0.77978516	0.065673828	-0.16333008	0.47241211	0	0.302	11/11/2017	11	11	2017	16:18:19	58699	0.3	16	18	19	53	0.051513672	3.4853027	-0.22412109	-0.039550781	-0.89135742	0.31005859	0.23925781	0	0	0	0	0	0	0	0	0	0.91992188	0.080078125	0.38012695	0.20019531	-0.068115234	0.11157227	0.597	33536.01	0.678	-1676.71	0.758
156	157	157	Category F	-0.095947266	-0.035888672	-1.1159668	0.078857422	-0.15844727	0.46704102	0	0.343	11/11/2017	11	11	2017	16:18:19	58699	0.4	16	18	19	53	0.051513672	3.4853027	-0.22045898	-0.038330078	-0.88696289	4.8725586	0.26049805	0	0	0	0	0	0	0	0	0	0.91455078	0.085449219	0.35595703	0.12451172	0.002441406	-0.22875977	0.814	32880.01	0.48	-1055.87	0.873
157	158	158	Category F	-0.14379883	-0.011962891	-0.86376953	0.096679688	-0.17138672	0.46508789	0	0.568	11/11/2017	11	11	2017	16:18:19	58699	0.5	16	18	19	53	0.051513672	3.4853027	-0.22290039	-0.047119141	-0.88769531	5.3300781	0.08984375	0	0	0	0	0	0	0	0	0	0.91650391	0.083496094	0.13842773	0.079101563	0.03515625	0.023925781	0.908	32639.4	0.23	-513.24	0.895
158	159	159	Category F	0.023925781	-0.035888672	-0.91186523	0.12182617	-0.15014648	0.46557617	0	2.044	11/11/2017	11	11	2017	16:18:19	58699	0.6	16	18	19	54	0.051513672	3.4853027	-0.22363281	-0.049804688	-0.88720703	7.020752	0.24902344	0	0	0	0	0	0	0	0	0	0.91650391	0.083496094	0.28588867	0.24755859	0.013916016	-0.024414063	0.931	32583.62	0.456	-925.74	1.389
159	160	160	Category F	-0.15576172	-0.13183594	-0.91186523	0.13916016	-0.13330078	0.45410156	0	1.437	11/11/2017	11	11	2017	16:18:19	58699	0.7	16	18	19	54	0.051513672	3.4853027	-0.22192383	-0.052978516	-0.89306641	10.755615	0.10449219	0	0	0	0	0	0	0	0	0	0.921875	0.078125	0.16333008	0.066162109	-0.078613281	-0.018554688	1.112	32179.72	0.25	-478.06	1.389
160	161	161	Category F	-0.083984375	-0.023925781	-1.0439453	0.12792969	-0.13671875	0.46020508	0	0.895	11/11/2017	11	11	2017	16:18:19	58699	0.8	16	18	19	54	0.051513672	3.4853027	-0.22094727	-0.055908203	-0.89624023	10.509277	0.20385742	0	0	0	0	0	0	0	0	0	0.92480469	0.075195313	0.31665039	0.13696289	0.031982422	-0.14746094	1.216	31971.23	0.353	-614.19	1.389
161	162	162	Category F	-0.023925781	-0.13183594	-1.0439453	0.14770508	-0.13891602	0.45898438	0	1.389	11/11/2017	11	11	2017	16:18:19	58699	0.9	16	18	19	54	0.051513672	3.4853027	-0.22338867	-0.05859375	-0.89892578	9.6018066	0.25708008	0	0	0	0	0	0	0	0	0	0.92797852	0.072021484	0.41748047	0.19946289	-0.072998047	-0.14477539	1.222	31959.65	0.182	-331.18	1.389
162	163	163	Category F	0.035888672	-0.16796875	-0.87597656	0.14111328	-0.12597656	0.45483398	0	0.968	11/11/2017	11	11	2017	16:18:20	58700	0	16	18	20	54	0.051513672	3.4853027	-0.22241211	-0.061279297	-0.89575195	9.8115234	0.28027344	0	0	0	0	0	0	0	0	0	0.92504883	0.074951172	0.38476563	0.25830078	-0.10644531	0.019775391	0.924	32600.47	0.237	-520.87	0.968
163	164	164	Category F	-0.059814453	-0.16796875	-0.87597656	0.1418457	-0.14599609	0.44702148	0	0.601	11/11/2017	11	11	2017	16:18:20	58700	0.1	16	18	20	54	0.051513672	3.4853027	-0.22314453	-0.061523438	-0.89477539	11.864014	0.19604492	0	0	0	0	0	0	0	0	0	0.92431641	0.075683594	0.28881836	0.16333008	-0.10620117	0.018798828	0.823	32856.02	0.432	-959.26	0.968
164	165	165	Category F	-0.13183594	0	-0.73193359	0.12133789	-0.13647461	0.45825195	0	0.255	11/11/2017	11	11	2017	16:18:20	58700	0.2	16	18	20	54	0.051513672	3.4853027	-0.22070313	-0.060791016	-0.89331055	11.970703	0.1940918	0	0	0	0	0	0	0	0	0	0.92211914	0.077880859	0.3112793	0.088867188	0.060791016	0.16137695	0.865	32746.83	0.287	-649.1	0.968
165	166	166	Category F	-0.083984375	-0.14379883	-1.1279297	0.1003418	-0.12841797	0.46557617	0	0.831	11/11/2017	11	11	2017	16:18:20	58700	0.3	16	18	20	54	0.051513672	3.4853027	-0.2175293	-0.06640625	-0.8984375	12.290283	0.27612305	0	0	0	0	0	0	0	0	0	0.92700195	0.072998047	0.43994141	0.13354492	-0.077148438	-0.22924805	0.702	33198.04	0.251	-666.75	0.831
166	167	167	Category F	-0.13183594	-0.035888672	-1.0197754	0.12524414	-0.1472168	0.46313477	0	1.147	11/11/2017	11	11	2017	16:18:20	58700	0.4	16	18	20	54	0.051513672	3.4853027	-0.21679688	-0.064208984	-0.89794922	10.197266	0.15112305	0	0	0	0	0	0	0	0	0	0.92602539	0.073974609	0.23510742	0.084960938	0.028320313	-0.12158203	0.663	33318.47	0.084	-252.83	0.736
167	168	168	Category F	-0.023925781	0.011962891	-0.85180664	0.1496582	-0.1159668	0.45361328	0	0.413	11/11/2017	11	11	2017	16:18:20	58700	0.5	16	18	20	54	0.051513672	3.4853027	-0.21459961	-0.062988281	-0.89453125	8.8217773	0.20947266	0	0	0	0	0	0	0	0	0	0.92236328	0.077636719	0.30883789	0.19067383	0.074951172	0.042724609	0.686	33246.77	0.219	-600.01	0.736
168	169	169	Category F	-0.21582031	-0.15576172	-0.82788086	0.17285156	-0.11328125	0.44506836	0	0.736	11/11/2017	11	11	2017	16:18:20	58700	0.6	16	18	20	55	0.051513672	3.4853027	-0.21337891	-0.061767578	-0.89526367	9.6403809	0.11547852	0	0	0	0	0	0	0	0	0	0.92236328	0.077636719	0.16357422	-0.002197266	-0.09375	0.067382813	0.714	33162.08	0.421	-1029.79	0.736
169	170	170	Category F	-0.14379883	0	-0.87597656	0.15893555	-0.11889648	0.45532227	0	0.736	11/11/2017	11	11	2017	16:18:20	58700	0.7	16	18	20	55	0.051513672	3.4853027	-0.21191406	-0.061523438	-0.89477539	7.2902832	0.09375	0	0	0	0	0	0	0	0	0	0.92163086	0.078369141	0.14868164	0.068115234	0.061523438	0.018798828	0.66	33327.96	0.487	-1220.11	0.736
170	171	171	Category F	-0.14379883	-0.13183594	-1.0559082	0.18945313	-0.1237793	0.4440918	0	0.421	11/11/2017	11	11	2017	16:18:20	58700	0.8	16	18	20	55	0.051513672	3.4853027	-0.2097168	-0.061523438	-0.8984375	5.5615234	0.18432617	0	0	0	0	0	0	0	0	0	0.92480469	0.075195313	0.29345703	0.065917969	-0.070068359	-0.15722656	0.677	33274.59	0.426	-1076.1	0.736
171	172	172	Category F	-0.14379883	-0.16796875	-0.85180664	0.20776367	-0.10766602	0.43139648	0	0.507	11/11/2017	11	11	2017	16:18:20	58700	0.9	16	18	20	55	0.051513672	3.4853027	-0.20800781	-0.0625	-0.90063477	1.800293	0.1328125	0	0	0	0	0	0	0	0	0	0.92651367	0.073486328	0.21850586	0.064208984	-0.10522461	0.048828125	0.732	33109.04	0.31	-779.92	0.736
172	173	173	Category F	-0.17993164	-0.11987305	-0.99584961	0.20166016	-0.12695313	0.42993164	0	1.253	11/11/2017	11	11	2017	16:18:21	58701	0	16	18	21	55	0.051513672	3.4853027	-0.20581055	-0.064941406	-0.90112305	2.1853027	0.11230469	0	0	0	0	0	0	0	0	0	0.92651367	0.073486328	0.17504883	0.025878906	-0.0546875	-0.094482422	0.713	33165.05	0.297	-764.91	0.736
173	174	174	Category F	-0.20385742	-0.10791016	-0.92382813	0.19189453	-0.1262207	0.43188477	0	0.739	11/11/2017	11	11	2017	16:18:21	58701	0.1	16	18	21	55	0.051513672	3.4853027	-0.20605469	-0.066162109	-0.89819336	3.9880371	0.048828125	0	0	0	0	0	0	0	0	0	0.92382813	0.076171875	0.069335938	0.002197266	-0.041503906	-0.025390625	0.678	33271.49	0.268	-723.66	0.626
174	175	175	Category F	-0.20385742	-0.071777344	-0.93579102	0.16967773	-0.11303711	0.45410156	0	0.626	11/11/2017	11	11	2017	16:18:21	58701	0.2	16	18	21	55	0.051513672	3.4853027	-0.20458984	-0.069091797	-0.8972168	4.0429688	0.038330078	0	0	0	0	0	0	0	0	0	0.92285156	0.077148438	0.041748047	0.000732422	-0.002441406	-0.038330078	0.69	33234.5	0.197	-543.16	0.626
175	176	176	Category F	-0.16796875	-0.023925781	-0.95996094	0.17041016	-0.11523438	0.44824219	0	0.523	11/11/2017	11	11	2017	16:18:21	58701	0.3	16	18	21	55	0.051513672	3.4853027	-0.20336914	-0.068847656	-0.89941406	5.6547852	0.083251953	0	0	0	0	0	0	0	0	0	0.92456055	0.075439453	0.14086914	0.035400391	0.044921875	-0.060302734	0.672	33290.18	0.175	-497.09	0.626
176	177	177	Category F	-0.095947266	-0.023925781	-0.89990234	0.19140625	-0.11572266	0.43994141	0	0.493	11/11/2017	11	11	2017	16:18:21	58701	0.4	16	18	21	55	0.051513672	3.4853027	-0.19921875	-0.068603516	-0.90258789	8.019043	0.11254883	0	0	0	0	0	0	0	0	0	0.92700195	0.072998047	0.15087891	0.10327148	0.044677734	0.002685547	0.515	33835.27	0.217	-726.23	0.626
177	178	178	Category F	-0.10791016	0.023925781	-0.92382813	0.19238281	-0.10522461	0.44165039	0	0.401	11/11/2017	11	11	2017	16:18:21	58701	0.5	16	18	21	55	0.051513672	3.4853027	-0.19604492	-0.071533203	-0.90136719	9.7541504	0.13183594	0	0	0	0	0	0	0	0	0	0.92529297	0.074707031	0.20581055	0.088134766	0.095458984	-0.022216797	0.546	33717.88	0.46	-1308.73	0.523
178	179	179	Category F	-0.16796875	-0.083984375	-0.77978516	0.18969727	-0.10180664	0.43774414	0	0.312	11/11/2017	11	11	2017	16:18:21	58701	0.6	16	18	21	56	0.051513672	3.4853027	-0.1965332	-0.070068359	-0.90039063	8.4951172	0.12475586	0	0	0	0	0	0	0	0	0	0.92431641	0.075683594	0.1628418	0.028564453	-0.013671875	0.12060547	0.481	33970.79	0.598	-1721.62	0.523
179	180	180	Category F	-0.11987305	-0.14379883	-1.0439453	0.18017578	-0.11328125	0.44091797	0	0.922	11/11/2017	11	11	2017	16:18:21	58701	0.7	16	18	21	56	0.051513672	3.4853027	-0.1965332	-0.070556641	-0.89624023	6.8366699	0.18164063	0	0	0	0	0	0	0	0	0	0.92016602	0.079833984	0.29736328	0.076660156	-0.072998047	-0.14746094	0.525	33796.79	0.426	-1260.78	0.611
180	181	181	Category F	-0.16796875	-0.15576172	-0.94799805	0.18603516	-0.088623047	0.44677734	0	0.237	11/11/2017	11	11	2017	16:18:21	58701	0.8	16	18	21	56	0.051513672	3.4853027	-0.19824219	-0.070556641	-0.90209961	3.652832	0.10107422	0	0	0	0	0	0	0	0	0	0.92651367	0.073486328	0.16088867	0.030273438	-0.084960938	-0.045654297	0.545	33721.58	0.238	-757.28	0.611
181	182	182	Category F	-0.095947266	-0.15576172	-0.89990234	0.17944336	-0.11791992	0.44702148	0	0.79	11/11/2017	11	11	2017	16:18:21	58701	0.9	16	18	21	56	0.051513672	3.4853027	-0.19824219	-0.073974609	-0.90527344	0.921875	0.13085938	0	0	0	0	0	0	0	0	0	0.9296875	0.0703125	0.18920898	0.10229492	-0.081542969	0.005371094	0.567	33641.4	0.206	-649.34	0.611
182	183	183	Category F	-0.20385742	-0.15576172	-0.89990234	0.17089844	-0.14233398	0.44042969	0	0.611	11/11/2017	11	11	2017	16:18:22	58702	0	16	18	22	56	0.051513672	3.4853027	-0.20019531	-0.075683594	-0.90625	4.4492188	0.080078125	0	0	0	0	0	0	0	0	0	0.93139648	0.068603516	0.090087891	-0.003417969	-0.079833984	0.006347656	0.611	33488.29	0.333	-935.71	0.732
183	184	184	Category F	-0.29980469	0.023925781	-0.82788086	0.13232422	-0.14477539	0.45629883	0	0.532	11/11/2017	11	11	2017	16:18:22	58702	0.1	16	18	22	56	0.051513672	3.4853027	-0.20385742	-0.077148438	-0.90307617	6.8261719	0.15820313	0	0	0	0	0	0	0	0	0	0.92895508	0.071044922	0.27197266	-0.095703125	0.10107422	0.075195313	0.579	33598.71	0.255	-771.71	0.732
184	185	185	Category F	-0.19189453	-0.071777344	-1.0917969	0.11474609	-0.13769531	0.45947266	0	0.575	11/11/2017	11	11	2017	16:18:22	58702	0.2	16	18	22	56	0.051513672	3.4853027	-0.20581055	-0.074951172	-0.90087891	8.1120605	0.19116211	0	0	0	0	0	0	0	0	0	0.92700195	0.072998047	0.20800781	0.013916016	0.003173828	-0.19067383	0.71	33174.01	0.095	-269.8	0.79
185	186	186	Category F	-0.11987305	-0.023925781	-0.80395508	0.14135742	-0.13964844	0.45092773	0	0.732	11/11/2017	11	11	2017	16:18:22	58702	0.3	16	18	22	56	0.051513672	3.4853027	-0.20849609	-0.074462891	-0.90258789	13.573975	0.1418457	0	0	0	0	0	0	0	0	0	0.92944336	0.070556641	0.23779297	0.088623047	0.050537109	0.098632813	0.952	32533.65	-0.034	81.36	1.025
186	187	187	Category F	-0.11987305	-0.047851563	-0.83984375	0.16064453	-0.12353516	0.44238281	0	1.025	11/11/2017	11	11	2017	16:18:22	58702	0.4	16	18	22	56	0.051513672	3.4853027	-0.20947266	-0.072265625	-0.90356445	16.601074	0.11279297	0	0	0	0	0	0	0	0	0	0.93041992	0.069580078	0.17797852	0.089599609	0.024414063	0.063720703	1.181	32039.72	-0.246	534.31	1.333
187	188	188	Category F	-0.31176758	-0.14379883	-0.85180664	0.17724609	-0.12548828	0.44506836	0	2.237	11/11/2017	11	11	2017	16:18:22	58702	0.5	16	18	22	56	0.051269531	3.4482422	-0.20849609	-0.070800781	-0.90478516	13.843506	0.13696289	0	0	0	0	0	0	0	0	0	0.93115234	0.068847656	0.22900391	-0.10302734	-0.072753906	0.052978516	1.315	31785.77	-0.388	807.47	1.333
188	189	189	Category F	-0.11987305	-0.071777344	-1.0078125	0.18212891	-0.14257813	0.43383789	0	1.989	11/11/2017	11	11	2017	16:18:22	58702	0.6	16	18	22	57	0.051269531	3.4482422	-0.20849609	-0.071777344	-0.90063477	12.457275	0.13891602	0	0	0	0	0	0	0	0	0	0.92724609	0.072753906	0.19580078	0.088623047	0	-0.10693359	1.398	31638.81	-0.493	1007.95	1.333
189	190	190	Category F	-0.16796875	-0.16796875	-1.1757813	0.21606445	-0.10742188	0.42016602	0	1.333	11/11/2017	11	11	2017	16:18:22	58702	0.7	16	18	22	57	0.051269531	3.4482422	-0.20874023	-0.072509766	-0.89916992	13.274658	0.29516602	0	0	0	0	0	0	0	0	0	0.92602539	0.073974609	0.41259766	0.040771484	-0.095214844	-0.27636719	1.443	31562.07	-0.657	1393.95	1.71
190	191	191	Category F	-0.095947266	-0.23999023	-0.97192383	0.20776367	-0.13183594	0.41748047	0	1.077	11/11/2017	11	11	2017	16:18:22	58702	0.8	16	18	22	57	0.051269531	3.4482422	-0.20776367	-0.072753906	-0.90258789	13.413818	0.21264648	0	0	0	0	0	0	0	0	0	0.92919922	0.070800781	0.34814453	0.11181641	-0.16699219	-0.069091797	1.557	31375.98	-0.713	1424.9	1.71
191	192	192	Category F	-0.29980469	-0.20385742	-0.88793945	0.18505859	-0.14941406	0.43017578	0	1	11/11/2017	11	11	2017	16:18:22	58702	0.9	16	18	22	57	0.051269531	3.4482422	-0.20727539	-0.071044922	-0.90087891	3.8857422	0.16210938	0	0	0	0	0	0	0	0	0	0.92700195	0.072998047	0.23779297	-0.092285156	-0.13256836	0.012939453	1.416	31607.88	-0.607	1285.54	1.389
192	193	193	Category F	-0.20385742	0.011962891	-0.70776367	0.12915039	-0.14746094	0.45507813	0	1.71	11/11/2017	11	11	2017	16:18:23	58703	0	16	18	23	57	0.051269531	3.4482422	-0.20776367	-0.071777344	-0.90209961	3.2851563	0.21166992	0	0	0	0	0	0	0	0	0	0.9284668	0.071533203	0.28198242	0.00390625	0.083740234	0.19433594	1.175	32051.63	-0.3	669.84	1.389
193	194	194	Category F	-0.21582031	0.011962891	-1.0917969	0.13916016	-0.15576172	0.45532227	0	1.389	11/11/2017	11	11	2017	16:18:23	58703	0.1	16	18	23	57	0.051269531	3.4482422	-0.20996094	-0.070556641	-0.90039063	4.1657715	0.20825195	0	0	0	0	0	0	0	0	0	0.92724609	0.072753906	0.27929688	-0.005615234	0.082519531	-0.19116211	1.252	31902.42	-0.321	681.2	1.389
194	195	195	Category F	-0.20385742	-0.023925781	-0.80395508	0.16552734	-0.15869141	0.44091797	0	0.542	11/11/2017	11	11	2017	16:18:23	58703	0.2	16	18	23	57	0.051269531	3.4482422	-0.21118164	-0.069335938	-0.90014648	0.39624023	0.10668945	0	0	0	0	0	0	0	0	0	0.92724609	0.072753906	0.14916992	0.007324219	0.045410156	0.096191406	1.162	32077.6	-0.31	702.56	1.677
195	196	196	Category F	-0.2277832	0.011962891	-0.65991211	0.19458008	-0.15576172	0.43115234	0	1.798	11/11/2017	11	11	2017	16:18:23	58703	0.3	16	18	23	57	0.051269531	3.4482422	-0.21118164	-0.067382813	-0.90405273	2.5056152	0.25708008	0	0	0	0	0	0	0	0	0	0.93066406	0.069335938	0.34008789	-0.016357422	0.079345703	0.24414063	1.275	31859.3	-0.24	485.2	1.71
196	197	197	Category F	-0.6237793	-0.13183594	-0.85180664	0.23974609	-0.14306641	0.41210938	0	0.536	11/11/2017	11	11	2017	16:18:23	58703	0.4	16	18	23	57	0.051269531	3.4482422	-0.21240234	-0.065429688	-0.90454102	0.92089844	0.41967773	0	0	0	0	0	0	0	0	0	0.93139648	0.068603516	0.53027344	-0.41113281	-0.066162109	0.052734375	1.294	31824.14	-0.271	546.93	1.677
197	198	198	Category F	-0.47998047	-0.10791016	-0.68383789	0.30615234	-0.15722656	0.34863281	0	1.677	11/11/2017	11	11	2017	16:18:23	58703	0.5	16	18	23	57	0.051269531	3.4482422	-0.21435547	-0.064697266	-0.90234375	5.6135254	0.34643555	0	0	0	0	0	0	0	0	0	0.92993164	0.070068359	0.52709961	-0.26538086	-0.04296875	0.21850586	1.138	32126.16	-0.22	488.85	1.798
198	199	199	Category F	-0.53979492	-0.095947266	-1.1757813	0.36035156	-0.12866211	0.30395508	0	1.822	11/11/2017	11	11	2017	16:18:23	58703	0.6	16	18	23	58	0.051269531	3.4482422	-0.21459961	-0.064453125	-0.90112305	12.299805	0.42651367	0	0	0	0	0	0	0	0	0	0.9284668	0.071533203	0.63085938	-0.32495117	-0.03125	-0.27441406	1.387	31657.88	-0.5	1033.46	1.798
199	200	200	Category F	-0.49194336	-0.047851563	-0.87597656	0.36865234	-0.16113281	0.28491211	0	0.453	11/11/2017	11	11	2017	16:18:23	58703	0.7	16	18	23	58	0.051269531	3.4482422	-0.21557617	-0.06640625	-0.90332031	16.743652	0.27807617	0	0	0	0	0	0	0	0	0	0.93115234	0.068847656	0.32226563	-0.27612305	0.018554688	0.02734375	1.362	31701.66	-0.485	1014.76	1.774
200	201	201	Category F	-0.7199707	-0.16796875	-0.88793945	0.32202148	-0.16772461	0.33203125	0	2.036	11/11/2017	11	11	2017	16:18:23	58703	0.8	16	18	23	58	0.051269531	3.4482422	-0.21582031	-0.068115234	-0.90478516	13.803223	0.51391602	0	0	0	0	0	0	0	0	0	0.93286133	0.067138672	0.62084961	-0.50390625	-0.099609375	0.016845703	1.569	31357.04	-0.742	1488.39	1.774
201	202	202	Category F	-0.70776367	-0.10791016	-0.73193359	0.30712891	-0.17236328	0.33837891	0	1.653	11/11/2017	11	11	2017	16:18:23	58703	0.9	16	18	23	58	0.051269531	3.4482422	-0.21582031	-0.070556641	-0.90307617	13.351807	0.52197266	0	0	0	0	0	0	0	0	0	0.93115234	0.068847656	0.70043945	-0.49169922	-0.037109375	0.17114258	1.404	31628.47	-0.58	1224.9	1.774
202	203	203	Category F	-0.46777344	-0.047851563	-0.69580078	0.29541016	-0.18359375	0.35009766	0	1.774	11/11/2017	11	11	2017	16:18:24	58704	0	16	18	24	58	0.051269531	3.4482422	-0.21923828	-0.070800781	-0.90161133	15.185303	0.32348633	0	0	0	0	0	0	0	0	0	0.93066406	0.069335938	0.47729492	-0.24829102	0.022949219	0.20581055	1.161	32079.6	-0.349	805.77	1.653
203	204	204	Category F	-0.45581055	0.071777344	-0.64794922	0.27539063	-0.18286133	0.35644531	0	0.688	11/11/2017	11	11	2017	16:18:24	58704	0.1	16	18	24	58	0.051269531	3.4482422	-0.22167969	-0.069580078	-0.90063477	15.999268	0.37231445	0	0	0	0	0	0	0	0	0	0.93017578	0.069824219	0.62817383	-0.23388672	0.14135742	0.25268555	1.255	31896.76	-0.355	762.31	1.653
204	205	205	Category F	-0.31176758	-0.32397461	-1.1159668	0.24560547	-0.17944336	0.38183594	0	0.366	11/11/2017	11	11	2017	16:18:24	58704	0.2	16	18	24	58	0.051269531	3.4482422	-0.22241211	-0.069580078	-0.90356445	8.7580566	0.34301758	0	0	0	0	0	0	0	0	0	0.93310547	0.066894531	0.5559082	-0.089111328	-0.25415039	-0.2121582	1.152	32097.73	-0.313	716.18	1.419
205	206	206	Category F	-0.47998047	0.11987305	-0.77978516	0.2578125	-0.17358398	0.37963867	0	1.013	11/11/2017	11	11	2017	16:18:24	58704	0.3	16	18	24	58	0.051269531	3.4482422	-0.22167969	-0.069580078	-0.90673828	2.7084961	0.34448242	0	0	0	0	0	0	0	0	0	0.93603516	0.063964844	0.57495117	-0.25805664	0.18945313	0.12695313	0.953	32531.29	-0.161	408.26	1.013
206	207	207	Category F	-0.26391602	0.035888672	-0.69580078	0.23461914	-0.17016602	0.40039063	0	1.419	11/11/2017	11	11	2017	16:18:24	58704	0.4	16	18	24	58	0.051269531	3.4482422	-0.21948242	-0.067382813	-0.90405273	8.0480957	0.23681641	0	0	0	0	0	0	0	0	0	0.93286133	0.067138672	0.35595703	-0.044189453	0.10327148	0.20825195	0.747	33065.64	0.078	-214.92	1.013
207	208	208	Category F	-0.26391602	0.095947266	-0.82788086	0.23535156	-0.11352539	0.4128418	0	0.462	11/11/2017	11	11	2017	16:18:24	58704	0.5	16	18	24	58	0.051269531	3.4482422	-0.22045898	-0.068603516	-0.90209961	13.406006	0.18579102	0	0	0	0	0	0	0	0	0	0.93139648	0.068603516	0.28222656	-0.043212891	0.16455078	0.07421875	0.905	32646.76	-0.021	52.08	1.419
208	209	209	Category F	-0.2878418	-0.011962891	-0.88793945	0.23144531	-0.12817383	0.41113281	0	0.534	11/11/2017	11	11	2017	16:18:24	58704	0.6	16	18	24	59	0.051269531	3.4482422	-0.21899414	-0.068603516	-0.90283203	19.462158	0.090332031	0	0	0	0	0	0	0	0	0	0.93164063	0.068359375	0.14038086	-0.068603516	0.056640625	0.014892578	1.135	32132.29	-0.16	347.65	1.419
209	210	210	Category F	-0.20385742	0.035888672	-1.223877	0.23461914	-0.13012695	0.40893555	0	1.636	11/11/2017	11	11	2017	16:18:24	58704	0.7	16	18	24	59	0.051269531	3.4482422	-0.21533203	-0.068115234	-0.90698242	24.302734	0.33349609	0	0	0	0	0	0	0	0	0	0.93457031	0.065429688	0.43237305	0.011474609	0.10400391	-0.31665039	1.147	32107.85	-0.091	190.75	1.419
210	211	211	Category F	-0.20385742	-0.13183594	-0.94799805	0.22631836	-0.10791016	0.4230957	0	1.75	11/11/2017	11	11	2017	16:18:24	58704	0.8	16	18	24	59	0.051269531	3.4482422	-0.21191406	-0.0703125	-0.90527344	23.5	0.074951172	0	0	0	0	0	0	0	0	0	0.93237305	0.067626953	0.11206055	0.008056641	-0.061279297	-0.042480469	1.103	32198.49	-0.007	14.69	1.156
211	212	212	Category F	-0.21582031	-0.059814453	-0.75585938	0.2019043	-0.13525391	0.42651367	0	1.085	11/11/2017	11	11	2017	16:18:24	58704	0.9	16	18	24	59	0.051269531	3.4482422	-0.20800781	-0.070800781	-0.90258789	18.393799	0.14746094	0	0	0	0	0	0	0	0	0	0.92895508	0.071044922	0.16552734	-0.007568359	0.010986328	0.14672852	1.042	32329.12	0.002	-4.38	1.156
212	213	213	Category F	-0.19189453	-0.14379883	-0.85180664	0.1784668	-0.15795898	0.42822266	0	1.156	11/11/2017	11	11	2017	16:18:25	58705	0	16	18	25	59	0.051269531	3.4482422	-0.20800781	-0.070068359	-0.90209961	15.618164	0.090576172	0	0	0	0	0	0	0	0	0	0.9284668	0.071533203	0.14013672	0.016113281	-0.073486328	0.050292969	1.01	32400.14	0.015	-33.51	1.25
213	214	214	Category F	-0.11987305	-0.071777344	-0.76782227	0.16748047	-0.14892578	0.4375	0	0.092	11/11/2017	11	11	2017	16:18:25	58705	0.1	16	18	25	59	0.051269531	3.4482422	-0.20288086	-0.070068359	-0.90039063	13.681641	0.15649414	0	0	0	0	0	0	0	0	0	0.92578125	0.07421875	0.21728516	0.083007813	-0.001464844	0.13256836	0.946	32547.83	-0.072	176.16	1.25
214	215	215	Category F	-0.19189453	-0.023925781	-0.82788086	0.14990234	-0.15844727	0.44995117	0	0.343	11/11/2017	11	11	2017	16:18:25	58705	0.2	16	18	25	59	0.051269531	3.4482422	-0.19921875	-0.070068359	-0.90087891	9.8427734	0.086914063	0	0	0	0	0	0	0	0	0	0.92553711	0.074462891	0.12695313	0.007324219	0.046142578	0.072998047	0.887	32691.34	-0.095	248.21	1.156
215	216	216	Category F	-0.19189453	-0.035888672	-1.0559082	0.13989258	-0.18115234	0.43725586	0	1.25	11/11/2017	11	11	2017	16:18:25	58705	0.3	16	18	25	59	0.051269531	3.4482422	-0.19482422	-0.069091797	-0.8996582	2.7680664	0.15942383	0	0	0	0	0	0	0	0	0	0.92333984	0.076660156	0.19238281	0.002929688	0.033203125	-0.15600586	0.847	32793.09	-0.16	450.61	1.156
216	217	217	Category F	-0.095947266	-0.047851563	-0.81591797	0.15551758	-0.17236328	0.43994141	0	1.4	11/11/2017	11	11	2017	16:18:25	58705	0.4	16	18	25	59	0.051269531	3.4482422	-0.1940918	-0.069824219	-0.89819336	5.2714844	0.12988281	0	0	0	0	0	0	0	0	0	0.92138672	0.078613281	0.20239258	0.098144531	0.021972656	0.082275391	0.732	33109.04	-0.04	119.35	1.25
217	218	218	Category F	-0.31176758	0.035888672	-0.82788086	0.17895508	-0.14111328	0.4362793	0	0.843	11/11/2017	11	11	2017	16:18:25	58705	0.5	16	18	25	59	0.051269531	3.4482422	-0.19165039	-0.068847656	-0.89819336	9.807373	0.17407227	0	0	0	0	0	0	0	0	0	0.92114258	0.078857422	0.29516602	-0.11987305	0.10473633	0.0703125	1.006	32409.15	-0.363	973.31	1.25
218	219	219	Category F	-0.26391602	-0.047851563	-0.74389648	0.15576172	-0.16064453	0.43969727	0	0.467	11/11/2017	11	11	2017	16:18:25	58705	0.6	16	18	25	0	0.051269531	3.4482422	-0.18945313	-0.070556641	-0.89819336	11.418457	0.17285156	0	0	0	0	0	0	0	0	0	0.9206543	0.079345703	0.25146484	-0.07421875	0.022705078	0.15429688	1.079	32249.17	-0.424	1094.7	1.25
219	220	220	Category F	-0.15576172	0	-1.1518555	0.18164063	-0.15478516	0.42822266	0	1.738	11/11/2017	11	11	2017	16:18:25	58705	0.7	16	18	25	0	0.051269531	3.4482422	-0.18554688	-0.071533203	-0.8996582	11.392578	0.26367188	0	0	0	0	0	0	0	0	0	0.92163086	0.078369141	0.35351563	0.029785156	0.071533203	-0.25195313	0.951	32536.01	-0.328	912.08	0.843
220	221	221	Category F	-0.10791016	-0.25195313	-1.079834	0.21972656	-0.13452148	0.41625977	0	0.78	11/11/2017	11	11	2017	16:18:25	58705	0.8	16	18	25	0	0.051269531	3.4482422	-0.18432617	-0.071289063	-0.89697266	12.498535	0.26782227	0	0	0	0	0	0	0	0	0	0.91845703	0.081542969	0.43969727	0.076416016	-0.18041992	-0.18261719	0.783	32964.3	-0.28	917.95	0.787
221	222	222	Category F	-0.14379883	-0.13183594	-0.88793945	0.22412109	-0.14453125	0.41235352	0	0.481	11/11/2017	11	11	2017	16:18:25	58705	0.9	16	18	25	0	0.051269531	3.4482422	-0.18237305	-0.069824219	-0.89379883	11.243896	0.073242188	0	0	0	0	0	0	0	0	0	0.91479492	0.085205078	0.10644531	0.038574219	-0.061767578	0.005859375	0.773	32992.06	-0.315	1074.87	0.787
222	223	223	Category F	-0.31176758	-0.16796875	-0.91186523	0.19628906	-0.17333984	0.42016602	0	0.39	11/11/2017	11	11	2017	16:18:26	58706	0	16	18	26	0	0.051269531	3.4482422	-0.17895508	-0.069580078	-0.89599609	6.4152832	0.16577148	0	0	0	0	0	0	0	0	0	0.91650391	0.083496094	0.24658203	-0.13256836	-0.098144531	-0.015625	0.944	32552.58	-0.417	1236.59	1.076
223	224	224	Category F	-0.19189453	-0.011962891	-0.7199707	0.17089844	-0.16015625	0.44165039	0	0.787	11/11/2017	11	11	2017	16:18:26	58706	0.1	16	18	26	0	0.051269531	3.4482422	-0.17651367	-0.067382813	-0.90014648	3.4575195	0.18896484	0	0	0	0	0	0	0	0	0	0.91967773	0.080322266	0.25073242	-0.015136719	0.055419922	0.18017578	0.834	32827	-0.192	558.7	0.787
224	225	225	Category F	-0.23999023	-0.10791016	-1.0678711	0.1652832	-0.16137695	0.4387207	0	1.491	11/11/2017	11	11	2017	16:18:26	58706	0.2	16	18	26	0	0.051269531	3.4482422	-0.17285156	-0.066894531	-0.90136719	0.98950195	0.18408203	0	0	0	0	0	0	0	0	0	0.92016602	0.079833984	0.27441406	-0.067138672	-0.040771484	-0.16625977	0.805	32904.21	-0.159	468.55	1.076
225	226	226	Category F	-0.2277832	0.011962891	-0.93579102	0.17138672	-0.17822266	0.43481445	0	1.076	11/11/2017	11	11	2017	16:18:26	58706	0.3	16	18	26	0	0.051757813	3.515918	-0.17773438	-0.069091797	-0.8972168	0.31835938	0.10253906	0	0	0	0	0	0	0	0	0	0.91723633	0.082763672	0.16943359	-0.049804688	0.081054688	-0.038330078	0.918	32615.01	-0.232	631.76	1.076
226	227	227	Category F	-0.10791016	0.035888672	-0.80395508	0.19458008	-0.13549805	0.42504883	0	0.607	11/11/2017	11	11	2017	16:18:26	58706	0.4	16	18	26	0	0.051757813	3.515918	-0.18334961	-0.068115234	-0.89794922	2.9196777	0.15917969	0	0	0	0	0	0	0	0	0	0.91894531	0.081054688	0.27368164	0.075439453	0.10400391	0.093994141	0.935	32574.03	-0.232	620.99	1.076
227	228	228	Category F	-0.29980469	0	-0.83984375	0.21435547	-0.12719727	0.41918945	0	1.158	11/11/2017	11	11	2017	16:18:26	58706	0.5	16	18	26	0	0.051757813	3.515918	-0.18847656	-0.068115234	-0.89770508	6.6276855	0.14282227	0	0	0	0	0	0	0	0	0	0.91992188	0.080078125	0.23754883	-0.11108398	0.068115234	0.057861328	0.927	32593.24	-0.255	696.94	1.158
228	229	229	Category F	-0.15576172	-0.023925781	-0.93579102	0.19140625	-0.13720703	0.4309082	0	0.496	11/11/2017	11	11	2017	16:18:26	58706	0.6	16	18	26	1	0.051757813	3.515918	-0.19067383	-0.067382813	-0.89819336	7.3134766	0.067138672	0	0	0	0	0	0	0	0	0	0.9206543	0.079345703	0.1159668	0.034912109	0.043457031	-0.037353516	0.905	32646.76	-0.395	1207.98	1.076
229	230	230	Category F	-0.095947266	-0.035888672	-1.1638184	0.20483398	-0.14331055	0.42260742	0	0.735	11/11/2017	11	11	2017	16:18:26	58706	0.7	16	18	26	1	0.051757813	3.515918	-0.19580078	-0.065429688	-0.89306641	5.9562988	0.29003906	0	0	0	0	0	0	0	0	0	0.91650391	0.083496094	0.40014648	0.099853516	0.029541016	-0.27050781	0.786	32956.02	-0.209	649.76	0.955
230	231	231	Category F	-0.16796875	-0.011962891	-0.80395508	0.20043945	-0.13037109	0.43261719	0	1.36	11/11/2017	11	11	2017	16:18:26	58706	0.8	16	18	26	1	0.051757813	3.515918	-0.19433594	-0.064208984	-0.88647461	3.7641602	0.10107422	0	0	0	0	0	0	0	0	0	0.90966797	0.090332031	0.16137695	0.026367188	0.052246094	0.082519531	0.844	32800.88	-0.289	883.94	0.955
231	232	232	Category F	-0.17993164	-0.083984375	-0.87597656	0.15161133	-0.16625977	0.44995117	0	0.363	11/11/2017	11	11	2017	16:18:26	58706	0.9	16	18	26	1	0.051757813	3.515918	-0.20336914	-0.061767578	-0.88647461	2.5854492	0.033935547	0	0	0	0	0	0	0	0	0	0.91162109	0.088378906	0.055908203	0.0234375	-0.021972656	0.010498047	0.809	32893.42	-0.165	485.8	0.946
232	233	233	Category F	-0.26391602	0	-0.77978516	0.11572266	-0.16162109	0.45556641	0	0.955	11/11/2017	11	11	2017	16:18:27	58707	0	16	18	27	1	0.051757813	3.515918	-0.20654297	-0.057861328	-0.88354492	0.08203125	0.13183594	0	0	0	0	0	0	0	0	0	0.90917969	0.090820313	0.21899414	-0.057128906	0.057861328	0.10375977	0.875	32721.47	-0.15	408.07	0.955
233	234	234	Category F	-0.11987305	-0.083984375	-0.82788086	0.11083984	-0.16088867	0.45751953	0	0.946	11/11/2017	11	11	2017	16:18:27	58707	0.1	16	18	27	1	0.051757813	3.515918	-0.20874023	-0.057861328	-0.88305664	1.8076172	0.10766602	0	0	0	0	0	0	0	0	0	0.90917969	0.090820313	0.16992188	0.088867188	-0.025878906	0.055175781	0.931	32583.62	-0.058	142.9	0.955
234	235	235	Category F	-0.20385742	0.071777344	-1.1638184	0.12573242	-0.18505859	0.44628906	0	0.893	11/11/2017	11	11	2017	16:18:27	58707	0.2	16	18	27	1	0.051757813	3.515918	-0.21508789	-0.057861328	-0.88110352	5.4492188	0.31103516	0	0	0	0	0	0	0	0	0	0.90893555	0.091064453	0.42358398	0.011230469	0.12963867	-0.2824707	0.852	32780.16	0.074	-184.51	0.955
235	236	236	Category F	-0.13183594	0.047851563	-0.82788086	0.11572266	-0.18774414	0.44262695	0	1.074	11/11/2017	11	11	2017	16:18:27	58707	0.3	16	18	27	1	0.051757813	3.515918	-0.21801758	-0.05859375	-0.88085938	6.7910156	0.14697266	0	0	0	0	0	0	0	0	0	0.90942383	0.090576172	0.24584961	0.086181641	0.10644531	0.052978516	1.035	32344.5	-0.115	265.65	0.955
236	237	237	Category F	-0.25195313	0.011962891	-0.94799805	0.16088867	-0.14697266	0.44458008	0	0.881	11/11/2017	11	11	2017	16:18:27	58707	0.4	16	18	27	1	0.051757813	3.515918	-0.22216797	-0.058837891	-0.88256836	5.4882813	0.10083008	0	0	0	0	0	0	0	0	0	0.91186523	0.088134766	0.16577148	-0.029541016	0.070800781	-0.065185547	1.023	32371.07	-0.056	127.43	0.946
237	238	238	Category F	-0.15576172	0.011962891	-0.75585938	0.14770508	-0.16967773	0.44726563	0	1.466	11/11/2017	11	11	2017	16:18:27	58707	0.5	16	18	27	1	0.051757813	3.515918	-0.22021484	-0.05859375	-0.88110352	7.8688965	0.15771484	0	0	0	0	0	0	0	0	0	0.91015625	0.08984375	0.26049805	0.064453125	0.070556641	0.12524414	0.918	32615.01	-0.109	278.41	0.893
238	239	239	Category F	-0.059814453	-0.19189453	-1.0917969	0.17041016	-0.16015625	0.43237305	0	0.878	11/11/2017	11	11	2017	16:18:27	58707	0.6	16	18	27	2	0.051757813	3.515918	-0.21875	-0.056640625	-0.8815918	10.58374	0.29589844	0	0	0	0	0	0	0	0	0	0.91015625	0.08984375	0.50390625	0.15893555	-0.13500977	-0.20996094	0.887	32691.34	-0.121	320.33	1.015
239	240	240	Category F	-0.16796875	-0.26391602	-1.0319824	0.16748047	-0.11450195	0.44726563	0	0.316	11/11/2017	11	11	2017	16:18:27	58707	0.7	16	18	27	2	0.051757813	3.515918	-0.21972656	-0.055175781	-0.87792969	12.607666	0.26416016	0	0	0	0	0	0	0	0	0	0.90673828	0.093261719	0.41430664	0.051757813	-0.20849609	-0.15380859	0.877	32716.42	-0.157	427.86	0.881
240	241	241	Category F	-0.083984375	-0.21582031	-0.89990234	0.16992188	-0.13061523	0.44042969	0	0.708	11/11/2017	11	11	2017	16:18:27	58707	0.8	16	18	27	2	0.051757813	3.515918	-0.21948242	-0.056152344	-0.87744141	10.752197	0.21020508	0	0	0	0	0	0	0	0	0	0.90625	0.09375	0.31713867	0.13549805	-0.15942383	-0.022216797	0.827	32845.43	-0.054	146.63	1.015
241	242	242	Category F	-0.29980469	-0.15576172	-0.92382813	0.15356445	-0.13574219	0.44873047	0	1.015	11/11/2017	11	11	2017	16:18:27	58707	0.9	16	18	27	2	0.051757813	3.515918	-0.21582031	-0.053222656	-0.87475586	7.7924805	0.14086914	0	0	0	0	0	0	0	0	0	0.90258789	0.097412109	0.23510742	-0.083740234	-0.10229492	-0.048828125	0.824	32853.37	-0.065	178.06	0.878
242	243	243	Category F	-0.15576172	-0.071777344	-0.80395508	0.11352539	-0.1484375	0.46655273	0	0.58	11/11/2017	11	11	2017	16:18:28	58708	0	16	18	28	2	0.051757813	3.515918	-0.21582031	-0.051269531	-0.8762207	8.3344727	0.096191406	0	0	0	0	0	0	0	0	0	0.90380859	0.096191406	0.15283203	0.060058594	-0.020263672	0.072265625	0.812	32885.37	0.045	-118.08	0.845
243	244	244	Category F	-0.11987305	-0.16796875	-1.1037598	0.08984375	-0.14501953	0.46704102	0	1.45	11/11/2017	11	11	2017	16:18:28	58708	0.1	16	18	28	2	0.051757813	3.515918	-0.21240234	-0.052734375	-0.87548828	3.8044434	0.27148438	0	0	0	0	0	0	0	0	0	0.90258789	0.097412109	0.43554688	0.092529297	-0.11499023	-0.22802734	0.9	32659.07	0.062	-148.9	0.845
244	245	245	Category F	-0.071777344	0	-0.99584961	0.082763672	-0.15820313	0.46899414	0	0.805	11/11/2017	11	11	2017	16:18:28	58708	0.2	16	18	28	2	0.051757813	3.515918	-0.21386719	-0.054931641	-0.87915039	0.29589844	0.19189453	0	0	0	0	0	0	0	0	0	0.90649414	0.093505859	0.31396484	0.14208984	0.054931641	-0.11645508	0.839	32813.91	0.289	-667.27	0.845
245	246	246	Category F	0.083984375	0.023925781	-0.91186523	0.10205078	-0.13818359	0.46655273	0	0.845	11/11/2017	11	11	2017	16:18:28	58708	0.3	16	18	28	2	0.051757813	3.515918	-0.21777344	-0.051757813	-0.87670898	2.6882324	0.31323242	0	0	0	0	0	0	0	0	0	0.9050293	0.094970703	0.41259766	0.30175781	0.075683594	-0.034912109	0.792	32939.55	0.537	-1179.08	0.805
246	247	247	Category F	-0.21582031	-0.13183594	-0.86376953	0.13354492	-0.13037109	0.45581055	0	0.344	11/11/2017	11	11	2017	16:18:28	58708	0.4	16	18	28	2	0.051757813	3.515918	-0.21679688	-0.055908203	-0.8762207	6.5087891	0.076660156	0	0	0	0	0	0	0	0	0	0.90429688	0.095703125	0.089111328	0.000976563	-0.075683594	0.012451172	0.825	32850.72	0.679	-1389.65	0.845
247	248	248	Category F	0.095947266	0.011962891	-0.91186523	0.079833984	-0.13452148	0.47314453	0	0.731	11/11/2017	11	11	2017	16:18:28	58708	0.5	16	18	28	2	0.051757813	3.515918	-0.21923828	-0.053466797	-0.87402344	7.9897461	0.32397461	0	0	0	0	0	0	0	0	0	0.90283203	0.097167969	0.41821289	0.31518555	0.065429688	-0.037597656	0.884	32698.84	0.745	-1434.77	0.845
248	249	249	Category F	0.083984375	-0.10791016	-1.1518555	0.12451172	-0.1418457	0.45849609	0	0.775	11/11/2017	11	11	2017	16:18:28	58708	0.6	16	18	28	3	0.051757813	3.515918	-0.21948242	-0.053466797	-0.87158203	11.250488	0.41650391	0	0	0	0	0	0	0	0	0	0.90039063	0.099609375	0.63818359	0.3034668	-0.054199219	-0.2800293	0.975	32479.94	0.708	-1297.21	1.329
249	250	250	Category F	0.11987305	-0.17993164	-0.74389648	0.096435547	-0.11889648	0.47045898	0	1.804	11/11/2017	11	11	2017	16:18:28	58708	0.7	16	18	28	3	0.051757813	3.515918	-0.22558594	-0.052734375	-0.87207031	11.170166	0.38964844	0	0	0	0	0	0	0	0	0	0.90234375	0.09765625	0.60058594	0.34545898	-0.12695313	0.12817383	1.056	32298.6	0.616	-1099.47	1.329
250	251	251	Category F	0.17993164	-0.16796875	-0.83984375	0.078125	-0.13037109	0.47900391	0	1.356	11/11/2017	11	11	2017	16:18:28	58708	0.8	16	18	28	3	0.051757813	3.515918	-0.22949219	-0.052978516	-0.86865234	13.811279	0.42602539	0	0	0	0	0	0	0	0	0	0.90014648	0.099853516	0.55322266	0.40942383	-0.11474609	0.028808594	1.096	32213.18	0.492	-885.89	1.329
251	252	252	Category F	-0.14379883	-0.10791016	-0.81591797	0.036132813	-0.12744141	0.48364258	0	1.329	11/11/2017	11	11	2017	16:18:28	58708	0.9	16	18	28	3	0.051757813	3.515918	-0.23583984	-0.050537109	-0.86547852	16.238281	0.11914063	0	0	0	0	0	0	0	0	0	0.8984375	0.1015625	0.19873047	0.092041016	-0.057128906	0.049560547	1.044	32324.74	0.423	-802.81	1.329
252	253	253	Category F	0.2277832	-0.13183594	-0.86376953	0.016601563	-0.12182617	0.48779297	0	0.586	11/11/2017	11	11	2017	16:18:29	58709	0	16	18	29	3	0.051757813	3.515918	-0.23657227	-0.049560547	-0.86206055	16.231934	0.47143555	0	0	0	0	0	0	0	0	0	0.89526367	0.10473633	0.5480957	0.46435547	-0.08203125	-0.001464844	1.025	32366.63	0.31	-616.94	1.329
253	254	254	Category F	0.083984375	-0.10791016	-0.95996094	0.030517578	-0.12451172	0.48266602	0	0.414	11/11/2017	11	11	2017	16:18:29	58709	0.1	16	18	29	3	0.051757813	3.515918	-0.24365234	-0.046875	-0.86474609	11.565186	0.34643555	0	0	0	0	0	0	0	0	0	0.8996582	0.1003418	0.48364258	0.32763672	-0.060791016	-0.094970703	0.874	32723.99	0.36	-787.37	0.899
254	255	255	Category F	0.14379883	0.023925781	-0.83984375	0.042724609	-0.11767578	0.4934082	0	0.663	11/11/2017	11	11	2017	16:18:29	58709	0.2	16	18	29	3	0.051757813	3.515918	-0.24975586	-0.046386719	-0.86523438	7.5466309	0.40063477	0	0	0	0	0	0	0	0	0	0.90185547	0.098144531	0.48950195	0.39355469	0.0703125	0.025390625	0.792	32939.55	0.274	-662.54	0.863
255	256	256	Category F	-0.095947266	-0.083984375	-0.82788086	0.059082031	-0.10986328	0.48925781	0	0.899	11/11/2017	11	11	2017	16:18:29	58709	0.3	16	18	29	3	0.051757813	3.515918	-0.25292969	-0.044433594	-0.86157227	7.6567383	0.1652832	0	0	0	0	0	0	0	0	0	0.89916992	0.10083008	0.23022461	0.15698242	-0.039306641	0.033691406	0.687	33243.7	0.346	-894.78	0.697
256	257	257	Category F	0.083984375	0.047851563	-0.91186523	0.031982422	-0.12182617	0.48364258	0	0.863	11/11/2017	11	11	2017	16:18:29	58709	0.4	16	18	29	3	0.051757813	3.515918	-0.25683594	-0.042236328	-0.85742188	2.572998	0.35668945	0	0	0	0	0	0	0	0	0	0.89599609	0.10400391	0.48510742	0.34082031	0.090087891	-0.054199219	0.692	33228.39	0.301	-789.77	0.697
257	258	258	Category F	0.083984375	-0.11987305	-0.91186523	0.075683594	-0.11376953	0.47802734	0	0.697	11/11/2017	11	11	2017	16:18:29	58709	0.5	16	18	29	3	0.051757813	3.515918	-0.26464844	-0.043945313	-0.85961914	2.463623	0.3605957	0	0	0	0	0	0	0	0	0	0.90039063	0.099609375	0.4765625	0.34863281	-0.075683594	-0.052001953	0.643	33382.46	0.286	-794.04	0.73
258	259	259	Category F	0.13183594	-0.15576172	-0.91186523	0.056152344	-0.1184082	0.48413086	0	0.619	11/11/2017	11	11	2017	16:18:29	58709	0.6	16	18	29	4	0.051757813	3.515918	-0.26782227	-0.043457031	-0.86010742	6.4284668	0.41821289	0	0	0	0	0	0	0	0	0	0.90185547	0.098144531	0.56347656	0.3996582	-0.11206055	-0.051513672	0.655	33343.87	0.173	-501.08	0.73
259	260	260	Category F	-0.011962891	-0.13183594	-0.81591797	0.063964844	-0.12280273	0.48217773	0	0.122	11/11/2017	11	11	2017	16:18:29	58709	0.7	16	18	29	4	0.051757813	3.515918	-0.26635742	-0.041015625	-0.86010742	0.21435547	0.27368164	0	0	0	0	0	0	0	0	0	0.90136719	0.098632813	0.3894043	0.25439453	-0.090576172	0.044189453	0.623	33448.09	0.039	-126.46	0.712
260	261	261	Category F	-0.011962891	-0.023925781	-0.69580078	0.032226563	-0.13232422	0.48974609	0	0.73	11/11/2017	11	11	2017	16:18:29	58709	0.8	16	18	29	4	0.051757813	3.515918	-0.27539063	-0.041015625	-0.85522461	5.8664551	0.30834961	0	0	0	0	0	0	0	0	0	0.89941406	0.10058594	0.44018555	0.26342773	0.017089844	0.15942383	0.503	33882.25	0.068	-255.16	0.697
261	262	262	Category F	0.16796875	-0.14379883	-1.079834	0.051269531	-0.12255859	0.484375	0	0.712	11/11/2017	11	11	2017	16:18:29	58709	0.9	16	18	29	4	0.051757813	3.515918	-0.28295898	-0.037597656	-0.85302734	7.5476074	0.515625	0	0	0	0	0	0	0	0	0	0.8996582	0.1003418	0.78369141	0.45092773	-0.10595703	-0.2265625	0.458	34066.93	0.111	-432.7	0.712
262	263	263	Category F	-0.011962891	0.023925781	-1.223877	0.048095703	-0.15991211	0.4777832	0	0.139	11/11/2017	11	11	2017	16:18:30	58710	0	16	18	30	4	0.051757813	3.515918	-0.28759766	-0.034423828	-0.85009766	6.7653809	0.46777344	0	0	0	0	0	0	0	0	0	0.89819336	0.10180664	0.70776367	0.27563477	0.058349609	-0.37353516	0.527	33789.17	0.062	-225.48	0.73
263	264	264	Category F	0.011962891	0.059814453	-0.92382813	0.069091797	-0.13232422	0.47509766	0	0.429	11/11/2017	11	11	2017	16:18:30	58710	0.1	16	18	30	4	0.051513672	3.4224609	-0.28466797	-0.032714844	-0.84521484	3.7717285	0.32055664	0	0	0	0	0	0	0	0	0	0.89257813	0.10742188	0.46777344	0.29663086	0.092529297	-0.078369141	0.642	33385.7	-0.082	280.93	0.755
264	265	265	Category G	-0.59985352	-0.25195313	-0.76782227	0.40844727	-0.096923828	0.25488281	0	1.03	11/11/2017	11	11	2017	16:25:35	59135	0.8	16	25	35	10	0.051513672	3.4675781	-0.29248047	-0.032470703	-0.84838867	6.3327637	0.38598633	0	0	0	0	0	0	0	0	0	0.89794922	0.10205078	0.60717773	-0.30712891	-0.21923828	0.080566406	0.646	33372.76	-0.051	170.14	0.812
265	266	266	Category G	-0.56396484	0.059814453	-0.86376953	0.375	-0.098876953	0.28710938	0	0.812	11/11/2017	11	11	2017	16:25:35	59135	0.9	16	25	35	10	0.051513672	3.4675781	-0.29760742	-0.030761719	-0.84643555	2.6274414	0.28149414	0	0	0	0	0	0	0	0	0	0.89794922	0.10205078	0.3737793	-0.26611328	0.090576172	-0.017089844	0.686	33246.77	0.045	-134.81	0.812
266	267	267	Category G	-0.52783203	-0.059814453	-0.82788086	0.37573242	-0.10766602	0.28393555	0	0.755	11/11/2017	11	11	2017	16:25:36	59136	0	16	25	36	10	0.051513672	3.4675781	-0.30029297	-0.030273438	-0.84204102	0.44628906	0.22973633	0	0	0	0	0	0	0	0	0	0.89453125	0.10546875	0.27099609	-0.22729492	-0.029296875	0.014160156	0.703	33195.02	0.064	-186.16	0.812
267	268	268	Category G	-0.49194336	-0.071777344	-0.88793945	0.36206055	-0.10131836	0.30786133	0	0.953	11/11/2017	11	11	2017	16:25:36	59136	0.111	16	25	36	10	0.051513672	3.4675781	-0.30078125	-0.029052734	-0.83935547	2.9851074	0.20166016	0	0	0	0	0	0	0	0	0	0.89208984	0.10791016	0.28198242	-0.19091797	-0.042480469	-0.048339844	0.672	33290.18	0.072	-215.92	0.812
268	269	269	Category G	-0.52783203	0.083984375	-0.58789063	0.33862305	-0.11206055	0.32836914	0	0.244	11/11/2017	11	11	2017	16:25:36	59136	0.222	16	25	36	10	0.051513672	3.4675781	-0.30517578	-0.030273438	-0.84008789	9.9179688	0.35522461	0	0	0	0	0	0	0	0	0	0.89428711	0.10571289	0.58911133	-0.22241211	0.11425781	0.25219727	0.51	33854.74	0.254	-837.44	0.812
269	270	270	Category G	-0.047851563	-0.071777344	-0.64794922	0.42211914	-0.099365234	0.23876953	0	0.24	11/11/2017	11	11	2017	16:25:36	59136	0.333	16	25	36	10	0.051513672	3.4675781	-0.30786133	-0.029052734	-0.84008789	13.032715	0.32617188	0	0	0	0	0	0	0	0	0	0.89526367	0.10473633	0.49487305	0.26000977	-0.042480469	0.19213867	0.577	33605.78	0.101	-334.29	0.755
270	271	271	Category G	-0.81591797	-0.047851563	-0.97192383	0.35913086	-0.1159668	0.30883789	0	0.059	11/11/2017	11	11	2017	16:25:36	59136	0.444	16	25	36	10	0.051513672	3.4675781	-0.31201172	-0.027587891	-0.83496094	11.521484	0.52246094	0	0	0	0	0	0	0	0	0	0.8918457	0.1081543	0.66088867	-0.50366211	-0.020019531	-0.13671875	0.555	33684.82	0.262	-812.83	0.953
271	272	272	Category G	-0.56396484	0.10791016	-0.65991211	0.35375977	-0.14428711	0.30932617	0	1.211	11/11/2017	11	11	2017	16:25:36	59136	0.555	16	25	36	10	0.051513672	3.4675781	-0.31787109	-0.027099609	-0.8359375	8.0078125	0.33129883	0	0	0	0	0	0	0	0	0	0.89477539	0.10522461	0.55712891	-0.24584961	0.13500977	0.17602539	0.644	33379.22	0.123	-370.36	0.729
272	273	273	Category G	-0.37182617	0.011962891	-0.65991211	0.38842773	-0.1496582	0.26611328	0	0.626	11/11/2017	11	11	2017	16:25:36	59136	0.666	16	25	36	10	0.051513672	3.4675781	-0.32250977	-0.025634766	-0.83349609	7.378418	0.18432617	0	0	0	0	0	0	0	0	0	0.89404297	0.10595703	0.26025391	-0.049072266	0.037597656	0.17358398	0.725	33129.54	0.05	-143.05	1.128
273	274	274	Category G	-0.73193359	0.011962891	-0.94799805	0.34594727	-0.16088867	0.30859375	0	1.486	11/11/2017	11	11	2017	16:25:36	59136	0.777	16	25	36	11	0.051513672	3.4675781	-0.31933594	-0.026123047	-0.83105469	6.6994629	0.43041992	0	0	0	0	0	0	0	0	0	0.890625	0.109375	0.56738281	-0.41235352	0.038085938	-0.11669922	0.873	32726.52	-0.078	204.83	1.128
274	275	275	Category G	-0.43188477	-0.071777344	-0.77978516	0.34472656	-0.15087891	0.31347656	0	0.729	11/11/2017	11	11	2017	16:25:36	59136	0.888	16	25	36	11	0.051513672	3.4675781	-0.32836914	-0.025146484	-0.83227539	2.7697754	0.125	0	0	0	0	0	0	0	0	0	0.89501953	0.10498047	0.20239258	-0.10327148	-0.046386719	0.052490234	0.926	32595.65	-0.164	427.29	1.177
275	276	276	Category G	-0.56396484	-0.011962891	-0.79199219	0.32495117	-0.15698242	0.32910156	0	1.128	11/11/2017	11	11	2017	16:25:37	59137	0	16	25	37	11	0.051513672	3.4820801	-0.33129883	-0.025878906	-0.8269043	3.9226074	0.2355957	0	0	0	0	0	0	0	0	0	0.89135742	0.10864258	0.28173828	-0.23242188	0.013916016	0.034912109	0.92	32610.15	-0.068	170.01	1.128
276	277	277	Category G	-0.45581055	-0.11987305	-0.74389648	0.31518555	-0.15429688	0.34228516	0	0.377	11/11/2017	11	11	2017	16:25:37	59137	0.1	16	25	37	11	0.051513672	3.4820801	-0.33959961	-0.026611328	-0.82885742	2.3208008	0.17114258	0	0	0	0	0	0	0	0	0	0.89624023	0.10375977	0.29418945	-0.1159668	-0.093017578	0.084960938	0.967	32498.5	-0.256	672.52	1.128
277	278	278	Category G	-0.35986328	0.047851563	-0.7199707	0.33178711	-0.17016602	0.31811523	0	1.177	11/11/2017	11	11	2017	16:25:37	59137	0.2	16	25	37	11	0.051513672	3.4820801	-0.34130859	-0.026367188	-0.82617188	0.45703125	0.13085938	0	0	0	0	0	0	0	0	0	0.89428711	0.10571289	0.19873047	-0.018310547	0.07421875	0.10620117	0.809	32893.42	-0.084	236.12	0.905
278	279	279	Category G	-0.63598633	0.023925781	-0.88793945	0.29931641	-0.18945313	0.3449707	0	0.905	11/11/2017	11	11	2017	16:25:37	59137	0.3	16	25	37	11	0.051513672	3.4820801	-0.35009766	-0.024902344	-0.82788086	6.1818848	0.29589844	0	0	0	0	0	0	0	0	0	0.89916992	0.10083008	0.39453125	-0.28564453	0.048828125	-0.059814453	0.766	33011.67	0.071	-192.54	0.905
279	280	280	Category G	-0.45581055	-0.13183594	-0.83984375	0.28442383	-0.17749023	0.35375977	0	0.539	11/11/2017	11	11	2017	16:25:37	59137	0.4	16	25	37	11	0.051513672	3.4820801	-0.35180664	-0.022460938	-0.8203125	13.679443	0.15185547	0	0	0	0	0	0	0	0	0	0.89282227	0.10717773	0.23242188	-0.10375977	-0.10913086	-0.019287109	0.72	33144.28	0.103	-288.26	0.852
280	281	281	Category G	-0.44384766	0.071777344	-0.65991211	0.28979492	-0.1652832	0.3527832	0	0.474	11/11/2017	11	11	2017	16:25:37	59137	0.5	16	25	37	11	0.051513672	3.4820801	-0.35742188	-0.017089844	-0.81958008	17.728271	0.2019043	0	0	0	0	0	0	0	0	0	0.89428711	0.10571289	0.3347168	-0.086181641	0.088867188	0.15966797	0.773	32992.06	0.122	-320.62	0.905
281	282	282	Category G	-0.69580078	0.047851563	-0.85180664	0.2902832	-0.17480469	0.35620117	0	0.852	11/11/2017	11	11	2017	16:25:37	59137	0.6	16	25	37	11	0.051513672	3.4820801	-0.36254883	-0.014648438	-0.81738281	19.696045	0.34057617	0	0	0	0	0	0	0	0	0	0.89428711	0.10571289	0.42993164	-0.33300781	0.0625	-0.034179688	0.759	33031.43	0.106	-284.6	0.905
282	283	283	Category G	-0.19189453	-0.16796875	-0.64794922	0.29248047	-0.15307617	0.36254883	0	0.691	11/11/2017	11	11	2017	16:25:37	59137	0.7	16	25	37	11	0.051513672	3.4820801	-0.36865234	-0.011230469	-0.81738281	21.072021	0.29077148	0	0	0	0	0	0	0	0	0	0.89672852	0.10327148	0.50292969	0.17675781	-0.15649414	0.16943359	0.857	32767.29	0.01	-25.55	1.095
283	284	284	Category G	-0.58789063	-0.10791016	-0.93579102	0.35375977	-0.12670898	0.31103516	0	1.095	11/11/2017	11	11	2017	16:25:37	59137	0.8	16	25	37	12	0.051513672	3.4820801	-0.37084961	-0.011230469	-0.81518555	18.142334	0.26635742	0	0	0	0	0	0	0	0	0	0.89550781	0.10449219	0.43408203	-0.21679688	-0.096435547	-0.12036133	0.962	32510.17	-0.041	97.56	1.168
284	285	285	Category G	-0.6237793	-0.059814453	-0.92382813	0.26538086	-0.17138672	0.37255859	0	1.492	11/11/2017	11	11	2017	16:25:37	59137	0.9	16	25	37	12	0.051513672	3.4820801	-0.3762207	-0.010009766	-0.81225586	15.944092	0.27587891	0	0	0	0	0	0	0	0	0	0.89526367	0.10473633	0.40844727	-0.24731445	-0.049560547	-0.11132813	1.128	32146.64	-0.283	651.64	1.472
285	286	286	Category G	-0.38378906	-0.21582031	-0.73193359	0.29956055	-0.16796875	0.34570313	0	1.168	11/11/2017	11	11	2017	16:25:38	59138	0	16	25	38	12	0.051513672	3.4820801	-0.38427734	-0.008544922	-0.8125	11.973389	0.22216797	0	0	0	0	0	0	0	0	0	0.89892578	0.10107422	0.28857422	0.000488281	-0.20703125	0.080566406	1.329	31760.47	-0.373	763.76	1.492
286	287	287	Category G	-0.46777344	0.23999023	-0.52783203	0.29833984	-0.19506836	0.33886719	0	1.472	11/11/2017	11	11	2017	16:25:38	59138	0.1	16	25	38	12	0.051513672	3.4820801	-0.39086914	-0.010009766	-0.80761719	10.154785	0.38305664	0	0	0	0	0	0	0	0	0	0.89746094	0.10253906	0.60693359	-0.076660156	0.25	0.27978516	1.504	31461.07	-0.555	1079.66	1.746
287	288	288	Category G	-0.2878418	0.095947266	-0.6237793	0.29174805	-0.22021484	0.3293457	0	2.056	11/11/2017	11	11	2017	16:25:38	59138	0.2	16	25	38	12	0.051513672	3.4820801	-0.39575195	-0.008300781	-0.80395508	9.7363281	0.23461914	0	0	0	0	0	0	0	0	0	0.89624023	0.10375977	0.39257813	0.10791016	0.10424805	0.18017578	1.629	31264.07	-0.639	1181.39	1.819
288	289	289	Category G	-0.76782227	0.035888672	-0.92382813	0.24731445	-0.21875	0.36010742	0	1.746	11/11/2017	11	11	2017	16:25:38	59138	0.3	16	25	38	12	0.051513672	3.4820801	-0.40698242	-0.009765625	-0.80200195	8.9775391	0.38330078	0	0	0	0	0	0	0	0	0	0.89941406	0.10058594	0.52807617	-0.3605957	0.045654297	-0.12158203	1.683	31182.73	-0.636	1135.45	1.819
289	290	290	Category G	-0.51586914	0.011962891	-0.95996094	0.23681641	-0.23413086	0.36157227	0	1.842	11/11/2017	11	11	2017	16:25:38	59138	0.4	16	25	38	12	0.051513672	3.4820801	-0.41577148	-0.009521484	-0.79736328	8.5600586	0.19189453	0	0	0	0	0	0	0	0	0	0.89941406	0.10058594	0.28393555	-0.099853516	0.021484375	-0.16235352	1.672	31199.13	-0.677	1234.93	1.819
290	291	291	Category G	-0.70776367	0.071777344	-0.68383789	0.26196289	-0.21411133	0.35473633	0	1.819	11/11/2017	11	11	2017	16:25:38	59138	0.5	16	25	38	12	0.051513672	3.4820801	-0.42749023	-0.008544922	-0.7956543	8.4851074	0.31225586	0	0	0	0	0	0	0	0	0	0.90332031	0.096679688	0.47241211	-0.2800293	0.080322266	0.11181641	1.588	31327.29	-0.597	1115.89	1.819
291	292	292	Category G	-0.27587891	0.023925781	-0.47998047	0.29541016	-0.22021484	0.33203125	0	1.101	11/11/2017	11	11	2017	16:25:38	59138	0.6	16	25	38	12	0.051513672	3.4820801	-0.43945313	-0.007324219	-0.79394531	13.284424	0.35546875	0	0	0	0	0	0	0	0	0	0.9074707	0.092529297	0.5090332	0.16357422	0.03125	0.31396484	1.467	31521.93	-0.593	1202.06	1.746
292	293	293	Category G	-0.76782227	0.059814453	-1.079834	0.30249023	-0.22705078	0.32617188	0	0.969	11/11/2017	11	11	2017	16:25:38	59138	0.7	16	25	38	12	0.051513672	3.4820801	-0.4440918	-0.006591797	-0.79101563	12.593506	0.4387207	0	0	0	0	0	0	0	0	0	0.90722656	0.092773438	0.67871094	-0.32348633	0.06640625	-0.28857422	1.335	31749.69	-0.412	853.2	1.328
293	294	294	Category G	-0.59985352	-0.035888672	-0.80395508	0.27416992	-0.2109375	0.3515625	0	1.328	11/11/2017	11	11	2017	16:25:38	59138	0.8	16	25	38	13	0.051513672	3.4820801	-0.45605469	-0.006347656	-0.78808594	9.9404297	0.14746094	0	0	0	0	0	0	0	0	0	0.91064453	0.089355469	0.1887207	-0.14379883	-0.029296875	-0.015625	1.234	31936.62	-0.279	589.97	1.237
294	295	295	Category G	-0.44384766	0.14379883	-0.53979492	0.28442383	-0.20166016	0.33911133	0	0.951	11/11/2017	11	11	2017	16:25:38	59138	0.9	16	25	38	13	0.051513672	3.4820801	-0.46582031	-0.005615234	-0.78491211	8.9462891	0.28808594	0	0	0	0	0	0	0	0	0	0.9128418	0.087158203	0.41674805	0.021972656	0.14941406	0.24511719	1.066	32277.01	-0.166	382.06	1.101
295	296	296	Category G	-0.50390625	0.14379883	-0.7199707	0.26123047	-0.23217773	0.34765625	0	1.237	11/11/2017	11	11	2017	16:25:39	59139	0	16	25	39	13	0.051513672	3.4820801	-0.47705078	-0.005371094	-0.78295898	12.914551	0.16430664	0	0	0	0	0	0	0	0	0	0.91699219	0.083007813	0.23925781	-0.026611328	0.14916992	0.062988281	1.033	32348.92	-0.139	325	0.969
296	297	297	Category G	-0.73193359	-0.19189453	-0.98388672	0.23095703	-0.21948242	0.37866211	0	0.812	11/11/2017	11	11	2017	16:25:39	59139	0.1	16	25	39	13	0.051513672	3.4820801	-0.48828125	-0.005371094	-0.78149414	8.8918457	0.3671875	0	0	0	0	0	0	0	0	0	0.92163086	0.078369141	0.63183594	-0.2434082	-0.1862793	-0.20214844	0.993	32438.62	-0.136	328.67	0.951
297	298	298	Category G	-0.56396484	0.071777344	-0.86376953	0.25073242	-0.23535156	0.35913086	0	0.901	11/11/2017	11	11	2017	16:25:39	59139	0.2	16	25	39	13	0.051513672	3.4820801	-0.49926758	-0.007324219	-0.77612305	4.8620605	0.13452148	0	0	0	0	0	0	0	0	0	0.92285156	0.077148438	0.23144531	-0.064453125	0.079101563	-0.087402344	0.929	32588.42	-0.114	288.91	0.946
298	299	299	Category G	-0.14379883	0.15576172	-0.74389648	0.29516602	-0.23364258	0.3215332	0	0.732	11/11/2017	11	11	2017	16:25:39	59139	0.3	16	25	39	13	0.051513672	3.4820801	-0.5065918	-0.005615234	-0.7722168	5.605957	0.39819336	0	0	0	0	0	0	0	0	0	0.92358398	0.076416016	0.55273438	0.36279297	0.16137695	0.028320313	0.828	32842.79	-0.171	494.71	0.901
299	300	300	Category G	-0.87597656	-0.011962891	-0.76782227	0.25195313	-0.21679688	0.36499023	0	0.946	11/11/2017	11	11	2017	16:25:39	59139	0.4	16	25	39	13	0.051513672	3.4820801	-0.51904297	-0.004882813	-0.77050781	5.1291504	0.35668945	0	0	0	0	0	0	0	0	0	0.92919922	0.070800781	0.36669922	-0.35668945	-0.006835938	0.002685547	0.662	33321.63	0.186	-531.13	0.812
300	301	301	Category G	-0.7199707	0.023925781	-0.91186523	0.24975586	-0.23291016	0.35913086	0	0.341	11/11/2017	11	11	2017	16:25:39	59139	0.5	16	25	39	13	0.051513672	3.4820801	-0.52954102	-0.004638672	-0.76708984	0.63232422	0.24072266	0	0	0	0	0	0	0	0	0	0.93212891	0.067871094	0.36352539	-0.19018555	0.028564453	-0.14453125	0.571	33627.09	0.996	-2266.9	0.886
301	302	302	Category G	-0.50390625	0.11987305	-0.64794922	0.22753906	-0.22436523	0.38085938	0	0.242	11/11/2017	11	11	2017	16:25:39	59139	0.6	16	25	39	13	0.051513672	3.4820801	-0.54101563	-0.005371094	-0.76708984	7.7033691	0.17675781	0	0	0	0	0	0	0	0	0	0.9387207	0.061279297	0.28173828	0.037109375	0.12524414	0.11914063	0.569	33634.23	1.352	-2786.62	0.853
302	303	303	Category G	-0.083984375	-0.023925781	-0.52783203	0.33520508	-0.21240234	0.28295898	0	0.269	11/11/2017	11	11	2017	16:25:39	59139	0.7	16	25	39	13	0.051513672	3.4820801	-0.55224609	-0.003417969	-0.76196289	5.9089355	0.52392578	0	0	0	0	0	0	0	0	0	0.94091797	0.059082031	0.72265625	0.46826172	-0.020263672	0.23413086	0.589	33563.69	1.476	-2902.81	0.853
303	304	304	Category G	-0.81591797	0	-0.97192383	0.37744141	-0.20507813	0.24487305	0	0.886	11/11/2017	11	11	2017	16:25:39	59139	0.8	16	25	39	14	0.051513672	3.4820801	-0.56030273	-0.004394531	-0.75268555	4.6787109	0.33642578	0	0	0	0	0	0	0	0	0	0.93823242	0.061767578	0.47900391	-0.25537109	0.004394531	-0.21899414	0.56	33666.63	1.642	-3173.86	0.769
304	305	305	Category G	-0.65991211	0.035888672	-0.91186523	0.29882813	-0.22143555	0.3190918	0	0.853	11/11/2017	11	11	2017	16:25:39	59139	0.9	16	25	39	14	0.051513672	3.4820801	-0.56835938	-0.005615234	-0.74829102	11.854492	0.19189453	0	0	0	0	0	0	0	0	0	0.93969727	0.060302734	0.29638672	-0.091308594	0.041503906	-0.16333008	0.595	33542.9	1.725	-3188.27	0.853
305	306	306	Category G	-0.43188477	0.059814453	-0.57592773	0.30761719	-0.2043457	0.32275391	0	0.769	11/11/2017	11	11	2017	16:25:40	59140	0	16	25	40	14	0.051513672	3.4820801	-0.57128906	-0.002441406	-0.74731445	14.571045	0.22949219	0	0	0	0	0	0	0	0	0	0.94067383	0.059326172	0.37329102	0.1394043	0.062255859	0.17138672	0.731	33111.96	1.373	-2499.84	0.853
306	307	307	Category G	-0.14379883	0.13183594	-0.59985352	0.31713867	-0.22558594	0.30761719	0	0.554	11/11/2017	11	11	2017	16:25:40	59140	0.1	16	25	40	14	0.051513672	3.4820801	-0.57519531	-0.003417969	-0.74487305	10.915283	0.47485352	0	0	0	0	0	0	0	0	0	0.94116211	0.058837891	0.71191406	0.43139648	0.13525391	0.14501953	0.767	33008.86	0.629	-1366.59	0.853
307	308	308	Category G	-0.65991211	-0.10791016	-0.88793945	0.27416992	-0.21655273	0.34057617	0	1.055	11/11/2017	11	11	2017	16:25:40	59140	0.2	16	25	40	14	0.051513672	3.4820801	-0.57836914	-0.002197266	-0.74291992	11.983154	0.19677734	0	0	0	0	0	0	0	0	0	0.94165039	0.058349609	0.33178711	-0.081298828	-0.10546875	-0.14477539	0.744	33074.26	0.282	-709.85	0.853
308	309	309	Category G	-0.35986328	0.083984375	-0.94799805	0.27783203	-0.21557617	0.35058594	0	0.487	11/11/2017	11	11	2017	16:25:40	59140	0.3	16	25	40	14	0.051513672	3.4820801	-0.58032227	-0.002197266	-0.73999023	15.869385	0.31494141	0	0	0	0	0	0	0	0	0	0.94042969	0.059570313	0.5144043	0.22045898	0.086181641	-0.20776367	0.764	33017.3	0.368	-878.87	0.769
309	310	310	Category G	-0.43188477	0.083984375	-0.74389648	0.26928711	-0.22509766	0.35083008	0	0.748	11/11/2017	11	11	2017	16:25:40	59140	0.4	16	25	40	14	0.051513672	3.4820801	-0.58422852	-0.002685547	-0.73950195	17.404297	0.17529297	0	0	0	0	0	0	0	0	0	0.94238281	0.057617188	0.2434082	0.15234375	0.086669922	-0.004150391	0.678	33271.49	0.776	-1727.88	0.974
310	311	311	Category G	-0.64794922	0.023925781	-0.88793945	0.28759766	-0.21337891	0.3359375	0	0.974	11/11/2017	11	11	2017	16:25:40	59140	0.5	16	25	40	14	0.051513672	3.4820801	-0.59204102	-0.001953125	-0.73925781	13.135742	0.16064453	0	0	0	0	0	0	0	0	0	0.94726563	0.052734375	0.23022461	-0.055664063	0.025878906	-0.1484375	0.817	32871.99	0.938	-1794.48	0.974
311	312	312	Category G	-0.55175781	0.035888672	-0.671875	0.2800293	-0.20483398	0.34326172	0	0.252	11/11/2017	11	11	2017	16:25:40	59140	0.6	16	25	40	14	0.051513672	3.4820801	-0.58764648	-0.001464844	-0.734375	10.762939	0.081298828	0	0	0	0	0	0	0	0	0	0.94067383	0.059326172	0.13598633	0.035888672	0.037353516	0.0625	0.767	33008.86	1.083	-2064.97	0.76
312	313	313	Category G	0	-0.047851563	-0.58789063	0.37353516	-0.17675781	0.26879883	0	1.386	11/11/2017	11	11	2017	16:25:40	59140	0.7	16	25	40	14	0.051513672	3.4820801	-0.59057617	-0.002197266	-0.73583984	12.972412	0.6105957	0	0	0	0	0	0	0	0	0	0.94360352	0.056396484	0.78417969	0.59057617	-0.045410156	0.14794922	0.775	32986.49	1.18	-2183.96	0.873
313	314	314	Category G	-0.83984375	-0.011962891	-0.92382813	0.3762207	-0.15551758	0.26733398	0	0.76	11/11/2017	11	11	2017	16:25:40	59140	0.8	16	25	40	15	0.051513672	3.4417969	-0.5925293	-0.003662109	-0.73901367	10.766846	0.30859375	0	0	0	0	0	0	0	0	0	0.94726563	0.052734375	0.43994141	-0.24707031	-0.008056641	-0.18457031	0.795	32931.35	1.142	-2105.03	0.873
314	315	315	Category G	-0.44384766	0.011962891	-0.74389648	0.34155273	-0.17504883	0.29638672	0	0.53	11/11/2017	11	11	2017	16:25:40	59140	0.9	16	25	40	15	0.051513672	3.4417969	-0.58862305	-0.004638672	-0.73461914	4.2993164	0.14599609	0	0	0	0	0	0	0	0	0	0.94140625	0.05859375	0.1706543	0.14477539	0.016601563	-0.009033203	0.762	33022.94	0.937	-1863.9	0.791
315	316	316	Category G	-0.80395508	-0.011962891	-0.98388672	0.31616211	-0.17602539	0.32836914	0	0.873	11/11/2017	11	11	2017	16:25:41	59141	0	16	25	41	15	0.051513672	3.4417969	-0.58959961	-0.00390625	-0.73535156	3.0847168	0.32788086	0	0	0	0	0	0	0	0	0	0.94262695	0.057373047	0.47021484	-0.21411133	-0.0078125	-0.24829102	0.852	32780.16	0.444	-959.69	0.791
316	317	317	Category G	-0.38378906	0.047851563	-0.7199707	0.33251953	-0.17431641	0.31201172	0	0.776	11/11/2017	11	11	2017	16:25:41	59141	0.1	16	25	41	15	0.051513672	3.4417969	-0.59082031	-0.006103516	-0.73510742	1.4619141	0.21459961	0	0	0	0	0	0	0	0	0	0.94335938	0.056640625	0.27661133	0.20703125	0.053955078	0.015136719	0.711	33171.02	0.151	-416.53	0.791
317	318	318	Category G	-0.85180664	0.11987305	-0.89990234	0.33740234	-0.20727539	0.29711914	0	0.791	11/11/2017	11	11	2017	16:25:41	59141	0.2	16	25	41	15	0.051513672	3.4417969	-0.58935547	-0.005371094	-0.73168945	0.41088867	0.33569336	0	0	0	0	0	0	0	0	0	0.93969727	0.060302734	0.55566406	-0.26220703	0.12524414	-0.16796875	0.725	33129.54	0.031	-89.6	0.845
318	319	319	Category G	-0.20385742	0	-0.47998047	0.32128906	-0.22509766	0.30053711	0	0.537	11/11/2017	11	11	2017	16:25:41	59141	0.3	16	25	41	15	0.051513672	3.4417969	-0.59594727	-0.007568359	-0.73510742	1.7888184	0.46801758	0	0	0	0	0	0	0	0	0	0.9465332	0.053466797	0.6550293	0.39208984	0.007568359	0.25512695	0.837	32819.13	-0.11	304.53	0.845
319	320	320	Category G	-0.6237793	0.17993164	-0.97192383	0.32348633	-0.2355957	0.29223633	0	0.845	11/11/2017	11	11	2017	16:25:41	59141	0.4	16	25	41	15	0.051513672	3.4417969	-0.59399414	-0.009521484	-0.73388672	3.2246094	0.30541992	0	0	0	0	0	0	0	0	0	0.94433594	0.055664063	0.45703125	-0.029541016	0.18945313	-0.23779297	0.823	32856.02	-0.097	270.58	0.845
320	321	321	Category G	-0.47998047	-0.035888672	-0.73193359	0.2578125	-0.20922852	0.36376953	0	1.202	11/11/2017	11	11	2017	16:25:41	59141	0.5	16	25	41	15	0.051513672	3.4417969	-0.59594727	-0.009277344	-0.73461914	3.8137207	0.11914063	0	0	0	0	0	0	0	0	0	0.94604492	0.053955078	0.14550781	0.1159668	-0.026367188	0.002685547	0.895	32671.44	-0.135	357.16	0.845
321	322	322	Category G	-0.79199219	0.11987305	-0.92382813	0.27832031	-0.20849609	0.35571289	0	0.789	11/11/2017	11	11	2017	16:25:41	59141	0.6	16	25	41	15	0.051513672	3.4417969	-0.59912109	-0.012207031	-0.73754883	4.9645996	0.29882813	0	0	0	0	0	0	0	0	0	0.95019531	0.049804688	0.51123047	-0.19262695	0.13208008	-0.18603516	0.865	32746.83	-0.166	460.28	0.845
322	323	323	Category G	-0.32397461	-0.059814453	-0.6237793	0.26831055	-0.20166016	0.35668945	0	1.207	11/11/2017	11	11	2017	16:25:41	59141	0.7	16	25	41	15	0.051513672	3.4417969	-0.59545898	-0.013671875	-0.734375	3.8942871	0.296875	0	0	0	0	0	0	0	0	0	0.94555664	0.054443359	0.42822266	0.27148438	-0.045898438	0.1105957	0.867	32741.74	-0.106	284.03	1.172
323	324	324	Category G	-0.56396484	-0.071777344	-0.86376953	0.35668945	-0.19458008	0.28149414	0	0.613	11/11/2017	11	11	2017	16:25:41	59141	0.8	16	25	41	16	0.051513672	3.4417969	-0.59667969	-0.011474609	-0.734375	4.986084	0.14624023	0	0	0	0	0	0	0	0	0	0.94628906	0.053710938	0.22216797	0.032714844	-0.060058594	-0.12915039	0.921	32607.73	-0.118	301.88	1.172
324	325	325	Category G	-0.7199707	0.11987305	-1.0197754	0.28857422	-0.17407227	0.35180664	0	0.547	11/11/2017	11	11	2017	16:25:41	59141	0.9	16	25	41	16	0.051513672	3.4417969	-0.59838867	-0.011962891	-0.73266602	9.3603516	0.33837891	0	0	0	0	0	0	0	0	0	0.94604492	0.053955078	0.5402832	-0.12133789	0.13183594	-0.28686523	0.845	32798.28	-0.116	319.52	1.172
325	326	326	Category G	-0.43188477	-0.10791016	-0.52783203	0.32373047	-0.16430664	0.32128906	0	1.172	11/11/2017	11	11	2017	16:25:42	59142	0	16	25	42	16	0.051513672	3.4417969	-0.59521484	-0.013427734	-0.72973633	14.155273	0.27636719	0	0	0	0	0	0	0	0	0	0.94189453	0.058105469	0.45947266	0.16333008	-0.094238281	0.2019043	0.956	32524.23	-0.26	691.98	1.172
326	327	327	Category G	-0.61181641	0.011962891	-0.56396484	0.34448242	-0.16235352	0.3046875	0	0.744	11/11/2017	11	11	2017	16:25:42	59142	0.1	16	25	42	16	0.051513672	3.4417969	-0.59814453	-0.011230469	-0.73168945	13.625977	0.16992188	0	0	0	0	0	0	0	0	0	0.9453125	0.0546875	0.20458984	-0.013427734	0.023193359	0.16772461	0.949	32540.73	-0.328	914.02	1.167
327	328	328	Category G	-0.79199219	-0.10791016	-0.76782227	0.32128906	-0.18261719	0.32055664	0	1.453	11/11/2017	11	11	2017	16:25:42	59142	0.2	16	25	42	16	0.051513672	3.4417969	-0.59814453	-0.014648438	-0.73461914	17.885254	0.2175293	0	0	0	0	0	0	0	0	0	0.94750977	0.052490234	0.32006836	-0.19360352	-0.093017578	-0.032958984	0.99	32445.46	-0.09	213.61	1.167
328	329	329	Category G	-0.63598633	-0.095947266	-0.76782227	0.29638672	-0.16162109	0.3515625	0	1.167	11/11/2017	11	11	2017	16:25:42	59142	0.3	16	25	42	16	0.051513672	3.4417969	-0.6027832	-0.017333984	-0.73828125	23.295654	0.090087891	0	0	0	0	0	0	0	0	0	0.953125	0.046875	0.14111328	-0.032958984	-0.078369141	-0.029296875	1.047	32318.18	0.291	-573.87	1.167
329	330	330	Category G	-0.80395508	-0.095947266	-0.61181641	0.29760742	-0.16796875	0.34472656	0	0.861	11/11/2017	11	11	2017	16:25:42	59142	0.4	16	25	42	16	0.051513672	3.4417969	-0.60058594	-0.018310547	-0.73632813	23.377197	0.25048828	0	0	0	0	0	0	0	0	0	0.95043945	0.049560547	0.40527344	-0.203125	-0.077392578	0.12451172	0.995	32434.06	0.669	-1222.96	0.886
330	331	331	Category G	-0.77978516	-0.059814453	-0.70776367	0.33227539	-0.17211914	0.32202148	0	0.886	11/11/2017	11	11	2017	16:25:42	59142	0.5	16	25	42	16	0.051513672	3.4417969	-0.59863281	-0.020019531	-0.73339844	21.640869	0.18701172	0	0	0	0	0	0	0	0	0	0.94702148	0.052978516	0.24633789	-0.1809082	-0.039550781	0.025634766	0.991	32443.18	1.196	-1932.43	0.886
331	332	332	Category G	-0.51586914	-0.047851563	-0.57592773	0.35961914	-0.16259766	0.28491211	0	0.863	11/11/2017	11	11	2017	16:25:42	59142	0.6	16	25	42	16	0.051513672	3.4417969	-0.59838867	-0.021728516	-0.734375	19.908691	0.18041992	0	0	0	0	0	0	0	0	0	0.94750977	0.052490234	0.26708984	0.082519531	-0.025878906	0.15844727	0.874	32723.99	1.426	-2346.36	0.886
332	333	333	Category G	-0.7199707	-0.11987305	-0.63598633	0.39013672	-0.15063477	0.24609375	0	0.721	11/11/2017	11	11	2017	16:25:42	59142	0.7	16	25	42	16	0.051513672	3.4417969	-0.60375977	-0.0234375	-0.73828125	18.590088	0.18212891	0	0	0	0	0	0	0	0	0	0.95410156	0.045898438	0.31445313	-0.1159668	-0.096191406	0.10229492	0.923	32602.89	1.565	-2435.43	0.886
333	334	334	Category G	-0.70776367	-0.059814453	-0.69580078	0.39135742	-0.15893555	0.26000977	0	0.748	11/11/2017	11	11	2017	16:25:42	59142	0.8	16	25	42	17	0.051513672	3.4417969	-0.60058594	-0.025634766	-0.73364258	14.08252	0.1184082	0	0	0	0	0	0	0	0	0	0.94848633	0.051513672	0.17871094	-0.10693359	-0.033935547	0.037841797	0.955	32526.59	1.38	-2189.11	0.886
334	335	335	Category G	-0.75585938	0.047851563	-0.69580078	0.34301758	-0.16894531	0.30566406	0	1.46	11/11/2017	11	11	2017	16:25:42	59142	0.9	16	25	42	17	0.051513672	3.4417969	-0.59912109	-0.026367188	-0.73291016	9.6513672	0.17724609	0	0	0	0	0	0	0	0	0	0.94702148	0.052978516	0.26831055	-0.15649414	0.07421875	0.037109375	0.9	32659.07	1.011	-1798.07	0.863
335	336	336	Category G	-0.99584961	-0.083984375	-0.70776367	0.33447266	-0.15966797	0.31274414	0	1.052	11/11/2017	11	11	2017	16:25:43	59143	0	16	25	43	17	0.051513672	3.4417969	-0.60253906	-0.030029297	-0.73632813	5.6638184	0.39770508	0	0	0	0	0	0	0	0	0	0.9519043	0.048095703	0.4753418	-0.39306641	-0.053710938	0.028564453	0.894	32673.92	0.694	-1346.63	0.827
336	337	337	Category G	-0.79199219	-0.10791016	-0.46777344	0.33178711	-0.17724609	0.31201172	0	0.556	11/11/2017	11	11	2017	16:25:43	59143	0.1	16	25	43	17	0.051513672	3.4417969	-0.60400391	-0.032470703	-0.73706055	0.54150391	0.33666992	0	0	0	0	0	0	0	0	0	0.95361328	0.046386719	0.5324707	-0.18774414	-0.075195313	0.26928711	0.857	32767.29	0.142	-342.31	0.827
337	338	338	Category G	-0.50390625	0.023925781	-0.61181641	0.39379883	-0.16357422	0.24194336	0	0.827	11/11/2017	11	11	2017	16:25:43	59143	0.2	16	25	43	17	0.051513672	3.4417969	-0.60229492	-0.030517578	-0.734375	2.8085938	0.16650391	0	0	0	0	0	0	0	0	0	0.95043945	0.049560547	0.27563477	0.098388672	0.054443359	0.12255859	0.815	32877.33	0.149	-371.83	0.827
338	339	339	Category G	-0.86376953	-0.095947266	-0.77978516	0.42700195	-0.15356445	0.20458984	0	0.5	11/11/2017	11	11	2017	16:25:43	59143	0.3	16	25	43	17	0.051513672	3.4417969	-0.60400391	-0.033203125	-0.7331543	4.6606445	0.27099609	0	0	0	0	0	0	0	0	0	0.95068359	0.049316406	0.3684082	-0.25952148	-0.0625	-0.046386719	0.657	33337.5	0.22	-621.08	0.827
339	340	340	Category G	-0.85180664	-0.11987305	-0.52783203	0.38989258	-0.17407227	0.25024414	0	0.495	11/11/2017	11	11	2017	16:25:43	59143	0.4	16	25	43	17	0.051513672	3.4417969	-0.60961914	-0.036132813	-0.73168945	7.3825684	0.32739258	0	0	0	0	0	0	0	0	0	0.95288086	0.047119141	0.52954102	-0.24194336	-0.083496094	0.20385742	0.848	32790.5	-0.032	84.16	0.827
340	341	341	Category G	-0.92382813	-0.083984375	-0.69580078	0.38647461	-0.17749023	0.24829102	0	0.515	11/11/2017	11	11	2017	16:25:43	59143	0.5	16	25	43	17	0.051513672	3.4417969	-0.60400391	-0.035644531	-0.72900391	10.530029	0.32495117	0	0	0	0	0	0	0	0	0	0.94750977	0.052490234	0.40112305	-0.31958008	-0.048095703	0.033203125	1.567	31360.19	-0.754	1522.5	2.199
341	342	342	Category G	-0.73193359	0.011962891	-0.671875	0.39746094	-0.17260742	0.23095703	0	2.199	11/11/2017	11	11	2017	16:25:43	59143	0.6	16	25	43	17	0.051513672	3.4417969	-0.60449219	-0.037353516	-0.72900391	10.971191	0.14794922	0	0	0	0	0	0	0	0	0	0.94775391	0.052246094	0.23364258	-0.12719727	0.049316406	0.057128906	1.921	30847.61	-1.268	2502.66	2.199
342	343	343	Category G	-0.65991211	-0.047851563	-0.47998047	0.42456055	-0.17431641	0.18994141	0	4.866	11/11/2017	11	11	2017	16:25:43	59143	0.7	16	25	43	17	0.051513672	3.4417969	-0.60522461	-0.039794922	-0.73046875	9.8713379	0.25634766	0	0	0	0	0	0	0	0	0	0.94946289	0.050537109	0.31298828	-0.054443359	-0.0078125	0.25048828	2.065	30660.88	-1.342	2474.54	2.199
343	344	344	Category G	-0.6237793	-0.035888672	-0.57592773	0.41821289	-0.16674805	0.2109375	0	2.954	11/11/2017	11	11	2017	16:25:43	59143	0.8	16	25	43	18	0.051513672	3.4417969	-0.61450195	-0.040527344	-0.73510742	11.009277	0.15942383	0	0	0	0	0	0	0	0	0	0.95898438	0.041015625	0.17285156	-0.009033203	0.004638672	0.15917969	2.202	30492.77	-1.421	2477.06	2.199
344	345	345	Category G	-0.85180664	0	-0.68383789	0.40429688	-0.17895508	0.22143555	0	1.361	11/11/2017	11	11	2017	16:25:43	59143	0.9	16	25	43	18	0.051513672	3.4417969	-0.6105957	-0.041992188	-0.73022461	13.577881	0.2487793	0	0	0	0	0	0	0	0	0	0.95288086	0.047119141	0.3293457	-0.2409668	0.041992188	0.046386719	2.32	30354.63	-1.568	2696.7	2.199
345	346	346	Category G	-0.87597656	-0.023925781	-0.671875	0.3996582	-0.1796875	0.23193359	0	1.322	11/11/2017	11	11	2017	16:25:44	59144	0	16	25	44	18	0.051513672	3.4417969	-0.60571289	-0.04296875	-0.72460938	13.760742	0.27587891	0	0	0	0	0	0	0	0	0	0.94555664	0.054443359	0.34204102	-0.27001953	0.019042969	0.052734375	2.104	30612.12	-1.444	2715.84	1.361
346	347	347	Category G	-0.77978516	0.047851563	-0.68383789	0.40039063	-0.18115234	0.22412109	0	1.223	11/11/2017	11	11	2017	16:25:44	59144	0.1	16	25	44	18	0.051513672	3.4417969	-0.6105957	-0.044677734	-0.72827148	10.026855	0.19750977	0	0	0	0	0	0	0	0	0	0.95141602	0.048583984	0.3059082	-0.16894531	0.092529297	0.044433594	1.396	31642.27	-0.705	1589.18	1.322
347	348	348	Category G	-0.63598633	-0.071777344	-0.64794922	0.41870117	-0.17358398	0.19287109	0	0.903	11/11/2017	11	11	2017	16:25:44	59144	0.2	16	25	44	18	0.051513672	3.4417969	-0.61425781	-0.048339844	-0.72998047	7.7019043	0.087890625	0	0	0	0	0	0	0	0	0	0.95532227	0.044677734	0.12670898	-0.021484375	-0.023193359	0.08203125	1.026	32364.41	-0.258	641.65	1.322
348	349	349	Category G	-0.83984375	0.047851563	-0.53979492	0.40600586	-0.18823242	0.21679688	0	0.613	11/11/2017	11	11	2017	16:25:44	59144	0.3	16	25	44	18	0.051513672	3.4417969	-0.61425781	-0.047607422	-0.72973633	8.0849609	0.30981445	0	0	0	0	0	0	0	0	0	0.95507813	0.044921875	0.51074219	-0.2253418	0.095458984	0.18994141	1.132	32138.43	-0.349	825.87	1.322
349	350	350	Category G	-0.68383789	-0.023925781	-0.63598633	0.39575195	-0.16845703	0.23779297	0	0.737	11/11/2017	11	11	2017	16:25:44	59144	0.4	16	25	44	18	0.051513672	3.4417969	-0.6184082	-0.049072266	-0.72729492	6.065918	0.11523438	0	0	0	0	0	0	0	0	0	0.95605469	0.043945313	0.18188477	-0.065185547	0.025146484	0.091308594	1.454	31543.61	-0.747	1639.39	1.998
350	351	351	Category G	-0.46777344	0	-0.57592773	0.37109375	-0.17675781	0.27807617	0	1.998	11/11/2017	11	11	2017	16:25:44	59144	0.5	16	25	44	18	0.051513672	3.4417969	-0.61865234	-0.051269531	-0.72705078	1.9399414	0.21972656	0	0	0	0	0	0	0	0	0	0.95605469	0.043945313	0.35351563	0.15087891	0.051269531	0.15112305	1.755	31077.51	-1.102	2272.76	1.998
351	352	352	Category G	-0.79199219	0.035888672	-0.79199219	0.32373047	-0.17041016	0.31884766	0	3.252	11/11/2017	11	11	2017	16:25:44	59144	0.6	16	25	44	18	0.051513672	3.4482422	-0.6171875	-0.051513672	-0.7265625	0.069335938	0.20581055	0	0	0	0	0	0	0	0	0	0.95483398	0.045166016	0.32714844	-0.17456055	0.087402344	-0.065185547	1.85	30943.89	-1.103	2121.75	1.998
352	353	353	Category G	-0.52783203	-0.10791016	-0.89990234	0.26806641	-0.18066406	0.36547852	0	3.027	11/11/2017	11	11	2017	16:25:44	59144	0.7	16	25	44	19	0.051513672	3.4482422	-0.61694336	-0.052246094	-0.72583008	0.75683594	0.203125	0	0	0	0	0	0	0	0	0	0.95410156	0.045898438	0.31860352	0.089111328	-0.055419922	-0.17382813	1.955	30802.53	-1.258	2410.64	1.998
353	354	354	Category G	-0.41992188	-0.059814453	-0.59985352	0.26855469	-0.1640625	0.3684082	0	1.475	11/11/2017	11	11	2017	16:25:44	59144	0.8	16	25	44	19	0.051513672	3.4482422	-0.6262207	-0.053222656	-0.72875977	1.0405273	0.2434082	0	0	0	0	0	0	0	0	0	0.96240234	0.037597656	0.34179688	0.20629883	-0.006347656	0.12890625	1.937	30826.32	-1.096	1982.37	1.998
354	355	355	Category G	-0.51586914	-0.011962891	-0.83984375	0.3046875	-0.17407227	0.34570313	0	1.243	11/11/2017	11	11	2017	16:25:44	59144	0.9	16	25	44	19	0.051513672	3.4482422	-0.62084961	-0.053710938	-0.72607422	6.1196289	0.16015625	0	0	0	0	0	0	0	0	0	0.95703125	0.04296875	0.26049805	0.10498047	0.041748047	-0.11352539	1.699	31159.04	-0.823	1559.9	1.475
355	356	356	Category G	-0.65991211	-0.19189453	-0.77978516	0.24072266	-0.1574707	0.39282227	0	0.628	11/11/2017	11	11	2017	16:25:45	59145	0	16	25	45	19	0.051513672	3.4482422	-0.62231445	-0.055419922	-0.72583008	10.203857	0.15136719	0	0	0	0	0	0	0	0	0	0.95751953	0.042480469	0.2277832	-0.037353516	-0.13623047	-0.053710938	1.296	31820.47	-0.505	1121.82	1.243
356	357	357	Category G	-0.32397461	-0.059814453	-0.46777344	0.28491211	-0.16113281	0.36108398	0	0.571	11/11/2017	11	11	2017	16:25:45	59145	0.1	16	25	45	19	0.051513672	3.4482422	-0.61914063	-0.054931641	-0.72314453	11.378662	0.39038086	0	0	0	0	0	0	0	0	0	0.95361328	0.046386719	0.55541992	0.29516602	-0.004638672	0.25537109	0.862	32754.49	-0.032	83.03	0.837
357	358	358	Category G	-0.89990234	-0.11987305	-0.99584961	0.32861328	-0.12084961	0.34765625	0	0.836	11/11/2017	11	11	2017	16:25:45	59145	0.2	16	25	45	19	0.051513672	3.4482422	-0.62158203	-0.057861328	-0.72363281	11.165039	0.39404297	0	0	0	0	0	0	0	0	0	0.95581055	0.044189453	0.61206055	-0.27807617	-0.061767578	-0.27197266	0.756	33039.94	-0.044	128.1	0.837
358	359	359	Category G	-0.46777344	-0.14379883	-0.79199219	0.24511719	-0.13623047	0.39575195	0	0.424	11/11/2017	11	11	2017	16:25:45	59145	0.3	16	25	45	19	0.051513672	3.4482422	-0.62109375	-0.059326172	-0.72192383	12.852051	0.18847656	0	0	0	0	0	0	0	0	0	0.95410156	0.045898438	0.30761719	0.15332031	-0.084228516	-0.069824219	0.727	33123.66	0.103	-286.14	0.836
359	360	360	Category G	-0.6237793	-0.095947266	-0.88793945	0.29174805	-0.13623047	0.37182617	0	0.837	11/11/2017	11	11	2017	16:25:45	59145	0.4	16	25	45	19	0.051513672	3.4482422	-0.62573242	-0.059570313	-0.72460938	13.442627	0.16699219	0	0	0	0	0	0	0	0	0	0.95947266	0.040527344	0.20141602	0.001953125	-0.036132813	-0.16308594	0.726	33126.6	0.437	-1051.01	0.836
360	361	361	Category G	-0.68383789	-0.16796875	-0.88793945	0.25683594	-0.13891602	0.38549805	0	1.071	11/11/2017	11	11	2017	16:25:45	59145	0.5	16	25	45	19	0.051513672	3.4482422	-0.62329102	-0.060058594	-0.71850586	10.408936	0.20947266	0	0	0	0	0	0	0	0	0	0.953125	0.046875	0.33740234	-0.060302734	-0.10766602	-0.16943359	0.76	33028.6	0.776	-1619.19	0.836
361	362	362	Category G	-0.41992188	-0.071777344	-0.59985352	0.27392578	-0.13842773	0.37695313	0	0.621	11/11/2017	11	11	2017	16:25:45	59145	0.6	16	25	45	19	0.051513672	3.4482422	-0.62548828	-0.060302734	-0.71948242	8.9206543	0.23803711	0	0	0	0	0	0	0	0	0	0.95532227	0.044677734	0.33642578	0.20556641	-0.011230469	0.11962891	0.699	33207.11	1.251	-2397.99	0.794
362	363	363	Category G	-0.27587891	0.011962891	-0.65991211	0.31225586	-0.16113281	0.33618164	0	0.771	11/11/2017	11	11	2017	16:25:45	59145	0.7	16	25	45	19	0.051513672	3.4482422	-0.62207031	-0.0625	-0.71777344	10.255615	0.35888672	0	0	0	0	0	0	0	0	0	0.9519043	0.048095703	0.47875977	0.34619141	0.074462891	0.057861328	0.761	33025.77	1.18	-2204.75	0.837
363	364	364	Category G	-0.73193359	-0.15576172	-0.79199219	0.28173828	-0.16479492	0.36328125	0	0.473	11/11/2017	11	11	2017	16:25:45	59145	0.8	16	25	45	20	0.051513672	3.4482422	-0.62817383	-0.060058594	-0.7199707	10.797363	0.15795898	0	0	0	0	0	0	0	0	0	0.95751953	0.042480469	0.27075195	-0.10351563	-0.095458984	-0.071777344	0.803	32909.61	1.341	-2346.74	0.794
364	365	365	Category G	-0.35986328	-0.17993164	-0.69580078	0.28320313	-0.14892578	0.37402344	0	0.794	11/11/2017	11	11	2017	16:25:45	59145	0.9	16	25	45	20	0.051513672	3.4482422	-0.6262207	-0.057617188	-0.71655273	6.8061523	0.29394531	0	0	0	0	0	0	0	0	0	0.95336914	0.046630859	0.40942383	0.26635742	-0.12207031	0.020751953	0.729	33117.8	1.365	-2493.25	0.771
365	366	366	Category G	-0.6237793	-0.023925781	-0.88793945	0.26342773	-0.15625	0.37524414	0	1.089	11/11/2017	11	11	2017	16:25:46	59146	0	16	25	46	20	0.051513672	3.4482422	-0.62841797	-0.059082031	-0.71459961	2.5385742	0.17675781	0	0	0	0	0	0	0	0	0	0.95336914	0.046630859	0.21313477	0.004638672	0.03515625	-0.1730957	0.696	33216.21	0.985	-2030.51	0.771
366	367	367	Category G	-0.46777344	-0.035888672	-0.75585938	0.24462891	-0.15478516	0.39697266	0	0.627	11/11/2017	11	11	2017	16:25:46	59146	0.1	16	25	46	20	0.051513672	3.4482422	-0.62866211	-0.056640625	-0.71630859	2.8469238	0.16674805	0	0	0	0	0	0	0	0	0	0.95458984	0.045410156	0.22119141	0.16088867	0.020751953	-0.039306641	0.621	33454.75	0.68	-1643.45	0.794
367	368	368	Category G	-0.65991211	-0.11987305	-0.91186523	0.26733398	-0.14477539	0.38427734	0	0.426	11/11/2017	11	11	2017	16:25:46	59146	0.2	16	25	46	20	0.051513672	3.4482422	-0.62744141	-0.0546875	-0.71875	0.094970703	0.20605469	0	0	0	0	0	0	0	0	0	0.95581055	0.044189453	0.29003906	-0.032226563	-0.064941406	-0.19287109	0.9	32659.07	0.021	-51.34	1.089
368	369	369	Category G	-0.58789063	-0.047851563	-0.76782227	0.25292969	-0.15356445	0.38647461	0	0.319	11/11/2017	11	11	2017	16:25:46	59146	0.3	16	25	46	20	0.051513672	3.4482422	-0.6262207	-0.052490234	-0.71850586	2.8076172	0.0625	0	0	0	0	0	0	0	0	0	0.95458984	0.045410156	0.092529297	0.038330078	0.004638672	-0.049072266	1.338	31744.31	-0.271	530.54	2.146
369	370	370	Category G	-0.37182617	-0.11987305	-0.73193359	0.28173828	-0.15283203	0.3671875	0	2.146	11/11/2017	11	11	2017	16:25:46	59146	0.4	16	25	46	20	0.051513672	3.4482422	-0.625	-0.050537109	-0.71777344	0.47631836	0.26293945	0	0	0	0	0	0	0	0	0	0.953125	0.046875	0.33642578	0.25317383	-0.069091797	-0.013916016	1.664	31211.1	-0.733	1372.52	3.045
370	371	371	Category G	-0.68383789	-0.071777344	-0.75585938	0.29223633	-0.1574707	0.36474609	0	3.425	11/11/2017	11	11	2017	16:25:46	59146	0.5	16	25	46	20	0.051513672	3.4482422	-0.62133789	-0.048339844	-0.71850586	4.9499512	0.076171875	0	0	0	0	0	0	0	0	0	0.95117188	0.048828125	0.12280273	-0.062255859	-0.023193359	-0.037109375	2.187	30510.75	-1.324	2241.18	3.045
371	372	372	Category G	-0.70776367	-0.11987305	-0.79199219	0.25952148	-0.15795898	0.38256836	0	3.045	11/11/2017	11	11	2017	16:25:46	59146	0.6	16	25	46	20	0.051513672	3.4482422	-0.61889648	-0.047119141	-0.71850586	6.472168	0.13598633	0	0	0	0	0	0	0	0	0	0.94946289	0.050537109	0.23461914	-0.088623047	-0.072509766	-0.073242188	2.3	30377.63	-1.541	2653.8	3.045
372	373	373	Category G	-0.51586914	-0.10791016	-0.70776367	0.27368164	-0.15820313	0.37915039	0	3.764	11/11/2017	11	11	2017	16:25:46	59146	0.7	16	25	46	20	0.051513672	3.4482422	-0.62109375	-0.045654297	-0.72143555	6.388916	0.12304688	0	0	0	0	0	0	0	0	0	0.95336914	0.046630859	0.18139648	0.10522461	-0.062011719	0.013671875	2.488	30167.46	-1.67	2701.86	3.045
373	374	374	Category G	-0.46777344	-0.095947266	-0.75585938	0.29418945	-0.15307617	0.35766602	0	1.103	11/11/2017	11	11	2017	16:25:46	59146	0.8	16	25	46	21	0.051513672	3.4482422	-0.61914063	-0.043212891	-0.72290039	8.440918	0.16357422	0	0	0	0	0	0	0	0	0	0.95288086	0.047119141	0.23657227	0.15136719	-0.052490234	-0.032714844	2.335	30337.48	-1.419	2282.39	3.045
374	375	375	Category G	-0.73193359	-0.15576172	-0.80395508	0.27636719	-0.15551758	0.36694336	0	1.446	11/11/2017	11	11	2017	16:25:46	59146	0.9	16	25	46	21	0.051513672	3.4482422	-0.61889648	-0.041259766	-0.72436523	9.7490234	0.17895508	0	0	0	0	0	0	0	0	0	0.95385742	0.046142578	0.30639648	-0.11279297	-0.11425781	-0.079345703	1.911	30861	-1.157	2184.63	1.446
375	376	376	Category G	-0.6237793	-0.035888672	-0.77978516	0.27856445	-0.15600586	0.36303711	0	1.232	11/11/2017	11	11	2017	16:25:47	59147	0	16	25	47	21	0.051513672	3.4482422	-0.61865234	-0.040283203	-0.72509766	9.2404785	0.0546875	0	0	0	0	0	0	0	0	0	0.95410156	0.045898438	0.063720703	-0.004882813	0.004394531	-0.054443359	1.588	31327.29	-0.787	1587.74	1.232
376	377	377	Category G	-0.58789063	-0.035888672	-0.77978516	0.26831055	-0.16064453	0.37036133	0	0.879	11/11/2017	11	11	2017	16:25:47	59147	0.1	16	25	47	21	0.051513672	3.4482422	-0.6105957	-0.037109375	-0.72338867	6.6337891	0.060791016	0	0	0	0	0	0	0	0	0	0.94750977	0.052490234	0.080566406	0.022705078	0.001220703	-0.056152344	0.999	32424.98	-0.165	402.02	1.109
377	378	378	Category G	-0.69580078	-0.15576172	-0.76782227	0.27612305	-0.16040039	0.37133789	0	1.109	11/11/2017	11	11	2017	16:25:47	59147	0.2	16	25	47	21	0.051513672	3.4482422	-0.609375	-0.034912109	-0.72705078	9.7089844	0.15356445	0	0	0	0	0	0	0	0	0	0.94946289	0.050537109	0.24731445	-0.086181641	-0.12060547	-0.040527344	0.964	32505.5	0.019	-44	1.109
378	379	379	Category G	-0.58789063	-0.071777344	-0.61181641	0.28051758	-0.16992188	0.36914063	0	0.228	11/11/2017	11	11	2017	16:25:47	59147	0.3	16	25	47	21	0.051513672	3.4482422	-0.61083984	-0.033935547	-0.72827148	10.48291	0.12451172	0	0	0	0	0	0	0	0	0	0.95117188	0.048828125	0.17724609	0.022949219	-0.037597656	0.11645508	0.877	32716.42	0.005	-12.57	0.925
379	380	380	Category G	-0.43188477	0.023925781	-0.56396484	0.30444336	-0.15673828	0.34545898	0	0.89	11/11/2017	11	11	2017	16:25:47	59147	0.4	16	25	47	21	0.051513672	3.4482422	-0.60839844	-0.031982422	-0.72900391	6.5322266	0.24804688	0	0	0	0	0	0	0	0	0	0.94995117	0.050048828	0.39770508	0.17651367	0.055908203	0.16503906	0.816	32874.66	0.051	-132.92	0.89
380	381	381	Category G	-0.76782227	-0.10791016	-0.89990234	0.28198242	-0.17602539	0.36328125	0	0.925	11/11/2017	11	11	2017	16:25:47	59147	0.5	16	25	47	21	0.051513672	3.4482422	-0.6027832	-0.029541016	-0.73046875	5.2028809	0.2487793	0	0	0	0	0	0	0	0	0	0.94750977	0.052490234	0.41235352	-0.16479492	-0.078125	-0.16918945	0.813	32882.69	0.116	-294.27	0.89
381	382	382	Category G	-0.55175781	-0.071777344	-0.76782227	0.24707031	-0.16015625	0.38574219	0	0.865	11/11/2017	11	11	2017	16:25:47	59147	0.6	16	25	47	21	0.051513672	3.4482422	-0.60180664	-0.026367188	-0.73291016	6.1403809	0.075927734	0	0	0	0	0	0	0	0	0	0.94848633	0.051513672	0.13012695	0.050048828	-0.045166016	-0.034667969	0.653	33350.27	0.287	-788.18	0.865
382	383	383	Category G	-0.83984375	-0.083984375	-0.89990234	0.24414063	-0.16918945	0.39404297	0	0.863	11/11/2017	11	11	2017	16:25:47	59147	0.7	16	25	47	21	0.051513672	3.4482422	-0.59912109	-0.026123047	-0.73413086	4.6120605	0.29760742	0	0	0	0	0	0	0	0	0	0.94799805	0.052001953	0.46362305	-0.24047852	-0.057617188	-0.16552734	0.723	33135.42	0.157	-426.55	0.89
383	384	384	Category G	-0.50390625	-0.11987305	-0.57592773	0.2487793	-0.15600586	0.38574219	0	0.15	11/11/2017	11	11	2017	16:25:47	59147	0.8	16	25	47	22	0.051513672	3.4482422	-0.59985352	-0.024658203	-0.73681641	2.4018555	0.21020508	0	0	0	0	0	0	0	0	0	0.95043945	0.049560547	0.35205078	0.095947266	-0.094970703	0.16088867	0.781	32969.83	0.162	-414.88	0.865
384	385	385	Category G	-0.26391602	-0.047851563	-0.46777344	0.32250977	-0.15625	0.3359375	0	0.646	11/11/2017	11	11	2017	16:25:47	59147	0.9	16	25	47	22	0.051513672	3.4482422	-0.59887695	-0.022216797	-0.73876953	2.4575195	0.43164063	0	0	0	0	0	0	0	0	0	0.95141602	0.048583984	0.6315918	0.33496094	-0.025390625	0.27099609	0.752	33051.33	0.154	-407.03	0.863
385	386	386	Category G	-0.82788086	-0.071777344	-0.86376953	0.28759766	-0.15795898	0.36083984	0	1.242	11/11/2017	11	11	2017	16:25:48	59148	0	16	25	48	22	0.051513672	3.4482422	-0.59545898	-0.021484375	-0.73828125	3.0585938	0.26855469	0	0	0	0	0	0	0	0	0	0.94873047	0.051269531	0.40795898	-0.23217773	-0.050048828	-0.12524414	0.66	33327.96	0.276	-756.32	0.863
386	387	387	Category G	-0.43188477	-0.16796875	-0.74389648	0.26757813	-0.171875	0.37158203	0	0.751	11/11/2017	11	11	2017	16:25:48	59148	0.1	16	25	48	22	0.051513672	3.4482422	-0.59008789	-0.019287109	-0.73901367	2.9289551	0.21704102	0	0	0	0	0	0	0	0	0	0.94604492	0.053955078	0.31152344	0.15820313	-0.1484375	-0.004638672	0.691	33231.45	0.222	-604.27	0.751
387	388	388	Category G	-0.65991211	-0.035888672	-0.86376953	0.25244141	-0.17041016	0.38085938	0	0.309	11/11/2017	11	11	2017	16:25:48	59148	0.2	16	25	48	22	0.051513672	3.4482422	-0.58959961	-0.018066406	-0.74072266	0.41162109	0.14257813	0	0	0	0	0	0	0	0	0	0.94702148	0.052978516	0.21069336	-0.070068359	-0.017578125	-0.12280273	0.768	33006.06	0.113	-299.7	0.751
388	389	389	Category G	-0.68383789	-0.035888672	-0.76782227	0.23144531	-0.16674805	0.39428711	0	1.052	11/11/2017	11	11	2017	16:25:48	59148	0.3	16	25	48	22	0.051513672	3.4482422	-0.58984375	-0.015380859	-0.74145508	0.16552734	0.099365234	0	0	0	0	0	0	0	0	0	0.94775391	0.052246094	0.14013672	-0.09375	-0.020263672	-0.026123047	0.783	32964.3	0.098	-257.94	0.787
389	390	390	Category G	-0.45581055	-0.095947266	-0.70776367	0.22485352	-0.16845703	0.40063477	0	0.612	11/11/2017	11	11	2017	16:25:48	59148	0.4	16	25	48	22	0.051513672	3.4933594	-0.58666992	-0.013916016	-0.7434082	0.37939453	0.15844727	0	0	0	0	0	0	0	0	0	0.94702148	0.052978516	0.24853516	0.13085938	-0.081787109	0.035644531	0.707	33183	0.114	-321.66	0.751
390	391	391	Category G	-0.53979492	0.011962891	-0.85180664	0.26977539	-0.17578125	0.36743164	0	0.736	11/11/2017	11	11	2017	16:25:48	59148	0.5	16	25	48	22	0.051513672	3.4933594	-0.5859375	-0.012451172	-0.74536133	1.4851074	0.1184082	0	0	0	0	0	0	0	0	0	0.94824219	0.051757813	0.17700195	0.046142578	0.024414063	-0.10620117	0.653	33350.27	0.302	-823.68	0.787
391	392	392	Category G	-0.52783203	-0.023925781	-0.6237793	0.22021484	-0.18237305	0.39868164	0	0.787	11/11/2017	11	11	2017	16:25:48	59148	0.6	16	25	48	22	0.051513672	3.4933594	-0.58764648	-0.011962891	-0.74804688	2.59375	0.13842773	0	0	0	0	0	0	0	0	0	0.95141602	0.048583984	0.19604492	0.059814453	-0.01171875	0.12426758	0.747	33065.64	0.135	-361.79	0.787
392	393	393	Category G	-0.74389648	-0.13183594	-0.81591797	0.21191406	-0.18286133	0.40991211	0	0.422	11/11/2017	11	11	2017	16:25:48	59148	0.7	16	25	48	23	0.051513672	3.4933594	-0.58618164	-0.010253906	-0.74584961	3.8791504	0.21069336	0	0	0	0	0	0	0	0	0	0.94873047	0.051269531	0.34863281	-0.1574707	-0.12133789	-0.069824219	0.697	33213.17	0.217	-588.43	0.787
393	394	394	Category G	-0.40795898	-0.059814453	-0.7199707	0.17797852	-0.16748047	0.4230957	0	0.873	11/11/2017	11	11	2017	16:25:48	59148	0.8	16	25	48	23	0.051513672	3.4933594	-0.58496094	-0.006835938	-0.74414063	4.7856445	0.1862793	0	0	0	0	0	0	0	0	0	0.9465332	0.053466797	0.25415039	0.17700195	-0.052734375	0.024169922	0.841	32808.69	0.134	-328.75	0.873
394	395	395	Category G	-0.55175781	-0.10791016	-0.70776367	0.25878906	-0.17089844	0.37866211	0	0.757	11/11/2017	11	11	2017	16:25:48	59148	0.9	16	25	48	23	0.051513672	3.4933594	-0.58813477	-0.005615234	-0.74658203	6.277832	0.11499023	0	0	0	0	0	0	0	0	0	0.95043945	0.049560547	0.17749023	0.036376953	-0.10205078	0.038818359	0.876	32718.94	0.356	-778.49	0.873
395	396	396	Category G	-0.56396484	0.011962891	-0.76782227	0.22924805	-0.18041992	0.39648438	0	1.475	11/11/2017	11	11	2017	16:25:49	59149	0	16	25	49	23	0.051513672	3.4933594	-0.58813477	-0.004394531	-0.74633789	8.6037598	0.036132813	0	0	0	0	0	0	0	0	0	0.95019531	0.049804688	0.062011719	0.024169922	0.016357422	-0.021240234	0.791	32942.29	0.402	-926.23	0.873
396	397	397	Category G	-0.56396484	-0.17993164	-0.76782227	0.20410156	-0.17700195	0.41699219	0	0.946	11/11/2017	11	11	2017	16:25:49	59149	0.1	16	25	49	23	0.051513672	3.4933594	-0.58496094	0	-0.74511719	8.6489258	0.18237305	0	0	0	0	0	0	0	0	0	0.94726563	0.052734375	0.22338867	0.020996094	-0.17993164	-0.022460938	0.83	32837.52	0.221	-528.06	0.873
397	398	398	Category G	-0.81591797	0	-0.75585938	0.19628906	-0.17651367	0.41821289	0	0.277	11/11/2017	11	11	2017	16:25:49	59149	0.2	16	25	49	23	0.051513672	3.4933594	-0.58911133	0.002441406	-0.74804688	9.9777832	0.22680664	0	0	0	0	0	0	0	0	0	0.95214844	0.047851563	0.23681641	-0.2265625	-0.002441406	-0.007568359	0.712	33168.04	0.323	-823.54	0.946
398	399	399	Category G	-0.58789063	-0.011962891	-0.70776367	0.20043945	-0.19213867	0.40405273	0	0.653	11/11/2017	11	11	2017	16:25:49	59149	0.3	16	25	49	23	0.051513672	3.4933594	-0.5859375	0.004638672	-0.74633789	11.455322	0.042236328	0	0	0	0	0	0	0	0	0	0.94897461	0.051025391	0.057128906	-0.001708984	-0.016601563	0.038574219	0.83	32837.52	0.102	-256.3	1.466
399	400	400	Category G	-0.41992188	0.13183594	-0.46777344	0.24194336	-0.18774414	0.38208008	0	0.165	11/11/2017	11	11	2017	16:25:49	59149	0.4	16	25	49	23	0.051513672	3.4933594	-0.58642578	0.007568359	-0.74609375	11.064941	0.34741211	0	0	0	0	0	0	0	0	0	0.94897461	0.051025391	0.5690918	0.16650391	0.12402344	0.27832031	1.163	32075.59	-0.282	630.77	1.466
400	401	401	Category G	-0.64794922	-0.059814453	-0.81591797	0.26928711	-0.20849609	0.36083984	0	1.466	11/11/2017	11	11	2017	16:25:49	59149	0.5	16	25	49	23	0.051513672	3.4933594	-0.58349609	0.010742188	-0.74365234	9.7131348	0.11962891	0	0	0	0	0	0	0	0	0	0.9453125	0.0546875	0.20703125	-0.064208984	-0.070556641	-0.072021484	1.536	31409.41	-0.806	1705.47	2.762
401	402	402	Category G	-0.52783203	-0.047851563	-0.79199219	0.19287109	-0.21313477	0.40161133	0	3.472	11/11/2017	11	11	2017	16:25:49	59149	0.6	16	25	49	23	0.051513672	3.4933594	-0.5847168	0.013427734	-0.74291992	7.1462402	0.096923828	0	0	0	0	0	0	0	0	0	0.94555664	0.054443359	0.16723633	0.056884766	-0.061279297	-0.048828125	1.95	30809.12	-1.183	2199.74	2.762
402	403	403	Category G	-0.81591797	0.13183594	-0.80395508	0.21240234	-0.22729492	0.39038086	0	3.185	11/11/2017	11	11	2017	16:25:49	59149	0.7	16	25	49	24	0.051513672	3.4933594	-0.58447266	0.014648438	-0.74536133	6.5839844	0.265625	0	0	0	0	0	0	0	0	0	0.94726563	0.052734375	0.40673828	-0.23120117	0.11694336	-0.058349609	1.941	30821.02	-1.214	2302.64	2.762
403	404	404	Category G	-0.40795898	0.13183594	-0.57592773	0.21044922	-0.21777344	0.39013672	0	2.762	11/11/2017	11	11	2017	16:25:49	59149	0.8	16	25	49	24	0.051513672	3.4933594	-0.5871582	0.015380859	-0.74731445	5.4333496	0.27392578	0	0	0	0	0	0	0	0	0	0.95043945	0.049560547	0.46679688	0.17919922	0.11621094	0.17138672	2.144	30562.87	-1.405	2525.83	2.762
404	405	405	Category G	-0.88793945	0	-0.86376953	0.23168945	-0.2265625	0.38085938	0	0.601	11/11/2017	11	11	2017	16:25:49	59149	0.9	16	25	49	24	0.051513672	3.4933594	-0.58447266	0.017333984	-0.74682617	1.4741211	0.32543945	0	0	0	0	0	0	0	0	0	0.94848633	0.051513672	0.4375	-0.30322266	-0.017333984	-0.11669922	2.094	30624.55	-1.34	2421.08	2.762
405	406	406	Category G	-0.44384766	0.083984375	-0.671875	0.20361328	-0.2277832	0.39648438	0	1.383	11/11/2017	11	11	2017	16:25:50	59150	0	16	25	50	24	0.051513672	3.4933594	-0.58544922	0.01953125	-0.74804688	0.10400391	0.17333984	0	0	0	0	0	0	0	0	0	0.95019531	0.049804688	0.28222656	0.14160156	0.064208984	0.076171875	1.681	31185.7	-0.994	2058	1.383
406	407	407	Category G	-0.52783203	0.16796875	-0.76782227	0.22290039	-0.22119141	0.38085938	0	1.162	11/11/2017	11	11	2017	16:25:50	59150	0.1	16	25	50	24	0.051513672	3.4933594	-0.5847168	0.020263672	-0.74707031	0.62036133	0.15942383	0	0	0	0	0	0	0	0	0	0.94897461	0.051025391	0.22509766	0.056884766	0.14746094	-0.020507813	1.301	31811.3	-0.691	1680.37	1.162
407	408	408	Category G	-0.68383789	0.059814453	-0.73193359	0.18823242	-0.22827148	0.39672852	0	0.993	11/11/2017	11	11	2017	16:25:50	59150	0.2	16	25	50	24	0.051513672	3.4933594	-0.58764648	0.020751953	-0.74804688	2.4431152	0.10473633	0	0	0	0	0	0	0	0	0	0.95141602	0.048583984	0.15087891	-0.095947266	0.038818359	0.016113281	0.921	32607.73	-0.4	1204.38	1.162
408	409	409	Category G	-0.55175781	0.071777344	-0.7199707	0.20532227	-0.22338867	0.38916016	0	0.907	11/11/2017	11	11	2017	16:25:50	59150	0.3	16	25	50	24	0.051513672	3.4933594	-0.58374023	0.023925781	-0.74633789	4.3447266	0.063232422	0	0	0	0	0	0	0	0	0	0.94775391	0.052246094	0.10620117	0.031982422	0.047607422	0.026367188	1.067	32274.85	-0.524	1454.15	1.162
409	410	410	Category G	-0.50390625	0.071777344	-0.65991211	0.19775391	-0.234375	0.39453125	0	0.483	11/11/2017	11	11	2017	16:25:50	59150	0.4	16	25	50	24	0.051513672	3.4933594	-0.5847168	0.024658203	-0.74755859	4.0515137	0.12817383	0	0	0	0	0	0	0	0	0	0.94946289	0.050537109	0.21557617	0.080810547	0.046875	0.087646484	0.931	32583.62	-0.436	1330.46	0.993
410	411	411	Category G	-0.57592773	0.035888672	-0.7199707	0.20751953	-0.22900391	0.38208008	0	1.474	11/11/2017	11	11	2017	16:25:50	59150	0.5	16	25	50	24	0.051513672	3.4933594	-0.58569336	0.027099609	-0.74780273	3.1953125	0.030761719	0	0	0	0	0	0	0	0	0	0.95043945	0.049560547	0.046630859	0.009765625	0.008544922	0.027832031	0.863	32751.93	-0.402	1302.24	0.907
411	412	412	Category G	-0.70776367	0.083984375	-0.81591797	0.18481445	-0.22949219	0.39770508	0	0.568	11/11/2017	11	11	2017	16:25:50	59150	0.6	16	25	50	24	0.051513672	3.4933594	-0.58349609	0.027832031	-0.7487793	2.972168	0.15161133	0	0	0	0	0	0	0	0	0	0.94995117	0.050048828	0.24682617	-0.12402344	0.055908203	-0.066894531	0.759	33031.43	-0.292	997.42	0.907
412	413	413	Category G	-0.55175781	0.059814453	-0.74389648	0.1940918	-0.2434082	0.38647461	0	0.754	11/11/2017	11	11	2017	16:25:50	59150	0.7	16	25	50	25	0.051513672	3.4933594	-0.58105469	0.029785156	-0.7487793	2.0119629	0.042236328	0	0	0	0	0	0	0	0	0	0.94848633	0.051513672	0.064453125	0.029296875	0.029785156	0.004882813	0.818	32869.32	-0.43	1516.48	1.069
413	414	414	Category G	-0.69580078	0.095947266	-0.81591797	0.20019531	-0.24414063	0.38549805	0	0.372	11/11/2017	11	11	2017	16:25:50	59150	0.8	16	25	50	25	0.051513672	3.4933594	-0.57983398	0.03125	-0.74780273	1.8718262	0.14892578	0	0	0	0	0	0	0	0	0	0.94702148	0.052978516	0.24829102	-0.11572266	0.064453125	-0.067871094	0.916	32619.87	-0.565	1953.78	1.069
414	415	415	Category G	-0.73193359	0.14379883	-0.75585938	0.1875	-0.24536133	0.38574219	0	1.259	11/11/2017	11	11	2017	16:25:50	59150	0.9	16	25	50	25	0.051513672	3.4933594	-0.58105469	0.032958984	-0.74926758	0.55541992	0.18725586	0	0	0	0	0	0	0	0	0	0.94873047	0.051269531	0.26806641	-0.15063477	0.1105957	-0.006347656	0.754	33045.63	-0.274	929.26	0.852
415	416	416	Category G	-0.35986328	0.15576172	-0.56396484	0.22363281	-0.23144531	0.37280273	0	1.069	11/11/2017	11	11	2017	16:25:51	59151	0	16	25	51	25	0.051513672	3.4933594	-0.578125	0.035400391	-0.75	1.1147461	0.31103516	0	0	0	0	0	0	0	0	0	0.94775391	0.052246094	0.5246582	0.21826172	0.12011719	0.18603516	0.801	32915.03	-0.215	659.11	0.95
416	417	417	Category G	-0.69580078	0.071777344	-0.76782227	0.24731445	-0.23242188	0.36010742	0	0.503	11/11/2017	11	11	2017	16:25:51	59151	0.1	16	25	51	25	0.051513672	3.4933594	-0.57519531	0.036621094	-0.75	1.4145508	0.12646484	0	0	0	0	0	0	0	0	0	0.94604492	0.053955078	0.1730957	-0.12036133	0.034912109	-0.017578125	0.834	32827	-0.121	338.05	1.069
417	418	418	Category G	-0.61181641	0.10791016	-0.69580078	0.20581055	-0.2331543	0.3840332	0	0.852	11/11/2017	11	11	2017	16:25:51	59151	0.2	16	25	51	25	0.051513672	3.4933594	-0.57421875	0.037597656	-0.75195313	1.7375488	0.097412109	0	0	0	0	0	0	0	0	0	0.94677734	0.053222656	0.1640625	-0.037353516	0.070068359	0.056152344	0.983	32461.5	-0.194	486.27	1.069
418	419	419	Category G	-0.671875	0.047851563	-0.83984375	0.2121582	-0.23828125	0.37792969	0	0.95	11/11/2017	11	11	2017	16:25:51	59151	0.3	16	25	51	25	0.051513672	3.4933594	-0.57006836	0.039794922	-0.7512207	2.7329102	0.13500977	0	0	0	0	0	0	0	0	0	0.94384766	0.056152344	0.19824219	-0.1015625	0.0078125	-0.088623047	0.882	32703.85	-0.051	131.03	0.984
419	420	420	Category G	-0.39599609	0.083984375	-0.65991211	0.203125	-0.2355957	0.38623047	0	1.267	11/11/2017	11	11	2017	16:25:51	59151	0.4	16	25	51	25	0.051513672	3.4933594	-0.57006836	0.041015625	-0.75341797	2.8110352	0.20214844	0	0	0	0	0	0	0	0	0	0.94580078	0.054199219	0.31054688	0.17407227	0.042724609	0.093505859	0.867	32741.74	-0.057	149	0.95
420	421	421	Category G	-0.83984375	0.16796875	-0.87597656	0.23217773	-0.2421875	0.36572266	0	0.651	11/11/2017	11	11	2017	16:25:51	59151	0.5	16	25	51	25	0.051513672	3.4933594	-0.57104492	0.041015625	-0.75585938	3.9758301	0.3203125	0	0	0	0	0	0	0	0	0	0.94824219	0.051757813	0.51538086	-0.26855469	0.12670898	-0.11987305	0.929	32588.42	-0.248	673.77	0.95
421	422	422	Category G	-0.52783203	0.023925781	-0.77978516	0.18847656	-0.24511719	0.38867188	0	0.984	11/11/2017	11	11	2017	16:25:51	59151	0.6	16	25	51	25	0.051513672	3.4933594	-0.56762695	0.043457031	-0.75415039	4.2426758	0.051025391	0	0	0	0	0	0	0	0	0	0.94482422	0.055175781	0.084960938	0.039794922	-0.01953125	-0.025390625	0.94	32562.09	-0.362	1040.15	0.95
422	423	423	Category G	-0.70776367	0.083984375	-0.69580078	0.20776367	-0.24829102	0.37524414	0	0.874	11/11/2017	11	11	2017	16:25:51	59151	0.7	16	25	51	25	0.051513672	3.4933594	-0.56811523	0.045654297	-0.75610352	4.7792969	0.15673828	0	0	0	0	0	0	0	0	0	0.94702148	0.052978516	0.23828125	-0.1394043	0.038085938	0.060302734	0.88	32708.87	-0.31	921.79	0.984
423	424	424	Category G	-0.56396484	0.15576172	-0.7199707	0.21337891	-0.24389648	0.36816406	0	0.916	11/11/2017	11	11	2017	16:25:51	59151	0.8	16	25	51	26	0.051513672	3.4933594	-0.56518555	0.046142578	-0.75585938	4.8317871	0.11499023	0	0	0	0	0	0	0	0	0	0.94482422	0.055175781	0.14672852	0.001220703	0.109375	0.035888672	0.943	32554.95	-0.436	1311.54	0.916
424	425	425	Category G	-0.56396484	0.059814453	-0.64794922	0.24633789	-0.24414063	0.35229492	0	0.592	11/11/2017	11	11	2017	16:25:51	59151	0.9	16	25	51	26	0.051513672	3.4933594	-0.56567383	0.048583984	-0.75927734	4.2077637	0.11181641	0	0	0	0	0	0	0	0	0	0.94799805	0.052001953	0.12426758	0.001708984	0.010986328	0.11132813	0.906	32644.3	-0.374	1125.91	0.984
425	426	426	Category G	-0.45581055	0.15576172	-0.74389648	0.2199707	-0.24047852	0.36499023	0	1.645	11/11/2017	11	11	2017	16:25:52	59152	0	16	25	52	26	0.051513672	3.4933594	-0.56787109	0.051269531	-0.76196289	3.4838867	0.15405273	0	0	0	0	0	0	0	0	0	0.95166016	0.048339844	0.23461914	0.11206055	0.10424805	0.018066406	0.936	32571.64	-0.289	797.9	0.916
426	427	427	Category G	-0.74389648	0.13183594	-0.80395508	0.21630859	-0.24536133	0.375	0	0.425	11/11/2017	11	11	2017	16:25:52	59152	0.1	16	25	52	26	0.051513672	3.4933594	-0.56420898	0.051269531	-0.75976563	3.4677734	0.20141602	0	0	0	0	0	0	0	0	0	0.94775391	0.052246094	0.30395508	-0.17944336	0.080322266	-0.043945313	0.913	32627.18	-0.244	672.39	0.916
427	428	428	Category G	-0.64794922	0.14379883	-0.7199707	0.22314453	-0.23876953	0.38012695	0	1.168	11/11/2017	11	11	2017	16:25:52	59152	0.2	16	25	52	26	0.051025391	3.4482422	-0.56591797	0.052978516	-0.76245117	2.8474121	0.12915039	0	0	0	0	0	0	0	0	0	0.95092773	0.049072266	0.21484375	-0.081787109	0.090576172	0.042480469	0.881	32706.36	-0.246	702.15	0.734
428	429	429	Category G	-0.58789063	0.17993164	-0.68383789	0.19140625	-0.24365234	0.38842773	0	0.734	11/11/2017	11	11	2017	16:25:52	59152	0.3	16	25	52	26	0.051025391	3.4482422	-0.56396484	0.055175781	-0.76098633	1.0249023	0.1484375	0	0	0	0	0	0	0	0	0	0.94897461	0.051025391	0.22558594	-0.023681641	0.12451172	0.077148438	0.881	32706.36	-0.322	963.9	1.168
429	430	430	Category G	-0.6237793	0.083984375	-0.80395508	0.19555664	-0.25024414	0.38061523	0	0.723	11/11/2017	11	11	2017	16:25:52	59152	0.4	16	25	52	26	0.051025391	3.4482422	-0.56225586	0.056152344	-0.76171875	1.237793	0.079345703	0	0	0	0	0	0	0	0	0	0.94848633	0.051513672	0.13110352	-0.061279297	0.027587891	-0.041992188	0.821	32861.34	-0.309	985.59	1.168
430	431	431	Category G	-0.61181641	0.035888672	-0.77978516	0.18969727	-0.25073242	0.38671875	0	0.594	11/11/2017	11	11	2017	16:25:52	59152	0.5	16	25	52	26	0.051025391	3.4482422	-0.56347656	0.057617188	-0.76123047	1.0053711	0.055908203	0	0	0	0	0	0	0	0	0	0.94897461	0.051025391	0.088378906	-0.048095703	-0.021728516	-0.018310547	0.955	32526.59	-0.444	1324.24	1.168
431	432	432	Category G	-0.671875	0.16796875	-0.6237793	0.21264648	-0.25610352	0.37524414	0	1.287	11/11/2017	11	11	2017	16:25:52	59152	0.6	16	25	52	26	0.051025391	3.4482422	-0.56323242	0.058105469	-0.76074219	0.43139648	0.20629883	0	0	0	0	0	0	0	0	0	0.94848633	0.051513672	0.35522461	-0.10839844	0.10961914	0.13696289	0.882	32703.85	-0.44	1432.29	0.925
432	433	433	Category G	-0.41992188	0.17993164	-0.75585938	0.20092773	-0.25024414	0.37817383	0	1.224	11/11/2017	11	11	2017	16:25:52	59152	0.7	16	25	52	27	0.051025391	3.4482422	-0.5625	0.05859375	-0.76269531	0.79003906	0.18725586	0	0	0	0	0	0	0	0	0	0.94946289	0.050537109	0.27050781	0.14257813	0.12109375	0.006835938	0.914	32624.74	-0.416	1277.35	1.092
433	434	434	Category G	-0.68383789	0.023925781	-0.80395508	0.18432617	-0.25097656	0.38452148	0	0.731	11/11/2017	11	11	2017	16:25:52	59152	0.8	16	25	52	27	0.051025391	3.4482422	-0.56005859	0.061523438	-0.76196289	0.58691406	0.13574219	0	0	0	0	0	0	0	0	0	0.94775391	0.052246094	0.203125	-0.12353516	-0.037597656	-0.041748047	0.975	32479.94	-0.236	608.76	1.224
434	435	435	Category G	-0.50390625	0.083984375	-0.81591797	0.19897461	-0.2590332	0.38085938	0	0.925	11/11/2017	11	11	2017	16:25:52	59152	0.9	16	25	52	27	0.051025391	3.4482422	-0.56103516	0.063232422	-0.76293945	0.65039063	0.080566406	0	0	0	0	0	0	0	0	0	0.94921875	0.05078125	0.13061523	0.057128906	0.020507813	-0.052734375	1.232	31940.45	-0.452	1032.15	1.224
435	436	436	Category G	-0.40795898	0.17993164	-0.68383789	0.19555664	-0.24707031	0.38330078	0	1.092	11/11/2017	11	11	2017	16:25:53	59153	0	16	25	53	27	0.051025391	3.4482422	-0.56054688	0.065429688	-0.7644043	0.97729492	0.20703125	0	0	0	0	0	0	0	0	0	0.95019531	0.049804688	0.34765625	0.15258789	0.11425781	0.080566406	1.193	32016.06	-0.349	784.82	1.092
436	437	437	Category G	-0.65991211	0.14379883	-0.70776367	0.21459961	-0.23925781	0.37597656	0	2.136	11/11/2017	11	11	2017	16:25:53	59153	0.1	16	25	53	27	0.051025391	3.4482422	-0.56054688	0.065429688	-0.7644043	0.32983398	0.13818359	0	0	0	0	0	0	0	0	0	0.95019531	0.049804688	0.23388672	-0.099121094	0.078125	0.056640625	1.051	32309.46	-0.097	219.48	1.054
437	438	438	Category G	-0.64794922	0.047851563	-0.86376953	0.19018555	-0.24121094	0.38574219	0	1.054	11/11/2017	11	11	2017	16:25:53	59153	0.2	16	25	53	27	0.051025391	3.4482422	-0.56079102	0.068603516	-0.76391602	1.2839355	0.13378906	0	0	0	0	0	0	0	0	0	0.95019531	0.049804688	0.20751953	-0.086914063	-0.020751953	-0.099609375	1.035	32344.5	-0.089	203.33	1.054
438	439	439	Category G	-0.50390625	0.095947266	-0.76782227	0.20214844	-0.24291992	0.38427734	0	0.371	11/11/2017	11	11	2017	16:25:53	59153	0.3	16	25	53	27	0.051025391	3.4482422	-0.55615234	0.069580078	-0.76245117	3.0419922	0.05859375	0	0	0	0	0	0	0	0	0	0.94628906	0.053710938	0.083496094	0.052246094	0.026123047	-0.005126953	0.932	32581.22	0.071	-165.3	1.054
439	440	440	Category G	-0.39599609	0.15576172	-0.68383789	0.1862793	-0.23364258	0.39672852	0	0.632	11/11/2017	11	11	2017	16:25:53	59153	0.4	16	25	53	27	0.051025391	3.4482422	-0.5559082	0.070068359	-0.76367188	4.3979492	0.19824219	0	0	0	0	0	0	0	0	0	0.94726563	0.052734375	0.32519531	0.15991211	0.085449219	0.079833984	0.881	32706.36	-0.035	89.32	1.054
440	441	441	Category G	-0.76782227	0.059814453	-0.83984375	0.15283203	-0.21166992	0.42529297	0	0.308	11/11/2017	11	11	2017	16:25:53	59153	0.5	16	25	53	27	0.051025391	3.4482422	-0.55786133	0.069335938	-0.76806641	4.8193359	0.22192383	0	0	0	0	0	0	0	0	0	0.9519043	0.048095703	0.29101563	-0.2097168	-0.009521484	-0.071533203	0.73	33114.88	0.303	-765.96	1.054
441	442	442	Category G	-0.40795898	0.023925781	-0.77978516	0.1237793	-0.20605469	0.44213867	0	0.786	11/11/2017	11	11	2017	16:25:53	59153	0.6	16	25	53	27	0.051025391	3.4482422	-0.55737305	0.070800781	-0.76733398	6.1062012	0.15698242	0	0	0	0	0	0	0	0	0	0.95092773	0.049072266	0.20874023	0.14941406	-0.046875	-0.012207031	0.767	33008.86	0.294	-721.08	0.786
442	443	443	Category C	-0.49194336	0.071777344	-0.81591797	0.14013672	-0.19873047	0.43554688	0	1.229	11/11/2017	11	11	2017	16:25:54	59154	0.7	16	25	54	29	0.051025391	3.4482422	-0.55810547	0.072509766	-0.76757813	7.1013184	0.08203125	0	0	0	0	0	0	0	0	0	0.9519043	0.048095703	0.11523438	0.066162109	-0.000732422	-0.048095703	0.727	33123.66	0.301	-763.69	0.786
443	444	444	Category C	-0.51586914	-0.011962891	-0.75585938	0.13500977	-0.20458984	0.43945313	0	1.277	11/11/2017	11	11	2017	16:25:54	59154	0.8	16	25	54	29	0.051025391	3.4482422	-0.55419922	0.071533203	-0.76782227	10.865967	0.092773438	0	0	0	0	0	0	0	0	0	0.94970703	0.050292969	0.1340332	0.038330078	-0.083496094	0.011962891	0.739	33088.7	0.35	-860.76	0.786
444	445	445	Category C	-0.44384766	0	-0.80395508	0.15307617	-0.19726563	0.42382813	0	0.13	11/11/2017	11	11	2017	16:25:54	59154	0.9	16	25	54	29	0.051025391	3.4482422	-0.5559082	0.0703125	-0.76831055	12.301758	0.13720703	0	0	0	0	0	0	0	0	0	0.95117188	0.048828125	0.21801758	0.11206055	-0.0703125	-0.035400391	0.754	33045.63	0.246	-622.92	0.786
445	446	446	Category C	-0.56396484	0.035888672	-0.80395508	0.1496582	-0.19848633	0.43212891	0	0.705	11/11/2017	11	11	2017	16:25:55	59155	0	16	25	55	29	0.051025391	3.4482422	-0.55371094	0.070800781	-0.76782227	12.691406	0.051025391	0	0	0	0	0	0	0	0	0	0.94946289	0.050537109	0.080810547	-0.010009766	-0.034912109	-0.035888672	0.687	33243.7	0.255	-686.37	0.767
446	447	447	Category C	-0.69580078	0.011962891	-0.82788086	0.13769531	-0.20141602	0.43774414	0	0.4	11/11/2017	11	11	2017	16:25:55	59155	0.1	16	25	55	29	0.051025391	3.4482422	-0.5546875	0.070800781	-0.76977539	12.948486	0.16333008	0	0	0	0	0	0	0	0	0	0.95141602	0.048583984	0.2578125	-0.14086914	-0.058837891	-0.057861328	0.61	33491.67	0.087	-278.5	0.746
447	448	448	Category C	-0.34790039	0.11987305	-0.77978516	0.15917969	-0.19702148	0.42382813	0	0.383	11/11/2017	11	11	2017	16:25:55	59155	0.2	16	25	55	29	0.051025391	3.4482422	-0.55566406	0.070556641	-0.76977539	13.60791	0.21362305	0	0	0	0	0	0	0	0	0	0.95214844	0.047851563	0.2668457	0.20776367	0.049072266	-0.009765625	0.521	33812.11	0.102	-364.02	0.705
448	449	449	Category C	-0.65991211	0.011962891	-0.87597656	0.14160156	-0.1965332	0.4375	0	0.767	11/11/2017	11	11	2017	16:25:55	59155	0.3	16	25	55	29	0.051025391	3.4482422	-0.55322266	0.070556641	-0.76904297	11.830566	0.16162109	0	0	0	0	0	0	0	0	0	0.95019531	0.049804688	0.27197266	-0.10644531	-0.05859375	-0.10668945	0.543	33729	-0.057	221.38	0.705
449	450	450	Category C	-0.46777344	0.071777344	-0.74389648	0.15112305	-0.20214844	0.42919922	0	0.746	11/11/2017	11	11	2017	16:25:55	59155	0.4	16	25	55	29	0.051025391	3.4482422	-0.55419922	0.070068359	-0.77099609	8.0441895	0.090576172	0	0	0	0	0	0	0	0	0	0.95214844	0.047851563	0.11523438	0.086425781	0.001464844	0.027099609	0.495	33914.08	-0.101	442.64	0.417
450	451	451	Category C	-0.50390625	0	-0.83984375	0.12915039	-0.20751953	0.44384766	0	0.262	11/11/2017	11	11	2017	16:25:55	59155	0.5	16	25	55	29	0.051025391	3.4482422	-0.5546875	0.069580078	-0.77368164	6.505127	0.10864258	0	0	0	0	0	0	0	0	0	0.95458984	0.045410156	0.18652344	0.05078125	-0.069580078	-0.065917969	0.461	34054.17	-0.099	462.03	0.419
451	452	452	Category C	-0.51586914	0.023925781	-0.79199219	0.14624023	-0.19946289	0.42529297	0	0.417	11/11/2017	11	11	2017	16:25:55	59155	0.6	16	25	55	29	0.051025391	3.4482422	-0.55371094	0.071044922	-0.77490234	6.0761719	0.062744141	0	0	0	0	0	0	0	0	0	0.95507813	0.044921875	0.10205078	0.037841797	-0.047119141	-0.016845703	0.467	34028.85	-0.116	544.8	0.419
452	453	453	Category C	-0.41992188	0.011962891	-0.6237793	0.15478516	-0.20141602	0.4230957	0	0.192	11/11/2017	11	11	2017	16:25:55	59155	0.7	16	25	55	30	0.051025391	3.4482422	-0.55224609	0.070068359	-0.77246094	4.8664551	0.20751953	0	0	0	0	0	0	0	0	0	0.95214844	0.047851563	0.33935547	0.13232422	-0.058105469	0.14868164	0.388	34385.8	0.053	-245.27	0.419
453	454	454	Category C	-0.55175781	0.035888672	-0.87597656	0.15332031	-0.1965332	0.42602539	0	0.419	11/11/2017	11	11	2017	16:25:55	59155	0.8	16	25	55	30	0.051025391	3.4482422	-0.55224609	0.068603516	-0.77441406	1.1914063	0.10644531	0	0	0	0	0	0	0	0	0	0.95361328	0.046386719	0.13476563	0.000488281	-0.032714844	-0.10131836	0.351	34573.65	0.216	-932.25	0.419
454	455	455	Category C	-0.49194336	0.047851563	-0.86376953	0.125	-0.20629883	0.43457031	0	0.292	11/11/2017	11	11	2017	16:25:55	59155	0.9	16	25	55	30	0.051025391	3.4482422	-0.54956055	0.069335938	-0.7746582	1.4985352	0.1081543	0	0	0	0	0	0	0	0	0	0.95239258	0.047607422	0.16845703	0.057617188	-0.021484375	-0.088867188	0.48	33974.89	0.13	-483.22	0.528
455	456	456	Category C	-0.40795898	0.071777344	-0.76782227	0.13134766	-0.21435547	0.43261719	0	0.528	11/11/2017	11	11	2017	16:25:56	59156	0	16	25	56	30	0.051513672	3.4933594	-0.546875	0.066650391	-0.7746582	3.6774902	0.13916016	0	0	0	0	0	0	0	0	0	0.95068359	0.049316406	0.15087891	0.13891602	0.004882813	0.006835938	0.586	33574.14	0.089	-293.33	0.952
456	457	457	Category C	-0.49194336	0.023925781	-0.94799805	0.14624023	-0.21191406	0.41796875	0	1.035	11/11/2017	11	11	2017	16:25:56	59156	0.1	16	25	56	30	0.051513672	3.4933594	-0.5480957	0.064697266	-0.77783203	5.4250488	0.18359375	0	0	0	0	0	0	0	0	0	0.95385742	0.046142578	0.26708984	0.056152344	-0.040771484	-0.16992188	0.713	33165.05	0.095	-268.93	0.952
457	458	458	Category C	-0.37182617	0.023925781	-0.69580078	0.15332031	-0.2109375	0.4230957	0	1.055	11/11/2017	11	11	2017	16:25:56	59156	0.2	16	25	56	30	0.051513672	3.4933594	-0.54516602	0.064697266	-0.77880859	6.2128906	0.1965332	0	0	0	0	0	0	0	0	0	0.95288086	0.047119141	0.29711914	0.17333984	-0.040771484	0.083007813	0.789	32947.77	0.226	-558.84	0.952
458	459	459	Category C	-0.58789063	0.035888672	-0.80395508	0.17895508	-0.20825195	0.41772461	0	0.952	11/11/2017	11	11	2017	16:25:56	59156	0.3	16	25	56	30	0.051513672	3.4933594	-0.54296875	0.0625	-0.78173828	6.0869141	0.056396484	0	0	0	0	0	0	0	0	0	0.95410156	0.045898438	0.093261719	-0.044677734	-0.026611328	-0.021972656	0.831	32834.88	0.298	-690.29	0.952
459	460	460	Category C	-0.50390625	0.023925781	-0.75585938	0.13867188	-0.21166992	0.43164063	0	0.877	11/11/2017	11	11	2017	16:25:56	59156	0.4	16	25	56	30	0.051513672	3.4933594	-0.53881836	0.061035156	-0.78344727	5.3054199	0.057861328	0	0	0	0	0	0	0	0	0	0.95288086	0.047119141	0.099853516	0.034912109	-0.037109375	0.027587891	0.81	32890.74	0.289	-683.86	0.952
460	461	461	Category C	-0.49194336	0.083984375	-0.75585938	0.16210938	-0.21166992	0.42797852	0	0.54	11/11/2017	11	11	2017	16:25:56	59156	0.5	16	25	56	30	0.051513672	3.4933594	-0.53662109	0.05859375	-0.78588867	2.939209	0.059570313	0	0	0	0	0	0	0	0	0	0.95336914	0.046630859	0.10009766	0.044677734	0.025146484	0.030029297	0.681	33262.19	0.345	-897.78	0.877
461	462	462	Category C	-0.59985352	0.095947266	-0.93579102	0.15942383	-0.21557617	0.42407227	0	0.405	11/11/2017	11	11	2017	16:25:56	59156	0.6	16	25	56	30	0.051513672	3.4933594	-0.53125	0.056152344	-0.78637695	1.2558594	0.16894531	0	0	0	0	0	0	0	0	0	0.95068359	0.049316406	0.25732422	-0.068359375	0.039550781	-0.14916992	0.578	33602.24	0.426	-1188.58	0.877
462	463	463	Category C	-0.61181641	-0.035888672	-0.86376953	0.10375977	-0.21655273	0.43579102	0	0.262	11/11/2017	11	11	2017	16:25:56	59156	0.7	16	25	56	31	0.051513672	3.4933594	-0.52661133	0.054199219	-0.7878418	1.0136719	0.14526367	0	0	0	0	0	0	0	0	0	0.94921875	0.05078125	0.25097656	-0.084960938	-0.090087891	-0.075683594	0.57	33630.66	0.389	-1113.47	0.54
463	464	464	Category C	-0.53979492	0.071777344	-0.85180664	0.15039063	-0.21972656	0.41333008	0	0.437	11/11/2017	11	11	2017	16:25:56	59156	0.8	16	25	56	31	0.051513672	3.4933594	-0.52124023	0.052001953	-0.79125977	0.42041016	0.066162109	0	0	0	0	0	0	0	0	0	0.94897461	0.051025391	0.098632813	-0.018310547	0.01953125	-0.060302734	0.507	33866.49	0.339	-1070.81	0.54
464	465	465	Category C	-0.43188477	0.16796875	-0.69580078	0.15405273	-0.21166992	0.4230957	0	0.904	11/11/2017	11	11	2017	16:25:56	59156	0.9	16	25	56	31	0.051513672	3.4933594	-0.51586914	0.050048828	-0.79199219	1.3479004	0.17382813	0	0	0	0	0	0	0	0	0	0.9465332	0.053466797	0.2980957	0.083984375	0.11767578	0.096191406	0.532	33770.21	0.273	-866	0.687
465	466	466	Category C	-0.53979492	-0.071777344	-0.68383789	0.18554688	-0.20898438	0.40942383	0	0.497	11/11/2017	11	11	2017	16:25:57	59157	0	16	25	57	31	0.051513672	3.4933594	-0.51000977	0.047607422	-0.79516602	2.4995117	0.16601563	0	0	0	0	0	0	0	0	0	0.94604492	0.053955078	0.26049805	-0.029541016	-0.11938477	0.11132813	0.647	33369.54	0.167	-489.53	0.687
466	467	467	Category C	-0.56396484	-0.023925781	-0.94799805	0.16601563	-0.21582031	0.42114258	0	0.687	11/11/2017	11	11	2017	16:25:57	59157	0.1	16	25	57	31	0.051513672	3.4933594	-0.50732422	0.045654297	-0.79785156	2.6484375	0.17480469	0	0	0	0	0	0	0	0	0	0.9465332	0.053466797	0.27612305	-0.056396484	-0.069580078	-0.14990234	0.669	33299.57	0.194	-547.64	0.687
467	468	468	Category C	-0.51586914	0.13183594	-0.75585938	0.14550781	-0.22290039	0.42358398	0	1.098	11/11/2017	11	11	2017	16:25:57	59157	0.2	16	25	57	31	0.051513672	3.4933594	-0.49951172	0.042480469	-0.79858398	2.670166	0.10009766	0	0	0	0	0	0	0	0	0	0.94287109	0.057128906	0.14794922	-0.016113281	0.089111328	0.042724609	0.635	33408.51	0.303	-841.65	0.687
468	469	469	Category C	-0.53979492	0.047851563	-0.82788086	0.14990234	-0.21264648	0.42114258	0	0.393	11/11/2017	11	11	2017	16:25:57	59157	0.3	16	25	57	31	0.051513672	3.4933594	-0.49438477	0.040283203	-0.80053711	2.456543	0.053222656	0	0	0	0	0	0	0	0	0	0.94165039	0.058349609	0.079833984	-0.045166016	0.007324219	-0.027099609	0.559	33670.26	0.758	-1888.11	0.497
469	470	470	Category C	-0.55175781	0.023925781	-0.671875	0.16723633	-0.21435547	0.41918945	0	0.235	11/11/2017	11	11	2017	16:25:57	59157	0.4	16	25	57	31	0.051513672	3.4933594	-0.48901367	0.036865234	-0.80395508	0.56542969	0.14672852	0	0	0	0	0	0	0	0	0	0.94165039	0.058349609	0.20776367	-0.0625	-0.012939453	0.13208008	0.512	33846.93	0.852	-2148.79	0.681
470	471	471	Category C	-0.52783203	0.035888672	-0.80395508	0.16430664	-0.2199707	0.41186523	0	0.445	11/11/2017	11	11	2017	16:25:57	59157	0.5	16	25	57	31	0.051513672	3.4933594	-0.48266602	0.034179688	-0.80493164	0.69995117	0.044921875	0	0	0	0	0	0	0	0	0	0.93920898	0.060791016	0.047607422	-0.044921875	0.001464844	0.000976563	0.511	33850.83	1.03	-2449.41	0.681
471	472	472	Category C	-0.45581055	0.023925781	-0.77978516	0.16772461	-0.21508789	0.42016602	0	0.217	11/11/2017	11	11	2017	16:25:57	59157	0.6	16	25	57	31	0.051513672	3.4933594	-0.47851563	0.032958984	-0.80688477	1.7297363	0.036621094	0	0	0	0	0	0	0	0	0	0.9387207	0.061279297	0.059082031	0.022705078	-0.009033203	0.027099609	0.442	34136.14	1.317	-3064.38	0.681
472	473	473	Category C	-0.56396484	0.095947266	-0.75585938	0.1628418	-0.21459961	0.41430664	0	0.681	11/11/2017	11	11	2017	16:25:57	59157	0.7	16	25	57	32	0.051513672	3.4933594	-0.47216797	0.029296875	-0.80981445	2.3591309	0.12548828	0	0	0	0	0	0	0	0	0	0.93798828	0.062011719	0.21240234	-0.091552734	0.06640625	0.053955078	0.498	33902.09	1.227	-2781.17	0.681
473	474	474	Category C	-0.47998047	0.083984375	-0.80395508	0.16503906	-0.21679688	0.41601563	0	0.681	11/11/2017	11	11	2017	16:25:57	59157	0.8	16	25	57	32	0.051513672	3.4933594	-0.47192383	0.02734375	-0.81103516	2.5422363	0.057373047	0	0	0	0	0	0	0	0	0	0.9387207	0.061279297	0.071533203	-0.0078125	0.056396484	0.007080078	0.739	33088.7	1.079	-2100.44	0.692
474	475	475	Category C	-0.50390625	0.059814453	-0.82788086	0.16064453	-0.21435547	0.4140625	0	0.732	11/11/2017	11	11	2017	16:25:57	59157	0.9	16	25	57	32	0.051513672	3.4933594	-0.46728516	0.026123047	-0.8112793	1.5800781	0.052001953	0	0	0	0	0	0	0	0	0	0.93652344	0.063476563	0.086425781	-0.036376953	0.033447266	-0.016357422	0.78	32972.6	0.665	-1413.9	0.692
475	476	476	Category C	-0.57592773	0.023925781	-0.75585938	0.13574219	-0.22387695	0.42553711	0	1.68	11/11/2017	11	11	2017	16:25:58	59158	0	16	25	58	32	0.051513672	3.4933594	-0.46508789	0.025146484	-0.81201172	0.14013672	0.12402344	0	0	0	0	0	0	0	0	0	0.9362793	0.063720703	0.16796875	-0.1105957	-0.001220703	0.056152344	0.844	32800.88	0.631	-1292.21	0.732
476	477	477	Category C	-0.57592773	0.071777344	-0.74389648	0.16503906	-0.22167969	0.41503906	0	0.692	11/11/2017	11	11	2017	16:25:58	59158	0.1	16	25	58	32	0.051513672	3.4933594	-0.46655273	0.0234375	-0.81298828	0.80615234	0.13793945	0	0	0	0	0	0	0	0	0	0.93774414	0.062255859	0.2265625	-0.10913086	0.048095703	0.069091797	0.954	32528.94	0.273	-578.91	0.732
477	478	478	Category C	-0.44384766	0.083984375	-0.63598633	0.15527344	-0.22265625	0.41821289	0	0.6	11/11/2017	11	11	2017	16:25:58	59158	0.2	16	25	58	32	0.051513672	3.4933594	-0.46386719	0.021728516	-0.81445313	0.67578125	0.19018555	0	0	0	0	0	0	0	0	0	0.93774414	0.062255859	0.26074219	0.020019531	0.062011719	0.1784668	0.946	32547.83	0.052	-120.58	1.072
478	479	479	Category C	-0.57592773	0.023925781	-0.79199219	0.16479492	-0.21582031	0.41308594	0	1.34	11/11/2017	11	11	2017	16:25:58	59158	0.3	16	25	58	32	0.051513672	3.4933594	-0.4621582	0.020751953	-0.81567383	1.6108398	0.11621094	0	0	0	0	0	0	0	0	0	0.93774414	0.062255859	0.14038086	-0.11352539	0.002929688	0.023681641	1.003	32415.92	0.077	-168.88	1.072
479	480	480	Category C	-0.56396484	0.059814453	-0.82788086	0.14575195	-0.22167969	0.41821289	0	0.636	11/11/2017	11	11	2017	16:25:58	59158	0.4	16	25	58	32	0.051513672	3.4933594	-0.46142578	0.019042969	-0.81689453	3.2875977	0.1105957	0	0	0	0	0	0	0	0	0	0.93847656	0.061523438	0.15380859	-0.10229492	0.040527344	-0.010742188	0.846	32795.68	0.101	-250.21	1.072
480	481	481	Category C	-0.61181641	0.071777344	-0.75585938	0.15405273	-0.21801758	0.42041016	0	1.072	11/11/2017	11	11	2017	16:25:58	59158	0.5	16	25	58	32	0.051513672	3.4933594	-0.46313477	0.017578125	-0.81835938	1.973877	0.16992188	0	0	0	0	0	0	0	0	0	0.94067383	0.059326172	0.26538086	-0.1484375	0.053955078	0.0625	1.033	32348.92	-0.149	349.92	1.072
481	482	482	Category C	-0.59985352	0.083984375	-0.81591797	0.15185547	-0.22558594	0.42236328	0	0.74	11/11/2017	11	11	2017	16:25:58	59158	0.6	16	25	58	32	0.051513672	3.4933594	-0.45849609	0.017333984	-0.81762695	0.86743164	0.15600586	0	0	0	0	0	0	0	0	0	0.93774414	0.062255859	0.20947266	-0.14111328	0.06640625	0.001708984	1.061	32287.78	-0.324	806.71	1.137
482	483	483	Category C	-0.50390625	0.047851563	-0.81591797	0.17285156	-0.21240234	0.41088867	0	1.811	11/11/2017	11	11	2017	16:25:58	59158	0.7	16	25	58	33	0.051513672	3.4933594	-0.4621582	0.017333984	-0.81835938	2.1508789	0.051513672	0	0	0	0	0	0	0	0	0	0.94018555	0.059814453	0.074707031	-0.041503906	0.030273438	0.002441406	1.028	32359.97	-0.353	920.84	1.072
483	484	484	Category C	-0.53979492	0.047851563	-0.6237793	0.19262695	-0.21484375	0.40551758	0	0.772	11/11/2017	11	11	2017	16:25:58	59158	0.8	16	25	58	33	0.051513672	3.4933594	-0.46020508	0.016845703	-0.81811523	2.2668457	0.2121582	0	0	0	0	0	0	0	0	0	0.9387207	0.061279297	0.3046875	-0.079345703	0.030761719	0.19433594	1.089	32227.94	-0.376	937.11	1.072
484	485	485	Category C	-0.70776367	0.023925781	-0.82788086	0.20532227	-0.22045898	0.38696289	0	1.137	11/11/2017	11	11	2017	16:25:58	59158	0.9	16	25	58	33	0.051513672	3.4933594	-0.46313477	0.017578125	-0.8203125	0.84838867	0.24462891	0	0	0	0	0	0	0	0	0	0.94238281	0.057617188	0.2578125	-0.24438477	0.006103516	-0.007324219	1	32422.71	-0.382	1042.06	1.005
485	486	486	Category C	-0.51586914	0.083984375	-0.81591797	0.16455078	-0.22802734	0.4140625	0	1.005	11/11/2017	11	11	2017	16:25:59	59159	0	16	25	59	33	0.051513672	3.4933594	-0.46191406	0.018066406	-0.82006836	1.107666	0.084960938	0	0	0	0	0	0	0	0	0	0.94140625	0.05859375	0.12402344	-0.053710938	0.065673828	0.004150391	0.942	32557.33	-0.312	867.6	1.005
486	487	487	Category C	-0.61181641	0.15576172	-0.77978516	0.18505859	-0.2253418	0.40551758	0	0.538	11/11/2017	11	11	2017	16:25:59	59159	0.1	16	25	59	33	0.051513672	3.4933594	-0.46264648	0.018310547	-0.81884766	1.7077637	0.20629883	0	0	0	0	0	0	0	0	0	0.94067383	0.059326172	0.32543945	-0.14892578	0.13720703	0.0390625	0.697	33213.17	0.005	-15.13	0.772
487	488	488	Category C	-0.49194336	0.059814453	-0.671875	0.18139648	-0.21826172	0.40283203	0	0.39	11/11/2017	11	11	2017	16:25:59	59159	0.2	16	25	59	33	0.051513672	3.4933594	-0.45898438	0.019287109	-0.82006836	2.7243652	0.15698242	0	0	0	0	0	0	0	0	0	0.94018555	0.059814453	0.22143555	-0.032714844	0.040283203	0.14819336	0.623	33448.09	0.073	-231.88	0.538
488	489	489	Category C	-0.6237793	0.023925781	-0.86376953	0.17993164	-0.22509766	0.40258789	0	0.345	11/11/2017	11	11	2017	16:25:59	59159	0.3	16	25	59	33	0.051513672	3.4933594	-0.4621582	0.018310547	-0.8203125	6.4038086	0.16723633	0	0	0	0	0	0	0	0	0	0.94189453	0.058105469	0.21020508	-0.16137695	0.005371094	-0.043212891	0.486	33950.38	0.202	-709.75	0.448
489	490	490	Category C	-0.55175781	0.035888672	-0.87597656	0.18603516	-0.22070313	0.40283203	0	0.327	11/11/2017	11	11	2017	16:25:59	59159	0.4	16	25	59	33	0.051513672	3.4933594	-0.4597168	0.018554688	-0.8190918	6.9729004	0.109375	0	0	0	0	0	0	0	0	0	0.93969727	0.060302734	0.16577148	-0.091796875	0.017089844	-0.056640625	0.394	34356.72	0.169	-700.93	0.39
490	491	491	Category C	-0.49194336	0.15576172	-0.82788086	0.17211914	-0.22143555	0.40673828	0	0.316	11/11/2017	11	11	2017	16:25:59	59159	0.5	16	25	59	33	0.051513672	3.4933594	-0.46191406	0.019042969	-0.8190918	5.5161133	0.13989258	0	0	0	0	0	0	0	0	0	0.94067383	0.059326172	0.17504883	-0.029785156	0.13647461	-0.008544922	0.362	34516.2	0.293	-1172.33	0.35
491	492	492	Category C	-0.58789063	0	-0.6237793	0.18066406	-0.21508789	0.40991211	0	0.448	11/11/2017	11	11	2017	16:25:59	59159	0.6	16	25	59	33	0.051513672	3.4933594	-0.46118164	0.01953125	-0.81982422	6.2670898	0.23413086	0	0	0	0	0	0	0	0	0	0.94091797	0.059082031	0.34228516	-0.12646484	-0.01953125	0.19604492	0.351	34573.65	0.349	-1369.57	0.35
492	493	493	Category C	-0.55175781	-0.047851563	-0.89990234	0.20410156	-0.20922852	0.39208984	0	0.35	11/11/2017	11	11	2017	16:25:59	59159	0.7	16	25	59	34	0.051513672	3.4933594	-0.4621582	0.01953125	-0.8203125	7.2868652	0.13745117	0	0	0	0	0	0	0	0	0	0.94165039	0.058349609	0.23657227	-0.089355469	-0.067382813	-0.079345703	0.441	34140.53	0.204	-764.54	0.448
493	494	494	Category C	-0.49194336	0.15576172	-0.82788086	0.15258789	-0.22631836	0.42041016	0	0.32	11/11/2017	11	11	2017	16:25:59	59159	0.8	16	25	59	34	0.051513672	3.398291	-0.46508789	0.020019531	-0.82226563	7.3688965	0.13842773	0	0	0	0	0	0	0	0	0	0.94482422	0.055175781	0.16796875	-0.026611328	0.13549805	-0.005371094	0.567	33641.4	0.11	-366.81	0.573
494	495	495	Category M	-0.50390625	-0.083984375	-0.75585938	0.20581055	-0.20385742	0.40209961	0	0.887	11/11/2017	11	11	2017	16:26:01	59161	0.6	16	26	1	35	0.051513672	3.398291	-0.46313477	0.020751953	-0.81958008	6.6203613	0.12915039	0	0	0	0	0	0	0	0	0	0.94165039	0.058349609	0.20922852	-0.040527344	-0.10473633	0.063720703	0.61	33491.67	0.055	-179.52	0.837
495	496	496	Category M	-0.46777344	0.011962891	-0.82788086	0.17700195	-0.19799805	0.41357422	0	1.085	11/11/2017	11	11	2017	16:26:01	59161	0.7	16	26	1	36	0.051513672	3.398291	-0.46459961	0.021484375	-0.81982422	8.0947266	0.012939453	0	0	0	0	0	0	0	0	0	0.94262695	0.057373047	0.020507813	-0.002929688	-0.009521484	-0.0078125	0.675	33280.81	0.072	-215.17	0.887
496	497	497	Category M	-0.45581055	0.059814453	-0.82788086	0.18383789	-0.19555664	0.41040039	0	0.573	11/11/2017	11	11	2017	16:26:01	59161	0.8	16	26	1	36	0.051513672	3.398291	-0.46630859	0.021240234	-0.82006836	10.901123	0.040527344	0	0	0	0	0	0	0	0	0	0.94360352	0.056396484	0.056884766	0.010498047	0.038330078	-0.007568359	0.808	32896.12	-0.107	304.94	1.085
497	498	498	Category M	-0.44384766	-0.059814453	-0.94799805	0.18774414	-0.19677734	0.41455078	0	0.837	11/11/2017	11	11	2017	16:26:01	59161	0.9	16	26	1	36	0.051513672	3.398291	-0.46679688	0.021728516	-0.81689453	13.080078	0.15600586	0	0	0	0	0	0	0	0	0	0.94116211	0.058837891	0.23535156	0.022949219	-0.081542969	-0.13085938	1.015	32388.93	-0.482	1377.51	1.15
498	499	499	Category M	-0.3359375	-0.071777344	-0.95996094	0.17163086	-0.18945313	0.41967773	0	1.15	11/11/2017	11	11	2017	16:26:02	59162	0	16	26	2	36	0.051513672	3.398291	-0.46875	0.022460938	-0.81811523	13.452148	0.21582031	0	0	0	0	0	0	0	0	0	0.94311523	0.056884766	0.36889648	0.1328125	-0.094238281	-0.14160156	1.129	32144.59	-0.61	1675.22	1.15
499	500	500	Category M	-0.21582031	-0.10791016	-0.86376953	0.18115234	-0.17211914	0.42651367	0	1.56	11/11/2017	11	11	2017	16:26:02	59162	0.1	16	26	2	36	0.051513672	3.398291	-0.46630859	0.022949219	-0.81713867	16.246338	0.28662109	0	0	0	0	0	0	0	0	0	0.94116211	0.058837891	0.42797852	0.25048828	-0.13085938	-0.046386719	1.099	32206.88	-0.537	1452.52	1.15
500	501	501	Category M	-0.40795898	-0.023925781	-0.91186523	0.15673828	-0.16674805	0.43701172	0	1.574	11/11/2017	11	11	2017	16:26:02	59162	0.2	16	26	2	36	0.051513672	3.398291	-0.46801758	0.023681641	-0.81811523	19.924072	0.12084961	0	0	0	0	0	0	0	0	0	0.94287109	0.057128906	0.20141602	0.060058594	-0.047607422	-0.093505859	1.026	32364.41	-0.361	947.74	1.15
501	502	502	Category M	-0.16796875	-0.13183594	-0.89990234	0.1496582	-0.1574707	0.44799805	0	0.904	11/11/2017	11	11	2017	16:26:02	59162	0.3	16	26	2	36	0.051513672	3.398291	-0.4675293	0.0234375	-0.81762695	21.895752	0.34741211	0	0	0	0	0	0	0	0	0	0.94238281	0.057617188	0.53710938	0.29956055	-0.15527344	-0.08203125	1.004	32413.66	-0.277	710	1.15
502	503	503	Category M	-0.26391602	-0.095947266	-0.95996094	0.140625	-0.15869141	0.44506836	0	0.132	11/11/2017	11	11	2017	16:26:02	59162	0.4	16	26	2	36	0.051513672	3.398291	-0.46826172	0.0234375	-0.81665039	24.913818	0.27661133	0	0	0	0	0	0	0	0	0	0.94165039	0.058349609	0.46704102	0.2043457	-0.11938477	-0.14306641	0.959	32517.19	-0.223	580.21	0.904
503	504	504	Category M	-0.13183594	0	-0.79199219	0.12084961	-0.15087891	0.4543457	0	0.707	11/11/2017	11	11	2017	16:26:02	59162	0.5	16	26	2	36	0.051513672	3.398291	-0.46557617	0.024658203	-0.81420898	26.064453	0.33520508	0	0	0	0	0	0	0	0	0	0.93823242	0.061767578	0.38061523	0.33374023	-0.024658203	0.022216797	0.846	32795.68	-0.028	73.64	0.904
504	505	505	Category M	-0.10791016	-0.13183594	-0.89990234	0.16577148	-0.15600586	0.44189453	0	0.88	11/11/2017	11	11	2017	16:26:02	59162	0.6	16	26	2	36	0.051513672	3.398291	-0.46630859	0.025146484	-0.8137207	28.049805	0.40063477	0	0	0	0	0	0	0	0	0	0.93823242	0.061767578	0.6015625	0.35839844	-0.15698242	-0.0859375	0.805	32904.21	0.014	-37.55	0.904
505	506	506	Category M	-0.2277832	0	-0.95996094	0.13574219	-0.14282227	0.4543457	0	0.879	11/11/2017	11	11	2017	16:26:02	59162	0.7	16	26	2	37	0.051513672	3.398291	-0.46801758	0.023193359	-0.81616211	27.617432	0.28076172	0	0	0	0	0	0	0	0	0	0.94091797	0.059082031	0.40698242	0.24023438	-0.023193359	-0.14355469	0.814	32880.01	0.091	-233.25	0.88
506	507	507	Category M	-0.13183594	-0.11987305	-0.85180664	0.14990234	-0.15039063	0.44482422	0	1.329	11/11/2017	11	11	2017	16:26:02	59162	0.8	16	26	2	37	0.051513672	3.398291	-0.46679688	0.024169922	-0.81616211	25.459473	0.36645508	0	0	0	0	0	0	0	0	0	0.94067383	0.059326172	0.51464844	0.33496094	-0.14404297	-0.035400391	0.863	32751.93	-0.003	7.67	0.961
507	508	508	Category M	-0.23999023	-0.035888672	-0.87597656	0.14819336	-0.15380859	0.44287109	0	0.961	11/11/2017	11	11	2017	16:26:02	59162	0.9	16	26	2	37	0.051513672	3.398291	-0.46655273	0.025634766	-0.81567383	23.850098	0.24243164	0	0	0	0	0	0	0	0	0	0.93994141	0.060058594	0.34838867	0.2265625	-0.061523438	-0.060058594	0.938	32566.86	-0.214	565.62	1.156
508	509	509	Category M	-0.14379883	-0.095947266	-0.95996094	0.14526367	-0.15283203	0.44482422	0	0.427	11/11/2017	11	11	2017	16:26:03	59163	0	16	26	3	37	0.051513672	3.398291	-0.46801758	0.024169922	-0.81591797	19.912109	0.37451172	0	0	0	0	0	0	0	0	0	0.94091797	0.059082031	0.58862305	0.32421875	-0.12011719	-0.14379883	1.317	31782.15	-0.557	1246.45	1.164
509	510	510	Category M	-0.11987305	-0.13183594	-0.88793945	0.14599609	-0.14990234	0.44799805	0	1.156	11/11/2017	11	11	2017	16:26:03	59163	0.1	16	26	3	37	0.051513672	3.398291	-0.46850586	0.0234375	-0.81591797	16.202637	0.38842773	0	0	0	0	0	0	0	0	0	0.94116211	0.058837891	0.57592773	0.34863281	-0.15527344	-0.071777344	1.364	31698.14	-0.619	1373.25	1.329
510	511	511	Category M	-0.2878418	-0.059814453	-0.93579102	0.16235352	-0.15942383	0.43945313	0	3.15	11/11/2017	11	11	2017	16:26:03	59163	0.2	16	26	3	37	0.051513672	3.398291	-0.46875	0.023193359	-0.81787109	10.655029	0.23120117	0	0	0	0	0	0	0	0	0	0.94287109	0.057128906	0.38183594	0.1809082	-0.083007813	-0.11767578	1.541	31401.42	-0.852	1836.15	2.269
511	512	512	Category M	-0.15576172	-0.13183594	-0.86376953	0.14306641	-0.16040039	0.44482422	0	1.164	11/11/2017	11	11	2017	16:26:03	59163	0.3	16	26	3	37	0.051513672	3.398291	-0.46948242	0.022949219	-0.81616211	4.0356445	0.35302734	0	0	0	0	0	0	0	0	0	0.94165039	0.058349609	0.51611328	0.3137207	-0.15478516	-0.047363281	1.759	31071.76	-1.27	2866.46	2.269
512	513	513	Category M	-0.40795898	0.023925781	-0.83984375	0.16381836	-0.16577148	0.44091797	0	2.391	11/11/2017	11	11	2017	16:26:03	59163	0.4	16	26	3	37	0.051513672	3.398291	-0.46875	0.022705078	-0.81494141	2.2351074	0.065673828	0	0	0	0	0	0	0	0	0	0.94042969	0.059570313	0.086669922	0.060791016	0.000976563	-0.024658203	1.725	31120.92	-1.204	2691.19	2.269
513	514	514	Category M	-0.31176758	-0.059814453	-0.82788086	0.17553711	-0.16943359	0.43237305	0	2.269	11/11/2017	11	11	2017	16:26:03	59163	0.5	16	26	3	37	0.051513672	3.398291	-0.46777344	0.021972656	-0.81469727	9.4150391	0.17651367	0	0	0	0	0	0	0	0	0	0.93969727	0.060302734	0.25073242	0.15600586	-0.081787109	-0.012939453	1.818	30988.26	-1.219	2540.88	2.269
514	515	515	Category M	-0.3359375	-0.011962891	-0.87597656	0.18481445	-0.19311523	0.41259766	0	0.224	11/11/2017	11	11	2017	16:26:03	59163	0.6	16	26	3	37	0.051513672	3.4933594	-0.46899414	0.021240234	-0.81591797	17.166016	0.14990234	0	0	0	0	0	0	0	0	0	0.94140625	0.05859375	0.2265625	0.13305664	-0.033203125	-0.059814453	1.445	31558.7	-0.825	1899.38	1.71
515	516	516	Category M	-0.51586914	0.059814453	-0.76782227	0.20361328	-0.21582031	0.39819336	0	1.71	11/11/2017	11	11	2017	16:26:03	59163	0.7	16	26	3	38	0.051513672	3.4933594	-0.46728516	0.020507813	-0.81445313	22.52002	0.077880859	0	0	0	0	0	0	0	0	0	0.93945313	0.060546875	0.13427734	-0.048339844	0.0390625	0.046630859	1.475	31508.67	-0.85	1932.78	1.71
516	517	517	Category M	-0.44384766	0	-0.82788086	0.18237305	-0.22558594	0.40795898	0	0.913	11/11/2017	11	11	2017	16:26:03	59163	0.8	16	26	3	38	0.051513672	3.4933594	-0.46948242	0.020996094	-0.81567383	25.235596	0.035400391	0	0	0	0	0	0	0	0	0	0.94140625	0.05859375	0.058837891	0.025634766	-0.020996094	-0.011962891	1.227	31950.03	-0.438	997.74	1.343
517	518	518	Category M	-0.50390625	-0.023925781	-0.95996094	0.18066406	-0.22680664	0.40380859	0	1.343	11/11/2017	11	11	2017	16:26:03	59163	0.9	16	26	3	38	0.051513672	3.4933594	-0.46801758	0.01953125	-0.81665039	28.024658	0.15380859	0	0	0	0	0	0	0	0	0	0.94165039	0.058349609	0.22241211	-0.035644531	-0.043457031	-0.14306641	0.998	32427.25	-0.09	212.15	0.913
518	519	519	Category M	-0.45581055	-0.047851563	-0.86376953	0.17651367	-0.21704102	0.41162109	0	0.904	11/11/2017	11	11	2017	16:26:04	59164	0	16	26	4	38	0.051513672	3.4933594	-0.46655273	0.019287109	-0.8190918	28.999023	0.081298828	0	0	0	0	0	0	0	0	0	0.94287109	0.057128906	0.12255859	0.010742188	-0.067138672	-0.044433594	1.08	32247.04	-0.235	551.24	0.915
519	520	520	Category M	-0.52783203	0.035888672	-0.80395508	0.16992188	-0.21557617	0.41577148	0	0.894	11/11/2017	11	11	2017	16:26:04	59164	0.1	16	26	4	38	0.051513672	3.4933594	-0.46777344	0.019287109	-0.81835938	29.607666	0.063720703	0	0	0	0	0	0	0	0	0	0.94287109	0.057128906	0.090820313	-0.059814453	0.016357422	0.014404297	0.947	32545.47	-0.032	76.83	0.913
520	521	521	Category C	-0.40795898	0.047851563	-0.77978516	0.17993164	-0.20678711	0.40844727	0	0.718	11/11/2017	11	11	2017	16:26:05	59165	0.5	16	26	5	39	0.051513672	3.4933594	-0.46875	0.018310547	-0.81713867	27.383301	0.077392578	0	0	0	0	0	0	0	0	0	0.94238281	0.057617188	0.12792969	0.060791016	0.029296875	0.037353516	0.884	32698.84	0.184	-426.13	0.904
521	522	522	Category C	-0.68383789	0.023925781	-0.83984375	0.17138672	-0.21826172	0.41186523	0	0.915	11/11/2017	11	11	2017	16:26:05	59165	0.6	16	26	5	39	0.051513672	3.4933594	-0.46801758	0.018066406	-0.81713867	25.340088	0.21679688	0	0	0	0	0	0	0	0	0	0.94189453	0.058105469	0.24389648	-0.21557617	0.005615234	-0.022460938	0.737	33094.49	0.332	-823.93	0.894
522	523	523	Category C	-0.3359375	0.023925781	-0.77978516	0.18920898	-0.21801758	0.40356445	0	0.533	11/11/2017	11	11	2017	16:26:05	59165	0.7	16	26	5	40	0.051513672	3.4933594	-0.46484375	0.017333984	-0.81518555	24.355469	0.13378906	0	0	0	0	0	0	0	0	0	0.93847656	0.061523438	0.1706543	0.12890625	0.006347656	0.035400391	0.675	33280.81	0.286	-768.3	0.894
523	524	524	Category C	-0.75585938	0.059814453	-0.94799805	0.16943359	-0.21289063	0.40869141	0	0.46	11/11/2017	11	11	2017	16:26:05	59165	0.8	16	26	5	40	0.051513672	3.4933594	-0.46630859	0.015380859	-0.81494141	19.182861	0.32128906	0	0	0	0	0	0	0	0	0	0.93896484	0.061035156	0.46655273	-0.28930664	0.044189453	-0.1328125	0.713	33165.05	0.193	-520.75	0.718
524	525	525	Category C	-0.34790039	0.023925781	-0.77978516	0.15576172	-0.22607422	0.41113281	0	0.535	11/11/2017	11	11	2017	16:26:05	59165	0.9	16	26	5	40	0.051513672	3.4933594	-0.46582031	0.014648438	-0.81542969	13.901611	0.12353516	0	0	0	0	0	0	0	0	0	0.93920898	0.060791016	0.1628418	0.11791992	0.009033203	0.035644531	0.618	33464.77	0.29	-825.37	0.915
525	526	526	Category C	-0.6237793	0.059814453	-0.70776367	0.19726563	-0.22021484	0.40258789	0	1.119	11/11/2017	11	11	2017	16:26:06	59166	0	16	26	6	40	0.051513672	3.4933594	-0.46362305	0.014160156	-0.81567383	8.5546875	0.19824219	0	0	0	0	0	0	0	0	0	0.93847656	0.061523438	0.31347656	-0.15991211	0.045410156	0.10791016	0.63	33424.93	0.16	-479.9	0.965
526	527	527	Category C	-0.40795898	0.095947266	-0.92382813	0.19848633	-0.22900391	0.40039063	0	0.148	11/11/2017	11	11	2017	16:26:06	59166	0.1	16	26	6	40	0.051513672	3.4933594	-0.46484375	0.014648438	-0.81567383	6.4631348	0.14672852	0	0	0	0	0	0	0	0	0	0.93896484	0.061035156	0.24633789	0.056884766	0.081054688	-0.10791016	0.702	33198.04	-0.121	393.63	0.965
527	528	528	Category C	-0.59985352	0.035888672	-0.80395508	0.17919922	-0.22558594	0.40380859	0	0.985	11/11/2017	11	11	2017	16:26:06	59166	0.2	16	26	6	40	0.051513672	3.4933594	-0.4621582	0.010986328	-0.81445313	5.7382813	0.13989258	0	0	0	0	0	0	0	0	0	0.93652344	0.063476563	0.17260742	-0.13745117	0.024658203	0.010498047	0.696	33216.21	-0.111	361.43	0.965
528	529	529	Category C	-0.45581055	0.035888672	-0.77978516	0.17578125	-0.23071289	0.3996582	0	0.965	11/11/2017	11	11	2017	16:26:06	59166	0.3	16	26	6	40	0.051513672	3.4933594	-0.46606445	0.010009766	-0.81811523	3.173584	0.047363281	0	0	0	0	0	0	0	0	0	0.94165039	0.058349609	0.074707031	0.010253906	0.025634766	0.038330078	0.688	33240.63	-0.117	386.46	0.965
529	530	530	Category C	-0.64794922	0.10791016	-0.73193359	0.19946289	-0.22607422	0.39526367	0	0.429	11/11/2017	11	11	2017	16:26:06	59166	0.4	16	26	6	40	0.051513672	3.4933594	-0.46337891	0.010986328	-0.81835938	0.94482422	0.2253418	0	0	0	0	0	0	0	0	0	0.94067383	0.059326172	0.36767578	-0.18432617	0.096679688	0.086425781	0.563	33655.79	0	0	0.697
530	531	531	Category C	-0.44384766	0.035888672	-0.89990234	0.19384766	-0.22338867	0.39648438	0	0.487	11/11/2017	11	11	2017	16:26:06	59166	0.5	16	26	6	40	0.051513672	3.4933594	-0.46411133	0.010986328	-0.81665039	2.534668	0.088867188	0	0	0	0	0	0	0	0	0	0.93945313	0.060546875	0.12817383	0.020263672	0.024658203	-0.083007813	0.655	33343.87	-0.121	418.8	0.965
531	532	532	Category C	-0.58789063	0.035888672	-0.82788086	0.16772461	-0.22875977	0.40600586	0	0.369	11/11/2017	11	11	2017	16:26:06	59166	0.6	16	26	6	40	0.051513672	3.4933594	-0.46679688	0.008300781	-0.81640625	3.1020508	0.12426758	0	0	0	0	0	0	0	0	0	0.94042969	0.059570313	0.15966797	-0.12084961	0.02734375	-0.011230469	0.7	33204.08	-0.215	750.37	0.697
532	533	533	Category C	-0.65991211	0.035888672	-0.77978516	0.19335938	-0.23486328	0.39868164	0	0.697	11/11/2017	11	11	2017	16:26:06	59166	0.7	16	26	6	41	0.051513672	3.4933594	-0.46557617	0.008300781	-0.81811523	1.4523926	0.19970703	0	0	0	0	0	0	0	0	0	0.94140625	0.05859375	0.26000977	-0.1940918	0.02734375	0.038330078	0.645	33375.99	-0.113	394.22	0.635
533	534	534	Category C	-0.39599609	0.095947266	-0.671875	0.17871094	-0.22875977	0.40380859	0	1.255	11/11/2017	11	11	2017	16:26:06	59166	0.8	16	26	6	41	0.051513672	3.4933594	-0.46411133	0.009033203	-0.81665039	0.57470703	0.18212891	0	0	0	0	0	0	0	0	0	0.93945313	0.060546875	0.29980469	0.068115234	0.086669922	0.14477539	0.677	33274.59	-0.199	708.52	0.635
534	535	535	Category C	-0.61181641	0.11987305	-0.87597656	0.18432617	-0.22558594	0.40063477	0	0.635	11/11/2017	11	11	2017	16:26:06	59166	0.9	16	26	6	41	0.051513672	3.4933594	-0.46606445	0.007324219	-0.81689453	1.1242676	0.19311523	0	0	0	0	0	0	0	0	0	0.94067383	0.059326172	0.31689453	-0.14550781	0.11230469	-0.058837891	0.665	33312.15	-0.144	499.96	0.697
535	536	536	Category C	-0.53979492	0.035888672	-0.77978516	0.15795898	-0.23657227	0.40820313	0	0.62	11/11/2017	11	11	2017	16:26:07	59167	0	16	26	7	41	0.051513672	3.4933594	-0.46606445	0.007568359	-0.81665039	3.7524414	0.086914063	0	0	0	0	0	0	0	0	0	0.94042969	0.059570313	0.13867188	-0.073486328	0.028076172	0.036865234	0.747	33065.64	-0.206	670.81	0.697
536	537	537	Category C	-0.52783203	0.071777344	-0.70776367	0.18408203	-0.23022461	0.39257813	0	0.419	11/11/2017	11	11	2017	16:26:07	59167	0.111	16	26	7	41	0.051513672	3.4933594	-0.4675293	0.006347656	-0.81689453	2.1542969	0.140625	0	0	0	0	0	0	0	0	0	0.94116211	0.058837891	0.23461914	-0.060058594	0.065185547	0.10913086	0.701	33201.06	-0.06	187.89	0.635
537	538	538	Category C	-0.52783203	0.083984375	-0.79199219	0.1730957	-0.22509766	0.40185547	0	0.859	11/11/2017	11	11	2017	16:26:07	59167	0.222	16	26	7	41	0.051513672	3.4933594	-0.46679688	0.006347656	-0.81616211	1.0585938	0.1015625	0	0	0	0	0	0	0	0	0	0.94018555	0.059814453	0.16259766	-0.060791016	0.077392578	0.024169922	0.533	33766.44	0.078	-278.15	0.62
538	539	539	Category C	-0.40795898	0.071777344	-0.7199707	0.19238281	-0.22607422	0.39550781	0	0.42	11/11/2017	11	11	2017	16:26:07	59167	0.333	16	26	7	41	0.051513672	3.4933594	-0.46533203	0.007080078	-0.81420898	2.1342773	0.12792969	0	0	0	0	0	0	0	0	0	0.93774414	0.062255859	0.21630859	0.057373047	0.064453125	0.094238281	0.519	33819.81	0.17	-582.24	0.62
539	540	540	Category C	-0.63598633	0.083984375	-0.83984375	0.18457031	-0.23657227	0.39672852	0	0.249	11/11/2017	11	11	2017	16:26:07	59167	0.444	16	26	7	41	0.051513672	3.4417969	-0.46923828	0.008056641	-0.8137207	3.2175293	0.18481445	0	0	0	0	0	0	0	0	0	0.93920898	0.060791016	0.26855469	-0.16674805	0.075683594	-0.025878906	0.562	33659.4	0.159	-518.08	0.859
540	541	541	Category C	-0.45581055	0.071777344	-0.7199707	0.1887207	-0.22680664	0.3984375	0	0.547	11/11/2017	11	11	2017	16:26:07	59167	0.555	16	26	7	41	0.051513672	3.4417969	-0.47192383	0.009765625	-0.81152344	1.7565918	0.11181641	0	0	0	0	0	0	0	0	0	0.93896484	0.061035156	0.16967773	0.016113281	0.061767578	0.091552734	0.665	33312.15	0.017	-53.05	0.881
541	542	542	Category C	-0.64794922	0.095947266	-0.85180664	0.16064453	-0.23071289	0.41210938	0	0.881	11/11/2017	11	11	2017	16:26:07	59167	0.666	16	26	7	41	0.051513672	3.4417969	-0.47338867	0.010742188	-0.81054688	0.27709961	0.19824219	0	0	0	0	0	0	0	0	0	0.93896484	0.061035156	0.30053711	-0.17431641	0.084960938	-0.041015625	0.727	33123.66	0.05	-142.74	0.881
542	543	543	Category C	-0.39599609	0.047851563	-0.65991211	0.17602539	-0.23046875	0.4050293	0	1.037	11/11/2017	11	11	2017	16:26:07	59167	0.777	16	26	7	42	0.051513672	3.4417969	-0.47509766	0.012695313	-0.80981445	1.5617676	0.1730957	0	0	0	0	0	0	0	0	0	0.93896484	0.061035156	0.26416016	0.079101563	0.034912109	0.14990234	0.736	33097.4	0.002	-5.81	0.881
543	544	544	Category C	-0.61181641	0.10791016	-0.81591797	0.16967773	-0.23095703	0.40917969	0	1.228	11/11/2017	11	11	2017	16:26:07	59167	0.888	16	26	7	42	0.051513672	3.4417969	-0.48046875	0.014160156	-0.80712891	1.8193359	0.16137695	0	0	0	0	0	0	0	0	0	0.93945313	0.060546875	0.23339844	-0.13110352	0.093505859	-0.008544922	0.818	32869.32	0.138	-345.09	0.881
544	545	545	Category C	-0.55175781	0.011962891	-0.88793945	0.16064453	-0.23876953	0.41430664	0	0.474	11/11/2017	11	11	2017	16:26:08	59168	0	16	26	8	42	0.051513672	3.4417969	-0.4855957	0.014160156	-0.80761719	0.54736328	0.10375977	0	0	0	0	0	0	0	0	0	0.94262695	0.057373047	0.1484375	-0.065917969	-0.002197266	-0.080078125	0.819	32866.66	0.133	-333.01	1.037
545	546	546	Category C	-0.45581055	0.011962891	-0.69580078	0.17822266	-0.22094727	0.40576172	0	0.743	11/11/2017	11	11	2017	16:26:08	59168	0.09	16	26	8	42	0.051513672	3.4417969	-0.48852539	0.016113281	-0.80541992	0.42089844	0.11450195	0	0	0	0	0	0	0	0	0	0.94213867	0.057861328	0.14672852	0.032714844	-0.004150391	0.10961914	0.905	32646.76	0.042	-101.29	1.037
546	547	547	Category C	-0.53979492	0.095947266	-0.89990234	0.18676758	-0.21728516	0.39941406	0	0.554	11/11/2017	11	11	2017	16:26:08	59168	0.181	16	26	8	42	0.051513672	3.4417969	-0.49169922	0.017333984	-0.80493164	1.7819824	0.13183594	0	0	0	0	0	0	0	0	0	0.94360352	0.056396484	0.22094727	-0.047851563	0.078369141	-0.094726563	0.86	32759.6	0.097	-237.71	0.767
547	548	548	Category C	-0.63598633	0.023925781	-0.77978516	0.1652832	-0.20898438	0.42089844	0	1.396	11/11/2017	11	11	2017	16:26:08	59168	0.272	16	26	8	42	0.051513672	3.4417969	-0.49658203	0.018554688	-0.80444336	2.3305664	0.14135742	0	0	0	0	0	0	0	0	0	0.94555664	0.054443359	0.16918945	-0.13916016	0.005126953	0.024658203	0.724	33132.48	0.218	-575.15	0.743
548	549	549	Category C	-0.57592773	-0.011962891	-0.82788086	0.21386719	-0.20581055	0.39819336	0	0.767	11/11/2017	11	11	2017	16:26:08	59168	0.363	16	26	8	42	0.051513672	3.4417969	-0.49951172	0.019042969	-0.80297852	2.4516602	0.0859375	0	0	0	0	0	0	0	0	0	0.94580078	0.054199219	0.13208008	-0.076171875	-0.031005859	-0.024902344	0.76	33028.6	0.151	-396.54	0.743
549	550	550	Category C	-0.56396484	0	-0.82788086	0.16992188	-0.20141602	0.41772461	0	0.41	11/11/2017	11	11	2017	16:26:08	59168	0.454	16	26	8	42	0.051513672	3.4417969	-0.50415039	0.021484375	-0.80175781	3.4172363	0.068603516	0	0	0	0	0	0	0	0	0	0.94726563	0.052734375	0.10742188	-0.059570313	-0.021484375	-0.025878906	0.745	33071.39	0.052	-145.49	0.69
550	551	551	Category C	-0.58789063	0.011962891	-0.65991211	0.19702148	-0.19946289	0.40332031	0	0.69	11/11/2017	11	11	2017	16:26:08	59168	0.545	16	26	8	42	0.051513672	3.4417969	-0.5090332	0.023681641	-0.79980469	3.7446289	0.16088867	0	0	0	0	0	0	0	0	0	0.94848633	0.051513672	0.23046875	-0.078613281	-0.01171875	0.13989258	0.689	33237.57	-0.019	58.87	0.69
551	552	552	Category C	-0.40795898	0.011962891	-0.68383789	0.20288086	-0.20092773	0.41015625	0	0.653	11/11/2017	11	11	2017	16:26:08	59168	0.636	16	26	8	42	0.051513672	3.4417969	-0.51318359	0.024658203	-0.79907227	3.3139648	0.15649414	0	0	0	0	0	0	0	0	0	0.94995117	0.050048828	0.2331543	0.10522461	-0.012695313	0.11523438	0.489	33938.22	0.268	-901.12	0.69
552	553	553	Category C	-0.47998047	0.023925781	-0.74389648	0.18310547	-0.19262695	0.41650391	0	0.223	11/11/2017	11	11	2017	16:26:08	59168	0.727	16	26	8	43	0.051513672	3.4417969	-0.51806641	0.026611328	-0.79638672	0.90600586	0.064941406	0	0	0	0	0	0	0	0	0	0.95043945	0.049560547	0.093505859	0.038085938	-0.002685547	0.052490234	0.521	33812.11	0.176	-598.94	0.69
553	554	554	Category C	-0.58789063	0.035888672	-0.89990234	0.19458008	-0.19946289	0.40625	0	0.192	11/11/2017	11	11	2017	16:26:08	59168	0.818	16	26	8	43	0.051513672	3.4417969	-0.52246094	0.026611328	-0.79833984	1.6359863	0.12084961	0	0	0	0	0	0	0	0	0	0.95458984	0.045410156	0.17578125	-0.065185547	0.009033203	-0.10131836	0.599	33529.14	0.141	-443.34	0.818
554	555	555	Category C	-0.35986328	0	-0.7199707	0.15185547	-0.19091797	0.43115234	0	0.958	11/11/2017	11	11	2017	16:26:08	59168	0.909	16	26	8	43	0.051513672	3.4417969	-0.52490234	0.02734375	-0.79882813	1.9550781	0.18505859	0	0	0	0	0	0	0	0	0	0.95629883	0.043701172	0.27148438	0.16503906	-0.02734375	0.078857422	0.62	33458.08	0.145	-443.59	0.818
555	556	556	Category C	-0.75585938	0.059814453	-0.83984375	0.16577148	-0.19750977	0.42602539	0	0.879	11/11/2017	11	11	2017	16:26:09	59169	0	16	26	9	43	0.051513672	3.4417969	-0.53027344	0.027832031	-0.79736328	1.5922852	0.23144531	0	0	0	0	0	0	0	0	0	0.95800781	0.041992188	0.29956055	-0.2253418	0.031738281	-0.042236328	0.625	33441.45	0.095	-297.17	0.879
556	557	557	Category C	-0.45581055	-0.035888672	-0.82788086	0.16308594	-0.20678711	0.42089844	0	0.818	11/11/2017	11	11	2017	16:26:09	59169	0.1	16	26	9	43	0.051513672	3.4417969	-0.52978516	0.02734375	-0.79614258	2.4987793	0.10229492	0	0	0	0	0	0	0	0	0	0.95678711	0.043212891	0.16894531	0.073974609	-0.063232422	-0.031494141	0.789	32947.77	-0.044	123.62	0.908
557	558	558	Category C	-0.32397461	0.059814453	-0.82788086	0.21728516	-0.20117188	0.39086914	0	0.684	11/11/2017	11	11	2017	16:26:09	59169	0.2	16	26	9	43	0.051513672	3.4417969	-0.5300293	0.028564453	-0.79541016	0.67358398	0.2109375	0	0	0	0	0	0	0	0	0	0.95629883	0.043701172	0.26953125	0.20605469	0.031005859	-0.032226563	0.908	32639.4	-0.293	835.42	0.908
558	559	559	Category C	-0.671875	0.011962891	-0.73193359	0.1706543	-0.21582031	0.41992188	0	1.203	11/11/2017	11	11	2017	16:26:09	59169	0.3	16	26	9	43	0.051513672	3.4417969	-0.53149414	0.028564453	-0.79272461	0.15014648	0.15356445	0	0	0	0	0	0	0	0	0	0.95483398	0.045166016	0.21777344	-0.14013672	-0.016601563	0.060791016	0.845	32798.28	-0.112	307.84	0.908
559	560	560	Category C	-0.64794922	-0.011962891	-0.74389648	0.16357422	-0.21557617	0.41699219	0	0.908	11/11/2017	11	11	2017	16:26:09	59169	0.4	16	26	9	43	0.051513672	3.4417969	-0.53271484	0.028076172	-0.79125977	2.6472168	0.13085938	0	0	0	0	0	0	0	0	0	0.9543457	0.045654297	0.20288086	-0.11499023	-0.040039063	0.047363281	0.915	32622.3	-0.18	478	1.203
560	561	561	Category C	-0.55175781	0.059814453	-0.74389648	0.21166992	-0.20556641	0.39282227	0	0.582	11/11/2017	11	11	2017	16:26:09	59169	0.5	16	26	9	43	0.051513672	3.4417969	-0.53417969	0.028320313	-0.79199219	4.1540527	0.059814453	0	0	0	0	0	0	0	0	0	0.95581055	0.044189453	0.096923828	-0.017333984	0.03125	0.048095703	1.068	32272.71	-0.26	623.41	1.203
561	562	562	Category C	-0.3359375	0.023925781	-0.65991211	0.22924805	-0.1940918	0.39257813	0	1.296	11/11/2017	11	11	2017	16:26:09	59169	0.6	16	26	9	43	0.051513672	3.4417969	-0.53613281	0.027832031	-0.79174805	0.82519531	0.23974609	0	0	0	0	0	0	0	0	0	0.95654297	0.043457031	0.33618164	0.20019531	-0.00390625	0.13183594	1.069	32270.56	-0.234	553.81	1.203
562	563	563	Category C	-0.63598633	-0.11987305	-0.79199219	0.2175293	-0.19140625	0.39868164	0	1.739	11/11/2017	11	11	2017	16:26:09	59169	0.7	16	26	9	44	0.051513672	3.4417969	-0.53442383	0.027587891	-0.79223633	0.73144531	0.17895508	0	0	0	0	0	0	0	0	0	0.95605469	0.043945313	0.24951172	-0.10131836	-0.14746094	0.000244141	0.961	32512.51	-0.049	117.11	0.908
563	564	564	Category C	-0.49194336	0	-0.671875	0.20800781	-0.19262695	0.39672852	0	0.686	11/11/2017	11	11	2017	16:26:09	59169	0.8	16	26	9	44	0.051513672	3.4417969	-0.53808594	0.028320313	-0.79199219	1.8696289	0.13183594	0	0	0	0	0	0	0	0	0	0.95800781	0.041992188	0.19482422	0.046142578	-0.028320313	0.12011719	0.906	32644.3	0.019	-46.24	0.686
564	565	565	Category C	-0.53979492	-0.011962891	-0.85180664	0.19799805	-0.19018555	0.41015625	0	0.56	11/11/2017	11	11	2017	16:26:09	59169	0.9	16	26	9	44	0.051513672	3.4417969	-0.53637695	0.028564453	-0.78808594	3.0842285	0.075439453	0	0	0	0	0	0	0	0	0	0.95361328	0.046386719	0.10742188	-0.003173828	-0.040527344	-0.063476563	0.908	32639.4	0.068	-161.77	0.686
565	566	566	Category C	-0.61181641	0.10791016	-0.80395508	0.18652344	-0.1809082	0.41845703	0	0.574	11/11/2017	11	11	2017	16:26:10	59170	0	16	26	10	44	0.051513672	3.4417969	-0.53735352	0.028808594	-0.78662109	1.1984863	0.10961914	0	0	0	0	0	0	0	0	0	0.953125	0.046875	0.1706543	-0.07421875	0.078857422	-0.017089844	0.79	32945.03	0.024	-65.02	0.596
566	567	567	Category C	-0.39599609	-0.11987305	-0.68383789	0.19897461	-0.18823242	0.40722656	0	0.596	11/11/2017	11	11	2017	16:26:10	59170	0.1	16	26	10	44	0.051513672	3.4417969	-0.53735352	0.026611328	-0.78857422	1.2387695	0.22900391	0	0	0	0	0	0	0	0	0	0.95458984	0.045410156	0.39282227	0.14135742	-0.14648438	0.10473633	0.581	33591.67	0.183	-574.37	0.596
567	568	568	Category C	-0.80395508	-0.035888672	-0.97192383	0.18408203	-0.18554688	0.41333008	0	0.589	11/11/2017	11	11	2017	16:26:10	59170	0.2	16	26	10	44	0.051513672	3.4417969	-0.53955078	0.025634766	-0.78637695	2.2553711	0.32861328	0	0	0	0	0	0	0	0	0	0.95410156	0.045898438	0.51123047	-0.26416016	-0.061523438	-0.18530273	0.585	33577.64	0.199	-616.1	0.589
568	569	569	Category C	-0.40795898	0.11987305	-0.88793945	0.20288086	-0.19604492	0.4050293	0	0.486	11/11/2017	11	11	2017	16:26:10	59170	0.3	16	26	10	44	0.051513672	3.4417969	-0.5402832	0.025878906	-0.78686523	2.4208984	0.19091797	0	0	0	0	0	0	0	0	0	0.95483398	0.045166016	0.3269043	0.13232422	0.09375	-0.10083008	0.571	33627.09	0.108	-358.71	0.589
569	570	570	Category C	-0.61181641	0.035888672	-0.73193359	0.19726563	-0.18920898	0.41845703	0	0.707	11/11/2017	11	11	2017	16:26:10	59170	0.4	16	26	10	44	0.051513672	3.4417969	-0.53955078	0.025390625	-0.78710938	0.3269043	0.091308594	0	0	0	0	0	0	0	0	0	0.95458984	0.045410156	0.13769531	-0.072021484	0.010253906	0.055175781	0.563	33655.79	0.14	-460.77	0.589
570	571	571	Category C	-0.70776367	-0.059814453	-0.80395508	0.21435547	-0.20361328	0.39086914	0	0.478	11/11/2017	11	11	2017	16:26:10	59170	0.5	16	26	10	44	0.051513672	3.4417969	-0.53759766	0.0234375	-0.78759766	0.080078125	0.18994141	0	0	0	0	0	0	0	0	0	0.95410156	0.045898438	0.26928711	-0.16992188	-0.083251953	-0.016113281	0.534	33762.67	0.017	-63.21	0.523
571	572	572	Category C	-0.49194336	-0.011962891	-0.76782227	0.19311523	-0.20263672	0.41040039	0	0.523	11/11/2017	11	11	2017	16:26:10	59170	0.6	16	26	10	44	0.051513672	3.4417969	-0.54248047	0.022216797	-0.79223633	3.9230957	0.065673828	0	0	0	0	0	0	0	0	0	0.96044922	0.039550781	0.109375	0.050537109	-0.034179688	0.024414063	0.485	33954.45	0.147	-536.1	0.523
572	573	573	Category C	-0.43188477	0.011962891	-0.77978516	0.23144531	-0.20825195	0.38867188	0	0.425	11/11/2017	11	11	2017	16:26:10	59170	0.7	16	26	10	45	0.051513672	3.4417969	-0.53515625	0.022460938	-0.7890625	3.5161133	0.10424805	0	0	0	0	0	0	0	0	0	0.95385742	0.046142578	0.12329102	0.10327148	-0.010498047	0.009277344	0.532	33770.21	0.071	-254.76	0.523
573	574	574	Category C	-0.64794922	0.011962891	-0.85180664	0.20263672	-0.203125	0.39916992	0	0.295	11/11/2017	11	11	2017	16:26:10	59170	0.8	16	26	10	45	0.051513672	3.4417969	-0.53759766	0.021240234	-0.79370117	1.1716309	0.12475586	0	0	0	0	0	0	0	0	0	0.95898438	0.041015625	0.17749023	-0.11010742	-0.009277344	-0.057861328	0.478	33983.11	0.194	-692.93	0.523
574	575	575	Category C	-0.49194336	-0.047851563	-0.73193359	0.18652344	-0.20605469	0.40429688	0	0.766	11/11/2017	11	11	2017	16:26:10	59170	0.9	16	26	10	45	0.051513672	3.4417969	-0.53637695	0.020751953	-0.79370117	2.277832	0.10253906	0	0	0	0	0	0	0	0	0	0.95825195	0.041748047	0.17504883	0.044433594	-0.068603516	0.061767578	0.521	33812.11	0.292	-929.42	0.641
575	576	576	Category C	-0.58789063	-0.095947266	-0.83984375	0.19921875	-0.21508789	0.40649414	0	0.386	11/11/2017	11	11	2017	16:26:11	59171	0	16	26	11	45	0.051513672	3.4417969	-0.53491211	0.01953125	-0.79321289	6.8679199	0.13549805	0	0	0	0	0	0	0	0	0	0.95678711	0.043212891	0.21508789	-0.052734375	-0.11547852	-0.046386719	0.541	33736.45	0.46	-1316	0.735
576	577	577	Category C	-0.39599609	0.059814453	-0.76782227	0.20849609	-0.20532227	0.40014648	0	0.735	11/11/2017	11	11	2017	16:26:11	59171	0.111	16	26	11	45	0.051513672	3.4417969	-0.53540039	0.019042969	-0.79418945	7.1337891	0.14770508	0	0	0	0	0	0	0	0	0	0.95800781	0.041992188	0.20654297	0.1394043	0.040527344	0.026367188	0.641	33388.95	0.412	-1083.83	0.735
577	578	578	Category C	-0.3359375	0	-0.79199219	0.22265625	-0.20776367	0.38671875	0	0.641	11/11/2017	11	11	2017	16:26:11	59171	0.222	16	26	11	45	0.051757813	3.50625	-0.53442383	0.018798828	-0.79589844	5.3310547	0.19946289	0	0	0	0	0	0	0	0	0	0.95898438	0.041015625	0.22143555	0.19848633	-0.018798828	0.00390625	0.611	33488.29	0.432	-1161.36	0.766
578	579	579	Category C	-0.63598633	0	-0.92382813	0.17797852	-0.21557617	0.41479492	0	1.025	11/11/2017	11	11	2017	16:26:11	59171	0.333	16	26	11	45	0.051757813	3.50625	-0.53662109	0.017822266	-0.79663086	7.6662598	0.16210938	0	0	0	0	0	0	0	0	0	0.96069336	0.039306641	0.24414063	-0.099121094	-0.017822266	-0.12695313	0.689	33237.57	0.387	-982	0.735
579	580	580	Category C	-0.44384766	0.035888672	-0.69580078	0.1809082	-0.20874023	0.41064453	0	0.114	11/11/2017	11	11	2017	16:26:11	59171	0.444	16	26	11	45	0.051757813	3.50625	-0.53881836	0.017578125	-0.79638672	10.421631	0.1394043	0	0	0	0	0	0	0	0	0	0.96166992	0.038330078	0.21362305	0.094970703	0.018066406	0.10058594	0.721	33141.32	0.211	-560.1	0.735
580	581	581	Category C	-0.52783203	0.047851563	-0.83984375	0.20922852	-0.21557617	0.40332031	0	1.235	11/11/2017	11	11	2017	16:26:11	59171	0.555	16	26	11	45	0.051757813	3.50625	-0.5378418	0.016845703	-0.79541016	9.2072754	0.0546875	0	0	0	0	0	0	0	0	0	0.96044922	0.039550781	0.085205078	0.010009766	0.030761719	-0.044189453	0.682	33259.1	0.2	-555.25	1.025
581	582	582	Category C	-0.29980469	0.035888672	-0.82788086	0.20629883	-0.21972656	0.38793945	0	0.58	11/11/2017	11	11	2017	16:26:11	59171	0.666	16	26	11	45	0.051757813	3.50625	-0.53759766	0.016113281	-0.79443359	4.2097168	0.24072266	0	0	0	0	0	0	0	0	0	0.95947266	0.040527344	0.29077148	0.23779297	0.01953125	-0.033203125	0.777	32980.92	0.019	-52.29	1.025
582	583	583	Category C	-0.68383789	0.011962891	-0.75585938	0.19433594	-0.21679688	0.39233398	0	0.497	11/11/2017	11	11	2017	16:26:11	59171	0.777	16	26	11	46	0.051757813	3.50625	-0.53466797	0.015136719	-0.79370117	4.2473145	0.15380859	0	0	0	0	0	0	0	0	0	0.95727539	0.042724609	0.19018555	-0.14892578	-0.003173828	0.037841797	0.738	33091.59	0.125	-339.66	1.214
583	584	584	Category C	-0.55175781	0.011962891	-0.82788086	0.16357422	-0.21459961	0.42016602	0	1.214	11/11/2017	11	11	2017	16:26:11	59171	0.888	16	26	11	46	0.051757813	3.50625	-0.53686523	0.015380859	-0.79541016	6.7055664	0.035644531	0	0	0	0	0	0	0	0	0	0.9597168	0.040283203	0.050537109	-0.014648438	-0.003417969	-0.032226563	0.956	32524.23	-0.067	162.12	1.214
584	585	585	Category C	-0.3359375	0.023925781	-0.7199707	0.18579102	-0.21020508	0.40161133	0	0.791	11/11/2017	11	11	2017	16:26:12	59172	0	16	26	12	46	0.051757813	3.50625	-0.53686523	0.013671875	-0.79467773	4.6879883	0.21459961	0	0	0	0	0	0	0	0	0	0.95922852	0.040771484	0.28588867	0.20092773	0.010009766	0.074707031	0.952	32533.65	0.216	-468.07	1.208
585	586	586	Category C	-0.49194336	0.095947266	-0.92382813	0.21435547	-0.21289063	0.38696289	0	1.422	11/11/2017	11	11	2017	16:26:12	59172	0.1	16	26	12	46	0.051757813	3.50625	-0.53686523	0.014160156	-0.79443359	1.5224609	0.15942383	0	0	0	0	0	0	0	0	0	0.95898438	0.041015625	0.25585938	0.044921875	0.081542969	-0.12915039	0.947	32545.47	0.346	-719.49	1.208
586	587	587	Category C	-0.51586914	-0.023925781	-0.81591797	0.17236328	-0.21655273	0.41186523	0	1.208	11/11/2017	11	11	2017	16:26:12	59172	0.2	16	26	12	46	0.051757813	3.50625	-0.5378418	0.014160156	-0.79541016	2.0246582	0.048339844	0	0	0	0	0	0	0	0	0	0.96044922	0.039550781	0.080322266	0.021972656	-0.038085938	-0.020263672	0.957	32521.89	0.376	-768.61	1.208
587	588	588	Category C	-0.47998047	0	-0.74389648	0.17871094	-0.22729492	0.40893555	0	0.55	11/11/2017	11	11	2017	16:26:12	59172	0.3	16	26	12	46	0.051757813	3.50625	-0.53710938	0.014160156	-0.79296875	0.27880859	0.076660156	0	0	0	0	0	0	0	0	0	0.95800781	0.041992188	0.12060547	0.057128906	-0.014160156	0.049072266	0.942	32557.33	0.386	-795.06	1.119
588	589	589	Category C	-0.50390625	0.095947266	-0.86376953	0.17578125	-0.22680664	0.40991211	0	0.562	11/11/2017	11	11	2017	16:26:12	59172	0.4	16	26	12	46	0.051757813	3.50625	-0.53710938	0.015625	-0.79321289	2.5300293	0.11157227	0	0	0	0	0	0	0	0	0	0.95825195	0.041748047	0.18359375	0.033203125	0.080078125	-0.0703125	0.911	32632.06	0.366	-776.48	1.119
589	590	590	Category C	-0.51586914	0.047851563	-0.74389648	0.18774414	-0.21875	0.40454102	0	1.119	11/11/2017	11	11	2017	16:26:12	59172	0.5	16	26	12	46	0.051757813	3.50625	-0.53686523	0.015625	-0.79345703	8.4685059	0.062744141	0	0	0	0	0	0	0	0	0	0.95800781	0.041992188	0.10253906	0.020996094	0.031982422	0.049560547	0.797	32925.9	0.42	-956.61	0.734
590	591	591	Category C	-0.61181641	0.011962891	-0.87597656	0.20458984	-0.21655273	0.3972168	0	0.609	11/11/2017	11	11	2017	16:26:12	59172	0.6	16	26	12	46	0.051757813	3.50625	-0.53686523	0.015625	-0.79296875	10.544922	0.11157227	0	0	0	0	0	0	0	0	0	0.95776367	0.042236328	0.16137695	-0.074707031	-0.003662109	-0.082763672	0.67	33296.44	0.215	-600.1	0.734
591	592	592	Category C	-0.56396484	0.023925781	-0.64794922	0.15820313	-0.20996094	0.41918945	0	0.734	11/11/2017	11	11	2017	16:26:12	59172	0.7	16	26	12	46	0.051757813	3.50625	-0.53930664	0.014160156	-0.79516602	5.9880371	0.14941406	0	0	0	0	0	0	0	0	0	0.9609375	0.0390625	0.18139648	-0.024414063	0.009521484	0.1472168	0.757	33037.1	0.036	-100.28	0.734
592	593	593	Category C	-0.75585938	0.023925781	-0.99584961	0.22558594	-0.21484375	0.38867188	0	0.448	11/11/2017	11	11	2017	16:26:12	59172	0.8	16	26	12	47	0.051757813	3.50625	-0.54101563	0.013427734	-0.79638672	6.8540039	0.29296875	0	0	0	0	0	0	0	0	0	0.96289063	0.037109375	0.42407227	-0.21459961	0.010253906	-0.19921875	0.697	33213.17	0.153	-427.84	1.071
593	594	594	Category C	-0.50390625	0.011962891	-0.86376953	0.15307617	-0.21337891	0.4284668	0	1.071	11/11/2017	11	11	2017	16:26:12	59172	0.9	16	26	12	47	0.051757813	3.50625	-0.54394531	0.013427734	-0.79736328	10.764893	0.077392578	0	0	0	0	0	0	0	0	0	0.96533203	0.034667969	0.10766602	0.040039063	-0.001464844	-0.066162109	0.74	33085.8	0.084	-232.43	0.758
594	595	595	Category C	-0.76782227	0.023925781	-0.75585938	0.2199707	-0.2019043	0.39599609	0	0.205	11/11/2017	11	11	2017	16:26:13	59173	0	16	26	13	47	0.051757813	3.50625	-0.54492188	0.014648438	-0.79467773	10.118408	0.22631836	0	0	0	0	0	0	0	0	0	0.96362305	0.036376953	0.27075195	-0.22265625	0.009033203	0.038818359	0.765	33014.49	0.006	-16.84	0.758
595	596	596	Category C	-0.46777344	0.011962891	-0.671875	0.19775391	-0.20947266	0.40429688	0	1.375	11/11/2017	11	11	2017	16:26:13	59173	0.09	16	26	13	47	0.051757813	3.50625	-0.54370117	0.015136719	-0.79223633	6.2895508	0.14257813	0	0	0	0	0	0	0	0	0	0.96118164	0.038818359	0.19995117	0.075927734	-0.003173828	0.12036133	0.72	33144.28	0.072	-204.73	0.758
596	597	597	Category C	-0.46777344	0.10791016	-0.76782227	0.23144531	-0.20532227	0.38037109	0	0.758	11/11/2017	11	11	2017	16:26:13	59173	0.181	16	26	13	47	0.051757813	3.50625	-0.54296875	0.014892578	-0.79248047	5.5646973	0.12207031	0	0	0	0	0	0	0	0	0	0.9609375	0.0390625	0.19287109	0.075195313	0.092773438	0.024658203	0.745	33071.39	0.001	-2.88	0.758
597	598	598	Category C	-0.6237793	-0.023925781	-0.74389648	0.24145508	-0.19799805	0.3762207	0	0.468	11/11/2017	11	11	2017	16:26:13	59173	0.272	16	26	13	47	0.051757813	3.50625	-0.54345703	0.017578125	-0.79174805	7.2602539	0.10229492	0	0	0	0	0	0	0	0	0	0.96044922	0.039550781	0.16967773	-0.080078125	-0.041503906	0.047851563	0.615	33474.82	0.157	-479.96	0.758
598	599	599	Category C	-0.55175781	-0.083984375	-0.75585938	0.22875977	-0.19628906	0.38354492	0	0.595	11/11/2017	11	11	2017	16:26:13	59173	0.363	16	26	13	47	0.051757813	3.50625	-0.54248047	0.018798828	-0.78613281	4.7385254	0.10766602	0	0	0	0	0	0	0	0	0	0.95532227	0.044677734	0.14257813	-0.009033203	-0.1027832	0.030273438	0.733	33106.12	-0.172	556.89	0.917
599	600	600	Category C	-0.64794922	0.047851563	-0.85180664	0.19506836	-0.2109375	0.40014648	0	0.29	11/11/2017	11	11	2017	16:26:13	59173	0.454	16	26	13	47	0.051757813	3.50625	-0.54760742	0.018554688	-0.79003906	1.3596191	0.12109375	0	0	0	0	0	0	0	0	0	0.96142578	0.038574219	0.19091797	-0.10009766	0.029052734	-0.061523438	0.735	33100.3	-0.239	809.77	0.917
600	601	601	Category C	-0.55175781	0.011962891	-0.76782227	0.19262695	-0.21484375	0.40551758	0	0.917	11/11/2017	11	11	2017	16:26:13	59173	0.545	16	26	13	47	0.051757813	3.50625	-0.54614258	0.019775391	-0.79223633	3.4277344	0.026367188	0	0	0	0	0	0	0	0	0	0.96264648	0.037353516	0.037841797	-0.005371094	-0.0078125	0.024414063	0.808	32896.12	-0.32	1046.15	0.917
601	602	602	Category C	-0.55175781	0	-0.88793945	0.21386719	-0.20532227	0.39697266	0	1.384	11/11/2017	11	11	2017	16:26:13	59173	0.636	16	26	13	47	0.051757813	3.50625	-0.54370117	0.020019531	-0.79125977	1.9165039	0.098876953	0	0	0	0	0	0	0	0	0	0.96020508	0.039794922	0.12451172	-0.0078125	-0.020019531	-0.096435547	0.835	32824.37	-0.414	1405.76	1.053
602	603	603	Category C	-0.63598633	0.083984375	-0.75585938	0.18188477	-0.21386719	0.41064453	0	1.197	11/11/2017	11	11	2017	16:26:13	59173	0.727	16	26	13	48	0.051757813	3.50625	-0.546875	0.018798828	-0.79370117	3.1115723	0.11645508	0	0	0	0	0	0	0	0	0	0.96411133	0.035888672	0.19189453	-0.088867188	0.064941406	0.037841797	0.912	32629.62	-0.466	1489.03	1.053
603	604	604	Category C	-0.61181641	0.071777344	-0.6237793	0.23535156	-0.2097168	0.37963867	0	0.631	11/11/2017	11	11	2017	16:26:13	59173	0.818	16	26	13	48	0.051757813	3.50625	-0.54492188	0.020996094	-0.79321289	5.361084	0.18896484	0	0	0	0	0	0	0	0	0	0.96240234	0.037597656	0.28686523	-0.066650391	0.050537109	0.16943359	0.925	32598.06	-0.492	1577.91	1.197
604	605	605	Category C	-0.43188477	0.047851563	-0.65991211	0.26196289	-0.2109375	0.35864258	0	1.053	11/11/2017	11	11	2017	16:26:13	59173	0.909	16	26	13	48	0.051757813	3.50625	-0.54467773	0.022705078	-0.79467773	4.2958984	0.17749023	0	0	0	0	0	0	0	0	0	0.96362305	0.036376953	0.27246094	0.11279297	0.024902344	0.13476563	0.976	32477.63	-0.535	1662.9	1.197
605	606	606	Category C	-0.6237793	-0.11987305	-0.87597656	0.24731445	-0.19311523	0.37304688	0	0.369	11/11/2017	11	11	2017	16:26:14	59174	0	16	26	14	48	0.051757813	3.50625	-0.54711914	0.021972656	-0.79614258	1.7102051	0.1796875	0	0	0	0	0	0	0	0	0	0.96630859	0.033691406	0.2980957	-0.076416016	-0.1418457	-0.079589844	0.814	32880.01	-0.338	1111.36	1.053
606	607	607	Category C	-0.57592773	0.023925781	-0.74389648	0.21264648	-0.21557617	0.39208984	0	1.226	11/11/2017	11	11	2017	16:26:14	59174	0.1	16	26	14	48	0.051757813	3.50625	-0.54516602	0.020019531	-0.79516602	2.1428223	0.059814453	0	0	0	0	0	0	0	0	0	0.96435547	0.035644531	0.085449219	-0.030517578	0.003662109	0.051269531	0.764	33017.3	-0.193	609.79	0.895
607	608	608	Category C	-0.65991211	0.059814453	-0.85180664	0.19995117	-0.21118164	0.39819336	0	0.412	11/11/2017	11	11	2017	16:26:14	59174	0.2	16	26	14	48	0.051757813	3.50625	-0.54736328	0.022216797	-0.79736328	5.4125977	0.13037109	0	0	0	0	0	0	0	0	0	0.96728516	0.032714844	0.2043457	-0.11230469	0.037353516	-0.054199219	0.784	32961.54	-0.192	591.73	0.895
608	609	609	Category C	-0.39599609	0	-0.79199219	0.1965332	-0.20263672	0.40429688	0	0.895	11/11/2017	11	11	2017	16:26:14	59174	0.3	16	26	14	48	0.051757813	3.50625	-0.54663086	0.022705078	-0.79638672	5.7683105	0.15234375	0	0	0	0	0	0	0	0	0	0.96630859	0.033691406	0.17797852	0.15063477	-0.022705078	0.004394531	0.679	33268.38	-0.14	475.53	0.749
609	610	610	Category C	-0.50390625	-0.059814453	-0.77978516	0.23974609	-0.17651367	0.38793945	0	0.749	11/11/2017	11	11	2017	16:26:14	59174	0.4	16	26	14	48	0.051757813	3.50625	-0.55053711	0.022216797	-0.79516602	5.4699707	0.095703125	0	0	0	0	0	0	0	0	0	0.96728516	0.032714844	0.14404297	0.046630859	-0.08203125	0.015380859	0.703	33195.02	-0.162	541.43	0.749
610	611	611	Category C	-0.82788086	-0.059814453	-1.2597656	0.22290039	-0.19677734	0.39770508	0	0.423	11/11/2017	11	11	2017	16:26:14	59174	0.5	16	26	14	48	0.051757813	3.50625	-0.54833984	0.022216797	-0.79492188	7.8359375	0.54833984	0	0	0	0	0	0	0	0	0	0.96606445	0.033935547	0.82617188	-0.27929688	-0.08203125	-0.46459961	0.551	33699.46	0.005	-18.29	0.749
611	612	612	Category C	-0.011962891	0.059814453	-0.57592773	0.17651367	-0.21240234	0.41674805	0	0.514	11/11/2017	11	11	2017	16:26:14	59174	0.6	16	26	14	48	0.051757813	3.50625	-0.54541016	0.021240234	-0.79199219	9.9936523	0.5769043	0	0	0	0	0	0	0	0	0	0.96191406	0.038085938	0.78808594	0.53344727	0.038330078	0.21606445	0.632	33418.35	-0.168	623.13	0.749
612	613	613	Category C	-0.83984375	-0.071777344	-1.1518555	0.26000977	-0.19702148	0.36083984	0	0.315	11/11/2017	11	11	2017	16:26:14	59174	0.7	16	26	14	49	0.051757813	3.50625	-0.54272461	0.020996094	-0.78930664	10.634277	0.4777832	0	0	0	0	0	0	0	0	0	0.95800781	0.041992188	0.75244141	-0.296875	-0.092773438	-0.36230469	0.603	33515.45	-0.261	1106.31	0.749
613	614	614	Category C	-0.31176758	0.059814453	-0.671875	0.11181641	-0.21630859	0.43603516	0	0.901	11/11/2017	11	11	2017	16:26:14	59174	0.8	16	26	14	49	0.051757813	3.50625	-0.54736328	0.021728516	-0.79125977	8.8884277	0.2668457	0	0	0	0	0	0	0	0	0	0.96240234	0.037597656	0.39306641	0.2355957	0.037841797	0.11938477	0.672	33290.18	-0.333	1347.84	0.901
614	615	615	Category C	-0.47998047	0.035888672	-0.82788086	0.22509766	-0.20849609	0.38476563	0	0.719	11/11/2017	11	11	2017	16:26:14	59174	0.9	16	26	14	49	0.051757813	3.50625	-0.54541016	0.022460938	-0.79077148	9.234375	0.076416016	0	0	0	0	0	0	0	0	0	0.9609375	0.0390625	0.11572266	0.065429688	0.013183594	-0.036865234	0.813	32882.69	-0.416	1459.63	1.164
615	616	616	Category C	-0.58789063	-0.011962891	-0.86376953	0.16479492	-0.20751953	0.41796875	0	1.164	11/11/2017	11	11	2017	16:26:15	59175	0	16	26	15	49	0.051269531	3.4482422	-0.54833984	0.021484375	-0.79345703	8.098877	0.086914063	0	0	0	0	0	0	0	0	0	0.96484375	0.03515625	0.14282227	-0.039306641	-0.033447266	-0.070068359	1.001	32420.45	-0.604	1921.87	1.164
616	617	617	Category C	-0.44384766	0.059814453	-0.85180664	0.23999023	-0.21655273	0.37744141	0	1.266	11/11/2017	11	11	2017	16:26:15	59175	0.111	16	26	15	49	0.051269531	3.4482422	-0.54614258	0.020751953	-0.79125977	3.402832	0.125	0	0	0	0	0	0	0	0	0	0.96166992	0.038330078	0.20166016	0.10229492	0.038818359	-0.060302734	1.053	32305.12	-0.67	2105.2	1.164
617	618	618	Category C	-0.70776367	0	-0.83984375	0.18579102	-0.21191406	0.40356445	0	1.645	11/11/2017	11	11	2017	16:26:15	59175	0.222	16	26	15	49	0.051269531	3.4482422	-0.54589844	0.018798828	-0.79199219	0.92407227	0.16967773	0	0	0	0	0	0	0	0	0	0.9621582	0.037841797	0.22827148	-0.16162109	-0.018798828	-0.047607422	1.043	32326.93	-0.665	2108.16	1.164
618	619	619	Category C	-0.57592773	0.059814453	-0.70776367	0.20605469	-0.21704102	0.39819336	0	0.623	11/11/2017	11	11	2017	16:26:15	59175	0.333	16	26	15	49	0.051269531	3.4482422	-0.54638672	0.016113281	-0.79345703	4.6384277	0.1003418	0	0	0	0	0	0	0	0	0	0.96362305	0.036376953	0.15869141	-0.029296875	0.043457031	0.085693359	1.076	32255.57	-0.678	2081.96	1.164
619	620	620	Category C	-0.56396484	0.011962891	-0.76782227	0.2097168	-0.20996094	0.39306641	0	0.842	11/11/2017	11	11	2017	16:26:15	59175	0.444	16	26	15	49	0.051269531	3.4482422	-0.5456543	0.013427734	-0.79052734	6.2529297	0.029052734	0	0	0	0	0	0	0	0	0	0.96069336	0.039306641	0.042480469	-0.018066406	-0.001464844	0.022705078	0.932	32581.22	-0.513	1658.06	0.963
620	621	621	Category C	-0.43188477	0.011962891	-0.63598633	0.20581055	-0.20751953	0.39306641	0	0.918	11/11/2017	11	11	2017	16:26:15	59175	0.555	16	26	15	49	0.051269531	3.4482422	-0.55761719	0.021484375	-0.79418945	8.6992188	0.20239258	0	0	0	0	0	0	0	0	0	0.97070313	0.029296875	0.29370117	0.12573242	-0.009521484	0.15820313	0.882	32703.85	-0.269	777.7	0.963
621	622	622	Category C	-0.41992188	0.023925781	-0.79199219	0.23608398	-0.20800781	0.37939453	0	0.302	11/11/2017	11	11	2017	16:26:15	59175	0.666	16	26	15	49	0.051269531	3.4482422	-0.55395508	0.020996094	-0.7956543	10.484131	0.13427734	0	0	0	0	0	0	0	0	0	0.96972656	0.030273438	0.140625	0.1340332	0.002685547	0.003662109	0.796	32928.63	-0.14	412.05	0.963
622	623	623	Category C	-0.57592773	0.071777344	-0.79199219	0.1809082	-0.22143555	0.40991211	0	0.963	11/11/2017	11	11	2017	16:26:15	59175	0.777	16	26	15	50	0.051269531	3.4482422	-0.56225586	0.020751953	-0.79589844	9.9467773	0.052734375	0	0	0	0	0	0	0	0	0	0.97485352	0.025146484	0.068359375	-0.013427734	0.05078125	0.00390625	0.863	32751.93	-0.199	563.38	0.999
623	624	624	Category C	-0.59985352	-0.035888672	-0.76782227	0.18847656	-0.21875	0.39526367	0	1.133	11/11/2017	11	11	2017	16:26:15	59175	0.888	16	26	15	50	0.051269531	3.4482422	-0.56079102	0.024169922	-0.79370117	7.8051758	0.076171875	0	0	0	0	0	0	0	0	0	0.97216797	0.027832031	0.125	-0.038818359	-0.060058594	0.025878906	0.889	32686.35	-0.198	545.1	1.024
624	625	625	Category C	-0.56396484	0.047851563	-0.86376953	0.1965332	-0.21704102	0.39331055	0	1.024	11/11/2017	11	11	2017	16:26:16	59176	0	16	26	16	50	0.051269531	3.4482422	-0.56835938	0.025878906	-0.79711914	6.9692383	0.070068359	0	0	0	0	0	0	0	0	0	0.97949219	0.020507813	0.092773438	0.004394531	0.021728516	-0.06640625	1.168	32065.58	-0.343	785.14	1.05
625	626	626	Category C	-0.52783203	0.011962891	-0.77978516	0.2097168	-0.21875	0.39428711	0	0.999	11/11/2017	11	11	2017	16:26:16	59176	0.1	16	26	16	50	0.051269531	3.4482422	-0.56884766	0.027832031	-0.79418945	3.4523926	0.046386719	0	0	0	0	0	0	0	0	0	0.97753906	0.022460938	0.071533203	0.041015625	-0.015869141	0.014404297	1.293	31825.98	-0.482	1062.07	1.133
626	627	627	Category C	-0.49194336	0.095947266	-0.69580078	0.23193359	-0.20996094	0.38354492	0	2.59	11/11/2017	11	11	2017	16:26:16	59176	0.2	16	26	16	50	0.051269531	3.4482422	-0.57104492	0.027099609	-0.79077148	3.4567871	0.14160156	0	0	0	0	0	0	0	0	0	0.97583008	0.024169922	0.24291992	0.079101563	0.068603516	0.094970703	1.333	31753.28	-0.738	1789.62	1.133
627	628	628	Category C	-0.6237793	0.15576172	-0.80395508	0.18481445	-0.21655273	0.40161133	0	1.05	11/11/2017	11	11	2017	16:26:16	59176	0.3	16	26	16	50	0.051269531	3.4482422	-0.57250977	0.028320313	-0.78857422	10.831787	0.13793945	0	0	0	0	0	0	0	0	0	0.97509766	0.024902344	0.19335938	-0.051025391	0.12719727	-0.015136719	1.328	31762.27	-0.742	1811.87	1.107
628	629	629	Category C	-0.55175781	-0.023925781	-0.83984375	0.16479492	-0.22021484	0.41918945	0	1.202	11/11/2017	11	11	2017	16:26:16	59176	0.4	16	26	16	50	0.051269531	3.4482422	-0.57617188	0.030761719	-0.78881836	18.403076	0.078613281	0	0	0	0	0	0	0	0	0	0.97729492	0.022705078	0.13012695	0.024414063	-0.0546875	-0.05078125	1.277	31855.58	-0.626	1501.09	1.107
629	630	630	Category C	-0.57592773	0	-0.79199219	0.17773438	-0.20800781	0.41381836	0	1.107	11/11/2017	11	11	2017	16:26:16	59176	0.5	16	26	16	50	0.051269531	3.4482422	-0.5769043	0.030273438	-0.78613281	26.04126	0.030761719	0	0	0	0	0	0	0	0	0	0.97558594	0.024414063	0.036865234	0.000976563	-0.030273438	-0.005615234	1.217	31969.29	-0.416	945.74	1.107
630	631	631	Category G	-0.77978516	-0.10791016	-0.82788086	0.44946289	0.10400391	0.17675781	0	0.718	11/11/2017	11	11	2017	16:43:22	60202	0.099	16	43	22	56	0.051757813	3.4482422	-0.57177734	0.030029297	-0.78295898	37.085449	0.25341797	0	0	0	0	0	0	0	0	0	0.9699707	0.030029297	0.390625	-0.20776367	-0.13793945	-0.044677734	0.885	32696.34	-0.196	541.23	1.05
631	632	632	Category G	-0.55175781	-0.035888672	-0.79199219	0.42871094	0.085449219	0.22900391	0	0.639	11/11/2017	11	11	2017	16:43:22	60202	0.199	16	43	22	56	0.051757813	3.4482422	-0.57519531	0.029785156	-0.78393555	50.933838	0.0703125	0	0	0	0	0	0	0	0	0	0.97290039	0.027099609	0.097412109	0.0234375	-0.065673828	-0.0078125	0.793	32936.82	-0.136	400.68	1.107
632	633	633	Category G	-0.70776367	0.011962891	-0.82788086	0.41235352	0.079833984	0.2487793	0	0.595	11/11/2017	11	11	2017	16:43:22	60202	0.3	16	43	22	56	0.051757813	3.4482422	-0.57421875	0.03125	-0.78369141	63.523438	0.1418457	0	0	0	0	0	0	0	0	0	0.97216797	0.027832031	0.19677734	-0.13330078	-0.019287109	-0.043945313	0.85	32785.33	-0.169	476.86	0.95
633	634	634	Category G	-0.65991211	0.13183594	-0.671875	0.4206543	0.068603516	0.24682617	0	0.498	11/11/2017	11	11	2017	16:43:22	60202	0.4	16	43	22	56	0.051757813	3.4482422	-0.57202148	0.029785156	-0.7824707	74.594727	0.17407227	0	0	0	0	0	0	0	0	0	0.96972656	0.030273438	0.30029297	-0.087646484	0.10180664	0.1105957	0.824	32853.37	-0.197	581.46	0.718
634	635	635	Category G	-0.27587891	0.047851563	-0.53979492	0.44067383	0.044921875	0.22338867	0	1.548	11/11/2017	11	11	2017	16:43:22	60202	0.5	16	43	22	56	0.051757813	3.4482422	-0.57373047	0.029785156	-0.78344727	83.745117	0.38525391	0	0	0	0	0	0	0	0	0	0.97167969	0.028320313	0.55957031	0.29785156	0.017822266	0.24365234	0.771	32997.65	-0.181	562.56	0.763
635	636	636	Category G	-0.69580078	0.047851563	-0.85180664	0.4621582	0.040771484	0.16625977	0	0.95	11/11/2017	11	11	2017	16:43:22	60202	0.6	16	43	22	56	0.051757813	3.4482422	-0.57104492	0.032226563	-0.78173828	88.806396	0.14355469	0	0	0	0	0	0	0	0	0	0.96875	0.03125	0.2097168	-0.12451172	0.015380859	-0.069824219	0.792	32939.55	-0.294	962.54	0.763
636	637	637	Category G	-0.47998047	0.16796875	-0.76782227	0.4128418	0.037353516	0.25927734	0	0.398	11/11/2017	11	11	2017	16:43:22	60202	0.7	16	43	22	56	0.051757813	3.4482422	-0.56713867	0.032470703	-0.78369141	89.73584	0.16186523	0	0	0	0	0	0	0	0	0	0.96801758	0.031982422	0.23876953	0.087158203	0.13525391	0.015869141	0.746	33068.51	-0.175	558.58	0.763
637	638	638	Category G	-0.25195313	0.16796875	-0.38378906	0.45092773	0.036865234	0.203125	0	0.763	11/11/2017	11	11	2017	16:43:22	60202	0.8	16	43	22	56	0.051757813	3.4482422	-0.56787109	0.031005859	-0.78222656	86.079102	0.52661133	0	0	0	0	0	0	0	0	0	0.96704102	0.032958984	0.85131836	0.31591797	0.13696289	0.3984375	0.772	32994.86	-0.156	476.61	0.763
638	639	639	Category G	-1.079834	-0.011962891	-1.0319824	0.43530273	0.044189453	0.23046875	0	0.319	11/11/2017	11	11	2017	16:43:22	60202	0.9	16	43	22	56	0.051757813	3.4482422	-0.56835938	0.029052734	-0.78369141	80.500244	0.56982422	0	0	0	0	0	0	0	0	0	0.96850586	0.031494141	0.80078125	-0.51123047	-0.041015625	-0.24804688	0.561	33663.01	0.013	-46.6	0.656
639	640	640	Category G	-0.53979492	0.083984375	-0.93579102	0.36157227	0.057373047	0.30859375	0	0.656	11/11/2017	11	11	2017	16:43:23	60203	0	16	43	23	56	0.051757813	3.4482422	-0.56542969	0.031738281	-0.78540039	72.000488	0.16088867	0	0	0	0	0	0	0	0	0	0.96826172	0.031738281	0.22802734	0.025634766	0.052001953	-0.15014648	0.496	33910.07	0.097	-360.26	0.561
640	641	641	Category G	-0.34790039	0.071777344	-0.65991211	0.44580078	0.051757813	0.21508789	0	0.283	11/11/2017	11	11	2017	16:43:23	60203	0.1	16	43	23	57	0.051757813	3.4482422	-0.56567383	0.029785156	-0.78564453	60.720459	0.25488281	0	0	0	0	0	0	0	0	0	0.96850586	0.031494141	0.38525391	0.21777344	0.041748047	0.12573242	0.488	33942.27	0.095	-357.63	0.561
641	642	642	Category G	-0.58789063	-0.059814453	-0.85180664	0.41699219	0.058837891	0.24682617	0	0.561	11/11/2017	11	11	2017	16:43:23	60203	0.2	16	43	23	57	0.051757813	3.4482422	-0.56420898	0.030761719	-0.78466797	46.941895	0.11499023	0	0	0	0	0	0	0	0	0	0.96704102	0.032958984	0.18115234	-0.0234375	-0.090576172	-0.066894531	0.421	34230.13	0.224	-854.14	0.469
642	643	643	Category G	-0.47998047	0.047851563	-0.74389648	0.39208984	0.055908203	0.28393555	0	0.347	11/11/2017	11	11	2017	16:43:23	60203	0.3	16	43	23	57	0.051757813	3.4482422	-0.56542969	0.031738281	-0.78442383	32.385986	0.095947266	0	0	0	0	0	0	0	0	0	0.9675293	0.032470703	0.14208984	0.085449219	0.015869141	0.040527344	0.446	34118.65	0.156	-599.78	0.561
643	644	644	Category G	-0.47998047	0.14379883	-0.79199219	0.39038086	0.047363281	0.28588867	0	0.365	11/11/2017	11	11	2017	16:43:23	60203	0.4	16	43	23	57	0.051757813	3.4482422	-0.56323242	0.032226563	-0.78198242	19.333984	0.1394043	0	0	0	0	0	0	0	0	0	0.96435547	0.035644531	0.20458984	0.083251953	0.11132813	-0.009765625	0.433	34175.97	0.176	-680.91	0.469
644	645	645	Category G	-0.73193359	-0.083984375	-0.97192383	0.37548828	0.040527344	0.29956055	0	0.469	11/11/2017	11	11	2017	16:43:23	60203	0.5	16	43	23	57	0.051757813	3.4482422	-0.55932617	0.033203125	-0.77978516	7.9133301	0.28344727	0	0	0	0	0	0	0	0	0	0.96020508	0.039794922	0.48168945	-0.17236328	-0.1171875	-0.19189453	0.441	34140.53	0.254	-921.28	0.561
645	646	646	Category G	-0.45581055	-0.035888672	-0.7199707	0.40161133	0.043457031	0.27294922	0	0.575	11/11/2017	11	11	2017	16:43:23	60203	0.6	16	43	23	57	0.051757813	3.4482422	-0.5637207	0.032470703	-0.78369141	0.625	0.14306641	0	0	0	0	0	0	0	0	0	0.96606445	0.033935547	0.24047852	0.10791016	-0.068359375	0.063720703	0.476	33991.37	0.273	-931.46	0.575
646	647	647	Category G	-0.56396484	0.047851563	-0.86376953	0.4465332	0.045410156	0.19580078	0	0.331	11/11/2017	11	11	2017	16:43:23	60203	0.7	16	43	23	57	0.051757813	3.4482422	-0.56298828	0.032226563	-0.78295898	1.9782715	0.08203125	0	0	0	0	0	0	0	0	0	0.96484375	0.03515625	0.096923828	-0.000732422	0.015380859	-0.080566406	0.571	33627.09	0.23	-712.06	0.575
647	648	648	Category G	-0.75585938	0.011962891	-0.89990234	0.40087891	0.046630859	0.28076172	0	0.774	11/11/2017	11	11	2017	16:43:23	60203	0.8	16	43	23	57	0.051757813	3.4482422	-0.56787109	0.032226563	-0.78540039	1.076416	0.22070313	0	0	0	0	0	0	0	0	0	0.96972656	0.030273438	0.32250977	-0.18774414	-0.020263672	-0.11425781	0.592	33553.27	0.099	-321.82	0.575
648	649	649	Category G	-0.7199707	0.071777344	-0.77978516	0.41333008	0.046875	0.24414063	0	0.912	11/11/2017	11	11	2017	16:43:23	60203	0.9	16	43	23	57	0.051757813	3.4482422	-0.5612793	0.029785156	-0.78076172	0.10791016	0.16381836	0	0	0	0	0	0	0	0	0	0.9621582	0.037841797	0.20141602	-0.15844727	0.041748047	0.000976563	0.539	33743.91	0.173	-575.87	0.586
649	650	650	Category G	-0.43188477	0.035888672	-0.7199707	0.43920898	0.049804688	0.2265625	0	0.491	11/11/2017	11	11	2017	16:43:24	60204	0	16	43	24	58	0.051757813	3.4482422	-0.56860352	0.030273438	-0.78344727	1.8171387	0.15087891	0	0	0	0	0	0	0	0	0	0.96850586	0.031494141	0.20581055	0.13671875	0.005371094	0.063476563	0.541	33736.45	0.191	-627.41	0.586
650	651	651	Category G	-0.47998047	-0.13183594	-0.57592773	0.43041992	0.10107422	0.21240234	0	0.153	11/11/2017	11	11	2017	16:43:24	60204	0.1	16	43	24	58	0.051757813	3.4482422	-0.56811523	0.029296875	-0.78417969	6.2241211	0.27783203	0	0	0	0	0	0	0	0	0	0.96875	0.03125	0.45776367	0.088134766	-0.16113281	0.20825195	0.556	33681.17	0.098	-334.1	0.586
651	652	652	Category G	-0.26391602	-0.035888672	-0.53979492	0.41992188	0.1574707	0.2121582	0	0.586	11/11/2017	11	11	2017	16:43:24	60204	0.2	16	43	24	58	0.051757813	3.4482422	-0.56542969	0.030273438	-0.77880859	10.421631	0.39038086	0	0	0	0	0	0	0	0	0	0.96289063	0.037109375	0.60693359	0.30151367	-0.066162109	0.23901367	0.464	34041.48	0.129	-491.67	0.491
652	653	653	Category G	-0.81591797	0.071777344	-0.93579102	0.38134766	0.16748047	0.26538086	0	0.424	11/11/2017	11	11	2017	16:43:24	60204	0.3	16	43	24	58	0.051757813	3.4482422	-0.57373047	0.029785156	-0.78393555	14.1604	0.28857422	0	0	0	0	0	0	0	0	0	0.97192383	0.028076172	0.43579102	-0.24194336	0.041748047	-0.15161133	0.342	34621.76	0.276	-1156.99	0.473
653	654	654	Category G	-0.49194336	0.071777344	-0.82788086	0.36181641	0.11474609	0.30273438	0	0.218	11/11/2017	11	11	2017	16:43:24	60204	0.4	16	43	24	58	0.051757813	3.4482422	-0.56835938	0.031005859	-0.77587891	17.655518	0.10083008	0	0	0	0	0	0	0	0	0	0.9621582	0.037841797	0.16894531	0.076416016	0.040771484	-0.051757813	0.339	34638.02	0.366	-1449.02	0.473
654	655	655	Category G	-0.73193359	-0.13183594	-0.94799805	0.36743164	0.1328125	0.29638672	0	0.182	11/11/2017	11	11	2017	16:43:24	60204	0.5	16	43	24	58	0.051757813	3.4482422	-0.5637207	0.030517578	-0.77734375	20.299561	0.28930664	0	0	0	0	0	0	0	0	0	0.96069336	0.039306641	0.50097656	-0.16796875	-0.16235352	-0.17041016	0.397	34342.32	0.469	-1598.04	0.501
655	656	656	Category G	-0.40795898	-0.14379883	-0.65991211	0.34277344	0.15893555	0.30932617	0	0.473	11/11/2017	11	11	2017	16:43:24	60204	0.6	16	43	24	58	0.051757813	3.4482422	-0.56494141	0.029296875	-0.77563477	21.40332	0.26098633	0	0	0	0	0	0	0	0	0	0.96020508	0.039794922	0.44628906	0.15698242	-0.1730957	0.11572266	0.397	34342.32	0.519	-1722.45	0.473
656	657	657	Category G	-0.37182617	-0.10791016	-0.81591797	0.34008789	0.16943359	0.30639648	0	0.501	11/11/2017	11	11	2017	16:43:24	60204	0.7	16	43	24	58	0.051757813	3.4482422	-0.56347656	0.028076172	-0.77392578	19.067383	0.23876953	0	0	0	0	0	0	0	0	0	0.95776367	0.042236328	0.36962891	0.19165039	-0.13598633	-0.041748047	0.383	34410.32	0.642	-2043.69	0.473
657	658	658	Category G	-0.37182617	-0.20385742	-0.91186523	0.25292969	0.19213867	0.36914063	0	0.585	11/11/2017	11	11	2017	16:43:24	60204	0.8	16	43	24	58	0.051757813	3.4482422	-0.56567383	0.029296875	-0.77734375	25.099365	0.33178711	0	0	0	0	0	0	0	0	0	0.96191406	0.038085938	0.56152344	0.19384766	-0.2331543	-0.13427734	0.378	34435.09	0.675	-2129.97	0.473
658	659	659	Category G	-0.58789063	-0.21582031	-0.69580078	0.13769531	0.17651367	0.43261719	0	0.344	11/11/2017	11	11	2017	16:43:24	60204	0.9	16	43	24	58	0.051757813	3.4482422	-0.56518555	0.029785156	-0.7800293	32.65332	0.26074219	0	0	0	0	0	0	0	0	0	0.96386719	0.036132813	0.35253906	-0.022460938	-0.24560547	0.084228516	0.398	34337.53	0.646	-2012.79	0.501
659	660	660	Category G	-1.3918457	0.68383789	-0.98388672	0.13623047	0.14868164	0.45019531	0	0.184	11/11/2017	11	11	2017	16:43:25	60205	0	16	43	25	59	0.051757813	3.4482422	-0.55957031	0.030029297	-0.77758789	39.755371	1.078125	0	0	0	0	0	0	0	0	0	0.95849609	0.041503906	1.6921387	-0.83203125	0.65356445	-0.20605469	0.419	34239.28	0.556	-1759.34	0.585
660	661	661	Category G	-0.23999023	0	-0.95996094	0.24023438	0.16479492	0.39282227	0	0.305	11/11/2017	11	11	2017	16:43:25	60205	0.1	16	43	25	59	0.051757813	3.4482422	-0.55200195	0.032958984	-0.7746582	48.507568	0.36425781	0	0	0	0	0	0	0	0	0	0.9519043	0.048095703	0.53027344	0.31201172	-0.032958984	-0.18505859	0.613	33481.55	0.235	-691.05	0.597
661	662	662	Category G	-0.95996094	0.023925781	-0.85180664	0.24389648	0.19970703	0.37524414	0	0.597	11/11/2017	11	11	2017	16:43:25	60205	0.2	16	43	25	59	0.051757813	3.4482422	-0.55664063	0.034667969	-0.77905273	56.111328	0.40966797	0	0	0	0	0	0	0	0	0	0.95825195	0.041748047	0.48657227	-0.40307617	-0.010742188	-0.072509766	0.656	33340.68	0.253	-703.73	0.597
662	663	663	Category G	-0.57592773	0.2878418	-0.57592773	0.24536133	0.17211914	0.38354492	0	1.665	11/11/2017	11	11	2017	16:43:25	60205	0.3	16	43	25	59	0.051757813	3.4482422	-0.55786133	0.032226563	-0.77880859	63.565918	0.32666016	0	0	0	0	0	0	0	0	0	0.95874023	0.041259766	0.47631836	-0.017822266	0.25537109	0.20288086	0.664	33315.31	0.21	-591.32	0.597
663	664	664	Category G	-1.1518555	0.14379883	-1.1037598	0.19726563	0.16479492	0.41674805	0	0.842	11/11/2017	11	11	2017	16:43:25	60205	0.4	16	43	25	59	0.051757813	3.4482422	-0.55664063	0.03125	-0.78027344	61.932617	0.6862793	0	0	0	0	0	0	0	0	0	0.95922852	0.040771484	1.0307617	-0.5949707	0.11230469	-0.32324219	0.691	33231.45	0.142	-401.83	0.842
664	665	665	Category G	-0.37182617	0.16796875	-0.49194336	0.24609375	0.15698242	0.3918457	0	0.393	11/11/2017	11	11	2017	16:43:25	60205	0.5	16	43	25	59	0.051757813	3.4482422	-0.51269531	0.041503906	-0.80175781	63.431641	0.36303711	0	0	0	0	0	0	0	0	0	0.95263672	0.047363281	0.57714844	0.14086914	0.1262207	0.30981445	0.825	32850.72	-0.094	261.24	0.842
665	666	666	Category G	-0.65991211	0.035888672	-0.64794922	0.26293945	0.11987305	0.39208984	0	0.349	11/11/2017	11	11	2017	16:43:25	60205	0.6	16	43	25	59	0.051757813	3.4482422	-0.49560547	0.046386719	-0.80200195	65.879395	0.2253418	0	0	0	0	0	0	0	0	0	0.9440918	0.055908203	0.32861328	-0.1640625	-0.010498047	0.15405273	0.811	32888.05	-0.108	306.97	0.842
666	667	667	Category G	-0.64794922	0.083984375	-0.63598633	0.203125	0.13623047	0.42114258	0	1.104	11/11/2017	11	11	2017	16:43:25	60205	0.7	16	43	25	59	0.051757813	3.4482422	-0.49462891	0.043701172	-0.80249023	66.431396	0.22973633	0	0	0	0	0	0	0	0	0	0.94384766	0.056152344	0.36010742	-0.15307617	0.040039063	0.16650391	0.595	33542.9	0.127	-404.53	0.79
667	668	668	Category G	-0.76782227	0.19189453	-0.75585938	0.19287109	0.17602539	0.40869141	0	0.516	11/11/2017	11	11	2017	16:43:25	60205	0.8	16	43	25	59	0.051757813	3.4482422	-0.49316406	0.043212891	-0.80224609	55.84668	0.31542969	0	0	0	0	0	0	0	0	0	0.94262695	0.057373047	0.46948242	-0.27441406	0.1484375	0.046386719	0.586	33574.14	-0.01	35.18	0.783
668	669	669	Category G	-0.55175781	0.059814453	-0.65991211	0.17578125	0.15185547	0.42919922	0	0.367	11/11/2017	11	11	2017	16:43:25	60205	0.9	16	43	25	59	0.051757813	3.4482422	-0.49047852	0.039794922	-0.80566406	48.302246	0.15917969	0	0	0	0	0	0	0	0	0	0.9440918	0.055908203	0.2265625	-0.061035156	0.019775391	0.14575195	0.651	33356.67	0.114	-342.18	0.79
669	670	670	Category G	-0.10791016	0.023925781	-0.49194336	0.24707031	0.14306641	0.39404297	0	0.79	11/11/2017	11	11	2017	16:43:26	60206	0	16	43	26	0	0.051757813	3.4482422	-0.48657227	0.039306641	-0.80761719	42.464355	0.4934082	0	0	0	0	0	0	0	0	0	0.94360352	0.056396484	0.70996094	0.37866211	-0.015380859	0.31567383	0.801	32915.03	0.085	-221.19	0.79
670	671	671	Category G	-0.89990234	0	-0.94799805	0.1875	0.16040039	0.4230957	0	0.783	11/11/2017	11	11	2017	16:43:26	60206	0.1	16	43	26	0	0.051757813	3.4482422	-0.48657227	0.0390625	-0.80712891	28.989746	0.43798828	0	0	0	0	0	0	0	0	0	0.94335938	0.056640625	0.59301758	-0.41308594	-0.0390625	-0.140625	0.689	33237.57	0.266	-710.98	0.783
671	672	672	Category G	-0.46777344	0.13183594	-0.63598633	0.11328125	0.13745117	0.4597168	0	1.25	11/11/2017	11	11	2017	16:43:26	60206	0.2	16	43	26	0	0.051757813	3.4482422	-0.48925781	0.041259766	-0.80883789	17.800537	0.19628906	0	0	0	0	0	0	0	0	0	0.94628906	0.053710938	0.28515625	0.021484375	0.090332031	0.17285156	0.657	33337.5	0.334	-894.32	0.783
672	673	673	Category G	-0.58789063	-0.095947266	-0.88793945	0.12036133	0.15039063	0.45654297	0	0.429	11/11/2017	11	11	2017	16:43:26	60206	0.3	16	43	26	0	0.051757813	3.4482422	-0.48364258	0.041015625	-0.80566406	9.3952637	0.19067383	0	0	0	0	0	0	0	0	0	0.94067383	0.059326172	0.32348633	-0.10400391	-0.13696289	-0.08203125	0.681	33262.19	0.272	-730.9	0.783
673	674	674	Category G	-0.63598633	0.023925781	-0.94799805	0.053955078	0.14257813	0.47363281	0	0.326	11/11/2017	11	11	2017	16:43:26	60206	0.4	16	43	26	0	0.051757813	3.4482422	-0.48168945	0.044921875	-0.80664063	10.702881	0.20996094	0	0	0	0	0	0	0	0	0	0.94067383	0.059326172	0.31640625	-0.15405273	-0.020996094	-0.14111328	0.627	33434.83	0.372	-1009.85	0.557
674	675	675	Category G	-0.56396484	0.21582031	-0.6237793	0.088867188	0.14672852	0.45898438	0	0.509	11/11/2017	11	11	2017	16:43:26	60206	0.5	16	43	26	0	0.051757813	3.4482422	-0.47875977	0.040039063	-0.80859375	7.2678223	0.26879883	0	0	0	0	0	0	0	0	0	0.94067383	0.059326172	0.44555664	-0.084960938	0.17553711	0.18481445	0.59	33560.21	0.348	-993.35	0.557
675	676	676	Category G	-0.15576172	0.023925781	-0.82788086	0.16357422	0.15356445	0.43969727	0	0.469	11/11/2017	11	11	2017	16:43:26	60206	0.6	16	43	26	0	0.051757813	3.4482422	-0.48828125	0.040283203	-0.81738281	5.8762207	0.33300781	0	0	0	0	0	0	0	0	0	0.95288086	0.047119141	0.359375	0.33251953	-0.016357422	-0.010253906	0.498	33902.09	0.292	-957.06	0.557
676	677	677	Category G	-0.51586914	-0.011962891	-0.63598633	0.096679688	0.17529297	0.45141602	0	0.557	11/11/2017	11	11	2017	16:43:26	60206	0.7	16	43	26	0	0.051757813	3.4482422	-0.48144531	0.037841797	-0.8137207	5.6757813	0.18774414	0	0	0	0	0	0	0	0	0	0.94628906	0.053710938	0.26196289	-0.034179688	-0.049804688	0.17773438	0.571	33627.09	0.174	-555.7	0.598
677	678	678	Category G	-0.65991211	-0.16796875	-0.86376953	0.092285156	0.15307617	0.46191406	0	0.699	11/11/2017	11	11	2017	16:43:26	60206	0.8	16	43	26	0	0.051757813	3.4482422	-0.47802734	0.033935547	-0.81079102	5.71875	0.27685547	0	0	0	0	0	0	0	0	0	0.94189453	0.058105469	0.43652344	-0.18164063	-0.2019043	-0.052734375	0.616	33471.47	0.127	-394.33	0.598
678	679	679	Category G	-0.32397461	0.13183594	-0.89990234	0.059814453	0.17749023	0.4621582	0	0.868	11/11/2017	11	11	2017	16:43:26	60206	0.9	16	43	26	0	0.051757813	3.4482422	-0.48413086	0.030029297	-0.81469727	4.6274414	0.20800781	0	0	0	0	0	0	0	0	0	0.94824219	0.051757813	0.34692383	0.16015625	0.1015625	-0.084960938	0.574	33616.41	0.098	-326.23	0.598
679	680	680	Category G	-0.65991211	-0.10791016	-0.86376953	0.086914063	0.1730957	0.45361328	0	0.598	11/11/2017	11	11	2017	16:43:27	60207	0	16	43	27	0	0.051757813	3.4482422	-0.48364258	0.027832031	-0.8112793	2.873291	0.22827148	0	0	0	0	0	0	0	0	0	0.94506836	0.054931641	0.36425781	-0.17602539	-0.13574219	-0.052246094	0.593	33549.81	0.104	-336.64	0.598
680	681	681	Category G	-0.44384766	0.083984375	-0.69580078	0.099121094	0.17871094	0.45043945	0	0.255	11/11/2017	11	11	2017	16:43:27	60207	0.1	16	43	27	1	0.051757813	3.4482422	-0.4831543	0.026367188	-0.80712891	2.1669922	0.13134766	0	0	0	0	0	0	0	0	0	0.94091797	0.059082031	0.20800781	0.039306641	0.057373047	0.11132813	0.583	33584.64	0.014	-48.63	0.699
681	682	682	Category G	-0.64794922	0.083984375	-0.86376953	0.13500977	0.17944336	0.43798828	0	0.586	11/11/2017	11	11	2017	16:43:27	60207	0.2	16	43	27	1	0.051757813	3.4482422	-0.48388672	0.024414063	-0.8059082	4.0334473	0.18359375	0	0	0	0	0	0	0	0	0	0.94042969	0.059570313	0.28125	-0.16381836	0.059326172	-0.057617188	0.645	33375.99	0.159	-469.08	0.613
682	683	683	Category G	-0.45581055	0.11987305	-0.56396484	0.17358398	0.19091797	0.41845703	0	0.496	11/11/2017	11	11	2017	16:43:27	60207	0.3	16	43	27	1	0.051757813	3.4482422	-0.4855957	0.024414063	-0.80395508	7.2133789	0.25976563	0	0	0	0	0	0	0	0	0	0.93945313	0.060546875	0.36499023	0.029785156	0.095214844	0.23999023	0.602	33518.87	0.204	-617.36	0.613
683	684	684	Category G	-0.31176758	0.15576172	-0.44384766	0.27636719	0.19628906	0.35449219	0	1.067	11/11/2017	11	11	2017	16:43:27	60207	0.4	16	43	27	1	0.051757813	3.4482422	-0.48803711	0.022460938	-0.80273438	10.278076	0.42138672	0	0	0	0	0	0	0	0	0	0.93969727	0.060302734	0.66845703	0.17626953	0.13305664	0.35888672	0.609	33495.06	0.232	-686.37	0.638
684	685	685	Category G	-0.77978516	-0.011962891	-0.98388672	0.2800293	0.18701172	0.35742188	0	0.613	11/11/2017	11	11	2017	16:43:27	60207	0.5	16	43	27	1	0.051757813	3.4482422	-0.49072266	0.020996094	-0.80175781	12.123291	0.34301758	0	0	0	0	0	0	0	0	0	0.94042969	0.059570313	0.50390625	-0.28881836	-0.032958984	-0.18188477	0.695	33219.25	0.3	-785.19	0.775
685	686	686	Category G	-0.56396484	-0.14379883	-0.80395508	0.19555664	0.23828125	0.38037109	0	0.638	11/11/2017	11	11	2017	16:43:27	60207	0.6	16	43	27	1	0.051757813	3.4482422	-0.48828125	0.020507813	-0.79858398	17.038818	0.1809082	0	0	0	0	0	0	0	0	0	0.9362793	0.063720703	0.24511719	-0.075439453	-0.16430664	-0.005126953	0.749	33059.91	0.231	-591.51	0.808
686	687	687	Category G	-0.97192383	0.023925781	-0.93579102	0.20117188	0.22241211	0.38354492	0	0.775	11/11/2017	11	11	2017	16:43:27	60207	0.7	16	43	27	1	0.051757813	3.4482422	-0.49243164	0.020507813	-0.79858398	20.39624	0.49853516	0	0	0	0	0	0	0	0	0	0.93847656	0.061523438	0.61962891	-0.47924805	0.003173828	-0.13696289	0.801	32915.03	0.185	-460.42	0.808
687	688	688	Category G	-0.13183594	-0.14379883	-0.47998047	0.20532227	0.24926758	0.36987305	0	0.907	11/11/2017	11	11	2017	16:43:27	60207	0.8	16	43	27	1	0.051757813	3.4482422	-0.49414063	0.01953125	-0.79614258	20.632324	0.5078125	0	0	0	0	0	0	0	0	0	0.93725586	0.062744141	0.84179688	0.36230469	-0.16333008	0.31616211	0.691	33231.45	0.126	-359.46	0.775
688	689	689	Category G	-0.97192383	0.047851563	-1.0197754	0.32080078	0.20458984	0.30322266	0	0.808	11/11/2017	11	11	2017	16:43:27	60207	0.9	16	43	27	1	0.051757813	3.4482422	-0.49487305	0.019042969	-0.79418945	23.630859	0.52807617	0	0	0	0	0	0	0	0	0	0.93603516	0.063964844	0.73095703	-0.47680664	0.028564453	-0.2253418	0.712	33168.04	0.162	-444.05	0.775
689	690	690	Category G	-0.46777344	-0.13183594	-0.82788086	0.22363281	0.22363281	0.37939453	0	0.406	11/11/2017	11	11	2017	16:43:28	60208	0	16	43	28	2	0.051757813	3.4482422	-0.49291992	0.018554688	-0.79272461	25.659668	0.15649414	0	0	0	0	0	0	0	0	0	0.93359375	0.06640625	0.21069336	0.025146484	-0.15039063	-0.034912109	0.732	33109.04	0.185	-491.6	0.775
690	691	691	Category G	-0.61181641	0.011962891	-0.82788086	0.22973633	0.21826172	0.36889648	0	0.74	11/11/2017	11	11	2017	16:43:28	60208	0.1	16	43	28	2	0.051757813	3.4482422	-0.49316406	0.020019531	-0.79052734	27.102051	0.12426758	0	0	0	0	0	0	0	0	0	0.93212891	0.067871094	0.16357422	-0.1184082	-0.008056641	-0.037109375	0.654	33347.07	0.393	-1028.89	0.756
691	692	692	Category G	-0.671875	0.011962891	-0.99584961	0.17236328	0.21289063	0.40429688	0	0.756	11/11/2017	11	11	2017	16:43:28	60208	0.2	16	43	28	2	0.051757813	3.4482422	-0.49536133	0.020751953	-0.79394531	27.994385	0.26806641	0	0	0	0	0	0	0	0	0	0.93603516	0.063964844	0.38720703	-0.17626953	-0.008789063	-0.20166016	0.593	33549.81	0.508	-1347.13	0.756
692	693	693	Category G	-0.40795898	0.023925781	-0.50390625	0.22192383	0.22363281	0.37939453	0	0.309	11/11/2017	11	11	2017	16:43:28	60208	0.3	16	43	28	2	0.051757813	3.4482422	-0.4987793	0.020507813	-0.7956543	29.834473	0.30566406	0	0	0	0	0	0	0	0	0	0.93945313	0.060546875	0.38598633	0.090820313	0.003173828	0.29174805	0.618	33464.77	0.464	-1221.98	0.756
693	694	694	Category G	0.059814453	0.023925781	-0.79199219	0.33935547	0.20458984	0.28979492	0	0.542	11/11/2017	11	11	2017	16:43:28	60208	0.4	16	43	28	2	0.051757813	3.4482422	-0.49462891	0.01953125	-0.79443359	29.464355	0.55444336	0	0	0	0	0	0	0	0	0	0.93603516	0.063964844	0.5612793	0.55444336	0.004150391	0.002441406	0.705	33189	0.354	-896.89	0.929
694	695	695	Category G	-0.58789063	-0.047851563	-0.69580078	0.25512695	0.22216797	0.35571289	0	0.957	11/11/2017	11	11	2017	16:43:28	60208	0.5	16	43	28	2	0.051757813	3.4482422	-0.49487305	0.018554688	-0.79541016	28.978027	0.15161133	0	0	0	0	0	0	0	0	0	0.93701172	0.062988281	0.25927734	-0.092773438	-0.06640625	0.099609375	0.866	32744.28	0.159	-377.65	0.957
695	696	696	Category G	-0.46777344	-0.10791016	-0.7199707	0.27148438	0.22607422	0.34277344	0	0.929	11/11/2017	11	11	2017	16:43:28	60208	0.6	16	43	28	2	0.051757813	3.4482422	-0.4921875	0.020263672	-0.79711914	29.417969	0.15161133	0	0	0	0	0	0	0	0	0	0.93725586	0.062744141	0.22998047	0.024414063	-0.12817383	0.077148438	0.916	32619.87	0.056	-132.98	0.965
696	697	697	Category G	-0.6237793	0.15576172	-1.1279297	0.23266602	0.20874023	0.37524414	0	1.706	11/11/2017	11	11	2017	16:43:28	60208	0.7	16	43	28	2	0.051757813	3.4482422	-0.49169922	0.020507813	-0.7980957	30.967041	0.37988281	0	0	0	0	0	0	0	0	0	0.9375	0.0625	0.59667969	-0.13183594	0.13500977	-0.32958984	1.025	32366.63	-0.255	633.82	0.965
697	698	698	Category G	-0.671875	0.035888672	-1.0559082	0.22241211	0.20092773	0.38549805	0	1.055	11/11/2017	11	11	2017	16:43:28	60208	0.8	16	43	28	2	0.051757813	3.4482422	-0.4909668	0.020019531	-0.79663086	30.777832	0.31616211	0	0	0	0	0	0	0	0	0	0.93603516	0.063964844	0.45532227	-0.18066406	0.015625	-0.2590332	1.053	32305.12	-0.386	1000.73	0.965
698	699	699	Category G	-0.11987305	0.071777344	-0.50390625	0.28344727	0.1887207	0.34619141	0	0.965	11/11/2017	11	11	2017	16:43:28	60208	0.9	16	43	28	2	0.051757813	3.4482422	-0.49291992	0.01953125	-0.7956543	27.678467	0.47631836	0	0	0	0	0	0	0	0	0	0.9362793	0.063720703	0.71704102	0.37304688	0.052001953	0.29174805	1.044	32324.74	-0.296	738.03	0.965
699	700	700	Category G	0.047851563	0.25195313	-0.53979492	0.42016602	0.16333008	0.21606445	0	0.707	11/11/2017	11	11	2017	16:43:29	60209	0	16	43	29	3	0.051757813	3.4482422	-0.48510742	0.0234375	-0.7956543	27.064453	0.63378906	0	0	0	0	0	0	0	0	0	0.93212891	0.067871094	1.017334	0.53295898	0.22827148	0.25585938	0.975	32479.94	-0.193	487.12	0.965
700	701	701	Category G	-0.81591797	0.15576172	-0.98388672	0.37719727	0.11010742	0.28125	0	0.907	11/11/2017	11	11	2017	16:43:29	60209	0.1	16	43	29	3	0.051757813	3.4482422	-0.47387695	0.015136719	-0.79345703	28.718262	0.41552734	0	0	0	0	0	0	0	0	0	0.92456055	0.075439453	0.67260742	-0.34179688	0.14038086	-0.19018555	0.848	32790.5	-0.063	168.28	0.965
701	702	702	Category G	-0.51586914	-0.17993164	-0.77978516	0.35375977	0.13427734	0.31103516	0	0.511	11/11/2017	11	11	2017	16:43:29	60209	0.2	16	43	29	3	0.051757813	3.4482422	-0.47436523	0.012451172	-0.79296875	30.36377	0.19726563	0	0	0	0	0	0	0	0	0	0.92407227	0.075927734	0.24707031	-0.041259766	-0.19238281	0.013183594	0.909	32636.95	-0.015	36.97	0.945
702	703	703	Category G	-0.47998047	-0.011962891	-0.91186523	0.34423828	0.14428711	0.31884766	0	0.945	11/11/2017	11	11	2017	16:43:29	60209	0.3	16	43	29	3	0.051757813	3.4482422	-0.46850586	0.012695313	-0.79077148	30.911377	0.12402344	0	0	0	0	0	0	0	0	0	0.91918945	0.080810547	0.15698242	-0.011230469	-0.024658203	-0.12084961	0.874	32723.99	0.215	-496.05	0.907
703	704	704	Category G	2.9157715	0.79199219	-2.4838867	0.32958984	0.13867188	0.32714844	0	1.421	11/11/2017	11	11	2017	16:43:29	60209	0.4	16	43	29	3	0.051757813	3.4482422	-0.46679688	0.010009766	-0.79321289	31.342041	3.8615723	0	0	0	0	0	0	0	0	0	0.92041016	0.079589844	5.8549805	3.3825684	0.78173828	-1.6904297	0.833	32829.62	0.288	-668.56	0.907
704	705	705	Category G	0.80395508	0.43188477	-0.87597656	0.25073242	0.16845703	0.38061523	0	0.753	11/11/2017	11	11	2017	16:43:29	60209	0.5	16	43	29	3	0.051757813	3.4482422	-0.45849609	0.010009766	-0.79199219	32.36084	1.3337402	0	0	0	0	0	0	0	0	0	0.91503906	0.084960938	1.7683105	1.2624512	0.42163086	-0.083740234	0.731	33111.96	0.309	-778.45	0.753
705	706	706	Category G	-0.44384766	-0.20385742	-0.82788086	0.23583984	0.092529297	0.41625977	0	0.461	11/11/2017	11	11	2017	16:43:29	60209	0.6	16	43	29	3	0.051757813	3.4482422	-0.46020508	0.007324219	-0.79785156	33.484619	0.21411133	0	0	0	0	0	0	0	0	0	0.92114258	0.078857422	0.2578125	0.016357422	-0.21118164	-0.029785156	0.703	33195.02	0.404	-1004.89	0.945
706	707	707	Category G	-0.37182617	0.059814453	-0.671875	0.30737305	0.12695313	0.35302734	0	0.296	11/11/2017	11	11	2017	16:43:29	60209	0.7	16	43	29	3	0.051757813	3.4482422	-0.46142578	0.005615234	-0.80175781	31.015381	0.16674805	0	0	0	0	0	0	0	0	0	0.92504883	0.074951172	0.2734375	0.089599609	0.053955078	0.12988281	0.722	33138.37	0.417	-1014.25	0.753
707	708	708	Category G	-0.41992188	-0.11987305	-1.0678711	0.28417969	0.13867188	0.36938477	0	0.347	11/11/2017	11	11	2017	16:43:29	60209	0.8	16	43	29	3	0.051757813	3.4482422	-0.45458984	0.006103516	-0.79907227	27.05542	0.29882813	0	0	0	0	0	0	0	0	0	0.91943359	0.080566406	0.42944336	0.034667969	-0.12597656	-0.26855469	0.576	33609.32	0.579	-1517.64	0.753
708	709	709	Category G	-0.23999023	-0.059814453	-0.99584961	0.35424805	0.16650391	0.30322266	0	1.055	11/11/2017	11	11	2017	16:43:29	60209	0.9	16	43	29	3	0.051757813	3.4482422	-0.45458984	0.006591797	-0.79785156	19.888184	0.29931641	0	0	0	0	0	0	0	0	0	0.91845703	0.081542969	0.47875977	0.21459961	-0.06640625	-0.19775391	0.765	33014.49	0.202	-515.99	1.055
709	710	710	Category G	-0.57592773	-0.023925781	-0.75585938	0.3293457	0.16918945	0.31982422	0	0.548	11/11/2017	11	11	2017	16:43:30	60210	0	16	43	30	4	0.051757813	3.4482422	-0.45507813	0.005371094	-0.79907227	13.807129	0.13134766	0	0	0	0	0	0	0	0	0	0.91967773	0.080322266	0.19311523	-0.12060547	-0.029296875	0.043212891	0.886	32693.84	0.037	-90.95	1.055
710	711	711	Category G	-0.99584961	0.071777344	-0.97192383	0.33789063	0.17602539	0.30932617	0	1.884	11/11/2017	11	11	2017	16:43:30	60210	0.1	16	43	30	4	0.051757813	3.4482422	-0.46069336	0.005859375	-0.80297852	9.4013672	0.56469727	0	0	0	0	0	0	0	0	0	0.92578125	0.07421875	0.76953125	-0.53491211	0.065673828	-0.16870117	0.955	32526.59	-0.11	271.69	1.055
711	712	712	Category G	-0.095947266	-0.047851563	-0.52783203	0.34863281	0.18188477	0.28662109	0	1.189	11/11/2017	11	11	2017	16:43:30	60210	0.2	16	43	30	4	0.051757813	3.4482422	-0.45678711	0.004638672	-0.80175781	3.3439941	0.45605469	0	0	0	0	0	0	0	0	0	0.92260742	0.077392578	0.68725586	0.36083984	-0.052490234	0.27392578	0.991	32443.18	-0.169	415.5	1.055
712	713	713	Category G	-0.53979492	0.32397461	-0.92382813	0.44140625	0.14697266	0.18237305	0	0.708	11/11/2017	11	11	2017	16:43:30	60210	0.3	16	43	30	4	0.051757813	3.4482422	-0.45776367	0.000976563	-0.80395508	3.3666992	0.35375977	0	0	0	0	0	0	0	0	0	0.92529297	0.074707031	0.52416992	-0.081787109	0.32275391	-0.11962891	0.953	32531.29	-0.191	491.65	0.827
713	714	714	Category G	-0.43188477	-0.26391602	-0.81591797	0.35961914	0.11865234	0.30883789	0	0.565	11/11/2017	11	11	2017	16:43:30	60210	0.4	16	43	30	4	0.051757813	3.4482422	-0.45922852	0.002197266	-0.80273438	6.0048828	0.26782227	0	0	0	0	0	0	0	0	0	0.92504883	0.074951172	0.30664063	0.02734375	-0.26611328	-0.012939453	0.999	32424.98	-0.392	1076.86	1.189
714	715	715	Category G	-1.0319824	0.071777344	-1.2478027	0.3737793	0.16796875	0.27441406	0	0.825	11/11/2017	11	11	2017	16:43:30	60210	0.5	16	43	30	4	0.051757813	3.4482422	-0.46069336	-0.000976563	-0.80053711	0.035644531	0.72900391	0	0	0	0	0	0	0	0	0	0.92358398	0.076416016	1.0913086	-0.57104492	0.072753906	-0.44702148	0.938	32566.86	-0.358	1028.33	0.827
715	716	716	Category G	-0.15576172	-0.15576172	-0.55175781	0.35546875	0.15332031	0.29711914	0	0.827	11/11/2017	11	11	2017	16:43:30	60210	0.6	16	43	30	4	0.051757813	3.4482422	-0.45239258	-0.004882813	-0.79882813	0.19726563	0.41455078	0	0	0	0	0	0	0	0	0	0.91796875	0.08203125	0.69458008	0.29663086	-0.15063477	0.24707031	0.79	32945.03	-0.285	929.33	0.825
716	717	717	Category G	-0.21582031	-0.13183594	-0.53979492	0.44384766	0.19238281	0.14941406	0	1.517	11/11/2017	11	11	2017	16:43:30	60210	0.7	16	43	30	4	0.051757813	3.4482422	-0.46240234	-0.005371094	-0.79980469	1.5864258	0.37988281	0	0	0	0	0	0	0	0	0	0.92382813	0.076171875	0.63305664	0.24658203	-0.1262207	0.26000977	0.745	33071.39	-0.207	676.26	0.825
717	718	718	Category G	-0.73193359	-0.15576172	-0.69580078	0.44287109	0.17456055	0.16064453	0	0.302	11/11/2017	11	11	2017	16:43:30	60210	0.8	16	43	30	4	0.051757813	3.4482422	-0.45874023	-0.007324219	-0.79858398	0.33886719	0.32714844	0	0	0	0	0	0	0	0	0	0.92114258	0.078857422	0.52441406	-0.27294922	-0.14819336	0.1027832	0.743	33077.14	-0.224	742.67	0.825
718	719	719	Category G	-1.0439453	-0.19189453	-0.75585938	0.41723633	0.18579102	0.19946289	0	0.435	11/11/2017	11	11	2017	16:43:30	60210	0.9	16	43	30	4	0.051757813	3.4482422	-0.46166992	-0.005126953	-0.79858398	8.4570313	0.61254883	0	0	0	0	0	0	0	0	0	0.92236328	0.077636719	0.8112793	-0.58203125	-0.18652344	0.042724609	0.672	33290.18	-0.18	635.94	0.827
719	720	720	Category G	-0.49194336	-0.023925781	-0.59985352	0.41943359	0.17626953	0.20483398	0	0.552	11/11/2017	11	11	2017	16:43:31	60211	0	16	43	31	5	0.051757813	3.4482422	-0.46606445	-0.006835938	-0.79931641	12.808838	0.20166016	0	0	0	0	0	0	0	0	0	0.92529297	0.074707031	0.2421875	-0.025634766	-0.016845703	0.19946289	0.697	33213.17	-0.21	733.15	0.92
720	721	721	Category G	-0.40795898	-0.095947266	-0.56396484	0.44677734	0.18139648	0.13818359	0	0.399	11/11/2017	11	11	2017	16:43:31	60211	0.1	16	43	31	5	0.051757813	3.4482422	-0.46069336	-0.006347656	-0.79418945	9.8735352	0.25244141	0	0	0	0	0	0	0	0	0	0.91821289	0.081787109	0.37255859	0.052734375	-0.089355469	0.23022461	0.597	33536.01	-0.144	552.33	0.92
721	722	722	Category G	-0.7199707	-0.047851563	-0.69580078	0.4387207	0.19042969	0.16870117	0	0.977	11/11/2017	11	11	2017	16:43:31	60211	0.2	16	43	31	5	0.051757813	3.4482422	-0.46020508	-0.0078125	-0.79541016	7.1259766	0.28076172	0	0	0	0	0	0	0	0	0	0.91918945	0.080810547	0.39916992	-0.25952148	-0.039794922	0.099609375	0.804	32906.91	-0.304	987.23	0.92
722	723	723	Category G	-0.68383789	-0.10791016	-0.64794922	0.41015625	0.18066406	0.19970703	0	0.92	11/11/2017	11	11	2017	16:43:31	60211	0.3	16	43	31	5	0.051757813	3.4482422	-0.45898438	-0.009033203	-0.79418945	8.8422852	0.28564453	0	0	0	0	0	0	0	0	0	0.91723633	0.082763672	0.46972656	-0.22460938	-0.098632813	0.14624023	0.806	32901.51	-0.351	1178.25	0.92
723	724	724	Category G	-0.69580078	0.023925781	-0.7199707	0.39868164	0.17602539	0.23657227	0	1.545	11/11/2017	11	11	2017	16:43:31	60211	0.4	16	43	31	5	0.051757813	3.4482422	-0.45874023	-0.011962891	-0.79663086	9.9291992	0.25146484	0	0	0	0	0	0	0	0	0	0.91943359	0.080566406	0.34960938	-0.23681641	0.035888672	0.076660156	0.841	32808.69	-0.439	1509.81	0.977
724	725	725	Category G	-0.52783203	-0.13183594	-0.7199707	0.42919922	0.17529297	0.18212891	0	0.448	11/11/2017	11	11	2017	16:43:31	60211	0.5	16	43	31	5	0.051757813	3.4482422	-0.4609375	-0.014160156	-0.79907227	0.88745117	0.15649414	0	0	0	0	0	0	0	0	0	0.92260742	0.077392578	0.26342773	-0.066650391	-0.11743164	0.079101563	0.995	32434.06	-0.627	2051.39	0.977
725	726	726	Category G	-0.79199219	-0.035888672	-0.7199707	0.44799805	0.16357422	0.1484375	0	0.757	11/11/2017	11	11	2017	16:43:31	60211	0.6	16	43	31	5	0.051757813	3.4740234	-0.45336914	-0.013916016	-0.79443359	4.3818359	0.34716797	0	0	0	0	0	0	0	0	0	0.91479492	0.085205078	0.43481445	-0.33837891	-0.021728516	0.074462891	0.98	32468.4	-0.672	2344.89	0.959
726	727	727	Category G	-0.69580078	-0.023925781	-0.65991211	0.43408203	0.16113281	0.17822266	0	1.327	11/11/2017	11	11	2017	16:43:31	60211	0.7	16	43	31	5	0.051757813	3.4740234	-0.45556641	-0.012451172	-0.79614258	4.6499023	0.27636719	0	0	0	0	0	0	0	0	0	0.91723633	0.082763672	0.38769531	-0.23999023	-0.011230469	0.13623047	0.986	32454.61	-0.657	2238.48	0.959
727	728	728	Category G	-0.82788086	-0.023925781	-0.74389648	0.43847656	0.15307617	0.18847656	0	0.885	11/11/2017	11	11	2017	16:43:31	60211	0.8	16	43	31	5	0.051757813	3.4740234	-0.44946289	-0.013427734	-0.79394531	3.7351074	0.3815918	0	0	0	0	0	0	0	0	0	0.91259766	0.087402344	0.4387207	-0.37817383	-0.010253906	0.050048828	0.817	32871.99	-0.345	1135.97	0.885
728	729	729	Category G	-0.55175781	0.023925781	-0.65991211	0.44091797	0.15063477	0.18847656	0	0.959	11/11/2017	11	11	2017	16:43:31	60211	0.9	16	43	31	5	0.051757813	3.4740234	-0.45751953	-0.01171875	-0.79785156	4.2636719	0.1706543	0	0	0	0	0	0	0	0	0	0.91967773	0.080322266	0.26757813	-0.093994141	0.035644531	0.13793945	0.874	32723.99	-0.346	1061.37	0.959
729	730	730	Category G	-0.46777344	0.15576172	-0.55175781	0.46362305	0.11328125	0.15234375	0	0.527	11/11/2017	11	11	2017	16:43:32	60212	0	16	43	32	6	0.051757813	3.4740234	-0.44897461	-0.012207031	-0.79199219	3.628418	0.29370117	0	0	0	0	0	0	0	0	0	0.91040039	0.089599609	0.42700195	-0.018554688	0.16796875	0.24023438	0.917	32617.44	-0.349	1020.37	1.016
730	731	731	Category G	-0.64794922	-0.059814453	-0.83984375	0.43188477	0.096191406	0.22485352	0	0.789	11/11/2017	11	11	2017	16:43:32	60212	0.1	16	43	32	6	0.051757813	3.4740234	-0.453125	-0.012695313	-0.79272461	1.3195801	0.20581055	0	0	0	0	0	0	0	0	0	0.91308594	0.086914063	0.28881836	-0.19458008	-0.046875	-0.046875	1.047	32318.18	-0.458	1245.51	1.016
731	732	732	Category G	-0.53979492	-0.059814453	-0.68383789	0.42358398	0.11376953	0.21777344	0	1.016	11/11/2017	11	11	2017	16:43:32	60212	0.2	16	43	32	6	0.051757813	3.4740234	-0.45166016	-0.014160156	-0.79199219	5.0773926	0.14672852	0	0	0	0	0	0	0	0	0	0.91186523	0.088134766	0.24169922	-0.087890625	-0.045410156	0.1081543	1.101	32202.68	-0.48	1252.07	1.016
732	733	733	Category G	-0.47998047	-0.011962891	-0.82788086	0.40356445	0.10571289	0.25756836	0	2.106	11/11/2017	11	11	2017	16:43:32	60212	0.3	16	43	32	6	0.051757813	3.4740234	-0.45239258	-0.013427734	-0.7902832	6.2478027	0.046386719	0	0	0	0	0	0	0	0	0	0.91088867	0.089111328	0.06640625	-0.02734375	0.001464844	-0.037353516	1.082	32242.79	-0.48	1276.08	1.016
733	734	734	Category G	-0.50390625	0	-0.92382813	0.38671875	0.11181641	0.27294922	0	1.21	11/11/2017	11	11	2017	16:43:32	60212	0.4	16	43	32	6	0.051757813	3.4740234	-0.45483398	-0.014160156	-0.7956543	7.1577148	0.13769531	0	0	0	0	0	0	0	0	0	0.91650391	0.083496094	0.19140625	-0.048828125	0.014160156	-0.12792969	1.059	32292.11	-0.574	1662.34	1.016
734	735	735	Category G	-0.52783203	0	-1.079834	0.37304688	0.11132813	0.28735352	0	0.848	11/11/2017	11	11	2017	16:43:32	60212	0.5	16	43	32	6	0.051757813	3.4740234	-0.4609375	-0.016113281	-0.79223633	10.351807	0.29541016	0	0	0	0	0	0	0	0	0	0.91674805	0.083251953	0.37036133	-0.066650391	0.016113281	-0.28735352	1.025	32366.63	-0.62	1937.7	1.016
735	736	736	Category G	-0.35986328	-0.11987305	-0.73193359	0.38891602	0.11132813	0.27636719	0	0.385	11/11/2017	11	11	2017	16:43:32	60212	0.6	16	43	32	6	0.051757813	3.4740234	-0.45898438	-0.012939453	-0.79272461	12.90918	0.15795898	0	0	0	0	0	0	0	0	0	0.91601563	0.083984375	0.2668457	0.099121094	-0.10668945	0.060791016	0.972	32486.89	-0.575	1855.43	0.89
736	737	737	Category G	-0.32397461	-0.14379883	-0.70776367	0.41821289	0.10668945	0.23413086	0	0.586	11/11/2017	11	11	2017	16:43:32	60212	0.7	16	43	32	6	0.051757813	3.4740234	-0.45996094	-0.012695313	-0.79370117	13.812012	0.20751953	0	0	0	0	0	0	0	0	0	0.91748047	0.082519531	0.35302734	0.13598633	-0.13085938	0.0859375	0.77	33000.45	-0.185	577.19	0.848
737	738	738	Category G	-0.51586914	-0.25195313	-0.82788086	0.33178711	0.13183594	0.33032227	0	0.701	11/11/2017	11	11	2017	16:43:32	60212	0.8	16	43	32	6	0.051757813	3.4740234	-0.4609375	-0.016601563	-0.7902832	13.438232	0.24414063	0	0	0	0	0	0	0	0	0	0.91503906	0.084960938	0.32739258	-0.0546875	-0.23510742	-0.037353516	0.667	33305.85	-0.1	335.55	0.848
738	739	739	Category G	0.035888672	0.095947266	-0.69580078	0.30444336	0.13012695	0.35473633	0	0.89	11/11/2017	11	11	2017	16:43:32	60212	0.9	16	43	32	6	0.051757813	3.4740234	-0.45849609	-0.016601563	-0.78564453	14.189941	0.51489258	0	0	0	0	0	0	0	0	0	0.90991211	0.090087891	0.69702148	0.49438477	0.11254883	0.08984375	0.748	33062.77	-0.211	688.63	0.701
739	740	740	Category G	-0.50390625	0.011962891	-0.81591797	0.32226563	0.11083984	0.35302734	0	0.593	11/11/2017	11	11	2017	16:43:33	60213	0	16	43	33	7	0.051757813	3.4740234	-0.45825195	-0.016601563	-0.78540039	13.727539	0.061767578	0	0	0	0	0	0	0	0	0	0.90942383	0.090576172	0.10473633	-0.045410156	0.028564453	-0.030273438	0.782	32967.06	-0.24	765.66	0.701
740	741	741	Category G	-0.27587891	-0.20385742	-0.91186523	0.35302734	0.11889648	0.31201172	0	1.336	11/11/2017	11	11	2017	16:43:33	60213	0.1	16	43	33	7	0.051757813	3.4740234	-0.46801758	-0.022460938	-0.7890625	7.9794922	0.29125977	0	0	0	0	0	0	0	0	0	0.91772461	0.082275391	0.49609375	0.19213867	-0.18115234	-0.12255859	0.785	32958.78	-0.194	597.96	0.89
741	742	742	Category G	-0.49194336	0.035888672	-0.671875	0.34521484	0.11694336	0.3203125	0	0.587	11/11/2017	11	11	2017	16:43:33	60213	0.2	16	43	33	7	0.051757813	3.4740234	-0.46264648	-0.024902344	-0.78686523	2.4968262	0.13330078	0	0	0	0	0	0	0	0	0	0.91308594	0.086914063	0.20507813	-0.029296875	0.060791016	0.11499023	0.894	32673.92	-0.375	1145.89	1.336
742	743	743	Category G	-0.44384766	0.083984375	-0.76782227	0.37011719	0.10229492	0.30273438	0	0.608	11/11/2017	11	11	2017	16:43:33	60213	0.3	16	43	33	7	0.051757813	3.4740234	-0.46386719	-0.023681641	-0.78857422	0.66992188	0.11157227	0	0	0	0	0	0	0	0	0	0.9152832	0.084716797	0.14868164	0.020019531	0.10766602	0.020751953	1.089	32227.94	-0.71	2202.18	1.336
743	744	744	Category G	-0.47998047	0.13183594	-1.0078125	0.36645508	0.10986328	0.30175781	0	1.355	11/11/2017	11	11	2017	16:43:33	60213	0.4	16	43	33	7	0.051757813	3.4740234	-0.46435547	-0.025146484	-0.78833008	1.9060059	0.27001953	0	0	0	0	0	0	0	0	0	0.9152832	0.084716797	0.39160156	-0.015380859	0.15698242	-0.21923828	1.121	32161.06	-0.623	1741.03	1.336
744	745	745	Category G	-0.51586914	-0.035888672	-0.95996094	0.36914063	0.10058594	0.29882813	0	2.057	11/11/2017	11	11	2017	16:43:33	60213	0.5	16	43	33	7	0.051757813	3.4740234	-0.50610352	-0.035888672	-0.76489258	5.064209	0.19506836	0	0	0	0	0	0	0	0	0	0.91796875	0.08203125	0.20458984	-0.009521484	0	-0.19482422	1.04	32333.51	-0.516	1467.1	0.989
745	746	746	Category G	-0.74389648	-0.095947266	-0.97192383	0.36108398	0.095947266	0.31005859	0	0.784	11/11/2017	11	11	2017	16:43:33	60213	0.6	16	43	33	7	0.051757813	3.4740234	-0.51928711	-0.041503906	-0.76049805	10.476807	0.31298828	0	0	0	0	0	0	0	0	0	0.921875	0.078125	0.49023438	-0.22436523	-0.054199219	-0.21118164	1.107	32190.13	-0.539	1447.68	0.989
746	747	747	Category G	-0.10791016	0.11987305	-0.41992188	0.40380859	0.092773438	0.26293945	0	0.852	11/11/2017	11	11	2017	16:43:33	60213	0.7	16	43	33	7	0.051757813	3.4740234	-0.52539063	-0.0390625	-0.76220703	10.486816	0.56274414	0	0	0	0	0	0	0	0	0	0.92651367	0.073486328	0.91894531	0.41748047	0.15893555	0.34228516	1.139	32124.12	-0.512	1310.71	1.355
747	748	748	Category G	-0.76782227	0.21582031	-0.65991211	0.43554688	0.070800781	0.20581055	0	0.989	11/11/2017	11	11	2017	16:43:33	60213	0.8	16	43	33	7	0.051757813	3.4740234	-0.52661133	-0.041503906	-0.76538086	6.9143066	0.36791992	0	0	0	0	0	0	0	0	0	0.93017578	0.069824219	0.60400391	-0.2409668	0.25732422	0.10546875	1.155	32091.68	-0.484	1201.62	0.989
748	749	749	Category G	-0.59985352	-0.035888672	-0.74389648	0.43237305	0.022705078	0.2434082	0	0.8	11/11/2017	11	11	2017	16:43:33	60213	0.9	16	43	33	7	0.051757813	3.4740234	-0.52661133	-0.039306641	-0.76342773	4.8476563	0.075683594	0	0	0	0	0	0	0	0	0	0.92822266	0.071777344	0.096191406	-0.072998047	0.003417969	0.01953125	0.967	32498.5	-0.193	490.77	0.933
749	750	750	Category G	-0.55175781	0.071777344	-0.81591797	0.44775391	0.018066406	0.21142578	0	1.449	11/11/2017	11	11	2017	16:43:34	60214	0	16	43	34	8	0.051757813	3.4740234	-0.53076172	-0.038330078	-0.75952148	1.6855469	0.12524414	0	0	0	0	0	0	0	0	0	0.92749023	0.072509766	0.18725586	-0.020751953	0.11010742	-0.056152344	0.923	32602.89	-0.211	565.15	0.933
750	751	751	Category G	-0.57592773	-0.10791016	-0.83984375	0.43115234	0.012939453	0.23608398	0	0.933	11/11/2017	11	11	2017	16:43:34	60214	0.1	16	43	34	8	0.051757813	3.4740234	-0.53369141	-0.0390625	-0.75854492	6.5578613	0.11425781	0	0	0	0	0	0	0	0	0	0.9284668	0.071533203	0.19189453	-0.041992188	-0.068603516	-0.081054688	0.845	32798.28	-0.135	375.73	0.933
751	752	752	Category G	-0.56396484	-0.14379883	-0.81591797	0.42236328	0.018066406	0.24829102	0	0.517	11/11/2017	11	11	2017	16:43:34	60214	0.2	16	43	34	8	0.051757813	3.4740234	-0.52539063	-0.040527344	-0.75610352	18.123535	0.125	0	0	0	0	0	0	0	0	0	0.92163086	0.078369141	0.20117188	-0.038330078	-0.10302734	-0.059570313	0.822	32858.68	-0.061	167.09	0.85
752	753	753	Category G	-0.69580078	0	-0.80395508	0.40063477	0.018798828	0.28027344	0	0.384	11/11/2017	11	11	2017	16:43:34	60214	0.3	16	43	34	8	0.051757813	3.4740234	-0.53051758	-0.0390625	-0.76098633	26.564941	0.17480469	0	0	0	0	0	0	0	0	0	0.9284668	0.071533203	0.24682617	-0.16503906	0.0390625	-0.042724609	0.762	33022.94	0.13	-344.06	0.85
753	754	754	Category G	-0.74389648	-0.25195313	-0.75585938	0.39624023	0.017333984	0.28710938	0	0.85	11/11/2017	11	11	2017	16:43:34	60214	0.4	16	43	34	8	0.051757813	3.4740234	-0.53051758	-0.045654297	-0.75830078	27.249512	0.29638672	0	0	0	0	0	0	0	0	0	0.92651367	0.073486328	0.421875	-0.21313477	-0.20605469	0.002441406	0.607	33501.84	0.476	-1261.18	0.771
754	755	755	Category G	0.095947266	-0.095947266	-0.49194336	0.45654297	0.031738281	0.19091797	0	0.442	11/11/2017	11	11	2017	16:43:34	60214	0.5	16	43	34	8	0.051757813	3.4740234	-0.53320313	-0.041992188	-0.75732422	28.999756	0.68505859	0	0	0	0	0	0	0	0	0	0.92724609	0.072753906	0.94873047	0.62915039	-0.053710938	0.26538086	0.58	33595.19	0.394	-1112.94	0.518
755	756	756	Category G	-0.95996094	-0.011962891	-0.89990234	0.47436523	0.010009766	0.16357422	0	0.518	11/11/2017	11	11	2017	16:43:34	60214	0.6	16	43	34	8	0.051757813	3.4740234	-0.52270508	-0.041015625	-0.75073242	31.625977	0.46240234	0	0	0	0	0	0	0	0	0	0.91577148	0.084228516	0.61499023	-0.43701172	0.029052734	-0.14892578	0.505	33874.36	0.423	-1283.53	0.58
756	757	757	Category G	-0.2277832	-0.16796875	-0.55175781	0.42822266	0.018554688	0.23608398	0	0.771	11/11/2017	11	11	2017	16:43:34	60214	0.7	16	43	34	8	0.051757813	3.4740234	-0.53051758	-0.040039063	-0.75610352	29.377441	0.38696289	0	0	0	0	0	0	0	0	0	0.92456055	0.075439453	0.63500977	0.30273438	-0.12768555	0.2043457	0.538	33747.65	0.53	-1474.94	0.734
757	758	758	Category G	-0.89990234	0	-0.85180664	0.43554688	0.016601563	0.22705078	0	0.069	11/11/2017	11	11	2017	16:43:34	60214	0.8	16	43	34	8	0.051757813	3.4740234	-0.53491211	-0.040283203	-0.76049805	25.238037	0.37817383	0	0	0	0	0	0	0	0	0	0.93066406	0.069335938	0.49633789	-0.36474609	0.040283203	-0.091064453	0.519	33819.81	0.445	-1314.31	0.58
758	759	759	Category G	-0.671875	0	-0.95996094	0.40087891	-0.013427734	0.27563477	0	0.58	11/11/2017	11	11	2017	16:43:34	60214	0.9	16	43	34	8	0.051757813	3.4740234	-0.53051758	-0.038085938	-0.7590332	21.38208	0.24829102	0	0	0	0	0	0	0	0	0	0.92675781	0.073242188	0.38012695	-0.14111328	0.038085938	-0.20068359	0.492	33926.12	0.281	-934.06	0.58
759	760	760	Category G	-0.2277832	-0.083984375	-0.45581055	0.43481445	0.009521484	0.24121094	0	0.734	11/11/2017	11	11	2017	16:43:35	60215	0	16	43	35	9	0.051757813	3.4740234	-0.52197266	-0.036376953	-0.76000977	18.330811	0.42578125	0	0	0	0	0	0	0	0	0	0.92285156	0.077148438	0.64599609	0.29418945	-0.047363281	0.30419922	0.487	33946.32	0.083	-315.66	0.58
760	761	761	Category G	-0.40795898	-0.023925781	-0.80395508	0.47583008	0.010253906	0.14819336	0	0.283	11/11/2017	11	11	2017	16:43:35	60215	0.111	16	43	35	9	0.051757813	3.4740234	-0.52172852	-0.036376953	-0.76293945	15.14624	0.12158203	0	0	0	0	0	0	0	0	0	0.92504883	0.074951172	0.16723633	0.11376953	0.012451172	-0.040771484	0.453	34088.34	0.132	-510.7	0.567
761	762	762	Category G	-0.53979492	-0.011962891	-0.75585938	0.41088867	0.001464844	0.27734375	0	0.487	11/11/2017	11	11	2017	16:43:35	60215	0.222	16	43	35	9	0.051757813	3.4740234	-0.52368164	-0.03515625	-0.76733398	8.6711426	0.030273438	0	0	0	0	0	0	0	0	0	0.9296875	0.0703125	0.050537109	-0.015869141	0.023193359	0.011474609	0.5	33894.14	0.114	-415.96	0.567
762	763	763	Category G	-0.44384766	-0.10791016	-0.76782227	0.44433594	-0.001953125	0.21875	0	0.567	11/11/2017	11	11	2017	16:43:35	60215	0.333	16	43	35	9	0.051757813	3.4740234	-0.51660156	-0.035400391	-0.76855469	2.8571777	0.10253906	0	0	0	0	0	0	0	0	0	0.92700195	0.072998047	0.14624023	0.072753906	-0.072265625	0.000732422	0.455	34079.76	0.047	-193.56	0.487
763	764	764	Category G	-0.47998047	-0.023925781	-0.6237793	0.40844727	-0.002441406	0.26708984	0	0.354	11/11/2017	11	11	2017	16:43:35	60215	0.444	16	43	35	9	0.051757813	3.4482422	-0.51855469	-0.033935547	-0.77172852	0.13476563	0.15307617	0	0	0	0	0	0	0	0	0	0.93041992	0.069580078	0.1965332	0.038574219	0.010009766	0.14794922	0.402	34318.5	0.108	-463.76	0.418
764	765	765	Category G	-0.17993164	0	-0.6237793	0.44018555	0.023681641	0.21337891	0	0.308	11/11/2017	11	11	2017	16:43:35	60215	0.555	16	43	35	9	0.051757813	3.4482422	-0.51391602	-0.034912109	-0.77124023	1.9985352	0.36669922	0	0	0	0	0	0	0	0	0	0.92749023	0.072509766	0.51660156	0.33398438	0.034912109	0.14746094	0.368	34485.45	0.223	-928.71	0.418
765	766	766	Category G	-0.73193359	-0.023925781	-0.93579102	0.42578125	0.005615234	0.24365234	0	0.418	11/11/2017	11	11	2017	16:43:35	60215	0.666	16	43	35	9	0.051757813	3.4482422	-0.51416016	-0.033935547	-0.7722168	2.4477539	0.2722168	0	0	0	0	0	0	0	0	0	0.9284668	0.071533203	0.39111328	-0.2175293	0.010009766	-0.16333008	0.308	34813.29	0.396	-1621.28	0.418
766	767	767	Category G	-0.49194336	-0.047851563	-0.76782227	0.40136719	-0.001953125	0.2734375	0	0.077	11/11/2017	11	11	2017	16:43:35	60215	0.777	16	43	35	9	0.051757813	3.4482422	-0.51049805	-0.033447266	-0.77490234	2.8774414	0.024414063	0	0	0	0	0	0	0	0	0	0.9284668	0.071533203	0.040039063	0.018554688	-0.014160156	0.007080078	0.329	34693.09	0.363	-1464.7	0.418
767	768	768	Category G	-0.77978516	-0.011962891	-0.77978516	0.42675781	0.00390625	0.2434082	0	0.127	11/11/2017	11	11	2017	16:43:35	60215	0.888	16	43	35	9	0.051757813	3.4482422	-0.51074219	-0.032958984	-0.77661133	2.2973633	0.26953125	0	0	0	0	0	0	0	0	0	0.93017578	0.069824219	0.29296875	-0.26879883	0.020996094	-0.002929688	0.472	34007.96	0.213	-758.11	0.649
768	769	769	Category G	-0.27587891	0	-0.55175781	0.42822266	0.020751953	0.23413086	0	0.693	11/11/2017	11	11	2017	16:43:36	60216	0	16	43	36	9	0.051757813	3.4482422	-0.50244141	-0.034423828	-0.77270508	0.11157227	0.31835938	0	0	0	0	0	0	0	0	0	0.92236328	0.077636719	0.48217773	0.2265625	0.034423828	0.22094727	0.528	33785.36	0.234	-762.42	0.654
769	770	770	Category G	-0.80395508	-0.15576172	-0.88793945	0.45825195	0.026123047	0.17358398	0	1.209	11/11/2017	11	11	2017	16:43:36	60216	0.1	16	43	36	10	0.051757813	3.4482422	-0.50415039	-0.032714844	-0.77685547	0.19775391	0.34228516	0	0	0	0	0	0	0	0	0	0.92675781	0.073242188	0.53344727	-0.29956055	-0.12280273	-0.11083984	0.568	33637.81	0.436	-1224.15	0.654
770	771	771	Category G	-0.50390625	-0.10791016	-0.77978516	0.41455078	0.012207031	0.26367188	0	0.649	11/11/2017	11	11	2017	16:43:36	60216	0.2	16	43	36	10	0.051757813	3.4482422	-0.50390625	-0.035644531	-0.78198242	0.21850586	0.072265625	0	0	0	0	0	0	0	0	0	0.9309082	0.069091797	0.074707031	0	-0.072021484	0.002197266	0.589	33563.69	0.468	-1267.25	0.654
771	772	772	Category G	-0.7199707	0.059814453	-0.86376953	0.42553711	0.010253906	0.24145508	0	0.654	11/11/2017	11	11	2017	16:43:36	60216	0.3	16	43	36	10	0.051757813	3.4482422	-0.50634766	-0.036621094	-0.78320313	0.40332031	0.24755859	0	0	0	0	0	0	0	0	0	0.93334961	0.066650391	0.39038086	-0.21337891	0.096435547	-0.080322266	0.621	33454.75	0.517	-1328.59	0.654
772	773	773	Category G	-0.59985352	-0.035888672	-0.92382813	0.39819336	-0.009521484	0.27563477	0	0.206	11/11/2017	11	11	2017	16:43:36	60216	0.4	16	43	36	10	0.051757813	3.4482422	-0.50439453	-0.036132813	-0.78198242	0.59814453	0.1706543	0	0	0	0	0	0	0	0	0	0.93139648	0.068603516	0.23730469	-0.095214844	0.000244141	-0.14160156	0.602	33518.87	0.631	-1580.34	0.649
773	774	774	Category G	-0.44384766	-0.11987305	-0.51586914	0.42797852	0.013916016	0.22900391	0	0.318	11/11/2017	11	11	2017	16:43:36	60216	0.5	16	43	36	10	0.051757813	3.4482422	-0.50097656	-0.035888672	-0.77709961	1.7937012	0.28027344	0	0	0	0	0	0	0	0	0	0.92529297	0.074707031	0.40209961	0.057128906	-0.083740234	0.26123047	0.485	33954.45	0.738	-1996.73	0.576
774	775	775	Category G	-0.43188477	0.20385742	-0.73193359	0.45166016	0.009521484	0.20214844	0	0.576	11/11/2017	11	11	2017	16:43:36	60216	0.6	16	43	36	10	0.051757813	3.4482422	-0.50439453	-0.036865234	-0.77709961	1.7287598	0.25537109	0	0	0	0	0	0	0	0	0	0.92724609	0.072753906	0.35864258	0.072509766	0.24072266	0.045166016	0.405	34304.33	0.736	-2184.29	0.576
775	776	776	Category G	-0.53979492	-0.095947266	-0.80395508	0.41821289	-0.006591797	0.25512695	0	0.508	11/11/2017	11	11	2017	16:43:36	60216	0.7	16	43	36	10	0.051757813	3.4482422	-0.50390625	-0.037597656	-0.77319336	1.5593262	0.074707031	0	0	0	0	0	0	0	0	0	0.92382813	0.076171875	0.12451172	-0.035644531	-0.058105469	-0.030517578	0.397	34342.32	0.581	-1869.31	0.576
776	777	777	Category G	-0.69580078	-0.15576172	-0.86376953	0.42675781	0.01171875	0.24829102	0	0.169	11/11/2017	11	11	2017	16:43:36	60216	0.8	16	43	36	10	0.051757813	3.4482422	-0.5090332	-0.036621094	-0.77368164	1.4052734	0.23876953	0	0	0	0	0	0	0	0	0	0.92700195	0.072998047	0.39526367	-0.18652344	-0.11889648	-0.08984375	0.585	33577.64	0.264	-789.73	0.576
777	778	778	Category G	-0.47998047	0.047851563	-0.68383789	0.41845703	0.000244141	0.25073242	0	0.608	11/11/2017	11	11	2017	16:43:36	60216	0.9	16	43	36	10	0.051757813	3.4482422	-0.50830078	-0.036865234	-0.7722168	1.6928711	0.12573242	0	0	0	0	0	0	0	0	0	0.92529297	0.074707031	0.20166016	0.028320313	0.084716797	0.088378906	0.567	33641.4	0.347	-1016.66	0.576
778	779	779	Category G	-0.095947266	0.059814453	-0.46777344	0.45385742	0.025146484	0.19311523	0	1.331	11/11/2017	11	11	2017	16:43:37	60217	0	16	43	37	10	0.051757813	3.4482422	-0.51269531	-0.033203125	-0.77294922	1.3344727	0.52490234	0	0	0	0	0	0	0	0	0	0.92822266	0.071777344	0.81518555	0.41674805	0.093017578	0.30517578	0.537	33751.4	0.571	-1563.35	0.541
779	780	780	Category G	-0.73193359	-0.20385742	-0.83984375	0.43847656	0.027099609	0.21850586	0	0.213	11/11/2017	11	11	2017	16:43:37	60217	0.09	16	43	37	11	0.051757813	3.4482422	-0.51782227	-0.034179688	-0.77294922	0.59057617	0.28100586	0	0	0	0	0	0	0	0	0	0.9309082	0.069091797	0.45019531	-0.21386719	-0.16943359	-0.066650391	0.542	33732.72	0.68	-1773.07	0.541
780	781	781	Category G	-0.38378906	-0.047851563	-0.80395508	0.41748047	0.034667969	0.25146484	0	0.395	11/11/2017	11	11	2017	16:43:37	60217	0.181	16	43	37	11	0.051757813	3.4482422	-0.51977539	-0.035888672	-0.77368164	0.49462891	0.13964844	0	0	0	0	0	0	0	0	0	0.93286133	0.067138672	0.17773438	0.13598633	-0.01171875	-0.030029297	0.591	33556.74	0.71	-1745.44	0.541
781	782	782	Category G	-0.6237793	-0.083984375	-0.92382813	0.41552734	0.026611328	0.25952148	0	0.541	11/11/2017	11	11	2017	16:43:37	60217	0.272	16	43	37	11	0.051757813	3.4482422	-0.52612305	-0.033935547	-0.77294922	0.57275391	0.1862793	0	0	0	0	0	0	0	0	0	0.93554688	0.064453125	0.2980957	-0.097412109	-0.049804688	-0.15063477	0.519	33819.81	0.691	-1836.96	0.491
782	783	783	Category G	-0.52783203	-0.11987305	-0.88793945	0.40039063	0.024169922	0.28222656	0	0.462	11/11/2017	11	11	2017	16:43:37	60217	0.363	16	43	37	11	0.051757813	3.4482422	-0.52172852	-0.035400391	-0.77026367	1.4580078	0.14477539	0	0	0	0	0	0	0	0	0	0.9309082	0.069091797	0.20776367	-0.005859375	-0.084228516	-0.11743164	0.379	34430.12	0.844	-2472.4	0.491
783	784	784	Category G	-0.41992188	-0.083984375	-0.61181641	0.41040039	0.036865234	0.26074219	0	0.177	11/11/2017	11	11	2017	16:43:37	60217	0.454	16	43	37	11	0.051757813	3.4482422	-0.52856445	-0.036132813	-0.77416992	2.7197266	0.20117188	0	0	0	0	0	0	0	0	0	0.93823242	0.061767578	0.31884766	0.10864258	-0.047607422	0.16235352	0.498	33902.09	0.532	-1546.55	0.541
784	785	785	Category G	-0.25195313	0	-0.51586914	0.42480469	0.018554688	0.2434082	0	0.491	11/11/2017	11	11	2017	16:43:37	60217	0.545	16	43	37	11	0.051757813	3.4482422	-0.53125	-0.037597656	-0.7722168	3.4709473	0.38110352	0	0	0	0	0	0	0	0	0	0.93823242	0.061767578	0.57373047	0.27929688	0.037597656	0.25634766	0.524	33800.61	0.208	-691.57	0.548
785	786	786	Category G	-0.92382813	-0.023925781	-0.97192383	0.41088867	-0.018066406	0.28125	0	0.925	11/11/2017	11	11	2017	16:43:37	60217	0.636	16	43	37	11	0.051757813	3.4482422	-0.52832031	-0.0390625	-0.76635742	3.9135742	0.44580078	0	0	0	0	0	0	0	0	0	0.93164063	0.068359375	0.6159668	-0.39526367	0.015136719	-0.20532227	0.568	33637.81	0.101	-338.24	0.806
786	787	787	Category G	-0.46777344	-0.11987305	-0.93579102	0.37768555	-0.019775391	0.29516602	0	0.548	11/11/2017	11	11	2017	16:43:37	60217	0.727	16	43	37	11	0.051757813	3.4482422	-0.53051758	-0.037597656	-0.76660156	4.1520996	0.19824219	0	0	0	0	0	0	0	0	0	0.93310547	0.066894531	0.31420898	0.062744141	-0.08203125	-0.16894531	0.627	33434.83	-0.058	199.4	0.806
787	788	788	Category G	-0.41992188	0.047851563	-0.89990234	0.4375	-0.016601563	0.22143555	0	0.806	11/11/2017	11	11	2017	16:43:37	60217	0.818	16	43	37	11	0.051757813	3.4482422	-0.53588867	-0.0390625	-0.77050781	6.6914063	0.1940918	0	0	0	0	0	0	0	0	0	0.93945313	0.060546875	0.33203125	0.1159668	0.086914063	-0.12915039	0.671	33293.3	-0.019	60.17	0.817
788	789	789	Category G	-0.57592773	0.023925781	-0.68383789	0.38720703	-0.027587891	0.29223633	0	0.817	11/11/2017	11	11	2017	16:43:37	60217	0.909	16	43	37	11	0.051757813	3.4482422	-0.53540039	-0.041748047	-0.77294922	7.3696289	0.11767578	0	0	0	0	0	0	0	0	0	0.94116211	0.058837891	0.19506836	-0.040283203	0.065673828	0.089111328	0.774	32989.27	-0.14	422.52	0.817
789	790	790	Category G	-0.81591797	-0.083984375	-0.68383789	0.37255859	-0.027099609	0.31152344	0	0.44	11/11/2017	11	11	2017	16:43:38	60218	0	16	43	38	12	0.051757813	3.4482422	-0.53564453	-0.042236328	-0.77172852	6.9428711	0.29638672	0	0	0	0	0	0	0	0	0	0.94042969	0.059570313	0.40966797	-0.2800293	-0.041503906	0.087890625	0.712	33168.04	-0.119	381.77	0.806
790	791	791	Category G	-0.32397461	-0.047851563	-0.77978516	0.3737793	-0.033447266	0.30688477	0	1.109	11/11/2017	11	11	2017	16:43:38	60218	0.1	16	43	38	12	0.051757813	3.4482422	-0.53564453	-0.043212891	-0.77197266	8.1730957	0.21191406	0	0	0	0	0	0	0	0	0	0.94067383	0.059326172	0.22363281	0.21166992	-0.004394531	-0.007568359	0.71	33174.01	-0.083	260.82	0.817
791	792	792	Category G	-0.51586914	0.071777344	-0.91186523	0.4230957	-0.026611328	0.24584961	0	0.557	11/11/2017	11	11	2017	16:43:38	60218	0.2	16	43	38	12	0.051757813	3.4482422	-0.53662109	-0.043701172	-0.7722168	10.356445	0.18212891	0	0	0	0	0	0	0	0	0	0.94140625	0.05859375	0.27587891	0.020751953	0.11547852	-0.1394043	0.761	33025.77	-0.033	94.96	1.107
792	793	793	Category G	-0.52783203	-0.21582031	-0.70776367	0.36279297	-0.010742188	0.3215332	0	0.536	11/11/2017	11	11	2017	16:43:38	60218	0.3	16	43	38	12	0.051757813	3.4482422	-0.5390625	-0.040527344	-0.77246094	7.904541	0.18701172	0	0	0	0	0	0	0	0	0	0.94287109	0.057128906	0.2512207	0.011230469	-0.17504883	0.064697266	0.892	32678.88	-0.097	252.47	1.109
793	794	794	Category G	-0.65991211	0.035888672	-0.74389648	0.38085938	0	0.30517578	0	1.107	11/11/2017	11	11	2017	16:43:38	60218	0.4	16	43	38	12	0.051757813	3.4482422	-0.53759766	-0.042724609	-0.77050781	5.1430664	0.14770508	0	0	0	0	0	0	0	0	0	0.94067383	0.059326172	0.22753906	-0.12207031	0.078613281	0.026611328	1.083	32240.66	-0.397	1006.11	1.109
794	795	795	Category G	-0.19189453	0.15576172	-0.7199707	0.40185547	-0.024414063	0.27368164	0	1.605	11/11/2017	11	11	2017	16:43:38	60218	0.5	16	43	38	12	0.051757813	3.4482422	-0.53588867	-0.039794922	-0.77001953	4.0859375	0.39892578	0	0	0	0	0	0	0	0	0	0.93896484	0.061035156	0.58984375	0.34399414	0.19555664	0.050048828	0.974	32482.25	-0.29	770.68	1.107
795	796	796	Category G	-0.76782227	-0.083984375	-0.98388672	0.42602539	0.002441406	0.23852539	0	1.585	11/11/2017	11	11	2017	16:43:38	60218	0.6	16	43	38	12	0.051757813	3.4482422	-0.546875	-0.037841797	-0.77368164	4.3908691	0.30810547	0	0	0	0	0	0	0	0	0	0.94824219	0.051757813	0.47680664	-0.22070313	-0.045898438	-0.20996094	0.928	32590.83	-0.27	743.49	1.376
796	797	797	Category G	-0.57592773	-0.15576172	-0.88793945	0.36157227	-0.012939453	0.32495117	0	0.455	11/11/2017	11	11	2017	16:43:38	60218	0.7	16	43	38	12	0.051757813	3.4482422	-0.54125977	-0.038574219	-0.77246094	3.3640137	0.16772461	0	0	0	0	0	0	0	0	0	0.9440918	0.055908203	0.2668457	-0.034423828	-0.11694336	-0.11523438	1.068	32272.71	-0.474	1273.64	1.376
797	798	798	Category G	-0.37182617	0.023925781	-0.57592773	0.41113281	-0.013671875	0.26416016	0	0.285	11/11/2017	11	11	2017	16:43:38	60218	0.8	16	43	38	12	0.051757813	3.4482422	-0.5480957	-0.036621094	-0.77783203	1.411377	0.27490234	0	0	0	0	0	0	0	0	0	0.95214844	0.047851563	0.43896484	0.17626953	0.060546875	0.2019043	0.964	32505.5	-0.452	1341.43	1.376
798	799	799	Category G	-0.35986328	-0.059814453	-0.83984375	0.44213867	0.002685547	0.21484375	0	1.376	11/11/2017	11	11	2017	16:43:38	60218	0.9	16	43	38	12	0.051757813	3.4482422	-0.54174805	-0.037841797	-0.77368164	2.5598145	0.19458008	0	0	0	0	0	0	0	0	0	0.9453125	0.0546875	0.26953125	0.18188477	-0.021728516	-0.065917969	0.773	32992.06	-0.351	1233.51	0.483
799	800	800	Category G	-0.47998047	-0.023925781	-0.82788086	0.39160156	-0.011474609	0.29101563	0	0.483	11/11/2017	11	11	2017	16:43:39	60219	0	16	43	39	13	0.051757813	3.4482422	-0.53637695	-0.034667969	-0.7722168	2.7077637	0.079833984	0	0	0	0	0	0	0	0	0	0.94091797	0.059082031	0.12280273	0.056396484	0.010742188	-0.055419922	0.57	33630.66	-0.131	518.68	0.483
800	801	801	Category G	-0.56396484	0.011962891	-0.91186523	0.41040039	-0.012207031	0.26318359	0	0.454	11/11/2017	11	11	2017	16:43:39	60219	0.111	16	43	39	13	0.051757813	3.4482422	-0.5402832	-0.034912109	-0.77783203	5.0996094	0.14379883	0	0	0	0	0	0	0	0	0	0.94775391	0.052246094	0.2043457	-0.0234375	0.046875	-0.13378906	0.585	33577.64	-0.139	541.01	0.483
801	802	802	Category G	-0.15576172	-0.071777344	-0.80395508	0.39990234	0.004638672	0.28442383	0	0.368	11/11/2017	11	11	2017	16:43:39	60219	0.222	16	43	39	13	0.051513672	3.4804688	-0.54589844	-0.035644531	-0.77954102	8.4755859	0.39257813	0	0	0	0	0	0	0	0	0	0.95239258	0.047607422	0.45068359	0.39013672	-0.035888672	-0.024169922	0.614	33478.18	-0.09	322.43	0.546
802	803	803	Category G	-0.82788086	0.011962891	-0.88793945	0.42797852	0.010498047	0.2434082	0	0.546	11/11/2017	11	11	2017	16:43:39	60219	0.333	16	43	39	13	0.051513672	3.4804688	-0.5456543	-0.034667969	-0.77758789	7.2751465	0.30639648	0	0	0	0	0	0	0	0	0	0.95068359	0.049316406	0.43896484	-0.28198242	0.046630859	-0.11010742	0.502	33886.2	0.087	-322.51	0.53
803	804	804	Category G	-0.32397461	-0.059814453	-0.68383789	0.3972168	-0.001708984	0.28466797	0	0.46	11/11/2017	11	11	2017	16:43:39	60219	0.444	16	43	39	13	0.051513672	3.4804688	-0.546875	-0.032226563	-0.77392578	4.8789063	0.2421875	0	0	0	0	0	0	0	0	0	0.94824219	0.051757813	0.34057617	0.22290039	-0.02734375	0.090087891	0.51	33854.74	0.004	-15.59	0.546
804	805	805	Category G	-0.56396484	-0.059814453	-0.80395508	0.40307617	0.008056641	0.26904297	0	0.705	11/11/2017	11	11	2017	16:43:39	60219	0.555	16	43	39	13	0.051513672	3.4804688	-0.5456543	-0.029785156	-0.77416992	4.5742188	0.045654297	0	0	0	0	0	0	0	0	0	0.94775391	0.052246094	0.077636719	-0.018066406	-0.029785156	-0.029541016	0.591	33556.74	-0.06	217.25	0.705
805	806	806	Category G	-0.49194336	0.011962891	-0.92382813	0.37963867	-0.009033203	0.296875	0	0.53	11/11/2017	11	11	2017	16:43:39	60219	0.666	16	43	39	13	0.051513672	3.4804688	-0.55444336	-0.029785156	-0.77954102	4.5456543	0.16259766	0	0	0	0	0	0	0	0	0	0.95703125	0.04296875	0.24853516	0.0625	0.041748047	-0.14404297	0.704	33192.01	-0.139	456.57	0.705
806	807	807	Category G	-0.7199707	0.011962891	-0.80395508	0.3984375	-0.002441406	0.27026367	0	0.938	11/11/2017	11	11	2017	16:43:39	60219	0.777	16	43	39	13	0.051513672	3.4804688	-0.55126953	-0.029052734	-0.77758789	3.4199219	0.17553711	0	0	0	0	0	0	0	0	0	0.95361328	0.046386719	0.23608398	-0.16870117	0.041015625	-0.026123047	0.692	33228.39	0.037	-110.59	0.705
807	808	808	Category G	-0.15576172	-0.13183594	-0.43188477	0.421875	0.001953125	0.24975586	0	1.049	11/11/2017	11	11	2017	16:43:39	60219	0.888	16	43	39	13	0.051513672	3.4804688	-0.55493164	-0.026367188	-0.77832031	1.2041016	0.53881836	0	0	0	0	0	0	0	0	0	0.95629883	0.043701172	0.85083008	0.39916992	-0.10522461	0.34643555	0.685	33249.85	0.17	-477.42	0.938
808	809	809	Category G	-0.69580078	0.15576172	-0.98388672	0.46362305	-0.008056641	0.18530273	0	0.474	11/11/2017	11	11	2017	16:43:40	60220	0	16	43	40	13	0.051513672	3.4804688	-0.55541992	-0.025878906	-0.77709961	1.5275879	0.30883789	0	0	0	0	0	0	0	0	0	0.95556641	0.044433594	0.52856445	-0.14013672	0.18164063	-0.20654297	0.762	33022.94	0.145	-381.09	1.049
809	810	810	Category G	-0.44384766	-0.071777344	-0.97192383	0.38427734	-0.018310547	0.29833984	0	0.415	11/11/2017	11	11	2017	16:43:40	60220	0.1	16	43	40	14	0.051513672	3.4804688	-0.55908203	-0.025878906	-0.77685547	0.37988281	0.23095703	0	0	0	0	0	0	0	0	0	0.95751953	0.042480469	0.35595703	0.11523438	-0.045654297	-0.19482422	1.004	32413.66	-0.072	167.56	1.169
810	811	811	Category G	-0.83984375	-0.14379883	-0.93579102	0.41015625	-0.013671875	0.25195313	0	1.169	11/11/2017	11	11	2017	16:43:40	60220	0.2	16	43	40	14	0.051513672	3.4804688	-0.55859375	-0.024169922	-0.77539063	2.1999512	0.3449707	0	0	0	0	0	0	0	0	0	0.95605469	0.043945313	0.56079102	-0.28100586	-0.11938477	-0.16015625	1.057	32296.44	-0.141	323.43	1.254
811	812	812	Category G	-0.38378906	-0.023925781	-0.58789063	0.41381836	-0.01171875	0.25708008	0	1.981	11/11/2017	11	11	2017	16:43:40	60220	0.3	16	43	40	14	0.051513672	3.4804688	-0.56079102	-0.021240234	-0.77490234	3.2246094	0.25756836	0	0	0	0	0	0	0	0	0	0.95678711	0.043212891	0.36669922	0.17700195	-0.002441406	0.18701172	1.138	32126.16	-0.206	455.06	1.254
812	813	813	Category G	-0.20385742	0	-0.43188477	0.46337891	-0.015869141	0.171875	0	1.254	11/11/2017	11	11	2017	16:43:40	60220	0.4	16	43	40	14	0.051513672	3.4804688	-0.55957031	-0.0234375	-0.77270508	4.3864746	0.49316406	0	0	0	0	0	0	0	0	0	0.9543457	0.045654297	0.72021484	0.35571289	0.0234375	0.34082031	1.233	31938.53	-0.531	1259.51	1.254
813	814	814	Category G	-0.77978516	-0.071777344	-0.92382813	0.44116211	-0.036132813	0.22436523	0	1.535	11/11/2017	11	11	2017	16:43:40	60220	0.5	16	43	40	14	0.051513672	3.4804688	-0.56274414	-0.022949219	-0.77197266	6.5090332	0.26904297	0	0	0	0	0	0	0	0	0	0.95556641	0.044433594	0.41723633	-0.21679688	-0.048583984	-0.15161133	1.223	31957.72	-0.723	1936.42	1.254
814	815	815	Category G	-0.49194336	-0.047851563	-0.77978516	0.41748047	-0.029296875	0.24511719	0	1.049	11/11/2017	11	11	2017	16:43:40	60220	0.6	16	43	40	14	0.051513672	3.4804688	-0.56323242	-0.023193359	-0.76928711	7.6975098	0.076171875	0	0	0	0	0	0	0	0	0	0.95385742	0.046142578	0.10620117	0.071289063	-0.024414063	-0.010253906	1.141	32120.04	-0.723	2123.83	1.254
815	816	816	Category G	-0.76782227	-0.059814453	-0.76782227	0.43164063	-0.033447266	0.23999023	0	0.351	11/11/2017	11	11	2017	16:43:40	60220	0.7	16	43	40	14	0.051513672	3.4804688	-0.56298828	-0.026855469	-0.76635742	6.6484375	0.20727539	0	0	0	0	0	0	0	0	0	0.95117188	0.048828125	0.23876953	-0.20458984	-0.032714844	-0.001220703	0.978	32473.01	-0.588	1903.06	1.049
816	817	817	Category G	-0.27587891	-0.15576172	-0.57592773	0.42407227	-0.023193359	0.24584961	0	0.676	11/11/2017	11	11	2017	16:43:40	60220	0.8	16	43	40	14	0.051513672	3.4804688	-0.56445313	-0.025878906	-0.76635742	6.9482422	0.36938477	0	0	0	0	0	0	0	0	0	0.95214844	0.047851563	0.60888672	0.28857422	-0.12963867	0.19042969	0.849	32787.91	-0.441	1502.33	1.049
817	818	818	Category G	-0.86376953	0.047851563	-0.88793945	0.4519043	-0.03125	0.20507813	0	1.003	11/11/2017	11	11	2017	16:43:40	60220	0.9	16	43	40	14	0.051513672	3.4804688	-0.56347656	-0.024169922	-0.76586914	7.6662598	0.33178711	0	0	0	0	0	0	0	0	0	0.95117188	0.048828125	0.49414063	-0.30004883	0.072021484	-0.12182617	0.914	32624.74	-0.578	2029.66	1.049
818	819	819	Category G	-0.35986328	0.011962891	-0.70776367	0.41601563	-0.040771484	0.25219727	0	0.482	11/11/2017	11	11	2017	16:43:41	60221	0	16	43	41	14	0.051513672	3.4804688	-0.56640625	-0.024658203	-0.76782227	7.2849121	0.21826172	0	0	0	0	0	0	0	0	0	0.95458984	0.045410156	0.30371094	0.20654297	0.036621094	0.060058594	1.108	32188.05	-0.762	2412.21	1.036
819	820	820	Category G	-0.65991211	-0.13183594	-0.87597656	0.4206543	-0.036132813	0.24609375	0	1.928	11/11/2017	11	11	2017	16:43:41	60221	0.1	16	43	41	15	0.051513672	3.4804688	-0.57006836	-0.026611328	-0.76831055	5.3234863	0.17480469	0	0	0	0	0	0	0	0	0	0.95703125	0.04296875	0.30224609	-0.089599609	-0.10498047	-0.10742188	1.222	31959.65	-0.897	2755.85	1.151
820	821	821	Category G	-0.79199219	-0.047851563	-0.83984375	0.41699219	-0.034179688	0.25219727	0	2.21	11/11/2017	11	11	2017	16:43:41	60221	0.2	16	43	41	15	0.051513672	3.4804688	-0.56762695	-0.022216797	-0.7644043	3.0053711	0.23779297	0	0	0	0	0	0	0	0	0	0.95239258	0.047607422	0.32495117	-0.22412109	-0.025390625	-0.075195313	1.301	31811.3	-1.002	3055.55	1.151
821	822	822	Category G	-0.13183594	-0.071777344	-0.46777344	0.44140625	-0.018310547	0.21826172	0	1.036	11/11/2017	11	11	2017	16:43:41	60221	0.3	16	43	41	15	0.051513672	3.4804688	-0.57446289	-0.022460938	-0.76464844	1.8212891	0.53540039	0	0	0	0	0	0	0	0	0	0.95678711	0.043212891	0.7890625	0.44262695	-0.049072266	0.296875	1.21	31982.85	-0.909	2871.99	1.151
822	823	823	Category G	-0.99584961	0.023925781	-1.079834	0.4609375	0.009277344	0.18701172	0	1.151	11/11/2017	11	11	2017	16:43:41	60221	0.4	16	43	41	15	0.051513672	3.4804688	-0.57275391	-0.022460938	-0.76367188	0.95947266	0.5300293	0	0	0	0	0	0	0	0	0	0.95483398	0.045166016	0.78564453	-0.42285156	0.046386719	-0.31616211	1.223	31957.72	-0.974	3232.98	1.151
823	824	824	Category G	-0.70776367	0.011962891	-0.85180664	0.40161133	-0.025390625	0.27783203	0	0.455	11/11/2017	11	11	2017	16:43:41	60221	0.5	16	43	41	15	0.051513672	3.4804688	-0.57348633	-0.020751953	-0.76367188	0.85864258	0.16357422	0	0	0	0	0	0	0	0	0	0.95532227	0.044677734	0.25488281	-0.1340332	0.032714844	-0.087890625	1.03	32355.54	-0.77	2759.67	1.036
824	825	825	Category G	-0.26391602	-0.14379883	-0.49194336	0.44506836	0.007568359	0.19946289	0	0.56	11/11/2017	11	11	2017	16:43:41	60221	0.6	16	43	41	15	0.051513672	3.4804688	-0.57983398	-0.020751953	-0.76611328	3.0974121	0.43603516	0	0	0	0	0	0	0	0	0	0.9609375	0.0390625	0.71289063	0.31591797	-0.12280273	0.27416992	0.732	33109.04	-0.432	1751.79	0.769
825	826	826	Category G	-0.93579102	0.023925781	-0.98388672	0.48046875	-0.017333984	0.14868164	0	0.769	11/11/2017	11	11	2017	16:43:41	60221	0.7	16	43	41	15	0.051513672	3.4804688	-0.58081055	-0.022705078	-0.76635742	3.6308594	0.41870117	0	0	0	0	0	0	0	0	0	0.96191406	0.038085938	0.61914063	-0.35473633	0.046630859	-0.21728516	0.669	33299.57	-0.339	1387.95	0.661
826	827	827	Category G	-0.52783203	0	-0.74389648	0.4152832	-0.019775391	0.25195313	0	0.421	11/11/2017	11	11	2017	16:43:41	60221	0.8	16	43	41	15	0.051513672	3.4804688	-0.57592773	-0.0234375	-0.76171875	2.684082	0.056396484	0	0	0	0	0	0	0	0	0	0.95532227	0.044677734	0.089599609	0.048095703	0.0234375	0.017822266	0.569	33634.23	-0.203	861.42	0.661
827	828	828	Category G	-0.73193359	0	-0.83984375	0.4362793	-0.016113281	0.21533203	0	0.661	11/11/2017	11	11	2017	16:43:41	60221	0.9	16	43	41	15	0.051513672	3.4804688	-0.57983398	-0.023193359	-0.7590332	2.1203613	0.17358398	0	0	0	0	0	0	0	0	0	0.95556641	0.044433594	0.25585938	-0.15185547	0.023193359	-0.080566406	0.652	33353.47	-0.186	679.58	0.661
828	829	829	Category G	-0.6237793	-0.083984375	-0.65991211	0.41748047	-0.033447266	0.26342773	0	0.553	11/11/2017	11	11	2017	16:43:42	60222	0	16	43	42	15	0.051513672	3.4804688	-0.58374023	-0.025878906	-0.75537109	2.1691895	0.11865234	0	0	0	0	0	0	0	0	0	0.95507813	0.044921875	0.19360352	-0.039794922	-0.057861328	0.095458984	0.634	33411.79	-0.135	486.32	0.661
829	830	830	Category G	-0.55175781	-0.011962891	-0.83984375	0.42431641	-0.037597656	0.23681641	0	0.948	11/11/2017	11	11	2017	16:43:42	60222	0.1	16	43	42	16	0.051513672	3.4804688	-0.58227539	-0.027832031	-0.7565918	1.6708984	0.08984375	0	0	0	0	0	0	0	0	0	0.95507813	0.044921875	0.12963867	0.030517578	0.015869141	-0.083007813	0.593	33549.81	-0.044	157	0.628
830	831	831	Category G	-0.64794922	-0.13183594	-0.85180664	0.39794922	-0.043212891	0.27905273	0	0.452	11/11/2017	11	11	2017	16:43:42	60222	0.2	16	43	42	16	0.051513672	3.4804688	-0.58032227	-0.026367188	-0.7565918	1.373291	0.15698242	0	0	0	0	0	0	0	0	0	0.95385742	0.046142578	0.26782227	-0.067382813	-0.10522461	-0.094970703	0.627	33434.83	-0.106	377.28	0.661
831	832	832	Category G	-0.76782227	0.10791016	-0.82788086	0.42944336	-0.037353516	0.25024414	0	0.525	11/11/2017	11	11	2017	16:43:42	60222	0.3	16	43	42	16	0.051513672	3.4804688	-0.58276367	-0.025390625	-0.75341797	4.7114258	0.23974609	0	0	0	0	0	0	0	0	0	0.95288086	0.047119141	0.39282227	-0.18481445	0.13330078	-0.07421875	0.728	33120.73	-0.182	597.15	0.948
832	833	833	Category G	-0.57592773	-0.17993164	-0.65991211	0.41015625	-0.024902344	0.25708008	0	0.628	11/11/2017	11	11	2017	16:43:42	60222	0.4	16	43	42	16	0.051513672	3.4804688	-0.58300781	-0.024902344	-0.74902344	3.6208496	0.17871094	0	0	0	0	0	0	0	0	0	0.94970703	0.050292969	0.2512207	0.007080078	-0.15478516	0.089111328	0.795	32931.35	-0.281	907.8	0.948
833	834	834	Category G	-0.61181641	-0.011962891	-0.70776367	0.46923828	-0.015380859	0.15991211	0	1.262	11/11/2017	11	11	2017	16:43:42	60222	0.5	16	43	42	16	0.051513672	3.4804688	-0.58447266	-0.022216797	-0.74951172	3.9284668	0.05078125	0	0	0	0	0	0	0	0	0	0.95068359	0.049316406	0.079345703	-0.027099609	0.010253906	0.041748047	0.686	33246.77	-0.29	1100.34	0.628
834	835	835	Category G	-0.76782227	0.059814453	-0.79199219	0.41113281	-0.038330078	0.2512207	0	0.96	11/11/2017	11	11	2017	16:43:42	60222	0.6	16	43	42	16	0.051513672	3.4804688	-0.5847168	-0.023925781	-0.75073242	5.4118652	0.20532227	0	0	0	0	0	0	0	0	0	0.9519043	0.048095703	0.30786133	-0.18310547	0.083740234	-0.041015625	0.684	33252.93	-0.343	1374.24	0.628
835	836	836	Category G	-0.51586914	-0.083984375	-0.79199219	0.42675781	-0.044921875	0.23486328	0	0.29	11/11/2017	11	11	2017	16:43:42	60222	0.7	16	43	42	16	0.051513672	3.4804688	-0.59399414	-0.025390625	-0.75317383	6.5998535	0.10498047	0	0	0	0	0	0	0	0	0	0.95947266	0.040527344	0.17529297	0.078125	-0.058349609	-0.038818359	0.658	33334.32	-0.383	1682.01	0.628
836	837	837	Category G	-0.76782227	-0.011962891	-0.98388672	0.39794922	-0.042236328	0.27587891	0	0.444	11/11/2017	11	11	2017	16:43:42	60222	0.8	16	43	42	16	0.051513672	3.4804688	-0.59228516	-0.026123047	-0.74926758	3.9782715	0.29321289	0	0	0	0	0	0	0	0	0	0.95532227	0.044677734	0.42407227	-0.17529297	0.014160156	-0.234375	0.594	33546.35	-0.3	1350.82	0.775
837	838	838	Category G	-0.39599609	-0.095947266	-0.52783203	0.43579102	-0.029785156	0.23291016	0	0.369	11/11/2017	11	11	2017	16:43:42	60222	0.9	16	43	42	16	0.051513672	3.4804688	-0.59008789	-0.024169922	-0.74414063	1.1584473	0.29931641	0	0	0	0	0	0	0	0	0	0.94995117	0.050048828	0.48217773	0.1940918	-0.071533203	0.21630859	0.512	33846.93	-0.27	1393.23	0.444
838	839	839	Category G	-0.25195313	0.26391602	-0.83984375	0.45483398	-0.049804688	0.16870117	0	0.239	11/11/2017	11	11	2017	16:43:43	60223	0	16	43	43	16	0.051513672	3.4804688	-0.59545898	-0.025390625	-0.74560547	2.8349609	0.45898438	0	0	0	0	0	0	0	0	0	0.95458984	0.045410156	0.72705078	0.34350586	0.28930664	-0.093994141	0.422	34225.57	-0.202	1177.97	0.419
839	840	840	Category G	-0.53979492	-0.10791016	-0.89990234	0.41455078	-0.065429688	0.25976563	0	0.775	11/11/2017	11	11	2017	16:43:43	60223	0.1	16	43	43	17	0.052246094	3.515918	-0.59863281	-0.024658203	-0.7421875	4.7502441	0.18774414	0	0	0	0	0	0	0	0	0	0.95385742	0.046142578	0.29980469	0.058837891	-0.083007813	-0.1574707	0.439	34149.34	-0.175	939.06	0.444
840	841	841	Category G	-0.85180664	-0.071777344	-0.93579102	0.42285156	-0.060791016	0.24658203	0	0.419	11/11/2017	11	11	2017	16:43:43	60223	0.2	16	43	43	17	0.052246094	3.515918	-0.60009766	-0.025878906	-0.74023438	4.5720215	0.32177734	0	0	0	0	0	0	0	0	0	0.953125	0.046875	0.49267578	-0.25146484	-0.045654297	-0.1953125	0.446	34118.65	-0.135	677.07	0.485
841	842	842	Category G	-0.52783203	0.047851563	-0.59985352	0.41186523	-0.054199219	0.25854492	0	0.389	11/11/2017	11	11	2017	16:43:43	60223	0.3	16	43	43	17	0.052246094	3.515918	-0.60107422	-0.027099609	-0.73779297	2.2285156	0.17333984	0	0	0	0	0	0	0	0	0	0.95214844	0.047851563	0.28613281	0.073242188	0.074951172	0.13793945	0.524	33800.61	-0.175	783.65	0.633
842	843	843	Category G	-0.53979492	0.095947266	-0.47998047	0.45800781	-0.056396484	0.18579102	0	0.485	11/11/2017	11	11	2017	16:43:43	60223	0.4	16	43	43	17	0.052246094	3.515918	-0.60766602	-0.025146484	-0.73754883	5.5717773	0.29272461	0	0	0	0	0	0	0	0	0	0.95605469	0.043945313	0.4465332	0.067871094	0.12109375	0.25756836	0.589	33563.69	-0.265	1157.44	0.633
843	844	844	Category G	-0.38378906	0.17993164	-0.64794922	0.45288086	-0.13574219	0.15136719	0	0.837	11/11/2017	11	11	2017	16:43:43	60223	0.5	16	43	43	17	0.052246094	3.515918	-0.60791016	-0.025634766	-0.73730469	8.4152832	0.31713867	0	0	0	0	0	0	0	0	0	0.95605469	0.043945313	0.51928711	0.22412109	0.20556641	0.089355469	0.514	33839.15	-0.163	734.5	0.518
844	845	845	Category G	-0.87597656	0	-1.0439453	0.39819336	-0.21801758	0.20605469	0	0.633	11/11/2017	11	11	2017	16:43:43	60223	0.6	16	43	43	17	0.052246094	3.515918	-0.61254883	-0.025878906	-0.73828125	8.598877	0.40405273	0	0	0	0	0	0	0	0	0	0.9597168	0.040283203	0.59472656	-0.26318359	0.025878906	-0.30541992	0.531	33773.99	-0.151	651.16	0.592
845	846	846	Category G	-0.46777344	0.023925781	-0.77978516	0.38525391	-0.17285156	0.2421875	0	0.326	11/11/2017	11	11	2017	16:43:43	60223	0.7	16	43	43	17	0.052246094	3.515918	-0.61254883	-0.024658203	-0.73535156	9.2766113	0.15893555	0	0	0	0	0	0	0	0	0	0.95727539	0.042724609	0.23779297	0.14477539	0.048583984	-0.044189453	0.565	33648.58	-0.241	1072.55	0.633
846	847	847	Category G	-0.79199219	0.16796875	-0.82788086	0.37451172	-0.16845703	0.27172852	0	0.518	11/11/2017	11	11	2017	16:43:43	60223	0.8	16	43	43	17	0.052246094	3.515918	-0.61523438	-0.024169922	-0.73413086	15.425293	0.27709961	0	0	0	0	0	0	0	0	0	0.95825195	0.041748047	0.4621582	-0.17651367	0.19213867	-0.093505859	0.729	33117.8	-0.401	1580.87	0.837
847	848	848	Category G	-0.82788086	0.035888672	-0.68383789	0.36303711	-0.16040039	0.2890625	0	0.592	11/11/2017	11	11	2017	16:43:43	60223	0.9	16	43	43	17	0.052246094	3.515918	-0.61425781	-0.024658203	-0.73388672	23.343506	0.22729492	0	0	0	0	0	0	0	0	0	0.95727539	0.042724609	0.32421875	-0.21337891	0.060546875	0.050048828	0.855	32772.43	-0.562	2130.85	0.943
848	849	849	Category G	-0.56396484	0	-0.53979492	0.42041016	-0.14990234	0.21386719	0	1.473	11/11/2017	11	11	2017	16:43:44	60224	0	16	43	44	17	0.052246094	3.515918	-0.62329102	-0.022949219	-0.73925781	23.838867	0.20947266	0	0	0	0	0	0	0	0	0	0.96728516	0.032714844	0.28198242	0.059326172	0.022949219	0.19946289	0.907	32641.85	-0.639	2420.07	0.943
849	850	850	Category G	-0.75585938	-0.023925781	-0.76782227	0.45166016	-0.12402344	0.16430664	0	1.591	11/11/2017	11	11	2017	16:43:44	60224	0.1	16	43	44	18	0.052246094	3.515918	-0.61962891	-0.025390625	-0.73461914	22.851807	0.14013672	0	0	0	0	0	0	0	0	0	0.96142578	0.038574219	0.1706543	-0.13598633	0.001464844	-0.032958984	0.932	32581.22	-0.694	2687.73	0.943
850	851	851	Category G	-0.69580078	0.11987305	-0.73193359	0.40576172	-0.13232422	0.24047852	0	0.943	11/11/2017	11	11	2017	16:43:44	60224	0.2	16	43	44	18	0.052246094	3.515918	-0.61816406	-0.024414063	-0.72900391	23.347656	0.16381836	0	0	0	0	0	0	0	0	0	0.95605469	0.043945313	0.22485352	-0.077392578	0.14428711	-0.002685547	0.916	32619.87	-0.667	2570.83	0.943
851	852	852	Category G	-0.61181641	-0.10791016	-0.69580078	0.41357422	-0.1184082	0.2421875	0	0.477	11/11/2017	11	11	2017	16:43:44	60224	0.3	16	43	44	18	0.052246094	3.515918	-0.61645508	-0.024658203	-0.72705078	25.810303	0.088867188	0	0	0	0	0	0	0	0	0	0.95361328	0.046386719	0.11914063	0.004638672	-0.083007813	0.03125	0.932	32581.22	-0.644	2352.89	0.943
852	853	853	Category G	-0.85180664	0	-0.86376953	0.39306641	-0.11816406	0.26806641	0	0.422	11/11/2017	11	11	2017	16:43:44	60224	0.4	16	43	44	18	0.052246094	3.515918	-0.6171875	-0.024658203	-0.72729492	22.66626	0.2722168	0	0	0	0	0	0	0	0	0	0.9543457	0.045654297	0.39550781	-0.234375	0.024658203	-0.13623047	0.702	33198.04	-0.457	2020.79	0.686
853	854	854	Category G	-0.49194336	-0.13183594	-0.31176758	0.40673828	-0.099365234	0.24291992	0	0.686	11/11/2017	11	11	2017	16:43:44	60224	0.5	16	43	44	18	0.052246094	3.515918	-0.62329102	-0.024169922	-0.73266602	16.718262	0.45385742	0	0	0	0	0	0	0	0	0	0.9621582	0.037841797	0.65991211	0.13134766	-0.10742188	0.42089844	0.5	33894.14	-0.235	1187.61	0.477
854	855	855	Category G	-0.40795898	-0.095947266	-0.47998047	0.42333984	-0.11621094	0.22998047	0	0.094	11/11/2017	11	11	2017	16:43:44	60224	0.6	16	43	44	18	0.052246094	3.515918	-0.61987305	-0.024414063	-0.73291016	14.868164	0.33764648	0	0	0	0	0	0	0	0	0	0.96020508	0.039794922	0.53662109	0.21191406	-0.071289063	0.25292969	0.418	34243.87	-0.114	593.07	0.454
855	856	856	Category G	-0.65991211	-0.023925781	-0.81591797	0.44067383	-0.10620117	0.20288086	0	0.379	11/11/2017	11	11	2017	16:43:44	60224	0.7	16	43	44	18	0.052246094	3.515918	-0.62158203	-0.0234375	-0.73242188	12.358887	0.091552734	0	0	0	0	0	0	0	0	0	0.9609375	0.0390625	0.12182617	-0.038085938	-0.000244141	-0.083251953	0.39	34376.07	-0.107	589.3	0.454
856	857	857	Category G	-0.61181641	-0.011962891	-0.82788086	0.40014648	-0.10375977	0.25244141	0	0.454	11/11/2017	11	11	2017	16:43:44	60224	0.8	16	43	44	18	0.052246094	3.515918	-0.61523438	-0.022705078	-0.72900391	7.6704102	0.099121094	0	0	0	0	0	0	0	0	0	0.9543457	0.045654297	0.11303711	0.003417969	0.010742188	-0.098632813	0.408	34290.24	-0.145	804.83	0.454
857	858	858	Category G	-0.7199707	0	-0.83984375	0.3984375	-0.081787109	0.26928711	0	0.309	11/11/2017	11	11	2017	16:43:44	60224	0.9	16	43	44	18	0.052246094	3.515918	-0.62133789	-0.01953125	-0.7331543	0.42260742	0.14624023	0	0	0	0	0	0	0	0	0	0.96142578	0.038574219	0.22436523	-0.098388672	0.01953125	-0.10644531	0.336	34654.4	-0.054	317.28	0.379
858	859	859	Category G	-0.38378906	-0.095947266	-0.50390625	0.47265625	-0.086425781	0.16479492	0	0.527	11/11/2017	11	11	2017	16:43:45	60225	0	16	43	45	18	0.052246094	3.515918	-0.61694336	-0.020019531	-0.73242188	2.7739258	0.33496094	0	0	0	0	0	0	0	0	0	0.95776367	0.042236328	0.53735352	0.2331543	-0.075683594	0.22851563	0.346	34600.26	-0.042	236.68	0.379
859	860	860	Category G	-0.53979492	0.15576172	-0.52783203	0.43994141	-0.13330078	0.17895508	0	0.257	11/11/2017	11	11	2017	16:43:45	60225	0.1	16	43	45	19	0.052246094	3.515918	-0.62084961	-0.019042969	-0.73486328	2.2834473	0.28271484	0	0	0	0	0	0	0	0	0	0.9621582	0.037841797	0.46289063	0.081054688	0.17480469	0.20703125	0.325	34715.5	-0.047	281.58	0.309
860	861	861	Category G	-0.92382813	-0.059814453	-0.82788086	0.37304688	-0.15258789	0.27246094	0	0.152	11/11/2017	11	11	2017	16:43:45	60225	0.2	16	43	45	19	0.052246094	3.515918	-0.62158203	-0.016845703	-0.7331543	3.673584	0.31933594	0	0	0	0	0	0	0	0	0	0.96142578	0.038574219	0.43920898	-0.30200195	-0.042724609	-0.094482422	0.299	34866.85	-0.01	61.06	0.309
861	862	862	Category G	-0.49194336	-0.095947266	-0.82788086	0.37329102	-0.1472168	0.2746582	0	0.253	11/11/2017	11	11	2017	16:43:45	60225	0.3	16	43	45	19	0.052246094	3.515918	-0.6184082	-0.015380859	-0.73095703	3.4858398	0.1784668	0	0	0	0	0	0	0	0	0	0.95751953	0.042480469	0.30371094	0.12646484	-0.080322266	-0.096679688	0.301	34854.84	-0.007	42.33	0.299
862	863	863	Category G	-0.58789063	0.011962891	-0.89990234	0.34912109	-0.13964844	0.30932617	0	0.299	11/11/2017	11	11	2017	16:43:45	60225	0.4	16	43	45	19	0.052246094	3.515918	-0.6237793	-0.015869141	-0.73242188	0.640625	0.17333984	0	0	0	0	0	0	0	0	0	0.9621582	0.037841797	0.23120117	0.035888672	0.027832031	-0.16723633	0.249	35190.7	0.041	-268.97	0.299
863	864	864	Category G	-0.92382813	-0.083984375	-0.80395508	0.33398438	-0.13232422	0.32885742	0	0.321	11/11/2017	11	11	2017	16:43:45	60225	0.5	16	43	45	19	0.052246094	3.515918	-0.61694336	-0.018066406	-0.72827148	4.0979004	0.32275391	0	0	0	0	0	0	0	0	0	0.95458984	0.045410156	0.44799805	-0.30664063	-0.065673828	-0.075439453	0.26	35115.21	-0.003	20.33	0.321
864	865	865	Category G	-0.3359375	-0.15576172	-0.52783203	0.375	-0.13964844	0.28662109	0	0.216	11/11/2017	11	11	2017	16:43:45	60225	0.6	16	43	45	19	0.052246094	3.515918	-0.61865234	-0.019287109	-0.72949219	8.3024902	0.37304688	0	0	0	0	0	0	0	0	0	0.95678711	0.043212891	0.62084961	0.28271484	-0.13623047	0.20166016	0.3	34860.83	-0.07	466.88	0.323
865	866	866	Category G	-0.53979492	-0.071777344	-0.59985352	0.41088867	-0.15625	0.22729492	0	0.323	11/11/2017	11	11	2017	16:43:45	60225	0.7	16	43	45	19	0.052246094	3.515918	-0.62353516	-0.018066406	-0.73461914	13.577637	0.16748047	0	0	0	0	0	0	0	0	0	0.96386719	0.036132813	0.2722168	0.083740234	-0.053466797	0.13476563	0.33	34687.52	-0.046	271.56	0.39
866	867	867	Category G	-0.76782227	-0.095947266	-0.73193359	0.36669922	-0.12768555	0.29467773	0	0.39	11/11/2017	11	11	2017	16:43:45	60225	0.8	16	43	45	19	0.052246094	3.515918	-0.62133789	-0.018066406	-0.73144531	18.599121	0.16552734	0	0	0	0	0	0	0	0	0	0.95996094	0.040039063	0.22436523	-0.14624023	-0.077636719	-0.000244141	0.366	34495.65	-0.057	311.77	0.436
867	868	868	Category G	-0.73193359	-0.16796875	-0.61181641	0.37695313	-0.13500977	0.28662109	0	0.436	11/11/2017	11	11	2017	16:43:45	60225	0.9	16	43	45	19	0.052246094	3.515918	-0.61889648	-0.018798828	-0.72973633	22.590332	0.22094727	0	0	0	0	0	0	0	0	0	0.95703125	0.04296875	0.37988281	-0.11279297	-0.14892578	0.11791992	0.466	34033.05	-0.114	535.32	0.436
868	869	869	Category G	-0.45581055	-0.14379883	-0.77978516	0.37109375	-0.13549805	0.29785156	0	0.511	11/11/2017	11	11	2017	16:43:46	60226	0	16	43	46	19	0.052246094	3.515918	-0.6184082	-0.021240234	-0.72924805	24.923096	0.20947266	0	0	0	0	0	0	0	0	0	0.95654297	0.043457031	0.33520508	0.16259766	-0.12231445	-0.050292969	0.499	33898.11	-0.124	551.97	0.511
869	870	870	Category G	-0.65991211	0.035888672	-0.68383789	0.38623047	-0.15087891	0.24975586	0	0.92	11/11/2017	11	11	2017	16:43:46	60226	0.1	16	43	46	20	0.052246094	3.515918	-0.61767578	-0.020751953	-0.73193359	25.412842	0.085449219	0	0	0	0	0	0	0	0	0	0.95800781	0.041992188	0.14697266	-0.041992188	0.056640625	0.048095703	0.549	33706.81	-0.166	703.51	0.511
870	871	871	Category G	-0.52783203	0.023925781	-0.51586914	0.3684082	-0.17871094	0.27807617	0	0.415	11/11/2017	11	11	2017	16:43:46	60226	0.2	16	43	46	20	0.052246094	3.515918	-0.61889648	-0.020751953	-0.72973633	25.60498	0.23681641	0	0	0	0	0	0	0	0	0	0.95727539	0.042724609	0.34985352	0.091064453	0.044677734	0.21386719	0.521	33812.11	-0.07	284.85	0.586
871	872	872	Category G	-0.53979492	0.11987305	-0.56396484	0.34057617	-0.19287109	0.29492188	0	0.626	11/11/2017	11	11	2017	16:43:46	60226	0.3	16	43	46	20	0.052246094	3.515918	-0.61669922	-0.022216797	-0.73095703	22.586426	0.23242188	0	0	0	0	0	0	0	0	0	0.95654297	0.043457031	0.38623047	0.076904297	0.14208984	0.16699219	0.546	33717.88	-0.085	336.29	0.586
872	873	873	Category G	-0.63598633	0	-0.74389648	0.27270508	-0.22680664	0.34350586	0	0.218	11/11/2017	11	11	2017	16:43:46	60226	0.4	16	43	46	20	0.052246094	3.515918	-0.6159668	-0.024414063	-0.73168945	21.036133	0.033691406	0	0	0	0	0	0	0	0	0	0.95678711	0.043212891	0.056396484	-0.019775391	0.024414063	-0.011962891	0.514	33839.15	-0.051	206.55	0.586
873	874	874	Category G	-0.671875	-0.095947266	-0.83984375	0.27001953	-0.23120117	0.34887695	0	0.586	11/11/2017	11	11	2017	16:43:46	60226	0.5	16	43	46	20	0.052246094	3.515918	-0.61230469	-0.020019531	-0.73120117	22.765137	0.14501953	0	0	0	0	0	0	0	0	0	0.95385742	0.046142578	0.24365234	-0.059326172	-0.075683594	-0.10839844	0.396	34347.11	0.039	-180.05	0.415
874	875	875	Category G	-0.93579102	0.023925781	-0.91186523	0.22216797	-0.21801758	0.37866211	0	0.321	11/11/2017	11	11	2017	16:43:46	60226	0.6	16	43	46	20	0.052246094	3.515918	-0.61206055	-0.022705078	-0.73291016	22.289551	0.37255859	0	0	0	0	0	0	0	0	0	0.95532227	0.044677734	0.54907227	-0.32348633	0.046630859	-0.17871094	0.341	34627.17	0.112	-538.83	0.321
875	876	876	Category G	-0.63598633	-0.13183594	-0.671875	0.25537109	-0.21289063	0.36914063	0	0.214	11/11/2017	11	11	2017	16:43:46	60226	0.7	16	43	46	20	0.052246094	3.515918	-0.61328125	-0.025146484	-0.73657227	20.912842	0.12670898	0	0	0	0	0	0	0	0	0	0.95874023	0.041259766	0.19384766	-0.022460938	-0.10644531	0.064697266	0.275	35016.33	0.168	-884.57	0.321
876	877	877	Category G	-0.40795898	0	-0.47998047	0.33325195	-0.17163086	0.3046875	0	0.086	11/11/2017	11	11	2017	16:43:46	60226	0.8	16	43	46	20	0.052246094	3.515918	-0.60986328	-0.0234375	-0.7331543	20.664551	0.32470703	0	0	0	0	0	0	0	0	0	0.95410156	0.045898438	0.47900391	0.2019043	0.0234375	0.25317383	0.294	34897.17	0.117	-620.94	0.321
877	878	878	Category G	-0.80395508	-0.071777344	-0.69580078	0.34130859	-0.16992188	0.31494141	0	0.227	11/11/2017	11	11	2017	16:43:46	60226	0.9	16	43	46	20	0.051513672	3.4434082	-0.60913086	-0.024169922	-0.72924805	22.476563	0.203125	0	0	0	0	0	0	0	0	0	0.95068359	0.049316406	0.27587891	-0.19458008	-0.047363281	0.033447266	0.242	35240.16	0.128	-764.87	0.275
878	879	879	Category G	-0.61181641	0	-0.56396484	0.31420898	-0.18261719	0.33056641	0	0.333	11/11/2017	11	11	2017	16:43:47	60227	0	16	43	47	20	0.051513672	3.4434082	-0.61303711	-0.024902344	-0.73242188	22.304199	0.17016602	0	0	0	0	0	0	0	0	0	0.95532227	0.044677734	0.19458008	0.001220703	0.024902344	0.16845703	0.22	35403.54	0.096	-636.8	0.275
879	880	880	Category G	-0.58789063	-0.13183594	-0.671875	0.29003906	-0.17333984	0.35791016	0	0.275	11/11/2017	11	11	2017	16:43:47	60227	0.1	16	43	47	21	0.051513672	3.4434082	-0.61987305	-0.029052734	-0.73046875	18.921875	0.12231445	0	0	0	0	0	0	0	0	0	0.95849609	0.041503906	0.19311523	0.031982422	-0.10253906	0.05859375	0.264	35088.4	0.036	-227.57	0.333
880	881	881	Category G	-0.64794922	-0.071777344	-0.7199707	0.29956055	-0.18310547	0.34570313	0	0.185	11/11/2017	11	11	2017	16:43:47	60227	0.2	16	43	47	21	0.051513672	3.4434082	-0.62280273	-0.026611328	-0.7277832	18.892822	0.052001953	0	0	0	0	0	0	0	0	0	0.95825195	0.041748047	0.077880859	-0.024902344	-0.044921875	0.0078125	0.311	34795.72	-0.055	346.64	0.365
881	882	882	Category G	-0.671875	0.083984375	-0.79199219	0.27636719	-0.19458008	0.36181641	0	0.483	11/11/2017	11	11	2017	16:43:47	60227	0.3	16	43	47	21	0.051513672	3.4434082	-0.61645508	-0.026367188	-0.72290039	19.727295	0.14135742	0	0	0	0	0	0	0	0	0	0.95043945	0.049560547	0.23461914	-0.055175781	0.11035156	-0.068847656	0.349	34584.26	-0.046	258.63	0.365
882	883	883	Category G	-0.86376953	-0.035888672	-0.86376953	0.22924805	-0.18920898	0.38842773	0	0.365	11/11/2017	11	11	2017	16:43:47	60227	0.4	16	43	47	21	0.051513672	3.4434082	-0.61816406	-0.027832031	-0.72460938	16.594971	0.28222656	0	0	0	0	0	0	0	0	0	0.95288086	0.047119141	0.39233398	-0.24536133	-0.0078125	-0.13891602	0.324	34721.13	0.015	-83.11	0.432
883	884	884	Category G	-0.69580078	-0.083984375	-0.75585938	0.2746582	-0.19335938	0.35546875	0	0.453	11/11/2017	11	11	2017	16:43:47	60227	0.5	16	43	47	21	0.051513672	3.4434082	-0.61889648	-0.030029297	-0.72827148	11.276367	0.09765625	0	0	0	0	0	0	0	0	0	0.95605469	0.043945313	0.15795898	-0.076660156	-0.053710938	-0.027587891	0.351	34573.65	0	0	0.432
884	885	885	Category G	-0.55175781	0.035888672	-0.57592773	0.28076172	-0.19018555	0.35424805	0	0.188	11/11/2017	11	11	2017	16:43:47	60227	0.6	16	43	47	21	0.051513672	3.4434082	-0.62133789	-0.033203125	-0.72973633	8.7263184	0.18237305	0	0	0	0	0	0	0	0	0	0.95898438	0.041015625	0.29248047	0.069580078	0.069091797	0.15380859	0.38	34425.15	0.021	-101.91	0.432
885	886	886	Category G	-0.7199707	0.059814453	-0.82788086	0.31494141	-0.20166016	0.31860352	0	0.432	11/11/2017	11	11	2017	16:43:47	60227	0.7	16	43	47	21	0.051513672	3.4434082	-0.61816406	-0.032958984	-0.7253418	6.5361328	0.17138672	0	0	0	0	0	0	0	0	0	0.95361328	0.046386719	0.296875	-0.1015625	0.092773438	-0.10229492	0.324	34721.13	0.078	-402.63	0.389
886	887	887	Category G	-0.63598633	-0.035888672	-0.77978516	0.24829102	-0.20751953	0.37011719	0	0.362	11/11/2017	11	11	2017	16:43:47	60227	0.8	16	43	47	21	0.051513672	3.4434082	-0.62011719	-0.034667969	-0.72680664	1.8012695	0.054931641	0	0	0	0	0	0	0	0	0	0.95605469	0.043945313	0.069335938	-0.015625	-0.000976563	-0.052734375	0.328	34698.67	0.053	-278.47	0.389
887	888	888	Category G	-0.87597656	0.011962891	-0.86376953	0.25927734	-0.1940918	0.36694336	0	0.144	11/11/2017	11	11	2017	16:43:47	60227	0.9	16	43	47	21	0.051513672	3.4434082	-0.61694336	-0.035644531	-0.72436523	3.9394531	0.29760742	0	0	0	0	0	0	0	0	0	0.95214844	0.047851563	0.44580078	-0.25878906	0.047607422	-0.13916016	0.293	34903.28	0.088	-483.08	0.362
888	889	889	Category G	-0.39599609	-0.035888672	-0.61181641	0.26367188	-0.1875	0.36767578	0	0.389	11/11/2017	11	11	2017	16:43:48	60228	0	16	43	48	21	0.051513672	3.4434082	-0.61669922	-0.036376953	-0.72680664	6.1416016	0.24902344	0	0	0	0	0	0	0	0	0	0.95385742	0.046142578	0.33642578	0.22070313	0.000488281	0.11499023	0.268	35061.92	0.067	-402.03	0.362
889	890	890	Category G	-0.32397461	0	-0.51586914	0.33691406	-0.20678711	0.29833984	0	0.246	11/11/2017	11	11	2017	16:43:48	60228	0.1	16	43	48	22	0.051513672	3.4434082	-0.61523438	-0.035888672	-0.72705078	5.4355469	0.36157227	0	0	0	0	0	0	0	0	0	0.953125	0.046875	0.53833008	0.29125977	0.035888672	0.21118164	0.238	35268.95	0.181	-1029.67	0.362
890	891	891	Category G	-0.7199707	-0.16796875	-0.79199219	0.30395508	-0.19580078	0.3347168	0	0.039	11/11/2017	11	11	2017	16:43:48	60228	0.2	16	43	48	22	0.051513672	3.4434082	-0.60961914	-0.035400391	-0.72265625	6.3791504	0.18554688	0	0	0	0	0	0	0	0	0	0.94604492	0.053955078	0.31176758	-0.11010742	-0.13232422	-0.069091797	0.249	35190.7	0.206	-1110.94	0.375
891	892	892	Category G	-0.43188477	-0.023925781	-0.61181641	0.29052734	-0.18115234	0.35205078	0	0.253	11/11/2017	11	11	2017	16:43:48	60228	0.3	16	43	48	22	0.051513672	3.4434082	-0.60839844	-0.036621094	-0.72143555	8.5852051	0.20825195	0	0	0	0	0	0	0	0	0	0.94458008	0.055419922	0.29907227	0.17651367	0.012695313	0.10961914	0.288	34934.11	0.213	-1043.94	0.375
892	893	893	Category G	-0.69580078	0.047851563	-0.85180664	0.26611328	-0.18994141	0.37060547	0	0.426	11/11/2017	11	11	2017	16:43:48	60228	0.4	16	43	48	22	0.051513672	3.4434082	-0.60986328	-0.036376953	-0.72460938	9.1958008	0.17480469	0	0	0	0	0	0	0	0	0	0.94799805	0.052001953	0.29711914	-0.085693359	0.084228516	-0.12695313	0.245	35218.83	0.277	-1410.56	0.367
893	894	894	Category G	-0.50390625	-0.083984375	-0.94799805	0.22851563	-0.19873047	0.38647461	0	0.375	11/11/2017	11	11	2017	16:43:48	60228	0.5	16	43	48	22	0.051513672	3.4434082	-0.60668945	-0.036621094	-0.72265625	7.2282715	0.25195313	0	0	0	0	0	0	0	0	0	0.94433594	0.055664063	0.37524414	0.1027832	-0.047119141	-0.22509766	0.265	35081.75	0.227	-1155.63	0.367
894	895	895	Category G	-0.63598633	0.023925781	-0.73193359	0.2578125	-0.19116211	0.37280273	0	0.131	11/11/2017	11	11	2017	16:43:48	60228	0.6	16	43	48	22	0.051513672	3.4434082	-0.61035156	-0.03515625	-0.72998047	7.8525391	0.064453125	0	0	0	0	0	0	0	0	0	0.95214844	0.047851563	0.086425781	-0.025390625	0.059082031	-0.001708984	0.304	34836.94	0.171	-841.44	0.367
895	896	896	Category G	-0.26391602	0	-0.50390625	0.28320313	-0.20410156	0.34741211	0	0.367	11/11/2017	11	11	2017	16:43:48	60228	0.7	16	43	48	22	0.051513672	3.4434082	-0.60961914	-0.03515625	-0.73046875	10.21582	0.41479492	0	0	0	0	0	0	0	0	0	0.95214844	0.047851563	0.60766602	0.34570313	0.03515625	0.2265625	0.283	34965.37	0.081	-459.47	0.367
896	897	897	Category G	-0.75585938	0.095947266	-0.91186523	0.29882813	-0.22094727	0.33032227	0	0.272	11/11/2017	11	11	2017	16:43:48	60228	0.8	16	43	48	22	0.051513672	3.4434082	-0.60791016	-0.033691406	-0.72729492	11.276855	0.26953125	0	0	0	0	0	0	0	0	0	0.94848633	0.051513672	0.46166992	-0.14770508	0.12963867	-0.18432617	0.263	35095.07	0.121	-689.68	0.367
897	898	898	Category G	-0.50390625	0	-0.81591797	0.23681641	-0.21264648	0.37426758	0	0.128	11/11/2017	11	11	2017	16:43:48	60228	0.9	16	43	48	22	0.051513672	3.4434082	-0.60839844	-0.034423828	-0.72729492	8.0612793	0.14111328	0	0	0	0	0	0	0	0	0	0.94897461	0.051025391	0.22729492	0.10449219	0.034423828	-0.088378906	0.282	34971.68	0.131	-704.74	0.308
898	899	899	Category G	-0.671875	0.095947266	-0.89990234	0.24682617	-0.20825195	0.3671875	0	0.308	11/11/2017	11	11	2017	16:43:49	60229	0	16	43	49	22	0.051513672	3.4434082	-0.60522461	-0.035888672	-0.72705078	6.8522949	0.22705078	0	0	0	0	0	0	0	0	0	0.94677734	0.053222656	0.37109375	-0.06640625	0.13183594	-0.17260742	0.304	34836.94	0.094	-499.41	0.308
899	900	900	Category G	-0.73193359	0.047851563	-0.75585938	0.24853516	-0.20727539	0.36816406	0	0.488	11/11/2017	11	11	2017	16:43:49	60229	0.1	16	43	49	23	0.051513672	3.4434082	-0.61206055	-0.034179688	-0.73486328	7.0949707	0.14648438	0	0	0	0	0	0	0	0	0	0.95703125	0.04296875	0.22265625	-0.11962891	0.08203125	-0.020751953	0.278	34997.08	0.18	-930.15	0.308
900	901	901	Category G	-0.52783203	0.071777344	-0.65991211	0.28955078	-0.21411133	0.33227539	0	0.263	11/11/2017	11	11	2017	16:43:49	60229	0.2	16	43	49	23	0.051513672	3.4434082	-0.6105957	-0.036621094	-0.73706055	7.4526367	0.15698242	0	0	0	0	0	0	0	0	0	0.95800781	0.041992188	0.26879883	0.082763672	0.10839844	0.077148438	0.289	34927.91	0.228	-1100.38	0.308
901	902	902	Category G	-0.56396484	-0.10791016	-0.57592773	0.32788086	-0.18408203	0.31713867	0	0.213	11/11/2017	11	11	2017	16:43:49	60229	0.3	16	43	49	23	0.051513672	3.4434082	-0.60327148	-0.033203125	-0.73291016	7.5197754	0.17822266	0	0	0	0	0	0	0	0	0	0.94995117	0.050048828	0.27099609	0.039306641	-0.074462891	0.15698242	0.294	34897.17	0.223	-1069.64	0.308
902	903	903	Category G	-0.44384766	-0.15576172	-0.75585938	0.39404297	-0.12890625	0.25976563	0	0.339	11/11/2017	11	11	2017	16:43:49	60229	0.4	16	43	49	23	0.051513672	3.4434082	-0.60961914	-0.031738281	-0.73510742	8.1328125	0.20800781	0	0	0	0	0	0	0	0	0	0.95556641	0.044433594	0.31030273	0.16577148	-0.1237793	-0.020507813	0.29	34921.73	0.187	-934.49	0.29
903	904	904	Category G	-0.85180664	-0.083984375	-0.94799805	0.36230469	-0.13427734	0.30712891	0	0.157	11/11/2017	11	11	2017	16:43:49	60229	0.5	16	43	49	23	0.051513672	3.4434082	-0.60571289	-0.031982422	-0.73291016	13.595215	0.33056641	0	0	0	0	0	0	0	0	0	0.95141602	0.048583984	0.51245117	-0.24584961	-0.051757813	-0.21484375	0.257	35135.54	0.155	-863.96	0.284
904	905	905	Category G	-0.65991211	-0.059814453	-0.89990234	0.34423828	-0.14233398	0.31445313	0	0.284	11/11/2017	11	11	2017	16:43:49	60229	0.6	16	43	49	23	0.051513672	3.4434082	-0.60253906	-0.03125	-0.73510742	18.204834	0.17651367	0	0	0	0	0	0	0	0	0	0.95092773	0.049072266	0.25048828	-0.057128906	-0.028320313	-0.16455078	0.23	35327.71	0.289	-1507.9	0.29
905	906	906	Category G	-0.75585938	0.035888672	-0.73193359	0.3515625	-0.14038086	0.31323242	0	0.29	11/11/2017	11	11	2017	16:43:49	60229	0.7	16	43	49	23	0.051513672	3.4434082	-0.60644531	-0.027832031	-0.73901367	22.852051	0.16235352	0	0	0	0	0	0	0	0	0	0.95654297	0.043457031	0.22021484	-0.14916992	0.063720703	0.007080078	0.284	34959.08	0.193	-971.84	0.339
906	907	907	Category G	-0.32397461	-0.059814453	-0.59985352	0.40551758	-0.13085938	0.24560547	0	0.099	11/11/2017	11	11	2017	16:43:49	60229	0.8	16	43	49	23	0.051513672	3.4434082	-0.60375977	-0.025146484	-0.73876953	26.37793	0.31445313	0	0	0	0	0	0	0	0	0	0.95458984	0.045410156	0.45361328	0.27978516	-0.034423828	0.13891602	0.309	34807.42	0.144	-719.08	0.413
907	908	908	Category G	-0.69580078	-0.20385742	-0.81591797	0.44677734	-0.060302734	0.20654297	0	0.536	11/11/2017	11	11	2017	16:43:49	60229	0.9	16	43	49	23	0.051513672	3.4434082	-0.60327148	-0.021728516	-0.74023438	31.095703	0.2175293	0	0	0	0	0	0	0	0	0	0.95507813	0.044921875	0.35009766	-0.092285156	-0.18188477	-0.075439453	0.352	34568.37	0.07	-342.8	0.427
908	909	909	Category G	-0.57592773	-0.047851563	-0.86376953	0.41967773	-0.045410156	0.25048828	0	0.49	11/11/2017	11	11	2017	16:43:50	60230	0	16	43	50	23	0.051513672	3.4434082	-0.60131836	-0.018310547	-0.74389648	34.268066	0.12573242	0	0	0	0	0	0	0	0	0	0.95678711	0.043212891	0.17456055	0.025390625	-0.029296875	-0.11962891	0.375	34450.08	-0.02	102.51	0.427
909	910	910	Category G	-0.64794922	0	-0.671875	0.41210938	-0.045654297	0.26879883	0	0.413	11/11/2017	11	11	2017	16:43:50	60230	0.1	16	43	50	24	0.051513672	3.4434082	-0.60449219	-0.015380859	-0.74243164	36.448242	0.084228516	0	0	0	0	0	0	0	0	0	0.95751953	0.042480469	0.12915039	-0.043212891	0.015380859	0.070556641	0.383	34410.32	-0.026	131.82	0.49
910	911	911	Category G	-0.46777344	-0.25195313	-0.93579102	0.39355469	-0.051513672	0.27099609	0	0.427	11/11/2017	11	11	2017	16:43:50	60230	0.2	16	43	50	24	0.051513672	3.4434082	-0.60205078	-0.015380859	-0.7434082	39.094727	0.33300781	0	0	0	0	0	0	0	0	0	0.95678711	0.043212891	0.56298828	0.13427734	-0.23632813	-0.19213867	0.451	34096.96	-0.214	1179.24	0.507
911	912	912	Category G	-0.70776367	-0.059814453	-0.88793945	0.38793945	-0.043945313	0.2956543	0	0.338	11/11/2017	11	11	2017	16:43:50	60230	0.3	16	43	50	24	0.051513672	3.4434082	-0.60180664	-0.013427734	-0.74707031	39.742432	0.18188477	0	0	0	0	0	0	0	0	0	0.95947266	0.040527344	0.29272461	-0.10571289	-0.046142578	-0.140625	0.461	34054.17	-0.225	1229.32	0.506
912	913	913	Category G	-0.27587891	0.15576172	-0.6237793	0.39624023	-0.058837891	0.28320313	0	0.507	11/11/2017	11	11	2017	16:43:50	60230	0.4	16	43	50	24	0.051513672	3.4434082	-0.60180664	-0.013916016	-0.7487793	38.368408	0.38818359	0	0	0	0	0	0	0	0	0	0.96069336	0.039306641	0.62060547	0.32592773	0.16967773	0.125	0.463	34045.7	-0.223	1208.81	0.506
913	914	914	Category G	-0.59985352	-0.2277832	-0.85180664	0.41308594	-0.067871094	0.25878906	0	0.591	11/11/2017	11	11	2017	16:43:50	60230	0.5	16	43	50	24	0.051513672	3.4434082	-0.59667969	-0.016113281	-0.75024414	35.447266	0.23461914	0	0	0	0	0	0	0	0	0	0.95874023	0.041259766	0.31591797	-0.002929688	-0.21142578	-0.10131836	0.435	34167.06	-0.125	634.5	0.507
914	915	915	Category G	-0.86376953	-0.13183594	-1.079834	0.36352539	-0.063476563	0.31518555	0	0.506	11/11/2017	11	11	2017	16:43:50	60230	0.6	16	43	50	24	0.051513672	3.4434082	-0.59399414	-0.010253906	-0.74975586	31.554688	0.44287109	0	0	0	0	0	0	0	0	0	0.95678711	0.043212891	0.72094727	-0.26953125	-0.12133789	-0.32983398	0.453	34088.34	-0.111	533.42	0.507
915	916	916	Category G	-0.25195313	0.047851563	-0.51586914	0.37207031	-0.072021484	0.31030273	0	0.241	11/11/2017	11	11	2017	16:43:50	60230	0.7	16	43	50	24	0.051513672	3.398291	-0.59155273	-0.009277344	-0.75	24.945068	0.41650391	0	0	0	0	0	0	0	0	0	0.95532227	0.044677734	0.63110352	0.33959961	0.057128906	0.23413086	0.443	34131.76	-0.042	191.48	0.507
916	917	917	Category G	-0.69580078	-0.059814453	-0.68383789	0.46411133	-0.063232422	0.17358398	0	0.539	11/11/2017	11	11	2017	16:43:50	60230	0.8	16	43	50	24	0.051513672	3.398291	-0.59082031	-0.006347656	-0.75195313	15.875	0.13574219	0	0	0	0	0	0	0	0	0	0.95654297	0.043457031	0.22607422	-0.10473633	-0.053222656	0.068115234	0.411	34276.23	0.012	-55.21	0.506
917	918	918	Category G	-0.70776367	-0.15576172	-0.76782227	0.42724609	-0.081298828	0.22924805	0	0.274	11/11/2017	11	11	2017	16:43:50	60230	0.9	16	43	50	24	0.051513672	3.398291	-0.58813477	-0.002197266	-0.75488281	8.71875	0.19482422	0	0	0	0	0	0	0	0	0	0.95703125	0.04296875	0.28564453	-0.11938477	-0.15332031	-0.012695313	0.37	34475.29	-0.013	66.85	0.348
918	919	919	Category G	-0.80395508	-0.071777344	-0.68383789	0.42456055	-0.068603516	0.24047852	0	0.317	11/11/2017	11	11	2017	16:43:51	60231	0	16	43	51	24	0.051513672	3.398291	-0.58764648	-0.001708984	-0.75732422	6.4133301	0.23852539	0	0	0	0	0	0	0	0	0	0.95874023	0.041259766	0.359375	-0.21606445	-0.069824219	0.073486328	0.316	34766.74	0.012	-68.07	0.317
919	920	920	Category G	-0.76782227	0.083984375	-0.69580078	0.41796875	-0.091552734	0.24169922	0	0.348	11/11/2017	11	11	2017	16:43:51	60231	0.1	16	43	51	25	0.051513672	3.398291	-0.58911133	-0.000488281	-0.76049805	3.0883789	0.20776367	0	0	0	0	0	0	0	0	0	0.9621582	0.037841797	0.32788086	-0.1784668	0.084472656	0.064697266	0.3	34860.83	-0.001	6.02	0.317
920	921	921	Category G	-0.35986328	-0.047851563	-0.53979492	0.43603516	-0.087890625	0.20898438	0	0.179	11/11/2017	11	11	2017	16:43:51	60231	0.2	16	43	51	25	0.051513672	3.398291	-0.58666992	0.001708984	-0.75805664	1.9033203	0.31884766	0	0	0	0	0	0	0	0	0	0.95874023	0.041259766	0.49487305	0.22680664	-0.049560547	0.21826172	0.256	35142.36	0.083	-504.34	0.317
921	922	922	Category G	-0.64794922	-0.071777344	-0.74389648	0.44897461	-0.068847656	0.18920898	0	0.148	11/11/2017	11	11	2017	16:43:51	60231	0.3	16	43	51	25	0.051513672	3.398291	-0.58764648	0.006103516	-0.76000977	3.4743652	0.099853516	0	0	0	0	0	0	0	0	0	0.96069336	0.039306641	0.15429688	-0.060058594	-0.077880859	0.016113281	0.303	34842.89	0.081	-437.5	0.348
922	923	923	Category G	-0.59985352	-0.083984375	-0.75585938	0.40649414	-0.065917969	0.26293945	0	0.27	11/11/2017	11	11	2017	16:43:51	60231	0.4	16	43	51	25	0.051513672	3.398291	-0.58618164	0.005859375	-0.76220703	1.9677734	0.091064453	0	0	0	0	0	0	0	0	0	0.96166992	0.038330078	0.10986328	-0.013427734	-0.08984375	0.006347656	0.339	34638.02	0.086	-426.08	0.42
923	924	924	Category G	-0.58789063	-0.059814453	-0.76782227	0.42016602	-0.081054688	0.24267578	0	0.558	11/11/2017	11	11	2017	16:43:51	60231	0.5	16	43	51	25	0.051513672	3.398291	-0.58300781	0.007568359	-0.76025391	1.6320801	0.068115234	0	0	0	0	0	0	0	0	0	0.95825195	0.041748047	0.079589844	-0.004638672	-0.067382813	-0.007324219	0.351	34573.65	0.121	-565.69	0.477
924	925	925	Category G	-0.6237793	0.023925781	-0.69580078	0.421875	-0.077636719	0.23974609	0	0.534	11/11/2017	11	11	2017	16:43:51	60231	0.6	16	43	51	25	0.051513672	3.398291	-0.58154297	0.010253906	-0.76318359	2.8105469	0.080566406	0	0	0	0	0	0	0	0	0	0.95947266	0.040527344	0.12304688	-0.041992188	0.013427734	0.067382813	0.401	34323.24	0.063	-281.76	0.477
925	926	926	Category G	-0.6237793	-0.13183594	-0.89990234	0.41699219	-0.084472656	0.25195313	0	0.42	11/11/2017	11	11	2017	16:43:51	60231	0.7	16	43	51	25	0.051513672	3.398291	-0.58032227	0.010986328	-0.765625	0.85400391	0.20068359	0	0	0	0	0	0	0	0	0	0.9609375	0.0390625	0.3203125	-0.043212891	-0.14282227	-0.1340332	0.402	34318.5	0.065	-289.65	0.477
926	927	927	Category G	-0.53979492	0.10791016	-0.6237793	0.41943359	-0.089355469	0.2355957	0	0.477	11/11/2017	11	11	2017	16:43:51	60231	0.8	16	43	51	25	0.051513672	3.398291	-0.57470703	0.013183594	-0.76342773	4.1894531	0.17236328	0	0	0	0	0	0	0	0	0	0.95556641	0.044433594	0.26928711	0.034912109	0.094482422	0.13964844	0.381	34420.2	0.024	-115.87	0.534
927	928	928	Category G	-0.80395508	-0.035888672	-0.88793945	0.43359375	-0.079589844	0.22509766	0	0.153	11/11/2017	11	11	2017	16:43:51	60231	0.9	16	43	51	25	0.051513672	3.398291	-0.57324219	0.015869141	-0.76342773	7.3688965	0.2668457	0	0	0	0	0	0	0	0	0	0.95483398	0.045166016	0.40649414	-0.23046875	-0.051757813	-0.12426758	0.381	34420.2	-0.021	106.34	0.477
928	929	929	Category G	-0.44384766	0.047851563	-0.55175781	0.42602539	-0.092041016	0.23657227	0	0.147	11/11/2017	11	11	2017	16:43:52	60232	0	16	43	52	25	0.051513672	3.398291	-0.56835938	0.015136719	-0.76245117	6.2697754	0.24682617	0	0	0	0	0	0	0	0	0	0.95117188	0.048828125	0.36791992	0.12451172	0.032470703	0.21069336	0.335	34659.89	0.015	-80.94	0.477
929	930	930	Category G	-0.29980469	0.011962891	-0.43188477	0.45263672	-0.10595703	0.15112305	0	0.556	11/11/2017	11	11	2017	16:43:52	60232	0.1	16	43	52	26	0.051513672	3.398291	-0.5715332	0.019042969	-0.76538086	6.2854004	0.43041992	0	0	0	0	0	0	0	0	0	0.95556641	0.044433594	0.61254883	0.27172852	-0.007080078	0.33349609	0.419	34239.28	-0.052	251.26	0.556
930	931	931	Category G	-0.59985352	0.023925781	-0.63598633	0.43969727	-0.090332031	0.20605469	0	0.261	11/11/2017	11	11	2017	16:43:52	60232	0.2	16	43	52	26	0.051513672	3.398291	-0.57080078	0.021728516	-0.76660156	6.1594238	0.13378906	0	0	0	0	0	0	0	0	0	0.95605469	0.043945313	0.16162109	-0.028808594	0.001953125	0.13061523	0.455	34079.76	-0.041	182.55	0.556
931	932	932	Category G	-0.73193359	-0.095947266	-0.94799805	0.44189453	-0.092285156	0.18969727	0	0.922	11/11/2017	11	11	2017	16:43:52	60232	0.3	16	43	52	26	0.051513672	3.398291	-0.57104492	0.025878906	-0.76879883	3.6818848	0.26977539	0	0	0	0	0	0	0	0	0	0.95800781	0.041992188	0.46191406	-0.16064453	-0.12182617	-0.17895508	0.501	33890.17	-0.13	580.06	0.556
932	933	933	Category G	-0.61181641	-0.023925781	-0.69580078	0.41455078	-0.090087891	0.24682617	0	0.695	11/11/2017	11	11	2017	16:43:52	60232	0.4	16	43	52	26	0.051513672	3.398291	-0.5715332	0.029052734	-0.77246094	0.49414063	0.1015625	0	0	0	0	0	0	0	0	0	0.96142578	0.038574219	0.17016602	-0.040039063	-0.052978516	0.076660156	0.522	33808.27	-0.177	797.34	0.556
933	934	934	Category G	-0.77978516	-0.011962891	-0.89990234	0.42480469	-0.097167969	0.23071289	0	0.43	11/11/2017	11	11	2017	16:43:52	60232	0.5	16	43	52	26	0.051513672	3.398291	-0.57104492	0.030273438	-0.77197266	2.357666	0.24829102	0	0	0	0	0	0	0	0	0	0.96069336	0.039306641	0.37890625	-0.20849609	-0.042236328	-0.12768555	0.492	33926.12	-0.138	631.72	0.43
934	935	935	Category G	-0.34790039	-0.083984375	-0.51586914	0.42773438	-0.10449219	0.22631836	0	0.27	11/11/2017	11	11	2017	16:43:52	60232	0.6	16	43	52	26	0.051513672	3.398291	-0.57202148	0.037597656	-0.76904297	3.8720703	0.359375	0	0	0	0	0	0	0	0	0	0.95922852	0.040771484	0.59912109	0.22412109	-0.12158203	0.25317383	0.475	33995.5	-0.14	664.39	0.43
935	936	936	Category G	-0.51586914	0.095947266	-0.57592773	0.43164063	-0.1171875	0.2043457	0	0.377	11/11/2017	11	11	2017	16:43:52	60232	0.7	16	43	52	26	0.051513672	3.398291	-0.56958008	0.038818359	-0.76904297	5.7797852	0.20825195	0	0	0	0	0	0	0	0	0	0.95776367	0.042236328	0.30395508	0.053710938	0.056884766	0.19311523	0.364	34505.9	-0.037	198.37	0.43
936	937	937	Category G	-0.64794922	-0.083984375	-0.82788086	0.39453125	-0.1171875	0.26367188	0	0.159	11/11/2017	11	11	2017	16:43:52	60232	0.8	16	43	52	26	0.051513672	3.398291	-0.57397461	0.041748047	-0.7722168	7.8735352	0.15625	0	0	0	0	0	0	0	0	0	0.96313477	0.036865234	0.25537109	-0.073730469	-0.12573242	-0.055419922	0.384	34405.39	-0.074	396.17	0.43
937	938	938	Category G	-0.46777344	-0.10791016	-0.81591797	0.39160156	-0.11547852	0.26782227	0	0.254	11/11/2017	11	11	2017	16:43:52	60232	0.9	16	43	52	26	0.051513672	3.398291	-0.57177734	0.044677734	-0.77075195	10.845947	0.19018555	0	0	0	0	0	0	0	0	0	0.96069336	0.039306641	0.30175781	0.10400391	-0.15258789	-0.044921875	0.413	34266.94	-0.031	148.31	0.377
938	939	939	Category G	-0.93579102	0.035888672	-1.1279297	0.37988281	-0.12036133	0.28320313	0	0.818	11/11/2017	11	11	2017	16:43:53	60233	0	16	43	53	26	0.051513672	3.398291	-0.56958008	0.049560547	-0.76855469	11.215088	0.51293945	0	0	0	0	0	0	0	0	0	0.95800781	0.041992188	0.73876953	-0.3659668	-0.013671875	-0.35913086	0.398	34337.53	0.005	-23.76	0.603
939	940	940	Category G	-0.43188477	-0.047851563	-0.70776367	0.36401367	-0.13330078	0.30078125	0	0.603	11/11/2017	11	11	2017	16:43:53	60233	0.1	16	43	53	27	0.051513672	3.398291	-0.56860352	0.050048828	-0.76733398	13.410889	0.1784668	0	0	0	0	0	0	0	0	0	0.95629883	0.043701172	0.29443359	0.13671875	-0.097900391	0.059570313	0.458	34066.93	-0.102	480.43	0.603
940	941	941	Category G	-0.3359375	0.2277832	-0.47998047	0.40478516	-0.14892578	0.22631836	0	0.178	11/11/2017	11	11	2017	16:43:53	60233	0.2	16	43	53	27	0.051513672	3.398291	-0.56518555	0.051757813	-0.76782227	15.344238	0.40771484	0	0	0	0	0	0	0	0	0	0.95483398	0.045166016	0.69287109	0.22924805	0.17578125	0.2878418	0.517	33827.53	-0.162	725.06	0.603
941	942	942	Category G	-0.98388672	0.023925781	-1.0078125	0.34350586	-0.22216797	0.28222656	0	0.738	11/11/2017	11	11	2017	16:43:53	60233	0.3	16	43	53	27	0.051513672	3.398291	-0.56567383	0.056396484	-0.76782227	15.836182	0.4831543	0	0	0	0	0	0	0	0	0	0.95532227	0.044677734	0.69042969	-0.41796875	-0.032470703	-0.23974609	0.517	33827.53	-0.182	832.36	0.603
942	943	943	Category G	-0.2878418	-0.023925781	-0.73193359	0.32250977	-0.18017578	0.32055664	0	0.511	11/11/2017	11	11	2017	16:43:53	60233	0.4	16	43	53	27	0.051513672	3.398291	-0.56298828	0.064453125	-0.76831055	17.449219	0.29125977	0	0	0	0	0	0	0	0	0	0.95483398	0.045166016	0.40014648	0.27514648	-0.088378906	0.036376953	0.477	33987.24	-0.186	928.32	0.577
943	944	944	Category G	-0.65991211	-0.011962891	-0.97192383	0.31958008	-0.20922852	0.31347656	0	0.258	11/11/2017	11	11	2017	16:43:53	60233	0.5	16	43	53	27	0.051513672	3.398291	-0.56469727	0.0703125	-0.76904297	16.413086	0.23852539	0	0	0	0	0	0	0	0	0	0.95678711	0.043212891	0.37988281	-0.094970703	-0.082275391	-0.20263672	0.412	34271.58	-0.181	1048.7	0.577
944	945	945	Category G	-0.65991211	0.10791016	-0.83984375	0.27001953	-0.21289063	0.35595703	0	0.577	11/11/2017	11	11	2017	16:43:53	60233	0.6	16	43	53	27	0.051513672	3.398291	-0.55981445	0.074951172	-0.76708984	17.311279	0.12792969	0	0	0	0	0	0	0	0	0	0.95239258	0.047607422	0.20556641	-0.099853516	0.032714844	-0.072509766	0.519	33819.81	-0.199	924.01	0.577
945	946	946	Category G	-0.32397461	0.15576172	-0.58789063	0.31884766	-0.20703125	0.31787109	0	0.211	11/11/2017	11	11	2017	16:43:53	60233	0.7	16	43	53	27	0.051513672	3.398291	-0.55786133	0.078125	-0.7644043	17.218262	0.30297852	0	0	0	0	0	0	0	0	0	0.94946289	0.050537109	0.48779297	0.23388672	0.077392578	0.17651367	0.477	33987.24	-0.163	791.05	0.511
946	947	947	Category G	-0.7199707	0.16796875	-0.83984375	0.36083984	-0.22436523	0.25341797	0	0.823	11/11/2017	11	11	2017	16:43:53	60233	0.8	16	43	53	27	0.051513672	3.398291	-0.55639648	0.081542969	-0.76708984	16.960938	0.19848633	0	0	0	0	0	0	0	0	0	0.95117188	0.048828125	0.32250977	-0.16333008	0.086181641	-0.072509766	0.453	34088.34	-0.116	560.59	0.484
947	948	948	Category G	-0.57592773	0.10791016	-0.91186523	0.29858398	-0.24707031	0.30810547	0	0.484	11/11/2017	11	11	2017	16:43:53	60233	0.9	16	43	53	27	0.051513672	3.398291	-0.55517578	0.087402344	-0.765625	17.281006	0.14892578	0	0	0	0	0	0	0	0	0	0.94970703	0.050292969	0.18725586	-0.020751953	0.020263672	-0.14599609	0.422	34225.57	-0.048	229.53	0.484
948	949	949	Category G	-0.7199707	0.095947266	-0.65991211	0.33007813	-0.234375	0.29052734	0	0.367	11/11/2017	11	11	2017	16:43:54	60234	0	16	43	54	27	0.051513672	3.398291	-0.55322266	0.092773438	-0.76489258	15.735107	0.19677734	0	0	0	0	0	0	0	0	0	0.94873047	0.051269531	0.2746582	-0.16650391	0.002929688	0.10498047	0.355	34552.59	0.083	-398.83	0.367
949	950	950	Category G	-0.45581055	0.035888672	-0.76782227	0.31469727	-0.23168945	0.30175781	0	0.075	11/11/2017	11	11	2017	16:43:54	60234	0.1	16	43	54	28	0.051513672	3.398291	-0.55175781	0.096679688	-0.76391602	12.939453	0.11352539	0	0	0	0	0	0	0	0	0	0.94750977	0.052490234	0.16040039	0.095947266	-0.060791016	-0.003662109	0.357	34542.14	0.204	-879.13	0.367
950	951	951	Category G	-0.50390625	0.16796875	-0.80395508	0.30493164	-0.21166992	0.32202148	0	0.174	11/11/2017	11	11	2017	16:43:54	60234	0.2	16	43	54	28	0.051513672	3.398291	-0.55224609	0.10009766	-0.76757813	10.071777	0.090820313	0	0	0	0	0	0	0	0	0	0.95092773	0.049072266	0.15258789	0.048339844	0.067626953	-0.036132813	0.237	35276.2	0.298	-1517.3	0.367
951	952	952	Category G	-0.53979492	0.095947266	-0.70776367	0.32470703	-0.20507813	0.31054688	0	0.219	11/11/2017	11	11	2017	16:43:54	60234	0.3	16	43	54	28	0.051513672	3.398291	-0.55273438	0.10913086	-0.7644043	5.53125	0.059570313	0	0	0	0	0	0	0	0	0	0.94970703	0.050292969	0.083007813	0.012939453	-0.013183594	0.056640625	0.236	35283.49	0.319	-1598.67	0.367
952	953	953	Category G	-0.2277832	-0.17993164	-0.86376953	0.37011719	-0.18505859	0.27197266	0	0.104	11/11/2017	11	11	2017	16:43:54	60234	0.4	16	43	54	28	0.051513672	3.398291	-0.54980469	0.11303711	-0.76196289	1.3125	0.44702148	0	0	0	0	0	0	0	0	0	0.9465332	0.053466797	0.71679688	0.32202148	-0.29296875	-0.1015625	0.24	35254.51	0.33	-1623.85	0.391
953	954	954	Category G	-0.46777344	0.37182617	-0.79199219	0.36425781	-0.16943359	0.29223633	0	0.479	11/11/2017	11	11	2017	16:43:54	60234	0.5	16	43	54	28	0.051025391	3.4482422	-0.55249023	0.11474609	-0.76367188	3.9492188	0.27197266	0	0	0	0	0	0	0	0	0	0.94946289	0.050537109	0.37011719	0.084716797	0.25683594	-0.028076172	0.31	34801.56	0.359	-1501.99	0.391
954	955	955	Category G	-0.73193359	0.095947266	-0.92382813	0.34863281	-0.18945313	0.28662109	0	0.391	11/11/2017	11	11	2017	16:43:54	60234	0.6	16	43	54	28	0.051025391	3.4482422	-0.5534668	0.12182617	-0.76123047	9.6298828	0.24243164	0	0	0	0	0	0	0	0	0	0.94921875	0.05078125	0.36645508	-0.17822266	-0.025878906	-0.16235352	0.342	34621.76	0.434	-1638.06	0.479
955	956	956	Category G	-0.58789063	0.095947266	-0.83984375	0.30639648	-0.19726563	0.32202148	0	0.494	11/11/2017	11	11	2017	16:43:54	60234	0.7	16	43	54	28	0.051025391	3.4482422	-0.54980469	0.12451172	-0.7578125	13.218506	0.094482422	0	0	0	0	0	0	0	0	0	0.94458008	0.055419922	0.1484375	-0.037841797	-0.028564453	-0.081787109	0.401	34323.24	0.332	-1217.12	0.479
956	957	957	Category G	-0.17993164	0.3359375	-0.7199707	0.3671875	-0.1953125	0.26098633	0	0.37	11/11/2017	11	11	2017	16:43:54	60234	0.8	16	43	54	28	0.051025391	3.4482422	-0.55273438	0.12768555	-0.76074219	13.369385	0.42895508	0	0	0	0	0	0	0	0	0	0.94921875	0.05078125	0.62207031	0.37280273	0.20800781	0.040771484	0.423	34221.02	0.243	-912.02	0.479
957	958	958	Category G	-0.77978516	-0.023925781	-0.87597656	0.36987305	-0.19506836	0.26098633	0	0.571	11/11/2017	11	11	2017	16:43:54	60234	0.9	16	43	54	28	0.051025391	3.4482422	-0.55297852	0.13354492	-0.76293945	13.199219	0.2980957	0	0	0	0	0	0	0	0	0	0.95166016	0.048339844	0.49707031	-0.2265625	-0.1574707	-0.11279297	0.357	34542.14	0.325	-1283.04	0.391
958	959	959	Category G	-0.7199707	0.095947266	-0.82788086	0.36157227	-0.17895508	0.28320313	0	0.235	11/11/2017	11	11	2017	16:43:55	60235	0	16	43	55	29	0.051025391	3.4482422	-0.55004883	0.13867188	-0.76171875	11.613281	0.18701172	0	0	0	0	0	0	0	0	0	0.94995117	0.050048828	0.27832031	-0.16967773	-0.042724609	-0.065917969	0.328	34698.67	0.292	-1240.59	0.37
959	960	960	Category G	-0.39599609	0.059814453	-0.47998047	0.36987305	-0.18579102	0.27001953	0	0.081	11/11/2017	11	11	2017	16:43:55	60235	0.1	16	43	55	29	0.051025391	3.4482422	-0.54760742	0.14013672	-0.76318359	13.845459	0.33105469	0	0	0	0	0	0	0	0	0	0.94970703	0.050292969	0.51538086	0.15161133	-0.080322266	0.28320313	0.299	34866.85	0.155	-782.8	0.37
960	961	961	Category G	-0.7199707	0.2878418	-0.86376953	0.41821289	-0.16821289	0.20092773	0	0.22	11/11/2017	11	11	2017	16:43:55	60235	0.2	16	43	55	29	0.051025391	3.4482422	-0.5456543	0.14477539	-0.76318359	11.57666	0.24658203	0	0	0	0	0	0	0	0	0	0.94921875	0.05078125	0.41748047	-0.17407227	0.14282227	-0.1003418	0.339	34638.02	-0.019	105.8	0.571
961	962	962	Category G	-0.55175781	0.059814453	-0.97192383	0.36621094	-0.18212891	0.27807617	0	0.319	11/11/2017	11	11	2017	16:43:55	60235	0.3	16	43	55	29	0.051025391	3.4482422	-0.54833984	0.14916992	-0.7668457	7.4299316	0.22338867	0	0	0	0	0	0	0	0	0	0.95458984	0.045410156	0.29736328	-0.003173828	-0.089355469	-0.20483398	0.384	34405.39	-0.139	813.44	0.479
962	963	963	Category G	-0.6237793	0.10791016	-0.70776367	0.36694336	-0.16259766	0.28369141	0	0.609	11/11/2017	11	11	2017	16:43:55	60235	0.4	16	43	55	29	0.051025391	3.4482422	-0.54638672	0.15332031	-0.765625	5.9978027	0.10668945	0	0	0	0	0	0	0	0	0	0.953125	0.046875	0.1809082	-0.077148438	-0.045410156	0.057861328	0.425	34211.94	-0.156	843.41	0.479
963	964	964	Category G	-0.56396484	0.11987305	-0.98388672	0.34521484	-0.1796875	0.29785156	0	0.844	11/11/2017	11	11	2017	16:43:55	60235	0.5	16	43	55	29	0.051025391	3.4482422	-0.54858398	0.15991211	-0.76513672	7.109375	0.22265625	0	0	0	0	0	0	0	0	0	0.95507813	0.044921875	0.27416992	-0.015136719	-0.040039063	-0.21850586	0.472	34007.96	-0.222	1175.77	0.479
964	965	965	Category G	-0.46777344	0.095947266	-0.77978516	0.36230469	-0.16918945	0.27880859	0	0.479	11/11/2017	11	11	2017	16:43:55	60235	0.6	16	43	55	29	0.051025391	3.4482422	-0.54736328	0.16577148	-0.76416016	4.8190918	0.10693359	0	0	0	0	0	0	0	0	0	0.95458984	0.045410156	0.16503906	0.079589844	-0.069824219	-0.015380859	0.464	34041.48	-0.219	1177.35	0.479
965	966	966	Category G	-0.26391602	0.2277832	-0.64794922	0.37329102	-0.20483398	0.25927734	0	0.363	11/11/2017	11	11	2017	16:43:55	60235	0.7	16	43	55	29	0.051025391	3.4482422	-0.54760742	0.16870117	-0.76416016	0.45336914	0.31225586	0	0	0	0	0	0	0	0	0	0.95507813	0.044921875	0.45898438	0.28369141	0.058837891	0.11621094	0.467	34028.85	-0.154	755.23	0.479
966	967	967	Category G	-0.52783203	0.17993164	-0.77978516	0.34179688	-0.22338867	0.27905273	0	0.171	11/11/2017	11	11	2017	16:43:55	60235	0.8	16	43	55	29	0.051025391	3.4482422	-0.5456543	0.17382813	-0.76049805	0.88085938	0.026855469	0	0	0	0	0	0	0	0	0	0.95214844	0.047851563	0.04296875	0.017822266	0.005859375	-0.019042969	0.405	34304.33	-0.11	586.74	0.479
967	968	968	Category G	-0.47998047	-0.047851563	-0.77978516	0.32495117	-0.19213867	0.31738281	0	0.34	11/11/2017	11	11	2017	16:43:55	60235	0.9	16	43	55	29	0.051025391	3.4482422	-0.54663086	0.17504883	-0.76318359	4.8161621	0.23339844	0	0	0	0	0	0	0	0	0	0.95507813	0.044921875	0.30615234	0.066650391	-0.22290039	-0.016357422	0.36	34526.54	-0.053	292.64	0.418
968	969	969	Category G	-0.64794922	0.27587891	-0.86376953	0.31225586	-0.19506836	0.31860352	0	0.235	11/11/2017	11	11	2017	16:43:56	60236	0	16	43	56	29	0.051025391	3.4482422	-0.54370117	0.1796875	-0.76196289	5.1013184	0.17431641	0	0	0	0	0	0	0	0	0	0.953125	0.046875	0.30175781	-0.10400391	0.095947266	-0.1015625	0.35	34578.95	-0.058	330.46	0.418
969	970	970	Category G	-0.26391602	0.21582031	-0.59985352	0.34008789	-0.20654297	0.28491211	0	0.573	11/11/2017	11	11	2017	16:43:56	60236	0.1	16	43	56	30	0.051025391	3.4482422	-0.54345703	0.18164063	-0.76464844	1.2763672	0.32617188	0	0	0	0	0	0	0	0	0	0.95556641	0.044433594	0.47827148	0.27954102	0.033935547	0.16479492	0.367	34490.54	-0.085	481.14	0.453
970	971	971	Category G	-0.73193359	0.17993164	-0.97192383	0.36547852	-0.25146484	0.22119141	0	0.418	11/11/2017	11	11	2017	16:43:56	60236	0.2	16	43	56	30	0.051025391	3.4482422	-0.5456543	0.18408203	-0.77026367	2.1943359	0.27416992	0	0	0	0	0	0	0	0	0	0.96191406	0.038085938	0.3918457	-0.18603516	-0.004150391	-0.20141602	0.414	34262.31	-0.081	408.59	0.453
971	972	972	Category G	-0.47998047	0.2277832	-0.91186523	0.34033203	-0.21289063	0.28808594	0	0.469	11/11/2017	11	11	2017	16:43:56	60236	0.3	16	43	56	30	0.051025391	3.4482422	-0.54223633	0.1862793	-0.77026367	6.0119629	0.15991211	0	0	0	0	0	0	0	0	0	0.96020508	0.039794922	0.24487305	0.062255859	0.041259766	-0.14135742	0.371	34470.23	-0.048	256.56	0.453
972	973	973	Category G	-0.64794922	0.14379883	-0.80395508	0.36523438	-0.20751953	0.25317383	0	0.453	11/11/2017	11	11	2017	16:43:56	60236	0.4	16	43	56	30	0.051025391	3.4482422	-0.5402832	0.19140625	-0.76977539	6.045166	0.12255859	0	0	0	0	0	0	0	0	0	0.9597168	0.040283203	0.18945313	-0.10742188	-0.047607422	-0.033935547	0.345	34605.61	0.088	-429.64	0.469
973	974	974	Category G	-0.58789063	0.50390625	-0.7199707	0.36401367	-0.21655273	0.26220703	0	0.079	11/11/2017	11	11	2017	16:43:56	60236	0.5	16	43	56	30	0.051025391	3.4482422	-0.53759766	0.19384766	-0.77246094	1.2746582	0.31811523	0	0	0	0	0	0	0	0	0	0.9609375	0.0390625	0.41259766	-0.050048828	0.30981445	0.052490234	0.354	34557.84	0.107	-503.67	0.453
974	975	975	Category G	-0.44384766	0.11987305	-0.7199707	0.36328125	-0.26635742	0.20605469	0	0.083	11/11/2017	11	11	2017	16:43:56	60236	0.6	16	43	56	30	0.051025391	3.4482422	-0.53515625	0.19604492	-0.77050781	0.54516602	0.12915039	0	0	0	0	0	0	0	0	0	0.95849609	0.041503906	0.21826172	0.091308594	-0.076171875	0.050537109	0.335	34659.89	0.185	-843.93	0.453
975	976	976	Category G	-0.61181641	0.23999023	-0.75585938	0.38989258	-0.23803711	0.20849609	0	0.622	11/11/2017	11	11	2017	16:43:56	60236	0.7	16	43	56	30	0.051025391	3.4482422	-0.53540039	0.19873047	-0.7722168	4.6779785	0.088134766	0	0	0	0	0	0	0	0	0	0.96044922	0.039550781	0.13378906	-0.076171875	0.041015625	0.016357422	0.327	34704.27	0.217	-978.98	0.422
976	977	977	Category G	-0.57592773	0.32397461	-0.80395508	0.36499023	-0.25585938	0.2109375	0	0.306	11/11/2017	11	11	2017	16:43:56	60236	0.8	16	43	56	30	0.051025391	3.4482422	-0.53881836	0.19750977	-0.77709961	6.2570801	0.1340332	0	0	0	0	0	0	0	0	0	0.96606445	0.033935547	0.18969727	-0.036865234	0.1262207	-0.026611328	0.31	34801.56	0.21	-985.6	0.422
977	978	978	Category G	-0.3359375	0.38378906	-0.64794922	0.37011719	-0.25585938	0.21606445	0	0.422	11/11/2017	11	11	2017	16:43:56	60236	0.9	16	43	56	30	0.051025391	3.4482422	-0.53637695	0.20068359	-0.77636719	2.2460938	0.30004883	0	0	0	0	0	0	0	0	0	0.96484375	0.03515625	0.51171875	0.20043945	0.18286133	0.12841797	0.382	34415.25	0.235	-947.14	0.422
978	979	979	Category G	-0.58789063	0.14379883	-0.79199219	0.36254883	-0.25952148	0.21923828	0	0.348	11/11/2017	11	11	2017	16:43:57	60237	0	16	43	57	30	0.051025391	3.4482422	-0.53808594	0.203125	-0.77563477	1.4362793	0.079101563	0	0	0	0	0	0	0	0	0	0.96557617	0.034423828	0.12524414	-0.049560547	-0.059326172	-0.016113281	0.403	34313.77	0.171	-697.36	0.422
979	980	980	Category G	-0.45581055	0.17993164	-0.79199219	0.3737793	-0.25878906	0.20996094	0	0.516	11/11/2017	11	11	2017	16:43:57	60237	0.1	16	43	57	31	0.051025391	3.4482422	-0.53417969	0.20483398	-0.77246094	6.5595703	0.084472656	0	0	0	0	0	0	0	0	0	0.96142578	0.038574219	0.12255859	0.078369141	-0.024902344	-0.019287109	0.356	34547.36	0.217	-927.4	0.348
980	981	981	Category G	-0.56396484	0.44384766	-0.671875	0.34985352	-0.26977539	0.23461914	0	0.209	11/11/2017	11	11	2017	16:43:57	60237	0.2	16	43	57	31	0.051025391	3.4482422	-0.53637695	0.20800781	-0.77441406	10.012695	0.25854492	0	0	0	0	0	0	0	0	0	0.96484375	0.03515625	0.3659668	-0.02734375	0.2355957	0.10253906	0.355	34552.59	0.13	-598.14	0.348
981	982	982	Category G	-0.35986328	0.52783203	-0.61181641	0.35571289	-0.26416016	0.23144531	0	0.338	11/11/2017	11	11	2017	16:43:57	60237	0.3	16	43	57	31	0.051025391	3.4482422	-0.53491211	0.20996094	-0.77490234	6.0041504	0.39770508	0	0	0	0	0	0	0	0	0	0.96484375	0.03515625	0.65600586	0.17504883	0.31762695	0.16308594	0.335	34659.89	0.149	-701.37	0.338
982	983	983	Category G	-0.58789063	0.31176758	-0.80395508	0.35400391	-0.29614258	0.21166992	0	0.301	11/11/2017	11	11	2017	16:43:57	60237	0.4	16	43	57	31	0.051025391	3.4482422	-0.53125	0.21264648	-0.77294922	2.8945313	0.11791992	0	0	0	0	0	0	0	0	0	0.96191406	0.038085938	0.18603516	-0.056396484	0.098876953	-0.030761719	0.291	34915.56	0.228	-1095.75	0.302
983	984	984	Category G	-0.44384766	0.2878418	-0.79199219	0.35839844	-0.26635742	0.22924805	0	0.302	11/11/2017	11	11	2017	16:43:57	60237	0.5	16	43	57	31	0.051025391	3.4482422	-0.53613281	0.21606445	-0.77294922	5.298584	0.11816406	0	0	0	0	0	0	0	0	0	0.96533203	0.034667969	0.18261719	0.092285156	0.071533203	-0.018798828	0.231	35320.28	0.144	-870.2	0.302
984	985	985	Category G	-0.50390625	0.20385742	-0.68383789	0.36669922	-0.25952148	0.22802734	0	0.084	11/11/2017	11	11	2017	16:43:57	60237	0.6	16	43	57	31	0.051025391	3.4482422	-0.53295898	0.22021484	-0.76904297	5.8447266	0.091552734	0	0	0	0	0	0	0	0	0	0.96142578	0.038574219	0.13085938	0.029052734	-0.016357422	0.085205078	0.32	34743.82	0.051	-273.59	0.307
985	986	986	Category G	-0.64794922	0.29980469	-0.94799805	0.35620117	-0.23535156	0.24755859	0	0.157	11/11/2017	11	11	2017	16:43:57	60237	0.7	16	43	57	31	0.051025391	3.4482422	-0.53295898	0.22192383	-0.76831055	2.71875	0.22680664	0	0	0	0	0	0	0	0	0	0.96118164	0.038818359	0.37207031	-0.11474609	0.077636719	-0.17944336	0.314	34778.29	0.178	-852.17	0.307
986	987	987	Category G	-0.21582031	0.40795898	-0.49194336	0.34375	-0.26757813	0.24584961	0	0.738	11/11/2017	11	11	2017	16:43:57	60237	0.8	16	43	57	31	0.051025391	3.4482422	-0.53564453	0.22167969	-0.77075195	0.056884766	0.46337891	0	0	0	0	0	0	0	0	0	0.96459961	0.035400391	0.78466797	0.31982422	0.18603516	0.27880859	0.337	34648.93	0.225	-989.53	0.438
987	988	988	Category G	-0.55175781	0.23999023	-0.75585938	0.37573242	-0.23852539	0.20776367	0	0.307	11/11/2017	11	11	2017	16:43:57	60237	0.9	16	43	57	31	0.051025391	3.4482422	-0.53515625	0.22216797	-0.77075195	1.6762695	0.028320313	0	0	0	0	0	0	0	0	0	0.96435547	0.035644531	0.049316406	-0.016357422	0.017578125	0.014892578	0.374	34455.1	0.159	-688.66	0.47
988	989	989	Category G	-0.45581055	0.25195313	-0.79199219	0.35644531	-0.22949219	0.2565918	0	0.438	11/11/2017	11	11	2017	16:43:58	60238	0	16	43	58	31	0.051025391	3.4482422	-0.53417969	0.22583008	-0.76953125	3.4682617	0.085449219	0	0	0	0	0	0	0	0	0	0.96362305	0.036376953	0.12670898	0.078369141	0.025878906	-0.022216797	0.438	34153.76	0.042	-178.87	0.521
989	990	990	Category G	-0.69580078	0.27587891	-0.94799805	0.3684082	-0.2175293	0.24194336	0	0.521	11/11/2017	11	11	2017	16:43:58	60238	0.1	16	43	58	32	0.051025391	3.4482422	-0.53222656	0.2253418	-0.77172852	2.3684082	0.24536133	0	0	0	0	0	0	0	0	0	0.96411133	0.035888672	0.39013672	-0.16333008	0.050537109	-0.17602539	0.561	33663.01	-0.037	137.6	0.586
990	991	991	Category G	-0.50390625	0.46777344	-0.69580078	0.35375977	-0.23291016	0.26049805	0	0.47	11/11/2017	11	11	2017	16:43:58	60238	0.2	16	43	58	32	0.051025391	3.4482422	-0.5378418	0.22875977	-0.77270508	0.060058594	0.25317383	0	0	0	0	0	0	0	0	0	0.96899414	0.031005859	0.34985352	0.033935547	0.23876953	0.076904297	0.535	33758.9	-0.043	167.22	0.521
991	992	992	Category G	-0.46777344	0.26391602	-0.69580078	0.3737793	-0.26367188	0.20288086	0	0.893	11/11/2017	11	11	2017	16:43:58	60238	0.3	16	43	58	32	0.051513672	3.4675781	-0.53515625	0.23193359	-0.77026367	0.58959961	0.10546875	0	0	0	0	0	0	0	0	0	0.96630859	0.033691406	0.17382813	0.067382813	0.031738281	0.074462891	0.555	33684.82	-0.186	795.54	0.533
992	993	993	Category G	-0.49194336	0.2878418	-0.74389648	0.37963867	-0.25073242	0.21777344	0	0.586	11/11/2017	11	11	2017	16:43:58	60238	0.4	16	43	58	32	0.051513672	3.4675781	-0.53686523	0.23242188	-0.77172852	0.51513672	0.076416016	0	0	0	0	0	0	0	0	0	0.96850586	0.031494141	0.12817383	0.044921875	0.055175781	0.027832031	0.57	33630.66	-0.191	799.46	0.586
993	994	994	Category G	-0.68383789	0.3359375	-0.671875	0.39038086	-0.22998047	0.21142578	0	0.422	11/11/2017	11	11	2017	16:43:58	60238	0.5	16	43	58	32	0.051513672	3.4675781	-0.54077148	0.23632813	-0.77050781	0.32910156	0.20019531	0	0	0	0	0	0	0	0	0	0.97070313	0.029296875	0.34106445	-0.14282227	0.099365234	0.098632813	0.669	33299.57	-0.207	750.36	0.893
994	995	995	Category G	-0.56396484	0.095947266	-0.80395508	0.38378906	-0.22485352	0.21044922	0	0.533	11/11/2017	11	11	2017	16:43:58	60238	0.6	16	43	58	32	0.051513672	3.4675781	-0.54174805	0.23461914	-0.77075195	1.3186035	0.14404297	0	0	0	0	0	0	0	0	0	0.97094727	0.029052734	0.19360352	-0.021972656	-0.13867188	-0.032958984	0.776	32983.7	-0.22	697.47	0.893
995	996	996	Category G	-0.49194336	0.2878418	-0.75585938	0.38964844	-0.22753906	0.21118164	0	1.114	11/11/2017	11	11	2017	16:43:58	60238	0.7	16	43	58	32	0.051513672	3.4675781	-0.53979492	0.23535156	-0.76977539	1.0048828	0.072265625	0	0	0	0	0	0	0	0	0	0.96923828	0.030761719	0.11450195	0.047851563	0.052246094	0.013916016	0.733	33106.12	-0.137	433.33	0.635
996	997	997	Category G	-0.70776367	0.40795898	-0.85180664	0.37988281	-0.2487793	0.20556641	0	1.113	11/11/2017	11	11	2017	16:43:58	60238	0.8	16	43	58	32	0.051513672	3.4675781	-0.54077148	0.2355957	-0.77246094	0.77539063	0.25244141	0	0	0	0	0	0	0	0	0	0.97192383	0.028076172	0.41821289	-0.16674805	0.17211914	-0.079101563	0.666	33309	-0.114	386.79	0.635
997	998	998	Category G	-0.47998047	0.25195313	-0.671875	0.37426758	-0.22558594	0.23095703	0	0.635	11/11/2017	11	11	2017	16:43:58	60238	0.9	16	43	58	32	0.051513672	3.4675781	-0.53979492	0.23266602	-0.76879883	1.208252	0.11572266	0	0	0	0	0	0	0	0	0	0.96777344	0.032226563	0.17626953	0.059814453	0.019042969	0.096923828	0.682	33259.1	-0.094	308.07	0.635
998	999	999	Category G	-0.61181641	0.047851563	-0.79199219	0.40795898	-0.22338867	0.18164063	0	0.181	11/11/2017	11	11	2017	16:43:59	60239	0	16	43	59	33	0.051513672	3.4675781	-0.53222656	0.23803711	-0.76855469	0.47485352	0.20727539	0	0	0	0	0	0	0	0	0	0.96484375	0.03515625	0.29296875	-0.079345703	-0.19018555	-0.023193359	0.62	33458.08	-0.094	334.9	0.635
999	1000	1000	Category G	-0.59985352	0.46777344	-0.69580078	0.38964844	-0.22290039	0.21704102	0	0.516	11/11/2017	11	11	2017	16:43:59	60239	0.1	16	43	59	33	0.051513672	3.4675781	-0.52954102	0.23925781	-0.76806641	1.8293457	0.24951172	0	0	0	0	0	0	0	0	0	0.96313477	0.036865234	0.37084961	-0.070068359	0.22827148	0.072265625	0.454	34084.05	-0.005	21.57	0.516
1000	1001	1001	Category G	-0.58789063	0.2878418	-0.83984375	0.38305664	-0.23413086	0.20947266	0	0.166	11/11/2017	11	11	2017	16:43:59	60239	0.2	16	43	59	33	0.051513672	3.4675781	-0.53100586	0.23950195	-0.77294922	0.76074219	0.099853516	0	0	0	0	0	0	0	0	0	0.96801758	0.031982422	0.17163086	-0.056640625	0.048095703	-0.066650391	0.32	34743.82	0.139	-681.15	0.312
1001	1002	1002	Category G	-0.47998047	0.27587891	-0.64794922	0.37768555	-0.25073242	0.21264648	0	0.115	11/11/2017	11	11	2017	16:43:59	60239	0.3	16	43	59	33	0.051513672	3.4675781	-0.52661133	0.23925781	-0.77172852	1.0515137	0.13720703	0	0	0	0	0	0	0	0	0	0.96459961	0.035400391	0.20727539	0.046630859	0.036376953	0.1237793	0.245	35218.83	0.193	-1065.07	0.312
1002	1003	1003	Category G	-0.77978516	0.44384766	-0.70776367	0.39379883	-0.25610352	0.17797852	0	0.312	11/11/2017	11	11	2017	16:43:59	60239	0.4	16	43	59	33	0.051513672	3.4675781	-0.52734375	0.24194336	-0.77001953	3.4672852	0.32910156	0	0	0	0	0	0	0	0	0	0.96411133	0.035888672	0.51635742	-0.25219727	0.20166016	0.062255859	0.269	35055.35	0.205	-1055.7	0.325
1003	1004	1004	Category G	-0.47998047	0.40795898	-0.69580078	0.37109375	-0.23120117	0.22070313	0	0.183	11/11/2017	11	11	2017	16:43:59	60239	0.5	16	43	59	33	0.051513672	3.4675781	-0.52392578	0.23901367	-0.7734375	4.0180664	0.19091797	0	0	0	0	0	0	0	0	0	0.96435547	0.035644531	0.29052734	0.043945313	0.16870117	0.077636719	0.25	35183.73	0.181	-998.82	0.312
1004	1005	1005	Category G	-0.64794922	0.25195313	-0.69580078	0.39550781	-0.22094727	0.20507813	0	0.325	11/11/2017	11	11	2017	16:43:59	60239	0.6	16	43	59	33	0.051513672	3.4675781	-0.52636719	0.23999023	-0.77246094	2.9836426	0.14404297	0	0	0	0	0	0	0	0	0	0.96533203	0.034667969	0.20996094	-0.12133789	0.01171875	0.076660156	0.245	35218.83	0.293	-1471.18	0.325
1005	1006	1006	Category G	-0.47998047	0.2878418	-0.61181641	0.39526367	-0.22900391	0.19897461	0	0.401	11/11/2017	11	11	2017	16:43:59	60239	0.7	16	43	59	33	0.051513672	3.4675781	-0.52441406	0.24267578	-0.77099609	3.5571289	0.17138672	0	0	0	0	0	0	0	0	0	0.96362305	0.036376953	0.2487793	0.044433594	0.044921875	0.15917969	0.313	34784.08	0.263	-1174.76	0.325
1006	1007	1007	Category G	-0.61181641	0.20385742	-0.83984375	0.39013672	-0.22192383	0.21435547	0	0.136	11/11/2017	11	11	2017	16:43:59	60239	0.8	16	43	59	33	0.051513672	3.4675781	-0.52368164	0.23999023	-0.77319336	4.692627	0.1159668	0	0	0	0	0	0	0	0	0	0.96435547	0.035644531	0.19067383	-0.087890625	-0.036132813	-0.06640625	0.295	34891.07	0.183	-907.96	0.325
1007	1008	1008	Category G	-0.56396484	0.3359375	-0.77978516	0.37133789	-0.22290039	0.23974609	0	0.521	11/11/2017	11	11	2017	16:43:59	60239	0.9	16	43	59	33	0.051513672	3.4675781	-0.52514648	0.23999023	-0.7746582	3.8791504	0.10351563	0	0	0	0	0	0	0	0	0	0.96606445	0.033935547	0.13964844	-0.038574219	0.095703125	-0.004882813	0.307	34819.18	0.187	-901.1	0.325
1008	1009	1009	Category G	-0.41992188	0.20385742	-0.76782227	0.3737793	-0.23901367	0.23022461	0	0.204	11/11/2017	11	11	2017	16:44:00	60240	0	16	44	0	34	0.051513672	3.4675781	-0.52612305	0.24316406	-0.77709961	1.6887207	0.11376953	0	0	0	0	0	0	0	0	0	0.96948242	0.030517578	0.1550293	0.10620117	-0.039306641	0.009277344	0.292	34909.41	0.274	-1264.43	0.34
1009	1010	1010	Category G	-0.47998047	0.19189453	-0.88793945	0.38549805	-0.22802734	0.22680664	0	0.257	11/11/2017	11	11	2017	16:44:00	60240	0.1	16	44	0	34	0.051513672	3.4675781	-0.52050781	0.24145508	-0.77392578	1.651123	0.13061523	0	0	0	0	0	0	0	0	0	0.96362305	0.036376953	0.20410156	0.040527344	-0.049560547	-0.11376953	0.282	34971.68	0.269	-1272.22	0.34
1010	1011	1011	Category G	-0.32397461	0.21582031	-0.63598633	0.38183594	-0.17797852	0.26074219	0	0.236	11/11/2017	11	11	2017	16:44:00	60240	0.2	16	44	0	34	0.051513672	3.4675781	-0.52685547	0.23950195	-0.7800293	1.8964844	0.25	0	0	0	0	0	0	0	0	0	0.97143555	0.028564453	0.37084961	0.20288086	-0.023681641	0.14404297	0.333	34670.9	0.151	-712.38	0.445
1011	1012	1012	Category G	-0.57592773	0.31176758	-0.89990234	0.37597656	-0.15649414	0.27978516	0	0.34	11/11/2017	11	11	2017	16:44:00	60240	0.3	16	44	0	34	0.051513672	3.4675781	-0.5234375	0.23779297	-0.78027344	0.57104492	0.1496582	0	0	0	0	0	0	0	0	0	0.96948242	0.030517578	0.24536133	-0.052246094	0.073730469	-0.11938477	0.323	34726.79	0.113	-564.17	0.445
1012	1013	1013	Category G	-0.39599609	0.16796875	-0.91186523	0.33862305	-0.17480469	0.3137207	0	0.445	11/11/2017	11	11	2017	16:44:00	60240	0.4	16	44	0	34	0.051513672	3.4675781	-0.52172852	0.23535156	-0.77661133	2.3522949	0.1965332	0	0	0	0	0	0	0	0	0	0.96484375	0.03515625	0.32836914	0.12573242	-0.067382813	-0.13500977	0.433	34175.97	-0.013	58.73	0.445
1013	1014	1014	Category G	-0.58789063	0.15576172	-0.75585938	0.32617188	-0.18286133	0.32421875	0	0.461	11/11/2017	11	11	2017	16:44:00	60240	0.5	16	44	0	34	0.051513672	3.4675781	-0.51660156	0.23681641	-0.77832031	4.6647949	0.11010742	0	0	0	0	0	0	0	0	0	0.96386719	0.036132813	0.17480469	-0.071044922	-0.081054688	0.022460938	0.461	34054.17	-0.119	567.59	0.461
1014	1015	1015	Category G	-0.37182617	0.13183594	-0.64794922	0.35595703	-0.17529297	0.29541016	0	0.859	11/11/2017	11	11	2017	16:44:00	60240	0.6	16	44	0	34	0.051513672	3.4675781	-0.51416016	0.23095703	-0.78027344	5.744873	0.21826172	0	0	0	0	0	0	0	0	0	0.96264648	0.037353516	0.37426758	0.14233398	-0.099121094	0.13232422	0.52	33815.96	-0.257	1279.11	0.486
1015	1016	1016	Category G	-0.79199219	0.011962891	-0.95996094	0.40112305	-0.18798828	0.21972656	0	0.428	11/11/2017	11	11	2017	16:44:00	60240	0.7	16	44	0	34	0.051513672	3.4675781	-0.51489258	0.23095703	-0.78271484	7.4633789	0.39501953	0	0	0	0	0	0	0	0	0	0.96508789	0.034912109	0.6730957	-0.27685547	-0.21899414	-0.17700195	0.544	33725.29	-0.284	1389.92	0.486
1016	1017	1017	Category G	-0.44384766	0.16796875	-0.76782227	0.35864258	-0.16552734	0.2890625	0	0.59	11/11/2017	11	11	2017	16:44:00	60240	0.8	16	44	0	34	0.051513672	3.4675781	-0.51098633	0.22998047	-0.78076172	9.0737305	0.092529297	0	0	0	0	0	0	0	0	0	0.96118164	0.038818359	0.14233398	0.067138672	-0.062011719	0.012939453	0.52	33815.96	-0.22	1044.87	0.59
1017	1018	1018	Category G	-0.61181641	0.083984375	-0.75585938	0.3828125	-0.15625	0.2644043	0	0.486	11/11/2017	11	11	2017	16:44:00	60240	0.9	16	44	0	34	0.051513672	3.4675781	-0.50927734	0.22607422	-0.78295898	7.7636719	0.17724609	0	0	0	0	0	0	0	0	0	0.96118164	0.038818359	0.27197266	-0.10253906	-0.14208984	0.027099609	0.617	33468.11	-0.339	1528.97	0.597
1018	1019	1019	Category G	-0.61181641	0.16796875	-0.88793945	0.35400391	-0.14575195	0.29907227	0	0.301	11/11/2017	11	11	2017	16:44:01	60241	0	16	44	1	34	0.051513672	3.4675781	-0.51147461	0.22070313	-0.78393555	5.1591797	0.15356445	0	0	0	0	0	0	0	0	0	0.96166992	0.038330078	0.25683594	-0.10009766	-0.052734375	-0.10375977	0.574	33616.41	-0.295	1374.29	0.59
1019	1020	1020	Category G	-0.61181641	0.20385742	-0.86376953	0.38012695	-0.16113281	0.26025391	0	1.043	11/11/2017	11	11	2017	16:44:01	60241	0.1	16	44	1	35	0.051513672	3.4675781	-0.50878906	0.22094727	-0.78369141	2.0356445	0.13134766	0	0	0	0	0	0	0	0	0	0.96020508	0.039794922	0.19995117	-0.1027832	-0.017089844	-0.079833984	0.573	33619.96	-0.289	1339.12	0.59
1020	1021	1021	Category G	-0.21582031	0.38378906	-0.51586914	0.37695313	-0.19897461	0.24365234	0	0.597	11/11/2017	11	11	2017	16:44:01	60241	0.2	16	44	1	35	0.051513672	3.4675781	-0.50952148	0.2175293	-0.78491211	0.77734375	0.43164063	0	0	0	0	0	0	0	0	0	0.96069336	0.039306641	0.72924805	0.29370117	0.16601563	0.26904297	0.485	33954.45	-0.185	906.38	0.486
1021	1022	1022	Category G	-0.70776367	0.23999023	-0.85180664	0.40551758	-0.21606445	0.19067383	0	0.426	11/11/2017	11	11	2017	16:44:01	60241	0.3	16	44	1	35	0.051513672	3.4675781	-0.50805664	0.21142578	-0.78613281	1.7946777	0.21191406	0	0	0	0	0	0	0	0	0	0.95947266	0.040527344	0.29370117	-0.19946289	0.028320313	-0.065429688	0.484	33958.52	-0.139	647.09	0.512
1022	1023	1023	Category G	-0.65991211	0.25195313	-0.73193359	0.38110352	-0.19677734	0.24462891	0	0.062	11/11/2017	11	11	2017	16:44:01	60241	0.4	16	44	1	35	0.051513672	3.4675781	-0.51147461	0.20678711	-0.79052734	5.3330078	0.16552734	0	0	0	0	0	0	0	0	0	0.96411133	0.035888672	0.25195313	-0.14819336	0.044921875	0.05859375	0.519	33819.81	-0.224	1071.26	0.512
1023	1024	1024	Category G	-0.41992188	0.31176758	-0.65991211	0.38769531	-0.19262695	0.22412109	0	0.477	11/11/2017	11	11	2017	16:44:01	60241	0.5	16	44	1	35	0.051513672	3.4675781	-0.50830078	0.20336914	-0.78735352	7.3115234	0.18920898	0	0	0	0	0	0	0	0	0	0.95922852	0.040771484	0.32421875	0.088378906	0.1081543	0.12744141	0.375	34450.08	-0.073	398.77	0.512
1024	1025	1025	Category G	-0.65991211	0.25195313	-0.76782227	0.3984375	-0.21362305	0.20483398	0	0.512	11/11/2017	11	11	2017	16:44:01	60241	0.6	16	44	1	35	0.051513672	3.4675781	-0.50634766	0.19946289	-0.78759766	6.7548828	0.16308594	0	0	0	0	0	0	0	0	0	0.95751953	0.042480469	0.22558594	-0.15332031	0.052246094	0.019775391	0.371	34470.23	-0.027	140.75	0.512
1025	1026	1026	Category G	-0.52783203	0.14379883	-0.79199219	0.40087891	-0.19580078	0.2097168	0	0.178	11/11/2017	11	11	2017	16:44:01	60241	0.7	16	44	1	35	0.051513672	3.4675781	-0.51123047	0.19726563	-0.79370117	7.3349609	0.055908203	0	0	0	0	0	0	0	0	0	0.96459961	0.035400391	0.071777344	-0.016357422	-0.053466797	0.001708984	0.492	33926.12	-0.149	690.25	0.512
1026	1027	1027	Category G	-0.68383789	0.19189453	-0.83984375	0.4074707	-0.18774414	0.21557617	0	0.575	11/11/2017	11	11	2017	16:44:01	60241	0.8	16	44	1	35	0.051513672	3.4675781	-0.51074219	0.19482422	-0.79150391	9.2739258	0.17944336	0	0	0	0	0	0	0	0	0	0.96191406	0.038085938	0.22412109	-0.17285156	-0.002929688	-0.048095703	0.562	33659.4	-0.243	1090.13	0.512
1027	1028	1028	Category G	-0.50390625	0.40795898	-0.81591797	0.3840332	-0.20703125	0.23242188	0	1.148	11/11/2017	11	11	2017	16:44:01	60241	0.9	16	44	1	35	0.051513672	3.4675781	-0.51098633	0.19018555	-0.79248047	7.0256348	0.21899414	0	0	0	0	0	0	0	0	0	0.9621582	0.037841797	0.24829102	0.007080078	0.2175293	-0.023193359	0.533	33766.44	-0.222	1029.28	0.512
1028	1029	1029	Category G	-0.56396484	0.047851563	-0.82788086	0.38769531	-0.19604492	0.23828125	0	0.487	11/11/2017	11	11	2017	16:44:02	60242	0	16	44	2	35	0.051513672	3.4675781	-0.51293945	0.1862793	-0.79467773	5.6125488	0.15112305	0	0	0	0	0	0	0	0	0	0.96411133	0.035888672	0.22241211	-0.05078125	-0.13842773	-0.032958984	0.48	33974.89	-0.201	1015.81	0.487
1029	1030	1030	Category G	-0.89990234	0.32397461	-0.85180664	0.41235352	-0.18798828	0.19824219	0	0.302	11/11/2017	11	11	2017	16:44:02	60242	0.1	16	44	2	36	0.051757813	3.4482422	-0.51123047	0.18408203	-0.79467773	3.1948242	0.41674805	0	0	0	0	0	0	0	0	0	0.96264648	0.037353516	0.58520508	-0.38842773	0.13964844	-0.056884766	0.524	33800.61	-0.254	1248.19	0.487
1030	1031	1031	Category G	-0.2878418	0.41992188	-0.61181641	0.40332031	-0.23095703	0.20410156	0	0.194	11/11/2017	11	11	2017	16:44:02	60242	0.2	16	44	2	36	0.051757813	3.4482422	-0.51098633	0.18115234	-0.79418945	0.80444336	0.37426758	0	0	0	0	0	0	0	0	0	0.96166992	0.038330078	0.64428711	0.22314453	0.23852539	0.18237305	0.492	33926.12	-0.229	1168.95	0.443
1031	1032	1032	Category G	-0.671875	0.13183594	-0.82788086	0.38110352	-0.20239258	0.24267578	0	0.443	11/11/2017	11	11	2017	16:44:02	60242	0.3	16	44	2	36	0.051757813	3.4482422	-0.51293945	0.17480469	-0.79663086	1.9880371	0.16723633	0	0	0	0	0	0	0	0	0	0.96362305	0.036376953	0.23291016	-0.15869141	-0.04296875	-0.031005859	0.369	34480.36	-0.116	682.59	0.443
1032	1033	1033	Category G	-0.55175781	0.13183594	-0.76782227	0.40307617	-0.17358398	0.22998047	0	0.383	11/11/2017	11	11	2017	16:44:02	60242	0.4	16	44	2	36	0.051757813	3.4482422	-0.51147461	0.171875	-0.7956543	4.565918	0.063232422	0	0	0	0	0	0	0	0	0	0.96142578	0.038574219	0.1081543	-0.040039063	-0.040039063	0.027832031	0.379	34430.12	-0.102	573.36	0.443
1033	1034	1034	Category G	-0.55175781	0.2277832	-0.80395508	0.37109375	-0.1784668	0.26904297	0	0.405	11/11/2017	11	11	2017	16:44:02	60242	0.5	16	44	2	36	0.051757813	3.4482422	-0.50927734	0.16870117	-0.79443359	4.1333008	0.073242188	0	0	0	0	0	0	0	0	0	0.95874023	0.041259766	0.1105957	-0.042480469	0.058837891	-0.009277344	0.462	34049.93	-0.212	1133.8	0.547
1034	1035	1035	Category G	-0.56396484	0.15576172	-0.85180664	0.37792969	-0.17626953	0.26269531	0	0.547	11/11/2017	11	11	2017	16:44:02	60242	0.6	16	44	2	36	0.051757813	3.4482422	-0.50952148	0.16455078	-0.79858398	3.3752441	0.076416016	0	0	0	0	0	0	0	0	0	0.96166992	0.038330078	0.11621094	-0.054199219	-0.008789063	-0.052978516	0.556	33681.17	-0.27	1265.39	0.682
1035	1036	1036	Category G	-0.671875	0.11987305	-1.0439453	0.3684082	-0.16113281	0.27880859	0	0.802	11/11/2017	11	11	2017	16:44:02	60242	0.7	16	44	2	36	0.051757813	3.4482422	-0.51220703	0.16455078	-0.79931641	0.8527832	0.29541016	0	0	0	0	0	0	0	0	0	0.96337891	0.036621094	0.44873047	-0.15942383	-0.044677734	-0.24438477	0.596	33539.45	-0.277	1210.08	0.682
1036	1037	1037	Category G	-0.10791016	0.095947266	-0.43188477	0.39501953	-0.16503906	0.24633789	0	0.761	11/11/2017	11	11	2017	16:44:02	60242	0.8	16	44	2	36	0.051757813	3.4482422	-0.5078125	0.16186523	-0.7956543	2.2038574	0.54467773	0	0	0	0	0	0	0	0	0	0.95776367	0.042236328	0.82983398	0.39990234	-0.065917969	0.36376953	0.552	33695.79	-0.277	1320.54	0.682
1037	1038	1038	Category G	-0.15576172	0.40795898	-0.86376953	0.44702148	-0.1418457	0.16870117	0	0.682	11/11/2017	11	11	2017	16:44:02	60242	0.9	16	44	2	36	0.051757813	3.4482422	-0.50610352	0.15600586	-0.79736328	3.9953613	0.43652344	0	0	0	0	0	0	0	0	0	0.95727539	0.042724609	0.66845703	0.3503418	0.25170898	-0.066162109	0.588	33567.17	-0.24	1022.41	0.682
1038	1039	1039	Category G	-0.51586914	0.19189453	-0.77978516	0.32250977	-0.20996094	0.31152344	0	0.115	11/11/2017	11	11	2017	16:44:03	60243	0	16	44	3	37	0.051757813	3.4482422	-0.50512695	0.15307617	-0.79931641	3.6149902	0.044433594	0	0	0	0	0	0	0	0	0	0.95776367	0.042236328	0.068847656	-0.010498047	0.038574219	0.01953125	0.526	33792.98	-0.161	707.79	0.682
1039	1040	1040	Category G	-0.51586914	0.083984375	-0.87597656	0.38891602	-0.16333008	0.25927734	0	0.624	11/11/2017	11	11	2017	16:44:03	60243	0.1	16	44	3	37	0.051757813	3.4482422	-0.50756836	0.15600586	-0.80078125	4.4638672	0.10424805	0	0	0	0	0	0	0	0	0	0.9609375	0.0390625	0.15527344	-0.008056641	-0.072021484	-0.074951172	0.449	34105.62	-0.097	462.75	0.682
1040	1041	1041	Category G	-0.37182617	0.26391602	-0.75585938	0.35839844	-0.16918945	0.28930664	0	0.177	11/11/2017	11	11	2017	16:44:03	60243	0.2	16	44	3	37	0.051757813	3.4482422	-0.50390625	0.15087891	-0.80175781	4.6484375	0.1796875	0	0	0	0	0	0	0	0	0	0.95898438	0.041015625	0.29101563	0.13208008	0.11279297	0.045898438	0.459	34062.67	-0.078	357.53	0.624
1041	1042	1042	Category G	-0.59985352	0.27587891	-0.83984375	0.35229492	-0.1640625	0.29321289	0	0.34	11/11/2017	11	11	2017	16:44:03	60243	0.3	16	44	3	37	0.051757813	3.4482422	-0.50244141	0.14819336	-0.79882813	1.2770996	0.1652832	0	0	0	0	0	0	0	0	0	0.95556641	0.044433594	0.26538086	-0.097167969	0.12744141	-0.040771484	0.438	34153.76	-0.059	276.36	0.556
1042	1043	1043	Category G	-0.35986328	-0.11987305	-0.98388672	0.35839844	-0.16894531	0.29101563	0	0.819	11/11/2017	11	11	2017	16:44:03	60243	0.4	16	44	3	37	0.051757813	3.4482422	-0.50732422	0.14526367	-0.80249023	1.0119629	0.35327148	0	0	0	0	0	0	0	0	0	0.96044922	0.039550781	0.59375	0.14746094	-0.26513672	-0.18115234	0.474	33999.65	-0.079	352.26	0.556
1043	1044	1044	Category G	-0.75585938	0.20385742	-0.91186523	0.3671875	-0.15869141	0.28295898	0	0.556	11/11/2017	11	11	2017	16:44:03	60243	0.5	16	44	3	37	0.051757813	3.4482422	-0.50073242	0.14038086	-0.80053711	2.5849609	0.28515625	0	0	0	0	0	0	0	0	0	0.95483398	0.045166016	0.42919922	-0.25488281	0.063232422	-0.11108398	0.431	34184.91	-0.071	341.63	0.556
1044	1045	1045	Category G	-0.31176758	0.29980469	-0.64794922	0.36816406	-0.16674805	0.28393555	0	0.332	11/11/2017	11	11	2017	16:44:03	60243	0.6	16	44	3	37	0.051757813	3.4482422	-0.50561523	0.13769531	-0.8046875	4.0666504	0.29736328	0	0	0	0	0	0	0	0	0	0.96044922	0.039550781	0.51293945	0.19384766	0.16186523	0.15673828	0.538	33747.65	-0.226	1042.25	0.568
1045	1046	1046	Category G	-0.20385742	0.023925781	-0.83984375	0.41918945	-0.11645508	0.23266602	0	0.362	11/11/2017	11	11	2017	16:44:03	60243	0.7	16	44	3	37	0.051757813	3.4482422	-0.50439453	0.13500977	-0.80834961	1.4614258	0.32202148	0	0	0	0	0	0	0	0	0	0.96240234	0.037597656	0.44335938	0.30053711	-0.11108398	-0.03125	0.576	33609.32	-0.233	1007.05	0.568
1046	1047	1047	Category G	-0.63598633	0.16796875	-0.88793945	0.37060547	-0.10742188	0.3034668	0	0.821	11/11/2017	11	11	2017	16:44:03	60243	0.8	16	44	3	37	0.051757813	3.4482422	-0.50439453	0.13427734	-0.80981445	0.33251953	0.15625	0	0	0	0	0	0	0	0	0	0.96362305	0.036376953	0.24291992	-0.13134766	0.033447266	-0.077880859	0.478	33983.11	-0.13	606.47	0.568
1047	1048	1048	Category G	-0.56396484	0.21582031	-0.97192383	0.31518555	-0.1574707	0.34423828	0	0.568	11/11/2017	11	11	2017	16:44:03	60243	0.9	16	44	3	37	0.051757813	3.4482422	-0.50439453	0.13427734	-0.80957031	1.0544434	0.19091797	0	0	0	0	0	0	0	0	0	0.96337891	0.036621094	0.30297852	-0.059326172	0.081298828	-0.16210938	0.494	33918.08	-0.127	572.46	0.653
1048	1049	1049	Category G	-0.20385742	0.13183594	-0.61181641	0.34057617	-0.14819336	0.31347656	0	0.229	11/11/2017	11	11	2017	16:44:04	60244	0	16	44	4	38	0.051757813	3.4482422	-0.50830078	0.13232422	-0.81103516	2.9936523	0.36376953	0	0	0	0	0	0	0	0	0	0.96630859	0.033691406	0.50439453	0.30444336	-0.000488281	0.19921875	0.566	33644.98	-0.19	800.1	0.653
1049	1050	1050	Category G	-0.76782227	0.059814453	-1.0917969	0.39550781	-0.1394043	0.25585938	0	0.653	11/11/2017	11	11	2017	16:44:04	60244	0.1	16	44	4	38	0.051757813	3.4482422	-0.50708008	0.13183594	-0.80834961	8.6430664	0.39160156	0	0	0	0	0	0	0	0	0	0.96337891	0.036621094	0.6159668	-0.26049805	-0.072021484	-0.28320313	0.551	33699.46	-0.196	853.13	0.653
1050	1051	1051	Category G	-0.46777344	0.047851563	-0.99584961	0.29199219	-0.13305664	0.36962891	0	0.768	11/11/2017	11	11	2017	16:44:04	60244	0.2	16	44	4	38	0.051757813	3.4482422	-0.50537109	0.13012695	-0.80395508	7.2297363	0.21191406	0	0	0	0	0	0	0	0	0	0.95874023	0.041259766	0.31176758	0.037597656	-0.082275391	-0.19165039	0.484	33958.52	-0.116	526.93	0.568
1051	1052	1052	Category G	-0.32397461	0.035888672	-0.61181641	0.33544922	-0.13891602	0.31958008	0	0.271	11/11/2017	11	11	2017	16:44:04	60244	0.3	16	44	4	38	0.051757813	3.4482422	-0.5090332	0.12915039	-0.80566406	2.0009766	0.28369141	0	0	0	0	0	0	0	0	0	0.96166992	0.038330078	0.47216797	0.18505859	-0.093261719	0.19384766	0.436	34162.62	-0.05	232.96	0.419
1052	1053	1053	Category G	-0.25195313	0.25195313	-0.94799805	0.34545898	-0.16650391	0.30737305	0	0.419	11/11/2017	11	11	2017	16:44:04	60244	0.4	16	44	4	38	0.051757813	3.4482422	-0.51220703	0.12768555	-0.80493164	3.3884277	0.32177734	0	0	0	0	0	0	0	0	0	0.96264648	0.037353516	0.52709961	0.26025391	0.12402344	-0.14282227	0.42	34234.7	-0.073	360.21	0.419
1053	1054	1054	Category G	-0.38378906	0.047851563	-0.87597656	0.32714844	-0.16430664	0.32495117	0	0.277	11/11/2017	11	11	2017	16:44:04	60244	0.5	16	44	4	38	0.051757813	3.4482422	-0.51635742	0.12792969	-0.80322266	4.6091309	0.17114258	0	0	0	0	0	0	0	0	0	0.96337891	0.036621094	0.28540039	0.13256836	-0.080078125	-0.072509766	0.342	34621.76	-0.015	82.51	0.292
1054	1055	1055	Category G	-0.51586914	0.11987305	-0.89990234	0.33398438	-0.14672852	0.32592773	0	0.133	11/11/2017	11	11	2017	16:44:04	60244	0.6	16	44	4	38	0.051757813	3.4482422	-0.52294922	0.12768555	-0.80517578	2.3937988	0.095214844	0	0	0	0	0	0	0	0	0	0.96850586	0.031494141	0.10961914	0.007080078	-0.0078125	-0.094482422	0.263	35095.07	0.092	-542.48	0.277
1055	1056	1056	Category G	-0.29980469	0.15576172	-0.59985352	0.33129883	-0.14306641	0.32470703	0	0.189	11/11/2017	11	11	2017	16:44:04	60244	0.7	16	44	4	38	0.051757813	3.4482422	-0.5246582	0.12817383	-0.8059082	1.8493652	0.30639648	0	0	0	0	0	0	0	0	0	0.97021484	0.029785156	0.45849609	0.22485352	0.02734375	0.20605469	0.26	35115.21	0.11	-639.92	0.292
1056	1057	1057	Category G	-0.41992188	0.011962891	-0.99584961	0.36889648	-0.13452148	0.2956543	0	0.292	11/11/2017	11	11	2017	16:44:04	60244	0.8	16	44	4	38	0.051757813	3.4482422	-0.52026367	0.12890625	-0.80200195	5.8918457	0.24731445	0	0	0	0	0	0	0	0	0	0.96484375	0.03515625	0.41088867	0.1003418	-0.11694336	-0.19360352	0.3	34860.83	0.135	-693.77	0.277
1057	1058	1058	Category G	-0.51586914	-0.047851563	-0.7199707	0.35400391	-0.14501953	0.30737305	0	0.251	11/11/2017	11	11	2017	16:44:04	60244	0.9	16	44	4	38	0.051757813	3.4482422	-0.52636719	0.12817383	-0.80371094	8.543457	0.1953125	0	0	0	0	0	0	0	0	0	0.96923828	0.030761719	0.27050781	0.010498047	-0.17602539	0.083740234	0.278	34997.08	0.17	-887.13	0.251
1058	1059	1059	Category G	-0.38378906	0.16796875	-0.76782227	0.35766602	-0.12963867	0.30712891	0	0.661	11/11/2017	11	11	2017	16:44:05	60245	0	16	44	5	39	0.051757813	3.4482422	-0.52807617	0.12744141	-0.80517578	6.3510742	0.15429688	0	0	0	0	0	0	0	0	0	0.97119141	0.028808594	0.22216797	0.14428711	0.040283203	0.037353516	0.279	34990.7	0.18	-928.03	0.251
1059	1060	1060	Category G	-0.51586914	-0.10791016	-0.88793945	0.34228516	-0.12890625	0.32324219	0	0.147	11/11/2017	11	11	2017	16:44:05	60245	0.1	16	44	5	39	0.051757813	3.4482422	-0.52832031	0.12646484	-0.80249023	3.8308105	0.24975586	0	0	0	0	0	0	0	0	0	0.96899414	0.031005859	0.33251953	0.012451172	-0.234375	-0.085205078	0.284	34959.08	0.236	-1143.12	0.292
1060	1061	1061	Category G	-0.43188477	-0.035888672	-0.76782227	0.37011719	-0.12255859	0.29345703	0	0.138	11/11/2017	11	11	2017	16:44:05	60245	0.2	16	44	5	39	0.051757813	3.4482422	-0.52783203	0.12353516	-0.80004883	4.1652832	0.18896484	0	0	0	0	0	0	0	0	0	0.96655273	0.033447266	0.2878418	0.095947266	-0.15942383	0.032226563	0.3	34860.83	0.233	-1094.39	0.389
1061	1062	1062	Category G	-0.64794922	0.15576172	-0.97192383	0.36450195	-0.13793945	0.29052734	0	0.216	11/11/2017	11	11	2017	16:44:05	60245	0.3	16	44	5	39	0.051757813	3.4482422	-0.53759766	0.11865234	-0.80664063	2.090332	0.2019043	0	0	0	0	0	0	0	0	0	0.9765625	0.0234375	0.31225586	-0.11010742	0.036865234	-0.16503906	0.345	34605.61	0.205	-902.48	0.389
1062	1063	1063	Category G	-0.3359375	0.047851563	-0.55175781	0.38061523	-0.12036133	0.2902832	0	0.389	11/11/2017	11	11	2017	16:44:05	60245	0.4	16	44	5	39	0.051757813	3.4482422	-0.53466797	0.11645508	-0.80395508	1.1914063	0.32836914	0	0	0	0	0	0	0	0	0	0.97241211	0.027587891	0.51977539	0.19873047	-0.068603516	0.25219727	0.295	34891.07	0.225	-1075.11	0.362
1063	1064	1064	Category G	-0.2878418	-0.035888672	-0.80395508	0.42553711	-0.058349609	0.23828125	0	0.521	11/11/2017	11	11	2017	16:44:05	60245	0.5	16	44	5	39	0.051757813	3.4482422	-0.52954102	0.11401367	-0.80078125	0.90039063	0.28442383	0	0	0	0	0	0	0	0	0	0.96704102	0.032958984	0.39453125	0.24169922	-0.14990234	-0.002929688	0.302	34848.85	0.131	-672.88	0.388
1064	1065	1065	Category G	-0.88793945	0.035888672	-1.1757813	0.36083984	-0.088623047	0.31469727	0	0.362	11/11/2017	11	11	2017	16:44:05	60245	0.6	16	44	5	39	0.051757813	3.4482422	-0.53564453	0.11181641	-0.80322266	2.5402832	0.51806641	0	0	0	0	0	0	0	0	0	0.97192383	0.028076172	0.80053711	-0.35205078	-0.075927734	-0.37231445	0.344	34610.98	0.149	-688.88	0.388
1065	1066	1066	Category G	-0.61181641	0.095947266	-0.76782227	0.37719727	-0.08984375	0.29492188	0	0.19	11/11/2017	11	11	2017	16:44:05	60245	0.7	16	44	5	39	0.051757813	3.4482422	-0.53198242	0.10888672	-0.80249023	3.8862305	0.087890625	0	0	0	0	0	0	0	0	0	0.96899414	0.031005859	0.12744141	-0.079589844	-0.012939453	0.034667969	0.343	34616.37	0.108	-519.41	0.388
1066	1067	1067	Category G	-0.23999023	0.035888672	-0.57592773	0.37182617	-0.084228516	0.28710938	0	0.388	11/11/2017	11	11	2017	16:44:05	60245	0.8	16	44	5	39	0.051757813	3.4482422	-0.53369141	0.10864258	-0.80395508	6.4333496	0.37890625	0	0	0	0	0	0	0	0	0	0.97119141	0.028808594	0.59472656	0.29370117	-0.072753906	0.22802734	0.319	34749.53	0.169	-807.26	0.388
1067	1068	1068	Category G	-0.70776367	-0.071777344	-0.92382813	0.43530273	-0.082763672	0.22314453	0	0.213	11/11/2017	11	11	2017	16:44:05	60245	0.9	16	44	5	39	0.051757813	3.50625	-0.52807617	0.10693359	-0.79931641	9.0339355	0.28222656	0	0	0	0	0	0	0	0	0	0.96386719	0.036132813	0.48291016	-0.17944336	-0.17871094	-0.12426758	0.311	34795.72	0.158	-775.25	0.362
1068	1069	1069	Category G	-0.31176758	0.083984375	-0.79199219	0.3815918	-0.080810547	0.29272461	0	0.244	11/11/2017	11	11	2017	16:44:06	60246	0	16	44	6	40	0.051757813	3.50625	-0.53540039	0.10400391	-0.80200195	10.32959	0.22485352	0	0	0	0	0	0	0	0	0	0.9699707	0.030029297	0.25390625	0.22363281	-0.020019531	0.010009766	0.279	34990.7	0.281	-1324.07	0.244
1069	1070	1070	Category G	-0.68383789	0.035888672	-0.91186523	0.39526367	-0.083251953	0.27954102	0	0.471	11/11/2017	11	11	2017	16:44:06	60246	0.1	16	44	6	40	0.051757813	3.50625	-0.53564453	0.10424805	-0.80175781	11.462646	0.19677734	0	0	0	0	0	0	0	0	0	0.96972656	0.030273438	0.32666016	-0.14794922	-0.068359375	-0.10986328	0.27	35048.8	0.395	-1736.65	0.345
1070	1071	1071	Category G	-0.65991211	-0.035888672	-0.88793945	0.37084961	-0.081298828	0.3034668	0	0.169	11/11/2017	11	11	2017	16:44:06	60246	0.2	16	44	6	40	0.051757813	3.50625	-0.52905273	0.10180664	-0.79980469	11.176758	0.20922852	0	0	0	0	0	0	0	0	0	0.96435547	0.035644531	0.35644531	-0.13061523	-0.13769531	-0.087890625	0.263	35095.07	0.392	-1751.2	0.244
1071	1072	1072	Category G	-0.34790039	0.035888672	-0.6237793	0.40380859	-0.0859375	0.26000977	0	0.138	11/11/2017	11	11	2017	16:44:06	60246	0.3	16	44	6	40	0.051757813	3.50625	-0.53100586	0.098144531	-0.79907227	9.8569336	0.26098633	0	0	0	0	0	0	0	0	0	0.96435547	0.035644531	0.42089844	0.18310547	-0.062255859	0.17529297	0.253	35162.95	0.518	-2165.3	0.345
1072	1073	1073	Category G	-0.29980469	0.023925781	-0.64794922	0.43652344	-0.07421875	0.21801758	0	0.345	11/11/2017	11	11	2017	16:44:06	60246	0.4	16	44	6	40	0.051757813	3.50625	-0.53198242	0.096435547	-0.7980957	8.7958984	0.28613281	0	0	0	0	0	0	0	0	0	0.96411133	0.035888672	0.45532227	0.23217773	-0.072509766	0.15014648	0.277	35003.48	0.511	-2052.96	0.345
1073	1074	1074	Category G	-0.70776367	0.011962891	-1.0078125	0.40234375	-0.077148438	0.2590332	0	0.154	11/11/2017	11	11	2017	16:44:06	60246	0.5	16	44	6	40	0.051757813	3.50625	-0.53051758	0.095703125	-0.79907227	8.8486328	0.28613281	0	0	0	0	0	0	0	0	0	0.96411133	0.035888672	0.46923828	-0.17700195	-0.083740234	-0.20849609	0.25	35183.73	0.644	-2509.81	0.345
1074	1075	1075	Category G	-0.77978516	0.083984375	-0.85180664	0.39453125	-0.08203125	0.27539063	0	0.385	11/11/2017	11	11	2017	16:44:06	60246	0.6	16	44	6	40	0.051757813	3.50625	-0.53027344	0.093261719	-0.79907227	7.4187012	0.25488281	0	0	0	0	0	0	0	0	0	0.96362305	0.036376953	0.3112793	-0.24926758	-0.009277344	-0.052734375	0.286	34946.56	0.538	-2093.19	0.345
1075	1076	1076	Category G	-0.14379883	0.083984375	-0.46777344	0.41552734	-0.070068359	0.24853516	0	0.313	11/11/2017	11	11	2017	16:44:06	60246	0.7	16	44	6	40	0.051757813	3.50625	-0.53295898	0.092529297	-0.79956055	7.7817383	0.51147461	0	0	0	0	0	0	0	0	0	0.96533203	0.034667969	0.72998047	0.38916016	-0.008544922	0.33178711	0.319	34749.53	0.467	-1793.51	0.345
1076	1077	1077	Category G	-0.57592773	-0.071777344	-0.99584961	0.45678711	-0.042724609	0.18481445	0	0.382	11/11/2017	11	11	2017	16:44:06	60246	0.8	16	44	6	40	0.051757813	3.50625	-0.52856445	0.093017578	-0.79516602	8.5827637	0.26367188	0	0	0	0	0	0	0	0	0	0.95947266	0.040527344	0.41259766	-0.047119141	-0.16479492	-0.20043945	0.275	35016.33	0.467	-1936.3	0.382
1077	1078	1078	Category G	-0.39599609	0.023925781	-0.81591797	0.37329102	-0.045654297	0.3046875	0	0.34	11/11/2017	11	11	2017	16:44:06	60246	0.9	16	44	6	40	0.051757813	3.50625	-0.53369141	0.091064453	-0.79785156	9.1428223	0.15405273	0	0	0	0	0	0	0	0	0	0.96435547	0.035644531	0.22265625	0.13769531	-0.067138672	-0.017822266	0.348	34589.58	0.277	-1148.13	0.385
1078	1079	1079	Category G	-0.80395508	0.2878418	-0.92382813	0.40356445	-0.075927734	0.2722168	0	0.076	11/11/2017	11	11	2017	16:44:07	60247	0	16	44	7	41	0.051757813	3.50625	-0.53808594	0.087158203	-0.79736328	10.01416	0.35595703	0	0	0	0	0	0	0	0	0	0.96606445	0.033935547	0.59228516	-0.265625	0.20043945	-0.1262207	0.365	34500.77	0.276	-1111.82	0.382
1079	1080	1080	Category G	-0.31176758	0.059814453	-0.76782227	0.38183594	-0.076660156	0.28173828	0	0.593	11/11/2017	11	11	2017	16:44:07	60247	0.1	16	44	7	41	0.051757813	3.50625	-0.5378418	0.084228516	-0.79711914	7.6054688	0.22924805	0	0	0	0	0	0	0	0	0	0.96533203	0.034667969	0.2800293	0.22607422	-0.024414063	0.029296875	0.352	34568.37	0.247	-1039.23	0.49
1080	1081	1081	Category G	-0.47998047	0.071777344	-0.61181641	0.42407227	-0.073730469	0.23730469	0	0.49	11/11/2017	11	11	2017	16:44:07	60247	0.2	16	44	7	41	0.051757813	3.50625	-0.54150391	0.082275391	-0.79858398	5.8825684	0.19702148	0	0	0	0	0	0	0	0	0	0.96850586	0.031494141	0.2590332	0.061523438	-0.010498047	0.18676758	0.381	34420.2	0.162	-691.2	0.49
1081	1082	1082	Category G	-0.85180664	0.023925781	-0.93579102	0.41088867	-0.075439453	0.25878906	0	0.234	11/11/2017	11	11	2017	16:44:07	60247	0.3	16	44	7	41	0.051757813	3.50625	-0.5456543	0.078369141	-0.79882813	4.8945313	0.33935547	0	0	0	0	0	0	0	0	0	0.97070313	0.029296875	0.49707031	-0.3059082	-0.054443359	-0.13671875	0.379	34430.12	0.245	-985.35	0.49
1082	1083	1083	Category G	-0.26391602	0.071777344	-0.55175781	0.39941406	-0.080810547	0.26733398	0	0.553	11/11/2017	11	11	2017	16:44:07	60247	0.4	16	44	7	41	0.051757813	3.50625	-0.54248047	0.075927734	-0.79541016	2.8334961	0.37011719	0	0	0	0	0	0	0	0	0	0.96582031	0.034179688	0.52661133	0.27856445	-0.004150391	0.24365234	0.395	34351.91	0.346	-1269	0.49
1083	1084	1084	Category G	-0.87597656	0.17993164	-1.0319824	0.43847656	-0.12231445	0.1953125	0	0.332	11/11/2017	11	11	2017	16:44:07	60247	0.5	16	44	7	41	0.051757813	3.50625	-0.54833984	0.075927734	-0.79321289	0.90454102	0.41821289	0	0	0	0	0	0	0	0	0	0.96728516	0.032714844	0.66992188	-0.32739258	0.10375977	-0.23852539	0.36	34526.54	0.471	-1691.66	0.38
1084	1085	1085	Category G	-0.55175781	0.047851563	-0.97192383	0.37280273	-0.092529297	0.30834961	0	0.172	11/11/2017	11	11	2017	16:44:07	60247	0.6	16	44	7	41	0.051757813	3.50625	-0.54614258	0.073486328	-0.79150391	0.29980469	0.18212891	0	0	0	0	0	0	0	0	0	0.96459961	0.035400391	0.21142578	-0.005371094	-0.025634766	-0.18017578	0.312	34789.9	0.478	-1844.87	0.38
1085	1086	1086	Category G	-0.46777344	0.2277832	-0.74389648	0.40795898	-0.11083984	0.25634766	0	0.38	11/11/2017	11	11	2017	16:44:07	60247	0.7	16	44	7	41	0.051757813	3.50625	-0.55126953	0.070556641	-0.79272461	0.2409668	0.18432617	0	0	0	0	0	0	0	0	0	0.96826172	0.031738281	0.28955078	0.083496094	0.15698242	0.048828125	0.343	34616.37	0.411	-1570.74	0.417
1086	1087	1087	Category G	-0.6237793	0.19189453	-0.81591797	0.37475586	-0.109375	0.28833008	0	0.204	11/11/2017	11	11	2017	16:44:07	60247	0.8	16	44	7	41	0.051757813	3.50625	-0.5559082	0.068847656	-0.79467773	0.66650391	0.1418457	0	0	0	0	0	0	0	0	0	0.97241211	0.027587891	0.21166992	-0.067626953	0.12280273	-0.020996094	0.348	34589.58	0.479	-1744.15	0.417
1087	1088	1088	Category G	-0.86376953	0.19189453	-0.89990234	0.38769531	-0.10644531	0.28491211	0	0.417	11/11/2017	11	11	2017	16:44:07	60247	0.9	16	44	7	41	0.051757813	3.50625	-0.55419922	0.068115234	-0.79052734	0.41210938	0.35058594	0	0	0	0	0	0	0	0	0	0.96801758	0.031982422	0.54223633	-0.30932617	0.12353516	-0.10913086	0.367	34490.54	0.385	-1439.21	0.417
1088	1089	1089	Category G	-0.32397461	0.15576172	-0.55175781	0.39111328	-0.10986328	0.26147461	0	0.588	11/11/2017	11	11	2017	16:44:08	60248	0	16	44	8	42	0.051757813	3.50625	-0.55200195	0.063476563	-0.78417969	1.0344238	0.33837891	0	0	0	0	0	0	0	0	0	0.96118164	0.038818359	0.55273438	0.22802734	0.092041016	0.23242188	0.376	34445.08	0.446	-1586.4	0.417
1089	1090	1090	Category G	-0.34790039	0.059814453	-0.53979492	0.44384766	-0.096435547	0.18774414	0	0.444	11/11/2017	11	11	2017	16:44:08	60248	0.1	16	44	8	42	0.051757813	3.50625	-0.56201172	0.059326172	-0.79003906	0.83374023	0.3293457	0	0	0	0	0	0	0	0	0	0.97143555	0.028564453	0.46484375	0.21411133	0.000244141	0.25024414	0.355	34552.59	0.434	-1604.82	0.417
1090	1091	1091	Category G	-0.61181641	0.13183594	-0.75585938	0.47583008	-0.086425781	0.13916016	0	0.227	11/11/2017	11	11	2017	16:44:08	60248	0.2	16	44	8	42	0.051757813	3.50625	-0.55834961	0.058349609	-0.78540039	1.7331543	0.095214844	0	0	0	0	0	0	0	0	0	0.96557617	0.034423828	0.15625	-0.053222656	0.073242188	0.029541016	0.368	34485.45	0.546	-1860.71	0.444
1091	1092	1092	Category G	-0.82788086	0.20385742	-0.85180664	0.43701172	-0.079345703	0.21386719	0	0.255	11/11/2017	11	11	2017	16:44:08	60248	0.3	16	44	8	42	0.051757813	3.50625	-0.55932617	0.059570313	-0.78149414	1.5646973	0.3125	0	0	0	0	0	0	0	0	0	0.96313477	0.036865234	0.48242188	-0.26831055	0.14404297	-0.070068359	0.386	34395.58	0.612	-1968.33	0.444
1092	1093	1093	Category G	-0.73193359	0.17993164	-0.76782227	0.421875	-0.086914063	0.23120117	0	0.28	11/11/2017	11	11	2017	16:44:08	60248	0.4	16	44	8	42	0.051757813	3.50625	-0.56274414	0.057617188	-0.78320313	3.8498535	0.20898438	0	0	0	0	0	0	0	0	0	0.96630859	0.033691406	0.30639648	-0.16894531	0.12207031	0.015380859	0.347	34594.91	0.591	-2028.05	0.352
1093	1094	1094	Category G	-1.1159668	0.13183594	-0.91186523	0.44140625	-0.075439453	0.19946289	0	0.525	11/11/2017	11	11	2017	16:44:08	60248	0.5	16	44	8	42	0.051757813	3.50625	-0.56860352	0.053466797	-0.78149414	5.704834	0.56787109	0	0	0	0	0	0	0	0	0	0.96777344	0.032226563	0.75585938	-0.54711914	0.078125	-0.13012695	0.327	34704.27	0.639	-2203.44	0.352
1094	1095	1095	Category G	-0.50390625	0.17993164	-0.7199707	0.43017578	-0.10766602	0.20922852	0	0.352	11/11/2017	11	11	2017	16:44:08	60248	0.6	16	44	8	42	0.051757813	3.50625	-0.5703125	0.052246094	-0.77905273	6.2565918	0.15527344	0	0	0	0	0	0	0	0	0	0.96704102	0.032958984	0.25317383	0.06640625	0.12744141	0.059082031	0.355	34552.59	0.477	-1720.34	0.352
1095	1096	1096	Category G	-0.44384766	0.059814453	-0.64794922	0.48022461	-0.052246094	0.12573242	0	0.328	11/11/2017	11	11	2017	16:44:08	60248	0.7	16	44	8	42	0.051757813	3.50625	-0.57226563	0.052246094	-0.77880859	5.4736328	0.18359375	0	0	0	0	0	0	0	0	0	0.96777344	0.032226563	0.26660156	0.12841797	0.007324219	0.13085938	0.37	34475.29	0.509	-1763.9	0.392
1096	1097	1097	Category G	-0.93579102	0.11987305	-0.89990234	0.45385742	-0.024658203	0.19970703	0	0.392	11/11/2017	11	11	2017	16:44:08	60248	0.8	16	44	8	42	0.051757813	3.50625	-0.57543945	0.050048828	-0.78100586	4.3493652	0.38549805	0	0	0	0	0	0	0	0	0	0.97143555	0.028564453	0.54833984	-0.36010742	0.069580078	-0.11865234	0.435	34167.06	0.518	-1635.77	0.525
1097	1098	1098	Category G	-0.74389648	0.023925781	-0.86376953	0.44848633	-0.038574219	0.20214844	0	0.348	11/11/2017	11	11	2017	16:44:08	60248	0.9	16	44	8	42	0.051757813	3.50625	-0.57714844	0.048828125	-0.77978516	4.4973145	0.18798828	0	0	0	0	0	0	0	0	0	0.97167969	0.028320313	0.27514648	-0.16650391	-0.024902344	-0.083740234	0.448	34109.95	0.567	-1721.02	0.42
1098	1099	1099	Category G	-0.63598633	0.095947266	-0.671875	0.43334961	-0.029785156	0.22436523	0	0.666	11/11/2017	11	11	2017	16:44:09	60249	0	16	44	9	43	0.051757813	3.50625	-0.57885742	0.050537109	-0.78051758	3.8400879	0.13061523	0	0	0	0	0	0	0	0	0	0.97314453	0.026855469	0.2109375	-0.056884766	0.045166016	0.10864258	0.459	34062.67	0.565	-1693.82	0.603
1099	1100	1100	Category G	-0.56396484	-0.035888672	-0.68383789	0.45507813	-0.018798828	0.19384766	0	0.603	11/11/2017	11	11	2017	16:44:09	60249	0.111	16	44	9	43	0.051757813	3.50625	-0.58422852	0.049072266	-0.77978516	3.5546875	0.12988281	0	0	0	0	0	0	0	0	0	0.97558594	0.024414063	0.20141602	0.020263672	-0.084960938	0.095947266	0.52	33815.96	0.53	-1504.32	0.603
1100	1101	1101	Category G	-1.0078125	0	-1.0319824	0.42236328	0.000488281	0.25341797	0	0.42	11/11/2017	11	11	2017	16:44:09	60249	0.222	16	44	9	43	0.051757813	3.50625	-0.58276367	0.048828125	-0.77685547	4.3413086	0.49780273	0	0	0	0	0	0	0	0	0	0.97241211	0.027587891	0.72875977	-0.42480469	-0.048828125	-0.25488281	0.533	33766.44	0.527	-1476.5	0.603
1101	1102	1102	Category G	-0.46777344	0.059814453	-0.63598633	0.44677734	-0.039550781	0.21020508	0	0.696	11/11/2017	11	11	2017	16:44:09	60249	0.333	16	44	9	43	0.051757813	3.50625	-0.58862305	0.049316406	-0.78076172	5.0664063	0.18896484	0	0	0	0	0	0	0	0	0	0.97900391	0.020996094	0.27612305	0.12084961	0.010253906	0.14477539	0.55	33703.13	0.568	-1535.86	0.603
1102	1103	1103	Category G	-0.25195313	0.047851563	-0.49194336	0.4765625	-0.032714844	0.14575195	0	0.468	11/11/2017	11	11	2017	16:44:09	60249	0.444	16	44	9	43	0.051757813	3.50625	-0.58398438	0.047119141	-0.77563477	4.8369141	0.43676758	0	0	0	0	0	0	0	0	0	0.97192383	0.028076172	0.61621094	0.33203125	0.000488281	0.28369141	0.52	33815.96	0.438	-1296.42	0.487
1103	1104	1104	Category G	-0.89990234	0.14379883	-0.85180664	0.45898438	-0.039550781	0.18554688	0	0.45	11/11/2017	11	11	2017	16:44:09	60249	0.555	16	44	9	43	0.051757813	3.50625	-0.59033203	0.046386719	-0.78027344	4.3378906	0.33178711	0	0	0	0	0	0	0	0	0	0.97973633	0.020263672	0.4777832	-0.30932617	0.097167969	-0.071289063	0.433	34175.97	0.466	-1514.43	0.487
1104	1105	1105	Category G	-0.37182617	0.011962891	-0.70776367	0.44628906	-0.036376953	0.20922852	0	0.487	11/11/2017	11	11	2017	16:44:09	60249	0.666	16	44	9	43	0.051757813	3.50625	-0.5925293	0.047119141	-0.78027344	3.9367676	0.23510742	0	0	0	0	0	0	0	0	0	0.98095703	0.019042969	0.32861328	0.22070313	-0.03515625	0.072509766	0.493	33922.1	0.5	-1483.48	0.487
1105	1106	1106	Category G	-0.671875	0.11987305	-0.89990234	0.42602539	-0.034912109	0.23168945	0	0.08	11/11/2017	11	11	2017	16:44:09	60249	0.777	16	44	9	43	0.051513672	3.398291	-0.58276367	0.047119141	-0.76977539	3.6713867	0.17333984	0	0	0	0	0	0	0	0	0	0.96679688	0.033203125	0.29150391	-0.088867188	0.072509766	-0.12988281	0.451	34096.96	0.484	-1522.93	0.487
1106	1107	1107	Category G	-0.2277832	0.071777344	-0.46777344	0.43432617	-0.048583984	0.22558594	0	0.778	11/11/2017	11	11	2017	16:44:09	60249	0.888	16	44	9	43	0.051513672	3.398291	-0.58837891	0.045654297	-0.77319336	2.9780273	0.47338867	0	0	0	0	0	0	0	0	0	0.97265625	0.02734375	0.69213867	0.3605957	0.025878906	0.30541992	0.488	33942.27	0.483	-1453.06	0.487
1107	1108	1108	Category G	-1.0917969	0.15576172	-1.0439453	0.44702148	-0.086914063	0.20483398	0	0.448	11/11/2017	11	11	2017	16:44:10	60250	0	16	44	10	43	0.051513672	3.398291	-0.59228516	0.043457031	-0.77709961	2.1916504	0.57714844	0	0	0	0	0	0	0	0	0	0.97802734	0.021972656	0.87817383	-0.49926758	0.11206055	-0.26660156	0.469	34020.47	0.381	-1235.14	0.689
1108	1109	1109	Category G	-0.57592773	0.083984375	-0.79199219	0.37988281	-0.063476563	0.29980469	0	0.689	11/11/2017	11	11	2017	16:44:10	60250	0.09	16	44	10	44	0.051513672	3.398291	-0.58935547	0.041992188	-0.77954102	2.9941406	0.045654297	0	0	0	0	0	0	0	0	0	0.97827148	0.021728516	0.067871094	0.013427734	0.041748047	-0.012207031	0.56	33666.63	0.332	-987.75	0.713
1109	1110	1110	Category G	-0.38378906	0.11987305	-0.69580078	0.44067383	-0.067138672	0.20654297	0	0.336	11/11/2017	11	11	2017	16:44:10	60250	0.181	16	44	10	44	0.051513672	3.398291	-0.59643555	0.041503906	-0.78027344	2.8259277	0.24194336	0	0	0	0	0	0	0	0	0	0.9831543	0.016845703	0.37548828	0.21264648	0.078125	0.084472656	0.665	33312.15	0.181	-516.47	0.716
1110	1111	1111	Category G	-0.43188477	0.13183594	-0.56396484	0.46240234	-0.037109375	0.18041992	0	1.03	11/11/2017	11	11	2017	16:44:10	60250	0.272	16	44	10	44	0.051513672	3.398291	-0.58862305	0.039306641	-0.77416992	1.6125488	0.27807617	0	0	0	0	0	0	0	0	0	0.97338867	0.026611328	0.45947266	0.15673828	0.092285156	0.21020508	0.655	33343.87	0.15	-439.66	0.716
1111	1112	1112	Category G	-0.76782227	-0.011962891	-0.75585938	0.45288086	-0.033691406	0.20800781	0	0.713	11/11/2017	11	11	2017	16:44:10	60250	0.363	16	44	10	44	0.051513672	3.398291	-0.59155273	0.036865234	-0.77783203	0.68066406	0.18383789	0	0	0	0	0	0	0	0	0	0.97802734	0.021972656	0.24707031	-0.17602539	-0.048828125	0.021972656	0.771	32997.65	-0.01	28.12	0.796
1112	1113	1113	Category G	-0.43188477	0.071777344	-0.83984375	0.42456055	-0.026367188	0.24389648	0	0.716	11/11/2017	11	11	2017	16:44:10	60250	0.454	16	44	10	44	0.051513672	3.398291	-0.59326172	0.037597656	-0.78051758	0.7331543	0.17504883	0	0	0	0	0	0	0	0	0	0.98120117	0.018798828	0.25439453	0.16137695	0.033935547	-0.059082031	0.788	32950.52	-0.027	75.25	0.971
1113	1114	1114	Category G	-0.52783203	0.035888672	-0.79199219	0.41674805	-0.030029297	0.2512207	0	1.142	11/11/2017	11	11	2017	16:44:10	60250	0.545	16	44	10	44	0.051513672	3.398291	-0.59594727	0.037109375	-0.78222656	1.3171387	0.068847656	0	0	0	0	0	0	0	0	0	0.98413086	0.015869141	0.079101563	0.068115234	-0.001220703	-0.009521484	0.894	32673.92	-0.074	190.07	0.971
1114	1115	1115	Category G	-0.77978516	0.10791016	-0.89990234	0.40722656	-0.027587891	0.27124023	0	0.796	11/11/2017	11	11	2017	16:44:10	60250	0.636	16	44	10	44	0.051513672	3.398291	-0.5949707	0.036621094	-0.78076172	0.28759766	0.23071289	0	0	0	0	0	0	0	0	0	0.98242188	0.017578125	0.37451172	-0.18457031	0.071044922	-0.11889648	0.824	32853.37	-0.014	37.37	0.796
1115	1116	1116	Category G	-0.31176758	0.14379883	-0.69580078	0.42333984	-0.017333984	0.24487305	0	0.971	11/11/2017	11	11	2017	16:44:10	60250	0.727	16	44	10	44	0.051513672	3.398291	-0.59399414	0.036132813	-0.78076172	0.59448242	0.3137207	0	0	0	0	0	0	0	0	0	0.98193359	0.018066406	0.47485352	0.28222656	0.10742188	0.084960938	0.786	32956.02	0.016	-43.7	0.796
1116	1117	1117	Category G	-0.51586914	-0.059814453	-0.64794922	0.45214844	-0.029785156	0.20092773	0	0.606	11/11/2017	11	11	2017	16:44:10	60250	0.818	16	44	10	44	0.051513672	3.398291	-0.59472656	0.034667969	-0.78076172	1.8256836	0.18115234	0	0	0	0	0	0	0	0	0	0.98217773	0.017822266	0.30639648	0.078857422	-0.094482422	0.1328125	0.742	33080.03	0.012	-34.4	0.796
1117	1118	1118	Category G	-0.51586914	0.10791016	-0.82788086	0.42407227	-0.020019531	0.23974609	0	0.485	11/11/2017	11	11	2017	16:44:10	60250	0.909	16	44	10	44	0.051513672	3.398291	-0.59814453	0.037597656	-0.78149414	1.4660645	0.11767578	0	0	0	0	0	0	0	0	0	0.98486328	0.015136719	0.19897461	0.082275391	0.070068359	-0.046142578	0.625	33441.45	0.243	-702.25	0.796
1118	1119	1119	Category G	-0.49194336	-0.047851563	-0.75585938	0.42895508	-0.022949219	0.23974609	0	0.452	11/11/2017	11	11	2017	16:44:11	60251	0	16	44	11	45	0.051513672	3.398291	-0.59716797	0.036132813	-0.78027344	0.19970703	0.13696289	0	0	0	0	0	0	0	0	0	0.98339844	0.016601563	0.21386719	0.10522461	-0.083984375	0.024414063	0.641	33388.95	0.078	-241.71	0.719
1119	1120	1120	Category G	-0.80395508	-0.071777344	-0.99584961	0.39794922	-0.016601563	0.2746582	0	0.445	11/11/2017	11	11	2017	16:44:11	60251	0.1	16	44	11	45	0.051513672	3.398291	-0.59545898	0.033691406	-0.78027344	0.80126953	0.31762695	0	0	0	0	0	0	0	0	0	0.98217773	0.017822266	0.52929688	-0.20825195	-0.10546875	-0.21533203	0.599	33529.14	0.15	-469.23	0.606
1120	1121	1121	Category G	-0.7199707	-0.059814453	-0.76782227	0.39990234	-0.013183594	0.27539063	0	0.888	11/11/2017	11	11	2017	16:44:11	60251	0.2	16	44	11	45	0.051513672	3.398291	-0.59863281	0.032714844	-0.78100586	0.7590332	0.15307617	0	0	0	0	0	0	0	0	0	0.98461914	0.015380859	0.22680664	-0.12109375	-0.092529297	0.013183594	0.543	33729	0.108	-372.33	0.719
1121	1122	1122	Category G	-0.3359375	0.083984375	-0.57592773	0.46289063	-0.014892578	0.16601563	0	0.719	11/11/2017	11	11	2017	16:44:11	60251	0.3	16	44	11	45	0.051513672	3.398291	-0.59790039	0.033203125	-0.78076172	1.4660645	0.33618164	0	0	0	0	0	0	0	0	0	0.98388672	0.016113281	0.51733398	0.26196289	0.050537109	0.20483398	0.624	33444.77	0.084	-264.77	0.888
1122	1123	1123	Category G	-0.83984375	-0.11987305	-0.79199219	0.45849609	-0.014648438	0.18847656	0	0.271	11/11/2017	11	11	2017	16:44:11	60251	0.4	16	44	11	45	0.051513672	3.398291	-0.59521484	0.032958984	-0.78125	1.1796875	0.28857422	0	0	0	0	0	0	0	0	0	0.98266602	0.017333984	0.40795898	-0.24438477	-0.15283203	-0.010498047	0.741	33082.91	-0.006	17.39	0.97
1123	1124	1124	Category G	-0.57592773	0.023925781	-0.77978516	0.45043945	-0.001220703	0.20043945	0	0.97	11/11/2017	11	11	2017	16:44:11	60251	0.5	16	44	11	45	0.051513672	3.398291	-0.59912109	0.030761719	-0.78369141	1.2194824	0.024414063	0	0	0	0	0	0	0	0	0	0.98681641	0.013183594	0.033935547	0.023193359	-0.006835938	0.00390625	0.831	32834.88	0.008	-20.97	0.97
1124	1125	1125	Category G	-0.7199707	0.059814453	-0.74389648	0.43017578	-0.013916016	0.23242188	0	1.158	11/11/2017	11	11	2017	16:44:11	60251	0.6	16	44	11	45	0.051513672	3.398291	-0.59912109	0.030029297	-0.78442383	0.42749023	0.13085938	0	0	0	0	0	0	0	0	0	0.98754883	0.012451172	0.19116211	-0.12084961	0.029541016	0.040527344	0.79	32945.03	0.183	-460.46	0.97
1125	1126	1126	Category G	-0.57592773	-0.11987305	-1.0078125	0.42333984	-0.019287109	0.25097656	0	0.984	11/11/2017	11	11	2017	16:44:11	60251	0.7	16	44	11	45	0.051513672	3.398291	-0.60302734	0.030273438	-0.7824707	0.19482422	0.27197266	0	0	0	0	0	0	0	0	0	0.98828125	0.01171875	0.40258789	0.027099609	-0.15014648	-0.22509766	0.754	33045.63	0.436	-1023.68	0.97
1126	1127	1127	Category G	-0.50390625	0.10791016	-0.55175781	0.43505859	-0.014404297	0.22241211	0	0.638	11/11/2017	11	11	2017	16:44:11	60251	0.8	16	44	11	45	0.051513672	3.398291	-0.59863281	0.028564453	-0.77905273	1.4428711	0.25878906	0	0	0	0	0	0	0	0	0	0.98291016	0.017089844	0.40136719	0.094726563	0.079101563	0.22729492	0.827	32845.43	0.668	-1369.67	0.97
1127	1128	1128	Category G	-0.37182617	-0.14379883	-0.46777344	0.45996094	-0.005126953	0.18408203	0	0.507	11/11/2017	11	11	2017	16:44:11	60251	0.9	16	44	11	45	0.051513672	3.398291	-0.59985352	0.026855469	-0.77954102	0.23168945	0.42236328	0	0	0	0	0	0	0	0	0	0.98388672	0.016113281	0.71069336	0.22802734	-0.1706543	0.31176758	0.752	33051.33	0.764	-1609.73	0.984
1128	1129	1129	Category G	-1.0197754	-0.20385742	-1.0678711	0.42211914	0.054443359	0.24902344	0	0.709	11/11/2017	11	11	2017	16:44:12	60252	0	16	44	12	46	0.051513672	3.398291	-0.59594727	0.023925781	-0.77685547	1.5957031	0.56201172	0	0	0	0	0	0	0	0	0	0.97949219	0.020507813	0.94238281	-0.42358398	-0.2277832	-0.29077148	0.822	32858.68	0.766	-1531.39	0.784
[truncated: 13,151 more rows]
[truncated: 29 more columns]
