# Supplementary material for: Development of a multisensor biologging collar and analytical techniques to describe high‐resolution spatial behavior in free‐ranging terrestrial mammals
Source: Ecol Evol. 2024 Sep 23;14(9):e70264. doi: 10.1002/ece3.70264 (PMC11420106; doi:10.1002/ece3.70264)
Supplement: Supplementary file 1 — Appendix S1 [file ECE3-14-e70264-s001.zip › doi_10_5061_dryad_jdfn2z3hv__v20240620/B3b_S65_Header.csv]

Split no.	Bookmark number	Category	Pointer	Day#	Time(hh:mm:ss)	Total Event start	Event start	Number events	Duration(s)	Sum VeDBA	Mean VeDBA	Mean Dyn AccX	Mean Dyn AccY	Mean Dyn AccZ	Sum VeSBA	Mean VeSBA	Mean smth AccX	Mean smth AccY	Mean smth AccZ	VeDBA_Var	VeDBA_SD	VeSBA_Var	VeSBA_SD	Mean Animal g	Sum Animal g	Animal g_Var	Animal g_SD	Acc_x_Var	Acc_x_SD	Acc_y_Var	Acc_y_SD	Acc_z_Var	Acc_z_SD	Predominant freq, Hz	Smth press val	Max pressure val	Min pressure val	Grd air press	Altitude begin	Altitude end	Delta max/min altitude
1	1	Category M	0	12	20:04:40	1	1	31	3.1	0	0	0	0	0	0	0	0	0	0	0	0	0	0	0	0	0	0	0	0	0	0	0	0	0	7	0	0.454	1000	0	32767.3	33966.7
1	2	Category N	31	12	20:04:46	32	32	32	3.1	0	0	0	0	0	0	0	0	0	0	0	0	0	0	0	0	0	0	0	0	0	0	0	0	0	7	0	0.454	1000	32409.2	33488.3	2049.28
1	3	Category E	63	12	20:04:59	64	64	117	11.6	18.4453	0.184453	0.0533325	-0.00796143	-0.000158691	92.0657	0.920657	-0.0568799	-0.0392578	-0.916902	0.00893555	0.094528	0.000336914	0.0183552	0.0797144	7.97144	0.000195313	0.0139754	0.0170044	0.130401	0.00568359	0.0753896	0.0188965	0.137464	0	7	2.733	0.249	1000	33183	33268.4	2691.74
1	4	Category F	180	12	20:29:08	181	181	117	11.6	24.4199	0.208717	-0.0308431	-0.0132316	0.00392503	107.787	0.921255	-0.181847	-0.00452182	-0.901244	0.0115393	0.107421	0	0	0.0787447	9.21313	0	0	0.0247667	0.157374	0.0142228	0.119259	0.0152202	0.12337	0	7	3.145	0.077	1000	33677.5	33219.3	3473.23
1	5	Category A	297	12	21:49:48	34580	34580	1207	121	28.1621	0.0233323	-7.42E-05	-2.95E-05	2.97E-05	1107.78	0.917798	0.188632	0.251772	-0.862143	9.93E-05	0.00996568	0	0	0.0822024	99.2183	0	0	9.95E-05	0.00997583	0.000216025	0.0146978	0.000166064	0.0128866	0	7	5.978	0.018	1000	33120.7	36062.8	7927.49
1	6	Category E	1504	13	15:04:45	50389	50389	220	22	40.9536	0.186153	-0.0271207	-0.0250655	0.00156472	202.883	0.922196	-0.253047	-0.0513716	-0.883064	0.00844838	0.091915	2.22E-06	0.00148979	0.0778043	17.1169	2.22E-06	0.00148979	0.0143066	0.11961	0.0105791	0.102855	0.0190396	0.137984	0	7	0.053	0.031	1000	36506.6	37521.5	1675.49
1	7	Category L	1724	13	19:18:04	50609	50609	39	3.8	7.95874	0.20407	0.193159	0.034067	-0.0510191	35.6028	0.912892	-0.259816	-0.0316068	-0.873817	0.000813802	0.0285272	0	0	0.0871081	3.39722	0	0	0.0377729	0.194353	0.00130208	0.0360844	0.00282327	0.0531344	0	7	0.057	0.053	1000	37521.5	37675.4	457.75
1	8	Category G	1763	13	19:18:14	50648	50648	294	29.4	54.6792	0.185984	-0.0364849	-0.00189084	0.00792128	274.843	0.934839	-0.383261	-0.0902623	-0.844456	0.00756006	0.0869486	4.15E-06	0.00203766	0.0651606	19.1572	4.15E-06	0.00203766	0.0269236	0.164084	0.00606947	0.0779068	0.0107198	0.103536	0	7	0.032	0.003	1000	38220.3	38341.6	2243.11
1	9	Category E	2057	13	19:51:11	50942	50942	175	17.4	37.5398	0.214513	0.0394796	-0.00455497	-0.00425084	158.142	0.903669	-0.0546387	-0.059647	-0.89388	0.0114342	0.106931	9.77E-06	0.003125	0.0963309	16.8579	9.77E-06	0.003125	0.0301214	0.173555	0.0075865	0.0871005	0.0207826	0.144162	0	7	0.02	0.003	1000	38846.3	38474.3	2128.32
1	10	Category B	2232	13	22:26:41	65372	65372	1208	121.022	31.7517	0.0262845	6.57E-05	-0.000124293	-9.16E-05	1140.63	0.944233	-0.537173	0.0539721	-0.774596	7.72E-05	0.00878655	0	0	0.0557667	67.3662	0	0	0.000167544	0.0129439	0.000226558	0.0150518	0.000213421	0.0146089	0	7	0.059	0	1000	37939.2	37907.6	6948.84
