# Supplementary material for: Development of a multisensor biologging collar and analytical techniques to describe high‐resolution spatial behavior in free‐ranging terrestrial mammals
Source: Ecol Evol. 2024 Sep 23;14(9):e70264. doi: 10.1002/ece3.70264 (PMC11420106; doi:10.1002/ece3.70264)
Supplement: Supplementary file 1 — Appendix S1 [file ECE3-14-e70264-s001.zip › doi_10_5061_dryad_jdfn2z3hv__v20240620/B3b_S65_Master.csv]

Counter	Total Event no.	Event no.	Category	Acc_x	Acc_y	Acc_z	Mag_x	Mag_y	Mag_z	Temp C	Pressure hbar	Date	DD	MM	YY	Time_dd:hh:mm:ss	Total secs	Decimal secs	Hours	Minutes	Seconds	Anlg	Light	Battery V	Acc_x sm	Acc_y sm	Acc_z sm	Ang vel	VeDBA	Vel m/s	Vel/VEDBA	FFT cleaned	FFT stuff	FFT stuff	FFT stuff	FFT sweep	FFT zero crossings	FFT zero crossings manual	VeSBA	Animal g	ODBA	Dyn AccX	Dyn AccY	Dyn AccZ	Smth Press	Altitude smth	Pressure change	Altitude change	Median pressure
0	1	1	Category M	-0.491943	-0.0959473	-0.791992	0.198242	0.273926	0.354248	0	0.361	12/11/2017	12	11	2017	20:04:40	72280	0.8	20	4	40	54	0.0517578	3.50947	0	0	0	0	0	0	0	0	0	0	0	0	0	0	0	0	0	0	0	0	0	0	1.177	32047.7	0
1	2	2	Category M	-0.41992188	-0.19189453	-0.85180664	0.22607422	0.29492188	0.3293457	0	1.286	12/11/2017	12	11	2017	20:04:40	72280	0.9	20	4	40	54	0.051757813	3.5094727	0	0	0	0	0	0	0	0	0	0	0	0	0	0	0	0	0	0	0	0	0	0	0.908	32639.4	0
2	3	3	Category M	-0.45581055	-0.20385742	-0.76782227	0.23657227	0.29541016	0.31835938	0	1.121	12/11/2017	12	11	2017	20:04:41	72281	0	20	4	41	54	0.051757813	3.5094727	0	0	0	0	0	0	0	0	0	0	0	0	0	0	0	0	0	0	0	0	0	0	0.867	32741.74	0
3	4	4	Category M	-0.55175781	-0.14379883	-0.76782227	0.23779297	0.30810547	0.30273438	0	0.351	12/11/2017	12	11	2017	20:04:41	72281	0.111	20	4	41	54	0.051757813	3.5094727	0	0	0	0	0	0	0	0	0	0	0	0	0	0	0	0	0	0	0	0	0.902	32654.14	-0.162	431.66	1.121
4	5	5	Category M	-0.50390625	-0.34790039	-0.81591797	0.24902344	0.3359375	0.27392578	0	1.303	12/11/2017	12	11	2017	20:04:41	72281	0.222	20	4	41	54	0.051757813	3.5094727	0	0	0	0	0	0	0	0	0	0	0	0	0	0	0	0	0	0	0	0	1.002	32418.18	-0.514	1524.09	1.121
5	6	6	Category M	-0.21582031	-0.44384766	-0.59985352	0.25585938	0.3671875	0.23266602	0	0.991	12/11/2017	12	11	2017	20:04:41	72281	0.333	20	4	41	54	0.051757813	3.5094727	0	0	0	0	0	0	0	0	0	0	0	0	0	0	0	0	0	0	0	0	0.902	32654.14	-0.388	1185.01	0.991
6	7	7	Category M	-0.59985352	-0.21582031	-0.82788086	0.28442383	0.38452148	0.17114258	0	0.96	12/11/2017	12	11	2017	20:04:41	72281	0.444	20	4	41	54	0.051757813	3.5094727	0	0	0	0	0	0	0	0	0	0	0	0	0	0	0	0	0	0	0	0	0.835	32824.37	-0.157	447.12	0.96
7	8	8	Category M	-0.59985352	-0.47998047	-0.58789063	0.29980469	0.35668945	0.19873047	0	0.688	12/11/2017	12	11	2017	20:04:41	72281	0.555	20	4	41	54	0.051757813	3.5094727	0	0	0	0	0	0	0	0	0	0	0	0	0	0	0	0	0	0	0	0	0.913	32627.18	-0.026	64.16	0.96
8	9	9	Category M	-0.61181641	-0.41992188	-0.57592773	0.33276367	0.36254883	0.16088867	0	0.717	12/11/2017	12	11	2017	20:04:41	72281	0.666	20	4	41	54	0.051757813	3.5094727	0	0	0	0	0	0	0	0	0	0	0	0	0	0	0	0	0	0	0	0	0.768	33006.06	0.13	-342.05	0.821
9	10	10	Category M	-0.57592773	-0.13183594	-0.52783203	0.33520508	0.36376953	0.13110352	0	0.821	12/11/2017	12	11	2017	20:04:41	72281	0.777	20	4	41	54	0.051757813	3.5094727	0	0	0	0	0	0	0	0	0	0	0	0	0	0	0	0	0	0	0	0	0.657	33337.5	0.352	-935.11	0.717
10	11	11	Category M	-0.58789063	-0.49194336	-0.82788086	0.34985352	0.36303711	0.10498047	0	0.436	12/11/2017	12	11	2017	20:04:41	72281	0.888	20	4	41	55	0.051513672	3.4853027	0	0	0	39.266357	0	0	0	0	0	0	0	0	0	0	0	0	0	0	0	0	0.557	33677.53	0.584	-1557.49	0.688
11	12	12	Category M	-0.53979492	-0.87597656	-0.61181641	0.3137207	0.37963867	0.14135742	0	0.325	12/11/2017	12	11	2017	20:04:42	72282	0	20	4	42	55	0.051513672	3.4853027	0	0	0	40.503662	0	0	0	0	0	0	0	0	0	0	0	0	0	0	0	0	0.554	33688.47	0.551	-1494.16	0.717
12	13	13	Category M	-0.56396484	-0.25195313	-0.41992188	0.32006836	0.37084961	0.15161133	0	0.358	12/11/2017	12	11	2017	20:04:42	72282	0.1	20	4	42	55	0.051513672	3.4853027	0	0	0	42.2854	0	0	0	0	0	0	0	0	0	0	0	0	0	0	0	0	0.603	33515.45	0.376	-1044.75	0.671
13	14	14	Category M	-0.50390625	-0.083984375	-0.63598633	0.3527832	0.37036133	0.098632813	0	0.671	12/11/2017	12	11	2017	20:04:42	72282	0.2	20	4	42	55	0.051513672	3.4853027	0	0	0	39.685791	0	0	0	0	0	0	0	0	0	0	0	0	0	0	0	0	0.576	33609.32	0.207	-645.02	0.671
14	15	15	Category M	-0.63598633	-0.56396484	-0.79199219	0.33764648	0.37695313	0.11181641	0	1.009	12/11/2017	12	11	2017	20:04:42	72282	0.3	20	4	42	55	0.051513672	3.4853027	0	0	0	30.038574	0	0	0	0	0	0	0	0	0	0	0	0	0	0	0	0	0.848	32790.5	-0.027	70.84	0.841
15	16	16	Category M	-0.46777344	-0.51586914	-0.64794922	0.30273438	0.39257813	0.14746094	0	0.661	12/11/2017	12	11	2017	20:04:42	72282	0.4	20	4	42	55	0.051513672	3.4853027	0	0	0	22.62793	0	0	0	0	0	0	0	0	0	0	0	0	0	0	0	0	0.934	32576.42	-0.248	670.35	0.898
16	17	17	Category M	-0.37182617	-0.3359375	-0.51586914	0.29785156	0.38085938	0.17700195	0	2.067	12/11/2017	12	11	2017	20:04:42	72282	0.5	20	4	42	55	0.051513672	3.4853027	0	0	0	18.936768	0	0	0	0	0	0	0	0	0	0	0	0	0	0	0	0	1.024	32368.85	-0.418	1136.38	0.898
17	18	18	Category M	-0.44384766	-0.38378906	-0.6237793	0.30541992	0.32763672	0.22973633	0	0.841	12/11/2017	12	11	2017	20:04:42	72282	0.6	20	4	42	55	0.051513672	3.4853027	0	0	0	9.3713379	0	0	0	0	0	0	0	0	0	0	0	0	0	0	0	0	0.965	32503.16	-0.349	968.31	0.898
18	19	19	Category M	-0.55175781	-0.19189453	-0.76782227	0.30029297	0.29980469	0.26586914	0	0.898	12/11/2017	12	11	2017	20:04:42	72282	0.7	20	4	42	55	0.051513672	3.4853027	0	0	0	2.1062012	0	0	0	0	0	0	0	0	0	0	0	0	0	0	0	0	0.905	32646.76	-0.342	1009.03	0.841
19	20	20	Category M	-0.37182617	-0.25195313	-0.97192383	0.31689453	0.28881836	0.25439453	0	0.316	12/11/2017	12	11	2017	20:04:42	72282	0.8	20	4	42	55	0.051513672	3.4853027	0	0	0	0.89624023	0	0	0	0	0	0	0	0	0	0	0	0	0	0	0	0	0.82	32863.99	-0.192	567.54	0.841
20	21	21	Category M	-0.56396484	-0.19189453	-0.87597656	0.29467773	0.29003906	0.27172852	0	0.647	12/11/2017	12	11	2017	20:04:42	72282	0.9	20	4	42	56	0.051513672	3.4853027	0	0	0	5.9338379	0	0	0	0	0	0	0	0	0	0	0	0	0	0	0	0	0.551	33699.46	0.033	-118.32	0.647
21	22	22	Category M	-0.58789063	-0.14379883	-0.77978516	0.29589844	0.27685547	0.28955078	0	0.151	12/11/2017	12	11	2017	20:04:43	72283	0	20	4	43	56	0.051513672	3.4853027	0	0	0	6.8359375	0	0	0	0	0	0	0	0	0	0	0	0	0	0	0	0	0.506	33870.42	0.105	-382.13	0.647
22	23	23	Category M	-0.44384766	-0.095947266	-0.68383789	0.32543945	0.25244141	0.27514648	0	0.455	12/11/2017	12	11	2017	20:04:43	72283	0.1	20	4	43	56	0.051513672	3.4853027	0	0	0	6.119873	0	0	0	0	0	0	0	0	0	0	0	0	0	0	0	0	0.482	33966.69	0.183	-654.54	0.647
23	24	24	Category M	-0.46777344	-0.071777344	-0.7199707	0.38525391	0.19702148	0.24267578	0	0.569	12/11/2017	12	11	2017	20:04:43	72283	0.2	20	4	43	56	0.051513672	3.4853027	0	0	0	8.4902344	0	0	0	0	0	0	0	0	0	0	0	0	0	0	0	0	0.616	33471.47	0.091	-288.47	0.754
24	25	25	Category M	-0.56396484	-0.071777344	-0.79199219	0.38989258	0.17260742	0.23876953	0	0.754	12/11/2017	12	11	2017	20:04:43	72283	0.3	20	4	43	56	0.051513672	3.4853027	0	0	0	11.973145	0	0	0	0	0	0	0	0	0	0	0	0	0	0	0	0	0.649	33363.1	0.08	-245.3	0.754
25	26	26	Category M	-0.55175781	-0.023925781	-0.80395508	0.37915039	0.1730957	0.26220703	0	1.125	12/11/2017	12	11	2017	20:04:43	72283	0.4	20	4	43	56	0.051513672	3.4853027	0	0	0	12.422119	0	0	0	0	0	0	0	0	0	0	0	0	0	0	0	0	0.715	33159.1	0.081	-230.47	0.845
26	27	27	Category M	-0.61181641	0.11987305	-0.68383789	0.37646484	0.15405273	0.27880859	0	0.845	12/11/2017	12	11	2017	20:04:43	72283	0.5	20	4	43	56	0.051513672	3.4853027	0	0	0	9.4060059	0	0	0	0	0	0	0	0	0	0	0	0	0	0	0	0	0.786	32956.02	0.01	-27.39	0.845
27	28	28	Category M	-0.75585938	-0.083984375	-0.83984375	0.3671875	0.14404297	0.29638672	0	0.545	12/11/2017	12	11	2017	20:04:43	72283	0.6	20	4	43	56	0.051513672	3.4853027	0	0	0	10.056641	0	0	0	0	0	0	0	0	0	0	0	0	0	0	0	0	0.807	32898.81	0.197	-485.15	0.845
28	29	29	Category M	-0.49194336	-0.095947266	-0.7199707	0.39111328	0.15087891	0.26733398	0	0.879	12/11/2017	12	11	2017	20:04:43	72283	0.7	20	4	43	56	0.051513672	3.4853027	0	0	0	11.753174	0	0	0	0	0	0	0	0	0	0	0	0	0	0	0	0	0.755	33042.78	0.357	-863.06	0.879
29	30	30	Category M	-0.34790039	0	-0.671875	0.43652344	0.16259766	0.1862793	0	0.694	12/11/2017	12	11	2017	20:04:43	72283	0.8	20	4	43	56	0.051513672	3.4853027	0	0	0	11.124512	0	0	0	0	0	0	0	0	0	0	0	0	0	0	0	0	0.857	32767.29	0.189	-446.92	0.879
30	31	31	Category M	-0.63598633	0.023925781	-0.81591797	0.43115234	0.15258789	0.2109375	0	0.444	12/11/2017	12	11	2017	20:04:43	72283	0.9	20	4	43	57	0.051513672	3.4853027	0	0	0	8.8625488	0	0	0	0	0	0	0	0	0	0	0	0	0	0	0	0	0.947	32545.47	0.09	-205.37	0.894
31	32	32	Category N	-0.46777344	-0.035888672	-0.93579102	0.26171875	0.26977539	0.32910156	0	1.74	12/11/2017	12	11	2017	20:04:46	72286	0.3	20	4	46	59	0.051757813	3.5094727	0	0	0	5.6591797	0	0	0	0	0	0	0	0	0	0	0	0	0	0	0	0	1.006	32409.15	0.011	-24.7	0.894
32	33	33	Category N	-0.41992188	-0.011962891	-0.83984375	0.23535156	0.24267578	0.36669922	0	1.385	12/11/2017	12	11	2017	20:04:46	72286	0.4	20	4	46	59	0.051757813	3.5094727	0	0	0	5.2561035	0	0	0	0	0	0	0	0	0	0	0	0	0	0	0	0	0.935	32574.03	0.079	-182.86	0.894
33	34	34	Category N	-0.2878418	-0.21582031	-0.83984375	0.21899414	0.25317383	0.36254883	0	0.894	12/11/2017	12	11	2017	20:04:46	72286	0.5	20	4	46	59	0.051757813	3.5094727	0	0	0	7.4709473	0	0	0	0	0	0	0	0	0	0	0	0	0	0	0	0	0.93	32586.02	0.025	-59.43	0.894
34	35	35	Category N	-0.32397461	-0.14379883	-0.94799805	0.1862793	0.2644043	0.37695313	0	0.456	12/11/2017	12	11	2017	20:04:46	72286	0.6	20	4	46	59	0.051757813	3.5094727	0	0	0	7.3498535	0	0	0	0	0	0	0	0	0	0	0	0	0	0	0	0	1.003	32415.92	-0.253	641.13	1.385
35	36	36	Category N	-0.25195313	-0.059814453	-0.89990234	0.16308594	0.26586914	0.38647461	0	0.666	12/11/2017	12	11	2017	20:04:46	72286	0.7	20	4	46	59	0.051757813	3.5094727	0	0	0	7.2028809	0	0	0	0	0	0	0	0	0	0	0	0	0	0	0	0	1.031	32353.33	-0.315	802.8	0.945
36	37	37	Category N	-0.29980469	-0.13183594	-0.92382813	0.16430664	0.25830078	0.3894043	0	0.881	12/11/2017	12	11	2017	20:04:46	72286	0.8	20	4	46	59	0.051757813	3.5094727	0	0	0	0.45214844	0	0	0	0	0	0	0	0	0	0	0	0	0	0	0	0	0.957	32521.89	-0.225	587.15	0.945
37	38	38	Category N	-0.21582031	-0.059814453	-0.88793945	0.16113281	0.25732422	0.38647461	0	1.904	12/11/2017	12	11	2017	20:04:46	72286	0.9	20	4	46	0	0.051757813	3.5094727	0	0	0	0.71948242	0	0	0	0	0	0	0	0	0	0	0	0	0	0	0	0	0.988	32450.03	-0.304	802.9	1.079
38	39	39	Category N	-0.071777344	-2.2797852	-1.355957	0.15991211	0.2565918	0.3918457	0	0.945	12/11/2017	12	11	2017	20:04:47	72287	0	20	4	47	0	0.051757813	3.5094727	0	0	0	2.4436035	0	0	0	0	0	0	0	0	0	0	0	0	0	0	0	0	1.211	31980.91	-0.571	1411.29	1.079
39	40	40	Category N	1.1757813	4.7038574	-0.99584961	0.13232422	0.24780273	0.40234375	0	1.079	12/11/2017	12	11	2017	20:04:47	72287	0.1	20	4	47	0	0.051757813	3.5094727	0	0	0	1.8774414	0	0	0	0	0	0	0	0	0	0	0	0	0	0	0	0	1.257	31892.99	-0.683	1723.42	1.079
40	41	41	Category N	-0.21582031	8.9157715	-2.0039063	0.14208984	0.37036133	0.30932617	0	1.793	12/11/2017	12	11	2017	20:04:47	72287	0.2	20	4	47	0	0.051757813	3.5094727	-0.32958984	-0.040527344	-0.93676758	12.419189	9.0202637	0	0	0	0	0	0	0	0	0	0.99389648	0.006103516	10.137207	0.11376953	8.9562988	-1.0668945	1.177	32047.65	-0.481	1168.56	1.079
41	42	42	Category N	0.63598633	-3.3959961	-4.223877	0.13232422	0.41479492	0.25512695	0	0.94	12/11/2017	12	11	2017	20:04:47	72287	0.3	20	4	47	0	0.051757813	3.5094727	-0.32470703	-0.038085938	-0.93701172	21.150635	4.7956543	0	0	0	0	0	0	0	0	0	0.99243164	0.007568359	7.6049805	0.96069336	-3.357666	-3.2866211	0.908	32639.4	-0.149	392.03	0.945
42	43	43	Category N	1.2597656	-5.3637695	-3.2519531	0.075683594	0.2565918	0.42211914	0	0.402	12/11/2017	12	11	2017	20:04:47	72287	0.4	20	4	47	0	0.051757813	3.5094727	-0.32006836	-0.034667969	-0.94165039	6.5498047	6.019043	0	0	0	0	0	0	0	0	0	0.99511719	0.004882813	9.21875	1.579834	-5.3288574	-2.3100586	0.867	32741.74	-0.122	329.65	0.94
43	44	44	Category N	0.26391602	3.0119629	-2.0158691	0.11450195	0.032958984	0.47851563	0	0.29	12/11/2017	12	11	2017	20:04:47	72287	0.5	20	4	47	0	0.051757813	3.5094727	-0.31420898	-0.033935547	-0.94384766	11.947754	3.2805176	0	0	0	0	0	0	0	0	0	0.99536133	0.004638672	4.6962891	0.578125	3.0458984	-1.0717773	0.74	33085.8	-0.02	58.48	0.699
44	45	45	Category N	0.071777344	-1.1398926	-1.5119629	0.009277344	0.34692383	0.37304688	0	0.699	12/11/2017	12	11	2017	20:04:47	72287	0.6	20	4	47	0	0.051757813	3.5094727	-0.30737305	-0.031982422	-0.94482422	8.4487305	1.3007813	0	0	0	0	0	0	0	0	0	0.99414063	0.005859375	2.0537109	0.37915039	-1.107666	-0.56689453	0.488	33942.27	0.3	-991.75	0.699
45	46	46	Category N	-0.13183594	-0.083984375	-1.0439453	0.011230469	0.055908203	0.49804688	0	0.32	12/11/2017	12	11	2017	20:04:47	72287	0.7	20	4	47	0	0.051757813	3.5094727	-0.30151367	-0.028076172	-0.94580078	3.6645508	0.20361328	0	0	0	0	0	0	0	0	0	0.99316406	0.006835938	0.32324219	0.16967773	-0.055664063	-0.097900391	0.514	33839.15	0.273	-885.88	0.699
46	47	47	Category N	-0.29980469	0.39599609	-0.93579102	-0.03515625	0.20996094	0.46704102	0	0.277	12/11/2017	12	11	2017	20:04:47	72287	0.8	20	4	47	0	0.051757813	3.5094727	-0.30053711	-0.022949219	-0.94946289	26.449463	0.41918945	0	0	0	0	0	0	0	0	0	0.99609375	0.00390625	0.43359375	0.000732422	0.41894531	0.013671875	0.678	33271.49	0.036	-109.41	1.096
47	48	48	Category N	-0.035888672	-0.11987305	-0.92382813	-0.015380859	0.23217773	0.45727539	0	1.096	12/11/2017	12	11	2017	20:04:47	72287	0.9	20	4	47	1	0.051757813	3.5094727	-0.29296875	-0.020507813	-0.95166016	42.537354	0.27685547	0	0	0	0	0	0	0	0	0	0.99584961	0.004150391	0.38427734	0.25708008	-0.099121094	0.027832031	0.887	32691.34	-0.192	527.91	1.096
48	49	49	Category N	-0.21582031	-0.083984375	-0.95996094	-0.018554688	0.18774414	0.46801758	0	1.389	12/11/2017	12	11	2017	20:04:48	72288	0	20	4	48	1	0.051757813	3.5094727	-0.28515625	-0.012939453	-0.9597168	47.864258	0.099121094	0	0	0	0	0	0	0	0	0	1.0014648	0.001464844	0.14038086	0.069335938	-0.070800781	0	0.898	32664.01	-0.113	294.77	1.096
49	50	50	Category N	-0.2878418	0.10791016	-0.89990234	-0.030029297	0.18237305	0.47949219	0	1.545	12/11/2017	12	11	2017	20:04:48	72288	0.1	20	4	48	1	0.051757813	3.5094727	-0.27539063	-0.006103516	-0.96264648	60.572266	0.13085938	0	0	0	0	0	0	0	0	0	1.0012207	0.001220703	0.18920898	-0.012207031	0.11401367	0.062744141	1.009	32402.39	-0.122	288.95	1.096
50	51	51	Category N	-0.20385742	-0.11987305	-0.87597656	-0.014648438	0.19848633	0.45874023	0	0.764	12/11/2017	12	11	2017	20:04:48	72288	0.2	20	4	48	1	0.051757813	3.5094727	-0.26586914	-0.002685547	-0.96655273	83.82959	0.16040039	0	0	0	0	0	0	0	0	0	1.0024414	0.002441406	0.26977539	0.062011719	-0.11694336	0.090576172	1.141	32120.04	-0.286	652.39	1.096
51	52	52	Category N	-0.37182617	-0.15576172	-0.79199219	-0.026123047	0.18920898	0.46411133	0	0.986	12/11/2017	12	11	2017	20:04:48	72288	0.3	20	4	48	1	0.051757813	3.5094727	-0.25756836	0.003173828	-0.96582031	99.988281	0.26171875	0	0	0	0	0	0	0	0	0	0.99951172	0.000488281	0.44702148	-0.11401367	-0.15893555	0.17382813	1.105	32194.31	-0.212	482.09	1.071
52	53	53	Category N	-0.44384766	-0.035888672	-0.77978516	0.003417969	0.17504883	0.4699707	0	1.071	12/11/2017	12	11	2017	20:04:48	72288	0.4	20	4	48	1	0.051757813	3.5094727	-0.24926758	0.014892578	-0.96704102	87.324219	0.2746582	0	0	0	0	0	0	0	0	0	0.9987793	0.001220703	0.43286133	-0.19433594	-0.05078125	0.18725586	0.979	32470.7	-0.016	37.13	0.986
53	54	54	Category N	-0.44384766	-0.071777344	-0.77978516	0.033447266	0.16357422	0.47070313	0	0.879	12/11/2017	12	11	2017	20:04:48	72288	0.5	20	4	48	1	0.051757813	3.5094727	-0.23876953	0.018554688	-0.97460938	92.102539	0.296875	0	0	0	0	0	0	0	0	0	1.0036621	0.003662109	0.49047852	-0.20483398	-0.090332031	0.19482422	0.783	32964.3	0.098	-257.94	0.986
54	55	55	Category N	-0.44384766	-0.059814453	-0.80395508	0.072265625	0.17016602	0.45874023	0	0.633	12/11/2017	12	11	2017	20:04:48	72288	0.6	20	4	48	1	0.051757813	3.5094727	-0.22949219	0.018554688	-0.98046875	86.728027	0.28833008	0	0	0	0	0	0	0	0	0	1.0070801	0.007080078	0.46923828	-0.21411133	-0.078369141	0.17651367	0.821	32861.34	0.133	-332.4	0.986
55	56	56	Category N	-0.39599609	0.20385742	-0.86376953	0.13012695	0.12719727	0.45483398	0	0.365	12/11/2017	12	11	2017	20:04:48	72288	0.7	20	4	48	1	0.051757813	3.5094727	-0.21899414	0.024902344	-0.98144531	78.865967	0.27758789	0	0	0	0	0	0	0	0	0	1.0058594	0.005859375	0.47338867	-0.17675781	0.17871094	0.11767578	0.686	33246.77	0.341	-884.58	0.879
56	57	57	Category N	-0.63598633	0.16796875	-0.98388672	0.15942383	0.13256836	0.44189453	0	0.995	12/11/2017	12	11	2017	20:04:48	72288	0.8	20	4	48	1	0.051757813	3.5094727	-0.2109375	0.030029297	-0.98364258	56.07373	0.44677734	0	0	0	0	0	0	0	0	0	1.0063477	0.006347656	0.56274414	-0.42480469	0.13769531	0	0.606	33505.23	0.503	-1319.27	0.879
57	58	58	Category N	-0.64794922	0.15576172	-0.79199219	0.077392578	0.1394043	0.46655273	0	0.176	12/11/2017	12	11	2017	20:04:48	72288	0.9	20	4	48	2	0.051757813	3.5094727	-0.2043457	0.032714844	-0.98657227	40.362061	0.49951172	0	0	0	0	0	0	0	0	0	1.0080566	0.008056641	0.76098633	-0.44335938	0.12280273	0.19458008	0.616	33471.47	0.486	-1270.89	0.633
58	59	59	Category N	-0.52783203	0.011962891	-0.87597656	0.081542969	0.14770508	0.47119141	0	0.589	12/11/2017	12	11	2017	20:04:49	72289	0	20	4	49	2	0.051757813	3.5094727	-0.19750977	0.036865234	-0.98803711	32.111328	0.34960938	0	0	0	0	0	0	0	0	0	1.0083008	0.008300781	0.46728516	-0.33007813	-0.024902344	0.11206055	0.563	33655.79	0.473	-1313.49	0.751
59	60	60	Category N	-0.671875	0	-0.80395508	0.062988281	0.14941406	0.47265625	0	0.943	12/11/2017	12	11	2017	20:04:49	72289	0.1	20	4	49	2	0.051757813	3.5094727	-0.1875	0.037597656	-0.99047852	21.064209	0.52001953	0	0	0	0	0	0	0	0	0	1.0087891	0.008789063	0.70849609	-0.48413086	-0.037597656	0.18652344	0.628	33431.53	0.387	-1042.6	0.751
60	61	61	Category N	-0.44384766	0.11987305	-0.75585938	0.081054688	0.13720703	0.4675293	0	0.315	12/11/2017	12	11	2017	20:04:49	72289	0.2	20	4	49	2	0.051757813	3.5094727	-0.18164063	0.041259766	-0.99267578	20.606445	0.36181641	0	0	0	0	0	0	0	0	0	1.0100098	0.010009766	0.57739258	-0.26196289	0.078369141	0.23681641	0.584	33581.14	0.324	-941.74	0.733
61	62	62	Category N	-0.43188477	0.047851563	-0.80395508	0.12915039	0.1328125	0.45874023	0	0.751	12/11/2017	12	11	2017	20:04:49	72289	0.3	20	4	49	2	0.051757813	3.5094727	-0.17211914	0.043212891	-0.99438477	20.793945	0.32177734	0	0	0	0	0	0	0	0	0	1.0100098	0.010009766	0.4543457	-0.25952148	0.004394531	0.19042969	0.611	33488.29	0.167	-510.15	0.751
62	63	63	Category N	-0.52783203	0	-0.80395508	0.091796875	0.10961914	0.47460938	0	0.733	12/11/2017	12	11	2017	20:04:49	72289	0.4	20	4	49	2	0.051757813	3.5094727	-0.16430664	0.044921875	-0.99609375	23.005859	0.41333008	0	0	0	0	0	0	0	0	0	1.010498	0.010498047	0.60058594	-0.36328125	-0.044921875	0.19213867	0.665	33312.15	0.36	-945.52	0.913
63	64	64	Category E	-0.25195313	-0.011962891	-0.81591797	-0.10839844	-0.077880859	0.49780273	0	0.337	12/11/2017	12	11	2017	20:04:59	72299	0.9	20	4	59	13	0.051757813	3.3966797	-0.15649414	0.047363281	-0.99780273	29.592285	0.21386719	0	0	0	0	0	0	0	0	0	1.0112305	0.011230469	0.33691406	-0.095214844	-0.059326172	0.18188477	0.707	33183	0.533	-1257.82	0.751
64	65	65	Category E	-0.2878418	-0.047851563	-0.89990234	-0.12231445	-0.061279297	0.50219727	0	0.913	12/11/2017	12	11	2017	20:05:00	72300	0	20	5	0	13	0.051757813	3.3966797	-0.15039063	0.048339844	-0.99926758	37.886963	0.19506836	0	0	0	0	0	0	0	0	0	1.0117188	0.01171875	0.33300781	-0.13720703	-0.096191406	0.099365234	0.729	33117.8	0.626	-1403.76	0.913
65	66	66	Category E	-0.17993164	-0.071777344	-1.0678711	-0.094238281	-0.098388672	0.49902344	0	1.194	12/11/2017	12	11	2017	20:05:00	72300	0.1	20	5	0	13	0.051757813	3.3966797	-0.14282227	0.049072266	-0.99902344	46.240723	0.14379883	0	0	0	0	0	0	0	0	0	1.010498	0.010498047	0.2265625	-0.036865234	-0.12084961	-0.068603516	0.796	32928.63	0.826	-1653.86	0.913
66	67	67	Category E	-0.16796875	0.023925781	-0.76782227	-0.077880859	-0.095947266	0.50024414	0	0.446	12/11/2017	12	11	2017	20:05:00	72300	0.2	20	5	0	13	0.051757813	3.3966797	-0.13476563	0.049316406	-0.9987793	51.708252	0.23461914	0	0	0	0	0	0	0	0	0	1.0090332	0.009033203	0.28979492	-0.032958984	-0.025390625	0.23095703	0.796	32928.63	0.798	-1610.67	1.154
67	68	68	Category E	-0.20385742	-0.011962891	-0.83984375	-0.048339844	-0.10375977	0.49975586	0	1.154	12/11/2017	12	11	2017	20:05:00	72300	0.3	20	5	0	13	0.051757813	3.3966797	-0.125	0.047851563	-1.005127	53.522461	0.19238281	0	0	0	0	0	0	0	0	0	1.013916	0.013916016	0.30371094	-0.078613281	-0.059814453	0.1652832	1.004	32413.66	0.642	-1175.43	1.194
68	69	69	Category E	-0.39599609	0.11987305	-0.97192383	-0.063232422	-0.080566406	0.49951172	0	0.736	12/11/2017	12	11	2017	20:05:00	72300	0.4	20	5	0	13	0.051757813	3.3966797	-0.11499023	0.046630859	-1.0073242	55.88623	0.29223633	0	0	0	0	0	0	0	0	0	1.0148926	0.014892578	0.3894043	-0.28076172	0.072998047	0.035400391	1.112	32179.72	0.167	-327.86	1.194
69	70	70	Category E	-0.2277832	0.035888672	-0.79199219	-0.053222656	-0.14306641	0.48999023	0	1.584	12/11/2017	12	11	2017	20:05:00	72300	0.5	20	5	0	13	0.051757813	3.3966797	-0.1081543	0.046875	-1.0095215	55.122314	0.24853516	0	0	0	0	0	0	0	0	0	1.0163574	0.016357422	0.34814453	-0.11938477	-0.010986328	0.2175293	1.046	32320.37	0	0	1.154
70	71	71	Category E	-0.39599609	-0.10791016	-1.223877	-0.006835938	-0.16577148	0.48168945	0	1.558	12/11/2017	12	11	2017	20:05:00	72300	0.6	20	5	0	13	0.051757813	3.3966797	-0.1027832	0.045166016	-1.012207	51.106445	0.39233398	0	0	0	0	0	0	0	0	0	1.0183105	0.018310547	0.65771484	-0.29296875	-0.15307617	-0.21142578	1.037	32340.1	-0.165	388.95	1.154
71	72	72	Category E	-0.26391602	-0.059814453	-1.0678711	-0.028564453	-0.14306641	0.49194336	0	0.799	12/11/2017	12	11	2017	20:05:00	72300	0.7	20	5	0	13	0.051757813	3.3966797	-0.095458984	0.043212891	-1.012207	48.745605	0.20483398	0	0	0	0	0	0	0	0	0	1.0175781	0.017578125	0.32666016	-0.16821289	-0.10302734	-0.055419922	1.017	32384.45	-0.298	762.79	1.031
72	73	73	Category E	-0.21582031	-0.035888672	-0.83984375	-0.037597656	-0.12475586	0.49682617	0	0.395	12/11/2017	12	11	2017	20:05:00	72300	0.8	20	5	0	13	0.051757813	3.3966797	-0.090820313	0.041992188	-1.0097656	45.978516	0.22485352	0	0	0	0	0	0	0	0	0	1.0148926	0.014892578	0.37280273	-0.12475586	-0.077880859	0.16992188	1.014	32391.17	-0.092	214.14	1.231
73	74	74	Category E	-0.16796875	-0.095947266	-0.77978516	-0.076416016	-0.12915039	0.49731445	0	1.031	12/11/2017	12	11	2017	20:05:00	72300	0.9	20	5	0	14	0.051269531	3.4788574	-0.085449219	0.040039063	-1.0124512	42.851563	0.28173828	0	0	0	0	0	0	0	0	0	1.0168457	0.016845703	0.45092773	-0.082275391	-0.13598633	0.23266602	0.955	32526.59	-0.109	269.09	1.031
74	75	75	Category E	-0.3359375	-0.011962891	-0.80395508	-0.086181641	-0.12133789	0.49316406	0	0.719	12/11/2017	12	11	2017	20:05:01	72301	0	20	5	1	14	0.051269531	3.4788574	-0.081787109	0.040527344	-1.0163574	35.825684	0.33520508	0	0	0	0	0	0	0	0	0	1.0205078	0.020507813	0.51904297	-0.25390625	-0.052490234	0.21240234	0.75	33057.05	0.197	-511.58	0.799
75	76	76	Category E	-0.2277832	-0.095947266	-1.0197754	-0.11523438	-0.12329102	0.49072266	0	1.231	12/11/2017	12	11	2017	20:05:01	72301	0.1	20	5	1	14	0.051269531	3.4788574	-0.077392578	0.043212891	-1.015625	27.537598	0.20483398	0	0	0	0	0	0	0	0	0	1.0195313	0.01953125	0.29345703	-0.15014648	-0.13916016	-0.00390625	0.716	33156.13	0.221	-586.88	0.719
76	77	77	Category E	-0.19189453	0.071777344	-0.95996094	-0.096191406	-0.13061523	0.49145508	0	0.325	12/11/2017	12	11	2017	20:05:01	72301	0.2	20	5	1	14	0.051269531	3.4788574	-0.074707031	0.043945313	-1.0148926	22.806152	0.13208008	0	0	0	0	0	0	0	0	0	1.0185547	0.018554688	0.19970703	-0.11694336	0.027587891	0.054931641	0.732	33109.04	0.351	-868.38	0.746
77	78	78	Category E	-0.059814453	-0.011962891	-0.86376953	-0.088378906	-0.13818359	0.49047852	0	0.6	12/11/2017	12	11	2017	20:05:01	72301	0.3	20	5	1	14	0.051269531	3.4788574	-0.071044922	0.046142578	-1.0144043	17.968018	0.16186523	0	0	0	0	0	0	0	0	0	1.0180664	0.018066406	0.22021484	0.011230469	-0.058105469	0.15063477	0.684	33252.93	0.401	-1016.51	0.719
78	79	79	Category E	-0.16796875	0.035888672	-0.89990234	-0.088867188	-0.15014648	0.48364258	0	0.487	12/11/2017	12	11	2017	20:05:01	72301	0.4	20	5	1	14	0.051269531	3.4788574	-0.070800781	0.045898438	-1.0148926	12.840332	0.15087891	0	0	0	0	0	0	0	0	0	1.0185547	0.018554688	0.22216797	-0.096923828	-0.010009766	0.11499023	0.64	33392.2	0.406	-1071.83	0.746
79	80	80	Category E	-0.23999023	0.011962891	-0.89990234	-0.093261719	-0.17138672	0.48291016	0	0.746	12/11/2017	12	11	2017	20:05:01	72301	0.5	20	5	1	14	0.051269531	3.4788574	-0.069335938	0.073730469	-1.0070801	10.809814	0.21069336	0	0	0	0	0	0	0	0	0	1.012207	0.012207031	0.33984375	-0.17041016	-0.061767578	0.10717773	0.574	33616.41	0.462	-1274.11	0.746
80	81	81	Category E	-0.095947266	0.095947266	-0.82788086	-0.10913086	-0.18969727	0.47094727	0	0.454	12/11/2017	12	11	2017	20:05:01	72301	0.6	20	5	1	14	0.051269531	3.4788574	-0.082275391	0.016113281	-1.0102539	11.633301	0.19946289	0	0	0	0	0	0	0	0	0	1.013916	0.013916016	0.27563477	-0.013427734	0.079589844	0.18237305	0.696	33216.21	0.365	-928.43	0.832
81	82	82	Category E	-0.047851563	0.071777344	-1.2119141	-0.093017578	-0.19604492	0.47094727	0	0.832	12/11/2017	12	11	2017	20:05:01	72301	0.7	20	5	1	14	0.051269531	3.4788574	-0.081054688	-0.096191406	-0.99658203	11.837646	0.27490234	0	0	0	0	0	0	0	0	0	1.0046387	0.004638672	0.41650391	0.033203125	0.16796875	-0.21508789	0.759	33031.43	0.439	-1025.18	0.832
82	83	83	Category E	0	-0.14379883	-0.94799805	-0.093505859	-0.18139648	0.47998047	0	1.062	12/11/2017	12	11	2017	20:05:01	72301	0.8	20	5	1	14	0.051269531	3.4788574	-0.088623047	-0.054443359	-0.95458984	10.189209	0.12597656	0	0	0	0	0	0	0	0	0	0.96044922	0.039550781	0.18457031	0.088623047	-0.089111328	0.006591797	0.745	33071.39	0.359	-874.99	0.832
83	84	84	Category E	0.011962891	0.011962891	-0.83984375	-0.12744141	-0.18408203	0.47802734	0	0.976	12/11/2017	12	11	2017	20:05:01	72301	0.9	20	5	1	15	0.051269531	3.4788574	-0.10620117	0.011230469	-0.92553711	8.2770996	0.14599609	0	0	0	0	0	0	0	0	0	0.93164063	0.068359375	0.20458984	0.11816406	0.000488281	0.085693359	0.72	33144.28	0.345	-865.12	0.861
84	85	85	Category E	-0.035888672	-0.035888672	-0.89990234	-0.15917969	-0.18115234	0.46557617	0	0.4	12/11/2017	12	11	2017	20:05:02	72302	0	20	5	2	15	0.051269531	3.4788574	-0.1105957	-0.026855469	-0.91113281	8.7614746	0.076171875	0	0	0	0	0	0	0	0	0	0.91821289	0.081787109	0.094970703	0.074707031	-0.008789063	0.011230469	0.788	32950.52	0.088	-231.58	0.861
85	86	86	Category E	-0.14379883	-0.023925781	-0.88793945	-0.1875	-0.18994141	0.45776367	0	0.599	12/11/2017	12	11	2017	20:05:02	72302	0.1	20	5	2	15	0.051269531	3.4788574	-0.11254883	-0.013427734	-0.90722656	8.0615234	0.037841797	0	0	0	0	0	0	0	0	0	0.9140625	0.0859375	0.060546875	-0.031005859	-0.010253906	0.019287109	0.787	32953.27	0.029	-78.61	0.861
86	87	87	Category E	0.011962891	-0.023925781	-1.0078125	-0.1887207	-0.17358398	0.46069336	0	0.861	12/11/2017	12	11	2017	20:05:02	72302	0.2	20	5	2	15	0.051269531	3.4788574	-0.11206055	-0.013427734	-0.90673828	4.1564941	0.16015625	0	0	0	0	0	0	0	0	0	0.91357422	0.086425781	0.2355957	0.12402344	-0.010253906	-0.10083008	0.714	33162.08	0.198	-532.46	0.861
87	88	88	Category E	0.011962891	0.13183594	-1.2358398	-0.20068359	-0.16625977	0.46069336	0	0.829	12/11/2017	12	11	2017	20:05:02	72302	0.3	20	5	2	15	0.051269531	3.4788574	-0.10742188	-0.018554688	-0.90551758	2.0961914	0.38183594	0	0	0	0	0	0	0	0	0	0.91210938	0.087890625	0.60009766	0.11938477	0.15039063	-0.33007813	0.695	33219.25	0.094	-271.48	0.861
88	89	89	Category E	0.16796875	0.11987305	-0.80395508	-0.20776367	-0.17456055	0.45581055	0	0.62	12/11/2017	12	11	2017	20:05:02	72302	0.4	20	5	2	15	0.051269531	3.4788574	-0.10717773	-0.018066406	-0.90478516	1.078125	0.32397461	0	0	0	0	0	0	0	0	0	0.91113281	0.088867188	0.51416016	0.27514648	0.13793945	0.10083008	0.785	32958.78	0.072	-191.49	0.865
89	90	90	Category E	0.19189453	0.14379883	-0.83984375	-0.2434082	-0.17602539	0.44116211	0	0.865	12/11/2017	12	11	2017	20:05:02	72302	0.5	20	5	2	15	0.051269531	3.4788574	-0.10595703	-0.018066406	-0.90209961	0.1328125	0.34472656	0	0	0	0	0	0	0	0	0	0.90844727	0.091552734	0.5222168	0.29785156	0.16186523	0.062255859	0.887	32691.34	0.011	-27.33	0.865
90	91	91	Category E	0.083984375	-0.011962891	-0.76782227	-0.27441406	-0.17480469	0.43310547	0	0.937	12/11/2017	12	11	2017	20:05:02	72302	0.6	20	5	2	15	0.051269531	3.4788574	-0.10107422	-0.01953125	-0.90380859	2.7915039	0.22973633	0	0	0	0	0	0	0	0	0	0.90966797	0.090332031	0.32885742	0.18505859	0.007568359	0.13598633	0.855	32772.43	0.12	-292.49	0.937
91	92	92	Category E	0.11987305	0.071777344	-0.7199707	-0.29345703	-0.17773438	0.41113281	0	1.215	12/11/2017	12	11	2017	20:05:02	72302	0.7	20	5	2	15	0.051269531	3.4788574	-0.097900391	-0.01953125	-0.90429688	4.2202148	0.29956055	0	0	0	0	0	0	0	0	0	0.90966797	0.090332031	0.49365234	0.21777344	0.091308594	0.18432617	0.893	32676.4	0.308	-676.02	1.038
92	93	93	Category E	0.27587891	0.047851563	-1.0197754	-0.26733398	-0.17871094	0.42529297	0	0.667	12/11/2017	12	11	2017	20:05:02	72302	0.8	20	5	2	15	0.051269531	3.4788574	-0.093261719	-0.018310547	-0.90356445	3.0041504	0.39257813	0	0	0	0	0	0	0	0	0	0.90869141	0.091308594	0.55151367	0.36914063	0.066162109	-0.1159668	0.963	32507.83	0.05	-114.42	1.038
93	94	94	Category E	0.2277832	-0.083984375	-1.1037598	-0.234375	-0.16992188	0.44482422	0	1.056	12/11/2017	12	11	2017	20:05:02	72302	0.9	20	5	2	16	0.051269531	3.4788574	-0.087646484	-0.019287109	-0.90454102	2.1972656	0.37841797	0	0	0	0	0	0	0	0	0	0.90893555	0.091064453	0.57910156	0.31542969	-0.064453125	-0.19897461	0.881	32706.36	0.089	-214.83	1.056
94	95	95	Category E	0.21582031	-0.071777344	-0.86376953	-0.23876953	-0.16552734	0.44482422	0	1.038	12/11/2017	12	11	2017	20:05:03	72303	0	20	5	3	16	0.051269531	3.4788574	-0.083496094	-0.020019531	-0.90649414	1.8457031	0.30688477	0	0	0	0	0	0	0	0	0	0.91064453	0.089355469	0.39404297	0.29931641	-0.051513672	0.042724609	0.954	32528.94	0.013	-30.44	1.215
95	96	96	Category E	0.17993164	-0.095947266	-0.82788086	-0.26831055	-0.14501953	0.43774414	0	0.377	12/11/2017	12	11	2017	20:05:03	72303	0.1	20	5	3	16	0.051269531	3.4788574	-0.078857422	-0.020507813	-0.90673828	0.16699219	0.28076172	0	0	0	0	0	0	0	0	0	0.91040039	0.089599609	0.4128418	0.25878906	-0.075195313	0.078857422	1.027	32362.19	0.013	-28.68	1.161
96	97	97	Category E	0.14379883	-0.13183594	-0.75585938	-0.28369141	-0.14404297	0.43017578	0	1.371	12/11/2017	12	11	2017	20:05:03	72303	0.2	20	5	3	16	0.051269531	3.4788574	-0.073486328	-0.025634766	-0.91162109	4.434082	0.28759766	0	0	0	0	0	0	0	0	0	0.91503906	0.084960938	0.47900391	0.21728516	-0.10595703	0.15576172	1.109	32185.96	-0.107	232.22	1.161
97	98	98	Category E	0.10791016	-0.035888672	-0.73193359	-0.30981445	-0.13916016	0.42211914	0	1.654	12/11/2017	12	11	2017	20:05:03	72303	0.3	20	5	3	16	0.051269531	3.4788574	-0.066162109	-0.028076172	-0.90991211	6.6689453	0.24926758	0	0	0	0	0	0	0	0	0	0.9128418	0.087158203	0.35986328	0.17407227	-0.007568359	0.17797852	1.102	32200.58	-0.217	495.76	1.161
98	99	99	Category E	0.23999023	-0.14379883	-0.97192383	-0.29272461	-0.13378906	0.43115234	0	1.161	12/11/2017	12	11	2017	20:05:03	72303	0.4	20	5	3	16	0.051269531	3.4788574	-0.058349609	-0.03125	-0.90991211	5.9003906	0.32470703	0	0	0	0	0	0	0	0	0	0.91210938	0.087890625	0.47265625	0.29833984	-0.11230469	-0.061767578	1.036	32342.3	0.074	-158.42	1.161
99	100	100	Category E	0.10791016	0.047851563	-1.1518555	-0.25488281	-0.14135742	0.44897461	0	1.012	12/11/2017	12	11	2017	20:05:03	72303	0.5	20	5	3	16	0.051269531	3.4788574	-0.052490234	-0.031982422	-0.90991211	4.1323242	0.30102539	0	0	0	0	0	0	0	0	0	0.91186523	0.088134766	0.48217773	0.16040039	0.079833984	-0.24169922	1.015	32388.93	0.171	-359.09	1.161
100	101	101	Category E	0.19189453	-0.035888672	-0.99584961	-0.24462891	-0.13452148	0.45483398	0	0.645	12/11/2017	12	11	2017	20:05:03	72303	0.6	20	5	3	16	0.051269531	3.4788574	-0.046142578	-0.031982422	-0.91064453	0.83447266	0.25268555	0	0	0	0	0	0	0	0	0	0.91235352	0.087646484	0.3269043	0.23803711	-0.003662109	-0.084960938	0.908	32639.4	0.319	-689.37	1.012
101	102	102	Category E	0.035888672	-0.011962891	-0.92382813	-0.23095703	-0.14208984	0.45361328	0	0.249	12/11/2017	12	11	2017	20:05:03	72303	0.7	20	5	3	16	0.051269531	3.4788574	-0.041259766	-0.035644531	-0.91137695	3.2817383	0.081787109	0	0	0	0	0	0	0	0	0	0.91308594	0.086914063	0.11328125	0.077148438	0.023681641	-0.012207031	0.778	32978.14	0.357	-845.85	1.012
102	103	103	Category E	0.19189453	0.10791016	-0.82788086	-0.25292969	-0.13720703	0.45385742	0	0.727	12/11/2017	12	11	2017	20:05:03	72303	0.8	20	5	3	16	0.051269531	3.4788574	-0.035400391	-0.036865234	-0.91723633	8.2282715	0.28393555	0	0	0	0	0	0	0	0	0	0.91845703	0.081542969	0.46166992	0.22729492	0.14477539	0.089355469	1.025	32366.63	0.301	-600.76	1.012
103	104	104	Category E	0.023925781	0	-0.82788086	-0.23706055	-0.13745117	0.45874023	0	0.878	12/11/2017	12	11	2017	20:05:03	72303	0.9	20	5	3	17	0.051269531	3.4788574	-0.028564453	-0.038574219	-0.91748047	10.93335	0.11083984	0	0	0	0	0	0	0	0	0	0.91870117	0.081298828	0.1809082	0.052490234	0.038574219	0.089599609	1.24	31925.18	0.223	-396.6	1.335
104	105	105	Category E	0.023925781	-0.011962891	-0.77978516	-0.23999023	-0.15209961	0.4519043	0	2.642	12/11/2017	12	11	2017	20:05:04	72304	0	20	5	4	17	0.051269531	3.4788574	-0.025146484	-0.0390625	-0.91796875	11.584961	0.14916992	0	0	0	0	0	0	0	0	0	0.91918945	0.080810547	0.21459961	0.049072266	0.027099609	0.13818359	1.355	31714.04	0.06	-104.45	1.851
105	106	106	Category E	0.10791016	0	-0.77978516	-0.2355957	-0.14672852	0.45361328	0	2.304	12/11/2017	12	11	2017	20:05:04	72304	0.1	20	5	4	17	0.051269531	3.4788574	-0.024414063	-0.040283203	-0.91821289	11.644531	0.19555664	0	0	0	0	0	0	0	0	0	0.91943359	0.080566406	0.31103516	0.13232422	0.040283203	0.13842773	1.622	31274.77	-0.212	343.39	1.851
106	107	107	Category E	0.15576172	-0.011962891	-1.1879883	-0.21118164	-0.12670898	0.46728516	0	1.335	12/11/2017	12	11	2017	20:05:04	72304	0.2	20	5	4	17	0.051269531	3.4788574	-0.0234375	-0.0390625	-0.91430664	10.621826	0.328125	0	0	0	0	0	0	0	0	0	0.91552734	0.084472656	0.47998047	0.17919922	0.027099609	-0.2734375	1.594	31317.96	0.068	-103.85	1.851
107	108	108	Category E	0.047851563	-0.17993164	-1.0197754	-0.18652344	-0.13598633	0.47338867	0	1.851	12/11/2017	12	11	2017	20:05:04	72304	0.3	20	5	4	17	0.051269531	3.4788574	-0.021728516	-0.040527344	-0.91894531	7.2453613	0.18530273	0	0	0	0	0	0	0	0	0	0.92016602	0.079833984	0.30957031	0.069580078	-0.13916016	-0.10058594	1.646	31238.23	0.182	-263.9	1.851
108	109	109	Category E	0.059814453	-0.071777344	-0.89990234	-0.19238281	-0.13964844	0.47143555	0	0.556	12/11/2017	12	11	2017	20:05:04	72304	0.4	20	5	4	17	0.051269531	3.4788574	-0.020507813	-0.041015625	-0.92260742	3.060791	0.088867188	0	0	0	0	0	0	0	0	0	0.92358398	0.076416016	0.13378906	0.080322266	-0.030517578	0.022705078	1.279	31851.86	0.585	-927.19	1.335
109	110	110	Category E	0.071777344	-0.13183594	-0.87597656	-0.22387695	-0.12548828	0.46044922	0	1.19	12/11/2017	12	11	2017	20:05:04	72304	0.5	20	5	4	17	0.051269531	3.4788574	-0.015869141	-0.043212891	-0.9206543	0.19458008	0.13232422	0	0	0	0	0	0	0	0	0	0.92163086	0.078369141	0.22094727	0.087646484	-0.088378906	0.044677734	1.046	32320.37	0.77	-1329.31	1.19
110	111	111	Category E	-0.047851563	-0.14379883	-0.82788086	-0.23779297	-0.11499023	0.46557617	0	0.44	12/11/2017	12	11	2017	20:05:04	72304	0.6	20	5	4	17	0.051269531	3.4788574	-0.013183594	-0.043212891	-0.92138672	3.7827148	0.14135742	0	0	0	0	0	0	0	0	0	0.92236328	0.077636719	0.22851563	-0.034423828	-0.1003418	0.093505859	0.872	32729.05	0.971	-1775.51	0.936
111	112	112	Category E	-0.095947266	-0.13183594	-0.74389648	-0.25585938	-0.11303711	0.45703125	0	0.909	12/11/2017	12	11	2017	20:05:04	72304	0.7	20	5	4	17	0.051269531	3.4788574	-0.010009766	-0.04296875	-0.91674805	7.626709	0.21240234	0	0	0	0	0	0	0	0	0	0.91796875	0.08203125	0.34741211	-0.085693359	-0.088623047	0.17285156	0.719	33147.24	1.09	-2146.38	0.936
112	113	113	Category E	0.011962891	-0.16796875	-1.0439453	-0.21044922	-0.11132813	0.47143555	0	0.288	12/11/2017	12	11	2017	20:05:04	72304	0.8	20	5	4	17	0.051269531	3.4788574	-0.007324219	-0.042236328	-0.91479492	10.762451	0.18115234	0	0	0	0	0	0	0	0	0	0.91577148	0.084228516	0.27416992	0.019287109	-0.12548828	-0.12890625	0.922	32605.31	0.63	-1221.4	0.936
113	114	114	Category E	0.011962891	-0.17993164	-1.1638184	-0.171875	-0.1315918	0.47924805	0	0.936	12/11/2017	12	11	2017	20:05:04	72304	0.9	20	5	4	18	0.051269531	3.4788574	-0.006103516	-0.043212891	-0.91821289	10.928223	0.28149414	0	0	0	0	0	0	0	0	0	0.91918945	0.080810547	0.40014648	0.018066406	-0.13647461	-0.24536133	0.846	32795.68	0.546	-1146.48	0.936
114	115	115	Category E	0.023925781	0.071777344	-0.87597656	-0.15283203	-0.13305664	0.48510742	0	1.774	12/11/2017	12	11	2017	20:05:05	72305	0	20	5	5	18	0.051269531	3.4788574	-0.003417969	-0.04296875	-0.91992188	10.501953	0.12597656	0	0	0	0	0	0	0	0	0	0.92089844	0.079101563	0.1862793	0.02734375	0.11474609	0.043945313	0.947	32545.47	0.22	-477.89	0.936
115	116	116	Category E	-0.035888672	0	-0.83984375	-0.11816406	-0.14160156	0.48583984	0	0.729	12/11/2017	12	11	2017	20:05:05	72305	0.1	20	5	5	18	0.051269531	3.4788574	-0.000976563	-0.043457031	-0.9206543	10.829102	0.098144531	0	0	0	0	0	0	0	0	0	0.92163086	0.078369141	0.15917969	-0.034667969	0.043457031	0.080810547	0.937	32569.25	0.064	-148.8	1.047
116	117	117	Category E	0	0.047851563	-0.89990234	-0.11352539	-0.15942383	0.48779297	0	1.047	12/11/2017	12	11	2017	20:05:05	72305	0.2	20	5	5	18	0.051269531	3.4788574	0	-0.04296875	-0.91943359	10.880371	0.093017578	0	0	0	0	0	0	0	0	0	0.9206543	0.079345703	0.11083984	0	0.090820313	0.01953125	1.083	32240.66	-0.159	359.81	1.047
117	118	118	Category E	-0.20385742	-0.083984375	-0.92382813	-0.082763672	-0.19335938	0.47583008	0	0.853	12/11/2017	12	11	2017	20:05:05	72305	0.3	20	5	5	18	0.051269531	3.4788574	0	-0.044433594	-0.91748047	13.109863	0.20751953	0	0	0	0	0	0	0	0	0	0.91845703	0.081542969	0.24951172	-0.20385742	-0.039306641	-0.006103516	1.085	32236.42	-0.159	359.23	1.16
118	119	119	Category E	0.047851563	-0.035888672	-0.73193359	-0.071289063	-0.20874023	0.47412109	0	1.16	12/11/2017	12	11	2017	20:05:05	72305	0.4	20	5	5	18	0.051269531	3.4788574	-0.000488281	-0.045654297	-0.91748047	14.972656	0.19213867	0	0	0	0	0	0	0	0	0	0.91870117	0.081298828	0.24389648	0.048339844	0.009765625	0.18554688	1.046	32320.37	0.056	-119.79	1.047
119	120	120	Category E	0.13183594	0.083984375	-1.2478027	-0.025146484	-0.22192383	0.46337891	0	0.951	12/11/2017	12	11	2017	20:05:05	72305	0.5	20	5	5	18	0.051269531	3.4788574	-0.000732422	-0.045166016	-0.92114258	18.708984	0.37548828	0	0	0	0	0	0	0	0	0	0.92211914	0.077880859	0.58837891	0.13256836	0.12915039	-0.32641602	1.036	32342.3	0.091	-193.6	1.16
120	121	121	Category E	-0.11987305	-0.083984375	-0.91186523	-0.013671875	-0.17285156	0.48486328	0	1.536	12/11/2017	12	11	2017	20:05:05	72305	0.6	20	5	5	18	0.051269531	3.4788574	0.002685547	-0.045654297	-0.91992188	21.25708	0.12866211	0	0	0	0	0	0	0	0	0	0.92089844	0.079101563	0.16894531	-0.12255859	-0.038085938	0.008056641	1.061	32287.78	0.078	-163.66	1.194
121	122	122	Category E	0.035888672	-0.059814453	-0.86376953	-0.050048828	-0.21435547	0.46459961	0	0.673	12/11/2017	12	11	2017	20:05:05	72305	0.7	20	5	5	18	0.051269531	3.4788574	0.002685547	-0.045898438	-0.9206543	21.83252	0.067138672	0	0	0	0	0	0	0	0	0	0.92163086	0.078369141	0.10375977	0.032958984	-0.013671875	0.056884766	1.198	32006.25	0.068	-130.15	1.194
122	123	123	Category E	-0.14379883	-0.095947266	-0.92382813	-0.063232422	-0.20605469	0.47265625	0	1.194	12/11/2017	12	11	2017	20:05:05	72305	0.8	20	5	5	18	0.051269531	3.4788574	0.000488281	-0.045654297	-0.91748047	22.015137	0.15283203	0	0	0	0	0	0	0	0	0	0.91870117	0.081298828	0.20068359	-0.14428711	-0.050048828	-0.006103516	1.104	32196.4	-0.003	6.28	1.194
123	124	124	Category E	-0.083984375	-0.047851563	-0.86376953	-0.08984375	-0.17163086	0.48266602	0	1.678	12/11/2017	12	11	2017	20:05:05	72305	0.9	20	5	5	19	0.051269531	3.4788574	0.000244141	-0.044921875	-0.9140625	19.663818	0.098144531	0	0	0	0	0	0	0	0	0	0.91503906	0.084960938	0.13745117	-0.084228516	-0.002685547	0.050292969	1.065	32279.16	0.147	-300.19	1.194
124	125	125	Category E	-0.083984375	-0.071777344	-1.1879883	-0.088623047	-0.14453125	0.48754883	0	0.594	12/11/2017	12	11	2017	20:05:06	72306	0	20	5	6	19	0.051269531	3.4788574	0.000976563	-0.045654297	-0.91723633	18.693848	0.28466797	0	0	0	0	0	0	0	0	0	0.91845703	0.081542969	0.3815918	-0.084960938	-0.025878906	-0.27050781	0.876	32718.94	0.058	-142.52	0.719
125	126	126	Category E	-0.095947266	-0.071777344	-1.0078125	-0.084472656	-0.15234375	0.48828125	0	0.719	12/11/2017	12	11	2017	20:05:06	72306	0.1	20	5	6	19	0.051269531	3.4788574	0.001464844	-0.048095703	-0.91967773	18.088623	0.13330078	0	0	0	0	0	0	0	0	0	0.92089844	0.079101563	0.20922852	-0.097412109	-0.023681641	-0.087890625	0.816	32874.66	0.023	-60.75	1.194
126	127	127	Category E	0.071777344	-0.011962891	-0.83984375	-0.082763672	-0.15405273	0.48828125	0	0.4	12/11/2017	12	11	2017	20:05:06	72306	0.2	20	5	6	19	0.051269531	3.4788574	0.00390625	-0.049072266	-0.91943359	14.749023	0.11108398	0	0	0	0	0	0	0	0	0	0.92089844	0.079101563	0.18481445	0.067626953	0.037109375	0.079589844	0.912	32629.62	-0.08	202.63	0.943
127	128	128	Category E	-0.011962891	-0.095947266	-0.86376953	-0.065185547	-0.15649414	0.48535156	0	0.315	12/11/2017	12	11	2017	20:05:06	72306	0.3	20	5	6	19	0.051269531	3.4788574	0.005126953	-0.051025391	-0.91650391	11.117432	0.071289063	0	0	0	0	0	0	0	0	0	0.91772461	0.082275391	0.11474609	-0.017089844	-0.044677734	0.052734375	0.789	32947.77	-0.022	61.09	0.943
128	129	129	Category E	-0.11987305	-0.083984375	-0.75585938	-0.10131836	-0.17675781	0.48510742	0	1.768	12/11/2017	12	11	2017	20:05:06	72306	0.4	20	5	6	19	0.051269531	3.4788574	0.004638672	-0.053710938	-0.91137695	9.5405273	0.20141602	0	0	0	0	0	0	0	0	0	0.9128418	0.087158203	0.31005859	-0.12451172	-0.030029297	0.15551758	0.857	32767.29	0.16	-382.84	0.968
129	130	130	Category E	0.10791016	-0.011962891	-1.0319824	-0.087646484	-0.1953125	0.47998047	0	0.943	12/11/2017	12	11	2017	20:05:06	72306	0.5	20	5	6	19	0.051269531	3.4788574	0.003173828	-0.055908203	-0.91064453	6.7568359	0.16601563	0	0	0	0	0	0	0	0	0	0.91235352	0.087646484	0.26977539	0.10449219	0.043945313	-0.12109375	0.898	32664.01	-0.014	34.83	0.968
130	131	131	Category E	0.035888672	-0.10791016	-0.91186523	-0.06640625	-0.16845703	0.48144531	0	0.997	12/11/2017	12	11	2017	20:05:06	72306	0.6	20	5	6	19	0.051269531	3.4788574	0.001464844	-0.059082031	-0.91162109	3.8911133	0.059326172	0	0	0	0	0	0	0	0	0	0.91357422	0.086425781	0.082763672	0.034179688	-0.048583984	0	0.975	32479.94	-0.088	211.4	0.997
131	132	132	Category E	0	-0.059814453	-0.74389648	-0.078125	-0.18408203	0.47753906	0	0.968	12/11/2017	12	11	2017	20:05:06	72306	0.7	20	5	6	19	0.051269531	3.4788574	0.000976563	-0.059570313	-0.91552734	0.38916016	0.17163086	0	0	0	0	0	0	0	0	0	0.91748047	0.082519531	0.17285156	-0.000976563	0	0.17163086	1.201	32000.38	0.023	-44.58	0.997
132	133	133	Category E	0.011962891	-0.10791016	-0.85180664	-0.10668945	-0.19189453	0.47216797	0	0.862	12/11/2017	12	11	2017	20:05:06	72306	0.8	20	5	6	19	0.051269531	3.4788574	0.000732422	-0.060058594	-0.91943359	0.73535156	0.083496094	0	0	0	0	0	0	0	0	0	0.92138672	0.078613281	0.12646484	0.010986328	-0.047607422	0.067626953	1.013	32393.41	0.243	-498.53	0.968
133	134	134	Category E	-0.11987305	-0.13183594	-0.93579102	-0.099365234	-0.18359375	0.4777832	0	1.671	12/11/2017	12	11	2017	20:05:06	72306	0.9	20	5	6	20	0.051269531	3.4788574	-0.001953125	-0.060791016	-0.91748047	2.3608398	0.13867188	0	0	0	0	0	0	0	0	0	0.91967773	0.080322266	0.20678711	-0.11767578	-0.070800781	-0.018066406	0.97	32491.53	0.277	-579.65	0.976
134	135	135	Category E	-0.059814453	-0.10791016	-0.81591797	-0.10864258	-0.15698242	0.48486328	0	0.64	12/11/2017	12	11	2017	20:05:07	72307	0	20	5	7	20	0.051269531	3.4788574	-0.004150391	-0.058837891	-0.91577148	0.95263672	0.12426758	0	0	0	0	0	0	0	0	0	0.91772461	0.082275391	0.20410156	-0.055419922	-0.048828125	0.099853516	0.967	32498.5	0.046	-105.09	0.976
135	136	136	Category E	0.035888672	-0.20385742	-1.2597656	-0.085205078	-0.14038086	0.49145508	0	0.687	12/11/2017	12	11	2017	20:05:07	72307	0.1	20	5	7	20	0.051269531	3.4788574	-0.008544922	-0.059326172	-0.91552734	1.7712402	0.37573242	0	0	0	0	0	0	0	0	0	0.91748047	0.082519531	0.53320313	0.044433594	-0.14428711	-0.34399414	1.04	32333.51	0.094	-199.18	0.976
136	137	137	Category E	-0.059814453	-0.023925781	-0.85180664	-0.083251953	-0.12451172	0.49731445	0	0.976	12/11/2017	12	11	2017	20:05:07	72307	0.2	20	5	7	20	0.051269531	3.4788574	-0.013183594	-0.058349609	-0.91455078	1.9626465	0.085449219	0	0	0	0	0	0	0	0	0	0.91650391	0.083496094	0.14379883	-0.046386719	0.034423828	0.062744141	1.002	32418.18	0.133	-285.89	0.976
137	138	138	Category E	-0.023925781	-0.10791016	-0.77978516	-0.080322266	-0.13452148	0.49121094	0	1.409	12/11/2017	12	11	2017	20:05:07	72307	0.3	20	5	7	20	0.051269531	3.4788574	-0.015380859	-0.056396484	-0.9152832	5.2138672	0.14501953	0	0	0	0	0	0	0	0	0	0.91699219	0.083007813	0.19506836	-0.008300781	-0.051269531	0.13549805	0.885	32696.34	-0.104	273.49	0.976
138	139	139	Category E	-0.047851563	-0.047851563	-0.87597656	-0.095214844	-0.12817383	0.48950195	0	0.63	12/11/2017	12	11	2017	20:05:07	72307	0.4	20	5	7	20	0.051269531	3.4788574	-0.018554688	-0.056152344	-0.91918945	8.3117676	0.052978516	0	0	0	0	0	0	0	0	0	0.92114258	0.078857422	0.081054688	-0.029052734	0.008300781	0.043212891	1.11	32183.88	-0.431	1084.5	1.142
139	140	140	Category E	-0.16796875	0	-0.86376953	-0.094970703	-0.1418457	0.48632813	0	0.968	12/11/2017	12	11	2017	20:05:07	72307	0.5	20	5	7	20	0.051269531	3.4788574	-0.0234375	-0.056396484	-0.91845703	10.385742	0.16430664	0	0	0	0	0	0	0	0	0	0.9206543	0.079345703	0.25561523	-0.14428711	0.056396484	0.0546875	1.186	32029.84	-0.583	1485.61	1.221
140	141	141	Category E	-0.059814453	-0.16796875	-0.82788086	-0.09765625	-0.16601563	0.48168945	0	1.994	12/11/2017	12	11	2017	20:05:07	72307	0.6	20	5	7	20	0.051269531	3.4788574	-0.026611328	-0.058349609	-0.91601563	10.361816	0.14453125	0	0	0	0	0	0	0	0	0	0.91845703	0.081542969	0.23095703	-0.032958984	-0.109375	0.088134766	1.227	31950.03	-0.67	1727.5	1.221
141	142	142	Category E	0.035888672	-0.047851563	-1.2597656	-0.061279297	-0.17578125	0.48364258	0	1.142	12/11/2017	12	11	2017	20:05:07	72307	0.7	20	5	7	20	0.051269531	3.4788574	-0.033691406	-0.057617188	-0.91601563	7.3601074	0.35058594	0	0	0	0	0	0	0	0	0	0.91845703	0.081542969	0.4230957	0.069580078	0.009765625	-0.34350586	1.135	32132.29	-0.703	2048.15	1.221
142	143	143	Category E	0.023925781	-0.14379883	-0.82788086	-0.065185547	-0.15478516	0.48828125	0	1.221	12/11/2017	12	11	2017	20:05:07	72307	0.8	20	5	7	20	0.051269531	3.4788574	-0.038085938	-0.056640625	-0.9152832	8.5876465	0.13818359	0	0	0	0	0	0	0	0	0	0.91772461	0.082275391	0.23657227	0.062011719	-0.087158203	0.087402344	1.326	31765.87	-0.939	2624.82	1.776
143	144	144	Category E	0.023925781	-0.047851563	-0.86376953	-0.084716797	-0.16918945	0.48168945	0	0.86	12/11/2017	12	11	2017	20:05:07	72307	0.9	20	5	7	21	0.051269531	3.4788574	-0.044433594	-0.057617188	-0.91625977	9.8078613	0.086669922	0	0	0	0	0	0	0	0	0	0.91918945	0.080810547	0.13085938	0.068359375	0.009765625	0.052490234	1.463	31528.58	-1.112	3045.07	1.776
144	145	145	Category E	-0.2277832	-0.13183594	-0.91186523	-0.10742188	-0.17724609	0.47607422	0	1.776	12/11/2017	12	11	2017	20:05:08	72308	0	20	5	8	21	0.051269531	3.4788574	-0.048095703	-0.057373047	-0.91870117	8.435791	0.19433594	0	0	0	0	0	0	0	0	0	0.92163086	0.078369141	0.26074219	-0.17944336	-0.07421875	0.006835938	1.415	31609.59	-1.028	2781.1	1.706
145	146	146	Category E	-0.10791016	0.023925781	-0.75585938	-0.16064453	-0.14550781	0.48632813	0	1.786	12/11/2017	12	11	2017	20:05:08	72308	0.1	20	5	8	21	0.051269531	3.4788574	-0.051513672	-0.055175781	-0.92114258	8.4047852	0.19165039	0	0	0	0	0	0	0	0	0	0.92407227	0.075927734	0.30053711	-0.056152344	0.079101563	0.1652832	1.41	31618.16	-1.055	2934.43	1.776
146	147	147	Category E	-0.035888672	-0.095947266	-1.1398926	-0.1340332	-0.12280273	0.48779297	0	1.706	12/11/2017	12	11	2017	20:05:08	72308	0.2	20	5	8	21	0.051269531	3.4788574	-0.055175781	-0.054199219	-0.92236328	9.5842285	0.22216797	0	0	0	0	0	0	0	0	0	0.92553711	0.074462891	0.27832031	0.019287109	-0.041503906	-0.21728516	1.662	31214.11	-1.317	3391.5	1.786
147	148	148	Category E	-0.095947266	-0.047851563	-1.1279297	-0.11791992	-0.12695313	0.49072266	0	1.115	12/11/2017	12	11	2017	20:05:08	72308	0.3	20	5	8	21	0.051269531	3.4788574	-0.059326172	-0.052001953	-0.91845703	9.3369141	0.21240234	0	0	0	0	0	0	0	0	0	0.921875	0.078125	0.25	-0.036376953	0.004150391	-0.20922852	1.828	30974.33	-1.551	4029.15	1.854
148	149	149	Category E	-0.023925781	-0.059814453	-0.81591797	-0.125	-0.14624023	0.48486328	0	2.733	12/11/2017	12	11	2017	20:05:08	72308	0.4	20	5	8	21	0.051269531	3.4788574	-0.065673828	-0.048339844	-0.91650391	8.8144531	0.109375	0	0	0	0	0	0	0	0	0	0.91992188	0.080078125	0.15356445	0.041748047	-0.011230469	0.10058594	1.864	30924.67	-1.583	4053.33	1.854
149	150	150	Category E	-0.011962891	0.023925781	-0.85180664	-0.11621094	-0.14746094	0.48681641	0	1.854	12/11/2017	12	11	2017	20:05:08	72308	0.5	20	5	8	21	0.051757813	3.5094727	-0.068359375	-0.047607422	-0.91333008	7.1879883	0.10986328	0	0	0	0	0	0	0	0	0	0.91723633	0.082763672	0.18945313	0.056396484	0.071533203	0.061523438	1.816	30991.06	-1.514	3857.79	1.866
150	151	151	Category E	-0.14379883	-0.083984375	-0.86376953	-0.11547852	-0.17285156	0.47924805	0	1.995	12/11/2017	12	11	2017	20:05:08	72308	0.6	20	5	8	21	0.051757813	3.5094727	-0.074707031	-0.04296875	-0.91601563	6.921875	0.095703125	0	0	0	0	0	0	0	0	0	0.91992188	0.080078125	0.16210938	-0.068847656	-0.040771484	0.052246094	1.843	30953.54	-1.508	3706.35	1.866
151	152	152	Category E	-0.059814453	0.011962891	-0.89990234	-0.11230469	-0.18994141	0.47192383	0	1.496	12/11/2017	12	11	2017	20:05:08	72308	0.7	20	5	8	21	0.051757813	3.5094727	-0.077148438	-0.039550781	-0.91723633	6.7363281	0.057128906	0	0	0	0	0	0	0	0	0	0.92138672	0.078613281	0.086425781	0.017333984	0.051513672	0.017333984	1.809	31000.86	-1.395	3261.45	1.866
152	153	153	Category E	-0.10791016	-0.11987305	-1.1159668	-0.071777344	-0.17919922	0.47851563	0	1.866	12/11/2017	12	11	2017	20:05:08	72308	0.8	20	5	8	22	0.051757813	3.5094727	-0.079101563	-0.039550781	-0.91918945	3.8994141	0.21411133	0	0	0	0	0	0	0	0	0	0.92358398	0.076416016	0.30517578	-0.028564453	-0.080078125	-0.1965332	1.552	31383.91	-1.147	2920.42	1.854
153	154	154	Category E	0.035888672	-0.083984375	-0.91186523	-0.066162109	-0.17651367	0.48364258	0	0.91	12/11/2017	12	11	2017	20:05:08	72308	0.9	20	5	8	22	0.051757813	3.5094727	-0.082275391	-0.038330078	-0.91845703	3.7314453	0.12695313	0	0	0	0	0	0	0	0	0	0.92285156	0.077148438	0.17041016	0.11816406	-0.045410156	0.006591797	1.392	31649.2	-1.01	2766.05	1.496
154	155	155	Category E	-0.13183594	-0.047851563	-0.86376953	-0.070068359	-0.1784668	0.48364258	0	1.195	12/11/2017	12	11	2017	20:05:09	72309	0	20	5	9	22	0.051757813	3.5094727	-0.084960938	-0.036376953	-0.91625977	3.6623535	0.071044922	0	0	0	0	0	0	0	0	0	0.92089844	0.079101563	0.1105957	-0.046630859	-0.011230469	0.052490234	1.167	32067.58	-0.751	2185.49	1.195
155	156	156	Category E	-0.15576172	-0.059814453	-0.93579102	-0.095214844	-0.16796875	0.48071289	0	0.893	12/11/2017	12	11	2017	20:05:09	72309	0.1	20	5	9	22	0.051757813	3.5094727	-0.087402344	-0.037841797	-0.91699219	1.722168	0.073974609	0	0	0	0	0	0	0	0	0	0.921875	0.078125	0.10888672	-0.068359375	-0.021728516	-0.018554688	1.001	32420.45	-0.522	1558.55	1.195
156	157	157	Category E	-0.17993164	-0.035888672	-0.79199219	-0.10766602	-0.16064453	0.48413086	0	0.647	12/11/2017	12	11	2017	20:05:09	72309	0.2	20	5	9	22	0.051757813	3.5094727	-0.090087891	-0.037597656	-0.91699219	0.54711914	0.15380859	0	0	0	0	0	0	0	0	0	0.92211914	0.077880859	0.21655273	-0.089599609	0.001708984	0.125	0.924	32600.47	-0.446	1382.64	0.921
157	158	158	Category E	-0.10791016	-0.10791016	-0.87597656	-0.10742188	-0.15234375	0.48681641	0	0.496	12/11/2017	12	11	2017	20:05:09	72309	0.3	20	5	9	22	0.051757813	3.5094727	-0.092773438	-0.039794922	-0.91503906	0.85791016	0.079589844	0	0	0	0	0	0	0	0	0	0.9206543	0.079345703	0.12182617	-0.014892578	-0.067871094	0.0390625	0.926	32595.65	-0.509	1652.81	1.195
158	159	159	Category E	-0.17993164	0.059814453	-1.1757813	-0.085693359	-0.15332031	0.48754883	0	1.406	12/11/2017	12	11	2017	20:05:09	72309	0.4	20	5	9	22	0.051757813	3.5094727	-0.091552734	-0.039550781	-0.91357422	2.2177734	0.29370117	0	0	0	0	0	0	0	0	0	0.91894531	0.081054688	0.44970703	-0.088134766	0.099365234	-0.26196289	1.102	32200.58	-0.643	1862.09	1.043
159	160	160	Category E	0.035888672	-0.011962891	-0.80395508	-0.10668945	-0.1484375	0.48583984	0	0.921	12/11/2017	12	11	2017	20:05:09	72309	0.5	20	5	9	22	0.051757813	3.5094727	-0.093261719	-0.041015625	-0.91821289	6.2416992	0.17504883	0	0	0	0	0	0	0	0	0	0.92382813	0.076171875	0.27270508	0.12915039	0.029052734	0.11425781	1.127	32148.7	-0.618	1709.95	1.043
160	161	161	Category E	-0.083984375	0.071777344	-0.88793945	-0.087890625	-0.15454102	0.48974609	0	2.251	12/11/2017	12	11	2017	20:05:09	72309	0.6	20	5	9	22	0.051757813	3.5094727	-0.096435547	-0.040283203	-0.91455078	7.9831543	0.11572266	0	0	0	0	0	0	0	0	0	0.9206543	0.079345703	0.15136719	0.012451172	0.11206055	0.026611328	1.139	32124.12	-0.51	1304.11	1.254
161	162	162	Category E	-0.2277832	0.083984375	-0.95996094	-0.11987305	-0.13598633	0.48974609	0	1.043	12/11/2017	12	11	2017	20:05:09	72309	0.7	20	5	9	22	0.051757813	3.5094727	-0.095703125	-0.038330078	-0.91333008	7.6833496	0.18579102	0	0	0	0	0	0	0	0	0	0.91918945	0.080810547	0.30053711	-0.13183594	0.12231445	-0.046386719	1.266	31876.1	-0.567	1331.01	1.254
162	163	163	Category E	-0.011962891	-0.083984375	-0.671875	-0.14355469	-0.17041016	0.47827148	0	0.722	12/11/2017	12	11	2017	20:05:09	72309	0.8	20	5	9	23	0.051757813	3.5094727	-0.09765625	-0.038330078	-0.91235352	6.5581055	0.25927734	0	0	0	0	0	0	0	0	0	0.91845703	0.081542969	0.37182617	0.085693359	-0.045410156	0.24047852	1.101	32202.68	-0.355	865.83	1.254
163	164	164	Category E	0.071777344	-0.047851563	-1.1037598	-0.11669922	-0.17993164	0.47509766	0	1.254	12/11/2017	12	11	2017	20:05:09	72309	0.9	20	5	9	23	0.051757813	3.5094727	-0.096923828	-0.035888672	-0.9128418	3.5615234	0.25488281	0	0	0	0	0	0	0	0	0	0.91870117	0.081298828	0.37133789	0.16870117	-0.01171875	-0.19067383	1.212	31978.97	-0.456	1060.97	1.254
164	165	165	Category E	0	-0.21582031	-1.0917969	-0.1184082	-0.13647461	0.49804688	0	0.418	12/11/2017	12	11	2017	20:05:10	72310	0	20	5	10	23	0.051757813	3.5094727	-0.09765625	-0.034912109	-0.9128418	0.2878418	0.2722168	0	0	0	0	0	0	0	0	0	0.91870117	0.081298828	0.45727539	0.09765625	-0.18066406	-0.17871094	0.934	32576.42	-0.113	284.92	1.043
165	166	166	Category E	0.047851563	-0.11987305	-0.87597656	-0.13134766	-0.16796875	0.47412109	0	1.589	12/11/2017	12	11	2017	20:05:10	72310	0.1	20	5	10	23	0.051757813	3.5094727	-0.098632813	-0.033203125	-0.90991211	4.4619141	0.17333984	0	0	0	0	0	0	0	0	0	0.91577148	0.084228516	0.26708984	0.14648438	-0.086425781	0.033935547	0.839	32813.91	0.011	-28.58	0.722
166	167	167	Category E	0.10791016	-0.16796875	-0.75585938	-0.18505859	-0.17797852	0.46386719	0	0.58	12/11/2017	12	11	2017	20:05:10	72310	0.2	20	5	10	23	0.051757813	3.5094727	-0.098388672	-0.031982422	-0.90844727	8.1660156	0.2902832	0	0	0	0	0	0	0	0	0	0.91430664	0.085693359	0.49487305	0.20629883	-0.13574219	0.15258789	0.832	32832.25	0.075	-190.4	0.863
167	168	168	Category E	-0.035888672	-0.095947266	-0.82788086	-0.20166016	-0.18579102	0.45703125	0	0.472	12/11/2017	12	11	2017	20:05:10	72310	0.3	20	5	10	23	0.051757813	3.5094727	-0.10131836	-0.03125	-0.91088867	10.569336	0.1237793	0	0	0	0	0	0	0	0	0	0.91699219	0.083007813	0.21313477	0.065429688	-0.064453125	0.083007813	0.767	33008.86	0.228	-574.8	0.863
168	169	169	Category E	0.059814453	-0.047851563	-0.74389648	-0.21972656	-0.17602539	0.45214844	0	0.682	12/11/2017	12	11	2017	20:05:10	72310	0.4	20	5	10	23	0.051757813	3.5094727	-0.10327148	-0.028808594	-0.91162109	12.170898	0.23486328	0	0	0	0	0	0	0	0	0	0.91796875	0.08203125	0.34985352	0.16308594	-0.018798828	0.16772461	1.017	32384.45	-0.019	42.8	0.863
169	170	170	Category E	0.059814453	-0.10791016	-0.93579102	-0.19702148	-0.17504883	0.45776367	0	0.863	12/11/2017	12	11	2017	20:05:10	72310	0.5	20	5	10	23	0.051757813	3.5094727	-0.1027832	-0.028808594	-0.91455078	14.535156	0.18212891	0	0	0	0	0	0	0	0	0	0.9206543	0.079345703	0.26293945	0.16259766	-0.078857422	-0.020996094	0.884	32698.84	0.109	-260.22	0.792
170	171	171	Category E	0.047851563	-0.059814453	-1.0678711	-0.16064453	-0.17724609	0.46850586	0	1.919	12/11/2017	12	11	2017	20:05:10	72310	0.6	20	5	10	23	0.051757813	3.5094727	-0.10595703	-0.030029297	-0.91235352	14.519775	0.22045898	0	0	0	0	0	0	0	0	0	0.91894531	0.081054688	0.33886719	0.15380859	-0.029541016	-0.15527344	0.887	32691.34	0.061	-148.24	0.863
171	172	172	Category E	0.095947266	0.047851563	-1.0319824	-0.14038086	-0.16772461	0.47314453	0	0.792	12/11/2017	12	11	2017	20:05:10	72310	0.7	20	5	10	23	0.051757813	3.5094727	-0.10864258	-0.029541016	-0.91333008	12.626221	0.2487793	0	0	0	0	0	0	0	0	0	0.92041016	0.079589844	0.40039063	0.20458984	0.077392578	-0.1184082	1.224	31955.8	-0.353	775.78	0.874
172	173	173	Category E	0.047851563	-0.011962891	-0.87597656	-0.11572266	-0.17553711	0.47607422	0	0.596	12/11/2017	12	11	2017	20:05:10	72310	0.8	20	5	10	23	0.051757813	3.5094727	-0.11083984	-0.031005859	-0.91503906	10.798096	0.16479492	0	0	0	0	0	0	0	0	0	0.92236328	0.077636719	0.21704102	0.15869141	0.019042969	0.0390625	1.256	31894.88	-0.597	1436.26	0.874
173	174	174	Category E	0.035888672	0.059814453	-0.95996094	-0.11694336	-0.18823242	0.47705078	0	2.496	12/11/2017	12	11	2017	20:05:10	72310	0.9	20	5	10	24	0.051757813	3.5094727	-0.11376953	-0.032226563	-0.91552734	7.4890137	0.18115234	0	0	0	0	0	0	0	0	0	0.9230957	0.076904297	0.28613281	0.1496582	0.092041016	-0.044189453	1.247	31911.88	-0.664	1672.76	0.874
174	175	175	Category E	-0.13183594	-0.095947266	-0.83984375	-0.099853516	-0.20043945	0.47802734	0	0.874	12/11/2017	12	11	2017	20:05:11	72311	0	20	5	11	24	0.051757813	3.5094727	-0.11523438	-0.03125	-0.91308594	5.3344727	0.099121094	0	0	0	0	0	0	0	0	0	0.92089844	0.079101563	0.15429688	-0.016357422	-0.064453125	0.073242188	1.013	32393.41	-0.455	1280.48	0.874
175	176	176	Category E	-0.17993164	-0.023925781	-0.74389648	-0.11083984	-0.2097168	0.46606445	0	0.806	12/11/2017	12	11	2017	20:05:11	72311	0.1	20	5	11	24	0.051757813	3.5094727	-0.1184082	-0.031494141	-0.91308594	4.5004883	0.18017578	0	0	0	0	0	0	0	0	0	0.92138672	0.078613281	0.23828125	-0.061279297	0.007568359	0.16918945	1.134	32134.33	-0.594	1605.84	0.874
176	177	177	Category E	-0.047851563	0.011962891	-0.81591797	-0.071533203	-0.2121582	0.46484375	0	0.519	12/11/2017	12	11	2017	20:05:11	72311	0.2	20	5	11	24	0.051757813	3.5094727	-0.12231445	-0.029052734	-0.9140625	6.6865234	0.12988281	0	0	0	0	0	0	0	0	0	0.92260742	0.077392578	0.21362305	0.074462891	0.041015625	0.098144531	1.135	32132.29	-0.58	1552.53	0.874
177	178	178	Category E	-0.13183594	-0.011962891	-1.0559082	-0.002685547	-0.18286133	0.4765625	0	1.518	12/11/2017	12	11	2017	20:05:11	72311	0.3	20	5	11	24	0.051757813	3.5094727	-0.12304688	-0.025878906	-0.91552734	12.646973	0.14111328	0	0	0	0	0	0	0	0	0	0.92407227	0.075927734	0.1628418	-0.008544922	0.013916016	-0.14013672	0.781	32969.83	-0.192	593.86	0.806
178	179	179	Category E	-0.15576172	-0.15576172	-0.91186523	0.022705078	-0.18066406	0.4753418	0	0.601	12/11/2017	12	11	2017	20:05:11	72311	0.4	20	5	11	24	0.051757813	3.5094727	-0.12426758	-0.023193359	-0.91674805	19.137207	0.13598633	0	0	0	0	0	0	0	0	0	0.92529297	0.074707031	0.16845703	-0.03125	-0.13232422	0.004882813	0.679	33268.38	-0.037	117.32	0.601
179	180	180	Category E	-0.14379883	-0.10791016	-0.95996094	0.069824219	-0.16210938	0.4777832	0	0.371	12/11/2017	12	11	2017	20:05:11	72311	0.5	20	5	11	24	0.051757813	3.5094727	-0.12451172	-0.023925781	-0.91625977	26.766846	0.096435547	0	0	0	0	0	0	0	0	0	0.92504883	0.074951172	0.14648438	-0.019042969	-0.083740234	-0.043457031	0.603	33515.45	0.181	-553.91	0.519
180	181	181	Category F	-0.37182617	0.023925781	-0.98388672	0.27612305	-0.18041992	0.36547852	0	0.263	12/11/2017	12	11	2017	20:29:08	73748	0.4	20	29	8	21	0.051513672	3.4434082	-0.12524414	-0.023193359	-0.91699219	35.703613	0.25952148	0	0	0	0	0	0	0	0	0	0.92578125	0.07421875	0.36035156	-0.24633789	0.047119141	-0.066650391	0.557	33677.53	0.351	-1038.13	0.601
181	182	182	Category F	-0.32397461	0.071777344	-0.86376953	0.28173828	-0.17871094	0.35913086	0	0.349	12/11/2017	12	11	2017	20:29:08	73748	0.5	20	29	8	21	0.051513672	3.4434082	-0.12597656	-0.020019531	-0.91601563	42.634766	0.22436523	0	0	0	0	0	0	0	0	0	0.92504883	0.074951172	0.34228516	-0.19775391	0.091796875	0.052246094	0.432	34180.44	0.499	-1596.82	0.371
182	183	183	Category F	-0.31176758	0.023925781	-0.91186523	0.28076172	-0.16357422	0.36401367	0	0.243	12/11/2017	12	11	2017	20:29:08	73748	0.6	20	29	8	21	0.051757813	3.5094727	-0.1262207	-0.019775391	-0.91455078	50.276123	0.19042969	0	0	0	0	0	0	0	0	0	0.92358398	0.076416016	0.23193359	-0.18554688	0.043701172	0.002685547	0.387	34390.69	0.517	-1741.47	0.349
183	184	184	Category F	-0.27587891	0.023925781	-1.0197754	0.2902832	-0.14599609	0.37182617	0	0.765	12/11/2017	12	11	2017	20:29:08	73748	0.7	20	29	8	21	0.051757813	3.5094727	-0.12841797	-0.018310547	-0.91772461	59.349365	0.18408203	0	0	0	0	0	0	0	0	0	0.92675781	0.073242188	0.29174805	-0.1472168	0.042236328	-0.10180664	0.351	34573.65	0.555	-1929.35	0.349
184	185	185	Category F	-0.25195313	0.15576172	-0.97192383	0.2734375	-0.14990234	0.37817383	0	0.334	12/11/2017	12	11	2017	20:29:08	73748	0.8	20	29	8	22	0.051757813	3.5094727	-0.12841797	-0.017578125	-0.91723633	66.644775	0.21972656	0	0	0	0	0	0	0	0	0	0.92626953	0.073730469	0.35131836	-0.12329102	0.17333984	-0.054443359	0.387	34390.69	0.702	-2162.75	0.349
185	186	186	Category F	-0.17993164	0.071777344	-0.87597656	0.26269531	-0.15869141	0.390625	0	0.157	12/11/2017	12	11	2017	20:29:08	73748	0.9	20	29	8	22	0.051757813	3.5094727	-0.12597656	-0.015869141	-0.91577148	67.66748	0.11010742	0	0	0	0	0	0	0	0	0	0.92456055	0.075439453	0.18115234	-0.053710938	0.087646484	0.039794922	0.355	34552.59	0.595	-2014.22	0.334
186	187	187	Category F	-0.17993164	0.16796875	-0.88793945	0.23852539	-0.15356445	0.40307617	0	0.479	12/11/2017	12	11	2017	20:29:09	73749	0	20	29	9	22	0.051757813	3.5094727	-0.12719727	-0.017089844	-0.91772461	62.566406	0.19458008	0	0	0	0	0	0	0	0	0	0.92675781	0.073242188	0.26757813	-0.052490234	0.18505859	0.029785156	0.345	34605.61	0.544	-1919.26	0.359
187	188	188	Category F	-0.45581055	0.10791016	-0.85180664	0.22021484	-0.18798828	0.40454102	0	0.152	12/11/2017	12	11	2017	20:29:09	73749	0.1	20	29	9	22	0.051757813	3.5094727	-0.12817383	-0.016601563	-0.9140625	55.254883	0.35571289	0	0	0	0	0	0	0	0	0	0.9230957	0.076904297	0.5144043	-0.32739258	0.12451172	0.062255859	0.277	35003.48	0.709	-2548.87	0.358
188	189	189	Category F	-0.14379883	0	-0.65991211	0.20703125	-0.21728516	0.39819336	0	0.184	12/11/2017	12	11	2017	20:29:09	73749	0.2	20	29	9	22	0.051757813	3.5094727	-0.12841797	-0.016601563	-0.91064453	44.372314	0.25170898	0	0	0	0	0	0	0	0	0	0.91992188	0.080078125	0.28271484	-0.015136719	0.016601563	0.25073242	0.281	34978	0.717	-2550.75	0.358
189	190	190	Category F	-0.44384766	0.23999023	-1.079834	0.18261719	-0.22094727	0.41308594	0	0.359	12/11/2017	12	11	2017	20:29:09	73749	0.3	20	29	9	22	0.051757813	3.5094727	-0.12915039	-0.019775391	-0.9152832	29.928955	0.43969727	0	0	0	0	0	0	0	0	0	0.92456055	0.075439453	0.73852539	-0.31445313	0.25976563	-0.16430664	0.302	34848.85	0.891	-2832.79	0.359
190	191	191	Category F	-0.23999023	0.11987305	-0.93579102	0.14526367	-0.21118164	0.42822266	0	0.358	12/11/2017	12	11	2017	20:29:09	73749	0.4	20	29	9	22	0.051757813	3.5094727	-0.12890625	-0.021728516	-0.91723633	13.628662	0.18066406	0	0	0	0	0	0	0	0	0	0.92651367	0.073486328	0.27075195	-0.11083984	0.14160156	-0.018310547	0.335	34659.89	0.896	-2717.53	0.359
191	192	192	Category F	-0.26391602	-0.13183594	-0.89990234	0.16992188	-0.22363281	0.41503906	0	0.285	12/11/2017	12	11	2017	20:29:09	73749	0.5	20	29	9	22	0.051757813	3.5094727	-0.12792969	-0.021972656	-0.91650391	0.61669922	0.17529297	0	0	0	0	0	0	0	0	0	0.92578125	0.07421875	0.26245117	-0.13574219	-0.10961914	0.016601563	0.414	34262.31	0.757	-2202.72	0.359
192	193	193	Category F	-0.23999023	-0.059814453	-0.97192383	0.140625	-0.22314453	0.42944336	0	0.672	12/11/2017	12	11	2017	20:29:09	73749	0.6	20	29	9	22	0.051757813	3.5094727	-0.12768555	-0.0234375	-0.91577148	10.9729	0.13037109	0	0	0	0	0	0	0	0	0	0.92504883	0.074951172	0.20410156	-0.11206055	-0.036132813	-0.055908203	0.405	34304.33	0.836	-2381.06	0.359
193	194	194	Category F	-0.20385742	-0.023925781	-0.99584961	0.11035156	-0.21850586	0.43994141	0	0.63	12/11/2017	12	11	2017	20:29:09	73749	0.7	20	29	9	22	0.051757813	3.5094727	-0.12841797	-0.024169922	-0.91381836	24.822754	0.11108398	0	0	0	0	0	0	0	0	0	0.9230957	0.076904297	0.1574707	-0.075195313	0.000244141	-0.081787109	0.382	34415.25	0.925	-2614.92	0.562
194	195	195	Category F	-0.15576172	-0.047851563	-0.93579102	0.053710938	-0.21606445	0.45629883	0	0.129	12/11/2017	12	11	2017	20:29:09	73749	0.8	20	29	9	23	0.051757813	3.5094727	-0.13012695	-0.025146484	-0.91333008	39.260742	0.040527344	0	0	0	0	0	0	0	0	0	0.9230957	0.076904297	0.070068359	-0.025390625	-0.022460938	-0.022216797	0.416	34253.07	1.046	-2722.82	0.63
195	196	196	Category F	-0.26391602	0.011962891	-0.83984375	0.004150391	-0.20849609	0.46899414	0	0.22	12/11/2017	12	11	2017	20:29:09	73749	0.9	20	29	9	23	0.051757813	3.5094727	-0.13037109	-0.025390625	-0.91455078	47.841064	0.1574707	0	0	0	0	0	0	0	0	0	0.92407227	0.075927734	0.24560547	-0.13330078	0.037353516	0.074707031	0.479	33979	0.786	-2101.03	0.665
196	197	197	Category F	-0.21582031	-0.13183594	-0.74389648	-0.044189453	-0.20825195	0.47143555	0	0.562	12/11/2017	12	11	2017	20:29:10	73750	0	20	29	10	23	0.051757813	3.5094727	-0.12866211	-0.024414063	-0.91870117	48.24292	0.22290039	0	0	0	0	0	0	0	0	0	0.92822266	0.071777344	0.36914063	-0.086914063	-0.10717773	0.17480469	0.478	33983.11	0.553	-1629.78	0.63
197	198	198	Category F	-0.10791016	-0.059814453	-0.80395508	-0.053466797	-0.2109375	0.46459961	0	0.666	12/11/2017	12	11	2017	20:29:10	73750	0.1	20	29	10	23	0.051757813	3.5094727	-0.12670898	-0.025146484	-0.91967773	47.42749	0.12207031	0	0	0	0	0	0	0	0	0	0.92871094	0.071289063	0.16918945	0.018798828	-0.034423828	0.11572266	0.417	34248.46	0.58	-1818.94	0.562
198	199	199	Category F	-0.083984375	-0.15576172	-1.1037598	-0.050292969	-0.2253418	0.46166992	0	0.665	12/11/2017	12	11	2017	20:29:10	73750	0.2	20	29	10	23	0.051757813	3.5094727	-0.12573242	-0.024658203	-0.91796875	42.592041	0.23071289	0	0	0	0	0	0	0	0	0	0.92700195	0.072998047	0.3581543	0.041748047	-0.13085938	-0.18554688	0.459	34062.67	0.359	-1193.35	0.562
199	200	200	Category F	-0.11987305	0.15576172	-0.95996094	-0.009033203	-0.21557617	0.46411133	0	0.26	12/11/2017	12	11	2017	20:29:10	73750	0.3	20	29	10	23	0.051757813	3.5094727	-0.1237793	-0.026367188	-0.91308594	32.605713	0.18798828	0	0	0	0	0	0	0	0	0	0.921875	0.078125	0.23291016	0.00390625	0.18212891	-0.046630859	0.509	33858.65	0.305	-978.64	0.665
200	201	201	Category F	-0.071777344	0.059814453	-0.81591797	0.024902344	-0.20532227	0.47070313	0	0.386	12/11/2017	12	11	2017	20:29:10	73750	0.4	20	29	10	23	0.051757813	3.5094727	-0.12597656	-0.028320313	-0.9140625	18.992676	0.14257813	0	0	0	0	0	0	0	0	0	0.9230957	0.076904297	0.24072266	0.054199219	0.088134766	0.098144531	0.629	33428.23	0.019	-61.92	0.666
201	202	202	Category F	-0.10791016	-0.047851563	-0.77978516	0.076660156	-0.22241211	0.45410156	0	0.515	12/11/2017	12	11	2017	20:29:10	73750	0.5	20	29	10	23	0.051757813	3.5094727	-0.12573242	-0.030029297	-0.91333008	7.2424316	0.13574219	0	0	0	0	0	0	0	0	0	0.92236328	0.077636719	0.16894531	0.017822266	-0.017578125	0.13354492	0.699	33207.11	0.067	-195.44	0.949
202	203	203	Category F	-0.095947266	0.083984375	-0.97192383	0.12841797	-0.20849609	0.44384766	0	1.286	12/11/2017	12	11	2017	20:29:10	73750	0.6	20	29	10	23	0.051757813	3.5094727	-0.12451172	-0.032958984	-0.91503906	1.3117676	0.13305664	0	0	0	0	0	0	0	0	0	0.92407227	0.075927734	0.20239258	0.028564453	0.11694336	-0.056640625	0.746	33068.51	0.052	-145.33	0.949
203	204	204	Category F	-0.13183594	0.035888672	-0.85180664	0.15869141	-0.20117188	0.42626953	0	1.085	12/11/2017	12	11	2017	20:29:10	73750	0.7	20	29	10	23	0.051757813	3.5094727	-0.12670898	-0.030517578	-0.91918945	14.217285	0.094726563	0	0	0	0	0	0	0	0	0	0.92822266	0.071777344	0.13891602	-0.004882813	0.06640625	0.067382813	0.756	33039.94	-0.007	19.97	0.949
204	205	205	Category F	-0.15576172	0.071777344	-0.95996094	0.18847656	-0.17114258	0.42822266	0	0.949	12/11/2017	12	11	2017	20:29:10	73750	0.8	20	29	10	24	0.051757813	3.5094727	-0.12792969	-0.028076172	-0.91577148	27.918213	0.11254883	0	0	0	0	0	0	0	0	0	0.92504883	0.074951172	0.17138672	-0.027587891	0.099853516	-0.043945313	0.821	32861.34	-0.058	158.78	0.949
205	206	206	Category F	-0.083984375	0.023925781	-0.88793945	0.20141602	-0.16162109	0.41894531	0	0.319	12/11/2017	12	11	2017	20:29:10	73750	0.9	20	29	10	24	0.051757813	3.5094727	-0.12915039	-0.023925781	-0.91381836	38.566406	0.070800781	0	0	0	0	0	0	0	0	0	0.92333984	0.076660156	0.11938477	0.045166016	0.047851563	0.025878906	0.85	32785.33	-0.074	198.37	1.085
206	207	207	Category F	-0.15576172	0.047851563	-1.0319824	0.21069336	-0.13867188	0.42675781	0	0.773	12/11/2017	12	11	2017	20:29:11	73751	0	20	29	11	24	0.051757813	3.5094727	-0.12988281	-0.022460938	-0.91381836	45.312256	0.13964844	0	0	0	0	0	0	0	0	0	0.92333984	0.076660156	0.21411133	-0.025634766	0.0703125	-0.11791992	0.907	32641.85	0.051	-122.31	1.085
207	208	208	Category F	-0.17993164	0.095947266	-0.92382813	0.19482422	-0.13012695	0.43188477	0	0.691	12/11/2017	12	11	2017	20:29:11	73751	0.1	20	29	11	24	0.051757813	3.5094727	-0.13354492	-0.01953125	-0.9152832	49.623779	0.12475586	0	0	0	0	0	0	0	0	0	0.92504883	0.074951172	0.17041016	-0.046142578	0.11547852	-0.008300781	0.995	32434.06	-0.085	200.44	0.967
208	209	209	Category F	-0.083984375	-0.083984375	-0.98388672	0.21362305	-0.13647461	0.42358398	0	1.626	12/11/2017	12	11	2017	20:29:11	73751	0.2	20	29	11	24	0.051757813	3.5094727	-0.13305664	-0.016357422	-0.91577148	52.132324	0.10766602	0	0	0	0	0	0	0	0	0	0.92553711	0.074462891	0.18457031	0.049072266	-0.067382813	-0.067871094	0.998	32427.25	-0.136	327.24	0.967
209	210	210	Category F	-0.13183594	-0.10791016	-0.86376953	0.22631836	-0.12646484	0.41723633	0	1.615	12/11/2017	12	11	2017	20:29:11	73751	0.3	20	29	11	24	0.051757813	3.5094727	-0.13427734	-0.015869141	-0.92163086	50.084717	0.10864258	0	0	0	0	0	0	0	0	0	0.93139648	0.068603516	0.15234375	0.002441406	-0.091796875	0.057861328	0.993	32438.62	-0.112	267.74	0.967
210	211	211	Category F	-0.17993164	-0.071777344	-0.99584961	0.22583008	-0.12133789	0.41918945	0	0.967	12/11/2017	12	11	2017	20:29:11	73751	0.4	20	29	11	24	0.051757813	3.5094727	-0.13452148	-0.016113281	-0.92114258	43.899902	0.10351563	0	0	0	0	0	0	0	0	0	0.9309082	0.069091797	0.17553711	-0.045166016	-0.055419922	-0.074462891	0.948	32543.1	-0.125	312.92	0.967
211	212	212	Category F	-0.19189453	-0.16796875	-0.87597656	0.1940918	-0.11474609	0.43579102	0	0.29	12/11/2017	12	11	2017	20:29:11	73751	0.5	20	29	11	24	0.051757813	3.5094727	-0.13623047	-0.015380859	-0.91674805	36.952148	0.16723633	0	0	0	0	0	0	0	0	0	0.92700195	0.072998047	0.24902344	-0.055419922	-0.15234375	0.040771484	0.871	32731.58	-0.102	271.67	0.967
212	213	213	Category F	-0.20385742	-0.21582031	-0.88793945	0.21948242	-0.10058594	0.42602539	0	0.504	12/11/2017	12	11	2017	20:29:11	73751	0.6	20	29	11	24	0.051757813	3.5094727	-0.13842773	-0.017089844	-0.91381836	30.551514	0.21044922	0	0	0	0	0	0	0	0	0	0.92456055	0.075439453	0.28979492	-0.065185547	-0.19848633	0.025878906	0.659	33331.14	0.014	-44.09	0.967
213	214	214	Category F	-0.25195313	-0.047851563	-0.74389648	0.24536133	-0.076171875	0.41821289	0	0.225	12/11/2017	12	11	2017	20:29:11	73751	0.7	20	29	11	24	0.051757813	3.5094727	-0.14208984	-0.018798828	-0.91333008	26.024902	0.20385742	0	0	0	0	0	0	0	0	0	0.92456055	0.075439453	0.30810547	-0.10961914	-0.028808594	0.16943359	0.583	33584.64	0.122	-395.64	0.815
214	215	215	Category F	-0.29980469	-0.13183594	-0.81591797	0.2578125	-0.072509766	0.41015625	0	0.356	12/11/2017	12	11	2017	20:29:11	73751	0.8	20	29	11	25	0.051757813	3.5094727	-0.14453125	-0.019287109	-0.91162109	25.889648	0.21411133	0	0	0	0	0	0	0	0	0	0.9230957	0.076904297	0.36328125	-0.1550293	-0.11230469	0.095703125	0.558	33673.89	0.251	-780.47	0.504
215	216	216	Category F	-0.27587891	0	-1.3317871	0.26953125	-0.086914063	0.39770508	0	1.158	12/11/2017	12	11	2017	20:29:11	73751	0.9	20	29	11	25	0.051757813	3.5094727	-0.14624023	-0.019042969	-0.9128418	28.765137	0.43847656	0	0	0	0	0	0	0	0	0	0.92480469	0.075195313	0.56713867	-0.12939453	0.019042969	-0.41870117	0.54	33740.17	0.288	-897.38	0.589
216	217	217	Category F	-0.11987305	0.2277832	-0.97192383	0.29125977	-0.063720703	0.38818359	0	0.815	12/11/2017	12	11	2017	20:29:12	73752	0	20	29	12	25	0.051757813	3.5094727	-0.1484375	-0.020751953	-0.91577148	31.581787	0.2565918	0	0	0	0	0	0	0	0	0	0.92797852	0.072021484	0.33325195	0.028564453	0.24853516	-0.055908203	0.555	33684.82	0.315	-950.7	0.589
217	218	218	Category F	-0.13183594	0.095947266	-0.87597656	0.30297852	-0.029541016	0.38134766	0	0.187	12/11/2017	12	11	2017	20:29:12	73752	0.1	20	29	12	25	0.051757813	3.5094727	-0.15185547	-0.019775391	-0.91674805	35.71582	0.12426758	0	0	0	0	0	0	0	0	0	0.92944336	0.070556641	0.17651367	0.020019531	0.11572266	0.040771484	0.589	33563.69	0.219	-667.57	0.673
218	219	219	Category F	-0.071777344	-0.095947266	-0.83984375	0.26538086	-0.011474609	0.40820313	0	0.589	12/11/2017	12	11	2017	20:29:12	73752	0.2	20	29	12	25	0.051757813	3.5094727	-0.15600586	-0.018798828	-0.91601563	43.530273	0.13720703	0	0	0	0	0	0	0	0	0	0.92944336	0.070556641	0.23754883	0.084228516	-0.076904297	0.076171875	0.642	33385.7	0.089	-273.74	0.815
219	220	220	Category F	-0.2277832	0.047851563	-0.92382813	0.24023438	0.01953125	0.41821289	0	0.431	12/11/2017	12	11	2017	20:29:12	73752	0.3	20	29	12	25	0.051757813	3.5094727	-0.15942383	-0.016601563	-0.91552734	49.673584	0.094238281	0	0	0	0	0	0	0	0	0	0.92944336	0.070556641	0.14086914	-0.068115234	0.064453125	-0.008056641	0.784	32961.54	-0.023	64.23	0.815
220	221	221	Category F	-0.10791016	0.083984375	-0.75585938	0.2019043	0.037109375	0.44580078	0	0.673	12/11/2017	12	11	2017	20:29:12	73752	0.4	20	29	12	25	0.051513672	3.4804688	-0.16381836	-0.014648438	-0.9140625	51.974365	0.19482422	0	0	0	0	0	0	0	0	0	0.92895508	0.071044922	0.31298828	0.055908203	0.098632813	0.15820313	0.908	32639.4	-0.178	475.48	0.673
221	222	222	Category F	0.023925781	-0.011962891	-1.1398926	0.2121582	0.052001953	0.43237305	0	2.013	12/11/2017	12	11	2017	20:29:12	73752	0.5	20	29	12	25	0.051513672	3.4804688	-0.16552734	-0.014648438	-0.91259766	52.913574	0.29589844	0	0	0	0	0	0	0	0	0	0.92749023	0.072509766	0.41943359	0.18945313	0.002685547	-0.22705078	0.931	32583.62	-0.169	439.32	0.673
222	223	223	Category F	-0.15576172	-0.035888672	-1.0678711	0.2253418	0.050537109	0.42822266	0	1.557	12/11/2017	12	11	2017	20:29:12	73752	0.6	20	29	12	25	0.051513672	3.4804688	-0.16601563	-0.014648438	-0.91259766	56.968262	0.15698242	0	0	0	0	0	0	0	0	0	0.92773438	0.072265625	0.18676758	0.010253906	-0.020996094	-0.1550293	0.904	32649.22	-0.085	217.44	0.673
223	224	224	Category F	0.011962891	0.011962891	-0.82788086	0.2199707	0.042724609	0.43017578	0	0.323	12/11/2017	12	11	2017	20:29:12	73752	0.7	20	29	12	25	0.051513672	3.4804688	-0.16674805	-0.015136719	-0.91137695	56.967773	0.19921875	0	0	0	0	0	0	0	0	0	0.92675781	0.073242188	0.28955078	0.17871094	0.027099609	0.083496094	0.906	32644.3	-0.069	174.83	1.557
224	225	225	Category F	-0.035888672	0.011962891	-0.80395508	0.18798828	0.051513672	0.44580078	0	0.43	12/11/2017	12	11	2017	20:29:12	73752	0.8	20	29	12	26	0.051513672	3.4804688	-0.16918945	-0.013427734	-0.90966797	48.584473	0.17211914	0	0	0	0	0	0	0	0	0	0.92529297	0.074707031	0.26464844	0.13330078	0.025390625	0.10571289	1.089	32227.94	-0.166	374.95	1.557
225	226	226	Category F	-0.20385742	-0.083984375	-0.91186523	0.18701172	0.052246094	0.44677734	0	0.44	12/11/2017	12	11	2017	20:29:12	73752	0.9	20	29	12	26	0.051513672	3.4804688	-0.17089844	-0.012695313	-0.90869141	38.852539	0.078125	0	0	0	0	0	0	0	0	0	0.92456055	0.075439453	0.10693359	-0.032714844	-0.071044922	-0.002929688	0.95	32538.37	-0.097	239.21	1.188
226	227	227	Category F	-0.10791016	-0.059814453	-0.83984375	0.15942383	0.044677734	0.45849609	0	1.773	12/11/2017	12	11	2017	20:29:13	73753	0	20	29	13	26	0.051513672	3.4804688	-0.17431641	-0.015136719	-0.90820313	28.357178	0.10522461	0	0	0	0	0	0	0	0	0	0.92480469	0.075195313	0.17919922	0.06640625	-0.044433594	0.068359375	0.889	32686.35	0.262	-586.6	1.182
227	228	228	Category F	-0.11987305	-0.035888672	-0.86376953	0.19775391	0.047363281	0.44067383	0	1.182	12/11/2017	12	11	2017	20:29:13	73753	0.1	20	29	13	26	0.051513672	3.4804688	-0.17602539	-0.019042969	-0.9074707	17.487305	0.072998047	0	0	0	0	0	0	0	0	0	0.92456055	0.075439453	0.11669922	0.056152344	-0.016601563	0.043701172	0.986	32454.61	0.123	-268.65	1.182
228	229	229	Category F	-0.083984375	-0.31176758	-1.1879883	0.22338867	0.025878906	0.43457031	0	1.188	12/11/2017	12	11	2017	20:29:13	73753	0.2	20	29	13	26	0.051513672	3.4804688	-0.17431641	-0.020507813	-0.90869141	4.8156738	0.41308594	0	0	0	0	0	0	0	0	0	0.92553711	0.074462891	0.66064453	0.090332031	-0.29101563	-0.27905273	0.998	32427.25	0.261	-538.02	1.188
229	230	230	Category F	0.011962891	-0.13183594	-1.0078125	0.24731445	0.023925781	0.41699219	0	0.905	12/11/2017	12	11	2017	20:29:13	73753	0.3	20	29	13	26	0.051513672	3.4804688	-0.17578125	-0.021240234	-0.91088867	3.2287598	0.23852539	0	0	0	0	0	0	0	0	0	0.92797852	0.072021484	0.39501953	0.18774414	-0.11035156	-0.096679688	1.193	32016.06	0.214	-392.75	1.609
230	231	231	Category F	-0.059814453	-0.10791016	-0.80395508	0.23852539	0.060302734	0.41650391	0	0.502	12/11/2017	12	11	2017	20:29:13	73753	0.4	20	29	13	26	0.051513672	3.4804688	-0.17504883	-0.025878906	-0.90869141	4.9726563	0.17602539	0	0	0	0	0	0	0	0	0	0.92578125	0.07421875	0.30200195	0.11523438	-0.081787109	0.10473633	1.231	31942.36	0.144	-263.55	1.188
231	232	232	Category F	-0.047851563	-0.11987305	-0.83984375	0.23095703	0.072265625	0.42358398	0	1.609	12/11/2017	12	11	2017	20:29:13	73753	0.5	20	29	13	26	0.051513672	3.4804688	-0.17529297	-0.027832031	-0.90844727	6.0007324	0.17138672	0	0	0	0	0	0	0	0	0	0.92578125	0.07421875	0.28808594	0.12744141	-0.091796875	0.068603516	1.171	32059.59	0.169	-318.85	1.605
232	233	233	Category F	-0.16796875	-0.16796875	-0.94799805	0.21630859	0.10571289	0.42236328	0	2.005	12/11/2017	12	11	2017	20:29:13	73753	0.6	20	29	13	26	0.051513672	3.4804688	-0.17407227	-0.030029297	-0.91113281	5.7246094	0.14257813	0	0	0	0	0	0	0	0	0	0.92822266	0.071777344	0.18066406	0.006103516	-0.13769531	-0.036621094	1.241	31923.27	-0.162	325.9	1.605
233	234	234	Category F	-0.095947266	-0.16796875	-0.88793945	0.19555664	0.090820313	0.43725586	0	0.822	12/11/2017	12	11	2017	20:29:13	73753	0.7	20	29	13	26	0.051513672	3.4804688	-0.17358398	-0.029052734	-0.90991211	2.0385742	0.16064453	0	0	0	0	0	0	0	0	0	0.92675781	0.073242188	0.23852539	0.077636719	-0.13867188	0.021972656	1.307	31800.33	-0.068	126.75	1.605
234	235	235	Category F	-0.14379883	-0.059814453	-0.94799805	0.21166992	0.09375	0.42871094	0	1.605	12/11/2017	12	11	2017	20:29:13	73753	0.8	20	29	13	27	0.051513672	3.4804688	-0.17163086	-0.029296875	-0.90722656	4.0664063	0.057861328	0	0	0	0	0	0	0	0	0	0.92358398	0.076416016	0.098876953	0.027832031	-0.030273438	-0.040527344	1.462	31530.25	-0.43	820.87	1.605
235	236	236	Category F	-0.023925781	0.011962891	-1.2839355	0.20141602	0.12963867	0.42749023	0	1.3	12/11/2017	12	11	2017	20:29:13	73753	0.9	20	29	13	27	0.051513672	3.4804688	-0.16992188	-0.030273438	-0.90551758	7.6960449	0.4074707	0	0	0	0	0	0	0	0	0	0.921875	0.078125	0.56665039	0.14599609	0.042236328	-0.37817383	1.265	31877.97	-0.497	1128.09	1.431
236	237	237	Category F	-0.023925781	-0.083984375	-0.85180664	0.19921875	0.11914063	0.42651367	0	1.431	12/11/2017	12	11	2017	20:29:14	73754	0	20	29	14	27	0.051513672	3.4804688	-0.16870117	-0.031005859	-0.90722656	13.722656	0.16381836	0	0	0	0	0	0	0	0	0	0.9230957	0.076904297	0.25292969	0.14477539	-0.052734375	0.055419922	1.031	32353.33	-0.241	591.7	1.3
237	238	238	Category F	-0.035888672	-0.083984375	-0.75585938	0.17602539	0.10839844	0.44091797	0	0.428	12/11/2017	12	11	2017	20:29:14	73754	0.1	20	29	14	27	0.051513672	3.4804688	-0.16650391	-0.029785156	-0.90917969	21.30835	0.20849609	0	0	0	0	0	0	0	0	0	0.92456055	0.075439453	0.33789063	0.13061523	-0.053955078	0.15332031	0.997	32429.52	-0.218	545.85	1.3
238	239	239	Category F	-0.023925781	-0.071777344	-0.77978516	0.14575195	0.10205078	0.4609375	0	0.602	12/11/2017	12	11	2017	20:29:14	73754	0.2	20	29	14	27	0.051513672	3.4804688	-0.16552734	-0.028320313	-0.9140625	26.89624	0.19995117	0	0	0	0	0	0	0	0	0	0.92944336	0.070556641	0.31933594	0.14160156	-0.043212891	0.13427734	0.818	32869.32	-0.004	10.69	1.276
239	240	240	Category F	-0.14379883	-0.15576172	-0.87597656	0.14282227	0.12280273	0.46264648	0	0.62	12/11/2017	12	11	2017	20:29:14	73754	0.3	20	29	14	27	0.051513672	3.4804688	-0.16333008	-0.027099609	-0.91015625	30.102051	0.13452148	0	0	0	0	0	0	0	0	0	0.92529297	0.074707031	0.18261719	0.01953125	-0.12841797	0.034179688	0.814	32880.01	-0.143	413.29	0.62
240	241	241	Category F	-0.059814453	-0.083984375	-0.82788086	0.15551758	0.14624023	0.44067383	0	0.531	12/11/2017	12	11	2017	20:29:14	73754	0.4	20	29	14	27	0.051513672	3.4804688	-0.16113281	-0.028808594	-0.90795898	36.233887	0.14038086	0	0	0	0	0	0	0	0	0	0.92260742	0.077392578	0.23657227	0.10131836	-0.054931641	0.080078125	0.648	33366.31	0.015	-47.84	0.62
241	242	242	Category F	-0.13183594	-0.13183594	-1.1037598	0.17993164	0.16918945	0.42016602	0	1.276	12/11/2017	12	11	2017	20:29:14	73754	0.5	20	29	14	27	0.051513672	3.4804688	-0.16137695	-0.029296875	-0.90722656	45.494629	0.22338867	0	0	0	0	0	0	0	0	0	0.921875	0.078125	0.32836914	0.029541016	-0.10229492	-0.19628906	0.766	33011.67	0.006	-16.81	0.793
242	243	243	Category F	-0.17993164	0.095947266	-0.99584961	0.18066406	0.15380859	0.42822266	0	0.432	12/11/2017	12	11	2017	20:29:14	73754	0.6	20	29	14	27	0.051513672	3.4804688	-0.16235352	-0.028564453	-0.90771484	49.821777	0.15356445	0	0	0	0	0	0	0	0	0	0.92260742	0.077392578	0.22998047	-0.017333984	0.12451172	-0.087890625	0.798	32923.18	-0.091	259.82	0.793
243	244	244	Category F	-0.035888672	0.15576172	-0.83984375	0.15942383	0.18066406	0.42993164	0	1.137	12/11/2017	12	11	2017	20:29:14	73754	0.7	20	29	14	27	0.051513672	3.4804688	-0.16357422	-0.027832031	-0.90380859	50.490479	0.23266602	0	0	0	0	0	0	0	0	0	0.91894531	0.081054688	0.37548828	0.12768555	0.18359375	0.063964844	0.749	33059.91	0.395	-945.97	0.793
244	245	245	Category F	-0.095947266	0.10791016	-0.93579102	0.11987305	0.20776367	0.42822266	0	0.793	12/11/2017	12	11	2017	20:29:14	73754	0.8	20	29	14	28	0.051513672	3.4804688	-0.16455078	-0.028808594	-0.90771484	53.178955	0.15551758	0	0	0	0	0	0	0	0	0	0.92285156	0.077148438	0.23339844	0.068603516	0.13671875	-0.027832031	0.763	33020.12	0.374	-891.92	1.137
245	246	246	Category F	0	0	-0.87597656	0.087890625	0.19189453	0.44848633	0	0.325	12/11/2017	12	11	2017	20:29:14	73754	0.9	20	29	14	28	0.051513672	3.4804688	-0.16748047	-0.028564453	-0.90649414	56.7146	0.17260742	0	0	0	0	0	0	0	0	0	0.92236328	0.077636719	0.22680664	0.16748047	0.028564453	0.030517578	0.776	32983.7	0.446	-1024.05	1.137
246	247	247	Category F	-0.17993164	0.071777344	-0.86376953	0.040771484	0.2019043	0.45605469	0	0.618	12/11/2017	12	11	2017	20:29:15	73755	0	20	29	15	28	0.051513672	3.4804688	-0.16992188	-0.026611328	-0.90576172	55.207275	0.10742188	0	0	0	0	0	0	0	0	0	0.921875	0.078125	0.15039063	-0.009765625	0.098388672	0.041992188	0.958	32519.54	0.246	-525.01	1.137
247	248	248	Category F	0	0.15576172	-0.86376953	0.030517578	0.19067383	0.46142578	0	1.353	12/11/2017	12	11	2017	20:29:15	73755	0.1	20	29	15	28	0.051513672	3.4804688	-0.17382813	-0.025390625	-0.90405273	51.231445	0.25439453	0	0	0	0	0	0	0	0	0	0.92089844	0.079101563	0.39550781	0.17382813	0.18115234	0.040283203	0.91	32634.5	0.321	-692.14	0.851
248	249	249	Category F	-0.035888672	0	-1.2119141	0.035888672	0.19897461	0.45385742	0	1.523	12/11/2017	12	11	2017	20:29:15	73755	0.2	20	29	15	28	0.051513672	3.4804688	-0.1784668	-0.025390625	-0.90405273	49.060547	0.34008789	0	0	0	0	0	0	0	0	0	0.921875	0.078125	0.47583008	0.14257813	0.025390625	-0.30761719	0.862	32754.49	0.465	-990.42	0.851
249	250	250	Category F	0.035888672	-0.13183594	-0.89990234	0.031005859	0.18603516	0.46337891	0	0.851	12/11/2017	12	11	2017	20:29:15	73755	0.3	20	29	15	28	0.051513672	3.4804688	-0.18383789	-0.024658203	-0.90063477	50.624512	0.24438477	0	0	0	0	0	0	0	0	0	0.91967773	0.080322266	0.32763672	0.21972656	-0.10693359	0.000732422	0.881	32706.36	0.131	-310.71	0.851
250	251	251	Category F	-0.083984375	0	-0.73193359	0.033447266	0.18286133	0.46142578	0	0.505	12/11/2017	12	11	2017	20:29:15	73755	0.4	20	29	15	28	0.051513672	3.4804688	-0.18701172	-0.025390625	-0.89746094	48.500977	0.19677734	0	0	0	0	0	0	0	0	0	0.91723633	0.082763672	0.29418945	0.10302734	0.025390625	0.16552734	0.823	32856.02	0.155	-383.01	1.03
251	252	252	Category F	-0.083984375	-0.095947266	-0.79199219	0.006347656	0.18823242	0.46557617	0	0.441	12/11/2017	12	11	2017	20:29:15	73755	0.5	20	29	15	28	0.051513672	3.4804688	-0.19213867	-0.023193359	-0.89746094	43.081787	0.16772461	0	0	0	0	0	0	0	0	0	0.91821289	0.081787109	0.28637695	0.1081543	-0.072509766	0.10546875	0.769	33003.25	0.139	-363.85	0.945
252	253	253	Category F	-0.25195313	-0.14379883	-0.83984375	0.013427734	0.1965332	0.46948242	0	0.268	12/11/2017	12	11	2017	20:29:15	73755	0.6	20	29	15	28	0.051513672	3.4804688	-0.19482422	-0.021972656	-0.89746094	38.493164	0.14624023	0	0	0	0	0	0	0	0	0	0.91845703	0.081542969	0.23608398	-0.056884766	-0.12158203	0.057617188	0.673	33287.05	0.304	-811.73	0.945
253	254	254	Category F	-0.15576172	0.011962891	-0.81591797	0.045898438	0.21484375	0.4465332	0	1.03	12/11/2017	12	11	2017	20:29:15	73755	0.7	20	29	15	28	0.051513672	3.4804688	-0.20043945	-0.022949219	-0.89746094	36.38916	0.099365234	0	0	0	0	0	0	0	0	0	0.91967773	0.080322266	0.16113281	0.044677734	0.034912109	0.081542969	0.705	33189	0.233	-622.14	1.03
254	255	255	Category F	-0.27587891	-0.071777344	-0.94799805	0.094482422	0.22924805	0.4284668	0	0.945	12/11/2017	12	11	2017	20:29:15	73755	0.8	20	29	15	29	0.051513672	3.4804688	-0.20605469	-0.024414063	-0.89526367	33.294922	0.099121094	0	0	0	0	0	0	0	0	0	0.91894531	0.081054688	0.16967773	-0.069580078	-0.047119141	-0.052490234	0.809	32893.42	0.088	-226.94	1.03
255	256	256	Category F	-0.34790039	-0.16796875	-0.97192383	0.10522461	0.22583008	0.42944336	0	1.042	12/11/2017	12	11	2017	20:29:15	73755	0.9	20	29	15	29	0.051513672	3.4804688	-0.20800781	-0.023193359	-0.89355469	28.526855	0.21582031	0	0	0	0	0	0	0	0	0	0.91772461	0.082275391	0.36254883	-0.13964844	-0.14453125	-0.078125	0.828	32842.79	-0.133	376.46	1.03
256	257	257	Category F	-0.32397461	0.10791016	-0.88793945	0.16577148	0.22143555	0.40844727	0	1.131	12/11/2017	12	11	2017	20:29:16	73756	0	20	29	16	29	0.051513672	3.4804688	-0.20922852	-0.025146484	-0.88720703	27.309814	0.17553711	0	0	0	0	0	0	0	0	0	0.91186523	0.088134766	0.24804688	-0.11450195	0.13305664	-0.000488281	0.87	32734.12	-0.341	1047.45	1.03
257	258	258	Category F	-0.45581055	0.059814453	-0.99584961	0.16113281	0.24462891	0.40209961	0	0.552	12/11/2017	12	11	2017	20:29:16	73756	0.1	20	29	16	29	0.051513672	3.4804688	-0.21679688	-0.030029297	-0.88745117	28.628174	0.27734375	0	0	0	0	0	0	0	0	0	0.9140625	0.0859375	0.43725586	-0.23901367	0.08984375	-0.1081543	0.808	32896.12	-0.386	1329.45	0.945
258	259	259	Category F	-0.43188477	0.023925781	-0.87597656	0.13964844	0.24755859	0.40625	0	0.52	12/11/2017	12	11	2017	20:29:16	73756	0.2	20	29	16	29	0.051757813	3.5094727	-0.21728516	-0.028564453	-0.88793945	30.22998	0.22119141	0	0	0	0	0	0	0	0	0	0.91455078	0.085449219	0.27905273	-0.21435547	0.052490234	0.011962891	0.731	33111.96	-0.415	1654.78	1.042
259	260	260	Category F	-0.49194336	0.035888672	-0.85180664	0.11499023	0.24169922	0.42382813	0	0.661	12/11/2017	12	11	2017	20:29:16	73756	0.3	20	29	16	29	0.051757813	3.5094727	-0.21850586	-0.024902344	-0.88891602	27.235596	0.2824707	0	0	0	0	0	0	0	0	0	0.91577148	0.084228516	0.37133789	-0.27319336	0.060791016	0.037109375	0.761	33025.77	-0.549	2440.47	0.943
260	261	261	Category F	-0.51586914	0.035888672	-0.85180664	0.11645508	0.22241211	0.42626953	0	0.485	12/11/2017	12	11	2017	20:29:16	73756	0.4	20	29	16	29	0.051757813	3.5094727	-0.21777344	-0.022949219	-0.88867188	22.867432	0.3059082	0	0	0	0	0	0	0	0	0	0.9152832	0.084716797	0.39379883	-0.29785156	0.058837891	0.036865234	0.73	33114.88	-0.631	3547.03	0.745
261	262	262	Category F	-0.35986328	0.071777344	-0.86376953	0.1315918	0.20117188	0.42919922	0	1.221	12/11/2017	12	11	2017	20:29:16	73756	0.5	20	29	16	29	0.051757813	3.5094727	-0.21875	-0.021728516	-0.89038086	20.141846	0.17138672	0	0	0	0	0	0	0	0	0	0.91699219	0.083007813	0.26123047	-0.14086914	0.093505859	0.026611328	0.762	33022.94	-0.652	3483.67	0.859
262	263	263	Category F	-0.37182617	-0.023925781	-0.82788086	0.13256836	0.1706543	0.44580078	0	0.943	12/11/2017	12	11	2017	20:29:16	73756	0.6	20	29	16	29	0.051757813	3.5094727	-0.22119141	-0.019287109	-0.88696289	16.096924	0.16162109	0	0	0	0	0	0	0	0	0	0.91430664	0.085693359	0.21435547	-0.15039063	-0.004394531	0.059082031	0.819	32866.66	-0.708	3626.47	0.859
263	264	264	Category F	-0.46777344	0.15576172	-0.87597656	0.10595703	0.1965332	0.43701172	0	0.745	12/11/2017	12	11	2017	20:29:16	73756	0.7	20	29	16	29	0.051757813	3.5094727	-0.22143555	-0.016357422	-0.88476563	9.9296875	0.30053711	0	0	0	0	0	0	0	0	0	0.91235352	0.087646484	0.42724609	-0.24609375	0.17211914	0.008789063	0.837	32819.13	-0.72	3595.1	0.943
264	265	265	Category F	-0.39599609	0.21582031	-0.88793945	0.11206055	0.21557617	0.42919922	0	0.859	12/11/2017	12	11	2017	20:29:16	73756	0.8	20	29	16	30	0.051757813	3.5094727	-0.22387695	-0.013916016	-0.88549805	3.1193848	0.28710938	0	0	0	0	0	0	0	0	0	0.91357422	0.086425781	0.40405273	-0.171875	0.22973633	-0.002197266	0.923	32602.89	-0.8	3735.64	0.943
265	266	266	Category F	-0.44384766	-0.11987305	-0.83984375	0.15356445	0.21972656	0.41748047	0	0.774	12/11/2017	12	11	2017	20:29:16	73756	0.9	20	29	16	30	0.051757813	3.5094727	-0.22558594	-0.011474609	-0.88647461	2.2453613	0.24780273	0	0	0	0	0	0	0	0	0	0.91479492	0.085205078	0.37280273	-0.21801758	-0.1081543	0.046630859	0.853	32777.58	-0.726	3512.14	0.943
266	267	267	Category F	-0.32397461	-0.14379883	-0.82788086	0.17724609	0.21875	0.40209961	0	1	12/11/2017	12	11	2017	20:29:17	73757	0	20	29	17	30	0.051757813	3.5094727	-0.2253418	-0.008056641	-0.88623047	5.5869141	0.17749023	0	0	0	0	0	0	0	0	0	0.91430664	0.085693359	0.29248047	-0.098388672	-0.13549805	0.058349609	1.151	32099.75	-1.039	4379.99	0.859
267	268	268	Category F	-0.32397461	-0.011962891	-0.95996094	0.20556641	0.19775391	0.39990234	0	0.802	12/11/2017	12	11	2017	20:29:17	73757	0.1	20	29	17	30	0.051757813	3.5094727	-0.22607422	-0.004394531	-0.88671875	9.3540039	0.12207031	0	0	0	0	0	0	0	0	0	0.91503906	0.084960938	0.17797852	-0.09765625	-0.007324219	-0.072998047	1.109	32185.96	-0.994	4254.19	1
268	269	269	Category F	-0.26391602	-0.059814453	-0.82788086	0.18652344	0.20239258	0.40820313	0	2.728	12/11/2017	12	11	2017	20:29:17	73757	0.2	20	29	17	30	0.051757813	3.5094727	-0.22680664	-0.001464844	-0.88696289	13.613037	0.090820313	0	0	0	0	0	0	0	0	0	0.91552734	0.084472656	0.15429688	-0.036865234	-0.058105469	0.059082031	1.259	31889.23	-1.158	4743.44	1.662
269	270	270	Category F	-0.38378906	-0.11987305	-0.89990234	0.17211914	0.2265625	0.39990234	0	0.496	12/11/2017	12	11	2017	20:29:17	73757	0.3	20	29	17	30	0.051757813	3.5094727	-0.22802734	0.004882813	-0.88378906	17.775635	0.19995117	0	0	0	0	0	0	0	0	0	0.91259766	0.087402344	0.29638672	-0.15551758	-0.12475586	-0.015869141	1.407	31623.31	-1.308	5038.6	1.662
270	271	271	Category F	-0.25195313	-0.047851563	-0.92382813	0.1418457	0.24682617	0.41357422	0	1.755	12/11/2017	12	11	2017	20:29:17	73757	0.4	20	29	17	30	0.051757813	3.5094727	-0.23022461	0.009033203	-0.88232422	19.19873	0.073486328	0	0	0	0	0	0	0	0	0	0.91186523	0.088134766	0.11987305	-0.021484375	-0.056884766	-0.041259766	1.375	31678.81	-1.284	5105.07	1.662
271	272	272	Category F	-0.16796875	-0.29980469	-1.1159668	0.11767578	0.24584961	0.40771484	0	1.662	12/11/2017	12	11	2017	20:29:17	73757	0.5	20	29	17	30	0.051757813	3.5094727	-0.23144531	0.013183594	-0.88305664	18.638184	0.39501953	0	0	0	0	0	0	0	0	0	0.91308594	0.086914063	0.609375	0.063476563	-0.31298828	-0.23266602	1.34	31740.74	-1.235	4834.82	1.662
272	273	273	Category F	-0.19189453	0.023925781	-0.87597656	0.09765625	0.26416016	0.41772461	0	0.811	12/11/2017	12	11	2017	20:29:17	73757	0.6	20	29	17	30	0.051757813	3.5094727	-0.2331543	0.017089844	-0.88427734	17.670898	0.042724609	0	0	0	0	0	0	0	0	0	0.91455078	0.085449219	0.056396484	0.041259766	0.006591797	0.008300781	1.079	32249.17	-0.977	4369.05	1.461
273	274	274	Category F	-0.047851563	-0.047851563	-0.76782227	0.043945313	0.26586914	0.42041016	0	0.591	12/11/2017	12	11	2017	20:29:17	73757	0.7	20	29	17	30	0.051757813	3.5094727	-0.23291016	0.021972656	-0.88354492	14.414307	0.22924805	0	0	0	0	0	0	0	0	0	0.9140625	0.0859375	0.37084961	0.18505859	-0.069824219	0.11572266	1.239	31927.08	-1.144	4794.77	1.461
274	275	275	Category F	-0.035888672	-0.13183594	-0.81591797	-0.007080078	0.26757813	0.41796875	0	1.159	12/11/2017	12	11	2017	20:29:17	73757	0.8	20	29	17	31	0.051757813	3.5094727	-0.23388672	0.026611328	-0.88330078	8.8291016	0.26245117	0	0	0	0	0	0	0	0	0	0.91430664	0.085693359	0.42407227	0.19799805	-0.15844727	0.067382813	1.032	32351.12	-0.932	4296.11	1.159
275	276	276	Category F	-0.15576172	-0.047851563	-0.95996094	-0.041992188	0.22851563	0.44750977	0	1.461	12/11/2017	12	11	2017	20:29:17	73757	0.9	20	29	17	31	0.051757813	3.5094727	-0.234375	0.029785156	-0.8828125	0.97851563	0.13476563	0	0	0	0	0	0	0	0	0	0.91381836	0.086181641	0.23339844	0.078613281	-0.077636719	-0.076904297	0.768	33006.06	-0.651	3408.17	0.941
276	277	277	Category F	-0.035888672	-0.035888672	-0.89990234	-0.067626953	0.18334961	0.46557617	0	0.512	12/11/2017	12	11	2017	20:29:18	73758	0	20	29	18	31	0.051757813	3.5094727	-0.23608398	0.032226563	-0.87792969	5.3327637	0.21264648	0	0	0	0	0	0	0	0	0	0.90991211	0.090087891	0.2902832	0.20019531	-0.068115234	-0.021728516	0.79	32945.03	-0.688	3673.19	0.941
277	278	278	Category F	-0.035888672	0.071777344	-1.1999512	-0.079833984	0.16333008	0.4855957	0	0.077	12/11/2017	12	11	2017	20:29:18	73758	0.1	20	29	18	31	0.051757813	3.5094727	-0.23803711	0.036132813	-0.87890625	10.263916	0.38085938	0	0	0	0	0	0	0	0	0	0.91137695	0.088623047	0.55859375	0.20214844	0.035644531	-0.32080078	0.779	32975.37	-0.678	3657.3	1.159
278	279	279	Category F	0.083984375	-0.059814453	-0.80395508	-0.10131836	0.14624023	0.4765625	0	0.941	12/11/2017	12	11	2017	20:29:18	73758	0.2	20	29	18	31	0.051757813	3.5094727	-0.23974609	0.039794922	-0.88085938	17.624023	0.34741211	0	0	0	0	0	0	0	0	0	0.91381836	0.086181641	0.50048828	0.32373047	-0.099609375	0.076904297	0.814	32880.01	-0.72	3857.15	0.941
279	280	280	Category F	0.059814453	0.011962891	-0.77978516	-0.11474609	0.13500977	0.47875977	0	0.524	12/11/2017	12	11	2017	20:29:18	73758	0.3	20	29	18	31	0.051757813	3.5094727	-0.24145508	0.043212891	-0.88232422	27.051758	0.31982422	0	0	0	0	0	0	0	0	0	0.91577148	0.084228516	0.43530273	0.30126953	-0.03125	0.10253906	0.671	33293.3	-0.577	3443.86	0.599
280	281	281	Category F	-0.095947266	0.011962891	-0.74389648	-0.15429688	0.12255859	0.48364258	0	1.373	12/11/2017	12	11	2017	20:29:18	73758	0.4	20	29	18	31	0.051757813	3.5094727	-0.24169922	0.047607422	-0.88256836	33.341309	0.2043457	0	0	0	0	0	0	0	0	0	0.91625977	0.083740234	0.3203125	0.14575195	-0.035644531	0.13867188	0.663	33318.47	-0.558	3257.09	0.73
281	282	282	Category F	-0.17993164	0.011962891	-0.82788086	-0.15576172	0.14111328	0.46948242	0	0.599	12/11/2017	12	11	2017	20:29:18	73758	0.5	20	29	18	31	0.051757813	3.5094727	-0.24316406	0.051269531	-0.88330078	37.281494	0.093017578	0	0	0	0	0	0	0	0	0	0.91772461	0.082275391	0.15820313	0.063232422	-0.039306641	0.055419922	0.772	32994.86	-0.675	3696.77	0.73
282	283	283	Category F	-0.19189453	0.14379883	-0.65991211	-0.13623047	0.17456055	0.47363281	0	0.466	12/11/2017	12	11	2017	20:29:18	73758	0.6	20	29	18	31	0.051757813	3.5094727	-0.24365234	0.055664063	-0.88037109	42.647217	0.24291992	0	0	0	0	0	0	0	0	0	0.9152832	0.084716797	0.36035156	0.051757813	0.087890625	0.22045898	0.707	33183	-0.589	3218.39	0.73
283	284	284	Category F	-0.20385742	-0.035888672	-1.1638184	-0.09375	0.16918945	0.47045898	0	0.73	12/11/2017	12	11	2017	20:29:18	73758	0.7	20	29	18	31	0.051757813	3.5094727	-0.24365234	0.056884766	-0.87939453	45.606689	0.30175781	0	0	0	0	0	0	0	0	0	0.91430664	0.085693359	0.41699219	0.039794922	-0.092773438	-0.28417969	1.144	32113.94	-1.035	4406.26	1.329
284	285	285	Category F	-0.39599609	0.095947266	-0.86376953	-0.058837891	0.13037109	0.484375	0	0.553	12/11/2017	12	11	2017	20:29:18	73758	0.8	20	29	18	32	0.051757813	3.5094727	-0.24511719	0.057861328	-0.87988281	44.644287	0.15625	0	0	0	0	0	0	0	0	0	0.9152832	0.084716797	0.20507813	-0.15063477	0.037841797	0.016113281	1.137	32128.2	-1.02	4286.03	1.11
285	286	286	Category F	-0.2878418	0.16796875	-0.82788086	-0.017089844	0.12573242	0.48535156	0	3.145	12/11/2017	12	11	2017	20:29:18	73758	0.9	20	29	18	32	0.051757813	3.5094727	-0.24633789	0.058837891	-0.87963867	40.386963	0.12744141	0	0	0	0	0	0	0	0	0	0.91552734	0.084472656	0.20214844	-0.041259766	0.10888672	0.051757813	1.222	31959.65	-1.104	4441.74	1.11
286	287	287	Category F	-0.46777344	0.15576172	-0.88793945	0.033447266	0.13037109	0.47851563	0	1.329	12/11/2017	12	11	2017	20:29:19	73759	0	20	29	19	32	0.051757813	3.5094727	-0.24853516	0.061523438	-0.87963867	39.324463	0.23852539	0	0	0	0	0	0	0	0	0	0.91601563	0.083984375	0.3215332	-0.21899414	0.093994141	-0.008300781	1.204	31994.53	-1.089	4445.62	1.11
287	288	288	Category F	-0.55175781	0.095947266	-0.93579102	0.046630859	0.13916016	0.47412109	0	1.11	12/11/2017	12	11	2017	20:29:19	73759	0.1	20	29	19	32	0.051757813	3.5094727	-0.24853516	0.063232422	-0.87963867	43.203613	0.30981445	0	0	0	0	0	0	0	0	0	0.91625977	0.083740234	0.39160156	-0.30297852	0.032470703	-0.055908203	1.231	31942.36	-1.117	4510.9	1.127
288	289	289	Category F	-0.50390625	-0.035888672	-0.70776367	0.05078125	0.067382813	0.49633789	0	0.361	12/11/2017	12	11	2017	20:29:19	73759	0.2	20	29	19	32	0.051757813	3.5094727	-0.25048828	0.063720703	-0.88012695	41.132813	0.32226563	0	0	0	0	0	0	0	0	0	0.91723633	0.082763672	0.52539063	-0.25317383	-0.099609375	0.17236328	1.327	31764.07	-1.231	4942.61	1.255
289	290	290	Category F	-0.38378906	-0.15576172	-0.61181641	0.050292969	0.034423828	0.50390625	0	0.89	12/11/2017	12	11	2017	20:29:19	73759	0.3	20	29	19	32	0.051757813	3.5094727	-0.25219727	0.06640625	-0.87597656	38.668457	0.36938477	0	0	0	0	0	0	0	0	0	0.9140625	0.0859375	0.61791992	-0.13134766	-0.22216797	0.26416016	1.012	32395.65	-0.91	4222.57	1.127
290	291	291	Category F	-0.58789063	0.095947266	-0.99584961	0.035888672	0.048339844	0.49145508	0	1.127	12/11/2017	12	11	2017	20:29:19	73759	0.4	20	29	19	32	0.051757813	3.5094727	-0.25488281	0.0703125	-0.87573242	43.594482	0.35473633	0	0	0	0	0	0	0	0	0	0.91479492	0.085205078	0.47851563	-0.33276367	0.025390625	-0.11987305	0.978	32473.01	-0.875	4130.88	1.126
291	292	292	Category F	-0.41992188	-0.059814453	-0.86376953	0.059326172	0.060791016	0.48999023	0	1.255	12/11/2017	12	11	2017	20:29:19	73759	0.5	20	29	19	32	0.051757813	3.5094727	-0.25561523	0.072998047	-0.87768555	49.275879	0.21166992	0	0	0	0	0	0	0	0	0	0.91699219	0.083007813	0.31103516	-0.1640625	-0.1328125	0.013916016	0.908	32639.4	-0.806	3978.82	1.126
292	293	293	Category F	-0.63598633	-0.29980469	-0.88793945	0.0390625	0.064697266	0.4934082	0	1.126	12/11/2017	12	11	2017	20:29:19	73759	0.6	20	29	19	32	0.051757813	3.5094727	-0.25634766	0.076904297	-0.87866211	50.936523	0.53466797	0	0	0	0	0	0	0	0	0	0.91870117	0.081298828	0.76513672	-0.37939453	-0.37670898	-0.009033203	0.977	32475.32	-0.881	4231.36	1.126
293	294	294	Category F	-0.70776367	-0.15576172	-0.57592773	0.006835938	0.041992188	0.50195313	0	0.693	12/11/2017	12	11	2017	20:29:19	73759	0.7	20	29	19	32	0.051757813	3.5094727	-0.25537109	0.081054688	-0.87939453	51.115479	0.59399414	0	0	0	0	0	0	0	0	0	0.91943359	0.080566406	0.99267578	-0.45214844	-0.23681641	0.3034668	0.938	32566.86	-0.844	4170.3	1.126
294	295	295	Category F	-0.45581055	-0.035888672	-0.68383789	0.072265625	0.053466797	0.48779297	0	0.775	12/11/2017	12	11	2017	20:29:19	73759	0.8	20	29	19	33	0.051757813	3.5094727	-0.25537109	0.083496094	-0.88037109	57.064697	0.30493164	0	0	0	0	0	0	0	0	0	0.9206543	0.079345703	0.51635742	-0.20019531	-0.11938477	0.1965332	0.897	32666.48	-0.802	4055.37	0.878
295	296	296	Category F	-0.38378906	-0.15576172	-0.81591797	0.13085938	0.050537109	0.47192383	0	0.655	12/11/2017	12	11	2017	20:29:19	73759	0.9	20	29	19	33	0.051757813	3.5094727	-0.25415039	0.087158203	-0.87963867	64.044434	0.2824707	0	0	0	0	0	0	0	0	0	0.91992188	0.080078125	0.4362793	-0.12939453	-0.24291992	0.063720703	0.695	33219.25	-0.601	3517.91	0.775
296	297	297	Category F	-0.70776367	-0.17993164	-0.99584961	0.076171875	0.035888672	0.48901367	0	0.878	12/11/2017	12	11	2017	20:29:20	73760	0	20	29	20	33	0.051757813	3.4788574	-0.25170898	0.092041016	-0.87841797	65.919189	0.54370117	0	0	0	0	0	0	0	0	0	0.91845703	0.081542969	0.84521484	-0.45581055	-0.27197266	-0.1171875	0.529	33781.57	-0.417	2698.17	0.693
297	34580	34580	Category A	0.19189453	0.27587891	-0.85180664	-0.19018555	-0.34423828	0.37451172	0	1.004	12/11/2017	12	11	2017	21:49:48	78588	0.5	21	49	48	3	0.051757813	3.5288086	0.18896484	0.24975586	-0.86035156	0.76171875	0.02734375	0	0	0	0	0	0	0	0	0	0.91552734	0.084472656	0.037109375	0.002685547	0.025878906	0.008544922	0.728	33120.73	0.594	-1347.64	0.822
298	34581	34581	Category A	0.16796875	0.2277832	-0.86376953	-0.18823242	-0.33666992	0.38061523	0	0.927	12/11/2017	12	11	2017	21:49:48	78588	0.6	21	49	48	3	0.051757813	3.5288086	0.18945313	0.24975586	-0.86035156	0.39257813	0.031005859	0	0	0	0	0	0	0	0	0	0.91577148	0.084228516	0.046875	-0.021484375	-0.021972656	-0.003173828	0.726	33126.6	0.667	-1479.14	0.822
299	34582	34582	Category A	0.19189453	0.25195313	-0.85180664	-0.19238281	-0.34106445	0.37963867	0	0.666	12/11/2017	12	11	2017	21:49:48	78588	0.7	21	49	48	3	0.051757813	3.5288086	0.18969727	0.25048828	-0.86035156	0.58300781	0.008789063	0	0	0	0	0	0	0	0	0	0.91601563	0.083984375	0.01171875	0.001953125	0.001220703	0.008544922	0.722	33138.37	0.639	-1434.94	0.822
300	34583	34583	Category A	0.19189453	0.25195313	-0.86376953	-0.19165039	-0.34106445	0.38061523	0	0.477	12/11/2017	12	11	2017	21:49:48	78588	0.8	21	49	48	3	0.051757813	3.5288086	0.18969727	0.25048828	-0.86035156	0.87011719	0.004150391	0	0	0	0	0	0	0	0	0	0.91601563	0.083984375	0.006835938	0.001953125	0.001220703	-0.003173828	0.672	33290.18	0.643	-1504.41	0.666
301	34584	34584	Category A	0.19189453	0.26391602	-0.85180664	-0.18994141	-0.34155273	0.37963867	0	0.438	12/11/2017	12	11	2017	21:49:48	78588	0.9	21	49	48	3	0.051757813	3.5288086	0.18969727	0.25048828	-0.86035156	0.54272461	0.015869141	0	0	0	0	0	0	0	0	0	0.91601563	0.083984375	0.023681641	0.001953125	0.013183594	0.008544922	0.568	33637.81	0.827	-1993.81	0.535
302	34585	34585	Category A	0.17993164	0.26391602	-0.83984375	-0.18969727	-0.33422852	0.3815918	0	0.521	12/11/2017	12	11	2017	21:49:49	78589	0	21	49	49	3	0.051757813	3.5288086	0.18945313	0.25073242	-0.85986328	0.16430664	0.025878906	0	0	0	0	0	0	0	0	0	0.91552734	0.084472656	0.042724609	-0.009521484	0.012939453	0.020019531	0.502	33886.2	0.929	-2303.86	0.523
303	34586	34586	Category A	0.19189453	0.25195313	-0.86376953	-0.19165039	-0.34179688	0.3815918	0	0.38	12/11/2017	12	11	2017	21:49:49	78589	0.1	21	49	49	3	0.051757813	3.5288086	0.18920898	0.2512207	-0.85986328	0.18823242	0.004394531	0	0	0	0	0	0	0	0	0	0.91577148	0.084228516	0.006835938	0.002441406	0.000488281	-0.003662109	0.479	33979	0.994	-2467.02	0.521
304	34587	34587	Category A	0.17993164	0.25195313	-0.85180664	-0.19116211	-0.33764648	0.38354492	0	0.535	12/11/2017	12	11	2017	21:49:49	78589	0.2	21	49	49	3	0.051757813	3.5288086	0.18896484	0.25097656	-0.85986328	0.12182617	0.012207031	0	0	0	0	0	0	0	0	0	0.91552734	0.084472656	0.018310547	-0.009033203	0.000732422	0.008056641	0.451	34096.96	0.883	-2345.48	0.521
305	34588	34588	Category A	0.19189453	0.26391602	-0.82788086	-0.18994141	-0.34082031	0.37744141	0	0.523	12/11/2017	12	11	2017	21:49:49	78589	0.3	21	49	49	3	0.051757813	3.5288086	0.18896484	0.25048828	-0.86010742	0.59179688	0.034912109	0	0	0	0	0	0	0	0	0	0.91552734	0.084472656	0.048339844	0.002685547	0.013183594	0.032226563	0.417	34248.46	0.979	-2606.19	0.521
306	34589	34589	Category A	0.19189453	0.23999023	-0.85180664	-0.19262695	-0.34472656	0.37451172	0	0.312	12/11/2017	12	11	2017	21:49:49	78589	0.4	21	49	49	4	0.051757813	3.5288086	0.1887207	0.25073242	-0.86035156	0.91821289	0.014160156	0	0	0	0	0	0	0	0	0	0.91601563	0.083984375	0.022460938	0.002929688	-0.010742188	0.008544922	0.377	34440.08	1.045	-2842.44	0.38
307	34590	34590	Category A	0.17993164	0.26391602	-0.85180664	-0.19238281	-0.33911133	0.37646484	0	0.235	12/11/2017	12	11	2017	21:49:49	78589	0.5	21	49	49	4	0.051757813	3.5288086	0.18847656	0.25097656	-0.86083984	0.54858398	0.017822266	0	0	0	0	0	0	0	0	0	0.91625977	0.083740234	0.030517578	-0.008544922	0.012695313	0.009033203	0.36	34526.54	0.962	-2753.45	0.312
308	34591	34591	Category A	0.19189453	0.25195313	-0.85180664	-0.19189453	-0.34423828	0.38354492	0	0.28	12/11/2017	12	11	2017	21:49:49	78589	0.6	21	49	49	4	0.051757813	3.5288086	0.18896484	0.25097656	-0.86108398	0.042480469	0.009765625	0	0	0	0	0	0	0	0	0	0.91650391	0.083496094	0.012939453	0.002685547	0.000732422	0.009277344	0.309	34807.42	1.017	-3041.55	0.28
309	34592	34592	Category A	0.17993164	0.26391602	-0.83984375	-0.18847656	-0.34082031	0.37548828	0	0.279	12/11/2017	12	11	2017	21:49:49	78589	0.7	21	49	49	4	0.051757813	3.5288086	0.18896484	0.25097656	-0.86083984	0.040283203	0.026123047	0	0	0	0	0	0	0	0	0	0.91625977	0.083740234	0.04296875	-0.009033203	0.012695313	0.020996094	0.264	35088.4	1.112	-3411.34	0.28
310	34593	34593	Category A	0.19189453	0.26391602	-0.85180664	-0.18676758	-0.34448242	0.37768555	0	0.229	12/11/2017	12	11	2017	21:49:49	78589	0.8	21	49	49	4	0.051757813	3.5288086	0.18896484	0.25073242	-0.86083984	0.30517578	0.015869141	0	0	0	0	0	0	0	0	0	0.91625977	0.083740234	0.024658203	0.002685547	0.012939453	0.009033203	0.27	35048.8	1.087	-3338.3	0.28
311	34594	34594	Category A	0.19189453	0.25195313	-0.86376953	-0.18994141	-0.33813477	0.37841797	0	0.25	12/11/2017	12	11	2017	21:49:49	78589	0.9	21	49	49	4	0.051757813	3.5288086	0.18896484	0.25097656	-0.86035156	0.5715332	0.004150391	0	0	0	0	0	0	0	0	0	0.91601563	0.083984375	0.006835938	0.002685547	0.000732422	-0.003173828	0.312	34789.9	1.04	-3070.54	0.35
312	34595	34595	Category A	0.20385742	0.2277832	-0.89990234	-0.19067383	-0.33764648	0.38256836	0	0.35	12/11/2017	12	11	2017	21:49:50	78590	0	21	49	50	4	0.051757813	3.5288086	0.18896484	0.25146484	-0.86083984	0.80957031	0.047851563	0	0	0	0	0	0	0	0	0	0.91650391	0.083496094	0.077392578	0.014648438	-0.023681641	-0.038818359	0.341	34627.17	1.049	-2974.5	0.452
313	34596	34596	Category A	0.20385742	0.25195313	-0.86376953	-0.19238281	-0.33911133	0.3815918	0	0.486	12/11/2017	12	11	2017	21:49:50	78590	0.1	21	49	50	4	0.051757813	3.5288086	0.18920898	0.25146484	-0.86035156	1.1796875	0.014648438	0	0	0	0	0	0	0	0	0	0.91625977	0.083740234	0.018066406	0.014404297	0.000244141	-0.003173828	0.394	34356.72	0.941	-2607.03	0.486
314	34597	34597	Category A	0.20385742	0.25195313	-0.88793945	-0.18920898	-0.34106445	0.37744141	0	0.452	12/11/2017	12	11	2017	21:49:50	78590	0.2	21	49	50	4	0.051757813	3.5288086	0.18920898	0.25097656	-0.8605957	1.2722168	0.030761719	0	0	0	0	0	0	0	0	0	0.91625977	0.083740234	0.042480469	0.014404297	0.000732422	-0.027099609	0.485	33954.45	0.734	-1989.02	0.599
315	34598	34598	Category A	0.19189453	0.26391602	-0.87597656	-0.18994141	-0.34033203	0.37744141	0	0.599	12/11/2017	12	11	2017	21:49:50	78590	0.3	21	49	50	4	0.051757813	3.5288086	0.18896484	0.25073242	-0.86035156	1.2148438	0.020263672	0	0	0	0	0	0	0	0	0	0.91577148	0.084228516	0.03125	0.002685547	0.012939453	-0.015380859	0.544	33725.29	0.597	-1605.25	0.599
316	34599	34599	Category A	0.17993164	0.25195313	-0.86376953	-0.19238281	-0.34106445	0.38452148	0	0.778	12/11/2017	12	11	2017	21:49:50	78590	0.4	21	49	50	5	0.051757813	3.5288086	0.18896484	0.25097656	-0.86035156	0.80541992	0.009765625	0	0	0	0	0	0	0	0	0	0.91577148	0.084228516	0.013427734	-0.009033203	0.000732422	-0.003173828	0.582	33588.15	0.541	-1431.21	0.599
317	34600	34600	Category A	0.17993164	0.25195313	-0.87597656	-0.19140625	-0.33813477	0.38256836	0	0.599	12/11/2017	12	11	2017	21:49:50	78590	0.5	21	49	50	5	0.051757813	3.5288086	0.18896484	0.2512207	-0.8605957	0.47216797	0.017578125	0	0	0	0	0	0	0	0	0	0.91625977	0.083740234	0.024902344	-0.009033203	0.000488281	-0.015136719	0.731	33111.96	0.249	-643.56	0.778
318	34601	34601	Category A	0.19189453	0.25195313	-0.85180664	-0.18896484	-0.33813477	0.37744141	0	0.582	12/11/2017	12	11	2017	21:49:50	78590	0.6	21	49	50	5	0.051757813	3.5288086	0.1887207	0.25146484	-0.86083984	0.40771484	0.009521484	0	0	0	0	0	0	0	0	0	0.91625977	0.083740234	0.012451172	0.002929688	0.000488281	0.009033203	0.79	32945.03	0.944	-1837.2	0.778
319	34602	34602	Category A	0.17993164	0.23999023	-0.81591797	-0.18920898	-0.3425293	0.38061523	0	1.38	12/11/2017	12	11	2017	21:49:50	78590	0.7	21	49	50	5	0.051757813	3.5288086	0.1887207	0.25146484	-0.86108398	0.25634766	0.047363281	0	0	0	0	0	0	0	0	0	0.91674805	0.083251953	0.065429688	-0.008789063	-0.011474609	0.045166016	0.766	33011.67	1.694	-2813.74	0.805
320	34603	34603	Category A	0.16796875	0.23999023	-0.87597656	-0.19140625	-0.33935547	0.38574219	0	0.805	12/11/2017	12	11	2017	21:49:50	78590	0.8	21	49	50	5	0.051757813	3.5288086	0.1887207	0.2512207	-0.8605957	0.30834961	0.028076172	0	0	0	0	0	0	0	0	0	0.91625977	0.083740234	0.047363281	-0.020751953	-0.011230469	-0.015136719	0.871	32731.58	2.118	-3067.29	1.367
321	34604	34604	Category A	0.17993164	0.23999023	-0.86376953	-0.19311523	-0.34350586	0.37963867	0	0.457	12/11/2017	12	11	2017	21:49:50	78590	0.9	21	49	50	5	0.051757813	3.5288086	0.1887207	0.25073242	-0.8605957	0.35644531	0.014160156	0	0	0	0	0	0	0	0	0	0.91601563	0.083984375	0.022705078	-0.008789063	-0.010742188	-0.002929688	0.999	32424.98	1.995	-2765.35	1.367
322	34605	34605	Category A	0.19189453	0.2277832	-0.88793945	-0.19165039	-0.33837891	0.37963867	0	1.403	12/11/2017	12	11	2017	21:49:51	78591	0	21	49	51	5	0.051757813	3.5288086	0.1887207	0.25048828	-0.8605957	0.30078125	0.035644531	0	0	0	0	0	0	0	0	0	0.91601563	0.083984375	0.053222656	0.002929688	-0.022705078	-0.027099609	0.948	32543.1	2.117	-2949.05	1.367
323	34606	34606	Category A	0.20385742	0.23999023	-0.85180664	-0.18920898	-0.3425293	0.38061523	0	1.367	12/11/2017	12	11	2017	21:49:51	78591	0.1	21	49	51	5	0.051757813	3.5288086	0.1887207	0.25	-0.86108398	0.096923828	0.020263672	0	0	0	0	0	0	0	0	0	0.91650391	0.083496094	0.034423828	0.014892578	-0.010009766	0.009277344	0.933	32578.82	2.093	-2948.9	1.29
324	34607	34607	Category A	0.17993164	0.23999023	-0.86376953	-0.18823242	-0.33886719	0.38061523	0	0.279	12/11/2017	12	11	2017	21:49:51	78591	0.2	21	49	51	5	0.051757813	3.5288086	0.18896484	0.25024414	-0.86132813	0.030273438	0.013916016	0	0	0	0	0	0	0	0	0	0.91674805	0.083251953	0.021484375	-0.009033203	-0.010253906	-0.002197266	0.941	32559.71	1.252	-2056.16	1.29
325	34608	34608	Category A	0.19189453	0.26391602	-0.85180664	-0.1875	-0.34228516	0.38354492	0	1.29	12/11/2017	12	11	2017	21:49:51	78591	0.3	21	49	51	5	0.051757813	3.5288086	0.18920898	0.25073242	-0.86132813	0.10742188	0.016357422	0	0	0	0	0	0	0	0	0	0.91674805	0.083251953	0.025146484	0.002441406	0.012939453	0.009521484	0.953	32531.29	0.504	-992.7	1.367
326	34609	34609	Category A	0.16796875	0.2277832	-0.85180664	-0.19165039	-0.34106445	0.3815918	0	0.854	12/11/2017	12	11	2017	21:49:51	78591	0.4	21	49	51	6	0.051757813	3.5288086	0.18920898	0.25073242	-0.86108398	0.32055664	0.032714844	0	0	0	0	0	0	0	0	0	0.91650391	0.083496094	0.053710938	-0.021240234	-0.022949219	0.009277344	0.992	32440.9	-0.047	109.31	1.367
327	34610	34610	Category A	0.16796875	0.23999023	-0.88793945	-0.18896484	-0.33813477	0.37744141	0	0.527	12/11/2017	12	11	2017	21:49:51	78591	0.5	21	49	51	6	0.051757813	3.5288086	0.18920898	0.25073242	-0.8605957	0.58374023	0.036132813	0	0	0	0	0	0	0	0	0	0.91625977	0.083740234	0.059326172	-0.021240234	-0.010742188	-0.027099609	1.063	32283.47	-0.197	460.81	1.29
328	34611	34611	Category A	0.17993164	0.2277832	-0.86376953	-0.19262695	-0.34179688	0.3815918	0	1.635	12/11/2017	12	11	2017	21:49:51	78591	0.6	21	49	51	6	0.051757813	3.5288086	0.18896484	0.25024414	-0.86083984	1.154541	0.024414063	0	0	0	0	0	0	0	0	0	0.91625977	0.083740234	0.034423828	-0.009033203	-0.022460938	-0.002685547	1.112	32179.72	-0.317	751.63	1.433
329	34612	34612	Category A	0.20385742	0.23999023	-0.87597656	-0.18579102	-0.33911133	0.37963867	0	1.797	12/11/2017	12	11	2017	21:49:51	78591	0.7	21	49	51	6	0.051757813	3.5288086	0.1887207	0.25024414	-0.86108398	1.6862793	0.0234375	0	0	0	0	0	0	0	0	0	0.91650391	0.083496094	0.040039063	0.014892578	-0.010253906	-0.014648438	1.136	32130.24	-0.285	652.5	1.635
330	34613	34613	Category A	0.20385742	0.20385742	-0.89990234	-0.19091797	-0.3425293	0.38256836	0	0.57	12/11/2017	12	11	2017	21:49:51	78591	0.8	21	49	51	6	0.051757813	3.5288086	0.1887207	0.25024414	-0.86108398	1.6767578	0.062255859	0	0	0	0	0	0	0	0	0	0.91625977	0.083740234	0.10009766	0.014892578	-0.046386719	-0.038574219	1.267	31874.22	-0.43	944.91	1.635
331	34614	34614	Category A	0.19189453	0.23999023	-0.86376953	-0.19091797	-0.34155273	0.38256836	0	1.433	12/11/2017	12	11	2017	21:49:51	78591	0.9	21	49	51	6	0.051757813	3.5288086	0.18896484	0.25073242	-0.86108398	1.4282227	0.011474609	0	0	0	0	0	0	0	0	0	0.91674805	0.083251953	0.016113281	0.002685547	-0.010742188	-0.002441406	1.33	31758.67	-0.519	1129.38	1.635
332	34615	34615	Category A	0.2277832	0.25195313	-0.83984375	-0.18896484	-0.33813477	0.38134766	0	1.645	12/11/2017	12	11	2017	21:49:52	78592	0	21	49	52	6	0.051513672	3.4498535	0.18896484	0.2512207	-0.86108398	0.83618164	0.044189453	0	0	0	0	0	0	0	0	0	0.91674805	0.083251953	0.060791016	0.038574219	0.000488281	0.021240234	1.308	31798.51	-0.46	991.99	1.501
333	34616	34616	Category A	0.19189453	0.25195313	-0.86376953	-0.19140625	-0.33618164	0.38452148	0	0.905	12/11/2017	12	11	2017	21:49:52	78592	0.1	21	49	52	6	0.051513672	3.4498535	0.18896484	0.25170898	-0.86157227	0.26635742	0.003417969	0	0	0	0	0	0	0	0	0	0.91723633	0.082763672	0.004882813	0.002685547	0	-0.001953125	1.246	31913.78	-0.424	944.9	1.433
334	34617	34617	Category A	0.19189453	0.29980469	-0.86376953	-0.19042969	-0.34448242	0.3815918	0	1.501	12/11/2017	12	11	2017	21:49:52	78592	0.2	21	49	52	6	0.051513672	3.4498535	0.18896484	0.2512207	-0.86181641	0.39404297	0.048339844	0	0	0	0	0	0	0	0	0	0.91748047	0.082519531	0.052978516	0.002685547	0.048339844	-0.001708984	1.374	31680.57	-0.584	1264.46	1.475
335	34618	34618	Category A	0.19189453	0.26391602	-0.86376953	-0.19091797	-0.3425293	0.37963867	0	1.422	12/11/2017	12	11	2017	21:49:52	78592	0.3	21	49	52	6	0.051513672	3.4498535	0.18896484	0.25170898	-0.86157227	0.78393555	0.012451172	0	0	0	0	0	0	0	0	0	0.91723633	0.082763672	0.016845703	0.002685547	0.011962891	-0.001953125	1.381	31668.33	-0.67	1502.69	1.475
336	34619	34619	Category A	0.17993164	0.25195313	-0.86376953	-0.19238281	-0.34179688	0.37475586	0	1.342	12/11/2017	12	11	2017	21:49:52	78592	0.4	21	49	52	7	0.051513672	3.4498535	0.18945313	0.25146484	-0.86157227	1.0617676	0.009765625	0	0	0	0	0	0	0	0	0	0.91723633	0.082763672	0.011962891	-0.009521484	0.000244141	-0.001953125	1.298	31816.8	-0.657	1572.15	1.422
337	34620	34620	Category A	0.21582031	0.25195313	-0.87597656	-0.18896484	-0.33349609	0.37939453	0	1.475	12/11/2017	12	11	2017	21:49:52	78592	0.5	21	49	52	7	0.051513672	3.4498535	0.18945313	0.2512207	-0.86083984	1.4145508	0.030273438	0	0	0	0	0	0	0	0	0	0.91650391	0.083496094	0.041748047	0.026123047	0.000488281	-0.015136719	1.322	31773.09	-0.711	1715.2	1.475
338	34621	34621	Category A	0.20385742	0.29980469	-0.85180664	-0.18945313	-0.34423828	0.38061523	0	1.143	12/11/2017	12	11	2017	21:49:52	78592	0.6	21	49	52	7	0.051513672	3.4498535	0.18945313	0.25097656	-0.86108398	1.4104004	0.051513672	0	0	0	0	0	0	0	0	0	0.91674805	0.083251953	0.072509766	0.014160156	0.048583984	0.009277344	1.393	31647.46	-0.731	1674.17	1.422
339	34622	34622	Category A	0.19189453	0.25195313	-0.86376953	-0.18505859	-0.34301758	0.37451172	0	1.054	12/11/2017	12	11	2017	21:49:52	78592	0.7	21	49	52	7	0.051513672	3.4498535	0.18969727	0.25170898	-0.86157227	1.7084961	0.002685547	0	0	0	0	0	0	0	0	0	0.91748047	0.082519531	0.004150391	0.001953125	0	-0.001953125	1.361	31703.43	-0.696	1608.72	1.342
340	34623	34623	Category A	0.19189453	0.23999023	-0.86376953	-0.18969727	-0.33422852	0.37939453	0	1.925	12/11/2017	12	11	2017	21:49:52	78592	0.8	21	49	52	7	0.051513672	3.4498535	0.18945313	0.25170898	-0.86181641	2.1066895	0.011962891	0	0	0	0	0	0	0	0	0	0.91748047	0.082519531	0.015869141	0.002197266	-0.01171875	-0.001708984	1.315	31785.77	-0.649	1523.23	1.475
341	34624	34624	Category A	0.15576172	0.26391602	-0.85180664	-0.19067383	-0.33764648	0.37817383	0	1.231	12/11/2017	12	11	2017	21:49:52	78592	0.9	21	49	52	7	0.051513672	3.4498535	0.18945313	0.25195313	-0.86181641	2.1616211	0.037109375	0	0	0	0	0	0	0	0	0	0.91772461	0.082275391	0.055664063	-0.033691406	0.01171875	0.010009766	1.395	31644	-0.623	1350.86	1.359
342	34625	34625	Category A	0.19189453	0.25195313	-0.87597656	-0.19140625	-0.34179688	0.38354492	0	1.067	12/11/2017	12	11	2017	21:49:53	78593	0	21	49	53	7	0.051513672	3.4498535	0.18994141	0.25195313	-0.86181641	1.3642578	0.014160156	0	0	0	0	0	0	0	0	0	0.91772461	0.082275391	0.016113281	0.001708984	0	-0.013916016	1.431	31582.34	-0.615	1292.32	1.359
343	34626	34626	Category A	0.19189453	0.2277832	-0.86376953	-0.19140625	-0.34179688	0.37548828	0	1.955	12/11/2017	12	11	2017	21:49:53	78593	0.1	21	49	53	7	0.051513672	3.4498535	0.19018555	0.25170898	-0.86206055	0.37060547	0.023925781	0	0	0	0	0	0	0	0	0	0.91796875	0.08203125	0.027099609	0.001464844	-0.023925781	-0.001464844	1.473	31511.98	-0.644	1328.17	1.359
344	34627	34627	Category A	0.19189453	0.2277832	-0.87597656	-0.18994141	-0.34228516	0.38354492	0	1.359	12/11/2017	12	11	2017	21:49:53	78593	0.2	21	49	53	7	0.051513672	3.4498535	0.19018555	0.25146484	-0.86206055	0.057617188	0.02734375	0	0	0	0	0	0	0	0	0	0.91796875	0.08203125	0.0390625	0.001464844	-0.023681641	-0.013671875	1.334	31751.48	-0.611	1383.94	1.359
345	34628	34628	Category A	0.19189453	0.25195313	-0.87597656	-0.18530273	-0.33764648	0.38232422	0	1.303	12/11/2017	12	11	2017	21:49:53	78593	0.3	21	49	53	7	0.051513672	3.4498535	0.19067383	0.25170898	-0.86230469	0.53271484	0.013671875	0	0	0	0	0	0	0	0	0	0.91821289	0.081787109	0.014892578	0.000976563	0	-0.013427734	1.396	31642.27	-0.67	1484.33	1.359
346	34629	34629	Category A	0.17993164	0.26391602	-0.85180664	-0.18920898	-0.34155273	0.38061523	0	1.09	12/11/2017	12	11	2017	21:49:53	78593	0.4	21	49	53	8	0.051513672	3.4498535	0.19067383	0.25146484	-0.86303711	1.2194824	0.019775391	0	0	0	0	0	0	0	0	0	0.91894531	0.081054688	0.034423828	-0.010742188	0.012207031	0.011230469	1.422	31597.64	-0.655	1411.22	1.359
347	34630	34630	Category A	0.19189453	0.23999023	-0.86376953	-0.18994141	-0.33935547	0.37841797	0	1.603	12/11/2017	12	11	2017	21:49:53	78593	0.5	21	49	53	8	0.051513672	3.4498535	0.19091797	0.25170898	-0.86303711	1.4672852	0.01171875	0	0	0	0	0	0	0	0	0	0.91918945	0.080810547	0.013183594	0.000732422	-0.01171875	-0.000488281	1.322	31773.09	-0.553	1230.16	1.359
348	34631	34631	Category A	0.17993164	0.23999023	-0.83984375	-0.18994141	-0.34155273	0.3815918	0	1.225	12/11/2017	12	11	2017	21:49:53	78593	0.6	21	49	53	8	0.051513672	3.4498535	0.19116211	0.25146484	-0.86303711	0.62695313	0.028320313	0	0	0	0	0	0	0	0	0	0.91894531	0.081054688	0.046142578	-0.011230469	-0.011474609	0.023193359	1.326	31765.87	-0.561	1248.62	1.38
349	34632	34632	Category A	0.20385742	0.26391602	-0.86376953	-0.19091797	-0.33911133	0.38574219	0	1.356	12/11/2017	12	11	2017	21:49:53	78593	0.7	21	49	53	8	0.051513672	3.4498535	0.19116211	0.25146484	-0.86279297	0.042480469	0.017578125	0	0	0	0	0	0	0	0	0	0.91894531	0.081054688	0.025634766	0.012451172	0.012207031	-0.000732422	1.376	31677.06	-0.667	1499.94	1.38
350	34633	34633	Category A	0.17993164	0.27587891	-0.87597656	-0.19067383	-0.33862305	0.37963867	0	1.38	12/11/2017	12	11	2017	21:49:53	78593	0.8	21	49	53	8	0.051513672	3.4498535	0.19116211	0.25146484	-0.86303711	0.36230469	0.029785156	0	0	0	0	0	0	0	0	0	0.91894531	0.081054688	0.048583984	-0.011230469	0.024414063	-0.012695313	1.357	31710.5	-0.699	1623.82	1.568
351	34634	34634	Category A	0.19189453	0.26391602	-0.85180664	-0.19091797	-0.34155273	0.38256836	0	1.606	12/11/2017	12	11	2017	21:49:53	78593	0.9	21	49	53	8	0.051513672	3.4498535	0.19091797	0.25170898	-0.86303711	0.63427734	0.016357422	0	0	0	0	0	0	0	0	0	0.91918945	0.080810547	0.024169922	0.000732422	0.011962891	0.011230469	1.352	31719.36	-0.673	1549.02	1.456
352	34635	34635	Category A	0.19189453	0.2277832	-0.83984375	-0.18823242	-0.33740234	0.38037109	0	0.977	12/11/2017	12	11	2017	21:49:54	78594	0	21	49	54	8	0.051513672	3.4498535	0.19091797	0.25195313	-0.86303711	0.39038086	0.033447266	0	0	0	0	0	0	0	0	0	0.91918945	0.080810547	0.048095703	0.000732422	-0.024169922	0.023193359	1.39	31652.67	-0.743	1716.87	1.456
353	34636	34636	Category A	0.19189453	0.2277832	-0.88793945	-0.18847656	-0.34643555	0.37548828	0	1.568	12/11/2017	12	11	2017	21:49:54	78594	0.1	21	49	54	8	0.051513672	3.4498535	0.19091797	0.25268555	-0.86230469	0.16113281	0.035644531	0	0	0	0	0	0	0	0	0	0.91870117	0.081298828	0.051269531	0.000732422	-0.024902344	-0.025390625	1.335	31749.69	-0.649	1497.08	1.456
354	34637	34637	Category A	0.17993164	0.2277832	-0.86376953	-0.18237305	-0.33886719	0.37963867	0	1.456	12/11/2017	12	11	2017	21:49:54	78594	0.2	21	49	54	8	0.051513672	3.4498535	0.19091797	0.25244141	-0.86230469	0.43212891	0.027099609	0	0	0	0	0	0	0	0	0	0.91845703	0.081542969	0.037353516	-0.010986328	-0.024658203	-0.001220703	1.219	31965.43	-0.568	1391.24	1.456
355	34638	34638	Category A	0.19189453	0.23999023	-0.83984375	-0.18579102	-0.3359375	0.38134766	0	1.025	12/11/2017	12	11	2017	21:49:54	78594	0.3	21	49	54	8	0.051513672	3.4498535	0.19067383	0.25244141	-0.86132813	0.27661133	0.024902344	0	0	0	0	0	0	0	0	0	0.91772461	0.082275391	0.035400391	0.000976563	-0.012451172	0.021484375	1.141	32120.04	-0.476	1192.11	1.14
356	34639	34639	Category A	0.17993164	0.27587891	-0.87597656	-0.18994141	-0.34155273	0.38061523	0	0.684	12/11/2017	12	11	2017	21:49:54	78594	0.4	21	49	54	9	0.051513672	3.4498535	0.19067383	0.25244141	-0.86108398	0.19921875	0.029541016	0	0	0	0	0	0	0	0	0	0.91723633	0.082763672	0.048828125	-0.010742188	0.023193359	-0.014648438	1.123	32156.94	-0.436	1086.76	1.14
357	34640	34640	Category A	0.17993164	0.26391602	-0.86376953	-0.19091797	-0.34155273	0.38256836	0	1.14	12/11/2017	12	11	2017	21:49:54	78594	0.5	21	49	54	9	0.051513672	3.4498535	0.19067383	0.25244141	-0.86108398	0.23876953	0.015869141	0	0	0	0	0	0	0	0	0	0.91723633	0.082763672	0.024658203	-0.010742188	0.011230469	-0.002441406	0.98	32468.4	-0.332	897.91	1.14
358	34641	34641	Category A	0.17993164	0.23999023	-0.86376953	-0.1887207	-0.34082031	0.37451172	0	0.869	12/11/2017	12	11	2017	21:49:54	78594	0.6	21	49	54	9	0.051513672	3.4498535	0.19067383	0.25219727	-0.8605957	0.13085938	0.016601563	0	0	0	0	0	0	0	0	0	0.91699219	0.083007813	0.026123047	-0.010742188	-0.012207031	-0.002929688	1.734	31107.83	-1.112	2343.59	1.14
359	34642	34642	Category A	0.19189453	0.23999023	-0.83984375	-0.18994141	-0.34008789	0.38061523	0	0.71	12/11/2017	12	11	2017	21:49:54	78594	0.7	21	49	54	9	0.051513672	3.4498535	0.19067383	0.25219727	-0.86108398	0.53222656	0.024658203	0	0	0	0	0	0	0	0	0	0.91748047	0.082519531	0.034667969	0.000976563	-0.012207031	0.021240234	2.46	30197.93	-1.996	3843.55	3.856
360	34643	34643	Category A	0.17993164	0.2277832	-0.85180664	-0.18994141	-0.33813477	0.3815918	0	5.978	12/11/2017	12	11	2017	21:49:54	78594	0.8	21	49	54	9	0.051513672	3.4498535	0.19091797	0.25244141	-0.86181641	0.74243164	0.028808594	0	0	0	0	0	0	0	0	0	0.91821289	0.081787109	0.045898438	-0.010986328	-0.024658203	0.010009766	2.989	29664.29	-2.445	4061	3.856
361	34644	34644	Category A	0.19189453	0.23999023	-0.87597656	-0.19116211	-0.34350586	0.38256836	0	5.384	12/11/2017	12	11	2017	21:49:54	78594	0.9	21	49	54	9	0.051513672	3.4498535	0.19116211	0.25244141	-0.86181641	1.0219727	0.018798828	0	0	0	0	0	0	0	0	0	0.91821289	0.081787109	0.027099609	0.000488281	-0.012451172	-0.013916016	2.994	29659.63	-2.451	4069.37	3.856
362	34645	34645	Category A	0.20385742	0.2277832	-0.88793945	-0.18994141	-0.34228516	0.38256836	0	3.856	12/11/2017	12	11	2017	21:49:55	78595	0	21	49	55	9	0.051513672	3.4498535	0.19116211	0.25268555	-0.86230469	0.82568359	0.037841797	0	0	0	0	0	0	0	0	0	0.91870117	0.081298828	0.062988281	0.012451172	-0.024902344	-0.025390625	3.065	29594.05	-2.521	4131.24	3.856
363	34646	34646	Category A	0.20385742	0.23999023	-0.86376953	-0.18505859	-0.33911133	0.38037109	0	1.172	12/11/2017	12	11	2017	21:49:55	78595	0.1	21	49	55	9	0.051513672	3.4498535	0.19091797	0.25268555	-0.86181641	0.23486328	0.018066406	0	0	0	0	0	0	0	0	0	0.91821289	0.081787109	0.02734375	0.012695313	-0.012695313	-0.001708984	3.026	29629.92	-2.485	4106.53	3.856
364	34647	34647	Category A	0.20385742	0.29980469	-0.86376953	-0.19018555	-0.34472656	0.37646484	0	1.294	12/11/2017	12	11	2017	21:49:55	78595	0.2	21	49	55	9	0.051513672	3.4498535	0.19091797	0.25268555	-0.86181641	0.21386719	0.048583984	0	0	0	0	0	0	0	0	0	0.91821289	0.081787109	0.061523438	0.012695313	0.046875	-0.001708984	2.193	30503.55	-1.72	3500.25	1.294
365	34648	34648	Category A	0.19189453	0.26391602	-0.85180664	-0.18847656	-0.34082031	0.37646484	0	0.475	12/11/2017	12	11	2017	21:49:55	78595	0.3	21	49	55	9	0.051513672	3.4498535	0.19091797	0.25292969	-0.86206055	0.3984375	0.014892578	0	0	0	0	0	0	0	0	0	0.91845703	0.081542969	0.022216797	0.000732422	0.010742188	0.010253906	1.457	31538.59	-1.017	2606.35	1.172
366	34649	34649	Category A	0.17993164	0.26391602	-0.83984375	-0.1875	-0.33984375	0.38061523	0	0.978	12/11/2017	12	11	2017	21:49:55	78595	0.4	21	49	55	10	0.051513672	3.4498535	0.19067383	0.25292969	-0.86279297	0.52124023	0.027587891	0	0	0	0	0	0	0	0	0	0.91894531	0.081054688	0.044677734	-0.010742188	0.010742188	0.022949219	0.945	32550.21	-0.583	1965.99	0.978
367	34650	34650	Category A	0.17993164	0.2277832	-0.87597656	-0.19262695	-0.34179688	0.3815918	0	0.968	12/11/2017	12	11	2017	21:49:55	78595	0.5	21	49	55	10	0.051513672	3.4498535	0.19116211	0.25317383	-0.86279297	0.75683594	0.030761719	0	0	0	0	0	0	0	0	0	0.91943359	0.080566406	0.049804688	-0.011230469	-0.025390625	-0.012939453	0.866	32744.28	-0.45	1508.79	0.968
368	34651	34651	Category A	0.17993164	0.25195313	-0.86376953	-0.19238281	-0.33935547	0.37963867	0	0.788	12/11/2017	12	11	2017	21:49:55	78595	0.6	21	49	55	10	0.051513672	3.4498535	0.19165039	0.25341797	-0.86254883	0.63916016	0.011962891	0	0	0	0	0	0	0	0	0	0.91918945	0.080810547	0.014404297	-0.01171875	-0.001464844	-0.000976563	0.795	32931.35	-0.416	1498.77	0.868
369	34652	34652	Category A	0.19189453	0.25195313	-0.85180664	-0.18896484	-0.33984375	0.3815918	0	0.697	12/11/2017	12	11	2017	21:49:55	78595	0.7	21	49	55	10	0.051513672	3.4498535	0.19165039	0.25390625	-0.86206055	0.49780273	0.010498047	0	0	0	0	0	0	0	0	0	0.91894531	0.081054688	0.012451172	0	-0.001953125	0.010253906	0.851	32782.74	-0.482	1697.62	0.894
370	34653	34653	Category A	0.20385742	0.27587891	-0.87597656	-0.19116211	-0.33935547	0.37744141	0	0.868	12/11/2017	12	11	2017	21:49:55	78595	0.8	21	49	55	10	0.051269531	3.5288086	0.19140625	0.25390625	-0.86157227	1.1391602	0.028808594	0	0	0	0	0	0	0	0	0	0.91845703	0.081542969	0.048339844	0.012207031	0.021728516	-0.014160156	0.837	32819.13	-0.427	1461.76	0.868
371	34654	34654	Category A	0.19189453	0.26391602	-0.85180664	-0.18994141	-0.33935547	0.37744141	0	0.81	12/11/2017	12	11	2017	21:49:55	78595	0.9	21	49	55	10	0.051269531	3.5288086	0.19116211	0.25439453	-0.86108398	2.1748047	0.013183594	0	0	0	0	0	0	0	0	0	0.91821289	0.081787109	0.019287109	0.000488281	0.009277344	0.009277344	0.811	32888.05	-0.335	1103.32	0.868
372	34655	34655	Category A	0.19189453	0.29980469	-0.83984375	-0.18847656	-0.34155273	0.37817383	0	0.894	12/11/2017	12	11	2017	21:49:56	78596	0	21	49	56	10	0.051269531	3.5288086	0.19091797	0.25463867	-0.86132813	2.5053711	0.049804688	0	0	0	0	0	0	0	0	0	0.91821289	0.081787109	0.067382813	0.000732422	0.044921875	0.021484375	0.848	32790.5	-0.376	1217.46	0.868
373	34656	34656	Category A	0.19189453	0.26391602	-0.86376953	-0.18823242	-0.34228516	0.37646484	0	0.814	12/11/2017	12	11	2017	21:49:56	78596	0.1	21	49	56	10	0.051269531	3.5288086	0.19067383	0.25488281	-0.86157227	2.119873	0.009277344	0	0	0	0	0	0	0	0	0	0.91845703	0.081542969	0.011962891	0.000976563	0.008789063	-0.001953125	0.822	32858.68	-0.399	1362.34	0.868
374	34657	34657	Category A	0.17993164	0.27587891	-0.85180664	-0.19018555	-0.34423828	0.38354492	0	1.008	12/11/2017	12	11	2017	21:49:56	78596	0.2	21	49	56	10	0.051269531	3.5288086	0.19091797	0.25512695	-0.86157227	1.6108398	0.025146484	0	0	0	0	0	0	0	0	0	0.91870117	0.081298828	0.041259766	-0.010986328	0.020507813	0.009765625	0.79	32945.03	-0.341	1160.59	0.814
375	34658	34658	Category A	0.21582031	0.25195313	-0.86376953	-0.19140625	-0.33935547	0.3815918	0	0.542	12/11/2017	12	11	2017	21:49:56	78596	0.3	21	49	56	11	0.051269531	3.5288086	0.19091797	0.25488281	-0.86132813	1.2043457	0.024902344	0	0	0	0	0	0	0	0	0	0.91845703	0.081542969	0.029785156	0.024658203	-0.002929688	-0.002197266	0.711	33171.02	-0.238	832.78	0.814
376	34659	34659	Category A	0.17993164	0.25195313	-0.82788086	-0.19091797	-0.33911133	0.3815918	0	0.674	12/11/2017	12	11	2017	21:49:56	78596	0.4	21	49	56	11	0.051269531	3.5288086	0.19116211	0.25439453	-0.86108398	0.57348633	0.03515625	0	0	0	0	0	0	0	0	0	0.91821289	0.081787109	0.047363281	-0.011230469	-0.002441406	0.033203125	0.641	33388.95	-0.149	537.17	0.674
377	34660	34660	Category A	0.19189453	0.23999023	-0.88793945	-0.1887207	-0.33520508	0.37817383	0	0.338	12/11/2017	12	11	2017	21:49:56	78596	0.5	21	49	56	11	0.051269531	3.5288086	0.19140625	0.25439453	-0.86108398	0.018554688	0.030273438	0	0	0	0	0	0	0	0	0	0.91821289	0.081787109	0.041503906	0.000244141	-0.014404297	-0.026611328	0.611	33488.29	-0.143	536.37	0.674
378	34661	34661	Category A	0.19189453	0.2878418	-0.89990234	-0.18896484	-0.33935547	0.38354492	0	0.475	12/11/2017	12	11	2017	21:49:56	78596	0.6	21	49	56	11	0.051269531	3.5288086	0.19091797	0.25439453	-0.86083984	0.062744141	0.051269531	0	0	0	0	0	0	0	0	0	0.91772461	0.082275391	0.073242188	0.000732422	0.033203125	-0.0390625	0.662	33321.63	-0.205	749.57	0.629
379	34662	34662	Category A	0.16796875	0.25195313	-0.86376953	-0.18847656	-0.34082031	0.37841797	0	0.629	12/11/2017	12	11	2017	21:49:56	78596	0.7	21	49	56	11	0.051269531	3.5288086	0.19067383	0.25366211	-0.86083984	0.022216797	0.022949219	0	0	0	0	0	0	0	0	0	0.91748047	0.082519531	0.02734375	-0.022705078	-0.001708984	-0.002685547	0.665	33312.15	-0.263	1006.35	0.674
380	34663	34663	Category A	0.20385742	0.27587891	-0.86376953	-0.19091797	-0.34399414	0.38354492	0	1.319	12/11/2017	12	11	2017	21:49:56	78596	0.8	21	49	56	11	0.051269531	3.5288086	0.19067383	0.25366211	-0.86083984	0.34301758	0.025878906	0	0	0	0	0	0	0	0	0	0.91748047	0.082519531	0.038085938	0.012939453	0.021972656	-0.002685547	0.666	33309	-0.307	1222.72	0.684
381	34664	34664	Category A	0.21582031	0.26391602	-0.85180664	-0.18652344	-0.33813477	0.38256836	0	0.555	12/11/2017	12	11	2017	21:49:56	78596	0.9	21	49	56	11	0.051269531	3.5288086	0.19018555	0.25341797	-0.86035156	1.0043945	0.028564453	0	0	0	0	0	0	0	0	0	0.91699219	0.083007813	0.044433594	0.025390625	0.010253906	0.008544922	0.772	32994.86	-0.472	1865.97	0.737
382	34665	34665	Category A	0.20385742	0.23999023	-0.86376953	-0.18920898	-0.34155273	0.37963867	0	0.684	12/11/2017	12	11	2017	21:49:57	78597	0	21	49	57	11	0.051269531	3.5288086	0.19067383	0.25292969	-0.86035156	1.5947266	0.018554688	0	0	0	0	0	0	0	0	0	0.91699219	0.083007813	0.029052734	0.012939453	-0.012939453	-0.003173828	0.816	32874.66	-0.53	2071.9	0.737
383	34666	34666	Category A	0.20385742	0.23999023	-0.86376953	-0.19140625	-0.34179688	0.37548828	0	0.975	12/11/2017	12	11	2017	21:49:57	78597	0.1	21	49	57	11	0.051269531	3.5288086	0.19067383	0.25268555	-0.86035156	2.0307617	0.018554688	0	0	0	0	0	0	0	0	0	0.91674805	0.083251953	0.029052734	0.012939453	-0.012695313	-0.003173828	0.829	32840.15	-0.487	1781.61	0.737
384	34667	34667	Category A	0.20385742	0.26391602	-0.86376953	-0.18823242	-0.33984375	0.37817383	0	0.737	12/11/2017	12	11	2017	21:49:57	78597	0.2	21	49	57	11	0.051269531	3.5288086	0.19067383	0.25292969	-0.86035156	2.2729492	0.017333984	0	0	0	0	0	0	0	0	0	0.91674805	0.083251953	0.027099609	0.012939453	0.010742188	-0.003173828	0.723	33135.42	-0.326	1206.9	0.708
385	34668	34668	Category A	0.20385742	0.25195313	-0.88793945	-0.1887207	-0.34399414	0.37670898	0	0.708	12/11/2017	12	11	2017	21:49:57	78597	0.3	21	49	57	12	0.051269531	3.5288086	0.19067383	0.25317383	-0.86035156	2.2561035	0.030273438	0	0	0	0	0	0	0	0	0	0.91699219	0.083007813	0.041748047	0.012939453	-0.001220703	-0.02734375	0.726	33126.6	-0.187	617.31	0.737
386	34669	34669	Category A	0.20385742	0.25195313	-0.86376953	-0.18823242	-0.33740234	0.38232422	0	0.68	12/11/2017	12	11	2017	21:49:57	78597	0.4	21	49	57	12	0.051269531	3.5288086	0.19067383	0.25317383	-0.8605957	1.7578125	0.013427734	0	0	0	0	0	0	0	0	0	0.91699219	0.083007813	0.017333984	0.012939453	-0.001220703	-0.002929688	0.767	33008.86	-0.118	354.24	0.927
387	34670	34670	Category A	0.20385742	0.25195313	-0.83984375	-0.18774414	-0.34448242	0.37744141	0	0.575	12/11/2017	12	11	2017	21:49:57	78597	0.5	21	49	57	12	0.051269531	3.5288086	0.19067383	0.25317383	-0.86108398	1.2670898	0.024902344	0	0	0	0	0	0	0	0	0	0.91748047	0.082519531	0.035400391	0.012939453	-0.001220703	0.021240234	0.769	33003.25	-0.064	185.75	0.737
388	34671	34671	Category A	0.19189453	0.25195313	-0.83984375	-0.18652344	-0.33666992	0.37963867	0	0.927	12/11/2017	12	11	2017	21:49:57	78597	0.6	21	49	57	12	0.051269531	3.5288086	0.19067383	0.25366211	-0.86108398	0.59375	0.021484375	0	0	0	0	0	0	0	0	0	0.91796875	0.08203125	0.024169922	0.000976563	-0.001708984	0.021240234	0.765	33014.49	-0.054	156.53	0.717
389	34672	34672	Category A	0.17993164	0.25195313	-0.85180664	-0.19018555	-0.34326172	0.37841797	0	0.987	12/11/2017	12	11	2017	21:49:57	78597	0.7	21	49	57	12	0.051269531	3.5288086	0.19091797	0.25366211	-0.86181641	0.006347656	0.014892578	0	0	0	0	0	0	0	0	0	0.91845703	0.081542969	0.022949219	-0.010986328	-0.001708984	0.010009766	0.709	33177	-0.077	241.35	0.717
390	34673	34673	Category A	0.17993164	0.29980469	-0.86376953	-0.19067383	-0.33618164	0.38549805	0	0.717	12/11/2017	12	11	2017	21:49:57	78597	0.8	21	49	57	12	0.051269531	3.5288086	0.19067383	0.25341797	-0.86157227	0.57910156	0.047607422	0	0	0	0	0	0	0	0	0	0.91821289	0.081787109	0.059326172	-0.010742188	0.046386719	-0.001953125	0.658	33334.32	-0.069	229.37	0.717
391	34674	34674	Category A	0.19189453	0.26391602	-0.85180664	-0.18896484	-0.33935547	0.38354492	0	0.369	12/11/2017	12	11	2017	21:49:57	78597	0.9	21	49	57	12	0.051269531	3.5288086	0.19091797	0.25292969	-0.86132813	1.1108398	0.014404297	0	0	0	0	0	0	0	0	0	0.91772461	0.082275391	0.021240234	0.000732422	0.010742188	0.009521484	0.679	33268.38	-0.13	438.43	0.733
392	34675	34675	Category A	0.20385742	0.2878418	-0.83984375	-0.18994141	-0.34155273	0.38061523	0	0.377	12/11/2017	12	11	2017	21:49:58	78598	0	21	49	58	12	0.051269531	3.5288086	0.19091797	0.25268555	-0.86157227	1.4553223	0.043212891	0	0	0	0	0	0	0	0	0	0.91796875	0.08203125	0.069580078	0.012695313	0.034912109	0.021728516	0.647	33369.54	-0.098	337.27	0.733
393	34676	34676	Category A	0.19189453	0.23999023	-0.86376953	-0.19140625	-0.34179688	0.38256836	0	0.699	12/11/2017	12	11	2017	21:49:58	78598	0.1	21	49	58	12	0.051269531	3.5288086	0.19091797	0.25292969	-0.86206055	1.9262695	0.012939453	0	0	0	0	0	0	0	0	0	0.91845703	0.081542969	0.015380859	0.000732422	-0.012939453	-0.001464844	0.686	33246.77	-0.033	103.5	0.717
394	34677	34677	Category A	0.17993164	0.25195313	-0.81591797	-0.18823242	-0.33813477	0.37963867	0	0.733	12/11/2017	12	11	2017	21:49:58	78598	0.2	21	49	58	12	0.051269531	3.5288086	0.19067383	0.25366211	-0.86181641	1.9799805	0.047363281	0	0	0	0	0	0	0	0	0	0.91845703	0.081542969	0.05859375	-0.010742188	-0.001708984	0.045898438	0.651	33356.67	0.072	-221.25	0.699
395	34678	34678	Category A	0.19189453	0.25195313	-0.85180664	-0.18896484	-0.33813477	0.38134766	0	1.225	12/11/2017	12	11	2017	21:49:58	78598	0.3	21	49	58	12	0.051269531	3.5288086	0.19067383	0.25366211	-0.86206055	1.746582	0.010498047	0	0	0	0	0	0	0	0	0	0.91870117	0.081298828	0.013427734	0.000976563	-0.001708984	0.010253906	0.665	33312.15	0.212	-595.73	0.699
396	34679	34679	Category A	0.17993164	0.25195313	-0.86376953	-0.18847656	-0.33911133	0.37646484	0	0.508	12/11/2017	12	11	2017	21:49:58	78598	0.4	21	49	58	13	0.051269531	3.5288086	0.19067383	0.25439453	-0.86230469	1.2956543	0.010986328	0	0	0	0	0	0	0	0	0	0.91894531	0.081054688	0.014648438	-0.010742188	-0.002441406	-0.001220703	0.687	33243.7	0.265	-710.05	0.699
397	34680	34680	Category A	0.19189453	0.23999023	-0.85180664	-0.19238281	-0.33935547	0.38256836	0	0.449	12/11/2017	12	11	2017	21:49:58	78598	0.5	21	49	58	13	0.051269531	3.5288086	0.19067383	0.25439453	-0.86206055	0.82910156	0.017822266	0	0	0	0	0	0	0	0	0	0.91894531	0.081054688	0.025878906	0.000976563	-0.014404297	0.010253906	0.648	33366.31	0.327	-886.37	0.574
398	34681	34681	Category A	0.19189453	0.25195313	-0.88793945	-0.19238281	-0.33886719	0.38061523	0	0.513	12/11/2017	12	11	2017	21:49:58	78598	0.6	21	49	58	13	0.051269531	3.5288086	0.19042969	0.25415039	-0.86181641	0.23071289	0.025878906	0	0	0	0	0	0	0	0	0	0.91870117	0.081298828	0.029296875	0.001220703	-0.002197266	-0.025878906	0.622	33451.42	0.286	-812.02	0.513
399	34682	34682	Category A	0.19189453	0.25195313	-0.87597656	-0.19091797	-0.34155273	0.38354492	0	0.464	12/11/2017	12	11	2017	21:49:58	78598	0.7	21	49	58	13	0.051269531	3.5288086	0.19067383	0.25439453	-0.86181641	0.34619141	0.014160156	0	0	0	0	0	0	0	0	0	0.91845703	0.081542969	0.017578125	0.000976563	-0.002441406	-0.013916016	0.464	34041.48	0.314	-1063.34	0.513
400	34683	34683	Category A	0.19189453	0.25195313	-0.87597656	-0.19140625	-0.33813477	0.38061523	0	0.574	12/11/2017	12	11	2017	21:49:58	78598	0.8	21	49	58	13	0.051269531	3.5288086	0.19018555	0.25463867	-0.86181641	0.83837891	0.014160156	0	0	0	0	0	0	0	0	0	0.91870117	0.081298828	0.018066406	0.001464844	-0.002685547	-0.013916016	0.544	33725.29	0.163	-542.29	0.513
401	34684	34684	Category A	0.17993164	0.25195313	-0.88793945	-0.19091797	-0.33764648	0.38452148	0	0.28	12/11/2017	12	11	2017	21:49:58	78598	0.9	21	49	58	13	0.051269531	3.5288086	0.19042969	0.25488281	-0.86181641	1.2272949	0.028076172	0	0	0	0	0	0	0	0	0	0.91870117	0.081298828	0.039306641	-0.010498047	-0.002929688	-0.025878906	0.543	33729	0.029	-105.48	0.52
402	34685	34685	Category A	0.17993164	0.2277832	-0.85180664	-0.18823242	-0.33984375	0.37963867	0	0.989	12/11/2017	12	11	2017	21:49:59	78599	0	21	49	59	13	0.051269531	3.5288086	0.19018555	0.25439453	-0.86181641	1.2539063	0.030273438	0	0	0	0	0	0	0	0	0	0.91845703	0.081542969	0.047119141	-0.010253906	-0.026611328	0.010009766	0.544	33725.29	-0.017	63.88	0.52
403	34686	34686	Category A	0.19189453	0.23999023	-0.86376953	-0.18896484	-0.33349609	0.37939453	0	0.441	12/11/2017	12	11	2017	21:49:59	78599	0.111	21	49	59	13	0.051269531	3.5288086	0.18994141	0.25439453	-0.86157227	1.138916	0.014892578	0	0	0	0	0	0	0	0	0	0.91821289	0.081787109	0.018554688	0.001708984	-0.014404297	-0.001953125	0.541	33736.45	-0.062	242.55	0.52
404	34687	34687	Category A	0.17993164	0.25195313	-0.87597656	-0.18847656	-0.34155273	0.38256836	0	0.52	12/11/2017	12	11	2017	21:49:59	78599	0.222	21	49	59	13	0.051269531	3.5288086	0.18969727	0.25463867	-0.86157227	0.6965332	0.017333984	0	0	0	0	0	0	0	0	0	0.91821289	0.081787109	0.026855469	-0.009765625	-0.002685547	-0.014160156	0.473	34003.8	0.01	-41.2	0.442
405	34688	34688	Category A	0.17993164	0.26391602	-0.89990234	-0.19213867	-0.33251953	0.3815918	0	0.442	12/11/2017	12	11	2017	21:49:59	78599	0.333	21	49	59	13	0.051269531	3.5288086	0.18945313	0.25415039	-0.86157227	0.43041992	0.040527344	0	0	0	0	0	0	0	0	0	0.91796875	0.08203125	0.057617188	-0.009521484	0.009521484	-0.038085938	0.44	34144.94	0.094	-382.27	0.518
406	34689	34689	Category A	0.20385742	0.26391602	-0.86376953	-0.18920898	-0.34155273	0.38354492	0	0.171	12/11/2017	12	11	2017	21:49:59	78599	0.444	21	49	59	14	0.051269531	3.5288086	0.18945313	0.25366211	-0.86132813	0.049804688	0.017578125	0	0	0	0	0	0	0	0	0	0.91772461	0.082275391	0.026611328	0.014160156	0.010009766	-0.002197266	0.362	34516.2	0.161	-711.76	0.518
407	34690	34690	Category A	0.20385742	0.25195313	-0.86376953	-0.1887207	-0.34082031	0.37548828	0	0.08	12/11/2017	12	11	2017	21:49:59	78599	0.555	21	49	59	14	0.051269531	3.5288086	0.18969727	0.25341797	-0.86181641	0.25805664	0.014160156	0	0	0	0	0	0	0	0	0	0.91821289	0.081787109	0.017333984	0.013916016	-0.001464844	-0.001708984	0.416	34253.07	0.162	-650.83	0.518
408	34691	34691	Category A	0.17993164	0.26391602	-0.82788086	-0.19067383	-0.33764648	0.3815918	0	0.518	12/11/2017	12	11	2017	21:49:59	78599	0.666	21	49	59	14	0.051025391	3.5288086	0.18994141	0.25341797	-0.86181641	0.27929688	0.036865234	0	0	0	0	0	0	0	0	0	0.91821289	0.081787109	0.054199219	-0.010009766	0.010253906	0.033935547	0.379	34430.12	0.207	-855.98	0.442
409	34692	34692	Category A	0.19189453	0.23999023	-0.83984375	-0.19140625	-0.33984375	0.3815918	0	0.767	12/11/2017	12	11	2017	21:49:59	78599	0.777	21	49	59	14	0.051025391	3.5288086	0.18994141	0.25341797	-0.86157227	0.20947266	0.025634766	0	0	0	0	0	0	0	0	0	0.91796875	0.08203125	0.037353516	0.001708984	-0.013427734	0.021728516	0.369	34480.36	0.271	-1088.16	0.415
410	34693	34693	Category A	0.17993164	0.25195313	-0.86376953	-0.18823242	-0.33984375	0.37817383	0	0.299	12/11/2017	12	11	2017	21:49:59	78599	0.888	21	49	59	14	0.051025391	3.5288086	0.18994141	0.25341797	-0.86181641	0.17919922	0.010253906	0	0	0	0	0	0	0	0	0	0.91821289	0.081787109	0.013183594	-0.010009766	-0.001464844	-0.001708984	0.41	34280.89	0.244	-933.82	0.475
411	34694	34694	Category A	0.17993164	0.25195313	-0.87597656	-0.18652344	-0.33984375	0.37548828	0	0.382	12/11/2017	12	11	2017	21:50:00	78600	0	21	50	0	14	0.051025391	3.5288086	0.18994141	0.25292969	-0.86206055	0.53564453	0.016845703	0	0	0	0	0	0	0	0	0	0.91821289	0.081787109	0.024902344	-0.010009766	-0.000976563	-0.013671875	0.476	33991.37	0.177	-641.1	0.497
412	34695	34695	Category A	0.20385742	0.26391602	-0.86376953	-0.1875	-0.34082031	0.37963867	0	0.415	12/11/2017	12	11	2017	21:50:00	78600	0.1	21	50	0	14	0.051025391	3.5288086	0.18994141	0.25268555	-0.86230469	0.53588867	0.017822266	0	0	0	0	0	0	0	0	0	0.91845703	0.081542969	0.026367188	0.013671875	0.010986328	-0.001220703	0.472	34007.96	0.336	-1111.84	0.475
413	34696	34696	Category A	0.20385742	0.2878418	-0.85180664	-0.18896484	-0.33813477	0.38256836	0	0.475	12/11/2017	12	11	2017	21:50:00	78600	0.2	21	50	0	14	0.051025391	3.5288086	0.18994141	0.25219727	-0.86254883	0.10791016	0.039550781	0	0	0	0	0	0	0	0	0	0.91845703	0.081542969	0.060058594	0.013671875	0.035400391	0.010742188	0.423	34221.02	0.415	-1404.5	0.475
414	34697	34697	Category A	0.20385742	0.26391602	-0.85180664	-0.19116211	-0.33935547	0.37939453	0	0.497	12/11/2017	12	11	2017	21:50:00	78600	0.3	21	50	0	14	0.051025391	3.5288086	0.18994141	0.25219727	-0.86230469	0.26123047	0.020751953	0	0	0	0	0	0	0	0	0	0.91845703	0.081542969	0.036132813	0.013671875	0.011474609	0.010498047	0.449	34105.62	0.431	-1396.75	0.475
415	34698	34698	Category A	0.20385742	0.23999023	-0.85180664	-0.19018555	-0.34863281	0.37988281	0	0.475	12/11/2017	12	11	2017	21:50:00	78600	0.4	21	50	0	15	0.051025391	3.5288086	0.18994141	0.25219727	-0.86230469	0.23193359	0.021240234	0	0	0	0	0	0	0	0	0	0.91845703	0.081542969	0.036621094	0.013671875	-0.012207031	0.010498047	0.473	34003.8	0.36	-1174.18	0.497
416	34699	34699	Category A	0.19189453	0.23999023	-0.86376953	-0.18652344	-0.33813477	0.37963867	0	0.452	12/11/2017	12	11	2017	21:50:00	78600	0.5	21	50	0	15	0.051025391	3.5288086	0.18969727	0.25219727	-0.86230469	0.3515625	0.012451172	0	0	0	0	0	0	0	0	0	0.91821289	0.081787109	0.015625	0.001953125	-0.012207031	-0.001220703	0.492	33926.12	0.336	-1083.33	0.497
417	34700	34700	Category A	0.17993164	0.25195313	-0.83984375	-0.19091797	-0.3425293	0.38256836	0	0.529	12/11/2017	12	11	2017	21:50:00	78600	0.6	21	50	0	15	0.051025391	3.5288086	0.18969727	0.25219727	-0.86230469	0.74414063	0.024658203	0	0	0	0	0	0	0	0	0	0.91845703	0.081542969	0.032714844	-0.009765625	-0.000244141	0.022460938	0.468	34024.66	0.334	-1112.34	0.497
418	34701	34701	Category A	0.19189453	0.23999023	-0.86376953	-0.18994141	-0.34155273	0.37768555	0	0.525	12/11/2017	12	11	2017	21:50:00	78600	0.7	21	50	0	15	0.051025391	3.5288086	0.18994141	0.25244141	-0.86181641	0.8581543	0.012939453	0	0	0	0	0	0	0	0	0	0.91796875	0.08203125	0.016113281	0.001708984	-0.012451172	-0.001708984	0.457	34071.2	0.174	-649.56	0.475
419	34702	34702	Category A	0.17993164	0.25195313	-0.86376953	-0.19091797	-0.3425293	0.38256836	0	0.333	12/11/2017	12	11	2017	21:50:00	78600	0.8	21	50	0	15	0.051025391	3.5288086	0.18994141	0.25219727	-0.86157227	0.81103516	0.010253906	0	0	0	0	0	0	0	0	0	0.91748047	0.082519531	0.012451172	-0.010009766	-0.000244141	-0.001953125	0.402	34318.5	0.159	-655.49	0.452
420	34703	34703	Category A	0.16796875	0.2277832	-0.82788086	-0.18994141	-0.33813477	0.38354492	0	0.432	12/11/2017	12	11	2017	21:50:00	78600	0.9	21	50	0	15	0.051025391	3.5288086	0.19018555	0.25170898	-0.86132813	0.74584961	0.046875	0	0	0	0	0	0	0	0	0	0.91723633	0.082763672	0.079833984	-0.022216797	-0.023925781	0.033447266	0.359	34531.72	0.19	-824.91	0.432
421	34704	34704	Category A	0.19189453	0.21582031	-0.85180664	-0.18994141	-0.34008789	0.38354492	0	0.144	12/11/2017	12	11	2017	21:50:01	78601	0	21	50	1	15	0.051025391	3.5288086	0.18994141	0.25146484	-0.86157227	0.9362793	0.037109375	0	0	0	0	0	0	0	0	0	0.91748047	0.082519531	0.047363281	0.001708984	-0.035644531	0.009765625	0.3	34860.83	0.169	-840.36	0.432
422	34705	34705	Category A	0.19189453	0.23999023	-0.86376953	-0.19091797	-0.34008789	0.3815918	0	0.193	12/11/2017	12	11	2017	21:50:01	78601	0.09	21	50	1	15	0.051025391	3.5288086	0.18969727	0.25097656	-0.86181641	1.0039063	0.011474609	0	0	0	0	0	0	0	0	0	0.91772461	0.082275391	0.014892578	0.001953125	-0.010986328	-0.001708984	0.286	34946.56	0.189	-951.06	0.432
423	34706	34706	Category A	0.17993164	0.25195313	-0.86376953	-0.19042969	-0.33691406	0.37841797	0	0.174	12/11/2017	12	11	2017	21:50:01	78601	0.181	21	50	1	15	0.051025391	3.5288086	0.18945313	0.2512207	-0.86230469	0.8215332	0.009521484	0	0	0	0	0	0	0	0	0	0.91796875	0.08203125	0.011230469	-0.009521484	0.000488281	-0.001220703	0.342	34621.76	0.103	-498.75	0.441
424	34707	34707	Category A	0.19189453	0.23999023	-0.88793945	-0.19018555	-0.34326172	0.37744141	0	0.441	12/11/2017	12	11	2017	21:50:01	78601	0.272	21	50	1	15	0.051025391	3.5288086	0.18920898	0.25097656	-0.86230469	0.57885742	0.027832031	0	0	0	0	0	0	0	0	0	0.91796875	0.08203125	0.0390625	0.002441406	-0.010986328	-0.025390625	0.397	34342.32	0.037	-170.81	0.673
425	34708	34708	Category A	0.19189453	0.25195313	-0.88793945	-0.19116211	-0.34179688	0.37841797	0	0.673	12/11/2017	12	11	2017	21:50:01	78601	0.363	21	50	1	16	0.051025391	3.5288086	0.18896484	0.25073242	-0.86206055	0.006103516	0.025878906	0	0	0	0	0	0	0	0	0	0.91748047	0.082519531	0.029541016	0.002685547	0.000976563	-0.025634766	0.539	33743.91	-0.031	118.65	0.759
426	34709	34709	Category A	0.19189453	0.26391602	-0.88793945	-0.18994141	-0.33789063	0.38427734	0	0.759	12/11/2017	12	11	2017	21:50:01	78601	0.454	21	50	1	16	0.051025391	3.5288086	0.1887207	0.25048828	-0.86181641	0.43676758	0.029296875	0	0	0	0	0	0	0	0	0	0.91723633	0.082763672	0.041992188	0.002929688	0.013183594	-0.025878906	0.649	33363.1	-0.083	281.88	0.759
427	34710	34710	Category A	0.19189453	0.2878418	-0.87597656	-0.18994141	-0.33911133	0.38061523	0	0.997	12/11/2017	12	11	2017	21:50:01	78601	0.545	21	50	1	16	0.051025391	3.5288086	0.1887207	0.25048828	-0.86181641	0.39233398	0.039794922	0	0	0	0	0	0	0	0	0	0.91723633	0.082763672	0.054199219	0.002929688	0.037109375	-0.013916016	0.705	33189	-0.099	316.23	0.759
428	34711	34711	Category A	0.19189453	0.23999023	-0.88793945	-0.19165039	-0.34008789	0.38452148	0	0.855	12/11/2017	12	11	2017	21:50:01	78601	0.636	21	50	1	16	0.051025391	3.5288086	0.1887207	0.25024414	-0.86157227	0.30859375	0.028320313	0	0	0	0	0	0	0	0	0	0.91699219	0.083007813	0.039550781	0.002929688	-0.010253906	-0.026123047	0.711	33171.02	-0.062	192.08	0.759
429	34712	34712	Category A	0.19189453	0.2277832	-0.85180664	-0.19238281	-0.34106445	0.37963867	0	0.508	12/11/2017	12	11	2017	21:50:01	78601	0.727	21	50	1	16	0.051025391	3.5288086	0.18896484	0.25024414	-0.86181641	0.375	0.024658203	0	0	0	0	0	0	0	0	0	0.91699219	0.083007813	0.035400391	0.002685547	-0.022460938	0.010009766	0.632	33418.35	0.02	-64.88	0.759
430	34713	34713	Category A	0.19189453	0.23999023	-0.85180664	-0.18774414	-0.34692383	0.37646484	0	0.475	12/11/2017	12	11	2017	21:50:01	78601	0.818	21	50	1	16	0.051025391	3.5288086	0.18896484	0.25048828	-0.86181641	0.29858398	0.014892578	0	0	0	0	0	0	0	0	0	0.91723633	0.082763672	0.0234375	0.002685547	-0.010498047	0.010009766	0.589	33563.69	0.076	-251.54	0.756
431	34714	34714	Category A	0.19189453	0.25195313	-0.87597656	-0.19018555	-0.34326172	0.37963867	0	0.202	12/11/2017	12	11	2017	21:50:01	78601	0.909	21	50	1	16	0.051025391	3.5288086	0.18920898	0.25	-0.86206055	0.20263672	0.013916016	0	0	0	0	0	0	0	0	0	0.91748047	0.082519531	0.018066406	0.002441406	0.001708984	-0.013671875	0.549	33706.81	0.165	-544.73	0.756
432	34715	34715	Category A	0.19189453	0.23999023	-0.87597656	-0.18896484	-0.33740234	0.38256836	0	0.498	12/11/2017	12	11	2017	21:50:02	78602	0	21	50	2	16	0.051025391	3.5288086	0.18896484	0.24951172	-0.86230469	0.39453125	0.016845703	0	0	0	0	0	0	0	0	0	0.91748047	0.082519531	0.025878906	0.002685547	-0.009521484	-0.013427734	0.549	33706.81	0.127	-429.11	0.756
433	34716	34716	Category A	0.17993164	0.2878418	-0.87597656	-0.19165039	-0.34008789	0.38354492	0	0.756	12/11/2017	12	11	2017	21:50:02	78602	0.1	21	50	2	16	0.051025391	3.5288086	0.1887207	0.2487793	-0.86279297	1.027832	0.041992188	0	0	0	0	0	0	0	0	0	0.91748047	0.082519531	0.061035156	-0.008789063	0.038818359	-0.012939453	0.653	33350.27	0.054	-167.27	0.859
434	34717	34717	Category A	0.16796875	0.23999023	-0.87597656	-0.18994141	-0.33813477	0.3815918	0	0.859	12/11/2017	12	11	2017	21:50:02	78602	0.2	21	50	2	16	0.051025391	3.5288086	0.18847656	0.24902344	-0.86279297	1.7092285	0.025878906	0	0	0	0	0	0	0	0	0	0.91748047	0.082519531	0.042724609	-0.020507813	-0.009033203	-0.012939453	0.723	33135.42	-0.093	289.51	0.895
435	34718	34718	Category A	0.19189453	0.29980469	-0.85180664	-0.19165039	-0.3425293	0.37963867	0	1.13	12/11/2017	12	11	2017	21:50:02	78602	0.3	21	50	2	17	0.051025391	3.5288086	0.1887207	0.2487793	-0.86303711	1.5161133	0.052246094	0	0	0	0	0	0	0	0	0	0.91796875	0.08203125	0.065429688	0.002929688	0.05078125	0.011230469	0.877	32716.42	-0.249	715.11	0.952
436	34719	34719	Category A	0.17993164	0.26391602	-0.86376953	-0.19311523	-0.33935547	0.38256836	0	0.895	12/11/2017	12	11	2017	21:50:02	78602	0.4	21	50	2	17	0.051025391	3.5288086	0.18847656	0.24902344	-0.86352539	1.354248	0.017089844	0	0	0	0	0	0	0	0	0	0.91821289	0.081787109	0.023681641	-0.008544922	0.014648438	0	0.952	32533.65	-0.325	901.18	0.952
437	34720	34720	Category A	0.16796875	0.23999023	-0.85180664	-0.18896484	-0.33813477	0.37646484	0	1.124	12/11/2017	12	11	2017	21:50:02	78602	0.5	21	50	2	17	0.051025391	3.5288086	0.1887207	0.24902344	-0.86352539	1.6975098	0.025390625	0	0	0	0	0	0	0	0	0	0.91821289	0.081787109	0.041748047	-0.020751953	-0.009033203	0.01171875	0.975	32479.94	-0.51	1557.32	0.952
438	34721	34721	Category A	0.19189453	0.26391602	-0.85180664	-0.19140625	-0.33935547	0.38256836	0	0.952	12/11/2017	12	11	2017	21:50:02	78602	0.6	21	50	2	17	0.051025391	3.5288086	0.18847656	0.24926758	-0.86352539	1.7324219	0.018798828	0	0	0	0	0	0	0	0	0	0.91821289	0.081787109	0.029541016	0.003173828	0.014404297	0.01171875	0.908	32639.4	-0.355	1052.73	0.952
439	34722	34722	Category A	0.16796875	0.26391602	-0.85180664	-0.19165039	-0.34106445	0.3815918	0	0.893	12/11/2017	12	11	2017	21:50:02	78602	0.7	21	50	2	17	0.051025391	3.5288086	0.18847656	0.24902344	-0.86279297	1.2348633	0.027587891	0	0	0	0	0	0	0	0	0	0.91772461	0.082275391	0.046386719	-0.020507813	0.014648438	0.010986328	0.778	32978.14	-0.246	792.07	0.895
440	34723	34723	Category A	0.19189453	0.23999023	-0.85180664	-0.18994141	-0.33813477	0.37524414	0	0.456	12/11/2017	12	11	2017	21:50:02	78602	0.8	21	50	2	17	0.051025391	3.5288086	0.18847656	0.24902344	-0.86279297	0.69799805	0.014648438	0	0	0	0	0	0	0	0	0	0.91772461	0.082275391	0.0234375	0.003173828	-0.009033203	0.010986328	0.707	33183	-0.113	363.35	0.893
441	34724	34724	Category A	0.16796875	0.21582031	-0.86376953	-0.18554688	-0.33740234	0.3762207	0	0.35	12/11/2017	12	11	2017	21:50:02	78602	0.9	21	50	2	17	0.051025391	3.5288086	0.18823242	0.24853516	-0.86254883	0.46557617	0.038574219	0	0	0	0	0	0	0	0	0	0.91723633	0.082763672	0.054443359	-0.020263672	-0.032714844	-0.000976563	0.572	33623.52	-0.012	43.11	0.682
442	34725	34725	Category A	0.17993164	0.2277832	-0.87597656	-0.1887207	-0.34082031	0.37451172	0	0.472	12/11/2017	12	11	2017	21:50:03	78603	0	21	50	3	17	0.051025391	3.5288086	0.18847656	0.24853516	-0.86230469	0.11132813	0.026367188	0	0	0	0	0	0	0	0	0	0.91699219	0.083007813	0.04296875	-0.008544922	-0.020751953	-0.013427734	0.527	33789.17	0.022	-82.36	0.606
443	34726	34726	Category A	0.19189453	0.25195313	-0.86376953	-0.19091797	-0.33911133	0.3815918	0	0.311	12/11/2017	12	11	2017	21:50:03	78603	0.111	21	50	3	17	0.051025391	3.5288086	0.18823242	0.24853516	-0.86230469	0.91796875	0.004638672	0	0	0	0	0	0	0	0	0	0.91699219	0.083007813	0.0078125	0.003417969	0.003173828	-0.001220703	0.479	33979	0.143	-527.58	0.482
444	34727	34727	Category A	0.19189453	0.25195313	-0.85180664	-0.18920898	-0.34155273	0.38354492	0	0.682	12/11/2017	12	11	2017	21:50:03	78603	0.222	21	50	3	17	0.051025391	3.5288086	0.18823242	0.2487793	-0.86230469	1.916748	0.011474609	0	0	0	0	0	0	0	0	0	0.91699219	0.083007813	0.017089844	0.003417969	0.002929688	0.010498047	0.483	33962.6	0.049	-192.39	0.606
445	34728	34728	Category A	0.19189453	0.2277832	-0.83984375	-0.18847656	-0.34082031	0.37646484	0	0.606	12/11/2017	12	11	2017	21:50:03	78603	0.333	21	50	3	18	0.051025391	3.5288086	0.18847656	0.2487793	-0.86230469	2.2194824	0.031005859	0	0	0	0	0	0	0	0	0	0.91723633	0.082763672	0.046875	0.003173828	-0.020996094	0.022460938	0.534	33762.67	0.01	-37.38	0.606
446	34729	34729	Category A	0.19189453	0.25195313	-0.88793945	-0.19165039	-0.34179688	0.38061523	0	0.482	12/11/2017	12	11	2017	21:50:03	78603	0.444	21	50	3	18	0.051757813	3.5175293	0.1887207	0.2487793	-0.86181641	2.3503418	0.026367188	0	0	0	0	0	0	0	0	0	0.91674805	0.083251953	0.031982422	0.002929688	0.002929688	-0.025878906	0.523	33804.44	-0.005	19.22	0.638
447	34730	34730	Category A	0.19189453	0.2277832	-0.86376953	-0.19165039	-0.34277344	0.3815918	0	0.655	12/11/2017	12	11	2017	21:50:03	78603	0.555	21	50	3	18	0.051757813	3.5175293	0.1887207	0.24829102	-0.86157227	2.3288574	0.020996094	0	0	0	0	0	0	0	0	0	0.91625977	0.083740234	0.025634766	0.002929688	-0.020507813	-0.001953125	0.578	33602.24	-0.022	78.93	0.655
448	34731	34731	Category A	0.17993164	0.25195313	-0.85180664	-0.19091797	-0.34399414	0.37963867	0	0.407	12/11/2017	12	11	2017	21:50:03	78603	0.666	21	50	3	18	0.051757813	3.5175293	0.1887207	0.24853516	-0.86157227	2.3256836	0.013427734	0	0	0	0	0	0	0	0	0	0.91625977	0.083740234	0.021728516	-0.008789063	0.003173828	0.009765625	0.586	33574.14	-0.04	143.74	0.655
449	34732	34732	Category A	0.19189453	0.25195313	-0.87597656	-0.18969727	-0.33984375	0.37548828	0	0.638	12/11/2017	12	11	2017	21:50:03	78603	0.777	21	50	3	18	0.051757813	3.5175293	0.1887207	0.2487793	-0.86181641	1.9172363	0.014404297	0	0	0	0	0	0	0	0	0	0.91674805	0.083251953	0.019775391	0.002929688	0.002929688	-0.013916016	0.64	33392.2	-0.087	299.93	0.655
450	34733	34733	Category A	0.20385742	0.23999023	-0.88793945	-0.18994141	-0.33935547	0.37963867	0	0.732	12/11/2017	12	11	2017	21:50:03	78603	0.888	21	50	3	18	0.051757813	3.5175293	0.1887207	0.24902344	-0.86230469	1.1323242	0.030761719	0	0	0	0	0	0	0	0	0	0.91723633	0.082763672	0.049316406	0.014892578	-0.009033203	-0.025390625	0.654	33347.07	-0.055	182.07	0.655
451	34734	34734	Category A	0.19189453	0.23999023	-0.86376953	-0.19091797	-0.3425293	0.37963867	0	0.93	12/11/2017	12	11	2017	21:50:04	78604	0	21	50	4	18	0.051757813	3.5175293	0.18896484	0.24951172	-0.86230469	0.53881836	0.010009766	0	0	0	0	0	0	0	0	0	0.91748047	0.082519531	0.013671875	0.002685547	-0.009521484	-0.001220703	0.653	33350.27	-0.033	107.81	0.732
452	34735	34735	Category A	0.19189453	0.26391602	-0.86376953	-0.19165039	-0.34277344	0.3815918	0	0.564	12/11/2017	12	11	2017	21:50:04	78604	0.1	21	50	4	18	0.051757813	3.5175293	0.1887207	0.24975586	-0.86230469	0.1796875	0.014404297	0	0	0	0	0	0	0	0	0	0.91723633	0.082763672	0.018310547	0.002929688	0.013916016	-0.001220703	0.808	32896.12	-0.175	518.95	0.823
453	34736	34736	Category A	0.19189453	0.26391602	-0.85180664	-0.18847656	-0.34155273	0.37817383	0	0.647	12/11/2017	12	11	2017	21:50:04	78604	0.2	21	50	4	18	0.051757813	3.5175293	0.1887207	0.24975586	-0.86181641	0.27661133	0.017578125	0	0	0	0	0	0	0	0	0	0.91699219	0.083007813	0.02734375	0.002929688	0.013916016	0.010009766	0.838	32816.52	-0.167	476.78	0.93
454	34737	34737	Category A	0.19189453	0.26391602	-0.85180664	-0.18774414	-0.33813477	0.37548828	0	1.337	12/11/2017	12	11	2017	21:50:04	78604	0.3	21	50	4	18	0.051757813	3.5175293	0.18847656	0.24902344	-0.86230469	0.85791016	0.018310547	0	0	0	0	0	0	0	0	0	0.91699219	0.083007813	0.028320313	0.003173828	0.014648438	0.010498047	0.88	32708.87	-0.152	411.86	0.93
455	34738	34738	Category A	0.19189453	0.25195313	-0.85180664	-0.1875	-0.34155273	0.3815918	0	0.823	12/11/2017	12	11	2017	21:50:04	78604	0.4	21	50	4	19	0.051757813	3.5175293	0.18823242	0.24853516	-0.86230469	1.2214355	0.011474609	0	0	0	0	0	0	0	0	0	0.91699219	0.083007813	0.017089844	0.003417969	0.003173828	0.010498047	0.833	32829.62	-0.074	201.81	0.823
456	34739	34739	Category A	0.17993164	0.26391602	-0.83984375	-0.18774414	-0.34399414	0.37451172	0	0.984	12/11/2017	12	11	2017	21:50:04	78604	0.5	21	50	4	19	0.051757813	3.5175293	0.18823242	0.24902344	-0.86181641	1.1135254	0.027832031	0	0	0	0	0	0	0	0	0	0.91674805	0.083251953	0.045410156	-0.008300781	0.014648438	0.021972656	0.828	32842.79	-0.167	482	0.823
457	34740	34740	Category A	0.20385742	0.26391602	-0.85180664	-0.18994141	-0.34155273	0.38061523	0	0.645	12/11/2017	12	11	2017	21:50:04	78604	0.6	21	50	4	19	0.051757813	3.5175293	0.18847656	0.24902344	-0.86157227	0.65771484	0.023193359	0	0	0	0	0	0	0	0	0	0.91650391	0.083496094	0.039794922	0.015136719	0.014648438	0.009765625	0.802	32912.32	-0.084	237.88	0.823
458	34741	34741	Category A	0.19189453	0.25195313	-0.86376953	-0.1887207	-0.34423828	0.3815918	0	0.535	12/11/2017	12	11	2017	21:50:04	78604	0.7	21	50	4	19	0.051757813	3.5175293	0.1887207	0.24902344	-0.86181641	0.49121094	0.004394531	0	0	0	0	0	0	0	0	0	0.91699219	0.083007813	0.007324219	0.002929688	0.002685547	-0.001708984	0.631	33421.64	0.107	-330.05	0.645
459	34742	34742	Category A	0.19189453	0.2277832	-0.85180664	-0.1887207	-0.33520508	0.37817383	0	0.493	12/11/2017	12	11	2017	21:50:04	78604	0.8	21	50	4	19	0.051757813	3.5175293	0.1887207	0.24902344	-0.86181641	0.3125	0.023681641	0	0	0	0	0	0	0	0	0	0.91674805	0.083251953	0.034423828	0.002929688	-0.021240234	0.010009766	0.561	33663.01	0.132	-437.67	0.645
460	34743	34743	Category A	0.19189453	0.25195313	-0.87597656	-0.18530273	-0.34130859	0.37329102	0	0.308	12/11/2017	12	11	2017	21:50:04	78604	0.9	21	50	4	19	0.051757813	3.5175293	0.18896484	0.24902344	-0.86157227	0.086425781	0.014892578	0	0	0	0	0	0	0	0	0	0.91650391	0.083496094	0.019775391	0.002685547	0.002685547	-0.014160156	0.549	33706.81	0.126	-426	0.535
461	34744	34744	Category A	0.19189453	0.2277832	-0.88793945	-0.19165039	-0.34350586	0.38061523	0	0.402	12/11/2017	12	11	2017	21:50:05	78605	0	21	50	5	19	0.051757813	3.5175293	0.18920898	0.24951172	-0.86181641	0.63842773	0.033691406	0	0	0	0	0	0	0	0	0	0.91699219	0.083007813	0.050048828	0.002441406	-0.021728516	-0.025878906	0.469	34020.47	0.089	-346.58	0.535
462	34745	34745	Category A	0.17993164	0.25195313	-0.89990234	-0.19091797	-0.34277344	0.38061523	0	0.916	12/11/2017	12	11	2017	21:50:05	78605	0.1	21	50	5	19	0.051757813	3.5175293	0.18920898	0.25	-0.86181641	0.97485352	0.0390625	0	0	0	0	0	0	0	0	0	0.91699219	0.083007813	0.049072266	-0.009277344	0.001708984	-0.037841797	0.475	33995.5	0.094	-361.27	0.493
463	34746	34746	Category A	0.19189453	0.2277832	-0.86376953	-0.19018555	-0.34423828	0.37963867	0	0.165	12/11/2017	12	11	2017	21:50:05	78605	0.2	21	50	5	19	0.051757813	3.5175293	0.18896484	0.25	-0.86181641	0.90014648	0.022460938	0	0	0	0	0	0	0	0	0	0.91723633	0.082763672	0.026611328	0.002685547	-0.022216797	-0.001708984	0.445	34123.01	0.15	-580.11	0.402
464	34747	34747	Category A	0.17993164	0.23999023	-0.83984375	-0.1887207	-0.34277344	0.38061523	0	0.566	12/11/2017	12	11	2017	21:50:05	78605	0.3	21	50	5	19	0.051757813	3.5175293	0.18920898	0.25	-0.86181641	1.2006836	0.026123047	0	0	0	0	0	0	0	0	0	0.91723633	0.082763672	0.041748047	-0.009277344	-0.010009766	0.021972656	0.434	34171.51	0.172	-666.28	0.566
465	34748	34748	Category A	0.19189453	0.23999023	-0.86376953	-0.1887207	-0.34448242	0.37744141	0	0.316	12/11/2017	12	11	2017	21:50:05	78605	0.4	21	50	5	20	0.051757813	3.5175293	0.18920898	0.24975586	-0.86181641	1.6193848	0.010253906	0	0	0	0	0	0	0	0	0	0.91699219	0.083007813	0.014160156	0.002441406	-0.009765625	-0.001708984	0.508	33862.56	0.113	-407.81	0.845
466	34749	34749	Category A	0.20385742	0.23999023	-0.86376953	-0.19018555	-0.34423828	0.38354492	0	0.24	12/11/2017	12	11	2017	21:50:05	78605	0.5	21	50	5	20	0.051757813	3.5175293	0.18945313	0.24975586	-0.86157227	1.71875	0.017333984	0	0	0	0	0	0	0	0	0	0.91674805	0.083251953	0.026123047	0.014160156	-0.009765625	-0.001953125	0.566	33644.98	0.061	-210.15	0.566
467	34750	34750	Category A	0.20385742	0.23999023	-0.82788086	-0.19067383	-0.33837891	0.37646484	0	0.845	12/11/2017	12	11	2017	21:50:05	78605	0.6	21	50	5	20	0.051757813	3.5175293	0.18920898	0.24951172	-0.86108398	1.1789551	0.037597656	0	0	0	0	0	0	0	0	0	0.91625977	0.083740234	0.057373047	0.014404297	-0.009521484	0.033203125	0.606	33505.23	0.124	-390.35	0.823
468	34751	34751	Category A	0.20385742	0.23999023	-0.85180664	-0.18920898	-0.3425293	0.38061523	0	1.266	12/11/2017	12	11	2017	21:50:05	78605	0.7	21	50	5	20	0.051757813	3.5175293	0.18945313	0.2487793	-0.86083984	0.47485352	0.019042969	0	0	0	0	0	0	0	0	0	0.91601563	0.083984375	0.032470703	0.014160156	-0.008789063	0.009033203	0.649	33363.1	0.056	-174.1	0.823
469	34752	34752	Category A	0.19189453	0.2878418	-0.85180664	-0.19018555	-0.34326172	0.38256836	0	0.405	12/11/2017	12	11	2017	21:50:05	78605	0.8	21	50	5	20	0.051757813	3.5175293	0.18969727	0.2487793	-0.86108398	0.20214844	0.040039063	0	0	0	0	0	0	0	0	0	0.91625977	0.083740234	0.050292969	0.001953125	0.038818359	0.009277344	0.652	33353.47	-0.125	435.7	0.823
470	34753	34753	Category A	0.19189453	0.25195313	-0.88793945	-0.18994141	-0.34008789	0.38452148	0	0.823	12/11/2017	12	11	2017	21:50:05	78605	0.9	21	50	5	20	0.051757813	3.5175293	0.18969727	0.24926758	-0.86132813	0.12182617	0.026611328	0	0	0	0	0	0	0	0	0	0.91650391	0.083496094	0.031005859	0.001953125	0.002441406	-0.026367188	0.665	33312.15	-0.147	511.51	0.845
471	34754	34754	Category A	0.17993164	0.2277832	-0.86376953	-0.19116211	-0.34033203	0.38061523	0	0.333	12/11/2017	12	11	2017	21:50:06	78606	0	21	50	6	20	0.051757813	3.5175293	0.18969727	0.24951172	-0.86157227	0.68164063	0.023925781	0	0	0	0	0	0	0	0	0	0.91674805	0.083251953	0.033691406	-0.009765625	-0.021728516	-0.001953125	0.714	33162.08	-0.096	302.69	1.037
472	34755	34755	Category A	0.17993164	0.2277832	-0.87597656	-0.18823242	-0.33447266	0.38037109	0	0.323	12/11/2017	12	11	2017	21:50:06	78606	0.1	21	50	6	20	0.051757813	3.5175293	0.18969727	0.24951172	-0.86108398	1.1176758	0.028076172	0	0	0	0	0	0	0	0	0	0.91625977	0.083740234	0.046386719	-0.009765625	-0.021728516	-0.014648438	0.676	33277.7	0.123	-357.24	0.823
473	34756	34756	Category A	0.16796875	0.25195313	-0.86376953	-0.19042969	-0.34448242	0.3815918	0	1.138	12/11/2017	12	11	2017	21:50:06	78606	0.2	21	50	6	20	0.051757813	3.5175293	0.18994141	0.24951172	-0.8605957	0.99902344	0.022216797	0	0	0	0	0	0	0	0	0	0.91601563	0.083984375	0.02734375	-0.021972656	0.002197266	-0.002929688	0.707	33183	0.122	-342.85	0.823
474	34757	34757	Category A	0.19189453	0.23999023	-0.85180664	-0.19067383	-0.33837891	0.38061523	0	1.037	12/11/2017	12	11	2017	21:50:06	78606	0.3	21	50	6	20	0.051757813	3.5175293	0.18969727	0.24951172	-0.8605957	1.0026855	0.013183594	0	0	0	0	0	0	0	0	0	0.91601563	0.083984375	0.020751953	0.001953125	-0.009521484	0.008789063	0.63	33424.93	0.232	-670.44	0.589
475	34758	34758	Category A	0.17993164	0.26391602	-0.87597656	-0.18920898	-0.34326172	0.37963867	0	0.589	12/11/2017	12	11	2017	21:50:06	78606	0.4	21	50	6	21	0.051757813	3.5175293	0.1875	0.24951172	-0.8605957	1.2773438	0.022216797	0	0	0	0	0	0	0	0	0	0.91552734	0.084472656	0.037109375	-0.007568359	0.014160156	-0.015136719	0.628	33431.53	0.325	-900.24	0.589
476	34759	34759	Category A	0.19189453	0.26391602	-0.86376953	-0.18579102	-0.33984375	0.38037109	0	0.363	12/11/2017	12	11	2017	21:50:06	78606	0.5	21	50	6	21	0.051757813	3.5175293	0.1875	0.24902344	-0.86083984	1.5327148	0.015625	0	0	0	0	0	0	0	0	0	0.91552734	0.084472656	0.021728516	0.004150391	0.014648438	-0.002685547	0.627	33434.83	0.236	-682.9	0.589
477	34760	34760	Category A	0.17993164	0.25195313	-0.85180664	-0.19091797	-0.34350586	0.38354492	0	0.319	12/11/2017	12	11	2017	21:50:06	78606	0.6	21	50	6	21	0.051757813	3.5175293	0.1875	0.24853516	-0.8605957	1.1853027	0.012207031	0	0	0	0	0	0	0	0	0	0.9152832	0.084716797	0.019775391	-0.007568359	0.003173828	0.008789063	0.465	34037.26	0.432	-1370.78	0.589
478	34761	34761	Category A	0.19189453	0.23999023	-0.83984375	-0.18505859	-0.33911133	0.37744141	0	0.321	12/11/2017	12	11	2017	21:50:06	78606	0.7	21	50	6	21	0.051757813	3.5175293	0.1875	0.24829102	-0.86083984	0.58642578	0.022949219	0	0	0	0	0	0	0	0	0	0.91552734	0.084472656	0.033447266	0.004150391	-0.008300781	0.020996094	0.553	33692.13	0.213	-680.46	0.467
479	34762	34762	Category A	0.19189453	0.25195313	-0.87597656	-0.19091797	-0.34350586	0.38061523	0	0.164	12/11/2017	12	11	2017	21:50:06	78606	0.8	21	50	6	21	0.051757813	3.5175293	0.1875	0.24804688	-0.86108398	0.27954102	0.015869141	0	0	0	0	0	0	0	0	0	0.91552734	0.084472656	0.022705078	0.004150391	0.003662109	-0.014648438	0.532	33770.21	0.175	-587.21	0.467
480	34763	34763	Category A	0.17993164	0.21582031	-0.85180664	-0.18994141	-0.34106445	0.38256836	0	1.562	12/11/2017	12	11	2017	21:50:06	78606	0.9	21	50	6	21	0.051757813	3.5175293	0.18774414	0.24804688	-0.86108398	0.008789063	0.034423828	0	0	0	0	0	0	0	0	0	0.91552734	0.084472656	0.049560547	-0.0078125	-0.032226563	0.009277344	0.594	33546.35	0.085	-277.97	0.467
481	34764	34764	Category A	0.19189453	0.23999023	-0.86376953	-0.1887207	-0.34155273	0.37939453	0	0.467	12/11/2017	12	11	2017	21:50:07	78607	0	21	50	7	21	0.051757813	3.5175293	0.18774414	0.24829102	-0.86132813	0.30981445	0.009521484	0	0	0	0	0	0	0	0	0	0.91577148	0.084228516	0.014648438	0.00390625	-0.008300781	-0.002197266	0.56	33666.63	0.127	-422.93	0.467
482	34765	34765	Category A	0.16796875	0.23999023	-0.86376953	-0.18847656	-0.33911133	0.38574219	0	0.736	12/11/2017	12	11	2017	21:50:07	78607	0.1	21	50	7	21	0.051757813	3.5175293	0.18823242	0.2487793	-0.86132813	0.60473633	0.022216797	0	0	0	0	0	0	0	0	0	0.91601563	0.083984375	0.031494141	-0.020263672	-0.008789063	-0.002197266	0.549	33706.81	0.201	-649.76	0.601
483	34766	34766	Category A	0.17993164	0.25195313	-0.86376953	-0.1875	-0.34155273	0.38061523	0	0.114	12/11/2017	12	11	2017	21:50:07	78607	0.2	21	50	7	21	0.051757813	3.5175293	0.18823242	0.24902344	-0.86132813	0.52294922	0.009277344	0	0	0	0	0	0	0	0	0	0.91625977	0.083740234	0.013671875	-0.008300781	0.002685547	-0.002197266	0.622	33451.42	-0.032	108.79	0.736
484	34767	34767	Category A	0.20385742	0.25195313	-0.87597656	-0.19458008	-0.3425293	0.37963867	0	0.255	12/11/2017	12	11	2017	21:50:07	78607	0.3	21	50	7	21	0.051025391	3.5255859	0.18823242	0.2487793	-0.86157227	0.51416016	0.020996094	0	0	0	0	0	0	0	0	0	0.91650391	0.083496094	0.032470703	0.015380859	0.002929688	-0.014160156	0.532	33770.21	0.151	-514.2	0.601
485	34768	34768	Category A	0.20385742	0.26391602	-0.85180664	-0.18994141	-0.34228516	0.38354492	0	0.601	12/11/2017	12	11	2017	21:50:07	78607	0.4	21	50	7	22	0.051025391	3.5255859	0.18823242	0.24902344	-0.86206055	0.55102539	0.023681641	0	0	0	0	0	0	0	0	0	0.91699219	0.083007813	0.040527344	0.015380859	0.014648438	0.010253906	0.544	33725.29	0.156	-521.21	0.601
486	34769	34769	Category A	0.20385742	0.2277832	-0.83984375	-0.19091797	-0.34350586	0.38354492	0	1.021	12/11/2017	12	11	2017	21:50:07	78607	0.5	21	50	7	22	0.051025391	3.5255859	0.18823242	0.24902344	-0.86279297	0.41113281	0.034912109	0	0	0	0	0	0	0	0	0	0.91748047	0.082519531	0.059570313	0.015380859	-0.021240234	0.022949219	0.518	33823.66	0.164	-564.56	0.58
487	34770	34770	Category A	0.19189453	0.27587891	-0.86376953	-0.18774414	-0.33813477	0.38037109	0	0.537	12/11/2017	12	11	2017	21:50:07	78607	0.6	21	50	7	22	0.051025391	3.5255859	0.18823242	0.24902344	-0.86230469	0.27954102	0.026855469	0	0	0	0	0	0	0	0	0	0.91723633	0.082763672	0.03125	0.003417969	0.026611328	-0.001220703	0.556	33681.17	0.073	-252.94	0.58
488	34771	34771	Category A	0.19189453	0.27587891	-0.86376953	-0.18994141	-0.34228516	0.37963867	0	0.58	12/11/2017	12	11	2017	21:50:07	78607	0.7	21	50	7	22	0.051025391	3.5255859	0.18823242	0.24951172	-0.86254883	0.18481445	0.026611328	0	0	0	0	0	0	0	0	0	0.91748047	0.082519531	0.031005859	0.003417969	0.026123047	-0.000976563	0.546	33717.88	0.054	-192.17	0.601
489	34772	34772	Category A	0.19189453	0.25195313	-0.87597656	-0.18920898	-0.34472656	0.37475586	0	0.346	12/11/2017	12	11	2017	21:50:07	78607	0.8	21	50	7	22	0.051025391	3.5255859	0.18823242	0.24902344	-0.86279297	0.96557617	0.013671875	0	0	0	0	0	0	0	0	0	0.91748047	0.082519531	0.019287109	0.003417969	0.002685547	-0.013183594	0.553	33692.13	0.048	-169.84	0.643
490	34773	34773	Category A	0.19189453	0.29980469	-0.86376953	-0.18920898	-0.3425293	0.37841797	0	0.194	12/11/2017	12	11	2017	21:50:07	78607	0.9	21	50	7	22	0.051025391	3.5255859	0.18847656	0.24902344	-0.86254883	1.6015625	0.050537109	0	0	0	0	0	0	0	0	0	0.91748047	0.082519531	0.054931641	0.003173828	0.050537109	-0.000976563	0.599	33529.14	-0.14	533.53	0.643
491	34774	34774	Category A	0.16796875	0.26391602	-0.86376953	-0.18603516	-0.34326172	0.37963867	0	0.643	12/11/2017	12	11	2017	21:50:08	78608	0	21	50	8	22	0.051025391	3.5255859	0.18823242	0.24926758	-0.86206055	1.6459961	0.025146484	0	0	0	0	0	0	0	0	0	0.91699219	0.083007813	0.036376953	-0.020263672	0.014404297	-0.001464844	0.62	33458.08	-0.159	596.09	0.656
492	34775	34775	Category A	0.19189453	0.26391602	-0.83984375	-0.18774414	-0.34619141	0.37329102	0	1.294	12/11/2017	12	11	2017	21:50:08	78608	0.1	21	50	8	22	0.051025391	3.5255859	0.18823242	0.24951172	-0.86157227	1.0996094	0.026367188	0	0	0	0	0	0	0	0	0	0.91650391	0.083496094	0.039550781	0.003417969	0.014160156	0.021728516	0.633	33415.07	-0.15	547.53	0.656
493	34776	34776	Category A	0.19189453	0.23999023	-0.87597656	-0.18823242	-0.33813477	0.38256836	0	0.666	12/11/2017	12	11	2017	21:50:08	78608	0.2	21	50	8	22	0.051025391	3.5255859	0.18823242	0.24926758	-0.86157227	0.78808594	0.017333984	0	0	0	0	0	0	0	0	0	0.91650391	0.083496094	0.02734375	0.003417969	-0.009277344	-0.014160156	0.671	33293.3	-0.185	657.08	0.656
494	34777	34777	Category A	0.19189453	0.2277832	-0.86376953	-0.18676758	-0.34204102	0.38354492	0	0.656	12/11/2017	12	11	2017	21:50:08	78608	0.3	21	50	8	22	0.051025391	3.5255859	0.18798828	0.24951172	-0.86132813	0.52246094	0.021972656	0	0	0	0	0	0	0	0	0	0.91625977	0.083740234	0.027587891	0.003662109	-0.021728516	-0.002197266	0.728	33120.73	-0.214	718.42	0.666
495	34778	34778	Category A	0.20385742	0.26391602	-0.81591797	-0.1887207	-0.34399414	0.37744141	0	0.578	12/11/2017	12	11	2017	21:50:08	78608	0.4	21	50	8	23	0.051025391	3.5255859	0.18798828	0.24951172	-0.86181641	0.22045898	0.050537109	0	0	0	0	0	0	0	0	0	0.91674805	0.083251953	0.075683594	0.015625	0.014160156	0.045898438	0.759	33031.43	-0.109	328.45	0.701
496	34779	34779	Category A	0.20385742	0.25195313	-0.83984375	-0.18774414	-0.33813477	0.37963867	0	0.532	12/11/2017	12	11	2017	21:50:08	78608	0.5	21	50	8	23	0.051025391	3.5255859	0.18798828	0.24975586	-0.86181641	0.87524414	0.027099609	0	0	0	0	0	0	0	0	0	0.91699219	0.083007813	0.039794922	0.015625	0.001953125	0.021972656	0.661	33324.79	0.06	-183.47	0.701
497	34780	34780	Category A	0.20385742	0.25195313	-0.86376953	-0.18920898	-0.34472656	0.38061523	0	0.833	12/11/2017	12	11	2017	21:50:08	78608	0.6	21	50	8	23	0.051025391	3.5255859	0.18823242	0.24975586	-0.86230469	0.88720703	0.015625	0	0	0	0	0	0	0	0	0	0.91723633	0.082763672	0.018798828	0.015380859	0.001953125	-0.001220703	0.718	33150.2	0.081	-229.74	0.778
498	34781	34781	Category A	0.19189453	0.23999023	-0.85180664	-0.1887207	-0.34155273	0.37744141	0	0.701	12/11/2017	12	11	2017	21:50:08	78608	0.7	21	50	8	23	0.051025391	3.5255859	0.18798828	0.24975586	-0.86254883	0.83154297	0.014892578	0	0	0	0	0	0	0	0	0	0.91748047	0.082519531	0.024169922	0.003662109	-0.009765625	0.010742188	0.738	33091.59	0.16	-427.58	0.778
499	34782	34782	Category A	0.19189453	0.25195313	-0.83984375	-0.19091797	-0.34350586	0.37841797	0	1.011	12/11/2017	12	11	2017	21:50:08	78608	0.8	21	50	8	23	0.051025391	3.5255859	0.18798828	0.24975586	-0.86230469	1.0512695	0.022949219	0	0	0	0	0	0	0	0	0	0.91723633	0.082763672	0.028320313	0.003662109	0.001953125	0.022460938	0.693	33225.34	0.253	-677.51	0.778
500	34783	34783	Category A	0.19189453	0.25195313	-0.86376953	-0.18896484	-0.33740234	0.38354492	0	0.778	12/11/2017	12	11	2017	21:50:08	78608	0.9	21	50	8	23	0.051025391	3.5255859	0.18774414	0.25	-0.86279297	1.3442383	0.004394531	0	0	0	0	0	0	0	0	0	0.91772461	0.082275391	0.006591797	0.00390625	0.001708984	-0.000732422	0.675	33280.81	0.5	-1229.18	0.778
501	34784	34784	Category A	0.19189453	0.26391602	-0.83984375	-0.19018555	-0.3425293	0.38061523	0	0.307	12/11/2017	12	11	2017	21:50:09	78609	0	21	50	9	23	0.051025391	3.5255859	0.1875	0.25024414	-0.86254883	1.2163086	0.026855469	0	0	0	0	0	0	0	0	0	0.91748047	0.082519531	0.040527344	0.004150391	0.013427734	0.022705078	0.558	33673.89	0.516	-1414.05	0.765
502	34785	34785	Category A	0.17993164	0.23999023	-0.87597656	-0.18969727	-0.33349609	0.37841797	0	0.421	12/11/2017	12	11	2017	21:50:09	78609	0.1	21	50	9	23	0.051025391	3.5255859	0.1875	0.25048828	-0.86157227	0.66113281	0.019287109	0	0	0	0	0	0	0	0	0	0.91674805	0.083251953	0.032714844	-0.007568359	-0.010498047	-0.014160156	0.569	33634.23	0.47	-1298.53	0.778
503	34786	34786	Category A	0.19189453	0.25195313	-0.86376953	-0.19116211	-0.34179688	0.38061523	0	0.135	12/11/2017	12	11	2017	21:50:09	78609	0.2	21	50	9	23	0.051025391	3.5255859	0.18774414	0.25073242	-0.86083984	0.59301758	0.004882813	0	0	0	0	0	0	0	0	0	0.91625977	0.083740234	0.0078125	0.00390625	0.000976563	-0.002685547	0.595	33542.9	0.362	-1021.01	0.778
504	34787	34787	Category A	0.19189453	0.2277832	-0.87597656	-0.19091797	-0.34155273	0.38476563	0	0.765	12/11/2017	12	11	2017	21:50:09	78609	0.3	21	50	9	23	0.051025391	3.5255859	0.18774414	0.25097656	-0.8605957	0.4440918	0.028076172	0	0	0	0	0	0	0	0	0	0.91601563	0.083984375	0.042480469	0.00390625	-0.023193359	-0.015136719	0.606	33505.23	0.222	-662.44	0.765
505	34788	34788	Category A	0.20385742	0.23999023	-0.86376953	-0.19091797	-0.34399414	0.37841797	0	1.167	12/11/2017	12	11	2017	21:50:09	78609	0.4	21	50	9	24	0.051025391	3.5255859	0.18798828	0.25146484	-0.86083984	0.080078125	0.019775391	0	0	0	0	0	0	0	0	0	0.91625977	0.083740234	0.030029297	0.015625	-0.011474609	-0.002685547	0.621	33454.75	0.167	-504.23	0.765
506	34789	34789	Category A	0.17993164	0.23999023	-0.86376953	-0.19091797	-0.3425293	0.38256836	0	0.844	12/11/2017	12	11	2017	21:50:09	78609	0.5	21	50	9	24	0.051025391	3.5255859	0.18798828	0.25170898	-0.86083984	0.12524414	0.014648438	0	0	0	0	0	0	0	0	0	0.91625977	0.083740234	0.022705078	-0.008056641	-0.01171875	-0.002685547	0.627	33434.83	0.027	-87.76	0.765
507	34790	34790	Category A	0.20385742	0.23999023	-0.85180664	-0.1875	-0.34155273	0.37744141	0	0.398	12/11/2017	12	11	2017	21:50:09	78609	0.6	21	50	9	24	0.051025391	3.5255859	0.1875	0.25219727	-0.86083984	0.27416992	0.022216797	0	0	0	0	0	0	0	0	0	0.91650391	0.083496094	0.037597656	0.016113281	-0.012207031	0.009033203	0.73	33114.88	-0.001	2.92	0.765
508	34791	34791	Category A	0.21582031	0.23999023	-0.91186523	-0.18896484	-0.33984375	0.38061523	0	0.453	12/11/2017	12	11	2017	21:50:09	78609	0.7	21	50	9	24	0.051025391	3.5255859	0.1875	0.25244141	-0.86132813	0.37084961	0.059082031	0	0	0	0	0	0	0	0	0	0.91699219	0.083007813	0.091064453	0.028076172	-0.012451172	-0.050292969	0.705	33189	-0.01	30.25	0.755
509	34792	34792	Category A	0.19189453	0.26391602	-0.86376953	-0.18896484	-0.33740234	0.38354492	0	0.755	12/11/2017	12	11	2017	21:50:09	78609	0.8	21	50	9	24	0.051025391	3.5255859	0.18725586	0.25244141	-0.86157227	0.35424805	0.012207031	0	0	0	0	0	0	0	0	0	0.91699219	0.083007813	0.017822266	0.004394531	0.011230469	-0.001953125	0.527	33789.17	0.181	-609.17	0.755
510	34793	34793	Category A	0.19189453	0.25195313	-0.86376953	-0.19091797	-0.3425293	0.37841797	0	0.614	12/11/2017	12	11	2017	21:50:09	78609	0.9	21	50	9	24	0.051025391	3.5255859	0.18725586	0.25219727	-0.86181641	0.48217773	0.004638672	0	0	0	0	0	0	0	0	0	0.91723633	0.082763672	0.006591797	0.004394531	-0.000244141	-0.001708984	0.518	33823.66	0.273	-881.37	0.755
511	34794	34794	Category A	0.19189453	0.25195313	-0.83984375	-0.18994141	-0.33911133	0.38354492	0	0.098	12/11/2017	12	11	2017	21:50:10	78610	0	21	50	10	24	0.051025391	3.5255859	0.1875	0.25195313	-0.86108398	0.2355957	0.021728516	0	0	0	0	0	0	0	0	0	0.91674805	0.083251953	0.025878906	0.004150391	0	0.021240234	0.618	33464.77	0.225	-661.29	0.794
512	34795	34795	Category A	0.20385742	0.23999023	-0.85180664	-0.18701172	-0.34228516	0.37744141	0	0.794	12/11/2017	12	11	2017	21:50:10	78610	0.1	21	50	10	24	0.051025391	3.5255859	0.1875	0.25244141	-0.86108398	1.2792969	0.022460938	0	0	0	0	0	0	0	0	0	0.91674805	0.083251953	0.038330078	0.016113281	-0.012451172	0.009277344	0.799	32920.46	-0.08	226.78	0.932
513	34796	34796	Category A	0.16796875	0.29980469	-0.87597656	-0.18896484	-0.34106445	0.3815918	0	0.998	12/11/2017	12	11	2017	21:50:10	78610	0.2	21	50	10	24	0.051025391	3.5255859	0.1875	0.25292969	-0.86083984	2.5119629	0.052978516	0	0	0	0	0	0	0	0	0	0.91650391	0.083496094	0.081542969	-0.01953125	0.046630859	-0.014892578	0.829	32840.15	-0.201	591.38	0.932
514	34797	34797	Category A	0	0.23999023	-0.86376953	-0.19091797	-0.34155273	0.38256836	0	1.538	12/11/2017	12	11	2017	21:50:10	78610	0.3	21	50	10	24	0.051025391	3.5255859	0.18798828	0.25268555	-0.86083984	2.5454102	0.18823242	0	0	0	0	0	0	0	0	0	0.91674805	0.083251953	0.20361328	-0.18798828	-0.012695313	-0.002685547	0.862	32754.49	-0.261	767.8	0.932
515	34798	34798	Category A	0.17993164	0.25195313	-0.87597656	-0.19238281	-0.34179688	0.38354492	0	0.932	12/11/2017	12	11	2017	21:50:10	78610	0.4	21	50	10	25	0.051025391	3.5255859	0.18798828	0.25292969	-0.86108398	2.494873	0.016845703	0	0	0	0	0	0	0	0	0	0.91699219	0.083007813	0.023925781	-0.008056641	-0.000976563	-0.014648438	0.953	32531.29	-0.362	1025.45	0.932
516	34799	34799	Category A	0.17993164	0.2277832	-0.85180664	-0.1887207	-0.34326172	0.37841797	0	0.815	12/11/2017	12	11	2017	21:50:10	78610	0.5	21	50	10	25	0.051025391	3.5255859	0.18798828	0.25244141	-0.86108398	2.8591309	0.027587891	0	0	0	0	0	0	0	0	0	0.91674805	0.083251953	0.041992188	-0.008056641	-0.024658203	0.009277344	0.863	32751.93	-0.335	1033.43	0.998
517	34800	34800	Category A	0.17993164	0.21582031	-0.86376953	-0.18823242	-0.33984375	0.38061523	0	0.646	12/11/2017	12	11	2017	21:50:10	78610	0.6	21	50	10	25	0.051025391	3.5255859	0.18798828	0.25195313	-0.86108398	2.8486328	0.037109375	0	0	0	0	0	0	0	0	0	0.91674805	0.083251953	0.046875	-0.008056641	-0.036132813	-0.002441406	0.897	32666.48	-0.439	1400.45	0.932
518	34801	34801	Category A	0.19189453	0.25195313	-0.86376953	-0.18701172	-0.34423828	0.38061523	0	0.254	12/11/2017	12	11	2017	21:50:10	78610	0.7	21	50	10	25	0.051025391	3.5255859	0.18798828	0.25219727	-0.86157227	1.5605469	0.004150391	0	0	0	0	0	0	0	0	0	0.91723633	0.082763672	0.006103516	0.003662109	-0.000244141	-0.001953125	0.766	33011.67	-0.317	1093.95	0.815
519	34802	34802	Category A	0.17993164	0.26391602	-0.85180664	-0.18994141	-0.34106445	0.38354492	0	1.199	12/11/2017	12	11	2017	21:50:10	78610	0.8	21	50	10	25	0.051025391	3.5255859	0.18774414	0.25219727	-0.86157227	0.35766602	0.017089844	0	0	0	0	0	0	0	0	0	0.91723633	0.082763672	0.029296875	-0.0078125	0.011474609	0.009765625	0.707	33183	-0.218	755.22	0.751
520	34803	34803	Category A	0.19189453	0.25195313	-0.87597656	-0.19067383	-0.34106445	0.37988281	0	0.751	12/11/2017	12	11	2017	21:50:10	78610	0.9	21	50	10	25	0.051025391	3.5255859	0.1875	0.25219727	-0.86157227	0.27856445	0.014648438	0	0	0	0	0	0	0	0	0	0.91723633	0.082763672	0.018798828	0.004150391	-0.000244141	-0.014160156	0.679	33268.38	-0.125	420.09	0.697
521	34804	34804	Category A	0.20385742	0.26391602	-0.86376953	-0.18994141	-0.34155273	0.3815918	0	0.579	12/11/2017	12	11	2017	21:50:11	78611	0	21	50	11	25	0.051025391	3.5255859	0.1875	0.25292969	-0.86181641	0.073242188	0.01953125	0	0	0	0	0	0	0	0	0	0.91772461	0.082275391	0.028808594	0.016113281	0.010742188	-0.001708984	0.687	33243.7	-0.154	522.74	0.697
522	34805	34805	Category A	0.19189453	0.23999023	-0.87597656	-0.18579102	-0.33764648	0.3815918	0	0.646	12/11/2017	12	11	2017	21:50:11	78611	0.1	21	50	11	25	0.051513672	3.4675781	0.1875	0.25292969	-0.86206055	1.4909668	0.019287109	0	0	0	0	0	0	0	0	0	0.91772461	0.082275391	0.031005859	0.004150391	-0.012939453	-0.013671875	0.75	33057.05	-0.272	926.06	0.697
523	34806	34806	Category A	0.19189453	0.23999023	-0.88793945	-0.18505859	-0.33789063	0.37841797	0	0.697	12/11/2017	12	11	2017	21:50:11	78611	0.2	21	50	11	25	0.051513672	3.4675781	0.18774414	0.25292969	-0.86230469	2.7114258	0.028808594	0	0	0	0	0	0	0	0	0	0.91796875	0.08203125	0.042724609	0.00390625	-0.012939453	-0.025390625	0.59	33560.21	-0.072	263.45	0.697
524	34807	34807	Category A	0.19189453	0.26391602	-0.88793945	-0.1887207	-0.34301758	0.38256836	0	0.632	12/11/2017	12	11	2017	21:50:11	78611	0.3	21	50	11	25	0.051513672	3.4675781	0.18798828	0.25268555	-0.86254883	2.8391113	0.027832031	0	0	0	0	0	0	0	0	0	0.91821289	0.081787109	0.040039063	0.003662109	0.010986328	-0.025146484	0.683	33256.01	-0.2	706.59	0.68
525	34808	34808	Category A	0.19189453	0.23999023	-0.88793945	-0.18603516	-0.34692383	0.37963867	0	0.236	12/11/2017	12	11	2017	21:50:11	78611	0.4	21	50	11	26	0.051513672	3.4675781	0.18798828	0.25268555	-0.86230469	2.5068359	0.028564453	0	0	0	0	0	0	0	0	0	0.91821289	0.081787109	0.041992188	0.003662109	-0.012695313	-0.025390625	0.7	33204.08	-0.223	783.16	0.68
526	34809	34809	Category A	0.19189453	0.25195313	-0.86376953	-0.18920898	-0.33935547	0.38452148	0	1.31	12/11/2017	12	11	2017	21:50:11	78611	0.5	21	50	11	26	0.051513672	3.4675781	0.18774414	0.25244141	-0.86230469	2.470459	0.004150391	0	0	0	0	0	0	0	0	0	0.91796875	0.08203125	0.005859375	0.00390625	-0.000488281	-0.001220703	0.682	33259.1	-0.17	587.83	0.68
527	34810	34810	Category A	0.17993164	0.25195313	-0.87597656	-0.19140625	-0.34179688	0.37963867	0	0.68	12/11/2017	12	11	2017	21:50:11	78611	0.6	21	50	11	26	0.051513672	3.4675781	0.1875	0.25244141	-0.86279297	2.3337402	0.015136719	0	0	0	0	0	0	0	0	0	0.91821289	0.081787109	0.021484375	-0.007568359	-0.000488281	-0.012939453	0.629	33428.23	-0.13	469.88	0.632
528	34811	34811	Category A	0.19189453	0.2277832	-0.86376953	-0.18994141	-0.33935547	0.37744141	0	0.54	12/11/2017	12	11	2017	21:50:11	78611	0.7	21	50	11	26	0.051513672	3.4675781	0.18725586	0.25219727	-0.86254883	1.2436523	0.024658203	0	0	0	0	0	0	0	0	0	0.91796875	0.08203125	0.030029297	0.004394531	-0.024414063	-0.000976563	0.6	33525.71	-0.065	233.19	0.54
529	34812	34812	Category A	0.20385742	0.25195313	-0.86376953	-0.1875	-0.34155273	0.3815918	0	0.38	12/11/2017	12	11	2017	21:50:11	78611	0.8	21	50	11	26	0.051513672	3.4675781	0.1875	0.25170898	-0.86279297	0.22021484	0.016113281	0	0	0	0	0	0	0	0	0	0.91796875	0.08203125	0.017333984	0.016113281	0	-0.000732422	0.601	33522.29	-0.029	101.23	0.54
530	34813	34813	Category A	0.19189453	0.25195313	-0.85180664	-0.18676758	-0.33911133	0.37744141	0	0.456	12/11/2017	12	11	2017	21:50:11	78611	0.9	21	50	11	26	0.051513672	3.4675781	0.1875	0.25219727	-0.86254883	0.072998047	0.011474609	0	0	0	0	0	0	0	0	0	0.91796875	0.08203125	0.015380859	0.004150391	-0.000244141	0.010742188	0.459	34062.67	0.236	-843.42	0.54
531	34814	34814	Category A	0.19189453	0.25195313	-0.82788086	-0.19238281	-0.34106445	0.38256836	0	0.242	12/11/2017	12	11	2017	21:50:12	78612	0	21	50	12	26	0.051513672	3.4675781	0.1875	0.25146484	-0.86254883	0.29077148	0.034912109	0	0	0	0	0	0	0	0	0	0.91772461	0.082275391	0.039550781	0.004150391	0.000244141	0.034667969	0.461	34054.17	0.188	-691.07	0.54
532	34815	34815	Category A	0.17993164	0.25195313	-0.85180664	-0.1875	-0.33984375	0.38061523	0	0.458	12/11/2017	12	11	2017	21:50:12	78612	0.1	21	50	12	26	0.051513672	3.4675781	0.18774414	0.25097656	-0.86303711	0.63134766	0.013671875	0	0	0	0	0	0	0	0	0	0.91821289	0.081787109	0.019775391	-0.0078125	0.000732422	0.011230469	0.483	33962.6	0.095	-360.36	0.458
533	34816	34816	Category A	0.17993164	0.27587891	-0.83984375	-0.19091797	-0.3425293	0.38354492	0	0.693	12/11/2017	12	11	2017	21:50:12	78612	0.2	21	50	12	26	0.051513672	3.4675781	0.18774414	0.25097656	-0.86303711	1.291748	0.034912109	0	0	0	0	0	0	0	0	0	0.91821289	0.081787109	0.056152344	-0.0078125	0.024658203	0.023193359	0.486	33950.38	0.081	-308.98	0.623
534	34817	34817	Category A	0.19189453	0.27587891	-0.88793945	-0.18823242	-0.33666992	0.38256836	0	0.669	12/11/2017	12	11	2017	21:50:12	78612	0.3	21	50	12	26	0.051513672	3.4675781	0.18774414	0.25097656	-0.86279297	1.7070313	0.03515625	0	0	0	0	0	0	0	0	0	0.91796875	0.08203125	0.053710938	0.00390625	0.024658203	-0.024902344	0.514	33839.15	0.029	-110.15	0.669
535	34818	34818	Category A	0.19189453	0.27587891	-0.86376953	-0.1887207	-0.34399414	0.37963867	0	0.402	12/11/2017	12	11	2017	21:50:12	78612	0.4	21	50	12	27	0.051513672	3.4675781	0.1875	0.25170898	-0.86303711	1.6430664	0.024414063	0	0	0	0	0	0	0	0	0	0.91845703	0.081542969	0.028808594	0.004150391	0.023925781	-0.000488281	0.65	33359.88	-0.181	660.59	0.693
536	34819	34819	Category A	0.19189453	0.25195313	-0.87597656	-0.1875	-0.34082031	0.37963867	0	0.623	12/11/2017	12	11	2017	21:50:12	78612	0.5	21	50	12	27	0.051513672	3.4675781	0.1875	0.25146484	-0.86303711	1.6281738	0.013427734	0	0	0	0	0	0	0	0	0	0.91845703	0.081542969	0.017333984	0.004150391	0.000244141	-0.012695313	0.721	33141.32	-0.36	1380.04	0.886
537	34820	34820	Category A	0.19189453	0.26391602	-0.86376953	-0.18920898	-0.34326172	0.37548828	0	1.055	12/11/2017	12	11	2017	21:50:12	78612	0.6	21	50	12	27	0.051513672	3.4675781	0.1875	0.25146484	-0.86352539	1.4689941	0.012939453	0	0	0	0	0	0	0	0	0	0.91870117	0.081298828	0.016601563	0.004150391	0.012207031	0	0.799	32920.46	-0.463	1733.94	1.055
538	34821	34821	Category A	0.19189453	0.25195313	-0.85180664	-0.18920898	-0.34545898	0.37841797	0	0.886	12/11/2017	12	11	2017	21:50:12	78612	0.7	21	50	12	27	0.051513672	3.4675781	0.1875	0.25146484	-0.86352539	1.3659668	0.012451172	0	0	0	0	0	0	0	0	0	0.91870117	0.081298828	0.016357422	0.004150391	0.000244141	0.01171875	0.898	32664.01	-0.544	1893.83	1.055
539	34822	34822	Category A	0.16796875	0.25195313	-0.88793945	-0.18676758	-0.34008789	0.37939453	0	1.163	12/11/2017	12	11	2017	21:50:12	78612	0.8	21	50	12	27	0.051513672	3.4675781	0.1875	0.25146484	-0.86328125	1.2675781	0.03125	0	0	0	0	0	0	0	0	0	0.91845703	0.081542969	0.044677734	-0.01953125	0.000244141	-0.024414063	0.946	32547.83	-0.606	2084.76	1.163
540	34823	34823	Category A	0.17993164	0.26391602	-0.85180664	-0.19165039	-0.34350586	0.37963867	0	1.263	12/11/2017	12	11	2017	21:50:12	78612	0.9	21	50	12	27	0.051513672	3.4675781	0.18774414	0.25146484	-0.86376953	1.1359863	0.018798828	0	0	0	0	0	0	0	0	0	0.91894531	0.081054688	0.032226563	-0.0078125	0.012207031	0.011962891	1.175	32051.63	-0.784	2319.59	1.163
541	34824	34824	Category A	0.19189453	0.26391602	-0.81591797	-0.18994141	-0.33935547	0.37963867	0	0.688	12/11/2017	12	11	2017	21:50:13	78613	0	21	50	13	27	0.051513672	3.4675781	0.18774414	0.25146484	-0.86425781	0.94067383	0.050048828	0	0	0	0	0	0	0	0	0	0.91943359	0.080566406	0.064697266	0.00390625	0.012207031	0.048339844	1.074	32259.84	-0.522	1435.95	1.163
542	34825	34825	Category A	0.19189453	0.26391602	-0.83984375	-0.19116211	-0.34350586	0.3815918	0	1.995	12/11/2017	12	11	2017	21:50:13	78613	0.1	21	50	13	27	0.051513672	3.4675781	0.18774414	0.25097656	-0.86425781	0.52124023	0.027832031	0	0	0	0	0	0	0	0	0	0.91943359	0.080566406	0.041259766	0.00390625	0.012695313	0.024414063	1.039	32335.7	-0.399	1056.5	1.163
543	34826	34826	Category A	0.19189453	0.25195313	-0.83984375	-0.1887207	-0.34106445	0.37744141	0	0.451	12/11/2017	12	11	2017	21:50:13	78613	0.2	21	50	13	27	0.051513672	3.4675781	0.1875	0.25146484	-0.86425781	0.17871094	0.024658203	0	0	0	0	0	0	0	0	0	0.91943359	0.080566406	0.029052734	0.004150391	0.000244141	0.024414063	0.957	32521.89	-0.274	734.12	0.688
544	34827	34827	Category A	0.19189453	0.26391602	-0.85180664	-0.19018555	-0.34326172	0.37841797	0	0.675	12/11/2017	12	11	2017	21:50:13	78613	0.3	21	50	13	27	0.051513672	3.4675781	0.18701172	0.25146484	-0.86425781	0.10253906	0.018310547	0	0	0	0	0	0	0	0	0	0.91943359	0.080566406	0.029541016	0.004638672	0.012207031	0.012451172	0.828	32842.79	-0.211	625.32	0.675
545	34828	34828	Category A	0.19189453	0.27587891	-0.86376953	-0.19140625	-0.33935547	0.37841797	0	0.673	12/11/2017	12	11	2017	21:50:13	78613	0.4	21	50	13	28	0.051513672	3.4675781	0.18701172	0.25170898	-0.86425781	0.032226563	0.024414063	0	0	0	0	0	0	0	0	0	0.91943359	0.080566406	0.029296875	0.004638672	0.023925781	0.000488281	0.788	32950.52	-0.17	514.25	0.675
546	34829	34829	Category A	0.17993164	0.27587891	-0.87597656	-0.18896484	-0.34106445	0.3815918	0	0.487	12/11/2017	12	11	2017	21:50:13	78613	0.5	21	50	13	28	0.051513672	3.4675781	0.18701172	0.25195313	-0.86474609	0.16748047	0.027099609	0	0	0	0	0	0	0	0	0	0.91992188	0.080078125	0.041992188	-0.007080078	0.023681641	-0.010986328	0.654	33347.07	-0.073	244.6	0.675
547	34830	34830	Category A	0.19189453	0.25195313	-0.86376953	-0.18847656	-0.34082031	0.3815918	0	0.449	12/11/2017	12	11	2017	21:50:13	78613	0.6	21	50	13	28	0.051513672	3.4675781	0.18701172	0.25195313	-0.86474609	0.10253906	0.004638672	0	0	0	0	0	0	0	0	0	0.91992188	0.080078125	0.005859375	0.004638672	0	0.000976563	0.729	33117.8	-0.293	1044.82	0.675
548	34831	34831	Category A	0.19189453	0.25195313	-0.86376953	-0.18823242	-0.34228516	0.37744141	0	1.192	12/11/2017	12	11	2017	21:50:13	78613	0.7	21	50	13	28	0.051513672	3.4675781	0.18701172	0.25195313	-0.86499023	0.21704102	0.004882813	0	0	0	0	0	0	0	0	0	0.92016602	0.079833984	0.006103516	0.004638672	0	0.001220703	0.695	33219.25	-0.324	1250.98	0.753
549	34832	34832	Category A	0.19189453	0.25195313	-0.87597656	-0.18920898	-0.3425293	0.38061523	0	0.9	12/11/2017	12	11	2017	21:50:13	78613	0.8	21	50	13	28	0.051513672	3.4675781	0.18676758	0.25170898	-0.86474609	0.34936523	0.012207031	0	0	0	0	0	0	0	0	0	0.91967773	0.080322266	0.016113281	0.004882813	0	-0.010986328	0.708	33180	-0.335	1280.13	0.9
550	34833	34833	Category A	0.20385742	0.23999023	-0.83984375	-0.18774414	-0.34326172	0.38354492	0	0.472	12/11/2017	12	11	2017	21:50:13	78613	0.9	21	50	13	28	0.051513672	3.4675781	0.18676758	0.25170898	-0.86474609	0.52905273	0.032226563	0	0	0	0	0	0	0	0	0	0.91967773	0.080322266	0.053710938	0.016845703	-0.01171875	0.024902344	0.791	32942.29	-0.384	1352.63	0.9
551	34834	34834	Category A	0.17993164	0.27587891	-0.85180664	-0.19091797	-0.34277344	0.3815918	0	0.753	12/11/2017	12	11	2017	21:50:14	78614	0	21	50	14	28	0.051513672	3.4675781	0.18676758	0.25146484	-0.86474609	0.83666992	0.028320313	0	0	0	0	0	0	0	0	0	0.91967773	0.080322266	0.044189453	-0.006835938	0.024169922	0.012939453	0.843	32803.48	-0.473	1671.81	0.9
552	34835	34835	Category A	0.19189453	0.25195313	-0.85180664	-0.19018555	-0.3425293	0.38061523	0	0.983	12/11/2017	12	11	2017	21:50:14	78614	0.1	21	50	14	28	0.051513672	3.4675781	0.18652344	0.2512207	-0.86474609	0.90991211	0.013916016	0	0	0	0	0	0	0	0	0	0.91967773	0.080322266	0.018798828	0.005126953	0.000488281	0.012939453	0.719	33147.24	-0.281	1006.52	0.762
553	34836	34836	Category A	0.19189453	0.23999023	-0.87597656	-0.19140625	-0.34179688	0.38452148	0	0.762	12/11/2017	12	11	2017	21:50:14	78614	0.2	21	50	14	28	0.051513672	3.4675781	0.18652344	0.2512207	-0.86499023	1.098877	0.016357422	0	0	0	0	0	0	0	0	0	0.91992188	0.080078125	0.027099609	0.005126953	-0.011230469	-0.010742188	0.628	33431.53	-0.147	539.26	0.753
554	34837	34837	Category A	0.19189453	0.25195313	-0.86376953	-0.18823242	-0.33886719	0.38061523	0	0.446	12/11/2017	12	11	2017	21:50:14	78614	0.3	21	50	14	28	0.051513672	3.4675781	0.18676758	0.25097656	-0.86499023	1.2805176	0.005126953	0	0	0	0	0	0	0	0	0	0.91992188	0.080078125	0.007080078	0.004882813	0.000732422	0.001220703	0.601	33522.29	-0.122	456.71	0.753
555	34838	34838	Category A	0.17993164	0.2277832	-0.87597656	-0.19335938	-0.33935547	0.38061523	0	0.357	12/11/2017	12	11	2017	21:50:14	78614	0.4	21	50	14	29	0.051513672	3.4675781	0.18920898	0.25097656	-0.86547852	1.3010254	0.027099609	0	0	0	0	0	0	0	0	0	0.92089844	0.079101563	0.043212891	-0.009277344	-0.023193359	-0.010253906	0.591	33556.74	-0.025	88.24	0.697
556	34839	34839	Category A	0.19189453	0.2277832	-0.86376953	-0.19116211	-0.34033203	0.38061523	0	0.306	12/11/2017	12	11	2017	21:50:14	78614	0.5	21	50	14	29	0.051513672	3.4675781	0.18945313	0.2512207	-0.86547852	1.097168	0.023681641	0	0	0	0	0	0	0	0	0	0.92089844	0.079101563	0.027832031	0.002197266	-0.0234375	0.001708984	0.528	33785.36	0.174	-587.32	0.603
557	34840	34840	Category A	0.19189453	0.27587891	-0.88793945	-0.1887207	-0.33520508	0.37817383	0	0.697	12/11/2017	12	11	2017	21:50:14	78614	0.6	21	50	14	29	0.051513672	3.4675781	0.18945313	0.25146484	-0.8659668	0.79003906	0.032470703	0	0	0	0	0	0	0	0	0	0.92138672	0.078613281	0.048339844	0.002197266	0.024169922	-0.021728516	0.458	34066.93	0.443	-1410.33	0.446
558	34841	34841	Category A	0.16796875	0.23999023	-0.85180664	-0.19018555	-0.3425293	0.38061523	0	0.603	12/11/2017	12	11	2017	21:50:14	78614	0.7	21	50	14	29	0.051513672	3.4675781	0.18945313	0.25219727	-0.86621094	0.31103516	0.028808594	0	0	0	0	0	0	0	0	0	0.92211914	0.077880859	0.048583984	-0.021484375	-0.012207031	0.014404297	0.449	34105.62	0.478	-1512.38	0.594
559	34842	34842	Category A	0.17993164	0.25195313	-0.87597656	-0.18896484	-0.34228516	0.37548828	0	0.34	12/11/2017	12	11	2017	21:50:14	78614	0.8	21	50	14	29	0.051513672	3.4675781	0.18945313	0.25244141	-0.86669922	0.005615234	0.013427734	0	0	0	0	0	0	0	0	0	0.92236328	0.077636719	0.01953125	-0.009521484	-0.000488281	-0.009033203	0.489	33938.22	0.452	-1378.51	0.603
560	34843	34843	Category A	0.17993164	0.26391602	-0.87597656	-0.18554688	-0.33740234	0.38061523	0	0.396	12/11/2017	12	11	2017	21:50:14	78614	0.9	21	50	14	29	0.051757813	3.5304199	0.18969727	0.25219727	-0.86669922	0.26977539	0.017578125	0	0	0	0	0	0	0	0	0	0.92236328	0.077636719	0.030273438	-0.009765625	0.011474609	-0.009033203	0.554	33688.47	0.502	-1389.87	0.603
561	34844	34844	Category A	0.17993164	0.23999023	-0.87597656	-0.19091797	-0.34008789	0.38574219	0	0.594	12/11/2017	12	11	2017	21:50:15	78615	0	21	50	15	29	0.051757813	3.5304199	0.18945313	0.25244141	-0.86669922	0.31713867	0.018310547	0	0	0	0	0	0	0	0	0	0.92236328	0.077636719	0.031494141	-0.009521484	-0.012451172	-0.009033203	0.533	33766.44	0.462	-1332.38	0.594
562	34845	34845	Category A	0.19189453	0.25195313	-0.87597656	-0.18847656	-0.34082031	0.37841797	0	0.697	12/11/2017	12	11	2017	21:50:15	78615	0.1	21	50	15	29	0.051757813	3.5304199	0.18920898	0.25219727	-0.86645508	0.10253906	0.009521484	0	0	0	0	0	0	0	0	0	0.92211914	0.077880859	0.012207031	0.002441406	-0.000244141	-0.009277344	0.478	33983.11	0.406	-1284.27	0.581
563	34846	34846	Category A	0.19189453	0.2277832	-0.88793945	-0.1887207	-0.34301758	0.37451172	0	0.569	12/11/2017	12	11	2017	21:50:15	78615	0.2	21	50	15	29	0.051757813	3.5304199	0.18920898	0.25219727	-0.86621094	0.32397461	0.032470703	0	0	0	0	0	0	0	0	0	0.921875	0.078125	0.048339844	0.002441406	-0.024414063	-0.021484375	0.518	33823.66	0.21	-702.93	0.581
564	34847	34847	Category A	0.20385742	0.25195313	-0.86376953	-0.18798828	-0.33520508	0.37524414	0	0.275	12/11/2017	12	11	2017	21:50:15	78615	0.3	21	50	15	29	0.051757813	3.5304199	0.18920898	0.25219727	-0.8659668	0.53442383	0.014648438	0	0	0	0	0	0	0	0	0	0.92163086	0.078369141	0.017089844	0.014404297	-0.000244141	0.002197266	0.483	33962.6	0.111	-416.25	0.581
565	34848	34848	Category A	0.19189453	0.23999023	-0.83984375	-0.18920898	-0.34472656	0.37963867	0	0.581	12/11/2017	12	11	2017	21:50:15	78615	0.4	21	50	15	30	0.051757813	3.5304199	0.18920898	0.25219727	-0.86547852	0.59716797	0.028564453	0	0	0	0	0	0	0	0	0	0.92114258	0.078857422	0.040527344	0.002441406	-0.012207031	0.025634766	0.477	33987.24	0.022	-89.13	0.581
566	34849	34849	Category A	0.17993164	0.23999023	-0.87597656	-0.1887207	-0.34448242	0.37744141	0	0.185	12/11/2017	12	11	2017	21:50:15	78615	0.5	21	50	15	30	0.051757813	3.5304199	0.18945313	0.25244141	-0.86499023	0.69458008	0.019042969	0	0	0	0	0	0	0	0	0	0.92089844	0.079101563	0.032958984	-0.009521484	-0.012451172	-0.010742188	0.512	33846.93	-0.156	700.43	0.569
567	34850	34850	Category A	0.17993164	0.23999023	-0.85180664	-0.18505859	-0.33911133	0.37646484	0	0.558	12/11/2017	12	11	2017	21:50:15	78615	0.6	21	50	15	30	0.051757813	3.5304199	0.18945313	0.25244141	-0.86499023	0.62182617	0.020751953	0	0	0	0	0	0	0	0	0	0.92089844	0.079101563	0.035644531	-0.009521484	-0.012451172	0.013183594	0.499	33898.11	-0.164	761.78	0.558
568	34851	34851	Category A	0.20385742	0.23999023	-0.87597656	-0.19042969	-0.34350586	0.3815918	0	0.909	12/11/2017	12	11	2017	21:50:15	78615	0.7	21	50	15	30	0.051757813	3.5304199	0.18945313	0.25244141	-0.86499023	0.4777832	0.021728516	0	0	0	0	0	0	0	0	0	0.92089844	0.079101563	0.037353516	0.014160156	-0.012451172	-0.010742188	0.535	33758.9	-0.166	721.46	0.581
569	34852	34852	Category A	0.19189453	0.2878418	-0.86376953	-0.18725586	-0.33740234	0.37426758	0	0.487	12/11/2017	12	11	2017	21:50:15	78615	0.8	21	50	15	30	0.051757813	3.5304199	0.18969727	0.25268555	-0.86499023	0.65893555	0.034912109	0	0	0	0	0	0	0	0	0	0.92114258	0.078857422	0.038330078	0.001953125	0.034912109	0.001220703	0.572	33623.52	-0.209	887.52	0.807
570	34853	34853	Category A	0.19189453	0.23999023	-0.86376953	-0.19091797	-0.34106445	0.38452148	0	0.491	12/11/2017	12	11	2017	21:50:15	78615	0.9	21	50	15	30	0.051757813	3.5304199	0.18945313	0.25244141	-0.86523438	0.79492188	0.012939453	0	0	0	0	0	0	0	0	0	0.92114258	0.078857422	0.016357422	0.002197266	-0.012451172	0.001464844	0.695	33219.25	-0.228	809.6	0.807
571	34854	34854	Category A	0.19189453	0.23999023	-0.89990234	-0.19238281	-0.34033203	0.38061523	0	0.807	12/11/2017	12	11	2017	21:50:16	78616	0	21	50	16	30	0.051757813	3.5304199	0.18945313	0.25244141	-0.86499023	0.48999023	0.036865234	0	0	0	0	0	0	0	0	0	0.92089844	0.079101563	0.049560547	0.002197266	-0.012451172	-0.034667969	0.649	33363.1	-0.151	538.99	0.807
572	34855	34855	Category A	0.19189453	0.25195313	-0.85180664	-0.18994141	-0.34228516	0.37963867	0	0.921	12/11/2017	12	11	2017	21:50:16	78616	0.1	21	50	16	30	0.051757813	3.5304199	0.18945313	0.25268555	-0.86547852	0.37890625	0.013916016	0	0	0	0	0	0	0	0	0	0.92138672	0.078613281	0.016845703	0.002197266	-0.000732422	0.013671875	0.578	33602.24	0.015	-52.43	0.491
573	34856	34856	Category A	0.19189453	0.25195313	-0.85180664	-0.19165039	-0.34277344	0.3815918	0	0.28	12/11/2017	12	11	2017	21:50:16	78616	0.2	21	50	16	30	0.051757813	3.5304199	0.18969727	0.25268555	-0.86547852	0.859375	0.013916016	0	0	0	0	0	0	0	0	0	0.92138672	0.078613281	0.016601563	0.001953125	-0.000732422	0.013671875	0.567	33641.4	0.051	-176.63	0.491
574	34857	34857	Category A	0.17993164	0.27587891	-0.87597656	-0.18896484	-0.33740234	0.38061523	0	0.482	12/11/2017	12	11	2017	21:50:16	78616	0.3	21	50	16	30	0.051757813	3.5304199	0.18969727	0.25219727	-0.8659668	0.99609375	0.02734375	0	0	0	0	0	0	0	0	0	0.92163086	0.078369141	0.043212891	-0.009765625	0.0234375	-0.009765625	0.543	33729	0.034	-123.22	0.482
575	34858	34858	Category A	0.19189453	0.25195313	-0.82788086	-0.19165039	-0.3425293	0.38061523	0	0.425	12/11/2017	12	11	2017	21:50:16	78616	0.4	21	50	16	31	0.051757813	3.5304199	0.18945313	0.25170898	-0.8659668	1.2026367	0.038085938	0	0	0	0	0	0	0	0	0	0.92138672	0.078613281	0.040283203	0.002197266	0	0.038085938	0.469	34020.47	0.171	-628.27	0.425
576	34859	34859	Category A	0.20385742	0.25195313	-0.86376953	-0.19311523	-0.34106445	0.38061523	0	0.346	12/11/2017	12	11	2017	21:50:16	78616	0.5	21	50	16	31	0.051757813	3.5304199	0.18969727	0.2512207	-0.8659668	1.1682129	0.014160156	0	0	0	0	0	0	0	0	0	0.92138672	0.078613281	0.016845703	0.013916016	0.000488281	0.002197266	0.361	34521.36	0.242	-1005.91	0.36
577	34860	34860	Category A	0.20385742	0.25195313	-0.86376953	-0.19042969	-0.33447266	0.38061523	0	0.36	12/11/2017	12	11	2017	21:50:16	78616	0.6	21	50	16	31	0.051757813	3.5304199	0.18969727	0.25097656	-0.86572266	0.69262695	0.014160156	0	0	0	0	0	0	0	0	0	0.92114258	0.078857422	0.016845703	0.013916016	0.000732422	0.001953125	0.336	34654.4	0.298	-1242.61	0.425
578	34861	34861	Category A	0.20385742	0.2277832	-0.83984375	-0.18994141	-0.34155273	0.38452148	0	0.278	12/11/2017	12	11	2017	21:50:16	78616	0.7	21	50	16	31	0.051757813	3.5304199	0.18945313	0.25097656	-0.86547852	0.063720703	0.037353516	0	0	0	0	0	0	0	0	0	0.92089844	0.079101563	0.063232422	0.014160156	-0.023193359	0.025634766	0.354	34557.84	0.314	-1255.13	0.36
579	34862	34862	Category A	0.20385742	0.26391602	-0.87597656	-0.19091797	-0.3425293	0.37646484	0	0.127	12/11/2017	12	11	2017	21:50:16	78616	0.8	21	50	16	31	0.051757813	3.5304199	0.18945313	0.25048828	-0.86547852	0.34033203	0.021972656	0	0	0	0	0	0	0	0	0	0.92089844	0.079101563	0.037841797	0.014160156	0.013183594	-0.010253906	0.34	34632.59	0.31	-1272.71	0.36
580	34863	34863	Category A	0.19189453	0.25195313	-0.89990234	-0.1875	-0.34228516	0.38061523	0	0.591	12/11/2017	12	11	2017	21:50:16	78616	0.9	21	50	16	31	0.051757813	3.5304199	0.18969727	0.25024414	-0.86547852	0.29370117	0.034423828	0	0	0	0	0	0	0	0	0	0.9206543	0.079345703	0.037841797	0.001953125	0.001464844	-0.034179688	0.391	34371.22	0.246	-969.24	0.591
581	34864	34864	Category A	0.19189453	0.2277832	-0.85180664	-0.19091797	-0.33911133	0.3815918	0	0.343	12/11/2017	12	11	2017	21:50:17	78617	0	21	50	17	31	0.051757813	3.5304199	0.18994141	0.25	-0.86547852	0.044677734	0.026123047	0	0	0	0	0	0	0	0	0	0.9206543	0.079345703	0.038085938	0.001708984	-0.022216797	0.013671875	0.552	33695.79	0.066	-231.02	0.652
582	34865	34865	Category A	0.16796875	0.26391602	-0.86376953	-0.19165039	-0.3425293	0.37646484	0	0.652	12/11/2017	12	11	2017	21:50:17	78617	0.1	21	50	17	31	0.051757813	3.5304199	0.18969727	0.24975586	-0.8659668	0.01171875	0.025878906	0	0	0	0	0	0	0	0	0	0.92089844	0.079101563	0.037841797	-0.021728516	0.013916016	0.002197266	0.64	33392.2	-0.068	231.32	0.652
583	34866	34866	Category A	0.15576172	0.25195313	-0.87597656	-0.19116211	-0.34179688	0.38061523	0	1.325	12/11/2017	12	11	2017	21:50:17	78617	0.2	21	50	17	31	0.051757813	3.5304199	0.18969727	0.24975586	-0.86621094	0.003662109	0.035400391	0	0	0	0	0	0	0	0	0	0.92114258	0.078857422	0.045654297	-0.033935547	0.001953125	-0.009521484	0.683	33256.01	-0.058	185.44	0.652
584	34867	34867	Category A	0.19189453	0.25195313	-0.87597656	-0.18823242	-0.33984375	0.3815918	0	0.802	12/11/2017	12	11	2017	21:50:17	78617	0.3	21	50	17	31	0.051757813	3.5304199	0.18969727	0.24975586	-0.86645508	0.095703125	0.009765625	0	0	0	0	0	0	0	0	0	0.92138672	0.078613281	0.013427734	0.001953125	0.001953125	-0.009277344	0.617	33468.11	-0.01	33.73	0.652
585	34868	34868	Category A	0.19189453	0.26391602	-0.88793945	-0.18847656	-0.34155273	0.37646484	0	0.388	12/11/2017	12	11	2017	21:50:17	78617	0.4	21	50	17	32	0.051757813	3.5304199	0.18945313	0.24951172	-0.86645508	0.001708984	0.025634766	0	0	0	0	0	0	0	0	0	0.92138672	0.078613281	0.037841797	0.002197266	0.014160156	-0.021240234	0.618	33464.77	0.059	-190.18	0.652
586	34869	34869	Category A	0.19189453	0.23999023	-0.87597656	-0.19091797	-0.34350586	0.37768555	0	0.194	12/11/2017	12	11	2017	21:50:17	78617	0.5	21	50	17	32	0.051757813	3.5304199	0.18945313	0.2487793	-0.86645508	0.17651367	0.013183594	0	0	0	0	0	0	0	0	0	0.92114258	0.078857422	0.020507813	0.002197266	-0.008789063	-0.009277344	0.581	33591.67	0.194	-605.18	0.453
587	34870	34870	Category A	0.19189453	0.23999023	-0.86376953	-0.18920898	-0.34472656	0.37963867	0	0.35	12/11/2017	12	11	2017	21:50:17	78617	0.6	21	50	17	32	0.051757813	3.5304199	0.18945313	0.2487793	-0.86645508	0.50097656	0.009521484	0	0	0	0	0	0	0	0	0	0.92114258	0.078857422	0.013916016	0.002197266	-0.008789063	0.002685547	0.436	34162.62	0.337	-1170.56	0.43
588	34871	34871	Category A	0.19189453	0.2277832	-0.88793945	-0.18920898	-0.34106445	0.37939453	0	0.43	12/11/2017	12	11	2017	21:50:17	78617	0.7	21	50	17	32	0.051757813	3.5304199	0.18945313	0.2487793	-0.86621094	0.5769043	0.030029297	0	0	0	0	0	0	0	0	0	0.92114258	0.078857422	0.044921875	0.002197266	-0.020996094	-0.021484375	0.371	34470.23	0.478	-1682.32	0.414
589	34872	34872	Category A	0.19189453	0.25195313	-0.86376953	-0.18994141	-0.34228516	0.37744141	0	0.453	12/11/2017	12	11	2017	21:50:17	78617	0.8	21	50	17	32	0.051757813	3.5304199	0.18920898	0.24853516	-0.86621094	0.37084961	0.004638672	0	0	0	0	0	0	0	0	0	0.92089844	0.079101563	0.008056641	0.002441406	0.003173828	0.002441406	0.373	34460.13	0.404	-1479.21	0.414
590	34873	34873	Category A	0.20385742	0.23999023	-0.86376953	-0.18920898	-0.34472656	0.37963867	0	0.414	12/11/2017	12	11	2017	21:50:17	78617	0.9	21	50	17	32	0.051757813	3.5304199	0.18945313	0.24853516	-0.8659668	0.57763672	0.016845703	0	0	0	0	0	0	0	0	0	0.9206543	0.079345703	0.025390625	0.014160156	-0.008544922	0.002197266	0.407	34294.92	0.283	-1060.42	0.414
591	34874	34874	Category A	0.16796875	0.2277832	-0.85180664	-0.18652344	-0.34057617	0.38061523	0	0.4	12/11/2017	12	11	2017	21:50:18	78618	0	21	50	18	32	0.051757813	3.5304199	0.18945313	0.24853516	-0.86621094	0.78344727	0.033203125	0	0	0	0	0	0	0	0	0	0.92089844	0.079101563	0.056884766	-0.021484375	-0.020751953	0.014404297	0.37	34475.29	0.263	-1060.22	0.43
592	34875	34875	Category A	0.20385742	0.23999023	-0.87597656	-0.1887207	-0.34301758	0.37988281	0	0.396	12/11/2017	12	11	2017	21:50:18	78618	0.1	21	50	18	32	0.051757813	3.5304199	0.18994141	0.24829102	-0.8659668	0.76538086	0.019042969	0	0	0	0	0	0	0	0	0	0.9206543	0.079345703	0.032226563	0.013671875	-0.008300781	-0.009765625	0.438	34153.76	0.098	-398.61	0.453
593	34876	34876	Category A	0.19189453	0.2878418	-0.87597656	-0.19091797	-0.3425293	0.37963867	0	0.132	12/11/2017	12	11	2017	21:50:18	78618	0.2	21	50	18	32	0.051757813	3.5304199	0.18994141	0.24853516	-0.8659668	0.77368164	0.040283203	0	0	0	0	0	0	0	0	0	0.92089844	0.079101563	0.050537109	0.001708984	0.0390625	-0.009765625	0.481	33970.79	0.074	-285.97	0.414
594	34877	34877	Category A	0.19189453	0.23999023	-0.88793945	-0.19238281	-0.33935547	0.37841797	0	0.835	12/11/2017	12	11	2017	21:50:18	78618	0.3	21	50	18	32	0.051757813	3.5304199	0.18994141	0.2487793	-0.8659668	0.44360352	0.0234375	0	0	0	0	0	0	0	0	0	0.92089844	0.079101563	0.032470703	0.001708984	-0.008789063	-0.021728516	0.479	33979	-0.03	126.62	0.714
595	34878	34878	Category A	0.19189453	0.26391602	-0.88793945	-0.19213867	-0.33862305	0.3815918	0	0.714	12/11/2017	12	11	2017	21:50:18	78618	0.4	21	50	18	33	0.051757813	3.5304199	0.18994141	0.24902344	-0.86572266	0.055419922	0.026367188	0	0	0	0	0	0	0	0	0	0.92089844	0.079101563	0.038330078	0.001708984	0.014648438	-0.021972656	0.566	33644.98	-0.166	683.02	0.835
596	34879	34879	Category A	0.17993164	0.25195313	-0.88793945	-0.18823242	-0.33984375	0.37963867	0	0.4	12/11/2017	12	11	2017	21:50:18	78618	0.5	21	50	18	33	0.051757813	3.5304199	0.18994141	0.24902344	-0.86572266	0.64477539	0.024169922	0	0	0	0	0	0	0	0	0	0.92089844	0.079101563	0.034667969	-0.010009766	0.002685547	-0.021972656	0.702	33198.04	-0.262	946.9	0.924
597	34880	34880	Category A	0.19189453	0.27587891	-0.88793945	-0.19311523	-0.34106445	0.37841797	0	0.924	12/11/2017	12	11	2017	21:50:18	78618	0.6	21	50	18	33	0.051757813	3.5304199	0.18994141	0.24902344	-0.8659668	1.1936035	0.034423828	0	0	0	0	0	0	0	0	0	0.92089844	0.079101563	0.050537109	0.001708984	0.026611328	-0.021728516	0.901	32656.6	-0.31	900.14	0.991
598	34881	34881	Category A	0.19189453	0.26391602	-0.88793945	-0.18896484	-0.33813477	0.38134766	0	1.207	12/11/2017	12	11	2017	21:50:18	78618	0.7	21	50	18	33	0.051269531	3.4981934	0.18920898	0.24853516	-0.8659668	1.6494141	0.026855469	0	0	0	0	0	0	0	0	0	0.92041016	0.079589844	0.039794922	0.002441406	0.015136719	-0.021972656	0.927	32593.24	-0.303	851.53	0.991
599	34882	34882	Category A	0.19189453	0.25195313	-0.86376953	-0.19165039	-0.34179688	0.38061523	0	1.331	12/11/2017	12	11	2017	21:50:18	78618	0.8	21	50	18	33	0.051269531	3.4981934	0.18969727	0.24853516	-0.86572266	2.0505371	0.004150391	0	0	0	0	0	0	0	0	0	0.92041016	0.079589844	0.007080078	0.001953125	0.003173828	0.001953125	0.941	32559.71	-0.238	635.31	1.091
600	34883	34883	Category A	0.16796875	0.27587891	-0.86376953	-0.18969727	-0.33764648	0.37841797	0	0.991	12/11/2017	12	11	2017	21:50:18	78618	0.9	21	50	18	33	0.051269531	3.4981934	0.18969727	0.2487793	-0.86547852	1.8474121	0.034667969	0	0	0	0	0	0	0	0	0	0.92016602	0.079833984	0.050292969	-0.021728516	0.026855469	0.001708984	1.056	32298.6	-0.298	735.66	1.091
601	34884	34884	Category A	0.19189453	0.23999023	-0.85180664	-0.18676758	-0.34399414	0.37646484	0	0.795	12/11/2017	12	11	2017	21:50:19	78619	0	21	50	19	33	0.051269531	3.4981934	0.18994141	0.2487793	-0.86523438	1.2658691	0.016113281	0	0	0	0	0	0	0	0	0	0.92016602	0.079833984	0.024169922	0.001708984	-0.008789063	0.013427734	0.995	32434.06	-0.196	486.4	1.091
602	34885	34885	Category A	0.19189453	0.2277832	-0.86376953	-0.18920898	-0.34399414	0.37646484	0	1.091	12/11/2017	12	11	2017	21:50:19	78619	0.1	21	50	19	33	0.051269531	3.4981934	0.19018555	0.24902344	-0.86499023	0.74389648	0.021484375	0	0	0	0	0	0	0	0	0	0.92016602	0.079833984	0.024169922	0.001464844	-0.021240234	0.001220703	0.884	32698.84	-0.037	94.25	0.991
603	34886	34886	Category A	0.19189453	0.25195313	-0.86376953	-0.18725586	-0.33740234	0.37841797	0	0.557	12/11/2017	12	11	2017	21:50:19	78619	0.2	21	50	19	33	0.051269531	3.4981934	0.19042969	0.2487793	-0.86523438	0.5222168	0.003662109	0	0	0	0	0	0	0	0	0	0.92016602	0.079833984	0.005859375	0.001220703	0.002929688	0.001464844	0.728	33120.73	0.047	-134.24	0.795
604	34887	34887	Category A	0.19189453	0.26391602	-0.85180664	-0.18823242	-0.33813477	0.38061523	0	0.544	12/11/2017	12	11	2017	21:50:19	78619	0.3	21	50	19	33	0.051269531	3.4981934	0.19067383	0.2487793	-0.86499023	0.090332031	0.020019531	0	0	0	0	0	0	0	0	0	0.92016602	0.079833984	0.029541016	0.000976563	0.014892578	0.013183594	0.594	33546.35	0.288	-842.5	0.557
605	34888	34888	Category A	0.21582031	0.26391602	-0.85180664	-0.1887207	-0.34301758	0.37646484	0	0.392	12/11/2017	12	11	2017	21:50:19	78619	0.4	21	50	19	34	0.051269531	3.4981934	0.19067383	0.24853516	-0.86499023	0.66748047	0.031982422	0	0	0	0	0	0	0	0	0	0.92016602	0.079833984	0.053466797	0.024902344	0.015136719	0.013183594	0.499	33898.11	0.245	-823.85	0.544
606	34889	34889	Category A	0.19189453	0.25195313	-0.86376953	-0.1887207	-0.33520508	0.3815918	0	0.185	12/11/2017	12	11	2017	21:50:19	78619	0.5	21	50	19	34	0.051269531	3.4981934	0.19067383	0.2487793	-0.86499023	0.9206543	0.003417969	0	0	0	0	0	0	0	0	0	0.92016602	0.079833984	0.005371094	0.000976563	0.002929688	0.001220703	0.356	34547.36	0.416	-1552.5	0.434
607	34890	34890	Category A	0.17993164	0.23999023	-0.87597656	-0.19116211	-0.34350586	0.3815918	0	0.229	12/11/2017	12	11	2017	21:50:19	78619	0.6	21	50	19	34	0.051269531	3.4981934	0.19091797	0.24902344	-0.86499023	0.91674805	0.017822266	0	0	0	0	0	0	0	0	0	0.92041016	0.079589844	0.031005859	-0.010986328	-0.009033203	-0.010742188	0.335	34659.89	0.719	-2356.95	0.434
608	34891	34891	Category A	0.20385742	0.25195313	-0.86376953	-0.18994141	-0.33764648	0.37646484	0	0.229	12/11/2017	12	11	2017	21:50:19	78619	0.7	21	50	19	34	0.051269531	3.4981934	0.19116211	0.24902344	-0.86499023	1.1933594	0.012695313	0	0	0	0	0	0	0	0	0	0.92016602	0.079833984	0.016357422	0.012451172	0.002685547	0.001220703	0.369	34480.36	0.687	-2181.76	0.392
609	34892	34892	Category A	0.19189453	0.23999023	-0.87597656	-0.19116211	-0.33935547	0.37939453	0	0.434	12/11/2017	12	11	2017	21:50:19	78619	0.8	21	50	19	34	0.051269531	3.4981934	0.19091797	0.24951172	-0.86499023	1.3498535	0.014404297	0	0	0	0	0	0	0	0	0	0.92041016	0.079589844	0.021240234	0.000732422	-0.009521484	-0.010742188	0.363	34511.04	0.62	-2049.54	0.434
610	34893	34893	Category A	0.19189453	0.25195313	-0.83984375	-0.1887207	-0.34277344	0.38061523	0	0.745	12/11/2017	12	11	2017	21:50:19	78619	0.9	21	50	19	34	0.051269531	3.4981934	0.19091797	0.2487793	-0.86474609	0.91308594	0.025146484	0	0	0	0	0	0	0	0	0	0.91992188	0.080078125	0.028808594	0.000732422	0.002929688	0.024902344	0.467	34028.85	0.419	-1335.01	0.434
611	34894	34894	Category A	0.19189453	0.26391602	-0.86376953	-0.18505859	-0.33911133	0.37841797	0	0.361	12/11/2017	12	11	2017	21:50:20	78620	0	21	50	20	34	0.051269531	3.4981934	0.19091797	0.2487793	-0.86499023	0.65820313	0.014892578	0	0	0	0	0	0	0	0	0	0.92016602	0.079833984	0.017089844	0.000732422	0.014892578	0.001220703	0.498	33902.09	0.427	-1304.03	0.745
612	34895	34895	Category A	0.19189453	0.25195313	-0.85180664	-0.1887207	-0.34301758	0.37988281	0	0.807	12/11/2017	12	11	2017	21:50:20	78620	0.1	21	50	20	34	0.051269531	3.4981934	0.19091797	0.24902344	-0.86425781	0.57958984	0.012939453	0	0	0	0	0	0	0	0	0	0.91967773	0.080322266	0.016357422	0.000732422	0.002685547	0.012451172	0.593	33549.81	0.353	-1001.98	0.745
613	34896	34896	Category A	0.17993164	0.2277832	-0.87597656	-0.19238281	-0.33911133	0.3815918	0	0.414	12/11/2017	12	11	2017	21:50:20	78620	0.2	21	50	20	34	0.051269531	3.4981934	0.19091797	0.24853516	-0.86474609	0.60791016	0.025878906	0	0	0	0	0	0	0	0	0	0.91992188	0.080078125	0.042724609	-0.010986328	-0.020751953	-0.010986328	0.618	33464.77	0.095	-299.72	0.745
614	34897	34897	Category A	0.17993164	0.23999023	-0.87597656	-0.18994141	-0.33813477	0.38256836	0	0.8	12/11/2017	12	11	2017	21:50:20	78620	0.3	21	50	20	34	0.051269531	3.4981934	0.19091797	0.24853516	-0.86499023	0.47583008	0.017578125	0	0	0	0	0	0	0	0	0	0.91992188	0.080078125	0.030517578	-0.010986328	-0.008544922	-0.010742188	0.577	33605.78	0.063	-213.58	0.743
615	34898	34898	Category A	0.20385742	0.23999023	-0.87597656	-0.18676758	-0.34643555	0.37646484	0	0.585	12/11/2017	12	11	2017	21:50:20	78620	0.4	21	50	20	35	0.051269531	3.4981934	0.19116211	0.24829102	-0.86474609	0.3762207	0.018554688	0	0	0	0	0	0	0	0	0	0.91992188	0.080078125	0.031982422	0.012451172	-0.008300781	-0.010986328	0.64	33392.2	-0.009	29.44	0.743
616	34899	34899	Category A	0.19189453	0.23999023	-0.85180664	-0.18408203	-0.33984375	0.37841797	0	0.495	12/11/2017	12	11	2017	21:50:20	78620	0.5	21	50	20	35	0.051269531	3.4981934	0.19140625	0.24829102	-0.86523438	0.59375	0.015869141	0	0	0	0	0	0	0	0	0	0.92041016	0.079589844	0.022460938	0.000244141	-0.008300781	0.013427734	0.603	33515.45	0.085	-274.82	0.602
617	34900	34900	Category A	0.17993164	0.25195313	-0.85180664	-0.18798828	-0.34570313	0.38061523	0	0.743	12/11/2017	12	11	2017	21:50:20	78620	0.6	21	50	20	35	0.051269531	3.4981934	0.19140625	0.24853516	-0.86547852	0.77807617	0.018066406	0	0	0	0	0	0	0	0	0	0.92041016	0.079589844	0.028320313	-0.011474609	0.003173828	0.013671875	0.634	33411.79	0.024	-77.47	0.743
618	34901	34901	Category A	0.17993164	0.2277832	-0.85180664	-0.19091797	-0.33911133	0.38256836	0	0.582	12/11/2017	12	11	2017	21:50:20	78620	0.7	21	50	20	35	0.051269531	3.4981934	0.19091797	0.24853516	-0.86547852	0.80517578	0.02734375	0	0	0	0	0	0	0	0	0	0.92041016	0.079589844	0.045654297	-0.010986328	-0.020751953	0.013671875	0.668	33302.71	-0.075	247.1	0.602
619	34902	34902	Category A	0.19189453	0.2277832	-0.87597656	-0.18920898	-0.34350586	0.3815918	0	0.602	12/11/2017	12	11	2017	21:50:20	78620	0.8	21	50	20	35	0.051269531	3.4981934	0.19067383	0.24902344	-0.8659668	0.70947266	0.0234375	0	0	0	0	0	0	0	0	0	0.92114258	0.078857422	0.032226563	0.000976563	-0.021240234	-0.009765625	0.65	33359.88	-0.111	384.03	0.602
620	34903	34903	Category A	0.19189453	0.23999023	-0.86376953	-0.18774414	-0.33813477	0.37841797	0	1.003	12/11/2017	12	11	2017	21:50:20	78620	0.9	21	50	20	35	0.051269531	3.4981934	0.19018555	0.2487793	-0.8659668	0.45922852	0.009277344	0	0	0	0	0	0	0	0	0	0.92089844	0.079101563	0.012695313	0.001464844	-0.008789063	0.002197266	0.637	33401.98	0	0	0.631
621	34904	34904	Category A	0.17993164	0.25195313	-0.83984375	-0.1875	-0.34155273	0.37548828	0	0.479	12/11/2017	12	11	2017	21:50:21	78621	0	21	50	21	35	0.051269531	3.4981934	0.19018555	0.24853516	-0.86523438	0.3671875	0.027587891	0	0	0	0	0	0	0	0	0	0.92016602	0.079833984	0.0390625	-0.010253906	0.003173828	0.025390625	0.618	33464.77	-0.006	20.15	0.602
622	34905	34905	Category A	0.19189453	0.26391602	-0.86376953	-0.18920898	-0.34326172	0.38256836	0	0.415	12/11/2017	12	11	2017	21:50:21	78621	0.1	21	50	21	35	0.051269531	3.4981934	0.19018555	0.24902344	-0.86572266	0.23803711	0.014892578	0	0	0	0	0	0	0	0	0	0.9206543	0.079345703	0.018066406	0.001464844	0.014648438	0.001953125	0.572	33623.52	0.012	-42.38	0.631
623	34906	34906	Category A	0.19189453	0.23999023	-0.86376953	-0.18554688	-0.34399414	0.37744141	0	0.631	12/11/2017	12	11	2017	21:50:21	78621	0.2	21	50	21	35	0.051269531	3.4981934	0.19067383	0.24902344	-0.86547852	0.0078125	0.009277344	0	0	0	0	0	0	0	0	0	0.9206543	0.079345703	0.011962891	0.000976563	-0.009033203	0.001708984	0.625	33441.45	0.01	-32.94	0.892
624	34907	34907	Category A	0.16796875	0.25195313	-0.85180664	-0.18652344	-0.33813477	0.3815918	0	0.307	12/11/2017	12	11	2017	21:50:21	78621	0.3	21	50	21	35	0.051269531	3.4981934	0.19091797	0.24902344	-0.86523438	0.35180664	0.026855469	0	0	0	0	0	0	0	0	0	0.92041016	0.079589844	0.039550781	-0.022949219	0.002685547	0.013427734	0.607	33501.84	0.11	-348.68	0.892
625	34908	34908	Category A	0.19189453	0.21582031	-0.86376953	-0.19091797	-0.3425293	0.38354492	0	0.918	12/11/2017	12	11	2017	21:50:21	78621	0.4	21	50	21	36	0.051269531	3.4981934	0.19091797	0.24951172	-0.86474609	0.68359375	0.033691406	0	0	0	0	0	0	0	0	0	0.92016602	0.079833984	0.035644531	0.000732422	-0.033691406	0.000976563	0.677	33274.59	0.094	-276.94	0.9
626	34909	34909	Category A	0.19189453	0.27587891	-0.87597656	-0.1887207	-0.33911133	0.37841797	0	0.892	12/11/2017	12	11	2017	21:50:21	78621	0.5	21	50	21	36	0.051269531	3.4981934	0.19091797	0.24926758	-0.86425781	0.69335938	0.028808594	0	0	0	0	0	0	0	0	0	0.91967773	0.080322266	0.038574219	0.000732422	0.026367188	-0.011474609	0.775	32986.49	-0.123	366.98	0.9
627	34910	34910	Category A	0.17993164	0.25195313	-0.85180664	-0.1887207	-0.33911133	0.38256836	0	0.9	12/11/2017	12	11	2017	21:50:21	78621	0.6	21	50	21	36	0.051269531	3.4981934	0.19091797	0.24975586	-0.86425781	0.78759766	0.016845703	0	0	0	0	0	0	0	0	0	0.91967773	0.080322266	0.025878906	-0.010986328	0.001953125	0.012451172	0.773	32992.06	0.036	-98.64	0.9
628	34911	34911	Category A	0.17993164	0.23999023	-0.85180664	-0.19067383	-0.33862305	0.37841797	0	1.003	12/11/2017	12	11	2017	21:50:21	78621	0.7	21	50	21	36	0.051269531	3.4981934	0.19091797	0.25024414	-0.86401367	0.66943359	0.01953125	0	0	0	0	0	0	0	0	0	0.91967773	0.080322266	0.033691406	-0.010986328	-0.010253906	0.012207031	0.849	32787.91	-0.102	277.73	0.9
629	34912	34912	Category A	0.20385742	0.25195313	-0.86376953	-0.18579102	-0.33984375	0.37963867	0	0.622	12/11/2017	12	11	2017	21:50:21	78621	0.8	21	50	21	36	0.051269531	3.4981934	0.19091797	0.25048828	-0.86352539	0.35083008	0.012695313	0	0	0	0	0	0	0	0	0	0.91918945	0.080810547	0.013916016	0.012695313	0.001220703	0	0.777	32980.92	-0.006	16.73	0.892
630	34913	34913	Category A	0.20385742	0.23999023	-0.85180664	-0.18530273	-0.34130859	0.37719727	0	0.764	12/11/2017	12	11	2017	21:50:21	78621	0.9	21	50	21	36	0.051269531	3.4981934	0.19067383	0.25048828	-0.86352539	0.041992188	0.020507813	0	0	0	0	0	0	0	0	0	0.91918945	0.080810547	0.035400391	0.012939453	-0.010498047	0.01171875	0.69	33234.5	0.015	-45.5	0.764
631	34914	34914	Category A	0.21582031	0.25195313	-0.83984375	-0.18774414	-0.34619141	0.37573242	0	0.486	12/11/2017	12	11	2017	21:50:22	78622	0	21	50	22	36	0.051269531	3.4981934	0.19067383	0.25073242	-0.86328125	0.096435547	0.034423828	0	0	0	0	0	0	0	0	0	0.91894531	0.081054688	0.049560547	0.024902344	0.000976563	0.0234375	0.633	33415.07	0.073	-229.07	0.622
632	34915	34915	Category A	0.20385742	0.27587891	-0.85180664	-0.18920898	-0.33935547	0.38452148	0	0.37	12/11/2017	12	11	2017	21:50:22	78622	0.1	21	50	22	36	0.051269531	3.4981934	0.19067383	0.25146484	-0.86352539	0.12060547	0.030029297	0	0	0	0	0	0	0	0	0	0.91918945	0.080810547	0.049316406	0.012939453	0.024169922	0.01171875	0.536	33755.15	0.149	-505.3	0.622
633	34916	34916	Category A	0.19189453	0.25195313	-0.87597656	-0.18505859	-0.33789063	0.37963867	0	0.557	12/11/2017	12	11	2017	21:50:22	78622	0.2	21	50	22	36	0.051269531	3.4981934	0.19018555	0.25170898	-0.86352539	0.12719727	0.012207031	0	0	0	0	0	0	0	0	0	0.91943359	0.080566406	0.013916016	0.001464844	0	-0.012207031	0.555	33684.82	0.024	-86.11	0.557
634	34917	34917	Category A	0.19189453	0.27587891	-0.85180664	-0.18530273	-0.34619141	0.37329102	0	0.422	12/11/2017	12	11	2017	21:50:22	78622	0.3	21	50	22	36	0.051269531	3.4981934	0.19018555	0.25146484	-0.86352539	0.34228516	0.026855469	0	0	0	0	0	0	0	0	0	0.91918945	0.080810547	0.037353516	0.001464844	0.024169922	0.01171875	0.449	34105.62	0.16	-610.56	0.486
635	34918	34918	Category A	0.16796875	0.2277832	-0.87597656	-0.18847656	-0.34155273	0.38061523	0	0.734	12/11/2017	12	11	2017	21:50:22	78622	0.4	21	50	22	37	0.051269531	3.4981934	0.19018555	0.25146484	-0.86279297	0.35522461	0.034912109	0	0	0	0	0	0	0	0	0	0.91870117	0.081298828	0.059082031	-0.022216797	-0.023681641	-0.012939453	0.4	34328	0.178	-725.76	0.557
636	34919	34919	Category A	0.19189453	0.21582031	-0.87597656	-0.18505859	-0.33666992	0.37963867	0	0.127	12/11/2017	12	11	2017	21:50:22	78622	0.5	21	50	22	37	0.051757813	3.5288086	0.19018555	0.25097656	-0.86230469	0.12744141	0.037841797	0	0	0	0	0	0	0	0	0	0.91821289	0.081787109	0.050292969	0.001464844	-0.03515625	-0.013427734	0.44	34144.94	0.143	-560.3	0.611
637	34920	34920	Category A	0.14379883	0.23999023	-0.87597656	-0.19042969	-0.34350586	0.3815918	0	0.194	12/11/2017	12	11	2017	21:50:22	78622	0.6	21	50	22	37	0.051757813	3.5288086	0.19042969	0.25073242	-0.86230469	0.015136719	0.049804688	0	0	0	0	0	0	0	0	0	0.91796875	0.08203125	0.071044922	-0.046630859	-0.010742188	-0.013427734	0.591	33556.74	-0.063	228.62	0.622
638	34921	34921	Category A	0.20385742	0.25195313	-0.83984375	-0.18896484	-0.33984375	0.3815918	0	0.611	12/11/2017	12	11	2017	21:50:22	78622	0.7	21	50	22	37	0.051757813	3.5288086	0.19067383	0.25024414	-0.86206055	0.29345703	0.025878906	0	0	0	0	0	0	0	0	0	0.91772461	0.082275391	0.036865234	0.012939453	0.001464844	0.022216797	0.624	33444.77	-0.044	150.42	0.734
639	34922	34922	Category A	0.17993164	0.26391602	-0.85180664	-0.1875	-0.33911133	0.3815918	0	1.461	12/11/2017	12	11	2017	21:50:22	78622	0.8	21	50	22	37	0.051757813	3.5288086	0.19067383	0.25024414	-0.86181641	0.40185547	0.020019531	0	0	0	0	0	0	0	0	0	0.91748047	0.082519531	0.034423828	-0.010742188	0.013427734	0.010009766	0.703	33195.02	-0.136	446.38	0.622
640	34923	34923	Category A	0.20385742	0.26391602	-0.86376953	-0.1875	-0.33911133	0.3762207	0	0.622	12/11/2017	12	11	2017	21:50:22	78622	0.9	21	50	22	37	0.051757813	3.5288086	0.19042969	0.25	-0.86157227	0.40283203	0.019042969	0	0	0	0	0	0	0	0	0	0.91723633	0.082763672	0.029052734	0.013183594	0.013671875	-0.001953125	0.758	33034.26	-0.106	319.21	0.622
641	34924	34924	Category A	0.20385742	0.26391602	-0.86376953	-0.18652344	-0.33984375	0.37719727	0	1.205	12/11/2017	12	11	2017	21:50:23	78623	0	21	50	23	37	0.051757813	3.5288086	0.19067383	0.24951172	-0.86206055	0.17919922	0.019287109	0	0	0	0	0	0	0	0	0	0.91748047	0.082519531	0.028808594	0.012939453	0.014160156	-0.001464844	0.799	32920.46	-0.194	588.17	0.902
642	34925	34925	Category A	0.20385742	0.2277832	-0.88793945	-0.1875	-0.33984375	0.37841797	0	0.455	12/11/2017	12	11	2017	21:50:23	78623	0.1	21	50	23	37	0.051757813	3.5288086	0.19067383	0.24951172	-0.86230469	0.38696289	0.035888672	0	0	0	0	0	0	0	0	0	0.91772461	0.082275391	0.060058594	0.012939453	-0.021728516	-0.025390625	0.847	32793.09	-0.223	651.68	1.024
643	34926	34926	Category A	0.20385742	0.2277832	-0.87597656	-0.19165039	-0.34008789	0.37841797	0	0.442	12/11/2017	12	11	2017	21:50:23	78623	0.2	21	50	23	37	0.051757813	3.5288086	0.19067383	0.24975586	-0.86254883	0.82202148	0.028808594	0	0	0	0	0	0	0	0	0	0.91796875	0.08203125	0.048339844	0.012939453	-0.021972656	-0.013183594	0.775	32986.49	-0.089	260.28	1.024
644	34927	34927	Category A	0.21582031	0.23999023	-0.86376953	-0.18261719	-0.34423828	0.37841797	0	0.902	12/11/2017	12	11	2017	21:50:23	78623	0.3	21	50	23	37	0.051757813	3.5288086	0.19067383	0.24951172	-0.86279297	0.84765625	0.026611328	0	0	0	0	0	0	0	0	0	0.91821289	0.081787109	0.035400391	0.024902344	-0.009521484	-0.000732422	0.882	32703.85	-0.065	168.14	1.024
645	34928	34928	Category A	0.19189453	0.25195313	-0.83984375	-0.18994141	-0.34008789	0.38574219	0	1.024	12/11/2017	12	11	2017	21:50:23	78623	0.4	21	50	23	38	0.051757813	3.5288086	0.19018555	0.24902344	-0.86279297	1.1279297	0.023193359	0	0	0	0	0	0	0	0	0	0.91796875	0.08203125	0.02734375	0.001464844	0.002685547	0.022949219	0.744	33074.26	0.097	-265.57	0.902
646	34929	34929	Category A	0.19189453	0.26391602	-0.87597656	-0.1875	-0.33984375	0.37329102	0	1.265	12/11/2017	12	11	2017	21:50:23	78623	0.5	21	50	23	38	0.051757813	3.5288086	0.18994141	0.2487793	-0.86279297	1.0671387	0.020019531	0	0	0	0	0	0	0	0	0	0.91772461	0.082275391	0.029785156	0.001708984	0.014892578	-0.012939453	0.772	32994.86	-0.039	111.26	1.024
647	34930	34930	Category A	0.20385742	0.23999023	-0.83984375	-0.18847656	-0.34155273	0.3815918	0	0.381	12/11/2017	12	11	2017	21:50:23	78623	0.6	21	50	23	38	0.051757813	3.5288086	0.18994141	0.2487793	-0.86279297	0.70556641	0.028320313	0	0	0	0	0	0	0	0	0	0.91796875	0.08203125	0.045654297	0.013671875	-0.008789063	0.022949219	1.054	32302.94	-0.206	487.56	1.024
648	34931	34931	Category A	0.19189453	0.27587891	-0.87597656	-0.18676758	-0.34472656	0.37841797	0	0.619	12/11/2017	12	11	2017	21:50:23	78623	0.7	21	50	23	38	0.051757813	3.5288086	0.19018555	0.24902344	-0.86254883	0.47119141	0.029785156	0	0	0	0	0	0	0	0	0	0.91772461	0.082275391	0.041503906	0.001464844	0.026611328	-0.013183594	1.056	32298.6	-0.243	584.09	1.024
649	34932	34932	Category A	0.19189453	0.2277832	-0.85180664	-0.18896484	-0.33813477	0.38354492	0	2.135	12/11/2017	12	11	2017	21:50:23	78623	0.8	21	50	23	38	0.051757813	3.5288086	0.18994141	0.24902344	-0.86279297	0.22607422	0.024169922	0	0	0	0	0	0	0	0	0	0.91796875	0.08203125	0.034179688	0.001708984	-0.021240234	0.010986328	0.983	32461.5	-0.16	394.52	0.917
650	34933	34933	Category A	0.17993164	0.23999023	-0.87597656	-0.1875	-0.34301758	0.37744141	0	0.917	12/11/2017	12	11	2017	21:50:23	78623	0.9	21	50	23	38	0.051757813	3.5288086	0.18994141	0.24902344	-0.86230469	0.55249023	0.019042969	0	0	0	0	0	0	0	0	0	0.91748047	0.082519531	0.032470703	-0.010009766	-0.009033203	-0.013427734	0.886	32693.84	-0.121	320.65	0.686
651	34934	34934	Category A	0.19189453	0.25195313	-0.85180664	-0.18896484	-0.33740234	0.38061523	0	0.583	12/11/2017	12	11	2017	21:50:24	78624	0	21	50	24	38	0.051757813	3.5288086	0.18994141	0.24902344	-0.86279297	0.35375977	0.011474609	0	0	0	0	0	0	0	0	0	0.91796875	0.08203125	0.015625	0.001708984	0.002685547	0.010986328	0.925	32598.06	-0.214	572.96	0.743
652	34935	34935	Category A	0.19189453	0.21582031	-0.88793945	-0.18432617	-0.34375	0.37719727	0	0.686	12/11/2017	12	11	2017	21:50:24	78624	0.1	21	50	24	38	0.051757813	3.5288086	0.18969727	0.24853516	-0.86279297	0.19067383	0.041259766	0	0	0	0	0	0	0	0	0	0.91772461	0.082275391	0.059814453	0.001953125	-0.032714844	-0.024902344	0.946	32547.83	-0.225	593.49	0.743
653	34936	34936	Category A	0.19189453	0.25195313	-0.86376953	-0.18994141	-0.34106445	0.3815918	0	0.612	12/11/2017	12	11	2017	21:50:24	78624	0.2	21	50	24	38	0.051757813	3.5288086	0.18969727	0.24853516	-0.86303711	0.44555664	0.003662109	0	0	0	0	0	0	0	0	0	0.91796875	0.08203125	0.005859375	0.001953125	0.003173828	-0.000488281	0.713	33165.05	-0.061	188.42	0.739
654	34937	34937	Category A	0.20385742	0.26391602	-0.86376953	-0.19018555	-0.34326172	0.37646484	0	0.743	12/11/2017	12	11	2017	21:50:24	78624	0.3	21	50	24	38	0.051757813	3.5288086	0.18969727	0.2487793	-0.86279297	0.62744141	0.020507813	0	0	0	0	0	0	0	0	0	0.91796875	0.08203125	0.029785156	0.013916016	0.014892578	-0.000732422	0.64	33392.2	0.071	-221.18	0.686
655	34938	34938	Category A	0.20385742	0.25195313	-0.86376953	-0.19091797	-0.33911133	0.38452148	0	0.739	12/11/2017	12	11	2017	21:50:24	78624	0.4	21	50	24	39	0.051757813	3.5288086	0.18969727	0.2487793	-0.86279297	0.92138672	0.014404297	0	0	0	0	0	0	0	0	0	0.91796875	0.08203125	0.017822266	0.013916016	0.002929688	-0.000732422	0.631	33421.64	0.031	-100.01	0.739
656	34939	34939	Category A	0.20385742	0.26391602	-0.87597656	-0.1887207	-0.33911133	0.37841797	0	0.48	12/11/2017	12	11	2017	21:50:24	78624	0.5	21	50	24	39	0.051757813	3.5288086	0.18945313	0.2487793	-0.86254883	1.1975098	0.024414063	0	0	0	0	0	0	0	0	0	0.91748047	0.082519531	0.042480469	0.014160156	0.014892578	-0.013183594	0.688	33240.63	0.105	-303.81	0.739
657	34940	34940	Category A	0.16796875	0.26391602	-0.86376953	-0.18652344	-0.34057617	0.38061523	0	0.527	12/11/2017	12	11	2017	21:50:24	78624	0.6	21	50	24	39	0.051757813	3.5288086	0.18945313	0.24902344	-0.86279297	1.1342773	0.026123047	0	0	0	0	0	0	0	0	0	0.91772461	0.082275391	0.037109375	-0.021484375	0.014648438	-0.000732422	0.658	33334.32	0.156	-454.31	0.739
658	34941	34941	Category A	0.17993164	0.25195313	-0.88793945	-0.18920898	-0.34155273	0.38452148	0	1.03	12/11/2017	12	11	2017	21:50:24	78624	0.7	21	50	24	39	0.051757813	3.5288086	0.18969727	0.24951172	-0.86279297	0.85058594	0.027099609	0	0	0	0	0	0	0	0	0	0.91796875	0.08203125	0.037353516	-0.009765625	0.002197266	-0.024902344	0.593	33549.81	0.171	-532.51	0.527
659	34942	34942	Category A	0.17993164	0.25195313	-0.87597656	-0.18945313	-0.34423828	0.38061523	0	0.429	12/11/2017	12	11	2017	21:50:24	78624	0.8	21	50	24	39	0.051757813	3.5288086	0.18994141	0.25024414	-0.86303711	0.71582031	0.016357422	0	0	0	0	0	0	0	0	0	0.91845703	0.081542969	0.024414063	-0.010009766	0.001464844	-0.012695313	0.539	33743.91	0.216	-701.13	0.527
660	34943	34943	Category A	0.19189453	0.23999023	-0.83984375	-0.18847656	-0.33911133	0.38134766	0	0.356	12/11/2017	12	11	2017	21:50:24	78624	0.9	21	50	24	39	0.051757813	3.5288086	0.18994141	0.25048828	-0.86279297	1.0332031	0.025146484	0	0	0	0	0	0	0	0	0	0.91821289	0.081787109	0.035400391	0.001708984	-0.010498047	0.022949219	0.637	33401.98	0.101	-310.39	0.527
661	34944	34944	Category A	0.19189453	0.26391602	-0.88793945	-0.18920898	-0.34155273	0.38354492	0	0.413	12/11/2017	12	11	2017	21:50:25	78625	0	21	50	25	39	0.051757813	3.5288086	0.18994141	0.25048828	-0.86279297	1.0031738	0.028320313	0	0	0	0	0	0	0	0	0	0.91821289	0.081787109	0.040283203	0.001708984	0.013183594	-0.024902344	0.612	33484.92	0.272	-786.08	0.862
662	34945	34945	Category A	0.20385742	0.25195313	-0.85180664	-0.1875	-0.33666992	0.37963867	0	1.07	12/11/2017	12	11	2017	21:50:25	78625	0.1	21	50	25	39	0.051757813	3.5288086	0.18994141	0.25048828	-0.86303711	1.0876465	0.017822266	0	0	0	0	0	0	0	0	0	0.91870117	0.081298828	0.026367188	0.013671875	0.001220703	0.011230469	0.584	33581.14	0.13	-419.06	0.737
663	34946	34946	Category A	0.17993164	0.25195313	-0.85180664	-0.18603516	-0.34204102	0.37963867	0	0.377	12/11/2017	12	11	2017	21:50:25	78625	0.2	21	50	25	39	0.051757813	3.5288086	0.18994141	0.25097656	-0.86352539	1.2480469	0.015380859	0	0	0	0	0	0	0	0	0	0.91894531	0.081054688	0.022705078	-0.010009766	0.000732422	0.01171875	0.635	33408.51	0.275	-774.01	0.847
664	34947	34947	Category A	0.17993164	0.2878418	-0.83984375	-0.18652344	-0.33813477	0.38256836	0	0.862	12/11/2017	12	11	2017	21:50:25	78625	0.3	21	50	25	39	0.051757813	3.5288086	0.19018555	0.25097656	-0.86352539	1.2277832	0.044921875	0	0	0	0	0	0	0	0	0	0.91918945	0.080810547	0.070800781	-0.010253906	0.036621094	0.023681641	0.717	33153.16	0.499	-1181.93	0.847
665	34948	34948	Category A	0.20385742	0.25195313	-0.85180664	-0.18774414	-0.34399414	0.37646484	0	0.737	12/11/2017	12	11	2017	21:50:25	78625	0.4	21	50	25	40	0.051757813	3.5288086	0.19042969	0.25097656	-0.86401367	1.3317871	0.018066406	0	0	0	0	0	0	0	0	0	0.91967773	0.080322266	0.026611328	0.013183594	0.000732422	0.012207031	0.771	32997.65	0.463	-1061.03	0.847
666	34949	34949	Category A	0.19189453	0.27587891	-0.87597656	-0.18847656	-0.34155273	0.38061523	0	0.847	12/11/2017	12	11	2017	21:50:25	78625	0.5	21	50	25	40	0.051757813	3.5288086	0.19018555	0.25146484	-0.86401367	1.0500488	0.027099609	0	0	0	0	0	0	0	0	0	0.91992188	0.080078125	0.037597656	0.001464844	0.024169922	-0.01171875	0.652	33353.47	0.644	-1533	0.847
667	34950	34950	Category A	0.19189453	0.27587891	-0.83984375	-0.18920898	-0.34155273	0.3815918	0	0.737	12/11/2017	12	11	2017	21:50:25	78625	0.6	21	50	25	40	0.051757813	3.5288086	0.19018555	0.25097656	-0.86401367	0.94262695	0.034423828	0	0	0	0	0	0	0	0	0	0.91943359	0.080566406	0.050292969	0.001464844	0.024658203	0.024169922	0.809	32893.42	0.387	-883.25	0.847
668	34951	34951	Category A	0.19189453	0.25195313	-0.85180664	-0.18994141	-0.33935547	0.37963867	0	0.355	12/11/2017	12	11	2017	21:50:25	78625	0.7	21	50	25	40	0.051757813	3.5288086	0.19018555	0.25097656	-0.86401367	0.78588867	0.012207031	0	0	0	0	0	0	0	0	0	0.91943359	0.080566406	0.014404297	0.001464844	0.000732422	0.012207031	0.747	33065.64	0.464	-1084.73	0.847
669	34952	34952	Category A	0.16796875	0.26391602	-0.85180664	-0.18774414	-0.34326172	0.38256836	0	1.32	12/11/2017	12	11	2017	21:50:25	78625	0.8	21	50	25	40	0.051757813	3.5288086	0.19018555	0.25097656	-0.86401367	0.76708984	0.028320313	0	0	0	0	0	0	0	0	0	0.91967773	0.080322266	0.047363281	-0.022216797	0.012695313	0.012207031	0.771	32997.65	0.246	-613.2	0.847
670	34953	34953	Category A	0.19189453	0.25195313	-0.85180664	-0.19238281	-0.34033203	0.3815918	0	0.488	12/11/2017	12	11	2017	21:50:25	78625	0.9	21	50	25	40	0.051757813	3.5288086	0.19018555	0.2512207	-0.86401367	1.0170898	0.012207031	0	0	0	0	0	0	0	0	0	0.91967773	0.080322266	0.014404297	0.001464844	0.000488281	0.012207031	0.705	33189	0.068	-196.94	0.742
671	34954	34954	Category A	0.16796875	0.27587891	-0.86376953	-0.18774414	-0.34399414	0.37988281	0	0.881	12/11/2017	12	11	2017	21:50:26	78626	0	21	50	26	40	0.051757813	3.5288086	0.18994141	0.25146484	-0.86401367	1.1574707	0.032714844	0	0	0	0	0	0	0	0	0	0.91967773	0.080322266	0.046875	-0.021972656	0.024169922	0.000244141	0.706	33186	0.049	-143.22	0.742
672	34955	34955	Category A	0.17993164	0.26391602	-0.88793945	-0.18896484	-0.33813477	0.37841797	0	0.453	12/11/2017	12	11	2017	21:50:26	78626	0.1	21	50	26	40	0.051757813	3.5288086	0.18969727	0.2512207	-0.86425781	0.8684082	0.028320313	0	0	0	0	0	0	0	0	0	0.91992188	0.080078125	0.045898438	-0.009765625	0.012451172	-0.0234375	0.685	33249.85	-0.002	6.16	0.742
673	34956	34956	Category A	0.19189453	0.27587891	-0.86376953	-0.18994141	-0.34008789	0.37817383	0	0.742	12/11/2017	12	11	2017	21:50:26	78626	0.2	21	50	26	40	0.051757813	3.5288086	0.18945313	0.25097656	-0.86425781	0.29956055	0.024902344	0	0	0	0	0	0	0	0	0	0.91967773	0.080322266	0.027832031	0.002197266	0.024658203	0.000488281	0.579	33598.71	0.094	-311.66	0.683
674	34957	34957	Category A	0.19189453	0.2277832	-0.83984375	-0.18139648	-0.34545898	0.37646484	0	0.227	12/11/2017	12	11	2017	21:50:26	78626	0.3	21	50	26	41	0.051757813	3.5175293	0.18945313	0.25097656	-0.86401367	0.20800781	0.033691406	0	0	0	0	0	0	0	0	0	0.91943359	0.080566406	0.050048828	0.002197266	-0.023193359	0.024169922	0.609	33495.06	0.003	-10.14	0.694
675	34958	34958	Category A	0.19189453	0.23999023	-0.85180664	-0.1887207	-0.34106445	0.37963867	0	0.683	12/11/2017	12	11	2017	21:50:26	78626	0.4	21	50	26	41	0.051757813	3.5175293	0.18920898	0.25097656	-0.86450195	1.0629883	0.017089844	0	0	0	0	0	0	0	0	0	0.91992188	0.080078125	0.026367188	0.002441406	-0.010986328	0.012695313	0.578	33602.24	0.033	-113.95	0.683
676	34959	34959	Category A	0.19189453	0.2277832	-0.87597656	-0.18823242	-0.33666992	0.37719727	0	0.669	12/11/2017	12	11	2017	21:50:26	78626	0.5	21	50	26	41	0.051757813	3.5175293	0.18969727	0.2512207	-0.86425781	1.7717285	0.026123047	0	0	0	0	0	0	0	0	0	0.91992188	0.080078125	0.037109375	0.001953125	-0.0234375	-0.011474609	0.583	33584.64	0.011	-38.29	0.683
677	34960	34960	Category A	0.20385742	0.23999023	-0.87597656	-0.18530273	-0.33740234	0.37939453	0	0.694	12/11/2017	12	11	2017	21:50:26	78626	0.6	21	50	26	41	0.051757813	3.5175293	0.18945313	0.25146484	-0.86425781	2.2539063	0.021728516	0	0	0	0	0	0	0	0	0	0.91967773	0.080322266	0.037353516	0.014160156	-0.011474609	-0.011474609	0.528	33785.36	0.021	-78.55	0.669
678	34961	34961	Category A	0.19189453	0.25195313	-0.87597656	-0.18774414	-0.33911133	0.38549805	0	0.484	12/11/2017	12	11	2017	21:50:26	78626	0.7	21	50	26	41	0.051757813	3.5175293	0.18994141	0.25146484	-0.86401367	2.2050781	0.011962891	0	0	0	0	0	0	0	0	0	0.91967773	0.080322266	0.013916016	0.001708984	0.000244141	-0.01171875	0.58	33595.19	-0.035	126.39	0.669
679	34962	34962	Category A	0.17993164	0.23999023	-0.83984375	-0.1887207	-0.33911133	0.38061523	0	0.414	12/11/2017	12	11	2017	21:50:26	78626	0.8	21	50	26	41	0.051757813	3.5175293	0.18945313	0.25195313	-0.86425781	2.2270508	0.029052734	0	0	0	0	0	0	0	0	0	0.92016602	0.079833984	0.046386719	-0.009521484	-0.011962891	0.024414063	0.567	33641.4	-0.041	151.58	0.669
680	34963	34963	Category A	0.19189453	0.2277832	-0.89990234	-0.18994141	-0.33789063	0.38427734	0	0.54	12/11/2017	12	11	2017	21:50:26	78626	0.9	21	50	26	41	0.051757813	3.5175293	0.18969727	0.25170898	-0.86425781	2.2770996	0.04296875	0	0	0	0	0	0	0	0	0	0.91992188	0.080078125	0.061523438	0.001953125	-0.023925781	-0.035400391	0.652	33353.47	-0.064	213.7	0.603
681	34964	34964	Category A	0.19189453	0.23999023	-0.87597656	-0.19091797	-0.34008789	0.37841797	0	0.603	12/11/2017	12	11	2017	21:50:27	78627	0	21	50	27	41	0.051757813	3.5175293	0.18945313	0.2512207	-0.86425781	2.0788574	0.016113281	0	0	0	0	0	0	0	0	0	0.91992188	0.080078125	0.024902344	0.002197266	-0.011230469	-0.011474609	0.605	33508.63	0.246	-725.89	0.598
682	34965	34965	Category A	0.19189453	0.26391602	-0.87597656	-0.1875	-0.33984375	0.37646484	0	1.182	12/11/2017	12	11	2017	21:50:27	78627	0.1	21	50	27	41	0.051757813	3.5175293	0.18945313	0.25097656	-0.86425781	1.902832	0.017333984	0	0	0	0	0	0	0	0	0	0.91967773	0.080322266	0.026611328	0.002197266	0.012695313	-0.011474609	0.624	33444.77	0.228	-664.61	0.603
683	34966	34966	Category A	0.19189453	0.21582031	-0.87597656	-0.19018555	-0.34326172	0.37744141	0	0.407	12/11/2017	12	11	2017	21:50:27	78627	0.2	21	50	27	41	0.051757813	3.5175293	0.18945313	0.25097656	-0.86425781	1.3862305	0.037109375	0	0	0	0	0	0	0	0	0	0.91967773	0.080322266	0.049316406	0.002197266	-0.03515625	-0.011474609	0.686	33246.77	0.209	-575.33	0.787
684	34967	34967	Category A	0.15576172	0.2277832	-0.85180664	-0.19067383	-0.34106445	0.37744141	0	0.598	12/11/2017	12	11	2017	21:50:27	78627	0.3	21	50	27	41	0.051757813	3.5175293	0.18920898	0.25146484	-0.86425781	0.81469727	0.04296875	0	0	0	0	0	0	0	0	0	0.91992188	0.080078125	0.069824219	-0.033447266	-0.023681641	0.012451172	0.817	32871.99	0.189	-462.84	0.787
685	34968	34968	Category A	0.19189453	0.25195313	-0.85180664	-0.1875	-0.34082031	0.37719727	0	0.787	12/11/2017	12	11	2017	21:50:27	78627	0.4	21	50	27	42	0.051757813	3.5175293	0.18896484	0.25146484	-0.86425781	0.005615234	0.012939453	0	0	0	0	0	0	0	0	0	0.91992188	0.080078125	0.015869141	0.002685547	0.000244141	0.012451172	0.841	32808.69	0.442	-964.25	0.787
686	34969	34969	Category A	0.19189453	0.25195313	-0.87597656	-0.18920898	-0.34155273	0.37744141	0	1.329	12/11/2017	12	11	2017	21:50:27	78627	0.5	21	50	27	42	0.051757813	3.5175293	0.18896484	0.2512207	-0.86474609	0.58447266	0.011230469	0	0	0	0	0	0	0	0	0	0.92016602	0.079833984	0.014160156	0.002685547	0.000488281	-0.010986328	0.733	33106.12	0.526	-1216.89	0.787
687	34970	34970	Category A	0.19189453	0.26391602	-0.85180664	-0.1875	-0.33984375	0.37841797	0	0.744	12/11/2017	12	11	2017	21:50:27	78627	0.6	21	50	27	42	0.051757813	3.5175293	0.18896484	0.25073242	-0.86425781	0.98071289	0.018310547	0	0	0	0	0	0	0	0	0	0.91967773	0.080322266	0.028320313	0.002685547	0.012939453	0.012451172	0.848	32790.5	0.211	-498.39	0.787
688	34971	34971	Category A	0.19189453	0.25195313	-0.88793945	-0.18652344	-0.33813477	0.37841797	0	0.536	12/11/2017	12	11	2017	21:50:27	78627	0.7	21	50	27	42	0.051757813	3.5175293	0.18896484	0.25048828	-0.86474609	1.2641602	0.023193359	0	0	0	0	0	0	0	0	0	0.92016602	0.079833984	0.026855469	0.002685547	0.001220703	-0.022949219	0.813	32882.69	0.301	-707.13	0.849
689	34972	34972	Category A	0.17993164	0.23999023	-0.83984375	-0.1875	-0.33911133	0.38061523	0	1.096	12/11/2017	12	11	2017	21:50:27	78627	0.8	21	50	27	42	0.051757813	3.5175293	0.18896484	0.25024414	-0.86499023	1.1130371	0.028564453	0	0	0	0	0	0	0	0	0	0.92016602	0.079833984	0.044677734	-0.009033203	-0.010253906	0.025146484	0.823	32856.02	0.363	-826.18	0.979
690	34973	34973	Category A	0.19189453	0.25195313	-0.87597656	-0.18994141	-0.33764648	0.38574219	0	0.386	12/11/2017	12	11	2017	21:50:27	78627	0.9	21	50	27	42	0.051757813	3.5175293	0.18896484	0.25097656	-0.86523438	0.78808594	0.010986328	0	0	0	0	0	0	0	0	0	0.9206543	0.079345703	0.014160156	0.002685547	0.000732422	-0.010498047	0.765	33014.49	0.404	-950.91	0.849
691	34974	34974	Category A	0.17993164	0.2277832	-0.86376953	-0.18774414	-0.34326172	0.37963867	0	0.849	12/11/2017	12	11	2017	21:50:28	78628	0	21	50	28	42	0.051757813	3.5175293	0.18896484	0.25097656	-0.86499023	0.57836914	0.024902344	0	0	0	0	0	0	0	0	0	0.92041016	0.079589844	0.033691406	-0.009033203	-0.023193359	0.001220703	0.711	33171.02	0.57	-1322.87	0.849
692	34975	34975	Category A	0.19189453	0.25195313	-0.86376953	-0.19116211	-0.34179688	0.3815918	0	0.979	12/11/2017	12	11	2017	21:50:28	78628	0.1	21	50	28	42	0.051757813	3.5175293	0.18896484	0.25097656	-0.86547852	0.48999023	0.003417969	0	0	0	0	0	0	0	0	0	0.92089844	0.079101563	0.005371094	0.002685547	0.000732422	0.001708984	0.721	33141.32	0.513	-1204.7	0.849
693	34976	34976	Category A	0.17993164	0.23999023	-0.86376953	-0.19165039	-0.33935547	0.37963867	0	0.423	12/11/2017	12	11	2017	21:50:28	78628	0.2	21	50	28	42	0.051757813	3.5175293	0.18896484	0.25195313	-0.86499023	0.33837891	0.015136719	0	0	0	0	0	0	0	0	0	0.9206543	0.079345703	0.022460938	-0.009033203	-0.011962891	0.001220703	0.652	33353.47	0.57	-1393.82	0.739
694	34977	34977	Category A	0.17993164	0.23999023	-0.87597656	-0.18847656	-0.34082031	0.3815918	0	0.595	12/11/2017	12	11	2017	21:50:28	78628	0.3	21	50	28	42	0.051757813	3.5175293	0.1887207	0.25219727	-0.86499023	0.1887207	0.018554688	0	0	0	0	0	0	0	0	0	0.9206543	0.079345703	0.032226563	-0.008789063	-0.012207031	-0.010742188	0.711	33171.02	0.641	-1451.66	0.739
695	34978	34978	Category A	0.19189453	0.23999023	-0.85180664	-0.1887207	-0.34301758	0.37988281	0	0.685	12/11/2017	12	11	2017	21:50:28	78628	0.4	21	50	28	43	0.051757813	3.5175293	0.1887207	0.25219727	-0.86499023	0.2409668	0.018310547	0	0	0	0	0	0	0	0	0	0.9206543	0.079345703	0.028564453	0.002929688	-0.012207031	0.013183594	0.662	33321.63	0.645	-1521.3	0.739
696	34979	34979	Category A	0.19189453	0.26391602	-0.86376953	-0.18823242	-0.33813477	0.38061523	0	0.739	12/11/2017	12	11	2017	21:50:28	78628	0.5	21	50	28	43	0.051757813	3.5175293	0.18823242	0.25244141	-0.86499023	0.63964844	0.01171875	0	0	0	0	0	0	0	0	0	0.9206543	0.079345703	0.016113281	0.003417969	0.011230469	0.001220703	0.793	32936.82	0.502	-1114.51	0.685
697	34980	34980	Category A	0.19189453	0.27587891	-0.85180664	-0.1875	-0.34082031	0.38256836	0	0.555	12/11/2017	12	11	2017	21:50:28	78628	0.6	21	50	28	43	0.051757813	3.5175293	0.18823242	0.25244141	-0.86474609	0.73681641	0.026855469	0	0	0	0	0	0	0	0	0	0.92041016	0.079589844	0.040039063	0.003417969	0.023193359	0.012939453	0.814	32880.01	0.222	-537.71	0.685
698	34981	34981	Category A	0.19189453	0.2878418	-0.87597656	-0.19018555	-0.34423828	0.38354492	0	1.763	12/11/2017	12	11	2017	21:50:28	78628	0.7	21	50	28	43	0.051757813	3.5175293	0.18847656	0.25219727	-0.86474609	0.54882813	0.037109375	0	0	0	0	0	0	0	0	0	0.92041016	0.079589844	0.049804688	0.003173828	0.035400391	-0.010986328	0.764	33017.3	0.289	-712.18	0.685
699	34982	34982	Category A	0.19189453	0.25195313	-0.85180664	-0.18994141	-0.33935547	0.37963867	0	0.548	12/11/2017	12	11	2017	21:50:28	78628	0.8	21	50	28	43	0.051757813	3.5175293	0.1887207	0.25219727	-0.86425781	0.83398438	0.012695313	0	0	0	0	0	0	0	0	0	0.91992188	0.080078125	0.015869141	0.002929688	-0.000244141	0.012451172	0.755	33042.78	0.38	-910.49	0.637
700	34983	34983	Category A	0.19189453	0.23999023	-0.86376953	-0.18774414	-0.34448242	0.37475586	0	0.299	12/11/2017	12	11	2017	21:50:28	78628	0.9	21	50	28	43	0.051757813	3.5175293	0.1887207	0.25244141	-0.86376953	1.1958008	0.012939453	0	0	0	0	0	0	0	0	0	0.91943359	0.080566406	0.015869141	0.002929688	-0.012451172	0	0.738	33091.59	0.32	-797.32	0.637
701	34984	34984	Category A	0.17993164	0.26391602	-0.87597656	-0.19116211	-0.33935547	0.37744141	0	0.631	12/11/2017	12	11	2017	21:50:29	78629	0	21	50	29	43	0.051757813	3.5175293	0.1887207	0.25292969	-0.86376953	1.0419922	0.018310547	0	0	0	0	0	0	0	0	0	0.91967773	0.080322266	0.031494141	-0.008789063	0.010742188	-0.011962891	0.884	32698.84	0.243	-550.14	0.745
702	34985	34985	Category A	0.20385742	0.2878418	-0.88793945	-0.19140625	-0.34179688	0.37548828	0	0.637	12/11/2017	12	11	2017	21:50:29	78629	0.1	21	50	29	43	0.051757813	3.5175293	0.1887207	0.25317383	-0.86352539	0.63378906	0.044921875	0	0	0	0	0	0	0	0	0	0.91943359	0.080566406	0.073974609	0.014892578	0.034423828	-0.024169922	0.714	33162.08	0.31	-793.23	0.745
703	34986	34986	Category A	0.20385742	0.23999023	-0.87597656	-0.19335938	-0.33935547	0.3815918	0	1.426	12/11/2017	12	11	2017	21:50:29	78629	0.2	21	50	29	43	0.051757813	3.5175293	0.18823242	0.25317383	-0.86376953	0.55102539	0.0234375	0	0	0	0	0	0	0	0	0	0.91967773	0.080322266	0.040527344	0.015380859	-0.013183594	-0.011962891	0.91	32634.5	-0.036	89.49	1.426
704	34987	34987	Category A	0.19189453	0.25195313	-0.88793945	-0.18945313	-0.34863281	0.37744141	0	0.745	12/11/2017	12	11	2017	21:50:29	78629	0.3	21	50	29	43	0.051757813	3.5175293	0.18823242	0.25341797	-0.86425781	0.76953125	0.023681641	0	0	0	0	0	0	0	0	0	0.92016602	0.079833984	0.028320313	0.003417969	-0.001464844	-0.0234375	1.216	31971.23	-0.313	680.45	1.426
705	34988	34988	Category A	0.17993164	0.25195313	-0.86376953	-0.18920898	-0.34326172	0.37744141	0	1.725	12/11/2017	12	11	2017	21:50:29	78629	0.4	21	50	29	44	0.051757813	3.5175293	0.18823242	0.25292969	-0.86474609	0.41088867	0.008544922	0	0	0	0	0	0	0	0	0	0.9206543	0.079345703	0.010742188	-0.008300781	-0.000976563	0.000976563	1.234	31936.62	-0.503	1175.34	1.426
706	34989	34989	Category A	0.17993164	0.25195313	-0.86376953	-0.19091797	-0.34008789	0.38574219	0	2.136	12/11/2017	12	11	2017	21:50:29	78629	0.5	21	50	29	44	0.051757813	3.5175293	0.18823242	0.25317383	-0.86499023	0.29516602	0.008544922	0	0	0	0	0	0	0	0	0	0.9206543	0.079345703	0.010742188	-0.008300781	-0.001220703	0.001220703	1.296	31820.47	-0.703	1729.34	1.426
707	34990	34990	Category A	0.19189453	0.23999023	-0.85180664	-0.19067383	-0.33520508	0.37744141	0	0.739	12/11/2017	12	11	2017	21:50:29	78629	0.6	21	50	29	44	0.051757813	3.5175293	0.18823242	0.25292969	-0.86474609	0.39257813	0.018554688	0	0	0	0	0	0	0	0	0	0.92041016	0.079589844	0.029296875	0.003417969	-0.012939453	0.012939453	1.196	32010.17	-0.762	2161.34	1.009
708	34991	34991	Category A	0.17993164	0.25195313	-0.85180664	-0.18994141	-0.33813477	0.38061523	0	1.009	12/11/2017	12	11	2017	21:50:29	78629	0.7	21	50	29	44	0.051757813	3.5175293	0.18823242	0.25244141	-0.86499023	0.15356445	0.015625	0	0	0	0	0	0	0	0	0	0.9206543	0.079345703	0.022460938	-0.008300781	-0.000488281	0.013183594	1.211	31980.91	-0.805	2318.71	1.009
709	34992	34992	Category A	0.19189453	0.26391602	-0.86376953	-0.1887207	-0.34106445	0.37963867	0	0.823	12/11/2017	12	11	2017	21:50:29	78629	0.8	21	50	29	44	0.051757813	3.5175293	0.18823242	0.25244141	-0.86499023	0.39233398	0.011962891	0	0	0	0	0	0	0	0	0	0.92041016	0.079589844	0.016113281	0.003417969	0.011230469	0.001220703	1.017	32384.45	-0.66	2157.69	0.839
710	34993	34993	Category A	0.19189453	0.25195313	-0.86376953	-0.18920898	-0.34155273	0.37841797	0	0.839	12/11/2017	12	11	2017	21:50:29	78629	0.9	21	50	29	44	0.051757813	3.5175293	0.18823242	0.25244141	-0.86499023	0.80175781	0.003662109	0	0	0	0	0	0	0	0	0	0.9206543	0.079345703	0.005371094	0.003417969	-0.000488281	0.001220703	0.773	32992.06	-0.462	1803.66	0.823
711	34994	34994	Category A	0.19189453	0.23999023	-0.86376953	-0.18994141	-0.34082031	0.37744141	0	0.561	12/11/2017	12	11	2017	21:50:30	78630	0	21	50	30	44	0.051757813	3.5175293	0.18823242	0.25219727	-0.86547852	0.45141602	0.012939453	0	0	0	0	0	0	0	0	0	0.92089844	0.079101563	0.017578125	0.003417969	-0.012207031	0.001708984	0.755	33042.78	-0.368	1347.91	0.823
712	34995	34995	Category A	0.17993164	0.25195313	-0.85180664	-0.19018555	-0.34643555	0.37646484	0	0.669	12/11/2017	12	11	2017	21:50:30	78630	0.111	21	50	30	44	0.051513672	3.4482422	0.18847656	0.25195313	-0.86547852	0.23022461	0.016113281	0	0	0	0	0	0	0	0	0	0.92089844	0.079101563	0.022460938	-0.008544922	0	0.013671875	0.683	33256.01	-0.261	969.56	0.761
713	34996	34996	Category A	0.19189453	0.26391602	-0.85180664	-0.19238281	-0.34008789	0.38256836	0	0.634	12/11/2017	12	11	2017	21:50:30	78630	0.222	21	50	30	44	0.051513672	3.4482422	0.18847656	0.25195313	-0.86547852	0.28686523	0.018310547	0	0	0	0	0	0	0	0	0	0.92089844	0.079101563	0.028808594	0.003173828	0.01171875	0.013671875	0.673	33287.05	-0.128	434.53	0.669
714	34997	34997	Category A	0.17993164	0.26391602	-0.88793945	-0.18676758	-0.34277344	0.37231445	0	0.576	12/11/2017	12	11	2017	21:50:30	78630	0.333	21	50	30	45	0.051513672	3.4482422	0.18847656	0.2512207	-0.86499023	0.10327148	0.02734375	0	0	0	0	0	0	0	0	0	0.92041016	0.079589844	0.043945313	-0.008544922	0.012451172	-0.022705078	0.612	33484.92	0.147	-453.49	0.634
715	34998	34998	Category A	0.20385742	0.25195313	-0.86376953	-0.19311523	-0.3359375	0.37646484	0	0.761	12/11/2017	12	11	2017	21:50:30	78630	0.444	21	50	30	45	0.051513672	3.4482422	0.18847656	0.2512207	-0.86523438	0.015136719	0.015136719	0	0	0	0	0	0	0	0	0	0.92041016	0.079589844	0.017333984	0.015136719	0.000488281	0.001464844	0.611	33488.29	0.299	-853.79	0.634
716	34999	34999	Category A	0.16796875	0.2277832	-0.86376953	-0.19018555	-0.34643555	0.38183594	0	0.476	12/11/2017	12	11	2017	21:50:30	78630	0.555	21	50	30	45	0.051513672	3.4482422	0.18823242	0.25146484	-0.86547852	0.5480957	0.03125	0	0	0	0	0	0	0	0	0	0.92089844	0.079101563	0.045898438	-0.020263672	-0.023681641	0.001708984	0.594	33546.35	0.421	-1157.42	0.576
717	35000	35000	Category A	0.17993164	0.25195313	-0.86376953	-0.18896484	-0.33984375	0.37646484	0	0.551	12/11/2017	12	11	2017	21:50:30	78630	0.666	21	50	30	45	0.051513672	3.4482422	0.18823242	0.25195313	-0.86547852	0.45800781	0.008544922	0	0	0	0	0	0	0	0	0	0.92089844	0.079101563	0.010498047	-0.008300781	0	0.001708984	0.549	33706.81	0.429	-1233.8	0.568
718	35001	35001	Category A	0.17993164	0.2878418	-0.86376953	-0.19018555	-0.3425293	0.37841797	0	0.568	12/11/2017	12	11	2017	21:50:30	78630	0.777	21	50	30	45	0.051513672	3.4482422	0.18823242	0.25219727	-0.86547852	0.16967773	0.036621094	0	0	0	0	0	0	0	0	0	0.92089844	0.079101563	0.045654297	-0.008300781	0.035400391	0.001708984	0.545	33721.58	0.503	-1405.58	0.568
719	35002	35002	Category A	0.19189453	0.23999023	-0.83984375	-0.18994141	-0.34155273	0.37963867	0	0.366	12/11/2017	12	11	2017	21:50:30	78630	0.888	21	50	30	45	0.051513672	3.4482422	0.18798828	0.25195313	-0.86547852	0.37548828	0.028564453	0	0	0	0	0	0	0	0	0	0.92089844	0.079101563	0.041259766	0.003662109	-0.011962891	0.025634766	0.526	33792.98	0.527	-1487.86	0.568
720	35003	35003	Category A	0.19189453	0.2277832	-0.87597656	-0.18554688	-0.34545898	0.37963867	0	0.548	12/11/2017	12	11	2017	21:50:31	78631	0	21	50	31	45	0.051513672	3.4482422	0.18823242	0.25219727	-0.8659668	0.38867188	0.026611328	0	0	0	0	0	0	0	0	0	0.92138672	0.078613281	0.037841797	0.003417969	-0.024414063	-0.010009766	0.588	33567.17	0.252	-755.87	0.648
721	35004	35004	Category A	0.19189453	0.23999023	-0.86376953	-0.19091797	-0.34326172	0.37573242	0	0.648	12/11/2017	12	11	2017	21:50:31	78631	0.09	21	50	31	45	0.051513672	3.4482422	0.18823242	0.25244141	-0.86547852	0.72680664	0.012939453	0	0	0	0	0	0	0	0	0	0.92089844	0.079101563	0.017822266	0.003417969	-0.012451172	0.001708984	0.851	32782.74	-0.109	297.29	0.648
722	35005	35005	Category A	0.20385742	0.23999023	-0.87597656	-0.18994141	-0.34155273	0.38354492	0	0.849	12/11/2017	12	11	2017	21:50:31	78631	0.181	21	50	31	45	0.051513672	3.4482422	0.18798828	0.25268555	-0.86523438	1.3549805	0.022705078	0	0	0	0	0	0	0	0	0	0.92089844	0.079101563	0.0390625	0.015625	-0.012695313	-0.010498047	0.852	32780.16	0.186	-442.26	0.648
723	35006	35006	Category A	0.19189453	0.25195313	-0.88793945	-0.18676758	-0.34082031	0.37963867	0	2.13	12/11/2017	12	11	2017	21:50:31	78631	0.272	21	50	31	45	0.051513672	3.4482422	0.18798828	0.25244141	-0.86499023	1.706543	0.023193359	0	0	0	0	0	0	0	0	0	0.92041016	0.079589844	0.02734375	0.003662109	-0.000488281	-0.022705078	0.895	32671.44	0.178	-409.46	0.849
724	35007	35007	Category A	0.19189453	0.23999023	-0.86376953	-0.19091797	-0.33764648	0.38452148	0	0.576	12/11/2017	12	11	2017	21:50:31	78631	0.363	21	50	31	46	0.051513672	3.4482422	0.18774414	0.25292969	-0.86425781	1.6083984	0.013427734	0	0	0	0	0	0	0	0	0	0.91992188	0.080078125	0.017578125	0.00390625	-0.012939453	0.000488281	1.006	32409.15	0.051	-112.71	1.212
725	35008	35008	Category A	0.20385742	0.23999023	-0.87597656	-0.18774414	-0.34448242	0.37329102	0	0.622	12/11/2017	12	11	2017	21:50:31	78631	0.454	21	50	31	46	0.051513672	3.4482422	0.18823242	0.25341797	-0.86425781	1.7661133	0.0234375	0	0	0	0	0	0	0	0	0	0.92016602	0.079833984	0.040283203	0.015380859	-0.013427734	-0.011474609	1.283	31844.44	-0.241	484.68	1.212
726	35009	35009	Category A	0.19189453	0.2277832	-0.83984375	-0.18823242	-0.3359375	0.38256836	0	1.212	12/11/2017	12	11	2017	21:50:31	78631	0.545	21	50	31	46	0.051513672	3.4482422	0.18823242	0.25341797	-0.86425781	2.0302734	0.035400391	0	0	0	0	0	0	0	0	0	0.92016602	0.079833984	0.053466797	0.003417969	-0.025634766	0.024414063	1.259	31889.23	-0.063	120.94	1.212
727	35010	35010	Category A	0.20385742	0.2277832	-0.87597656	-0.18847656	-0.33911133	0.37963867	0	2.312	12/11/2017	12	11	2017	21:50:31	78631	0.636	21	50	31	46	0.051513672	3.4482422	0.18823242	0.25341797	-0.86401367	1.7336426	0.032226563	0	0	0	0	0	0	0	0	0	0.91992188	0.080078125	0.052978516	0.015380859	-0.025634766	-0.01171875	1.059	32292.11	0.352	-675.67	0.93
728	35011	35011	Category A	0.17993164	0.25195313	-0.88793945	-0.18896484	-0.34130859	0.37548828	0	0.704	12/11/2017	12	11	2017	21:50:31	78631	0.727	21	50	31	46	0.051513672	3.4482422	0.18823242	0.25292969	-0.86425781	1.0998535	0.024902344	0	0	0	0	0	0	0	0	0	0.91992188	0.080078125	0.032958984	-0.008300781	-0.000976563	-0.0234375	1.114	32175.56	-0.082	175.56	1.055
729	35012	35012	Category A	0.19189453	0.27587891	-0.87597656	-0.18847656	-0.3425293	0.38256836	0	0.93	12/11/2017	12	11	2017	21:50:31	78631	0.818	21	50	31	46	0.051513672	3.4482422	0.18774414	0.25292969	-0.86376953	0.51245117	0.025878906	0	0	0	0	0	0	0	0	0	0.91967773	0.080322266	0.038574219	0.00390625	0.022705078	-0.011962891	1.186	32029.84	-0.121	249.32	1.111
730	35013	35013	Category A	0.17993164	0.23999023	-0.86376953	-0.1887207	-0.33911133	0.38061523	0	0.906	12/11/2017	12	11	2017	21:50:31	78631	0.909	21	50	31	46	0.051513672	3.4482422	0.18798828	0.25317383	-0.86425781	0.20214844	0.015380859	0	0	0	0	0	0	0	0	0	0.91992188	0.080078125	0.021728516	-0.008056641	-0.013183594	0.000488281	1.169	32063.58	-0.126	263.35	1.111
731	35014	35014	Category A	0.19189453	0.26391602	-0.88793945	-0.19165039	-0.34008789	0.37841797	0	1.055	12/11/2017	12	11	2017	21:50:32	78632	0	21	50	32	46	0.051513672	3.4482422	0.18774414	0.25292969	-0.86425781	1.1689453	0.026123047	0	0	0	0	0	0	0	0	0	0.91992188	0.080078125	0.038330078	0.00390625	0.010742188	-0.0234375	1.281	31848.15	-0.163	319.12	1.055
732	35015	35015	Category A	0.19189453	0.2878418	-0.83984375	-0.18603516	-0.34326172	0.37841797	0	1.111	12/11/2017	12	11	2017	21:50:32	78632	0.1	21	50	32	46	0.051513672	3.4482422	0.18774414	0.25341797	-0.86425781	2.0354004	0.042236328	0	0	0	0	0	0	0	0	0	0.91992188	0.080078125	0.062744141	0.00390625	0.034179688	0.024414063	1.234	31936.62	-0.18	366.32	1.055
733	35016	35016	Category A	0.17993164	0.27587891	-0.86376953	-0.19091797	-0.3425293	0.37963867	0	2.984	12/11/2017	12	11	2017	21:50:32	78632	0.2	21	50	32	46	0.051513672	3.4482422	0.18774414	0.25292969	-0.86401367	2.5410156	0.023925781	0	0	0	0	0	0	0	0	0	0.91967773	0.080322266	0.031005859	-0.0078125	0.022705078	0.000244141	1.222	31959.65	-0.252	531.88	1.111
734	35017	35017	Category A	0.19189453	0.26391602	-0.86376953	-0.18969727	-0.33764648	0.37841797	0	0.422	12/11/2017	12	11	2017	21:50:32	78632	0.3	21	50	32	47	0.051513672	3.4482422	0.1875	0.25244141	-0.86376953	2.671875	0.011962891	0	0	0	0	0	0	0	0	0	0.91943359	0.080566406	0.015625	0.004150391	0.011230469	0	1.352	31719.36	-0.274	531.94	1.111
735	35018	35018	Category A	0.17993164	0.27587891	-0.87597656	-0.1887207	-0.34399414	0.37841797	0	0.858	12/11/2017	12	11	2017	21:50:32	78632	0.4	21	50	32	47	0.051513672	3.4482422	0.1875	0.25219727	-0.86376953	2.6723633	0.027587891	0	0	0	0	0	0	0	0	0	0.91918945	0.080810547	0.043212891	-0.007568359	0.0234375	-0.011962891	1.307	31800.33	-0.241	476.68	1.111
736	35019	35019	Category A	0.19189453	0.25195313	-0.85180664	-0.1887207	-0.34106445	0.37963867	0	1.687	12/11/2017	12	11	2017	21:50:32	78632	0.5	21	50	32	47	0.051513672	3.4482422	0.1875	0.25195313	-0.86376953	2.2331543	0.012695313	0	0	0	0	0	0	0	0	0	0.91918945	0.080810547	0.016357422	0.004150391	0	0.011962891	1.295	31822.31	-0.247	493.69	1.433
737	35020	35020	Category A	0.19189453	0.25195313	-0.86376953	-0.18432617	-0.34204102	0.37841797	0	0.782	12/11/2017	12	11	2017	21:50:32	78632	0.6	21	50	32	47	0.051513672	3.4482422	0.1875	0.25219727	-0.86425781	1.6738281	0.004150391	0	0	0	0	0	0	0	0	0	0.91967773	0.080322266	0.004882813	0.004150391	-0.000244141	0.000488281	1.036	32342.3	-0.012	26.55	1.039
738	35021	35021	Category A	0.19189453	0.23999023	-0.83984375	-0.1875	-0.33984375	0.37744141	0	1.039	12/11/2017	12	11	2017	21:50:32	78632	0.7	21	50	32	47	0.051513672	3.4482422	0.1875	0.25219727	-0.86450195	1.6320801	0.027832031	0	0	0	0	0	0	0	0	0	0.91992188	0.080078125	0.041259766	0.004150391	-0.012207031	0.024658203	1.053	32305.12	-0.052	115.33	1.354
739	35022	35022	Category A	0.17993164	0.2878418	-0.83984375	-0.1875	-0.34301758	0.37451172	0	1.433	12/11/2017	12	11	2017	21:50:32	78632	0.8	21	50	32	47	0.051513672	3.4482422	0.1875	0.25195313	-0.86450195	1.3942871	0.044189453	0	0	0	0	0	0	0	0	0	0.91992188	0.080078125	0.068115234	-0.007568359	0.035644531	0.024658203	1.135	32132.29	-0.289	663.39	1.354
740	35023	35023	Category A	0.19189453	0.27587891	-0.85180664	-0.18823242	-0.33984375	0.3815918	0	0.519	12/11/2017	12	11	2017	21:50:32	78632	0.9	21	50	32	47	0.051513672	3.4482422	0.1875	0.25195313	-0.86474609	0.81176758	0.02734375	0	0	0	0	0	0	0	0	0	0.91992188	0.080078125	0.041015625	0.004150391	0.023681641	0.012939453	1.058	32294.27	-0.232	553.81	1.223
741	35024	35024	Category A	0.19189453	0.27587891	-0.85180664	-0.18359375	-0.33959961	0.37841797	0	1.354	12/11/2017	12	11	2017	21:50:33	78633	0	21	50	33	47	0.051513672	3.4482422	0.1875	0.25195313	-0.86499023	0.27905273	0.027587891	0	0	0	0	0	0	0	0	0	0.92016602	0.079833984	0.041259766	0.004150391	0.023681641	0.013183594	1.127	32148.7	-0.367	879.9	1.223
742	35025	35025	Category A	0.17993164	0.25195313	-0.88793945	-0.19165039	-0.34716797	0.37988281	0	1.223	12/11/2017	12	11	2017	21:50:33	78633	0.111	21	50	33	47	0.051513672	3.4482422	0.18774414	0.25146484	-0.86474609	0.14941406	0.024169922	0	0	0	0	0	0	0	0	0	0.91992188	0.080078125	0.03125	-0.0078125	0.000244141	-0.022949219	1.024	32368.85	-0.103	238.88	1.223
743	35026	35026	Category A	0.16796875	0.26391602	-0.88793945	-0.18896484	-0.33349609	0.37817383	0	1.198	12/11/2017	12	11	2017	21:50:33	78633	0.222	21	50	33	47	0.051513672	3.4482422	0.1875	0.25097656	-0.86425781	0.016357422	0.033203125	0	0	0	0	0	0	0	0	0	0.91943359	0.080566406	0.055908203	-0.01953125	0.012695313	-0.0234375	0.874	32723.99	-0.032	82.09	1.198
744	35027	35027	Category A	0.19189453	0.26391602	-0.87597656	-0.18823242	-0.33984375	0.37817383	0	0.422	12/11/2017	12	11	2017	21:50:33	78633	0.333	21	50	33	48	0.051513672	3.4482422	0.1875	0.25146484	-0.86425781	0.44018555	0.017333984	0	0	0	0	0	0	0	0	0	0.91943359	0.080566406	0.028076172	0.004150391	0.012207031	-0.011474609	0.903	32651.68	0.077	-183.28	1.198
745	35028	35028	Category A	0.19189453	0.26391602	-0.86376953	-0.18896484	-0.33984375	0.38061523	0	0.529	12/11/2017	12	11	2017	21:50:33	78633	0.444	21	50	33	48	0.051513672	3.4482422	0.18774414	0.25146484	-0.86352539	0.62988281	0.012939453	0	0	0	0	0	0	0	0	0	0.91870117	0.081298828	0.016357422	0.00390625	0.012207031	0	0.731	33111.96	0.221	-578.31	0.696
746	35029	35029	Category A	0.19189453	0.25195313	-0.85180664	-0.18994141	-0.34228516	0.37963867	0	0.696	12/11/2017	12	11	2017	21:50:33	78633	0.555	21	50	33	48	0.051513672	3.4482422	0.18823242	0.25170898	-0.86328125	0.46704102	0.011962891	0	0	0	0	0	0	0	0	0	0.91870117	0.081298828	0.015136719	0.003417969	0	0.011474609	0.593	33549.81	0.269	-795.32	0.529
747	35030	35030	Category A	0.19189453	0.25195313	-0.87597656	-0.18530273	-0.34155273	0.37939453	0	0.32	12/11/2017	12	11	2017	21:50:33	78633	0.666	21	50	33	48	0.051513672	3.4482422	0.18798828	0.25170898	-0.86328125	0.37182617	0.012939453	0	0	0	0	0	0	0	0	0	0.91870117	0.081298828	0.016113281	0.003662109	0	-0.012451172	0.434	34171.51	0.393	-1326.08	0.422
748	35031	35031	Category A	0.19189453	0.23999023	-0.83984375	-0.1887207	-0.34399414	0.37841797	0	0.394	12/11/2017	12	11	2017	21:50:33	78633	0.777	21	50	33	48	0.051513672	3.4482422	0.18798828	0.25244141	-0.86303711	0.63232422	0.026855469	0	0	0	0	0	0	0	0	0	0.91870117	0.081298828	0.039794922	0.003662109	-0.012451172	0.023193359	0.406	34299.62	0.23	-894.38	0.394
749	35032	35032	Category A	0.17993164	0.26391602	-0.86376953	-0.1875	-0.33984375	0.38134766	0	0.243	12/11/2017	12	11	2017	21:50:33	78633	0.888	21	50	33	48	0.051513672	3.4482422	0.18798828	0.25244141	-0.86303711	0.80712891	0.013916016	0	0	0	0	0	0	0	0	0	0.91870117	0.081298828	0.020019531	-0.008056641	0.011230469	-0.000488281	0.357	34542.14	0.254	-1053.85	0.394
750	35033	35033	Category A	0.17993164	0.23999023	-0.87597656	-0.19042969	-0.33691406	0.37451172	0	0.254	12/11/2017	12	11	2017	21:50:34	78634	0	21	50	34	48	0.051269531	3.5288086	0.18798828	0.25195313	-0.86279297	0.75512695	0.019287109	0	0	0	0	0	0	0	0	0	0.91845703	0.081542969	0.032958984	-0.008056641	-0.011962891	-0.012939453	0.311	34795.72	0.183	-877.64	0.394
751	35034	35034	Category A	0.19189453	0.25195313	-0.87597656	-0.1875	-0.33911133	0.3815918	0	0.237	12/11/2017	12	11	2017	21:50:34	78634	0.1	21	50	34	48	0.051269531	3.5288086	0.18774414	0.25170898	-0.86279297	1.0678711	0.013671875	0	0	0	0	0	0	0	0	0	0.91796875	0.08203125	0.017333984	0.00390625	0	-0.012939453	0.387	34390.69	0.215	-871.82	0.42
752	35035	35035	Category A	0.17993164	0.26391602	-0.87597656	-0.18823242	-0.33886719	0.38061523	0	0.42	12/11/2017	12	11	2017	21:50:34	78634	0.2	21	50	34	48	0.051269531	3.5288086	0.18774414	0.2512207	-0.86254883	1.6433105	0.019775391	0	0	0	0	0	0	0	0	0	0.91796875	0.08203125	0.033691406	-0.0078125	0.012451172	-0.013183594	0.422	34225.57	0.188	-733.9	0.606
753	35036	35036	Category A	0.19189453	0.21582031	-0.83984375	-0.18896484	-0.33935547	0.38354492	0	0.774	12/11/2017	12	11	2017	21:50:34	78634	0.3	21	50	34	48	0.051269531	3.5288086	0.18798828	0.2512207	-0.86254883	1.6955566	0.042480469	0	0	0	0	0	0	0	0	0	0.91796875	0.08203125	0.062255859	0.003662109	-0.035400391	0.022705078	0.545	33721.58	0.336	-1015.22	0.774
754	35037	35037	Category A	0.19189453	0.2277832	-0.85180664	-0.19067383	-0.33764648	0.37817383	0	0.606	12/11/2017	12	11	2017	21:50:34	78634	0.4	21	50	34	49	0.051269531	3.5288086	0.18774414	0.25097656	-0.86254883	1.2722168	0.025878906	0	0	0	0	0	0	0	0	0	0.91772461	0.082275391	0.038085938	0.00390625	-0.023193359	0.010742188	0.759	33031.43	0.341	-826.65	0.984
755	35038	35038	Category A	0.17993164	0.25195313	-0.87597656	-0.1875	-0.34082031	0.3815918	0	0.984	12/11/2017	12	11	2017	21:50:34	78634	0.5	21	50	34	49	0.051269531	3.5288086	0.18774414	0.25097656	-0.86230469	0.84741211	0.015625	0	0	0	0	0	0	0	0	0	0.91748047	0.082519531	0.022216797	-0.0078125	0.000732422	-0.013427734	0.91	32634.5	0.357	-760.28	1.046
756	35039	35039	Category A	0.19189453	0.27587891	-0.87597656	-0.19018555	-0.34814453	0.37841797	0	1.535	12/11/2017	12	11	2017	21:50:34	78634	0.6	21	50	34	49	0.051269531	3.5288086	0.1875	0.25097656	-0.86230469	0.76000977	0.028320313	0	0	0	0	0	0	0	0	0	0.91748047	0.082519531	0.042480469	0.004150391	0.024658203	-0.013427734	1.015	32388.93	0.29	-584.95	1.046
757	35040	35040	Category A	0.19189453	0.25195313	-0.87597656	-0.18920898	-0.34155273	0.37841797	0	1.145	12/11/2017	12	11	2017	21:50:34	78634	0.7	21	50	34	49	0.051269531	3.5288086	0.18798828	0.25097656	-0.86181641	0.60400391	0.014404297	0	0	0	0	0	0	0	0	0	0.91723633	0.082763672	0.018554688	0.003662109	0.000732422	-0.013916016	0.978	32473.01	0.336	-685.42	1.046
758	35041	35041	Category A	0.17993164	0.23999023	-0.86376953	-0.19091797	-0.34472656	0.38061523	0	1.046	12/11/2017	12	11	2017	21:50:34	78634	0.8	21	50	34	49	0.051269531	3.5288086	0.18798828	0.25097656	-0.86157227	0.22509766	0.013671875	0	0	0	0	0	0	0	0	0	0.91699219	0.083007813	0.021240234	-0.008056641	-0.010986328	-0.001953125	1.048	32316	0.326	-635.43	1.046
759	35042	35042	Category A	0.19189453	0.25195313	-0.87597656	-0.18530273	-0.33984375	0.37939453	0	0.552	12/11/2017	12	11	2017	21:50:34	78634	0.9	21	50	34	49	0.051269531	3.5288086	0.18823242	0.25073242	-0.86181641	0.067626953	0.014404297	0	0	0	0	0	0	0	0	0	0.91699219	0.083007813	0.018554688	0.003417969	0.000976563	-0.013916016	1.053	32305.12	0.108	-225.52	1.046
760	35043	35043	Category A	0.19189453	0.25195313	-0.86376953	-0.19018555	-0.34326172	0.37963867	0	1.031	12/11/2017	12	11	2017	21:50:35	78635	0	21	50	35	49	0.051269531	3.5288086	0.18823242	0.25097656	-0.86181641	0.010986328	0.00390625	0	0	0	0	0	0	0	0	0	0.91723633	0.082763672	0.006103516	0.003417969	0.000732422	-0.001708984	0.84	32811.3	0.167	-404.41	1.031
761	35044	35044	Category A	0.17993164	0.26391602	-0.86376953	-0.1887207	-0.34277344	0.38061523	0	1.014	12/11/2017	12	11	2017	21:50:35	78635	0.1	21	50	35	49	0.051269531	3.5288086	0.18798828	0.2512207	-0.86157227	0.001220703	0.015136719	0	0	0	0	0	0	0	0	0	0.91699219	0.083007813	0.022705078	-0.008056641	0.012451172	-0.001953125	0.742	33080.03	0.175	-462.59	1.031
762	35045	35045	Category A	0.17993164	0.25195313	-0.85180664	-0.19262695	-0.34716797	0.37988281	0	0.252	12/11/2017	12	11	2017	21:50:35	78635	0.2	21	50	35	49	0.051269531	3.5288086	0.18774414	0.25146484	-0.86157227	0.33105469	0.012451172	0	0	0	0	0	0	0	0	0	0.91699219	0.083007813	0.017822266	-0.0078125	0.000244141	0.009765625	1.038	32337.9	-0.141	328.58	1.014
763	35046	35046	Category A	0.17993164	0.23999023	-0.82788086	-0.18774414	-0.34692383	0.37548828	0	0.56	12/11/2017	12	11	2017	21:50:35	78635	0.3	21	50	35	49	0.051269531	3.5288086	0.1875	0.25170898	-0.86108398	0.56103516	0.036132813	0	0	0	0	0	0	0	0	0	0.91674805	0.083251953	0.052734375	-0.007568359	-0.01171875	0.033203125	1.073	32261.98	-0.243	575.54	1.014
764	35047	35047	Category A	0.19189453	0.26391602	-0.85180664	-0.18847656	-0.34082031	0.3815918	0	2.819	12/11/2017	12	11	2017	21:50:35	78635	0.4	21	50	35	50	0.051269531	3.5288086	0.1875	0.25170898	-0.86083984	0.49438477	0.015625	0	0	0	0	0	0	0	0	0	0.91625977	0.083740234	0.025634766	0.004150391	0.011962891	0.009033203	1.057	32296.44	-0.288	706.81	0.932
765	35048	35048	Category A	0.19189453	0.25195313	-0.83984375	-0.18359375	-0.34448242	0.37963867	0	0.767	12/11/2017	12	11	2017	21:50:35	78635	0.5	21	50	35	50	0.051269531	3.5288086	0.18725586	0.25170898	-0.86083984	0.073486328	0.021484375	0	0	0	0	0	0	0	0	0	0.91625977	0.083740234	0.025634766	0.004394531	0	0.020996094	1.042	32329.12	-0.294	733.65	0.932
766	35049	35049	Category A	0.19189453	0.25195313	-0.86376953	-0.18823242	-0.33984375	0.37548828	0	0.932	12/11/2017	12	11	2017	21:50:35	78635	0.6	21	50	35	50	0.051269531	3.5288086	0.18701172	0.25219727	-0.86083984	0.095947266	0.005371094	0	0	0	0	0	0	0	0	0	0.91625977	0.083740234	0.0078125	0.004638672	-0.000244141	-0.002685547	1.196	32010.17	-0.505	1221.28	1.174
767	35050	35050	Category A	0.19189453	0.2277832	-0.86376953	-0.1887207	-0.34326172	0.37841797	0	0.925	12/11/2017	12	11	2017	21:50:35	78635	0.7	21	50	35	50	0.051269531	3.5288086	0.18676758	0.25244141	-0.8605957	0.22802734	0.025390625	0	0	0	0	0	0	0	0	0	0.91601563	0.083984375	0.032714844	0.004882813	-0.024658203	-0.002929688	1.411	31616.44	-0.814	1919.57	1.174
768	35051	35051	Category A	0.15576172	0.26391602	-0.86376953	-0.18530273	-0.34326172	0.37646484	0	1.174	12/11/2017	12	11	2017	21:50:35	78635	0.8	21	50	35	50	0.051269531	3.5288086	0.1862793	0.25244141	-0.86035156	0.15625	0.032714844	0	0	0	0	0	0	0	0	0	0.91577148	0.084228516	0.045166016	-0.030517578	0.011230469	-0.003173828	1.032	32351.12	-0.517	1484.15	0.965
769	35052	35052	Category A	0.19189453	0.25195313	-0.86376953	-0.18847656	-0.34155273	0.38256836	0	1.851	12/11/2017	12	11	2017	21:50:35	78635	0.9	21	50	35	50	0.051269531	3.5288086	0.18652344	0.25219727	-0.85986328	0.33154297	0.006347656	0	0	0	0	0	0	0	0	0	0.91552734	0.084472656	0.009277344	0.005126953	-0.000244141	-0.003662109	1.065	32279.16	-0.572	1642.94	0.965
770	35053	35053	Category A	0.17993164	0.23999023	-0.87597656	-0.18579102	-0.34301758	0.37646484	0	0.544	12/11/2017	12	11	2017	21:50:36	78636	0	21	50	36	50	0.051269531	3.5288086	0.18652344	0.25146484	-0.85986328	0.36352539	0.020751953	0	0	0	0	0	0	0	0	0	0.91503906	0.084960938	0.034179688	-0.006591797	-0.011474609	-0.015869141	1.043	32326.93	-0.573	1689.36	1.174
771	35054	35054	Category A	0.17993164	0.25195313	-0.86376953	-0.18896484	-0.33740234	0.38061523	0	0.965	12/11/2017	12	11	2017	21:50:36	78636	0.1	21	50	36	50	0.051269531	3.5288086	0.18676758	0.25097656	-0.85961914	0.44384766	0.0078125	0	0	0	0	0	0	0	0	0	0.91479492	0.085205078	0.01171875	-0.006835938	0.000732422	-0.00390625	1.118	32167.27	-0.653	1869.99	1.174
772	35055	35055	Category A	0.19189453	0.2277832	-0.85180664	-0.18920898	-0.3425293	0.37841797	0	0.8	12/11/2017	12	11	2017	21:50:36	78636	0.2	21	50	36	50	0.051269531	3.5288086	0.18676758	0.25097656	-0.85913086	0.92480469	0.024658203	0	0	0	0	0	0	0	0	0	0.91430664	0.085693359	0.035644531	0.004882813	-0.023193359	0.007324219	1.054	32302.94	-0.629	1909	1.352
773	35056	35056	Category A	0.16796875	0.19189453	-0.85180664	-0.18652344	-0.33813477	0.3815918	0	1.377	12/11/2017	12	11	2017	21:50:36	78636	0.3	21	50	36	50	0.051269531	3.5288086	0.18676758	0.25048828	-0.859375	1.4956055	0.062011719	0	0	0	0	0	0	0	0	0	0.91455078	0.085449219	0.085205078	-0.018798828	-0.05859375	0.007568359	0.97	32491.53	-0.584	1904.05	1.19
774	35057	35057	Category A	0.17993164	0.21582031	-0.87597656	-0.18994141	-0.33911133	0.3815918	0	0.787	12/11/2017	12	11	2017	21:50:36	78636	0.4	21	50	36	51	0.051269531	3.5288086	0.18676758	0.25024414	-0.85913086	1.4199219	0.038818359	0	0	0	0	0	0	0	0	0	0.91430664	0.085693359	0.057861328	-0.006835938	-0.034423828	-0.016601563	1.078	32251.3	-0.697	2168.9	1.19
775	35058	35058	Category A	0.19189453	0.2277832	-0.85180664	-0.1875	-0.33911133	0.38256836	0	1.352	12/11/2017	12	11	2017	21:50:36	78636	0.5	21	50	36	51	0.051269531	3.5288086	0.18676758	0.24975586	-0.859375	0.81005859	0.023681641	0	0	0	0	0	0	0	0	0	0.91430664	0.085693359	0.034423828	0.004882813	-0.021972656	0.007568359	1.066	32277.01	-0.719	2317.9	1.19
776	35059	35059	Category A	0.19189453	0.27587891	-0.88793945	-0.1887207	-0.33911133	0.37963867	0	1.19	12/11/2017	12	11	2017	21:50:36	78636	0.6	21	50	36	51	0.051269531	3.5288086	0.18676758	0.24975586	-0.85913086	0.30737305	0.0390625	0	0	0	0	0	0	0	0	0	0.9140625	0.0859375	0.059814453	0.004882813	0.025878906	-0.028564453	1.048	32316	-0.759	2611.91	1.236
777	35060	35060	Category A	0.19189453	0.2878418	-0.87597656	-0.1875	-0.34082031	0.37963867	0	0.894	12/11/2017	12	11	2017	21:50:36	78636	0.7	21	50	36	51	0.051269531	3.5288086	0.18676758	0.24975586	-0.85913086	0.028564453	0.041748047	0	0	0	0	0	0	0	0	0	0.9140625	0.0859375	0.059814453	0.004882813	0.037841797	-0.016601563	1.024	32368.85	-0.766	2759.89	1.19
778	35061	35061	Category A	0.19189453	0.26391602	-0.87597656	-0.18701172	-0.34301758	0.37817383	0	0.689	12/11/2017	12	11	2017	21:50:36	78636	0.8	21	50	36	51	0.051269531	3.5288086	0.18676758	0.24975586	-0.85913086	0.47265625	0.022460938	0	0	0	0	0	0	0	0	0	0.9140625	0.0859375	0.035888672	0.004882813	0.013916016	-0.016601563	1.001	32420.45	-0.757	2805.46	1.19
779	35062	35062	Category A	0.17993164	0.25195313	-0.86376953	-0.18798828	-0.33203125	0.37841797	0	1.236	12/11/2017	12	11	2017	21:50:36	78636	0.9	21	50	36	51	0.051269531	3.5288086	0.18676758	0.25	-0.859375	0.43383789	0.008300781	0	0	0	0	0	0	0	0	0	0.91430664	0.085693359	0.012939453	-0.006835938	0.001708984	-0.004150391	0.846	32795.68	-0.612	2502.45	1.073
780	35063	35063	Category A	0.19189453	0.23999023	-0.88793945	-0.18823242	-0.33666992	0.3815918	0	0.648	12/11/2017	12	11	2017	21:50:37	78637	0	21	50	37	51	0.051269531	3.5288086	0.18676758	0.24975586	-0.85961914	0.1887207	0.030029297	0	0	0	0	0	0	0	0	0	0.91455078	0.085449219	0.04296875	0.004882813	-0.009765625	-0.028076172	0.826	32848.08	-0.617	2642.17	0.894
781	35064	35064	Category A	0.20385742	0.21582031	-0.86376953	-0.18896484	-0.33984375	0.38061523	0	0.421	12/11/2017	12	11	2017	21:50:37	78637	0.1	21	50	37	51	0.051269531	3.5288086	0.18676758	0.24975586	-0.85986328	0.077880859	0.038330078	0	0	0	0	0	0	0	0	0	0.91479492	0.085205078	0.0546875	0.016845703	-0.033935547	-0.003662109	0.76	33028.6	-0.565	2577.51	1.073
782	35065	35065	Category A	0.19189453	0.25195313	-0.85180664	-0.18920898	-0.34106445	0.37744141	0	1.073	12/11/2017	12	11	2017	21:50:37	78637	0.2	21	50	37	51	0.051269531	3.5288086	0.18676758	0.24975586	-0.86010742	0.34228516	0.010009766	0	0	0	0	0	0	0	0	0	0.91503906	0.084960938	0.015625	0.004882813	0.001953125	0.008300781	0.921	32607.73	-0.71	2866.48	1.073
783	35066	35066	Category A	0.20385742	0.27587891	-0.86376953	-0.18676758	-0.34155273	0.38354492	0	0.494	12/11/2017	12	11	2017	21:50:37	78637	0.3	21	50	37	51	0.051269531	3.5288086	0.18676758	0.25	-0.85986328	0.6640625	0.031005859	0	0	0	0	0	0	0	0	0	0.91479492	0.085205078	0.046386719	0.016845703	0.025634766	-0.003662109	0.842	32806.08	-0.654	2860.51	1.073
784	35067	35067	Category A	0.20385742	0.26391602	-0.82788086	-0.18920898	-0.34399414	0.38354492	0	1.654	12/11/2017	12	11	2017	21:50:37	78637	0.4	21	50	37	52	0.051269531	3.5288086	0.18701172	0.24951172	-0.85986328	0.72998047	0.038818359	0	0	0	0	0	0	0	0	0	0.91455078	0.085449219	0.062988281	0.016601563	0.014160156	0.031982422	0.98	32468.4	-0.807	3334.19	1.073
785	35068	35068	Category A	0.21582031	0.26391602	-0.85180664	-0.18920898	-0.3425293	0.38452148	0	0.762	12/11/2017	12	11	2017	21:50:37	78637	0.5	21	50	37	52	0.051269531	3.5288086	0.18676758	0.24926758	-0.85986328	1.295166	0.033203125	0	0	0	0	0	0	0	0	0	0.91455078	0.085449219	0.051269531	0.028808594	0.014404297	0.008056641	0.952	32533.65	-0.783	3306.82	1.073
786	35069	35069	Category A	0.16796875	0.26391602	-0.86376953	-0.18530273	-0.34204102	0.37304688	0	1.476	12/11/2017	12	11	2017	21:50:37	78637	0.6	21	50	37	52	0.051269531	3.5288086	0.18676758	0.24902344	-0.85961914	1.4719238	0.024169922	0	0	0	0	0	0	0	0	0	0.9140625	0.0859375	0.037597656	-0.018798828	0.014648438	-0.00390625	0.862	32754.49	-0.698	3134.36	0.762
787	35070	35070	Category A	0.17993164	0.29980469	-0.83984375	-0.18359375	-0.33959961	0.37841797	0	0.253	12/11/2017	12	11	2017	21:50:37	78637	0.7	21	50	37	52	0.051269531	3.5288086	0.18676758	0.24902344	-0.85961914	0.72680664	0.0546875	0	0	0	0	0	0	0	0	0	0.91430664	0.085693359	0.077392578	-0.006835938	0.050537109	0.019775391	0.827	32845.43	-0.642	2847.64	0.762
788	35071	35071	Category A	0.19189453	0.23999023	-0.85180664	-0.19140625	-0.33984375	0.37329102	0	0.536	12/11/2017	12	11	2017	21:50:37	78637	0.8	21	50	37	52	0.051269531	3.5288086	0.18725586	0.24902344	-0.85961914	0.081054688	0.012695313	0	0	0	0	0	0	0	0	0	0.91430664	0.085693359	0.021484375	0.004638672	-0.009033203	0.0078125	0.636	33405.24	-0.449	2270.14	0.614
789	35072	35072	Category A	0.17993164	0.2277832	-0.83984375	-0.18188477	-0.34033203	0.37646484	0	0.285	12/11/2017	12	11	2017	21:50:37	78637	0.9	21	50	37	52	0.051269531	3.5288086	0.18725586	0.24926758	-0.85986328	0.11352539	0.030273438	0	0	0	0	0	0	0	0	0	0.91455078	0.085449219	0.048828125	-0.007324219	-0.021484375	0.020019531	0.611	33488.29	-0.416	2117.82	0.614
790	35073	35073	Category A	0.17993164	0.2277832	-0.85180664	-0.18652344	-0.33813477	0.3815918	0	0.504	12/11/2017	12	11	2017	21:50:38	78638	0	21	50	38	52	0.051269531	3.5288086	0.18725586	0.24902344	-0.85961914	0.11401367	0.023681641	0	0	0	0	0	0	0	0	0	0.91430664	0.085693359	0.036376953	-0.007324219	-0.021240234	0.0078125	0.494	33918.08	-0.281	1540.22	0.614
791	35074	35074	Category A	0.19189453	0.21582031	-0.85180664	-0.18969727	-0.33618164	0.38574219	0	0.614	12/11/2017	12	11	2017	21:50:38	78638	0.1	21	50	38	52	0.051269531	3.5288086	0.1875	0.24902344	-0.85913086	0.3659668	0.034179688	0	0	0	0	0	0	0	0	0	0.9140625	0.0859375	0.044921875	0.004150391	-0.033203125	0.007324219	0.602	33518.87	-0.398	2012.01	0.614
792	35075	35075	Category A	0.19189453	0.25195313	-0.85180664	-0.1875	-0.34082031	0.37963867	0	0.775	12/11/2017	12	11	2017	21:50:38	78638	0.2	21	50	38	52	0.051269531	3.5288086	0.1875	0.2487793	-0.85888672	0.35229492	0.008789063	0	0	0	0	0	0	0	0	0	0.91357422	0.086425781	0.014404297	0.004150391	0.002929688	0.007080078	0.61	33491.67	-0.41	2072.31	0.775
793	35076	35076	Category A	0.17993164	0.23999023	-0.85180664	-0.1875	-0.33911133	0.37524414	0	0.902	12/11/2017	12	11	2017	21:50:38	78638	0.3	21	50	38	52	0.051269531	3.5288086	0.1875	0.24853516	-0.85888672	0.14892578	0.013671875	0	0	0	0	0	0	0	0	0	0.91357422	0.086425781	0.0234375	-0.007568359	-0.008544922	0.007080078	0.881	32706.36	-0.693	2960.23	0.902
794	35077	35077	Category A	0.17993164	0.26391602	-0.86376953	-0.19238281	-0.34277344	0.37963867	0	0.582	12/11/2017	12	11	2017	21:50:38	78638	0.4	21	50	38	53	0.051269531	3.5288086	0.1875	0.24902344	-0.85913086	0.077880859	0.017089844	0	0	0	0	0	0	0	0	0	0.9140625	0.0859375	0.026855469	-0.007568359	0.014648438	-0.004394531	1.1	32204.78	-0.917	3506.14	1.614
795	35078	35078	Category A	0.19189453	0.25195313	-0.86376953	-0.19116211	-0.33764648	0.38574219	0	1.912	12/11/2017	12	11	2017	21:50:38	78638	0.5	21	50	38	53	0.051269531	3.5288086	0.1875	0.24951172	-0.85913086	0.69799805	0.006591797	0	0	0	0	0	0	0	0	0	0.9140625	0.0859375	0.010986328	0.004150391	0.002441406	-0.004394531	1.267	31874.22	-1.108	4064.22	1.614
796	35079	35079	Category A	0.19189453	0.2277832	-0.83984375	-0.19091797	-0.34008789	0.3815918	0	1.82	12/11/2017	12	11	2017	21:50:38	78638	0.6	21	50	38	53	0.051269531	3.5288086	0.1875	0.24951172	-0.85888672	0.95703125	0.029052734	0	0	0	0	0	0	0	0	0	0.91381836	0.086181641	0.044921875	0.004150391	-0.021728516	0.019042969	1.305	31803.98	-1.169	4380.29	1.614
797	35080	35080	Category A	0.19189453	0.23999023	-0.83984375	-0.18530273	-0.34692383	0.37744141	0	1.614	12/11/2017	12	11	2017	21:50:38	78638	0.7	21	50	38	53	0.051269531	3.5288086	0.1875	0.24902344	-0.85839844	0.55175781	0.021240234	0	0	0	0	0	0	0	0	0	0.91333008	0.086669922	0.032226563	0.004150391	-0.009033203	0.018554688	1.314	31787.59	-1.191	4550.94	1.614
798	35081	35081	Category A	0.19189453	0.27587891	-0.87597656	-0.18774414	-0.33813477	0.37963867	0	1.004	12/11/2017	12	11	2017	21:50:38	78638	0.8	21	50	38	53	0.051269531	3.5288086	0.1875	0.24951172	-0.85839844	0.28808594	0.031738281	0	0	0	0	0	0	0	0	0	0.91333008	0.086669922	0.047851563	0.004150391	0.026367188	-0.017333984	1.374	31680.57	-1.258	4746.57	1.614
799	35082	35082	Category A	0.19189453	0.25195313	-0.85180664	-0.18847656	-0.33837891	0.38452148	0	0.954	12/11/2017	12	11	2017	21:50:38	78638	0.9	21	50	38	53	0.051269531	3.5288086	0.1875	0.24951172	-0.85839844	0.07421875	0.008300781	0	0	0	0	0	0	0	0	0	0.91357422	0.086425781	0.013183594	0.004150391	0.002441406	0.006591797	1.161	32079.6	-1.059	4538.62	1.004
800	35083	35083	Category A	0.17993164	0.25195313	-0.85180664	-0.18994141	-0.33764648	0.38330078	0	0.945	12/11/2017	12	11	2017	21:50:39	78639	0	21	50	39	53	0.051269531	3.5288086	0.1875	0.24975586	-0.8581543	0.80981445	0.010009766	0	0	0	0	0	0	0	0	0	0.91333008	0.086669922	0.016113281	-0.007568359	0.001953125	0.006347656	1.007	32406.89	-0.91	4284.74	1.004
801	35084	35084	Category A	0.16796875	0.26391602	-0.85180664	-0.19042969	-0.34350586	0.3815918	0	0.63	12/11/2017	12	11	2017	21:50:39	78639	0.1	21	50	39	53	0.051269531	3.5288086	0.18725586	0.24951172	-0.8581543	1.5778809	0.024902344	0	0	0	0	0	0	0	0	0	0.91308594	0.086914063	0.040039063	-0.019287109	0.014160156	0.006347656	0.917	32617.44	-0.8	3796.79	0.954
802	35085	35085	Category A	0.17993164	0.26391602	-0.85180664	-0.18823242	-0.3359375	0.38256836	0	0.895	12/11/2017	12	11	2017	21:50:39	78639	0.2	21	50	39	53	0.051269531	3.5288086	0.1875	0.24902344	-0.85791016	1.5756836	0.017578125	0	0	0	0	0	0	0	0	0	0.9128418	0.087158203	0.028564453	-0.007568359	0.014648438	0.006103516	0.897	32666.48	-0.763	3540.73	0.945
803	35086	35086	Category A	0.19189453	0.23999023	-0.86376953	-0.1887207	-0.34423828	0.3815918	0	1.076	12/11/2017	12	11	2017	21:50:39	78639	0.3	21	50	39	53	0.051269531	3.5288086	0.1875	0.24926758	-0.85791016	1.2290039	0.011474609	0	0	0	0	0	0	0	0	0	0.91308594	0.086914063	0.019042969	0.004150391	-0.009277344	-0.005615234	0.83	32837.52	-0.677	3162.12	0.895
804	35087	35087	Category A	0.17993164	0.25195313	-0.86376953	-0.1887207	-0.34106445	0.37744141	0	0.885	12/11/2017	12	11	2017	21:50:39	78639	0.4	21	50	39	54	0.051269531	3.5288086	0.18774414	0.24975586	-0.8581543	1.3041992	0.009765625	0	0	0	0	0	0	0	0	0	0.91333008	0.086669922	0.015380859	-0.0078125	0.001953125	-0.005371094	0.769	33003.25	-0.622	3059.57	0.885
805	35088	35088	Category A	0.17993164	0.26391602	-0.87597656	-0.18603516	-0.34204102	0.37817383	0	0.55	12/11/2017	12	11	2017	21:50:39	78639	0.5	21	50	39	54	0.051269531	3.5288086	0.1875	0.24951172	-0.85839844	1.0239258	0.023681641	0	0	0	0	0	0	0	0	0	0.91333008	0.086669922	0.039550781	-0.007568359	0.014160156	-0.017333984	0.748	33062.77	-0.602	3010.78	0.885
806	35089	35089	Category A	0.16796875	0.25195313	-0.81591797	-0.18823242	-0.33813477	0.38256836	0	0.582	12/11/2017	12	11	2017	21:50:39	78639	0.6	21	50	39	54	0.051269531	3.5288086	0.1875	0.24926758	-0.85864258	0.19116211	0.047119141	0	0	0	0	0	0	0	0	0	0.91357422	0.086425781	0.064941406	-0.01953125	0.002441406	0.042724609	0.691	33231.45	-0.55	2896.67	0.582
807	35090	35090	Category A	0.17993164	0.23999023	-0.85180664	-0.18798828	-0.34985352	0.37744141	0	0.502	12/11/2017	12	11	2017	21:50:39	78639	0.7	21	50	39	54	0.051269531	3.5288086	0.18725586	0.24902344	-0.85864258	0.43920898	0.013427734	0	0	0	0	0	0	0	0	0	0.91333008	0.086669922	0.0234375	-0.007324219	-0.009033203	0.006835938	0.597	33536.01	-0.469	2741.7	0.556
808	35091	35091	Category A	0.19189453	0.2277832	-0.86376953	-0.18457031	-0.34301758	0.37963867	0	0.556	12/11/2017	12	11	2017	21:50:39	78639	0.8	21	50	39	54	0.051269531	3.5288086	0.18725586	0.25	-0.85888672	0.9140625	0.023193359	0	0	0	0	0	0	0	0	0	0.91381836	0.086181641	0.031738281	0.004638672	-0.022216797	-0.004882813	0.515	33835.27	-0.4	2604.88	0.55
809	35092	35092	Category A	0.19189453	0.21582031	-0.86376953	-0.1875	-0.34082031	0.37963867	0	0.51	12/11/2017	12	11	2017	21:50:39	78639	0.9	21	50	39	54	0.051269531	3.5288086	0.1875	0.25024414	-0.85888672	1.5124512	0.03515625	0	0	0	0	0	0	0	0	0	0.9140625	0.0859375	0.043457031	0.004150391	-0.034423828	-0.004638672	0.493	33922.1	-0.388	2653.46	0.51
810	35093	35093	Category A	0.19189453	0.20385742	-0.83984375	-0.18701172	-0.34570313	0.3815918	0	0.391	12/11/2017	12	11	2017	21:50:40	78640	0	21	50	40	54	0.051269531	3.5288086	0.1875	0.25048828	-0.85913086	2.185791	0.050537109	0	0	0	0	0	0	0	0	0	0.91455078	0.085449219	0.0703125	0.004150391	-0.046630859	0.019287109	0.47	34016.29	-0.342	2261.42	0.502
811	35094	35094	Category A	0.19189453	0.25195313	-0.85180664	-0.1887207	-0.33911133	0.37963867	0	0.417	12/11/2017	12	11	2017	21:50:40	78640	0.1	21	50	40	54	0.051269531	3.5288086	0.18774414	0.25024414	-0.85913086	2.5820313	0.008544922	0	0	0	0	0	0	0	0	0	0.91430664	0.085693359	0.012939453	0.00390625	0.001464844	0.007324219	0.465	34037.26	-0.339	2264.54	0.475
812	35095	35095	Category A	0.19189453	0.26391602	-0.86376953	-0.18823242	-0.33740234	0.37744141	0	0.446	12/11/2017	12	11	2017	21:50:40	78640	0.2	21	50	40	54	0.051269531	3.5288086	0.1875	0.25024414	-0.85913086	2.5012207	0.014648438	0	0	0	0	0	0	0	0	0	0.91430664	0.085693359	0.022216797	0.004150391	0.013427734	-0.004394531	0.425	34211.94	-0.309	2215.2	0.446
813	35096	35096	Category A	0.19189453	0.23999023	-0.85180664	-0.18237305	-0.3371582	0.37841797	0	0.475	12/11/2017	12	11	2017	21:50:40	78640	0.3	21	50	40	54	0.051269531	3.5288086	0.1875	0.25048828	-0.85913086	1.9880371	0.013427734	0	0	0	0	0	0	0	0	0	0.91430664	0.085693359	0.022216797	0.004150391	-0.010498047	0.007324219	0.386	34395.58	-0.266	1980.42	0.417
814	35097	35097	Category A	0.19189453	0.2277832	-0.87597656	-0.18701172	-0.34423828	0.38061523	0	0.315	12/11/2017	12	11	2017	21:50:40	78640	0.4	21	50	40	55	0.051269531	3.5288086	0.18798828	0.25146484	-0.859375	1.3063965	0.029052734	0	0	0	0	0	0	0	0	0	0.91503906	0.084960938	0.044189453	0.003662109	-0.023681641	-0.016357422	0.381	34420.2	-0.26	1943.23	0.417
815	35098	35098	Category A	0.16796875	0.27587891	-0.85180664	-0.18530273	-0.33740234	0.38134766	0	0.272	12/11/2017	12	11	2017	21:50:40	78640	0.5	21	50	40	55	0.051269531	3.5288086	0.18798828	0.25170898	-0.859375	0.81201172	0.032226563	0	0	0	0	0	0	0	0	0	0.91503906	0.084960938	0.051757813	-0.020019531	0.023925781	0.007568359	0.347	34594.91	-0.23	1819.32	0.361
816	35099	35099	Category A	0.19189453	0.25195313	-0.85180664	-0.18334961	-0.33789063	0.37744141	0	0.361	12/11/2017	12	11	2017	21:50:40	78640	0.6	21	50	40	55	0.051269531	3.5288086	0.18798828	0.25244141	-0.85961914	0.22192383	0.008544922	0	0	0	0	0	0	0	0	0	0.9152832	0.084716797	0.011962891	0.003662109	-0.000488281	0.0078125	0.289	34927.91	-0.19	1734	0.315
817	35100	35100	Category A	0.19189453	0.25195313	-0.86376953	-0.1887207	-0.34448242	0.37548828	0	0.214	12/11/2017	12	11	2017	21:50:40	78640	0.7	21	50	40	55	0.051269531	3.5288086	0.18798828	0.25244141	-0.85888672	0.50756836	0.005859375	0	0	0	0	0	0	0	0	0	0.91479492	0.085205078	0.008789063	0.003662109	-0.000488281	-0.004638672	0.258	35128.74	-0.145	1337.71	0.292
818	35101	35101	Category A	0.19189453	0.26391602	-0.86376953	-0.18920898	-0.33764648	0.38452148	0	0.098	12/11/2017	12	11	2017	21:50:40	78640	0.8	21	50	40	55	0.051269531	3.5288086	0.18798828	0.25170898	-0.85839844	1.6330566	0.013427734	0	0	0	0	0	0	0	0	0	0.9140625	0.0859375	0.020996094	0.003662109	0.011962891	-0.005126953	0.244	35225.91	-0.114	1028.01	0.272
819	35102	35102	Category A	0.17993164	0.26391602	-0.86376953	-0.19116211	-0.34179688	0.38061523	0	0.292	12/11/2017	12	11	2017	21:50:40	78640	0.9	21	50	40	55	0.051269531	3.5288086	0.18823242	0.25170898	-0.8581543	2.340332	0.015625	0	0	0	0	0	0	0	0	0	0.91381836	0.086181641	0.025878906	-0.008300781	0.011962891	-0.005371094	0.234	35298.13	-0.101	920.65	0.229
820	35103	35103	Category A	0.19189453	0.2878418	-0.87597656	-0.19067383	-0.3359375	0.38256836	0	0.229	12/11/2017	12	11	2017	21:50:41	78641	0	21	50	41	55	0.051269531	3.5288086	0.18823242	0.25170898	-0.85766602	2.5961914	0.040283203	0	0	0	0	0	0	0	0	0	0.91357422	0.086425781	0.057373047	0.003417969	0.035888672	-0.018066406	0.209	35490.25	-0.083	811.55	0.214
821	35104	35104	Category A	0.19189453	0.26391602	-0.86376953	-0.1875	-0.33911133	0.37963867	0	0.212	12/11/2017	12	11	2017	21:50:41	78641	0.1	21	50	41	55	0.051269531	3.5288086	0.18847656	0.25195313	-0.85717773	2.848877	0.013916016	0	0	0	0	0	0	0	0	0	0.91308594	0.086914063	0.021484375	0.003173828	0.01171875	-0.006347656	0.195	35606.11	-0.063	624.31	0.213
822	35105	35105	Category A	0.17993164	0.27587891	-0.87597656	-0.18896484	-0.33740234	0.38061523	0	0.213	12/11/2017	12	11	2017	21:50:41	78641	0.2	21	50	41	55	0.051269531	3.5288086	0.18847656	0.25268555	-0.85693359	2.7932129	0.031005859	0	0	0	0	0	0	0	0	0	0.91308594	0.086914063	0.05078125	-0.008544922	0.022949219	-0.018798828	0.211	35474.21	-0.094	940.02	0.213
823	35106	35106	Category A	0.19189453	0.2277832	-0.87597656	-0.18920898	-0.34399414	0.38256836	0	0.127	12/11/2017	12	11	2017	21:50:41	78641	0.3	21	50	41	55	0.051269531	3.5288086	0.1887207	0.25317383	-0.85693359	2.0852051	0.031738281	0	0	0	0	0	0	0	0	0	0.91308594	0.086914063	0.047607422	0.002929688	-0.025390625	-0.018798828	0.188	35666.59	-0.083	908.97	0.212
824	35107	35107	Category A	0.17993164	0.25195313	-0.87597656	-0.18823242	-0.33984375	0.38061523	0	0.196	12/11/2017	12	11	2017	21:50:41	78641	0.4	21	50	41	56	0.051269531	3.5288086	0.1887207	0.25292969	-0.85693359	0.77709961	0.020996094	0	0	0	0	0	0	0	0	0	0.91308594	0.086914063	0.028808594	-0.008789063	-0.000976563	-0.018798828	0.173	35802.59	-0.059	650.67	0.196
825	35108	35108	Category A	0.17993164	0.2277832	-0.83984375	-0.18896484	-0.33984375	0.3815918	0	0.155	12/11/2017	12	11	2017	21:50:41	78641	0.5	21	50	41	56	0.051269531	3.5288086	0.18847656	0.25268555	-0.85717773	0.044677734	0.031494141	0	0	0	0	0	0	0	0	0	0.91333008	0.086669922	0.051025391	-0.008544922	-0.024902344	0.017333984	0.169	35840.47	-0.055	612.79	0.192
826	35109	35109	Category A	0.20385742	0.25195313	-0.85180664	-0.18505859	-0.33544922	0.37719727	0	0.136	12/11/2017	12	11	2017	21:50:41	78641	0.6	21	50	41	56	0.051269531	3.5304199	0.18823242	0.25244141	-0.85766602	0.47045898	0.016601563	0	0	0	0	0	0	0	0	0	0.91357422	0.086425781	0.021972656	0.015380859	-0.000488281	0.005859375	0.164	35888.85	-0.053	604.28	0.192
827	35110	35110	Category A	0.21582031	0.25195313	-0.87597656	-0.18823242	-0.33349609	0.37719727	0	0.192	12/11/2017	12	11	2017	21:50:41	78641	0.7	21	50	41	56	0.051269531	3.5304199	0.18847656	0.25219727	-0.85766602	0.80908203	0.032714844	0	0	0	0	0	0	0	0	0	0.91357422	0.086425781	0.045654297	0.027099609	-0.000244141	-0.018066406	0.185	35693.07	-0.083	925.15	0.196
828	35111	35111	Category A	0.19189453	0.26391602	-0.86376953	-0.1887207	-0.34301758	0.37646484	0	0.183	12/11/2017	12	11	2017	21:50:41	78641	0.8	21	50	41	56	0.051269531	3.5304199	0.1887207	0.25170898	-0.85791016	1.4863281	0.013427734	0	0	0	0	0	0	0	0	0	0.91381836	0.086181641	0.020751953	0.002929688	0.011962891	-0.005615234	0.187	35675.38	-0.068	713.27	0.201
829	35112	35112	Category A	0.19189453	0.23999023	-0.83984375	-0.18261719	-0.34399414	0.37646484	0	0.252	12/11/2017	12	11	2017	21:50:41	78641	0.9	21	50	41	56	0.051269531	3.5304199	0.1887207	0.25219727	-0.85839844	1.8154297	0.022460938	0	0	0	0	0	0	0	0	0	0.91430664	0.085693359	0.033935547	0.002929688	-0.012207031	0.018554688	0.195	35606.11	-0.084	887.02	0.206
830	35113	35113	Category A	0.19189453	0.23999023	-0.85180664	-0.18823242	-0.33813477	0.37841797	0	0.206	12/11/2017	12	11	2017	21:50:42	78642	0	21	50	42	56	0.051269531	3.5304199	0.1887207	0.25244141	-0.85864258	1.829834	0.014404297	0	0	0	0	0	0	0	0	0	0.91479492	0.085205078	0.022216797	0.002929688	-0.012451172	0.006835938	0.213	35458.3	-0.124	1357.42	0.206
831	35114	35114	Category A	0.19189453	0.23999023	-0.83984375	-0.18994141	-0.33935547	0.37963867	0	0.201	12/11/2017	12	11	2017	21:50:42	78642	0.1	21	50	42	56	0.051269531	3.5304199	0.18896484	0.25292969	-0.85839844	1.7597656	0.022705078	0	0	0	0	0	0	0	0	0	0.91455078	0.085449219	0.034179688	0.002685547	-0.012939453	0.018554688	0.204	35530.88	-0.119	1350.31	0.206
832	35115	35115	Category A	0.19189453	0.23999023	-0.88793945	-0.18823242	-0.33886719	0.37548828	0	0.249	12/11/2017	12	11	2017	21:50:42	78642	0.2	21	50	42	56	0.051269531	3.5304199	0.18896484	0.25390625	-0.85864258	1.4265137	0.032470703	0	0	0	0	0	0	0	0	0	0.91503906	0.084960938	0.045898438	0.002685547	-0.013916016	-0.029052734	0.2	35563.98	-0.113	1284.17	0.206
833	35116	35116	Category A	0.17993164	0.25195313	-0.86376953	-0.1887207	-0.33911133	0.38061523	0	0.137	12/11/2017	12	11	2017	21:50:42	78642	0.3	21	50	42	56	0.051269531	3.5304199	0.18896484	0.25439453	-0.85888672	1.0241699	0.010498047	0	0	0	0	0	0	0	0	0	0.9152832	0.084716797	0.016357422	-0.009033203	-0.002441406	-0.004638672	0.188	35666.59	-0.101	1181.56	0.201
834	35117	35117	Category A	0.19189453	0.26391602	-0.85180664	-0.18896484	-0.34106445	0.38256836	0	0.159	12/11/2017	12	11	2017	21:50:42	78642	0.4	21	50	42	57	0.051269531	3.5304199	0.1887207	0.25488281	-0.85888672	0.28100586	0.01171875	0	0	0	0	0	0	0	0	0	0.91552734	0.084472656	0.019042969	0.002929688	0.008789063	0.007080078	0.183	35710.92	-0.099	1187.03	0.177
835	35118	35118	Category A	0.17993164	0.25195313	-0.83984375	-0.18896484	-0.33740234	0.38061523	0	0.177	12/11/2017	12	11	2017	21:50:42	78642	0.5	21	50	42	57	0.051269531	3.5304199	0.1887207	0.25488281	-0.85864258	0.50927734	0.020996094	0	0	0	0	0	0	0	0	0	0.9152832	0.084716797	0.030761719	-0.008789063	-0.002929688	0.018798828	0.159	35938.44	-0.067	829.73	0.177
836	35119	35119	Category A	0.19189453	0.25195313	-0.85180664	-0.19091797	-0.34008789	0.3815918	0	0.177	12/11/2017	12	11	2017	21:50:42	78642	0.6	21	50	42	57	0.051269531	3.5304199	0.1887207	0.25512695	-0.85839844	1.0927734	0.0078125	0	0	0	0	0	0	0	0	0	0.91503906	0.084960938	0.012695313	0.002929688	-0.003173828	0.006591797	0.136	36184.27	-0.035	448.4	0.159
837	35120	35120	Category A	0.19189453	0.27587891	-0.87597656	-0.18847656	-0.34082031	0.3815918	0	0.058	12/11/2017	12	11	2017	21:50:42	78642	0.7	21	50	42	57	0.051269531	3.5304199	0.1887207	0.25561523	-0.85888672	1.3439941	0.026367188	0	0	0	0	0	0	0	0	0	0.91577148	0.084228516	0.039794922	0.002929688	0.020019531	-0.016845703	0.123	36338.53	-0.014	181.67	0.159
838	35121	35121	Category A	0.19189453	0.23999023	-0.86376953	-0.18896484	-0.33984375	0.38452148	0	0.108	12/11/2017	12	11	2017	21:50:42	78642	0.8	21	50	42	57	0.051269531	3.5304199	0.1887207	0.25610352	-0.859375	1.4592285	0.016845703	0	0	0	0	0	0	0	0	0	0.91650391	0.083496094	0.0234375	0.002929688	-0.016113281	-0.004150391	0.116	36427.14	-0.009	120.53	0.115
839	35122	35122	Category A	0.17993164	0.27587891	-0.85180664	-0.18823242	-0.33984375	0.37817383	0	0.061	12/11/2017	12	11	2017	21:50:42	78642	0.9	21	50	42	57	0.051269531	3.5304199	0.18896484	0.25610352	-0.859375	1.2255859	0.022949219	0	0	0	0	0	0	0	0	0	0.91650391	0.083496094	0.036376953	-0.009033203	0.01953125	0.007568359	0.102	36618.22	0.017	-229.57	0.115
840	35123	35123	Category A	0.17993164	0.23999023	-0.86376953	-0.19238281	-0.33911133	0.37646484	0	0.115	12/11/2017	12	11	2017	21:50:43	78643	0	21	50	43	57	0.051269531	3.5304199	0.18896484	0.25585938	-0.859375	1.0144043	0.018798828	0	0	0	0	0	0	0	0	0	0.91650391	0.083496094	0.029296875	-0.009033203	-0.015869141	-0.004150391	0.097	36691.63	0.032	-425.86	0.115
841	35124	35124	Category A	0.19189453	0.2277832	-0.85180664	-0.18847656	-0.3425293	0.3815918	0	0.093	12/11/2017	12	11	2017	21:50:43	78643	0.1	21	50	43	57	0.051269531	3.5304199	0.18896484	0.25610352	-0.85913086	0.97998047	0.029296875	0	0	0	0	0	0	0	0	0	0.91625977	0.083740234	0.038330078	0.002685547	-0.028320313	0.007324219	0.117	36414.23	0.025	-297.15	0.151
842	35125	35125	Category A	0.19189453	0.26391602	-0.85180664	-0.18554688	-0.33740234	0.37841797	0	0.151	12/11/2017	12	11	2017	21:50:43	78643	0.2	21	50	43	57	0.051269531	3.5304199	0.18945313	0.25610352	-0.85913086	0.87719727	0.010742188	0	0	0	0	0	0	0	0	0	0.91625977	0.083740234	0.017333984	0.002197266	0.007568359	0.007324219	0.134	36207.21	0.007	-79.09	0.177
843	35126	35126	Category A	0.19189453	0.2878418	-0.83984375	-0.18505859	-0.34301758	0.37548828	0	0.178	12/11/2017	12	11	2017	21:50:43	78643	0.3	21	50	43	57	0.051269531	3.5304199	0.18945313	0.25585938	-0.85913086	0.42529297	0.037353516	0	0	0	0	0	0	0	0	0	0.91625977	0.083740234	0.053710938	0.002197266	0.031738281	0.019287109	0.153	35999.64	-0.023	254.28	0.177
844	35127	35127	Category A	0.17993164	0.23999023	-0.86376953	-0.1875	-0.34228516	0.38061523	0	0.209	12/11/2017	12	11	2017	21:50:43	78643	0.4	21	50	43	58	0.051269531	3.5304199	0.18896484	0.25610352	-0.85913086	0.084716797	0.019042969	0	0	0	0	0	0	0	0	0	0.91625977	0.083740234	0.029785156	-0.009033203	-0.016113281	-0.004394531	0.147	36062.82	-0.018	202.95	0.177
845	35128	35128	Category A	0.17993164	0.2277832	-0.86376953	-0.18920898	-0.34155273	0.38061523	0	0.177	12/11/2017	12	11	2017	21:50:43	78643	0.5	21	50	43	58	0.051269531	3.5304199	0.18896484	0.25610352	-0.85913086	0.061035156	0.030029297	0	0	0	0	0	0	0	0	0	0.91625977	0.083740234	0.041992188	-0.009033203	-0.028320313	-0.004394531	0.146	36073.55	-0.027	315.1	0.177
846	35129	35129	Category A	0.16796875	0.23999023	-0.86376953	-0.1875	-0.34228516	0.38452148	0	0.075	12/11/2017	12	11	2017	21:50:43	78643	0.6	21	50	43	58	0.051269531	3.5304199	0.18920898	0.25537109	-0.85864258	0.3972168	0.026855469	0	0	0	0	0	0	0	0	0	0.91552734	0.084472656	0.041748047	-0.021240234	-0.015380859	-0.004882813	0.141	36128.12	-0.014	161.6	0.177
847	35130	35130	Category A	0.19189453	0.29980469	-0.87597656	-0.18676758	-0.34155273	0.38061523	0	0.09	12/11/2017	12	11	2017	21:50:43	78643	0.7	21	50	43	58	0.051269531	3.5304199	0.18945313	0.25537109	-0.85888672	0.16943359	0.047363281	0	0	0	0	0	0	0	0	0	0.91601563	0.083984375	0.063232422	0.002197266	0.044189453	-0.016845703	0.128	36277.71	-0.006	73.23	0.129
848	35131	35131	Category A	0.19189453	0.2878418	-0.87597656	-0.18920898	-0.34545898	0.37744141	0	0.122	12/11/2017	12	11	2017	21:50:43	78643	0.8	21	50	43	58	0.051269531	3.5304199	0.18945313	0.25610352	-0.85913086	0.18334961	0.035888672	0	0	0	0	0	0	0	0	0	0.91625977	0.083740234	0.05078125	0.002197266	0.031494141	-0.016601563	0.115	36440.15	-0.008	107.52	0.122
849	35132	35132	Category A	0.19189453	0.26391602	-0.88793945	-0.18823242	-0.33813477	0.37963867	0	0.097	12/11/2017	12	11	2017	21:50:43	78643	0.9	21	50	43	58	0.051269531	3.5304199	0.18896484	0.25634766	-0.85913086	0.26074219	0.029785156	0	0	0	0	0	0	0	0	0	0.91625977	0.083740234	0.038818359	0.002685547	0.007324219	-0.028564453	0.105	36575.56	0.005	-68.95	0.122
850	35133	35133	Category A	0.19189453	0.2277832	-0.86376953	-0.19067383	-0.33837891	0.38452148	0	0.129	12/11/2017	12	11	2017	21:50:44	78644	0	21	50	44	58	0.051269531	3.5304199	0.1887207	0.2565918	-0.85913086	0.67578125	0.029296875	0	0	0	0	0	0	0	0	0	0.91650391	0.083496094	0.036132813	0.002929688	-0.028808594	-0.004394531	0.128	36277.71	0.009	-104.8	0.122
851	35134	35134	Category A	0.16796875	0.25195313	-0.86376953	-0.19018555	-0.34326172	0.37963867	0	0.117	12/11/2017	12	11	2017	21:50:44	78644	0.1	21	50	44	58	0.051269531	3.5304199	0.1887207	0.25683594	-0.85961914	0.35009766	0.021728516	0	0	0	0	0	0	0	0	0	0.91699219	0.083007813	0.029785156	-0.020751953	-0.004882813	-0.00390625	0.126	36301.8	0.021	-238.98	0.122
852	35135	35135	Category A	0.19189453	0.25195313	-0.85180664	-0.18994141	-0.34082031	0.37646484	0	0.215	12/11/2017	12	11	2017	21:50:44	78644	0.2	21	50	44	58	0.051269531	3.5304199	0.1887207	0.2565918	-0.85986328	0.21020508	0.010009766	0	0	0	0	0	0	0	0	0	0.91723633	0.082763672	0.015869141	0.002929688	-0.004638672	0.008056641	0.116	36427.14	0.007	-88.61	0.12
853	35136	35136	Category A	0.19189453	0.26391602	-0.87597656	-0.18676758	-0.34082031	0.37963867	0	0.077	12/11/2017	12	11	2017	21:50:44	78644	0.3	21	50	44	58	0.051269531	3.5304199	0.1887207	0.2565918	-0.86035156	0.096679688	0.017333984	0	0	0	0	0	0	0	0	0	0.91748047	0.082519531	0.025634766	0.002929688	0.007080078	-0.015380859	0.12	36376	0.005	-62.03	0.129
854	35137	35137	Category A	0.19189453	0.23999023	-0.87597656	-0.19018555	-0.34423828	0.37841797	0	0.062	12/11/2017	12	11	2017	21:50:44	78644	0.4	21	50	44	59	0.051269531	3.5304199	0.1887207	0.2565918	-0.8605957	0.61938477	0.022705078	0	0	0	0	0	0	0	0	0	0.91772461	0.082275391	0.034912109	0.002929688	-0.016601563	-0.015136719	0.121	36363.43	0.015	-179.16	0.12
855	35138	35138	Category A	0.19189453	0.27587891	-0.86376953	-0.19238281	-0.33764648	0.38256836	0	0.12	12/11/2017	12	11	2017	21:50:44	78644	0.5	21	50	44	59	0.051269531	3.5304199	0.1887207	0.25708008	-0.86035156	0.33691406	0.019042969	0	0	0	0	0	0	0	0	0	0.91772461	0.082275391	0.024902344	0.002929688	0.018554688	-0.003173828	0.117	36414.23	0.015	-183.81	0.12
856	35139	35139	Category A	0.19189453	0.27587891	-0.83984375	-0.19140625	-0.33935547	0.38452148	0	0.137	12/11/2017	12	11	2017	21:50:44	78644	0.6	21	50	44	59	0.051269531	3.5304199	0.18896484	0.25683594	-0.86083984	0.46240234	0.028564453	0	0	0	0	0	0	0	0	0	0.91796875	0.08203125	0.04296875	0.002685547	0.018798828	0.020996094	0.099	36661.91	0.021	-285.91	0.12
857	35140	35140	Category A	0.19189453	0.23999023	-0.82788086	-0.18920898	-0.3425293	0.37963867	0	0.091	12/11/2017	12	11	2017	21:50:44	78644	0.7	21	50	44	59	0.051269531	3.5304199	0.18896484	0.25634766	-0.86108398	0.45214844	0.037353516	0	0	0	0	0	0	0	0	0	0.91821289	0.081787109	0.052734375	0.002685547	-0.016357422	0.033203125	0.113	36466.45	-0.011	151.77	0.137
858	35141	35141	Category A	0.20385742	0.25195313	-0.86376953	-0.18896484	-0.33813477	0.38134766	0	0.11	12/11/2017	12	11	2017	21:50:44	78644	0.8	21	50	44	59	0.051269531	3.5304199	0.18896484	0.25634766	-0.86108398	0.11962891	0.015625	0	0	0	0	0	0	0	0	0	0.91796875	0.08203125	0.021728516	0.014648438	-0.004394531	-0.002441406	0.13	36253.92	-0.021	266.28	0.137
859	35142	35142	Category A	0.19189453	0.26391602	-0.82788086	-0.18920898	-0.34106445	0.37744141	0	0.159	12/11/2017	12	11	2017	21:50:44	78644	0.9	21	50	44	59	0.051269531	3.5304199	0.18896484	0.25634766	-0.86083984	0.265625	0.033935547	0	0	0	0	0	0	0	0	0	0.91796875	0.08203125	0.043212891	0.002685547	0.007324219	0.032958984	0.133	36218.78	-0.037	487.9	0.137
860	35143	35143	Category A	0.20385742	0.25195313	-0.83984375	-0.19091797	-0.34008789	0.38354492	0	0.168	12/11/2017	12	11	2017	21:50:45	78645	0	21	50	45	59	0.051269531	3.5304199	0.18945313	0.25634766	-0.86083984	0.55810547	0.025878906	0	0	0	0	0	0	0	0	0	0.91796875	0.08203125	0.040039063	0.014160156	-0.004394531	0.020996094	0.126	36301.8	-0.043	613.07	0.136
861	35144	35144	Category A	0.20385742	0.27587891	-0.83984375	-0.18920898	-0.34472656	0.37841797	0	0.136	12/11/2017	12	11	2017	21:50:45	78645	0.1	21	50	45	59	0.051269531	3.5304199	0.18945313	0.25610352	-0.8605957	0.33740234	0.031982422	0	0	0	0	0	0	0	0	0	0.91772461	0.082275391	0.0546875	0.014160156	0.01953125	0.020751953	0.132	36230.42	-0.044	601.44	0.136
862	35145	35145	Category A	0.20385742	0.2878418	-0.85180664	-0.1875	-0.34082031	0.37963867	0	0.092	12/11/2017	12	11	2017	21:50:45	78645	0.2	21	50	45	59	0.051269531	3.5304199	0.18969727	0.25561523	-0.86035156	0.1340332	0.036132813	0	0	0	0	0	0	0	0	0	0.91723633	0.082763672	0.0546875	0.013916016	0.031982422	0.008544922	0.117	36414.23	-0.04	605.76	0.136
863	35146	35146	Category A	0.20385742	0.26391602	-0.86376953	-0.1862793	-0.34399414	0.37939453	0	0.13	12/11/2017	12	11	2017	21:50:45	78645	0.3	21	50	45	59	0.051269531	3.5304199	0.18994141	0.25488281	-0.85961914	0.12231445	0.016601563	0	0	0	0	0	0	0	0	0	0.91674805	0.083251953	0.026367188	0.013671875	0.008789063	-0.00390625	0.105	36575.56	-0.024	373.64	0.136
864	35147	35147	Category A	0.19189453	0.23999023	-0.85180664	-0.18530273	-0.34082031	0.3815918	0	0.021	12/11/2017	12	11	2017	21:50:45	78645	0.4	21	50	45	0	0.051757813	3.5304199	0.18994141	0.25537109	-0.85961914	0.59033203	0.017333984	0	0	0	0	0	0	0	0	0	0.91674805	0.083251953	0.025390625	0.001708984	-0.015380859	0.0078125	0.114	36453.26	-0.042	659.53	0.136
865	35148	35148	Category A	0.19189453	0.25195313	-0.88793945	-0.18994141	-0.34106445	0.38256836	0	0.088	12/11/2017	12	11	2017	21:50:45	78645	0.5	21	50	45	0	0.051757813	3.5304199	0.18994141	0.25561523	-0.85961914	0.84448242	0.028564453	0	0	0	0	0	0	0	0	0	0.91674805	0.083251953	0.033935547	0.001708984	-0.003662109	-0.028076172	0.114	36453.26	-0.038	584.89	0.13
866	35149	35149	Category A	0.19189453	0.2277832	-0.86376953	-0.18847656	-0.34082031	0.37646484	0	0.217	12/11/2017	12	11	2017	21:50:45	78645	0.6	21	50	45	0	0.051757813	3.5304199	0.18994141	0.25585938	-0.85961914	0.70166016	0.028320313	0	0	0	0	0	0	0	0	0	0.91699219	0.083007813	0.033935547	0.001708984	-0.028076172	-0.00390625	0.111	36493.13	-0.02	290.75	0.13
867	35150	35150	Category A	0.19189453	0.27587891	-0.87597656	-0.18676758	-0.34082031	0.37744141	0	0.139	12/11/2017	12	11	2017	21:50:45	78645	0.7	21	50	45	0	0.051757813	3.5304199	0.18994141	0.25610352	-0.85986328	0.77832031	0.025390625	0	0	0	0	0	0	0	0	0	0.91723633	0.082763672	0.037353516	0.001708984	0.01953125	-0.015869141	0.102	36618.22	-0.004	58.49	0.12
868	35151	35151	Category A	0.19189453	0.26391602	-0.87597656	-0.18896484	-0.33740234	0.37744141	0	0.075	12/11/2017	12	11	2017	21:50:45	78645	0.8	21	50	45	0	0.051757813	3.5304199	0.18969727	0.25610352	-0.85961914	0.64990234	0.018066406	0	0	0	0	0	0	0	0	0	0.91699219	0.083007813	0.025878906	0.001953125	0.007568359	-0.016113281	0.119	36388.65	-0.011	145.23	0.12
869	35152	35152	Category A	0.19189453	0.25195313	-0.86376953	-0.18847656	-0.3425293	0.37963867	0	0.076	12/11/2017	12	11	2017	21:50:45	78645	0.9	21	50	45	0	0.051757813	3.5304199	0.18994141	0.25585938	-0.86010742	0.11328125	0.005615234	0	0	0	0	0	0	0	0	0	0.91723633	0.082763672	0.009277344	0.001708984	-0.00390625	-0.003417969	0.111	36493.13	0.008	-104.48	0.12
870	35153	35153	Category A	0.19189453	0.26391602	-0.82788086	-0.18798828	-0.34643555	0.37451172	0	0.12	12/11/2017	12	11	2017	21:50:46	78646	0	21	50	46	0	0.051757813	3.5304199	0.18994141	0.25585938	-0.86035156	0.6796875	0.033447266	0	0	0	0	0	0	0	0	0	0.91748047	0.082519531	0.042236328	0.001708984	0.0078125	0.032470703	0.089	36815.72	0.049	-654.11	0.11
871	35154	35154	Category A	0.19189453	0.29980469	-0.87597656	-0.19091797	-0.34008789	0.38256836	0	0.039	12/11/2017	12	11	2017	21:50:46	78646	0.1	21	50	46	0	0.051757813	3.5304199	0.18994141	0.25634766	-0.8605957	1.1940918	0.045898438	0	0	0	0	0	0	0	0	0	0.91796875	0.08203125	0.060302734	0.001708984	0.043212891	-0.015136719	0.085	36881.19	0.048	-662.41	0.091
872	35155	35155	Category A	0.19189453	0.2878418	-0.86376953	-0.1862793	-0.33325195	0.37744141	0	0.09	12/11/2017	12	11	2017	21:50:46	78646	0.2	21	50	46	0	0.051757813	3.5304199	0.18994141	0.25683594	-0.86108398	1.4145508	0.031005859	0	0	0	0	0	0	0	0	0	0.91845703	0.081542969	0.035400391	0.001708984	0.030761719	-0.002441406	0.087	36848.15	0.034	-484.72	0.091
873	35156	35156	Category A	0.16796875	0.27587891	-0.85180664	-0.1875	-0.34082031	0.37817383	0	0.11	12/11/2017	12	11	2017	21:50:46	78646	0.3	21	50	46	0	0.051757813	3.5304199	0.18969727	0.25708008	-0.86108398	1.8413086	0.030029297	0	0	0	0	0	0	0	0	0	0.91845703	0.081542969	0.049804688	-0.021728516	0.018554688	0.009277344	0.087	36848.15	0.011	-171.44	0.103
874	35157	35157	Category A	0.17993164	0.26391602	-0.85180664	-0.18896484	-0.34106445	0.38574219	0	0.091	12/11/2017	12	11	2017	21:50:46	78646	0.4	21	50	46	1	0.051757813	3.5304199	0.18969727	0.25683594	-0.86108398	2.3007813	0.015136719	0	0	0	0	0	0	0	0	0	0.91845703	0.081542969	0.026123047	-0.009765625	0.006835938	0.009277344	0.084	36897.95	-0.001	16.92	0.091
875	35158	35158	Category A	0.19189453	0.27587891	-0.83984375	-0.19018555	-0.34472656	0.37646484	0	0.075	12/11/2017	12	11	2017	21:50:46	78646	0.5	21	50	46	1	0.051757813	3.5304199	0.18945313	0.2565918	-0.86132813	2.2741699	0.028808594	0	0	0	0	0	0	0	0	0	0.91845703	0.081542969	0.04296875	0.002197266	0.019042969	0.021484375	0.092	36768.17	-0.019	325.66	0.103
876	35159	35159	Category A	0.19189453	0.27587891	-0.88793945	-0.18896484	-0.33740234	0.38061523	0	0.103	12/11/2017	12	11	2017	21:50:46	78646	0.6	21	50	46	1	0.051757813	3.5304199	0.18969727	0.25634766	-0.86157227	1.9904785	0.032470703	0	0	0	0	0	0	0	0	0	0.91870117	0.081298828	0.047607422	0.001953125	0.019287109	-0.026123047	0.101	36632.67	-0.036	619.24	0.11
877	35160	35160	Category A	0.19189453	0.27587891	-0.87597656	-0.1887207	-0.34326172	0.38452148	0	0.083	12/11/2017	12	11	2017	21:50:46	78646	0.7	21	50	46	1	0.051757813	3.5304199	0.18969727	0.25634766	-0.86157227	1.5649414	0.024169922	0	0	0	0	0	0	0	0	0	0.91870117	0.081298828	0.035888672	0.001953125	0.019287109	-0.014160156	0.109	36520.2	-0.029	446.43	0.103
878	35161	35161	Category A	0.20385742	0.26391602	-0.87597656	-0.1875	-0.33984375	0.38061523	0	0.145	12/11/2017	12	11	2017	21:50:46	78646	0.8	21	50	46	1	0.051757813	3.5304199	0.18945313	0.25634766	-0.86132813	1.0192871	0.021484375	0	0	0	0	0	0	0	0	0	0.91845703	0.081542969	0.036132813	0.014160156	0.007324219	-0.014404297	0.107	36547.67	-0.016	236.21	0.145
879	35162	35162	Category A	0.19189453	0.23999023	-0.85180664	-0.18823242	-0.33886719	0.37841797	0	0.161	12/11/2017	12	11	2017	21:50:46	78646	0.9	21	50	46	1	0.051757813	3.5304199	0.18945313	0.2565918	-0.86108398	0.34472656	0.019287109	0	0	0	0	0	0	0	0	0	0.91821289	0.081787109	0.028320313	0.002197266	-0.016601563	0.009277344	0.119	36388.65	-0.012	159.02	0.147
880	35163	35163	Category A	0.19189453	0.26391602	-0.83984375	-0.18701172	-0.34301758	0.37646484	0	0.078	12/11/2017	12	11	2017	21:50:47	78647	0	21	50	47	1	0.051757813	3.5304199	0.18945313	0.25634766	-0.86108398	0.51806641	0.022705078	0	0	0	0	0	0	0	0	0	0.91821289	0.081787109	0.031005859	0.002197266	0.007324219	0.021240234	0.129	36265.77	-0.022	281.9	0.16
881	35164	35164	Category A	0.20385742	0.26391602	-0.83984375	-0.19165039	-0.3425293	0.38354492	0	0.147	12/11/2017	12	11	2017	21:50:47	78647	0.1	21	50	47	1	0.051757813	3.5304199	0.18969727	0.25683594	-0.86108398	1.0759277	0.026367188	0	0	0	0	0	0	0	0	0	0.91845703	0.081542969	0.042236328	0.013916016	0.006835938	0.021240234	0.142	36117.08	-0.03	362.66	0.16
882	35165	35165	Category A	0.16796875	0.25195313	-0.86376953	-0.18823242	-0.34057617	0.37231445	0	0.161	12/11/2017	12	11	2017	21:50:47	78647	0.2	21	50	47	1	0.051757813	3.5304199	0.18969727	0.25683594	-0.86108398	1.204834	0.022460938	0	0	0	0	0	0	0	0	0	0.91845703	0.081542969	0.029296875	-0.021728516	-0.004882813	-0.002441406	0.141	36128.12	-0.041	519.11	0.16
883	35166	35166	Category A	0.16796875	0.25195313	-0.85180664	-0.19116211	-0.33447266	0.37939453	0	0.16	12/11/2017	12	11	2017	21:50:47	78647	0.3	21	50	47	1	0.051757813	3.5304199	0.18969727	0.2565918	-0.86108398	1.5654297	0.024169922	0	0	0	0	0	0	0	0	0	0.91845703	0.081542969	0.035888672	-0.021728516	-0.004638672	0.009277344	0.13	36253.92	-0.049	695.28	0.147
884	35167	35167	Category A	0.16796875	0.25195313	-0.86376953	-0.18920898	-0.34545898	0.37548828	0	0.142	12/11/2017	12	11	2017	21:50:47	78647	0.4	21	50	47	2	0.051757813	3.5304199	0.18945313	0.25585938	-0.86157227	2.0544434	0.021972656	0	0	0	0	0	0	0	0	0	0.91845703	0.081542969	0.027587891	-0.021484375	-0.00390625	-0.001953125	0.129	36265.77	-0.058	866.21	0.147
885	35168	35168	Category A	0.20385742	0.21582031	-0.83984375	-0.18920898	-0.34350586	0.38061523	0	0.096	12/11/2017	12	11	2017	21:50:47	78647	0.5	21	50	47	2	0.051757813	3.5304199	0.18945313	0.25561523	-0.86108398	1.7111816	0.047363281	0	0	0	0	0	0	0	0	0	0.91796875	0.08203125	0.075439453	0.014160156	-0.039794922	0.021240234	0.119	36388.65	-0.042	631.34	0.16
886	35169	35169	Category A	0.19189453	0.25195313	-0.83984375	-0.18823242	-0.34228516	0.37646484	0	0.07	12/11/2017	12	11	2017	21:50:47	78647	0.6	21	50	47	2	0.051757813	3.5304199	0.18945313	0.25585938	-0.86083984	1.0361328	0.021484375	0	0	0	0	0	0	0	0	0	0.91796875	0.08203125	0.02734375	0.002197266	-0.00390625	0.020996094	0.127	36289.72	-0.038	526	0.142
887	35170	35170	Category A	0.16796875	0.2878418	-0.86376953	-0.18652344	-0.33740234	0.37841797	0	0.088	12/11/2017	12	11	2017	21:50:47	78647	0.7	21	50	47	2	0.051757813	3.5304199	0.18994141	0.25585938	-0.86083984	0.60961914	0.038818359	0	0	0	0	0	0	0	0	0	0.91796875	0.08203125	0.056640625	-0.021972656	0.031738281	-0.002685547	0.122	36350.94	-0.033	464.78	0.133
888	35171	35171	Category A	0.16796875	0.25195313	-0.86376953	-0.1875	-0.34228516	0.37817383	0	0.206	12/11/2017	12	11	2017	21:50:47	78647	0.8	21	50	47	2	0.051757813	3.5304199	0.18969727	0.25512695	-0.86010742	0.6015625	0.022216797	0	0	0	0	0	0	0	0	0	0.91699219	0.083007813	0.028564453	-0.021728516	-0.003173828	-0.003417969	0.107	36547.67	-0.019	284.19	0.115
889	35172	35172	Category A	0.16796875	0.23999023	-0.87597656	-0.18994141	-0.34228516	0.37963867	0	0.133	12/11/2017	12	11	2017	21:50:47	78647	0.9	21	50	47	2	0.051757813	3.5304199	0.18994141	0.25488281	-0.85913086	0.59765625	0.03125	0	0	0	0	0	0	0	0	0	0.91625977	0.083740234	0.053466797	-0.021972656	-0.014892578	-0.016601563	0.11	36506.61	0.004	-53.35	0.133
890	35173	35173	Category A	0.19189453	0.2277832	-0.87597656	-0.18652344	-0.33813477	0.38061523	0	0.05	12/11/2017	12	11	2017	21:50:48	78648	0	21	50	48	2	0.051757813	3.5304199	0.18994141	0.25488281	-0.85913086	0.32397461	0.031738281	0	0	0	0	0	0	0	0	0	0.91601563	0.083984375	0.045654297	0.001708984	-0.027099609	-0.016601563	0.137	36172.91	-0.016	190.52	0.148
891	35174	35174	Category A	0.19189453	0.2277832	-0.87597656	-0.18920898	-0.3425293	0.37963867	0	0.115	12/11/2017	12	11	2017	21:50:48	78648	0.1	21	50	48	2	0.051757813	3.5304199	0.18994141	0.25512695	-0.85913086	0.64892578	0.032226563	0	0	0	0	0	0	0	0	0	0.91625977	0.083740234	0.046142578	0.001708984	-0.02734375	-0.016601563	0.147	36062.82	-0.026	300.61	0.148
892	35175	35175	Category A	0.19189453	0.26391602	-0.88793945	-0.18579102	-0.34448242	0.37646484	0	0.23	12/11/2017	12	11	2017	21:50:48	78648	0.2	21	50	48	2	0.051757813	3.5304199	0.19018555	0.25512695	-0.85913086	1.1638184	0.029785156	0	0	0	0	0	0	0	0	0	0.91625977	0.083740234	0.038574219	0.001464844	0.008544922	-0.028564453	0.123	36338.53	0.005	-60.82	0.144
893	35176	35176	Category A	0.17993164	0.23999023	-0.87597656	-0.18994141	-0.34106445	0.37841797	0	0.148	12/11/2017	12	11	2017	21:50:48	78648	0.3	21	50	48	2	0.051757813	3.5304199	0.19018555	0.25512695	-0.85913086	1.1594238	0.024902344	0	0	0	0	0	0	0	0	0	0.91625977	0.083740234	0.042236328	-0.010253906	-0.015136719	-0.016601563	0.125	36313.97	0.011	-129.7	0.144
894	35177	35177	Category A	0.19189453	0.26391602	-0.86376953	-0.1875	-0.34082031	0.3815918	0	0.065	12/11/2017	12	11	2017	21:50:48	78648	0.4	21	50	48	3	0.051757813	3.5304199	0.19018555	0.25512695	-0.85888672	0.93823242	0.009765625	0	0	0	0	0	0	0	0	0	0.91601563	0.083984375	0.014892578	0.001464844	0.008544922	-0.004638672	0.136	36184.27	0.002	-22.66	0.144
895	35178	35178	Category A	0.19189453	0.25195313	-0.88793945	-0.18725586	-0.33740234	0.3815918	0	0.144	12/11/2017	12	11	2017	21:50:48	78648	0.5	21	50	48	3	0.051757813	3.5304199	0.18994141	0.25537109	-0.85864258	1.0905762	0.029296875	0	0	0	0	0	0	0	0	0	0.91577148	0.084228516	0.034423828	0.001708984	-0.003417969	-0.029052734	0.132	36230.42	0.005	-57.51	0.148
896	35179	35179	Category A	0.19189453	0.2277832	-0.87597656	-0.18579102	-0.33984375	0.38037109	0	0.115	12/11/2017	12	11	2017	21:50:48	78648	0.6	21	50	48	3	0.051757813	3.5304199	0.18994141	0.25512695	-0.85839844	1.3486328	0.032470703	0	0	0	0	0	0	0	0	0	0.91552734	0.084472656	0.046386719	0.001708984	-0.02734375	-0.017333984	0.12	36376	0.018	-214.39	0.144
897	35180	35180	Category A	0.19189453	0.23999023	-0.85180664	-0.18725586	-0.33569336	0.3762207	0	0.091	12/11/2017	12	11	2017	21:50:48	78648	0.7	21	50	48	3	0.051757813	3.5304199	0.18994141	0.25439453	-0.85839844	1.1726074	0.016113281	0	0	0	0	0	0	0	0	0	0.9152832	0.084716797	0.023193359	0.001708984	-0.014404297	0.006591797	0.102	36618.22	0.016	-216.83	0.115
898	35181	35181	Category A	0.20385742	0.26391602	-0.85180664	-0.18994141	-0.34106445	0.38574219	0	0.16	12/11/2017	12	11	2017	21:50:48	78648	0.8	21	50	48	3	0.051757813	3.5304199	0.18969727	0.25439453	-0.85888672	0.83837891	0.018310547	0	0	0	0	0	0	0	0	0	0.91577148	0.084228516	0.030517578	0.013916016	0.009277344	0.007080078	0.109	36520.2	-0.004	55.36	0.115
899	35182	35182	Category A	0.20385742	0.27587891	-0.86376953	-0.1887207	-0.34399414	0.38354492	0	0.037	12/11/2017	12	11	2017	21:50:48	78648	0.9	21	50	48	3	0.051757813	3.5304199	0.18945313	0.25463867	-0.85913086	0.9921875	0.025634766	0	0	0	0	0	0	0	0	0	0.91601563	0.083984375	0.039794922	0.014160156	0.020996094	-0.004394531	0.096	36706.68	0.02	-279.54	0.11
900	35183	35183	Category A	0.20385742	0.25195313	-0.85180664	-0.18579102	-0.33984375	0.37548828	0	0.11	12/11/2017	12	11	2017	21:50:49	78649	0	21	50	49	3	0.051757813	3.5304199	0.18945313	0.25439453	-0.859375	1.3395996	0.016357422	0	0	0	0	0	0	0	0	0	0.91601563	0.083984375	0.024658203	0.014160156	-0.002441406	0.007568359	0.083	36914.87	0.042	-600.9	0.11
901	35184	35184	Category A	0.20385742	0.2277832	-0.83984375	-0.1875	-0.34228516	0.38061523	0	0.065	12/11/2017	12	11	2017	21:50:49	78649	0.1	21	50	49	3	0.051757813	3.5304199	0.18920898	0.25439453	-0.85961914	0.83227539	0.036132813	0	0	0	0	0	0	0	0	0	0.91625977	0.083740234	0.060791016	0.014404297	-0.026611328	0.019775391	0.088	36831.86	0.019	-284.19	0.11
902	35185	35185	Category A	0.20385742	0.2277832	-0.82788086	-0.18115234	-0.34448242	0.37841797	0	0.036	12/11/2017	12	11	2017	21:50:49	78649	0.2	21	50	49	3	0.051757813	3.5545898	0.18896484	0.25390625	-0.85986328	0.12182617	0.043945313	0	0	0	0	0	0	0	0	0	0.91650391	0.083496094	0.072998047	0.014648438	-0.026123047	0.031982422	0.077	37019.99	0.022	-358.08	0.093
903	35186	35186	Category A	0.17993164	0.26391602	-0.87597656	-0.18994141	-0.33764648	0.38232422	0	0.125	12/11/2017	12	11	2017	21:50:49	78649	0.3	21	50	49	3	0.051757813	3.5545898	0.18896484	0.25341797	-0.85986328	0.006835938	0.020996094	0	0	0	0	0	0	0	0	0	0.91625977	0.083740234	0.035400391	-0.009033203	0.010253906	-0.015869141	0.081	36949.2	0.046	-659.48	0.093
904	35187	35187	Category A	0.17993164	0.26391602	-0.86376953	-0.18920898	-0.3425293	0.38061523	0	0.093	12/11/2017	12	11	2017	21:50:49	78649	0.4	21	50	49	4	0.051757813	3.5545898	0.1887207	0.25317383	-0.85986328	0.055419922	0.014160156	0	0	0	0	0	0	0	0	0	0.91625977	0.083740234	0.022949219	-0.008789063	0.010498047	-0.003662109	0.072	37112.79	0.059	-870.66	0.091
905	35188	35188	Category A	0.19189453	0.25195313	-0.85180664	-0.18847656	-0.33911133	0.37963867	0	0.058	12/11/2017	12	11	2017	21:50:49	78649	0.5	21	50	49	4	0.051757813	3.5545898	0.1887207	0.25341797	-0.85986328	0.25415039	0.008789063	0	0	0	0	0	0	0	0	0	0.91625977	0.083740234	0.012939453	0.002929688	-0.001464844	0.008056641	0.076	37038.15	0.04	-611.01	0.093
906	35189	35189	Category A	0.20385742	0.26391602	-0.87597656	-0.19067383	-0.33691406	0.38134766	0	0.057	12/11/2017	12	11	2017	21:50:49	78649	0.6	21	50	49	4	0.051757813	3.5545898	0.18847656	0.25317383	-0.85961914	0.49438477	0.024658203	0	0	0	0	0	0	0	0	0	0.91577148	0.084228516	0.041992188	0.015136719	0.010498047	-0.016113281	0.091	36783.88	0.028	-395.23	0.125
907	35190	35190	Category A	0.19189453	0.25195313	-0.85180664	-0.18945313	-0.3449707	0.3815918	0	0.091	12/11/2017	12	11	2017	21:50:49	78649	0.7	21	50	49	4	0.051757813	3.5545898	0.18847656	0.25317383	-0.85961914	0.30883789	0.008544922	0	0	0	0	0	0	0	0	0	0.91577148	0.084228516	0.012451172	0.003173828	-0.001220703	0.0078125	0.098	36676.71	0.033	-434.58	0.126
908	35191	35191	Category A	0.21582031	0.25195313	-0.89990234	-0.18603516	-0.34204102	0.37548828	0	0.126	12/11/2017	12	11	2017	21:50:49	78649	0.8	21	50	49	4	0.051757813	3.5545898	0.1887207	0.25292969	-0.859375	0.28588867	0.048339844	0	0	0	0	0	0	0	0	0	0.91552734	0.084472656	0.068115234	0.026855469	-0.000976563	-0.040283203	0.108	36533.88	0.033	-405.76	0.126
909	35192	35192	Category A	0.19189453	0.23999023	-0.86376953	-0.18505859	-0.33789063	0.37841797	0	0.168	12/11/2017	12	11	2017	21:50:49	78649	0.9	21	50	49	4	0.051757813	3.5545898	0.18896484	0.25244141	-0.85888672	0.86157227	0.013671875	0	0	0	0	0	0	0	0	0	0.91503906	0.084960938	0.020019531	0.002685547	-0.012451172	-0.004638672	0.119	36388.65	0.006	-74.68	0.152
910	35193	35193	Category A	0.19189453	0.2878418	-0.86376953	-0.18847656	-0.33911133	0.38134766	0	0.152	12/11/2017	12	11	2017	21:50:50	78650	0	21	50	50	4	0.051757813	3.5545898	0.18896484	0.25244141	-0.85888672	1.3352051	0.035644531	0	0	0	0	0	0	0	0	0	0.91479492	0.085205078	0.042724609	0.002685547	0.03515625	-0.004638672	0.138	36161.61	-0.009	104.16	0.152
911	35194	35194	Category A	0.17993164	0.26391602	-0.87597656	-0.18554688	-0.33740234	0.3762207	0	0.12	12/11/2017	12	11	2017	21:50:50	78650	0.1	21	50	50	4	0.051757813	3.5545898	0.18896484	0.25244141	-0.85913086	1.2819824	0.021972656	0	0	0	0	0	0	0	0	0	0.9152832	0.084716797	0.037109375	-0.009033203	0.011230469	-0.016601563	0.133	36218.78	-0.011	132.16	0.152
912	35195	35195	Category A	0.17993164	0.26391602	-0.88793945	-0.18652344	-0.33813477	0.37841797	0	0.171	12/11/2017	12	11	2017	21:50:50	78650	0.2	21	50	50	4	0.051757813	3.5545898	0.1887207	0.25244141	-0.85913086	1.0820313	0.031982422	0	0	0	0	0	0	0	0	0	0.91503906	0.084960938	0.048828125	-0.008789063	0.011230469	-0.028564453	0.121	36363.43	0.007	-85.72	0.152
913	35196	35196	Category A	0.17993164	0.23999023	-0.86376953	-0.18823242	-0.33349609	0.38330078	0	0.062	12/11/2017	12	11	2017	21:50:50	78650	0.3	21	50	50	4	0.051757813	3.5545898	0.1887207	0.25244141	-0.85913086	1.0876465	0.015869141	0	0	0	0	0	0	0	0	0	0.91503906	0.084960938	0.025878906	-0.008789063	-0.012451172	-0.004394531	0.098	36676.71	0.024	-325.77	0.12
914	35197	35197	Category A	0.17993164	0.23999023	-0.87597656	-0.18920898	-0.34155273	0.37744141	0	0.055	12/11/2017	12	11	2017	21:50:50	78650	0.4	21	50	50	5	0.051757813	3.5545898	0.18896484	0.25244141	-0.85961914	0.80786133	0.022460938	0	0	0	0	0	0	0	0	0	0.91552734	0.084472656	0.038085938	-0.009033203	-0.012451172	-0.016113281	0.083	36914.87	0.047	-660.95	0.062
915	35198	35198	Category A	0.19189453	0.2277832	-0.86376953	-0.18823242	-0.33740234	0.37548828	0	0.033	12/11/2017	12	11	2017	21:50:50	78650	0.5	21	50	50	5	0.051757813	3.5545898	0.18896484	0.25268555	-0.85961914	0.40234375	0.025390625	0	0	0	0	0	0	0	0	0	0.91577148	0.084228516	0.031738281	0.002685547	-0.024902344	-0.00390625	0.073	37093.83	0.065	-932.22	0.062
916	35199	35199	Category A	0.19189453	0.25195313	-0.83984375	-0.18823242	-0.33886719	0.38061523	0	0.059	12/11/2017	12	11	2017	21:50:50	78650	0.6	21	50	50	5	0.051757813	3.5545898	0.18896484	0.25244141	-0.85986328	0.24780273	0.020263672	0	0	0	0	0	0	0	0	0	0.91577148	0.084228516	0.0234375	0.002685547	-0.000488281	0.020019531	0.065	37251.91	0.066	-1009.78	0.062
917	35200	35200	Category A	0.17993164	0.27587891	-0.86376953	-0.18603516	-0.34619141	0.37548828	0	0.059	12/11/2017	12	11	2017	21:50:50	78650	0.7	21	50	50	5	0.051757813	3.5545898	0.1887207	0.25219727	-0.86010742	0.43481445	0.025146484	0	0	0	0	0	0	0	0	0	0.91601563	0.083984375	0.035644531	-0.008789063	0.0234375	-0.003417969	0.08	36966.63	0.059	-816.25	0.123
918	35201	35201	Category A	0.17993164	0.26391602	-0.83984375	-0.1875	-0.33984375	0.38330078	0	0.126	12/11/2017	12	11	2017	21:50:50	78650	0.8	21	50	50	5	0.051757813	3.5545898	0.18847656	0.25219727	-0.86010742	0.65014648	0.024902344	0	0	0	0	0	0	0	0	0	0.91601563	0.083984375	0.040771484	-0.008544922	0.011474609	0.020263672	0.091	36783.88	0.031	-432.94	0.126
919	35202	35202	Category A	0.19189453	0.25195313	-0.85180664	-0.18530273	-0.34082031	0.37646484	0	0.148	12/11/2017	12	11	2017	21:50:50	78650	0.9	21	50	50	5	0.051757813	3.5545898	0.18823242	0.25170898	-0.85986328	0.60986328	0.008789063	0	0	0	0	0	0	0	0	0	0.91552734	0.084472656	0.01171875	0.003417969	0	0.008056641	0.107	36547.67	0.012	-159.02	0.126
920	35203	35203	Category A	0.19189453	0.27587891	-0.86376953	-0.18920898	-0.33935547	0.38452148	0	0.123	12/11/2017	12	11	2017	21:50:51	78651	0	21	50	51	5	0.051757813	3.5545898	0.18823242	0.25195313	-0.85986328	0.31616211	0.024169922	0	0	0	0	0	0	0	0	0	0.91577148	0.084228516	0.031005859	0.003417969	0.023681641	-0.003662109	0.107	36547.67	-0.003	42	0.126
921	35204	35204	Category A	0.19189453	0.23999023	-0.85180664	-0.19018555	-0.34326172	0.37451172	0	0.128	12/11/2017	12	11	2017	21:50:51	78651	0.1	21	50	51	5	0.051757813	3.5545898	0.18823242	0.25170898	-0.85986328	0.14477539	0.014892578	0	0	0	0	0	0	0	0	0	0.91577148	0.084228516	0.023681641	0.003417969	-0.01171875	0.008056641	0.112	36479.74	-0.017	242.11	0.126
922	35205	35205	Category A	0.19189453	0.23999023	-0.86376953	-0.18725586	-0.33886719	0.37744141	0	0.059	12/11/2017	12	11	2017	21:50:51	78651	0.2	21	50	51	5	0.051757813	3.5545898	0.18798828	0.25170898	-0.86010742	0.75927734	0.012939453	0	0	0	0	0	0	0	0	0	0.91577148	0.084228516	0.019287109	0.003662109	-0.01171875	-0.003417969	0.1	36647.23	-0.001	14.68	0.123
923	35206	35206	Category A	0.16796875	0.2277832	-0.86376953	-0.18994141	-0.34155273	0.38061523	0	0.09	12/11/2017	12	11	2017	21:50:51	78651	0.3	21	50	51	5	0.051757813	3.5545898	0.18823242	0.25170898	-0.86035156	1.0842285	0.031494141	0	0	0	0	0	0	0	0	0	0.91601563	0.083984375	0.047363281	-0.020263672	-0.023925781	-0.003173828	0.081	36949.2	0.015	-242.52	0.09
924	35207	35207	Category A	0.19189453	0.2277832	-0.82788086	-0.18530273	-0.34619141	0.37744141	0	0.056	12/11/2017	12	11	2017	21:50:51	78651	0.4	21	50	51	6	0.051757813	3.5545898	0.18847656	0.25219727	-0.86035156	0.98120117	0.040771484	0	0	0	0	0	0	0	0	0	0.91625977	0.083740234	0.060302734	0.003173828	-0.024414063	0.032470703	0.071	37131.98	0.052	-793.45	0.09
925	35208	35208	Category A	0.17993164	0.23999023	-0.85180664	-0.18676758	-0.34082031	0.38134766	0	0.034	12/11/2017	12	11	2017	21:50:51	78651	0.5	21	50	51	6	0.051757813	3.5545898	0.1887207	0.25195313	-0.8605957	0.88525391	0.017333984	0	0	0	0	0	0	0	0	0	0.91650391	0.083496094	0.029785156	-0.008789063	-0.011962891	0.008789063	0.077	37019.99	0.059	-835.72	0.09
926	35209	35209	Category A	0.19189453	0.23999023	-0.85180664	-0.18920898	-0.34155273	0.38452148	0	0.06	12/11/2017	12	11	2017	21:50:51	78651	0.6	21	50	51	6	0.051757813	3.5545898	0.18847656	0.25244141	-0.86083984	0.78515625	0.015869141	0	0	0	0	0	0	0	0	0	0.91674805	0.083251953	0.024902344	0.003173828	-0.012451172	0.009033203	0.089	36815.72	0.063	-805.69	0.09
927	35210	35210	Category A	0.17993164	0.25195313	-0.82788086	-0.18286133	-0.34228516	0.37329102	0	0.163	12/11/2017	12	11	2017	21:50:51	78651	0.7	21	50	51	6	0.051757813	3.5545898	0.18823242	0.25317383	-0.86108398	0.76293945	0.034423828	0	0	0	0	0	0	0	0	0	0.91723633	0.082763672	0.043212891	-0.008300781	-0.001220703	0.033203125	0.089	36815.72	0.086	-1031.8	0.088
928	35211	35211	Category A	0.20385742	0.25195313	-0.80395508	-0.19384766	-0.33447266	0.38061523	0	0.135	12/11/2017	12	11	2017	21:50:51	78651	0.8	21	50	51	6	0.051757813	3.5545898	0.18823242	0.25292969	-0.86157227	0.70166016	0.059570313	0	0	0	0	0	0	0	0	0	0.91748047	0.082519531	0.073974609	0.015380859	-0.000976563	0.057617188	0.088	36831.86	0.09	-1075.63	0.135
929	35212	35212	Category A	0.20385742	0.26391602	-0.87597656	-0.18994141	-0.34033203	0.37744141	0	0.088	12/11/2017	12	11	2017	21:50:51	78651	0.9	21	50	51	6	0.051757813	3.5545898	0.18823242	0.25292969	-0.86132813	0.71020508	0.023681641	0	0	0	0	0	0	0	0	0	0.91723633	0.082763672	0.040771484	0.015380859	0.010742188	-0.014404297	0.114	36453.26	0.07	-751.29	0.135
930	35213	35213	Category A	0.19189453	0.26391602	-0.86376953	-0.1875	-0.33984375	0.38061523	0	0.051	12/11/2017	12	11	2017	21:50:52	78652	0	21	50	52	6	0.051757813	3.5545898	0.18823242	0.25292969	-0.86108398	0.66967773	0.011474609	0	0	0	0	0	0	0	0	0	0.91699219	0.083007813	0.016845703	0.003417969	0.010742188	-0.002441406	0.121	36363.43	0.052	-560.84	0.163
931	35214	35214	Category A	0.19189453	0.25195313	-0.86376953	-0.18676758	-0.34399414	0.37841797	0	0.19	12/11/2017	12	11	2017	21:50:52	78652	0.1	21	50	52	6	0.051757813	3.5545898	0.18823242	0.25366211	-0.86083984	0.15185547	0.004638672	0	0	0	0	0	0	0	0	0	0.91699219	0.083007813	0.008056641	0.003417969	-0.001708984	-0.002685547	0.121	36363.43	0.064	-670.36	0.163
932	35215	35215	Category A	0.19189453	0.23999023	-0.85180664	-0.18676758	-0.34545898	0.37744141	0	0.102	12/11/2017	12	11	2017	21:50:52	78652	0.2	21	50	52	6	0.051757813	3.5545898	0.18823242	0.25415039	-0.86083984	0.57983398	0.017089844	0	0	0	0	0	0	0	0	0	0.91699219	0.083007813	0.026611328	0.003417969	-0.014160156	0.009033203	0.128	36277.71	0.064	-645.9	0.163
933	35216	35216	Category A	0.17993164	0.27587891	-0.85180664	-0.18920898	-0.34155273	0.37841797	0	0.163	12/11/2017	12	11	2017	21:50:52	78652	0.3	21	50	52	6	0.051757813	3.5545898	0.18823242	0.25366211	-0.86035156	0.96630859	0.024902344	0	0	0	0	0	0	0	0	0	0.91674805	0.083251953	0.0390625	-0.008300781	0.021972656	0.008544922	0.136	36184.27	0.049	-491.2	0.163
934	35217	35217	Category A	0.17993164	0.25195313	-0.86376953	-0.18847656	-0.3425293	0.37841797	0	0.175	12/11/2017	12	11	2017	21:50:52	78652	0.4	21	50	52	7	0.051757813	3.5545898	0.18823242	0.25415039	-0.86010742	0.94189453	0.009277344	0	0	0	0	0	0	0	0	0	0.91650391	0.083496094	0.014160156	-0.008300781	-0.002197266	-0.003417969	0.138	36161.61	0.061	-589.27	0.175
935	35218	35218	Category A	0.19189453	0.25195313	-0.85180664	-0.18920898	-0.34008789	0.37744141	0	0.138	12/11/2017	12	11	2017	21:50:52	78652	0.5	21	50	52	7	0.051757813	3.5545898	0.18823242	0.25390625	-0.86010742	0.82055664	0.009277344	0	0	0	0	0	0	0	0	0	0.91650391	0.083496094	0.013916016	0.003417969	-0.001953125	0.008300781	0.137	36172.91	0.078	-730.4	0.163
936	35219	35219	Category A	0.19189453	0.2277832	-0.83984375	-0.18896484	-0.34228516	0.37768555	0	0.062	12/11/2017	12	11	2017	21:50:52	78652	0.6	21	50	52	7	0.051757813	3.5545898	0.18847656	0.25390625	-0.85986328	0.77587891	0.033203125	0	0	0	0	0	0	0	0	0	0.91625977	0.083740234	0.049560547	0.003173828	-0.026123047	0.020019531	0.138	36161.61	0.084	-773.46	0.163
937	35220	35220	Category A	0.16796875	0.23999023	-0.86376953	-0.18994141	-0.34155273	0.38574219	0	0.186	12/11/2017	12	11	2017	21:50:52	78652	0.7	21	50	52	7	0.051757813	3.5545898	0.1887207	0.25439453	-0.85986328	0.65478516	0.025390625	0	0	0	0	0	0	0	0	0	0.91650391	0.083496094	0.038818359	-0.020751953	-0.014404297	-0.003662109	0.118	36401.39	0.112	-1073.68	0.138
938	35221	35221	Category A	0.19189453	0.26391602	-0.87597656	-0.1887207	-0.34277344	0.38061523	0	0.108	12/11/2017	12	11	2017	21:50:52	78652	0.8	21	50	52	7	0.051757813	3.5545898	0.18847656	0.25439453	-0.86010742	0.18164063	0.018554688	0	0	0	0	0	0	0	0	0	0.91650391	0.083496094	0.028320313	0.003173828	0.009277344	-0.015625	0.105	36575.56	0.12	-1210.28	0.138
939	35222	35222	Category A	0.17993164	0.25195313	-0.85180664	-0.18945313	-0.34033203	0.38769531	0	0.041	12/11/2017	12	11	2017	21:50:52	78652	0.9	21	50	52	7	0.051757813	3.5545898	0.18847656	0.25439453	-0.8605957	0.22827148	0.012695313	0	0	0	0	0	0	0	0	0	0.91699219	0.083007813	0.020019531	-0.008544922	-0.002441406	0.008789063	0.116	36427.14	0.126	-1186.98	0.12
940	35223	35223	Category A	0.19189453	0.23999023	-0.85180664	-0.18261719	-0.34106445	0.37817383	0	0.099	12/11/2017	12	11	2017	21:50:53	78653	0	21	50	53	7	0.051757813	3.5545898	0.18823242	0.25415039	-0.86035156	0.13696289	0.017089844	0	0	0	0	0	0	0	0	0	0.91674805	0.083251953	0.026367188	0.003417969	-0.014160156	0.008544922	0.125	36313.97	0.1	-948.69	0.12
941	35224	35224	Category A	0.19189453	0.23999023	-0.87597656	-0.18896484	-0.34130859	0.37548828	0	0.2	12/11/2017	12	11	2017	21:50:53	78653	0.1	21	50	53	7	0.051757813	3.5545898	0.18823242	0.25415039	-0.8605957	0.21655273	0.020996094	0	0	0	0	0	0	0	0	0	0.91674805	0.083251953	0.032958984	0.003417969	-0.014160156	-0.015136719	0.107	36547.67	0.136	-1314.64	0.108
942	35225	35225	Category A	0.19189453	0.25195313	-0.83984375	-0.1875	-0.33911133	0.37963867	0	0.12	12/11/2017	12	11	2017	21:50:53	78653	0.2	21	50	53	7	0.051757813	3.5545898	0.18798828	0.25415039	-0.86083984	0.49072266	0.021484375	0	0	0	0	0	0	0	0	0	0.91699219	0.083007813	0.027099609	0.003662109	-0.002197266	0.020996094	0.099	36661.91	0.153	-1492.06	0.12
943	35226	35226	Category A	0.19189453	0.25195313	-0.87597656	-0.18896484	-0.33740234	0.38256836	0	0.075	12/11/2017	12	11	2017	21:50:53	78653	0.3	21	50	53	7	0.051757813	3.5545898	0.1875	0.25439453	-0.86108398	0.75732422	0.015380859	0	0	0	0	0	0	0	0	0	0.91748047	0.082519531	0.021240234	0.004150391	-0.002441406	-0.014648438	0.127	36289.72	0.138	-1207.97	0.127
944	35227	35227	Category A	0.17993164	0.25195313	-0.85180664	-0.18994141	-0.34155273	0.38354492	0	0.062	12/11/2017	12	11	2017	21:50:53	78653	0.4	21	50	53	8	0.051757813	3.5545898	0.1875	0.25415039	-0.86108398	0.6875	0.012207031	0	0	0	0	0	0	0	0	0	0.91723633	0.082763672	0.019287109	-0.007568359	-0.002197266	0.009277344	0.131	36242.13	0.147	-1245.05	0.127
945	35228	35228	Category A	0.17993164	0.2277832	-0.85180664	-0.18701172	-0.34326172	0.37939453	0	0.207	12/11/2017	12	11	2017	21:50:53	78653	0.5	21	50	53	8	0.051757813	3.5545898	0.18798828	0.25439453	-0.86083984	0.63818359	0.029296875	0	0	0	0	0	0	0	0	0	0.91723633	0.082763672	0.043945313	-0.008056641	-0.026611328	0.009033203	0.116	36427.14	0.157	-1397.88	0.127
946	35229	35229	Category A	0.19189453	0.23999023	-0.86376953	-0.18969727	-0.33520508	0.3815918	0	0.127	12/11/2017	12	11	2017	21:50:53	78653	0.6	21	50	53	8	0.051757813	3.5545898	0.18798828	0.25439453	-0.86132813	1.076416	0.015136719	0	0	0	0	0	0	0	0	0	0.91772461	0.082275391	0.020507813	0.003662109	-0.014404297	-0.002197266	0.119	36388.65	0.187	-1563.57	0.14
947	35230	35230	Category A	0.21582031	0.23999023	-0.86376953	-0.18676758	-0.34545898	0.37548828	0	0.107	12/11/2017	12	11	2017	21:50:53	78653	0.7	21	50	53	8	0.051757813	3.5545898	0.18798828	0.25415039	-0.86083984	1.2919922	0.03125	0	0	0	0	0	0	0	0	0	0.91723633	0.082763672	0.044921875	0.027587891	-0.014160156	-0.002685547	0.131	36242.13	0.156	-1301.81	0.14
948	35231	35231	Category A	0.20385742	0.23999023	-0.83984375	-0.18847656	-0.34082031	0.3815918	0	0.14	12/11/2017	12	11	2017	21:50:53	78653	0.8	21	50	53	8	0.051757813	3.5545898	0.18798828	0.25439453	-0.86083984	1.0163574	0.030029297	0	0	0	0	0	0	0	0	0	0.91723633	0.082763672	0.051269531	0.015625	-0.014404297	0.020996094	0.141	36128.12	0.147	-1194.01	0.14
949	35232	35232	Category A	0.20385742	0.23999023	-0.85180664	-0.18334961	-0.34204102	0.37451172	0	0.144	12/11/2017	12	11	2017	21:50:53	78653	0.9	21	50	53	8	0.051757813	3.5545898	0.1875	0.25463867	-0.86035156	0.21875	0.0234375	0	0	0	0	0	0	0	0	0	0.91674805	0.083251953	0.039550781	0.016113281	-0.014648438	0.008544922	0.125	36313.97	0.146	-1271.71	0.14
950	35233	35233	Category A	0.17993164	0.27587891	-0.85180664	-0.18994141	-0.33813477	0.37524414	0	0.126	12/11/2017	12	11	2017	21:50:54	78654	0	21	50	54	8	0.051757813	3.5545898	0.1875	0.25488281	-0.86035156	0.37817383	0.023681641	0	0	0	0	0	0	0	0	0	0.91674805	0.083251953	0.037109375	-0.007568359	0.020751953	0.008544922	0.129	36265.77	0.134	-1170.7	0.14
951	35234	35234	Category A	0.16796875	0.2878418	-0.87597656	-0.19018555	-0.3425293	0.37841797	0	0.11	12/11/2017	12	11	2017	21:50:54	78654	0.1	21	50	54	8	0.051757813	3.5545898	0.1875	0.25439453	-0.85986328	1.0041504	0.041748047	0	0	0	0	0	0	0	0	0	0.91625977	0.083740234	0.068603516	-0.01953125	0.033203125	-0.015869141	0.122	36350.94	0.167	-1423.03	0.144
952	35235	35235	Category A	0.19189453	0.2878418	-0.86376953	-0.19018555	-0.34863281	0.37866211	0	0.152	12/11/2017	12	11	2017	21:50:54	78654	0.2	21	50	54	8	0.051757813	3.5545898	0.1875	0.25415039	-0.85961914	1.8164063	0.033935547	0	0	0	0	0	0	0	0	0	0.91601563	0.083984375	0.041503906	0.004150391	0.033447266	-0.00390625	0.128	36277.71	0.16	-1343.6	0.144
953	35236	35236	Category A	0.19189453	0.2878418	-0.88793945	-0.1875	-0.33911133	0.38061523	0	0.06	12/11/2017	12	11	2017	21:50:54	78654	0.3	21	50	54	8	0.051757813	3.5545898	0.1875	0.25439453	-0.859375	2.5227051	0.043945313	0	0	0	0	0	0	0	0	0	0.91577148	0.084228516	0.065917969	0.004150391	0.033203125	-0.028320313	0.122	36350.94	0.155	-1347.46	0.152
954	35237	35237	Category A	0.17993164	0.27587891	-0.86376953	-0.18847656	-0.34082031	0.37841797	0	0.181	12/11/2017	12	11	2017	21:50:54	78654	0.4	21	50	54	9	0.051757813	3.5545898	0.1875	0.25439453	-0.85961914	2.8237305	0.022949219	0	0	0	0	0	0	0	0	0	0.91601563	0.083984375	0.032958984	-0.007568359	0.021240234	-0.00390625	0.13	36253.92	0.126	-1111.56	0.156
955	35238	35238	Category A	0.19189453	0.25195313	-0.85180664	-0.19067383	-0.33886719	0.37548828	0	0.104	12/11/2017	12	11	2017	21:50:54	78654	0.5	21	50	54	9	0.051757813	3.5545898	0.18774414	0.25439453	-0.85961914	2.7150879	0.009277344	0	0	0	0	0	0	0	0	0	0.91601563	0.083984375	0.014404297	0.00390625	-0.002441406	0.0078125	0.138	36161.61	0.118	-1019.25	0.156
956	35239	35239	Category A	0.16796875	0.26391602	-0.91186523	-0.19091797	-0.33911133	0.37817383	0	0.178	12/11/2017	12	11	2017	21:50:54	78654	0.6	21	50	54	9	0.051757813	3.5545898	0.18774414	0.25439453	-0.85986328	2.6203613	0.056152344	0	0	0	0	0	0	0	0	0	0.91625977	0.083740234	0.081054688	-0.019775391	0.009277344	-0.051757813	0.131	36242.13	0.137	-1180.21	0.156
957	35240	35240	Category A	0.17993164	0.26391602	-0.87597656	-0.18896484	-0.33740234	0.37524414	0	0.156	12/11/2017	12	11	2017	21:50:54	78654	0.7	21	50	54	9	0.051757813	3.5545898	0.1875	0.25439453	-0.86010742	2.5063477	0.019775391	0	0	0	0	0	0	0	0	0	0.91650391	0.083496094	0.032714844	-0.007568359	0.009277344	-0.015625	0.139	36150.38	0.081	-746.84	0.156
958	35241	35241	Category A	0.17993164	0.23999023	-0.85180664	-0.19140625	-0.33935547	0.37744141	0	0.112	12/11/2017	12	11	2017	21:50:54	78654	0.8	21	50	54	9	0.051757813	3.5545898	0.18774414	0.25439453	-0.86010742	2.154541	0.018554688	0	0	0	0	0	0	0	0	0	0.91650391	0.083496094	0.030761719	-0.0078125	-0.014404297	0.008300781	0.122	36350.94	0.109	-1030.66	0.112
959	35242	35242	Category A	0.19189453	0.25195313	-0.86376953	-0.19116211	-0.33691406	0.38354492	0	0.108	12/11/2017	12	11	2017	21:50:54	78654	0.9	21	50	54	9	0.051757813	3.5545898	0.18774414	0.25463867	-0.8605957	1.5107422	0.005615234	0	0	0	0	0	0	0	0	0	0.91699219	0.083007813	0.009765625	0.00390625	-0.002685547	-0.002929688	0.119	36388.65	0.169	-1454.54	0.112
960	35243	35243	Category A	0.19189453	0.25195313	-0.83984375	-0.18823242	-0.33886719	0.38061523	0	0.076	12/11/2017	12	11	2017	21:50:55	78655	0	21	50	55	9	0.051757813	3.5545898	0.1875	0.25488281	-0.86083984	0.68798828	0.021728516	0	0	0	0	0	0	0	0	0	0.91723633	0.082763672	0.028320313	0.004150391	-0.002929688	0.020996094	0.104	36589.67	0.251	-2037.08	0.108
961	35244	35244	Category A	0.17993164	0.26391602	-0.85180664	-0.1887207	-0.33911133	0.37524414	0	0.088	12/11/2017	12	11	2017	21:50:55	78655	0.1	21	50	55	9	0.051757813	3.5545898	0.1875	0.25439453	-0.86083984	0.19335938	0.014892578	0	0	0	0	0	0	0	0	0	0.91699219	0.083007813	0.025878906	-0.007568359	0.009277344	0.009033203	0.095	36721.85	0.353	-2611.9	0.108
962	35245	35245	Category A	0.19189453	0.23999023	-0.88793945	-0.18847656	-0.33911133	0.38232422	0	0.089	12/11/2017	12	11	2017	21:50:55	78655	0.2	21	50	55	9	0.051757813	3.5545898	0.1875	0.25488281	-0.86108398	0.9831543	0.030761719	0	0	0	0	0	0	0	0	0	0.91723633	0.082763672	0.045898438	0.004150391	-0.014892578	-0.026611328	0.099	36661.91	0.421	-2845.95	0.098
963	35246	35246	Category A	0.19189453	0.2878418	-0.85180664	-0.19238281	-0.34545898	0.37646484	0	0.098	12/11/2017	12	11	2017	21:50:55	78655	0.3	21	50	55	9	0.051757813	3.5545898	0.18725586	0.25512695	-0.86108398	1.6276855	0.034179688	0	0	0	0	0	0	0	0	0	0.91748047	0.082519531	0.046386719	0.004394531	0.032470703	0.009277344	0.096	36706.68	0.53	-3268.54	0.098
964	35247	35247	Category A	0.19189453	0.23999023	-0.87597656	-0.19091797	-0.34008789	0.38256836	0	0.136	12/11/2017	12	11	2017	21:50:55	78655	0.4	21	50	55	10	0.051757813	3.5545898	0.1875	0.25561523	-0.86157227	1.4003906	0.021484375	0	0	0	0	0	0	0	0	0	0.91796875	0.08203125	0.034179688	0.004150391	-0.015625	-0.014160156	0.123	36338.53	0.55	-3051.48	0.136
965	35248	35248	Category A	0.17993164	0.25195313	-0.86376953	-0.18334961	-0.34204102	0.37329102	0	0.09	12/11/2017	12	11	2017	21:50:55	78655	0.5	21	50	55	10	0.051757813	3.5545898	0.1875	0.25585938	-0.86206055	0.74609375	0.008544922	0	0	0	0	0	0	0	0	0	0.91870117	0.081298828	0.013183594	-0.007568359	-0.00390625	-0.001464844	0.136	36184.27	0.586	-3045.9	0.166
966	35249	35249	Category A	0.17993164	0.31176758	-0.86376953	-0.18774414	-0.34326172	0.3815918	0	0.241	12/11/2017	12	11	2017	21:50:55	78655	0.6	21	50	55	10	0.051757813	3.5545898	0.1875	0.25561523	-0.86230469	0.20361328	0.056396484	0	0	0	0	0	0	0	0	0	0.91894531	0.081054688	0.064941406	-0.007568359	0.055908203	-0.001220703	0.152	36010.03	0.698	-3224.7	0.186
967	35250	35250	Category A	0.16796875	0.27587891	-0.88793945	-0.18920898	-0.34350586	0.38061523	0	0.166	12/11/2017	12	11	2017	21:50:55	78655	0.7	21	50	55	10	0.051757813	3.5545898	0.1875	0.25610352	-0.86279297	0.1574707	0.037353516	0	0	0	0	0	0	0	0	0	0.91943359	0.080566406	0.064453125	-0.01953125	0.01953125	-0.024902344	0.175	35783.92	0.77	-3233.71	0.186
968	35251	35251	Category A	0.16796875	0.23999023	-0.85180664	-0.18896484	-0.33984375	0.37646484	0	0.186	12/11/2017	12	11	2017	21:50:55	78655	0.8	21	50	55	10	0.051757813	3.5545898	0.18774414	0.25634766	-0.86328125	0.62011719	0.028320313	0	0	0	0	0	0	0	0	0	0.91992188	0.080078125	0.047851563	-0.019775391	-0.016357422	0.011474609	0.178	35756.23	0.845	-3385.16	0.186
969	35252	35252	Category A	0.16796875	0.25195313	-0.85180664	-0.18579102	-0.34301758	0.38232422	0	0.231	12/11/2017	12	11	2017	21:50:55	78655	0.9	21	50	55	10	0.051757813	3.5545898	0.1875	0.25634766	-0.86401367	0.95922852	0.023681641	0	0	0	0	0	0	0	0	0	0.9206543	0.079345703	0.036621094	-0.01953125	-0.004394531	0.012207031	0.184	35701.97	0.873	-3405.53	0.186
970	35253	35253	Category A	0.17993164	0.27587891	-0.86376953	-0.18896484	-0.34106445	0.38452148	0	0.158	12/11/2017	12	11	2017	21:50:56	78656	0	21	50	56	10	0.051757813	3.5545898	0.18725586	0.25634766	-0.86376953	0.6027832	0.020507813	0	0	0	0	0	0	0	0	0	0.92041016	0.079589844	0.026855469	-0.007324219	0.019287109	0	0.173	35802.59	0.888	-3514.81	0.186
971	35254	35254	Category A	0.19189453	0.26391602	-0.86376953	-0.1875	-0.34155273	0.38061523	0	0.125	12/11/2017	12	11	2017	21:50:56	78656	0.1	21	50	56	10	0.051757813	3.5545898	0.18725586	0.25610352	-0.86376953	0.11523438	0.009033203	0	0	0	0	0	0	0	0	0	0.92016602	0.079833984	0.012451172	0.004394531	0.007568359	0	0.185	35693.07	0.81	-3259.01	0.228
972	35255	35255	Category A	0.19189453	0.23999023	-0.86376953	-0.18676758	-0.34277344	0.37548828	0	0.174	12/11/2017	12	11	2017	21:50:56	78656	0.2	21	50	56	10	0.051757813	3.5545898	0.18701172	0.25610352	-0.86376953	0.060058594	0.016601563	0	0	0	0	0	0	0	0	0	0.92016602	0.079833984	0.020996094	0.004638672	-0.016113281	0	0.192	35631.81	0.615	-2733	0.228
973	35256	35256	Category A	0.19189453	0.26391602	-0.85180664	-0.1887207	-0.34448242	0.37329102	0	0.241	12/11/2017	12	11	2017	21:50:56	78656	0.3	21	50	56	10	0.051757813	3.5545898	0.18701172	0.25610352	-0.86425781	0.17944336	0.015380859	0	0	0	0	0	0	0	0	0	0.9206543	0.079345703	0.024902344	0.004638672	0.007568359	0.012451172	0.185	35693.07	0.427	-2208.15	0.228
974	35257	35257	Category A	0.19189453	0.25195313	-0.86376953	-0.1875	-0.33984375	0.37841797	0	0.228	12/11/2017	12	11	2017	21:50:56	78656	0.4	21	50	56	11	0.051757813	3.5545898	0.18725586	0.25585938	-0.86474609	0.93139648	0.006103516	0	0	0	0	0	0	0	0	0	0.92114258	0.078857422	0.009521484	0.004394531	-0.00390625	0.000976563	0.199	35572.34	0.223	-1346.77	0.228
975	35258	35258	Category A	0.20385742	0.25195313	-0.87597656	-0.18994141	-0.34106445	0.38256836	0	0.188	12/11/2017	12	11	2017	21:50:56	78656	0.5	21	50	56	11	0.051757813	3.5545898	0.1875	0.25561523	-0.86474609	1.5637207	0.020019531	0	0	0	0	0	0	0	0	0	0.92114258	0.078857422	0.03125	0.016113281	-0.003662109	-0.010986328	0.215	35442.51	0.054	-387.16	0.228
976	35259	35259	Category A	0.20385742	0.26391602	-0.87597656	-0.18725586	-0.33349609	0.37719727	0	0.239	12/11/2017	12	11	2017	21:50:56	78656	0.6	21	50	56	11	0.051757813	3.5545898	0.1875	0.25561523	-0.86499023	1.6862793	0.021240234	0	0	0	0	0	0	0	0	0	0.92114258	0.078857422	0.035400391	0.016113281	0.008056641	-0.010742188	0.222	35388.15	-0.032	260.98	0.239
977	35260	35260	Category A	0.17993164	0.25195313	-0.86376953	-0.18896484	-0.34472656	0.38061523	0	0.223	12/11/2017	12	11	2017	21:50:56	78656	0.7	21	50	56	11	0.051757813	3.5545898	0.18725586	0.25585938	-0.86547852	1.6657715	0.008544922	0	0	0	0	0	0	0	0	0	0.92163086	0.078369141	0.013183594	-0.007324219	-0.00390625	0.001708984	0.23	35327.71	-0.075	651.32	0.228
978	35261	35261	Category A	0.20385742	0.26391602	-0.88793945	-0.18798828	-0.33447266	0.37841797	0	0.218	12/11/2017	12	11	2017	21:50:56	78656	0.8	21	50	56	11	0.051513672	3.4434082	0.1875	0.25610352	-0.86547852	1.9260254	0.028564453	0	0	0	0	0	0	0	0	0	0.921875	0.078125	0.046142578	0.016113281	0.007568359	-0.022216797	0.225	35365.28	-0.083	751.8	0.239
979	35262	35262	Category A	0.19189453	0.25195313	-0.85180664	-0.18652344	-0.33984375	0.37231445	0	0.284	12/11/2017	12	11	2017	21:50:56	78656	0.9	21	50	56	11	0.051513672	3.4434082	0.1875	0.25634766	-0.86547852	2.3398438	0.015136719	0	0	0	0	0	0	0	0	0	0.92211914	0.077880859	0.022460938	0.004150391	-0.004394531	0.013671875	0.242	35240.16	-0.12	1110.78	0.239
980	35263	35263	Category A	0.19189453	0.23999023	-0.86376953	-0.18286133	-0.34228516	0.37329102	0	0.2	12/11/2017	12	11	2017	21:50:57	78657	0	21	50	57	11	0.051513672	3.4434082	0.18774414	0.25634766	-0.86547852	1.7631836	0.016845703	0	0	0	0	0	0	0	0	0	0.921875	0.078125	0.021972656	0.00390625	-0.016357422	0.001708984	0.225	35365.28	-0.098	924.44	0.284
981	35264	35264	Category A	0.19189453	0.2277832	-0.86376953	-0.18994141	-0.34008789	0.38354492	0	0.289	12/11/2017	12	11	2017	21:50:57	78657	0.1	21	50	57	11	0.051513672	3.4434082	0.18774414	0.25634766	-0.86547852	0.94873047	0.028808594	0	0	0	0	0	0	0	0	0	0.92211914	0.077880859	0.034423828	0.00390625	-0.028564453	0.001708984	0.243	35233.03	-0.114	1032.74	0.284
982	35265	35265	Category A	0.16796875	0.25195313	-0.85180664	-0.18920898	-0.3425293	0.37963867	0	0.139	12/11/2017	12	11	2017	21:50:57	78657	0.2	21	50	57	11	0.051513672	3.4434082	0.18774414	0.25634766	-0.86547852	0.63671875	0.024414063	0	0	0	0	0	0	0	0	0	0.921875	0.078125	0.037841797	-0.019775391	-0.004394531	0.013671875	0.252	35169.85	-0.14	1309.89	0.289
983	35266	35266	Category A	0.17993164	0.25195313	-0.86376953	-0.19018555	-0.3425293	0.3815918	0	0.328	12/11/2017	12	11	2017	21:50:57	78657	0.3	21	50	57	12	0.051513672	3.4434082	0.1875	0.25634766	-0.86572266	0.41650391	0.009033203	0	0	0	0	0	0	0	0	0	0.92211914	0.077880859	0.014160156	-0.007568359	-0.004394531	0.001953125	0.265	35081.75	-0.16	1493.81	0.289
984	35267	35267	Category A	0.20385742	0.27587891	-0.85180664	-0.18920898	-0.3425293	0.37841797	0	0.273	12/11/2017	12	11	2017	21:50:57	78657	0.4	21	50	57	12	0.051513672	3.4434082	0.1875	0.25634766	-0.86572266	0.019287109	0.028808594	0	0	0	0	0	0	0	0	0	0.92211914	0.077880859	0.049560547	0.016113281	0.019287109	0.013916016	0.278	34997.08	-0.169	1523.12	0.289
985	35268	35268	Category A	0.20385742	0.25195313	-0.88793945	-0.19067383	-0.33837891	0.38354492	0	0.364	12/11/2017	12	11	2017	21:50:57	78657	0.5	21	50	57	12	0.051513672	3.4434082	0.1875	0.2565918	-0.8659668	0.47973633	0.02734375	0	0	0	0	0	0	0	0	0	0.92260742	0.077392578	0.042724609	0.016113281	-0.004638672	-0.021728516	0.273	35029.26	-0.155	1372.13	0.328
986	35269	35269	Category A	0.19189453	0.25195313	-0.83984375	-0.19116211	-0.33935547	0.37744141	0	0.278	12/11/2017	12	11	2017	21:50:57	78657	0.6	21	50	57	12	0.051513672	3.4434082	0.18774414	0.25708008	-0.86621094	0.65063477	0.027099609	0	0	0	0	0	0	0	0	0	0.92285156	0.077148438	0.035644531	0.00390625	-0.005126953	0.026367188	0.306	34825.08	-0.191	1615.07	0.328
987	35270	35270	Category A	0.19189453	0.26391602	-0.85180664	-0.18823242	-0.33984375	0.38256836	0	0.26	12/11/2017	12	11	2017	21:50:57	78657	0.7	21	50	57	12	0.051513672	3.4434082	0.1875	0.25708008	-0.86621094	0.64160156	0.016357422	0	0	0	0	0	0	0	0	0	0.92285156	0.077148438	0.025146484	0.004150391	0.006591797	0.014404297	0.287	34940.32	-0.152	1255.39	0.278
988	35271	35271	Category A	0.19189453	0.27587891	-0.86376953	-0.18530273	-0.33911133	0.37548828	0	0.334	12/11/2017	12	11	2017	21:50:57	78657	0.8	21	50	57	12	0.051513672	3.4434082	0.1875	0.25683594	-0.86621094	0.69677734	0.019287109	0	0	0	0	0	0	0	0	0	0.92285156	0.077148438	0.025634766	0.004150391	0.018798828	0.002441406	0.288	34934.11	-0.156	1296.31	0.278
989	35272	35272	Category A	0.17993164	0.25195313	-0.85180664	-0.18603516	-0.34448242	0.37841797	0	0.215	12/11/2017	12	11	2017	21:50:57	78657	0.9	21	50	57	12	0.051513672	3.4434082	0.1875	0.25732422	-0.86694336	0.82421875	0.017822266	0	0	0	0	0	0	0	0	0	0.92358398	0.076416016	0.028076172	-0.007568359	-0.005371094	0.015136719	0.271	35042.26	-0.14	1199.87	0.278
990	35273	35273	Category A	0.19189453	0.25195313	-0.83984375	-0.18994141	-0.34106445	0.37963867	0	0.278	12/11/2017	12	11	2017	21:50:58	78658	0	21	50	58	12	0.051513672	3.4434082	0.18725586	0.25756836	-0.86694336	0.94067383	0.028076172	0	0	0	0	0	0	0	0	0	0.92358398	0.076416016	0.037353516	0.004394531	-0.005615234	0.027099609	0.263	35095.07	-0.131	1135.35	0.278
991	35274	35274	Category A	0.19189453	0.25195313	-0.85180664	-0.18676758	-0.34399414	0.37841797	0	0.266	12/11/2017	12	11	2017	21:50:58	78658	0.1	21	50	58	12	0.051513672	3.4434082	0.1875	0.25732422	-0.86743164	0.8203125	0.017089844	0	0	0	0	0	0	0	0	0	0.92407227	0.075927734	0.025390625	0.004150391	-0.005371094	0.015625	0.289	34927.91	-0.177	1551.83	0.324
992	35275	35275	Category A	0.17993164	0.27587891	-0.86376953	-0.18920898	-0.34155273	0.38354492	0	0.226	12/11/2017	12	11	2017	21:50:58	78658	0.2	21	50	58	12	0.051513672	3.4434082	0.1875	0.2565918	-0.86743164	0.3449707	0.020996094	0	0	0	0	0	0	0	0	0	0.92382813	0.076171875	0.030517578	-0.007568359	0.019042969	0.003662109	0.288	34934.11	-0.161	1355.61	0.278
993	35276	35276	Category A	0.17993164	0.23999023	-0.88793945	-0.18676758	-0.33911133	0.37963867	0	0.419	12/11/2017	12	11	2017	21:50:58	78658	0.3	21	50	58	13	0.051513672	3.4434082	0.1875	0.25610352	-0.86694336	0.053955078	0.02734375	0	0	0	0	0	0	0	0	0	0.92333984	0.076660156	0.044677734	-0.007568359	-0.016113281	-0.020751953	0.277	35003.48	-0.156	1359.95	0.278
994	35277	35277	Category A	0.19189453	0.23999023	-0.87597656	-0.1887207	-0.34399414	0.37744141	0	0.324	12/11/2017	12	11	2017	21:50:58	78658	0.4	21	50	58	13	0.051513672	3.4434082	0.18725586	0.25537109	-0.86669922	0.21166992	0.018310547	0	0	0	0	0	0	0	0	0	0.92285156	0.077148438	0.028808594	0.004394531	-0.015380859	-0.009033203	0.256	35142.36	-0.127	1123.41	0.266
995	35278	35278	Category A	0.19189453	0.23999023	-0.87597656	-0.18505859	-0.33666992	0.37963867	0	0.149	12/11/2017	12	11	2017	21:50:58	78658	0.5	21	50	58	13	0.051513672	3.4434082	0.18725586	0.25488281	-0.86694336	0.32885742	0.018066406	0	0	0	0	0	0	0	0	0	0.92285156	0.077148438	0.028320313	0.004394531	-0.014892578	-0.008789063	0.256	35142.36	-0.13	1159.44	0.298
996	35279	35279	Category A	0.17993164	0.25195313	-0.86376953	-0.18383789	-0.34399414	0.37646484	0	0.155	12/11/2017	12	11	2017	21:50:58	78658	0.6	21	50	58	13	0.051513672	3.4434082	0.18725586	0.25488281	-0.86694336	0.38793945	0.008544922	0	0	0	0	0	0	0	0	0	0.92285156	0.077148438	0.013671875	-0.007324219	-0.002929688	0.003173828	0.268	35061.92	-0.156	1417.82	0.298
997	35280	35280	Category A	0.19189453	0.27587891	-0.86376953	-0.19091797	-0.3425293	0.38256836	0	0.265	12/11/2017	12	11	2017	21:50:58	78658	0.7	21	50	58	13	0.051513672	3.4434082	0.1875	0.25463867	-0.86621094	0.14892578	0.021484375	0	0	0	0	0	0	0	0	0	0.92236328	0.077636719	0.027832031	0.004150391	0.020996094	0.002441406	0.22	35403.54	-0.099	959.89	0.298
998	35281	35281	Category A	0.17993164	0.27587891	-0.87597656	-0.1887207	-0.34448242	0.37963867	0	0.298	12/11/2017	12	11	2017	21:50:58	78658	0.8	21	50	58	13	0.051513672	3.4434082	0.18774414	0.25439453	-0.86645508	0.26074219	0.024658203	0	0	0	0	0	0	0	0	0	0.92236328	0.077636719	0.038574219	-0.0078125	0.021240234	-0.009277344	0.231	35320.28	-0.105	981.52	0.298
999	35282	35282	Category A	0.16796875	0.26391602	-0.87597656	-0.18676758	-0.33911133	0.38232422	0	0.134	12/11/2017	12	11	2017	21:50:58	78658	0.9	21	50	58	13	0.051513672	3.4434082	0.1875	0.25439453	-0.86669922	0.51879883	0.023681641	0	0	0	0	0	0	0	0	0	0.92236328	0.077636719	0.038330078	-0.01953125	0.009277344	-0.009277344	0.288	34934.11	-0.159	1331.66	0.387
1000	35283	35283	Category A	0.19189453	0.25195313	-0.85180664	-0.18725586	-0.33544922	0.38134766	0	0.387	12/11/2017	12	11	2017	21:50:59	78659	0	21	50	59	13	0.051513672	3.4434082	0.1875	0.25415039	-0.86669922	0.59204102	0.015625	0	0	0	0	0	0	0	0	0	0.92236328	0.077636719	0.021240234	0.004150391	-0.002197266	0.014892578	0.355	34552.59	-0.226	1713.18	0.494
1001	35284	35284	Category A	0.19189453	0.26391602	-0.87597656	-0.18920898	-0.34106445	0.37939453	0	0.494	12/11/2017	12	11	2017	21:50:59	78659	0.1	21	50	59	13	0.051513672	3.4434082	0.1875	0.25463867	-0.86669922	0.56860352	0.013671875	0	0	0	0	0	0	0	0	0	0.92260742	0.077392578	0.022460938	0.004150391	0.009033203	-0.009277344	0.448	34109.95	-0.309	2040.43	0.557
1002	35285	35285	Category A	0.17993164	0.26391602	-0.86376953	-0.19091797	-0.33911133	0.38256836	0	0.557	12/11/2017	12	11	2017	21:50:59	78659	0.2	21	50	59	13	0.051513672	3.4434082	0.18774414	0.25439453	-0.86669922	0.72802734	0.012451172	0	0	0	0	0	0	0	0	0	0.92260742	0.077392578	0.020019531	-0.0078125	0.009277344	0.002929688	0.52	33815.96	-0.368	2194.07	0.731
1003	35286	35286	Category A	0.19189453	0.26391602	-0.89990234	-0.18847656	-0.33911133	0.37744141	0	0.822	12/11/2017	12	11	2017	21:50:59	78659	0.3	21	50	59	13	0.051513672	3.4434082	0.1875	0.25463867	-0.8659668	0.68237305	0.03515625	0	0	0	0	0	0	0	0	0	0.921875	0.078125	0.047119141	0.004150391	0.009033203	-0.033691406	0.626	33438.14	-0.465	2480.31	0.731
1004	35287	35287	Category A	0.17993164	0.25195313	-0.87597656	-0.18896484	-0.34106445	0.38061523	0	0.731	12/11/2017	12	11	2017	21:50:59	78659	0.4	21	50	59	14	0.051513672	3.4434082	0.1875	0.25415039	-0.86669922	0.54956055	0.012207031	0	0	0	0	0	0	0	0	0	0.92236328	0.077636719	0.019042969	-0.007568359	-0.002197266	-0.009277344	0.673	33287.05	-0.516	2671.58	0.765
1005	35288	35288	Category A	0.19189453	0.2277832	-0.87597656	-0.18701172	-0.34326172	0.37939453	0	0.765	12/11/2017	12	11	2017	21:50:59	78659	0.5	21	50	59	14	0.051513672	3.4434082	0.18725586	0.25463867	-0.86669922	0.59033203	0.028808594	0	0	0	0	0	0	0	0	0	0.92236328	0.077636719	0.040527344	0.004394531	-0.026855469	-0.009277344	0.722	33138.37	-0.573	2903.16	0.784
1006	35289	35289	Category A	0.19189453	0.26391602	-0.88793945	-0.18896484	-0.33813477	0.38256836	0	0.673	12/11/2017	12	11	2017	21:50:59	78659	0.6	21	50	59	14	0.051513672	3.4434082	0.1875	0.25439453	-0.86669922	0.42749023	0.0234375	0	0	0	0	0	0	0	0	0	0.92236328	0.077636719	0.034667969	0.004150391	0.009277344	-0.021240234	0.85	32785.33	-0.702	3266.81	0.822
1007	35290	35290	Category A	0.19189453	0.2878418	-0.86376953	-0.18847656	-0.34155273	0.37817383	0	0.784	12/11/2017	12	11	2017	21:50:59	78659	0.7	21	50	59	14	0.051513672	3.4434082	0.1875	0.25390625	-0.86621094	0.12866211	0.033935547	0	0	0	0	0	0	0	0	0	0.92211914	0.077880859	0.040527344	0.004150391	0.033691406	0.002441406	0.945	32550.21	-0.801	3544.98	1.2
1008	35291	35291	Category A	0.19189453	0.25195313	-0.86376953	-0.18994141	-0.33813477	0.38354492	0	1.326	12/11/2017	12	11	2017	21:50:59	78659	0.8	21	50	59	14	0.051513672	3.4434082	0.18774414	0.25366211	-0.86621094	0.2878418	0.004882813	0	0	0	0	0	0	0	0	0	0.921875	0.078125	0.008300781	0.00390625	-0.001708984	0.002441406	1.023	32371.07	-0.891	3859.35	1.2
1009	35292	35292	Category A	0.17993164	0.26391602	-0.86376953	-0.18798828	-0.34472656	0.37841797	0	1.395	12/11/2017	12	11	2017	21:50:59	78659	0.9	21	50	59	14	0.051513672	3.4434082	0.18823242	0.25390625	-0.86645508	0.4909668	0.013183594	0	0	0	0	0	0	0	0	0	0.92236328	0.077636719	0.020996094	-0.008300781	0.009765625	0.002685547	1.057	32296.44	-0.932	4017.53	1.2
1010	35293	35293	Category A	0.17993164	0.2277832	-0.86376953	-0.18774414	-0.33837891	0.38427734	0	1.2	12/11/2017	12	11	2017	21:51:00	78660	0	21	51	0	14	0.051513672	3.4434082	0.18847656	0.25366211	-0.86645508	0.64526367	0.027587891	0	0	0	0	0	0	0	0	0	0.92236328	0.077636719	0.037353516	-0.008544922	-0.025878906	0.002685547	1.061	32287.78	-0.959	4330.44	1.2
1011	35294	35294	Category A	0.17993164	0.25195313	-0.86376953	-0.18652344	-0.34057617	0.37548828	0	0.966	12/11/2017	12	11	2017	21:51:00	78660	0.1	21	51	0	14	0.051513672	3.4434082	0.1887207	0.25341797	-0.86621094	1.0546875	0.009277344	0	0	0	0	0	0	0	0	0	0.92211914	0.077880859	0.013183594	-0.008789063	-0.001464844	0.002441406	0.995	32434.06	-0.9	4287.79	1.2
1012	35295	35295	Category A	0.19189453	0.25195313	-0.88793945	-0.18994141	-0.33813477	0.38256836	0	0.699	12/11/2017	12	11	2017	21:51:00	78660	0.2	21	51	0	14	0.051513672	3.4434082	0.18896484	0.25366211	-0.86621094	1.2468262	0.021728516	0	0	0	0	0	0	0	0	0	0.92211914	0.077880859	0.026123047	0.002685547	-0.001708984	-0.021484375	0.807	32898.81	-0.72	3949.34	0.966
1013	35296	35296	Category A	0.20385742	0.25195313	-0.88793945	-0.18676758	-0.34008789	0.37939453	0	0.386	12/11/2017	12	11	2017	21:51:00	78660	0.3	21	51	0	14	0.051513672	3.4434082	0.18896484	0.25390625	-0.86621094	1.1086426	0.026123047	0	0	0	0	0	0	0	0	0	0.92211914	0.077880859	0.038330078	0.014648438	-0.001953125	-0.021484375	0.612	33484.92	-0.533	3499.32	0.699
1014	35297	35297	Category A	0.19189453	0.23999023	-0.86376953	-0.18579102	-0.34057617	0.37451172	0	0.197	12/11/2017	12	11	2017	21:51:00	78660	0.4	21	51	0	15	0.051513672	3.4434082	0.18896484	0.25415039	-0.8659668	0.94335938	0.014404297	0	0	0	0	0	0	0	0	0	0.92211914	0.077880859	0.019042969	0.002685547	-0.014160156	0.002197266	0.422	34225.57	-0.338	2672.38	0.386
1015	35298	35298	Category A	0.19189453	0.23999023	-0.86376953	-0.1887207	-0.34326172	0.38061523	0	0.229	12/11/2017	12	11	2017	21:51:00	78660	0.5	21	51	0	15	0.051513672	3.4434082	0.18896484	0.25415039	-0.8659668	1.1359863	0.014648438	0	0	0	0	0	0	0	0	0	0.92211914	0.077880859	0.019287109	0.002685547	-0.014160156	0.002197266	0.269	35055.35	-0.187	1876.6	0.229
1016	35299	35299	Category A	0.17993164	0.25195313	-0.87597656	-0.18823242	-0.33666992	0.37963867	0	0.06	12/11/2017	12	11	2017	21:51:00	78660	0.6	21	51	0	15	0.051513672	3.5304199	0.18896484	0.25390625	-0.8659668	1.0412598	0.013427734	0	0	0	0	0	0	0	0	0	0.92211914	0.077880859	0.020996094	-0.009033203	-0.001953125	-0.009765625	0.19	35649.13	-0.089	983.54	0.225
1017	35300	35300	Category A	0.19189453	0.25195313	-0.87597656	-0.18530273	-0.34521484	0.37548828	0	0.044	12/11/2017	12	11	2017	21:51:00	78660	0.7	21	51	0	15	0.051513672	3.5304199	0.18847656	0.25415039	-0.86572266	0.67382813	0.010742188	0	0	0	0	0	0	0	0	0	0.921875	0.078125	0.015625	0.003173828	-0.002197266	-0.010009766	0.155	35979.03	-0.051	610.64	0.197
1018	35301	35301	Category A	0.19189453	0.2878418	-0.87597656	-0.18579102	-0.33911133	0.37841797	0	0.225	12/11/2017	12	11	2017	21:51:00	78660	0.8	21	51	0	15	0.051513672	3.5304199	0.1887207	0.25463867	-0.86523438	0.49023438	0.034667969	0	0	0	0	0	0	0	0	0	0.92138672	0.078613281	0.046630859	0.002929688	0.032958984	-0.010498047	0.142	36117.08	-0.047	604.77	0.178
1019	35302	35302	Category A	0.19189453	0.25195313	-0.83984375	-0.18530273	-0.34082031	0.37841797	0	0.178	12/11/2017	12	11	2017	21:51:00	78660	0.9	21	51	0	15	0.051513672	3.5304199	0.18847656	0.25439453	-0.86474609	0.52246094	0.025146484	0	0	0	0	0	0	0	0	0	0.92089844	0.079101563	0.030761719	0.003173828	-0.002441406	0.024902344	0.122	36350.94	-0.037	530.25	0.119
1020	35303	35303	Category A	0.19189453	0.23999023	-0.86376953	-0.1862793	-0.34228516	0.37646484	0	0.119	12/11/2017	12	11	2017	21:51:01	78661	0	21	51	1	15	0.051513672	3.5304199	0.18847656	0.25439453	-0.86474609	0.61889648	0.014892578	0	0	0	0	0	0	0	0	0	0.92089844	0.079101563	0.018798828	0.003173828	-0.014404297	0.000976563	0.127	36289.72	-0.046	659.48	0.119
1021	35304	35304	Category A	0.19189453	0.23999023	-0.86376953	-0.18994141	-0.34106445	0.38452148	0	0.111	12/11/2017	12	11	2017	21:51:01	78661	0.1	21	51	1	15	0.051513672	3.5304199	0.18823242	0.25439453	-0.86474609	0.052734375	0.014892578	0	0	0	0	0	0	0	0	0	0.92089844	0.079101563	0.019042969	0.003417969	-0.014404297	0.000976563	0.129	36265.77	-0.05	718.47	0.127
1022	35305	35305	Category A	0.17993164	0.25195313	-0.86376953	-0.18920898	-0.34399414	0.37744141	0	0.09	12/11/2017	12	11	2017	21:51:01	78661	0.2	21	51	1	15	0.051513672	3.5304199	0.18823242	0.25463867	-0.86474609	0.39038086	0.008789063	0	0	0	0	0	0	0	0	0	0.92089844	0.079101563	0.011962891	-0.008300781	-0.002685547	0.000976563	0.112	36479.74	-0.045	731.23	0.127
1023	35306	35306	Category A	0.17993164	0.26391602	-0.87597656	-0.19140625	-0.33813477	0.38452148	0	0.052	12/11/2017	12	11	2017	21:51:01	78661	0.3	21	51	1	16	0.051513672	3.5304199	0.1887207	0.25537109	-0.86499023	0.64868164	0.016357422	0	0	0	0	0	0	0	0	0	0.92138672	0.078613281	0.028076172	-0.008789063	0.008300781	-0.010742188	0.105	36575.56	-0.042	718.31	0.127
1024	35307	35307	Category A	0.19189453	0.26391602	-0.87597656	-0.18798828	-0.33520508	0.37963867	0	0.127	12/11/2017	12	11	2017	21:51:01	78661	0.4	21	51	1	16	0.051513672	3.5304199	0.18896484	0.25561523	-0.86499023	0.89477539	0.013671875	0	0	0	0	0	0	0	0	0	0.92163086	0.078369141	0.021484375	0.002685547	0.008056641	-0.010742188	0.109	36520.2	-0.036	573.63	0.131
1025	35308	35308	Category A	0.19189453	0.26391602	-0.86376953	-0.18652344	-0.33740234	0.38134766	0	0.131	12/11/2017	12	11	2017	21:51:01	78661	0.5	21	51	1	16	0.051513672	3.5304199	0.18896484	0.25537109	-0.86523438	0.80053711	0.009033203	0	0	0	0	0	0	0	0	0	0.921875	0.078125	0.012695313	0.002685547	0.008300781	0.001464844	0.118	36401.39	-0.033	479.8	0.131
1026	35309	35309	Category A	0.17993164	0.23999023	-0.86376953	-0.18603516	-0.34375	0.37817383	0	0.146	12/11/2017	12	11	2017	21:51:01	78661	0.6	21	51	1	16	0.051513672	3.5304199	0.18896484	0.25537109	-0.86499023	0.52514648	0.017822266	0	0	0	0	0	0	0	0	0	0.92163086	0.078369141	0.025878906	-0.009033203	-0.015380859	0.001220703	0.115	36440.15	-0.032	474.72	0.146
1027	35310	35310	Category A	0.20385742	0.2277832	-0.87597656	-0.18798828	-0.33447266	0.37841797	0	0.164	12/11/2017	12	11	2017	21:51:01	78661	0.7	21	51	1	16	0.051513672	3.5304199	0.1887207	0.25537109	-0.86523438	0.09765625	0.032958984	0	0	0	0	0	0	0	0	0	0.92163086	0.078369141	0.052978516	0.014892578	-0.027587891	-0.010498047	0.135	36195.71	-0.048	652.44	0.146
1028	35311	35311	Category A	0.20385742	0.26391602	-0.88793945	-0.18920898	-0.34326172	0.37646484	0	0.072	12/11/2017	12	11	2017	21:51:01	78661	0.8	21	51	1	16	0.051513672	3.5304199	0.1887207	0.25537109	-0.86523438	0.15551758	0.028320313	0	0	0	0	0	0	0	0	0	0.92163086	0.078369141	0.045898438	0.014892578	0.008300781	-0.022460938	0.132	36230.42	-0.037	491.43	0.146
1029	35312	35312	Category A	0.19189453	0.26391602	-0.86376953	-0.1862793	-0.33447266	0.37719727	0	0.172	12/11/2017	12	11	2017	21:51:01	78661	0.9	21	51	1	16	0.051513672	3.5304199	0.1887207	0.25463867	-0.86474609	0.3527832	0.009521484	0	0	0	0	0	0	0	0	0	0.92114258	0.078857422	0.013183594	0.002929688	0.009033203	0.000976563	0.131	36242.13	-0.039	526.04	0.156
1030	35313	35313	Category A	0.19189453	0.25195313	-0.88793945	-0.18579102	-0.34301758	0.37451172	0	0.112	12/11/2017	12	11	2017	21:51:02	78662	0	21	51	2	16	0.051513672	3.5304199	0.1887207	0.25488281	-0.86499023	0.52612305	0.022949219	0	0	0	0	0	0	0	0	0	0.92138672	0.078613281	0.028808594	0.002929688	-0.002929688	-0.022705078	0.132	36230.42	-0.036	476.26	0.156
1031	35314	35314	Category A	0.17993164	0.23999023	-0.86376953	-0.18652344	-0.33496094	0.37963867	0	0.121	12/11/2017	12	11	2017	21:51:02	78662	0.1	21	51	2	16	0.051513672	3.5304199	0.1887207	0.25463867	-0.86523438	0.56811523	0.017089844	0	0	0	0	0	0	0	0	0	0.92138672	0.078613281	0.025146484	-0.008789063	-0.014648438	0.001464844	0.112	36479.74	-0.008	109.93	0.156
1032	35315	35315	Category A	0.19189453	0.23999023	-0.83984375	-0.18505859	-0.33911133	0.37744141	0	0.156	12/11/2017	12	11	2017	21:51:02	78662	0.2	21	51	2	16	0.051513672	3.5304199	0.18823242	0.25488281	-0.86523438	0.37988281	0.029541016	0	0	0	0	0	0	0	0	0	0.92138672	0.078613281	0.043701172	0.003417969	-0.014892578	0.025390625	0.127	36289.72	-0.013	163.54	0.156
1033	35316	35316	Category A	0.16796875	0.2277832	-0.86376953	-0.18823242	-0.33813477	0.3762207	0	0.043	12/11/2017	12	11	2017	21:51:02	78662	0.3	21	51	2	17	0.051513672	3.5304199	0.18847656	0.25488281	-0.86523438	0.41992188	0.033935547	0	0	0	0	0	0	0	0	0	0.92163086	0.078369141	0.049316406	-0.020507813	-0.027099609	0.001464844	0.121	36363.43	-0.01	129.7	0.156
1034	35317	35317	Category A	0.17993164	0.25195313	-0.87597656	-0.1875	-0.34155273	0.37548828	0	0.159	12/11/2017	12	11	2017	21:51:02	78662	0.4	21	51	2	17	0.051513672	3.5304199	0.1887207	0.25488281	-0.86474609	0.69360352	0.014404297	0	0	0	0	0	0	0	0	0	0.92114258	0.078857422	0.022949219	-0.008789063	-0.002929688	-0.010986328	0.129	36265.77	-0.029	381.46	0.156
1035	35318	35318	Category A	0.19189453	0.23999023	-0.85180664	-0.18896484	-0.33666992	0.38037109	0	0.138	12/11/2017	12	11	2017	21:51:02	78662	0.5	21	51	2	17	0.051513672	3.5304199	0.18823242	0.25512695	-0.86474609	0.71630859	0.020263672	0	0	0	0	0	0	0	0	0	0.92089844	0.079101563	0.031738281	0.003417969	-0.015136719	0.012939453	0.126	36301.8	-0.008	99.59	0.156
1036	35319	35319	Category A	0.19189453	0.25195313	-0.86376953	-0.18579102	-0.34301758	0.37548828	0	0.16	12/11/2017	12	11	2017	21:51:02	78662	0.6	21	51	2	17	0.051513672	3.5304199	0.18823242	0.25537109	-0.86450195	0.52905273	0.004882813	0	0	0	0	0	0	0	0	0	0.92089844	0.079101563	0.0078125	0.003417969	-0.003417969	0.000732422	0.112	36479.74	0.016	-202.03	0.138
1037	35320	35320	Category A	0.19189453	0.23999023	-0.88793945	-0.18994141	-0.34228516	0.38476563	0	0.1	12/11/2017	12	11	2017	21:51:02	78662	0.7	21	51	2	17	0.051513672	3.5304199	0.18823242	0.25537109	-0.86474609	0.3737793	0.027832031	0	0	0	0	0	0	0	0	0	0.92089844	0.079101563	0.041992188	0.003417969	-0.015380859	-0.022949219	0.121	36363.43	0.005	-61.63	0.159
1038	35321	35321	Category A	0.16796875	0.23999023	-0.86376953	-0.1887207	-0.34448242	0.37451172	0	0.074	12/11/2017	12	11	2017	21:51:02	78662	0.8	21	51	2	17	0.051513672	3.5304199	0.18798828	0.25463867	-0.86499023	0.13330078	0.024902344	0	0	0	0	0	0	0	0	0	0.92114258	0.078857422	0.036132813	-0.020019531	-0.014648438	0.001220703	0.126	36301.8	-0.013	164.65	0.154
1039	35322	35322	Category A	0.19189453	0.23999023	-0.86376953	-0.19018555	-0.3425293	0.38549805	0	0.098	12/11/2017	12	11	2017	21:51:02	78662	0.9	21	51	2	17	0.051513672	3.5304199	0.18823242	0.25415039	-0.86499023	0.27099609	0.014648438	0	0	0	0	0	0	0	0	0	0.92114258	0.078857422	0.019287109	0.003417969	-0.014160156	0.001220703	0.129	36265.77	-0.01	122.88	0.159
1040	35323	35323	Category A	0.19189453	0.2878418	-0.83984375	-0.18554688	-0.34399414	0.37963867	0	0.19	12/11/2017	12	11	2017	21:51:03	78663	0	21	51	3	17	0.051513672	3.5304199	0.18847656	0.25415039	-0.86523438	0.5390625	0.042236328	0	0	0	0	0	0	0	0	0	0.92138672	0.078613281	0.062255859	0.003173828	0.033447266	0.025390625	0.129	36265.77	-0.01	122.88	0.159
1041	35324	35324	Category A	0.19189453	0.25195313	-0.85180664	-0.18676758	-0.34008789	0.3815918	0	0.154	12/11/2017	12	11	2017	21:51:03	78663	0.1	21	51	3	17	0.051513672	3.5304199	0.18847656	0.25439453	-0.86547852	0.59399414	0.014160156	0	0	0	0	0	0	0	0	0	0.92163086	0.078369141	0.01953125	0.003173828	-0.002441406	0.013671875	0.139	36150.38	-0.032	397.29	0.159
1042	35325	35325	Category A	0.17993164	0.25195313	-0.83984375	-0.18676758	-0.34399414	0.37841797	0	0.159	12/11/2017	12	11	2017	21:51:03	78663	0.2	21	51	3	17	0.051513672	3.5304199	0.18847656	0.25439453	-0.86547852	0.61914063	0.02734375	0	0	0	0	0	0	0	0	0	0.92163086	0.078369141	0.036865234	-0.008544922	-0.002441406	0.025634766	0.152	36010.03	-0.05	608.19	0.159
1043	35326	35326	Category A	0.17993164	0.25195313	-0.89990234	-0.1875	-0.34106445	0.38452148	0	0.163	12/11/2017	12	11	2017	21:51:03	78663	0.3	21	51	3	18	0.051513672	3.5304199	0.18823242	0.25415039	-0.86499023	0.84301758	0.035644531	0	0	0	0	0	0	0	0	0	0.92114258	0.078857422	0.045410156	-0.008300781	-0.002197266	-0.034667969	0.161	35918.45	-0.058	685.44	0.163
1044	35327	35327	Category A	0.17993164	0.27587891	-0.87597656	-0.18432617	-0.34375	0.37329102	0	0.152	12/11/2017	12	11	2017	21:51:03	78663	0.4	21	51	3	18	0.051513672	3.5304199	0.18823242	0.25390625	-0.86425781	0.84716797	0.025878906	0	0	0	0	0	0	0	0	0	0.92041016	0.079589844	0.041503906	-0.008300781	0.021728516	-0.011474609	0.157	35958.63	-0.047	547.98	0.159
1045	35328	35328	Category A	0.19189453	0.23999023	-0.86376953	-0.1875	-0.33984375	0.38134766	0	0.148	12/11/2017	12	11	2017	21:51:03	78663	0.5	21	51	3	18	0.051513672	3.5304199	0.18823242	0.25366211	-0.86401367	0.93554688	0.014160156	0	0	0	0	0	0	0	0	0	0.91992188	0.080078125	0.017578125	0.003417969	-0.013671875	0.000244141	0.149	36041.53	-0.028	321.9	0.159
1046	35329	35329	Category A	0.19189453	0.26391602	-0.83984375	-0.18725586	-0.33886719	0.37744141	0	0.166	12/11/2017	12	11	2017	21:51:03	78663	0.6	21	51	3	18	0.051513672	3.5304199	0.18823242	0.25390625	-0.86401367	0.87573242	0.026367188	0	0	0	0	0	0	0	0	0	0.92016602	0.079833984	0.037597656	0.003417969	0.009765625	0.024169922	0.148	36052.14	-0.021	237.58	0.152
1047	35330	35330	Category A	0.17993164	0.26391602	-0.87597656	-0.18994141	-0.34008789	0.38354492	0	0.109	12/11/2017	12	11	2017	21:51:03	78663	0.7	21	51	3	18	0.051513672	3.5304199	0.18798828	0.25415039	-0.86376953	0.64916992	0.017578125	0	0	0	0	0	0	0	0	0	0.91967773	0.080322266	0.030029297	-0.008056641	0.009521484	-0.011962891	0.144	36095.19	-0.017	194.53	0.152
1048	35331	35331	Category A	0.21582031	0.25195313	-0.87597656	-0.19238281	-0.34350586	0.3815918	0	0.152	12/11/2017	12	11	2017	21:51:03	78663	0.8	21	51	3	18	0.051513672	3.5304199	0.18798828	0.25366211	-0.86352539	0.31542969	0.030273438	0	0	0	0	0	0	0	0	0	0.91943359	0.080566406	0.041503906	0.027587891	-0.001708984	-0.012207031	0.132	36230.42	-0.02	249.32	0.148
1049	35332	35332	Category A	0.17993164	0.23999023	-0.85180664	-0.18847656	-0.3425293	0.3815918	0	0.137	12/11/2017	12	11	2017	21:51:03	78663	0.9	21	51	3	18	0.051513672	3.5304199	0.18798828	0.25341797	-0.86303711	0.059326172	0.019287109	0	0	0	0	0	0	0	0	0	0.91894531	0.081054688	0.032714844	-0.008056641	-0.013427734	0.011230469	0.125	36313.97	-0.021	275.7	0.137
1050	35333	35333	Category A	0.20385742	0.25195313	-0.85180664	-0.18823242	-0.33984375	0.37963867	0	0.083	12/11/2017	12	11	2017	21:51:04	78664	0	21	51	4	18	0.051513672	3.5304199	0.18798828	0.25341797	-0.86279297	0.076416016	0.019287109	0	0	0	0	0	0	0	0	0	0.91870117	0.081298828	0.028320313	0.015625	-0.001464844	0.010986328	0.102	36618.22	-0.006	88.46	0.109
1051	35334	35334	Category A	0.20385742	0.27587891	-0.85180664	-0.19091797	-0.34277344	0.3815918	0	0.103	12/11/2017	12	11	2017	21:51:04	78664	0.111	21	51	4	18	0.051513672	3.5304199	0.18823242	0.25341797	-0.86279297	0.097412109	0.029296875	0	0	0	0	0	0	0	0	0	0.91870117	0.081298828	0.048828125	0.015380859	0.022216797	0.010986328	0.095	36721.85	0.003	-45.14	0.104
1052	35335	35335	Category A	0.20385742	0.26391602	-0.86376953	-0.18847656	-0.34155273	0.37817383	0	0.028	12/11/2017	12	11	2017	21:51:04	78664	0.222	21	51	4	18	0.051513672	3.5304199	0.18823242	0.25341797	-0.86279297	0.077148438	0.018554688	0	0	0	0	0	0	0	0	0	0.91870117	0.081298828	0.026855469	0.015380859	0.010253906	-0.000732422	0.087	36848.15	0.022	-327.95	0.103
1053	35336	35336	Category A	0.19189453	0.27587891	-0.83984375	-0.19091797	-0.33764648	0.38574219	0	0.067	12/11/2017	12	11	2017	21:51:04	78664	0.333	21	51	4	19	0.051513672	3.5304199	0.18823242	0.25317383	-0.86181641	0.15917969	0.031738281	0	0	0	0	0	0	0	0	0	0.91796875	0.08203125	0.048095703	0.003417969	0.022460938	0.021972656	0.079	36984.24	0.038	-570.01	0.103
1054	35337	35337	Category A	0.19189453	0.26391602	-0.86376953	-0.18530273	-0.34204102	0.37841797	0	0.104	12/11/2017	12	11	2017	21:51:04	78664	0.444	21	51	4	19	0.051269531	3.5288086	0.18798828	0.25317383	-0.86108398	0.21508789	0.011474609	0	0	0	0	0	0	0	0	0	0.91699219	0.083007813	0.016845703	0.003662109	0.010498047	-0.002441406	0.084	36897.95	0.03	-444.69	0.103
1055	35338	35338	Category A	0.19189453	0.2277832	-0.87597656	-0.18408203	-0.33886719	0.37841797	0	0.089	12/11/2017	12	11	2017	21:51:04	78664	0.555	21	51	4	19	0.051269531	3.5288086	0.18798828	0.25268555	-0.8605957	0.78662109	0.029541016	0	0	0	0	0	0	0	0	0	0.91650391	0.083496094	0.043945313	0.003662109	-0.024902344	-0.015136719	0.082	36931.95	0.027	-411.75	0.104
1056	35339	35339	Category A	0.16796875	0.2878418	-0.85180664	-0.18969727	-0.33764648	0.37841797	0	0.116	12/11/2017	12	11	2017	21:51:04	78664	0.666	21	51	4	19	0.051269531	3.5288086	0.18798828	0.25268555	-0.8605957	0.98266602	0.041259766	0	0	0	0	0	0	0	0	0	0.91650391	0.083496094	0.063964844	-0.020019531	0.034912109	0.008789063	0.101	36632.67	0.016	-218.44	0.104
1057	35340	35340	Category A	0.19189453	0.2878418	-0.82788086	-0.19165039	-0.33935547	0.37963867	0	0.093	12/11/2017	12	11	2017	21:51:04	78664	0.777	21	51	4	19	0.051269531	3.5288086	0.18823242	0.25292969	-0.86035156	0.97436523	0.047607422	0	0	0	0	0	0	0	0	0	0.91650391	0.083496094	0.070800781	0.003417969	0.034667969	0.032470703	0.104	36589.67	-0.003	43	0.104
1058	35341	35341	Category A	0.19189453	0.25195313	-0.83984375	-0.18896484	-0.33740234	0.38061523	0	0.138	12/11/2017	12	11	2017	21:51:04	78664	0.888	21	51	4	19	0.051269531	3.5288086	0.18823242	0.25292969	-0.86035156	0.94335938	0.020751953	0	0	0	0	0	0	0	0	0	0.91625977	0.083740234	0.025146484	0.003417969	-0.000976563	0.020507813	0.095	36721.85	0.003	-45.14	0.093
1059	35342	35342	Category A	0.19189453	0.25195313	-0.85180664	-0.18530273	-0.34155273	0.38061523	0	0.085	12/11/2017	12	11	2017	21:51:05	78665	0	21	51	5	19	0.051269531	3.5288086	0.18823242	0.25219727	-0.85986328	1.0256348	0.008789063	0	0	0	0	0	0	0	0	0	0.91577148	0.084228516	0.011962891	0.003417969	-0.000244141	0.008056641	0.085	36881.19	0.002	-33.04	0.096
1060	35343	35343	Category A	0.17993164	0.23999023	-0.87597656	-0.18847656	-0.3425293	0.3815918	0	0.051	12/11/2017	12	11	2017	21:51:05	78665	0.1	21	51	5	19	0.051269531	3.5288086	0.18847656	0.25170898	-0.86010742	0.90844727	0.021484375	0	0	0	0	0	0	0	0	0	0.91577148	0.084228516	0.036132813	-0.008544922	-0.01171875	-0.015625	0.081	36949.2	0.01	-165.32	0.093
1061	35344	35344	Category A	0.17993164	0.23999023	-0.85180664	-0.1887207	-0.34399414	0.37670898	0	0.027	12/11/2017	12	11	2017	21:51:05	78665	0.2	21	51	5	19	0.051269531	3.5288086	0.1887207	0.25219727	-0.86010742	0.50195313	0.017089844	0	0	0	0	0	0	0	0	0	0.91601563	0.083984375	0.029296875	-0.008789063	-0.012207031	0.008300781	0.079	36984.24	0.018	-292.61	0.085
1062	35345	35345	Category A	0.20385742	0.29980469	-0.87597656	-0.1875	-0.34082031	0.37548828	0	0.096	12/11/2017	12	11	2017	21:51:05	78665	0.3	21	51	5	19	0.051269531	3.5288086	0.1887207	0.25219727	-0.85986328	0.12524414	0.052246094	0	0	0	0	0	0	0	0	0	0.91577148	0.084228516	0.078369141	0.014892578	0.047363281	-0.015869141	0.067	37210.97	0.027	-473.81	0.077
1063	35346	35346	Category A	0.21582031	0.27587891	-0.87597656	-0.18920898	-0.34326172	0.37744141	0	0.077	12/11/2017	12	11	2017	21:51:05	78665	0.4	21	51	5	20	0.051269531	3.5288086	0.1887207	0.25219727	-0.85986328	0.28149414	0.0390625	0	0	0	0	0	0	0	0	0	0.91577148	0.084228516	0.06640625	0.026855469	0.0234375	-0.015869141	0.063	37293.87	0.035	-617.16	0.077
1064	35347	35347	Category A	0.20385742	0.25195313	-0.86376953	-0.18676758	-0.34008789	0.38061523	0	0.067	12/11/2017	12	11	2017	21:51:05	78665	0.5	21	51	5	20	0.051269531	3.5288086	0.18896484	0.25195313	-0.85986328	0.48681641	0.015136719	0	0	0	0	0	0	0	0	0	0.91577148	0.084228516	0.018554688	0.014648438	0	-0.003662109	0.073	37093.83	0.013	-229.24	0.096
1065	35348	35348	Category A	0.19189453	0.25195313	-0.87597656	-0.18603516	-0.34375	0.37817383	0	0.062	12/11/2017	12	11	2017	21:51:05	78665	0.6	21	51	5	20	0.051269531	3.5288086	0.18896484	0.25219727	-0.85961914	0.91333008	0.016357422	0	0	0	0	0	0	0	0	0	0.91552734	0.084472656	0.019287109	0.002685547	-0.000244141	-0.016113281	0.085	36881.19	0.004	-65.47	0.096
1066	35349	35349	Category A	0.17993164	0.25195313	-0.85180664	-0.19067383	-0.33764648	0.38354492	0	0.111	12/11/2017	12	11	2017	21:51:05	78665	0.7	21	51	5	20	0.051269531	3.5288086	0.18896484	0.25219727	-0.85961914	1.2910156	0.011962891	0	0	0	0	0	0	0	0	0	0.91552734	0.084472656	0.017333984	-0.009033203	-0.000244141	0.0078125	0.083	36914.87	0.007	-115.14	0.1
1067	35350	35350	Category A	0.19189453	0.26391602	-0.85180664	-0.18701172	-0.34301758	0.37646484	0	0.102	12/11/2017	12	11	2017	21:51:05	78665	0.8	21	51	5	20	0.051269531	3.5288086	0.18896484	0.25219727	-0.85986328	1.2739258	0.014404297	0	0	0	0	0	0	0	0	0	0.91601563	0.083984375	0.022460938	0.002685547	0.011474609	0.008056641	0.087	36848.15	0.003	-48.42	0.102
1068	35351	35351	Category A	0.17993164	0.2277832	-0.82788086	-0.1887207	-0.34155273	0.37744141	0	0.081	12/11/2017	12	11	2017	21:51:05	78665	0.9	21	51	5	20	0.051269531	3.5288086	0.18896484	0.25219727	-0.85986328	0.87402344	0.041259766	0	0	0	0	0	0	0	0	0	0.91601563	0.083984375	0.065673828	-0.009033203	-0.024414063	0.031982422	0.095	36721.85	0	0	0.102
1069	35352	35352	Category A	0.17993164	0.26391602	-0.87597656	-0.18652344	-0.34057617	0.38061523	0	0.1	12/11/2017	12	11	2017	21:51:06	78666	0	21	51	6	20	0.051269531	3.5288086	0.1887207	0.25170898	-0.85961914	0.69140625	0.021972656	0	0	0	0	0	0	0	0	0	0.91552734	0.084472656	0.037109375	-0.008789063	0.011962891	-0.016113281	0.092	36768.17	-0.009	146.7	0.111
1070	35353	35353	Category A	0.19189453	0.23999023	-0.85180664	-0.18676758	-0.34204102	0.37329102	0	0.117	12/11/2017	12	11	2017	21:51:06	78666	0.09	21	51	6	20	0.051269531	3.5288086	0.18847656	0.25146484	-0.85961914	0.40478516	0.014404297	0	0	0	0	0	0	0	0	0	0.9152832	0.084716797	0.022705078	0.003173828	-0.011474609	0.0078125	0.096	36706.68	-0.004	61.49	0.117
1071	35354	35354	Category A	0.16796875	0.26391602	-0.85180664	-0.19091797	-0.34350586	0.37768555	0	0.044	12/11/2017	12	11	2017	21:51:06	78666	0.181	21	51	6	20	0.051269531	3.5288086	0.1887207	0.25146484	-0.859375	0.015869141	0.025146484	0	0	0	0	0	0	0	0	0	0.91503906	0.084960938	0.040527344	-0.020751953	0.012207031	0.007568359	0.104	36589.67	0.002	-28.11	0.133
1072	35355	35355	Category A	0.19189453	0.27587891	-0.86376953	-0.18920898	-0.34155273	0.38256836	0	0.133	12/11/2017	12	11	2017	21:51:06	78666	0.272	21	51	6	20	0.051269531	3.5288086	0.1887207	0.25170898	-0.859375	0.55639648	0.024658203	0	0	0	0	0	0	0	0	0	0.9152832	0.084716797	0.03125	0.002929688	0.023925781	-0.004150391	0.114	36453.26	-0.007	94.41	0.133
1073	35356	35356	Category A	0.19189453	0.25195313	-0.85180664	-0.1887207	-0.34399414	0.37451172	0	0.151	12/11/2017	12	11	2017	21:51:06	78666	0.363	21	51	6	21	0.051269531	3.5288086	0.1887207	0.25195313	-0.859375	0.78857422	0.008300781	0	0	0	0	0	0	0	0	0	0.9152832	0.084716797	0.010742188	0.002929688	0	0.007568359	0.111	36493.13	-0.005	68.43	0.133
1074	35357	35357	Category A	0.15576172	0.25195313	-0.86376953	-0.18530273	-0.33740234	0.37939453	0	0.14	12/11/2017	12	11	2017	21:51:06	78666	0.454	21	51	6	21	0.051269531	3.5288086	0.1887207	0.25292969	-0.85913086	0.75317383	0.033447266	0	0	0	0	0	0	0	0	0	0.9152832	0.084716797	0.038574219	-0.032958984	-0.000976563	-0.004394531	0.1	36647.23	0.003	-43.34	0.14
1075	35358	35358	Category A	0.19189453	0.25195313	-0.86376953	-0.19091797	-0.34008789	0.38256836	0	0.081	12/11/2017	12	11	2017	21:51:06	78666	0.545	21	51	6	21	0.051269531	3.5288086	0.18896484	0.25341797	-0.85913086	0.43652344	0.005371094	0	0	0	0	0	0	0	0	0	0.9152832	0.084716797	0.008789063	0.002685547	-0.001464844	-0.004394531	0.118	36401.39	-0.001	12.84	0.15
1076	35359	35359	Category A	0.17993164	0.25195313	-0.87597656	-0.1875	-0.33911133	0.38061523	0	0.055	12/11/2017	12	11	2017	21:51:06	78666	0.636	21	51	6	21	0.051269531	3.5288086	0.18896484	0.25341797	-0.859375	0.16040039	0.018798828	0	0	0	0	0	0	0	0	0	0.91577148	0.084228516	0.026855469	-0.009033203	-0.001464844	-0.016357422	0.128	36277.71	-0.013	162.44	0.15
1077	35360	35360	Category A	0.17993164	0.2277832	-0.88793945	-0.1887207	-0.34301758	0.37988281	0	0.15	12/11/2017	12	11	2017	21:51:06	78666	0.727	21	51	6	21	0.051269531	3.5288086	0.1887207	0.25341797	-0.85913086	0.17626953	0.039306641	0	0	0	0	0	0	0	0	0	0.91552734	0.084472656	0.062988281	-0.008789063	-0.025634766	-0.028564453	0.126	36301.8	-0.025	330.87	0.14
1078	35361	35361	Category A	0.19189453	0.23999023	-0.88793945	-0.18774414	-0.34326172	0.37841797	0	0.192	12/11/2017	12	11	2017	21:51:06	78666	0.818	21	51	6	21	0.051269531	3.5288086	0.1887207	0.25341797	-0.85888672	0.091064453	0.031982422	0	0	0	0	0	0	0	0	0	0.91503906	0.084960938	0.045654297	0.002929688	-0.013427734	-0.028808594	0.113	36466.45	-0.017	240.23	0.14
1079	35362	35362	Category A	0.19189453	0.26391602	-0.88793945	-0.18823242	-0.33813477	0.38061523	0	0.14	12/11/2017	12	11	2017	21:51:06	78666	0.909	21	51	6	21	0.051269531	3.5288086	0.1887207	0.25317383	-0.85888672	0.17553711	0.030761719	0	0	0	0	0	0	0	0	0	0.9152832	0.084716797	0.042480469	0.002929688	0.010498047	-0.028808594	0.119	36388.65	-0.016	215.24	0.14
1080	35363	35363	Category A	0.19189453	0.27587891	-0.86376953	-0.1887207	-0.33911133	0.37963867	0	0.064	12/11/2017	12	11	2017	21:51:07	78667	0	21	51	7	21	0.051269531	3.5288086	0.1887207	0.25317383	-0.85913086	0.46459961	0.023193359	0	0	0	0	0	0	0	0	0	0.9152832	0.084716797	0.030029297	0.002929688	0.022460938	-0.004394531	0.119	36388.65	-0.009	117.96	0.14
1081	35364	35364	Category A	0.19189453	0.25195313	-0.88793945	-0.19091797	-0.33911133	0.37646484	0	0.116	12/11/2017	12	11	2017	21:51:07	78667	0.1	21	51	7	21	0.051269531	3.5288086	0.1887207	0.25268555	-0.85961914	0.28198242	0.028320313	0	0	0	0	0	0	0	0	0	0.91552734	0.084472656	0.032226563	0.002929688	-0.000732422	-0.028076172	0.107	36547.67	0.004	-54.54	0.14
1082	35365	35365	Category A	0.16796875	0.23999023	-0.82788086	-0.18579102	-0.33789063	0.37817383	0	0.055	12/11/2017	12	11	2017	21:51:07	78667	0.2	21	51	7	21	0.051269531	3.5288086	0.1887207	0.25244141	-0.86010742	0.27734375	0.040283203	0	0	0	0	0	0	0	0	0	0.91601563	0.083984375	0.065673828	-0.020751953	-0.012451172	0.032226563	0.102	36618.22	0.01	-138.48	0.14
1083	35366	35366	Category A	0.17993164	0.25195313	-0.83984375	-0.18896484	-0.34106445	0.3815918	0	0.076	12/11/2017	12	11	2017	21:51:07	78667	0.3	21	51	7	22	0.051269531	3.5288086	0.1887207	0.25244141	-0.86035156	0.44775391	0.022460938	0	0	0	0	0	0	0	0	0	0.91650391	0.083496094	0.030273438	-0.008789063	-0.000488281	0.020507813	0.103	36603.89	0.004	-56.22	0.116
1084	35367	35367	Category A	0.17993164	0.2277832	-0.85180664	-0.1875	-0.33984375	0.37841797	0	0.163	12/11/2017	12	11	2017	21:51:07	78667	0.4	21	51	7	22	0.051269531	3.5288086	0.18896484	0.25268555	-0.85986328	0.46386719	0.027832031	0	0	0	0	0	0	0	0	0	0.91601563	0.083984375	0.042236328	-0.009033203	-0.024902344	0.008056641	0.11	36506.61	0	0	0.145
1085	35368	35368	Category A	0.19189453	0.25195313	-0.87597656	-0.18798828	-0.33447266	0.37841797	0	0.145	12/11/2017	12	11	2017	21:51:07	78667	0.5	21	51	7	22	0.051269531	3.5288086	0.18896484	0.25244141	-0.85986328	0.21459961	0.016113281	0	0	0	0	0	0	0	0	0	0.91577148	0.084228516	0.019287109	0.002685547	-0.000488281	-0.015869141	0.121	36363.43	-0.02	269.24	0.145
1086	35369	35369	Category A	0.17993164	0.27587891	-0.86376953	-0.1875	-0.33911133	0.3815918	0	0.105	12/11/2017	12	11	2017	21:51:07	78667	0.6	21	51	7	22	0.051269531	3.5288086	0.18896484	0.25292969	-0.85986328	0.18139648	0.024658203	0	0	0	0	0	0	0	0	0	0.91625977	0.083740234	0.035644531	-0.009033203	0.022705078	-0.003662109	0.127	36289.72	-0.029	386.99	0.145
1087	35370	35370	Category A	0.19189453	0.25195313	-0.85180664	-0.18920898	-0.3425293	0.38256836	0	0.183	12/11/2017	12	11	2017	21:51:07	78667	0.7	21	51	7	22	0.051269531	3.5288086	0.18896484	0.25292969	-0.86035156	0.20410156	0.009033203	0	0	0	0	0	0	0	0	0	0.91650391	0.083496094	0.012451172	0.002685547	-0.000976563	0.008544922	0.127	36289.72	-0.046	659.48	0.145
1088	35371	35371	Category A	0.17993164	0.2277832	-0.81591797	-0.18774414	-0.33813477	0.37841797	0	0.091	12/11/2017	12	11	2017	21:51:07	78667	0.8	21	51	7	22	0.051269531	3.5288086	0.18920898	0.25244141	-0.86035156	0.15527344	0.051757813	0	0	0	0	0	0	0	0	0	0.91650391	0.083496094	0.078857422	-0.009277344	-0.024658203	0.044433594	0.112	36479.74	-0.03	452.21	0.105
1089	35372	35372	Category A	0.19189453	0.26391602	-0.85180664	-0.18994141	-0.33691406	0.38452148	0	0.075	12/11/2017	12	11	2017	21:51:07	78667	0.9	21	51	7	22	0.051269531	3.5288086	0.18896484	0.25219727	-0.85986328	0.12548828	0.014404297	0	0	0	0	0	0	0	0	0	0.91601563	0.083984375	0.022460938	0.002685547	0.011474609	0.008056641	0.104	36589.67	-0.01	147.49	0.099
1090	35373	35373	Category A	0.19189453	0.23999023	-0.86376953	-0.18652344	-0.34057617	0.38061523	0	0.074	12/11/2017	12	11	2017	21:51:08	78668	0	21	51	8	22	0.051269531	3.5288086	0.18896484	0.25219727	-0.85986328	0.18823242	0.013183594	0	0	0	0	0	0	0	0	0	0.91601563	0.083984375	0.018798828	0.002685547	-0.012207031	-0.003662109	0.096	36706.68	-0.001	15.17	0.099
1091	35374	35374	Category A	0.19189453	0.23999023	-0.85180664	-0.1875	-0.34301758	0.37744141	0	0.099	12/11/2017	12	11	2017	21:51:08	78668	0.111	21	51	8	22	0.051269531	3.5288086	0.1887207	0.25244141	-0.86010742	0.53588867	0.015380859	0	0	0	0	0	0	0	0	0	0.91601563	0.083984375	0.023925781	0.002929688	-0.012451172	0.008300781	0.098	36676.71	0.012	-170.1	0.099
1092	35375	35375	Category A	0.19189453	0.23999023	-0.82788086	-0.18994141	-0.34008789	0.38061523	0	0.055	12/11/2017	12	11	2017	21:51:08	78668	0.222	21	51	8	22	0.051757813	3.4482422	0.18847656	0.25244141	-0.86035156	0.84887695	0.034912109	0	0	0	0	0	0	0	0	0	0.91625977	0.083740234	0.048339844	0.003173828	-0.012451172	0.032470703	0.109	36520.2	-0.004	55.36	0.123
1093	35376	35376	Category A	0.17993164	0.25195313	-0.81591797	-0.1875	-0.34155273	0.37646484	0	0.198	12/11/2017	12	11	2017	21:51:08	78668	0.333	21	51	8	23	0.051757813	3.4482422	0.18823242	0.25244141	-0.86035156	1.1499023	0.045410156	0	0	0	0	0	0	0	0	0	0.91625977	0.083740234	0.053710938	-0.008300781	-0.000488281	0.044433594	0.117	36414.23	0.013	-160.31	0.123
1094	35377	35377	Category A	0.19189453	0.20385742	-0.82788086	-0.18823242	-0.33740234	0.37841797	0	0.158	12/11/2017	12	11	2017	21:51:08	78668	0.444	21	51	8	23	0.051757813	3.4482422	0.18823242	0.25170898	-0.86083984	1.0664063	0.058349609	0	0	0	0	0	0	0	0	0	0.91650391	0.083496094	0.084472656	0.003417969	-0.047851563	0.032958984	0.114	36453.26	0.015	-187.49	0.123
1095	35378	35378	Category A	0.19189453	0.23999023	-0.86376953	-0.19116211	-0.33935547	0.37939453	0	0.123	12/11/2017	12	11	2017	21:51:08	78668	0.555	21	51	8	23	0.051757813	3.4482422	0.18823242	0.25146484	-0.86083984	0.92041016	0.012207031	0	0	0	0	0	0	0	0	0	0.91625977	0.083740234	0.017822266	0.003417969	-0.011474609	-0.002685547	0.109	36520.2	0.014	-181.67	0.123
1096	35379	35379	Category A	0.19189453	0.27587891	-0.86376953	-0.19238281	-0.34008789	0.38354492	0	0.051	12/11/2017	12	11	2017	21:51:08	78668	0.666	21	51	8	23	0.051757813	3.4482422	0.18823242	0.25170898	-0.86083984	0.90136719	0.024169922	0	0	0	0	0	0	0	0	0	0.91650391	0.083496094	0.030273438	0.003417969	0.023925781	-0.002685547	0.117	36414.23	0.003	-38.23	0.123
1097	35380	35380	Category A	0.19189453	0.23999023	-0.86376953	-0.1887207	-0.34399414	0.37548828	0	0.073	12/11/2017	12	11	2017	21:51:08	78668	0.777	21	51	8	23	0.051757813	3.4482422	0.18847656	0.25146484	-0.86083984	1.2060547	0.012207031	0	0	0	0	0	0	0	0	0	0.91650391	0.083496094	0.017333984	0.003173828	-0.011474609	-0.002685547	0.101	36632.67	0.026	-342.95	0.123
1098	35381	35381	Category A	0.20385742	0.23999023	-0.85180664	-0.18823242	-0.33813477	0.3762207	0	0.102	12/11/2017	12	11	2017	21:51:08	78668	0.888	21	51	8	23	0.051757813	3.4482422	0.18847656	0.25073242	-0.86157227	1.2714844	0.020996094	0	0	0	0	0	0	0	0	0	0.91674805	0.083251953	0.035888672	0.015136719	-0.010742188	0.009765625	0.098	36676.71	0.025	-338.18	0.102
1099	35382	35382	Category A	0.20385742	0.21582031	-0.85180664	-0.19091797	-0.34008789	0.37841797	0	0.101	12/11/2017	12	11	2017	21:51:09	78669	0	21	51	9	23	0.051757813	3.4482422	0.18847656	0.25024414	-0.86157227	0.92041016	0.0390625	0	0	0	0	0	0	0	0	0	0.91699219	0.083007813	0.059570313	0.015136719	-0.034423828	0.009765625	0.087	36848.15	0.013	-200.92	0.101
1100	35383	35383	Category A	0.20385742	0.26391602	-0.86376953	-0.18774414	-0.34448242	0.37646484	0	0.142	12/11/2017	12	11	2017	21:51:09	78669	0.1	21	51	9	23	0.051757813	3.4482422	0.18823242	0.25024414	-0.86181641	0.70361328	0.020507813	0	0	0	0	0	0	0	0	0	0.91699219	0.083007813	0.030761719	0.015380859	0.013427734	-0.001708984	0.091	36783.88	0.012	-179.99	0.102
1101	35384	35384	Category A	0.19189453	0.23999023	-0.85180664	-0.18994141	-0.34155273	0.37841797	0	0.053	12/11/2017	12	11	2017	21:51:09	78669	0.2	21	51	9	23	0.051757813	3.4482422	0.18847656	0.25048828	-0.86157227	0.64306641	0.014648438	0	0	0	0	0	0	0	0	0	0.91674805	0.083251953	0.0234375	0.003173828	-0.010498047	0.009765625	0.097	36691.63	0.021	-290.24	0.102
1102	35385	35385	Category A	0.17993164	0.25195313	-0.86376953	-0.18920898	-0.34350586	0.37841797	0	0.076	12/11/2017	12	11	2017	21:51:09	78669	0.3	21	51	9	23	0.051757813	3.4482422	0.18847656	0.25048828	-0.86181641	0.23217773	0.008789063	0	0	0	0	0	0	0	0	0	0.91699219	0.083007813	0.01171875	-0.008544922	0.001220703	-0.001708984	0.094	36737.16	0.042	-552.89	0.108
1103	35386	35386	Category A	0.20385742	0.25195313	-0.86376953	-0.18920898	-0.3425293	0.38061523	0	0.108	12/11/2017	12	11	2017	21:51:09	78669	0.4	21	51	9	24	0.051757813	3.4482422	0.18847656	0.25024414	-0.86157227	0.65649414	0.015380859	0	0	0	0	0	0	0	0	0	0.91674805	0.083251953	0.018798828	0.015136719	0.001464844	-0.001953125	0.098	36676.71	0.017	-236.56	0.108
1104	35387	35387	Category A	0.20385742	0.2878418	-0.85180664	-0.1875	-0.33911133	0.3762207	0	0.084	12/11/2017	12	11	2017	21:51:09	78669	0.5	21	51	9	24	0.051757813	3.4482422	0.18823242	0.24975586	-0.86157227	0.7902832	0.042236328	0	0	0	0	0	0	0	0	0	0.91674805	0.083251953	0.063476563	0.015380859	0.037841797	0.009765625	0.086	36864.59	0.048	-657.38	0.084
1105	35388	35388	Category A	0.19189453	0.25195313	-0.86376953	-0.19238281	-0.33764648	0.38256836	0	0.129	12/11/2017	12	11	2017	21:51:09	78669	0.6	21	51	9	24	0.051757813	3.4482422	0.18798828	0.24926758	-0.86181641	0.42285156	0.004882813	0	0	0	0	0	0	0	0	0	0.91674805	0.083251953	0.008056641	0.003662109	0.002441406	-0.001708984	0.089	36815.72	0.045	-608.51	0.084
1106	35389	35389	Category A	0.17993164	0.23999023	-0.89990234	-0.1875	-0.34082031	0.37719727	0	0.068	12/11/2017	12	11	2017	21:51:09	78669	0.7	21	51	9	24	0.051757813	3.4482422	0.18774414	0.24902344	-0.86157227	0.28588867	0.040039063	0	0	0	0	0	0	0	0	0	0.91650391	0.083496094	0.055175781	-0.0078125	-0.009033203	-0.038085938	0.09	36799.73	0.049	-649.35	0.108
1107	35390	35390	Category A	0.19189453	0.2277832	-0.87597656	-0.18847656	-0.34008789	0.38452148	0	0.07	12/11/2017	12	11	2017	21:51:09	78669	0.8	21	51	9	24	0.051757813	3.4482422	0.18798828	0.24902344	-0.86157227	0.69238281	0.025878906	0	0	0	0	0	0	0	0	0	0.91650391	0.083496094	0.039550781	0.003662109	-0.021240234	-0.014160156	0.09	36799.73	0.033	-461.2	0.111
1108	35391	35391	Category A	0.19189453	0.23999023	-0.86376953	-0.18676758	-0.34399414	0.37963867	0	0.082	12/11/2017	12	11	2017	21:51:09	78669	0.9	21	51	9	24	0.051757813	3.4482422	0.1875	0.2487793	-0.86181641	0.62988281	0.010009766	0	0	0	0	0	0	0	0	0	0.91650391	0.083496094	0.014648438	0.004150391	-0.008789063	-0.001708984	0.095	36721.85	0.015	-215.24	0.111
1109	35392	35392	Category A	0.16796875	0.23999023	-0.85180664	-0.18994141	-0.33813477	0.3815918	0	0.111	12/11/2017	12	11	2017	21:51:10	78670	0	21	51	10	24	0.051757813	3.4482422	0.1875	0.24902344	-0.86230469	0.078613281	0.024169922	0	0	0	0	0	0	0	0	0	0.91699219	0.083007813	0.039550781	-0.01953125	-0.009033203	0.010498047	0.083	36914.87	0.026	-394.67	0.111
1110	35393	35393	Category A	0.20385742	0.25195313	-0.87597656	-0.18945313	-0.34423828	0.3815918	0	0.111	12/11/2017	12	11	2017	21:51:10	78670	0.1	21	51	10	24	0.051757813	3.4482422	0.1875	0.24902344	-0.86206055	0.30541992	0.021240234	0	0	0	0	0	0	0	0	0	0.91674805	0.083251953	0.032714844	0.016113281	0.002685547	-0.013671875	0.092	36768.17	-0.004	63.69	0.111
1111	35394	35394	Category A	0.19189453	0.25195313	-0.86376953	-0.18676758	-0.34082031	0.37744141	0	0.061	12/11/2017	12	11	2017	21:51:10	78670	0.2	21	51	10	24	0.051757813	3.4482422	0.1875	0.24902344	-0.86230469	1.0583496	0.005126953	0	0	0	0	0	0	0	0	0	0.91699219	0.083007813	0.008300781	0.004150391	0.002685547	-0.001220703	0.106	36561.56	-0.014	206.61	0.111
1112	35395	35395	Category A	0.17993164	0.26391602	-0.83984375	-0.18920898	-0.34155273	0.37841797	0	0.117	12/11/2017	12	11	2017	21:51:10	78670	0.3	21	51	10	24	0.051757813	3.4482422	0.18798828	0.2487793	-0.86254883	1.5585938	0.028320313	0	0	0	0	0	0	0	0	0	0.91723633	0.082763672	0.045898438	-0.008056641	0.014892578	0.022705078	0.107	36547.67	-0.027	418.96	0.111
1113	35396	35396	Category A	0.17993164	0.29980469	-0.85180664	-0.18530273	-0.34082031	0.38061523	0	0.158	12/11/2017	12	11	2017	21:51:10	78670	0.4	21	51	10	25	0.051757813	3.4482422	0.18823242	0.2487793	-0.86254883	1.1352539	0.052490234	0	0	0	0	0	0	0	0	0	0.91723633	0.082763672	0.070068359	-0.008300781	0.05078125	0.010742188	0.106	36561.56	-0.028	440.46	0.111
1114	35397	35397	Category A	0.19189453	0.2878418	-0.86376953	-0.1887207	-0.34277344	0.38061523	0	0.084	12/11/2017	12	11	2017	21:51:10	78670	0.5	21	51	10	25	0.051757813	3.4482422	0.18823242	0.24902344	-0.86254883	0.90063477	0.038818359	0	0	0	0	0	0	0	0	0	0.91723633	0.082763672	0.043457031	0.003417969	0.038574219	-0.000976563	0.103	36603.89	-0.01	148.71	0.117
1115	35398	35398	Category A	0.19189453	0.23999023	-0.87597656	-0.1875	-0.33666992	0.37841797	0	0.108	12/11/2017	12	11	2017	21:51:10	78670	0.6	21	51	10	25	0.051757813	3.4482422	0.1887207	0.2487793	-0.86254883	1.2524414	0.016113281	0	0	0	0	0	0	0	0	0	0.91723633	0.082763672	0.025390625	0.002929688	-0.008789063	-0.013183594	0.117	36414.23	-0.031	450.36	0.117
1116	35399	35399	Category A	0.17993164	0.25195313	-0.85180664	-0.1875	-0.34301758	0.37548828	0	0.093	12/11/2017	12	11	2017	21:51:10	78670	0.7	21	51	10	25	0.051757813	3.4482422	0.1887207	0.24902344	-0.86279297	1.2382813	0.014160156	0	0	0	0	0	0	0	0	0	0.91748047	0.082519531	0.022460938	-0.008789063	0.002685547	0.010986328	0.115	36440.15	-0.032	474.72	0.108
1117	35400	35400	Category A	0.17993164	0.25195313	-0.85180664	-0.18920898	-0.34350586	0.3815918	0	0.147	12/11/2017	12	11	2017	21:51:10	78670	0.8	21	51	10	25	0.051757813	3.4482422	0.1887207	0.24951172	-0.86230469	0.5078125	0.013916016	0	0	0	0	0	0	0	0	0	0.91723633	0.082763672	0.021484375	-0.008789063	0.002197266	0.010498047	0.101	36632.67	-0.014	215.48	0.105
1118	35401	35401	Category A	0.17993164	0.21582031	-0.87597656	-0.18579102	-0.33666992	0.38354492	0	0.105	12/11/2017	12	11	2017	21:51:10	78670	0.9	21	51	10	25	0.051757813	3.4482422	0.1887207	0.25024414	-0.86181641	0.016845703	0.038330078	0	0	0	0	0	0	0	0	0	0.91723633	0.082763672	0.057373047	-0.008789063	-0.034423828	-0.013916016	0.096	36706.68	-0.014	225.27	0.108
1119	35402	35402	Category A	0.19189453	0.23999023	-0.87597656	-0.18920898	-0.34350586	0.3815918	0	0.073	12/11/2017	12	11	2017	21:51:11	78671	0	21	51	11	25	0.051757813	3.4482422	0.18847656	0.25024414	-0.86157227	0.10717773	0.017822266	0	0	0	0	0	0	0	0	0	0.91699219	0.083007813	0.027832031	0.003173828	-0.010253906	-0.014160156	0.103	36603.89	-0.008	117.96	0.133
1120	35403	35403	Category A	0.17993164	0.25195313	-0.87597656	-0.18774414	-0.3425293	0.37939453	0	0.052	12/11/2017	12	11	2017	21:51:11	78671	0.1	21	51	11	25	0.051757813	3.4482422	0.18847656	0.25024414	-0.86108398	0.10839844	0.017089844	0	0	0	0	0	0	0	0	0	0.91625977	0.083740234	0.025146484	-0.008544922	0.001464844	-0.014648438	0.11	36506.61	-0.04	644.77	0.147
[truncated: 2,319 more rows]
[truncated: 29 more columns]
