# Supplementary material for: Development of a multisensor biologging collar and analytical techniques to describe high‐resolution spatial behavior in free‐ranging terrestrial mammals
Source: Ecol Evol. 2024 Sep 23;14(9):e70264. doi: 10.1002/ece3.70264 (PMC11420106; doi:10.1002/ece3.70264)
Supplement: Supplementary file 1 — Appendix S1 [file ECE3-14-e70264-s001.zip › doi_10_5061_dryad_jdfn2z3hv__v20240620/B3b_S66_Header.csv]

Split no.	Bookmark number	Category	Pointer	Day#	Time(hh:mm:ss)	Total Event start	Event start	Number events	Duration(s)	Sum VeDBA	Mean VeDBA	Mean Dyn AccX	Mean Dyn AccY	Mean Dyn AccZ	Sum VeSBA	Mean VeSBA	Mean smth AccX	Mean smth AccY	Mean smth AccZ	VeDBA_Var	VeDBA_SD	VeSBA_Var	VeSBA_SD	Mean Animal g	Sum Animal g	Animal g_Var	Animal g_SD	Acc_x_Var	Acc_x_SD	Acc_y_Var	Acc_y_SD	Acc_z_Var	Acc_z_SD	Predominant freq, Hz	Smth press val	Max pressure val	Min pressure val	Grd air press	Altitude begin	Altitude end	Delta max/min altitude
1	1	Category A	0	13	23:28:39	8818	8818	1981	198.8	49.1721	0.0248219	6.29E-06	4.07E-06	-3.20E-06	1878.12	0.948066	-0.435712	0.417568	-0.731069	6.22E-05	0.00788903	0	0	0.0519342	102.882	0	0	0.000155654	0.0124761	0.000154051	0.0124117	0.000194105	0.0139321	0	7	4.411	0.039	1000	34842.9	31876.1	4302.49
1	2	Category L	1981	14	0:46:55	27390	27390	416	41.6	22.813	0.0548389	0.00199714	-0.0267592	-0.00973159	384.381	0.923993	-0.063233	-0.0026697	-0.916785	0.00162037	0.0402538	6.10E-05	0.0078125	0.076007	31.6189	6.10E-05	0.0078125	0.000582768	0.0241406	0.00634179	0.0796353	0.0012342	0.0351312	0	7	0.251	0.017	1000	34193.9	36914.9	3593.23
1	3	Category B	2397	14	5:37:34	113422	113422	2551	256.1	53.207	0.0208573	-3.46E-05	-1.35E-05	1.40E-05	2490.65	0.976341	-0.159074	0.76626	-0.583654	0.00010604	0.0102976	0	0	0.0236587	60.3533	0	0	0.000126425	0.0112439	0.000123267	0.0111025	0.000142503	0.0119375	0	7	3.869	0.01	1000	29401.8	37151.4	8246.88
1	4	Category E	4948	14	10:34:13	211203	211203	93	9.2	18.7544	0.20166	0.0166961	0.0366027	-0.00737935	85.7861	0.922432	-0.036587	-0.102122	-0.914543	0.0107422	0.103645	2.63E-06	0.00162024	0.0775685	7.21387	2.63E-06	0.00162024	0.019127	0.1383	0.00949786	0.097457	0.0177015	0.133047	0	7	5.194	0.724	1000	32221.6	30752.9	4562.94
1	5	Category J	5041	14	10:34:32	211296	211296	48	4.7	27.3162	0.569087	-0.0192515	-0.00285339	-0.0009257	44.6436	0.930074	-0.0093689	-0.0817261	-0.926351	0.0739644	0.271964	0	0	0.0699259	3.35645	0	0	0.0430044	0.207375	0.0263926	0.162458	0.307312	0.554357	0	7	0.274	0.017	1000	31848.2	36277.7	5016.44
1	6	Category E	5089	14	10:34:37	211344	211344	114	11.3	20.0461	0.175843	0.00727496	-0.00373492	-0.000556812	105.697	0.927169	0.031477	-0.0475646	-0.924483	0.00822797	0.0907081	0	0	0.072831	8.30273	0	0	0.017017	0.130449	0.00565164	0.0751774	0.0140809	0.118663	0	7	0.395	0.016	1000	36414.2	35458.3	2106.87
1	7	Category L	5203	14	10:34:50	211458	211458	32	3.101	6.5752	0.205475	0.202301	-0.0243912	-0.015892	28.603	0.893845	-0.0239944	0.00909424	-0.891258	0.00428772	0.0654807	0.00759888	0.0871715	0.106155	3.39697	0.000915527	0.0302577	0.0445175	0.210992	0.000892639	0.0298771	0.000282288	0.0168014	0	7	2.349	0.322	1000	34721.1	32122.1	3685.02
1	8	Category M	5235	14	10:34:57	211490	211490	67	6.6	68.5146	1.02261	-0.154209	0.0876137	-0.129121	83.6001	1.24776	-0.195826	0.209411	-1.21166	2.28169	1.51053	0.0105928	0.102921	0.26752	17.9238	0.00505772	0.0711176	0.173704	0.416778	1.62086	1.27313	1.6089	1.26842	0	7	4.199	0.127	1000	31898.7	35372.9	6024.22
1	9	Category L	5302	14	14:48:04	211557	211557	121	12.1	14.137	0.116834	0.0354387	-0.0357131	0.0822068	120.479	0.995698	0.177196	0.0383563	-0.972424	0.0338932	0.184101	0.00607123	0.0779181	0.118806	14.3755	0.00217104	0.0465944	0.00516932	0.071898	0.00838351	0.0915615	0.0282961	0.168214	0	7	0.033	0.021	1000	36676.7	38108.5	1944.56
1	10	Category J	5423	14	14:48:18	211678	211678	130	12.9	84.5657	0.650505	-0.00510442	-0.00519268	-0.00373723	121.896	0.937662	0.160265	-0.0216402	-0.921875	0.0774921	0.278374	3.19E-05	0.00565032	0.0623385	8.104	3.19E-05	0.00565032	0.0362004	0.190264	0.0322078	0.179465	0.417931	0.646476	0	7	0.048	0.035	1000	38073.1	37787.1	397.65
1	11	Category L	5553	14	16:22:06	211808	211808	22	2.101	3.64551	0.165705	0.160944	-0.0259899	0.0137718	20.3264	0.923928	0.00408381	-0.0516912	-0.922341	0.0863814	0.293907	4.44E-05	0.00666252	0.076072	1.67358	4.44E-05	0.00666252	0.0263783	0.162414	0.000843395	0.0290413	0.000554865	0.0235556	0	7	0.027	0.025	1000	38004.7	38428.7	469.7
1	12	Category J	5575	14	16:24:01	211830	211830	67	6.6	38.7068	0.577713	-0.032908	0.00439453	-0.0130889	63.332	0.945254	-0.0904632	-0.0370365	-0.939151	0.0660564	0.257014	3.64E-06	0.0019089	0.0547458	3.66797	3.64E-06	0.0019089	0.0474945	0.217932	0.0188353	0.137242	0.32717	0.571988	0	7	0.027	0.02	1000	38521.6	38341.6	332.4
1	13	Category E	5642	14	16:24:09	211897	211897	98	9.7	17.9583	0.183247	-0.0579959	0.000112105	0.0140082	91.429	0.932949	-0.206685	-0.0315714	-0.907805	0.0185572	0.136225	1.74E-05	0.00417596	0.0670515	6.57104	1.74E-05	0.00417596	0.0162055	0.127301	0.00572236	0.0756463	0.0201765	0.142044	0	7	0.039	0.029	1000	38300	37939.2	360.8
1	14	Category J	5740	14	16:44:18	211995	211995	37	3.6	30.7688	0.831589	0.273174	-0.000244141	-0.0612595	34.2412	0.925438	-0.142486	-0.0132628	-0.914122	0.202412	0.449903	0	0	0.0745619	2.75879	0	0	0.124927	0.353451	0.0265387	0.162907	0.637636	0.798521	0	7	0.041	0.038	1000	37939.2	37939.2	192.32
1	15	Category C	5777	14	16:46:03	212032	212032	117	11.7	15.0359	0.128512	-0.0616445	0.00591363	0.0161091	109.008	0.931689	-0.365656	-0.000296307	-0.853006	0.0140078	0.118355	1.88E-05	0.0043336	0.0683114	7.99243	1.88E-05	0.0043336	0.0161863	0.127225	0.00226613	0.0476038	0.00448008	0.0669334	0	7	0.034	0.023	1000	38144.8	38073.1	448.5
1	16	Category E	5894	14	16:59:16	212149	212149	204	20.3	30.2766	0.148415	0.00490555	-0.00321332	-0.00216615	189.26	0.927748	-0.207852	-0.0215287	-0.902206	0.00457764	0.0676582	0	0	0.0722525	14.7395	0	0	0.00678807	0.0823897	0.00494265	0.070304	0.0145491	0.12062	0	7	0.056	0.036	1000	38038.5	37546.2	565.09
1	17	Category L	6098	14	20:30:13	212353	212353	348	34.8	9.79883	0.0281576	0.00307561	0.000795562	-0.000557033	285.542	0.820524	-0.0901363	0.00026659	-0.815136	0.000258873	0.0160895	0.00793036	0.0890526	0.0645331	22.4575	3.58E-05	0.00598157	0.000696643	0.026394	0.000177493	0.0133227	0.000178896	0.0133752	0	7	0.059	0	1000	37702.6	0	44330
