# Supplementary material for: Development of a multisensor biologging collar and analytical techniques to describe high‐resolution spatial behavior in free‐ranging terrestrial mammals
Source: Ecol Evol. 2024 Sep 23;14(9):e70264. doi: 10.1002/ece3.70264 (PMC11420106; doi:10.1002/ece3.70264)
Supplement: Supplementary file 1 — Appendix S1 [file ECE3-14-e70264-s001.zip › doi_10_5061_dryad_jdfn2z3hv__v20240620/B3b_S66_Master.csv]

Counter	Total Event no.	Event no.	Category	Acc_x	Acc_y	Acc_z	Mag_x	Mag_y	Mag_z	Temp C	Pressure hbar	Date	DD	MM	YY	Time_dd:hh:mm:ss	Total secs	Decimal secs	Hours	Minutes	Seconds	Anlg	Light	Battery V	Acc_x sm	Acc_y sm	Acc_z sm	Ang vel	VeDBA	Vel m/s	Vel/VEDBA	FFT cleaned	FFT stuff	FFT stuff	FFT stuff	FFT sweep	FFT zero crossings	FFT zero crossings manual	VeSBA	Animal g	ODBA	Dyn AccX	Dyn AccY	Dyn AccZ	Smth Press	Altitude smth	Pressure change	Altitude change	Median pressure
0	8818	8818	Category A	-0.455811	0.443848	-0.731934	0.0664063	-0.378906	0.329346	0	0.246	13/11/2017	13	11	2017	23:28:39	84519	0	23	28	39	31	0.0507813	3.55459	-0.432129	0.419678	-0.731934	1.67285	0.0334473	0	0	0	0	0	0	0	0	0	0.947998	0.052002	0.0476074	-0.0234375	0.0239258	0	0.303	34842.9	0.38	-1586.88	0.348
1	8819	8819	Category A	-0.41992188	0.41992188	-0.75585938	0.071533203	-0.37646484	0.33105469	0	0.27	13/11/2017	13	11	2017	23:28:39	84519	0.1	23	28	39	31	0.05078125	3.5545898	-0.43164063	0.41943359	-0.73193359	1.3771973	0.026611328	0	0	0	0	0	0	0	0	0	0.94775391	0.052246094	0.035888672	0.01171875	0.000244141	-0.023681641	0.336	34654.4	0.27	-1149.17	0.348
2	8820	8820	Category A	-0.41992188	0.40795898	-0.7199707	0.064941406	-0.375	0.33422852	0	0.443	13/11/2017	13	11	2017	23:28:39	84519	0.2	23	28	39	31	0.05078125	3.5545898	-0.43164063	0.41967773	-0.73193359	1.5991211	0.020507813	0	0	0	0	0	0	0	0	0	0.94775391	0.052246094	0.035644531	0.01171875	-0.01171875	0.011962891	0.336	34654.4	0.332	-1351.69	0.348
3	8821	8821	Category A	-0.43188477	0.40795898	-0.69580078	0.072998047	-0.37475586	0.33325195	0	0.453	13/11/2017	13	11	2017	23:28:39	84519	0.3	23	28	39	31	0.05078125	3.5545898	-0.43139648	0.41967773	-0.73217773	1.7141113	0.038330078	0	0	0	0	0	0	0	0	0	0.94775391	0.052246094	0.048583984	-0.000244141	-0.01171875	0.036376953	0.316	34766.74	0.313	-1338.51	0.443
4	8822	8822	Category A	-0.40795898	0.45581055	-0.73193359	0.065673828	-0.37841797	0.33325195	0	0.257	13/11/2017	13	11	2017	23:28:39	84519	0.4	23	28	39	31	0.05078125	3.5545898	-0.43164063	0.41943359	-0.73217773	1.168457	0.043212891	0	0	0	0	0	0	0	0	0	0.94799805	0.052001953	0.060302734	0.023681641	0.036132813	0.000244141	0.358	34536.92	0.356	-1374.84	0.453
5	8823	8823	Category A	-0.40795898	0.41992188	-0.75585938	0.076904297	-0.37866211	0.33520508	0	0.231	13/11/2017	13	11	2017	23:28:39	84519	0.5	23	28	39	31	0.05078125	3.5545898	-0.43139648	0.41943359	-0.73217773	0.6640625	0.033203125	0	0	0	0	0	0	0	0	0	0.94775391	0.052246094	0.047363281	0.0234375	0.000244141	-0.0234375	0.455	34079.76	0.169	-634.99	0.497
6	8824	8824	Category A	-0.43188477	0.43188477	-0.70776367	0.070556641	-0.37646484	0.33007813	0	0.497	13/11/2017	13	11	2017	23:28:39	84519	0.6	23	28	39	31	0.05078125	3.5545898	-0.4309082	0.41894531	-0.73217773	0.28735352	0.027587891	0	0	0	0	0	0	0	0	0	0.94726563	0.052734375	0.038085938	-0.000732422	0.012695313	0.024414063	0.464	34041.48	0.29	-995.85	0.497
7	8825	8825	Category A	-0.44384766	0.40795898	-0.74389648	0.067138672	-0.37890625	0.33447266	0	0.852	13/11/2017	13	11	2017	23:28:39	84519	0.7	23	28	39	31	0.05078125	3.5545898	-0.4309082	0.41894531	-0.73217773	0.11401367	0.020507813	0	0	0	0	0	0	0	0	0	0.94726563	0.052734375	0.035400391	-0.012695313	-0.010986328	-0.011474609	0.468	34024.66	0.404	-1295.61	0.497
8	8826	8826	Category A	-0.38378906	0.39599609	-0.74389648	0.066162109	-0.37915039	0.33227539	0	0.497	13/11/2017	13	11	2017	23:28:39	84519	0.8	23	28	39	32	0.05078125	3.5545898	-0.43066406	0.41894531	-0.73217773	0.56079102	0.053466797	0	0	0	0	0	0	0	0	0	0.94726563	0.052734375	0.081542969	0.046875	-0.022949219	-0.011474609	0.539	33743.91	0.344	-1042.57	0.562
9	8827	8827	Category A	-0.40795898	0.40795898	-0.75585938	0.074462891	-0.37792969	0.33422852	0	0.476	13/11/2017	13	11	2017	23:28:39	84519	0.9	23	28	39	32	0.05078125	3.5545898	-0.4309082	0.41894531	-0.73193359	0.95507813	0.034912109	0	0	0	0	0	0	0	0	0	0.94702148	0.052978516	0.057861328	0.022949219	-0.010986328	-0.023681641	0.594	33546.35	0.245	-732.44	0.618
10	8828	8828	Category A	-0.43188477	0.41992188	-0.7199707	0.073730469	-0.37475586	0.33325195	0	0.684	13/11/2017	13	11	2017	23:28:40	84520	0	23	28	40	32	0.051025391	3.5255859	-0.43139648	0.41845703	-0.73193359	0.7578125	0.011962891	0	0	0	0	0	0	0	0	0	0.94702148	0.052978516	0.013671875	-0.000244141	0.001220703	0.011962891	0.614	33478.18	0.229	-674.7	0.684
11	8829	8829	Category A	-0.43188477	0.40795898	-0.7199707	0.066894531	-0.38134766	0.33129883	0	0.562	13/11/2017	13	11	2017	23:28:40	84520	0.1	23	28	40	32	0.051025391	3.5255859	-0.43164063	0.41845703	-0.73217773	0.36694336	0.016113281	0	0	0	0	0	0	0	0	0	0.94750977	0.052490234	0.022949219	0	-0.010498047	0.012207031	0.59	33560.21	0.296	-866.37	0.618
12	8830	8830	Category A	-0.43188477	0.43188477	-0.7199707	0.068603516	-0.37670898	0.33422852	0	0.618	13/11/2017	13	11	2017	23:28:40	84520	0.2	23	28	40	32	0.051025391	3.5255859	-0.43164063	0.41821289	-0.73217773	0.48779297	0.018066406	0	0	0	0	0	0	0	0	0	0.94726563	0.052734375	0.025634766	0	0.013427734	0.012207031	0.576	33609.32	0.291	-867.58	0.618
13	8831	8831	Category A	-0.43188477	0.40795898	-0.73193359	0.067382813	-0.37841797	0.33422852	0	0.705	13/11/2017	13	11	2017	23:28:40	84520	0.3	23	28	40	32	0.051025391	3.5255859	-0.43164063	0.41796875	-0.73193359	0.46020508	0.010009766	0	0	0	0	0	0	0	0	0	0.94702148	0.052978516	0.010253906	0	-0.010009766	0	0.599	33529.14	0.155	-483.51	0.618
14	8832	8832	Category A	-0.40795898	0.43188477	-0.7199707	0.075439453	-0.37402344	0.33422852	0	0.415	13/11/2017	13	11	2017	23:28:40	84520	0.4	23	28	40	32	0.051025391	3.5255859	-0.43164063	0.41796875	-0.73217773	0.50195313	0.030029297	0	0	0	0	0	0	0	0	0	0.94726563	0.052734375	0.049560547	0.023681641	0.013671875	0.012207031	0.544	33725.29	0.167	-554.27	0.614
15	8833	8833	Category A	-0.41992188	0.41992188	-0.74389648	0.075195313	-0.37548828	0.33325195	0	0.614	13/11/2017	13	11	2017	23:28:40	84520	0.5	23	28	40	32	0.051025391	3.5255859	-0.43164063	0.41821289	-0.73168945	0.43115234	0.016845703	0	0	0	0	0	0	0	0	0	0.94702148	0.052978516	0.025390625	0.01171875	0.001464844	-0.011962891	0.527	33789.17	0.182	-612.17	0.614
16	8834	8834	Category A	-0.45581055	0.41992188	-0.74389648	0.069580078	-0.37597656	0.33105469	0	0.355	13/11/2017	13	11	2017	23:28:40	84520	0.6	23	28	40	32	0.051025391	3.5255859	-0.43164063	0.41772461	-0.73193359	0.37792969	0.026855469	0	0	0	0	0	0	0	0	0	0.94702148	0.052978516	0.037841797	-0.023925781	0.001953125	-0.01171875	0.485	33954.45	0.07	-269.63	0.455
17	8835	8835	Category A	-0.41992188	0.43188477	-0.73193359	0.068847656	-0.37817383	0.33227539	0	0.455	13/11/2017	13	11	2017	23:28:40	84520	0.7	23	28	40	32	0.051025391	3.5255859	-0.43139648	0.41796875	-0.73193359	0.49951172	0.018066406	0	0	0	0	0	0	0	0	0	0.94702148	0.052978516	0.025634766	0.011474609	0.013671875	0	0.395	34351.91	0.119	-512.76	0.415
18	8836	8836	Category A	-0.43188477	0.40795898	-0.73193359	0.0625	-0.37670898	0.33544922	0	0.371	13/11/2017	13	11	2017	23:28:40	84520	0.8	23	28	40	33	0.051025391	3.5255859	-0.4309082	0.41748047	-0.73168945	0.43164063	0.009521484	0	0	0	0	0	0	0	0	0	0.94628906	0.053710938	0.010498047	-0.000732422	-0.009521484	0	0.391	34371.22	0.004	-19.31	0.455
19	8837	8837	Category A	-0.44384766	0.41992188	-0.7199707	0.0703125	-0.37890625	0.33325195	0	0.165	13/11/2017	13	11	2017	23:28:40	84520	0.9	23	28	40	33	0.051025391	3.5255859	-0.4309082	0.41748047	-0.73144531	0.46899414	0.017089844	0	0	0	0	0	0	0	0	0	0.94604492	0.053955078	0.026367188	-0.012695313	0.002197266	0.011474609	0.366	34495.65	-0.009	46.49	0.455
20	8838	8838	Category A	-0.43188477	0.40795898	-0.73193359	0.070556641	-0.37573242	0.33227539	0	0.386	13/11/2017	13	11	2017	23:28:41	84521	0	23	28	41	33	0.051025391	3.5255859	-0.43017578	0.41748047	-0.73120117	0.17431641	0.009765625	0	0	0	0	0	0	0	0	0	0.94555664	0.054443359	0.01171875	-0.001464844	-0.009521484	-0.000488281	0.422	34225.57	-0.111	570.15	0.455
21	8839	8839	Category A	-0.44384766	0.41992188	-0.74389648	0.066162109	-0.37988281	0.33544922	0	0.467	13/11/2017	13	11	2017	23:28:41	84521	0.1	23	28	41	33	0.051025391	3.5255859	-0.42993164	0.41748047	-0.73144531	0.18286133	0.018554688	0	0	0	0	0	0	0	0	0	0.94555664	0.054443359	0.028564453	-0.013671875	0.002197266	-0.012207031	0.415	34257.68	-0.163	912.17	0.414
22	8840	8840	Category A	-0.41992188	0.44384766	-0.7199707	0.071289063	-0.37597656	0.33422852	0	0.689	13/11/2017	13	11	2017	23:28:41	84521	0.2	23	28	41	33	0.051025391	3.5255859	-0.42944336	0.41748047	-0.73120117	0.53979492	0.030029297	0	0	0	0	0	0	0	0	0	0.9453125	0.0546875	0.047363281	0.009521484	0.026123047	0.011230469	0.416	34253.07	-0.101	519.44	0.414
23	8841	8841	Category A	-0.45581055	0.41992188	-0.75585938	0.071777344	-0.37963867	0.33227539	0	0.414	13/11/2017	13	11	2017	23:28:41	84521	0.3	23	28	41	33	0.051025391	3.5255859	-0.4296875	0.41674805	-0.73095703	0.57446289	0.035888672	0	0	0	0	0	0	0	0	0	0.94482422	0.055175781	0.053710938	-0.025878906	0.002929688	-0.024658203	0.443	34131.76	-0.004	17.58	0.414
24	8842	8842	Category A	-0.41992188	0.41992188	-0.73193359	0.072998047	-0.37158203	0.33520508	0	0.379	13/11/2017	13	11	2017	23:28:41	84521	0.4	23	28	41	33	0.051025391	3.5255859	-0.42944336	0.41674805	-0.73046875	0.28540039	0.010009766	0	0	0	0	0	0	0	0	0	0.94458008	0.055419922	0.013916016	0.009521484	0.002929688	-0.001220703	0.399	34332.76	0.174	-712.8	0.467
25	8843	8843	Category A	-0.41992188	0.44384766	-0.75585938	0.066162109	-0.37841797	0.33349609	0	0.327	13/11/2017	13	11	2017	23:28:41	84521	0.5	23	28	41	33	0.051025391	3.5255859	-0.42944336	0.41699219	-0.73022461	0.27490234	0.038085938	0	0	0	0	0	0	0	0	0	0.9440918	0.055908203	0.061767578	0.009521484	0.026611328	-0.025390625	0.402	34318.5	0.294	-1102.29	0.485
26	8844	8844	Category A	-0.43188477	0.43188477	-0.76782227	0.065673828	-0.37841797	0.33325195	0	0.122	13/11/2017	13	11	2017	23:28:41	84521	0.6	23	28	41	33	0.051025391	3.5255859	-0.4296875	0.41699219	-0.73022461	0.5012207	0.040039063	0	0	0	0	0	0	0	0	0	0.94458008	0.055419922	0.053955078	-0.001953125	0.014648438	-0.037353516	0.4	34328	0.462	-1573.51	0.485
27	8845	8845	Category A	-0.43188477	0.39599609	-0.74389648	0.071044922	-0.38134766	0.33007813	0	0.485	13/11/2017	13	11	2017	23:28:41	84521	0.7	23	28	41	33	0.051025391	3.5255859	-0.42993164	0.41748047	-0.73022461	0.29345703	0.025634766	0	0	0	0	0	0	0	0	0	0.94458008	0.055419922	0.037109375	-0.001708984	-0.021484375	-0.013427734	0.443	34131.76	0.534	-1656.44	0.485
28	8846	8846	Category A	-0.43188477	0.41992188	-0.7199707	0.064453125	-0.37866211	0.33642578	0	0.677	13/11/2017	13	11	2017	23:28:41	84521	0.8	23	28	41	34	0.051025391	3.5255859	-0.42944336	0.41699219	-0.72973633	0.19238281	0.010253906	0	0	0	0	0	0	0	0	0	0.94384766	0.056152344	0.014892578	-0.002197266	0.002685547	0.009765625	0.411	34276.23	0.52	-1692.61	0.485
29	8847	8847	Category A	-0.41992188	0.43188477	-0.7199707	0.065673828	-0.37890625	0.33129883	0	0.673	13/11/2017	13	11	2017	23:28:41	84521	0.9	23	28	41	34	0.051025391	3.5255859	-0.4296875	0.41699219	-0.72949219	0.47851563	0.020019531	0	0	0	0	0	0	0	0	0	0.94384766	0.056152344	0.034179688	0.009765625	0.014648438	0.009521484	0.417	34248.46	0.4	-1376.47	0.485
30	8848	8848	Category A	-0.41992188	0.43188477	-0.73193359	0.070068359	-0.37963867	0.33618164	0	0.182	13/11/2017	13	11	2017	23:28:42	84522	0	23	28	42	34	0.051025391	3.5255859	-0.42993164	0.41748047	-0.72949219	0.11914063	0.017578125	0	0	0	0	0	0	0	0	0	0.9440918	0.055908203	0.026855469	0.010009766	0.014160156	-0.002197266	0.419	34239.28	0.34	-1207.85	0.485
31	8849	8849	Category A	-0.39599609	0.39599609	-0.7199707	0.068115234	-0.37646484	0.32617188	0	0.365	13/11/2017	13	11	2017	23:28:42	84522	0.1	23	28	42	34	0.051025391	3.5255859	-0.43017578	0.41748047	-0.72949219	0.12597656	0.041748047	0	0	0	0	0	0	0	0	0	0.94433594	0.055664063	0.065673828	0.034179688	-0.021484375	0.009521484	0.398	34337.53	0.219	-869.42	0.413
32	8850	8850	Category A	-0.44384766	0.41992188	-0.73193359	0.071289063	-0.37475586	0.33325195	0	0.135	13/11/2017	13	11	2017	23:28:42	84522	0.2	23	28	42	34	0.051025391	3.5255859	-0.43017578	0.41723633	-0.72924805	0.5324707	0.013916016	0	0	0	0	0	0	0	0	0	0.9440918	0.055908203	0.018554688	-0.013427734	0.002441406	-0.002441406	0.354	34557.84	0.144	-655.75	0.413
33	8851	8851	Category A	-0.41992188	0.40795898	-0.73193359	0.069580078	-0.37890625	0.33227539	0	0.358	13/11/2017	13	11	2017	23:28:42	84522	0.3	23	28	42	34	0.051025391	3.5255859	-0.42993164	0.41796875	-0.72900391	0.41625977	0.014404297	0	0	0	0	0	0	0	0	0	0.9440918	0.055908203	0.022949219	0.010009766	-0.010009766	-0.002685547	0.332	34676.43	0.096	-478.04	0.413
34	8852	8852	Category A	-0.40795898	0.43188477	-0.7199707	0.065429688	-0.38061523	0.33349609	0	0.413	13/11/2017	13	11	2017	23:28:42	84522	0.4	23	28	42	34	0.051025391	3.5255859	-0.4296875	0.41772461	-0.72924805	0.045410156	0.027587891	0	0	0	0	0	0	0	0	0	0.94384766	0.056152344	0.045166016	0.021728516	0.013916016	0.009277344	0.475	33995.5	-0.036	153.84	0.541
35	8853	8853	Category A	-0.41992188	0.41992188	-0.73193359	0.069580078	-0.37646484	0.33032227	0	0.541	13/11/2017	13	11	2017	23:28:42	84522	0.5	23	28	42	34	0.051025391	3.5255859	-0.43017578	0.41748047	-0.72924805	0.40063477	0.010986328	0	0	0	0	0	0	0	0	0	0.9440918	0.055908203	0.015136719	0.010253906	0.002197266	-0.002441406	0.572	33623.52	-0.041	150.47	0.541
36	8854	8854	Category A	-0.43188477	0.40795898	-0.76782227	0.071289063	-0.37646484	0.3371582	0	1.042	13/11/2017	13	11	2017	23:28:42	84522	0.6	23	28	42	34	0.051025391	3.5255859	-0.43017578	0.41723633	-0.72949219	0.40917969	0.039306641	0	0	0	0	0	0	0	0	0	0.9440918	0.055908203	0.049072266	-0.001464844	-0.009277344	-0.038085938	0.588	33567.17	-0.017	59.92	0.946
37	8855	8855	Category A	-0.45581055	0.39599609	-0.70776367	0.072021484	-0.37475586	0.33422852	0	0.946	13/11/2017	13	11	2017	23:28:42	84522	0.7	23	28	42	34	0.051025391	3.5255859	-0.43041992	0.41674805	-0.72998047	0.72875977	0.039550781	0	0	0	0	0	0	0	0	0	0.94458008	0.055419922	0.068359375	-0.025146484	-0.020751953	0.022216797	0.699	33207.11	-0.123	402.21	0.946
38	8856	8856	Category A	-0.43188477	0.39599609	-0.74389648	0.063720703	-0.37695313	0.33618164	0	0.233	13/11/2017	13	11	2017	23:28:42	84522	0.8	23	28	42	35	0.051025391	3.5255859	-0.43041992	0.41699219	-0.73046875	1.3269043	0.024902344	0	0	0	0	0	0	0	0	0	0.94482422	0.055175781	0.035888672	-0.001220703	-0.020996094	-0.013183594	0.765	33014.49	-0.015	42.56	0.946
39	8857	8857	Category A	-0.44384766	0.39599609	-0.73193359	0.072998047	-0.37646484	0.33227539	0	1.023	13/11/2017	13	11	2017	23:28:42	84522	0.9	23	28	42	35	0.051025391	3.5255859	-0.43017578	0.41699219	-0.73046875	1.5200195	0.025146484	0	0	0	0	0	0	0	0	0	0.94482422	0.055175781	0.035888672	-0.013427734	-0.020996094	-0.001220703	0.817	32871.99	-0.078	216.71	0.946
40	8858	8858	Category A	-0.41992188	0.40795898	-0.73193359	0.069580078	-0.37597656	0.33325195	0	0.81	13/11/2017	13	11	2017	23:28:43	84523	0	23	28	43	35	0.051025391	3.5255859	-0.43066406	0.41674805	-0.73046875	1.3493652	0.013916016	0	0	0	0	0	0	0	0	0	0.94482422	0.055175781	0.020996094	0.010742188	-0.008789063	-0.001220703	0.683	33256.01	0.011	-33.72	0.851
41	8859	8859	Category A	-0.44384766	0.41992188	-0.73193359	0.071044922	-0.37866211	0.33227539	0	0.851	13/11/2017	13	11	2017	23:28:43	84523	0.1	23	28	43	35	0.051025391	3.5255859	-0.43066406	0.41625977	-0.73046875	1.2111816	0.013671875	0	0	0	0	0	0	0	0	0	0.94458008	0.055419922	0.017822266	-0.012939453	0.003417969	-0.001220703	0.606	33505.23	0.052	-170.91	0.81
42	8860	8860	Category A	-0.41992188	0.40795898	-0.75585938	0.066894531	-0.38134766	0.33032227	0	0.235	13/11/2017	13	11	2017	23:28:43	84523	0.2	23	28	43	35	0.051025391	3.5255859	-0.43066406	0.41625977	-0.73022461	1.1374512	0.029052734	0	0	0	0	0	0	0	0	0	0.94433594	0.055664063	0.044677734	0.010742188	-0.008300781	-0.025390625	0.668	33302.71	-0.1	335.1	0.81
43	8861	8861	Category A	-0.44384766	0.41992188	-0.73193359	0.072753906	-0.37304688	0.33618164	0	0.487	13/11/2017	13	11	2017	23:28:43	84523	0.3	23	28	43	35	0.051025391	3.5255859	-0.43115234	0.41650391	-0.73022461	0.88525391	0.012939453	0	0	0	0	0	0	0	0	0	0.94482422	0.055175781	0.017333984	-0.012451172	0.003173828	-0.001464844	0.629	33428.23	-0.022	73.61	0.81
44	8862	8862	Category A	-0.40795898	0.40795898	-0.73193359	0.071533203	-0.37646484	0.33325195	0	0.605	13/11/2017	13	11	2017	23:28:43	84523	0.4	23	28	43	35	0.051025391	3.5255859	-0.43115234	0.41674805	-0.73046875	0.52026367	0.024902344	0	0	0	0	0	0	0	0	0	0.94506836	0.054931641	0.033447266	0.023193359	-0.008789063	-0.001220703	0.714	33162.08	-0.319	1189.83	0.786
45	8863	8863	Category A	-0.40795898	0.39599609	-0.70776367	0.0703125	-0.37890625	0.33422852	0	0.786	13/11/2017	13	11	2017	23:28:43	84523	0.5	23	28	43	35	0.051025391	3.5255859	-0.43139648	0.41625977	-0.73022461	0.28637695	0.038330078	0	0	0	0	0	0	0	0	0	0.94482422	0.055175781	0.06640625	0.0234375	-0.020263672	0.022460938	0.624	33444.77	-0.224	883.23	0.786
46	8864	8864	Category A	-0.44384766	0.40795898	-0.70776367	0.068115234	-0.37109375	0.32910156	0	1.322	13/11/2017	13	11	2017	23:28:43	84523	0.6	23	28	43	35	0.051025391	3.5255859	-0.43212891	0.41625977	-0.72998047	0.041748047	0.026367188	0	0	0	0	0	0	0	0	0	0.94506836	0.054931641	0.042480469	-0.011474609	-0.008300781	0.022216797	0.754	33045.63	-0.349	1258.7	1.013
47	8865	8865	Category A	-0.43188477	0.40795898	-0.73193359	0.069335938	-0.3828125	0.33349609	0	0.314	13/11/2017	13	11	2017	23:28:43	84523	0.7	23	28	43	35	0.051025391	3.5255859	-0.43212891	0.41674805	-0.73046875	0.030761719	0.008789063	0	0	0	0	0	0	0	0	0	0.94555664	0.054443359	0.010253906	0.000244141	-0.008789063	-0.001220703	0.872	32729.05	-0.537	1930.84	1.013
48	8866	8866	Category A	-0.43188477	0.40795898	-0.70776367	0.067138672	-0.37426758	0.33129883	0	1.013	13/11/2017	13	11	2017	23:28:43	84523	0.8	23	28	43	36	0.051025391	3.4740234	-0.43212891	0.41674805	-0.73046875	0.064208984	0.024414063	0	0	0	0	0	0	0	0	0	0.94555664	0.054443359	0.031738281	0.000244141	-0.008789063	0.022705078	0.883	32701.34	-0.518	1799.43	1.013
49	8867	8867	Category A	-0.45581055	0.39599609	-0.73193359	0.069580078	-0.37646484	0.33618164	0	1.193	13/11/2017	13	11	2017	23:28:43	84523	0.9	23	28	43	36	0.051025391	3.4740234	-0.43261719	0.41674805	-0.73022461	0.099365234	0.031005859	0	0	0	0	0	0	0	0	0	0.94555664	0.054443359	0.045410156	-0.022949219	-0.020751953	-0.001464844	0.839	32813.91	-0.486	1749.19	1.193
50	8868	8868	Category A	-0.45581055	0.40795898	-0.73193359	0.065917969	-0.37426758	0.33813477	0	0.672	13/11/2017	13	11	2017	23:28:44	84524	0	23	28	44	36	0.051025391	3.4740234	-0.43334961	0.41699219	-0.72949219	0.15234375	0.024169922	0	0	0	0	0	0	0	0	0	0.94555664	0.054443359	0.033935547	-0.022216797	-0.009033203	-0.002197266	0.843	32803.48	-0.494	1780.78	1.013
51	8869	8869	Category A	-0.44384766	0.40795898	-0.7199707	0.064941406	-0.37670898	0.33129883	0	0.522	13/11/2017	13	11	2017	23:28:44	84524	0.1	23	28	44	36	0.051025391	3.4740234	-0.43334961	0.41699219	-0.72949219	0.21118164	0.016845703	0	0	0	0	0	0	0	0	0	0.94555664	0.054443359	0.029296875	-0.010253906	-0.009033203	0.009521484	0.886	32693.84	-0.545	1933.33	1.013
52	8870	8870	Category A	-0.40795898	0.40795898	-0.73193359	0.071289063	-0.37817383	0.33422852	0	1.347	13/11/2017	13	11	2017	23:28:44	84524	0.2	23	28	44	36	0.051025391	3.4740234	-0.43359375	0.41748047	-0.72998047	0.44726563	0.02734375	0	0	0	0	0	0	0	0	0	0.94604492	0.053955078	0.037109375	0.025634766	-0.009521484	-0.001708984	0.867	32741.74	-0.524	1874.63	0.9
53	8871	8871	Category A	-0.43188477	0.43188477	-0.74389648	0.0703125	-0.37890625	0.33251953	0	0.572	13/11/2017	13	11	2017	23:28:44	84524	0.3	23	28	44	36	0.051025391	3.4740234	-0.43383789	0.41748047	-0.73022461	0.70874023	0.019775391	0	0	0	0	0	0	0	0	0	0.9465332	0.053466797	0.029785156	0.001953125	0.014160156	-0.013427734	0.754	33045.63	-0.416	1597.84	0.672
54	8872	8872	Category A	-0.44384766	0.41992188	-0.70776367	0.066894531	-0.38134766	0.33349609	0	0.9	13/11/2017	13	11	2017	23:28:44	84524	0.4	23	28	44	36	0.051025391	3.4740234	-0.43408203	0.41748047	-0.73022461	0.44799805	0.024414063	0	0	0	0	0	0	0	0	0	0.9465332	0.053466797	0.034179688	-0.009521484	0.002197266	0.022460938	0.711	33171.02	-0.405	1654.06	0.572
55	8873	8873	Category A	-0.45581055	0.40795898	-0.73193359	0.063720703	-0.37670898	0.33935547	0	0.511	13/11/2017	13	11	2017	23:28:44	84524	0.5	23	28	44	36	0.051025391	3.4740234	-0.43481445	0.41699219	-0.73046875	0.080566406	0.022705078	0	0	0	0	0	0	0	0	0	0.94702148	0.052978516	0.031494141	-0.020751953	-0.009033203	-0.001220703	0.709	33177	-0.44	1878.35	0.572
56	8874	8874	Category A	-0.41992188	0.43188477	-0.7199707	0.068603516	-0.37719727	0.33251953	0	0.418	13/11/2017	13	11	2017	23:28:44	84524	0.6	23	28	44	36	0.051025391	3.4740234	-0.43505859	0.41699219	-0.73022461	0.29370117	0.0234375	0	0	0	0	0	0	0	0	0	0.94702148	0.052978516	0.040283203	0.015136719	0.014648438	0.010253906	0.555	33684.82	-0.211	926.16	0.511
57	8875	8875	Category A	-0.40795898	0.40795898	-0.73193359	0.068847656	-0.37402344	0.33325195	0	0.506	13/11/2017	13	11	2017	23:28:44	84524	0.7	23	28	44	36	0.051025391	3.4740234	-0.43481445	0.41699219	-0.73022461	0.63256836	0.028564453	0	0	0	0	0	0	0	0	0	0.94677734	0.053222656	0.037841797	0.026855469	-0.009033203	-0.001464844	0.514	33839.15	-0.021	82.95	0.506
58	8876	8876	Category A	-0.41992188	0.41992188	-0.7199707	0.069580078	-0.37744141	0.33422852	0	0.425	13/11/2017	13	11	2017	23:28:44	84524	0.8	23	28	44	37	0.051025391	3.4740234	-0.43505859	0.41674805	-0.73022461	1.0898438	0.018554688	0	0	0	0	0	0	0	0	0	0.94677734	0.053222656	0.028320313	0.015136719	0.002929688	0.010253906	0.395	34351.91	0.128	-547.47	0.425
59	8877	8877	Category A	-0.39599609	0.41992188	-0.70776367	0.073730469	-0.37304688	0.33520508	0	0.327	13/11/2017	13	11	2017	23:28:44	84524	0.9	23	28	44	37	0.051025391	3.4740234	-0.43530273	0.41674805	-0.73022461	1.5966797	0.045410156	0	0	0	0	0	0	0	0	0	0.94702148	0.052978516	0.064941406	0.039306641	0.002929688	0.022460938	0.357	34542.14	0.232	-978.45	0.418
60	8878	8878	Category A	-0.44384766	0.41992188	-0.73193359	0.065673828	-0.37744141	0.33349609	0	0.183	13/11/2017	13	11	2017	23:28:45	84525	0	23	28	45	37	0.051025391	3.4740234	-0.43530273	0.41674805	-0.73071289	1.6022949	0.008789063	0	0	0	0	0	0	0	0	0	0.94726563	0.052734375	0.012207031	-0.008300781	0.002929688	-0.000976563	0.311	34795.72	0.296	-1293.88	0.327
61	8879	8879	Category A	-0.41992188	0.41992188	-0.7199707	0.069580078	-0.37475586	0.33422852	0	0.288	13/11/2017	13	11	2017	23:28:45	84525	0.1	23	28	45	37	0.051025391	3.4740234	-0.43554688	0.41699219	-0.73046875	1.340332	0.019042969	0	0	0	0	0	0	0	0	0	0.94750977	0.052490234	0.029052734	0.015625	0.002685547	0.010498047	0.252	35169.85	0.391	-1787.39	0.327
62	8880	8880	Category A	-0.44384766	0.39599609	-0.70776367	0.068603516	-0.37963867	0.33325195	0	0.14	13/11/2017	13	11	2017	23:28:45	84525	0.2	23	28	45	37	0.051025391	3.4740234	-0.43554688	0.41699219	-0.73022461	1.3762207	0.031982422	0	0	0	0	0	0	0	0	0	0.94726563	0.052734375	0.052001953	-0.008056641	-0.020996094	0.022460938	0.315	34772.51	0.307	-1321.09	0.327
63	8881	8881	Category A	-0.43188477	0.43188477	-0.70776367	0.062988281	-0.37988281	0.33642578	0	0.153	13/11/2017	13	11	2017	23:28:45	84525	0.3	23	28	45	37	0.051025391	3.4740234	-0.43530273	0.41723633	-0.73022461	1.0383301	0.027099609	0	0	0	0	0	0	0	0	0	0.94726563	0.052734375	0.040527344	0.003417969	0.014404297	0.022460938	0.439	34149.34	0.072	-298.51	0.804
64	8882	8882	Category A	-0.43188477	0.41992188	-0.7199707	0.071289063	-0.37817383	0.33520508	0	0.804	13/11/2017	13	11	2017	23:28:45	84525	0.4	23	28	45	37	0.051025391	3.4740234	-0.43505859	0.41748047	-0.73022461	0.56469727	0.010986328	0	0	0	0	0	0	0	0	0	0.94726563	0.052734375	0.015869141	0.003173828	0.002197266	0.010253906	0.573	33619.96	-0.067	250.46	0.989
65	8883	8883	Category A	-0.45581055	0.40795898	-0.74389648	0.072021484	-0.37597656	0.33081055	0	1.067	13/11/2017	13	11	2017	23:28:45	84525	0.5	23	28	45	37	0.051025391	3.4740234	-0.43530273	0.41748047	-0.72998047	0.13745117	0.026367188	0	0	0	0	0	0	0	0	0	0.94702148	0.052978516	0.043945313	-0.020263672	-0.009521484	-0.013671875	0.696	33216.21	-0.199	689.87	1.028
66	8884	8884	Category A	-0.43188477	0.43188477	-0.73193359	0.067871094	-0.37890625	0.33227539	0	0.989	13/11/2017	13	11	2017	23:28:45	84525	0.6	23	28	45	37	0.051025391	3.4740234	-0.43530273	0.41699219	-0.72949219	0.002685547	0.015136719	0	0	0	0	0	0	0	0	0	0.9465332	0.053466797	0.020507813	0.003417969	0.014648438	-0.002197266	0.862	32754.49	-0.382	1220.4	1.028
67	8885	8885	Category A	-0.41992188	0.39599609	-0.7199707	0.069335938	-0.37963867	0.33007813	0	1.028	13/11/2017	13	11	2017	23:28:45	84525	0.7	23	28	45	37	0.051025391	3.4740234	-0.43530273	0.41699219	-0.72900391	0.042480469	0.027587891	0	0	0	0	0	0	0	0	0	0.94604492	0.053955078	0.045654297	0.015380859	-0.020996094	0.009033203	0.977	32475.32	-0.498	1503.68	1.028
68	8886	8886	Category A	-0.44384766	0.43188477	-0.74389648	0.070556641	-0.37133789	0.33105469	0	1.132	13/11/2017	13	11	2017	23:28:45	84525	0.8	23	28	45	38	0.051025391	3.4740234	-0.43554688	0.41748047	-0.72900391	0.25756836	0.021972656	0	0	0	0	0	0	0	0	0	0.9465332	0.053466797	0.037109375	-0.008056641	0.014160156	-0.014648438	0.931	32583.62	-0.441	1350.56	1.028
69	8887	8887	Category A	-0.44384766	0.43188477	-0.74389648	0.073730469	-0.37695313	0.33325195	0	0.845	13/11/2017	13	11	2017	23:28:45	84525	0.9	23	28	45	38	0.051025391	3.4740234	-0.43579102	0.41748047	-0.72949219	0.44799805	0.021728516	0	0	0	0	0	0	0	0	0	0.94677734	0.053222656	0.036621094	-0.0078125	0.014160156	-0.014160156	0.817	32871.99	-0.315	1014.21	0.989
70	8888	8888	Category A	-0.45581055	0.43188477	-0.75585938	0.065673828	-0.37963867	0.33642578	0	0.53	13/11/2017	13	11	2017	23:28:46	84526	0	23	28	46	38	0.051025391	3.4740234	-0.43579102	0.41699219	-0.72924805	0.17480469	0.036132813	0	0	0	0	0	0	0	0	0	0.9465332	0.053466797	0.061035156	-0.019775391	0.014648438	-0.026367188	0.759	33031.43	-0.273	918.95	0.845
71	8889	8889	Category A	-0.40795898	0.38378906	-0.70776367	0.069580078	-0.37744141	0.33740234	0	0.378	13/11/2017	13	11	2017	23:28:46	84526	0.1	23	28	46	38	0.051025391	3.4740234	-0.43603516	0.41699219	-0.72924805	0.18530273	0.048583984	0	0	0	0	0	0	0	0	0	0.9465332	0.053466797	0.082763672	0.028076172	-0.033203125	0.021484375	0.617	33468.11	-0.212	836.22	0.646
72	8890	8890	Category A	-0.43188477	0.44384766	-0.70776367	0.069580078	-0.37646484	0.33422852	0	0.646	13/11/2017	13	11	2017	23:28:46	84526	0.2	23	28	46	38	0.051025391	3.4740234	-0.43652344	0.41723633	-0.72924805	0.11523438	0.034423828	0	0	0	0	0	0	0	0	0	0.94677734	0.053222656	0.052490234	0.004638672	0.026367188	0.021484375	0.498	33902.09	-0.12	533	0.53
73	8891	8891	Category A	-0.44384766	0.41992188	-0.7199707	0.072021484	-0.37646484	0.33007813	0	0.172	13/11/2017	13	11	2017	23:28:46	84526	0.3	23	28	46	38	0.051025391	3.4740234	-0.43652344	0.41748047	-0.72900391	0.29272461	0.011962891	0	0	0	0	0	0	0	0	0	0.94677734	0.053222656	0.018798828	-0.007324219	0.002197266	0.009033203	0.428	34198.39	-0.025	115.38	0.53
74	8892	8892	Category A	-0.47998047	0.40795898	-0.73193359	0.067138672	-0.37597656	0.33520508	0	0.419	13/11/2017	13	11	2017	23:28:46	84526	0.4	23	28	46	38	0.051025391	3.4740234	-0.43652344	0.41723633	-0.72900391	0.34375	0.044189453	0	0	0	0	0	0	0	0	0	0.94677734	0.053222656	0.055419922	-0.043212891	-0.009277344	-0.002685547	0.439	34149.34	-0.025	112.97	0.599
75	8893	8893	Category A	-0.44384766	0.40795898	-0.74389648	0.073730469	-0.37695313	0.33325195	0	0.423	13/11/2017	13	11	2017	23:28:46	84526	0.5	23	28	46	38	0.051025391	3.4740234	-0.43676758	0.41699219	-0.72949219	0.13745117	0.018310547	0	0	0	0	0	0	0	0	0	0.94702148	0.052978516	0.030273438	-0.006835938	-0.009033203	-0.014160156	0.531	33773.99	-0.165	721.66	0.646
76	8894	8894	Category A	-0.44384766	0.41992188	-0.75585938	0.069335938	-0.37963867	0.33251953	0	0.599	13/11/2017	13	11	2017	23:28:46	84526	0.6	23	28	46	38	0.051025391	3.4740234	-0.43652344	0.41699219	-0.72973633	0.1706543	0.027099609	0	0	0	0	0	0	0	0	0	0.94702148	0.052978516	0.035888672	-0.007080078	0.002685547	-0.025878906	0.571	33627.09	-0.226	978.52	0.599
77	8895	8895	Category A	-0.41992188	0.43188477	-0.73193359	0.067871094	-0.37963867	0.33349609	0	0.929	13/11/2017	13	11	2017	23:28:46	84526	0.7	23	28	46	38	0.051025391	3.4740234	-0.43652344	0.41699219	-0.72949219	0.54833984	0.022460938	0	0	0	0	0	0	0	0	0	0.94677734	0.053222656	0.033935547	0.016601563	0.014648438	-0.002197266	0.576	33609.32	-0.169	685.6	0.888
78	8896	8896	Category A	-0.43188477	0.41992188	-0.73193359	0.062988281	-0.37915039	0.3293457	0	0.888	13/11/2017	13	11	2017	23:28:46	84526	0.8	23	28	46	39	0.051025391	3.4740234	-0.4362793	0.41699219	-0.72949219	0.31420898	0.005615234	0	0	0	0	0	0	0	0	0	0.94702148	0.052978516	0.009277344	0.004394531	0.002685547	-0.002197266	0.75	33057.05	-0.26	877.13	0.888
79	8897	8897	Category A	-0.44384766	0.41992188	-0.73193359	0.072021484	-0.37475586	0.33325195	0	0.198	13/11/2017	13	11	2017	23:28:46	84526	0.9	23	28	46	39	0.051025391	3.4740234	-0.4362793	0.41748047	-0.72949219	0.18164063	0.008056641	0	0	0	0	0	0	0	0	0	0.94702148	0.052978516	0.011962891	-0.007324219	0.002197266	-0.002197266	0.739	33088.7	-0.214	708.09	0.888
80	8898	8898	Category A	-0.45581055	0.40795898	-0.73193359	0.068847656	-0.37817383	0.33105469	0	1.465	13/11/2017	13	11	2017	23:28:47	84527	0	23	28	47	39	0.051025391	3.4740234	-0.43603516	0.41748047	-0.72973633	0.22827148	0.021728516	0	0	0	0	0	0	0	0	0	0.94702148	0.052978516	0.03125	-0.01953125	-0.009521484	-0.001953125	0.694	33222.29	-0.155	521.62	0.888
81	8899	8899	Category A	-0.43188477	0.40795898	-0.73193359	0.0703125	-0.37866211	0.33032227	0	0.359	13/11/2017	13	11	2017	23:28:47	84527	0.1	23	28	47	39	0.051025391	3.4740234	-0.43652344	0.41772461	-0.72949219	0.3527832	0.010986328	0	0	0	0	0	0	0	0	0	0.94702148	0.052978516	0.016845703	0.004638672	-0.009765625	-0.002197266	0.658	33334.32	-0.126	435.89	0.713
82	8900	8900	Category A	-0.45581055	0.43188477	-0.7199707	0.067138672	-0.37670898	0.33813477	0	0.329	13/11/2017	13	11	2017	23:28:47	84527	0.2	23	28	47	39	0.051025391	3.4740234	-0.43603516	0.41772461	-0.72949219	0.19848633	0.025878906	0	0	0	0	0	0	0	0	0	0.94702148	0.052978516	0.04296875	-0.01953125	0.013916016	0.009521484	0.568	33637.81	-0.043	158.98	0.434
83	8901	8901	Category A	-0.43188477	0.43188477	-0.7199707	0.068847656	-0.37817383	0.33105469	0	0.713	13/11/2017	13	11	2017	23:28:47	84527	0.3	23	28	47	39	0.051025391	3.4740234	-0.43652344	0.41772461	-0.72875977	0.30371094	0.017089844	0	0	0	0	0	0	0	0	0	0.94677734	0.053222656	0.027587891	0.004638672	0.013916016	0.008789063	0.607	33501.84	-0.098	356.81	0.434
84	8902	8902	Category A	-0.43188477	0.40795898	-0.7199707	0.073730469	-0.375	0.33496094	0	0.346	13/11/2017	13	11	2017	23:28:47	84527	0.4	23	28	47	39	0.051025391	3.4740234	-0.43603516	0.41772461	-0.72900391	0.90283203	0.013916016	0	0	0	0	0	0	0	0	0	0.9465332	0.053466797	0.022949219	0.004150391	-0.009765625	0.009033203	0.395	34351.91	0.04	-184.85	0.388
85	8903	8903	Category A	-0.45581055	0.43188477	-0.73193359	0.072021484	-0.3737793	0.33325195	0	0.434	13/11/2017	13	11	2017	23:28:47	84527	0.5	23	28	47	39	0.051025391	3.4740234	-0.4362793	0.41748047	-0.72900391	1.0134277	0.024169922	0	0	0	0	0	0	0	0	0	0.94677734	0.053222656	0.036376953	-0.019287109	0.014160156	-0.002685547	0.4	34328	-0.026	127.1	0.388
86	8904	8904	Category A	-0.43188477	0.45581055	-0.74389648	0.072021484	-0.3737793	0.33105469	0	0.192	13/11/2017	13	11	2017	23:28:47	84527	0.6	23	28	47	39	0.051269531	3.5126953	-0.43652344	0.41796875	-0.72949219	0.79614258	0.040527344	0	0	0	0	0	0	0	0	0	0.94726563	0.052734375	0.056640625	0.004638672	0.037597656	-0.014160156	0.405	34304.33	-0.105	556.5	0.388
87	8905	8905	Category A	-0.44384766	0.40795898	-0.74389648	0.072509766	-0.37695313	0.33422852	0	0.388	13/11/2017	13	11	2017	23:28:47	84527	0.7	23	28	47	39	0.051269531	3.5126953	-0.43652344	0.41796875	-0.73022461	0.92797852	0.018310547	0	0	0	0	0	0	0	0	0	0.94775391	0.052246094	0.031005859	-0.007324219	-0.010009766	-0.013427734	0.335	34659.89	-0.051	299.19	0.388
88	8906	8906	Category A	-0.43188477	0.39599609	-0.7199707	0.071777344	-0.37792969	0.33227539	0	0.359	13/11/2017	13	11	2017	23:28:47	84527	0.8	23	28	47	40	0.051269531	3.5126953	-0.4362793	0.41845703	-0.73022461	0.89282227	0.025146484	0	0	0	0	0	0	0	0	0	0.94799805	0.052001953	0.037353516	0.004394531	-0.022460938	0.010253906	0.365	34500.77	-0.104	607.71	0.388
89	8907	8907	Category A	-0.45581055	0.44384766	-0.69580078	0.068603516	-0.37963867	0.33325195	0	0.295	13/11/2017	13	11	2017	23:28:47	84527	0.9	23	28	47	40	0.051269531	3.5126953	-0.4362793	0.41894531	-0.73071289	0.68969727	0.046875	0	0	0	0	0	0	0	0	0	0.94873047	0.051269531	0.079101563	-0.019287109	0.024658203	0.034912109	0.353	34563.1	-0.098	586.1	0.365
90	8908	8908	Category A	-0.43188477	0.41992188	-0.73193359	0.065673828	-0.37890625	0.33251953	0	0.522	13/11/2017	13	11	2017	23:28:48	84528	0	23	28	48	40	0.051269531	3.5126953	-0.43603516	0.41918945	-0.73120117	0.18701172	0.004394531	0	0	0	0	0	0	0	0	0	0.94897461	0.051025391	0.005371094	0.004150391	0.000488281	-0.000488281	0.349	34584.26	-0.081	477.66	0.365
91	8909	8909	Category A	-0.45581055	0.43188477	-0.75585938	0.0625	-0.37451172	0.32910156	0	0.365	13/11/2017	13	11	2017	23:28:48	84528	0.1	23	28	48	40	0.051269531	3.5126953	-0.43603516	0.41967773	-0.73120117	0.092285156	0.033691406	0	0	0	0	0	0	0	0	0	0.94921875	0.05078125	0.056396484	-0.01953125	0.011962891	-0.024414063	0.341	34627.17	-0.079	474.6	0.365
92	8910	8910	Category A	-0.45581055	0.43188477	-0.74389648	0.067871094	-0.37792969	0.33422852	0	0.167	13/11/2017	13	11	2017	23:28:48	84528	0.2	23	28	48	40	0.051269531	3.5126953	-0.43579102	0.41967773	-0.73144531	0.18139648	0.026367188	0	0	0	0	0	0	0	0	0	0.94921875	0.05078125	0.044433594	-0.019775391	0.011962891	-0.012207031	0.343	34616.37	-0.068	399.96	0.365
93	8911	8911	Category A	-0.45581055	0.41992188	-0.7199707	0.068115234	-0.37646484	0.33032227	0	0.338	13/11/2017	13	11	2017	23:28:48	84528	0.3	23	28	48	40	0.051269531	3.5126953	-0.43603516	0.41943359	-0.73168945	0.59008789	0.022705078	0	0	0	0	0	0	0	0	0	0.94946289	0.050537109	0.031494141	-0.01953125	0.000244141	0.01171875	0.338	34643.47	-0.053	309.34	0.365
94	8912	8912	Category A	-0.45581055	0.39599609	-0.74389648	0.067871094	-0.37963867	0.33251953	0	0.371	13/11/2017	13	11	2017	23:28:48	84528	0.4	23	28	48	40	0.051269531	3.5126953	-0.43603516	0.41943359	-0.73144531	1.2634277	0.032958984	0	0	0	0	0	0	0	0	0	0.94921875	0.05078125	0.055419922	-0.01953125	-0.0234375	-0.012207031	0.306	34825.08	0.038	-214.1	0.338
95	8913	8913	Category A	-0.44384766	0.41992188	-0.73193359	0.072265625	-0.3815918	0.33447266	0	0.266	13/11/2017	13	11	2017	23:28:48	84528	0.5	23	28	48	40	0.051269531	3.5126953	-0.43579102	0.41967773	-0.73193359	1.6281738	0.0078125	0	0	0	0	0	0	0	0	0	0.94970703	0.050292969	0.0078125	-0.0078125	0	0	0.269	35055.35	0.064	-384.45	0.338
96	8914	8914	Category A	-0.44384766	0.41992188	-0.73193359	0.067871094	-0.37792969	0.33251953	0	0.333	13/11/2017	13	11	2017	23:28:48	84528	0.6	23	28	48	40	0.051269531	3.5126953	-0.43554688	0.41992188	-0.73168945	1.5805664	0.008056641	0	0	0	0	0	0	0	0	0	0.94946289	0.050537109	0.008544922	-0.008056641	0	0	0.344	34610.98	0.028	-145.81	0.371
97	8915	8915	Category A	-0.43188477	0.40795898	-0.73193359	0.068115234	-0.38134766	0.33251953	0	0.14	13/11/2017	13	11	2017	23:28:48	84528	0.7	23	28	48	40	0.051269531	3.5126953	-0.43603516	0.41943359	-0.73217773	1.6276855	0.012207031	0	0	0	0	0	0	0	0	0	0.94995117	0.050048828	0.016113281	0.004150391	-0.011474609	0.000244141	0.493	33922.1	-0.128	578.67	0.547
98	8916	8916	Category A	-0.45581055	0.40795898	-0.74389648	0.065917969	-0.37597656	0.32910156	0	0.617	13/11/2017	13	11	2017	23:28:48	84528	0.8	23	28	48	41	0.051269531	3.5126953	-0.4362793	0.41943359	-0.73242188	1.3818359	0.025146484	0	0	0	0	0	0	0	0	0	0.95019531	0.049804688	0.042236328	-0.019287109	-0.011474609	-0.011230469	0.523	33804.44	-0.14	605.88	0.617
99	8917	8917	Category A	-0.44384766	0.41992188	-0.75585938	0.067871094	-0.37890625	0.33007813	0	1.235	13/11/2017	13	11	2017	23:28:48	84528	0.9	23	28	48	41	0.051269531	3.5126953	-0.43652344	0.41967773	-0.73291016	1.0275879	0.023925781	0	0	0	0	0	0	0	0	0	0.95068359	0.049316406	0.030273438	-0.007324219	0	-0.022705078	0.589	33563.69	-0.214	886.39	0.617
100	8918	8918	Category A	-0.44384766	0.43188477	-0.7199707	0.070556641	-0.375	0.33422852	0	0.547	13/11/2017	13	11	2017	23:28:49	84529	0	23	28	49	41	0.051269531	3.5126953	-0.43652344	0.41992188	-0.7331543	0.31347656	0.019042969	0	0	0	0	0	0	0	0	0	0.95117188	0.048828125	0.032226563	-0.007080078	0.01171875	0.013183594	0.607	33501.84	-0.296	1293.88	0.617
101	8919	8919	Category A	-0.44384766	0.41992188	-0.7199707	0.069580078	-0.37475586	0.33325195	0	0.663	13/11/2017	13	11	2017	23:28:49	84529	0.1	23	28	49	41	0.051269531	3.5126953	-0.43652344	0.41967773	-0.73339844	0.34301758	0.015136719	0	0	0	0	0	0	0	0	0	0.95117188	0.048828125	0.020751953	-0.007080078	0	0.013427734	0.643	33382.46	-0.329	1395.83	0.617
102	8920	8920	Category A	-0.40795898	0.45581055	-0.7199707	0.067138672	-0.37890625	0.33251953	0	0.443	13/11/2017	13	11	2017	23:28:49	84529	0.2	23	28	49	41	0.051269531	3.5126953	-0.43652344	0.41967773	-0.73339844	0.82324219	0.047851563	0	0	0	0	0	0	0	0	0	0.95117188	0.048828125	0.078125	0.028564453	0.035888672	0.013427734	0.622	33451.42	-0.33	1457.99	0.568
103	8921	8921	Category A	-0.43188477	0.44384766	-0.75585938	0.064208984	-0.37084961	0.33422852	0	0.353	13/11/2017	13	11	2017	23:28:49	84529	0.3	23	28	49	41	0.051269531	3.5126953	-0.43676758	0.41992188	-0.73413086	1.3989258	0.032470703	0	0	0	0	0	0	0	0	0	0.9519043	0.048095703	0.050537109	0.004882813	0.023681641	-0.021484375	0.511	33850.83	-0.174	798.1	0.547
104	8922	8922	Category A	-0.43188477	0.41992188	-0.70776367	0.069580078	-0.37817383	0.33129883	0	0.496	13/11/2017	13	11	2017	23:28:49	84529	0.4	23	28	49	41	0.051269531	3.5126953	-0.4375	0.42016602	-0.73486328	1.6557617	0.027587891	0	0	0	0	0	0	0	0	0	0.95288086	0.047119141	0.032958984	0.005615234	-0.000244141	0.027099609	0.506	33870.42	-0.106	457.58	0.568
105	8923	8923	Category A	-0.43188477	0.40795898	-0.7199707	0.067138672	-0.37670898	0.33325195	0	0.568	13/11/2017	13	11	2017	23:28:49	84529	0.5	23	28	49	41	0.051269531	3.5126953	-0.4375	0.42016602	-0.7355957	1.6611328	0.020751953	0	0	0	0	0	0	0	0	0	0.95336914	0.046630859	0.033691406	0.005615234	-0.012207031	0.015625	0.497	33906.08	-0.09	388.84	0.518
106	8924	8924	Category A	-0.41992188	0.41992188	-0.73193359	0.071533203	-0.37646484	0.33227539	0	0.518	13/11/2017	13	11	2017	23:28:49	84529	0.6	23	28	49	41	0.051269531	3.5126953	-0.43701172	0.42041016	-0.7355957	1.3908691	0.017578125	0	0	0	0	0	0	0	0	0	0.95336914	0.046630859	0.021484375	0.017089844	-0.000488281	0.003662109	0.48	33974.89	-0.018	75.04	0.518
107	8925	8925	Category A	-0.46777344	0.43188477	-0.74389648	0.065673828	-0.37890625	0.33251953	0	0.607	13/11/2017	13	11	2017	23:28:49	84529	0.7	23	28	49	41	0.051269531	3.5126953	-0.43725586	0.4206543	-0.73583984	1.1257324	0.033203125	0	0	0	0	0	0	0	0	0	0.95385742	0.046142578	0.049316406	-0.030273438	0.010986328	-0.0078125	0.479	33979	-0.004	16.5	0.563
108	8926	8926	Category A	-0.44384766	0.41992188	-0.74389648	0.075927734	-0.3762207	0.33227539	0	0.338	13/11/2017	13	11	2017	23:28:49	84529	0.8	23	28	49	42	0.051269531	3.5126953	-0.4375	0.42114258	-0.73583984	0.66992188	0.010009766	0	0	0	0	0	0	0	0	0	0.95410156	0.045898438	0.015380859	-0.006103516	-0.001220703	-0.0078125	0.49	33934.18	-0.024	98.87	0.568
109	8927	8927	Category A	-0.41992188	0.40795898	-0.70776367	0.068115234	-0.375	0.33911133	0	0.347	13/11/2017	13	11	2017	23:28:49	84529	0.9	23	28	49	42	0.051269531	3.5126953	-0.43725586	0.42089844	-0.7355957	0.39672852	0.035400391	0	0	0	0	0	0	0	0	0	0.95385742	0.046142578	0.058349609	0.017333984	-0.012939453	0.027832031	0.502	33886.2	-0.048	197.85	0.563
110	8928	8928	Category A	-0.43188477	0.41992188	-0.73193359	0.069335938	-0.38134766	0.33349609	0	0.563	13/11/2017	13	11	2017	23:28:50	84530	0	23	28	50	42	0.051269531	3.5126953	-0.43676758	0.42089844	-0.7355957	0.10986328	0.006347656	0	0	0	0	0	0	0	0	0	0.95336914	0.046630859	0.009765625	0.004882813	-0.000976563	0.003662109	0.486	33950.38	-0.091	401.53	0.563
111	8929	8929	Category A	-0.43188477	0.41992188	-0.7199707	0.063232422	-0.37329102	0.33349609	0	0.641	13/11/2017	13	11	2017	23:28:50	84530	0.1	23	28	50	42	0.051269531	3.5126953	-0.43676758	0.42089844	-0.73535156	0.40869141	0.016113281	0	0	0	0	0	0	0	0	0	0.95336914	0.046630859	0.021484375	0.004882813	-0.000976563	0.015380859	0.405	34304.33	0.001	-4.71	0.422
112	8930	8930	Category A	-0.44384766	0.43188477	-0.7199707	0.071533203	-0.37158203	0.33520508	0	0.422	13/11/2017	13	11	2017	23:28:50	84530	0.2	23	28	50	42	0.051269531	3.5126953	-0.43676758	0.42138672	-0.73608398	0.92114258	0.020263672	0	0	0	0	0	0	0	0	0	0.95410156	0.045898438	0.033447266	-0.006835938	0.010253906	0.016113281	0.378	34435.09	0.076	-351.04	0.502
113	8931	8931	Category A	-0.43188477	0.39599609	-0.73193359	0.069580078	-0.37890625	0.33105469	0	0.123	13/11/2017	13	11	2017	23:28:50	84530	0.3	23	28	50	42	0.051269531	3.5126953	-0.43676758	0.42114258	-0.73681641	1.1530762	0.026123047	0	0	0	0	0	0	0	0	0	0.95458984	0.045410156	0.03515625	0.004882813	-0.025146484	0.004882813	0.403	34313.77	0.064	-284.92	0.563
114	8932	8932	Category A	-0.41992188	0.40795898	-0.75585938	0.066162109	-0.3815918	0.33007813	0	0.172	13/11/2017	13	11	2017	23:28:50	84530	0.4	23	28	50	42	0.051269531	3.5126953	-0.43652344	0.42089844	-0.73681641	1.2167969	0.028320313	0	0	0	0	0	0	0	0	0	0.9543457	0.045654297	0.048583984	0.016601563	-0.012939453	-0.018798828	0.414	34262.31	0.046	-203.89	0.502
115	8933	8933	Category A	-0.40795898	0.41992188	-0.74389648	0.064941406	-0.375	0.33520508	0	0.502	13/11/2017	13	11	2017	23:28:50	84530	0.5	23	28	50	42	0.051269531	3.5126953	-0.43554688	0.42138672	-0.73706055	1.2875977	0.028564453	0	0	0	0	0	0	0	0	0	0.9543457	0.045654297	0.036132813	0.027587891	-0.001464844	-0.006591797	0.366	34495.65	0.079	-372.64	0.422
116	8934	8934	Category A	-0.43188477	0.40795898	-0.74389648	0.072509766	-0.37695313	0.33618164	0	0.629	13/11/2017	13	11	2017	23:28:50	84530	0.6	23	28	50	42	0.051269531	3.5126953	-0.43554688	0.42163086	-0.73706055	0.91186523	0.015869141	0	0	0	0	0	0	0	0	0	0.9543457	0.045654297	0.024169922	0.003662109	-0.013671875	-0.006591797	0.345	34605.61	0.075	-370.91	0.497
117	8935	8935	Category A	-0.43188477	0.40795898	-0.7199707	0.069580078	-0.37890625	0.33325195	0	0.353	13/11/2017	13	11	2017	23:28:50	84530	0.7	23	28	50	42	0.051269531	3.5126953	-0.43530273	0.42138672	-0.73706055	0.55566406	0.021972656	0	0	0	0	0	0	0	0	0	0.95410156	0.045898438	0.034179688	0.003417969	-0.013427734	0.017089844	0.407	34294.92	0.021	-96.53	0.502
118	8936	8936	Category A	-0.43188477	0.43188477	-0.74389648	0.067871094	-0.37890625	0.33325195	0	0.291	13/11/2017	13	11	2017	23:28:50	84530	0.8	23	28	50	43	0.051269531	3.5126953	-0.43554688	0.42114258	-0.73706055	0.26123047	0.012939453	0	0	0	0	0	0	0	0	0	0.95410156	0.045898438	0.020996094	0.003662109	0.010498047	-0.006591797	0.49	33934.18	-0.081	351.38	0.629
119	8937	8937	Category A	-0.43188477	0.38378906	-0.74389648	0.067871094	-0.37670898	0.33129883	0	0.497	13/11/2017	13	11	2017	23:28:50	84530	0.9	23	28	50	43	0.051269531	3.5126953	-0.43554688	0.42089844	-0.73706055	0.044433594	0.038085938	0	0	0	0	0	0	0	0	0	0.95410156	0.045898438	0.047607422	0.003662109	-0.037109375	-0.006591797	0.525	33796.79	-0.109	456.28	0.671
120	8938	8938	Category A	-0.44384766	0.43188477	-0.70776367	0.069580078	-0.37744141	0.33105469	0	0.671	13/11/2017	13	11	2017	23:28:51	84531	0	23	28	51	43	0.051269531	3.5126953	-0.43530273	0.4206543	-0.73681641	0.016601563	0.032226563	0	0	0	0	0	0	0	0	0	0.95361328	0.046386719	0.048583984	-0.008300781	0.010986328	0.029052734	0.539	33743.91	-0.131	546.33	0.671
121	8939	8939	Category A	-0.41992188	0.41992188	-0.73193359	0.069335938	-0.38037109	0.33325195	0	0.71	13/11/2017	13	11	2017	23:28:51	84531	0.1	23	28	51	43	0.051269531	3.5126953	-0.43481445	0.4206543	-0.73681641	0.18579102	0.015869141	0	0	0	0	0	0	0	0	0	0.95336914	0.046630859	0.020751953	0.014892578	-0.000732422	0.004882813	0.532	33770.21	-0.143	610.72	0.671
122	8940	8940	Category A	-0.44384766	0.40795898	-0.70776367	0.066162109	-0.37915039	0.33325195	0	0.712	13/11/2017	13	11	2017	23:28:51	84531	0.2	23	28	51	43	0.051269531	3.5126953	-0.43481445	0.4206543	-0.73681641	0.23925781	0.032958984	0	0	0	0	0	0	0	0	0	0.95336914	0.046630859	0.050537109	-0.008789063	-0.012695313	0.029052734	0.525	33796.79	-0.157	688.66	0.671
123	8941	8941	Category A	-0.40795898	0.41992188	-0.74389648	0.073730469	-0.37402344	0.33227539	0	0.311	13/11/2017	13	11	2017	23:28:51	84531	0.3	23	28	51	43	0.051269531	3.5126953	-0.43481445	0.4206543	-0.73681641	0.25732422	0.027832031	0	0	0	0	0	0	0	0	0	0.95336914	0.046630859	0.034667969	0.026855469	-0.000732422	-0.006835938	0.509	33858.65	-0.148	662.71	0.671
124	8942	8942	Category A	-0.43188477	0.39599609	-0.74389648	0.074707031	-0.37402344	0.33422852	0	0.253	13/11/2017	13	11	2017	23:28:51	84531	0.4	23	28	51	43	0.051513672	3.4933594	-0.43505859	0.42016602	-0.73681641	0.41625977	0.025390625	0	0	0	0	0	0	0	0	0	0.95336914	0.046630859	0.034423828	0.003173828	-0.024169922	-0.006835938	0.435	34167.06	-0.152	798.31	0.397
125	8943	8943	Category A	-0.43188477	0.41992188	-0.74389648	0.072509766	-0.37817383	0.33129883	0	0.397	13/11/2017	13	11	2017	23:28:51	84531	0.5	23	28	51	43	0.051513672	3.4933594	-0.43530273	0.42016602	-0.73706055	0.4753418	0.007568359	0	0	0	0	0	0	0	0	0	0.95361328	0.046386719	0.010498047	0.003417969	-0.000244141	-0.006591797	0.374	34455.1	-0.156	963.94	0.348
126	8944	8944	Category A	-0.43188477	0.41992188	-0.75585938	0.072998047	-0.37646484	0.33105469	0	0.228	13/11/2017	13	11	2017	23:28:51	84531	0.6	23	28	51	43	0.051513672	3.4933594	-0.43481445	0.41967773	-0.73706055	0.85253906	0.018798828	0	0	0	0	0	0	0	0	0	0.95336914	0.046630859	0.021728516	0.002929688	0	-0.018554688	0.3	34860.83	-0.067	444.65	0.311
127	8945	8945	Category A	-0.41992188	0.44384766	-0.74389648	0.0625	-0.37915039	0.33007813	0	0.348	13/11/2017	13	11	2017	23:28:51	84531	0.7	23	28	51	43	0.051513672	3.4933594	-0.43481445	0.41918945	-0.73657227	0.86499023	0.029541016	0	0	0	0	0	0	0	0	0	0.95263672	0.047363281	0.046630859	0.014892578	0.024414063	-0.007080078	0.284	34959.08	-0.036	238.62	0.266
128	8946	8946	Category A	-0.43188477	0.45581055	-0.74389648	0.065673828	-0.37646484	0.33642578	0	0.266	13/11/2017	13	11	2017	23:28:51	84531	0.8	23	28	51	44	0.051513672	3.4933594	-0.43481445	0.41894531	-0.73608398	0.67553711	0.037353516	0	0	0	0	0	0	0	0	0	0.95214844	0.047851563	0.047363281	0.002929688	0.036621094	-0.007568359	0.261	35108.48	0.045	-283.4	0.348
129	8947	8947	Category A	-0.44384766	0.40795898	-0.76782227	0.065673828	-0.37744141	0.33618164	0	0.214	13/11/2017	13	11	2017	23:28:51	84531	0.9	23	28	51	44	0.051513672	3.4933594	-0.43481445	0.41943359	-0.73632813	0.53051758	0.034423828	0	0	0	0	0	0	0	0	0	0.95263672	0.047363281	0.051513672	-0.008789063	-0.011474609	-0.03125	0.255	35149.2	0.118	-689.07	0.308
130	8948	8948	Category A	-0.44384766	0.44384766	-0.73193359	0.069335938	-0.37841797	0.33227539	0	0.113	13/11/2017	13	11	2017	23:28:52	84532	0	23	28	52	44	0.051513672	3.4933594	-0.43481445	0.41870117	-0.73681641	0.076904297	0.026855469	0	0	0	0	0	0	0	0	0	0.95263672	0.047363281	0.038818359	-0.008789063	0.024902344	0.004882813	0.268	35061.92	0.129	-719.6	0.312
131	8949	8949	Category A	-0.43188477	0.40795898	-0.73193359	0.064941406	-0.37646484	0.328125	0	0.364	13/11/2017	13	11	2017	23:28:52	84532	0.1	23	28	52	44	0.051513672	3.4933594	-0.43481445	0.41870117	-0.73706055	0.39233398	0.012451172	0	0	0	0	0	0	0	0	0	0.95263672	0.047363281	0.019042969	0.002929688	-0.010742188	0.005126953	0.262	35101.77	0.18	-965.63	0.312
132	8950	8950	Category A	-0.43188477	0.39599609	-0.75585938	0.065429688	-0.37670898	0.34008789	0	0.308	13/11/2017	13	11	2017	23:28:52	84532	0.2	23	28	52	44	0.051513672	3.4933594	-0.43457031	0.41870117	-0.73681641	0.5234375	0.029541016	0	0	0	0	0	0	0	0	0	0.95239258	0.047607422	0.044433594	0.002685547	-0.022705078	-0.018798828	0.275	35016.33	0.136	-740.1	0.312
133	8951	8951	Category A	-0.41992188	0.43188477	-0.73193359	0.064208984	-0.37084961	0.33618164	0	0.312	13/11/2017	13	11	2017	23:28:52	84532	0.3	23	28	52	44	0.051513672	3.4933594	-0.43408203	0.41870117	-0.73657227	0.38476563	0.019775391	0	0	0	0	0	0	0	0	0	0.95214844	0.047851563	0.031982422	0.014160156	0.012939453	0.004638672	0.285	34952.81	0.14	-740.87	0.342
134	8952	8952	Category A	-0.43188477	0.44384766	-0.74389648	0.069824219	-0.37304688	0.32617188	0	0.342	13/11/2017	13	11	2017	23:28:52	84532	0.4	23	28	52	44	0.051513672	3.4933594	-0.43408203	0.41870117	-0.73657227	0.62646484	0.025878906	0	0	0	0	0	0	0	0	0	0.95214844	0.047851563	0.034423828	0.002197266	0.024902344	-0.007080078	0.344	34610.98	0.058	-292.48	0.342
135	8953	8953	Category A	-0.43188477	0.41992188	-0.70776367	0.067382813	-0.37963867	0.33105469	0	0.271	13/11/2017	13	11	2017	23:28:52	84532	0.5	23	28	52	44	0.051513672	3.4933594	-0.43408203	0.41894531	-0.73632813	0.89013672	0.028808594	0	0	0	0	0	0	0	0	0	0.9519043	0.048095703	0.031738281	0.002197266	0.000732422	0.028564453	0.333	34670.9	0.006	-32.88	0.342
136	8954	8954	Category A	-0.45581055	0.39599609	-0.76782227	0.06640625	-0.37646484	0.33129883	0	0.472	13/11/2017	13	11	2017	23:28:52	84532	0.6	23	28	52	44	0.051513672	3.4933594	-0.43432617	0.41870117	-0.73632813	0.87841797	0.044189453	0	0	0	0	0	0	0	0	0	0.9519043	0.048095703	0.075683594	-0.021240234	-0.022705078	-0.03125	0.372	34465.17	0.117	-526.95	0.342
137	8955	8955	Category A	-0.43188477	0.40795898	-0.75585938	0.067138672	-0.38061523	0.33129883	0	0.297	13/11/2017	13	11	2017	23:28:52	84532	0.7	23	28	52	44	0.051513672	3.4933594	-0.43408203	0.41894531	-0.73608398	0.29370117	0.022460938	0	0	0	0	0	0	0	0	0	0.95166016	0.048339844	0.032714844	0.002197266	-0.010986328	-0.01953125	0.365	34500.77	0.179	-775.48	0.45
138	8956	8956	Category A	-0.43188477	0.43188477	-0.74389648	0.068847656	-0.37573242	0.33325195	0	0.541	13/11/2017	13	11	2017	23:28:52	84532	0.8	23	28	52	45	0.051513672	3.4933594	-0.43408203	0.41894531	-0.73608398	0.35595703	0.015136719	0	0	0	0	0	0	0	0	0	0.95166016	0.048339844	0.022705078	0.002197266	0.012695313	-0.007568359	0.383	34410.32	0.267	-1050.44	0.45
139	8957	8957	Category A	-0.40795898	0.44384766	-0.73193359	0.068603516	-0.38134766	0.33129883	0	0.271	13/11/2017	13	11	2017	23:28:52	84532	0.9	23	28	52	45	0.051513672	3.4933594	-0.43383789	0.41894531	-0.7355957	0.70996094	0.036132813	0	0	0	0	0	0	0	0	0	0.95117188	0.048828125	0.054443359	0.025878906	0.024658203	0.003662109	0.375	34450.08	0.341	-1293.95	0.45
140	8958	8958	Category A	-0.44384766	0.39599609	-0.74389648	0.071289063	-0.37817383	0.33227539	0	0.45	13/11/2017	13	11	2017	23:28:53	84533	0	23	28	53	45	0.051513672	3.4933594	-0.43408203	0.41894531	-0.73510742	0.17016602	0.026367188	0	0	0	0	0	0	0	0	0	0.95117188	0.048828125	0.041259766	-0.009521484	-0.022949219	-0.008544922	0.311	34795.72	0.365	-1518.02	0.314
141	8959	8959	Category A	-0.41992188	0.41992188	-0.7199707	0.072998047	-0.37646484	0.3371582	0	0.219	13/11/2017	13	11	2017	23:28:53	84533	0.1	23	28	53	45	0.051513672	3.4933594	-0.43408203	0.41870117	-0.73510742	0.34863281	0.020751953	0	0	0	0	0	0	0	0	0	0.95092773	0.049072266	0.030517578	0.014160156	0.000976563	0.015136719	0.314	34778.29	0.388	-1580.25	0.411
142	8960	8960	Category A	-0.46777344	0.41992188	-0.76782227	0.069580078	-0.37426758	0.33007813	0	0.089	13/11/2017	13	11	2017	23:28:53	84533	0.2	23	28	53	45	0.051513672	3.4933594	-0.43383789	0.41870117	-0.73510742	0.57861328	0.046875	0	0	0	0	0	0	0	0	0	0.95092773	0.049072266	0.067382813	-0.033691406	0.000976563	-0.032470703	0.292	34909.41	0.305	-1373.4	0.411
143	8961	8961	Category A	-0.47998047	0.44384766	-0.76782227	0.071289063	-0.37475586	0.33227539	0	0.314	13/11/2017	13	11	2017	23:28:53	84533	0.3	23	28	53	45	0.051513672	3.4933594	-0.43383789	0.41796875	-0.73510742	0.13256836	0.061767578	0	0	0	0	0	0	0	0	0	0.95043945	0.049560547	0.10424805	-0.045898438	0.025634766	-0.032470703	0.337	34648.93	0.265	-1130.06	0.45
144	8962	8962	Category A	-0.43188477	0.43188477	-0.77978516	0.06640625	-0.375	0.33251953	0	0.411	13/11/2017	13	11	2017	23:28:53	84533	0.4	23	28	53	45	0.051513672	3.4933594	-0.43383789	0.41772461	-0.73461914	0.32885742	0.047119141	0	0	0	0	0	0	0	0	0	0.94995117	0.050048828	0.061035156	0.001953125	0.013916016	-0.044921875	0.4	34328	0.243	-945.54	0.411
145	8963	8963	Category A	-0.41992188	0.41992188	-0.75585938	0.0703125	-0.37817383	0.33740234	0	0.539	13/11/2017	13	11	2017	23:28:53	84533	0.5	23	28	53	45	0.051513672	3.4933594	-0.43383789	0.41748047	-0.734375	1.0651855	0.025390625	0	0	0	0	0	0	0	0	0	0.94995117	0.050048828	0.037353516	0.013916016	0.002197266	-0.021240234	0.407	34294.92	0.232	-899.46	0.417
146	8964	8964	Category A	-0.45581055	0.44384766	-0.74389648	0.071289063	-0.37719727	0.33227539	0	0.829	13/11/2017	13	11	2017	23:28:53	84533	0.6	23	28	53	45	0.051513672	3.4933594	-0.43408203	0.41772461	-0.734375	1.0253906	0.034912109	0	0	0	0	0	0	0	0	0	0.94995117	0.050048828	0.056884766	-0.021484375	0.025878906	-0.009277344	0.462	34049.93	0.296	-1015.67	0.417
147	8965	8965	Category A	-0.43188477	0.44384766	-0.7199707	0.068603516	-0.38061523	0.33251953	0	0.265	13/11/2017	13	11	2017	23:28:53	84533	0.7	23	28	53	45	0.051513672	3.4933594	-0.43408203	0.41748047	-0.734375	0.75366211	0.029785156	0	0	0	0	0	0	0	0	0	0.94970703	0.050292969	0.042724609	0.002197266	0.026123047	0.014404297	0.475	33995.5	0.36	-1171.13	0.417
148	8966	8966	Category A	-0.43188477	0.41992188	-0.7199707	0.067871094	-0.37890625	0.33325195	0	0.417	13/11/2017	13	11	2017	23:28:53	84533	0.8	23	28	53	46	0.051513672	3.4933594	-0.43359375	0.41748047	-0.73413086	1.0314941	0.014404297	0	0	0	0	0	0	0	0	0	0.94946289	0.050537109	0.018310547	0.001708984	0.002197266	0.014160156	0.466	34033.05	0.315	-1063.22	0.466
149	8967	8967	Category A	-0.40795898	0.41992188	-0.74389648	0.069580078	-0.37646484	0.33227539	0	0.389	13/11/2017	13	11	2017	23:28:53	84533	0.9	23	28	53	46	0.051513672	3.4933594	-0.43334961	0.41748047	-0.73388672	1.3369141	0.02734375	0	0	0	0	0	0	0	0	0	0.94897461	0.051025391	0.037597656	0.025390625	0.002197266	-0.009765625	0.454	34084.05	0.333	-1130.78	0.466
150	8968	8968	Category A	-0.44384766	0.44384766	-0.74389648	0.072021484	-0.37646484	0.33520508	0	0.359	13/11/2017	13	11	2017	23:28:54	84534	0	23	28	54	46	0.051513672	3.4933594	-0.43334961	0.41748047	-0.73413086	0.95874023	0.029785156	0	0	0	0	0	0	0	0	0	0.94921875	0.05078125	0.046386719	-0.010253906	0.026123047	-0.009521484	0.395	34351.91	0.236	-930.27	0.417
151	8969	8969	Category A	-0.40795898	0.41992188	-0.75585938	0.065917969	-0.38085938	0.3293457	0	0.466	13/11/2017	13	11	2017	23:28:54	84534	0.1	23	28	54	46	0.051513672	3.4933594	-0.43334961	0.41699219	-0.73388672	0.2565918	0.033447266	0	0	0	0	0	0	0	0	0	0.94897461	0.051025391	0.049804688	0.025390625	0.002685547	-0.021728516	0.406	34299.62	0.144	-596.49	0.466
152	8970	8970	Category A	-0.44384766	0.41992188	-0.76782227	0.064941406	-0.37402344	0.33007813	0	0.474	13/11/2017	13	11	2017	23:28:54	84534	0.2	23	28	54	46	0.051513672	3.4933594	-0.43310547	0.41699219	-0.73413086	0.1640625	0.03515625	0	0	0	0	0	0	0	0	0	0.94897461	0.051025391	0.046630859	-0.010498047	0.002685547	-0.033447266	0.454	34084.05	-0.008	34.6	0.469
153	8971	8971	Category A	-0.41992188	0.39599609	-0.73193359	0.066162109	-0.37915039	0.33422852	0	0.332	13/11/2017	13	11	2017	23:28:54	84534	0.3	23	28	54	46	0.051513672	3.4933594	-0.43286133	0.41699219	-0.734375	0.71264648	0.024902344	0	0	0	0	0	0	0	0	0	0.94897461	0.051025391	0.036621094	0.012939453	-0.020996094	0.002441406	0.467	34028.85	-0.107	497.69	0.469
154	8972	8972	Category A	-0.40795898	0.45581055	-0.74389648	0.068603516	-0.37719727	0.33325195	0	0.706	13/11/2017	13	11	2017	23:28:54	84534	0.4	23	28	54	46	0.051513672	3.4933594	-0.43334961	0.41748047	-0.734375	0.36743164	0.046875	0	0	0	0	0	0	0	0	0	0.94946289	0.050537109	0.072998047	0.025390625	0.038085938	-0.009277344	0.46	34058.42	-0.069	312.8	0.469
155	8973	8973	Category A	-0.43188477	0.43188477	-0.74389648	0.067138672	-0.3737793	0.33911133	0	0.469	13/11/2017	13	11	2017	23:28:54	84534	0.5	23	28	54	46	0.051513672	3.4933594	-0.43359375	0.41796875	-0.73413086	0.38964844	0.016845703	0	0	0	0	0	0	0	0	0	0.94946289	0.050537109	0.025390625	0.001708984	0.013671875	-0.009521484	0.445	34123.01	-0.069	322.07	0.469
156	8974	8974	Category A	-0.43188477	0.39599609	-0.75585938	0.070800781	-0.37890625	0.33325195	0	0.313	13/11/2017	13	11	2017	23:28:54	84534	0.6	23	28	54	46	0.051513672	3.4933594	-0.43408203	0.41796875	-0.73413086	0.73193359	0.030761719	0	0	0	0	0	0	0	0	0	0.94995117	0.050048828	0.045898438	0.002197266	-0.021972656	-0.021484375	0.42	34234.7	0.073	-312.6	0.379
157	8975	8975	Category A	-0.43188477	0.40795898	-0.73193359	0.070556641	-0.37744141	0.33129883	0	0.379	13/11/2017	13	11	2017	23:28:54	84534	0.7	23	28	54	46	0.051513672	3.4933594	-0.43383789	0.41796875	-0.73413086	0.88671875	0.010253906	0	0	0	0	0	0	0	0	0	0.94970703	0.050292969	0.014160156	0.001953125	-0.010009766	0.002197266	0.428	34198.39	0.107	-439.49	0.469
158	8976	8976	Category A	-0.43188477	0.40795898	-0.73193359	0.068847656	-0.37890625	0.33349609	0	0.326	13/11/2017	13	11	2017	23:28:54	84534	0.8	23	28	54	47	0.051513672	3.4933594	-0.43383789	0.41796875	-0.73413086	1.3129883	0.010253906	0	0	0	0	0	0	0	0	0	0.94970703	0.050292969	0.014160156	0.001953125	-0.010009766	0.002197266	0.409	34285.56	0.156	-636.98	0.469
159	8977	8977	Category A	-0.41992188	0.39599609	-0.70776367	0.068847656	-0.37890625	0.33251953	0	0.376	13/11/2017	13	11	2017	23:28:54	84534	0.9	23	28	54	47	0.051513672	3.4933594	-0.43408203	0.41796875	-0.73388672	1.7844238	0.037109375	0	0	0	0	0	0	0	0	0	0.94970703	0.050292969	0.0625	0.014160156	-0.021972656	0.026123047	0.416	34253.07	0.097	-410.03	0.379
160	8978	8978	Category A	-0.43188477	0.40795898	-0.73193359	0.068847656	-0.375	0.33227539	0	0.591	13/11/2017	13	11	2017	23:28:55	84535	0	23	28	55	47	0.051513672	3.4933594	-0.43457031	0.41821289	-0.73388672	1.5385742	0.010742188	0	0	0	0	0	0	0	0	0	0.94995117	0.050048828	0.014892578	0.002685547	-0.010253906	0.001953125	0.408	34290.24	0.088	-380.17	0.379
161	8979	8979	Category A	-0.43188477	0.40795898	-0.73193359	0.0703125	-0.38061523	0.33447266	0	0.512	13/11/2017	13	11	2017	23:28:55	84535	0.111	23	28	55	47	0.051513672	3.4933594	-0.43481445	0.41821289	-0.73388672	0.95288086	0.010986328	0	0	0	0	0	0	0	0	0	0.95019531	0.049804688	0.015380859	0.002929688	-0.010253906	0.001953125	0.389	34380.93	0.033	-155.36	0.376
162	8980	8980	Category A	-0.45581055	0.41992188	-0.7199707	0.071289063	-0.37060547	0.33422852	0	0.268	13/11/2017	13	11	2017	23:28:55	84535	0.222	23	28	55	47	0.051269531	3.5545898	-0.43505859	0.41821289	-0.73413086	1.0759277	0.024902344	0	0	0	0	0	0	0	0	0	0.95043945	0.049560547	0.036132813	-0.020507813	0.001464844	0.014160156	0.368	34485.45	0.18	-774.95	0.376
163	8981	8981	Category A	-0.44384766	0.40795898	-0.73193359	0.068847656	-0.37890625	0.33349609	0	0.264	13/11/2017	13	11	2017	23:28:55	84535	0.333	23	28	55	47	0.051269531	3.5545898	-0.43505859	0.41870117	-0.73486328	1.4431152	0.014160156	0	0	0	0	0	0	0	0	0	0.95117188	0.048828125	0.022460938	-0.008544922	-0.010742188	0.002929688	0.361	34521.36	0.308	-1221.79	0.335
164	8982	8982	Category A	-0.45581055	0.39599609	-0.73193359	0.072021484	-0.3737793	0.33520508	0	0.199	13/11/2017	13	11	2017	23:28:55	84535	0.444	23	28	55	47	0.051269531	3.5545898	-0.43530273	0.41821289	-0.73461914	1.0705566	0.030273438	0	0	0	0	0	0	0	0	0	0.95092773	0.049072266	0.045654297	-0.020263672	-0.022216797	0.002685547	0.283	34965.37	0.424	-1782.37	0.268
165	8983	8983	Category A	-0.41992188	0.40795898	-0.73193359	0.071044922	-0.37963867	0.33520508	0	0.335	13/11/2017	13	11	2017	23:28:55	84535	0.555	23	28	55	47	0.051269531	3.5545898	-0.43530273	0.41821289	-0.734375	0.77416992	0.018798828	0	0	0	0	0	0	0	0	0	0.95092773	0.049072266	0.028564453	0.015380859	-0.010253906	0.002441406	0.218	35419.04	0.574	-2479.49	0.268
166	8984	8984	Category A	-0.43188477	0.40795898	-0.70776367	0.068847656	-0.375	0.33227539	0	0.122	13/11/2017	13	11	2017	23:28:55	84535	0.666	23	28	55	47	0.051269531	3.5545898	-0.43530273	0.41821289	-0.73413086	0.81494141	0.028320313	0	0	0	0	0	0	0	0	0	0.95043945	0.049560547	0.040039063	0.003417969	-0.010253906	0.026367188	0.233	35305.48	0.599	-2473.23	0.335
167	8985	8985	Category A	-0.44384766	0.39599609	-0.69580078	0.064208984	-0.37280273	0.33325195	0	0.125	13/11/2017	13	11	2017	23:28:55	84535	0.777	23	28	55	47	0.051269531	3.5545898	-0.43481445	0.41796875	-0.73364258	0.98925781	0.044677734	0	0	0	0	0	0	0	0	0	0.94995117	0.050048828	0.068847656	-0.008789063	-0.021972656	0.037841797	0.248	35197.7	0.594	-2391.62	0.354
168	8986	8986	Category A	-0.43188477	0.41992188	-0.75585938	0.071289063	-0.37646484	0.33520508	0	0.354	13/11/2017	13	11	2017	23:28:55	84535	0.888	23	28	55	48	0.051269531	3.5545898	-0.43505859	0.41699219	-0.73339844	0.61572266	0.022705078	0	0	0	0	0	0	0	0	0	0.94946289	0.050537109	0.028076172	0.003173828	0.002685547	-0.022216797	0.306	34825.08	0.331	-1423.1	0.354
169	8987	8987	Category A	-0.44384766	0.39599609	-0.73193359	0.0703125	-0.38061523	0.33251953	0	0.354	13/11/2017	13	11	2017	23:28:56	84536	0	23	28	56	48	0.051269531	3.5545898	-0.43530273	0.41625977	-0.7331543	0.038574219	0.022216797	0	0	0	0	0	0	0	0	0	0.94897461	0.051025391	0.030273438	-0.008300781	-0.020263672	0.001220703	0.373	34460.13	0.115	-517.86	0.354
170	8988	8988	Category A	-0.43188477	0.41992188	-0.74389648	0.069580078	-0.37890625	0.33325195	0	0.548	13/11/2017	13	11	2017	23:28:56	84536	0.1	23	28	56	48	0.051269531	3.5545898	-0.43505859	0.41650391	-0.73291016	0.1574707	0.01171875	0	0	0	0	0	0	0	0	0	0.94873047	0.051269531	0.017333984	0.003173828	0.003173828	-0.010742188	0.397	34342.32	0.176	-722.36	0.397
171	8989	8989	Category A	-0.43188477	0.43188477	-0.74389648	0.0625	-0.37597656	0.33251953	0	0.739	13/11/2017	13	11	2017	23:28:56	84536	0.2	23	28	56	48	0.051269531	3.5545898	-0.43530273	0.41625977	-0.73291016	0.28955078	0.019042969	0	0	0	0	0	0	0	0	0	0.94873047	0.051269531	0.029785156	0.003417969	0.015380859	-0.010742188	0.442	34136.14	0.136	-533.9	0.397
172	8990	8990	Category A	-0.43188477	0.43188477	-0.7199707	0.065917969	-0.37036133	0.33105469	0	0.264	13/11/2017	13	11	2017	23:28:56	84536	0.3	23	28	56	48	0.051269531	3.5545898	-0.43530273	0.41674805	-0.73291016	0.5065918	0.020019531	0	0	0	0	0	0	0	0	0	0.94897461	0.051025391	0.03125	0.003417969	0.014892578	0.012939453	0.411	34276.23	0.137	-565.73	0.44
173	8991	8991	Category A	-0.45581055	0.41992188	-0.7199707	0.067138672	-0.37719727	0.33422852	0	0.397	13/11/2017	13	11	2017	23:28:56	84536	0.4	23	28	56	48	0.051269531	3.5545898	-0.43530273	0.41723633	-0.73266602	0.61645508	0.024169922	0	0	0	0	0	0	0	0	0	0.94897461	0.051025391	0.035644531	-0.020263672	0.002441406	0.012695313	0.425	34211.94	0.154	-613.23	0.44
174	8992	8992	Category A	-0.44384766	0.40795898	-0.73193359	0.072998047	-0.37573242	0.33325195	0	0.165	13/11/2017	13	11	2017	23:28:56	84536	0.5	23	28	56	48	0.051269531	3.5545898	-0.43530273	0.41723633	-0.73242188	0.76708984	0.012695313	0	0	0	0	0	0	0	0	0	0.94873047	0.051269531	0.018554688	-0.008300781	-0.009277344	0.000488281	0.402	34318.5	0.221	-870.41	0.411
175	8993	8993	Category A	-0.46777344	0.40795898	-0.7199707	0.072998047	-0.37402344	0.33422852	0	0.44	13/11/2017	13	11	2017	23:28:56	84536	0.6	23	28	56	48	0.051269531	3.5545898	-0.43530273	0.41699219	-0.73217773	0.97070313	0.035644531	0	0	0	0	0	0	0	0	0	0.94848633	0.051513672	0.053710938	-0.032226563	-0.009033203	0.012207031	0.339	34638.02	0.269	-1139.58	0.411
176	8994	8994	Category A	-0.41992188	0.43188477	-0.7199707	0.072021484	-0.37719727	0.33422852	0	0.411	13/11/2017	13	11	2017	23:28:56	84536	0.7	23	28	56	48	0.051269531	3.5545898	-0.43530273	0.41674805	-0.73242188	0.84716797	0.024902344	0	0	0	0	0	0	0	0	0	0.94848633	0.051513672	0.04296875	0.015380859	0.014892578	0.012451172	0.489	33938.22	0.168	-600.72	0.44
177	8995	8995	Category A	-0.43188477	0.40795898	-0.7199707	0.068847656	-0.37817383	0.33227539	0	0.362	13/11/2017	13	11	2017	23:28:56	84536	0.8	23	28	56	48	0.051269531	3.5545898	-0.43505859	0.41699219	-0.73193359	0.81713867	0.015380859	0	0	0	0	0	0	0	0	0	0.94824219	0.051757813	0.024414063	0.003173828	-0.009033203	0.011962891	0.544	33725.29	0.035	-126.58	0.725
178	8996	8996	Category A	-0.44384766	0.40795898	-0.70776367	0.071289063	-0.375	0.33813477	0	1.162	13/11/2017	13	11	2017	23:28:56	84536	0.9	23	28	56	49	0.051269531	3.5545898	-0.43481445	0.41699219	-0.73144531	0.82861328	0.026855469	0	0	0	0	0	0	0	0	0	0.94750977	0.052490234	0.041503906	-0.008789063	-0.009033203	0.023681641	0.65	33359.88	-0.021	68.35	0.802
179	8997	8997	Category A	-0.46777344	0.43188477	-0.73193359	0.074462891	-0.3762207	0.33007813	0	0.725	13/11/2017	13	11	2017	23:28:57	84537	0	23	28	57	49	0.051269531	3.5545898	-0.43481445	0.41674805	-0.73095703	0.76391602	0.035888672	0	0	0	0	0	0	0	0	0	0.94726563	0.052734375	0.048583984	-0.032714844	0.014892578	-0.000732422	0.716	33156.13	-0.084	262.22	0.802
180	8998	8998	Category A	-0.43188477	0.40795898	-0.7199707	0.067871094	-0.37768555	0.33422852	0	0.802	13/11/2017	13	11	2017	23:28:57	84537	0.1	23	28	57	49	0.051269531	3.5545898	-0.43481445	0.41674805	-0.73071289	0.50048828	0.014160156	0	0	0	0	0	0	0	0	0	0.94702148	0.052978516	0.022705078	0.002929688	-0.008789063	0.010742188	0.676	33277.7	0.237	-650.52	0.802
181	8999	8999	Category A	-0.43188477	0.40795898	-0.7199707	0.069580078	-0.37890625	0.33325195	0	0.838	13/11/2017	13	11	2017	23:28:57	84537	0.2	23	28	57	49	0.051269531	3.5545898	-0.43481445	0.41699219	-0.73022461	0.23535156	0.014160156	0	0	0	0	0	0	0	0	0	0.94677734	0.053222656	0.022460938	0.002929688	-0.009033203	0.010253906	0.702	33198.04	0.33	-846.92	0.802
182	9000	9000	Category A	-0.40795898	0.39599609	-0.7199707	0.063720703	-0.37915039	0.33349609	0	0.172	13/11/2017	13	11	2017	23:28:57	84537	0.3	23	28	57	49	0.051269531	3.5545898	-0.43481445	0.41699219	-0.73046875	0.48217773	0.035888672	0	0	0	0	0	0	0	0	0	0.94702148	0.052978516	0.05859375	0.026855469	-0.020996094	0.010498047	0.597	33536.01	0.344	-976.3	0.758
183	9001	9001	Category A	-0.43188477	0.43188477	-0.70776367	0.06640625	-0.37402344	0.328125	0	0.514	13/11/2017	13	11	2017	23:28:57	84537	0.4	23	28	57	49	0.051269531	3.5545898	-0.43481445	0.41674805	-0.72973633	0.53955078	0.026855469	0	0	0	0	0	0	0	0	0	0.94628906	0.053710938	0.040039063	0.002929688	0.014892578	0.021972656	0.602	33518.87	0.418	-1141.11	0.802
184	9002	9002	Category A	-0.43188477	0.40795898	-0.69580078	0.071289063	-0.37719727	0.33422852	0	0.532	13/11/2017	13	11	2017	23:28:57	84537	0.5	23	28	57	49	0.051269531	3.5545898	-0.43457031	0.41625977	-0.72949219	0.35986328	0.034912109	0	0	0	0	0	0	0	0	0	0.94580078	0.054199219	0.044921875	0.002685547	-0.008300781	0.033691406	0.643	33382.46	0.407	-1070.82	0.814
185	9003	9003	Category A	-0.44384766	0.41992188	-0.7199707	0.069335938	-0.38037109	0.33227539	0	0.758	13/11/2017	13	11	2017	23:28:57	84537	0.6	23	28	57	49	0.051269531	3.5545898	-0.43457031	0.41601563	-0.72900391	0.39868164	0.013183594	0	0	0	0	0	0	0	0	0	0.9453125	0.0546875	0.021728516	-0.009033203	0.003662109	0.009033203	0.639	33395.46	0.533	-1337.86	0.814
186	9004	9004	Category A	-0.41992188	0.40795898	-0.7199707	0.074462891	-0.37475586	0.33618164	0	1.049	13/11/2017	13	11	2017	23:28:57	84537	0.7	23	28	57	49	0.051269531	3.5545898	-0.43481445	0.41601563	-0.72875977	0.80004883	0.019287109	0	0	0	0	0	0	0	0	0	0.9453125	0.0546875	0.032226563	0.014892578	-0.008056641	0.008789063	0.758	33034.26	0.197	-507.67	0.886
187	9005	9005	Category A	-0.44384766	0.43188477	-0.7199707	0.07421875	-0.37573242	0.33496094	0	0.814	13/11/2017	13	11	2017	23:28:57	84537	0.8	23	28	57	49	0.051269531	3.5545898	-0.43432617	0.41601563	-0.72875977	0.86181641	0.020263672	0	0	0	0	0	0	0	0	0	0.94482422	0.055175781	0.034179688	-0.009277344	0.015625	0.008789063	0.835	32824.37	0.115	-286	0.886
188	9006	9006	Category A	-0.40795898	0.40795898	-0.73193359	0.069335938	-0.38037109	0.33007813	0	0.886	13/11/2017	13	11	2017	23:28:57	84537	0.9	23	28	57	50	0.051269531	3.5545898	-0.43432617	0.41503906	-0.72900391	0.47900391	0.027587891	0	0	0	0	0	0	0	0	0	0.94482422	0.055175781	0.036621094	0.026367188	-0.007080078	-0.002685547	0.781	32969.83	0.119	-310.76	0.886
189	9007	9007	Category A	-0.41992188	0.40795898	-0.7199707	0.065185547	-0.38330078	0.33251953	0	0.972	13/11/2017	13	11	2017	23:28:58	84538	0	23	28	58	50	0.051269531	3.5545898	-0.43432617	0.41503906	-0.72924805	0.26147461	0.018554688	0	0	0	0	0	0	0	0	0	0.94482422	0.055175781	0.031005859	0.014404297	-0.007080078	0.009277344	0.787	32953.27	0.067	-178.26	0.886
190	9008	9008	Category A	-0.43188477	0.39599609	-0.7199707	0.067871094	-0.37890625	0.33007813	0	0.211	13/11/2017	13	11	2017	23:28:58	84538	0.09	23	28	58	50	0.051269531	3.5545898	-0.43481445	0.41503906	-0.72900391	0.3972168	0.021484375	0	0	0	0	0	0	0	0	0	0.94506836	0.054931641	0.031494141	0.002929688	-0.019042969	0.009033203	0.631	33421.64	0.239	-687.52	0.814
191	9009	9009	Category A	-0.41992188	0.41992188	-0.74389648	0.071533203	-0.37304688	0.32910156	0	0.791	13/11/2017	13	11	2017	23:28:58	84538	0.181	23	28	58	50	0.051269531	3.5545898	-0.43457031	0.41479492	-0.72851563	0.35913086	0.021484375	0	0	0	0	0	0	0	0	0	0.94433594	0.055664063	0.034667969	0.014648438	0.004882813	-0.015136719	0.55	33703.13	0.23	-730.53	0.791
192	9010	9010	Category A	-0.43188477	0.41992188	-0.73193359	0.065917969	-0.37597656	0.33349609	0	0.117	13/11/2017	13	11	2017	23:28:58	84538	0.272	23	28	58	50	0.051269531	3.5545898	-0.43481445	0.41430664	-0.72802734	0.1105957	0.007080078	0	0	0	0	0	0	0	0	0	0.94384766	0.056152344	0.011962891	0.002929688	0.005371094	-0.003662109	0.446	34118.65	0.317	-1098.53	0.453
193	9011	9011	Category A	-0.45581055	0.43188477	-0.74389648	0.071533203	-0.37158203	0.33691406	0	0.328	13/11/2017	13	11	2017	23:28:58	84538	0.363	23	28	58	50	0.051269531	3.5545898	-0.43481445	0.41430664	-0.7277832	0.14916992	0.031494141	0	0	0	0	0	0	0	0	0	0.94384766	0.056152344	0.053955078	-0.020751953	0.017333984	-0.015869141	0.36	34526.54	0.391	-1472.35	0.4
194	9012	9012	Category A	-0.44384766	0.44384766	-0.7199707	0.075439453	-0.37402344	0.33227539	0	0.26	13/11/2017	13	11	2017	23:28:58	84538	0.454	23	28	58	50	0.051269531	3.5545898	-0.43481445	0.41479492	-0.72827148	0.077148438	0.031494141	0	0	0	0	0	0	0	0	0	0.94433594	0.055664063	0.046142578	-0.008789063	0.028808594	0.008300781	0.391	34371.22	0.351	-1291.19	0.453
195	9013	9013	Category A	-0.44384766	0.43188477	-0.75585938	0.072021484	-0.3737793	0.33227539	0	0.453	13/11/2017	13	11	2017	23:28:58	84538	0.545	23	28	58	50	0.051269531	3.5545898	-0.43505859	0.4140625	-0.72827148	0.22485352	0.033691406	0	0	0	0	0	0	0	0	0	0.94384766	0.056152344	0.053955078	-0.008544922	0.017578125	-0.02734375	0.376	34445.08	0.56	-1873.44	0.453
196	9014	9014	Category A	-0.41992188	0.39599609	-0.73193359	0.067138672	-0.38061523	0.33349609	0	0.4	13/11/2017	13	11	2017	23:28:58	84538	0.636	23	28	58	50	0.051269531	3.5545898	-0.43505859	0.4140625	-0.72827148	0.50976563	0.023925781	0	0	0	0	0	0	0	0	0	0.94384766	0.056152344	0.036865234	0.015136719	-0.018066406	-0.003417969	0.493	33922.1	0.455	-1379	0.58
197	9015	9015	Category A	-0.43188477	0.40795898	-0.7199707	0.0703125	-0.37890625	0.33251953	0	0.698	13/11/2017	13	11	2017	23:28:58	84538	0.727	23	28	58	50	0.051269531	3.5545898	-0.43505859	0.41430664	-0.7277832	0.6159668	0.010498047	0	0	0	0	0	0	0	0	0	0.94384766	0.056152344	0.017578125	0.003173828	-0.006347656	0.0078125	0.535	33758.9	0.392	-1165.66	0.58
198	9016	9016	Category A	-0.45581055	0.43188477	-0.73193359	0.063720703	-0.37915039	0.33349609	0	0.822	13/11/2017	13	11	2017	23:28:58	84538	0.818	23	28	58	51	0.051269531	3.5545898	-0.43530273	0.41430664	-0.72753906	0.54394531	0.027099609	0	0	0	0	0	0	0	0	0	0.94384766	0.056152344	0.041992188	-0.020263672	0.017333984	-0.004150391	0.565	33648.58	0.332	-982.1	0.58
199	9017	9017	Category A	-0.45581055	0.40795898	-0.74389648	0.063720703	-0.37915039	0.33105469	0	0.58	13/11/2017	13	11	2017	23:28:58	84538	0.909	23	28	58	51	0.051269531	3.5545898	-0.43579102	0.41430664	-0.72729492	0.62963867	0.026611328	0	0	0	0	0	0	0	0	0	0.94384766	0.056152344	0.042724609	-0.019775391	-0.006347656	-0.016357422	0.513	33843.04	0.348	-1086	0.58
200	9018	9018	Category A	-0.46777344	0.44384766	-0.70776367	0.070556641	-0.37158203	0.33520508	0	0.437	13/11/2017	13	11	2017	23:28:59	84539	0	23	28	59	51	0.051513672	3.5336426	-0.43603516	0.41479492	-0.72753906	0.67504883	0.047119141	0	0	0	0	0	0	0	0	0	0.9440918	0.055908203	0.080322266	-0.031494141	0.028808594	0.019775391	0.496	33910.07	0.476	-1423.18	0.58
201	9019	9019	Category A	-0.44384766	0.41992188	-0.74389648	0.071289063	-0.37719727	0.33618164	0	0.141	13/11/2017	13	11	2017	23:28:59	84539	0.111	23	28	59	51	0.051513672	3.5336426	-0.4362793	0.41479492	-0.7277832	0.57348633	0.018310547	0	0	0	0	0	0	0	0	0	0.94458008	0.055419922	0.028564453	-0.007324219	0.004882813	-0.015869141	0.422	34225.57	0.578	-1802.86	0.58
202	9020	9020	Category A	-0.44384766	0.43188477	-0.77978516	0.069335938	-0.37841797	0.33349609	0	0.303	13/11/2017	13	11	2017	23:28:59	84539	0.222	23	28	59	51	0.051513672	3.5336426	-0.4362793	0.41503906	-0.7277832	0.82470703	0.054931641	0	0	0	0	0	0	0	0	0	0.94482422	0.055175781	0.075927734	-0.007324219	0.016601563	-0.051757813	0.548	33710.5	0.471	-1330.51	0.58
203	9021	9021	Category A	-0.41992188	0.39599609	-0.7199707	0.067871094	-0.37915039	0.32739258	0	0.253	13/11/2017	13	11	2017	23:28:59	84539	0.333	23	28	59	51	0.051513672	3.5336426	-0.43603516	0.41503906	-0.7277832	0.92236328	0.026123047	0	0	0	0	0	0	0	0	0	0.94458008	0.055419922	0.043212891	0.016113281	-0.019042969	0.0078125	0.669	33299.57	0.394	-1016.1	0.666
204	9022	9022	Category A	-0.44384766	0.39599609	-0.73193359	0.074462891	-0.3762207	0.33105469	0	1.575	13/11/2017	13	11	2017	23:28:59	84539	0.444	23	28	59	51	0.051513672	3.5336426	-0.43579102	0.41479492	-0.7277832	0.84350586	0.020751953	0	0	0	0	0	0	0	0	0	0.94433594	0.055664063	0.030761719	-0.0078125	-0.018798828	-0.00390625	0.707	33183	0.307	-791.83	0.666
205	9023	9023	Category A	-0.41992188	0.40795898	-0.70776367	0.063720703	-0.37841797	0.33422852	0	1.305	13/11/2017	13	11	2017	23:28:59	84539	0.555	23	28	59	51	0.051513672	3.5336426	-0.43554688	0.41503906	-0.72802734	0.96411133	0.026611328	0	0	0	0	0	0	0	0	0	0.94458008	0.055419922	0.043212891	0.015625	-0.007080078	0.020263672	0.792	32939.55	0.275	-664.7	0.666
206	9024	9024	Category A	-0.40795898	0.39599609	-0.73193359	0.074462891	-0.37719727	0.33227539	0	0.666	13/11/2017	13	11	2017	23:28:59	84539	0.666	23	28	59	51	0.051513672	3.5336426	-0.43554688	0.41503906	-0.72802734	1.0932617	0.033935547	0	0	0	0	0	0	0	0	0	0.94458008	0.055419922	0.05078125	0.027587891	-0.019042969	-0.003662109	0.832	32832.25	0.147	-361.55	0.666
207	9025	9025	Category A	-0.43188477	0.38378906	-0.7199707	0.06640625	-0.37744141	0.33007813	0	0.651	13/11/2017	13	11	2017	23:28:59	84539	0.777	23	28	59	51	0.051513672	3.5336426	-0.43554688	0.41503906	-0.72827148	0.94506836	0.032714844	0	0	0	0	0	0	0	0	0	0.94458008	0.055419922	0.043457031	0.003662109	-0.03125	0.008300781	0.842	32806.08	-0.023	60.58	0.666
208	9026	9026	Category A	-0.44384766	0.39599609	-0.7199707	0.068847656	-0.37890625	0.33520508	0	0.544	13/11/2017	13	11	2017	23:28:59	84539	0.888	23	28	59	52	0.051513672	3.5336426	-0.43530273	0.4152832	-0.72875977	0.51269531	0.022949219	0	0	0	0	0	0	0	0	0	0.94506836	0.054931641	0.036621094	-0.008300781	-0.019287109	0.008789063	0.637	33401.98	0.063	-197.9	0.651
209	9027	9027	Category A	-0.43188477	0.41992188	-0.75585938	0.069335938	-0.38134766	0.33349609	0	0.313	13/11/2017	13	11	2017	23:29:00	84540	0	23	29	0	52	0.051513672	3.5336426	-0.43530273	0.41552734	-0.72827148	0.049072266	0.027832031	0	0	0	0	0	0	0	0	0	0.94482422	0.055175781	0.03515625	0.003417969	0.004150391	-0.02734375	0.488	33942.27	0.25	-850.68	0.651
210	9028	9028	Category A	-0.45581055	0.43188477	-0.7199707	0.067871094	-0.37890625	0.32519531	0	0.344	13/11/2017	13	11	2017	23:29:00	84540	0.1	23	29	0	52	0.051513672	3.5336426	-0.43530273	0.41577148	-0.72827148	0.17114258	0.02734375	0	0	0	0	0	0	0	0	0	0.94482422	0.055175781	0.044921875	-0.020263672	0.015869141	0.008300781	0.573	33619.96	0.161	-516.75	0.651
211	9029	9029	Category A	-0.43188477	0.44384766	-0.73193359	0.067871094	-0.37670898	0.33422852	0	0.413	13/11/2017	13	11	2017	23:29:00	84540	0.2	23	29	0	52	0.051513672	3.5336426	-0.43554688	0.41601563	-0.72802734	0.60400391	0.028320313	0	0	0	0	0	0	0	0	0	0.94482422	0.055175781	0.03515625	0.003662109	0.027587891	-0.003662109	0.578	33602.24	0.305	-900.9	0.544
212	9030	9030	Category A	-0.43188477	0.43188477	-0.74389648	0.069580078	-0.37890625	0.33105469	0	1.173	13/11/2017	13	11	2017	23:29:00	84540	0.3	23	29	0	52	0.051513672	3.5336426	-0.43603516	0.41601563	-0.72753906	1.3154297	0.022949219	0	0	0	0	0	0	0	0	0	0.94482422	0.055175781	0.036132813	0.004150391	0.015625	-0.016113281	0.548	33710.5	0.395	-1155.55	0.503
213	9031	9031	Category A	-0.41992188	0.43188477	-0.7199707	0.068847656	-0.37890625	0.33251953	0	0.683	13/11/2017	13	11	2017	23:29:00	84540	0.4	23	29	0	52	0.051513672	3.5336426	-0.4362793	0.41552734	-0.72753906	1.4489746	0.024169922	0	0	0	0	0	0	0	0	0	0.94458008	0.055419922	0.040039063	0.016357422	0.016113281	0.007568359	0.579	33598.71	0.514	-1379.21	0.603
214	9032	9032	Category A	-0.44384766	0.41992188	-0.7199707	0.064453125	-0.36938477	0.33227539	0	0.363	13/11/2017	13	11	2017	23:29:00	84540	0.5	23	29	0	52	0.051513672	3.5336426	-0.43603516	0.41552734	-0.72705078	1.3339844	0.011230469	0	0	0	0	0	0	0	0	0	0.9440918	0.055908203	0.019042969	-0.007568359	0.004150391	0.007080078	0.623	33448.09	0.56	-1412.33	0.603
215	9033	9033	Category A	-0.43188477	0.40795898	-0.7199707	0.067382813	-0.37475586	0.32714844	0	0.503	13/11/2017	13	11	2017	23:29:00	84540	0.6	23	29	0	52	0.051513672	3.5336426	-0.43554688	0.41577148	-0.7265625	1.3664551	0.010986328	0	0	0	0	0	0	0	0	0	0.94384766	0.056152344	0.018554688	0.003662109	-0.0078125	0.006591797	0.608	33498.44	0.455	-1214.97	0.683
216	9034	9034	Category A	-0.43188477	0.40795898	-0.73193359	0.075927734	-0.37597656	0.33007813	0	0.603	13/11/2017	13	11	2017	23:29:00	84540	0.7	23	29	0	52	0.051513672	3.5336426	-0.43530273	0.41625977	-0.7265625	1.3601074	0.010253906	0	0	0	0	0	0	0	0	0	0.94384766	0.056152344	0.016845703	0.003417969	-0.008300781	-0.005126953	0.657	33337.5	0.411	-1064.79	0.603
217	9035	9035	Category A	-0.41992188	0.40795898	-0.70776367	0.071533203	-0.37304688	0.32910156	0	0.325	13/11/2017	13	11	2017	23:29:00	84540	0.8	23	29	0	52	0.051513672	3.5336426	-0.43530273	0.41601563	-0.72680664	1.4077148	0.025878906	0	0	0	0	0	0	0	0	0	0.94384766	0.056152344	0.042724609	0.015380859	-0.008056641	0.019042969	0.579	33598.71	0.29	-862.05	0.603
218	9036	9036	Category A	-0.43188477	0.40795898	-0.7199707	0.068603516	-0.37841797	0.33520508	0	1.467	13/11/2017	13	11	2017	23:29:00	84540	0.9	23	29	0	53	0.051513672	3.5336426	-0.43530273	0.41601563	-0.72705078	1.5100098	0.011230469	0	0	0	0	0	0	0	0	0	0.94384766	0.056152344	0.018554688	0.003417969	-0.008056641	0.007080078	0.629	33428.23	0.132	-402.46	0.603
219	9037	9037	Category A	-0.40795898	0.44384766	-0.70776367	0.0703125	-0.37890625	0.33251953	0	0.214	13/11/2017	13	11	2017	23:29:01	84541	0	23	29	1	53	0.051513672	3.5336426	-0.43505859	0.41601563	-0.72753906	1.3137207	0.043457031	0	0	0	0	0	0	0	0	0	0.94433594	0.055664063	0.074462891	0.027099609	0.027587891	0.019775391	0.632	33418.35	0.115	-352.71	0.667
220	9038	9038	Category A	-0.43188477	0.43188477	-0.70776367	0.067871094	-0.37280273	0.33227539	0	0.667	13/11/2017	13	11	2017	23:29:01	84541	0.1	23	29	1	53	0.051513672	3.5336426	-0.43457031	0.41601563	-0.72753906	1.0048828	0.025634766	0	0	0	0	0	0	0	0	0	0.9440918	0.055908203	0.038574219	0.002685547	0.015625	0.019775391	0.913	32627.18	-0.093	236.81	1.035
221	9039	9039	Category A	-0.43188477	0.40795898	-0.73193359	0.072998047	-0.37573242	0.33325195	0	0.518	13/11/2017	13	11	2017	23:29:01	84541	0.2	23	29	1	53	0.051513672	3.5336426	-0.43457031	0.41625977	-0.7277832	0.2746582	0.009521484	0	0	0	0	0	0	0	0	0	0.94433594	0.055664063	0.015136719	0.002685547	-0.008300781	-0.00390625	1.032	32351.12	-0.096	220.52	1.035
222	9040	9040	Category A	-0.45581055	0.40795898	-0.7199707	0.067138672	-0.37597656	0.33251953	0	2.291	13/11/2017	13	11	2017	23:29:01	84541	0.3	23	29	1	53	0.051513672	3.5336426	-0.43481445	0.41601563	-0.7277832	0.44091797	0.023681641	0	0	0	0	0	0	0	0	0	0.94433594	0.055664063	0.036865234	-0.020751953	-0.008056641	0.0078125	0.941	32559.71	0.03	-70.5	0.923
223	9041	9041	Category A	-0.45581055	0.40795898	-0.74389648	0.071777344	-0.37792969	0.33422852	0	1.035	13/11/2017	13	11	2017	23:29:01	84541	0.4	23	29	1	53	0.051513672	3.5336426	-0.43457031	0.41601563	-0.7277832	0.96508789	0.027587891	0	0	0	0	0	0	0	0	0	0.94433594	0.055664063	0.044921875	-0.020996094	-0.008056641	-0.015869141	1.02	32377.76	-0.021	47.22	0.923
224	9042	9042	Category A	-0.44384766	0.40795898	-0.73193359	0.069580078	-0.37597656	0.33105469	0	0.923	13/11/2017	13	11	2017	23:29:01	84541	0.5	23	29	1	53	0.051513672	3.5336426	-0.43481445	0.41552734	-0.72827148	1.265625	0.012207031	0	0	0	0	0	0	0	0	0	0.94458008	0.055419922	0.020263672	-0.008789063	-0.007568359	-0.003417969	1.05	32311.64	0.005	-10.87	1.035
225	9043	9043	Category A	-0.44384766	0.41992188	-0.74389648	0.068603516	-0.37719727	0.33325195	0	0.691	13/11/2017	13	11	2017	23:29:01	84541	0.6	23	29	1	53	0.051513672	3.5336426	-0.43481445	0.41577148	-0.72875977	1.190918	0.017822266	0	0	0	0	0	0	0	0	0	0.94506836	0.054931641	0.027832031	-0.008789063	0.00390625	-0.014892578	1.172	32057.6	-0.259	569.58	1.035
226	9044	9044	Category A	-0.40795898	0.43188477	-0.74389648	0.067382813	-0.37646484	0.33227539	0	0.846	13/11/2017	13	11	2017	23:29:01	84541	0.7	23	29	1	53	0.051513672	3.5336426	-0.43457031	0.41577148	-0.72900391	0.93383789	0.034423828	0	0	0	0	0	0	0	0	0	0.9453125	0.0546875	0.057373047	0.026611328	0.015869141	-0.014648438	0.955	32526.59	-0.137	342.73	1.006
227	9045	9045	Category A	-0.43188477	0.38378906	-0.73193359	0.067871094	-0.37670898	0.33129883	0	1.248	13/11/2017	13	11	2017	23:29:01	84541	0.8	23	29	1	53	0.051513672	3.5336426	-0.43481445	0.41601563	-0.72949219	0.67260742	0.032470703	0	0	0	0	0	0	0	0	0	0.94580078	0.054199219	0.037841797	0.002929688	-0.032226563	-0.002197266	0.95	32538.37	-0.267	717.64	0.99
228	9046	9046	Category A	-0.43188477	0.41992188	-0.74389648	0.071289063	-0.37939453	0.3293457	0	0.99	13/11/2017	13	11	2017	23:29:01	84541	0.9	23	29	1	54	0.051513672	3.5336426	-0.43481445	0.41601563	-0.72949219	0.67529297	0.014892578	0	0	0	0	0	0	0	0	0	0.94580078	0.054199219	0.020996094	0.002929688	0.003662109	-0.014160156	0.9	32659.07	-0.218	600.03	0.99
229	9047	9047	Category A	-0.44384766	0.41992188	-0.73193359	0.072753906	-0.37304688	0.33227539	0	1.006	13/11/2017	13	11	2017	23:29:02	84542	0	23	29	2	54	0.051513672	3.5336426	-0.43530273	0.41601563	-0.72949219	0.74243164	0.009521484	0	0	0	0	0	0	0	0	0	0.94604492	0.053955078	0.014404297	-0.008300781	0.003662109	-0.002197266	0.854	32775.01	-0.177	499.58	0.99
230	9048	9048	Category A	-0.41992188	0.41992188	-0.70776367	0.072753906	-0.37695313	0.33105469	0	0.624	13/11/2017	13	11	2017	23:29:02	84542	0.1	23	29	2	54	0.051513672	3.5336426	-0.43505859	0.41625977	-0.72949219	1.0168457	0.026611328	0	0	0	0	0	0	0	0	0	0.94580078	0.054199219	0.040527344	0.015136719	0.003417969	0.021728516	0.87	32734.12	-0.074	194.51	0.99
231	9049	9049	Category A	-0.43188477	0.38378906	-0.70776367	0.071533203	-0.37646484	0.33325195	0	0.411	13/11/2017	13	11	2017	23:29:02	84542	0.2	23	29	2	54	0.051513672	3.5336426	-0.43481445	0.41625977	-0.72924805	0.79003906	0.0390625	0	0	0	0	0	0	0	0	0	0.94580078	0.054199219	0.057373047	0.002929688	-0.032470703	0.021484375	0.78	32972.6	-0.013	36.26	0.942
232	9050	9050	Category A	-0.44384766	0.41992188	-0.75585938	0.072753906	-0.37304688	0.33422852	0	0.942	13/11/2017	13	11	2017	23:29:02	84542	0.3	23	29	2	54	0.051513672	3.5336426	-0.43481445	0.41674805	-0.72900391	0.52416992	0.028076172	0	0	0	0	0	0	0	0	0	0.94580078	0.054199219	0.038574219	-0.008789063	0.002929688	-0.026611328	0.763	33020.12	-0.042	121.2	0.936
233	9051	9051	Category A	-0.43188477	0.41992188	-0.76782227	0.068115234	-0.37597656	0.33422852	0	0.709	13/11/2017	13	11	2017	23:29:02	84542	0.4	23	29	2	54	0.051513672	3.5336426	-0.43505859	0.41650391	-0.72900391	0.16552734	0.038818359	0	0	0	0	0	0	0	0	0	0.94580078	0.054199219	0.045166016	0.003173828	0.003173828	-0.038574219	0.751	33054.19	-0.034	98.97	0.889
234	9052	9052	Category A	-0.41992188	0.39599609	-0.73193359	0.06640625	-0.37646484	0.33251953	0	0.889	13/11/2017	13	11	2017	23:29:02	84542	0.5	23	29	2	54	0.051513672	3.5336426	-0.43481445	0.41650391	-0.72875977	0.21386719	0.025634766	0	0	0	0	0	0	0	0	0	0.94555664	0.054443359	0.038574219	0.014892578	-0.020507813	-0.002929688	0.742	33080.03	-0.063	188.35	0.936
235	9053	9053	Category A	-0.43188477	0.43188477	-0.74389648	0.068115234	-0.37255859	0.328125	0	0.936	13/11/2017	13	11	2017	23:29:02	84542	0.6	23	29	2	54	0.051513672	3.5336426	-0.43505859	0.41625977	-0.72900391	0.35229492	0.021484375	0	0	0	0	0	0	0	0	0	0.94580078	0.054199219	0.033203125	0.003173828	0.015380859	-0.014648438	0.936	32571.64	-0.251	678.21	0.942
236	9054	9054	Category A	-0.43188477	0.41992188	-0.7199707	0.073730469	-0.37304688	0.33911133	0	0.567	13/11/2017	13	11	2017	23:29:02	84542	0.7	23	29	2	54	0.051513672	3.5336426	-0.43530273	0.41601563	-0.72900391	0.38256836	0.010498047	0	0	0	0	0	0	0	0	0	0.94555664	0.054443359	0.016357422	0.003417969	0.003662109	0.009033203	0.948	32543.1	-0.393	1141.72	0.936
237	9055	9055	Category A	-0.45581055	0.40795898	-0.7199707	0.0703125	-0.37817383	0.33105469	0	1.577	13/11/2017	13	11	2017	23:29:02	84542	0.8	23	29	2	54	0.051513672	3.5336426	-0.43530273	0.41674805	-0.72924805	0.1394043	0.023925781	0	0	0	0	0	0	0	0	0	0.94604492	0.053955078	0.038330078	-0.020263672	-0.008789063	0.009277344	0.927	32593.24	-0.383	1132.05	0.936
238	9056	9056	Category A	-0.46777344	0.41992188	-0.70776367	0.067138672	-0.38061523	0.33129883	0	1.015	13/11/2017	13	11	2017	23:29:02	84542	0.9	23	29	2	55	0.051269531	3.4675781	-0.43505859	0.41723633	-0.72973633	0.1796875	0.039306641	0	0	0	0	0	0	0	0	0	0.9465332	0.053466797	0.057128906	-0.032470703	0.002441406	0.021972656	0.897	32666.48	-0.4	1239.6	0.936
239	9057	9057	Category A	-0.44384766	0.41992188	-0.7199707	0.066162109	-0.37915039	0.33325195	0	0.579	13/11/2017	13	11	2017	23:29:03	84543	0	23	29	3	55	0.051269531	3.4675781	-0.43481445	0.41699219	-0.72973633	0.24536133	0.013427734	0	0	0	0	0	0	0	0	0	0.94628906	0.053710938	0.021484375	-0.008789063	0.002685547	0.009765625	0.861	32757.04	-0.352	1101.61	1.015
240	9058	9058	Category A	-0.44384766	0.40795898	-0.75585938	0.072998047	-0.37573242	0.33105469	0	0.709	13/11/2017	13	11	2017	23:29:03	84543	0.1	23	29	3	55	0.051269531	3.4675781	-0.43432617	0.41699219	-0.72949219	0.16357422	0.029296875	0	0	0	0	0	0	0	0	0	0.94604492	0.053955078	0.044677734	-0.009277344	-0.009033203	-0.026123047	0.972	32486.89	-0.45	1321.38	1.232
241	9059	9059	Category A	-0.43188477	0.43188477	-0.74389648	0.074951172	-0.37939453	0.33618164	0	0.72	13/11/2017	13	11	2017	23:29:03	84543	0.2	23	29	3	55	0.051269531	3.4675781	-0.43383789	0.41674805	-0.72973633	0.2109375	0.020507813	0	0	0	0	0	0	0	0	0	0.94580078	0.054199219	0.031005859	0.001953125	0.014892578	-0.013916016	1	32422.71	-0.516	1535.81	1.13
242	9060	9060	Category A	-0.43188477	0.41992188	-0.7199707	0.071289063	-0.37304688	0.33789063	0	1.232	13/11/2017	13	11	2017	23:29:03	84543	0.3	23	29	3	55	0.051269531	3.4675781	-0.43359375	0.41674805	-0.72949219	0.23168945	0.010253906	0	0	0	0	0	0	0	0	0	0.94555664	0.054443359	0.014404297	0.001708984	0.002929688	0.009521484	1.019	32379.99	-0.58	1769.35	1.13
243	9061	9061	Category A	-0.43188477	0.39599609	-0.73193359	0.072753906	-0.37792969	0.33422852	0	1.747	13/11/2017	13	11	2017	23:29:03	84543	0.4	23	29	3	55	0.051269531	3.4675781	-0.43334961	0.41625977	-0.72875977	0.27392578	0.020751953	0	0	0	0	0	0	0	0	0	0.94482422	0.055175781	0.025146484	0.001464844	-0.020263672	-0.002929688	1.063	32283.47	-0.612	1813.49	1.13
244	9062	9062	Category A	-0.43188477	0.41992188	-0.74389648	0.068115234	-0.37744141	0.3293457	0	1.13	13/11/2017	13	11	2017	23:29:03	84543	0.5	23	29	3	55	0.051269531	3.4675781	-0.43359375	0.41674805	-0.72900391	0.35205078	0.015136719	0	0	0	0	0	0	0	0	0	0.94506836	0.054931641	0.019775391	0.001708984	0.002929688	-0.014648438	1.014	32391.17	-0.549	1646.09	1.13
245	9063	9063	Category A	-0.43188477	0.40795898	-0.73193359	0.074462891	-0.37475586	0.33520508	0	0.845	13/11/2017	13	11	2017	23:29:03	84543	0.6	23	29	3	55	0.051269531	3.4675781	-0.43310547	0.41699219	-0.72900391	0.42285156	0.009765625	0	0	0	0	0	0	0	0	0	0.94506836	0.054931641	0.013427734	0.001220703	-0.009033203	-0.002685547	1.067	32274.85	-0.485	1313.3	1.13
246	9064	9064	Category A	-0.41992188	0.40795898	-0.7199707	0.072998047	-0.37573242	0.33007813	0	0.411	13/11/2017	13	11	2017	23:29:03	84543	0.7	23	29	3	55	0.051269531	3.4675781	-0.43334961	0.41748047	-0.72900391	0.31860352	0.019042969	0	0	0	0	0	0	0	0	0	0.94555664	0.054443359	0.032470703	0.013427734	-0.009521484	0.009033203	0.979	32470.7	-0.251	650.03	1.041
247	9065	9065	Category A	-0.41992188	0.40795898	-0.73193359	0.067138672	-0.37890625	0.33447266	0	1.041	13/11/2017	13	11	2017	23:29:03	84543	0.8	23	29	3	55	0.051269531	3.4675781	-0.43383789	0.41821289	-0.72949219	0.44580078	0.017578125	0	0	0	0	0	0	0	0	0	0.94604492	0.053955078	0.026611328	0.013916016	-0.010253906	-0.002197266	0.819	32866.66	-0.027	72.89	0.845
248	9066	9066	Category A	-0.44384766	0.43188477	-0.73193359	0.068115234	-0.37597656	0.33325195	0	0.704	13/11/2017	13	11	2017	23:29:03	84543	0.9	23	29	3	56	0.051269531	3.4675781	-0.43359375	0.41821289	-0.72949219	0.65551758	0.016845703	0	0	0	0	0	0	0	0	0	0.94628906	0.053710938	0.025878906	-0.010009766	0.013427734	-0.002197266	0.7	33204.08	0.096	-275.45	0.845
249	9067	9067	Category A	-0.43188477	0.41992188	-0.73193359	0.072021484	-0.37304688	0.33520508	0	0.787	13/11/2017	13	11	2017	23:29:04	84544	0	23	29	4	56	0.051269531	3.4675781	-0.43310547	0.41894531	-0.72973633	0.75927734	0.002441406	0	0	0	0	0	0	0	0	0	0.94628906	0.053710938	0.004150391	0.001220703	0.000732422	-0.001953125	0.738	33091.59	-0.005	14.53	0.787
250	9068	9068	Category A	-0.45581055	0.43188477	-0.7199707	0.075195313	-0.37475586	0.33398438	0	0.412	13/11/2017	13	11	2017	23:29:04	84544	0.1	23	29	4	56	0.051269531	3.4675781	-0.43286133	0.41943359	-0.72949219	0.63842773	0.027587891	0	0	0	0	0	0	0	0	0	0.94628906	0.053710938	0.044677734	-0.022705078	0.012207031	0.009521484	0.734	33103.21	0.075	-209.79	1.041
251	9069	9069	Category A	-0.46777344	0.43188477	-0.70776367	0.073730469	-0.37841797	0.33325195	0	1.075	13/11/2017	13	11	2017	23:29:04	84544	0.2	23	29	4	56	0.051269531	3.4675781	-0.43212891	0.41943359	-0.72949219	0.5246582	0.043212891	0	0	0	0	0	0	0	0	0	0.94604492	0.053955078	0.069580078	-0.035400391	0.012207031	0.021728516	0.883	32701.34	-0.153	413.54	1.062
252	9070	9070	Category A	-0.45581055	0.40795898	-0.70776367	0.071044922	-0.37719727	0.33325195	0	0.387	13/11/2017	13	11	2017	23:29:04	84544	0.3	23	29	4	56	0.051269531	3.4675781	-0.43261719	0.41894531	-0.72949219	0.56689453	0.033691406	0	0	0	0	0	0	0	0	0	0.94604492	0.053955078	0.055908203	-0.022949219	-0.010986328	0.021728516	0.943	32554.95	-0.305	843.76	1.075
253	9071	9071	Category A	-0.43188477	0.40795898	-0.68383789	0.067382813	-0.37841797	0.32836914	0	1.937	13/11/2017	13	11	2017	23:29:04	84544	0.4	23	29	4	56	0.051269531	3.4675781	-0.43261719	0.41870117	-0.72924805	0.80761719	0.046630859	0	0	0	0	0	0	0	0	0	0.94580078	0.054199219	0.057128906	0.000732422	-0.010742188	0.045410156	1.093	32219.5	-0.543	1483.63	1.075
254	9072	9072	Category A	-0.41992188	0.43188477	-0.70776367	0.069580078	-0.37890625	0.3293457	0	1.062	13/11/2017	13	11	2017	23:29:04	84544	0.5	23	29	4	56	0.051269531	3.4675781	-0.43286133	0.41821289	-0.72900391	0.80737305	0.028564453	0	0	0	0	0	0	0	0	0	0.94555664	0.054443359	0.048095703	0.012939453	0.013427734	0.021240234	1.183	32035.76	-0.635	1674.74	1.075
255	9073	9073	Category A	-0.43188477	0.44384766	-0.7199707	0.064208984	-0.37353516	0.33642578	0	1.689	13/11/2017	13	11	2017	23:29:04	84544	0.6	23	29	4	56	0.051269531	3.4675781	-0.43286133	0.41796875	-0.72949219	0.50976563	0.02734375	0	0	0	0	0	0	0	0	0	0.94580078	0.054199219	0.036376953	0.000976563	0.025634766	0.009521484	1.063	32283.47	-0.454	1211.59	1.062
256	9074	9074	Category A	-0.41992188	0.41992188	-0.73193359	0.064941406	-0.37670898	0.32910156	0	0.949	13/11/2017	13	11	2017	23:29:04	84544	0.7	23	29	4	56	0.051269531	3.4675781	-0.43237305	0.41796875	-0.72998047	0.45043945	0.012695313	0	0	0	0	0	0	0	0	0	0.94580078	0.054199219	0.016113281	0.012451172	0.001708984	-0.001708984	1.068	32272.71	-0.538	1505.07	1.062
257	9075	9075	Category A	-0.43188477	0.39599609	-0.73193359	0.068847656	-0.37719727	0.33032227	0	0.358	13/11/2017	13	11	2017	23:29:04	84544	0.8	23	29	4	56	0.051269531	3.4675781	-0.43212891	0.41796875	-0.72949219	0.28564453	0.021972656	0	0	0	0	0	0	0	0	0	0.9453125	0.0546875	0.024658203	0.000244141	-0.021972656	-0.002197266	0.869	32736.66	-0.342	1052.51	0.949
258	9076	9076	Category A	-0.43188477	0.41992188	-0.74389648	0.068603516	-0.37841797	0.33520508	0	0.415	13/11/2017	13	11	2017	23:29:04	84544	0.9	23	29	4	57	0.051269531	3.4675781	-0.43212891	0.41796875	-0.72973633	0.12939453	0.014160156	0	0	0	0	0	0	0	0	0	0.94555664	0.054443359	0.016357422	0.000244141	0.001953125	-0.013916016	0.761	33025.77	-0.097	289.54	0.949
259	9077	9077	Category A	-0.43188477	0.41992188	-0.74389648	0.068115234	-0.37109375	0.32910156	0	0.744	13/11/2017	13	11	2017	23:29:05	84545	0	23	29	5	57	0.051269531	3.4675781	-0.43212891	0.41772461	-0.72973633	0.77539063	0.013916016	0	0	0	0	0	0	0	0	0	0.94555664	0.054443359	0.016113281	0.000244141	0.001953125	-0.013916016	0.747	33065.64	0.049	-137.01	0.949
260	9078	9078	Category A	-0.43188477	0.43188477	-0.73193359	0.071289063	-0.37475586	0.33520508	0	0.414	13/11/2017	13	11	2017	23:29:05	84545	0.1	23	29	5	57	0.051269531	3.4675781	-0.43212891	0.41699219	-0.73022461	1.1887207	0.014648438	0	0	0	0	0	0	0	0	0	0.94555664	0.054443359	0.016601563	0.000244141	0.014648438	-0.001464844	0.82	32863.99	0	0	1.052
261	9079	9079	Category A	-0.44384766	0.38378906	-0.7199707	0.069335938	-0.37963867	0.33349609	0	1.603	13/11/2017	13	11	2017	23:29:05	84545	0.2	23	29	5	57	0.051269531	3.4675781	-0.43212891	0.41674805	-0.73046875	1.0639648	0.036376953	0	0	0	0	0	0	0	0	0	0.94580078	0.054199219	0.055175781	-0.011474609	-0.032958984	0.010498047	0.936	32571.64	-0.119	300.35	1.052
262	9080	9080	Category A	-0.39599609	0.39599609	-0.73193359	0.069335938	-0.38134766	0.33447266	0	1.39	13/11/2017	13	11	2017	23:29:05	84545	0.3	23	29	5	57	0.051269531	3.4675781	-0.43212891	0.41650391	-0.73046875	1.0791016	0.041748047	0	0	0	0	0	0	0	0	0	0.94555664	0.054443359	0.058105469	0.036132813	-0.020507813	-0.001220703	0.971	32489.21	-0.072	172.33	1.052
263	9081	9081	Category A	-0.44384766	0.40795898	-0.73193359	0.071533203	-0.37573242	0.32910156	0	1.052	13/11/2017	13	11	2017	23:29:05	84545	0.4	23	29	5	57	0.051269531	3.4675781	-0.43188477	0.41674805	-0.73046875	1.2705078	0.014892578	0	0	0	0	0	0	0	0	0	0.9453125	0.0546875	0.021972656	-0.011962891	-0.008789063	-0.001220703	0.999	32424.98	-0.004	9.08	1.052
264	9082	9082	Category A	-0.43188477	0.41992188	-0.74389648	0.068847656	-0.37182617	0.33325195	0	0.628	13/11/2017	13	11	2017	23:29:05	84545	0.5	23	29	5	57	0.051269531	3.4675781	-0.43139648	0.41723633	-0.73022461	1.3498535	0.013671875	0	0	0	0	0	0	0	0	0	0.9453125	0.0546875	0.016357422	-0.000244141	0.002441406	-0.013427734	1.055	32300.77	-0.264	641.52	1.052
265	9083	9083	Category A	-0.43188477	0.41992188	-0.74389648	0.069091797	-0.37988281	0.33544922	0	0.911	13/11/2017	13	11	2017	23:29:05	84545	0.6	23	29	5	57	0.051269531	3.4675781	-0.43139648	0.41748047	-0.73022461	0.91723633	0.013671875	0	0	0	0	0	0	0	0	0	0.9453125	0.0546875	0.016357422	-0.000244141	0.002197266	-0.013427734	0.913	32627.18	-0.306	874.66	0.911
266	9084	9084	Category A	-0.44384766	0.43188477	-0.74389648	0.069580078	-0.37744141	0.33520508	0	0.75	13/11/2017	13	11	2017	23:29:05	84545	0.7	23	29	5	57	0.051269531	3.4675781	-0.43115234	0.41723633	-0.72973633	0.57470703	0.023681641	0	0	0	0	0	0	0	0	0	0.94482422	0.055175781	0.041015625	-0.012451172	0.014404297	-0.013916016	0.818	32869.32	-0.211	632.52	0.825
267	9085	9085	Category A	-0.43188477	0.41992188	-0.73193359	0.072753906	-0.37939453	0.33227539	0	0.747	13/11/2017	13	11	2017	23:29:05	84545	0.8	23	29	5	57	0.051269531	3.4675781	-0.43139648	0.41699219	-0.72949219	0.41064453	0.003662109	0	0	0	0	0	0	0	0	0	0.94458008	0.055419922	0.005371094	-0.000244141	0.002685547	-0.002197266	0.683	33256.01	-0.036	113.53	0.75
268	9086	9086	Category A	-0.44384766	0.41992188	-0.73193359	0.069580078	-0.37597656	0.33007813	0	0.825	13/11/2017	13	11	2017	23:29:05	84545	0.9	23	29	5	58	0.051269531	3.4675781	-0.43164063	0.41748047	-0.72949219	0	0.012451172	0	0	0	0	0	0	0	0	0	0.94482422	0.055175781	0.016601563	-0.011962891	0.002197266	-0.002197266	0.682	33259.1	-0.132	444.03	0.825
269	9087	9087	Category A	-0.40795898	0.41992188	-0.70776367	0.069580078	-0.37646484	0.33227539	0	0.241	13/11/2017	13	11	2017	23:29:06	84546	0	23	29	6	58	0.051269531	3.4675781	-0.43164063	0.41748047	-0.72924805	0.8449707	0.031982422	0	0	0	0	0	0	0	0	0	0.94482422	0.055175781	0.047607422	0.023681641	0.002197266	0.021484375	0.677	33274.59	-0.236	865.94	0.825
270	9088	9088	Category A	-0.41992188	0.40795898	-0.70776367	0.069335938	-0.37841797	0.33349609	0	0.621	13/11/2017	13	11	2017	23:29:06	84546	0.1	23	29	6	58	0.051269531	3.4675781	-0.43115234	0.41748047	-0.72900391	1.3642578	0.026123047	0	0	0	0	0	0	0	0	0	0.94433594	0.055664063	0.042480469	0.011230469	-0.009521484	0.021240234	0.796	32928.63	-0.293	953.62	0.825
271	9089	9089	Category A	-0.40795898	0.45581055	-0.73193359	0.065185547	-0.37036133	0.3293457	0	0.878	13/11/2017	13	11	2017	23:29:06	84546	0.2	23	29	6	58	0.051269531	3.4675781	-0.43164063	0.41772461	-0.72924805	1.1230469	0.044677734	0	0	0	0	0	0	0	0	0	0.94482422	0.055175781	0.064208984	0.023681641	0.037841797	-0.002441406	0.767	33008.86	-0.203	643.32	0.825
272	9090	9090	Category A	-0.45581055	0.39599609	-0.73193359	0.065673828	-0.375	0.33740234	0	1.465	13/11/2017	13	11	2017	23:29:06	84546	0.3	23	29	6	58	0.051269531	3.4675781	-0.43188477	0.41821289	-0.72998047	1.0739746	0.032470703	0	0	0	0	0	0	0	0	0	0.94580078	0.054199219	0.047851563	-0.023681641	-0.022216797	-0.001708984	0.721	33141.32	-0.205	690.07	0.621
273	9091	9091	Category A	-0.44384766	0.43188477	-0.7199707	0.068603516	-0.37670898	0.33105469	0	0.573	13/11/2017	13	11	2017	23:29:06	84546	0.4	23	29	6	58	0.051269531	3.4675781	-0.43188477	0.41796875	-0.72973633	0.73022461	0.020751953	0	0	0	0	0	0	0	0	0	0.94555664	0.054443359	0.035644531	-0.011962891	0.013671875	0.009765625	0.717	33153.16	-0.239	829.95	0.621
274	9092	9092	Category A	-0.45581055	0.43188477	-0.74389648	0.073730469	-0.37402344	0.33520508	0	0.549	13/11/2017	13	11	2017	23:29:06	84546	0.5	23	29	6	58	0.051269531	3.4675781	-0.43164063	0.41796875	-0.72949219	0.4909668	0.031005859	0	0	0	0	0	0	0	0	0	0.9453125	0.0546875	0.052001953	-0.023925781	0.013671875	-0.014160156	0.679	33268.38	-0.04	127.08	0.878
275	9093	9093	Category A	-0.45581055	0.40795898	-0.75585938	0.068603516	-0.37670898	0.33325195	0	0.22	13/11/2017	13	11	2017	23:29:06	84546	0.6	23	29	6	58	0.051269531	3.4675781	-0.43164063	0.41821289	-0.72949219	0.36425781	0.036865234	0	0	0	0	0	0	0	0	0	0.9453125	0.0546875	0.060546875	-0.023925781	-0.010253906	-0.026123047	0.685	33249.85	-0.031	97.22	0.681
276	9094	9094	Category A	-0.43188477	0.44384766	-0.74389648	0.068603516	-0.36694336	0.32470703	0	0.389	13/11/2017	13	11	2017	23:29:06	84546	0.7	23	29	6	58	0.051025391	3.4933594	-0.43164063	0.41821289	-0.72924805	0.28076172	0.029296875	0	0	0	0	0	0	0	0	0	0.94506836	0.054931641	0.040039063	0	0.025390625	-0.014404297	0.555	33684.82	0.071	-246.68	0.573
277	9095	9095	Category A	-0.40795898	0.45581055	-0.75585938	0.068603516	-0.37841797	0.33520508	0	0.919	13/11/2017	13	11	2017	23:29:06	84546	0.8	23	29	6	58	0.051025391	3.4933594	-0.43188477	0.41821289	-0.72949219	0.21582031	0.051513672	0	0	0	0	0	0	0	0	0	0.9453125	0.0546875	0.087402344	0.023925781	0.037353516	-0.026123047	0.544	33725.29	0.033	-119.51	0.549
278	9096	9096	Category A	-0.43188477	0.40795898	-0.73193359	0.067382813	-0.37841797	0.33422852	0	0.681	13/11/2017	13	11	2017	23:29:06	84546	0.9	23	29	6	59	0.051025391	3.4933594	-0.43139648	0.41870117	-0.72973633	0.047607422	0.010742188	0	0	0	0	0	0	0	0	0	0.94555664	0.054443359	0.012939453	-0.000244141	-0.010742188	-0.001953125	0.497	33906.08	0.173	-609.64	0.508
279	9097	9097	Category A	-0.41992188	0.40795898	-0.73193359	0.074462891	-0.3762207	0.33520508	0	0.508	13/11/2017	13	11	2017	23:29:07	84547	0	23	29	7	59	0.051025391	3.4933594	-0.4309082	0.41870117	-0.72973633	0.045654297	0.015380859	0	0	0	0	0	0	0	0	0	0.9453125	0.0546875	0.023681641	0.010986328	-0.010742188	-0.001953125	0.509	33858.65	0.215	-726.17	0.508
280	9098	9098	Category A	-0.43188477	0.43188477	-0.73193359	0.064941406	-0.37597656	0.33105469	0	0.267	13/11/2017	13	11	2017	23:29:07	84547	0.1	23	29	7	59	0.051025391	3.4933594	-0.43066406	0.41821289	-0.72973633	0.014648438	0.013427734	0	0	0	0	0	0	0	0	0	0.94506836	0.054931641	0.016601563	-0.000976563	0.013427734	-0.001953125	0.522	33808.27	0.06	-220.12	0.681
281	9099	9099	Category A	-0.41992188	0.40795898	-0.7199707	0.075439453	-0.3762207	0.33325195	0	0.291	13/11/2017	13	11	2017	23:29:07	84547	0.2	23	29	7	59	0.051025391	3.4933594	-0.43066406	0.41821289	-0.72973633	0.2175293	0.017822266	0	0	0	0	0	0	0	0	0	0.94506836	0.054931641	0.031005859	0.010742188	-0.010253906	0.009765625	0.484	33958.52	0.141	-517.07	0.508
282	9100	9100	Category A	-0.43188477	0.40795898	-0.7199707	0.074462891	-0.37475586	0.33618164	0	0.468	13/11/2017	13	11	2017	23:29:07	84547	0.3	23	29	7	59	0.051025391	3.4933594	-0.43066406	0.41796875	-0.72973633	0.34643555	0.014160156	0	0	0	0	0	0	0	0	0	0.94482422	0.055175781	0.020996094	-0.000976563	-0.010009766	0.009765625	0.439	34149.34	0.178	-681.23	0.508
283	9101	9101	Category A	-0.43188477	0.41992188	-0.73193359	0.067382813	-0.37841797	0.33618164	0	0.691	13/11/2017	13	11	2017	23:29:07	84547	0.4	23	29	7	59	0.051025391	3.4933594	-0.43115234	0.41772461	-0.72998047	0.28808594	0.002685547	0	0	0	0	0	0	0	0	0	0.9453125	0.0546875	0.004394531	-0.000488281	0.001953125	-0.001708984	0.451	34096.96	0.312	-1076.84	0.468
284	9102	9102	Category A	-0.40795898	0.43188477	-0.73193359	0.069335938	-0.37890625	0.33422852	0	0.413	13/11/2017	13	11	2017	23:29:07	84547	0.5	23	29	7	59	0.051025391	3.4933594	-0.43115234	0.41796875	-0.72973633	0.68530273	0.027099609	0	0	0	0	0	0	0	0	0	0.94506836	0.054931641	0.0390625	0.023193359	0.013671875	-0.001953125	0.465	34037.26	0.301	-1025.59	0.58
285	9103	9103	Category A	-0.44384766	0.44384766	-0.7199707	0.068847656	-0.375	0.33325195	0	0.58	13/11/2017	13	11	2017	23:29:07	84547	0.6	23	29	7	59	0.051025391	3.4933594	-0.43139648	0.41821289	-0.72900391	0.50244141	0.029541016	0	0	0	0	0	0	0	0	0	0.94482422	0.055175781	0.046875	-0.012207031	0.025390625	0.009033203	0.582	33588.15	0.121	-393.13	0.691
286	9104	9104	Category A	-0.44384766	0.44384766	-0.75585938	0.064697266	-0.37451172	0.33422852	0	0.351	13/11/2017	13	11	2017	23:29:07	84547	0.7	23	29	7	59	0.051025391	3.4933594	-0.43139648	0.41870117	-0.72900391	0.56494141	0.038574219	0	0	0	0	0	0	0	0	0	0.94506836	0.054931641	0.063964844	-0.012207031	0.024902344	-0.026611328	0.728	33120.73	0.053	-150.9	0.992
287	9105	9105	Category A	-0.40795898	0.39599609	-0.73193359	0.064941406	-0.37744141	0.3293457	0	0.992	13/11/2017	13	11	2017	23:29:07	84547	0.8	23	29	7	59	0.051025391	3.4933594	-0.43164063	0.41894531	-0.72949219	1.0012207	0.032958984	0	0	0	0	0	0	0	0	0	0.94555664	0.054443359	0.049072266	0.023681641	-0.022949219	-0.002197266	0.792	32939.55	-0.025	69.31	0.992
288	9106	9106	Category A	-0.40795898	0.44384766	-0.73193359	0.068603516	-0.37719727	0.33422852	0	1.342	13/11/2017	13	11	2017	23:29:07	84547	0.9	23	29	7	0	0.051025391	3.4933594	-0.43188477	0.41894531	-0.72949219	1.3078613	0.034423828	0	0	0	0	0	0	0	0	0	0.94580078	0.054199219	0.051025391	0.023925781	0.024658203	-0.002197266	0.796	32928.63	-0.003	8.19	0.992
289	9107	9107	Category A	-0.41992188	0.45581055	-0.73193359	0.073730469	-0.37402344	0.33422852	0	1.079	13/11/2017	13	11	2017	23:29:08	84548	0	23	29	8	0	0.051025391	3.4933594	-0.43188477	0.41870117	-0.72949219	0.80908203	0.038818359	0	0	0	0	0	0	0	0	0	0.94555664	0.054443359	0.051269531	0.011962891	0.036865234	-0.002197266	0.733	33106.12	0.001	-2.91	0.992
290	9108	9108	Category A	-0.39599609	0.43188477	-0.7199707	0.0703125	-0.38061523	0.33129883	0	0.435	13/11/2017	13	11	2017	23:29:08	84548	0.1	23	29	8	0	0.051025391	3.4933594	-0.43212891	0.41870117	-0.72900391	0.36865234	0.039550781	0	0	0	0	0	0	0	0	0	0.9453125	0.0546875	0.058349609	0.036132813	0.012939453	0.009033203	0.809	32893.42	-0.111	316.72	0.992
291	9109	9109	Category A	-0.45581055	0.40795898	-0.74389648	0.064941406	-0.37915039	0.32739258	0	0.204	13/11/2017	13	11	2017	23:29:08	84548	0.2	23	29	8	0	0.051025391	3.4933594	-0.43188477	0.41845703	-0.72875977	0.67675781	0.030029297	0	0	0	0	0	0	0	0	0	0.94482422	0.055175781	0.049316406	-0.023681641	-0.010498047	-0.014892578	0.73	33114.88	0.06	-169.85	0.803
292	9110	9110	Category A	-0.44384766	0.40795898	-0.7199707	0.072021484	-0.37646484	0.33520508	0	0.803	13/11/2017	13	11	2017	23:29:08	84548	0.3	23	29	8	0	0.051025391	3.4933594	-0.43188477	0.41821289	-0.72949219	0.45922852	0.018310547	0	0	0	0	0	0	0	0	0	0.9453125	0.0546875	0.031738281	-0.011962891	-0.010253906	0.009521484	0.638	33398.71	0.198	-576.96	0.794
293	9111	9111	Category A	-0.44384766	0.39599609	-0.70776367	0.069335938	-0.37841797	0.33349609	0	0.518	13/11/2017	13	11	2017	23:29:08	84548	0.4	23	29	8	0	0.051025391	3.4933594	-0.43188477	0.41821289	-0.72949219	0.4375	0.033203125	0	0	0	0	0	0	0	0	0	0.9453125	0.0546875	0.055908203	-0.011962891	-0.022216797	0.021728516	0.55	33703.13	0.392	-1145.8	0.547
294	9112	9112	Category A	-0.43188477	0.40795898	-0.75585938	0.077148438	-0.37280273	0.33520508	0	0.794	13/11/2017	13	11	2017	23:29:08	84548	0.5	23	29	8	0	0.051025391	3.4933594	-0.43188477	0.41845703	-0.73022461	1.1088867	0.027587891	0	0	0	0	0	0	0	0	0	0.94604492	0.053955078	0.036132813	0	-0.010498047	-0.025390625	0.548	33710.5	0.325	-983.98	0.569
295	9113	9113	Category A	-0.39599609	0.40795898	-0.75585938	0.076660156	-0.37695313	0.33227539	0	0.547	13/11/2017	13	11	2017	23:29:08	84548	0.6	23	29	8	0	0.051025391	3.4933594	-0.43212891	0.41821289	-0.73046875	1.109375	0.045410156	0	0	0	0	0	0	0	0	0	0.94628906	0.053710938	0.072021484	0.036132813	-0.010253906	-0.025146484	0.609	33495.06	0.18	-547.29	0.569
296	9114	9114	Category A	-0.41992188	0.39599609	-0.69580078	0.064697266	-0.37915039	0.3293457	0	0.424	13/11/2017	13	11	2017	23:29:08	84548	0.7	23	29	8	0	0.051025391	3.4933594	-0.43261719	0.41796875	-0.73046875	1.1923828	0.04296875	0	0	0	0	0	0	0	0	0	0.94628906	0.053710938	0.069580078	0.012695313	-0.021972656	0.034667969	0.53	33777.78	0.328	-1013.05	0.547
297	9115	9115	Category A	-0.41992188	0.40795898	-0.7199707	0.067871094	-0.37670898	0.33129883	0	0.569	13/11/2017	13	11	2017	23:29:08	84548	0.8	23	29	8	0	0.051025391	3.4933594	-0.43261719	0.41772461	-0.73022461	1.7426758	0.019042969	0	0	0	0	0	0	0	0	0	0.94604492	0.053955078	0.032958984	0.012695313	-0.009765625	0.010253906	0.527	33789.17	0.33	-1021.88	0.569
298	9116	9116	Category A	-0.41992188	0.39599609	-0.73193359	0.068847656	-0.375	0.33422852	0	0.328	13/11/2017	13	11	2017	23:29:08	84548	0.9	23	29	8	1	0.051025391	3.4933594	-0.43286133	0.41821289	-0.72998047	2.1599121	0.025878906	0	0	0	0	0	0	0	0	0	0.94628906	0.053710938	0.037109375	0.012939453	-0.022216797	-0.001708984	0.664	33315.31	0.151	-437.98	0.569
299	9117	9117	Category A	-0.41992188	0.39599609	-0.73193359	0.068115234	-0.37597656	0.33520508	0	0.502	13/11/2017	13	11	2017	23:29:09	84549	0	23	29	9	1	0.051025391	3.4933594	-0.43310547	0.41796875	-0.72973633	2.1706543	0.025878906	0	0	0	0	0	0	0	0	0	0.94604492	0.053955078	0.037353516	0.013183594	-0.021972656	-0.001953125	0.796	32928.63	-0.159	473.35	0.569
300	9118	9118	Category A	-0.43188477	0.39599609	-0.74389648	0.068847656	-0.375	0.32910156	0	1.619	13/11/2017	13	11	2017	23:29:09	84549	0.1	23	29	9	1	0.051025391	3.4933594	-0.43286133	0.41796875	-0.72949219	1.7819824	0.026123047	0	0	0	0	0	0	0	0	0	0.94555664	0.054443359	0.037109375	0.000976563	-0.021972656	-0.014160156	0.82	32863.99	-0.12	340.09	0.569
301	9119	9119	Category A	-0.43188477	0.39599609	-0.7199707	0.068115234	-0.37646484	0.328125	0	1.337	13/11/2017	13	11	2017	23:29:09	84549	0.2	23	29	9	1	0.051025391	3.4933594	-0.43310547	0.41821289	-0.72949219	1.270752	0.024169922	0	0	0	0	0	0	0	0	0	0.94580078	0.054199219	0.033203125	0.001220703	-0.022216797	0.009521484	0.817	32871.99	0.006	-15.97	0.821
302	9120	9120	Category A	-0.41992188	0.41992188	-0.7199707	0.071777344	-0.37792969	0.33007813	0	0.569	13/11/2017	13	11	2017	23:29:09	84549	0.3	23	29	9	1	0.051025391	3.4933594	-0.43286133	0.41870117	-0.72949219	0.58862305	0.016113281	0	0	0	0	0	0	0	0	0	0.94604492	0.053955078	0.023681641	0.012939453	0.000976563	0.009521484	0.899	32661.54	-0.103	267.09	1.077
303	9121	9121	Category A	-0.43188477	0.45581055	-0.7199707	0.063964844	-0.37744141	0.33007813	0	0.547	13/11/2017	13	11	2017	23:29:09	84549	0.4	23	29	9	1	0.051025391	3.4933594	-0.43334961	0.41894531	-0.72973633	0.15454102	0.037841797	0	0	0	0	0	0	0	0	0	0.94677734	0.053222656	0.048095703	0.001464844	0.036621094	0.009765625	0.995	32434.06	-0.309	812.71	1.077
304	9122	9122	Category A	-0.43188477	0.41992188	-0.73193359	0.071289063	-0.37475586	0.32910156	0	0.821	13/11/2017	13	11	2017	23:29:09	84549	0.5	23	29	9	1	0.051025391	3.4933594	-0.43334961	0.41894531	-0.73022461	0.89355469	0.002197266	0	0	0	0	0	0	0	0	0	0.94677734	0.053222656	0.00390625	0.001464844	0.000732422	-0.001464844	0.791	32942.29	-0.135	398.39	0.821
305	9123	9123	Category A	-0.43188477	0.40795898	-0.7199707	0.072753906	-0.37695313	0.328125	0	1.077	13/11/2017	13	11	2017	23:29:09	84549	0.6	23	29	9	1	0.051025391	3.4933594	-0.43334961	0.41918945	-0.72998047	1.3491211	0.015136719	0	0	0	0	0	0	0	0	0	0.94677734	0.053222656	0.022949219	0.001464844	-0.011230469	0.010009766	0.607	33501.84	0.227	-674.84	0.57
306	9124	9124	Category A	-0.43188477	0.40795898	-0.70776367	0.067138672	-0.37890625	0.33618164	0	0.396	13/11/2017	13	11	2017	23:29:09	84549	0.7	23	29	9	1	0.051025391	3.4933594	-0.43286133	0.41943359	-0.72949219	1.3696289	0.024658203	0	0	0	0	0	0	0	0	0	0.9465332	0.053466797	0.034667969	0.000976563	-0.011474609	0.021728516	0.607	33501.84	0.255	-747.35	0.788
307	9125	9125	Category A	-0.44384766	0.43188477	-0.73193359	0.069580078	-0.37597656	0.33227539	0	0.235	13/11/2017	13	11	2017	23:29:09	84549	0.8	23	29	9	1	0.051025391	3.4933594	-0.43261719	0.41943359	-0.72900391	1.2084961	0.016845703	0	0	0	0	0	0	0	0	0	0.94580078	0.054199219	0.026123047	-0.010986328	0.012207031	-0.002685547	0.647	33369.54	0.258	-722.78	0.788
308	9126	9126	Category A	-0.43188477	0.41992188	-0.73193359	0.074462891	-0.3762207	0.33520508	0	0.57	13/11/2017	13	11	2017	23:29:09	84549	0.9	23	29	9	2	0.051025391	3.4933594	-0.43261719	0.41918945	-0.72900391	1.1552734	0.002929688	0	0	0	0	0	0	0	0	0	0.94555664	0.054443359	0.004150391	0.000732422	0.000488281	-0.002685547	0.55	33703.13	0.411	-1190.62	0.57
309	9127	9127	Category A	-0.40795898	0.41992188	-0.7199707	0.074462891	-0.37548828	0.33105469	0	0.788	13/11/2017	13	11	2017	23:29:10	84550	0	23	29	10	2	0.051025391	3.4933594	-0.43261719	0.41918945	-0.72851563	1.2680664	0.026123047	0	0	0	0	0	0	0	0	0	0.9453125	0.0546875	0.033935547	0.024658203	0.000488281	0.008544922	0.441	34140.53	0.471	-1510.91	0.57
310	9128	9128	Category A	-0.45581055	0.43188477	-0.7199707	0.070556641	-0.37744141	0.33325195	0	0.235	13/11/2017	13	11	2017	23:29:10	84550	0.1	23	29	10	2	0.051025391	3.4933594	-0.43286133	0.41943359	-0.72875977	1.1416016	0.02734375	0	0	0	0	0	0	0	0	0	0.94580078	0.054199219	0.043945313	-0.022705078	0.012207031	0.008789063	0.503	33882.25	0.618	-1721.19	0.604
311	9129	9129	Category A	-0.45581055	0.41992188	-0.76782227	0.068115234	-0.37255859	0.33105469	0	0.424	13/11/2017	13	11	2017	23:29:10	84550	0.2	23	29	10	2	0.051025391	3.4933594	-0.43310547	0.41967773	-0.72924805	0.66137695	0.044433594	0	0	0	0	0	0	0	0	0	0.94628906	0.053710938	0.061035156	-0.022460938	0	-0.038330078	0.564	33652.18	0.473	-1312.08	0.604
312	9130	9130	Category A	-0.43188477	0.40795898	-0.74389648	0.069580078	-0.37597656	0.33325195	0	0.768	13/11/2017	13	11	2017	23:29:10	84550	0.3	23	29	10	2	0.051025391	3.4933594	-0.43310547	0.41894531	-0.72949219	0.29052734	0.018066406	0	0	0	0	0	0	0	0	0	0.94628906	0.053710938	0.026855469	0.001220703	-0.010986328	-0.014160156	0.516	33831.39	0.602	-1664.12	0.604
313	9131	9131	Category A	-0.41992188	0.41992188	-0.74389648	0.069580078	-0.38183594	0.33105469	0	0.604	13/11/2017	13	11	2017	23:29:10	84550	0.4	23	29	10	2	0.051025391	3.4933594	-0.43261719	0.41943359	-0.72875977	0.002441406	0.01953125	0	0	0	0	0	0	0	0	0	0.94580078	0.054199219	0.028076172	0.012695313	0.000244141	-0.014892578	0.478	33983.11	0.581	-1691	0.604
314	9132	9132	Category A	-0.41992188	0.41992188	-0.73193359	0.0703125	-0.37597656	0.33618164	0	0.282	13/11/2017	13	11	2017	23:29:10	84550	0.5	23	29	10	2	0.051025391	3.5513672	-0.43261719	0.41894531	-0.72851563	0.36328125	0.013183594	0	0	0	0	0	0	0	0	0	0.9453125	0.0546875	0.016601563	0.012695313	0.000732422	-0.003173828	0.639	33395.46	0.302	-835.75	0.604
315	9133	9133	Category A	-0.43188477	0.41992188	-0.7199707	0.070556641	-0.37744141	0.33227539	0	0.555	13/11/2017	13	11	2017	23:29:10	84550	0.6	23	29	10	2	0.051025391	3.5513672	-0.43261719	0.41870117	-0.72827148	0.53393555	0.008544922	0	0	0	0	0	0	0	0	0	0.94506836	0.054931641	0.010253906	0.000732422	0.000976563	0.008300781	0.654	33347.07	0.376	-991.53	0.604
316	9134	9134	Category A	-0.44384766	0.43188477	-0.74389648	0.067382813	-0.37841797	0.33325195	0	1.205	13/11/2017	13	11	2017	23:29:10	84550	0.7	23	29	10	2	0.051025391	3.5513672	-0.43237305	0.41943359	-0.72802734	0.32324219	0.022949219	0	0	0	0	0	0	0	0	0	0.94506836	0.054931641	0.039306641	-0.011230469	0.012207031	-0.015625	0.626	33438.14	0.206	-605.89	0.598
317	9135	9135	Category A	-0.43188477	0.43188477	-0.74389648	0.065429688	-0.38232422	0.33227539	0	0.512	13/11/2017	13	11	2017	23:29:10	84550	0.8	23	29	10	3	0.051025391	3.5513672	-0.43261719	0.41967773	-0.72827148	0.11035156	0.01953125	0	0	0	0	0	0	0	0	0	0.9453125	0.0546875	0.028320313	0.000732422	0.011962891	-0.015380859	0.577	33605.78	0.278	-833.35	0.598
318	9136	9136	Category A	-0.41992188	0.41992188	-0.70776367	0.072998047	-0.37646484	0.33105469	0	0.598	13/11/2017	13	11	2017	23:29:10	84550	0.9	23	29	10	3	0.051025391	3.5513672	-0.43261719	0.41943359	-0.72802734	0.28466797	0.023925781	0	0	0	0	0	0	0	0	0	0.94506836	0.054931641	0.033691406	0.012695313	0.000244141	0.020263672	0.67	33296.44	0.134	-389.53	0.839
319	9137	9137	Category A	-0.41992188	0.39599609	-0.7199707	0.069580078	-0.37744141	0.33325195	0	0.312	13/11/2017	13	11	2017	23:29:11	84551	0	23	29	11	3	0.051025391	3.5513672	-0.43261719	0.41943359	-0.72827148	0.50317383	0.028076172	0	0	0	0	0	0	0	0	0	0.9453125	0.0546875	0.044677734	0.012695313	-0.0234375	0.008300781	0.724	33132.48	-0.038	114.29	0.839
320	9138	9138	Category A	-0.44384766	0.40795898	-0.74389648	0.074462891	-0.37548828	0.33227539	0	0.839	13/11/2017	13	11	2017	23:29:11	84551	0.1	23	29	11	3	0.051025391	3.5513672	-0.43310547	0.41943359	-0.72827148	0.75024414	0.021972656	0	0	0	0	0	0	0	0	0	0.94555664	0.054443359	0.037841797	-0.010498047	-0.011474609	-0.015380859	0.582	33588.15	0.176	-553.89	0.77
321	9139	9139	Category A	-0.44384766	0.40795898	-0.74389648	0.071289063	-0.37719727	0.33422852	0	0.878	13/11/2017	13	11	2017	23:29:11	84551	0.2	23	29	11	3	0.051025391	3.5513672	-0.43334961	0.41943359	-0.72827148	0.9284668	0.021972656	0	0	0	0	0	0	0	0	0	0.94555664	0.054443359	0.037597656	-0.010253906	-0.011474609	-0.015380859	0.625	33441.45	0.149	-452.18	0.77
322	9140	9140	Category A	-0.46777344	0.39599609	-0.74389648	0.069335938	-0.37890625	0.33422852	0	0.354	13/11/2017	13	11	2017	23:29:11	84551	0.3	23	29	11	3	0.051025391	3.5513672	-0.43334961	0.41967773	-0.72851563	0.81445313	0.044189453	0	0	0	0	0	0	0	0	0	0.94604492	0.053955078	0.073242188	-0.034179688	-0.023681641	-0.015136719	0.617	33468.11	0.145	-445.17	0.839
323	9141	9141	Category A	-0.43188477	0.41992188	-0.70776367	0.066162109	-0.37915039	0.33325195	0	0.77	13/11/2017	13	11	2017	23:29:11	84551	0.4	23	29	11	3	0.051025391	3.5513672	-0.43359375	0.41992188	-0.72851563	0.33959961	0.020996094	0	0	0	0	0	0	0	0	0	0.94628906	0.053710938	0.022949219	0.001708984	0	0.020751953	0.763	33020.12	-0.088	260.69	0.857
324	9142	9142	Category A	-0.44384766	0.44384766	-0.69580078	0.072021484	-0.37304688	0.33422852	0	0.552	13/11/2017	13	11	2017	23:29:11	84551	0.5	23	29	11	3	0.051025391	3.5513672	-0.43408203	0.41992188	-0.72851563	0.068603516	0.041503906	0	0	0	0	0	0	0	0	0	0.94628906	0.053710938	0.066162109	-0.009521484	0.023925781	0.032714844	0.766	33011.67	-0.126	380.53	0.857
325	9143	9143	Category A	-0.43188477	0.44384766	-0.73193359	0.0703125	-0.37890625	0.33520508	0	1.188	13/11/2017	13	11	2017	23:29:11	84551	0.6	23	29	11	3	0.051025391	3.5513672	-0.43481445	0.41992188	-0.72827148	0.074462891	0.024169922	0	0	0	0	0	0	0	0	0	0.9465332	0.053466797	0.030273438	0.002929688	0.023925781	-0.003417969	0.703	33195.02	0.003	-9.02	0.822
326	9144	9144	Category A	-0.44384766	0.41992188	-0.74389648	0.075927734	-0.3762207	0.33422852	0	0.857	13/11/2017	13	11	2017	23:29:11	84551	0.7	23	29	11	3	0.051025391	3.5513672	-0.43457031	0.41943359	-0.72827148	0.22631836	0.017822266	0	0	0	0	0	0	0	0	0	0.94604492	0.053955078	0.025146484	-0.009033203	0.000244141	-0.015380859	0.781	32969.83	-0.103	301.66	0.822
327	9145	9145	Category A	-0.44384766	0.40795898	-0.74389648	0.067138672	-0.37597656	0.33520508	0	0.499	13/11/2017	13	11	2017	23:29:11	84551	0.8	23	29	11	3	0.051025391	3.5513672	-0.43457031	0.41870117	-0.7277832	0.19970703	0.021240234	0	0	0	0	0	0	0	0	0	0.9453125	0.0546875	0.035888672	-0.009033203	-0.010742188	-0.015869141	0.767	33008.86	-0.007	19.74	0.822
328	9146	9146	Category A	-0.43188477	0.41992188	-0.7199707	0.071289063	-0.37475586	0.33227539	0	0.822	13/11/2017	13	11	2017	23:29:11	84551	0.9	23	29	11	4	0.051025391	3.5513672	-0.43481445	0.41894531	-0.7277832	0.36279297	0.008300781	0	0	0	0	0	0	0	0	0	0.94580078	0.054199219	0.01171875	0.002929688	0.000732422	0.0078125	0.793	32936.82	-0.047	131.69	0.834
329	9147	9147	Category A	-0.45581055	0.40795898	-0.69580078	0.064208984	-0.37084961	0.33007813	0	0.688	13/11/2017	13	11	2017	23:29:12	84552	0	23	29	12	4	0.051025391	3.5513672	-0.43530273	0.41870117	-0.72753906	0.70996094	0.039306641	0	0	0	0	0	0	0	0	0	0.94580078	0.054199219	0.062988281	-0.020263672	-0.010742188	0.031738281	0.734	33103.21	0.053	-149.94	0.822
330	9148	9148	Category A	-0.44384766	0.41992188	-0.70776367	0.068603516	-0.37670898	0.33105469	0	0.707	13/11/2017	13	11	2017	23:29:12	84552	0.1	23	29	12	4	0.051025391	3.5513672	-0.43554688	0.41821289	-0.7277832	0.70166016	0.021484375	0	0	0	0	0	0	0	0	0	0.94580078	0.054199219	0.029541016	-0.008056641	0.001464844	0.020019531	0.698	33210.14	0.26	-690.6	0.822
331	9149	9149	Category A	-0.45581055	0.40795898	-0.75585938	0.069580078	-0.37475586	0.33227539	0	0.834	13/11/2017	13	11	2017	23:29:12	84552	0.2	23	29	12	4	0.051025391	3.5513672	-0.4362793	0.41821289	-0.7277832	0.37988281	0.035400391	0	0	0	0	0	0	0	0	0	0.94628906	0.053710938	0.057373047	-0.019287109	-0.010253906	-0.027832031	0.79	32945.03	0.238	-585.06	0.834
332	9150	9150	Category A	-0.45581055	0.41992188	-0.70776367	0.063964844	-0.3737793	0.33422852	0	0.64	13/11/2017	13	11	2017	23:29:12	84552	0.3	23	29	12	4	0.051025391	3.5513672	-0.4362793	0.41821289	-0.72753906	0.53857422	0.027587891	0	0	0	0	0	0	0	0	0	0.94604492	0.053955078	0.040527344	-0.019287109	0.001464844	0.019775391	0.836	32821.75	0.154	-376.29	1.049
333	9151	9151	Category A	-0.44384766	0.41992188	-0.74389648	0.065917969	-0.37255859	0.3371582	0	1.049	13/11/2017	13	11	2017	23:29:12	84552	0.4	23	29	12	4	0.051025391	3.5513672	-0.4362793	0.41821289	-0.7277832	1.0693359	0.017578125	0	0	0	0	0	0	0	0	0	0.94604492	0.053955078	0.024902344	-0.007324219	0.001464844	-0.015869141	0.942	32557.33	-0.092	228	1.049
334	9152	9152	Category A	-0.44384766	0.41992188	-0.73193359	0.065673828	-0.37841797	0.33520508	0	1.1	13/11/2017	13	11	2017	23:29:12	84552	0.5	23	29	12	4	0.051025391	3.5513672	-0.43603516	0.41870117	-0.72802734	1.442627	0.008544922	0	0	0	0	0	0	0	0	0	0.9465332	0.053466797	0.012451172	-0.007568359	0.000976563	-0.003662109	0.873	32726.52	0.089	-216.35	1.049
335	9153	9153	Category A	-0.45581055	0.40795898	-0.73193359	0.065185547	-0.38183594	0.33032227	0	1.325	13/11/2017	13	11	2017	23:29:12	84552	0.6	23	29	12	4	0.051025391	3.5513672	-0.4362793	0.41918945	-0.7277832	1.2294922	0.022705078	0	0	0	0	0	0	0	0	0	0.9465332	0.053466797	0.034667969	-0.019287109	-0.011230469	-0.00390625	0.789	32947.77	0.36	-843.97	1.056
336	9154	9154	Category A	-0.43188477	0.40795898	-0.70776367	0.073730469	-0.37646484	0.33227539	0	0.293	13/11/2017	13	11	2017	23:29:12	84552	0.7	23	29	12	4	0.051025391	3.5513672	-0.43652344	0.41918945	-0.72753906	1.1899414	0.023193359	0	0	0	0	0	0	0	0	0	0.94628906	0.053710938	0.035888672	0.004638672	-0.011230469	0.019775391	0.858	32764.73	0.164	-391.43	1.056
337	9155	9155	Category A	-0.45581055	0.43188477	-0.70776367	0.065917969	-0.375	0.33227539	0	0.328	13/11/2017	13	11	2017	23:29:12	84552	0.8	23	29	12	4	0.051025391	3.5513672	-0.43652344	0.41918945	-0.7277832	1.1716309	0.030517578	0	0	0	0	0	0	0	0	0	0.94677734	0.053222656	0.051757813	-0.019042969	0.012451172	0.020019531	0.857	32767.29	0.027	-68.45	1.056
338	9156	9156	Category A	-0.44384766	0.40795898	-0.73193359	0.069335938	-0.37841797	0.33227539	0	1.056	13/11/2017	13	11	2017	23:29:12	84552	0.9	23	29	12	5	0.051025391	3.5513672	-0.43652344	0.41918945	-0.7277832	0.26025391	0.013916016	0	0	0	0	0	0	0	0	0	0.94677734	0.053222656	0.022460938	-0.007080078	-0.011230469	-0.00390625	0.815	32877.33	0.006	-15.99	1.043
339	9157	9157	Category A	-0.40795898	0.40795898	-0.7199707	0.070556641	-0.375	0.3371582	0	1.043	13/11/2017	13	11	2017	23:29:13	84553	0	23	29	13	5	0.051025391	3.5513672	-0.43676758	0.41943359	-0.7277832	0.97070313	0.031982422	0	0	0	0	0	0	0	0	0	0.94677734	0.053222656	0.048095703	0.028808594	-0.011474609	0.0078125	0.637	33401.98	0.27	-760.13	0.846
340	9158	9158	Category A	-0.45581055	0.46777344	-0.7199707	0.073730469	-0.37695313	0.33325195	0	0.846	13/11/2017	13	11	2017	23:29:13	84553	0.1	23	29	13	5	0.051025391	3.5513672	-0.43676758	0.41967773	-0.72753906	1.5727539	0.052001953	0	0	0	0	0	0	0	0	0	0.94677734	0.053222656	0.074462891	-0.018798828	0.047851563	0.007568359	0.7	33204.08	0.077	-223.16	1.043
341	9159	9159	Category A	-0.41992188	0.41992188	-0.73193359	0.072998047	-0.37280273	0.33007813	0	0.26	13/11/2017	13	11	2017	23:29:13	84553	0.2	23	29	13	5	0.051025391	3.5513672	-0.43701172	0.41967773	-0.72753906	1.4033203	0.017578125	0	0	0	0	0	0	0	0	0	0.94677734	0.053222656	0.021484375	0.017089844	0	-0.004150391	0.823	32856.02	-0.094	261.78	1.043
342	9160	9160	Category A	-0.44384766	0.41992188	-0.75585938	0.070556641	-0.37744141	0.33325195	0	0.669	13/11/2017	13	11	2017	23:29:13	84553	0.3	23	29	13	5	0.051025391	3.5513672	-0.43725586	0.41992188	-0.72753906	1.4868164	0.029052734	0	0	0	0	0	0	0	0	0	0.94702148	0.052978516	0.034912109	-0.006347656	0	-0.028076172	0.796	32928.63	-0.136	399.33	0.896
343	9161	9161	Category A	-0.43188477	0.40795898	-0.75585938	0.065917969	-0.375	0.328125	0	1.067	13/11/2017	13	11	2017	23:29:13	84553	0.4	23	29	13	5	0.051025391	3.5513672	-0.43725586	0.41967773	-0.72753906	2.0769043	0.031005859	0	0	0	0	0	0	0	0	0	0.94702148	0.052978516	0.045410156	0.005371094	-0.01171875	-0.028076172	0.686	33246.77	-0.006	18.52	0.846
344	9162	9162	Category A	-0.43188477	0.43188477	-0.73193359	0.062988281	-0.37548828	0.33642578	0	0.896	13/11/2017	13	11	2017	23:29:13	84553	0.5	23	29	13	5	0.051025391	3.5513672	-0.4375	0.41918945	-0.72827148	2.2873535	0.014160156	0	0	0	0	0	0	0	0	0	0.94726563	0.052734375	0.021728516	0.005615234	0.012451172	-0.003417969	0.656	33340.68	0.058	-178.6	0.896
345	9163	9163	Category A	-0.40795898	0.44384766	-0.70776367	0.0703125	-0.37939453	0.33227539	0	0.382	13/11/2017	13	11	2017	23:29:13	84553	0.6	23	29	13	5	0.051025391	3.5513672	-0.4375	0.41943359	-0.72827148	1.7871094	0.043457031	0	0	0	0	0	0	0	0	0	0.94750977	0.052490234	0.074462891	0.029541016	0.024169922	0.020507813	0.834	32827	0.034	-87.8	0.896
346	9164	9164	Category A	-0.40795898	0.41992188	-0.70776367	0.071289063	-0.38061523	0.33227539	0	0.665	13/11/2017	13	11	2017	23:29:13	84553	0.7	23	29	13	5	0.051025391	3.5513672	-0.4375	0.41967773	-0.72827148	1.5458984	0.035888672	0	0	0	0	0	0	0	0	0	0.94775391	0.052246094	0.050292969	0.029541016	0	0.020507813	0.862	32754.49	0.233	-539.21	1.067
347	9165	9165	Category A	-0.43188477	0.40795898	-0.7199707	0.072021484	-0.37304688	0.33422852	0	1.329	13/11/2017	13	11	2017	23:29:13	84553	0.8	23	29	13	5	0.051025391	3.5513672	-0.4375	0.41992188	-0.72827148	1.6838379	0.015869141	0	0	0	0	0	0	0	0	0	0.94775391	0.052246094	0.026367188	0.005615234	-0.011962891	0.008300781	0.905	32646.76	0.183	-416.7	1.233
348	9166	9166	Category A	-0.44384766	0.41992188	-0.70776367	0.067871094	-0.37768555	0.33520508	0	0.833	13/11/2017	13	11	2017	23:29:13	84553	0.9	23	29	13	6	0.051025391	3.5513672	-0.4375	0.41967773	-0.72802734	1.3891602	0.021240234	0	0	0	0	0	0	0	0	0	0.94750977	0.052490234	0.026611328	-0.006103516	0	0.020263672	0.961	32512.51	0.147	-324.46	1.233
349	9167	9167	Category A	-0.44384766	0.43188477	-0.7199707	0.06640625	-0.37573242	0.33007813	0	1.328	13/11/2017	13	11	2017	23:29:14	84554	0	23	29	14	6	0.051025391	3.5513672	-0.4375	0.42016602	-0.7277832	0.46655273	0.015136719	0	0	0	0	0	0	0	0	0	0.94750977	0.052490234	0.025634766	-0.006103516	0.011474609	0.0078125	0.912	32629.62	0.21	-470.62	1.328
350	9168	9168	Category A	-0.43188477	0.43188477	-0.74389648	0.070068359	-0.38208008	0.33007813	0	1.233	13/11/2017	13	11	2017	23:29:14	84554	0.1	23	29	14	6	0.051025391	3.5513672	-0.43798828	0.41967773	-0.7277832	0.043701172	0.020751953	0	0	0	0	0	0	0	0	0	0.94775391	0.052246094	0.033935547	0.006103516	0.011962891	-0.015869141	1.121	32161.06	0.085	-170.43	1.328
351	9169	9169	Category A	-0.40795898	0.40795898	-0.74389648	0.073730469	-0.37646484	0.33105469	0	0.086	13/11/2017	13	11	2017	23:29:14	84554	0.2	23	29	14	6	0.051025391	3.5513672	-0.43798828	0.41943359	-0.7277832	0.063476563	0.035888672	0	0	0	0	0	0	0	0	0	0.94750977	0.052490234	0.057617188	0.030029297	-0.011474609	-0.015869141	1.037	32340.1	-0.027	60.04	1.317
352	9170	9170	Category A	-0.41992188	0.41992188	-0.68383789	0.0703125	-0.37890625	0.33129883	0	1.922	13/11/2017	13	11	2017	23:29:14	84554	0.3	23	29	14	6	0.051513672	3.5368652	-0.43774414	0.41943359	-0.72729492	0.17089844	0.046875	0	0	0	0	0	0	0	0	0	0.94702148	0.052978516	0.061767578	0.017822266	0.000244141	0.043457031	1.118	32167.27	-0.326	772.28	1.317
353	9171	9171	Category A	-0.44384766	0.40795898	-0.70776367	0.067138672	-0.37597656	0.34008789	0	0.825	13/11/2017	13	11	2017	23:29:14	84554	0.4	23	29	14	6	0.051513672	3.5368652	-0.43798828	0.41967773	-0.72705078	0.58056641	0.0234375	0	0	0	0	0	0	0	0	0	0.94702148	0.052978516	0.037109375	-0.005615234	-0.01171875	0.019287109	1.059	32292.11	-0.141	322.9	1.233
354	9172	9172	Category A	-0.45581055	0.40795898	-0.7199707	0.066894531	-0.38208008	0.33105469	0	1.317	13/11/2017	13	11	2017	23:29:14	84554	0.5	23	29	14	6	0.051513672	3.5368652	-0.43823242	0.41967773	-0.72705078	0.39160156	0.022216797	0	0	0	0	0	0	0	0	0	0.94702148	0.052978516	0.036376953	-0.017333984	-0.01171875	0.007080078	0.941	32559.71	0.06	-139.26	0.976
355	9173	9173	Category A	-0.43188477	0.45581055	-0.73193359	0.064941406	-0.37670898	0.33618164	0	0.976	13/11/2017	13	11	2017	23:29:14	84554	0.6	23	29	14	6	0.051513672	3.5368652	-0.4387207	0.41967773	-0.72753906	0.14477539	0.036865234	0	0	0	0	0	0	0	0	0	0.94750977	0.052490234	0.047119141	0.006835938	0.035888672	-0.004150391	1.03	32355.54	0.021	-46.08	0.976
356	9174	9174	Category A	-0.44384766	0.46777344	-0.75585938	0.07421875	-0.37646484	0.33886719	0	0.523	13/11/2017	13	11	2017	23:29:14	84554	0.7	23	29	14	6	0.051513672	3.5368652	-0.4387207	0.41967773	-0.72753906	0.11914063	0.055664063	0	0	0	0	0	0	0	0	0	0.94775391	0.052246094	0.081054688	-0.004882813	0.047851563	-0.028076172	0.832	32832.25	0.148	-363.85	0.967
357	9175	9175	Category A	-0.41992188	0.43188477	-0.74389648	0.063232422	-0.37988281	0.33129883	0	0.619	13/11/2017	13	11	2017	23:29:14	84554	0.8	23	29	14	7	0.051513672	3.5368652	-0.43847656	0.41967773	-0.72729492	0.28735352	0.027587891	0	0	0	0	0	0	0	0	0	0.94726563	0.052734375	0.047119141	0.018554688	0.011962891	-0.016357422	0.855	32772.43	0.086	-212.72	0.976
358	9176	9176	Category A	-0.43188477	0.41992188	-0.74389648	0.0703125	-0.37890625	0.33618164	0	0.733	13/11/2017	13	11	2017	23:29:14	84554	0.9	23	29	14	7	0.051513672	3.5368652	-0.43823242	0.41967773	-0.72729492	0.32177734	0.017578125	0	0	0	0	0	0	0	0	0	0.94726563	0.052734375	0.023193359	0.006347656	0	-0.016357422	0.804	32906.91	0.333	-778.71	0.967
359	9177	9177	Category A	-0.45581055	0.40795898	-0.73193359	0.072998047	-0.37475586	0.33422852	0	0.967	13/11/2017	13	11	2017	23:29:15	84555	0	23	29	15	7	0.051513672	3.5368652	-0.4387207	0.41943359	-0.72753906	0.01171875	0.020751953	0	0	0	0	0	0	0	0	0	0.94750977	0.052490234	0.032714844	-0.016845703	-0.011474609	-0.004150391	0.686	33246.77	0.41	-1033.59	0.951
360	9178	9178	Category A	-0.44384766	0.43188477	-0.73193359	0.071533203	-0.37573242	0.32910156	0	1.006	13/11/2017	13	11	2017	23:29:15	84555	0.1	23	29	15	7	0.051513672	3.5368652	-0.43920898	0.41967773	-0.72753906	0.16601563	0.013427734	0	0	0	0	0	0	0	0	0	0.94775391	0.052246094	0.020751953	-0.004394531	0.011962891	-0.004150391	0.758	33034.26	0.239	-604.74	0.951
361	9179	9179	Category A	-0.43188477	0.41992188	-0.74389648	0.075927734	-0.3762207	0.33422852	0	0.272	13/11/2017	13	11	2017	23:29:15	84555	0.2	23	29	15	7	0.051513672	3.5368652	-0.43920898	0.41992188	-0.72753906	0.54760742	0.017822266	0	0	0	0	0	0	0	0	0	0.94799805	0.052001953	0.023681641	0.007324219	0	-0.016113281	0.774	32989.27	0.244	-607.05	0.951
362	9180	9180	Category A	-0.45581055	0.43188477	-0.73193359	0.073730469	-0.37402344	0.33618164	0	0.951	13/11/2017	13	11	2017	23:29:15	84555	0.3	23	29	15	7	0.051513672	3.5368652	-0.43920898	0.42016602	-0.7277832	0.50927734	0.020507813	0	0	0	0	0	0	0	0	0	0.94824219	0.051757813	0.031982422	-0.016357422	0.011474609	-0.00390625	0.762	33022.94	0.301	-739.47	0.951
363	9181	9181	Category A	-0.46777344	0.40795898	-0.7199707	0.069335938	-0.37890625	0.33520508	0	0.716	13/11/2017	13	11	2017	23:29:15	84555	0.4	23	29	15	7	0.051513672	3.5368652	-0.4387207	0.42041016	-0.72753906	0.35083008	0.032470703	0	0	0	0	0	0	0	0	0	0.94775391	0.052246094	0.049072266	-0.028808594	-0.012451172	0.007568359	0.675	33280.81	0.538	-1303.77	0.797
364	9182	9182	Category A	-0.45581055	0.43188477	-0.7199707	0.068847656	-0.37890625	0.33422852	0	0.665	13/11/2017	13	11	2017	23:29:15	84555	0.5	23	29	15	7	0.051513672	3.5368652	-0.4387207	0.4206543	-0.7277832	0.80322266	0.021728516	0	0	0	0	0	0	0	0	0	0.94824219	0.051757813	0.036132813	-0.016845703	0.010986328	0.0078125	0.64	33392.2	0.453	-1172.7	0.716
365	9183	9183	Category A	-0.41992188	0.40795898	-0.7199707	0.071044922	-0.37866211	0.33813477	0	0.44	13/11/2017	13	11	2017	23:29:15	84555	0.6	23	29	15	7	0.051513672	3.5368652	-0.43823242	0.42041016	-0.72827148	1.4169922	0.023925781	0	0	0	0	0	0	0	0	0	0.94848633	0.051513672	0.039550781	0.018310547	-0.012451172	0.008300781	0.706	33186	0.242	-642.9	0.785
366	9184	9184	Category A	-0.44384766	0.38378906	-0.70776367	0.065429688	-0.37915039	0.33520508	0	0.797	13/11/2017	13	11	2017	23:29:15	84555	0.7	23	29	15	7	0.051513672	3.5368652	-0.43798828	0.41967773	-0.72851563	1.3557129	0.041992188	0	0	0	0	0	0	0	0	0	0.94824219	0.051757813	0.0625	-0.005615234	-0.035888672	0.020751953	0.678	33271.49	0.287	-768.33	0.785
367	9185	9185	Category A	-0.44384766	0.41992188	-0.73193359	0.068847656	-0.37890625	0.33251953	0	0.669	13/11/2017	13	11	2017	23:29:15	84555	0.8	23	29	15	8	0.051513672	3.5368652	-0.43774414	0.41967773	-0.72827148	1.0422363	0.006835938	0	0	0	0	0	0	0	0	0	0.94775391	0.052246094	0.009521484	-0.005859375	0	-0.003417969	0.76	33028.6	0.204	-523.1	0.785
368	9186	9186	Category A	-0.44384766	0.43188477	-0.7199707	0.071777344	-0.37866211	0.33227539	0	0.785	13/11/2017	13	11	2017	23:29:15	84555	0.9	23	29	15	8	0.051513672	3.5368652	-0.4375	0.42016602	-0.7277832	1.1899414	0.015380859	0	0	0	0	0	0	0	0	0	0.94750977	0.052490234	0.025634766	-0.006103516	0.011474609	0.0078125	0.746	33068.51	0.34	-834.21	0.785
369	9187	9187	Category A	-0.44384766	0.41992188	-0.74389648	0.070556641	-0.37158203	0.33520508	0	1.209	13/11/2017	13	11	2017	23:29:16	84556	0	23	29	16	8	0.051513672	3.5368652	-0.4375	0.42016602	-0.72753906	1.2819824	0.017333984	0	0	0	0	0	0	0	0	0	0.94726563	0.052734375	0.022705078	-0.006103516	-0.000244141	-0.016113281	0.787	32953.27	0.299	-718.97	0.797
370	9188	9188	Category A	-0.45581055	0.41992188	-0.73193359	0.068847656	-0.37573242	0.33618164	0	0.58	13/11/2017	13	11	2017	23:29:16	84556	0.1	23	29	16	8	0.051513672	3.5368652	-0.43701172	0.4206543	-0.7277832	0.75537109	0.019042969	0	0	0	0	0	0	0	0	0	0.94750977	0.052490234	0.023193359	-0.018554688	-0.000732422	-0.00390625	0.958	32519.54	0.179	-391.34	1.088
371	9189	9189	Category A	-0.45581055	0.41992188	-0.7199707	0.074462891	-0.37475586	0.33520508	0	0.684	13/11/2017	13	11	2017	23:29:16	84556	0.2	23	29	16	8	0.051513672	3.5368652	-0.43652344	0.4206543	-0.72827148	0.022216797	0.020751953	0	0	0	0	0	0	0	0	0	0.94750977	0.052490234	0.028320313	-0.019042969	-0.000732422	0.008300781	1.028	32359.97	0.069	-148.89	1.088
372	9190	9190	Category A	-0.44384766	0.39599609	-0.73193359	0.069335938	-0.38037109	0.32836914	0	1.825	13/11/2017	13	11	2017	23:29:16	84556	0.3	23	29	16	8	0.051513672	3.5368652	-0.43603516	0.42089844	-0.72802734	0.54760742	0.026367188	0	0	0	0	0	0	0	0	0	0.94726563	0.052734375	0.036132813	-0.007568359	-0.024902344	-0.003662109	0.99	32445.46	0.068	-151.19	1.088
373	9191	9191	Category A	-0.41992188	0.44384766	-0.73193359	0.072998047	-0.37231445	0.33081055	0	1.088	13/11/2017	13	11	2017	23:29:16	84556	0.4	23	29	16	8	0.051513672	3.5368652	-0.43554688	0.42089844	-0.72851563	0.51293945	0.027832031	0	0	0	0	0	0	0	0	0	0.94750977	0.052490234	0.041748047	0.015625	0.022705078	-0.003173828	0.85	32785.33	0.41	-897.98	1.088
374	9192	9192	Category A	-0.44384766	0.44384766	-0.73193359	0.070556641	-0.37646484	0.33227539	0	0.555	13/11/2017	13	11	2017	23:29:16	84556	0.5	23	29	16	8	0.051513672	3.5368652	-0.43603516	0.4206543	-0.72827148	0.72143555	0.024414063	0	0	0	0	0	0	0	0	0	0.94750977	0.052490234	0.034179688	-0.007568359	0.022949219	-0.003417969	0.962	32510.17	0.153	-336.68	1.253
375	9193	9193	Category A	-0.41992188	0.40795898	-0.73193359	0.072509766	-0.37695313	0.33422852	0	0.37	13/11/2017	13	11	2017	23:29:16	84556	0.6	23	29	16	8	0.051513672	3.5368652	-0.43603516	0.42041016	-0.72851563	1.1032715	0.020507813	0	0	0	0	0	0	0	0	0	0.94750977	0.052490234	0.031738281	0.016113281	-0.012451172	-0.003173828	1.149	32103.8	-0.185	401.7	1.253
376	9194	9194	Category A	-0.41992188	0.39599609	-0.73193359	0.071289063	-0.37817383	0.33227539	0	1.253	13/11/2017	13	11	2017	23:29:16	84556	0.7	23	29	16	8	0.051513672	3.5368652	-0.43554688	0.4206543	-0.72827148	1.2590332	0.029296875	0	0	0	0	0	0	0	0	0	0.94726563	0.052734375	0.043945313	0.015625	-0.024658203	-0.003417969	1.022	32373.3	-0.141	333.06	1.088
377	9195	9195	Category A	-0.41992188	0.40795898	-0.7199707	0.071044922	-0.37719727	0.33105469	0	1.806	13/11/2017	13	11	2017	23:29:16	84556	0.8	23	29	16	8	0.051513672	3.5368652	-0.43554688	0.42089844	-0.72851563	1.107666	0.022216797	0	0	0	0	0	0	0	0	0	0.94775391	0.052246094	0.037597656	0.015625	-0.012939453	0.008544922	0.884	32698.84	0.228	-519.12	1.063
378	9196	9196	Category A	-0.43188477	0.40795898	-0.7199707	0.074462891	-0.37548828	0.33325195	0	1.063	13/11/2017	13	11	2017	23:29:16	84556	0.9	23	29	16	9	0.051513672	3.5368652	-0.43554688	0.4206543	-0.72875977	0.75976563	0.015869141	0	0	0	0	0	0	0	0	0	0.94750977	0.052490234	0.025146484	0.003662109	-0.012695313	0.008789063	0.821	32861.34	0.351	-803.74	1.063
379	9197	9197	Category A	-0.43188477	0.41992188	-0.7199707	0.068603516	-0.38183594	0.33007813	0	0.257	13/11/2017	13	11	2017	23:29:17	84557	0	23	29	17	9	0.051513672	3.5368652	-0.43530273	0.4206543	-0.72875977	0.62695313	0.009521484	0	0	0	0	0	0	0	0	0	0.94750977	0.052490234	0.012939453	0.003417969	-0.000732422	0.008789063	0.907	32641.85	0.01	-24.41	1.063
380	9198	9198	Category A	-0.44384766	0.40795898	-0.73193359	0.072998047	-0.37646484	0.3371582	0	0.178	13/11/2017	13	11	2017	23:29:17	84557	0.1	23	29	17	9	0.051513672	3.5368652	-0.43530273	0.4206543	-0.72875977	0.47485352	0.015625	0	0	0	0	0	0	0	0	0	0.94750977	0.052490234	0.024169922	-0.008300781	-0.012695313	-0.002929688	0.777	32980.92	0.15	-387.68	1.063
381	9199	9199	Category A	-0.44384766	0.40795898	-0.7199707	0.069580078	-0.37744141	0.33325195	0	0.886	13/11/2017	13	11	2017	23:29:17	84557	0.2	23	29	17	9	0.051513672	3.5368652	-0.43481445	0.41992188	-0.72900391	0.039306641	0.017578125	0	0	0	0	0	0	0	0	0	0.94726563	0.052734375	0.030273438	-0.008789063	-0.011962891	0.009033203	0.729	33117.8	0.263	-676.9	0.886
382	9200	9200	Category A	-0.43188477	0.39599609	-0.73193359	0.069580078	-0.37890625	0.33105469	0	0.476	13/11/2017	13	11	2017	23:29:17	84557	0.3	23	29	17	9	0.051513672	3.5368652	-0.43481445	0.41992188	-0.72900391	0.23217773	0.024414063	0	0	0	0	0	0	0	0	0	0.94702148	0.052978516	0.030029297	0.002929688	-0.023925781	-0.002685547	0.66	33327.96	0.299	-810.77	0.647
383	9201	9201	Category A	-0.44384766	0.41992188	-0.76782227	0.074707031	-0.37402344	0.33325195	0	1.518	13/11/2017	13	11	2017	23:29:17	84557	0.4	23	29	17	9	0.051513672	3.5368652	-0.43505859	0.42016602	-0.72875977	0.16503906	0.039794922	0	0	0	0	0	0	0	0	0	0.94702148	0.052978516	0.047851563	-0.008544922	-0.000244141	-0.038818359	0.68	33265.29	0.074	-219.66	0.647
384	9202	9202	Category A	-0.43188477	0.44384766	-0.74389648	0.075439453	-0.37524414	0.32910156	0	0.647	13/11/2017	13	11	2017	23:29:17	84557	0.5	23	29	17	9	0.051513672	3.5368652	-0.43481445	0.42041016	-0.72875977	0.086669922	0.027832031	0	0	0	0	0	0	0	0	0	0.94702148	0.052978516	0.041503906	0.002929688	0.023193359	-0.015136719	0.714	33162.08	0.027	-79.17	0.886
385	9203	9203	Category A	-0.43188477	0.43188477	-0.7199707	0.0703125	-0.37817383	0.33227539	0	0.375	13/11/2017	13	11	2017	23:29:17	84557	0.6	23	29	17	9	0.051513672	3.5368652	-0.43481445	0.4206543	-0.72875977	0.059814453	0.014404297	0	0	0	0	0	0	0	0	0	0.94726563	0.052734375	0.022949219	0.002929688	0.010986328	0.008789063	0.868	32739.2	-0.152	416.93	1.518
386	9204	9204	Category A	-0.44384766	0.41992188	-0.70776367	0.071777344	-0.37963867	0.33007813	0	0.386	13/11/2017	13	11	2017	23:29:17	84557	0.7	23	29	17	9	0.051513672	3.5368652	-0.43481445	0.42016602	-0.72900391	0.16821289	0.023193359	0	0	0	0	0	0	0	0	0	0.94726563	0.052734375	0.030517578	-0.008789063	-0.000244141	0.021240234	1.095	32215.28	-0.452	1167.18	1.518
387	9205	9205	Category A	-0.44384766	0.40795898	-0.70776367	0.072021484	-0.37597656	0.33007813	0	1.807	13/11/2017	13	11	2017	23:29:17	84557	0.8	23	29	17	9	0.051513672	3.5368652	-0.43505859	0.42016602	-0.72949219	0.42578125	0.026367188	0	0	0	0	0	0	0	0	0	0.94775391	0.052246094	0.042724609	-0.008544922	-0.012207031	0.021728516	1.088	32230.06	-0.516	1393.46	1.476
388	9206	9206	Category A	-0.43188477	0.45581055	-0.70776367	0.065673828	-0.37890625	0.33129883	0	1.84	13/11/2017	13	11	2017	23:29:17	84557	0.9	23	29	17	10	0.051513672	3.5368652	-0.43505859	0.42016602	-0.72949219	0.38085938	0.041748047	0	0	0	0	0	0	0	0	0	0.94775391	0.052246094	0.060546875	0.003173828	0.035400391	0.021728516	1.108	32188.05	-0.423	1061.8	1.476
389	9207	9207	Category A	-0.44384766	0.39599609	-0.73193359	0.062744141	-0.37109375	0.33227539	0	1.476	13/11/2017	13	11	2017	23:29:18	84558	0	23	29	18	10	0.051513672	3.5368652	-0.43505859	0.41967773	-0.72998047	0.23950195	0.025390625	0	0	0	0	0	0	0	0	0	0.94799805	0.052001953	0.034179688	-0.008544922	-0.023681641	-0.001708984	1.122	32159	-0.525	1377.01	1.476
390	9208	9208	Category A	-0.44384766	0.40795898	-0.7199707	0.072753906	-0.37866211	0.33227539	0	0.769	13/11/2017	13	11	2017	23:29:18	84558	0.111	23	29	18	10	0.051269531	3.4933594	-0.43505859	0.41918945	-0.73022461	0.084228516	0.017578125	0	0	0	0	0	0	0	0	0	0.94799805	0.052001953	0.030273438	-0.008544922	-0.011230469	0.010253906	1.206	31990.63	-0.682	1809.98	1.476
391	9209	9209	Category A	-0.44384766	0.41992188	-0.7199707	0.065429688	-0.38232422	0.33447266	0	0.459	13/11/2017	13	11	2017	23:29:18	84558	0.222	23	29	18	10	0.051269531	3.4933594	-0.43530273	0.41943359	-0.73071289	0.067138672	0.013671875	0	0	0	0	0	0	0	0	0	0.94824219	0.051757813	0.01953125	-0.008300781	0.000244141	0.010742188	1.01	32400.14	-0.389	1054.61	0.887
392	9210	9210	Category A	-0.44384766	0.41992188	-0.73193359	0.072998047	-0.37573242	0.32910156	0	0.887	13/11/2017	13	11	2017	23:29:18	84558	0.333	23	29	18	10	0.051269531	3.4933594	-0.43554688	0.41943359	-0.73046875	0.51147461	0.008056641	0	0	0	0	0	0	0	0	0	0.94824219	0.051757813	0.009765625	-0.008056641	0.000244141	-0.001220703	0.792	32939.55	-0.173	521.87	0.887
393	9211	9211	Category A	-0.44384766	0.41992188	-0.74389648	0.067871094	-0.37768555	0.33618164	0	0.632	13/11/2017	13	11	2017	23:29:18	84558	0.444	23	29	18	10	0.051269531	3.4933594	-0.43554688	0.41943359	-0.73095703	0.97314453	0.014892578	0	0	0	0	0	0	0	0	0	0.94873047	0.051269531	0.021240234	-0.008056641	0.000244141	-0.012695313	0.918	32615.01	-0.202	541.12	0.887
394	9212	9212	Category A	-0.45581055	0.41992188	-0.75585938	0.066650391	-0.375	0.33032227	0	0.531	13/11/2017	13	11	2017	23:29:18	84558	0.555	23	29	18	10	0.051269531	3.4933594	-0.43554688	0.41943359	-0.73144531	0.71606445	0.03125	0	0	0	0	0	0	0	0	0	0.94921875	0.05078125	0.044433594	-0.020019531	0.000244141	-0.024169922	1.001	32420.45	-0.4	1101.84	0.887
395	9213	9213	Category A	-0.44384766	0.41992188	-0.73193359	0.072021484	-0.37646484	0.33520508	0	2.233	13/11/2017	13	11	2017	23:29:18	84558	0.666	23	29	18	10	0.051269531	3.4933594	-0.43530273	0.41992188	-0.73168945	0.43286133	0.008300781	0	0	0	0	0	0	0	0	0	0.94921875	0.05078125	0.008789063	-0.008300781	0	0	1.051	32309.46	-0.274	671.46	0.887
396	9214	9214	Category A	-0.41992188	0.43188477	-0.7199707	0.073730469	-0.37646484	0.33422852	0	1.267	13/11/2017	13	11	2017	23:29:18	84558	0.777	23	29	18	10	0.051269531	3.4933594	-0.43530273	0.41943359	-0.73144531	0.81396484	0.022949219	0	0	0	0	0	0	0	0	0	0.94897461	0.051025391	0.039306641	0.015380859	0.012207031	0.011474609	0.98	32468.4	-0.127	309.18	0.76
397	9215	9215	Category A	-0.41992188	0.43188477	-0.74389648	0.0703125	-0.37646484	0.33105469	0	0.76	13/11/2017	13	11	2017	23:29:18	84558	0.888	23	29	18	11	0.051269531	3.4933594	-0.43505859	0.41870117	-0.73095703	1.0822754	0.023681641	0	0	0	0	0	0	0	0	0	0.94824219	0.051757813	0.041015625	0.015136719	0.012939453	-0.012695313	0.941	32559.71	-0.15	382.58	1.267
398	9216	9216	Category A	-0.45581055	0.40795898	-0.7199707	0.068115234	-0.37646484	0.33032227	0	0.459	13/11/2017	13	11	2017	23:29:19	84559	0	23	29	19	11	0.051269531	3.4933594	-0.43505859	0.41821289	-0.73071289	0.57397461	0.025390625	0	0	0	0	0	0	0	0	0	0.94775391	0.052246094	0.041748047	-0.020507813	-0.010253906	0.010742188	1.137	32128.2	-0.226	503.86	1.705
399	9217	9217	Category A	-0.45581055	0.41992188	-0.7199707	0.071777344	-0.37792969	0.33642578	0	0.399	13/11/2017	13	11	2017	23:29:19	84559	0.09	23	29	19	11	0.051269531	3.4933594	-0.43530273	0.41821289	-0.73022461	0.18212891	0.022705078	0	0	0	0	0	0	0	0	0	0.94750977	0.052490234	0.032226563	-0.020263672	0.001464844	0.010253906	1.096	32213.18	-0.275	648.16	1.267
400	9218	9218	Category A	-0.44384766	0.41992188	-0.75585938	0.069335938	-0.37963867	0.33349609	0	1.705	13/11/2017	13	11	2017	23:29:19	84559	0.181	23	29	19	11	0.051269531	3.4933594	-0.43505859	0.41845703	-0.73071289	0.068359375	0.026367188	0	0	0	0	0	0	0	0	0	0.94799805	0.052001953	0.034912109	-0.008544922	0.001220703	-0.024902344	0.997	32429.52	-0.176	431.82	0.885
401	9219	9219	Category A	-0.44384766	0.41992188	-0.75585938	0.067871094	-0.37670898	0.33129883	0	1.986	13/11/2017	13	11	2017	23:29:19	84559	0.272	23	29	19	11	0.051269531	3.4933594	-0.43530273	0.41821289	-0.73095703	0.011474609	0.026123047	0	0	0	0	0	0	0	0	0	0.94799805	0.052001953	0.034667969	-0.008300781	0.001464844	-0.024658203	1.018	32382.22	-0.201	489.77	0.885
402	9220	9220	Category A	-0.41992188	0.41992188	-0.7199707	0.072021484	-0.37475586	0.33325195	0	0.675	13/11/2017	13	11	2017	23:29:19	84559	0.363	23	29	19	11	0.051269531	3.4933594	-0.43530273	0.41821289	-0.73071289	0.66259766	0.019042969	0	0	0	0	0	0	0	0	0	0.94799805	0.052001953	0.027832031	0.015380859	0.001464844	0.010742188	1.063	32283.47	-0.252	604.58	1.297
403	9221	9221	Category A	-0.43188477	0.44384766	-0.74389648	0.072998047	-0.37573242	0.33007813	0	0.885	13/11/2017	13	11	2017	23:29:19	84559	0.454	23	29	19	11	0.051269531	3.4933594	-0.43505859	0.41845703	-0.73071289	1.017334	0.028564453	0	0	0	0	0	0	0	0	0	0.94775391	0.052246094	0.041748047	0.003173828	0.025146484	-0.012939453	1.213	31977.04	-0.416	948.86	1.297
404	9222	9222	Category A	-0.41992188	0.41992188	-0.73193359	0.067871094	-0.37792969	0.33422852	0	0.73	13/11/2017	13	11	2017	23:29:19	84559	0.545	23	29	19	11	0.051269531	3.4933594	-0.43457031	0.41845703	-0.73046875	0.69848633	0.014892578	0	0	0	0	0	0	0	0	0	0.94750977	0.052490234	0.017333984	0.014648438	0.001220703	-0.001220703	1.093	32219.5	-0.357	877.9	1.117
405	9223	9223	Category A	-0.40795898	0.39599609	-0.74389648	0.067138672	-0.37719727	0.33129883	0	1.297	13/11/2017	13	11	2017	23:29:19	84559	0.636	23	29	19	11	0.051269531	3.4933594	-0.43408203	0.41821289	-0.73071289	0.64526367	0.036865234	0	0	0	0	0	0	0	0	0	0.94726563	0.052734375	0.061767578	0.026123047	-0.022216797	-0.013183594	0.948	32543.1	0.104	-235.81	0.985
406	9224	9224	Category A	-0.41992188	0.41992188	-0.7199707	0.064941406	-0.37744141	0.32519531	0	0.985	13/11/2017	13	11	2017	23:29:19	84559	0.727	23	29	19	11	0.051269531	3.4933594	-0.43408203	0.41845703	-0.73071289	0.94726563	0.017822266	0	0	0	0	0	0	0	0	0	0.94750977	0.052490234	0.026367188	0.014160156	0.001220703	0.010742188	0.965	32503.16	0.257	-543.51	0.985
407	9225	9225	Category A	-0.43188477	0.43188477	-0.7199707	0.0703125	-0.37866211	0.32397461	0	1.117	13/11/2017	13	11	2017	23:29:19	84559	0.818	23	29	19	12	0.051269531	3.4933594	-0.43359375	0.41894531	-0.73095703	1.1181641	0.016845703	0	0	0	0	0	0	0	0	0	0.94750977	0.052490234	0.025634766	0.001708984	0.012695313	0.010986328	0.964	32505.5	0.137	-302.82	1.117
408	9226	9226	Category A	-0.41992188	0.43188477	-0.69580078	0.068603516	-0.37890625	0.3371582	0	0.781	13/11/2017	13	11	2017	23:29:19	84559	0.909	23	29	19	12	0.051269531	3.4933594	-0.43334961	0.41894531	-0.73095703	1.1584473	0.039794922	0	0	0	0	0	0	0	0	0	0.94750977	0.052490234	0.061523438	0.013427734	0.012695313	0.03515625	1.086	32234.3	-0.103	227.2	1.297
409	9227	9227	Category A	-0.41992188	0.43188477	-0.7199707	0.075439453	-0.3762207	0.33325195	0	0.879	13/11/2017	13	11	2017	23:29:20	84560	0	23	29	20	12	0.051269531	3.4933594	-0.43310547	0.41894531	-0.73095703	1.411377	0.021484375	0	0	0	0	0	0	0	0	0	0.94750977	0.052490234	0.037353516	0.013183594	0.012695313	0.010986328	1.086	32234.3	-0.082	179.36	1.291
410	9228	9228	Category A	-0.40795898	0.43188477	-0.73193359	0.0703125	-0.37890625	0.33251953	0	1.458	13/11/2017	13	11	2017	23:29:20	84560	0.1	23	29	20	12	0.051269531	3.4933594	-0.43286133	0.41870117	-0.73095703	1.6269531	0.028076172	0	0	0	0	0	0	0	0	0	0.94702148	0.052978516	0.038818359	0.024902344	0.012939453	-0.000732422	1.137	32128.2	-0.057	118.84	1.291
411	9229	9229	Category A	-0.41992188	0.41992188	-0.74389648	0.063964844	-0.37646484	0.33105469	0	1.297	13/11/2017	13	11	2017	23:29:20	84560	0.2	23	29	20	12	0.051269531	3.4933594	-0.43237305	0.41845703	-0.73071289	1.3637695	0.018066406	0	0	0	0	0	0	0	0	0	0.94677734	0.053222656	0.026855469	0.012451172	0.001220703	-0.012939453	1.097	32211.08	-0.113	248.12	1.291
412	9230	9230	Category A	-0.41992188	0.41992188	-0.75585938	0.072021484	-0.37719727	0.33227539	0	1.291	13/11/2017	13	11	2017	23:29:20	84560	0.3	23	29	20	12	0.051269531	3.4933594	-0.43212891	0.41821289	-0.73095703	0.51513672	0.027587891	0	0	0	0	0	0	0	0	0	0.94677734	0.053222656	0.038574219	0.012207031	0.001464844	-0.024658203	1.058	32294.27	-0.174	404.57	1.297
413	9231	9231	Category A	-0.46777344	0.40795898	-0.7199707	0.074707031	-0.37402344	0.33520508	0	0.878	13/11/2017	13	11	2017	23:29:20	84560	0.4	23	29	20	12	0.051269531	3.4933594	-0.43212891	0.41821289	-0.73046875	0.11889648	0.038574219	0	0	0	0	0	0	0	0	0	0.94628906	0.053710938	0.056640625	-0.035400391	-0.010253906	0.010498047	1.26	31887.35	0.224	-393.53	1.297
414	9232	9232	Category A	-0.44384766	0.39599609	-0.75585938	0.068847656	-0.37890625	0.33349609	0	0.547	13/11/2017	13	11	2017	23:29:20	84560	0.5	23	29	20	12	0.051269531	3.4933594	-0.43212891	0.41748047	-0.73046875	0.30419922	0.034912109	0	0	0	0	0	0	0	0	0	0.94580078	0.054199219	0.058105469	-0.011474609	-0.021484375	-0.025146484	1.115	32173.49	0.559	-977.35	1.291
415	9233	9233	Category A	-0.43188477	0.41992188	-0.70776367	0.076904297	-0.37475586	0.33520508	0	2.09	13/11/2017	13	11	2017	23:29:20	84560	0.6	23	29	20	12	0.051269531	3.4933594	-0.43212891	0.41674805	-0.73071289	0.81103516	0.022949219	0	0	0	0	0	0	0	0	0	0.94580078	0.054199219	0.026367188	0.000244141	0.002929688	0.022949219	0.964	32505.5	0.676	-1258.18	0.878
416	9234	9234	Category A	-0.43188477	0.44384766	-0.73193359	0.071289063	-0.37719727	0.33227539	0	0.589	13/11/2017	13	11	2017	23:29:20	84560	0.7	23	29	20	12	0.051269531	3.4933594	-0.43212891	0.41699219	-0.73022461	1.4111328	0.026611328	0	0	0	0	0	0	0	0	0	0.94555664	0.054443359	0.028564453	0.000244141	0.026611328	-0.001464844	0.881	32706.36	0.774	-1481.72	0.878
417	9235	9235	Category A	-0.44384766	0.39599609	-0.7199707	0.067382813	-0.37841797	0.33105469	0	0.392	13/11/2017	13	11	2017	23:29:20	84560	0.8	23	29	20	13	0.051269531	3.4933594	-0.43261719	0.41748047	-0.73046875	1.3806152	0.026367188	0	0	0	0	0	0	0	0	0	0.94604492	0.053955078	0.043457031	-0.010986328	-0.021484375	0.010498047	1.112	32179.72	0.449	-810.06	0.908
418	9236	9236	Category A	-0.41992188	0.40795898	-0.73193359	0.071533203	-0.37011719	0.33105469	0	0.794	13/11/2017	13	11	2017	23:29:20	84560	0.9	23	29	20	13	0.051269531	3.4933594	-0.43286133	0.41772461	-0.73071289	1.1408691	0.016357422	0	0	0	0	0	0	0	0	0	0.9465332	0.053466797	0.023925781	0.012939453	-0.009765625	-0.000976563	1.172	32057.6	0.35	-625.69	0.908
419	9237	9237	Category A	-0.40795898	0.41992188	-0.7199707	0.065429688	-0.37915039	0.33447266	0	2.264	13/11/2017	13	11	2017	23:29:21	84561	0	23	29	21	13	0.051269531	3.4933594	-0.43310547	0.41796875	-0.73095703	1.2563477	0.027587891	0	0	0	0	0	0	0	0	0	0.94702148	0.052978516	0.038330078	0.025146484	0.001708984	0.010986328	0.917	32617.44	0.04	-95.55	0.794
420	9238	9238	Category A	-0.41992188	0.40795898	-0.74389648	0.068115234	-0.37744141	0.33325195	0	0.908	13/11/2017	13	11	2017	23:29:21	84561	0.111	23	29	21	13	0.051269531	3.4933594	-0.43334961	0.41796875	-0.73144531	1.5661621	0.020751953	0	0	0	0	0	0	0	0	0	0.94750977	0.052490234	0.035888672	0.013427734	-0.010009766	-0.012207031	0.927	32593.24	-0.083	207.64	0.794
421	9239	9239	Category A	-0.43188477	0.41992188	-0.7199707	0.069580078	-0.37646484	0.328125	0	0.555	13/11/2017	13	11	2017	23:29:21	84561	0.222	23	29	21	13	0.051269531	3.4933594	-0.43310547	0.41821289	-0.73144531	1.1992188	0.011474609	0	0	0	0	0	0	0	0	0	0.94750977	0.052490234	0.014160156	0.001220703	0.001464844	0.011474609	0.992	32440.9	0.057	-127.08	0.794
422	9240	9240	Category A	-0.45581055	0.43188477	-0.74389648	0.071777344	-0.37402344	0.33618164	0	0.652	13/11/2017	13	11	2017	23:29:21	84561	0.333	23	29	21	13	0.051269531	3.4933594	-0.43286133	0.41821289	-0.73168945	0.044677734	0.028808594	0	0	0	0	0	0	0	0	0	0.94775391	0.052246094	0.048095703	-0.022705078	0.013427734	-0.011962891	0.959	32517.19	0.09	-203.37	0.908
423	9241	9241	Category A	-0.41992188	0.43188477	-0.74389648	0.066162109	-0.37915039	0.33325195	0	0.783	13/11/2017	13	11	2017	23:29:21	84561	0.444	23	29	21	13	0.051269531	3.4933594	-0.43286133	0.41821289	-0.73217773	0.62304688	0.021972656	0	0	0	0	0	0	0	0	0	0.94799805	0.052001953	0.038085938	0.012939453	0.013427734	-0.011474609	0.754	33045.63	0.28	-698.92	0.829
424	9242	9242	Category A	-0.41992188	0.45581055	-0.74389648	0.072998047	-0.37475586	0.33325195	0	0.597	13/11/2017	13	11	2017	23:29:21	84561	0.555	23	29	21	13	0.051269531	3.4933594	-0.43310547	0.41821289	-0.73193359	0.58447266	0.041503906	0	0	0	0	0	0	0	0	0	0.94775391	0.052246094	0.0625	0.013183594	0.037353516	-0.01171875	0.741	33082.91	0.298	-747.21	0.783
425	9243	9243	Category A	-0.41992188	0.40795898	-0.73193359	0.072998047	-0.37573242	0.33422852	0	1.033	13/11/2017	13	11	2017	23:29:21	84561	0.666	23	29	21	13	0.051269531	3.4933594	-0.43334961	0.41748047	-0.73144531	0.68798828	0.016601563	0	0	0	0	0	0	0	0	0	0.94726563	0.052734375	0.0234375	0.013427734	-0.009521484	-0.000244141	0.716	33156.13	0.293	-753.74	0.783
426	9244	9244	Category A	-0.41992188	0.40795898	-0.74389648	0.069580078	-0.37890625	0.33325195	0	0.829	13/11/2017	13	11	2017	23:29:21	84561	0.777	23	29	21	13	0.051269531	3.4933594	-0.43334961	0.41748047	-0.73120117	0.68676758	0.020751953	0	0	0	0	0	0	0	0	0	0.94702148	0.052978516	0.035644531	0.013427734	-0.009521484	-0.012451172	0.643	33382.46	0.611	-1483.81	0.783
427	9245	9245	Category A	-0.43188477	0.40795898	-0.7199707	0.0703125	-0.38134766	0.33007813	0	0.405	13/11/2017	13	11	2017	23:29:21	84561	0.888	23	29	21	13	0.051269531	3.4933594	-0.43261719	0.41723633	-0.73193359	0.035644531	0.015136719	0	0	0	0	0	0	0	0	0	0.94726563	0.052734375	0.022216797	0.000732422	-0.009277344	0.011962891	0.572	33623.52	0.692	-1743.68	0.829
428	9246	9246	Category A	-0.44384766	0.39599609	-0.74389648	0.069580078	-0.37304688	0.33422852	0	0.211	13/11/2017	13	11	2017	23:29:22	84562	0	23	29	22	14	0.051513672	3.5368652	-0.43261719	0.41723633	-0.73242188	0.96923828	0.026367188	0	0	0	0	0	0	0	0	0	0.94775391	0.052246094	0.043457031	-0.010986328	-0.021240234	-0.011230469	0.685	33249.85	0.525	-1267	0.829
429	9247	9247	Category A	-0.44384766	0.38378906	-0.74389648	0.065673828	-0.37646484	0.33007813	0	0.36	13/11/2017	13	11	2017	23:29:22	84562	0.1	23	29	22	14	0.051513672	3.5368652	-0.43212891	0.41674805	-0.73339844	1.3857422	0.036376953	0	0	0	0	0	0	0	0	0	0.94775391	0.052246094	0.054931641	-0.011474609	-0.032958984	-0.010253906	0.597	33536.01	0.546	-1420.04	0.501
430	9248	9248	Category A	-0.44384766	0.44384766	-0.76782227	0.069580078	-0.37646484	0.33520508	0	1.276	13/11/2017	13	11	2017	23:29:22	84562	0.2	23	29	22	14	0.051513672	3.5368652	-0.43188477	0.41674805	-0.7331543	1.1694336	0.045410156	0	0	0	0	0	0	0	0	0	0.94750977	0.052490234	0.073242188	-0.01171875	0.026855469	-0.034423828	0.524	33800.61	0.548	-1536.49	0.501
431	9249	9249	Category A	-0.44384766	0.40795898	-0.73193359	0.068847656	-0.37890625	0.33520508	0	0.501	13/11/2017	13	11	2017	23:29:22	84562	0.3	23	29	22	14	0.051513672	3.5368652	-0.43164063	0.41674805	-0.73339844	1.1452637	0.015136719	0	0	0	0	0	0	0	0	0	0.94775391	0.052246094	0.022460938	-0.011962891	-0.008789063	0.001464844	0.621	33454.75	0.392	-1061.34	0.501
432	9250	9250	Category A	-0.41992188	0.41992188	-0.73193359	0.068115234	-0.37646484	0.33032227	0	0.394	13/11/2017	13	11	2017	23:29:22	84562	0.4	23	29	22	14	0.051513672	3.5368652	-0.43164063	0.41699219	-0.73364258	1.2966309	0.012207031	0	0	0	0	0	0	0	0	0	0.94775391	0.052246094	0.016357422	0.01171875	0.002685547	0.001708984	0.619	33461.42	0.285	-812.2	0.942
433	9251	9251	Category A	-0.44384766	0.41992188	-0.74389648	0.067138672	-0.375	0.32910156	0	0.984	13/11/2017	13	11	2017	23:29:22	84562	0.5	23	29	22	14	0.051513672	3.5368652	-0.43212891	0.41699219	-0.73364258	0.85644531	0.015625	0	0	0	0	0	0	0	0	0	0.94799805	0.052001953	0.024658203	-0.011474609	0.002685547	-0.010009766	0.716	33156.13	0.046	-133.19	0.942
434	9252	9252	Category A	-0.41992188	0.44384766	-0.73193359	0.071533203	-0.37158203	0.33325195	0	0.201	13/11/2017	13	11	2017	23:29:22	84562	0.6	23	29	22	14	0.051513672	3.5368652	-0.43212891	0.41674805	-0.7331543	0.62817383	0.029541016	0	0	0	0	0	0	0	0	0	0.94775391	0.052246094	0.040527344	0.012207031	0.026855469	0.001220703	0.601	33522.29	0.085	-275.52	0.942
435	9253	9253	Category A	-0.43188477	0.40795898	-0.7199707	0.071289063	-0.37597656	0.33422852	0	0.942	13/11/2017	13	11	2017	23:29:22	84562	0.7	23	29	22	14	0.051513672	3.5368652	-0.43188477	0.41699219	-0.7331543	0.53833008	0.015869141	0	0	0	0	0	0	0	0	0	0.94775391	0.052246094	0.022460938	0	-0.009033203	0.013183594	0.777	32980.92	-0.135	404.78	0.942
436	9254	9254	Category A	-0.43188477	0.40795898	-0.7199707	0.0703125	-0.37890625	0.33129883	0	0.587	13/11/2017	13	11	2017	23:29:22	84562	0.8	23	29	22	14	0.051513672	3.5368652	-0.43188477	0.41674805	-0.73339844	0.26147461	0.016113281	0	0	0	0	0	0	0	0	0	0.94750977	0.052490234	0.022216797	0	-0.008789063	0.013427734	0.853	32777.58	-0.035	91.74	0.942
437	9255	9255	Category A	-0.41992188	0.40795898	-0.70776367	0.0703125	-0.37890625	0.33129883	0	1.557	13/11/2017	13	11	2017	23:29:22	84562	0.9	23	29	22	15	0.051513672	3.5368652	-0.43188477	0.41674805	-0.73364258	0.20556641	0.030029297	0	0	0	0	0	0	0	0	0	0.94799805	0.052001953	0.046875	0.011962891	-0.008789063	0.025878906	0.791	32942.29	0.297	-712.23	0.922
438	9256	9256	Category A	-0.45581055	0.41992188	-0.7199707	0.065429688	-0.37670898	0.33911133	0	0.849	13/11/2017	13	11	2017	23:29:23	84563	0	23	29	23	15	0.051513672	3.5368652	-0.43212891	0.41674805	-0.73364258	0.50341797	0.02734375	0	0	0	0	0	0	0	0	0	0.94799805	0.052001953	0.040283203	-0.0234375	0.002929688	0.013671875	0.911	32632.06	0.175	-397.76	0.922
439	9257	9257	Category A	-0.43188477	0.41992188	-0.76782227	0.071044922	-0.37866211	0.33007813	0	0.61	13/11/2017	13	11	2017	23:29:23	84563	0.1	23	29	23	15	0.051513672	3.5368652	-0.43212891	0.41674805	-0.73388672	0.50708008	0.033935547	0	0	0	0	0	0	0	0	0	0.94824219	0.051757813	0.037109375	0.000244141	0.002929688	-0.033691406	0.821	32861.34	0.228	-547.52	0.849
440	9258	9258	Category A	-0.45581055	0.41992188	-0.74389648	0.063964844	-0.37744141	0.33007813	0	0.922	13/11/2017	13	11	2017	23:29:23	84563	0.2	23	29	23	15	0.051513672	3.5368652	-0.43188477	0.41625977	-0.73413086	0.76416016	0.025634766	0	0	0	0	0	0	0	0	0	0.94824219	0.051757813	0.036621094	-0.023681641	0.003417969	-0.009521484	0.821	32861.34	0.425	-947.56	0.922
441	9259	9259	Category A	-0.44384766	0.41992188	-0.73193359	0.068847656	-0.37817383	0.33227539	0	0.404	13/11/2017	13	11	2017	23:29:23	84563	0.3	23	29	23	15	0.051513672	3.5368652	-0.43188477	0.41625977	-0.73413086	0.87426758	0.012451172	0	0	0	0	0	0	0	0	0	0.94799805	0.052001953	0.017578125	-0.011962891	0.003417969	0.002197266	0.817	32871.99	0.688	-1412.54	0.849
442	9260	9260	Category A	-0.43188477	0.44384766	-0.7199707	0.068115234	-0.37182617	0.32910156	0	0.588	13/11/2017	13	11	2017	23:29:23	84563	0.4	23	29	23	15	0.051513672	3.5368652	-0.43188477	0.41674805	-0.73364258	0.53979492	0.030273438	0	0	0	0	0	0	0	0	0	0.94799805	0.052001953	0.040771484	0	0.026855469	0.013671875	0.811	32888.05	0.706	-1448.07	0.813
443	9261	9261	Category A	-0.43188477	0.40795898	-0.70776367	0.070068359	-0.38208008	0.33251953	0	1.53	13/11/2017	13	11	2017	23:29:23	84563	0.5	23	29	23	15	0.051513672	3.5368652	-0.43188477	0.41674805	-0.73388672	0.19750977	0.027587891	0	0	0	0	0	0	0	0	0	0.94824219	0.051757813	0.03515625	0	-0.008789063	0.026123047	0.797	32925.9	0.472	-1055.41	0.813
444	9262	9262	Category A	-0.41992188	0.40795898	-0.73193359	0.064941406	-0.37646484	0.32495117	0	0.813	13/11/2017	13	11	2017	23:29:23	84563	0.6	23	29	23	15	0.051513672	3.5368652	-0.43188477	0.41674805	-0.73364258	0.52075195	0.014892578	0	0	0	0	0	0	0	0	0	0.94775391	0.052246094	0.022460938	0.011962891	-0.008789063	0.001708984	0.736	33097.4	0.369	-903.09	0.813
445	9263	9263	Category A	-0.40795898	0.43188477	-0.73193359	0.068115234	-0.37646484	0.33032227	0	0.528	13/11/2017	13	11	2017	23:29:23	84563	0.7	23	29	23	15	0.051513672	3.5368652	-0.43212891	0.41674805	-0.73364258	0.80957031	0.028564453	0	0	0	0	0	0	0	0	0	0.94799805	0.052001953	0.041015625	0.024169922	0.014892578	0.001708984	1.052	32307.29	-0.014	30.61	1.53
446	9264	9264	Category A	-0.41992188	0.41992188	-0.7199707	0.071044922	-0.37963867	0.33129883	0	0.554	13/11/2017	13	11	2017	23:29:23	84563	0.8	23	29	23	15	0.051513672	3.5368652	-0.43261719	0.41699219	-0.73364258	0.8996582	0.018798828	0	0	0	0	0	0	0	0	0	0.94848633	0.051513672	0.029052734	0.012695313	0.002685547	0.013671875	1.222	31959.65	-0.284	607.21	1.53
447	9265	9265	Category A	-0.41992188	0.41992188	-0.73193359	0.0703125	-0.37646484	0.33325195	0	2.304	13/11/2017	13	11	2017	23:29:23	84563	0.9	23	29	23	16	0.051513672	3.5368652	-0.43286133	0.41699219	-0.73364258	1.0183105	0.013427734	0	0	0	0	0	0	0	0	0	0.94848633	0.051513672	0.017578125	0.012939453	0.002685547	0.001708984	1.101	32202.68	-0.159	354.65	0.813
448	9266	9266	Category A	-0.41992188	0.43188477	-0.73193359	0.072753906	-0.37304688	0.33105469	0	1.603	13/11/2017	13	11	2017	23:29:24	84564	0	23	29	24	16	0.051513672	3.5368652	-0.43286133	0.41699219	-0.73364258	1.2871094	0.019775391	0	0	0	0	0	0	0	0	0	0.94848633	0.051513672	0.029541016	0.012939453	0.014648438	0.001708984	0.983	32461.5	0.033	-74.81	0.808
449	9267	9267	Category A	-0.41992188	0.40795898	-0.73193359	0.074462891	-0.37866211	0.33422852	0	0.808	13/11/2017	13	11	2017	23:29:24	84564	0.1	23	29	24	16	0.051513672	3.5368652	-0.43286133	0.41625977	-0.73413086	1.3154297	0.015625	0	0	0	0	0	0	0	0	0	0.94848633	0.051513672	0.023681641	0.012939453	-0.008300781	0.002197266	1.004	32413.66	0.071	-155.95	1.01
450	9268	9268	Category A	-0.41992188	0.39599609	-0.7199707	0.068603516	-0.38134766	0.33251953	0	0.102	13/11/2017	13	11	2017	23:29:24	84564	0.2	23	29	24	16	0.051513672	3.5368652	-0.43286133	0.41625977	-0.73413086	0.70581055	0.027832031	0	0	0	0	0	0	0	0	0	0.94848633	0.051513672	0.047363281	0.012939453	-0.020263672	0.014160156	1.08	32247.04	0.038	-79.77	1.603
451	9269	9269	Category A	-0.44384766	0.40795898	-0.74389648	0.068603516	-0.37963867	0.33007813	0	0.655	13/11/2017	13	11	2017	23:29:24	84564	0.3	23	29	24	16	0.051513672	3.5368652	-0.43334961	0.41577148	-0.73364258	0.10083008	0.016357422	0	0	0	0	0	0	0	0	0	0.94824219	0.051757813	0.028320313	-0.010253906	-0.0078125	-0.010009766	0.984	32459.2	0.199	-423.44	1.01
452	9270	9270	Category A	-0.43188477	0.39599609	-0.68383789	0.077392578	-0.37597656	0.33691406	0	1.01	13/11/2017	13	11	2017	23:29:24	84564	0.4	23	29	24	16	0.051513672	3.5368652	-0.43359375	0.41552734	-0.73364258	0.52734375	0.053710938	0	0	0	0	0	0	0	0	0	0.94824219	0.051757813	0.071533203	0.001708984	-0.01953125	0.049804688	0.884	32698.84	0.234	-531.57	1.01
453	9271	9271	Category A	-0.43188477	0.37182617	-0.73193359	0.071533203	-0.38183594	0.33251953	0	1.731	13/11/2017	13	11	2017	23:29:24	84564	0.5	23	29	24	16	0.051513672	3.5368652	-0.43432617	0.41552734	-0.73364258	0.97094727	0.043701172	0	0	0	0	0	0	0	0	0	0.94848633	0.051513672	0.047851563	0.002441406	-0.043701172	0.001708984	1.484	31493.82	-0.405	755.35	1.241
454	9272	9272	Category A	-0.44384766	0.39599609	-0.74389648	0.072021484	-0.37719727	0.33422852	0	1	13/11/2017	13	11	2017	23:29:24	84564	0.6	23	29	24	16	0.051513672	3.5368652	-0.43432617	0.41503906	-0.73364258	1.0556641	0.023681641	0	0	0	0	0	0	0	0	0	0.94848633	0.051513672	0.038574219	-0.009277344	-0.019042969	-0.010009766	1.674	31196.14	-0.82	1578.87	1.241
455	9273	9273	Category A	-0.41992188	0.41992188	-0.70776367	0.068603516	-0.37719727	0.33251953	0	4.411	13/11/2017	13	11	2017	23:29:24	84564	0.7	23	29	24	16	0.051513672	3.5368652	-0.43432617	0.4152832	-0.73339844	1.09375	0.029785156	0	0	0	0	0	0	0	0	0	0.94824219	0.051757813	0.044677734	0.014404297	0.004394531	0.025634766	1.64	31247.32	-0.867	1744.74	1.241
456	9274	9274	Category A	-0.44384766	0.44384766	-0.74389648	0.069335938	-0.38037109	0.33227539	0	1.241	13/11/2017	13	11	2017	23:29:24	84564	0.8	23	29	24	16	0.051513672	3.5368652	-0.43432617	0.41503906	-0.73339844	1.1628418	0.031738281	0	0	0	0	0	0	0	0	0	0.94799805	0.052001953	0.048339844	-0.009277344	0.028564453	-0.010498047	1.655	31224.64	-0.918	1869.85	1.241
457	9275	9275	Category A	-0.44384766	0.41992188	-0.74389648	0.073730469	-0.37646484	0.33227539	0	0.452	13/11/2017	13	11	2017	23:29:24	84564	0.9	23	29	24	17	0.051513672	3.5368652	-0.43408203	0.41503906	-0.73291016	1.0605469	0.015136719	0	0	0	0	0	0	0	0	0	0.94750977	0.052490234	0.025146484	-0.009521484	0.004638672	-0.010742188	1.561	31369.66	-0.742	1497	1.172
458	9276	9276	Category A	-0.45581055	0.41992188	-0.74389648	0.072998047	-0.37646484	0.33227539	0	1.095	13/11/2017	13	11	2017	23:29:25	84565	0	23	29	25	17	0.051513672	3.5368652	-0.43408203	0.41552734	-0.73266602	0.52880859	0.024658203	0	0	0	0	0	0	0	0	0	0.94750977	0.052490234	0.037109375	-0.021484375	0.004150391	-0.010986328	1.522	31431.91	-0.584	1134.95	1.172
459	9277	9277	Category A	-0.45581055	0.41992188	-0.75585938	0.068603516	-0.38183594	0.33007813	0	1.172	13/11/2017	13	11	2017	23:29:25	84565	0.1	23	29	25	17	0.051513672	3.5368652	-0.43457031	0.41503906	-0.73266602	0.055664063	0.031494141	0	0	0	0	0	0	0	0	0	0.94775391	0.052246094	0.048828125	-0.020996094	0.004638672	-0.022949219	0.957	32521.89	-0.176	447.94	1.095
460	9278	9278	Category A	-0.41992188	0.44384766	-0.7199707	0.0703125	-0.38061523	0.32910156	0	0.762	13/11/2017	13	11	2017	23:29:25	84565	0.2	23	29	25	17	0.051513672	3.5368652	-0.43481445	0.41503906	-0.73242188	0.20263672	0.034667969	0	0	0	0	0	0	0	0	0	0.94750977	0.052490234	0.056152344	0.014892578	0.028564453	0.012451172	0.844	32800.88	-0.049	130.47	1.095
461	9279	9279	Category A	-0.43188477	0.40795898	-0.75585938	0.070556641	-0.37402344	0.33325195	0	1.023	13/11/2017	13	11	2017	23:29:25	84565	0.3	23	29	25	17	0.051513672	3.5368652	-0.43505859	0.41552734	-0.73217773	0.23095703	0.024902344	0	0	0	0	0	0	0	0	0	0.94775391	0.052246094	0.034179688	0.003173828	-0.007568359	-0.0234375	1.049	32313.82	-0.249	603.93	1.098
462	9280	9280	Category A	-0.43188477	0.39599609	-0.76782227	0.069580078	-0.37817383	0.33007813	0	0.564	13/11/2017	13	11	2017	23:29:25	84565	0.4	23	29	25	17	0.051513672	3.5368652	-0.43481445	0.41552734	-0.73217773	0.12597656	0.040527344	0	0	0	0	0	0	0	0	0	0.94775391	0.052246094	0.058105469	0.002929688	-0.01953125	-0.035400391	1.049	32313.82	-0.218	521.06	1.098
463	9281	9281	Category A	-0.45581055	0.40795898	-0.74389648	0.068603516	-0.38305664	0.33251953	0	1.678	13/11/2017	13	11	2017	23:29:25	84565	0.5	23	29	25	17	0.051513672	3.5368652	-0.43481445	0.41552734	-0.73217773	0.37475586	0.024902344	0	0	0	0	0	0	0	0	0	0.94750977	0.052490234	0.040039063	-0.020751953	-0.007568359	-0.011474609	1.034	32346.71	-0.3	756.5	1.084
464	9282	9282	Category A	-0.45581055	0.39599609	-0.70776367	0.068847656	-0.37890625	0.32910156	0	1.098	13/11/2017	13	11	2017	23:29:25	84565	0.6	23	29	25	17	0.051513672	3.5368652	-0.43530273	0.41552734	-0.73217773	0.014160156	0.037353516	0	0	0	0	0	0	0	0	0	0.94775391	0.052246094	0.064453125	-0.020263672	-0.01953125	0.024414063	1.039	32335.7	-0.472	1305.7	1.084
465	9283	9283	Category A	-0.43188477	0.41992188	-0.69580078	0.072998047	-0.37402344	0.32910156	0	1.084	13/11/2017	13	11	2017	23:29:25	84565	0.7	23	29	25	17	0.051513672	3.5368652	-0.43554688	0.41503906	-0.73168945	0.59350586	0.036376953	0	0	0	0	0	0	0	0	0	0.94726563	0.052734375	0.044433594	0.003662109	0.004638672	0.035888672	1.009	32402.39	-0.452	1275.14	1.098
466	9284	9284	Category A	-0.38378906	0.40795898	-0.76782227	0.069824219	-0.37060547	0.33105469	0	0.79	13/11/2017	13	11	2017	23:29:25	84565	0.8	23	29	25	17	0.051513672	3.5368652	-0.43554688	0.41503906	-0.73168945	0.63769531	0.063476563	0	0	0	0	0	0	0	0	0	0.94750977	0.052490234	0.095214844	0.051757813	-0.007080078	-0.035888672	1.254	31898.65	-0.668	1675.49	1.678
467	9285	9285	Category A	-0.44384766	0.40795898	-0.75585938	0.064941406	-0.37915039	0.33422852	0	0.84	13/11/2017	13	11	2017	23:29:25	84565	0.9	23	29	25	18	0.051513672	3.5368652	-0.43579102	0.4152832	-0.73168945	0.59863281	0.026123047	0	0	0	0	0	0	0	0	0	0.94775391	0.052246094	0.039306641	-0.0078125	-0.007324219	-0.023925781	1.264	31879.84	-0.583	1382.35	1.098
468	9286	9286	Category A	-0.39599609	0.40795898	-0.76782227	0.068115234	-0.37182617	0.33227539	0	2.035	13/11/2017	13	11	2017	23:29:26	84566	0	23	29	26	18	0.051513672	3.5368652	-0.43603516	0.41552734	-0.73242188	0.90795898	0.053955078	0	0	0	0	0	0	0	0	0	0.94824219	0.051757813	0.083007813	0.040039063	-0.007568359	-0.03515625	1.21	31982.85	-0.569	1406.1	1.084
469	9287	9287	Category A	-0.41992188	0.39599609	-0.7199707	0.073730469	-0.37817383	0.33422852	0	1.74	13/11/2017	13	11	2017	23:29:26	84566	0.1	23	29	26	18	0.051513672	3.5368652	-0.43603516	0.41577148	-0.73242188	1.0332031	0.028564453	0	0	0	0	0	0	0	0	0	0.94848633	0.051513672	0.048583984	0.016113281	-0.019775391	0.012451172	1.143	32115.97	-0.307	705.78	0.84
470	9288	9288	Category A	-0.41992188	0.41992188	-0.74389648	0.068847656	-0.37817383	0.33325195	0	0.775	13/11/2017	13	11	2017	23:29:26	84566	0.2	23	29	26	18	0.051513672	3.5368652	-0.43579102	0.41674805	-0.73291016	0.76269531	0.01953125	0	0	0	0	0	0	0	0	0	0.94897461	0.051025391	0.030029297	0.015869141	0.002929688	-0.010742188	1.072	32264.12	-0.199	462.4	0.84
471	9289	9289	Category A	-0.44384766	0.43188477	-0.73193359	0.060791016	-0.37695313	0.33740234	0	0.679	13/11/2017	13	11	2017	23:29:26	84566	0.3	23	29	26	18	0.051513672	3.5368652	-0.43554688	0.41625977	-0.73217773	0.43896484	0.017333984	0	0	0	0	0	0	0	0	0	0.94848633	0.051513672	0.023681641	-0.008056641	0.015380859	0.000244141	1.013	32393.41	0.02	-44.49	1.385
472	9290	9290	Category A	-0.47998047	0.41992188	-0.73193359	0.066162109	-0.37915039	0.33618164	0	0.364	13/11/2017	13	11	2017	23:29:26	84566	0.4	23	29	26	18	0.051513672	3.5368652	-0.43554688	0.41650391	-0.73217773	0.051757813	0.044189453	0	0	0	0	0	0	0	0	0	0.94824219	0.051757813	0.047607422	-0.044189453	0.003173828	0.000244141	0.904	32649.22	0.197	-446.54	0.887
473	9291	9291	Category A	-0.45581055	0.40795898	-0.70776367	0.076171875	-0.37695313	0.33227539	0	0.486	13/11/2017	13	11	2017	23:29:26	84566	0.5	23	29	26	18	0.051513672	3.5368652	-0.43579102	0.41625977	-0.73217773	0.091064453	0.032470703	0	0	0	0	0	0	0	0	0	0.94824219	0.051757813	0.052734375	-0.019775391	-0.008300781	0.024414063	0.762	33022.94	0.254	-636.25	0.775
474	9292	9292	Category A	-0.43188477	0.43188477	-0.75585938	0.069580078	-0.37744141	0.32910156	0	1.385	13/11/2017	13	11	2017	23:29:26	84566	0.6	23	29	26	18	0.051513672	3.5368652	-0.43530273	0.41625977	-0.73193359	0.003662109	0.028564453	0	0	0	0	0	0	0	0	0	0.94799805	0.052001953	0.04296875	0.003417969	0.015380859	-0.023681641	0.686	33246.77	0.448	-1112.44	0.679
475	9293	9293	Category A	-0.43188477	0.40795898	-0.74389648	0.071777344	-0.37231445	0.33227539	0	0.887	13/11/2017	13	11	2017	23:29:26	84566	0.7	23	29	26	18	0.051513672	3.5368652	-0.43579102	0.41577148	-0.73193359	0.265625	0.014648438	0	0	0	0	0	0	0	0	0	0.94799805	0.052001953	0.023681641	0.00390625	-0.0078125	-0.01171875	0.642	33385.7	0.356	-958.45	0.887
476	9294	9294	Category A	-0.41992188	0.43188477	-0.75585938	0.072753906	-0.37304688	0.33520508	0	0.317	13/11/2017	13	11	2017	23:29:26	84566	0.8	23	29	26	18	0.051513672	3.5368652	-0.43579102	0.41601563	-0.73217773	0.1940918	0.032470703	0	0	0	0	0	0	0	0	0	0.94824219	0.051757813	0.055175781	0.015869141	0.015625	-0.0234375	0.818	32869.32	0.321	-745.2	1.385
477	9295	9295	Category A	-0.45581055	0.41992188	-0.74389648	0.068603516	-0.37841797	0.3371582	0	0.417	13/11/2017	13	11	2017	23:29:26	84566	0.9	23	29	26	19	0.051513672	3.5368652	-0.43579102	0.41650391	-0.73217773	0.052978516	0.023193359	0	0	0	0	0	0	0	0	0	0.94848633	0.051513672	0.034667969	-0.019775391	0.003173828	-0.011474609	1.088	32230.06	0.035	-73.12	1.385
478	9296	9296	Category A	-0.44384766	0.40795898	-0.73193359	0.068847656	-0.375	0.33227539	0	1.419	13/11/2017	13	11	2017	23:29:27	84567	0	23	29	27	19	0.051513672	3.5368652	-0.43603516	0.41699219	-0.73242188	0.46484375	0.01171875	0	0	0	0	0	0	0	0	0	0.94897461	0.051025391	0.017089844	-0.007568359	-0.009033203	0.000488281	1.086	32234.3	-0.158	356.53	1.377
479	9297	9297	Category A	-0.44384766	0.39599609	-0.74389648	0.067138672	-0.37353516	0.33813477	0	2.104	13/11/2017	13	11	2017	23:29:27	84567	0.1	23	29	27	19	0.051513672	3.5368652	-0.43603516	0.41699219	-0.73242188	0.38354492	0.025146484	0	0	0	0	0	0	0	0	0	0.94921875	0.05078125	0.040039063	-0.007568359	-0.020996094	-0.011230469	1.049	32313.82	-0.064	143.09	1.419
480	9298	9298	Category A	-0.43188477	0.41992188	-0.74389648	0.0703125	-0.38061523	0.33349609	0	1.377	13/11/2017	13	11	2017	23:29:27	84567	0.2	23	29	27	19	0.051513672	3.5368652	-0.43603516	0.41748047	-0.73217773	0.066894531	0.012695313	0	0	0	0	0	0	0	0	0	0.94897461	0.051025391	0.018310547	0.004150391	0.002197266	-0.011474609	1.246	31913.78	-0.259	538.54	1.496
481	9299	9299	Category A	-0.44384766	0.44384766	-0.73193359	0.067138672	-0.37670898	0.33642578	0	0.664	13/11/2017	13	11	2017	23:29:27	84567	0.3	23	29	27	19	0.051513672	3.5368652	-0.43579102	0.41772461	-0.73242188	0.35351563	0.027099609	0	0	0	0	0	0	0	0	0	0.94921875	0.05078125	0.034423828	-0.0078125	0.025878906	0.000488281	1.505	31459.45	-0.577	1131.38	1.496
482	9300	9300	Category A	-0.43188477	0.43188477	-0.73193359	0.068359375	-0.37084961	0.33422852	0	1.496	13/11/2017	13	11	2017	23:29:27	84567	0.4	23	29	27	19	0.051513672	3.5368652	-0.43554688	0.41748047	-0.73266602	0.43383789	0.014648438	0	0	0	0	0	0	0	0	0	0.94921875	0.05078125	0.018798828	0.003662109	0.014160156	0.000732422	1.517	31439.98	-0.647	1294.14	1.496
483	9301	9301	Category A	-0.43188477	0.43188477	-0.7199707	0.071289063	-0.37597656	0.33007813	0	1.971	13/11/2017	13	11	2017	23:29:27	84567	0.5	23	29	27	19	0.051513672	3.5368652	-0.43603516	0.41699219	-0.7331543	0.68579102	0.020019531	0	0	0	0	0	0	0	0	0	0.94946289	0.050537109	0.031982422	0.004150391	0.014648438	0.013183594	1.269	31870.49	-0.562	1312.51	1.495
484	9302	9302	Category A	-0.44384766	0.41992188	-0.73193359	0.068847656	-0.375	0.33007813	0	1.495	13/11/2017	13	11	2017	23:29:27	84567	0.6	23	29	27	19	0.051513672	3.5368652	-0.4362793	0.41699219	-0.7331543	0.77587891	0.008056641	0	0	0	0	0	0	0	0	0	0.94970703	0.050292969	0.01171875	-0.007324219	0.002685547	0.001220703	1.105	32194.31	-0.236	542.35	1.495
485	9303	9303	Category A	-0.44384766	0.43188477	-0.74389648	0.071533203	-0.37646484	0.33227539	0	0.612	13/11/2017	13	11	2017	23:29:27	84567	0.7	23	29	27	19	0.051513672	3.5368652	-0.43652344	0.41699219	-0.7331543	0.69946289	0.019287109	0	0	0	0	0	0	0	0	0	0.94995117	0.050048828	0.032226563	-0.007080078	0.014648438	-0.010498047	1.038	32337.9	-0.234	569.01	1.495
486	9304	9304	Category A	-0.43188477	0.40795898	-0.73193359	0.066894531	-0.37915039	0.33520508	0	0.396	13/11/2017	13	11	2017	23:29:27	84567	0.8	23	29	27	19	0.051513672	3.5368652	-0.43676758	0.41699219	-0.73291016	0.45068359	0.010498047	0	0	0	0	0	0	0	0	0	0.94970703	0.050292969	0.015136719	0.004882813	-0.009033203	0.000976563	0.938	32566.86	-0.185	481.62	1.495
487	9305	9305	Category A	-0.44384766	0.43188477	-0.70776367	0.067138672	-0.37890625	0.33032227	0	0.259	13/11/2017	13	11	2017	23:29:27	84567	0.9	23	29	27	20	0.051513672	3.5368652	-0.43676758	0.41699219	-0.7331543	0.23242188	0.030273438	0	0	0	0	0	0	0	0	0	0.95019531	0.049804688	0.047119141	-0.006835938	0.014648438	0.025390625	0.942	32557.33	-0.194	505.44	1.495
488	9306	9306	Category A	-0.41992188	0.38378906	-0.73193359	0.066162109	-0.37963867	0.33251953	0	0.895	13/11/2017	13	11	2017	23:29:28	84568	0	23	29	28	20	0.051513672	3.5368652	-0.43725586	0.41748047	-0.73291016	0.29882813	0.037841797	0	0	0	0	0	0	0	0	0	0.95019531	0.049804688	0.052246094	0.017333984	-0.033691406	0.000976563	1.016	32386.69	-0.377	1008.77	0.964
489	9307	9307	Category A	-0.40795898	0.41992188	-0.7199707	0.067138672	-0.37670898	0.33520508	0	2	13/11/2017	13	11	2017	23:29:28	84568	0.1	23	29	28	20	0.051513672	3.5368652	-0.43774414	0.41748047	-0.73291016	0.14892578	0.032470703	0	0	0	0	0	0	0	0	0	0.95019531	0.049804688	0.045166016	0.029785156	0.002197266	0.012939453	1.075	32257.71	-0.39	992.14	0.964
490	9308	9308	Category A	-0.44384766	0.39599609	-0.70776367	0.063964844	-0.37036133	0.33325195	0	1.939	13/11/2017	13	11	2017	23:29:28	84568	0.2	23	29	28	20	0.051513672	3.5368652	-0.43823242	0.41748047	-0.73291016	0.60717773	0.033447266	0	0	0	0	0	0	0	0	0	0.95068359	0.049316406	0.052001953	-0.005371094	-0.021484375	0.025146484	1.118	32167.27	-0.546	1456.25	0.964
491	9309	9309	Category A	-0.45581055	0.40795898	-0.74389648	0.065917969	-0.37597656	0.33422852	0	0.964	13/11/2017	13	11	2017	23:29:28	84568	0.3	23	29	28	20	0.051513672	3.5368652	-0.4387207	0.41772461	-0.73266602	1.2575684	0.022460938	0	0	0	0	0	0	0	0	0	0.95068359	0.049316406	0.037841797	-0.016845703	-0.009765625	-0.010986328	1.183	32035.76	-0.618	1612.82	0.964
492	9310	9310	Category A	-0.46777344	0.40795898	-0.74389648	0.068847656	-0.37890625	0.33129883	0	0.655	13/11/2017	13	11	2017	23:29:28	84568	0.4	23	29	28	20	0.051513672	3.5368652	-0.43847656	0.41796875	-0.73242188	1.7424316	0.032714844	0	0	0	0	0	0	0	0	0	0.95068359	0.049316406	0.050537109	-0.029052734	-0.010009766	-0.011230469	1.118	32167.27	-0.592	1625.71	1.77
493	9311	9311	Category A	-0.46777344	0.38378906	-0.73193359	0.073730469	-0.375	0.33691406	0	0.648	13/11/2017	13	11	2017	23:29:28	84568	0.5	23	29	28	20	0.051513672	3.5368652	-0.43847656	0.41821289	-0.7331543	1.9711914	0.045166016	0	0	0	0	0	0	0	0	0	0.95117188	0.048828125	0.064941406	-0.029052734	-0.034423828	0.001220703	1.079	32249.17	-0.379	954.91	0.964
494	9312	9312	Category A	-0.44384766	0.40795898	-0.73193359	0.074462891	-0.3762207	0.33227539	0	0.502	13/11/2017	13	11	2017	23:29:28	84568	0.6	23	29	28	20	0.051513672	3.5368652	-0.43823242	0.41870117	-0.7331543	1.7775879	0.012207031	0	0	0	0	0	0	0	0	0	0.95141602	0.048583984	0.017578125	-0.005371094	-0.010742188	0.001220703	0.854	32775.01	-0.098	264.93	0.655
495	9313	9313	Category A	-0.43188477	0.40795898	-0.69580078	0.076660156	-0.37695313	0.33227539	0	1.77	13/11/2017	13	11	2017	23:29:28	84568	0.7	23	29	28	20	0.051513672	3.5368652	-0.43798828	0.41918945	-0.73291016	0.95947266	0.039306641	0	0	0	0	0	0	0	0	0	0.95117188	0.048828125	0.054443359	0.006103516	-0.011230469	0.037109375	0.773	32992.06	-0.07	202.96	0.648
496	9314	9314	Category A	-0.41992188	0.43188477	-0.69580078	0.064941406	-0.37841797	0.33129883	0	0.585	13/11/2017	13	11	2017	23:29:28	84568	0.8	23	29	28	20	0.051513672	3.5368652	-0.43823242	0.41894531	-0.73339844	0.37792969	0.043701172	0	0	0	0	0	0	0	0	0	0.95166016	0.048339844	0.068847656	0.018310547	0.012695313	0.037597656	0.737	33094.49	-0.044	130.85	0.648
497	9315	9315	Category A	-0.43188477	0.43188477	-0.70776367	0.067138672	-0.37890625	0.33251953	0	0.481	13/11/2017	13	11	2017	23:29:28	84568	0.9	23	29	28	21	0.051513672	3.5368652	-0.43798828	0.41894531	-0.7331543	0.17504883	0.029052734	0	0	0	0	0	0	0	0	0	0.95141602	0.048583984	0.044433594	0.006103516	0.012695313	0.025390625	0.819	32866.66	0.032	-83.92	1.136
498	9316	9316	Category A	-0.45581055	0.38378906	-0.73193359	0.071289063	-0.38061523	0.33227539	0	0.44	13/11/2017	13	11	2017	23:29:29	84569	0	23	29	29	21	0.051513672	3.5368652	-0.43798828	0.41943359	-0.73291016	0.89990234	0.039794922	0	0	0	0	0	0	0	0	0	0.95117188	0.048828125	0.054443359	-0.017578125	-0.035644531	0.000976563	0.938	32566.86	0.035	-82.29	1.136
499	9317	9317	Category A	-0.43188477	0.40795898	-0.70776367	0.069580078	-0.37475586	0.33227539	0	1.136	13/11/2017	13	11	2017	23:29:29	84569	0.1	23	29	29	21	0.051513672	3.5368652	-0.43774414	0.41967773	-0.73266602	1.4960938	0.028076172	0	0	0	0	0	0	0	0	0	0.95117188	0.048828125	0.042724609	0.005859375	-0.01171875	0.024902344	0.781	32969.83	0.059	-158.53	0.826
500	9318	9318	Category A	-0.44384766	0.44384766	-0.7199707	0.06640625	-0.375	0.33813477	0	1.218	13/11/2017	13	11	2017	23:29:29	84569	0.2	23	29	29	21	0.051513672	3.5368652	-0.43725586	0.41943359	-0.73217773	1.6845703	0.027832031	0	0	0	0	0	0	0	0	0	0.95043945	0.049560547	0.04296875	-0.006347656	0.024169922	0.012207031	0.795	32931.35	0.052	-138.26	0.826
501	9319	9319	Category A	-0.41992188	0.41992188	-0.7199707	0.068847656	-0.37573242	0.33325195	0	0.826	13/11/2017	13	11	2017	23:29:29	84569	0.3	23	29	29	21	0.051513672	3.5368652	-0.43725586	0.41894531	-0.73242188	1.9262695	0.021484375	0	0	0	0	0	0	0	0	0	0.95043945	0.049560547	0.030761719	0.017333984	0.000732422	0.012451172	0.8	32917.75	0.091	-236.38	0.826
502	9320	9320	Category A	-0.45581055	0.44384766	-0.73193359	0.074462891	-0.37792969	0.32836914	0	0.672	13/11/2017	13	11	2017	23:29:29	84569	0.4	23	29	29	21	0.051513672	3.5368652	-0.43701172	0.41918945	-0.73217773	2.2358398	0.030761719	0	0	0	0	0	0	0	0	0	0.95019531	0.049804688	0.043457031	-0.018554688	0.024414063	0.000244141	0.831	32834.88	0.276	-644.75	0.826
503	9321	9321	Category A	-0.44384766	0.43188477	-0.74389648	0.071533203	-0.38061523	0.33618164	0	0.511	13/11/2017	13	11	2017	23:29:29	84569	0.5	23	29	29	21	0.051513672	3.5368652	-0.43725586	0.41967773	-0.73193359	2.3769531	0.017822266	0	0	0	0	0	0	0	0	0	0.95043945	0.049560547	0.030029297	-0.006347656	0.011962891	-0.01171875	0.734	33103.21	0.279	-709.8	0.672
504	9322	9322	Category A	-0.44384766	0.40795898	-0.7199707	0.072753906	-0.38305664	0.33251953	0	0.623	13/11/2017	13	11	2017	23:29:29	84569	0.6	23	29	29	21	0.051513672	3.5594238	-0.43725586	0.42016602	-0.73168945	1.9060059	0.018066406	0	0	0	0	0	0	0	0	0	0.95019531	0.049804688	0.030517578	-0.006347656	-0.012207031	0.01171875	0.567	33641.4	0.357	-1040.93	0.672
505	9323	9323	Category A	-0.43188477	0.41992188	-0.73193359	0.067138672	-0.37890625	0.33447266	0	0.554	13/11/2017	13	11	2017	23:29:29	84569	0.7	23	29	29	21	0.051513672	3.5594238	-0.43676758	0.42016602	-0.73217773	0.91967773	0.004882813	0	0	0	0	0	0	0	0	0	0.95043945	0.049560547	0.005615234	0.004882813	-0.000244141	0.000244141	0.557	33677.53	0.362	-1064.95	0.672
506	9324	9324	Category A	-0.43188477	0.41992188	-0.74389648	0.065673828	-0.37841797	0.33227539	0	0.218	13/11/2017	13	11	2017	23:29:29	84569	0.8	23	29	29	21	0.051513672	3.5594238	-0.43701172	0.41992188	-0.73242188	0.35986328	0.012207031	0	0	0	0	0	0	0	0	0	0.95092773	0.049072266	0.016601563	0.005126953	0	-0.011230469	0.586	33574.14	0.31	-905.18	0.769
507	9325	9325	Category A	-0.45581055	0.41992188	-0.76782227	0.0703125	-0.38134766	0.33325195	0	0.769	13/11/2017	13	11	2017	23:29:29	84569	0.9	23	29	29	22	0.051513672	3.5594238	-0.43798828	0.42016602	-0.73242188	0.083007813	0.039550781	0	0	0	0	0	0	0	0	0	0.95117188	0.048828125	0.053466797	-0.017578125	-0.000244141	-0.03515625	0.681	33262.19	0.145	-414.11	0.769
508	9326	9326	Category A	-0.43188477	0.41992188	-0.75585938	0.063720703	-0.37915039	0.33105469	0	0.845	13/11/2017	13	11	2017	23:29:30	84570	0	23	29	30	22	0.051513672	3.5594238	-0.4375	0.42016602	-0.73193359	0.29467773	0.024414063	0	0	0	0	0	0	0	0	0	0.95068359	0.049316406	0.030029297	0.005615234	-0.000244141	-0.023681641	0.641	33388.95	0.002	-6.49	0.845
509	9327	9327	Category A	-0.43188477	0.45581055	-0.76782227	0.068847656	-0.37890625	0.33129883	0	1.081	13/11/2017	13	11	2017	23:29:30	84570	0.1	23	29	30	22	0.051513672	3.5594238	-0.43798828	0.42041016	-0.73168945	0.52587891	0.05078125	0	0	0	0	0	0	0	0	0	0.95092773	0.049072266	0.077636719	0.006103516	0.03515625	-0.035888672	0.836	32821.75	-0.111	307.79	0.845
510	9328	9328	Category A	-0.43188477	0.41992188	-0.7199707	0.071044922	-0.38134766	0.33251953	0	0.38	13/11/2017	13	11	2017	23:29:30	84570	0.2	23	29	30	22	0.051513672	3.5594238	-0.43823242	0.42089844	-0.73168945	0.57788086	0.013427734	0	0	0	0	0	0	0	0	0	0.95117188	0.048828125	0.019042969	0.006347656	-0.000976563	0.01171875	0.873	32726.52	-0.127	341.99	1.081
511	9329	9329	Category A	-0.44384766	0.41992188	-0.7199707	0.074462891	-0.3762207	0.33325195	0	1.725	13/11/2017	13	11	2017	23:29:30	84570	0.3	23	29	30	22	0.051513672	3.5594238	-0.43847656	0.42138672	-0.73144531	0.31933594	0.012695313	0	0	0	0	0	0	0	0	0	0.95117188	0.048828125	0.018066406	-0.005126953	-0.001464844	0.011474609	1.033	32348.92	-0.349	904.01	1.253
512	9330	9330	Category A	-0.43188477	0.40795898	-0.73193359	0.068847656	-0.37182617	0.33325195	0	0.441	13/11/2017	13	11	2017	23:29:30	84570	0.4	23	29	30	22	0.051513672	3.5594238	-0.43847656	0.42089844	-0.73144531	0.33374023	0.014648438	0	0	0	0	0	0	0	0	0	0.95117188	0.048828125	0.020263672	0.006591797	-0.012939453	-0.000244141	1.101	32202.68	-0.424	1071.91	1.253
513	9331	9331	Category A	-0.40795898	0.40795898	-0.73193359	0.065185547	-0.37109375	0.33007813	0	1.73	13/11/2017	13	11	2017	23:29:30	84570	0.5	23	29	30	22	0.051513672	3.5594238	-0.43798828	0.42089844	-0.73168945	0.69042969	0.032714844	0	0	0	0	0	0	0	0	0	0.95117188	0.048828125	0.043457031	0.030029297	-0.012939453	0	1.016	32386.69	-0.374	999.01	1.253
514	9332	9332	Category A	-0.45581055	0.40795898	-0.73193359	0.069335938	-0.37963867	0.33251953	0	1.253	13/11/2017	13	11	2017	23:29:30	84570	0.6	23	29	30	22	0.051513672	3.5594238	-0.43798828	0.42089844	-0.73193359	0.42944336	0.021728516	0	0	0	0	0	0	0	0	0	0.95117188	0.048828125	0.030761719	-0.017578125	-0.012939453	0	1.134	32134.33	-0.416	1015.87	1.253
515	9333	9333	Category A	-0.43188477	0.43188477	-0.74389648	0.069335938	-0.38037109	0.33227539	0	0.569	13/11/2017	13	11	2017	23:29:30	84570	0.7	23	29	30	22	0.051513672	3.5594238	-0.43823242	0.4206543	-0.73144531	0.22143555	0.017578125	0	0	0	0	0	0	0	0	0	0.95092773	0.049072266	0.029785156	0.006347656	0.010986328	-0.012207031	0.998	32427.25	-0.41	1139.92	1.253
516	9334	9334	Category A	-0.43188477	0.44384766	-0.7199707	0.067138672	-0.37719727	0.33349609	0	1.088	13/11/2017	13	11	2017	23:29:30	84570	0.8	23	29	30	22	0.051513672	3.5594238	-0.43847656	0.42089844	-0.73144531	0.79199219	0.026367188	0	0	0	0	0	0	0	0	0	0.95092773	0.049072266	0.041015625	0.006591797	0.022705078	0.011474609	1.139	32124.12	-0.583	1557.05	1.284
517	9335	9335	Category A	-0.44384766	0.44384766	-0.7199707	0.068603516	-0.37670898	0.32910156	0	0.912	13/11/2017	13	11	2017	23:29:30	84570	0.9	23	29	30	23	0.051513672	3.5594238	-0.4387207	0.4206543	-0.73120117	1.0844727	0.026123047	0	0	0	0	0	0	0	0	0	0.95092773	0.049072266	0.039306641	-0.004882813	0.022949219	0.011230469	1.123	32156.94	-0.492	1264.7	1.253
518	9336	9336	Category A	-0.45581055	0.43188477	-0.73193359	0.074707031	-0.37402344	0.33618164	0	1.284	13/11/2017	13	11	2017	23:29:31	84571	0	23	29	31	23	0.051513672	3.5594238	-0.43847656	0.42089844	-0.73168945	1.2348633	0.020263672	0	0	0	0	0	0	0	0	0	0.95117188	0.048828125	0.028076172	-0.017089844	0.010742188	0	0.928	32590.83	-0.211	562.33	1.088
519	9337	9337	Category A	-0.43188477	0.44384766	-0.73193359	0.068115234	-0.37744141	0.32836914	0	1.633	13/11/2017	13	11	2017	23:29:31	84571	0.1	23	29	31	23	0.051513672	3.5594238	-0.43847656	0.42138672	-0.73095703	1.1901855	0.0234375	0	0	0	0	0	0	0	0	0	0.95092773	0.049072266	0.029785156	0.006591797	0.022216797	-0.000732422	0.985	32456.91	-0.196	490.86	1.097
520	9338	9338	Category A	-0.43188477	0.44384766	-0.76782227	0.071289063	-0.37597656	0.33227539	0	0.087	13/11/2017	13	11	2017	23:29:31	84571	0.2	23	29	31	23	0.051513672	3.5594238	-0.4387207	0.42163086	-0.73095703	0.78442383	0.043212891	0	0	0	0	0	0	0	0	0	0.95117188	0.048828125	0.065429688	0.006835938	0.021972656	-0.036621094	0.987	32452.32	-0.254	653.8	1.097
521	9339	9339	Category A	-0.43188477	0.40795898	-0.75585938	0.0703125	-0.37866211	0.33032227	0	0.91	13/11/2017	13	11	2017	23:29:31	84571	0.3	23	29	31	23	0.051513672	3.5594238	-0.43823242	0.42163086	-0.73095703	0.071289063	0.028808594	0	0	0	0	0	0	0	0	0	0.95092773	0.049072266	0.044921875	0.006347656	-0.013671875	-0.024658203	0.928	32590.83	-0.136	348.72	1.097
522	9340	9340	Category A	-0.45581055	0.40795898	-0.75585938	0.067871094	-0.37890625	0.33325195	0	1.097	13/11/2017	13	11	2017	23:29:31	84571	0.4	23	29	31	23	0.051513672	3.5594238	-0.43798828	0.42138672	-0.73144531	0.34521484	0.032958984	0	0	0	0	0	0	0	0	0	0.95092773	0.049072266	0.055419922	-0.017578125	-0.013427734	-0.024169922	0.87	32734.12	-0.042	108.67	0.933
523	9341	9341	Category A	-0.45581055	0.39599609	-0.7199707	0.069335938	-0.37963867	0.33349609	0	0.56	13/11/2017	13	11	2017	23:29:31	84571	0.5	23	29	31	23	0.051513672	3.5594238	-0.43798828	0.42114258	-0.73144531	0.23608398	0.032958984	0	0	0	0	0	0	0	0	0	0.95092773	0.049072266	0.0546875	-0.017578125	-0.025146484	0.011474609	0.707	33183	0.234	-623.29	0.933
524	9342	9342	Category A	-0.44384766	0.41992188	-0.73193359	0.067871094	-0.38037109	0.3293457	0	0.933	13/11/2017	13	11	2017	23:29:31	84571	0.6	23	29	31	23	0.051513672	3.5594238	-0.43798828	0.42089844	-0.73144531	0.42993164	0.005859375	0	0	0	0	0	0	0	0	0	0.95092773	0.049072266	0.007324219	-0.005615234	-0.000976563	-0.000244141	0.869	32736.66	-0.02	51.25	0.933
525	9343	9343	Category A	-0.41992188	0.43188477	-0.70776367	0.0703125	-0.37646484	0.3371582	0	0.659	13/11/2017	13	11	2017	23:29:31	84571	0.7	23	29	31	23	0.051513672	3.5594238	-0.43798828	0.42114258	-0.73144531	0.62817383	0.031738281	0	0	0	0	0	0	0	0	0	0.95092773	0.049072266	0.052490234	0.018066406	0.010498047	0.023681641	0.804	32906.91	0.124	-316.08	0.933
526	9344	9344	Category A	-0.43188477	0.41992188	-0.74389648	0.068603516	-0.37524414	0.33105469	0	1.057	13/11/2017	13	11	2017	23:29:31	84571	0.8	23	29	31	23	0.051513672	3.5594238	-0.43798828	0.42089844	-0.73120117	0.4453125	0.013916016	0	0	0	0	0	0	0	0	0	0.95068359	0.049316406	0.020019531	0.006103516	-0.000976563	-0.012451172	0.753	33048.48	0.167	-438.33	0.789
527	9345	9345	Category A	-0.45581055	0.44384766	-0.70776367	0.069335938	-0.37841797	0.33227539	0	0.52	13/11/2017	13	11	2017	23:29:31	84571	0.9	23	29	31	24	0.051513672	3.5594238	-0.43823242	0.42089844	-0.73144531	0.4309082	0.037109375	0	0	0	0	0	0	0	0	0	0.95092773	0.049072266	0.063720703	-0.017333984	0.022705078	0.023681641	0.748	33062.77	0.054	-150.45	0.789
528	9346	9346	Category A	-0.45581055	0.43188477	-0.7199707	0.071289063	-0.37597656	0.33813477	0	0.789	13/11/2017	13	11	2017	23:29:32	84572	0	23	29	32	24	0.051513672	3.5594238	-0.43823242	0.42089844	-0.73193359	0.74853516	0.023681641	0	0	0	0	0	0	0	0	0	0.95141602	0.048583984	0.040039063	-0.017333984	0.010742188	0.011962891	0.639	33395.46	0.077	-239.33	0.789
529	9347	9347	Category A	-0.46777344	0.41992188	-0.73193359	0.068603516	-0.38183594	0.33251953	0	0.532	13/11/2017	13	11	2017	23:29:32	84572	0.1	23	29	32	24	0.051513672	3.5594238	-0.43847656	0.42138672	-0.73217773	0.87133789	0.029052734	0	0	0	0	0	0	0	0	0	0.9519043	0.048095703	0.031005859	-0.029052734	-0.001464844	0.000244141	0.685	33249.85	-0.051	161.94	0.789
530	9348	9348	Category A	-0.44384766	0.40795898	-0.70776367	0.072998047	-0.37158203	0.32788086	0	0.282	13/11/2017	13	11	2017	23:29:32	84572	0.2	23	29	32	24	0.051513672	3.5594238	-0.43896484	0.42089844	-0.73242188	0.38671875	0.028320313	0	0	0	0	0	0	0	0	0	0.95214844	0.047851563	0.042724609	-0.004638672	-0.012939453	0.024658203	0.572	33623.52	0.147	-476.28	0.532
531	9349	9349	Category A	-0.43188477	0.43188477	-0.73193359	0.070556641	-0.375	0.33422852	0	0.933	13/11/2017	13	11	2017	23:29:32	84572	0.3	23	29	32	24	0.051513672	3.5594238	-0.43896484	0.42114258	-0.73266602	0.27050781	0.012695313	0	0	0	0	0	0	0	0	0	0.95239258	0.047607422	0.018554688	0.007080078	0.010498047	0.000732422	0.565	33648.58	0.023	-81.41	0.551
532	9350	9350	Category A	-0.43188477	0.41992188	-0.73193359	0.067871094	-0.37670898	0.33251953	0	0.38	13/11/2017	13	11	2017	23:29:32	84572	0.4	23	29	32	24	0.051513672	3.5594238	-0.4387207	0.42138672	-0.73242188	0.69067383	0.007080078	0	0	0	0	0	0	0	0	0	0.95214844	0.047851563	0.009033203	0.006835938	-0.001464844	0.000488281	0.526	33792.98	0.084	-301.31	0.551
533	9351	9351	Category A	-0.40795898	0.40795898	-0.73193359	0.068847656	-0.37890625	0.33129883	0	0.479	13/11/2017	13	11	2017	23:29:32	84572	0.5	23	29	32	24	0.051513672	3.5594238	-0.43847656	0.42138672	-0.73266602	0.80395508	0.033447266	0	0	0	0	0	0	0	0	0	0.95214844	0.047851563	0.044921875	0.030517578	-0.013427734	0.000732422	0.7	33204.08	-0.075	237.37	0.618
534	9352	9352	Category A	-0.41992188	0.43188477	-0.7199707	0.072998047	-0.37646484	0.3371582	0	0.551	13/11/2017	13	11	2017	23:29:32	84572	0.6	23	29	32	24	0.051513672	3.5594238	-0.43823242	0.42163086	-0.73266602	1.0549316	0.024414063	0	0	0	0	0	0	0	0	0	0.95214844	0.047851563	0.041259766	0.018310547	0.010009766	0.012695313	0.756	33039.94	-0.091	272.21	0.618
535	9353	9353	Category A	-0.44384766	0.39599609	-0.75585938	0.077636719	-0.37475586	0.33618164	0	1.575	13/11/2017	13	11	2017	23:29:32	84572	0.7	23	29	32	24	0.051513672	3.5594238	-0.43823242	0.42163086	-0.73291016	1.3852539	0.034912109	0	0	0	0	0	0	0	0	0	0.95239258	0.047607422	0.054199219	-0.005371094	-0.025634766	-0.022705078	0.703	33195.02	-0.047	145.66	0.618
536	9354	9354	Category A	-0.43188477	0.44384766	-0.7199707	0.072509766	-0.37695313	0.33325195	0	0.618	13/11/2017	13	11	2017	23:29:32	84572	0.8	23	29	32	24	0.051513672	3.5594238	-0.43823242	0.42211914	-0.73339844	1.2700195	0.026123047	0	0	0	0	0	0	0	0	0	0.95288086	0.047119141	0.041503906	0.006347656	0.021484375	0.013427734	0.693	33225.34	-0.095	307.23	0.618
537	9355	9355	Category A	-0.43188477	0.45581055	-0.7199707	0.076171875	-0.37304688	0.33325195	0	0.618	13/11/2017	13	11	2017	23:29:32	84572	0.9	23	29	32	25	0.051513672	3.5594238	-0.43823242	0.42211914	-0.73364258	1.1020508	0.036621094	0	0	0	0	0	0	0	0	0	0.95336914	0.046630859	0.053955078	0.006347656	0.033447266	0.013671875	0.851	32782.74	-0.196	561.13	1.282
538	9356	9356	Category A	-0.44384766	0.44384766	-0.73193359	0.069091797	-0.37841797	0.33447266	0	0.318	13/11/2017	13	11	2017	23:29:33	84573	0	23	29	33	25	0.051513672	3.5594238	-0.43847656	0.42211914	-0.73413086	0.828125	0.022216797	0	0	0	0	0	0	0	0	0	0.95361328	0.046386719	0.029052734	-0.005126953	0.021484375	0.002197266	0.973	32484.57	-0.382	1072.17	1.282
539	9357	9357	Category A	-0.40795898	0.40795898	-0.7199707	0.068847656	-0.37817383	0.33325195	0	1.431	13/11/2017	13	11	2017	23:29:33	84573	0.1	23	29	33	25	0.051513672	3.5594238	-0.43823242	0.42260742	-0.73413086	0.8918457	0.036376953	0	0	0	0	0	0	0	0	0	0.95361328	0.046386719	0.059082031	0.030273438	-0.014648438	0.014160156	0.84	32811.3	-0.18	516.66	0.774
540	9358	9358	Category A	-0.41992188	0.40795898	-0.74389648	0.064697266	-0.37744141	0.32836914	0	1.282	13/11/2017	13	11	2017	23:29:33	84573	0.2	23	29	33	25	0.051513672	3.5594238	-0.43823242	0.42260742	-0.734375	1.0297852	0.025390625	0	0	0	0	0	0	0	0	0	0.95410156	0.045898438	0.042480469	0.018310547	-0.014648438	-0.009277344	0.847	32793.09	-0.17	481.5	0.88
541	9359	9359	Category A	-0.41992188	0.41992188	-0.73193359	0.074462891	-0.37475586	0.33422852	0	0.774	13/11/2017	13	11	2017	23:29:33	84573	0.3	23	29	33	25	0.051513672	3.5594238	-0.43847656	0.42211914	-0.73486328	0.66357422	0.019042969	0	0	0	0	0	0	0	0	0	0.9543457	0.045654297	0.023925781	0.018554688	-0.002197266	0.002929688	0.891	32681.37	-0.298	868.44	1.282
542	9360	9360	Category A	-0.45581055	0.44384766	-0.74389648	0.069335938	-0.38037109	0.33105469	0	0.664	13/11/2017	13	11	2017	23:29:33	84573	0.4	23	29	33	25	0.051513672	3.5594238	-0.43896484	0.42236328	-0.73486328	0.13867188	0.028564453	0	0	0	0	0	0	0	0	0	0.95458984	0.045410156	0.046875	-0.016601563	0.021240234	-0.008789063	1.107	32190.13	-0.54	1451.27	1.282
543	9361	9361	Category A	-0.44384766	0.43188477	-0.7199707	0.067138672	-0.37719727	0.33349609	0	0.88	13/11/2017	13	11	2017	23:29:33	84573	0.5	23	29	33	25	0.051513672	3.5594238	-0.43896484	0.42211914	-0.73510742	0.38818359	0.018554688	0	0	0	0	0	0	0	0	0	0.95458984	0.045410156	0.029541016	-0.004638672	0.009521484	0.015136719	1.013	32393.41	-0.447	1251.57	0.88
544	9362	9362	Category A	-0.43188477	0.40795898	-0.74389648	0.06640625	-0.37573242	0.33105469	0	1.615	13/11/2017	13	11	2017	23:29:33	84573	0.6	23	29	33	25	0.051513672	3.5594238	-0.4387207	0.421875	-0.73486328	0.76220703	0.017822266	0	0	0	0	0	0	0	0	0	0.9543457	0.045654297	0.029541016	0.006835938	-0.013916016	-0.008789063	0.924	32600.47	-0.22	591.54	0.864
545	9363	9363	Category A	-0.44384766	0.39599609	-0.73193359	0.066650391	-0.37084961	0.33105469	0	0.864	13/11/2017	13	11	2017	23:29:33	84573	0.7	23	29	33	25	0.051513672	3.5594238	-0.43823242	0.42211914	-0.73510742	1.2834473	0.026855469	0	0	0	0	0	0	0	0	0	0.9543457	0.045654297	0.034912109	-0.005371094	-0.026123047	0.003173828	0.919	32612.58	-0.302	855.53	0.864
546	9364	9364	Category A	-0.45581055	0.43188477	-0.75585938	0.073974609	-0.37402344	0.33007813	0	0.747	13/11/2017	13	11	2017	23:29:33	84573	0.8	23	29	33	25	0.051513672	3.5594238	-0.43798828	0.421875	-0.73486328	1.7836914	0.028808594	0	0	0	0	0	0	0	0	0	0.95410156	0.045898438	0.048095703	-0.017578125	0.009765625	-0.020751953	0.896	32668.96	-0.185	502.06	0.864
547	9365	9365	Category A	-0.41992188	0.40795898	-0.7199707	0.074462891	-0.3762207	0.33520508	0	0.744	13/11/2017	13	11	2017	23:29:33	84573	0.9	23	29	33	26	0.051513672	3.5594238	-0.43823242	0.42163086	-0.73413086	1.9956055	0.027099609	0	0	0	0	0	0	0	0	0	0.95361328	0.046386719	0.046630859	0.018310547	-0.013671875	0.014160156	0.826	32848.08	0.113	-283.61	0.747
548	9366	9366	Category A	-0.43188477	0.41992188	-0.74389648	0.067871094	-0.37963867	0.33349609	0	0.526	13/11/2017	13	11	2017	23:29:34	84574	0	23	29	34	26	0.051513672	3.5594238	-0.43823242	0.42163086	-0.73339844	1.4731445	0.012207031	0	0	0	0	0	0	0	0	0	0.95288086	0.047119141	0.018798828	0.006347656	-0.001708984	-0.010253906	0.643	33382.46	0.31	-851.17	0.747
549	9367	9367	Category A	-0.43188477	0.43188477	-0.7199707	0.068603516	-0.37670898	0.33325195	0	0.464	13/11/2017	13	11	2017	23:29:34	84574	0.1	23	29	34	26	0.051513672	3.5594238	-0.43823242	0.42163086	-0.73339844	1.1171875	0.017822266	0	0	0	0	0	0	0	0	0	0.95263672	0.047363281	0.029785156	0.006347656	0.010009766	0.013427734	0.725	33129.54	0.3	-762.91	0.747
550	9368	9368	Category A	-0.44384766	0.45581055	-0.7199707	0.067871094	-0.38061523	0.33227539	0	0.516	13/11/2017	13	11	2017	23:29:34	84574	0.2	23	29	34	26	0.051513672	3.5594238	-0.43823242	0.42114258	-0.73291016	1.2312012	0.037109375	0	0	0	0	0	0	0	0	0	0.95214844	0.047851563	0.052978516	-0.005371094	0.034423828	0.012939453	0.746	33068.51	0.27	-681.82	0.744
551	9369	9369	Category A	-0.44384766	0.40795898	-0.73193359	0.069335938	-0.37841797	0.33520508	0	1.355	13/11/2017	13	11	2017	23:29:34	84574	0.3	23	29	34	26	0.051513672	3.5594238	-0.43823242	0.42089844	-0.7331543	1.1181641	0.013916016	0	0	0	0	0	0	0	0	0	0.95239258	0.047607422	0.01953125	-0.005371094	-0.012939453	0.001220703	0.684	33252.93	0.413	-1041.85	0.526
552	9370	9370	Category A	-0.44384766	0.41992188	-0.75585938	0.068359375	-0.37084961	0.32714844	0	0.876	13/11/2017	13	11	2017	23:29:34	84574	0.4	23	29	34	26	0.051513672	3.5594238	-0.43847656	0.42089844	-0.73339844	0.86132813	0.022705078	0	0	0	0	0	0	0	0	0	0.95263672	0.047363281	0.028564453	-0.005126953	-0.000976563	-0.022216797	0.677	33274.59	0.371	-958.59	0.516
553	9371	9371	Category A	-0.45581055	0.39599609	-0.73193359	0.067138672	-0.375	0.34008789	0	0.37	13/11/2017	13	11	2017	23:29:34	84574	0.5	23	29	34	26	0.051513672	3.5594238	-0.43847656	0.42114258	-0.73364258	0.53173828	0.030517578	0	0	0	0	0	0	0	0	0	0.95288086	0.047119141	0.044189453	-0.017089844	-0.025146484	0.001708984	0.642	33385.7	0.136	-407.56	0.876
554	9372	9372	Category A	-0.45581055	0.41992188	-0.7199707	0.063720703	-0.37670898	0.33422852	0	0.481	13/11/2017	13	11	2017	23:29:34	84574	0.6	23	29	34	26	0.051513672	3.5594238	-0.43920898	0.42089844	-0.73364258	0.71191406	0.021484375	0	0	0	0	0	0	0	0	0	0.953125	0.046875	0.031494141	-0.016357422	-0.000976563	0.013671875	0.718	33150.2	0.189	-508.35	0.876
555	9373	9373	Category A	-0.44384766	0.41992188	-0.73193359	0.0703125	-0.37890625	0.33129883	0	0.254	13/11/2017	13	11	2017	23:29:34	84574	0.7	23	29	34	26	0.051513672	3.5594238	-0.4387207	0.42138672	-0.73364258	0.84741211	0.005615234	0	0	0	0	0	0	0	0	0	0.953125	0.046875	0.008300781	-0.004882813	-0.001464844	0.001708984	0.588	33567.17	0.194	-600.11	0.687
556	9374	9374	Category A	-0.44384766	0.41992188	-0.74389648	0.074462891	-0.37475586	0.33325195	0	0.976	13/11/2017	13	11	2017	23:29:34	84574	0.8	23	29	34	26	0.051513672	3.5594238	-0.4387207	0.42163086	-0.73364258	0.29077148	0.011474609	0	0	0	0	0	0	0	0	0	0.95336914	0.046630859	0.016845703	-0.004882813	-0.001708984	-0.010009766	0.556	33681.17	0.111	-375.32	0.687
557	9375	9375	Category A	-0.43188477	0.43188477	-0.77978516	0.064941406	-0.37670898	0.33349609	0	0.572	13/11/2017	13	11	2017	23:29:34	84574	0.9	23	29	34	27	0.051513672	3.5594238	-0.4387207	0.42138672	-0.73388672	0.38891602	0.047363281	0	0	0	0	0	0	0	0	0	0.95336914	0.046630859	0.063232422	0.006835938	0.010253906	-0.045654297	0.631	33421.64	-0.009	29.78	0.817
558	9376	9376	Category A	-0.44384766	0.44384766	-0.68383789	0.074462891	-0.37719727	0.32714844	0	0.687	13/11/2017	13	11	2017	23:29:35	84575	0	23	29	35	27	0.051513672	3.5594238	-0.43847656	0.42089844	-0.73413086	0.37231445	0.055419922	0	0	0	0	0	0	0	0	0	0.953125	0.046875	0.078369141	-0.005126953	0.022705078	0.050292969	0.717	33153.16	-0.17	561.03	0.817
559	9377	9377	Category A	-0.45581055	0.43188477	-0.74389648	0.070556641	-0.37158203	0.33520508	0	0.817	13/11/2017	13	11	2017	23:29:35	84575	0.1	23	29	35	27	0.051513672	3.5594238	-0.43823242	0.4206543	-0.73413086	0.19384766	0.022705078	0	0	0	0	0	0	0	0	0	0.95288086	0.047119141	0.038085938	-0.017333984	0.010986328	-0.009521484	0.789	32947.77	0.025	-67.76	0.817
560	9378	9378	Category A	-0.40795898	0.40795898	-0.74389648	0.068603516	-0.37963867	0.33422852	0	0.999	13/11/2017	13	11	2017	23:29:35	84575	0.2	23	29	35	27	0.051513672	3.5594238	-0.4387207	0.42016602	-0.73413086	0.30566406	0.034667969	0	0	0	0	0	0	0	0	0	0.953125	0.046875	0.052734375	0.030761719	-0.012207031	-0.009521484	0.733	33106.12	0.067	-188.37	0.817
561	9379	9379	Category A	-0.41992188	0.43188477	-0.75585938	0.067138672	-0.37841797	0.33520508	0	0.683	13/11/2017	13	11	2017	23:29:35	84575	0.3	23	29	35	27	0.051513672	3.5594238	-0.4387207	0.41943359	-0.73413086	0.6730957	0.03125	0	0	0	0	0	0	0	0	0	0.95263672	0.047363281	0.052734375	0.018798828	0.012207031	-0.021484375	0.792	32939.55	0.031	-83.53	0.904
562	9380	9380	Category A	-0.41992188	0.40795898	-0.74389648	0.074707031	-0.37304688	0.33227539	0	0.643	13/11/2017	13	11	2017	23:29:35	84575	0.4	23	29	35	27	0.051513672	3.5594238	-0.43920898	0.41943359	-0.73364258	0.76928711	0.024414063	0	0	0	0	0	0	0	0	0	0.95239258	0.047607422	0.040771484	0.019287109	-0.011474609	-0.010009766	0.828	32842.79	0.082	-208.29	0.925
563	9381	9381	Category A	-0.43188477	0.41992188	-0.7199707	0.071533203	-0.37646484	0.32836914	0	0.925	13/11/2017	13	11	2017	23:29:35	84575	0.5	23	29	35	27	0.051513672	3.5594238	-0.43896484	0.41967773	-0.73364258	0.64477539	0.015380859	0	0	0	0	0	0	0	0	0	0.95239258	0.047607422	0.020751953	0.007080078	0	0.013671875	0.941	32559.71	0.009	-21.34	0.925
564	9382	9382	Category A	-0.44384766	0.43188477	-0.73193359	0.066894531	-0.38085938	0.33544922	0	0.904	13/11/2017	13	11	2017	23:29:35	84575	0.6	23	29	35	27	0.051513672	3.5594238	-0.4387207	0.4206543	-0.73364258	0.78637695	0.012207031	0	0	0	0	0	0	0	0	0	0.95263672	0.047363281	0.017822266	-0.004882813	0.010986328	0.001708984	0.849	32787.91	0.027	-68.97	0.925
565	9383	9383	Category A	-0.45581055	0.41992188	-0.7199707	0.067138672	-0.37988281	0.33227539	0	1.492	13/11/2017	13	11	2017	23:29:35	84575	0.7	23	29	35	27	0.051513672	3.5594238	-0.43847656	0.42041016	-0.73339844	0.70874023	0.021728516	0	0	0	0	0	0	0	0	0	0.95239258	0.047607422	0.031005859	-0.017089844	-0.000488281	0.013427734	0.928	32590.83	-0.276	762.64	0.925
566	9384	9384	Category A	-0.45581055	0.40795898	-0.74389648	0.067138672	-0.37670898	0.33911133	0	0.452	13/11/2017	13	11	2017	23:29:35	84575	0.8	23	29	35	27	0.051513672	3.5594238	-0.4387207	0.41992188	-0.73339844	0.15966797	0.023193359	0	0	0	0	0	0	0	0	0	0.95214844	0.047851563	0.039306641	-0.016845703	-0.011962891	-0.010253906	0.92	32610.15	-0.244	667.55	0.925
567	9385	9385	Category A	-0.44384766	0.43188477	-0.75585938	0.0703125	-0.37597656	0.33129883	0	1.157	13/11/2017	13	11	2017	23:29:35	84575	0.9	23	29	35	28	0.051513672	3.5594238	-0.43920898	0.42016602	-0.7331543	0.76367188	0.025634766	0	0	0	0	0	0	0	0	0	0.95239258	0.047607422	0.038574219	-0.004394531	0.011474609	-0.022460938	0.802	32912.32	-0.106	303.89	0.904
568	9386	9386	Category A	-0.43188477	0.40795898	-0.75585938	0.069580078	-0.37646484	0.33618164	0	0.595	13/11/2017	13	11	2017	23:29:36	84576	0	23	29	36	28	0.051513672	3.5594238	-0.43896484	0.41967773	-0.73364258	1.4707031	0.025878906	0	0	0	0	0	0	0	0	0	0.95239258	0.047607422	0.041015625	0.007080078	-0.01171875	-0.021972656	0.716	33156.13	-0.138	446.11	1
569	9387	9387	Category A	-0.44384766	0.39599609	-0.74389648	0.066894531	-0.38208008	0.33105469	0	0.215	13/11/2017	13	11	2017	23:29:36	84576	0.1	23	29	36	28	0.051513672	3.5594238	-0.4387207	0.41943359	-0.73364258	1.842041	0.025878906	0	0	0	0	0	0	0	0	0	0.95214844	0.047851563	0.038574219	-0.004882813	-0.0234375	-0.010009766	0.634	33411.79	-0.079	273.03	0.957
570	9388	9388	Category A	-0.44384766	0.40795898	-0.7199707	0.065673828	-0.37841797	0.33227539	0	0.39	13/11/2017	13	11	2017	23:29:36	84576	0.2	23	29	36	28	0.051513672	3.5594238	-0.43798828	0.41943359	-0.73339844	1.9418945	0.018554688	0	0	0	0	0	0	0	0	0	0.9519043	0.048095703	0.030761719	-0.005615234	-0.011474609	0.013427734	0.719	33147.24	-0.052	158.61	0.957
571	9389	9389	Category A	-0.44384766	0.41992188	-0.73193359	0.067871094	-0.37670898	0.33129883	0	1	13/11/2017	13	11	2017	23:29:36	84576	0.3	23	29	36	28	0.051513672	3.5594238	-0.43774414	0.41943359	-0.73339844	2.1396484	0.006103516	0	0	0	0	0	0	0	0	0	0.95166016	0.048339844	0.008056641	-0.005859375	0.000244141	0.001464844	0.588	33567.17	0.143	-455.21	0.727
572	9390	9390	Category A	-0.44384766	0.40795898	-0.75585938	0.068847656	-0.37304688	0.33105469	0	0.957	13/11/2017	13	11	2017	23:29:36	84576	0.4	23	29	36	28	0.051513672	3.5594238	-0.43798828	0.41918945	-0.73339844	2.0544434	0.025634766	0	0	0	0	0	0	0	0	0	0.95141602	0.048583984	0.039550781	-0.005615234	-0.011230469	-0.022216797	0.61	33491.67	-0.023	78.98	0.727
573	9391	9391	Category A	-0.44384766	0.40795898	-0.73193359	0.071777344	-0.37963867	0.33422852	0	0.373	13/11/2017	13	11	2017	23:29:36	84576	0.5	23	29	36	28	0.051513672	3.5594238	-0.43774414	0.41918945	-0.73291016	1.4763184	0.012695313	0	0	0	0	0	0	0	0	0	0.95117188	0.048828125	0.018310547	-0.005859375	-0.011230469	0.000976563	0.625	33441.45	-0.063	217.95	0.727
574	9392	9392	Category A	-0.44384766	0.41992188	-0.74389648	0.064208984	-0.37353516	0.33740234	0	0.727	13/11/2017	13	11	2017	23:29:36	84576	0.6	23	29	36	28	0.051513672	3.5594238	-0.43774414	0.41894531	-0.73242188	0.70117188	0.012695313	0	0	0	0	0	0	0	0	0	0.95068359	0.049316406	0.017822266	-0.005859375	0.000732422	-0.011230469	0.665	33312.15	-0.001	3.16	0.947
575	9393	9393	Category A	-0.43188477	0.43188477	-0.73193359	0.064941406	-0.37670898	0.33618164	0	0.303	13/11/2017	13	11	2017	23:29:36	84576	0.7	23	29	36	28	0.051513672	3.5594238	-0.43798828	0.41870117	-0.73266602	0.15405273	0.014404297	0	0	0	0	0	0	0	0	0	0.95092773	0.049072266	0.020019531	0.006103516	0.012939453	0.000732422	0.656	33340.68	0.15	-439.17	0.727
576	9394	9394	Category A	-0.43188477	0.44384766	-0.73193359	0.077636719	-0.37280273	0.33691406	0	0.634	13/11/2017	13	11	2017	23:29:36	84576	0.8	23	29	36	28	0.051513672	3.5594238	-0.43798828	0.41870117	-0.73242188	0.14599609	0.025634766	0	0	0	0	0	0	0	0	0	0.95068359	0.049316406	0.031738281	0.006103516	0.024902344	0.000488281	0.598	33532.57	0.086	-279.64	0.716
577	9395	9395	Category A	-0.44384766	0.41992188	-0.73193359	0.069580078	-0.37744141	0.33325195	0	0.947	13/11/2017	13	11	2017	23:29:36	84576	0.9	23	29	36	29	0.051513672	3.5594238	-0.43823242	0.41821289	-0.73242188	0.58007813	0.005615234	0	0	0	0	0	0	0	0	0	0.95068359	0.049316406	0.007568359	-0.005371094	0.001464844	0.000488281	0.655	33343.87	0.161	-469.21	0.716
578	9396	9396	Category A	-0.43188477	0.41992188	-0.73193359	0.0703125	-0.37646484	0.33325195	0	0.608	13/11/2017	13	11	2017	23:29:37	84577	0	23	29	37	29	0.051513672	3.5594238	-0.43823242	0.41796875	-0.73242188	0.93261719	0.006591797	0	0	0	0	0	0	0	0	0	0.95043945	0.049560547	0.009033203	0.006347656	0.001708984	0.000488281	0.591	33556.74	0.267	-792.01	0.716
579	9397	9397	Category A	-0.44384766	0.40795898	-0.74389648	0.063964844	-0.37744141	0.33251953	0	0.716	13/11/2017	13	11	2017	23:29:37	84577	0.1	23	29	37	29	0.051513672	3.5594238	-0.43798828	0.41772461	-0.73266602	1.0837402	0.015869141	0	0	0	0	0	0	0	0	0	0.95043945	0.049560547	0.026611328	-0.005615234	-0.009765625	-0.010986328	0.66	33327.96	0.214	-603.97	0.718
580	9398	9398	Category A	-0.45581055	0.41992188	-0.74389648	0.064208984	-0.37329102	0.32910156	0	0.339	13/11/2017	13	11	2017	23:29:37	84577	0.2	23	29	37	29	0.051513672	3.5594238	-0.43823242	0.41796875	-0.73291016	0.76733398	0.020507813	0	0	0	0	0	0	0	0	0	0.95068359	0.049316406	0.030029297	-0.017333984	0.001708984	-0.010742188	0.677	33274.59	0.216	-598.19	0.718
581	9399	9399	Category A	-0.45581055	0.43188477	-0.7199707	0.068115234	-0.38134766	0.33007813	0	0.718	13/11/2017	13	11	2017	23:29:37	84577	0.3	23	29	37	29	0.051513672	3.5594238	-0.43823242	0.41821289	-0.73242188	0.69921875	0.025146484	0	0	0	0	0	0	0	0	0	0.95068359	0.049316406	0.043457031	-0.017333984	0.013427734	0.012451172	0.593	33549.81	0.182	-563.32	0.716
582	9400	9400	Category A	-0.45581055	0.41992188	-0.75585938	0.069580078	-0.37744141	0.33227539	0	0.739	13/11/2017	13	11	2017	23:29:37	84577	0.4	23	29	37	29	0.051513672	3.5594238	-0.43847656	0.41821289	-0.73291016	0.92089844	0.028564453	0	0	0	0	0	0	0	0	0	0.95092773	0.049072266	0.041748047	-0.017089844	0.001464844	-0.022705078	0.567	33641.4	0.372	-1076.93	0.716
583	9401	9401	Category A	-0.41992188	0.41992188	-0.73193359	0.068115234	-0.37597656	0.33520508	0	0.442	13/11/2017	13	11	2017	23:29:37	84577	0.5	23	29	37	29	0.051513672	3.5594238	-0.43823242	0.41772461	-0.73291016	0.84619141	0.018554688	0	0	0	0	0	0	0	0	0	0.95092773	0.049072266	0.021728516	0.018310547	0.001953125	0.000976563	0.566	33644.98	0.357	-1042.09	0.718
584	9402	9402	Category A	-0.41992188	0.43188477	-0.73193359	0.071289063	-0.37646484	0.33618164	0	0.451	13/11/2017	13	11	2017	23:29:37	84577	0.6	23	29	37	29	0.051513672	3.5594238	-0.43823242	0.41772461	-0.73364258	0.45288086	0.023193359	0	0	0	0	0	0	0	0	0	0.95117188	0.048828125	0.034179688	0.018310547	0.013916016	0.001708984	0.704	33192.01	0.208	-562.39	0.718
585	9403	9403	Category A	-0.40795898	0.39599609	-0.7199707	0.068115234	-0.37744141	0.33325195	0	0.712	13/11/2017	13	11	2017	23:29:37	84577	0.7	23	29	37	29	0.051513672	3.5594238	-0.43823242	0.41821289	-0.73364258	0.14453125	0.040039063	0	0	0	0	0	0	0	0	0	0.95141602	0.048583984	0.06640625	0.030273438	-0.022216797	0.013671875	0.617	33468.11	0.366	-1006.61	0.739
586	9404	9404	Category A	-0.45581055	0.40795898	-0.68383789	0.066162109	-0.37915039	0.33422852	0	1.165	13/11/2017	13	11	2017	23:29:37	84577	0.8	23	29	37	29	0.051513672	3.5594238	-0.43798828	0.41894531	-0.73339844	0.12988281	0.053710938	0	0	0	0	0	0	0	0	0	0.95141602	0.048583984	0.078369141	-0.017578125	-0.010986328	0.049560547	0.711	33171.02	0.233	-618.44	1.165
587	9405	9405	Category A	-0.45581055	0.41992188	-0.70776367	0.068847656	-0.375	0.32910156	0	0.195	13/11/2017	13	11	2017	23:29:37	84577	0.9	23	29	37	30	0.051513672	3.5594238	-0.4375	0.41894531	-0.7331543	0.10644531	0.03125	0	0	0	0	0	0	0	0	0	0.95117188	0.048828125	0.044433594	-0.018066406	0.000732422	0.025390625	0.939	32564.47	-0.01	23.95	1.165
588	9406	9406	Category A	-0.41992188	0.41992188	-0.74389648	0.066162109	-0.38061523	0.33129883	0	1.303	13/11/2017	13	11	2017	23:29:38	84578	0	23	29	38	30	0.051513672	3.5594238	-0.43798828	0.41943359	-0.73339844	0.19458008	0.020751953	0	0	0	0	0	0	0	0	0	0.95166016	0.048339844	0.028808594	0.018066406	0.000244141	-0.010253906	0.953	32531.29	-0.055	132.72	1.165
589	9407	9407	Category A	-0.43188477	0.40795898	-0.73193359	0.072753906	-0.37304688	0.33422852	0	1.809	13/11/2017	13	11	2017	23:29:38	84578	0.1	23	29	38	30	0.051513672	3.5594238	-0.43798828	0.41918945	-0.73291016	0.47314453	0.012939453	0	0	0	0	0	0	0	0	0	0.95117188	0.048828125	0.018554688	0.006103516	-0.011230469	0.000976563	1.025	32366.63	-0.302	768.79	1.165
590	9408	9408	Category A	-0.44384766	0.39599609	-0.74389648	0.067871094	-0.37670898	0.33618164	0	0.539	13/11/2017	13	11	2017	23:29:38	84578	0.2	23	29	38	30	0.051513672	3.5594238	-0.43798828	0.41894531	-0.73291016	0.054443359	0.026123047	0	0	0	0	0	0	0	0	0	0.95117188	0.048828125	0.039550781	-0.005615234	-0.022949219	-0.010742188	1.016	32386.69	-0.287	731.11	1.139
591	9409	9409	Category A	-0.45581055	0.41992188	-0.74389648	0.071533203	-0.37402344	0.33105469	0	1.139	13/11/2017	13	11	2017	23:29:38	84578	0.3	23	29	38	30	0.051513672	3.5594238	-0.43774414	0.41870117	-0.73339844	0.057373047	0.020751953	0	0	0	0	0	0	0	0	0	0.95117188	0.048828125	0.029296875	-0.017822266	0.000976563	-0.010253906	1.097	32211.08	-0.461	1194.16	1.139
592	9410	9410	Category A	-0.43188477	0.43188477	-0.74389648	0.073486328	-0.37817383	0.33227539	0	1.114	13/11/2017	13	11	2017	23:29:38	84578	0.4	23	29	38	30	0.051513672	3.5594238	-0.4375	0.41894531	-0.7331543	0.11865234	0.017333984	0	0	0	0	0	0	0	0	0	0.95117188	0.048828125	0.029052734	0.005615234	0.012695313	-0.010498047	1.048	32316	-0.43	1148.77	1.114
593	9411	9411	Category A	-0.45581055	0.39599609	-0.74389648	0.069335938	-0.38208008	0.33325195	0	0.679	13/11/2017	13	11	2017	23:29:38	84578	0.5	23	29	38	30	0.051513672	3.5594238	-0.4375	0.41894531	-0.73291016	0.094238281	0.03125	0	0	0	0	0	0	0	0	0	0.95117188	0.048828125	0.052001953	-0.018066406	-0.022949219	-0.010742188	0.778	32978.14	-0.132	394.62	1.114
594	9412	9412	Category A	-0.41992188	0.44384766	-0.7199707	0.065673828	-0.37890625	0.33129883	0	1.009	13/11/2017	13	11	2017	23:29:38	84578	0.6	23	29	38	30	0.051513672	3.5594238	-0.43725586	0.41943359	-0.73291016	0.35888672	0.032470703	0	0	0	0	0	0	0	0	0	0.95092773	0.049072266	0.0546875	0.017333984	0.024169922	0.012939453	0.907	32641.85	-0.277	783.08	1.114
595	9413	9413	Category A	-0.44384766	0.45581055	-0.74389648	0.068115234	-0.37744141	0.33227539	0	0.188	13/11/2017	13	11	2017	23:29:38	84578	0.7	23	29	38	30	0.051513672	3.5594238	-0.43701172	0.41918945	-0.73339844	0.57641602	0.038330078	0	0	0	0	0	0	0	0	0	0.95117188	0.048828125	0.053710938	-0.006591797	0.036376953	-0.010253906	0.782	32967.06	-0.116	341.94	1.009
596	9414	9414	Category A	-0.43188477	0.40795898	-0.74389648	0.067871094	-0.37670898	0.33129883	0	1.316	13/11/2017	13	11	2017	23:29:38	84578	0.8	23	29	38	30	0.051513672	3.5594238	-0.43676758	0.41943359	-0.73413086	0.39599609	0.015869141	0	0	0	0	0	0	0	0	0	0.95166016	0.048339844	0.026367188	0.004882813	-0.011474609	-0.009521484	0.667	33305.85	-0.035	112.5	0.679
597	9415	9415	Category A	-0.41992188	0.40795898	-0.73193359	0.065673828	-0.37963867	0.33325195	0	0.39	13/11/2017	13	11	2017	23:29:38	84578	0.9	23	29	38	31	0.051513672	3.5594238	-0.43676758	0.41943359	-0.73413086	0.24169922	0.020507813	0	0	0	0	0	0	0	0	0	0.95166016	0.048339844	0.030761719	0.016845703	-0.011474609	0.002197266	0.622	33451.42	0.123	-380.03	0.564
598	9416	9416	Category A	-0.44384766	0.41992188	-0.73193359	0.069580078	-0.37817383	0.32910156	0	0.421	13/11/2017	13	11	2017	23:29:39	84579	0	23	29	39	31	0.051513672	3.5594238	-0.43725586	0.41894531	-0.73364258	0.16235352	0.006835938	0	0	0	0	0	0	0	0	0	0.95117188	0.048828125	0.009033203	-0.006347656	0.000732422	0.001708984	0.547	33714.19	0.427	-1231.94	0.564
599	9417	9417	Category A	-0.46777344	0.40795898	-0.74389648	0.071533203	-0.37646484	0.33227539	0	0.408	13/11/2017	13	11	2017	23:29:39	84579	0.1	23	29	39	31	0.051513672	3.5594238	-0.43676758	0.41870117	-0.734375	0.38305664	0.033935547	0	0	0	0	0	0	0	0	0	0.95166016	0.048339844	0.05078125	-0.030761719	-0.010742188	-0.009277344	0.814	32880.01	0.169	-418.51	1.231
600	9418	9418	Category A	-0.43188477	0.38378906	-0.75585938	0.072021484	-0.37475586	0.33105469	0	0.564	13/11/2017	13	11	2017	23:29:39	84579	0.2	23	29	39	31	0.051513672	3.5594238	-0.43652344	0.41870117	-0.73413086	0.74902344	0.041259766	0	0	0	0	0	0	0	0	0	0.95141602	0.048583984	0.061035156	0.004638672	-0.034912109	-0.021484375	0.8	32917.75	0.319	-752.55	0.564
601	9419	9419	Category A	-0.45581055	0.39599609	-0.73193359	0.0703125	-0.37890625	0.3371582	0	1.787	13/11/2017	13	11	2017	23:29:39	84579	0.3	23	29	39	31	0.051513672	3.5594238	-0.43676758	0.41870117	-0.73388672	0.25561523	0.029541016	0	0	0	0	0	0	0	0	0	0.95117188	0.048828125	0.043457031	-0.018798828	-0.022705078	0.001953125	0.823	32856.02	0.425	-946.03	0.944
602	9420	9420	Category A	-0.44384766	0.44384766	-0.74389648	0.065917969	-0.37426758	0.33422852	0	1.231	13/11/2017	13	11	2017	23:29:39	84579	0.4	23	29	39	31	0.051513672	3.5594238	-0.43725586	0.41845703	-0.73364258	0.057128906	0.027832031	0	0	0	0	0	0	0	0	0	0.95117188	0.048828125	0.041992188	-0.006347656	0.025146484	-0.010009766	0.91	32634.5	0.557	-1112.57	0.944
603	9421	9421	Category A	-0.44384766	0.45581055	-0.7199707	0.067871094	-0.37670898	0.33422852	0	0.531	13/11/2017	13	11	2017	23:29:39	84579	0.5	23	29	39	31	0.051513672	3.5594238	-0.4375	0.41870117	-0.73339844	0.28417969	0.039794922	0	0	0	0	0	0	0	0	0	0.95117188	0.048828125	0.056884766	-0.006103516	0.036865234	0.013427734	0.95	32538.37	0.466	-930.49	0.944
604	9422	9422	Category A	-0.41992188	0.40795898	-0.70776367	0.071533203	-0.37158203	0.33325195	0	0.944	13/11/2017	13	11	2017	23:29:39	84579	0.6	23	29	39	31	0.051513672	3.5594238	-0.43725586	0.41845703	-0.73364258	0.42089844	0.032958984	0	0	0	0	0	0	0	0	0	0.95117188	0.048828125	0.053955078	0.017333984	-0.010498047	0.025878906	0.876	32718.94	0.328	-724.41	0.944
605	9423	9423	Category A	-0.44384766	0.39599609	-0.70776367	0.068847656	-0.37573242	0.33227539	0	0.644	13/11/2017	13	11	2017	23:29:39	84579	0.7	23	29	39	31	0.051513672	3.5594238	-0.43701172	0.41845703	-0.73364258	0.27954102	0.034912109	0	0	0	0	0	0	0	0	0	0.95092773	0.049072266	0.055175781	-0.006591797	-0.022460938	0.025878906	0.652	33353.47	0.62	-1488.58	0.944
606	9424	9424	Category A	-0.46777344	0.43188477	-0.73193359	0.066162109	-0.3815918	0.33105469	0	0.123	13/11/2017	13	11	2017	23:29:39	84579	0.8	23	29	39	31	0.051513672	3.5594238	-0.4362793	0.41894531	-0.73388672	0.2019043	0.033935547	0	0	0	0	0	0	0	0	0	0.95117188	0.048828125	0.046142578	-0.03125	0.012695313	0.001953125	0.676	33277.7	0.625	-1466.4	0.648
607	9425	9425	Category A	-0.43188477	0.40795898	-0.74389648	0.068603516	-0.3684082	0.32910156	0	0.444	13/11/2017	13	11	2017	23:29:39	84579	0.9	23	29	39	32	0.051513672	3.5594238	-0.4362793	0.41943359	-0.73364258	0.32519531	0.016113281	0	0	0	0	0	0	0	0	0	0.95117188	0.048828125	0.026123047	0.004394531	-0.011474609	-0.010009766	0.696	33216.21	0.404	-1011.43	0.648
608	9426	9426	Category A	-0.43188477	0.40795898	-0.7199707	0.069580078	-0.37890625	0.33105469	0	1.373	13/11/2017	13	11	2017	23:29:40	84580	0	23	29	40	32	0.051513672	3.5594238	-0.43603516	0.41943359	-0.73339844	0.024414063	0.018310547	0	0	0	0	0	0	0	0	0	0.95068359	0.049316406	0.029296875	0.004150391	-0.011474609	0.013427734	0.578	33602.24	0.387	-1099.08	0.644
609	9427	9427	Category A	-0.41992188	0.43188477	-0.7199707	0.067871094	-0.37670898	0.33325195	0	0.648	13/11/2017	13	11	2017	23:29:40	84580	0.1	23	29	40	32	0.051513672	3.5594238	-0.4362793	0.41967773	-0.73266602	0.96411133	0.023925781	0	0	0	0	0	0	0	0	0	0.95043945	0.049560547	0.041259766	0.016357422	0.011962891	0.012695313	0.555	33684.82	0.381	-1113.18	0.648
610	9428	9428	Category A	-0.41992188	0.39599609	-0.70776367	0.067871094	-0.37792969	0.33032227	0	0.238	13/11/2017	13	11	2017	23:29:40	84580	0.2	23	29	40	32	0.051513672	3.5594238	-0.43652344	0.41992188	-0.73266602	1.5654297	0.038330078	0	0	0	0	0	0	0	0	0	0.95068359	0.049316406	0.065673828	0.016601563	-0.023925781	0.024902344	0.667	33305.85	0.411	-1054.55	0.794
611	9429	9429	Category A	-0.44384766	0.41992188	-0.7199707	0.074462891	-0.3762207	0.33325195	0	0.507	13/11/2017	13	11	2017	23:29:40	84580	0.3	23	29	40	32	0.051513672	3.5594238	-0.4362793	0.42016602	-0.73266602	1.4470215	0.014648438	0	0	0	0	0	0	0	0	0	0.95068359	0.049316406	0.020751953	-0.007324219	-0.000244141	0.012695313	0.731	33111.96	0.406	-983.76	0.794
612	9430	9430	Category A	-0.41992188	0.41992188	-0.70776367	0.075927734	-0.37573242	0.3359375	0	0.794	13/11/2017	13	11	2017	23:29:40	84580	0.4	23	29	40	32	0.051513672	3.5594238	-0.43603516	0.4206543	-0.73242188	1.2329102	0.029541016	0	0	0	0	0	0	0	0	0	0.95068359	0.049316406	0.041748047	0.016113281	-0.000732422	0.024658203	0.587	33570.65	0.38	-1072.15	0.648
613	9431	9431	Category A	-0.40795898	0.39599609	-0.69580078	0.067871094	-0.37792969	0.33349609	0	0.827	13/11/2017	13	11	2017	23:29:40	84580	0.5	23	29	40	32	0.051513672	3.5594238	-0.43603516	0.4206543	-0.73217773	0.82714844	0.052246094	0	0	0	0	0	0	0	0	0	0.95043945	0.049560547	0.089111328	0.028076172	-0.024658203	0.036376953	0.562	33659.4	0.605	-1591.82	0.794
614	9432	9432	Category A	-0.44384766	0.40795898	-0.73193359	0.066162109	-0.37963867	0.33129883	0	0.51	13/11/2017	13	11	2017	23:29:40	84580	0.6	23	29	40	32	0.051513672	3.5594238	-0.43603516	0.4206543	-0.73217773	0.29370117	0.014892578	0	0	0	0	0	0	0	0	0	0.95043945	0.049560547	0.020751953	-0.007568359	-0.012695313	0.000244141	0.664	33315.31	0.525	-1291.39	0.827
615	9433	9433	Category A	-0.44384766	0.39599609	-0.73193359	0.077392578	-0.37695313	0.33398438	0	0.498	13/11/2017	13	11	2017	23:29:40	84580	0.7	23	29	40	32	0.051513672	3.5594238	-0.43603516	0.4206543	-0.73193359	0.010986328	0.025878906	0	0	0	0	0	0	0	0	0	0.95019531	0.049804688	0.032714844	-0.007568359	-0.024658203	0	0.806	32901.51	0.356	-823.91	0.827
616	9434	9434	Category A	-0.44384766	0.40795898	-0.73193359	0.0703125	-0.37524414	0.33227539	0	0.848	13/11/2017	13	11	2017	23:29:40	84580	0.8	23	29	40	32	0.051513672	3.5594238	-0.43603516	0.42041016	-0.73168945	0.032958984	0.014648438	0	0	0	0	0	0	0	0	0	0.94995117	0.050048828	0.020263672	-0.007568359	-0.012451172	0	0.684	33252.93	0.308	-812.03	0.848
617	9435	9435	Category A	-0.43188477	0.41992188	-0.7199707	0.076416016	-0.37158203	0.33398438	0	1.36	13/11/2017	13	11	2017	23:29:40	84580	0.9	23	29	40	33	0.051513672	3.5594238	-0.4362793	0.41967773	-0.73193359	0.19946289	0.012695313	0	0	0	0	0	0	0	0	0	0.94995117	0.050048828	0.016357422	0.004394531	0	0.011962891	0.816	32874.66	-0.046	125.79	0.848
618	9436	9436	Category A	-0.41992188	0.43188477	-0.74389648	0.071289063	-0.37475586	0.33007813	0	0.065	13/11/2017	13	11	2017	23:29:41	84581	0	23	29	41	33	0.051025391	3.5626465	-0.43603516	0.41967773	-0.73217773	0.57983398	0.023193359	0	0	0	0	0	0	0	0	0	0.94995117	0.050048828	0.040039063	0.016113281	0.011962891	-0.011474609	0.858	32764.73	0.035	-88.33	0.848
619	9437	9437	Category A	-0.43188477	0.43188477	-0.73193359	0.071289063	-0.37475586	0.33422852	0	1.618	13/11/2017	13	11	2017	23:29:41	84581	0.1	23	29	41	33	0.051025391	3.5626465	-0.43603516	0.41943359	-0.73217773	0.65600586	0.012939453	0	0	0	0	0	0	0	0	0	0.94995117	0.050048828	0.016845703	0.004150391	0.012207031	0.000244141	0.874	32723.99	-0.141	382.13	0.964
620	9438	9438	Category A	-0.43188477	0.43188477	-0.7199707	0.064941406	-0.37915039	0.33129883	0	0.764	13/11/2017	13	11	2017	23:29:41	84581	0.2	23	29	41	33	0.051025391	3.5626465	-0.43603516	0.41943359	-0.73193359	0.29345703	0.017578125	0	0	0	0	0	0	0	0	0	0.94970703	0.050292969	0.028320313	0.004150391	0.012207031	0.011962891	0.893	32676.4	-0.131	346.54	0.964
621	9439	9439	Category A	-0.43188477	0.40795898	-0.75585938	0.0703125	-0.37866211	0.33032227	0	0.591	13/11/2017	13	11	2017	23:29:41	84581	0.3	23	29	41	33	0.051025391	3.5626465	-0.43554688	0.41894531	-0.73217773	0.15283203	0.026367188	0	0	0	0	0	0	0	0	0	0.94946289	0.050537109	0.038574219	0.003662109	-0.010986328	-0.0234375	0.775	32986.49	0.129	-337.27	0.964
622	9440	9440	Category A	-0.44384766	0.40795898	-0.75585938	0.060302734	-0.38012695	0.33251953	0	0.964	13/11/2017	13	11	2017	23:29:41	84581	0.4	23	29	41	33	0.051025391	3.5626465	-0.43530273	0.41894531	-0.73168945	0.28051758	0.027832031	0	0	0	0	0	0	0	0	0	0.94897461	0.051025391	0.043457031	-0.008300781	-0.010986328	-0.023925781	0.939	32564.47	-0.039	94.6	1.051
623	9441	9441	Category A	-0.44384766	0.43188477	-0.76782227	0.068359375	-0.38134766	0.33422852	0	0.65	13/11/2017	13	11	2017	23:29:41	84581	0.5	23	29	41	33	0.051025391	3.5626465	-0.43481445	0.41894531	-0.73095703	0.2578125	0.039794922	0	0	0	0	0	0	0	0	0	0.94824219	0.051757813	0.058349609	-0.008789063	0.012695313	-0.036621094	0.923	32602.89	0.098	-227.36	0.964
624	9442	9442	Category A	-0.41992188	0.44384766	-0.75585938	0.072021484	-0.37597656	0.33520508	0	1.051	13/11/2017	13	11	2017	23:29:41	84581	0.6	23	29	41	33	0.051025391	3.5626465	-0.43530273	0.41894531	-0.73095703	0.70996094	0.038085938	0	0	0	0	0	0	0	0	0	0.94824219	0.051757813	0.064697266	0.015380859	0.024658203	-0.024658203	0.912	32629.62	-0.054	135.11	1.013
625	9443	9443	Category A	-0.41992188	0.45581055	-0.70776367	0.071533203	-0.37646484	0.3293457	0	1.519	13/11/2017	13	11	2017	23:29:41	84581	0.7	23	29	41	33	0.051025391	3.5626465	-0.43554688	0.41894531	-0.73046875	0.83154297	0.045898438	0	0	0	0	0	0	0	0	0	0.94824219	0.051757813	0.075195313	0.015625	0.036621094	0.022705078	0.983	32461.5	-0.12	290.43	1.013
626	9444	9444	Category A	-0.43188477	0.43188477	-0.73193359	0.072998047	-0.3737793	0.33007813	0	0.701	13/11/2017	13	11	2017	23:29:41	84581	0.8	23	29	41	33	0.051025391	3.5626465	-0.43603516	0.41918945	-0.73071289	1.1062012	0.013183594	0	0	0	0	0	0	0	0	0	0.94873047	0.051269531	0.017822266	0.004150391	0.012451172	-0.000976563	0.944	32552.58	-0.083	204.46	1.013
627	9445	9445	Category A	-0.44384766	0.44384766	-0.73193359	0.068603516	-0.37670898	0.33520508	0	1.013	13/11/2017	13	11	2017	23:29:41	84581	0.9	23	29	41	34	0.051025391	3.5626465	-0.4362793	0.41943359	-0.73120117	1.1848145	0.025146484	0	0	0	0	0	0	0	0	0	0.94921875	0.05078125	0.032226563	-0.007324219	0.024169922	-0.000488281	0.929	32588.42	-0.033	80.54	1.013
628	9446	9446	Category A	-0.43188477	0.40795898	-0.7199707	0.066162109	-0.3815918	0.33105469	0	0.732	13/11/2017	13	11	2017	23:29:42	84582	0	23	29	42	34	0.051025391	3.5626465	-0.43603516	0.41967773	-0.73168945	0.92602539	0.017333984	0	0	0	0	0	0	0	0	0	0.94970703	0.050292969	0.028076172	0.004150391	-0.01171875	0.01171875	0.898	32664.01	0.052	-125.64	0.864
629	9447	9447	Category A	-0.44384766	0.41992188	-0.7199707	0.067871094	-0.37280273	0.33227539	0	0.56	13/11/2017	13	11	2017	23:29:42	84582	0.1	23	29	42	34	0.051025391	3.5626465	-0.43603516	0.41943359	-0.73144531	0.50341797	0.013916016	0	0	0	0	0	0	0	0	0	0.94946289	0.050537109	0.01953125	-0.007568359	0.000244141	0.011474609	0.723	33135.42	0.129	-355.26	0.735
630	9448	9448	Category A	-0.41992188	0.43188477	-0.74389648	0.065429688	-0.3815918	0.33349609	0	0.864	13/11/2017	13	11	2017	23:29:42	84582	0.2	23	29	42	34	0.051025391	3.5626465	-0.43603516	0.41943359	-0.73144531	0.17626953	0.023681641	0	0	0	0	0	0	0	0	0	0.94946289	0.050537109	0.040771484	0.016113281	0.012207031	-0.012207031	0.729	33117.8	0.08	-224.38	0.735
631	9449	9449	Category A	-0.43188477	0.43188477	-0.7199707	0.067871094	-0.37670898	0.33325195	0	0.47	13/11/2017	13	11	2017	23:29:42	84582	0.3	23	29	42	34	0.051025391	3.5626465	-0.43603516	0.41943359	-0.73144531	0.17504883	0.017333984	0	0	0	0	0	0	0	0	0	0.94921875	0.05078125	0.028076172	0.004150391	0.012207031	0.011474609	0.636	33405.24	0.183	-538.58	0.732
632	9450	9450	Category A	-0.44384766	0.41992188	-0.74389648	0.071289063	-0.37646484	0.33422852	0	0.735	13/11/2017	13	11	2017	23:29:42	84582	0.4	23	29	42	34	0.051025391	3.5626465	-0.43579102	0.41943359	-0.73095703	0.090576172	0.014892578	0	0	0	0	0	0	0	0	0	0.94897461	0.051025391	0.020751953	-0.0078125	0.000244141	-0.012695313	0.618	33464.77	0.236	-689.76	0.73
633	9451	9451	Category A	-0.41992188	0.41992188	-0.73193359	0.072998047	-0.37158203	0.33105469	0	0.459	13/11/2017	13	11	2017	23:29:42	84582	0.5	23	29	42	34	0.051025391	3.5626465	-0.43603516	0.41918945	-0.73120117	0.09765625	0.016113281	0	0	0	0	0	0	0	0	0	0.94897461	0.051025391	0.017333984	0.016113281	0.000488281	-0.000488281	0.646	33372.76	0.264	-738.26	0.735
634	9452	9452	Category A	-0.44384766	0.40795898	-0.74389648	0.0703125	-0.37939453	0.33325195	0	0.62	13/11/2017	13	11	2017	23:29:42	84582	0.6	23	29	42	34	0.051025391	3.5626465	-0.43579102	0.41943359	-0.73095703	0.31665039	0.018798828	0	0	0	0	0	0	0	0	0	0.94897461	0.051025391	0.032226563	-0.0078125	-0.011474609	-0.012695313	0.63	33424.93	0.346	-947.3	0.73
635	9453	9453	Category A	-0.43188477	0.44384766	-0.79199219	0.071044922	-0.37719727	0.33105469	0	0.73	13/11/2017	13	11	2017	23:29:42	84582	0.7	23	29	42	34	0.051025391	3.5626465	-0.43603516	0.41894531	-0.73168945	0.93701172	0.065185547	0	0	0	0	0	0	0	0	0	0.94921875	0.05078125	0.089111328	0.004150391	0.024658203	-0.060058594	0.666	33309	0.444	-1125.12	0.73
636	9454	9454	Category A	-0.43188477	0.40795898	-0.75585938	0.072998047	-0.37475586	0.33325195	0	0.767	13/11/2017	13	11	2017	23:29:42	84582	0.8	23	29	42	34	0.051025391	3.5626465	-0.43579102	0.41870117	-0.73144531	1.3134766	0.026855469	0	0	0	0	0	0	0	0	0	0.94897461	0.051025391	0.0390625	0.00390625	-0.010742188	-0.024169922	0.632	33418.35	0.531	-1342.76	0.73
637	9455	9455	Category A	-0.46777344	0.39599609	-0.73193359	0.073730469	-0.375	0.33398438	0	0.686	13/11/2017	13	11	2017	23:29:42	84582	0.9	23	29	42	35	0.051025391	3.5626465	-0.43603516	0.41870117	-0.73144531	1.2145996	0.038818359	0	0	0	0	0	0	0	0	0	0.94897461	0.051025391	0.0546875	-0.031494141	-0.022705078	-0.000244141	0.745	33071.39	0.556	-1260.09	0.767
638	9456	9456	Category A	-0.41992188	0.43188477	-0.75585938	0.067871094	-0.38208008	0.33422852	0	0.532	13/11/2017	13	11	2017	23:29:43	84583	0	23	29	43	35	0.051025391	3.5626465	-0.4362793	0.41870117	-0.73120117	1.0644531	0.032226563	0	0	0	0	0	0	0	0	0	0.94897461	0.051025391	0.053955078	0.016357422	0.012939453	-0.024414063	0.974	32482.25	0.218	-464.23	0.783
639	9457	9457	Category A	-0.43188477	0.41992188	-0.7199707	0.076904297	-0.37792969	0.33105469	0	1.138	13/11/2017	13	11	2017	23:29:43	84583	0.1	23	29	43	35	0.051025391	3.5626465	-0.43652344	0.41894531	-0.73144531	0.81445313	0.012451172	0	0	0	0	0	0	0	0	0	0.94946289	0.050537109	0.017089844	0.004638672	0.000732422	0.011474609	0.983	32461.5	0.081	-180.19	1.138
640	9458	9458	Category A	-0.43188477	0.40795898	-0.7199707	0.072021484	-0.37719727	0.33422852	0	1.995	13/11/2017	13	11	2017	23:29:43	84583	0.2	23	29	43	35	0.051025391	3.5626465	-0.43652344	0.41918945	-0.73144531	0.49511719	0.016845703	0	0	0	0	0	0	0	0	0	0.94946289	0.050537109	0.027587891	0.004638672	-0.011230469	0.011474609	1.119	32165.2	-0.022	45.88	1.465
641	9459	9459	Category A	-0.44384766	0.41992188	-0.73193359	0.067871094	-0.38061523	0.33325195	0	0.783	13/11/2017	13	11	2017	23:29:43	84583	0.3	23	29	43	35	0.051025391	3.5626465	-0.43652344	0.41967773	-0.73120117	0.11669922	0.007080078	0	0	0	0	0	0	0	0	0	0.94946289	0.050537109	0.0078125	-0.007080078	0	-0.000488281	1.248	31909.99	-0.148	294.79	1.58
642	9460	9460	Category A	-0.44384766	0.41992188	-0.73193359	0.077636719	-0.3737793	0.33300781	0	1.58	13/11/2017	13	11	2017	23:29:43	84583	0.4	23	29	43	35	0.051025391	3.5626465	-0.4362793	0.41992188	-0.73095703	0.20581055	0.007324219	0	0	0	0	0	0	0	0	0	0.94921875	0.05078125	0.008300781	-0.007324219	0	-0.000732422	1.467	31521.93	-0.235	418.52	1.58
643	9461	9461	Category A	-0.41992188	0.40795898	-0.73193359	0.071533203	-0.37646484	0.33325195	0	1.465	13/11/2017	13	11	2017	23:29:43	84583	0.5	23	29	43	35	0.051025391	3.5626465	-0.4362793	0.41992188	-0.73095703	0.47705078	0.020507813	0	0	0	0	0	0	0	0	0	0.94921875	0.05078125	0.029541016	0.016357422	-0.011962891	-0.000732422	1.416	31607.88	-0.311	586.43	1.58
644	9462	9462	Category A	-0.41992188	0.43188477	-0.73193359	0.064941406	-0.37402344	0.328125	0	1.845	13/11/2017	13	11	2017	23:29:43	84583	0.6	23	29	43	35	0.051025391	3.5626465	-0.4362793	0.41967773	-0.73095703	0.953125	0.020263672	0	0	0	0	0	0	0	0	0	0.94921875	0.05078125	0.029296875	0.016357422	0.011962891	-0.000732422	1.204	31994.53	-0.018	35.31	1.465
645	9463	9463	Category A	-0.39599609	0.46777344	-0.74389648	0.073730469	-0.37548828	0.33325195	0	0.832	13/11/2017	13	11	2017	23:29:43	84583	0.7	23	29	43	35	0.051025391	3.5626465	-0.4362793	0.42016602	-0.73120117	1.557373	0.063720703	0	0	0	0	0	0	0	0	0	0.94970703	0.050292969	0.10058594	0.040283203	0.047363281	-0.012451172	1.272	31864.89	-0.168	331.51	1.58
646	9464	9464	Category A	-0.45581055	0.44384766	-0.7199707	0.06640625	-0.37646484	0.32910156	0	0.72	13/11/2017	13	11	2017	23:29:43	84583	0.8	23	29	43	35	0.051025391	3.5626465	-0.4362793	0.4206543	-0.73144531	1.6694336	0.032226563	0	0	0	0	0	0	0	0	0	0.94995117	0.050048828	0.053955078	-0.019287109	0.022949219	0.011474609	1.301	31811.3	-0.221	435.74	1.465
647	9465	9465	Category A	-0.43188477	0.43188477	-0.73193359	0.063964844	-0.375	0.33618164	0	1.19	13/11/2017	13	11	2017	23:29:43	84583	0.9	23	29	43	36	0.051025391	3.5626465	-0.43579102	0.42114258	-0.73120117	1.3125	0.011230469	0	0	0	0	0	0	0	0	0	0.94970703	0.050292969	0.015136719	0.00390625	0.010498047	-0.000488281	1.1	32204.78	-0.088	190.87	1.19
648	9466	9466	Category A	-0.44384766	0.41992188	-0.70776367	0.072998047	-0.37402344	0.33422852	0	1.757	13/11/2017	13	11	2017	23:29:44	84584	0	23	29	44	36	0.051025391	3.5626465	-0.43603516	0.42138672	-0.73095703	0.97924805	0.024658203	0	0	0	0	0	0	0	0	0	0.94995117	0.050048828	0.032714844	-0.007568359	-0.001464844	0.023193359	0.965	32503.16	-0.031	73.26	1.03
649	9467	9467	Category A	-0.46777344	0.41992188	-0.74389648	0.069335938	-0.37890625	0.33520508	0	0.261	13/11/2017	13	11	2017	23:29:44	84584	0.111	23	29	44	36	0.051025391	3.5626465	-0.43579102	0.42211914	-0.73095703	0.6784668	0.034423828	0	0	0	0	0	0	0	0	0	0.94995117	0.050048828	0.046875	-0.031738281	-0.002197266	-0.012695313	0.936	32571.64	0.118	-268.7	1.19
650	9468	9468	Category A	-0.41992188	0.43188477	-0.7199707	0.064208984	-0.37426758	0.33251953	0	1.03	13/11/2017	13	11	2017	23:29:44	84584	0.222	23	29	44	36	0.051025391	3.5626465	-0.43603516	0.42211914	-0.73071289	0.37768555	0.021728516	0	0	0	0	0	0	0	0	0	0.94995117	0.050048828	0.036865234	0.016113281	0.009521484	0.010742188	1.078	32251.3	-0.126	282.35	1.548
651	9469	9469	Category A	-0.43188477	0.44384766	-0.7199707	0.065673828	-0.375	0.33325195	0	0.661	13/11/2017	13	11	2017	23:29:44	84584	0.333	23	29	44	36	0.051025391	3.5626465	-0.43603516	0.42260742	-0.73144531	0.073730469	0.024169922	0	0	0	0	0	0	0	0	0	0.95068359	0.049316406	0.036865234	0.004150391	0.020996094	0.011474609	1.137	32128.2	-0.116	247.33	1.548
652	9470	9470	Category A	-0.43188477	0.41992188	-0.7199707	0.068603516	-0.38183594	0.33251953	0	1.569	13/11/2017	13	11	2017	23:29:44	84584	0.444	23	29	44	36	0.051025391	3.5626465	-0.43603516	0.42285156	-0.73144531	0.44384766	0.012695313	0	0	0	0	0	0	0	0	0	0.95068359	0.049316406	0.018798828	0.004150391	-0.002929688	0.011474609	0.967	32498.5	-0.013	30.44	1.458
653	9471	9471	Category A	-0.44384766	0.40795898	-0.73193359	0.069580078	-0.37597656	0.33227539	0	1.548	13/11/2017	13	11	2017	23:29:44	84584	0.555	23	29	44	36	0.051025391	3.5626465	-0.43603516	0.42260742	-0.73168945	0.67407227	0.016601563	0	0	0	0	0	0	0	0	0	0.95092773	0.049072266	0.022216797	-0.007568359	-0.014648438	0	1.167	32067.58	-0.235	513.64	1.458
654	9472	9472	Category A	-0.44384766	0.41992188	-0.73193359	0.067871094	-0.37670898	0.33129883	0	0.738	13/11/2017	13	11	2017	23:29:44	84584	0.666	23	29	44	36	0.051025391	3.5626465	-0.4362793	0.42285156	-0.73217773	1.3312988	0.0078125	0	0	0	0	0	0	0	0	0	0.95141602	0.048583984	0.010498047	-0.007324219	-0.002929688	0.000244141	1.189	32023.92	-0.315	700.07	1.458
655	9473	9473	Category A	-0.43188477	0.40795898	-0.7199707	0.071289063	-0.37475586	0.33007813	0	1.458	13/11/2017	13	11	2017	23:29:44	84584	0.777	23	29	44	36	0.051025391	3.5626465	-0.4362793	0.42333984	-0.73193359	2.0603027	0.020019531	0	0	0	0	0	0	0	0	0	0.95166016	0.048339844	0.031982422	0.004394531	-0.015380859	0.011962891	1.162	32077.6	-0.324	738.92	1.458
656	9474	9474	Category A	-0.45581055	0.39599609	-0.74389648	0.073486328	-0.37963867	0.33105469	0	1.161	13/11/2017	13	11	2017	23:29:44	84584	0.888	23	29	44	36	0.051757813	3.5384766	-0.43652344	0.42382813	-0.73144531	2.4162598	0.035888672	0	0	0	0	0	0	0	0	0	0.95141602	0.048583984	0.059326172	-0.019042969	-0.027832031	-0.012207031	0.992	32440.9	-0.036	83.33	1.161
657	9475	9475	Category A	-0.43188477	0.40795898	-0.74389648	0.072998047	-0.37573242	0.33007813	0	0.498	13/11/2017	13	11	2017	23:29:45	84585	0	23	29	45	37	0.051757813	3.5384766	-0.43652344	0.42382813	-0.73095703	2.3291016	0.020996094	0	0	0	0	0	0	0	0	0	0.95117188	0.048828125	0.033447266	0.004638672	-0.015869141	-0.012695313	0.77	33000.45	0.185	-473.86	1.161
658	9476	9476	Category A	-0.43188477	0.40795898	-0.73193359	0.068847656	-0.37573242	0.33325195	0	0.554	13/11/2017	13	11	2017	23:29:45	84585	0.1	23	29	45	37	0.051757813	3.5384766	-0.43652344	0.42407227	-0.73144531	2.2858887	0.016845703	0	0	0	0	0	0	0	0	0	0.95166016	0.048339844	0.021484375	0.004638672	-0.016113281	-0.000244141	0.893	32676.4	0.12	-282.99	1.161
659	9477	9477	Category A	-0.43188477	0.40795898	-0.73193359	0.064697266	-0.37744141	0.33227539	0	0.214	13/11/2017	13	11	2017	23:29:45	84585	0.2	23	29	45	37	0.051757813	3.5384766	-0.43676758	0.42358398	-0.73144531	1.9824219	0.016601563	0	0	0	0	0	0	0	0	0	0.95166016	0.048339844	0.021240234	0.004882813	-0.015625	-0.000244141	0.733	33106.12	0.263	-674.33	1.161
660	9478	9478	Category A	-0.43188477	0.38378906	-0.75585938	0.067138672	-0.37988281	0.33227539	0	1.477	13/11/2017	13	11	2017	23:29:45	84585	0.3	23	29	45	37	0.051757813	3.5384766	-0.43676758	0.42358398	-0.73144531	1.1730957	0.046875	0	0	0	0	0	0	0	0	0	0.95141602	0.048583984	0.068847656	0.004882813	-0.039794922	-0.024169922	0.762	33022.94	0.221	-561.44	1.34
661	9479	9479	Category A	-0.43188477	0.43188477	-0.68383789	0.0625	-0.37451172	0.33520508	0	0.494	13/11/2017	13	11	2017	23:29:45	84585	0.4	23	29	45	37	0.051757813	3.5384766	-0.43652344	0.4230957	-0.73168945	0.53442383	0.049072266	0	0	0	0	0	0	0	0	0	0.95141602	0.048583984	0.061523438	0.004638672	0.008544922	0.047851563	0.904	32649.22	-0.022	54.63	1.34
662	9480	9480	Category A	-0.41992188	0.40795898	-0.70776367	0.072021484	-0.37719727	0.33227539	0	1.34	13/11/2017	13	11	2017	23:29:45	84585	0.5	23	29	45	37	0.051757813	3.5384766	-0.43652344	0.42333984	-0.73120117	0.082519531	0.032714844	0	0	0	0	0	0	0	0	0	0.95092773	0.049072266	0.055664063	0.016601563	-0.015380859	0.0234375	0.9	32659.07	-0.2	545.01	1.34
663	9481	9481	Category A	-0.44384766	0.43188477	-0.7199707	0.071777344	-0.37866211	0.33227539	0	1.349	13/11/2017	13	11	2017	23:29:45	84585	0.6	23	29	45	37	0.051757813	3.5384766	-0.4362793	0.42333984	-0.73071289	0.039794922	0.015625	0	0	0	0	0	0	0	0	0	0.95068359	0.049316406	0.026611328	-0.007324219	0.008300781	0.010742188	1.021	32375.53	-0.397	1069.24	1.34
664	9482	9482	Category A	-0.44384766	0.41992188	-0.70776367	0.071533203	-0.37646484	0.33325195	0	0.53	13/11/2017	13	11	2017	23:29:45	84585	0.7	23	29	45	37	0.051757813	3.5384766	-0.43652344	0.42285156	-0.72973633	0.48388672	0.0234375	0	0	0	0	0	0	0	0	0	0.94995117	0.050048828	0.032470703	-0.007080078	-0.002929688	0.021972656	0.858	32764.73	-0.409	1340.89	0.941
665	9483	9483	Category A	-0.45581055	0.41992188	-0.73193359	0.075195313	-0.37548828	0.33227539	0	0.941	13/11/2017	13	11	2017	23:29:45	84585	0.8	23	29	45	37	0.051757813	3.5384766	-0.43676758	0.42211914	-0.72924805	1.2436523	0.019042969	0	0	0	0	0	0	0	0	0	0.94921875	0.05078125	0.023681641	-0.018798828	-0.002197266	-0.002441406	0.863	32751.93	-0.436	1450.97	1.325
666	9484	9484	Category A	-0.46777344	0.43188477	-0.7199707	0.071044922	-0.37963867	0.33520508	0	0.497	13/11/2017	13	11	2017	23:29:45	84585	0.9	23	29	45	37	0.051757813	3.5384766	-0.43725586	0.42163086	-0.72949219	1.4951172	0.033203125	0	0	0	0	0	0	0	0	0	0.94921875	0.05078125	0.050048828	-0.030273438	0.010009766	0.009521484	0.861	32757.04	-0.351	1097.7	1.325
667	9485	9485	Category A	-0.44384766	0.43188477	-0.75585938	0.071044922	-0.37866211	0.33227539	0	0.524	13/11/2017	13	11	2017	23:29:46	84586	0	23	29	46	38	0.051757813	3.5384766	-0.4375	0.42138672	-0.72949219	1.4753418	0.028808594	0	0	0	0	0	0	0	0	0	0.94946289	0.050537109	0.042480469	-0.006103516	0.010253906	-0.026123047	0.896	32668.96	-0.133	351.16	0.941
668	9486	9486	Category A	-0.40795898	0.40795898	-0.7199707	0.075927734	-0.37792969	0.33227539	0	1.325	13/11/2017	13	11	2017	23:29:46	84586	0.1	23	29	46	38	0.051757813	3.5384766	-0.4375	0.42138672	-0.72949219	1.3076172	0.033935547	0	0	0	0	0	0	0	0	0	0.94921875	0.05078125	0.052734375	0.029541016	-0.013427734	0.009521484	0.95	32538.37	-0.103	254.72	0.941
669	9487	9487	Category A	-0.44384766	0.40795898	-0.73193359	0.069335938	-0.37841797	0.33520508	0	1.561	13/11/2017	13	11	2017	23:29:46	84586	0.2	23	29	46	38	0.051757813	3.5384766	-0.43774414	0.42163086	-0.72949219	1.1931152	0.015136719	0	0	0	0	0	0	0	0	0	0.94970703	0.050292969	0.021972656	-0.005859375	-0.013671875	-0.002197266	0.852	32780.16	0.028	-71.29	0.855
670	9488	9488	Category A	-0.44384766	0.39599609	-0.73193359	0.068115234	-0.37255859	0.32714844	0	0.855	13/11/2017	13	11	2017	23:29:46	84586	0.3	23	29	46	38	0.051757813	3.5384766	-0.4375	0.42138672	-0.72949219	0.63574219	0.026367188	0	0	0	0	0	0	0	0	0	0.94946289	0.050537109	0.033935547	-0.006103516	-0.025390625	-0.002197266	0.809	32893.42	0.204	-500.01	0.855
671	9489	9489	Category A	-0.43188477	0.41992188	-0.7199707	0.072998047	-0.37158203	0.33422852	0	0.353	13/11/2017	13	11	2017	23:29:46	84586	0.4	23	29	46	38	0.051757813	3.5384766	-0.43798828	0.42138672	-0.72949219	0.032714844	0.011230469	0	0	0	0	0	0	0	0	0	0.94946289	0.050537109	0.017089844	0.006103516	-0.001464844	0.009521484	0.819	32866.66	0.289	-678.61	1.325
672	9490	9490	Category A	-0.44384766	0.40795898	-0.75585938	0.0703125	-0.38061523	0.33349609	0	0.239	13/11/2017	13	11	2017	23:29:46	84586	0.5	23	29	46	38	0.051757813	3.5384766	-0.43798828	0.42114258	-0.72973633	0.62182617	0.029541016	0	0	0	0	0	0	0	0	0	0.94970703	0.050292969	0.044921875	-0.005615234	-0.013183594	-0.025878906	0.854	32775.01	0.357	-794.1	1.54
673	9491	9491	Category A	-0.44384766	0.41992188	-0.73193359	0.069335938	-0.37890625	0.33422852	0	0.581	13/11/2017	13	11	2017	23:29:46	84586	0.6	23	29	46	38	0.051757813	3.5384766	-0.4375	0.42114258	-0.73022461	0.80444336	0.006347656	0	0	0	0	0	0	0	0	0	0.94970703	0.050292969	0.009033203	-0.006103516	-0.001220703	-0.001464844	0.91	32634.5	0.097	-227.61	1.247
674	9492	9492	Category A	-0.44384766	0.40795898	-0.76782227	0.071533203	-0.37646484	0.33227539	0	1.54	13/11/2017	13	11	2017	23:29:46	84586	0.7	23	29	46	38	0.051757813	3.5384766	-0.43798828	0.42089844	-0.73046875	0.90722656	0.039794922	0	0	0	0	0	0	0	0	0	0.95019531	0.049804688	0.055908203	-0.005615234	-0.012939453	-0.037109375	0.976	32477.63	-0.038	89.23	1.247
675	9493	9493	Category A	-0.41992188	0.43188477	-0.73193359	0.072021484	-0.37304688	0.33520508	0	1.897	13/11/2017	13	11	2017	23:29:46	84586	0.8	23	29	46	38	0.051757813	3.5384766	-0.43774414	0.42089844	-0.73022461	1.2268066	0.020996094	0	0	0	0	0	0	0	0	0	0.94995117	0.050048828	0.030273438	0.017822266	0.010742188	-0.001464844	1.11	32183.88	-0.207	467.8	1.247
676	9494	9494	Category A	-0.45581055	0.40795898	-0.73193359	0.066162109	-0.37841797	0.33105469	0	1.247	13/11/2017	13	11	2017	23:29:46	84586	0.9	23	29	46	38	0.051757813	3.5384766	-0.43798828	0.4206543	-0.72973633	1.2077637	0.021728516	0	0	0	0	0	0	0	0	0	0.94921875	0.05078125	0.032470703	-0.017578125	-0.012695313	-0.001953125	1.163	32075.59	-0.365	847.59	1.409
677	9495	9495	Category A	-0.44384766	0.40795898	-0.7199707	0.06640625	-0.37744141	0.33007813	0	1.157	13/11/2017	13	11	2017	23:29:47	84587	0	23	29	47	39	0.051757813	3.5384766	-0.43798828	0.4206543	-0.72949219	1.0610352	0.016845703	0	0	0	0	0	0	0	0	0	0.94921875	0.05078125	0.028076172	-0.005615234	-0.012695313	0.009521484	1.301	31811.3	-0.58	1330.02	1.409
678	9496	9496	Category A	-0.45581055	0.43188477	-0.75585938	0.070068359	-0.37182617	0.33105469	0	0.559	13/11/2017	13	11	2017	23:29:47	84587	0.1	23	29	47	39	0.051757813	3.5384766	-0.43798828	0.42089844	-0.72949219	0.59838867	0.033447266	0	0	0	0	0	0	0	0	0	0.94946289	0.050537109	0.0546875	-0.017578125	0.010742188	-0.026123047	1.192	32018.02	-0.689	1864.23	1.247
679	9497	9497	Category A	-0.46777344	0.43188477	-0.74389648	0.065673828	-0.37646484	0.33349609	0	1.409	13/11/2017	13	11	2017	23:29:47	84587	0.2	23	29	47	39	0.051757813	3.5384766	-0.43798828	0.42089844	-0.72900391	0.43359375	0.034667969	0	0	0	0	0	0	0	0	0	0.94897461	0.051025391	0.055175781	-0.029541016	0.010742188	-0.014648438	1.064	32281.31	-0.654	1999.58	1.247
680	9498	9498	Category A	-0.43188477	0.41992188	-0.73193359	0.0703125	-0.38061523	0.328125	0	0.885	13/11/2017	13	11	2017	23:29:47	84587	0.3	23	29	47	39	0.051757813	3.5384766	-0.43798828	0.42089844	-0.72900391	0.23486328	0.006835938	0	0	0	0	0	0	0	0	0	0.94897461	0.051025391	0.010009766	0.006103516	-0.000976563	-0.002685547	1.097	32211.08	-0.642	1868.68	1.174
681	9499	9499	Category A	-0.43188477	0.41992188	-0.7199707	0.066894531	-0.38208008	0.33447266	0	1.127	13/11/2017	13	11	2017	23:29:47	84587	0.4	23	29	47	39	0.051757813	3.5384766	-0.43798828	0.42114258	-0.72900391	0.45214844	0.010986328	0	0	0	0	0	0	0	0	0	0.94897461	0.051025391	0.016601563	0.006103516	-0.001220703	0.009033203	1.1	32204.78	-0.719	2215.42	1.352
682	9500	9500	Category A	-0.45581055	0.44384766	-0.73193359	0.069335938	-0.37963867	0.33447266	0	1.447	13/11/2017	13	11	2017	23:29:47	84587	0.5	23	29	47	39	0.051757813	3.5384766	-0.43798828	0.42089844	-0.72875977	1.1794434	0.028808594	0	0	0	0	0	0	0	0	0	0.94873047	0.051269531	0.043457031	-0.017578125	0.022705078	-0.002929688	1.232	31940.45	-0.87	2575.75	1.352
683	9501	9501	Category A	-0.43188477	0.43188477	-0.73193359	0.072998047	-0.37475586	0.33325195	0	1.174	13/11/2017	13	11	2017	23:29:47	84587	0.6	23	29	47	39	0.051757813	3.5384766	-0.4375	0.42089844	-0.72851563	1.7353516	0.012451172	0	0	0	0	0	0	0	0	0	0.94848633	0.051513672	0.019775391	0.005615234	0.010742188	-0.003173828	1.105	32194.31	-0.712	2167.23	1.352
684	9502	9502	Category A	-0.43188477	0.44384766	-0.7199707	0.072021484	-0.37304688	0.33300781	0	1.352	13/11/2017	13	11	2017	23:29:47	84587	0.7	23	29	47	39	0.051757813	3.5384766	-0.43774414	0.42114258	-0.72851563	2.2189941	0.024902344	0	0	0	0	0	0	0	0	0	0.94873047	0.051269531	0.037109375	0.005859375	0.022460938	0.008544922	1.186	32029.84	-0.653	1736.6	1.352
685	9503	9503	Category A	-0.43188477	0.44384766	-0.73193359	0.068847656	-0.37573242	0.33422852	0	0.65	13/11/2017	13	11	2017	23:29:47	84587	0.8	23	29	47	39	0.051757813	3.5384766	-0.43823242	0.42138672	-0.72851563	2.8540039	0.0234375	0	0	0	0	0	0	0	0	0	0.94897461	0.051025391	0.031982422	0.006347656	0.022216797	-0.003173828	1.104	32196.4	-0.473	1225.24	1.352
686	9504	9504	Category A	-0.43188477	0.46777344	-0.70776367	0.068603516	-0.38183594	0.33251953	0	1.367	13/11/2017	13	11	2017	23:29:47	84587	0.9	23	29	47	39	0.051757813	3.5384766	-0.4387207	0.4206543	-0.72851563	3.2756348	0.052001953	0	0	0	0	0	0	0	0	0	0.94897461	0.051025391	0.074951172	0.006835938	0.046875	0.020751953	1.08	32247.04	-0.532	1463.46	1.306
687	9505	9505	Category A	-0.44384766	0.43188477	-0.73193359	0.071289063	-0.37841797	0.32519531	0	0.634	13/11/2017	13	11	2017	23:29:48	84588	0	23	29	48	40	0.051757813	3.5384766	-0.43847656	0.42016602	-0.72875977	3.536377	0.012939453	0	0	0	0	0	0	0	0	0	0.94873047	0.051269531	0.019775391	-0.005126953	0.011474609	-0.002929688	1.012	32395.65	-0.408	1116.39	1.306
688	9506	9506	Category A	-0.41992188	0.45581055	-0.70776367	0.071533203	-0.37255859	0.3371582	0	1.306	13/11/2017	13	11	2017	23:29:48	84588	0.1	23	29	48	40	0.051757813	3.5384766	-0.43823242	0.41992188	-0.72875977	3.4240723	0.045410156	0	0	0	0	0	0	0	0	0	0.94848633	0.051513672	0.075195313	0.018310547	0.035644531	0.020996094	0.934	32576.42	-0.292	809.28	1.306
689	9507	9507	Category A	-0.44384766	0.43188477	-0.70776367	0.074707031	-0.37304688	0.33105469	0	0.768	13/11/2017	13	11	2017	23:29:48	84588	0.2	23	29	48	40	0.051757813	3.5384766	-0.43798828	0.41967773	-0.72900391	3.217041	0.025146484	0	0	0	0	0	0	0	0	0	0.94848633	0.051513672	0.0390625	-0.005615234	0.011962891	0.021240234	1.054	32302.94	-0.385	996.63	1.306
690	9508	9508	Category A	-0.41992188	0.44384766	-0.75585938	0.073730469	-0.37792969	0.33105469	0	0.884	13/11/2017	13	11	2017	23:29:48	84588	0.3	23	29	48	40	0.051757813	3.5384766	-0.43725586	0.41967773	-0.72900391	2.5300293	0.040039063	0	0	0	0	0	0	0	0	0	0.94799805	0.052001953	0.068359375	0.017333984	0.023925781	-0.026611328	0.952	32533.65	-0.272	731.64	1.047
691	9509	9509	Category A	-0.43188477	0.43188477	-0.73193359	0.068603516	-0.38061523	0.33447266	0	1.37	13/11/2017	13	11	2017	23:29:48	84588	0.4	23	29	48	40	0.051757813	3.5384766	-0.4375	0.41943359	-0.72924805	1.543457	0.013671875	0	0	0	0	0	0	0	0	0	0.94824219	0.051757813	0.020507813	0.005615234	0.012207031	-0.002441406	1.021	32375.53	-0.379	1010.17	1.047
692	9510	9510	Category A	-0.43188477	0.40795898	-0.73193359	0.070556641	-0.37646484	0.33227539	0	0.755	13/11/2017	13	11	2017	23:29:48	84588	0.5	23	29	48	40	0.051757813	3.5384766	-0.43701172	0.41894531	-0.72949219	0.82080078	0.012207031	0	0	0	0	0	0	0	0	0	0.94799805	0.052001953	0.018554688	0.005126953	-0.010986328	-0.002197266	0.954	32528.94	-0.313	860.01	0.905
693	9511	9511	Category A	-0.41992188	0.40795898	-0.7199707	0.069580078	-0.37255859	0.32910156	0	1.047	13/11/2017	13	11	2017	23:29:48	84588	0.6	23	29	48	40	0.051757813	3.5384766	-0.43725586	0.41870117	-0.72949219	0.19824219	0.022460938	0	0	0	0	0	0	0	0	0	0.94799805	0.052001953	0.037841797	0.017333984	-0.010742188	0.009521484	0.932	32581.22	-0.32	903.7	0.905
694	9512	9512	Category A	-0.45581055	0.44384766	-0.7199707	0.072021484	-0.37231445	0.33520508	0	0.905	13/11/2017	13	11	2017	23:29:48	84588	0.7	23	29	48	40	0.051513672	3.4949707	-0.43676758	0.41870117	-0.72949219	0.62890625	0.032470703	0	0	0	0	0	0	0	0	0	0.94775391	0.052246094	0.053222656	-0.018798828	0.024902344	0.009521484	0.874	32723.99	-0.276	808.58	1.047
695	9513	9513	Category A	-0.45581055	0.44384766	-0.68383789	0.06640625	-0.37646484	0.33520508	0	0.631	13/11/2017	13	11	2017	23:29:48	84588	0.8	23	29	48	40	0.051513672	3.4949707	-0.4362793	0.41870117	-0.72949219	1.3293457	0.055419922	0	0	0	0	0	0	0	0	0	0.94750977	0.052490234	0.08984375	-0.019287109	0.024902344	0.045654297	0.838	32816.52	-0.342	1093.55	1.047
696	9514	9514	Category A	-0.44384766	0.40795898	-0.70776367	0.068359375	-0.37084961	0.33007813	0	0.538	13/11/2017	13	11	2017	23:29:48	84588	0.9	23	29	48	40	0.051513672	3.4949707	-0.43603516	0.41894531	-0.72973633	1.8742676	0.025878906	0	0	0	0	0	0	0	0	0	0.94799805	0.052001953	0.041015625	-0.007568359	-0.010986328	0.021972656	0.956	32524.23	-0.538	1719.64	1.047
697	9515	9515	Category A	-0.43188477	0.44384766	-0.74389648	0.074462891	-0.37475586	0.33618164	0	1.155	13/11/2017	13	11	2017	23:29:49	84589	0	23	29	49	41	0.051513672	3.4949707	-0.43579102	0.41918945	-0.72973633	2.3762207	0.028564453	0	0	0	0	0	0	0	0	0	0.94775391	0.052246094	0.042480469	0.00390625	0.024414063	-0.013916016	0.955	32526.59	-0.57	1873.89	1.155
698	9516	9516	Category A	-0.44384766	0.39599609	-0.75585938	0.075195313	-0.37548828	0.33325195	0	1.465	13/11/2017	13	11	2017	23:29:49	84589	0.1	23	29	49	41	0.051513672	3.4949707	-0.43579102	0.41918945	-0.72949219	2.7016602	0.035888672	0	0	0	0	0	0	0	0	0	0.94750977	0.052490234	0.057373047	-0.0078125	-0.023193359	-0.026123047	1.013	32393.41	-0.626	1997.28	1.155
699	9517	9517	Category A	-0.41992188	0.41992188	-0.73193359	0.069580078	-0.37817383	0.328125	0	1.039	13/11/2017	13	11	2017	23:29:49	84589	0.2	23	29	49	41	0.051513672	3.4949707	-0.43579102	0.41918945	-0.72949219	3.0734863	0.016113281	0	0	0	0	0	0	0	0	0	0.94775391	0.052246094	0.018798828	0.015869141	0.000488281	-0.002197266	0.996	32431.79	-0.536	1626.63	1.155
700	9518	9518	Category A	-0.41992188	0.39599609	-0.74389648	0.067871094	-0.37963867	0.33618164	0	1.254	13/11/2017	13	11	2017	23:29:49	84589	0.3	23	29	49	41	0.051513672	3.4949707	-0.43579102	0.41943359	-0.72973633	2.6552734	0.031738281	0	0	0	0	0	0	0	0	0	0.94799805	0.052001953	0.053710938	0.015869141	-0.0234375	-0.013916016	0.983	32461.5	-0.491	1464.62	1.155
701	9519	9519	Category A	-0.43188477	0.41992188	-0.70776367	0.065185547	-0.37036133	0.33422852	0	0.526	13/11/2017	13	11	2017	23:29:49	84589	0.4	23	29	49	41	0.051513672	3.4949707	-0.43603516	0.42016602	-0.72924805	2.2810059	0.021972656	0	0	0	0	0	0	0	0	0	0.94799805	0.052001953	0.026123047	0.004150391	-0.000244141	0.021484375	0.882	32703.85	-0.195	539.85	1.039
702	9520	9520	Category A	-0.43188477	0.40795898	-0.7199707	0.0625	-0.37670898	0.33325195	0	0.464	13/11/2017	13	11	2017	23:29:49	84589	0.5	23	29	49	41	0.051513672	3.4949707	-0.4362793	0.42016602	-0.72973633	2.1625977	0.016357422	0	0	0	0	0	0	0	0	0	0.94848633	0.051513672	0.026611328	0.004394531	-0.012207031	0.009765625	0.7	33204.08	0.096	-275.45	0.585
703	9521	9521	Category A	-0.45581055	0.40795898	-0.69580078	0.067871094	-0.37915039	0.33520508	0	0.544	13/11/2017	13	11	2017	23:29:49	84589	0.6	23	29	49	41	0.051513672	3.4949707	-0.43676758	0.42016602	-0.73022461	2.1584473	0.041259766	0	0	0	0	0	0	0	0	0	0.94921875	0.05078125	0.065673828	-0.018798828	-0.012207031	0.034423828	0.624	33444.77	0.211	-620.4	0.544
704	9522	9522	Category A	-0.44384766	0.38378906	-0.70776367	0.069580078	-0.37890625	0.33105469	0	0.375	13/11/2017	13	11	2017	23:29:49	84589	0.7	23	29	49	41	0.051513672	3.4949707	-0.43676758	0.41992188	-0.73046875	2.0524902	0.043457031	0	0	0	0	0	0	0	0	0	0.94921875	0.05078125	0.066162109	-0.006835938	-0.036132813	0.022705078	0.449	34105.62	0.444	-1429.22	0.526
705	9523	9523	Category A	-0.45581055	0.40795898	-0.7199707	0.074707031	-0.37304688	0.33105469	0	0.585	13/11/2017	13	11	2017	23:29:49	84589	0.8	23	29	49	41	0.051513672	3.4949707	-0.43603516	0.41992188	-0.73071289	1.7155762	0.025390625	0	0	0	0	0	0	0	0	0	0.94897461	0.051025391	0.042480469	-0.01953125	-0.011962891	0.010742188	0.427	34202.9	0.445	-1473.85	0.544
706	9524	9524	Category A	-0.45581055	0.41992188	-0.74389648	0.072998047	-0.37646484	0.32910156	0	0.202	13/11/2017	13	11	2017	23:29:49	84589	0.9	23	29	49	41	0.051513672	3.4949707	-0.43579102	0.41967773	-0.73095703	1.3120117	0.023681641	0	0	0	0	0	0	0	0	0	0.94897461	0.051025391	0.032714844	-0.019775391	0	-0.012695313	0.51	33854.74	0.337	-1061.65	0.585
707	9525	9525	Category A	-0.44384766	0.43188477	-0.7199707	0.0703125	-0.38061523	0.33251953	0	0.392	13/11/2017	13	11	2017	23:29:50	84590	0	23	29	50	42	0.051513672	3.4949707	-0.43530273	0.41943359	-0.73095703	0.90063477	0.018554688	0	0	0	0	0	0	0	0	0	0.94848633	0.051513672	0.031982422	-0.008300781	0.012207031	0.010986328	0.763	33020.12	-0.056	162.88	0.879
708	9526	9526	Category A	-0.44384766	0.43188477	-0.73193359	0.067871094	-0.37963867	0.33032227	0	0.967	13/11/2017	13	11	2017	23:29:50	84590	0.1	23	29	50	42	0.051513672	3.4949707	-0.43505859	0.41894531	-0.73046875	0.18603516	0.015380859	0	0	0	0	0	0	0	0	0	0.94799805	0.052001953	0.022705078	-0.008544922	0.012695313	-0.001220703	0.847	32793.09	-0.314	973.35	0.879
709	9527	9527	Category A	-0.43188477	0.40795898	-0.7199707	0.076171875	-0.37304688	0.3359375	0	2.058	13/11/2017	13	11	2017	23:29:50	84590	0.2	23	29	50	42	0.051513672	3.4949707	-0.43554688	0.41918945	-0.73071289	0.68212891	0.016113281	0	0	0	0	0	0	0	0	0	0.94848633	0.051513672	0.025878906	0.003662109	-0.011230469	0.010742188	0.88	32708.87	-0.387	1213.23	0.967
710	9528	9528	Category A	-0.44384766	0.43188477	-0.73193359	0.073730469	-0.37646484	0.33520508	0	0.879	13/11/2017	13	11	2017	23:29:50	84590	0.3	23	29	50	42	0.051513672	3.4949707	-0.43554688	0.41943359	-0.73095703	0.99731445	0.014648438	0	0	0	0	0	0	0	0	0	0.94873047	0.051269531	0.021240234	-0.008056641	0.012207031	-0.000732422	1.013	32393.41	-0.465	1317.09	0.967
711	9529	9529	Category A	-0.43188477	0.40795898	-0.75585938	0.072021484	-0.37231445	0.33325195	0	0.785	13/11/2017	13	11	2017	23:29:50	84590	0.4	23	29	50	42	0.051513672	3.4949707	-0.43554688	0.41967773	-0.73071289	1.0698242	0.027832031	0	0	0	0	0	0	0	0	0	0.94873047	0.051269531	0.040527344	0.003662109	-0.01171875	-0.024902344	1.108	32188.05	-0.585	1616.39	1.001
712	9530	9530	Category A	-0.41992188	0.41992188	-0.76782227	0.074707031	-0.37451172	0.32788086	0	1.001	13/11/2017	13	11	2017	23:29:50	84590	0.5	23	29	50	42	0.051513672	3.4949707	-0.43554688	0.41967773	-0.73095703	0.84277344	0.040039063	0	0	0	0	0	0	0	0	0	0.94873047	0.051269531	0.052734375	0.015625	0	-0.036621094	1.211	31980.91	-0.71	1909.26	1.001
713	9531	9531	Category A	-0.44384766	0.40795898	-0.76782227	0.069580078	-0.37890625	0.33325195	0	0.959	13/11/2017	13	11	2017	23:29:50	84590	0.6	23	29	50	42	0.051513672	3.4949707	-0.43554688	0.42016602	-0.73046875	0.74853516	0.040039063	0	0	0	0	0	0	0	0	0	0.94873047	0.051269531	0.057373047	-0.008056641	-0.012207031	-0.037109375	1.007	32406.89	-0.541	1626.16	0.959
714	9532	9532	Category A	-0.43188477	0.39599609	-0.7199707	0.067871094	-0.37792969	0.33349609	0	1.585	13/11/2017	13	11	2017	23:29:50	84590	0.7	23	29	50	42	0.051513672	3.4949707	-0.43579102	0.41967773	-0.73046875	0.67871094	0.026367188	0	0	0	0	0	0	0	0	0	0.94873047	0.051269531	0.038330078	0.00390625	-0.023681641	0.010498047	0.938	32566.86	-0.42	1256.8	0.959
715	9533	9533	Category A	-0.44384766	0.41992188	-0.74389648	0.071533203	-0.37304688	0.33227539	0	0.838	13/11/2017	13	11	2017	23:29:50	84590	0.8	23	29	50	42	0.051513672	3.4949707	-0.43603516	0.41967773	-0.72998047	0.48095703	0.015625	0	0	0	0	0	0	0	0	0	0.94848633	0.051513672	0.021240234	-0.007568359	0	-0.013671875	0.903	32651.68	-0.385	1171.98	0.959
716	9534	9534	Category A	-0.44384766	0.41992188	-0.74389648	0.074951172	-0.37866211	0.33325195	0	0.464	13/11/2017	13	11	2017	23:29:50	84590	0.9	23	29	50	42	0.051513672	3.4949707	-0.43652344	0.41967773	-0.73046875	0.29272461	0.015136719	0	0	0	0	0	0	0	0	0	0.94897461	0.051025391	0.020507813	-0.007080078	0	-0.013183594	0.798	32923.18	-0.389	1362.38	0.838
717	9535	9535	Category A	-0.45581055	0.41992188	-0.73193359	0.068603516	-0.38061523	0.33105469	0	0.575	13/11/2017	13	11	2017	23:29:51	84591	0	23	29	51	43	0.051513672	3.4949707	-0.43652344	0.41943359	-0.73046875	0.25341797	0.019042969	0	0	0	0	0	0	0	0	0	0.94873047	0.051269531	0.020751953	-0.019042969	0.000244141	-0.001220703	0.721	33141.32	-0.351	1333.97	0.575
718	9536	9536	Category A	-0.43188477	0.41992188	-0.70776367	0.0703125	-0.37939453	0.3293457	0	0.372	13/11/2017	13	11	2017	23:29:51	84591	0.1	23	29	51	43	0.051513672	3.4949707	-0.4362793	0.41967773	-0.73095703	0.20385742	0.023681641	0	0	0	0	0	0	0	0	0	0.94921875	0.05078125	0.027832031	0.004394531	0	0.023193359	0.503	33882.25	-0.113	493.82	0.494
719	9537	9537	Category A	-0.43188477	0.41992188	-0.7199707	0.069580078	-0.375	0.33520508	0	0.494	13/11/2017	13	11	2017	23:29:51	84591	0.2	23	29	51	43	0.051513672	3.4949707	-0.4362793	0.41943359	-0.73071289	0.036376953	0.01171875	0	0	0	0	0	0	0	0	0	0.94897461	0.051025391	0.015869141	0.004394531	0.000244141	0.010742188	0.41	34280.89	0.082	-354.77	0.494
720	9538	9538	Category A	-0.43188477	0.43188477	-0.7199707	0.072998047	-0.37573242	0.32910156	0	0.277	13/11/2017	13	11	2017	23:29:51	84591	0.3	23	29	51	43	0.051513672	3.4949707	-0.43603516	0.41894531	-0.73046875	0.075439453	0.017089844	0	0	0	0	0	0	0	0	0	0.94848633	0.051513672	0.027587891	0.004150391	0.012695313	0.010498047	0.455	34079.76	0.058	-236.72	0.494
721	9539	9539	Category A	-0.43188477	0.40795898	-0.7199707	0.067382813	-0.37841797	0.33422852	0	0.28	13/11/2017	13	11	2017	23:29:51	84591	0.4	23	29	51	43	0.051513672	3.4949707	-0.43579102	0.41870117	-0.73022461	0.1730957	0.015380859	0	0	0	0	0	0	0	0	0	0.94799805	0.052001953	0.025146484	0.00390625	-0.010742188	0.010253906	0.381	34420.2	0.203	-839.06	0.372
722	9540	9540	Category A	-0.41992188	0.41992188	-0.7199707	0.066162109	-0.37988281	0.33544922	0	0.736	13/11/2017	13	11	2017	23:29:51	84591	0.5	23	29	51	43	0.051513672	3.4949707	-0.43603516	0.41845703	-0.73046875	0.68530273	0.019287109	0	0	0	0	0	0	0	0	0	0.94799805	0.052001953	0.028076172	0.016113281	0.001220703	0.010498047	0.362	34516.2	0.283	-1140.21	0.494
723	9541	9541	Category A	-0.43188477	0.41992188	-0.73193359	0.069580078	-0.37475586	0.328125	0	0.132	13/11/2017	13	11	2017	23:29:51	84591	0.6	23	29	51	43	0.051513672	3.4949707	-0.43603516	0.41796875	-0.73046875	0.80297852	0.004638672	0	0	0	0	0	0	0	0	0	0.94799805	0.052001953	0.007324219	0.004150391	0.001708984	-0.001220703	0.393	34361.54	0.406	-1441.08	0.683
724	9542	9542	Category A	-0.45581055	0.44384766	-0.73193359	0.074462891	-0.37475586	0.33520508	0	0.253	13/11/2017	13	11	2017	23:29:51	84591	0.7	23	29	51	43	0.051513672	3.4949707	-0.43603516	0.41796875	-0.73046875	0.63256836	0.032470703	0	0	0	0	0	0	0	0	0	0.94799805	0.052001953	0.046630859	-0.01953125	0.025634766	-0.001220703	0.533	33766.44	0.279	-881.07	0.736
725	9543	9543	Category A	-0.43188477	0.40795898	-0.74389648	0.069335938	-0.38037109	0.33227539	0	0.683	13/11/2017	13	11	2017	23:29:51	84591	0.8	23	29	51	43	0.051513672	3.4949707	-0.43603516	0.41796875	-0.73046875	0.56225586	0.017089844	0	0	0	0	0	0	0	0	0	0.94799805	0.052001953	0.02734375	0.004150391	-0.010009766	-0.013183594	0.631	33421.64	0.156	-468.37	0.736
726	9544	9544	Category A	-0.44384766	0.41992188	-0.73193359	0.070556641	-0.375	0.33618164	0	1.118	13/11/2017	13	11	2017	23:29:51	84591	0.9	23	29	51	43	0.051513672	3.4949707	-0.43603516	0.41748047	-0.73046875	0.52807617	0.008056641	0	0	0	0	0	0	0	0	0	0.94775391	0.052246094	0.011230469	-0.007568359	0.002197266	-0.001220703	0.548	33710.5	0.134	-451.4	0.683
727	9545	9545	Category A	-0.41992188	0.40795898	-0.73193359	0.070068359	-0.36669922	0.32617188	0	0.867	13/11/2017	13	11	2017	23:29:52	84592	0	23	29	52	44	0.051513672	3.4949707	-0.4362793	0.41650391	-0.73071289	0.28393555	0.018554688	0	0	0	0	0	0	0	0	0	0.94775391	0.052246094	0.026123047	0.016357422	-0.008544922	-0.000976563	0.604	33512.04	-0.04	140.14	0.683
728	9546	9546	Category A	-0.40795898	0.40795898	-0.73193359	0.072998047	-0.375	0.34106445	0	0.236	13/11/2017	13	11	2017	23:29:52	84592	0.1	23	29	52	44	0.051513672	3.4949707	-0.43603516	0.41625977	-0.73071289	0.16870117	0.029296875	0	0	0	0	0	0	0	0	0	0.94750977	0.052490234	0.037841797	0.028076172	-0.008300781	-0.000976563	0.642	33385.7	-0.048	160.65	0.844
729	9547	9547	Category A	-0.41992188	0.40795898	-0.73193359	0.0703125	-0.37939453	0.33227539	0	0.468	13/11/2017	13	11	2017	23:29:52	84592	0.2	23	29	52	44	0.051513672	3.4949707	-0.43579102	0.41577148	-0.73095703	0.37060547	0.017822266	0	0	0	0	0	0	0	0	0	0.94726563	0.052734375	0.024658203	0.015869141	-0.0078125	-0.000732422	0.669	33299.57	-0.204	737.69	0.867
730	9548	9548	Category A	-0.43188477	0.41992188	-0.74389648	0.071289063	-0.37475586	0.33105469	0	0.483	13/11/2017	13	11	2017	23:29:52	84592	0.3	23	29	52	44	0.051513672	3.4949707	-0.43530273	0.41552734	-0.73120117	0.37402344	0.013671875	0	0	0	0	0	0	0	0	0	0.94702148	0.052978516	0.020263672	0.003417969	0.004150391	-0.012451172	0.68	33265.29	0.012	-36.9	0.844
731	9549	9549	Category A	-0.39599609	0.39599609	-0.74389648	0.071289063	-0.37597656	0.33325195	0	0.844	13/11/2017	13	11	2017	23:29:52	84592	0.4	23	29	52	44	0.051513672	3.4949707	-0.43530273	0.41503906	-0.73095703	0.50952148	0.045654297	0	0	0	0	0	0	0	0	0	0.94677734	0.053222656	0.071533203	0.039306641	-0.019042969	-0.012695313	0.642	33385.7	0.128	-385.25	0.637
732	9550	9550	Category A	-0.44384766	0.40795898	-0.7199707	0.071777344	-0.37231445	0.32495117	0	1.185	13/11/2017	13	11	2017	23:29:52	84592	0.5	23	29	52	44	0.051757813	3.5513672	-0.43530273	0.41479492	-0.73046875	0.45117188	0.015380859	0	0	0	0	0	0	0	0	0	0.94628906	0.053710938	0.026123047	-0.008300781	-0.006835938	0.010498047	0.641	33388.95	0.246	-697.61	0.637
733	9551	9551	Category A	-0.41992188	0.40795898	-0.7199707	0.075195313	-0.37158203	0.33520508	0	0.637	13/11/2017	13	11	2017	23:29:52	84592	0.6	23	29	52	44	0.051757813	3.5513672	-0.43530273	0.41503906	-0.73046875	0.13989258	0.020019531	0	0	0	0	0	0	0	0	0	0.94628906	0.053710938	0.033203125	0.015380859	-0.007080078	0.010498047	0.612	33484.92	0.323	-910.89	0.637
734	9552	9552	Category A	-0.39599609	0.41992188	-0.73193359	0.073730469	-0.37646484	0.33325195	0	0.231	13/11/2017	13	11	2017	23:29:52	84592	0.7	23	29	52	44	0.051757813	3.5513672	-0.43530273	0.41503906	-0.73071289	0.20068359	0.039550781	0	0	0	0	0	0	0	0	0	0.9465332	0.053466797	0.044921875	0.039306641	0.004638672	-0.000976563	0.598	33532.57	0.287	-836.23	0.637
735	9553	9553	Category A	-0.41992188	0.43188477	-0.75585938	0.069580078	-0.37817383	0.33129883	0	0.294	13/11/2017	13	11	2017	23:29:52	84592	0.8	23	29	52	44	0.051757813	3.5513672	-0.43481445	0.41479492	-0.73095703	0.29492188	0.033447266	0	0	0	0	0	0	0	0	0	0.9465332	0.053466797	0.056640625	0.014892578	0.016845703	-0.024658203	0.496	33910.07	0.403	-1248.53	0.637
736	9554	9554	Category A	-0.43188477	0.40795898	-0.73193359	0.070800781	-0.37890625	0.33325195	0	0.402	13/11/2017	13	11	2017	23:29:52	84592	0.9	23	29	52	44	0.051757813	3.5513672	-0.43457031	0.41430664	-0.73168945	0.26049805	0.006835938	0	0	0	0	0	0	0	0	0	0.9465332	0.053466797	0.009033203	0.002685547	-0.006347656	0	0.418	34243.87	0.291	-1066.87	0.439
737	9555	9555	Category A	-0.43188477	0.40795898	-0.7199707	0.06640625	-0.37646484	0.33251953	0	0.231	13/11/2017	13	11	2017	23:29:53	84593	0	23	29	53	45	0.051757813	3.5513672	-0.43408203	0.41430664	-0.73242188	0.34326172	0.014160156	0	0	0	0	0	0	0	0	0	0.94702148	0.052978516	0.021240234	0.002197266	-0.006347656	0.012451172	0.385	34400.48	0.314	-1193.37	0.402
738	9556	9556	Category A	-0.43188477	0.40795898	-0.74389648	0.072998047	-0.37646484	0.33007813	0	0.717	13/11/2017	13	11	2017	23:29:53	84593	0.1	23	29	53	45	0.051757813	3.5513672	-0.43408203	0.4140625	-0.73168945	0.4375	0.013671875	0	0	0	0	0	0	0	0	0	0.94628906	0.053710938	0.020507813	0.002197266	-0.006103516	-0.011962891	0.387	34390.69	0.284	-1097.39	0.439
739	9557	9557	Category A	-0.43188477	0.43188477	-0.74389648	0.06640625	-0.37573242	0.33325195	0	0.439	13/11/2017	13	11	2017	23:29:53	84593	0.2	23	29	53	45	0.051757813	3.5513672	-0.43383789	0.41430664	-0.73095703	0.28027344	0.021728516	0	0	0	0	0	0	0	0	0	0.94580078	0.054199219	0.032226563	0.001953125	0.017333984	-0.012695313	0.46	34058.42	0.205	-746.27	0.599
740	9558	9558	Category A	-0.44384766	0.44384766	-0.7199707	0.0703125	-0.37890625	0.33422852	0	0.241	13/11/2017	13	11	2017	23:29:53	84593	0.3	23	29	53	45	0.051757813	3.5513672	-0.43408203	0.4140625	-0.73120117	0.036376953	0.032958984	0	0	0	0	0	0	0	0	0	0.94580078	0.054199219	0.050537109	-0.009521484	0.029541016	0.011230469	0.492	33926.12	0.097	-362.43	0.717
741	9559	9559	Category A	-0.45581055	0.41992188	-0.73193359	0.075927734	-0.37451172	0.33105469	0	0.73	13/11/2017	13	11	2017	23:29:53	84593	0.4	23	29	53	45	0.051757813	3.5513672	-0.43408203	0.41430664	-0.73095703	0.21630859	0.022216797	0	0	0	0	0	0	0	0	0	0.94580078	0.054199219	0.027832031	-0.021484375	0.005371094	-0.000732422	0.687	33243.7	-0.042	132.29	0.73
742	9560	9560	Category A	-0.46777344	0.41992188	-0.74389648	0.068847656	-0.375	0.33422852	0	0.599	13/11/2017	13	11	2017	23:29:53	84593	0.5	23	29	53	45	0.051757813	3.5513672	-0.43408203	0.4140625	-0.73144531	0.24731445	0.035888672	0	0	0	0	0	0	0	0	0	0.94604492	0.053955078	0.051269531	-0.033447266	0.005615234	-0.012207031	0.796	32928.63	-0.187	566.43	0.73
743	9561	9561	Category A	-0.43188477	0.40795898	-0.74389648	0.070068359	-0.37963867	0.33520508	0	1.396	13/11/2017	13	11	2017	23:29:53	84593	0.6	23	29	53	45	0.051757813	3.5513672	-0.43457031	0.4140625	-0.73168945	0.48828125	0.013671875	0	0	0	0	0	0	0	0	0	0.9465332	0.053466797	0.020751953	0.002685547	-0.006103516	-0.011962891	0.835	32824.37	-0.313	983.9	0.73
744	9562	9562	Category A	-0.39599609	0.41992188	-0.7199707	0.06640625	-0.375	0.33422852	0	1.372	13/11/2017	13	11	2017	23:29:53	84593	0.7	23	29	53	45	0.051757813	3.5513672	-0.43359375	0.41381836	-0.73242188	0.94555664	0.040283203	0	0	0	0	0	0	0	0	0	0.9465332	0.053466797	0.056152344	0.037597656	0.005859375	0.012451172	0.893	32676.4	-0.409	1282.12	0.73
745	9563	9563	Category A	-0.43188477	0.39599609	-0.74389648	0.071044922	-0.37963867	0.33129883	0	0.675	13/11/2017	13	11	2017	23:29:53	84593	0.8	23	29	53	45	0.051757813	3.5513672	-0.43334961	0.41430664	-0.73266602	1.0974121	0.021484375	0	0	0	0	0	0	0	0	0	0.94677734	0.053222656	0.03125	0.001464844	-0.018310547	-0.010986328	0.872	32729.05	-0.33	1003.67	0.675
746	9564	9564	Category A	-0.41992188	0.40795898	-0.73193359	0.068115234	-0.37744141	0.33325195	0	0.586	13/11/2017	13	11	2017	23:29:53	84593	0.9	23	29	53	45	0.051757813	3.5513672	-0.43310547	0.41430664	-0.73291016	0.96655273	0.014648438	0	0	0	0	0	0	0	0	0	0.94702148	0.052978516	0.020996094	0.013183594	-0.006347656	0.000976563	0.847	32793.09	-0.197	566.79	0.675
747	9565	9565	Category A	-0.43188477	0.40795898	-0.70776367	0.066162109	-0.37841797	0.33251953	0	0.606	13/11/2017	13	11	2017	23:29:54	84594	0	23	29	54	46	0.051757813	3.5513672	-0.43310547	0.41430664	-0.73291016	0.96704102	0.026123047	0	0	0	0	0	0	0	0	0	0.94702148	0.052978516	0.032958984	0.001220703	-0.006347656	0.025146484	0.707	33183	-0.101	322.23	0.606
748	9566	9566	Category A	-0.44384766	0.41992188	-0.74389648	0.0703125	-0.37817383	0.33105469	0	0.451	13/11/2017	13	11	2017	23:29:54	84594	0.1	23	29	54	46	0.051757813	3.5513672	-0.43334961	0.4140625	-0.73339844	1.1022949	0.015869141	0	0	0	0	0	0	0	0	0	0.94702148	0.052978516	0.026611328	-0.010253906	0.005615234	-0.010253906	0.533	33766.44	0.108	-377.49	0.586
749	9567	9567	Category A	-0.45581055	0.41992188	-0.74389648	0.068603516	-0.38061523	0.33105469	0	0.553	13/11/2017	13	11	2017	23:29:54	84594	0.2	23	29	54	46	0.051757813	3.5513672	-0.43310547	0.41430664	-0.73364258	0.92211914	0.025146484	0	0	0	0	0	0	0	0	0	0.94750977	0.052490234	0.038085938	-0.022460938	0.005371094	-0.010009766	0.493	33922.1	0.237	-807.22	0.586
750	9568	9568	Category A	-0.44384766	0.41992188	-0.7199707	0.067138672	-0.37670898	0.33642578	0	0.328	13/11/2017	13	11	2017	23:29:54	84594	0.3	23	29	54	46	0.051757813	3.5513672	-0.43286133	0.41455078	-0.73364258	0.28125	0.018066406	0	0	0	0	0	0	0	0	0	0.94750977	0.052490234	0.029541016	-0.010742188	0.005126953	0.013671875	0.548	33710.5	0.357	-1063.74	0.553
751	9569	9569	Category A	-0.43188477	0.41992188	-0.73193359	0.067871094	-0.37670898	0.33129883	0	0.436	13/11/2017	13	11	2017	23:29:54	84594	0.4	23	29	54	46	0.051757813	3.5513672	-0.43286133	0.41479492	-0.73364258	0.14941406	0.005371094	0	0	0	0	0	0	0	0	0	0.94750977	0.052490234	0.0078125	0.000976563	0.004882813	0.001708984	0.523	33804.44	0.434	-1282.55	0.46
752	9570	9570	Category A	-0.44384766	0.44384766	-0.7199707	0.072998047	-0.37573242	0.33325195	0	0.915	13/11/2017	13	11	2017	23:29:54	84594	0.5	23	29	54	46	0.051757813	3.5513672	-0.43286133	0.41479492	-0.73364258	0.55566406	0.033691406	0	0	0	0	0	0	0	0	0	0.94750977	0.052490234	0.053466797	-0.010742188	0.028808594	0.013671875	0.501	33890.17	0.451	-1356.52	0.46
753	9571	9571	Category A	-0.45581055	0.38378906	-0.74389648	0.069580078	-0.37475586	0.33325195	0	0.46	13/11/2017	13	11	2017	23:29:54	84594	0.6	23	29	54	46	0.051757813	3.5513672	-0.43286133	0.41479492	-0.7331543	0.53442383	0.039794922	0	0	0	0	0	0	0	0	0	0.94726563	0.052734375	0.064208984	-0.022705078	-0.031005859	-0.010498047	0.466	34033.05	0.513	-1562.35	0.46
754	9572	9572	Category A	-0.46777344	0.41992188	-0.7199707	0.075195313	-0.37548828	0.33325195	0	0.314	13/11/2017	13	11	2017	23:29:54	84594	0.7	23	29	54	46	0.051757813	3.5513672	-0.43286133	0.41503906	-0.73217773	0.34570313	0.037109375	0	0	0	0	0	0	0	0	0	0.9465332	0.053466797	0.051757813	-0.034667969	0.004638672	0.012207031	0.518	33823.66	0.449	-1325.16	0.46
755	9573	9573	Category A	-0.45581055	0.41992188	-0.76782227	0.073730469	-0.375	0.33813477	0	0.344	13/11/2017	13	11	2017	23:29:54	84594	0.8	23	29	54	46	0.051757813	3.5513672	-0.43310547	0.4152832	-0.73217773	0.36157227	0.042236328	0	0	0	0	0	0	0	0	0	0.94677734	0.053222656	0.0625	-0.022460938	0.004394531	-0.035400391	0.518	33823.66	0.399	-1206.22	0.46
756	9574	9574	Category A	-0.45581055	0.39599609	-0.73193359	0.071777344	-0.37792969	0.33520508	0	0.64	13/11/2017	13	11	2017	23:29:54	84594	0.9	23	29	54	46	0.051757813	3.5513672	-0.43286133	0.4152832	-0.73193359	0.79418945	0.029785156	0	0	0	0	0	0	0	0	0	0.9465332	0.053466797	0.041992188	-0.022705078	-0.019287109	0	0.409	34285.56	0.4	-1392.14	0.435
757	9575	9575	Category A	-0.43188477	0.41992188	-0.75585938	0.0703125	-0.37646484	0.33325195	0	0.435	13/11/2017	13	11	2017	23:29:55	84595	0	23	29	55	47	0.051757813	3.5513672	-0.43261719	0.4152832	-0.73217773	0.95825195	0.023925781	0	0	0	0	0	0	0	0	0	0.9465332	0.053466797	0.028808594	0.000732422	0.004394531	-0.0234375	0.37	34475.29	0.364	-1372.08	0.433
758	9576	9576	Category A	-0.45581055	0.40795898	-0.74389648	0.068115234	-0.37597656	0.33105469	0	0.261	13/11/2017	13	11	2017	23:29:55	84595	0.1	23	29	55	47	0.051757813	3.5513672	-0.43261719	0.41552734	-0.73217773	0.6394043	0.026855469	0	0	0	0	0	0	0	0	0	0.9465332	0.053466797	0.042480469	-0.022949219	-0.007568359	-0.011474609	0.39	34376.07	0.368	-1341.81	0.435
759	9577	9577	Category A	-0.43188477	0.39599609	-0.73193359	0.072753906	-0.38061523	0.33227539	0	0.229	13/11/2017	13	11	2017	23:29:55	84595	0.2	23	29	55	47	0.051757813	3.5513672	-0.43286133	0.41479492	-0.73242188	0.640625	0.018798828	0	0	0	0	0	0	0	0	0	0.9465332	0.053466797	0.020507813	0.000976563	-0.018798828	0.000488281	0.492	33926.12	0.279	-928.47	0.64
760	9578	9578	Category A	-0.41992188	0.39599609	-0.70776367	0.063720703	-0.37841797	0.33618164	0	0.433	13/11/2017	13	11	2017	23:29:55	84595	0.3	23	29	55	47	0.051757813	3.5513672	-0.43286133	0.41455078	-0.73242188	1.0319824	0.033691406	0	0	0	0	0	0	0	0	0	0.9465332	0.053466797	0.056396484	0.012939453	-0.018554688	0.024658203	0.513	33843.04	0.287	-925.29	0.766
761	9579	9579	Category A	-0.44384766	0.40795898	-0.73193359	0.068115234	-0.37255859	0.328125	0	0.957	13/11/2017	13	11	2017	23:29:55	84595	0.4	23	29	55	47	0.051757813	3.5513672	-0.43261719	0.41479492	-0.73242188	0.89990234	0.012939453	0	0	0	0	0	0	0	0	0	0.9465332	0.053466797	0.018554688	-0.010986328	-0.006835938	0.000488281	0.584	33581.14	0.253	-762.01	0.766
762	9580	9580	Category A	-0.45581055	0.39599609	-0.74389648	0.074462891	-0.37719727	0.33227539	0	0.766	13/11/2017	13	11	2017	23:29:55	84595	0.5	23	29	55	47	0.051757813	3.5513672	-0.43261719	0.41503906	-0.73242188	0.16748047	0.031982422	0	0	0	0	0	0	0	0	0	0.9465332	0.053466797	0.053466797	-0.022949219	-0.019042969	-0.011230469	0.645	33375.99	0.168	-493.3	0.862
763	9581	9581	Category A	-0.43188477	0.43188477	-0.73193359	0.068359375	-0.37084961	0.33325195	0	0.862	13/11/2017	13	11	2017	23:29:55	84595	0.6	23	29	55	47	0.051757813	3.5513672	-0.43286133	0.41503906	-0.73217773	0.24707031	0.016601563	0	0	0	0	0	0	0	0	0	0.94628906	0.053710938	0.018066406	0.000976563	0.016601563	0.000244141	0.799	32920.46	-0.005	13.62	0.862
764	9582	9582	Category A	-0.44384766	0.44384766	-0.7199707	0.072753906	-0.37939453	0.33227539	0	0.624	13/11/2017	13	11	2017	23:29:55	84595	0.7	23	29	55	47	0.051757813	3.5513672	-0.43286133	0.41503906	-0.73168945	0.42358398	0.032714844	0	0	0	0	0	0	0	0	0	0.94604492	0.053955078	0.051513672	-0.010742188	0.028564453	0.01171875	0.812	32885.37	-0.102	288.64	0.862
765	9583	9583	Category A	-0.43188477	0.40795898	-0.7199707	0.067871094	-0.37670898	0.33251953	0	1.157	13/11/2017	13	11	2017	23:29:55	84595	0.8	23	29	55	47	0.051757813	3.5513672	-0.43261719	0.41479492	-0.73168945	0.66333008	0.013671875	0	0	0	0	0	0	0	0	0	0.94604492	0.053955078	0.01953125	0.000732422	-0.006835938	0.01171875	0.787	32953.27	-0.129	381.05	0.804
766	9584	9584	Category A	-0.45581055	0.39599609	-0.73193359	0.072753906	-0.38061523	0.33422852	0	0.511	13/11/2017	13	11	2017	23:29:55	84595	0.9	23	29	55	47	0.051757813	3.5513672	-0.43286133	0.41503906	-0.73168945	1.4489746	0.029785156	0	0	0	0	0	0	0	0	0	0.94604492	0.053955078	0.041992188	-0.022705078	-0.019042969	0	0.682	33259.1	-0.078	252.94	0.804
767	9585	9585	Category A	-0.41992188	0.41992188	-0.73193359	0.071777344	-0.37792969	0.33325195	0	0.804	13/11/2017	13	11	2017	23:29:56	84596	0	23	29	56	48	0.051757813	3.5513672	-0.43286133	0.41479492	-0.73193359	1.8452148	0.013916016	0	0	0	0	0	0	0	0	0	0.94628906	0.053710938	0.018310547	0.012939453	0.004882813	0	0.564	33652.18	-0.048	179.21	0.804
768	9586	9586	Category A	-0.39599609	0.40795898	-0.7199707	0.077392578	-0.37597656	0.33520508	0	0.139	13/11/2017	13	11	2017	23:29:56	84596	0.1	23	29	56	48	0.051757813	3.5513672	-0.43334961	0.41503906	-0.73217773	1.4321289	0.040039063	0	0	0	0	0	0	0	0	0	0.94677734	0.053222656	0.056884766	0.037353516	-0.007080078	0.012207031	0.594	33546.35	-0.086	316.21	0.804
769	9587	9587	Category A	-0.39599609	0.40795898	-0.73193359	0.070556641	-0.375	0.33422852	0	0.152	13/11/2017	13	11	2017	23:29:56	84596	0.2	23	29	56	48	0.051757813	3.5513672	-0.43408203	0.41503906	-0.73242188	1.302002	0.038818359	0	0	0	0	0	0	0	0	0	0.94726563	0.052734375	0.046142578	0.038085938	-0.007080078	0.000488281	0.465	34037.26	-0.004	16.91	0.804
770	9588	9588	Category A	-0.43188477	0.41992188	-0.73193359	0.063720703	-0.37670898	0.33422852	0	0.806	13/11/2017	13	11	2017	23:29:56	84596	0.3	23	29	56	48	0.051513672	3.5594238	-0.43432617	0.41503906	-0.73242188	1.5332031	0.005126953	0	0	0	0	0	0	0	0	0	0.94750977	0.052490234	0.0078125	0.002441406	0.004638672	0.000488281	0.692	33228.39	-0.18	618.54	0.806
771	9589	9589	Category A	-0.41992188	0.40795898	-0.70776367	0.0703125	-0.37890625	0.33422852	0	0.381	13/11/2017	13	11	2017	23:29:56	84596	0.4	23	29	56	48	0.051513672	3.5594238	-0.43432617	0.41503906	-0.73266602	1.590332	0.029785156	0	0	0	0	0	0	0	0	0	0.94750977	0.052490234	0.046630859	0.014404297	-0.007080078	0.024902344	0.77	33000.45	-0.142	431.08	0.839
772	9590	9590	Category A	-0.43188477	0.41992188	-0.73193359	0.068847656	-0.37890625	0.32910156	0	1.87	13/11/2017	13	11	2017	23:29:56	84596	0.5	23	29	56	48	0.051513672	3.5594238	-0.43481445	0.4152832	-0.73242188	0.96972656	0.005371094	0	0	0	0	0	0	0	0	0	0.94775391	0.052246094	0.008056641	0.002929688	0.004394531	0.000488281	0.887	32691.34	-0.202	558.51	0.839
773	9591	9591	Category A	-0.41992188	0.41992188	-0.73193359	0.068847656	-0.37817383	0.33105469	0	1.277	13/11/2017	13	11	2017	23:29:56	84596	0.6	23	29	56	48	0.051513672	3.5594238	-0.43481445	0.41552734	-0.73266602	0.21850586	0.015380859	0	0	0	0	0	0	0	0	0	0.94799805	0.052001953	0.020019531	0.014892578	0.004150391	0.000732422	0.935	32574.03	-0.207	546.7	0.839
774	9592	9592	Category A	-0.43188477	0.41992188	-0.74389648	0.068115234	-0.37255859	0.328125	0	0.839	13/11/2017	13	11	2017	23:29:56	84596	0.7	23	29	56	48	0.051513672	3.5594238	-0.43481445	0.41552734	-0.73291016	0.11376953	0.011962891	0	0	0	0	0	0	0	0	0	0.94824219	0.051757813	0.018310547	0.002929688	0.004150391	-0.010742188	0.885	32696.34	-0.177	483.66	0.839
775	9593	9593	Category A	-0.41992188	0.39599609	-0.74389648	0.067138672	-0.375	0.33911133	0	0.44	13/11/2017	13	11	2017	23:29:56	84596	0.8	23	29	56	48	0.051513672	3.5594238	-0.43554688	0.41503906	-0.73266602	0.10083008	0.027099609	0	0	0	0	0	0	0	0	0	0.94824219	0.051757813	0.045898438	0.015625	-0.019042969	-0.010986328	0.899	32661.54	-0.079	202.45	0.839
776	9594	9594	Category A	-0.40795898	0.41992188	-0.75585938	0.068115234	-0.37255859	0.33422852	0	0.508	13/11/2017	13	11	2017	23:29:56	84596	0.9	23	29	56	49	0.051513672	3.5594238	-0.43554688	0.41479492	-0.73242188	0.24951172	0.036376953	0	0	0	0	0	0	0	0	0	0.94775391	0.052246094	0.055908203	0.027587891	0.004882813	-0.023193359	0.709	33177	0.176	-480.66	0.839
777	9595	9595	Category A	-0.44384766	0.40795898	-0.68383789	0.065673828	-0.37963867	0.33129883	0	0.461	13/11/2017	13	11	2017	23:29:57	84597	0	23	29	57	49	0.051513672	3.5594238	-0.43554688	0.41479492	-0.73217773	0.53173828	0.049560547	0	0	0	0	0	0	0	0	0	0.94775391	0.052246094	0.063232422	-0.008056641	-0.006835938	0.048339844	0.699	33207.11	0.11	-313.69	0.734
778	9596	9596	Category A	-0.41992188	0.41992188	-0.70776367	0.067871094	-0.37768555	0.32641602	0	0.734	13/11/2017	13	11	2017	23:29:57	84597	0.1	23	29	57	49	0.051513672	3.5594238	-0.43579102	0.41479492	-0.73242188	0.36132813	0.029785156	0	0	0	0	0	0	0	0	0	0.94775391	0.052246094	0.045654297	0.015869141	0.004882813	0.024658203	0.671	33293.3	0.082	-244.82	0.671
779	9597	9597	Category A	-0.43188477	0.40795898	-0.74389648	0.068115234	-0.37597656	0.33007813	0	1.213	13/11/2017	13	11	2017	23:29:57	84597	0.2	23	29	57	49	0.051513672	3.5594238	-0.43603516	0.41479492	-0.73217773	0.12426758	0.013916016	0	0	0	0	0	0	0	0	0	0.94775391	0.052246094	0.022460938	0.004150391	-0.006835938	-0.011474609	0.665	33312.15	0.084	-252.24	0.671
780	9598	9598	Category A	-0.41992188	0.40795898	-0.73193359	0.076660156	-0.37695313	0.33105469	0	0.671	13/11/2017	13	11	2017	23:29:57	84597	0.3	23	29	57	49	0.051513672	3.5594238	-0.43579102	0.41455078	-0.73217773	0.52148438	0.017333984	0	0	0	0	0	0	0	0	0	0.94750977	0.052490234	0.022949219	0.015869141	-0.006591797	0.000244141	0.589	33563.69	0.188	-582.77	0.734
781	9599	9599	Category A	-0.44384766	0.40795898	-0.74389648	0.074462891	-0.3762207	0.33227539	0	0.405	13/11/2017	13	11	2017	23:29:57	84597	0.4	23	29	57	49	0.051513672	3.5594238	-0.43554688	0.4140625	-0.73217773	0.87353516	0.015380859	0	0	0	0	0	0	0	0	0	0.94726563	0.052734375	0.025878906	-0.008056641	-0.006103516	-0.011474609	0.645	33375.99	0.112	-338.89	0.734
782	9600	9600	Category A	-0.45581055	0.39599609	-0.74389648	0.068603516	-0.37963867	0.33325195	0	0.053	13/11/2017	13	11	2017	23:29:57	84597	0.5	23	29	57	49	0.051513672	3.5594238	-0.43554688	0.4140625	-0.73217773	0.62792969	0.029541016	0	0	0	0	0	0	0	0	0	0.94726563	0.052734375	0.050048828	-0.020019531	-0.018066406	-0.011474609	0.609	33495.06	0.022	-73.42	0.693
783	9601	9601	Category A	-0.39599609	0.39599609	-0.74389648	0.069335938	-0.37890625	0.33422852	0	0.798	13/11/2017	13	11	2017	23:29:57	84597	0.6	23	29	57	49	0.051513672	3.5594238	-0.43481445	0.4140625	-0.73193359	0.14111328	0.044433594	0	0	0	0	0	0	0	0	0	0.94677734	0.053222656	0.068847656	0.038818359	-0.018066406	-0.01171875	0.522	33808.27	0.029	-108.81	0.671
784	9602	9602	Category A	-0.41992188	0.43188477	-0.73193359	0.074462891	-0.37719727	0.33007813	0	0.516	13/11/2017	13	11	2017	23:29:57	84597	0.7	23	29	57	49	0.051513672	3.5594238	-0.43481445	0.4140625	-0.73168945	0.070068359	0.023193359	0	0	0	0	0	0	0	0	0	0.94677734	0.053222656	0.032714844	0.014892578	0.017578125	0	0.484	33958.52	0.079	-302.73	0.693
785	9603	9603	Category A	-0.43188477	0.40795898	-0.74389648	0.075195313	-0.37548828	0.33422852	0	0.693	13/11/2017	13	11	2017	23:29:57	84597	0.8	23	29	57	49	0.051513672	3.5594238	-0.43530273	0.41357422	-0.73168945	0.1965332	0.013671875	0	0	0	0	0	0	0	0	0	0.9465332	0.053466797	0.021240234	0.003417969	-0.005615234	-0.011962891	0.542	33732.72	-0.028	106.43	0.705
786	9604	9604	Category A	-0.45581055	0.40795898	-0.74389648	0.071044922	-0.37866211	0.33105469	0	0.439	13/11/2017	13	11	2017	23:29:57	84597	0.9	23	29	57	49	0.051513672	3.5594238	-0.43530273	0.41381836	-0.73095703	0.12719727	0.024658203	0	0	0	0	0	0	0	0	0	0.94628906	0.053710938	0.038818359	-0.020263672	-0.005859375	-0.012695313	0.65	33359.88	-0.111	384.03	0.705
787	9605	9605	Category A	-0.45581055	0.41992188	-0.74389648	0.071777344	-0.37866211	0.33325195	0	0.754	13/11/2017	13	11	2017	23:29:58	84598	0	23	29	58	50	0.051513672	3.5594238	-0.43554688	0.41381836	-0.73144531	0.61938477	0.024169922	0	0	0	0	0	0	0	0	0	0.9465332	0.053466797	0.038330078	-0.020019531	0.005859375	-0.012207031	0.606	33505.23	-0.186	729.47	0.705
788	9606	9606	Category A	-0.43188477	0.45581055	-0.75585938	0.068847656	-0.36938477	0.33325195	0	0.705	13/11/2017	13	11	2017	23:29:58	84598	0.1	23	29	58	50	0.051513672	3.5594238	-0.43554688	0.41357422	-0.73144531	0.76879883	0.048583984	0	0	0	0	0	0	0	0	0	0.9465332	0.053466797	0.070068359	0.003662109	0.041992188	-0.024169922	0.641	33388.95	-0.225	864.12	0.728
789	9607	9607	Category A	-0.41992188	0.41992188	-0.7199707	0.068115234	-0.37646484	0.32495117	0	0.532	13/11/2017	13	11	2017	23:29:58	84598	0.2	23	29	58	50	0.051513672	3.5594238	-0.43554688	0.41333008	-0.73120117	0.49389648	0.020263672	0	0	0	0	0	0	0	0	0	0.94628906	0.053710938	0.033447266	0.015625	0.006347656	0.011230469	0.73	33114.88	-0.299	1070.03	0.754
790	9608	9608	Category A	-0.43188477	0.44384766	-0.73193359	0.068603516	-0.37841797	0.33520508	0	0.728	13/11/2017	13	11	2017	23:29:58	84598	0.3	23	29	58	50	0.051513672	3.5594238	-0.43530273	0.41308594	-0.73095703	0.7331543	0.030761719	0	0	0	0	0	0	0	0	0	0.94580078	0.054199219	0.034912109	0.003417969	0.030517578	-0.000732422	0.905	32646.76	-0.514	1724.46	1.065
791	9609	9609	Category A	-0.44384766	0.40795898	-0.75585938	0.071044922	-0.37866211	0.33227539	0	1.222	13/11/2017	13	11	2017	23:29:58	84598	0.4	23	29	58	50	0.051513672	3.5594238	-0.43505859	0.41308594	-0.73095703	1.2695313	0.026611328	0	0	0	0	0	0	0	0	0	0.94580078	0.054199219	0.038574219	-0.008544922	-0.005126953	-0.024658203	0.957	32521.89	-0.573	1883.5	1.065
792	9610	9610	Category A	-0.41992188	0.41992188	-0.73193359	0.068115234	-0.37744141	0.32739258	0	1.492	13/11/2017	13	11	2017	23:29:58	84598	0.5	23	29	58	50	0.051513672	3.5594238	-0.43530273	0.41308594	-0.73095703	1.170166	0.016601563	0	0	0	0	0	0	0	0	0	0.94580078	0.054199219	0.022705078	0.015380859	0.006591797	-0.000732422	0.952	32533.65	-0.694	2595.09	1.065
793	9611	9611	Category A	-0.44384766	0.43188477	-0.69580078	0.067138672	-0.375	0.33105469	0	1.065	13/11/2017	13	11	2017	23:29:58	84598	0.6	23	29	58	50	0.051513672	3.5594238	-0.43481445	0.41259766	-0.73095703	0.66455078	0.041015625	0	0	0	0	0	0	0	0	0	0.9453125	0.0546875	0.062988281	-0.008789063	0.019042969	0.03515625	0.979	32470.7	-0.708	2571.56	1.065
794	9612	9612	Category A	-0.44384766	0.41992188	-0.70776367	0.069335938	-0.38037109	0.33325195	0	0.675	13/11/2017	13	11	2017	23:29:58	84598	0.7	23	29	58	50	0.051513672	3.5594238	-0.43481445	0.4128418	-0.73046875	0.53710938	0.025390625	0	0	0	0	0	0	0	0	0	0.9453125	0.0546875	0.038574219	-0.008789063	0.006835938	0.022705078	0.967	32498.5	-0.707	2616.71	1.065
795	9613	9613	Category A	-0.43188477	0.40795898	-0.73193359	0.064941406	-0.375	0.33618164	0	0.693	13/11/2017	13	11	2017	23:29:58	84598	0.8	23	29	58	50	0.051513672	3.5594238	-0.43457031	0.4128418	-0.73095703	0.82763672	0.005615234	0	0	0	0	0	0	0	0	0	0.9453125	0.0546875	0.008544922	0.002685547	-0.004882813	-0.000732422	0.917	32617.44	-0.654	2477.63	0.919
796	9614	9614	Category A	-0.41992188	0.43188477	-0.75585938	0.072998047	-0.37646484	0.33227539	0	0.659	13/11/2017	13	11	2017	23:29:58	84598	0.9	23	29	58	50	0.051513672	3.5594238	-0.43408203	0.4128418	-0.73046875	0.12426758	0.034667969	0	0	0	0	0	0	0	0	0	0.94458008	0.055419922	0.058349609	0.014160156	0.018798828	-0.025146484	0.809	32893.42	-0.525	2065.66	0.846
797	9615	9615	Category A	-0.44384766	0.43188477	-0.73193359	0.067871094	-0.37890625	0.3293457	0	0.919	13/11/2017	13	11	2017	23:29:59	84599	0	23	29	59	51	0.051513672	3.5594238	-0.43359375	0.41308594	-0.73071289	0.93603516	0.021240234	0	0	0	0	0	0	0	0	0	0.94482422	0.055175781	0.029785156	-0.010009766	0.018554688	-0.000976563	0.734	33103.21	-0.436	1769.67	0.82
798	9616	9616	Category A	-0.46777344	0.35986328	-0.73193359	0.068115234	-0.37744141	0.33007813	0	0.846	13/11/2017	13	11	2017	23:29:59	84599	0.1	23	29	59	51	0.051513672	3.5594238	-0.43359375	0.4128418	-0.73071289	0.92480469	0.062988281	0	0	0	0	0	0	0	0	0	0.94482422	0.055175781	0.088134766	-0.033935547	-0.052978516	-0.000976563	0.758	33034.26	-0.34	1209.61	0.82
799	9617	9617	Category A	-0.41992188	0.40795898	-0.73193359	0.076904297	-0.37548828	0.33422852	0	0.616	13/11/2017	13	11	2017	23:29:59	84599	0.2	23	29	59	51	0.051513672	3.5594238	-0.43359375	0.4128418	-0.73022461	0.24804688	0.014648438	0	0	0	0	0	0	0	0	0	0.94433594	0.055664063	0.020019531	0.013671875	-0.004882813	-0.001464844	0.771	32997.65	-0.335	1164.97	0.835
800	9618	9618	Category A	-0.41992188	0.44384766	-0.7199707	0.076904297	-0.3762207	0.33203125	0	0.82	13/11/2017	13	11	2017	23:29:59	84599	0.3	23	29	59	51	0.051513672	3.5594238	-0.43359375	0.41308594	-0.73046875	0.083251953	0.03515625	0	0	0	0	0	0	0	0	0	0.94458008	0.055419922	0.054931641	0.013671875	0.030517578	0.010498047	0.8	32917.75	-0.346	1166.3	0.846
801	9619	9619	Category A	-0.43188477	0.43188477	-0.70776367	0.071289063	-0.38061523	0.33325195	0	0.768	13/11/2017	13	11	2017	23:29:59	84599	0.4	23	29	59	51	0.051513672	3.5594238	-0.43383789	0.41357422	-0.73046875	0.38012695	0.029296875	0	0	0	0	0	0	0	0	0	0.94506836	0.054931641	0.043212891	0.001953125	0.018066406	0.022705078	0.837	32819.13	-0.371	1213.92	0.835
802	9620	9620	Category A	-0.43188477	0.41992188	-0.69580078	0.067871094	-0.37963867	0.33349609	0	0.835	13/11/2017	13	11	2017	23:29:59	84599	0.5	23	29	59	51	0.051513672	3.5594238	-0.43359375	0.41333008	-0.73071289	0.15869141	0.035644531	0	0	0	0	0	0	0	0	0	0.94506836	0.054931641	0.043212891	0.001708984	0.006347656	0.034912109	0.813	32882.69	-0.382	1302.22	0.82
803	9621	9621	Category A	-0.43188477	0.41992188	-0.70776367	0.071777344	-0.37866211	0.33129883	0	1.138	13/11/2017	13	11	2017	23:29:59	84599	0.6	23	29	59	51	0.051513672	3.5594238	-0.43359375	0.41333008	-0.73022461	1.0222168	0.0234375	0	0	0	0	0	0	0	0	0	0.94458008	0.055419922	0.030761719	0.001708984	0.006347656	0.022460938	0.794	32934.08	-0.379	1323.6	0.82
804	9622	9622	Category A	-0.44384766	0.41992188	-0.73193359	0.068115234	-0.38134766	0.33447266	0	0.704	13/11/2017	13	11	2017	23:29:59	84599	0.7	23	29	59	51	0.051513672	3.5594238	-0.43359375	0.41308594	-0.73022461	0.81982422	0.012207031	0	0	0	0	0	0	0	0	0	0.94433594	0.055664063	0.018554688	-0.010009766	0.006591797	-0.001464844	0.71	33174.01	-0.37	1458.58	0.768
805	9623	9623	Category A	-0.44384766	0.43188477	-0.74389648	0.075195313	-0.37695313	0.33325195	0	0.499	13/11/2017	13	11	2017	23:29:59	84599	0.8	23	29	59	51	0.051513672	3.5594238	-0.43334961	0.41308594	-0.73022461	0.067871094	0.025390625	0	0	0	0	0	0	0	0	0	0.94433594	0.055664063	0.042724609	-0.010253906	0.018554688	-0.013427734	0.658	33334.32	-0.318	1298.27	0.704
806	9624	9624	Category A	-0.45581055	0.39599609	-0.74389648	0.064697266	-0.37524414	0.33813477	0	0.319	13/11/2017	13	11	2017	23:29:59	84599	0.9	23	29	59	51	0.051513672	3.5594238	-0.43359375	0.41333008	-0.73046875	0.20800781	0.031005859	0	0	0	0	0	0	0	0	0	0.94482422	0.055175781	0.052734375	-0.021972656	-0.017333984	-0.013183594	0.604	33512.04	-0.176	686.35	0.609
807	9625	9625	Category A	-0.45581055	0.43188477	-0.75585938	0.071289063	-0.37719727	0.33007813	0	0.454	13/11/2017	13	11	2017	23:30:00	84600	0	23	30	0	52	0.051513672	3.5594238	-0.43334961	0.41357422	-0.73046875	0.060058594	0.038085938	0	0	0	0	0	0	0	0	0	0.94482422	0.055175781	0.065673828	-0.022216797	0.018066406	-0.025146484	0.516	33831.39	-0.063	256.95	0.609
808	9626	9626	Category A	-0.46777344	0.41992188	-0.74389648	0.073730469	-0.37548828	0.33105469	0	0.514	13/11/2017	13	11	2017	23:30:00	84600	0.1	23	30	0	52	0.051269531	3.5626465	-0.43334961	0.41357422	-0.73071289	0.48657227	0.037109375	0	0	0	0	0	0	0	0	0	0.94506836	0.054931641	0.053466797	-0.034179688	0.006103516	-0.012939453	0.508	33862.56	-0.04	162.1	0.514
809	9627	9627	Category A	-0.43188477	0.40795898	-0.74389648	0.072753906	-0.37939453	0.33325195	0	0.609	13/11/2017	13	11	2017	23:30:00	84600	0.2	23	30	0	52	0.051269531	3.5626465	-0.43383789	0.41333008	-0.73046875	1.2102051	0.014404297	0	0	0	0	0	0	0	0	0	0.94506836	0.054931641	0.020751953	0.001953125	-0.005371094	-0.013183594	0.461	34054.17	0.02	-83.38	0.609
810	9628	9628	Category A	-0.43188477	0.40795898	-0.75585938	0.068115234	-0.37597656	0.33105469	0	0.657	13/11/2017	13	11	2017	23:30:00	84600	0.3	23	30	0	52	0.051269531	3.5626465	-0.43432617	0.41333008	-0.73046875	1.2805176	0.025878906	0	0	0	0	0	0	0	0	0	0.94506836	0.054931641	0.033203125	0.002441406	-0.005371094	-0.025146484	0.512	33846.93	-0.07	289.21	0.623
811	9629	9629	Category A	-0.44384766	0.41992188	-0.7199707	0.067382813	-0.37646484	0.33227539	0	0.217	13/11/2017	13	11	2017	23:30:00	84600	0.4	23	30	0	52	0.051269531	3.5626465	-0.43408203	0.41308594	-0.73046875	1.154541	0.015625	0	0	0	0	0	0	0	0	0	0.94482422	0.055175781	0.026855469	-0.009521484	0.006591797	0.010498047	0.628	33431.53	-0.189	717.81	0.657
812	9630	9630	Category A	-0.43188477	0.41992188	-0.74389648	0.068847656	-0.37182617	0.33422852	0	0.623	13/11/2017	13	11	2017	23:30:00	84600	0.5	23	30	0	52	0.051269531	3.5626465	-0.43432617	0.41308594	-0.73046875	1.7626953	0.014892578	0	0	0	0	0	0	0	0	0	0.94506836	0.054931641	0.022460938	0.002441406	0.006591797	-0.013183594	0.685	33249.85	-0.335	1329.1	0.854
813	9631	9631	Category A	-0.43188477	0.40795898	-0.73193359	0.067382813	-0.36865234	0.33422852	0	1.152	13/11/2017	13	11	2017	23:30:00	84600	0.6	23	30	0	52	0.051269531	3.5626465	-0.43457031	0.41308594	-0.73071289	2.2641602	0.005859375	0	0	0	0	0	0	0	0	0	0.9453125	0.0546875	0.008789063	0.002685547	-0.005126953	-0.000976563	0.728	33120.73	-0.397	1561.24	0.854
814	9632	9632	Category A	-0.44384766	0.39599609	-0.7199707	0.068115234	-0.37402344	0.33227539	0	0.854	13/11/2017	13	11	2017	23:30:00	84600	0.7	23	30	0	52	0.051269531	3.5626465	-0.43481445	0.4128418	-0.73071289	1.8579102	0.021972656	0	0	0	0	0	0	0	0	0	0.9453125	0.0546875	0.036621094	-0.008789063	-0.016845703	0.010742188	0.708	33180	-0.336	1285.17	0.869
815	9633	9633	Category A	-0.41992188	0.40795898	-0.73193359	0.074462891	-0.3762207	0.33325195	0	0.869	13/11/2017	13	11	2017	23:30:00	84600	0.8	23	30	0	52	0.051269531	3.5626465	-0.43530273	0.4128418	-0.73046875	1.2768555	0.016357422	0	0	0	0	0	0	0	0	0	0.9453125	0.0546875	0.021484375	0.015380859	-0.004882813	-0.001220703	0.82	32863.99	-0.359	1190.18	0.892
816	9634	9634	Category A	-0.44384766	0.39599609	-0.7199707	0.070068359	-0.37963867	0.33422852	0	0.535	13/11/2017	13	11	2017	23:30:00	84600	0.9	23	30	0	53	0.051269531	3.5626465	-0.43530273	0.4128418	-0.73022461	1.0202637	0.021484375	0	0	0	0	0	0	0	0	0	0.9453125	0.0546875	0.035644531	-0.008300781	-0.016845703	0.010253906	0.885	32696.34	-0.374	1154.49	0.892
817	9635	9635	Category A	-0.44384766	0.40795898	-0.73193359	0.068115234	-0.38134766	0.33007813	0	0.892	13/11/2017	13	11	2017	23:30:01	84601	0	23	30	1	53	0.051269531	3.5626465	-0.43579102	0.4128418	-0.72998047	0.50976563	0.009521484	0	0	0	0	0	0	0	0	0	0.9453125	0.0546875	0.014648438	-0.0078125	-0.004882813	-0.001708984	0.809	32893.42	-0.282	895.75	0.869
818	9636	9636	Category A	-0.44384766	0.40795898	-0.73193359	0.071044922	-0.37719727	0.33325195	0	1.011	13/11/2017	13	11	2017	23:30:01	84601	0.1	23	30	1	53	0.051269531	3.5626465	-0.43554688	0.41308594	-0.73071289	0.11279297	0.009521484	0	0	0	0	0	0	0	0	0	0.94580078	0.054199219	0.014160156	-0.008056641	-0.005126953	-0.000976563	0.753	33048.48	-0.097	292.2	0.869
819	9637	9637	Category A	-0.41992188	0.41992188	-0.73193359	0.071289063	-0.37304688	0.33520508	0	0.695	13/11/2017	13	11	2017	23:30:01	84601	0.2	23	30	1	53	0.051269531	3.5626465	-0.43579102	0.41308594	-0.73120117	0.51147461	0.017333984	0	0	0	0	0	0	0	0	0	0.94628906	0.053710938	0.023193359	0.015869141	0.006591797	-0.000488281	0.749	33059.91	-0.038	111.11	0.848
820	9638	9638	Category A	-0.43188477	0.40795898	-0.7199707	0.069580078	-0.37597656	0.33007813	0	0.516	13/11/2017	13	11	2017	23:30:01	84601	0.3	23	30	1	53	0.051269531	3.5626465	-0.43579102	0.41333008	-0.73144531	0.57714844	0.013183594	0	0	0	0	0	0	0	0	0	0.94628906	0.053710938	0.020751953	0.00390625	-0.005371094	0.011474609	0.777	32980.92	-0.055	157.45	0.848
821	9639	9639	Category A	-0.44384766	0.41992188	-0.73193359	0.072998047	-0.37475586	0.33325195	0	0.848	13/11/2017	13	11	2017	23:30:01	84601	0.4	23	30	1	53	0.051269531	3.5626465	-0.43603516	0.41333008	-0.73168945	0.65209961	0.010009766	0	0	0	0	0	0	0	0	0	0.94677734	0.053222656	0.014404297	-0.007568359	0.006347656	0	0.757	33037.1	-0.17	533.55	0.771
822	9640	9640	Category A	-0.41992188	0.40795898	-0.73193359	0.072753906	-0.37866211	0.33007813	0	0.704	13/11/2017	13	11	2017	23:30:01	84601	0.5	23	30	1	53	0.051269531	3.5626465	-0.43579102	0.41333008	-0.73168945	0.84155273	0.016845703	0	0	0	0	0	0	0	0	0	0.94677734	0.053222656	0.021484375	0.015869141	-0.005371094	0	0.631	33421.64	0.009	-29.44	0.704
823	9641	9641	Category A	-0.43188477	0.40795898	-0.73193359	0.0703125	-0.38183594	0.32910156	0	0.771	13/11/2017	13	11	2017	23:30:01	84601	0.6	23	30	1	53	0.051269531	3.5626465	-0.43554688	0.41357422	-0.73144531	0.78491211	0.006835938	0	0	0	0	0	0	0	0	0	0.9465332	0.053466797	0.009765625	0.003662109	-0.005615234	-0.000244141	0.551	33699.46	0.111	-377.83	0.704
824	9642	9642	Category A	-0.41992188	0.39599609	-0.70776367	0.067871094	-0.38061523	0.33227539	0	0.257	13/11/2017	13	11	2017	23:30:01	84601	0.7	23	30	1	53	0.051269531	3.5626465	-0.43554688	0.41430664	-0.73144531	0.58691406	0.033935547	0	0	0	0	0	0	0	0	0	0.94702148	0.052978516	0.057861328	0.015625	-0.018310547	0.023681641	0.563	33655.79	0.066	-227.56	0.704
825	9643	9643	Category A	-0.44384766	0.40795898	-0.69580078	0.073730469	-0.37304688	0.33618164	0	0.21	13/11/2017	13	11	2017	23:30:01	84601	0.8	23	30	1	53	0.051269531	3.5626465	-0.43554688	0.41430664	-0.73144531	0.48779297	0.037109375	0	0	0	0	0	0	0	0	0	0.94677734	0.053222656	0.050292969	-0.008056641	-0.006347656	0.035644531	0.514	33839.15	0.101	-364.33	0.704
826	9644	9644	Category A	-0.44384766	0.40795898	-0.75585938	0.073730469	-0.37695313	0.33227539	0	0.59	13/11/2017	13	11	2017	23:30:01	84601	0.9	23	30	1	54	0.051269531	3.5626465	-0.43603516	0.41430664	-0.73144531	0.37084961	0.026367188	0	0	0	0	0	0	0	0	0	0.94702148	0.052978516	0.038574219	-0.007568359	-0.006347656	-0.024169922	0.539	33743.91	0.161	-539.83	0.59
827	9645	9645	Category A	-0.43188477	0.39599609	-0.7199707	0.067138672	-0.37890625	0.33129883	0	0.556	13/11/2017	13	11	2017	23:30:02	84602	0	23	30	2	54	0.051269531	3.5626465	-0.43554688	0.41430664	-0.73120117	0.061767578	0.021728516	0	0	0	0	0	0	0	0	0	0.94677734	0.053222656	0.033447266	0.003662109	-0.018310547	0.011230469	0.42	34234.7	0.57	-1789.24	0.556
828	9646	9646	Category A	-0.43188477	0.39599609	-0.7199707	0.066162109	-0.37915039	0.33325195	0	0.852	13/11/2017	13	11	2017	23:30:02	84602	0.1	23	30	2	54	0.051269531	3.5626465	-0.43554688	0.41430664	-0.73120117	0.28295898	0.021728516	0	0	0	0	0	0	0	0	0	0.94677734	0.053222656	0.033447266	0.003662109	-0.018310547	0.011230469	0.416	34253.07	0.569	-1796.16	0.556
829	9647	9647	Category A	-0.43188477	0.39599609	-0.7199707	0.071533203	-0.37646484	0.33325195	0	0.057	13/11/2017	13	11	2017	23:30:02	84602	0.2	23	30	2	54	0.051269531	3.5626465	-0.43603516	0.41357422	-0.73046875	0.47094727	0.020996094	0	0	0	0	0	0	0	0	0	0.94604492	0.053955078	0.032470703	0.004150391	-0.017578125	0.010498047	0.431	34184.91	0.573	-1771.25	0.556
830	9648	9648	Category A	-0.43188477	0.41992188	-0.73193359	0.069580078	-0.37744141	0.33325195	0	0.235	13/11/2017	13	11	2017	23:30:02	84602	0.3	23	30	2	54	0.051269531	3.5626465	-0.4362793	0.41381836	-0.73046875	0.59985352	0.007568359	0	0	0	0	0	0	0	0	0	0.94628906	0.053710938	0.011962891	0.004394531	0.005859375	-0.001220703	0.391	34371.22	0.685	-2115.65	0.513
831	9649	9649	Category A	-0.44384766	0.41992188	-0.73193359	0.063964844	-0.3762207	0.33447266	0	0.296	13/11/2017	13	11	2017	23:30:02	84602	0.4	23	30	2	54	0.051269531	3.5626465	-0.4362793	0.41381836	-0.73046875	0.65234375	0.009521484	0	0	0	0	0	0	0	0	0	0.94628906	0.053710938	0.014648438	-0.007324219	0.005859375	-0.001220703	0.384	34405.39	0.667	-2095.93	0.351
832	9650	9650	Category A	-0.41992188	0.40795898	-0.70776367	0.068359375	-0.37084961	0.33007813	0	0.351	13/11/2017	13	11	2017	23:30:02	84602	0.5	23	30	2	54	0.051269531	3.5626465	-0.43652344	0.4140625	-0.73022461	0.56103516	0.028808594	0	0	0	0	0	0	0	0	0	0.94628906	0.053710938	0.045410156	0.016601563	-0.006103516	0.022460938	0.258	35128.74	0.696	-2599.8	0.296
833	9651	9651	Category A	-0.44384766	0.40795898	-0.7199707	0.073730469	-0.37646484	0.33325195	0	0.513	13/11/2017	13	11	2017	23:30:02	84602	0.6	23	30	2	54	0.051269531	3.5626465	-0.43676758	0.4140625	-0.73046875	0.30444336	0.013916016	0	0	0	0	0	0	0	0	0	0.9465332	0.053466797	0.0234375	-0.006835938	-0.006103516	0.010498047	0.271	35042.26	0.398	-1742.69	0.296
834	9652	9652	Category A	-0.44384766	0.41992188	-0.74389648	0.070068359	-0.37963867	0.33422852	0	0.096	13/11/2017	13	11	2017	23:30:02	84602	0.7	23	30	2	54	0.051269531	3.5626465	-0.43652344	0.41381836	-0.73046875	0.035644531	0.016113281	0	0	0	0	0	0	0	0	0	0.9465332	0.053466797	0.026123047	-0.007080078	0.005859375	-0.013183594	0.26	35115.21	0.354	-1637.03	0.31
835	9653	9653	Category A	-0.41992188	0.40795898	-0.73193359	0.071044922	-0.37719727	0.33105469	0	0.139	13/11/2017	13	11	2017	23:30:02	84602	0.8	23	30	2	54	0.051269531	3.5626465	-0.4362793	0.41381836	-0.73095703	0.29882813	0.017578125	0	0	0	0	0	0	0	0	0	0.9465332	0.053466797	0.0234375	0.016357422	-0.005859375	-0.000732422	0.263	35095.07	0.365	-1663.54	0.351
836	9654	9654	Category A	-0.41992188	0.41992188	-0.75585938	0.071533203	-0.37573242	0.33105469	0	0.169	13/11/2017	13	11	2017	23:30:02	84602	0.9	23	30	2	54	0.051269531	3.5626465	-0.4362793	0.41381836	-0.73046875	0.42236328	0.030517578	0	0	0	0	0	0	0	0	0	0.94628906	0.053710938	0.047607422	0.016357422	0.005859375	-0.025146484	0.284	34959.08	0.308	-1405.81	0.477
837	9655	9655	Category A	-0.43188477	0.40795898	-0.75585938	0.073730469	-0.37646484	0.33325195	0	0.31	13/11/2017	13	11	2017	23:30:03	84603	0	23	30	3	55	0.051269531	3.5626465	-0.43676758	0.41357422	-0.72998047	0.54956055	0.026855469	0	0	0	0	0	0	0	0	0	0.94604492	0.053955078	0.036376953	0.004882813	-0.005615234	-0.025634766	0.298	34872.88	0.42	-1722.68	0.477
838	9656	9656	Category A	-0.45581055	0.39599609	-0.70776367	0.074462891	-0.37792969	0.33007813	0	0.477	13/11/2017	13	11	2017	23:30:03	84603	0.1	23	30	3	55	0.051269531	3.5626465	-0.43676758	0.41357422	-0.72973633	0.78662109	0.033935547	0	0	0	0	0	0	0	0	0	0.94580078	0.054199219	0.05859375	-0.018798828	-0.017578125	0.021972656	0.418	34243.87	0.359	-1262.95	0.477
839	9657	9657	Category A	-0.44384766	0.41992188	-0.74389648	0.067871094	-0.37890625	0.33618164	0	0.597	13/11/2017	13	11	2017	23:30:03	84603	0.2	23	30	3	55	0.051269531	3.5626465	-0.4362793	0.41479492	-0.72973633	0.82592773	0.016601563	0	0	0	0	0	0	0	0	0	0.94604492	0.053955078	0.026123047	-0.007324219	0.004882813	-0.013916016	0.436	34162.62	0.355	-1220.33	0.477
840	9658	9658	Category A	-0.43188477	0.43188477	-0.7199707	0.071533203	-0.37646484	0.33227539	0	0.818	13/11/2017	13	11	2017	23:30:03	84603	0.3	23	30	3	55	0.051269531	3.5626465	-0.4362793	0.41503906	-0.72973633	0.47119141	0.019775391	0	0	0	0	0	0	0	0	0	0.94628906	0.053710938	0.031005859	0.004394531	0.016601563	0.009765625	0.454	34084.05	0.367	-1222.71	0.477
841	9659	9659	Category A	-0.43188477	0.39599609	-0.74389648	0.075927734	-0.37792969	0.33325195	0	0.246	13/11/2017	13	11	2017	23:30:03	84603	0.4	23	30	3	55	0.051269531	3.5626465	-0.43603516	0.41455078	-0.72949219	0.13916016	0.023681641	0	0	0	0	0	0	0	0	0	0.94580078	0.054199219	0.037109375	0.004150391	-0.018554688	-0.014160156	0.466	34033.05	0.441	-1391.2	0.477
842	9660	9660	Category A	-0.44384766	0.39599609	-0.70776367	0.067138672	-0.37597656	0.33251953	0	0.277	13/11/2017	13	11	2017	23:30:03	84603	0.5	23	30	3	55	0.051269531	3.5626465	-0.43603516	0.41430664	-0.72973633	0.33666992	0.029785156	0	0	0	0	0	0	0	0	0	0.94580078	0.054199219	0.048339844	-0.007568359	-0.018310547	0.021972656	0.431	34184.91	0.338	-1181.66	0.499
843	9661	9661	Category A	-0.43188477	0.40795898	-0.7199707	0.065429688	-0.38061523	0.33251953	0	0.381	13/11/2017	13	11	2017	23:30:03	84603	0.6	23	30	3	55	0.051269531	3.5626465	-0.43554688	0.4140625	-0.73022461	0.51757813	0.012451172	0	0	0	0	0	0	0	0	0	0.94580078	0.054199219	0.020263672	0.003662109	-0.006103516	0.010253906	0.415	34257.68	0.281	-1041.47	0.381
844	9662	9662	Category A	-0.41992188	0.44384766	-0.7199707	0.072998047	-0.375	0.33618164	0	0.269	13/11/2017	13	11	2017	23:30:03	84603	0.7	23	30	3	55	0.051269531	3.5626465	-0.43579102	0.4140625	-0.73022461	0.25073242	0.03515625	0	0	0	0	0	0	0	0	0	0.94604492	0.053955078	0.055908203	0.015869141	0.029541016	0.010253906	0.34	34632.59	0.341	-1370.4	0.369
845	9663	9663	Category A	-0.45581055	0.43188477	-0.74389648	0.070556641	-0.37304688	0.33105469	0	0.499	13/11/2017	13	11	2017	23:30:03	84603	0.8	23	30	3	55	0.051269531	3.5626465	-0.43603516	0.41381836	-0.73022461	0.10473633	0.029785156	0	0	0	0	0	0	0	0	0	0.94580078	0.054199219	0.051269531	-0.01953125	0.017822266	-0.013427734	0.34	34632.59	0.542	-1928.74	0.381
846	9664	9664	Category A	-0.43188477	0.41992188	-0.74389648	0.069335938	-0.38134766	0.33251953	0	0.369	13/11/2017	13	11	2017	23:30:03	84603	0.9	23	30	3	56	0.051513672	3.5626465	-0.43603516	0.41357422	-0.72973633	0.31762695	0.015869141	0	0	0	0	0	0	0	0	0	0.94555664	0.054443359	0.024414063	0.004150391	0.006103516	-0.013916016	0.428	34198.39	0.553	-1732.29	0.499
847	9665	9665	Category A	-0.43188477	0.40795898	-0.74389648	0.069824219	-0.37060547	0.32495117	0	0.25	13/11/2017	13	11	2017	23:30:04	84604	0	23	30	4	56	0.051513672	3.5626465	-0.43603516	0.41381836	-0.72949219	0.41333008	0.015869141	0	0	0	0	0	0	0	0	0	0.9453125	0.0546875	0.024414063	0.004150391	-0.005859375	-0.014160156	0.453	34088.34	0.372	-1237.62	0.499
848	9666	9666	Category A	-0.43188477	0.39599609	-0.70776367	0.068115234	-0.37182617	0.32910156	0	0.805	13/11/2017	13	11	2017	23:30:04	84604	0.1	23	30	4	56	0.051513672	3.5626465	-0.43579102	0.41381836	-0.72924805	0.13891602	0.028320313	0	0	0	0	0	0	0	0	0	0.94506836	0.054931641	0.043457031	0.00390625	-0.017822266	0.021484375	0.468	34024.66	0.397	-1277.83	0.527
849	9667	9667	Category A	-0.43188477	0.40795898	-0.7199707	0.067138672	-0.37670898	0.33422852	0	0.527	13/11/2017	13	11	2017	23:30:04	84604	0.2	23	30	4	56	0.051513672	3.5626465	-0.43554688	0.41357422	-0.72900391	0.59790039	0.011474609	0	0	0	0	0	0	0	0	0	0.94482422	0.055175781	0.018798828	0.003662109	-0.005615234	0.009033203	0.481	33970.79	0.451	-1389.57	0.527
850	9668	9668	Category A	-0.41992188	0.39599609	-0.73193359	0.069580078	-0.37890625	0.33105469	0	0.358	13/11/2017	13	11	2017	23:30:04	84604	0.3	23	30	4	56	0.051513672	3.5626465	-0.43579102	0.41357422	-0.72900391	0.47119141	0.023925781	0	0	0	0	0	0	0	0	0	0.94458008	0.055419922	0.036376953	0.015869141	-0.017578125	-0.002685547	0.442	34136.14	0.512	-1607.2	0.527
851	9669	9669	Category A	-0.43188477	0.40795898	-0.7199707	0.069335938	-0.38037109	0.33325195	0	0.578	13/11/2017	13	11	2017	23:30:04	84604	0.4	23	30	4	56	0.051513672	3.5626465	-0.43603516	0.41357422	-0.72851563	0.43383789	0.010986328	0	0	0	0	0	0	0	0	0	0.94458008	0.055419922	0.018554688	0.004150391	-0.005615234	0.008544922	0.439	34149.34	0.318	-1112.24	0.527
852	9670	9670	Category A	-0.44384766	0.41992188	-0.74389648	0.069335938	-0.37841797	0.33227539	0	0.134	13/11/2017	13	11	2017	23:30:04	84604	0.5	23	30	4	56	0.051513672	3.5626465	-0.43603516	0.41333008	-0.72851563	0.97143555	0.018066406	0	0	0	0	0	0	0	0	0	0.94433594	0.055664063	0.029296875	-0.007568359	0.006347656	-0.015136719	0.35	34578.95	0.245	-1036.05	0.416
853	9671	9671	Category A	-0.45581055	0.40795898	-0.73193359	0.067138672	-0.37597656	0.33520508	0	0.232	13/11/2017	13	11	2017	23:30:04	84604	0.6	23	30	4	56	0.051513672	3.5626465	-0.43603516	0.41308594	-0.72851563	1.4086914	0.020507813	0	0	0	0	0	0	0	0	0	0.94433594	0.055664063	0.028076172	-0.01953125	-0.005126953	-0.003173828	0.331	34681.97	0.258	-1118.28	0.416
854	9672	9672	Category A	-0.46777344	0.40795898	-0.73193359	0.067871094	-0.38037109	0.33032227	0	0.272	13/11/2017	13	11	2017	23:30:04	84604	0.7	23	30	4	56	0.051513672	3.5626465	-0.4362793	0.41333008	-0.72875977	1.1604004	0.031738281	0	0	0	0	0	0	0	0	0	0.94482422	0.055175781	0.039550781	-0.03125	-0.005371094	-0.002929688	0.372	34465.17	0.312	-1212.24	0.578
855	9673	9673	Category A	-0.41992188	0.40795898	-0.7199707	0.065917969	-0.37426758	0.33520508	0	0.416	13/11/2017	13	11	2017	23:30:04	84604	0.8	23	30	4	56	0.051513672	3.5626465	-0.4362793	0.41357422	-0.72875977	0.88745117	0.01953125	0	0	0	0	0	0	0	0	0	0.94482422	0.055175781	0.031005859	0.016357422	-0.005615234	0.008789063	0.461	34054.17	0.265	-927.57	0.431
856	9674	9674	Category A	-0.44384766	0.41992188	-0.73193359	0.067138672	-0.37719727	0.33251953	0	0.601	13/11/2017	13	11	2017	23:30:04	84604	0.9	23	30	4	57	0.051513672	3.5626465	-0.43652344	0.41357422	-0.72851563	0.8269043	0.009765625	0	0	0	0	0	0	0	0	0	0.94482422	0.055175781	0.016357422	-0.007080078	0.006103516	-0.003173828	0.511	33850.83	0.127	-452.12	0.431
857	9675	9675	Category A	-0.43188477	0.41992188	-0.74389648	0.074462891	-0.37475586	0.33105469	0	1.116	13/11/2017	13	11	2017	23:30:05	84605	0	23	30	5	57	0.051513672	3.5626465	-0.43652344	0.4140625	-0.72900391	0.63330078	0.016601563	0	0	0	0	0	0	0	0	0	0.9453125	0.0546875	0.025390625	0.004638672	0.005615234	-0.014648438	0.527	33789.17	0.091	-324.4	0.601
858	9676	9676	Category A	-0.43188477	0.41992188	-0.74389648	0.072021484	-0.37597656	0.33618164	0	0.431	13/11/2017	13	11	2017	23:30:05	84605	0.1	23	30	5	57	0.051513672	3.5626465	-0.43652344	0.41381836	-0.72900391	0.048339844	0.016601563	0	0	0	0	0	0	0	0	0	0.94506836	0.054931641	0.025390625	0.004638672	0.005859375	-0.014648438	0.656	33340.68	0.129	-381.9	0.745
859	9677	9677	Category A	-0.43188477	0.41992188	-0.75585938	0.0703125	-0.37890625	0.33251953	0	0.331	13/11/2017	13	11	2017	23:30:05	84605	0.2	23	30	5	57	0.051513672	3.5626465	-0.4362793	0.41357422	-0.72900391	0.47094727	0.027587891	0	0	0	0	0	0	0	0	0	0.94506836	0.054931641	0.037353516	0.004394531	0.006103516	-0.026611328	0.711	33171.02	0.295	-761.87	0.745
860	9678	9678	Category A	-0.43188477	0.40795898	-0.75585938	0.071289063	-0.37475586	0.33105469	0	1.042	13/11/2017	13	11	2017	23:30:05	84605	0.3	23	30	5	57	0.051513672	3.5626465	-0.43652344	0.41333008	-0.72924805	0.69921875	0.02734375	0	0	0	0	0	0	0	0	0	0.94506836	0.054931641	0.036621094	0.004638672	-0.005371094	-0.026367188	0.722	33138.37	0.21	-557.15	0.745
861	9679	9679	Category A	-0.43188477	0.41992188	-0.74389648	0.075927734	-0.37451172	0.33325195	0	0.745	13/11/2017	13	11	2017	23:30:05	84605	0.4	23	30	5	57	0.051513672	3.5626465	-0.43652344	0.41357422	-0.72973633	1.0908203	0.015869141	0	0	0	0	0	0	0	0	0	0.94580078	0.054199219	0.024902344	0.004638672	0.006103516	-0.013916016	0.587	33570.65	0.14	-446.99	0.745
862	9680	9680	Category A	-0.43188477	0.41992188	-0.73193359	0.067871094	-0.37792969	0.33618164	0	0.669	13/11/2017	13	11	2017	23:30:05	84605	0.5	23	30	5	57	0.051513672	3.5626465	-0.4362793	0.41357422	-0.72998047	1.6765137	0.0078125	0	0	0	0	0	0	0	0	0	0.94580078	0.054199219	0.012695313	0.004394531	0.006103516	-0.001708984	0.64	33392.2	0.079	-244.96	0.745
863	9681	9681	Category A	-0.40795898	0.44384766	-0.74389648	0.067871094	-0.37963867	0.33251953	0	0.306	13/11/2017	13	11	2017	23:30:05	84605	0.6	23	30	5	57	0.051513672	3.5626465	-0.4362793	0.41333008	-0.72998047	1.7839355	0.043701172	0	0	0	0	0	0	0	0	0	0.94555664	0.054443359	0.072509766	0.028320313	0.030273438	-0.013671875	0.662	33321.63	0.1	-298.69	0.75
864	9682	9682	Category A	-0.40795898	0.43188477	-0.73193359	0.068603516	-0.37670898	0.33105469	0	0.75	13/11/2017	13	11	2017	23:30:05	84605	0.7	23	30	5	57	0.051513672	3.5626465	-0.4362793	0.41357422	-0.72973633	1.581543	0.033691406	0	0	0	0	0	0	0	0	0	0.94555664	0.054443359	0.048339844	0.028320313	0.018066406	-0.001953125	0.629	33428.23	0.221	-642.9	0.745
865	9683	9683	Category A	-0.46777344	0.40795898	-0.73193359	0.069580078	-0.37646484	0.33325195	0	0.464	13/11/2017	13	11	2017	23:30:05	84605	0.8	23	30	5	57	0.051513672	3.5626465	-0.43652344	0.41357422	-0.73022461	1.3911133	0.031494141	0	0	0	0	0	0	0	0	0	0.94604492	0.053955078	0.038574219	-0.031005859	-0.005615234	-0.001464844	0.615	33474.82	0.283	-810.81	0.75
866	9684	9684	Category A	-0.43188477	0.40795898	-0.73193359	0.0703125	-0.37817383	0.33325195	0	0.841	13/11/2017	13	11	2017	23:30:05	84605	0.9	23	30	5	58	0.051513672	3.5626465	-0.4362793	0.41381836	-0.73022461	1.0869141	0.007568359	0	0	0	0	0	0	0	0	0	0.94604492	0.053955078	0.011962891	0.004394531	-0.005859375	-0.001464844	0.7	33204.08	0.217	-586.64	0.841
867	9685	9685	Category A	-0.45581055	0.41992188	-0.74389648	0.072998047	-0.37280273	0.32788086	0	0.662	13/11/2017	13	11	2017	23:30:06	84606	0	23	30	6	58	0.051513672	3.5626465	-0.43603516	0.4140625	-0.72973633	0.67675781	0.024658203	0	0	0	0	0	0	0	0	0	0.94580078	0.054199219	0.039306641	-0.01953125	0.005615234	-0.013916016	0.99	32445.46	-0.007	16.04	0.841
868	9686	9686	Category A	-0.46777344	0.40795898	-0.69580078	0.0703125	-0.38134766	0.3293457	0	1.177	13/11/2017	13	11	2017	23:30:06	84606	0.1	23	30	6	58	0.051513672	3.5626465	-0.43603516	0.41430664	-0.72973633	0.35400391	0.046875	0	0	0	0	0	0	0	0	0	0.94580078	0.054199219	0.072265625	-0.031494141	-0.006347656	0.033935547	0.985	32456.91	-0.052	121.91	0.841
869	9687	9687	Category A	-0.44384766	0.43188477	-0.7199707	0.068603516	-0.38183594	0.33251953	0	2.047	13/11/2017	13	11	2017	23:30:06	84606	0.2	23	30	6	58	0.051513672	3.5626465	-0.4362793	0.41479492	-0.72973633	0.3527832	0.020751953	0	0	0	0	0	0	0	0	0	0.94604492	0.053955078	0.034179688	-0.007324219	0.016845703	0.009765625	1.004	32413.66	-0.11	260.26	1.177
870	9688	9688	Category A	-0.43188477	0.44384766	-0.73193359	0.069580078	-0.37646484	0.33227539	0	0.723	13/11/2017	13	11	2017	23:30:06	84606	0.3	23	30	6	58	0.051513672	3.5626465	-0.4362793	0.41479492	-0.72973633	0.37353516	0.029052734	0	0	0	0	0	0	0	0	0	0.94604492	0.053955078	0.03515625	0.004394531	0.028808594	-0.001953125	1.076	32255.57	-0.407	1044	1.177
871	9689	9689	Category A	-0.45581055	0.41992188	-0.74389648	0.072509766	-0.37719727	0.33227539	0	0.578	13/11/2017	13	11	2017	23:30:06	84606	0.4	23	30	6	58	0.051513672	3.5626465	-0.4362793	0.41503906	-0.73022461	0.29394531	0.023925781	0	0	0	0	0	0	0	0	0	0.9465332	0.053466797	0.037597656	-0.019287109	0.004638672	-0.013427734	1.051	32309.46	-0.496	1375.36	1.177
872	9690	9690	Category A	-0.44384766	0.41992188	-0.74389648	0.0703125	-0.38061523	0.33349609	0	1.27	13/11/2017	13	11	2017	23:30:06	84606	0.5	23	30	6	58	0.051513672	3.5626465	-0.4362793	0.4152832	-0.72998047	0.14892578	0.016113281	0	0	0	0	0	0	0	0	0	0.9465332	0.053466797	0.025390625	-0.007324219	0.004394531	-0.013671875	0.954	32528.94	-0.433	1283.17	0.723
873	9691	9691	Category A	-0.41992188	0.41992188	-0.70776367	0.073730469	-0.37695313	0.33422852	0	0.511	13/11/2017	13	11	2017	23:30:06	84606	0.6	23	30	6	58	0.051513672	3.5626465	-0.4362793	0.4152832	-0.73022461	0.091308594	0.028320313	0	0	0	0	0	0	0	0	0	0.9465332	0.053466797	0.043701172	0.016357422	0.004638672	0.022460938	0.669	33299.57	-0.198	712.55	0.6
874	9692	9692	Category A	-0.43188477	0.41992188	-0.73193359	0.069335938	-0.38134766	0.33105469	0	0.6	13/11/2017	13	11	2017	23:30:06	84606	0.7	23	30	6	58	0.051513672	3.5626465	-0.4362793	0.41503906	-0.72949219	0.085693359	0.006835938	0	0	0	0	0	0	0	0	0	0.94604492	0.053955078	0.011474609	0.004394531	0.004638672	-0.002197266	0.614	33478.18	0.019	-63.11	0.6
875	9693	9693	Category A	-0.43188477	0.40795898	-0.70776367	0.066894531	-0.38134766	0.33251953	0	0.332	13/11/2017	13	11	2017	23:30:06	84606	0.8	23	30	6	58	0.051513672	3.5626465	-0.4362793	0.41479492	-0.72949219	0.037841797	0.023193359	0	0	0	0	0	0	0	0	0	0.94580078	0.054199219	0.033203125	0.004394531	-0.006835938	0.021728516	0.628	33431.53	0.131	-400.1	0.659
876	9694	9694	Category A	-0.44384766	0.41992188	-0.70776367	0.064941406	-0.37670898	0.33251953	0	0.397	13/11/2017	13	11	2017	23:30:06	84606	0.9	23	30	6	59	0.051513672	3.5626465	-0.43676758	0.41479492	-0.72949219	0.60498047	0.0234375	0	0	0	0	0	0	0	0	0	0.94604492	0.053955078	0.033935547	-0.006835938	0.004882813	0.021728516	0.592	33553.27	0.296	-864.43	0.659
877	9695	9695	Category A	-0.45581055	0.43188477	-0.70776367	0.072021484	-0.37719727	0.3293457	0	0.659	13/11/2017	13	11	2017	23:30:07	84607	0	23	30	7	59	0.051513672	3.5626465	-0.43701172	0.41479492	-0.72924805	1.0554199	0.033203125	0	0	0	0	0	0	0	0	0	0.94604492	0.053955078	0.057128906	-0.018554688	0.016845703	0.021484375	0.718	33150.2	0.061	-174.83	0.953
878	9696	9696	Category A	-0.43188477	0.45581055	-0.73193359	0.074462891	-0.37475586	0.33227539	0	1.054	13/11/2017	13	11	2017	23:30:07	84607	0.111	23	30	7	59	0.051513672	3.5626465	-0.43701172	0.41503906	-0.72900391	1.1672363	0.041015625	0	0	0	0	0	0	0	0	0	0.94580078	0.054199219	0.048583984	0.005126953	0.040527344	-0.002685547	0.777	32980.92	0.084	-223.88	0.953
879	9697	9697	Category A	-0.41992188	0.41992188	-0.73193359	0.071289063	-0.37597656	0.33422852	0	1.271	13/11/2017	13	11	2017	23:30:07	84607	0.222	23	30	7	59	0.051513672	3.5626465	-0.43676758	0.4152832	-0.72900391	1.1020508	0.017578125	0	0	0	0	0	0	0	0	0	0.94604492	0.053955078	0.023925781	0.016845703	0.004394531	-0.002685547	0.791	32942.29	0.1	-260.92	0.953
880	9698	9698	Category A	-0.39599609	0.40795898	-0.70776367	0.0703125	-0.37646484	0.33325195	0	0.953	13/11/2017	13	11	2017	23:30:07	84607	0.333	23	30	7	59	0.051513672	3.5626465	-0.4362793	0.41552734	-0.72900391	0.984375	0.046386719	0	0	0	0	0	0	0	0	0	0.94580078	0.054199219	0.069335938	0.040283203	-0.007568359	0.021240234	0.821	32861.34	-0.045	122.36	1.054
881	9699	9699	Category A	-0.41992188	0.40795898	-0.73193359	0.077636719	-0.37475586	0.33691406	0	0.417	13/11/2017	13	11	2017	23:30:07	84607	0.444	23	30	7	59	0.051513672	3.5626465	-0.43676758	0.4152832	-0.72924805	0.69677734	0.018554688	0	0	0	0	0	0	0	0	0	0.94604492	0.053955078	0.026611328	0.016845703	-0.007324219	-0.002441406	0.907	32641.85	-0.195	526.19	1.054
882	9700	9700	Category A	-0.40795898	0.40795898	-0.7199707	0.067871094	-0.37670898	0.3371582	0	0.576	13/11/2017	13	11	2017	23:30:07	84607	0.555	23	30	7	59	0.051513672	3.5626465	-0.43676758	0.41552734	-0.72900391	0.12182617	0.03125	0	0	0	0	0	0	0	0	0	0.94604492	0.053955078	0.045654297	0.028808594	-0.007568359	0.009033203	0.769	33003.25	-0.175	543.1	0.953
883	9701	9701	Category A	-0.44384766	0.41992188	-0.7199707	0.069580078	-0.37597656	0.32910156	0	1.174	13/11/2017	13	11	2017	23:30:07	84607	0.666	23	30	7	59	0.051513672	3.5626465	-0.43652344	0.41625977	-0.72900391	0.69775391	0.011962891	0	0	0	0	0	0	0	0	0	0.94628906	0.053710938	0.019775391	-0.007080078	0.003417969	0.009033203	0.696	33216.21	-0.149	497.98	0.863
884	9702	9702	Category A	-0.45581055	0.39599609	-0.7199707	0.068847656	-0.375	0.33227539	0	0.224	13/11/2017	13	11	2017	23:30:07	84607	0.777	23	30	7	59	0.051757813	3.5545898	-0.43676758	0.41650391	-0.72924805	0.69946289	0.029541016	0	0	0	0	0	0	0	0	0	0.9465332	0.053466797	0.048828125	-0.018798828	-0.020507813	0.009277344	0.681	33262.19	-0.207	737.46	0.863
885	9703	9703	Category A	-0.45581055	0.40795898	-0.7199707	0.067138672	-0.37988281	0.33325195	0	0.832	13/11/2017	13	11	2017	23:30:07	84607	0.888	23	30	7	59	0.051757813	3.5545898	-0.43676758	0.41650391	-0.72949219	0.7109375	0.022705078	0	0	0	0	0	0	0	0	0	0.94702148	0.052978516	0.037109375	-0.018798828	-0.008544922	0.009521484	0.882	32703.85	-0.447	1463.21	1.166
886	9704	9704	Category A	-0.45581055	0.41992188	-0.7199707	0.069580078	-0.37646484	0.33325195	0	0.863	13/11/2017	13	11	2017	23:30:08	84608	0	23	30	8	0	0.051757813	3.5545898	-0.43676758	0.41674805	-0.72949219	1.2844238	0.021240234	0	0	0	0	0	0	0	0	0	0.94677734	0.053222656	0.031494141	-0.018798828	0.002929688	0.009521484	0.981	32466.1	-0.498	1496.5	1.166
887	9705	9705	Category A	-0.43188477	0.43188477	-0.73193359	0.072021484	-0.37719727	0.32714844	0	1.627	13/11/2017	13	11	2017	23:30:08	84608	0.1	23	30	8	0	0.051757813	3.5545898	-0.43676758	0.41699219	-0.72973633	1.8305664	0.015625	0	0	0	0	0	0	0	0	0	0.94726563	0.052734375	0.021728516	0.004882813	0.014648438	-0.001953125	0.825	32850.72	-0.307	972.94	0.863
888	9706	9706	Category A	-0.45581055	0.39599609	-0.73193359	0.072998047	-0.37573242	0.33105469	0	1.166	13/11/2017	13	11	2017	23:30:08	84608	0.2	23	30	8	0	0.051757813	3.5545898	-0.43676758	0.41699219	-0.72973633	1.8010254	0.028320313	0	0	0	0	0	0	0	0	0	0.94726563	0.052734375	0.041992188	-0.018798828	-0.020996094	-0.001953125	0.865	32746.83	-0.358	1119.66	1.166
889	9707	9707	Category A	-0.44384766	0.40795898	-0.73193359	0.074462891	-0.37475586	0.33422852	0	0.238	13/11/2017	13	11	2017	23:30:08	84608	0.3	23	30	8	0	0.051757813	3.5545898	-0.43652344	0.41723633	-0.73022461	1.7626953	0.01171875	0	0	0	0	0	0	0	0	0	0.94750977	0.052490234	0.018066406	-0.007080078	-0.009277344	-0.001464844	0.932	32581.22	-0.239	644.12	1.166
890	9708	9708	Category A	-0.45581055	0.40795898	-0.7199707	0.071777344	-0.37866211	0.33325195	0	0.464	13/11/2017	13	11	2017	23:30:08	84608	0.4	23	30	8	0	0.051757813	3.5545898	-0.43652344	0.41796875	-0.73022461	1.8168945	0.023925781	0	0	0	0	0	0	0	0	0	0.94799805	0.052001953	0.039550781	-0.019042969	-0.010009766	0.010253906	0.954	32528.94	-0.289	783.21	1.166
891	9709	9709	Category A	-0.43188477	0.39599609	-0.73193359	0.0703125	-0.37866211	0.33032227	0	1.234	13/11/2017	13	11	2017	23:30:08	84608	0.5	23	30	8	0	0.051757813	3.5545898	-0.43701172	0.41796875	-0.73022461	1.9736328	0.022705078	0	0	0	0	0	0	0	0	0	0.94824219	0.051757813	0.028808594	0.005126953	-0.021972656	-0.001464844	0.757	33037.1	0.036	-100.28	1
892	9710	9710	Category A	-0.44384766	0.40795898	-0.73193359	0.068115234	-0.37109375	0.32910156	0	1	13/11/2017	13	11	2017	23:30:08	84608	0.6	23	30	8	0	0.051757813	3.5545898	-0.4375	0.41821289	-0.73046875	1.4047852	0.012207031	0	0	0	0	0	0	0	0	0	0.94873047	0.051269531	0.017822266	-0.006103516	-0.010253906	-0.001220703	0.595	33542.9	0.362	-1021.01	0.464
893	9711	9711	Category A	-0.45581055	0.41992188	-0.75585938	0.072998047	-0.37646484	0.32910156	0	0.443	13/11/2017	13	11	2017	23:30:08	84608	0.7	23	30	8	0	0.051757813	3.5545898	-0.4375	0.41845703	-0.73022461	0.52636719	0.03125	0	0	0	0	0	0	0	0	0	0.94873047	0.051269531	0.044677734	-0.018066406	0.001220703	-0.025390625	0.589	33563.69	0.351	-1001.6	1
894	9712	9712	Category A	-0.44384766	0.41992188	-0.7199707	0.073730469	-0.37646484	0.33105469	0	0.192	13/11/2017	13	11	2017	23:30:08	84608	0.8	23	30	8	0	0.051757813	3.5545898	-0.43725586	0.41870117	-0.73022461	0.13989258	0.012207031	0	0	0	0	0	0	0	0	0	0.94873047	0.051269531	0.018066406	-0.006347656	0.000976563	0.010253906	0.684	33252.93	0.283	-754.43	1.036
895	9713	9713	Category A	-0.43188477	0.41992188	-0.7199707	0.065673828	-0.37646484	0.33349609	0	0.203	13/11/2017	13	11	2017	23:30:08	84608	0.9	23	30	8	0	0.051757813	3.5545898	-0.43676758	0.41870117	-0.73022461	0.16918945	0.011474609	0	0	0	0	0	0	0	0	0	0.94848633	0.051513672	0.016357422	0.004882813	0.000976563	0.010253906	0.726	33126.6	0.164	-442.74	1
896	9714	9714	Category A	-0.44384766	0.41992188	-0.74389648	0.068115234	-0.37646484	0.32714844	0	1.036	13/11/2017	13	11	2017	23:30:09	84609	0	23	30	9	1	0.051757813	3.5545898	-0.43725586	0.41894531	-0.73022461	0.25170898	0.015136719	0	0	0	0	0	0	0	0	0	0.94848633	0.051513672	0.020996094	-0.006347656	0.000732422	-0.013427734	0.638	33398.71	0.467	-1204.4	0.473
897	9715	9715	Category A	-0.44384766	0.39599609	-0.73193359	0.066162109	-0.37841797	0.33642578	0	1.483	13/11/2017	13	11	2017	23:30:09	84609	0.09	23	30	9	1	0.051757813	3.5545898	-0.43701172	0.41870117	-0.73022461	0.095947266	0.023681641	0	0	0	0	0	0	0	0	0	0.94848633	0.051513672	0.03125	-0.006591797	-0.022705078	-0.001464844	0.618	33464.77	0.429	-1146.59	1.036
898	9716	9716	Category A	-0.43188477	0.38378906	-0.74389648	0.074707031	-0.37304688	0.33105469	0	0.473	13/11/2017	13	11	2017	23:30:09	84609	0.181	23	30	9	1	0.051757813	3.5545898	-0.43701172	0.41870117	-0.72973633	0.24902344	0.037841797	0	0	0	0	0	0	0	0	0	0.94824219	0.051757813	0.053955078	0.005126953	-0.034912109	-0.013916016	0.785	32958.78	0.069	-183.77	1.193
899	9717	9717	Category A	-0.43188477	0.40795898	-0.74389648	0.068115234	-0.37329102	0.33618164	0	0.324	13/11/2017	13	11	2017	23:30:09	84609	0.272	23	30	9	1	0.051757813	3.5545898	-0.43725586	0.41821289	-0.72973633	0.45288086	0.018310547	0	0	0	0	0	0	0	0	0	0.94799805	0.052001953	0.029785156	0.005371094	-0.010253906	-0.013916016	1.006	32409.15	-0.148	355.58	1.193
900	9718	9718	Category A	-0.43188477	0.41992188	-0.76782227	0.068115234	-0.37963867	0.328125	0	1.193	13/11/2017	13	11	2017	23:30:09	84609	0.363	23	30	9	1	0.051757813	3.5545898	-0.43725586	0.41821289	-0.72924805	0.46630859	0.038818359	0	0	0	0	0	0	0	0	0	0.94775391	0.052246094	0.045166016	0.005371094	0.001464844	-0.038330078	0.932	32581.22	0.049	-115.12	1.193
901	9719	9719	Category A	-0.43188477	0.41992188	-0.74389648	0.072998047	-0.37475586	0.33227539	0	1.528	13/11/2017	13	11	2017	23:30:09	84609	0.454	23	30	9	1	0.051757813	3.5545898	-0.43725586	0.41845703	-0.72900391	0.021484375	0.015625	0	0	0	0	0	0	0	0	0	0.94750977	0.052490234	0.021240234	0.005371094	0.001220703	-0.014648438	0.727	33123.66	0.172	-462.12	0.591
902	9720	9720	Category A	-0.40795898	0.39599609	-0.73193359	0.0703125	-0.37646484	0.33105469	0	0.591	13/11/2017	13	11	2017	23:30:09	84609	0.545	23	30	9	1	0.051757813	3.5545898	-0.43725586	0.41845703	-0.72900391	0.27734375	0.036865234	0	0	0	0	0	0	0	0	0	0.94750977	0.052490234	0.054443359	0.029296875	-0.022460938	-0.002685547	0.719	33147.24	0.155	-423.25	0.591
903	9721	9721	Category A	-0.43188477	0.43188477	-0.7199707	0.066162109	-0.37768555	0.33520508	0	0.257	13/11/2017	13	11	2017	23:30:09	84609	0.636	23	30	9	1	0.051757813	3.5545898	-0.43725586	0.41845703	-0.72900391	0.1940918	0.016845703	0	0	0	0	0	0	0	0	0	0.94750977	0.052490234	0.027587891	0.005371094	0.013183594	0.009033203	0.762	33022.94	0.329	-799.22	1.193
904	9722	9722	Category A	-0.44384766	0.39599609	-0.73193359	0.068847656	-0.37890625	0.33129883	0	0.424	13/11/2017	13	11	2017	23:30:09	84609	0.727	23	30	9	1	0.051757813	3.5545898	-0.4375	0.41821289	-0.72875977	0.33374023	0.0234375	0	0	0	0	0	0	0	0	0	0.94726563	0.052734375	0.031738281	-0.006103516	-0.022216797	-0.002929688	0.85	32785.33	0.43	-935.33	1.528
905	9723	9723	Category A	-0.41992188	0.41992188	-0.70776367	0.067382813	-0.37646484	0.33007813	0	0.582	13/11/2017	13	11	2017	23:30:09	84609	0.818	23	30	9	1	0.051757813	3.5545898	-0.4375	0.41796875	-0.72851563	0.53833008	0.02734375	0	0	0	0	0	0	0	0	0	0.94702148	0.052978516	0.040283203	0.017578125	0.001708984	0.020751953	0.898	32664.01	0.366	-784.17	0.701
906	9724	9724	Category A	-0.43188477	0.41992188	-0.7199707	0.076171875	-0.37304688	0.33325195	0	1.72	13/11/2017	13	11	2017	23:30:09	84609	0.909	23	30	9	2	0.051757813	3.5545898	-0.43676758	0.41796875	-0.72851563	0.99121094	0.010009766	0	0	0	0	0	0	0	0	0	0.94677734	0.053222656	0.015625	0.004882813	0.001708984	0.008544922	0.917	32617.44	0.21	-468.74	0.701
907	9725	9725	Category A	-0.43188477	0.43188477	-0.7199707	0.065673828	-0.37963867	0.33227539	0	1.818	13/11/2017	13	11	2017	23:30:10	84610	0	23	30	10	2	0.051757813	3.5545898	-0.43701172	0.41796875	-0.72851563	1.0336914	0.017089844	0	0	0	0	0	0	0	0	0	0.94677734	0.053222656	0.027587891	0.005126953	0.013671875	0.008544922	0.983	32461.5	0.246	-515.31	0.701
908	9726	9726	Category A	-0.44384766	0.43188477	-0.70776367	0.069580078	-0.37597656	0.33227539	0	0.701	13/11/2017	13	11	2017	23:30:10	84610	0.1	23	30	10	2	0.051757813	3.5545898	-0.43676758	0.41821289	-0.72851563	1.0822754	0.025634766	0	0	0	0	0	0	0	0	0	0.94677734	0.053222656	0.041259766	-0.006835938	0.013427734	0.020751953	0.933	32578.82	0.146	-329.65	0.701
909	9727	9727	Category A	-0.43188477	0.39599609	-0.73193359	0.065185547	-0.37109375	0.32910156	0	0.656	13/11/2017	13	11	2017	23:30:10	84610	0.2	23	30	10	2	0.051757813	3.5545898	-0.4362793	0.41845703	-0.72924805	1.4611816	0.022949219	0	0	0	0	0	0	0	0	0	0.94726563	0.052734375	0.029541016	0.004394531	-0.022460938	-0.002441406	0.894	32673.92	-0.055	139.99	0.701
910	9728	9728	Category A	-0.44384766	0.43188477	-0.75585938	0.069091797	-0.37011719	0.32910156	0	0.125	13/11/2017	13	11	2017	23:30:10	84610	0.3	23	30	10	2	0.051757813	3.5545898	-0.43603516	0.41845703	-0.72973633	1.4831543	0.030029297	0	0	0	0	0	0	0	0	0	0.94750977	0.052490234	0.046875	-0.007568359	0.013183594	-0.025878906	0.669	33299.57	0.051	-155.29	0.701
911	9729	9729	Category A	-0.44384766	0.44384766	-0.7199707	0.071289063	-0.37475586	0.33422852	0	0.349	13/11/2017	13	11	2017	23:30:10	84610	0.4	23	30	10	2	0.051757813	3.5545898	-0.4362793	0.41796875	-0.72949219	0.98266602	0.028564453	0	0	0	0	0	0	0	0	0	0.94702148	0.052978516	0.042724609	-0.007324219	0.025634766	0.009521484	0.555	33684.82	0.132	-441.12	0.656
912	9730	9730	Category A	-0.41992188	0.39599609	-0.7199707	0.073730469	-0.37158203	0.33520508	0	0.367	13/11/2017	13	11	2017	23:30:10	84610	0.5	23	30	10	2	0.051757813	3.5545898	-0.43603516	0.41748047	-0.72924805	0.37548828	0.028564453	0	0	0	0	0	0	0	0	0	0.94677734	0.053222656	0.047363281	0.016113281	-0.021484375	0.009277344	0.521	33812.11	0.122	-429.65	0.499
913	9731	9731	Category A	-0.43188477	0.39599609	-0.671875	0.068603516	-0.37670898	0.33227539	0	1.134	13/11/2017	13	11	2017	23:30:10	84610	0.6	23	30	10	2	0.051757813	3.5545898	-0.43603516	0.41748047	-0.72900391	0.081054688	0.061279297	0	0	0	0	0	0	0	0	0	0.9465332	0.053466797	0.083007813	0.004150391	-0.021484375	0.057128906	0.471	34012.12	0.057	-226.76	0.499
914	9732	9732	Category A	-0.44384766	0.40795898	-0.73193359	0.072509766	-0.37695313	0.33325195	0	0.499	13/11/2017	13	11	2017	23:30:10	84610	0.7	23	30	10	2	0.051757813	3.5545898	-0.43603516	0.41723633	-0.72900391	0.45043945	0.012207031	0	0	0	0	0	0	0	0	0	0.9465332	0.053466797	0.01953125	-0.007568359	-0.009277344	-0.002685547	0.633	33415.07	-0.098	343.83	1.097
915	9733	9733	Category A	-0.45581055	0.39599609	-0.74389648	0.069580078	-0.37426758	0.33227539	0	0.352	13/11/2017	13	11	2017	23:30:10	84610	0.8	23	30	10	2	0.051757813	3.5545898	-0.43603516	0.41748047	-0.72949219	0.74121094	0.032226563	0	0	0	0	0	0	0	0	0	0.94677734	0.053222656	0.055419922	-0.01953125	-0.021484375	-0.014160156	0.759	33031.43	-0.243	799.96	1.107
916	9734	9734	Category A	-0.44384766	0.41992188	-0.73193359	0.072509766	-0.38134766	0.33349609	0	1.097	13/11/2017	13	11	2017	23:30:10	84610	0.9	23	30	10	3	0.051757813	3.5545898	-0.43603516	0.41796875	-0.72973633	0.96289063	0.008056641	0	0	0	0	0	0	0	0	0	0.94726563	0.052734375	0.01171875	-0.007568359	0.001708984	-0.001953125	0.888	32688.84	-0.408	1286.05	1.107
917	9735	9735	Category A	-0.43188477	0.43188477	-0.73193359	0.064941406	-0.37670898	0.33447266	0	1.107	13/11/2017	13	11	2017	23:30:11	84611	0	23	30	11	3	0.051757813	3.5545898	-0.43554688	0.41796875	-0.72998047	0.56762695	0.014404297	0	0	0	0	0	0	0	0	0	0.94726563	0.052734375	0.019287109	0.003662109	0.013671875	-0.001708984	0.779	32975.37	-0.157	476.05	1.097
918	9736	9736	Category A	-0.43188477	0.41992188	-0.7199707	0.077636719	-0.37158203	0.3359375	0	1.144	13/11/2017	13	11	2017	23:30:11	84611	0.111	23	30	11	3	0.051757813	3.5545898	-0.43505859	0.41796875	-0.73022461	0.42651367	0.010986328	0	0	0	0	0	0	0	0	0	0.94726563	0.052734375	0.015625	0.003173828	0.001708984	0.010253906	0.861	32757.04	-0.087	232.23	1.097
919	9737	9737	Category A	-0.41992188	0.43188477	-0.73193359	0.068847656	-0.37890625	0.33349609	0	0.478	13/11/2017	13	11	2017	23:30:11	84611	0.222	23	30	11	3	0.051757813	3.5545898	-0.43505859	0.41723633	-0.73071289	0.52685547	0.020996094	0	0	0	0	0	0	0	0	0	0.94726563	0.052734375	0.030761719	0.015136719	0.014404297	-0.000976563	0.891	32681.37	0.026	-63.93	1.097
920	9738	9738	Category A	-0.45581055	0.40795898	-0.74389648	0.066162109	-0.38061523	0.33251953	0	0.99	13/11/2017	13	11	2017	23:30:11	84611	0.333	23	30	11	3	0.051757813	3.5545898	-0.43505859	0.41748047	-0.73071289	0.10229492	0.026123047	0	0	0	0	0	0	0	0	0	0.94750977	0.052490234	0.043212891	-0.020507813	-0.009521484	-0.012939453	0.776	32983.7	0.116	-304.82	0.99
921	9739	9739	Category A	-0.44384766	0.41992188	-0.7199707	0.064453125	-0.38085938	0.33520508	0	0.532	13/11/2017	13	11	2017	23:30:11	84611	0.444	23	30	11	3	0.051757813	3.5545898	-0.43530273	0.41748047	-0.73120117	0.6965332	0.014160156	0	0	0	0	0	0	0	0	0	0.94799805	0.052001953	0.021728516	-0.008300781	0.002197266	0.011230469	0.712	33168.04	0.173	-471.7	0.72
922	9740	9740	Category A	-0.41992188	0.45581055	-0.70776367	0.067871094	-0.37963867	0.33251953	0	0.41	13/11/2017	13	11	2017	23:30:11	84611	0.555	23	30	11	3	0.051513672	3.5126953	-0.43554688	0.41796875	-0.73120117	1.1074219	0.047119141	0	0	0	0	0	0	0	0	0	0.94824219	0.051757813	0.077148438	0.015625	0.037597656	0.0234375	0.594	33546.35	0.369	-1038.52	0.532
923	9741	9741	Category A	-0.44384766	0.43188477	-0.74389648	0.072998047	-0.37475586	0.33227539	0	0.72	13/11/2017	13	11	2017	23:30:11	84611	0.666	23	30	11	3	0.051513672	3.5126953	-0.43603516	0.41821289	-0.73095703	1.5085449	0.020019531	0	0	0	0	0	0	0	0	0	0.94848633	0.051513672	0.033935547	-0.007568359	0.013427734	-0.012695313	0.547	33714.19	0.386	-1135.37	0.549
924	9742	9742	Category A	-0.43188477	0.44384766	-0.74389648	0.072998047	-0.37646484	0.33325195	0	0.438	13/11/2017	13	11	2017	23:30:11	84611	0.777	23	30	11	3	0.051513672	3.5126953	-0.43603516	0.41821289	-0.73071289	1.9309082	0.028808594	0	0	0	0	0	0	0	0	0	0.94824219	0.051757813	0.042480469	0.004150391	0.025390625	-0.012939453	0.474	33999.65	0.499	-1515.08	0.532
925	9743	9743	Category A	-0.44384766	0.44384766	-0.73193359	0.075927734	-0.37573242	0.3359375	0	0.195	13/11/2017	13	11	2017	23:30:11	84611	0.888	23	30	11	3	0.051513672	3.5126953	-0.43579102	0.41821289	-0.73071289	2.3054199	0.026611328	0	0	0	0	0	0	0	0	0	0.94824219	0.051757813	0.034179688	-0.0078125	0.025390625	-0.000976563	0.435	34167.06	0.442	-1450.64	0.549
926	9744	9744	Category A	-0.43188477	0.44384766	-0.76782227	0.072998047	-0.37475586	0.33422852	0	0.549	13/11/2017	13	11	2017	23:30:12	84612	0	23	30	12	4	0.051513672	3.5126953	-0.43554688	0.41845703	-0.73095703	1.9990234	0.044677734	0	0	0	0	0	0	0	0	0	0.94824219	0.051757813	0.065917969	0.003662109	0.025146484	-0.036621094	0.483	33962.6	0.372	-1190.17	0.701
927	9745	9745	Category A	-0.43188477	0.40795898	-0.74389648	0.069580078	-0.37744141	0.33520508	0	0.299	13/11/2017	13	11	2017	23:30:12	84612	0.1	23	30	12	4	0.051513672	3.5126953	-0.43554688	0.41845703	-0.73095703	1.6999512	0.017089844	0	0	0	0	0	0	0	0	0	0.94824219	0.051757813	0.027099609	0.003662109	-0.010498047	-0.012695313	0.518	33823.66	0.405	-1220.77	0.549
928	9746	9746	Category A	-0.41992188	0.41992188	-0.74389648	0.075927734	-0.37573242	0.3359375	0	0.701	13/11/2017	13	11	2017	23:30:12	84612	0.2	23	30	12	4	0.051513672	3.5126953	-0.43554688	0.41796875	-0.73095703	1.6403809	0.020263672	0	0	0	0	0	0	0	0	0	0.94799805	0.052001953	0.030273438	0.015625	0.001708984	-0.012695313	0.507	33866.49	0.473	-1398.09	0.701
929	9747	9747	Category A	-0.43188477	0.45581055	-0.73193359	0.070800781	-0.37890625	0.33325195	0	0.93	13/11/2017	13	11	2017	23:30:12	84612	0.3	23	30	12	4	0.051513672	3.5126953	-0.43505859	0.41796875	-0.73095703	1.067627	0.037597656	0	0	0	0	0	0	0	0	0	0.94775391	0.052246094	0.041748047	0.003173828	0.037597656	-0.000732422	0.693	33225.34	0.198	-543.97	0.701
930	9748	9748	Category A	-0.45581055	0.40795898	-0.73193359	0.071044922	-0.38061523	0.33422852	0	0.372	13/11/2017	13	11	2017	23:30:12	84612	0.4	23	30	12	4	0.051513672	3.5126953	-0.43481445	0.41796875	-0.73071289	0.24731445	0.023193359	0	0	0	0	0	0	0	0	0	0.94750977	0.052490234	0.031982422	-0.020751953	-0.010009766	-0.000976563	0.665	33312.15	0.225	-628.29	0.93
931	9749	9749	Category A	-0.46777344	0.43188477	-0.74389648	0.078369141	-0.37451172	0.33520508	0	1.312	13/11/2017	13	11	2017	23:30:12	84612	0.5	23	30	12	4	0.051513672	3.5126953	-0.43457031	0.41796875	-0.73095703	0.008300781	0.038085938	0	0	0	0	0	0	0	0	0	0.94750977	0.052490234	0.059814453	-0.032958984	0.013671875	-0.012695313	0.793	32936.82	0.116	-299.87	1.067
932	9750	9750	Category A	-0.45581055	0.43188477	-0.7199707	0.072998047	-0.37475586	0.33422852	0	0.379	13/11/2017	13	11	2017	23:30:12	84612	0.6	23	30	12	4	0.051513672	3.5126953	-0.43481445	0.41821289	-0.73071289	0.091064453	0.027099609	0	0	0	0	0	0	0	0	0	0.94750977	0.052490234	0.045410156	-0.020751953	0.013427734	0.010742188	0.957	32521.89	-0.036	85.84	1.067
933	9751	9751	Category A	-0.41992188	0.43188477	-0.73193359	0.068603516	-0.37841797	0.33422852	0	1.067	13/11/2017	13	11	2017	23:30:12	84612	0.7	23	30	12	4	0.051513672	3.5126953	-0.43457031	0.41821289	-0.73095703	0.65600586	0.019775391	0	0	0	0	0	0	0	0	0	0.94775391	0.052246094	0.028808594	0.014648438	0.013427734	-0.000732422	0.94	32562.09	0.077	-177.64	1.067
934	9752	9752	Category A	-0.44384766	0.40795898	-0.7199707	0.072021484	-0.37597656	0.33422852	0	1.684	13/11/2017	13	11	2017	23:30:12	84612	0.8	23	30	12	4	0.051513672	3.5126953	-0.43432617	0.41821289	-0.73046875	1.2463379	0.017333984	0	0	0	0	0	0	0	0	0	0.94726563	0.052734375	0.030273438	-0.009277344	-0.010253906	0.010498047	0.967	32498.5	-0.02	46.97	1.067
935	9753	9753	Category A	-0.44384766	0.41992188	-0.7199707	0.068603516	-0.37670898	0.33422852	0	0.827	13/11/2017	13	11	2017	23:30:12	84612	0.9	23	30	12	4	0.051513672	3.5126953	-0.43408203	0.41796875	-0.73071289	1.5214844	0.014404297	0	0	0	0	0	0	0	0	0	0.94702148	0.052978516	0.022216797	-0.009521484	0.001708984	0.010742188	0.89	32683.86	0.016	-39.56	1.067
936	9754	9754	Category A	-0.43188477	0.40795898	-0.73193359	0.064941406	-0.37329102	0.33422852	0	0.535	13/11/2017	13	11	2017	23:30:13	84613	0	23	30	13	5	0.051513672	3.5126953	-0.43408203	0.41772461	-0.73071289	1.4943848	0.010009766	0	0	0	0	0	0	0	0	0	0.94726563	0.052734375	0.013183594	0.002197266	-0.009765625	-0.000976563	1.105	32194.31	-0.284	667.03	1.067
937	9755	9755	Category A	-0.43188477	0.40795898	-0.7199707	0.0703125	-0.37890625	0.33251953	0	0.851	13/11/2017	13	11	2017	23:30:13	84613	0.1	23	30	13	5	0.051513672	3.5126953	-0.43408203	0.41748047	-0.73022461	1.8349609	0.014404297	0	0	0	0	0	0	0	0	0	0.94677734	0.053222656	0.022460938	0.002197266	-0.009521484	0.010253906	1.047	32318.18	-0.179	421.02	0.851
938	9756	9756	Category A	-0.44384766	0.39599609	-0.73193359	0.071533203	-0.38061523	0.33349609	0	1.671	13/11/2017	13	11	2017	23:30:13	84613	0.2	23	30	13	5	0.051513672	3.5126953	-0.43359375	0.41772461	-0.73046875	1.9169922	0.023925781	0	0	0	0	0	0	0	0	0	0.9465332	0.053466797	0.033203125	-0.010009766	-0.021728516	-0.001220703	0.854	32775.01	0.167	-399.48	0.851
939	9757	9757	Category A	-0.43188477	0.41992188	-0.7199707	0.074462891	-0.3762207	0.33422852	0	0.718	13/11/2017	13	11	2017	23:30:13	84613	0.3	23	30	13	5	0.051513672	3.5126953	-0.43334961	0.41821289	-0.73046875	1.482666	0.010742188	0	0	0	0	0	0	0	0	0	0.94677734	0.053222656	0.013671875	0.001464844	0.001464844	0.010498047	0.858	32764.73	0.272	-622.2	0.854
940	9758	9758	Category A	-0.43188477	0.41992188	-0.74389648	0.064941406	-0.37670898	0.33618164	0	0.522	13/11/2017	13	11	2017	23:30:13	84613	0.4	23	30	13	5	0.051513672	3.5126953	-0.43359375	0.41796875	-0.73022461	1.1210938	0.013671875	0	0	0	0	0	0	0	0	0	0.94677734	0.053222656	0.016845703	0.001708984	0.001708984	-0.013427734	0.981	32466.1	0.169	-364.32	0.854
941	9759	9759	Category A	-0.43188477	0.41992188	-0.74389648	0.071777344	-0.37866211	0.33032227	0	0.854	13/11/2017	13	11	2017	23:30:13	84613	0.5	23	30	13	5	0.051513672	3.5126953	-0.43359375	0.41796875	-0.72973633	0.90625	0.014160156	0	0	0	0	0	0	0	0	0	0.94628906	0.053710938	0.017578125	0.001708984	0.001708984	-0.013916016	0.899	32661.54	0.282	-621.82	1.274
942	9760	9760	Category A	-0.43188477	0.41992188	-0.7199707	0.072021484	-0.37719727	0.33032227	0	1.274	13/11/2017	13	11	2017	23:30:13	84613	0.6	23	30	13	5	0.051513672	3.5126953	-0.43359375	0.41796875	-0.72949219	0.5612793	0.010009766	0	0	0	0	0	0	0	0	0	0.94604492	0.053955078	0.013427734	0.001708984	0.001708984	0.009521484	0.874	32723.99	0.313	-696.13	1.274
943	9761	9761	Category A	-0.43188477	0.43188477	-0.7199707	0.066894531	-0.38134766	0.33129883	0	0.356	13/11/2017	13	11	2017	23:30:13	84613	0.7	23	30	13	5	0.051513672	3.5126953	-0.43408203	0.41845703	-0.72949219	0.054199219	0.016601563	0	0	0	0	0	0	0	0	0	0.9465332	0.053466797	0.025146484	0.002197266	0.013183594	0.009521484	1.091	32223.72	0.007	-14.74	1.524
944	9762	9762	Category A	-0.41992188	0.40795898	-0.7199707	0.067871094	-0.37670898	0.33251953	0	1.524	13/11/2017	13	11	2017	23:30:13	84613	0.8	23	30	13	5	0.051513672	3.5126953	-0.43383789	0.41845703	-0.72949219	0.073974609	0.020019531	0	0	0	0	0	0	0	0	0	0.94628906	0.053710938	0.034179688	0.013916016	-0.010498047	0.009521484	1.28	31850	-0.261	529.99	1.524
945	9763	9763	Category A	-0.40795898	0.39599609	-0.73193359	0.069580078	-0.37890625	0.33227539	0	2.02	13/11/2017	13	11	2017	23:30:13	84613	0.9	23	30	13	5	0.051513672	3.5126953	-0.43334961	0.41870117	-0.72949219	0.24584961	0.033935547	0	0	0	0	0	0	0	0	0	0.94628906	0.053710938	0.050292969	0.025390625	-0.022705078	-0.002197266	1.264	31879.84	-0.453	1008.21	1.524
946	9764	9764	Category A	-0.44384766	0.40795898	-0.73193359	0.071289063	-0.37646484	0.33422852	0	1.654	13/11/2017	13	11	2017	23:30:14	84614	0	23	30	14	6	0.051513672	3.5126953	-0.43334961	0.41845703	-0.72998047	0.62304688	0.014892578	0	0	0	0	0	0	0	0	0	0.9465332	0.053466797	0.022705078	-0.010253906	-0.010498047	-0.001708984	1.127	32148.7	-0.43	1064.47	1.524
947	9765	9765	Category A	-0.43188477	0.45581055	-0.74389648	0.074707031	-0.37304688	0.33227539	0	0.756	13/11/2017	13	11	2017	23:30:14	84614	0.1	23	30	14	6	0.051513672	3.5126953	-0.43334961	0.41845703	-0.73022461	0.83227539	0.039550781	0	0	0	0	0	0	0	0	0	0.94677734	0.053222656	0.052246094	0.001464844	0.037109375	-0.013427734	1.229	31946.19	-0.442	1007.08	1.524
948	9766	9766	Category A	-0.44384766	0.41992188	-0.75585938	0.071533203	-0.37646484	0.33227539	0	0.457	13/11/2017	13	11	2017	23:30:14	84614	0.2	23	30	14	6	0.051513672	3.5126953	-0.43334961	0.41821289	-0.73022461	0.73657227	0.027587891	0	0	0	0	0	0	0	0	0	0.9465332	0.053466797	0.037353516	-0.010253906	0.001464844	-0.025390625	1.079	32249.17	-0.175	400.05	0.968
949	9767	9767	Category A	-0.41992188	0.43188477	-0.75585938	0.071777344	-0.37792969	0.33642578	0	0.968	13/11/2017	13	11	2017	23:30:14	84614	0.3	23	30	14	6	0.051513672	3.5126953	-0.43359375	0.41772461	-0.73022461	0.50512695	0.031982422	0	0	0	0	0	0	0	0	0	0.9465332	0.053466797	0.053222656	0.013671875	0.013916016	-0.025390625	0.839	32813.91	0.174	-420.5	0.937
950	9768	9768	Category A	-0.44384766	0.39599609	-0.70776367	0.067382813	-0.37841797	0.33325195	0	0.624	13/11/2017	13	11	2017	23:30:14	84614	0.4	23	30	14	6	0.051513672	3.5126953	-0.43334961	0.41772461	-0.72998047	0.41552734	0.032714844	0	0	0	0	0	0	0	0	0	0.94628906	0.053710938	0.054443359	-0.010253906	-0.021728516	0.022216797	0.72	33144.28	0.282	-726.1	0.756
951	9769	9769	Category A	-0.44384766	0.39599609	-0.73193359	0.068847656	-0.37817383	0.3293457	0	0.578	13/11/2017	13	11	2017	23:30:14	84614	0.5	23	30	14	6	0.051513672	3.5126953	-0.43359375	0.41748047	-0.72949219	0.083007813	0.023681641	0	0	0	0	0	0	0	0	0	0.94580078	0.054199219	0.033935547	-0.010009766	-0.021484375	-0.002197266	0.687	33243.7	0.289	-766.07	0.624
952	9770	9770	Category A	-0.43188477	0.41992188	-0.7199707	0.075439453	-0.3762207	0.33325195	0	0.937	13/11/2017	13	11	2017	23:30:14	84614	0.6	23	30	14	6	0.051513672	3.5126953	-0.43359375	0.41723633	-0.72973633	0.63818359	0.010253906	0	0	0	0	0	0	0	0	0	0.94580078	0.054199219	0.014160156	0.001708984	0.002441406	0.009765625	0.643	33382.46	0.299	-825.13	0.624
953	9771	9771	Category A	-0.43188477	0.39599609	-0.7199707	0.065429688	-0.37670898	0.33544922	0	0.562	13/11/2017	13	11	2017	23:30:14	84614	0.7	23	30	14	6	0.051513672	3.5126953	-0.43359375	0.41748047	-0.72973633	0.48681641	0.023681641	0	0	0	0	0	0	0	0	0	0.94604492	0.053955078	0.033447266	0.001708984	-0.021484375	0.009765625	0.528	33785.36	0.419	-1239.89	0.624
954	9772	9772	Category A	-0.43188477	0.43188477	-0.75585938	0.071289063	-0.37597656	0.33520508	0	0.189	13/11/2017	13	11	2017	23:30:14	84614	0.8	23	30	14	6	0.051513672	3.5126953	-0.43334961	0.41748047	-0.73120117	0.015625	0.028320313	0	0	0	0	0	0	0	0	0	0.94702148	0.052978516	0.040283203	0.001464844	0.014160156	-0.024414063	0.535	33758.9	0.228	-738.78	0.578
955	9773	9773	Category A	-0.41992188	0.44384766	-0.73193359	0.074462891	-0.37475586	0.33227539	0	0.283	13/11/2017	13	11	2017	23:30:14	84614	0.9	23	30	14	6	0.051513672	3.5126953	-0.43310547	0.41772461	-0.73120117	0.38574219	0.029052734	0	0	0	0	0	0	0	0	0	0.94702148	0.052978516	0.039794922	0.013183594	0.025878906	-0.000488281	0.516	33831.39	0.211	-707.73	0.661
956	9774	9774	Category A	-0.40795898	0.41992188	-0.73193359	0.070556641	-0.37573242	0.33032227	0	0.661	13/11/2017	13	11	2017	23:30:15	84615	0	23	30	15	7	0.051513672	3.5126953	-0.43286133	0.41772461	-0.73095703	0.38989258	0.025146484	0	0	0	0	0	0	0	0	0	0.94677734	0.053222656	0.028076172	0.024902344	0.001953125	-0.000732422	0.48	33974.89	0.215	-755.64	0.661
957	9775	9775	Category A	-0.41992188	0.43188477	-0.73193359	0.072998047	-0.37646484	0.33618164	0	0.465	13/11/2017	13	11	2017	23:30:15	84615	0.1	23	30	15	7	0.051513672	3.5126953	-0.43286133	0.41748047	-0.73071289	0.71948242	0.019287109	0	0	0	0	0	0	0	0	0	0.94628906	0.053710938	0.028320313	0.012939453	0.014160156	-0.000976563	0.622	33451.42	0.06	-192.32	0.722
958	9776	9776	Category A	-0.43188477	0.40795898	-0.76782227	0.075195313	-0.38037109	0.33422852	0	0.722	13/11/2017	13	11	2017	23:30:15	84615	0.2	23	30	15	7	0.051513672	3.5126953	-0.43286133	0.41699219	-0.73095703	1.1245117	0.037841797	0	0	0	0	0	0	0	0	0	0.94628906	0.053710938	0.047119141	0.000976563	-0.009033203	-0.036621094	0.774	32989.27	0.127	-332.67	1.096
959	9777	9777	Category A	-0.41992188	0.44384766	-0.73193359	0.070556641	-0.37133789	0.33105469	0	1.417	13/11/2017	13	11	2017	23:30:15	84615	0.3	23	30	15	7	0.051513672	3.5126953	-0.43286133	0.41699219	-0.73095703	1.0625	0.029541016	0	0	0	0	0	0	0	0	0	0.94628906	0.053710938	0.040527344	0.012939453	0.026611328	-0.000732422	0.917	32617.44	0.145	-331.82	1.096
960	9778	9778	Category A	-0.41992188	0.40795898	-0.74389648	0.067871094	-0.37963867	0.33032227	0	1.096	13/11/2017	13	11	2017	23:30:15	84615	0.4	23	30	15	7	0.051025391	3.4933594	-0.43310547	0.41699219	-0.73071289	0.85961914	0.020507813	0	0	0	0	0	0	0	0	0	0.94628906	0.053710938	0.035400391	0.013183594	-0.009033203	-0.012939453	0.892	32678.88	0.371	-797.16	1.096
961	9779	9779	Category A	-0.44384766	0.43188477	-0.73193359	0.071044922	-0.37866211	0.33422852	0	1.145	13/11/2017	13	11	2017	23:30:15	84615	0.5	23	30	15	7	0.051025391	3.4933594	-0.43286133	0.41699219	-0.73071289	1.0517578	0.018066406	0	0	0	0	0	0	0	0	0	0.94628906	0.053710938	0.026367188	-0.010742188	0.014648438	-0.000976563	0.885	32696.34	0.495	-1026.27	1.145
962	9780	9780	Category A	-0.44384766	0.43188477	-0.70776367	0.067871094	-0.37792969	0.33251953	0	0.507	13/11/2017	13	11	2017	23:30:15	84615	0.6	23	30	15	7	0.051025391	3.4933594	-0.43286133	0.41674805	-0.73095703	1.1855469	0.029785156	0	0	0	0	0	0	0	0	0	0.94628906	0.053710938	0.049072266	-0.010742188	0.014892578	0.023193359	0.963	32507.83	0.557	-1072.7	1.189
963	9781	9781	Category A	-0.43188477	0.43188477	-0.69580078	0.070800781	-0.37890625	0.33325195	0	0.427	13/11/2017	13	11	2017	23:30:15	84615	0.7	23	30	15	7	0.051025391	3.4933594	-0.43286133	0.41625977	-0.73144531	0.60400391	0.038818359	0	0	0	0	0	0	0	0	0	0.9465332	0.053466797	0.052246094	0.000976563	0.015380859	0.035644531	0.933	32578.82	0.629	-1210.74	1.189
964	9782	9782	Category A	-0.44384766	0.39599609	-0.7199707	0.071777344	-0.37792969	0.33007813	0	1.189	13/11/2017	13	11	2017	23:30:15	84615	0.8	23	30	15	7	0.051025391	3.4933594	-0.43286133	0.41577148	-0.73120117	0.043212891	0.025146484	0	0	0	0	0	0	0	0	0	0.94604492	0.053955078	0.041992188	-0.010742188	-0.019775391	0.011230469	0.973	32484.57	0.446	-881.81	1.189
965	9783	9783	Category A	-0.44384766	0.41992188	-0.73193359	0.061035156	-0.37109375	0.33349609	0	1.239	13/11/2017	13	11	2017	23:30:15	84615	0.9	23	30	15	7	0.051025391	3.4933594	-0.43286133	0.4152832	-0.73095703	0.76855469	0.011474609	0	0	0	0	0	0	0	0	0	0.94580078	0.054199219	0.015869141	-0.010742188	0.004394531	-0.000732422	0.877	32716.42	0.427	-910.61	1.189
966	9784	9784	Category A	-0.44384766	0.41992188	-0.7199707	0.0703125	-0.37890625	0.33129883	0	1.334	13/11/2017	13	11	2017	23:30:16	84616	0	23	30	16	8	0.051025391	3.4933594	-0.43286133	0.41479492	-0.73095703	1.3237305	0.016357422	0	0	0	0	0	0	0	0	0	0.94555664	0.054443359	0.027099609	-0.010742188	0.004882813	0.010986328	0.855	32772.43	0.304	-688.81	1.189
967	9785	9785	Category A	-0.43188477	0.39599609	-0.73193359	0.065429688	-0.38061523	0.33007813	0	0.568	13/11/2017	13	11	2017	23:30:16	84616	0.1	23	30	16	8	0.051025391	3.4933594	-0.43261719	0.41430664	-0.73071289	1.9135742	0.018310547	0	0	0	0	0	0	0	0	0	0.94506836	0.054931641	0.020263672	0.000732422	-0.018310547	-0.000976563	0.923	32602.89	0.102	-236.26	1.239
968	9786	9786	Category A	-0.41992188	0.39599609	-0.73193359	0.070068359	-0.38061523	0.33544922	0	0.373	13/11/2017	13	11	2017	23:30:16	84616	0.2	23	30	16	8	0.051025391	3.4933594	-0.43286133	0.41455078	-0.73071289	2.2409668	0.022705078	0	0	0	0	0	0	0	0	0	0.94506836	0.054931641	0.032714844	0.012939453	-0.018554688	-0.000976563	0.98	32468.4	-0.124	301.46	1.239
969	9787	9787	Category A	-0.41992188	0.40795898	-0.7199707	0.072998047	-0.37475586	0.33325195	0	0.838	13/11/2017	13	11	2017	23:30:16	84616	0.3	23	30	16	8	0.051025391	3.4933594	-0.43286133	0.41430664	-0.73071289	1.9111328	0.018066406	0	0	0	0	0	0	0	0	0	0.94506836	0.054931641	0.030273438	0.012939453	-0.006347656	0.010742188	0.891	32681.37	-0.131	347.23	1.325
970	9788	9788	Category A	-0.43188477	0.40795898	-0.73193359	0.067138672	-0.375	0.33544922	0	1.533	13/11/2017	13	11	2017	23:30:16	84616	0.4	23	30	16	8	0.051025391	3.4933594	-0.43286133	0.4140625	-0.73071289	1.7316895	0.006347656	0	0	0	0	0	0	0	0	0	0.94482422	0.055175781	0.008544922	0.000976563	-0.006103516	-0.000976563	0.89	32683.86	-0.176	478.22	0.838
971	9789	9789	Category A	-0.45581055	0.40795898	-0.7199707	0.068603516	-0.38134766	0.33032227	0	0.703	13/11/2017	13	11	2017	23:30:16	84616	0.5	23	30	16	8	0.051025391	3.4933594	-0.43286133	0.41430664	-0.73046875	1.5668945	0.025878906	0	0	0	0	0	0	0	0	0	0.94482422	0.055175781	0.039794922	-0.022705078	-0.006347656	0.010498047	0.909	32636.95	-0.297	847.97	0.838
972	9790	9790	Category A	-0.41992188	0.41992188	-0.74389648	0.072753906	-0.37304688	0.33520508	0	1.325	13/11/2017	13	11	2017	23:30:16	84616	0.6	23	30	16	8	0.051025391	3.4933594	-0.43261719	0.4140625	-0.73022461	1.3239746	0.019287109	0	0	0	0	0	0	0	0	0	0.94433594	0.055664063	0.031982422	0.012695313	0.005615234	-0.013427734	0.921	32607.73	-0.337	973.41	1.325
973	9791	9791	Category A	-0.44384766	0.40795898	-0.7199707	0.068603516	-0.37670898	0.33105469	0	0.687	13/11/2017	13	11	2017	23:30:16	84616	0.7	23	30	16	8	0.051025391	3.4933594	-0.43212891	0.41357422	-0.73071289	1.0383301	0.016601563	0	0	0	0	0	0	0	0	0	0.94433594	0.055664063	0.028076172	-0.011474609	-0.005615234	0.010742188	1.017	32384.45	-0.29	739.21	1.325
974	9792	9792	Category A	-0.41992188	0.40795898	-0.73193359	0.072021484	-0.37744141	0.33520508	0	0.444	13/11/2017	13	11	2017	23:30:16	84616	0.8	23	30	16	8	0.051025391	3.4933594	-0.43237305	0.41333008	-0.73046875	0.85375977	0.013671875	0	0	0	0	0	0	0	0	0	0.9440918	0.055908203	0.019287109	0.012451172	-0.005371094	-0.001220703	0.947	32545.47	-0.06	145.87	1.114
975	9793	9793	Category A	-0.44384766	0.39599609	-0.73193359	0.072998047	-0.3737793	0.33007813	0	1.41	13/11/2017	13	11	2017	23:30:16	84616	0.9	23	30	16	8	0.051025391	3.4933594	-0.43188477	0.41333008	-0.73095703	0.5546875	0.020996094	0	0	0	0	0	0	0	0	0	0.94433594	0.055664063	0.030029297	-0.01171875	-0.017333984	-0.000732422	0.906	32644.3	0.045	-108.29	1.114
976	9794	9794	Category A	-0.44384766	0.40795898	-0.70776367	0.074951172	-0.37573242	0.3371582	0	1.114	13/11/2017	13	11	2017	23:30:17	84617	0	23	30	17	9	0.051025391	3.4933594	-0.43188477	0.41333008	-0.73120117	0.007080078	0.026855469	0	0	0	0	0	0	0	0	0	0.94458008	0.055419922	0.040771484	-0.01171875	-0.005371094	0.0234375	0.821	32861.34	0.253	-601.5	0.969
977	9795	9795	Category A	-0.39599609	0.40795898	-0.74389648	0.067871094	-0.38037109	0.33032227	0	0.457	13/11/2017	13	11	2017	23:30:17	84617	0.1	23	30	17	9	0.051025391	3.4933594	-0.43188477	0.41357422	-0.73144531	0.296875	0.038330078	0	0	0	0	0	0	0	0	0	0.94482422	0.055175781	0.053955078	0.035888672	-0.005615234	-0.012207031	0.868	32739.2	0.157	-372.57	1.114
978	9796	9796	Category A	-0.41992188	0.41992188	-0.74389648	0.068603516	-0.37719727	0.33251953	0	0.817	13/11/2017	13	11	2017	23:30:17	84617	0.2	23	30	17	9	0.051025391	3.4933594	-0.43212891	0.41333008	-0.73144531	0.21264648	0.018554688	0	0	0	0	0	0	0	0	0	0.94482422	0.055175781	0.03125	0.012207031	0.006347656	-0.012207031	1.021	32375.53	-0.06	136.98	1.359
979	9797	9797	Category A	-0.44384766	0.39599609	-0.73193359	0.069335938	-0.38037109	0.33422852	0	0.969	13/11/2017	13	11	2017	23:30:17	84617	0.3	23	30	17	9	0.051025391	3.4933594	-0.43237305	0.41333008	-0.73144531	0.37963867	0.020507813	0	0	0	0	0	0	0	0	0	0.94482422	0.055175781	0.029052734	-0.011230469	-0.017333984	-0.000244141	1.13	32142.53	-0.305	708.19	1.234
980	9798	9798	Category A	-0.44384766	0.40795898	-0.73193359	0.065917969	-0.37597656	0.33129883	0	1.359	13/11/2017	13	11	2017	23:30:17	84617	0.4	23	30	17	9	0.051025391	3.4933594	-0.43212891	0.4128418	-0.73144531	0.79785156	0.012695313	0	0	0	0	0	0	0	0	0	0.94458008	0.055419922	0.016845703	-0.011474609	-0.004882813	-0.000244141	1.15	32101.78	-0.484	1207.22	1.234
981	9799	9799	Category A	-0.43188477	0.43188477	-0.7199707	0.067138672	-0.37670898	0.33813477	0	2.066	13/11/2017	13	11	2017	23:30:17	84617	0.5	23	30	17	9	0.051025391	3.4933594	-0.43188477	0.4128418	-0.73144531	0.94775391	0.021972656	0	0	0	0	0	0	0	0	0	0.94458008	0.055419922	0.030273438	0	0.018798828	0.011474609	1.181	32039.72	-0.51	1253.58	1.234
982	9800	9800	Category A	-0.43188477	0.43188477	-0.73193359	0.076904297	-0.3762207	0.33520508	0	1.234	13/11/2017	13	11	2017	23:30:17	84617	0.6	23	30	17	9	0.051025391	3.4933594	-0.43188477	0.4128418	-0.73144531	0.89428711	0.018798828	0	0	0	0	0	0	0	0	0	0.94458008	0.055419922	0.019287109	0	0.018798828	-0.000244141	1.187	32027.86	-0.428	1003.57	1.234
983	9801	9801	Category A	-0.41992188	0.43188477	-0.70776367	0.074462891	-0.37475586	0.33325195	0	0.645	13/11/2017	13	11	2017	23:30:17	84617	0.7	23	30	17	9	0.051025391	3.4933594	-0.43188477	0.41308594	-0.73168945	1.0043945	0.032714844	0	0	0	0	0	0	0	0	0	0.94482422	0.055175781	0.0546875	0.011962891	0.018554688	0.023925781	1.098	32208.98	-0.383	950.12	1.234
984	9802	9802	Category A	-0.39599609	0.40795898	-0.74389648	0.071777344	-0.37231445	0.33227539	0	0.854	13/11/2017	13	11	2017	23:30:17	84617	0.8	23	30	17	9	0.051025391	3.4933594	-0.43164063	0.4128418	-0.73168945	1.2504883	0.037841797	0	0	0	0	0	0	0	0	0	0.94458008	0.055419922	0.052490234	0.035644531	-0.004882813	-0.011962891	1.019	32379.99	-0.301	770.21	0.885
985	9803	9803	Category A	-0.43188477	0.40795898	-0.74389648	0.072021484	-0.37304688	0.33618164	0	0.43	13/11/2017	13	11	2017	23:30:17	84617	0.9	23	30	17	9	0.051025391	3.4933594	-0.43212891	0.41259766	-0.73168945	1.0866699	0.012695313	0	0	0	0	0	0	0	0	0	0.94482422	0.055175781	0.017089844	0.000244141	-0.004638672	-0.011962891	0.811	32888.05	-0.12	343.4	0.854
986	9804	9804	Category A	-0.43188477	0.41992188	-0.74389648	0.0703125	-0.38061523	0.33447266	0	0.885	13/11/2017	13	11	2017	23:30:18	84618	0	23	30	18	10	0.051025391	3.4933594	-0.43261719	0.4128418	-0.73144531	0.51464844	0.013916016	0	0	0	0	0	0	0	0	0	0.94506836	0.054931641	0.020019531	0.000732422	0.006835938	-0.012207031	0.697	33213.17	0.268	-710.01	0.854
987	9805	9805	Category A	-0.43188477	0.40795898	-0.70776367	0.068603516	-0.38134766	0.33251953	0	0.823	13/11/2017	13	11	2017	23:30:18	84618	0.1	23	30	18	10	0.051025391	3.4933594	-0.43261719	0.4128418	-0.73144531	0.056884766	0.024169922	0	0	0	0	0	0	0	0	0	0.94482422	0.055175781	0.029296875	0.000732422	-0.004882813	0.023681641	0.787	32953.27	0.326	-775.63	0.885
988	9806	9806	Category A	-0.45581055	0.39599609	-0.7199707	0.066162109	-0.37915039	0.32836914	0	0.548	13/11/2017	13	11	2017	23:30:18	84618	0.2	23	30	18	10	0.051025391	3.4933594	-0.43237305	0.41259766	-0.73144531	0.17749023	0.030761719	0	0	0	0	0	0	0	0	0	0.94458008	0.055419922	0.051513672	-0.023193359	-0.016601563	0.011474609	0.904	32649.22	0.13	-302.51	1.082
989	9807	9807	Category A	-0.41992188	0.39599609	-0.70776367	0.067871094	-0.37670898	0.33325195	0	1.185	13/11/2017	13	11	2017	23:30:18	84618	0.3	23	30	18	10	0.051025391	3.4933594	-0.43212891	0.41235352	-0.73095703	0.42358398	0.03125	0	0	0	0	0	0	0	0	0	0.9440918	0.055908203	0.052246094	0.012207031	-0.016357422	0.023193359	1.013	32393.41	0.07	-152.75	1.082
990	9808	9808	Category A	-0.45581055	0.40795898	-0.7199707	0.065429688	-0.38061523	0.33447266	0	1.558	13/11/2017	13	11	2017	23:30:18	84618	0.4	23	30	18	10	0.051025391	3.4933594	-0.43212891	0.41235352	-0.73095703	0.77880859	0.026123047	0	0	0	0	0	0	0	0	0	0.9440918	0.055908203	0.038818359	-0.0234375	-0.004394531	0.010986328	1.002	32418.18	0.16	-340.58	1.082
991	9809	9809	Category A	-0.44384766	0.43188477	-0.73193359	0.068847656	-0.37890625	0.33349609	0	1.082	13/11/2017	13	11	2017	23:30:18	84618	0.5	23	30	18	10	0.051025391	3.4933594	-0.43188477	0.41259766	-0.73120117	1.1816406	0.022460938	0	0	0	0	0	0	0	0	0	0.9440918	0.055908203	0.031494141	-0.011962891	0.019042969	-0.000488281	0.976	32477.63	0.186	-400.03	1.082
992	9810	9810	Category A	-0.43188477	0.40795898	-0.73193359	0.067382813	-0.37841797	0.33227539	0	0.819	13/11/2017	13	11	2017	23:30:18	84618	0.6	23	30	18	10	0.051025391	3.4933594	-0.43188477	0.4128418	-0.73095703	1.0732422	0.005126953	0	0	0	0	0	0	0	0	0	0.9440918	0.055908203	0.005615234	0	-0.004882813	-0.000732422	0.942	32557.33	-0.041	99.27	1.185
993	9811	9811	Category A	-0.40795898	0.40795898	-0.77978516	0.069580078	-0.37646484	0.33129883	0	0.669	13/11/2017	13	11	2017	23:30:18	84618	0.7	23	30	18	10	0.051025391	3.4933594	-0.43139648	0.4128418	-0.73120117	0.93896484	0.053955078	0	0	0	0	0	0	0	0	0	0.9440918	0.055908203	0.076904297	0.0234375	-0.004882813	-0.048339844	0.947	32545.47	-0.298	817.63	1.082
994	9812	9812	Category A	-0.41992188	0.41992188	-0.73193359	0.072998047	-0.37646484	0.33325195	0	0.341	13/11/2017	13	11	2017	23:30:18	84618	0.8	23	30	18	10	0.051025391	3.4933594	-0.43139648	0.4128418	-0.73120117	1.119873	0.013427734	0	0	0	0	0	0	0	0	0	0.9440918	0.055908203	0.019042969	0.011474609	0.006835938	-0.000488281	0.763	33020.12	-0.137	418.02	0.867
995	9813	9813	Category A	-0.44384766	0.39599609	-0.7199707	0.072753906	-0.37304688	0.33325195	0	1.213	13/11/2017	13	11	2017	23:30:18	84618	0.9	23	30	18	10	0.051025391	3.4933594	-0.43188477	0.4128418	-0.73095703	1.137207	0.0234375	0	0	0	0	0	0	0	0	0	0.9440918	0.055908203	0.040039063	-0.011962891	-0.016845703	0.010986328	0.727	33123.66	-0.114	357.89	0.819
996	9814	9814	Category A	-0.43188477	0.39599609	-0.7199707	0.072998047	-0.37475586	0.33422852	0	0.455	13/11/2017	13	11	2017	23:30:19	84619	0	23	30	19	11	0.051025391	3.4933594	-0.43212891	0.4128418	-0.73120117	0.74267578	0.020263672	0	0	0	0	0	0	0	0	0	0.94433594	0.055664063	0.028564453	0.000244141	-0.016845703	0.011230469	0.695	33219.25	-0.184	631.58	0.669
997	9815	9815	Category A	-0.43188477	0.40795898	-0.74389648	0.074707031	-0.37304688	0.33422852	0	0.867	13/11/2017	13	11	2017	23:30:19	84619	0.1	23	30	19	11	0.051025391	3.4933594	-0.43261719	0.4128418	-0.73095703	0.026123047	0.013671875	0	0	0	0	0	0	0	0	0	0.94458008	0.055419922	0.018554688	0.000732422	-0.004882813	-0.012695313	0.682	33259.1	-0.234	850.85	0.867
998	9816	9816	Category A	-0.43188477	0.40795898	-0.7199707	0.068603516	-0.37280273	0.33007813	0	0.625	13/11/2017	13	11	2017	23:30:19	84619	0.2	23	30	19	11	0.051513672	3.4933594	-0.43286133	0.4128418	-0.73095703	0.48583984	0.012207031	0	0	0	0	0	0	0	0	0	0.94458008	0.055419922	0.017089844	0.000976563	-0.004882813	0.010986328	0.901	32656.6	-0.449	1436.05	1.213
999	9817	9817	Category A	-0.44384766	0.43188477	-0.7199707	0.071044922	-0.38061523	0.33422852	0	0.593	13/11/2017	13	11	2017	23:30:19	84619	0.3	23	30	19	11	0.051513672	3.4933594	-0.43286133	0.41333008	-0.73071289	0.43530273	0.023925781	0	0	0	0	0	0	0	0	0	0.94458008	0.055419922	0.040039063	-0.010742188	0.018310547	0.010742188	1.062	32285.62	-0.563	1612.49	1.656
1000	9818	9818	Category A	-0.44384766	0.41992188	-0.74389648	0.0703125	-0.37890625	0.33129883	0	1.656	13/11/2017	13	11	2017	23:30:19	84619	0.4	23	30	19	11	0.051513672	3.4933594	-0.43334961	0.41308594	-0.73022461	0.39916992	0.018310547	0	0	0	0	0	0	0	0	0	0.94433594	0.055664063	0.030761719	-0.010253906	0.006591797	-0.013427734	1.263	31881.72	-0.748	1953.55	1.656
1001	9819	9819	Category A	-0.43188477	0.39599609	-0.74389648	0.069335938	-0.38378906	0.33422852	0	2.179	13/11/2017	13	11	2017	23:30:19	84619	0.5	23	30	19	11	0.051513672	3.4933594	-0.43383789	0.41308594	-0.72998047	0.44555664	0.021972656	0	0	0	0	0	0	0	0	0	0.94433594	0.055664063	0.032958984	0.001953125	-0.017089844	-0.013671875	1.38	31670.07	-0.888	2256.05	1.656
1002	9820	9820	Category A	-0.43188477	0.40795898	-0.73193359	0.063720703	-0.37915039	0.328125	0	1.658	13/11/2017	13	11	2017	23:30:19	84619	0.6	23	30	19	11	0.051513672	3.4933594	-0.43383789	0.41235352	-0.73022461	0.064208984	0.005126953	0	0	0	0	0	0	0	0	0	0.94433594	0.055664063	0.008300781	0.001953125	-0.004394531	-0.001464844	1.52	31435.13	-0.9	2022.95	1.656
1003	9821	9821	Category A	-0.43188477	0.39599609	-0.73193359	0.071533203	-0.37817383	0.33105469	0	1.57	13/11/2017	13	11	2017	23:30:19	84619	0.7	23	30	19	11	0.051513672	3.4933594	-0.43408203	0.41259766	-0.73071289	0.49438477	0.016845703	0	0	0	0	0	0	0	0	0	0.94482422	0.055175781	0.020019531	0.002197266	-0.016601563	-0.000976563	1.562	31368.08	-0.869	1857.26	1.656
1004	9822	9822	Category A	-0.44384766	0.40795898	-0.73193359	0.067138672	-0.38061523	0.33349609	0	1.468	13/11/2017	13	11	2017	23:30:19	84619	0.8	23	30	19	11	0.051513672	3.4933594	-0.43408203	0.41235352	-0.73144531	0.73120117	0.010498047	0	0	0	0	0	0	0	0	0	0.9453125	0.0546875	0.014648438	-0.009521484	-0.004394531	-0.000244141	1.419	31602.76	-0.709	1571.25	1.57
1005	9823	9823	Category A	-0.43188477	0.39599609	-0.73193359	0.072021484	-0.37744141	0.33520508	0	0.842	13/11/2017	13	11	2017	23:30:19	84619	0.9	23	30	19	11	0.051513672	3.4933594	-0.43359375	0.4128418	-0.73144531	0.55664063	0.016845703	0	0	0	0	0	0	0	0	0	0.9453125	0.0546875	0.019287109	0.001708984	-0.016845703	-0.000244141	1.304	31805.81	-0.512	1133.74	1.489
1006	9824	9824	Category A	-0.41992188	0.40795898	-0.74389648	0.066894531	-0.38208008	0.33251953	0	0.797	13/11/2017	13	11	2017	23:30:20	84620	0	23	30	20	12	0.051513672	3.4933594	-0.43359375	0.41308594	-0.73095703	0.36352539	0.01953125	0	0	0	0	0	0	0	0	0	0.94506836	0.054931641	0.031738281	0.013671875	-0.005126953	-0.012695313	1.159	32083.62	-0.412	982.02	1.468
1007	9825	9825	Category A	-0.44384766	0.43188477	-0.73193359	0.069580078	-0.37744141	0.33227539	0	1.489	13/11/2017	13	11	2017	23:30:20	84620	0.1	23	30	20	12	0.051513672	3.4933594	-0.43359375	0.41308594	-0.73120117	0.50976563	0.021240234	0	0	0	0	0	0	0	0	0	0.9453125	0.0546875	0.029296875	-0.010009766	0.018554688	-0.000488281	1.025	32366.63	-0.118	275.22	0.842
1008	9826	9826	Category A	-0.41992188	0.40795898	-0.75585938	0.069580078	-0.37646484	0.33325195	0	0.789	13/11/2017	13	11	2017	23:30:20	84620	0.2	23	30	20	12	0.051513672	3.4933594	-0.43359375	0.41333008	-0.73095703	0.30712891	0.028808594	0	0	0	0	0	0	0	0	0	0.9453125	0.0546875	0.043945313	0.013671875	-0.005371094	-0.024658203	0.856	32769.86	0.099	-243.27	0.797
1009	9827	9827	Category A	-0.44384766	0.41992188	-0.7199707	0.065185547	-0.36938477	0.33105469	0	0.765	13/11/2017	13	11	2017	23:30:20	84620	0.3	23	30	20	12	0.051513672	3.4933594	-0.43408203	0.41357422	-0.73071289	0.0234375	0.015625	0	0	0	0	0	0	0	0	0	0.9453125	0.0546875	0.026367188	-0.009521484	0.006103516	0.010742188	0.76	33028.6	0.24	-605.89	0.789
1010	9828	9828	Category A	-0.44384766	0.43188477	-0.7199707	0.070556641	-0.37646484	0.32910156	0	0.456	13/11/2017	13	11	2017	23:30:20	84620	0.4	23	30	20	12	0.051513672	3.4933594	-0.43408203	0.4140625	-0.73071289	0.052246094	0.022705078	0	0	0	0	0	0	0	0	0	0.9453125	0.0546875	0.038085938	-0.009521484	0.017578125	0.010742188	0.714	33162.08	0.599	-1372.67	0.789
1011	9829	9829	Category A	-0.44384766	0.40795898	-0.73193359	0.060791016	-0.37695313	0.3293457	0	0.266	13/11/2017	13	11	2017	23:30:20	84620	0.5	23	30	20	12	0.051513672	3.4933594	-0.43432617	0.41381836	-0.73095703	0.16577148	0.010986328	0	0	0	0	0	0	0	0	0	0.94555664	0.054443359	0.016113281	-0.009277344	-0.005859375	-0.000732422	0.612	33484.92	0.782	-1839.19	0.765
1012	9830	9830	Category A	-0.43188477	0.40795898	-0.74389648	0.067871094	-0.37670898	0.33251953	0	0.524	13/11/2017	13	11	2017	23:30:20	84620	0.6	23	30	20	12	0.051513672	3.4933594	-0.43408203	0.41381836	-0.73095703	0.082275391	0.014160156	0	0	0	0	0	0	0	0	0	0.94555664	0.054443359	0.020996094	0.002197266	-0.005859375	-0.012695313	0.584	33581.14	0.818	-1949.23	0.765
1013	9831	9831	Category A	-0.43188477	0.39599609	-0.7199707	0.068603516	-0.38061523	0.33007813	0	0.875	13/11/2017	13	11	2017	23:30:20	84620	0.7	23	30	20	12	0.051513672	3.4933594	-0.43457031	0.41381836	-0.73120117	0.35571289	0.021240234	0	0	0	0	0	0	0	0	0	0.94604492	0.053955078	0.031738281	0.002685547	-0.017822266	0.011230469	0.727	33123.66	0.552	-1271.8	0.875
1014	9832	9832	Category A	-0.40795898	0.41992188	-0.75585938	0.071044922	-0.37866211	0.33227539	0	0.622	13/11/2017	13	11	2017	23:30:20	84620	0.8	23	30	20	12	0.051513672	3.4933594	-0.43457031	0.4140625	-0.73120117	0.43725586	0.036621094	0	0	0	0	0	0	0	0	0	0.94604492	0.053955078	0.056884766	0.026611328	0.005615234	-0.024414063	0.887	32691.34	0.347	-754.72	0.875
1015	9833	9833	Category A	-0.44384766	0.41992188	-0.74389648	0.071289063	-0.37719727	0.32910156	0	1.622	13/11/2017	13	11	2017	23:30:20	84620	0.9	23	30	20	12	0.051513672	3.4933594	-0.43530273	0.41430664	-0.73144531	0.12255859	0.015869141	0	0	0	0	0	0	0	0	0	0.94677734	0.053222656	0.026123047	-0.008300781	0.005371094	-0.012207031	0.951	32536.01	0.185	-405.77	1.262
1016	9834	9834	Category A	-0.43188477	0.41992188	-0.74389648	0.070556641	-0.375	0.33618164	0	1.413	13/11/2017	13	11	2017	23:30:21	84621	0	23	30	21	13	0.051513672	3.4933594	-0.43530273	0.41479492	-0.73144531	0.33984375	0.013671875	0	0	0	0	0	0	0	0	0	0.94702148	0.052978516	0.020751953	0.003417969	0.004882813	-0.012207031	1.074	32259.84	-0.24	567.16	1.262
1017	9835	9835	Category A	-0.45581055	0.39599609	-0.7199707	0.068359375	-0.37084961	0.32617188	0	0.652	13/11/2017	13	11	2017	23:30:21	84621	0.1	23	30	21	13	0.051513672	3.4933594	-0.43530273	0.41479492	-0.73144531	0.5847168	0.030029297	0	0	0	0	0	0	0	0	0	0.94677734	0.053222656	0.05078125	-0.020263672	-0.018798828	0.011474609	1.025	32366.63	-0.267	667.63	1.262
1018	9836	9836	Category A	-0.45581055	0.38378906	-0.73193359	0.062988281	-0.37524414	0.33251953	0	1.262	13/11/2017	13	11	2017	23:30:21	84621	0.2	23	30	21	13	0.051513672	3.4933594	-0.43554688	0.41455078	-0.73095703	0.78417969	0.036621094	0	0	0	0	0	0	0	0	0	0.9465332	0.053466797	0.051757813	-0.020019531	-0.030761719	-0.000732422	0.961	32512.51	-0.31	844.16	1.262
1019	9837	9837	Category A	-0.40795898	0.39599609	-0.73193359	0.064453125	-0.3815918	0.33105469	0	0.581	13/11/2017	13	11	2017	23:30:21	84621	0.3	23	30	21	13	0.051513672	3.4933594	-0.43579102	0.41430664	-0.73046875	0.95043945	0.033447266	0	0	0	0	0	0	0	0	0	0.94628906	0.053710938	0.047851563	0.027832031	-0.018310547	-0.001220703	0.825	32850.72	-0.138	392.98	0.807
1020	9838	9838	Category A	-0.40795898	0.41992188	-0.74389648	0.064208984	-0.37280273	0.3371582	0	0.239	13/11/2017	13	11	2017	23:30:21	84621	0.4	23	30	21	13	0.051513672	3.4933594	-0.43603516	0.41479492	-0.73046875	0.83203125	0.031494141	0	0	0	0	0	0	0	0	0	0.9465332	0.053466797	0.046386719	0.028076172	0.004882813	-0.013183594	0.666	33309	-0.042	135.77	0.684
1021	9839	9839	Category A	-0.44384766	0.41992188	-0.73193359	0.068115234	-0.375	0.33129883	0	0.807	13/11/2017	13	11	2017	23:30:21	84621	0.5	23	30	21	13	0.051513672	3.4933594	-0.43603516	0.41479492	-0.73022461	0.38793945	0.009033203	0	0	0	0	0	0	0	0	0	0.94628906	0.053710938	0.014160156	-0.007568359	0.004882813	-0.001464844	0.671	33293.3	0.136	-394.49	0.807
1022	9840	9840	Category A	-0.43188477	0.43188477	-0.74389648	0.071289063	-0.37597656	0.33520508	0	0.456	13/11/2017	13	11	2017	23:30:21	84621	0.6	23	30	21	13	0.051513672	3.4933594	-0.4362793	0.41479492	-0.73046875	0.017089844	0.021972656	0	0	0	0	0	0	0	0	0	0.9465332	0.053466797	0.034667969	0.004394531	0.016845703	-0.013183594	0.759	33031.43	0.091	-246.1	0.684
1023	9841	9841	Category A	-0.40795898	0.40795898	-0.73193359	0.068359375	-0.37597656	0.32739258	0	0.684	13/11/2017	13	11	2017	23:30:21	84621	0.7	23	30	21	13	0.051513672	3.4933594	-0.4362793	0.41430664	-0.73022461	0.094482422	0.029296875	0	0	0	0	0	0	0	0	0	0.94628906	0.053710938	0.036621094	0.028320313	-0.006347656	-0.001464844	0.715	33159.1	0.255	-667.57	0.684
1024	9842	9842	Category A	-0.46777344	0.39599609	-0.7199707	0.068115234	-0.37255859	0.32495117	0	1.788	13/11/2017	13	11	2017	23:30:21	84621	0.8	23	30	21	13	0.051513672	3.4933594	-0.4362793	0.41430664	-0.73046875	0.36230469	0.037841797	0	0	0	0	0	0	0	0	0	0.9465332	0.053466797	0.060302734	-0.03125	-0.018310547	0.010498047	0.718	33150.2	0.564	-1303.9	0.684
1025	9843	9843	Category A	-0.44384766	0.41992188	-0.70776367	0.074707031	-0.37304688	0.33325195	0	0.318	13/11/2017	13	11	2017	23:30:21	84621	0.9	23	30	21	13	0.051513672	3.4933594	-0.4362793	0.41479492	-0.73022461	0.70581055	0.024169922	0	0	0	0	0	0	0	0	0	0.9465332	0.053466797	0.034912109	-0.007324219	0.004882813	0.022460938	0.691	33231.45	0.638	-1470.98	0.684
1026	9844	9844	Category A	-0.43188477	0.40795898	-0.7199707	0.06640625	-0.375	0.33251953	0	0.255	13/11/2017	13	11	2017	23:30:22	84622	0	23	30	22	14	0.051513672	3.4933594	-0.43652344	0.41479492	-0.73022461	1.1743164	0.013183594	0	0	0	0	0	0	0	0	0	0.9465332	0.053466797	0.021972656	0.004638672	-0.006835938	0.010253906	0.965	32503.16	0.457	-905.52	1.576
1027	9845	9845	Category A	-0.41992188	0.43188477	-0.74389648	0.073730469	-0.37402344	0.33325195	0	0.647	13/11/2017	13	11	2017	23:30:22	84622	0.1	23	30	22	14	0.051513672	3.4933594	-0.43676758	0.41479492	-0.72973633	1.3657227	0.027587891	0	0	0	0	0	0	0	0	0	0.94628906	0.053710938	0.047851563	0.016845703	0.016845703	-0.013916016	1.113	32177.64	0.181	-353.5	1.576
1028	9846	9846	Category A	-0.43188477	0.40795898	-0.73193359	0.075927734	-0.37573242	0.33300781	0	2.098	13/11/2017	13	11	2017	23:30:22	84622	0.2	23	30	22	14	0.051513672	3.4933594	-0.43701172	0.41479492	-0.73022461	1.6970215	0.008789063	0	0	0	0	0	0	0	0	0	0.94677734	0.053222656	0.013916016	0.005126953	-0.006835938	-0.001464844	1.034	32346.71	0.128	-269.11	1.311
1029	9847	9847	Category A	-0.41992188	0.41992188	-0.74389648	0.068847656	-0.37817383	0.33325195	0	1.576	13/11/2017	13	11	2017	23:30:22	84622	0.3	23	30	22	14	0.051513672	3.4933594	-0.4362793	0.4152832	-0.73046875	1.9899902	0.021728516	0	0	0	0	0	0	0	0	0	0.94702148	0.052978516	0.034423828	0.016357422	0.004394531	-0.013183594	1.083	32240.66	0.154	-309.77	1.311
1030	9848	9848	Category A	-0.40795898	0.41992188	-0.73193359	0.069335938	-0.37890625	0.33422852	0	1.311	13/11/2017	13	11	2017	23:30:22	84622	0.4	23	30	22	14	0.051513672	3.4933594	-0.43652344	0.41552734	-0.73095703	1.9091797	0.028808594	0	0	0	0	0	0	0	0	0	0.94750977	0.052490234	0.033691406	0.028564453	0.004150391	-0.000732422	1.162	32077.6	0.032	-63.51	1.311
1031	9849	9849	Category A	-0.44384766	0.41992188	-0.7199707	0.071533203	-0.36938477	0.32910156	0	0.614	13/11/2017	13	11	2017	23:30:22	84622	0.5	23	30	22	14	0.051513672	3.4933594	-0.43676758	0.41601563	-0.73095703	1.5222168	0.013427734	0	0	0	0	0	0	0	0	0	0.94775391	0.052246094	0.021728516	-0.006835938	0.003662109	0.010986328	1.162	32077.6	0.038	-75.26	1.311
1032	9850	9850	Category A	-0.40795898	0.40795898	-0.73193359	0.074462891	-0.3762207	0.33422852	0	0.729	13/11/2017	13	11	2017	23:30:22	84622	0.6	23	30	22	14	0.051513672	3.4933594	-0.4362793	0.41577148	-0.73071289	1.1071777	0.029541016	0	0	0	0	0	0	0	0	0	0.94726563	0.052734375	0.037353516	0.028320313	-0.0078125	-0.000976563	0.901	32656.6	0.219	-493.47	0.729
1033	9851	9851	Category A	-0.43188477	0.40795898	-0.7199707	0.069335938	-0.37890625	0.33520508	0	0.647	13/11/2017	13	11	2017	23:30:22	84622	0.7	23	30	22	14	0.051513672	3.4933594	-0.4362793	0.41552734	-0.73095703	0.93041992	0.014160156	0	0	0	0	0	0	0	0	0	0.94726563	0.052734375	0.0234375	0.004394531	-0.007568359	0.010986328	0.649	33363.1	0.524	-1307.49	0.729
1034	9852	9852	Category A	-0.45581055	0.43188477	-0.74389648	0.069580078	-0.37597656	0.33642578	0	0.531	13/11/2017	13	11	2017	23:30:22	84622	0.8	23	30	22	14	0.051513672	3.4933594	-0.43676758	0.41552734	-0.73022461	0.84716797	0.028076172	0	0	0	0	0	0	0	0	0	0.94702148	0.052978516	0.048583984	-0.018798828	0.016113281	-0.013427734	0.626	33438.14	0.635	-1552.67	0.647
1035	9853	9853	Category A	-0.45581055	0.43188477	-0.74389648	0.069335938	-0.38134766	0.33544922	0	0.063	13/11/2017	13	11	2017	23:30:22	84622	0.9	23	30	22	14	0.051513672	3.4933594	-0.43701172	0.41552734	-0.72998047	0.6875	0.028320313	0	0	0	0	0	0	0	0	0	0.94677734	0.053222656	0.048583984	-0.018554688	0.016113281	-0.013671875	0.613	33481.55	0.495	-1293.5	0.647
1036	9854	9854	Category A	-0.43188477	0.43188477	-0.7199707	0.068847656	-0.37255859	0.33227539	0	1.172	13/11/2017	13	11	2017	23:30:23	84623	0	23	30	23	15	0.051513672	3.5626465	-0.43676758	0.41552734	-0.73046875	0.62402344	0.020019531	0	0	0	0	0	0	0	0	0	0.94726563	0.052734375	0.031738281	0.004882813	0.016113281	0.010498047	0.511	33850.83	0.312	-994.81	0.537
1037	9855	9855	Category A	-0.45581055	0.41992188	-0.73193359	0.071777344	-0.38037109	0.33007813	0	0.537	13/11/2017	13	11	2017	23:30:23	84623	0.1	23	30	23	15	0.051513672	3.5626465	-0.43676758	0.4152832	-0.73046875	0.93920898	0.01953125	0	0	0	0	0	0	0	0	0	0.94702148	0.052978516	0.024658203	-0.018798828	0.004394531	-0.001220703	0.448	34109.95	0.482	-1523.93	0.537
1038	9856	9856	Category A	-0.43188477	0.44384766	-0.73193359	0.075927734	-0.37597656	0.33007813	0	0.116	13/11/2017	13	11	2017	23:30:23	84623	0.2	23	30	23	15	0.051513672	3.5626465	-0.43652344	0.41503906	-0.73046875	0.53686523	0.029052734	0	0	0	0	0	0	0	0	0	0.94677734	0.053222656	0.034667969	0.004638672	0.028564453	-0.001220703	0.452	34092.65	0.639	-1868.93	0.537
1039	9857	9857	Category A	-0.44384766	0.43188477	-0.69580078	0.0703125	-0.37890625	0.33422852	0	0.273	13/11/2017	13	11	2017	23:30:23	84623	0.3	23	30	23	15	0.051513672	3.5626465	-0.43603516	0.41503906	-0.73046875	0.25170898	0.0390625	0	0	0	0	0	0	0	0	0	0.94677734	0.053222656	0.058837891	-0.007568359	0.016601563	0.034667969	0.499	33898.11	0.557	-1599.51	0.556
1040	9858	9858	Category A	-0.46777344	0.40795898	-0.73193359	0.069580078	-0.37744141	0.33105469	0	0.556	13/11/2017	13	11	2017	23:30:23	84623	0.4	23	30	23	15	0.051513672	3.5626465	-0.43603516	0.41503906	-0.73046875	0.62353516	0.032226563	0	0	0	0	0	0	0	0	0	0.9465332	0.053466797	0.040039063	-0.031494141	-0.007080078	-0.001220703	0.515	33835.27	0.573	-1605.21	0.537
1041	9859	9859	Category A	-0.44384766	0.38378906	-0.74389648	0.064453125	-0.3815918	0.32836914	0	0.343	13/11/2017	13	11	2017	23:30:23	84623	0.5	23	30	23	15	0.051513672	3.5626465	-0.4362793	0.41479492	-0.73022461	0.59326172	0.034667969	0	0	0	0	0	0	0	0	0	0.9465332	0.053466797	0.052001953	-0.007324219	-0.031005859	-0.013427734	0.492	33926.12	0.552	-1601.38	0.556
1042	9860	9860	Category A	-0.45581055	0.44384766	-0.74389648	0.069335938	-0.38037109	0.33105469	0	1.265	13/11/2017	13	11	2017	23:30:23	84623	0.6	23	30	23	15	0.051513672	3.5626465	-0.4362793	0.41503906	-0.72998047	0.60180664	0.037109375	0	0	0	0	0	0	0	0	0	0.9465332	0.053466797	0.061767578	-0.019287109	0.028564453	-0.013671875	0.62	33458.08	0.406	-1093.67	0.707
1043	9861	9861	Category A	-0.44384766	0.41992188	-0.75585938	0.068115234	-0.37646484	0.328125	0	0.402	13/11/2017	13	11	2017	23:30:23	84623	0.7	23	30	23	15	0.051513672	3.5626465	-0.4362793	0.4152832	-0.72998047	0.69824219	0.027099609	0	0	0	0	0	0	0	0	0	0.9465332	0.053466797	0.037597656	-0.007324219	0.004394531	-0.025634766	0.693	33225.34	0.102	-293.99	0.707
1044	9862	9862	Category A	-0.40795898	0.41992188	-0.7199707	0.0703125	-0.37890625	0.33251953	0	0.886	13/11/2017	13	11	2017	23:30:23	84623	0.8	23	30	23	15	0.051513672	3.5626465	-0.4362793	0.41577148	-0.72973633	0.51782227	0.030273438	0	0	0	0	0	0	0	0	0	0.9465332	0.053466797	0.042236328	0.028320313	0.00390625	0.009765625	0.71	33174.01	-0.059	182.66	0.838
1045	9863	9863	Category A	-0.44384766	0.44384766	-0.70776367	0.064208984	-0.37280273	0.33422852	0	0.707	13/11/2017	13	11	2017	23:30:23	84623	0.9	23	30	23	15	0.051513672	3.5626465	-0.43603516	0.41601563	-0.72973633	0.15893555	0.036132813	0	0	0	0	0	0	0	0	0	0.9465332	0.053466797	0.057373047	-0.007568359	0.027587891	0.021972656	0.792	32939.55	-0.057	160.75	0.886
1046	9864	9864	Category A	-0.43188477	0.41992188	-0.73193359	0.072753906	-0.37304688	0.33325195	0	0.658	13/11/2017	13	11	2017	23:30:24	84624	0	23	30	24	16	0.051513672	3.5626465	-0.43603516	0.41625977	-0.72973633	0.026611328	0.005859375	0	0	0	0	0	0	0	0	0	0.9465332	0.053466797	0.009765625	0.004150391	0.003417969	-0.001953125	0.747	33065.64	-0.062	184.21	0.886
1047	9865	9865	Category A	-0.44384766	0.40795898	-0.7199707	0.069580078	-0.37646484	0.33422852	0	0.838	13/11/2017	13	11	2017	23:30:24	84624	0.1	23	30	24	16	0.051513672	3.5626465	-0.43603516	0.41674805	-0.72973633	0.089355469	0.015136719	0	0	0	0	0	0	0	0	0	0.94677734	0.053222656	0.026123047	-0.007568359	-0.008789063	0.009765625	0.907	32641.85	-0.077	195.67	0.994
1048	9866	9866	Category A	-0.44384766	0.43188477	-0.69580078	0.069335938	-0.37963867	0.33447266	0	0.994	13/11/2017	13	11	2017	23:30:24	84624	0.2	23	30	24	16	0.051513672	3.5626465	-0.43603516	0.41625977	-0.72949219	0.16308594	0.037841797	0	0	0	0	0	0	0	0	0	0.94628906	0.053710938	0.057128906	-0.007568359	0.015380859	0.033691406	0.955	32526.59	-0.014	33.12	0.994
1049	9867	9867	Category A	-0.43188477	0.43188477	-0.7199707	0.067382813	-0.37646484	0.33227539	0	1.364	13/11/2017	13	11	2017	23:30:24	84624	0.3	23	30	24	16	0.051513672	3.5626465	-0.43603516	0.41650391	-0.72900391	0.1809082	0.018310547	0	0	0	0	0	0	0	0	0	0.94628906	0.053710938	0.028564453	0.004150391	0.015136719	0.009033203	1	32422.71	-0.077	180.18	1.171
1050	9868	9868	Category A	-0.44384766	0.39599609	-0.75585938	0.074462891	-0.3762207	0.33520508	0	1.171	13/11/2017	13	11	2017	23:30:24	84624	0.4	23	30	24	16	0.051513672	3.5626465	-0.4362793	0.41625977	-0.72924805	0.075927734	0.034179688	0	0	0	0	0	0	0	0	0	0.94628906	0.053710938	0.054199219	-0.007324219	-0.020263672	-0.026367188	1.313	31789.41	-0.28	559.51	1.324
1051	9869	9869	Category A	-0.44384766	0.40795898	-0.73193359	0.069580078	-0.37744141	0.33325195	0	0.979	13/11/2017	13	11	2017	23:30:24	84624	0.5	23	30	24	16	0.051513672	3.5626465	-0.43652344	0.41601563	-0.72949219	0.1496582	0.010986328	0	0	0	0	0	0	0	0	0	0.9465332	0.053466797	0.017578125	-0.007080078	-0.008056641	-0.002197266	1.394	31645.73	-0.423	843.48	1.324
1052	9870	9870	Category A	-0.44384766	0.41992188	-0.75585938	0.073730469	-0.37548828	0.33007813	0	2.536	13/11/2017	13	11	2017	23:30:24	84624	0.6	23	30	24	16	0.051513672	3.5626465	-0.43603516	0.41625977	-0.72973633	0.29882813	0.02734375	0	0	0	0	0	0	0	0	0	0.9465332	0.053466797	0.037109375	-0.007568359	0.003417969	-0.025878906	1.402	31631.91	-0.448	897.03	1.324
1053	9871	9871	Category A	-0.45581055	0.43188477	-0.7199707	0.075927734	-0.3762207	0.33422852	0	1.324	13/11/2017	13	11	2017	23:30:24	84624	0.7	23	30	24	16	0.051513672	3.5626465	-0.43554688	0.41625977	-0.72973633	0.19091797	0.027099609	0	0	0	0	0	0	0	0	0	0.94628906	0.053710938	0.045410156	-0.020019531	0.015380859	0.009765625	1.279	31851.86	-0.477	1060.46	1.171
1054	9872	9872	Category A	-0.46777344	0.43188477	-0.75585938	0.075195313	-0.37304688	0.33520508	0	1.042	13/11/2017	13	11	2017	23:30:24	84624	0.8	23	30	24	16	0.051513672	3.5626465	-0.43554688	0.41625977	-0.72973633	0.13525391	0.043945313	0	0	0	0	0	0	0	0	0	0.9465332	0.053466797	0.073242188	-0.031982422	0.015380859	-0.025878906	1.234	31936.62	-0.443	1005.67	1.042
1055	9873	9873	Category A	-0.45581055	0.43188477	-0.7199707	0.075927734	-0.37573242	0.33520508	0	0.627	13/11/2017	13	11	2017	23:30:24	84624	0.9	23	30	24	16	0.051513672	3.5626465	-0.43603516	0.41601563	-0.72949219	0.056152344	0.026855469	0	0	0	0	0	0	0	0	0	0.94628906	0.053710938	0.044921875	-0.01953125	0.015625	0.009521484	1.136	32130.24	-0.242	543.68	1.042
1056	9874	9874	Category A	-0.43188477	0.39599609	-0.70776367	0.075927734	-0.37573242	0.33105469	0	0.896	13/11/2017	13	11	2017	23:30:25	84625	0	23	30	25	17	0.051513672	3.5626465	-0.43554688	0.41625977	-0.72949219	0.24072266	0.030029297	0	0	0	0	0	0	0	0	0	0.94628906	0.053710938	0.045898438	0.003662109	-0.020263672	0.021728516	0.834	32827	-0.144	407.5	0.896
1057	9875	9875	Category A	-0.43188477	0.39599609	-0.70776367	0.069580078	-0.37597656	0.33642578	0	0.391	13/11/2017	13	11	2017	23:30:25	84625	0.1	23	30	25	17	0.051513672	3.5626465	-0.43554688	0.41625977	-0.72949219	0.57666016	0.030029297	0	0	0	0	0	0	0	0	0	0.94628906	0.053710938	0.046142578	0.003662109	-0.020263672	0.021728516	0.758	33034.26	-0.019	54.44	0.866
1058	9876	9876	Category A	-0.43188477	0.40795898	-0.70776367	0.068359375	-0.37304688	0.33227539	0	0.727	13/11/2017	13	11	2017	23:30:25	84625	0.2	23	30	25	17	0.051513672	3.5626465	-0.43530273	0.41674805	-0.72924805	0.56079102	0.0234375	0	0	0	0	0	0	0	0	0	0.94604492	0.053955078	0.033691406	0.003417969	-0.008789063	0.021484375	0.651	33356.67	0.22	-625.09	0.84
1059	9877	9877	Category A	-0.45581055	0.41992188	-0.73193359	0.069335938	-0.38037109	0.33325195	0	0.866	13/11/2017	13	11	2017	23:30:25	84625	0.3	23	30	25	17	0.051513672	3.5626465	-0.43481445	0.41723633	-0.72900391	0.094238281	0.021240234	0	0	0	0	0	0	0	0	0	0.94604492	0.053955078	0.026123047	-0.020751953	0.002441406	-0.002685547	0.687	33243.7	0.108	-312.35	0.84
1060	9878	9878	Category A	-0.45581055	0.41992188	-0.70776367	0.071289063	-0.37719727	0.328125	0	0.402	13/11/2017	13	11	2017	23:30:25	84625	0.4	23	30	25	17	0.051513672	3.5626465	-0.43530273	0.41748047	-0.72900391	0.017822266	0.029541016	0	0	0	0	0	0	0	0	0	0.94628906	0.053710938	0.043945313	-0.020263672	0.002197266	0.021240234	0.624	33444.77	0.141	-430.28	0.84
1061	9879	9879	Category A	-0.44384766	0.43188477	-0.74389648	0.071533203	-0.37646484	0.33105469	0	0.84	13/11/2017	13	11	2017	23:30:25	84625	0.5	23	30	25	17	0.051513672	3.5626465	-0.43554688	0.41796875	-0.72875977	0.031738281	0.021972656	0	0	0	0	0	0	0	0	0	0.94628906	0.053710938	0.036865234	-0.008056641	0.013916016	-0.014892578	0.807	32898.81	-0.131	378.89	0.866
1062	9880	9880	Category A	-0.44384766	0.39599609	-0.7199707	0.067138672	-0.37744141	0.3371582	0	0.52	13/11/2017	13	11	2017	23:30:25	84625	0.6	23	30	25	17	0.051513672	3.5626465	-0.43554688	0.41748047	-0.72875977	0.49609375	0.024658203	0	0	0	0	0	0	0	0	0	0.94604492	0.053955078	0.038330078	-0.008056641	-0.021484375	0.008789063	0.85	32785.33	-0.06	159.7	0.984
1063	9881	9881	Category A	-0.40795898	0.41992188	-0.73193359	0.072998047	-0.37646484	0.32910156	0	1.489	13/11/2017	13	11	2017	23:30:25	84625	0.7	23	30	25	17	0.051513672	3.5626465	-0.43579102	0.41748047	-0.72875977	1.0437012	0.028076172	0	0	0	0	0	0	0	0	0	0.94604492	0.053955078	0.033447266	0.027832031	0.002197266	-0.002929688	0.97	32491.53	-0.194	492.17	1.489
1064	9882	9882	Category A	-0.40795898	0.45581055	-0.7199707	0.074462891	-0.37548828	0.33325195	0	0.984	13/11/2017	13	11	2017	23:30:25	84625	0.8	23	30	25	17	0.051513672	3.5626465	-0.43603516	0.41748047	-0.72900391	0.82055664	0.048339844	0	0	0	0	0	0	0	0	0	0.9465332	0.053466797	0.075439453	0.028076172	0.038085938	0.009033203	1.282	31846.3	-0.614	1456.41	1.489
1065	9883	9883	Category A	-0.44384766	0.40795898	-0.73193359	0.071777344	-0.37792969	0.33325195	0	1.588	13/11/2017	13	11	2017	23:30:25	84625	0.9	23	30	25	17	0.051513672	3.5626465	-0.43554688	0.41748047	-0.72900391	0.54248047	0.012695313	0	0	0	0	0	0	0	0	0	0.94628906	0.053710938	0.020507813	-0.008056641	-0.009521484	-0.002685547	1.329	31760.47	-0.619	1413.54	1.489
1066	9884	9884	Category A	-0.44384766	0.40795898	-0.7199707	0.071777344	-0.37866211	0.33032227	0	2.273	13/11/2017	13	11	2017	23:30:26	84626	0	23	30	26	18	0.051513672	3.5626465	-0.43530273	0.41748047	-0.72924805	0.74902344	0.015625	0	0	0	0	0	0	0	0	0	0.9465332	0.053466797	0.027099609	-0.008300781	-0.009521484	0.009277344	1.422	31597.64	-0.674	1465.13	1.489
1067	9885	9885	Category A	-0.45581055	0.41992188	-0.73193359	0.074462891	-0.3762207	0.33105469	0	1.124	13/11/2017	13	11	2017	23:30:26	84626	0.1	23	30	26	18	0.051513672	3.5626465	-0.43554688	0.41748047	-0.72900391	1.0058594	0.020263672	0	0	0	0	0	0	0	0	0	0.94628906	0.053710938	0.025146484	-0.020019531	0.002197266	-0.002685547	1.294	31824.14	-0.545	1235.77	1.124
1068	9886	9886	Category A	-0.40795898	0.43188477	-0.74389648	0.071289063	-0.37597656	0.33520508	0	1.077	13/11/2017	13	11	2017	23:30:26	84626	0.2	23	30	26	18	0.051513672	3.5626465	-0.43603516	0.41748047	-0.72900391	0.62036133	0.034667969	0	0	0	0	0	0	0	0	0	0.94677734	0.053222656	0.057128906	0.028076172	0.014160156	-0.014648438	1.162	32077.6	-0.293	659.06	1.588
1069	9887	9887	Category A	-0.43188477	0.41992188	-0.74389648	0.074707031	-0.37304688	0.33105469	0	0.72	13/11/2017	13	11	2017	23:30:26	84626	0.3	23	30	26	18	0.051513672	3.5626465	-0.43603516	0.41796875	-0.72900391	0.42431641	0.015380859	0	0	0	0	0	0	0	0	0	0.94677734	0.053222656	0.020996094	0.004150391	0.001953125	-0.014648438	1.237	31930.89	-0.24	498.63	2.016
1070	9888	9888	Category A	-0.46777344	0.43188477	-0.7199707	0.067138672	-0.37890625	0.33349609	0	0.195	13/11/2017	13	11	2017	23:30:26	84626	0.4	23	30	26	18	0.051513672	3.5626465	-0.4362793	0.41796875	-0.72875977	0.61938477	0.035400391	0	0	0	0	0	0	0	0	0	0.94677734	0.053222656	0.054199219	-0.03125	0.013916016	0.008789063	1.194	32014.09	-0.011	21.67	1.159
1071	9889	9889	Category A	-0.41992188	0.41992188	-0.7199707	0.071289063	-0.37817383	0.33520508	0	2.037	13/11/2017	13	11	2017	23:30:26	84626	0.5	23	30	26	18	0.051513672	3.5626465	-0.4362793	0.41796875	-0.72875977	0.39160156	0.018554688	0	0	0	0	0	0	0	0	0	0.9465332	0.053466797	0.026855469	0.016357422	0.001708984	0.008789063	1.2	32002.34	0.154	-286.53	1.159
1072	9890	9890	Category A	-0.43188477	0.39599609	-0.74389648	0.067138672	-0.37890625	0.33032227	0	2.016	13/11/2017	13	11	2017	23:30:26	84626	0.6	23	30	26	18	0.051513672	3.5626465	-0.4362793	0.41821289	-0.72875977	0.40649414	0.027099609	0	0	0	0	0	0	0	0	0	0.94677734	0.053222656	0.041992188	0.004394531	-0.022216797	-0.014892578	1.12	32163.13	0.351	-647.84	1.159
1073	9891	9891	Category A	-0.44384766	0.40795898	-0.7199707	0.0703125	-0.37890625	0.33325195	0	1.159	13/11/2017	13	11	2017	23:30:26	84626	0.7	23	30	26	18	0.051513672	3.5626465	-0.43701172	0.41870117	-0.72851563	1.1401367	0.015380859	0	0	0	0	0	0	0	0	0	0.94726563	0.052734375	0.026123047	-0.006591797	-0.010742188	0.008544922	1.173	32055.61	0.537	-912.76	1.159
1074	9892	9892	Category A	-0.43188477	0.40795898	-0.7199707	0.077148438	-0.37280273	0.33789063	0	0.597	13/11/2017	13	11	2017	23:30:26	84626	0.8	23	30	26	18	0.051513672	3.5336426	-0.43725586	0.41894531	-0.72875977	1.3774414	0.015136719	0	0	0	0	0	0	0	0	0	0.94750977	0.052490234	0.025146484	0.005371094	-0.010986328	0.008789063	1.261	31885.47	0.467	-768.92	1.159
1075	9893	9893	Category A	-0.43188477	0.39599609	-0.75585938	0.068847656	-0.37573242	0.33129883	0	1.039	13/11/2017	13	11	2017	23:30:26	84626	0.9	23	30	26	18	0.051513672	3.5336426	-0.43725586	0.41894531	-0.72827148	1.6965332	0.036132813	0	0	0	0	0	0	0	0	0	0.94702148	0.052978516	0.055908203	0.005371094	-0.022949219	-0.02734375	1.108	32188.05	0.508	-904.08	1.117
1076	9894	9894	Category A	-0.41992188	0.38378906	-0.7199707	0.076904297	-0.3762207	0.33618164	0	0.72	13/11/2017	13	11	2017	23:30:27	84627	0	23	30	27	19	0.051513672	3.5336426	-0.43701172	0.41894531	-0.72827148	1.9450684	0.040039063	0	0	0	0	0	0	0	0	0	0.94702148	0.052978516	0.060546875	0.017089844	-0.03515625	0.008300781	0.823	32856.02	0.713	-1446.61	1.117
1077	9895	9895	Category A	-0.41992188	0.38378906	-0.74389648	0.068603516	-0.37670898	0.33422852	0	1.117	13/11/2017	13	11	2017	23:30:27	84627	0.1	23	30	27	19	0.051513672	3.5336426	-0.43701172	0.41870117	-0.72875977	1.7851563	0.041748047	0	0	0	0	0	0	0	0	0	0.94726563	0.052734375	0.067382813	0.017089844	-0.034912109	-0.015136719	0.93	32586.02	0.723	-1358.37	1.117
1078	9896	9896	Category A	-0.39599609	0.41992188	-0.7199707	0.0703125	-0.38061523	0.33007813	0	0.308	13/11/2017	13	11	2017	23:30:27	84627	0.2	23	30	27	19	0.051513672	3.5336426	-0.43725586	0.41870117	-0.72900391	1.4111328	0.042236328	0	0	0	0	0	0	0	0	0	0.94750977	0.052490234	0.051269531	0.041259766	0.000976563	0.009033203	1.091	32223.72	0.467	-849.32	1.117
1079	9897	9897	Category A	-0.44384766	0.41992188	-0.7199707	0.072998047	-0.37475586	0.33227539	0	1.801	13/11/2017	13	11	2017	23:30:27	84627	0.3	23	30	27	19	0.051513672	3.5336426	-0.43725586	0.41845703	-0.72875977	1.1708984	0.010986328	0	0	0	0	0	0	0	0	0	0.94726563	0.052734375	0.016845703	-0.006347656	0.001220703	0.008789063	1.056	32298.6	0.324	-628.53	1.117
1080	9898	9898	Category A	-0.45581055	0.40795898	-0.73193359	0.069580078	-0.37646484	0.33520508	0	1.564	13/11/2017	13	11	2017	23:30:27	84627	0.4	23	30	27	19	0.051513672	3.5336426	-0.43725586	0.41845703	-0.72900391	0.99609375	0.021484375	0	0	0	0	0	0	0	0	0	0.94750977	0.052490234	0.031982422	-0.018310547	-0.010498047	-0.002685547	1.088	32230.06	0.275	-530.16	1.117
1081	9899	9899	Category A	-0.43188477	0.41992188	-0.7199707	0.065185547	-0.37182617	0.33007813	0	0.831	13/11/2017	13	11	2017	23:30:27	84627	0.5	23	30	27	19	0.051513672	3.5336426	-0.43676758	0.41821289	-0.72900391	0.45263672	0.010498047	0	0	0	0	0	0	0	0	0	0.94726563	0.052734375	0.015625	0.004882813	0.001464844	0.009033203	1.044	32324.74	0.332	-647.68	0.911
1082	9900	9900	Category A	-0.43188477	0.41992188	-0.73193359	0.06640625	-0.37573242	0.3293457	0	0.911	13/11/2017	13	11	2017	23:30:27	84627	0.6	23	30	27	19	0.051513672	3.5336426	-0.4362793	0.41845703	-0.72875977	0.082763672	0.005615234	0	0	0	0	0	0	0	0	0	0.94702148	0.052978516	0.008789063	0.004394531	0.001220703	-0.002929688	1.026	32364.41	0.277	-556.77	0.911
1083	9901	9901	Category A	-0.43188477	0.43188477	-0.70776367	0.06640625	-0.37890625	0.33032227	0	0.852	13/11/2017	13	11	2017	23:30:27	84627	0.7	23	30	27	19	0.051513672	3.5336426	-0.43579102	0.41821289	-0.72851563	0.18383789	0.024902344	0	0	0	0	0	0	0	0	0	0.9465332	0.053466797	0.038330078	0.00390625	0.013427734	0.020751953	0.795	32931.35	0.322	-762.01	0.852
1084	9902	9902	Category A	-0.43188477	0.41992188	-0.73193359	0.066162109	-0.37597656	0.33520508	0	0.201	13/11/2017	13	11	2017	23:30:27	84627	0.8	23	30	27	19	0.051513672	3.5336426	-0.43554688	0.41821289	-0.72827148	0.83349609	0.005371094	0	0	0	0	0	0	0	0	0	0.94628906	0.053710938	0.008789063	0.003662109	0.001464844	-0.003417969	0.651	33356.67	0.413	-1075.36	0.852
1085	9903	9903	Category A	-0.43188477	0.43188477	-0.73193359	0.067138672	-0.37890625	0.33251953	0	0.413	13/11/2017	13	11	2017	23:30:27	84627	0.9	23	30	27	19	0.051513672	3.5336426	-0.4362793	0.41796875	-0.72827148	1.4155273	0.014648438	0	0	0	0	0	0	0	0	0	0.94628906	0.053710938	0.021484375	0.004394531	0.013671875	-0.003417969	0.735	33100.3	0.21	-550.09	0.852
1086	9904	9904	Category A	-0.41992188	0.43188477	-0.74389648	0.069824219	-0.37084961	0.32910156	0	0.702	13/11/2017	13	11	2017	23:30:28	84628	0	23	30	28	20	0.051513672	3.5336426	-0.43579102	0.41748047	-0.72851563	1.470459	0.026367188	0	0	0	0	0	0	0	0	0	0.94604492	0.053955078	0.045410156	0.015869141	0.014160156	-0.015136719	0.685	33249.85	0.278	-742.02	0.852
1087	9905	9905	Category A	-0.43188477	0.39599609	-0.7199707	0.069580078	-0.37646484	0.33129883	0	1.331	13/11/2017	13	11	2017	23:30:28	84628	0.1	23	30	28	20	0.051513672	3.5336426	-0.43603516	0.41723633	-0.72875977	0.93505859	0.0234375	0	0	0	0	0	0	0	0	0	0.94604492	0.053955078	0.034179688	0.004150391	-0.021240234	0.008789063	0.83	32837.52	-0.033	88.38	0.87
1088	9906	9906	Category A	-0.41992188	0.43188477	-0.7199707	0.071777344	-0.37866211	0.32910156	0	0.616	13/11/2017	13	11	2017	23:30:28	84628	0.2	23	30	28	20	0.051513672	3.5336426	-0.43554688	0.41723633	-0.72900391	0.6184082	0.023193359	0	0	0	0	0	0	0	0	0	0.94628906	0.053710938	0.039550781	0.015625	0.014404297	0.009033203	0.941	32559.71	-0.154	393.56	0.87
1089	9907	9907	Category A	-0.46777344	0.39599609	-0.73193359	0.072021484	-0.37719727	0.33227539	0	1.719	13/11/2017	13	11	2017	23:30:28	84628	0.3	23	30	28	20	0.051513672	3.5336426	-0.43554688	0.41699219	-0.72973633	0.56811523	0.038330078	0	0	0	0	0	0	0	0	0	0.94677734	0.053222656	0.055175781	-0.031982422	-0.020996094	-0.001953125	0.923	32602.89	-0.123	314.86	1.331
1090	9908	9908	Category A	-0.46777344	0.41992188	-0.74389648	0.071044922	-0.37963867	0.33251953	0	0.87	13/11/2017	13	11	2017	23:30:28	84628	0.4	23	30	28	20	0.051513672	3.5336426	-0.43554688	0.41674805	-0.73022461	0.33618164	0.034912109	0	0	0	0	0	0	0	0	0	0.94702148	0.052978516	0.048583984	-0.031982422	0.002929688	-0.013427734	1.033	32348.92	-0.251	618.14	1.331
1091	9909	9909	Category A	-0.40795898	0.41992188	-0.74389648	0.070800781	-0.37890625	0.33325195	0	0.304	13/11/2017	13	11	2017	23:30:28	84628	0.5	23	30	28	20	0.051513672	3.5336426	-0.43579102	0.41674805	-0.73046875	0.029052734	0.031005859	0	0	0	0	0	0	0	0	0	0.94726563	0.052734375	0.044189453	0.027832031	0.002929688	-0.013183594	0.971	32489.21	0.076	-171.03	0.957
1092	9910	9910	Category A	-0.39599609	0.40795898	-0.74389648	0.0703125	-0.38061523	0.33251953	0	1.363	13/11/2017	13	11	2017	23:30:28	84628	0.6	23	30	28	20	0.051513672	3.5336426	-0.43579102	0.41699219	-0.73071289	0.22973633	0.04296875	0	0	0	0	0	0	0	0	0	0.94750977	0.052490234	0.062011719	0.039794922	-0.009033203	-0.012939453	0.954	32528.94	-0.016	37.92	0.957
1093	9911	9911	Category A	-0.43188477	0.40795898	-0.7199707	0.067138672	-0.37890625	0.33129883	0	0.957	13/11/2017	13	11	2017	23:30:28	84628	0.7	23	30	28	20	0.051513672	3.5336426	-0.43530273	0.41699219	-0.73046875	0.015869141	0.014404297	0	0	0	0	0	0	0	0	0	0.94726563	0.052734375	0.0234375	0.003417969	-0.009033203	0.010498047	0.802	32912.32	0.256	-618.05	0.87
1094	9912	9912	Category A	-0.43188477	0.39599609	-0.74389648	0.076904297	-0.37475586	0.33520508	0	0.513	13/11/2017	13	11	2017	23:30:28	84628	0.8	23	30	28	20	0.051513672	3.5336426	-0.43530273	0.41674805	-0.73046875	0.20263672	0.024902344	0	0	0	0	0	0	0	0	0	0.94702148	0.052978516	0.037353516	0.003417969	-0.020751953	-0.013183594	0.791	32942.29	0.359	-840.51	0.917
1095	9913	9913	Category A	-0.41992188	0.43188477	-0.74389648	0.075927734	-0.37451172	0.33422852	0	0.81	13/11/2017	13	11	2017	23:30:28	84628	0.9	23	30	28	20	0.051513672	3.5336426	-0.43481445	0.41625977	-0.72973633	0.27929688	0.025634766	0	0	0	0	0	0	0	0	0	0.94628906	0.053710938	0.044433594	0.014892578	0.015380859	-0.013916016	0.894	32673.92	0.124	-291.7	0.917
1096	9914	9914	Category A	-0.43188477	0.43188477	-0.74389648	0.069335938	-0.38134766	0.33105469	0	0.804	13/11/2017	13	11	2017	23:30:29	84629	0	23	30	29	21	0.051513672	3.5336426	-0.43457031	0.41601563	-0.73022461	0.38671875	0.020996094	0	0	0	0	0	0	0	0	0	0.94604492	0.053955078	0.031982422	0.002685547	0.015625	-0.013427734	0.69	33234.5	0.311	-814.05	0.917
1097	9915	9915	Category A	-0.41992188	0.41992188	-0.69580078	0.073730469	-0.37548828	0.33227539	0	0.917	13/11/2017	13	11	2017	23:30:29	84629	0.1	23	30	29	21	0.051513672	3.5336426	-0.43457031	0.41625977	-0.73022461	0.6237793	0.037597656	0	0	0	0	0	0	0	0	0	0.94628906	0.053710938	0.052490234	0.014648438	0.003417969	0.034423828	0.739	33088.7	0.173	-459.08	0.917
1098	9916	9916	Category A	-0.41992188	0.43188477	-0.7199707	0.071777344	-0.37866211	0.33422852	0	0.141	13/11/2017	13	11	2017	23:30:29	84629	0.2	23	30	29	21	0.051513672	3.5336426	-0.43457031	0.41674805	-0.73046875	1.2844238	0.0234375	0	0	0	0	0	0	0	0	0	0.94677734	0.053222656	0.040283203	0.014648438	0.014892578	0.010498047	0.871	32731.58	-0.033	84.94	0.917
1099	9917	9917	Category A	-0.45581055	0.41992188	-0.73193359	0.068847656	-0.37890625	0.33520508	0	1.252	13/11/2017	13	11	2017	23:30:29	84629	0.3	23	30	29	21	0.051513672	3.5336426	-0.43457031	0.41699219	-0.73046875	1.3283691	0.021240234	0	0	0	0	0	0	0	0	0	0.94677734	0.053222656	0.025146484	-0.020996094	0.002685547	-0.001220703	0.795	32931.35	-0.062	174.77	0.917
1100	9918	9918	Category A	-0.43188477	0.44384766	-0.7199707	0.068847656	-0.37182617	0.33227539	0	1.303	13/11/2017	13	11	2017	23:30:29	84629	0.4	23	30	29	21	0.051513672	3.5336426	-0.43457031	0.41699219	-0.73046875	0.91650391	0.028808594	0	0	0	0	0	0	0	0	0	0.94677734	0.053222656	0.040039063	0.002685547	0.026611328	0.010498047	0.765	33014.49	-0.16	494.14	0.917
1101	9919	9919	Category A	-0.44384766	0.39599609	-0.7199707	0.068359375	-0.37011719	0.33227539	0	0.355	13/11/2017	13	11	2017	23:30:29	84629	0.5	23	30	29	21	0.051513672	3.5336426	-0.43383789	0.41674805	-0.73046875	0.52270508	0.025390625	0	0	0	0	0	0	0	0	0	0.94628906	0.053710938	0.041259766	-0.009765625	-0.020751953	0.010498047	0.676	33277.7	0.071	-212.06	0.828
1102	9920	9920	Category A	-0.44384766	0.41992188	-0.74389648	0.0703125	-0.37890625	0.33129883	0	0.623	13/11/2017	13	11	2017	23:30:29	84629	0.6	23	30	29	21	0.051513672	3.5336426	-0.43359375	0.41674805	-0.73022461	0.18432617	0.017089844	0	0	0	0	0	0	0	0	0	0.94604492	0.053955078	0.026611328	-0.010009766	0.002929688	-0.013427734	0.79	32945.03	0.081	-213.45	1.164
1103	9921	9921	Category A	-0.41992188	0.40795898	-0.75585938	0.067871094	-0.37963867	0.33129883	0	0.384	13/11/2017	13	11	2017	23:30:29	84629	0.7	23	30	29	21	0.051513672	3.5336426	-0.43359375	0.41723633	-0.73022461	0.15258789	0.030273438	0	0	0	0	0	0	0	0	0	0.94628906	0.053710938	0.048583984	0.013671875	-0.009277344	-0.025390625	0.776	32983.7	0.037	-101.01	0.828
[truncated: 5,342 more rows]
[truncated: 29 more columns]
