# Supplementary material for: Development of a multisensor biologging collar and analytical techniques to describe high‐resolution spatial behavior in free‐ranging terrestrial mammals
Source: Ecol Evol. 2024 Sep 23;14(9):e70264. doi: 10.1002/ece3.70264 (PMC11420106; doi:10.1002/ece3.70264)
Supplement: Supplementary file 1 — Appendix S1 [file ECE3-14-e70264-s001.zip › doi_10_5061_dryad_jdfn2z3hv__v20240620/B3b_S67_Header.csv]

Split no.	Bookmark number	Category	Pointer	Day#	Time(hh:mm:ss)	Total Event start	Event start	Number events	Duration(s)	Sum VeDBA	Mean VeDBA	Mean Dyn AccX	Mean Dyn AccY	Mean Dyn AccZ	Sum VeSBA	Mean VeSBA	Mean smth AccX	Mean smth AccY	Mean smth AccZ	VeDBA_Var	VeDBA_SD	VeSBA_Var	VeSBA_SD	Mean Animal g	Sum Animal g	Animal g_Var	Animal g_SD	Acc_x_Var	Acc_x_SD	Acc_y_Var	Acc_y_SD	Acc_z_Var	Acc_z_SD	Predominant freq, Hz	Smth press val	Max pressure val	Min pressure val	Grd air press	Altitude begin	Altitude end	Delta max/min altitude
1	1	Category E	0	15	10:34:44	1	1	82	8.1	0.81543	0.407715	-0.015625	0.0637207	0.391846	2.58691	1.29346	-0.134155	-0.0397949	-1.28577	0.37146	0.609475	0.00683594	0.0826797	0.293457	0.586914	0.00390625	0.0625	0.0078125	0.0883883	0.00402832	0.0634691	0.156128	0.39513	0	7	0.149	0.103	1000	0	35968.8	36603.9
1	2	Category M	82	15	10:35:07	83	83	25	2.4	54.9009	2.19604	-0.130693	0.512871	-1.17016	30.8059	1.23224	-0.0557812	-0.164824	-1.21715	8.83149	2.97178	0.000664063	0.0257694	0.232236	5.80591	0.000478516	0.021875	0.220918	0.470019	4.60643	2.14626	7.61585	2.75968	0	7	0.308	0.051	1000	35979	35728.9	721.5
1	3	Category B	107	15	14:03:30	62567	62567	1516	152.1	31.7209	0.0209241	-2.58E-06	4.99E-06	-7.25E-06	1470	0.969658	0.229056	-0.942001	-0.0186003	4.86E-05	0.00697387	0	0	0.0303424	45.999	0	0	0.000106449	0.0103174	7.55E-05	0.00869074	0.000151541	0.0123102	0	7	0.736	0.011	1000	36161.6	36575.6	2133.84
1	4	Category N	1623	15	15:30:08	109831	109831	41	4	17.9971	0.438953	-0.347609	-0.127608	0.0192454	32.9543	0.803765	-0.225378	-0.0486257	-0.760385	0.0257241	0.160387	0.00155416	0.0394229	0.196235	8.04565	0.00155416	0.0394229	0.155982	0.394946	0.0347752	0.186481	0.0208115	0.144262	0	7	0.048	0.044	1000	38300	37648.7	651.31
1	5	Category L	1664	15	15:30:13	109872	109872	26	2.501	3.70972	0.142681	0.134446	-0.0109675	-0.0292875	24.0266	0.9241	-0.312988	-0.218572	-0.84037	0.168532	0.410527	0.000460111	0.0214502	0.0758996	1.97339	0.000460111	0.0214502	0.0195406	0.139788	0.000375601	0.0193804	0.0017841	0.0422387	0	7	0.051	0.049	1000	37648.7	37571.2	77.53
1	6	Category I	1690	15	15:30:16	109898	109898	54	5.4	54.1094	1.00203	0.00296586	0.00882523	-0.0275788	52.7703	0.977227	-0.150142	-0.202017	-0.943563	0.250981	0.50098	0.000497323	0.0223008	0.024075	1.30005	0.000253183	0.0159117	0.195688	0.442366	0.1925	0.438749	0.813558	0.901974	0	7	0.057	0.052	1000	37571.2	37521.5	195.84
1	7	Category J	1744	15	15:33:57	109952	109952	35	3.4	22.8057	0.65159	0.079834	-0.030399	0.123228	37.0427	1.05836	-0.156871	-0.172356	-1.03228	0.109466	0.330856	0.00123465	0.0351376	0.0583636	2.04272	0.000530134	0.0230246	0.0706264	0.265756	0.0374512	0.193523	0.376179	0.613334	0	7	0.037	0.033	1000	37730.3	38004.7	378.25
1	8	Category M	1779	15	15:34:01	109987	109987	8	0.7	14.7271	1.84088	-0.4021	-0.0543823	-1.01419	8.32593	1.04074	-0.128601	-0.164429	-1.0195	2.14255	1.46374	0.00012207	0.0110485	0.040741	0.325928	0.00012207	0.0110485	0.339569	0.582726	1.31766	1.14789	2.76575	1.66305	0	7	0.038	0.037	1000	38004.7	37971.6	33.07
1	9	Category J	1787	15	15:34:02	109995	109995	76	7.5	54.2273	0.713517	0.00732422	0.0087987	0.0497565	76.2554	1.00336	-0.0737754	-0.149803	-0.988525	0.10047	0.31697	0.000690661	0.0262804	0.0458663	3.48584	6.75E-05	0.0082134	0.0690532	0.26278	0.055542	0.235673	0.458885	0.67741	0	7	0.045	0.038	1000	37971.6	37758.4	241.31
1	10	Category L	1863	15	15:40:03	110071	110071	150	14.9	7.12427	0.0474951	0.0184456	-0.00420898	0.00435872	140.685	0.937899	-0.0194548	-0.143687	-0.926118	0.012181	0.110368	1.63E-06	0.00127578	0.0621012	9.31519	1.63E-06	0.00127578	0.00172363	0.0415167	0.000652669	0.0255474	0.000268555	0.0163876	0	7	0.054	0.039	1000	37816.3	37497.3	434.19
1	11	Category E	2013	15	15:40:21	110221	110221	54	5.4	14.3958	0.266588	-0.0686126	-0.0300926	-0.00285283	50.6018	0.93707	-0.126659	-0.0572962	-0.925356	0.0224293	0.149764	0	0	0.0629295	3.39819	0	0	0.020544	0.143332	0.0175646	0.132531	0.0506411	0.225036	0	7	0.059	0	1000	37473.4	39471.3	6948.84
1	12	Category L	2067	15	15:51:08	110275	110275	130	12.9	8.05786	0.0619835	0.0287767	0.031588	0.00690167	121.4	0.933845	-0.0215614	0.112829	-0.925216	0.0224046	0.149682	1.88E-05	0.0043336	0.0661546	8.6001	1.88E-05	0.0043336	0.00196627	0.0443427	0.00304237	0.0551577	0.000537109	0.0231756	0	7	0.057	0.044	1000	38521.6	37546.2	1094.97
1	13	Category I	2197	15	15:55:51	110405	110405	36	3.5	39.6357	1.10099	-0.113037	-0.0523953	-0.0610894	35.4265	0.98407	-0.153097	0.0279744	-0.971402	0.464077	0.681232	0	0	0.0159844	0.575439	6.78E-06	0.00260417	0.276733	0.526055	0.170573	0.413005	1.0572	1.0282	0	7	0.031	0.027	1000	37816.3	38182.1	525.27
1	14	Category J	2233	15	15:56:00	110441	110441	86	8.5	55.8569	0.649499	0.00577989	-0.00533135	0.00733841	84.6047	0.983776	-0.13535	0.00500488	-0.973252	0.0914449	0.302399	6.25E-05	0.00790282	0.0197669	1.69995	8.52E-06	0.00291831	0.083885	0.289629	0.022901	0.151331	0.384644	0.620196	0	7	0.045	0.036	1000	38108.5	37758.4	378.25
1	15	Category K	2319	15	15:56:09	110527	110527	40	3.9	3.30859	0.0827148	0.0616028	0.0303711	0.00672607	37.228	0.930701	-0.0421631	0.00621948	-0.929578	0.0791016	0.28125	0.000109863	0.0104816	0.0692993	2.77197	0.000109863	0.0104816	0.00495605	0.0703993	0.00125732	0.0354588	0.00147705	0.0384324	0	7	0.05	0.046	1000	37730.3	37622.4	133.66
1	16	Category J	2359	15	15:56:16	110567	110567	44	4.4	27.1121	0.616183	-0.0611905	-0.0238481	-0.00490501	40.4114	0.91844	0.0428522	0.00467196	-0.916953	0.110696	0.332709	0	0	0.0815596	3.58862	0	0	0.0744629	0.272879	0.0179943	0.134143	0.337541	0.580983	0	7	0.057	0.053	1000	37571.2	37546.2	248.82
1	17	Category L	2403	15	15:56:53	110611	110611	106	10.5	8.32227	0.0785119	0.0207427	0.00579258	0.014303	98.3577	0.927903	0.12257	-0.0148672	-0.917315	0.0232486	0.152475	6.91E-06	0.00262862	0.0720975	7.64233	6.91E-06	0.00262862	0.00569815	0.0754861	0.00130592	0.0361375	0.000621868	0.0249373	0	7	0.04	0.029	1000	37787.1	37846.2	472.51
1	18	Category J	2509	15	16:09:13	110717	110717	58	5.8	44.9617	0.775201	0.00380944	-0.0103886	-0.0235975	55.6533	0.95954	-0.0733643	-0.0463909	-0.955023	0.156717	0.395875	8.42E-06	0.00290149	0.04046	2.34668	8.42E-06	0.00290149	0.101146	0.318034	0.0357203	0.188998	0.573099	0.757033	0	7	0.055	0.05	1000	37758.4	37702.6	498.2
1	19	Category E	2567	15	16:11:26	110775	110775	136	13.6	21.989	0.161684	-0.0230982	0.00818589	0.00455071	126.887	0.932992	-0.130874	-0.00351132	-0.923498	0.0140937	0.118717	1.80E-06	0.00133983	0.0670076	9.11304	1.80E-06	0.00133983	0.0114746	0.10712	0.00553625	0.074406	0.0139178	0.117974	0	7	0.016	0.002	1000	38300	38674	2380.64
1	20	Category L	2703	15	16:12:07	110911	110911	146	14.5	13.6882	0.093755	0.0170046	-0.00978067	-0.00103342	133.937	0.917375	0.05846	-0.0339071	-0.911621	0.00224241	0.0473541	0	0	0.0826249	12.0632	0	0	0.00726569	0.085239	0.00215379	0.0464089	0.00133608	0.0365525	0	7	0.058	0.043	1000	38259.6	37449.8	833.02
1	21	Category E	2849	15	18:45:05	111057	111057	101	10	19.4692	0.192765	0.050073	0.017056	-0.0122167	92.6248	0.917077	-0.127746	-0.0224126	-0.905032	0.00847966	0.0920851	4.83E-06	0.00219874	0.0829232	8.37524	4.83E-06	0.00219874	0.0154872	0.124448	0.00863678	0.0929343	0.0216947	0.147291	0	7	0.059	0	1000	37521.5	40387.9	6948.84
1	22	Category C	2950	15	21:33:34	111158	111158	256	25.6	47.9453	0.187286	-0.0200205	-0.00655556	0.00597954	243.852	0.952547	-0.55606	-0.0679932	-0.76587	0.0117731	0.108504	1.05E-05	0.00323889	0.0474529	12.1479	1.05E-05	0.00323889	0.0256958	0.160299	0.00562096	0.074973	0.0160933	0.126859	0	7	0.048	0.022	1000	39282.2	37648.7	1659.78
1	23	Category D	3206	16	0:54:06	111414	111414	411	41.1	56.7864	0.138166	-0.0102521	0.00044076	0.00388843	386.427	0.940212	-0.522315	-0.0421264	-0.778482	0.00517091	0.071909	0	0	0.0597883	24.573	0	0	0.0123692	0.111217	0.00453828	0.0673668	0.00799843	0.0894339	0	7	0.059	0	1000	37596.6	38073.1	6948.84
1	24	Category E	3617	16	1:01:53	111825	111825	276	27.6	52.6968	0.19093	0.0119567	-0.00645027	-0.00789476	253.622	0.918921	-0.110376	-0.0545929	-0.904499	0.00857146	0.0925822	2.65E-06	0.00162902	0.0810795	22.3779	2.65E-06	0.00162902	0.0155852	0.124841	0.00535163	0.0731549	0.0240594	0.155111	0	7	0.059	0	1000	38004.7	39471.3	6948.84
1	25	Category A	3893	16	4:10:47	140920	140920	1826	183.2	40.6963	0.0222871	-2.98E-05	6.15E-06	-1.71E-05	1765.02	0.966605	-0.0217319	0.761439	-0.594699	7.53E-05	0.00867609	0	0	0.0333949	60.979	0	0	0.000173145	0.0131584	0.000136109	0.0116666	0.000136109	0.0116666	0	7	0.059	0	1000	37939.2	37846.2	6948.84
1	26	Category M	5719	16	5:04:36	167042	167042	219	21.9	62.9602	0.28749	-0.0278476	-0.0284552	-0.0138224	200.812	0.916949	-0.21324	0.127844	-0.869946	0.0361072	0.190019	0.000214041	0.0146301	0.0830513	18.1882	0.000214041	0.0146301	0.0411828	0.202936	0.0520176	0.228074	0.034212	0.184965	0	7	0.047	0.025	1000	38521.6	37787.1	818.97
1	27	Category F	5938	16	5:12:37	167261	167261	139	13.8	25.4121	0.182821	0.00817783	-0.00875042	0.00335825	128.531	0.92468	-0.190226	-0.0546172	-0.900285	0.00709764	0.0842475	0	0	0.07532	10.4695	0	0	0.0121719	0.110326	0.00818661	0.0904799	0.0200564	0.141621	0	7	0.039	0.026	1000	38004.7	37816.3	654.2
1	28	Category B	6077	16	5:33:54	176200	176200	1228	123.1	29.2441	0.0238144	1.59E-06	7.75E-06	0.000113521	1130.02	0.920214	-0.191276	-0.257994	-0.862294	9.64E-05	0.00981955	0	0	0.0797861	97.9773	0	0	8.45E-05	0.00919211	0.000261835	0.0161813	0.000167598	0.012946	0	7	0.059	0	1000	37846.2	37758.4	6948.84
