# Supplementary material for: Development of a multisensor biologging collar and analytical techniques to describe high‐resolution spatial behavior in free‐ranging terrestrial mammals
Source: Ecol Evol. 2024 Sep 23;14(9):e70264. doi: 10.1002/ece3.70264 (PMC11420106; doi:10.1002/ece3.70264)
Supplement: Supplementary file 1 — Appendix S1 [file ECE3-14-e70264-s001.zip › doi_10_5061_dryad_jdfn2z3hv__v20240620/B3b_S67_Master.csv]

Counter	Total Event no.	Event no.	Category	Acc_x	Acc_y	Acc_z	Mag_x	Mag_y	Mag_z	Temp C	Pressure hbar	Date	DD	MM	YY	Time_dd:hh:mm:ss	Total secs	Decimal secs	Hours	Minutes	Seconds	Anlg	Light	Battery V	Acc_x sm	Acc_y sm	Acc_z sm	Ang vel	VeDBA	Vel m/s	Vel/VEDBA	FFT cleaned	FFT stuff	FFT stuff	FFT stuff	FFT sweep	FFT zero crossings	FFT zero crossings manual	VeSBA	Animal g	ODBA	Dyn AccX	Dyn AccY	Dyn AccZ	Smth Press	Altitude smth	Pressure change	Altitude change	Median pressure
0	1	1	Category E	-0.119873	-0.251953	-1.04395	-0.105957	0.100342	0.491699	0	0.175	15/11/2017	15	11	2017	10:34:44	38084	0.7	10	34	44	40	0.0512695	3.55942	0	0	0	0	0	0	0	0	0	0	0	0	0	0	0	0	0	0	0	0	0	0	0.205	35522.7	0
1	2	2	Category E	-0.11987305	-0.19189453	-0.70776367	-0.091796875	0.04296875	0.49707031	0	0.28	15/11/2017	15	11	2017	10:34:44	38084	0.8	10	34	44	40	0.051269531	3.5594238	0	0	0	0	0	0	0	0	0	0	0	0	0	0	0	0	0	0	0	0	0	0	0.189	35657.84	0
2	3	3	Category E	-0.34790039	0.25195313	-1.1279297	-0.089355469	0.036132813	0.49707031	0	0.276	15/11/2017	15	11	2017	10:34:44	38084	0.9	10	34	44	40	0.051269531	3.5626465	0	0	0	0	0	0	0	0	0	0	0	0	0	0	0	0	0	0	0	0	0	0	0.181	35728.92	0
3	4	4	Category E	-0.14379883	0.17993164	-0.92382813	-0.10571289	0.006103516	0.49682617	0	0.147	15/11/2017	15	11	2017	10:34:45	38085	0	10	34	45	40	0.051269531	3.5626465	0	0	0	0	0	0	0	0	0	0	0	0	0	0	0	0	0	0	0	0	0.175	35783.92	0.003	-27.69	0.175
4	5	5	Category E	-0.13183594	0.19189453	-0.94799805	-0.06640625	0.010498047	0.50244141	0	0.104	15/11/2017	15	11	2017	10:34:45	38085	0.1	10	34	45	40	0.051269531	3.5626465	0	0	0	0	0	0	0	0	0	0	0	0	0	0	0	0	0	0	0	0	0.172	35812	-0.023	229.53	0.22
5	6	6	Category E	-0.37182617	-0.023925781	-0.87597656	-0.10058594	0.012207031	0.49658203	0	0.073	15/11/2017	15	11	2017	10:34:45	38085	0.2	10	34	45	40	0.051269531	3.5626465	0	0	0	0	0	0	0	0	0	0	0	0	0	0	0	0	0	0	0	0	0.162	35908.53	-0.022	230.69	0.174
6	7	7	Category E	-0.23999023	0	-0.7199707	-0.13354492	-0.004394531	0.4934082	0	0.157	15/11/2017	15	11	2017	10:34:45	38085	0.3	10	34	45	40	0.051269531	3.5626465	0	0	0	0	0	0	0	0	0	0	0	0	0	0	0	0	0	0	0	0	0.145	36084.34	0.014	-145.9	0.157
7	8	8	Category E	-0.20385742	0.095947266	-1.1518555	-0.140625	-0.0078125	0.50073242	0	0.22	15/11/2017	15	11	2017	10:34:45	38085	0.4	10	34	45	40	0.051269531	3.5626465	0	0	0	0	0	0	0	0	0	0	0	0	0	0	0	0	0	0	0	0	0.143	36106.1	0.043	-421.9	0.174
8	9	9	Category E	-0.14379883	0.011962891	-1.0559082	-0.13745117	0.036865234	0.49291992	0	0.174	15/11/2017	15	11	2017	10:34:45	38085	0.5	10	34	45	40	0.051269531	3.5626465	0	0	0	0	0	0	0	0	0	0	0	0	0	0	0	0	0	0	0	0	0.172	35812	0.025	-222.85	0.22
9	10	10	Category E	-0.16796875	0.047851563	-0.93579102	-0.13183594	0.052734375	0.49560547	0	0.131	15/11/2017	15	11	2017	10:34:45	38085	0.6	10	34	45	40	0.051269531	3.5626465	0	0	0	0	0	0	0	0	0	0	0	0	0	0	0	0	0	0	0	0	0.199	35572.34	-0.012	103.04	0.238
10	11	11	Category E	-0.21582031	0.14379883	-0.80395508	-0.13232422	0.11694336	0.47851563	0	0.277	15/11/2017	15	11	2017	10:34:45	38085	0.7	10	34	45	40	0.051269531	3.5626465	0	0	0	160.95459	0	0	0	0	0	0	0	0	0	0	0	0	0	0	0	0	0.214	35450.39	-0.013	105.27	0.245
11	12	12	Category E	-0.25195313	-0.20385742	-0.99584961	-0.15209961	0.15722656	0.46508789	0	0.238	15/11/2017	15	11	2017	10:34:45	38085	0.8	10	34	45	40	0.051269531	3.5626465	0	0	0	159.37256	0	0	0	0	0	0	0	0	0	0	0	0	0	0	0	0	0.219	35411.27	-0.003	23.38	0.245
12	13	13	Category E	-0.059814453	-0.17993164	-0.95996094	-0.13671875	0.14794922	0.46801758	0	0.245	15/11/2017	15	11	2017	10:34:45	38085	0.9	10	34	45	40	0.051269531	3.5626465	0	0	0	158.33716	0	0	0	0	0	0	0	0	0	0	0	0	0	0	0	0	0.227	35350.17	-0.011	84.48	0.245
13	14	14	Category E	-0.27587891	0.059814453	-0.92382813	-0.13134766	0.17480469	0.4621582	0	0.254	15/11/2017	15	11	2017	10:34:46	38086	0	10	34	46	40	0.051269531	3.5626465	0	0	0	159.29492	0	0	0	0	0	0	0	0	0	0	0	0	0	0	0	0	0.231	35320.28	-0.042	337.56	0.245
14	15	15	Category E	-0.19189453	-0.10791016	-0.7199707	-0.13574219	0.16577148	0.4597168	0	0.221	15/11/2017	15	11	2017	10:34:46	38086	0.1	10	34	46	40	0.051269531	3.5626465	0	0	0	158.87817	0	0	0	0	0	0	0	0	0	0	0	0	0	0	0	0	0.213	35458.3	-0.031	261.6	0.238
15	16	16	Category E	-0.11987305	-0.21582031	-0.92382813	-0.13427734	0.13916016	0.46923828	0	0.152	15/11/2017	15	11	2017	10:34:46	38086	0.2	10	34	46	40	0.051269531	3.5626465	0	0	0	149.76221	0	0	0	0	0	0	0	0	0	0	0	0	0	0	0	0	0.209	35490.25	-0.007	57.12	0.221
16	17	17	Category E	-0.16796875	-0.19189453	-1.0917969	-0.12988281	0.15649414	0.46557617	0	0.171	15/11/2017	15	11	2017	10:34:46	38086	0.3	10	34	46	40	0.051269531	3.5626465	0	0	0	80.632324	0	0	0	0	0	0	0	0	0	0	0	0	0	0	0	0	0.203	35539.11	-0.01	84.1	0.214
17	18	18	Category E	-0.14379883	-0.2878418	-0.99584961	-0.094726563	0.16503906	0.46435547	0	0.214	15/11/2017	15	11	2017	10:34:46	38086	0.4	10	34	46	40	0.051269531	3.5626465	0	0	0	16.641113	0	0	0	0	0	0	0	0	0	0	0	0	0	0	0	0	0.191	35640.45	0.002	-17.24	0.207
18	19	19	Category E	-0.32397461	-0.29980469	-0.86376953	-0.12158203	0.15991211	0.46557617	0	0.207	15/11/2017	15	11	2017	10:34:46	38086	0.5	10	34	46	40	0.051269531	3.5626465	0	0	0	9.340332	0	0	0	0	0	0	0	0	0	0	0	0	0	0	0	0	0.184	35701.97	-0.035	339.56	0.207
19	20	20	Category E	-0.26391602	0	-0.65991211	-0.12817383	0.171875	0.45947266	0	0.182	15/11/2017	15	11	2017	10:34:46	38086	0.6	10	34	46	40	0.051269531	3.5626465	0	0	0	3.855957	0	0	0	0	0	0	0	0	0	0	0	0	0	0	0	0	0.197	35589.15	-0.027	241.78	0.207
20	21	21	Category E	-0.20385742	-0.035888672	-1.0197754	-0.13305664	0.15136719	0.46386719	0	0.178	15/11/2017	15	11	2017	10:34:46	38086	0.7	10	34	46	40	0.051269531	3.5626465	0	0	0	3.953125	0	0	0	0	0	0	0	0	0	0	0	0	0	0	0	0	0.2	35563.98	-0.018	155.92	0.214
21	22	22	Category E	-0.10791016	-0.11987305	-0.92382813	-0.11914063	0.099121094	0.48461914	0	0.234	15/11/2017	15	11	2017	10:34:46	38086	0.8	10	34	46	40	0.051269531	3.5626465	0	0	0	5.2299805	0	0	0	0	0	0	0	0	0	0	0	0	0	0	0	0	0.208	35498.31	-0.018	150.82	0.234
22	23	23	Category E	-0.21582031	-0.023925781	-1.079834	-0.089111328	0.10180664	0.484375	0	0.189	15/11/2017	15	11	2017	10:34:46	38086	0.9	10	34	46	40	0.051269531	3.5626465	0	0	0	5.0339355	0	0	0	0	0	0	0	0	0	0	0	0	0	0	0	0	0.227	35350.17	-0.053	443.07	0.262
23	24	24	Category E	-0.27587891	-0.10791016	-0.87597656	-0.085205078	0.05078125	0.50292969	0	0.262	15/11/2017	15	11	2017	10:34:47	38087	0	10	34	47	40	0.051269531	3.5626465	0	0	0	2.8564453	0	0	0	0	0	0	0	0	0	0	0	0	0	0	0	0	0.243	35233.03	-0.075	617.02	0.262
24	25	25	Category E	-0.41992188	-0.083984375	-0.93579102	-0.1105957	0.009033203	0.5	0	0.32	15/11/2017	15	11	2017	10:34:47	38087	0.1	10	34	47	40	0.051269531	3.5626465	0	0	0	2.6921387	0	0	0	0	0	0	0	0	0	0	0	0	0	0	0	0	0.251	35176.78	-0.073	579.45	0.275
25	26	26	Category E	-0.21582031	0.047851563	-0.92382813	-0.13183594	0.054931641	0.49145508	0	0.275	15/11/2017	15	11	2017	10:34:47	38087	0.2	10	34	47	40	0.051269531	3.5626465	0	0	0	4.2150879	0	0	0	0	0	0	0	0	0	0	0	0	0	0	0	0	0.257	35135.54	-0.117	1003.68	0.275
26	27	27	Category E	-0.27587891	-0.15576172	-0.99584961	-0.080810547	0.044189453	0.49609375	0	0.226	15/11/2017	15	11	2017	10:34:47	38087	0.3	10	34	47	40	0.051269531	3.5626465	0	0	0	4.3642578	0	0	0	0	0	0	0	0	0	0	0	0	0	0	0	0	0.258	35128.74	-0.134	1197.47	0.275
27	28	28	Category E	-0.37182617	-0.035888672	-0.82788086	-0.055175781	0.093261719	0.49414063	0	0.275	15/11/2017	15	11	2017	10:34:47	38087	0.4	10	34	47	40	0.051269531	3.5626465	0	0	0	0.52856445	0	0	0	0	0	0	0	0	0	0	0	0	0	0	0	0	0.249	35190.7	-0.146	1413.19	0.275
28	29	29	Category E	-0.20385742	-0.035888672	-0.6237793	-0.10400391	0.12036133	0.47827148	0	0.19	15/11/2017	15	11	2017	10:34:47	38087	0.5	10	34	47	40	0.051269531	3.5626465	0	0	0	3.3745117	0	0	0	0	0	0	0	0	0	0	0	0	0	0	0	0	0.233	35305.48	-0.103	948.44	0.229
29	30	30	Category E	-0.43188477	0.047851563	-1.1398926	-0.047363281	0.11865234	0.48364258	0	0.208	15/11/2017	15	11	2017	10:34:47	38087	0.6	10	34	47	40	0.051269531	3.5626465	0	0	0	5.878418	0	0	0	0	0	0	0	0	0	0	0	0	0	0	0	0	0.215	35442.51	-0.086	823.26	0.226
30	31	31	Category E	-0.37182617	0.059814453	-0.99584961	-0.061523438	0.11865234	0.48583984	0	0.229	15/11/2017	15	11	2017	10:34:47	38087	0.7	10	34	47	40	0.051269531	3.5626465	0	0	0	8.7822266	0	0	0	0	0	0	0	0	0	0	0	0	0	0	0	0	0.205	35522.69	-0.059	550.86	0.229
31	32	32	Category E	-0.29980469	0.095947266	-0.73193359	-0.024169922	0.13134766	0.47607422	0	0.167	15/11/2017	15	11	2017	10:34:47	38087	0.8	10	34	47	40	0.051269531	3.5626465	0	0	0	10.08667	0	0	0	0	0	0	0	0	0	0	0	0	0	0	0	0	0.201	35555.66	-0.025	218.99	0.229
32	33	33	Category E	-0.39599609	-0.011962891	-0.63598633	-0.031494141	0.10913086	0.48046875	0	0.165	15/11/2017	15	11	2017	10:34:47	38087	0.9	10	34	47	40	0.051269531	3.5626465	0	0	0	8.2607422	0	0	0	0	0	0	0	0	0	0	0	0	0	0	0	0	0.214	35450.39	-0.012	96.98	0.229
33	34	34	Category E	-0.38378906	-0.14379883	-0.6237793	-0.036621094	0.12304688	0.48242188	0	0.249	15/11/2017	15	11	2017	10:34:48	38088	0	10	34	48	40	0.051269531	3.5626465	0	0	0	6.7956543	0	0	0	0	0	0	0	0	0	0	0	0	0	0	0	0	0.209	35490.25	0.01	-78.98	0.229
34	35	35	Category E	-0.41992188	-0.27587891	-1.0439453	-0.011230469	0.14868164	0.47045898	0	0.268	15/11/2017	15	11	2017	10:34:48	38088	0.1	10	34	48	40	0.051269531	3.5626465	0	0	0	7.3444824	0	0	0	0	0	0	0	0	0	0	0	0	0	0	0	0	0.185	35693.07	0.047	-380.2	0.225
35	36	36	Category E	-0.2277832	-0.16796875	-0.88793945	0.049804688	0.15698242	0.46044922	0	0.178	15/11/2017	15	11	2017	10:34:48	38088	0.2	10	34	48	40	0.051269531	3.5626465	0	0	0	5.9206543	0	0	0	0	0	0	0	0	0	0	0	0	0	0	0	0	0.195	35606.11	0.04	-315.32	0.225
36	37	37	Category E	-0.58789063	-0.20385742	-0.97192383	0.052490234	0.17407227	0.45629883	0	0.088	15/11/2017	15	11	2017	10:34:48	38088	0.3	10	34	48	40	0.051269531	3.5626465	0	0	0	4.5463867	0	0	0	0	0	0	0	0	0	0	0	0	0	0	0	0	0.192	35631.81	0.026	-212.77	0.24
37	38	38	Category E	-0.97192383	-0.13183594	-0.74389648	0.039550781	0.20727539	0.44140625	0	0.225	15/11/2017	15	11	2017	10:34:48	38088	0.4	10	34	48	40	0.051269531	3.5626465	0	0	0	5.0019531	0	0	0	0	0	0	0	0	0	0	0	0	0	0	0	0	0.191	35640.45	0.031	-252.3	0.24
38	39	39	Category E	-0.2878418	-0.11987305	-0.89990234	0.008300781	0.21557617	0.44702148	0	0.149	15/11/2017	15	11	2017	10:34:48	38088	0.5	10	34	48	40	0.051269531	3.5626465	0	0	0	5.0617676	0	0	0	0	0	0	0	0	0	0	0	0	0	0	0	0	0.191	35640.45	0.012	-101.34	0.225
39	40	40	Category E	-0.49194336	-0.16796875	-1.0559082	-0.040771484	0.20556641	0.4519043	0	0.24	15/11/2017	15	11	2017	10:34:48	38088	0.6	10	34	48	40	0.051269531	3.5626465	0	0	0	4.1860352	0	0	0	0	0	0	0	0	0	0	0	0	0	0	0	0	0.185	35693.07	-0.013	118.93	0.225
40	41	41	Category E	-0.20385742	-0.059814453	-0.95996094	-0.047851563	0.18652344	0.46337891	0	0.27	15/11/2017	15	11	2017	10:34:48	38088	0.7	10	34	48	40	0.051269531	3.5626465	-0.24658203	-0.049316406	-0.90087891	1.8796387	0.073486328	0	0	0	0	0	0	0	0	0	0.93530273	0.064697266	0.11181641	0.042724609	-0.010253906	-0.058837891	0.205	35522.69	-0.049	446.11	0.225
41	42	42	Category E	-0.21582031	-0.17993164	-0.83984375	-0.062011719	0.13989258	0.47729492	0	0.138	15/11/2017	15	11	2017	10:34:48	38088	0.8	10	34	48	40	0.051269531	3.5626465	-0.24804688	-0.045654297	-0.8996582	4.3752441	0.15039063	0	0	0	0	0	0	0	0	0	0.93457031	0.065429688	0.22631836	0.032226563	-0.1340332	0.059814453	0.189	35657.84	-0.034	321.19	0.213
42	43	43	Category E	-0.35986328	-0.047851563	-0.85180664	-0.12084961	0.098388672	0.48364258	0	0.213	15/11/2017	15	11	2017	10:34:48	38088	0.9	10	34	48	40	0.051269531	3.5626465	-0.24731445	-0.043212891	-0.90136719	6.8322754	0.12304688	0	0	0	0	0	0	0	0	0	0.93579102	0.064208984	0.16650391	-0.11230469	-0.004394531	0.049560547	0.181	35728.92	-0.026	250.11	0.218
43	44	44	Category E	-0.095947266	0.071777344	-0.77978516	-0.12036133	0.13085938	0.47412109	0	0.128	15/11/2017	15	11	2017	10:34:49	38089	0	10	34	49	40	0.051269531	3.5626465	-0.2487793	-0.047363281	-0.89746094	5.3991699	0.22680664	0	0	0	0	0	0	0	0	0	0.93261719	0.067382813	0.38989258	0.15283203	0.11914063	0.11767578	0.178	35756.23	-0.015	142.44	0.213
44	45	45	Category E	-0.32397461	-0.26391602	-0.99584961	-0.069335938	0.10791016	0.48803711	0	0.102	15/11/2017	15	11	2017	10:34:49	38089	0.1	10	34	49	40	0.051269531	3.5626465	-0.25195313	-0.049560547	-0.89575195	6.8642578	0.24682617	0	0	0	0	0	0	0	0	0	0.93188477	0.068115234	0.38574219	-0.071777344	-0.21411133	-0.099853516	0.149	36041.53	0.013	-133	0.138
45	46	46	Category E	-0.23999023	-0.083984375	-0.81591797	-0.057128906	0.14575195	0.4699707	0	0.218	15/11/2017	15	11	2017	10:34:49	38089	0.2	10	34	49	40	0.051269531	3.5626465	-0.25463867	-0.050048828	-0.89379883	10.016113	0.086181641	0	0	0	0	0	0	0	0	0	0.9309082	0.069091797	0.12646484	0.014648438	-0.033691406	0.077880859	0.14	36139.22	0.039	-392.13	0.213
46	47	47	Category E	-0.35986328	0.14379883	-0.64794922	-0.050292969	0.17431641	0.46655273	0	0.098	15/11/2017	15	11	2017	10:34:49	38089	0.3	10	34	49	40	0.051269531	3.5626465	-0.25390625	-0.051025391	-0.89428711	13.865723	0.33129883	0	0	0	0	0	0	0	0	0	0.9309082	0.069091797	0.546875	-0.10571289	0.19482422	0.24633789	0.159	35938.44	0.028	-263.06	0.218
47	48	48	Category E	-0.32397461	-0.095947266	-1.1518555	-0.047363281	0.15258789	0.47900391	0	0.081	15/11/2017	15	11	2017	10:34:49	38089	0.4	10	34	49	40	0.051269531	3.5626465	-0.25439453	-0.05078125	-0.89575195	13.523438	0.26904297	0	0	0	0	0	0	0	0	0	0.93261719	0.067382813	0.37036133	-0.069335938	-0.044921875	-0.25585938	0.186	35684.2	-0.009	81.22	0.218
48	49	49	Category E	-0.44384766	0.15576172	-1.079834	-0.008056641	0.17773438	0.4597168	0	0.33	15/11/2017	15	11	2017	10:34:49	38089	0.5	10	34	49	40	0.051269531	3.5626465	-0.25390625	-0.051269531	-0.89160156	11.501953	0.33789063	0	0	0	0	0	0	0	0	0	0.9284668	0.071533203	0.58496094	-0.18969727	0.20703125	-0.18798828	0.197	35589.15	0.01	-82.74	0.218
49	50	50	Category E	-0.047851563	-0.059814453	-0.46777344	0.004150391	0.15576172	0.46606445	0	0.288	15/11/2017	15	11	2017	10:34:49	38089	0.6	10	34	49	40	0.051269531	3.5626465	-0.25439453	-0.048583984	-0.88769531	13.041016	0.46826172	0	0	0	0	0	0	0	0	0	0.92480469	0.075195313	0.63769531	0.20654297	-0.010986328	0.41992188	0.187	35675.38	0.024	-201.17	0.181
50	51	51	Category E	-0.31176758	-0.11987305	-0.89990234	-0.01171875	0.14624023	0.46948242	0	0.169	15/11/2017	15	11	2017	10:34:49	38089	0.7	10	34	49	40	0.051269531	3.5626465	-0.25	-0.067626953	-0.89257813	14.142334	0.081054688	0	0	0	0	0	0	0	0	0	0.92944336	0.070556641	0.12084961	-0.061523438	-0.052001953	-0.007080078	0.201	35555.66	0.001	-8.29	0.181
51	52	52	Category E	-0.3359375	-0.035888672	-1.0078125	-0.016113281	0.15014648	0.47460938	0	0.159	15/11/2017	15	11	2017	10:34:49	38089	0.8	10	34	49	40	0.051269531	3.5626465	-0.24121094	-0.024902344	-0.90405273	12.268066	0.140625	0	0	0	0	0	0	0	0	0	0.93603516	0.063964844	0.20898438	-0.094482422	-0.010742188	-0.10351563	0.216	35434.65	-0.019	154.5	0.288
52	53	53	Category E	-0.32397461	0	-0.83984375	-0.013183594	0.17431641	0.47021484	0	0.181	15/11/2017	15	11	2017	10:34:49	38089	0.9	10	34	49	40	0.051269531	3.5626465	-0.25561523	0.036621094	-0.95703125	11.291748	0.14038086	0	0	0	0	0	0	0	0	0	0.99121094	0.008789063	0.22192383	-0.068115234	-0.036621094	0.1171875	0.216	35434.65	-0.024	197.16	0.181
53	54	54	Category E	-0.2878418	-0.047851563	-0.88793945	-0.006347656	0.18530273	0.45581055	0	0.172	15/11/2017	15	11	2017	10:34:50	38090	0	10	34	50	40	0.051269531	3.5626465	-0.24560547	-0.010986328	-1.0483398	11.782715	0.16967773	0	0	0	0	0	0	0	0	0	1.0766602	0.076660156	0.23925781	-0.041992188	-0.036621094	0.16040039	0.189	35657.84	0.011	-93.86	0.172
54	55	55	Category E	-0.29980469	-0.011962891	-0.70776367	0.026123047	0.19873047	0.453125	0	0.329	15/11/2017	15	11	2017	10:34:50	38090	0.1	10	34	50	40	0.051269531	3.5626465	-0.26171875	-0.025878906	-1.142334	12.6521	0.43652344	0	0	0	0	0	0	0	0	0	1.1723633	0.17236328	0.48657227	-0.037841797	0.013916016	0.43457031	0.182	35719.9	-0.005	45.52	0.181
55	56	56	Category E	-0.43188477	0.011962891	-0.73193359	0.024169922	0.20678711	0.44897461	0	0.124	15/11/2017	15	11	2017	10:34:50	38090	0.2	10	34	50	40	0.051269531	3.5626465	-0.26025391	0.05859375	-1.1958008	13.331299	0.49682617	0	0	0	0	0	0	0	0	0	1.2253418	0.2253418	0.68212891	-0.17138672	-0.046630859	0.46386719	0.202	35547.37	-0.067	648.34	0.181
56	57	57	Category E	-0.21582031	0.059814453	-1.0917969	0.011474609	0.17651367	0.45751953	0	0.13	15/11/2017	15	11	2017	10:34:50	38090	0.3	10	34	50	40	0.051269531	3.5626465	-0.26025391	0.0859375	-1.2817383	7.9560547	0.19702148	0	0	0	0	0	0	0	0	0	1.310791	0.31079102	0.26098633	0.044433594	-0.026123047	0.18994141	0.193	35623.21	-0.029	265.64	0.172
57	58	58	Category E	-0.26391602	-0.13183594	-0.81591797	0.009277344	0.1940918	0.45751953	0	0.276	15/11/2017	15	11	2017	10:34:50	38090	0.4	10	34	50	40	0.051269531	3.5626465	-0.25976563	0.056640625	-1.322998	1.7919922	0.54101563	0	0	0	0	0	0	0	0	0	1.3496094	0.34960938	0.69995117	-0.00390625	-0.18847656	0.50708008	0.193	35623.21	-0.034	315.23	0.171
58	59	59	Category E	-0.25195313	-0.16796875	-0.85180664	-0.055664063	0.19116211	0.45629883	0	0.129	15/11/2017	15	11	2017	10:34:50	38090	0.5	10	34	50	40	0.051269531	3.5626465	-0.26049805	0.078857422	-1.3457031	5.171875	0.55224609	0	0	0	0	0	0	0	0	0	1.3730469	0.37304688	0.74951172	0.008544922	-0.24682617	0.49389648	0.149	36041.53	0.017	-172.17	0.171
59	60	60	Category E	-0.43188477	-0.17993164	-0.82788086	-0.089111328	0.16479492	0.46826172	0	0.171	15/11/2017	15	11	2017	10:34:50	38090	0.6	10	34	50	40	0.051269531	3.5626465	-0.25415039	0.080322266	-1.3544922	11.727051	0.61352539	0	0	0	0	0	0	0	0	0	1.3803711	0.38037109	0.96435547	-0.17749023	-0.26025391	0.52661133	0.17	35830.93	-0.015	148.1	0.204
60	61	61	Category E	-0.17993164	-0.17993164	-0.79199219	-0.12719727	0.12329102	0.47729492	0	0.066	15/11/2017	15	11	2017	10:34:50	38090	0.7	10	34	50	40	0.051269531	3.5626465	-0.25146484	0.075195313	-1.3571777	17.762207	0.62426758	0	0	0	0	0	0	0	0	0	1.3823242	0.38232422	0.89208984	0.071533203	-0.25512695	0.56518555	0.182	35719.9	-0.02	188.63	0.25
61	62	62	Category E	-0.17993164	-0.083984375	-1.355957	-0.12939453	0.10449219	0.48266602	0	0.25	15/11/2017	15	11	2017	10:34:50	38090	0.8	10	34	50	40	0.051269531	3.5626465	-0.25	0.077636719	-1.3571777	24.187988	0.17602539	0	0	0	0	0	0	0	0	0	1.3820801	0.38208008	0.23291016	0.070068359	-0.16162109	0.001220703	0.19	35649.13	-0.003	26.25	0.204
62	63	63	Category E	-0.15576172	-0.15576172	-0.82788086	-0.13769531	0.10083008	0.47973633	0	0.204	15/11/2017	15	11	2017	10:34:50	38090	0.9	10	34	50	40	0.051269531	3.5626465	-0.24975586	0.078857422	-1.3564453	26.352783	0.5859375	0	0	0	0	0	0	0	0	0	1.3815918	0.3815918	0.85742188	0.093994141	-0.23461914	0.52856445	0.174	35793.24	-0.006	56.81	0.204
63	64	64	Category E	-0.17993164	0	-0.86376953	-0.16113281	0.070800781	0.48974609	0	0.32	15/11/2017	15	11	2017	10:34:51	38091	0	10	34	51	40	0.051269531	3.5626465	-0.24829102	0.077880859	-1.3544922	24.450195	0.50146484	0	0	0	0	0	0	0	0	0	1.3791504	0.37915039	0.63720703	0.068359375	-0.077880859	0.49072266	0.168	35850.05	-0.003	29.03	0.204
64	65	65	Category E	-0.26391602	-0.10791016	-0.80395508	-0.171875	0.069824219	0.4765625	0	0.033	15/11/2017	15	11	2017	10:34:51	38091	0.1	10	34	51	40	0.051269531	3.5626465	-0.24633789	0.079101563	-1.3552246	23.460938	0.58227539	0	0	0	0	0	0	0	0	0	1.3796387	0.37963867	0.75585938	-0.017333984	-0.18701172	0.55126953	0.178	35756.23	-0.004	37.01	0.204
65	66	66	Category E	-0.10791016	0.023925781	-0.73193359	-0.16821289	0.095458984	0.47705078	0	0.136	15/11/2017	15	11	2017	10:34:51	38091	0.2	10	34	51	40	0.051269531	3.5626465	-0.24121094	0.078613281	-1.3547363	23.31665	0.6394043	0	0	0	0	0	0	0	0	0	1.378418	0.37841797	0.81103516	0.13330078	-0.0546875	0.62280273	0.14	36139.22	0.041	-410.3	0.136
66	67	67	Category E	-0.15576172	-0.071777344	-1.1159668	-0.16577148	0.11083984	0.47094727	0	0.127	15/11/2017	15	11	2017	10:34:51	38091	0.3	10	34	51	40	0.051269531	3.5626465	-0.23901367	0.077148438	-1.3552246	16.546875	0.29394531	0	0	0	0	0	0	0	0	0	1.3781738	0.37817383	0.47167969	0.083251953	-0.14892578	0.23925781	0.124	36326.21	0.035	-387.77	0.136
67	68	68	Category E	-0.035888672	0.095947266	-0.97192383	-0.15893555	0.10327148	0.4699707	0	0.025	15/11/2017	15	11	2017	10:34:51	38091	0.4	10	34	51	40	0.051269531	3.5626465	-0.23706055	0.077880859	-1.3544922	8.2575684	0.43261719	0	0	0	0	0	0	0	0	0	1.3774414	0.37744141	0.60180664	0.20117188	0.017822266	0.38256836	0.103	36603.89	0.064	-744.21	0.136
68	69	69	Category E	0.011962891	0.083984375	-0.70776367	-0.15039063	0.11791992	0.47070313	0	0.108	15/11/2017	15	11	2017	10:34:51	38091	0.5	10	34	51	40	0.051269531	3.5626465	-0.22998047	0.068847656	-1.3498535	0.002929688	0.68652344	0	0	0	0	0	0	0	0	0	1.3710938	0.37109375	0.89941406	0.24194336	0.014892578	0.64208984	0.13	36253.92	0.025	-274.89	0.136
69	70	70	Category E	-0.19189453	0.035888672	-0.85180664	-0.16723633	0.1472168	0.45849609	0	0.19	15/11/2017	15	11	2017	10:34:51	38091	0.6	10	34	51	40	0.051269531	3.5626465	-0.22509766	0.059326172	-1.3476563	5.4465332	0.49755859	0	0	0	0	0	0	0	0	0	1.3676758	0.36767578	0.55273438	0.033203125	-0.0234375	0.49584961	0.129	36265.77	0.021	-234.8	0.19
70	71	71	Category E	-0.35986328	0.13183594	-0.92382813	-0.17382813	0.15234375	0.45922852	0	0.194	15/11/2017	15	11	2017	10:34:51	38091	0.7	10	34	51	40	0.051269531	3.5626465	-0.21728516	0.049316406	-1.3393555	12.645508	0.44677734	0	0	0	0	0	0	0	0	0	1.357666	0.35766602	0.64038086	-0.14233398	0.082275391	0.41552734	0.146	36073.55	-0.036	433.06	0.194
71	72	72	Category E	-0.11987305	-0.059814453	-0.87597656	-0.16137695	0.1237793	0.46972656	0	0.135	15/11/2017	15	11	2017	10:34:51	38091	0.8	10	34	51	40	0.051269531	3.5626465	-0.21020508	0.038330078	-1.3322754	20.548584	0.4753418	0	0	0	0	0	0	0	0	0	1.3493652	0.34936523	0.64501953	0.090332031	-0.098144531	0.45629883	0.176	35774.65	-0.058	626.74	0.209
72	73	73	Category E	-0.095947266	-0.011962891	-1.2358398	-0.11450195	0.12402344	0.47607422	0	0.224	15/11/2017	15	11	2017	10:34:51	38091	0.9	10	34	51	40	0.051269531	3.5626465	-0.20385742	0.02734375	-1.3288574	22.884033	0.14794922	0	0	0	0	0	0	0	0	0	1.3447266	0.34472656	0.24072266	0.10791016	-0.039306641	0.093017578	0.202	35547.37	-0.067	648.34	0.224
73	74	74	Category E	-0.11987305	0.035888672	-0.86376953	-0.095458984	0.15625	0.47241211	0	0.209	15/11/2017	15	11	2017	10:34:52	38092	0	10	34	52	40	0.051269531	3.5626465	-0.1965332	0.017822266	-1.3266602	24.864014	0.46948242	0	0	0	0	0	0	0	0	0	1.3413086	0.34130859	0.55737305	0.076660156	0.017822266	0.46289063	0.219	35411.27	-0.101	990.12	0.26
74	75	75	Category E	-0.19189453	0.011962891	-0.93579102	-0.08984375	0.19921875	0.44946289	0	0.26	15/11/2017	15	11	2017	10:34:52	38092	0.1	10	34	52	40	0.051269531	3.5626465	-0.18920898	0.010009766	-1.3244629	26.178467	0.38867188	0	0	0	0	0	0	0	0	0	1.3381348	0.33813477	0.39306641	-0.002441406	0.001708984	0.38867188	0.232	35312.87	-0.112	1063.13	0.26
75	76	76	Category E	-0.2277832	0.083984375	-0.94799805	-0.065429688	0.22705078	0.4387207	0	0.293	15/11/2017	15	11	2017	10:34:52	38092	0.2	10	34	52	40	0.051269531	3.5626465	-0.18139648	0.003662109	-1.317627	29.553955	0.38085938	0	0	0	0	0	0	0	0	0	1.329834	0.32983398	0.49609375	-0.046142578	0.080078125	0.36962891	0.235	35290.79	-0.117	1110.6	0.26
76	77	77	Category E	-0.20385742	0.011962891	-0.86376953	-0.050292969	0.23730469	0.43432617	0	0.273	15/11/2017	15	11	2017	10:34:52	38092	0.3	10	34	52	40	0.051269531	3.5626465	-0.17602539	-0.00390625	-1.3120117	32.643799	0.44946289	0	0	0	0	0	0	0	0	0	1.3239746	0.32397461	0.49194336	-0.027587891	0.015869141	0.44824219	0.218	35419.04	-0.087	823.09	0.26
77	78	78	Category E	0.011962891	-0.19189453	-1.1279297	-0.020507813	0.25805664	0.41918945	0	0.154	15/11/2017	15	11	2017	10:34:52	38092	0.4	10	34	52	40	0.051269531	3.5626465	-0.16625977	-0.011230469	-1.3056641	36.915039	0.30981445	0	0	0	0	0	0	0	0	0	1.3161621	0.31616211	0.53637695	0.17822266	-0.18041992	0.17773438	0.222	35388.15	-0.098	938.06	0.26
78	79	79	Category E	-0.071777344	0.035888672	-0.87597656	-0.027587891	0.2487793	0.42358398	0	0.12	15/11/2017	15	11	2017	10:34:52	38092	0.5	10	34	52	40	0.051025391	3.5545898	-0.15136719	-0.019287109	-1.302002	42.205322	0.43676758	0	0	0	0	0	0	0	0	0	1.310791	0.31079102	0.56103516	0.079589844	0.055175781	0.42602539	0.203	35539.11	-0.088	901.04	0.233
79	80	80	Category E	0.023925781	-0.059814453	-0.79199219	-0.043212891	0.25415039	0.42456055	0	0.233	15/11/2017	15	11	2017	10:34:52	38092	0.6	10	34	52	40	0.051025391	3.5545898	-0.14526367	-0.027587891	-1.2961426	48.041504	0.53295898	0	0	0	0	0	0	0	0	0	1.3046875	0.3046875	0.70556641	0.16918945	-0.031982422	0.50415039	0.172	35812	-0.054	589.39	0.18
80	81	81	Category E	-0.23999023	0.035888672	-0.94799805	-0.043212891	0.25341797	0.42163086	0	0.149	15/11/2017	15	11	2017	10:34:52	38092	0.7	10	34	52	40	0.051025391	3.5545898	-0.13671875	-0.03515625	-1.2888184	52.578369	0.36328125	0	0	0	0	0	0	0	0	0	1.2966309	0.29663086	0.51538086	-0.10302734	0.071044922	0.34082031	0.156	35968.8	-0.027	296.97	0.154
81	82	82	Category E	-0.059814453	0.011962891	-0.83984375	-0.047851563	0.2277832	0.43847656	0	0.103	15/11/2017	15	11	2017	10:34:52	38092	0.8	10	34	52	40	0.051025391	3.5545898	-0.1315918	-0.044433594	-1.2827148	52.174561	0.45214844	0	0	0	0	0	0	0	0	0	1.2902832	0.2902832	0.57128906	0.071777344	0.056396484	0.44287109	0.155	35979.03	-0.03	334.94	0.149
82	83	83	Category M	-0.46777344	-0.083984375	-0.81591797	0.35058594	0.14501953	0.27319336	0	0.18	15/11/2017	15	11	2017	10:35:07	38107	0.7	10	35	7	41	0.051025391	3.5255859	-0.1262207	-0.052246094	-1.2780762	52.792969	0.57543945	0	0	0	0	0	0	0	0	0	1.2854004	0.28540039	0.83520508	-0.34130859	-0.031494141	0.4621582	0.155	35979.03	-0.038	435.2	0.18
83	84	84	Category M	-0.40795898	0	-0.77978516	0.34716797	0.15039063	0.28540039	0	0.149	15/11/2017	15	11	2017	10:35:07	38107	0.8	10	35	7	41	0.051513672	3.5368652	-0.11914063	-0.061279297	-1.2731934	53.476074	0.57470703	0	0	0	0	0	0	0	0	0	1.2802734	0.28027344	0.84350586	-0.28857422	0.061279297	0.4934082	0.163	35898.67	-0.051	581.07	0.149
84	85	85	Category M	-0.3359375	0.15576172	-0.80395508	0.32714844	0.14941406	0.29980469	0	0.119	15/11/2017	15	11	2017	10:35:07	38107	0.9	10	35	7	41	0.051513672	3.5368652	-0.11547852	-0.072265625	-1.269043	57.070557	0.56298828	0	0	0	0	0	0	0	0	0	1.2763672	0.27636719	0.91357422	-0.22021484	0.22802734	0.46508789	0.162	35908.53	-0.048	544.73	0.18
85	86	86	Category M	-0.32397461	-0.095947266	-0.89990234	0.29418945	0.12109375	0.34008789	0	0.283	15/11/2017	15	11	2017	10:35:08	38108	0	10	35	8	41	0.051513672	3.5368652	-0.10888672	-0.079101563	-1.262207	60.543213	0.42163086	0	0	0	0	0	0	0	0	0	1.2692871	0.26928711	0.59399414	-0.21484375	-0.016601563	0.36230469	0.179	35747.09	-0.07	773.11	0.206
86	87	87	Category M	-0.26391602	0.011962891	-0.83984375	0.26025391	0.085205078	0.37817383	0	0.14	15/11/2017	15	11	2017	10:35:08	38108	0.1	10	35	8	41	0.051513672	3.5368652	-0.10351563	-0.087890625	-1.2575684	60.574463	0.45849609	0	0	0	0	0	0	0	0	0	1.2648926	0.26489258	0.67797852	-0.16015625	0.099853516	0.41772461	0.187	35675.38	-0.095	1092.79	0.206
87	88	88	Category M	-0.16796875	0.071777344	-0.81591797	0.23242188	0.062255859	0.40649414	0	0.206	15/11/2017	15	11	2017	10:35:08	38108	0.2	10	35	8	41	0.051513672	3.5368652	-0.096679688	-0.099609375	-1.2553711	71.916016	0.47705078	0	0	0	0	0	0	0	0	0	1.2629395	0.26293945	0.68212891	-0.071044922	0.17138672	0.43945313	0.177	35765.42	-0.085	1002.75	0.225
88	89	89	Category M	-0.19189453	0.21582031	-0.75585938	0.2019043	0.032470703	0.42358398	0	0.225	15/11/2017	15	11	2017	10:35:08	38108	0.3	10	35	8	41	0.051513672	3.5368652	-0.090087891	-0.10864258	-1.246582	71.70459	0.59716797	0	0	0	0	0	0	0	0	0	1.2546387	0.25463867	0.91723633	-0.1015625	0.32446289	0.49072266	0.207	35506.41	-0.107	1140.82	0.283
89	90	90	Category M	0.19189453	-1.4758301	-1.3198242	0.19262695	0.024658203	0.43383789	0	0.093	15/11/2017	15	11	2017	10:35:08	38108	0.4	10	35	8	41	0.051513672	3.5368652	-0.082275391	-0.12060547	-1.2387695	64.593506	1.3847656	0	0	0	0	0	0	0	0	0	1.2473145	0.24731445	1.7102051	0.27416992	-1.3549805	-0.080810547	0.211	35474.21	-0.117	1262.95	0.225
90	91	91	Category M	0.47998047	3.5639648	-1.7277832	0.23291016	0.093505859	0.39819336	0	0.296	15/11/2017	15	11	2017	10:35:08	38108	0.5	10	35	8	41	0.051513672	3.5368652	-0.079345703	-0.12963867	-1.2382813	59.625244	3.7678223	0	0	0	0	0	0	0	0	0	1.2475586	0.24755859	4.7424316	0.55932617	3.6936035	-0.48925781	0.202	35547.37	-0.115	1300.78	0.225
91	92	92	Category M	-1.4038086	4.7277832	-5.2319336	0.21459961	-0.031738281	0.41821289	0	0.308	15/11/2017	15	11	2017	10:35:08	38108	0.6	10	35	8	41	0.051513672	3.5368652	-0.075439453	-0.13842773	-1.2331543	64.085938	6.4367676	0	0	0	0	0	0	0	0	0	1.2431641	0.24316406	10.193115	-1.328125	4.8662109	-3.9985352	0.197	35589.15	-0.118	1395.09	0.225
92	93	93	Category M	0.74389648	-3.9958496	-8.2558594	0.22436523	0.29174805	0.29516602	0	0.088	15/11/2017	15	11	2017	10:35:08	38108	0.7	10	35	8	41	0.051513672	3.5368652	-0.068847656	-0.14794922	-1.2265625	60.568604	8.0544434	0	0	0	0	0	0	0	0	0	1.2373047	0.23730469	11.689697	0.81274414	-3.8476563	-7.0290527	0.192	35631.81	-0.118	1443.26	0.198
93	94	94	Category M	-1.5598145	-1.1279297	-8.4599609	0.23583984	0.1340332	0.37695313	0	0.173	15/11/2017	15	11	2017	10:35:08	38108	0.8	10	35	8	41	0.051513672	3.5368652	-0.062255859	-0.15795898	-1.2216797	44.791992	7.4545898	0	0	0	0	0	0	0	0	0	1.2336426	0.23364258	9.7053223	-1.4973145	-0.96972656	-7.2380371	0.2	35563.98	-0.117	1350.89	0.198
94	95	95	Category M	-0.083984375	6.671875	-4.9919434	0.28100586	-0.16162109	0.34594727	0	0.198	15/11/2017	15	11	2017	10:35:08	38108	0.9	10	35	8	41	0.051513672	3.5368652	-0.056152344	-0.16699219	-1.2167969	41.882568	7.8117676	0	0	0	0	0	0	0	0	0	1.2294922	0.22949219	10.641846	-0.027587891	6.8388672	-3.7749023	0.177	35765.42	-0.085	1002.75	0.173
95	96	96	Category M	-0.11987305	1.9677734	-7.7998047	0.22094727	0.039794922	0.41503906	0	0.14	15/11/2017	15	11	2017	10:35:09	38109	0	10	35	9	41	0.051513672	3.5368652	-0.049804688	-0.17651367	-1.213623	41.955811	6.9267578	0	0	0	0	0	0	0	0	0	1.2272949	0.22729492	8.800293	-0.069824219	2.1442871	-6.5859375	0.135	36195.71	-0.04	526.14	0.173
96	97	97	Category M	-0.11987305	-2.5319824	-4.3918457	0.21362305	0.30322266	0.30297852	0	0.16	15/11/2017	15	11	2017	10:35:09	38109	0.1	10	35	9	41	0.051513672	3.5368652	-0.041748047	-0.18603516	-1.2104492	33.307373	3.9533691	0	0	0	0	0	0	0	0	0	1.2253418	0.2253418	5.6047363	-0.077880859	-2.3457031	-3.1811523	0.164	35888.85	-0.064	758.38	0.173
97	98	98	Category M	-0.20385742	1.4758301	-2.8078613	0.21582031	-0.17773438	0.390625	0	0.051	15/11/2017	15	11	2017	10:35:09	38109	0.2	10	35	9	41	0.051513672	3.5368652	-0.036621094	-0.1965332	-1.2023926	14.605713	2.3242188	0	0	0	0	0	0	0	0	0	1.21875	0.21875	3.4450684	-0.16699219	1.6723633	-1.6052246	0.159	35938.44	-0.059	708.79	0.198
98	99	99	Category M	0.17993164	-0.17993164	-1.5598145	0.18505859	0.21923828	0.37963867	0	0.263	15/11/2017	15	11	2017	10:35:09	38109	0.3	10	35	9	41	0.051513672	3.5368652	-0.031005859	-0.20483398	-1.1982422	13.069824	0.41918945	0	0	0	0	0	0	0	0	0	1.2160645	0.21606445	0.59741211	0.2109375	0.024902344	-0.36132813	0.166	35869.36	-0.062	720.31	0.16
99	100	100	Category M	-0.047851563	-0.40795898	-0.88793945	0.20898438	0.076416016	0.4128418	0	0.146	15/11/2017	15	11	2017	10:35:09	38109	0.4	10	35	9	41	0.051513672	3.5368652	-0.025634766	-0.21264648	-1.1931152	13.230957	0.36279297	0	0	0	0	0	0	0	0	0	1.2121582	0.2121582	0.5222168	-0.021972656	-0.19506836	0.30517578	0.155	35979.03	-0.055	668.2	0.2
100	101	101	Category M	-0.083984375	0.15576172	-1.0078125	0.17480469	0.10229492	0.42602539	0	0.241	15/11/2017	15	11	2017	10:35:09	38109	0.5	10	35	9	41	0.051513672	3.5368652	-0.017822266	-0.22045898	-1.1884766	9.7822266	0.42260742	0	0	0	0	0	0	0	0	0	1.2089844	0.20898438	0.62304688	-0.065917969	0.3762207	0.18066406	0.162	35908.53	-0.079	1006.34	0.2
101	102	102	Category M	-0.083984375	-0.023925781	-0.87597656	0.18237305	0.10375977	0.42285156	0	0.074	15/11/2017	15	11	2017	10:35:09	38109	0.6	10	35	9	41	0.051513672	3.5368652	-0.013183594	-0.22802734	-1.1848145	5.435791	0.37695313	0	0	0	0	0	0	0	0	0	1.206543	0.20654297	0.58349609	-0.070556641	0.20410156	0.30883789	0.187	35675.38	-0.093	1061.78	0.2
102	103	103	Category M	-0.10791016	-0.095947266	-0.91186523	0.18139648	0.11352539	0.421875	0	0.2	15/11/2017	15	11	2017	10:35:09	38109	0.7	10	35	9	41	0.051513672	3.5368652	-0.008544922	-0.23657227	-1.1730957	8.0588379	0.31298828	0	0	0	0	0	0	0	0	0	1.1967773	0.19677734	0.50146484	-0.099121094	0.140625	0.26123047	0.168	35850.05	-0.075	902.55	0.199
103	104	104	Category M	-0.10791016	-0.011962891	-0.93579102	0.17773438	0.10205078	0.42797852	0	0.199	15/11/2017	15	11	2017	10:35:09	38109	0.8	10	35	9	41	0.051513672	3.5368652	-0.00390625	-0.24462891	-1.1682129	9.0458984	0.3449707	0	0	0	0	0	0	0	0	0	1.1936035	0.19360352	0.5690918	-0.10375977	0.23266602	0.23242188	0.165	35879.08	-0.061	710.59	0.2
104	105	105	Category M	-0.011962891	-0.11987305	-0.91186523	0.18066406	0.11035156	0.41967773	0	0.152	15/11/2017	15	11	2017	10:35:09	38109	0.9	10	35	9	41	0.051513672	3.5368652	0.000732422	-0.25463867	-1.1633301	26.63916	0.28564453	0	0	0	0	0	0	0	0	0	1.190918	0.19091797	0.39916992	-0.012695313	0.13476563	0.25146484	0.174	35793.24	-0.049	520.73	0.199
105	106	106	Category M	-0.047851563	-0.071777344	-0.94799805	0.18408203	0.10229492	0.42700195	0	0.127	15/11/2017	15	11	2017	10:35:10	38110	0	10	35	10	41	0.051513672	3.5368652	0.006835938	-0.26342773	-1.1594238	46.128906	0.29052734	0	0	0	0	0	0	0	0	0	1.1889648	0.18896484	0.45776367	-0.0546875	0.19165039	0.21142578	0.181	35728.92	-0.06	634.51	0.199
106	107	107	Category M	-0.11987305	-0.095947266	-0.94799805	0.17602539	0.10424805	0.42797852	0	0.294	15/11/2017	15	11	2017	10:35:10	38110	0.1	10	35	10	41	0.051513672	3.5368652	0.010498047	-0.27368164	-1.15625	64.587402	0.30322266	0	0	0	0	0	0	0	0	0	1.1882324	0.18823242	0.51660156	-0.13037109	0.17773438	0.20825195	0.159	35938.44	-0.037	412.5	0.199
107	62567	62567	Category B	0.23999023	-0.94799805	-0.011962891	-0.15454102	0.44873047	-0.1550293	0	0.108	15/11/2017	15	11	2017	14:03:30	50610	0.4	14	3	30	9	0.051513672	3.4740234	0.22998047	-0.94213867	-0.021484375	0.016357422	0.014892578	0	0	0	0	0	0	0	0	0	0.9699707	0.030029297	0.025146484	0.009765625	-0.005615234	0.009521484	0.138	36161.61	-0.019	227.04	0.143
108	62568	62568	Category B	0.21582031	-0.93579102	-0.023925781	-0.15844727	0.45166016	-0.14282227	0	0.147	15/11/2017	15	11	2017	14:03:30	50610	0.5	14	3	30	9	0.051513672	3.4740234	0.23022461	-0.94238281	-0.021484375	0.24047852	0.016113281	0	0	0	0	0	0	0	0	0	0.97045898	0.029541016	0.0234375	-0.014404297	0.006591797	-0.002197266	0.132	36230.42	-0.024	303.46	0.143
109	62569	62569	Category B	0.21582031	-0.94799805	-0.023925781	-0.16333008	0.44921875	-0.14868164	0	0.143	15/11/2017	15	11	2017	14:03:30	50610	0.6	14	3	30	9	0.051513672	3.4740234	0.23022461	-0.94287109	-0.021484375	0.36035156	0.015380859	0	0	0	0	0	0	0	0	0	0.97070313	0.029296875	0.021728516	-0.014404297	-0.004882813	-0.002197266	0.116	36427.14	0.002	-25.75	0.143
110	62570	62570	Category B	0.23999023	-0.94799805	-0.035888672	-0.16503906	0.44726563	-0.14453125	0	0.107	15/11/2017	15	11	2017	14:03:30	50610	0.7	14	3	30	9	0.051269531	3.5626465	0.22973633	-0.94287109	-0.021728516	0.54638672	0.017822266	0	0	0	0	0	0	0	0	0	0.97070313	0.029296875	0.029052734	0.010009766	-0.004882813	-0.013916016	0.111	36493.13	0.003	-39.87	0.124
111	62571	62571	Category B	0.2277832	-0.93579102	-0.023925781	-0.15820313	0.4519043	-0.15795898	0	0.04	15/11/2017	15	11	2017	14:03:30	50610	0.8	14	3	30	9	0.051269531	3.5626465	0.22949219	-0.94287109	-0.021484375	0.73803711	0.007568359	0	0	0	0	0	0	0	0	0	0.97070313	0.029296875	0.011230469	-0.001708984	0.007080078	-0.002197266	0.106	36561.56	-0.001	14	0.124
112	62572	62572	Category B	0.21582031	-0.93579102	-0.023925781	-0.15966797	0.45825195	-0.15820313	0	0.124	15/11/2017	15	11	2017	14:03:30	50610	0.9	14	3	30	9	0.051269531	3.5626465	0.22949219	-0.94262695	-0.021484375	0.8203125	0.015380859	0	0	0	0	0	0	0	0	0	0.97045898	0.029541016	0.022949219	-0.013671875	0.006835938	-0.002197266	0.095	36721.85	0.006	-89.18	0.107
113	62573	62573	Category B	0.21582031	-0.93579102	-0.035888672	-0.16088867	0.44287109	-0.15063477	0	0.078	15/11/2017	15	11	2017	14:03:31	50611	0	14	3	31	9	0.051269531	3.5626465	0.22875977	-0.94287109	-0.021484375	0.67211914	0.020507813	0	0	0	0	0	0	0	0	0	0.97045898	0.029541016	0.034423828	-0.012939453	0.007080078	-0.014160156	0.078	37002.02	0.023	-369.35	0.107
114	62574	62574	Category B	0.21582031	-0.94799805	-0.047851563	-0.16015625	0.45751953	-0.15307617	0	0.08	15/11/2017	15	11	2017	14:03:31	50611	0.1	14	3	31	9	0.051269531	3.5626465	0.22875977	-0.94287109	-0.021484375	0.49560547	0.029541016	0	0	0	0	0	0	0	0	0	0.97045898	0.029541016	0.043945313	-0.012939453	-0.004882813	-0.026123047	0.094	36737.16	-0.001	15.44	0.08
115	62575	62575	Category B	0.25195313	-0.95996094	-0.035888672	-0.16064453	0.45336914	-0.15478516	0	0.044	15/11/2017	15	11	2017	14:03:31	50611	0.2	14	3	31	9	0.051269531	3.5626465	0.22900391	-0.94311523	-0.021484375	0.43798828	0.031738281	0	0	0	0	0	0	0	0	0	0.97070313	0.029296875	0.053710938	0.022705078	-0.016601563	-0.014160156	0.1	36647.23	-0.011	168.49	0.08
116	62576	62576	Category B	0.25195313	-0.94799805	-0.023925781	-0.16333008	0.44897461	-0.1418457	0	0.203	15/11/2017	15	11	2017	14:03:31	50611	0.3	14	3	31	9	0.051269531	3.5626465	0.22900391	-0.94335938	-0.021728516	0.2277832	0.023193359	0	0	0	0	0	0	0	0	0	0.97094727	0.029052734	0.029541016	0.022705078	-0.004394531	-0.001953125	0.092	36768.17	-0.003	47.55	0.08
117	62577	62577	Category B	0.21582031	-0.93579102	-0.023925781	-0.16430664	0.45507813	-0.14770508	0	0.076	15/11/2017	15	11	2017	14:03:31	50611	0.4	14	3	31	9	0.051269531	3.5626465	0.22900391	-0.94360352	-0.021972656	0.067382813	0.015625	0	0	0	0	0	0	0	0	0	0.97119141	0.028808594	0.023193359	-0.013183594	0.0078125	-0.001708984	0.1	36647.23	0.004	-57.56	0.112
118	62578	62578	Category B	0.23999023	-0.95996094	-0.023925781	-0.16113281	0.44262695	-0.14477539	0	0.076	15/11/2017	15	11	2017	14:03:31	50611	0.5	14	3	31	9	0.051269531	3.5626465	0.22900391	-0.94360352	-0.021972656	0.25634766	0.01953125	0	0	0	0	0	0	0	0	0	0.97119141	0.028808594	0.028808594	0.010742188	-0.016113281	-0.001708984	0.105	36575.56	-0.002	28.33	0.124
119	62579	62579	Category B	0.23999023	-0.94799805	-0.023925781	-0.15917969	0.44311523	-0.15185547	0	0.124	15/11/2017	15	11	2017	14:03:31	50611	0.6	14	3	31	9	0.051269531	3.5626465	0.22900391	-0.94360352	-0.021484375	0.31152344	0.01171875	0	0	0	0	0	0	0	0	0	0.97119141	0.028808594	0.017089844	0.010742188	-0.004150391	-0.002197266	0.122	36350.94	-0.007	89.21	0.124
120	62580	62580	Category B	0.23999023	-0.94799805	-0.011962891	-0.15917969	0.45166016	-0.15185547	0	0.112	15/11/2017	15	11	2017	14:03:31	50611	0.7	14	3	31	9	0.051269531	3.5626465	0.22875977	-0.9440918	-0.021484375	0.39453125	0.015136719	0	0	0	0	0	0	0	0	0	0.97167969	0.028320313	0.024658203	0.010986328	-0.003662109	0.009521484	0.107	36547.67	0.016	-209.14	0.124
121	62581	62581	Category B	0.23999023	-0.94799805	-0.023925781	-0.15942383	0.4453125	-0.15576172	0	0.141	15/11/2017	15	11	2017	14:03:31	50611	0.8	14	3	31	9	0.051269531	3.5626465	0.22875977	-0.94384766	-0.021728516	0.5769043	0.011962891	0	0	0	0	0	0	0	0	0	0.97143555	0.028564453	0.017089844	0.010986328	-0.00390625	-0.001953125	0.117	36414.23	0.005	-63.29	0.124
122	62582	62582	Category B	0.25195313	-0.94799805	-0.011962891	-0.16015625	0.45507813	-0.15820313	0	0.116	15/11/2017	15	11	2017	14:03:31	50611	0.9	14	3	31	9	0.051269531	3.5626465	0.22900391	-0.94384766	-0.021972656	0.59301758	0.025146484	0	0	0	0	0	0	0	0	0	0.97143555	0.028564453	0.036865234	0.022705078	-0.00390625	0.010009766	0.124	36326.21	-0.012	153.53	0.124
123	62583	62583	Category B	0.2277832	-0.94799805	0.011962891	-0.16235352	0.44848633	-0.15063477	0	0.137	15/11/2017	15	11	2017	14:03:32	50612	0	14	3	32	9	0.051269531	3.5626465	0.22875977	-0.94384766	-0.022460938	0.32275391	0.034667969	0	0	0	0	0	0	0	0	0	0.97143555	0.028564453	0.039550781	-0.000976563	-0.00390625	0.034423828	0.122	36350.94	-0.016	210.62	0.116
124	62584	62584	Category B	0.21582031	-0.94799805	-0.011962891	-0.15844727	0.44458008	-0.15185547	0	0.115	15/11/2017	15	11	2017	14:03:32	50612	0.1	14	3	32	9	0.051269531	3.5626465	0.22827148	-0.94384766	-0.022705078	0.045166016	0.016845703	0	0	0	0	0	0	0	0	0	0.97143555	0.028564453	0.02734375	-0.012451172	-0.00390625	0.010742188	0.12	36376	-0.019	256.67	0.137
125	62585	62585	Category B	0.21582031	-0.93579102	-0.035888672	-0.16235352	0.44824219	-0.15185547	0	0.112	15/11/2017	15	11	2017	14:03:32	50612	0.2	14	3	32	9	0.051269531	3.5626465	0.22753906	-0.9440918	-0.022705078	0.20239258	0.01953125	0	0	0	0	0	0	0	0	0	0.97143555	0.028564453	0.033203125	-0.01171875	0.008300781	-0.012939453	0.122	36350.94	-0.028	386.22	0.116
126	62586	62586	Category B	0.20385742	-0.94799805	-0.011962891	-0.16088867	0.45922852	-0.15405273	0	0.103	15/11/2017	15	11	2017	14:03:32	50612	0.3	14	3	32	9	0.051269531	3.5626465	0.22753906	-0.94384766	-0.0234375	0.27148438	0.026611328	0	0	0	0	0	0	0	0	0	0.97119141	0.028808594	0.039306641	-0.023681641	-0.00390625	0.011474609	0.111	36493.13	-0.025	371.46	0.115
127	62587	62587	Category B	0.23999023	-0.95996094	-0.035888672	-0.16259766	0.45166016	-0.1394043	0	0.151	15/11/2017	15	11	2017	14:03:32	50612	0.4	14	3	32	9	0.051269531	3.5626465	0.22802734	-0.94360352	-0.023681641	0.38452148	0.0234375	0	0	0	0	0	0	0	0	0	0.97094727	0.029052734	0.040283203	0.01171875	-0.016113281	-0.011962891	0.104	36589.67	-0.02	308.28	0.112
128	62588	62588	Category B	0.23999023	-0.95996094	-0.011962891	-0.16040039	0.4453125	-0.15380859	0	0.048	15/11/2017	15	11	2017	14:03:32	50612	0.5	14	3	32	9	0.051269531	3.5626465	0.22802734	-0.94384766	-0.023925781	0.43530273	0.023193359	0	0	0	0	0	0	0	0	0	0.97119141	0.028808594	0.039794922	0.01171875	-0.015869141	0.011962891	0.097	36691.63	-0.013	206.32	0.103
129	62589	62589	Category B	0.23999023	-0.94799805	-0.035888672	-0.16015625	0.44848633	-0.14575195	0	0.096	15/11/2017	15	11	2017	14:03:32	50612	0.6	14	3	32	9	0.051269531	3.5626465	0.22827148	-0.94335938	-0.023925781	0.35766602	0.017089844	0	0	0	0	0	0	0	0	0	0.97094727	0.029052734	0.027832031	0.011474609	-0.004394531	-0.011962891	0.084	36897.95	0.008	-129.78	0.103
130	62590	62590	Category B	0.21582031	-0.93579102	-0.011962891	-0.15795898	0.45751953	-0.15087891	0	0.073	15/11/2017	15	11	2017	14:03:32	50612	0.7	14	3	32	9	0.051269531	3.5626465	0.22827148	-0.94287109	-0.023925781	0.065185547	0.018798828	0	0	0	0	0	0	0	0	0	0.97045898	0.029541016	0.031738281	-0.012451172	0.007080078	0.011962891	0.085	36881.19	0.024	-360.99	0.096
131	62591	62591	Category B	0.23999023	-0.92382813	-0.047851563	-0.16186523	0.45068359	-0.14868164	0	0.035	15/11/2017	15	11	2017	14:03:32	50612	0.8	14	3	32	9	0.051269531	3.5626465	0.22875977	-0.94262695	-0.023925781	0.012451172	0.032226563	0	0	0	0	0	0	0	0	0	0.97021484	0.029785156	0.053710938	0.010986328	0.018798828	-0.023681641	0.073	37093.83	0.028	-461.16	0.096
132	62592	62592	Category B	0.23999023	-0.92382813	-0.023925781	-0.16113281	0.44433594	-0.14697266	0	0.109	15/11/2017	15	11	2017	14:03:32	50612	0.9	14	3	32	9	0.051269531	3.5626465	0.22851563	-0.94262695	-0.023925781	0.038574219	0.021972656	0	0	0	0	0	0	0	0	0	0.97021484	0.029785156	0.030273438	0.011230469	0.018798828	0	0.083	36914.87	0.019	-296.65	0.105
133	62593	62593	Category B	0.21582031	-0.94799805	-0.023925781	-0.16357422	0.44677734	-0.14355469	0	0.081	15/11/2017	15	11	2017	14:03:33	50613	0	14	3	33	9	0.051269531	3.5626465	0.22827148	-0.94287109	-0.023681641	0.1472168	0.013427734	0	0	0	0	0	0	0	0	0	0.97045898	0.029541016	0.017578125	-0.012451172	-0.004882813	0	0.085	36881.19	0.016	-248.52	0.105
134	62594	62594	Category B	0.2277832	-0.92382813	-0.035888672	-0.16259766	0.45166016	-0.14282227	0	0.107	15/11/2017	15	11	2017	14:03:33	50613	0.1	14	3	33	9	0.051269531	3.5626465	0.22827148	-0.94262695	-0.023925781	0.51782227	0.022216797	0	0	0	0	0	0	0	0	0	0.97021484	0.029785156	0.03125	-0.000488281	0.018798828	-0.01171875	0.08	36966.63	0.031	-473.5	0.107
135	62595	62595	Category B	0.25195313	-0.93579102	-0.011962891	-0.15673828	0.44555664	-0.15478516	0	0.105	15/11/2017	15	11	2017	14:03:33	50613	0.2	14	3	33	9	0.051269531	3.5626465	0.22827148	-0.94262695	-0.023925781	0.64111328	0.027099609	0	0	0	0	0	0	0	0	0	0.97021484	0.029785156	0.042236328	0.0234375	0.006835938	0.011962891	0.105	36575.56	-0.008	116.07	0.107
136	62596	62596	Category B	0.25195313	-0.94799805	0	-0.15917969	0.44848633	-0.1550293	0	0.043	15/11/2017	15	11	2017	14:03:33	50613	0.3	14	3	33	9	0.051269531	3.5626465	0.22802734	-0.94287109	-0.024169922	0.49462891	0.034179688	0	0	0	0	0	0	0	0	0	0.97045898	0.029541016	0.052978516	0.023681641	-0.004882813	0.024169922	0.103	36603.89	-0.016	244.26	0.105
137	62597	62597	Category B	0.20385742	-0.94799805	0	-0.16162109	0.44506836	-0.1496582	0	0.185	15/11/2017	15	11	2017	14:03:33	50613	0.4	14	3	33	9	0.051269531	3.5626465	0.22753906	-0.94287109	-0.024169922	0.53662109	0.034423828	0	0	0	0	0	0	0	0	0	0.97021484	0.029785156	0.053222656	-0.023681641	-0.004882813	0.024169922	0.106	36561.56	-0.002	28.11	0.107
138	62598	62598	Category B	0.2277832	-0.92382813	-0.023925781	-0.16235352	0.44824219	-0.14868164	0	0.1	15/11/2017	15	11	2017	14:03:33	50613	0.5	14	3	33	9	0.051269531	3.5626465	0.22802734	-0.94262695	-0.023925781	0.55322266	0.018798828	0	0	0	0	0	0	0	0	0	0.97021484	0.029785156	0.019287109	-0.000244141	0.018798828	0	0.109	36520.2	0.007	-93.06	0.126
139	62599	62599	Category B	0.23999023	-0.92382813	-0.023925781	-0.15893555	0.45751953	-0.14892578	0	0.1	15/11/2017	15	11	2017	14:03:33	50613	0.6	14	3	33	9	0.051269531	3.5626465	0.22802734	-0.94262695	-0.023681641	0.37426758	0.022216797	0	0	0	0	0	0	0	0	0	0.9699707	0.030029297	0.030761719	0.01171875	0.018798828	0	0.116	36427.14	-0.009	120.53	0.126
140	62600	62600	Category B	0.23999023	-0.93579102	-0.023925781	-0.16235352	0.44995117	-0.1394043	0	0.126	15/11/2017	15	11	2017	14:03:33	50613	0.7	14	3	33	9	0.051269531	3.5626465	0.2277832	-0.94262695	-0.0234375	0.028808594	0.013671875	0	0	0	0	0	0	0	0	0	0.9699707	0.030029297	0.019042969	0.011962891	0.006835938	-0.000244141	0.13	36253.92	-0.004	47.88	0.144
141	62601	62601	Category B	0.23999023	-0.97192383	-0.035888672	-0.15942383	0.44287109	-0.15063477	0	0.144	15/11/2017	15	11	2017	14:03:33	50613	0.8	14	3	33	9	0.051269531	3.5626465	0.2277832	-0.94262695	-0.023925781	0.060546875	0.033691406	0	0	0	0	0	0	0	0	0	0.9699707	0.030029297	0.052978516	0.011962891	-0.029052734	-0.011962891	0.123	36338.53	0.001	-12.32	0.144
142	62602	62602	Category B	0.2277832	-0.91186523	-0.023925781	-0.15771484	0.44848633	-0.15405273	0	0.126	15/11/2017	15	11	2017	14:03:33	50613	0.9	14	3	33	9	0.051269531	3.5626465	0.22753906	-0.94262695	-0.023681641	0.16772461	0.030761719	0	0	0	0	0	0	0	0	0	0.9699707	0.030029297	0.031005859	0	0.030761719	0	0.138	36161.61	-0.009	104.16	0.144
143	62603	62603	Category B	0.23999023	-0.94799805	-0.059814453	-0.1628418	0.45727539	-0.14794922	0	0.146	15/11/2017	15	11	2017	14:03:34	50614	0	14	3	34	9	0.051269531	3.5626465	0.22705078	-0.94262695	-0.023925781	0.11865234	0.038330078	0	0	0	0	0	0	0	0	0	0.9699707	0.030029297	0.053710938	0.012695313	-0.005126953	-0.035888672	0.132	36230.42	-0.005	59.3	0.144
144	62604	62604	Category B	0.23999023	-0.92382813	-0.035888672	-0.15771484	0.44848633	-0.15405273	0	0.186	15/11/2017	15	11	2017	14:03:34	50614	0.111	14	3	34	9	0.051269531	3.5626465	0.22705078	-0.94262695	-0.0234375	0.2199707	0.025878906	0	0	0	0	0	0	0	0	0	0.9699707	0.030029297	0.043945313	0.012695313	0.018798828	-0.012207031	0.129	36265.77	-0.003	36.03	0.144
145	62605	62605	Category B	0.2277832	-0.94799805	-0.011962891	-0.16015625	0.44848633	-0.14355469	0	0.068	15/11/2017	15	11	2017	14:03:34	50614	0.222	14	3	34	9	0.051269531	3.5626465	0.22705078	-0.94262695	-0.022949219	0.34814453	0.012207031	0	0	0	0	0	0	0	0	0	0.9699707	0.030029297	0.016845703	0.000488281	-0.005126953	0.010986328	0.128	36277.71	0.015	-171.61	0.137
146	62606	62606	Category B	0.20385742	-0.93579102	0	-0.15917969	0.44824219	-0.14379883	0	0.108	15/11/2017	15	11	2017	14:03:34	50614	0.333	14	3	34	9	0.051269531	3.5626465	0.22729492	-0.94287109	-0.023193359	0.23876953	0.033691406	0	0	0	0	0	0	0	0	0	0.97021484	0.029785156	0.053955078	-0.0234375	0.007080078	0.023193359	0.13	36253.92	-0.003	35.8	0.137
147	62607	62607	Category B	0.2277832	-0.94799805	-0.011962891	-0.16088867	0.44287109	-0.14868164	0	0.137	15/11/2017	15	11	2017	14:03:34	50614	0.444	14	3	34	9	0.051269531	3.5626465	0.22705078	-0.94287109	-0.023193359	0.43896484	0.012207031	0	0	0	0	0	0	0	0	0	0.97021484	0.029785156	0.016845703	0.000488281	-0.004882813	0.011230469	0.119	36388.65	0.013	-158.23	0.136
148	62608	62608	Category B	0.2277832	-0.97192383	-0.011962891	-0.15771484	0.45019531	-0.14697266	0	0.136	15/11/2017	15	11	2017	14:03:34	50614	0.555	14	3	34	9	0.051757813	3.5594238	0.22680664	-0.94311523	-0.0234375	0.72558594	0.031005859	0	0	0	0	0	0	0	0	0	0.97021484	0.029785156	0.041259766	0.000732422	-0.028564453	0.011474609	0.108	36533.88	0.008	-106.74	0.127
149	62609	62609	Category B	0.21582031	-0.94799805	-0.035888672	-0.16064453	0.44946289	-0.15380859	0	0.081	15/11/2017	15	11	2017	14:03:34	50614	0.666	14	3	34	9	0.051757813	3.5594238	0.22705078	-0.94311523	-0.0234375	0.82250977	0.017333984	0	0	0	0	0	0	0	0	0	0.97045898	0.029541016	0.028320313	-0.011230469	-0.004638672	-0.012207031	0.118	36401.39	-0.018	245.84	0.127
150	62610	62610	Category B	0.21582031	-0.93579102	-0.023925781	-0.16064453	0.44995117	-0.14868164	0	0.119	15/11/2017	15	11	2017	14:03:34	50614	0.777	14	3	34	9	0.051757813	3.5594238	0.22753906	-0.94311523	-0.0234375	0.74584961	0.013671875	0	0	0	0	0	0	0	0	0	0.97045898	0.029541016	0.019287109	-0.01171875	0.007324219	-0.000244141	0.114	36453.26	-0.017	238.37	0.127
151	62611	62611	Category B	0.21582031	-0.93579102	-0.011962891	-0.15917969	0.44824219	-0.15209961	0	0.127	15/11/2017	15	11	2017	14:03:34	50614	0.888	14	3	34	9	0.051757813	3.5594238	0.22753906	-0.94311523	-0.023193359	0.8515625	0.017822266	0	0	0	0	0	0	0	0	0	0.97045898	0.029541016	0.030517578	-0.01171875	0.007324219	0.011230469	0.105	36575.56	-0.019	289.03	0.119
152	62612	62612	Category B	0.20385742	-0.94799805	-0.011962891	-0.16040039	0.44458008	-0.14770508	0	0.086	15/11/2017	15	11	2017	14:03:35	50615	0	14	3	35	9	0.051757813	3.5594238	0.2277832	-0.94311523	-0.0234375	0.98583984	0.027099609	0	0	0	0	0	0	0	0	0	0.97045898	0.029541016	0.040527344	-0.023925781	-0.004638672	0.011474609	0.101	36632.67	-0.014	215.48	0.112
153	62613	62613	Category B	0.21582031	-0.93579102	-0.035888672	-0.15673828	0.44848633	-0.15209961	0	0.086	15/11/2017	15	11	2017	14:03:35	50615	0.1	14	3	35	9	0.051757813	3.5594238	0.22827148	-0.94311523	-0.0234375	0.82788086	0.018798828	0	0	0	0	0	0	0	0	0	0.97045898	0.029541016	0.031982422	-0.012451172	0.007324219	-0.012207031	0.101	36632.67	-0.013	199.19	0.112
154	62614	62614	Category B	0.23999023	-0.93579102	-0.023925781	-0.16088867	0.4453125	-0.15380859	0	0.112	15/11/2017	15	11	2017	14:03:35	50615	0.2	14	3	35	9	0.051757813	3.5594238	0.22827148	-0.94311523	-0.022949219	0.55834961	0.013671875	0	0	0	0	0	0	0	0	0	0.97070313	0.029296875	0.01953125	0.011474609	0.007324219	-0.000732422	0.093	36752.6	0.004	-60.97	0.099
155	62615	62615	Category B	0.23999023	-0.94799805	-0.035888672	-0.15771484	0.44848633	-0.15405273	0	0.08	15/11/2017	15	11	2017	14:03:35	50615	0.3	14	3	35	9	0.051757813	3.5594238	0.22851563	-0.94311523	-0.022949219	0.37133789	0.017578125	0	0	0	0	0	0	0	0	0	0.97070313	0.029296875	0.028808594	0.011230469	-0.004638672	-0.012695313	0.089	36815.72	0.008	-124.09	0.09
156	62616	62616	Category B	0.2277832	-0.94799805	-0.011962891	-0.16064453	0.44824219	-0.15576172	0	0.071	15/11/2017	15	11	2017	14:03:35	50615	0.4	14	3	35	9	0.051757813	3.5594238	0.22827148	-0.94287109	-0.022705078	0.19726563	0.011962891	0	0	0	0	0	0	0	0	0	0.97045898	0.029541016	0.016357422	-0.000488281	-0.004882813	0.010742188	0.089	36815.72	0.002	-31.84	0.099
157	62617	62617	Category B	0.21582031	-0.93579102	-0.011962891	-0.16235352	0.453125	-0.14160156	0	0.099	15/11/2017	15	11	2017	14:03:35	50615	0.5	14	3	35	9	0.051757813	3.5594238	0.2277832	-0.94262695	-0.022949219	0.021728516	0.017578125	0	0	0	0	0	0	0	0	0	0.9699707	0.030029297	0.029785156	-0.011962891	0.006835938	0.010986328	0.104	36589.67	-0.001	14.22	0.107
158	62618	62618	Category B	0.2277832	-0.94799805	0	-0.15649414	0.45043945	-0.14868164	0	0.09	15/11/2017	15	11	2017	14:03:35	50615	0.6	14	3	35	9	0.051757813	3.5594238	0.2277832	-0.94262695	-0.022705078	0.15332031	0.023193359	0	0	0	0	0	0	0	0	0	0.9699707	0.030029297	0.028076172	0	-0.005126953	0.022705078	0.103	36603.89	0.005	-70.01	0.107
159	62619	62619	Category B	0.21582031	-0.95996094	-0.023925781	-0.15795898	0.44482422	-0.14868164	0	0.174	15/11/2017	15	11	2017	14:03:35	50615	0.7	14	3	35	9	0.051757813	3.5594238	0.2277832	-0.94213867	-0.022460938	0.34399414	0.021240234	0	0	0	0	0	0	0	0	0	0.96972656	0.030273438	0.030761719	-0.011962891	-0.017578125	-0.001220703	0.115	36440.15	-0.008	107.52	0.116
160	62620	62620	Category B	0.2277832	-0.93579102	-0.035888672	-0.16015625	0.44287109	-0.15698242	0	0.107	15/11/2017	15	11	2017	14:03:35	50615	0.8	14	3	35	9	0.051757813	3.5594238	0.22753906	-0.94189453	-0.022460938	0.50512695	0.014648438	0	0	0	0	0	0	0	0	0	0.96923828	0.030761719	0.019775391	0	0.006103516	-0.013183594	0.123	36338.53	-0.013	168.08	0.116
161	62621	62621	Category B	0.25195313	-0.93579102	-0.011962891	-0.16381836	0.45166016	-0.14355469	0	0.153	15/11/2017	15	11	2017	14:03:35	50615	0.9	14	3	35	9	0.051757813	3.5594238	0.22705078	-0.94189453	-0.022705078	0.57104492	0.027832031	0	0	0	0	0	0	0	0	0	0.96923828	0.030761719	0.041992188	0.024658203	0.006103516	0.010742188	0.122	36350.94	-0.001	12.49	0.116
162	62622	62622	Category B	0.2277832	-0.94799805	-0.059814453	-0.16235352	0.44995117	-0.14868164	0	0.116	15/11/2017	15	11	2017	14:03:36	50616	0	14	3	36	9	0.051757813	3.5594238	0.22680664	-0.94189453	-0.022460938	0.39038086	0.037597656	0	0	0	0	0	0	0	0	0	0.96923828	0.030761719	0.043945313	0.000732422	-0.005859375	-0.037109375	0.112	36479.74	0.004	-52.6	0.137
163	62623	62623	Category B	0.21582031	-0.94799805	-0.035888672	-0.15771484	0.44848633	-0.15185547	0	0.095	15/11/2017	15	11	2017	14:03:36	50616	0.1	14	3	36	9	0.051757813	3.5594238	0.2265625	-0.94189453	-0.022216797	0.17602539	0.018066406	0	0	0	0	0	0	0	0	0	0.96899414	0.031005859	0.030029297	-0.010742188	-0.005859375	-0.013427734	0.106	36561.56	0.012	-160.17	0.116
164	62624	62624	Category B	0.17993164	-0.95996094	-0.023925781	-0.15966797	0.44458008	-0.14697266	0	0.029	15/11/2017	15	11	2017	14:03:36	50616	0.2	14	3	36	9	0.051757813	3.5594238	0.2265625	-0.94189453	-0.022460938	0.23608398	0.050048828	0	0	0	0	0	0	0	0	0	0.96899414	0.031005859	0.065917969	-0.046630859	-0.017822266	-0.001220703	0.101	36632.67	0.013	-179.41	0.116
165	62625	62625	Category B	0.2277832	-0.92382813	-0.047851563	-0.1640625	0.44995117	-0.13745117	0	0.137	15/11/2017	15	11	2017	14:03:36	50616	0.3	14	3	36	9	0.051757813	3.5594238	0.22705078	-0.94213867	-0.022460938	0.1484375	0.03125	0	0	0	0	0	0	0	0	0	0.96948242	0.030517578	0.043945313	0.000488281	0.018310547	-0.025146484	0.094	36737.16	0.019	-270.71	0.11
166	62626	62626	Category B	0.23999023	-0.93579102	-0.035888672	-0.16015625	0.45019531	-0.14453125	0	0.08	15/11/2017	15	11	2017	14:03:36	50616	0.4	14	3	36	9	0.051757813	3.5594238	0.22729492	-0.94213867	-0.022460938	0.080566406	0.019287109	0	0	0	0	0	0	0	0	0	0.96948242	0.030517578	0.032226563	0.012451172	0.006347656	-0.013183594	0.086	36864.59	0.022	-330.71	0.095
167	62627	62627	Category B	0.2277832	-0.94799805	-0.035888672	-0.15942383	0.44287109	-0.1496582	0	0.11	15/11/2017	15	11	2017	14:03:36	50616	0.5	14	3	36	9	0.051757813	3.5594238	0.2277832	-0.94189453	-0.022460938	0.11791992	0.014404297	0	0	0	0	0	0	0	0	0	0.96948242	0.030517578	0.019287109	0	-0.005859375	-0.013183594	0.084	36897.95	0.017	-265.28	0.084
168	62628	62628	Category B	0.21582031	-0.92382813	-0.023925781	-0.15649414	0.44873047	-0.15576172	0	0.067	15/11/2017	15	11	2017	14:03:36	50616	0.6	14	3	36	9	0.051757813	3.5594238	0.22753906	-0.94165039	-0.022216797	0.18408203	0.021484375	0	0	0	0	0	0	0	0	0	0.96899414	0.031005859	0.031005859	-0.01171875	0.017822266	-0.001464844	0.084	36897.95	0.03	-444.69	0.11
169	62629	62629	Category B	0.2277832	-0.92382813	-0.023925781	-0.1640625	0.45043945	-0.140625	0	0.084	15/11/2017	15	11	2017	14:03:36	50616	0.7	14	3	36	9	0.051757813	3.5594238	0.22753906	-0.94140625	-0.022705078	0.25463867	0.017822266	0	0	0	0	0	0	0	0	0	0.96875	0.03125	0.019042969	0	0.017578125	-0.000976563	0.092	36768.17	0.01	-149.95	0.11
170	62630	62630	Category B	0.2277832	-0.92382813	-0.023925781	-0.16235352	0.44995117	-0.14672852	0	0.026	15/11/2017	15	11	2017	14:03:36	50616	0.8	14	3	36	9	0.051757813	3.5594238	0.22729492	-0.94140625	-0.022216797	0.0234375	0.017822266	0	0	0	0	0	0	0	0	0	0.96875	0.03125	0.019775391	0.000244141	0.017578125	-0.001464844	0.109	36520.2	0.002	-27.07	0.11
171	62631	62631	Category B	0.21582031	-0.94799805	-0.011962891	-0.16162109	0.44848633	-0.15795898	0	0.186	15/11/2017	15	11	2017	14:03:36	50616	0.9	14	3	36	9	0.051757813	3.5594238	0.22729492	-0.94116211	-0.022705078	0.15234375	0.017089844	0	0	0	0	0	0	0	0	0	0.96850586	0.031494141	0.028808594	-0.011474609	-0.006591797	0.010742188	0.101	36632.67	0.005	-71.11	0.084
172	62632	62632	Category B	0.21582031	-0.94799805	-0.011962891	-0.1574707	0.44873047	-0.15600586	0	0.186	15/11/2017	15	11	2017	14:03:37	50617	0	14	3	37	9	0.051757813	3.5594238	0.22705078	-0.94116211	-0.022216797	0.015625	0.016601563	0	0	0	0	0	0	0	0	0	0.96850586	0.031494141	0.028320313	-0.011230469	-0.006591797	0.010253906	0.102	36618.22	0.004	-56.66	0.084
173	62633	62633	Category B	0.21582031	-0.92382813	-0.035888672	-0.15966797	0.4597168	-0.15209961	0	0.057	15/11/2017	15	11	2017	14:03:37	50617	0.09	14	3	37	9	0.051757813	3.5594238	0.2265625	-0.94140625	-0.022705078	0.015136719	0.024414063	0	0	0	0	0	0	0	0	0	0.96850586	0.031494141	0.041748047	-0.010742188	0.017578125	-0.012939453	0.101	36632.67	0.009	-126.06	0.085
174	62634	62634	Category B	0.21582031	-0.94799805	-0.011962891	-0.16308594	0.45166016	-0.14672852	0	0.077	15/11/2017	15	11	2017	14:03:37	50617	0.181	14	3	37	9	0.051757813	3.5594238	0.22705078	-0.94140625	-0.022705078	0.33032227	0.016845703	0	0	0	0	0	0	0	0	0	0.96850586	0.031494141	0.028564453	-0.011230469	-0.006347656	0.010742188	0.111	36493.13	0.004	-52.98	0.103
175	62635	62635	Category B	0.21582031	-0.94799805	-0.023925781	-0.16381836	0.45458984	-0.1394043	0	0.077	15/11/2017	15	11	2017	14:03:37	50617	0.272	14	3	37	9	0.051757813	3.5594238	0.22680664	-0.94140625	-0.022705078	0.20678711	0.012695313	0	0	0	0	0	0	0	0	0	0.96875	0.03125	0.018554688	-0.010986328	-0.006347656	-0.000976563	0.097	36691.63	0.035	-461.21	0.103
176	62636	62636	Category B	0.20385742	-0.94799805	-0.023925781	-0.16259766	0.44750977	-0.1496582	0	0.085	15/11/2017	15	11	2017	14:03:37	50617	0.363	14	3	37	9	0.051757813	3.5594238	0.2265625	-0.94165039	-0.023193359	0.14819336	0.0234375	0	0	0	0	0	0	0	0	0	0.96875	0.03125	0.029541016	-0.022705078	-0.006103516	-0.000488281	0.087	36848.15	0.042	-582.38	0.103
177	62637	62637	Category B	0.26391602	-0.94799805	-0.011962891	-0.16040039	0.44458008	-0.14453125	0	0.103	15/11/2017	15	11	2017	14:03:37	50617	0.454	14	3	37	9	0.051757813	3.5594238	0.22631836	-0.94165039	-0.0234375	0.20410156	0.039550781	0	0	0	0	0	0	0	0	0	0.96875	0.03125	0.055175781	0.037353516	-0.006103516	0.011474609	0.104	36589.67	0.026	-335.75	0.125
178	62638	62638	Category B	0.2277832	-0.94799805	-0.023925781	-0.15673828	0.45483398	-0.14697266	0	0.125	15/11/2017	15	11	2017	14:03:37	50617	0.545	14	3	37	9	0.051757813	3.5594238	0.2265625	-0.94140625	-0.0234375	0.040283203	0.006347656	0	0	0	0	0	0	0	0	0	0.96875	0.03125	0.0078125	0.000976563	-0.006347656	-0.000244141	0.116	36427.14	0.011	-137.42	0.125
179	62639	62639	Category B	0.2277832	-0.94799805	-0.023925781	-0.16235352	0.453125	-0.14379883	0	0.161	15/11/2017	15	11	2017	14:03:37	50617	0.636	14	3	37	9	0.051757813	3.5594238	0.22631836	-0.94189453	-0.023193359	0.017822266	0.005859375	0	0	0	0	0	0	0	0	0	0.96899414	0.031005859	0.0078125	0.001220703	-0.005859375	-0.000488281	0.107	36547.67	0.008	-107.52	0.146
180	62640	62640	Category B	0.2277832	-0.94799805	-0.035888672	-0.16259766	0.44677734	-0.14868164	0	0.146	15/11/2017	15	11	2017	14:03:37	50617	0.727	14	3	37	9	0.051757813	3.5594238	0.22607422	-0.94213867	-0.023193359	0.21606445	0.013671875	0	0	0	0	0	0	0	0	0	0.96923828	0.030761719	0.019775391	0.001464844	-0.005615234	-0.012451172	0.126	36301.8	-0.024	316.42	0.146
181	62641	62641	Category B	0.21582031	-0.94799805	-0.023925781	-0.16162109	0.45019531	-0.14672852	0	0.026	15/11/2017	15	11	2017	14:03:37	50617	0.818	14	3	37	9	0.051757813	3.5594238	0.22583008	-0.94213867	-0.023193359	0.25561523	0.011474609	0	0	0	0	0	0	0	0	0	0.96923828	0.030761719	0.016113281	-0.010009766	-0.005615234	-0.000488281	0.124	36326.21	-0.047	693.78	0.153
182	62642	62642	Category B	0.21582031	-0.94799805	-0.035888672	-0.15820313	0.44946289	-0.14477539	0	0.196	15/11/2017	15	11	2017	14:03:37	50617	0.909	14	3	37	9	0.051757813	3.5594238	0.22558594	-0.94189453	-0.022949219	0.11279297	0.017089844	0	0	0	0	0	0	0	0	0	0.96899414	0.031005859	0.028564453	-0.009765625	-0.005859375	-0.012695313	0.129	36265.77	-0.055	809.3	0.153
183	62643	62643	Category B	0.2277832	-0.94799805	0	-0.16162109	0.45019531	-0.14355469	0	0.095	15/11/2017	15	11	2017	14:03:38	50618	0	14	3	38	9	0.051757813	3.5594238	0.22583008	-0.94238281	-0.022949219	0.19995117	0.023681641	0	0	0	0	0	0	0	0	0	0.96948242	0.030517578	0.030029297	0.001708984	-0.005371094	0.022949219	0.127	36289.72	-0.044	625.15	0.147
184	62644	62644	Category B	0.21582031	-0.94799805	0	-0.16381836	0.44262695	-0.14868164	0	0.153	15/11/2017	15	11	2017	14:03:38	50618	0.111	14	3	38	9	0.051757813	3.5594238	0.22631836	-0.94238281	-0.022460938	0.39794922	0.025390625	0	0	0	0	0	0	0	0	0	0.96948242	0.030517578	0.038574219	-0.010498047	-0.005371094	0.022460938	0.126	36301.8	-0.026	345.43	0.147
185	62645	62645	Category B	0.25195313	-0.94799805	-0.023925781	-0.15917969	0.45092773	-0.14892578	0	0.147	15/11/2017	15	11	2017	14:03:38	50618	0.222	14	3	38	9	0.051757813	3.5594238	0.22631836	-0.94262695	-0.022460938	0.27172852	0.026123047	0	0	0	0	0	0	0	0	0	0.96972656	0.030273438	0.031982422	0.025390625	-0.005126953	-0.001220703	0.143	36106.1	-0.026	308.13	0.147
186	62646	62646	Category B	0.2277832	-0.94799805	-0.023925781	-0.16455078	0.45483398	-0.15307617	0	0.14	15/11/2017	15	11	2017	14:03:38	50618	0.333	14	3	38	9	0.051757813	3.5433105	0.22631836	-0.94238281	-0.022216797	0.037109375	0.005615234	0	0	0	0	0	0	0	0	0	0.96948242	0.030517578	0.008300781	0.001220703	-0.005371094	-0.001464844	0.127	36289.72	-0.013	163.54	0.14
187	62647	62647	Category B	0.21582031	-0.95996094	-0.035888672	-0.16064453	0.4519043	-0.15576172	0	0.13	15/11/2017	15	11	2017	14:03:38	50618	0.444	14	3	38	9	0.051757813	3.5433105	0.22631836	-0.94262695	-0.022216797	0.032470703	0.024169922	0	0	0	0	0	0	0	0	0	0.96972656	0.030273438	0.041259766	-0.010498047	-0.017089844	-0.013427734	0.132	36230.42	-0.009	108.11	0.14
188	62648	62648	Category B	0.2277832	-0.94799805	-0.011962891	-0.15820313	0.44824219	-0.15380859	0	0.097	15/11/2017	15	11	2017	14:03:38	50618	0.555	14	3	38	9	0.051757813	3.5433105	0.2265625	-0.94238281	-0.022216797	0.095947266	0.01171875	0	0	0	0	0	0	0	0	0	0.96948242	0.030517578	0.016845703	0.000976563	-0.005371094	0.010253906	0.116	36427.14	0.007	-88.61	0.13
189	62649	62649	Category B	0.25195313	-0.93579102	-0.023925781	-0.16088867	0.44287109	-0.15063477	0	0.129	15/11/2017	15	11	2017	14:03:38	50618	0.666	14	3	38	9	0.051757813	3.5433105	0.2265625	-0.94213867	-0.022216797	0.10742188	0.025878906	0	0	0	0	0	0	0	0	0	0.96923828	0.030761719	0.032958984	0.025146484	0.006347656	-0.001464844	0.1	36647.23	0.008	-113.35	0.129
190	62650	62650	Category B	0.25195313	-0.94799805	-0.023925781	-0.15795898	0.4453125	-0.15576172	0	0.054	15/11/2017	15	11	2017	14:03:38	50618	0.777	14	3	38	9	0.051757813	3.5433105	0.22705078	-0.94213867	-0.022216797	0.077148438	0.025390625	0	0	0	0	0	0	0	0	0	0.96923828	0.030761719	0.032226563	0.024658203	-0.005615234	-0.001464844	0.097	36691.63	-0.006	92.25	0.122
191	62651	62651	Category B	0.25195313	-0.93579102	-0.035888672	-0.16015625	0.44848633	-0.15576172	0	0.051	15/11/2017	15	11	2017	14:03:38	50618	0.888	14	3	38	9	0.051757813	3.5433105	0.22680664	-0.94213867	-0.021972656	0.25024414	0.029052734	0	0	0	0	0	0	0	0	0	0.96948242	0.030517578	0.045166016	0.024902344	0.006347656	-0.013671875	0.086	36864.59	-0.004	67.36	0.102
192	62652	62652	Category B	0.23999023	-0.93579102	-0.035888672	-0.15820313	0.45825195	-0.15014648	0	0.122	15/11/2017	15	11	2017	14:03:39	50619	0	14	3	39	9	0.051757813	3.5433105	0.22729492	-0.94238281	-0.022216797	0.47973633	0.01953125	0	0	0	0	0	0	0	0	0	0.96972656	0.030273438	0.032714844	0.012451172	0.006591797	-0.013427734	0.087	36848.15	0.008	-126.3	0.122
193	62653	62653	Category B	0.2277832	-0.94799805	0	-0.15844727	0.4453125	-0.15283203	0	0.067	15/11/2017	15	11	2017	14:03:39	50619	0.1	14	3	39	9	0.051757813	3.5433105	0.22753906	-0.94238281	-0.022216797	0.38842773	0.022949219	0	0	0	0	0	0	0	0	0	0.96972656	0.030273438	0.027832031	0	-0.005371094	0.022216797	0.088	36831.86	0.011	-169.95	0.111
194	62654	62654	Category B	0.2277832	-0.94799805	-0.035888672	-0.16040039	0.4453125	-0.15478516	0	0.102	15/11/2017	15	11	2017	14:03:39	50619	0.2	14	3	39	9	0.051757813	3.5433105	0.22753906	-0.94262695	-0.022460938	0.20996094	0.014160156	0	0	0	0	0	0	0	0	0	0.9699707	0.030029297	0.018554688	0	-0.005126953	-0.013183594	0.097	36691.63	-0.001	15.05	0.111
195	62655	62655	Category B	0.2277832	-0.93579102	-0.023925781	-0.15917969	0.44824219	-0.15576172	0	0.133	15/11/2017	15	11	2017	14:03:39	50619	0.3	14	3	39	9	0.051757813	3.5433105	0.22729492	-0.94287109	-0.022216797	0.14282227	0.007324219	0	0	0	0	0	0	0	0	0	0.97021484	0.029785156	0.009033203	0.000244141	0.007080078	-0.001464844	0.097	36691.63	0.001	-14.92	0.111
196	62656	62656	Category B	0.21582031	-0.92382813	-0.035888672	-0.16333008	0.44677734	-0.14160156	0	0.111	15/11/2017	15	11	2017	14:03:39	50619	0.4	14	3	39	9	0.051757813	3.5433105	0.22705078	-0.94262695	-0.022216797	0.089111328	0.025878906	0	0	0	0	0	0	0	0	0	0.9699707	0.030029297	0.043945313	-0.011230469	0.018798828	-0.013427734	0.091	36783.88	0.01	-151.21	0.111
197	62657	62657	Category B	0.2277832	-0.93579102	0	-0.16381836	0.45166016	-0.14477539	0	0.052	15/11/2017	15	11	2017	14:03:39	50619	0.5	14	3	39	9	0.051757813	3.5433105	0.22705078	-0.94262695	-0.022460938	0.0234375	0.0234375	0	0	0	0	0	0	0	0	0	0.9699707	0.030029297	0.030029297	0.000488281	0.006835938	0.022460938	0.103	36603.89	-0.001	14.33	0.132
198	62658	62658	Category B	0.2277832	-0.93579102	-0.011962891	-0.16088867	0.44287109	-0.14868164	0	0.081	15/11/2017	15	11	2017	14:03:39	50619	0.6	14	3	39	9	0.051757813	3.5433105	0.22705078	-0.94262695	-0.022705078	0.25463867	0.012695313	0	0	0	0	0	0	0	0	0	0.9699707	0.030029297	0.018310547	0.000488281	0.006835938	0.010742188	0.108	36533.88	-0.01	142.83	0.132
199	62659	62659	Category B	0.21582031	-0.92382813	-0.023925781	-0.15673828	0.44555664	-0.15380859	0	0.139	15/11/2017	15	11	2017	14:03:39	50619	0.7	14	3	39	9	0.051757813	3.5433105	0.22705078	-0.94262695	-0.022705078	0.3815918	0.021972656	0	0	0	0	0	0	0	0	0	0.9699707	0.030029297	0.031494141	-0.011230469	0.018798828	-0.000976563	0.107	36547.67	-0.018	268.05	0.129
200	62660	62660	Category B	0.20385742	-0.94799805	-0.035888672	-0.1640625	0.4465332	-0.13842773	0	0.132	15/11/2017	15	11	2017	14:03:39	50619	0.8	14	3	39	9	0.051757813	3.5433105	0.22753906	-0.94262695	-0.022460938	0.3894043	0.027587891	0	0	0	0	0	0	0	0	0	0.9699707	0.030029297	0.042236328	-0.023681641	-0.005126953	-0.013183594	0.11	36506.61	0	0	0.129
201	62661	62661	Category B	0.2277832	-0.94799805	0	-0.16235352	0.44702148	-0.14160156	0	0.128	15/11/2017	15	11	2017	14:03:39	50619	0.9	14	3	39	9	0.051757813	3.5433105	0.22753906	-0.94262695	-0.022216797	0.48095703	0.022705078	0	0	0	0	0	0	0	0	0	0.9699707	0.030029297	0.027587891	0	-0.005126953	0.022216797	0.121	36363.43	0.006	-73.71	0.129
202	62662	62662	Category B	0.2277832	-0.94799805	0	-0.15698242	0.44946289	-0.14697266	0	0.129	15/11/2017	15	11	2017	14:03:40	50620	0	14	3	40	9	0.051757813	3.5433105	0.22705078	-0.94287109	-0.022216797	0.45141602	0.022705078	0	0	0	0	0	0	0	0	0	0.97021484	0.029785156	0.027587891	0.000488281	-0.004882813	0.022216797	0.116	36427.14	0.019	-231.43	0.132
203	62663	62663	Category B	0.2277832	-0.94799805	0	-0.15722656	0.45361328	-0.15087891	0	0.121	15/11/2017	15	11	2017	14:03:40	50620	0.1	14	3	40	9	0.051757813	3.5433105	0.22705078	-0.94287109	-0.021728516	0.24487305	0.022216797	0	0	0	0	0	0	0	0	0	0.97021484	0.029785156	0.02734375	0.000488281	-0.004882813	0.021728516	0.118	36401.39	0.024	-284.31	0.129
204	62664	62664	Category B	0.26391602	-0.95996094	-0.011962891	-0.15820313	0.45361328	-0.14868164	0	0.051	15/11/2017	15	11	2017	14:03:40	50620	0.2	14	3	40	9	0.051757813	3.5433105	0.22753906	-0.94262695	-0.021728516	0.063964844	0.041259766	0	0	0	0	0	0	0	0	0	0.9699707	0.030029297	0.063232422	0.036132813	-0.017089844	0.009765625	0.114	36453.26	0.046	-524.84	0.128
205	62665	62665	Category B	0.2277832	-0.94799805	-0.035888672	-0.1574707	0.44873047	-0.1550293	0	0.148	15/11/2017	15	11	2017	14:03:40	50620	0.3	14	3	40	9	0.051757813	3.5433105	0.22827148	-0.94262695	-0.021972656	0.30615234	0.014892578	0	0	0	0	0	0	0	0	0	0.9699707	0.030029297	0.01953125	-0.000488281	-0.005126953	-0.013671875	0.113	36466.45	0.053	-597.09	0.125
206	62666	62666	Category B	0.23999023	-0.92382813	-0.011962891	-0.16040039	0.44458008	-0.14770508	0	0.107	15/11/2017	15	11	2017	14:03:40	50620	0.4	14	3	40	9	0.051757813	3.5433105	0.22827148	-0.94287109	-0.021728516	0.40136719	0.024414063	0	0	0	0	0	0	0	0	0	0.97045898	0.029541016	0.040527344	0.011474609	0.019042969	0.009765625	0.108	36533.88	0.031	-383.5	0.121
207	62667	62667	Category B	0.21582031	-0.93579102	-0.023925781	-0.16650391	0.45043945	-0.14575195	0	0.125	15/11/2017	15	11	2017	14:03:40	50620	0.5	14	3	40	9	0.051757813	3.5433105	0.22827148	-0.94262695	-0.021484375	0.48901367	0.014404297	0	0	0	0	0	0	0	0	0	0.97021484	0.029785156	0.021728516	-0.012451172	0.006835938	-0.002197266	0.101	36632.67	0.023	-306.46	0.125
208	62668	62668	Category B	0.23999023	-0.94799805	-0.035888672	-0.1640625	0.45166016	-0.14282227	0	0.098	15/11/2017	15	11	2017	14:03:40	50620	0.6	14	3	40	9	0.051757813	3.5433105	0.22827148	-0.94262695	-0.021484375	0.45654297	0.019042969	0	0	0	0	0	0	0	0	0	0.9699707	0.030029297	0.031005859	0.011474609	-0.005126953	-0.014160156	0.114	36453.26	0.007	-89.83	0.125
209	62669	62669	Category B	0.2277832	-0.94799805	0	-0.16088867	0.44824219	-0.14770508	0	0.078	15/11/2017	15	11	2017	14:03:40	50620	0.7	14	3	40	9	0.051757813	3.5433105	0.22851563	-0.94287109	-0.021484375	0.38037109	0.022216797	0	0	0	0	0	0	0	0	0	0.97045898	0.029541016	0.02734375	-0.000732422	-0.004882813	0.021484375	0.102	36618.22	0.019	-254.79	0.125
210	62670	62670	Category B	0.21582031	-0.91186523	-0.047851563	-0.16162109	0.44824219	-0.14160156	0	0.13	15/11/2017	15	11	2017	14:03:40	50620	0.8	14	3	40	9	0.051757813	3.5433105	0.22851563	-0.94311523	-0.021484375	0.25854492	0.042724609	0	0	0	0	0	0	0	0	0	0.97070313	0.029296875	0.0703125	-0.012695313	0.03125	-0.026123047	0.111	36493.13	-0.014	198.5	0.125
211	62671	62671	Category B	0.21582031	-0.92382813	-0.023925781	-0.16430664	0.44555664	-0.14477539	0	0.078	15/11/2017	15	11	2017	14:03:40	50620	0.9	14	3	40	9	0.051757813	3.5433105	0.22851563	-0.94311523	-0.021972656	0.23193359	0.023193359	0	0	0	0	0	0	0	0	0	0.97070313	0.029296875	0.034179688	-0.012695313	0.019287109	-0.001708984	0.106	36561.56	0.005	-68.43	0.098
212	62672	62672	Category B	0.21582031	-0.93579102	-0.047851563	-0.15942383	0.45068359	-0.14355469	0	0.161	15/11/2017	15	11	2017	14:03:41	50621	0	14	3	41	9	0.051757813	3.5433105	0.22851563	-0.94311523	-0.022216797	0.12988281	0.029296875	0	0	0	0	0	0	0	0	0	0.97045898	0.029541016	0.045654297	-0.012695313	0.007324219	-0.025390625	0.106	36561.56	0.023	-295.79	0.104
213	62673	62673	Category B	0.23999023	-0.94799805	-0.035888672	-0.15771484	0.44848633	-0.15185547	0	0.093	15/11/2017	15	11	2017	14:03:41	50621	0.1	14	3	41	9	0.051757813	3.5433105	0.22851563	-0.94287109	-0.022460938	0.093261719	0.018066406	0	0	0	0	0	0	0	0	0	0.97045898	0.029541016	0.029541016	0.011230469	-0.004882813	-0.013183594	0.11	36506.61	0.025	-310.9	0.13
214	62674	62674	Category B	0.21582031	-0.93579102	-0.023925781	-0.16088867	0.44287109	-0.15283203	0	0.098	15/11/2017	15	11	2017	14:03:41	50621	0.2	14	3	41	9	0.051757813	3.5433105	0.22900391	-0.94311523	-0.022705078	0.23266602	0.015136719	0	0	0	0	0	0	0	0	0	0.97094727	0.029052734	0.021728516	-0.013183594	0.007324219	-0.000976563	0.115	36440.15	0.029	-344.96	0.161
215	62675	62675	Category B	0.2277832	-0.94799805	-0.059814453	-0.15771484	0.44848633	-0.14770508	0	0.104	15/11/2017	15	11	2017	14:03:41	50621	0.3	14	3	41	9	0.051757813	3.5433105	0.22875977	-0.94311523	-0.022949219	0.3503418	0.036865234	0	0	0	0	0	0	0	0	0	0.97070313	0.029296875	0.042236328	-0.000976563	-0.004638672	-0.036621094	0.132	36230.42	0.006	-68.81	0.161
216	62676	62676	Category B	0.23999023	-0.94799805	-0.023925781	-0.15917969	0.44848633	-0.1550293	0	0.161	15/11/2017	15	11	2017	14:03:41	50621	0.4	14	3	41	9	0.051757813	3.5433105	0.22900391	-0.94287109	-0.023193359	0.44287109	0.011962891	0	0	0	0	0	0	0	0	0	0.97045898	0.029541016	0.016357422	0.010742188	-0.004882813	-0.000488281	0.129	36265.77	0.02	-224.24	0.144
217	62677	62677	Category B	0.21582031	-0.93579102	0	-0.16064453	0.45068359	-0.14453125	0	0.176	15/11/2017	15	11	2017	14:03:41	50621	0.5	14	3	41	9	0.051757813	3.5433105	0.22924805	-0.94287109	-0.022949219	0.62255859	0.027587891	0	0	0	0	0	0	0	0	0	0.97070313	0.029296875	0.043701172	-0.013427734	0.007080078	0.022949219	0.13	36253.92	0.008	-92.31	0.144
218	62678	62678	Category B	0.21582031	-0.95996094	0	-0.16162109	0.44995117	-0.15283203	0	0.144	15/11/2017	15	11	2017	14:03:41	50621	0.6	14	3	41	9	0.051757813	3.5433105	0.22875977	-0.94287109	-0.023193359	0.60083008	0.031494141	0	0	0	0	0	0	0	0	0	0.97045898	0.029541016	0.053222656	-0.012939453	-0.016845703	0.023193359	0.127	36289.72	0.011	-128.11	0.144
219	62679	62679	Category B	0.21582031	-0.94799805	-0.023925781	-0.16088867	0.44580078	-0.14770508	0	0.101	15/11/2017	15	11	2017	14:03:41	50621	0.7	14	3	41	9	0.051757813	3.5433105	0.22875977	-0.94287109	-0.022949219	0.47070313	0.013916016	0	0	0	0	0	0	0	0	0	0.97045898	0.029541016	0.018798828	-0.012939453	-0.004882813	-0.000732422	0.115	36440.15	0.011	-138.35	0.144
220	62680	62680	Category B	0.21582031	-0.93579102	-0.023925781	-0.16333008	0.44897461	-0.14453125	0	0.079	15/11/2017	15	11	2017	14:03:41	50621	0.8	14	3	41	9	0.051757813	3.5433105	0.22900391	-0.94262695	-0.022949219	0.31713867	0.014892578	0	0	0	0	0	0	0	0	0	0.97045898	0.029541016	0.020996094	-0.013183594	0.006835938	-0.000732422	0.102	36618.22	0.008	-111.61	0.101
221	62681	62681	Category B	0.2277832	-0.94799805	-0.011962891	-0.15771484	0.4453125	-0.15283203	0	0.03	15/11/2017	15	11	2017	14:03:41	50621	0.9	14	3	41	9	0.051757813	3.5433105	0.22900391	-0.94262695	-0.022705078	0.080078125	0.012207031	0	0	0	0	0	0	0	0	0	0.97021484	0.029785156	0.017578125	-0.001220703	-0.005126953	0.010742188	0.077	37019.99	0.029	-458.43	0.101
222	62682	62682	Category B	0.25195313	-0.94799805	-0.023925781	-0.16015625	0.44287109	-0.15039063	0	0.082	15/11/2017	15	11	2017	14:03:42	50622	0	14	3	42	9	0.051757813	3.5433105	0.22900391	-0.94238281	-0.022705078	0.20410156	0.023193359	0	0	0	0	0	0	0	0	0	0.97021484	0.029785156	0.029052734	0.022705078	-0.005371094	-0.000976563	0.074	37075.07	0.023	-383.44	0.101
223	62683	62683	Category B	0.26391602	-0.94799805	-0.023925781	-0.16088867	0.44775391	-0.14355469	0	0.031	15/11/2017	15	11	2017	14:03:42	50622	0.1	14	3	42	9	0.051757813	3.5433105	0.22949219	-0.94262695	-0.022216797	0.48535156	0.034667969	0	0	0	0	0	0	0	0	0	0.97045898	0.029541016	0.041015625	0.034179688	-0.005126953	-0.001464844	0.083	36914.87	0.024	-367.2	0.123
224	62684	62684	Category B	0.23999023	-0.94799805	-0.035888672	-0.16064453	0.45336914	-0.14599609	0	0.123	15/11/2017	15	11	2017	14:03:42	50622	0.2	14	3	42	9	0.051513672	3.4740234	0.22924805	-0.94262695	-0.022705078	0.53808594	0.017578125	0	0	0	0	0	0	0	0	0	0.97045898	0.029541016	0.028808594	0.010498047	-0.005126953	-0.012939453	0.1	36647.23	-0.01	152.5	0.133
225	62685	62685	Category B	0.2277832	-0.92382813	0	-0.15820313	0.45043945	-0.14770508	0	0.153	15/11/2017	15	11	2017	14:03:42	50622	0.3	14	3	42	9	0.051513672	3.4740234	0.22924805	-0.94262695	-0.023193359	0.61791992	0.030029297	0	0	0	0	0	0	0	0	0	0.97045898	0.029541016	0.043701172	-0.001464844	0.018798828	0.023193359	0.117	36414.23	-0.016	218.44	0.133
226	62686	62686	Category B	0.21582031	-0.94799805	0	-0.1640625	0.44921875	-0.14990234	0	0.182	15/11/2017	15	11	2017	14:03:42	50622	0.4	14	3	42	9	0.051513672	3.4740234	0.22875977	-0.94287109	-0.0234375	0.72949219	0.02734375	0	0	0	0	0	0	0	0	0	0.97045898	0.029541016	0.041503906	-0.012939453	-0.004882813	0.0234375	0.114	36453.26	-0.006	80.62	0.133
227	62687	62687	Category B	0.23999023	-0.93579102	0	-0.16162109	0.44848633	-0.14355469	0	0.133	15/11/2017	15	11	2017	14:03:42	50622	0.5	14	3	42	9	0.051513672	3.4740234	0.22875977	-0.94287109	-0.023681641	0.75952148	0.027099609	0	0	0	0	0	0	0	0	0	0.97045898	0.029541016	0.041992188	0.010986328	0.007080078	0.023681641	0.123	36338.53	-0.008	101.62	0.133
228	62688	62688	Category B	0.23999023	-0.94799805	-0.023925781	-0.16015625	0.45043945	-0.14379883	0	0.066	15/11/2017	15	11	2017	14:03:42	50622	0.6	14	3	42	9	0.051513672	3.4740234	0.22900391	-0.94238281	-0.0234375	0.67285156	0.012207031	0	0	0	0	0	0	0	0	0	0.97021484	0.029785156	0.016845703	0.010742188	-0.005371094	-0.000244141	0.123	36338.53	-0.009	114.73	0.133
229	62689	62689	Category B	0.23999023	-0.94799805	-0.023925781	-0.16503906	0.44799805	-0.140625	0	0.085	15/11/2017	15	11	2017	14:03:42	50622	0.7	14	3	42	9	0.051513672	3.4740234	0.22900391	-0.94213867	-0.0234375	0.62353516	0.011962891	0	0	0	0	0	0	0	0	0	0.9699707	0.030029297	0.016845703	0.010742188	-0.005615234	-0.000244141	0.108	36533.88	-0.016	234.29	0.121
230	62690	62690	Category B	0.20385742	-0.94799805	-0.011962891	-0.16235352	0.44702148	-0.14160156	0	0.121	15/11/2017	15	11	2017	14:03:42	50622	0.8	14	3	42	9	0.051513672	3.4740234	0.22900391	-0.94238281	-0.023681641	0.67553711	0.028320313	0	0	0	0	0	0	0	0	0	0.97021484	0.029785156	0.042480469	-0.025146484	-0.005371094	0.01171875	0.091	36783.88	0.004	-62.03	0.085
231	62691	62691	Category B	0.25195313	-0.94799805	-0.023925781	-0.16186523	0.44604492	-0.14868164	0	0.065	15/11/2017	15	11	2017	14:03:42	50622	0.9	14	3	42	9	0.051513672	3.4740234	0.22875977	-0.94238281	-0.0234375	0.38696289	0.023681641	0	0	0	0	0	0	0	0	0	0.9699707	0.030029297	0.028808594	0.022949219	-0.005371094	-0.000244141	0.082	36931.95	0.009	-148.07	0.085
232	62692	62692	Category B	0.2277832	-0.94799805	-0.023925781	-0.16210938	0.44458008	-0.14770508	0	0.076	15/11/2017	15	11	2017	14:03:43	50623	0	14	3	43	9	0.051513672	3.4740234	0.22875977	-0.94262695	-0.0234375	0.081542969	0.005371094	0	0	0	0	0	0	0	0	0	0.97021484	0.029785156	0.006591797	-0.000976563	-0.005126953	-0.000244141	0.095	36721.85	0.014	-201.65	0.107
233	62693	62693	Category B	0.21582031	-0.95996094	-0.047851563	-0.1640625	0.44848633	-0.15185547	0	0.084	15/11/2017	15	11	2017	14:03:43	50623	0.1	14	3	43	9	0.051513672	3.4740234	0.22900391	-0.94262695	-0.022949219	0.40161133	0.032714844	0	0	0	0	0	0	0	0	0	0.97045898	0.029541016	0.054931641	-0.013183594	-0.017089844	-0.024658203	0.099	36661.91	0.014	-195.46	0.107
234	62694	62694	Category B	0.21582031	-0.94799805	-0.011962891	-0.15844727	0.44775391	-0.14672852	0	0.141	15/11/2017	15	11	2017	14:03:43	50623	0.2	14	3	43	9	0.051513672	3.4740234	0.22900391	-0.94262695	-0.0234375	0.45825195	0.018066406	0	0	0	0	0	0	0	0	0	0.97045898	0.029541016	0.029785156	-0.013183594	-0.005126953	0.011474609	0.096	36706.68	0.024	-330.68	0.105
235	62695	62695	Category B	0.2277832	-0.93579102	-0.023925781	-0.16015625	0.44848633	-0.15283203	0	0.107	15/11/2017	15	11	2017	14:03:43	50623	0.3	14	3	43	9	0.051513672	3.4740234	0.22900391	-0.94262695	-0.023193359	0.6027832	0.007080078	0	0	0	0	0	0	0	0	0	0.97045898	0.029541016	0.009033203	-0.001220703	0.006835938	-0.000488281	0.098	36676.71	0.036	-469.5	0.105
236	62696	62696	Category B	0.2277832	-0.94799805	-0.035888672	-0.15869141	0.4453125	-0.15478516	0	0.105	15/11/2017	15	11	2017	14:03:43	50623	0.4	14	3	43	9	0.051513672	3.4740234	0.22900391	-0.94287109	-0.023193359	0.79052734	0.013427734	0	0	0	0	0	0	0	0	0	0.97070313	0.029296875	0.018798828	-0.001220703	-0.004882813	-0.012451172	0.101	36632.67	0.027	-354.96	0.105
237	62697	62697	Category B	0.21582031	-0.93579102	-0.023925781	-0.16381836	0.45385742	-0.14575195	0	0.079	15/11/2017	15	11	2017	14:03:43	50623	0.5	14	3	43	9	0.051513672	3.4740234	0.22924805	-0.94287109	-0.022949219	0.63623047	0.015136719	0	0	0	0	0	0	0	0	0	0.97070313	0.029296875	0.021240234	-0.013427734	0.007080078	-0.000732422	0.102	36618.22	0.027	-352.45	0.107
238	62698	62698	Category B	0.2277832	-0.94799805	0	-0.16601563	0.45800781	-0.14868164	0	0.09	15/11/2017	15	11	2017	14:03:43	50623	0.6	14	3	43	9	0.051513672	3.4740234	0.22924805	-0.94311523	-0.022949219	0.35644531	0.0234375	0	0	0	0	0	0	0	0	0	0.97070313	0.029296875	0.029296875	-0.001464844	-0.004638672	0.022949219	0.098	36676.71	0.022	-300.71	0.105
239	62699	62699	Category B	0.23999023	-0.94799805	-0.011962891	-0.15917969	0.44824219	-0.14282227	0	0.094	15/11/2017	15	11	2017	14:03:43	50623	0.7	14	3	43	9	0.051513672	3.4740234	0.22949219	-0.94311523	-0.022949219	0.29541016	0.015869141	0	0	0	0	0	0	0	0	0	0.97094727	0.029052734	0.026123047	0.010253906	-0.004638672	0.010986328	0.089	36815.72	0.017	-254.16	0.105
240	62700	62700	Category B	0.2277832	-0.94799805	-0.011962891	-0.16088867	0.45043945	-0.14355469	0	0.115	15/11/2017	15	11	2017	14:03:43	50623	0.8	14	3	43	9	0.051513672	3.4740234	0.22949219	-0.94311523	-0.022705078	0.42041016	0.011962891	0	0	0	0	0	0	0	0	0	0.97094727	0.029052734	0.017333984	-0.001708984	-0.004638672	0.010742188	0.11	36506.61	-0.01	140.62	0.115
241	62701	62701	Category B	0.2277832	-0.94799805	-0.011962891	-0.16088867	0.4453125	-0.15185547	0	0.055	15/11/2017	15	11	2017	14:03:43	50623	0.9	14	3	43	9	0.051513672	3.4740234	0.22973633	-0.94262695	-0.022460938	0.28076172	0.011962891	0	0	0	0	0	0	0	0	0	0.97070313	0.029296875	0.017822266	-0.001953125	-0.005126953	0.010498047	0.127	36289.72	-0.01	124.51	0.138
242	62702	62702	Category B	0.2277832	-0.94799805	-0.023925781	-0.15771484	0.4453125	-0.15380859	0	0.229	15/11/2017	15	11	2017	14:03:44	50624	0	14	3	44	9	0.051513672	3.4740234	0.22949219	-0.94262695	-0.022705078	0.028320313	0.005615234	0	0	0	0	0	0	0	0	0	0.97045898	0.029541016	0.008300781	-0.001708984	-0.005126953	-0.000976563	0.135	36195.71	-0.002	23.07	0.139
243	62703	62703	Category B	0.23999023	-0.93579102	-0.035888672	-0.16162109	0.44897461	-0.14770508	0	0.179	15/11/2017	15	11	2017	14:03:44	50624	0.1	14	3	44	9	0.051513672	3.4740234	0.22949219	-0.94238281	-0.022949219	0.13378906	0.017578125	0	0	0	0	0	0	0	0	0	0.97021484	0.029785156	0.029785156	0.010253906	0.006591797	-0.012695313	0.142	36117.08	0.007	-75.55	0.179
244	62704	62704	Category B	0.23999023	-0.94799805	-0.035888672	-0.15795898	0.44482422	-0.14453125	0	0.138	15/11/2017	15	11	2017	14:03:44	50624	0.2	14	3	44	9	0.051513672	3.4740234	0.22998047	-0.94238281	-0.023193359	0.10302734	0.016845703	0	0	0	0	0	0	0	0	0	0.97045898	0.029541016	0.027832031	0.009765625	-0.005371094	-0.012451172	0.16	35928.42	-0.03	325.5	0.179
245	62705	62705	Category B	0.2277832	-0.94799805	-0.035888672	-0.15893555	0.45654297	-0.14794922	0	0.139	15/11/2017	15	11	2017	14:03:44	50624	0.3	14	3	44	9	0.051513672	3.4740234	0.22949219	-0.94213867	-0.023193359	0.26269531	0.013671875	0	0	0	0	0	0	0	0	0	0.97021484	0.029785156	0.020019531	-0.001708984	-0.005615234	-0.012451172	0.166	35869.36	-0.035	372.77	0.179
246	62706	62706	Category B	0.23999023	-0.92382813	-0.023925781	-0.16162109	0.44848633	-0.15698242	0	0.224	15/11/2017	15	11	2017	14:03:44	50624	0.4	14	3	44	9	0.051513672	3.4740234	0.22949219	-0.94213867	-0.022949219	0.45068359	0.020996094	0	0	0	0	0	0	0	0	0	0.9699707	0.030029297	0.029296875	0.010253906	0.018310547	-0.000732422	0.139	36150.38	0	0	0.139
247	62707	62707	Category B	0.23999023	-0.93579102	-0.023925781	-0.16064453	0.45166016	-0.14697266	0	0.092	15/11/2017	15	11	2017	14:03:44	50624	0.5	14	3	44	9	0.051513672	3.4740234	0.22949219	-0.94213867	-0.022949219	0.37329102	0.012207031	0	0	0	0	0	0	0	0	0	0.9699707	0.030029297	0.017578125	0.010253906	0.006347656	-0.000732422	0.124	36326.21	0.005	-60.44	0.138
248	62708	62708	Category B	0.2277832	-0.94799805	-0.035888672	-0.15917969	0.44775391	-0.14453125	0	0.065	15/11/2017	15	11	2017	14:03:44	50624	0.6	14	3	44	9	0.051513672	3.4740234	0.22949219	-0.94213867	-0.022949219	0.20800781	0.013916016	0	0	0	0	0	0	0	0	0	0.9699707	0.030029297	0.020019531	-0.001708984	-0.005615234	-0.012695313	0.121	36363.43	0.012	-144.65	0.137
249	62709	62709	Category B	0.23999023	-0.94799805	-0.023925781	-0.15600586	0.44897461	-0.15478516	0	0.089	15/11/2017	15	11	2017	14:03:44	50624	0.7	14	3	44	9	0.051513672	3.4740234	0.22924805	-0.94213867	-0.022949219	0.13500977	0.011962891	0	0	0	0	0	0	0	0	0	0.9699707	0.030029297	0.017089844	0.010498047	-0.005615234	-0.000732422	0.121	36363.43	0.012	-144.65	0.122
250	62710	62710	Category B	0.21582031	-0.92382813	-0.047851563	-0.1640625	0.44726563	-0.14599609	0	0.122	15/11/2017	15	11	2017	14:03:44	50624	0.8	14	3	44	9	0.051513672	3.4740234	0.22900391	-0.94213867	-0.0234375	0.1171875	0.033203125	0	0	0	0	0	0	0	0	0	0.9699707	0.030029297	0.056152344	-0.013183594	0.018310547	-0.024169922	0.097	36691.63	0.035	-461.21	0.122
251	62711	62711	Category B	0.21582031	-0.93579102	-0.035888672	-0.1640625	0.44750977	-0.1496582	0	0.137	15/11/2017	15	11	2017	14:03:44	50624	0.9	14	3	44	9	0.051513672	3.4740234	0.22900391	-0.94262695	-0.022949219	0.025146484	0.01953125	0	0	0	0	0	0	0	0	0	0.97021484	0.029785156	0.032714844	-0.013183594	0.006835938	-0.012695313	0.111	36493.13	0.034	-408.79	0.137
252	62712	62712	Category B	0.2277832	-0.93579102	-0.035888672	-0.16015625	0.45019531	-0.14453125	0	0.082	15/11/2017	15	11	2017	14:03:45	50625	0	14	3	45	9	0.051513672	3.4740234	0.22924805	-0.94287109	-0.022949219	0.1628418	0.014648438	0	0	0	0	0	0	0	0	0	0.97070313	0.029296875	0.021484375	-0.001464844	0.007080078	-0.012695313	0.129	36265.77	-0.001	11.94	0.137
253	62713	62713	Category B	0.23999023	-0.94799805	-0.047851563	-0.16210938	0.44287109	-0.15380859	0	0.174	15/11/2017	15	11	2017	14:03:45	50625	0.1	14	3	45	9	0.051513672	3.4740234	0.22924805	-0.94311523	-0.022705078	0.20361328	0.027587891	0	0	0	0	0	0	0	0	0	0.97070313	0.029296875	0.040527344	0.010498047	-0.004638672	-0.024902344	0.135	36195.71	-0.012	142.82	0.174
254	62714	62714	Category B	0.20385742	-0.94799805	-0.047851563	-0.16015625	0.44750977	-0.1394043	0	0.175	15/11/2017	15	11	2017	14:03:45	50625	0.2	14	3	45	9	0.051513672	3.4740234	0.22900391	-0.94311523	-0.022216797	0.1796875	0.036132813	0	0	0	0	0	0	0	0	0	0.97070313	0.029296875	0.055419922	-0.025146484	-0.004638672	-0.025390625	0.144	36095.19	-0.029	344.96	0.174
255	62715	62715	Category B	0.2277832	-0.92382813	-0.035888672	-0.16064453	0.44824219	-0.14575195	0	0.124	15/11/2017	15	11	2017	14:03:45	50625	0.3	14	3	45	9	0.051513672	3.4740234	0.22949219	-0.94311523	-0.022460938	0.22021484	0.0234375	0	0	0	0	0	0	0	0	0	0.97094727	0.029052734	0.034423828	-0.001708984	0.019287109	-0.013183594	0.138	36161.61	-0.024	291.65	0.174
256	62716	62716	Category B	0.2277832	-0.94799805	-0.011962891	-0.16333008	0.44726563	-0.14453125	0	0.174	15/11/2017	15	11	2017	14:03:45	50625	0.4	14	3	45	9	0.051513672	3.4740234	0.22949219	-0.94311523	-0.021972656	0.26367188	0.011230469	0	0	0	0	0	0	0	0	0	0.97094727	0.029052734	0.016601563	-0.001708984	-0.004638672	0.010009766	0.149	36041.53	-0.028	321.9	0.174
257	62717	62717	Category B	0.2277832	-0.94799805	-0.023925781	-0.16186523	0.44604492	-0.14672852	0	0.102	15/11/2017	15	11	2017	14:03:45	50625	0.5	14	3	45	9	0.051513672	3.4740234	0.22924805	-0.94311523	-0.021972656	0.27099609	0.005126953	0	0	0	0	0	0	0	0	0	0.97094727	0.029052734	0.008056641	-0.001464844	-0.004638672	-0.001708984	0.138	36161.61	-0.02	239.78	0.174
258	62718	62718	Category B	0.2277832	-0.94799805	-0.011962891	-0.16064453	0.45019531	-0.15600586	0	0.145	15/11/2017	15	11	2017	14:03:45	50625	0.6	14	3	45	9	0.051513672	3.4740234	0.22949219	-0.94335938	-0.022216797	0.077148438	0.011474609	0	0	0	0	0	0	0	0	0	0.97119141	0.028808594	0.016601563	-0.001708984	-0.004394531	0.010253906	0.138	36161.61	-0.004	45.6	0.145
259	62719	62719	Category B	0.23999023	-0.93579102	-0.023925781	-0.16162109	0.44482422	-0.15063477	0	0.109	15/11/2017	15	11	2017	14:03:45	50625	0.7	14	3	45	9	0.051513672	3.4740234	0.22973633	-0.94311523	-0.022216797	0.045166016	0.012451172	0	0	0	0	0	0	0	0	0	0.97094727	0.029052734	0.018798828	0.010009766	0.007324219	-0.001464844	0.126	36301.8	-0.009	112.43	0.145
260	62720	62720	Category B	0.23999023	-0.93579102	-0.011962891	-0.16064453	0.45166016	-0.15185547	0	0.175	15/11/2017	15	11	2017	14:03:45	50625	0.8	14	3	45	9	0.051513672	3.4740234	0.22973633	-0.94287109	-0.022460938	0.048828125	0.016113281	0	0	0	0	0	0	0	0	0	0.97070313	0.029296875	0.027587891	0.010009766	0.007080078	0.010498047	0.11	36506.61	-0.004	54.95	0.109
261	62721	62721	Category B	0.21582031	-0.93579102	-0.023925781	-0.15942383	0.44287109	-0.15283203	0	0.055	15/11/2017	15	11	2017	14:03:45	50625	0.9	14	3	45	9	0.051513672	3.4740234	0.22973633	-0.94287109	-0.022460938	0.038574219	0.015869141	0	0	0	0	0	0	0	0	0	0.97070313	0.029296875	0.022460938	-0.013916016	0.007080078	-0.001220703	0.106	36561.56	-0.011	160.29	0.109
262	62722	62722	Category B	0.23999023	-0.95996094	0	-0.1628418	0.45581055	-0.15820313	0	0.075	15/11/2017	15	11	2017	14:03:46	50626	0	14	3	46	9	0.051757813	3.5545898	0.22973633	-0.94262695	-0.022949219	0.013671875	0.030273438	0	0	0	0	0	0	0	0	0	0.97070313	0.029296875	0.050292969	0.010009766	-0.017089844	0.022949219	0.097	36691.63	0.006	-87.74	0.109
263	62723	62723	Category B	0.21582031	-0.95996094	-0.023925781	-0.16235352	0.45458984	-0.14599609	0	0.077	15/11/2017	15	11	2017	14:03:46	50626	0.1	14	3	46	9	0.051757813	3.5545898	0.22949219	-0.94262695	-0.022949219	0.074951172	0.021728516	0	0	0	0	0	0	0	0	0	0.97045898	0.029541016	0.031494141	-0.013671875	-0.017089844	-0.000732422	0.107	36547.67	-0.01	143.96	0.091
264	62724	62724	Category B	0.21582031	-0.94799805	-0.047851563	-0.16088867	0.44604492	-0.14575195	0	0.091	15/11/2017	15	11	2017	14:03:46	50626	0.2	14	3	46	9	0.051757813	3.5545898	0.22900391	-0.94287109	-0.022705078	0.26196289	0.028564453	0	0	0	0	0	0	0	0	0	0.97045898	0.029541016	0.043212891	-0.013183594	-0.004882813	-0.024902344	0.09	36799.73	0.009	-137.82	0.091
265	62725	62725	Category B	0.21582031	-0.95996094	-0.035888672	-0.16357422	0.45727539	-0.14770508	0	0.17	15/11/2017	15	11	2017	14:03:46	50626	0.3	14	3	46	9	0.051757813	3.5545898	0.22900391	-0.94287109	-0.022460938	0.34204102	0.025390625	0	0	0	0	0	0	0	0	0	0.97045898	0.029541016	0.043457031	-0.013183594	-0.016845703	-0.013183594	0.101	36632.67	0.009	-126.06	0.117
266	62726	62726	Category B	0.2277832	-0.94799805	-0.047851563	-0.15942383	0.44824219	-0.13964844	0	0.076	15/11/2017	15	11	2017	14:03:46	50626	0.4	14	3	46	9	0.051757813	3.5545898	0.22900391	-0.94335938	-0.022705078	0.28295898	0.025390625	0	0	0	0	0	0	0	0	0	0.97094727	0.029052734	0.030761719	-0.001220703	-0.004394531	-0.024902344	0.108	36533.88	0.007	-93.73	0.118
267	62727	62727	Category B	0.2277832	-0.92382813	-0.011962891	-0.15820313	0.4519043	-0.14868164	0	0.117	15/11/2017	15	11	2017	14:03:46	50626	0.5	14	3	46	9	0.051757813	3.5545898	0.22900391	-0.94335938	-0.023193359	0.15332031	0.022460938	0	0	0	0	0	0	0	0	0	0.97094727	0.029052734	0.032226563	-0.001220703	0.01953125	0.011230469	0.115	36440.15	-0.01	135.41	0.118
268	62728	62728	Category B	0.23999023	-0.93579102	-0.011962891	-0.15991211	0.44873047	-0.15478516	0	0.118	15/11/2017	15	11	2017	14:03:46	50626	0.6	14	3	46	9	0.051757813	3.5545898	0.22900391	-0.94335938	-0.0234375	0.10986328	0.017578125	0	0	0	0	0	0	0	0	0	0.97119141	0.028808594	0.030273438	0.010742188	0.007568359	0.011474609	0.114	36453.26	-0.014	193.97	0.118
269	62729	62729	Category B	0.23999023	-0.94799805	-0.047851563	-0.16210938	0.44287109	-0.15039063	0	0.12	15/11/2017	15	11	2017	14:03:46	50626	0.7	14	3	46	9	0.051757813	3.5545898	0.22875977	-0.94335938	-0.0234375	0.006591797	0.026855469	0	0	0	0	0	0	0	0	0	0.97094727	0.029052734	0.039794922	0.010986328	-0.004394531	-0.024169922	0.092	36768.17	0.012	-178.5	0.117
270	62730	62730	Category B	0.23999023	-0.94799805	-0.011962891	-0.16040039	0.45996094	-0.15209961	0	0.087	15/11/2017	15	11	2017	14:03:46	50626	0.8	14	3	46	9	0.051757813	3.5545898	0.22875977	-0.94335938	-0.0234375	0.25463867	0.016601563	0	0	0	0	0	0	0	0	0	0.97094727	0.029052734	0.02734375	0.010986328	-0.004394531	0.011474609	0.095	36721.85	-0.009	142.74	0.117
271	62731	62731	Category B	0.23999023	-0.94799805	-0.023925781	-0.15820313	0.44824219	-0.15283203	0	0.038	15/11/2017	15	11	2017	14:03:46	50626	0.9	14	3	46	9	0.051757813	3.5545898	0.22875977	-0.94311523	-0.0234375	0.41186523	0.011962891	0	0	0	0	0	0	0	0	0	0.97070313	0.029296875	0.015869141	0.010986328	-0.004638672	-0.000244141	0.091	36783.88	-0.007	114.07	0.118
272	62732	62732	Category B	0.26391602	-0.94799805	-0.011962891	-0.15893555	0.45947266	-0.14282227	0	0.091	15/11/2017	15	11	2017	14:03:47	50627	0	14	3	47	9	0.051757813	3.5545898	0.22851563	-0.94311523	-0.023925781	0.50170898	0.037353516	0	0	0	0	0	0	0	0	0	0.97070313	0.029296875	0.051757813	0.03515625	-0.004638672	0.011962891	0.109	36520.2	-0.029	446.43	0.12
273	62733	62733	Category B	0.2277832	-0.94799805	-0.023925781	-0.16308594	0.44165039	-0.14868164	0	0.092	15/11/2017	15	11	2017	14:03:47	50627	0.1	14	3	47	9	0.051757813	3.5545898	0.22827148	-0.94311523	-0.024169922	0.61938477	0.004882813	0	0	0	0	0	0	0	0	0	0.97045898	0.029541016	0.005615234	-0.000488281	-0.004638672	0.000244141	0.113	36466.45	-0.033	500.18	0.126
274	62734	62734	Category B	0.23999023	-0.94799805	-0.023925781	-0.16308594	0.453125	-0.14575195	0	0.231	15/11/2017	15	11	2017	14:03:47	50627	0.2	14	3	47	9	0.051757813	3.5545898	0.22827148	-0.94262695	-0.023925781	0.74511719	0.012695313	0	0	0	0	0	0	0	0	0	0.97021484	0.029785156	0.016845703	0.011474609	-0.005126953	0	0.12	36376	-0.048	736.79	0.126
275	62735	62735	Category B	0.2277832	-0.94799805	-0.023925781	-0.15917969	0.45019531	-0.14477539	0	0.142	15/11/2017	15	11	2017	14:03:47	50627	0.3	14	3	47	9	0.051757813	3.5545898	0.22851563	-0.94262695	-0.024169922	0.73046875	0.005126953	0	0	0	0	0	0	0	0	0	0.97021484	0.029785156	0.006347656	-0.000732422	-0.005126953	0.000244141	0.134	36207.21	-0.075	1173.95	0.126
276	62736	62736	Category B	0.2277832	-0.92382813	-0.023925781	-0.15917969	0.45263672	-0.14575195	0	0.126	15/11/2017	15	11	2017	14:03:47	50627	0.4	14	3	47	9	0.051757813	3.5545898	0.22875977	-0.94262695	-0.024169922	0.57373047	0.018798828	0	0	0	0	0	0	0	0	0	0.97021484	0.029785156	0.020263672	-0.000976563	0.018798828	0.000244141	0.128	36277.71	-0.042	586.88	0.126
277	62737	62737	Category B	0.2277832	-0.94799805	0.011962891	-0.16577148	0.44726563	-0.14160156	0	0.126	15/11/2017	15	11	2017	14:03:47	50627	0.5	14	3	47	9	0.051757813	3.5545898	0.22875977	-0.94238281	-0.024169922	0.41748047	0.036621094	0	0	0	0	0	0	0	0	0	0.9699707	0.030029297	0.042724609	-0.000976563	-0.005371094	0.036132813	0.129	36265.77	-0.032	425.86	0.142
278	62738	62738	Category B	0.23999023	-0.94799805	-0.011962891	-0.16088867	0.44824219	-0.14770508	0	0.055	15/11/2017	15	11	2017	14:03:47	50627	0.6	14	3	47	9	0.051757813	3.5545898	0.22875977	-0.94262695	-0.024169922	0.23535156	0.017333984	0	0	0	0	0	0	0	0	0	0.97021484	0.029785156	0.028808594	0.010986328	-0.005126953	0.012207031	0.12	36376	-0.011	144.2	0.126
279	62739	62739	Category B	0.2277832	-0.91186523	0	-0.15917969	0.44824219	-0.15209961	0	0.094	15/11/2017	15	11	2017	14:03:47	50627	0.7	14	3	47	9	0.051757813	3.5545898	0.22875977	-0.94262695	-0.024658203	0.034423828	0.039550781	0	0	0	0	0	0	0	0	0	0.97021484	0.029785156	0.056640625	-0.000976563	0.030761719	0.024658203	0.106	36561.56	-0.004	56.66	0.126
280	62740	62740	Category B	0.2277832	-0.92382813	-0.023925781	-0.16210938	0.44287109	-0.15380859	0	0.179	15/11/2017	15	11	2017	14:03:47	50627	0.8	14	3	47	9	0.051757813	3.5545898	0.22851563	-0.94262695	-0.024658203	0.33666992	0.018798828	0	0	0	0	0	0	0	0	0	0.97021484	0.029785156	0.020507813	-0.000732422	0.018798828	0.000732422	0.1	36647.23	0.01	-140.62	0.126
281	62741	62741	Category B	0.20385742	-0.93579102	-0.011962891	-0.16088867	0.44458008	-0.1496582	0	0.056	15/11/2017	15	11	2017	14:03:47	50627	0.9	14	3	47	9	0.051757813	3.5545898	0.22851563	-0.94262695	-0.024658203	0.375	0.028564453	0	0	0	0	0	0	0	0	0	0.97021484	0.029785156	0.044189453	-0.024658203	0.006835938	0.012695313	0.117	36414.23	0.008	-100.26	0.151
282	62742	62742	Category B	0.2277832	-0.93579102	-0.023925781	-0.15625	0.44873047	-0.1496582	0	0.094	15/11/2017	15	11	2017	14:03:48	50628	0	14	3	48	9	0.051757813	3.5545898	0.22875977	-0.94238281	-0.024658203	0.3112793	0.006835938	0	0	0	0	0	0	0	0	0	0.9699707	0.030029297	0.008544922	-0.000976563	0.006591797	0.000732422	0.133	36218.78	-0.025	315.1	0.179
283	62743	62743	Category B	0.26391602	-0.94799805	-0.023925781	-0.16137695	0.453125	-0.14575195	0	0.224	15/11/2017	15	11	2017	14:03:48	50628	0.1	14	3	48	9	0.051757813	3.5545898	0.22875977	-0.94213867	-0.024658203	0.35522461	0.035400391	0	0	0	0	0	0	0	0	0	0.9699707	0.030029297	0.041503906	0.034912109	-0.005615234	0.000732422	0.149	36041.53	-0.049	605.7	0.179
284	62744	62744	Category B	0.2277832	-0.94799805	-0.011962891	-0.16137695	0.45166016	-0.15576172	0	0.151	15/11/2017	15	11	2017	14:03:48	50628	0.2	14	3	48	9	0.051757813	3.5545898	0.22900391	-0.94238281	-0.024902344	0.34570313	0.014160156	0	0	0	0	0	0	0	0	0	0.97021484	0.029785156	0.019775391	-0.001220703	-0.005371094	0.012939453	0.13	36253.92	-0.042	577.94	0.151
285	62745	62745	Category B	0.2277832	-0.93579102	-0.023925781	-0.16113281	0.44360352	-0.14453125	0	0.195	15/11/2017	15	11	2017	14:03:48	50628	0.3	14	3	48	9	0.051757813	3.5545898	0.22851563	-0.94213867	-0.024902344	0.28076172	0.006591797	0	0	0	0	0	0	0	0	0	0.9699707	0.030029297	0.008544922	-0.000732422	0.006347656	0.000976563	0.131	36242.13	-0.02	251	0.151
286	62746	62746	Category B	0.2277832	-0.93579102	-0.011962891	-0.15893555	0.45581055	-0.14794922	0	0.06	15/11/2017	15	11	2017	14:03:48	50628	0.4	14	3	48	9	0.051757813	3.5545898	0.22827148	-0.94213867	-0.024902344	0.15527344	0.014404297	0	0	0	0	0	0	0	0	0	0.96972656	0.030273438	0.020019531	-0.000488281	0.006347656	0.012939453	0.139	36150.38	-0.027	329.36	0.167
287	62747	62747	Category B	0.21582031	-0.93579102	-0.023925781	-0.16357422	0.44433594	-0.15039063	0	0.066	15/11/2017	15	11	2017	14:03:48	50628	0.5	14	3	48	9	0.051757813	3.5545898	0.2277832	-0.94238281	-0.024658203	0.26049805	0.013916016	0	0	0	0	0	0	0	0	0	0.9699707	0.030029297	0.01953125	-0.011962891	0.006591797	0.000732422	0.129	36265.77	-0.018	227.36	0.167
288	62748	62748	Category B	0.2277832	-0.94799805	-0.023925781	-0.16040039	0.45898438	-0.1496582	0	0.139	15/11/2017	15	11	2017	14:03:48	50628	0.6	14	3	48	9	0.051757813	3.5545898	0.22753906	-0.94238281	-0.024169922	0.46850586	0.005371094	0	0	0	0	0	0	0	0	0	0.96972656	0.030273438	0.006103516	0	-0.005371094	0.000244141	0.133	36218.78	-0.026	328.89	0.176
289	62749	62749	Category B	0.21582031	-0.93579102	-0.035888672	-0.16040039	0.4453125	-0.15478516	0	0.167	15/11/2017	15	11	2017	14:03:48	50628	0.7	14	3	48	9	0.051757813	3.5545898	0.22753906	-0.94238281	-0.024169922	0.41357422	0.017578125	0	0	0	0	0	0	0	0	0	0.96972656	0.030273438	0.029785156	-0.01171875	0.006591797	-0.011474609	0.133	36218.78	-0.032	413.89	0.167
290	62750	62750	Category B	0.20385742	-0.94799805	-0.023925781	-0.16040039	0.44995117	-0.13964844	0	0.176	15/11/2017	15	11	2017	14:03:48	50628	0.8	14	3	48	9	0.051757813	3.5545898	0.22705078	-0.94238281	-0.024169922	0.33032227	0.023925781	0	0	0	0	0	0	0	0	0	0.96972656	0.030273438	0.029296875	-0.023193359	-0.005371094	0.000244141	0.132	36230.42	-0.024	303.46	0.167
291	62751	62751	Category B	0.23999023	-0.94799805	-0.011962891	-0.16333008	0.44726563	-0.14355469	0	0.191	15/11/2017	15	11	2017	14:03:48	50628	0.9	14	3	48	9	0.051757813	3.5545898	0.22729492	-0.94262695	-0.024169922	0.43066406	0.018310547	0	0	0	0	0	0	0	0	0	0.9699707	0.030029297	0.029785156	0.012451172	-0.005126953	0.012207031	0.145	36084.34	-0.037	449.54	0.167
292	62752	62752	Category B	0.21582031	-0.94799805	-0.023925781	-0.15917969	0.45092773	-0.14892578	0	0.057	15/11/2017	15	11	2017	14:03:49	50629	0	14	3	49	9	0.051757813	3.5545898	0.22729492	-0.94287109	-0.023925781	0.40527344	0.012451172	0	0	0	0	0	0	0	0	0	0.97021484	0.029785156	0.016601563	-0.011474609	-0.004882813	0	0.128	36277.71	-0.006	73.23	0.167
293	62753	62753	Category B	0.2277832	-0.94799805	-0.011962891	-0.16113281	0.44433594	-0.14770508	0	0.144	15/11/2017	15	11	2017	14:03:49	50629	0.1	14	3	49	9	0.051757813	3.5545898	0.22753906	-0.94311523	-0.023681641	0.203125	0.012695313	0	0	0	0	0	0	0	0	0	0.97045898	0.029541016	0.016601563	0	-0.004638672	0.01171875	0.123	36338.53	-0.002	24.9	0.144
294	62754	62754	Category B	0.23999023	-0.94799805	-0.035888672	-0.15942383	0.44995117	-0.14599609	0	0.037	15/11/2017	15	11	2017	14:03:49	50629	0.2	14	3	49	9	0.051757813	3.5545898	0.22753906	-0.94287109	-0.023193359	0.063964844	0.018310547	0	0	0	0	0	0	0	0	0	0.97021484	0.029785156	0.029785156	0.012207031	-0.004882813	-0.012451172	0.115	36440.15	0.014	-174.38	0.144
295	62755	62755	Category B	0.23999023	-0.94799805	-0.011962891	-0.15844727	0.4465332	-0.15380859	0	0.133	15/11/2017	15	11	2017	14:03:49	50629	0.3	14	3	49	9	0.051757813	3.5545898	0.22753906	-0.94262695	-0.022705078	0.10498047	0.017089844	0	0	0	0	0	0	0	0	0	0.9699707	0.030029297	0.028320313	0.012207031	-0.005126953	0.010742188	0.114	36453.26	0.025	-302.88	0.133
296	62756	62756	Category B	0.21582031	-0.94799805	-0.023925781	-0.16381836	0.45043945	-0.15283203	0	0.128	15/11/2017	15	11	2017	14:03:49	50629	0.4	14	3	49	9	0.051757813	3.5545898	0.22753906	-0.94311523	-0.022705078	0.052490234	0.012695313	0	0	0	0	0	0	0	0	0	0.97045898	0.029541016	0.017578125	-0.01171875	-0.004638672	-0.000976563	0.121	36363.43	0.015	-179.16	0.133
297	62757	62757	Category B	0.2277832	-0.94799805	-0.035888672	-0.16235352	0.45410156	-0.14672852	0	0.189	15/11/2017	15	11	2017	14:03:49	50629	0.5	14	3	49	9	0.051757813	3.5545898	0.2277832	-0.94311523	-0.022705078	0.1875	0.013916016	0	0	0	0	0	0	0	0	0	0.97045898	0.029541016	0.018066406	0	-0.004882813	-0.012939453	0.118	36401.39	0.021	-251.01	0.129
298	62758	62758	Category B	0.25195313	-0.93579102	0	-0.1628418	0.45922852	-0.14770508	0	0.097	15/11/2017	15	11	2017	14:03:49	50629	0.6	14	3	49	9	0.051757813	3.5545898	0.2277832	-0.94311523	-0.022705078	0.27270508	0.033691406	0	0	0	0	0	0	0	0	0	0.97045898	0.029541016	0.053955078	0.023925781	0.007324219	0.022705078	0.134	36207.21	-0.025	312.99	0.129
299	62759	62759	Category B	0.21582031	-0.93579102	-0.035888672	-0.16235352	0.45410156	-0.14794922	0	0.129	15/11/2017	15	11	2017	14:03:49	50629	0.7	14	3	49	9	0.051757813	3.5545898	0.2277832	-0.94287109	-0.022705078	0.14331055	0.019042969	0	0	0	0	0	0	0	0	0	0.97021484	0.029785156	0.032226563	-0.011962891	0.007080078	-0.012939453	0.117	36414.23	-0.007	92.38	0.129
300	62760	62760	Category B	0.21582031	-0.93579102	-0.023925781	-0.16040039	0.45581055	-0.15405273	0	0.129	15/11/2017	15	11	2017	14:03:49	50629	0.8	14	3	49	9	0.051757813	3.5594238	0.2277832	-0.94287109	-0.022949219	0.099609375	0.013916016	0	0	0	0	0	0	0	0	0	0.97021484	0.029785156	0.020019531	-0.011962891	0.007080078	-0.000732422	0.106	36561.56	0.012	-160.17	0.129
301	62761	62761	Category B	0.21582031	-0.93579102	-0.047851563	-0.16064453	0.44946289	-0.14672852	0	0.035	15/11/2017	15	11	2017	14:03:49	50629	0.9	14	3	49	9	0.051757813	3.5594238	0.22753906	-0.94311523	-0.022949219	0.18579102	0.028320313	0	0	0	0	0	0	0	0	0	0.97045898	0.029541016	0.043945313	-0.01171875	0.007324219	-0.024658203	0.095	36721.85	0.011	-160.29	0.129
302	62762	62762	Category B	0.2277832	-0.94799805	-0.023925781	-0.15991211	0.44946289	-0.14575195	0	0.057	15/11/2017	15	11	2017	14:03:50	50630	0	14	3	50	9	0.051757813	3.5594238	0.2277832	-0.94311523	-0.022705078	0.078125	0.004638672	0	0	0	0	0	0	0	0	0	0.97045898	0.029541016	0.005615234	0	-0.004638672	-0.000976563	0.103	36603.89	-0.001	14.33	0.129
303	62763	62763	Category B	0.23999023	-0.95996094	-0.011962891	-0.16088867	0.44458008	-0.15063477	0	0.126	15/11/2017	15	11	2017	14:03:50	50630	0.1	14	3	50	9	0.051757813	3.5594238	0.22753906	-0.94287109	-0.022705078	0.11743164	0.0234375	0	0	0	0	0	0	0	0	0	0.97021484	0.029785156	0.040039063	0.012207031	-0.016845703	0.010742188	0.097	36691.63	-0.011	172.96	0.129
304	62764	62764	Category B	0.23999023	-0.94799805	-0.011962891	-0.15820313	0.45825195	-0.14794922	0	0.145	15/11/2017	15	11	2017	14:03:50	50630	0.2	14	3	50	9	0.051757813	3.5594238	0.22753906	-0.94262695	-0.022949219	0.24365234	0.017333984	0	0	0	0	0	0	0	0	0	0.9699707	0.030029297	0.028564453	0.012207031	-0.005126953	0.010986328	0.099	36661.91	0.015	-208.65	0.126
305	62765	62765	Category B	0.21582031	-0.95996094	-0.023925781	-0.15820313	0.44824219	-0.15380859	0	0.094	15/11/2017	15	11	2017	14:03:50	50630	0.3	14	3	50	9	0.051757813	3.5594238	0.22753906	-0.94238281	-0.022705078	0.16186523	0.020996094	0	0	0	0	0	0	0	0	0	0.96972656	0.030273438	0.030517578	-0.01171875	-0.017333984	-0.000976563	0.11	36506.61	0.009	-117.96	0.126
306	62766	62766	Category B	0.21582031	-0.94799805	-0.035888672	-0.16040039	0.45336914	-0.14794922	0	0.141	15/11/2017	15	11	2017	14:03:50	50630	0.4	14	3	50	9	0.051757813	3.5594238	0.22753906	-0.94213867	-0.022705078	0.19287109	0.018554688	0	0	0	0	0	0	0	0	0	0.96948242	0.030517578	0.030761719	-0.01171875	-0.005615234	-0.012939453	0.115	36440.15	0.003	-38.76	0.126
307	62767	62767	Category B	0.23999023	-0.94799805	-0.023925781	-0.16308594	0.45141602	-0.15087891	0	0.1	15/11/2017	15	11	2017	14:03:50	50630	0.5	14	3	50	9	0.051757813	3.5594238	0.2277832	-0.94189453	-0.022216797	0.28588867	0.013427734	0	0	0	0	0	0	0	0	0	0.96923828	0.030761719	0.01953125	0.011962891	-0.005859375	-0.001464844	0.105	36575.56	0.023	-297.85	0.114
308	62768	62768	Category B	0.21582031	-0.93579102	-0.023925781	-0.16088867	0.44287109	-0.14672852	0	0.085	15/11/2017	15	11	2017	14:03:50	50630	0.6	14	3	50	9	0.051757813	3.5594238	0.2277832	-0.94213867	-0.021972656	0.20605469	0.013671875	0	0	0	0	0	0	0	0	0	0.96972656	0.030273438	0.020263672	-0.011962891	0.006347656	-0.001708984	0.1	36647.23	0.035	-451.52	0.114
309	62769	62769	Category B	0.23999023	-0.94799805	-0.023925781	-0.16040039	0.44458008	-0.14575195	0	0.069	15/11/2017	15	11	2017	14:03:50	50630	0.7	14	3	50	9	0.051757813	3.5594238	0.22753906	-0.94213867	-0.021972656	0.045898438	0.013427734	0	0	0	0	0	0	0	0	0	0.96972656	0.030273438	0.01953125	0.012207031	-0.005615234	-0.001708984	0.104	36589.67	0.025	-323.9	0.114
310	62770	62770	Category B	0.21582031	-0.93579102	-0.011962891	-0.15820313	0.45068359	-0.14257813	0	0.114	15/11/2017	15	11	2017	14:03:50	50630	0.8	14	3	50	9	0.051757813	3.5594238	0.22753906	-0.94213867	-0.021484375	0.019775391	0.016357422	0	0	0	0	0	0	0	0	0	0.96948242	0.030517578	0.027832031	-0.01171875	0.006347656	0.009521484	0.086	36864.59	0.025	-371.46	0.1
311	62771	62771	Category B	0.2277832	-0.94799805	-0.047851563	-0.16040039	0.44628906	-0.14672852	0	0.118	15/11/2017	15	11	2017	14:03:50	50630	0.9	14	3	50	9	0.051757813	3.5594238	0.22705078	-0.94238281	-0.021728516	0.15893555	0.026367188	0	0	0	0	0	0	0	0	0	0.96972656	0.030273438	0.031982422	0.000488281	-0.005371094	-0.025878906	0.084	36897.95	0.009	-145.35	0.085
312	62772	62772	Category B	0.20385742	-0.93579102	-0.059814453	-0.16040039	0.44824219	-0.1496582	0	0.034	15/11/2017	15	11	2017	14:03:51	50631	0	14	3	51	9	0.051757813	3.5594238	0.22705078	-0.94213867	-0.021484375	0.12280273	0.044921875	0	0	0	0	0	0	0	0	0	0.96948242	0.030517578	0.067871094	-0.023193359	0.006347656	-0.038085938	0.08	36966.63	0.01	-166.9	0.084
313	62773	62773	Category B	0.21582031	-0.93579102	-0.011962891	-0.16601563	0.44799805	-0.14575195	0	0.084	15/11/2017	15	11	2017	14:03:51	50631	0.1	14	3	51	9	0.051757813	3.5594238	0.2265625	-0.94213867	-0.021728516	0.040039063	0.015869141	0	0	0	0	0	0	0	0	0	0.96923828	0.030761719	0.027099609	-0.010742188	0.006347656	0.009765625	0.08	36966.63	0.016	-259.95	0.084
314	62774	62774	Category B	0.23999023	-0.94799805	-0.047851563	-0.15893555	0.45166016	-0.15478516	0	0.063	15/11/2017	15	11	2017	14:03:51	50631	0.2	14	3	51	9	0.051757813	3.5594238	0.2265625	-0.94189453	-0.021484375	0.12133789	0.029785156	0	0	0	0	0	0	0	0	0	0.96899414	0.031005859	0.045410156	0.013183594	-0.005859375	-0.026123047	0.072	37112.79	0.031	-508.9	0.07
315	62775	62775	Category B	0.23999023	-0.92382813	-0.023925781	-0.15429688	0.45385742	-0.14355469	0	0.07	15/11/2017	15	11	2017	14:03:51	50631	0.3	14	3	51	9	0.051757813	3.5594238	0.2265625	-0.94165039	-0.021728516	0.040039063	0.022216797	0	0	0	0	0	0	0	0	0	0.96875	0.03125	0.033203125	0.013183594	0.017822266	-0.001953125	0.059	37381.16	0.052	-888.03	0.07
316	62776	62776	Category B	0.2277832	-0.93579102	-0.035888672	-0.16064453	0.45019531	-0.15600586	0	0.065	15/11/2017	15	11	2017	14:03:51	50631	0.4	14	3	51	9	0.051757813	3.5594238	0.22680664	-0.94140625	-0.021728516	0.061767578	0.015136719	0	0	0	0	0	0	0	0	0	0.96875	0.03125	0.020507813	0.000732422	0.005615234	-0.013916016	0.086	36864.59	0.033	-475.94	0.084
317	62777	62777	Category B	0.21582031	-0.94799805	-0.023925781	-0.15820313	0.45092773	-0.14794922	0	0.042	15/11/2017	15	11	2017	14:03:51	50631	0.5	14	3	51	9	0.051757813	3.5594238	0.22705078	-0.94189453	-0.021972656	0.17382813	0.012939453	0	0	0	0	0	0	0	0	0	0.96899414	0.031005859	0.019287109	-0.011230469	-0.005859375	-0.001708984	0.097	36691.63	0.024	-328.2	0.135
318	62778	62778	Category B	0.23999023	-0.94799805	-0.035888672	-0.16552734	0.45068359	-0.14575195	0	0.194	15/11/2017	15	11	2017	14:03:51	50631	0.6	14	3	51	9	0.051757813	3.5594238	0.22705078	-0.94165039	-0.022216797	0.16552734	0.01953125	0	0	0	0	0	0	0	0	0	0.96899414	0.031005859	0.032226563	0.012695313	-0.006103516	-0.013427734	0.109	36520.2	0.008	-105.97	0.135
319	62779	62779	Category B	0.21582031	-0.94799805	-0.011962891	-0.16259766	0.44287109	-0.14770508	0	0.148	15/11/2017	15	11	2017	14:03:51	50631	0.7	14	3	51	9	0.051757813	3.5594238	0.22680664	-0.94140625	-0.022216797	0.12011719	0.016357422	0	0	0	0	0	0	0	0	0	0.96875	0.03125	0.027832031	-0.010986328	-0.006347656	0.010253906	0.102	36618.22	0.018	-242.22	0.135
320	62780	62780	Category B	0.2277832	-0.94799805	0	-0.16113281	0.44433594	-0.14770508	0	0.135	15/11/2017	15	11	2017	14:03:51	50631	0.8	14	3	51	9	0.051757813	3.5594238	0.22680664	-0.94165039	-0.022705078	0.13549805	0.0234375	0	0	0	0	0	0	0	0	0	0.96899414	0.031005859	0.029541016	0.000732422	-0.006103516	0.022705078	0.11	36506.61	-0.007	97.28	0.135
321	62781	62781	Category B	0.23999023	-0.93579102	-0.023925781	-0.1574707	0.44873047	-0.1550293	0	0.028	15/11/2017	15	11	2017	14:03:51	50631	0.9	14	3	51	9	0.051757813	3.5594238	0.22680664	-0.94189453	-0.022705078	0.43115234	0.014404297	0	0	0	0	0	0	0	0	0	0.96923828	0.030761719	0.020263672	0.012939453	0.006103516	-0.000976563	0.125	36313.97	-0.031	423.19	0.135
322	62782	62782	Category B	0.23999023	-0.93579102	-0.023925781	-0.16357422	0.44506836	-0.15380859	0	0.114	15/11/2017	15	11	2017	14:03:52	50632	0	14	3	52	9	0.051757813	3.5594238	0.22705078	-0.94213867	-0.022460938	0.43652344	0.014404297	0	0	0	0	0	0	0	0	0	0.96948242	0.030517578	0.020751953	0.012695313	0.006347656	-0.001220703	0.108	36533.88	-0.005	70.01	0.133
323	62783	62783	Category B	0.25195313	-0.94799805	-0.047851563	-0.16235352	0.44824219	-0.14379883	0	0.133	15/11/2017	15	11	2017	14:03:52	50632	0.1	14	3	52	9	0.051757813	3.5594238	0.22705078	-0.94238281	-0.022460938	0.24707031	0.035644531	0	0	0	0	0	0	0	0	0	0.96972656	0.030273438	0.055419922	0.024658203	-0.005371094	-0.025146484	0.1	36647.23	0.016	-220.09	0.114
324	62784	62784	Category B	0.20385742	-0.93579102	-0.047851563	-0.15673828	0.45092773	-0.14697266	0	0.094	15/11/2017	15	11	2017	14:03:52	50632	0.2	14	3	52	9	0.051757813	3.5594238	0.22631836	-0.94213867	-0.022460938	0.1184082	0.034423828	0	0	0	0	0	0	0	0	0	0.96923828	0.030761719	0.054443359	-0.022460938	0.006347656	-0.025146484	0.088	36831.86	0.024	-352.12	0.114
325	62785	62785	Category B	0.21582031	-0.93579102	-0.023925781	-0.15942383	0.4453125	-0.15478516	0	0.099	15/11/2017	15	11	2017	14:03:52	50632	0.3	14	3	52	9	0.051757813	3.5594238	0.22680664	-0.94213867	-0.022705078	0.061767578	0.012695313	0	0	0	0	0	0	0	0	0	0.96948242	0.030517578	0.018554688	-0.010986328	0.006347656	-0.000976563	0.111	36493.13	-0.007	96.54	0.123
326	62786	62786	Category B	0.20385742	-0.94799805	0	-0.16015625	0.45019531	-0.15087891	0	0.065	15/11/2017	15	11	2017	14:03:52	50632	0.4	14	3	52	9	0.051757813	3.5594238	0.22680664	-0.94238281	-0.022949219	0.31030273	0.032958984	0	0	0	0	0	0	0	0	0	0.96948242	0.030517578	0.051513672	-0.022949219	-0.005371094	0.022949219	0.112	36479.74	-0.003	40.46	0.124
327	62787	62787	Category B	0.20385742	-0.93579102	0	-0.16577148	0.4465332	-0.14453125	0	0.163	15/11/2017	15	11	2017	14:03:52	50632	0.5	14	3	52	9	0.051757813	3.5594238	0.22705078	-0.94238281	-0.022705078	0.61743164	0.033203125	0	0	0	0	0	0	0	0	0	0.96972656	0.030273438	0.052734375	-0.023193359	0.006591797	0.022705078	0.111	36493.13	0.002	-26.68	0.123
328	62788	62788	Category B	0.2277832	-0.94799805	-0.035888672	-0.15820313	0.45825195	-0.14892578	0	0.123	15/11/2017	15	11	2017	14:03:52	50632	0.6	14	3	52	9	0.051757813	3.5594238	0.22705078	-0.94238281	-0.022949219	0.609375	0.013916016	0	0	0	0	0	0	0	0	0	0.96972656	0.030273438	0.018798828	0.000488281	-0.005371094	-0.012695313	0.107	36547.67	-0.013	189.49	0.123
329	62789	62789	Category B	0.21582031	-0.94799805	-0.023925781	-0.16259766	0.44677734	-0.14672852	0	0.124	15/11/2017	15	11	2017	14:03:52	50632	0.7	14	3	52	9	0.051757813	3.5594238	0.22705078	-0.94213867	-0.022949219	0.49023438	0.012451172	0	0	0	0	0	0	0	0	0	0.96948242	0.030517578	0.017578125	-0.011230469	-0.005615234	-0.000732422	0.101	36632.67	-0.015	231.92	0.123
330	62790	62790	Category B	0.2277832	-0.94799805	-0.035888672	-0.16381836	0.45629883	-0.1496582	0	0.071	15/11/2017	15	11	2017	14:03:52	50632	0.8	14	3	52	9	0.051757813	3.5594238	0.22729492	-0.94213867	-0.022705078	0.36791992	0.014160156	0	0	0	0	0	0	0	0	0	0.96948242	0.030517578	0.019042969	0.000244141	-0.005615234	-0.012939453	0.108	36533.88	-0.012	172.8	0.124
331	62791	62791	Category B	0.21582031	-0.94799805	-0.023925781	-0.16186523	0.44604492	-0.14672852	0	0.063	15/11/2017	15	11	2017	14:03:52	50632	0.9	14	3	52	9	0.051757813	3.5594238	0.22753906	-0.94213867	-0.022705078	0.33178711	0.012939453	0	0	0	0	0	0	0	0	0	0.96948242	0.030517578	0.018554688	-0.01171875	-0.005615234	-0.000976563	0.108	36533.88	-0.027	415.32	0.124
332	62792	62792	Category B	0.25195313	-0.94799805	-0.011962891	-0.15820313	0.44848633	-0.15478516	0	0.106	15/11/2017	15	11	2017	14:03:53	50633	0	14	3	53	9	0.051757813	3.5594238	0.22753906	-0.94189453	-0.022949219	0.30200195	0.027099609	0	0	0	0	0	0	0	0	0	0.96923828	0.030761719	0.041259766	0.024169922	-0.005859375	0.010986328	0.122	36350.94	-0.026	355.74	0.124
333	62793	62793	Category B	0.2277832	-0.93579102	-0.011962891	-0.15820313	0.4519043	-0.14868164	0	0.162	15/11/2017	15	11	2017	14:03:53	50633	0.111	14	3	53	9	0.051757813	3.5594238	0.2277832	-0.94189453	-0.022705078	0.20288086	0.012451172	0	0	0	0	0	0	0	0	0	0.96948242	0.030517578	0.017333984	0	0.006103516	0.010742188	0.121	36363.43	-0.025	343.25	0.118
334	62794	62794	Category B	0.21582031	-0.93579102	-0.011962891	-0.16113281	0.44433594	-0.14599609	0	0.211	15/11/2017	15	11	2017	14:03:53	50633	0.222	14	3	53	9	0.051757813	3.5594238	0.2277832	-0.94165039	-0.022949219	0.073486328	0.017333984	0	0	0	0	0	0	0	0	0	0.96923828	0.030761719	0.029296875	-0.011962891	0.005859375	0.010986328	0.129	36265.77	-0.025	323.9	0.121
335	62795	62795	Category B	0.2277832	-0.95996094	-0.023925781	-0.16064453	0.45166016	-0.15380859	0	0.118	15/11/2017	15	11	2017	14:03:53	50633	0.333	14	3	53	9	0.051757813	3.5594238	0.22753906	-0.94165039	-0.022705078	0.21240234	0.018066406	0	0	0	0	0	0	0	0	0	0.96923828	0.030761719	0.019042969	0	-0.018066406	-0.000976563	0.139	36150.38	-0.024	289.77	0.121
336	62796	62796	Category B	0.23999023	-0.93579102	-0.011962891	-0.15893555	0.4519043	-0.15820313	0	0.117	15/11/2017	15	11	2017	14:03:53	50633	0.444	14	3	53	9	0.051757813	3.5594238	0.22729492	-0.94165039	-0.022949219	0.37988281	0.017822266	0	0	0	0	0	0	0	0	0	0.96899414	0.031005859	0.029541016	0.012451172	0.005859375	0.010986328	0.136	36184.27	-0.037	477.64	0.162
337	62797	62797	Category B	0.23999023	-0.94799805	-0.035888672	-0.16064453	0.44824219	-0.14379883	0	0.121	15/11/2017	15	11	2017	14:03:53	50633	0.555	14	3	53	9	0.051757813	3.5594238	0.22753906	-0.94165039	-0.022705078	0.5090332	0.018798828	0	0	0	0	0	0	0	0	0	0.96923828	0.030761719	0.031494141	0.012207031	-0.006103516	-0.012939453	0.139	36150.38	-0.029	356.23	0.121
338	62798	62798	Category B	0.2277832	-0.93579102	-0.011962891	-0.16064453	0.45068359	-0.14990234	0	0.089	15/11/2017	15	11	2017	14:03:53	50633	0.666	14	3	53	9	0.051513672	3.4933594	0.22753906	-0.94165039	-0.022216797	0.56884766	0.011962891	0	0	0	0	0	0	0	0	0	0.96899414	0.031005859	0.016357422	0	0.005859375	0.010253906	0.109	36520.2	-0.02	295.52	0.121
339	62799	62799	Category B	0.2277832	-0.93579102	-0.035888672	-0.16015625	0.44921875	-0.14770508	0	0.181	15/11/2017	15	11	2017	14:03:53	50633	0.777	14	3	53	9	0.051513672	3.4933594	0.22729492	-0.94165039	-0.022949219	0.54956055	0.014160156	0	0	0	0	0	0	0	0	0	0.96899414	0.031005859	0.019042969	0.000244141	0.005859375	-0.012695313	0.11	36506.61	-0.011	155.3	0.128
340	62800	62800	Category B	0.2277832	-0.94799805	-0.011962891	-0.15771484	0.45043945	-0.14892578	0	0.028	15/11/2017	15	11	2017	14:03:53	50633	0.888	14	3	53	9	0.051513672	3.4933594	0.22753906	-0.94165039	-0.022705078	0.39208984	0.012451172	0	0	0	0	0	0	0	0	0	0.96923828	0.030761719	0.017089844	0	-0.006103516	0.010742188	0.118	36401.39	-0.026	366.78	0.128
341	62801	62801	Category B	0.2277832	-0.94799805	-0.011962891	-0.15576172	0.44897461	-0.15576172	0	0.128	15/11/2017	15	11	2017	14:03:54	50634	0	14	3	54	9	0.051513672	3.4933594	0.2277832	-0.94165039	-0.022949219	0.099365234	0.012695313	0	0	0	0	0	0	0	0	0	0.96923828	0.030761719	0.017333984	0	-0.006103516	0.010986328	0.106	36561.56	-0.019	286.59	0.128
342	62802	62802	Category B	0.2277832	-0.93579102	0	-0.1652832	0.44262695	-0.1484375	0	0.165	15/11/2017	15	11	2017	14:03:54	50634	0.09	14	3	54	9	0.051513672	3.4933594	0.2277832	-0.94189453	-0.022705078	0.028808594	0.023681641	0	0	0	0	0	0	0	0	0	0.96948242	0.030517578	0.029296875	0	0.006103516	0.022705078	0.102	36618.22	-0.017	262.97	0.128
343	62803	62803	Category B	0.21582031	-0.93579102	-0.035888672	-0.16381836	0.44262695	-0.14941406	0	0.048	15/11/2017	15	11	2017	14:03:54	50634	0.181	14	3	54	9	0.051513672	3.4933594	0.2277832	-0.94189453	-0.022949219	0.094482422	0.018554688	0	0	0	0	0	0	0	0	0	0.96948242	0.030517578	0.030761719	-0.011962891	0.006103516	-0.012695313	0.086	36864.59	-0.003	50.28	0.128
344	62804	62804	Category B	0.21582031	-0.93579102	-0.023925781	-0.15771484	0.45019531	-0.15063477	0	0.063	15/11/2017	15	11	2017	14:03:54	50634	0.272	14	3	54	9	0.051513672	3.4933594	0.22753906	-0.94165039	-0.0234375	0.1081543	0.012939453	0	0	0	0	0	0	0	0	0	0.96899414	0.031005859	0.018066406	-0.01171875	0.005859375	-0.000244141	0.114	36453.26	-0.029	427.93	0.158
345	62805	62805	Category B	0.21582031	-0.93579102	-0.035888672	-0.16333008	0.44921875	-0.14672852	0	0.088	15/11/2017	15	11	2017	14:03:54	50634	0.363	14	3	54	9	0.051513672	3.4933594	0.22753906	-0.94165039	-0.0234375	0.12109375	0.018066406	0	0	0	0	0	0	0	0	0	0.96923828	0.030761719	0.030029297	-0.01171875	0.005859375	-0.012207031	0.119	36388.65	-0.042	631.34	0.16
346	62806	62806	Category B	0.23999023	-0.93579102	-0.011962891	-0.16015625	0.45043945	-0.14379883	0	0.195	15/11/2017	15	11	2017	14:03:54	50634	0.454	14	3	54	9	0.051513672	3.4933594	0.22753906	-0.94165039	-0.023193359	0.1015625	0.017578125	0	0	0	0	0	0	0	0	0	0.96923828	0.030761719	0.029541016	0.012207031	0.005859375	0.011230469	0.118	36401.39	-0.034	496.56	0.158
347	62807	62807	Category B	0.2277832	-0.94799805	0	-0.16381836	0.44262695	-0.15283203	0	0.158	15/11/2017	15	11	2017	14:03:54	50634	0.545	14	3	54	9	0.051513672	3.4933594	0.2277832	-0.94189453	-0.022949219	0.018066406	0.023681641	0	0	0	0	0	0	0	0	0	0.96948242	0.030517578	0.029052734	0	-0.005859375	0.022949219	0.128	36277.71	-0.047	671.49	0.158
348	62808	62808	Category B	0.2277832	-0.93579102	-0.011962891	-0.15917969	0.44775391	-0.14575195	0	0.16	15/11/2017	15	11	2017	14:03:54	50634	0.636	14	3	54	9	0.051513672	3.4933594	0.22753906	-0.94189453	-0.022705078	0.043212891	0.012451172	0	0	0	0	0	0	0	0	0	0.96923828	0.030761719	0.017089844	0	0.006103516	0.010742188	0.135	36195.71	-0.05	685.48	0.158
349	62809	62809	Category B	0.2277832	-0.94799805	-0.011962891	-0.15844727	0.45019531	-0.14575195	0	0.106	15/11/2017	15	11	2017	14:03:54	50634	0.727	14	3	54	9	0.051513672	3.4933594	0.22753906	-0.94213867	-0.022949219	0.030273438	0.012451172	0	0	0	0	0	0	0	0	0	0.96948242	0.030517578	0.016845703	0	-0.005615234	0.010986328	0.129	36265.77	-0.034	456.08	0.158
350	62810	62810	Category B	0.21582031	-0.95996094	-0.023925781	-0.16064453	0.45239258	-0.14453125	0	0.106	15/11/2017	15	11	2017	14:03:54	50634	0.818	14	3	54	9	0.051513672	3.4933594	0.22705078	-0.94189453	-0.022949219	0.040771484	0.021240234	0	0	0	0	0	0	0	0	0	0.96923828	0.030761719	0.030029297	-0.011230469	-0.017822266	-0.000732422	0.111	36493.13	-0.006	82.43	0.106
351	62811	62811	Category B	0.2277832	-0.93579102	-0.011962891	-0.15917969	0.45019531	-0.1496582	0	0.049	15/11/2017	15	11	2017	14:03:54	50634	0.909	14	3	54	9	0.051513672	3.4933594	0.22705078	-0.94213867	-0.022949219	0.079589844	0.012695313	0	0	0	0	0	0	0	0	0	0.96948242	0.030517578	0.017822266	0.000488281	0.006347656	0.010986328	0.093	36752.6	0.013	-191.04	0.106
352	62812	62812	Category B	0.2277832	-0.93579102	-0.023925781	-0.16210938	0.44287109	-0.14770508	0	0.087	15/11/2017	15	11	2017	14:03:55	50635	0	14	3	55	9	0.051513672	3.4933594	0.22729492	-0.94189453	-0.022705078	0.26708984	0.006103516	0	0	0	0	0	0	0	0	0	0.96923828	0.030761719	0.007568359	0.000244141	0.006103516	-0.000976563	0.09	36799.73	0.017	-252.06	0.106
353	62813	62813	Category B	0.2277832	-0.92382813	-0.011962891	-0.1628418	0.44726563	-0.1394043	0	0.051	15/11/2017	15	11	2017	14:03:55	50635	0.1	14	3	55	9	0.051513672	3.4933594	0.2277832	-0.94213867	-0.022216797	0.46240234	0.020996094	0	0	0	0	0	0	0	0	0	0.96948242	0.030517578	0.029052734	0	0.018310547	0.010253906	0.096	36706.68	0.006	-88.46	0.141
354	62814	62814	Category B	0.25195313	-0.93579102	-0.035888672	-0.16162109	0.45092773	-0.14672852	0	0.141	15/11/2017	15	11	2017	14:03:55	50635	0.2	14	3	55	9	0.051513672	3.4933594	0.22802734	-0.94213867	-0.022705078	0.5456543	0.027832031	0	0	0	0	0	0	0	0	0	0.96972656	0.030273438	0.043212891	0.023681641	0.006347656	-0.012939453	0.103	36603.89	0.005	-70.01	0.141
355	62815	62815	Category B	0.23999023	-0.93579102	-0.023925781	-0.16015625	0.45507813	-0.15820313	0	0.142	15/11/2017	15	11	2017	14:03:55	50635	0.3	14	3	55	9	0.051513672	3.4933594	0.2277832	-0.94213867	-0.022705078	0.6105957	0.013671875	0	0	0	0	0	0	0	0	0	0.96972656	0.030273438	0.01953125	0.011962891	0.006347656	-0.000976563	0.111	36493.13	0.003	-39.87	0.141
356	62816	62816	Category B	0.23999023	-0.94799805	-0.035888672	-0.16162109	0.44750977	-0.14672852	0	0.151	15/11/2017	15	11	2017	14:03:55	50635	0.4	14	3	55	9	0.051513672	3.4933594	0.22753906	-0.94213867	-0.022705078	0.61303711	0.018798828	0	0	0	0	0	0	0	0	0	0.96972656	0.030273438	0.031005859	0.012207031	-0.005615234	-0.012939453	0.119	36388.65	0.097	-954	0.141
357	62817	62817	Category B	0.23999023	-0.93579102	-0.023925781	-0.15917969	0.45166016	-0.14697266	0	0.099	15/11/2017	15	11	2017	14:03:55	50635	0.5	14	3	55	9	0.051513672	3.4933594	0.2277832	-0.94238281	-0.022705078	0.52563477	0.013671875	0	0	0	0	0	0	0	0	0	0.96972656	0.030273438	0.020019531	0.011962891	0.006591797	-0.000976563	0.121	36363.43	0.097	-944.39	0.141
358	62818	62818	Category B	0.21582031	-0.93579102	-0.011962891	-0.16113281	0.44262695	-0.14477539	0	0.134	15/11/2017	15	11	2017	14:03:55	50635	0.6	14	3	55	9	0.051513672	3.4933594	0.2277832	-0.94213867	-0.022705078	0.41186523	0.017333984	0	0	0	0	0	0	0	0	0	0.96972656	0.030273438	0.029296875	-0.011962891	0.006347656	0.010742188	0.117	36414.23	0.107	-1041.35	0.142
359	62819	62819	Category B	0.2277832	-0.93579102	-0.023925781	-0.16210938	0.44287109	-0.15039063	0	0.059	15/11/2017	15	11	2017	14:03:55	50635	0.7	14	3	55	9	0.051513672	3.4933594	0.22753906	-0.94213867	-0.022216797	0.2265625	0.006591797	0	0	0	0	0	0	0	0	0	0.96948242	0.030517578	0.008300781	0	0.006347656	-0.001464844	0.12	36376	0.101	-980.17	0.134
360	62820	62820	Category B	0.2277832	-0.93579102	-0.035888672	-0.15844727	0.45068359	-0.1394043	0	0.121	15/11/2017	15	11	2017	14:03:55	50635	0.8	14	3	55	9	0.051513672	3.4933594	0.22729492	-0.94213867	-0.022460938	0.14135742	0.014648438	0	0	0	0	0	0	0	0	0	0.96948242	0.030517578	0.020019531	0.000244141	0.006347656	-0.013183594	0.103	36603.89	0.133	-1320.4	0.121
361	62821	62821	Category B	0.21582031	-0.95996094	0.011962891	-0.16235352	0.44995117	-0.14672852	0	0.159	15/11/2017	15	11	2017	14:03:55	50635	0.9	14	3	55	9	0.051513672	3.4933594	0.22705078	-0.94189453	-0.022949219	0.067626953	0.040771484	0	0	0	0	0	0	0	0	0	0.96923828	0.030761719	0.064208984	-0.011230469	-0.017822266	0.034912109	0.094	36737.16	0.12	-1286.77	0.134
362	62822	62822	Category B	0.23999023	-0.94799805	-0.023925781	-0.1652832	0.44262695	-0.1484375	0	0.05	15/11/2017	15	11	2017	14:03:56	50636	0	14	3	56	9	0.051513672	3.4933594	0.22680664	-0.94213867	-0.022949219	0.031494141	0.014160156	0	0	0	0	0	0	0	0	0	0.96923828	0.030761719	0.01953125	0.012939453	-0.005615234	-0.000732422	0.103	36603.89	0.003	-42.33	0.135
363	62823	62823	Category B	0.20385742	-0.93579102	-0.023925781	-0.16113281	0.44433594	-0.14599609	0	0.046	15/11/2017	15	11	2017	14:03:56	50636	0.1	14	3	56	9	0.051513672	3.4933594	0.22680664	-0.94189453	-0.022949219	0.002197266	0.023925781	0	0	0	0	0	0	0	0	0	0.96923828	0.030761719	0.030029297	-0.022949219	0.006103516	-0.000732422	0.116	36427.14	-0.006	79.47	0.135
364	62824	62824	Category B	0.25195313	-0.94799805	-0.035888672	-0.16430664	0.44506836	-0.14257813	0	0.186	15/11/2017	15	11	2017	14:03:56	50636	0.2	14	3	56	9	0.051513672	3.4933594	0.2265625	-0.94140625	-0.022705078	0.044433594	0.029052734	0	0	0	0	0	0	0	0	0	0.96875	0.03125	0.044677734	0.025146484	-0.006347656	-0.012939453	0.112	36479.74	-0.006	81.82	0.135
365	62825	62825	Category B	0.23999023	-0.94799805	-0.035888672	-0.16088867	0.44921875	-0.15087891	0	0.135	15/11/2017	15	11	2017	14:03:56	50636	0.3	14	3	56	9	0.051513672	3.4933594	0.22705078	-0.94140625	-0.022705078	0.13378906	0.019287109	0	0	0	0	0	0	0	0	0	0.96850586	0.031494141	0.032226563	0.012695313	-0.006347656	-0.012939453	0.104	36589.67	0.023	-299.95	0.113
366	62826	62826	Category B	0.23999023	-0.93579102	0	-0.16015625	0.4453125	-0.15283203	0	0.096	15/11/2017	15	11	2017	14:03:56	50636	0.4	14	3	56	9	0.051513672	3.4933594	0.22729492	-0.94140625	-0.022705078	0.16821289	0.026367188	0	0	0	0	0	0	0	0	0	0.96875	0.03125	0.040771484	0.012451172	0.005615234	0.022705078	0.109	36520.2	0.002	-27.07	0.113
367	62827	62827	Category B	0.21582031	-0.93579102	-0.035888672	-0.16186523	0.44604492	-0.14672852	0	0.113	15/11/2017	15	11	2017	14:03:56	50636	0.5	14	3	56	9	0.051513672	3.4933594	0.22753906	-0.94091797	-0.022949219	0.034912109	0.018066406	0	0	0	0	0	0	0	0	0	0.96826172	0.031738281	0.029785156	-0.01171875	0.005126953	-0.012695313	0.113	36466.45	0.005	-65.06	0.113
368	62828	62828	Category B	0.2277832	-0.93579102	-0.035888672	-0.16210938	0.44287109	-0.15039063	0	0.082	15/11/2017	15	11	2017	14:03:56	50636	0.6	14	3	56	9	0.051513672	3.4933594	0.2277832	-0.94091797	-0.0234375	0.024902344	0.013183594	0	0	0	0	0	0	0	0	0	0.96826172	0.031738281	0.017333984	0	0.005126953	-0.012207031	0.094	36737.16	0.035	-471.39	0.096
369	62829	62829	Category B	0.23999023	-0.92382813	-0.011962891	-0.16259766	0.44458008	-0.15283203	0	0.071	15/11/2017	15	11	2017	14:03:56	50636	0.7	14	3	56	9	0.051513672	3.4933594	0.22753906	-0.94042969	-0.0234375	0.083251953	0.023681641	0	0	0	0	0	0	0	0	0	0.96777344	0.032226563	0.040283203	0.012207031	0.016601563	0.011474609	0.086	36864.59	0.038	-538.38	0.096
370	62830	62830	Category B	0.21582031	-0.94799805	-0.011962891	-0.16186523	0.44677734	-0.13867188	0	0.072	15/11/2017	15	11	2017	14:03:56	50636	0.8	14	3	56	9	0.051513672	3.4933594	0.2277832	-0.94018555	-0.0234375	0.17211914	0.018310547	0	0	0	0	0	0	0	0	0	0.96777344	0.032226563	0.03125	-0.011962891	-0.007568359	0.011474609	0.096	36706.68	0.021	-292.45	0.085
371	62831	62831	Category B	0.25195313	-0.93579102	-0.035888672	-0.16015625	0.45019531	-0.14575195	0	0.085	15/11/2017	15	11	2017	14:03:56	50636	0.9	14	3	56	9	0.051513672	3.4933594	0.22753906	-0.93994141	-0.0234375	0.23168945	0.02734375	0	0	0	0	0	0	0	0	0	0.9675293	0.032470703	0.040771484	0.024169922	0.004150391	-0.012207031	0.081	36949.2	0.013	-212.04	0.085
372	62832	62832	Category B	0.23999023	-0.94799805	-0.011962891	-0.15991211	0.45068359	-0.14477539	0	0.153	15/11/2017	15	11	2017	14:03:57	50637	0	14	3	57	9	0.051513672	3.4933594	0.22753906	-0.93969727	-0.023193359	0.19555664	0.018554688	0	0	0	0	0	0	0	0	0	0.96728516	0.032714844	0.031494141	0.012207031	-0.008056641	0.011230469	0.096	36706.68	-0.002	30.48	0.085
373	62833	62833	Category B	0.21582031	-0.93579102	-0.035888672	-0.16235352	0.44824219	-0.14575195	0	0.026	15/11/2017	15	11	2017	14:03:57	50637	0.111	14	3	57	9	0.051513672	3.4933594	0.22705078	-0.93969727	-0.023681641	0.10229492	0.016845703	0	0	0	0	0	0	0	0	0	0.96704102	0.032958984	0.02734375	-0.011230469	0.00390625	-0.011962891	0.096	36706.68	0.002	-29.97	0.115
374	62834	62834	Category B	0.2277832	-0.94799805	-0.011962891	-0.15844727	0.44287109	-0.15576172	0	0.17	15/11/2017	15	11	2017	14:03:57	50637	0.222	14	3	57	9	0.051513672	3.4933594	0.22729492	-0.93969727	-0.024169922	0.27734375	0.014648438	0	0	0	0	0	0	0	0	0	0.96728516	0.032714844	0.020507813	0.000244141	-0.008056641	0.012207031	0.104	36589.67	-0.015	226.05	0.153
375	62835	62835	Category B	0.21582031	-0.94799805	-0.023925781	-0.16040039	0.4453125	-0.15478516	0	0.075	15/11/2017	15	11	2017	14:03:57	50637	0.333	14	3	57	9	0.051513672	3.4933594	0.22729492	-0.93994141	-0.024414063	0.36157227	0.013916016	0	0	0	0	0	0	0	0	0	0.96728516	0.032714844	0.020019531	-0.011474609	-0.0078125	0.000488281	0.115	36440.15	-0.027	391.71	0.153
376	62836	62836	Category B	0.2277832	-0.94799805	-0.011962891	-0.15991211	0.45043945	-0.14672852	0	0.115	15/11/2017	15	11	2017	14:03:57	50637	0.444	14	3	57	9	0.051513672	3.5545898	0.22705078	-0.93969727	-0.024169922	0.45532227	0.014892578	0	0	0	0	0	0	0	0	0	0.96704102	0.032958984	0.020996094	0.000488281	-0.008056641	0.012207031	0.099	36661.91	-0.01	153.81	0.115
377	62837	62837	Category B	0.23999023	-0.93579102	0	-0.16064453	0.44824219	-0.15576172	0	0.153	15/11/2017	15	11	2017	14:03:57	50637	0.555	14	3	57	9	0.051513672	3.5545898	0.22705078	-0.93969727	-0.024169922	0.59155273	0.027832031	0	0	0	0	0	0	0	0	0	0.96728516	0.032714844	0.041259766	0.012695313	0.00390625	0.024169922	0.11	36506.61	0.008	-105.22	0.115
378	62838	62838	Category B	0.2277832	-0.93579102	-0.047851563	-0.16259766	0.44458008	-0.15283203	0	0.055	15/11/2017	15	11	2017	14:03:57	50637	0.666	14	3	57	9	0.051513672	3.5545898	0.22680664	-0.93994141	-0.024169922	0.51416016	0.023925781	0	0	0	0	0	0	0	0	0	0.96728516	0.032714844	0.028564453	0.000732422	0.004150391	-0.0234375	0.089	36815.72	0.022	-322.59	0.115
379	62839	62839	Category B	0.2277832	-0.94799805	-0.023925781	-0.1628418	0.44262695	-0.15185547	0	0.093	15/11/2017	15	11	2017	14:03:57	50637	0.777	14	3	57	9	0.051513672	3.5545898	0.22680664	-0.94018555	-0.024169922	0.34667969	0.007568359	0	0	0	0	0	0	0	0	0	0.9675293	0.032470703	0.008544922	0.000732422	-0.007568359	0.000244141	0.099	36661.91	0.006	-86.35	0.115
380	62840	62840	Category B	0.23999023	-0.93579102	-0.047851563	-0.15917969	0.45019531	-0.15283203	0	0.045	15/11/2017	15	11	2017	14:03:57	50637	0.888	14	3	57	9	0.051513672	3.5545898	0.22705078	-0.94042969	-0.0234375	0.35131836	0.027832031	0	0	0	0	0	0	0	0	0	0.96777344	0.032226563	0.041748047	0.012695313	0.004638672	-0.024169922	0.092	36768.17	0.01	-149.95	0.123
381	62841	62841	Category B	0.2277832	-0.94799805	-0.023925781	-0.16040039	0.4453125	-0.15576172	0	0.138	15/11/2017	15	11	2017	14:03:58	50638	0	14	3	58	9	0.051513672	3.5545898	0.22680664	-0.94018555	-0.0234375	0.40942383	0.007568359	0	0	0	0	0	0	0	0	0	0.9675293	0.032470703	0.008789063	0.000732422	-0.007568359	-0.000244141	0.087	36848.15	0.02	-300.48	0.093
382	62842	62842	Category B	0.21582031	-0.94799805	-0.047851563	-0.15893555	0.45507813	-0.15209961	0	0.068	15/11/2017	15	11	2017	14:03:58	50638	0.1	14	3	58	9	0.051513672	3.5545898	0.22680664	-0.94018555	-0.023681641	0.390625	0.027587891	0	0	0	0	0	0	0	0	0	0.9675293	0.032470703	0.042724609	-0.010986328	-0.007568359	-0.023925781	0.085	36881.19	0.033	-479.8	0.093
383	62843	62843	Category B	0.21582031	-0.93579102	-0.035888672	-0.16015625	0.44287109	-0.15161133	0	0.123	15/11/2017	15	11	2017	14:03:58	50638	0.2	14	3	58	9	0.051513672	3.5545898	0.22680664	-0.94018555	-0.023925781	0.19335938	0.016845703	0	0	0	0	0	0	0	0	0	0.9675293	0.032470703	0.02734375	-0.010986328	0.004394531	-0.011962891	0.083	36914.87	0.008	-130.99	0.083
384	62844	62844	Category B	0.23999023	-0.95996094	-0.011962891	-0.16601563	0.44628906	-0.14160156	0	0.044	15/11/2017	15	11	2017	14:03:58	50638	0.3	14	3	58	9	0.051513672	3.5545898	0.22680664	-0.94042969	-0.0234375	0.10668945	0.026123047	0	0	0	0	0	0	0	0	0	0.96777344	0.032226563	0.044189453	0.013183594	-0.019287109	0.011474609	0.085	36881.19	0.016	-248.52	0.089
385	62845	62845	Category B	0.2277832	-0.95996094	-0.011962891	-0.15820313	0.45581055	-0.14599609	0	0.083	15/11/2017	15	11	2017	14:03:58	50638	0.4	14	3	58	9	0.051513672	3.5545898	0.22705078	-0.94042969	-0.0234375	0.11499023	0.022460938	0	0	0	0	0	0	0	0	0	0.96777344	0.032226563	0.031738281	0.000488281	-0.019287109	0.011474609	0.077	37019.99	0.031	-486.11	0.089
386	62846	62846	Category B	0.23999023	-0.95996094	-0.011962891	-0.16381836	0.44262695	-0.14868164	0	0.056	15/11/2017	15	11	2017	14:03:58	50638	0.5	14	3	58	9	0.051513672	3.5545898	0.22705078	-0.94067383	-0.023193359	0.012451172	0.025634766	0	0	0	0	0	0	0	0	0	0.96801758	0.031982422	0.043212891	0.012695313	-0.019042969	0.011230469	0.084	36897.95	0.039	-559.42	0.102
387	62847	62847	Category B	0.21582031	-0.94799805	-0.011962891	-0.16162109	0.44824219	-0.14794922	0	0.089	15/11/2017	15	11	2017	14:03:58	50638	0.6	14	3	58	9	0.051513672	3.5545898	0.22680664	-0.94042969	-0.022949219	0.006103516	0.017333984	0	0	0	0	0	0	0	0	0	0.96777344	0.032226563	0.029785156	-0.010986328	-0.007324219	0.010986328	0.081	36949.2	0.041	-598.26	0.089
388	62848	62848	Category B	0.21582031	-0.94799805	-0.035888672	-0.16259766	0.44750977	-0.14160156	0	0.113	15/11/2017	15	11	2017	14:03:58	50638	0.7	14	3	58	9	0.051513672	3.5545898	0.22680664	-0.94018555	-0.0234375	0.17260742	0.018066406	0	0	0	0	0	0	0	0	0	0.9675293	0.032470703	0.031005859	-0.010986328	-0.007568359	-0.012207031	0.085	36881.19	0.033	-479.8	0.102
389	62849	62849	Category B	0.20385742	-0.93579102	-0.023925781	-0.15795898	0.44775391	-0.14892578	0	0.102	15/11/2017	15	11	2017	14:03:58	50638	0.8	14	3	58	9	0.051513672	3.5545898	0.22680664	-0.94067383	-0.023681641	0.25390625	0.0234375	0	0	0	0	0	0	0	0	0	0.96777344	0.032226563	0.027832031	-0.022949219	0.004882813	0	0.095	36721.85	0.033	-444.14	0.113
390	62850	62850	Category B	0.21582031	-0.94799805	-0.011962891	-0.16113281	0.44433594	-0.14770508	0	0.072	15/11/2017	15	11	2017	14:03:58	50638	0.9	14	3	58	9	0.051513672	3.5545898	0.22680664	-0.94042969	-0.0234375	0.15966797	0.017578125	0	0	0	0	0	0	0	0	0	0.96777344	0.032226563	0.030029297	-0.010986328	-0.007324219	0.011474609	0.105	36575.56	0.032	-402.65	0.113
391	62851	62851	Category B	0.23999023	-0.93579102	-0.035888672	-0.15820313	0.44824219	-0.15283203	0	0.138	15/11/2017	15	11	2017	14:03:59	50639	0	14	3	59	9	0.051513672	3.5545898	0.22705078	-0.93994141	-0.023193359	0.026855469	0.018310547	0	0	0	0	0	0	0	0	0	0.96728516	0.032714844	0.029541016	0.012695313	0.004150391	-0.012451172	0.106	36561.56	0.025	-319.43	0.12
392	62852	62852	Category B	0.25195313	-0.94799805	-0.023925781	-0.16015625	0.44677734	-0.14355469	0	0.121	15/11/2017	15	11	2017	14:03:59	50639	0.1	14	3	59	9	0.051513672	3.5545898	0.22680664	-0.93994141	-0.023681641	0.083496094	0.026123047	0	0	0	0	0	0	0	0	0	0.96728516	0.032714844	0.032958984	0.024902344	-0.0078125	0	0.107	36547.67	0.031	-386.06	0.12
393	62853	62853	Category B	0.2277832	-0.94799805	-0.047851563	-0.16088867	0.44580078	-0.14697266	0	0.092	15/11/2017	15	11	2017	14:03:59	50639	0.2	14	3	59	9	0.051513672	3.5545898	0.22705078	-0.94018555	-0.023925781	0.086425781	0.024902344	0	0	0	0	0	0	0	0	0	0.9675293	0.032470703	0.031982422	0.000488281	-0.007568359	-0.023681641	0.102	36618.22	0.044	-544.67	0.12
394	62854	62854	Category B	0.2277832	-0.94799805	-0.035888672	-0.16357422	0.44506836	-0.15380859	0	0.12	15/11/2017	15	11	2017	14:03:59	50639	0.3	14	3	59	9	0.051513672	3.5545898	0.22705078	-0.94067383	-0.024169922	0.1875	0.013427734	0	0	0	0	0	0	0	0	0	0.96801758	0.031982422	0.019042969	0.000488281	-0.007080078	-0.011474609	0.108	36533.88	0.039	-471.06	0.121
395	62855	62855	Category B	0.21582031	-0.92382813	-0.023925781	-0.15844727	0.4453125	-0.15380859	0	0.073	15/11/2017	15	11	2017	14:03:59	50639	0.4	14	3	59	9	0.051513672	3.5545898	0.22680664	-0.94067383	-0.024169922	0.20141602	0.020263672	0	0	0	0	0	0	0	0	0	0.96801758	0.031982422	0.028564453	-0.010986328	0.016845703	0.000244141	0.114	36453.26	0.035	-411.73	0.121
396	62856	62856	Category B	0.23999023	-0.94799805	-0.035888672	-0.15820313	0.44946289	-0.14697266	0	0.109	15/11/2017	15	11	2017	14:03:59	50639	0.5	14	3	59	9	0.051513672	3.5545898	0.22705078	-0.94067383	-0.024658203	0.000244141	0.018310547	0	0	0	0	0	0	0	0	0	0.96801758	0.031982422	0.031005859	0.012695313	-0.007080078	-0.010986328	0.216	35434.65	-0.065	585.82	0.12
397	62857	62857	Category B	0.21582031	-0.93579102	-0.035888672	-0.16088867	0.44458008	-0.14257813	0	0.174	15/11/2017	15	11	2017	14:03:59	50639	0.6	14	3	59	9	0.051513672	3.5545898	0.22705078	-0.94067383	-0.024169922	0.18652344	0.016845703	0	0	0	0	0	0	0	0	0	0.96801758	0.031982422	0.027832031	-0.011230469	0.004882813	-0.011474609	0.218	35419.04	-0.064	570.26	0.158
398	62858	62858	Category B	0.21582031	-0.94799805	0.011962891	-0.15649414	0.45654297	-0.15087891	0	0.728	15/11/2017	15	11	2017	14:03:59	50639	0.7	14	3	59	9	0.051513672	3.5545898	0.22680664	-0.94067383	-0.024169922	0.16015625	0.038330078	0	0	0	0	0	0	0	0	0	0.96777344	0.032226563	0.054443359	-0.010986328	-0.007080078	0.036132813	0.224	35372.88	-0.081	733.22	0.158
399	62859	62859	Category B	0.20385742	-0.93579102	-0.035888672	-0.16113281	0.43798828	-0.15258789	0	0.106	15/11/2017	15	11	2017	14:03:59	50639	0.8	14	3	59	9	0.051513672	3.5545898	0.22680664	-0.94067383	-0.024414063	0.19604492	0.026123047	0	0	0	0	0	0	0	0	0	0.96801758	0.031982422	0.039306641	-0.022949219	0.004882813	-0.011230469	0.221	35395.83	-0.076	688.51	0.174
400	62860	62860	Category B	0.21582031	-0.93579102	-0.035888672	-0.16015625	0.45996094	-0.15307617	0	0.158	15/11/2017	15	11	2017	14:03:59	50639	0.9	14	3	59	9	0.051513672	3.5545898	0.22680664	-0.94091797	-0.024902344	0.26757813	0.016113281	0	0	0	0	0	0	0	0	0	0.96801758	0.031982422	0.027099609	-0.010986328	0.005126953	-0.010742188	0.236	35283.49	-0.101	912.22	0.174
401	62861	62861	Category B	0.21582031	-0.94799805	-0.035888672	-0.16259766	0.44750977	-0.14868164	0	0.051	15/11/2017	15	11	2017	14:04:00	50640	0	14	4	0	9	0.051513672	3.5545898	0.2265625	-0.94091797	-0.024902344	0.25952148	0.016601563	0	0	0	0	0	0	0	0	0	0.96826172	0.031738281	0.028564453	-0.010742188	-0.006835938	-0.010742188	0.214	35450.39	-0.084	803.53	0.158
402	62862	62862	Category B	0.23999023	-0.92382813	-0.011962891	-0.16357422	0.44433594	-0.14575195	0	0.203	15/11/2017	15	11	2017	14:04:00	50640	0.1	14	4	0	9	0.051513672	3.5545898	0.2265625	-0.94067383	-0.025390625	0.075927734	0.025390625	0	0	0	0	0	0	0	0	0	0.96801758	0.031982422	0.043945313	0.013183594	0.016845703	0.013427734	0.106	36561.56	0.016	-210.62	0.129
403	62863	62863	Category B	0.2277832	-0.91186523	-0.035888672	-0.16088867	0.44775391	-0.14990234	0	0.04	15/11/2017	15	11	2017	14:04:00	50640	0.2	14	4	0	9	0.051513672	3.5545898	0.2265625	-0.94067383	-0.025390625	0.10961914	0.030517578	0	0	0	0	0	0	0	0	0	0.96777344	0.032226563	0.040283203	0.000976563	0.028808594	-0.010253906	0.11	36506.61	0.022	-276.19	0.133
404	62864	62864	Category B	0.25195313	-0.92382813	-0.035888672	-0.1640625	0.45166016	-0.1496582	0	0.08	15/11/2017	15	11	2017	14:04:00	50640	0.3	14	4	0	9	0.051513672	3.5545898	0.22705078	-0.94067383	-0.025146484	0.17773438	0.031738281	0	0	0	0	0	0	0	0	0	0.96801758	0.031982422	0.052246094	0.024658203	0.016845703	-0.010498047	0.106	36561.56	0.016	-210.62	0.133
405	62865	62865	Category B	0.2277832	-0.93579102	-0.023925781	-0.15917969	0.45092773	-0.14672852	0	0.129	15/11/2017	15	11	2017	14:04:00	50640	0.4	14	4	0	9	0.051513672	3.5545898	0.22705078	-0.94067383	-0.024902344	0.28540039	0.004882813	0	0	0	0	0	0	0	0	0	0.96801758	0.031982422	0.006591797	0.000488281	0.004882813	0.000976563	0.127	36289.72	-0.018	230.48	0.133
406	62866	62866	Category B	0.2277832	-0.91186523	-0.023925781	-0.16015625	0.44287109	-0.14868164	0	0.133	15/11/2017	15	11	2017	14:04:00	50640	0.5	14	4	0	9	0.051513672	3.5545898	0.22680664	-0.94067383	-0.025146484	0.43579102	0.028808594	0	0	0	0	0	0	0	0	0	0.96777344	0.032226563	0.030761719	0.000732422	0.028808594	0.001220703	0.111	36493.13	-0.004	54.54	0.129
407	62867	62867	Category B	0.21582031	-0.93579102	-0.047851563	-0.16235352	0.45581055	-0.14575195	0	0.177	15/11/2017	15	11	2017	14:04:00	50640	0.6	14	4	0	9	0.051513672	3.5545898	0.2265625	-0.94018555	-0.025390625	0.56518555	0.025146484	0	0	0	0	0	0	0	0	0	0.9675293	0.032470703	0.037841797	-0.010742188	0.004394531	-0.022216797	0.118	36401.39	-0.015	202.5	0.133
408	62868	62868	Category B	0.21582031	-0.91186523	-0.023925781	-0.16162109	0.44702148	-0.14575195	0	0.108	15/11/2017	15	11	2017	14:04:00	50640	0.7	14	4	0	9	0.051513672	3.5545898	0.22631836	-0.94018555	-0.024902344	0.49951172	0.030273438	0	0	0	0	0	0	0	0	0	0.96728516	0.032714844	0.040039063	-0.010498047	0.028320313	0.000976563	0.129	36265.77	-0.04	549.95	0.133
409	62869	62869	Category B	0.2277832	-0.93579102	-0.035888672	-0.15917969	0.44824219	-0.15063477	0	0.084	15/11/2017	15	11	2017	14:04:00	50640	0.8	14	4	0	9	0.051513672	3.5545898	0.22631836	-0.94018555	-0.024658203	0.37719727	0.011962891	0	0	0	0	0	0	0	0	0	0.96728516	0.032714844	0.016845703	0.001220703	0.004394531	-0.010986328	0.124	36326.21	-0.036	505.65	0.133
410	62870	62870	Category B	0.21582031	-0.92382813	-0.035888672	-0.16064453	0.45019531	-0.14697266	0	0.146	15/11/2017	15	11	2017	14:04:00	50640	0.9	14	4	0	9	0.051513672	3.5545898	0.22607422	-0.94018555	-0.024902344	0.19384766	0.022216797	0	0	0	0	0	0	0	0	0	0.9675293	0.032470703	0.037841797	-0.010253906	0.016357422	-0.010742188	0.117	36414.23	-0.028	401.49	0.108
411	62871	62871	Category B	0.21582031	-0.93579102	0	-0.16162109	0.44750977	-0.14770508	0	0.097	15/11/2017	15	11	2017	14:04:01	50641	0	14	4	1	9	0.051513672	3.5545898	0.22631836	-0.94042969	-0.024902344	0.10913086	0.02734375	0	0	0	0	0	0	0	0	0	0.9675293	0.032470703	0.040039063	-0.010498047	0.004638672	0.024902344	0.094	36737.16	-0.011	177.71	0.107
412	62872	62872	Category B	0.20385742	-0.94799805	-0.047851563	-0.16064453	0.45019531	-0.14697266	0	0.094	15/11/2017	15	11	2017	14:04:01	50641	0.1	14	4	1	9	0.051513672	3.5545898	0.22583008	-0.94042969	-0.024658203	0.031982422	0.032714844	0	0	0	0	0	0	0	0	0	0.9675293	0.032470703	0.052734375	-0.021972656	-0.007324219	-0.022949219	0.094	36737.16	-0.007	110.99	0.107
413	62873	62873	Category B	0.25195313	-0.93579102	-0.047851563	-0.1628418	0.44262695	-0.15063477	0	0.04	15/11/2017	15	11	2017	14:04:01	50641	0.2	14	4	1	9	0.051513672	3.5545898	0.22607422	-0.94018555	-0.024658203	0.35229492	0.034667969	0	0	0	0	0	0	0	0	0	0.96728516	0.032714844	0.053222656	0.025634766	0.004394531	-0.022949219	0.098	36676.71	-0.003	45.14	0.107
414	62874	62874	Category B	0.21582031	-0.94799805	-0.035888672	-0.15820313	0.44848633	-0.15576172	0	0.107	15/11/2017	15	11	2017	14:04:01	50641	0.3	14	4	1	9	0.051513672	3.5046387	0.2265625	-0.94042969	-0.024414063	0.53710938	0.017333984	0	0	0	0	0	0	0	0	0	0.96777344	0.032226563	0.029541016	-0.010742188	-0.007324219	-0.011230469	0.089	36815.72	0.017	-254.16	0.097
415	62875	62875	Category B	0.21582031	-0.93579102	-0.011962891	-0.16186523	0.44458008	-0.14868164	0	0.107	15/11/2017	15	11	2017	14:04:01	50641	0.4	14	4	1	9	0.051513672	3.5046387	0.22680664	-0.94042969	-0.024414063	0.59863281	0.017333984	0	0	0	0	0	0	0	0	0	0.96777344	0.032226563	0.028320313	-0.010986328	0.004638672	0.012451172	0.088	36831.86	0.007	-110.01	0.104
416	62876	62876	Category B	0.2277832	-0.94799805	-0.011962891	-0.1640625	0.44995117	-0.1394043	0	0.09	15/11/2017	15	11	2017	14:04:01	50641	0.5	14	4	1	9	0.051513672	3.5046387	0.22680664	-0.94042969	-0.024658203	0.47119141	0.014648438	0	0	0	0	0	0	0	0	0	0.96777344	0.032226563	0.020996094	0.000732422	-0.007324219	0.012695313	0.089	36815.72	0.002	-31.84	0.107
417	62877	62877	Category B	0.2277832	-0.95996094	-0.023925781	-0.15820313	0.45581055	-0.14794922	0	0.09	15/11/2017	15	11	2017	14:04:01	50641	0.6	14	4	1	9	0.051513672	3.5046387	0.22680664	-0.94018555	-0.024658203	0.38867188	0.01953125	0	0	0	0	0	0	0	0	0	0.9675293	0.032470703	0.021240234	0.000732422	-0.01953125	0.000732422	0.118	36401.39	-0.026	366.78	0.107
418	62878	62878	Category B	0.2277832	-0.95996094	-0.011962891	-0.16040039	0.4453125	-0.15478516	0	0.104	15/11/2017	15	11	2017	14:04:01	50641	0.7	14	4	1	9	0.051513672	3.5046387	0.22631836	-0.94042969	-0.024902344	0.26464844	0.0234375	0	0	0	0	0	0	0	0	0	0.9675293	0.032470703	0.033935547	0.001220703	-0.019287109	0.012939453	0.111	36493.13	-0.028	421.74	0.104
419	62879	62879	Category B	0.23999023	-0.94799805	0.011962891	-0.16235352	0.45068359	-0.14770508	0	0.211	15/11/2017	15	11	2017	14:04:01	50641	0.8	14	4	1	9	0.051513672	3.5046387	0.22607422	-0.93994141	-0.024414063	0.062744141	0.039794922	0	0	0	0	0	0	0	0	0	0.96704102	0.032958984	0.058105469	0.013671875	-0.0078125	0.036376953	0.105	36575.56	-0.027	426.46	0.09
420	62880	62880	Category B	0.21582031	-0.93579102	0	-0.15844727	0.44287109	-0.15185547	0	0.069	15/11/2017	15	11	2017	14:04:01	50641	0.9	14	4	1	9	0.051513672	3.5046387	0.22583008	-0.93994141	-0.024169922	0.088623047	0.026611328	0	0	0	0	0	0	0	0	0	0.96704102	0.032958984	0.038818359	-0.010009766	0.004150391	0.024169922	0.102	36618.22	-0.018	279.73	0.104
421	62881	62881	Category B	0.2277832	-0.94799805	-0.035888672	-0.15917969	0.44848633	-0.1550293	0	0.069	15/11/2017	15	11	2017	14:04:02	50642	0	14	4	2	9	0.051513672	3.5046387	0.22558594	-0.93994141	-0.023681641	0.044921875	0.014404297	0	0	0	0	0	0	0	0	0	0.96704102	0.032958984	0.021972656	0.001953125	-0.0078125	-0.011962891	0.107	36547.67	-0.024	367.2	0.12
422	62882	62882	Category B	0.21582031	-0.93579102	-0.011962891	-0.16259766	0.44287109	-0.15454102	0	0.069	15/11/2017	15	11	2017	14:04:02	50642	0.1	14	4	2	9	0.051513672	3.5046387	0.22558594	-0.93994141	-0.0234375	0.028076172	0.015869141	0	0	0	0	0	0	0	0	0	0.96704102	0.032958984	0.025878906	-0.009765625	0.004150391	0.011474609	0.118	36401.39	-0.017	231.28	0.12
423	62883	62883	Category B	0.21582031	-0.94799805	-0.011962891	-0.16015625	0.44677734	-0.14794922	0	0.12	15/11/2017	15	11	2017	14:04:02	50642	0.2	14	4	2	9	0.051513672	3.5046387	0.22558594	-0.93969727	-0.022949219	0.1640625	0.016845703	0	0	0	0	0	0	0	0	0	0.96679688	0.033203125	0.029052734	-0.009765625	-0.008056641	0.010986328	0.091	36783.88	0.021	-304.14	0.12
424	62884	62884	Category B	0.23999023	-0.93579102	-0.023925781	-0.16015625	0.45166016	-0.14355469	0	0.172	15/11/2017	15	11	2017	14:04:02	50642	0.3	14	4	2	9	0.051513672	3.5046387	0.22558594	-0.93994141	-0.022705078	0.17089844	0.014892578	0	0	0	0	0	0	0	0	0	0.96704102	0.032958984	0.01953125	0.014160156	0.004150391	-0.000976563	0.101	36632.67	0.018	-244.02	0.12
425	62885	62885	Category B	0.2277832	-0.94799805	-0.011962891	-0.16186523	0.44604492	-0.14453125	0	0.051	15/11/2017	15	11	2017	14:04:02	50642	0.4	14	4	2	9	0.051513672	3.5046387	0.22558594	-0.93994141	-0.022705078	0.19213867	0.013427734	0	0	0	0	0	0	0	0	0	0.96679688	0.033203125	0.020751953	0.001953125	-0.008056641	0.010742188	0.108	36533.88	0.018	-232.08	0.129
426	62886	62886	Category B	0.21582031	-0.92382813	0	-0.16357422	0.44433594	-0.14770508	0	0.129	15/11/2017	15	11	2017	14:04:02	50642	0.5	14	4	2	9	0.051513672	3.5046387	0.22558594	-0.93969727	-0.022705078	0.15063477	0.029541016	0	0	0	0	0	0	0	0	0	0.96655273	0.033447266	0.048583984	-0.009765625	0.015869141	0.022705078	0.123	36338.53	0.001	-12.32	0.129
427	62887	62887	Category B	0.2277832	-0.93579102	-0.035888672	-0.16381836	0.44262695	-0.14453125	0	0.108	15/11/2017	15	11	2017	14:04:02	50642	0.6	14	4	2	9	0.051513672	3.5046387	0.22558594	-0.93896484	-0.022460938	0.19140625	0.013671875	0	0	0	0	0	0	0	0	0	0.96582031	0.034179688	0.018554688	0.001953125	0.003173828	-0.013183594	0.122	36350.94	0.016	-189.33	0.146
428	62888	62888	Category B	0.21582031	-0.95996094	-0.023925781	-0.1652832	0.45483398	-0.14697266	0	0.16	15/11/2017	15	11	2017	14:04:02	50642	0.7	14	4	2	9	0.051513672	3.5046387	0.22583008	-0.9387207	-0.021972656	0.28076172	0.0234375	0	0	0	0	0	0	0	0	0	0.96582031	0.034179688	0.033203125	-0.010009766	-0.020996094	-0.001708984	0.118	36401.39	0.006	-75.18	0.129
429	62889	62889	Category B	0.2277832	-0.93579102	0	-0.16113281	0.44433594	-0.14599609	0	0.116	15/11/2017	15	11	2017	14:04:02	50642	0.8	14	4	2	9	0.051513672	3.5046387	0.22631836	-0.93847656	-0.021972656	0.20043945	0.021972656	0	0	0	0	0	0	0	0	0	0.96557617	0.034423828	0.025878906	0.001220703	0.002685547	0.021972656	0.128	36277.71	-0.011	136.52	0.146
430	62890	62890	Category B	0.23999023	-0.92382813	0	-0.15942383	0.4453125	-0.15478516	0	0.146	15/11/2017	15	11	2017	14:04:02	50642	0.9	14	4	2	9	0.051513672	3.5046387	0.22680664	-0.9387207	-0.021728516	0.19018555	0.029541016	0	0	0	0	0	0	0	0	0	0.96606445	0.033935547	0.049804688	0.012939453	0.014892578	0.021728516	0.137	36172.91	-0.006	69.22	0.146
431	62891	62891	Category B	0.21582031	-0.93579102	-0.047851563	-0.15991211	0.45166016	-0.14672852	0	0.112	15/11/2017	15	11	2017	14:04:03	50643	0	14	4	3	9	0.051513672	3.5046387	0.22705078	-0.9387207	-0.021484375	0.25561523	0.028564453	0	0	0	0	0	0	0	0	0	0.96606445	0.033935547	0.040527344	-0.011230469	0.002929688	-0.026123047	0.131	36242.13	0.016	-179.31	0.16
432	62892	62892	Category B	0.23999023	-0.95996094	-0.047851563	-0.16162109	0.44897461	-0.14672852	0	0.181	15/11/2017	15	11	2017	14:04:03	50643	0.1	14	4	3	9	0.051513672	3.5046387	0.22680664	-0.9387207	-0.020996094	0.22412109	0.036376953	0	0	0	0	0	0	0	0	0	0.96582031	0.034179688	0.060791016	0.012939453	-0.020996094	-0.026611328	0.138	36161.61	0.006	-66.42	0.164
433	62893	62893	Category B	0.23999023	-0.95996094	-0.035888672	-0.15893555	0.45507813	-0.14990234	0	0.071	15/11/2017	15	11	2017	14:04:03	50643	0.2	14	4	3	9	0.051513672	3.5046387	0.2265625	-0.93847656	-0.020263672	0.31103516	0.029296875	0	0	0	0	0	0	0	0	0	0.96557617	0.034423828	0.050048828	0.013183594	-0.021240234	-0.015380859	0.146	36073.55	0	0	0.164
434	62894	62894	Category B	0.2277832	-0.93579102	-0.035888672	-0.15795898	0.45288086	-0.14892578	0	0.203	15/11/2017	15	11	2017	14:04:03	50643	0.3	14	4	3	9	0.051513672	3.5046387	0.2265625	-0.93847656	-0.019775391	0.41137695	0.016113281	0	0	0	0	0	0	0	0	0	0.96557617	0.034423828	0.019775391	0.000976563	0.002685547	-0.015869141	0.147	36062.82	-0.011	121.45	0.164
435	62895	62895	Category B	0.26391602	-0.93579102	-0.047851563	-0.16040039	0.45581055	-0.15600586	0	0.164	15/11/2017	15	11	2017	14:04:03	50643	0.4	14	4	3	9	0.051513672	3.5046387	0.22680664	-0.93823242	-0.019775391	0.3581543	0.046386719	0	0	0	0	0	0	0	0	0	0.96533203	0.034667969	0.067382813	0.037109375	0.002441406	-0.027832031	0.149	36041.53	-0.024	272.44	0.181
436	62896	62896	Category B	0.23999023	-0.93579102	-0.011962891	-0.15771484	0.45166016	-0.14379883	0	0.156	15/11/2017	15	11	2017	14:04:03	50643	0.5	14	4	3	9	0.051513672	3.5046387	0.22705078	-0.93847656	-0.01953125	0.26855469	0.015136719	0	0	0	0	0	0	0	0	0	0.96582031	0.034179688	0.0234375	0.012695313	0.002685547	0.007568359	0.151	36020.47	-0.04	472.66	0.164
437	62897	62897	Category B	0.21582031	-0.93579102	-0.011962891	-0.16235352	0.45019531	-0.15185547	0	0.123	15/11/2017	15	11	2017	14:04:03	50643	0.6	14	4	3	9	0.051513672	3.5046387	0.22680664	-0.93823242	-0.01953125	0.09375	0.013671875	0	0	0	0	0	0	0	0	0	0.96533203	0.034667969	0.021240234	-0.010986328	0.002441406	0.007568359	0.154	35989.3	-0.072	942.65	0.164
438	62898	62898	Category B	0.21582031	-0.94799805	-0.035888672	-0.16210938	0.44287109	-0.14453125	0	0.192	15/11/2017	15	11	2017	14:04:03	50643	0.7	14	4	3	9	0.051513672	3.5046387	0.22753906	-0.93823242	-0.019287109	0.068603516	0.022460938	0	0	0	0	0	0	0	0	0	0.96557617	0.034423828	0.037841797	-0.01171875	-0.009521484	-0.016357422	0.143	36106.1	-0.061	825.85	0.164
439	62899	62899	Category B	0.21582031	-0.94799805	-0.059814453	-0.1640625	0.44677734	-0.1394043	0	0.086	15/11/2017	15	11	2017	14:04:03	50643	0.8	14	4	3	9	0.051513672	3.5046387	0.2277832	-0.93798828	-0.01953125	0.21508789	0.04296875	0	0	0	0	0	0	0	0	0	0.96557617	0.034423828	0.061767578	-0.011962891	-0.009765625	-0.040039063	0.145	36084.34	-0.084	1252.6	0.156
440	62900	62900	Category B	0.21582031	-0.94799805	-0.035888672	-0.16113281	0.44433594	-0.14868164	0	0.14	15/11/2017	15	11	2017	14:04:03	50643	0.9	14	4	3	9	0.051513672	3.5046387	0.22827148	-0.93823242	-0.01953125	0.34277344	0.022705078	0	0	0	0	0	0	0	0	0	0.96582031	0.034179688	0.038330078	-0.012451172	-0.009521484	-0.016113281	0.135	36195.71	-0.046	620.01	0.14
441	62901	62901	Category B	0.21582031	-0.93579102	-0.035888672	-0.16064453	0.45458984	-0.14257813	0	0.178	15/11/2017	15	11	2017	14:04:04	50644	0	14	4	4	9	0.051513672	3.5046387	0.22851563	-0.93823242	-0.019042969	0.29418945	0.021240234	0	0	0	0	0	0	0	0	0	0.96606445	0.033935547	0.031982422	-0.012695313	0.002441406	-0.016601563	0.13	36253.92	-0.036	483.24	0.145
442	62902	62902	Category B	0.23999023	-0.93579102	-0.011962891	-0.15942383	0.4453125	-0.15576172	0	0.092	15/11/2017	15	11	2017	14:04:04	50644	0.1	14	4	4	9	0.051513672	3.5046387	0.22851563	-0.93823242	-0.018798828	0.11279297	0.013427734	0	0	0	0	0	0	0	0	0	0.96606445	0.033935547	0.020751953	0.011230469	0.002441406	0.006835938	0.122	36350.94	-0.027	370.91	0.145
443	62903	62903	Category B	0.23999023	-0.94799805	-0.011962891	-0.15698242	0.44946289	-0.14477539	0	0.094	15/11/2017	15	11	2017	14:04:04	50644	0.2	14	4	4	9	0.051513672	3.5046387	0.22851563	-0.9387207	-0.018798828	0.085205078	0.016113281	0	0	0	0	0	0	0	0	0	0.96630859	0.033691406	0.027587891	0.011230469	-0.009033203	0.006835938	0.132	36230.42	-0.008	95.79	0.145
444	62904	62904	Category B	0.25195313	-0.93579102	-0.023925781	-0.16113281	0.44433594	-0.14697266	0	0.145	15/11/2017	15	11	2017	14:04:04	50644	0.3	14	4	4	9	0.051513672	3.5046387	0.22827148	-0.93896484	-0.018798828	0.11523438	0.024169922	0	0	0	0	0	0	0	0	0	0.96655273	0.033447266	0.031738281	0.0234375	0.003173828	-0.004882813	0.122	36350.94	0.003	-36.97	0.145
445	62905	62905	Category B	0.2277832	-0.94799805	-0.047851563	-0.15917969	0.44775391	-0.14575195	0	0.147	15/11/2017	15	11	2017	14:04:04	50644	0.4	14	4	4	9	0.051513672	3.5046387	0.22802734	-0.93920898	-0.018310547	0.13867188	0.030517578	0	0	0	0	0	0	0	0	0	0.96679688	0.033203125	0.038330078	-0.000244141	-0.008544922	-0.029296875	0.109	36520.2	0.028	-347.29	0.095
446	62906	62906	Category B	0.21582031	-0.91186523	-0.011962891	-0.16015625	0.45166016	-0.15087891	0	0.081	15/11/2017	15	11	2017	14:04:04	50644	0.5	14	4	4	9	0.051513672	3.5046387	0.22802734	-0.93945313	-0.018310547	0.21923828	0.030761719	0	0	0	0	0	0	0	0	0	0.96679688	0.033203125	0.046386719	-0.012207031	0.027587891	0.006347656	0.107	36547.67	0.016	-209.14	0.095
447	62907	62907	Category B	0.20385742	-0.92382813	-0.011962891	-0.16088867	0.44189453	-0.15698242	0	0.095	15/11/2017	15	11	2017	14:04:04	50644	0.6	14	4	4	9	0.051513672	3.5046387	0.22827148	-0.93994141	-0.017822266	0.23706055	0.029785156	0	0	0	0	0	0	0	0	0	0.9675293	0.032470703	0.046630859	-0.024414063	0.016113281	0.005859375	0.103	36603.89	0.029	-373.47	0.095
448	62908	62908	Category B	0.21582031	-0.93579102	0	-0.16455078	0.45483398	-0.15209961	0	0.085	15/11/2017	15	11	2017	14:04:04	50644	0.7	14	4	4	9	0.051513672	3.5046387	0.22875977	-0.93994141	-0.017578125	0.29541016	0.022216797	0	0	0	0	0	0	0	0	0	0.9675293	0.032470703	0.034912109	-0.012939453	0.004150391	0.017578125	0.089	36815.72	0.051	-676.5	0.095
449	62909	62909	Category B	0.2277832	-0.93579102	-0.035888672	-0.16333008	0.44921875	-0.14672852	0	0.066	15/11/2017	15	11	2017	14:04:04	50644	0.8	14	4	4	9	0.051513672	3.5046387	0.22900391	-0.94042969	-0.018066406	0.22412109	0.018310547	0	0	0	0	0	0	0	0	0	0.96801758	0.031982422	0.023925781	-0.001220703	0.004638672	-0.017578125	0.088	36831.86	0.025	-365.41	0.087
450	62910	62910	Category B	0.2277832	-0.95996094	-0.011962891	-0.16162109	0.44506836	-0.15698242	0	0.061	15/11/2017	15	11	2017	14:04:04	50644	0.9	14	4	4	9	0.051513672	3.5046387	0.22973633	-0.94042969	-0.017822266	0.005615234	0.020263672	0	0	0	0	0	0	0	0	0	0.96826172	0.031738281	0.02734375	-0.001953125	-0.019287109	0.005859375	0.089	36815.72	0.019	-281.84	0.087
451	62911	62911	Category B	0.2277832	-0.93579102	-0.011962891	-0.15942383	0.44750977	-0.15063477	0	0.143	15/11/2017	15	11	2017	14:04:05	50645	0	14	4	5	9	0.051513672	3.5046387	0.22973633	-0.94067383	-0.017333984	0.1574707	0.007568359	0	0	0	0	0	0	0	0	0	0.96850586	0.031494141	0.012451172	-0.001953125	0.004882813	0.005371094	0.083	36914.87	0.035	-513.48	0.087
452	62912	62912	Category B	0.25195313	-0.93579102	-0.023925781	-0.16040039	0.44848633	-0.1550293	0	0.087	15/11/2017	15	11	2017	14:04:05	50645	0.1	14	4	5	9	0.051513672	3.4804688	0.22973633	-0.94067383	-0.017578125	0.18969727	0.023193359	0	0	0	0	0	0	0	0	0	0.96850586	0.031494141	0.032958984	0.021972656	0.004882813	-0.006103516	0.087	36848.15	0.049	-663.88	0.11
453	62913	62913	Category B	0.25195313	-0.94799805	-0.011962891	-0.1574707	0.44873047	-0.15698242	0	0.059	15/11/2017	15	11	2017	14:04:05	50645	0.2	14	4	5	9	0.051513672	3.4804688	0.23022461	-0.94018555	-0.017333984	0.075927734	0.0234375	0	0	0	0	0	0	0	0	0	0.96826172	0.031738281	0.034667969	0.021484375	-0.007568359	0.005371094	0.095	36721.85	0.146	-1474.53	0.112
454	62914	62914	Category B	0.25195313	-0.94799805	-0.011962891	-0.16162109	0.44750977	-0.14868164	0	0.11	15/11/2017	15	11	2017	14:04:05	50645	0.3	14	4	5	9	0.051513672	3.4804688	0.23022461	-0.94042969	-0.017089844	0.011962891	0.0234375	0	0	0	0	0	0	0	0	0	0.96826172	0.031738281	0.034179688	0.021484375	-0.007324219	0.005126953	0.106	36561.56	0.124	-1233.85	0.112
455	62915	62915	Category B	0.21582031	-0.94799805	-0.047851563	-0.15722656	0.45532227	-0.15209961	0	0.112	15/11/2017	15	11	2017	14:04:05	50645	0.4	14	4	5	9	0.051513672	3.4804688	0.23046875	-0.94042969	-0.016845703	0.073730469	0.034912109	0	0	0	0	0	0	0	0	0	0.96850586	0.031494141	0.052978516	-0.014648438	-0.007324219	-0.030761719	0.095	36721.85	0.137	-1408.98	0.11
456	62916	62916	Category B	0.2277832	-0.93579102	-0.011962891	-0.16064453	0.44824219	-0.15795898	0	0.128	15/11/2017	15	11	2017	14:04:05	50645	0.5	14	4	5	9	0.051513672	3.4804688	0.23071289	-0.94067383	-0.016845703	0.12597656	0.007324219	0	0	0	0	0	0	0	0	0	0.96850586	0.031494141	0.012695313	-0.002929688	0.004882813	0.004882813	0.091	36783.88	0.138	-1448.71	0.11
457	62917	62917	Category B	0.19189453	-0.94799805	-0.023925781	-0.16308594	0.45629883	-0.14892578	0	0.075	15/11/2017	15	11	2017	14:04:05	50645	0.6	14	4	5	9	0.051513672	3.4804688	0.23095703	-0.94018555	-0.016601563	0.14208984	0.040527344	0	0	0	0	0	0	0	0	0	0.96850586	0.031494141	0.053955078	-0.0390625	-0.007568359	-0.007080078	0.092	36768.17	0.134	-1410.45	0.11
458	62918	62918	Category B	0.21582031	-0.89990234	0	-0.1640625	0.44848633	-0.14160156	0	0.065	15/11/2017	15	11	2017	14:04:05	50645	0.7	14	4	5	9	0.051513672	3.4804688	0.23095703	-0.94018555	-0.016357422	0.18676758	0.046142578	0	0	0	0	0	0	0	0	0	0.96826172	0.031738281	0.072021484	-0.015136719	0.040283203	0.016357422	0.083	36914.87	0.136	-1503.6	0.078
459	62919	62919	Category B	0.21582031	-0.94799805	-0.011962891	-0.1640625	0.44921875	-0.14990234	0	0.067	15/11/2017	15	11	2017	14:04:05	50645	0.8	14	4	5	9	0.051513672	3.4804688	0.23071289	-0.94018555	-0.016113281	0.10351563	0.017089844	0	0	0	0	0	0	0	0	0	0.96826172	0.031738281	0.026611328	-0.014892578	-0.007568359	0.004150391	0.078	37002.02	0.042	-626.02	0.078
460	62920	62920	Category B	0.21582031	-0.93579102	0	-0.16235352	0.44750977	-0.15185547	0	0.056	15/11/2017	15	11	2017	14:04:05	50645	0.9	14	4	5	9	0.051513672	3.4804688	0.23071289	-0.94018555	-0.016357422	0.15087891	0.022705078	0	0	0	0	0	0	0	0	0	0.96826172	0.031738281	0.035888672	-0.014892578	0.004394531	0.016357422	0.084	36897.95	0.037	-534.52	0.075
461	62921	62921	Category B	0.2277832	-0.94799805	-0.011962891	-0.1628418	0.44262695	-0.1496582	0	0.078	15/11/2017	15	11	2017	14:04:06	50646	0	14	4	6	9	0.051513672	3.4804688	0.23071289	-0.94042969	-0.016357422	0.31469727	0.009277344	0	0	0	0	0	0	0	0	0	0.96850586	0.031494141	0.015136719	-0.002929688	-0.007324219	0.004394531	0.083	36914.87	0.044	-625.15	0.078
462	62922	62922	Category B	0.21582031	-0.93579102	-0.011962891	-0.16088867	0.44287109	-0.14868164	0	0.166	15/11/2017	15	11	2017	14:04:06	50646	0.1	14	4	6	9	0.051513672	3.4804688	0.23071289	-0.94042969	-0.016113281	0.43188477	0.016113281	0	0	0	0	0	0	0	0	0	0.96850586	0.031494141	0.023681641	-0.014892578	0.004638672	0.004150391	0.101	36632.67	0.018	-244.02	0.135
463	62923	62923	Category B	0.21582031	-0.94799805	0	-0.16577148	0.44897461	-0.14599609	0	0.069	15/11/2017	15	11	2017	14:04:06	50646	0.2	14	4	6	9	0.051513672	3.4804688	0.23071289	-0.94018555	-0.016357422	0.47167969	0.0234375	0	0	0	0	0	0	0	0	0	0.96826172	0.031738281	0.0390625	-0.014892578	-0.007568359	0.016357422	0.112	36479.74	0.006	-78.35	0.135
464	62924	62924	Category B	0.23999023	-0.94799805	-0.011962891	-0.15576172	0.44897461	-0.15576172	0	0.172	15/11/2017	15	11	2017	14:04:06	50646	0.3	14	4	6	9	0.051513672	3.4804688	0.23071289	-0.94018555	-0.016845703	0.3034668	0.012939453	0	0	0	0	0	0	0	0	0	0.96826172	0.031738281	0.021728516	0.009033203	-0.007568359	0.004882813	0.119	36388.65	0.005	-62.44	0.135
465	62925	62925	Category B	0.21582031	-0.94799805	-0.023925781	-0.15820313	0.44848633	-0.14672852	0	0.135	15/11/2017	15	11	2017	14:04:06	50646	0.4	14	4	6	9	0.051513672	3.4804688	0.23071289	-0.94018555	-0.016845703	0.022460938	0.018066406	0	0	0	0	0	0	0	0	0	0.96826172	0.031738281	0.029296875	-0.014892578	-0.007568359	-0.006835938	0.126	36301.8	-0.013	164.65	0.152
466	62926	62926	Category B	0.25195313	-0.89990234	0.011962891	-0.16088867	0.44580078	-0.15380859	0	0.094	15/11/2017	15	11	2017	14:04:06	50646	0.5	14	4	6	9	0.051513672	3.4804688	0.23071289	-0.94018555	-0.017089844	0.32202148	0.053955078	0	0	0	0	0	0	0	0	0	0.96826172	0.031738281	0.090576172	0.020996094	0.040283203	0.029052734	0.124	36326.21	-0.003	37.22	0.152
467	62927	62927	Category B	0.23999023	-0.92382813	0.023925781	-0.15942383	0.44189453	-0.15576172	0	0.125	15/11/2017	15	11	2017	14:04:06	50646	0.6	14	4	6	9	0.051513672	3.4804688	0.23071289	-0.94042969	-0.017578125	0.62182617	0.045654297	0	0	0	0	0	0	0	0	0	0.96850586	0.031494141	0.067626953	0.009033203	0.016601563	0.041503906	0.138	36161.61	-0.025	304.84	0.152
468	62928	62928	Category B	0.25195313	-0.93579102	-0.023925781	-0.15991211	0.45043945	-0.14770508	0	0.152	15/11/2017	15	11	2017	14:04:06	50646	0.7	14	4	6	9	0.051513672	3.4804688	0.23071289	-0.94067383	-0.017578125	0.83422852	0.022460938	0	0	0	0	0	0	0	0	0	0.96850586	0.031494141	0.032226563	0.020996094	0.004882813	-0.006103516	0.124	36326.21	0.006	-72.29	0.135
469	62929	62929	Category B	0.23999023	-0.95996094	-0.011962891	-0.16088867	0.45166016	-0.14379883	0	0.154	15/11/2017	15	11	2017	14:04:06	50646	0.8	14	4	6	9	0.051513672	3.4804688	0.23071289	-0.94018555	-0.017578125	0.86450195	0.022460938	0	0	0	0	0	0	0	0	0	0.96826172	0.031738281	0.034423828	0.009033203	-0.01953125	0.005615234	0.117	36414.23	0.014	-172.1	0.152
470	62930	62930	Category B	0.2277832	-0.94799805	0	-0.16064453	0.44799805	-0.15380859	0	0.084	15/11/2017	15	11	2017	14:04:06	50646	0.9	14	4	6	9	0.051513672	3.4804688	0.23046875	-0.94018555	-0.017822266	0.76000977	0.01953125	0	0	0	0	0	0	0	0	0	0.96826172	0.031738281	0.028320313	-0.002685547	-0.007568359	0.017822266	0.131	36242.13	-0.021	264.48	0.154
471	62931	62931	Category B	0.2277832	-0.92382813	0	-0.16088867	0.44458008	-0.15063477	0	0.093	15/11/2017	15	11	2017	14:04:07	50647	0	14	4	7	9	0.051513672	3.4804688	0.23071289	-0.94067383	-0.017822266	0.5222168	0.024658203	0	0	0	0	0	0	0	0	0	0.96875	0.03125	0.037597656	-0.002929688	0.016845703	0.017822266	0.147	36062.82	-0.033	390.44	0.154
472	62932	62932	Category B	0.2277832	-0.93579102	0.035888672	-0.15942383	0.4453125	-0.15698242	0	0.181	15/11/2017	15	11	2017	14:04:07	50647	0.1	14	4	7	9	0.051513672	3.4804688	0.23095703	-0.94067383	-0.017333984	0.31005859	0.053710938	0	0	0	0	0	0	0	0	0	0.96875	0.03125	0.061523438	-0.003173828	0.004882813	0.053222656	0.144	36095.19	-0.043	537.48	0.163
473	62933	62933	Category B	0.2277832	-0.94799805	0	-0.1574707	0.44873047	-0.15600586	0	0.222	15/11/2017	15	11	2017	14:04:07	50647	0.2	14	4	7	9	0.051513672	3.4804688	0.23071289	-0.94042969	-0.016845703	0.29589844	0.018798828	0	0	0	0	0	0	0	0	0	0.96850586	0.031494141	0.02734375	-0.002929688	-0.007324219	0.016845703	0.146	36073.55	-0.04	488.01	0.163
474	62934	62934	Category B	0.23999023	-0.92382813	-0.035888672	-0.15991211	0.44946289	-0.14672852	0	0.134	15/11/2017	15	11	2017	14:04:07	50647	0.3	14	4	7	9	0.051513672	3.4804688	0.23046875	-0.94018555	-0.016601563	0.20214844	0.026855469	0	0	0	0	0	0	0	0	0	0.96826172	0.031738281	0.044921875	0.009277344	0.016357422	-0.019042969	0.136	36184.27	-0.041	537.58	0.163
475	62935	62935	Category B	0.23999023	-0.94799805	-0.011962891	-0.16088867	0.44677734	-0.1496582	0	0.163	15/11/2017	15	11	2017	14:04:07	50647	0.4	14	4	7	9	0.051513672	3.4804688	0.23071289	-0.94018555	-0.016357422	0.1640625	0.012695313	0	0	0	0	0	0	0	0	0	0.96826172	0.031738281	0.021484375	0.009033203	-0.007568359	0.004394531	0.125	36313.97	-0.019	247.59	0.163
476	62936	62936	Category B	0.2277832	-0.92382813	-0.023925781	-0.16381836	0.453125	-0.1496582	0	0.026	15/11/2017	15	11	2017	14:04:07	50647	0.5	14	4	7	9	0.051513672	3.4804688	0.23022461	-0.94018555	-0.016113281	0.18579102	0.018310547	0	0	0	0	0	0	0	0	0	0.96826172	0.031738281	0.026611328	-0.002441406	0.016357422	-0.007568359	0.111	36493.13	0.006	-78.9	0.134
477	62937	62937	Category B	0.26391602	-0.93579102	-0.011962891	-0.16259766	0.44750977	-0.1496582	0	0.026	15/11/2017	15	11	2017	14:04:07	50647	0.6	14	4	7	9	0.051513672	3.4804688	0.22998047	-0.94042969	-0.015869141	0.15234375	0.034179688	0	0	0	0	0	0	0	0	0	0.96826172	0.031738281	0.042480469	0.033691406	0.004638672	0.00390625	0.082	36931.95	0.033	-491.8	0.134
478	62938	62938	Category B	0.23999023	-0.93579102	-0.023925781	-0.16235352	0.44848633	-0.15063477	0	0.099	15/11/2017	15	11	2017	14:04:07	50647	0.7	14	4	7	9	0.051513672	3.4804688	0.23022461	-0.94042969	-0.016113281	0.18896484	0.013183594	0	0	0	0	0	0	0	0	0	0.96850586	0.031494141	0.021972656	0.009521484	0.004638672	-0.007568359	0.082	36931.95	0.046	-654.24	0.099
479	62939	62939	Category B	0.23999023	-0.94799805	-0.023925781	-0.15991211	0.44702148	-0.15283203	0	0.048	15/11/2017	15	11	2017	14:04:07	50647	0.8	14	4	7	9	0.051513672	3.4804688	0.23071289	-0.94018555	-0.015625	0.12255859	0.014404297	0	0	0	0	0	0	0	0	0	0.96826172	0.031738281	0.024902344	0.009033203	-0.007568359	-0.008056641	0.061	37336.94	0.06	-973.51	0.099
480	62940	62940	Category B	0.23999023	-0.94799805	0	-0.15917969	0.44775391	-0.14355469	0	0.135	15/11/2017	15	11	2017	14:04:07	50647	0.9	14	4	7	9	0.051513672	3.4804688	0.23071289	-0.94018555	-0.015136719	0.14672852	0.019287109	0	0	0	0	0	0	0	0	0	0.96826172	0.031738281	0.031738281	0.009033203	-0.007568359	0.015136719	0.089	36815.72	0.026	-375.57	0.099
481	62941	62941	Category B	0.21582031	-0.94799805	-0.011962891	-0.1640625	0.44921875	-0.14892578	0	0.033	15/11/2017	15	11	2017	14:04:08	50648	0	14	4	8	9	0.051513672	3.4804688	0.23095703	-0.94018555	-0.015380859	0.17431641	0.017089844	0	0	0	0	0	0	0	0	0	0.96826172	0.031738281	0.026123047	-0.015136719	-0.007568359	0.003417969	0.094	36737.16	0.017	-244.03	0.108
482	62942	62942	Category B	0.23999023	-0.94799805	-0.023925781	-0.16162109	0.45019531	-0.15380859	0	0.198	15/11/2017	15	11	2017	14:04:08	50648	0.1	14	4	8	9	0.051513672	3.4804688	0.23144531	-0.94042969	-0.015136719	0.04296875	0.014160156	0	0	0	0	0	0	0	0	0	0.96850586	0.031494141	0.024414063	0.008300781	-0.007324219	-0.008544922	0.095	36721.85	0.015	-215.24	0.135
483	62943	62943	Category B	0.21582031	-0.94799805	-0.023925781	-0.16137695	0.453125	-0.14575195	0	0.052	15/11/2017	15	11	2017	14:04:08	50648	0.2	14	4	8	9	0.051513672	3.4804688	0.23144531	-0.94018555	-0.015380859	0.055908203	0.019287109	0	0	0	0	0	0	0	0	0	0.96850586	0.031494141	0.031494141	-0.015625	-0.007568359	-0.008300781	0.124	36326.21	-0.002	24.73	0.142
484	62944	62944	Category B	0.2277832	-0.93579102	-0.011962891	-0.16064453	0.43969727	-0.15380859	0	0.108	15/11/2017	15	11	2017	14:04:08	50648	0.3	14	4	8	9	0.051513672	3.4804688	0.23120117	-0.94042969	-0.015625	0.17089844	0.006835938	0	0	0	0	0	0	0	0	0	0.96850586	0.031494141	0.011962891	-0.003417969	0.004638672	0.003662109	0.125	36313.97	-0.005	62.03	0.142
485	62945	62945	Category B	0.2277832	-0.94799805	-0.011962891	-0.16162109	0.4453125	-0.15185547	0	0.219	15/11/2017	15	11	2017	14:04:08	50648	0.4	14	4	8	9	0.051513672	3.4804688	0.23095703	-0.94067383	-0.015380859	0.21606445	0.008544922	0	0	0	0	0	0	0	0	0	0.96875	0.03125	0.013671875	-0.003173828	-0.007080078	0.003417969	0.137	36172.91	-0.006	69.22	0.142
486	62946	62946	Category B	0.23999023	-0.95996094	0.011962891	-0.16259766	0.44750977	-0.14868164	0	0.142	15/11/2017	15	11	2017	14:04:08	50648	0.5	14	4	8	9	0.051513672	3.4804688	0.23095703	-0.94067383	-0.014892578	0.22558594	0.034179688	0	0	0	0	0	0	0	0	0	0.96875	0.03125	0.054931641	0.008789063	-0.019042969	0.026855469	0.123	36338.53	0.015	-176.92	0.115
487	62947	62947	Category B	0.25195313	-0.93579102	-0.035888672	-0.16015625	0.4453125	-0.15698242	0	0.104	15/11/2017	15	11	2017	14:04:08	50648	0.6	14	4	8	9	0.051513672	3.4804688	0.23095703	-0.94116211	-0.014892578	0.084472656	0.029785156	0	0	0	0	0	0	0	0	0	0.96923828	0.030761719	0.046875	0.020751953	0.005371094	-0.020751953	0.132	36230.42	0.001	-11.64	0.142
488	62948	62948	Category B	0.25195313	-0.94799805	-0.047851563	-0.16235352	0.44848633	-0.15283203	0	0.115	15/11/2017	15	11	2017	14:04:08	50648	0.7	14	4	8	9	0.051513672	3.4804688	0.23120117	-0.94116211	-0.015136719	0.045410156	0.0390625	0	0	0	0	0	0	0	0	0	0.96923828	0.030761719	0.059814453	0.020507813	-0.006591797	-0.032470703	0.14	36139.22	-0.023	275.01	0.142
489	62949	62949	Category B	0.27587891	-0.93579102	-0.023925781	-0.15917969	0.44555664	-0.15283203	0	0.109	15/11/2017	15	11	2017	14:04:08	50648	0.8	14	4	8	9	0.051513672	3.4804688	0.23120117	-0.94116211	-0.015380859	0.080810547	0.045654297	0	0	0	0	0	0	0	0	0	0.96923828	0.030761719	0.058105469	0.044433594	0.005371094	-0.008300781	0.113	36466.45	-0.005	67.43	0.115
490	62950	62950	Category B	0.21582031	-0.94799805	0	-0.15942383	0.44946289	-0.14990234	0	0.154	15/11/2017	15	11	2017	14:04:08	50648	0.9	14	4	8	9	0.051269531	3.5594238	0.23095703	-0.94116211	-0.014892578	0.13085938	0.022460938	0	0	0	0	0	0	0	0	0	0.96923828	0.030761719	0.037109375	-0.015136719	-0.006591797	0.014892578	0.108	36533.88	0.006	-80.62	0.115
491	62951	62951	Category B	0.2277832	-0.92382813	-0.023925781	-0.16259766	0.44458008	-0.14868164	0	0.055	15/11/2017	15	11	2017	14:04:09	50649	0	14	4	9	9	0.051269531	3.5594238	0.23095703	-0.94091797	-0.015380859	0.26196289	0.019287109	0	0	0	0	0	0	0	0	0	0.96899414	0.031005859	0.028808594	-0.003173828	0.017089844	-0.008300781	0.118	36401.39	0.007	-87.42	0.154
492	62952	62952	Category B	0.2277832	-0.92382813	-0.011962891	-0.1640625	0.45043945	-0.14672852	0	0.114	15/11/2017	15	11	2017	14:04:09	50649	0.1	14	4	9	9	0.051269531	3.5594238	0.23095703	-0.94116211	-0.015380859	0.42456055	0.017822266	0	0	0	0	0	0	0	0	0	0.96899414	0.031005859	0.023925781	-0.003173828	0.017333984	0.003417969	0.136	36184.27	-0.004	46.15	0.164
493	62953	62953	Category B	0.25195313	-0.94799805	-0.035888672	-0.16088867	0.45166016	-0.14599609	0	0.164	15/11/2017	15	11	2017	14:04:09	50649	0.2	14	4	9	9	0.051269531	3.5594238	0.23046875	-0.94091797	-0.014892578	0.32202148	0.030517578	0	0	0	0	0	0	0	0	0	0.96875	0.03125	0.049072266	0.021240234	-0.006835938	-0.020751953	0.241	35247.32	-0.11	994.81	0.164
494	62954	62954	Category B	0.23999023	-0.94799805	-0.011962891	-0.16235352	0.4362793	-0.15356445	0	0.225	15/11/2017	15	11	2017	14:04:09	50649	0.3	14	4	9	9	0.051269531	3.5594238	0.23022461	-0.94091797	-0.014892578	0.40209961	0.012207031	0	0	0	0	0	0	0	0	0	0.96875	0.03125	0.01953125	0.009521484	-0.006835938	0.002929688	0.23	35327.71	-0.091	822.67	0.164
495	62955	62955	Category B	0.2277832	-0.94799805	-0.011962891	-0.1574707	0.45068359	-0.15576172	0	0.736	15/11/2017	15	11	2017	14:04:09	50649	0.4	14	4	9	9	0.051269531	3.5594238	0.23022461	-0.94091797	-0.014892578	0.4230957	0.0078125	0	0	0	0	0	0	0	0	0	0.96875	0.03125	0.012451172	-0.002441406	-0.006835938	0.002929688	0.232	35312.87	-0.103	952.9	0.164
496	62956	62956	Category B	0.26391602	-0.92382813	0	-0.16381836	0.44921875	-0.15185547	0	0.09	15/11/2017	15	11	2017	14:04:09	50649	0.5	14	4	9	9	0.051269531	3.5594238	0.23022461	-0.94067383	-0.014648438	0.08984375	0.040283203	0	0	0	0	0	0	0	0	0	0.96875	0.03125	0.065185547	0.033447266	0.016845703	0.014648438	0.229	35335.17	-0.109	1040.83	0.164
497	62957	62957	Category B	0.21582031	-0.95996094	0	-0.16235352	0.44995117	-0.1496582	0	0.068	15/11/2017	15	11	2017	14:04:09	50649	0.6	14	4	9	9	0.051269531	3.5594238	0.23046875	-0.94091797	-0.014404297	0.27026367	0.027832031	0	0	0	0	0	0	0	0	0	0.96875	0.03125	0.048095703	-0.014648438	-0.018798828	0.014404297	0.226	35357.72	-0.116	1148.89	0.184
498	62958	62958	Category B	0.20385742	-0.95996094	0	-0.16064453	0.44799805	-0.15283203	0	0.091	15/11/2017	15	11	2017	14:04:09	50649	0.7	14	4	9	9	0.051269531	3.5594238	0.23095703	-0.94067383	-0.014160156	0.53100586	0.036132813	0	0	0	0	0	0	0	0	0	0.96875	0.03125	0.060546875	-0.027099609	-0.019042969	0.014160156	0.219	35411.27	-0.116	1192.62	0.147
499	62959	62959	Category B	0.25195313	-0.94799805	0	-0.16381836	0.44750977	-0.15185547	0	0.147	15/11/2017	15	11	2017	14:04:09	50649	0.8	14	4	9	9	0.051269531	3.5594238	0.23095703	-0.94116211	-0.014404297	0.61962891	0.026123047	0	0	0	0	0	0	0	0	0	0.96923828	0.030761719	0.041748047	0.020751953	-0.006591797	0.014404297	0.12	36376	-0.025	345.85	0.144
500	62960	62960	Category B	0.21582031	-0.94799805	-0.011962891	-0.16064453	0.45336914	-0.15185547	0	0.184	15/11/2017	15	11	2017	14:04:09	50649	0.9	14	4	9	9	0.051269531	3.5594238	0.23144531	-0.94140625	-0.014404297	0.80786133	0.017089844	0	0	0	0	0	0	0	0	0	0.96972656	0.030273438	0.024414063	-0.015625	-0.006347656	0.002441406	0.121	36363.43	-0.025	343.25	0.144
501	62961	62961	Category B	0.21582031	-0.94799805	0	-0.16381836	0.44091797	-0.1496582	0	0.144	15/11/2017	15	11	2017	14:04:10	50650	0	14	4	10	9	0.051269531	3.5594238	0.23095703	-0.94140625	-0.014648438	0.93457031	0.021972656	0	0	0	0	0	0	0	0	0	0.96948242	0.030517578	0.036132813	-0.015136719	-0.006347656	0.014648438	0.127	36289.72	-0.025	328.5	0.144
502	62962	62962	Category B	0.2277832	-0.92382813	-0.047851563	-0.16113281	0.4362793	-0.15356445	0	0.095	15/11/2017	15	11	2017	14:04:10	50650	0.1	14	4	10	9	0.051269531	3.5594238	0.23071289	-0.94189453	-0.014648438	0.78662109	0.037597656	0	0	0	0	0	0	0	0	0	0.96972656	0.030273438	0.053955078	-0.002929688	0.018066406	-0.032958984	0.119	36388.65	-0.017	229.57	0.144
503	62963	62963	Category B	0.21582031	-0.93579102	-0.047851563	-0.15942383	0.4453125	-0.15576172	0	0.105	15/11/2017	15	11	2017	14:04:10	50650	0.2	14	4	10	9	0.051269531	3.5594238	0.23095703	-0.94189453	-0.014892578	0.53833008	0.036621094	0	0	0	0	0	0	0	0	0	0.9699707	0.030029297	0.054443359	-0.015136719	0.006103516	-0.032714844	0.118	36401.39	-0.024	335.77	0.144
504	62964	62964	Category B	0.2277832	-0.93579102	-0.023925781	-0.16064453	0.44824219	-0.15893555	0	0.042	15/11/2017	15	11	2017	14:04:10	50650	0.3	14	4	10	9	0.051269531	3.5594238	0.23120117	-0.94189453	-0.014892578	0.62036133	0.011474609	0	0	0	0	0	0	0	0	0	0.9699707	0.030029297	0.018554688	-0.003417969	0.006103516	-0.008789063	0.124	36326.21	-0.028	380.47	0.142
505	62965	62965	Category B	0.23999023	-0.94799805	-0.023925781	-0.16503906	0.44506836	-0.15283203	0	0.142	15/11/2017	15	11	2017	14:04:10	50650	0.4	14	4	10	9	0.051269531	3.5594238	0.23095703	-0.94189453	-0.014892578	0.75170898	0.013916016	0	0	0	0	0	0	0	0	0	0.9699707	0.030029297	0.023681641	0.008789063	-0.005859375	-0.008789063	0.113	36466.45	-0.018	255.4	0.14
506	62966	62966	Category B	0.20385742	-0.94799805	-0.047851563	-0.15869141	0.45776367	-0.15185547	0	0.221	15/11/2017	15	11	2017	14:04:10	50650	0.5	14	4	10	9	0.051269531	3.5594238	0.23095703	-0.94189453	-0.014648438	0.57299805	0.04296875	0	0	0	0	0	0	0	0	0	0.96972656	0.030273438	0.066162109	-0.027099609	-0.005859375	-0.032958984	0.121	36363.43	-0.026	358.42	0.14
507	62967	62967	Category B	0.2277832	-0.94799805	-0.023925781	-0.15966797	0.45581055	-0.15820313	0	0.076	15/11/2017	15	11	2017	14:04:10	50650	0.6	14	4	10	9	0.051269531	3.5594238	0.23071289	-0.94238281	-0.014892578	0.47070313	0.010742188	0	0	0	0	0	0	0	0	0	0.97045898	0.029541016	0.017333984	-0.002929688	-0.005371094	-0.008789063	0.113	36466.45	0	0	0.142
508	62968	62968	Category B	0.21582031	-0.92382813	-0.023925781	-0.16259766	0.44677734	-0.14672852	0	0.14	15/11/2017	15	11	2017	14:04:10	50650	0.7	14	4	10	9	0.051269531	3.5594238	0.23046875	-0.94262695	-0.015380859	0.28881836	0.025390625	0	0	0	0	0	0	0	0	0	0.97070313	0.029296875	0.041992188	-0.014648438	0.018798828	-0.008300781	0.13	36253.92	-0.02	252.69	0.146
509	62969	62969	Category B	0.21582031	-0.94799805	-0.023925781	-0.16259766	0.44458008	-0.14770508	0	0.06	15/11/2017	15	11	2017	14:04:10	50650	0.8	14	4	10	9	0.051269531	3.5594238	0.23022461	-0.94262695	-0.015136719	0.081054688	0.017578125	0	0	0	0	0	0	0	0	0	0.97045898	0.029541016	0.028076172	-0.014404297	-0.005126953	-0.008544922	0.131	36242.13	-0.012	146.52	0.146
510	62970	62970	Category B	0.25195313	-0.94799805	0	-0.16186523	0.44677734	-0.1394043	0	0.146	15/11/2017	15	11	2017	14:04:10	50650	0.9	14	4	10	9	0.051269531	3.5594238	0.22998047	-0.94238281	-0.015136719	0.16259766	0.027099609	0	0	0	0	0	0	0	0	0	0.97021484	0.029785156	0.042480469	0.021728516	-0.005371094	0.015136719	0.11	36506.61	0.011	-143.18	0.14
511	62971	62971	Category B	0.23999023	-0.94799805	-0.011962891	-0.16357422	0.44580078	-0.14575195	0	0.146	15/11/2017	15	11	2017	14:04:11	50651	0	14	4	11	9	0.051269531	3.5594238	0.22973633	-0.94238281	-0.015625	0.38232422	0.011962891	0	0	0	0	0	0	0	0	0	0.97021484	0.029785156	0.019287109	0.010009766	-0.005371094	0.003662109	0.114	36453.26	0	0	0.14
512	62972	62972	Category B	0.21582031	-0.93579102	-0.011962891	-0.15942383	0.44287109	-0.15063477	0	0.097	15/11/2017	15	11	2017	14:04:11	50651	0.1	14	4	11	9	0.051269531	3.5594238	0.22998047	-0.94262695	-0.016113281	0.39233398	0.016357422	0	0	0	0	0	0	0	0	0	0.97045898	0.029541016	0.025390625	-0.014160156	0.006835938	0.004150391	0.101	36632.67	0.022	-294.14	0.097
513	62973	62973	Category B	0.2277832	-0.94799805	-0.011962891	-0.16113281	0.4362793	-0.15454102	0	0.096	15/11/2017	15	11	2017	14:04:11	50651	0.2	14	4	11	9	0.051269531	3.5594238	0.22998047	-0.94287109	-0.016601563	0.48339844	0.007080078	0	0	0	0	0	0	0	0	0	0.97070313	0.029296875	0.011962891	-0.002197266	-0.004882813	0.004638672	0.106	36561.56	0.005	-68.43	0.097
514	62974	62974	Category B	0.23999023	-0.92382813	-0.023925781	-0.16064453	0.45410156	-0.15209961	0	0.066	15/11/2017	15	11	2017	14:04:11	50651	0.3	14	4	11	9	0.051269531	3.5594238	0.22998047	-0.94262695	-0.016601563	0.51977539	0.022460938	0	0	0	0	0	0	0	0	0	0.97045898	0.029541016	0.035888672	0.009765625	0.018798828	-0.007080078	0.095	36721.85	0.009	-132.18	0.097
515	62975	62975	Category B	0.2277832	-0.94799805	-0.011962891	-0.15917969	0.45019531	-0.15283203	0	0.09	15/11/2017	15	11	2017	14:04:11	50651	0.4	14	4	11	9	0.051269531	3.5594238	0.22998047	-0.94287109	-0.016357422	0.46044922	0.007080078	0	0	0	0	0	0	0	0	0	0.97070313	0.029296875	0.01171875	-0.002197266	-0.004882813	0.004394531	0.106	36561.56	0	0	0.097
516	62976	62976	Category B	0.2277832	-0.94799805	0	-0.16088867	0.4453125	-0.14868164	0	0.075	15/11/2017	15	11	2017	14:04:11	50651	0.5	14	4	11	9	0.051269531	3.5594238	0.22949219	-0.94262695	-0.016113281	0.53979492	0.017089844	0	0	0	0	0	0	0	0	0	0.97045898	0.029541016	0.023193359	-0.001708984	-0.005126953	0.016113281	0.117	36414.23	-0.007	92.38	0.096
517	62977	62977	Category B	0.23999023	-0.93579102	-0.023925781	-0.16259766	0.44750977	-0.14868164	0	0.212	15/11/2017	15	11	2017	14:04:11	50651	0.6	14	4	11	9	0.051269531	3.5594238	0.22973633	-0.94311523	-0.016113281	0.61645508	0.014648438	0	0	0	0	0	0	0	0	0	0.97070313	0.029296875	0.024902344	0.010009766	0.007324219	-0.007568359	0.115	36440.15	0.002	-25.92	0.145
518	62978	62978	Category B	0.23999023	-0.93579102	0	-0.1640625	0.44921875	-0.14770508	0	0.165	15/11/2017	15	11	2017	14:04:11	50651	0.7	14	4	11	9	0.051269531	3.5594238	0.22924805	-0.94311523	-0.016357422	0.43579102	0.020751953	0	0	0	0	0	0	0	0	0	0.97070313	0.029296875	0.034423828	0.010498047	0.007324219	0.016357422	0.128	36277.71	-0.012	149.43	0.145
519	62979	62979	Category B	0.2277832	-0.94799805	-0.023925781	-0.16430664	0.44262695	-0.1496582	0	0.083	15/11/2017	15	11	2017	14:04:11	50651	0.8	14	4	11	9	0.051269531	3.5594238	0.22900391	-0.94311523	-0.016113281	0.34765625	0.009033203	0	0	0	0	0	0	0	0	0	0.97070313	0.029296875	0.013671875	-0.001220703	-0.004638672	-0.007568359	0.121	36363.43	0.008	-97.66	0.145
520	62980	62980	Category B	0.2277832	-0.94799805	-0.047851563	-0.15966797	0.44458008	-0.1496582	0	0.145	15/11/2017	15	11	2017	14:04:11	50651	0.9	14	4	11	9	0.051269531	3.5594238	0.22900391	-0.94311523	-0.015869141	0.41577148	0.032226563	0	0	0	0	0	0	0	0	0	0.97045898	0.029541016	0.037841797	-0.001220703	-0.004882813	-0.031738281	0.115	36440.15	0.021	-255.88	0.165
521	62981	62981	Category B	0.25195313	-0.94799805	-0.023925781	-0.16235352	0.4519043	-0.15380859	0	0.048	15/11/2017	15	11	2017	14:04:12	50652	0	14	4	12	9	0.051269531	3.5594238	0.22875977	-0.94311523	-0.016113281	0.34277344	0.024658203	0	0	0	0	0	0	0	0	0	0.97045898	0.029541016	0.035644531	0.022949219	-0.004882813	-0.007568359	0.111	36493.13	0.032	-387.03	0.164
522	62982	62982	Category B	0.23999023	-0.92382813	-0.035888672	-0.15893555	0.45654297	-0.14794922	0	0.042	15/11/2017	15	11	2017	14:04:12	50652	0.1	14	4	12	9	0.051269531	3.5594238	0.22875977	-0.94311523	-0.015869141	0.11621094	0.029785156	0	0	0	0	0	0	0	0	0	0.97045898	0.029541016	0.050048828	0.010986328	0.019287109	-0.019775391	0.11	36506.61	0.026	-322.34	0.15
523	62983	62983	Category B	0.2277832	-0.95996094	-0.023925781	-0.16040039	0.44458008	-0.14770508	0	0.183	15/11/2017	15	11	2017	14:04:12	50652	0.2	14	4	12	9	0.051269531	3.5594238	0.22827148	-0.94311523	-0.016113281	0.081054688	0.018554688	0	0	0	0	0	0	0	0	0	0.97045898	0.029541016	0.025146484	-0.000488281	-0.016845703	-0.007568359	0.122	36350.94	0.022	-255.75	0.15
524	62984	62984	Category B	0.2277832	-0.95996094	0	-0.1574707	0.44873047	-0.15698242	0	0.164	15/11/2017	15	11	2017	14:04:12	50652	0.3	14	4	12	9	0.051269531	3.5594238	0.22851563	-0.94287109	-0.016113281	0.025634766	0.0234375	0	0	0	0	0	0	0	0	0	0.97021484	0.029785156	0.033935547	-0.000732422	-0.016845703	0.016113281	0.12	36376	0.032	-365.97	0.15
525	62985	62985	Category B	0.2277832	-0.93579102	-0.011962891	-0.16015625	0.44677734	-0.14355469	0	0.15	15/11/2017	15	11	2017	14:04:12	50652	0.4	14	4	12	9	0.051269531	3.5594238	0.22851563	-0.94287109	-0.016113281	0.069335938	0.008300781	0	0	0	0	0	0	0	0	0	0.97021484	0.029785156	0.012207031	-0.000732422	0.007080078	0.004150391	0.131	36242.13	0.011	-125.05	0.15
526	62986	62986	Category B	0.2277832	-0.94799805	-0.023925781	-0.16333008	0.44921875	-0.1496582	0	0.136	15/11/2017	15	11	2017	14:04:12	50652	0.5	14	4	12	9	0.051269531	3.5594238	0.22851563	-0.94287109	-0.016113281	0.34667969	0.009033203	0	0	0	0	0	0	0	0	0	0.97021484	0.029785156	0.013427734	-0.000732422	-0.004882813	-0.007568359	0.138	36161.61	0.01	-109.47	0.154
527	62987	62987	Category B	0.21582031	-0.93579102	-0.023925781	-0.16772461	0.45532227	-0.14770508	0	0.111	15/11/2017	15	11	2017	14:04:12	50652	0.6	14	4	12	9	0.051269531	3.5594238	0.22827148	-0.94262695	-0.016845703	0.52783203	0.015869141	0	0	0	0	0	0	0	0	0	0.97021484	0.029785156	0.026611328	-0.012451172	0.006835938	-0.006835938	0.133	36218.78	0.01	-112.68	0.15
528	62988	62988	Category B	0.21582031	-0.92382813	-0.023925781	-0.15917969	0.44702148	-0.14575195	0	0.085	15/11/2017	15	11	2017	14:04:12	50652	0.7	14	4	12	9	0.051513672	3.5336426	0.22802734	-0.94287109	-0.016357422	0.43847656	0.023681641	0	0	0	0	0	0	0	0	0	0.97021484	0.029785156	0.038574219	-0.012207031	0.019042969	-0.007324219	0.117	36414.23	0.029	-340.68	0.136
529	62989	62989	Category B	0.21582031	-0.94799805	0	-0.16015625	0.44921875	-0.15063477	0	0.154	15/11/2017	15	11	2017	14:04:12	50652	0.8	14	4	12	9	0.051513672	3.5336426	0.22753906	-0.94287109	-0.016113281	0.45629883	0.020751953	0	0	0	0	0	0	0	0	0	0.9699707	0.030029297	0.033203125	-0.01171875	-0.004882813	0.016113281	0.108	36533.88	0.042	-502.91	0.136
530	62990	62990	Category B	0.2277832	-0.93579102	-0.047851563	-0.16162109	0.44482422	-0.1496582	0	0.067	15/11/2017	15	11	2017	14:04:12	50652	0.9	14	4	12	9	0.051513672	3.5336426	0.22680664	-0.94287109	-0.016113281	0.64624023	0.032470703	0	0	0	0	0	0	0	0	0	0.9699707	0.030029297	0.039550781	0.000732422	0.007080078	-0.031494141	0.114	36453.26	0.005	-64.61	0.154
531	62991	62991	Category B	0.21582031	-0.94799805	-0.011962891	-0.16015625	0.44287109	-0.15161133	0	0.1	15/11/2017	15	11	2017	14:04:13	50653	0	14	4	13	9	0.051513672	3.5336426	0.22705078	-0.94287109	-0.016357422	0.58886719	0.013183594	0	0	0	0	0	0	0	0	0	0.9699707	0.030029297	0.020751953	-0.011230469	-0.004882813	0.004394531	0.125	36313.97	0.007	-83.55	0.154
532	62992	62992	Category B	0.21582031	-0.92382813	0.011962891	-0.16137695	0.45629883	-0.14794922	0	0.167	15/11/2017	15	11	2017	14:04:13	50653	0.1	14	4	13	9	0.051513672	3.5336426	0.22705078	-0.94311523	-0.016113281	0.32836914	0.036132813	0	0	0	0	0	0	0	0	0	0.97021484	0.029785156	0.059082031	-0.011230469	0.019287109	0.028076172	0.132	36230.42	-0.012	145.58	0.154
533	62993	62993	Category B	0.23999023	-0.94799805	0	-0.16186523	0.44458008	-0.15478516	0	0.177	15/11/2017	15	11	2017	14:04:13	50653	0.2	14	4	13	9	0.051513672	3.5336426	0.22705078	-0.94335938	-0.016357422	0.13964844	0.021240234	0	0	0	0	0	0	0	0	0	0.97045898	0.029541016	0.033691406	0.012695313	-0.004394531	0.016357422	0.131	36242.13	-0.009	108.81	0.147
534	62994	62994	Category B	0.23999023	-0.94799805	-0.023925781	-0.16308594	0.45385742	-0.1496582	0	0.132	15/11/2017	15	11	2017	14:04:13	50653	0.3	14	4	13	9	0.051513672	3.5336426	0.22680664	-0.94335938	-0.015869141	0.072753906	0.015869141	0	0	0	0	0	0	0	0	0	0.97045898	0.029541016	0.025146484	0.012939453	-0.004394531	-0.0078125	0.139	36150.38	-0.008	91.75	0.147
535	62995	62995	Category B	0.2277832	-0.93579102	-0.011962891	-0.16064453	0.45239258	-0.15087891	0	0.147	15/11/2017	15	11	2017	14:04:13	50653	0.4	14	4	13	9	0.051513672	3.5336426	0.22705078	-0.94335938	-0.015869141	0.13818359	0.008789063	0	0	0	0	0	0	0	0	0	0.97045898	0.029541016	0.012451172	0.000488281	0.007568359	0.00390625	0.129	36265.77	-0.019	240.84	0.147
536	62996	62996	Category B	0.23999023	-0.94799805	0	-0.16186523	0.44677734	-0.1394043	0	0.115	15/11/2017	15	11	2017	14:04:13	50653	0.5	14	4	13	9	0.051513672	3.5336426	0.22705078	-0.94335938	-0.016113281	0.43041992	0.020996094	0	0	0	0	0	0	0	0	0	0.97045898	0.029541016	0.033447266	0.012695313	-0.004394531	0.016113281	0.12	36376	0	0	0.132
537	62997	62997	Category B	0.2277832	-0.93579102	-0.011962891	-0.16381836	0.44335938	-0.15063477	0	0.037	15/11/2017	15	11	2017	14:04:13	50653	0.6	14	4	13	9	0.051513672	3.5336426	0.2265625	-0.94335938	-0.016357422	0.57910156	0.009033203	0	0	0	0	0	0	0	0	0	0.97045898	0.029541016	0.013183594	0.000976563	0.007568359	0.004394531	0.11	36506.61	-0.006	83.06	0.117
538	62998	62998	Category B	0.2277832	-0.93579102	-0.011962891	-0.1628418	0.44262695	-0.15185547	0	0.116	15/11/2017	15	11	2017	14:04:13	50653	0.7	14	4	13	9	0.051513672	3.5336426	0.22705078	-0.94311523	-0.016601563	0.37329102	0.008789063	0	0	0	0	0	0	0	0	0	0.97021484	0.029785156	0.012695313	0.000488281	0.007324219	0.004638672	0.103	36603.89	0.005	-70.01	0.116
539	62999	62999	Category B	0.23999023	-0.97192383	-0.011962891	-0.16186523	0.44677734	-0.14160156	0	0.117	15/11/2017	15	11	2017	14:04:13	50653	0.8	14	4	13	9	0.051513672	3.5336426	0.22753906	-0.94262695	-0.016601563	0.075683594	0.031982422	0	0	0	0	0	0	0	0	0	0.9699707	0.030029297	0.046142578	0.012207031	-0.029052734	0.004638672	0.095	36721.85	0	0	0.116
540	63000	63000	Category B	0.17993164	-0.93579102	-0.011962891	-0.16088867	0.44677734	-0.14868164	0	0.088	15/11/2017	15	11	2017	14:04:13	50653	0.9	14	4	13	9	0.051513672	3.5336426	0.22729492	-0.94287109	-0.016845703	0.0546875	0.048095703	0	0	0	0	0	0	0	0	0	0.9699707	0.030029297	0.059570313	-0.047363281	0.007080078	0.004882813	0.096	36706.68	-0.002	30.48	0.116
541	63001	63001	Category B	0.20385742	-0.97192383	-0.023925781	-0.16088867	0.44775391	-0.14575195	0	0.102	15/11/2017	15	11	2017	14:04:14	50654	0	14	4	14	9	0.051513672	3.5336426	0.22753906	-0.94262695	-0.016845703	0.001220703	0.038330078	0	0	0	0	0	0	0	0	0	0.96972656	0.030273438	0.060058594	-0.023681641	-0.029052734	-0.006835938	0.102	36618.22	0.003	-42.66	0.116
542	63002	63002	Category B	0.25195313	-0.94799805	-0.023925781	-0.16357422	0.44995117	-0.14672852	0	0.116	15/11/2017	15	11	2017	14:04:14	50654	0.1	14	4	14	10	0.051513672	3.5336426	0.2277832	-0.94238281	-0.016845703	0.22607422	0.025390625	0	0	0	0	0	0	0	0	0	0.96972656	0.030273438	0.036376953	0.023925781	-0.005371094	-0.006835938	0.102	36618.22	-0.001	14.45	0.115
543	63003	63003	Category B	0.2277832	-0.94799805	0	-0.15917969	0.45019531	-0.15283203	0	0.078	15/11/2017	15	11	2017	14:04:14	50654	0.2	14	4	14	10	0.051513672	3.5336426	0.2277832	-0.94262695	-0.016357422	0.49633789	0.017333984	0	0	0	0	0	0	0	0	0	0.9699707	0.030029297	0.021728516	0	-0.005126953	0.016357422	0.094	36737.16	0.003	-45.53	0.102
544	63004	63004	Category B	0.21582031	-0.94799805	-0.011962891	-0.16040039	0.4453125	-0.15380859	0	0.115	15/11/2017	15	11	2017	14:04:14	50654	0.3	14	4	14	10	0.051513672	3.5336426	0.2277832	-0.94262695	-0.016357422	0.47143555	0.013671875	0	0	0	0	0	0	0	0	0	0.96972656	0.030273438	0.021728516	-0.011962891	-0.005126953	0.004394531	0.096	36706.68	0.006	-88.46	0.102
545	63005	63005	Category B	0.21582031	-0.93579102	-0.011962891	-0.15771484	0.4519043	-0.15063477	0	0.069	15/11/2017	15	11	2017	14:04:14	50654	0.4	14	4	14	10	0.051513672	3.5336426	0.22802734	-0.94262695	-0.016357422	0.3359375	0.014892578	0	0	0	0	0	0	0	0	0	0.9699707	0.030029297	0.023925781	-0.012207031	0.006835938	0.004394531	0.095	36721.85	0.008	-117.96	0.115
546	63006	63006	Category B	0.23999023	-0.94799805	-0.011962891	-0.16088867	0.44287109	-0.1496582	0	0.096	15/11/2017	15	11	2017	14:04:14	50654	0.5	14	4	14	10	0.051513672	3.5336426	0.2277832	-0.94262695	-0.016357422	0.47216797	0.013671875	0	0	0	0	0	0	0	0	0	0.9699707	0.030029297	0.021484375	0.011962891	-0.005126953	0.004394531	0.095	36721.85	-0.014	227.35	0.115
547	63007	63007	Category B	0.21582031	-0.94799805	-0.011962891	-0.16235352	0.4519043	-0.14599609	0	0.097	15/11/2017	15	11	2017	14:04:14	50654	0.6	14	4	14	10	0.051513672	3.5336426	0.22875977	-0.94262695	-0.016113281	0.58105469	0.014404297	0	0	0	0	0	0	0	0	0	0.9699707	0.030029297	0.022460938	-0.012939453	-0.005126953	0.004150391	0.113	36466.45	-0.026	381.7	0.115
548	63008	63008	Category B	0.2277832	-0.93579102	0	-0.16259766	0.44921875	-0.14794922	0	0.12	15/11/2017	15	11	2017	14:04:14	50654	0.7	14	4	14	10	0.051513672	3.5336426	0.22875977	-0.94262695	-0.016357422	0.38891602	0.017822266	0	0	0	0	0	0	0	0	0	0.9699707	0.030029297	0.024414063	-0.000976563	0.006835938	0.016357422	0.11	36506.61	-0.02	293.12	0.12
549	63009	63009	Category B	0.2277832	-0.93579102	-0.011962891	-0.15942383	0.45068359	-0.15087891	0	0.185	15/11/2017	15	11	2017	14:04:14	50654	0.8	14	4	14	10	0.051513672	3.5336426	0.22875977	-0.94287109	-0.016357422	0.000732422	0.008544922	0	0	0	0	0	0	0	0	0	0.97045898	0.029541016	0.012695313	-0.000976563	0.007080078	0.004394531	0.119	36388.65	-0.027	379.52	0.12
550	63010	63010	Category B	0.21582031	-0.94799805	-0.047851563	-0.15942383	0.4453125	-0.15698242	0	0.093	15/11/2017	15	11	2017	14:04:14	50654	0.9	14	4	14	10	0.051513672	3.5336426	0.22900391	-0.94287109	-0.016601563	0.11401367	0.034179688	0	0	0	0	0	0	0	0	0	0.97070313	0.029296875	0.049316406	-0.013183594	-0.004882813	-0.031005859	0.121	36363.43	-0.036	517.76	0.12
551	63011	63011	Category B	0.23999023	-0.94799805	-0.023925781	-0.16357422	0.44677734	-0.14599609	0	0.124	15/11/2017	15	11	2017	14:04:15	50655	0	14	4	15	10	0.051513672	3.5336426	0.22875977	-0.94311523	-0.017333984	0.10522461	0.013671875	0	0	0	0	0	0	0	0	0	0.97070313	0.029296875	0.022216797	0.010986328	-0.004638672	-0.006347656	0.114	36453.26	-0.027	394.89	0.124
552	63012	63012	Category B	0.2277832	-0.94799805	-0.011962891	-0.15942383	0.44946289	-0.14892578	0	0.108	15/11/2017	15	11	2017	14:04:15	50655	0.1	14	4	15	10	0.051513672	3.5336426	0.22875977	-0.94335938	-0.017578125	0.28564453	0.007324219	0	0	0	0	0	0	0	0	0	0.97094727	0.029052734	0.011474609	-0.000976563	-0.004394531	0.005615234	0.123	36338.53	-0.02	265.36	0.124
553	63013	63013	Category B	0.2277832	-0.93579102	0	-0.16064453	0.45166016	-0.15380859	0	0.057	15/11/2017	15	11	2017	14:04:15	50655	0.2	14	4	15	10	0.051513672	3.5336426	0.22875977	-0.94384766	-0.018066406	0.38012695	0.019775391	0	0	0	0	0	0	0	0	0	0.97119141	0.028808594	0.027099609	-0.000976563	0.008056641	0.018066406	0.111	36493.13	-0.025	371.46	0.11
554	63014	63014	Category B	0.23999023	-0.93579102	-0.011962891	-0.16088867	0.44287109	-0.15063477	0	0.174	15/11/2017	15	11	2017	14:04:15	50655	0.3	14	4	15	10	0.051513672	3.5336426	0.22900391	-0.94384766	-0.018066406	0.27514648	0.014892578	0	0	0	0	0	0	0	0	0	0.97119141	0.028808594	0.025146484	0.010742188	0.008056641	0.006103516	0.104	36589.67	-0.019	291.52	0.124
555	63015	63015	Category B	0.20385742	-0.93579102	0	-0.16088867	0.44677734	-0.14575195	0	0.11	15/11/2017	15	11	2017	14:04:15	50655	0.4	14	4	15	10	0.051513672	3.5336426	0.22875977	-0.94384766	-0.017822266	0.071289063	0.031738281	0	0	0	0	0	0	0	0	0	0.97143555	0.028564453	0.051025391	-0.024902344	0.008056641	0.017822266	0.106	36561.56	-0.011	160.29	0.131
556	63016	63016	Category B	0.23999023	-0.94799805	-0.023925781	-0.15869141	0.44702148	-0.15087891	0	0.056	15/11/2017	15	11	2017	14:04:15	50655	0.5	14	4	15	10	0.051513672	3.5336426	0.22875977	-0.94384766	-0.017578125	0.067871094	0.013183594	0	0	0	0	0	0	0	0	0	0.97143555	0.028564453	0.021240234	0.010986328	-0.00390625	-0.006103516	0.11	36506.61	-0.014	200.07	0.131
557	63017	63017	Category B	0.2277832	-0.94799805	-0.023925781	-0.15966797	0.45654297	-0.15307617	0	0.131	15/11/2017	15	11	2017	14:04:15	50655	0.6	14	4	15	10	0.051513672	3.5336426	0.22875977	-0.94384766	-0.017822266	0.16113281	0.007324219	0	0	0	0	0	0	0	0	0	0.97119141	0.028808594	0.010986328	-0.000976563	-0.00390625	-0.005859375	0.117	36414.23	-0.019	262.48	0.137
558	63018	63018	Category B	0.2277832	-0.93579102	-0.011962891	-0.16259766	0.44604492	-0.14160156	0	0.137	15/11/2017	15	11	2017	14:04:15	50655	0.7	14	4	15	10	0.051513672	3.5336426	0.22875977	-0.94384766	-0.017822266	0.11865234	0.010009766	0	0	0	0	0	0	0	0	0	0.97143555	0.028564453	0.015136719	-0.000976563	0.008056641	0.005859375	0.116	36427.14	-0.024	341.03	0.137
559	63019	63019	Category B	0.2277832	-0.93579102	0	-0.15869141	0.4453125	-0.15698242	0	0.097	15/11/2017	15	11	2017	14:04:15	50655	0.8	14	4	15	10	0.051513672	3.5336426	0.22851563	-0.9440918	-0.018066406	0.013427734	0.019775391	0	0	0	0	0	0	0	0	0	0.97143555	0.028564453	0.027099609	-0.000732422	0.008300781	0.018066406	0.129	36265.77	-0.023	295.79	0.137
560	63020	63020	Category B	0.2277832	-0.94799805	-0.011962891	-0.15966797	0.44458008	-0.14868164	0	0.17	15/11/2017	15	11	2017	14:04:15	50655	0.9	14	4	15	10	0.051513672	3.5336426	0.22875977	-0.9440918	-0.017822266	0.12719727	0.007080078	0	0	0	0	0	0	0	0	0	0.97143555	0.028564453	0.010742188	-0.000976563	-0.003662109	0.005859375	0.136	36184.27	-0.033	419.62	0.17
561	63021	63021	Category B	0.21582031	-0.94799805	0	-0.1640625	0.44824219	-0.14575195	0	0.188	15/11/2017	15	11	2017	14:04:16	50656	0	14	4	16	10	0.051513672	3.5336426	0.22875977	-0.94384766	-0.018066406	0.24780273	0.022460938	0	0	0	0	0	0	0	0	0	0.97143555	0.028564453	0.034912109	-0.012939453	-0.00390625	0.018066406	0.143	36106.1	-0.035	427.78	0.17
562	63022	63022	Category B	0.20385742	-0.94799805	-0.035888672	-0.15673828	0.45092773	-0.15405273	0	0.095	15/11/2017	15	11	2017	14:04:16	50656	0.1	14	4	16	10	0.051513672	3.5336426	0.22851563	-0.9440918	-0.018310547	0.33154297	0.030517578	0	0	0	0	0	0	0	0	0	0.97143555	0.028564453	0.045898438	-0.024658203	-0.003662109	-0.017333984	0.136	36184.27	-0.018	217.12	0.17
563	63023	63023	Category B	0.2277832	-0.93579102	-0.023925781	-0.15991211	0.45166016	-0.15283203	0	0.172	15/11/2017	15	11	2017	14:04:16	50656	0.2	14	4	16	10	0.051513672	3.5336426	0.22851563	-0.94433594	-0.018066406	0.28833008	0.010253906	0	0	0	0	0	0	0	0	0	0.97167969	0.028320313	0.015136719	-0.000732422	0.008544922	-0.005615234	0.144	36095.19	-0.03	358.07	0.172
564	63024	63024	Category B	0.2277832	-0.93579102	-0.023925781	-0.16210938	0.44287109	-0.15039063	0	0.095	15/11/2017	15	11	2017	14:04:16	50656	0.3	14	4	16	10	0.051513672	3.5336426	0.22875977	-0.9440918	-0.018066406	0.2956543	0.010009766	0	0	0	0	0	0	0	0	0	0.97143555	0.028564453	0.015136719	-0.000976563	0.008300781	-0.005615234	0.152	36010.03	-0.025	279.69	0.172
565	63025	63025	Category B	0.2277832	-0.94799805	-0.011962891	-0.16064453	0.45166016	-0.15893555	0	0.145	15/11/2017	15	11	2017	14:04:16	50656	0.4	14	4	16	10	0.051513672	3.5336426	0.22827148	-0.94360352	-0.018310547	0.26953125	0.0078125	0	0	0	0	0	0	0	0	0	0.97094727	0.029052734	0.011474609	-0.000488281	-0.004150391	0.006347656	0.142	36117.08	-0.006	67.19	0.145
566	63026	63026	Category B	0.2277832	-0.94799805	-0.035888672	-0.16015625	0.44677734	-0.14794922	0	0.221	15/11/2017	15	11	2017	14:04:16	50656	0.5	14	4	16	10	0.05078125	3.5545898	0.22851563	-0.94384766	-0.018798828	0.12670898	0.017333984	0	0	0	0	0	0	0	0	0	0.97119141	0.028808594	0.021972656	-0.000732422	-0.00390625	-0.016845703	0.148	36052.14	-0.001	10.68	0.145
567	63027	63027	Category B	0.2277832	-0.94799805	-0.011962891	-0.15917969	0.44775391	-0.14575195	0	0.125	15/11/2017	15	11	2017	14:04:16	50656	0.6	14	4	16	10	0.05078125	3.5545898	0.22827148	-0.94384766	-0.018554688	0.11791992	0.0078125	0	0	0	0	0	0	0	0	0	0.97119141	0.028808594	0.011230469	-0.000488281	-0.00390625	0.006591797	0.143	36106.1	-0.01	112.68	0.145
568	63028	63028	Category B	0.21582031	-0.94799805	-0.023925781	-0.16577148	0.44580078	-0.14770508	0	0.13	15/11/2017	15	11	2017	14:04:16	50656	0.7	14	4	16	10	0.05078125	3.5545898	0.22827148	-0.94384766	-0.018554688	0.055175781	0.014160156	0	0	0	0	0	0	0	0	0	0.97119141	0.028808594	0.021972656	-0.012451172	-0.00390625	-0.005126953	0.146	36073.55	-0.031	366.6	0.145
569	63029	63029	Category B	0.21582031	-0.93579102	-0.011962891	-0.16333008	0.44506836	-0.15185547	0	0.145	15/11/2017	15	11	2017	14:04:16	50656	0.8	14	4	16	10	0.05078125	3.5545898	0.22827148	-0.9440918	-0.018554688	0.022949219	0.016357422	0	0	0	0	0	0	0	0	0	0.97143555	0.028564453	0.027587891	-0.012451172	0.008300781	0.006591797	0.15	36030.97	-0.006	64.22	0.145
570	63030	63030	Category B	0.23999023	-0.94799805	-0.023925781	-0.16088867	0.44287109	-0.14868164	0	0.115	15/11/2017	15	11	2017	14:04:16	50656	0.9	14	4	16	10	0.05078125	3.5545898	0.22875977	-0.94384766	-0.018798828	0.10791016	0.012695313	0	0	0	0	0	0	0	0	0	0.97143555	0.028564453	0.020019531	0.010986328	-0.00390625	-0.004882813	0.119	36388.65	0.017	-204.38	0.145
571	63031	63031	Category B	0.2277832	-0.94799805	-0.011962891	-0.16113281	0.4362793	-0.15161133	0	0.167	15/11/2017	15	11	2017	14:04:17	50657	0	14	4	17	10	0.05078125	3.5545898	0.22802734	-0.9440918	-0.018798828	0.25634766	0.0078125	0	0	0	0	0	0	0	0	0	0.97143555	0.028564453	0.010986328	-0.000244141	-0.003662109	0.006835938	0.132	36230.42	-0.006	71.38	0.145
572	63032	63032	Category B	0.21582031	-0.94799805	-0.023925781	-0.15820313	0.44824219	-0.15209961	0	0.035	15/11/2017	15	11	2017	14:04:17	50657	0.1	14	4	17	10	0.05078125	3.5545898	0.22827148	-0.9440918	-0.018798828	0.41601563	0.013916016	0	0	0	0	0	0	0	0	0	0.97143555	0.028564453	0.021240234	-0.012451172	-0.003662109	-0.004882813	0.12	36376	0.011	-133.87	0.154
573	63033	63033	Category B	0.23999023	-0.94799805	0	-0.16162109	0.45166016	-0.15087891	0	0.2	15/11/2017	15	11	2017	14:04:17	50657	0.2	14	4	17	10	0.05078125	3.5545898	0.22827148	-0.94433594	-0.018798828	0.61523438	0.022460938	0	0	0	0	0	0	0	0	0	0.97167969	0.028320313	0.034179688	0.011474609	-0.003417969	0.018798828	0.122	36350.94	0.022	-255.75	0.167
574	63034	63034	Category B	0.25195313	-0.94799805	-0.011962891	-0.1640625	0.44848633	-0.15185547	0	0.062	15/11/2017	15	11	2017	14:04:17	50657	0.3	14	4	17	10	0.05078125	3.5545898	0.22802734	-0.94433594	-0.019287109	0.65258789	0.024902344	0	0	0	0	0	0	0	0	0	0.97167969	0.028320313	0.034423828	0.023681641	-0.003417969	0.007324219	0.131	36242.13	0.024	-263.1	0.167
575	63035	63035	Category B	0.23999023	-0.93579102	-0.023925781	-0.16333008	0.44824219	-0.15576172	0	0.154	15/11/2017	15	11	2017	14:04:17	50657	0.4	14	4	17	10	0.05078125	3.5545898	0.2277832	-0.94433594	-0.019287109	0.61889648	0.015380859	0	0	0	0	0	0	0	0	0	0.97167969	0.028320313	0.025390625	0.011962891	0.008544922	-0.004394531	0.11	36506.61	0.025	-310.9	0.154
576	63036	63036	Category B	0.2277832	-0.93579102	-0.035888672	-0.16259766	0.44458008	-0.14770508	0	0.168	15/11/2017	15	11	2017	14:04:17	50657	0.5	14	4	17	10	0.05078125	3.5545898	0.22753906	-0.94433594	-0.019287109	0.63671875	0.018554688	0	0	0	0	0	0	0	0	0	0.97167969	0.028320313	0.025146484	0	0.008544922	-0.016357422	0.12	36376	0.015	-180.29	0.154
577	63037	63037	Category B	0.25195313	-0.93579102	-0.011962891	-0.16015625	0.44677734	-0.14794922	0	0.041	15/11/2017	15	11	2017	14:04:17	50657	0.6	14	4	17	10	0.05078125	3.5545898	0.2277832	-0.9440918	-0.01953125	0.63574219	0.026611328	0	0	0	0	0	0	0	0	0	0.97143555	0.028564453	0.040039063	0.023925781	0.008300781	0.007568359	0.104	36589.67	0.023	-299.95	0.104
578	63038	63038	Category B	0.2277832	-0.92382813	0	-0.1628418	0.44262695	-0.15185547	0	0.1	15/11/2017	15	11	2017	14:04:17	50657	0.7	14	4	17	10	0.05078125	3.5545898	0.2277832	-0.9440918	-0.01953125	0.56689453	0.028320313	0	0	0	0	0	0	0	0	0	0.97143555	0.028564453	0.040283203	0	0.020263672	0.01953125	0.108	36533.88	0.012	-157.88	0.104
579	63039	63039	Category B	0.23999023	-0.95996094	-0.023925781	-0.15942383	0.4453125	-0.15478516	0	0.104	15/11/2017	15	11	2017	14:04:17	50657	0.8	14	4	17	10	0.05078125	3.5545898	0.2277832	-0.94433594	-0.019775391	0.48217773	0.019775391	0	0	0	0	0	0	0	0	0	0.97167969	0.028320313	0.031494141	0.011962891	-0.015380859	-0.00390625	0.095	36721.85	0.019	-268.59	0.104
580	63040	63040	Category B	0.23999023	-0.92382813	0	-0.15820313	0.44824219	-0.15380859	0	0.083	15/11/2017	15	11	2017	14:04:17	50657	0.9	14	4	17	10	0.05078125	3.5545898	0.2277832	-0.9440918	-0.019775391	0.42919922	0.030761719	0	0	0	0	0	0	0	0	0	0.97143555	0.028564453	0.052246094	0.011962891	0.020263672	0.019775391	0.094	36737.16	0.026	-361.16	0.104
581	63041	63041	Category B	0.23999023	-0.93579102	0	-0.15869141	0.45581055	-0.15307617	0	0.076	15/11/2017	15	11	2017	14:04:18	50658	0	14	4	18	10	0.05078125	3.5545898	0.22827148	-0.9440918	-0.020019531	0.21777344	0.024658203	0	0	0	0	0	0	0	0	0	0.97167969	0.028320313	0.040283203	0.011474609	0.008300781	0.020019531	0.105	36575.56	0.012	-161.33	0.104
582	63042	63042	Category B	0.21582031	-0.94799805	-0.023925781	-0.15844727	0.44287109	-0.15185547	0	0.161	15/11/2017	15	11	2017	14:04:18	50658	0.1	14	4	18	10	0.05078125	3.5545898	0.22875977	-0.94384766	-0.019775391	0.022705078	0.014160156	0	0	0	0	0	0	0	0	0	0.97119141	0.028808594	0.020996094	-0.012939453	-0.00390625	-0.00390625	0.101	36632.67	0.01	-139.54	0.104
583	63043	63043	Category B	0.21582031	-0.92382813	-0.035888672	-0.16186523	0.44604492	-0.14672852	0	0.111	15/11/2017	15	11	2017	14:04:18	50658	0.2	14	4	18	10	0.05078125	3.5545898	0.22827148	-0.94360352	-0.020019531	0.21826172	0.028320313	0	0	0	0	0	0	0	0	0	0.97094727	0.029052734	0.048095703	-0.012451172	0.019775391	-0.015625	0.097	36691.63	0.015	-211.89	0.109
584	63044	63044	Category B	0.25195313	-0.94799805	-0.035888672	-0.15820313	0.45068359	-0.15185547	0	0.071	15/11/2017	15	11	2017	14:04:18	50658	0.3	14	4	18	10	0.05078125	3.5545898	0.22827148	-0.94360352	-0.020019531	0.21948242	0.028564453	0	0	0	0	0	0	0	0	0	0.97094727	0.029052734	0.043457031	0.0234375	-0.004150391	-0.015625	0.102	36618.22	0.014	-191.08	0.109
585	63045	63045	Category B	0.2277832	-0.94799805	-0.011962891	-0.15917969	0.44946289	-0.14770508	0	0.084	15/11/2017	15	11	2017	14:04:18	50658	0.4	14	4	18	10	0.05078125	3.5545898	0.22851563	-0.94335938	-0.020019531	0.19750977	0.009033203	0	0	0	0	0	0	0	0	0	0.97094727	0.029052734	0.013183594	-0.000732422	-0.004394531	0.008056641	0.103	36603.89	-0.002	28.78	0.109
586	63046	63046	Category B	0.26391602	-0.93579102	-0.023925781	-0.16162109	0.44848633	-0.15698242	0	0.109	15/11/2017	15	11	2017	14:04:18	50658	0.5	14	4	18	10	0.05078125	3.5545898	0.22875977	-0.94360352	-0.020019531	0.31860352	0.036132813	0	0	0	0	0	0	0	0	0	0.97119141	0.028808594	0.046875	0.034912109	0.0078125	-0.003662109	0.081	36949.2	0.02	-316.53	0.109
587	63047	63047	Category B	0.23999023	-0.94799805	-0.047851563	-0.16088867	0.4453125	-0.15795898	0	0.086	15/11/2017	15	11	2017	14:04:18	50658	0.6	14	4	18	10	0.05078125	3.5545898	0.22875977	-0.94335938	-0.019775391	0.27172852	0.030273438	0	0	0	0	0	0	0	0	0	0.97094727	0.029052734	0.043457031	0.010986328	-0.004394531	-0.027832031	0.087	36848.15	0.007	-110.99	0.087
588	63048	63048	Category B	0.21582031	-0.94799805	-0.035888672	-0.16259766	0.44677734	-0.14355469	0	0.028	15/11/2017	15	11	2017	14:04:18	50658	0.7	14	4	18	10	0.05078125	3.5545898	0.22875977	-0.94335938	-0.020019531	0.27539063	0.020996094	0	0	0	0	0	0	0	0	0	0.97094727	0.029052734	0.033203125	-0.012939453	-0.004394531	-0.015625	0.09	36799.73	0.02	-293.12	0.098
589	63049	63049	Category B	0.23999023	-0.95996094	-0.035888672	-0.15820313	0.44824219	-0.14990234	0	0.149	15/11/2017	15	11	2017	14:04:18	50658	0.8	14	4	18	10	0.05078125	3.5545898	0.22875977	-0.94360352	-0.020019531	0.29052734	0.025146484	0	0	0	0	0	0	0	0	0	0.97119141	0.028808594	0.04296875	0.010986328	-0.016113281	-0.015625	0.092	36768.17	0.02	-288.43	0.098
590	63050	63050	Category B	0.21582031	-0.95996094	-0.059814453	-0.16040039	0.44824219	-0.14892578	0	0.087	15/11/2017	15	11	2017	14:04:18	50658	0.9	14	4	18	10	0.05078125	3.5545898	0.22900391	-0.94384766	-0.020263672	0.32861328	0.044433594	0	0	0	0	0	0	0	0	0	0.97143555	0.028564453	0.068603516	-0.013183594	-0.015869141	-0.039306641	0.085	36881.19	0.015	-233.96	0.097
591	63051	63051	Category B	0.25195313	-0.95996094	-0.035888672	-0.15942383	0.44189453	-0.15795898	0	0.098	15/11/2017	15	11	2017	14:04:19	50659	0	14	4	19	10	0.05078125	3.5545898	0.22949219	-0.94335938	-0.020019531	0.31811523	0.031982422	0	0	0	0	0	0	0	0	0	0.97119141	0.028808594	0.054443359	0.022216797	-0.016357422	-0.015625	0.087	36848.15	0.02	-300.48	0.098
592	63052	63052	Category B	0.21582031	-0.97192383	-0.035888672	-0.16088867	0.44677734	-0.14868164	0	0.064	15/11/2017	15	11	2017	14:04:19	50659	0.1	14	4	19	10	0.05078125	3.5545898	0.22900391	-0.94311523	-0.019775391	0.19213867	0.035400391	0	0	0	0	0	0	0	0	0	0.97070313	0.029296875	0.057861328	-0.013183594	-0.028564453	-0.015869141	0.103	36603.89	0.017	-227.89	0.098
593	63053	63053	Category B	0.23999023	-0.94799805	-0.023925781	-0.16162109	0.44482422	-0.15063477	0	0.097	15/11/2017	15	11	2017	14:04:19	50659	0.2	14	4	19	10	0.05078125	3.5545898	0.22900391	-0.94311523	-0.019775391	0.20239258	0.012207031	0	0	0	0	0	0	0	0	0	0.97070313	0.029296875	0.01953125	0.010742188	-0.004638672	-0.00390625	0.086	36864.59	0.042	-586.88	0.097
594	63054	63054	Category B	0.2277832	-0.93579102	0	-0.16015625	0.45043945	-0.14599609	0	0.124	15/11/2017	15	11	2017	14:04:19	50659	0.3	14	4	19	10	0.05078125	3.5545898	0.22900391	-0.94311523	-0.020019531	0.24365234	0.021484375	0	0	0	0	0	0	0	0	0	0.97070313	0.029296875	0.028808594	-0.001220703	0.007324219	0.020019531	0.085	36881.19	0.031	-454.05	0.098
595	63055	63055	Category B	0.21582031	-0.94799805	0	-0.15454102	0.45043945	-0.14990234	0	0.051	15/11/2017	15	11	2017	14:04:19	50659	0.4	14	4	19	10	0.05078125	3.5545898	0.22875977	-0.94335938	-0.020019531	0.24682617	0.024169922	0	0	0	0	0	0	0	0	0	0.97094727	0.029052734	0.037353516	-0.012939453	-0.004394531	0.020019531	0.095	36721.85	0.021	-294.71	0.097
596	63056	63056	Category B	0.2277832	-0.93579102	-0.011962891	-0.16015625	0.44677734	-0.14355469	0	0.076	15/11/2017	15	11	2017	14:04:19	50659	0.5	14	4	19	10	0.05078125	3.5545898	0.22900391	-0.94335938	-0.020019531	0.20922852	0.011230469	0	0	0	0	0	0	0	0	0	0.97119141	0.028808594	0.017333984	-0.001220703	0.007568359	0.008056641	0.096	36706.68	0.034	-452.76	0.109
597	63057	63057	Category B	0.23999023	-0.94799805	-0.023925781	-0.15991211	0.44750977	-0.14575195	0	0.161	15/11/2017	15	11	2017	14:04:19	50659	0.6	14	4	19	10	0.05078125	3.5545898	0.22900391	-0.94335938	-0.020019531	0.21289063	0.012207031	0	0	0	0	0	0	0	0	0	0.97094727	0.029052734	0.019042969	0.010742188	-0.004394531	-0.003662109	0.098	36676.71	0.033	-434.58	0.109
598	63058	63058	Category B	0.2277832	-0.94799805	-0.011962891	-0.16088867	0.4453125	-0.15380859	0	0.067	15/11/2017	15	11	2017	14:04:19	50659	0.7	14	4	19	10	0.05078125	3.5545898	0.22900391	-0.94335938	-0.020019531	0.14208984	0.009277344	0	0	0	0	0	0	0	0	0	0.97094727	0.029052734	0.013916016	-0.001220703	-0.004394531	0.008056641	0.092	36768.17	0.021	-301.72	0.109
599	63059	63059	Category B	0.23999023	-0.94799805	-0.011962891	-0.16552734	0.45458984	-0.1496582	0	0.109	15/11/2017	15	11	2017	14:04:19	50659	0.8	14	4	19	10	0.05078125	3.5545898	0.22900391	-0.94335938	-0.020019531	0.0078125	0.014160156	0	0	0	0	0	0	0	0	0	0.97094727	0.029052734	0.0234375	0.010742188	-0.004394531	0.008056641	0.106	36561.56	0.004	-54.95	0.109
600	63060	63060	Category B	0.2277832	-0.93579102	-0.059814453	-0.16015625	0.44287109	-0.15576172	0	0.089	15/11/2017	15	11	2017	14:04:19	50659	0.9	14	4	19	10	0.05078125	3.5545898	0.22900391	-0.94335938	-0.020263672	0.21704102	0.040039063	0	0	0	0	0	0	0	0	0	0.97094727	0.029052734	0.048095703	-0.001220703	0.007568359	-0.039306641	0.103	36603.89	0.008	-110.76	0.134
601	63061	63061	Category B	0.23999023	-0.95996094	-0.047851563	-0.16064453	0.44824219	-0.15795898	0	0.134	15/11/2017	15	11	2017	14:04:20	50660	0	14	4	20	10	0.05078125	3.5545898	0.22875977	-0.94311523	-0.020507813	0.43945313	0.033691406	0	0	0	0	0	0	0	0	0	0.97070313	0.029296875	0.054931641	0.010986328	-0.016601563	-0.027099609	0.108	36533.88	0.002	-27.27	0.129
602	63062	63062	Category B	0.23999023	-0.94799805	-0.023925781	-0.16235352	0.45019531	-0.14599609	0	0.059	15/11/2017	15	11	2017	14:04:20	50660	0.111	14	4	20	10	0.05078125	3.5545898	0.22900391	-0.94311523	-0.020751953	0.33911133	0.011962891	0	0	0	0	0	0	0	0	0	0.97070313	0.029296875	0.018554688	0.010742188	-0.004638672	-0.002929688	0.118	36401.39	-0.014	188.28	0.129
603	63063	63063	Category B	0.23999023	-0.93579102	-0.011962891	-0.16113281	0.44433594	-0.14868164	0	0.19	15/11/2017	15	11	2017	14:04:20	50660	0.222	14	4	20	10	0.05078125	3.5545898	0.22949219	-0.94287109	-0.020507813	0.27563477	0.015136719	0	0	0	0	0	0	0	0	0	0.97070313	0.029296875	0.026123047	0.010253906	0.007080078	0.008544922	0.114	36453.26	-0.017	238.37	0.134
604	63064	63064	Category B	0.20385742	-0.92382813	-0.035888672	-0.15917969	0.44946289	-0.14770508	0	0.129	15/11/2017	15	11	2017	14:04:20	50660	0.333	14	4	20	10	0.051757813	3.5368652	0.22949219	-0.94311523	-0.020507813	0.1875	0.035644531	0	0	0	0	0	0	0	0	0	0.97094727	0.029052734	0.060302734	-0.025634766	0.019287109	-0.015136719	0.127	36289.72	-0.019	244.16	0.164
605	63065	63065	Category B	0.23999023	-0.94799805	-0.035888672	-0.16162109	0.44897461	-0.14770508	0	0.086	15/11/2017	15	11	2017	14:04:20	50660	0.444	14	4	20	10	0.051757813	3.5368652	0.22949219	-0.94311523	-0.020263672	0.017089844	0.019042969	0	0	0	0	0	0	0	0	0	0.97094727	0.029052734	0.030517578	0.010253906	-0.004638672	-0.015380859	0.136	36184.27	-0.041	537.58	0.164
606	63066	63066	Category B	0.20385742	-0.94799805	-0.011962891	-0.16064453	0.4362793	-0.15454102	0	0.164	15/11/2017	15	11	2017	14:04:20	50660	0.555	14	4	20	10	0.051757813	3.5368652	0.22900391	-0.94287109	-0.020751953	0.13745117	0.027099609	0	0	0	0	0	0	0	0	0	0.97070313	0.029296875	0.0390625	-0.025146484	-0.004882813	0.008789063	0.147	36062.82	-0.053	674.34	0.164
607	63067	63067	Category B	0.2277832	-0.93579102	-0.023925781	-0.16088867	0.44287109	-0.15283203	0	0.189	15/11/2017	15	11	2017	14:04:20	50660	0.666	14	4	20	10	0.051757813	3.5368652	0.22875977	-0.94287109	-0.020507813	0.29833984	0.008056641	0	0	0	0	0	0	0	0	0	0.97070313	0.029296875	0.01171875	-0.000976563	0.007080078	-0.003173828	0.133	36218.78	-0.037	487.9	0.129
608	63068	63068	Category B	0.21582031	-0.94799805	-0.023925781	-0.15991211	0.45166016	-0.14892578	0	0.125	15/11/2017	15	11	2017	14:04:20	50660	0.777	14	4	20	10	0.051757813	3.5368652	0.22851563	-0.94262695	-0.020751953	0.43481445	0.014160156	0	0	0	0	0	0	0	0	0	0.97021484	0.029785156	0.020996094	-0.012695313	-0.005126953	-0.002929688	0.115	36440.15	-0.019	266.53	0.164
609	63069	63069	Category B	0.23999023	-0.93579102	-0.023925781	-0.15991211	0.45166016	-0.15209961	0	0.107	15/11/2017	15	11	2017	14:04:20	50660	0.888	14	4	20	10	0.051757813	3.5368652	0.22851563	-0.94262695	-0.020751953	0.67578125	0.013427734	0	0	0	0	0	0	0	0	0	0.9699707	0.030029297	0.021240234	0.011230469	0.006835938	-0.002929688	0.144	36095.19	-0.041	508.7	0.164
610	63070	63070	Category B	0.17993164	-0.94799805	-0.035888672	-0.15942383	0.44750977	-0.1496582	0	0.019	15/11/2017	15	11	2017	14:04:21	50661	0	14	4	21	10	0.051757813	3.5368652	0.22875977	-0.94262695	-0.020751953	0.80517578	0.051269531	0	0	0	0	0	0	0	0	0	0.97021484	0.029785156	0.069091797	-0.048828125	-0.005126953	-0.014892578	0.136	36184.27	-0.05	680.32	0.128
611	63071	63071	Category B	0.2277832	-0.94799805	-0.011962891	-0.15795898	0.45385742	-0.15185547	0	0.262	15/11/2017	15	11	2017	14:04:21	50661	0.1	14	4	21	10	0.051757813	3.5368652	0.22875977	-0.94262695	-0.020751953	0.84985352	0.010253906	0	0	0	0	0	0	0	0	0	0.97021484	0.029785156	0.015136719	-0.000976563	-0.005126953	0.008789063	0.126	36301.8	-0.012	151.46	0.128
612	63072	63072	Category B	0.21582031	-0.94799805	0	-0.16088867	0.44921875	-0.15087891	0	0.116	15/11/2017	15	11	2017	14:04:21	50661	0.2	14	4	21	10	0.051757813	3.5368652	0.22827148	-0.94262695	-0.020996094	0.83740234	0.024902344	0	0	0	0	0	0	0	0	0	0.97021484	0.029785156	0.038818359	-0.012451172	-0.005126953	0.020996094	0.131	36242.13	-0.018	224.32	0.154
613	63073	63073	Category B	0.2277832	-0.94799805	-0.023925781	-0.15991211	0.45068359	-0.14672852	0	0.128	15/11/2017	15	11	2017	14:04:21	50661	0.3	14	4	21	10	0.051757813	3.5368652	0.22875977	-0.94262695	-0.020996094	0.86254883	0.005859375	0	0	0	0	0	0	0	0	0	0.97021484	0.029785156	0.008789063	-0.000976563	-0.005126953	-0.002685547	0.144	36095.19	-0.011	123.59	0.154
614	63074	63074	Category B	0.21582031	-0.94799805	-0.023925781	-0.15966797	0.45727539	-0.15380859	0	0.154	15/11/2017	15	11	2017	14:04:21	50661	0.4	14	4	21	10	0.051757813	3.5368652	0.22875977	-0.94262695	-0.020996094	0.5925293	0.014404297	0	0	0	0	0	0	0	0	0	0.97021484	0.029785156	0.020996094	-0.012939453	-0.005126953	-0.002685547	0.155	35979.03	-0.023	251.39	0.154
615	63075	63075	Category B	0.21582031	-0.93579102	-0.023925781	-0.16210938	0.43945313	-0.15380859	0	0.185	15/11/2017	15	11	2017	14:04:21	50661	0.5	14	4	21	10	0.051757813	3.5368652	0.22827148	-0.94262695	-0.020996094	0.14599609	0.014404297	0	0	0	0	0	0	0	0	0	0.9699707	0.030029297	0.021972656	-0.012451172	0.006835938	-0.002685547	0.135	36195.71	0.008	-89.61	0.14
616	63076	63076	Category B	0.25195313	-0.93579102	-0.011962891	-0.15844727	0.45019531	-0.15087891	0	0.089	15/11/2017	15	11	2017	14:04:21	50661	0.6	14	4	21	10	0.051757813	3.5368652	0.22827148	-0.94262695	-0.020996094	0.081542969	0.026123047	0	0	0	0	0	0	0	0	0	0.97021484	0.029785156	0.039550781	0.0234375	0.006835938	0.009033203	0.135	36195.71	0.014	-154.18	0.14
617	63077	63077	Category B	0.23999023	-0.93579102	-0.023925781	-0.16064453	0.45336914	-0.15283203	0	0.14	15/11/2017	15	11	2017	14:04:21	50661	0.7	14	4	21	10	0.051757813	3.5368652	0.22827148	-0.94287109	-0.020751953	0.24780273	0.013916016	0	0	0	0	0	0	0	0	0	0.97045898	0.029541016	0.021728516	0.011474609	0.007080078	-0.002929688	0.127	36289.72	0.012	-139.34	0.14
618	63078	63078	Category B	0.2277832	-0.94799805	-0.023925781	-0.16137695	0.44921875	-0.15283203	0	0.118	15/11/2017	15	11	2017	14:04:21	50661	0.8	14	4	21	10	0.051757813	3.5368652	0.2277832	-0.94287109	-0.020751953	0.40917969	0.005859375	0	0	0	0	0	0	0	0	0	0.97021484	0.029785156	0.008056641	0	-0.004882813	-0.002929688	0.12	36376	0.032	-365.97	0.14
619	63079	63079	Category B	0.2277832	-0.94799805	-0.011962891	-0.16210938	0.44287109	-0.15039063	0	0.078	15/11/2017	15	11	2017	14:04:21	50661	0.9	14	4	21	10	0.051757813	3.5368652	0.22802734	-0.94287109	-0.020996094	0.6730957	0.010253906	0	0	0	0	0	0	0	0	0	0.97045898	0.029541016	0.014160156	-0.000244141	-0.004882813	0.009033203	0.114	36453.26	0.011	-139.29	0.124
620	63080	63080	Category B	0.21582031	-0.94799805	-0.035888672	-0.16064453	0.45410156	-0.14575195	0	0.115	15/11/2017	15	11	2017	14:04:22	50662	0	14	4	22	10	0.051757813	3.5368652	0.2277832	-0.94287109	-0.020996094	0.66430664	0.01953125	0	0	0	0	0	0	0	0	0	0.97045898	0.029541016	0.031738281	-0.011962891	-0.004882813	-0.014648438	0.12	36376	0.001	-12.57	0.125
621	63081	63081	Category B	0.23999023	-0.93579102	0	-0.16162109	0.45092773	-0.14672852	0	0.147	15/11/2017	15	11	2017	14:04:22	50662	0.09	14	4	22	10	0.051757813	3.5368652	0.22753906	-0.94311523	-0.020996094	0.53393555	0.025390625	0	0	0	0	0	0	0	0	0	0.97045898	0.029541016	0.040771484	0.012207031	0.007324219	0.020996094	0.117	36414.23	-0.01	133.44	0.124
622	63082	63082	Category B	0.21582031	-0.93579102	-0.035888672	-0.16040039	0.44458008	-0.14868164	0	0.124	15/11/2017	15	11	2017	14:04:22	50662	0.181	14	4	22	10	0.051757813	3.5368652	0.22753906	-0.94335938	-0.021484375	0.57543945	0.020019531	0	0	0	0	0	0	0	0	0	0.97070313	0.029296875	0.033691406	-0.01171875	0.007568359	-0.014160156	0.111	36493.13	-0.01	139.54	0.124
623	63083	63083	Category B	0.23999023	-0.94799805	-0.011962891	-0.16088867	0.44287109	-0.14868164	0	0.125	15/11/2017	15	11	2017	14:04:22	50662	0.272	14	4	22	10	0.051757813	3.5368652	0.22753906	-0.94335938	-0.021240234	0.6730957	0.016113281	0	0	0	0	0	0	0	0	0	0.97045898	0.029541016	0.026367188	0.012207031	-0.004394531	0.009277344	0.112	36479.74	-0.015	211.89	0.125
624	63084	63084	Category B	0.2277832	-0.93579102	0	-0.16064453	0.4519043	-0.15722656	0	0.079	15/11/2017	15	11	2017	14:04:22	50662	0.363	14	4	22	10	0.051757813	3.5368652	0.22753906	-0.94360352	-0.020996094	0.61791992	0.022460938	0	0	0	0	0	0	0	0	0	0.97094727	0.029052734	0.029052734	0	0.0078125	0.020996094	0.116	36427.14	-0.031	454.05	0.125
625	63085	63085	Category B	0.2277832	-0.94799805	-0.011962891	-0.16015625	0.44458008	-0.15283203	0	0.086	15/11/2017	15	11	2017	14:04:22	50662	0.454	14	4	22	10	0.051757813	3.5368652	0.22729492	-0.94335938	-0.020996094	0.32836914	0.010009766	0	0	0	0	0	0	0	0	0	0.97070313	0.029296875	0.013916016	0.000244141	-0.004394531	0.009033203	0.101	36632.67	-0.004	58.96	0.125
626	63086	63086	Category B	0.25195313	-0.93579102	0	-0.16064453	0.4519043	-0.15820313	0	0.14	15/11/2017	15	11	2017	14:04:22	50662	0.545	14	4	22	10	0.051757813	3.5368652	0.22729492	-0.94335938	-0.020996094	0.15185547	0.033203125	0	0	0	0	0	0	0	0	0	0.97045898	0.029541016	0.053222656	0.024414063	0.007568359	0.020996094	0.101	36632.67	0.002	-28.78	0.125
627	63087	63087	Category B	0.21582031	-0.94799805	-0.023925781	-0.16259766	0.44458008	-0.14770508	0	0.054	15/11/2017	15	11	2017	14:04:22	50662	0.636	14	4	22	10	0.051757813	3.5368652	0.22680664	-0.94335938	-0.020996094	0.14208984	0.012207031	0	0	0	0	0	0	0	0	0	0.97045898	0.029541016	0.018310547	-0.010986328	-0.004394531	-0.002685547	0.094	36737.16	0.013	-189.49	0.127
628	63088	63088	Category B	0.2277832	-0.94799805	-0.011962891	-0.1640625	0.44848633	-0.15795898	0	0.127	15/11/2017	15	11	2017	14:04:22	50662	0.727	14	4	22	10	0.051757813	3.5368652	0.2265625	-0.94335938	-0.020751953	0.19458008	0.009765625	0	0	0	0	0	0	0	0	0	0.97045898	0.029541016	0.014404297	0.000976563	-0.004394531	0.008789063	0.11	36506.61	0.013	-168.08	0.127
629	63089	63089	Category B	0.25195313	-0.94799805	-0.035888672	-0.15869141	0.4453125	-0.15893555	0	0.078	15/11/2017	15	11	2017	14:04:22	50662	0.818	14	4	22	10	0.051757813	3.5368652	0.2265625	-0.94335938	-0.020507813	0.13647461	0.029785156	0	0	0	0	0	0	0	0	0	0.97045898	0.029541016	0.044921875	0.025146484	-0.004394531	-0.015136719	0.112	36479.74	0.021	-260.96	0.127
630	63090	63090	Category B	0.23999023	-0.92382813	-0.011962891	-0.16162109	0.44921875	-0.15063477	0	0.175	15/11/2017	15	11	2017	14:04:22	50662	0.909	14	4	22	10	0.051757813	3.5368652	0.22631836	-0.94311523	-0.020263672	0.069091797	0.024902344	0	0	0	0	0	0	0	0	0	0.97021484	0.029785156	0.041259766	0.013427734	0.019287109	0.008300781	0.1	36647.23	0.029	-381.46	0.103
631	63091	63091	Category B	0.21582031	-0.92382813	-0.011962891	-0.1628418	0.44262695	-0.15063477	0	0.103	15/11/2017	15	11	2017	14:04:23	50663	0	14	4	23	10	0.051757813	3.5368652	0.22680664	-0.94287109	-0.01953125	0.12304688	0.0234375	0	0	0	0	0	0	0	0	0	0.9699707	0.030029297	0.037841797	-0.010986328	0.019042969	0.007568359	0.107	36547.67	0.018	-233.7	0.127
632	63092	63092	Category B	0.2277832	-0.94799805	-0.011962891	-0.15942383	0.44946289	-0.14892578	0	0.067	15/11/2017	15	11	2017	14:04:23	50663	0.1	14	4	23	10	0.051757813	3.5368652	0.22631836	-0.94238281	-0.01953125	0.13574219	0.009277344	0	0	0	0	0	0	0	0	0	0.96948242	0.030517578	0.014160156	0.001220703	-0.005371094	0.007568359	0.12	36376	-0.004	51.14	0.121
633	63093	63093	Category B	0.21582031	-0.93579102	-0.023925781	-0.16357422	0.44433594	-0.15380859	0	0.094	15/11/2017	15	11	2017	14:04:23	50663	0.2	14	4	23	10	0.051757813	3.5368652	0.22631836	-0.94189453	-0.018798828	0.080566406	0.013183594	0	0	0	0	0	0	0	0	0	0.96899414	0.031005859	0.021972656	-0.010498047	0.006103516	-0.004882813	0.128	36277.71	-0.01	123.68	0.121
634	63094	63094	Category B	0.2277832	-0.95996094	0	-0.1628418	0.44262695	-0.1496582	0	0.208	15/11/2017	15	11	2017	14:04:23	50663	0.3	14	4	23	10	0.051757813	3.5368652	0.22607422	-0.94189453	-0.018310547	0.1706543	0.025634766	0	0	0	0	0	0	0	0	0	0.96875	0.03125	0.037841797	0.001464844	-0.017822266	0.018310547	0.116	36427.14	-0.008	106.74	0.105
635	63095	63095	Category B	0.2277832	-0.93579102	-0.011962891	-0.16333008	0.44213867	-0.15673828	0	0.121	15/11/2017	15	11	2017	14:04:23	50663	0.4	14	4	23	10	0.051757813	3.5368652	0.22583008	-0.94213867	-0.018554688	0.23388672	0.009277344	0	0	0	0	0	0	0	0	0	0.96899414	0.031005859	0.014648438	0.001708984	0.006347656	0.006591797	0.116	36427.14	-0.01	134.42	0.121
636	63096	63096	Category B	0.2277832	-0.94799805	-0.011962891	-0.16333008	0.44677734	-0.15795898	0	0.105	15/11/2017	15	11	2017	14:04:23	50663	0.5	14	4	23	10	0.051757813	3.5368652	0.22631836	-0.94189453	-0.018798828	0.092041016	0.009277344	0	0	0	0	0	0	0	0	0	0.96899414	0.031005859	0.014160156	0.001220703	-0.005859375	0.006835938	0.13	36253.92	-0.017	212.53	0.121
637	63097	63097	Category B	0.2277832	-0.93579102	-0.023925781	-0.15820313	0.4519043	-0.14379883	0	0.103	15/11/2017	15	11	2017	14:04:23	50663	0.6	14	4	23	10	0.051757813	3.5368652	0.22583008	-0.94189453	-0.019042969	0.09765625	0.0078125	0	0	0	0	0	0	0	0	0	0.96875	0.03125	0.012451172	0.001708984	0.006103516	-0.004638672	0.131	36242.13	-0.019	237.61	0.121
638	63098	63098	Category B	0.23999023	-0.93579102	-0.023925781	-0.16259766	0.44750977	-0.14697266	0	0.153	15/11/2017	15	11	2017	14:04:23	50663	0.7	14	4	23	10	0.051757813	3.5368652	0.22558594	-0.94165039	-0.019042969	0.22583008	0.016113281	0	0	0	0	0	0	0	0	0	0.96850586	0.031494141	0.024902344	0.014160156	0.005859375	-0.004638672	0.113	36466.45	-0.003	40.16	0.106
639	63099	63099	Category B	0.21582031	-0.93579102	-0.023925781	-0.15917969	0.44555664	-0.15063477	0	0.097	15/11/2017	15	11	2017	14:04:23	50663	0.8	14	4	23	10	0.051757813	3.5368652	0.22558594	-0.94165039	-0.019287109	0.28808594	0.012451172	0	0	0	0	0	0	0	0	0	0.96850586	0.031494141	0.020507813	-0.009765625	0.005859375	-0.004394531	0.11	36506.61	-0.002	27.27	0.106
640	63100	63100	Category B	0.21582031	-0.93579102	-0.023925781	-0.15820313	0.44824219	-0.15795898	0	0.099	15/11/2017	15	11	2017	14:04:23	50663	0.9	14	4	23	10	0.051757813	3.5368652	0.22558594	-0.94165039	-0.019287109	0.12182617	0.012207031	0	0	0	0	0	0	0	0	0	0.96850586	0.031494141	0.020263672	-0.009765625	0.005859375	-0.004394531	0.111	36493.13	0.015	-191.33	0.106
641	63101	63101	Category B	0.23999023	-0.94799805	-0.011962891	-0.16162109	0.44750977	-0.14672852	0	0.106	15/11/2017	15	11	2017	14:04:24	50664	0	14	4	24	10	0.051757813	3.5368652	0.2253418	-0.94165039	-0.018798828	0.021484375	0.017089844	0	0	0	0	0	0	0	0	0	0.96850586	0.031494141	0.027587891	0.014404297	-0.006103516	0.006835938	0.11	36506.61	-0.002	27.27	0.113
642	63102	63102	Category B	0.23999023	-0.93579102	-0.023925781	-0.15771484	0.44775391	-0.14672852	0	0.113	15/11/2017	15	11	2017	14:04:24	50664	0.111	14	4	24	10	0.051513672	3.5320312	0.22509766	-0.94140625	-0.018310547	0.15625	0.016601563	0	0	0	0	0	0	0	0	0	0.96826172	0.031738281	0.025634766	0.014648438	0.005615234	-0.005371094	0.104	36589.67	0.024	-311.96	0.106
643	63103	63103	Category B	0.2277832	-0.94799805	-0.023925781	-0.15942383	0.44604492	-0.14794922	0	0.094	15/11/2017	15	11	2017	14:04:24	50664	0.222	14	4	24	10	0.051513672	3.5320312	0.22485352	-0.94140625	-0.018554688	0.24536133	0.008544922	0	0	0	0	0	0	0	0	0	0.96826172	0.031738281	0.014404297	0.002685547	-0.006347656	-0.005126953	0.097	36691.63	0.032	-425.86	0.113
644	63104	63104	Category B	0.21582031	-0.93579102	-0.011962891	-0.16015625	0.44287109	-0.15576172	0	0.116	15/11/2017	15	11	2017	14:04:24	50664	0.333	14	4	24	10	0.051513672	3.5320312	0.22436523	-0.94140625	-0.018798828	0.20117188	0.012451172	0	0	0	0	0	0	0	0	0	0.96801758	0.031982422	0.021240234	-0.008544922	0.005615234	0.006835938	0.108	36533.88	0.029	-360.97	0.113
645	63105	63105	Category B	0.20385742	-0.93579102	-0.035888672	-0.16015625	0.4453125	-0.15795898	0	0.059	15/11/2017	15	11	2017	14:04:24	50664	0.444	14	4	24	10	0.051513672	3.5320312	0.22485352	-0.94165039	-0.018798828	0.31884766	0.027587891	0	0	0	0	0	0	0	0	0	0.96826172	0.031738281	0.043701172	-0.020996094	0.005859375	-0.016845703	0.095	36721.85	0.037	-491.43	0.113
646	63106	63106	Category B	0.20385742	-0.94799805	-0.023925781	-0.16552734	0.45385742	-0.14990234	0	0.16	15/11/2017	15	11	2017	14:04:24	50664	0.555	14	4	24	10	0.051513672	3.5320312	0.22485352	-0.94165039	-0.018798828	0.57421875	0.022460938	0	0	0	0	0	0	0	0	0	0.96826172	0.031738281	0.032226563	-0.020996094	-0.006103516	-0.004882813	0.094	36737.16	0.026	-361.16	0.109
647	63107	63107	Category B	0.20385742	-0.92382813	-0.023925781	-0.15942383	0.44458008	-0.15283203	0	0.031	15/11/2017	15	11	2017	14:04:24	50664	0.666	14	4	24	10	0.051513672	3.5320312	0.22509766	-0.94116211	-0.019042969	0.66650391	0.027832031	0	0	0	0	0	0	0	0	0	0.96801758	0.031982422	0.043457031	-0.021240234	0.017333984	-0.004638672	0.096	36706.68	0.04	-522.41	0.116
648	63108	63108	Category B	0.21582031	-0.93579102	-0.023925781	-0.16162109	0.45166016	-0.14990234	0	0.109	15/11/2017	15	11	2017	14:04:24	50664	0.777	14	4	24	10	0.051513672	3.5320312	0.22558594	-0.94140625	-0.018798828	0.52246094	0.012207031	0	0	0	0	0	0	0	0	0	0.96826172	0.031738281	0.020263672	-0.009765625	0.005615234	-0.004882813	0.096	36706.68	0.014	-200.07	0.109
649	63109	63109	Category B	0.23999023	-0.94799805	-0.023925781	-0.16162109	0.4453125	-0.15185547	0	0.104	15/11/2017	15	11	2017	14:04:24	50664	0.888	14	4	24	10	0.051513672	3.5320312	0.22583008	-0.94116211	-0.018798828	0.4609375	0.016357422	0	0	0	0	0	0	0	0	0	0.96801758	0.031982422	0.025634766	0.013916016	-0.006591797	-0.004882813	0.103	36603.89	0.01	-137.44	0.109
650	63110	63110	Category B	0.2277832	-0.93579102	-0.023925781	-0.16186523	0.44165039	-0.15185547	0	0.117	15/11/2017	15	11	2017	14:04:25	50665	0	14	4	25	10	0.051513672	3.5320312	0.2253418	-0.94140625	-0.018554688	0.43359375	0.0078125	0	0	0	0	0	0	0	0	0	0.96801758	0.031982422	0.013183594	0.002197266	0.005615234	-0.005126953	0.086	36864.59	0.019	-289.03	0.109
651	63111	63111	Category B	0.20385742	-0.95996094	-0.023925781	-0.16088867	0.44604492	-0.14575195	0	0.101	15/11/2017	15	11	2017	14:04:25	50665	0.1	14	4	25	10	0.051513672	3.5320312	0.22583008	-0.94140625	-0.018310547	0.19677734	0.029296875	0	0	0	0	0	0	0	0	0	0.96826172	0.031738281	0.046142578	-0.021972656	-0.018310547	-0.005371094	0.114	36453.26	-0.001	13.19	0.109
652	63112	63112	Category B	0.23999023	-0.94799805	-0.035888672	-0.15869141	0.44702148	-0.15185547	0	0.054	15/11/2017	15	11	2017	14:04:25	50665	0.2	14	4	25	10	0.051513672	3.5320312	0.22607422	-0.94140625	-0.018310547	0.016357422	0.022949219	0	0	0	0	0	0	0	0	0	0.96850586	0.031494141	0.037353516	0.013671875	-0.006347656	-0.017333984	0.113	36466.45	-0.005	67.43	0.117
653	63113	63113	Category B	0.25195313	-0.93579102	0	-0.16088867	0.4453125	-0.15478516	0	0.2	15/11/2017	15	11	2017	14:04:25	50665	0.3	14	4	25	10	0.051513672	3.5320312	0.22631836	-0.94140625	-0.018554688	0.14355469	0.031982422	0	0	0	0	0	0	0	0	0	0.96850586	0.031494141	0.050048828	0.025390625	0.005615234	0.018554688	0.133	36218.78	-0.03	385.11	0.117
654	63114	63114	Category B	0.20385742	-0.94799805	0	-0.16186523	0.45068359	-0.1496582	0	0.103	15/11/2017	15	11	2017	14:04:25	50665	0.4	14	4	25	10	0.051513672	3.5320312	0.22631836	-0.94140625	-0.018554688	0.18359375	0.030029297	0	0	0	0	0	0	0	0	0	0.96850586	0.031494141	0.047607422	-0.022460938	-0.006347656	0.018554688	0.132	36230.42	-0.022	276.19	0.165
655	63115	63115	Category B	0.25195313	-0.94799805	-0.023925781	-0.16235352	0.44824219	-0.15576172	0	0.228	15/11/2017	15	11	2017	14:04:25	50665	0.5	14	4	25	10	0.051513672	3.5320312	0.2265625	-0.94140625	-0.018554688	0.30932617	0.026611328	0	0	0	0	0	0	0	0	0	0.96850586	0.031494141	0.036865234	0.025146484	-0.006347656	-0.005126953	0.143	36106.1	-0.038	469.46	0.165
656	63116	63116	Category B	0.21582031	-0.95996094	-0.023925781	-0.16064453	0.44824219	-0.15698242	0	0.108	15/11/2017	15	11	2017	14:04:25	50665	0.6	14	4	25	10	0.051513672	3.5320312	0.22680664	-0.94140625	-0.018310547	0.56201172	0.021972656	0	0	0	0	0	0	0	0	0	0.96850586	0.031494141	0.034667969	-0.010986328	-0.018310547	-0.005371094	0.149	36041.53	-0.037	438.21	0.165
657	63117	63117	Category B	0.21582031	-0.92382813	-0.011962891	-0.15795898	0.45922852	-0.15307617	0	0.165	15/11/2017	15	11	2017	14:04:25	50665	0.7	14	4	25	10	0.051513672	3.5320312	0.22631836	-0.94165039	-0.018310547	0.50976563	0.021728516	0	0	0	0	0	0	0	0	0	0.96875	0.03125	0.03515625	-0.010498047	0.017822266	0.006347656	0.139	36150.38	-0.041	526.33	0.165
658	63118	63118	Category B	0.23999023	-0.93579102	-0.011962891	-0.16357422	0.44506836	-0.14575195	0	0.095	15/11/2017	15	11	2017	14:04:25	50665	0.8	14	4	25	10	0.051513672	3.5320312	0.22631836	-0.94189453	-0.018310547	0.38208008	0.016113281	0	0	0	0	0	0	0	0	0	0.96875	0.03125	0.025878906	0.013427734	0.006103516	0.006347656	0.152	36010.03	-0.051	622.64	0.165
659	63119	63119	Category B	0.2277832	-0.95996094	-0.023925781	-0.15942383	0.44604492	-0.15185547	0	0.14	15/11/2017	15	11	2017	14:04:25	50665	0.9	14	4	25	10	0.051513672	3.5320312	0.22631836	-0.94189453	-0.018310547	0.33129883	0.018798828	0	0	0	0	0	0	0	0	0	0.96875	0.03125	0.024902344	0.001220703	-0.017822266	-0.005371094	0.125	36313.97	-0.034	469.91	0.14
660	63120	63120	Category B	0.2277832	-0.93579102	-0.011962891	-0.15649414	0.44873047	-0.15576172	0	0.181	15/11/2017	15	11	2017	14:04:26	50666	0	14	4	26	10	0.051513672	3.5320312	0.22583008	-0.94189453	-0.018310547	0.15283203	0.009033203	0	0	0	0	0	0	0	0	0	0.96875	0.03125	0.014404297	0.001708984	0.006103516	0.006347656	0.121	36363.43	-0.043	638.59	0.14
661	63121	63121	Category B	0.2277832	-0.94799805	-0.023925781	-0.16015625	0.45043945	-0.14599609	0	0.063	15/11/2017	15	11	2017	14:04:26	50666	0.1	14	4	26	10	0.051513672	3.5320312	0.22631836	-0.94189453	-0.018066406	0.075683594	0.008300781	0	0	0	0	0	0	0	0	0	0.96899414	0.031005859	0.012695313	0.001220703	-0.005859375	-0.005615234	0.107	36547.67	-0.035	565.12	0.095
662	63122	63122	Category B	0.21582031	-0.94799805	-0.011962891	-0.16333008	0.44848633	-0.15283203	0	0.082	15/11/2017	15	11	2017	14:04:26	50666	0.2	14	4	26	10	0.051513672	3.5320312	0.22631836	-0.94213867	-0.018310547	0.20556641	0.013671875	0	0	0	0	0	0	0	0	0	0.96923828	0.030761719	0.022705078	-0.010498047	-0.005615234	0.006347656	0.101	36632.67	-0.036	619.24	0.117
663	63123	63123	Category B	0.2277832	-0.94799805	-0.011962891	-0.16064453	0.44824219	-0.15185547	0	0.084	15/11/2017	15	11	2017	14:04:26	50666	0.3	14	4	26	10	0.051513672	3.5320312	0.22680664	-0.94213867	-0.018066406	0.21240234	0.008300781	0	0	0	0	0	0	0	0	0	0.96923828	0.030761719	0.012695313	0.000732422	-0.005615234	0.006103516	0.097	36691.63	-0.025	421.16	0.112
664	63124	63124	Category B	0.2277832	-0.93579102	-0.035888672	-0.15991211	0.44775391	-0.15283203	0	0.056	15/11/2017	15	11	2017	14:04:26	50666	0.4	14	4	26	10	0.051513672	3.5320312	0.22680664	-0.94262695	-0.018066406	0.12182617	0.018798828	0	0	0	0	0	0	0	0	0	0.96972656	0.030273438	0.025390625	0.000732422	0.006835938	-0.017578125	0.085	36881.19	-0.009	156.96	0.112
665	63125	63125	Category B	0.2277832	-0.93579102	-0.023925781	-0.15722656	0.45361328	-0.15283203	0	0.117	15/11/2017	15	11	2017	14:04:26	50666	0.5	14	4	26	10	0.051513672	3.5320312	0.22680664	-0.94287109	-0.018310547	0.10473633	0.009033203	0	0	0	0	0	0	0	0	0	0.9699707	0.030029297	0.013427734	0.000732422	0.007080078	-0.005371094	0.097	36691.63	0.002	-29.72	0.117
666	63126	63126	Category B	0.2277832	-0.93579102	-0.023925781	-0.15795898	0.45605469	-0.15209961	0	0.112	15/11/2017	15	11	2017	14:04:26	50666	0.6	14	4	26	10	0.051513672	3.5320312	0.2265625	-0.94311523	-0.018310547	0.18359375	0.009033203	0	0	0	0	0	0	0	0	0	0.97021484	0.029785156	0.013916016	0.000976563	0.007324219	-0.005371094	0.103	36603.89	0.005	-70.01	0.117
667	63127	63127	Category B	0.21582031	-0.94799805	-0.011962891	-0.16210938	0.44458008	-0.14770508	0	0.134	15/11/2017	15	11	2017	14:04:26	50666	0.7	14	4	26	10	0.051513672	3.5320312	0.22631836	-0.94311523	-0.018798828	0.071044922	0.013427734	0	0	0	0	0	0	0	0	0	0.97021484	0.029785156	0.022460938	-0.010498047	-0.004638672	0.006835938	0.107	36547.67	0.007	-94.41	0.12
668	63128	63128	Category B	0.21582031	-0.94799805	-0.023925781	-0.16015625	0.44287109	-0.14770508	0	0.12	15/11/2017	15	11	2017	14:04:26	50666	0.8	14	4	26	10	0.051513672	3.5320312	0.22631836	-0.94335938	-0.018554688	0.06640625	0.012695313	0	0	0	0	0	0	0	0	0	0.97021484	0.029785156	0.020507813	-0.010498047	-0.004394531	-0.005126953	0.123	36338.53	0.005	-60.82	0.134
669	63129	63129	Category B	0.2277832	-0.94799805	-0.011962891	-0.16235352	0.44824219	-0.14379883	0	0.104	15/11/2017	15	11	2017	14:04:26	50666	0.9	14	4	26	10	0.051513672	3.5320312	0.22631836	-0.94311523	-0.018798828	0.15014648	0.008300781	0	0	0	0	0	0	0	0	0	0.9699707	0.030029297	0.012939453	0.001220703	-0.004638672	0.006835938	0.133	36218.78	-0.005	58.93	0.134
670	63130	63130	Category B	0.25195313	-0.93579102	-0.011962891	-0.16357422	0.44433594	-0.14770508	0	0.155	15/11/2017	15	11	2017	14:04:27	50667	0	14	4	27	10	0.051513672	3.5320312	0.22583008	-0.94311523	-0.018554688	0.16552734	0.027587891	0	0	0	0	0	0	0	0	0	0.9699707	0.030029297	0.040039063	0.025878906	0.007324219	0.006591797	0.129	36265.77	-0.009	110.23	0.134
671	63131	63131	Category B	0.21582031	-0.92382813	-0.023925781	-0.16455078	0.45239258	-0.15185547	0	0.177	15/11/2017	15	11	2017	14:04:27	50667	0.1	14	4	27	10	0.051513672	3.5320312	0.22558594	-0.94335938	-0.018798828	0.10498047	0.022460938	0	0	0	0	0	0	0	0	0	0.97021484	0.029785156	0.034423828	-0.009765625	0.01953125	-0.004882813	0.125	36313.97	-0.027	362.74	0.12
672	63132	63132	Category B	0.21582031	-0.93579102	0.023925781	-0.15698242	0.44775391	-0.14770508	0	0.088	15/11/2017	15	11	2017	14:04:27	50667	0.2	14	4	27	10	0.051513672	3.5320312	0.22558594	-0.94384766	-0.018798828	0.15551758	0.044677734	0	0	0	0	0	0	0	0	0	0.97045898	0.029541016	0.060791016	-0.009765625	0.008056641	0.042724609	0.116	36427.14	-0.023	325.46	0.116
673	63133	63133	Category B	0.21582031	-0.93579102	0.011962891	-0.16088867	0.44775391	-0.14990234	0	0.107	15/11/2017	15	11	2017	14:04:27	50667	0.3	14	4	27	10	0.051513672	3.5320312	0.22583008	-0.94384766	-0.019287109	0.2253418	0.033691406	0	0	0	0	0	0	0	0	0	0.97070313	0.029296875	0.049316406	-0.010009766	0.008056641	0.03125	0.118	36401.39	-0.033	479.8	0.116
674	63134	63134	Category B	0.21582031	-0.95996094	-0.023925781	-0.16015625	0.45019531	-0.15087891	0	0.07	15/11/2017	15	11	2017	14:04:27	50667	0.4	14	4	27	10	0.051513672	3.5320312	0.22583008	-0.94384766	-0.01953125	0.071289063	0.01953125	0	0	0	0	0	0	0	0	0	0.97070313	0.029296875	0.030517578	-0.010009766	-0.015869141	-0.004150391	0.108	36533.88	-0.021	314.27	0.116
675	63135	63135	Category B	0.23999023	-0.93579102	-0.023925781	-0.15820313	0.44824219	-0.15380859	0	0.116	15/11/2017	15	11	2017	14:04:27	50667	0.5	14	4	27	10	0.051513672	3.5320312	0.22558594	-0.94360352	-0.01953125	0.10888672	0.016845703	0	0	0	0	0	0	0	0	0	0.97045898	0.029541016	0.026367188	0.014160156	0.0078125	-0.004150391	0.106	36561.56	-0.015	222.32	0.116
676	63136	63136	Category B	0.20385742	-0.92382813	-0.023925781	-0.16088867	0.44287109	-0.15576172	0	0.095	15/11/2017	15	11	2017	14:04:27	50667	0.6	14	4	27	10	0.051513672	3.5320312	0.22558594	-0.94384766	-0.019775391	0.10083008	0.030029297	0	0	0	0	0	0	0	0	0	0.97070313	0.029296875	0.045898438	-0.021728516	0.020019531	-0.00390625	0.113	36466.45	-0.013	180.78	0.116
677	63137	63137	Category B	0.21582031	-0.93579102	-0.023925781	-0.16479492	0.44921875	-0.1496582	0	0.161	15/11/2017	15	11	2017	14:04:27	50667	0.7	14	4	27	10	0.051513672	3.5320312	0.22558594	-0.9440918	-0.020507813	0.041259766	0.013183594	0	0	0	0	0	0	0	0	0	0.97094727	0.029052734	0.021240234	-0.009765625	0.008300781	-0.003173828	0.112	36479.74	-0.011	152.93	0.116
678	63138	63138	Category B	0.2277832	-0.94799805	-0.023925781	-0.16333008	0.44677734	-0.1394043	0	0.133	15/11/2017	15	11	2017	14:04:27	50667	0.8	14	4	27	10	0.051513672	3.5320312	0.22558594	-0.94433594	-0.020507813	0.12475586	0.005126953	0	0	0	0	0	0	0	0	0	0.97119141	0.028808594	0.008789063	0.001953125	-0.003417969	-0.003173828	0.11	36506.61	-0.013	185.02	0.116
679	63139	63139	Category B	0.23999023	-0.94799805	-0.023925781	-0.15942383	0.4453125	-0.15698242	0	0.099	15/11/2017	15	11	2017	14:04:27	50667	0.9	14	4	27	10	0.051513672	3.5320312	0.22583008	-0.94458008	-0.020507813	0.26196289	0.014648438	0	0	0	0	0	0	0	0	0	0.97143555	0.028564453	0.020507813	0.013916016	-0.003173828	-0.003173828	0.108	36533.88	0.015	-195.35	0.133
680	63140	63140	Category B	0.20385742	-0.93579102	-0.011962891	-0.16235352	0.4519043	-0.15795898	0	0.057	15/11/2017	15	11	2017	14:04:28	50668	0	14	4	28	10	0.051757813	3.5545898	0.22583008	-0.94458008	-0.020507813	0.20458984	0.025146484	0	0	0	0	0	0	0	0	0	0.97143555	0.028564453	0.039550781	-0.021972656	0.008789063	0.008544922	0.126	36301.8	-0.019	245.87	0.133
681	63141	63141	Category B	0.2277832	-0.94799805	-0.023925781	-0.15820313	0.44946289	-0.14697266	0	0.106	15/11/2017	15	11	2017	14:04:28	50668	0.1	14	4	28	10	0.051757813	3.5545898	0.22631836	-0.94482422	-0.020263672	0.16918945	0.004638672	0	0	0	0	0	0	0	0	0	0.97167969	0.028320313	0.0078125	0.001220703	-0.002929688	-0.003417969	0.108	36533.88	-0.001	13.79	0.133
682	63142	63142	Category B	0.21582031	-0.94799805	-0.035888672	-0.15917969	0.44824219	-0.14868164	0	0.205	15/11/2017	15	11	2017	14:04:28	50668	0.2	14	4	28	10	0.051757813	3.5545898	0.22583008	-0.94482422	-0.020507813	0.21191406	0.018310547	0	0	0	0	0	0	0	0	0	0.97167969	0.028320313	0.028320313	-0.010009766	-0.002929688	-0.015136719	0.128	36277.71	-0.033	444.14	0.106
683	63143	63143	Category B	0.20385742	-0.93579102	-0.023925781	-0.16259766	0.44506836	-0.15698242	0	0.053	15/11/2017	15	11	2017	14:04:28	50668	0.3	14	4	28	10	0.051757813	3.5545898	0.22607422	-0.94458008	-0.020751953	0.23706055	0.024169922	0	0	0	0	0	0	0	0	0	0.97167969	0.028320313	0.034423828	-0.022216797	0.008789063	-0.002929688	0.129	36265.77	-0.031	410.94	0.106
684	63144	63144	Category B	0.2277832	-0.93579102	-0.047851563	-0.16381836	0.44262695	-0.15380859	0	0.252	15/11/2017	15	11	2017	14:04:28	50668	0.4	14	4	28	10	0.051757813	3.5545898	0.22607422	-0.94482422	-0.020751953	0.004882813	0.028564453	0	0	0	0	0	0	0	0	0	0.97167969	0.028320313	0.037597656	0.001464844	0.009033203	-0.026855469	0.137	36172.91	-0.022	267.24	0.106
685	63145	63145	Category B	0.23999023	-0.94799805	-0.023925781	-0.16430664	0.44555664	-0.14355469	0	0.104	15/11/2017	15	11	2017	14:04:28	50668	0.5	14	4	28	10	0.051757813	3.5545898	0.22607422	-0.94482422	-0.020996094	0.40942383	0.014160156	0	0	0	0	0	0	0	0	0	0.97167969	0.028320313	0.01953125	0.013671875	-0.002929688	-0.002685547	0.132	36230.42	-0.042	569.31	0.133
686	63146	63146	Category B	0.2277832	-0.91186523	-0.035888672	-0.16162109	0.44824219	-0.14794922	0	0.105	15/11/2017	15	11	2017	14:04:28	50668	0.6	14	4	28	10	0.051757813	3.5545898	0.22680664	-0.94482422	-0.020507813	0.62158203	0.036376953	0	0	0	0	0	0	0	0	0	0.97192383	0.028076172	0.049072266	0.000732422	0.032958984	-0.015136719	0.12	36376	-0.015	199.56	0.133
687	63147	63147	Category B	0.26391602	-0.94799805	-0.011962891	-0.16381836	0.44262695	-0.15283203	0	0.075	15/11/2017	15	11	2017	14:04:28	50668	0.7	14	4	28	10	0.051757813	3.5545898	0.22680664	-0.94458008	-0.020263672	0.62426758	0.037841797	0	0	0	0	0	0	0	0	0	0.97167969	0.028320313	0.048583984	0.036865234	-0.003173828	0.008300781	0.136	36184.27	-0.04	522.41	0.133
688	63148	63148	Category B	0.23999023	-0.93579102	-0.011962891	-0.16015625	0.44287109	-0.15478516	0	0.133	15/11/2017	15	11	2017	14:04:28	50668	0.8	14	4	28	10	0.051757813	3.5545898	0.22705078	-0.94482422	-0.020263672	0.58764648	0.017822266	0	0	0	0	0	0	0	0	0	0.97216797	0.027832031	0.030273438	0.012695313	0.009033203	0.008300781	0.11	36506.61	-0.011	155.3	0.119
689	63149	63149	Category B	0.20385742	-0.94799805	-0.011962891	-0.16137695	0.45385742	-0.15063477	0	0.151	15/11/2017	15	11	2017	14:04:28	50668	0.9	14	4	28	10	0.051757813	3.5545898	0.22753906	-0.94506836	-0.020263672	0.62158203	0.025390625	0	0	0	0	0	0	0	0	0	0.97241211	0.027587891	0.034912109	-0.023681641	-0.002685547	0.008300781	0.113	36466.45	-0.019	270.71	0.119
690	63150	63150	Category B	0.2277832	-0.94799805	-0.011962891	-0.16577148	0.44970703	-0.14575195	0	0.097	15/11/2017	15	11	2017	14:04:29	50669	0	14	4	29	10	0.051757813	3.5545898	0.22729492	-0.94482422	-0.020263672	0.56518555	0.008789063	0	0	0	0	0	0	0	0	0	0.97216797	0.027832031	0.011474609	0.000244141	-0.002929688	0.008300781	0.105	36575.56	-0.033	537.23	0.12
691	63151	63151	Category B	0.23999023	-0.95996094	-0.023925781	-0.16040039	0.45410156	-0.14770508	0	0.119	15/11/2017	15	11	2017	14:04:29	50669	0.1	14	4	29	10	0.051757813	3.5545898	0.22705078	-0.94458008	-0.020263672	0.4140625	0.020019531	0	0	0	0	0	0	0	0	0	0.97167969	0.028320313	0.031494141	0.012695313	-0.015136719	-0.003417969	0.113	36466.45	-0.031	465.5	0.12
692	63152	63152	Category B	0.2277832	-0.94799805	-0.011962891	-0.15893555	0.45507813	-0.15209961	0	0.059	15/11/2017	15	11	2017	14:04:29	50669	0.2	14	4	29	10	0.051757813	3.5545898	0.22753906	-0.94458008	-0.020263672	0.29174805	0.009033203	0	0	0	0	0	0	0	0	0	0.97167969	0.028320313	0.011962891	0	-0.003173828	0.008300781	0.108	36533.88	-0.024	364.07	0.12
693	63153	63153	Category B	0.23999023	-0.94799805	-0.023925781	-0.15673828	0.45019531	-0.14672852	0	0.12	15/11/2017	15	11	2017	14:04:29	50669	0.3	14	4	29	10	0.051757813	3.5545898	0.22753906	-0.94433594	-0.020263672	0.33203125	0.013183594	0	0	0	0	0	0	0	0	0	0.97167969	0.028320313	0.01953125	0.012207031	-0.003417969	-0.003417969	0.103	36603.89	-0.001	14.33	0.12
694	63154	63154	Category B	0.2277832	-0.93579102	-0.023925781	-0.15991211	0.44775391	-0.15283203	0	0.105	15/11/2017	15	11	2017	14:04:29	50669	0.4	14	4	29	10	0.051757813	3.5545898	0.22753906	-0.94458008	-0.020507813	0.26489258	0.009277344	0	0	0	0	0	0	0	0	0	0.97167969	0.028320313	0.011962891	0	0.008789063	-0.003173828	0.11	36506.61	-0.006	83.06	0.12
695	63155	63155	Category B	0.23999023	-0.94799805	-0.011962891	-0.15917969	0.45019531	-0.1496582	0	0.122	15/11/2017	15	11	2017	14:04:29	50669	0.5	14	4	29	10	0.051757813	3.5545898	0.2277832	-0.94433594	-0.020507813	0.007080078	0.015136719	0	0	0	0	0	0	0	0	0	0.97167969	0.028320313	0.024169922	0.011962891	-0.003417969	0.008544922	0.105	36575.56	0.007	-95.82	0.12
696	63156	63156	Category B	0.21582031	-0.94799805	-0.011962891	-0.16259766	0.44287109	-0.15356445	0	0.136	15/11/2017	15	11	2017	14:04:29	50669	0.6	14	4	29	10	0.051757813	3.5545898	0.22753906	-0.9440918	-0.020751953	0.24902344	0.015136719	0	0	0	0	0	0	0	0	0	0.97143555	0.028564453	0.024169922	-0.01171875	-0.003662109	0.008789063	0.112	36479.74	0.023	-284.03	0.12
697	63157	63157	Category B	0.23999023	-0.94799805	-0.011962891	-0.16235352	0.453125	-0.14599609	0	0.093	15/11/2017	15	11	2017	14:04:29	50669	0.7	14	4	29	10	0.051757813	3.5545898	0.2277832	-0.94384766	-0.020507813	0.48486328	0.015380859	0	0	0	0	0	0	0	0	0	0.97119141	0.028808594	0.024658203	0.011962891	-0.00390625	0.008544922	0.098	36676.71	0.03	-399	0.122
698	63158	63158	Category B	0.21582031	-0.94799805	-0.023925781	-0.16235352	0.45458984	-0.1496582	0	0.098	15/11/2017	15	11	2017	14:04:29	50669	0.8	14	4	29	10	0.051757813	3.5545898	0.2277832	-0.9440918	-0.020751953	0.5234375	0.012939453	0	0	0	0	0	0	0	0	0	0.97143555	0.028564453	0.018798828	-0.011962891	-0.003662109	-0.002929688	0.101	36632.67	0.008	-112.47	0.122
699	63159	63159	Category B	0.20385742	-0.94799805	-0.023925781	-0.16259766	0.44458008	-0.14868164	0	0.038	15/11/2017	15	11	2017	14:04:29	50669	0.9	14	4	29	10	0.051757813	3.5545898	0.2277832	-0.9440918	-0.020996094	0.43725586	0.024414063	0	0	0	0	0	0	0	0	0	0.97143555	0.028564453	0.030273438	-0.023925781	-0.003662109	-0.002685547	0.091	36783.88	0	0	0.098
700	63160	63160	Category B	0.25195313	-0.95996094	-0.011962891	-0.15771484	0.4519043	-0.15405273	0	0.123	15/11/2017	15	11	2017	14:04:30	50670	0	14	4	30	10	0.051757813	3.5545898	0.22753906	-0.9440918	-0.020996094	0.23779297	0.030029297	0	0	0	0	0	0	0	0	0	0.97143555	0.028564453	0.048828125	0.024169922	-0.015625	0.009033203	0.078	37002.02	0.021	-340.11	0.093
701	63161	63161	Category B	0.23999023	-0.95996094	-0.023925781	-0.16333008	0.45019531	-0.15063477	0	0.06	15/11/2017	15	11	2017	14:04:30	50670	0.1	14	4	30	10	0.051757813	3.5545898	0.22753906	-0.94433594	-0.020751953	0.014404297	0.020019531	0	0	0	0	0	0	0	0	0	0.97167969	0.028320313	0.030761719	0.012207031	-0.015380859	-0.002929688	0.072	37112.79	0.023	-390.94	0.06
702	63162	63162	Category B	0.25195313	-0.93579102	-0.011962891	-0.16162109	0.44824219	-0.14672852	0	0.06	15/11/2017	15	11	2017	14:04:30	50670	0.2	14	4	30	10	0.051757813	3.5545898	0.22729492	-0.94433594	-0.020751953	0.11035156	0.02734375	0	0	0	0	0	0	0	0	0	0.97167969	0.028320313	0.041992188	0.024414063	0.008544922	0.008789063	0.065	37251.91	0.016	-302.71	0.06
703	63163	63163	Category B	0.23999023	-0.98388672	-0.011962891	-0.16259766	0.44604492	-0.1496582	0	0.058	15/11/2017	15	11	2017	14:04:30	50670	0.3	14	4	30	10	0.051757813	3.5545898	0.22753906	-0.94433594	-0.020263672	0.046386719	0.041992188	0	0	0	0	0	0	0	0	0	0.97167969	0.028320313	0.060302734	0.012207031	-0.039306641	0.008300781	0.072	37112.79	0.013	-231.6	0.08
704	63164	63164	Category B	0.21582031	-0.95996094	-0.023925781	-0.15966797	0.45825195	-0.14794922	0	0.055	15/11/2017	15	11	2017	14:04:30	50670	0.4	14	4	30	10	0.051757813	3.5545898	0.2277832	-0.94458008	-0.020263672	0.003173828	0.019775391	0	0	0	0	0	0	0	0	0	0.97192383	0.028076172	0.030761719	-0.011962891	-0.015136719	-0.003417969	0.076	37038.15	0.03	-476.59	0.08
705	63165	63165	Category B	0.21582031	-0.95996094	-0.011962891	-0.16064453	0.44824219	-0.15185547	0	0.08	15/11/2017	15	11	2017	14:04:30	50670	0.5	14	4	30	10	0.051757813	3.5545898	0.2277832	-0.94458008	-0.020019531	0.075195313	0.020996094	0	0	0	0	0	0	0	0	0	0.97192383	0.028076172	0.035400391	-0.011962891	-0.015136719	0.008056641	0.099	36661.91	0.027	-360.11	0.111
706	63166	63166	Category B	0.23999023	-0.93579102	-0.035888672	-0.15673828	0.45019531	-0.15087891	0	0.143	15/11/2017	15	11	2017	14:04:30	50670	0.6	14	4	30	10	0.051757813	3.5545898	0.2277832	-0.94458008	-0.020019531	0.26806641	0.021728516	0	0	0	0	0	0	0	0	0	0.97192383	0.028076172	0.036621094	0.011962891	0.008789063	-0.015625	0.108	36533.88	0.02	-256.17	0.111
707	63167	63167	Category B	0.21582031	-0.95996094	0	-0.16162109	0.44482422	-0.15185547	0	0.201	15/11/2017	15	11	2017	14:04:30	50670	0.7	14	4	30	10	0.051757813	3.5545898	0.2277832	-0.94506836	-0.020263672	0.25976563	0.027832031	0	0	0	0	0	0	0	0	0	0.97216797	0.027832031	0.047119141	-0.011962891	-0.014892578	0.020263672	0.114	36453.26	0.016	-199.34	0.138
708	63168	63168	Category B	0.21582031	-0.93579102	-0.023925781	-0.15991211	0.44873047	-0.15698242	0	0.111	15/11/2017	15	11	2017	14:04:30	50670	0.8	14	4	30	10	0.051757813	3.5545898	0.2277832	-0.94506836	-0.020263672	0.2578125	0.015625	0	0	0	0	0	0	0	0	0	0.97241211	0.027587891	0.025146484	-0.011962891	0.009277344	-0.003417969	0.128	36277.71	0.014	-160.63	0.138
709	63169	63169	Category B	0.2277832	-0.94799805	-0.023925781	-0.16088867	0.44287109	-0.15283203	0	0.095	15/11/2017	15	11	2017	14:04:30	50670	0.9	14	4	30	10	0.051757813	3.5545898	0.2277832	-0.94506836	-0.020019531	0.29467773	0.004638672	0	0	0	0	0	0	0	0	0	0.97241211	0.027587891	0.006835938	0	-0.002685547	-0.003662109	0.128	36277.71	0.004	-47.29	0.138
710	63170	63170	Category B	0.20385742	-0.94799805	-0.023925781	-0.16503906	0.44677734	-0.14160156	0	0.138	15/11/2017	15	11	2017	14:04:31	50671	0	14	4	31	10	0.051757813	3.5545898	0.2277832	-0.94506836	-0.020019531	0.41015625	0.024414063	0	0	0	0	0	0	0	0	0	0.97241211	0.027587891	0.030517578	-0.023925781	-0.002685547	-0.003662109	0.12	36376	0.016	-191.73	0.111
711	63171	63171	Category B	0.2277832	-0.94799805	-0.023925781	-0.15600586	0.44775391	-0.14892578	0	0.084	15/11/2017	15	11	2017	14:04:31	50671	0.1	14	4	31	10	0.051757813	3.5545898	0.22753906	-0.9453125	-0.020263672	0.48461914	0.004150391	0	0	0	0	0	0	0	0	0	0.97241211	0.027587891	0.006103516	0	-0.002441406	-0.003417969	0.098	36676.71	0.025	-338.18	0.095
712	63172	63172	Category B	0.23999023	-0.94799805	-0.035888672	-0.15820313	0.45361328	-0.15307617	0	0.092	15/11/2017	15	11	2017	14:04:31	50671	0.2	14	4	31	10	0.051757813	3.5545898	0.2277832	-0.9453125	-0.020507813	0.45727539	0.01953125	0	0	0	0	0	0	0	0	0	0.97265625	0.02734375	0.029785156	0.011962891	-0.002441406	-0.015136719	0.093	36752.6	0.008	-119.93	0.092
713	63173	63173	Category B	0.2277832	-0.93579102	-0.047851563	-0.16162109	0.44726563	-0.1418457	0	0.068	15/11/2017	15	11	2017	14:04:31	50671	0.3	14	4	31	10	0.051757813	3.5545898	0.2277832	-0.94580078	-0.020751953	0.50683594	0.028564453	0	0	0	0	0	0	0	0	0	0.97314453	0.026855469	0.037109375	0	0.010009766	-0.026855469	0.085	36881.19	0.02	-305.63	0.092
714	63174	63174	Category B	0.19189453	-0.94799805	-0.011962891	-0.15869141	0.4453125	-0.15576172	0	0.085	15/11/2017	15	11	2017	14:04:31	50671	0.4	14	4	31	10	0.051757813	3.5545898	0.22753906	-0.94604492	-0.020751953	0.46557617	0.036865234	0	0	0	0	0	0	0	0	0	0.97314453	0.026855469	0.046630859	-0.035644531	-0.001708984	0.008789063	0.087	36848.15	0.002	-32.43	0.092
715	63175	63175	Category B	0.23999023	-0.95996094	-0.023925781	-0.16210938	0.44287109	-0.15478516	0	0.048	15/11/2017	15	11	2017	14:04:31	50671	0.5	14	4	31	10	0.051757813	3.5545898	0.2277832	-0.9453125	-0.020751953	0.30786133	0.018798828	0	0	0	0	0	0	0	0	0	0.97265625	0.02734375	0.029541016	0.011962891	-0.014404297	-0.002929688	0.091	36783.88	0.018	-263.68	0.104
716	63176	63176	Category B	0.21582031	-0.95996094	-0.071777344	-0.15844727	0.45019531	-0.15087891	0	0.149	15/11/2017	15	11	2017	14:04:31	50671	0.6	14	4	31	10	0.051757813	3.5545898	0.2277832	-0.94555664	-0.020751953	0.014648438	0.054199219	0	0	0	0	0	0	0	0	0	0.97290039	0.027099609	0.077392578	-0.011962891	-0.014160156	-0.05078125	0.1	36647.23	0.001	-14.56	0.104
717	63177	63177	Category B	0.23999023	-0.95996094	-0.023925781	-0.15917969	0.44775391	-0.14697266	0	0.104	15/11/2017	15	11	2017	14:04:31	50671	0.7	14	4	31	10	0.051757813	3.5545898	0.22802734	-0.94580078	-0.020751953	0.11328125	0.018554688	0	0	0	0	0	0	0	0	0	0.97314453	0.026855469	0.029052734	0.01171875	-0.013916016	-0.002929688	0.101	36632.67	0.002	-28.78	0.104
718	63178	63178	Category B	0.25195313	-0.94799805	-0.023925781	-0.16333008	0.45019531	-0.14990234	0	0.149	15/11/2017	15	11	2017	14:04:31	50671	0.8	14	4	31	10	0.051269531	3.5594238	0.22827148	-0.94580078	-0.020751953	0.29882813	0.023925781	0	0	0	0	0	0	0	0	0	0.97314453	0.026855469	0.028564453	0.0234375	-0.001953125	-0.002929688	0.097	36691.63	0.018	-251.48	0.149
719	63179	63179	Category B	0.21582031	-0.94799805	-0.023925781	-0.16088867	0.44287109	-0.15283203	0	0.076	15/11/2017	15	11	2017	14:04:31	50671	0.9	14	4	31	10	0.051269531	3.5594238	0.22827148	-0.94580078	-0.020996094	0.34375	0.012939453	0	0	0	0	0	0	0	0	0	0.97314453	0.026855469	0.017333984	-0.012451172	-0.001953125	-0.002685547	0.123	36338.53	-0.015	195.35	0.149
720	63180	63180	Category B	0.25195313	-0.94799805	-0.011962891	-0.16064453	0.44702148	-0.15991211	0	0.059	15/11/2017	15	11	2017	14:04:32	50672	0	14	4	32	10	0.051269531	3.5594238	0.22802734	-0.94555664	-0.020996094	0.40283203	0.025390625	0	0	0	0	0	0	0	0	0	0.97290039	0.027099609	0.03515625	0.023681641	-0.002197266	0.009033203	0.107	36547.67	0.005	-67.93	0.108
721	63181	63181	Category B	0.20385742	-0.94799805	-0.023925781	-0.15673828	0.44555664	-0.15698242	0	0.202	15/11/2017	15	11	2017	14:04:32	50672	0.1	14	4	32	10	0.051269531	3.5594238	0.22827148	-0.94555664	-0.020996094	0.52441406	0.024658203	0	0	0	0	0	0	0	0	0	0.97290039	0.027099609	0.029541016	-0.024414063	-0.002197266	-0.002685547	0.107	36547.67	0.019	-245.87	0.108
722	63182	63182	Category B	0.26391602	-0.92382813	-0.035888672	-0.16381836	0.44482422	-0.14379883	0	0.053	15/11/2017	15	11	2017	14:04:32	50672	0.2	14	4	32	10	0.051269531	3.5594238	0.22851563	-0.9453125	-0.021240234	0.3671875	0.043701172	0	0	0	0	0	0	0	0	0	0.97290039	0.027099609	0.071289063	0.03515625	0.021484375	-0.014404297	0.095	36721.85	0.038	-503.07	0.095
723	63183	63183	Category B	0.2277832	-0.95996094	-0.023925781	-0.15942383	0.45068359	-0.14990234	0	0.108	15/11/2017	15	11	2017	14:04:32	50672	0.3	14	4	32	10	0.051269531	3.5594238	0.22875977	-0.9453125	-0.021240234	0.43286133	0.014648438	0	0	0	0	0	0	0	0	0	0.97265625	0.02734375	0.018066406	-0.000976563	-0.014404297	-0.002441406	0.098	36676.71	0.026	-350.5	0.108
724	63184	63184	Category B	0.21582031	-0.93579102	-0.035888672	-0.15917969	0.44702148	-0.15795898	0	0.073	15/11/2017	15	11	2017	14:04:32	50672	0.4	14	4	32	10	0.051269531	3.5594238	0.22900391	-0.9453125	-0.020996094	0.41064453	0.021728516	0	0	0	0	0	0	0	0	0	0.97290039	0.027099609	0.037353516	-0.013183594	0.009521484	-0.014648438	0.115	36440.15	0.006	-76.72	0.108
725	63185	63185	Category B	0.25195313	-0.93579102	0	-0.15869141	0.4453125	-0.15698242	0	0.095	15/11/2017	15	11	2017	14:04:32	50672	0.5	14	4	32	10	0.051269531	3.5594238	0.22900391	-0.9453125	-0.020507813	0.35009766	0.032226563	0	0	0	0	0	0	0	0	0	0.97290039	0.027099609	0.052978516	0.022705078	0.009521484	0.020507813	0.09	36799.73	0.027	-385.5	0.108
726	63186	63186	Category B	0.21582031	-0.93579102	-0.011962891	-0.15917969	0.44824219	-0.14770508	0	0.164	15/11/2017	15	11	2017	14:04:32	50672	0.6	14	4	32	10	0.051269531	3.5594238	0.22851563	-0.94506836	-0.020263672	0.30297852	0.017822266	0	0	0	0	0	0	0	0	0	0.97265625	0.02734375	0.030517578	-0.012695313	0.009277344	0.008300781	0.105	36575.56	0.025	-321.64	0.108
727	63187	63187	Category B	0.2277832	-0.94799805	-0.011962891	-0.16259766	0.44458008	-0.15063477	0	0.05	15/11/2017	15	11	2017	14:04:32	50672	0.7	14	4	32	10	0.051269531	3.5594238	0.22802734	-0.94555664	-0.01953125	0.23730469	0.008056641	0	0	0	0	0	0	0	0	0	0.97290039	0.027099609	0.010253906	-0.000244141	-0.002197266	0.007568359	0.096	36706.68	0.012	-172.8	0.095
728	63188	63188	Category B	0.25195313	-0.94799805	-0.023925781	-0.15771484	0.45507813	-0.1496582	0	0.14	15/11/2017	15	11	2017	14:04:32	50672	0.8	14	4	32	10	0.051269531	3.5594238	0.22753906	-0.94555664	-0.01953125	0.077636719	0.024658203	0	0	0	0	0	0	0	0	0	0.97265625	0.02734375	0.030761719	0.024169922	-0.002197266	-0.004150391	0.099	36661.91	-0.001	14.8	0.095
729	63189	63189	Category B	0.21582031	-0.93579102	-0.023925781	-0.16235352	0.44750977	-0.14575195	0	0.057	15/11/2017	15	11	2017	14:04:32	50672	0.9	14	4	32	10	0.051269531	3.5594238	0.22753906	-0.94580078	-0.01953125	0.035888672	0.015869141	0	0	0	0	0	0	0	0	0	0.97314453	0.026855469	0.025878906	-0.01171875	0.010009766	-0.004150391	0.094	36737.16	0.018	-257.42	0.089
730	63190	63190	Category B	0.20385742	-0.91186523	-0.023925781	-0.16235352	0.44702148	-0.15185547	0	0.089	15/11/2017	15	11	2017	14:04:33	50673	0	14	4	33	10	0.051269531	3.5594238	0.2277832	-0.94580078	-0.01953125	0.077392578	0.041992188	0	0	0	0	0	0	0	0	0	0.97314453	0.026855469	0.062255859	-0.023925781	0.033935547	-0.004150391	0.072	37112.79	0.049	-749.36	0.089
731	63191	63191	Category B	0.23999023	-0.94799805	-0.023925781	-0.15795898	0.4453125	-0.15576172	0	0.069	15/11/2017	15	11	2017	14:04:33	50673	0.1	14	4	33	10	0.051269531	3.5594238	0.22802734	-0.94580078	-0.019775391	0.033691406	0.012451172	0	0	0	0	0	0	0	0	0	0.97314453	0.026855469	0.017822266	0.01171875	-0.001953125	-0.00390625	0.082	36931.95	0.051	-713.17	0.11
732	63192	63192	Category B	0.23999023	-0.93579102	-0.035888672	-0.16088867	0.44604492	-0.15063477	0	0.03	15/11/2017	15	11	2017	14:04:33	50673	0.2	14	4	33	10	0.051269531	3.5594238	0.22802734	-0.9453125	-0.01953125	0.2097168	0.021972656	0	0	0	0	0	0	0	0	0	0.97265625	0.02734375	0.037353516	0.01171875	0.009521484	-0.016113281	0.084	36897.95	0.051	-702.24	0.11
733	63193	63193	Category B	0.26391602	-0.94799805	-0.023925781	-0.16015625	0.44458008	-0.15185547	0	0.11	15/11/2017	15	11	2017	14:04:33	50673	0.3	14	4	33	10	0.051269531	3.5594238	0.22827148	-0.9453125	-0.020019531	0.12695313	0.035888672	0	0	0	0	0	0	0	0	0	0.97265625	0.02734375	0.041992188	0.035400391	-0.002441406	-0.003662109	0.102	36618.22	0.027	-352.45	0.11
734	63194	63194	Category B	0.2277832	-0.93579102	0	-0.16015625	0.44677734	-0.1496582	0	0.149	15/11/2017	15	11	2017	14:04:33	50673	0.4	14	4	33	10	0.051269531	3.5594238	0.2277832	-0.94506836	-0.020019531	0.2019043	0.021972656	0	0	0	0	0	0	0	0	0	0.97241211	0.027587891	0.029541016	0	0.009277344	0.020019531	0.104	36589.67	0.019	-251.14	0.118
735	63195	63195	Category B	0.21582031	-0.93579102	-0.047851563	-0.16088867	0.44458008	-0.1496582	0	0.166	15/11/2017	15	11	2017	14:04:33	50673	0.5	14	4	33	10	0.051269531	3.5594238	0.22827148	-0.94506836	-0.020019531	0.27075195	0.031738281	0	0	0	0	0	0	0	0	0	0.97241211	0.027587891	0.049804688	-0.012451172	0.009277344	-0.027587891	0.112	36479.74	0.019	-237.61	0.149
736	63196	63196	Category B	0.23999023	-0.93579102	0	-0.16015625	0.45019531	-0.14990234	0	0.103	15/11/2017	15	11	2017	14:04:33	50673	0.6	14	4	33	10	0.051269531	3.5594238	0.22827148	-0.94506836	-0.019775391	0.16186523	0.024902344	0	0	0	0	0	0	0	0	0	0.97241211	0.027587891	0.040771484	0.011474609	0.009277344	0.019775391	0.135	36195.71	-0.006	70.06	0.149
737	63197	63197	Category B	0.2277832	-0.94799805	-0.023925781	-0.15942383	0.44287109	-0.15380859	0	0.118	15/11/2017	15	11	2017	14:04:33	50673	0.7	14	4	33	10	0.051269531	3.5594238	0.22875977	-0.94482422	-0.020019531	0.03125	0.004882813	0	0	0	0	0	0	0	0	0	0.97241211	0.027587891	0.0078125	-0.000976563	-0.002929688	-0.003662109	0.128	36277.71	0.007	-82	0.149
738	63198	63198	Category B	0.2277832	-0.93579102	-0.047851563	-0.16162109	0.44995117	-0.15087891	0	0.164	15/11/2017	15	11	2017	14:04:33	50673	0.8	14	4	33	10	0.051269531	3.5594238	0.22827148	-0.94433594	-0.020263672	0.16870117	0.028808594	0	0	0	0	0	0	0	0	0	0.97167969	0.028320313	0.036865234	-0.000488281	0.008544922	-0.02734375	0.109	36520.2	0.013	-169.26	0.118
739	63199	63199	Category B	0.21582031	-0.95996094	-0.011962891	-0.16015625	0.44287109	-0.15478516	0	0.073	15/11/2017	15	11	2017	14:04:33	50673	0.9	14	4	33	10	0.051269531	3.5594238	0.22827148	-0.94433594	-0.020263672	0.17089844	0.021484375	0	0	0	0	0	0	0	0	0	0.97167969	0.028320313	0.036376953	-0.012451172	-0.015380859	0.008300781	0.091	36783.88	0.036	-494.16	0.118
740	63200	63200	Category B	0.21582031	-0.94799805	0	-0.15966797	0.44458008	-0.14697266	0	0.03	15/11/2017	15	11	2017	14:04:34	50674	0	14	4	34	10	0.051269531	3.5594238	0.22851563	-0.9440918	-0.020263672	0.26367188	0.024169922	0	0	0	0	0	0	0	0	0	0.97167969	0.028320313	0.036621094	-0.012695313	-0.003662109	0.020263672	0.099	36661.91	0.045	-566.72	0.118
741	63201	63201	Category B	0.21582031	-0.94799805	-0.011962891	-0.15771484	0.44848633	-0.15185547	0	0.059	15/11/2017	15	11	2017	14:04:34	50674	0.1	14	4	34	10	0.051269531	3.5594238	0.22875977	-0.9440918	-0.020263672	0.44091797	0.015869141	0	0	0	0	0	0	0	0	0	0.97167969	0.028320313	0.025146484	-0.012939453	-0.003662109	0.008300781	0.095	36721.85	0.039	-514.64	0.094
742	63202	63202	Category B	0.2277832	-0.94799805	0.011962891	-0.16162109	0.44750977	-0.14770508	0	0.152	15/11/2017	15	11	2017	14:04:34	50674	0.2	14	4	34	10	0.051269531	3.5594238	0.22851563	-0.94384766	-0.020507813	0.44311523	0.032714844	0	0	0	0	0	0	0	0	0	0.97119141	0.028808594	0.037353516	-0.000732422	-0.00390625	0.032470703	0.081	36949.2	0.037	-547.81	0.094
743	63203	63203	Category B	0.25195313	-0.95996094	-0.011962891	-0.16040039	0.4453125	-0.15478516	0	0.094	15/11/2017	15	11	2017	14:04:34	50674	0.3	14	4	34	10	0.051269531	3.5594238	0.22827148	-0.94384766	-0.020751953	0.3215332	0.029785156	0	0	0	0	0	0	0	0	0	0.97143555	0.028564453	0.048339844	0.0234375	-0.015869141	0.008789063	0.085	36881.19	0.022	-333.52	0.094
744	63204	63204	Category B	0.2277832	-0.94799805	-0.011962891	-0.16259766	0.44458008	-0.15063477	0	0.081	15/11/2017	15	11	2017	14:04:34	50674	0.4	14	4	34	10	0.051269531	3.5594238	0.22802734	-0.94335938	-0.020751953	0.34790039	0.009765625	0	0	0	0	0	0	0	0	0	0.97094727	0.029052734	0.013427734	-0.000244141	-0.004394531	0.008789063	0.106	36561.56	0.001	-13.89	0.152
745	63205	63205	Category B	0.2277832	-0.93579102	-0.023925781	-0.16162109	0.44482422	-0.15283203	0	0.094	15/11/2017	15	11	2017	14:04:34	50674	0.5	14	4	34	10	0.051269531	3.5594238	0.22827148	-0.94335938	-0.020263672	0.34545898	0.008544922	0	0	0	0	0	0	0	0	0	0.97094727	0.029052734	0.01171875	-0.000488281	0.007568359	-0.003417969	0.126	36301.8	-0.014	177.94	0.158
746	63206	63206	Category B	0.2277832	-0.95996094	-0.035888672	-0.15917969	0.45019531	-0.15185547	0	0.158	15/11/2017	15	11	2017	14:04:34	50674	0.6	14	4	34	10	0.051269531	3.5594238	0.22851563	-0.94335938	-0.020019531	0.27148438	0.022705078	0	0	0	0	0	0	0	0	0	0.97094727	0.029052734	0.032714844	-0.000732422	-0.016357422	-0.015625	0.128	36277.71	-0.035	474.89	0.158
747	63207	63207	Category B	0.2277832	-0.95996094	-0.011962891	-0.15991211	0.45166016	-0.14794922	0	0.182	15/11/2017	15	11	2017	14:04:34	50674	0.7	14	4	34	10	0.051269531	3.5594238	0.22827148	-0.94384766	-0.019775391	0.18041992	0.017822266	0	0	0	0	0	0	0	0	0	0.97119141	0.028808594	0.024414063	-0.000488281	-0.015869141	0.0078125	0.13	36253.92	-0.031	407.99	0.158
748	63208	63208	Category B	0.21582031	-0.94799805	0	-0.15991211	0.44750977	-0.14575195	0	0.164	15/11/2017	15	11	2017	14:04:34	50674	0.8	14	4	34	10	0.051269531	3.5594238	0.22802734	-0.94384766	-0.019775391	0.083740234	0.023681641	0	0	0	0	0	0	0	0	0	0.97119141	0.028808594	0.036132813	-0.012207031	-0.00390625	0.019775391	0.142	36117.08	-0.03	362.66	0.158
749	63209	63209	Category B	0.2277832	-0.94799805	-0.023925781	-0.15917969	0.44824219	-0.15307617	0	0.106	15/11/2017	15	11	2017	14:04:34	50674	0.9	14	4	34	10	0.051269531	3.5594238	0.22827148	-0.94384766	-0.019775391	0.038818359	0.005615234	0	0	0	0	0	0	0	0	0	0.97119141	0.028808594	0.008544922	-0.000488281	-0.00390625	-0.00390625	0.132	36230.42	-0.009	108.11	0.164
750	63210	63210	Category B	0.21582031	-0.94799805	-0.035888672	-0.15795898	0.44287109	-0.15478516	0	0.15	15/11/2017	15	11	2017	14:04:35	50675	0	14	4	35	10	0.051269531	3.5594238	0.22827148	-0.94384766	-0.01953125	0.010986328	0.020996094	0	0	0	0	0	0	0	0	0	0.97119141	0.028808594	0.032958984	-0.012451172	-0.00390625	-0.016113281	0.136	36184.27	0.003	-33.89	0.164
751	63211	63211	Category B	0.23999023	-0.93579102	-0.035888672	-0.15991211	0.45336914	-0.1496582	0	0.034	15/11/2017	15	11	2017	14:04:35	50675	0.1	14	4	35	10	0.051269531	3.5594238	0.22875977	-0.94384766	-0.019287109	0.13256836	0.021484375	0	0	0	0	0	0	0	0	0	0.97119141	0.028808594	0.035644531	0.010986328	0.008056641	-0.016357422	0.123	36338.53	0.017	-199.31	0.15
752	63212	63212	Category B	0.21582031	-0.97192383	0	-0.16357422	0.44995117	-0.14794922	0	0.182	15/11/2017	15	11	2017	14:04:35	50675	0.2	14	4	35	10	0.051269531	3.5594238	0.22900391	-0.94384766	-0.019287109	0.15795898	0.036376953	0	0	0	0	0	0	0	0	0	0.97143555	0.028564453	0.060546875	-0.013183594	-0.027832031	0.019287109	0.101	36632.67	0.047	-580.53	0.132
753	63213	63213	Category B	0.20385742	-0.94799805	0.011962891	-0.15820313	0.44824219	-0.15283203	0	0.103	15/11/2017	15	11	2017	14:04:35	50675	0.3	14	4	35	10	0.051269531	3.5594238	0.22875977	-0.94384766	-0.018798828	0.052734375	0.039794922	0	0	0	0	0	0	0	0	0	0.97119141	0.028808594	0.059814453	-0.024902344	-0.00390625	0.030761719	0.105	36575.56	0.037	-458.48	0.132
754	63214	63214	Category B	0.23999023	-0.91186523	-0.011962891	-0.16113281	0.44116211	-0.1496582	0	0.033	15/11/2017	15	11	2017	14:04:35	50675	0.4	14	4	35	10	0.051269531	3.5594238	0.22875977	-0.9440918	-0.018310547	0.070068359	0.034667969	0	0	0	0	0	0	0	0	0	0.97143555	0.028564453	0.049804688	0.010986328	0.032226563	0.006347656	0.089	36815.72	0.06	-774.19	0.132
755	63215	63215	Category B	0.23999023	-0.94799805	-0.023925781	-0.16381836	0.44921875	-0.15185547	0	0.132	15/11/2017	15	11	2017	14:04:35	50675	0.5	14	4	35	10	0.051269531	3.5594238	0.22900391	-0.9440918	-0.018310547	0.15795898	0.012695313	0	0	0	0	0	0	0	0	0	0.97167969	0.028320313	0.020019531	0.010742188	-0.003662109	-0.005371094	0.109	36520.2	0.049	-571.69	0.137
756	63216	63216	Category B	0.21582031	-0.93579102	-0.023925781	-0.15869141	0.44628906	-0.15576172	0	0.055	15/11/2017	15	11	2017	14:04:35	50675	0.6	14	4	35	10	0.051269531	3.5594238	0.22875977	-0.94384766	-0.018066406	0.13427734	0.016357422	0	0	0	0	0	0	0	0	0	0.97143555	0.028564453	0.026855469	-0.012939453	0.008056641	-0.005615234	0.101	36632.67	0.052	-633.03	0.132
757	63217	63217	Category B	0.2277832	-0.94799805	-0.023925781	-0.16381836	0.44921875	-0.15063477	0	0.15	15/11/2017	15	11	2017	14:04:35	50675	0.7	14	4	35	10	0.051269531	3.5594238	0.22900391	-0.94384766	-0.017333984	0.15283203	0.0078125	0	0	0	0	0	0	0	0	0	0.97119141	0.028808594	0.011962891	-0.001220703	-0.00390625	-0.006347656	0.103	36603.89	0.061	-715.04	0.132
758	63218	63218	Category B	0.2277832	-0.94799805	-0.047851563	-0.16381836	0.453125	-0.15283203	0	0.137	15/11/2017	15	11	2017	14:04:35	50675	0.8	14	4	35	10	0.051269531	3.5594238	0.22875977	-0.94335938	-0.017089844	0.31738281	0.030761719	0	0	0	0	0	0	0	0	0	0.97094727	0.029052734	0.035888672	-0.000976563	-0.004394531	-0.030517578	0.115	36440.15	0.045	-511.73	0.132
759	63219	63219	Category B	0.2277832	-0.92382813	-0.023925781	-0.15917969	0.45166016	-0.14697266	0	0.116	15/11/2017	15	11	2017	14:04:35	50675	0.9	14	4	35	10	0.051269531	3.5594238	0.22900391	-0.94335938	-0.016845703	0.25317383	0.020751953	0	0	0	0	0	0	0	0	0	0.97094727	0.029052734	0.027587891	-0.001220703	0.01953125	-0.006835938	0.108	36533.88	0.046	-544.58	0.116
760	63220	63220	Category B	0.2277832	-0.93579102	-0.023925781	-0.16040039	0.44702148	-0.16186523	0	0.104	15/11/2017	15	11	2017	14:04:36	50676	0	14	4	36	10	0.051269531	3.5594238	0.22900391	-0.94311523	-0.016845703	0.29248047	0.010253906	0	0	0	0	0	0	0	0	0	0.97070313	0.029296875	0.015625	-0.001220703	0.007324219	-0.006835938	0.112	36479.74	0.019	-237.61	0.137
761	63221	63221	Category B	0.23999023	-0.93579102	-0.035888672	-0.16162109	0.44702148	-0.14892578	0	0.091	15/11/2017	15	11	2017	14:04:36	50676	0.1	14	4	36	10	0.051269531	3.5594238	0.22875977	-0.94287109	-0.016845703	0.4362793	0.022949219	0	0	0	0	0	0	0	0	0	0.97045898	0.029541016	0.037109375	0.010986328	0.007080078	-0.018798828	0.126	36301.8	-0.02	259.76	0.137
762	63222	63222	Category B	0.2277832	-0.93579102	-0.035888672	-0.16235352	0.45068359	-0.14892578	0	0.076	15/11/2017	15	11	2017	14:04:36	50676	0.2	14	4	36	10	0.051269531	3.5594238	0.22900391	-0.94262695	-0.016601563	0.40039063	0.020263672	0	0	0	0	0	0	0	0	0	0.97021484	0.029785156	0.02734375	-0.001220703	0.006835938	-0.019042969	0.133	36218.78	-0.036	472.85	0.116
763	63223	63223	Category B	0.2277832	-0.93579102	-0.011962891	-0.16235352	0.45214844	-0.15209961	0	0.232	15/11/2017	15	11	2017	14:04:36	50676	0.3	14	4	36	10	0.051269531	3.5594238	0.22851563	-0.94287109	-0.016601563	0.13500977	0.008544922	0	0	0	0	0	0	0	0	0	0.97021484	0.029785156	0.012695313	-0.000732422	0.007080078	0.004638672	0.124	36326.21	-0.043	622.99	0.104
764	63224	63224	Category B	0.2277832	-0.93579102	0	-0.15698242	0.44824219	-0.15087891	0	0.18	15/11/2017	15	11	2017	14:04:36	50676	0.4	14	4	36	10	0.051269531	3.5594238	0.22827148	-0.94262695	-0.016357422	0.16113281	0.017822266	0	0	0	0	0	0	0	0	0	0.9699707	0.030029297	0.023925781	-0.000488281	0.006835938	0.016357422	0.121	36363.43	-0.025	343.25	0.091
765	63225	63225	Category B	0.20385742	-0.93579102	-0.011962891	-0.15917969	0.44848633	-0.15795898	0	0.061	15/11/2017	15	11	2017	14:04:36	50676	0.5	14	4	36	10	0.051269531	3.5594238	0.22851563	-0.94262695	-0.016357422	0.34057617	0.025878906	0	0	0	0	0	0	0	0	0	0.9699707	0.030029297	0.036132813	-0.024658203	0.006835938	0.004394531	0.117	36414.23	-0.007	92.38	0.158
766	63226	63226	Category B	0.19189453	-0.94799805	0.023925781	-0.15917969	0.45922852	-0.1550293	0	0.091	15/11/2017	15	11	2017	14:04:36	50676	0.6	14	4	36	10	0.051269531	3.5594238	0.22827148	-0.94262695	-0.016845703	0.41650391	0.054931641	0	0	0	0	0	0	0	0	0	0.9699707	0.030029297	0.082519531	-0.036376953	-0.005126953	0.040771484	0.13	36253.92	-0.016	199.34	0.158
767	63227	63227	Category B	0.21582031	-0.94799805	-0.011962891	-0.16113281	0.44433594	-0.14868164	0	0.062	15/11/2017	15	11	2017	14:04:36	50676	0.7	14	4	36	10	0.051269531	3.5594238	0.22851563	-0.94262695	-0.016845703	0.52783203	0.014648438	0	0	0	0	0	0	0	0	0	0.9699707	0.030029297	0.022949219	-0.012695313	-0.005126953	0.004882813	0.108	36533.88	0.011	-145.23	0.12
768	63228	63228	Category B	0.23999023	-0.95996094	-0.011962891	-0.16259766	0.44213867	-0.15576172	0	0.158	15/11/2017	15	11	2017	14:04:36	50676	0.8	14	4	36	10	0.051269531	3.5594238	0.22875977	-0.94262695	-0.017333984	0.4831543	0.021240234	0	0	0	0	0	0	0	0	0	0.9699707	0.030029297	0.033691406	0.010986328	-0.017089844	0.005371094	0.098	36676.71	0.01	-142.83	0.12
769	63229	63229	Category B	0.23999023	-0.94799805	-0.011962891	-0.16088867	0.44580078	-0.15478516	0	0.096	15/11/2017	15	11	2017	14:04:36	50676	0.9	14	4	36	10	0.051269531	3.5594238	0.22827148	-0.94262695	-0.017089844	0.2097168	0.013671875	0	0	0	0	0	0	0	0	0	0.97021484	0.029785156	0.021728516	0.011474609	-0.005126953	0.005126953	0.112	36479.74	0.013	-165.77	0.145
770	63230	63230	Category B	0.23999023	-0.93579102	-0.023925781	-0.16235352	0.44848633	-0.15063477	0	0.12	15/11/2017	15	11	2017	14:04:37	50677	0	14	4	37	10	0.051269531	3.5594238	0.22827148	-0.94287109	-0.016845703	0.078857422	0.015380859	0	0	0	0	0	0	0	0	0	0.97045898	0.029541016	0.025634766	0.011474609	0.007080078	-0.006835938	0.121	36363.43	0	0	0.145
771	63231	63231	Category B	0.23999023	-0.92382813	-0.011962891	-0.16259766	0.44750977	-0.14160156	0	0.145	15/11/2017	15	11	2017	14:04:37	50677	0.1	14	4	37	10	0.051269531	3.5594238	0.22827148	-0.94311523	-0.017333984	0.24169922	0.023193359	0	0	0	0	0	0	0	0	0	0.97045898	0.029541016	0.036132813	0.011474609	0.019287109	0.005371094	0.133	36218.78	-0.04	533.82	0.147
772	63232	63232	Category B	0.23999023	-0.94799805	-0.035888672	-0.15771484	0.45092773	-0.15087891	0	0.147	15/11/2017	15	11	2017	14:04:37	50677	0.2	14	4	37	10	0.051269531	3.5594238	0.22802734	-0.94287109	-0.017333984	0.35424805	0.022460938	0	0	0	0	0	0	0	0	0	0.97045898	0.029541016	0.03515625	0.01171875	-0.004882813	-0.018310547	0.135	36195.71	-0.03	379.85	0.145
773	63233	63233	Category B	0.21582031	-0.93579102	-0.023925781	-0.15820313	0.4519043	-0.15307617	0	0.133	15/11/2017	15	11	2017	14:04:37	50677	0.3	14	4	37	10	0.051269531	3.5594238	0.2277832	-0.94311523	-0.016845703	0.53540039	0.015625	0	0	0	0	0	0	0	0	0	0.97045898	0.029541016	0.026367188	-0.011962891	0.007324219	-0.006835938	0.129	36265.77	-0.022	281.9	0.145
774	63234	63234	Category B	0.26391602	-0.93579102	-0.023925781	-0.16479492	0.45214844	-0.14770508	0	0.173	15/11/2017	15	11	2017	14:04:37	50677	0.4	14	4	37	10	0.051269531	3.5594238	0.22729492	-0.94311523	-0.016357422	0.78588867	0.037841797	0	0	0	0	0	0	0	0	0	0.97021484	0.029785156	0.051269531	0.036376953	0.007324219	-0.007324219	0.123	36338.53	-0.006	75.7	0.147
775	63235	63235	Category B	0.2277832	-0.94799805	0	-0.16357422	0.44433594	-0.15039063	0	0.06	15/11/2017	15	11	2017	14:04:37	50677	0.5	14	4	37	10	0.051269531	3.5594238	0.2277832	-0.94287109	-0.016601563	0.94702148	0.017333984	0	0	0	0	0	0	0	0	0	0.97021484	0.029785156	0.021972656	0	-0.004882813	0.016601563	0.131	36242.13	-0.028	361.76	0.147
776	63236	63236	Category B	0.25195313	-0.92382813	-0.023925781	-0.15869141	0.4453125	-0.15576172	0	0.082	15/11/2017	15	11	2017	14:04:37	50677	0.6	14	4	37	10	0.051269531	3.5594238	0.22875977	-0.94287109	-0.016113281	0.78564453	0.030761719	0	0	0	0	0	0	0	0	0	0.97045898	0.029541016	0.049560547	0.022949219	0.019042969	-0.007568359	0.129	36265.77	-0.038	518.11	0.168
777	63237	63237	Category B	0.21582031	-0.91186523	-0.035888672	-0.16235352	0.45068359	-0.15087891	0	0.192	15/11/2017	15	11	2017	14:04:37	50677	0.7	14	4	37	10	0.051269531	3.5594238	0.22851563	-0.94287109	-0.016113281	0.63452148	0.0390625	0	0	0	0	0	0	0	0	0	0.97045898	0.029541016	0.063720703	-0.012695313	0.031005859	-0.01953125	0.135	36195.71	-0.03	379.85	0.168
778	63238	63238	Category B	0.20385742	-0.94799805	-0.035888672	-0.15698242	0.4453125	-0.15991211	0	0.139	15/11/2017	15	11	2017	14:04:37	50677	0.8	14	4	37	10	0.051269531	3.5594238	0.22851563	-0.94287109	-0.016357422	0.57617188	0.031738281	0	0	0	0	0	0	0	0	0	0.97021484	0.029785156	0.049072266	-0.024658203	-0.004882813	-0.019287109	0.122	36350.94	-0.031	432.94	0.139
779	63239	63239	Category B	0.2277832	-0.93579102	-0.011962891	-0.15917969	0.45019531	-0.15185547	0	0.168	15/11/2017	15	11	2017	14:04:37	50677	0.9	14	4	37	10	0.051269531	3.5594238	0.22851563	-0.94287109	-0.016113281	0.35522461	0.008300781	0	0	0	0	0	0	0	0	0	0.97045898	0.029541016	0.012451172	-0.000732422	0.007080078	0.004150391	0.127	36289.72	-0.036	494.16	0.168
780	63240	63240	Category B	0.26391602	-0.94799805	-0.011962891	-0.16186523	0.44287109	-0.1496582	0	0.092	15/11/2017	15	11	2017	14:04:38	50678	0	14	4	38	10	0.051269531	3.5594238	0.22900391	-0.94262695	-0.016357422	0.081298828	0.035400391	0	0	0	0	0	0	0	0	0	0.97021484	0.029785156	0.044433594	0.034667969	-0.005126953	0.004394531	0.144	36095.19	-0.047	596.44	0.168
781	63241	63241	Category B	0.2277832	-0.93579102	-0.047851563	-0.15649414	0.45288086	-0.14892578	0	0.094	15/11/2017	15	11	2017	14:04:38	50678	0.1	14	4	38	10	0.051269531	3.5594238	0.22900391	-0.94262695	-0.016357422	0.36083984	0.031982422	0	0	0	0	0	0	0	0	0	0.97021484	0.029785156	0.039550781	-0.001220703	0.006835938	-0.03125	0.134	36207.21	-0.028	354.35	0.139
782	63242	63242	Category B	0.2277832	-0.94799805	-0.023925781	-0.16064453	0.45092773	-0.14672852	0	0.18	15/11/2017	15	11	2017	14:04:38	50678	0.2	14	4	38	10	0.051269531	3.5594238	0.22949219	-0.94262695	-0.016357422	0.37060547	0.009277344	0	0	0	0	0	0	0	0	0	0.97021484	0.029785156	0.014648438	-0.001708984	-0.005126953	-0.007324219	0.118	36401.39	0	0	0.135
783	63243	63243	Category B	0.2277832	-0.94799805	-0.011962891	-0.16333008	0.45092773	-0.15063477	0	0.135	15/11/2017	15	11	2017	14:04:38	50678	0.3	14	4	38	10	0.051269531	3.5594238	0.22973633	-0.94262695	-0.016601563	0.33691406	0.007324219	0	0	0	0	0	0	0	0	0	0.97021484	0.029785156	0.012207031	-0.001953125	-0.005126953	0.004638672	0.107	36547.67	0.01	-133.44	0.104
784	63244	63244	Category B	0.2277832	-0.95996094	0.011962891	-0.16088867	0.44287109	-0.15478516	0	0.041	15/11/2017	15	11	2017	14:04:38	50678	0.4	14	4	38	10	0.051269531	3.5594238	0.22973633	-0.94213867	-0.016601563	0.47827148	0.033691406	0	0	0	0	0	0	0	0	0	0.96972656	0.030273438	0.048339844	-0.001953125	-0.017578125	0.028564453	0.107	36547.67	0.013	-171.67	0.128
785	63245	63245	Category B	0.23999023	-0.95996094	0	-0.15917969	0.44946289	-0.14770508	0	0.104	15/11/2017	15	11	2017	14:04:38	50678	0.5	14	4	38	10	0.051269531	3.5594238	0.22973633	-0.94189453	-0.016601563	0.66943359	0.026367188	0	0	0	0	0	0	0	0	0	0.96972656	0.030273438	0.044677734	0.010009766	-0.017822266	0.016601563	0.112	36479.74	0	0	0.128
786	63246	63246	Category B	0.21582031	-0.95996094	-0.011962891	-0.1574707	0.44873047	-0.15600586	0	0.089	15/11/2017	15	11	2017	14:04:38	50678	0.6	14	4	38	10	0.051269531	3.5594238	0.22998047	-0.94213867	-0.016357422	0.51391602	0.023193359	0	0	0	0	0	0	0	0	0	0.9699707	0.030029297	0.036376953	-0.014160156	-0.017578125	0.004394531	0.093	36752.6	0.007	-105.37	0.128
787	63247	63247	Category B	0.20385742	-0.95996094	0	-0.15917969	0.44702148	-0.14575195	0	0.128	15/11/2017	15	11	2017	14:04:38	50678	0.7	14	4	38	10	0.051269531	3.5594238	0.22973633	-0.94189453	-0.015869141	0.35449219	0.035400391	0	0	0	0	0	0	0	0	0	0.96972656	0.030273438	0.059814453	-0.025878906	-0.017822266	0.015869141	0.099	36661.91	-0.009	137.82	0.12
788	63248	63248	Category B	0.2277832	-0.93579102	-0.023925781	-0.1640625	0.44995117	-0.1418457	0	0.065	15/11/2017	15	11	2017	14:04:38	50678	0.8	14	4	38	10	0.051269531	3.5594238	0.22973633	-0.94189453	-0.015625	0.30175781	0.010253906	0	0	0	0	0	0	0	0	0	0.96948242	0.030517578	0.016113281	-0.001953125	0.006103516	-0.008056641	0.112	36479.74	-0.037	576.77	0.128
789	63249	63249	Category B	0.23999023	-0.94799805	0	-0.16113281	0.44433594	-0.14770508	0	0.168	15/11/2017	15	11	2017	14:04:38	50678	0.9	14	4	38	10	0.051269531	3.5594238	0.22998047	-0.94189453	-0.016113281	0.24853516	0.019775391	0	0	0	0	0	0	0	0	0	0.96972656	0.030273438	0.031738281	0.009765625	-0.005859375	0.016113281	0.123	36338.53	-0.038	542.66	0.168
790	63250	63250	Category B	0.23999023	-0.94799805	0	-0.16210938	0.44287109	-0.15185547	0	0.12	15/11/2017	15	11	2017	14:04:39	50679	0	14	4	39	10	0.051269531	3.5594238	0.22973633	-0.94189453	-0.015869141	0.12890625	0.019775391	0	0	0	0	0	0	0	0	0	0.96972656	0.030273438	0.031738281	0.010009766	-0.005859375	0.015869141	0.139	36150.38	-0.022	263.85	0.168
791	63251	63251	Category B	0.23999023	-0.94799805	-0.023925781	-0.15771484	0.44848633	-0.15307617	0	0.169	15/11/2017	15	11	2017	14:04:39	50679	0.1	14	4	39	10	0.051269531	3.5594238	0.22998047	-0.94189453	-0.015625	0.0390625	0.013916016	0	0	0	0	0	0	0	0	0	0.96972656	0.030273438	0.023925781	0.009765625	-0.005859375	-0.008056641	0.14	36139.22	-0.017	199.31	0.168
792	63252	63252	Category B	0.21582031	-0.94799805	-0.011962891	-0.15673828	0.45019531	-0.15698242	0	0.189	15/11/2017	15	11	2017	14:04:39	50679	0.2	14	4	39	10	0.051269531	3.5594238	0.22973633	-0.94189453	-0.015380859	0.017822266	0.015380859	0	0	0	0	0	0	0	0	0	0.96972656	0.030273438	0.0234375	-0.013916016	-0.005859375	0.003417969	0.148	36052.14	-0.015	166.64	0.168
793	63253	63253	Category B	0.2277832	-0.95996094	0	-0.15917969	0.44824219	-0.15063477	0	0.134	15/11/2017	15	11	2017	14:04:39	50679	0.3	14	4	39	10	0.051269531	3.5594238	0.22998047	-0.94140625	-0.015380859	0.24438477	0.024169922	0	0	0	0	0	0	0	0	0	0.96923828	0.030761719	0.036376953	-0.002197266	-0.018310547	0.015380859	0.142	36117.08	-0.005	55.83	0.166
794	63254	63254	Category B	0.2277832	-0.94799805	-0.011962891	-0.15820313	0.45263672	-0.14697266	0	0.11	15/11/2017	15	11	2017	14:04:39	50679	0.4	14	4	39	10	0.051513672	3.4933594	0.23022461	-0.94140625	-0.016113281	0.25854492	0.008056641	0	0	0	0	0	0	0	0	0	0.96923828	0.030761719	0.013183594	-0.002441406	-0.006347656	0.004150391	0.149	36041.53	-0.004	42.81	0.169
795	63255	63255	Category B	0.21582031	-0.94799805	-0.011962891	-0.1574707	0.44946289	-0.14672852	0	0.13	15/11/2017	15	11	2017	14:04:39	50679	0.5	14	4	39	10	0.051513672	3.4933594	0.23022461	-0.94189453	-0.016113281	0.12988281	0.016113281	0	0	0	0	0	0	0	0	0	0.96972656	0.030273438	0.024658203	-0.014404297	-0.005859375	0.004150391	0.158	35948.51	-0.028	305.41	0.166
796	63256	63256	Category B	0.2277832	-0.94799805	0	-0.16259766	0.44921875	-0.14794922	0	0.166	15/11/2017	15	11	2017	14:04:39	50679	0.6	14	4	39	10	0.051513672	3.4933594	0.22973633	-0.94165039	-0.016113281	0.077148438	0.017333984	0	0	0	0	0	0	0	0	0	0.96948242	0.030517578	0.024414063	-0.001953125	-0.006103516	0.016113281	0.153	35999.64	-0.055	677.07	0.166
797	63257	63257	Category B	0.21582031	-0.93579102	-0.011962891	-0.15917969	0.44848633	-0.1550293	0	0.22	15/11/2017	15	11	2017	14:04:39	50679	0.7	14	4	39	10	0.051513672	3.4933594	0.22998047	-0.94189453	-0.015869141	0.20898438	0.015869141	0	0	0	0	0	0	0	0	0	0.96972656	0.030273438	0.024414063	-0.014160156	0.006103516	0.00390625	0.164	35888.85	-0.048	538.29	0.166
798	63258	63258	Category B	0.27587891	-0.93579102	-0.011962891	-0.15942383	0.4453125	-0.15478516	0	0.162	15/11/2017	15	11	2017	14:04:39	50679	0.8	14	4	39	10	0.051513672	3.4933594	0.23022461	-0.94140625	-0.015869141	0.19287109	0.045898438	0	0	0	0	0	0	0	0	0	0.96948242	0.030517578	0.055175781	0.045410156	0.005615234	0.00390625	0.16	35928.42	-0.052	605.46	0.166
799	63259	63259	Category B	0.21582031	-0.93579102	-0.011962891	-0.15869141	0.44702148	-0.15283203	0	0.201	15/11/2017	15	11	2017	14:04:39	50679	0.9	14	4	39	10	0.051513672	3.4933594	0.23046875	-0.94140625	-0.015380859	0.3034668	0.016113281	0	0	0	0	0	0	0	0	0	0.96948242	0.030517578	0.023925781	-0.014648438	0.005615234	0.003417969	0.154	35989.3	-0.061	763.3	0.166
800	63260	63260	Category B	0.23999023	-0.92382813	-0.011962891	-0.16040039	0.44458008	-0.14672852	0	0.083	15/11/2017	15	11	2017	14:04:40	50680	0	14	4	40	10	0.051513672	3.4933594	0.23022461	-0.94189453	-0.015380859	0.33886719	0.020751953	0	0	0	0	0	0	0	0	0	0.96972656	0.030273438	0.031005859	0.009521484	0.018066406	0.003417969	0.131	36242.13	-0.024	305.54	0.162
801	63261	63261	Category B	0.2277832	-0.93579102	-0.011962891	-0.16357422	0.44677734	-0.14355469	0	0.094	15/11/2017	15	11	2017	14:04:40	50680	0.1	14	4	40	10	0.051513672	3.4933594	0.23022461	-0.94213867	-0.015380859	0.17919922	0.007568359	0	0	0	0	0	0	0	0	0	0.9699707	0.030029297	0.012207031	-0.002441406	0.006347656	0.003417969	0.106	36561.56	0.013	-172.91	0.112
802	63262	63262	Category B	0.21582031	-0.93579102	-0.035888672	-0.15893555	0.45166016	-0.14794922	0	0.029	15/11/2017	15	11	2017	14:04:40	50680	0.2	14	4	40	10	0.051513672	3.4933594	0.23022461	-0.94213867	-0.015380859	0.036132813	0.025634766	0	0	0	0	0	0	0	0	0	0.9699707	0.030029297	0.041259766	-0.014404297	0.006347656	-0.020263672	0.097	36691.63	0.028	-377.66	0.102
803	63263	63263	Category B	0.20385742	-0.94799805	-0.011962891	-0.15942383	0.44287109	-0.1496582	0	0.068	15/11/2017	15	11	2017	14:04:40	50680	0.3	14	4	40	10	0.051513672	3.4933594	0.23022461	-0.94213867	-0.014892578	0.013671875	0.02734375	0	0	0	0	0	0	0	0	0	0.9699707	0.030029297	0.03515625	-0.026367188	-0.005615234	0.002929688	0.081	36949.2	0.029	-442.59	0.102
804	63264	63264	Category B	0.23999023	-0.92382813	-0.035888672	-0.16015625	0.4453125	-0.15698242	0	0.112	15/11/2017	15	11	2017	14:04:40	50680	0.4	14	4	40	10	0.051513672	3.4933594	0.23022461	-0.94213867	-0.014892578	0.19482422	0.029541016	0	0	0	0	0	0	0	0	0	0.97021484	0.029785156	0.048828125	0.009521484	0.018310547	-0.020751953	0.096	36706.68	0.027	-368.15	0.112
805	63265	63265	Category B	0.2277832	-0.93579102	-0.023925781	-0.15917969	0.45019531	-0.15063477	0	0.102	15/11/2017	15	11	2017	14:04:40	50680	0.5	14	4	40	10	0.051513672	3.4933594	0.23022461	-0.94213867	-0.015136719	0.32348633	0.010986328	0	0	0	0	0	0	0	0	0	0.9699707	0.030029297	0.017578125	-0.002441406	0.006347656	-0.008544922	0.11	36506.61	0.029	-356.23	0.112
806	63266	63266	Category B	0.23999023	-0.93579102	-0.011962891	-0.16088867	0.44775391	-0.14868164	0	0.171	15/11/2017	15	11	2017	14:04:40	50680	0.6	14	4	40	10	0.051513672	3.4933594	0.23046875	-0.94238281	-0.015380859	0.23291016	0.011962891	0	0	0	0	0	0	0	0	0	0.97021484	0.029785156	0.01953125	0.009277344	0.006591797	0.003417969	0.114	36453.26	0.009	-114.73	0.112
807	63267	63267	Category B	0.23999023	-0.94799805	-0.047851563	-0.15820313	0.44848633	-0.15698242	0	0.182	15/11/2017	15	11	2017	14:04:40	50680	0.7	14	4	40	10	0.051513672	3.4933594	0.23120117	-0.94213867	-0.016113281	0.055419922	0.033203125	0	0	0	0	0	0	0	0	0	0.97045898	0.029541016	0.045898438	0.008544922	-0.005615234	-0.031494141	0.119	36388.65	0.011	-134.73	0.112
808	63268	63268	Category B	0.2277832	-0.95996094	-0.011962891	-0.16259766	0.44213867	-0.15771484	0	0.049	15/11/2017	15	11	2017	14:04:40	50680	0.8	14	4	40	10	0.051513672	3.4933594	0.23144531	-0.94213867	-0.016113281	0.097900391	0.018554688	0	0	0	0	0	0	0	0	0	0.97021484	0.029785156	0.025878906	-0.003662109	-0.017578125	0.004150391	0.108	36533.88	0.024	-303.46	0.171
809	63269	63269	Category B	0.20385742	-0.95996094	-0.011962891	-0.16235352	0.44995117	-0.14672852	0	0.101	15/11/2017	15	11	2017	14:04:40	50680	0.9	14	4	40	10	0.051513672	3.4933594	0.23095703	-0.94213867	-0.016113281	0.37817383	0.032714844	0	0	0	0	0	0	0	0	0	0.97021484	0.029785156	0.049316406	-0.027099609	-0.017578125	0.004150391	0.125	36313.97	0.007	-83.55	0.171
810	63270	63270	Category B	0.21582031	-0.92382813	-0.047851563	-0.16162109	0.44750977	-0.14868164	0	0.043	15/11/2017	15	11	2017	14:04:41	50681	0	14	4	41	10	0.051513672	3.4933594	0.23095703	-0.94213867	-0.016113281	0.55395508	0.039550781	0	0	0	0	0	0	0	0	0	0.97021484	0.029785156	0.065185547	-0.015136719	0.018310547	-0.031494141	0.121	36363.43	0.006	-73.71	0.146
811	63271	63271	Category B	0.21582031	-0.93579102	-0.023925781	-0.15844727	0.44702148	-0.14672852	0	0.206	15/11/2017	15	11	2017	14:04:41	50681	0.1	14	4	41	10	0.051513672	3.4933594	0.23071289	-0.94213867	-0.015869141	0.59301758	0.017822266	0	0	0	0	0	0	0	0	0	0.9699707	0.030029297	0.029052734	-0.014892578	0.006347656	-0.0078125	0.093	36752.6	0.031	-426.39	0.122
812	63272	63272	Category B	0.21582031	-0.94799805	0	-0.15917969	0.45019531	-0.15283203	0	0.146	15/11/2017	15	11	2017	14:04:41	50681	0.2	14	4	41	10	0.051513672	3.4933594	0.23046875	-0.94238281	-0.015625	0.24853516	0.022216797	0	0	0	0	0	0	0	0	0	0.97021484	0.029785156	0.035888672	-0.014648438	-0.005371094	0.015625	0.105	36575.56	0.036	-447.44	0.122
813	63273	63273	Category B	0.2277832	-0.94799805	0	-0.16088867	0.44140625	-0.14868164	0	0.013	15/11/2017	15	11	2017	14:04:41	50681	0.3	14	4	41	10	0.051513672	3.4933594	0.23022461	-0.94238281	-0.015380859	0.31811523	0.016601563	0	0	0	0	0	0	0	0	0	0.97021484	0.029785156	0.0234375	-0.002441406	-0.005371094	0.015380859	0.107	36547.67	0.035	-430.59	0.122
814	63274	63274	Category B	0.27587891	-0.91186523	-0.011962891	-0.15869141	0.4453125	-0.15063477	0	0.122	15/11/2017	15	11	2017	14:04:41	50681	0.4	14	4	41	10	0.051513672	3.4933594	0.23022461	-0.94262695	-0.015625	0.60791016	0.054931641	0	0	0	0	0	0	0	0	0	0.97045898	0.029541016	0.080078125	0.045410156	0.030761719	0.003662109	0.117	36414.23	0.025	-297.15	0.123
815	63275	63275	Category B	0.2878418	-0.93579102	-0.011962891	-0.15820313	0.44848633	-0.14672852	0	0.112	15/11/2017	15	11	2017	14:04:41	50681	0.5	14	4	41	10	0.051513672	3.4933594	0.22973633	-0.94287109	-0.015869141	0.66381836	0.05859375	0	0	0	0	0	0	0	0	0	0.97045898	0.029541016	0.069091797	0.057861328	0.007080078	0.00390625	0.103	36603.89	0.046	-562.36	0.122
816	63276	63276	Category B	0.2277832	-0.94799805	0	-0.1628418	0.44580078	-0.14770508	0	0.103	15/11/2017	15	11	2017	14:04:41	50681	0.6	14	4	41	10	0.051513672	3.4933594	0.22949219	-0.94287109	-0.016113281	0.69458008	0.016845703	0	0	0	0	0	0	0	0	0	0.97045898	0.029541016	0.022949219	-0.001708984	-0.004882813	0.016113281	0.091	36783.88	0.047	-622.27	0.112
817	63277	63277	Category B	0.2277832	-0.93579102	-0.047851563	-0.16015625	0.4453125	-0.15795898	0	0.123	15/11/2017	15	11	2017	14:04:41	50681	0.7	14	4	41	10	0.051513672	3.4933594	0.22900391	-0.94287109	-0.015625	0.76367188	0.032714844	0	0	0	0	0	0	0	0	0	0.97045898	0.029541016	0.040527344	-0.001220703	0.007080078	-0.031982422	0.105	36575.56	0.039	-480.37	0.112
818	63278	63278	Category B	0.2277832	-0.94799805	-0.011962891	-0.16235352	0.44995117	-0.15063477	0	0.075	15/11/2017	15	11	2017	14:04:41	50681	0.8	14	4	41	10	0.051513672	3.4933594	0.22949219	-0.94335938	-0.015625	0.70483398	0.006103516	0	0	0	0	0	0	0	0	0	0.97119141	0.028808594	0.010009766	-0.001708984	-0.004394531	0.003662109	0.091	36783.88	0.056	-721.06	0.111
819	63279	63279	Category B	0.23999023	-0.93579102	-0.035888672	-0.15942383	0.44287109	-0.15380859	0	0.096	15/11/2017	15	11	2017	14:04:41	50681	0.9	14	4	41	10	0.051513672	3.4933594	0.22973633	-0.94335938	-0.015625	0.53564453	0.023681641	0	0	0	0	0	0	0	0	0	0.97119141	0.028808594	0.037841797	0.010009766	0.007568359	-0.020019531	0.091	36783.88	0.053	-688.69	0.111
820	63280	63280	Category B	0.2277832	-0.94799805	-0.011962891	-0.16308594	0.453125	-0.14892578	0	0.042	15/11/2017	15	11	2017	14:04:42	50682	0	14	4	42	10	0.051513672	3.4933594	0.22949219	-0.94335938	-0.015625	0.62963867	0.006103516	0	0	0	0	0	0	0	0	0	0.97119141	0.028808594	0.010009766	-0.001708984	-0.004394531	0.003662109	0.097	36691.63	0.054	-671.16	0.123
821	63281	63281	Category B	0.25195313	-0.93579102	0	-0.16088867	0.44287109	-0.15185547	0	0.111	15/11/2017	15	11	2017	14:04:42	50682	0.1	14	4	42	10	0.051513672	3.4933594	0.22900391	-0.94335938	-0.015625	0.89306641	0.028808594	0	0	0	0	0	0	0	0	0	0.97094727	0.029052734	0.046142578	0.022705078	0.007568359	0.015625	0.106	36561.56	0.036	-444.48	0.14
822	63282	63282	Category B	0.25195313	-0.94799805	-0.011962891	-0.16137695	0.45239258	-0.15283203	0	0.14	15/11/2017	15	11	2017	14:04:42	50682	0.2	14	4	42	10	0.051513672	3.4933594	0.22900391	-0.94360352	-0.015380859	0.81079102	0.023193359	0	0	0	0	0	0	0	0	0	0.97119141	0.028808594	0.030273438	0.022705078	-0.004150391	0.003417969	0.118	36401.39	0.04	-452.88	0.14
823	63283	63283	Category B	0.23999023	-0.92382813	-0.011962891	-0.15942383	0.44677734	-0.1496582	0	0.173	15/11/2017	15	11	2017	14:04:42	50682	0.3	14	4	42	10	0.051513672	3.4933594	0.22900391	-0.94384766	-0.015380859	0.3605957	0.022949219	0	0	0	0	0	0	0	0	0	0.97119141	0.028808594	0.034179688	0.010742188	0.020019531	0.003417969	0.117	36414.23	0.029	-340.68	0.14
824	63284	63284	Category B	0.23999023	-0.93579102	-0.011962891	-0.16015625	0.44287109	-0.15478516	0	0.149	15/11/2017	15	11	2017	14:04:42	50682	0.4	14	4	42	10	0.051513672	3.4933594	0.22875977	-0.94360352	-0.015625	0.007324219	0.013916016	0	0	0	0	0	0	0	0	0	0.97119141	0.028808594	0.022705078	0.010986328	0.0078125	0.003662109	0.12	36376	0.018	-214.39	0.14
825	63285	63285	Category B	0.23999023	-0.94799805	0	-0.16381836	0.44677734	-0.16088867	0	0.089	15/11/2017	15	11	2017	14:04:42	50682	0.5	14	4	42	10	0.051513672	3.4933594	0.22875977	-0.94335938	-0.015869141	0.24487305	0.020019531	0	0	0	0	0	0	0	0	0	0.97094727	0.029052734	0.031494141	0.010986328	-0.004394531	0.015869141	0.112	36479.74	0.022	-272.53	0.14
826	63286	63286	Category B	0.21582031	-0.94799805	0	-0.16064453	0.44824219	-0.14575195	0	0.063	15/11/2017	15	11	2017	14:04:42	50682	0.6	14	4	42	10	0.051513672	3.4933594	0.22875977	-0.94311523	-0.015869141	0.50878906	0.020996094	0	0	0	0	0	0	0	0	0	0.97070313	0.029296875	0.033447266	-0.012939453	-0.004638672	0.015869141	0.1	36647.23	0.031	-405.1	0.114
827	63287	63287	Category B	0.21582031	-0.94799805	0	-0.16381836	0.45556641	-0.14575195	0	0.063	15/11/2017	15	11	2017	14:04:42	50682	0.7	14	4	42	10	0.051513672	3.4933594	0.22875977	-0.94262695	-0.016113281	0.77124023	0.021240234	0	0	0	0	0	0	0	0	0	0.97021484	0.029785156	0.034423828	-0.012939453	-0.005126953	0.016113281	0.09	36799.73	0.054	-704.54	0.089
828	63288	63288	Category B	0.23999023	-0.95996094	-0.023925781	-0.15771484	0.44775391	-0.15478516	0	0.063	15/11/2017	15	11	2017	14:04:42	50682	0.8	14	4	42	10	0.051513672	3.4933594	0.22875977	-0.94213867	-0.016357422	0.78808594	0.021972656	0	0	0	0	0	0	0	0	0	0.96972656	0.030273438	0.036132813	0.010986328	-0.017578125	-0.007324219	0.075	37056.51	0.054	-790.74	0.089
829	63289	63289	Category B	0.21582031	-0.94799805	-0.011962891	-0.16381836	0.44091797	-0.1484375	0	0.114	15/11/2017	15	11	2017	14:04:42	50682	0.9	14	4	42	10	0.051513672	3.4933594	0.22851563	-0.94238281	-0.016357422	0.64282227	0.014404297	0	0	0	0	0	0	0	0	0	0.9699707	0.030029297	0.022705078	-0.012695313	-0.005371094	0.004394531	0.085	36881.19	0.041	-579.39	0.114
830	63290	63290	Category B	0.2277832	-0.93579102	-0.023925781	-0.16015625	0.45019531	-0.15087891	0	0.063	15/11/2017	15	11	2017	14:04:43	50683	0	14	4	43	10	0.051513672	3.4933594	0.22827148	-0.94213867	-0.016601563	0.61523438	0.009521484	0	0	0	0	0	0	0	0	0	0.96972656	0.030273438	0.014160156	-0.000488281	0.006347656	-0.007080078	0.117	36414.23	0.003	-38.23	0.114
831	63291	63291	Category B	0.21582031	-0.94799805	-0.011962891	-0.15844727	0.4453125	-0.15380859	0	0.144	15/11/2017	15	11	2017	14:04:43	50683	0.1	14	4	43	10	0.051513672	3.4933594	0.22802734	-0.94213867	-0.017089844	0.68408203	0.014404297	0	0	0	0	0	0	0	0	0	0.96972656	0.030273438	0.023193359	-0.012207031	-0.005615234	0.005126953	0.123	36338.53	0.01	-119.75	0.122
832	63292	63292	Category B	0.23999023	-0.92382813	0	-0.15820313	0.4543457	-0.14990234	0	0.258	15/11/2017	15	11	2017	14:04:43	50683	0.2	14	4	43	10	0.051269531	3.5594238	0.2277832	-0.94189453	-0.017089844	0.79003906	0.027587891	0	0	0	0	0	0	0	0	0	0.96923828	0.030761719	0.047363281	0.011962891	0.018066406	0.017089844	0.133	36218.78	-0.009	107.43	0.137
833	63293	63293	Category B	0.21582031	-0.94799805	-0.035888672	-0.15649414	0.44873047	-0.15795898	0	0.099	15/11/2017	15	11	2017	14:04:43	50683	0.3	14	4	43	10	0.051269531	3.5594238	0.2277832	-0.94189453	-0.017333984	0.84033203	0.022705078	0	0	0	0	0	0	0	0	0	0.96923828	0.030761719	0.036621094	-0.011962891	-0.005859375	-0.018310547	0.137	36172.91	-0.025	306.83	0.137
834	63294	63294	Category B	0.23999023	-0.94799805	-0.011962891	-0.15576172	0.44946289	-0.15087891	0	0.122	15/11/2017	15	11	2017	14:04:43	50683	0.4	14	4	43	10	0.051269531	3.5594238	0.22802734	-0.94165039	-0.017578125	0.8059082	0.014404297	0	0	0	0	0	0	0	0	0	0.96899414	0.031005859	0.023681641	0.01171875	-0.006103516	0.005615234	0.145	36084.34	-0.024	279.09	0.137
835	63295	63295	Category B	0.21582031	-0.93579102	-0.023925781	-0.16357422	0.44287109	-0.15698242	0	0.137	15/11/2017	15	11	2017	14:04:43	50683	0.5	14	4	43	10	0.051269531	3.5594238	0.22802734	-0.94165039	-0.017822266	0.52050781	0.014892578	0	0	0	0	0	0	0	0	0	0.96899414	0.031005859	0.024169922	-0.012207031	0.005859375	-0.005859375	0.13	36253.92	-0.007	84.61	0.122
836	63296	63296	Category B	0.2277832	-0.94799805	-0.011962891	-0.16088867	0.44921875	-0.15283203	0	0.112	15/11/2017	15	11	2017	14:04:43	50683	0.6	14	4	43	10	0.051269531	3.5594238	0.22827148	-0.94165039	-0.018066406	0.21875	0.008789063	0	0	0	0	0	0	0	0	0	0.96899414	0.031005859	0.012939453	-0.000488281	-0.006103516	0.006103516	0.098	36676.71	0.013	-183.58	0.122
837	63297	63297	Category B	0.25195313	-0.92382813	-0.023925781	-0.16015625	0.44287109	-0.15161133	0	0.057	15/11/2017	15	11	2017	14:04:43	50683	0.7	14	4	43	10	0.051269531	3.5594238	0.22827148	-0.94140625	-0.018554688	0.046142578	0.029785156	0	0	0	0	0	0	0	0	0	0.96899414	0.031005859	0.046386719	0.0234375	0.017578125	-0.005126953	0.116	36427.14	-0.012	162.53	0.122
838	63298	63298	Category B	0.23999023	-0.94799805	-0.011962891	-0.15942383	0.44750977	-0.15063477	0	0.066	15/11/2017	15	11	2017	14:04:43	50683	0.8	14	4	43	10	0.051269531	3.5594238	0.22851563	-0.94116211	-0.018798828	0.056396484	0.014892578	0	0	0	0	0	0	0	0	0	0.96875	0.03125	0.024902344	0.011230469	-0.006591797	0.006835938	0.108	36533.88	0.013	-170.45	0.112
839	63299	63299	Category B	0.21582031	-0.94799805	-0.023925781	-0.16040039	0.44189453	-0.15283203	0	0.203	15/11/2017	15	11	2017	14:04:43	50683	0.9	14	4	43	10	0.051269531	3.5594238	0.2277832	-0.94116211	-0.019287109	0.24438477	0.014404297	0	0	0	0	0	0	0	0	0	0.96850586	0.031494141	0.023193359	-0.011962891	-0.006591797	-0.004394531	0.093	36752.6	0.027	-376.6	0.112
840	63300	63300	Category B	0.21582031	-0.95996094	-0.011962891	-0.16259766	0.44677734	-0.15380859	0	0.074	15/11/2017	15	11	2017	14:04:44	50684	0	14	4	44	10	0.051269531	3.5594238	0.22827148	-0.94091797	-0.019287109	0.43188477	0.023681641	0	0	0	0	0	0	0	0	0	0.96850586	0.031494141	0.038574219	-0.012451172	-0.018798828	0.007324219	0.107	36547.67	0.012	-159.02	0.128
841	63301	63301	Category B	0.23999023	-0.93579102	-0.035888672	-0.15820313	0.44848633	-0.15698242	0	0.051	15/11/2017	15	11	2017	14:04:44	50684	0.1	14	4	44	10	0.051269531	3.5594238	0.2277832	-0.94140625	-0.018798828	0.35571289	0.021240234	0	0	0	0	0	0	0	0	0	0.96875	0.03125	0.034423828	0.011962891	0.005615234	-0.016845703	0.119	36388.65	0.001	-12.65	0.128
842	63302	63302	Category B	0.23999023	-0.93579102	0	-0.16088867	0.44580078	-0.14697266	0	0.196	15/11/2017	15	11	2017	14:04:44	50684	0.2	14	4	44	10	0.051269531	3.5594238	0.2277832	-0.94140625	-0.018798828	0.23242188	0.022949219	0	0	0	0	0	0	0	0	0	0.96875	0.03125	0.036621094	0.011962891	0.005615234	0.018798828	0.125	36313.97	0.016	-185.85	0.128
843	63303	63303	Category B	0.2277832	-0.94799805	-0.011962891	-0.16235352	0.44824219	-0.15576172	0	0.128	15/11/2017	15	11	2017	14:04:44	50684	0.3	14	4	44	10	0.051269531	3.5594238	0.22802734	-0.94165039	-0.018310547	0.23046875	0.009033203	0	0	0	0	0	0	0	0	0	0.96899414	0.031005859	0.013183594	-0.000244141	-0.006103516	0.006347656	0.11	36506.61	0.007	-92.38	0.128
844	63304	63304	Category B	0.21582031	-0.93579102	-0.023925781	-0.16259766	0.44750977	-0.14160156	0	0.098	15/11/2017	15	11	2017	14:04:44	50684	0.4	14	4	44	10	0.051269531	3.5594238	0.22827148	-0.94165039	-0.018798828	0.42016602	0.014648438	0	0	0	0	0	0	0	0	0	0.96899414	0.031005859	0.0234375	-0.012451172	0.005859375	-0.004882813	0.123	36338.53	-0.014	181.67	0.145
845	63305	63305	Category B	0.2277832	-0.94799805	-0.023925781	-0.16162109	0.44702148	-0.14892578	0	0.113	15/11/2017	15	11	2017	14:04:44	50684	0.5	14	4	44	10	0.051269531	3.5594238	0.2277832	-0.94189453	-0.018310547	0.44970703	0.0078125	0	0	0	0	0	0	0	0	0	0.96923828	0.030761719	0.011474609	0	-0.005859375	-0.005371094	0.139	36150.38	-0.013	151.42	0.145
846	63306	63306	Category B	0.25195313	-0.93579102	-0.035888672	-0.16430664	0.44165039	-0.15771484	0	0.157	15/11/2017	15	11	2017	14:04:44	50684	0.6	14	4	44	10	0.051269531	3.5594238	0.2277832	-0.94189453	-0.018066406	0.18408203	0.030273438	0	0	0	0	0	0	0	0	0	0.96923828	0.030761719	0.047851563	0.023925781	0.006103516	-0.017578125	0.123	36338.53	-0.001	12.41	0.145
847	63307	63307	Category B	0.23999023	-0.93579102	-0.023925781	-0.16235352	0.44824219	-0.15478516	0	0.145	15/11/2017	15	11	2017	14:04:44	50684	0.7	14	4	44	10	0.051269531	3.5594238	0.22753906	-0.94165039	-0.018310547	0.034912109	0.014648438	0	0	0	0	0	0	0	0	0	0.96899414	0.031005859	0.023925781	0.012207031	0.005859375	-0.005371094	0.13	36253.92	0.014	-158.73	0.145
848	63308	63308	Category B	0.20385742	-0.95996094	-0.011962891	-0.15917969	0.44775391	-0.14575195	0	0.1	15/11/2017	15	11	2017	14:04:44	50684	0.8	14	4	44	10	0.051269531	3.5594238	0.22729492	-0.94140625	-0.018310547	0.067138672	0.030517578	0	0	0	0	0	0	0	0	0	0.96875	0.03125	0.048095703	-0.0234375	-0.018310547	0.006347656	0.132	36230.42	0.008	-91.2	0.145
849	63309	63309	Category B	0.2277832	-0.94799805	0	-0.16015625	0.44287109	-0.14868164	0	0.172	15/11/2017	15	11	2017	14:04:44	50684	0.9	14	4	44	10	0.051269531	3.5594238	0.22729492	-0.94140625	-0.018310547	0.008300781	0.01953125	0	0	0	0	0	0	0	0	0	0.96850586	0.031494141	0.025390625	0.000244141	-0.006347656	0.018310547	0.132	36230.42	0.04	-418.42	0.145
850	63310	63310	Category B	0.21582031	-0.93579102	-0.011962891	-0.15625	0.44873047	-0.15185547	0	0.11	15/11/2017	15	11	2017	14:04:45	50685	0	14	4	45	10	0.051269531	3.5594238	0.22753906	-0.94067383	-0.018310547	0.34643555	0.014404297	0	0	0	0	0	0	0	0	0	0.96801758	0.031982422	0.023193359	-0.01171875	0.004882813	0.006347656	0.127	36289.72	0.036	-391.05	0.13
851	63311	63311	Category B	0.2277832	-0.94799805	0	-0.16040039	0.44189453	-0.15576172	0	0.108	15/11/2017	15	11	2017	14:04:45	50685	0.1	14	4	45	10	0.051269531	3.5594238	0.22753906	-0.94067383	-0.018066406	0.57739258	0.019287109	0	0	0	0	0	0	0	0	0	0.96801758	0.031982422	0.025390625	0	-0.007080078	0.018066406	0.124	36326.21	0.032	-357.41	0.13
852	63312	63312	Category B	0.21582031	-0.94799805	-0.011962891	-0.15942383	0.44189453	-0.15478516	0	0.13	15/11/2017	15	11	2017	14:04:45	50685	0.2	14	4	45	10	0.051269531	3.5594238	0.2277832	-0.94091797	-0.017578125	0.49072266	0.014892578	0	0	0	0	0	0	0	0	0	0.96826172	0.031738281	0.024658203	-0.011962891	-0.006835938	0.005615234	0.141	36128.12	0.013	-138.82	0.172
853	63313	63313	Category B	0.2277832	-0.95996094	-0.035888672	-0.15917969	0.44848633	-0.15795898	0	0.127	15/11/2017	15	11	2017	14:04:45	50685	0.3	14	4	45	10	0.051269531	3.5594238	0.2277832	-0.94091797	-0.017578125	0.5012207	0.026123047	0	0	0	0	0	0	0	0	0	0.96826172	0.031738281	0.037109375	0	-0.018798828	-0.018066406	0.142	36117.08	-0.019	221.45	0.13
854	63314	63314	Category B	0.21582031	-0.94799805	-0.047851563	-0.15673828	0.45361328	-0.14990234	0	0.2	15/11/2017	15	11	2017	14:04:45	50685	0.4	14	4	45	10	0.051269531	3.5594238	0.2277832	-0.94091797	-0.017578125	0.74853516	0.032958984	0	0	0	0	0	0	0	0	0	0.96826172	0.031738281	0.049072266	-0.011962891	-0.006835938	-0.030029297	0.142	36117.08	-0.027	323.07	0.151
855	63315	63315	Category B	0.21582031	-0.94799805	-0.011962891	-0.15966797	0.45507813	-0.15209961	0	0.18	15/11/2017	15	11	2017	14:04:45	50685	0.5	14	4	45	10	0.051269531	3.5594238	0.22705078	-0.94116211	-0.017578125	0.82519531	0.014404297	0	0	0	0	0	0	0	0	0	0.96850586	0.031494141	0.023925781	-0.011230469	-0.006591797	0.005615234	0.149	36041.53	-0.061	790.33	0.151
856	63316	63316	Category B	0.20385742	-0.93579102	0	-0.16088867	0.44921875	-0.15087891	0	0.108	15/11/2017	15	11	2017	14:04:45	50685	0.6	14	4	45	10	0.051269531	3.5594238	0.22631836	-0.94140625	-0.017578125	0.53808594	0.029052734	0	0	0	0	0	0	0	0	0	0.96826172	0.031738281	0.045654297	-0.022460938	0.005615234	0.017578125	0.138	36161.61	-0.049	654.11	0.167
857	63317	63317	Category B	0.25195313	-0.94799805	-0.035888672	-0.16162109	0.44750977	-0.15185547	0	0.151	15/11/2017	15	11	2017	14:04:45	50685	0.7	14	4	45	10	0.051269531	3.5594238	0.2265625	-0.94140625	-0.017578125	0.33911133	0.031738281	0	0	0	0	0	0	0	0	0	0.96850586	0.031494141	0.050048828	0.025146484	-0.006347656	-0.018066406	0.144	36095.19	-0.047	596.44	0.18
858	63318	63318	Category B	0.2277832	-0.94799805	-0.035888672	-0.16162109	0.44848633	-0.14355469	0	0.063	15/11/2017	15	11	2017	14:04:45	50685	0.8	14	4	45	10	0.051269531	3.5594238	0.22680664	-0.94165039	-0.017333984	0.29199219	0.019287109	0	0	0	0	0	0	0	0	0	0.96875	0.03125	0.025390625	0.000732422	-0.006103516	-0.018310547	0.147	36062.82	-0.051	643.86	0.167
859	63319	63319	Category B	0.21582031	-0.93579102	-0.011962891	-0.16259766	0.44677734	-0.14672852	0	0.167	15/11/2017	15	11	2017	14:04:45	50685	0.9	14	4	45	10	0.051269531	3.5594238	0.22705078	-0.94189453	-0.017578125	0.1328125	0.014160156	0	0	0	0	0	0	0	0	0	0.96899414	0.031005859	0.023193359	-0.011230469	0.006103516	0.005615234	0.144	36095.19	-0.042	523.03	0.163
860	63320	63320	Category B	0.21582031	-0.94799805	0	-0.16333008	0.44726563	-0.14355469	0	0.217	15/11/2017	15	11	2017	14:04:46	50686	0	14	4	46	10	0.051269531	3.5594238	0.22729492	-0.94213867	-0.017578125	0.14819336	0.021728516	0	0	0	0	0	0	0	0	0	0.96948242	0.030517578	0.034667969	-0.011474609	-0.005615234	0.017578125	0.151	36020.47	-0.046	555.09	0.163
861	63321	63321	Category B	0.23999023	-0.94799805	-0.023925781	-0.16381836	0.45166016	-0.15795898	0	0.163	15/11/2017	15	11	2017	14:04:46	50686	0.1	14	4	46	10	0.051269531	3.5594238	0.22753906	-0.94213867	-0.017578125	0.30566406	0.014648438	0	0	0	0	0	0	0	0	0	0.96948242	0.030517578	0.024169922	0.012207031	-0.005615234	-0.006103516	0.142	36117.08	-0.028	336.18	0.163
862	63322	63322	Category B	0.21582031	-0.95996094	-0.023925781	-0.15625	0.44873047	-0.15405273	0	0.145	15/11/2017	15	11	2017	14:04:46	50686	0.2	14	4	46	10	0.051269531	3.5594238	0.22753906	-0.94213867	-0.018066406	0.22143555	0.021728516	0	0	0	0	0	0	0	0	0	0.96948242	0.030517578	0.03515625	-0.01171875	-0.017578125	-0.005615234	0.158	35948.51	-0.044	504.75	0.163
863	63323	63323	Category B	0.21582031	-0.93579102	-0.035888672	-0.15991211	0.44873047	-0.15698242	0	0.098	15/11/2017	15	11	2017	14:04:46	50686	0.3	14	4	46	10	0.051269531	3.5594238	0.22705078	-0.94213867	-0.018310547	0.2824707	0.021728516	0	0	0	0	0	0	0	0	0	0.96923828	0.030761719	0.03515625	-0.011230469	0.006347656	-0.017333984	0.146	36073.55	-0.059	774.6	0.163
864	63324	63324	Category B	0.21582031	-0.94799805	-0.011962891	-0.16162109	0.44628906	-0.15185547	0	0.161	15/11/2017	15	11	2017	14:04:46	50686	0.4	14	4	46	10	0.051269531	3.5594238	0.22705078	-0.94238281	-0.018310547	0.43359375	0.014160156	0	0	0	0	0	0	0	0	0	0.96948242	0.030517578	0.023193359	-0.011230469	-0.005371094	0.006347656	0.138	36161.61	-0.047	622.27	0.161
865	63325	63325	Category B	0.23999023	-0.93579102	0	-0.16357422	0.44433594	-0.15380859	0	0.092	15/11/2017	15	11	2017	14:04:46	50686	0.5	14	4	46	10	0.051269531	3.5594238	0.22680664	-0.94238281	-0.018310547	0.29736328	0.0234375	0	0	0	0	0	0	0	0	0	0.96948242	0.030517578	0.038085938	0.012939453	0.006591797	0.018310547	0.134	36207.21	-0.039	514.64	0.145
866	63326	63326	Category B	0.21582031	-0.92382813	-0.035888672	-0.15942383	0.44458008	-0.15185547	0	0.171	15/11/2017	15	11	2017	14:04:46	50686	0.6	14	4	46	10	0.051269531	3.5594238	0.22680664	-0.94238281	-0.018554688	0.044189453	0.027587891	0	0	0	0	0	0	0	0	0	0.96948242	0.030517578	0.046875	-0.010986328	0.018554688	-0.017089844	0.131	36242.13	-0.04	541.75	0.161
867	63327	63327	Category B	0.21582031	-0.92382813	-0.011962891	-0.16162109	0.44702148	-0.14672852	0	0.141	15/11/2017	15	11	2017	14:04:46	50686	0.7	14	4	46	10	0.051269531	3.5594238	0.22705078	-0.94213867	-0.019042969	0.046875	0.022705078	0	0	0	0	0	0	0	0	0	0.96923828	0.030761719	0.036865234	-0.011230469	0.018310547	0.007080078	0.144	36095.19	-0.048	611.49	0.161
868	63328	63328	Category B	0.20385742	-0.94799805	-0.023925781	-0.16162109	0.44702148	-0.14575195	0	0.128	15/11/2017	15	11	2017	14:04:46	50686	0.8	14	4	46	10	0.051269531	3.5594238	0.22705078	-0.94189453	-0.019287109	0.028808594	0.024414063	0	0	0	0	0	0	0	0	0	0.96923828	0.030761719	0.033935547	-0.023193359	-0.005859375	-0.004394531	0.129	36265.77	-0.033	440.91	0.141
869	63329	63329	Category B	0.21582031	-0.93579102	-0.023925781	-0.15844727	0.44482422	-0.15283203	0	0.173	15/11/2017	15	11	2017	14:04:46	50686	0.9	14	4	46	10	0.051269531	3.5594238	0.22680664	-0.94189453	-0.019042969	0.13720703	0.013427734	0	0	0	0	0	0	0	0	0	0.96899414	0.031005859	0.021972656	-0.010986328	0.006103516	-0.004638672	0.126	36301.8	-0.031	420.05	0.141
870	63330	63330	Category B	0.2277832	-0.94799805	-0.035888672	-0.15917969	0.44384766	-0.15283203	0	0.072	15/11/2017	15	11	2017	14:04:47	50687	0	14	4	47	10	0.051757813	3.5545898	0.22705078	-0.94213867	-0.018798828	0.28173828	0.017822266	0	0	0	0	0	0	0	0	0	0.96923828	0.030761719	0.023193359	0.000488281	-0.005615234	-0.016845703	0.12	36376	-0.022	300.71	0.141
871	63331	63331	Category B	0.2277832	-0.92382813	-0.023925781	-0.15820313	0.45043945	-0.14672852	0	0.071	15/11/2017	15	11	2017	14:04:47	50687	0.111	14	4	47	10	0.051757813	3.5545898	0.22729492	-0.94213867	-0.018798828	0.12915039	0.019042969	0	0	0	0	0	0	0	0	0	0.96948242	0.030517578	0.023681641	0.000244141	0.018310547	-0.004882813	0.133	36218.78	-0.029	370.89	0.138
872	63332	63332	Category B	0.21582031	-0.93579102	-0.035888672	-0.15698242	0.44726563	-0.14892578	0	0.138	15/11/2017	15	11	2017	14:04:47	50687	0.222	14	4	47	10	0.051757813	3.5545898	0.22753906	-0.94213867	-0.018798828	0.16357422	0.021484375	0	0	0	0	0	0	0	0	0	0.96948242	0.030517578	0.03515625	-0.01171875	0.006347656	-0.016845703	0.124	36326.21	-0.034	473.52	0.138
873	63333	63333	Category B	0.23999023	-0.94799805	-0.023925781	-0.16430664	0.45776367	-0.15087891	0	0.22	15/11/2017	15	11	2017	14:04:47	50687	0.333	14	4	47	10	0.051757813	3.5545898	0.22753906	-0.94262695	-0.018798828	0.24438477	0.014160156	0	0	0	0	0	0	0	0	0	0.96972656	0.030273438	0.022460938	0.012207031	-0.005126953	-0.004882813	0.112	36479.74	-0.028	418.21	0.129
874	63334	63334	Category B	0.2277832	-0.94799805	-0.023925781	-0.16113281	0.44433594	-0.14868164	0	0.075	15/11/2017	15	11	2017	14:04:47	50687	0.444	14	4	47	10	0.051757813	3.5545898	0.2277832	-0.94262695	-0.018554688	0.25024414	0.007324219	0	0	0	0	0	0	0	0	0	0.9699707	0.030029297	0.010742188	0	-0.005126953	-0.005126953	0.121	36363.43	-0.03	420.45	0.129
875	63335	63335	Category B	0.2277832	-0.94799805	-0.035888672	-0.15942383	0.44677734	-0.14770508	0	0.097	15/11/2017	15	11	2017	14:04:47	50687	0.555	14	4	47	10	0.051757813	3.5545898	0.22802734	-0.94262695	-0.018310547	0.39331055	0.018066406	0	0	0	0	0	0	0	0	0	0.9699707	0.030029297	0.022949219	-0.000244141	-0.005126953	-0.017333984	0.123	36338.53	-0.011	141.21	0.129
876	63336	63336	Category B	0.23999023	-0.93579102	-0.035888672	-0.16040039	0.44628906	-0.14868164	0	0.129	15/11/2017	15	11	2017	14:04:47	50687	0.666	14	4	47	10	0.051757813	3.5545898	0.22827148	-0.94262695	-0.018066406	0.57666016	0.021972656	0	0	0	0	0	0	0	0	0	0.9699707	0.030029297	0.035888672	0.011474609	0.006835938	-0.017578125	0.111	36493.13	0.003	-39.87	0.129
877	63337	63337	Category B	0.2277832	-0.91186523	-0.035888672	-0.16259766	0.44921875	-0.14160156	0	0.084	15/11/2017	15	11	2017	14:04:47	50687	0.777	14	4	47	10	0.051757813	3.5545898	0.22827148	-0.94238281	-0.018066406	0.68554688	0.03515625	0	0	0	0	0	0	0	0	0	0.96972656	0.030273438	0.048583984	-0.000488281	0.030517578	-0.017578125	0.104	36589.67	0.012	-162.53	0.129
878	63338	63338	Category B	0.2277832	-0.93579102	-0.047851563	-0.16333008	0.45019531	-0.14868164	0	0.064	15/11/2017	15	11	2017	14:04:47	50687	0.888	14	4	47	10	0.051757813	3.5545898	0.22753906	-0.94287109	-0.018066406	0.62841797	0.030517578	0	0	0	0	0	0	0	0	0	0.97021484	0.029785156	0.036865234	0	0.007080078	-0.029541016	0.121	36363.43	0.002	-24.9	0.129
879	63339	63339	Category B	0.23999023	-0.92382813	-0.011962891	-0.16381836	0.45629883	-0.14892578	0	0.177	15/11/2017	15	11	2017	14:04:48	50688	0	14	4	48	10	0.051757813	3.5545898	0.2277832	-0.94311523	-0.017822266	0.52539063	0.0234375	0	0	0	0	0	0	0	0	0	0.97021484	0.029785156	0.037109375	0.011962891	0.019287109	0.005859375	0.12	36376	-0.006	77.26	0.129
880	63340	63340	Category B	0.21582031	-0.94799805	0.023925781	-0.15771484	0.45019531	-0.15063477	0	0.18	15/11/2017	15	11	2017	14:04:48	50688	0.1	14	4	48	10	0.051757813	3.5545898	0.2277832	-0.94311523	-0.017578125	0.49316406	0.043701172	0	0	0	0	0	0	0	0	0	0.97045898	0.029541016	0.05859375	-0.011962891	-0.004638672	0.041503906	0.119	36388.65	0.003	-37.71	0.124
881	63341	63341	Category B	0.21582031	-0.94799805	0	-0.16015625	0.44287109	-0.1496582	0	0.089	15/11/2017	15	11	2017	14:04:48	50688	0.2	14	4	48	10	0.051757813	3.5545898	0.22802734	-0.94311523	-0.017578125	0.30297852	0.021972656	0	0	0	0	0	0	0	0	0	0.97045898	0.029541016	0.034912109	-0.012207031	-0.004882813	0.017578125	0.12	36376	-0.006	77.26	0.177
882	63342	63342	Category B	0.23999023	-0.94799805	-0.011962891	-0.16259766	0.44458008	-0.1496582	0	0.124	15/11/2017	15	11	2017	14:04:48	50688	0.3	14	4	48	10	0.051757813	3.5545898	0.2277832	-0.94287109	-0.017578125	0.034912109	0.014160156	0	0	0	0	0	0	0	0	0	0.97021484	0.029785156	0.022705078	0.011962891	-0.004882813	0.005615234	0.141	36128.12	-0.042	533.79	0.177
883	63343	63343	Category B	0.21582031	-0.94799805	-0.035888672	-0.15820313	0.45043945	-0.16088867	0	0.09	15/11/2017	15	11	2017	14:04:48	50688	0.4	14	4	48	10	0.051757813	3.5545898	0.22753906	-0.94311523	-0.017822266	0.35644531	0.021972656	0	0	0	0	0	0	0	0	0	0.97021484	0.029785156	0.034423828	-0.01171875	-0.004638672	-0.017822266	0.117	36414.23	-0.029	417.63	0.131
884	63344	63344	Category B	0.21582031	-0.94799805	-0.011962891	-0.15917969	0.44824219	-0.15063477	0	0.191	15/11/2017	15	11	2017	14:04:48	50688	0.5	14	4	48	10	0.051757813	3.5545898	0.22705078	-0.94287109	-0.018066406	0.55664063	0.013916016	0	0	0	0	0	0	0	0	0	0.9699707	0.030029297	0.022460938	-0.011230469	-0.004882813	0.006103516	0.109	36520.2	-0.027	411.75	0.131
885	63345	63345	Category B	0.21582031	-0.93579102	0	-0.16064453	0.44799805	-0.15380859	0	0.031	15/11/2017	15	11	2017	14:04:48	50688	0.6	14	4	48	10	0.051757813	3.5545898	0.22729492	-0.94311523	-0.017822266	0.59936523	0.022460938	0	0	0	0	0	0	0	0	0	0.97045898	0.029541016	0.036865234	-0.011474609	0.007324219	0.017822266	0.126	36301.8	-0.046	664.83	0.131
886	63346	63346	Category B	0.21582031	-0.91186523	-0.023925781	-0.16088867	0.44921875	-0.14990234	0	0.131	15/11/2017	15	11	2017	14:04:48	50688	0.7	14	4	48	10	0.051757813	3.5545898	0.22753906	-0.94311523	-0.017578125	0.70922852	0.033935547	0	0	0	0	0	0	0	0	0	0.97021484	0.029785156	0.049072266	-0.01171875	0.03125	-0.006103516	0.122	36350.94	-0.059	942.93	0.191
887	63347	63347	Category B	0.2277832	-0.93579102	-0.047851563	-0.15893555	0.4519043	-0.15820313	0	0.192	15/11/2017	15	11	2017	14:04:48	50688	0.8	14	4	48	10	0.051757813	3.5545898	0.22753906	-0.94311523	-0.017822266	0.75268555	0.030761719	0	0	0	0	0	0	0	0	0	0.97021484	0.029785156	0.037353516	0	0.007324219	-0.029785156	0.144	36095.19	-0.073	1036.79	0.191
888	63348	63348	Category B	0.2277832	-0.94799805	-0.023925781	-0.16088867	0.44189453	-0.16162109	0	0.1	15/11/2017	15	11	2017	14:04:48	50688	0.9	14	4	48	10	0.051757813	3.5545898	0.22729492	-0.94262695	-0.018066406	0.62866211	0.007568359	0	0	0	0	0	0	0	0	0	0.9699707	0.030029297	0.011230469	0.000244141	-0.005126953	-0.005615234	0.14	36139.22	-0.071	1031.79	0.192
889	63349	63349	Category B	0.2277832	-0.89990234	-0.011962891	-0.16357422	0.44946289	-0.16064453	0	0.219	15/11/2017	15	11	2017	14:04:49	50689	0	14	4	49	10	0.051757813	3.5545898	0.22753906	-0.94262695	-0.018066406	0.47924805	0.04296875	0	0	0	0	0	0	0	0	0	0.96972656	0.030273438	0.048828125	0	0.042724609	0.006103516	0.172	35812	-0.098	1263.07	0.192
890	63350	63350	Category B	0.21582031	-0.92382813	-0.011962891	-0.15795898	0.44213867	-0.15698242	0	0.167	15/11/2017	15	11	2017	14:04:49	50689	0.1	14	4	49	10	0.051757813	3.5545898	0.22753906	-0.94262695	-0.018310547	0.38232422	0.023193359	0	0	0	0	0	0	0	0	0	0.9699707	0.030029297	0.037353516	-0.01171875	0.018798828	0.006347656	0.163	35898.67	-0.08	1016.2	0.192
891	63351	63351	Category B	0.2277832	-0.95996094	0	-0.16259766	0.44506836	-0.15478516	0	0.225	15/11/2017	15	11	2017	14:04:49	50689	0.2	14	4	49	10	0.051757813	3.5545898	0.22802734	-0.94287109	-0.018798828	0.29956055	0.025390625	0	0	0	0	0	0	0	0	0	0.97021484	0.029785156	0.036132813	-0.000244141	-0.016845703	0.018798828	0.156	35968.8	-0.062	768.36	0.167
892	63352	63352	Category B	0.2277832	-0.94799805	0	-0.16259766	0.44604492	-0.15063477	0	0.078	15/11/2017	15	11	2017	14:04:49	50689	0.3	14	4	49	10	0.051757813	3.5545898	0.2277832	-0.94287109	-0.018798828	0.14624023	0.01953125	0	0	0	0	0	0	0	0	0	0.97021484	0.029785156	0.023925781	0	-0.004882813	0.018798828	0.154	35989.3	-0.061	763.3	0.167
893	63353	63353	Category B	0.21582031	-0.94799805	0	-0.15869141	0.4453125	-0.15820313	0	0.147	15/11/2017	15	11	2017	14:04:49	50689	0.4	14	4	49	10	0.051757813	3.5545898	0.22753906	-0.94287109	-0.018798828	0.018066406	0.022949219	0	0	0	0	0	0	0	0	0	0.97021484	0.029785156	0.035888672	-0.01171875	-0.004882813	0.018798828	0.123	36338.53	-0.032	445.35	0.147
894	63354	63354	Category B	0.2277832	-0.93579102	-0.011962891	-0.16113281	0.4362793	-0.15454102	0	0.092	15/11/2017	15	11	2017	14:04:49	50689	0.5	14	4	49	10	0.051757813	3.5545898	0.22753906	-0.94238281	-0.018554688	0.11279297	0.009277344	0	0	0	0	0	0	0	0	0	0.96972656	0.030273438	0.013427734	0	0.006591797	0.006591797	0.115	36440.15	0.002	-25.92	0.121
895	63355	63355	Category B	0.21582031	-0.94799805	0	-0.16162109	0.45092773	-0.14477539	0	0.029	15/11/2017	15	11	2017	14:04:49	50689	0.6	14	4	49	10	0.051757813	3.5545898	0.2277832	-0.94213867	-0.017822266	0.25073242	0.022216797	0	0	0	0	0	0	0	0	0	0.96948242	0.030517578	0.035400391	-0.011962891	-0.005615234	0.017822266	0.088	36831.86	0.035	-493.33	0.092
896	63356	63356	Category B	0.25195313	-0.94799805	0	-0.15673828	0.44555664	-0.15698242	0	0.121	15/11/2017	15	11	2017	14:04:49	50689	0.7	14	4	49	10	0.051757813	3.5545898	0.2277832	-0.94213867	-0.017578125	0.4296875	0.030273438	0	0	0	0	0	0	0	0	0	0.96948242	0.030517578	0.047363281	0.023925781	-0.005615234	0.017578125	0.089	36815.72	0.042	-573.59	0.121
897	63357	63357	Category B	0.25195313	-0.95996094	-0.035888672	-0.15722656	0.45361328	-0.15380859	0	0.061	15/11/2017	15	11	2017	14:04:49	50689	0.8	14	4	49	10	0.051757813	3.5545898	0.2277832	-0.94213867	-0.017578125	0.58422852	0.034667969	0	0	0	0	0	0	0	0	0	0.96948242	0.030517578	0.059570313	0.023925781	-0.017578125	-0.018066406	0.097	36691.63	0.041	-530.02	0.092
898	63358	63358	Category B	0.25195313	-0.95996094	-0.035888672	-0.16235352	0.45166016	-0.15063477	0	0.089	15/11/2017	15	11	2017	14:04:49	50689	0.9	14	4	49	10	0.051757813	3.5545898	0.22753906	-0.94213867	-0.017333984	0.65893555	0.03515625	0	0	0	0	0	0	0	0	0	0.96948242	0.030517578	0.060302734	0.024169922	-0.017578125	-0.018310547	0.096	36706.68	0.042	-545.07	0.089
899	63359	63359	Category B	0.25195313	-0.97192383	-0.023925781	-0.15942383	0.4453125	-0.15795898	0	0.193	15/11/2017	15	11	2017	14:04:50	50690	0	14	4	50	10	0.051757813	3.5545898	0.22729492	-0.94213867	-0.017089844	0.7512207	0.038818359	0	0	0	0	0	0	0	0	0	0.96948242	0.030517578	0.060791016	0.024414063	-0.029541016	-0.006591797	0.102	36618.22	0.038	-479	0.121
900	63360	63360	Category B	0.25195313	-0.93579102	-0.023925781	-0.16137695	0.44873047	-0.16088867	0	0.088	15/11/2017	15	11	2017	14:04:50	50690	0.1	14	4	50	10	0.051757813	3.5545898	0.22753906	-0.94262695	-0.017089844	0.71899414	0.025878906	0	0	0	0	0	0	0	0	0	0.96972656	0.030273438	0.037841797	0.024169922	0.006835938	-0.006591797	0.105	36575.56	0.03	-379.85	0.113
901	63361	63361	Category B	0.23999023	-0.94799805	-0.023925781	-0.15966797	0.44458008	-0.1496582	0	0.063	15/11/2017	15	11	2017	14:04:50	50690	0.2	14	4	50	10	0.051757813	3.5545898	0.2277832	-0.94262695	-0.017333984	0.66113281	0.014404297	0	0	0	0	0	0	0	0	0	0.9699707	0.030029297	0.023681641	0.011962891	-0.005126953	-0.006347656	0.114	36453.26	0.023	-280.35	0.113
902	63362	63362	Category B	0.2277832	-0.93579102	-0.035888672	-0.16015625	0.44238281	-0.15893555	0	0.141	15/11/2017	15	11	2017	14:04:50	50690	0.3	14	4	50	10	0.051757813	3.5545898	0.2277832	-0.94262695	-0.016845703	0.56103516	0.020019531	0	0	0	0	0	0	0	0	0	0.9699707	0.030029297	0.025878906	0	0.006835938	-0.018798828	0.114	36453.26	0.034	-401.12	0.113
903	63363	63363	Category B	0.23999023	-0.94799805	-0.011962891	-0.16162109	0.44897461	-0.14868164	0	0.113	15/11/2017	15	11	2017	14:04:50	50690	0.4	14	4	50	10	0.051757813	3.5545898	0.22802734	-0.94262695	-0.016845703	0.51025391	0.013671875	0	0	0	0	0	0	0	0	0	0.9699707	0.030029297	0.021728516	0.01171875	-0.005126953	0.004882813	0.087	36848.15	0.056	-742.05	0.108
904	63364	63364	Category B	0.21582031	-0.93579102	-0.023925781	-0.16259766	0.43969727	-0.15698242	0	0.09	15/11/2017	15	11	2017	14:04:50	50690	0.5	14	4	50	10	0.051757813	3.5545898	0.22827148	-0.94287109	-0.016357422	0.44726563	0.016113281	0	0	0	0	0	0	0	0	0	0.97021484	0.029785156	0.027099609	-0.012451172	0.007080078	-0.007324219	0.091	36783.88	0.054	-699.54	0.108
905	63365	63365	Category B	0.23999023	-0.94799805	-0.011962891	-0.1574707	0.44873047	-0.15600586	0	0.032	15/11/2017	15	11	2017	14:04:50	50690	0.6	14	4	50	10	0.051757813	3.5545898	0.22851563	-0.94287109	-0.016113281	0.19628906	0.012939453	0	0	0	0	0	0	0	0	0	0.97021484	0.029785156	0.020507813	0.011230469	-0.004882813	0.004150391	0.095	36721.85	0.04	-526.14	0.113
906	63366	63366	Category B	0.23999023	-0.92382813	-0.035888672	-0.16015625	0.44287109	-0.15283203	0	0.108	15/11/2017	15	11	2017	14:04:50	50690	0.7	14	4	50	10	0.051757813	3.5545898	0.22827148	-0.94311523	-0.016113281	0.061035156	0.029785156	0	0	0	0	0	0	0	0	0	0.97045898	0.029541016	0.050292969	0.011474609	0.019287109	-0.01953125	0.091	36783.88	0.021	-304.14	0.113
907	63367	63367	Category B	0.21582031	-0.93579102	-0.011962891	-0.16162109	0.45166016	-0.15209961	0	0.087	15/11/2017	15	11	2017	14:04:50	50690	0.8	14	4	50	10	0.051757813	3.5545898	0.22851563	-0.94335938	-0.015869141	0.29907227	0.015380859	0	0	0	0	0	0	0	0	0	0.97094727	0.029052734	0.024414063	-0.012695313	0.007568359	0.00390625	0.096	36706.68	0.011	-159.01	0.108
908	63368	63368	Category B	0.21582031	-0.95996094	-0.011962891	-0.15771484	0.44848633	-0.15795898	0	0.117	15/11/2017	15	11	2017	14:04:50	50690	0.9	14	4	50	10	0.051269531	3.5594238	0.22875977	-0.94384766	-0.016113281	0.38916016	0.020996094	0	0	0	0	0	0	0	0	0	0.97119141	0.028808594	0.033203125	-0.012939453	-0.015869141	0.004150391	0.096	36706.68	-0.007	109.04	0.108
909	63369	63369	Category B	0.23999023	-0.95996094	0	-0.16333008	0.44677734	-0.15063477	0	0.142	15/11/2017	15	11	2017	14:04:51	50691	0	14	4	51	10	0.051269531	3.5594238	0.22900391	-0.94360352	-0.015869141	0.44384766	0.025146484	0	0	0	0	0	0	0	0	0	0.97119141	0.028808594	0.04296875	0.010742188	-0.016113281	0.015869141	0.095	36721.85	-0.014	227.35	0.117
910	63370	63370	Category B	0.23999023	-0.94799805	-0.023925781	-0.15795898	0.44482422	-0.15063477	0	0.093	15/11/2017	15	11	2017	14:04:51	50691	0.1	14	4	51	10	0.051269531	3.5594238	0.22924805	-0.94360352	-0.016113281	0.48730469	0.013671875	0	0	0	0	0	0	0	0	0	0.97119141	0.028808594	0.022460938	0.010498047	-0.004150391	-0.007568359	0.098	36676.71	-0.015	238.16	0.123
911	63371	63371	Category B	0.23999023	-0.94799805	-0.011962891	-0.16186523	0.44287109	-0.15698242	0	0.028	15/11/2017	15	11	2017	14:04:51	50691	0.2	14	4	51	10	0.051269531	3.5594238	0.22949219	-0.94360352	-0.015625	0.32324219	0.01171875	0	0	0	0	0	0	0	0	0	0.97119141	0.028808594	0.018310547	0.010253906	-0.004150391	0.003662109	0.104	36589.67	-0.025	394.57	0.123
912	63372	63372	Category B	0.2277832	-0.94799805	0	-0.16064453	0.4362793	-0.15771484	0	0.124	15/11/2017	15	11	2017	14:04:51	50691	0.3	14	4	51	10	0.051269531	3.5594238	0.22949219	-0.94384766	-0.015625	0.059570313	0.016357422	0	0	0	0	0	0	0	0	0	0.97167969	0.028320313	0.021484375	-0.001708984	-0.00390625	0.015625	0.09	36799.73	0.012	-181.51	0.123
913	63373	63373	Category B	0.25195313	-0.94799805	-0.011962891	-0.16235352	0.453125	-0.14599609	0	0.123	15/11/2017	15	11	2017	14:04:51	50691	0.4	14	4	51	10	0.051269531	3.5594238	0.22998047	-0.9440918	-0.015625	0.3293457	0.022460938	0	0	0	0	0	0	0	0	0	0.97192383	0.028076172	0.029541016	0.021728516	-0.003662109	0.003662109	0.084	36897.95	0.02	-308.28	0.123
914	63374	63374	Category B	0.25195313	-0.94799805	0	-0.16186523	0.44116211	-0.14941406	0	0.03	15/11/2017	15	11	2017	14:04:51	50691	0.5	14	4	51	10	0.051269531	3.5594238	0.22949219	-0.9440918	-0.015625	0.32983398	0.02734375	0	0	0	0	0	0	0	0	0	0.97167969	0.028320313	0.041748047	0.022216797	-0.003662109	0.015625	0.091	36783.88	0.012	-179.99	0.124
915	63375	63375	Category B	0.23999023	-0.93579102	0	-0.16259766	0.44287109	-0.15698242	0	0.107	15/11/2017	15	11	2017	14:04:51	50691	0.6	14	4	51	10	0.051269531	3.5594238	0.22973633	-0.94384766	-0.015380859	0.21069336	0.020019531	0	0	0	0	0	0	0	0	0	0.97167969	0.028320313	0.033691406	0.010009766	0.008056641	0.015380859	0.112	36479.74	-0.01	138.48	0.135
916	63376	63376	Category B	0.21582031	-0.93579102	-0.011962891	-0.16162109	0.44750977	-0.1496582	0	0.137	15/11/2017	15	11	2017	14:04:51	50691	0.7	14	4	51	10	0.051269531	3.5594238	0.22973633	-0.94384766	-0.015136719	0.30981445	0.016357422	0	0	0	0	0	0	0	0	0	0.97143555	0.028564453	0.025146484	-0.013916016	0.008056641	0.003173828	0.114	36453.26	-0.017	238.37	0.137
917	63377	63377	Category B	0.20385742	-0.95996094	-0.011962891	-0.16162109	0.44628906	-0.15698242	0	0.152	15/11/2017	15	11	2017	14:04:51	50691	0.8	14	4	51	10	0.051269531	3.5594238	0.22949219	-0.94384766	-0.014892578	0.35058594	0.030273438	0	0	0	0	0	0	0	0	0	0.97143555	0.028564453	0.044677734	-0.025634766	-0.015869141	0.002929688	0.116	36427.14	-0.002	26.12	0.137
918	63378	63378	Category B	0.26391602	-0.95996094	0	-0.15917969	0.44384766	-0.15795898	0	0.135	15/11/2017	15	11	2017	14:04:51	50691	0.9	14	4	51	10	0.051269531	3.5594238	0.22973633	-0.94433594	-0.014648438	0.044433594	0.040039063	0	0	0	0	0	0	0	0	0	0.97192383	0.028076172	0.064208984	0.033935547	-0.015380859	0.014648438	0.123	36338.53	-0.017	223.03	0.137
919	63379	63379	Category B	0.21582031	-0.95996094	-0.011962891	-0.16040039	0.45483398	-0.15722656	0	0.139	15/11/2017	15	11	2017	14:04:52	50692	0	14	4	52	10	0.051269531	3.5594238	0.22973633	-0.94433594	-0.014160156	0.19238281	0.020996094	0	0	0	0	0	0	0	0	0	0.97192383	0.028076172	0.031738281	-0.013916016	-0.015380859	0.002197266	0.114	36453.26	-0.014	193.97	0.139
920	63380	63380	Category B	0.2277832	-0.94799805	-0.011962891	-0.1640625	0.44580078	-0.15283203	0	0.069	15/11/2017	15	11	2017	14:04:52	50692	0.1	14	4	52	10	0.051269531	3.5594238	0.22949219	-0.94458008	-0.014648438	0.24853516	0.004394531	0	0	0	0	0	0	0	0	0	0.97216797	0.027832031	0.007568359	-0.001708984	-0.003173828	0.002685547	0.122	36350.94	-0.008	102.32	0.139
921	63381	63381	Category B	0.21582031	-0.92382813	-0.023925781	-0.16259766	0.44458008	-0.15283203	0	0.052	15/11/2017	15	11	2017	14:04:52	50692	0.2	14	4	52	10	0.051269531	3.5594238	0.22973633	-0.94458008	-0.015136719	0.33129883	0.026367188	0	0	0	0	0	0	0	0	0	0.97216797	0.027832031	0.043457031	-0.013916016	0.020751953	-0.008544922	0.114	36453.26	0.019	-234.48	0.135
922	63382	63382	Category B	0.21582031	-0.94799805	-0.023925781	-0.15869141	0.44116211	-0.15283203	0	0.19	15/11/2017	15	11	2017	14:04:52	50692	0.3	14	4	52	10	0.051269531	3.5594238	0.22998047	-0.94458008	-0.015380859	0.70849609	0.016845703	0	0	0	0	0	0	0	0	0	0.97216797	0.027832031	0.026123047	-0.014160156	-0.003173828	-0.008300781	0.099	36661.91	0.034	-443.13	0.099
923	63383	63383	Category B	0.20385742	-0.93579102	-0.023925781	-0.16137695	0.44750977	-0.15063477	0	0.099	15/11/2017	15	11	2017	14:04:52	50692	0.4	14	4	52	10	0.051269531	3.5594238	0.22973633	-0.94458008	-0.015380859	0.84204102	0.028564453	0	0	0	0	0	0	0	0	0	0.97216797	0.027832031	0.043212891	-0.025878906	0.008789063	-0.008300781	0.088	36831.86	0.047	-636.15	0.069
924	63384	63384	Category B	0.2277832	-0.95996094	-0.011962891	-0.16357422	0.45336914	-0.15380859	0	0.05	15/11/2017	15	11	2017	14:04:52	50692	0.5	14	4	52	10	0.051269531	3.5594238	0.22998047	-0.94458008	-0.015136719	0.60424805	0.015625	0	0	0	0	0	0	0	0	0	0.97216797	0.027832031	0.020751953	-0.002197266	-0.015136719	0.003173828	0.082	36931.95	0.048	-678.03	0.068
925	63385	63385	Category B	0.25195313	-0.93579102	-0.011962891	-0.16235352	0.44824219	-0.14672852	0	0.068	15/11/2017	15	11	2017	14:04:52	50692	0.6	14	4	52	10	0.051269531	3.5594238	0.22998047	-0.94433594	-0.015380859	0.31835938	0.023681641	0	0	0	0	0	0	0	0	0	0.97216797	0.027832031	0.033935547	0.021728516	0.008544922	0.003417969	0.08	36966.63	0.051	-724.5	0.092
926	63386	63386	Category B	0.23999023	-0.93579102	-0.047851563	-0.15869141	0.4453125	-0.15576172	0	0.033	15/11/2017	15	11	2017	14:04:52	50692	0.7	14	4	52	10	0.051269531	3.5594238	0.22973633	-0.94458008	-0.015625	0.20166016	0.034667969	0	0	0	0	0	0	0	0	0	0.97216797	0.027832031	0.05078125	0.010009766	0.008789063	-0.031982422	0.063	37293.87	0.05	-827.42	0.092
927	63387	63387	Category B	0.2277832	-0.91186523	-0.035888672	-0.15795898	0.4453125	-0.15795898	0	0.041	15/11/2017	15	11	2017	14:04:52	50692	0.8	14	4	52	10	0.051269531	3.5594238	0.22998047	-0.94458008	-0.015380859	0.066894531	0.038574219	0	0	0	0	0	0	0	0	0	0.97216797	0.027832031	0.055419922	-0.002197266	0.032714844	-0.020263672	0.071	37131.98	0.029	-484.75	0.068
928	63388	63388	Category B	0.2277832	-0.94799805	-0.011962891	-0.16015625	0.44921875	-0.14770508	0	0.092	15/11/2017	15	11	2017	14:04:52	50692	0.9	14	4	52	10	0.051269531	3.5594238	0.23022461	-0.94433594	-0.015136719	0.30078125	0.005371094	0	0	0	0	0	0	0	0	0	0.97216797	0.027832031	0.009277344	-0.002441406	-0.003417969	0.003173828	0.069	37171.01	0.036	-595.45	0.092
929	63389	63389	Category B	0.2277832	-0.95996094	-0.035888672	-0.15942383	0.44287109	-0.15063477	0	0.144	15/11/2017	15	11	2017	14:04:53	50693	0	14	4	53	10	0.051269531	3.5594238	0.23022461	-0.94433594	-0.015380859	0.34790039	0.025634766	0	0	0	0	0	0	0	0	0	0.97216797	0.027832031	0.038330078	-0.002441406	-0.015380859	-0.020263672	0.074	37075.07	0.011	-193.88	0.092
930	63390	63390	Category B	0.25195313	-0.94799805	-0.047851563	-0.16162109	0.44750977	-0.15185547	0	0.037	15/11/2017	15	11	2017	14:04:53	50693	0.1	14	4	53	10	0.051269531	3.5594238	0.23022461	-0.94482422	-0.015380859	0.11791992	0.0390625	0	0	0	0	0	0	0	0	0	0.97265625	0.02734375	0.056884766	0.021484375	-0.002929688	-0.032226563	0.083	36914.87	0.007	-115.14	0.102
931	63391	63391	Category B	0.20385742	-0.94799805	0	-0.15820313	0.44824219	-0.15087891	0	0.102	15/11/2017	15	11	2017	14:04:53	50693	0.2	14	4	53	10	0.051269531	3.5594238	0.23071289	-0.94506836	-0.015380859	0.012695313	0.031005859	0	0	0	0	0	0	0	0	0	0.97290039	0.027099609	0.045166016	-0.026855469	-0.002685547	0.015380859	0.094	36737.16	-0.006	94.7	0.102
932	63392	63392	Category B	0.20385742	-0.94799805	-0.011962891	-0.16357422	0.44433594	-0.15283203	0	0.086	15/11/2017	15	11	2017	14:04:53	50693	0.3	14	4	53	10	0.051269531	3.5594238	0.23071289	-0.94506836	-0.015380859	0.099853516	0.02734375	0	0	0	0	0	0	0	0	0	0.97290039	0.027099609	0.033447266	-0.026855469	-0.002685547	0.003417969	0.093	36752.6	0.007	-105.37	0.105
933	63393	63393	Category B	0.2277832	-0.92382813	-0.011962891	-0.15966797	0.43579102	-0.15673828	0	0.105	15/11/2017	15	11	2017	14:04:53	50693	0.4	14	4	53	10	0.051269531	3.5594238	0.23095703	-0.94506836	-0.015869141	0.070068359	0.021728516	0	0	0	0	0	0	0	0	0	0.97290039	0.027099609	0.028320313	-0.003173828	0.021240234	0.00390625	0.091	36783.88	0.017	-250	0.105
934	63394	63394	Category B	0.2277832	-0.93579102	0.011962891	-0.16357422	0.45581055	-0.15576172	0	0.086	15/11/2017	15	11	2017	14:04:53	50693	0.5	14	4	53	10	0.051269531	3.5594238	0.23120117	-0.94482422	-0.016357422	0.25927734	0.030029297	0	0	0	0	0	0	0	0	0	0.97290039	0.027099609	0.041015625	-0.003417969	0.009033203	0.028320313	0.117	36414.23	-0.012	161.33	0.134
935	63395	63395	Category B	0.21582031	-0.93579102	0.011962891	-0.16162109	0.44848633	-0.15576172	0	0.134	15/11/2017	15	11	2017	14:04:53	50693	0.6	14	4	53	10	0.051269531	3.5594238	0.23144531	-0.94458008	-0.016601563	0.40917969	0.033691406	0	0	0	0	0	0	0	0	0	0.97265625	0.02734375	0.053222656	-0.015625	0.008789063	0.028564453	0.123	36338.53	-0.004	50.12	0.134
936	63396	63396	Category B	0.21582031	-0.94799805	-0.011962891	-0.16040039	0.44848633	-0.15380859	0	0.192	15/11/2017	15	11	2017	14:04:53	50693	0.7	14	4	53	10	0.051269531	3.5594238	0.23144531	-0.94458008	-0.016601563	0.41259766	0.016601563	0	0	0	0	0	0	0	0	0	0.97265625	0.02734375	0.0234375	-0.015625	-0.003173828	0.004638672	0.131	36242.13	-0.024	305.54	0.137
937	63397	63397	Category B	0.21582031	-0.94799805	-0.011962891	-0.15942383	0.4453125	-0.15576172	0	0.137	15/11/2017	15	11	2017	14:04:53	50693	0.8	14	4	53	10	0.051269531	3.5594238	0.23095703	-0.94458008	-0.016845703	0.46337891	0.016113281	0	0	0	0	0	0	0	0	0	0.97241211	0.027587891	0.0234375	-0.015136719	-0.003173828	0.004882813	0.138	36161.61	-0.016	189.33	0.137
938	63398	63398	Category B	0.21582031	-0.94799805	-0.011962891	-0.16455078	0.45239258	-0.15283203	0	0.134	15/11/2017	15	11	2017	14:04:53	50693	0.9	14	4	53	10	0.051269531	3.5594238	0.23071289	-0.94433594	-0.016357422	0.57885742	0.015869141	0	0	0	0	0	0	0	0	0	0.97241211	0.027587891	0.022949219	-0.014892578	-0.003417969	0.004394531	0.138	36161.61	-0.033	413.95	0.146
939	63399	63399	Category B	0.23999023	-0.95996094	-0.011962891	-0.16748047	0.45703125	-0.15478516	0	0.149	15/11/2017	15	11	2017	14:04:54	50694	0	14	4	54	10	0.051269531	3.5594238	0.23071289	-0.9440918	-0.015869141	0.37866211	0.018554688	0	0	0	0	0	0	0	0	0	0.97216797	0.027832031	0.028808594	0.009033203	-0.015625	0.00390625	0.14	36139.22	-0.033	408.45	0.149
940	63400	63400	Category B	0.23999023	-0.95996094	-0.011962891	-0.16162109	0.44921875	-0.15063477	0	0.082	15/11/2017	15	11	2017	14:04:54	50694	0.1	14	4	54	10	0.051269531	3.5594238	0.23022461	-0.94384766	-0.016113281	0.040527344	0.019042969	0	0	0	0	0	0	0	0	0	0.97167969	0.028320313	0.029785156	0.009521484	-0.015869141	0.004150391	0.135	36195.71	-0.025	310.9	0.149
941	63401	63401	Category B	0.23999023	-0.93579102	0	-0.16186523	0.44189453	-0.15454102	0	0.146	15/11/2017	15	11	2017	14:04:54	50694	0.2	14	4	54	10	0.051269531	3.5594238	0.22973633	-0.9440918	-0.016113281	0.28173828	0.020751953	0	0	0	0	0	0	0	0	0	0.97167969	0.028320313	0.034667969	0.010009766	0.008300781	0.016113281	0.137	36172.91	-0.035	445.31	0.153
942	63402	63402	Category B	0.2277832	-0.97192383	-0.011962891	-0.16040039	0.44848633	-0.1550293	0	0.162	15/11/2017	15	11	2017	14:04:54	50694	0.3	14	4	54	10	0.051269531	3.5594238	0.22949219	-0.94384766	-0.015869141	0.41552734	0.028076172	0	0	0	0	0	0	0	0	0	0.97143555	0.028564453	0.033447266	-0.001708984	-0.027832031	0.00390625	0.148	36052.14	-0.039	468.06	0.153
943	63403	63403	Category B	0.23999023	-0.94799805	0	-0.16064453	0.4362793	-0.15673828	0	0.153	15/11/2017	15	11	2017	14:04:54	50694	0.4	14	4	54	10	0.051269531	3.5594238	0.22900391	-0.94384766	-0.015869141	0.42651367	0.01953125	0	0	0	0	0	0	0	0	0	0.97143555	0.028564453	0.030761719	0.010742188	-0.00390625	0.015869141	0.143	36106.1	-0.052	677.78	0.153
944	63404	63404	Category B	0.2277832	-0.94799805	0	-0.16015625	0.4453125	-0.15698242	0	0.199	15/11/2017	15	11	2017	14:04:54	50694	0.5	14	4	54	10	0.051269531	3.5594238	0.22900391	-0.94335938	-0.016113281	0.47338867	0.016601563	0	0	0	0	0	0	0	0	0	0.97094727	0.029052734	0.021972656	-0.001220703	-0.004394531	0.016113281	0.145	36084.34	-0.052	668.26	0.153
945	63405	63405	Category B	0.2277832	-0.94799805	0	-0.15991211	0.45068359	-0.1496582	0	0.116	15/11/2017	15	11	2017	14:04:54	50694	0.6	14	4	54	10	0.051269531	3.5594238	0.22924805	-0.94311523	-0.015625	0.42358398	0.016601563	0	0	0	0	0	0	0	0	0	0.97070313	0.029296875	0.021972656	-0.001464844	-0.004638672	0.015625	0.135	36195.71	-0.063	917.08	0.153
946	63406	63406	Category B	0.2277832	-0.95996094	-0.011962891	-0.15844727	0.44287109	-0.15698242	0	0.095	15/11/2017	15	11	2017	14:04:54	50694	0.7	14	4	54	10	0.051513672	3.5513672	0.22900391	-0.94311523	-0.015380859	0.29711914	0.017089844	0	0	0	0	0	0	0	0	0	0.97070313	0.029296875	0.021484375	-0.001220703	-0.016601563	0.003417969	0.112	36479.74	-0.04	633.05	0.124
947	63407	63407	Category B	0.2277832	-0.94799805	-0.023925781	-0.16455078	0.45483398	-0.14868164	0	0.086	15/11/2017	15	11	2017	14:04:54	50694	0.8	14	4	54	10	0.051513672	3.5513672	0.22875977	-0.94335938	-0.015136719	0.25244141	0.009765625	0	0	0	0	0	0	0	0	0	0.97070313	0.029296875	0.014160156	-0.000976563	-0.004394531	-0.008544922	0.107	36547.67	-0.008	114.24	0.116
948	63408	63408	Category B	0.2277832	-0.93579102	-0.011962891	-0.16162109	0.44995117	-0.15087891	0	0.025	15/11/2017	15	11	2017	14:04:54	50694	0.9	14	4	54	10	0.051513672	3.5513672	0.22875977	-0.94335938	-0.014892578	0.28637695	0.008300781	0	0	0	0	0	0	0	0	0	0.97094727	0.029052734	0.011962891	-0.000976563	0.007568359	0.002929688	0.089	36815.72	0.007	-109.04	0.095
949	63409	63409	Category B	0.23999023	-0.93579102	-0.035888672	-0.15771484	0.45019531	-0.15283203	0	0.124	15/11/2017	15	11	2017	14:04:55	50695	0	14	4	55	10	0.051513672	3.5513672	0.22924805	-0.94311523	-0.014648438	0.25708008	0.024658203	0	0	0	0	0	0	0	0	0	0.97070313	0.029296875	0.0390625	0.010498047	0.007324219	-0.020996094	0.081	36949.2	0.016	-257.57	0.095
950	63410	63410	Category B	0.25195313	-0.94799805	-0.011962891	-0.16015625	0.4440918	-0.15991211	0	0.091	15/11/2017	15	11	2017	14:04:55	50695	0.1	14	4	55	10	0.051513672	3.5513672	0.22924805	-0.94311523	-0.014892578	0.25878906	0.023193359	0	0	0	0	0	0	0	0	0	0.97070313	0.029296875	0.030273438	0.022460938	-0.004638672	0.002929688	0.083	36914.87	0.027	-408.26	0.091
951	63411	63411	Category B	0.2277832	-0.94799805	-0.023925781	-0.16333008	0.44506836	-0.15795898	0	0.069	15/11/2017	15	11	2017	14:04:55	50695	0.2	14	4	55	10	0.051513672	3.5513672	0.22924805	-0.94311523	-0.014648438	0.17382813	0.010498047	0	0	0	0	0	0	0	0	0	0.97070313	0.029296875	0.015380859	-0.001464844	-0.004638672	-0.009033203	0.079	36984.24	0.043	-633.3	0.108
952	63412	63412	Category B	0.25195313	-0.94799805	-0.035888672	-0.15942383	0.44604492	-0.14599609	0	0.108	15/11/2017	15	11	2017	14:04:55	50695	0.3	14	4	55	10	0.051513672	3.5513672	0.22900391	-0.94311523	-0.014648438	0.003173828	0.031494141	0	0	0	0	0	0	0	0	0	0.97045898	0.029541016	0.048828125	0.022705078	-0.004638672	-0.020996094	0.102	36618.22	0.026	-340.51	0.124
953	63413	63413	Category B	0.20385742	-0.94799805	-0.011962891	-0.15917969	0.44848633	-0.1550293	0	0.062	15/11/2017	15	11	2017	14:04:55	50695	0.4	14	4	55	10	0.051513672	3.5513672	0.22900391	-0.94311523	-0.014648438	0.007324219	0.025634766	0	0	0	0	0	0	0	0	0	0.97045898	0.029541016	0.032714844	-0.025146484	-0.004638672	0.002685547	0.104	36589.67	0.009	-123.22	0.108
954	63414	63414	Category B	0.23999023	-0.93579102	0	-0.15869141	0.4453125	-0.15698242	0	0.162	15/11/2017	15	11	2017	14:04:55	50695	0.5	14	4	55	10	0.051513672	3.5513672	0.22875977	-0.94311523	-0.014648438	0.010742188	0.019775391	0	0	0	0	0	0	0	0	0	0.97045898	0.029541016	0.033203125	0.010986328	0.007324219	0.014648438	0.103	36603.89	0.024	-314.17	0.108
955	63415	63415	Category B	0.2277832	-0.93579102	-0.023925781	-0.16162109	0.44384766	-0.1496582	0	0.132	15/11/2017	15	11	2017	14:04:55	50695	0.6	14	4	55	10	0.051513672	3.5513672	0.22851563	-0.94311523	-0.014648438	0.072509766	0.01171875	0	0	0	0	0	0	0	0	0	0.97045898	0.029541016	0.017333984	-0.000732422	0.007324219	-0.009033203	0.102	36618.22	0.033	-422.51	0.108
956	63416	63416	Category B	0.2277832	-0.94799805	-0.023925781	-0.16308594	0.45556641	-0.15283203	0	0.086	15/11/2017	15	11	2017	14:04:55	50695	0.7	14	4	55	10	0.051513672	3.5513672	0.22827148	-0.94311523	-0.014648438	0.082275391	0.010253906	0	0	0	0	0	0	0	0	0	0.97045898	0.029541016	0.014648438	-0.000488281	-0.004638672	-0.009033203	0.097	36691.63	0.037	-484.42	0.132
957	63417	63417	Category B	0.23999023	-0.94799805	-0.011962891	-0.15917969	0.45263672	-0.14672852	0	0.062	15/11/2017	15	11	2017	14:04:55	50695	0.8	14	4	55	10	0.051513672	3.5513672	0.22851563	-0.94311523	-0.014892578	0.087402344	0.012451172	0	0	0	0	0	0	0	0	0	0.97045898	0.029541016	0.019042969	0.011230469	-0.004638672	0.002929688	0.114	36453.26	0.029	-347.16	0.132
958	63418	63418	Category B	0.2277832	-0.93579102	-0.011962891	-0.15942383	0.44287109	-0.15063477	0	0.079	15/11/2017	15	11	2017	14:04:55	50695	0.9	14	4	55	10	0.051513672	3.5513672	0.22875977	-0.94311523	-0.015136719	0.12207031	0.008056641	0	0	0	0	0	0	0	0	0	0.97045898	0.029541016	0.01171875	-0.000976563	0.007324219	0.003173828	0.106	36561.56	0.032	-399.95	0.112
959	63419	63419	Category B	0.2277832	-0.94799805	-0.035888672	-0.16015625	0.4453125	-0.15698242	0	0.167	15/11/2017	15	11	2017	14:04:56	50696	0	14	4	56	10	0.051513672	3.5513672	0.22827148	-0.94287109	-0.015380859	0.055175781	0.020996094	0	0	0	0	0	0	0	0	0	0.97021484	0.029785156	0.026123047	-0.000488281	-0.004882813	-0.020263672	0.1	36647.23	0.031	-405.1	0.112
960	63420	63420	Category B	0.23999023	-0.93579102	-0.023925781	-0.16259766	0.45385742	-0.14575195	0	0.112	15/11/2017	15	11	2017	14:04:56	50696	0.1	14	4	56	10	0.051513672	3.5513672	0.22875977	-0.94262695	-0.015136719	0.036621094	0.015625	0	0	0	0	0	0	0	0	0	0.97021484	0.029785156	0.026611328	0.010986328	0.006835938	-0.008544922	0.114	36453.26	0.003	-39.03	0.167
961	63421	63421	Category B	0.2277832	-0.94799805	-0.011962891	-0.16259766	0.44458008	-0.15380859	0	0.098	15/11/2017	15	11	2017	14:04:56	50696	0.2	14	4	56	10	0.051513672	3.5513672	0.22875977	-0.94262695	-0.014892578	0.071533203	0.006103516	0	0	0	0	0	0	0	0	0	0.97021484	0.029785156	0.009277344	-0.000976563	-0.005126953	0.002929688	0.133	36218.78	-0.009	107.43	0.167
962	63422	63422	Category B	0.2277832	-0.94799805	-0.023925781	-0.16064453	0.44702148	-0.15283203	0	0.168	15/11/2017	15	11	2017	14:04:56	50696	0.3	14	4	56	10	0.051513672	3.5513672	0.22900391	-0.94311523	-0.014892578	0.094970703	0.010009766	0	0	0	0	0	0	0	0	0	0.97045898	0.029541016	0.014892578	-0.001220703	-0.004638672	-0.008789063	0.133	36218.78	-0.019	234.48	0.168
963	63423	63423	Category B	0.2277832	-0.94799805	-0.011962891	-0.15917969	0.44848633	-0.15405273	0	0.179	15/11/2017	15	11	2017	14:04:56	50696	0.4	14	4	56	10	0.051513672	3.5513672	0.22924805	-0.94311523	-0.015136719	0.19580078	0.005859375	0	0	0	0	0	0	0	0	0	0.97070313	0.029296875	0.009521484	-0.001464844	-0.004638672	0.003173828	0.135	36195.71	-0.017	205.68	0.168
964	63424	63424	Category B	0.21582031	-0.93579102	-0.023925781	-0.16162109	0.44848633	-0.15185547	0	0.075	15/11/2017	15	11	2017	14:04:56	50696	0.5	14	4	56	10	0.051513672	3.5513672	0.22973633	-0.94311523	-0.014892578	0.18896484	0.018066406	0	0	0	0	0	0	0	0	0	0.97070313	0.029296875	0.030273438	-0.013916016	0.007324219	-0.008789063	0.13	36253.92	-0.021	266.28	0.168
965	63425	63425	Category B	0.20385742	-0.94799805	-0.023925781	-0.16162109	0.44750977	-0.14868164	0	0.181	15/11/2017	15	11	2017	14:04:56	50696	0.6	14	4	56	10	0.051513672	3.5513672	0.23022461	-0.94287109	-0.014648438	0.1159668	0.028320313	0	0	0	0	0	0	0	0	0	0.97070313	0.029296875	0.040527344	-0.026367188	-0.004882813	-0.009033203	0.131	36242.13	-0.02	251	0.168
966	63426	63426	Category B	0.2277832	-0.91186523	-0.011962891	-0.1640625	0.44580078	-0.14575195	0	0.083	15/11/2017	15	11	2017	14:04:56	50696	0.7	14	4	56	10	0.051513672	3.5513672	0.22998047	-0.94311523	-0.014892578	0.032470703	0.031494141	0	0	0	0	0	0	0	0	0	0.97070313	0.029296875	0.036621094	-0.002197266	0.03125	0.002929688	0.113	36466.45	0.013	-164.65	0.104
967	63427	63427	Category B	0.23999023	-0.92382813	-0.023925781	-0.16235352	0.45068359	-0.14892578	0	0.104	15/11/2017	15	11	2017	14:04:56	50696	0.8	14	4	56	10	0.051513672	3.5513672	0.22998047	-0.94311523	-0.014404297	0	0.023681641	0	0	0	0	0	0	0	0	0	0.97094727	0.029052734	0.038574219	0.009765625	0.019287109	-0.009277344	0.1	36647.23	0.008	-113.35	0.104
968	63428	63428	Category B	0.2277832	-0.94799805	-0.035888672	-0.15917969	0.45166016	-0.15063477	0	0.058	15/11/2017	15	11	2017	14:04:56	50696	0.9	14	4	56	10	0.051513672	3.5513672	0.23022461	-0.94384766	-0.014404297	0.079589844	0.021728516	0	0	0	0	0	0	0	0	0	0.97143555	0.028564453	0.027832031	-0.002441406	-0.00390625	-0.021240234	0.105	36575.56	0.019	-249.35	0.104
969	63429	63429	Category B	0.23999023	-0.93579102	-0.011962891	-0.16186523	0.44604492	-0.14355469	0	0.101	15/11/2017	15	11	2017	14:04:57	50697	0	14	4	57	10	0.051513672	3.5513672	0.23022461	-0.94360352	-0.014648438	0.25976563	0.012695313	0	0	0	0	0	0	0	0	0	0.97143555	0.028564453	0.020263672	0.009521484	0.0078125	0.002685547	0.085	36881.19	0.032	-466.96	0.104
970	63430	63430	Category B	0.25195313	-0.94799805	-0.011962891	-0.1574707	0.45068359	-0.15722656	0	0.107	15/11/2017	15	11	2017	14:04:57	50697	0.1	14	4	57	10	0.051513672	3.5513672	0.23046875	-0.94335938	-0.014648438	0.34643555	0.021972656	0	0	0	0	0	0	0	0	0	0.97143555	0.028564453	0.028320313	0.021240234	-0.004394531	0.002685547	0.09	36799.73	0.045	-604.02	0.104
971	63431	63431	Category B	0.2277832	-0.94799805	-0.011962891	-0.16015625	0.44750977	-0.14868164	0	0.062	15/11/2017	15	11	2017	14:04:57	50697	0.2	14	4	57	10	0.051513672	3.5513672	0.23071289	-0.94335938	-0.014160156	0.35693359	0.005615234	0	0	0	0	0	0	0	0	0	0.97143555	0.028564453	0.009521484	-0.002929688	-0.004394531	0.002197266	0.088	36831.86	0.041	-566.09	0.107
972	63432	63432	Category B	0.23999023	-0.94799805	-0.035888672	-0.16235352	0.44702148	-0.1496582	0	0.111	15/11/2017	15	11	2017	14:04:57	50697	0.3	14	4	57	10	0.051513672	3.5513672	0.23095703	-0.94335938	-0.014160156	0.46166992	0.023681641	0	0	0	0	0	0	0	0	0	0.97119141	0.028808594	0.03515625	0.008789063	-0.004394531	-0.021484375	0.1	36647.23	0.024	-321.02	0.111
973	63433	63433	Category B	0.23999023	-0.93579102	-0.047851563	-0.15917969	0.44702148	-0.14575195	0	0.091	15/11/2017	15	11	2017	14:04:57	50697	0.4	14	4	57	10	0.051513672	3.5513672	0.23095703	-0.94335938	-0.014160156	0.49804688	0.035400391	0	0	0	0	0	0	0	0	0	0.97119141	0.028808594	0.050048828	0.008789063	0.007568359	-0.033447266	0.108	36533.88	0.03	-372.27	0.111
974	63434	63434	Category B	0.23999023	-0.92382813	-0.023925781	-0.16088867	0.44995117	-0.14282227	0	0.131	15/11/2017	15	11	2017	14:04:57	50697	0.5	14	4	57	10	0.051513672	3.5513672	0.23071289	-0.94335938	-0.014404297	0.36767578	0.0234375	0	0	0	0	0	0	0	0	0	0.97119141	0.028808594	0.038085938	0.009033203	0.01953125	-0.009277344	0.105	36575.56	0.026	-333.43	0.131
975	63435	63435	Category B	0.21582031	-0.94799805	0	-0.15820313	0.44848633	-0.15576172	0	0.146	15/11/2017	15	11	2017	14:04:57	50697	0.6	14	4	57	10	0.051513672	3.5513672	0.23071289	-0.94335938	-0.014892578	0.23461914	0.021484375	0	0	0	0	0	0	0	0	0	0.97143555	0.028564453	0.034179688	-0.014892578	-0.004394531	0.014892578	0.119	36388.65	0.012	-146.52	0.131
976	63436	63436	Category B	0.21582031	-0.93579102	-0.011962891	-0.16235352	0.43554688	-0.15698242	0	0.091	15/11/2017	15	11	2017	14:04:57	50697	0.7	14	4	57	10	0.051513672	3.5513672	0.23071289	-0.94335938	-0.015136719	0.19799805	0.017089844	0	0	0	0	0	0	0	0	0	0.97143555	0.028564453	0.026123047	-0.014892578	0.007568359	0.003173828	0.107	36547.67	0.022	-281.9	0.146
977	63437	63437	Category B	0.23999023	-0.94799805	0	-0.16088867	0.44677734	-0.15478516	0	0.146	15/11/2017	15	11	2017	14:04:57	50697	0.8	14	4	57	10	0.051513672	3.5513672	0.23120117	-0.94335938	-0.015136719	0.051513672	0.018066406	0	0	0	0	0	0	0	0	0	0.97143555	0.028564453	0.028320313	0.008544922	-0.004394531	0.015136719	0.122	36350.94	0.001	-12.41	0.146
978	63438	63438	Category B	0.23999023	-0.94799805	0	-0.15869141	0.44775391	-0.15063477	0	0.042	15/11/2017	15	11	2017	14:04:57	50697	0.9	14	4	57	10	0.051513672	3.5513672	0.23144531	-0.94311523	-0.015136719	0.33740234	0.018066406	0	0	0	0	0	0	0	0	0	0.97119141	0.028808594	0.028320313	0.008300781	-0.004638672	0.015136719	0.105	36575.56	0.01	-135.41	0.146
979	63439	63439	Category B	0.21582031	-0.94799805	-0.035888672	-0.16040039	0.44848633	-0.15283203	0	0.178	15/11/2017	15	11	2017	14:04:58	50698	0	14	4	58	10	0.051513672	3.5513672	0.23144531	-0.94311523	-0.015136719	0.61767578	0.026367188	0	0	0	0	0	0	0	0	0	0.97119141	0.028808594	0.041259766	-0.015625	-0.004638672	-0.020507813	0.107	36547.67	0.004	-54.54	0.146
980	63440	63440	Category B	0.21582031	-0.94799805	-0.035888672	-0.16235352	0.4362793	-0.15551758	0	0.027	15/11/2017	15	11	2017	14:04:58	50698	0.1	14	4	58	10	0.051513672	3.5513672	0.23120117	-0.94262695	-0.015380859	0.75292969	0.026123047	0	0	0	0	0	0	0	0	0	0.97070313	0.029296875	0.041015625	-0.015380859	-0.005126953	-0.020263672	0.11	36506.61	0.005	-66.46	0.146
981	63441	63441	Category B	0.21582031	-0.93579102	0	-0.15527344	0.45019531	-0.14794922	0	0.161	15/11/2017	15	11	2017	14:04:58	50698	0.2	14	4	58	10	0.051513672	3.5513672	0.23120117	-0.94262695	-0.015380859	0.80078125	0.022949219	0	0	0	0	0	0	0	0	0	0.97070313	0.029296875	0.037841797	-0.015380859	0.006835938	0.015380859	0.102	36618.22	-0.002	29.01	0.106
982	63442	63442	Category B	0.20385742	-0.92382813	-0.035888672	-0.16064453	0.4362793	-0.15673828	0	0.106	15/11/2017	15	11	2017	14:04:58	50698	0.3	14	4	58	10	0.051513672	3.5513672	0.23095703	-0.94262695	-0.015625	0.82983398	0.038818359	0	0	0	0	0	0	0	0	0	0.97070313	0.029296875	0.066162109	-0.027099609	0.018798828	-0.020019531	0.109	36520.2	-0.012	171.43	0.106
983	63443	63443	Category B	0.2277832	-0.91186523	-0.023925781	-0.16552734	0.45458984	-0.14868164	0	0.103	15/11/2017	15	11	2017	14:04:58	50698	0.4	14	4	58	10	0.051513672	3.5513672	0.23095703	-0.94213867	-0.015869141	0.75512695	0.031494141	0	0	0	0	0	0	0	0	0	0.97021484	0.029785156	0.041503906	-0.003173828	0.030273438	-0.0078125	0.091	36783.88	0.015	-222.32	0.103
984	63444	63444	Category B	0.23999023	-0.92382813	0	-0.16162109	0.45092773	-0.1550293	0	0.084	15/11/2017	15	11	2017	14:04:58	50698	0.5	14	4	58	10	0.051757813	3.5626465	0.23095703	-0.94189453	-0.016113281	0.52539063	0.025878906	0	0	0	0	0	0	0	0	0	0.9699707	0.030029297	0.043457031	0.008789063	0.018066406	0.016113281	0.093	36752.6	0.015	-218.72	0.103
985	63445	63445	Category B	0.21582031	-0.94799805	0.011962891	-0.1550293	0.44555664	-0.14770508	0	0.066	15/11/2017	15	11	2017	14:04:58	50698	0.6	14	4	58	10	0.051757813	3.5626465	0.23071289	-0.94189453	-0.016357422	0.40209961	0.032470703	0	0	0	0	0	0	0	0	0	0.96972656	0.030273438	0.049316406	-0.014892578	-0.005859375	0.028320313	0.072	37112.79	0.035	-565.12	0.103
986	63446	63446	Category B	0.21582031	-0.93579102	-0.011962891	-0.16064453	0.44995117	-0.15185547	0	0.043	15/11/2017	15	11	2017	14:04:58	50698	0.7	14	4	58	10	0.051757813	3.5626465	0.23046875	-0.94189453	-0.016357422	0.23706055	0.016357422	0	0	0	0	0	0	0	0	0	0.96972656	0.030273438	0.025146484	-0.014648438	0.006103516	0.004394531	0.072	37112.79	0.042	-659.53	0.103
987	63447	63447	Category B	0.2277832	-0.94799805	0	-0.15991211	0.45166016	-0.15380859	0	0.031	15/11/2017	15	11	2017	14:04:58	50698	0.8	14	4	58	10	0.051757813	3.5626465	0.23071289	-0.94165039	-0.016357422	0.01171875	0.017822266	0	0	0	0	0	0	0	0	0	0.96972656	0.030273438	0.025390625	-0.002929688	-0.006103516	0.016357422	0.099	36661.91	0.024	-323.38	0.084
988	63448	63448	Category B	0.25195313	-0.93579102	0.011962891	-0.16186523	0.44165039	-0.1496582	0	0.109	15/11/2017	15	11	2017	14:04:58	50698	0.9	14	4	58	10	0.051757813	3.5626465	0.23071289	-0.94140625	-0.016113281	0.18164063	0.035644531	0	0	0	0	0	0	0	0	0	0.96948242	0.030517578	0.054931641	0.020996094	0.005615234	0.028076172	0.096	36706.68	0.017	-240.23	0.07
989	63449	63449	Category B	0.23999023	-0.94799805	-0.011962891	-0.16015625	0.45019531	-0.15283203	0	0.263	15/11/2017	15	11	2017	14:04:59	50699	0	14	4	59	10	0.051757813	3.5626465	0.23046875	-0.94140625	-0.016357422	0.24560547	0.012207031	0	0	0	0	0	0	0	0	0	0.96948242	0.030517578	0.020263672	0.009277344	-0.006347656	0.004394531	0.097	36691.63	0.007	-101.96	0.109
990	63450	63450	Category B	0.23999023	-0.95996094	0	-0.15771484	0.45507813	-0.15307617	0	0.069	15/11/2017	15	11	2017	14:04:59	50699	0.1	14	4	59	10	0.051757813	3.5626465	0.23022461	-0.94165039	-0.016113281	0.34057617	0.026123047	0	0	0	0	0	0	0	0	0	0.96948242	0.030517578	0.044189453	0.009521484	-0.018066406	0.016113281	0.11	36506.61	-0.006	83.06	0.109
991	63451	63451	Category B	0.21582031	-0.93579102	-0.011962891	-0.15917969	0.45019531	-0.1496582	0	0.07	15/11/2017	15	11	2017	14:04:59	50699	0.2	14	4	59	10	0.051757813	3.5626465	0.22973633	-0.94140625	-0.016357422	0.44042969	0.015869141	0	0	0	0	0	0	0	0	0	0.96923828	0.030761719	0.024414063	-0.013916016	0.005615234	0.004394531	0.122	36350.94	-0.022	296.29	0.118
992	63452	63452	Category B	0.2277832	-0.94799805	0	-0.16088867	0.44458008	-0.15063477	0	0.118	15/11/2017	15	11	2017	14:04:59	50699	0.3	14	4	59	10	0.051757813	3.5626465	0.22973633	-0.94140625	-0.016357422	0.3828125	0.017578125	0	0	0	0	0	0	0	0	0	0.96923828	0.030761719	0.024902344	-0.001953125	-0.006347656	0.016357422	0.128	36277.71	-0.033	444.14	0.15
993	63453	63453	Category B	0.2277832	-0.94799805	-0.011962891	-0.15844727	0.44287109	-0.15380859	0	0.103	15/11/2017	15	11	2017	14:04:59	50699	0.4	14	4	59	10	0.051757813	3.5626465	0.22949219	-0.94116211	-0.016113281	0.30517578	0.008056641	0	0	0	0	0	0	0	0	0	0.96899414	0.031005859	0.012695313	-0.001708984	-0.006591797	0.004150391	0.113	36466.45	-0.018	255.4	0.148
994	63454	63454	Category B	0.23999023	-0.94799805	0	-0.15917969	0.44824219	-0.15576172	0	0.15	15/11/2017	15	11	2017	14:04:59	50699	0.5	14	4	59	10	0.051757813	3.5626465	0.22973633	-0.94116211	-0.016357422	0.27734375	0.020507813	0	0	0	0	0	0	0	0	0	0.96899414	0.031005859	0.033203125	0.010009766	-0.006591797	0.016357422	0.127	36289.72	-0.025	328.5	0.148
995	63455	63455	Category B	0.2277832	-0.94799805	0	-0.16088867	0.45166016	-0.14379883	0	0.173	15/11/2017	15	11	2017	14:04:59	50699	0.6	14	4	59	10	0.051757813	3.5626465	0.22949219	-0.94140625	-0.016845703	0.27539063	0.018066406	0	0	0	0	0	0	0	0	0	0.96899414	0.031005859	0.025146484	-0.001708984	-0.006347656	0.016845703	0.135	36195.71	-0.011	130.5	0.148
996	63456	63456	Category B	0.2277832	-0.93579102	-0.035888672	-0.16381836	0.44750977	-0.15185547	0	0.148	15/11/2017	15	11	2017	14:04:59	50699	0.7	14	4	59	10	0.051757813	3.5626465	0.22949219	-0.94140625	-0.016845703	0.14160156	0.019775391	0	0	0	0	0	0	0	0	0	0.96899414	0.031005859	0.026367188	-0.001708984	0.005615234	-0.018798828	0.134	36207.21	-0.013	156.22	0.15
997	63457	63457	Category B	0.2277832	-0.94799805	-0.035888672	-0.16235352	0.45068359	-0.14770508	0	0.12	15/11/2017	15	11	2017	14:04:59	50699	0.8	14	4	59	10	0.051757813	3.5626465	0.22973633	-0.94140625	-0.017089844	0.083740234	0.019775391	0	0	0	0	0	0	0	0	0	0.96923828	0.030761719	0.027099609	-0.001953125	-0.006347656	-0.018554688	0.143	36106.1	-0.005	55.51	0.15
998	63458	63458	Category B	0.2277832	-0.94799805	-0.011962891	-0.16088867	0.44824219	-0.14770508	0	0.113	15/11/2017	15	11	2017	14:04:59	50699	0.9	14	4	59	10	0.051757813	3.5626465	0.22973633	-0.94116211	-0.016845703	0.19189453	0.008544922	0	0	0	0	0	0	0	0	0	0.96899414	0.031005859	0.013671875	-0.001953125	-0.006591797	0.004882813	0.138	36161.61	-0.008	92.31	0.148
999	63459	63459	Category B	0.25195313	-0.94799805	0	-0.16357422	0.44189453	-0.15185547	0	0.159	15/11/2017	15	11	2017	14:05:00	50700	0	14	5	0	10	0.051757813	3.5626465	0.22973633	-0.94140625	-0.017089844	0.22338867	0.028564453	0	0	0	0	0	0	0	0	0	0.96923828	0.030761719	0.045654297	0.021972656	-0.006347656	0.017089844	0.131	36242.13	0.026	-283.5	0.13
1000	63460	63460	Category B	0.2277832	-0.94799805	0	-0.16015625	0.44287109	-0.15380859	0	0.118	15/11/2017	15	11	2017	14:05:00	50700	0.1	14	5	0	10	0.051757813	3.5626465	0.22949219	-0.94140625	-0.017333984	0.18823242	0.018554688	0	0	0	0	0	0	0	0	0	0.96899414	0.031005859	0.025390625	-0.001708984	-0.006347656	0.017333984	0.117	36414.23	0.028	-329.89	0.13
1001	63461	63461	Category B	0.23999023	-0.94799805	-0.023925781	-0.16015625	0.45019531	-0.14990234	0	0.13	15/11/2017	15	11	2017	14:05:00	50700	0.2	14	5	0	10	0.051757813	3.5626465	0.22973633	-0.94140625	-0.017333984	0.1784668	0.013671875	0	0	0	0	0	0	0	0	0	0.96923828	0.030761719	0.022949219	0.010009766	-0.006347656	-0.006347656	0.124	36326.21	0.013	-153.3	0.13
1002	63462	63462	Category B	0.2277832	-0.94799805	-0.035888672	-0.16088867	0.4453125	-0.14575195	0	0.062	15/11/2017	15	11	2017	14:05:00	50700	0.3	14	5	0	10	0.051757813	3.5626465	0.22973633	-0.94116211	-0.017578125	0.37182617	0.01953125	0	0	0	0	0	0	0	0	0	0.96899414	0.031005859	0.026855469	-0.001953125	-0.006591797	-0.018066406	0.114	36453.26	0.028	-336.18	0.159
1003	63463	63463	Category B	0.23999023	-0.93579102	0	-0.15771484	0.44311523	-0.15698242	0	0.162	15/11/2017	15	11	2017	14:05:00	50700	0.4	14	5	0	10	0.051757813	3.5626465	0.22973633	-0.94091797	-0.017333984	0.4909668	0.020751953	0	0	0	0	0	0	0	0	0	0.96899414	0.031005859	0.032714844	0.010009766	0.005126953	0.017333984	0.118	36401.39	0.005	-62.86	0.13
1004	63464	63464	Category B	0.26391602	-0.94799805	0	-0.15942383	0.44116211	-0.15063477	0	0.055	15/11/2017	15	11	2017	14:05:00	50700	0.5	14	5	0	10	0.051757813	3.5626465	0.22998047	-0.94091797	-0.017333984	0.4909668	0.038574219	0	0	0	0	0	0	0	0	0	0.96875	0.03125	0.058105469	0.033691406	-0.006835938	0.017333984	0.109	36520.2	0.01	-131.55	0.139
1005	63465	63465	Category B	0.23999023	-0.94799805	-0.035888672	-0.15869141	0.4453125	-0.15893555	0	0.186	15/11/2017	15	11	2017	14:05:00	50700	0.6	14	5	0	10	0.051757813	3.5626465	0.22998047	-0.94116211	-0.017578125	0.47265625	0.021728516	0	0	0	0	0	0	0	0	0	0.96899414	0.031005859	0.034667969	0.009765625	-0.006591797	-0.018066406	0.111	36493.13	-0.012	168.78	0.155
1006	63466	63466	Category B	0.23999023	-0.94799805	0	-0.16064453	0.45019531	-0.15478516	0	0.063	15/11/2017	15	11	2017	14:05:00	50700	0.7	14	5	0	10	0.051757813	3.5626465	0.23022461	-0.94116211	-0.017333984	0.3984375	0.020996094	0	0	0	0	0	0	0	0	0	0.96899414	0.031005859	0.033691406	0.009521484	-0.006591797	0.017333984	0.126	36301.8	-0.023	302.09	0.155
1007	63467	63467	Category B	0.23999023	-0.95996094	-0.035888672	-0.16186523	0.44506836	-0.14599609	0	0.139	15/11/2017	15	11	2017	14:05:00	50700	0.8	14	5	0	10	0.051757813	3.5626465	0.23022461	-0.94165039	-0.017578125	0.33032227	0.02734375	0	0	0	0	0	0	0	0	0	0.96948242	0.030517578	0.046142578	0.009521484	-0.018066406	-0.018066406	0.108	36533.88	-0.003	41.68	0.149
1008	63468	63468	Category B	0.2277832	-0.93579102	-0.023925781	-0.15820313	0.45092773	-0.14892578	0	0.155	15/11/2017	15	11	2017	14:05:00	50700	0.9	14	5	0	10	0.051757813	3.5626465	0.22998047	-0.94189453	-0.017578125	0.29882813	0.009033203	0	0	0	0	0	0	0	0	0	0.96972656	0.030273438	0.014648438	-0.002197266	0.006103516	-0.006103516	0.124	36326.21	-0.027	365.42	0.149
1009	63469	63469	Category B	0.25195313	-0.94799805	-0.035888672	-0.16357422	0.44580078	-0.14575195	0	0.055	15/11/2017	15	11	2017	14:05:01	50701	0	14	5	1	10	0.051757813	3.5626465	0.22998047	-0.94165039	-0.017333984	0.29272461	0.029052734	0	0	0	0	0	0	0	0	0	0.96948242	0.030517578	0.046386719	0.021728516	-0.006103516	-0.018310547	0.117	36414.23	-0.011	147.33	0.149
1010	63470	63470	Category B	0.26391602	-0.94799805	-0.011962891	-0.15942383	0.44946289	-0.15087891	0	0.149	15/11/2017	15	11	2017	14:05:01	50701	0.1	14	5	1	10	0.051757813	3.5626465	0.22973633	-0.94165039	-0.017578125	0.14916992	0.034912109	0	0	0	0	0	0	0	0	0	0.96948242	0.030517578	0.045898438	0.033935547	-0.006103516	0.005615234	0.135	36195.71	-0.029	365.85	0.149
1011	63471	63471	Category B	0.2277832	-0.93579102	0	-0.16235352	0.44702148	-0.15893555	0	0.142	15/11/2017	15	11	2017	14:05:01	50701	0.2	14	5	1	10	0.051757813	3.5626465	0.22973633	-0.94165039	-0.017578125	0.084472656	0.018798828	0	0	0	0	0	0	0	0	0	0.96948242	0.030517578	0.025634766	-0.001953125	0.005859375	0.017578125	0.129	36265.77	-0.032	425.86	0.149
1012	63472	63472	Category B	0.20385742	-0.94799805	-0.023925781	-0.15942383	0.44287109	-0.15698242	0	0.17	15/11/2017	15	11	2017	14:05:01	50701	0.3	14	5	1	10	0.051757813	3.5626465	0.22973633	-0.94140625	-0.017578125	0.29199219	0.02734375	0	0	0	0	0	0	0	0	0	0.96923828	0.030761719	0.038574219	-0.025878906	-0.006347656	-0.006103516	0.124	36326.21	-0.002	24.73	0.142
1013	63473	63473	Category B	0.20385742	-0.92382813	-0.023925781	-0.16162109	0.44750977	-0.1496582	0	0.106	15/11/2017	15	11	2017	14:05:01	50701	0.4	14	5	1	10	0.051757813	3.5626465	0.22949219	-0.94140625	-0.017333984	0.40356445	0.031738281	0	0	0	0	0	0	0	0	0	0.96899414	0.031005859	0.049804688	-0.025634766	0.017578125	-0.006347656	0.138	36161.61	-0.032	399.95	0.142
1014	63474	63474	Category B	0.2277832	-0.94799805	-0.023925781	-0.16430664	0.44262695	-0.1496582	0	0.125	15/11/2017	15	11	2017	14:05:01	50701	0.5	14	5	1	10	0.051757813	3.5626465	0.22949219	-0.94140625	-0.017089844	0.45263672	0.009521484	0	0	0	0	0	0	0	0	0	0.96899414	0.031005859	0.014892578	-0.001708984	-0.006347656	-0.006591797	0.131	36242.13	-0.017	211.13	0.139
1015	63475	63475	Category B	0.2277832	-0.93579102	-0.011962891	-0.16186523	0.44506836	-0.14599609	0	0.137	15/11/2017	15	11	2017	14:05:01	50701	0.6	14	5	1	10	0.051757813	3.5626465	0.22949219	-0.94165039	-0.017089844	0.49536133	0.008056641	0	0	0	0	0	0	0	0	0	0.96923828	0.030761719	0.012695313	-0.001708984	0.005859375	0.005126953	0.131	36242.13	-0.021	264.48	0.139
1016	63476	63476	Category B	0.25195313	-0.93579102	-0.011962891	-0.16235352	0.44921875	-0.15063477	0	0.109	15/11/2017	15	11	2017	14:05:01	50701	0.7	14	5	1	10	0.051757813	3.5626465	0.22949219	-0.94165039	-0.017333984	0.3894043	0.023681641	0	0	0	0	0	0	0	0	0	0.96923828	0.030761719	0.033691406	0.022216797	0.005859375	0.005371094	0.129	36265.77	-0.009	110.23	0.137
1017	63477	63477	Category B	0.2277832	-0.93579102	-0.011962891	-0.15991211	0.45410156	-0.15283203	0	0.139	15/11/2017	15	11	2017	14:05:01	50701	0.8	14	5	1	10	0.051757813	3.5626465	0.22949219	-0.94165039	-0.017089844	0.28930664	0.008056641	0	0	0	0	0	0	0	0	0	0.96923828	0.030761719	0.012695313	-0.001708984	0.005859375	0.005126953	0.123	36338.53	-0.004	50.12	0.137
1018	63478	63478	Category B	0.2277832	-0.93579102	-0.011962891	-0.16333008	0.44848633	-0.14575195	0	0.163	15/11/2017	15	11	2017	14:05:01	50701	0.9	14	5	1	10	0.051757813	3.5626465	0.22900391	-0.94140625	-0.017333984	0.26025391	0.0078125	0	0	0	0	0	0	0	0	0	0.96899414	0.031005859	0.012451172	-0.001220703	0.005615234	0.005371094	0.115	36440.15	-0.022	312.45	0.137
1019	63479	63479	Category B	0.21582031	-0.93579102	-0.023925781	-0.16015625	0.44287109	-0.14868164	0	0.07	15/11/2017	15	11	2017	14:05:02	50702	0	14	5	2	10	0.051757813	3.5626465	0.22851563	-0.94140625	-0.017578125	0.23120117	0.015380859	0	0	0	0	0	0	0	0	0	0.96899414	0.031005859	0.024658203	-0.012695313	0.005615234	-0.006103516	0.111	36493.13	-0.008	110.76	0.13
1020	63480	63480	Category B	0.23999023	-0.94799805	-0.023925781	-0.16088867	0.44824219	-0.14770508	0	0.073	15/11/2017	15	11	2017	14:05:02	50702	0.1	14	5	2	10	0.051757813	3.5626465	0.22875977	-0.94140625	-0.017333984	0.20288086	0.014160156	0	0	0	0	0	0	0	0	0	0.96899414	0.031005859	0.023925781	0.010986328	-0.006347656	-0.006347656	0.115	36440.15	-0.018	251.48	0.13
1021	63481	63481	Category B	0.2277832	-0.94799805	-0.023925781	-0.15820313	0.45043945	-0.15307617	0	0.117	15/11/2017	15	11	2017	14:05:02	50702	0.2	14	5	2	10	0.051757813	3.5626465	0.22851563	-0.94140625	-0.017089844	0.083007813	0.009277344	0	0	0	0	0	0	0	0	0	0.96899414	0.031005859	0.013916016	-0.000732422	-0.006347656	-0.006591797	0.1	36647.23	-0.01	152.5	0.13
1022	63482	63482	Category B	0.2277832	-0.92382813	-0.023925781	-0.15991211	0.45166016	-0.15209961	0	0.13	15/11/2017	15	11	2017	14:05:02	50702	0.3	14	5	2	10	0.051757813	3.5594238	0.22875977	-0.94189453	-0.017578125	0.11694336	0.019042969	0	0	0	0	0	0	0	0	0	0.96948242	0.030517578	0.025390625	-0.000976563	0.018066406	-0.006103516	0.097	36691.63	-0.021	346.52	0.125
1023	63483	63483	Category B	0.2277832	-0.93579102	-0.023925781	-0.15942383	0.44750977	-0.14794922	0	0.051	15/11/2017	15	11	2017	14:05:02	50702	0.4	14	5	2	10	0.051757813	3.5594238	0.22875977	-0.94213867	-0.017333984	0.16479492	0.009277344	0	0	0	0	0	0	0	0	0	0.96972656	0.030273438	0.014160156	-0.000976563	0.006347656	-0.006347656	0.106	36561.56	-0.036	589.82	0.125
1024	63484	63484	Category B	0.20385742	-0.93579102	-0.011962891	-0.16162109	0.45019531	-0.14672852	0	0.143	15/11/2017	15	11	2017	14:05:02	50702	0.5	14	5	2	10	0.051757813	3.5594238	0.22900391	-0.94262695	-0.017333984	0.10668945	0.026611328	0	0	0	0	0	0	0	0	0	0.97021484	0.029785156	0.037353516	-0.025146484	0.006835938	0.005371094	0.108	36533.88	-0.039	637.13	0.125
1025	63485	63485	Category B	0.21582031	-0.94799805	0	-0.16259766	0.44604492	-0.1496582	0	0.125	15/11/2017	15	11	2017	14:05:02	50702	0.6	14	5	2	10	0.051757813	3.5594238	0.22900391	-0.94287109	-0.017578125	0.068115234	0.022460938	0	0	0	0	0	0	0	0	0	0.97045898	0.029541016	0.035888672	-0.013183594	-0.004882813	0.017578125	0.107	36547.67	-0.034	546.16	0.13
1026	63486	63486	Category B	0.23999023	-0.94799805	-0.011962891	-0.16235352	0.44848633	-0.15283203	0	0.085	15/11/2017	15	11	2017	14:05:02	50702	0.7	14	5	2	10	0.051757813	3.5594238	0.22900391	-0.94287109	-0.017822266	0.18920898	0.013183594	0	0	0	0	0	0	0	0	0	0.97045898	0.029541016	0.021728516	0.010742188	-0.004882813	0.005859375	0.114	36453.26	-0.034	513.37	0.125
1027	63487	63487	Category B	0.2277832	-0.93579102	0	-0.16015625	0.45019531	-0.15087891	0	0.108	15/11/2017	15	11	2017	14:05:02	50702	0.8	14	5	2	10	0.051757813	3.5594238	0.22949219	-0.94287109	-0.018066406	0.41748047	0.01953125	0	0	0	0	0	0	0	0	0	0.97070313	0.029296875	0.027099609	-0.001708984	0.007080078	0.018066406	0.123	36338.53	-0.042	610.67	0.125
1028	63488	63488	Category B	0.21582031	-0.93579102	-0.035888672	-0.16259766	0.44458008	-0.1496582	0	0.173	15/11/2017	15	11	2017	14:05:02	50702	0.9	14	5	2	10	0.051757813	3.5594238	0.22973633	-0.94287109	-0.018310547	0.45043945	0.0234375	0	0	0	0	0	0	0	0	0	0.97070313	0.029296875	0.038574219	-0.013916016	0.007080078	-0.017333984	0.113	36466.45	-0.028	414.74	0.108
1029	63489	63489	Category B	0.21582031	-0.94799805	-0.023925781	-0.16162109	0.44506836	-0.15576172	0	0.108	15/11/2017	15	11	2017	14:05:03	50703	0	14	5	3	10	0.051757813	3.5594238	0.22949219	-0.94262695	-0.018798828	0.34716797	0.015625	0	0	0	0	0	0	0	0	0	0.97021484	0.029785156	0.023925781	-0.013671875	-0.005126953	-0.004882813	0.104	36589.67	0.001	-14.11	0.108
1030	63490	63490	Category B	0.2277832	-0.93579102	-0.023925781	-0.16259766	0.44458008	-0.14770508	0	0.081	15/11/2017	15	11	2017	14:05:03	50703	0.1	14	5	3	10	0.051757813	3.5594238	0.22949219	-0.94213867	-0.018798828	0.24023438	0.008300781	0	0	0	0	0	0	0	0	0	0.9699707	0.030029297	0.013183594	-0.001708984	0.006347656	-0.004882813	0.104	36589.67	0.005	-69.47	0.108
1031	63491	63491	Category B	0.2277832	-0.94799805	-0.023925781	-0.16235352	0.45019531	-0.15991211	0	0.072	15/11/2017	15	11	2017	14:05:03	50703	0.2	14	5	3	10	0.051757813	3.5594238	0.22924805	-0.94189453	-0.019287109	0.20874023	0.007568359	0	0	0	0	0	0	0	0	0	0.96948242	0.030517578	0.012207031	-0.001464844	-0.005859375	-0.004394531	0.1	36647.23	0	0	0.108
1032	63492	63492	Category B	0.2277832	-0.92382813	-0.023925781	-0.15942383	0.44946289	-0.14575195	0	0.083	15/11/2017	15	11	2017	14:05:03	50703	0.3	14	5	3	10	0.051757813	3.5594238	0.22924805	-0.94189453	-0.019287109	0.17626953	0.018554688	0	0	0	0	0	0	0	0	0	0.96948242	0.030517578	0.024169922	-0.001464844	0.018066406	-0.004394531	0.095	36721.85	0.009	-132.18	0.105
1033	63493	63493	Category B	0.2277832	-0.94799805	-0.035888672	-0.16430664	0.45776367	-0.15405273	0	0.087	15/11/2017	15	11	2017	14:05:03	50703	0.4	14	5	3	10	0.051757813	3.5594238	0.22900391	-0.94189453	-0.01953125	0.11425781	0.017089844	0	0	0	0	0	0	0	0	0	0.96948242	0.030517578	0.0234375	-0.001220703	-0.005859375	-0.016113281	0.095	36721.85	0.005	-74.62	0.105
1034	63494	63494	Category B	0.21582031	-0.94799805	-0.023925781	-0.15869141	0.44775391	-0.15063477	0	0.144	15/11/2017	15	11	2017	14:05:03	50703	0.5	14	5	3	10	0.051757813	3.5594238	0.22900391	-0.94165039	-0.019775391	0.068115234	0.015136719	0	0	0	0	0	0	0	0	0	0.96923828	0.030761719	0.0234375	-0.013183594	-0.006103516	-0.00390625	0.102	36618.22	-0.007	103.63	0.124
1035	63495	63495	Category B	0.21582031	-0.93579102	-0.023925781	-0.16259766	0.44384766	-0.1496582	0	0.105	15/11/2017	15	11	2017	14:05:03	50703	0.6	14	5	3	10	0.051757813	3.5594238	0.22875977	-0.94140625	-0.020507813	0.039794922	0.014648438	0	0	0	0	0	0	0	0	0	0.96923828	0.030761719	0.021972656	-0.012939453	0.005615234	-0.003173828	0.124	36326.21	-0.031	426.39	0.124
1036	63496	63496	Category B	0.25195313	-0.94799805	-0.047851563	-0.15917969	0.44848633	-0.15795898	0	0.124	15/11/2017	15	11	2017	14:05:03	50703	0.7	14	5	3	10	0.051757813	3.5594238	0.22900391	-0.94140625	-0.020996094	0.069335938	0.035644531	0	0	0	0	0	0	0	0	0	0.96899414	0.031005859	0.055908203	0.022705078	-0.006347656	-0.026611328	0.121	36363.43	-0.017	226.24	0.144
1037	63497	63497	Category B	0.25195313	-0.93579102	0.011962891	-0.15795898	0.4453125	-0.15698242	0	0.206	15/11/2017	15	11	2017	14:05:03	50703	0.8	14	5	3	10	0.051757813	3.5594238	0.22949219	-0.94116211	-0.020751953	0.009277344	0.039794922	0	0	0	0	0	0	0	0	0	0.96899414	0.031005859	0.060546875	0.022216797	0.005371094	0.032714844	0.138	36161.61	-0.032	399.95	0.144
1038	63498	63498	Category B	0.21582031	-0.94799805	-0.035888672	-0.15576172	0.44897461	-0.15820313	0	0.061	15/11/2017	15	11	2017	14:05:03	50703	0.9	14	5	3	10	0.051757813	3.5594238	0.22949219	-0.94091797	-0.020751953	0.044189453	0.021484375	0	0	0	0	0	0	0	0	0	0.96875	0.03125	0.035400391	-0.013671875	-0.006835938	-0.014892578	0.13	36253.92	-0.03	393.31	0.189
1039	63499	63499	Category B	0.20385742	-0.94799805	-0.047851563	-0.15942383	0.44677734	-0.1496582	0	0.189	15/11/2017	15	11	2017	14:05:04	50704	0	14	5	4	10	0.051757813	3.5594238	0.22924805	-0.94091797	-0.020751953	0.11865234	0.037597656	0	0	0	0	0	0	0	0	0	0.96875	0.03125	0.059326172	-0.025390625	-0.006835938	-0.026855469	0.157	35958.63	-0.06	733	0.189
1040	63500	63500	Category B	0.26391602	-0.93579102	-0.035888672	-0.15795898	0.4453125	-0.15576172	0	0.1	15/11/2017	15	11	2017	14:05:04	50704	0.1	14	5	4	10	0.051757813	3.5594238	0.22924805	-0.94067383	-0.020996094	0.13867188	0.037841797	0	0	0	0	0	0	0	0	0	0.96826172	0.031738281	0.054199219	0.034423828	0.004882813	-0.014648438	0.145	36084.34	-0.036	435.86	0.189
1041	63501	63501	Category B	0.2277832	-0.93579102	-0.023925781	-0.1628418	0.4362793	-0.15478516	0	0.265	15/11/2017	15	11	2017	14:05:04	50704	0.2	14	5	4	10	0.051757813	3.5594238	0.22949219	-0.94018555	-0.021484375	0.13549805	0.005371094	0	0	0	0	0	0	0	0	0	0.96801758	0.031982422	0.008544922	-0.001708984	0.004394531	-0.002197266	0.137	36172.91	-0.047	626.82	0.16
1042	63502	63502	Category B	0.23999023	-0.93579102	-0.011962891	-0.16162109	0.45019531	-0.15795898	0	0.051	15/11/2017	15	11	2017	14:05:04	50704	0.3	14	5	4	10	0.051757813	3.5594238	0.22924805	-0.94018555	-0.021728516	0.18334961	0.015136719	0	0	0	0	0	0	0	0	0	0.96801758	0.031982422	0.024902344	0.010498047	0.004394531	0.009765625	0.142	36117.08	-0.071	1014.9	0.16
1043	63503	63503	Category B	0.23999023	-0.93579102	-0.011962891	-0.16162109	0.44482422	-0.1496582	0	0.16	15/11/2017	15	11	2017	14:05:04	50704	0.4	14	5	4	10	0.051757813	3.5594238	0.22900391	-0.93994141	-0.021484375	0.29223633	0.015136719	0	0	0	0	0	0	0	0	0	0.96777344	0.032226563	0.024658203	0.010742188	0.004150391	0.009521484	0.123	36338.53	-0.042	610.67	0.1
1044	63504	63504	Category B	0.21582031	-0.95996094	-0.035888672	-0.16308594	0.453125	-0.15380859	0	0.089	15/11/2017	15	11	2017	14:05:04	50704	0.5	14	5	4	10	0.051757813	3.5594238	0.22900391	-0.93994141	-0.021972656	0.203125	0.027587891	0	0	0	0	0	0	0	0	0	0.9675293	0.032470703	0.047119141	-0.013183594	-0.020019531	-0.013671875	0.119	36388.65	-0.032	459.5	0.148
1045	63505	63505	Category B	0.21582031	-0.94799805	-0.011962891	-0.16162109	0.44995117	-0.14892578	0	0.077	15/11/2017	15	11	2017	14:05:04	50704	0.6	14	5	4	10	0.051757813	3.5594238	0.22900391	-0.93945313	-0.022216797	0.018310547	0.018798828	0	0	0	0	0	0	0	0	0	0.96704102	0.032958984	0.031982422	-0.013183594	-0.008300781	0.010253906	0.099	36661.91	0.001	-14.68	0.089
1046	63506	63506	Category B	0.2277832	-0.94799805	-0.023925781	-0.16015625	0.44921875	-0.15063477	0	0.074	15/11/2017	15	11	2017	14:05:04	50704	0.7	14	5	4	10	0.051757813	3.5594238	0.22851563	-0.93945313	-0.022216797	0.023193359	0.008544922	0	0	0	0	0	0	0	0	0	0.96704102	0.032958984	0.010986328	-0.000732422	-0.008300781	-0.001464844	0.103	36603.89	0.001	-14.22	0.148
1047	63507	63507	Category B	0.2277832	-0.94799805	-0.023925781	-0.16088867	0.44458008	-0.15063477	0	0.148	15/11/2017	15	11	2017	14:05:04	50704	0.8	14	5	4	10	0.051757813	3.5594238	0.22851563	-0.93945313	-0.022216797	0.047119141	0.008544922	0	0	0	0	0	0	0	0	0	0.96704102	0.032958984	0.010742188	-0.000732422	-0.008300781	-0.001464844	0.105	36575.56	0.012	-161.33	0.089
1048	63508	63508	Category B	0.2277832	-0.92382813	-0.023925781	-0.16333008	0.44921875	-0.15478516	0	0.072	15/11/2017	15	11	2017	14:05:04	50704	0.9	14	5	4	10	0.051757813	3.5594238	0.22851563	-0.93920898	-0.021972656	0.013427734	0.015625	0	0	0	0	0	0	0	0	0	0.96704102	0.032958984	0.018066406	-0.000732422	0.015380859	-0.001708984	0.097	36691.63	0.038	-495.92	0.133
1049	63509	63509	Category B	0.21582031	-0.93579102	-0.023925781	-0.16015625	0.44287109	-0.15039063	0	0.174	15/11/2017	15	11	2017	14:05:05	50705	0	14	5	5	10	0.051757813	3.5594238	0.22851563	-0.93945313	-0.021972656	0.000732422	0.013427734	0	0	0	0	0	0	0	0	0	0.96704102	0.032958984	0.018310547	-0.012695313	0.003662109	-0.001708984	0.106	36561.56	0.01	-134.42	0.133
1050	63510	63510	Category B	0.25195313	-0.94799805	-0.023925781	-0.15869141	0.45825195	-0.15307617	0	0.038	15/11/2017	15	11	2017	14:05:05	50705	0.1	14	5	5	10	0.051757813	3.5594238	0.22827148	-0.93920898	-0.021484375	0.027587891	0.024902344	0	0	0	0	0	0	0	0	0	0.96679688	0.033203125	0.034179688	0.0234375	-0.008544922	-0.002197266	0.106	36561.56	0.013	-172.91	0.133
1051	63511	63511	Category B	0.2277832	-0.92382813	-0.011962891	-0.1640625	0.45019531	-0.14599609	0	0.133	15/11/2017	15	11	2017	14:05:05	50705	0.2	14	5	5	10	0.051757813	3.5594238	0.22802734	-0.93945313	-0.021240234	0.082763672	0.018310547	0	0	0	0	0	0	0	0	0	0.96704102	0.032958984	0.025390625	-0.000244141	0.015625	0.009277344	0.097	36691.63	0.013	-185.02	0.133
1052	63512	63512	Category B	0.2277832	-0.94799805	-0.011962891	-0.16015625	0.44287109	-0.15161133	0	0.076	15/11/2017	15	11	2017	14:05:05	50705	0.3	14	5	5	10	0.051757813	3.5594238	0.22802734	-0.93994141	-0.021484375	0.10791016	0.012451172	0	0	0	0	0	0	0	0	0	0.96728516	0.032714844	0.017822266	-0.000244141	-0.008056641	0.009521484	0.122	36350.94	-0.026	355.74	0.133
1053	63513	63513	Category B	0.2277832	-0.93579102	-0.023925781	-0.15454102	0.44555664	-0.15600586	0	0.089	15/11/2017	15	11	2017	14:05:05	50705	0.4	14	5	5	10	0.051757813	3.5594238	0.22875977	-0.93994141	-0.021484375	0.046386719	0.004882813	0	0	0	0	0	0	0	0	0	0.9675293	0.032470703	0.007324219	-0.000976563	0.004150391	-0.002197266	0.106	36561.56	-0.012	175.6	0.089
1054	63514	63514	Category B	0.23999023	-0.94799805	-0.023925781	-0.16333008	0.45019531	-0.14575195	0	0.224	15/11/2017	15	11	2017	14:05:05	50705	0.5	14	5	5	10	0.051757813	3.5594238	0.22924805	-0.94042969	-0.021728516	0.018554688	0.012939453	0	0	0	0	0	0	0	0	0	0.96826172	0.031738281	0.020019531	0.010498047	-0.007324219	-0.001953125	0.114	36453.26	-0.013	179.41	0.11
1055	63515	63515	Category B	0.21582031	-0.94799805	-0.011962891	-0.15673828	0.45263672	-0.14697266	0	0.077	15/11/2017	15	11	2017	14:05:05	50705	0.6	14	5	5	10	0.051757813	3.5594238	0.22949219	-0.94042969	-0.021484375	0.12841797	0.018310547	0	0	0	0	0	0	0	0	0	0.96826172	0.031738281	0.030761719	-0.013671875	-0.007324219	0.009521484	0.11	36506.61	-0.007	97.28	0.11
1056	63516	63516	Category B	0.21582031	-0.93579102	0	-0.16113281	0.44433594	-0.14868164	0	0.088	15/11/2017	15	11	2017	14:05:05	50705	0.7	14	5	5	10	0.051757813	3.5594238	0.22973633	-0.94067383	-0.021484375	0.25439453	0.026123047	0	0	0	0	0	0	0	0	0	0.96850586	0.031494141	0.040527344	-0.013916016	0.004882813	0.021484375	0.12	36376	-0.029	407.88	0.11
1057	63517	63517	Category B	0.20385742	-0.93579102	-0.011962891	-0.16088867	0.44458008	-0.1496582	0	0.11	15/11/2017	15	11	2017	14:05:05	50705	0.8	14	5	5	10	0.051757813	3.5594238	0.22949219	-0.94067383	-0.021484375	0.19750977	0.027832031	0	0	0	0	0	0	0	0	0	0.96850586	0.031494141	0.040527344	-0.025634766	0.004882813	0.009521484	0.119	36388.65	-0.002	25.58	0.11
1058	63518	63518	Category B	0.21582031	-0.93579102	-0.023925781	-0.15869141	0.4453125	-0.15576172	0	0.132	15/11/2017	15	11	2017	14:05:05	50705	0.9	14	5	5	10	0.051757813	3.5594238	0.22949219	-0.94091797	-0.021484375	0.39892578	0.014892578	0	0	0	0	0	0	0	0	0	0.96875	0.03125	0.021240234	-0.013671875	0.005126953	-0.002197266	0.093	36752.6	0.046	-602.22	0.11
1059	63519	63519	Category B	0.2277832	-0.94799805	-0.023925781	-0.16259766	0.44213867	-0.15698242	0	0.086	15/11/2017	15	11	2017	14:05:06	50706	0	14	5	6	10	0.051757813	3.5594238	0.22949219	-0.94067383	-0.021484375	0.68334961	0.007568359	0	0	0	0	0	0	0	0	0	0.96850586	0.031494141	0.011230469	-0.001708984	-0.007080078	-0.002197266	0.103	36603.89	0.039	-486.81	0.11
1060	63520	63520	Category B	0.20385742	-0.95996094	-0.011962891	-0.16235352	0.44921875	-0.15185547	0	0.065	15/11/2017	15	11	2017	14:05:06	50706	0.1	14	5	6	10	0.051757813	3.5545898	0.22973633	-0.94091797	-0.021484375	0.78125	0.033447266	0	0	0	0	0	0	0	0	0	0.96875	0.03125	0.054443359	-0.025878906	-0.018798828	0.009521484	0.097	36691.63	0.023	-315.63	0.11
1061	63521	63521	Category B	0.2277832	-0.95996094	-0.035888672	-0.16064453	0.45068359	-0.15087891	0	0.138	15/11/2017	15	11	2017	14:05:06	50706	0.2	14	5	6	10	0.051757813	3.5545898	0.22973633	-0.94067383	-0.021240234	0.71289063	0.023925781	0	0	0	0	0	0	0	0	0	0.96850586	0.031494141	0.035644531	-0.001953125	-0.019042969	-0.014404297	0.09	36799.73	0.047	-626.82	0.086
1062	63522	63522	Category B	0.20385742	-0.95996094	-0.011962891	-0.16259766	0.4453125	-0.15893555	0	0.051	15/11/2017	15	11	2017	14:05:06	50706	0.3	14	5	6	10	0.051757813	3.5545898	0.22973633	-0.94067383	-0.021240234	0.51245117	0.033691406	0	0	0	0	0	0	0	0	0	0.96850586	0.031494141	0.0546875	-0.025878906	-0.019042969	0.009277344	0.076	37038.15	0.08	-1069.35	0.068
1063	63523	63523	Category B	0.23999023	-0.93579102	-0.023925781	-0.15820313	0.44848633	-0.15991211	0	0.068	15/11/2017	15	11	2017	14:05:06	50706	0.4	14	5	6	10	0.051757813	3.5545898	0.22998047	-0.94067383	-0.021240234	0.44238281	0.011230469	0	0	0	0	0	0	0	0	0	0.96850586	0.031494141	0.017089844	0.009765625	0.004882813	-0.002441406	0.07	37151.38	0.072	-1034.3	0.065
1064	63524	63524	Category B	0.23999023	-0.94799805	-0.023925781	-0.15942383	0.45068359	-0.14575195	0	0.048	15/11/2017	15	11	2017	14:05:06	50706	0.5	14	5	6	10	0.051757813	3.5545898	0.23022461	-0.94067383	-0.021484375	0.17480469	0.012207031	0	0	0	0	0	0	0	0	0	0.96875	0.03125	0.019042969	0.009521484	-0.007080078	-0.002197266	0.069	37171.01	0.057	-869.21	0.068
1065	63525	63525	Category B	0.2277832	-0.94799805	-0.011962891	-0.16259766	0.44750977	-0.14770508	0	0.05	15/11/2017	15	11	2017	14:05:06	50706	0.6	14	5	6	10	0.051757813	3.5545898	0.23046875	-0.94091797	-0.021484375	0.26269531	0.012207031	0	0	0	0	0	0	0	0	0	0.96899414	0.031005859	0.019287109	-0.002685547	-0.006835938	0.009521484	0.073	37093.83	0.052	-779.86	0.068
1066	63526	63526	Category B	0.23999023	-0.94799805	-0.035888672	-0.16259766	0.44384766	-0.15795898	0	0.064	15/11/2017	15	11	2017	14:05:06	50706	0.7	14	5	6	10	0.051757813	3.5545898	0.23071289	-0.94091797	-0.021972656	0.67260742	0.017822266	0	0	0	0	0	0	0	0	0	0.96899414	0.031005859	0.029785156	0.009033203	-0.006835938	-0.013671875	0.08	36966.63	0.059	-816.25	0.074
1067	63527	63527	Category B	0.25195313	-0.94799805	-0.011962891	-0.16552734	0.44091797	-0.15185547	0	0.16	15/11/2017	15	11	2017	14:05:06	50706	0.8	14	5	6	10	0.051757813	3.5545898	0.23046875	-0.94091797	-0.021728516	0.87719727	0.024414063	0	0	0	0	0	0	0	0	0	0.96899414	0.031005859	0.038085938	0.021240234	-0.006835938	0.009765625	0.081	36949.2	0.042	-610.67	0.074
1068	63528	63528	Category B	0.23999023	-0.89990234	-0.035888672	-0.16064453	0.45068359	-0.14892578	0	0.093	15/11/2017	15	11	2017	14:05:06	50706	0.9	14	5	6	10	0.051757813	3.5545898	0.23022461	-0.94091797	-0.021728516	0.97363281	0.044433594	0	0	0	0	0	0	0	0	0	0.96899414	0.031005859	0.064697266	0.009521484	0.041015625	-0.013916016	0.085	36881.19	0.024	-360.99	0.093
1069	63529	63529	Category B	0.2277832	-0.92382813	0	-0.15820313	0.4519043	-0.15405273	0	0.074	15/11/2017	15	11	2017	14:05:07	50707	0	14	5	7	10	0.051757813	3.5545898	0.23046875	-0.94091797	-0.021484375	1.0114746	0.027832031	0	0	0	0	0	0	0	0	0	0.96899414	0.031005859	0.041748047	-0.002685547	0.017089844	0.021484375	0.105	36575.56	0.014	-186.91	0.093
1070	63530	63530	Category B	0.2277832	-0.92382813	-0.035888672	-0.16235352	0.44702148	-0.15185547	0	0.074	15/11/2017	15	11	2017	14:05:07	50707	0.1	14	5	7	10	0.051757813	3.5545898	0.23071289	-0.94067383	-0.021484375	0.94482422	0.022460938	0	0	0	0	0	0	0	0	0	0.96875	0.03125	0.034179688	-0.002929688	0.016845703	-0.014160156	0.109	36520.2	0.009	-118.81	0.103
1071	63531	63531	Category B	0.21582031	-0.93579102	-0.011962891	-0.15991211	0.44946289	-0.14575195	0	0.169	15/11/2017	15	11	2017	14:05:07	50707	0.2	14	5	7	10	0.051757813	3.5545898	0.23046875	-0.94067383	-0.021728516	0.67675781	0.018310547	0	0	0	0	0	0	0	0	0	0.96875	0.03125	0.029541016	-0.014648438	0.004882813	0.009765625	0.1	36647.23	0.025	-333.26	0.103
1072	63532	63532	Category B	0.21582031	-0.94799805	-0.035888672	-0.16113281	0.4362793	-0.15576172	0	0.087	15/11/2017	15	11	2017	14:05:07	50707	0.3	14	5	7	10	0.051757813	3.5545898	0.23022461	-0.94067383	-0.021972656	0.27050781	0.021240234	0	0	0	0	0	0	0	0	0	0.96875	0.03125	0.035644531	-0.014404297	-0.007080078	-0.013671875	0.104	36589.67	0.025	-323.9	0.103
1073	63533	63533	Category B	0.21582031	-0.93579102	-0.023925781	-0.15942383	0.44287109	-0.15478516	0	0.103	15/11/2017	15	11	2017	14:05:07	50707	0.4	14	5	7	10	0.051757813	3.5545898	0.23022461	-0.94067383	-0.021972656	0.18115234	0.015380859	0	0	0	0	0	0	0	0	0	0.96875	0.03125	0.021484375	-0.014404297	0.004882813	-0.001708984	0.1	36647.23	0.044	-552.04	0.103
1074	63534	63534	Category B	0.2277832	-0.93579102	-0.059814453	-0.15893555	0.4519043	-0.15820313	0	0.12	15/11/2017	15	11	2017	14:05:07	50707	0.5	14	5	7	10	0.051757813	3.5545898	0.23022461	-0.94067383	-0.021484375	0.23486328	0.038330078	0	0	0	0	0	0	0	0	0	0.96875	0.03125	0.045654297	-0.002441406	0.004882813	-0.038085938	0.095	36721.85	0.038	-503.07	0.12
1075	63535	63535	Category B	0.25195313	-0.93579102	-0.035888672	-0.16088867	0.4453125	-0.15795898	0	0.048	15/11/2017	15	11	2017	14:05:07	50707	0.6	14	5	7	10	0.051757813	3.5545898	0.23046875	-0.94067383	-0.021484375	0.14599609	0.026123047	0	0	0	0	0	0	0	0	0	0.96875	0.03125	0.040771484	0.021240234	0.004882813	-0.014160156	0.093	36752.6	0.03	-414.07	0.12
1076	63536	63536	Category B	0.26391602	-0.92382813	-0.011962891	-0.16479492	0.45068359	-0.14575195	0	0.044	15/11/2017	15	11	2017	14:05:07	50707	0.7	14	5	7	10	0.051757813	3.5545898	0.23071289	-0.94067383	-0.021240234	0.12475586	0.038330078	0	0	0	0	0	0	0	0	0	0.96875	0.03125	0.059570313	0.032958984	0.016845703	0.009277344	0.104	36589.67	0.039	-483.57	0.12
1077	63537	63537	Category B	0.21582031	-0.93579102	-0.035888672	-0.16259766	0.44677734	-0.14575195	0	0.16	15/11/2017	15	11	2017	14:05:07	50707	0.8	14	5	7	10	0.051757813	3.5545898	0.23022461	-0.94067383	-0.020751953	0.13427734	0.021484375	0	0	0	0	0	0	0	0	0	0.96875	0.03125	0.034667969	-0.014404297	0.004882813	-0.014892578	0.106	36561.56	0.026	-331.14	0.12
1078	63538	63538	Category B	0.21582031	-0.93579102	-0.011962891	-0.16015625	0.44458008	-0.15185547	0	0.154	15/11/2017	15	11	2017	14:05:07	50707	0.9	14	5	7	10	0.051757813	3.5545898	0.23022461	-0.94091797	-0.020996094	0.125	0.017822266	0	0	0	0	0	0	0	0	0	0.96899414	0.031005859	0.028564453	-0.014404297	0.005126953	0.009033203	0.1	36647.23	0.032	-416.81	0.112
1079	63539	63539	Category B	0.25195313	-0.92382813	-0.023925781	-0.15942383	0.44677734	-0.14770508	0	0.112	15/11/2017	15	11	2017	14:05:08	50708	0	14	5	8	10	0.051757813	3.5545898	0.23046875	-0.94091797	-0.020751953	0.15649414	0.027587891	0	0	0	0	0	0	0	0	0	0.96899414	0.031005859	0.041503906	0.021240234	0.017089844	-0.002929688	0.097	36691.63	0.027	-365.42	0.117
1080	63540	63540	Category B	0.23999023	-0.92382813	-0.047851563	-0.16162109	0.44848633	-0.14453125	0	0.086	15/11/2017	15	11	2017	14:05:08	50708	0.1	14	5	8	10	0.051757813	3.5545898	0.23095703	-0.94067383	-0.020019531	0.0078125	0.033447266	0	0	0	0	0	0	0	0	0	0.96899414	0.031005859	0.053466797	0.008789063	0.016845703	-0.027587891	0.109	36520.2	0.033	-403.12	0.117
1081	63541	63541	Category B	0.2277832	-0.94799805	-0.035888672	-0.16088867	0.4453125	-0.15698242	0	0.027	15/11/2017	15	11	2017	14:05:08	50708	0.2	14	5	8	10	0.051757813	3.5545898	0.23095703	-0.94091797	-0.019775391	0.12109375	0.017578125	0	0	0	0	0	0	0	0	0	0.96899414	0.031005859	0.026123047	-0.003173828	-0.006835938	-0.015869141	0.09	36799.73	0.042	-569.31	0.112
1082	63542	63542	Category B	0.21582031	-0.92382813	-0.023925781	-0.16235352	0.45019531	-0.15991211	0	0.117	15/11/2017	15	11	2017	14:05:08	50708	0.3	14	5	8	10	0.051757813	3.5545898	0.23120117	-0.94091797	-0.019775391	0.54077148	0.0234375	0	0	0	0	0	0	0	0	0	0.96899414	0.031005859	0.036621094	-0.015380859	0.017089844	-0.00390625	0.071	37131.98	0.036	-584.31	0.112
1083	63543	63543	Category B	0.23999023	-0.92382813	-0.023925781	-0.15820313	0.44824219	-0.14892578	0	0.048	15/11/2017	15	11	2017	14:05:08	50708	0.4	14	5	8	10	0.051757813	3.5545898	0.23095703	-0.94091797	-0.019775391	0.53979492	0.019775391	0	0	0	0	0	0	0	0	0	0.96923828	0.030761719	0.030273438	0.008789063	0.017089844	-0.00390625	0.081	36949.2	0.025	-387.64	0.117
1084	63544	63544	Category B	0.25195313	-0.91186523	-0.035888672	-0.16186523	0.44116211	-0.14672852	0	0.036	15/11/2017	15	11	2017	14:05:08	50708	0.5	14	5	8	10	0.051757813	3.5545898	0.23095703	-0.94067383	-0.020019531	0.15576172	0.038818359	0	0	0	0	0	0	0	0	0	0.96875	0.03125	0.065429688	0.020751953	0.028808594	-0.015625	0.087	36848.15	0.004	-64.27	0.117
1085	63545	63545	Category B	0.21582031	-0.94799805	-0.023925781	-0.15942383	0.4453125	-0.15698242	0	0.173	15/11/2017	15	11	2017	14:05:08	50708	0.6	14	5	8	10	0.051757813	3.5545898	0.23095703	-0.94018555	-0.019775391	0.008056641	0.017333984	0	0	0	0	0	0	0	0	0	0.96850586	0.031494141	0.026611328	-0.015136719	-0.007568359	-0.00390625	0.1	36647.23	-0.007	105.37	0.124
1086	63546	63546	Category B	0.23999023	-0.94799805	-0.011962891	-0.16357422	0.44506836	-0.15698242	0	0.124	15/11/2017	15	11	2017	14:05:08	50708	0.7	14	5	8	10	0.051757813	3.5545898	0.23095703	-0.94018555	-0.020019531	0.002197266	0.014160156	0	0	0	0	0	0	0	0	0	0.96850586	0.031494141	0.024414063	0.008789063	-0.007568359	0.008056641	0.104	36589.67	-0.01	147.49	0.131
1087	63547	63547	Category B	0.23999023	-0.94799805	-0.011962891	-0.15917969	0.44824219	-0.15307617	0	0.102	15/11/2017	15	11	2017	14:05:08	50708	0.8	14	5	8	10	0.051757813	3.5545898	0.23071289	-0.94018555	-0.020263672	0.18408203	0.014404297	0	0	0	0	0	0	0	0	0	0.96850586	0.031494141	0.024902344	0.009033203	-0.007568359	0.008300781	0.117	36414.23	-0.019	262.48	0.141
1088	63548	63548	Category B	0.21582031	-0.94799805	-0.011962891	-0.15917969	0.44848633	-0.15698242	0	0.141	15/11/2017	15	11	2017	14:05:08	50708	0.9	14	5	8	10	0.051757813	3.5545898	0.23022461	-0.94042969	-0.020019531	0.50415039	0.018066406	0	0	0	0	0	0	0	0	0	0.96850586	0.031494141	0.030029297	-0.014404297	-0.007324219	0.008056641	0.135	36195.71	-0.041	541.45	0.141
1089	63549	63549	Category B	0.23999023	-0.93579102	-0.011962891	-0.16235352	0.44921875	-0.14868164	0	0.131	15/11/2017	15	11	2017	14:05:09	50709	0	14	5	9	10	0.051757813	3.5545898	0.23022461	-0.94067383	-0.020019531	0.5456543	0.013427734	0	0	0	0	0	0	0	0	0	0.96850586	0.031494141	0.022460938	0.009521484	0.004882813	0.008056641	0.116	36427.14	-0.004	52.6	0.141
1090	63550	63550	Category B	0.23999023	-0.97192383	0.011962891	-0.16503906	0.44262695	-0.15478516	0	0.144	15/11/2017	15	11	2017	14:05:09	50709	0.111	14	5	9	10	0.051757813	3.5545898	0.23022461	-0.94067383	-0.019775391	0.25073242	0.045410156	0	0	0	0	0	0	0	0	0	0.96875	0.03125	0.072265625	0.009521484	-0.031005859	0.031738281	0.119	36388.65	-0.006	77.8	0.141
1091	63551	63551	Category B	0.2277832	-0.95996094	-0.011962891	-0.15869141	0.45532227	-0.15917969	0	0.055	15/11/2017	15	11	2017	14:05:09	50709	0.222	14	5	9	10	0.051757813	3.5545898	0.22973633	-0.94067383	-0.01953125	0.12866211	0.020751953	0	0	0	0	0	0	0	0	0	0.96850586	0.031494141	0.029052734	-0.001953125	-0.019042969	0.007568359	0.11	36506.61	0.005	-66.46	0.141
1092	63552	63552	Category B	0.25195313	-0.95996094	-0.035888672	-0.15893555	0.45043945	-0.15820313	0	0.145	15/11/2017	15	11	2017	14:05:09	50709	0.333	14	5	9	10	0.051757813	3.5545898	0.22973633	-0.94067383	-0.019287109	0.2512207	0.033203125	0	0	0	0	0	0	0	0	0	0.96875	0.03125	0.057373047	0.021972656	-0.019042969	-0.016357422	0.096	36706.68	-0.003	45.92	0.131
1093	63553	63553	Category B	0.25195313	-0.95996094	-0.035888672	-0.16064453	0.45068359	-0.15087891	0	0.046	15/11/2017	15	11	2017	14:05:09	50709	0.444	14	5	9	10	0.051757813	3.5545898	0.23022461	-0.94018555	-0.01953125	0.14990234	0.033447266	0	0	0	0	0	0	0	0	0	0.96801758	0.031982422	0.057617188	0.021484375	-0.01953125	-0.016113281	0.094	36737.16	0.012	-175.6	0.144
1094	63554	63554	Category B	0.23999023	-0.94799805	-0.011962891	-0.16162109	0.44482422	-0.15063477	0	0.055	15/11/2017	15	11	2017	14:05:09	50709	0.555	14	5	9	10	0.051757813	3.5545898	0.22998047	-0.94042969	-0.019287109	0.063720703	0.014404297	0	0	0	0	0	0	0	0	0	0.96826172	0.031738281	0.024658203	0.009765625	-0.007324219	0.007324219	0.101	36632.67	0.013	-179.41	0.119
1095	63555	63555	Category B	0.25195313	-0.94799805	-0.011962891	-0.15917969	0.45019531	-0.15063477	0	0.119	15/11/2017	15	11	2017	14:05:09	50709	0.666	14	5	9	10	0.051757813	3.5545898	0.22998047	-0.94067383	-0.019287109	0.094726563	0.023925781	0	0	0	0	0	0	0	0	0	0.96850586	0.031494141	0.036376953	0.021728516	-0.007080078	0.007324219	0.103	36603.89	-0.009	133.27	0.119
1096	63556	63556	Category B	0.23999023	-0.94799805	-0.011962891	-0.15844727	0.44213867	-0.15576172	0	0.191	15/11/2017	15	11	2017	14:05:09	50709	0.777	14	5	9	10	0.051757813	3.5545898	0.23071289	-0.94067383	-0.01953125	0.026611328	0.013916016	0	0	0	0	0	0	0	0	0	0.96875	0.03125	0.024169922	0.009033203	-0.007080078	0.007568359	0.091	36783.88	0.017	-250	0.119
1097	63557	63557	Category B	0.2277832	-0.94799805	0	-0.15698242	0.45361328	-0.14892578	0	0.066	15/11/2017	15	11	2017	14:05:09	50709	0.888	14	5	9	10	0.051757813	3.5545898	0.23071289	-0.94067383	-0.020019531	0.038330078	0.021240234	0	0	0	0	0	0	0	0	0	0.96875	0.03125	0.030029297	-0.002929688	-0.007080078	0.020019531	0.117	36414.23	-0.024	338.37	0.188
1098	63558	63558	Category B	0.21582031	-0.92382813	-0.011962891	-0.15820313	0.45581055	-0.14599609	0	0.069	15/11/2017	15	11	2017	14:05:10	50710	0	14	5	10	10	0.051513672	3.5368652	0.23071289	-0.94067383	-0.020263672	0.052978516	0.024169922	0	0	0	0	0	0	0	0	0	0.96875	0.03125	0.040283203	-0.014892578	0.016845703	0.008300781	0.139	36150.38	-0.029	356.23	0.188
1099	63559	63559	Category B	0.23999023	-0.94799805	-0.023925781	-0.15869141	0.45776367	-0.15405273	0	0.206	15/11/2017	15	11	2017	14:05:10	50710	0.1	14	5	10	10	0.051513672	3.5368652	0.23071289	-0.94067383	-0.020263672	0.11132813	0.011962891	0	0	0	0	0	0	0	0	0	0.96875	0.03125	0.019775391	0.009033203	-0.007080078	-0.003417969	0.142	36117.08	-0.025	297.15	0.188
1100	63560	63560	Category B	0.23999023	-0.93579102	-0.011962891	-0.15942383	0.4453125	-0.15576172	0	0.188	15/11/2017	15	11	2017	14:05:10	50710	0.2	14	5	10	10	0.051513672	3.5368652	0.23095703	-0.94067383	-0.020507813	0.089111328	0.013183594	0	0	0	0	0	0	0	0	0	0.96875	0.03125	0.022460938	0.008789063	0.004882813	0.008544922	0.12	36376	0.005	-62.03	0.164
1101	63561	63561	Category B	0.23999023	-0.93579102	-0.023925781	-0.16333008	0.44726563	-0.14770508	0	0.132	15/11/2017	15	11	2017	14:05:10	50710	0.3	14	5	10	10	0.051513672	3.5368652	0.23144531	-0.94042969	-0.020751953	0.109375	0.010009766	0	0	0	0	0	0	0	0	0	0.96875	0.03125	0.016113281	0.008300781	0.004638672	-0.002929688	0.137	36172.91	-0.004	45.87	0.187
1102	63562	63562	Category B	0.23999023	-0.92382813	-0.023925781	-0.16162109	0.44482422	-0.15063477	0	0.064	15/11/2017	15	11	2017	14:05:10	50710	0.4	14	5	10	10	0.051513672	3.5368652	0.23144531	-0.94018555	-0.020263672	0.062255859	0.018798828	0	0	0	0	0	0	0	0	0	0.96850586	0.031494141	0.028320313	0.008300781	0.016357422	-0.003417969	0.156	35968.8	-0.046	537.81	0.187
1103	63563	63563	Category B	0.23999023	-0.94799805	-0.047851563	-0.15966797	0.45751953	-0.15209961	0	0.164	15/11/2017	15	11	2017	14:05:10	50710	0.5	14	5	10	10	0.051513672	3.5368652	0.23193359	-0.93969727	-0.020019531	0	0.029785156	0	0	0	0	0	0	0	0	0	0.96801758	0.031982422	0.043701172	0.008056641	-0.008056641	-0.027587891	0.142	36117.08	-0.023	271.57	0.164
1104	63564	63564	Category B	0.2277832	-0.94799805	-0.011962891	-0.15893555	0.45043945	-0.15722656	0	0.187	15/11/2017	15	11	2017	14:05:10	50710	0.6	14	5	10	10	0.051513672	3.5368652	0.23193359	-0.93945313	-0.017578125	0.1027832	0.010742188	0	0	0	0	0	0	0	0	0	0.96801758	0.031982422	0.018066406	-0.004150391	-0.008300781	0.005615234	0.126	36301.8	-0.006	74.2	0.132
1105	63565	63565	Category B	0.23999023	-0.94799805	-0.023925781	-0.15917969	0.45019531	-0.14794922	0	0.119	15/11/2017	15	11	2017	14:05:10	50710	0.7	14	5	10	10	0.051513672	3.5368652	0.23144531	-0.93969727	-0.017333984	0.30737305	0.013183594	0	0	0	0	0	0	0	0	0	0.96801758	0.031982422	0.022949219	0.008300781	-0.008056641	-0.006347656	0.125	36313.97	-0.024	318.7	0.147
1106	63566	63566	Category B	0.21582031	-0.94799805	0	-0.16259766	0.44458008	-0.1496582	0	0.093	15/11/2017	15	11	2017	14:05:10	50710	0.8	14	5	10	10	0.051513672	3.5368652	0.23095703	-0.93969727	-0.017333984	0.39331055	0.024414063	0	0	0	0	0	0	0	0	0	0.96777344	0.032226563	0.040527344	-0.015136719	-0.008056641	0.017333984	0.139	36150.38	-0.043	556.3	0.147
1107	63567	63567	Category B	0.21582031	-0.94799805	0	-0.15917969	0.44775391	-0.15991211	0	0.127	15/11/2017	15	11	2017	14:05:10	50710	0.9	14	5	10	10	0.051513672	3.5368652	0.23095703	-0.93969727	-0.017333984	0.34936523	0.024414063	0	0	0	0	0	0	0	0	0	0.96777344	0.032226563	0.040527344	-0.015136719	-0.008056641	0.017333984	0.123	36338.53	-0.029	398.63	0.127
1108	63568	63568	Category B	0.2277832	-0.93579102	-0.023925781	-0.16088867	0.44140625	-0.15478516	0	0.147	15/11/2017	15	11	2017	14:05:11	50711	0	14	5	11	10	0.051513672	3.5368652	0.23046875	-0.93945313	-0.017578125	0.36132813	0.007568359	0	0	0	0	0	0	0	0	0	0.9675293	0.032470703	0.012695313	-0.002685547	0.003662109	-0.006103516	0.109	36520.2	0.004	-53.75	0.127
1109	63569	63569	Category B	0.2277832	-0.92382813	-0.011962891	-0.16064453	0.44995117	-0.15063477	0	0.067	15/11/2017	15	11	2017	14:05:11	50711	0.09	14	5	11	10	0.051513672	3.5368652	0.23022461	-0.94018555	-0.017578125	0.45532227	0.017333984	0	0	0	0	0	0	0	0	0	0.96801758	0.031982422	0.024414063	-0.002441406	0.016357422	0.005615234	0.119	36388.65	-0.006	77.8	0.127
1110	63570	63570	Category B	0.21582031	-0.93579102	-0.047851563	-0.15869141	0.4453125	-0.15576172	0	0.101	15/11/2017	15	11	2017	14:05:11	50711	0.181	14	5	11	10	0.051513672	3.5368652	0.23022461	-0.94018555	-0.017822266	0.48901367	0.033447266	0	0	0	0	0	0	0	0	0	0.96826172	0.031738281	0.049072266	-0.014404297	0.004394531	-0.029785156	0.118	36401.39	-0.006	78.35	0.147
1111	63571	63571	Category B	0.21582031	-0.94799805	-0.035888672	-0.15893555	0.45507813	-0.15478516	0	0.181	15/11/2017	15	11	2017	14:05:11	50711	0.272	14	5	11	10	0.051513672	3.5368652	0.23022461	-0.94067383	-0.017822266	0.421875	0.024169922	0	0	0	0	0	0	0	0	0	0.96850586	0.031494141	0.039550781	-0.014404297	-0.007080078	-0.017822266	0.125	36313.97	-0.017	219.91	0.168
1112	63572	63572	Category B	0.2277832	-0.92382813	-0.023925781	-0.15917969	0.44311523	-0.15185547	0	0.086	15/11/2017	15	11	2017	14:05:11	50711	0.363	14	5	11	10	0.051513672	3.5368652	0.23022461	-0.94067383	-0.017822266	0.41235352	0.018066406	0	0	0	0	0	0	0	0	0	0.96875	0.03125	0.025634766	-0.002441406	0.016845703	-0.005859375	0.129	36265.77	-0.031	410.94	0.168
1113	63573	63573	Category B	0.2277832	-0.94799805	-0.011962891	-0.16357422	0.44677734	-0.14599609	0	0.168	15/11/2017	15	11	2017	14:05:11	50711	0.454	14	5	11	10	0.051513672	3.5368652	0.23095703	-0.94067383	-0.017822266	0.4465332	0.009765625	0	0	0	0	0	0	0	0	0	0.96875	0.03125	0.016357422	-0.003173828	-0.007080078	0.005859375	0.144	36095.19	-0.049	626.66	0.168
1114	63574	63574	Category B	0.2277832	-0.94799805	-0.011962891	-0.16088867	0.44824219	-0.1418457	0	0.174	15/11/2017	15	11	2017	14:05:11	50711	0.545	14	5	11	10	0.051513672	3.5368652	0.23120117	-0.94091797	-0.017578125	0.3515625	0.009521484	0	0	0	0	0	0	0	0	0	0.96899414	0.031005859	0.016113281	-0.003417969	-0.006835938	0.005615234	0.133	36218.78	-0.049	679.17	0.168
[truncated: 6,190 more rows]
[truncated: 29 more columns]
