# Supplementary material for: Development of a multisensor biologging collar and analytical techniques to describe high‐resolution spatial behavior in free‐ranging terrestrial mammals
Source: Ecol Evol. 2024 Sep 23;14(9):e70264. doi: 10.1002/ece3.70264 (PMC11420106; doi:10.1002/ece3.70264)
Supplement: Supplementary file 1 — Appendix S1 [file ECE3-14-e70264-s001.zip › doi_10_5061_dryad_jdfn2z3hv__v20240620/B3b_S68_Header.csv]

Split no.	Bookmark number	Category	Pointer	Day#	Time(hh:mm:ss)	Total Event start	Event start	Number events	Duration(s)	Sum VeDBA	Mean VeDBA	Mean Dyn AccX	Mean Dyn AccY	Mean Dyn AccZ	Sum VeSBA	Mean VeSBA	Mean smth AccX	Mean smth AccY	Mean smth AccZ	VeDBA_Var	VeDBA_SD	VeSBA_Var	VeSBA_SD	Mean Animal g	Sum Animal g	Animal g_Var	Animal g_SD	Acc_x_Var	Acc_x_SD	Acc_y_Var	Acc_y_SD	Acc_z_Var	Acc_z_SD	Predominant freq, Hz	Smth press val	Max pressure val	Min pressure val	Grd air press	Altitude begin	Altitude end	Delta max/min altitude
1	1	Category E	0	16	7:05:22	1	1	127	12.7	6.61401	0.140724	-0.0276294	0.00347511	-0.0043322	43.4746	0.924992	-0.202148	-0.047462	-0.900536	0.00353225	0.0594327	0	0	0.0750083	3.52539	0	0	0.00793717	0.0890908	0.00591132	0.0768851	0.00880984	0.0938608	0	7	1.678	0.065	1000	0	33150.2	37151.4
1	2	Category F	127	16	8:03:13	128	128	60	6	11.2195	0.186991	0.0182983	-0.0121216	-0.00812988	55.4641	0.924402	-0.279472	-0.0902629	-0.875655	0.0185791	0.136305	0.000606283	0.0246228	0.0755981	4.53589	0.000317383	0.0178152	0.0100789	0.100394	0.00915527	0.0956832	0.0246053	0.156861	0	7	1.2	0.053	1000	33144.3	33843	3375.11
1	3	Category M	187	16	8:03:21	188	188	33	3.3	16.3394	0.495132	-0.163256	0.0181626	0.180583	33.4133	1.01253	-0.266668	-0.0995132	-0.970955	0.0506629	0.225084	0.00145005	0.0380795	0.013916	0.459229	0.000273733	0.0165449	0.135313	0.367849	0.090295	0.300491	0.0685665	0.261852	0	7	1.1	0.134	1000	33428.2	34643.5	2035.21
1	4	Category N	220	16	8:03:24	221	221	16	1.5	22.1587	1.38492	-0.0157013	0.0960693	-0.579178	15.8372	0.989822	-0.135529	-0.13269	-0.970871	3.57571	1.89096	3.05E-05	0.00552427	0.0101776	0.162842	0	0	0.0871429	0.2952	2.84036	1.68534	1.89026	1.37487	0	7	2.123	0.316	1000	34659.9	32790.5	2346.07
1	5	Category A	236	16	8:47:09	237	237	1802	180.8	54.9148	0.0304744	0.00389338	-0.00223249	0.00272579	1646.75	0.913844	0.172234	-0.257415	-0.859041	0.00146742	0.0383069	4.36E-05	0.00660497	0.0865287	155.925	1.42E-05	0.0037717	0.000698958	0.0264378	0.000402385	0.0200595	0.000437611	0.0209191	0	7	0.324	0.015	1000	33438.1	36721.8	4210.58
1	6	Category J	2038	16	11:03:34	2039	2039	50	5	35.6233	0.712466	-0.0942871	0.174331	-0.10707	45.179	0.903579	-0.0137842	-0.240264	-0.86564	0.110059	0.331751	0.000200195	0.014149	0.0964209	4.82104	0.000200195	0.014149	0.073877	0.271803	0.0582227	0.241294	0.448848	0.669961	0	7	0.186	0.034	1000	36440.2	36547.7	1089.76
1	7	Category A	2088	16	13:26:37	2089	2089	1837	184.2	60.332	0.0328427	0.00415876	-0.00744848	0.00375687	1721	0.936854	0.074942	-0.746756	-0.558267	0.000473928	0.0217699	2.62E-05	0.0051168	0.0631463	116	2.62E-05	0.0051168	0.00094028	0.030664	0.00176281	0.0419858	0.000604969	0.0245961	0	7	0.279	0.007	1000	36799.7	36479.7	2036.02
1	8	Category G	3925	16	21:13:48	3926	3926	128	12.7	36.8098	0.287577	-0.0344143	0.0491161	-0.0315285	118.637	0.926855	-0.44738	-0.0970116	-0.796303	0.0770779	0.277629	0.000431061	0.020762	0.0731449	9.36255	0.000431061	0.020762	0.0593109	0.243538	0.0329323	0.181473	0.0693436	0.263332	0	7	0.02	0.008	1000	37358.9	38674	2220.14
1	9	Category H	4053	16	21:14:04	4054	4054	159	15.801	41.469	0.260811	-0.0376621	0.00831307	0.0176334	150.576	0.947017	-0.545634	-0.0155114	-0.772271	0.0183152	0.135333	4.61E-06	0.00214626	0.0529831	8.42432	4.61E-06	0.00214626	0.0510054	0.225844	0.0151567	0.123112	0.020193	0.142102	0	7	0.039	0.023	1000	38621.3	37907.6	713.7
1	10	Category E	4212	16	21:14:21	4213	4213	98	9.8	18.8972	0.192829	0.0925069	-0.00814383	-0.032964	89.7605	0.915923	-0.232569	-0.0236667	-0.881338	0.0085225	0.0923174	9.96E-06	0.00315673	0.0840766	8.2395	9.96E-06	0.00315673	0.0202487	0.142298	0.0057946	0.0761223	0.0199871	0.141376	0	7	0.05	0.041	1000	37876.6	37622.4	279.94
1	11	Category C	4310	16	22:39:19	4311	4311	241	24	30.9917	0.128596	-0.0150314	0.00299857	0.00603666	226.357	0.939242	-0.511767	0.00379482	-0.786044	0.00491118	0.0700798	0	0	0.0607576	14.6426	0	0	0.0141602	0.118996	0.00211014	0.0459363	0.00572768	0.0756814	0	7	0.059	0	1000	37675.4	39119.2	6948.84
1	12	Category D	4551	16	22:40:19	4552	4552	611	61.201	67.0518	0.109741	-0.00243222	-0.00278784	0.000936605	578.388	0.946626	-0.562589	-0.0369839	-0.757462	0.00299362	0.054714	0	0	0.0533741	32.6116	0	0	0.00972767	0.0986289	0.00202145	0.0449606	0.00321858	0.0567325	0	7	0.059	0	1000	38428.7	37816.3	6948.84
1	13	Category C	5162	16	22:45:07	5163	5163	397	39.7	44.9568	0.113241	0.00370024	0.00275811	-0.0020712	375.656	0.946237	-0.543006	0.000667851	-0.77459	0.00382938	0.061882	0	0	0.0537632	21.344	0	0	0.00969921	0.0984846	0.00206935	0.0454901	0.00491787	0.0701275	0	7	0.059	0	1000	37939.2	39119.2	6948.84
1	14	Category D	5559	16	22:45:59	5560	5560	139	13.8	15.4834	0.111391	-0.0155793	0.00541325	0.0095127	131.729	0.947691	-0.576398	0.0109635	-0.751895	0.0033723	0.0580715	0	0	0.0523093	7.271	0	0	0.00838509	0.0915701	0.00207959	0.0456025	0.00518491	0.0720064	0	7	0.038	0.024	1000	38846.3	38073.1	874.69
1	15	Category C	5698	16	22:47:55	5699	5699	54	5.3	7.44629	0.137894	0.0275336	-0.0121663	-0.0167824	51.3538	0.950996	-0.548882	-0.0180845	-0.776304	0.00394242	0.0627887	0	0	0.0490044	2.64624	0	0	0.0112938	0.106272	0.00511791	0.0715396	0.0064426	0.0802658	0	7	0.026	0.02	1000	38259.6	38428.7	414.39
1	16	Category D	5752	16	22:48:04	5753	5753	489	48.901	57.582	0.117755	-0.000262613	0.00143039	0.000661027	462.629	0.946071	-0.549824	0.0123274	-0.769475	0.00417236	0.0645938	0	0	0.0539291	26.3713	0	0	0.0103947	0.101954	0.00239597	0.0489487	0.00518437	0.0720026	0	7	0.059	0	1000	38341.6	38729	6948.84
1	17	Category C	6241	16	23:23:00	6242	6242	599	60	63.7397	0.10641	-0.000500916	-0.00058121	0.000131648	564.615	0.942596	-0.520983	-0.00538821	-0.783278	0.00387568	0.062255	0	0	0.0574036	34.3848	0	0	0.00868961	0.0932181	0.00273323	0.0522803	0.00384185	0.0619827	0	7	0.059	0	1000	38521.6	38300	6948.84
1	18	Category D	6840	16	23:27:01	6841	6841	621	62.201	74.1389	0.119386	-0.00550555	0.00101863	0.00183518	586.489	0.944427	-0.535453	0.0502202	-0.774947	0.00510258	0.0714323	0	0	0.0555732	34.511	0	0	0.011326	0.106424	0.0028373	0.0532663	0.00550515	0.0741967	0	7	0.059	0	1000	38259.6	38108.5	6948.84
1	19	Category E	7461	16	23:29:13	7462	7462	59	5.801	17.584	0.298034	0.0343742	-0.166785	-0.10064	50.4578	0.855216	-0.203183	0.121123	-0.804154	0.0183685	0.13553	0.000811043	0.0284788	0.144784	8.54224	0.000811043	0.0284788	0.0173009	0.131533	0.0542696	0.232958	0.0386363	0.196561	0	7	0.048	0.042	1000	37971.6	37702.6	296.15
1	20	Category A	7520	17	0:54:06	7521	7521	1834	183.9	66.5847	0.0363057	0.00233238	0.0100891	0.00506212	1808.71	0.986209	0.0205712	0.88031	-0.440219	0.000770361	0.0277554	9.11E-05	0.0095422	0.0137906	25.292	9.11E-05	0.0095422	0.000283544	0.0168388	0.00339973	0.0583072	0.000973501	0.031201	0	7	0.059	0	1000	37816.3	37907.6	6948.84
1	21	Category E	9354	17	2:05:07	9355	9355	142	14.1	34.7009	0.244373	-0.0130443	-0.0668051	-0.0351201	128.522	0.905088	-0.285101	0.00256004	-0.842911	0.0148737	0.121958	0.000551895	0.0234925	0.0949122	13.4775	0.000551895	0.0234925	0.0252135	0.158788	0.0282601	0.168108	0.0235596	0.153491	0	7	0.05	0.035	1000	37971.6	37596.6	492.3
1	22	Category C	9496	17	2:05:29	9497	9497	131	13.1	19.53	0.149084	-0.00595629	-0.00104179	0.00166239	124.562	0.950853	-0.512723	-0.0255509	-0.800088	0.00951776	0.097559	0	0	0.0491468	6.43823	0	0	0.0187895	0.137075	0.00326142	0.0571088	0.0104869	0.102405	0	7	0.059	0	1000	37521.5	38909.2	6948.84
1	23	Category D	9627	17	2:06:19	9628	9628	611	61.2	73.8494	0.120866	0.000242942	0.000570594	0.000486683	579.088	0.947771	-0.506476	0.0472874	-0.799199	0.00488921	0.0699229	0	0	0.0522293	31.9121	0	0	0.0118958	0.109068	0.0027287	0.052237	0.00483646	0.0695447	0	7	0.059	0	1000	38300	37758.4	6948.84
1	24	Category C	10238	17	2:07:59	10239	10239	600	60	66.6677	0.111113	-0.00119425	0.00139445	4.52E-05	568.155	0.946925	-0.514392	-0.00899821	-0.7945	0.00366862	0.0605691	0	0	0.0530754	31.8452	0	0	0.00922852	0.0960652	0.00240194	0.0490096	0.00445353	0.0667348	0	7	0.059	0	1000	37939.2	38474.3	6948.84
1	25	Category D	10838	17	2:09:44	10839	10839	249	24.8	28.4314	0.114182	-0.0132316	0.000351994	0.00338071	234.31	0.941005	-0.50739	0.0243278	-0.790174	0.00354543	0.0595435	1.08E-05	0.0032841	0.0589948	14.6897	1.08E-05	0.0032841	0.0105	0.10247	0.00326305	0.0571231	0.00359053	0.0599211	0	7	0.037	0.012	1000	38729	37971.6	1226.37
1	26	Category M	11087	17	2:10:09	11088	11088	68	6.8	19.4287	0.285716	0.118362	-0.0314941	-0.0248449	57.9299	0.851911	-0.126217	0.00965433	-0.840856	0.0188742	0.137383	0.000193876	0.0139239	0.148089	10.0701	0.000193876	0.0139239	0.0884723	0.297443	0.00405345	0.0636667	0.00887164	0.0941894	0	7	0.044	0.037	1000	37971.6	37758.4	213.15
1	27	Category C	11155	17	2:10:17	11156	11156	272	27.2	34.949	0.128489	-0.0164939	0.00645626	0.00233011	255.554	0.939537	-0.495982	0.0794382	-0.791397	0.00390356	0.0624785	7.63E-05	0.00873464	0.0604625	16.4458	7.63E-05	0.00873464	0.0132814	0.115245	0.00268644	0.0518309	0.00520594	0.0721522	0	7	0.059	0	1000	37758.4	38674	6948.84
1	28	Category D	11427	17	2:11:31	11428	11428	117	11.601	13.3345	0.11397	0.00591989	-0.0101892	-0.00439036	110.235	0.942178	-0.509177	0.0072804	-0.792084	0.0043841	0.0662125	0	0	0.0578217	6.76514	0	0	0.0066064	0.0812798	0.00430272	0.0655951	0.00530432	0.0728308	0	7	0.059	0	1000	38038.5	39372.9	6948.84
1	29	Category M	11544	17	2:11:44	11545	11545	50	4.9	14.0886	0.281772	-0.00899902	0.0142871	0.00977539	46.4551	0.929102	-0.516118	0.019209	-0.772021	0.0436377	0.208896	0	0	0.0708984	3.54492	0	0	0.0635352	0.252062	0.0282715	0.168141	0.0265918	0.16307	0	7	0.017	0.012	1000	39282.2	38846.3	435.96
1	30	Category C	11594	17	2:11:50	11595	11595	287	28.7	28.9849	0.100993	0.000565692	-0.000709454	-0.00113223	269.799	0.940065	-0.513396	-0.0131776	-0.787063	0.00394198	0.0627852	0	0	0.0599352	17.2014	0	0	0.00777677	0.088186	0.00178044	0.0421953	0.00408064	0.0638799	0	7	0.047	0.018	1000	38846.3	37730.3	1170.84
1	31	Category D	11881	17	2:13:11	11882	11882	486	48.6	54.1672	0.111455	-0.00820333	0.000852483	0.00279857	458.28	0.942963	-0.518949	-0.00910856	-0.785869	0.0054163	0.0735955	3.01E-06	0.00173611	0.0570375	27.7202	3.01E-06	0.00173611	0.00963903	0.0981786	0.00281214	0.0530296	0.00357671	0.0598056	0	7	0.059	0	1000	37787.1	38300	6948.84
1	32	Category M	12367	17	2:14:02	12368	12368	21	2	17.7424	0.844878	0.455206	0.0233212	-0.174979	19.2273	0.915585	-0.436221	0.00639416	-0.804769	0.975598	0.987723	0	0	0.0844145	1.77271	0	0	0.883684	0.940045	0.0801246	0.283063	0.512277	0.715735	0	7	0.032	0.03	1000	38259.6	38073.1	254.98
1	33	Category G	12388	17	2:20:16	12389	12389	556	55.7	123.163	0.221516	-0.0237181	-0.00748625	0.00611361	525.39	0.944947	-0.551767	-0.0310796	-0.7618	0.0157308	0.125423	6.19E-05	0.0078685	0.0550533	30.6096	6.19E-05	0.0078685	0.0367168	0.191616	0.00990482	0.099523	0.019147	0.138373	0	7	0.059	0	1000	37939.2	37846.2	6948.84
1	34	Category A	12944	17	2:51:19	12945	12945	1871	187.5	54.9502	0.0293694	0.00594054	0.00361983	0.0001314	1734.62	0.927106	0.16847	0.3599	-0.836627	0.000273109	0.016526	1.38E-05	0.00371908	0.0728935	136.384	1.38E-05	0.00371908	0.00141787	0.0376546	0.000559657	0.0236571	0.000187901	0.0137077	0	7	0.059	0	1000	37758.4	37571.2	6948.84
1	35	Category E	14815	17	3:50:09	14816	14816	46	4.5	10.3953	0.225984	-0.100581	-0.0800357	-0.0225936	42.085	0.91489	-0.0702276	0.0867601	-0.905332	0.00914466	0.0956277	1.06E-05	0.00325804	0.0851095	3.91504	1.06E-05	0.00325804	0.0198019	0.140719	0.0165379	0.1286	0.0224132	0.14971	0	7	0.04	0.035	1000	37730.3	37876.6	308.2
1	36	Category L	14861	17	3:50:14	14862	14862	30	2.9	1.66333	0.0554443	0.04764	-0.0024821	-0.000333659	27.7524	0.925081	-0.0918783	0.00401204	-0.920207	0.00792643	0.0890305	8.14E-06	0.00285272	0.0749186	2.24756	8.14E-06	0.00285272	0.00325521	0.0570544	6.51E-05	0.00806872	0.000276693	0.0166341	0	7	0.044	0.041	1000	37876.6	38004.7	472.51
1	37	Category E	14891	17	3:50:35	14892	14892	49	4.8	10.2256	0.208685	0.0132683	0.0115842	0.0025012	45.1682	0.9218	-0.0613989	0.0213249	-0.919424	0.0128996	0.113576	0	0	0.0781997	3.83179	0	0	0.0159289	0.12621	0.00786232	0.0886698	0.0276178	0.166186	0	7	0.006	0.001	1000	38570.5	39832.1	2561.13
1	38	Category L	14940	17	3:50:41	14941	14941	77	7.6	9.75562	0.126696	-0.0395001	-0.101144	-0.0429751	69.373	0.900949	-0.113988	0.107939	-0.877901	0.00807249	0.0898471	0.000329748	0.018159	0.0990513	7.62695	0.000329748	0.018159	0.0023336	0.0483074	0.0248358	0.157594	0.00461331	0.0679213	0	7	0.015	0.008	1000	39698.2	38786.3	1076.97
1	39	Category B	15017	17	5:03:12	15018	15018	1908	191.5	58.0991	0.0304503	0.000872534	0.0102667	0.00283487	1830.26	0.959257	0.0242513	0.758218	-0.584461	0.000841952	0.0290164	9.83E-05	0.00991314	0.0407433	77.7383	9.83E-05	0.00991314	0.000169414	0.0130159	0.00358956	0.0599129	0.000446567	0.0211321	0	7	0.059	0	1000	38428.7	37876.6	6948.84
1	40	Category A	16925	17	6:29:56	16926	16926	1790	179.6	63.7727	0.0356272	0.00158637	-0.0079819	-0.000768566	1625.72	0.908225	0.0929383	-0.423448	-0.796416	0.000691095	0.0262887	8.65E-05	0.00929904	0.0917752	164.278	8.65E-05	0.00929904	0.000397717	0.0199429	0.00306158	0.0553315	0.00028083	0.016758	0	7	0.059	0	1000	38220.3	38846.3	6948.84
1	41	Category B	18715	17	7:21:21	18716	18716	1835	184.1	56.322	0.0306932	-0.00322039	-0.00258031	-0.000943567	1694.12	0.923229	-0.160101	-0.240663	-0.87607	0.000338072	0.0183867	1.01E-05	0.00317987	0.0767713	140.875	1.01E-05	0.00317987	0.000445972	0.0211181	0.00115498	0.033985	0.000265428	0.016292	0	7	0.059	0	1000	38474.3	37907.6	6948.84
1	42	Category A	20550	17	7:58:21	20551	20551	1771	177.801	59.7473	0.0337365	0.00280631	0.0101948	-0.000374413	1632.04	0.921533	0.195332	0.437144	-0.785444	0.000823957	0.0287047	7.50E-05	0.00865985	0.0784669	138.965	7.50E-05	0.00865985	0.000404052	0.020101	0.00350551	0.0592073	0.000252412	0.0158875	0	7	0.059	0	1000	37971.6	38182.1	6948.84
1	43	Category B	22321	17	10:07:13	22322	22322	1860	186.5	64.2346	0.0345347	-0.00073951	-0.00614801	0.00092104	1666.26	0.895841	0.0670166	-0.644699	-0.616429	0.000548266	0.0234151	0.00151197	0.038884	0.0826533	153.735	7.47E-05	0.00864211	0.00036818	0.019188	0.00259038	0.0508958	0.000217495	0.0147477	0	7	0.059	0	1000	38300	0	44330
