# Supplementary material for: Development of a multisensor biologging collar and analytical techniques to describe high‐resolution spatial behavior in free‐ranging terrestrial mammals
Source: Ecol Evol. 2024 Sep 23;14(9):e70264. doi: 10.1002/ece3.70264 (PMC11420106; doi:10.1002/ece3.70264)
Supplement: Supplementary file 1 — Appendix S1 [file ECE3-14-e70264-s001.zip › doi_10_5061_dryad_jdfn2z3hv__v20240620/B3b_S68_Master.csv]

Counter	Total Event no.	Event no.	Category	Acc_x	Acc_y	Acc_z	Mag_x	Mag_y	Mag_z	Temp C	Pressure hbar	Date	DD	MM	YY	Time_dd:hh:mm:ss	Total secs	Decimal secs	Hours	Minutes	Seconds	Anlg	Light	Battery V	Acc_x sm	Acc_y sm	Acc_z sm	Ang vel	VeDBA	Vel m/s	Vel/VEDBA	FFT cleaned	FFT stuff	FFT stuff	FFT stuff	FFT sweep	FFT zero crossings	FFT zero crossings manual	VeSBA	Animal g	ODBA	Dyn AccX	Dyn AccY	Dyn AccZ	Smth Press	Altitude smth	Pressure change	Altitude change	Median pressure
0	1	1	Category E	0.10791	0.0119629	-1.17578	0.0258789	0.19458	0.453125	0	0.182	16/11/2017	16	11	2017	7:05:22	25522	0.7	7	5	22	2	0.0512695	3.52559	0	0	0	0	0	0	0	0	0	0	0	0	0	0	0	0	0	0	0	0	0	0	0.139	36150.4	0
1	2	2	Category E	-0.011962891	0.095947266	-1.079834	0.036376953	0.20898438	0.44580078	0	0.164	16/11/2017	16	11	2017	7:05:22	25522	0.8	7	5	22	2	0.051269531	3.5255859	0	0	0	0	0	0	0	0	0	0	0	0	0	0	0	0	0	0	0	0	0	0	0.127	36289.72	0
2	3	3	Category E	-0.059814453	0	-0.80395508	0.035644531	0.21533203	0.43969727	0	0.112	16/11/2017	16	11	2017	7:05:22	25522	0.9	7	5	22	2	0.051269531	3.5255859	0	0	0	0	0	0	0	0	0	0	0	0	0	0	0	0	0	0	0	0	0	0	0.141	36128.12	0
3	4	4	Category E	-0.035888672	-0.11987305	-0.81591797	0.048339844	0.19335938	0.44580078	0	0.179	16/11/2017	16	11	2017	7:05:23	25523	0	7	5	23	2	0.051269531	3.5255859	0	0	0	0	0	0	0	0	0	0	0	0	0	0	0	0	0	0	0	0	0.157	35958.63	-0.01	104.19	0.164
4	5	5	Category E	-0.20385742	-0.011962891	-0.89990234	0.061035156	0.18847656	0.44482422	0	0.157	16/11/2017	16	11	2017	7:05:23	25523	0.1	7	5	23	2	0.051269531	3.5255859	0	0	0	0	0	0	0	0	0	0	0	0	0	0	0	0	0	0	0	0	0.147	36062.82	-0.003	32.37	0.157
5	6	6	Category E	0	0	-0.83984375	0.062744141	0.22314453	0.42993164	0	0.15	16/11/2017	16	11	2017	7:05:23	25523	0.2	7	5	23	3	0.051269531	3.5255859	0	0	0	0	0	0	0	0	0	0	0	0	0	0	0	0	0	0	0	0	0.146	36073.55	0.013	-135.11	0.157
6	7	7	Category E	0.071777344	-0.083984375	-1.0197754	0.080810547	0.22875977	0.42163086	0	0.125	16/11/2017	16	11	2017	7:05:23	25523	0.3	7	5	23	3	0.051269531	3.5255859	0	0	0	0	0	0	0	0	0	0	0	0	0	0	0	0	0	0	0	0	0.164	35888.85	-0.016	163.29	0.157
7	8	8	Category E	0.011962891	-0.011962891	-0.7199707	0.065429688	0.23144531	0.42700195	0	0.155	16/11/2017	16	11	2017	7:05:23	25523	0.4	7	5	23	3	0.051269531	3.5255859	0	0	0	0	0	0	0	0	0	0	0	0	0	0	0	0	0	0	0	0	0.158	35948.51	0.002	-20.09	0.155
8	9	9	Category E	-0.095947266	-0.047851563	-0.89990234	0.049316406	0.24438477	0.42382813	0	0.223	16/11/2017	16	11	2017	7:05:23	25523	0.5	7	5	23	3	0.051269531	3.5255859	0	0	0	0	0	0	0	0	0	0	0	0	0	0	0	0	0	0	0	0	0.137	36172.91	0.02	-214.28	0.15
9	10	10	Category E	-0.083984375	-0.095947266	-0.86376953	0.030761719	0.24194336	0.42797852	0	0.141	16/11/2017	16	11	2017	7:05:23	25523	0.6	7	5	23	3	0.051269531	3.5255859	0	0	0	0	0	0	0	0	0	0	0	0	0	0	0	0	0	0	0	0	0.135	36195.71	0.023	-247.2	0.141
10	11	11	Category E	-0.059814453	-0.16796875	-1.0078125	0.036621094	0.21533203	0.4362793	0	0.033	16/11/2017	16	11	2017	7:05:23	25523	0.7	7	5	23	3	0.051269531	3.5255859	0	0	0	83.160156	0	0	0	0	0	0	0	0	0	0	0	0	0	0	0	0	0.129	36265.77	0.039	-415.72	0.141
11	12	12	Category E	-0.13183594	-0.035888672	-0.99584961	0.045898438	0.20874023	0.44067383	0	0.138	16/11/2017	16	11	2017	7:05:23	25523	0.8	7	5	23	3	0.051269531	3.5255859	0	0	0	87.759033	0	0	0	0	0	0	0	0	0	0	0	0	0	0	0	0	0.126	36301.8	0.051	-536.38	0.141
12	13	13	Category E	-0.083984375	-0.023925781	-0.88793945	0.044677734	0.2199707	0.43530273	0	0.085	16/11/2017	16	11	2017	7:05:23	25523	0.9	7	5	23	3	0.051269531	3.5255859	0	0	0	92.968018	0	0	0	0	0	0	0	0	0	0	0	0	0	0	0	0	0.113	36466.45	0.092	-943.76	0.141
13	14	14	Category E	-0.17993164	-0.16796875	-0.81591797	0.036865234	0.20068359	0.44262695	0	0.139	16/11/2017	16	11	2017	7:05:24	25524	0	7	5	24	3	0.051269531	3.5255859	0	0	0	94.694824	0	0	0	0	0	0	0	0	0	0	0	0	0	0	0	0	0.113	36466.45	0.099	-1000.21	0.139
14	15	15	Category E	-0.25195313	0.059814453	-0.80395508	0.048583984	0.19677734	0.44677734	0	0.147	16/11/2017	16	11	2017	7:05:24	25524	0.1	7	5	24	3	0.051269531	3.5255859	0	0	0	84.650146	0	0	0	0	0	0	0	0	0	0	0	0	0	0	0	0	0.124	36326.21	0.103	-976.04	0.141
15	16	16	Category E	0.011962891	0.047851563	-1.1879883	0.051757813	0.20874023	0.44360352	0	0.141	16/11/2017	16	11	2017	7:05:24	25524	0.2	7	5	24	4	0.051269531	3.5255859	0	0	0	73.084473	0	0	0	0	0	0	0	0	0	0	0	0	0	0	0	0	0.14	36139.22	0.095	-848.43	0.147
16	17	17	Category E	0.035888672	0.083984375	-0.91186523	0.054931641	0.21435547	0.43408203	0	0.096	16/11/2017	16	11	2017	7:05:24	25524	0.3	7	5	24	4	0.051269531	3.5255859	0	0	0	60.435791	0	0	0	0	0	0	0	0	0	0	0	0	0	0	0	0	0.157	35958.63	0.089	-746.87	0.188
17	18	18	Category E	-0.047851563	0.023925781	-0.76782227	0.010986328	0.20703125	0.44702148	0	0.235	16/11/2017	16	11	2017	7:05:24	25524	0.4	7	5	24	4	0.051269531	3.5255859	0	0	0	45.509521	0	0	0	0	0	0	0	0	0	0	0	0	0	0	0	0	0.172	35812	0.067	-550.29	0.188
18	19	19	Category E	-0.14379883	0.011962891	-0.83984375	-0.033203125	0.21044922	0.45068359	0	0.188	16/11/2017	16	11	2017	7:05:24	25524	0.5	7	5	24	4	0.051269531	3.5255859	0	0	0	27.604492	0	0	0	0	0	0	0	0	0	0	0	0	0	0	0	0	0.157	35958.63	0.082	-696.92	0.188
19	20	20	Category E	-0.083984375	0.035888672	-0.95996094	-0.049804688	0.18652344	0.45727539	0	0.228	16/11/2017	16	11	2017	7:05:24	25524	0.6	7	5	24	4	0.051269531	3.5255859	0	0	0	13.572266	0	0	0	0	0	0	0	0	0	0	0	0	0	0	0	0	0.162	35908.53	0.104	-833.41	0.188
20	21	21	Category E	0.10791016	-0.011962891	-1.1279297	-0.042724609	0.1730957	0.46557617	0	0.057	16/11/2017	16	11	2017	7:05:24	25524	0.7	7	5	24	4	0.051269531	3.5255859	0	0	0	12.619629	0	0	0	0	0	0	0	0	0	0	0	0	0	0	0	0	0.169	35840.47	0.156	-1124.97	0.188
21	22	22	Category E	0	0.023925781	-0.75585938	-0.045898438	0.17944336	0.46240234	0	0.168	16/11/2017	16	11	2017	7:05:24	25524	0.8	7	5	24	4	0.051269531	3.5255859	0	0	0	11.30542	0	0	0	0	0	0	0	0	0	0	0	0	0	0	0	0	0.141	36128.12	0.21	-1554.47	0.168
22	23	23	Category E	-0.023925781	-0.035888672	-0.86376953	-0.031982422	0.17578125	0.46240234	0	0.142	16/11/2017	16	11	2017	7:05:24	25524	0.9	7	5	24	4	0.051269531	3.5255859	0	0	0	7.1286621	0	0	0	0	0	0	0	0	0	0	0	0	0	0	0	0	0.118	36401.39	0.247	-1900.62	0.142
23	24	24	Category E	-0.17993164	0.083984375	-0.88793945	-0.016845703	0.18066406	0.46411133	0	0.064	16/11/2017	16	11	2017	7:05:25	25525	0	7	5	25	4	0.051269531	3.5255859	0	0	0	4.5524902	0	0	0	0	0	0	0	0	0	0	0	0	0	0	0	0	0.094	36737.16	0.285	-2307.04	0.083
24	25	25	Category E	-0.11987305	0.071777344	-0.92382813	0.004638672	0.19775391	0.44946289	0	0.052	16/11/2017	16	11	2017	7:05:25	25525	0.111	7	5	25	4	0.051269531	3.5255859	0	0	0	5.0944824	0	0	0	0	0	0	0	0	0	0	0	0	0	0	0	0	0.098	36676.71	0.282	-2251.56	0.114
25	26	26	Category E	-0.047851563	0.047851563	-1.079834	0.025878906	0.20751953	0.44775391	0	0.083	16/11/2017	16	11	2017	7:05:25	25525	0.222	7	5	25	5	0.051269531	3.5255859	0	0	0	6.5925293	0	0	0	0	0	0	0	0	0	0	0	0	0	0	0	0	0.089	36815.72	0.266	-2263.13	0.113
26	27	27	Category E	-0.023925781	0.023925781	-0.81591797	0.013427734	0.19970703	0.45410156	0	0.081	16/11/2017	16	11	2017	7:05:25	25525	0.333	7	5	25	5	0.051269531	3.5255859	0	0	0	5.5095215	0	0	0	0	0	0	0	0	0	0	0	0	0	0	0	0	0.084	36897.95	0.229	-2113.87	0.113
27	28	28	Category E	-0.11987305	0.15576172	-0.83984375	0.014160156	0.21264648	0.44482422	0	0.114	16/11/2017	16	11	2017	7:05:25	25525	0.444	7	5	25	5	0.051269531	3.5255859	0	0	0	2.1118164	0	0	0	0	0	0	0	0	0	0	0	0	0	0	0	0	0.095	36721.85	0.256	-2148.2	0.113
28	29	29	Category E	-0.20385742	0.083984375	-0.85180664	0.006103516	0.21557617	0.44604492	0	0.113	16/11/2017	16	11	2017	7:05:25	25525	0.555	7	5	25	5	0.051269531	3.5255859	0	0	0	1.5852051	0	0	0	0	0	0	0	0	0	0	0	0	0	0	0	0	0.101	36632.67	0.443	-2907.38	0.113
29	30	30	Category E	-0.059814453	-0.083984375	-1.0678711	-0.003417969	0.1965332	0.45581055	0	0.132	16/11/2017	16	11	2017	7:05:25	25525	0.666	7	5	25	5	0.051269531	3.5255859	0	0	0	1.4221191	0	0	0	0	0	0	0	0	0	0	0	0	0	0	0	0	0.103	36603.89	0.468	-2976.8	0.113
30	31	31	Category E	-0.095947266	-0.035888672	-1.1279297	0.0234375	0.19848633	0.45117188	0	0.085	16/11/2017	16	11	2017	7:05:25	25525	0.777	7	5	25	5	0.051269531	3.5255859	0	0	0	1.0429688	0	0	0	0	0	0	0	0	0	0	0	0	0	0	0	0	0.097	36691.63	0.551	-3325.32	0.113
31	32	32	Category E	-0.13183594	-0.071777344	-0.81591797	0.058349609	0.21533203	0.43823242	0	0.093	16/11/2017	16	11	2017	7:05:25	25525	0.888	7	5	25	5	0.05078125	3.5626465	0	0	0	4.7106934	0	0	0	0	0	0	0	0	0	0	0	0	0	0	0	0	0.097	36691.63	0.633	-3576.75	0.112
32	33	33	Category E	-0.16796875	-0.047851563	-0.89990234	0.079833984	0.19311523	0.44335938	0	0.049	16/11/2017	16	11	2017	7:05:26	25526	0	7	5	26	5	0.05078125	3.5626465	0	0	0	7.6123047	0	0	0	0	0	0	0	0	0	0	0	0	0	0	0	0	0.081	36949.2	0.762	-4145.72	0.112
33	34	34	Category E	-0.19189453	0.011962891	-0.86376953	0.10986328	0.20092773	0.42578125	0	0.112	16/11/2017	16	11	2017	7:05:26	25526	0.1	7	5	26	5	0.05078125	3.5626465	0	0	0	8.3337402	0	0	0	0	0	0	0	0	0	0	0	0	0	0	0	0	0.078	37002.02	0.854	-4420.8	0.093
34	35	35	Category E	-0.19189453	-0.035888672	-0.99584961	0.10961914	0.20581055	0.42333984	0	0.015	16/11/2017	16	11	2017	7:05:26	25526	0.2	7	5	26	5	0.05078125	3.5626465	0	0	0	10.073975	0	0	0	0	0	0	0	0	0	0	0	0	0	0	0	0	0.07	37151.38	0.815	-4455.04	0.112
35	36	36	Category E	-0.15576172	-0.023925781	-0.89990234	0.1105957	0.2121582	0.41625977	0	0.117	16/11/2017	16	11	2017	7:05:26	25526	0.3	7	5	26	6	0.05078125	3.5626465	0	0	0	12.893799	0	0	0	0	0	0	0	0	0	0	0	0	0	0	0	0	0.084	36897.95	0.81	-4224.03	0.113
36	37	37	Category E	-0.035888672	-0.011962891	-0.76782227	0.1081543	0.21557617	0.42553711	0	0.037	16/11/2017	16	11	2017	7:05:26	25526	0.4	7	5	26	6	0.05078125	3.5626465	0	0	0	14.737793	0	0	0	0	0	0	0	0	0	0	0	0	0	0	0	0	0.094	36737.16	0.742	-3915.41	0.117
37	38	38	Category E	-0.23999023	-0.011962891	-0.93579102	0.093261719	0.23828125	0.4128418	0	0.174	16/11/2017	16	11	2017	7:05:26	25526	0.5	7	5	26	6	0.05078125	3.5626465	0	0	0	15.638428	0	0	0	0	0	0	0	0	0	0	0	0	0	0	0	0	0.098	36676.71	0.692	-3731.68	0.134
38	39	39	Category E	-0.16796875	-0.14379883	-0.77978516	0.077148438	0.22143555	0.42675781	0	0.113	16/11/2017	16	11	2017	7:05:26	25526	0.6	7	5	26	6	0.05078125	3.5626465	0	0	0	14.363037	0	0	0	0	0	0	0	0	0	0	0	0	0	0	0	0	0.124	36326.21	0.6	-3193.73	0.134
39	40	40	Category E	-0.13183594	-0.035888672	-1.1879883	0.069091797	0.20727539	0.44213867	0	0.134	16/11/2017	16	11	2017	7:05:26	25526	0.7	7	5	26	6	0.05078125	3.5626465	0	0	0	14.289795	0	0	0	0	0	0	0	0	0	0	0	0	0	0	0	0	0.117	36414.23	0.487	-2902.19	0.168
40	41	41	Category E	-0.10791016	-0.035888672	-0.89990234	0.074707031	0.22265625	0.43066406	0	0.174	16/11/2017	16	11	2017	7:05:26	25526	0.8	7	5	26	6	0.05078125	3.5626465	-0.076171875	-0.014160156	-0.91186523	13.845947	0.040039063	0	0	0	0	0	0	0	0	0	0.9152832	0.084716797	0.065185547	-0.031494141	-0.021484375	0.011962891	0.139	36150.38	0.28	-1911.1	0.168
41	42	42	Category E	-0.13183594	-0.13183594	-0.92382813	0.093261719	0.20361328	0.43212891	0	0.074	16/11/2017	16	11	2017	7:05:26	25526	0.9	7	5	26	6	0.05078125	3.5626465	-0.080078125	-0.013427734	-0.91088867	12.476074	0.12963867	0	0	0	0	0	0	0	0	0	0.91455078	0.085449219	0.18261719	-0.051513672	-0.11816406	-0.012695313	0.127	36289.72	0.254	-1869.52	0.168
42	43	43	Category E	-0.16796875	-0.047851563	-0.97192383	0.11547852	0.17822266	0.4309082	0	0.168	16/11/2017	16	11	2017	7:05:27	25527	0	7	5	27	6	0.05078125	3.5626465	-0.082275391	-0.014892578	-0.90893555	11.149414	0.11108398	0	0	0	0	0	0	0	0	0	0.9128418	0.087158203	0.18115234	-0.085449219	-0.032714844	-0.062744141	0.141	36128.12	0.204	-1522.51	0.172
43	44	44	Category E	-0.21582031	0.071777344	-0.87597656	0.11230469	0.19702148	0.42871094	0	0.103	16/11/2017	16	11	2017	7:05:27	25527	0.1	7	5	27	6	0.05078125	3.5626465	-0.084716797	-0.013916016	-0.90991211	8.7529297	0.16015625	0	0	0	0	0	0	0	0	0	0.9140625	0.0859375	0.25073242	-0.13085938	0.085693359	0.033935547	0.147	36062.82	0.156	-1219.93	0.172
44	45	45	Category E	-0.14379883	0.023925781	-1.1638184	0.11499023	0.20288086	0.42651367	0	0.195	16/11/2017	16	11	2017	7:05:27	25527	0.2	7	5	27	6	0.05078125	3.5626465	-0.088867188	-0.011230469	-0.91113281	6.1003418	0.26074219	0	0	0	0	0	0	0	0	0	0.91552734	0.084472656	0.3425293	-0.0546875	0.03515625	-0.25244141	0.144	36095.19	0.075	-683.92	0.168
45	46	46	Category E	-0.15576172	0.011962891	-0.86376953	0.095703125	0.20214844	0.4296875	0	0.172	16/11/2017	16	11	2017	7:05:27	25527	0.3	7	5	27	7	0.05078125	3.5626465	-0.089355469	-0.011230469	-0.91088867	2.614502	0.084472656	0	0	0	0	0	0	0	0	0	0.9152832	0.084716797	0.13647461	-0.066162109	0.023193359	0.047119141	0.159	35938.44	0.078	-662.24	0.168
46	47	47	Category E	-0.11987305	0.083984375	-0.92382813	0.087158203	0.21923828	0.42749023	0	0.155	16/11/2017	16	11	2017	7:05:27	25527	0.4	7	5	27	7	0.05078125	3.5626465	-0.091796875	-0.011474609	-0.9128418	0.57275391	0.10009766	0	0	0	0	0	0	0	0	0	0.91748047	0.082519531	0.13427734	-0.027832031	0.095458984	-0.010742188	0.148	36052.14	0.111	-930.17	0.172
47	48	48	Category E	-0.25195313	0.011962891	-0.89990234	0.082763672	0.21850586	0.42675781	0	0.162	16/11/2017	16	11	2017	7:05:27	25527	0.5	7	5	27	7	0.05078125	3.5626465	-0.095703125	-0.010009766	-0.90991211	0.33398438	0.15771484	0	0	0	0	0	0	0	0	0	0.91503906	0.084960938	0.18798828	-0.15600586	0.021972656	0.010009766	0.16	35928.42	0.116	-918.52	0.174
48	49	49	Category E	-0.083984375	-0.023925781	-0.95996094	0.055908203	0.1953125	0.44555664	0	0.105	16/11/2017	16	11	2017	7:05:27	25527	0.6	7	5	27	7	0.05078125	3.5626465	-0.098632813	-0.010009766	-0.9128418	2.4853516	0.051025391	0	0	0	0	0	0	0	0	0	0.91821289	0.081787109	0.075439453	0.014648438	-0.013671875	-0.046875	0.157	35958.63	0.099	-816.27	0.174
49	50	50	Category E	-0.10791016	-0.023925781	-0.93579102	0.052490234	0.19189453	0.44897461	0	0.174	16/11/2017	16	11	2017	7:05:27	25527	0.7	7	5	27	7	0.05078125	3.5626465	-0.10107422	-0.010009766	-0.91333008	4.9619141	0.027099609	0	0	0	0	0	0	0	0	0	0.91894531	0.081054688	0.04296875	-0.006591797	-0.013671875	-0.022216797	0.158	35948.51	0.133	-1032.95	0.178
50	51	51	Category E	-0.095947266	0.095947266	-0.79199219	0.061035156	0.1887207	0.44750977	0	0.178	16/11/2017	16	11	2017	7:05:27	25527	0.8	7	5	27	7	0.05078125	3.5626465	-0.10375977	-0.0078125	-0.91333008	4.6196289	0.15991211	0	0	0	0	0	0	0	0	0	0.91943359	0.080566406	0.2331543	0.0078125	0.10375977	0.12133789	0.168	35850.05	0.132	-989.22	0.178
51	52	52	Category E	-0.15576172	0	-0.91186523	0.073730469	0.17919922	0.44750977	0	0.178	16/11/2017	16	11	2017	7:05:27	25527	0.9	7	5	27	7	0.05078125	3.5626465	-0.10668945	-0.007568359	-0.9140625	1.2822266	0.049316406	0	0	0	0	0	0	0	0	0	0.92016602	0.079833984	0.05859375	-0.048828125	0.007568359	0.002197266	0.177	35765.42	0.118	-874.35	0.211
52	53	53	Category E	-0.071777344	0.023925781	-0.77978516	0.090332031	0.16064453	0.44995117	0	0.211	16/11/2017	16	11	2017	7:05:28	25528	0	7	5	28	7	0.05078125	3.5626465	-0.10620117	-0.008544922	-0.91064453	0.41772461	0.1394043	0	0	0	0	0	0	0	0	0	0.91699219	0.083007813	0.19824219	0.034423828	0.032470703	0.13085938	0.205	35522.69	0.157	-1006.49	0.211
53	54	54	Category E	-0.035888672	0.071777344	-1.079834	0.097900391	0.17797852	0.44433594	0	0.218	16/11/2017	16	11	2017	7:05:28	25528	0.1	7	5	28	7	0.05078125	3.5626465	-0.10961914	-0.008056641	-0.91015625	1.5561523	0.20141602	0	0	0	0	0	0	0	0	0	0.91674805	0.083251953	0.32324219	0.073730469	0.079833984	-0.16943359	0.212	35466.24	0.129	-839.07	0.218
54	55	55	Category E	-0.023925781	0.083984375	-0.92382813	0.10107422	0.18383789	0.43701172	0	0.276	16/11/2017	16	11	2017	7:05:28	25528	0.2	7	5	28	7	0.05078125	3.5626465	-0.10888672	-0.006835938	-0.90966797	2.8012695	0.12524414	0	0	0	0	0	0	0	0	0	0.91625977	0.083740234	0.18994141	0.084960938	0.090820313	-0.013916016	0.227	35350.17	0.244	-1338.05	0.224
55	56	56	Category E	-0.011962891	0.10791016	-0.80395508	0.096191406	0.18579102	0.43725586	0	0.211	16/11/2017	16	11	2017	7:05:28	25528	0.3	7	5	28	8	0.05078125	3.5626465	-0.1081543	-0.010009766	-0.91308594	6.1245117	0.1875	0	0	0	0	0	0	0	0	0	0.91967773	0.080322266	0.32373047	0.096191406	0.11791992	0.10913086	0.235	35290.79	0.295	-1513.01	0.271
56	57	57	Category E	-0.14379883	-0.059814453	-0.95996094	0.072998047	0.20068359	0.44018555	0	0.271	16/11/2017	16	11	2017	7:05:28	25528	0.4	7	5	28	8	0.05078125	3.5626465	-0.11254883	-0.011962891	-0.90893555	10.144775	0.076416016	0	0	0	0	0	0	0	0	0	0.91601563	0.083984375	0.12963867	-0.031005859	-0.047607422	-0.05078125	0.246	35211.76	0.447	-1986.42	0.271
57	58	58	Category E	0.071777344	0.14379883	-0.7199707	0.0390625	0.19628906	0.44580078	0	0.224	16/11/2017	16	11	2017	7:05:28	25528	0.5	7	5	28	8	0.05078125	3.5626465	-0.11401367	-0.014892578	-0.9074707	11.341064	0.30786133	0	0	0	0	0	0	0	0	0	0.91455078	0.085449219	0.53198242	0.18579102	0.15869141	0.1875	0.239	35261.71	0.435	-1977.78	0.276
58	59	59	Category E	0.083984375	-0.14379883	-1.1398926	0.021728516	0.18554688	0.45336914	0	0.278	16/11/2017	16	11	2017	7:05:28	25528	0.6	7	5	28	8	0.05078125	3.5626465	-0.11743164	-0.015869141	-0.90966797	13.94873	0.33129883	0	0	0	0	0	0	0	0	0	0.91723633	0.082763672	0.55932617	0.20141602	-0.12768555	-0.22998047	0.239	35261.71	0.394	-1846.64	0.278
59	60	60	Category E	0.25195313	-0.047851563	-0.91186523	0.000732422	0.20629883	0.45043945	0	0.174	16/11/2017	16	11	2017	7:05:28	25528	0.7	7	5	28	8	0.05078125	3.5626465	-0.11621094	-0.017822266	-0.91015625	16.928467	0.36938477	0	0	0	0	0	0	0	0	0	0.91772461	0.082275391	0.39941406	0.36816406	-0.029785156	-0.001464844	0.266	35075.12	0.418	-1822.19	0.281
60	61	61	Category E	0.13183594	-0.095947266	-0.80395508	0.002197266	0.23632813	0.43359375	0	0.281	16/11/2017	16	11	2017	7:05:28	25528	0.8	7	5	28	8	0.05078125	3.5626465	-0.11645508	-0.020263672	-0.91137695	22.553711	0.28100586	0	0	0	0	0	0	0	0	0	0.91894531	0.081054688	0.43139648	0.24829102	-0.075439453	0.10742188	0.325	34715.5	0.297	-1264.08	0.368
61	62	62	Category E	0.071777344	-0.16796875	-0.80395508	-0.002197266	0.2331543	0.4387207	0	0.368	16/11/2017	16	11	2017	7:05:28	25528	0.9	7	5	28	8	0.05078125	3.5626465	-0.11987305	-0.020019531	-0.90551758	26.697266	0.26245117	0	0	0	0	0	0	0	0	0	0.91357422	0.086425781	0.44116211	0.19165039	-0.14770508	0.1015625	0.351	34573.65	0.334	-1323.8	0.368
62	63	63	Category E	0.19189453	-0.17993164	-0.69580078	-0.009277344	0.2199707	0.44116211	0	0.626	16/11/2017	16	11	2017	7:05:29	25529	0	7	5	29	8	0.05078125	3.5626465	-0.12231445	-0.021240234	-0.90795898	27.683594	0.41113281	0	0	0	0	0	0	0	0	0	0.91650391	0.083496094	0.68505859	0.31420898	-0.15844727	0.2121582	0.365	34500.77	0.201	-855.79	0.368
63	64	64	Category E	0.27587891	-0.10791016	-0.91186523	-0.005615234	0.21777344	0.44189453	0	0.384	16/11/2017	16	11	2017	7:05:29	25529	0.1	7	5	29	8	0.05078125	3.5626465	-0.12573242	-0.021240234	-0.90966797	26.176758	0.41088867	0	0	0	0	0	0	0	0	0	0.91870117	0.081298828	0.49047852	0.40161133	-0.086425781	-0.001953125	0.379	34430.12	0.401	-1457.52	0.368
64	65	65	Category E	0.14379883	-0.071777344	-0.82788086	0.036865234	0.2043457	0.45068359	0	0.36	16/11/2017	16	11	2017	7:05:29	25529	0.2	7	5	29	8	0.05078125	3.5626465	-0.12451172	-0.0234375	-0.91040039	23.825195	0.28491211	0	0	0	0	0	0	0	0	0	0.91918945	0.080810547	0.39916992	0.26831055	-0.048095703	0.082519531	0.38	34425.15	0.574	-1896.21	0.368
65	66	66	Category E	-0.047851563	-0.011962891	-0.98388672	0.086181641	0.21044922	0.43066406	0	0.255	16/11/2017	16	11	2017	7:05:29	25529	0.3	7	5	29	9	0.05078125	3.5626465	-0.125	-0.026123047	-0.91064453	22.981689	0.10717773	0	0	0	0	0	0	0	0	0	0.91967773	0.080322266	0.16455078	0.077148438	0.014160156	-0.072998047	0.355	34552.59	0.781	-2422.35	0.376
66	67	67	Category E	-0.011962891	-0.035888672	-0.89990234	0.096191406	0.20166016	0.43066406	0	0.287	16/11/2017	16	11	2017	7:05:29	25529	0.4	7	5	29	9	0.05078125	3.5626465	-0.12719727	-0.026611328	-0.90820313	18.586914	0.1159668	0	0	0	0	0	0	0	0	0	0.91748047	0.082519531	0.1328125	0.11523438	-0.009033203	0.008300781	0.313	34784.08	0.962	-2924.78	0.376
67	68	68	Category E	-0.035888672	-0.11987305	-1.0197754	0.10839844	0.17749023	0.43725586	0	0.221	16/11/2017	16	11	2017	7:05:29	25529	0.5	7	5	29	9	0.05078125	3.5626465	-0.13012695	-0.028808594	-0.90991211	12.228516	0.17089844	0	0	0	0	0	0	0	0	0	0.91943359	0.080566406	0.29516602	0.094238281	-0.090820313	-0.10961914	0.351	34573.65	0.849	-2571.31	0.376
68	69	69	Category E	-0.071777344	-0.023925781	-0.88793945	0.11157227	0.18554688	0.43286133	0	0.376	16/11/2017	16	11	2017	7:05:29	25529	0.6	7	5	29	9	0.05078125	3.5626465	-0.1315918	-0.032470703	-0.91088867	6.4501953	0.064697266	0	0	0	0	0	0	0	0	0	0.92089844	0.079101563	0.091552734	0.059814453	0.008544922	0.022949219	0.544	33725.29	0.806	-2002.38	0.414
69	70	70	Category E	-0.14379883	-0.095947266	-0.98388672	0.1574707	0.15917969	0.42675781	0	0.609	16/11/2017	16	11	2017	7:05:29	25529	0.7	7	5	29	9	0.051513672	3.5336426	-0.13256836	-0.031738281	-0.91235352	2.3034668	0.096435547	0	0	0	0	0	0	0	0	0	0.92260742	0.077392578	0.14624023	-0.010986328	-0.063964844	-0.071289063	0.571	33627.09	0.639	-1644.24	0.609
70	71	71	Category E	-0.17993164	-0.059814453	-0.88793945	0.18115234	0.16113281	0.41113281	0	1.52	16/11/2017	16	11	2017	7:05:29	25529	0.8	7	5	29	9	0.051513672	3.5336426	-0.13427734	-0.031738281	-0.90844727	4.0771484	0.057128906	0	0	0	0	0	0	0	0	0	0.91894531	0.081054688	0.093994141	-0.045410156	-0.027832031	0.020507813	0.648	33366.31	0.415	-1082.84	0.713
71	72	72	Category E	-0.21582031	0.13183594	-0.86376953	0.17114258	0.17016602	0.41186523	0	0.414	16/11/2017	16	11	2017	7:05:29	25529	0.9	7	5	29	9	0.051513672	3.5336426	-0.13623047	-0.03125	-0.90625	11.835693	0.18652344	0	0	0	0	0	0	0	0	0	0.91699219	0.083007813	0.28540039	-0.079345703	0.16308594	0.042480469	0.73	33114.88	0.161	-433.51	0.749
72	73	73	Category E	-0.17993164	-0.059814453	-0.88793945	0.17211914	0.18383789	0.40478516	0	0.749	16/11/2017	16	11	2017	7:05:30	25530	0	7	5	30	9	0.051513672	3.5336426	-0.13696289	-0.030761719	-0.90698242	16.590332	0.054931641	0	0	0	0	0	0	0	0	0	0.91772461	0.082275391	0.090576172	-0.042724609	-0.028808594	0.019042969	0.843	32803.48	-0.042	111.55	1.058
73	74	74	Category E	-0.20385742	0.083984375	-0.99584961	0.17504883	0.1965332	0.40551758	0	0.713	16/11/2017	16	11	2017	7:05:30	25530	0.1	7	5	30	9	0.051513672	3.5336426	-0.13891602	-0.031982422	-0.90820313	15.198242	0.15917969	0	0	0	0	0	0	0	0	0	0.91943359	0.080566406	0.26831055	-0.064697266	0.1159668	-0.087402344	0.932	32581.22	-0.133	339.24	1.14
74	75	75	Category E	-0.19189453	0.011962891	-0.89990234	0.15771484	0.20581055	0.40649414	0	1.058	16/11/2017	16	11	2017	7:05:30	25530	0.2	7	5	30	9	0.051513672	3.5336426	-0.13842773	-0.032470703	-0.9074707	10.951416	0.069824219	0	0	0	0	0	0	0	0	0	0.91845703	0.081542969	0.10546875	-0.053222656	0.044433594	0.007568359	0.885	32696.34	-0.154	415.62	1.058
75	76	76	Category E	-0.095947266	-0.023925781	-0.91186523	0.13671875	0.18896484	0.42236328	0	1.14	16/11/2017	16	11	2017	7:05:30	25530	0.3	7	5	30	10	0.051513672	3.5336426	-0.1394043	-0.032958984	-0.90625	8.3227539	0.044677734	0	0	0	0	0	0	0	0	0	0.91772461	0.082275391	0.057861328	0.043457031	0.009033203	-0.005371094	0.894	32673.92	-0.178	482.21	1.058
76	77	77	Category E	-0.11987305	-0.035888672	-0.93579102	0.12597656	0.1784668	0.43383789	0	1.237	16/11/2017	16	11	2017	7:05:30	25530	0.4	7	5	30	10	0.051513672	3.5336426	-0.14135742	-0.033447266	-0.90673828	4.8149414	0.036132813	0	0	0	0	0	0	0	0	0	0.91821289	0.081787109	0.052978516	0.021484375	-0.002197266	-0.028808594	0.836	32821.75	-0.047	126.02	1.058
77	78	78	Category E	-0.13183594	0.071777344	-0.7199707	0.14624023	0.17358398	0.42749023	0	0.47	16/11/2017	16	11	2017	7:05:30	25530	0.5	7	5	30	10	0.051513672	3.5336426	-0.14453125	-0.033691406	-0.9074707	1.9782715	0.21557617	0	0	0	0	0	0	0	0	0	0.91967773	0.080322266	0.3059082	0.012695313	0.10546875	0.1875	0.79	32945.03	0.025	-67.7	1.058
78	79	79	Category E	-0.25195313	-0.11987305	-0.93579102	0.16992188	0.14526367	0.42553711	0	0.399	16/11/2017	16	11	2017	7:05:30	25530	0.6	7	5	30	10	0.051513672	3.5336426	-0.14428711	-0.033203125	-0.90917969	7.427002	0.14038086	0	0	0	0	0	0	0	0	0	0.92114258	0.078857422	0.22045898	-0.10742188	-0.086425781	-0.026367188	0.724	33132.48	0.056	-159.88	0.661
79	80	80	Category E	0	-0.011962891	-0.87597656	0.19018555	0.15087891	0.4140625	0	0.437	16/11/2017	16	11	2017	7:05:30	25530	0.7	7	5	30	10	0.051513672	3.5336426	-0.14477539	-0.031982422	-0.90893555	9.5490723	0.14990234	0	0	0	0	0	0	0	0	0	0.92089844	0.079101563	0.19799805	0.14477539	0.020019531	0.032958984	0.604	33512.04	0.133	-417.55	0.47
80	81	81	Category E	-0.20385742	0.083984375	-1.1037598	0.21313477	0.15454102	0.40551758	0	0.661	16/11/2017	16	11	2017	7:05:30	25530	0.8	7	5	30	10	0.051513672	3.5336426	-0.14672852	-0.030517578	-0.9050293	9.0778809	0.23632813	0	0	0	0	0	0	0	0	0	0.91723633	0.082763672	0.37036133	-0.056884766	0.11450195	-0.19848633	0.419	34239.28	0.24	-908.14	0.437
81	82	82	Category E	-0.17993164	-0.023925781	-0.92382813	0.19873047	0.15893555	0.40576172	0	0.425	16/11/2017	16	11	2017	7:05:30	25530	0.9	7	5	30	10	0.051513672	3.5336426	-0.14990234	-0.029785156	-0.90478516	8.5810547	0.035888672	0	0	0	0	0	0	0	0	0	0.91748047	0.082519531	0.054931641	-0.029785156	0.005859375	-0.018798828	0.381	34420.2	0.258	-1024.74	0.425
82	83	83	Category E	-0.26391602	0.071777344	-0.87597656	0.20776367	0.16259766	0.39428711	0	0.125	16/11/2017	16	11	2017	7:05:31	25531	0	7	5	31	10	0.051513672	3.5336426	-0.1496582	-0.029052734	-0.90527344	10.197021	0.1550293	0	0	0	0	0	0	0	0	0	0.91796875	0.08203125	0.24414063	-0.11401367	0.10083008	0.029296875	0.345	34605.61	0.253	-1073.04	0.425
83	84	84	Category E	-0.37182617	0.095947266	-0.91186523	0.20996094	0.19018555	0.38867188	0	0.241	16/11/2017	16	11	2017	7:05:31	25531	0.1	7	5	31	10	0.051513672	3.5336426	-0.15039063	-0.030029297	-0.90551758	10.44165	0.25463867	0	0	0	0	0	0	0	0	0	0.91845703	0.081542969	0.35351563	-0.22119141	0.12597656	-0.006103516	0.303	34842.89	0.392	-1623.64	0.241
84	85	85	Category E	-0.23999023	0	-0.87597656	0.22167969	0.16894531	0.38696289	0	0.185	16/11/2017	16	11	2017	7:05:31	25531	0.2	7	5	31	10	0.051513672	3.5336426	-0.15063477	-0.030761719	-0.90429688	9.5500488	0.098632813	0	0	0	0	0	0	0	0	0	0.91723633	0.082763672	0.1484375	-0.089111328	0.030761719	0.028320313	0.219	35411.27	0.487	-2225.27	0.241
85	86	86	Category E	-0.20385742	-0.035888672	-0.99584961	0.22705078	0.16333008	0.38989258	0	0.184	16/11/2017	16	11	2017	7:05:31	25531	0.3	7	5	31	11	0.051513672	3.5336426	-0.15185547	-0.032470703	-0.90136719	8.6791992	0.10766602	0	0	0	0	0	0	0	0	0	0.91479492	0.085205078	0.14916992	-0.051757813	-0.003173828	-0.094238281	0.237	35276.2	0.481	-2126	0.241
86	87	87	Category E	-0.23999023	0.047851563	-0.79199219	0.23608398	0.16479492	0.38085938	0	0.158	16/11/2017	16	11	2017	7:05:31	25531	0.4	7	5	31	11	0.051513672	3.5336426	-0.15258789	-0.033935547	-0.90087891	9.8457031	0.16162109	0	0	0	0	0	0	0	0	0	0.91430664	0.085693359	0.27783203	-0.087158203	0.081787109	0.10888672	0.259	35121.97	0.473	-2012.93	0.257
87	88	88	Category E	-0.21582031	-0.023925781	-0.94799805	0.25952148	0.12792969	0.37573242	0	0.533	16/11/2017	16	11	2017	7:05:31	25531	0.5	7	5	31	11	0.051513672	3.5336426	-0.15551758	-0.034423828	-0.90087891	9.9450684	0.076904297	0	0	0	0	0	0	0	0	0	0.91503906	0.084960938	0.11743164	-0.060058594	0.010498047	-0.046875	0.276	35009.9	0.444	-1865.62	0.257
88	89	89	Category E	-0.2878418	-0.035888672	-0.93579102	0.26904297	0.10839844	0.38037109	0	0.257	16/11/2017	16	11	2017	7:05:31	25531	0.6	7	5	31	11	0.051513672	3.5336426	-0.15527344	-0.034667969	-0.90185547	10.595215	0.13647461	0	0	0	0	0	0	0	0	0	0.91577148	0.084228516	0.16699219	-0.13232422	-0.000976563	-0.033691406	0.256	35142.36	0.455	-1971.34	0.341
89	90	90	Category E	-0.29980469	0.071777344	-0.87597656	0.27539063	0.12011719	0.37084961	0	0.341	16/11/2017	16	11	2017	7:05:31	25531	0.7	7	5	31	11	0.051513672	3.5336426	-0.15966797	-0.034423828	-0.90063477	13.58667	0.17749023	0	0	0	0	0	0	0	0	0	0.9152832	0.084716797	0.27099609	-0.13989258	0.10620117	0.024658203	0.291	34915.56	0.302	-1365.75	0.341
90	91	91	Category E	-0.29980469	-0.14379883	-1.0559082	0.26147461	0.1184082	0.37890625	0	0.065	16/11/2017	16	11	2017	7:05:31	25531	0.8	7	5	31	11	0.051513672	3.5336426	-0.16113281	-0.034667969	-0.89794922	16.219971	0.23657227	0	0	0	0	0	0	0	0	0	0.91308594	0.086914063	0.40527344	-0.13842773	-0.10888672	-0.15771484	0.3	34860.83	0.285	-1283.19	0.396
91	92	92	Category E	-0.095947266	-0.11987305	-0.73193359	0.26098633	0.125	0.37695313	0	0.396	16/11/2017	16	11	2017	7:05:31	25531	0.9	7	5	31	11	0.051513672	3.5336426	-0.16357422	-0.037353516	-0.89990234	18.968994	0.19897461	0	0	0	0	0	0	0	0	0	0.91552734	0.084472656	0.31811523	0.067626953	-0.082275391	0.16796875	0.295	34891.07	0.332	-1456.24	0.396
92	93	93	Category E	-0.34790039	0.023925781	-0.83984375	0.26049805	0.16113281	0.36743164	0	0.21	16/11/2017	16	11	2017	7:05:32	25532	0	7	5	32	11	0.051513672	3.5336426	-0.16503906	-0.038330078	-0.90332031	22.11084	0.20336914	0	0	0	0	0	0	0	0	0	0.91918945	0.080810547	0.30883789	-0.18261719	0.062255859	0.063476563	0.362	34516.2	0.299	-1191.41	0.396
93	94	94	Category E	-0.11987305	-0.083984375	-0.77978516	0.2409668	0.13916016	0.37988281	0	0.506	16/11/2017	16	11	2017	7:05:32	25532	0.1	7	5	32	11	0.051513672	3.5336426	-0.16674805	-0.040771484	-0.90527344	24.870605	0.14086914	0	0	0	0	0	0	0	0	0	0.92138672	0.078613281	0.21557617	0.046875	-0.04296875	0.12548828	0.341	34627.17	0.352	-1401.83	0.506
94	95	95	Category E	-0.20385742	-0.19189453	-1.079834	0.23925781	0.140625	0.38623047	0	0.657	16/11/2017	16	11	2017	7:05:32	25532	0.2	7	5	32	11	0.051513672	3.5336426	-0.16870117	-0.043945313	-0.90087891	26.351563	0.234375	0	0	0	0	0	0	0	0	0	0.91772461	0.082275391	0.36157227	-0.034912109	-0.14770508	-0.17871094	0.471	34012.12	0.183	-665.05	0.657
95	96	96	Category E	-0.3359375	-0.095947266	-0.85180664	0.22045898	0.15112305	0.39013672	0	0.214	16/11/2017	16	11	2017	7:05:32	25532	0.3	7	5	32	12	0.051513672	3.5336426	-0.17236328	-0.046142578	-0.90087891	23.541016	0.17749023	0	0	0	0	0	0	0	0	0	0.91845703	0.081542969	0.26220703	-0.16333008	-0.049560547	0.049072266	0.53	33777.78	0.125	-433.91	0.751
96	97	97	Category E	-0.071777344	-0.15576172	-0.79199219	0.22485352	0.14233398	0.39526367	0	0.843	16/11/2017	16	11	2017	7:05:32	25532	0.4	7	5	32	12	0.051513672	3.5336426	-0.17626953	-0.049560547	-0.90112305	21.561279	0.18481445	0	0	0	0	0	0	0	0	0	0.91967773	0.080322266	0.32006836	0.10449219	-0.10595703	0.10913086	0.693	33225.34	0.001	-3.05	0.751
97	98	98	Category E	-0.32397461	-0.059814453	-0.94799805	0.23828125	0.12451172	0.38842773	0	0.751	16/11/2017	16	11	2017	7:05:32	25532	0.5	7	5	32	12	0.051513672	3.5336426	-0.17553711	-0.049804688	-0.89746094	21.37793	0.15673828	0	0	0	0	0	0	0	0	0	0.91577148	0.084228516	0.20849609	-0.14819336	-0.009765625	-0.050292969	0.674	33283.93	0.016	-49.43	0.751
98	99	99	Category E	-0.047851563	-0.14379883	-0.88793945	0.20532227	0.12866211	0.41625977	0	1.187	16/11/2017	16	11	2017	7:05:32	25532	0.6	7	5	32	12	0.051513672	3.5336426	-0.1809082	-0.049804688	-0.89868164	16.33252	0.16308594	0	0	0	0	0	0	0	0	0	0.91796875	0.08203125	0.23754883	0.13305664	-0.09375	0.010742188	0.633	33415.07	0.004	-13.09	0.751
99	100	100	Category E	-0.10791016	-0.15576172	-1.0439453	0.2331543	0.1184082	0.39746094	0	0.397	16/11/2017	16	11	2017	7:05:32	25532	0.7	7	5	32	12	0.051513672	3.5336426	-0.18579102	-0.050292969	-0.90258789	10.772705	0.19238281	0	0	0	0	0	0	0	0	0	0.92285156	0.077148438	0.32446289	0.077880859	-0.10522461	-0.14111328	0.684	33252.93	-0.105	345.78	0.751
100	101	101	Category E	-0.16796875	0	-0.65991211	0.21118164	0.11669922	0.40917969	0	0.41	16/11/2017	16	11	2017	7:05:32	25532	0.8	7	5	32	12	0.051513672	3.5336426	-0.19213867	-0.047607422	-0.90209961	6.4941406	0.24804688	0	0	0	0	0	0	0	0	0	0.92358398	0.076416016	0.31420898	0.024169922	0.047607422	0.2421875	0.622	33451.42	-0.046	157.9	0.751
101	102	102	Category E	-0.19189453	-0.071777344	-0.95996094	0.21118164	0.13208008	0.40820313	0	0.519	16/11/2017	16	11	2017	7:05:32	25532	0.9	7	5	32	12	0.051513672	3.5336426	-0.19726563	-0.045654297	-0.90209961	4.5185547	0.063232422	0	0	0	0	0	0	0	0	0	0.92456055	0.075439453	0.089111328	0.005371094	-0.025878906	-0.057617188	0.685	33249.85	-0.132	442.28	0.519
102	103	103	Category E	-0.29980469	-0.023925781	-0.99584961	0.21386719	0.17163086	0.39501953	0	0.472	16/11/2017	16	11	2017	7:05:33	25533	0	7	5	33	12	0.051513672	3.5336426	-0.2019043	-0.043945313	-0.90161133	2.5507813	0.13696289	0	0	0	0	0	0	0	0	0	0.92504883	0.074951172	0.21166992	-0.09765625	0.020019531	-0.093994141	0.566	33644.98	-0.066	249.16	0.519
103	104	104	Category E	-0.083984375	-0.10791016	-0.94799805	0.20336914	0.14794922	0.40380859	0	1.127	16/11/2017	16	11	2017	7:05:33	25533	0.1	7	5	33	12	0.051513672	3.5336426	-0.20825195	-0.039794922	-0.90209961	3.3227539	0.14892578	0	0	0	0	0	0	0	0	0	0.92675781	0.073242188	0.23803711	0.12426758	-0.067871094	-0.045654297	0.78	32972.6	-0.323	1098.6	1.127
104	105	105	Category E	-0.15576172	-0.13183594	-0.94799805	0.22070313	0.14672852	0.40136719	0	0.475	16/11/2017	16	11	2017	7:05:33	25533	0.2	7	5	33	12	0.051513672	3.5336426	-0.21606445	-0.040527344	-0.89941406	7.0773926	0.11938477	0	0	0	0	0	0	0	0	0	0.92578125	0.07421875	0.19995117	0.060302734	-0.091064453	-0.048339844	0.954	32528.94	-0.52	1642.57	1.457
105	106	106	Category E	-0.2277832	0	-0.87597656	0.21411133	0.13769531	0.39868164	0	1.678	16/11/2017	16	11	2017	7:05:33	25533	0.3	7	5	33	13	0.051513672	3.5336426	-0.22241211	-0.041748047	-0.90356445	4.2768555	0.050292969	0	0	0	0	0	0	0	0	0	0.93139648	0.068603516	0.074707031	-0.005126953	0.041748047	0.027587891	1.136	32130.24	-0.713	2090.78	1.457
106	107	107	Category E	-0.25195313	-0.14379883	-0.94799805	0.22729492	0.10791016	0.40405273	0	1.457	16/11/2017	16	11	2017	7:05:33	25533	0.4	7	5	33	13	0.051513672	3.5336426	-0.22436523	-0.044189453	-0.90136719	5.8718262	0.11303711	0	0	0	0	0	0	0	0	0	0.92993164	0.070068359	0.1730957	-0.02734375	-0.099365234	-0.046386719	1.275	31859.3	-0.864	2416.93	1.457
107	108	108	Category E	-0.23999023	-0.13183594	-0.92382813	0.25512695	0.13745117	0.38305664	0	1.612	16/11/2017	16	11	2017	7:05:33	25533	0.5	7	5	33	13	0.051025391	3.5545898	-0.22875977	-0.046142578	-0.90185547	11.443848	0.089111328	0	0	0	0	0	0	0	0	0	0.93164063	0.068359375	0.1184082	-0.010986328	-0.085449219	-0.021728516	1.2	32002.34	-0.815	2398.14	1.457
108	109	109	Category E	-0.2878418	0.13183594	-0.97192383	0.25537109	0.1262207	0.37792969	0	1.304	16/11/2017	16	11	2017	7:05:33	25533	0.6	7	5	33	13	0.051025391	3.5545898	-0.23339844	-0.045654297	-0.89990234	12.2854	0.19897461	0	0	0	0	0	0	0	0	0	0.9309082	0.069091797	0.3034668	-0.054199219	0.17749023	-0.071777344	1.35	31722.91	-1.002	2866.67	1.457
109	110	110	Category E	-0.19189453	-0.071777344	-0.75585938	0.2355957	0.13500977	0.39331055	0	0.675	16/11/2017	16	11	2017	7:05:33	25533	0.7	7	5	33	13	0.051025391	3.5545898	-0.23803711	-0.046142578	-0.89819336	10.795898	0.15185547	0	0	0	0	0	0	0	0	0	0.93041992	0.069580078	0.21411133	0.046142578	-0.025390625	0.14233398	1.21	31982.85	-0.9	2818.71	1.375
110	111	111	Category E	-0.23999023	-0.011962891	-0.95996094	0.25048828	0.1652832	0.37451172	0	1.375	16/11/2017	16	11	2017	7:05:33	25533	0.8	7	5	33	13	0.051025391	3.5545898	-0.24023438	-0.046630859	-0.90063477	7.4328613	0.068603516	0	0	0	0	0	0	0	0	0	0.93310547	0.066894531	0.094238281	0.000244141	0.034667969	-0.059082031	1.063	32283.47	-0.762	2571.37	1.304
111	112	112	Category E	-0.20385742	-0.035888672	-0.86376953	0.25512695	0.1550293	0.3684082	0	0.837	16/11/2017	16	11	2017	7:05:33	25533	0.9	7	5	33	13	0.051025391	3.5545898	-0.23950195	-0.046142578	-0.89916992	7.170166	0.051269531	0	0	0	0	0	0	0	0	0	0.93164063	0.068359375	0.081542969	0.035644531	0.010253906	0.035400391	0.891	32681.37	-0.597	2215.8	0.837
112	113	113	Category E	-0.32397461	-0.14379883	-0.99584961	0.23706055	0.14550781	0.38916016	0	0.579	16/11/2017	16	11	2017	7:05:34	25534	0	7	5	34	13	0.051025391	3.5545898	-0.23828125	-0.047851563	-0.89819336	6.7324219	0.16113281	0	0	0	0	0	0	0	0	0	0.93066406	0.069335938	0.27880859	-0.085449219	-0.095703125	-0.097412109	0.801	32915.03	-0.53	2127.23	0.763
113	114	114	Category E	-0.14379883	-0.011962891	-0.80395508	0.21386719	0.15063477	0.39550781	0	0.581	16/11/2017	16	11	2017	7:05:34	25534	0.1	7	5	34	13	0.051025391	3.5545898	-0.23974609	-0.047607422	-0.89770508	2.989502	0.13891602	0	0	0	0	0	0	0	0	0	0.93041992	0.069580078	0.22583008	0.095947266	0.035644531	0.09375	0.799	32920.46	-0.569	2407.25	0.837
114	115	115	Category E	-0.26391602	-0.083984375	-0.91186523	0.24707031	0.11767578	0.38720703	0	0.763	16/11/2017	16	11	2017	7:05:34	25534	0.2	7	5	34	13	0.051025391	3.5545898	-0.23999023	-0.052246094	-0.89672852	3.4956055	0.042236328	0	0	0	0	0	0	0	0	0	0.9296875	0.0703125	0.070556641	-0.023681641	-0.031494141	-0.014892578	0.731	33111.96	-0.537	2502.68	0.763
115	116	116	Category E	-0.32397461	-0.059814453	-0.92382813	0.24511719	0.13134766	0.38623047	0	0.66	16/11/2017	16	11	2017	7:05:34	25534	0.3	7	5	34	14	0.051025391	3.5545898	-0.24072266	-0.054931641	-0.90087891	6.5197754	0.086181641	0	0	0	0	0	0	0	0	0	0.93408203	0.065917969	0.1105957	-0.083007813	-0.004638672	-0.022705078	0.716	33156.13	-0.542	2637.11	0.763
116	117	117	Category E	-0.2878418	-0.023925781	-0.83984375	0.24829102	0.14428711	0.37866211	0	0.97	16/11/2017	16	11	2017	7:05:34	25534	0.4	7	5	34	14	0.051025391	3.5545898	-0.24145508	-0.056884766	-0.90014648	7.2312012	0.083007813	0	0	0	0	0	0	0	0	0	0.93383789	0.066162109	0.13989258	-0.046142578	0.032958984	0.060302734	0.789	32947.77	-0.617	2864.23	0.763
117	118	118	Category E	-0.21582031	0.011962891	-1.0559082	0.25561523	0.14575195	0.3737793	0	0.744	16/11/2017	16	11	2017	7:05:34	25534	0.5	7	5	34	14	0.051025391	3.5545898	-0.24194336	-0.058837891	-0.89770508	8.0795898	0.17504883	0	0	0	0	0	0	0	0	0	0.93164063	0.068359375	0.25512695	0.026123047	0.070800781	-0.15795898	0.815	32877.33	-0.648	2982.35	0.763
118	119	119	Category E	-0.20385742	-0.047851563	-0.76782227	0.23999023	0.14160156	0.3840332	0	1.017	16/11/2017	16	11	2017	7:05:34	25534	0.6	7	5	34	14	0.051025391	3.5545898	-0.24462891	-0.061767578	-0.8996582	10.1521	0.13867188	0	0	0	0	0	0	0	0	0	0.93432617	0.065673828	0.18676758	0.040771484	0.013916016	0.13183594	0.78	32972.6	-0.565	2469.91	0.744
119	120	120	Category E	-0.2878418	0.083984375	-0.87597656	0.22558594	0.16235352	0.38598633	0	0.741	16/11/2017	16	11	2017	7:05:34	25534	0.7	7	5	34	14	0.051025391	3.5545898	-0.2434082	-0.062255859	-0.89746094	10.622803	0.15454102	0	0	0	0	0	0	0	0	0	0.93188477	0.068115234	0.2121582	-0.044189453	0.14624023	0.021484375	0.737	33094.49	-0.454	1870.88	0.744
120	121	121	Category E	-0.35986328	0.023925781	-0.87597656	0.21679688	0.18164063	0.38500977	0	0.549	16/11/2017	16	11	2017	7:05:34	25534	0.8	7	5	34	14	0.051025391	3.5545898	-0.24536133	-0.065185547	-0.90063477	9.0388184	0.14697266	0	0	0	0	0	0	0	0	0	0.93579102	0.064208984	0.22827148	-0.11425781	0.089111328	0.024658203	0.659	33331.14	-0.202	740.06	0.741
121	122	122	Category E	-0.11987305	-0.059814453	-0.95996094	0.20385742	0.16479492	0.39526367	0	0.406	16/11/2017	16	11	2017	7:05:34	25534	0.9	7	5	34	14	0.051025391	3.5545898	-0.24487305	-0.066650391	-0.89941406	9.4165039	0.13891602	0	0	0	0	0	0	0	0	0	0.93457031	0.065429688	0.19262695	0.125	0.006835938	-0.060302734	0.639	33395.46	-0.062	210.32	0.741
122	123	123	Category E	-0.2277832	-0.13183594	-0.99584961	0.20678711	0.17456055	0.39135742	0	0.499	16/11/2017	16	11	2017	7:05:35	25535	0	7	5	35	14	0.051025391	3.5545898	-0.24267578	-0.068115234	-0.89746094	14.907227	0.11791992	0	0	0	0	0	0	0	0	0	0.93212891	0.067871094	0.17675781	0.014892578	-0.063476563	-0.098144531	0.598	33532.57	0.063	-207.78	0.741
123	124	124	Category E	-0.2277832	0.011962891	-0.77978516	0.20605469	0.1784668	0.39501953	0	0.625	16/11/2017	16	11	2017	7:05:35	25535	0.1	7	5	35	14	0.051025391	3.5545898	-0.24169922	-0.069580078	-0.89746094	19.413574	0.14379883	0	0	0	0	0	0	0	0	0	0.93188477	0.068115234	0.21337891	0.013916016	0.081542969	0.11767578	0.695	33219.25	0.117	-333.88	0.625
124	125	125	Category E	-0.25195313	-0.11987305	-0.93579102	0.2199707	0.14599609	0.39550781	0	0.772	16/11/2017	16	11	2017	7:05:35	25535	0.2	7	5	35	14	0.051025391	3.5545898	-0.23999023	-0.072753906	-0.89697266	23.007568	0.061767578	0	0	0	0	0	0	0	0	0	0.93139648	0.068603516	0.097412109	-0.01171875	-0.046875	-0.038574219	0.706	33186	0.173	-474.61	0.625
125	126	126	Category E	-0.21582031	-0.095947266	-0.81591797	0.24121094	0.16748047	0.37646484	0	1.32	16/11/2017	16	11	2017	7:05:35	25535	0.3	7	5	35	15	0.051025391	3.5545898	-0.23828125	-0.074707031	-0.89575195	31.394775	0.085693359	0	0	0	0	0	0	0	0	0	0.92993164	0.070068359	0.12353516	0.022460938	-0.020996094	0.079833984	0.718	33150.2	0.225	-595.25	0.625
126	127	127	Category E	-0.34790039	0.047851563	-0.93579102	0.25732422	0.16723633	0.36328125	0	0.617	16/11/2017	16	11	2017	7:05:35	25535	0.4	7	5	35	15	0.051025391	3.5545898	-0.23730469	-0.076416016	-0.8984375	44.288574	0.17016602	0	0	0	0	0	0	0	0	0	0.93237305	0.067626953	0.27172852	-0.11035156	0.12426758	-0.037109375	0.732	33109.04	0.187	-496.46	0.625
127	128	128	Category F	-0.23999023	-0.023925781	-0.97192383	-0.06640625	0.17114258	0.46875	0	0.479	16/11/2017	16	11	2017	8:03:13	28993	0.3	8	3	13	47	0.051513672	3.4933594	-0.23657227	-0.079101563	-0.8996582	54.376221	0.090576172	0	0	0	0	0	0	0	0	0	0.93359375	0.06640625	0.13061523	-0.003173828	0.055175781	-0.072021484	0.72	33144.28	0.253	-659.71	0.72
128	129	129	Category F	-0.43188477	0	-0.85180664	-0.078857422	0.16577148	0.47216797	0	0.58	16/11/2017	16	11	2017	8:03:13	28993	0.4	8	3	13	47	0.051513672	3.4933594	-0.23657227	-0.080322266	-0.89916992	61.69458	0.21630859	0	0	0	0	0	0	0	0	0	0.93334961	0.066650391	0.32275391	-0.19506836	0.080322266	0.047363281	0.711	33171.02	0.247	-651.48	0.617
129	130	130	Category F	-0.21582031	-0.035888672	-0.73193359	-0.11157227	0.13134766	0.48022461	0	0.554	16/11/2017	16	11	2017	8:03:13	28993	0.5	8	3	13	47	0.051513672	3.4933594	-0.23608398	-0.081787109	-0.89770508	71.946533	0.17333984	0	0	0	0	0	0	0	0	0	0.93188477	0.068115234	0.23217773	0.020263672	0.045898438	0.16577148	0.593	33549.81	0.279	-820.76	0.612
130	131	131	Category F	-0.29980469	-0.13183594	-0.94799805	-0.087890625	0.11474609	0.48486328	0	0.72	16/11/2017	16	11	2017	8:03:13	28993	0.6	8	3	13	47	0.051513672	3.4933594	-0.2355957	-0.083007813	-0.89624023	82.985352	0.095458984	0	0	0	0	0	0	0	0	0	0.93041992	0.069580078	0.16430664	-0.063964844	-0.048583984	-0.051513672	0.585	33577.64	0.252	-758.51	0.612
131	132	132	Category F	-0.26391602	-0.071777344	-1.1879883	-0.092773438	0.15795898	0.47216797	0	0.612	16/11/2017	16	11	2017	8:03:13	28993	0.7	8	3	13	47	0.051513672	3.4933594	-0.23510742	-0.082519531	-0.89453125	90.997314	0.29492188	0	0	0	0	0	0	0	0	0	0.92871094	0.071289063	0.33276367	-0.028564453	0.010742188	-0.29321289	0.627	33434.83	0.133	-406.23	0.72
132	133	133	Category F	-0.21582031	-0.16796875	-0.93579102	-0.063476563	0.13452148	0.48046875	0	0.569	16/11/2017	16	11	2017	8:03:13	28993	0.8	8	3	13	47	0.051513672	3.4933594	-0.23730469	-0.081787109	-0.89868164	93.164795	0.095947266	0	0	0	0	0	0	0	0	0	0.93310547	0.066894531	0.14453125	0.021484375	-0.0859375	-0.036865234	0.661	33324.79	0.119	-352.19	0.732
133	134	134	Category F	-0.19189453	-0.17993164	-0.73193359	-0.079589844	0.12768555	0.47851563	0	0.732	16/11/2017	16	11	2017	8:03:13	28993	0.9	8	3	13	47	0.051513672	3.4933594	-0.234375	-0.083251953	-0.89868164	94.302246	0.19726563	0	0	0	0	0	0	0	0	0	0.93237305	0.067626953	0.3059082	0.042480469	-0.096435547	0.16674805	0.693	33225.34	0.052	-153.95	0.732
134	135	135	Category F	-0.32397461	-0.095947266	-0.92382813	-0.1003418	0.11889648	0.48828125	0	0.781	16/11/2017	16	11	2017	8:03:14	28994	0	8	3	14	47	0.051513672	3.4933594	-0.23754883	-0.083007813	-0.89868164	92.168701	0.090820313	0	0	0	0	0	0	0	0	0	0.93310547	0.066894531	0.12426758	-0.086181641	-0.012695313	-0.024902344	0.654	33347.07	0.162	-472.41	0.732
135	136	136	Category F	-0.32397461	-0.15576172	-0.81591797	-0.095214844	0.12255859	0.48120117	0	0.749	16/11/2017	16	11	2017	8:03:14	28994	0.1	8	3	14	47	0.051513672	3.4933594	-0.23999023	-0.081298828	-0.89501953	81.522461	0.13720703	0	0	0	0	0	0	0	0	0	0.93041992	0.069580078	0.23730469	-0.083740234	-0.07421875	0.079101563	0.655	33343.87	0.104	-312.44	0.749
136	137	137	Category F	-0.083984375	-0.083984375	-0.65991211	-0.064697266	0.14086914	0.484375	0	0.481	16/11/2017	16	11	2017	8:03:14	28994	0.2	8	3	14	48	0.051513672	3.4933594	-0.23925781	-0.083984375	-0.89648438	65.851074	0.28295898	0	0	0	0	0	0	0	0	0	0.93164063	0.068359375	0.3918457	0.15527344	0	0.23657227	0.694	33222.29	-0.004	12.21	0.749
137	138	138	Category F	-0.34790039	0.14379883	-0.81591797	-0.060058594	0.1394043	0.47924805	0	0.622	16/11/2017	16	11	2017	8:03:14	28994	0.3	8	3	14	48	0.051513672	3.4933594	-0.2421875	-0.084960938	-0.90039063	48.32373	0.26586914	0	0	0	0	0	0	0	0	0	0.9362793	0.063720703	0.41894531	-0.10546875	0.22875977	0.084472656	0.69	33234.5	0.034	-102.02	0.749
138	139	139	Category F	-0.31176758	-0.19189453	-1.4638672	-0.041748047	0.11499023	0.48852539	0	0.8	16/11/2017	16	11	2017	8:03:14	28994	0.4	8	3	14	48	0.051513672	3.4933594	-0.24072266	-0.085693359	-0.89819336	31.274414	0.57958984	0	0	0	0	0	0	0	0	0	0.93383789	0.066162109	0.74243164	-0.070800781	-0.10595703	-0.56542969	0.637	33401.98	-0.009	29.55	0.709
139	140	140	Category F	-0.25195313	0.17993164	-0.87597656	-0.022216797	0.10522461	0.48852539	0	0.709	16/11/2017	16	11	2017	8:03:14	28994	0.5	8	3	14	48	0.051513672	3.4933594	-0.24365234	-0.0859375	-0.89794922	16.819336	0.26708984	0	0	0	0	0	0	0	0	0	0.93432617	0.065673828	0.29614258	-0.008056641	0.26586914	0.021972656	0.579	33598.71	0.092	-305.41	0.622
140	141	141	Category F	-0.2878418	0.047851563	-0.80395508	-0.026855469	0.13085938	0.48095703	0	0.464	16/11/2017	16	11	2017	8:03:14	28994	0.6	8	3	14	48	0.051025391	3.5545898	-0.24633789	-0.085205078	-0.89404297	4.7741699	0.16601563	0	0	0	0	0	0	0	0	0	0.93139648	0.068603516	0.26464844	-0.041259766	0.13305664	0.090087891	0.576	33609.32	-0.016	57.31	0.622
141	142	142	Category F	-0.29980469	-0.023925781	-0.76782227	-0.056884766	0.13598633	0.47827148	0	0.402	16/11/2017	16	11	2017	8:03:14	28994	0.7	8	3	14	48	0.051025391	3.5545898	-0.24951172	-0.086425781	-0.89599609	3.5705566	0.15136719	0	0	0	0	0	0	0	0	0	0.93408203	0.065917969	0.2409668	-0.050048828	0.0625	0.12817383	0.553	33692.13	0.042	-149.23	0.486
142	143	143	Category F	-0.31176758	0.14379883	-0.7199707	-0.051025391	0.12182617	0.4855957	0	0.459	16/11/2017	16	11	2017	8:03:14	28994	0.8	8	3	14	48	0.051025391	3.5545898	-0.25146484	-0.086914063	-0.89697266	8.4104004	0.29711914	0	0	0	0	0	0	0	0	0	0.93579102	0.064208984	0.46826172	-0.060058594	0.23071289	0.17700195	0.5	33894.14	0.173	-607.09	0.485
143	144	144	Category F	-0.34790039	-0.16796875	-0.69580078	-0.039306641	0.12084961	0.48242188	0	0.485	16/11/2017	16	11	2017	8:03:14	28994	0.9	8	3	14	48	0.051025391	3.5545898	-0.25048828	-0.086914063	-0.89428711	11.691895	0.23535156	0	0	0	0	0	0	0	0	0	0.93261719	0.067382813	0.37670898	-0.097167969	-0.080810547	0.19848633	0.457	34071.2	0.176	-656.13	0.464
144	145	145	Category F	-0.35986328	-0.16796875	-1.1638184	-0.021728516	0.14990234	0.47583008	0	0.486	16/11/2017	16	11	2017	8:03:15	28995	0	8	3	15	48	0.051025391	3.5545898	-0.25415039	-0.086425781	-0.89282227	11.781982	0.30175781	0	0	0	0	0	0	0	0	0	0.93237305	0.067626953	0.45776367	-0.10546875	-0.081298828	-0.27075195	0.434	34171.51	0.175	-676.45	0.459
145	146	146	Category F	-0.21582031	-0.20385742	-0.81591797	0.008300781	0.17773438	0.46264648	0	0.45	16/11/2017	16	11	2017	8:03:15	28995	0.1	8	3	15	48	0.051025391	3.5545898	-0.25708008	-0.085205078	-0.89111328	10.30957	0.14624023	0	0	0	0	0	0	0	0	0	0.93139648	0.068603516	0.23510742	0.041259766	-0.1184082	0.075195313	0.423	34221.02	0.09	-377.98	0.459
146	147	147	Category F	-0.35986328	-0.17993164	-0.93579102	0.005859375	0.17749023	0.46191406	0	0.325	16/11/2017	16	11	2017	8:03:15	28995	0.2	8	3	15	49	0.051025391	3.5545898	-0.2578125	-0.084960938	-0.88989258	8.3840332	0.14648438	0	0	0	0	0	0	0	0	0	0.93041992	0.069580078	0.24243164	-0.10180664	-0.094726563	-0.045654297	0.411	34276.23	0.152	-620.44	0.45
147	148	148	Category F	-0.40795898	-0.083984375	-0.86376953	0.001953125	0.19848633	0.45849609	0	0.333	16/11/2017	16	11	2017	8:03:15	28995	0.3	8	3	15	49	0.051025391	3.5545898	-0.2578125	-0.085693359	-0.88720703	5.5739746	0.15161133	0	0	0	0	0	0	0	0	0	0.92797852	0.072021484	0.17529297	-0.14990234	0.001708984	0.0234375	0.385	34400.48	0.244	-972.25	0.389
148	149	149	Category F	-0.44384766	-0.059814453	-0.74389648	-0.0078125	0.22558594	0.44213867	0	0.389	16/11/2017	16	11	2017	8:03:15	28995	0.4	8	3	15	49	0.051025391	3.5545898	-0.26049805	-0.082763672	-0.88598633	5.2990723	0.23291016	0	0	0	0	0	0	0	0	0	0.92749023	0.072509766	0.34838867	-0.18310547	0.022949219	0.14208984	0.348	34589.58	0.192	-849.41	0.333
149	150	150	Category F	-0.31176758	-0.14379883	-1.1757813	-0.016845703	0.22094727	0.45239258	0	0.327	16/11/2017	16	11	2017	8:03:15	28995	0.5	8	3	15	49	0.051025391	3.5545898	-0.26171875	-0.0859375	-0.88623047	6.8825684	0.29931641	0	0	0	0	0	0	0	0	0	0.92797852	0.072021484	0.39697266	-0.049804688	-0.057617188	-0.28930664	0.31	34801.56	0.281	-1244.82	0.327
150	151	151	Category F	-0.11987305	-0.023925781	-0.77978516	-0.039306641	0.22094727	0.45581055	0	0.269	16/11/2017	16	11	2017	8:03:15	28995	0.6	8	3	15	49	0.051025391	3.5545898	-0.26171875	-0.086181641	-0.88720703	6.8283691	0.1887207	0	0	0	0	0	0	0	0	0	0.92919922	0.070800781	0.31176758	0.1418457	0.062255859	0.10742188	0.301	34854.84	0.414	-1695.74	0.327
151	152	152	Category F	-0.11987305	0	-0.79199219	-0.039794922	0.22973633	0.44726563	0	0.222	16/11/2017	16	11	2017	8:03:15	28995	0.7	8	3	15	49	0.051025391	3.5545898	-0.26708984	-0.082519531	-0.88256836	8.1743164	0.19165039	0	0	0	0	0	0	0	0	0	0.92578125	0.07421875	0.32055664	0.1472168	0.082519531	0.090576172	0.294	34897.17	0.5	-1963.09	0.291
152	153	153	Category F	-0.29980469	-0.047851563	-0.85180664	-0.08984375	0.22265625	0.44702148	0	0.271	16/11/2017	16	11	2017	8:03:15	28995	0.8	8	3	15	49	0.051025391	3.5545898	-0.27294922	-0.083007813	-0.88134766	9.5908203	0.052978516	0	0	0	0	0	0	0	0	0	0.92626953	0.073730469	0.091552734	-0.026611328	0.03515625	0.029541016	0.271	35042.26	0.535	-2140.75	0.271
153	154	154	Category F	-0.21582031	-0.27587891	-0.89990234	-0.10986328	0.19921875	0.45874023	0	0.291	16/11/2017	16	11	2017	8:03:15	28995	0.9	8	3	15	49	0.051025391	3.5545898	-0.27197266	-0.085205078	-0.87841797	10.643555	0.19970703	0	0	0	0	0	0	0	0	0	0.92333984	0.076660156	0.26806641	0.056152344	-0.19042969	-0.021240234	0.23	35327.71	0.519	-2267.8	0.269
154	155	155	Category F	-0.26391602	-0.21582031	-1.2358398	-0.10742188	0.17504883	0.47021484	0	0.247	16/11/2017	16	11	2017	8:03:16	28996	0	8	3	16	49	0.051025391	3.5545898	-0.27709961	-0.083007813	-0.88085938	10.981445	0.37890625	0	0	0	0	0	0	0	0	0	0.92724609	0.072753906	0.50073242	0.013183594	-0.13256836	-0.35473633	0.194	35614.64	0.668	-2860.15	0.247
155	156	156	Category F	-0.14379883	-0.17993164	-0.86376953	-0.10229492	0.20751953	0.44921875	0	0.08	16/11/2017	16	11	2017	8:03:16	28996	0.1	8	3	16	49	0.051025391	3.5545898	-0.28027344	-0.083251953	-0.88134766	6.654541	0.16821289	0	0	0	0	0	0	0	0	0	0.9284668	0.071533203	0.25073242	0.13647461	-0.096435547	0.017578125	0.174	35793.24	0.731	-3146.48	0.255
156	157	157	Category F	-0.16796875	-0.17993164	-0.73193359	-0.092041016	0.20874023	0.45532227	0	0.053	16/11/2017	16	11	2017	8:03:16	28996	0.2	8	3	16	50	0.051025391	3.5545898	-0.27587891	-0.091064453	-0.87841797	4.4238281	0.20239258	0	0	0	0	0	0	0	0	0	0.92529297	0.074707031	0.34326172	0.10791016	-0.088623047	0.14648438	0.172	35812	0.594	-2800.33	0.255
157	158	158	Category F	-0.34790039	-0.16796875	-0.87597656	-0.080810547	0.21240234	0.45141602	0	0.107	16/11/2017	16	11	2017	8:03:16	28996	0.3	8	3	16	50	0.051025391	3.5545898	-0.28125	-0.088867188	-0.87841797	3.1486816	0.10327148	0	0	0	0	0	0	0	0	0	0.92675781	0.073242188	0.14794922	-0.06640625	-0.078857422	0.002441406	0.167	35859.68	0.464	-2438.04	0.255
158	159	159	Category F	-0.14379883	-0.16796875	-0.75585938	-0.093017578	0.2355957	0.44189453	0	0.255	16/11/2017	16	11	2017	8:03:16	28996	0.4	8	3	16	50	0.051025391	3.5545898	-0.28662109	-0.089111328	-0.87695313	0.10888672	0.203125	0	0	0	0	0	0	0	0	0	0.92700195	0.072998047	0.34301758	0.14282227	-0.078613281	0.12109375	0.215	35442.51	0.344	-1772.25	0.261
159	160	160	Category F	-0.16796875	-0.23999023	-1.1398926	-0.070556641	0.23974609	0.44458008	0	0.261	16/11/2017	16	11	2017	8:03:16	28996	0.5	8	3	16	50	0.051025391	3.5545898	-0.28466797	-0.092285156	-0.87719727	3.6352539	0.32299805	0	0	0	0	0	0	0	0	0	0.92675781	0.073242188	0.52709961	0.11669922	-0.14746094	-0.26245117	0.283	34965.37	0.306	-1401.68	0.486
160	161	161	Category F	-0.15576172	-0.035888672	-0.99584961	-0.075195313	0.22021484	0.44580078	0	0.536	16/11/2017	16	11	2017	8:03:16	28996	0.6	8	3	16	50	0.051025391	3.5545898	-0.28857422	-0.091064453	-0.87524414	6.0117188	0.1875	0	0	0	0	0	0	0	0	0	0.92626953	0.073730469	0.30859375	0.1328125	0.055175781	-0.12036133	0.457	34071.2	0.039	-161.13	0.536
161	162	162	Category F	-0.011962891	-0.14379883	-0.76782227	-0.091552734	0.21948242	0.44799805	0	0.486	16/11/2017	16	11	2017	8:03:16	28996	0.7	8	3	16	50	0.051025391	3.5545898	-0.28979492	-0.091064453	-0.87646484	5.590332	0.30273438	0	0	0	0	0	0	0	0	0	0.92749023	0.072509766	0.43896484	0.27783203	-0.052490234	0.10864258	0.577	33605.78	-0.214	905.26	0.762
162	163	163	Category F	-0.17993164	-0.035888672	-0.87597656	-0.12719727	0.20678711	0.45483398	0	1.102	16/11/2017	16	11	2017	8:03:16	28996	0.8	8	3	16	50	0.051025391	3.5545898	-0.28857422	-0.099365234	-0.87475586	5.8908691	0.12573242	0	0	0	0	0	0	0	0	0	0.92651367	0.073486328	0.17333984	0.10864258	0.063476563	-0.000976563	0.661	33324.79	-0.284	1115.29	0.824
163	164	164	Category F	-0.2277832	-0.15576172	-0.88793945	-0.13793945	0.18359375	0.45336914	0	0.824	16/11/2017	16	11	2017	8:03:16	28996	0.9	8	3	16	50	0.051025391	3.5545898	-0.29101563	-0.097412109	-0.86987305	6.0349121	0.087890625	0	0	0	0	0	0	0	0	0	0.92236328	0.077636719	0.13964844	0.063232422	-0.058105469	-0.018066406	0.812	32885.37	-0.36	1207.28	0.937
164	165	165	Category F	-0.10791016	-0.15576172	-0.76782227	-0.14575195	0.15307617	0.47021484	0	0.762	16/11/2017	16	11	2017	8:03:17	28997	0	8	3	17	50	0.051025391	3.5545898	-0.2980957	-0.09765625	-0.87084961	4.8862305	0.22412109	0	0	0	0	0	0	0	0	0	0.92578125	0.07421875	0.35131836	0.19018555	-0.057861328	0.10302734	0.879	32711.39	-0.423	1364.08	0.937
165	166	166	Category F	-0.13183594	-0.16796875	-1.2119141	-0.12695313	0.15014648	0.47509766	0	1.165	16/11/2017	16	11	2017	8:03:17	28997	0.1	8	3	17	50	0.051025391	3.5545898	-0.29052734	-0.10400391	-0.86425781	2.8552246	0.38720703	0	0	0	0	0	0	0	0	0	0.91772461	0.082275391	0.56982422	0.15869141	-0.063720703	-0.34741211	0.943	32554.95	-0.573	1920.34	0.958
166	167	167	Category F	-0.16796875	-0.16796875	-0.89990234	-0.10742188	0.171875	0.47143555	0	0.937	16/11/2017	16	11	2017	8:03:17	28997	0.2	8	3	17	51	0.051025391	3.5545898	-0.29125977	-0.10131836	-0.86401367	2.4338379	0.14477539	0	0	0	0	0	0	0	0	0	0.91748047	0.082519531	0.22583008	0.12329102	-0.06640625	-0.035644531	0.919	32612.58	-0.544	1837.5	0.958
167	168	168	Category F	-0.2277832	-0.11987305	-0.89990234	-0.10717773	0.16699219	0.47241211	0	0.868	16/11/2017	16	11	2017	8:03:17	28997	0.3	8	3	17	51	0.051025391	3.5545898	-0.29589844	-0.10229492	-0.86181641	3.0310059	0.079833984	0	0	0	0	0	0	0	0	0	0.91699219	0.083007813	0.12329102	0.068115234	-0.017333984	-0.037841797	0.973	32484.57	-0.566	1810.35	0.958
168	169	169	Category F	-0.25195313	-0.16796875	-0.81591797	-0.10205078	0.18017578	0.46704102	0	0.958	16/11/2017	16	11	2017	8:03:17	28997	0.4	8	3	17	51	0.051025391	3.5545898	-0.2890625	-0.10888672	-0.86035156	2.9824219	0.082519531	0	0	0	0	0	0	0	0	0	0.91430664	0.085693359	0.140625	0.037109375	-0.058837891	0.044433594	0.958	32519.54	-0.534	1696.94	0.958
169	170	170	Category F	-0.26391602	-0.011962891	-0.75585938	-0.073974609	0.19897461	0.45654297	0	1.151	16/11/2017	16	11	2017	8:03:17	28997	0.5	8	3	17	51	0.051025391	3.5545898	-0.29199219	-0.10717773	-0.8605957	3.3654785	0.14428711	0	0	0	0	0	0	0	0	0	0.91503906	0.084960938	0.22802734	0.028076172	0.095214844	0.10473633	0.872	32729.05	-0.457	1528.63	0.937
170	171	171	Category F	-0.25195313	-0.11987305	-0.92382813	-0.072509766	0.21704102	0.45703125	0	0.673	16/11/2017	16	11	2017	8:03:17	28997	0.6	8	3	17	51	0.051025391	3.5545898	-0.29589844	-0.10595703	-0.8581543	2.619873	0.080078125	0	0	0	0	0	0	0	0	0	0.9140625	0.0859375	0.12304688	0.043945313	-0.013671875	-0.065429688	0.837	32819.13	-0.443	1537.59	0.868
171	172	172	Category F	-0.27587891	-0.059814453	-1.0678711	-0.054443359	0.21362305	0.45092773	0	0.645	16/11/2017	16	11	2017	8:03:17	28997	0.7	8	3	17	51	0.051025391	3.5545898	-0.29907227	-0.1003418	-0.86206055	1.5424805	0.2109375	0	0	0	0	0	0	0	0	0	0.91796875	0.08203125	0.26977539	0.023193359	0.040527344	-0.20556641	0.76	33028.6	-0.378	1386.65	0.958
172	173	173	Category F	-0.10791016	-0.083984375	-0.82788086	-0.05078125	0.21142578	0.45605469	0	0.73	16/11/2017	16	11	2017	8:03:17	28997	0.8	8	3	17	51	0.051025391	3.5545898	-0.30786133	-0.092529297	-0.8605957	0.31201172	0.20288086	0	0	0	0	0	0	0	0	0	0.91870117	0.081298828	0.24145508	0.19995117	0.008544922	0.032714844	0.78	32972.6	-0.407	1487.53	0.943
173	174	174	Category F	-0.37182617	-0.059814453	-0.77978516	-0.060302734	0.23242188	0.44360352	0	0.407	16/11/2017	16	11	2017	8:03:17	28997	0.9	8	3	17	51	0.051025391	3.5545898	-0.31201172	-0.089599609	-0.85351563	0.91479492	0.099365234	0	0	0	0	0	0	0	0	0	0.91308594	0.086914063	0.16308594	-0.059570313	0.029785156	0.073730469	0.745	33071.39	-0.359	1324.19	0.943
174	175	175	Category F	-0.39599609	-0.071777344	-0.80395508	-0.081542969	0.21337891	0.45043945	0	1.075	16/11/2017	16	11	2017	8:03:18	28998	0	8	3	18	51	0.051025391	3.5545898	-0.31982422	-0.086669922	-0.85351563	2.7629395	0.092041016	0	0	0	0	0	0	0	0	0	0.91552734	0.084472656	0.14086914	-0.075927734	0.014892578	0.049560547	0.816	32874.66	-0.414	1443.84	0.943
175	176	176	Category F	-0.27587891	-0.29980469	-0.95996094	-0.061279297	0.17944336	0.46777344	0	0.943	16/11/2017	16	11	2017	8:03:18	28998	0.111	8	3	18	51	0.051025391	3.5545898	-0.31713867	-0.091308594	-0.8515625	7.3012695	0.23828125	0	0	0	0	0	0	0	0	0	0.91333008	0.086669922	0.35766602	0.041259766	-0.20825195	-0.1081543	0.759	33031.43	-0.416	1584.94	0.943
176	177	177	Category F	-0.31176758	-0.23999023	-1.1037598	-0.055419922	0.21044922	0.44897461	0	1.101	16/11/2017	16	11	2017	8:03:18	28998	0.222	8	3	18	52	0.051025391	3.5545898	-0.32397461	-0.088134766	-0.84765625	11.014648	0.29785156	0	0	0	0	0	0	0	0	0	0.91162109	0.088378906	0.41992188	0.012207031	-0.15161133	-0.25585938	0.69	33234.5	-0.352	1408.97	0.943
177	178	178	Category F	-0.20385742	-0.11987305	-0.77978516	-0.018554688	0.22094727	0.44311523	0	0.299	16/11/2017	16	11	2017	8:03:18	28998	0.333	8	3	18	52	0.051025391	3.5545898	-0.33129883	-0.087890625	-0.84570313	13.112061	0.1472168	0	0	0	0	0	0	0	0	0	0.91259766	0.087402344	0.22558594	0.12744141	-0.031738281	0.065917969	0.724	33132.48	-0.384	1500.11	0.943
178	179	179	Category F	-0.2878418	-0.16796875	-0.86376953	-0.010253906	0.2409668	0.43481445	0	0.316	16/11/2017	16	11	2017	8:03:18	28998	0.444	8	3	18	52	0.051513672	3.5336426	-0.33447266	-0.090332031	-0.84716797	13.835693	0.091796875	0	0	0	0	0	0	0	0	0	0.9152832	0.084716797	0.140625	0.046630859	-0.077392578	-0.016357422	0.628	33431.53	-0.29	1211.94	0.943
179	180	180	Category F	-0.32397461	-0.083984375	-0.73193359	0.017578125	0.25415039	0.42382813	0	0.614	16/11/2017	16	11	2017	8:03:18	28998	0.555	8	3	18	52	0.051513672	3.5336426	-0.32983398	-0.095214844	-0.84106445	16.536865	0.10986328	0	0	0	0	0	0	0	0	0	0.90844727	0.091552734	0.12646484	0.005859375	0.011230469	0.10913086	0.671	33293.3	-0.34	1388.67	0.614
180	181	181	Category F	-0.41992188	-0.10791016	-0.81591797	0.038818359	0.27685547	0.41552734	0	0.5	16/11/2017	16	11	2017	8:03:18	28998	0.666	8	3	18	52	0.051513672	3.5336426	-0.32958984	-0.10009766	-0.83984375	18.929932	0.09375	0	0	0	0	0	0	0	0	0	0.90771484	0.092285156	0.12182617	-0.090332031	-0.007568359	0.023925781	0.56	33666.63	-0.225	993.26	0.511
181	182	182	Category F	-0.34790039	-0.10791016	-1.0439453	0.04296875	0.28051758	0.40820313	0	1.2	16/11/2017	16	11	2017	8:03:18	28998	0.777	8	3	18	52	0.051513672	3.5336426	-0.33178711	-0.10375977	-0.83862305	20.072021	0.20556641	0	0	0	0	0	0	0	0	0	0.90795898	0.092041016	0.22509766	-0.015869141	-0.00390625	-0.20507813	0.595	33542.9	-0.223	922.27	0.614
182	183	183	Category F	-0.21582031	-0.023925781	-0.76782227	0.055419922	0.27685547	0.40673828	0	0.434	16/11/2017	16	11	2017	8:03:18	28998	0.888	8	3	18	52	0.051513672	3.5336426	-0.33374023	-0.10668945	-0.84008789	21.322754	0.16113281	0	0	0	0	0	0	0	0	0	0.91015625	0.08984375	0.27294922	0.11791992	0.082763672	0.072265625	0.673	33287.05	-0.195	696.06	0.614
183	184	184	Category F	-0.38378906	-0.071777344	-0.83984375	0.039306641	0.29052734	0.40087891	0	0.511	16/11/2017	16	11	2017	8:03:19	28999	0	8	3	19	52	0.051513672	3.5336426	-0.33325195	-0.10791016	-0.84106445	25.66748	0.062011719	0	0	0	0	0	0	0	0	0	0.91113281	0.088867188	0.087890625	-0.050292969	0.036132813	0.001220703	0.633	33415.07	-0.039	131.28	0.511
184	185	185	Category F	-0.38378906	-0.023925781	-0.81591797	0.018798828	0.27514648	0.41064453	0	0.784	16/11/2017	16	11	2017	8:03:19	28999	0.1	8	3	19	52	0.051513672	3.5336426	-0.32543945	-0.057373047	-0.84350586	32.819824	0.072509766	0	0	0	0	0	0	0	0	0	0.90600586	0.093994141	0.11938477	-0.058105469	0.033447266	0.027587891	0.609	33495.06	-0.019	65.15	0.619
185	186	186	Category F	-0.2878418	0.011962891	-0.76782227	0.022705078	0.25976563	0.41772461	0	0.369	16/11/2017	16	11	2017	8:03:19	28999	0.2	8	3	19	52	0.051513672	3.5336426	-0.31298828	-0.1184082	-0.85180664	37.314941	0.15698242	0	0	0	0	0	0	0	0	0	0.91503906	0.084960938	0.23950195	0.025146484	0.13037109	0.083984375	0.513	33843.04	0.157	-546.6	0.619
186	187	187	Category F	-0.26391602	-0.20385742	-0.73193359	0.038574219	0.25683594	0.41552734	0	0.361	16/11/2017	16	11	2017	8:03:19	28999	0.3	8	3	19	53	0.051513672	3.5336426	-0.31396484	-0.095703125	-0.89648438	41.452148	0.203125	0	0	0	0	0	0	0	0	0	0.95483398	0.045166016	0.32275391	0.050048828	-0.10791016	0.16455078	0.563	33655.79	0.365	-1064.96	0.739
187	188	188	Category M	-0.45581055	0.10791016	-0.83984375	0.27685547	0.20410156	0.33422852	0	0.619	16/11/2017	16	11	2017	8:03:21	29001	0	8	3	21	54	0.051513672	3.5336426	-0.31787109	-0.10180664	-0.94482422	48.645508	0.2722168	0	0	0	0	0	0	0	0	0	1.0021973	0.002197266	0.45288086	-0.13769531	0.2097168	0.10498047	0.629	33428.23	0.373	-1010.05	0.739
188	189	189	Category M	-0.37182617	-0.11987305	-0.98388672	0.33886719	0.17407227	0.30444336	0	0.739	16/11/2017	16	11	2017	8:03:21	29001	0.099	8	3	21	54	0.051513672	3.5336426	-0.31152344	-0.095458984	-0.96728516	50.622803	0.066650391	0	0	0	0	0	0	0	0	0	1.020752	0.020751953	0.10083008	-0.060058594	-0.024169922	-0.016357422	0.54	33740.17	0.447	-1287.85	0.678
189	190	190	Category M	-0.19189453	-0.095947266	-0.83984375	0.35498047	0.15649414	0.27880859	0	0.903	16/11/2017	16	11	2017	8:03:21	29001	0.199	8	3	21	55	0.051513672	3.5336426	-0.31005859	-0.10546875	-0.97363281	46.627686	0.17871094	0	0	0	0	0	0	0	0	0	1.0270996	0.027099609	0.26171875	0.11816406	0.009521484	0.13378906	0.591	33556.74	0.404	-1122.68	0.739
190	191	191	Category M	-0.68383789	0.2878418	-0.57592773	0.30688477	0.20239258	0.30322266	0	0.251	16/11/2017	16	11	2017	8:03:21	29001	0.3	8	3	21	55	0.051513672	3.5336426	-0.30786133	-0.093994141	-0.97119141	49.257813	0.66577148	0	0	0	0	0	0	0	0	0	1.0231934	0.023193359	1.1530762	-0.37573242	0.38183594	0.39526367	0.715	33159.1	0.334	-845.28	0.903
191	192	192	Category M	-0.65991211	-0.071777344	-0.76782227	0.33105469	0.16699219	0.31054688	0	0.678	16/11/2017	16	11	2017	8:03:21	29001	0.4	8	3	21	55	0.051513672	3.5336426	-0.30737305	-0.093994141	-0.97314453	52.564697	0.40844727	0	0	0	0	0	0	0	0	0	1.0249023	0.024902344	0.58007813	-0.35229492	0.022216797	0.20532227	0.794	32934.08	0.239	-585.16	0.903
192	193	193	Category M	-0.23999023	-0.32397461	-0.75585938	0.3112793	0.16064453	0.32617188	0	1.1	16/11/2017	16	11	2017	8:03:21	29001	0.5	8	3	21	55	0.051513672	3.5336426	-0.30834961	-0.095703125	-0.97485352	52.60498	0.32348633	0	0	0	0	0	0	0	0	0	1.0268555	0.026855469	0.51538086	0.068359375	-0.22802734	0.21899414	0.806	32901.51	0.121	-308.27	0.903
193	194	194	Category M	-0.56396484	0.16796875	-1.0078125	0.29199219	0.21289063	0.32055664	0	1.095	16/11/2017	16	11	2017	8:03:21	29001	0.6	8	3	21	55	0.051513672	3.5336426	-0.3059082	-0.09375	-0.97558594	54.463135	0.36889648	0	0	0	0	0	0	0	0	0	1.0268555	0.026855469	0.55175781	-0.2578125	0.26171875	-0.031982422	0.749	33059.91	0.204	-528.62	0.928
194	195	195	Category M	-0.51586914	-0.10791016	-0.94799805	0.296875	0.17675781	0.33203125	0	0.809	16/11/2017	16	11	2017	8:03:21	29001	0.7	8	3	21	55	0.051513672	3.5336426	-0.30493164	-0.092041016	-0.97631836	58.123291	0.21313477	0	0	0	0	0	0	0	0	0	1.0268555	0.026855469	0.25488281	-0.21069336	-0.015625	0.028320313	0.862	32754.49	-0.014	36.01	0.936
195	196	196	Category M	0.023925781	-0.69580078	-0.69580078	0.30883789	0.17431641	0.32519531	0	0.562	16/11/2017	16	11	2017	8:03:21	29001	0.8	8	3	21	55	0.051513672	3.5336426	-0.30395508	-0.089599609	-0.97290039	54.666992	0.74267578	0	0	0	0	0	0	0	0	0	1.0231934	0.023193359	1.2109375	0.32788086	-0.60595703	0.27709961	0.905	32646.76	-0.195	527.25	0.936
196	197	197	Category M	-0.7199707	0.16796875	-0.83984375	0.28051758	0.19677734	0.33300781	0	0.928	16/11/2017	16	11	2017	8:03:21	29001	0.9	8	3	21	55	0.051513672	3.5336426	-0.3034668	-0.087646484	-0.97363281	49.37207	0.5065918	0	0	0	0	0	0	0	0	0	1.0234375	0.0234375	0.8059082	-0.41625977	0.25561523	0.13378906	0.766	33011.67	-0.14	426.47	0.928
197	198	198	Category M	-0.64794922	-0.011962891	-0.93579102	0.30419922	0.16748047	0.33105469	0	0.936	16/11/2017	16	11	2017	8:03:22	29002	0	8	3	22	55	0.051513672	3.5336426	-0.29882813	-0.088378906	-0.9753418	41.383301	0.359375	0	0	0	0	0	0	0	0	0	1.0239258	0.023925781	0.46508789	-0.34887695	0.076416016	0.039550781	0.631	33421.64	-0.11	390.47	0.809
198	199	199	Category M	-0.047851563	-0.29980469	-0.77978516	0.32788086	0.16870117	0.3034668	0	0.266	16/11/2017	16	11	2017	8:03:22	29002	0.111	8	3	22	55	0.051513672	3.5336426	-0.29223633	-0.089111328	-0.9753418	35.91333	0.37719727	0	0	0	0	0	0	0	0	0	1.0222168	0.022216797	0.65063477	0.24438477	-0.21044922	0.19555664	0.559	33670.26	-0.278	1307.74	0.746
199	200	200	Category M	-0.58789063	0.16796875	-0.73193359	0.30322266	0.19946289	0.31762695	0	0.289	16/11/2017	16	11	2017	8:03:22	29002	0.222	8	3	22	56	0.051513672	3.5368652	-0.28833008	-0.089599609	-0.97680664	34.328369	0.46484375	0	0	0	0	0	0	0	0	0	1.0224609	0.022460938	0.80224609	-0.29931641	0.25756836	0.24487305	0.589	33563.69	-0.482	2983.98	0.746
200	201	201	Category M	-0.45581055	0.035888672	-0.95996094	0.31835938	0.16967773	0.31494141	0	0.374	16/11/2017	16	11	2017	8:03:22	29002	0.333	8	3	22	56	0.051513672	3.5368652	-0.28393555	-0.089599609	-0.97363281	29.074463	0.21313477	0	0	0	0	0	0	0	0	0	1.0180664	0.018066406	0.31103516	-0.17163086	0.12548828	0.013671875	0.496	33910.07	-0.402	2827.09	0.374
201	202	202	Category M	-0.023925781	-0.7199707	-0.82788086	0.35083008	0.17163086	0.27880859	0	0.746	16/11/2017	16	11	2017	8:03:22	29002	0.444	8	3	22	56	0.051513672	3.5368652	-0.2800293	-0.092285156	-0.97216797	23.442139	0.69287109	0	0	0	0	0	0	0	0	0	1.0158691	0.015869141	1.027832	0.25610352	-0.62744141	0.14428711	0.363	34511.04	-0.267	2195.64	0.369
202	203	203	Category M	-0.43188477	0.023925781	-0.59985352	0.30712891	0.17333984	0.32788086	0	0.369	16/11/2017	16	11	2017	8:03:22	29002	0.555	8	3	22	56	0.051513672	3.5368652	-0.27758789	-0.093261719	-0.97363281	24.247314	0.42089844	0	0	0	0	0	0	0	0	0	1.0166016	0.016601563	0.64526367	-0.15405273	0.1171875	0.3737793	0.377	34440.08	-0.296	2509.12	0.374
203	204	204	Category M	-0.79199219	-0.023925781	-0.87597656	0.33178711	0.17553711	0.29833984	0	0.134	16/11/2017	16	11	2017	8:03:22	29002	0.666	8	3	22	56	0.051513672	3.5368652	-0.2734375	-0.095458984	-0.97363281	23.326416	0.53222656	0	0	0	0	0	0	0	0	0	1.0158691	0.015869141	0.6875	-0.51831055	0.071533203	0.09765625	0.452	34092.65	-0.367	2788.54	0.397
204	205	205	Category M	0.35986328	-0.6237793	-0.40795898	0.33520508	0.16674805	0.30053711	0	0.354	16/11/2017	16	11	2017	8:03:22	29002	0.777	8	3	22	56	0.051513672	3.5368652	-0.26855469	-0.096679688	-0.97314453	14.277588	0.99609375	0	0	0	0	0	0	0	0	0	1.0144043	0.014404297	1.7209473	0.62841797	-0.52685547	0.56518555	0.456	34075.47	-0.361	2646.38	0.397
205	206	206	Category M	-0.2878418	0.11987305	-0.77978516	0.31616211	0.19165039	0.30957031	0	0.736	16/11/2017	16	11	2017	8:03:22	29002	0.888	8	3	22	56	0.051513672	3.5368652	-0.26489258	-0.097412109	-0.97460938	11.929443	0.29272461	0	0	0	0	0	0	0	0	0	1.0146484	0.014648438	0.43481445	-0.022705078	0.21728516	0.19482422	0.37	34475.29	-0.287	2439.58	0.397
206	207	207	Category M	-0.70776367	-0.035888672	-0.76782227	0.32910156	0.1706543	0.29956055	0	0.397	16/11/2017	16	11	2017	8:03:23	29003	0	8	3	23	56	0.051513672	3.5368652	-0.26147461	-0.09765625	-0.97045898	9.5129395	0.49389648	0	0	0	0	0	0	0	0	0	1.0097656	0.009765625	0.7109375	-0.44604492	0.061767578	0.20263672	0.375	34450.08	-0.3	2606.43	0.397
207	208	208	Category M	0.29980469	-0.55175781	-0.86376953	0.32885742	0.15576172	0.31469727	0	0.234	16/11/2017	16	11	2017	8:03:23	29003	0.1	8	3	23	56	0.051513672	3.5368652	-0.25732422	-0.098632813	-0.97021484	8.5817871	0.72583008	0	0	0	0	0	0	0	0	0	1.0085449	0.008544922	1.1166992	0.55712891	-0.45288086	0.10644531	0.407	34294.92	-0.328	2689.32	0.398
208	209	209	Category M	-0.65991211	0.15576172	-0.86376953	0.3515625	0.19091797	0.27246094	0	0.398	16/11/2017	16	11	2017	8:03:23	29003	0.2	8	3	23	56	0.051513672	3.5368652	-0.25244141	-0.1003418	-0.9699707	0.36547852	0.49267578	0	0	0	0	0	0	0	0	0	1.0073242	0.007324219	0.76977539	-0.40722656	0.25610352	0.10620117	0.424	34216.48	-0.344	2750.15	0.458
209	210	210	Category M	-0.52783203	0.047851563	-0.53979492	0.32519531	0.16845703	0.3137207	0	0.326	16/11/2017	16	11	2017	8:03:23	29003	0.3	8	3	23	57	0.051513672	3.5368652	-0.24731445	-0.10107422	-0.97045898	8.3962402	0.53515625	0	0	0	0	0	0	0	0	0	1.0065918	0.006591797	0.86010742	-0.28027344	0.14892578	0.43066406	0.415	34257.68	-0.342	2836.15	0.398
210	211	211	Category M	-0.56396484	0.32397461	-1.2478027	0.3190918	0.16259766	0.32080078	0	0.458	16/11/2017	16	11	2017	8:03:23	29003	0.4	8	3	23	57	0.051513672	3.5368652	-0.24194336	-0.10424805	-0.97167969	15.066162	0.60253906	0	0	0	0	0	0	0	0	0	1.0068359	0.006835938	1.026123	-0.32177734	0.42822266	-0.27587891	0.394	34356.72	-0.323	2775.26	0.398
211	212	212	Category M	-0.95996094	0.55175781	-1.079834	0.37792969	0.17871094	0.24194336	0	0.68	16/11/2017	16	11	2017	8:03:23	29003	0.5	8	3	23	57	0.051513672	3.5368652	-0.23657227	-0.10546875	-0.97094727	28.97583	0.9831543	0	0	0	0	0	0	0	0	0	1.0048828	0.004882813	1.4892578	-0.72314453	0.65722656	-0.10864258	0.382	34415.25	-0.292	2384.48	0.398
212	213	213	Category M	-0.55175781	0.071777344	-0.35986328	0.30395508	0.17211914	0.33398438	0	0.271	16/11/2017	16	11	2017	8:03:23	29003	0.6	8	3	23	57	0.051513672	3.5368652	-0.23120117	-0.10742188	-0.96826172	34.455566	0.71069336	0	0	0	0	0	0	0	0	0	1.0012207	0.001220703	1.1083984	-0.3203125	0.17919922	0.60839844	0.373	34460.13	-0.261	2019.61	0.4
213	214	214	Category M	-0.80395508	0.047851563	-0.74389648	0.33081055	0.17431641	0.30444336	0	0.161	16/11/2017	16	11	2017	8:03:23	29003	0.7	8	3	23	57	0.051513672	3.5368652	-0.22802734	-0.10913086	-0.96850586	34.31958	0.63769531	0	0	0	0	0	0	0	0	0	1.0009766	0.000976563	0.95776367	-0.57568359	0.15698242	0.22460938	0.386	34395.58	-0.287	2266.33	0.458
214	215	215	Category M	-0.10791016	-0.46777344	-0.76782227	0.34106445	0.1652832	0.29223633	0	0.347	16/11/2017	16	11	2017	8:03:23	29003	0.8	8	3	23	57	0.051513672	3.5368652	-0.22119141	-0.11157227	-0.96972656	42.842041	0.42456055	0	0	0	0	0	0	0	0	0	1.0007324	0.000732422	0.67138672	0.11328125	-0.35595703	0.2019043	0.402	34318.5	-0.297	2257.06	0.4
215	216	216	Category M	-0.87597656	0.095947266	-0.49194336	0.33081055	0.18994141	0.29418945	0	0.4	16/11/2017	16	11	2017	8:03:23	29003	0.9	8	3	23	57	0.051513672	3.5368652	-0.21411133	-0.11352539	-0.97021484	44.437744	0.84277344	0	0	0	0	0	0	0	0	0	1	0	1.3496094	-0.66162109	0.20947266	0.47827148	0.343	34616.37	-0.239	1973.3	0.347
216	217	217	Category M	-0.68383789	-0.059814453	-0.51586914	0.33520508	0.16918945	0.29736328	0	0.553	16/11/2017	16	11	2017	8:03:24	29004	0	8	3	24	57	0.051513672	3.5368652	-0.20825195	-0.11254883	-0.96899414	30.591797	0.65893555	0	0	0	0	0	0	0	0	0	0.99755859	0.002441406	0.98144531	-0.4753418	0.052734375	0.453125	0.338	34643.47	-0.244	2093.69	0.347
217	218	218	Category M	-0.59985352	-0.059814453	-0.92382813	0.31005859	0.17578125	0.32592773	0	0.326	16/11/2017	16	11	2017	8:03:24	29004	0.1	8	3	24	57	0.051513672	3.5368652	-0.20214844	-0.11254883	-0.96630859	14.997559	0.40332031	0	0	0	0	0	0	0	0	0	0.9934082	0.006591797	0.49291992	-0.39746094	0.052734375	0.042480469	0.34	34632.59	-0.254	2232	0.347
218	219	219	Category M	0.059814453	-0.57592773	-0.97192383	0.3503418	0.17553711	0.28393555	0	0.243	16/11/2017	16	11	2017	8:03:24	29004	0.2	8	3	24	57	0.051513672	3.5368652	-0.19726563	-0.11376953	-0.96704102	7.9787598	0.52880859	0	0	0	0	0	0	0	0	0	0.99365234	0.006347656	0.72387695	0.25708008	-0.46191406	-0.004638672	0.338	34643.47	-0.254	2254.48	0.356
219	220	220	Category M	-0.21582031	-0.21582031	-0.79199219	0.3347168	0.22241211	0.27148438	0	0.171	16/11/2017	16	11	2017	8:03:24	29004	0.3	8	3	24	58	0.051513672	3.5368652	-0.19165039	-0.11474609	-0.96704102	2.0415039	0.20336914	0	0	0	0	0	0	0	0	0	0.99243164	0.007568359	0.30004883	-0.023925781	-0.10083008	0.17504883	0.331	34681.97	-0.25	2267.23	0.356
220	221	221	Category N	-0.46777344	-0.23999023	-0.70776367	0.29394531	0.21777344	0.31347656	0	0.339	16/11/2017	16	11	2017	8:03:24	29004	0.4	8	3	24	58	0.051513672	3.5368652	-0.18530273	-0.11669922	-0.96826172	7.2502441	0.40332031	0	0	0	0	0	0	0	0	0	0.99291992	0.007080078	0.66601563	-0.28222656	-0.12304688	0.26049805	0.335	34659.89	-0.256	2324.35	0.356
221	222	222	Category N	-0.45581055	-0.25195313	-0.87597656	0.18188477	0.24902344	0.37719727	0	0.356	16/11/2017	16	11	2017	8:03:24	29004	0.5	8	3	24	58	0.051513672	3.5368652	-0.17797852	-0.11791992	-0.96875	19.955078	0.32177734	0	0	0	0	0	0	0	0	0	0.99194336	0.008056641	0.50415039	-0.27758789	-0.13378906	0.092773438	0.372	34465.17	-0.302	2686.21	0.548
222	223	223	Category N	-0.27587891	0.035888672	-0.80395508	0.15063477	0.2565918	0.38354492	0	0.577	16/11/2017	16	11	2017	8:03:24	29004	0.6	8	3	24	58	0.051513672	3.5368652	-0.17163086	-0.11962891	-0.96655273	20.362549	0.24780273	0	0	0	0	0	0	0	0	0	0.98901367	0.010986328	0.42211914	-0.10400391	0.15551758	0.16259766	0.478	33983.11	-0.393	2898.08	0.577
223	224	224	Category N	0.27587891	3.8879395	-0.88793945	0.13623047	0.26220703	0.38867188	0	0.548	16/11/2017	16	11	2017	8:03:24	29004	0.7	8	3	24	58	0.051513672	3.5368652	-0.16674805	-0.12231445	-0.96777344	15.159912	4.0354004	0	0	0	0	0	0	0	0	0	0.98974609	0.010253906	4.532959	0.44262695	4.0102539	0.079833984	0.594	33546.35	-0.508	3318.24	0.577
224	225	225	Category N	0.63598633	-5.0517578	-1.8239746	0.13574219	0.41748047	0.23266602	0	0.878	16/11/2017	16	11	2017	8:03:24	29004	0.8	8	3	24	58	0.051513672	3.5368652	-0.15966797	-0.12402344	-0.96826172	15.37207	5.064209	0	0	0	0	0	0	0	0	0	0.98901367	0.010986328	6.5791016	0.7956543	-4.9274902	-0.85546875	0.59	33560.21	-0.514	3477.94	0.836
225	226	226	Category N	-0.2878418	1.5959473	-4.4038086	0.069335938	0.14428711	0.46948242	0	0.87	16/11/2017	16	11	2017	8:03:24	29004	0.9	8	3	24	58	0.051513672	3.5368652	-0.15307617	-0.12646484	-0.96899414	13.019775	3.8447266	0	0	0	0	0	0	0	0	0	0.98901367	0.010986328	5.291748	-0.13452148	1.7224121	-3.4345703	0.67	33296.44	-0.588	3635.51	0.87
226	227	227	Category N	-0.671875	-0.65991211	-4.7998047	0.053710938	0.049316406	0.48901367	0	0.316	16/11/2017	16	11	2017	8:03:25	29005	0	8	3	25	58	0.051513672	3.5368652	-0.14746094	-0.12963867	-0.97021484	2.7839355	3.901123	0	0	0	0	0	0	0	0	0	0.98999023	0.010009766	4.8837891	-0.52416992	-0.5300293	-3.8293457	0.928	32590.83	-0.839	4224.89	0.878
227	228	228	Category N	0.083984375	0.43188477	-2.6638184	0.056884766	0.41723633	0.26293945	0	0.836	16/11/2017	16	11	2017	8:03:25	29005	0.1	8	3	25	58	0.051513672	3.5368652	-0.1418457	-0.12988281	-0.97192383	16.12793	1.796875	0	0	0	0	0	0	0	0	0	0.99072266	0.009277344	2.4794922	0.22583008	0.56176758	-1.6916504	1.002	32418.18	-0.892	4088.43	0.878
228	229	229	Category N	-0.32397461	-0.86376953	-1.2358398	0.031005859	0.064208984	0.49047852	0	2.123	16/11/2017	16	11	2017	8:03:25	29005	0.2	8	3	25	58	0.051513672	3.5368652	-0.13427734	-0.13378906	-0.97216797	25.498291	0.79882813	0	0	0	0	0	0	0	0	0	0.99047852	0.009521484	1.1828613	-0.18945313	-0.72973633	-0.26342773	0.987	32452.32	-0.867	3923.68	0.919
229	230	230	Category N	-0.13183594	0.76782227	-0.98388672	-0.011230469	0.18334961	0.46289063	0	0.99	16/11/2017	16	11	2017	8:03:25	29005	0.3	8	3	25	59	0.051513672	3.5368652	-0.12744141	-0.13500977	-0.97021484	34.064453	0.90283203	0	0	0	0	0	0	0	0	0	0.98779297	0.012207031	0.92041016	-0.004150391	0.90283203	-0.013427734	0.995	32434.06	-0.884	4059.07	0.919
230	231	231	Category N	-0.083984375	-0.011962891	-0.94799805	0	0.23706055	0.43554688	0	0.789	16/11/2017	16	11	2017	8:03:25	29005	0.4	8	3	25	59	0.051513672	3.5368652	-0.12304688	-0.13671875	-0.97021484	45.539063	0.13256836	0	0	0	0	0	0	0	0	0	0.98730469	0.012695313	0.18603516	0.0390625	0.12475586	0.022216797	1.049	32313.82	-0.939	4192.79	0.919
231	232	232	Category N	-0.19189453	-0.15576172	-0.91186523	0.006347656	0.22436523	0.44189453	0	0.919	16/11/2017	16	11	2017	8:03:25	29005	0.5	8	3	25	59	0.051513672	3.5368652	-0.11279297	-0.14282227	-0.97338867	55.347412	0.10107422	0	0	0	0	0	0	0	0	0	0.99023438	0.009765625	0.15332031	-0.078857422	-0.012695313	0.061523438	1.033	32348.92	-0.92	4117.53	0.99
232	233	233	Category N	-0.10791016	0.11987305	-0.92382813	-0.015136719	0.22021484	0.44799805	0	0.638	16/11/2017	16	11	2017	8:03:25	29005	0.6	8	3	25	59	0.051513672	3.5368652	-0.10229492	-0.14477539	-0.97436523	65.325195	0.26953125	0	0	0	0	0	0	0	0	0	0.99047852	0.009521484	0.32080078	-0.005371094	0.26464844	0.050537109	0.927	32593.24	-0.826	4039.43	0.99
233	234	234	Category N	-0.14379883	-0.13183594	-0.94799805	-0.002197266	0.22827148	0.4387207	0	0.743	16/11/2017	16	11	2017	8:03:25	29005	0.7	8	3	25	59	0.051513672	3.5368652	-0.097167969	-0.14379883	-0.97607422	70.882324	0.055664063	0	0	0	0	0	0	0	0	0	0.99145508	0.008544922	0.086669922	-0.046386719	0.011962891	0.028076172	0.953	32531.29	-0.86	4221.31	0.919
234	235	235	Category N	-0.17993164	-0.035888672	-0.95996094	-0.008300781	0.22875977	0.43994141	0	1.484	16/11/2017	16	11	2017	8:03:25	29005	0.8	8	3	25	59	0.051513672	3.5368652	-0.088134766	-0.14892578	-0.97412109	70.649658	0.14624023	0	0	0	0	0	0	0	0	0	0.98950195	0.010498047	0.21899414	-0.091552734	0.11303711	0.014160156	0.848	32790.5	-0.773	4266.01	0.919
235	236	236	Category N	-0.095947266	-0.023925781	-0.92382813	-0.007080078	0.22363281	0.44189453	0	1.149	16/11/2017	16	11	2017	8:03:25	29005	0.9	8	3	25	59	0.051513672	3.5368652	-0.079589844	-0.15063477	-0.97265625	71.982178	0.13671875	0	0	0	0	0	0	0	0	0	0.98754883	0.012451172	0.19189453	-0.016113281	0.12670898	0.048828125	0.71	33174.01	-0.613	3517.62	0.743
236	237	237	Category A	0.19189453	-0.2277832	-0.87597656	-0.2902832	0.18701172	0.39306641	0	0.157	16/11/2017	16	11	2017	8:47:09	31629	0.3	8	47	9	40	0.051513672	3.5336426	-0.077636719	-0.14501953	-0.97485352	75.361572	0.29882813	0	0	0	0	0	0	0	0	0	0.98876953	0.011230469	0.45117188	0.26953125	-0.082519531	0.098876953	0.626	33438.14	-0.527	3223.77	0.743
237	238	238	Category A	0.17993164	-0.2277832	-0.87597656	-0.28833008	0.18457031	0.39135742	0	0.091	16/11/2017	16	11	2017	8:47:09	31629	0.4	8	47	9	40	0.051513672	3.5336426	-0.06640625	-0.15014648	-0.97558594	74.036133	0.27685547	0	0	0	0	0	0	0	0	0	0.98950195	0.010498047	0.42358398	0.24633789	-0.077392578	0.099609375	0.521	33812.11	-0.422	2849.8	0.157
238	239	239	Category A	0.17993164	-0.21582031	-0.87597656	-0.29248047	0.18261719	0.39746094	0	0.132	16/11/2017	16	11	2017	8:47:09	31629	0.5	8	47	9	40	0.051513672	3.5336426	-0.056396484	-0.15307617	-0.97485352	64.598145	0.26367188	0	0	0	0	0	0	0	0	0	0.98828125	0.01171875	0.39770508	0.23632813	-0.0625	0.098876953	0.281	34978	-0.168	1488.45	0.132
239	240	240	Category A	0.17993164	-0.23999023	-0.87597656	-0.2878418	0.18579102	0.39501953	0	0.114	16/11/2017	16	11	2017	8:47:09	31629	0.6	8	47	9	40	0.051513672	3.5336426	-0.053710938	-0.15258789	-0.97558594	55.50293	0.26879883	0	0	0	0	0	0	0	0	0	0.98901367	0.010986328	0.42089844	0.23364258	-0.087158203	0.099609375	0.107	36547.67	0.002	-27.47	0.114
240	241	241	Category A	0.15576172	-0.25195313	-0.87597656	-0.29077148	0.18334961	0.40136719	0	0.044	16/11/2017	16	11	2017	8:47:09	31629	0.7	8	47	9	40	0.051513672	3.5336426	-0.044189453	-0.1574707	-0.97753906	54.862549	0.24316406	0	0	0	0	0	0	0	0	0	0.9909668	0.009033203	0.39599609	0.19995117	-0.094238281	0.1015625	0.094	36737.16	0.022	-310.02	0.106
241	242	242	Category A	0.17993164	-0.21582031	-0.88793945	-0.29077148	0.18237305	0.3972168	0	0.104	16/11/2017	16	11	2017	8:47:09	31629	0.8	8	47	9	40	0.051513672	3.5336426	-0.036132813	-0.16088867	-0.97631836	52.080811	0.23974609	0	0	0	0	0	0	0	0	0	0.98999023	0.010009766	0.359375	0.21606445	-0.0546875	0.088378906	0.096	36706.68	0.005	-74.01	0.106
242	243	243	Category A	0.14379883	-0.20385742	-0.87597656	-0.29345703	0.18188477	0.39526367	0	0.08	16/11/2017	16	11	2017	8:47:09	31629	0.9	8	47	9	40	0.051513672	3.5336426	-0.034179688	-0.15478516	-0.97680664	46.408447	0.21020508	0	0	0	0	0	0	0	0	0	0.98950195	0.010498047	0.32763672	0.17797852	-0.048828125	0.10083008	0.081	36949.2	0.022	-345.31	0.106
243	244	244	Category A	0.16796875	-0.25195313	-0.86376953	-0.28930664	0.18530273	0.39599609	0	0.106	16/11/2017	16	11	2017	8:47:10	31630	0	8	47	10	41	0.05078125	3.5288086	-0.026367188	-0.15795898	-0.98046875	42.92627	0.24536133	0	0	0	0	0	0	0	0	0	0.9934082	0.006591797	0.4050293	0.19433594	-0.09375	0.11669922	0.085	36881.19	0.017	-262.97	0.104
244	245	245	Category A	0.17993164	-0.21582031	-0.87597656	-0.29370117	0.17871094	0.39941406	0	0.042	16/11/2017	16	11	2017	8:47:10	31630	0.111	8	47	10	41	0.05078125	3.5288086	-0.014404297	-0.16064453	-0.98071289	37.198242	0.22753906	0	0	0	0	0	0	0	0	0	0.99389648	0.006103516	0.35400391	0.19433594	-0.054931641	0.10473633	0.095	36721.85	0.002	-30.22	0.104
245	246	246	Category A	0.15576172	-0.20385742	-0.87597656	-0.29589844	0.17944336	0.39624023	0	0.137	16/11/2017	16	11	2017	8:47:10	31630	0.222	8	47	10	41	0.05078125	3.5288086	-0.016601563	-0.15576172	-0.98632813	32.362549	0.21020508	0	0	0	0	0	0	0	0	0	0.9987793	0.001220703	0.33105469	0.17236328	-0.047851563	0.11035156	0.083	36914.87	0.023	-353.31	0.101
246	247	247	Category A	0.16796875	-0.2277832	-0.87597656	-0.28369141	0.18481445	0.39941406	0	0.101	16/11/2017	16	11	2017	8:47:10	31630	0.333	8	47	10	41	0.05078125	3.5288086	-0.010742188	-0.16040039	-0.98730469	27.764404	0.22119141	0	0	0	0	0	0	0	0	0	1.0002441	0.000244141	0.35766602	0.17871094	-0.067138672	0.11132813	0.075	37056.51	0.027	-438.29	0.106
247	248	248	Category A	0.15576172	-0.26391602	-0.88793945	-0.28979492	0.18554688	0.39746094	0	0.032	16/11/2017	16	11	2017	8:47:10	31630	0.444	8	47	10	41	0.05078125	3.5288086	0	-0.16259766	-0.98828125	22.856689	0.21118164	0	0	0	0	0	0	0	0	0	1.001709	0.001708984	0.35766602	0.15576172	-0.10107422	0.1003418	0.079	36984.24	0.031	-477.63	0.101
248	249	249	Category A	0.15576172	-0.2277832	-0.86376953	-0.28540039	0.18139648	0.39331055	0	0.033	16/11/2017	16	11	2017	8:47:10	31630	0.555	8	47	10	41	0.05078125	3.5288086	-0.001464844	-0.15844727	-0.98828125	18.631348	0.21240234	0	0	0	0	0	0	0	0	0	1.0009766	0.000976563	0.35131836	0.15722656	-0.069091797	0.12451172	0.08	36966.63	0.019	-304.72	0.101
249	250	250	Category A	0.16796875	-0.26391602	-0.85180664	-0.29077148	0.18237305	0.3984375	0	0.131	16/11/2017	16	11	2017	8:47:10	31630	0.666	8	47	10	41	0.05078125	3.5288086	0.008789063	-0.16381836	-0.98828125	13.914795	0.23217773	0	0	0	0	0	0	0	0	0	1.0019531	0.001953125	0.39575195	0.15893555	-0.099853516	0.13647461	0.073	37093.83	0.017	-294.1	0.093
250	251	251	Category A	0.16796875	-0.2277832	-0.85180664	-0.28833008	0.18383789	0.39404297	0	0.05	16/11/2017	16	11	2017	8:47:10	31630	0.777	8	47	10	41	0.05078125	3.5288086	0.017333984	-0.16723633	-0.99267578	9.4052734	0.21484375	0	0	0	0	0	0	0	0	0	1.0068359	0.006835938	0.35180664	0.15039063	-0.060302734	0.14086914	0.071	37131.98	0.014	-250.79	0.093
251	252	252	Category A	0.16796875	-0.21582031	-0.86376953	-0.29418945	0.18115234	0.39233398	0	0.092	16/11/2017	16	11	2017	8:47:10	31630	0.888	8	47	10	41	0.05078125	3.5288086	0.026611328	-0.17407227	-0.98803711	5.6062012	0.19262695	0	0	0	0	0	0	0	0	0	1.0036621	0.003662109	0.30712891	0.14111328	-0.041503906	0.12426758	0.09	36799.73	-0.021	371.28	0.131
252	253	253	Category A	0.14379883	-0.21582031	-0.85180664	-0.29492188	0.18261719	0.39428711	0	0.093	16/11/2017	16	11	2017	8:47:11	31631	0	8	47	11	41	0.05078125	3.5288086	0.040527344	-0.18408203	-0.98535156	2.940918	0.17163086	0	0	0	0	0	0	0	0	0	1.003418	0.003417969	0.26831055	0.10302734	-0.031494141	0.13354492	0.112	36479.74	-0.044	711.13	0.131
253	254	254	Category A	0.16796875	-0.25195313	-0.86376953	-0.29052734	0.18017578	0.39233398	0	0.145	16/11/2017	16	11	2017	8:47:11	31631	0.1	8	47	11	42	0.05078125	3.5288086	0.049560547	-0.18798828	-0.99169922	1.4118652	0.18554688	0	0	0	0	0	0	0	0	0	1.010498	0.010498047	0.31005859	0.11816406	-0.063720703	0.12792969	0.099	36661.91	-0.043	787.91	0.093
254	255	255	Category A	0.16796875	-0.2277832	-0.85180664	-0.28881836	0.17895508	0.39526367	0	0.165	16/11/2017	16	11	2017	8:47:11	31631	0.2	8	47	11	42	0.05078125	3.5288086	0.061523438	-0.19165039	-0.99316406	0.86401367	0.18041992	0	0	0	0	0	0	0	0	0	1.0131836	0.013183594	0.28344727	0.10620117	-0.035888672	0.14135742	0.105	36575.56	-0.04	676.35	0.093
255	256	256	Category A	0.19189453	-0.2277832	-0.86376953	-0.29345703	0.18432617	0.40014648	0	0.053	16/11/2017	16	11	2017	8:47:11	31631	0.3	8	47	11	42	0.05078125	3.5288086	0.064941406	-0.1887207	-0.99414063	0.51171875	0.18603516	0	0	0	0	0	0	0	0	0	1.0141602	0.014160156	0.29614258	0.12670898	-0.038818359	0.13037109	0.104	36589.67	-0.033	542.31	0.093
256	257	257	Category A	0.19189453	-0.2277832	-0.87597656	-0.28686523	0.18457031	0.39428711	0	0.087	16/11/2017	16	11	2017	8:47:11	31631	0.4	8	47	11	42	0.05078125	3.5288086	0.077880859	-0.19262695	-0.99926758	0.099609375	0.17138672	0	0	0	0	0	0	0	0	0	1.0205078	0.020507813	0.2722168	0.11376953	-0.034912109	0.12329102	0.094	36737.16	-0.015	247.08	0.095
257	258	258	Category A	0.17993164	-0.21582031	-0.85180664	-0.28857422	0.18212891	0.39746094	0	0.085	16/11/2017	16	11	2017	8:47:11	31631	0.5	8	47	11	42	0.05078125	3.5288086	0.088378906	-0.19458008	-1.0039063	0.032226563	0.17871094	0	0	0	0	0	0	0	0	0	1.0266113	0.026611328	0.26464844	0.091308594	-0.020996094	0.15209961	0.086	36864.59	0.004	-64.86	0.095
258	259	259	Category A	0.16796875	-0.25195313	-0.85180664	-0.29272461	0.18066406	0.3972168	0	0.034	16/11/2017	16	11	2017	8:47:11	31631	0.6	8	47	11	42	0.05078125	3.5288086	0.097900391	-0.19726563	-1.003418	0.54931641	0.17553711	0	0	0	0	0	0	0	0	0	1.0273438	0.02734375	0.27612305	0.069824219	-0.054443359	0.15161133	0.084	36897.95	0.001	-16.76	0.087
259	260	260	Category A	0.16796875	-0.23999023	-0.83984375	-0.29003906	0.18359375	0.39624023	0	0.095	16/11/2017	16	11	2017	8:47:11	31631	0.7	8	47	11	42	0.05078125	3.5288086	0.099365234	-0.19287109	-1.0024414	0.70483398	0.18237305	0	0	0	0	0	0	0	0	0	1.0256348	0.025634766	0.27783203	0.068359375	-0.046875	0.16259766	0.081	36949.2	0.002	-34.33	0.087
260	261	261	Category A	0.16796875	-0.21582031	-0.85180664	-0.28808594	0.17895508	0.39526367	0	0.151	16/11/2017	16	11	2017	8:47:11	31631	0.8	8	47	11	42	0.05078125	3.5288086	0.10424805	-0.19335938	-1.0031738	0.54174805	0.16552734	0	0	0	0	0	0	0	0	0	1.0268555	0.026855469	0.23730469	0.063476563	-0.022216797	0.15136719	0.079	36984.24	-0.003	53.91	0.085
261	262	262	Category A	0.15576172	-0.23999023	-0.86376953	-0.29003906	0.18359375	0.39624023	0	0.037	16/11/2017	16	11	2017	8:47:11	31631	0.9	8	47	11	42	0.05078125	3.5288086	0.11206055	-0.19311523	-1.0048828	0.42456055	0.15478516	0	0	0	0	0	0	0	0	0	1.029541	0.029541016	0.23144531	0.043457031	-0.046630859	0.14111328	0.07	37151.38	0.009	-167.14	0.095
262	263	263	Category A	0.17993164	-0.2277832	-0.87597656	-0.29418945	0.18188477	0.39526367	0	0.073	16/11/2017	16	11	2017	8:47:12	31632	0	8	47	12	42	0.05078125	3.5288086	0.12011719	-0.19262695	-1.0046387	0.69165039	0.14624023	0	0	0	0	0	0	0	0	0	1.0300293	0.030029297	0.22338867	0.059570313	-0.034912109	0.12866211	0.085	36881.19	-0.013	231.6	0.101
263	264	264	Category A	0.17993164	-0.21582031	-0.86376953	-0.28710938	0.18212891	0.39208984	0	0.034	16/11/2017	16	11	2017	8:47:12	31632	0.09	8	47	12	43	0.05078125	3.5288086	0.12573242	-0.19555664	-1.0056152	0.51123047	0.15307617	0	0	0	0	0	0	0	0	0	1.0322266	0.032226563	0.21630859	0.053955078	-0.020019531	0.1418457	0.086	36864.59	-0.009	155.4	0.101
264	265	265	Category A	0.15576172	-0.21582031	-0.87597656	-0.29443359	0.17944336	0.40039063	0	0.121	16/11/2017	16	11	2017	8:47:12	31632	0.181	8	47	12	43	0.05078125	3.5288086	0.12426758	-0.24658203	-1.0053711	0.010986328	0.13671875	0	0	0	0	0	0	0	0	0	1.0427246	0.042724609	0.19189453	0.03125	0.030761719	0.12939453	0.076	37038.15	0.019	-316.3	0.094
265	266	266	Category A	0.15576172	-0.25195313	-0.87597656	-0.2878418	0.18212891	0.39233398	0	0.101	16/11/2017	16	11	2017	8:47:12	31632	0.272	8	47	12	43	0.05078125	3.5288086	0.1184082	-0.1862793	-0.9934082	0.24682617	0.1394043	0	0	0	0	0	0	0	0	0	1.0175781	0.017578125	0.22021484	0.037109375	-0.065429688	0.11743164	0.082	36931.95	0.012	-194.79	0.101
266	267	267	Category A	0.17993164	-0.21582031	-0.86376953	-0.29516602	0.18188477	0.40136719	0	0.094	16/11/2017	16	11	2017	8:47:12	31632	0.363	8	47	12	43	0.05078125	3.5288086	0.12426758	-0.20922852	-0.94946289	0.85620117	0.10229492	0	0	0	0	0	0	0	0	0	0.97998047	0.020019531	0.14770508	0.055419922	-0.006347656	0.085693359	0.089	36815.72	0.007	-109.04	0.113
267	268	268	Category A	0.15576172	-0.20385742	-0.86376953	-0.29003906	0.18212891	0.39306641	0	0.072	16/11/2017	16	11	2017	8:47:12	31632	0.454	8	47	12	43	0.05078125	3.5288086	0.13500977	-0.20385742	-0.89990234	0.88110352	0.041503906	0	0	0	0	0	0	0	0	0	0.93261719	0.067382813	0.056884766	0.020507813	0	0.036132813	0.11	36506.61	-0.022	325.25	0.121
268	269	269	Category A	0.16796875	-0.21582031	-0.82788086	-0.28955078	0.18212891	0.39428711	0	0.113	16/11/2017	16	11	2017	8:47:12	31632	0.545	8	47	12	43	0.05078125	3.5288086	0.13598633	-0.21191406	-0.87744141	0.43920898	0.059082031	0	0	0	0	0	0	0	0	0	0.91308594	0.086914063	0.085449219	0.031738281	-0.003662109	0.049560547	0.12	36376	-0.038	555.95	0.113
269	270	270	Category A	0.16796875	-0.2277832	-0.82788086	-0.29125977	0.18017578	0.39624023	0	0.161	16/11/2017	16	11	2017	8:47:12	31632	0.636	8	47	12	43	0.05078125	3.5288086	0.14233398	-0.20385742	-0.87304688	0.66162109	0.057128906	0	0	0	0	0	0	0	0	0	0.90771484	0.092285156	0.094726563	0.025390625	-0.023681641	0.045166016	0.111	36493.13	-0.045	738.18	0.113
270	271	271	Category A	0.14379883	-0.21582031	-0.83984375	-0.29321289	0.18676758	0.38916016	0	0.184	16/11/2017	16	11	2017	8:47:12	31632	0.727	8	47	12	43	0.05078125	3.5288086	0.14599609	-0.21630859	-0.87158203	0.9140625	0.031982422	0	0	0	0	0	0	0	0	0	0.90991211	0.090087891	0.034667969	-0.002197266	0.000488281	0.031738281	0.11	36506.61	-0.043	704.36	0.113
271	272	272	Category A	0.16796875	-0.2277832	-0.85180664	-0.28930664	0.18212891	0.39624023	0	0.046	16/11/2017	16	11	2017	8:47:12	31632	0.818	8	47	12	43	0.05078125	3.5288086	0.14892578	-0.21899414	-0.87084961	0.31225586	0.028320313	0	0	0	0	0	0	0	0	0	0.91040039	0.089599609	0.046875	0.018798828	-0.008544922	0.019042969	0.113	36466.45	-0.041	646.34	0.113
272	273	273	Category A	0.16796875	-0.23999023	-0.88793945	-0.29003906	0.18310547	0.39331055	0	0.089	16/11/2017	16	11	2017	8:47:12	31632	0.909	8	47	12	43	0.05078125	3.5288086	0.15332031	-0.22021484	-0.87060547	0.71240234	0.029785156	0	0	0	0	0	0	0	0	0	0.91113281	0.088867188	0.051025391	0.014404297	-0.01953125	-0.017089844	0.101	36632.67	-0.031	518.71	0.116
273	274	274	Category A	0.15576172	-0.25195313	-0.85180664	-0.29321289	0.18579102	0.39331055	0	0.09	16/11/2017	16	11	2017	8:47:13	31633	0	8	47	13	44	0.05078125	3.5288086	0.15673828	-0.22436523	-0.86987305	1.1394043	0.032714844	0	0	0	0	0	0	0	0	0	0.91210938	0.087890625	0.046630859	-0.000976563	-0.02734375	0.018066406	0.093	36752.6	-0.023	398.78	0.09
274	275	275	Category A	0.16796875	-0.23999023	-0.82788086	-0.28979492	0.17797852	0.39624023	0	0.037	16/11/2017	16	11	2017	8:47:13	31633	0.111	8	47	13	44	0.05078125	3.5288086	0.16064453	-0.2253418	-0.86889648	1.119873	0.043945313	0	0	0	0	0	0	0	0	0	0.91186523	0.088134766	0.062744141	0.007080078	-0.014404297	0.041015625	0.075	37056.51	0.013	-224.65	0.09
275	276	276	Category A	0.19189453	-0.23999023	-0.87597656	-0.29443359	0.17944336	0.39526367	0	0.116	16/11/2017	16	11	2017	8:47:13	31633	0.222	8	47	13	44	0.05078125	3.5288086	0.1652832	-0.22753906	-0.86767578	1.7246094	0.030273438	0	0	0	0	0	0	0	0	0	0.91235352	0.087646484	0.046630859	0.026367188	-0.012207031	-0.008056641	0.097	36691.63	0.013	-185.02	0.099
276	277	277	Category A	0.17993164	-0.23999023	-0.89990234	-0.29150391	0.18310547	0.3972168	0	0.072	16/11/2017	16	11	2017	8:47:13	31633	0.333	8	47	13	44	0.05078125	3.5288086	0.16845703	-0.22998047	-0.8671875	2.5292969	0.035888672	0	0	0	0	0	0	0	0	0	0.9128418	0.087158203	0.053710938	0.011230469	-0.009765625	-0.032470703	0.099	36661.91	0.006	-86.35	0.099
277	278	278	Category A	0.15576172	-0.25195313	-0.86376953	-0.29174805	0.18261719	0.40014648	0	0.18	16/11/2017	16	11	2017	8:47:13	31633	0.444	8	47	13	44	0.05078125	3.5288086	0.16796875	-0.22998047	-0.86694336	2.2751465	0.025146484	0	0	0	0	0	0	0	0	0	0.91259766	0.087402344	0.037353516	-0.012207031	-0.021728516	0.003173828	0.099	36661.91	0.014	-195.46	0.116
278	279	279	Category A	0.15576172	-0.25195313	-0.85180664	-0.2878418	0.18164063	0.39501953	0	0.099	16/11/2017	16	11	2017	8:47:13	31633	0.555	8	47	13	44	0.05078125	3.5288086	0.16796875	-0.22973633	-0.86669922	1.5881348	0.029296875	0	0	0	0	0	0	0	0	0	0.91210938	0.087890625	0.049316406	-0.012207031	-0.021972656	0.014892578	0.113	36466.45	0.008	-103.02	0.116
279	280	280	Category A	0.17993164	-0.2277832	-0.87597656	-0.29174805	0.18530273	0.3984375	0	0.095	16/11/2017	16	11	2017	8:47:13	31633	0.666	8	47	13	44	0.05078125	3.5288086	0.16772461	-0.22973633	-0.86645508	1.7521973	0.015380859	0	0	0	0	0	0	0	0	0	0.91210938	0.087890625	0.0234375	0.011962891	0.001953125	-0.009277344	0.109	36520.2	0.01	-131.55	0.118
280	281	281	Category A	0.17993164	-0.23999023	-0.86376953	-0.29418945	0.18164063	0.40112305	0	0.119	16/11/2017	16	11	2017	8:47:13	31633	0.777	8	47	13	44	0.05078125	3.5288086	0.16748047	-0.22973633	-0.86621094	1.7453613	0.016113281	0	0	0	0	0	0	0	0	0	0.91186523	0.088134766	0.024902344	0.012207031	-0.010009766	0.002441406	0.116	36427.14	-0.01	134.42	0.118
281	282	282	Category A	0.14379883	-0.23999023	-0.86376953	-0.29418945	0.18115234	0.39233398	0	0.089	16/11/2017	16	11	2017	8:47:13	31633	0.888	8	47	13	44	0.051025391	3.5288086	0.16772461	-0.22949219	-0.86645508	0.72973633	0.026367188	0	0	0	0	0	0	0	0	0	0.91186523	0.088134766	0.037353516	-0.023925781	-0.010253906	0.002685547	0.101	36632.67	-0.014	215.48	0.111
282	283	283	Category A	0.17993164	-0.2277832	-0.89990234	-0.29589844	0.1809082	0.39624023	0	0.118	16/11/2017	16	11	2017	8:47:14	31634	0	8	47	14	44	0.051025391	3.5288086	0.16772461	-0.22973633	-0.86645508	0.6628418	0.035400391	0	0	0	0	0	0	0	0	0	0.91186523	0.088134766	0.047363281	0.011962891	0.001953125	-0.033203125	0.103	36603.89	-0.024	380.35	0.111
283	284	284	Category A	0.17993164	-0.23999023	-0.89990234	-0.29248047	0.18188477	0.39233398	0	0.086	16/11/2017	16	11	2017	8:47:14	31634	0.1	8	47	14	45	0.051025391	3.5288086	0.16796875	-0.23022461	-0.86621094	1.0808105	0.036621094	0	0	0	0	0	0	0	0	0	0.91210938	0.087890625	0.0546875	0.01171875	-0.009521484	-0.033447266	0.102	36618.22	-0.028	456.85	0.111
284	285	285	Category A	0.17993164	-0.21582031	-0.86376953	-0.28662109	0.1862793	0.39331055	0	0.111	16/11/2017	16	11	2017	8:47:14	31634	0.2	8	47	14	45	0.051025391	3.5288086	0.16796875	-0.22998047	-0.86621094	0.95947266	0.018554688	0	0	0	0	0	0	0	0	0	0.91186523	0.088134766	0.028564453	0.01171875	0.014160156	0.002441406	0.097	36691.63	-0.03	519.34	0.111
285	286	286	Category A	0.17993164	-0.25195313	-0.85180664	-0.28979492	0.18554688	0.39428711	0	0.091	16/11/2017	16	11	2017	8:47:14	31634	0.3	8	47	14	45	0.051025391	3.5288086	0.16821289	-0.22998047	-0.86621094	1.6384277	0.028564453	0	0	0	0	0	0	0	0	0	0.91210938	0.087890625	0.047851563	0.011474609	-0.021728516	0.014404297	0.106	36561.56	-0.04	669.75	0.111
286	287	287	Category A	0.14379883	-0.21582031	-0.85180664	-0.29248047	0.18676758	0.39233398	0	0.092	16/11/2017	16	11	2017	8:47:14	31634	0.4	8	47	14	45	0.051025391	3.5288086	0.16796875	-0.23022461	-0.8659668	1.8486328	0.031738281	0	0	0	0	0	0	0	0	0	0.91162109	0.088378906	0.052978516	-0.024169922	0.014404297	0.014160156	0.102	36618.22	-0.038	654.54	0.111
287	288	288	Category A	0.17993164	-0.21582031	-0.86376953	-0.29174805	0.18017578	0.40039063	0	0.142	16/11/2017	16	11	2017	8:47:14	31634	0.5	8	47	14	45	0.051025391	3.5288086	0.16796875	-0.22973633	-0.8659668	1.2866211	0.018554688	0	0	0	0	0	0	0	0	0	0.91162109	0.088378906	0.028320313	0.01171875	0.013916016	0.002197266	0.11	36506.61	-0.047	787.26	0.111
288	289	289	Category A	0.17993164	-0.2878418	-0.86376953	-0.2878418	0.18530273	0.39599609	0	0.095	16/11/2017	16	11	2017	8:47:14	31634	0.6	8	47	14	45	0.051025391	3.5288086	0.16821289	-0.22949219	-0.86572266	0.90063477	0.059326172	0	0	0	0	0	0	0	0	0	0.91137695	0.088623047	0.071777344	0.011474609	-0.058105469	0.001953125	0.099	36661.91	-0.034	590	0.095
289	290	290	Category A	0.16796875	-0.2277832	-0.88793945	-0.28588867	0.18383789	0.39428711	0	0.129	16/11/2017	16	11	2017	8:47:14	31634	0.7	8	47	14	45	0.051025391	3.5288086	0.16845703	-0.22949219	-0.86547852	0.90893555	0.022216797	0	0	0	0	0	0	0	0	0	0.91113281	0.088867188	0.024658203	-0.000488281	0.001708984	-0.022216797	0.09	36799.73	-0.018	313.06	0.095
290	291	291	Category A	0.16796875	-0.21582031	-0.86376953	-0.29516602	0.17944336	0.39624023	0	0.048	16/11/2017	16	11	2017	8:47:14	31634	0.8	8	47	14	45	0.051025391	3.5288086	0.16845703	-0.22875977	-0.86572266	0.87402344	0.013183594	0	0	0	0	0	0	0	0	0	0.91113281	0.088867188	0.015625	-0.000488281	0.012939453	0.001953125	0.085	36881.19	-0.012	212.64	0.095
291	292	292	Category A	0.16796875	-0.25195313	-0.87597656	-0.29077148	0.18359375	0.39819336	0	0.039	16/11/2017	16	11	2017	8:47:14	31634	0.9	8	47	14	45	0.051025391	3.5288086	0.16821289	-0.22851563	-0.8659668	0.069335938	0.025146484	0	0	0	0	0	0	0	0	0	0.91137695	0.088623047	0.033447266	-0.000244141	-0.023193359	-0.009765625	0.069	37171.01	0.006	-114.5	0.089
292	293	293	Category A	0.16796875	-0.2277832	-0.86376953	-0.29394531	0.18847656	0.39233398	0	0.06	16/11/2017	16	11	2017	8:47:15	31635	0	8	47	15	45	0.051025391	3.5288086	0.16796875	-0.22827148	-0.8659668	0.72412109	0.002197266	0	0	0	0	0	0	0	0	0	0.91113281	0.088867188	0.002929688	0	0.000488281	0.002197266	0.068	37190.87	0.007	-134.36	0.06
293	294	294	Category A	0.15576172	-0.25195313	-0.85180664	-0.29174805	0.18017578	0.39526367	0	0.047	16/11/2017	16	11	2017	8:47:15	31635	0.1	8	47	15	46	0.051025391	3.5288086	0.16845703	-0.22802734	-0.86669922	0.4543457	0.030761719	0	0	0	0	0	0	0	0	0	0.91186523	0.088134766	0.051513672	-0.012695313	-0.023681641	0.014892578	0.056	37449.82	0.025	-500.62	0.06
294	295	295	Category A	0.15576172	-0.23999023	-0.86376953	-0.29077148	0.18334961	0.39428711	0	0.089	16/11/2017	16	11	2017	8:47:15	31635	0.2	8	47	15	46	0.051025391	3.5288086	0.16870117	-0.22753906	-0.86645508	0.27270508	0.018066406	0	0	0	0	0	0	0	0	0	0.91162109	0.088378906	0.028076172	-0.012939453	-0.012207031	0.002685547	0.065	37251.91	0.006	-119.93	0.078
295	296	296	Category A	0.16796875	-0.20385742	-0.88793945	-0.28808594	0.17895508	0.39428711	0	0.058	16/11/2017	16	11	2017	8:47:15	31635	0.3	8	47	15	46	0.051025391	3.5288086	0.16845703	-0.2277832	-0.86621094	0.89892578	0.032226563	0	0	0	0	0	0	0	0	0	0.91137695	0.088623047	0.045898438	-0.000488281	0.023925781	-0.021484375	0.071	37131.98	-0.011	226.92	0.089
296	297	297	Category A	0.14379883	-0.2277832	-0.89990234	-0.2956543	0.18310547	0.39233398	0	0.098	16/11/2017	16	11	2017	8:47:15	31635	0.4	8	47	15	46	0.051025391	3.5288086	0.16821289	-0.2277832	-0.86621094	0.78735352	0.041503906	0	0	0	0	0	0	0	0	0	0.91137695	0.088623047	0.058105469	-0.024414063	0	-0.033447266	0.079	36984.24	-0.015	288.52	0.098
297	298	298	Category A	0.16796875	-0.26391602	-0.87597656	-0.29052734	0.18847656	0.39404297	0	0.078	16/11/2017	16	11	2017	8:47:15	31635	0.5	8	47	15	46	0.051025391	3.5288086	0.16796875	-0.22753906	-0.8659668	0.20727539	0.037353516	0	0	0	0	0	0	0	0	0	0.91113281	0.088867188	0.045898438	0	-0.036132813	-0.009765625	0.09	36799.73	-0.017	294.1	0.098
298	299	299	Category A	0.17993164	-0.23999023	-0.88793945	-0.28857422	0.1796875	0.39331055	0	0.106	16/11/2017	16	11	2017	8:47:15	31635	0.6	8	47	15	46	0.051025391	3.5288086	0.16748047	-0.2277832	-0.86621094	0.002929688	0.027587891	0	0	0	0	0	0	0	0	0	0.91113281	0.088867188	0.045898438	0.012207031	-0.011962891	-0.021484375	0.085	36881.19	0.027	-401.45	0.098
299	300	300	Category A	0.16796875	-0.23999023	-0.85180664	-0.29345703	0.18115234	0.40039063	0	0.112	16/11/2017	16	11	2017	8:47:15	31635	0.7	8	47	15	46	0.051025391	3.5288086	0.16748047	-0.22729492	-0.86645508	0.038818359	0.019287109	0	0	0	0	0	0	0	0	0	0.91137695	0.088623047	0.027587891	0.000244141	-0.012451172	0.014648438	0.083	36914.87	0.026	-394.67	0.098
300	301	301	Category A	0.16796875	-0.2277832	-0.85180664	-0.29492188	0.18408203	0.39746094	0	0.059	16/11/2017	16	11	2017	8:47:15	31635	0.8	8	47	15	46	0.051025391	3.5288086	0.16748047	-0.22680664	-0.86669922	0.28198242	0.014892578	0	0	0	0	0	0	0	0	0	0.91137695	0.088623047	0.016113281	0.000244141	-0.000732422	0.014892578	0.076	37038.15	0.038	-584.89	0.097
301	302	302	Category A	0.17993164	-0.21582031	-0.86376953	-0.28686523	0.18408203	0.39306641	0	0.05	16/11/2017	16	11	2017	8:47:15	31635	0.9	8	47	15	46	0.051025391	3.5288086	0.16723633	-0.22705078	-0.86694336	1.4509277	0.017089844	0	0	0	0	0	0	0	0	0	0.91162109	0.088378906	0.027099609	0.012451172	0.011230469	0.003173828	0.079	36984.24	0.038	-570.01	0.097
302	303	303	Category A	0.16796875	-0.19189453	-0.87597656	-0.29077148	0.18286133	0.39526367	0	0.051	16/11/2017	16	11	2017	8:47:16	31636	0	8	47	16	46	0.051025391	3.5288086	0.16723633	-0.22680664	-0.86694336	2.036377	0.036132813	0	0	0	0	0	0	0	0	0	0.91162109	0.088378906	0.044677734	0.000488281	0.034912109	-0.008789063	0.072	37112.79	0.04	-633.05	0.097
303	304	304	Category A	0.15576172	-0.20385742	-0.86376953	-0.29077148	0.18432617	0.3984375	0	0.097	16/11/2017	16	11	2017	8:47:16	31636	0.1	8	47	16	47	0.051025391	3.5288086	0.16674805	-0.22680664	-0.86669922	1.7480469	0.025634766	0	0	0	0	0	0	0	0	0	0.91137695	0.088623047	0.037353516	-0.010986328	0.022949219	0.002929688	0.077	37019.99	0.025	-401.77	0.097
304	305	305	Category A	0.16796875	-0.2277832	-0.86376953	-0.28955078	0.1796875	0.39404297	0	0.068	16/11/2017	16	11	2017	8:47:16	31636	0.2	8	47	16	47	0.051025391	3.5288086	0.16650391	-0.22680664	-0.86694336	1.7949219	0.003417969	0	0	0	0	0	0	0	0	0	0.91137695	0.088623047	0.005126953	0.001220703	-0.000732422	0.003173828	0.095	36721.85	-0.029	509.46	0.097
305	306	306	Category A	0.17993164	-0.2277832	-0.88793945	-0.29370117	0.17871094	0.39428711	0	0.142	16/11/2017	16	11	2017	8:47:16	31636	0.3	8	47	16	47	0.051025391	3.5288086	0.16699219	-0.22705078	-0.86694336	1.9755859	0.024414063	0	0	0	0	0	0	0	0	0	0.91162109	0.088378906	0.034179688	0.012695313	-0.000488281	-0.020751953	0.094	36737.16	-0.033	599.78	0.097
306	307	307	Category A	0.19189453	-0.23999023	-0.83984375	-0.29248047	0.18261719	0.40039063	0	0.163	16/11/2017	16	11	2017	8:47:16	31636	0.4	8	47	16	47	0.051025391	3.5288086	0.16723633	-0.2265625	-0.86694336	1.994873	0.038818359	0	0	0	0	0	0	0	0	0	0.91162109	0.088378906	0.064941406	0.024414063	-0.013183594	0.027099609	0.096	36706.68	-0.026	444.7	0.097
307	308	308	Category A	0.16796875	-0.20385742	-0.87597656	-0.2878418	0.18286133	0.39599609	0	0.048	16/11/2017	16	11	2017	8:47:16	31636	0.5	8	47	16	47	0.051025391	3.5288086	0.16699219	-0.22680664	-0.86743164	1.4094238	0.024414063	0	0	0	0	0	0	0	0	0	0.91186523	0.088134766	0.032226563	0.000732422	0.022949219	-0.008300781	0.088	36831.86	-0.01	170.16	0.068
308	309	309	Category A	0.17993164	-0.21582031	-0.87597656	-0.2890625	0.18457031	0.39111328	0	0.062	16/11/2017	16	11	2017	8:47:16	31636	0.6	8	47	16	47	0.051025391	3.5288086	0.16723633	-0.2277832	-0.86743164	0.94360352	0.019287109	0	0	0	0	0	0	0	0	0	0.91235352	0.087646484	0.032958984	0.012451172	0.011962891	-0.008300781	0.082	36931.95	-0.003	52.29	0.062
309	310	310	Category A	0.15576172	-0.23999023	-0.87597656	-0.29418945	0.1809082	0.39941406	0	0.046	16/11/2017	16	11	2017	8:47:16	31636	0.7	8	47	16	47	0.051025391	3.5288086	0.16674805	-0.22827148	-0.86767578	0.67456055	0.018066406	0	0	0	0	0	0	0	0	0	0.91259766	0.087402344	0.030761719	-0.010986328	-0.011474609	-0.008056641	0.066	37231.31	0.024	-431.58	0.062
310	311	311	Category A	0.15576172	-0.21582031	-0.88793945	-0.29199219	0.17871094	0.39746094	0	0.033	16/11/2017	16	11	2017	8:47:16	31636	0.8	8	47	16	47	0.051025391	3.5288086	0.16625977	-0.22875977	-0.8684082	0.29614258	0.025634766	0	0	0	0	0	0	0	0	0	0.91333008	0.086669922	0.04296875	-0.010498047	0.012939453	-0.019287109	0.067	37210.97	0.025	-442.8	0.062
311	312	312	Category A	0.16796875	-0.26391602	-0.88793945	-0.29052734	0.17895508	0.39331055	0	0.048	16/11/2017	16	11	2017	8:47:16	31636	0.9	8	47	16	47	0.051025391	3.5288086	0.16650391	-0.22900391	-0.86865234	0.32592773	0.039550781	0	0	0	0	0	0	0	0	0	0.91381836	0.086181641	0.055175781	0.001220703	-0.034667969	-0.019042969	0.072	37112.79	0.034	-551.23	0.062
312	313	313	Category A	0.16796875	-0.21582031	-0.86376953	-0.29077148	0.18432617	0.39306641	0	0.17	16/11/2017	16	11	2017	8:47:17	31637	0	8	47	17	47	0.051025391	3.5288086	0.16650391	-0.22924805	-0.86914063	0.86181641	0.014648438	0	0	0	0	0	0	0	0	0	0.9140625	0.0859375	0.020263672	0.001220703	0.013427734	0.005371094	0.07	37151.38	0.025	-429.53	0.05
313	314	314	Category A	0.15576172	-0.20385742	-0.86376953	-0.29345703	0.1796875	0.39526367	0	0.078	16/11/2017	16	11	2017	8:47:17	31637	0.1	8	47	17	48	0.051025391	3.5288086	0.16625977	-0.22900391	-0.86889648	0.82470703	0.027832031	0	0	0	0	0	0	0	0	0	0.9140625	0.0859375	0.041259766	-0.010498047	0.025146484	0.005126953	0.07	37151.38	0.025	-429.53	0.078
314	315	315	Category A	0.19189453	-0.21582031	-0.87597656	-0.2902832	0.18041992	0.3984375	0	0.05	16/11/2017	16	11	2017	8:47:17	31637	0.2	8	47	17	48	0.051025391	3.5288086	0.16601563	-0.22875977	-0.86889648	0.84545898	0.029541016	0	0	0	0	0	0	0	0	0	0.91381836	0.086181641	0.045410156	0.025634766	0.012939453	-0.006835938	0.088	36831.86	0.001	-16.14	0.138
315	316	316	Category A	0.15576172	-0.21582031	-0.87597656	-0.2878418	0.18164063	0.39501953	0	0.046	16/11/2017	16	11	2017	8:47:17	31637	0.3	8	47	17	48	0.051025391	3.5288086	0.16625977	-0.22875977	-0.86938477	0.58447266	0.017822266	0	0	0	0	0	0	0	0	0	0.91430664	0.085693359	0.030029297	-0.010498047	0.012939453	-0.006347656	0.11	36506.61	-0.024	357.98	0.143
316	317	317	Category A	0.16796875	-0.2277832	-0.85180664	-0.28588867	0.18237305	0.39501953	0	0.138	16/11/2017	16	11	2017	8:47:17	31637	0.4	8	47	17	48	0.051025391	3.5288086	0.16577148	-0.22900391	-0.86938477	0.12353516	0.017578125	0	0	0	0	0	0	0	0	0	0.9140625	0.0859375	0.020751953	0.001953125	0.001220703	0.017578125	0.105	36575.56	-0.016	240.16	0.138
317	318	318	Category A	0.17993164	-0.21582031	-0.85180664	-0.29345703	0.1796875	0.39746094	0	0.179	16/11/2017	16	11	2017	8:47:17	31637	0.5	8	47	17	48	0.051025391	3.5288086	0.16577148	-0.22900391	-0.86889648	0.05859375	0.025878906	0	0	0	0	0	0	0	0	0	0.91381836	0.086181641	0.044433594	0.013916016	0.013183594	0.017089844	0.113	36466.45	-0.019	270.71	0.138
318	319	319	Category A	0.15576172	-0.21582031	-0.86376953	-0.29003906	0.18359375	0.3984375	0	0.143	16/11/2017	16	11	2017	8:47:17	31637	0.6	8	47	17	48	0.051025391	3.5288086	0.16601563	-0.22875977	-0.86889648	0.014892578	0.017333984	0	0	0	0	0	0	0	0	0	0.91381836	0.086181641	0.028564453	-0.010253906	0.012939453	0.005126953	0.121	36363.43	-0.027	373.73	0.138
319	320	320	Category A	0.15576172	-0.23999023	-0.86376953	-0.28710938	0.18041992	0.39208984	0	0.122	16/11/2017	16	11	2017	8:47:17	31637	0.7	8	47	17	48	0.051513672	3.4482422	0.16601563	-0.22851563	-0.86938477	0.19433594	0.016357422	0	0	0	0	0	0	0	0	0	0.9140625	0.0859375	0.02734375	-0.010253906	-0.011230469	0.005615234	0.119	36388.65	-0.026	363.95	0.138
320	321	321	Category A	0.17993164	-0.21582031	-0.88793945	-0.28735352	0.1796875	0.39746094	0	0.102	16/11/2017	16	11	2017	8:47:17	31637	0.8	8	47	17	48	0.051513672	3.4482422	0.16601563	-0.22851563	-0.86938477	0.078125	0.026123047	0	0	0	0	0	0	0	0	0	0.9140625	0.0859375	0.044921875	0.013671875	0.012695313	-0.018310547	0.106	36561.56	-0.001	14	0.122
321	322	322	Category A	0.17993164	-0.23999023	-0.88793945	-0.28857422	0.17919922	0.39941406	0	0.031	16/11/2017	16	11	2017	8:47:17	31637	0.9	8	47	17	48	0.051513672	3.4482422	0.16625977	-0.22827148	-0.86938477	0.29663086	0.025390625	0	0	0	0	0	0	0	0	0	0.91430664	0.085693359	0.043212891	0.013427734	-0.011474609	-0.018310547	0.087	36848.15	0.026	-381.7	0.102
322	323	323	Category A	0.16796875	-0.25195313	-0.86376953	-0.29174805	0.18432617	0.40136719	0	0.059	16/11/2017	16	11	2017	8:47:18	31638	0	8	47	18	49	0.051513672	3.4482422	0.16674805	-0.22802734	-0.86962891	0.17919922	0.024414063	0	0	0	0	0	0	0	0	0	0.91430664	0.085693359	0.030517578	0.000976563	-0.023681641	0.005859375	0.079	36984.24	0.04	-595.59	0.096
323	324	324	Category A	0.16796875	-0.2277832	-0.86376953	-0.28173828	0.18237305	0.39331055	0	0.068	16/11/2017	16	11	2017	8:47:18	31638	0.1	8	47	18	49	0.051513672	3.4482422	0.16699219	-0.22802734	-0.86914063	0.10961914	0.005371094	0	0	0	0	0	0	0	0	0	0.9140625	0.0859375	0.006591797	0.000732422	0.000244141	0.005371094	0.074	37075.07	0.038	-595.33	0.089
324	325	325	Category A	0.19189453	-0.21582031	-0.87597656	-0.28637695	0.18310547	0.39746094	0	0.096	16/11/2017	16	11	2017	8:47:18	31638	0.2	8	47	18	49	0.051513672	3.4482422	0.16699219	-0.2277832	-0.8684082	0.003417969	0.028320313	0	0	0	0	0	0	0	0	0	0.91308594	0.086914063	0.044189453	0.024658203	0.011962891	-0.007324219	0.067	37210.97	0.064	-968.84	0.068
325	326	326	Category A	0.14379883	-0.21582031	-0.85180664	-0.28442383	0.18530273	0.39501953	0	0.089	16/11/2017	16	11	2017	8:47:18	31638	0.3	8	47	18	49	0.051513672	3.4482422	0.16699219	-0.2277832	-0.86889648	0.12939453	0.03125	0	0	0	0	0	0	0	0	0	0.91357422	0.086425781	0.052490234	-0.023193359	0.011962891	0.017089844	0.066	37231.31	0.059	-917.34	0.068
326	327	327	Category A	0.15576172	-0.20385742	-0.87597656	-0.28686523	0.18286133	0.39331055	0	0.062	16/11/2017	16	11	2017	8:47:18	31638	0.4	8	47	18	49	0.051513672	3.4482422	0.16674805	-0.22729492	-0.86889648	0.12182617	0.026855469	0	0	0	0	0	0	0	0	0	0.91357422	0.086425781	0.041503906	-0.010986328	0.0234375	-0.006835938	0.064	37272.76	0.055	-884.11	0.068
327	328	328	Category A	0.17993164	-0.2277832	-0.86376953	-0.29174805	0.18188477	0.39233398	0	0.026	16/11/2017	16	11	2017	8:47:18	31638	0.5	8	47	18	49	0.051513672	3.4482422	0.16699219	-0.22753906	-0.86889648	0.51708984	0.013671875	0	0	0	0	0	0	0	0	0	0.91357422	0.086425781	0.018066406	0.012695313	0	0.005126953	0.063	37293.87	0.062	-979.9	0.089
328	329	329	Category A	0.17993164	-0.2277832	-0.85180664	-0.29077148	0.18432617	0.3984375	0	0.043	16/11/2017	16	11	2017	8:47:18	31638	0.6	8	47	18	49	0.051513672	3.4482422	0.16699219	-0.2277832	-0.86889648	0.85083008	0.021240234	0	0	0	0	0	0	0	0	0	0.91357422	0.086425781	0.029785156	0.012695313	0	0.017089844	0.065	37251.91	0.044	-731.71	0.089
329	330	330	Category A	0.15576172	-0.21582031	-0.86376953	-0.29052734	0.17895508	0.39331055	0	0.065	16/11/2017	16	11	2017	8:47:18	31638	0.7	8	47	18	49	0.051513672	3.4482422	0.16723633	-0.2277832	-0.86889648	1.1491699	0.017333984	0	0	0	0	0	0	0	0	0	0.91357422	0.086425781	0.028564453	-0.011474609	0.011962891	0.005126953	0.072	37112.79	0.042	-659.53	0.066
330	331	331	Category A	0.15576172	-0.20385742	-0.87597656	-0.28808594	0.18286133	0.40234375	0	0.107	16/11/2017	16	11	2017	8:47:18	31638	0.8	8	47	18	49	0.051513672	3.4482422	0.16723633	-0.2277832	-0.8684082	1.7397461	0.027587891	0	0	0	0	0	0	0	0	0	0.91333008	0.086669922	0.04296875	-0.011474609	0.023925781	-0.007324219	0.073	37093.83	0.024	-402.2	0.066
331	332	332	Category A	0.15576172	-0.19189453	-0.86376953	-0.29321289	0.18676758	0.39135742	0	0.131	16/11/2017	16	11	2017	8:47:18	31638	0.9	8	47	18	49	0.051513672	3.4482422	0.16674805	-0.22802734	-0.8684082	2.1137695	0.038085938	0	0	0	0	0	0	0	0	0	0.91333008	0.086669922	0.052001953	-0.010986328	0.036132813	0.004638672	0.075	37056.51	0.026	-423.84	0.066
332	333	333	Category A	0.17993164	-0.20385742	-0.89990234	-0.2878418	0.18383789	0.39428711	0	0.066	16/11/2017	16	11	2017	8:47:19	31639	0	8	47	19	49	0.051513672	3.4482422	0.16625977	-0.22827148	-0.86791992	1.8032227	0.042236328	0	0	0	0	0	0	0	0	0	0.9128418	0.087158203	0.069824219	0.013427734	0.024414063	-0.031738281	0.075	37056.51	0.029	-466.84	0.104
333	334	334	Category A	0.17993164	-0.21582031	-0.85180664	-0.29345703	0.18188477	0.39941406	0	0.041	16/11/2017	16	11	2017	8:47:19	31639	0.1	8	47	19	50	0.051513672	3.4482422	0.16601563	-0.22827148	-0.86791992	1.1323242	0.024414063	0	0	0	0	0	0	0	0	0	0.9128418	0.087158203	0.042236328	0.013671875	0.012451172	0.016113281	0.081	36949.2	0.018	-287.29	0.104
334	335	335	Category A	0.14379883	-0.23999023	-0.83984375	-0.29272461	0.1784668	0.39428711	0	0.042	16/11/2017	16	11	2017	8:47:19	31639	0.2	8	47	19	50	0.051513672	3.4482422	0.16650391	-0.2277832	-0.86791992	0.77539063	0.038085938	0	0	0	0	0	0	0	0	0	0.9128418	0.087158203	0.062988281	-0.022705078	-0.011962891	0.028076172	0.071	37131.98	0.033	-542.31	0.067
335	336	336	Category A	0.17993164	-0.2277832	-0.85180664	-0.29101563	0.17871094	0.39746094	0	0.104	16/11/2017	16	11	2017	8:47:19	31639	0.3	8	47	19	50	0.051513672	3.4482422	0.16674805	-0.2277832	-0.86767578	0.11230469	0.020507813	0	0	0	0	0	0	0	0	0	0.91259766	0.087402344	0.029052734	0.012939453	0	0.015869141	0.06	37358.9	0.047	-811.23	0.067
336	337	337	Category A	0.16796875	-0.21582031	-0.86376953	-0.28637695	0.18041992	0.39428711	0	0.044	16/11/2017	16	11	2017	8:47:19	31639	0.4	8	47	19	50	0.051513672	3.4482422	0.16674805	-0.22827148	-0.86694336	0.73510742	0.012939453	0	0	0	0	0	0	0	0	0	0.91210938	0.087890625	0.016845703	0.000976563	0.012451172	0.003173828	0.064	37272.76	0.047	-779.63	0.086
337	338	338	Category A	0.14379883	-0.23999023	-0.86376953	-0.28808594	0.18041992	0.39746094	0	0.067	16/11/2017	16	11	2017	8:47:19	31639	0.5	8	47	19	50	0.051513672	3.4482422	0.16723633	-0.22802734	-0.86669922	1.0212402	0.026367188	0	0	0	0	0	0	0	0	0	0.91162109	0.088378906	0.038085938	-0.0234375	-0.01171875	0.002929688	0.073	37093.83	0.041	-640.57	0.1
338	339	339	Category A	0.16796875	-0.20385742	-0.87597656	-0.29394531	0.18847656	0.39331055	0	0.086	16/11/2017	16	11	2017	8:47:19	31639	0.6	8	47	19	50	0.051513672	3.4482422	0.16748047	-0.22753906	-0.86669922	0.80151367	0.025390625	0	0	0	0	0	0	0	0	0	0.91162109	0.088378906	0.033203125	0.000244141	0.023681641	-0.009033203	0.112	36479.74	-0.004	54.14	0.1
339	340	340	Category A	0.16796875	-0.20385742	-0.86376953	-0.28808594	0.18139648	0.39404297	0	0.1	16/11/2017	16	11	2017	8:47:19	31639	0.7	8	47	19	50	0.051513672	3.4482422	0.16723633	-0.22753906	-0.86669922	0.8449707	0.023681641	0	0	0	0	0	0	0	0	0	0.91137695	0.088623047	0.027099609	0.000488281	0.023681641	0.002929688	0.109	36520.2	-0.011	156.51	0.087
340	341	341	Category A	0.14379883	-0.2277832	-0.86376953	-0.2878418	0.18432617	0.3972168	0	0.271	16/11/2017	16	11	2017	8:47:19	31639	0.8	8	47	19	50	0.051513672	3.4482422	0.16723633	-0.22753906	-0.86694336	1.307373	0.023681641	0	0	0	0	0	0	0	0	0	0.91186523	0.088134766	0.026611328	-0.0234375	0	0.003173828	0.114	36453.26	-0.011	150.63	0.087
341	342	342	Category A	0.15576172	-0.2277832	-0.86376953	-0.29516602	0.18237305	0.39941406	0	0.087	16/11/2017	16	11	2017	8:47:19	31639	0.9	8	47	19	50	0.051513672	3.4482422	0.16723633	-0.22753906	-0.8671875	1.2226563	0.011962891	0	0	0	0	0	0	0	0	0	0.91210938	0.087890625	0.015380859	-0.011474609	0	0.003417969	0.117	36414.23	-0.038	570.01	0.087
342	343	343	Category A	0.15576172	-0.2277832	-0.86376953	-0.28613281	0.18554688	0.39404297	0	0.073	16/11/2017	16	11	2017	8:47:20	31640	0	8	47	20	50	0.051513672	3.4482422	0.16723633	-0.22729492	-0.86743164	0.82910156	0.011962891	0	0	0	0	0	0	0	0	0	0.91235352	0.087646484	0.015625	-0.011474609	-0.000244141	0.003662109	0.112	36479.74	-0.038	595.33	0.087
343	344	344	Category A	0.15576172	-0.21582031	-0.87597656	-0.29052734	0.17895508	0.39331055	0	0.086	16/11/2017	16	11	2017	8:47:20	31640	0.1	8	47	20	51	0.051513672	3.4482422	0.16699219	-0.22753906	-0.86743164	0.67578125	0.018310547	0	0	0	0	0	0	0	0	0	0.91210938	0.087890625	0.031494141	-0.011230469	0.01171875	-0.008300781	0.102	36618.22	-0.029	475.61	0.086
344	345	345	Category A	0.19189453	-0.2277832	-0.87597656	-0.28540039	0.18383789	0.39916992	0	0.059	16/11/2017	16	11	2017	8:47:20	31640	0.2	8	47	20	51	0.051513672	3.4482422	0.16650391	-0.22753906	-0.86743164	0.57446289	0.026611328	0	0	0	0	0	0	0	0	0	0.91210938	0.087890625	0.033691406	0.025146484	0	-0.008300781	0.066	37231.31	0.021	-383.16	0.073
345	346	346	Category A	0.16796875	-0.21582031	-0.87597656	-0.29150391	0.18774414	0.39013672	0	0.038	16/11/2017	16	11	2017	8:47:20	31640	0.3	8	47	20	51	0.051513672	3.4482422	0.16625977	-0.2277832	-0.8671875	0.38012695	0.014892578	0	0	0	0	0	0	0	0	0	0.91186523	0.088134766	0.022216797	0.001464844	0.011962891	-0.008544922	0.061	37336.94	0.019	-370.31	0.073
346	347	347	Category A	0.16796875	-0.23999023	-0.89990234	-0.29077148	0.18261719	0.40039063	0	0.053	16/11/2017	16	11	2017	8:47:20	31640	0.4	8	47	20	51	0.051513672	3.4482422	0.16601563	-0.2277832	-0.86694336	0.50878906	0.034912109	0	0	0	0	0	0	0	0	0	0.91162109	0.088378906	0.046875	0.001708984	-0.011962891	-0.032714844	0.07	37151.38	0.039	-631.18	0.086
347	348	348	Category A	0.17993164	-0.27587891	-0.86376953	-0.28540039	0.18139648	0.39331055	0	0.058	16/11/2017	16	11	2017	8:47:20	31640	0.5	8	47	20	51	0.051513672	3.4482422	0.16601563	-0.22753906	-0.8671875	1.2866211	0.050292969	0	0	0	0	0	0	0	0	0	0.91186523	0.088134766	0.065673828	0.013671875	-0.048095703	0.003417969	0.078	37002.02	0.047	-688.05	0.062
348	349	349	Category A	0.13183594	-0.25195313	-0.86376953	-0.28637695	0.1796875	0.39404297	0	0.131	16/11/2017	16	11	2017	8:47:20	31640	0.6	8	47	20	51	0.051513672	3.4482422	0.16601563	-0.22802734	-0.86669922	2.3811035	0.041748047	0	0	0	0	0	0	0	0	0	0.91162109	0.088378906	0.061035156	-0.034179688	-0.023681641	0.002929688	0.079	36984.24	0.046	-670.27	0.104
349	350	350	Category A	0.11987305	-0.26391602	-0.87597656	-0.29101563	0.18115234	0.39331055	0	0.134	16/11/2017	16	11	2017	8:47:20	31640	0.7	8	47	20	51	0.051513672	3.4482422	0.16577148	-0.22875977	-0.86645508	3.0986328	0.058349609	0	0	0	0	0	0	0	0	0	0.91137695	0.088623047	0.090332031	-0.045898438	-0.03515625	-0.009277344	0.09	36799.73	0.027	-385.5	0.104
350	351	351	Category A	0.15576172	-0.25195313	-0.86376953	-0.29101563	0.18212891	0.39331055	0	0.062	16/11/2017	16	11	2017	8:47:20	31640	0.8	8	47	20	51	0.051513672	3.4482422	0.16577148	-0.22827148	-0.86669922	3.1022949	0.025878906	0	0	0	0	0	0	0	0	0	0.91137695	0.088623047	0.036621094	-0.010009766	-0.0234375	0.002929688	0.092	36768.17	0.034	-466.37	0.131
351	352	352	Category A	0.16796875	-0.23999023	-0.88793945	-0.29150391	0.18579102	0.39526367	0	0.104	16/11/2017	16	11	2017	8:47:20	31640	0.9	8	47	20	51	0.051513672	3.4482422	0.16625977	-0.22827148	-0.86669922	3.0078125	0.023925781	0	0	0	0	0	0	0	0	0	0.91162109	0.088378906	0.034179688	0.001464844	-0.011474609	-0.020996094	0.106	36561.56	0.02	-259.76	0.131
352	353	353	Category A	0.15576172	-0.2277832	-0.87597656	-0.28979492	0.18554688	0.39428711	0	0.064	16/11/2017	16	11	2017	8:47:21	31641	0	8	47	21	51	0.051513672	3.4482422	0.16650391	-0.22753906	-0.86669922	2.6730957	0.013916016	0	0	0	0	0	0	0	0	0	0.91137695	0.088623047	0.020019531	-0.010742188	0	-0.009033203	0.095	36721.85	-0.004	62.03	0.134
353	354	354	Category A	0.14379883	-0.2277832	-0.85180664	-0.29321289	0.1875	0.39331055	0	0.142	16/11/2017	16	11	2017	8:47:21	31641	0.1	8	47	21	52	0.051513672	3.4482422	0.16650391	-0.22753906	-0.86621094	2.1638184	0.027099609	0	0	0	0	0	0	0	0	0	0.91113281	0.088867188	0.037597656	-0.022705078	0	0.014404297	0.095	36721.85	-0.019	316.3	0.104
354	355	355	Category A	0.17993164	-0.23999023	-0.86376953	-0.29101563	0.17797852	0.39526367	0	0.065	16/11/2017	16	11	2017	8:47:21	31641	0.2	8	47	21	52	0.051513672	3.4482422	0.16699219	-0.22753906	-0.86621094	1.791748	0.017822266	0	0	0	0	0	0	0	0	0	0.91113281	0.088867188	0.02734375	0.012695313	-0.012207031	0.002441406	0.089	36815.72	-0.009	150.91	0.104
355	356	356	Category A	0.15576172	-0.25195313	-0.86376953	-0.28710938	0.18139648	0.39526367	0	0.136	16/11/2017	16	11	2017	8:47:21	31641	0.3	8	47	21	52	0.051513672	3.4482422	0.16699219	-0.2277832	-0.8659668	1.2036133	0.026367188	0	0	0	0	0	0	0	0	0	0.91088867	0.089111328	0.037597656	-0.011230469	-0.023925781	0.002197266	0.086	36864.59	-0.012	210.48	0.085
356	357	357	Category A	0.17993164	-0.23999023	-0.87597656	-0.29174805	0.18432617	0.40014648	0	0.024	16/11/2017	16	11	2017	8:47:21	31641	0.4	8	47	21	52	0.051513672	3.4482422	0.16772461	-0.22827148	-0.8659668	0.62011719	0.01953125	0	0	0	0	0	0	0	0	0	0.91113281	0.088867188	0.033691406	0.011962891	-0.011474609	-0.009765625	0.089	36815.72	-0.027	499.55	0.136
357	358	358	Category A	0.16796875	-0.2277832	-0.86376953	-0.29101563	0.17871094	0.39428711	0	0.085	16/11/2017	16	11	2017	8:47:21	31641	0.5	8	47	21	52	0.051757813	3.5594238	0.16772461	-0.22851563	-0.86621094	0.16210938	0.002441406	0	0	0	0	0	0	0	0	0	0.91137695	0.088623047	0.003417969	0	0.000732422	0.002441406	0.094	36737.16	-0.033	599.78	0.085
358	359	359	Category A	0.16796875	-0.23999023	-0.87597656	-0.29174805	0.18188477	0.39331055	0	0.083	16/11/2017	16	11	2017	8:47:21	31641	0.6	8	47	21	52	0.051757813	3.5594238	0.16723633	-0.22875977	-0.86621094	1.2644043	0.014648438	0	0	0	0	0	0	0	0	0	0.91137695	0.088623047	0.021240234	0.000488281	-0.010986328	-0.009521484	0.094	36737.16	-0.018	300.99	0.126
359	360	360	Category A	0.17993164	-0.2277832	-0.87597656	-0.2890625	0.18310547	0.38916016	0	0.175	16/11/2017	16	11	2017	8:47:21	31641	0.7	8	47	21	52	0.051757813	3.5594238	0.16748047	-0.22875977	-0.8659668	2.3825684	0.015625	0	0	0	0	0	0	0	0	0	0.91137695	0.088623047	0.023193359	0.012207031	0.000976563	-0.009765625	0.093	36752.6	-0.01	162.27	0.097
360	361	361	Category A	0.19189453	-0.2277832	-0.87597656	-0.29101563	0.18212891	0.39428711	0	0.065	16/11/2017	16	11	2017	8:47:21	31641	0.8	8	47	21	52	0.051757813	3.5594238	0.16772461	-0.22875977	-0.86621094	3.0629883	0.025634766	0	0	0	0	0	0	0	0	0	0.91162109	0.088378906	0.034423828	0.023925781	0.000976563	-0.009521484	0.105	36575.56	-0.021	322.39	0.126
361	362	362	Category A	0.19189453	-0.21582031	-0.87597656	-0.29589844	0.18286133	0.39013672	0	0.126	16/11/2017	16	11	2017	8:47:21	31641	0.9	8	47	21	52	0.051757813	3.5594238	0.16772461	-0.22875977	-0.8659668	2.9770508	0.029052734	0	0	0	0	0	0	0	0	0	0.91113281	0.088867188	0.046875	0.023925781	0.012939453	-0.009765625	0.113	36466.45	-0.03	448.42	0.126
362	363	363	Category A	0.19189453	-0.2277832	-0.86376953	-0.29345703	0.18188477	0.39941406	0	0.097	16/11/2017	16	11	2017	8:47:22	31642	0	8	47	22	53	0.051757813	3.5594238	0.16748047	-0.22851563	-0.86572266	2.8745117	0.024169922	0	0	0	0	0	0	0	0	0	0.91088867	0.089111328	0.027099609	0.024169922	0.000732422	0.001953125	0.119	36388.65	-0.029	411.08	0.132
363	364	364	Category A	0.17993164	-0.21582031	-0.83984375	-0.28686523	0.18603516	0.3972168	0	0.133	16/11/2017	16	11	2017	8:47:22	31642	0.1	8	47	22	53	0.051757813	3.5594238	0.16748047	-0.22827148	-0.86547852	2.8476563	0.031005859	0	0	0	0	0	0	0	0	0	0.91064453	0.089355469	0.050537109	0.012207031	0.012451172	0.025634766	0.112	36479.74	-0.022	319.99	0.132
364	365	365	Category A	0.17993164	-0.21582031	-0.89990234	-0.29174805	0.1796875	0.39233398	0	0.12	16/11/2017	16	11	2017	8:47:22	31642	0.2	8	47	22	53	0.051757813	3.5594238	0.16723633	-0.22827148	-0.86572266	2.4287109	0.038330078	0	0	0	0	0	0	0	0	0	0.91088867	0.089111328	0.059082031	0.012451172	0.012451172	-0.033935547	0.131	36242.13	-0.032	419.78	0.132
365	366	366	Category A	0.15576172	-0.21582031	-0.85180664	-0.29370117	0.18261719	0.39941406	0	0.132	16/11/2017	16	11	2017	8:47:22	31642	0.3	8	47	22	53	0.051757813	3.5594238	0.16699219	-0.22851563	-0.86547852	1.8278809	0.021728516	0	0	0	0	0	0	0	0	0	0.91064453	0.089355469	0.037841797	-0.011230469	0.012695313	0.013671875	0.125	36313.97	-0.025	333.26	0.132
366	367	367	Category A	0.16796875	-0.2277832	-0.85180664	-0.29345703	0.18432617	0.39428711	0	0.181	16/11/2017	16	11	2017	8:47:22	31642	0.4	8	47	22	53	0.051757813	3.5594238	0.16723633	-0.22900391	-0.86547852	1.0822754	0.013671875	0	0	0	0	0	0	0	0	0	0.91088867	0.089111328	0.015625	0.000488281	0.001220703	0.013671875	0.119	36388.65	-0.023	318.03	0.133
367	368	368	Category A	0.17993164	-0.23999023	-0.86376953	-0.29370117	0.18334961	0.39331055	0	0.088	16/11/2017	16	11	2017	8:47:22	31642	0.5	8	47	22	53	0.051757813	3.5594238	0.16748047	-0.22924805	-0.86523438	0.27880859	0.016357422	0	0	0	0	0	0	0	0	0	0.91064453	0.089355469	0.024414063	0.012207031	-0.010498047	0.001464844	0.125	36313.97	-0.023	304.25	0.132
368	369	369	Category A	0.19189453	-0.2878418	-0.86376953	-0.29418945	0.18432617	0.39624023	0	0.061	16/11/2017	16	11	2017	8:47:22	31642	0.6	8	47	22	53	0.051757813	3.5594238	0.16723633	-0.22900391	-0.86499023	0.50146484	0.063476563	0	0	0	0	0	0	0	0	0	0.91040039	0.089599609	0.084472656	0.024414063	-0.05859375	0.001220703	0.109	36520.2	-0.003	41.36	0.162
369	370	370	Category A	0.16796875	-0.23999023	-0.85180664	-0.28857422	0.18286133	0.39428711	0	0.168	16/11/2017	16	11	2017	8:47:22	31642	0.7	8	47	22	53	0.051757813	3.5594238	0.16723633	-0.22900391	-0.86547852	1.9465332	0.017333984	0	0	0	0	0	0	0	0	0	0.91064453	0.089355469	0.025146484	0.000488281	-0.010742188	0.013671875	0.114	36453.26	0.006	-77.26	0.162
370	371	371	Category A	0.14379883	-0.2277832	-0.86376953	-0.28930664	0.18212891	0.39331055	0	0.027	16/11/2017	16	11	2017	8:47:22	31642	0.8	8	47	22	53	0.051757813	3.5594238	0.16723633	-0.22900391	-0.86547852	2.9912109	0.0234375	0	0	0	0	0	0	0	0	0	0.91064453	0.089355469	0.026611328	-0.0234375	0.001220703	0.001708984	0.097	36691.63	0.015	-211.89	0.111
371	372	372	Category A	0.11987305	-0.27587891	-0.83984375	-0.29394531	0.18579102	0.39404297	0	0.162	16/11/2017	16	11	2017	8:47:22	31642	0.9	8	47	22	53	0.051757813	3.5594238	0.16723633	-0.22973633	-0.86523438	2.9899902	0.070800781	0	0	0	0	0	0	0	0	0	0.91064453	0.089355469	0.11889648	-0.047363281	-0.045898438	0.025390625	0.101	36632.67	0.002	-28.78	0.111
372	373	373	Category A	0.15576172	-0.21582031	-0.86376953	-0.29248047	0.1809082	0.39526367	0	0.08	16/11/2017	16	11	2017	8:47:23	31643	0	8	47	23	54	0.051757813	3.5594238	0.16699219	-0.23022461	-0.86523438	2.9328613	0.018554688	0	0	0	0	0	0	0	0	0	0.91088867	0.089111328	0.02734375	-0.011230469	0.014404297	0.001464844	0.104	36589.67	0.013	-175.44	0.138
373	374	374	Category A	0.19189453	-0.2277832	-0.85180664	-0.29345703	0.18530273	0.39404297	0	0.111	16/11/2017	16	11	2017	8:47:23	31643	0.1	8	47	23	54	0.051757813	3.5594238	0.16650391	-0.23071289	-0.86499023	2.8183594	0.028564453	0	0	0	0	0	0	0	0	0	0.91064453	0.089355469	0.041503906	0.025146484	0.002929688	0.013183594	0.099	36661.91	0.018	-247.68	0.111
374	375	375	Category A	0.17993164	-0.23999023	-0.83984375	-0.29516602	0.18017578	0.39746094	0	0.08	16/11/2017	16	11	2017	8:47:23	31643	0.2	8	47	23	54	0.051757813	3.5594238	0.16601563	-0.23095703	-0.86499023	2.4936523	0.030029297	0	0	0	0	0	0	0	0	0	0.91064453	0.089355469	0.047851563	0.013671875	-0.008789063	0.025146484	0.104	36589.67	-0.002	28.55	0.138
375	376	376	Category A	0.16796875	-0.2277832	-0.83984375	-0.28930664	0.18041992	0.39526367	0	0.138	16/11/2017	16	11	2017	8:47:23	31643	0.3	8	47	23	54	0.051757813	3.5594238	0.16625977	-0.23120117	-0.86523438	1.3388672	0.025634766	0	0	0	0	0	0	0	0	0	0.91088867	0.089111328	0.030517578	0.001464844	0.003417969	0.025390625	0.107	36547.67	-0.018	268.05	0.111
376	377	377	Category A	0.16796875	-0.21582031	-0.86376953	-0.29394531	0.18847656	0.39233398	0	0.053	16/11/2017	16	11	2017	8:47:23	31643	0.4	8	47	23	54	0.051757813	3.5594238	0.16650391	-0.23144531	-0.86499023	0.008056641	0.015869141	0	0	0	0	0	0	0	0	0	0.91088867	0.089111328	0.018554688	0.001220703	0.015625	0.001220703	0.111	36493.13	0.009	-117.13	0.131
377	378	378	Category A	0.19189453	-0.2277832	-0.88793945	-0.29589844	0.18286133	0.39526367	0	0.183	16/11/2017	16	11	2017	8:47:23	31643	0.5	8	47	23	54	0.051757813	3.5594238	0.16650391	-0.23144531	-0.86499023	0.37573242	0.034179688	0	0	0	0	0	0	0	0	0	0.91088867	0.089111328	0.051757813	0.025146484	0.003662109	-0.022705078	0.114	36453.26	0.022	-268.99	0.131
378	379	379	Category A	0.15576172	-0.2277832	-0.87597656	-0.29052734	0.17895508	0.39526367	0	0.104	16/11/2017	16	11	2017	8:47:23	31643	0.6	8	47	23	54	0.051757813	3.5594238	0.16625977	-0.23120117	-0.86499023	0.89404297	0.015625	0	0	0	0	0	0	0	0	0	0.91064453	0.089355469	0.024902344	-0.010498047	0.003417969	-0.010742188	0.108	36533.88	0.02	-256.17	0.131
379	380	380	Category A	0.16796875	-0.25195313	-0.87597656	-0.29589844	0.18286133	0.40039063	0	0.131	16/11/2017	16	11	2017	8:47:23	31643	0.7	8	47	23	54	0.051757813	3.5594238	0.16577148	-0.23144531	-0.86499023	2.3479004	0.023193359	0	0	0	0	0	0	0	0	0	0.91064453	0.089355469	0.033447266	0.001953125	-0.020263672	-0.010742188	0.098	36676.71	0.029	-386.99	0.104
380	381	381	Category A	0.17993164	-0.21582031	-0.87597656	-0.29101563	0.17871094	0.39428711	0	0.041	16/11/2017	16	11	2017	8:47:23	31643	0.8	8	47	23	54	0.051757813	3.5594238	0.16577148	-0.23144531	-0.86474609	3.2236328	0.023681641	0	0	0	0	0	0	0	0	0	0.91040039	0.089599609	0.041015625	0.013916016	0.015625	-0.010986328	0.103	36603.89	0.035	-442.28	0.104
381	382	382	Category A	0.16796875	-0.20385742	-0.88793945	-0.2902832	0.18115234	0.39233398	0	0.079	16/11/2017	16	11	2017	8:47:23	31643	0.9	8	47	23	54	0.051757813	3.5594238	0.1652832	-0.23144531	-0.86474609	2.9484863	0.035888672	0	0	0	0	0	0	0	0	0	0.91040039	0.089599609	0.053222656	0.002441406	0.027587891	-0.022949219	0.079	36984.24	0.063	-867.16	0.081
382	383	383	Category A	0.15576172	-0.20385742	-0.86376953	-0.29663086	0.18237305	0.39746094	0	0.081	16/11/2017	16	11	2017	8:47:24	31644	0	8	47	24	54	0.051757813	3.5594238	0.16503906	-0.23144531	-0.86474609	2.2324219	0.029052734	0	0	0	0	0	0	0	0	0	0.91040039	0.089599609	0.038085938	-0.009277344	0.027587891	0.000976563	0.074	37075.07	0.027	-442.4	0.081
383	384	384	Category A	0.11987305	-0.21582031	-0.86376953	-0.2902832	0.1796875	0.39233398	0	0.038	16/11/2017	16	11	2017	8:47:24	31644	0.1	8	47	24	55	0.051757813	3.5594238	0.16479492	-0.23144531	-0.86499023	1.8608398	0.047607422	0	0	0	0	0	0	0	0	0	0.91040039	0.089599609	0.062011719	-0.044921875	0.015625	0.001220703	0.073	37093.83	0.021	-356.67	0.081
384	385	385	Category A	0.14379883	-0.23999023	-0.85180664	-0.29638672	0.18579102	0.39233398	0	0.079	16/11/2017	16	11	2017	8:47:24	31644	0.2	8	47	24	55	0.051757813	3.5594238	0.1652832	-0.23168945	-0.86499023	1.8583984	0.026611328	0	0	0	0	0	0	0	0	0	0.91064453	0.089355469	0.04296875	-0.021484375	-0.008056641	0.013183594	0.087	36848.15	0.006	-95.55	0.081
385	386	386	Category A	0.15576172	-0.2277832	-0.86376953	-0.29052734	0.18554688	0.39501953	0	0.125	16/11/2017	16	11	2017	8:47:24	31644	0.3	8	47	24	55	0.051757813	3.5594238	0.16479492	-0.23168945	-0.86499023	0.63598633	0.010009766	0	0	0	0	0	0	0	0	0	0.91064453	0.089355469	0.014648438	-0.009033203	0.00390625	0.001220703	0.08	36966.63	0.015	-244.78	0.125
386	387	387	Category A	0.19189453	-0.21582031	-0.86376953	-0.28662109	0.18310547	0.39501953	0	0.125	16/11/2017	16	11	2017	8:47:24	31644	0.4	8	47	24	55	0.051757813	3.5594238	0.16479492	-0.23168945	-0.86499023	0.90014648	0.03125	0	0	0	0	0	0	0	0	0	0.91040039	0.089599609	0.043945313	0.026855469	0.015869141	0.001220703	0.109	36520.2	-0.016	232.4	0.125
387	388	388	Category A	0.17993164	-0.25195313	-0.83984375	-0.29052734	0.17895508	0.39331055	0	0.037	16/11/2017	16	11	2017	8:47:24	31644	0.5	8	47	24	55	0.051757813	3.5594238	0.16479492	-0.23193359	-0.86425781	0.75341797	0.034912109	0	0	0	0	0	0	0	0	0	0.90991211	0.090087891	0.059326172	0.014892578	-0.019775391	0.024414063	0.125	36313.97	-0.028	377.66	0.125
388	389	389	Category A	0.14379883	-0.26391602	-0.85180664	-0.29467773	0.18823242	0.39208984	0	0.255	16/11/2017	16	11	2017	8:47:24	31644	0.6	8	47	24	55	0.051757813	3.5594238	0.16479492	-0.23095703	-0.86425781	0.057128906	0.041015625	0	0	0	0	0	0	0	0	0	0.90991211	0.090087891	0.06640625	-0.020996094	-0.032714844	0.012451172	0.125	36313.97	-0.018	233.7	0.125
389	390	390	Category A	0.16796875	-0.20385742	-0.88793945	-0.28857422	0.18432617	0.39916992	0	0.131	16/11/2017	16	11	2017	8:47:24	31644	0.7	8	47	24	55	0.051757813	3.5594238	0.1652832	-0.23071289	-0.86425781	0.13476563	0.035644531	0	0	0	0	0	0	0	0	0	0.90991211	0.090087891	0.052978516	0.002441406	0.026855469	-0.0234375	0.117	36414.23	-0.008	105.97	0.131
390	391	391	Category A	0.19189453	-0.21582031	-0.89990234	-0.29418945	0.18261719	0.39746094	0	0.079	16/11/2017	16	11	2017	8:47:24	31644	0.8	8	47	24	55	0.051757813	3.5594238	0.16577148	-0.23071289	-0.86376953	0.002929688	0.046875	0	0	0	0	0	0	0	0	0	0.90917969	0.090820313	0.077148438	0.025878906	0.014892578	-0.035888672	0.126	36301.8	-0.025	330.87	0.131
391	392	392	Category A	0.17993164	-0.20385742	-0.88793945	-0.28833008	0.18457031	0.39501953	0	0.076	16/11/2017	16	11	2017	8:47:24	31644	0.9	8	47	24	55	0.051757813	3.5594238	0.16577148	-0.23095703	-0.86352539	0.35327148	0.038818359	0	0	0	0	0	0	0	0	0	0.90917969	0.090820313	0.065185547	0.013916016	0.027099609	-0.024169922	0.126	36301.8	-0.023	302.09	0.131
392	393	393	Category A	0.17993164	-0.21582031	-0.82788086	-0.28930664	0.18041992	0.39428711	0	0.178	16/11/2017	16	11	2017	8:47:25	31645	0	8	47	25	55	0.051757813	3.5594238	0.16601563	-0.23046875	-0.86328125	1.3395996	0.040771484	0	0	0	0	0	0	0	0	0	0.90893555	0.091064453	0.064208984	0.013671875	0.014648438	0.035400391	0.091	36783.88	0.014	-208.32	0.079
393	394	394	Category A	0.19189453	-0.21582031	-0.85180664	-0.29199219	0.17871094	0.39428711	0	0.039	16/11/2017	16	11	2017	8:47:25	31645	0.1	8	47	25	56	0.051757813	3.5594238	0.16625977	-0.23046875	-0.86328125	1.3706055	0.031494141	0	0	0	0	0	0	0	0	0	0.90893555	0.091064453	0.051757813	0.025390625	0.014648438	0.011474609	0.076	37038.15	0.028	-448.48	0.079
394	395	395	Category A	0.19189453	-0.23999023	-0.86376953	-0.28515625	0.18457031	0.39501953	0	0.045	16/11/2017	16	11	2017	8:47:25	31645	0.2	8	47	25	56	0.051757813	3.5594238	0.16650391	-0.23071289	-0.86352539	0.42529297	0.026611328	0	0	0	0	0	0	0	0	0	0.90917969	0.090820313	0.034423828	0.025146484	-0.009033203	0	0.08	36966.63	0.009	-150.91	0.076
395	396	396	Category A	0.20385742	-0.23999023	-0.87597656	-0.28686523	0.18408203	0.39428711	0	0.039	16/11/2017	16	11	2017	8:47:25	31645	0.3	8	47	25	56	0.051025391	3.5545898	0.16650391	-0.23046875	-0.86328125	0.042236328	0.040283203	0	0	0	0	0	0	0	0	0	0.90893555	0.091064453	0.059082031	0.037109375	-0.009277344	-0.012451172	0.074	37075.07	0.008	-143.12	0.103
396	397	397	Category A	0.16796875	-0.25195313	-0.86376953	-0.29174805	0.17895508	0.40039063	0	0.103	16/11/2017	16	11	2017	8:47:25	31645	0.4	8	47	25	56	0.051025391	3.5545898	0.16650391	-0.23022461	-0.86352539	0.59375	0.021484375	0	0	0	0	0	0	0	0	0	0.90893555	0.091064453	0.022949219	0.001220703	-0.021484375	0	0.062	37315.27	0.025	-467.12	0.045
397	398	398	Category A	0.15576172	-0.2277832	-0.86376953	-0.28710938	0.18115234	0.39331055	0	0.042	16/11/2017	16	11	2017	8:47:25	31645	0.5	8	47	25	56	0.051025391	3.5545898	0.16650391	-0.22998047	-0.86328125	0.62475586	0.010986328	0	0	0	0	0	0	0	0	0	0.90869141	0.091308594	0.013427734	-0.010742188	0.002197266	-0.000244141	0.061	37336.94	0.026	-488.79	0.103
398	399	399	Category A	0.16796875	-0.2277832	-0.83984375	-0.2878418	0.17993164	0.39233398	0	0.104	16/11/2017	16	11	2017	8:47:25	31645	0.6	8	47	25	56	0.051025391	3.5545898	0.16625977	-0.23022461	-0.86303711	0.019042969	0.0234375	0	0	0	0	0	0	0	0	0	0.90869141	0.091308594	0.02734375	0.001464844	0.002441406	0.023193359	0.076	37038.15	0.02	-331.47	0.103
399	400	400	Category A	0.17993164	-0.2277832	-0.88793945	-0.29418945	0.18261719	0.39746094	0	0.038	16/11/2017	16	11	2017	8:47:25	31645	0.7	8	47	25	56	0.051025391	3.5545898	0.16625977	-0.23022461	-0.86279297	0.62695313	0.028320313	0	0	0	0	0	0	0	0	0	0.90844727	0.091552734	0.040771484	0.013427734	0.002441406	-0.024902344	0.083	36914.87	0.017	-267.64	0.104
400	401	401	Category A	0.16796875	-0.21582031	-0.86376953	-0.28515625	0.18457031	0.39404297	0	0.13	16/11/2017	16	11	2017	8:47:25	31645	0.8	8	47	25	56	0.051025391	3.5545898	0.16650391	-0.22998047	-0.86254883	0.64282227	0.014160156	0	0	0	0	0	0	0	0	0	0.90820313	0.091796875	0.016845703	0.001220703	0.014160156	-0.000976563	0.084	36897.95	0.014	-221.24	0.104
401	402	402	Category A	0.16796875	-0.2277832	-0.86376953	-0.29003906	0.18212891	0.39306641	0	0.086	16/11/2017	16	11	2017	8:47:25	31645	0.9	8	47	25	56	0.051025391	3.5545898	0.16625977	-0.22973633	-0.86230469	0.69995117	0.002929688	0	0	0	0	0	0	0	0	0	0.90795898	0.092041016	0.004882813	0.001464844	0.001953125	-0.001220703	0.083	36914.87	0.025	-380.99	0.108
402	403	403	Category A	0.16796875	-0.2277832	-0.85180664	-0.28930664	0.18212891	0.39819336	0	0.108	16/11/2017	16	11	2017	8:47:26	31646	0	8	47	26	57	0.051025391	3.5545898	0.16625977	-0.22973633	-0.86230469	1.4716797	0.010742188	0	0	0	0	0	0	0	0	0	0.90771484	0.092285156	0.014160156	0.001464844	0.001953125	0.010498047	0.09	36799.73	0.026	-372.59	0.108
403	404	404	Category A	0.15576172	-0.2277832	-0.87597656	-0.28930664	0.18286133	0.39306641	0	0.037	16/11/2017	16	11	2017	8:47:26	31646	0.1	8	47	26	57	0.051025391	3.5545898	0.16625977	-0.22973633	-0.86230469	1.916748	0.017089844	0	0	0	0	0	0	0	0	0	0.90795898	0.092041016	0.026123047	-0.010498047	0.001953125	-0.013427734	0.09	36799.73	0.027	-385.5	0.13
404	405	405	Category A	0.16796875	-0.23999023	-0.85180664	-0.29711914	0.18652344	0.39428711	0	0.143	16/11/2017	16	11	2017	8:47:26	31646	0.2	8	47	26	57	0.051025391	3.5545898	0.16650391	-0.22998047	-0.86254883	1.6271973	0.014648438	0	0	0	0	0	0	0	0	0	0.90820313	0.091796875	0.022216797	0.001220703	-0.009765625	0.010742188	0.099	36661.91	0.002	-29.24	0.108
405	406	406	Category A	0.16796875	-0.25195313	-0.86376953	-0.28930664	0.18212891	0.39331055	0	0.038	16/11/2017	16	11	2017	8:47:26	31646	0.3	8	47	26	57	0.051025391	3.5545898	0.16577148	-0.22998047	-0.86230469	0.91210938	0.021972656	0	0	0	0	0	0	0	0	0	0.90771484	0.092285156	0.025146484	0.001953125	-0.021728516	-0.001220703	0.1	36647.23	0.004	-57.56	0.108
406	407	407	Category A	0.16796875	-0.2277832	-0.85180664	-0.29248047	0.18261719	0.39404297	0	0.187	16/11/2017	16	11	2017	8:47:26	31646	0.4	8	47	26	57	0.051025391	3.5545898	0.16577148	-0.23022461	-0.86254883	0.27490234	0.011230469	0	0	0	0	0	0	0	0	0	0.90795898	0.092041016	0.015136719	0.001953125	0.002441406	0.010742188	0.096	36706.68	0.023	-318.03	0.092
407	408	408	Category A	0.15576172	-0.21582031	-0.85180664	-0.29418945	0.18188477	0.39746094	0	0.092	16/11/2017	16	11	2017	8:47:26	31646	0.5	8	47	26	57	0.051025391	3.5545898	0.16577148	-0.23022461	-0.86303711	0.053955078	0.020751953	0	0	0	0	0	0	0	0	0	0.90844727	0.091552734	0.035888672	-0.010009766	0.014404297	0.011230469	0.102	36618.22	0.019	-254.79	0.143
408	409	409	Category A	0.17993164	-0.21582031	-0.87597656	-0.29077148	0.18286133	0.39208984	0	0.082	16/11/2017	16	11	2017	8:47:26	31646	0.6	8	47	26	57	0.051025391	3.5545898	0.16552734	-0.23022461	-0.86279297	0.21557617	0.023925781	0	0	0	0	0	0	0	0	0	0.90820313	0.091796875	0.041748047	0.014160156	0.014404297	-0.012939453	0.106	36561.56	0.014	-185.56	0.121
409	410	410	Category A	0.15576172	-0.2277832	-0.86376953	-0.29248047	0.18188477	0.39233398	0	0.075	16/11/2017	16	11	2017	8:47:26	31646	0.7	8	47	26	57	0.051025391	3.5545898	0.16552734	-0.22924805	-0.86254883	0.49975586	0.010009766	0	0	0	0	0	0	0	0	0	0.90771484	0.092285156	0.012451172	-0.009765625	0.001464844	-0.000976563	0.12	36376	-0.003	38.23	0.137
410	411	411	Category A	0.15576172	-0.25195313	-0.86376953	-0.2956543	0.18334961	0.39428711	0	0.167	16/11/2017	16	11	2017	8:47:26	31646	0.8	8	47	26	57	0.051025391	3.5545898	0.16577148	-0.22851563	-0.86303711	0.85375977	0.025146484	0	0	0	0	0	0	0	0	0	0.90795898	0.092041016	0.033691406	-0.010009766	-0.023193359	-0.000488281	0.112	36479.74	0	0	0.121
411	412	412	Category A	0.14379883	-0.23999023	-0.86376953	-0.29345703	0.18017578	0.39428711	0	0.121	16/11/2017	16	11	2017	8:47:26	31646	0.9	8	47	26	57	0.051025391	3.5545898	0.16601563	-0.22851563	-0.86352539	1.4733887	0.025146484	0	0	0	0	0	0	0	0	0	0.90869141	0.091308594	0.033691406	-0.022216797	-0.011230469	0	0.103	36603.89	0.014	-189.66	0.137
412	413	413	Category A	0.13183594	-0.23999023	-0.87597656	-0.2902832	0.18041992	0.3984375	0	0.137	16/11/2017	16	11	2017	8:47:27	31647	0	8	47	27	58	0.051025391	3.5545898	0.16674805	-0.2277832	-0.86425781	2.0668945	0.038574219	0	0	0	0	0	0	0	0	0	0.90917969	0.090820313	0.05859375	-0.034912109	-0.011962891	-0.011474609	0.117	36414.23	-0.011	147.33	0.137
413	414	414	Category A	0.14379883	-0.23999023	-0.86376953	-0.29101563	0.18212891	0.39331055	0	0.041	16/11/2017	16	11	2017	8:47:27	31647	0.1	8	47	27	58	0.051025391	3.5545898	0.16674805	-0.22802734	-0.86401367	2.2924805	0.025878906	0	0	0	0	0	0	0	0	0	0.90917969	0.090820313	0.03515625	-0.022949219	-0.01171875	0.000244141	0.117	36414.23	-0.015	203.99	0.137
414	415	415	Category A	0.16796875	-0.25195313	-0.85180664	-0.28930664	0.18041992	0.40014648	0	0.165	16/11/2017	16	11	2017	8:47:27	31647	0.2	8	47	27	58	0.051025391	3.5545898	0.16650391	-0.22827148	-0.86401367	1.6552734	0.026611328	0	0	0	0	0	0	0	0	0	0.90917969	0.090820313	0.037109375	0.001220703	-0.0234375	0.012207031	0.102	36618.22	-0.01	149.95	0.121
415	416	416	Category A	0.19189453	-0.25195313	-0.83984375	-0.29003906	0.18212891	0.39526367	0	0.072	16/11/2017	16	11	2017	8:47:27	31647	0.3	8	47	27	58	0.051025391	3.5545898	0.16650391	-0.22802734	-0.86450195	1.0383301	0.042480469	0	0	0	0	0	0	0	0	0	0.90942383	0.090576172	0.073730469	0.025146484	-0.023681641	0.024658203	0.089	36815.72	0.012	-183.05	0.137
416	417	417	Category A	0.17993164	-0.21582031	-0.85180664	-0.28857422	0.17797852	0.39331055	0	0.076	16/11/2017	16	11	2017	8:47:27	31647	0.4	8	47	27	58	0.051025391	3.5545898	0.16674805	-0.22802734	-0.86425781	0.83227539	0.021972656	0	0	0	0	0	0	0	0	0	0.90942383	0.090576172	0.037841797	0.012939453	0.012207031	0.012451172	0.12	36376	-0.013	171.67	0.14
417	418	418	Category A	0.11987305	-0.21582031	-0.86376953	-0.2878418	0.18286133	0.38916016	0	0.043	16/11/2017	16	11	2017	8:47:27	31647	0.5	8	47	27	58	0.051025391	3.5545898	0.16674805	-0.22875977	-0.86425781	0.50219727	0.048583984	0	0	0	0	0	0	0	0	0	0.90942383	0.090576172	0.060546875	-0.046875	0.012939453	0.000488281	0.136	36184.27	-0.033	419.62	0.14
418	419	419	Category A	0.13183594	-0.21582031	-0.87597656	-0.28857422	0.17797852	0.39526367	0	0.324	16/11/2017	16	11	2017	8:47:27	31647	0.6	8	47	27	58	0.051025391	3.5545898	0.16650391	-0.22900391	-0.86401367	0.16625977	0.0390625	0	0	0	0	0	0	0	0	0	0.90942383	0.090576172	0.060058594	-0.034667969	0.013183594	-0.01171875	0.128	36277.71	-0.018	228.9	0.115
419	420	420	Category A	0.15576172	-0.21582031	-0.85180664	-0.29394531	0.18579102	0.39404297	0	0.14	16/11/2017	16	11	2017	8:47:27	31647	0.7	8	47	27	58	0.051025391	3.5545898	0.16674805	-0.22900391	-0.86401367	0.70996094	0.021240234	0	0	0	0	0	0	0	0	0	0.90942383	0.090576172	0.036865234	-0.010986328	0.013183594	0.012207031	0.127	36289.72	-0.028	372.19	0.14
420	421	421	Category A	0.10791016	-0.21582031	-0.86376953	-0.28662109	0.18554688	0.39428711	0	0.115	16/11/2017	16	11	2017	8:47:27	31647	0.8	8	47	27	58	0.051025391	3.5545898	0.16699219	-0.22900391	-0.86376953	0.91601563	0.060546875	0	0	0	0	0	0	0	0	0	0.90917969	0.090820313	0.072509766	-0.059082031	0.013183594	0	0.138	36161.61	-0.043	560.24	0.14
421	422	422	Category A	0.14379883	-0.2277832	-0.86376953	-0.2878418	0.18212891	0.39526367	0	0.064	16/11/2017	16	11	2017	8:47:27	31647	0.9	8	47	27	58	0.051025391	3.5545898	0.16674805	-0.22900391	-0.86401367	1.109375	0.022949219	0	0	0	0	0	0	0	0	0	0.90942383	0.090576172	0.024658203	-0.022949219	0.001220703	0.000244141	0.142	36117.08	-0.046	589.6	0.14
422	423	423	Category A	0.14379883	-0.2277832	-0.87597656	-0.29418945	0.18432617	0.3984375	0	0.145	16/11/2017	16	11	2017	8:47:28	31648	0	8	47	28	59	0.051025391	3.5545898	0.16650391	-0.22949219	-0.86376953	1.7128906	0.025878906	0	0	0	0	0	0	0	0	0	0.90917969	0.090820313	0.036865234	-0.022705078	0.001708984	-0.011962891	0.101	36632.67	-0.005	74.01	0.115
423	424	424	Category A	0.19189453	-0.25195313	-0.87597656	-0.28710938	0.18457031	0.39599609	0	0.069	16/11/2017	16	11	2017	8:47:28	31648	0.1	8	47	28	59	0.051025391	3.5545898	0.16650391	-0.23022461	-0.86376953	2.5236816	0.03515625	0	0	0	0	0	0	0	0	0	0.90942383	0.090576172	0.058837891	0.025146484	-0.021484375	-0.011962891	0.094	36737.16	-0.016	264.86	0.11
424	425	425	Category A	0.15576172	-0.2277832	-0.88793945	-0.29321289	0.18579102	0.39233398	0	0.075	16/11/2017	16	11	2017	8:47:28	31648	0.2	8	47	28	59	0.051025391	3.5545898	0.16699219	-0.23071289	-0.86376953	2.1821289	0.026611328	0	0	0	0	0	0	0	0	0	0.90942383	0.090576172	0.038330078	-0.011230469	0.002929688	-0.023925781	0.093	36752.6	-0.018	303.91	0.096
425	426	426	Category A	0.16796875	-0.20385742	-0.86376953	-0.29174805	0.18432617	0.40014648	0	0.096	16/11/2017	16	11	2017	8:47:28	31648	0.3	8	47	28	59	0.051025391	3.5545898	0.16723633	-0.23095703	-0.86376953	1.689209	0.027099609	0	0	0	0	0	0	0	0	0	0.90991211	0.090087891	0.027832031	0.000488281	0.027099609	0	0.095	36721.85	-0.01	159.34	0.11
426	427	427	Category A	0.15576172	-0.26391602	-0.85180664	-0.28759766	0.18457031	0.39428711	0	0.11	16/11/2017	16	11	2017	8:47:28	31648	0.4	8	47	28	59	0.051025391	3.5545898	0.16772461	-0.23095703	-0.86376953	1.7001953	0.036865234	0	0	0	0	0	0	0	0	0	0.90991211	0.090087891	0.056884766	-0.011962891	-0.032714844	0.011962891	0.093	36752.6	0.002	-30.75	0.096
427	428	428	Category A	0.19189453	-0.20385742	-0.86376953	-0.28466797	0.18310547	0.39111328	0	0.079	16/11/2017	16	11	2017	8:47:28	31648	0.5	8	47	28	59	0.051025391	3.5545898	0.16772461	-0.23071289	-0.86401367	0.97802734	0.036132813	0	0	0	0	0	0	0	0	0	0.90991211	0.090087891	0.051269531	0.023925781	0.026855469	0.000244141	0.097	36691.63	0.003	-44.4	0.11
428	429	429	Category A	0.16796875	-0.2277832	-0.86376953	-0.29394531	0.18505859	0.39331055	0	0.132	16/11/2017	16	11	2017	8:47:28	31648	0.6	8	47	28	59	0.051025391	3.5545898	0.16772461	-0.23071289	-0.86401367	0.20825195	0.002929688	0	0	0	0	0	0	0	0	0	0.90991211	0.090087891	0.003417969	0	0.002929688	0.000244141	0.107	36547.67	0.004	-54.54	0.11
429	430	430	Category A	0.14379883	-0.26391602	-0.82788086	-0.29077148	0.18457031	0.39746094	0	0.092	16/11/2017	16	11	2017	8:47:28	31648	0.7	8	47	28	59	0.051025391	3.5545898	0.16796875	-0.22973633	-0.86425781	1.0952148	0.055419922	0	0	0	0	0	0	0	0	0	0.90991211	0.090087891	0.094970703	-0.024169922	-0.033935547	0.036376953	0.109	36520.2	0.009	-118.81	0.11
430	431	431	Category A	0.16796875	-0.26391602	-0.85180664	-0.29418945	0.18261719	0.39746094	0	0.135	16/11/2017	16	11	2017	8:47:28	31648	0.8	8	47	28	59	0.051025391	3.5545898	0.16821289	-0.22973633	-0.86425781	0.81713867	0.036132813	0	0	0	0	0	0	0	0	0	0.90991211	0.090087891	0.046875	-0.000244141	-0.033935547	0.012451172	0.101	36632.67	0.015	-205.53	0.106
431	432	432	Category A	0.17993164	-0.21582031	-0.86376953	-0.29248047	0.18603516	0.39013672	0	0.106	16/11/2017	16	11	2017	8:47:28	31648	0.9	8	47	28	59	0.051025391	3.5545898	0.16772461	-0.23022461	-0.86401367	0.6159668	0.018798828	0	0	0	0	0	0	0	0	0	0.90991211	0.090087891	0.026855469	0.011962891	0.014404297	0.000244141	0.103	36603.89	0.016	-215.24	0.132
432	433	433	Category A	0.17993164	-0.2277832	-0.87597656	-0.28759766	0.18457031	0.39428711	0	0.064	16/11/2017	16	11	2017	8:47:29	31649	0	8	47	29	0	0.051025391	3.5545898	0.16772461	-0.23022461	-0.86425781	1.0427246	0.016845703	0	0	0	0	0	0	0	0	0	0.90991211	0.090087891	0.026367188	0.011962891	0.002441406	-0.011474609	0.105	36575.56	0.004	-55.36	0.106
433	434	434	Category A	0.16796875	-0.23999023	-0.86376953	-0.29077148	0.18432617	0.39208984	0	0.089	16/11/2017	16	11	2017	8:47:29	31649	0.1	8	47	29	0	0.051269531	3.5175293	0.16748047	-0.23046875	-0.86425781	0.8671875	0.009277344	0	0	0	0	0	0	0	0	0	0.90991211	0.090087891	0.010253906	0.000244141	-0.009277344	0.000488281	0.104	36589.67	-0.008	117.01	0.106
434	435	435	Category A	0.16796875	-0.2277832	-0.85180664	-0.29174805	0.18188477	0.40136719	0	0.147	16/11/2017	16	11	2017	8:47:29	31649	0.2	8	47	29	0	0.051269531	3.5175293	0.16723633	-0.23095703	-0.86425781	0.14794922	0.012695313	0	0	0	0	0	0	0	0	0	0.91015625	0.08984375	0.016113281	0.000488281	0.003173828	0.012451172	0.089	36815.72	-0.012	204.27	0.089
435	436	436	Category A	0.16796875	-0.2277832	-0.87597656	-0.29248047	0.1809082	0.39941406	0	0.087	16/11/2017	16	11	2017	8:47:29	31649	0.3	8	47	29	0	0.051269531	3.5175293	0.16723633	-0.23071289	-0.86425781	0.22338867	0.01171875	0	0	0	0	0	0	0	0	0	0.91015625	0.08984375	0.015136719	0.000488281	0.002929688	-0.011474609	0.082	36931.95	-0.01	180.84	0.089
436	437	437	Category A	0.16796875	-0.21582031	-0.86376953	-0.29345703	0.18188477	0.39331055	0	0.043	16/11/2017	16	11	2017	8:47:29	31649	0.4	8	47	29	0	0.051269531	3.5175293	0.16699219	-0.23046875	-0.86425781	0.71362305	0.014892578	0	0	0	0	0	0	0	0	0	0.90991211	0.090087891	0.016113281	0.000732422	0.014648438	0.000488281	0.087	36848.15	-0.01	171.84	0.089
437	438	438	Category A	0.15576172	-0.23999023	-0.85180664	-0.29394531	0.18505859	0.39331055	0	0.067	16/11/2017	16	11	2017	8:47:29	31649	0.5	8	47	29	0	0.051269531	3.5175293	0.16723633	-0.23022461	-0.86425781	0.42407227	0.01953125	0	0	0	0	0	0	0	0	0	0.90991211	0.090087891	0.033691406	-0.011474609	-0.009521484	0.012451172	0.087	36848.15	-0.023	424.61	0.09
438	439	439	Category A	0.16796875	-0.23999023	-0.85180664	-0.2956543	0.18432617	0.39941406	0	0.089	16/11/2017	16	11	2017	8:47:29	31649	0.6	8	47	29	0	0.051269531	3.5175293	0.16748047	-0.23022461	-0.86425781	0.69335938	0.015625	0	0	0	0	0	0	0	0	0	0.91015625	0.08984375	0.022460938	0.000244141	-0.009521484	0.012451172	0.096	36706.68	-0.017	277.56	0.09
439	440	440	Category A	0.19189453	-0.21582031	-0.85180664	-0.29052734	0.18017578	0.39331055	0	0.09	16/11/2017	16	11	2017	8:47:29	31649	0.7	8	47	29	0	0.051269531	3.5175293	0.16748047	-0.22973633	-0.86474609	1.472168	0.030761719	0	0	0	0	0	0	0	0	0	0.91015625	0.08984375	0.051269531	0.024169922	0.013916016	0.012939453	0.1	36647.23	-0.013	200.92	0.09
440	441	441	Category A	0.17993164	-0.21582031	-0.86376953	-0.29077148	0.18286133	0.39208984	0	0.203	16/11/2017	16	11	2017	8:47:29	31649	0.8	8	47	29	0	0.051269531	3.5175293	0.16723633	-0.22973633	-0.86450195	1.2775879	0.018798828	0	0	0	0	0	0	0	0	0	0.91015625	0.08984375	0.02734375	0.012451172	0.013916016	0.000732422	0.098	36676.71	-0.004	60.45	0.109
441	442	442	Category A	0.19189453	-0.21582031	-0.86376953	-0.29492188	0.18579102	0.38818359	0	0.109	16/11/2017	16	11	2017	8:47:29	31649	0.9	8	47	29	0	0.051269531	3.5175293	0.16723633	-0.23022461	-0.86474609	1.4709473	0.028320313	0	0	0	0	0	0	0	0	0	0.91040039	0.089599609	0.039794922	0.024414063	0.014404297	0.000976563	0.108	36533.88	-0.008	113.35	0.124
442	443	443	Category A	0.19189453	-0.2277832	-0.87597656	-0.29101563	0.1796875	0.38916016	0	0.035	16/11/2017	16	11	2017	8:47:30	31650	0	8	47	30	1	0.051269531	3.5175293	0.16748047	-0.23046875	-0.86474609	2.3334961	0.026611328	0	0	0	0	0	0	0	0	0	0.91064453	0.089355469	0.038085938	0.024169922	0.002685547	-0.010986328	0.116	36427.14	-0.009	120.53	0.124
443	444	444	Category A	0.19189453	-0.2277832	-0.86376953	-0.29150391	0.18310547	0.3984375	0	0.124	16/11/2017	16	11	2017	8:47:30	31650	0.1	8	47	30	1	0.051269531	3.5175293	0.16772461	-0.23022461	-0.86499023	1.9794922	0.024169922	0	0	0	0	0	0	0	0	0	0.91064453	0.089355469	0.027832031	0.023925781	0.002441406	0.001220703	0.117	36414.23	-0.011	147.33	0.124
444	445	445	Category A	0.13183594	-0.21582031	-0.86376953	-0.29003906	0.18530273	0.38989258	0	0.14	16/11/2017	16	11	2017	8:47:30	31650	0.2	8	47	30	1	0.051269531	3.5175293	0.16796875	-0.23071289	-0.86499023	0.72070313	0.0390625	0	0	0	0	0	0	0	0	0	0.91088867	0.089111328	0.052246094	-0.036132813	0.014892578	0.001220703	0.101	36632.67	0.005	-71.11	0.124
445	446	446	Category A	0.15576172	-0.2277832	-0.87597656	-0.29345703	0.18188477	0.39331055	0	0.094	16/11/2017	16	11	2017	8:47:30	31650	0.3	8	47	30	1	0.051269531	3.5175293	0.16796875	-0.23022461	-0.86547852	0.17993164	0.016113281	0	0	0	0	0	0	0	0	0	0.91137695	0.088623047	0.025146484	-0.012207031	0.002441406	-0.010253906	0.104	36589.67	-0.006	87.04	0.124
446	447	447	Category A	0.15576172	-0.23999023	-0.88793945	-0.29003906	0.18212891	0.39306641	0	0.104	16/11/2017	16	11	2017	8:47:30	31650	0.4	8	47	30	1	0.051269531	3.5175293	0.16796875	-0.22998047	-0.86572266	0.56005859	0.027099609	0	0	0	0	0	0	0	0	0	0.91137695	0.088623047	0.044433594	-0.012207031	-0.009765625	-0.021972656	0.119	36388.65	-0.019	258.58	0.132
447	448	448	Category A	0.16796875	-0.2277832	-0.85180664	-0.29199219	0.17871094	0.39428711	0	0.132	16/11/2017	16	11	2017	8:47:30	31650	0.5	8	47	30	1	0.051269531	3.5175293	0.16821289	-0.23046875	-0.86572266	0.92578125	0.014160156	0	0	0	0	0	0	0	0	0	0.91162109	0.088378906	0.017089844	-0.000244141	0.002685547	0.013916016	0.121	36363.43	-0.022	298.48	0.132
448	449	449	Category A	0.19189453	-0.21582031	-0.83984375	-0.28930664	0.18676758	0.39501953	0	0.122	16/11/2017	16	11	2017	8:47:30	31650	0.6	8	47	30	1	0.051269531	3.5175293	0.16845703	-0.23071289	-0.86572266	1.019043	0.037841797	0	0	0	0	0	0	0	0	0	0.91162109	0.088378906	0.064208984	0.023193359	0.014892578	0.025878906	0.12	36376	-0.014	185.56	0.131
449	450	450	Category A	0.17993164	-0.19189453	-0.88793945	-0.29077148	0.18261719	0.39941406	0	0.137	16/11/2017	16	11	2017	8:47:30	31650	0.7	8	47	30	1	0.051269531	3.5175293	0.16796875	-0.23046875	-0.86547852	0.93725586	0.046142578	0	0	0	0	0	0	0	0	0	0.91113281	0.088867188	0.072753906	0.01171875	0.038574219	-0.022216797	0.117	36414.23	-0.002	25.92	0.131
450	451	451	Category A	0.17993164	-0.21582031	-0.91186523	-0.2890625	0.18457031	0.39208984	0	0.131	16/11/2017	16	11	2017	8:47:30	31650	0.8	8	47	30	1	0.051269531	3.5175293	0.16821289	-0.23046875	-0.86499023	0.87329102	0.050048828	0	0	0	0	0	0	0	0	0	0.91088867	0.089111328	0.072753906	0.011474609	0.014648438	-0.046630859	0.112	36479.74	-0.008	109.93	0.132
451	452	452	Category A	0.16796875	-0.2277832	-0.88793945	-0.29272461	0.18188477	0.39526367	0	0.077	16/11/2017	16	11	2017	8:47:30	31650	0.9	8	47	30	1	0.051269531	3.5175293	0.16845703	-0.22998047	-0.86474609	0.63696289	0.022949219	0	0	0	0	0	0	0	0	0	0.91064453	0.089355469	0.025878906	-0.000488281	0.002197266	-0.022949219	0.117	36414.23	-0.021	292.45	0.131
452	453	453	Category A	0.15576172	-0.2277832	-0.85180664	-0.29077148	0.18286133	0.39013672	0	0.075	16/11/2017	16	11	2017	8:47:31	31651	0	8	47	31	2	0.051269531	3.5175293	0.16845703	-0.22973633	-0.86450195	0.080566406	0.018066406	0	0	0	0	0	0	0	0	0	0.91015625	0.08984375	0.027587891	-0.012695313	0.001953125	0.012695313	0.106	36561.56	-0.015	222.32	0.131
453	454	454	Category A	0.17993164	-0.23999023	-0.85180664	-0.29272461	0.18066406	0.40136719	0	0.16	16/11/2017	16	11	2017	8:47:31	31651	0.1	8	47	31	2	0.051269531	3.5175293	0.16918945	-0.22949219	-0.86425781	0.4519043	0.019287109	0	0	0	0	0	0	0	0	0	0.91015625	0.08984375	0.033447266	0.010498047	-0.010253906	0.012451172	0.102	36618.22	-0.006	88.46	0.115
454	455	455	Category A	0.17993164	-0.2277832	-0.87597656	-0.29492188	0.18408203	0.39331055	0	0.057	16/11/2017	16	11	2017	8:47:31	31651	0.2	8	47	31	2	0.051269531	3.5175293	0.16943359	-0.22949219	-0.86450195	1.1728516	0.015380859	0	0	0	0	0	0	0	0	0	0.91040039	0.089599609	0.0234375	0.010253906	0.001708984	-0.011230469	0.092	36768.17	-0.017	288.34	0.115
455	456	456	Category A	0.17993164	-0.2277832	-0.82788086	-0.29174805	0.18188477	0.39624023	0	0.115	16/11/2017	16	11	2017	8:47:31	31651	0.3	8	47	31	2	0.051269531	3.5175293	0.16967773	-0.22900391	-0.86499023	1.6132813	0.038574219	0	0	0	0	0	0	0	0	0	0.91064453	0.089355469	0.048828125	0.010009766	0.001220703	0.037109375	0.101	36632.67	-0.034	578.3	0.115
456	457	457	Category A	0.16796875	-0.27587891	-0.85180664	-0.28833008	0.18505859	0.39746094	0	0.07	16/11/2017	16	11	2017	8:47:31	31651	0.4	8	47	31	2	0.051269531	3.5175293	0.16894531	-0.22875977	-0.86499023	1.5593262	0.048583984	0	0	0	0	0	0	0	0	0	0.91064453	0.089355469	0.061279297	-0.000976563	-0.046875	0.013183594	0.107	36547.67	-0.032	508.84	0.131
457	458	458	Category A	0.17993164	-0.25195313	-0.87597656	-0.29248047	0.18261719	0.39624023	0	0.131	16/11/2017	16	11	2017	8:47:31	31651	0.5	8	47	31	2	0.051269531	3.5175293	0.16845703	-0.22900391	-0.86499023	1.8334961	0.027587891	0	0	0	0	0	0	0	0	0	0.91040039	0.089599609	0.045166016	0.011230469	-0.022705078	-0.010742188	0.103	36603.89	-0.02	310.98	0.115
458	459	459	Category A	0.17993164	-0.2277832	-0.87597656	-0.28833008	0.18457031	0.39233398	0	0.113	16/11/2017	16	11	2017	8:47:31	31651	0.6	8	47	31	2	0.051269531	3.5175293	0.16894531	-0.22900391	-0.86474609	2.3449707	0.015625	0	0	0	0	0	0	0	0	0	0.91040039	0.089599609	0.023193359	0.010986328	0.001220703	-0.010986328	0.11	36506.61	-0.021	309.11	0.115
459	460	460	Category A	0.17993164	-0.23999023	-0.85180664	-0.29589844	0.18286133	0.39331055	0	0.136	16/11/2017	16	11	2017	8:47:31	31651	0.7	8	47	31	2	0.051269531	3.5175293	0.16943359	-0.22900391	-0.86474609	2.6794434	0.019775391	0	0	0	0	0	0	0	0	0	0.91040039	0.089599609	0.034179688	0.010253906	-0.010742188	0.012939453	0.099	36661.91	-0.015	236.04	0.113
460	461	461	Category A	0.15576172	-0.2277832	-0.89990234	-0.29077148	0.18359375	0.39331055	0	0.098	16/11/2017	16	11	2017	8:47:31	31651	0.8	8	47	31	2	0.051269531	3.5175293	0.16943359	-0.22900391	-0.86474609	2.7102051	0.037597656	0	0	0	0	0	0	0	0	0	0.91040039	0.089599609	0.050292969	-0.013671875	0.001220703	-0.034912109	0.095	36721.85	-0.001	15.31	0.131
461	462	462	Category A	0.15576172	-0.23999023	-0.86376953	-0.29589844	0.18286133	0.39746094	0	0.048	16/11/2017	16	11	2017	8:47:31	31651	0.9	8	47	31	2	0.051269531	3.5175293	0.17016602	-0.22924805	-0.86474609	2.6262207	0.017822266	0	0	0	0	0	0	0	0	0	0.91064453	0.089355469	0.026123047	-0.014404297	-0.010498047	0.000976563	0.096	36706.68	-0.003	45.92	0.113
462	463	463	Category A	0.15576172	-0.26391602	-0.86376953	-0.28930664	0.18359375	0.38891602	0	0.048	16/11/2017	16	11	2017	8:47:32	31652	0	8	47	32	3	0.051269531	3.5175293	0.1706543	-0.22973633	-0.86499023	2.9240723	0.037109375	0	0	0	0	0	0	0	0	0	0.91113281	0.088867188	0.050537109	-0.014892578	-0.033935547	0.001220703	0.096	36706.68	-0.003	45.92	0.111
463	464	464	Category A	0.15576172	-0.25195313	-0.86376953	-0.2956543	0.18432617	0.39135742	0	0.136	16/11/2017	16	11	2017	8:47:32	31652	0.1	8	47	32	3	0.051269531	3.5175293	0.17089844	-0.22973633	-0.86499023	2.6767578	0.026611328	0	0	0	0	0	0	0	0	0	0.91113281	0.088867188	0.038574219	-0.015136719	-0.021972656	0.001220703	0.078	37002.02	0.009	-153.87	0.098
464	465	465	Category A	0.16796875	-0.26391602	-0.86376953	-0.28833008	0.18139648	0.39135742	0	0.111	16/11/2017	16	11	2017	8:47:32	31652	0.2	8	47	32	3	0.051269531	3.5175293	0.17089844	-0.22973633	-0.86474609	1.0874023	0.034179688	0	0	0	0	0	0	0	0	0	0.91088867	0.089111328	0.038330078	-0.002929688	-0.033935547	0.000976563	0.075	37056.51	0.009	-158.56	0.104
465	466	466	Category A	0.19189453	-0.2277832	-0.86376953	-0.29394531	0.18505859	0.39526367	0	0.032	16/11/2017	16	11	2017	8:47:32	31652	0.3	8	47	32	3	0.051269531	3.5175293	0.17089844	-0.22973633	-0.86499023	0.060058594	0.020996094	0	0	0	0	0	0	0	0	0	0.91113281	0.088867188	0.024414063	0.020751953	0.001953125	0.001220703	0.085	36881.19	-0.003	50.76	0.111
466	467	467	Category A	0.19189453	-0.19189453	-0.87597656	-0.29101563	0.18115234	0.39331055	0	0.079	16/11/2017	16	11	2017	8:47:32	31652	0.4	8	47	32	3	0.051269531	3.5175293	0.17089844	-0.23022461	-0.86499023	0.78759766	0.044921875	0	0	0	0	0	0	0	0	0	0.91137695	0.088623047	0.070068359	0.020751953	0.038330078	-0.010742188	0.095	36721.85	-0.022	371.98	0.112
467	468	468	Category A	0.16796875	-0.23999023	-0.83984375	-0.29711914	0.18188477	0.39160156	0	0.104	16/11/2017	16	11	2017	8:47:32	31652	0.5	8	47	32	3	0.051269531	3.5175293	0.17089844	-0.22998047	-0.86547852	1.7963867	0.027587891	0	0	0	0	0	0	0	0	0	0.91162109	0.088378906	0.038574219	-0.002929688	-0.009765625	0.025634766	0.1	36647.23	-0.014	217.36	0.112
468	469	469	Category A	0.17993164	-0.19189453	-0.87597656	-0.28955078	0.18115234	0.39746094	0	0.112	16/11/2017	16	11	2017	8:47:32	31652	0.6	8	47	32	3	0.051269531	3.5175293	0.17089844	-0.23022461	-0.86499023	2.3515625	0.040771484	0	0	0	0	0	0	0	0	0	0.91137695	0.088623047	0.058105469	0.008789063	0.038330078	-0.010742188	0.111	36493.13	-0.024	355.02	0.112
469	470	470	Category A	0.17993164	-0.20385742	-0.87597656	-0.29931641	0.18066406	0.40063477	0	0.164	16/11/2017	16	11	2017	8:47:32	31652	0.7	8	47	32	3	0.051269531	3.5175293	0.17089844	-0.23022461	-0.86523438	2.626709	0.029785156	0	0	0	0	0	0	0	0	0	0.91162109	0.088378906	0.045898438	0.008789063	0.026367188	-0.010498047	0.118	36401.39	-0.023	320.46	0.112
470	471	471	Category A	0.15576172	-0.25195313	-0.88793945	-0.29370117	0.18261719	0.39746094	0	0.18	16/11/2017	16	11	2017	8:47:32	31652	0.8	8	47	32	3	0.051269531	3.5175293	0.17114258	-0.22973633	-0.8659668	2.1740723	0.034667969	0	0	0	0	0	0	0	0	0	0.91235352	0.087646484	0.059326172	-0.015380859	-0.021972656	-0.021728516	0.116	36427.14	-0.032	470.81	0.121
471	472	472	Category A	0.16796875	-0.21582031	-0.89990234	-0.29052734	0.17895508	0.39526367	0	0.071	16/11/2017	16	11	2017	8:47:32	31652	0.9	8	47	32	3	0.051269531	3.5384766	0.17114258	-0.22973633	-0.86621094	1.5725098	0.036376953	0	0	0	0	0	0	0	0	0	0.91235352	0.087646484	0.05078125	-0.003173828	0.013916016	-0.033447266	0.119	36388.65	-0.038	560.55	0.121
472	473	473	Category A	0.16796875	-0.2277832	-0.82788086	-0.29418945	0.18188477	0.39331055	0	0.066	16/11/2017	16	11	2017	8:47:33	31653	0	8	47	33	4	0.051269531	3.5384766	0.17089844	-0.22973633	-0.8659668	1.6845703	0.038330078	0	0	0	0	0	0	0	0	0	0.91210938	0.087890625	0.04296875	-0.002929688	0.001953125	0.038085938	0.109	36520.2	-0.023	344.39	0.121
473	474	474	Category A	0.17993164	-0.25195313	-0.85180664	-0.29272461	0.18066406	0.39624023	0	0.121	16/11/2017	16	11	2017	8:47:33	31653	0.1	8	47	33	4	0.051269531	3.5384766	0.17089844	-0.22973633	-0.86572266	1.4599609	0.027587891	0	0	0	0	0	0	0	0	0	0.91186523	0.088134766	0.045166016	0.008789063	-0.021972656	0.013916016	0.096	36706.68	-0.015	242.52	0.086
474	475	475	Category A	0.19189453	-0.2277832	-0.87597656	-0.29296875	0.18017578	0.39428711	0	0.052	16/11/2017	16	11	2017	8:47:33	31653	0.2	8	47	33	4	0.051269531	3.5384766	0.17016602	-0.22949219	-0.8659668	1.0388184	0.023681641	0	0	0	0	0	0	0	0	0	0.91186523	0.088134766	0.033203125	0.021484375	0.001708984	-0.010009766	0.077	37019.99	-0.002	36.52	0.071
475	476	476	Category A	0.17993164	-0.2277832	-0.86376953	-0.29370117	0.18261719	0.39526367	0	0.086	16/11/2017	16	11	2017	8:47:33	31653	0.3	8	47	33	4	0.051269531	3.5384766	0.17016602	-0.22973633	-0.8659668	0.9375	0.010009766	0	0	0	0	0	0	0	0	0	0.91210938	0.087890625	0.013916016	0.009521484	0.001953125	0.002197266	0.072	37112.79	0.009	-163.59	0.086
476	477	477	Category A	0.17993164	-0.2277832	-0.87597656	-0.29492188	0.18652344	0.39404297	0	0.068	16/11/2017	16	11	2017	8:47:33	31653	0.4	8	47	33	4	0.051269531	3.5384766	0.17041016	-0.22973633	-0.86572266	0.58764648	0.013916016	0	0	0	0	0	0	0	0	0	0.91186523	0.088134766	0.021484375	0.009277344	0.001953125	-0.010009766	0.077	37019.99	0.004	-70.79	0.086
477	478	478	Category A	0.17993164	-0.2277832	-0.86376953	-0.29174805	0.18359375	0.39306641	0	0.042	16/11/2017	16	11	2017	8:47:33	31653	0.5	8	47	33	4	0.051269531	3.5384766	0.1706543	-0.23022461	-0.86621094	0.12011719	0.009765625	0	0	0	0	0	0	0	0	0	0.91235352	0.087646484	0.013916016	0.009033203	0.002441406	0.002441406	0.064	37272.76	0.021	-391.57	0.086
478	479	479	Category A	0.16796875	-0.19189453	-0.86376953	-0.2878418	0.17993164	0.39233398	0	0.093	16/11/2017	16	11	2017	8:47:33	31653	0.6	8	47	33	4	0.051269531	3.5384766	0.17089844	-0.22973633	-0.86645508	0.41674805	0.038085938	0	0	0	0	0	0	0	0	0	0.91259766	0.087402344	0.043701172	-0.002929688	0.037841797	0.002685547	0.079	36984.24	0.013	-216.07	0.093
479	480	480	Category A	0.16796875	-0.2277832	-0.87597656	-0.29467773	0.18359375	0.39013672	0	0.048	16/11/2017	16	11	2017	8:47:33	31653	0.7	8	47	33	4	0.051269531	3.5384766	0.17089844	-0.22973633	-0.86645508	0.90625	0.010009766	0	0	0	0	0	0	0	0	0	0.91259766	0.087402344	0.014404297	-0.002929688	0.001953125	-0.009277344	0.087	36848.15	0.009	-141.47	0.107
480	481	481	Category A	0.16796875	-0.25195313	-0.87597656	-0.28833008	0.18139648	0.38916016	0	0.138	16/11/2017	16	11	2017	8:47:33	31653	0.8	8	47	33	4	0.051269531	3.5384766	0.17041016	-0.22973633	-0.86669922	0.45703125	0.023925781	0	0	0	0	0	0	0	0	0	0.9128418	0.087158203	0.033447266	-0.002441406	-0.021972656	-0.009033203	0.094	36737.16	0.001	-15.31	0.107
481	482	482	Category A	0.17993164	-0.23999023	-0.87597656	-0.29638672	0.18334961	0.39013672	0	0.137	16/11/2017	16	11	2017	8:47:33	31653	0.9	8	47	33	4	0.051269531	3.5384766	0.17016602	-0.23022461	-0.86694336	0.016601563	0.016357422	0	0	0	0	0	0	0	0	0	0.91308594	0.086914063	0.028076172	0.009521484	-0.009521484	-0.008789063	0.1	36647.23	-0.016	250.72	0.134
482	483	483	Category A	0.17993164	-0.21582031	-0.86376953	-0.29492188	0.1809082	0.3984375	0	0.107	16/11/2017	16	11	2017	8:47:34	31654	0	8	47	34	5	0.051269531	3.5384766	0.16967773	-0.23022461	-0.8671875	0.075683594	0.018066406	0	0	0	0	0	0	0	0	0	0.91308594	0.086914063	0.028320313	0.010009766	0.014404297	0.003417969	0.107	36547.67	-0.014	204.93	0.134
483	484	484	Category A	0.17993164	-0.25195313	-0.87597656	-0.28857422	0.18359375	0.39599609	0	0.081	16/11/2017	16	11	2017	8:47:34	31654	0.1	8	47	34	5	0.051269531	3.5384766	0.16943359	-0.23046875	-0.86743164	0.47216797	0.024902344	0	0	0	0	0	0	0	0	0	0.91333008	0.086669922	0.040039063	0.010253906	-0.021240234	-0.008300781	0.106	36561.56	-0.008	115.15	0.137
484	485	485	Category A	0.16796875	-0.21582031	-0.89990234	-0.2902832	0.17919922	0.39135742	0	0.134	16/11/2017	16	11	2017	8:47:34	31654	0.2	8	47	34	5	0.051269531	3.5384766	0.16918945	-0.23071289	-0.8671875	0.3371582	0.035888672	0	0	0	0	0	0	0	0	0	0.91333008	0.086669922	0.048828125	-0.001220703	0.014892578	-0.032470703	0.106	36561.56	-0.009	130.07	0.134
485	486	486	Category A	0.17993164	-0.2277832	-0.87597656	-0.29003906	0.18432617	0.39526367	0	0.039	16/11/2017	16	11	2017	8:47:34	31654	0.3	8	47	34	5	0.051269531	3.5384766	0.16967773	-0.23095703	-0.86767578	0.077148438	0.013183594	0	0	0	0	0	0	0	0	0	0.91381836	0.086181641	0.021484375	0.010009766	0.003173828	-0.008056641	0.098	36676.71	-0.009	139.01	0.12
486	487	487	Category A	0.17993164	-0.26391602	-0.85180664	-0.29052734	0.18676758	0.39013672	0	0.138	16/11/2017	16	11	2017	8:47:34	31654	0.4	8	47	34	5	0.051269531	3.5384766	0.16967773	-0.23120117	-0.86767578	0.11621094	0.037597656	0	0	0	0	0	0	0	0	0	0.91381836	0.086181641	0.05859375	0.010009766	-0.032470703	0.015869141	0.1	36647.23	-0.002	29.48	0.12
487	488	488	Category A	0.16796875	-0.2277832	-0.85180664	-0.29003906	0.18212891	0.39404297	0	0.092	16/11/2017	16	11	2017	8:47:34	31654	0.5	8	47	34	5	0.051269531	3.5384766	0.16992188	-0.23144531	-0.86743164	0.59570313	0.016113281	0	0	0	0	0	0	0	0	0	0.91357422	0.086425781	0.021240234	-0.001953125	0.003662109	0.015625	0.099	36661.91	-0.004	59.94	0.134
488	489	489	Category A	0.15576172	-0.20385742	-0.85180664	-0.29467773	0.18432617	0.39013672	0	0.12	16/11/2017	16	11	2017	8:47:34	31654	0.6	8	47	34	5	0.051269531	3.5384766	0.16992188	-0.23120117	-0.8671875	0.55786133	0.034667969	0	0	0	0	0	0	0	0	0	0.91357422	0.086425781	0.057128906	-0.014160156	0.02734375	0.015380859	0.106	36561.56	-0.009	130.07	0.12
489	490	490	Category A	0.16796875	-0.2277832	-0.83984375	-0.2878418	0.18212891	0.39331055	0	0.075	16/11/2017	16	11	2017	8:47:34	31654	0.7	8	47	34	5	0.051269531	3.5384766	0.16992188	-0.23144531	-0.86743164	0.34277344	0.027832031	0	0	0	0	0	0	0	0	0	0.91381836	0.086181641	0.033447266	-0.001953125	0.003662109	0.027587891	0.115	36440.15	-0.028	408	0.12
490	491	491	Category A	0.16796875	-0.21582031	-0.83984375	-0.28759766	0.18457031	0.39428711	0	0.175	16/11/2017	16	11	2017	8:47:34	31654	0.8	8	47	34	5	0.051269531	3.5384766	0.16992188	-0.23217773	-0.8671875	0.077148438	0.031982422	0	0	0	0	0	0	0	0	0	0.91381836	0.086181641	0.046142578	-0.001953125	0.016357422	0.02734375	0.104	36589.67	-0.024	376.96	0.094
491	492	492	Category A	0.15576172	-0.21582031	-0.83984375	-0.29492188	0.18408203	0.39624023	0	0.094	16/11/2017	16	11	2017	8:47:34	31654	0.9	8	47	34	5	0.051269531	3.5384766	0.16992188	-0.23291016	-0.86669922	0.3737793	0.034912109	0	0	0	0	0	0	0	0	0	0.91333008	0.086669922	0.058349609	-0.014160156	0.017089844	0.026855469	0.096	36706.68	-0.013	208.19	0.094
492	493	493	Category A	0.17993164	-0.2277832	-0.86376953	-0.29003906	0.18530273	0.39941406	0	0.073	16/11/2017	16	11	2017	8:47:35	31655	0	8	47	35	6	0.051269531	3.5384766	0.16992188	-0.23291016	-0.86645508	0.56347656	0.011474609	0	0	0	0	0	0	0	0	0	0.91333008	0.086669922	0.017822266	0.009765625	0.005126953	0.002685547	0.091	36783.88	-0.017	291.19	0.094
493	494	494	Category A	0.16796875	-0.2277832	-0.87597656	-0.29345703	0.18676758	0.39306641	0	0.04	16/11/2017	16	11	2017	8:47:35	31655	0.1	8	47	35	6	0.051269531	3.5384766	0.17041016	-0.23291016	-0.86645508	0.42016602	0.010986328	0	0	0	0	0	0	0	0	0	0.91333008	0.086669922	0.017089844	-0.002441406	0.005126953	-0.009277344	0.096	36706.68	-0.021	349.83	0.094
494	495	495	Category A	0.17993164	-0.2277832	-0.88793945	-0.29418945	0.18188477	0.39428711	0	0.089	16/11/2017	16	11	2017	8:47:35	31655	0.2	8	47	35	6	0.051269531	3.5384766	0.17016602	-0.23291016	-0.86694336	0.1340332	0.0234375	0	0	0	0	0	0	0	0	0	0.91357422	0.086425781	0.035644531	0.009521484	0.005126953	-0.020751953	0.075	37056.51	0.002	-36.52	0.089
495	496	496	Category A	0.14379883	-0.2277832	-0.83984375	-0.29101563	0.17871094	0.39331055	0	0.105	16/11/2017	16	11	2017	8:47:35	31655	0.3	8	47	35	6	0.051269531	3.5384766	0.17016602	-0.2331543	-0.86694336	0.029052734	0.038330078	0	0	0	0	0	0	0	0	0	0.91381836	0.086181641	0.059326172	-0.026367188	0.005371094	0.027099609	0.067	37210.97	0.016	-296.1	0.089
496	497	497	Category A	0.13183594	-0.2277832	-0.85180664	-0.29589844	0.18286133	0.40039063	0	0.051	16/11/2017	16	11	2017	8:47:35	31655	0.4	8	47	35	6	0.051269531	3.5384766	0.16992188	-0.2331543	-0.86743164	0.051757813	0.041748047	0	0	0	0	0	0	0	0	0	0.91430664	0.085693359	0.059570313	-0.038085938	0.005371094	0.015625	0.075	37056.51	0	0	0.089
497	498	498	Category A	0.15576172	-0.21582031	-0.85180664	-0.2878418	0.17993164	0.39306641	0	0.045	16/11/2017	16	11	2017	8:47:35	31655	0.5	8	47	35	6	0.051269531	3.5384766	0.16992188	-0.23217773	-0.86791992	0.26953125	0.027099609	0	0	0	0	0	0	0	0	0	0.91430664	0.085693359	0.046875	-0.014160156	0.016357422	0.016113281	0.083	36914.87	-0.011	197.92	0.105
498	499	499	Category A	0.17993164	-0.21582031	-0.86376953	-0.29199219	0.17871094	0.39526367	0	0.125	16/11/2017	16	11	2017	8:47:35	31655	0.6	8	47	35	6	0.051269531	3.5384766	0.16992188	-0.23217773	-0.86816406	0.48242188	0.01953125	0	0	0	0	0	0	0	0	0	0.91455078	0.085449219	0.030761719	0.009765625	0.016357422	0.004394531	0.089	36815.72	-0.009	150.91	0.105
499	500	500	Category A	0.15576172	-0.2277832	-0.85180664	-0.29052734	0.17895508	0.39428711	0	0.085	16/11/2017	16	11	2017	8:47:35	31655	0.7	8	47	35	6	0.051269531	3.5384766	0.16992188	-0.23217773	-0.86767578	0.58105469	0.021728516	0	0	0	0	0	0	0	0	0	0.9140625	0.0859375	0.034423828	-0.014160156	0.004394531	0.015869141	0.084	36897.95	-0.006	104.07	0.11
500	501	501	Category A	0.16796875	-0.2277832	-0.87597656	-0.29125977	0.18017578	0.39746094	0	0.126	16/11/2017	16	11	2017	8:47:35	31655	0.8	8	47	35	6	0.051269531	3.5384766	0.16967773	-0.23168945	-0.86767578	0.99951172	0.009277344	0	0	0	0	0	0	0	0	0	0.9140625	0.0859375	0.014160156	-0.001708984	0.00390625	-0.008056641	0.094	36737.16	-0.014	229.47	0.11
501	502	502	Category A	0.17993164	-0.26391602	-0.88793945	-0.29394531	0.18579102	0.39306641	0	0.077	16/11/2017	16	11	2017	8:47:35	31655	0.9	8	47	35	6	0.051269531	3.5384766	0.16943359	-0.23144531	-0.8671875	1.4304199	0.039550781	0	0	0	0	0	0	0	0	0	0.91357422	0.086425781	0.063232422	0.010253906	-0.032226563	-0.020507813	0.093	36752.6	-0.002	31.28	0.121
502	503	503	Category A	0.16796875	-0.23999023	-0.86376953	-0.29003906	0.18310547	0.3972168	0	0.11	16/11/2017	16	11	2017	8:47:36	31656	0	8	47	36	7	0.051269531	3.5384766	0.16943359	-0.23144531	-0.86743164	1.6223145	0.009277344	0	0	0	0	0	0	0	0	0	0.91357422	0.086425781	0.013427734	-0.001464844	-0.008300781	0.003662109	0.093	36752.6	0.004	-60.97	0.11
503	504	504	Category A	0.19189453	-0.23999023	-0.86376953	-0.29541016	0.18359375	0.39233398	0	0.039	16/11/2017	16	11	2017	8:47:36	31656	0.111	8	47	36	7	0.051269531	3.5384766	0.16967773	-0.23120117	-0.86743164	1.5876465	0.023925781	0	0	0	0	0	0	0	0	0	0.91381836	0.086181641	0.034667969	0.021972656	-0.008544922	0.003662109	0.087	36848.15	0.047	-640.94	0.11
504	505	505	Category A	0.14379883	-0.23999023	-0.89990234	-0.29394531	0.18505859	0.39428711	0	0.121	16/11/2017	16	11	2017	8:47:36	31656	0.222	8	47	36	7	0.051269531	3.5384766	0.16967773	-0.23095703	-0.86791992	1.3173828	0.041992188	0	0	0	0	0	0	0	0	0	0.9140625	0.0859375	0.066650391	-0.025878906	-0.008789063	-0.031738281	0.084	36897.95	0.047	-655.82	0.108
505	506	506	Category A	0.16796875	-0.23999023	-0.87597656	-0.29272461	0.18188477	0.39526367	0	0.05	16/11/2017	16	11	2017	8:47:36	31656	0.333	8	47	36	7	0.051269531	3.5384766	0.16943359	-0.23071289	-0.86816406	0.8984375	0.011962891	0	0	0	0	0	0	0	0	0	0.9140625	0.0859375	0.018310547	-0.001464844	-0.009033203	-0.007568359	0.082	36931.95	0.063	-847.61	0.108
506	507	507	Category A	0.16796875	-0.23999023	-0.87597656	-0.29174805	0.18359375	0.39526367	0	0.108	16/11/2017	16	11	2017	8:47:36	31656	0.444	8	47	36	7	0.051269531	3.5384766	0.16918945	-0.23071289	-0.8684082	0.51367188	0.011962891	0	0	0	0	0	0	0	0	0	0.91430664	0.085693359	0.018066406	-0.001220703	-0.009033203	-0.007324219	0.073	37093.83	0.06	-875.05	0.108
507	508	508	Category A	0.17993164	-0.2277832	-0.83984375	-0.28930664	0.18530273	0.3972168	0	0.069	16/11/2017	16	11	2017	8:47:36	31656	0.555	8	47	36	7	0.051269531	3.5384766	0.16918945	-0.23144531	-0.8684082	0.19628906	0.030761719	0	0	0	0	0	0	0	0	0	0.91455078	0.085449219	0.042724609	0.010498047	0.003662109	0.028564453	0.086	36864.59	0.04	-562.79	0.119
508	509	509	Category A	0.17993164	-0.2277832	-0.87597656	-0.29370117	0.18334961	0.39428711	0	0.052	16/11/2017	16	11	2017	8:47:36	31656	0.666	8	47	36	7	0.051269531	3.5384766	0.16918945	-0.23144531	-0.86865234	0.040771484	0.013183594	0	0	0	0	0	0	0	0	0	0.91479492	0.085205078	0.021240234	0.010498047	0.003662109	-0.007080078	0.087	36848.15	0.032	-459.5	0.108
509	510	510	Category A	0.16796875	-0.2277832	-0.88793945	-0.29174805	0.18188477	0.39526367	0	0.119	16/11/2017	16	11	2017	8:47:36	31656	0.777	8	47	36	7	0.051757813	3.5304199	0.16918945	-0.23193359	-0.86865234	0.16259766	0.01953125	0	0	0	0	0	0	0	0	0	0.91503906	0.084960938	0.024658203	-0.001220703	0.004150391	-0.019042969	0.095	36721.85	-0.004	62.03	0.108
510	511	511	Category A	0.16796875	-0.25195313	-0.86376953	-0.29248047	0.18261719	0.40039063	0	0.127	16/11/2017	16	11	2017	8:47:36	31656	0.888	8	47	36	7	0.051757813	3.5304199	0.16894531	-0.23193359	-0.86865234	0.50708008	0.020507813	0	0	0	0	0	0	0	0	0	0.91479492	0.085205078	0.025878906	-0.000976563	-0.019775391	0.004882813	0.084	36897.95	0	0	0.099
511	512	512	Category A	0.14379883	-0.21582031	-0.85180664	-0.28833008	0.18579102	0.39599609	0	0.099	16/11/2017	16	11	2017	8:47:37	31657	0	8	47	37	7	0.051757813	3.5304199	0.16943359	-0.23144531	-0.86816406	0.69750977	0.034179688	0	0	0	0	0	0	0	0	0	0.91455078	0.085449219	0.057861328	-0.025634766	0.015625	0.016357422	0.081	36949.2	0.005	-84.61	0.099
512	513	513	Category A	0.17993164	-0.2277832	-0.85180664	-0.28613281	0.18359375	0.39501953	0	0.039	16/11/2017	16	11	2017	8:47:37	31657	0.09	8	47	37	8	0.051757813	3.5304199	0.16967773	-0.23168945	-0.86791992	0.65478516	0.019287109	0	0	0	0	0	0	0	0	0	0.9140625	0.0859375	0.030029297	0.010009766	0.00390625	0.016113281	0.086	36864.59	0.012	-187.88	0.099
513	514	514	Category A	0.11987305	-0.21582031	-0.87597656	-0.29345703	0.18115234	0.39526367	0	0.053	16/11/2017	16	11	2017	8:47:37	31657	0.181	8	47	37	8	0.051757813	3.5304199	0.16992188	-0.23144531	-0.86816406	0.57226563	0.053222656	0	0	0	0	0	0	0	0	0	0.91455078	0.085449219	0.073486328	-0.050048828	0.015625	-0.007568359	0.081	36949.2	0.022	-345.31	0.091
514	515	515	Category A	0.16796875	-0.26391602	-0.86376953	-0.29516602	0.18188477	0.39746094	0	0.082	16/11/2017	16	11	2017	8:47:37	31657	0.272	8	47	37	8	0.051757813	3.5304199	0.16992188	-0.23144531	-0.86865234	0.84985352	0.032714844	0	0	0	0	0	0	0	0	0	0.91479492	0.085205078	0.039306641	-0.001953125	-0.032226563	0.004882813	0.075	37056.51	0.031	-494.95	0.091
515	516	516	Category A	0.17993164	-0.21582031	-0.86376953	-0.29077148	0.18603516	0.39111328	0	0.091	16/11/2017	16	11	2017	8:47:37	31657	0.363	8	47	37	8	0.051757813	3.5304199	0.16967773	-0.23144531	-0.8684082	0.85009766	0.019287109	0	0	0	0	0	0	0	0	0	0.91455078	0.085449219	0.030761719	0.010009766	0.015625	0.004638672	0.081	36949.2	0.023	-359.53	0.091
516	517	517	Category A	0.19189453	-0.25195313	-0.88793945	-0.29345703	0.19018555	0.39404297	0	0.091	16/11/2017	16	11	2017	8:47:37	31657	0.454	8	47	37	8	0.051757813	3.5304199	0.16967773	-0.23144531	-0.8684082	0.3059082	0.035888672	0	0	0	0	0	0	0	0	0	0.91455078	0.085449219	0.062011719	0.021972656	-0.020263672	-0.019287109	0.081	36949.2	0.027	-415.32	0.091
517	518	518	Category A	0.16796875	-0.21582031	-0.87597656	-0.29174805	0.18286133	0.39331055	0	0.133	16/11/2017	16	11	2017	8:47:37	31657	0.545	8	47	37	8	0.051757813	3.5304199	0.16967773	-0.23144531	-0.8684082	0.065673828	0.017333984	0	0	0	0	0	0	0	0	0	0.91455078	0.085449219	0.024902344	-0.001708984	0.015625	-0.007324219	0.085	36881.19	0.016	-248.52	0.091
518	519	519	Category A	0.16796875	-0.23999023	-0.85180664	-0.28930664	0.18041992	0.39428711	0	0.041	16/11/2017	16	11	2017	8:47:37	31657	0.636	8	47	37	8	0.051757813	3.5304199	0.16967773	-0.23144531	-0.86865234	0.24121094	0.018798828	0	0	0	0	0	0	0	0	0	0.91479492	0.085205078	0.027099609	-0.001708984	-0.008300781	0.016845703	0.092	36768.17	0.005	-76.54	0.116
519	520	520	Category A	0.15576172	-0.21582031	-0.87597656	-0.29296875	0.1796875	0.39624023	0	0.074	16/11/2017	16	11	2017	8:47:37	31657	0.727	8	47	37	8	0.051757813	3.5304199	0.16967773	-0.23168945	-0.86865234	0.30151367	0.022216797	0	0	0	0	0	0	0	0	0	0.91479492	0.085205078	0.037109375	-0.013916016	0.015869141	-0.007080078	0.096	36706.68	-0.016	259.95	0.116
520	521	521	Category A	0.16796875	-0.23999023	-0.87597656	-0.29370117	0.17871094	0.39526367	0	0.124	16/11/2017	16	11	2017	8:47:37	31657	0.818	8	47	37	8	0.051757813	3.5304199	0.16943359	-0.23193359	-0.86816406	0.15576172	0.010986328	0	0	0	0	0	0	0	0	0	0.91455078	0.085449219	0.017089844	-0.001464844	-0.0078125	-0.007568359	0.095	36721.85	-0.012	193.02	0.116
521	522	522	Category A	0.14379883	-0.2277832	-0.88793945	-0.2902832	0.18115234	0.39233398	0	0.116	16/11/2017	16	11	2017	8:47:37	31657	0.909	8	47	37	8	0.051757813	3.5304199	0.16943359	-0.23144531	-0.86816406	0.59765625	0.032470703	0	0	0	0	0	0	0	0	0	0.91430664	0.085693359	0.049072266	-0.025634766	0.003662109	-0.01953125	0.084	36897.95	0.013	-206.32	0.095
522	523	523	Category A	0.17993164	-0.25195313	-0.88793945	-0.29150391	0.18432617	0.3972168	0	0.082	16/11/2017	16	11	2017	8:47:38	31658	0	8	47	38	9	0.051757813	3.5304199	0.16967773	-0.23095703	-0.86816406	0.28051758	0.030273438	0	0	0	0	0	0	0	0	0	0.91430664	0.085693359	0.050537109	0.010009766	-0.020751953	-0.01953125	0.093	36752.6	0.015	-218.72	0.103
523	524	524	Category A	0.16796875	-0.23999023	-0.85180664	-0.2902832	0.18286133	0.39916992	0	0.072	16/11/2017	16	11	2017	8:47:38	31658	0.1	8	47	38	9	0.051757813	3.5304199	0.16967773	-0.23120117	-0.86816406	0.075927734	0.018554688	0	0	0	0	0	0	0	0	0	0.91430664	0.085693359	0.026611328	-0.001708984	-0.008544922	0.016357422	0.098	36676.71	0.012	-170.1	0.115
524	525	525	Category A	0.17993164	-0.2277832	-0.89990234	-0.2878418	0.18530273	0.3972168	0	0.095	16/11/2017	16	11	2017	8:47:38	31658	0.2	8	47	38	9	0.051757813	3.5304199	0.16918945	-0.23071289	-0.86791992	0.72680664	0.033691406	0	0	0	0	0	0	0	0	0	0.91381836	0.086181641	0.045410156	0.010498047	0.002929688	-0.031738281	0.097	36691.63	0.005	-73.41	0.103
525	526	526	Category A	0.15576172	-0.25195313	-0.87597656	-0.2902832	0.18286133	0.39526367	0	0.103	16/11/2017	16	11	2017	8:47:38	31658	0.3	8	47	38	9	0.051757813	3.5304199	0.16918945	-0.23071289	-0.86743164	0.92480469	0.026367188	0	0	0	0	0	0	0	0	0	0.91357422	0.086425781	0.04296875	-0.013427734	-0.020996094	-0.008300781	0.089	36815.72	0.02	-295.52	0.103
526	527	527	Category A	0.16796875	-0.25195313	-0.86376953	-0.29516602	0.18237305	0.3984375	0	0.115	16/11/2017	16	11	2017	8:47:38	31658	0.4	8	47	38	9	0.051757813	3.5304199	0.16918945	-0.23071289	-0.86743164	0.61743164	0.021240234	0	0	0	0	0	0	0	0	0	0.91357422	0.086425781	0.026123047	-0.001220703	-0.020996094	0.003662109	0.098	36676.71	0.025	-338.18	0.103
527	528	528	Category A	0.17993164	-0.21582031	-0.83984375	-0.29101563	0.18212891	0.39526367	0	0.068	16/11/2017	16	11	2017	8:47:38	31658	0.5	8	47	38	9	0.051757813	3.5304199	0.16918945	-0.22998047	-0.86791992	0.44970703	0.033203125	0	0	0	0	0	0	0	0	0	0.91357422	0.086425781	0.052734375	0.010498047	0.014160156	0.028076172	0.095	36721.85	0.013	-187.97	0.106
528	529	529	Category A	0.19189453	-0.23999023	-0.85180664	-0.29150391	0.18774414	0.39013672	0	0.136	16/11/2017	16	11	2017	8:47:38	31658	0.6	8	47	38	9	0.051757813	3.5304199	0.16918945	-0.22998047	-0.86791992	1.1813965	0.029296875	0	0	0	0	0	0	0	0	0	0.91357422	0.086425781	0.048339844	0.022460938	-0.009765625	0.016113281	0.097	36691.63	-0.009	140.23	0.106
529	530	530	Category A	0.17993164	-0.25195313	-0.87597656	-0.2956543	0.18432617	0.40039063	0	0.056	16/11/2017	16	11	2017	8:47:38	31658	0.7	8	47	38	9	0.051757813	3.5304199	0.16967773	-0.23022461	-0.86767578	1.5297852	0.025146484	0	0	0	0	0	0	0	0	0	0.91357422	0.086425781	0.040039063	0.010009766	-0.021484375	-0.008056641	0.087	36848.15	-0.008	136.09	0.106
530	531	531	Category A	0.17993164	-0.26391602	-0.86376953	-0.29345703	0.18164063	0.3972168	0	0.106	16/11/2017	16	11	2017	8:47:38	31658	0.8	8	47	38	9	0.051757813	3.5304199	0.16992188	-0.23022461	-0.86791992	0.98779297	0.03515625	0	0	0	0	0	0	0	0	0	0.91381836	0.086181641	0.047851563	0.009765625	-0.033447266	0.004150391	0.08	36966.63	-0.001	17.61	0.09
531	532	532	Category A	0.16796875	-0.23999023	-0.87597656	-0.29345703	0.18188477	0.39428711	0	0.041	16/11/2017	16	11	2017	8:47:38	31658	0.9	8	47	38	9	0.051757813	3.5304199	0.16992188	-0.23046875	-0.8684082	0.52514648	0.011962891	0	0	0	0	0	0	0	0	0	0.91455078	0.085449219	0.019042969	-0.001953125	-0.009277344	-0.007324219	0.083	36914.87	0.009	-146.7	0.09
532	533	533	Category A	0.17993164	-0.2277832	-0.85180664	-0.29589844	0.18286133	0.39941406	0	0.073	16/11/2017	16	11	2017	8:47:39	31659	0	8	47	39	10	0.051757813	3.5304199	0.17041016	-0.23046875	-0.86865234	0.66455078	0.019287109	0	0	0	0	0	0	0	0	0	0.91479492	0.085205078	0.028808594	0.009277344	0.002685547	0.016845703	0.074	37075.07	0.011	-193.88	0.078
533	534	534	Category A	0.16796875	-0.2277832	-0.88793945	-0.29003906	0.18432617	0.39013672	0	0.09	16/11/2017	16	11	2017	8:47:39	31659	0.1	8	47	39	10	0.051757813	3.5304199	0.1706543	-0.23046875	-0.86816406	0.52832031	0.019775391	0	0	0	0	0	0	0	0	0	0.91430664	0.085693359	0.025146484	-0.002685547	0.002685547	-0.01953125	0.075	37056.51	0.017	-288.34	0.09
534	535	535	Category A	0.17993164	-0.25195313	-0.88793945	-0.29516602	0.17871094	0.39624023	0	0.078	16/11/2017	16	11	2017	8:47:39	31659	0.2	8	47	39	10	0.051757813	3.5304199	0.17089844	-0.23071289	-0.86816406	0.60400391	0.030029297	0	0	0	0	0	0	0	0	0	0.91455078	0.085449219	0.049316406	0.008789063	-0.020996094	-0.01953125	0.077	37019.99	0.021	-343.28	0.078
535	536	536	Category A	0.16796875	-0.2277832	-0.86376953	-0.29003906	0.18212891	0.39624023	0	0.066	16/11/2017	16	11	2017	8:47:39	31659	0.3	8	47	39	10	0.051757813	3.5304199	0.17114258	-0.23071289	-0.86791992	1.1904297	0.006103516	0	0	0	0	0	0	0	0	0	0.91430664	0.085693359	0.010742188	-0.003173828	0.002929688	0.004150391	0.083	36914.87	0.019	-296.65	0.078
536	537	537	Category A	0.16796875	-0.20385742	-0.87597656	-0.29370117	0.18261719	0.39941406	0	0.119	16/11/2017	16	11	2017	8:47:39	31659	0.4	8	47	39	10	0.051757813	3.5304199	0.171875	-0.23071289	-0.86816406	1.0026855	0.028320313	0	0	0	0	0	0	0	0	0	0.91455078	0.085449219	0.038574219	-0.00390625	0.026855469	-0.007568359	0.075	37056.51	0.035	-549.9	0.078
537	538	538	Category A	0.16796875	-0.23999023	-0.89990234	-0.28833008	0.18066406	0.39624023	0	0.073	16/11/2017	16	11	2017	8:47:39	31659	0.5	8	47	39	10	0.051757813	3.5304199	0.17236328	-0.23095703	-0.8684082	0.93994141	0.032714844	0	0	0	0	0	0	0	0	0	0.91503906	0.084960938	0.044921875	-0.004394531	-0.008789063	-0.03125	0.072	37112.79	0.027	-450.88	0.078
538	539	539	Category A	0.17993164	-0.2277832	-0.83984375	-0.29492188	0.18579102	0.39526367	0	0.025	16/11/2017	16	11	2017	8:47:39	31659	0.6	8	47	39	10	0.051757813	3.5304199	0.17285156	-0.23071289	-0.86865234	1.6904297	0.029785156	0	0	0	0	0	0	0	0	0	0.9152832	0.084716797	0.038818359	0.006835938	0.002929688	0.028808594	0.08	36966.63	0.017	-275	0.073
539	540	540	Category A	0.16796875	-0.21582031	-0.85180664	-0.28613281	0.18457031	0.39624023	0	0.073	16/11/2017	16	11	2017	8:47:39	31659	0.7	8	47	39	10	0.051757813	3.5304199	0.1730957	-0.23095703	-0.86865234	2.1025391	0.023193359	0	0	0	0	0	0	0	0	0	0.91552734	0.084472656	0.037353516	-0.005126953	0.015136719	0.016845703	0.078	37002.02	0.008	-137.43	0.119
540	541	541	Category A	0.13183594	-0.20385742	-0.86376953	-0.29003906	0.18212891	0.39135742	0	0.127	16/11/2017	16	11	2017	8:47:39	31659	0.8	8	47	39	10	0.051757813	3.5304199	0.17333984	-0.23095703	-0.86865234	1.3347168	0.049804688	0	0	0	0	0	0	0	0	0	0.9152832	0.084716797	0.073730469	-0.041503906	0.027099609	0.004882813	0.08	36966.63	0.008	-134.77	0.127
541	542	542	Category A	0.15576172	-0.23999023	-0.87597656	-0.29101563	0.18115234	0.39404297	0	0.054	16/11/2017	16	11	2017	8:47:39	31659	0.9	8	47	39	10	0.051757813	3.5304199	0.17358398	-0.23071289	-0.86816406	0.81347656	0.021484375	0	0	0	0	0	0	0	0	0	0.91479492	0.085205078	0.034667969	-0.017822266	-0.009033203	-0.007568359	0.091	36783.88	-0.006	97.31	0.127
542	543	543	Category A	0.16796875	-0.23999023	-0.87597656	-0.2956543	0.17944336	0.39428711	0	0.13	16/11/2017	16	11	2017	8:47:40	31660	0	8	47	40	11	0.051757813	3.5304199	0.17358398	-0.23095703	-0.86743164	0.828125	0.013427734	0	0	0	0	0	0	0	0	0	0.91430664	0.085693359	0.022949219	-0.005615234	-0.008789063	-0.008300781	0.097	36691.63	-0.019	310.39	0.13
543	544	544	Category A	0.15576172	-0.23999023	-0.88793945	-0.29321289	0.18579102	0.3984375	0	0.137	16/11/2017	16	11	2017	8:47:40	31660	0.111	8	47	40	11	0.051757813	3.5304199	0.17407227	-0.23095703	-0.86743164	0.73828125	0.028808594	0	0	0	0	0	0	0	0	0	0.91430664	0.085693359	0.047851563	-0.018310547	-0.008789063	-0.020263672	0.134	36207.21	-0.04	529.95	0.13
544	545	545	Category A	0.15576172	-0.23999023	-0.88793945	-0.29003906	0.18212891	0.3984375	0	0.062	16/11/2017	16	11	2017	8:47:40	31660	0.222	8	47	40	11	0.051757813	3.5304199	0.17431641	-0.23095703	-0.86694336	0.12817383	0.029296875	0	0	0	0	0	0	0	0	0	0.9140625	0.0859375	0.048095703	-0.018554688	-0.008789063	-0.020751953	0.131	36242.13	-0.045	622.46	0.133
545	546	546	Category A	0.17993164	-0.21582031	-0.88793945	-0.29589844	0.17919922	0.39941406	0	0.296	16/11/2017	16	11	2017	8:47:40	31660	0.333	8	47	40	11	0.051757813	3.5304199	0.17236328	-0.23095703	-0.86645508	0.94750977	0.027099609	0	0	0	0	0	0	0	0	0	0.91308594	0.086914063	0.043945313	0.007324219	0.015136719	-0.021240234	0.145	36084.34	-0.052	668.26	0.133
546	547	547	Category A	0.19189453	-0.25195313	-0.87597656	-0.29101563	0.17797852	0.39624023	0	0.112	16/11/2017	16	11	2017	8:47:40	31660	0.444	8	47	40	11	0.051757813	3.5304199	0.171875	-0.23095703	-0.86621094	0.94873047	0.030273438	0	0	0	0	0	0	0	0	0	0.9128418	0.087158203	0.050048828	0.019775391	-0.020751953	-0.009521484	0.133	36218.78	-0.045	613.08	0.133
547	548	548	Category A	0.16796875	-0.23999023	-0.86376953	-0.29345703	0.18359375	0.39013672	0	0.133	16/11/2017	16	11	2017	8:47:40	31660	0.555	8	47	40	11	0.051025391	3.5288086	0.171875	-0.23144531	-0.86621094	0.66699219	0.009765625	0	0	0	0	0	0	0	0	0	0.9128418	0.087158203	0.015136719	-0.00390625	-0.008300781	0.002441406	0.126	36301.8	-0.025	330.87	0.112
548	549	549	Category A	0.16796875	-0.23999023	-0.87597656	-0.2956543	0.18334961	0.39526367	0	0.063	16/11/2017	16	11	2017	8:47:40	31660	0.666	8	47	40	11	0.051025391	3.5288086	0.171875	-0.23144531	-0.86645508	0.31298828	0.013183594	0	0	0	0	0	0	0	0	0	0.91308594	0.086914063	0.021728516	-0.00390625	-0.008300781	-0.009277344	0.119	36388.65	-0.026	363.95	0.129
549	550	550	Category A	0.16796875	-0.20385742	-0.86376953	-0.29345703	0.1809082	0.3984375	0	0.09	16/11/2017	16	11	2017	8:47:40	31660	0.777	8	47	40	11	0.051025391	3.5288086	0.17163086	-0.23144531	-0.86621094	0.2355957	0.027832031	0	0	0	0	0	0	0	0	0	0.9128418	0.087158203	0.033691406	-0.003662109	0.027587891	0.002441406	0.091	36783.88	-0.019	328.91	0.112
550	551	551	Category A	0.19189453	-0.20385742	-0.86376953	-0.28466797	0.18310547	0.39208984	0	0.022	16/11/2017	16	11	2017	8:47:40	31660	0.888	8	47	40	11	0.051025391	3.5288086	0.171875	-0.23144531	-0.8659668	0.33203125	0.034179688	0	0	0	0	0	0	0	0	0	0.9128418	0.087158203	0.050048828	0.019775391	0.027587891	0.002197266	0.084	36897.95	-0.012	214.84	0.129
551	552	552	Category A	0.19189453	-0.23999023	-0.86376953	-0.2878418	0.18212891	0.38891602	0	0.129	16/11/2017	16	11	2017	8:47:41	31661	0	8	47	41	11	0.051025391	3.5288086	0.17211914	-0.23168945	-0.86572266	1.0693359	0.021240234	0	0	0	0	0	0	0	0	0	0.91259766	0.087402344	0.029785156	0.01953125	-0.008056641	0.001953125	0.086	36864.59	-0.016	286.79	0.129
552	553	553	Category A	0.19189453	-0.21582031	-0.86376953	-0.29248047	0.18579102	0.39306641	0	0.071	16/11/2017	16	11	2017	8:47:41	31661	0.1	8	47	41	12	0.051025391	3.5288086	0.17285156	-0.23217773	-0.86572266	1.2412109	0.025146484	0	0	0	0	0	0	0	0	0	0.9128418	0.087158203	0.037353516	0.018798828	0.016357422	0.001953125	0.098	36676.71	-0.03	514.16	0.129
553	554	554	Category A	0.16796875	-0.23999023	-0.87597656	-0.29272461	0.1784668	0.39257813	0	0.146	16/11/2017	16	11	2017	8:47:41	31661	0.2	8	47	41	12	0.051025391	3.5288086	0.17285156	-0.23217773	-0.86547852	1.2265625	0.013671875	0	0	0	0	0	0	0	0	0	0.91259766	0.087402344	0.022949219	-0.004882813	-0.007568359	-0.010253906	0.103	36603.89	-0.034	567.12	0.129
554	555	555	Category A	0.16796875	-0.23999023	-0.86376953	-0.29101563	0.18115234	0.39404297	0	0.13	16/11/2017	16	11	2017	8:47:41	31661	0.3	8	47	41	12	0.051025391	3.5288086	0.17382813	-0.23291016	-0.86499023	1.0180664	0.009277344	0	0	0	0	0	0	0	0	0	0.91259766	0.087402344	0.014160156	-0.005859375	-0.006835938	0.001220703	0.106	36561.56	-0.028	440.46	0.129
555	556	556	Category A	0.17993164	-0.21582031	-0.86376953	-0.2878418	0.18164063	0.39501953	0	0.123	16/11/2017	16	11	2017	8:47:41	31661	0.4	8	47	41	12	0.051025391	3.5288086	0.17456055	-0.23291016	-0.86499023	1.1455078	0.017822266	0	0	0	0	0	0	0	0	0	0.9128418	0.087158203	0.023681641	0.005126953	0.017089844	0.001220703	0.104	36589.67	-0.015	226.05	0.123
556	557	557	Category A	0.17993164	-0.23999023	-0.87597656	-0.29833984	0.18310547	0.39746094	0	0.041	16/11/2017	16	11	2017	8:47:41	31661	0.5	8	47	41	12	0.051025391	3.5288086	0.17480469	-0.23339844	-0.86474609	1.213623	0.013671875	0	0	0	0	0	0	0	0	0	0.91259766	0.087402344	0.022460938	0.005126953	-0.006347656	-0.010986328	0.108	36533.88	-0.022	330.71	0.123
557	558	558	Category A	0.19189453	-0.21582031	-0.87597656	-0.29248047	0.18457031	0.39624023	0	0.117	16/11/2017	16	11	2017	8:47:41	31661	0.6	8	47	41	12	0.051025391	3.5288086	0.17480469	-0.23339844	-0.86425781	0.59863281	0.027099609	0	0	0	0	0	0	0	0	0	0.91210938	0.087890625	0.046386719	0.017089844	0.017578125	-0.011474609	0.101	36632.67	-0.007	104.49	0.117
558	559	559	Category A	0.15576172	-0.21582031	-0.86376953	-0.29150391	0.18554688	0.39746094	0	0.095	16/11/2017	16	11	2017	8:47:41	31661	0.7	8	47	41	12	0.051025391	3.5288086	0.17504883	-0.23388672	-0.86376953	0.019287109	0.026367188	0	0	0	0	0	0	0	0	0	0.91186523	0.088134766	0.037597656	-0.019287109	0.018066406	0	0.097	36691.63	0.008	-116.07	0.109
559	560	560	Category A	0.15576172	-0.25195313	-0.85180664	-0.28857422	0.18115234	0.39428711	0	0.101	16/11/2017	16	11	2017	8:47:41	31661	0.8	8	47	41	12	0.051025391	3.5288086	0.17504883	-0.23413086	-0.86376953	0.043457031	0.028808594	0	0	0	0	0	0	0	0	0	0.91186523	0.088134766	0.049072266	-0.019287109	-0.017578125	0.011962891	0.08	36966.63	0.002	-34.68	0.101
560	561	561	Category A	0.16796875	-0.20385742	-0.86376953	-0.29760742	0.17944336	0.40039063	0	0.109	16/11/2017	16	11	2017	8:47:41	31661	0.9	8	47	41	12	0.051025391	3.5288086	0.17553711	-0.234375	-0.86352539	0.007568359	0.031494141	0	0	0	0	0	0	0	0	0	0.91186523	0.088134766	0.038085938	-0.007568359	0.030517578	0	0.083	36914.87	-0.007	123.28	0.109
561	562	562	Category A	0.19189453	-0.21582031	-0.87597656	-0.29174805	0.18017578	0.39331055	0	0.017	16/11/2017	16	11	2017	8:47:42	31662	0	8	47	42	12	0.051025391	3.5288086	0.17553711	-0.234375	-0.86279297	0.48583984	0.027832031	0	0	0	0	0	0	0	0	0	0.91113281	0.088867188	0.047851563	0.016113281	0.018554688	-0.012939453	0.097	36691.63	-0.008	124.09	0.109
562	563	563	Category A	0.17993164	-0.2277832	-0.86376953	-0.29101563	0.18115234	0.39331055	0	0.063	16/11/2017	16	11	2017	8:47:42	31662	0.1	8	47	42	13	0.051025391	3.5288086	0.17578125	-0.23461914	-0.86230469	0.69873047	0.008056641	0	0	0	0	0	0	0	0	0	0.91088867	0.089111328	0.011962891	0.00390625	0.006835938	-0.001220703	0.108	36533.88	-0.017	250	0.11
563	564	564	Category A	0.14379883	-0.21582031	-0.86376953	-0.29272461	0.1784668	0.39257813	0	0.201	16/11/2017	16	11	2017	8:47:42	31662	0.2	8	47	42	13	0.051025391	3.5288086	0.17553711	-0.23461914	-0.86181641	0.40185547	0.036865234	0	0	0	0	0	0	0	0	0	0.91040039	0.089599609	0.052246094	-0.031738281	0.018798828	-0.001708984	0.11	36506.61	-0.032	495.41	0.11
564	565	565	Category A	0.17993164	-0.21582031	-0.86376953	-0.29663086	0.17651367	0.39746094	0	0.16	16/11/2017	16	11	2017	8:47:42	31662	0.3	8	47	42	13	0.051025391	3.5288086	0.17553711	-0.23510742	-0.86181641	0.25	0.019775391	0	0	0	0	0	0	0	0	0	0.91040039	0.089599609	0.025634766	0.004150391	0.019287109	-0.001708984	0.102	36618.22	-0.004	58.49	0.11
565	566	566	Category A	0.17993164	-0.2277832	-0.87597656	-0.29248047	0.1809082	0.39428711	0	0.11	16/11/2017	16	11	2017	8:47:42	31662	0.4	8	47	42	13	0.051025391	3.5288086	0.17553711	-0.2355957	-0.86108398	0.064208984	0.017089844	0	0	0	0	0	0	0	0	0	0.90991211	0.090087891	0.026855469	0.004150391	0.0078125	-0.014648438	0.109	36520.2	0.003	-40.46	0.152
566	567	567	Category A	0.17993164	-0.20385742	-0.87597656	-0.30078125	0.18237305	0.39233398	0	0.063	16/11/2017	16	11	2017	8:47:42	31662	0.5	8	47	42	13	0.051025391	3.5288086	0.17578125	-0.23535156	-0.86083984	0.35498047	0.034912109	0	0	0	0	0	0	0	0	0	0.90966797	0.090332031	0.050292969	0.00390625	0.031494141	-0.014892578	0.123	36338.53	0.001	-12.32	0.152
567	568	568	Category A	0.16796875	-0.2277832	-0.85180664	-0.29638672	0.17871094	0.38916016	0	0.057	16/11/2017	16	11	2017	8:47:42	31662	0.6	8	47	42	13	0.051025391	3.5288086	0.17578125	-0.23510742	-0.86083984	0.13525391	0.014160156	0	0	0	0	0	0	0	0	0	0.90942383	0.090576172	0.024414063	-0.0078125	0.007324219	0.009033203	0.108	36533.88	0.002	-27.27	0.11
568	569	569	Category A	0.17993164	-0.21582031	-0.83984375	-0.296875	0.17529297	0.39160156	0	0.152	16/11/2017	16	11	2017	8:47:42	31662	0.7	8	47	42	13	0.051025391	3.5288086	0.17578125	-0.2355957	-0.86083984	0.51708984	0.029296875	0	0	0	0	0	0	0	0	0	0.90966797	0.090332031	0.044921875	0.00390625	0.019775391	0.020996094	0.088	36831.86	0.024	-352.12	0.11
569	570	570	Category A	0.19189453	-0.2277832	-0.86376953	-0.30517578	0.17724609	0.39526367	0	0.11	16/11/2017	16	11	2017	8:47:42	31662	0.8	8	47	42	13	0.051025391	3.5288086	0.17553711	-0.23583984	-0.86108398	1.0356445	0.018310547	0	0	0	0	0	0	0	0	0	0.91015625	0.08984375	0.026855469	0.016113281	0.008056641	-0.002441406	0.079	36984.24	0.031	-477.63	0.063
570	571	571	Category A	0.17993164	-0.23999023	-0.87597656	-0.29980469	0.17700195	0.39160156	0	0.037	16/11/2017	16	11	2017	8:47:42	31662	0.9	8	47	42	13	0.051025391	3.5288086	0.17553711	-0.23583984	-0.86108398	1.4362793	0.015869141	0	0	0	0	0	0	0	0	0	0.90991211	0.090087891	0.023193359	0.004150391	-0.00390625	-0.014648438	0.079	36984.24	0.018	-292.61	0.11
571	572	572	Category A	0.19189453	-0.21582031	-0.85180664	-0.30737305	0.17285156	0.39355469	0	0.059	16/11/2017	16	11	2017	8:47:43	31663	0	8	47	43	13	0.051025391	3.5288086	0.17553711	-0.23608398	-0.86083984	1.7961426	0.027587891	0	0	0	0	0	0	0	0	0	0.90966797	0.090332031	0.045654297	0.016113281	0.020263672	0.009033203	0.092	36768.17	0.008	-120.94	0.114
572	573	573	Category A	0.19189453	-0.2277832	-0.83984375	-0.30151367	0.17578125	0.38842773	0	0.059	16/11/2017	16	11	2017	8:47:43	31663	0.1	8	47	43	14	0.051025391	3.5288086	0.17553711	-0.23657227	-0.86035156	1.842041	0.027587891	0	0	0	0	0	0	0	0	0	0.90942383	0.090576172	0.045654297	0.016113281	0.008789063	0.020507813	0.085	36881.19	0.01	-159.34	0.114
573	574	574	Category A	0.19189453	-0.25195313	-0.87597656	-0.30200195	0.17504883	0.39355469	0	0.136	16/11/2017	16	11	2017	8:47:43	31663	0.2	8	47	43	14	0.051025391	3.5288086	0.17602539	-0.23681641	-0.86035156	2.2106934	0.026367188	0	0	0	0	0	0	0	0	0	0.90966797	0.090332031	0.045898438	0.015625	-0.014892578	-0.015380859	0.092	36768.17	0	0	0.114
574	575	575	Category A	0.20385742	-0.2277832	-0.86376953	-0.30615234	0.17114258	0.38769531	0	0.114	16/11/2017	16	11	2017	8:47:43	31663	0.3	8	47	43	14	0.051025391	3.5288086	0.17626953	-0.23754883	-0.85986328	2.5817871	0.029296875	0	0	0	0	0	0	0	0	0	0.90942383	0.090576172	0.041015625	0.02734375	0.009765625	-0.003662109	0.098	36676.71	-0.001	14.92	0.114
575	576	576	Category A	0.19189453	-0.2277832	-0.85180664	-0.31005859	0.17822266	0.38525391	0	0.149	16/11/2017	16	11	2017	8:47:43	31663	0.4	8	47	43	14	0.051025391	3.5288086	0.17626953	-0.23779297	-0.85913086	2.1794434	0.019775391	0	0	0	0	0	0	0	0	0	0.90893555	0.091064453	0.032958984	0.015380859	0.010009766	0.007324219	0.102	36618.22	-0.002	29.01	0.114
576	577	577	Category A	0.17993164	-0.23999023	-0.87597656	-0.30224609	0.17553711	0.38842773	0	0.073	16/11/2017	16	11	2017	8:47:43	31663	0.5	8	47	43	14	0.051025391	3.5288086	0.17626953	-0.23852539	-0.85913086	1.704834	0.017089844	0	0	0	0	0	0	0	0	0	0.90893555	0.091064453	0.021484375	0.003417969	-0.001220703	-0.016601563	0.11	36506.61	-0.013	185.02	0.114
577	578	578	Category A	0.19189453	-0.20385742	-0.87597656	-0.30151367	0.17578125	0.38745117	0	0.083	16/11/2017	16	11	2017	8:47:43	31663	0.6	8	47	43	14	0.051025391	3.5288086	0.17651367	-0.23950195	-0.85888672	1.5576172	0.042480469	0	0	0	0	0	0	0	0	0	0.90893555	0.091064453	0.067871094	0.015136719	0.035644531	-0.016845703	0.099	36661.91	-0.003	44.77	0.107
578	579	579	Category A	0.19189453	-0.2277832	-0.86376953	-0.30859375	0.17602539	0.38769531	0	0.107	16/11/2017	16	11	2017	8:47:43	31663	0.7	8	47	43	14	0.051025391	3.5288086	0.17651367	-0.24023438	-0.85839844	1.0788574	0.020263672	0	0	0	0	0	0	0	0	0	0.90893555	0.091064453	0.032714844	0.015136719	0.012451172	-0.005126953	0.097	36691.63	-0.004	60.97	0.103
579	580	580	Category A	0.17993164	-0.23999023	-0.83984375	-0.30932617	0.17602539	0.38745117	0	0.072	16/11/2017	16	11	2017	8:47:43	31663	0.8	8	47	43	14	0.051025391	3.5288086	0.17675781	-0.24072266	-0.85864258	1.1325684	0.019042969	0	0	0	0	0	0	0	0	0	0.90917969	0.090820313	0.022705078	0.002929688	0.000732422	0.018798828	0.086	36864.59	0.004	-64.86	0.083
580	581	581	Category A	0.17993164	-0.20385742	-0.83984375	-0.30541992	0.1730957	0.38867188	0	0.103	16/11/2017	16	11	2017	8:47:43	31663	0.9	8	47	43	14	0.051025391	3.5288086	0.17675781	-0.24121094	-0.85864258	1.1616211	0.041992188	0	0	0	0	0	0	0	0	0	0.90917969	0.090820313	0.059326172	0.002929688	0.037353516	0.018798828	0.088	36831.86	0.007	-110.01	0.083
581	582	582	Category A	0.19189453	-0.27587891	-0.83984375	-0.30371094	0.17675781	0.3894043	0	0.082	16/11/2017	16	11	2017	8:47:44	31664	0	8	47	44	14	0.051025391	3.5288086	0.17749023	-0.24194336	-0.85839844	1.0766602	0.041015625	0	0	0	0	0	0	0	0	0	0.90942383	0.090576172	0.066650391	0.014160156	-0.033691406	0.018554688	0.085	36881.19	0.013	-204.48	0.082
582	583	583	Category A	0.20385742	-0.23999023	-0.85180664	-0.30615234	0.17602539	0.39257813	0	0.082	16/11/2017	16	11	2017	8:47:44	31664	0.1	8	47	44	15	0.051025391	3.5288086	0.17797852	-0.24243164	-0.85839844	1.5773926	0.026611328	0	0	0	0	0	0	0	0	0	0.90966797	0.090332031	0.034912109	0.025634766	0.002441406	0.006591797	0.078	37002.02	0.012	-202.29	0.082
583	584	584	Category A	0.20385742	-0.25195313	-0.82788086	-0.30224609	0.17626953	0.38549805	0	0.065	16/11/2017	16	11	2017	8:47:44	31664	0.2	8	47	44	15	0.051025391	3.5288086	0.17797852	-0.24316406	-0.85839844	1.7475586	0.040771484	0	0	0	0	0	0	0	0	0	0.90966797	0.090332031	0.064941406	0.025634766	-0.008544922	0.030517578	0.094	36737.16	-0.006	94.7	0.082
584	585	585	Category A	0	-0.2277832	-0.86376953	-0.30444336	0.1784668	0.38647461	0	0.066	16/11/2017	16	11	2017	8:47:44	31664	0.3	8	47	44	15	0.051025391	3.5288086	0.17822266	-0.24316406	-0.85766602	2.1252441	0.17895508	0	0	0	0	0	0	0	0	0	0.90917969	0.090820313	0.19970703	-0.17822266	0.015380859	-0.005859375	0.086	36864.59	0	0	0.082
585	586	586	Category A	0.13183594	-0.23999023	-0.86376953	-0.30004883	0.17895508	0.39941406	0	0.17	16/11/2017	16	11	2017	8:47:44	31664	0.4	8	47	44	15	0.051757813	3.5594238	0.17871094	-0.2434082	-0.85717773	2.2302246	0.047363281	0	0	0	0	0	0	0	0	0	0.90893555	0.091064453	0.056884766	-0.046875	0.003417969	-0.006347656	0.093	36752.6	-0.008	128.59	0.082
586	587	587	Category A	0.16796875	-0.27587891	-0.86376953	-0.29882813	0.18408203	0.38647461	0	0.056	16/11/2017	16	11	2017	8:47:44	31664	0.5	8	47	44	15	0.051757813	3.5594238	0.17822266	-0.24414063	-0.85693359	1.7883301	0.033935547	0	0	0	0	0	0	0	0	0	0.90869141	0.091308594	0.048828125	-0.010253906	-0.031494141	-0.006591797	0.088	36831.86	-0.014	243.21	0.123
587	588	588	Category A	0.16796875	-0.2277832	-0.86376953	-0.30566406	0.17895508	0.39257813	0	0.123	16/11/2017	16	11	2017	8:47:44	31664	0.6	8	47	44	15	0.051757813	3.5594238	0.17822266	-0.24438477	-0.85644531	1.4599609	0.020751953	0	0	0	0	0	0	0	0	0	0.90844727	0.091552734	0.033935547	-0.010253906	0.016601563	-0.007080078	0.101	36632.67	-0.02	316.53	0.123
588	589	589	Category A	0.15576172	-0.2277832	-0.85180664	-0.2956543	0.18432617	0.38623047	0	0.048	16/11/2017	16	11	2017	8:47:44	31664	0.7	8	47	44	15	0.051757813	3.5594238	0.1784668	-0.24438477	-0.85644531	1.2248535	0.028564453	0	0	0	0	0	0	0	0	0	0.90820313	0.091796875	0.044189453	-0.022705078	0.016601563	0.004638672	0.093	36752.6	-0.018	303.91	0.123
589	590	590	Category A	0.19189453	-0.23999023	-0.87597656	-0.29931641	0.18066406	0.39135742	0	0.144	16/11/2017	16	11	2017	8:47:44	31664	0.8	8	47	44	15	0.051757813	3.5594238	0.1784668	-0.24511719	-0.85620117	0.70214844	0.024169922	0	0	0	0	0	0	0	0	0	0.90844727	0.091552734	0.038085938	0.013183594	0.005126953	-0.01953125	0.072	37112.79	0.001	-18.96	0.057
590	591	591	Category A	0.19189453	-0.26391602	-0.83984375	-0.29833984	0.18408203	0.38916016	0	0.021	16/11/2017	16	11	2017	8:47:44	31664	0.9	8	47	44	15	0.051757813	3.5594238	0.17822266	-0.24633789	-0.85620117	0.18359375	0.027587891	0	0	0	0	0	0	0	0	0	0.90869141	0.091308594	0.047363281	0.013427734	-0.017578125	0.016357422	0.072	37112.79	0.008	-146.16	0.114
591	592	592	Category A	0.19189453	-0.25195313	-0.85180664	-0.30126953	0.18383789	0.38818359	0	0.04	16/11/2017	16	11	2017	8:47:45	31665	0	8	47	45	15	0.051757813	3.5594238	0.17822266	-0.24682617	-0.85644531	0.74755859	0.015136719	0	0	0	0	0	0	0	0	0	0.90893555	0.091064453	0.023193359	0.013427734	-0.004882813	0.004638672	0.07	37151.38	0.02	-351.65	0.057
592	593	593	Category A	0.17993164	-0.2277832	-0.83984375	-0.30224609	0.18457031	0.38916016	0	0.057	16/11/2017	16	11	2017	8:47:45	31665	0.1	8	47	45	16	0.051757813	3.5594238	0.17822266	-0.24707031	-0.85644531	1.0969238	0.025634766	0	0	0	0	0	0	0	0	0	0.90917969	0.090820313	0.037841797	0.001464844	0.019287109	0.016601563	0.068	37190.87	0.023	-406.99	0.114
593	594	594	Category A	0.20385742	-0.27587891	-0.83984375	-0.30249023	0.18383789	0.39160156	0	0.114	16/11/2017	16	11	2017	8:47:45	31665	0.2	8	47	45	16	0.051757813	3.5594238	0.17797852	-0.24780273	-0.85620117	1.111084	0.041259766	0	0	0	0	0	0	0	0	0	0.90893555	0.091064453	0.070068359	0.025634766	-0.027832031	0.016357422	0.069	37171.01	0.015	-273.06	0.074
594	595	595	Category A	0.2277832	-0.26391602	-0.86376953	-0.29785156	0.18652344	0.38818359	0	0.034	16/11/2017	16	11	2017	8:47:45	31665	0.3	8	47	45	16	0.051757813	3.5594238	0.17822266	-0.24853516	-0.85595703	1.527832	0.052246094	0	0	0	0	0	0	0	0	0	0.90893555	0.091064453	0.072509766	0.049316406	-0.015136719	-0.007568359	0.078	37002.02	0.017	-280.17	0.104
595	596	596	Category A	0.19189453	-0.26391602	-0.83984375	-0.29858398	0.18579102	0.38330078	0	0.153	16/11/2017	16	11	2017	8:47:45	31665	0.4	8	47	45	16	0.051757813	3.5594238	0.1784668	-0.2487793	-0.85571289	1.7041016	0.025634766	0	0	0	0	0	0	0	0	0	0.90893555	0.091064453	0.044189453	0.013183594	-0.014892578	0.015869141	0.089	36815.72	0.002	-31.84	0.104
596	597	597	Category A	0.19189453	-0.25195313	-0.83984375	-0.30053711	0.18164063	0.38427734	0	0.074	16/11/2017	16	11	2017	8:47:45	31665	0.5	8	47	45	16	0.051757813	3.5594238	0.1784668	-0.24926758	-0.85522461	1.0004883	0.020507813	0	0	0	0	0	0	0	0	0	0.90869141	0.091308594	0.03125	0.013183594	-0.002441406	0.015380859	0.086	36864.59	-0.002	33.36	0.114
597	598	598	Category A	0.19189453	-0.25195313	-0.83984375	-0.30126953	0.18530273	0.38500977	0	0.104	16/11/2017	16	11	2017	8:47:45	31665	0.6	8	47	45	16	0.051757813	3.5594238	0.1784668	-0.24975586	-0.85449219	0.86791992	0.020019531	0	0	0	0	0	0	0	0	0	0.90795898	0.092041016	0.030273438	0.013183594	-0.001953125	0.014648438	0.094	36737.16	-0.015	247.08	0.104
598	599	599	Category A	0.17993164	-0.25195313	-0.85180664	-0.29785156	0.18481445	0.38623047	0	0.04	16/11/2017	16	11	2017	8:47:45	31665	0.7	8	47	45	16	0.051757813	3.5594238	0.17773438	-0.25	-0.85424805	0.91650391	0.003662109	0	0	0	0	0	0	0	0	0	0.90771484	0.092285156	0.006347656	0.001953125	-0.001708984	0.002441406	0.105	36575.56	-0.026	408.68	0.104
599	600	600	Category A	0.17993164	-0.23999023	-0.86376953	-0.29931641	0.18823242	0.39208984	0	0.161	16/11/2017	16	11	2017	8:47:45	31665	0.8	8	47	45	16	0.051757813	3.5594238	0.17797852	-0.25073242	-0.85400391	0.95385742	0.014404297	0	0	0	0	0	0	0	0	0	0.90771484	0.092285156	0.021972656	0.001708984	0.010742188	-0.009521484	0.082	36931.95	0.006	-100.09	0.099
600	601	601	Category A	0.17993164	-0.23999023	-0.81591797	-0.29882813	0.18652344	0.38500977	0	0.099	16/11/2017	16	11	2017	8:47:45	31665	0.9	8	47	45	16	0.051757813	3.5594238	0.17822266	-0.25097656	-0.85375977	0.63378906	0.039550781	0	0	0	0	0	0	0	0	0	0.90771484	0.092285156	0.050537109	0.001464844	0.010986328	0.037841797	0.076	37038.15	0.005	-88.95	0.104
601	602	602	Category A	0.15576172	-0.23999023	-0.85180664	-0.296875	0.18823242	0.38305664	0	0.016	16/11/2017	16	11	2017	8:47:46	31666	0	8	47	46	16	0.051757813	3.5594238	0.1784668	-0.25195313	-0.85375977	0.18359375	0.025878906	0	0	0	0	0	0	0	0	0	0.90795898	0.092041016	0.037109375	-0.022705078	0.011962891	0.001953125	0.089	36815.72	-0.007	116.23	0.099
602	603	603	Category A	0.15576172	-0.25195313	-0.85180664	-0.29858398	0.18896484	0.39135742	0	0.037	16/11/2017	16	11	2017	8:47:46	31666	0.1	8	47	46	17	0.051757813	3.5594238	0.17822266	-0.25292969	-0.85327148	0.22436523	0.022705078	0	0	0	0	0	0	0	0	0	0.90771484	0.092285156	0.025390625	-0.022460938	0.000976563	0.001464844	0.091	36783.88	-0.009	148.07	0.099
603	604	604	Category A	0.16796875	-0.2878418	-0.83984375	-0.29418945	0.19262695	0.38623047	0	0.183	16/11/2017	16	11	2017	8:47:46	31666	0.2	8	47	46	17	0.051757813	3.5594238	0.17822266	-0.25366211	-0.85351563	0.58984375	0.038085938	0	0	0	0	0	0	0	0	0	0.90820313	0.091796875	0.058349609	-0.010253906	-0.033935547	0.013671875	0.078	37002.02	0.002	-35.39	0.099
604	605	605	Category A	0.17993164	-0.26391602	-0.85180664	-0.30126953	0.1875	0.38720703	0	0.052	16/11/2017	16	11	2017	8:47:46	31666	0.3	8	47	46	17	0.051757813	3.5594238	0.17871094	-0.25439453	-0.85327148	0.92871094	0.009521484	0	0	0	0	0	0	0	0	0	0.90820313	0.091796875	0.012207031	0.000976563	-0.009277344	0.001464844	0.098	36676.71	-0.019	307.53	0.101
605	606	606	Category A	0.19189453	-0.2277832	-0.85180664	-0.2956543	0.19067383	0.38623047	0	0.082	16/11/2017	16	11	2017	8:47:46	31666	0.4	8	47	46	17	0.051757813	3.5594238	0.1784668	-0.25488281	-0.85327148	0.84863281	0.030029297	0	0	0	0	0	0	0	0	0	0.90844727	0.091552734	0.041748047	0.013183594	0.027099609	0.001464844	0.112	36479.74	-0.035	540.25	0.108
606	607	607	Category A	0.16796875	-0.23999023	-0.85180664	-0.29711914	0.1875	0.38500977	0	0.222	16/11/2017	16	11	2017	8:47:46	31666	0.5	8	47	46	17	0.051757813	3.5594238	0.17822266	-0.25512695	-0.85327148	0.99731445	0.018310547	0	0	0	0	0	0	0	0	0	0.90820313	0.091796875	0.027099609	-0.010253906	0.015136719	0.001464844	0.124	36326.21	-0.04	571.74	0.108
607	608	608	Category A	0.16796875	-0.25195313	-0.85180664	-0.30249023	0.19091797	0.38623047	0	0.101	16/11/2017	16	11	2017	8:47:46	31666	0.6	8	47	46	17	0.051757813	3.5594238	0.17822266	-0.25634766	-0.85302734	1.2028809	0.011230469	0	0	0	0	0	0	0	0	0	0.90844727	0.091552734	0.016113281	-0.010253906	0.004394531	0.001220703	0.11	36506.61	-0.026	391.34	0.101
608	609	609	Category A	0.17993164	-0.26391602	-0.87597656	-0.30029297	0.18823242	0.38500977	0	0.108	16/11/2017	16	11	2017	8:47:46	31666	0.7	8	47	46	17	0.051757813	3.5594238	0.17822266	-0.25683594	-0.85327148	1.0109863	0.023681641	0	0	0	0	0	0	0	0	0	0.90869141	0.091308594	0.031005859	0.001464844	-0.006835938	-0.022460938	0.112	36479.74	-0.023	335.98	0.101
609	610	610	Category A	0.16796875	-0.25195313	-0.86376953	-0.2980957	0.19067383	0.38305664	0	0.098	16/11/2017	16	11	2017	8:47:46	31666	0.8	8	47	46	17	0.051757813	3.5594238	0.17822266	-0.25732422	-0.85351563	0.19042969	0.015380859	0	0	0	0	0	0	0	0	0	0.90917969	0.090820313	0.025878906	-0.010253906	0.005371094	-0.010009766	0.11	36506.61	-0.011	155.3	0.108
610	611	611	Category A	0.17993164	-0.2878418	-0.83984375	-0.29760742	0.19213867	0.38305664	0	0.066	16/11/2017	16	11	2017	8:47:46	31666	0.9	8	47	46	17	0.051757813	3.5594238	0.17773438	-0.25805664	-0.85375977	0.36645508	0.032714844	0	0	0	0	0	0	0	0	0	0.90942383	0.090576172	0.045410156	0.001953125	-0.029541016	0.013916016	0.097	36691.63	0.021	-290.24	0.108
611	612	612	Category A	0.17993164	-0.27587891	-0.85180664	-0.29272461	0.19262695	0.38378906	0	0.066	16/11/2017	16	11	2017	8:47:47	31667	0	8	47	47	17	0.051757813	3.5594238	0.17773438	-0.25878906	-0.85375977	0.18017578	0.017089844	0	0	0	0	0	0	0	0	0	0.90966797	0.090332031	0.020996094	0.001953125	-0.016845703	0.001953125	0.1	36647.23	0.005	-71.67	0.108
612	613	613	Category A	0.21582031	-0.25195313	-0.85180664	-0.29394531	0.19335938	0.38305664	0	0.148	16/11/2017	16	11	2017	8:47:47	31667	0.1	8	47	47	18	0.051757813	3.5594238	0.17749023	-0.25952148	-0.85375977	0.11499023	0.038818359	0	0	0	0	0	0	0	0	0	0.90991211	0.090087891	0.047851563	0.038085938	0.007568359	0.001953125	0.095	36721.85	0.013	-187.97	0.098
613	614	614	Category A	0.17993164	-0.27587891	-0.83984375	-0.29980469	0.19458008	0.37890625	0	0.115	16/11/2017	16	11	2017	8:47:47	31667	0.2	8	47	47	18	0.051757813	3.5594238	0.17700195	-0.26025391	-0.85400391	0.62841797	0.021240234	0	0	0	0	0	0	0	0	0	0.91040039	0.089599609	0.032470703	0.002685547	-0.015380859	0.014160156	0.092	36768.17	0.032	-441.96	0.097
614	615	615	Category A	0.19189453	-0.27587891	-0.83984375	-0.29443359	0.18896484	0.3840332	0	0.081	16/11/2017	16	11	2017	8:47:47	31667	0.3	8	47	47	18	0.051757813	3.5594238	0.17700195	-0.26074219	-0.85400391	1.1391602	0.025146484	0	0	0	0	0	0	0	0	0	0.91040039	0.089599609	0.043701172	0.014648438	-0.014892578	0.014160156	0.097	36691.63	0.028	-377.66	0.097
615	616	616	Category A	0.16796875	-0.2878418	-0.85180664	-0.29443359	0.1940918	0.38623047	0	0.079	16/11/2017	16	11	2017	8:47:47	31667	0.4	8	47	47	18	0.051757813	3.5594238	0.17700195	-0.26123047	-0.85400391	1.2058105	0.028076172	0	0	0	0	0	0	0	0	0	0.91064453	0.089355469	0.037841797	-0.009033203	-0.026367188	0.002197266	0.1	36647.23	0.025	-333.26	0.115
616	617	617	Category A	0.19189453	-0.2878418	-0.85180664	-0.296875	0.19067383	0.38623047	0	0.097	16/11/2017	16	11	2017	8:47:47	31667	0.5	8	47	47	18	0.051757813	3.5594238	0.17700195	-0.26196289	-0.85424805	1.4599609	0.029785156	0	0	0	0	0	0	0	0	0	0.91088867	0.089111328	0.04296875	0.014648438	-0.025634766	0.002441406	0.097	36691.63	0.01	-143.96	0.105
617	618	618	Category A	0.16796875	-0.2878418	-0.87597656	-0.29858398	0.1940918	0.38500977	0	0.082	16/11/2017	16	11	2017	8:47:47	31667	0.6	8	47	47	18	0.051757813	3.5594238	0.17700195	-0.26220703	-0.85449219	1.9641113	0.034423828	0	0	0	0	0	0	0	0	0	0.91113281	0.088867188	0.056152344	-0.009033203	-0.025390625	-0.021240234	0.096	36706.68	0.004	-59.45	0.097
618	619	619	Category A	0.19189453	-0.26391602	-0.85180664	-0.30004883	0.19213867	0.38500977	0	0.132	16/11/2017	16	11	2017	8:47:47	31667	0.7	8	47	47	18	0.051757813	3.5594238	0.17700195	-0.26293945	-0.85400391	2.0026855	0.014648438	0	0	0	0	0	0	0	0	0	0.91088867	0.089111328	0.017578125	0.014648438	-0.000732422	0.002197266	0.093	36752.6	-0.003	47.13	0.097
619	620	620	Category A	0.16796875	-0.26391602	-0.85180664	-0.29614258	0.18847656	0.38818359	0	0.105	16/11/2017	16	11	2017	8:47:47	31667	0.8	8	47	47	18	0.051757813	3.5594238	0.17700195	-0.26367188	-0.85375977	1.1303711	0.009277344	0	0	0	0	0	0	0	0	0	0.91088867	0.089111328	0.010986328	-0.009033203	0	0.001953125	0.09	36799.73	-0.021	371.28	0.105
620	621	621	Category A	0.17993164	-0.26391602	-0.85180664	-0.29321289	0.18896484	0.38305664	0	0.068	16/11/2017	16	11	2017	8:47:47	31667	0.9	8	47	47	18	0.051757813	3.5594238	0.17724609	-0.26391602	-0.85400391	0.56225586	0.003417969	0	0	0	0	0	0	0	0	0	0.91137695	0.088623047	0.004882813	0.002441406	0	0.002197266	0.095	36721.85	-0.029	509.46	0.105
621	622	622	Category A	0.20385742	-0.27587891	-0.86376953	-0.29882813	0.19799805	0.38305664	0	0.059	16/11/2017	16	11	2017	8:47:48	31668	0	8	47	48	18	0.051757813	3.5594238	0.17724609	-0.26489258	-0.85400391	0.10009766	0.030029297	0	0	0	0	0	0	0	0	0	0.91162109	0.088378906	0.047119141	0.026367188	-0.010742188	-0.009521484	0.098	36676.71	-0.039	704.45	0.105
622	623	623	Category A	0.16796875	-0.2878418	-0.87597656	-0.29907227	0.1953125	0.39013672	0	0.124	16/11/2017	16	11	2017	8:47:48	31668	0.1	8	47	48	19	0.051757813	3.5594238	0.17700195	-0.26489258	-0.85400391	0.56323242	0.032714844	0	0	0	0	0	0	0	0	0	0.91162109	0.088378906	0.053466797	-0.009033203	-0.022705078	-0.021728516	0.09	36799.73	-0.038	746.44	0.102
623	624	624	Category A	0.17993164	-0.23999023	-0.83984375	-0.29516602	0.19311523	0.38476563	0	0.102	16/11/2017	16	11	2017	8:47:48	31668	0.2	8	47	48	19	0.051513672	3.4675781	0.17651367	-0.265625	-0.85400391	0.89868164	0.029541016	0	0	0	0	0	0	0	0	0	0.91186523	0.088134766	0.043457031	0.003173828	0.025634766	0.014160156	0.088	36831.86	-0.038	764.75	0.093
624	625	625	Category A	0.19189453	-0.26391602	-0.85180664	-0.29760742	0.19238281	0.38720703	0	0.082	16/11/2017	16	11	2017	8:47:48	31668	0.3	8	47	48	19	0.051513672	3.4675781	0.17626953	-0.26611328	-0.85449219	0.9699707	0.015625	0	0	0	0	0	0	0	0	0	0.91210938	0.087890625	0.020263672	0.015380859	0.002197266	0.002685547	0.086	36864.59	-0.035	706.6	0.093
625	626	626	Category A	0.14379883	-0.27587891	-0.85180664	-0.296875	0.19287109	0.38696289	0	0.093	16/11/2017	16	11	2017	8:47:48	31668	0.4	8	47	48	19	0.051513672	3.4675781	0.17871094	-0.26635742	-0.85400391	1.184082	0.036376953	0	0	0	0	0	0	0	0	0	0.91235352	0.087646484	0.046875	-0.034912109	-0.009277344	0.002197266	0.085	36881.19	-0.021	391.57	0.093
626	627	627	Category A	0.17993164	-0.27587891	-0.85180664	-0.29760742	0.1940918	0.38378906	0	0.059	16/11/2017	16	11	2017	8:47:48	31668	0.5	8	47	48	19	0.051513672	3.4675781	0.17944336	-0.26611328	-0.85400391	1.6904297	0.009765625	0	0	0	0	0	0	0	0	0	0.91235352	0.087646484	0.011962891	0.000244141	-0.009521484	0.002197266	0.074	37075.07	-0.003	56.91	0.093
627	628	628	Category A	0.19189453	-0.23999023	-0.85180664	-0.29345703	0.19555664	0.38793945	0	0.054	16/11/2017	16	11	2017	8:47:48	31668	0.6	8	47	48	19	0.051513672	3.4675781	0.1796875	-0.26635742	-0.85375977	1.2866211	0.029052734	0	0	0	0	0	0	0	0	0	0.91235352	0.087646484	0.040527344	0.011962891	0.026367188	0.001953125	0.081	36949.2	-0.018	344.67	0.082
628	629	629	Category A	0.16796875	-0.2878418	-0.86376953	-0.29101563	0.19116211	0.38183594	0	0.057	16/11/2017	16	11	2017	8:47:48	31668	0.7	8	47	48	19	0.051513672	3.4675781	0.17944336	-0.26660156	-0.85400391	0.72607422	0.025878906	0	0	0	0	0	0	0	0	0	0.91259766	0.087402344	0.042236328	-0.011474609	-0.020996094	-0.009521484	0.075	37056.51	0.003	-54.49	0.078
629	630	630	Category A	0.15576172	-0.29980469	-0.86376953	-0.29956055	0.19946289	0.3840332	0	0.146	16/11/2017	16	11	2017	8:47:48	31668	0.8	8	47	48	19	0.051513672	3.4675781	0.17993164	-0.26733398	-0.85400391	0.8137207	0.041503906	0	0	0	0	0	0	0	0	0	0.9128418	0.087158203	0.066162109	-0.024169922	-0.032226563	-0.009521484	0.073	37093.83	0.017	-294.1	0.078
630	631	631	Category A	0.17993164	-0.25195313	-0.87597656	-0.29589844	0.19775391	0.38891602	0	0.044	16/11/2017	16	11	2017	8:47:48	31668	0.9	8	47	48	19	0.051513672	3.4675781	0.1796875	-0.26757813	-0.85375977	0.91455078	0.027099609	0	0	0	0	0	0	0	0	0	0.91259766	0.087402344	0.037841797	0	0.015625	-0.021972656	0.08	36966.63	0.016	-259.95	0.106
631	632	632	Category A	0.19189453	-0.26391602	-0.87597656	-0.29052734	0.19335938	0.38720703	0	0.078	16/11/2017	16	11	2017	8:47:49	31669	0	8	47	49	19	0.051513672	3.4675781	0.17944336	-0.26757813	-0.85375977	0.069580078	0.025390625	0	0	0	0	0	0	0	0	0	0.91259766	0.087402344	0.037841797	0.012207031	0.003662109	-0.021972656	0.09	36799.73	0.005	-77.88	0.106
632	633	633	Category A	0.17993164	-0.26391602	-0.83984375	-0.29125977	0.19335938	0.38696289	0	0.106	16/11/2017	16	11	2017	8:47:49	31669	0.1	8	47	49	20	0.051513672	3.4675781	0.17944336	-0.26757813	-0.85375977	0.65795898	0.014404297	0	0	0	0	0	0	0	0	0	0.91259766	0.087402344	0.018066406	0.000244141	0.003662109	0.013916016	0.091	36783.88	-0.005	80.71	0.107
633	634	634	Category A	0.17993164	-0.29980469	-0.85180664	-0.29760742	0.19213867	0.38818359	0	0.109	16/11/2017	16	11	2017	8:47:49	31669	0.2	8	47	49	20	0.051513672	3.4675781	0.1796875	-0.26831055	-0.85400391	0.036376953	0.03125	0	0	0	0	0	0	0	0	0	0.91308594	0.086914063	0.033691406	0	-0.03125	0.002197266	0.084	36897.95	0.009	-145.35	0.107
634	635	635	Category A	0.19189453	-0.26391602	-0.85180664	-0.2956543	0.18823242	0.39013672	0	0.065	16/11/2017	16	11	2017	8:47:49	31669	0.3	8	47	49	20	0.051513672	3.4675781	0.1796875	-0.26831055	-0.85400391	0.25366211	0.013183594	0	0	0	0	0	0	0	0	0	0.91308594	0.086914063	0.019042969	0.011962891	0.004394531	0.002197266	0.095	36721.85	-0.007	110.01	0.107
635	636	636	Category A	0.19189453	-0.25195313	-0.82788086	-0.29003906	0.19604492	0.38793945	0	0.107	16/11/2017	16	11	2017	8:47:49	31669	0.4	8	47	49	20	0.051513672	3.4675781	0.17919922	-0.26806641	-0.85400391	0.44799805	0.033203125	0	0	0	0	0	0	0	0	0	0.91308594	0.086914063	0.055175781	0.012451172	0.016113281	0.026123047	0.091	36783.88	-0.007	114.07	0.107
636	637	637	Category A	0.16796875	-0.27587891	-0.81591797	-0.29345703	0.19140625	0.38818359	0	0.107	16/11/2017	16	11	2017	8:47:49	31669	0.5	8	47	49	20	0.051513672	3.4675781	0.17919922	-0.26757813	-0.85424805	0.83544922	0.040771484	0	0	0	0	0	0	0	0	0	0.91308594	0.086914063	0.057861328	-0.011230469	-0.008056641	0.038330078	0.084	36897.95	-0.006	104.07	0.107
637	638	638	Category A	0.13183594	-0.25195313	-0.85180664	-0.29443359	0.19311523	0.38793945	0	0.057	16/11/2017	16	11	2017	8:47:49	31669	0.6	8	47	49	20	0.051513672	3.4675781	0.17944336	-0.26757813	-0.85424805	0.095214844	0.050048828	0	0	0	0	0	0	0	0	0	0.91308594	0.086914063	0.065917969	-0.047607422	0.015625	0.002441406	0.079	36984.24	-0.001	17.78	0.079
638	639	639	Category A	0.17993164	-0.26391602	-0.85180664	-0.29223633	0.19018555	0.38916016	0	0.064	16/11/2017	16	11	2017	8:47:49	31669	0.7	8	47	49	20	0.051513672	3.4675781	0.17944336	-0.26782227	-0.85400391	0.2331543	0.004638672	0	0	0	0	0	0	0	0	0	0.9128418	0.087158203	0.006835938	0.000244141	0.00390625	0.002197266	0.079	36984.24	0.007	-119.65	0.107
639	640	640	Category A	0.17993164	-0.26391602	-0.82788086	-0.29003906	0.19750977	0.38793945	0	0.079	16/11/2017	16	11	2017	8:47:49	31669	0.8	8	47	49	20	0.051513672	3.4675781	0.17944336	-0.26782227	-0.85400391	0.7746582	0.026611328	0	0	0	0	0	0	0	0	0	0.91308594	0.086914063	0.030517578	0.000244141	0.00390625	0.026123047	0.088	36831.86	-0.007	117.34	0.079
640	641	641	Category A	0.17993164	-0.29980469	-0.86376953	-0.29101563	0.19750977	0.38305664	0	0.06	16/11/2017	16	11	2017	8:47:49	31669	0.9	8	47	49	20	0.051513672	3.4675781	0.17944336	-0.26831055	-0.85424805	1.2304688	0.032714844	0	0	0	0	0	0	0	0	0	0.91333008	0.086669922	0.041259766	0.000244141	-0.03125	-0.009277344	0.081	36949.2	-0.006	107.31	0.067
641	642	642	Category A	0.17993164	-0.2878418	-0.83984375	-0.29296875	0.19311523	0.38476563	0	0.163	16/11/2017	16	11	2017	8:47:50	31670	0	8	47	50	20	0.051513672	3.4675781	0.17944336	-0.26855469	-0.85473633	0.66845703	0.024169922	0	0	0	0	0	0	0	0	0	0.91381836	0.086181641	0.034423828	0.000244141	-0.019042969	0.014892578	0.082	36931.95	0.003	-50.76	0.067
642	643	643	Category A	0.17993164	-0.27587891	-0.87597656	-0.29589844	0.1940918	0.38818359	0	0.064	16/11/2017	16	11	2017	8:47:50	31670	0.1	8	47	50	21	0.051513672	3.4675781	0.17993164	-0.26879883	-0.85498047	0.28857422	0.021972656	0	0	0	0	0	0	0	0	0	0.9140625	0.0859375	0.027832031	0	-0.006835938	-0.020751953	0.082	36931.95	0.016	-255.24	0.067
643	644	644	Category A	0.17993164	-0.27587891	-0.85180664	-0.29614258	0.19116211	0.38623047	0	0.067	16/11/2017	16	11	2017	8:47:50	31670	0.2	8	47	50	21	0.051513672	3.4675781	0.18041992	-0.26928711	-0.85473633	0.67456055	0.007080078	0	0	0	0	0	0	0	0	0	0.9140625	0.0859375	0.010009766	-0.000488281	-0.006347656	0.002929688	0.08	36966.63	0.006	-102.04	0.064
644	645	645	Category A	0.16796875	-0.25195313	-0.86376953	-0.29833984	0.19628906	0.39013672	0	0.064	16/11/2017	16	11	2017	8:47:50	31670	0.3	8	47	50	21	0.051513672	3.4675781	0.18066406	-0.26855469	-0.85522461	0.60668945	0.022705078	0	0	0	0	0	0	0	0	0	0.91430664	0.085693359	0.037841797	-0.012695313	0.016601563	-0.008300781	0.079	36984.24	0	0	0.067
645	646	646	Category A	0.15576172	-0.25195313	-0.86376953	-0.29516602	0.1940918	0.38500977	0	0.062	16/11/2017	16	11	2017	8:47:50	31670	0.4	8	47	50	21	0.051513672	3.4675781	0.1809082	-0.26879883	-0.85522461	0.068847656	0.031494141	0	0	0	0	0	0	0	0	0	0.91455078	0.085449219	0.050537109	-0.025146484	0.016845703	-0.008300781	0.077	37019.99	0.004	-70.79	0.067
646	647	647	Category A	0.17993164	-0.29980469	-0.86376953	-0.29296875	0.19311523	0.38696289	0	0.054	16/11/2017	16	11	2017	8:47:50	31670	0.5	8	47	50	21	0.051513672	3.4675781	0.1809082	-0.26953125	-0.85522461	0.41723633	0.03125	0	0	0	0	0	0	0	0	0	0.91479492	0.085205078	0.039550781	-0.000976563	-0.030029297	-0.008300781	0.084	36897.95	0.001	-16.76	0.067
647	648	648	Category A	0.16796875	-0.26391602	-0.86376953	-0.29907227	0.19311523	0.38818359	0	0.152	16/11/2017	16	11	2017	8:47:50	31670	0.6	8	47	50	21	0.051513672	3.4675781	0.18139648	-0.26977539	-0.85522461	0.083740234	0.016845703	0	0	0	0	0	0	0	0	0	0.91479492	0.085205078	0.027832031	-0.013427734	0.005859375	-0.008300781	0.084	36897.95	0.002	-33.36	0.098
648	649	649	Category A	0.17993164	-0.26391602	-0.86376953	-0.296875	0.19140625	0.38818359	0	0.105	16/11/2017	16	11	2017	8:47:50	31670	0.7	8	47	50	21	0.051513672	3.4675781	0.18139648	-0.27001953	-0.85522461	0.25048828	0.010253906	0	0	0	0	0	0	0	0	0	0.91503906	0.084960938	0.015869141	-0.001464844	0.006103516	-0.008300781	0.089	36815.72	-0.008	133.48	0.105
649	650	650	Category A	0.15576172	-0.2878418	-0.87597656	-0.29345703	0.19384766	0.3840332	0	0.067	16/11/2017	16	11	2017	8:47:50	31670	0.8	8	47	50	21	0.051513672	3.4675781	0.18164063	-0.27001953	-0.85522461	0.057373047	0.037597656	0	0	0	0	0	0	0	0	0	0.91503906	0.084960938	0.064208984	-0.025878906	-0.017578125	-0.020507813	0.099	36661.91	-0.015	236.04	0.12
650	651	651	Category A	0.17993164	-0.2878418	-0.87597656	-0.29199219	0.1940918	0.38476563	0	0.098	16/11/2017	16	11	2017	8:47:50	31670	0.9	8	47	50	21	0.051513672	3.4675781	0.18164063	-0.27026367	-0.85498047	0.1472168	0.027099609	0	0	0	0	0	0	0	0	0	0.91503906	0.084960938	0.040039063	-0.001708984	-0.017333984	-0.020751953	0.118	36401.39	-0.041	618.6	0.12
651	652	652	Category A	0.16796875	-0.27587891	-0.86376953	-0.29833984	0.19458008	0.38598633	0	0.12	16/11/2017	16	11	2017	8:47:51	31671	0	8	47	51	21	0.051513672	3.4675781	0.18164063	-0.27001953	-0.85498047	0.40527344	0.017089844	0	0	0	0	0	0	0	0	0	0.91503906	0.084960938	0.028076172	-0.013671875	-0.005615234	-0.008544922	0.105	36575.56	-0.025	391.07	0.12
652	653	653	Category A	0.15576172	-0.29980469	-0.86376953	-0.29931641	0.19116211	0.38720703	0	0.17	16/11/2017	16	11	2017	8:47:51	31671	0.1	8	47	51	22	0.051513672	3.4675781	0.18164063	-0.27001953	-0.85473633	0.49291992	0.040527344	0	0	0	0	0	0	0	0	0	0.91455078	0.085449219	0.064697266	-0.025878906	-0.029541016	-0.008789063	0.108	36533.88	-0.018	265.85	0.12
653	654	654	Category A	0.19189453	-0.2878418	-0.86376953	-0.29589844	0.1965332	0.38476563	0	0.075	16/11/2017	16	11	2017	8:47:51	31671	0.2	8	47	51	22	0.051513672	3.4675781	0.18115234	-0.27026367	-0.85473633	0.58520508	0.022216797	0	0	0	0	0	0	0	0	0	0.91455078	0.085449219	0.036865234	0.010498047	-0.017333984	-0.008789063	0.124	36326.21	-0.032	441.96	0.12
654	655	655	Category A	0.19189453	-0.26391602	-0.87597656	-0.29199219	0.1940918	0.38793945	0	0.12	16/11/2017	16	11	2017	8:47:51	31671	0.3	8	47	51	22	0.051513672	3.4675781	0.18139648	-0.27026367	-0.85498047	0.296875	0.024169922	0	0	0	0	0	0	0	0	0	0.91479492	0.085205078	0.037841797	0.010253906	0.006347656	-0.020751953	0.125	36313.97	-0.048	706.02	0.122
655	656	656	Category A	0.19189453	-0.2878418	-0.86376953	-0.29296875	0.19628906	0.38476563	0	0.162	16/11/2017	16	11	2017	8:47:51	31671	0.4	8	47	51	22	0.051513672	3.4675781	0.18115234	-0.27026367	-0.85498047	0.16479492	0.022216797	0	0	0	0	0	0	0	0	0	0.91479492	0.085205078	0.036865234	0.010498047	-0.017333984	-0.008544922	0.125	36313.97	-0.029	392.71	0.122
656	657	657	Category A	0.19189453	-0.25195313	-0.88793945	-0.30224609	0.19287109	0.3840332	0	0.103	16/11/2017	16	11	2017	8:47:51	31671	0.5	8	47	51	22	0.051513672	3.4675781	0.18139648	-0.27001953	-0.85498047	0.33520508	0.038818359	0	0	0	0	0	0	0	0	0	0.91479492	0.085205078	0.061279297	0.010253906	0.018066406	-0.032714844	0.107	36547.67	0	0	0.12
657	658	658	Category A	0.19189453	-0.27587891	-0.83984375	-0.29125977	0.18994141	0.38500977	0	0.122	16/11/2017	16	11	2017	8:47:51	31671	0.6	8	47	51	22	0.051513672	3.4675781	0.18139648	-0.26953125	-0.85498047	0.14892578	0.019287109	0	0	0	0	0	0	0	0	0	0.91455078	0.085449219	0.031738281	0.010253906	-0.006103516	0.015136719	0.1	36647.23	-0.004	59.45	0.12
658	659	659	Category A	0.17993164	-0.2878418	-0.83984375	-0.29516602	0.19458008	0.38696289	0	0.062	16/11/2017	16	11	2017	8:47:51	31671	0.7	8	47	51	22	0.051513672	3.4675781	0.18164063	-0.26953125	-0.85449219	0.59057617	0.0234375	0	0	0	0	0	0	0	0	0	0.91430664	0.085693359	0.034667969	-0.001708984	-0.018066406	0.014648438	0.09	36799.73	0.001	-15.85	0.103
659	660	660	Category A	0.20385742	-0.25195313	-0.86376953	-0.29223633	0.19262695	0.38793945	0	0.033	16/11/2017	16	11	2017	8:47:51	31671	0.8	8	47	51	22	0.051513672	3.4675781	0.18164063	-0.26904297	-0.85449219	0.65234375	0.029296875	0	0	0	0	0	0	0	0	0	0.9140625	0.0859375	0.048339844	0.021972656	0.017089844	-0.009033203	0.069	37171.01	0.013	-239.06	0.085
660	661	661	Category A	0.17993164	-0.27587891	-0.83984375	-0.29858398	0.19433594	0.38305664	0	0.06	16/11/2017	16	11	2017	8:47:51	31671	0.9	8	47	51	22	0.051513672	3.4675781	0.18188477	-0.26928711	-0.85400391	0.20263672	0.015869141	0	0	0	0	0	0	0	0	0	0.91381836	0.086181641	0.022949219	-0.001953125	-0.006347656	0.014160156	0.066	37231.31	0.032	-554.6	0.085
661	662	662	Category A	0.16796875	-0.2878418	-0.85180664	-0.29931641	0.19067383	0.38500977	0	0.034	16/11/2017	16	11	2017	8:47:52	31672	0	8	47	52	22	0.051513672	3.4740234	0.18212891	-0.26879883	-0.85375977	0.17333984	0.023681641	0	0	0	0	0	0	0	0	0	0.91357422	0.086425781	0.03515625	-0.014160156	-0.018798828	0.001953125	0.059	37381.16	0.02	-396.92	0.062
662	663	663	Category A	0.16796875	-0.29980469	-0.85180664	-0.29516602	0.19238281	0.38500977	0	0.085	16/11/2017	16	11	2017	8:47:52	31672	0.1	8	47	52	23	0.051513672	3.4740234	0.18164063	-0.26831055	-0.85375977	0.18530273	0.034179688	0	0	0	0	0	0	0	0	0	0.91308594	0.086914063	0.047119141	-0.013671875	-0.03125	0.001953125	0.052	37546.17	0.05	-927.95	0.06
663	664	664	Category A	0.19189453	-0.27587891	-0.85180664	-0.30126953	0.19873047	0.3840332	0	0.085	16/11/2017	16	11	2017	8:47:52	31672	0.2	8	47	52	23	0.051513672	3.4740234	0.18164063	-0.26855469	-0.85327148	0.4909668	0.012207031	0	0	0	0	0	0	0	0	0	0.9128418	0.087158203	0.018554688	0.010009766	-0.007080078	0.001464844	0.05	37596.61	0.064	-1143.35	0.065
664	665	665	Category A	0.19189453	-0.25195313	-0.83984375	-0.30200195	0.18652344	0.3894043	0	0.019	16/11/2017	16	11	2017	8:47:52	31672	0.3	8	47	52	23	0.051513672	3.4740234	0.18139648	-0.26928711	-0.85351563	0.11938477	0.024414063	0	0	0	0	0	0	0	0	0	0.91308594	0.086914063	0.041259766	0.010253906	0.017333984	0.013671875	0.051	37571.19	0.062	-1104.74	0.085
665	666	666	Category A	0.19189453	-0.2277832	-0.85180664	-0.29589844	0.19482422	0.38696289	0	0.022	16/11/2017	16	11	2017	8:47:52	31672	0.4	8	47	52	23	0.051513672	3.4740234	0.18139648	-0.27001953	-0.85327148	0.025146484	0.043457031	0	0	0	0	0	0	0	0	0	0.91333008	0.086669922	0.054199219	0.010253906	0.042236328	0.001464844	0.064	37272.76	0.052	-845.62	0.085
666	667	667	Category A	0.17993164	-0.2878418	-0.85180664	-0.29882813	0.18994141	0.38696289	0	0.065	16/11/2017	16	11	2017	8:47:52	31672	0.5	8	47	52	23	0.051513672	3.4740234	0.18139648	-0.26977539	-0.85351563	0.39233398	0.018066406	0	0	0	0	0	0	0	0	0	0.91333008	0.086669922	0.021240234	-0.001464844	-0.017822266	0.001708984	0.071	37131.98	0.03	-499.31	0.085
667	668	668	Category A	0.15576172	-0.25195313	-0.87597656	-0.296875	0.19140625	0.38110352	0	0.113	16/11/2017	16	11	2017	8:47:52	31672	0.6	8	47	52	23	0.051513672	3.4740234	0.18139648	-0.26953125	-0.85351563	0.25048828	0.038330078	0	0	0	0	0	0	0	0	0	0.91333008	0.086669922	0.065673828	-0.025634766	0.017578125	-0.022216797	0.063	37293.87	0.043	-732.31	0.109
668	669	669	Category A	0.19189453	-0.2878418	-0.85180664	-0.29833984	0.19213867	0.38500977	0	0.122	16/11/2017	16	11	2017	8:47:52	31672	0.7	8	47	52	23	0.051513672	3.4740234	0.18164063	-0.26977539	-0.85327148	0.21142578	0.020507813	0	0	0	0	0	0	0	0	0	0.91333008	0.086669922	0.029541016	0.010009766	-0.017822266	0.001464844	0.078	37002.02	0.013	-218.14	0.109
669	670	670	Category A	0.17993164	-0.25195313	-0.85180664	-0.29907227	0.19384766	0.38305664	0	0.039	16/11/2017	16	11	2017	8:47:52	31672	0.8	8	47	52	23	0.051513672	3.4740234	0.18212891	-0.26953125	-0.85302734	0.14794922	0.017822266	0	0	0	0	0	0	0	0	0	0.91308594	0.086914063	0.021240234	-0.002197266	0.017578125	0.001220703	0.09	36799.73	-0.008	132.22	0.109
670	671	671	Category A	0.16796875	-0.26391602	-0.85180664	-0.30249023	0.19091797	0.38720703	0	0.109	16/11/2017	16	11	2017	8:47:52	31672	0.9	8	47	52	23	0.051513672	3.4740234	0.18212891	-0.26879883	-0.85302734	0.52197266	0.015136719	0	0	0	0	0	0	0	0	0	0.91259766	0.087402344	0.020507813	-0.014160156	0.004882813	0.001220703	0.096	36706.68	-0.011	174.51	0.109
671	672	672	Category A	0.17993164	-0.25195313	-0.85180664	-0.29345703	0.19311523	0.38476563	0	0.092	16/11/2017	16	11	2017	8:47:53	31673	0	8	47	53	23	0.051513672	3.4740234	0.18212891	-0.26879883	-0.85302734	0.83276367	0.016845703	0	0	0	0	0	0	0	0	0	0.9128418	0.087158203	0.020263672	-0.002197266	0.016845703	0.001220703	0.095	36721.85	-0.024	410.13	0.105
672	673	673	Category A	0.20385742	-0.29980469	-0.85180664	-0.29760742	0.19140625	0.38720703	0	0.105	16/11/2017	16	11	2017	8:47:53	31673	0.1	8	47	53	24	0.051513672	3.4740234	0.18164063	-0.26928711	-0.85302734	0.81176758	0.037597656	0	0	0	0	0	0	0	0	0	0.91259766	0.087402344	0.053710938	0.021972656	-0.030273438	0.001220703	0.086	36864.59	-0.007	119.65	0.103
673	674	674	Category A	0.20385742	-0.27587891	-0.85180664	-0.29858398	0.18994141	0.38305664	0	0.103	16/11/2017	16	11	2017	8:47:53	31673	0.2	8	47	53	24	0.051513672	3.4740234	0.18139648	-0.26928711	-0.85351563	1.0737305	0.0234375	0	0	0	0	0	0	0	0	0	0.91308594	0.086914063	0.030761719	0.022460938	-0.006347656	0.001708984	0.093	36752.6	-0.016	267.39	0.103
674	675	675	Category A	0.19189453	-0.23999023	-0.86376953	-0.29663086	0.19311523	0.38623047	0	0.068	16/11/2017	16	11	2017	8:47:53	31673	0.3	8	47	53	24	0.051513672	3.4740234	0.18115234	-0.26879883	-0.85375977	1.4667969	0.032226563	0	0	0	0	0	0	0	0	0	0.91308594	0.086914063	0.049316406	0.010498047	0.028808594	-0.009765625	0.088	36831.86	-0.029	549.3	0.092
675	676	676	Category A	0.19189453	-0.2277832	-0.85180664	-0.30200195	0.19042969	0.38916016	0	0.085	16/11/2017	16	11	2017	8:47:53	31673	0.4	8	47	53	24	0.051513672	3.4740234	0.1809082	-0.26879883	-0.85375977	1.2851563	0.042480469	0	0	0	0	0	0	0	0	0	0.91308594	0.086914063	0.053955078	0.010742188	0.041015625	0.001953125	0.084	36897.95	-0.017	313.02	0.085
676	677	677	Category A	0.20385742	-0.25195313	-0.83984375	-0.29614258	0.19238281	0.38916016	0	0.078	16/11/2017	16	11	2017	8:47:53	31673	0.5	8	47	53	24	0.051513672	3.4740234	0.1809082	-0.26928711	-0.85375977	1.1159668	0.031982422	0	0	0	0	0	0	0	0	0	0.91333008	0.086669922	0.054443359	0.022705078	0.017333984	0.013916016	0.078	37002.02	-0.014	270.74	0.085
677	678	678	Category A	0.19189453	-0.26391602	-0.82788086	-0.29443359	0.18896484	0.38305664	0	0.066	16/11/2017	16	11	2017	8:47:53	31673	0.6	8	47	53	24	0.051513672	3.4740234	0.18115234	-0.26904297	-0.85424805	1.223877	0.028808594	0	0	0	0	0	0	0	0	0	0.91381836	0.086181641	0.042236328	0.010498047	0.005126953	0.026367188	0.078	37002.02	-0.014	270.74	0.085
678	679	679	Category A	0.19189453	-0.25195313	-0.85180664	-0.29858398	0.19287109	0.3840332	0	0.073	16/11/2017	16	11	2017	8:47:53	31673	0.7	8	47	53	24	0.051513672	3.4740234	0.18139648	-0.26904297	-0.85424805	0.91967773	0.020019531	0	0	0	0	0	0	0	0	0	0.91381836	0.086181641	0.030029297	0.010253906	0.017089844	0.002441406	0.086	36864.59	-0.014	248.2	0.085
679	680	680	Category A	0.16796875	-0.27587891	-0.87597656	-0.30078125	0.19702148	0.38476563	0	0.103	16/11/2017	16	11	2017	8:47:53	31673	0.8	8	47	53	24	0.051513672	3.4740234	0.18139648	-0.26904297	-0.85400391	0.84179688	0.026611328	0	0	0	0	0	0	0	0	0	0.91357422	0.086425781	0.041992188	-0.013427734	-0.006591797	-0.021728516	0.081	36949.2	-0.012	221.81	0.078
680	681	681	Category A	0.17993164	-0.26391602	-0.85180664	-0.29663086	0.19311523	0.38476563	0	0.115	16/11/2017	16	11	2017	8:47:53	31673	0.9	8	47	53	24	0.051513672	3.4740234	0.18139648	-0.26879883	-0.85449219	0.64233398	0.005859375	0	0	0	0	0	0	0	0	0	0.91381836	0.086181641	0.009033203	-0.001464844	0.004882813	0.002685547	0.075	37056.51	0.006	-107.31	0.103
681	682	682	Category A	0.20385742	-0.26391602	-0.86376953	-0.29443359	0.19165039	0.38500977	0	0.052	16/11/2017	16	11	2017	8:47:54	31674	0	8	47	54	24	0.051513672	3.4740234	0.18139648	-0.26879883	-0.85424805	1.0007324	0.024658203	0	0	0	0	0	0	0	0	0	0.91381836	0.086181641	0.036621094	0.022460938	0.004882813	-0.009277344	0.085	36881.19	-0.001	16.76	0.115
682	683	683	Category A	0.19189453	-0.27587891	-0.83984375	-0.29980469	0.19311523	0.38500977	0	0.045	16/11/2017	16	11	2017	8:47:54	31674	0.1	8	47	54	25	0.051513672	3.4740234	0.18139648	-0.26831055	-0.85424805	0.74389648	0.019287109	0	0	0	0	0	0	0	0	0	0.91357422	0.086425781	0.031982422	0.010253906	-0.007324219	0.014404297	0.098	36676.71	-0.012	187.88	0.115
683	684	684	Category A	0.19189453	-0.23999023	-0.87597656	-0.30224609	0.19189453	0.38818359	0	0.123	16/11/2017	16	11	2017	8:47:54	31674	0.2	8	47	54	25	0.051513672	3.4740234	0.18139648	-0.26831055	-0.85424805	0.26318359	0.037109375	0	0	0	0	0	0	0	0	0	0.91357422	0.086425781	0.060302734	0.010253906	0.028320313	-0.021484375	0.086	36864.59	0.011	-172.96	0.115
684	685	685	Category A	0.19189453	-0.2878418	-0.85180664	-0.29589844	0.19238281	0.38378906	0	0.154	16/11/2017	16	11	2017	8:47:54	31674	0.3	8	47	54	25	0.051513672	3.4740234	0.18139648	-0.26806641	-0.85424805	0.64257813	0.022216797	0	0	0	0	0	0	0	0	0	0.91357422	0.086425781	0.032470703	0.010498047	-0.01953125	0.002441406	0.079	36984.24	0.018	-292.61	0.073
685	686	686	Category A	0.19189453	-0.27587891	-0.85180664	-0.29858398	0.19116211	0.38500977	0	0.027	16/11/2017	16	11	2017	8:47:54	31674	0.4	8	47	54	25	0.051513672	3.4740234	0.18139648	-0.26806641	-0.85400391	0.74707031	0.013183594	0	0	0	0	0	0	0	0	0	0.91333008	0.086669922	0.020507813	0.010498047	-0.007568359	0.002197266	0.081	36949.2	0.017	-272.49	0.073
686	687	687	Category A	0.20385742	-0.26391602	-0.85180664	-0.29833984	0.19458008	0.38476563	0	0.073	16/11/2017	16	11	2017	8:47:54	31674	0.5	8	47	54	25	0.051513672	3.4740234	0.18164063	-0.26831055	-0.85375977	0.97314453	0.022460938	0	0	0	0	0	0	0	0	0	0.91308594	0.086914063	0.028564453	0.021972656	0.004394531	0.001953125	0.085	36881.19	0.008	-128.59	0.123
687	688	688	Category A	0.17993164	-0.26391602	-0.86376953	-0.29418945	0.19433594	0.38989258	0	0.069	16/11/2017	16	11	2017	8:47:54	31674	0.6	8	47	54	25	0.051513672	3.4740234	0.18164063	-0.26757813	-0.85302734	1.6962891	0.011230469	0	0	0	0	0	0	0	0	0	0.91235352	0.087646484	0.016357422	-0.001708984	0.003662109	-0.010498047	0.086	36864.59	0.001	-16.44	0.119
688	689	689	Category A	0.19189453	-0.26391602	-0.86376953	-0.29907227	0.19213867	0.38720703	0	0.068	16/11/2017	16	11	2017	8:47:54	31674	0.7	8	47	54	25	0.051513672	3.4740234	0.18188477	-0.26733398	-0.85253906	1.8352051	0.015136719	0	0	0	0	0	0	0	0	0	0.91186523	0.088134766	0.024658203	0.009765625	0.003417969	-0.010986328	0.081	36949.2	-0.005	88.95	0.073
689	690	690	Category A	0.16796875	-0.27587891	-0.85180664	-0.29785156	0.18847656	0.3840332	0	0.13	16/11/2017	16	11	2017	8:47:54	31674	0.8	8	47	54	25	0.051513672	3.4740234	0.18164063	-0.26708984	-0.85253906	1.2866211	0.016113281	0	0	0	0	0	0	0	0	0	0.91162109	0.088378906	0.022949219	-0.013671875	-0.008544922	0.000732422	0.084	36897.95	-0.011	195.88	0.073
690	691	691	Category A	0.19189453	-0.27587891	-0.83984375	-0.296875	0.18969727	0.38305664	0	0.119	16/11/2017	16	11	2017	8:47:54	31674	0.9	8	47	54	25	0.051513672	3.4740234	0.18164063	-0.2668457	-0.85205078	1.0922852	0.018066406	0	0	0	0	0	0	0	0	0	0.91113281	0.088867188	0.03125	0.010009766	-0.008789063	0.012207031	0.077	37019.99	0.001	-17.97	0.089
691	692	692	Category A	0.17993164	-0.26391602	-0.82788086	-0.30175781	0.19067383	0.39013672	0	0.046	16/11/2017	16	11	2017	8:47:55	31675	0	8	47	55	25	0.051513672	3.4740234	0.18164063	-0.26660156	-0.85180664	1.5969238	0.024169922	0	0	0	0	0	0	0	0	0	0.91088867	0.089111328	0.028320313	-0.001708984	0.002685547	0.023925781	0.08	36966.63	0.002	-34.68	0.119
692	693	693	Category A	0.16796875	-0.2878418	-0.85180664	-0.29589844	0.19140625	0.3840332	0	0.031	16/11/2017	16	11	2017	8:47:55	31675	0.1	8	47	55	26	0.051513672	3.4740234	0.18164063	-0.26660156	-0.8515625	1.8378906	0.025146484	0	0	0	0	0	0	0	0	0	0.91064453	0.089355469	0.034912109	-0.013671875	-0.020996094	0	0.09	36799.73	0.015	-224.17	0.125
693	694	694	Category A	0.19189453	-0.27587891	-0.85180664	-0.30078125	0.19067383	0.38916016	0	0.089	16/11/2017	16	11	2017	8:47:55	31675	0.2	8	47	55	26	0.051513672	3.4740234	0.18212891	-0.26611328	-0.85131836	1.4482422	0.013427734	0	0	0	0	0	0	0	0	0	0.91040039	0.089599609	0.01953125	0.009521484	-0.009521484	-0.000244141	0.092	36768.17	0.012	-178.5	0.119
694	695	695	Category A	0.17993164	-0.26391602	-0.83984375	-0.29760742	0.19213867	0.38305664	0	0.125	16/11/2017	16	11	2017	8:47:55	31675	0.3	8	47	55	26	0.051513672	3.4740234	0.18188477	-0.265625	-0.85131836	1.2155762	0.011962891	0	0	0	0	0	0	0	0	0	0.91040039	0.089599609	0.015625	-0.001953125	0.001708984	0.011474609	0.077	37019.99	0.055	-789.57	0.125
695	696	696	Category A	0.19189453	-0.26391602	-0.85180664	-0.30102539	0.18945313	0.3840332	0	0.145	16/11/2017	16	11	2017	8:47:55	31675	0.4	8	47	55	26	0.051513672	3.4740234	0.18164063	-0.26538086	-0.85131836	1.0332031	0.010253906	0	0	0	0	0	0	0	0	0	0.90991211	0.090087891	0.011962891	0.010009766	0.001464844	-0.000244141	0.096	36706.68	0.03	-404.88	0.125
696	697	697	Category A	0.17993164	-0.26391602	-0.85180664	-0.30078125	0.19702148	0.38623047	0	0.026	16/11/2017	16	11	2017	8:47:55	31675	0.5	8	47	55	26	0.051513672	3.4740234	0.18115234	-0.26489258	-0.85107422	0.52880859	0.001708984	0	0	0	0	0	0	0	0	0	0.90966797	0.090332031	0.002685547	-0.001220703	0.000976563	-0.000488281	0.107	36547.67	0.003	-41.06	0.125
697	698	698	Category A	0.19189453	-0.27587891	-0.85180664	-0.296875	0.19238281	0.38305664	0	0.164	16/11/2017	16	11	2017	8:47:55	31675	0.6	8	47	55	26	0.051513672	3.4740234	0.18115234	-0.26489258	-0.8503418	0.33740234	0.015136719	0	0	0	0	0	0	0	0	0	0.90893555	0.091064453	0.022705078	0.010498047	-0.010742188	-0.001220703	0.096	36706.68	0.026	-355.74	0.125
698	699	699	Category A	0.19189453	-0.2277832	-0.83984375	-0.29907227	0.18847656	0.39013672	0	0.093	16/11/2017	16	11	2017	8:47:55	31675	0.7	8	47	55	26	0.051513672	3.4740234	0.1809082	-0.26489258	-0.85058594	1.0471191	0.040039063	0	0	0	0	0	0	0	0	0	0.90917969	0.090820313	0.058837891	0.010742188	0.037109375	0.010742188	0.091	36783.88	0.007	-107.17	0.094
699	700	700	Category A	0.19189453	-0.27587891	-0.82788086	-0.29663086	0.19628906	0.39111328	0	0.026	16/11/2017	16	11	2017	8:47:55	31675	0.8	8	47	55	26	0.051757813	3.5578125	0.1809082	-0.26464844	-0.85107422	1.4294434	0.027832031	0	0	0	0	0	0	0	0	0	0.90942383	0.090576172	0.045166016	0.010742188	-0.010986328	0.023193359	0.082	36931.95	0.012	-194.79	0.094
700	701	701	Category A	0.19189453	-0.2277832	-0.82788086	-0.29199219	0.19091797	0.38696289	0	0.094	16/11/2017	16	11	2017	8:47:55	31675	0.9	8	47	55	26	0.051757813	3.5578125	0.18066406	-0.26489258	-0.85131836	1.4626465	0.045410156	0	0	0	0	0	0	0	0	0	0.90991211	0.090087891	0.071777344	0.010986328	0.037109375	0.0234375	0.098	36676.71	-0.032	554.6	0.094
701	702	702	Category A	0.17993164	-0.25195313	-0.85180664	-0.29199219	0.19555664	0.38598633	0	0.094	16/11/2017	16	11	2017	8:47:56	31676	0	8	47	56	26	0.051757813	3.5578125	0.1809082	-0.26538086	-0.85180664	1.3432617	0.013427734	0	0	0	0	0	0	0	0	0	0.91015625	0.08984375	0.014404297	-0.000976563	0.013427734	0	0.079	36984.24	0.003	-52.29	0.094
702	703	703	Category A	0.16796875	-0.29980469	-0.83984375	-0.30102539	0.19287109	0.39208984	0	0.12	16/11/2017	16	11	2017	8:47:56	31676	0.1	8	47	56	27	0.051757813	3.5578125	0.18115234	-0.26538086	-0.85180664	0.59228516	0.038818359	0	0	0	0	0	0	0	0	0	0.91040039	0.089599609	0.059814453	-0.013183594	-0.034179688	0.011962891	0.102	36618.22	-0.01	149.95	0.099
703	704	704	Category A	0.15576172	-0.2878418	-0.86376953	-0.29199219	0.19091797	0.38598633	0	0.049	16/11/2017	16	11	2017	8:47:56	31676	0.2	8	47	56	27	0.051757813	3.5578125	0.18139648	-0.26513672	-0.85180664	0.22949219	0.036132813	0	0	0	0	0	0	0	0	0	0.91040039	0.089599609	0.060058594	-0.025634766	-0.022460938	-0.01171875	0.114	36453.26	-0.04	621.81	0.099
704	705	705	Category A	0.17993164	-0.32397461	-0.83984375	-0.30029297	0.1862793	0.38818359	0	0.231	16/11/2017	16	11	2017	8:47:56	31676	0.3	8	47	56	27	0.051757813	3.5578125	0.18115234	-0.265625	-0.85205078	0.57006836	0.059570313	0	0	0	0	0	0	0	0	0	0.91064453	0.089355469	0.071777344	-0.001220703	-0.058105469	0.012207031	0.113	36466.45	-0.032	482.75	0.114
705	706	706	Category A	0.15576172	-0.26391602	-0.86376953	-0.29223633	0.19262695	0.38696289	0	0.099	16/11/2017	16	11	2017	8:47:56	31676	0.4	8	47	56	27	0.051757813	3.5578125	0.18115234	-0.26611328	-0.85229492	0.94897461	0.027832031	0	0	0	0	0	0	0	0	0	0.91113281	0.088867188	0.0390625	-0.025390625	0.002197266	-0.011230469	0.116	36427.14	-0.036	539.49	0.114
706	707	707	Category A	0.17993164	-0.25195313	-0.85180664	-0.30151367	0.19702148	0.3840332	0	0.087	16/11/2017	16	11	2017	8:47:56	31676	0.5	8	47	56	27	0.051757813	3.5578125	0.1809082	-0.2668457	-0.85229492	1.1555176	0.015136719	0	0	0	0	0	0	0	0	0	0.91137695	0.088623047	0.016845703	-0.000976563	0.014892578	0.000488281	0.101	36632.67	-0.014	215.48	0.099
707	708	708	Category A	0.21582031	-0.26391602	-0.83984375	-0.29931641	0.19116211	0.3840332	0	0.114	16/11/2017	16	11	2017	8:47:56	31676	0.6	8	47	56	27	0.051757813	3.5578125	0.18115234	-0.26660156	-0.85229492	1.0537109	0.036865234	0	0	0	0	0	0	0	0	0	0.91137695	0.088623047	0.049804688	0.034423828	0.002685547	0.012451172	0.106	36561.56	-0.028	440.46	0.114
708	709	709	Category A	0.20385742	-0.26391602	-0.83984375	-0.29345703	0.19262695	0.38305664	0	0.031	16/11/2017	16	11	2017	8:47:56	31676	0.7	8	47	56	27	0.051757813	3.5578125	0.1809082	-0.26635742	-0.85180664	0.33154297	0.025878906	0	0	0	0	0	0	0	0	0	0.91088867	0.089111328	0.037353516	0.022705078	0.002441406	0.011962891	0.091	36783.88	-0.008	130.99	0.099
709	710	710	Category A	0.15576172	-0.25195313	-0.85180664	-0.29541016	0.19091797	0.37988281	0	0.078	16/11/2017	16	11	2017	8:47:56	31676	0.8	8	47	56	27	0.051757813	3.5578125	0.18041992	-0.26635742	-0.85180664	0.29321289	0.028808594	0	0	0	0	0	0	0	0	0	0.91064453	0.089355469	0.039550781	-0.024658203	0.014404297	0	0.082	36931.95	0.022	-342.28	0.106
710	711	711	Category A	0.16796875	-0.23999023	-0.88793945	-0.29858398	0.19067383	0.38720703	0	0.142	16/11/2017	16	11	2017	8:47:56	31676	0.9	8	47	56	27	0.051757813	3.5578125	0.18041992	-0.26635742	-0.85205078	0.39477539	0.046142578	0	0	0	0	0	0	0	0	0	0.91088867	0.089111328	0.074707031	-0.012451172	0.026367188	-0.035644531	0.085	36881.19	0.018	-277.3	0.106
711	712	712	Category A	0.15576172	-0.29980469	-0.86376953	-0.29516602	0.1940918	0.38696289	0	0.042	16/11/2017	16	11	2017	8:47:57	31677	0	8	47	57	27	0.051757813	3.5578125	0.1809082	-0.26660156	-0.85205078	0.017578125	0.04296875	0	0	0	0	0	0	0	0	0	0.91113281	0.088867188	0.069824219	-0.025146484	-0.032958984	-0.011474609	0.071	37131.98	0.046	-717.75	0.079
712	713	713	Category A	0.15576172	-0.26391602	-0.88793945	-0.29931641	0.19287109	0.38720703	0	0.106	16/11/2017	16	11	2017	8:47:57	31677	0.1	8	47	57	28	0.051757813	3.5578125	0.18115234	-0.26733398	-0.85253906	0.84204102	0.043701172	0	0	0	0	0	0	0	0	0	0.91162109	0.088378906	0.064208984	-0.025390625	0.003417969	-0.03515625	0.079	36984.24	0.029	-450.36	0.079
713	714	714	Category A	0.16796875	-0.26391602	-0.86376953	-0.296875	0.18652344	0.3840332	0	0.031	16/11/2017	16	11	2017	8:47:57	31677	0.2	8	47	57	28	0.051757813	3.5578125	0.18041992	-0.2668457	-0.85253906	1.2089844	0.016845703	0	0	0	0	0	0	0	0	0	0.91137695	0.088623047	0.026611328	-0.012451172	0.002929688	-0.010986328	0.077	37019.99	0.034	-526.86	0.079
714	715	715	Category A	0.16796875	-0.26391602	-0.85180664	-0.30004883	0.19384766	0.38208008	0	0.079	16/11/2017	16	11	2017	8:47:57	31677	0.3	8	47	57	28	0.051757813	3.5578125	0.17993164	-0.26660156	-0.85253906	0.80419922	0.012207031	0	0	0	0	0	0	0	0	0	0.91137695	0.088623047	0.015625	-0.011962891	0.002685547	0.000732422	0.059	37381.16	0.032	-597.28	0.079
715	716	716	Category A	0.19189453	-0.29980469	-0.83984375	-0.29785156	0.18994141	0.38623047	0	0.067	16/11/2017	16	11	2017	8:47:57	31677	0.4	8	47	57	28	0.051757813	3.5578125	0.1796875	-0.2668457	-0.85253906	1.2907715	0.037109375	0	0	0	0	0	0	0	0	0	0.91113281	0.088867188	0.057373047	0.011962891	-0.032714844	0.012695313	0.067	37210.97	0.011	-208.95	0.085
716	717	717	Category A	0.19189453	-0.25195313	-0.85180664	-0.29418945	0.19433594	0.38208008	0	0.034	16/11/2017	16	11	2017	8:47:57	31677	0.5	8	47	57	28	0.051757813	3.5578125	0.1796875	-0.26733398	-0.85253906	1.2265625	0.01953125	0	0	0	0	0	0	0	0	0	0.91137695	0.088623047	0.028320313	0.011962891	0.015380859	0.000732422	0.064	37272.76	0.023	-424.61	0.079
717	718	718	Category A	0.15576172	-0.25195313	-0.85180664	-0.2956543	0.19091797	0.38500977	0	0.089	16/11/2017	16	11	2017	8:47:57	31677	0.6	8	47	57	28	0.051757813	3.5578125	0.17944336	-0.26733398	-0.85253906	0.63305664	0.028320313	0	0	0	0	0	0	0	0	0	0.91137695	0.088623047	0.039794922	-0.023681641	0.015380859	0.000732422	0.064	37272.76	0.01	-197.69	0.085
718	719	719	Category A	0.17993164	-0.26391602	-0.82788086	-0.29272461	0.19482422	0.38696289	0	0.085	16/11/2017	16	11	2017	8:47:57	31677	0.7	8	47	57	28	0.051757813	3.5578125	0.17944336	-0.26733398	-0.85253906	0.46289063	0.024902344	0	0	0	0	0	0	0	0	0	0.91137695	0.088623047	0.028564453	0.000244141	0.003417969	0.024658203	0.072	37112.79	0.026	-436.08	0.085
719	720	720	Category A	0.16796875	-0.25195313	-0.86376953	-0.29882813	0.1965332	0.38598633	0	0.034	16/11/2017	16	11	2017	8:47:57	31677	0.8	8	47	57	28	0.051757813	3.5578125	0.17919922	-0.26757813	-0.85253906	0.79223633	0.022216797	0	0	0	0	0	0	0	0	0	0.91137695	0.088623047	0.037841797	-0.011230469	0.015625	-0.010986328	0.069	37171.01	0.035	-581.34	0.089
720	721	721	Category A	0.17993164	-0.2878418	-0.85180664	-0.29931641	0.18969727	0.38818359	0	0.124	16/11/2017	16	11	2017	8:47:57	31677	0.9	8	47	57	28	0.051757813	3.5578125	0.17895508	-0.26757813	-0.85253906	0.16674805	0.020019531	0	0	0	0	0	0	0	0	0	0.91137695	0.088623047	0.021728516	0.000732422	-0.020019531	0.000732422	0.081	36949.2	0.027	-415.32	0.105
721	722	722	Category A	0.19189453	-0.26391602	-0.83984375	-0.296875	0.19140625	0.3840332	0	0.049	16/11/2017	16	11	2017	8:47:58	31678	0	8	47	58	28	0.051757813	3.5578125	0.17919922	-0.26757813	-0.85253906	0.140625	0.018066406	0	0	0	0	0	0	0	0	0	0.91137695	0.088623047	0.029052734	0.012451172	0.003662109	0.012695313	0.084	36897.95	0.02	-308.28	0.105
722	723	723	Category A	0.17993164	-0.26391602	-0.87597656	-0.29418945	0.19262695	0.38623047	0	0.11	16/11/2017	16	11	2017	8:47:58	31678	0.1	8	47	58	29	0.051757813	3.5578125	0.17895508	-0.26806641	-0.85229492	0.11572266	0.023925781	0	0	0	0	0	0	0	0	0	0.91113281	0.088867188	0.028564453	0.000732422	0.004150391	-0.0234375	0.086	36864.59	0.006	-96.42	0.105
723	724	724	Category A	0.16796875	-0.26391602	-0.85180664	-0.29882813	0.19384766	0.38989258	0	0.105	16/11/2017	16	11	2017	8:47:58	31678	0.2	8	47	58	29	0.051757813	3.5578125	0.17871094	-0.26806641	-0.85253906	0.47412109	0.011474609	0	0	0	0	0	0	0	0	0	0.91137695	0.088623047	0.015625	-0.010742188	0.004150391	0.000732422	0.097	36691.63	-0.002	30.22	0.11
724	725	725	Category A	0.16796875	-0.23999023	-0.83984375	-0.29858398	0.1940918	0.3840332	0	0.099	16/11/2017	16	11	2017	8:47:58	31678	0.3	8	47	58	29	0.051757813	3.5578125	0.17871094	-0.26831055	-0.85205078	1.0090332	0.032714844	0	0	0	0	0	0	0	0	0	0.91113281	0.088867188	0.051513672	-0.010742188	0.028320313	0.012207031	0.097	36691.63	-0.023	383.44	0.105
725	726	726	Category A	0.17993164	-0.27587891	-0.83984375	-0.296875	0.19238281	0.38500977	0	0.096	16/11/2017	16	11	2017	8:47:58	31678	0.4	8	47	58	29	0.051757813	3.5578125	0.1784668	-0.26806641	-0.85205078	1.2036133	0.014648438	0	0	0	0	0	0	0	0	0	0.91113281	0.088867188	0.021240234	0.001220703	-0.007568359	0.012207031	0.098	36676.71	-0.034	596.05	0.105
726	727	727	Category A	0.19189453	-0.25195313	-0.81591797	-0.29663086	0.19311523	0.38623047	0	0.128	16/11/2017	16	11	2017	8:47:58	31678	0.5	8	47	58	29	0.051757813	3.5578125	0.17822266	-0.26806641	-0.85180664	1.1992188	0.041748047	0	0	0	0	0	0	0	0	0	0.91064453	0.089355469	0.065673828	0.013427734	0.016113281	0.035888672	0.093	36752.6	-0.024	418.41	0.099
727	728	728	Category A	0.17993164	-0.23999023	-0.81591797	-0.29199219	0.19482422	0.38476563	0	0.051	16/11/2017	16	11	2017	8:47:58	31678	0.6	8	47	58	29	0.051757813	3.5578125	0.17822266	-0.26855469	-0.85180664	1.1413574	0.045898438	0	0	0	0	0	0	0	0	0	0.91088867	0.089111328	0.06640625	0.001464844	0.028564453	0.035888672	0.087	36848.15	-0.018	322.86	0.096
728	729	729	Category A	0.15576172	-0.23999023	-0.86376953	-0.29760742	0.19213867	0.38305664	0	0.079	16/11/2017	16	11	2017	8:47:58	31678	0.7	8	47	58	29	0.051757813	3.5578125	0.17822266	-0.26855469	-0.85180664	0.92163086	0.038330078	0	0	0	0	0	0	0	0	0	0.91064453	0.089355469	0.063232422	-0.022460938	0.028564453	-0.01171875	0.076	37038.15	-0.011	213.76	0.079
729	730	730	Category A	0.15576172	-0.27587891	-0.83984375	-0.29516602	0.19384766	0.38793945	0	0.074	16/11/2017	16	11	2017	8:47:58	31678	0.8	8	47	58	29	0.051757813	3.5578125	0.17822266	-0.26879883	-0.85131836	0.6652832	0.026367188	0	0	0	0	0	0	0	0	0	0.91064453	0.089355469	0.041015625	-0.022460938	-0.006835938	0.011474609	0.073	37093.83	0	0	0.079
730	731	731	Category A	0.17993164	-0.26391602	-0.85180664	-0.30078125	0.19848633	0.38476563	0	0.033	16/11/2017	16	11	2017	8:47:58	31678	0.9	8	47	58	29	0.051757813	3.5578125	0.1784668	-0.26904297	-0.85107422	0.48242188	0.005371094	0	0	0	0	0	0	0	0	0	0.91040039	0.089599609	0.006835938	0.001220703	0.005126953	-0.000488281	0.078	37002.02	0.003	-52.82	0.074
731	732	732	Category A	0.17993164	-0.27587891	-0.85180664	-0.29907227	0.19775391	0.38110352	0	0.074	16/11/2017	16	11	2017	8:47:59	31679	0	8	47	59	29	0.051757813	3.5578125	0.1784668	-0.26879883	-0.85131836	0.46875	0.006835938	0	0	0	0	0	0	0	0	0	0.91064453	0.089355469	0.008544922	0.001220703	-0.006835938	-0.000244141	0.082	36931.95	0.007	-116.23	0.079
732	733	733	Category A	0.19189453	-0.25195313	-0.85180664	-0.29882813	0.19287109	0.39135742	0	0.161	16/11/2017	16	11	2017	8:47:59	31679	0.1	8	47	59	30	0.051757813	3.5578125	0.17871094	-0.26879883	-0.85180664	0.25927734	0.021240234	0	0	0	0	0	0	0	0	0	0.91113281	0.088867188	0.030029297	0.012939453	0.016845703	0	0.105	36575.56	-0.012	177.04	0.074
733	734	734	Category A	0.16796875	-0.26391602	-0.86376953	-0.29614258	0.18994141	0.38500977	0	0.074	16/11/2017	16	11	2017	8:47:59	31679	0.2	8	47	59	30	0.051757813	3.5578125	0.17871094	-0.26831055	-0.85180664	0.57104492	0.016601563	0	0	0	0	0	0	0	0	0	0.91064453	0.089355469	0.027099609	-0.010742188	0.004394531	-0.01171875	0.104	36589.67	0.001	-14.11	0.161
734	735	735	Category A	0.16796875	-0.2277832	-0.86376953	-0.29711914	0.18896484	0.38623047	0	0.215	16/11/2017	16	11	2017	8:47:59	31679	0.3	8	47	59	30	0.051757813	3.5578125	0.1784668	-0.26806641	-0.85180664	0.76831055	0.043457031	0	0	0	0	0	0	0	0	0	0.91064453	0.089355469	0.062988281	-0.010498047	0.040283203	-0.01171875	0.132	36230.42	-0.019	236.03	0.161
735	736	736	Category A	0.15576172	-0.25195313	-0.85180664	-0.30078125	0.19384766	0.38305664	0	0.071	16/11/2017	16	11	2017	8:47:59	31679	0.4	8	47	59	30	0.051757813	3.5578125	0.1784668	-0.26782227	-0.85180664	0.36938477	0.027832031	0	0	0	0	0	0	0	0	0	0.91064453	0.089355469	0.0390625	-0.022705078	0.015869141	0	0.126	36301.8	-0.018	232.08	0.161
736	737	737	Category A	0.19189453	-0.25195313	-0.82788086	-0.30102539	0.19042969	0.38818359	0	0.201	16/11/2017	16	11	2017	8:47:59	31679	0.5	8	47	59	30	0.051757813	3.5578125	0.1784668	-0.26757813	-0.85180664	0.015625	0.031738281	0	0	0	0	0	0	0	0	0	0.91064453	0.089355469	0.053222656	0.013183594	0.015625	0.023925781	0.11	36506.61	-0.009	126.06	0.143
737	738	738	Category A	0.17993164	-0.27587891	-0.86376953	-0.29589844	0.19140625	0.3840332	0	0.035	16/11/2017	16	11	2017	8:47:59	31679	0.6	8	47	59	30	0.051269531	3.5594238	0.1784668	-0.26757813	-0.85180664	0.13769531	0.014404297	0	0	0	0	0	0	0	0	0	0.91040039	0.089599609	0.021484375	0.001220703	-0.008056641	-0.01171875	0.122	36350.94	-0.026	355.74	0.143
738	739	739	Category A	0.17993164	-0.26391602	-0.87597656	-0.30224609	0.19433594	0.39013672	0	0.068	16/11/2017	16	11	2017	8:47:59	31679	0.7	8	47	59	30	0.051269531	3.5594238	0.17822266	-0.26733398	-0.85180664	0.51391602	0.024414063	0	0	0	0	0	0	0	0	0	0.91040039	0.089599609	0.029296875	0.001464844	0.003417969	-0.023925781	0.098	36676.71	-0.006	91.46	0.072
739	740	740	Category A	0.17993164	-0.27587891	-0.88793945	-0.296875	0.19213867	0.38818359	0	0.143	16/11/2017	16	11	2017	8:47:59	31679	0.8	8	47	59	30	0.051269531	3.5594238	0.17797852	-0.26782227	-0.85180664	1.2526855	0.036865234	0	0	0	0	0	0	0	0	0	0.91040039	0.089599609	0.045654297	0.001708984	-0.0078125	-0.035888672	0.094	36737.16	-0.013	212.04	0.072
740	741	741	Category A	0.19189453	-0.31176758	-0.86376953	-0.29760742	0.19482422	0.38623047	0	0.072	16/11/2017	16	11	2017	8:47:59	31679	0.9	8	47	59	30	0.051269531	3.5594238	0.17797852	-0.26757813	-0.85205078	1.8046875	0.047607422	0	0	0	0	0	0	0	0	0	0.91088867	0.089111328	0.069335938	0.013671875	-0.043945313	-0.011474609	0.066	37231.31	0.009	-174.8	0.072
741	742	742	Category A	0.19189453	-0.2878418	-0.86376953	-0.29418945	0.19262695	0.38378906	0	0.048	16/11/2017	16	11	2017	8:48:00	31680	0	8	48	0	31	0.051269531	3.5594238	0.17797852	-0.26757813	-0.85253906	2.2131348	0.026611328	0	0	0	0	0	0	0	0	0	0.91113281	0.088867188	0.044921875	0.013671875	-0.020019531	-0.010986328	0.082	36931.95	0.002	-34	0.129
742	743	743	Category A	0.17993164	-0.2878418	-0.83984375	-0.29760742	0.19238281	0.38598633	0	0.031	16/11/2017	16	11	2017	8:48:00	31680	0.1	8	48	0	31	0.051269531	3.5594238	0.17773438	-0.26806641	-0.8527832	2.6442871	0.023681641	0	0	0	0	0	0	0	0	0	0.91137695	0.088623047	0.034667969	0.001953125	-0.01953125	0.012939453	0.092	36768.17	0.01	-149.95	0.129
743	744	744	Category A	0.17993164	-0.31176758	-0.87597656	-0.29541016	0.19091797	0.38720703	0	0.13	16/11/2017	16	11	2017	8:48:00	31680	0.2	8	48	0	31	0.051269531	3.5594238	0.17749023	-0.26733398	-0.8527832	3.3269043	0.049804688	0	0	0	0	0	0	0	0	0	0.91113281	0.088867188	0.069580078	0.002197266	-0.044189453	-0.022949219	0.074	37075.07	0.03	-485.4	0.115
744	745	745	Category A	0.19189453	-0.29980469	-0.86376953	-0.28930664	0.19360352	0.38110352	0	0.129	16/11/2017	16	11	2017	8:48:00	31680	0.3	8	48	0	31	0.051269531	3.5594238	0.17773438	-0.2668457	-0.85253906	3.3452148	0.037353516	0	0	0	0	0	0	0	0	0	0.91088867	0.089111328	0.057861328	0.013916016	-0.032714844	-0.010986328	0.081	36949.2	0.018	-287.29	0.115
745	746	746	Category A	0.17993164	-0.2878418	-0.85180664	-0.2980957	0.19067383	0.38305664	0	0.034	16/11/2017	16	11	2017	8:48:00	31680	0.4	8	48	0	31	0.051269531	3.5594238	0.17749023	-0.26586914	-0.85253906	2.7067871	0.021972656	0	0	0	0	0	0	0	0	0	0.91064453	0.089355469	0.025146484	0.002197266	-0.021728516	0.000732422	0.08	36966.63	0.013	-214.03	0.115
746	747	747	Category A	0.19189453	-0.26391602	-0.85180664	-0.29199219	0.1940918	0.38598633	0	0.115	16/11/2017	16	11	2017	8:48:00	31680	0.5	8	48	0	31	0.051269531	3.5594238	0.17773438	-0.265625	-0.85253906	2.3808594	0.013916016	0	0	0	0	0	0	0	0	0	0.91064453	0.089355469	0.016601563	0.013916016	0.001708984	0.000732422	0.087	36848.15	0.009	-141.47	0.115
747	748	748	Category A	0.14379883	-0.23999023	-0.83984375	-0.29589844	0.1953125	0.38476563	0	0.042	16/11/2017	16	11	2017	8:48:00	31680	0.6	8	48	0	31	0.051269531	3.5594238	0.17797852	-0.26586914	-0.85253906	1.767334	0.044921875	0	0	0	0	0	0	0	0	0	0.91064453	0.089355469	0.072998047	-0.034179688	0.025878906	0.012695313	0.078	37002.02	0.01	-170.16	0.115
748	749	749	Category A	0.15576172	-0.2878418	-0.85180664	-0.29980469	0.19750977	0.38476563	0	0.077	16/11/2017	16	11	2017	8:48:00	31680	0.7	8	48	0	31	0.051269531	3.5594238	0.17749023	-0.265625	-0.85253906	0.44750977	0.031005859	0	0	0	0	0	0	0	0	0	0.91064453	0.089355469	0.044677734	-0.021728516	-0.021972656	0.000732422	0.083	36914.87	-0.003	51.76	0.115
749	750	750	Category A	0.17993164	-0.25195313	-0.87597656	-0.29589844	0.1953125	0.38623047	0	0.071	16/11/2017	16	11	2017	8:48:00	31680	0.8	8	48	0	31	0.051269531	3.5594238	0.17724609	-0.265625	-0.85229492	0.52124023	0.02734375	0	0	0	0	0	0	0	0	0	0.91015625	0.08984375	0.039794922	0.002441406	0.013671875	-0.0234375	0.104	36589.67	-0.021	325.2	0.115
750	751	751	Category A	0.20385742	-0.27587891	-0.85180664	-0.3034668	0.19287109	0.38208008	0	0.16	16/11/2017	16	11	2017	8:48:00	31680	0.9	8	48	0	31	0.051269531	3.5594238	0.17773438	-0.26611328	-0.85253906	0.73828125	0.027587891	0	0	0	0	0	0	0	0	0	0.91064453	0.089355469	0.036376953	0.025878906	-0.009521484	0.000732422	0.103	36603.89	-0.013	195.84	0.121
751	752	752	Category A	0.19189453	-0.29980469	-0.87597656	-0.30102539	0.19091797	0.39013672	0	0.16	16/11/2017	16	11	2017	8:48:01	31681	0	8	48	1	31	0.051269531	3.5594238	0.17773438	-0.26660156	-0.85180664	0.98852539	0.043212891	0	0	0	0	0	0	0	0	0	0.91015625	0.08984375	0.071044922	0.013916016	-0.032958984	-0.023925781	0.117	36414.23	-0.013	175.44	0.121
752	753	753	Category A	0.14379883	-0.27587891	-0.86376953	-0.30029297	0.19116211	0.39233398	0	0.113	16/11/2017	16	11	2017	8:48:01	31681	0.1	8	48	1	32	0.051269531	3.5594238	0.17773438	-0.26611328	-0.85180664	1.6291504	0.037109375	0	0	0	0	0	0	0	0	0	0.90991211	0.090087891	0.055419922	-0.033935547	-0.009521484	-0.01171875	0.108	36533.88	0	0	0.121
753	754	754	Category A	0.16796875	-0.25195313	-0.85180664	-0.29443359	0.19018555	0.38500977	0	0.121	16/11/2017	16	11	2017	8:48:01	31681	0.2	8	48	1	32	0.051269531	3.5594238	0.17797852	-0.26611328	-0.85131836	2.0241699	0.017333984	0	0	0	0	0	0	0	0	0	0.90966797	0.090332031	0.024414063	-0.010009766	0.014160156	-0.000244141	0.111	36493.13	-0.001	13.48	0.121
754	755	755	Category A	0.17993164	-0.26391602	-0.85180664	-0.29760742	0.19287109	0.38305664	0	0.025	16/11/2017	16	11	2017	8:48:01	31681	0.3	8	48	1	32	0.051269531	3.5594238	0.17822266	-0.265625	-0.85131836	1.6831055	0.002441406	0	0	0	0	0	0	0	0	0	0.90966797	0.090332031	0.003662109	0.001464844	0.001708984	-0.000244141	0.091	36783.88	0.025	-356.74	0.113
755	756	756	Category A	0.17993164	-0.26391602	-0.85180664	-0.29443359	0.18847656	0.38818359	0	0.088	16/11/2017	16	11	2017	8:48:01	31681	0.4	8	48	1	32	0.051269531	3.5594238	0.17822266	-0.265625	-0.85131836	1.4074707	0.002441406	0	0	0	0	0	0	0	0	0	0.90966797	0.090332031	0.003662109	0.001464844	0.001708984	-0.000244141	0.078	37002.02	0.038	-574.88	0.113
756	757	757	Category A	0.17993164	-0.25195313	-0.83984375	-0.30175781	0.19287109	0.38696289	0	0.043	16/11/2017	16	11	2017	8:48:01	31681	0.5	8	48	1	32	0.051269531	3.5594238	0.17773438	-0.26538086	-0.8515625	1.5300293	0.017822266	0	0	0	0	0	0	0	0	0	0.90942383	0.090576172	0.027099609	0.001953125	0.013427734	0.01171875	0.087	36848.15	0.026	-381.7	0.088
757	758	758	Category A	0.19189453	-0.25195313	-0.83984375	-0.29882813	0.18994141	0.38696289	0	0.083	16/11/2017	16	11	2017	8:48:01	31681	0.6	8	48	1	32	0.051269531	3.5594238	0.17773438	-0.26513672	-0.85180664	0.9128418	0.022460938	0	0	0	0	0	0	0	0	0	0.90966797	0.090332031	0.0390625	0.013916016	0.013183594	0.011962891	0.074	37075.07	0.024	-398.36	0.088
758	759	759	Category A	0.17993164	-0.27587891	-0.85180664	-0.30102539	0.19189453	0.39135742	0	0.163	16/11/2017	16	11	2017	8:48:01	31681	0.7	8	48	1	32	0.051269531	3.5594238	0.17822266	-0.26538086	-0.85180664	0.10205078	0.010253906	0	0	0	0	0	0	0	0	0	0.90966797	0.090332031	0.011962891	0.001464844	-0.010253906	0	0.098	36676.71	-0.005	75.89	0.125
759	760	760	Category A	0.15576172	-0.27587891	-0.86376953	-0.29589844	0.19482422	0.38598633	0	0.043	16/11/2017	16	11	2017	8:48:01	31681	0.8	8	48	1	32	0.051269531	3.5594238	0.17797852	-0.26586914	-0.85180664	0.24804688	0.027099609	0	0	0	0	0	0	0	0	0	0.90991211	0.090087891	0.043945313	-0.022216797	-0.009765625	-0.01171875	0.104	36589.67	-0.001	14.22	0.125
760	761	761	Category A	0.19189453	-0.26391602	-0.85180664	-0.29443359	0.19018555	0.38500977	0	0.171	16/11/2017	16	11	2017	8:48:01	31681	0.9	8	48	1	32	0.051269531	3.5594238	0.17773438	-0.26660156	-0.85131836	0.40478516	0.014160156	0	0	0	0	0	0	0	0	0	0.90966797	0.090332031	0.016845703	0.013916016	0.002685547	-0.000244141	0.108	36533.88	-0.018	265.85	0.125
761	762	762	Category A	0.17993164	-0.29980469	-0.85180664	-0.29663086	0.19311523	0.38623047	0	0.125	16/11/2017	16	11	2017	8:48:02	31682	0	8	48	2	32	0.051269531	3.5594238	0.17773438	-0.265625	-0.85107422	0.31542969	0.033935547	0	0	0	0	0	0	0	0	0	0.90917969	0.090820313	0.036621094	0.001953125	-0.033935547	-0.000488281	0.104	36589.67	-0.013	194.21	0.125
762	763	763	Category A	0.17993164	-0.27587891	-0.85180664	-0.29516602	0.1940918	0.38500977	0	0.067	16/11/2017	16	11	2017	8:48:02	31682	0.1	8	48	2	33	0.051269531	3.5594238	0.17749023	-0.26586914	-0.85131836	0.35913086	0.010009766	0	0	0	0	0	0	0	0	0	0.90942383	0.090576172	0.012695313	0.002197266	-0.009765625	-0.000244141	0.092	36768.17	-0.004	63.69	0.09
763	764	764	Category A	0.19189453	-0.26391602	-0.85180664	-0.29516602	0.19311523	0.39013672	0	0.059	16/11/2017	16	11	2017	8:48:02	31682	0.2	8	48	2	33	0.051269531	3.5594238	0.17749023	-0.26538086	-0.85083008	0.34692383	0.014404297	0	0	0	0	0	0	0	0	0	0.90869141	0.091308594	0.016845703	0.014160156	0.001464844	-0.000732422	0.095	36721.85	0.005	-74.62	0.09
764	765	765	Category A	0.17993164	-0.26391602	-0.85180664	-0.30200195	0.19042969	0.38818359	0	0.09	16/11/2017	16	11	2017	8:48:02	31682	0.3	8	48	2	33	0.051269531	3.5594238	0.17773438	-0.26538086	-0.85058594	0.61547852	0.002685547	0	0	0	0	0	0	0	0	0	0.90869141	0.091308594	0.004638672	0.001953125	0.001464844	-0.000976563	0.074	37075.07	0.025	-413.16	0.067
765	766	766	Category A	0.16796875	-0.2878418	-0.82788086	-0.2902832	0.19482422	0.38378906	0	0.061	16/11/2017	16	11	2017	8:48:02	31682	0.4	8	48	2	33	0.051269531	3.5594238	0.17773438	-0.265625	-0.85107422	0.90454102	0.033447266	0	0	0	0	0	0	0	0	0	0.90917969	0.090820313	0.054931641	-0.009765625	-0.021972656	0.023193359	0.064	37272.76	0.02	-374.81	0.067
766	767	767	Category A	0.19189453	-0.29980469	-0.85180664	-0.29296875	0.19384766	0.38598633	0	0.043	16/11/2017	16	11	2017	8:48:02	31682	0.5	8	48	2	33	0.051269531	3.5594238	0.17773438	-0.265625	-0.85107422	0.95214844	0.036621094	0	0	0	0	0	0	0	0	0	0.90917969	0.090820313	0.048583984	0.013916016	-0.033935547	-0.000488281	0.069	37171.01	0.017	-306.42	0.064
767	768	768	Category A	0.19189453	-0.26391602	-0.85180664	-0.296875	0.19238281	0.3840332	0	0.064	16/11/2017	16	11	2017	8:48:02	31682	0.6	8	48	2	33	0.051269531	3.5594238	0.17749023	-0.265625	-0.85180664	1.1242676	0.014160156	0	0	0	0	0	0	0	0	0	0.90966797	0.090332031	0.016113281	0.014160156	0.001708984	0	0.069	37171.01	0.007	-132.86	0.068
768	769	769	Category A	0.19189453	-0.2878418	-0.83984375	-0.29418945	0.19458008	0.38476563	0	0.098	16/11/2017	16	11	2017	8:48:02	31682	0.7	8	48	2	33	0.051269531	3.5594238	0.17724609	-0.26611328	-0.85253906	1.1582031	0.028808594	0	0	0	0	0	0	0	0	0	0.91040039	0.089599609	0.048583984	0.014404297	-0.021484375	0.012695313	0.065	37251.91	0.027	-483.74	0.068
769	770	770	Category A	0.19189453	-0.2878418	-0.82788086	-0.29760742	0.19775391	0.3840332	0	0.059	16/11/2017	16	11	2017	8:48:02	31682	0.8	8	48	2	33	0.051269531	3.5594238	0.17724609	-0.26611328	-0.85253906	0.50952148	0.035888672	0	0	0	0	0	0	0	0	0	0.91064453	0.089355469	0.060791016	0.014404297	-0.021484375	0.024658203	0.073	37093.83	0.011	-195.88	0.089
770	771	771	Category A	0.17993164	-0.26391602	-0.86376953	-0.29833984	0.19555664	0.38500977	0	0.068	16/11/2017	16	11	2017	8:48:02	31682	0.9	8	48	2	33	0.051269531	3.5594238	0.17749023	-0.265625	-0.8527832	0.72143555	0.011230469	0	0	0	0	0	0	0	0	0	0.91064453	0.089355469	0.015136719	0.002197266	0.001708984	-0.010742188	0.081	36949.2	0.002	-34.33	0.098
771	772	772	Category A	0.20385742	-0.26391602	-0.86376953	-0.29418945	0.19458008	0.38696289	0	0.11	16/11/2017	16	11	2017	8:48:03	31683	0	8	48	3	33	0.051269531	3.5594238	0.17749023	-0.265625	-0.85302734	1.3337402	0.028320313	0	0	0	0	0	0	0	0	0	0.91088867	0.089111328	0.038818359	0.026123047	0.001708984	-0.010498047	0.089	36815.72	0.015	-226.05	0.11
772	773	773	Category A	0.16796875	-0.23999023	-0.83984375	-0.29296875	0.19628906	0.38696289	0	0.089	16/11/2017	16	11	2017	8:48:03	31683	0.1	8	48	3	34	0.051269531	3.5594238	0.17773438	-0.26513672	-0.85351563	1.6225586	0.030273438	0	0	0	0	0	0	0	0	0	0.91137695	0.088623047	0.048828125	-0.009765625	0.025146484	0.013671875	0.093	36752.6	0.003	-45.92	0.114
773	774	774	Category A	0.17993164	-0.26391602	-0.85180664	-0.29296875	0.19311523	0.38476563	0	0.114	16/11/2017	16	11	2017	8:48:03	31683	0.2	8	48	3	34	0.051269531	3.5594238	0.17773438	-0.26489258	-0.85375977	2.3476563	0.002929688	0	0	0	0	0	0	0	0	0	0.91137695	0.088623047	0.005126953	0.001953125	0.000976563	0.001953125	0.105	36575.56	-0.004	57.11	0.114
774	775	775	Category A	0.17993164	-0.23999023	-0.85180664	-0.29858398	0.1940918	0.39526367	0	0.118	16/11/2017	16	11	2017	8:48:03	31683	0.3	8	48	3	34	0.051269531	3.5594238	0.17797852	-0.26489258	-0.85351563	3.0876465	0.024902344	0	0	0	0	0	0	0	0	0	0.91113281	0.088867188	0.028564453	0.001708984	0.024902344	0.001708984	0.113	36466.45	-0.033	500.18	0.114
775	776	776	Category A	0.17993164	-0.25195313	-0.85180664	-0.29345703	0.19018555	0.38378906	0	0.136	16/11/2017	16	11	2017	8:48:03	31683	0.4	8	48	3	34	0.051513672	3.4981934	0.17822266	-0.265625	-0.85327148	2.8984375	0.013916016	0	0	0	0	0	0	0	0	0	0.91137695	0.088623047	0.017089844	0.001464844	0.013671875	0.001464844	0.108	36533.88	-0.03	468.14	0.114
776	777	777	Category A	0.17993164	-0.25195313	-0.83984375	-0.29638672	0.1940918	0.38598633	0	0.114	16/11/2017	16	11	2017	8:48:03	31683	0.5	8	48	3	34	0.051513672	3.4981934	0.1784668	-0.26611328	-0.85302734	2.2949219	0.019287109	0	0	0	0	0	0	0	0	0	0.91113281	0.088867188	0.028564453	0.001220703	0.014160156	0.013183594	0.101	36632.67	-0.023	369.35	0.114
777	778	778	Category A	0.16796875	-0.26391602	-0.85180664	-0.29589844	0.1965332	0.38598633	0	0.079	16/11/2017	16	11	2017	8:48:03	31683	0.6	8	48	3	34	0.051513672	3.4981934	0.17822266	-0.26635742	-0.85302734	2.5612793	0.010742188	0	0	0	0	0	0	0	0	0	0.91137695	0.088623047	0.014404297	-0.010253906	0.002441406	0.001220703	0.096	36706.68	-0.041	766.7	0.114
778	779	779	Category A	0.17993164	-0.26391602	-0.83984375	-0.29199219	0.1940918	0.38793945	0	0.047	16/11/2017	16	11	2017	8:48:03	31683	0.7	8	48	3	34	0.051513672	3.4981934	0.17822266	-0.26635742	-0.85302734	2.8959961	0.013427734	0	0	0	0	0	0	0	0	0	0.91113281	0.088867188	0.017089844	0.001464844	0.002441406	0.013183594	0.092	36768.17	-0.02	344.62	0.099
779	780	780	Category A	0.19189453	-0.25195313	-0.86376953	-0.29833984	0.19458008	0.38476563	0	0.082	16/11/2017	16	11	2017	8:48:03	31683	0.8	8	48	3	34	0.051513672	3.4981934	0.1784668	-0.26635742	-0.8527832	2.3208008	0.022460938	0	0	0	0	0	0	0	0	0	0.91113281	0.088867188	0.038574219	0.013183594	0.014404297	-0.010742188	0.081	36949.2	-0.004	70.79	0.082
780	781	781	Category A	0.19189453	-0.23999023	-0.85180664	-0.29956055	0.19775391	0.38378906	0	0.099	16/11/2017	16	11	2017	8:48:03	31683	0.9	8	48	3	34	0.051513672	3.4981934	0.1784668	-0.26611328	-0.85205078	1.2106934	0.029296875	0	0	0	0	0	0	0	0	0	0.91040039	0.089599609	0.039794922	0.013183594	0.026123047	0.000244141	0.075	37056.51	0.008	-141.64	0.082
781	782	782	Category A	0.16796875	-0.27587891	-0.87597656	-0.29370117	0.18994141	0.38696289	0	0.067	16/11/2017	16	11	2017	8:48:04	31684	0	8	48	4	35	0.051513672	3.4981934	0.1784668	-0.26538086	-0.85205078	0.91210938	0.028076172	0	0	0	0	0	0	0	0	0	0.91015625	0.08984375	0.044677734	-0.010498047	-0.010253906	-0.023681641	0.084	36897.95	0.014	-221.24	0.099
782	783	783	Category A	0.13183594	-0.25195313	-0.83984375	-0.29272461	0.19482422	0.38598633	0	0.079	16/11/2017	16	11	2017	8:48:04	31684	0.1	8	48	4	35	0.051513672	3.4981934	0.1784668	-0.26464844	-0.85180664	0.79614258	0.049804688	0	0	0	0	0	0	0	0	0	0.90966797	0.090332031	0.071533203	-0.046630859	0.012695313	0.011962891	0.102	36618.22	0	0	0.099
783	784	784	Category A	0.17993164	-0.23999023	-0.85180664	-0.29833984	0.19555664	0.38623047	0	0.133	16/11/2017	16	11	2017	8:48:04	31684	0.2	8	48	4	35	0.051513672	3.4981934	0.17822266	-0.2644043	-0.85205078	0.076171875	0.024414063	0	0	0	0	0	0	0	0	0	0.90966797	0.090332031	0.026367188	0.001464844	0.024414063	0.000244141	0.104	36589.67	0.005	-69.47	0.099
784	785	785	Category A	0.15576172	-0.25195313	-0.83984375	-0.29931641	0.19067383	0.38916016	0	0.156	16/11/2017	16	11	2017	8:48:04	31684	0.3	8	48	4	35	0.051513672	3.4981934	0.17822266	-0.26416016	-0.85205078	0.51342773	0.028320313	0	0	0	0	0	0	0	0	0	0.90966797	0.090332031	0.047119141	-0.022460938	0.012207031	0.012207031	0.099	36661.91	0.003	-43.69	0.093
785	786	786	Category A	0.19189453	-0.25195313	-0.86376953	-0.29443359	0.1940918	0.38476563	0	0.093	16/11/2017	16	11	2017	8:48:04	31684	0.4	8	48	4	35	0.051513672	3.4981934	0.17822266	-0.26391602	-0.85180664	0.51611328	0.021484375	0	0	0	0	0	0	0	0	0	0.90942383	0.090576172	0.037353516	0.013427734	0.011962891	-0.01171875	0.093	36752.6	0.003	-45.92	0.099
786	787	787	Category A	0.19189453	-0.26391602	-0.85180664	-0.29125977	0.19482422	0.38598633	0	0.071	16/11/2017	16	11	2017	8:48:04	31684	0.5	8	48	4	35	0.051513672	3.4981934	0.17822266	-0.26318359	-0.85180664	0.15454102	0.013427734	0	0	0	0	0	0	0	0	0	0.90917969	0.090820313	0.014160156	0.013427734	-0.000488281	0	0.096	36706.68	0.006	-88.46	0.099
787	788	788	Category A	0.17993164	-0.25195313	-0.83984375	-0.29907227	0.19458008	0.38720703	0	0.029	16/11/2017	16	11	2017	8:48:04	31684	0.6	8	48	4	35	0.051513672	3.4981934	0.17822266	-0.26293945	-0.85205078	0.45336914	0.016601563	0	0	0	0	0	0	0	0	0	0.90942383	0.090576172	0.024902344	0.001464844	0.010986328	0.012207031	0.088	36831.86	0.001	-16.14	0.099
788	789	789	Category A	0.17993164	-0.26391602	-0.81591797	-0.29833984	0.19458008	0.38476563	0	0.099	16/11/2017	16	11	2017	8:48:04	31684	0.7	8	48	4	35	0.051513672	3.4981934	0.17822266	-0.26367188	-0.8527832	1.0615234	0.036865234	0	0	0	0	0	0	0	0	0	0.91040039	0.089599609	0.038574219	0.001464844	0	0.036865234	0.08	36966.63	0.016	-259.95	0.099
789	790	790	Category A	0.19189453	-0.27587891	-0.86376953	-0.29443359	0.18847656	0.3840332	0	0.08	16/11/2017	16	11	2017	8:48:04	31684	0.8	8	48	4	35	0.051513672	3.4981934	0.1784668	-0.26391602	-0.85302734	1.4089355	0.020507813	0	0	0	0	0	0	0	0	0	0.91064453	0.089355469	0.035400391	0.013183594	-0.01171875	-0.010498047	0.083	36914.87	0.015	-238.16	0.111
790	791	791	Category A	0.16796875	-0.27587891	-0.83984375	-0.29125977	0.19335938	0.38305664	0	0.111	16/11/2017	16	11	2017	8:48:04	31684	0.9	8	48	4	35	0.051513672	3.4981934	0.1784668	-0.26391602	-0.85302734	1.3591309	0.020507813	0	0	0	0	0	0	0	0	0	0.91040039	0.089599609	0.035400391	-0.010498047	-0.01171875	0.013183594	0.09	36799.73	0.014	-210.06	0.111
791	792	792	Category A	0.15576172	-0.27587891	-0.85180664	-0.29931641	0.19067383	0.38818359	0	0.111	16/11/2017	16	11	2017	8:48:05	31685	0	8	48	5	36	0.051513672	3.4981934	0.17822266	-0.26342773	-0.85327148	1.2429199	0.025634766	0	0	0	0	0	0	0	0	0	0.91064453	0.089355469	0.036376953	-0.022460938	-0.012207031	0.001464844	0.104	36589.67	-0.005	72.24	0.112
792	793	793	Category A	0.17993164	-0.25195313	-0.86376953	-0.29296875	0.19311523	0.38598633	0	0.112	16/11/2017	16	11	2017	8:48:05	31685	0.1	8	48	5	36	0.051513672	3.4981934	0.17822266	-0.26293945	-0.85302734	1.3269043	0.015380859	0	0	0	0	0	0	0	0	0	0.91015625	0.08984375	0.0234375	0.001464844	0.010986328	-0.010498047	0.108	36533.88	-0.015	218.72	0.112
793	794	794	Category A	0.19189453	-0.23999023	-0.86376953	-0.29833984	0.19458008	0.38598633	0	0.116	16/11/2017	16	11	2017	8:48:05	31685	0.2	8	48	5	36	0.051513672	3.4981934	0.17895508	-0.26269531	-0.8527832	1.3137207	0.028320313	0	0	0	0	0	0	0	0	0	0.91015625	0.08984375	0.046630859	0.012695313	0.022705078	-0.010742188	0.11	36506.61	-0.008	111.61	0.116
794	795	795	Category A	0.16796875	-0.26391602	-0.85180664	-0.29516602	0.19238281	0.38500977	0	0.121	16/11/2017	16	11	2017	8:48:05	31685	0.3	8	48	5	36	0.051513672	3.4981934	0.17919922	-0.26269531	-0.8527832	0.70898438	0.011230469	0	0	0	0	0	0	0	0	0	0.91015625	0.08984375	0.013427734	-0.011230469	-0.000976563	0.000976563	0.116	36427.14	-0.02	279.54	0.116
795	796	796	Category A	0.15576172	-0.26391602	-0.85180664	-0.29614258	0.19116211	0.39111328	0	0.089	16/11/2017	16	11	2017	8:48:05	31685	0.4	8	48	5	36	0.051513672	3.4981934	0.17944336	-0.26293945	-0.8527832	0.16796875	0.023681641	0	0	0	0	0	0	0	0	0	0.91015625	0.08984375	0.025634766	-0.023681641	-0.000732422	0.000976563	0.116	36427.14	-0.024	341.03	0.116
796	797	797	Category A	0.19189453	-0.23999023	-0.86376953	-0.29443359	0.19091797	0.38623047	0	0.151	16/11/2017	16	11	2017	8:48:05	31685	0.5	8	48	5	36	0.051513672	3.4981934	0.17944336	-0.26293945	-0.85253906	0.67114258	0.028320313	0	0	0	0	0	0	0	0	0	0.91015625	0.08984375	0.046630859	0.012207031	0.022949219	-0.010986328	0.113	36466.45	-0.024	349.27	0.116
797	798	798	Category A	0.17993164	-0.27587891	-0.85180664	-0.29516602	0.19140625	0.38598633	0	0.108	16/11/2017	16	11	2017	8:48:05	31685	0.6	8	48	5	36	0.051513672	3.4981934	0.17919922	-0.26293945	-0.85302734	1.4863281	0.012939453	0	0	0	0	0	0	0	0	0	0.91040039	0.089599609	0.014648438	0.000488281	-0.012695313	0.001220703	0.098	36676.71	-0.003	45.14	0.108
798	799	799	Category A	0.16796875	-0.29980469	-0.83984375	-0.29370117	0.19091797	0.38696289	0	0.093	16/11/2017	16	11	2017	8:48:05	31685	0.7	8	48	5	36	0.051513672	3.4981934	0.17895508	-0.26293945	-0.85327148	1.4772949	0.040527344	0	0	0	0	0	0	0	0	0	0.91064453	0.089355469	0.061035156	-0.010986328	-0.036621094	0.013427734	0.093	36752.6	0	0	0.108
799	800	800	Category A	0.15576172	-0.29980469	-0.82788086	-0.29345703	0.19482422	0.38500977	0	0.027	16/11/2017	16	11	2017	8:48:05	31685	0.8	8	48	5	36	0.051513672	3.4981934	0.17895508	-0.26293945	-0.85327148	0.80419922	0.050292969	0	0	0	0	0	0	0	0	0	0.91064453	0.089355469	0.085205078	-0.023193359	-0.036621094	0.025390625	0.103	36603.89	-0.015	227.97	0.108
800	801	801	Category A	0.16796875	-0.2277832	-0.81591797	-0.29638672	0.19482422	0.38378906	0	0.095	16/11/2017	16	11	2017	8:48:05	31685	0.9	8	48	5	36	0.051513672	3.4981934	0.17919922	-0.26293945	-0.8527832	0.57861328	0.052246094	0	0	0	0	0	0	0	0	0	0.91015625	0.08984375	0.083496094	-0.011230469	0.03515625	0.036865234	0.09	36799.73	0.009	-137.82	0.108
801	802	802	Category A	0.16796875	-0.27587891	-0.86376953	-0.30004883	0.19384766	0.38916016	0	0.145	16/11/2017	16	11	2017	8:48:06	31686	0	8	48	6	37	0.051513672	3.4981934	0.17919922	-0.26293945	-0.8527832	0.58300781	0.020019531	0	0	0	0	0	0	0	0	0	0.91015625	0.08984375	0.034912109	-0.011230469	-0.012695313	-0.010742188	0.091	36783.88	0.015	-222.32	0.095
802	803	803	Category A	0.17993164	-0.2277832	-0.83984375	-0.29614258	0.19116211	0.38818359	0	0.077	16/11/2017	16	11	2017	8:48:06	31686	0.1	8	48	6	37	0.051513672	3.4981934	0.17919922	-0.26293945	-0.85302734	0.2722168	0.037597656	0	0	0	0	0	0	0	0	0	0.91040039	0.089599609	0.048828125	0.000488281	0.03515625	0.013183594	0.088	36831.86	0.006	-94.7	0.099
803	804	804	Category A	0.19189453	-0.25195313	-0.83984375	-0.29345703	0.19262695	0.38598633	0	0.111	16/11/2017	16	11	2017	8:48:06	31686	0.2	8	48	6	37	0.051513672	3.4981934	0.17944336	-0.26269531	-0.85327148	0.28344727	0.021240234	0	0	0	0	0	0	0	0	0	0.91064453	0.089355469	0.036621094	0.012207031	0.010742188	0.013427734	0.1	36647.23	0.013	-180.78	0.099
804	805	805	Category A	0.17993164	-0.27587891	-0.86376953	-0.29882813	0.1887207	0.39013672	0	0.073	16/11/2017	16	11	2017	8:48:06	31686	0.3	8	48	6	37	0.051513672	3.4981934	0.17919922	-0.26269531	-0.85327148	0.12475586	0.016601563	0	0	0	0	0	0	0	0	0	0.91064453	0.089355469	0.023925781	0.000488281	-0.012939453	-0.010253906	0.099	36661.91	0.033	-431.49	0.099
805	806	806	Category A	0.17993164	-0.27587891	-0.83984375	-0.29296875	0.19384766	0.38720703	0	0.099	16/11/2017	16	11	2017	8:48:06	31686	0.4	8	48	6	37	0.051513672	3.4981934	0.17944336	-0.26269531	-0.85327148	0.42114258	0.018798828	0	0	0	0	0	0	0	0	0	0.91064453	0.089355469	0.027099609	0.000244141	-0.012939453	0.013427734	0.084	36897.95	0.047	-655.82	0.093
806	807	807	Category A	0.16796875	-0.25195313	-0.87597656	-0.29833984	0.19458008	0.38696289	0	0.093	16/11/2017	16	11	2017	8:48:06	31686	0.5	8	48	6	37	0.051513672	3.4981934	0.1796875	-0.26245117	-0.85351563	0.067871094	0.02734375	0	0	0	0	0	0	0	0	0	0.91088867	0.089111328	0.044677734	-0.01171875	0.010498047	-0.022216797	0.086	36864.59	0.023	-344.39	0.093
807	808	808	Category A	0.15576172	-0.27587891	-0.87597656	-0.29931641	0.19433594	0.38891602	0	0.052	16/11/2017	16	11	2017	8:48:06	31686	0.6	8	48	6	37	0.051513672	3.4981934	0.1796875	-0.26269531	-0.85351563	1.0654297	0.03515625	0	0	0	0	0	0	0	0	0	0.91088867	0.089111328	0.059326172	-0.023925781	-0.012939453	-0.022216797	0.076	37038.15	0.028	-448.48	0.093
808	809	809	Category A	0.15576172	-0.23999023	-0.87597656	-0.29345703	0.19116211	0.38598633	0	0.092	16/11/2017	16	11	2017	8:48:06	31686	0.7	8	48	6	37	0.051513672	3.4981934	0.17944336	-0.26293945	-0.85351563	1.7468262	0.039794922	0	0	0	0	0	0	0	0	0	0.91088867	0.089111328	0.068847656	-0.023681641	0.022949219	-0.022216797	0.092	36768.17	0.034	-466.37	0.093
809	810	810	Category A	0.16796875	-0.23999023	-0.85180664	-0.28955078	0.19677734	0.38696289	0	0.047	16/11/2017	16	11	2017	8:48:06	31686	0.8	8	48	6	37	0.051513672	3.4981934	0.17919922	-0.26269531	-0.85375977	2.2724609	0.025390625	0	0	0	0	0	0	0	0	0	0.91113281	0.088867188	0.036132813	-0.011230469	0.022705078	0.001953125	0.084	36897.95	0.031	-457.8	0.092
810	811	811	Category A	0.19189453	-0.26391602	-0.86376953	-0.29956055	0.19042969	0.39135742	0	0.173	16/11/2017	16	11	2017	8:48:06	31686	0.9	8	48	6	37	0.051513672	3.4981934	0.17895508	-0.26269531	-0.85375977	3.0141602	0.016113281	0	0	0	0	0	0	0	0	0	0.91088867	0.089111328	0.023681641	0.012695313	-0.000976563	-0.009765625	0.083	36914.87	0.019	-296.65	0.092
811	812	812	Category A	0.19189453	-0.2277832	-0.89990234	-0.29443359	0.19238281	0.38916016	0	0.049	16/11/2017	16	11	2017	8:48:07	31687	0	8	48	7	37	0.051513672	3.4981934	0.17919922	-0.26245117	-0.85327148	3.2021484	0.059326172	0	0	0	0	0	0	0	0	0	0.91064453	0.089355469	0.09375	0.012451172	0.034667969	-0.046386719	0.104	36589.67	-0.008	117.01	0.092
812	813	813	Category A	0.19189453	-0.23999023	-0.86376953	-0.29296875	0.19555664	0.38720703	0	0.087	16/11/2017	16	11	2017	8:48:07	31687	0.111	8	48	7	38	0.051513672	3.4981934	0.17895508	-0.26245117	-0.85327148	2.4147949	0.027832031	0	0	0	0	0	0	0	0	0	0.91064453	0.089355469	0.045654297	0.012695313	0.022460938	-0.010253906	0.096	36706.68	0.008	-117.01	0.087
813	814	814	Category A	0.19189453	-0.25195313	-0.85180664	-0.28881836	0.19238281	0.38476563	0	0.179	16/11/2017	16	11	2017	8:48:07	31687	0.222	8	48	7	38	0.051513672	3.4981934	0.17919922	-0.26318359	-0.85351563	0.96972656	0.016845703	0	0	0	0	0	0	0	0	0	0.91113281	0.088867188	0.025634766	0.012451172	0.011230469	0.001708984	0.101	36632.67	0.003	-43	0.087
814	815	815	Category A	0.17993164	-0.29980469	-0.83984375	-0.30004883	0.19213867	0.39013672	0	0.044	16/11/2017	16	11	2017	8:48:07	31687	0.333	8	48	7	38	0.051513672	3.4981934	0.17944336	-0.26318359	-0.85351563	0.097412109	0.038818359	0	0	0	0	0	0	0	0	0	0.91113281	0.088867188	0.050537109	0.000244141	-0.036376953	0.013671875	0.08	36966.63	0.013	-214.03	0.075
815	816	816	Category A	0.19189453	-0.27587891	-0.82788086	-0.29589844	0.19311523	0.39013672	0	0.075	16/11/2017	16	11	2017	8:48:07	31687	0.444	8	48	7	38	0.051513672	3.4981934	0.17944336	-0.26342773	-0.85351563	0.56396484	0.031005859	0	0	0	0	0	0	0	0	0	0.91113281	0.088867188	0.050292969	0.012207031	-0.012207031	0.025634766	0.078	37002.02	0.002	-35.39	0.085
816	817	817	Category A	0.16796875	-0.2878418	-0.83984375	-0.29589844	0.1940918	0.39208984	0	0.049	16/11/2017	16	11	2017	8:48:07	31687	0.555	8	48	7	38	0.051513672	3.4981934	0.17919922	-0.26416016	-0.85375977	1.123291	0.029541016	0	0	0	0	0	0	0	0	0	0.91162109	0.088378906	0.048828125	-0.011230469	-0.0234375	0.013916016	0.078	37002.02	-0.003	54.49	0.075
817	818	818	Category A	0.17993164	-0.26391602	-0.85180664	-0.29272461	0.1965332	0.38989258	0	0.038	16/11/2017	16	11	2017	8:48:07	31687	0.666	8	48	7	38	0.051513672	3.4981934	0.17919922	-0.26416016	-0.85400391	1.3549805	0.002197266	0	0	0	0	0	0	0	0	0	0.91186523	0.088134766	0.003173828	0.000488281	0.000244141	0.002197266	0.055	37473.38	0.026	-524.18	0.075
818	819	819	Category A	0.19189453	-0.26391602	-0.86376953	-0.29052734	0.18920898	0.38500977	0	0.085	16/11/2017	16	11	2017	8:48:07	31687	0.777	8	48	7	38	0.051513672	3.4981934	0.17944336	-0.26464844	-0.85375977	1.1689453	0.015869141	0	0	0	0	0	0	0	0	0	0.91162109	0.088378906	0.022949219	0.012207031	0.000732422	-0.009765625	0.072	37112.79	0.024	-406.11	0.085
819	820	820	Category A	0.19189453	-0.25195313	-0.83984375	-0.29296875	0.19311523	0.38598633	0	0.042	16/11/2017	16	11	2017	8:48:07	31687	0.888	8	48	7	38	0.051513672	3.4981934	0.17919922	-0.26489258	-0.85375977	1.0473633	0.022705078	0	0	0	0	0	0	0	0	0	0.91186523	0.088134766	0.039550781	0.012451172	0.012939453	0.013916016	0.077	37019.99	0.016	-267.39	0.085
820	821	821	Category A	0.17993164	-0.25195313	-0.85180664	-0.29760742	0.19140625	0.38720703	0	0.144	16/11/2017	16	11	2017	8:48:08	31688	0	8	48	8	38	0.051513672	3.4981934	0.17895508	-0.26513672	-0.85400391	1.1743164	0.013427734	0	0	0	0	0	0	0	0	0	0.91210938	0.087890625	0.016357422	0.000732422	0.013183594	0.002197266	0.083	36914.87	0	0	0.108
821	822	822	Category A	0.19189453	-0.23999023	-0.83984375	-0.30078125	0.19555664	0.38378906	0	0.108	16/11/2017	16	11	2017	8:48:08	31688	0.1	8	48	8	39	0.051513672	3.4981934	0.17895508	-0.265625	-0.85424805	1.4912109	0.032226563	0	0	0	0	0	0	0	0	0	0.91235352	0.087646484	0.053222656	0.012695313	0.025634766	0.014404297	0.098	36676.71	-0.001	14.92	0.108
822	823	823	Category A	0.15576172	-0.26391602	-0.86376953	-0.29443359	0.19067383	0.3828125	0	0.084	16/11/2017	16	11	2017	8:48:08	31688	0.2	8	48	8	39	0.051513672	3.4981934	0.17895508	-0.265625	-0.85424805	1.5576172	0.025146484	0	0	0	0	0	0	0	0	0	0.91235352	0.087646484	0.034667969	-0.023193359	0.001708984	-0.009277344	0.102	36618.22	0.002	-28.55	0.108
823	824	824	Category A	0.19189453	-0.2878418	-0.87597656	-0.29736328	0.19702148	0.38623047	0	0.13	16/11/2017	16	11	2017	8:48:08	31688	0.3	8	48	8	39	0.051513672	3.4981934	0.1796875	-0.26513672	-0.85498047	0.74072266	0.032958984	0	0	0	0	0	0	0	0	0	0.9128418	0.087158203	0.055664063	0.011962891	-0.022460938	-0.020751953	0.109	36520.2	-0.005	69.47	0.108
824	825	825	Category A	0.19189453	-0.2878418	-0.85180664	-0.29443359	0.18847656	0.38720703	0	0.108	16/11/2017	16	11	2017	8:48:08	31688	0.4	8	48	8	39	0.051513672	3.4981934	0.1796875	-0.26538086	-0.85522461	0.28979492	0.025634766	0	0	0	0	0	0	0	0	0	0.91333008	0.086669922	0.037841797	0.011962891	-0.022216797	0.003417969	0.102	36618.22	-0.013	197.5	0.108
825	826	826	Category A	0.17993164	-0.2277832	-0.85180664	-0.29345703	0.19482422	0.38378906	0	0.085	16/11/2017	16	11	2017	8:48:08	31688	0.5	8	48	8	39	0.051513672	3.4981934	0.18017578	-0.265625	-0.85522461	0.55810547	0.038085938	0	0	0	0	0	0	0	0	0	0.91357422	0.086425781	0.041748047	-0.000244141	0.037841797	0.003417969	0.096	36706.68	-0.012	191.27	0.108
826	827	827	Category A	0.19189453	-0.23999023	-0.87597656	-0.29760742	0.19482422	0.38500977	0	0.097	16/11/2017	16	11	2017	8:48:08	31688	0.6	8	48	8	39	0.051513672	3.4981934	0.18017578	-0.265625	-0.85522461	0.40649414	0.034912109	0	0	0	0	0	0	0	0	0	0.91357422	0.086425781	0.057861328	0.011474609	0.025634766	-0.020507813	0.102	36618.22	-0.009	134.38	0.108
827	828	828	Category A	0.13183594	-0.31176758	-0.88793945	-0.29931641	0.19433594	0.39208984	0	0.073	16/11/2017	16	11	2017	8:48:08	31688	0.7	8	48	8	39	0.051513672	3.4981934	0.18017578	-0.26611328	-0.85522461	0.7019043	0.073974609	0	0	0	0	0	0	0	0	0	0.91357422	0.086425781	0.12646484	-0.048339844	-0.045410156	-0.032470703	0.089	36815.72	0.003	-47.55	0.108
828	829	829	Category A	0.19189453	-0.29980469	-0.87597656	-0.29760742	0.19140625	0.38720703	0	0.119	16/11/2017	16	11	2017	8:48:08	31688	0.8	8	48	8	39	0.051513672	3.4981934	0.18017578	-0.26611328	-0.85498047	1.0041504	0.041259766	0	0	0	0	0	0	0	0	0	0.91333008	0.086669922	0.066162109	0.011474609	-0.033447266	-0.020751953	0.096	36706.68	-0.016	259.95	0.102
829	830	830	Category A	0.16796875	-0.25195313	-0.86376953	-0.29663086	0.19458008	0.38476563	0	0.052	16/11/2017	16	11	2017	8:48:08	31688	0.9	8	48	8	39	0.051513672	3.4981934	0.18017578	-0.26611328	-0.85498047	0.38305664	0.020507813	0	0	0	0	0	0	0	0	0	0.91357422	0.086425781	0.03515625	-0.012207031	0.014160156	-0.008544922	0.098	36676.71	-0.019	307.53	0.119
830	831	831	Category A	0.19189453	-0.23999023	-0.87597656	-0.29858398	0.1940918	0.38720703	0	0.15	16/11/2017	16	11	2017	8:48:09	31689	0	8	48	9	39	0.051513672	3.4981934	0.1796875	-0.26586914	-0.85498047	0.63647461	0.035400391	0	0	0	0	0	0	0	0	0	0.91308594	0.086914063	0.059082031	0.011962891	0.025878906	-0.020751953	0.104	36589.67	-0.031	504.16	0.119
831	832	832	Category A	0.19189453	-0.26391602	-0.85180664	-0.29882813	0.19384766	0.39111328	0	0.102	16/11/2017	16	11	2017	8:48:09	31689	0.09	8	48	9	40	0.051513672	3.4981934	0.1796875	-0.265625	-0.85498047	0.32104492	0.012451172	0	0	0	0	0	0	0	0	0	0.91308594	0.086914063	0.016845703	0.011962891	0.001708984	0.003173828	0.099	36661.91	-0.016	252.96	0.119
832	833	833	Category A	0.19189453	-0.25195313	-0.85180664	-0.29003906	0.19506836	0.38696289	0	0.131	16/11/2017	16	11	2017	8:48:09	31689	0.181	8	48	9	40	0.051513672	3.4981934	0.18017578	-0.26538086	-0.85449219	0.70507813	0.018066406	0	0	0	0	0	0	0	0	0	0.91259766	0.087402344	0.027832031	0.011474609	0.013427734	0.002685547	0.093	36752.6	-0.008	128.59	0.105
833	834	834	Category A	0.19189453	-0.25195313	-0.85180664	-0.29125977	0.19555664	0.38476563	0	0.041	16/11/2017	16	11	2017	8:48:09	31689	0.272	8	48	9	40	0.051513672	3.4981934	0.18017578	-0.26538086	-0.85449219	0.63085938	0.017822266	0	0	0	0	0	0	0	0	0	0.9128418	0.087158203	0.027832031	0.011474609	0.013427734	0.002685547	0.102	36618.22	-0.019	296.65	0.111
834	835	835	Category A	0.19189453	-0.27587891	-0.85180664	-0.29760742	0.1940918	0.38110352	0	0.086	16/11/2017	16	11	2017	8:48:09	31689	0.363	8	48	9	40	0.051513672	3.4981934	0.18017578	-0.265625	-0.85473633	0.063476563	0.015625	0	0	0	0	0	0	0	0	0	0.91308594	0.086914063	0.024658203	0.011474609	-0.010009766	0.002929688	0.096	36706.68	-0.008	125.18	0.105
835	836	836	Category A	0.17993164	-0.27587891	-0.83984375	-0.30004883	0.19042969	0.39208984	0	0.105	16/11/2017	16	11	2017	8:48:09	31689	0.454	8	48	9	40	0.051513672	3.4981934	0.18017578	-0.26611328	-0.85522461	0.27856445	0.018310547	0	0	0	0	0	0	0	0	0	0.91381836	0.086181641	0.025634766	-0.000244141	-0.009521484	0.015380859	0.092	36768.17	-0.004	63.69	0.109
836	837	837	Category A	0.16796875	-0.23999023	-0.87597656	-0.29589844	0.1940918	0.38500977	0	0.111	16/11/2017	16	11	2017	8:48:09	31689	0.545	8	48	9	40	0.051513672	3.4981934	0.1809082	-0.26611328	-0.85522461	0.75976563	0.035888672	0	0	0	0	0	0	0	0	0	0.91381836	0.086181641	0.059814453	-0.012939453	0.026123047	-0.020507813	0.089	36815.72	0.004	-63.12	0.105
837	838	838	Category A	0.16796875	-0.26391602	-0.85180664	-0.29101563	0.19018555	0.3840332	0	0.082	16/11/2017	16	11	2017	8:48:09	31689	0.636	8	48	9	40	0.051513672	3.4981934	0.1809082	-0.26635742	-0.85498047	0.24975586	0.013671875	0	0	0	0	0	0	0	0	0	0.91357422	0.086425781	0.018798828	-0.012939453	0.002441406	0.003173828	0.095	36721.85	-0.004	62.03	0.105
838	839	839	Category A	0.17993164	-0.27587891	-0.85180664	-0.296875	0.19238281	0.38500977	0	0.109	16/11/2017	16	11	2017	8:48:09	31689	0.727	8	48	9	40	0.051513672	3.4981934	0.1809082	-0.26611328	-0.85498047	0.71777344	0.010253906	0	0	0	0	0	0	0	0	0	0.91357422	0.086425781	0.013916016	-0.000976563	-0.009521484	0.003173828	0.093	36752.6	-0.014	231.64	0.105
839	840	840	Category A	0.17993164	-0.26391602	-0.82788086	-0.30102539	0.19091797	0.39013672	0	0.078	16/11/2017	16	11	2017	8:48:09	31689	0.818	8	48	9	40	0.051513672	3.4981934	0.18115234	-0.26538086	-0.85522461	0.96289063	0.02734375	0	0	0	0	0	0	0	0	0	0.91357422	0.086425781	0.030029297	-0.001220703	0.001464844	0.02734375	0.088	36831.86	-0.02	359.01	0.109
840	841	841	Category A	0.19189453	-0.27587891	-0.85180664	-0.29589844	0.19482422	0.38598633	0	0.076	16/11/2017	16	11	2017	8:48:09	31689	0.909	8	48	9	40	0.051513672	3.4981934	0.18139648	-0.26489258	-0.85571289	0.63012695	0.015380859	0	0	0	0	0	0	0	0	0	0.9140625	0.0859375	0.025146484	0.010253906	-0.010742188	0.00390625	0.099	36661.91	-0.016	252.96	0.109
841	842	842	Category A	0.17993164	-0.2878418	-0.86376953	-0.29931641	0.19287109	0.38989258	0	0.077	16/11/2017	16	11	2017	8:48:10	31690	0	8	48	10	41	0.051513672	3.4981934	0.18139648	-0.26538086	-0.85644531	1.1274414	0.0234375	0	0	0	0	0	0	0	0	0	0.91503906	0.084960938	0.031005859	-0.001464844	-0.022216797	-0.007080078	0.106	36561.56	-0.014	206.61	0.109
842	843	843	Category A	0.19189453	-0.25195313	-0.87597656	-0.29931641	0.19287109	0.38305664	0	0.174	16/11/2017	16	11	2017	8:48:10	31690	0.1	8	48	10	41	0.051513672	3.4981934	0.18139648	-0.26538086	-0.85644531	1.6176758	0.025634766	0	0	0	0	0	0	0	0	0	0.91479492	0.085205078	0.04296875	0.010253906	0.013427734	-0.019287109	0.094	36737.16	-0.006	94.7	0.123
843	844	844	Category A	0.17993164	-0.27587891	-0.86376953	-0.29907227	0.19384766	0.38720703	0	0.123	16/11/2017	16	11	2017	8:48:10	31690	0.2	8	48	10	41	0.051513672	3.4981934	0.18139648	-0.26586914	-0.85693359	1.2548828	0.011962891	0	0	0	0	0	0	0	0	0	0.9152832	0.084716797	0.018310547	-0.001464844	-0.009765625	-0.006591797	0.113	36466.45	-0.028	414.74	0.174
844	845	845	Category A	0.19189453	-0.25195313	-0.83984375	-0.2956543	0.19311523	0.38500977	0	0.037	16/11/2017	16	11	2017	8:48:10	31690	0.3	8	48	10	41	0.051513672	3.4981934	0.18139648	-0.26586914	-0.85717773	1.2995605	0.024658203	0	0	0	0	0	0	0	0	0	0.91552734	0.084472656	0.041748047	0.010253906	0.013916016	0.017333984	0.132	36230.42	-0.04	537.75	0.174
845	846	846	Category A	0.19189453	-0.27587891	-0.85180664	-0.29345703	0.19555664	0.38793945	0	0.191	16/11/2017	16	11	2017	8:48:10	31690	0.4	8	48	10	41	0.051513672	3.4981934	0.18139648	-0.265625	-0.85693359	1.4641113	0.015380859	0	0	0	0	0	0	0	0	0	0.9152832	0.084716797	0.025634766	0.010253906	-0.010009766	0.005126953	0.131	36242.13	-0.032	419.78	0.174
846	847	847	Category A	0.19189453	-0.32397461	-0.85180664	-0.29882813	0.19873047	0.38085938	0	0.19	16/11/2017	16	11	2017	8:48:10	31690	0.5	8	48	10	41	0.051513672	3.4981934	0.18115234	-0.26489258	-0.85668945	1.3288574	0.059814453	0	0	0	0	0	0	0	0	0	0.91479492	0.085205078	0.074462891	0.010498047	-0.058837891	0.004882813	0.109	36520.2	-0.024	360.99	0.123
847	848	848	Category A	0.16796875	-0.27587891	-0.85180664	-0.30053711	0.19458008	0.38818359	0	0.074	16/11/2017	16	11	2017	8:48:10	31690	0.6	8	48	10	41	0.051513672	3.4981934	0.18139648	-0.26489258	-0.85620117	1.192627	0.017822266	0	0	0	0	0	0	0	0	0	0.91430664	0.085693359	0.028808594	-0.013427734	-0.010742188	0.004394531	0.104	36589.67	-0.026	412.35	0.172
848	849	849	Category A	0.17993164	-0.27587891	-0.86376953	-0.29516602	0.19238281	0.3840332	0	0.041	16/11/2017	16	11	2017	8:48:10	31690	0.7	8	48	10	41	0.051513672	3.4981934	0.18188477	-0.26489258	-0.85571289	1.0214844	0.013427734	0	0	0	0	0	0	0	0	0	0.9140625	0.0859375	0.020751953	-0.001953125	-0.010742188	-0.0078125	0.126	36301.8	-0.04	562.79	0.172
849	850	850	Category A	0.17993164	-0.27587891	-0.81591797	-0.29223633	0.19018555	0.38183594	0	0.092	16/11/2017	16	11	2017	8:48:10	31690	0.8	8	48	10	41	0.051513672	3.4981934	0.18188477	-0.26538086	-0.85522461	0.86352539	0.040771484	0	0	0	0	0	0	0	0	0	0.91381836	0.086181641	0.051757813	-0.001953125	-0.010253906	0.039306641	0.115	36440.15	-0.031	457.8	0.122
850	851	851	Category A	0.19189453	-0.25195313	-0.83984375	-0.29663086	0.19726563	0.38208008	0	0.172	16/11/2017	16	11	2017	8:48:10	31690	0.9	8	48	10	41	0.051513672	3.4981934	0.18164063	-0.265625	-0.85522461	0.45727539	0.022949219	0	0	0	0	0	0	0	0	0	0.91381836	0.086181641	0.039306641	0.010009766	0.013671875	0.015380859	0.102	36618.22	-0.011	165.66	0.111
851	852	852	Category A	0.17993164	-0.26391602	-0.86376953	-0.29418945	0.19311523	0.38598633	0	0.122	16/11/2017	16	11	2017	8:48:11	31691	0	8	48	11	42	0.051513672	3.4482422	0.18139648	-0.265625	-0.85546875	0.038574219	0.008544922	0	0	0	0	0	0	0	0	0	0.9140625	0.0859375	0.01171875	-0.001464844	0.001708984	-0.008056641	0.096	36706.68	-0.012	191.27	0.111
852	853	853	Category A	0.19189453	-0.29980469	-0.85180664	-0.30175781	0.19091797	0.38818359	0	0.111	16/11/2017	16	11	2017	8:48:11	31691	0.111	8	48	11	42	0.051513672	3.4482422	0.18115234	-0.26611328	-0.85498047	0.001220703	0.03515625	0	0	0	0	0	0	0	0	0	0.91357422	0.086425781	0.047119141	0.010498047	-0.033447266	0.003173828	0.104	36589.67	-0.027	430.32	0.111
853	854	854	Category A	0.19189453	-0.26391602	-0.85180664	-0.30078125	0.19702148	0.38208008	0	0.04	16/11/2017	16	11	2017	8:48:11	31691	0.222	8	48	11	42	0.051513672	3.4482422	0.1809082	-0.26660156	-0.85473633	0.27734375	0.011474609	0	0	0	0	0	0	0	0	0	0.91357422	0.086425781	0.016601563	0.010742188	0.002685547	0.002929688	0.104	36589.67	-0.023	359.53	0.111
854	855	855	Category A	0.17993164	-0.26391602	-0.85180664	-0.29199219	0.18896484	0.38305664	0	0.091	16/11/2017	16	11	2017	8:48:11	31691	0.333	8	48	11	42	0.051513672	3.4482422	0.1809082	-0.26660156	-0.85449219	0.16503906	0.004150391	0	0	0	0	0	0	0	0	0	0.91333008	0.086669922	0.006591797	-0.000976563	0.002685547	0.002685547	0.093	36752.6	-0.007	111.99	0.107
855	856	856	Category A	0.16796875	-0.29980469	-0.87597656	-0.29418945	0.19555664	0.38720703	0	0.092	16/11/2017	16	11	2017	8:48:11	31691	0.444	8	48	11	42	0.051513672	3.4482422	0.18041992	-0.26635742	-0.85473633	0.27026367	0.041259766	0	0	0	0	0	0	0	0	0	0.91333008	0.086669922	0.067138672	-0.012451172	-0.033203125	-0.020996094	0.08	36966.63	0.008	-134.77	0.092
856	857	857	Category A	0.17993164	-0.26391602	-0.85180664	-0.29736328	0.19873047	0.38623047	0	0.107	16/11/2017	16	11	2017	8:48:11	31691	0.555	8	48	11	42	0.051513672	3.4482422	0.18041992	-0.26611328	-0.85498047	0.36083984	0.004150391	0	0	0	0	0	0	0	0	0	0.91357422	0.086425781	0.006347656	-0.000488281	0.002197266	0.003173828	0.075	37056.51	0.001	-18.36	0.091
857	858	858	Category A	0.17993164	-0.2878418	-0.83984375	-0.29443359	0.19311523	0.38793945	0	0.042	16/11/2017	16	11	2017	8:48:11	31691	0.666	8	48	11	42	0.051513672	3.4482422	0.18066406	-0.26611328	-0.85522461	0.084472656	0.026611328	0	0	0	0	0	0	0	0	0	0.91357422	0.086425781	0.037841797	-0.000732422	-0.021484375	0.015380859	0.081	36949.2	0.002	-34.33	0.092
858	859	859	Category A	0.16796875	-0.2878418	-0.83984375	-0.29614258	0.18896484	0.38598633	0	0.083	16/11/2017	16	11	2017	8:48:11	31691	0.777	8	48	11	42	0.051513672	3.4482422	0.18041992	-0.265625	-0.85498047	0.23876953	0.029541016	0	0	0	0	0	0	0	0	0	0.91333008	0.086669922	0.049804688	-0.012451172	-0.021972656	0.015136719	0.096	36706.68	-0.012	191.27	0.092
859	860	860	Category A	0.17993164	-0.27587891	-0.88793945	-0.29272461	0.19262695	0.38476563	0	0.076	16/11/2017	16	11	2017	8:48:11	31691	0.888	8	48	11	42	0.051513672	3.4482422	0.18017578	-0.265625	-0.85449219	0.31396484	0.034667969	0	0	0	0	0	0	0	0	0	0.9128418	0.087158203	0.043457031	-0.000244141	-0.010009766	-0.033203125	0.093	36752.6	-0.013	214.03	0.083
860	861	861	Category A	0.17993164	-0.2878418	-0.86376953	-0.2980957	0.19067383	0.38916016	0	0.177	16/11/2017	16	11	2017	8:48:12	31692	0	8	48	12	42	0.051513672	3.4482422	0.1796875	-0.26611328	-0.85449219	0.17211914	0.0234375	0	0	0	0	0	0	0	0	0	0.9128418	0.087158203	0.030761719	0	-0.021484375	-0.009033203	0.083	36914.87	-0.016	296.1	0.083
861	862	862	Category A	0.17993164	-0.27587891	-0.87597656	-0.29516602	0.19458008	0.38916016	0	0.077	16/11/2017	16	11	2017	8:48:12	31692	0.1	8	48	12	43	0.051513672	3.4482422	0.17944336	-0.26635742	-0.85449219	0.80175781	0.023193359	0	0	0	0	0	0	0	0	0	0.9128418	0.087158203	0.031005859	0.000244141	-0.009277344	-0.021240234	0.097	36691.63	-0.031	539.68	0.121
862	863	863	Category A	0.17993164	-0.20385742	-0.88793945	-0.296875	0.19238281	0.38720703	0	0.046	16/11/2017	16	11	2017	8:48:12	31692	0.2	8	48	12	43	0.051513672	3.4482422	0.17919922	-0.2668457	-0.85498047	1.2058105	0.071044922	0	0	0	0	0	0	0	0	0	0.91333008	0.086669922	0.096435547	0.000488281	0.062988281	-0.032714844	0.104	36589.67	-0.04	683.09	0.121
863	864	864	Category A	0.17993164	-0.25195313	-0.87597656	-0.29663086	0.19384766	0.38305664	0	0.128	16/11/2017	16	11	2017	8:48:12	31692	0.3	8	48	12	43	0.051513672	3.4482422	0.17944336	-0.26660156	-0.85498047	1.5112305	0.025390625	0	0	0	0	0	0	0	0	0	0.91333008	0.086669922	0.035888672	0.000244141	0.014648438	-0.020751953	0.104	36589.67	-0.051	931.87	0.121
864	865	865	Category A	0.20385742	-0.27587891	-0.85180664	-0.29223633	0.19311523	0.38598633	0	0.121	16/11/2017	16	11	2017	8:48:12	31692	0.4	8	48	12	43	0.051513672	3.4482422	0.17919922	-0.26660156	-0.85449219	1.7824707	0.026123047	0	0	0	0	0	0	0	0	0	0.91308594	0.086914063	0.036376953	0.024414063	-0.009033203	0.002685547	0.089	36815.72	-0.025	457.04	0.082
865	866	866	Category A	0.19189453	-0.26391602	-0.85180664	-0.29199219	0.1940918	0.38305664	0	0.08	16/11/2017	16	11	2017	8:48:12	31692	0.5	8	48	12	43	0.051513672	3.4482422	0.17919922	-0.26660156	-0.85473633	2.2487793	0.013183594	0	0	0	0	0	0	0	0	0	0.91308594	0.086914063	0.018310547	0.012451172	0.002685547	0.002929688	0.084	36897.95	-0.016	292.92	0.1
866	867	867	Category A	0.17993164	-0.2878418	-0.85180664	-0.29345703	0.19262695	0.38598633	0	0.082	16/11/2017	16	11	2017	8:48:12	31692	0.6	8	48	12	43	0.051513672	3.4482422	0.17944336	-0.2668457	-0.85498047	1.909668	0.020996094	0	0	0	0	0	0	0	0	0	0.91333008	0.086669922	0.024414063	0.000244141	-0.020751953	0.003173828	0.093	36752.6	-0.023	398.78	0.121
867	868	868	Category A	0.17993164	-0.25195313	-0.81591797	-0.2956543	0.19799805	0.38378906	0	0.049	16/11/2017	16	11	2017	8:48:12	31692	0.7	8	48	12	43	0.051513672	3.4482422	0.17919922	-0.26733398	-0.85498047	1.184082	0.041992188	0	0	0	0	0	0	0	0	0	0.91357422	0.086425781	0.055175781	0.000488281	0.015380859	0.0390625	0.092	36768.17	-0.029	525.7	0.1
868	869	869	Category A	0.17993164	-0.27587891	-0.82788086	-0.29125977	0.18994141	0.38110352	0	0.1	16/11/2017	16	11	2017	8:48:12	31692	0.8	8	48	12	43	0.051513672	3.4482422	0.17993164	-0.2668457	-0.85449219	1.4631348	0.028076172	0	0	0	0	0	0	0	0	0	0.91308594	0.086914063	0.035400391	0	-0.008789063	0.026611328	0.08	36966.63	0	0	0.082
869	870	870	Category A	0.15576172	-0.25195313	-0.85180664	-0.29272461	0.19116211	0.38378906	0	0.125	16/11/2017	16	11	2017	8:48:12	31692	0.9	8	48	12	43	0.051513672	3.4482422	0.17993164	-0.26708984	-0.85400391	1.4863281	0.028564453	0	0	0	0	0	0	0	0	0	0.9128418	0.087158203	0.041748047	-0.024169922	0.015136719	0.002197266	0.079	36984.24	0.009	-152.38	0.082
870	871	871	Category A	0.17993164	-0.25195313	-0.83984375	-0.29541016	0.19091797	0.38500977	0	0.047	16/11/2017	16	11	2017	8:48:13	31693	0	8	48	13	43	0.051513672	3.4482422	0.17993164	-0.26708984	-0.85375977	0.98608398	0.020751953	0	0	0	0	0	0	0	0	0	0.91259766	0.087402344	0.029296875	0	0.015136719	0.013916016	0.073	37093.83	0.006	-109.59	0.1
871	872	872	Category A	0.17993164	-0.26391602	-0.81591797	-0.29418945	0.19555664	0.38720703	0	0.075	16/11/2017	16	11	2017	8:48:13	31693	0.1	8	48	13	44	0.051513672	3.4482422	0.1796875	-0.26708984	-0.85375977	0.44970703	0.037841797	0	0	0	0	0	0	0	0	0	0.91235352	0.087646484	0.041259766	0	0.003173828	0.037841797	0.083	36914.87	0.001	-16.92	0.111
872	873	873	Category A	0.19189453	-0.25195313	-0.86376953	-0.29345703	0.19262695	0.38598633	0	0.042	16/11/2017	16	11	2017	8:48:13	31693	0.2	8	48	13	44	0.051513672	3.4482422	0.17944336	-0.26733398	-0.85375977	0.042724609	0.021972656	0	0	0	0	0	0	0	0	0	0.91259766	0.087402344	0.037597656	0.012207031	0.015380859	-0.009765625	0.085	36881.19	0.006	-97.31	0.114
873	874	874	Category A	0.17993164	-0.26391602	-0.88793945	-0.2956543	0.19799805	0.38378906	0	0.111	16/11/2017	16	11	2017	8:48:13	31693	0.3	8	48	13	44	0.051513672	3.4482422	0.17919922	-0.26733398	-0.85375977	0.39086914	0.034179688	0	0	0	0	0	0	0	0	0	0.91259766	0.087402344	0.038085938	0.000488281	0.003417969	-0.033935547	0.083	36914.87	0.021	-325.2	0.111
874	875	875	Category A	0.17993164	-0.2878418	-0.89990234	-0.29125977	0.19482422	0.38476563	0	0.114	16/11/2017	16	11	2017	8:48:13	31693	0.4	8	48	13	44	0.051513672	3.4482422	0.17895508	-0.26708984	-0.85375977	0.58081055	0.050292969	0	0	0	0	0	0	0	0	0	0.91235352	0.087646484	0.067626953	0.000732422	-0.020507813	-0.045898438	0.088	36831.86	0.004	-63.69	0.111
875	876	876	Category A	0.20385742	-0.27587891	-0.83984375	-0.28979492	0.19116211	0.3828125	0	0.114	16/11/2017	16	11	2017	8:48:13	31693	0.5	8	48	13	44	0.051513672	3.4482422	0.17871094	-0.26733398	-0.85351563	0.40161133	0.029785156	0	0	0	0	0	0	0	0	0	0.91210938	0.087890625	0.047119141	0.024902344	-0.008300781	0.013671875	0.088	36831.86	0.001	-16.14	0.111
876	877	877	Category A	0.20385742	-0.26391602	-0.83984375	-0.29663086	0.19458008	0.38476563	0	0.077	16/11/2017	16	11	2017	8:48:13	31693	0.6	8	48	13	44	0.051513672	3.4482422	0.17895508	-0.26708984	-0.85351563	0.55029297	0.028564453	0	0	0	0	0	0	0	0	0	0.91210938	0.087890625	0.041748047	0.024658203	0.003173828	0.013671875	0.093	36752.6	-0.009	145.35	0.111
877	878	878	Category A	0.17993164	-0.23999023	-0.85180664	-0.29174805	0.19677734	0.38696289	0	0.072	16/11/2017	16	11	2017	8:48:13	31693	0.7	8	48	13	44	0.051513672	3.4482422	0.17895508	-0.26733398	-0.85327148	1.2270508	0.02734375	0	0	0	0	0	0	0	0	0	0.91186523	0.088134766	0.029541016	0.000732422	0.02734375	0.001464844	0.091	36783.88	-0.024	427.09	0.101
878	879	879	Category A	0.17993164	-0.23999023	-0.86376953	-0.29589844	0.19311523	0.38696289	0	0.072	16/11/2017	16	11	2017	8:48:13	31693	0.8	8	48	13	44	0.051513672	3.4482422	0.17944336	-0.26733398	-0.85327148	1.1171875	0.029052734	0	0	0	0	0	0	0	0	0	0.91186523	0.088134766	0.038085938	0.000244141	0.02734375	-0.010253906	0.079	36984.24	-0.008	147.74	0.077
879	880	880	Category A	0.16796875	-0.27587891	-0.87597656	-0.29516602	0.19140625	0.38696289	0	0.101	16/11/2017	16	11	2017	8:48:13	31693	0.9	8	48	13	44	0.051513672	3.4482422	0.17944336	-0.26733398	-0.85327148	1.2180176	0.026611328	0	0	0	0	0	0	0	0	0	0.91210938	0.087890625	0.042480469	-0.011474609	-0.008300781	-0.022460938	0.068	37190.87	0.003	-58.89	0.077
880	881	881	Category A	0.17993164	-0.26391602	-0.87597656	-0.29663086	0.19458008	0.38476563	0	0.038	16/11/2017	16	11	2017	8:48:14	31694	0	8	48	14	44	0.051513672	3.4482422	0.17944336	-0.26733398	-0.85327148	0.81225586	0.022705078	0	0	0	0	0	0	0	0	0	0.91210938	0.087890625	0.026367188	0.000244141	0.003417969	-0.022460938	0.083	36914.87	-0.013	236.51	0.101
881	882	882	Category A	0.16796875	-0.26391602	-0.86376953	-0.29125977	0.19335938	0.38476563	0	0.05	16/11/2017	16	11	2017	8:48:14	31694	0.1	8	48	14	45	0.051513672	3.4482422	0.17895508	-0.2668457	-0.85327148	0.11938477	0.015380859	0	0	0	0	0	0	0	0	0	0.91186523	0.088134766	0.024414063	-0.010986328	0.002929688	-0.010253906	0.092	36768.17	-0.011	181.03	0.101
882	883	883	Category A	0.17993164	-0.27587891	-0.86376953	-0.29858398	0.19067383	0.38720703	0	0.167	16/11/2017	16	11	2017	8:48:14	31694	0.2	8	48	14	45	0.051513672	3.4482422	0.17895508	-0.2668457	-0.85327148	0.24707031	0.013671875	0	0	0	0	0	0	0	0	0	0.91186523	0.088134766	0.020019531	0.000732422	-0.008789063	-0.010253906	0.088	36831.86	-0.005	83.01	0.101
883	884	884	Category A	0.17993164	-0.25195313	-0.86376953	-0.29223633	0.19262695	0.38696289	0	0.127	16/11/2017	16	11	2017	8:48:14	31694	0.3	8	48	14	45	0.051513672	3.4482422	0.17895508	-0.2668457	-0.8527832	0.030273438	0.018310547	0	0	0	0	0	0	0	0	0	0.91137695	0.088623047	0.026611328	0.000732422	0.014892578	-0.010742188	0.085	36881.19	0.012	-189.56	0.083
884	885	885	Category A	0.19189453	-0.25195313	-0.85180664	-0.29711914	0.18896484	0.39013672	0	0.045	16/11/2017	16	11	2017	8:48:14	31694	0.4	8	48	14	45	0.051513672	3.4482422	0.17895508	-0.2668457	-0.85253906	0.5612793	0.01953125	0	0	0	0	0	0	0	0	0	0.91113281	0.088867188	0.028564453	0.012695313	0.014892578	0.000732422	0.092	36768.17	0.01	-149.95	0.094
885	886	886	Category A	0.15576172	-0.2277832	-0.81591797	-0.29345703	0.19140625	0.38818359	0	0.083	16/11/2017	16	11	2017	8:48:14	31694	0.5	8	48	14	45	0.051513672	3.4482422	0.17895508	-0.26708984	-0.85302734	0.41577148	0.058837891	0	0	0	0	0	0	0	0	0	0.91162109	0.088378906	0.099609375	-0.023193359	0.039306641	0.037109375	0.099	36661.91	0.005	-72.24	0.094
886	887	887	Category A	0.19189453	-0.23999023	-0.82788086	-0.29516602	0.19458008	0.38696289	0	0.08	16/11/2017	16	11	2017	8:48:14	31694	0.6	8	48	14	45	0.051513672	3.4482422	0.17895508	-0.2668457	-0.85302734	0.089111328	0.0390625	0	0	0	0	0	0	0	0	0	0.91162109	0.088378906	0.064941406	0.012695313	0.026855469	0.025146484	0.085	36881.19	0.021	-319.63	0.085
887	888	888	Category A	0.19189453	-0.27587891	-0.85180664	-0.29125977	0.19555664	0.38623047	0	0.094	16/11/2017	16	11	2017	8:48:14	31694	0.7	8	48	14	45	0.051513672	3.4482422	0.17871094	-0.26611328	-0.8527832	0.22412109	0.016113281	0	0	0	0	0	0	0	0	0	0.91113281	0.088867188	0.023681641	0.012939453	-0.009521484	0.000976563	0.078	37002.02	0.012	-202.29	0.085
888	889	889	Category A	0.15576172	-0.27587891	-0.82788086	-0.29125977	0.19506836	0.38891602	0	0.084	16/11/2017	16	11	2017	8:48:14	31694	0.8	8	48	14	45	0.051513672	3.4482422	0.17871094	-0.26611328	-0.85253906	0.44238281	0.03515625	0	0	0	0	0	0	0	0	0	0.91088867	0.089111328	0.057373047	-0.022949219	-0.009521484	0.024658203	0.086	36864.59	0.017	-260.7	0.085
889	890	890	Category A	0.15576172	-0.26391602	-0.86376953	-0.29516602	0.1953125	0.3840332	0	0.085	16/11/2017	16	11	2017	8:48:14	31694	0.9	8	48	14	45	0.051513672	3.4482422	0.17871094	-0.26538086	-0.85205078	0.94775391	0.025634766	0	0	0	0	0	0	0	0	0	0.91040039	0.089599609	0.036132813	-0.022949219	0.001464844	-0.011474609	0.084	36897.95	0.005	-82.23	0.093
890	891	891	Category A	0.16796875	-0.27587891	-0.87597656	-0.29418945	0.19726563	0.3828125	0	0.093	16/11/2017	16	11	2017	8:48:15	31695	0	8	48	15	45	0.051513672	3.4482422	0.17871094	-0.26513672	-0.8527832	1.3024902	0.027587891	0	0	0	0	0	0	0	0	0	0.91088867	0.089111328	0.044433594	-0.010742188	-0.010498047	-0.022949219	0.091	36783.88	-0.016	272.63	0.093
891	892	892	Category A	0.16796875	-0.26391602	-0.85180664	-0.29760742	0.19458008	0.38720703	0	0.072	16/11/2017	16	11	2017	8:48:15	31695	0.1	8	48	15	46	0.051513672	3.4482422	0.17871094	-0.265625	-0.85302734	1.1379395	0.010986328	0	0	0	0	0	0	0	0	0	0.91113281	0.088867188	0.013916016	-0.010742188	0.001708984	0.001220703	0.084	36897.95	-0.006	104.07	0.085
892	893	893	Category A	0.17993164	-0.27587891	-0.85180664	-0.29443359	0.19311523	0.38891602	0	0.123	16/11/2017	16	11	2017	8:48:15	31695	0.2	8	48	15	46	0.051513672	3.4482422	0.17871094	-0.26586914	-0.85302734	0.66601563	0.010009766	0	0	0	0	0	0	0	0	0	0.91137695	0.088623047	0.012207031	0.000976563	-0.009765625	0.001220703	0.077	37019.99	0.005	-88.04	0.093
893	894	894	Category A	0.17993164	-0.25195313	-0.83984375	-0.29199219	0.19482422	0.38476563	0	0.047	16/11/2017	16	11	2017	8:48:15	31695	0.3	8	48	15	46	0.051513672	3.4482422	0.17871094	-0.26586914	-0.85327148	0.6940918	0.019287109	0	0	0	0	0	0	0	0	0	0.91137695	0.088623047	0.028564453	0.000976563	0.013916016	0.013427734	0.081	36949.2	0.014	-227.35	0.109
894	895	895	Category A	0.15576172	-0.27587891	-0.85180664	-0.29199219	0.19482422	0.38476563	0	0.046	16/11/2017	16	11	2017	8:48:15	31695	0.4	8	48	15	46	0.051513672	3.4482422	0.1784668	-0.26611328	-0.85327148	1.1567383	0.024658203	0	0	0	0	0	0	0	0	0	0.91137695	0.088623047	0.033691406	-0.022705078	-0.009521484	0.001464844	0.086	36864.59	-0.004	67.36	0.109
895	896	896	Category A	0.19189453	-0.26391602	-0.85180664	-0.29516602	0.19311523	0.38720703	0	0.109	16/11/2017	16	11	2017	8:48:15	31695	0.5	8	48	15	46	0.051513672	3.4482422	0.17871094	-0.26611328	-0.85327148	1.1535645	0.013427734	0	0	0	0	0	0	0	0	0	0.91137695	0.088623047	0.017089844	0.012939453	0.002197266	0.001464844	0.088	36831.86	-0.006	100.09	0.109
896	897	897	Category A	0.17993164	-0.27587891	-0.85180664	-0.29760742	0.19384766	0.3828125	0	0.12	16/11/2017	16	11	2017	8:48:15	31695	0.6	8	48	15	46	0.051513672	3.4482422	0.17822266	-0.26586914	-0.85253906	0.81665039	0.010009766	0	0	0	0	0	0	0	0	0	0.91064453	0.089355469	0.011962891	0.001464844	-0.009765625	0.000732422	0.076	37038.15	0.003	-53.91	0.09
897	898	898	Category A	0.16796875	-0.23999023	-0.83984375	-0.29321289	0.19482422	0.38891602	0	0.085	16/11/2017	16	11	2017	8:48:15	31695	0.7	8	48	15	46	0.051513672	3.4482422	0.17822266	-0.26586914	-0.85229492	0.87548828	0.030517578	0	0	0	0	0	0	0	0	0	0.91040039	0.089599609	0.048828125	-0.010253906	0.025878906	0.012451172	0.083	36914.87	-0.012	217.11	0.09
898	899	899	Category A	0.16796875	-0.26391602	-0.82788086	-0.29418945	0.19555664	0.38720703	0	0.049	16/11/2017	16	11	2017	8:48:15	31695	0.8	8	48	15	46	0.051513672	3.4482422	0.1784668	-0.26611328	-0.85253906	0.89990234	0.027099609	0	0	0	0	0	0	0	0	0	0.91088867	0.089111328	0.037597656	-0.010498047	0.002197266	0.024658203	0.084	36897.95	-0.013	234.03	0.09
899	900	900	Category A	0.14379883	-0.27587891	-0.83984375	-0.29296875	0.18994141	0.38305664	0	0.09	16/11/2017	16	11	2017	8:48:15	31695	0.9	8	48	15	46	0.051513672	3.4482422	0.17871094	-0.26586914	-0.85253906	0.65966797	0.038330078	0	0	0	0	0	0	0	0	0	0.91064453	0.089355469	0.057373047	-0.034912109	-0.009765625	0.012695313	0.08	36966.63	-0.01	184.75	0.087
900	901	901	Category A	0.16796875	-0.27587891	-0.83984375	-0.29541016	0.18847656	0.38818359	0	0.051	16/11/2017	16	11	2017	8:48:16	31696	0	8	48	16	46	0.051513672	3.4482422	0.1784668	-0.26538086	-0.85180664	0.038330078	0.019042969	0	0	0	0	0	0	0	0	0	0.90991211	0.090087891	0.032714844	-0.010498047	-0.010253906	0.011962891	0.067	37210.97	0.001	-20.1	0.085
901	902	902	Category A	0.16796875	-0.27587891	-0.87597656	-0.29174805	0.19677734	0.38793945	0	0.087	16/11/2017	16	11	2017	8:48:16	31696	0.1	8	48	16	47	0.051513672	3.4482422	0.17822266	-0.26464844	-0.8515625	0.009765625	0.028564453	0	0	0	0	0	0	0	0	0	0.90942383	0.090576172	0.045654297	-0.010253906	-0.011230469	-0.024169922	0.066	37231.31	0.005	-99.33	0.079
902	903	903	Category A	0.16796875	-0.23999023	-0.86376953	-0.29272461	0.19482422	0.38476563	0	0.041	16/11/2017	16	11	2017	8:48:16	31696	0.2	8	48	16	47	0.051513672	3.4482422	0.17822266	-0.26367188	-0.85180664	0.70922852	0.028564453	0	0	0	0	0	0	0	0	0	0.90917969	0.090820313	0.045898438	-0.010253906	0.023681641	-0.01171875	0.064	37272.76	0.019	-357.89	0.079
903	904	904	Category A	0.17993164	-0.29980469	-0.85180664	-0.29125977	0.19433594	0.38793945	0	0.079	16/11/2017	16	11	2017	8:48:16	31696	0.3	8	48	16	47	0.051513672	3.4482422	0.17822266	-0.2644043	-0.85107422	0.53466797	0.03515625	0	0	0	0	0	0	0	0	0	0.90893555	0.091064453	0.037353516	0.001464844	-0.03515625	-0.000488281	0.053	37521.54	0.031	-623.59	0.079
904	905	905	Category A	0.19189453	-0.27587891	-0.86376953	-0.2956543	0.19799805	0.38378906	0	0.038	16/11/2017	16	11	2017	8:48:16	31696	0.4	8	48	16	47	0.051513672	3.4482422	0.17822266	-0.26464844	-0.85107422	0.11865234	0.021484375	0	0	0	0	0	0	0	0	0	0.90893555	0.091064453	0.037109375	0.013427734	-0.010986328	-0.012451172	0.064	37272.76	0.02	-374.81	0.087
905	906	906	Category A	0.19189453	-0.26391602	-0.86376953	-0.29516602	0.19384766	0.38891602	0	0.026	16/11/2017	16	11	2017	8:48:16	31696	0.5	8	48	16	47	0.051513672	3.4482422	0.17822266	-0.2644043	-0.85058594	0.13476563	0.018798828	0	0	0	0	0	0	0	0	0	0.90844727	0.091552734	0.027099609	0.013427734	0.000488281	-0.012939453	0.068	37190.87	0.014	-258.92	0.079
906	907	907	Category A	0.17993164	-0.27587891	-0.87597656	-0.29418945	0.19580078	0.39111328	0	0.113	16/11/2017	16	11	2017	8:48:16	31696	0.6	8	48	16	47	0.051513672	3.4482422	0.17773438	-0.26391602	-0.85083008	0.93969727	0.027587891	0	0	0	0	0	0	0	0	0	0.90844727	0.091552734	0.038818359	0.001953125	-0.01171875	-0.024902344	0.07	37151.38	0.034	-561.71	0.079
907	908	908	Category A	0.19189453	-0.27587891	-0.85180664	-0.29541016	0.19091797	0.38720703	0	0.116	16/11/2017	16	11	2017	8:48:16	31696	0.7	8	48	16	47	0.051513672	3.4482422	0.17773438	-0.26367188	-0.85083008	0.91015625	0.018554688	0	0	0	0	0	0	0	0	0	0.90820313	0.091796875	0.026855469	0.013916016	-0.011962891	-0.000732422	0.063	37293.87	0.051	-840.61	0.113
908	909	909	Category A	0.19189453	-0.31176758	-0.85180664	-0.29614258	0.19238281	0.38818359	0	0.051	16/11/2017	16	11	2017	8:48:16	31696	0.8	8	48	16	47	0.051513672	3.4482422	0.17749023	-0.26416016	-0.85131836	0.004394531	0.049316406	0	0	0	0	0	0	0	0	0	0.90893555	0.091064453	0.062011719	0.014160156	-0.047363281	-0.000244141	0.08	36966.63	0.056	-782.36	0.113
909	910	910	Category A	0.16796875	-0.25195313	-0.83984375	-0.29199219	0.19482422	0.38476563	0	0.037	16/11/2017	16	11	2017	8:48:16	31696	0.9	8	48	16	47	0.051513672	3.4482422	0.17773438	-0.2644043	-0.85131836	0.097412109	0.01953125	0	0	0	0	0	0	0	0	0	0.90917969	0.090820313	0.033935547	-0.009765625	0.012451172	0.011474609	0.088	36831.86	0.05	-670.25	0.113
910	911	911	Category A	0.16796875	-0.23999023	-0.86376953	-0.29443359	0.19238281	0.38476563	0	0.137	16/11/2017	16	11	2017	8:48:17	31697	0	8	48	17	47	0.051513672	3.4482422	0.17822266	-0.2644043	-0.85131836	0.27392578	0.029052734	0	0	0	0	0	0	0	0	0	0.90917969	0.090820313	0.046875	-0.010253906	0.024414063	-0.012207031	0.079	36984.24	0.066	-899.9	0.116
911	912	912	Category A	0.16796875	-0.2878418	-0.86376953	-0.29370117	0.18994141	0.38818359	0	0.076	16/11/2017	16	11	2017	8:48:17	31697	0.1	8	48	17	48	0.051513672	3.4482422	0.17822266	-0.26416016	-0.8515625	0.37817383	0.028320313	0	0	0	0	0	0	0	0	0	0.90917969	0.090820313	0.045654297	-0.010253906	-0.0234375	-0.011962891	0.084	36897.95	0.051	-702.24	0.096
912	913	913	Category A	0.17993164	-0.25195313	-0.85180664	-0.29614258	0.19238281	0.38916016	0	0.058	16/11/2017	16	11	2017	8:48:17	31697	0.2	8	48	17	48	0.051513672	3.4482422	0.17822266	-0.26367188	-0.85180664	1.387207	0.011962891	0	0	0	0	0	0	0	0	0	0.90942383	0.090576172	0.013427734	0.001464844	0.01171875	0	0.091	36783.88	0.025	-356.74	0.111
913	914	914	Category A	0.16796875	-0.2277832	-0.83984375	-0.29199219	0.19482422	0.38720703	0	0.147	16/11/2017	16	11	2017	8:48:17	31697	0.3	8	48	17	48	0.051513672	3.4482422	0.1784668	-0.26391602	-0.85205078	1.2556152	0.039550781	0	0	0	0	0	0	0	0	0	0.90991211	0.090087891	0.059082031	-0.010498047	0.036132813	0.012207031	0.104	36589.67	0.002	-28.11	0.111
914	915	915	Category A	0.17993164	-0.2878418	-0.83984375	-0.29174805	0.19726563	0.38476563	0	0.096	16/11/2017	16	11	2017	8:48:17	31697	0.4	8	48	17	48	0.051513672	3.4482422	0.17822266	-0.26416016	-0.85180664	0.78540039	0.026367188	0	0	0	0	0	0	0	0	0	0.90942383	0.090576172	0.037109375	0.001464844	-0.0234375	0.011962891	0.092	36768.17	-0.022	383.21	0.096
915	916	916	Category A	0.19189453	-0.26391602	-0.83984375	-0.30053711	0.19873047	0.38623047	0	0.111	16/11/2017	16	11	2017	8:48:17	31697	0.5	8	48	17	48	0.051513672	3.4482422	0.17822266	-0.26391602	-0.85107422	0.91015625	0.017578125	0	0	0	0	0	0	0	0	0	0.90869141	0.091308594	0.024902344	0.013427734	0	0.011230469	0.089	36815.72	-0.024	436.19	0.096
916	917	917	Category A	0.17993164	-0.25195313	-0.85180664	-0.29418945	0.19628906	0.38891602	0	0.065	16/11/2017	16	11	2017	8:48:17	31697	0.6	8	48	17	48	0.051513672	3.4482422	0.17773438	-0.26416016	-0.85131836	1.5488281	0.012207031	0	0	0	0	0	0	0	0	0	0.90893555	0.091064453	0.014404297	0.001953125	0.012207031	-0.000244141	0.084	36897.95	-0.031	623.59	0.096
917	918	918	Category A	0.19189453	-0.26391602	-0.85180664	-0.29760742	0.19482422	0.38623047	0	0.062	16/11/2017	16	11	2017	8:48:17	31697	0.7	8	48	17	48	0.051513672	3.4482422	0.17749023	-0.26367188	-0.85131836	1.3034668	0.014160156	0	0	0	0	0	0	0	0	0	0.90869141	0.091308594	0.014648438	0.014160156	0	-0.000244141	0.067	37210.97	0.01	-190.98	0.096
918	919	919	Category A	0.17993164	-0.2878418	-0.85180664	-0.29663086	0.19897461	0.38476563	0	0.025	16/11/2017	16	11	2017	8:48:17	31697	0.8	8	48	17	48	0.051513672	3.4482422	0.17749023	-0.26367188	-0.85131836	0.83496094	0.023925781	0	0	0	0	0	0	0	0	0	0.90869141	0.091308594	0.026611328	0.002197266	-0.023925781	-0.000244141	0.071	37131.98	0.019	-332.25	0.111
919	920	920	Category A	0.19189453	-0.26391602	-0.83984375	-0.29345703	0.19555664	0.38476563	0	0.048	16/11/2017	16	11	2017	8:48:17	31697	0.9	8	48	17	48	0.051513672	3.4482422	0.17724609	-0.26391602	-0.85107422	1.0144043	0.018310547	0	0	0	0	0	0	0	0	0	0.90869141	0.091308594	0.025878906	0.014404297	0	0.011230469	0.071	37131.98	0.025	-425.3	0.065
920	921	921	Category A	0.15576172	-0.23999023	-0.85180664	-0.2956543	0.19311523	0.3840332	0	0.116	16/11/2017	16	11	2017	8:48:18	31698	0	8	48	18	48	0.051513672	3.4482422	0.17700195	-0.26416016	-0.8515625	0.98583984	0.032226563	0	0	0	0	0	0	0	0	0	0.90917969	0.090820313	0.045898438	-0.021240234	0.024169922	0	0.07	37151.38	0.037	-603.71	0.111
921	922	922	Category A	0.17993164	-0.2878418	-0.85180664	-0.28930664	0.19750977	0.38598633	0	0.111	16/11/2017	16	11	2017	8:48:18	31698	0.1	8	48	18	49	0.051513672	3.4482422	0.17700195	-0.26416016	-0.8515625	0.40307617	0.023681641	0	0	0	0	0	0	0	0	0	0.90893555	0.091064453	0.026367188	0.002685547	-0.0234375	0	0.081	36949.2	0.029	-442.59	0.111
922	923	923	Category A	0.17993164	-0.23999023	-0.83984375	-0.29760742	0.19458008	0.38085938	0	0.059	16/11/2017	16	11	2017	8:48:18	31698	0.2	8	48	18	49	0.051513672	3.4482422	0.17700195	-0.26416016	-0.8515625	0.19580078	0.027099609	0	0	0	0	0	0	0	0	0	0.90917969	0.090820313	0.038818359	0.002685547	0.024169922	0.01171875	0.083	36914.87	0.029	-435.13	0.116
923	924	924	Category A	0.19189453	-0.27587891	-0.85180664	-0.28979492	0.19091797	0.38378906	0	0.127	16/11/2017	16	11	2017	8:48:18	31698	0.3	8	48	18	49	0.051513672	3.4482422	0.17700195	-0.26416016	-0.85180664	0.14624023	0.018798828	0	0	0	0	0	0	0	0	0	0.90917969	0.090820313	0.026367188	0.014648438	-0.011474609	0	0.097	36691.63	0.002	-29.72	0.127
924	925	925	Category A	0.17993164	-0.27587891	-0.86376953	-0.29541016	0.19116211	0.39013672	0	0.042	16/11/2017	16	11	2017	8:48:18	31698	0.4	8	48	18	49	0.051513672	3.4482422	0.17700195	-0.26416016	-0.85131836	0.28417969	0.017089844	0	0	0	0	0	0	0	0	0	0.90893555	0.091064453	0.026611328	0.002685547	-0.011474609	-0.012207031	0.102	36618.22	-0.018	279.73	0.127
925	926	926	Category A	0.19189453	-0.25195313	-0.86376953	-0.29907227	0.19213867	0.38818359	0	0.13	16/11/2017	16	11	2017	8:48:18	31698	0.5	8	48	18	49	0.051513672	3.4482422	0.17700195	-0.26416016	-0.85131836	0.72485352	0.022460938	0	0	0	0	0	0	0	0	0	0.90893555	0.091064453	0.0390625	0.014648438	0.012207031	-0.012207031	0.104	36589.67	-0.026	412.35	0.127
926	927	927	Category A	0.16796875	-0.27587891	-0.82788086	-0.29272461	0.19116211	0.38378906	0	0.147	16/11/2017	16	11	2017	8:48:18	31698	0.6	8	48	18	49	0.051513672	3.4482422	0.17724609	-0.26489258	-0.85180664	0.5012207	0.027832031	0	0	0	0	0	0	0	0	0	0.90942383	0.090576172	0.044189453	-0.009277344	-0.010742188	0.023925781	0.106	36561.56	-0.034	551.23	0.127
927	928	928	Category A	0.16796875	-0.26391602	-0.83984375	-0.29516602	0.19750977	0.38598633	0	0.12	16/11/2017	16	11	2017	8:48:18	31698	0.7	8	48	18	49	0.051513672	3.5255859	0.17724609	-0.26538086	-0.85205078	0.25952148	0.015625	0	0	0	0	0	0	0	0	0	0.90991211	0.090087891	0.0234375	-0.009277344	0.001464844	0.012207031	0.09	36799.73	-0.022	391.14	0.12
928	929	929	Category A	0.19189453	-0.2277832	-0.82788086	-0.29589844	0.19311523	0.38696289	0	0.072	16/11/2017	16	11	2017	8:48:18	31698	0.8	8	48	18	49	0.051513672	3.5255859	0.17675781	-0.26538086	-0.85229492	0.23144531	0.047363281	0	0	0	0	0	0	0	0	0	0.91015625	0.08984375	0.077148438	0.014892578	0.037597656	0.024414063	0.103	36603.89	-0.036	607.08	0.12
929	930	930	Category A	0.17993164	-0.25195313	-0.86376953	-0.29272461	0.19262695	0.38378906	0	0.031	16/11/2017	16	11	2017	8:48:18	31698	0.9	8	48	18	49	0.051513672	3.5255859	0.17700195	-0.26513672	-0.8527832	0.31958008	0.017333984	0	0	0	0	0	0	0	0	0	0.91040039	0.089599609	0.026855469	0.002685547	0.013183594	-0.010742188	0.089	36815.72	-0.026	478.15	0.118
930	931	931	Category A	0.19189453	-0.2878418	-0.86376953	-0.29516602	0.19311523	0.38476563	0	0.118	16/11/2017	16	11	2017	8:48:19	31699	0	8	48	19	49	0.051513672	3.5255859	0.17700195	-0.26489258	-0.85302734	0.55078125	0.029052734	0	0	0	0	0	0	0	0	0	0.91064453	0.089355469	0.048095703	0.014648438	-0.022705078	-0.010498047	0.075	37056.51	-0.006	114.5	0.118
931	932	932	Category A	0.17993164	-0.2878418	-0.86376953	-0.29663086	0.19311523	0.38476563	0	0.051	16/11/2017	16	11	2017	8:48:19	31699	0.1	8	48	19	50	0.051513672	3.5255859	0.17675781	-0.26489258	-0.8527832	0.68212891	0.025390625	0	0	0	0	0	0	0	0	0	0.91040039	0.089599609	0.036621094	0.002929688	-0.022705078	-0.010742188	0.078	37002.02	-0.004	73.05	0.096
932	933	933	Category A	0.19189453	-0.29980469	-0.86376953	-0.29296875	0.19555664	0.38476563	0	0.061	16/11/2017	16	11	2017	8:48:19	31699	0.2	8	48	19	50	0.051513672	3.5255859	0.17700195	-0.26513672	-0.8527832	1.0527344	0.0390625	0	0	0	0	0	0	0	0	0	0.91040039	0.089599609	0.060058594	0.014648438	-0.034423828	-0.010742188	0.082	36931.95	-0.003	52.29	0.107
933	934	934	Category A	0.16796875	-0.2878418	-0.85180664	-0.30102539	0.19116211	0.38720703	0	0.137	16/11/2017	16	11	2017	8:48:19	31699	0.3	8	48	19	50	0.051513672	3.5255859	0.17675781	-0.26489258	-0.85302734	1.8918457	0.024414063	0	0	0	0	0	0	0	0	0	0.91064453	0.089355469	0.032958984	-0.008789063	-0.022705078	0.001220703	0.095	36721.85	-0.019	316.3	0.107
934	935	935	Category A	0.19189453	-0.26391602	-0.85180664	-0.29516602	0.19750977	0.38696289	0	0.096	16/11/2017	16	11	2017	8:48:19	31699	0.4	8	48	19	50	0.051513672	3.5255859	0.17675781	-0.26538086	-0.85327148	1.9504395	0.015136719	0	0	0	0	0	0	0	0	0	0.91113281	0.088867188	0.018310547	0.014892578	0.001464844	0.001464844	0.082	36931.95	-0.011	200.03	0.096
935	936	936	Category A	0.14379883	-0.27587891	-0.81591797	-0.29663086	0.19897461	0.38378906	0	0.107	16/11/2017	16	11	2017	8:48:19	31699	0.5	8	48	19	50	0.051513672	3.5255859	0.17675781	-0.265625	-0.85327148	1.7019043	0.05078125	0	0	0	0	0	0	0	0	0	0.91088867	0.089111328	0.080322266	-0.032958984	-0.010009766	0.037353516	0.082	36931.95	-0.001	17.25	0.096
936	937	937	Category A	0.17993164	-0.26391602	-0.83984375	-0.296875	0.19213867	0.38891602	0	0.043	16/11/2017	16	11	2017	8:48:19	31699	0.6	8	48	19	50	0.051513672	3.5255859	0.17651367	-0.265625	-0.85375977	1.9467773	0.014404297	0	0	0	0	0	0	0	0	0	0.91137695	0.088623047	0.019042969	0.003173828	0.001708984	0.013916016	0.079	36984.24	0.002	-35.04	0.096
937	938	938	Category A	0.19189453	-0.29980469	-0.86376953	-0.29980469	0.19873047	0.38598633	0	0.053	16/11/2017	16	11	2017	8:48:19	31699	0.7	8	48	19	50	0.051513672	3.5255859	0.17651367	-0.265625	-0.85375977	1.7519531	0.038330078	0	0	0	0	0	0	0	0	0	0.91162109	0.088378906	0.059082031	0.015136719	-0.033935547	-0.009765625	0.071	37131.98	0.007	-129.96	0.093
938	939	939	Category A	0.17993164	-0.27587891	-0.82788086	-0.29370117	0.18920898	0.3840332	0	0.043	16/11/2017	16	11	2017	8:48:19	31699	0.8	8	48	19	50	0.051513672	3.5255859	0.17675781	-0.265625	-0.85375977	1.1950684	0.027832031	0	0	0	0	0	0	0	0	0	0.91137695	0.088623047	0.0390625	0.002929688	-0.010009766	0.025878906	0.071	37131.98	0.001	-19.19	0.093
939	940	940	Category A	0.16796875	-0.23999023	-0.82788086	-0.29541016	0.19238281	0.38989258	0	0.089	16/11/2017	16	11	2017	8:48:19	31699	0.9	8	48	19	50	0.051513672	3.5255859	0.17675781	-0.265625	-0.85375977	0.20629883	0.037597656	0	0	0	0	0	0	0	0	0	0.91137695	0.088623047	0.060546875	-0.008789063	0.025634766	0.025878906	0.07	37151.38	0.008	-149.36	0.089
940	941	941	Category A	0.15576172	-0.21582031	-0.85180664	-0.29541016	0.18847656	0.38818359	0	0.093	16/11/2017	16	11	2017	8:48:20	31700	0	8	48	20	50	0.051513672	3.5255859	0.17749023	-0.26538086	-0.85424805	1.4855957	0.053955078	0	0	0	0	0	0	0	0	0	0.91186523	0.088134766	0.073730469	-0.021728516	0.049560547	0.002441406	0.068	37190.87	0.012	-224.24	0.089
941	942	942	Category A	0.17993164	-0.21582031	-0.88793945	-0.29492188	0.19897461	0.3828125	0	0.102	16/11/2017	16	11	2017	8:48:20	31700	0.1	8	48	20	51	0.051513672	3.5255859	0.17749023	-0.26489258	-0.85449219	1.9682617	0.059326172	0	0	0	0	0	0	0	0	0	0.91210938	0.087890625	0.084716797	0.002197266	0.049072266	-0.033203125	0.071	37131.98	0.002	-38.15	0.093
942	943	943	Category A	0.19189453	-0.25195313	-0.83984375	-0.29443359	0.19311523	0.38891602	0	0.033	16/11/2017	16	11	2017	8:48:20	31700	0.2	8	48	20	51	0.051513672	3.5255859	0.17724609	-0.2644043	-0.85400391	2.7988281	0.023925781	0	0	0	0	0	0	0	0	0	0.91137695	0.088623047	0.041259766	0.014404297	0.012451172	0.014160156	0.083	36914.87	0.009	-146.7	0.093
943	944	944	Category A	0.17993164	-0.27587891	-0.86376953	-0.2902832	0.19580078	0.38598633	0	0.069	16/11/2017	16	11	2017	8:48:20	31700	0.3	8	48	20	51	0.051513672	3.5255859	0.17749023	-0.26489258	-0.85375977	3.8305664	0.014648438	0	0	0	0	0	0	0	0	0	0.91137695	0.088623047	0.022949219	0.002197266	-0.010742188	-0.009765625	0.084	36897.95	0.002	-33.36	0.093
944	945	945	Category A	0.19189453	-0.25195313	-0.82788086	-0.29907227	0.19213867	0.38720703	0	0.117	16/11/2017	16	11	2017	8:48:20	31700	0.4	8	48	20	51	0.051513672	3.5255859	0.17749023	-0.26464844	-0.85400391	3.925293	0.032470703	0	0	0	0	0	0	0	0	0	0.91162109	0.088378906	0.053222656	0.014160156	0.012695313	0.026123047	0.084	36897.95	0.005	-82.23	0.093
945	946	946	Category A	0.16796875	-0.2277832	-0.86376953	-0.2956543	0.18896484	0.38623047	0	0.092	16/11/2017	16	11	2017	8:48:20	31700	0.5	8	48	20	51	0.051513672	3.5255859	0.17749023	-0.26464844	-0.85424805	2.7456055	0.039306641	0	0	0	0	0	0	0	0	0	0.91186523	0.088134766	0.055908203	-0.009521484	0.036865234	-0.009277344	0.082	36931.95	-0.003	52.29	0.093
946	947	947	Category A	0.16796875	-0.26391602	-0.85180664	-0.29199219	0.1940918	0.38598633	0	0.093	16/11/2017	16	11	2017	8:48:20	31700	0.6	8	48	20	51	0.051513672	3.5255859	0.17700195	-0.26489258	-0.85400391	1.6054688	0.009277344	0	0	0	0	0	0	0	0	0	0.91162109	0.088378906	0.012451172	-0.009033203	0.000976563	0.002197266	0.104	36589.67	-0.013	194.21	0.117
947	948	948	Category A	0.16796875	-0.29980469	-0.85180664	-0.29443359	0.1940918	0.38818359	0	0.088	16/11/2017	16	11	2017	8:48:20	31700	0.7	8	48	20	51	0.051513672	3.5255859	0.17626953	-0.26513672	-0.85375977	1.0583496	0.035644531	0	0	0	0	0	0	0	0	0	0.91137695	0.088623047	0.045166016	-0.008300781	-0.034423828	0.001953125	0.114	36453.26	-0.025	362.46	0.125
948	949	949	Category A	0.19189453	-0.2878418	-0.83984375	-0.29345703	0.19384766	0.38476563	0	0.17	16/11/2017	16	11	2017	8:48:20	31700	0.8	8	48	20	51	0.051513672	3.5255859	0.17626953	-0.26489258	-0.85400391	0.72998047	0.031005859	0	0	0	0	0	0	0	0	0	0.91137695	0.088623047	0.052490234	0.015380859	-0.022705078	0.014160156	0.136	36184.27	-0.065	947.71	0.125
949	950	950	Category A	0.19189453	-0.25195313	-0.85180664	-0.29516602	0.1940918	0.38500977	0	0.125	16/11/2017	16	11	2017	8:48:20	31700	0.9	8	48	20	51	0.051513672	3.5255859	0.17602539	-0.26416016	-0.85400391	0.13525391	0.020019531	0	0	0	0	0	0	0	0	0	0.91113281	0.088867188	0.030273438	0.015625	0.012207031	0.002197266	0.138	36161.61	-0.072	1069.7	0.131
950	951	951	Category A	0.17993164	-0.23999023	-0.85180664	-0.29760742	0.1953125	0.39135742	0	0.248	16/11/2017	16	11	2017	8:48:21	31701	0	8	48	21	51	0.051513672	3.5255859	0.17626953	-0.2644043	-0.85424805	0.83422852	0.024902344	0	0	0	0	0	0	0	0	0	0.91162109	0.088378906	0.030761719	0.003417969	0.024414063	0.002441406	0.145	36084.34	-0.063	847.61	0.131
951	952	952	Category A	0.19189453	-0.2277832	-0.83984375	-0.29443359	0.19067383	0.38916016	0	0.108	16/11/2017	16	11	2017	8:48:21	31701	0.1	8	48	21	52	0.051513672	3.5255859	0.17578125	-0.26489258	-0.85400391	0.72924805	0.04296875	0	0	0	0	0	0	0	0	0	0.91137695	0.088623047	0.067382813	0.015869141	0.037109375	0.014160156	0.135	36195.71	-0.035	451.52	0.131
952	953	953	Category A	0.20385742	-0.26391602	-0.88793945	-0.29858398	0.19433594	0.38916016	0	0.131	16/11/2017	16	11	2017	8:48:21	31701	0.2	8	48	21	52	0.051513672	3.5255859	0.17578125	-0.26464844	-0.85424805	0.81469727	0.043457031	0	0	0	0	0	0	0	0	0	0.91162109	0.088378906	0.062255859	0.027832031	0.000732422	-0.033447266	0.116	36427.14	-0.016	220.09	0.125
953	954	954	Category A	0.16796875	-0.27587891	-0.85180664	-0.29101563	0.19580078	0.38696289	0	0.03	16/11/2017	16	11	2017	8:48:21	31701	0.3	8	48	21	52	0.051513672	3.5255859	0.17578125	-0.26513672	-0.85449219	1.439209	0.013427734	0	0	0	0	0	0	0	0	0	0.91186523	0.088134766	0.021240234	-0.0078125	-0.010498047	0.002685547	0.106	36561.56	-0.001	14	0.108
954	955	955	Category A	0.17993164	-0.27587891	-0.85180664	-0.296875	0.19287109	0.38696289	0	0.059	16/11/2017	16	11	2017	8:48:21	31701	0.4	8	48	21	52	0.051513672	3.5255859	0.17553711	-0.26538086	-0.85473633	1.671875	0.011474609	0	0	0	0	0	0	0	0	0	0.91210938	0.087890625	0.017578125	0.004150391	-0.010253906	0.002929688	0.07	37151.38	0.027	-459.75	0.079
955	956	956	Category A	0.16796875	-0.2878418	-0.86376953	-0.29174805	0.19555664	0.38378906	0	0.063	16/11/2017	16	11	2017	8:48:21	31701	0.5	8	48	21	52	0.051513672	3.5255859	0.17529297	-0.26538086	-0.85498047	0.71020508	0.025146484	0	0	0	0	0	0	0	0	0	0.91235352	0.087646484	0.038330078	-0.007324219	-0.022216797	-0.008544922	0.065	37251.91	0.047	-772.17	0.063
956	957	957	Category A	0.16796875	-0.23999023	-0.82788086	-0.2956543	0.19433594	0.3840332	0	0.03	16/11/2017	16	11	2017	8:48:21	31701	0.6	8	48	21	52	0.051513672	3.5255859	0.17529297	-0.26538086	-0.85522461	0.26220703	0.038085938	0	0	0	0	0	0	0	0	0	0.91235352	0.087646484	0.060302734	-0.007324219	0.025390625	0.02734375	0.053	37521.54	0.051	-931.87	0.063
957	958	958	Category A	0.17993164	-0.23999023	-0.85180664	-0.29614258	0.19238281	0.39135742	0	0.079	16/11/2017	16	11	2017	8:48:21	31701	0.7	8	48	21	52	0.051513672	3.5255859	0.17529297	-0.265625	-0.85522461	0.23364258	0.026123047	0	0	0	0	0	0	0	0	0	0.91259766	0.087402344	0.033691406	0.004394531	0.025634766	0.003417969	0.077	37019.99	0.014	-236.11	0.079
958	959	959	Category A	0.16796875	-0.25195313	-0.85180664	-0.29516602	0.19140625	0.38696289	0	0.059	16/11/2017	16	11	2017	8:48:21	31701	0.8	8	48	21	52	0.051513672	3.5255859	0.17504883	-0.265625	-0.85522461	0.085205078	0.015869141	0	0	0	0	0	0	0	0	0	0.91259766	0.087402344	0.024414063	-0.007080078	0.013671875	0.003417969	0.09	36799.73	-0.009	149.47	0.096
959	960	960	Category A	0.15576172	-0.29980469	-0.91186523	-0.29858398	0.1953125	0.38818359	0	0.173	16/11/2017	16	11	2017	8:48:21	31701	0.9	8	48	21	52	0.051513672	3.5255859	0.17480469	-0.26538086	-0.85522461	0.33251953	0.068603516	0	0	0	0	0	0	0	0	0	0.91259766	0.087402344	0.10986328	-0.019042969	-0.034179688	-0.056396484	0.096	36706.68	-0.019	313.31	0.096
960	961	961	Category A	0.17993164	-0.25195313	-0.87597656	-0.29296875	0.19311523	0.38598633	0	0.141	16/11/2017	16	11	2017	8:48:22	31702	0	8	48	22	52	0.051513672	3.5255859	0.17480469	-0.26538086	-0.85571289	0.18774414	0.024658203	0	0	0	0	0	0	0	0	0	0.91259766	0.087402344	0.038574219	0.005126953	0.013427734	-0.020019531	0.107	36547.67	-0.017	252.06	0.099
961	962	962	Category A	0.16796875	-0.27587891	-0.86376953	-0.29833984	0.19775391	0.38378906	0	0.096	16/11/2017	16	11	2017	8:48:22	31702	0.1	8	48	22	53	0.051513672	3.5255859	0.17480469	-0.265625	-0.85546875	0.36791992	0.014648438	0	0	0	0	0	0	0	0	0	0.91259766	0.087402344	0.025146484	-0.006835938	-0.010009766	-0.008056641	0.11	36506.61	-0.012	170.1	0.099
962	963	963	Category A	0.16796875	-0.26391602	-0.87597656	-0.28979492	0.19140625	0.38623047	0	0.096	16/11/2017	16	11	2017	8:48:22	31702	0.2	8	48	22	53	0.051513672	3.5255859	0.17504883	-0.26538086	-0.85571289	0.7097168	0.021484375	0	0	0	0	0	0	0	0	0	0.9128418	0.087158203	0.028808594	-0.007080078	0.001464844	-0.020019531	0.112	36479.74	-0.015	211.89	0.099
963	964	964	Category A	0.19189453	-0.25195313	-0.83984375	-0.28930664	0.19677734	0.38476563	0	0.099	16/11/2017	16	11	2017	8:48:22	31702	0.3	8	48	22	53	0.051513672	3.5255859	0.17504883	-0.26538086	-0.85595703	0.44799805	0.026855469	0	0	0	0	0	0	0	0	0	0.91333008	0.086669922	0.046630859	0.016601563	0.013427734	0.016113281	0.099	36661.91	0.003	-43.69	0.096
964	965	965	Category A	0.19189453	-0.25195313	-0.85180664	-0.29296875	0.19165039	0.39331055	0	0.069	16/11/2017	16	11	2017	8:48:22	31702	0.4	8	48	22	53	0.051513672	3.5255859	0.17504883	-0.26538086	-0.85571289	0.3359375	0.021728516	0	0	0	0	0	0	0	0	0	0.9128418	0.087158203	0.034179688	0.016601563	0.013427734	0.00390625	0.084	36897.95	0.011	-176.1	0.096
965	966	966	Category A	0.16796875	-0.2878418	-0.83984375	-0.28857422	0.19824219	0.38793945	0	0.096	16/11/2017	16	11	2017	8:48:22	31702	0.5	8	48	22	53	0.051269531	3.5304199	0.17504883	-0.265625	-0.85546875	0.44799805	0.028076172	0	0	0	0	0	0	0	0	0	0.9128418	0.087158203	0.045166016	-0.007080078	-0.021972656	0.015625	0.078	37002.02	0.025	-398.13	0.096
966	967	967	Category A	0.19189453	-0.2878418	-0.86376953	-0.29589844	0.19311523	0.38305664	0	0.05	16/11/2017	16	11	2017	8:48:22	31702	0.6	8	48	22	53	0.051269531	3.5304199	0.17480469	-0.265625	-0.85522461	0.19921875	0.028808594	0	0	0	0	0	0	0	0	0	0.91259766	0.087402344	0.047119141	0.016845703	-0.021972656	-0.008300781	0.072	37112.79	0.019	-328.91	0.074
967	968	968	Category A	0.15576172	-0.27587891	-0.86376953	-0.29370117	0.19628906	0.38720703	0	0.063	16/11/2017	16	11	2017	8:48:22	31702	0.7	8	48	22	53	0.051269531	3.5304199	0.17504883	-0.265625	-0.85595703	0.025146484	0.022949219	0	0	0	0	0	0	0	0	0	0.91308594	0.086914063	0.037109375	-0.019287109	-0.010009766	-0.007568359	0.068	37190.87	0.016	-292.92	0.069
968	969	969	Category A	0.16796875	-0.25195313	-0.86376953	-0.29443359	0.18847656	0.38989258	0	0.06	16/11/2017	16	11	2017	8:48:22	31702	0.8	8	48	22	53	0.051269531	3.5304199	0.17529297	-0.26513672	-0.85620117	0.3737793	0.016845703	0	0	0	0	0	0	0	0	0	0.91333008	0.086669922	0.028076172	-0.007324219	0.013183594	-0.007324219	0.067	37210.97	0.014	-261.77	0.072
969	970	970	Category A	0.15576172	-0.25195313	-0.87597656	-0.29199219	0.19799805	0.38623047	0	0.074	16/11/2017	16	11	2017	8:48:22	31702	0.9	8	48	22	53	0.051269531	3.5304199	0.17480469	-0.26489258	-0.85668945	0.86401367	0.030029297	0	0	0	0	0	0	0	0	0	0.91357422	0.086425781	0.051513672	-0.019042969	0.012939453	-0.019042969	0.063	37293.87	0.025	-462.01	0.072
970	971	971	Category A	0.15576172	-0.26391602	-0.86376953	-0.29418945	0.19311523	0.38696289	0	0.063	16/11/2017	16	11	2017	8:48:23	31703	0	8	48	23	53	0.051269531	3.5304199	0.17480469	-0.26489258	-0.85668945	0.67456055	0.020263672	0	0	0	0	0	0	0	0	0	0.91357422	0.086425781	0.026855469	-0.019042969	0.000976563	-0.006835938	0.069	37171.01	0.023	-402.84	0.074
971	972	972	Category A	0.19189453	-0.2878418	-0.85180664	-0.29272461	0.1940918	0.3828125	0	0.072	16/11/2017	16	11	2017	8:48:23	31703	0.1	8	48	23	54	0.051269531	3.5304199	0.17456055	-0.2644043	-0.85693359	0.42480469	0.029296875	0	0	0	0	0	0	0	0	0	0.91357422	0.086425781	0.045654297	0.017089844	-0.023193359	0.005126953	0.074	37075.07	0.008	-143.12	0.085
972	973	973	Category A	0.15576172	-0.26391602	-0.87597656	-0.29125977	0.19482422	0.38696289	0	0.085	16/11/2017	16	11	2017	8:48:23	31703	0.2	8	48	23	54	0.051269531	3.5304199	0.17431641	-0.26416016	-0.85668945	0.84545898	0.026611328	0	0	0	0	0	0	0	0	0	0.91333008	0.086669922	0.038085938	-0.018554688	0.000244141	-0.019042969	0.079	36984.24	0.012	-200.36	0.085
973	974	974	Category A	0.16796875	-0.2878418	-0.86376953	-0.29858398	0.1953125	0.39111328	0	0.094	16/11/2017	16	11	2017	8:48:23	31703	0.3	8	48	23	54	0.051269531	3.5304199	0.17431641	-0.26367188	-0.85644531	1.3742676	0.025878906	0	0	0	0	0	0	0	0	0	0.9128418	0.087158203	0.037597656	-0.006347656	-0.023925781	-0.007080078	0.076	37038.15	0.004	-71.52	0.085
974	975	975	Category A	0.15576172	-0.2878418	-0.83984375	-0.29589844	0.19726563	0.38378906	0	0.086	16/11/2017	16	11	2017	8:48:23	31703	0.4	8	48	23	54	0.051269531	3.5304199	0.17456055	-0.26367188	-0.85693359	1.2380371	0.034912109	0	0	0	0	0	0	0	0	0	0.91333008	0.086669922	0.060058594	-0.018798828	-0.023925781	0.017089844	0.071	37131.98	0.004	-75.47	0.086
975	976	976	Category A	0.17993164	-0.27587891	-0.88793945	-0.29199219	0.19262695	0.38305664	0	0.059	16/11/2017	16	11	2017	8:48:23	31703	0.5	8	48	23	54	0.051269531	3.5304199	0.17456055	-0.26367188	-0.85717773	0.64575195	0.033203125	0	0	0	0	0	0	0	0	0	0.91357422	0.086425781	0.048095703	0.005126953	-0.011962891	-0.030517578	0.081	36949.2	-0.01	182.78	0.086
976	977	977	Category A	0.17993164	-0.27587891	-0.86376953	-0.29125977	0.19506836	0.38378906	0	0.034	16/11/2017	16	11	2017	8:48:23	31703	0.6	8	48	23	54	0.051269531	3.5304199	0.17504883	-0.26342773	-0.85839844	0.45385742	0.014160156	0	0	0	0	0	0	0	0	0	0.91479492	0.085205078	0.022216797	0.004638672	-0.012207031	-0.005126953	0.081	36949.2	-0.006	107.31	0.086
977	978	978	Category A	0.17993164	-0.23999023	-0.82788086	-0.29272461	0.19335938	0.38208008	0	0.132	16/11/2017	16	11	2017	8:48:23	31703	0.7	8	48	23	54	0.051269531	3.5304199	0.17529297	-0.26318359	-0.85888672	0.043701172	0.038818359	0	0	0	0	0	0	0	0	0	0.9152832	0.084716797	0.058837891	0.004394531	0.023193359	0.031005859	0.078	37002.02	0.004	-70.07	0.081
978	979	979	Category A	0.17993164	-0.26391602	-0.82788086	-0.29125977	0.19238281	0.38598633	0	0.081	16/11/2017	16	11	2017	8:48:23	31703	0.8	8	48	23	54	0.051269531	3.5304199	0.17480469	-0.26269531	-0.85864258	0.94604492	0.03125	0	0	0	0	0	0	0	0	0	0.91479492	0.085205078	0.036865234	0.004882813	-0.000976563	0.030761719	0.072	37112.79	0.013	-231.6	0.081
979	980	980	Category A	0.19189453	-0.23999023	-0.88793945	-0.29931641	0.19116211	0.38916016	0	0.081	16/11/2017	16	11	2017	8:48:23	31703	0.9	8	48	23	54	0.051269531	3.5304199	0.17431641	-0.26220703	-0.85888672	1.5200195	0.040283203	0	0	0	0	0	0	0	0	0	0.91479492	0.085205078	0.068603516	0.017333984	0.022216797	-0.028808594	0.078	37002.02	0.009	-153.87	0.081
980	981	981	Category A	0.16796875	-0.25195313	-0.86376953	-0.29125977	0.19482422	0.38793945	0	0.047	16/11/2017	16	11	2017	8:48:24	31704	0	8	48	24	54	0.051269531	3.5304199	0.17431641	-0.26220703	-0.85913086	1.3583984	0.012939453	0	0	0	0	0	0	0	0	0	0.9152832	0.084716797	0.021240234	-0.006347656	0.010253906	-0.004394531	0.08	36966.63	0.025	-391.07	0.09
981	982	982	Category A	0.15576172	-0.23999023	-0.82788086	-0.29443359	0.19165039	0.38623047	0	0.094	16/11/2017	16	11	2017	8:48:24	31704	0.1	8	48	24	55	0.051269531	3.5304199	0.17456055	-0.26318359	-0.85913086	1.0227051	0.043212891	0	0	0	0	0	0	0	0	0	0.9152832	0.084716797	0.073486328	-0.018798828	0.023193359	0.03125	0.073	37093.83	0.024	-402.2	0.09
982	983	983	Category A	0.17993164	-0.27587891	-0.85180664	-0.29223633	0.19311523	0.38378906	0	0.047	16/11/2017	16	11	2017	8:48:24	31704	0.2	8	48	24	55	0.051269531	3.5304199	0.17456055	-0.26367188	-0.85888672	1.2885742	0.014892578	0	0	0	0	0	0	0	0	0	0.9152832	0.084716797	0.024414063	0.005126953	-0.011962891	0.007080078	0.092	36768.17	0.011	-164.28	0.09
983	984	984	Category A	0.17993164	-0.27587891	-0.86376953	-0.29125977	0.19555664	0.38476563	0	0.09	16/11/2017	16	11	2017	8:48:24	31704	0.3	8	48	24	55	0.051269531	3.5304199	0.17407227	-0.26367188	-0.85913086	1.3803711	0.013916016	0	0	0	0	0	0	0	0	0	0.91552734	0.084472656	0.022216797	0.005615234	-0.011962891	-0.004394531	0.086	36864.59	0.004	-64.86	0.09
984	985	985	Category A	0.19189453	-0.27587891	-0.88793945	-0.296875	0.19287109	0.39135742	0	0.194	16/11/2017	16	11	2017	8:48:24	31704	0.4	8	48	24	55	0.051269531	3.5304199	0.17407227	-0.26342773	-0.85913086	0.64111328	0.035644531	0	0	0	0	0	0	0	0	0	0.91552734	0.084472656	0.05859375	0.017578125	-0.012207031	-0.028564453	0.089	36815.72	-0.001	16.14	0.09
985	986	986	Category A	0.15576172	-0.27587891	-0.85180664	-0.29345703	0.19555664	0.38793945	0	0.046	16/11/2017	16	11	2017	8:48:24	31704	0.5	8	48	24	55	0.051269531	3.5304199	0.17382813	-0.26293945	-0.85961914	0.030517578	0.0234375	0	0	0	0	0	0	0	0	0	0.91552734	0.084472656	0.038818359	-0.018066406	-0.012695313	0.0078125	0.079	36984.24	0.018	-292.61	0.09
986	987	987	Category A	0.13183594	-0.29980469	-0.85180664	-0.29101563	0.1965332	0.38378906	0	0.067	16/11/2017	16	11	2017	8:48:24	31704	0.6	8	48	24	55	0.051269531	3.5304199	0.17382813	-0.26318359	-0.85913086	0.098144531	0.056152344	0	0	0	0	0	0	0	0	0	0.9152832	0.084716797	0.0859375	-0.041992188	-0.036376953	0.007324219	0.091	36783.88	-0.004	64.27	0.09
987	988	988	Category A	0.19189453	-0.25195313	-0.86376953	-0.28930664	0.19580078	0.38696289	0	0.035	16/11/2017	16	11	2017	8:48:24	31704	0.7	8	48	24	55	0.051269531	3.5304199	0.17382813	-0.26367188	-0.85913086	0.45922852	0.021728516	0	0	0	0	0	0	0	0	0	0.9152832	0.084716797	0.034179688	0.017822266	0.01171875	-0.004394531	0.089	36815.72	0.003	-47.55	0.086
988	989	989	Category A	0.16796875	-0.26391602	-0.85180664	-0.29345703	0.19262695	0.38305664	0	0.117	16/11/2017	16	11	2017	8:48:24	31704	0.8	8	48	24	55	0.051269531	3.5304199	0.17382813	-0.26342773	-0.85888672	1.4431152	0.009033203	0	0	0	0	0	0	0	0	0	0.91503906	0.084960938	0.013183594	-0.005859375	-0.000244141	0.007080078	0.071	37131.98	0.007	-129.96	0.077
989	990	990	Category A	0.17993164	-0.27587891	-0.86376953	-0.29736328	0.19555664	0.38623047	0	0.077	16/11/2017	16	11	2017	8:48:24	31704	0.9	8	48	24	55	0.051269531	3.5304199	0.17358398	-0.26293945	-0.85913086	1.9216309	0.014648438	0	0	0	0	0	0	0	0	0	0.91503906	0.084960938	0.0234375	0.006103516	-0.012695313	-0.004394531	0.066	37231.31	0.019	-350.12	0.086
990	991	991	Category A	0.14379883	-0.27587891	-0.85180664	-0.29418945	0.19628906	0.38793945	0	0.086	16/11/2017	16	11	2017	8:48:25	31705	0	8	48	25	55	0.051269531	3.5304199	0.17333984	-0.26342773	-0.85961914	1.5930176	0.032958984	0	0	0	0	0	0	0	0	0	0.91552734	0.084472656	0.049560547	-0.029541016	-0.012207031	0.0078125	0.082	36931.95	-0.003	52.29	0.117
991	992	992	Category A	0.16796875	-0.26391602	-0.87597656	-0.29077148	0.19775391	0.38696289	0	0.019	16/11/2017	16	11	2017	8:48:25	31705	0.1	8	48	25	56	0.051269531	3.5304199	0.17333984	-0.26416016	-0.85961914	1.2727051	0.016845703	0	0	0	0	0	0	0	0	0	0.91601563	0.083984375	0.021728516	-0.005371094	0.000244141	-0.016113281	0.1	36647.23	-0.021	337.01	0.117
992	993	993	Category A	0.16796875	-0.2878418	-0.87597656	-0.2956543	0.19555664	0.38989258	0	0.158	16/11/2017	16	11	2017	8:48:25	31705	0.2	8	48	25	56	0.051269531	3.5304199	0.1730957	-0.26464844	-0.85986328	1.3740234	0.028320313	0	0	0	0	0	0	0	0	0	0.91625977	0.083740234	0.044189453	-0.005126953	-0.022949219	-0.015869141	0.1	36647.23	-0.031	523.78	0.117
993	994	994	Category A	0.14379883	-0.25195313	-0.85180664	-0.29052734	0.18920898	0.38623047	0	0.145	16/11/2017	16	11	2017	8:48:25	31705	0.3	8	48	25	56	0.051269531	3.5304199	0.17285156	-0.2644043	-0.85913086	1.0720215	0.032470703	0	0	0	0	0	0	0	0	0	0.91552734	0.084472656	0.049072266	-0.029052734	0.012451172	0.007324219	0.105	36575.56	-0.038	635.41	0.117
994	995	995	Category A	0.16796875	-0.27587891	-0.86376953	-0.29760742	0.19458008	0.39111328	0	0.117	16/11/2017	16	11	2017	8:48:25	31705	0.4	8	48	25	56	0.051269531	3.5304199	0.1730957	-0.26391602	-0.85913086	0.037353516	0.013427734	0	0	0	0	0	0	0	0	0	0.9152832	0.084716797	0.021240234	-0.005126953	-0.01171875	-0.004394531	0.097	36691.63	-0.023	383.44	0.117
995	996	996	Category A	0.19189453	-0.27587891	-0.85180664	-0.29345703	0.19482422	0.38720703	0	0.108	16/11/2017	16	11	2017	8:48:25	31705	0.5	8	48	25	56	0.051269531	3.5304199	0.1730957	-0.26342773	-0.85961914	0.55224609	0.0234375	0	0	0	0	0	0	0	0	0	0.91552734	0.084472656	0.038574219	0.018554688	-0.012207031	0.0078125	0.112	36479.74	-0.03	452.21	0.117
996	997	997	Category A	0.17993164	-0.26391602	-0.86376953	-0.2878418	0.19580078	0.39111328	0	0.036	16/11/2017	16	11	2017	8:48:25	31705	0.6	8	48	25	56	0.051269531	3.5304199	0.17358398	-0.26342773	-0.85913086	0.34545898	0.007568359	0	0	0	0	0	0	0	0	0	0.9152832	0.084716797	0.010986328	0.006103516	-0.000244141	-0.004394531	0.104	36589.67	-0.012	178.5	0.11
997	998	998	Category A	0.16796875	-0.26391602	-0.85180664	-0.29760742	0.1953125	0.38818359	0	0.108	16/11/2017	16	11	2017	8:48:25	31705	0.7	8	48	25	56	0.051269531	3.5304199	0.17407227	-0.26416016	-0.85961914	0.45922852	0.010009766	0	0	0	0	0	0	0	0	0	0.91601563	0.083984375	0.014404297	-0.006103516	0.000244141	0.0078125	0.091	36783.88	-0.007	114.07	0.108
998	999	999	Category A	0.16796875	-0.27587891	-0.85180664	-0.2956543	0.18896484	0.39013672	0	0.11	16/11/2017	16	11	2017	8:48:25	31705	0.8	8	48	25	56	0.051269531	3.5304199	0.17431641	-0.26513672	-0.86010742	0.8671875	0.014892578	0	0	0	0	0	0	0	0	0	0.91674805	0.083251953	0.025390625	-0.006347656	-0.010498047	0.008300781	0.081	36949.2	0.006	-101.05	0.108
999	1000	1000	Category A	0.17993164	-0.25195313	-0.86376953	-0.29003906	0.19677734	0.3840332	0	0.069	16/11/2017	16	11	2017	8:48:25	31705	0.9	8	48	25	56	0.051269531	3.5304199	0.17407227	-0.265625	-0.86035156	1.111084	0.015136719	0	0	0	0	0	0	0	0	0	0.91723633	0.082763672	0.022705078	0.005615234	0.013671875	-0.003173828	0.077	37019.99	0.005	-88.04	0.108
1000	1001	1001	Category A	0.16796875	-0.26391602	-0.83984375	-0.29003906	0.19750977	0.38598633	0	0.059	16/11/2017	16	11	2017	8:48:26	31706	0	8	48	26	56	0.051269531	3.5304199	0.17431641	-0.26513672	-0.85961914	0.99682617	0.020996094	0	0	0	0	0	0	0	0	0	0.91650391	0.083496094	0.027587891	-0.006347656	0.001220703	0.019775391	0.09	36799.73	0.001	-15.85	0.11
1001	1002	1002	Category A	0.19189453	-0.26391602	-0.86376953	-0.29663086	0.19458008	0.38183594	0	0.081	16/11/2017	16	11	2017	8:48:26	31706	0.1	8	48	26	57	0.051269531	3.5304199	0.17407227	-0.26538086	-0.859375	1.119873	0.018066406	0	0	0	0	0	0	0	0	0	0.91625977	0.083740234	0.0234375	0.017578125	0.001464844	-0.004150391	0.098	36676.71	-0.008	123.02	0.11
1002	1003	1003	Category A	0.17993164	-0.25195313	-0.87597656	-0.2878418	0.19799805	0.38696289	0	0.113	16/11/2017	16	11	2017	8:48:26	31706	0.2	8	48	26	57	0.051269531	3.5304199	0.17431641	-0.265625	-0.85913086	1.2629395	0.022216797	0	0	0	0	0	0	0	0	0	0.91601563	0.083984375	0.035644531	0.005371094	0.013671875	-0.016601563	0.097	36691.63	0.01	-143.96	0.107
1003	1004	1004	Category A	0.19189453	-0.26391602	-0.82788086	-0.29248047	0.19970703	0.38378906	0	0.156	16/11/2017	16	11	2017	8:48:26	31706	0.3	8	48	26	57	0.051513672	3.491748	0.17456055	-0.26538086	-0.85913086	1.0107422	0.035644531	0	0	0	0	0	0	0	0	0	0.91601563	0.083984375	0.050048828	0.017089844	0.001464844	0.03125	0.102	36618.22	0.019	-254.79	0.107
1004	1005	1005	Category A	0.19189453	-0.29980469	-0.83984375	-0.29003906	0.19750977	0.38696289	0	0.107	16/11/2017	16	11	2017	8:48:26	31706	0.4	8	48	26	57	0.051513672	3.491748	0.17456055	-0.265625	-0.85913086	0.70629883	0.042724609	0	0	0	0	0	0	0	0	0	0.91625977	0.083740234	0.070800781	0.017089844	-0.033935547	0.019287109	0.095	36721.85	0.029	-395.64	0.113
1005	1006	1006	Category A	0.16796875	-0.26391602	-0.85180664	-0.29541016	0.19238281	0.39111328	0	0.096	16/11/2017	16	11	2017	8:48:26	31706	0.5	8	48	26	57	0.051513672	3.491748	0.17431641	-0.26586914	-0.85913086	0.95996094	0.010009766	0	0	0	0	0	0	0	0	0	0.91601563	0.083984375	0.015869141	-0.006347656	0.001953125	0.007324219	0.103	36603.89	0.026	-338.12	0.113
1006	1007	1007	Category A	0.17993164	-0.26391602	-0.87597656	-0.29370117	0.19091797	0.38891602	0	0.022	16/11/2017	16	11	2017	8:48:26	31706	0.6	8	48	26	57	0.051513672	3.491748	0.17456055	-0.265625	-0.85888672	1.4711914	0.017822266	0	0	0	0	0	0	0	0	0	0.91577148	0.084228516	0.023925781	0.005126953	0.001708984	-0.016845703	0.091	36783.88	0.032	-445.35	0.113
1007	1008	1008	Category A	0.19189453	-0.2277832	-0.86376953	-0.29418945	0.19482422	0.39331055	0	0.124	16/11/2017	16	11	2017	8:48:26	31706	0.7	8	48	26	57	0.051513672	3.491748	0.17431641	-0.26538086	-0.85864258	1.6469727	0.041748047	0	0	0	0	0	0	0	0	0	0.91552734	0.084472656	0.060058594	0.017333984	0.037597656	-0.004882813	0.084	36897.95	0.034	-496.56	0.107
1008	1009	1009	Category A	0.15576172	-0.21582031	-0.86376953	-0.29272461	0.19335938	0.38305664	0	0.045	16/11/2017	16	11	2017	8:48:26	31706	0.8	8	48	26	57	0.051513672	3.491748	0.17456055	-0.26538086	-0.85839844	2.0063477	0.053222656	0	0	0	0	0	0	0	0	0	0.9152832	0.084716797	0.073486328	-0.018798828	0.049560547	-0.005126953	0.081	36949.2	0.019	-301.97	0.113
1009	1010	1010	Category A	0.16796875	-0.23999023	-0.86376953	-0.29516602	0.19482422	0.38476563	0	0.113	16/11/2017	16	11	2017	8:48:26	31706	0.9	8	48	26	57	0.051513672	3.491748	0.17456055	-0.265625	-0.85839844	2.1821289	0.027099609	0	0	0	0	0	0	0	0	0	0.9152832	0.084716797	0.037841797	-0.006591797	0.025634766	-0.005126953	0.088	36831.86	0.01	-155.15	0.113
1010	1011	1011	Category A	0.17993164	-0.25195313	-0.87597656	-0.29223633	0.19140625	0.38598633	0	0.089	16/11/2017	16	11	2017	8:48:27	31707	0	8	48	27	57	0.051513672	3.491748	0.17504883	-0.26611328	-0.85839844	1.8063965	0.022949219	0	0	0	0	0	0	0	0	0	0.91552734	0.084472656	0.036376953	0.004638672	0.014160156	-0.017333984	0.092	36768.17	0.003	-46.32	0.113
1011	1012	1012	Category A	0.16796875	-0.26391602	-0.85180664	-0.29907227	0.19628906	0.39013672	0	0.135	16/11/2017	16	11	2017	8:48:27	31707	0.1	8	48	27	58	0.051513672	3.491748	0.17504883	-0.26611328	-0.8581543	1.0822754	0.009765625	0	0	0	0	0	0	0	0	0	0.91552734	0.084472656	0.015869141	-0.007080078	0.002197266	0.006347656	0.082	36931.95	0.022	-342.28	0.102
1012	1013	1013	Category A	0.17993164	-0.26391602	-0.83984375	-0.29174805	0.19677734	0.38696289	0	0.05	16/11/2017	16	11	2017	8:48:27	31707	0.2	8	48	27	58	0.051513672	3.491748	0.17456055	-0.26586914	-0.8581543	0.46801758	0.019042969	0	0	0	0	0	0	0	0	0	0.9152832	0.084716797	0.025634766	0.005126953	0.001953125	0.018310547	0.091	36783.88	0.022	-317.43	0.102
1013	1014	1014	Category A	0.19189453	-0.2878418	-0.88793945	-0.29174805	0.19433594	0.38208008	0	0.061	16/11/2017	16	11	2017	8:48:27	31707	0.3	8	48	27	58	0.051513672	3.491748	0.17480469	-0.26586914	-0.8581543	0.59033203	0.040527344	0	0	0	0	0	0	0	0	0	0.9152832	0.084716797	0.068359375	0.016845703	-0.021728516	-0.029541016	0.08	36966.63	0.031	-473.5	0.089
1014	1015	1015	Category A	0.19189453	-0.26391602	-0.87597656	-0.29663086	0.19580078	0.3840332	0	0.102	16/11/2017	16	11	2017	8:48:27	31707	0.4	8	48	27	58	0.051513672	3.491748	0.17504883	-0.265625	-0.8581543	0.79589844	0.024169922	0	0	0	0	0	0	0	0	0	0.9152832	0.084716797	0.035888672	0.016601563	0.001708984	-0.017578125	0.075	37056.51	0.023	-379.8	0.102
1015	1016	1016	Category A	0.19189453	-0.25195313	-0.91186523	-0.29101563	0.1965332	0.38378906	0	0.045	16/11/2017	16	11	2017	8:48:27	31707	0.5	8	48	27	58	0.051513672	3.491748	0.17504883	-0.26538086	-0.85839844	0.41870117	0.057373047	0	0	0	0	0	0	0	0	0	0.9152832	0.084716797	0.083496094	0.016601563	0.013427734	-0.053222656	0.071	37131.98	0.014	-250.79	0.075
1016	1017	1017	Category A	0.19189453	-0.25195313	-0.87597656	-0.29467773	0.19140625	0.38305664	0	0.059	16/11/2017	16	11	2017	8:48:27	31707	0.6	8	48	27	58	0.051513672	3.491748	0.17504883	-0.26489258	-0.85766602	0.020019531	0.027832031	0	0	0	0	0	0	0	0	0	0.91479492	0.085205078	0.047851563	0.016601563	0.012939453	-0.018066406	0.075	37056.51	0.014	-240.79	0.102
1017	1018	1018	Category A	0.15576172	-0.26391602	-0.85180664	-0.29418945	0.19262695	0.38378906	0	0.11	16/11/2017	16	11	2017	8:48:27	31707	0.7	8	48	27	58	0.051513672	3.491748	0.17504883	-0.26464844	-0.85766602	0.020019531	0.020263672	0	0	0	0	0	0	0	0	0	0.91455078	0.085449219	0.026123047	-0.019287109	0.000732422	0.005859375	0.082	36931.95	-0.01	180.84	0.102
1018	1019	1019	Category A	0.14379883	-0.23999023	-0.85180664	-0.29736328	0.19702148	0.38623047	0	0.075	16/11/2017	16	11	2017	8:48:27	31707	0.8	8	48	27	58	0.051513672	3.491748	0.17504883	-0.26489258	-0.85791016	0.69067383	0.040527344	0	0	0	0	0	0	0	0	0	0.91479492	0.085205078	0.0625	-0.03125	0.024902344	0.006103516	0.085	36881.19	-0.012	212.64	0.102
1019	1020	1020	Category A	0.16796875	-0.23999023	-0.85180664	-0.29711914	0.19116211	0.39013672	0	0.102	16/11/2017	16	11	2017	8:48:27	31707	0.9	8	48	27	58	0.051513672	3.491748	0.17504883	-0.26489258	-0.8581543	1.5878906	0.026611328	0	0	0	0	0	0	0	0	0	0.91503906	0.084960938	0.038574219	-0.007080078	0.024902344	0.006347656	0.087	36848.15	-0.019	342.72	0.11
1020	1021	1021	Category A	0.16796875	-0.2878418	-0.83984375	-0.29394531	0.19335938	0.3840332	0	0.12	16/11/2017	16	11	2017	8:48:28	31708	0	8	48	28	58	0.051513672	3.491748	0.17480469	-0.26489258	-0.85766602	1.734375	0.029785156	0	0	0	0	0	0	0	0	0	0.91455078	0.085449219	0.047607422	-0.006835938	-0.022705078	0.017822266	0.105	36575.56	-0.024	373.64	0.11
1021	1022	1022	Category A	0.17993164	-0.25195313	-0.87597656	-0.296875	0.1953125	0.38891602	0	0.06	16/11/2017	16	11	2017	8:48:28	31708	0.1	8	48	28	59	0.051513672	3.491748	0.17456055	-0.265625	-0.85766602	1.1479492	0.0234375	0	0	0	0	0	0	0	0	0	0.91455078	0.085449219	0.037109375	0.005126953	0.013671875	-0.018066406	0.097	36691.63	-0.006	92.25	0.108
1022	1023	1023	Category A	0.15576172	-0.25195313	-0.86376953	-0.29296875	0.19555664	0.38720703	0	0.168	16/11/2017	16	11	2017	8:48:28	31708	0.2	8	48	28	59	0.051513672	3.491748	0.17456055	-0.26586914	-0.85791016	0.021484375	0.024169922	0	0	0	0	0	0	0	0	0	0.91503906	0.084960938	0.038574219	-0.018798828	0.013916016	-0.005615234	0.103	36603.89	-0.017	260.7	0.108
1023	1024	1024	Category A	0.17993164	-0.25195313	-0.86376953	-0.29589844	0.1965332	0.38696289	0	0.062	16/11/2017	16	11	2017	8:48:28	31708	0.3	8	48	28	59	0.051513672	3.491748	0.17456055	-0.26538086	-0.85791016	0.38208008	0.015625	0	0	0	0	0	0	0	0	0	0.91503906	0.084960938	0.024414063	0.005126953	0.013427734	-0.005615234	0.09	36799.73	0.002	-31.56	0.11
1024	1025	1025	Category A	0.16796875	-0.21582031	-0.85180664	-0.29199219	0.18920898	0.38500977	0	0.108	16/11/2017	16	11	2017	8:48:28	31708	0.4	8	48	28	59	0.051513672	3.491748	0.17431641	-0.26538086	-0.85791016	0.027587891	0.050537109	0	0	0	0	0	0	0	0	0	0.91503906	0.084960938	0.0625	-0.006347656	0.049560547	0.006103516	0.088	36831.86	-0.012	206.29	0.11
1025	1026	1026	Category A	0.16796875	-0.25195313	-0.83984375	-0.29345703	0.19311523	0.38623047	0	0.024	16/11/2017	16	11	2017	8:48:28	31708	0.5	8	48	28	59	0.051513672	3.491748	0.17407227	-0.265625	-0.85766602	0.54931641	0.023193359	0	0	0	0	0	0	0	0	0	0.91455078	0.085449219	0.037597656	-0.006103516	0.013671875	0.017822266	0.097	36691.63	-0.01	156.52	0.11
1026	1027	1027	Category A	0.17993164	-0.31176758	-0.83984375	-0.29638672	0.19482422	0.3828125	0	0.11	16/11/2017	16	11	2017	8:48:28	31708	0.6	8	48	28	59	0.051513672	3.491748	0.17407227	-0.26611328	-0.85717773	0.95068359	0.049072266	0	0	0	0	0	0	0	0	0	0.91430664	0.085693359	0.068847656	0.005615234	-0.045410156	0.017333984	0.087	36848.15	-0.012	208.36	0.109
1027	1028	1028	Category A	0.15576172	-0.27587891	-0.82788086	-0.29174805	0.19555664	0.39135742	0	0.111	16/11/2017	16	11	2017	8:48:28	31708	0.7	8	48	28	59	0.051513672	3.491748	0.17456055	-0.26611328	-0.85717773	1.5559082	0.036132813	0	0	0	0	0	0	0	0	0	0.91430664	0.085693359	0.057861328	-0.018798828	-0.009521484	0.029296875	0.092	36768.17	-0.014	233.85	0.109
1028	1029	1029	Category A	0.17993164	-0.25195313	-0.86376953	-0.29833984	0.19458008	0.38598633	0	0.109	16/11/2017	16	11	2017	8:48:28	31708	0.8	8	48	28	59	0.051513672	3.491748	0.17431641	-0.26611328	-0.85693359	2.2724609	0.016601563	0	0	0	0	0	0	0	0	0	0.91430664	0.085693359	0.026367188	0.005371094	0.014160156	-0.006591797	0.078	37002.02	0.01	-170.16	0.109
1029	1030	1030	Category A	0.16796875	-0.2878418	-0.88793945	-0.29516602	0.19458008	0.38818359	0	0.095	16/11/2017	16	11	2017	8:48:28	31708	0.9	8	48	28	59	0.051513672	3.491748	0.17431641	-0.26635742	-0.85717773	2.4746094	0.037841797	0	0	0	0	0	0	0	0	0	0.91430664	0.085693359	0.058349609	-0.006347656	-0.021240234	-0.030517578	0.085	36881.19	0	0	0.109
1030	1031	1031	Category A	0.17993164	-0.2878418	-0.86376953	-0.29589844	0.19458008	0.38793945	0	0.022	16/11/2017	16	11	2017	8:48:29	31709	0	8	48	29	59	0.051513672	3.491748	0.17407227	-0.26660156	-0.85717773	1.7438965	0.022705078	0	0	0	0	0	0	0	0	0	0.91430664	0.085693359	0.033447266	0.005615234	-0.021240234	-0.006347656	0.079	36984.24	0.022	-351.57	0.109
1031	1032	1032	Category A	0.17993164	-0.27587891	-0.86376953	-0.29321289	0.19482422	0.38891602	0	0.065	16/11/2017	16	11	2017	8:48:29	31709	0.1	8	48	29	0	0.051513672	3.491748	0.17431641	-0.26660156	-0.85766602	0.75097656	0.012207031	0	0	0	0	0	0	0	0	0	0.91479492	0.085205078	0.020751953	0.005371094	-0.009033203	-0.005859375	0.079	36984.24	0.018	-292.61	0.095
1032	1033	1033	Category A	0.17993164	-0.23999023	-0.82788086	-0.29833984	0.19458008	0.38696289	0	0.073	16/11/2017	16	11	2017	8:48:29	31709	0.2	8	48	29	0	0.051513672	3.491748	0.17431641	-0.2668457	-0.85742188	0.57055664	0.040283203	0	0	0	0	0	0	0	0	0	0.91479492	0.085205078	0.061767578	0.005371094	0.026855469	0.029541016	0.069	37171.01	0.038	-623.34	0.079
1033	1034	1034	Category A	0.17993164	-0.23999023	-0.85180664	-0.28955078	0.19555664	0.38623047	0	0.111	16/11/2017	16	11	2017	8:48:29	31709	0.3	8	48	29	0	0.051513672	3.491748	0.17456055	-0.26611328	-0.85717773	0.45336914	0.02734375	0	0	0	0	0	0	0	0	0	0.91430664	0.085693359	0.036865234	0.005126953	0.026123047	0.005371094	0.067	37210.97	0.028	-489.12	0.073
1034	1035	1035	Category A	0.19189453	-0.23999023	-0.87597656	-0.29663086	0.19311523	0.38476563	0	0.053	16/11/2017	16	11	2017	8:48:29	31709	0.4	8	48	29	0	0.051513672	3.491748	0.17504883	-0.26611328	-0.85717773	0.12841797	0.036132813	0	0	0	0	0	0	0	0	0	0.91455078	0.085449219	0.061523438	0.016601563	0.026123047	-0.018554688	0.074	37075.07	0.008	-143.12	0.079
1035	1036	1036	Category A	0.20385742	-0.27587891	-0.83984375	-0.29345703	0.19555664	0.38696289	0	0.079	16/11/2017	16	11	2017	8:48:29	31709	0.5	8	48	29	0	0.051513672	3.491748	0.17529297	-0.26611328	-0.85693359	0.012695313	0.034423828	0	0	0	0	0	0	0	0	0	0.91430664	0.085693359	0.055175781	0.028320313	-0.009521484	0.017089844	0.082	36931.95	0.002	-34	0.111
1036	1037	1037	Category A	0.20385742	-0.29980469	-0.86376953	-0.29003906	0.19750977	0.38696289	0	0.064	16/11/2017	16	11	2017	8:48:29	31709	0.6	8	48	29	0	0.051513672	3.491748	0.17529297	-0.26611328	-0.85693359	0.36767578	0.044433594	0	0	0	0	0	0	0	0	0	0.91430664	0.085693359	0.068603516	0.028320313	-0.033447266	-0.006591797	0.092	36768.17	-0.005	79.98	0.111
1037	1038	1038	Category A	0.19189453	-0.32397461	-0.88793945	-0.29443359	0.1940918	0.39111328	0	0.112	16/11/2017	16	11	2017	8:48:29	31709	0.7	8	48	29	0	0.051513672	3.491748	0.17529297	-0.26635742	-0.85693359	0.72607422	0.067138672	0	0	0	0	0	0	0	0	0	0.91430664	0.085693359	0.10473633	0.016357422	-0.057373047	-0.030761719	0.084	36897.95	0.012	-191.27	0.079
1038	1039	1039	Category A	0.15576172	-0.2878418	-0.87597656	-0.29345703	0.19311523	0.38818359	0	0.138	16/11/2017	16	11	2017	8:48:29	31709	0.8	8	48	29	0	0.051513672	3.491748	0.17553711	-0.26635742	-0.85693359	0.56079102	0.034667969	0	0	0	0	0	0	0	0	0	0.91455078	0.085449219	0.060058594	-0.019775391	-0.021240234	-0.018798828	0.087	36848.15	0.004	-64.27	0.079
1039	1040	1040	Category A	0.17993164	-0.26391602	-0.85180664	-0.296875	0.19091797	0.38818359	0	0.061	16/11/2017	16	11	2017	8:48:29	31709	0.9	8	48	29	0	0.051513672	3.491748	0.17578125	-0.26635742	-0.85693359	0.42553711	0.007080078	0	0	0	0	0	0	0	0	0	0.91455078	0.085449219	0.01171875	0.00390625	0.002441406	0.005126953	0.082	36931.95	0.023	-356.39	0.112
1040	1041	1041	Category A	0.15576172	-0.27587891	-0.85180664	-0.29516602	0.1965332	0.39208984	0	0.072	16/11/2017	16	11	2017	8:48:30	31710	0	8	48	30	0	0.051513672	3.491748	0.17578125	-0.26660156	-0.85693359	0.6550293	0.022460938	0	0	0	0	0	0	0	0	0	0.91455078	0.085449219	0.034423828	-0.020019531	-0.009033203	0.005126953	0.091	36783.88	0.012	-179.99	0.112
1041	1042	1042	Category A	0.19189453	-0.2878418	-0.85180664	-0.29272461	0.19335938	0.38208008	0	0.045	16/11/2017	16	11	2017	8:48:30	31710	0.1	8	48	30	1	0.051513672	3.491748	0.17578125	-0.26660156	-0.85742188	0.88647461	0.027099609	0	0	0	0	0	0	0	0	0	0.91503906	0.084960938	0.042724609	0.015869141	-0.020996094	0.005615234	0.09	36799.73	0.018	-265.85	0.121
1042	1043	1043	Category A	0.17993164	-0.25195313	-0.86376953	-0.2878418	0.19335938	0.38696289	0	0.121	16/11/2017	16	11	2017	8:48:30	31710	0.2	8	48	30	1	0.051513672	3.491748	0.17529297	-0.2668457	-0.85742188	0.97216797	0.016601563	0	0	0	0	0	0	0	0	0	0.91503906	0.084960938	0.025634766	0.004394531	0.014892578	-0.006103516	0.107	36547.67	-0.01	143.96	0.121
1043	1044	1044	Category A	0.19189453	-0.26391602	-0.85180664	-0.29174805	0.19750977	0.38793945	0	0.103	16/11/2017	16	11	2017	8:48:30	31710	0.3	8	48	30	1	0.051513672	3.491748	0.17529297	-0.26660156	-0.85717773	1.1853027	0.017578125	0	0	0	0	0	0	0	0	0	0.91455078	0.085449219	0.024658203	0.016357422	0.002685547	0.005371094	0.121	36363.43	-0.035	501.16	0.121
1044	1045	1045	Category A	0.17993164	-0.27587891	-0.83984375	-0.29760742	0.19482422	0.38500977	0	0.243	16/11/2017	16	11	2017	8:48:30	31710	0.4	8	48	30	1	0.051513672	3.491748	0.17504883	-0.26660156	-0.85742188	1.1342773	0.020263672	0	0	0	0	0	0	0	0	0	0.91479492	0.085205078	0.031494141	0.004638672	-0.009033203	0.017578125	0.124	36326.21	-0.042	605.74	0.121
1045	1046	1046	Category A	0.17993164	-0.26391602	-0.82788086	-0.29296875	0.19628906	0.38696289	0	0.143	16/11/2017	16	11	2017	8:48:30	31710	0.5	8	48	30	1	0.051513672	3.491748	0.17504883	-0.26660156	-0.85791016	0.55322266	0.030517578	0	0	0	0	0	0	0	0	0	0.9152832	0.084716797	0.037353516	0.004638672	0.002685547	0.030029297	0.129	36265.77	-0.062	945.2	0.121
1046	1047	1047	Category A	0.16796875	-0.26391602	-0.83984375	-0.29199219	0.1940918	0.38598633	0	0.093	16/11/2017	16	11	2017	8:48:30	31710	0.6	8	48	30	1	0.051513672	3.491748	0.17553711	-0.2668457	-0.8581543	0.006835938	0.020019531	0	0	0	0	0	0	0	0	0	0.91577148	0.084228516	0.029052734	-0.007568359	0.002929688	0.018310547	0.123	36338.53	-0.032	445.35	0.103
1047	1048	1048	Category A	0.17993164	-0.27587891	-0.85180664	-0.29516602	0.19482422	0.38476563	0	0.074	16/11/2017	16	11	2017	8:48:30	31710	0.7	8	48	30	1	0.051513672	3.491748	0.17504883	-0.26733398	-0.8581543	0.18017578	0.011474609	0	0	0	0	0	0	0	0	0	0.91577148	0.084228516	0.01953125	0.004638672	-0.008300781	0.006347656	0.118	36401.39	-0.017	231.28	0.133
1048	1049	1049	Category A	0.17993164	-0.27587891	-0.85180664	-0.29418945	0.19726563	0.38623047	0	0.082	16/11/2017	16	11	2017	8:48:30	31710	0.8	8	48	30	1	0.051513672	3.491748	0.17480469	-0.26782227	-0.85791016	0.75268555	0.011230469	0	0	0	0	0	0	0	0	0	0.91577148	0.084228516	0.019042969	0.004882813	-0.0078125	0.006103516	0.1	36647.23	-0.002	29.48	0.132
1049	1050	1050	Category A	0.17993164	-0.2878418	-0.87597656	-0.29296875	0.19165039	0.38623047	0	0.077	16/11/2017	16	11	2017	8:48:30	31710	0.9	8	48	30	1	0.051513672	3.491748	0.17504883	-0.26831055	-0.85791016	1.2827148	0.026611328	0	0	0	0	0	0	0	0	0	0.91577148	0.084228516	0.041992188	0.004638672	-0.019287109	-0.017822266	0.098	36676.71	0.003	-44.04	0.093
1050	1051	1051	Category A	0.16796875	-0.26391602	-0.85180664	-0.29516602	0.19458008	0.38818359	0	0.133	16/11/2017	16	11	2017	8:48:31	31711	0	8	48	31	1	0.051513672	3.491748	0.17504883	-0.26879883	-0.85791016	0.98242188	0.010498047	0	0	0	0	0	0	0	0	0	0.91601563	0.083984375	0.018310547	-0.007080078	0.004882813	0.006103516	0.095	36721.85	0.004	-59.94	0.132
1051	1052	1052	Category A	0.15576172	-0.27587891	-0.85180664	-0.29833984	0.19848633	0.3840332	0	0.132	16/11/2017	16	11	2017	8:48:31	31711	0.1	8	48	31	2	0.051513672	3.491748	0.17504883	-0.26928711	-0.85766602	0.36645508	0.020996094	0	0	0	0	0	0	0	0	0	0.91577148	0.084228516	0.031494141	-0.019287109	-0.006347656	0.005859375	0.104	36589.67	0	0	0.133
1052	1053	1053	Category A	0.16796875	-0.26391602	-0.87597656	-0.29345703	0.19384766	0.39135742	0	0.072	16/11/2017	16	11	2017	8:48:31	31711	0.2	8	48	31	2	0.051513672	3.491748	0.17480469	-0.26904297	-0.85766602	0.016357422	0.020019531	0	0	0	0	0	0	0	0	0	0.91577148	0.084228516	0.030273438	-0.006835938	0.005126953	-0.018066406	0.113	36466.45	-0.023	333.28	0.133
1053	1054	1054	Category A	0.19189453	-0.26391602	-0.86376953	-0.29736328	0.19702148	0.38476563	0	0.133	16/11/2017	16	11	2017	8:48:31	31711	0.3	8	48	31	2	0.051513672	3.491748	0.17456055	-0.26879883	-0.85766602	0.2487793	0.018798828	0	0	0	0	0	0	0	0	0	0.91577148	0.084228516	0.028076172	0.017089844	0.004882813	-0.005859375	0.111	36493.13	-0.015	213.55	0.133
1054	1055	1055	Category A	0.15576172	-0.26391602	-0.85180664	-0.29589844	0.1953125	0.38818359	0	0.133	16/11/2017	16	11	2017	8:48:31	31711	0.4	8	48	31	2	0.051513672	3.491748	0.17431641	-0.26904297	-0.85717773	0.66870117	0.020019531	0	0	0	0	0	0	0	0	0	0.9152832	0.084716797	0.029296875	-0.018554688	0.005126953	0.005371094	0.098	36676.71	-0.005	75.89	0.132
1055	1056	1056	Category A	0.17993164	-0.25195313	-0.83984375	-0.29223633	0.19262695	0.38696289	0	0.067	16/11/2017	16	11	2017	8:48:31	31711	0.5	8	48	31	2	0.051513672	3.491748	0.17407227	-0.26904297	-0.85717773	0.82666016	0.025146484	0	0	0	0	0	0	0	0	0	0.9152832	0.084716797	0.040283203	0.005615234	0.017089844	0.017333984	0.085	36881.19	-0.001	16.76	0.094
1056	1057	1057	Category A	0.17993164	-0.23999023	-0.86376953	-0.28955078	0.19458008	0.39111328	0	0.055	16/11/2017	16	11	2017	8:48:31	31711	0.6	8	48	31	2	0.051513672	3.491748	0.17382813	-0.26953125	-0.85644531	1.0461426	0.031005859	0	0	0	0	0	0	0	0	0	0.91455078	0.085449219	0.042724609	0.005859375	0.029541016	-0.007080078	0.089	36815.72	-0.004	65.47	0.094
1057	1058	1058	Category A	0.16796875	-0.26391602	-0.85180664	-0.30004883	0.19042969	0.39428711	0	0.054	16/11/2017	16	11	2017	8:48:31	31711	0.7	8	48	31	2	0.051513672	3.491748	0.17382813	-0.26953125	-0.85595703	1.4560547	0.009277344	0	0	0	0	0	0	0	0	0	0.9140625	0.0859375	0.016113281	-0.005859375	0.005615234	0.004150391	0.072	37112.79	0.016	-280.93	0.094
1058	1059	1059	Category A	0.19189453	-0.26391602	-0.83984375	-0.28833008	0.19921875	0.38598633	0	0.094	16/11/2017	16	11	2017	8:48:31	31711	0.8	8	48	31	2	0.051513672	3.491748	0.17431641	-0.27001953	-0.85595703	1.2446289	0.024658203	0	0	0	0	0	0	0	0	0	0.91455078	0.085449219	0.040039063	0.017333984	0.006103516	0.016113281	0.073	37093.83	0.018	-309.95	0.067
1059	1060	1060	Category A	0.16796875	-0.25195313	-0.85180664	-0.29760742	0.19775391	0.38598633	0	0.034	16/11/2017	16	11	2017	8:48:31	31711	0.9	8	48	31	2	0.051513672	3.491748	0.17480469	-0.27001953	-0.85620117	0.82226563	0.020019531	0	0	0	0	0	0	0	0	0	0.91479492	0.085205078	0.029541016	-0.006835938	0.018066406	0.004394531	0.068	37190.87	0.017	-309.68	0.094
1060	1061	1061	Category A	0.15576172	-0.29980469	-0.85180664	-0.28808594	0.19506836	0.39111328	0	0.134	16/11/2017	16	11	2017	8:48:32	31712	0	8	48	32	2	0.051513672	3.491748	0.17529297	-0.27026367	-0.85644531	0.66357422	0.035644531	0	0	0	0	0	0	0	0	0	0.91503906	0.084960938	0.053710938	-0.01953125	-0.029296875	0.004638672	0.081	36949.2	0.006	-101.05	0.112
1061	1062	1062	Category A	0.15576172	-0.26391602	-0.86376953	-0.2956543	0.18896484	0.38916016	0	0.037	16/11/2017	16	11	2017	8:48:32	31712	0.1	8	48	32	3	0.051513672	3.491748	0.17504883	-0.27001953	-0.85644531	0.38330078	0.021728516	0	0	0	0	0	0	0	0	0	0.91479492	0.085205078	0.032958984	-0.019287109	0.006103516	-0.007080078	0.091	36783.88	0.009	-136.65	0.112
1062	1063	1063	Category A	0.16796875	-0.23999023	-0.85180664	-0.29589844	0.19726563	0.38500977	0	0.136	16/11/2017	16	11	2017	8:48:32	31712	0.2	8	48	32	3	0.051513672	3.491748	0.17456055	-0.27026367	-0.85595703	0.081542969	0.031494141	0	0	0	0	0	0	0	0	0	0.91455078	0.085449219	0.041503906	-0.006591797	0.030273438	0.004150391	0.086	36864.59	0.014	-217.36	0.112
1063	1064	1064	Category A	0.16796875	-0.27587891	-0.86376953	-0.30004883	0.1953125	0.38891602	0	0.112	16/11/2017	16	11	2017	8:48:32	31712	0.3	8	48	32	3	0.051513672	3.491748	0.17504883	-0.27050781	-0.85595703	1.1757813	0.01171875	0	0	0	0	0	0	0	0	0	0.91455078	0.085449219	0.020019531	-0.007080078	-0.005126953	-0.007568359	0.092	36768.17	0.012	-178.5	0.112
1064	1065	1065	Category A	0.16796875	-0.2878418	-0.85180664	-0.2902832	0.19580078	0.39013672	0	0.064	16/11/2017	16	11	2017	8:48:32	31712	0.4	8	48	32	3	0.051513672	3.491748	0.17504883	-0.27075195	-0.85571289	2.2409668	0.018554688	0	0	0	0	0	0	0	0	0	0.91455078	0.085449219	0.028076172	-0.007080078	-0.016845703	0.00390625	0.076	37038.15	0.022	-361.44	0.099
1065	1066	1066	Category A	0.15576172	-0.31176758	-0.82788086	-0.29760742	0.19287109	0.38989258	0	0.073	16/11/2017	16	11	2017	8:48:32	31712	0.5	8	48	32	3	0.051513672	3.491748	0.17480469	-0.27148438	-0.85595703	2.5507813	0.052490234	0	0	0	0	0	0	0	0	0	0.91503906	0.084960938	0.087402344	-0.019042969	-0.040039063	0.028076172	0.087	36848.15	0	0	0.099
1066	1067	1067	Category A	0.16796875	-0.29980469	-0.83984375	-0.29003906	0.19677734	0.38598633	0	0.038	16/11/2017	16	11	2017	8:48:32	31712	0.6	8	48	32	3	0.051513672	3.491748	0.17504883	-0.27148438	-0.85644531	2.9001465	0.033203125	0	0	0	0	0	0	0	0	0	0.9152832	0.084716797	0.051757813	-0.007080078	-0.028076172	0.016601563	0.075	37056.51	0.012	-208.36	0.099
1067	1068	1068	Category A	0.17993164	-0.26391602	-0.85180664	-0.296875	0.1953125	0.38793945	0	0.099	16/11/2017	16	11	2017	8:48:32	31712	0.7	8	48	32	3	0.051513672	3.491748	0.17480469	-0.27124023	-0.85644531	3.3283691	0.010009766	0	0	0	0	0	0	0	0	0	0.91503906	0.084960938	0.016845703	0.004882813	0.007324219	0.004638672	0.078	37002.02	0.016	-264.86	0.099
1068	1069	1069	Category A	0.15576172	-0.27587891	-0.86376953	-0.28881836	0.19604492	0.38696289	0	0.065	16/11/2017	16	11	2017	8:48:32	31712	0.8	8	48	32	3	0.051513672	3.491748	0.17504883	-0.27124023	-0.85668945	3.1013184	0.020996094	0	0	0	0	0	0	0	0	0	0.91552734	0.084472656	0.031005859	-0.019287109	-0.004394531	-0.006835938	0.088	36831.86	0.005	-79.26	0.099
1069	1070	1070	Category A	0.16796875	-0.2878418	-0.86376953	-0.29711914	0.19702148	0.39306641	0	0.131	16/11/2017	16	11	2017	8:48:32	31712	0.9	8	48	32	3	0.051513672	3.491748	0.17504883	-0.27148438	-0.85644531	2.161377	0.019042969	0	0	0	0	0	0	0	0	0	0.91552734	0.084472656	0.030517578	-0.007080078	-0.016113281	-0.007080078	0.085	36881.19	0.006	-97.31	0.123
1070	1071	1071	Category A	0.15576172	-0.2878418	-0.88793945	-0.29296875	0.19628906	0.38598633	0	0.123	16/11/2017	16	11	2017	8:48:33	31713	0	8	48	33	3	0.051513672	3.491748	0.17529297	-0.27124023	-0.85620117	0.97094727	0.040527344	0	0	0	0	0	0	0	0	0	0.91503906	0.084960938	0.067626953	-0.01953125	-0.016357422	-0.031494141	0.101	36632.67	-0.013	199.19	0.123
1071	1072	1072	Category A	0.17993164	-0.27587891	-0.86376953	-0.29541016	0.19238281	0.38891602	0	0.059	16/11/2017	16	11	2017	8:48:33	31713	0.111	8	48	33	4	0.051513672	3.491748	0.17504883	-0.27124023	-0.85595703	0.17529297	0.009765625	0	0	0	0	0	0	0	0	0	0.91503906	0.084960938	0.016601563	0.004638672	-0.004394531	-0.007568359	0.097	36691.63	-0.008	124.09	0.125
1072	1073	1073	Category A	0.17993164	-0.23999023	-0.85180664	-0.28881836	0.19433594	0.38378906	0	0.132	16/11/2017	16	11	2017	8:48:33	31713	0.222	8	48	33	4	0.051513672	3.491748	0.17504883	-0.27124023	-0.85595703	0.26074219	0.031982422	0	0	0	0	0	0	0	0	0	0.91479492	0.085205078	0.040283203	0.004638672	0.03125	0.004150391	0.107	36547.67	-0.018	268.05	0.125
1073	1074	1074	Category A	0.19189453	-0.25195313	-0.85180664	-0.2956543	0.18896484	0.38916016	0	0.074	16/11/2017	16	11	2017	8:48:33	31713	0.333	8	48	33	4	0.051513672	3.491748	0.17504883	-0.27172852	-0.85668945	1.2277832	0.026367188	0	0	0	0	0	0	0	0	0	0.91552734	0.084472656	0.041503906	0.016601563	0.019775391	0.004882813	0.095	36721.85	0.012	-174.18	0.123
1074	1075	1075	Category A	0.17993164	-0.27587891	-0.85180664	-0.29125977	0.19506836	0.38891602	0	0.125	16/11/2017	16	11	2017	8:48:33	31713	0.444	8	48	33	4	0.051513672	3.491748	0.17480469	-0.27172852	-0.85668945	2.0402832	0.008056641	0	0	0	0	0	0	0	0	0	0.91552734	0.084472656	0.013916016	0.004882813	-0.00390625	0.004882813	0.082	36931.95	0.018	-284.72	0.074
1075	1076	1076	Category A	0.19189453	-0.27587891	-0.85180664	-0.29296875	0.19311523	0.3840332	0	0.057	16/11/2017	16	11	2017	8:48:33	31713	0.555	8	48	33	4	0.051513672	3.491748	0.17456055	-0.27148438	-0.85668945	2.1723633	0.018310547	0	0	0	0	0	0	0	0	0	0.91552734	0.084472656	0.026367188	0.017089844	-0.004150391	0.004882813	0.084	36897.95	0.017	-265.28	0.125
1076	1077	1077	Category A	0.17993164	-0.27587891	-0.86376953	-0.29125977	0.19335938	0.38598633	0	0.049	16/11/2017	16	11	2017	8:48:33	31713	0.666	8	48	33	4	0.051513672	3.491748	0.17382813	-0.27050781	-0.85693359	2.2299805	0.010253906	0	0	0	0	0	0	0	0	0	0.9152832	0.084716797	0.017578125	0.005859375	-0.005126953	-0.006591797	0.087	36848.15	0.023	-341.54	0.125
1077	1078	1078	Category A	0.17993164	-0.26391602	-0.85180664	-0.28857422	0.19506836	0.38696289	0	0.071	16/11/2017	16	11	2017	8:48:33	31713	0.777	8	48	33	4	0.051513672	3.491748	0.17382813	-0.27001953	-0.85693359	2.1748047	0.010009766	0	0	0	0	0	0	0	0	0	0.9152832	0.084716797	0.017333984	0.005859375	0.006103516	0.005126953	0.096	36706.68	0.027	-368.15	0.125
1078	1079	1079	Category A	0.19189453	-0.27587891	-0.85180664	-0.29345703	0.19384766	0.38696289	0	0.149	16/11/2017	16	11	2017	8:48:33	31713	0.888	8	48	33	4	0.051513672	3.491748	0.17358398	-0.26879883	-0.85644531	2.1779785	0.019775391	0	0	0	0	0	0	0	0	0	0.91430664	0.085693359	0.029541016	0.018066406	-0.006835938	0.004638672	0.091	36783.88	0.034	-469.91	0.126
1079	1080	1080	Category A	0.17993164	-0.27587891	-0.86376953	-0.28955078	0.19799805	0.39208984	0	0.126	16/11/2017	16	11	2017	8:48:34	31714	0	8	48	34	4	0.051269531	3.5304199	0.17382813	-0.26831055	-0.85595703	1.7785645	0.011962891	0	0	0	0	0	0	0	0	0	0.91381836	0.086181641	0.020751953	0.005859375	-0.007324219	-0.007568359	0.105	36575.56	-0.011	161.6	0.126
1080	1081	1081	Category A	0.16796875	-0.26391602	-0.87597656	-0.29418945	0.19433594	0.38208008	0	0.095	16/11/2017	16	11	2017	8:48:34	31714	0.09	8	48	34	5	0.051269531	3.5304199	0.17407227	-0.26831055	-0.85571289	1.0319824	0.021484375	0	0	0	0	0	0	0	0	0	0.91357422	0.086425781	0.030761719	-0.006103516	0.004394531	-0.020019531	0.103	36603.89	-0.004	58.02	0.126
1081	1082	1082	Category A	0.15576172	-0.27587891	-0.86376953	-0.28955078	0.19458008	0.38793945	0	0.142	16/11/2017	16	11	2017	8:48:34	31714	0.181	8	48	34	5	0.051269531	3.5304199	0.17431641	-0.26806641	-0.85595703	0.64355469	0.021484375	0	0	0	0	0	0	0	0	0	0.91381836	0.086181641	0.033935547	-0.018554688	-0.007568359	-0.007568359	0.108	36533.88	-0.011	157.75	0.126
1082	1083	1083	Category A	0.17993164	-0.23999023	-0.85180664	-0.29223633	0.19262695	0.3840332	0	0.04	16/11/2017	16	11	2017	8:48:34	31714	0.272	8	48	34	5	0.051269531	3.5304199	0.17431641	-0.26831055	-0.85571289	0.50170898	0.029052734	0	0	0	0	0	0	0	0	0	0.91357422	0.086425781	0.037841797	0.005371094	0.028320313	0.00390625	0.097	36691.63	-0.007	108.1	0.1
1083	1084	1084	Category A	0.17993164	-0.26391602	-0.85180664	-0.29516602	0.19482422	0.38476563	0	0.1	16/11/2017	16	11	2017	8:48:34	31714	0.363	8	48	34	5	0.051269531	3.5304199	0.17407227	-0.26879883	-0.85571289	0.1730957	0.008300781	0	0	0	0	0	0	0	0	0	0.91357422	0.086425781	0.014404297	0.005615234	0.004882813	0.00390625	0.086	36864.59	-0.018	326.28	0.095
1084	1085	1085	Category A	0.19189453	-0.2878418	-0.87597656	-0.29589844	0.19458008	0.39111328	0	0.084	16/11/2017	16	11	2017	8:48:34	31714	0.454	8	48	34	5	0.051269531	3.5304199	0.17382813	-0.26928711	-0.85595703	0.3984375	0.032470703	0	0	0	0	0	0	0	0	0	0.9140625	0.0859375	0.056152344	0.017822266	-0.018310547	-0.019775391	0.082	36931.95	-0.016	299.36	0.084
1085	1086	1086	Category A	0.19189453	-0.29980469	-0.87597656	-0.2878418	0.19458008	0.38598633	0	0.057	16/11/2017	16	11	2017	8:48:34	31714	0.545	8	48	34	5	0.051269531	3.5304199	0.17382813	-0.26904297	-0.85620117	0.8125	0.040527344	0	0	0	0	0	0	0	0	0	0.91430664	0.085693359	0.068115234	0.017822266	-0.030517578	-0.01953125	0.067	37210.97	0.002	-39.96	0.084
1086	1087	1087	Category A	0.15576172	-0.2878418	-0.87597656	-0.29125977	0.19482422	0.38696289	0	0.07	16/11/2017	16	11	2017	8:48:34	31714	0.636	8	48	34	5	0.051269531	3.5304199	0.17382813	-0.26879883	-0.85644531	0.85913086	0.032470703	0	0	0	0	0	0	0	0	0	0.91455078	0.085449219	0.056396484	-0.018066406	-0.018798828	-0.019287109	0.091	36783.88	-0.027	488.88	0.1
1087	1088	1088	Category A	0.16796875	-0.27587891	-0.85180664	-0.2956543	0.19873047	0.38500977	0	0.054	16/11/2017	16	11	2017	8:48:34	31714	0.727	8	48	34	5	0.051269531	3.5304199	0.17407227	-0.26831055	-0.85668945	0.73852539	0.010742188	0	0	0	0	0	0	0	0	0	0.91455078	0.085449219	0.018310547	-0.006103516	-0.007324219	0.004882813	0.101	36632.67	-0.031	518.71	0.084
1088	1089	1089	Category A	0.16796875	-0.26391602	-0.85180664	-0.29418945	0.19726563	0.38793945	0	0.186	16/11/2017	16	11	2017	8:48:34	31714	0.818	8	48	34	5	0.051269531	3.5304199	0.17382813	-0.26806641	-0.85668945	0.8828125	0.008789063	0	0	0	0	0	0	0	0	0	0.91430664	0.085693359	0.015136719	-0.005859375	0.004150391	0.004882813	0.098	36676.71	-0.035	617.16	0.072
1089	1090	1090	Category A	0.16796875	-0.27587891	-0.86376953	-0.29589844	0.19458008	0.38793945	0	0.156	16/11/2017	16	11	2017	8:48:34	31714	0.909	8	48	34	5	0.051269531	3.5304199	0.17382813	-0.26757813	-0.85668945	0.70825195	0.012207031	0	0	0	0	0	0	0	0	0	0.91430664	0.085693359	0.020996094	-0.005859375	-0.008056641	-0.006835938	0.101	36632.67	-0.017	265.28	0.072
1090	1091	1091	Category A	0.17993164	-0.2878418	-0.85180664	-0.29101563	0.1965332	0.38696289	0	0.07	16/11/2017	16	11	2017	8:48:35	31715	0	8	48	35	5	0.051269531	3.5304199	0.17382813	-0.26733398	-0.85620117	0.36572266	0.021484375	0	0	0	0	0	0	0	0	0	0.91381836	0.086181641	0.030761719	0.005859375	-0.020263672	0.004394531	0.099	36661.91	-0.008	121.97	0.084
1091	1092	1092	Category A	0.15576172	-0.23999023	-0.85180664	-0.29589844	0.1940918	0.39404297	0	0.072	16/11/2017	16	11	2017	8:48:35	31715	0.1	8	48	35	6	0.051269531	3.5304199	0.17382813	-0.26757813	-0.85644531	0.63989258	0.033447266	0	0	0	0	0	0	0	0	0	0.9140625	0.0859375	0.050537109	-0.018066406	0.027587891	0.004638672	0.104	36589.67	-0.007	101.96	0.102
1092	1093	1093	Category A	0.15576172	-0.25195313	-0.85180664	-0.29296875	0.19238281	0.39013672	0	0.057	16/11/2017	16	11	2017	8:48:35	31715	0.2	8	48	35	6	0.051269531	3.5304199	0.17382813	-0.26782227	-0.85644531	0.77246094	0.024658203	0	0	0	0	0	0	0	0	0	0.9140625	0.0859375	0.0390625	-0.018066406	0.015869141	0.004638672	0.09	36799.73	0.011	-167.06	0.102
1093	1094	1094	Category A	0.16796875	-0.29980469	-0.85180664	-0.28735352	0.19506836	0.38476563	0	0.084	16/11/2017	16	11	2017	8:48:35	31715	0.3	8	48	35	6	0.051269531	3.5304199	0.17431641	-0.26757813	-0.85595703	0.65161133	0.032714844	0	0	0	0	0	0	0	0	0	0.91381836	0.086181641	0.042724609	-0.006347656	-0.031982422	0.004150391	0.096	36706.68	0.002	-29.97	0.084
1094	1095	1095	Category A	0.17993164	-0.26391602	-0.87597656	-0.29345703	0.19482422	0.38500977	0	0.102	16/11/2017	16	11	2017	8:48:35	31715	0.4	8	48	35	6	0.051269531	3.5304199	0.17382813	-0.26708984	-0.85595703	0.26782227	0.020751953	0	0	0	0	0	0	0	0	0	0.91357422	0.086425781	0.029052734	0.005859375	0.003173828	-0.019775391	0.093	36752.6	0.021	-299.34	0.084
1095	1096	1096	Category A	0.17993164	-0.2878418	-0.83984375	-0.29296875	0.19555664	0.39208984	0	0.192	16/11/2017	16	11	2017	8:48:35	31715	0.5	8	48	35	6	0.051269531	3.5304199	0.17382813	-0.2668457	-0.85620117	0.28540039	0.027099609	0	0	0	0	0	0	0	0	0	0.91357422	0.086425781	0.043457031	0.005859375	-0.020751953	0.016357422	0.084	36897.95	0.016	-250.72	0.084
1096	1097	1097	Category A	0.19189453	-0.26391602	-0.83984375	-0.29003906	0.19604492	0.38793945	0	0.052	16/11/2017	16	11	2017	8:48:35	31715	0.6	8	48	35	6	0.051269531	3.5304199	0.17382813	-0.2668457	-0.85668945	0.27709961	0.024658203	0	0	0	0	0	0	0	0	0	0.9140625	0.0859375	0.037841797	0.017822266	0.002929688	0.016845703	0.085	36881.19	0.008	-128.59	0.099
1097	1098	1098	Category A	0.17993164	-0.29980469	-0.86376953	-0.29516602	0.19238281	0.3840332	0	0.022	16/11/2017	16	11	2017	8:48:35	31715	0.7	8	48	35	6	0.051269531	3.5304199	0.17407227	-0.2668457	-0.85668945	0.81103516	0.033935547	0	0	0	0	0	0	0	0	0	0.9140625	0.0859375	0.045410156	0.005615234	-0.032714844	-0.006835938	0.088	36831.86	0.004	-63.69	0.102
1098	1099	1099	Category A	0.19189453	-0.23999023	-0.86376953	-0.29345703	0.19555664	0.39111328	0	0.061	16/11/2017	16	11	2017	8:48:35	31715	0.8	8	48	35	6	0.051269531	3.5304199	0.17431641	-0.2668457	-0.85668945	1.2834473	0.032714844	0	0	0	0	0	0	0	0	0	0.91430664	0.085693359	0.051025391	0.017333984	0.026855469	-0.006835938	0.091	36783.88	0.007	-107.17	0.121
1099	1100	1100	Category A	0.20385742	-0.25195313	-0.86376953	-0.28979492	0.19262695	0.38476563	0	0.099	16/11/2017	16	11	2017	8:48:35	31715	0.9	8	48	35	6	0.051269531	3.5304199	0.17431641	-0.2668457	-0.85717773	0.80786133	0.033447266	0	0	0	0	0	0	0	0	0	0.91455078	0.085449219	0.050537109	0.029296875	0.014892578	-0.006347656	0.085	36881.19	0.003	-49.33	0.099
1100	1101	1101	Category A	0.15576172	-0.27587891	-0.83984375	-0.29003906	0.19677734	0.38891602	0	0.121	16/11/2017	16	11	2017	8:48:36	31716	0	8	48	36	6	0.051269531	3.5304199	0.17456055	-0.2668457	-0.85693359	0.25317383	0.026855469	0	0	0	0	0	0	0	0	0	0.91430664	0.085693359	0.044921875	-0.018798828	-0.008789063	0.017089844	0.087	36848.15	0.005	-79.98	0.099
1101	1102	1102	Category A	0.14379883	-0.27587891	-0.85180664	-0.29760742	0.19384766	0.39013672	0	0.159	16/11/2017	16	11	2017	8:48:36	31716	0.1	8	48	36	7	0.051269531	3.5304199	0.17456055	-0.26660156	-0.85693359	0.38647461	0.032714844	0	0	0	0	0	0	0	0	0	0.91430664	0.085693359	0.045410156	-0.030761719	-0.009033203	0.005126953	0.1	36647.23	-0.011	168.49	0.099
1102	1103	1103	Category A	0.17993164	-0.26391602	-0.85180664	-0.29516602	0.19140625	0.38598633	0	0.065	16/11/2017	16	11	2017	8:48:36	31716	0.2	8	48	36	7	0.051269531	3.5304199	0.17504883	-0.26635742	-0.85668945	0.33325195	0.007324219	0	0	0	0	0	0	0	0	0	0.9140625	0.0859375	0.012451172	0.004638672	0.002441406	0.004882813	0.1	36647.23	-0.005	74.62	0.121
1103	1104	1104	Category A	0.17993164	-0.27587891	-0.85180664	-0.29418945	0.19482422	0.38110352	0	0.096	16/11/2017	16	11	2017	8:48:36	31716	0.3	8	48	36	7	0.051269531	3.5304199	0.17529297	-0.2668457	-0.85668945	0.045654297	0.010986328	0	0	0	0	0	0	0	0	0	0.91430664	0.085693359	0.018310547	0.004394531	-0.008789063	0.004882813	0.104	36589.67	-0.017	258.48	0.121
1104	1105	1105	Category A	0.15576172	-0.27587891	-0.87597656	-0.29418945	0.19555664	0.39208984	0	0.064	16/11/2017	16	11	2017	8:48:36	31716	0.4	8	48	36	7	0.051269531	3.5304199	0.17529297	-0.26660156	-0.85644531	0.13818359	0.028808594	0	0	0	0	0	0	0	0	0	0.9140625	0.0859375	0.048095703	-0.01953125	-0.009033203	-0.019287109	0.098	36676.71	-0.017	272.49	0.096
1105	1106	1106	Category A	0.17993164	-0.25195313	-0.86376953	-0.2902832	0.19580078	0.38696289	0	0.123	16/11/2017	16	11	2017	8:48:36	31716	0.5	8	48	36	7	0.051269531	3.5304199	0.17529297	-0.26660156	-0.85644531	0.18432617	0.016845703	0	0	0	0	0	0	0	0	0	0.9140625	0.0859375	0.026367188	0.004394531	0.014648438	-0.007080078	0.087	36848.15	-0.002	33.04	0.09
1106	1107	1107	Category A	0.16796875	-0.27587891	-0.83984375	-0.28881836	0.19091797	0.38696289	0	0.085	16/11/2017	16	11	2017	8:48:36	31716	0.6	8	48	36	7	0.051269531	3.5304199	0.17504883	-0.26611328	-0.85668945	0.29101563	0.020751953	0	0	0	0	0	0	0	0	0	0.9140625	0.0859375	0.033935547	-0.007080078	-0.009521484	0.016845703	0.087	36848.15	-0.019	342.72	0.096
1107	1108	1108	Category A	0.17993164	-0.27587891	-0.85180664	-0.29833984	0.19702148	0.38696289	0	0.09	16/11/2017	16	11	2017	8:48:36	31716	0.7	8	48	36	7	0.051269531	3.5304199	0.17529297	-0.265625	-0.85717773	0.52319336	0.012207031	0	0	0	0	0	0	0	0	0	0.91455078	0.085449219	0.020019531	0.004394531	-0.010009766	0.005371094	0.094	36737.16	-0.021	356.67	0.09
1108	1109	1109	Category A	0.17993164	-0.2878418	-0.85180664	-0.29516602	0.1953125	0.38891602	0	0.065	16/11/2017	16	11	2017	8:48:36	31716	0.8	8	48	36	7	0.051269531	3.5304199	0.17504883	-0.26538086	-0.85693359	0.80444336	0.023193359	0	0	0	0	0	0	0	0	0	0.9140625	0.0859375	0.032226563	0.004638672	-0.022216797	0.005126953	0.093	36752.6	-0.017	285.55	0.11
1109	1110	1110	Category A	0.17993164	-0.26391602	-0.86376953	-0.29052734	0.19262695	0.38476563	0	0.138	16/11/2017	16	11	2017	8:48:36	31716	0.9	8	48	36	7	0.051269531	3.5304199	0.17529297	-0.26538086	-0.85668945	1.0078125	0.008300781	0	0	0	0	0	0	0	0	0	0.91381836	0.086181641	0.012939453	0.004394531	0.001464844	-0.006835938	0.091	36783.88	-0.018	309.95	0.09
1110	1111	1111	Category A	0.16796875	-0.2878418	-0.85180664	-0.29785156	0.19189453	0.39013672	0	0.061	16/11/2017	16	11	2017	8:48:37	31717	0	8	48	37	7	0.051269531	3.5304199	0.17578125	-0.26513672	-0.85644531	1.1643066	0.024169922	0	0	0	0	0	0	0	0	0	0.91381836	0.086181641	0.03515625	-0.0078125	-0.022460938	0.004638672	0.088	36831.86	-0.012	206.29	0.093
1111	1112	1112	Category A	0.16796875	-0.27587891	-0.85180664	-0.29345703	0.19482422	0.39208984	0	0.11	16/11/2017	16	11	2017	8:48:37	31717	0.111	8	48	37	8	0.051269531	3.5304199	0.17626953	-0.26489258	-0.85595703	0.90087891	0.014404297	0	0	0	0	0	0	0	0	0	0.91333008	0.086669922	0.0234375	-0.008300781	-0.010742188	0.004150391	0.089	36815.72	-0.014	240.79	0.093
1112	1113	1113	Category A	0.17993164	-0.27587891	-0.88793945	-0.29663086	0.19458008	0.38012695	0	0.068	16/11/2017	16	11	2017	8:48:37	31717	0.222	8	48	37	8	0.051269531	3.5304199	0.17626953	-0.26464844	-0.85571289	0.18530273	0.033935547	0	0	0	0	0	0	0	0	0	0.91308594	0.086914063	0.046630859	0.003417969	-0.010986328	-0.031982422	0.089	36815.72	-0.009	150.91	0.11
1113	1114	1114	Category A	0.16796875	-0.23999023	-0.85180664	-0.29296875	0.19628906	0.38696289	0	0.093	16/11/2017	16	11	2017	8:48:37	31717	0.333	8	48	37	8	0.051269531	3.5304199	0.17626953	-0.26513672	-0.85571289	1.6896973	0.026855469	0	0	0	0	0	0	0	0	0	0.91308594	0.086914063	0.037597656	-0.008300781	0.025146484	0.00390625	0.107	36547.67	-0.014	204.93	0.093
1114	1115	1115	Category A	0.16796875	-0.21582031	-0.87597656	-0.29321289	0.19482422	0.39111328	0	0.068	16/11/2017	16	11	2017	8:48:37	31717	0.444	8	48	37	8	0.051269531	3.5304199	0.17626953	-0.26538086	-0.85595703	2.5705566	0.053955078	0	0	0	0	0	0	0	0	0	0.91333008	0.086669922	0.077636719	-0.008300781	0.049560547	-0.019775391	0.1	36647.23	0	0	0.11
1115	1116	1116	Category A	0.15576172	-0.20385742	-0.86376953	-0.28979492	0.19262695	0.38623047	0	0.247	16/11/2017	16	11	2017	8:48:37	31717	0.555	8	48	37	8	0.051269531	3.5304199	0.17626953	-0.26538086	-0.85620117	3.1960449	0.065185547	0	0	0	0	0	0	0	0	0	0.91357422	0.086425781	0.089599609	-0.020507813	0.061523438	-0.007324219	0.101	36632.67	0.016	-218.44	0.114
1116	1117	1117	Category A	0.19189453	-0.25195313	-0.86376953	-0.30102539	0.1953125	0.38916016	0	0.019	16/11/2017	16	11	2017	8:48:37	31717	0.666	8	48	37	8	0.051269531	3.5304199	0.17578125	-0.26464844	-0.85644531	3.7548828	0.021728516	0	0	0	0	0	0	0	0	0	0.91333008	0.086669922	0.036132813	0.015869141	0.012695313	-0.007080078	0.11	36506.61	0.013	-168.08	0.119
1117	1118	1118	Category A	0.17993164	-0.23999023	-0.83984375	-0.29077148	0.19799805	0.38696289	0	0.114	16/11/2017	16	11	2017	8:48:37	31717	0.777	8	48	37	8	0.051513672	3.491748	0.17578125	-0.26416016	-0.85595703	3.8688965	0.029541016	0	0	0	0	0	0	0	0	0	0.91308594	0.086914063	0.044677734	0.00390625	0.024169922	0.016113281	0.123	36338.53	0.004	-48.81	0.119
1118	1119	1119	Category A	0.17993164	-0.25195313	-0.83984375	-0.29931641	0.19116211	0.38720703	0	0.119	16/11/2017	16	11	2017	8:48:37	31717	0.888	8	48	37	8	0.051513672	3.491748	0.17578125	-0.26416016	-0.85595703	3.4072266	0.020751953	0	0	0	0	0	0	0	0	0	0.91308594	0.086914063	0.032714844	0.00390625	0.012207031	0.016113281	0.125	36313.97	-0.005	62.03	0.119
1119	1120	1120	Category A	0.19189453	-0.25195313	-0.83984375	-0.29077148	0.19677734	0.38793945	0	0.172	16/11/2017	16	11	2017	8:48:38	31718	0	8	48	38	8	0.051513672	3.491748	0.17578125	-0.26367188	-0.85595703	2.5742188	0.025634766	0	0	0	0	0	0	0	0	0	0.9128418	0.087158203	0.044189453	0.015869141	0.01171875	0.016113281	0.094	36737.16	0.012	-175.6	0.114
1120	1121	1121	Category A	0.17993164	-0.26391602	-0.86376953	-0.29467773	0.18823242	0.39111328	0	0.084	16/11/2017	16	11	2017	8:48:38	31718	0.1	8	48	38	9	0.051513672	3.491748	0.17553711	-0.26391602	-0.85595703	1.4804688	0.008544922	0	0	0	0	0	0	0	0	0	0.9128418	0.087158203	0.01171875	0.004150391	0	-0.007568359	0.099	36661.91	-0.016	252.96	0.114
1121	1122	1122	Category A	0.17993164	-0.29980469	-0.82788086	-0.29199219	0.19482422	0.38623047	0	0.058	16/11/2017	16	11	2017	8:48:38	31718	0.2	8	48	38	9	0.051513672	3.491748	0.17578125	-0.26416016	-0.85546875	0.20239258	0.045166016	0	0	0	0	0	0	0	0	0	0.91235352	0.087646484	0.067138672	0.00390625	-0.035400391	0.027587891	0.097	36691.63	-0.034	602.24	0.103
1122	1123	1123	Category A	0.16796875	-0.2878418	-0.86376953	-0.29418945	0.19799805	0.38378906	0	0.049	16/11/2017	16	11	2017	8:48:38	31718	0.3	8	48	38	9	0.051513672	3.491748	0.17602539	-0.2644043	-0.85522461	1.2409668	0.026123047	0	0	0	0	0	0	0	0	0	0.91235352	0.087646484	0.039794922	-0.008056641	-0.023193359	-0.008300781	0.09	36799.73	-0.03	559.17	0.084
1123	1124	1124	Category A	0.17993164	-0.29980469	-0.87597656	-0.29345703	0.19335938	0.3840332	0	0.103	16/11/2017	16	11	2017	8:48:38	31718	0.4	8	48	38	9	0.051513672	3.491748	0.17602539	-0.26489258	-0.85522461	2.3981934	0.040527344	0	0	0	0	0	0	0	0	0	0.91235352	0.087646484	0.059082031	0.003662109	-0.034667969	-0.020507813	0.068	37190.87	-0.003	61.04	0.076
1124	1125	1125	Category A	0.16796875	-0.26391602	-0.86376953	-0.29052734	0.18994141	0.38818359	0	0.076	16/11/2017	16	11	2017	8:48:38	31718	0.5	8	48	38	9	0.051513672	3.491748	0.17578125	-0.26513672	-0.85522461	2.8996582	0.011474609	0	0	0	0	0	0	0	0	0	0.91259766	0.087402344	0.017333984	-0.0078125	0.001220703	-0.008300781	0.066	37231.31	0.016	-299.36	0.075
1125	1126	1126	Category A	0.19189453	-0.25195313	-0.85180664	-0.29638672	0.1965332	0.38305664	0	0.042	16/11/2017	16	11	2017	8:48:38	31718	0.6	8	48	38	9	0.051513672	3.491748	0.17553711	-0.26489258	-0.85522461	2.769043	0.020996094	0	0	0	0	0	0	0	0	0	0.91235352	0.087646484	0.032470703	0.016113281	0.012939453	0.003417969	0.069	37171.01	0.006	-114.5	0.075
1126	1127	1127	Category A	0.17993164	-0.2277832	-0.85180664	-0.29370117	0.18920898	0.38720703	0	0.073	16/11/2017	16	11	2017	8:48:38	31718	0.7	8	48	38	9	0.051513672	3.491748	0.17553711	-0.26416016	-0.85522461	2.3618164	0.036621094	0	0	0	0	0	0	0	0	0	0.91210938	0.087890625	0.044189453	0.004150391	0.036376953	0.003417969	0.064	37272.76	0.021	-391.57	0.076
1127	1128	1128	Category A	0.16796875	-0.23999023	-0.85180664	-0.29394531	0.18847656	0.38916016	0	0.075	16/11/2017	16	11	2017	8:48:38	31718	0.8	8	48	38	9	0.051513672	3.491748	0.17578125	-0.26416016	-0.85498047	1.8737793	0.025634766	0	0	0	0	0	0	0	0	0	0.91210938	0.087890625	0.035400391	-0.0078125	0.024169922	0.003173828	0.07	37151.38	0.038	-617.5	0.075
1128	1129	1129	Category A	0.17993164	-0.25195313	-0.86376953	-0.29833984	0.19946289	0.3828125	0	0.015	16/11/2017	16	11	2017	8:48:38	31718	0.9	8	48	38	9	0.051513672	3.491748	0.17602539	-0.26416016	-0.85473633	1.4243164	0.015625	0	0	0	0	0	0	0	0	0	0.91186523	0.088134766	0.024902344	0.003662109	0.012207031	-0.008789063	0.063	37293.87	0.045	-759.99	0.075
1129	1130	1130	Category A	0.16796875	-0.26391602	-0.82788086	-0.29345703	0.19140625	0.38183594	0	0.14	16/11/2017	16	11	2017	8:48:39	31719	0	8	48	39	9	0.051513672	3.491748	0.17626953	-0.2644043	-0.85473633	0.75537109	0.028076172	0	0	0	0	0	0	0	0	0	0.91186523	0.088134766	0.035644531	-0.008300781	0.000488281	0.026855469	0.084	36897.95	0.017	-265.28	0.112
1130	1131	1131	Category A	0.17993164	-0.2878418	-0.86376953	-0.28979492	0.19433594	0.38476563	0	0.036	16/11/2017	16	11	2017	8:48:39	31719	0.1	8	48	39	10	0.051513672	3.491748	0.17651367	-0.26416016	-0.85449219	0.17163086	0.025390625	0	0	0	0	0	0	0	0	0	0.91162109	0.088378906	0.035888672	0.003173828	-0.0234375	-0.009033203	0.091	36783.88	-0.003	47.98	0.112
1131	1132	1132	Category A	0.15576172	-0.2878418	-0.86376953	-0.28881836	0.19335938	0.38623047	0	0.17	16/11/2017	16	11	2017	8:48:39	31719	0.2	8	48	39	10	0.051513672	3.491748	0.17651367	-0.26391602	-0.85424805	0.66308594	0.032958984	0	0	0	0	0	0	0	0	0	0.91137695	0.088623047	0.053955078	-0.020751953	-0.023681641	-0.009277344	0.097	36691.63	-0.002	30.22	0.112
1132	1133	1133	Category A	0.19189453	-0.25195313	-0.83984375	-0.29858398	0.18994141	0.38916016	0	0.112	16/11/2017	16	11	2017	8:48:39	31719	0.3	8	48	39	10	0.051513672	3.491748	0.17700195	-0.26391602	-0.85424805	1.4543457	0.023925781	0	0	0	0	0	0	0	0	0	0.91137695	0.088623047	0.041259766	0.014648438	0.011962891	0.014404297	0.101	36632.67	-0.009	135.5	0.12
1133	1134	1134	Category A	0.15576172	-0.21582031	-0.86376953	-0.29541016	0.19726563	0.38891602	0	0.112	16/11/2017	16	11	2017	8:48:39	31719	0.4	8	48	39	10	0.051513672	3.491748	0.17700195	-0.2644043	-0.85400391	1.760498	0.053955078	0	0	0	0	0	0	0	0	0	0.91137695	0.088623047	0.079589844	-0.021240234	0.048583984	-0.009521484	0.098	36676.71	-0.013	204.48	0.12
[truncated: 23,047 more rows]
[truncated: 29 more columns]
