# Supplementary material for: Development of a multisensor biologging collar and analytical techniques to describe high‐resolution spatial behavior in free‐ranging terrestrial mammals
Source: Ecol Evol. 2024 Sep 23;14(9):e70264. doi: 10.1002/ece3.70264 (PMC11420106; doi:10.1002/ece3.70264)
Supplement: Supplementary file 1 — Appendix S1 [file ECE3-14-e70264-s001.zip › doi_10_5061_dryad_jdfn2z3hv__v20240620/B3b_S69_Header.csv]

Split no.	Bookmark number	Category	Pointer	Day#	Time(hh:mm:ss)	Total Event start	Event start	Number events	Duration(s)	Sum VeDBA	Mean VeDBA	Mean Dyn AccX	Mean Dyn AccY	Mean Dyn AccZ	Sum VeSBA	Mean VeSBA	Mean smth AccX	Mean smth AccY	Mean smth AccZ	VeDBA_Var	VeDBA_SD	VeSBA_Var	VeSBA_SD	Mean Animal g	Sum Animal g	Animal g_Var	Animal g_SD	Acc_x_Var	Acc_x_SD	Acc_y_Var	Acc_y_SD	Acc_z_Var	Acc_z_SD	Predominant freq, Hz	Smth press val	Max pressure val	Min pressure val	Grd air press	Altitude begin	Altitude end	Delta max/min altitude
1	1	Category A	0	17	11:23:34	18663	18663	4807	482.3	127.552	0.0265346	4.42E-06	-2.77E-05	-1.23E-05	4468.4	0.929561	0.15143	0.164297	-0.902202	6.49E-05	0.00805654	0	0	0.0704394	338.602	0	0	0.000224028	0.0149676	0.000173087	0.0131563	0.00019127	0.01383	0	7	6.393	0.021	1000	32890.7	32829.6	5945.96
1	2	Category G	4807	17	11:46:29	30196	30196	99	9.801	26.9932	0.272658	-0.145234	-0.00413806	0.0348677	91.2866	0.922087	-0.520417	0.00670277	-0.750037	0.0323104	0.179751	0.00065844	0.0256601	0.0779129	7.71338	0.00065844	0.0256601	0.0751731	0.274177	0.00839696	0.0916349	0.0220812	0.148597	0	7	4.157	0.122	1000	32198.5	32309.5	3424.83
1	3	Category B	4906	17	14:07:42	113105	113105	4864	488.5	107.47	0.0220949	1.37E-05	3.26E-06	1.50E-05	4769.23	0.980516	-0.160558	-0.939952	-0.227995	4.59E-05	0.00677324	0	0	0.0194835	94.7678	0	0	0.00014797	0.0121643	8.46E-05	0.00919924	0.000149325	0.0122199	0	7	12.223	0.007	1000	36575.6	37816.3	10270.5
1	4	Category M	9770	17	14:30:13	121096	121096	25	2.4	41.6477	1.66591	0.233232	0.324922	-0.829238	24.5498	0.981992	-0.166016	-0.315801	-0.908574	8.21148	2.86557	0.00163086	0.0403839	0.0321289	0.803223	0.001875	0.0433013	0.170078	0.412405	5.58657	2.36359	4.59799	2.14429	0	7	0.16	0.019	1000	36506.6	36897.9	770.82
1	5	Category N	9795	17	14:30:21	121121	121121	70	7	39.5691	0.565273	-0.070609	0.0942697	0.380298	91.6792	1.3097	-0.327724	-0.0494071	-1.26406	0.243129	0.493081	0.0247907	0.157451	0.318785	22.3149	0.0195208	0.139717	0.101074	0.317922	0.041204	0.202988	0.222035	0.471206	0	7	0.191	0.027	1000	36706.7	36440.2	1052.3
1	6	Category M	9865	17	14:30:28	121191	121191	19	1.8	64.9146	3.41656	0.230816	-0.471012	-2.11547	29.0771	1.53038	-0.479544	-0.12563	-1.44768	19.8875	4.45954	0.00131065	0.0362029	0.530376	10.0771	0.00107936	0.0328536	0.216373	0.465159	9.99095	3.16085	17.1696	4.14362	0	7	0.217	0.034	1000	36172.9	36632.7	920.92
1	7	Category G	9884	17	14:30:36	121210	121210	242	24.2	73.2839	0.302826	-0.0519636	0.00912198	0.0886059	242.813	1.00336	-0.535834	-0.046072	-0.835251	0.0475065	0.21796	0.00611764	0.0782153	0.11266	27.2637	0.00521674	0.072227	0.0589983	0.242896	0.0107472	0.103669	0.0707665	0.26602	0	7	0.223	0.019	1000	36388.7	37112.8	1519.05
1	8	Category A	10126	17	15:37:07	159447	159447	5111	513	99.1401	0.0193974	1.01E-05	1.89E-05	1.22E-05	4690.12	0.917652	0.209385	0.195864	-0.871625	8.13E-05	0.00901933	0	0	0.082348	420.881	0	0	7.23E-05	0.00850413	8.53E-05	0.00923651	0.000175116	0.0132332	0	7	0.79	0.01	1000	36575.6	36931.9	3736.06
1	9	Category C	15237	17	15:58:45	166499	166499	605	60.7	94.9619	0.156962	-0.0152893	-0.00398978	0.00291193	574.321	0.94929	-0.567223	-0.0880222	-0.751944	0.00779676	0.0882993	4.28E-05	0.00654026	0.0507098	30.6794	4.28E-05	0.00654026	0.0209146	0.144619	0.0041516	0.0644329	0.00861231	0.0928025	0	7	16.248	0.04	1000	34885	32041.7	10024.1
1	10	Category D	15842	17	16:00:26	167104	167104	603	60.5	103.546	0.171718	0.00107616	0.000725944	-0.00104782	576.113	0.955412	-0.568572	-0.0241145	-0.765883	0.0103814	0.101889	0	0	0.0445883	26.8867	0	0	0.0216569	0.147163	0.00735863	0.0857825	0.0112046	0.105852	0	7	16.612	0.024	1000	31138.5	35372.9	10070.7
1	11	Category C	16445	17	16:02:05	167707	167707	600	60.201	98.9807	0.164968	0.00108927	0.000612386	-0.000213623	572.031	0.953385	-0.564182	-0.0737614	-0.763916	0.00869425	0.093243	0	0	0.046615	27.969	0	0	0.0190804	0.138132	0.00669718	0.0818363	0.0102738	0.10136	0	7	5.39	0.051	1000	35290.8	30745.1	7727.5
1	12	Category D	17045	17	16:03:43	168307	168307	64	6.301	10.1633	0.158802	0.00296021	-0.0137215	-0.00517654	61.0566	0.95401	-0.561104	-0.0737686	-0.767616	0.0122299	0.110589	0	0	0.04599	2.94336	0	0	0.0193062	0.138947	0.00519562	0.0720806	0.0124016	0.111362	0	7	3.421	0.072	1000	30846.3	32629.6	5638.46
1	13	Category C	17109	17	16:03:53	168371	168371	427	42.8	80.3901	0.188267	0.00133105	-0.00170784	-0.000124071	403.643	0.9453	-0.531864	-0.0529053	-0.776766	0.00859181	0.092692	2.86E-06	0.0016908	0.0547001	23.3569	2.86E-06	0.0016908	0.0169521	0.1302	0.0172128	0.131197	0.0122236	0.11056	0	7	9.91	0.082	1000	33441.4	30057.7	8175.72
1	14	Category D	17536	17	16:05:30	168798	168798	598	59.901	109.006	0.182285	-0.000231485	0.00599696	-0.000952067	571.58	0.955819	-0.560107	-0.0598218	-0.771475	0.0222099	0.14903	4.90E-06	0.0022134	0.0441813	26.4204	4.90E-06	0.0022134	0.0230411	0.151793	0.00789252	0.0888399	0.0249256	0.157878	0	7	14.326	0.027	1000	30311.3	36218.8	9633.86
1	15	Category C	18134	17	16:08:49	169396	169396	281	28.101	42.4253	0.15098	-0.0137509	-0.00862572	0.00865005	267.193	0.950865	-0.577933	-0.106281	-0.740922	0.00564825	0.0751548	0	0	0.0491348	13.8069	0	0	0.0160273	0.126599	0.00530246	0.072818	0.00751015	0.0866611	0	7	13.443	0.025	1000	36388.7	30096.7	9879.09
1	16	Category E	18415	17	16:09:18	169677	169677	53	5.2	11.8977	0.224485	0.0465664	0.00643518	-0.0253676	49.4963	0.933893	-0.308087	-0.0223596	-0.880058	0.0065227	0.0807632	0	0	0.0661068	3.50366	0	0	0.0315402	0.177596	0.00821326	0.090627	0.0171451	0.130939	0	7	3.933	0.071	1000	30044.1	36106.1	6545.56
1	17	Category F	18468	17	16:12:19	169730	169730	125	12.501	28.8071	0.230457	-0.0184414	0.005875	0.00939258	118.795	0.950361	-0.356586	-0.0427656	-0.878639	0.015377	0.124004	1.95E-06	0.00139754	0.0496387	6.20483	1.95E-06	0.00139754	0.0317324	0.178136	0.0104355	0.102155	0.0221621	0.148869	0	7	3.237	0.058	1000	36052.1	33926.1	5941.75
1	18	Category J	18593	17	16:14:00	169855	169855	72	7.1	54.6455	0.758965	0.098877	-0.0196567	-0.0375434	69.7717	0.969052	-0.215407	-0.0818481	-0.939897	0.0751987	0.274224	6.10E-05	0.0078125	0.0309482	2.22827	6.10E-05	0.0078125	0.0828518	0.28784	0.0252007	0.158747	0.534217	0.730901	0	7	1.137	0.062	1000	33721.6	34638	3230.61
1	19	Category C	18665	17	16:28:06	169927	169927	321	32.1	58.0151	0.180733	-0.0140065	0.00258287	0.00534828	303.543	0.945617	-0.54842	-0.0406102	-0.765326	0.00992458	0.0996222	4.56E-06	0.00213621	0.0543833	17.457	4.56E-06	0.00213621	0.0227317	0.15077	0.00703901	0.0838988	0.0115818	0.107619	0	7	9.644	0.038	1000	33114.9	33942.3	7863.49
1	20	Category D	18986	17	16:28:41	170248	170248	307	30.7	41.8386	0.136282	0.00499335	-0.00304977	-0.00379094	291.837	0.95061	-0.546462	-0.0229771	-0.777206	0.00593731	0.0770539	0	0	0.0493896	15.1626	0	0	0.0134723	0.11607	0.00359769	0.0599808	0.00825943	0.0908814	0	7	5.798	0.027	1000	33366.3	36752.6	7091.98
1	21	Category C	19293	17	16:32:03	170555	170555	601	60.2	100.848	0.167801	-0.00196084	0.00135069	0.00101637	571.812	0.951434	-0.565163	-0.00197384	-0.763989	0.00887721	0.094219	0	0	0.0485657	29.188	0	0	0.0219653	0.148207	0.00476176	0.0690055	0.0106142	0.103025	0	7	0.828	0.009	1000	36737.2	36265.8	2525.87
1	22	Category D	19894	17	16:33:57	171156	171156	602	60.2	87.7129	0.145702	-0.00132412	0.000429882	0.000975346	572.776	0.951455	-0.55744	-0.00113635	-0.770325	0.00617205	0.0785624	0	0	0.0485451	29.2241	0	0	0.0152065	0.123315	0.00378499	0.0615223	0.00846381	0.091999	0	7	3.112	0.007	1000	35029.3	36289.7	7329.26
1	23	Category C	20496	17	16:36:12	171758	171758	607	60.801	91.8782	0.151364	0.00194227	-0.00144031	-0.00114469	573.788	0.945285	-0.52758	-0.0202367	-0.78347	0.00638949	0.0799343	0	0	0.0547153	33.2122	0	0	0.0148994	0.122063	0.0054081	0.0735398	0.00897408	0.0947316	0	7	0.204	0.022	1000	36676.7	37112.8	1634.42
1	24	Category D	21103	17	16:37:54	172365	172365	591	59.201	83.4702	0.141236	-0.007185	0.00118807	0.00363691	557.854	0.943916	-0.511673	0.0321014	-0.790552	0.00466924	0.0683318	5.37E-06	0.00231738	0.0560842	33.1458	5.37E-06	0.00231738	0.0127734	0.113019	0.00531739	0.0729204	0.0069545	0.0833936	0	7	0.222	0.017	1000	37358.9	36230.4	1847.55
1	25	Category M	21694	17	16:44:29	172956	172956	71	7.001	21.4666	0.302346	0.0946406	-0.0035899	-0.034441	61.4419	0.865379	-0.231916	0.0084005	-0.83233	0.0221377	0.148787	0.000261334	0.0161658	0.134621	9.55811	0.000261334	0.0161658	0.0898025	0.299671	0.0095765	0.0978596	0.016158	0.127114	0	7	0.835	0.013	1000	34965.4	36195.7	3807.02
1	26	Category C	21765	17	16:44:38	173027	173027	368	36.801	53.0098	0.144048	-0.00481979	0.000417295	0.000771564	349.153	0.948786	-0.555378	0.0424732	-0.766043	0.00486158	0.0697251	4.25E-05	0.00651608	0.0512145	18.8469	4.25E-05	0.00651608	0.015079	0.122797	0.00352611	0.059381	0.00729105	0.0853876	0	7	1.801	0.018	1000	36440.2	32391.2	4967.73
1	27	Category D	22133	17	16:46:16	173395	173395	604	60.5	96.8718	0.160384	-0.00167746	-0.00123687	0.000539615	575.283	0.952455	-0.597324	0.012013	-0.740354	0.00718436	0.0847606	0	0	0.0475448	28.717	0	0	0.0198453	0.140873	0.00416696	0.064552	0.00928502	0.0963588	0	7	8.393	0.11	1000	32698.8	32751.9	7339.07
1	28	Category C	22737	17	16:48:00	173999	173999	598	59.901	95.7844	0.160175	1.51E-05	0.000940635	-0.000189842	566.17	0.946772	-0.561188	0.0105201	-0.761905	0.00781985	0.0884299	0	0	0.053228	31.8303	0	0	0.0195488	0.139817	0.00401199	0.0633403	0.00993546	0.0996768	0	7	2.928	0.01	1000	32016.1	36547.7	5620.09
1	29	Category D	23335	17	17:16:16	174597	174597	457	45.701	72.6365	0.158942	-0.0024804	0.00132701	0.00170257	431.614	0.944451	-0.560649	-0.00704429	-0.758268	0.00620769	0.0787889	0	0	0.0555492	25.386	0	0	0.017568	0.132544	0.00448001	0.0669329	0.00982065	0.0990992	0	7	0.289	0.024	1000	36647.2	36661.9	1607.73
1	30	Category G	23792	17	18:11:19	175054	175054	354	35.3	68.3884	0.193188	0.00529109	0.00694008	-0.00122691	335.1	0.946609	-0.492478	0.0160271	-0.797473	0.00966011	0.0982858	0	0	0.0533909	18.9004	0	0	0.0224706	0.149902	0.011625	0.107819	0.0128939	0.113551	0	7	0.583	0.009	1000	36414.2	35830.9	1641.73
1	31	Category D	24146	17	18:13:07	175408	175408	592	59.3	99.4309	0.167958	-0.00153371	-0.00555667	-0.000181868	562.539	0.950235	-0.549734	-0.00607547	-0.772409	0.0078059	0.088351	0	0	0.0497651	29.4609	0	0	0.0189906	0.137806	0.00647468	0.0804654	0.0107047	0.103463	0	7	0.813	0.015	1000	35088.4	35197.7	2084.2
1	32	Category C	24738	17	19:14:56	176000	176000	604	60.5	94.3333	0.156181	-0.00649075	0.00282985	0.00197738	570.083	0.943847	-0.512677	-0.00478459	-0.787034	0.00675105	0.0821648	0	0	0.0561532	33.9165	0	0	0.0152697	0.123571	0.00666496	0.0816392	0.00917993	0.095812	0	7	0.788	0.008	1000	35514.5	36618.2	2248.06
1	33	Category E	25342	17	19:32:07	176604	176604	66	6.5	15.6482	0.237094	0.0539551	-0.0338912	-0.0147372	59.7712	0.905625	-0.173998	-0.0536555	-0.885213	0.0136608	0.116879	1.11E-05	0.00333126	0.0943751	6.22876	1.11E-05	0.00333126	0.0394102	0.19852	0.00745739	0.0863562	0.0220133	0.148369	0	7	0.19	0.012	1000	36647.2	36768.2	1296.08
1	34	Category K	25408	17	19:32:14	176670	176670	27	2.6	5.20703	0.192853	0.169461	0.0105794	-0.0596879	24.3728	0.902696	-0.270662	-0.0588198	-0.856834	0.00421369	0.0649129	0	0	0.0973036	2.6272	0	0	0.0341164	0.184706	0.00134729	0.0367055	0.00509078	0.0713497	0	7	0.19	0.014	1000	36984.2	36706.7	1171.58
1	35	Category C	25435	17	19:41:25	176697	176697	202	20.2	33.6726	0.166696	-0.0177957	0.00947677	0.00566237	189.995	0.940571	-0.555322	0.105881	-0.745074	0.00647698	0.0804797	4.83E-06	0.00219874	0.0594289	12.0046	4.83E-06	0.00219874	0.0203809	0.142762	0.00463142	0.0680545	0.00926163	0.0962374	0	7	0.244	0.016	1000	36831.9	36661.9	1369.16
1	36	Category G	25637	17	19:42:30	176899	176899	398	39.801	75.1958	0.188934	-0.0125475	-0.00948223	0.00416266	377.984	0.949708	-0.591117	0.00987911	-0.739831	0.00941107	0.0970107	6.75E-06	0.00259762	0.0502924	20.0164	6.75E-06	0.00259762	0.0267064	0.163421	0.00608941	0.0780347	0.0124585	0.111618	0	7	0.223	0.006	1000	36520.2	36401.4	1770.45
1	37	Category M	26035	17	20:20:17	177297	177297	49	4.8	15.3958	0.314199	0.158148	0.0524055	-0.0571937	44.9478	0.917301	-0.384267	0.0759726	-0.829316	0.0243543	0.156059	4.98E-06	0.00223214	0.0826989	4.05225	4.98E-06	0.00223214	0.0450066	0.212148	0.0400241	0.20006	0.0369898	0.192327	0	7	1.095	0.054	1000	35268.9	33808.3	2663.62
1	38	Category C	26084	17	20:52:59	177346	177346	165	16.4	30.9502	0.187577	-0.0271736	-0.0155747	0.0155333	154.352	0.935467	-0.517435	-0.11241	-0.768895	0.00768673	0.087674	1.48E-06	0.0012164	0.064533	10.6479	1.48E-06	0.0012164	0.0250814	0.158371	0.00758316	0.0870813	0.0105927	0.102921	0	7	0.57	0.029	1000	34003.8	35225.9	2423.34
1	39	Category D	26249	17	20:54:39	177511	177511	472	47.3	81.6235	0.172931	-0.00216261	0.00775095	0.000658973	446.804	0.946619	-0.531942	0.0320083	-0.781119	0.0100196	0.100098	0	0	0.0533809	25.1958	0	0	0.0236837	0.153895	0.00543989	0.0737556	0.0113484	0.106529	0	7	1.258	0.034	1000	35298.1	36401.4	4164.5
1	40	Category E	26721	17	20:55:32	177983	177983	123	12.2	28.8633	0.234661	0.0116691	-0.00799511	-0.00982517	114.033	0.927095	-0.32005	-0.022846	-0.868676	0.0201406	0.141918	0	0	0.0729048	8.96729	0	0	0.032165	0.179346	0.0137969	0.11746	0.028888	0.169965	0	7	0.894	0.039	1000	36453.3	35649.1	3013.7
1	41	Category F	26844	17	22:33:12	178106	178106	190	18.9	35.5334	0.187018	-0.00375591	-0.00454873	0.000929019	176.352	0.928166	-0.236955	-0.0422029	-0.895559	0.00808876	0.0899376	0	0	0.0718339	13.6484	0	0	0.010358	0.101774	0.00651084	0.0806898	0.0260215	0.161312	0	7	0.059	0	1000	36106.1	39119.2	8223.9
1	42	Category L	27034	17	22:33:33	178296	178296	91	9.1	6.47778	0.0711844	0.0571396	0.00515915	-0.0191342	83.696	0.919737	-0.178944	-0.0365004	-0.898856	0.00100607	0.0317187	0	0	0.0802632	7.30396	0	0	0.00598279	0.0773485	0.000262921	0.0162148	0.000804859	0.02837	0	7	0.024	0.015	1000	39045.2	38384.5	785.55
1	43	Category G	27125	17	22:56:59	178387	178387	187	18.7	37.0356	0.198052	-0.0202885	0.00231999	0.00874467	176.965	0.946337	-0.53403	-0.0713739	-0.775355	0.0124068	0.111386	0	0	0.0536626	10.0349	0	0	0.0320151	0.178928	0.00731508	0.0855282	0.0122788	0.11081	0	7	0.059	0	1000	38144.8	38621.3	1738.02
1	44	Category H	27312	17	22:58:28	178574	178574	93	9.2	19.7212	0.212056	0.00400601	-0.00727172	-0.00346522	88.8286	0.955146	-0.554496	-0.0328382	-0.776656	0.0135432	0.116375	0	0	0.0448536	4.17139	0	0	0.0308694	0.175697	0.0108524	0.104175	0.0170321	0.130507	0	7	0.019	0.01	1000	39985.5	38674	1415.01
1	45	Category G	27405	17	22:58:46	178667	178667	305	30.5	53.8586	0.176586	-0.0165551	-6.48E-05	0.00427046	290.289	0.951767	-0.577449	-0.0265241	-0.753063	0.010466	0.102304	6.40E-06	0.00253055	0.0482326	14.7109	6.40E-06	0.00253055	0.0264752	0.162712	0.00423364	0.0650664	0.0112217	0.105932	0	7	0.059	0.028	1000	38521.6	37648.7	1117.85
1	46	Category E	27710	17	23:56:14	178972	178972	80	7.9	14.8499	0.185623	0.0643372	-0.00394897	-0.0125702	73.094	0.913675	-0.119727	-0.0250031	-0.901749	0.0170258	0.130483	3.05E-05	0.00552427	0.0863251	6.90601	3.05E-05	0.00552427	0.0180725	0.134434	0.00582581	0.076327	0.0191986	0.138559	0	7	0.008	0	1000	38259.6	39698.2	6070.37
1	47	Category J	27790	17	23:56:22	179052	179052	35	3.4	23.6887	0.676821	0.138672	0.000195313	-0.0453823	31.8953	0.911293	-0.205755	-0.0164969	-0.88494	0.188267	0.433898	0	0	0.0887068	3.10474	0	0	0.112995	0.336148	0.0313407	0.177033	0.436893	0.660979	0	7	0.011	0.008	1000	39698.2	39045.2	911.95
1	48	Category H	27825	18	0:03:47	179087	179087	232	23.2	51.1606	0.22052	-0.051702	-0.00862911	0.00664652	219.182	0.944752	-0.487772	0.0407336	-0.801363	0.0194239	0.13937	6.21E-05	0.00787956	0.0552484	12.8176	6.21E-05	0.00787956	0.0439958	0.209752	0.00581728	0.0762711	0.017032	0.130507	0	7	0.057	0.033	1000	38570.5	37571.2	1120.68
1	49	Category A	28057	18	0:43:07	187969	187969	4901	491.6	116.757	0.023823	-3.34E-05	5.31E-05	-1.61E-05	4431.94	0.904292	0.217209	0.0795741	-0.797011	0.000180229	0.0134249	0	0	0.0957078	469.064	0	0	0.000220977	0.0148653	0.000363297	0.0190603	0.000229296	0.0151425	0	7	0.059	0	1000	37473.4	39698.2	6948.84
1	50	Category L	32958	18	4:05:46	207944	207944	32	3.1	9.57837	0.299324	-0.15329	-0.194969	-0.141121	26.2578	0.820557	0.131233	0.18824	-0.779137	0.00695801	0.0834147	0.00104523	0.03233	0.179443	5.74219	0.00104523	0.03233	0.0241547	0.155418	0.0486526	0.220573	0.0218201	0.147716	0	7	0.048	0.045	1000	38108.5	37730.3	459.8
1	51	Category A	32990	18	10:43:11	291308	291308	4815	483	120.352	0.0249952	8.97E-06	1.28E-05	-1.22E-05	4372.66	0.908133	0.0431563	-0.581026	-0.696271	0.00066965	0.0258776	0	0	0.0918673	442.341	0	0	0.000779932	0.0279273	0.00023618	0.0153682	0.000206265	0.0143619	0	7	0.059	0	1000	37497.3	37403.7	6948.84
1	52	Category B	37805	18	14:21:24	376919	376919	4826	484.3	103.546	0.0214558	-9.56E-06	1.97E-05	2.04E-05	4513.37	0.93522	-0.00477936	0.598591	-0.718415	8.60E-05	0.00927092	0	0	0.0647803	312.63	0	0	0.000118934	0.0109057	0.00010568	0.0102801	0.000167246	0.0129324	0	7	0.059	0	1000	37449.8	44330	6948.84
