# Supplementary material for: Development of a multisensor biologging collar and analytical techniques to describe high‐resolution spatial behavior in free‐ranging terrestrial mammals
Source: Ecol Evol. 2024 Sep 23;14(9):e70264. doi: 10.1002/ece3.70264 (PMC11420106; doi:10.1002/ece3.70264)
Supplement: Supplementary file 1 — Appendix S1 [file ECE3-14-e70264-s001.zip › doi_10_5061_dryad_jdfn2z3hv__v20240620/B3b_S69_Master.csv]

Counter	Total Event no.	Event no.	Category	Acc_x	Acc_y	Acc_z	Mag_x	Mag_y	Mag_z	Temp C	Pressure hbar	Date	DD	MM	YY	Time_dd:hh:mm:ss	Total secs	Decimal secs	Hours	Minutes	Seconds	Anlg	Light	Battery V	Acc_x sm	Acc_y sm	Acc_z sm	Ang vel	VeDBA	Vel m/s	Vel/VEDBA	FFT cleaned	FFT stuff	FFT stuff	FFT stuff	FFT sweep	FFT zero crossings	FFT zero crossings manual	VeSBA	Animal g	ODBA	Dyn AccX	Dyn AccY	Dyn AccZ	Smth Press	Altitude smth	Pressure change	Altitude change	Median pressure
0	18663	18663	Category A	0.179932	0.143799	-0.887939	-0.296875	-0.126465	0.419922	0	1.039	17/11/2017	17	11	2017	11:23:34	41014	0.9	11	23	34	37	0.0515137	3.48047	0.163818	0.168701	-0.902344	2.29614	0.032959	0	0	0	0	0	0	0	0	0	0.932373	0.067627	0.0554199	0.0158691	-0.0249023	0.0144043	0.81	32890.7	-0.203	611.1	1.039
1	18664	18664	Category A	0.17993164	0.16796875	-0.88793945	-0.29516602	-0.12426758	0.41870117	0	1.052	17/11/2017	17	11	2017	11:23:35	41015	0	11	23	35	37	0.051513672	3.4804688	0.16357422	0.16894531	-0.90258789	1.5549316	0.021972656	0	0	0	0	0	0	0	0	0	0.93286133	0.067138672	0.031982422	0.016113281	-0.000976563	0.014648438	0.813	32882.69	-0.103	291.32	1.039
2	18665	18665	Category A	0.14379883	0.16796875	-0.91186523	-0.30175781	-0.12353516	0.42407227	0	0.415	17/11/2017	17	11	2017	11:23:35	41015	0.1	11	23	35	37	0.051513672	3.4804688	0.16333008	0.16894531	-0.90234375	0.66625977	0.021484375	0	0	0	0	0	0	0	0	0	0.93261719	0.067382813	0.029785156	-0.01953125	-0.000976563	-0.009277344	0.697	33213.17	0.207	-563.95	0.986
3	18666	18666	Category A	0.16796875	0.16796875	-0.89990234	-0.29882813	-0.12182617	0.41967773	0	0.986	17/11/2017	17	11	2017	11:23:35	41015	0.2	11	23	35	37	0.051513672	3.4804688	0.16381836	0.16845703	-0.90258789	0.16601563	0.004882813	0	0	0	0	0	0	0	0	0	0.93261719	0.067382813	0.007324219	0.00390625	-0.000488281	0.002685547	0.768	33006.06	0.194	-495.89	0.986
4	18667	18667	Category A	0.14379883	0.16796875	-0.87597656	-0.29956055	-0.12524414	0.42260742	0	0.409	17/11/2017	17	11	2017	11:23:35	41015	0.3	11	23	35	37	0.051513672	3.4804688	0.16381836	0.16845703	-0.90307617	0.025634766	0.033691406	0	0	0	0	0	0	0	0	0	0.93310547	0.066894531	0.047851563	-0.020019531	-0.000488281	0.027099609	0.707	33183	0.466	-1127.39	0.711
5	18668	18668	Category A	0.15576172	0.16796875	-0.86376953	-0.29370117	-0.12158203	0.4206543	0	0.711	17/11/2017	17	11	2017	11:23:35	41015	0.4	11	23	35	38	0.051513672	3.4804688	0.16357422	0.16845703	-0.90283203	0.12060547	0.040039063	0	0	0	0	0	0	0	0	0	0.93286133	0.067138672	0.047607422	-0.0078125	-0.000488281	0.0390625	0.606	33505.23	0.663	-1634.74	0.711
6	18669	18669	Category A	0.19189453	0.14379883	-0.88793945	-0.29492188	-0.12231445	0.41870117	0	0.673	17/11/2017	17	11	2017	11:23:35	41015	0.5	11	23	35	38	0.051513672	3.4804688	0.16381836	0.16796875	-0.90234375	0.51220703	0.039794922	0	0	0	0	0	0	0	0	0	0.93237305	0.067626953	0.066650391	0.027832031	-0.024169922	0.014404297	0.716	33156.13	0.581	-1337.5	0.886
7	18670	18670	Category A	0.16796875	0.14379883	-0.89990234	-0.29785156	-0.11547852	0.42163086	0	0.442	17/11/2017	17	11	2017	11:23:35	41015	0.6	11	23	35	38	0.051513672	3.4804688	0.16357422	0.16772461	-0.90234375	0.4831543	0.024414063	0	0	0	0	0	0	0	0	0	0.93237305	0.067626953	0.030761719	0.004150391	-0.023925781	0.002441406	0.7	33204.08	0.459	-1120.46	0.886
8	18671	18671	Category A	0.16796875	0.16796875	-0.88793945	-0.29467773	-0.12402344	0.41870117	0	1.08	17/11/2017	17	11	2017	11:23:35	41015	0.7	11	23	35	38	0.051513672	3.4804688	0.16333008	0.16772461	-0.90209961	0.36816406	0.014892578	0	0	0	0	0	0	0	0	0	0.93212891	0.067871094	0.018798828	0.004394531	0	0.014160156	0.879	32711.39	0.016	-39.95	0.886
9	18672	18672	Category A	0.17993164	0.17993164	-0.89990234	-0.29858398	-0.12524414	0.42504883	0	0.886	17/11/2017	17	11	2017	11:23:35	41015	0.8	11	23	35	38	0.051513672	3.4804688	0.1628418	0.16821289	-0.90209961	0.4230957	0.020507813	0	0	0	0	0	0	0	0	0	0.93212891	0.067871094	0.030761719	0.016845703	0.011474609	0.002197266	0.89	32683.86	-0.024	60.42	0.886
10	18673	18673	Category A	0.19189453	0.17993164	-0.89990234	-0.29956055	-0.12768555	0.41967773	0	1.486	17/11/2017	17	11	2017	11:23:35	41015	0.9	11	23	35	38	0.051513672	3.4804688	0.1628418	0.16772461	-0.90185547	0.47241211	0.03125	0	0	0	0	0	0	0	0	0	0.93164063	0.068359375	0.043212891	0.028808594	0.011962891	0.001953125	0.824	32853.37	0.07	-179.45	1.08
11	18674	18674	Category A	0.16796875	0.15576172	-0.91186523	-0.29638672	-0.12915039	0.42285156	0	0.774	17/11/2017	17	11	2017	11:23:36	41016	0	11	23	36	38	0.051513672	3.4804688	0.16235352	0.16748047	-0.90161133	0.8190918	0.016357422	0	0	0	0	0	0	0	0	0	0.93139648	0.068603516	0.02734375	0.005371094	-0.01171875	-0.010009766	0.962	32510.17	-0.079	191.17	1.08
12	18675	18675	Category A	0.14379883	0.16796875	-0.91186523	-0.29882813	-0.12182617	0.41772461	0	0.279	17/11/2017	17	11	2017	11:23:36	41016	0.1	11	23	36	38	0.051513672	3.4804688	0.16259766	0.16748047	-0.90161133	0.67456055	0.021240234	0	0	0	0	0	0	0	0	0	0.93139648	0.068603516	0.029296875	-0.018798828	0.000244141	-0.010009766	0.864	32749.38	0.076	-187.29	1.27
13	18676	18676	Category A	0.17993164	0.19189453	-0.89990234	-0.29833984	-0.12280273	0.42602539	0	1.27	17/11/2017	17	11	2017	11:23:36	41016	0.2	11	23	36	38	0.051513672	3.4804688	0.1628418	0.16772461	-0.90136719	0.19116211	0.029541016	0	0	0	0	0	0	0	0	0	0.93115234	0.068847656	0.042724609	0.016845703	0.023925781	0.001464844	0.97	32491.53	0.095	-212.37	1.29
14	18677	18677	Category A	0.17993164	0.15576172	-0.87597656	-0.30126953	-0.1237793	0.42675781	0	0.491	17/11/2017	17	11	2017	11:23:36	41016	0.3	11	23	36	38	0.051513672	3.4804688	0.16259766	0.16748047	-0.90087891	0.14697266	0.032470703	0	0	0	0	0	0	0	0	0	0.93066406	0.069335938	0.054199219	0.017089844	-0.01171875	0.024902344	0.937	32569.25	0.362	-754.29	1.27
15	18678	18678	Category A	0.19189453	0.16796875	-0.89990234	-0.29833984	-0.12524414	0.42089844	0	1.522	17/11/2017	17	11	2017	11:23:36	41016	0.4	11	23	36	39	0.051513672	3.4804688	0.16259766	0.16748047	-0.90087891	0.60644531	0.029052734	0	0	0	0	0	0	0	0	0	0.93066406	0.069335938	0.030517578	0.029052734	0.000244141	0.000976563	1.011	32397.9	0.412	-801.96	1.27
16	18679	18679	Category A	0.14379883	0.17993164	-0.91186523	-0.30175781	-0.12426758	0.42260742	0	1.29	17/11/2017	17	11	2017	11:23:36	41016	0.5	11	23	36	39	0.051513672	3.4804688	0.16210938	0.16772461	-0.90063477	0.88793945	0.024658203	0	0	0	0	0	0	0	0	0	0.93017578	0.069824219	0.041748047	-0.018310547	0.011962891	-0.010986328	1.029	32357.76	0.18	-372.96	1.27
17	18680	18680	Category A	0.14379883	0.16796875	-0.92382813	-0.29516602	-0.12573242	0.41967773	0	1.219	17/11/2017	17	11	2017	11:23:36	41016	0.6	11	23	36	39	0.051513672	3.4804688	0.16259766	0.16796875	-0.90039063	0.42382813	0.029785156	0	0	0	0	0	0	0	0	0	0.93017578	0.069824219	0.042236328	-0.018798828	0	-0.023193359	0.942	32557.33	0.151	-337.83	1.219
18	18681	18681	Category A	0.17993164	0.16796875	-0.92382813	-0.29199219	-0.11938477	0.41650391	0	0.387	17/11/2017	17	11	2017	11:23:36	41016	0.7	11	23	36	39	0.051513672	3.4804688	0.16235352	0.16772461	-0.90014648	0.2668457	0.029296875	0	0	0	0	0	0	0	0	0	0.92993164	0.070068359	0.041259766	0.017333984	0	-0.0234375	0.96	32514.85	0.093	-209.73	1.219
19	18682	18682	Category A	0.16796875	0.15576172	-0.93579102	-0.30175781	-0.12231445	0.41772461	0	0.747	17/11/2017	17	11	2017	11:23:36	41016	0.8	11	23	36	39	0.051513672	3.4804688	0.16259766	0.16772461	-0.8996582	0.11328125	0.038085938	0	0	0	0	0	0	0	0	0	0.9296875	0.0703125	0.052978516	0.005126953	-0.011962891	-0.035888672	0.817	32871.99	0.33	-764.14	0.747
20	18683	18683	Category A	0.16796875	0.13183594	-0.92382813	-0.29418945	-0.12084961	0.42382813	0	0.596	17/11/2017	17	11	2017	11:23:36	41016	0.9	11	23	36	39	0.051513672	3.4804688	0.16259766	0.16772461	-0.89941406	0.18066406	0.043457031	0	0	0	0	0	0	0	0	0	0.92919922	0.070800781	0.065429688	0.005126953	-0.035888672	-0.024169922	0.708	33180	0.314	-806.7	0.747
21	18684	18684	Category A	0.16796875	0.17993164	-0.89990234	-0.29760742	-0.12182617	0.41772461	0	0.663	17/11/2017	17	11	2017	11:23:37	41017	0	11	23	37	39	0.051513672	3.4804688	0.16186523	0.16772461	-0.89941406	0.984375	0.013427734	0	0	0	0	0	0	0	0	0	0.92895508	0.071044922	0.018554688	0.005859375	0.011962891	-0.000244141	0.716	33156.13	0.312	-796.16	0.747
22	18685	18685	Category A	0.16796875	0.16796875	-0.88793945	-0.29541016	-0.12744141	0.42260742	0	0.638	17/11/2017	17	11	2017	11:23:37	41017	0.1	11	23	37	39	0.051513672	3.4804688	0.16210938	0.16772461	-0.89916992	1.3347168	0.012695313	0	0	0	0	0	0	0	0	0	0.92895508	0.071044922	0.017333984	0.005615234	0	0.011230469	0.791	32942.29	0.198	-494.54	0.747
23	18686	18686	Category A	0.17993164	0.17993164	-0.91186523	-0.29589844	-0.125	0.41870117	0	1.27	17/11/2017	17	11	2017	11:23:37	41017	0.2	11	23	37	39	0.051513672	3.4804688	0.16210938	0.16772461	-0.89941406	0.87939453	0.024658203	0	0	0	0	0	0	0	0	0	0.92919922	0.070800781	0.041992188	0.017578125	0.011962891	-0.012207031	0.721	33141.32	0.338	-849.21	0.663
24	18687	18687	Category A	0.16796875	0.15576172	-0.91186523	-0.29785156	-0.12524414	0.42260742	0	0.836	17/11/2017	17	11	2017	11:23:37	41017	0.3	11	23	37	39	0.051513672	3.4804688	0.16210938	0.16748047	-0.8996582	0.12890625	0.017822266	0	0	0	0	0	0	0	0	0	0.92944336	0.070556641	0.029541016	0.005615234	-0.01171875	-0.011962891	0.638	33398.71	0.365	-982.79	0.663
25	18688	18688	Category A	0.15576172	0.17993164	-0.91186523	-0.30004883	-0.12280273	0.42163086	0	0.325	17/11/2017	17	11	2017	11:23:37	41017	0.4	11	23	37	40	0.051513672	3.4804688	0.16259766	0.16821289	-0.89990234	0.10302734	0.017822266	0	0	0	0	0	0	0	0	0	0.92993164	0.070068359	0.030029297	-0.006835938	0.011474609	-0.01171875	0.621	33454.75	0.375	-1022.96	0.638
26	18689	18689	Category A	0.13183594	0.16796875	-0.89990234	-0.30053711	-0.12695313	0.41674805	0	0.096	17/11/2017	17	11	2017	11:23:37	41017	0.5	11	23	37	40	0.051513672	3.4804688	0.16210938	0.16845703	-0.90039063	0.016601563	0.030273438	0	0	0	0	0	0	0	0	0	0.93017578	0.069824219	0.031494141	-0.030273438	-0.000488281	0.000488281	0.617	33468.11	0.468	-1231.69	0.612
27	18690	18690	Category A	0.14379883	0.17993164	-0.87597656	-0.29931641	-0.12670898	0.421875	0	0.566	17/11/2017	17	11	2017	11:23:37	41017	0.6	11	23	37	40	0.051513672	3.4804688	0.16210938	0.16821289	-0.90063477	0.21582031	0.032958984	0	0	0	0	0	0	0	0	0	0.93041992	0.069580078	0.0546875	-0.018310547	0.011474609	0.024658203	0.455	34079.76	0.516	-1590.55	0.612
28	18691	18691	Category A	0.19189453	0.16796875	-0.93579102	-0.29785156	-0.12670898	0.42163086	0	0.612	17/11/2017	17	11	2017	11:23:37	41017	0.7	11	23	37	40	0.051513672	3.4804688	0.16259766	0.16845703	-0.90087891	0.86010742	0.045166016	0	0	0	0	0	0	0	0	0	0.9309082	0.069091797	0.064453125	0.029052734	-0.000488281	-0.034667969	0.492	33926.12	0.584	-1670.55	0.566
29	18692	18692	Category A	0.14379883	0.16796875	-0.92382813	-0.29931641	-0.12255859	0.42260742	0	0.295	17/11/2017	17	11	2017	11:23:37	41017	0.8	11	23	37	40	0.051513672	3.4804688	0.16235352	0.16870117	-0.90087891	0.88598633	0.029541016	0	0	0	0	0	0	0	0	0	0.93066406	0.069335938	0.042236328	-0.018554688	-0.000732422	-0.022705078	0.526	33792.98	0.525	-1483.52	0.566
30	18693	18693	Category A	0.13183594	0.15576172	-0.91186523	-0.29760742	-0.12280273	0.42089844	0	1.058	17/11/2017	17	11	2017	11:23:37	41017	0.9	11	23	37	40	0.051513672	3.4804688	0.1628418	0.16821289	-0.90087891	0.52514648	0.03515625	0	0	0	0	0	0	0	0	0	0.9309082	0.069091797	0.054443359	-0.031005859	-0.012451172	-0.010742188	0.597	33536.01	0.43	-1173.82	0.612
31	18694	18694	Category A	0.15576172	0.16796875	-0.92382813	-0.29296875	-0.12329102	0.4206543	0	0.534	17/11/2017	17	11	2017	11:23:38	41018	0	11	23	38	40	0.051757813	3.5126953	0.1628418	0.16796875	-0.90063477	0.15966797	0.024169922	0	0	0	0	0	0	0	0	0	0.93041992	0.069580078	0.030517578	-0.007080078	0	-0.022949219	0.619	33461.42	0.194	-578.73	0.612
32	18695	18695	Category A	0.19189453	0.15576172	-0.91186523	-0.29614258	-0.12353516	0.42260742	0	0.519	17/11/2017	17	11	2017	11:23:38	41018	0.1	11	23	38	40	0.051757813	3.5126953	0.1628418	0.16796875	-0.90063477	0.15039063	0.033203125	0	0	0	0	0	0	0	0	0	0.93041992	0.069580078	0.052246094	0.028808594	-0.012207031	-0.010986328	0.587	33570.65	0.129	-414.52	0.699
33	18696	18696	Category A	0.14379883	0.15576172	-0.89990234	-0.30395508	-0.12451172	0.41772461	0	0.699	17/11/2017	17	11	2017	11:23:38	41018	0.2	11	23	38	40	0.051757813	3.5126953	0.1628418	0.16748047	-0.90014648	0.30932617	0.022460938	0	0	0	0	0	0	0	0	0	0.93017578	0.069824219	0.031494141	-0.019042969	-0.01171875	0.000244141	0.703	33195.02	0.129	-362.77	0.878
34	18697	18697	Category A	0.15576172	0.16796875	-0.88793945	-0.29931641	-0.12353516	0.42260742	0	0.417	17/11/2017	17	11	2017	11:23:38	41018	0.3	11	23	38	40	0.051757813	3.5126953	0.16259766	0.16796875	-0.90014648	0.012695313	0.014160156	0	0	0	0	0	0	0	0	0	0.93017578	0.069824219	0.019287109	-0.006835938	0	0.012207031	0.673	33287.05	0.186	-524.89	0.699
35	18698	18698	Category A	0.13183594	0.17993164	-0.88793945	-0.29638672	-0.12744141	0.41772461	0	0.994	17/11/2017	17	11	2017	11:23:38	41018	0.4	11	23	38	41	0.051757813	3.5126953	0.16259766	0.16772461	-0.90014648	0.34399414	0.03515625	0	0	0	0	0	0	0	0	0	0.92993164	0.070068359	0.055175781	-0.030761719	0.011962891	0.012207031	0.665	33312.15	0.131	-383.52	0.878
36	18699	18699	Category A	0.17993164	0.17993164	-0.88793945	-0.30175781	-0.1237793	0.42285156	0	0.878	17/11/2017	17	11	2017	11:23:38	41018	0.5	11	23	38	41	0.051757813	3.5126953	0.16210938	0.16772461	-0.89990234	0.30883789	0.024414063	0	0	0	0	0	0	0	0	0	0.9296875	0.0703125	0.041748047	0.017578125	0.011962891	0.011962891	0.742	33080.03	0.153	-408.59	0.878
37	18700	18700	Category A	0.17993164	0.16796875	-0.92382813	-0.2980957	-0.12353516	0.42260742	0	0.488	17/11/2017	17	11	2017	11:23:38	41018	0.6	11	23	38	41	0.051757813	3.5126953	0.16186523	0.16796875	-0.89941406	0.038574219	0.030029297	0	0	0	0	0	0	0	0	0	0.92919922	0.070800781	0.042236328	0.017822266	0	-0.024169922	0.698	33210.14	0.235	-631.32	0.878
38	18701	18701	Category A	0.17993164	0.15576172	-0.88793945	-0.29760742	-0.12011719	0.4206543	0	0.979	17/11/2017	17	11	2017	11:23:38	41018	0.7	11	23	38	41	0.051757813	3.5126953	0.16137695	0.16796875	-0.89916992	0.27246094	0.024902344	0	0	0	0	0	0	0	0	0	0.92895508	0.071044922	0.042236328	0.018310547	-0.012207031	0.011230469	0.698	33210.14	0.164	-455.65	0.878
39	18702	18702	Category A	0.17993164	0.17993164	-0.91186523	-0.29614258	-0.12744141	0.421875	0	0.436	17/11/2017	17	11	2017	11:23:38	41018	0.8	11	23	38	41	0.051757813	3.5126953	0.16137695	0.16796875	-0.89892578	0.51293945	0.025146484	0	0	0	0	0	0	0	0	0	0.92871094	0.071289063	0.042724609	0.018310547	0.01171875	-0.012695313	0.667	33305.85	-0.002	6.3	0.806
40	18703	18703	Category A	0.15576172	0.19189453	-0.91186523	-0.2980957	-0.12695313	0.42260742	0	0.417	17/11/2017	17	11	2017	11:23:38	41018	0.9	11	23	38	41	0.051757813	3.5126953	0.16137695	0.16772461	-0.89941406	0.66381836	0.027587891	0	0	0	0	0	0	0	0	0	0.92895508	0.071044922	0.041992188	-0.005615234	0.023925781	-0.012207031	0.607	33501.84	0.085	-273.45	0.806
41	18704	18704	Category A	0.13183594	0.17993164	-0.88793945	-0.29614258	-0.12573242	0.41992188	0	0.806	17/11/2017	17	11	2017	11:23:39	41019	0	11	23	39	41	0.051757813	3.5126953	0.16088867	0.16796875	-0.89941406	0.89892578	0.033447266	0	0	0	0	0	0	0	0	0	0.92895508	0.071044922	0.052490234	-0.029052734	0.01171875	0.011474609	0.71	33174.01	-0.064	198.75	0.979
42	18705	18705	Category A	0.15576172	0.15576172	-0.89990234	-0.29516602	-0.12719727	0.4206543	0	0.518	17/11/2017	17	11	2017	11:23:39	41019	0.1	11	23	39	41	0.051757813	3.5126953	0.16064453	0.16748047	-0.89941406	0.93969727	0.012695313	0	0	0	0	0	0	0	0	0	0.92871094	0.071289063	0.017333984	-0.004882813	-0.01171875	-0.000244141	0.904	32649.22	-0.358	1068.66	0.806
43	18706	18706	Category A	0.15576172	0.15576172	-0.89990234	-0.29931641	-0.12353516	0.42163086	0	1.108	17/11/2017	17	11	2017	11:23:39	41019	0.2	11	23	39	41	0.051757813	3.5126953	0.16064453	0.16748047	-0.89892578	0.58422852	0.012695313	0	0	0	0	0	0	0	0	0	0.9284668	0.071533203	0.017578125	-0.004882813	-0.01171875	-0.000732422	0.962	32510.17	-0.314	856.14	1.108
44	18707	18707	Category A	0.16796875	0.15576172	-0.89990234	-0.29931641	-0.12573242	0.421875	0	2.143	17/11/2017	17	11	2017	11:23:39	41019	0.3	11	23	39	41	0.051757813	3.5126953	0.16015625	0.16748047	-0.89868164	0.030517578	0.013916016	0	0	0	0	0	0	0	0	0	0.92822266	0.071777344	0.020263672	0.007568359	-0.01171875	-0.000976563	1.173	32055.61	-0.512	1269.18	1.379
45	18708	18708	Category A	0.17993164	0.16796875	-0.86376953	-0.29589844	-0.11767578	0.42382813	0	0.78	17/11/2017	17	11	2017	11:23:39	41019	0.4	11	23	39	42	0.051757813	3.5126953	0.16040039	0.16723633	-0.89916992	0.46557617	0.040283203	0	0	0	0	0	0	0	0	0	0.92871094	0.071289063	0.055419922	0.019287109	0.000488281	0.035400391	1.269	31870.49	-0.387	833.36	1.379
46	18709	18709	Category A	0.15576172	0.16796875	-0.89990234	-0.29858398	-0.12426758	0.42163086	0	1.687	17/11/2017	17	11	2017	11:23:39	41019	0.5	11	23	39	42	0.051757813	3.5126953	0.16040039	0.16723633	-0.8996582	0.42578125	0.004638672	0	0	0	0	0	0	0	0	0	0.92895508	0.071044922	0.005371094	-0.004638672	0.000488281	0	1.297	31818.63	-0.399	845.38	1.379
47	18710	18710	Category A	0.15576172	0.16796875	-0.89990234	-0.29858398	-0.12597656	0.42260742	0	1.379	17/11/2017	17	11	2017	11:23:39	41019	0.6	11	23	39	42	0.051757813	3.5126953	0.16015625	0.16772461	-0.89941406	0.51293945	0.004394531	0	0	0	0	0	0	0	0	0	0.92895508	0.071044922	0.005126953	-0.004394531	0	-0.000244141	1.159	32083.62	-0.164	350.44	1.379
48	18711	18711	Category A	0.14379883	0.16796875	-0.87597656	-0.29443359	-0.1262207	0.41870117	0	0.687	17/11/2017	17	11	2017	11:23:39	41019	0.7	11	23	39	42	0.051757813	3.5126953	0.16015625	0.16772461	-0.89941406	0.7800293	0.028564453	0	0	0	0	0	0	0	0	0	0.92871094	0.071289063	0.040039063	-0.016357422	0	0.0234375	0.895	32671.44	0.173	-398.73	0.78
49	18712	18712	Category A	0.16796875	0.14379883	-0.88793945	-0.29907227	-0.12109375	0.41894531	0	0.283	17/11/2017	17	11	2017	11:23:39	41019	0.8	11	23	39	42	0.051757813	3.5126953	0.16064453	0.16772461	-0.8996582	0.89990234	0.027587891	0	0	0	0	0	0	0	0	0	0.92919922	0.070800781	0.04296875	0.007080078	-0.023925781	0.01171875	0.866	32744.28	0.092	-224.74	1.379
50	18713	18713	Category A	0.14379883	0.15576172	-0.88793945	-0.29760742	-0.12182617	0.41772461	0	0.555	17/11/2017	17	11	2017	11:23:39	41019	0.9	11	23	39	42	0.051757813	3.5126953	0.16040039	0.16723633	-0.89990234	0.60986328	0.0234375	0	0	0	0	0	0	0	0	0	0.92919922	0.070800781	0.040283203	-0.016601563	-0.011474609	0.011962891	0.894	32673.92	0.062	-149.69	1.318
51	18714	18714	Category A	0.15576172	0.16796875	-0.89990234	-0.29931641	-0.12426758	0.41992188	0	0.61	17/11/2017	17	11	2017	11:23:40	41020	0	11	23	40	42	0.051757813	3.5126953	0.15966797	0.16674805	-0.90014648	0.21972656	0.00390625	0	0	0	0	0	0	0	0	0	0.92919922	0.070800781	0.005126953	-0.00390625	0.000976563	0.000244141	0.883	32701.34	0.121	-287.68	1.025
52	18715	18715	Category A	0.16796875	0.17993164	-0.87597656	-0.29589844	-0.125	0.41967773	0	1.85	17/11/2017	17	11	2017	11:23:40	41020	0.1	11	23	40	42	0.051757813	3.5126953	0.15942383	0.16699219	-0.90014648	0.10302734	0.028564453	0	0	0	0	0	0	0	0	0	0.92919922	0.070800781	0.045166016	0.008300781	0.012695313	0.024169922	0.94	32562.09	-0.05	121.77	1.035
53	18716	18716	Category A	0.14379883	0.16796875	-0.88793945	-0.29858398	-0.12426758	0.42163086	0	1.318	17/11/2017	17	11	2017	11:23:40	41020	0.2	11	23	40	42	0.051757813	3.5126953	0.15991211	0.16723633	-0.8996582	0.47119141	0.020019531	0	0	0	0	0	0	0	0	0	0.92919922	0.070800781	0.028808594	-0.016113281	0.000488281	0.01171875	1.065	32279.16	-0.194	452.42	1.318
54	18717	18717	Category A	0.16796875	0.17993164	-0.89990234	-0.29760742	-0.12524414	0.4206543	0	1.025	17/11/2017	17	11	2017	11:23:40	41020	0.3	11	23	40	42	0.051757813	3.5126953	0.15942383	0.16674805	-0.8996582	1.5285645	0.015380859	0	0	0	0	0	0	0	0	0	0.92871094	0.071289063	0.021484375	0.008300781	0.012939453	0	1.299	31814.96	-0.176	341.98	1.358
55	18718	18718	Category A	0.13183594	0.19189453	-0.89990234	-0.29516602	-0.12451172	0.4206543	0	1.035	17/11/2017	17	11	2017	11:23:40	41020	0.4	11	23	40	43	0.051757813	3.5126953	0.15893555	0.16674805	-0.8996582	2.2685547	0.036621094	0	0	0	0	0	0	0	0	0	0.92895508	0.071044922	0.052001953	-0.027099609	0.024902344	0	1.423	31595.94	-0.254	467.64	1.358
56	18719	18719	Category A	0.14379883	0.19189453	-0.89990234	-0.29443359	-0.12182617	0.41772461	0	1.956	17/11/2017	17	11	2017	11:23:40	41020	0.5	11	23	40	43	0.051757813	3.5126953	0.15844727	0.16674805	-0.89990234	2.4147949	0.029052734	0	0	0	0	0	0	0	0	0	0.92895508	0.071044922	0.039794922	-0.014648438	0.024902344	0	1.209	31984.8	-0.001	1.94	1.318
57	18720	18720	Category A	0.16796875	0.16796875	-0.89990234	-0.29663086	-0.12158203	0.42260742	0	1.358	17/11/2017	17	11	2017	11:23:40	41020	0.6	11	23	40	43	0.051757813	3.5126953	0.15869141	0.16650391	-0.8996582	2.4533691	0.009277344	0	0	0	0	0	0	0	0	0	0.92871094	0.071289063	0.010498047	0.009033203	0.001220703	0	1.093	32219.5	0.06	-123.79	1.035
58	18721	18721	Category A	0.17993164	0.19189453	-0.87597656	-0.29931641	-0.12109375	0.42260742	0	0.566	17/11/2017	17	11	2017	11:23:40	41020	0.7	11	23	40	43	0.051757813	3.5126953	0.15917969	0.16650391	-0.8996582	2.5166016	0.040283203	0	0	0	0	0	0	0	0	0	0.92895508	0.071044922	0.069580078	0.020507813	0.025146484	0.023681641	1.053	32305.12	0.26	-515.71	1.358
59	18722	18722	Category A	0.15576172	0.16796875	-0.89990234	-0.29443359	-0.11865234	0.41967773	0	0.618	17/11/2017	17	11	2017	11:23:40	41020	0.8	11	23	40	43	0.051757813	3.5126953	0.15893555	0.16650391	-0.89941406	2.2121582	0.003662109	0	0	0	0	0	0	0	0	0	0.9284668	0.071533203	0.005126953	-0.003173828	0.001220703	-0.000244141	1.147	32107.85	0.142	-274.5	1.358
60	18723	18723	Category A	0.14379883	0.17993164	-0.88793945	-0.30102539	-0.11889648	0.42382813	0	0.789	17/11/2017	17	11	2017	11:23:40	41020	0.9	11	23	40	43	0.051757813	3.5126953	0.15893555	0.16674805	-0.89868164	1.3637695	0.022705078	0	0	0	0	0	0	0	0	0	0.92773438	0.072265625	0.0390625	-0.015136719	0.012939453	0.010742188	1.022	32373.3	-0.059	134.53	1.358
61	18724	18724	Category A	0.15576172	0.15576172	-0.88793945	-0.29443359	-0.12109375	0.41650391	0	1.597	17/11/2017	17	11	2017	11:23:41	41021	0	11	23	41	43	0.051757813	3.5126953	0.15917969	0.16772461	-0.89794922	0.56787109	0.016113281	0	0	0	0	0	0	0	0	0	0.92724609	0.072753906	0.025634766	-0.003417969	-0.011962891	0.010009766	1.028	32359.97	-0.024	53.69	1.205
62	18725	18725	Category A	0.13183594	0.14379883	-0.89990234	-0.2980957	-0.12353516	0.42260742	0	1.205	17/11/2017	17	11	2017	11:23:41	41021	0.111	11	23	41	43	0.051757813	3.5126953	0.15893555	0.16772461	-0.89794922	0.010253906	0.036132813	0	0	0	0	0	0	0	0	0	0.92724609	0.072753906	0.052978516	-0.027099609	-0.023925781	-0.001708984	0.989	32447.75	0.028	-63.3	1.205
63	18726	18726	Category A	0.16796875	0.14379883	-0.87597656	-0.29345703	-0.12646484	0.41552734	0	1.396	17/11/2017	17	11	2017	11:23:41	41021	0.222	11	23	41	43	0.051757813	3.5126953	0.15917969	0.16748047	-0.89819336	0.68383789	0.033691406	0	0	0	0	0	0	0	0	0	0.92749023	0.072509766	0.0546875	0.008544922	-0.023681641	0.022216797	1.059	32292.11	-0.141	322.9	1.205
64	18727	18727	Category A	0.16796875	0.16796875	-0.89990234	-0.30175781	-0.1237793	0.42504883	0	0.329	17/11/2017	17	11	2017	11:23:41	41021	0.333	11	23	41	43	0.051757813	3.5126953	0.15942383	0.16723633	-0.89868164	1.5175781	0.008544922	0	0	0	0	0	0	0	0	0	0.92773438	0.072265625	0.010009766	0.008300781	0.000488281	-0.000976563	1.003	32415.92	-0.116	275.42	1.396
65	18728	18728	Category A	0.15576172	0.19189453	-0.93579102	-0.29345703	-0.12011719	0.42382813	0	1.04	17/11/2017	17	11	2017	11:23:41	41021	0.444	11	23	41	44	0.051757813	3.5126953	0.15942383	0.16723633	-0.89819336	1.7844238	0.044921875	0	0	0	0	0	0	0	0	0	0.92749023	0.072509766	0.065673828	-0.003662109	0.024414063	-0.037353516	0.996	32431.79	-0.129	309.95	1.396
66	18729	18729	Category A	0.16796875	0.17993164	-0.91186523	-0.29833984	-0.12524414	0.42089844	0	0.451	17/11/2017	17	11	2017	11:23:41	41021	0.555	11	23	41	44	0.051757813	3.5126953	0.15966797	0.16723633	-0.89819336	1.3491211	0.020019531	0	0	0	0	0	0	0	0	0	0.92749023	0.072509766	0.034179688	0.008056641	0.012451172	-0.013427734	1.085	32236.42	-0.18	410.34	1.396
67	18730	18730	Category A	0.16796875	0.19189453	-0.91186523	-0.29614258	-0.12744141	0.421875	0	1.556	17/11/2017	17	11	2017	11:23:41	41021	0.666	11	23	41	44	0.051757813	3.5126953	0.16015625	0.16772461	-0.89819336	1.0881348	0.028564453	0	0	0	0	0	0	0	0	0	0.92773438	0.072265625	0.045166016	0.007568359	0.023925781	-0.013427734	0.971	32489.21	-0.072	172.33	1.04
68	18731	18731	Category A	0.15576172	0.19189453	-0.89990234	-0.296875	-0.12744141	0.41577148	0	1.742	17/11/2017	17	11	2017	11:23:41	41021	0.777	11	23	41	44	0.051757813	3.5126953	0.16015625	0.16748047	-0.8984375	1.2421875	0.024658203	0	0	0	0	0	0	0	0	0	0.92797852	0.072021484	0.030029297	-0.004394531	0.024169922	-0.001220703	1.076	32255.57	-0.229	537.52	1.04
69	18732	18732	Category A	0.19189453	0.15576172	-0.91186523	-0.29711914	-0.12133789	0.42773438	0	0.711	17/11/2017	17	11	2017	11:23:41	41021	0.888	11	23	41	44	0.051513672	3.4981934	0.15942383	0.16748047	-0.89794922	1.2861328	0.036865234	0	0	0	0	0	0	0	0	0	0.92724609	0.072753906	0.057861328	0.032226563	-0.01171875	-0.013671875	1.051	32309.46	-0.283	696.6	0.959
70	18733	18733	Category A	0.15576172	0.15576172	-0.87597656	-0.29492188	-0.12231445	0.41772461	0	0.959	17/11/2017	17	11	2017	11:23:42	41022	0	11	23	42	44	0.051513672	3.4981934	0.15991211	0.16772461	-0.89770508	0.95947266	0.025146484	0	0	0	0	0	0	0	0	0	0.92700195	0.072998047	0.037841797	-0.004150391	-0.011962891	0.021728516	1.027	32362.19	-0.446	1229.48	0.959
71	18734	18734	Category A	0.17993164	0.16796875	-0.88793945	-0.29711914	-0.12329102	0.42163086	0	0.89	17/11/2017	17	11	2017	11:23:42	41022	0.1	11	23	42	44	0.051513672	3.4981934	0.16015625	0.16772461	-0.8972168	0.5625	0.021484375	0	0	0	0	0	0	0	0	0	0.92675781	0.073242188	0.029052734	0.01953125	0	0.009277344	0.813	32882.69	-0.191	568.73	0.959
72	18735	18735	Category A	0.17993164	0.15576172	-0.87597656	-0.29223633	-0.12402344	0.41772461	0	0.309	17/11/2017	17	11	2017	11:23:42	41022	0.2	11	23	42	44	0.051513672	3.4981934	0.16015625	0.16772461	-0.89697266	0.47583008	0.031005859	0	0	0	0	0	0	0	0	0	0.92651367	0.073486328	0.052734375	0.01953125	-0.011962891	0.020996094	0.716	33156.13	-0.077	239.33	0.959
73	18736	18736	Category A	0.13183594	0.17993164	-0.91186523	-0.29711914	-0.12280273	0.4206543	0	0.27	17/11/2017	17	11	2017	11:23:42	41022	0.3	11	23	42	44	0.051513672	3.4981934	0.15942383	0.16723633	-0.89648438	0.47998047	0.033935547	0	0	0	0	0	0	0	0	0	0.92578125	0.07421875	0.055419922	-0.027587891	0.012451172	-0.015136719	0.832	32832.25	-0.156	445.45	1.126
74	18737	18737	Category A	0.16796875	0.15576172	-0.91186523	-0.296875	-0.12646484	0.42089844	0	1.157	17/11/2017	17	11	2017	11:23:42	41022	0.4	11	23	42	45	0.051513672	3.4981934	0.15966797	0.16699219	-0.89624023	0.1015625	0.020751953	0	0	0	0	0	0	0	0	0	0.92578125	0.07421875	0.034912109	0.008056641	-0.011230469	-0.015380859	0.859	32762.16	-0.257	756.71	1.126
75	18738	18738	Category A	0.11987305	0.16796875	-0.89990234	-0.29443359	-0.12182617	0.42260742	0	1.407	17/11/2017	17	11	2017	11:23:42	41022	0.5	11	23	42	45	0.051513672	3.4981934	0.15991211	0.16674805	-0.89624023	0.37353516	0.040039063	0	0	0	0	0	0	0	0	0	0.92578125	0.07421875	0.044433594	-0.040039063	0.000976563	-0.003417969	0.796	32928.63	-0.105	302.82	1.126
76	18739	18739	Category A	0.14379883	0.19189453	-0.89990234	-0.29858398	-0.12597656	0.42260742	0	1.126	17/11/2017	17	11	2017	11:23:42	41022	0.6	11	23	42	45	0.051513672	3.4981934	0.16015625	0.16674805	-0.89624023	0.1262207	0.030029297	0	0	0	0	0	0	0	0	0	0.92578125	0.07421875	0.044921875	-0.016357422	0.024902344	-0.003417969	0.895	32671.44	-0.181	490.64	1.126
77	18740	18740	Category A	0.13183594	0.16796875	-0.91186523	-0.29785156	-0.12426758	0.42407227	0	0.51	17/11/2017	17	11	2017	11:23:42	41022	0.7	11	23	42	45	0.051513672	3.4981934	0.16015625	0.16674805	-0.89648438	0.9453125	0.032226563	0	0	0	0	0	0	0	0	0	0.92578125	0.07421875	0.044433594	-0.028320313	0.000976563	-0.015136719	0.933	32578.82	-0.305	852.71	1.126
78	18741	18741	Category A	0.16796875	0.15576172	-0.88793945	-0.29541016	-0.12744141	0.42163086	0	0.901	17/11/2017	17	11	2017	11:23:42	41022	0.8	11	23	42	45	0.051513672	3.4981934	0.16015625	0.16674805	-0.89599609	1.1020508	0.015625	0	0	0	0	0	0	0	0	0	0.92529297	0.074707031	0.026855469	0.007568359	-0.010986328	0.008056641	0.862	32754.49	-0.299	901.3	0.901
79	18742	18742	Category A	0.17993164	0.14379883	-0.89990234	-0.29833984	-0.12280273	0.42260742	0	0.502	17/11/2017	17	11	2017	11:23:42	41022	0.9	11	23	42	45	0.051513672	3.4981934	0.16015625	0.16674805	-0.89599609	1.0205078	0.030517578	0	0	0	0	0	0	0	0	0	0.92553711	0.074462891	0.046386719	0.01953125	-0.022949219	-0.003662109	0.665	33312.15	-0.124	424.3	0.901
80	18743	18743	Category A	0.15576172	0.16796875	-0.88793945	-0.29516602	-0.12329102	0.42260742	0	0.73	17/11/2017	17	11	2017	11:23:43	41023	0	11	23	43	45	0.051513672	3.4981934	0.16015625	0.16625977	-0.89599609	1.1560059	0.009521484	0	0	0	0	0	0	0	0	0	0.92529297	0.074707031	0.014404297	-0.004394531	0.001464844	0.008056641	0.692	33228.39	-0.006	18.38	0.73
81	18744	18744	Category A	0.15576172	0.13183594	-0.88793945	-0.29516602	-0.12182617	0.42382813	0	0.222	17/11/2017	17	11	2017	11:23:43	41023	0.09	11	23	43	45	0.051513672	3.4981934	0.16040039	0.16577148	-0.89599609	1.0627441	0.03515625	0	0	0	0	0	0	0	0	0	0.92529297	0.074707031	0.046875	-0.004638672	-0.033935547	0.008056641	0.646	33372.76	0.042	-132.13	0.73
82	18745	18745	Category A	0.14379883	0.16796875	-0.87597656	-0.30175781	-0.12426758	0.42260742	0	1.291	17/11/2017	17	11	2017	11:23:43	41023	0.181	11	23	43	45	0.051513672	3.4981934	0.16064453	0.16577148	-0.89624023	0.64355469	0.026367188	0	0	0	0	0	0	0	0	0	0.92553711	0.074462891	0.039306641	-0.016845703	0.001953125	0.020263672	0.546	33717.88	0.168	-555.8	0.73
83	18746	18746	Category A	0.13183594	0.16796875	-0.88793945	-0.296875	-0.12744141	0.42089844	0	0.232	17/11/2017	17	11	2017	11:23:43	41023	0.272	11	23	43	45	0.051513672	3.4981934	0.16088867	0.16577148	-0.89624023	0.22900391	0.030273438	0	0	0	0	0	0	0	0	0	0.92553711	0.074462891	0.039794922	-0.029052734	0.001953125	0.008300781	0.648	33366.31	0.121	-363.06	0.809
84	18747	18747	Category A	0.15576172	0.15576172	-0.91186523	-0.29418945	-0.12084961	0.41455078	0	0.304	17/11/2017	17	11	2017	11:23:43	41023	0.363	11	23	43	46	0.051513672	3.4981934	0.16040039	0.16577148	-0.89624023	0.59399414	0.019042969	0	0	0	0	0	0	0	0	0	0.92553711	0.074462891	0.030273438	-0.004638672	-0.010009766	-0.015380859	0.661	33324.79	0.189	-539.46	1.111
85	18748	18748	Category A	0.15576172	0.16796875	-0.89990234	-0.29833984	-0.12402344	0.4206543	0	1.111	17/11/2017	17	11	2017	11:23:43	41023	0.454	11	23	43	46	0.051513672	3.4981934	0.16015625	0.16577148	-0.89648438	0.9543457	0.005859375	0	0	0	0	0	0	0	0	0	0.92578125	0.07421875	0.009765625	-0.004394531	0.001953125	-0.003173828	0.882	32703.85	-0.117	310.64	1.291
86	18749	18749	Category A	0.17993164	0.16796875	-0.87597656	-0.29467773	-0.12231445	0.41040039	0	0.809	17/11/2017	17	11	2017	11:23:43	41023	0.545	11	23	43	46	0.051513672	3.4981934	0.16015625	0.16601563	-0.89697266	1.1616211	0.028808594	0	0	0	0	0	0	0	0	0	0.92602539	0.073974609	0.042480469	0.01953125	0.001708984	0.020996094	0.898	32664.01	-0.102	264.62	1.111
87	18750	18750	Category A	0.16796875	0.14379883	-0.88793945	-0.2980957	-0.12695313	0.42578125	0	1.546	17/11/2017	17	11	2017	11:23:43	41023	0.636	11	23	43	46	0.051513672	3.4981934	0.16040039	0.16577148	-0.89697266	1.2216797	0.024902344	0	0	0	0	0	0	0	0	0	0.92602539	0.073974609	0.038330078	0.007324219	-0.021972656	0.009033203	0.995	32434.06	-0.197	489.12	1.111
88	18751	18751	Category A	0.19189453	0.16796875	-0.92382813	-0.29296875	-0.125	0.41381836	0	1.39	17/11/2017	17	11	2017	11:23:43	41023	0.727	11	23	43	46	0.051513672	3.4981934	0.16064453	0.1652832	-0.89697266	1.2702637	0.041015625	0	0	0	0	0	0	0	0	0	0.92626953	0.073730469	0.060302734	0.031005859	0.002441406	-0.026611328	1.068	32272.71	-0.343	856.83	1.111
89	18752	18752	Category A	0.16796875	0.14379883	-0.91186523	-0.29467773	-0.12329102	0.41967773	0	0.815	17/11/2017	17	11	2017	11:23:43	41023	0.818	11	23	43	46	0.051513672	3.4981934	0.16064453	0.16479492	-0.8972168	1.0603027	0.026367188	0	0	0	0	0	0	0	0	0	0.92626953	0.073730469	0.042724609	0.007080078	-0.020996094	-0.014404297	0.958	32519.54	-0.205	528.94	0.815
90	18753	18753	Category A	0.13183594	0.15576172	-0.91186523	-0.29882813	-0.12182617	0.41967773	0	0.737	17/11/2017	17	11	2017	11:23:43	41023	0.909	11	23	43	46	0.051513672	3.4981934	0.16015625	0.16503906	-0.89697266	0.45214844	0.033203125	0	0	0	0	0	0	0	0	0	0.92626953	0.073730469	0.052490234	-0.028320313	-0.009277344	-0.014648438	0.956	32524.23	-0.142	355.78	1.39
91	18754	18754	Category A	0.15576172	0.16796875	-0.91186523	-0.29931641	-0.12670898	0.42260742	0	0.456	17/11/2017	17	11	2017	11:23:44	41024	0	11	23	44	46	0.051513672	3.4981934	0.16064453	0.16503906	-0.8972168	0.050292969	0.015380859	0	0	0	0	0	0	0	0	0	0.92626953	0.073730469	0.022216797	-0.004882813	0.002685547	-0.014404297	1.004	32413.66	-0.124	295.21	0.815
92	18755	18755	Category A	0.17993164	0.17993164	-0.88793945	-0.29443359	-0.1262207	0.41967773	0	0.792	17/11/2017	17	11	2017	11:23:44	41024	0.1	11	23	44	46	0.051513672	3.4981934	0.16088867	0.16479492	-0.89746094	0.2878418	0.025878906	0	0	0	0	0	0	0	0	0	0.92651367	0.073486328	0.043212891	0.018798828	0.014892578	0.009521484	0.89	32683.86	0.038	-93.03	0.792
93	18756	18756	Category A	0.14379883	0.15576172	-0.88793945	-0.30175781	-0.12353516	0.42089844	0	1.837	17/11/2017	17	11	2017	11:23:44	41024	0.2	11	23	44	46	0.051513672	3.4981934	0.16064453	0.16479492	-0.89746094	0.29443359	0.021484375	0	0	0	0	0	0	0	0	0	0.92651367	0.073486328	0.035644531	-0.016845703	-0.009033203	0.009521484	0.871	32731.58	0.07	-171.87	0.792
94	18757	18757	Category A	0.13183594	0.16796875	-0.88793945	-0.29931641	-0.12573242	0.41992188	0	0.703	17/11/2017	17	11	2017	11:23:44	41024	0.3	11	23	44	46	0.051513672	3.4981934	0.16088867	0.16455078	-0.89794922	0.13769531	0.031005859	0	0	0	0	0	0	0	0	0	0.92700195	0.072998047	0.042480469	-0.029052734	0.003173828	0.010009766	1.123	32156.94	0.011	-22.61	0.792
95	18758	18758	Category A	0.15576172	0.15576172	-0.91186523	-0.29541016	-0.12670898	0.421875	0	0.702	17/11/2017	17	11	2017	11:23:44	41024	0.4	11	23	44	47	0.051513672	3.4981934	0.16113281	0.16430664	-0.89770508	0.11865234	0.017333984	0	0	0	0	0	0	0	0	0	0.92675781	0.073242188	0.028076172	-0.005371094	-0.008544922	-0.013916016	1.169	32063.58	-0.114	237.19	1.026
96	18759	18759	Category A	0.15576172	0.15576172	-0.89990234	-0.29858398	-0.12426758	0.42382813	0	2.248	17/11/2017	17	11	2017	11:23:44	41024	0.5	11	23	44	47	0.051513672	3.4981934	0.16113281	0.1640625	-0.89794922	0.18823242	0.010009766	0	0	0	0	0	0	0	0	0	0.92675781	0.073242188	0.015625	-0.005371094	-0.008300781	-0.001708984	1.208	31986.74	-0.258	551.63	1.508
97	18760	18760	Category A	0.19189453	0.17993164	-0.92382813	-0.296875	-0.12573242	0.41967773	0	0.735	17/11/2017	17	11	2017	11:23:44	41024	0.6	11	23	44	47	0.051513672	3.4981934	0.16162109	0.16381836	-0.89794922	0.81982422	0.042724609	0	0	0	0	0	0	0	0	0	0.92675781	0.073242188	0.072021484	0.030029297	0.015869141	-0.025634766	1.153	32095.71	-0.205	447.39	1.508
98	18761	18761	Category A	0.16796875	0.16796875	-0.88793945	-0.30102539	-0.12255859	0.42089844	0	1.026	17/11/2017	17	11	2017	11:23:44	41024	0.7	11	23	44	47	0.051513672	3.4981934	0.16137695	0.16381836	-0.89770508	1.6159668	0.012207031	0	0	0	0	0	0	0	0	0	0.92675781	0.073242188	0.020019531	0.006347656	0.00390625	0.009765625	1.313	31789.41	-0.537	1194.29	1.508
99	18762	18762	Category A	0.16796875	0.17993164	-0.87597656	-0.29858398	-0.12670898	0.41772461	0	1.508	17/11/2017	17	11	2017	11:23:44	41024	0.8	11	23	44	47	0.051513672	3.4981934	0.16137695	0.16357422	-0.89746094	2.0788574	0.027832031	0	0	0	0	0	0	0	0	0	0.92651367	0.073486328	0.044189453	0.006347656	0.016113281	0.021484375	1.289	31833.35	-0.579	1340.66	1.508
100	18763	18763	Category A	0.17993164	0.20385742	-0.87597656	-0.29394531	-0.125	0.41357422	0	1.661	17/11/2017	17	11	2017	11:23:44	41024	0.9	11	23	44	47	0.051513672	3.4981934	0.16162109	0.16381836	-0.89746094	2.1472168	0.048828125	0	0	0	0	0	0	0	0	0	0.92651367	0.073486328	0.079589844	0.018066406	0.039794922	0.021484375	0.963	32507.83	-0.338	933.62	1.026
101	18764	18764	Category A	0.15576172	0.16796875	-0.89990234	-0.29931641	-0.12231445	0.42382813	0	0.56	17/11/2017	17	11	2017	11:23:45	41025	0	11	23	45	47	0.051513672	3.4981934	0.16210938	0.16333008	-0.89746094	1.7402344	0.008056641	0	0	0	0	0	0	0	0	0	0.92651367	0.073486328	0.013183594	-0.006347656	0.004394531	-0.002197266	1.004	32413.66	-0.211	523.16	1.107
102	18765	18765	Category A	0.17993164	0.15576172	-0.91186523	-0.29589844	-0.12329102	0.41870117	0	0.288	17/11/2017	17	11	2017	11:23:45	41025	0.111	11	23	45	47	0.051513672	3.4981934	0.16186523	0.16357422	-0.89794922	1.1669922	0.023925781	0	0	0	0	0	0	0	0	0	0.92675781	0.073242188	0.039794922	0.017822266	-0.0078125	-0.013671875	1.017	32384.45	-0.036	81.65	1.107
103	18766	18766	Category A	0.19189453	0.16796875	-0.93579102	-0.29272461	-0.12084961	0.41552734	0	0.983	17/11/2017	17	11	2017	11:23:45	41025	0.222	11	23	45	47	0.051513672	3.4981934	0.16210938	0.1640625	-0.89794922	0.74926758	0.048095703	0	0	0	0	0	0	0	0	0	0.92700195	0.072998047	0.071044922	0.029541016	0.003662109	-0.037597656	0.918	32615.01	0.004	-9.7	1.107
104	18767	18767	Category A	0.17993164	0.15576172	-0.87597656	-0.29760742	-0.12280273	0.42163086	0	1.107	17/11/2017	17	11	2017	11:23:45	41025	0.333	11	23	45	47	0.051513672	3.4981934	0.16210938	0.16455078	-0.89868164	0.49462891	0.030029297	0	0	0	0	0	0	0	0	0	0.92773438	0.072265625	0.049316406	0.017578125	-0.008789063	0.022705078	0.887	32691.34	0	0	0.983
105	18768	18768	Category A	0.16796875	0.17993164	-0.91186523	-0.30249023	-0.12133789	0.42407227	0	0.911	17/11/2017	17	11	2017	11:23:45	41025	0.444	11	23	45	48	0.051513672	3.4981934	0.16210938	0.16455078	-0.89868164	0.3815918	0.020751953	0	0	0	0	0	0	0	0	0	0.92797852	0.072021484	0.033935547	0.005615234	0.015136719	-0.012939453	0.867	32741.74	0.051	-126.73	0.983
106	18769	18769	Category A	0.16796875	0.19189453	-0.91186523	-0.29541016	-0.12744141	0.41577148	0	1.474	17/11/2017	17	11	2017	11:23:45	41025	0.555	11	23	45	48	0.051513672	3.4981934	0.16210938	0.16430664	-0.8984375	0.7019043	0.031005859	0	0	0	0	0	0	0	0	0	0.92773438	0.072265625	0.046386719	0.005615234	0.02734375	-0.013183594	0.905	32646.76	-0.021	52.08	0.983
107	18770	18770	Category A	0.14379883	0.16796875	-0.88793945	-0.29370117	-0.12158203	0.41796875	0	0.439	17/11/2017	17	11	2017	11:23:45	41025	0.666	11	23	45	48	0.051757813	3.4740234	0.16210938	0.1640625	-0.8984375	0.99731445	0.021484375	0	0	0	0	0	0	0	0	0	0.92749023	0.072509766	0.032470703	-0.018310547	0.003662109	0.010498047	0.899	32661.54	0.008	-19.69	0.949
108	18771	18771	Category A	0.14379883	0.16796875	-0.89990234	-0.30151367	-0.12207031	0.42089844	0	0.518	17/11/2017	17	11	2017	11:23:45	41025	0.777	11	23	45	48	0.051757813	3.4740234	0.16210938	0.16381836	-0.89819336	0.85742188	0.018798828	0	0	0	0	0	0	0	0	0	0.92724609	0.072753906	0.024169922	-0.018310547	0.00390625	-0.001464844	0.847	32793.09	0.031	-79.19	0.911
109	18772	18772	Category A	0.16796875	0.17993164	-0.89990234	-0.29467773	-0.12329102	0.41967773	0	0.949	17/11/2017	17	11	2017	11:23:45	41025	0.888	11	23	45	48	0.051757813	3.4740234	0.16259766	0.1628418	-0.89794922	0.32592773	0.017578125	0	0	0	0	0	0	0	0	0	0.92700195	0.072998047	0.023681641	0.005126953	0.016845703	-0.001708984	0.768	33006.06	0.066	-179.06	0.792
110	18773	18773	Category A	0.16796875	0.16796875	-0.87597656	-0.29931641	-0.12426758	0.41992188	0	0.792	17/11/2017	17	11	2017	11:23:46	41026	0	11	23	46	48	0.051757813	3.4740234	0.16259766	0.16333008	-0.89794922	0.44433594	0.022949219	0	0	0	0	0	0	0	0	0	0.92700195	0.072998047	0.031738281	0.005126953	0.004394531	0.021972656	0.581	33591.67	0.481	-1306.05	0.684
111	18774	18774	Category A	0.14379883	0.15576172	-0.89990234	-0.29833984	-0.12329102	0.41894531	0	0.439	17/11/2017	17	11	2017	11:23:46	41026	0.1	11	23	46	48	0.051757813	3.4740234	0.16259766	0.16381836	-0.8984375	1.1560059	0.020507813	0	0	0	0	0	0	0	0	0	0.92749023	0.072509766	0.028076172	-0.018798828	-0.008056641	-0.001220703	0.622	33451.42	0.538	-1369.81	0.684
112	18775	18775	Category A	0.14379883	0.13183594	-0.87597656	-0.296875	-0.12329102	0.43017578	0	0.352	17/11/2017	17	11	2017	11:23:46	41026	0.2	11	23	46	48	0.051757813	3.4740234	0.16235352	0.16381836	-0.89819336	1.4995117	0.043212891	0	0	0	0	0	0	0	0	0	0.92749023	0.072509766	0.073242188	-0.018554688	-0.031982422	0.022216797	0.639	33395.46	0.662	-1584.16	0.792
113	18776	18776	Category A	0.15576172	0.13183594	-0.88793945	-0.29516602	-0.12451172	0.41577148	0	0.684	17/11/2017	17	11	2017	11:23:46	41026	0.3	11	23	46	48	0.051757813	3.4740234	0.16137695	0.1640625	-0.89892578	1.645752	0.034667969	0	0	0	0	0	0	0	0	0	0.92797852	0.072021484	0.049316406	-0.005615234	-0.032226563	0.010986328	0.676	33277.7	0.524	-1275.36	0.684
114	18777	18777	Category A	0.16796875	0.15576172	-0.88793945	-0.296875	-0.125	0.41992188	0	0.621	17/11/2017	17	11	2017	11:23:46	41026	0.4	11	23	46	49	0.051757813	3.4740234	0.16186523	0.1640625	-0.89868164	1.4155273	0.014892578	0	0	0	0	0	0	0	0	0	0.92773438	0.072265625	0.025146484	0.005859375	-0.008300781	0.010742188	0.602	33518.87	0.451	-1213.75	0.684
115	18778	18778	Category A	0.16796875	0.16796875	-0.88793945	-0.29638672	-0.12573242	0.421875	0	1.172	17/11/2017	17	11	2017	11:23:46	41026	0.5	11	23	46	49	0.051757813	3.4740234	0.16162109	0.16455078	-0.89819336	1.0844727	0.012451172	0	0	0	0	0	0	0	0	0	0.92749023	0.072509766	0.020019531	0.006103516	0.003173828	0.010253906	0.691	33231.45	0.462	-1135.74	0.684
116	18779	18779	Category A	0.16796875	0.19189453	-0.89990234	-0.296875	-0.12329102	0.41992188	0	0.347	17/11/2017	17	11	2017	11:23:46	41026	0.6	11	23	46	49	0.051757813	3.4740234	0.16162109	0.16455078	-0.89819336	1.2836914	0.027832031	0	0	0	0	0	0	0	0	0	0.92724609	0.072753906	0.034912109	0.006103516	0.027099609	-0.001464844	0.714	33162.08	0.222	-590.44	0.684
117	18780	18780	Category A	0.19189453	0.16796875	-0.87597656	-0.29516602	-0.12646484	0.41992188	0	0.971	17/11/2017	17	11	2017	11:23:46	41026	0.7	11	23	46	49	0.051757813	3.4740234	0.16186523	0.16455078	-0.89794922	1.7546387	0.037353516	0	0	0	0	0	0	0	0	0	0.92700195	0.072998047	0.055175781	0.029785156	0.003173828	0.021972656	0.628	33431.53	0.19	-562.21	0.621
118	18781	18781	Category A	0.17993164	0.15576172	-0.89990234	-0.30029297	-0.12353516	0.42504883	0	0.494	17/11/2017	17	11	2017	11:23:46	41026	0.8	11	23	46	49	0.051757813	3.4740234	0.16235352	0.16479492	-0.89770508	2.4121094	0.019775391	0	0	0	0	0	0	0	0	0	0.92700195	0.072998047	0.028808594	0.017333984	-0.009033203	-0.001953125	0.563	33655.79	0.144	-472.79	0.971
119	18782	18782	Category A	0.17993164	0.13183594	-0.91186523	-0.29614258	-0.12182617	0.41967773	0	0.167	17/11/2017	17	11	2017	11:23:46	41026	0.9	11	23	46	49	0.051757813	3.4740234	0.16235352	0.16503906	-0.89794922	2.4074707	0.040039063	0	0	0	0	0	0	0	0	0	0.92724609	0.072753906	0.064697266	0.017333984	-0.033203125	-0.013671875	0.541	33736.45	0.116	-398.95	0.971
120	18783	18783	Category A	0.16796875	0.14379883	-0.91186523	-0.2980957	-0.12939453	0.41796875	0	0.229	17/11/2017	17	11	2017	11:23:47	41027	0	11	23	47	49	0.051757813	3.4740234	0.16235352	0.1652832	-0.89794922	2.0251465	0.026123047	0	0	0	0	0	0	0	0	0	0.92724609	0.072753906	0.040771484	0.005371094	-0.021484375	-0.013671875	0.686	33246.77	-0.003	9.24	0.985
121	18784	18784	Category A	0.15576172	0.17993164	-0.89990234	-0.29467773	-0.12866211	0.41992188	0	1.041	17/11/2017	17	11	2017	11:23:47	41027	0.1	11	23	47	49	0.051757813	3.4740234	0.16259766	0.1652832	-0.89819336	1.5222168	0.016113281	0	0	0	0	0	0	0	0	0	0.92773438	0.072265625	0.023193359	-0.006835938	0.014404297	-0.001464844	0.688	33240.63	-0.09	291.94	0.985
122	18785	18785	Category A	0.16796875	0.15576172	-0.91186523	-0.29711914	-0.12841797	0.41870117	0	1.217	17/11/2017	17	11	2017	11:23:47	41027	0.2	11	23	47	49	0.051757813	3.4740234	0.1628418	0.16577148	-0.89819336	0.78808594	0.017578125	0	0	0	0	0	0	0	0	0	0.92773438	0.072265625	0.028808594	0.004882813	-0.010009766	-0.013427734	0.714	33162.08	-0.08	249.71	0.985
123	18786	18786	Category A	0.11987305	0.15576172	-0.88793945	-0.29541016	-0.12524414	0.42480469	0	0.985	17/11/2017	17	11	2017	11:23:47	41027	0.3	11	23	47	49	0.051757813	3.4740234	0.16333008	0.16577148	-0.89819336	0.12890625	0.045654297	0	0	0	0	0	0	0	0	0	0.92773438	0.072265625	0.063964844	-0.043457031	-0.010009766	0.010253906	0.769	33003.25	0.105	-279.26	0.985
124	18787	18787	Category A	0.15576172	0.16796875	-0.92382813	-0.2980957	-0.12744141	0.42163086	0	0.649	17/11/2017	17	11	2017	11:23:47	41027	0.4	11	23	47	50	0.051757813	3.4740234	0.16381836	0.16577148	-0.89819336	0.60522461	0.026855469	0	0	0	0	0	0	0	0	0	0.92797852	0.072021484	0.035644531	-0.008056641	0.001953125	-0.025390625	0.85	32785.33	0.106	-261.1	0.985
125	18788	18788	Category A	0.16796875	0.17993164	-0.89990234	-0.29443359	-0.11767578	0.41870117	0	0.497	17/11/2017	17	11	2017	11:23:47	41027	0.5	11	23	47	50	0.051757813	3.4740234	0.1640625	0.16577148	-0.89794922	0	0.014648438	0	0	0	0	0	0	0	0	0	0.92773438	0.072265625	0.01953125	0.003662109	0.013916016	-0.001708984	0.765	33014.49	0.296	-726.71	0.985
126	18789	18789	Category A	0.17993164	0.14379883	-0.89990234	-0.2980957	-0.12573242	0.42285156	0	0.714	17/11/2017	17	11	2017	11:23:47	41027	0.6	11	23	47	50	0.051757813	3.4740234	0.16381836	0.1652832	-0.89794922	0.68725586	0.026611328	0	0	0	0	0	0	0	0	0	0.92773438	0.072265625	0.0390625	0.015869141	-0.021484375	-0.001708984	0.796	32928.63	0.254	-616.99	0.985
127	18790	18790	Category A	0.16796875	0.14379883	-0.91186523	-0.29199219	-0.1237793	0.41552734	0	0.529	17/11/2017	17	11	2017	11:23:47	41027	0.7	11	23	47	50	0.051757813	3.4740234	0.16333008	0.1652832	-0.89794922	0.79248047	0.025878906	0	0	0	0	0	0	0	0	0	0.92749023	0.072509766	0.039794922	0.004394531	-0.021484375	-0.013671875	0.798	32923.18	0.262	-633.24	0.714
128	18791	18791	Category A	0.14379883	0.11987305	-0.88793945	-0.29541016	-0.12280273	0.42260742	0	1.407	17/11/2017	17	11	2017	11:23:47	41027	0.8	11	23	47	50	0.051757813	3.4740234	0.16308594	0.1652832	-0.8984375	0.50512695	0.050292969	0	0	0	0	0	0	0	0	0	0.92797852	0.072021484	0.075195313	-0.019287109	-0.045410156	0.010498047	0.725	33129.54	0.371	-916.36	0.714
129	18792	18792	Category A	0.14379883	0.16796875	-0.87597656	-0.29833984	-0.12524414	0.42089844	0	0.996	17/11/2017	17	11	2017	11:23:47	41027	0.9	11	23	47	50	0.051757813	3.4740234	0.16259766	0.1652832	-0.89819336	0.78955078	0.029052734	0	0	0	0	0	0	0	0	0	0.92749023	0.072509766	0.043701172	-0.018798828	0.002441406	0.022216797	0.753	33048.48	0.055	-152.36	0.996
130	18793	18793	Category A	0.17993164	0.15576172	-0.89990234	-0.29516602	-0.12329102	0.42480469	0	0.21	17/11/2017	17	11	2017	11:23:48	41028	0	11	23	48	50	0.051757813	3.4740234	0.16210938	0.16552734	-0.89819336	0.47802734	0.020019531	0	0	0	0	0	0	0	0	0	0.92773438	0.072265625	0.028808594	0.017578125	-0.009765625	-0.001464844	0.814	32880.01	-0.024	65.02	0.996
131	18794	18794	Category A	0.16796875	0.15576172	-0.91186523	-0.29467773	-0.12426758	0.41967773	0	0.663	17/11/2017	17	11	2017	11:23:48	41028	0.1	11	23	48	50	0.051757813	3.4740234	0.16259766	0.16577148	-0.89868164	0.28295898	0.017333984	0	0	0	0	0	0	0	0	0	0.92822266	0.071777344	0.028320313	0.005126953	-0.010009766	-0.012939453	0.88	32708.87	0.319	-704.58	1.082
132	18795	18795	Category A	0.15576172	0.16796875	-0.88793945	-0.29467773	-0.12792969	0.41992188	0	1.082	17/11/2017	17	11	2017	11:23:48	41028	0.2	11	23	48	50	0.051757813	3.4740234	0.16259766	0.16577148	-0.89868164	0.46948242	0.012939453	0	0	0	0	0	0	0	0	0	0.92822266	0.071777344	0.019775391	-0.006835938	0.001953125	0.010742188	0.928	32590.83	0.28	-604.09	1.072
133	18796	18796	Category A	0.16796875	0.15576172	-0.91186523	-0.29956055	-0.12524414	0.41894531	0	0.926	17/11/2017	17	11	2017	11:23:48	41028	0.3	11	23	48	50	0.051757813	3.4740234	0.16235352	0.1652832	-0.89916992	0.047119141	0.016601563	0	0	0	0	0	0	0	0	0	0.92871094	0.071289063	0.027587891	0.005371094	-0.009521484	-0.012451172	0.941	32559.71	0.622	-1193.21	1.082
134	18797	18797	Category A	0.17993164	0.15576172	-0.88793945	-0.29614258	-0.12426758	0.41870117	0	1.695	17/11/2017	17	11	2017	11:23:48	41028	0.4	11	23	48	51	0.051757813	3.4740234	0.16235352	0.16577148	-0.89892578	0.42822266	0.022949219	0	0	0	0	0	0	0	0	0	0.9284668	0.071533203	0.038574219	0.017333984	-0.010009766	0.010986328	1.134	32134.33	0.495	-870.26	1.082
135	18798	18798	Category A	0.13183594	0.16796875	-0.91186523	-0.29223633	-0.12329102	0.41870117	0	1.072	17/11/2017	17	11	2017	11:23:48	41028	0.5	11	23	48	51	0.051757813	3.4740234	0.16259766	0.16479492	-0.89941406	0.3737793	0.033203125	0	0	0	0	0	0	0	0	0	0.92871094	0.071289063	0.046142578	-0.030761719	0.002929688	-0.012207031	1.055	32300.77	0.553	-1004.48	1.082
136	18799	18799	Category A	0.17993164	0.16796875	-0.89990234	-0.29516602	-0.12817383	0.41381836	0	1.37	17/11/2017	17	11	2017	11:23:48	41028	0.6	11	23	48	51	0.051757813	3.4740234	0.16259766	0.16479492	-0.89916992	1.2937012	0.017578125	0	0	0	0	0	0	0	0	0	0.9284668	0.071533203	0.020751953	0.017089844	0.002929688	-0.000488281	0.95	32538.37	0.515	-1013.12	1.072
137	18800	18800	Category A	0.15576172	0.17993164	-0.88793945	-0.29760742	-0.12182617	0.41967773	0	0.188	17/11/2017	17	11	2017	11:23:48	41028	0.7	11	23	48	51	0.051757813	3.4740234	0.1628418	0.16479492	-0.89892578	1.7075195	0.020019531	0	0	0	0	0	0	0	0	0	0.9284668	0.071533203	0.033203125	-0.007080078	0.014892578	0.010986328	0.948	32543.1	0.155	-344.61	1.072
138	18801	18801	Category A	0.17993164	0.16796875	-0.86376953	-0.29541016	-0.12524414	0.42382813	0	0.45	17/11/2017	17	11	2017	11:23:48	41028	0.8	11	23	48	51	0.051757813	3.4740234	0.16259766	0.16430664	-0.89892578	1.8735352	0.039306641	0	0	0	0	0	0	0	0	0	0.92822266	0.071777344	0.055908203	0.017089844	0.003417969	0.03515625	0.776	32983.7	0.374	-881.92	0.915
139	18802	18802	Category A	0.16796875	0.17993164	-0.88793945	-0.29467773	-0.12207031	0.42163086	0	0.915	17/11/2017	17	11	2017	11:23:48	41028	0.9	11	23	48	51	0.051757813	3.4740234	0.16235352	0.1640625	-0.89916992	2.2341309	0.020019531	0	0	0	0	0	0	0	0	0	0.9284668	0.071533203	0.032470703	0.005371094	0.015625	0.011230469	0.71	33174.01	0.177	-482.67	0.865
140	18803	18803	Category A	0.17993164	0.14379883	-0.89990234	-0.29345703	-0.12304688	0.41674805	0	0.666	17/11/2017	17	11	2017	11:23:49	41029	0	11	23	49	51	0.051757813	3.4740234	0.16259766	0.16381836	-0.8996582	2.638916	0.026367188	0	0	0	0	0	0	0	0	0	0.92871094	0.071289063	0.037353516	0.017089844	-0.020019531	0	0.625	33441.45	0.288	-814.27	0.865
141	18804	18804	Category A	0.13183594	0.17993164	-0.91186523	-0.29541016	-0.12084961	0.42163086	0	0.671	17/11/2017	17	11	2017	11:23:49	41029	0.1	11	23	49	51	0.051757813	3.4740234	0.16235352	0.16333008	-0.8996582	2.4472656	0.036621094	0	0	0	0	0	0	0	0	0	0.92871094	0.071289063	0.059082031	-0.030517578	0.016357422	-0.011962891	0.793	32936.82	0.207	-514.11	0.915
142	18805	18805	Category A	0.15576172	0.19189453	-0.89990234	-0.29541016	-0.12744141	0.42260742	0	0.865	17/11/2017	17	11	2017	11:23:49	41029	0.2	11	23	49	51	0.051757813	3.4740234	0.16259766	0.16333008	-0.90014648	1.8779297	0.029296875	0	0	0	0	0	0	0	0	0	0.92919922	0.070800781	0.035644531	-0.006835938	0.028320313	0.000244141	0.981	32466.1	0.232	-489.06	0.915
143	18806	18806	Category A	0.16796875	0.17993164	-0.93579102	-0.29150391	-0.12646484	0.4206543	0	1.196	17/11/2017	17	11	2017	11:23:49	41029	0.3	11	23	49	51	0.051757813	3.4740234	0.16259766	0.16357422	-0.90014648	1.5024414	0.039306641	0	0	0	0	0	0	0	0	0	0.92944336	0.070556641	0.056884766	0.005126953	0.016113281	-0.035400391	0.922	32605.31	0.481	-975.12	0.865
144	18807	18807	Category A	0.16796875	0.15576172	-0.91186523	-0.30004883	-0.12280273	0.42382813	0	1.575	17/11/2017	17	11	2017	11:23:49	41029	0.4	11	23	49	51	0.051757813	3.4740234	0.16210938	0.16381836	-0.89990234	1.692627	0.015380859	0	0	0	0	0	0	0	0	0	0.92895508	0.071044922	0.025634766	0.005615234	-0.008056641	-0.01171875	0.887	32691.34	0.558	-1132.64	0.865
145	18808	18808	Category A	0.15576172	0.17993164	-0.91186523	-0.30004883	-0.12280273	0.42382813	0	0.559	17/11/2017	17	11	2017	11:23:49	41029	0.5	11	23	49	52	0.051513672	3.4981934	0.16186523	0.1640625	-0.90063477	1.3522949	0.020019531	0	0	0	0	0	0	0	0	0	0.9296875	0.0703125	0.032958984	-0.006103516	0.015625	-0.010986328	0.918	32615.01	0.431	-890.32	0.865
146	18809	18809	Category A	0.16796875	0.16796875	-0.91186523	-0.29272461	-0.12207031	0.42480469	0	0.459	17/11/2017	17	11	2017	11:23:49	41029	0.6	11	23	49	52	0.051513672	3.4981934	0.16186523	0.1640625	-0.90063477	0.091308594	0.013183594	0	0	0	0	0	0	0	0	0	0.9296875	0.0703125	0.020751953	0.005859375	0.003662109	-0.010986328	0.884	32698.84	0.297	-659.12	1.196
147	18810	18810	Category A	0.17993164	0.16796875	-0.88793945	-0.29711914	-0.12329102	0.42382813	0	0.857	17/11/2017	17	11	2017	11:23:49	41029	0.7	11	23	49	52	0.051513672	3.4981934	0.16186523	0.16381836	-0.90063477	0.89672852	0.022216797	0	0	0	0	0	0	0	0	0	0.9296875	0.0703125	0.034667969	0.017822266	0.00390625	0.012695313	0.907	32641.85	0.26	-574.27	1.334
148	18811	18811	Category A	0.19189453	0.11987305	-0.88793945	-0.29614258	-0.12670898	0.42382813	0	0.661	17/11/2017	17	11	2017	11:23:49	41029	0.8	11	23	49	52	0.051513672	3.4981934	0.16235352	0.1640625	-0.90087891	0.70751953	0.0546875	0	0	0	0	0	0	0	0	0	0.93017578	0.069824219	0.086669922	0.029296875	-0.044189453	0.012939453	0.878	32713.9	0.18	-419.63	0.857
149	18812	18812	Category A	0.17993164	0.17993164	-0.89990234	-0.296875	-0.125	0.41992188	0	1.334	17/11/2017	17	11	2017	11:23:49	41029	0.9	11	23	49	52	0.051513672	3.4981934	0.1628418	0.1640625	-0.90087891	0.34936523	0.023193359	0	0	0	0	0	0	0	0	0	0.93017578	0.069824219	0.033935547	0.016845703	0.015625	0.000976563	0.834	32827	0.084	-211.99	1.334
150	18813	18813	Category A	0.15576172	0.19189453	-0.92382813	-0.29833984	-0.12402344	0.4206543	0	1.403	17/11/2017	17	11	2017	11:23:50	41030	0	11	23	50	52	0.051513672	3.4981934	0.1628418	0.1640625	-0.90087891	0.6027832	0.036376953	0	0	0	0	0	0	0	0	0	0.93017578	0.069824219	0.057617188	-0.007080078	0.027587891	-0.022705078	1.062	32285.62	-0.259	623.99	1.403
151	18814	18814	Category A	0.16796875	0.17993164	-0.87597656	-0.29443359	-0.12182617	0.42480469	0	0.293	17/11/2017	17	11	2017	11:23:50	41030	0.1	11	23	50	52	0.051513672	3.4981934	0.16259766	0.1640625	-0.90136719	0.51098633	0.030273438	0	0	0	0	0	0	0	0	0	0.93066406	0.069335938	0.046386719	0.005126953	0.015625	0.025390625	1.16	32081.61	-0.319	727.08	1.443
152	18815	18815	Category A	0.10791016	0.17993164	-0.93579102	-0.29541016	-0.12524414	0.42382813	0	1.827	17/11/2017	17	11	2017	11:23:50	41030	0.2	11	23	50	52	0.051513672	3.4981934	0.1628418	0.16430664	-0.90161133	0.56005859	0.06640625	0	0	0	0	0	0	0	0	0	0.9309082	0.069091797	0.10424805	-0.054931641	0.015380859	-0.033935547	1.301	31811.3	-0.452	976.61	1.443
153	18816	18816	Category A	0.16796875	0.17993164	-0.87597656	-0.29638672	-0.12817383	0.42163086	0	1.443	17/11/2017	17	11	2017	11:23:50	41030	0.3	11	23	50	52	0.051513672	3.4981934	0.16308594	0.16503906	-0.90234375	1.5097656	0.030517578	0	0	0	0	0	0	0	0	0	0.93164063	0.068359375	0.045898438	0.004638672	0.014648438	0.026367188	1.2	32002.34	-0.432	1003.72	1.443
154	18817	18817	Category A	0.14379883	0.17993164	-0.88793945	-0.30102539	-0.12597656	0.421875	0	1.509	17/11/2017	17	11	2017	11:23:50	41030	0.4	11	23	50	53	0.051513672	3.4981934	0.16333008	0.1652832	-0.90258789	1.3583984	0.028564453	0	0	0	0	0	0	0	0	0	0.93188477	0.068115234	0.048828125	-0.01953125	0.014404297	0.014648438	1.053	32305.12	-0.263	639.91	1.443
155	18818	18818	Category A	0.11987305	0.17993164	-0.88793945	-0.29711914	-0.12329102	0.42260742	0	0.728	17/11/2017	17	11	2017	11:23:50	41030	0.5	11	23	50	53	0.051513672	3.4981934	0.16308594	0.16503906	-0.90234375	1.4213867	0.047851563	0	0	0	0	0	0	0	0	0	0.93164063	0.068359375	0.072753906	-0.043212891	0.014892578	0.014404297	1.153	32095.71	-0.594	1574.55	1.443
156	18819	18819	Category A	0.15576172	0.17993164	-0.87597656	-0.29638672	-0.12451172	0.42382813	0	0.52	17/11/2017	17	11	2017	11:23:50	41030	0.6	11	23	50	53	0.051513672	3.4981934	0.16259766	0.16503906	-0.90234375	2.3964844	0.031005859	0	0	0	0	0	0	0	0	0	0.93164063	0.068359375	0.048095703	-0.006835938	0.014892578	0.026367188	0.936	32571.64	-0.39	1146.24	0.894
157	18820	18820	Category A	0.17993164	0.20385742	-0.89990234	-0.29370117	-0.12426758	0.42260742	0	0.894	17/11/2017	17	11	2017	11:23:50	41030	0.7	11	23	50	53	0.051513672	3.4981934	0.16235352	0.16430664	-0.90209961	2.6994629	0.04296875	0	0	0	0	0	0	0	0	0	0.93139648	0.068603516	0.059082031	0.017333984	0.039306641	0.002197266	0.818	32869.32	-0.16	465	0.84
158	18821	18821	Category A	0.16796875	0.16796875	-0.89990234	-0.29931641	-0.12231445	0.42260742	0	0.526	17/11/2017	17	11	2017	11:23:50	41030	0.8	11	23	50	53	0.051513672	3.4981934	0.16210938	0.16430664	-0.90209961	1.8388672	0.007080078	0	0	0	0	0	0	0	0	0	0.93115234	0.068847656	0.011474609	0.005615234	0.003417969	0.002197266	0.707	33183	0.03	-88.51	0.734
159	18822	18822	Category A	0.17993164	0.15576172	-0.89990234	-0.296875	-0.12109375	0.42163086	0	0.734	17/11/2017	17	11	2017	11:23:50	41030	0.9	11	23	50	53	0.051513672	3.4981934	0.16186523	0.16455078	-0.90185547	1.171875	0.020019531	0	0	0	0	0	0	0	0	0	0.9309082	0.069091797	0.028808594	0.017822266	-0.008789063	0.001953125	0.657	33337.5	0.069	-210.9	0.734
160	18823	18823	Category A	0.17993164	0.16796875	-0.91186523	-0.296875	-0.12573242	0.42382813	0	0.84	17/11/2017	17	11	2017	11:23:51	41031	0	11	23	51	53	0.051513672	3.4981934	0.16137695	0.16479492	-0.90161133	0.73071289	0.020996094	0	0	0	0	0	0	0	0	0	0.9309082	0.069091797	0.03125	0.018310547	0.002929688	-0.010009766	0.683	33256.01	-0.055	175.52	0.734
161	18824	18824	Category A	0.16796875	0.17993164	-0.88793945	-0.29614258	-0.12670898	0.42504883	0	0.428	17/11/2017	17	11	2017	11:23:51	41031	0.1	11	23	51	53	0.051513672	3.4981934	0.16113281	0.1652832	-0.90136719	0.17724609	0.020996094	0	0	0	0	0	0	0	0	0	0.93041992	0.069580078	0.034667969	0.006591797	0.014404297	0.013427734	0.598	33532.57	0.076	-248.64	0.734
162	18825	18825	Category A	0.17993164	0.16796875	-0.87597656	-0.30029297	-0.12524414	0.42285156	0	0.68	17/11/2017	17	11	2017	11:23:51	41031	0.2	11	23	51	53	0.051513672	3.4981934	0.16088867	0.1652832	-0.90136719	1.6188965	0.031738281	0	0	0	0	0	0	0	0	0	0.93041992	0.069580078	0.046875	0.018798828	0.002441406	0.025390625	0.634	33411.79	0.036	-115.35	0.741
163	18826	18826	Category A	0.16796875	0.15576172	-0.88793945	-0.29638672	-0.12451172	0.421875	0	0.382	17/11/2017	17	11	2017	11:23:51	41031	0.3	11	23	51	53	0.051513672	3.4981934	0.16088867	0.1652832	-0.90136719	2.7597656	0.017822266	0	0	0	0	0	0	0	0	0	0.93041992	0.069580078	0.030029297	0.006835938	-0.009521484	0.013427734	0.874	32723.99	-0.216	610.33	0.84
164	18827	18827	Category A	0.17993164	0.15576172	-0.89990234	-0.29541016	-0.12524414	0.4206543	0	0.741	17/11/2017	17	11	2017	11:23:51	41031	0.4	11	23	51	54	0.051513672	3.4981934	0.16186523	0.16552734	-0.90136719	2.9006348	0.020507813	0	0	0	0	0	0	0	0	0	0.93066406	0.069335938	0.029541016	0.017822266	-0.009765625	0.001464844	0.956	32524.23	-0.269	719.47	1.06
165	18828	18828	Category A	0.14379883	0.13183594	-0.89990234	-0.29931641	-0.12451172	0.42285156	0	2.173	17/11/2017	17	11	2017	11:23:51	41031	0.5	11	23	51	54	0.051513672	3.4981934	0.16186523	0.16552734	-0.90112305	3.2670898	0.038330078	0	0	0	0	0	0	0	0	0	0.93041992	0.069580078	0.053222656	-0.018066406	-0.033691406	0.001220703	1.061	32287.78	-0.307	757.85	1.06
166	18829	18829	Category A	0.13183594	0.16796875	-0.87597656	-0.296875	-0.12573242	0.4206543	0	1.333	17/11/2017	17	11	2017	11:23:51	41031	0.6	11	23	51	54	0.051513672	3.4981934	0.16137695	0.1652832	-0.90112305	3.6442871	0.0390625	0	0	0	0	0	0	0	0	0	0.93041992	0.069580078	0.057373047	-0.029541016	0.002441406	0.025146484	1.05	32311.64	-0.261	636.13	1.06
167	18830	18830	Category A	0.14379883	0.14379883	-0.92382813	-0.29541016	-0.12841797	0.41650391	0	1.06	17/11/2017	17	11	2017	11:23:51	41031	0.7	11	23	51	54	0.051513672	3.4981934	0.16137695	0.16577148	-0.90136719	3.1125488	0.035888672	0	0	0	0	0	0	0	0	0	0.93041992	0.069580078	0.062011719	-0.017578125	-0.021972656	-0.022216797	1.06	32289.94	-0.315	781.45	1.06
168	18831	18831	Category A	0.15576172	0.16796875	-0.89990234	-0.29345703	-0.12011719	0.41772461	0	0.611	17/11/2017	17	11	2017	11:23:51	41031	0.8	11	23	51	54	0.051513672	3.4981934	0.16137695	0.16577148	-0.90136719	2.3532715	0.006103516	0	0	0	0	0	0	0	0	0	0.93066406	0.069335938	0.009277344	-0.005615234	0.001953125	0.001464844	1.096	32213.18	-0.255	595.51	1.06
169	18832	18832	Category A	0.14379883	0.16796875	-0.92382813	-0.29638672	-0.12451172	0.4206543	0	0.447	17/11/2017	17	11	2017	11:23:51	41031	0.9	11	23	51	54	0.051513672	3.4981934	0.16137695	0.16650391	-0.90185547	1.6184082	0.028076172	0	0	0	0	0	0	0	0	0	0.93115234	0.068847656	0.040771484	-0.017578125	0.001220703	-0.021728516	0.808	32896.12	0.021	-55.97	1.06
170	18833	18833	Category A	0.15576172	0.16796875	-0.93579102	-0.29467773	-0.125	0.42163086	0	0.952	17/11/2017	17	11	2017	11:23:52	41032	0	11	23	52	54	0.051513672	3.4981934	0.16162109	0.16650391	-0.90209961	1.3027344	0.034179688	0	0	0	0	0	0	0	0	0	0.93139648	0.068603516	0.040771484	-0.005859375	0.001220703	-0.033447266	0.79	32945.03	0.335	-792.22	1.06
171	18834	18834	Category A	0.15576172	0.16796875	-0.92382813	-0.2980957	-0.12353516	0.42480469	0	0.449	17/11/2017	17	11	2017	11:23:52	41032	0.1	11	23	52	54	0.051513672	3.4981934	0.16113281	0.16650391	-0.90161133	0.51611328	0.022705078	0	0	0	0	0	0	0	0	0	0.93115234	0.068847656	0.028808594	-0.005371094	0.001220703	-0.021972656	1.199	32004.29	-0.113	230.01	0.952
172	18835	18835	Category A	0.16796875	0.15576172	-0.92382813	-0.29833984	-0.12524414	0.41992188	0	1.223	17/11/2017	17	11	2017	11:23:52	41032	0.2	11	23	52	54	0.051513672	3.4981934	0.16088867	0.16625977	-0.90136719	0.16601563	0.025634766	0	0	0	0	0	0	0	0	0	0.93066406	0.069335938	0.039794922	0.006835938	-0.010498047	-0.022216797	1.208	31986.74	-0.077	153.74	1.223
173	18836	18836	Category A	0.14379883	0.17993164	-0.87597656	-0.29614258	-0.12963867	0.421875	0	3.516	17/11/2017	17	11	2017	11:23:52	41032	0.3	11	23	52	54	0.051513672	3.4981934	0.16088867	0.16601563	-0.90161133	0.53515625	0.033935547	0	0	0	0	0	0	0	0	0	0.9309082	0.069091797	0.056640625	-0.017089844	0.013671875	0.025634766	1.563	31366.5	-0.327	566.3	1.348
174	18837	18837	Category A	0.14379883	0.095947266	-0.91186523	-0.29223633	-0.11376953	0.4206543	0	0.666	17/11/2017	17	11	2017	11:23:52	41032	0.4	11	23	52	55	0.051513672	3.4981934	0.16088867	0.16552734	-0.90209961	0.65917969	0.072265625	0	0	0	0	0	0	0	0	0	0.93115234	0.068847656	0.096679688	-0.017089844	-0.069580078	-0.009521484	1.629	31264.07	-0.314	521.7	1.348
175	18838	18838	Category A	0.15576172	0.15576172	-0.89990234	-0.29370117	-0.12255859	0.41870117	0	2.574	17/11/2017	17	11	2017	11:23:52	41032	0.5	11	23	52	55	0.051513672	3.4981934	0.16040039	0.16577148	-0.90234375	0.76464844	0.011230469	0	0	0	0	0	0	0	0	0	0.93139648	0.068603516	0.017333984	-0.004638672	-0.010009766	0.002441406	1.608	31296.29	-0.335	566.73	1.348
176	18839	18839	Category A	0.17993164	0.15576172	-0.88793945	-0.29882813	-0.12841797	0.41967773	0	1.348	17/11/2017	17	11	2017	11:23:52	41032	0.6	11	23	52	55	0.051513672	3.4981934	0.16015625	0.16577148	-0.90258789	0.58911133	0.026367188	0	0	0	0	0	0	0	0	0	0.93139648	0.068603516	0.044189453	0.01953125	-0.010009766	0.014648438	1.465	31525.25	-0.558	1116.6	1.348
177	18840	18840	Category A	0.16796875	0.14379883	-0.91186523	-0.30102539	-0.12597656	0.42407227	0	0.324	17/11/2017	17	11	2017	11:23:52	41032	0.7	11	23	52	55	0.051513672	3.4981934	0.15991211	0.16601563	-0.90283203	1.0791016	0.025146484	0	0	0	0	0	0	0	0	0	0.93188477	0.068115234	0.0390625	0.0078125	-0.022216797	-0.008789063	1.103	32198.49	-0.184	414.09	1.34
178	18841	18841	Category A	0.15576172	0.15576172	-0.91186523	-0.29833984	-0.12280273	0.42163086	0	0.366	17/11/2017	17	11	2017	11:23:52	41032	0.8	11	23	52	55	0.051513672	3.4981934	0.15991211	0.16601563	-0.90283203	1.0976563	0.014160156	0	0	0	0	0	0	0	0	0	0.93188477	0.068115234	0.0234375	-0.004150391	-0.010253906	-0.008789063	1.15	32101.78	-0.284	642.5	1.34
179	18842	18842	Category A	0.17993164	0.14379883	-0.91186523	-0.29589844	-0.12109375	0.42382813	0	1.34	17/11/2017	17	11	2017	11:23:52	41032	0.9	11	23	52	55	0.051513672	3.4981934	0.15942383	0.16601563	-0.90283203	0.80322266	0.031494141	0	0	0	0	0	0	0	0	0	0.93188477	0.068115234	0.051513672	0.020263672	-0.022216797	-0.008789063	0.887	32691.34	-0.04	101.75	1.34
180	18843	18843	Category A	0.16796875	0.16796875	-0.88793945	-0.30102539	-0.12451172	0.42285156	0	0.948	17/11/2017	17	11	2017	11:23:53	41033	0	11	23	53	55	0.051513672	3.4981934	0.15942383	0.16601563	-0.90307617	0.59716797	0.017333984	0	0	0	0	0	0	0	0	0	0.93212891	0.067871094	0.025146484	0.008300781	0.001708984	0.015136719	0.913	32627.18	-0.125	323.34	0.998
181	18844	18844	Category A	0.16796875	0.16796875	-0.92382813	-0.29516602	-0.12573242	0.41870117	0	0.998	17/11/2017	17	11	2017	11:23:53	41033	0.1	11	23	53	55	0.051513672	3.4981934	0.15917969	0.16674805	-0.90307617	0.17871094	0.022216797	0	0	0	0	0	0	0	0	0	0.93212891	0.067871094	0.030273438	0.008544922	0.000976563	-0.020507813	1	32422.71	-0.03	68.82	1.34
182	18845	18845	Category A	0.17993164	0.17993164	-0.92382813	-0.29760742	-0.12402344	0.41870117	0	1.507	17/11/2017	17	11	2017	11:23:53	41033	0.2	11	23	53	55	0.051513672	3.4981934	0.15942383	0.16650391	-0.90283203	0.64208984	0.031982422	0	0	0	0	0	0	0	0	0	0.93188477	0.068115234	0.054443359	0.020263672	0.013183594	-0.020751953	1.213	31977.04	-0.197	409.65	1.507
183	18846	18846	Category A	0.15576172	0.17993164	-0.91186523	-0.29833984	-0.12158203	0.42578125	0	0.843	17/11/2017	17	11	2017	11:23:53	41033	0.3	11	23	53	55	0.051513672	3.4804688	0.15942383	0.16601563	-0.90283203	1.8935547	0.016845703	0	0	0	0	0	0	0	0	0	0.93188477	0.068115234	0.026367188	-0.003662109	0.013671875	-0.008789063	1.403	31630.19	-0.405	797.06	1.507
184	18847	18847	Category A	0.15576172	0.17993164	-0.93579102	-0.30029297	-0.11962891	0.42504883	0	1.642	17/11/2017	17	11	2017	11:23:53	41033	0.4	11	23	53	56	0.051513672	3.4804688	0.15942383	0.16601563	-0.90209961	2.4868164	0.036376953	0	0	0	0	0	0	0	0	0	0.9309082	0.069091797	0.051269531	-0.003662109	0.013671875	-0.033447266	1.445	31558.7	-0.37	699.01	1.507
185	18848	18848	Category A	0.16796875	0.17993164	-0.91186523	-0.29858398	-0.12524414	0.42504883	0	2.485	17/11/2017	17	11	2017	11:23:53	41033	0.5	11	23	53	56	0.051513672	3.4804688	0.15917969	0.16601563	-0.90185547	2.9924316	0.019042969	0	0	0	0	0	0	0	0	0	0.93066406	0.069335938	0.032226563	0.008544922	0.013671875	-0.009765625	1.349	31724.69	-0.314	619.81	1.507
186	18849	18849	Category A	0.17993164	0.17993164	-0.91186523	-0.29711914	-0.12329102	0.42089844	0	1.2	17/11/2017	17	11	2017	11:23:53	41033	0.6	11	23	53	56	0.051513672	3.4804688	0.15942383	0.16601563	-0.90161133	3.2004395	0.026611328	0	0	0	0	0	0	0	0	0	0.93066406	0.069335938	0.044189453	0.020263672	0.013671875	-0.010009766	1.181	32039.72	-0.053	106.92	1.2
187	18850	18850	Category A	0.17993164	0.17993164	-0.91186523	-0.29711914	-0.12280273	0.42260742	0	0.417	17/11/2017	17	11	2017	11:23:53	41033	0.7	11	23	53	56	0.051513672	3.4804688	0.15917969	0.16577148	-0.90161133	3.479248	0.026855469	0	0	0	0	0	0	0	0	0	0.93041992	0.069580078	0.044677734	0.020507813	0.013916016	-0.010009766	1.167	32067.58	-0.167	355.13	1.2
188	18851	18851	Category A	0.17993164	0.16796875	-0.89990234	-0.296875	-0.12646484	0.42089844	0	0.502	17/11/2017	17	11	2017	11:23:53	41033	0.8	11	23	53	56	0.051513672	3.4804688	0.15869141	0.16577148	-0.90161133	3.2507324	0.021240234	0	0	0	0	0	0	0	0	0	0.93041992	0.069580078	0.024902344	0.020996094	0.001953125	0.001708984	1.058	32294.27	-0.121	274.98	1.2
189	18852	18852	Category A	0.16796875	0.17993164	-0.89990234	-0.296875	-0.12329102	0.41894531	0	0.759	17/11/2017	17	11	2017	11:23:53	41033	0.9	11	23	53	56	0.051513672	3.4804688	0.15820313	0.16625977	-0.90161133	2.4155273	0.016601563	0	0	0	0	0	0	0	0	0	0.93041992	0.069580078	0.024902344	0.009521484	0.013427734	0.001708984	0.918	32615.01	0.127	-292.46	0.989
190	18853	18853	Category A	0.15576172	0.17993164	-0.91186523	-0.296875	-0.12426758	0.42700195	0	0.989	17/11/2017	17	11	2017	11:23:54	41034	0	11	23	54	56	0.051513672	3.4804688	0.15795898	0.16601563	-0.90185547	2.1240234	0.016845703	0	0	0	0	0	0	0	0	0	0.93066406	0.069335938	0.025878906	-0.002197266	0.013671875	-0.009765625	0.803	32909.61	0.243	-589.24	0.759
191	18854	18854	Category A	0.15576172	0.16796875	-0.92382813	-0.29931641	-0.12255859	0.41796875	0	1.646	17/11/2017	17	11	2017	11:23:54	41034	0.1	11	23	54	56	0.051513672	3.4804688	0.15795898	0.16601563	-0.90136719	1.2680664	0.022460938	0	0	0	0	0	0	0	0	0	0.92993164	0.070068359	0.026367188	-0.002197266	0.001708984	-0.022216797	0.841	32808.69	0.21	-499.23	0.759
192	18855	18855	Category A	0.16796875	0.19189453	-0.92382813	-0.29467773	-0.12255859	0.4206543	0	0.508	17/11/2017	17	11	2017	11:23:54	41034	0.2	11	23	54	56	0.051513672	3.4804688	0.1574707	0.16577148	-0.90161133	0.055419922	0.035400391	0	0	0	0	0	0	0	0	0	0.93017578	0.069824219	0.058349609	0.010253906	0.025878906	-0.021972656	0.849	32787.91	-0.03	78.75	0.759
193	18856	18856	Category A	0.17993164	0.14379883	-0.89990234	-0.29931641	-0.12524414	0.42382813	0	0.647	17/11/2017	17	11	2017	11:23:54	41034	0.3	11	23	54	56	0.051513672	3.4804688	0.15844727	0.16552734	-0.90136719	0.76879883	0.030517578	0	0	0	0	0	0	0	0	0	0.92993164	0.070068359	0.044677734	0.021240234	-0.021728516	0.001464844	0.768	33006.06	0.009	-25.14	0.989
194	18857	18857	Category A	0.14379883	0.13183594	-0.87597656	-0.30249023	-0.12451172	0.41772461	0	0.546	17/11/2017	17	11	2017	11:23:54	41034	0.4	11	23	54	57	0.051513672	3.4804688	0.15795898	0.16577148	-0.90185547	1.5378418	0.044921875	0	0	0	0	0	0	0	0	0	0.93041992	0.069580078	0.07421875	-0.014160156	-0.033935547	0.025878906	0.79	32945.03	-0.091	262.08	0.647
195	18858	18858	Category A	0.11987305	0.16796875	-0.88793945	-0.29736328	-0.12866211	0.42504883	0	0.274	17/11/2017	17	11	2017	11:23:54	41034	0.5	11	23	54	57	0.051513672	3.4804688	0.15795898	0.16552734	-0.90209961	2.0002441	0.040771484	0	0	0	0	0	0	0	0	0	0.93066406	0.069335938	0.0546875	-0.038085938	0.002197266	0.014160156	0.559	33670.26	0.065	-225.49	0.546
196	18859	18859	Category A	0.15576172	0.14379883	-0.88793945	-0.29711914	-0.12329102	0.42163086	0	1.12	17/11/2017	17	11	2017	11:23:54	41034	0.6	11	23	54	57	0.051513672	3.4804688	0.15820313	0.1652832	-0.90185547	2.1489258	0.025634766	0	0	0	0	0	0	0	0	0	0.93041992	0.069580078	0.038085938	-0.002441406	-0.021484375	0.013916016	0.546	33717.88	0.017	-62.09	0.647
197	18860	18860	Category A	0.16796875	0.16796875	-0.87597656	-0.29711914	-0.12524414	0.42480469	0	0.264	17/11/2017	17	11	2017	11:23:54	41034	0.7	11	23	54	57	0.051513672	3.4804688	0.15820313	0.16503906	-0.90234375	2.0349121	0.028076172	0	0	0	0	0	0	0	0	0	0.9309082	0.069091797	0.038574219	0.009521484	0.002685547	0.026367188	0.658	33334.32	-0.133	462.47	1.018
198	18861	18861	Category A	0.15576172	0.16796875	-0.87597656	-0.29516602	-0.12329102	0.42260742	0	0.429	17/11/2017	17	11	2017	11:23:54	41034	0.8	11	23	54	57	0.051513672	3.4804688	0.15820313	0.16479492	-0.90258789	1.4401855	0.026855469	0	0	0	0	0	0	0	0	0	0.93115234	0.068847656	0.032226563	-0.002441406	0.002929688	0.026611328	0.737	33094.49	-0.225	752.44	1.018
199	18862	18862	Category A	0.15576172	0.15576172	-0.89990234	-0.29394531	-0.125	0.41967773	0	1.317	17/11/2017	17	11	2017	11:23:54	41034	0.9	11	23	54	57	0.051513672	3.4804688	0.15820313	0.16503906	-0.90258789	0.80419922	0.010009766	0	0	0	0	0	0	0	0	0	0.93115234	0.068847656	0.014648438	-0.002441406	-0.009277344	0.002685547	0.726	33126.6	-0.261	910.66	1.018
200	18863	18863	Category A	0.14379883	0.17993164	-0.88793945	-0.29516602	-0.12719727	0.41967773	0	1.018	17/11/2017	17	11	2017	11:23:55	41035	0	11	23	55	57	0.051513672	3.4804688	0.15820313	0.1652832	-0.90283203	0.50219727	0.025146484	0	0	0	0	0	0	0	0	0	0.93139648	0.068603516	0.043701172	-0.014404297	0.014404297	0.014892578	0.628	33431.53	-0.073	253.29	0.539
201	18864	18864	Category A	0.13183594	0.17993164	-0.88793945	-0.29931641	-0.12451172	0.42285156	0	0.213	17/11/2017	17	11	2017	11:23:55	41035	0.1	11	23	55	57	0.051513672	3.4804688	0.15771484	0.16552734	-0.90283203	0.1159668	0.033203125	0	0	0	0	0	0	0	0	0	0.93139648	0.068603516	0.055175781	-0.025878906	0.014160156	0.014892578	0.674	33283.93	-0.146	501.43	0.539
202	18865	18865	Category A	0.17993164	0.16796875	-0.91186523	-0.29467773	-0.12329102	0.4206543	0	0.529	17/11/2017	17	11	2017	11:23:55	41035	0.2	11	23	55	57	0.051513672	3.4804688	0.15771484	0.16552734	-0.90283203	0.43310547	0.023925781	0	0	0	0	0	0	0	0	0	0.93139648	0.068603516	0.033203125	0.021972656	0.002197266	-0.008789063	0.67	33296.44	-0.174	613.63	1.018
203	18866	18866	Category A	0.17993164	0.16796875	-0.89990234	-0.30126953	-0.12280273	0.42504883	0	0.539	17/11/2017	17	11	2017	11:23:55	41035	0.3	11	23	55	57	0.051513672	3.4804688	0.15722656	0.16577148	-0.90332031	0.8371582	0.022949219	0	0	0	0	0	0	0	0	0	0.93188477	0.068115234	0.028076172	0.022460938	0.001953125	0.003417969	0.658	33334.32	-0.007	22.35	1.018
204	18867	18867	Category A	0.16796875	0.16796875	-0.89990234	-0.29711914	-0.12280273	0.4206543	0	0.404	17/11/2017	17	11	2017	11:23:55	41035	0.4	11	23	55	58	0.051513672	3.4804688	0.15722656	0.16625977	-0.90356445	1.1672363	0.011230469	0	0	0	0	0	0	0	0	0	0.93212891	0.067871094	0.015869141	0.010498047	0.001464844	0.003662109	0.687	33243.7	0.038	-114.16	0.615
205	18868	18868	Category A	0.13183594	0.16796875	-0.89990234	-0.29272461	-0.12207031	0.42163086	0	1.247	17/11/2017	17	11	2017	11:23:55	41035	0.5	11	23	55	58	0.051513672	3.4804688	0.15698242	0.16601563	-0.90356445	0.91577148	0.025390625	0	0	0	0	0	0	0	0	0	0.93188477	0.068115234	0.030517578	-0.025146484	0.001708984	0.003662109	0.754	33045.63	-0.089	266.52	0.743
206	18869	18869	Category A	0.16796875	0.16796875	-0.91186523	-0.30126953	-0.12280273	0.42285156	0	1.191	17/11/2017	17	11	2017	11:23:55	41035	0.6	11	23	55	58	0.051513672	3.4804688	0.15673828	0.16650391	-0.90356445	0.72387695	0.013671875	0	0	0	0	0	0	0	0	0	0.93212891	0.067871094	0.020507813	0.010986328	0.001220703	-0.008056641	0.789	32947.77	-0.206	636.87	0.743
207	18870	18870	Category A	0.16796875	0.15576172	-0.92382813	-0.29638672	-0.12573242	0.41381836	0	0.615	17/11/2017	17	11	2017	11:23:55	41035	0.7	11	23	55	58	0.051513672	3.4804688	0.15698242	0.16601563	-0.90356445	0.89916992	0.024902344	0	0	0	0	0	0	0	0	0	0.93188477	0.068115234	0.041259766	0.010742188	-0.010253906	-0.020019531	0.745	33071.39	-0.119	366.75	0.981
208	18871	18871	Category A	0.14379883	0.16796875	-0.92382813	-0.30175781	-0.12524414	0.421875	0	0.743	17/11/2017	17	11	2017	11:23:55	41035	0.8	11	23	55	58	0.051513672	3.4804688	0.15722656	0.16577148	-0.90332031	0.29467773	0.024414063	0	0	0	0	0	0	0	0	0	0.93188477	0.068115234	0.035888672	-0.013427734	0.001953125	-0.020263672	0.841	32808.69	-0.227	669.49	1.174
209	18872	18872	Category A	0.16796875	0.17993164	-0.88793945	-0.29638672	-0.12744141	0.42407227	0	0.27	17/11/2017	17	11	2017	11:23:55	41035	0.9	11	23	55	58	0.051513672	3.4804688	0.15722656	0.16577148	-0.90356445	0.63671875	0.0234375	0	0	0	0	0	0	0	0	0	0.93212891	0.067871094	0.040283203	0.010498047	0.013916016	0.015625	0.829	32840.15	-0.336	1081.95	1.174
210	18873	18873	Category A	0.14379883	0.14379883	-0.87597656	-0.29614258	-0.12524414	0.42163086	0	0.981	17/11/2017	17	11	2017	11:23:56	41036	0	11	23	56	58	0.051513672	3.4804688	0.1574707	0.16601563	-0.90356445	1.3967285	0.037841797	0	0	0	0	0	0	0	0	0	0.93212891	0.067871094	0.063476563	-0.013671875	-0.022216797	0.027587891	1.125	32152.81	-0.669	1922.66	0.981
211	18874	18874	Category A	0.14379883	0.14379883	-0.88793945	-0.29541016	-0.12329102	0.42163086	0	1.174	17/11/2017	17	11	2017	11:23:56	41036	0.1	11	23	56	58	0.051513672	3.4804688	0.1574707	0.16601563	-0.90332031	2.1257324	0.030273438	0	0	0	0	0	0	0	0	0	0.93188477	0.068115234	0.051513672	-0.013671875	-0.022216797	0.015380859	1.086	32234.3	-0.548	1513.35	1.016
212	18875	18875	Category A	0.15576172	0.14379883	-0.91186523	-0.29833984	-0.12524414	0.41870117	0	2.969	17/11/2017	17	11	2017	11:23:56	41036	0.2	11	23	56	58	0.051513672	3.4804688	0.15771484	0.16601563	-0.90258789	2.3937988	0.024169922	0	0	0	0	0	0	0	0	0	0.93115234	0.068847656	0.033447266	-0.001953125	-0.022216797	-0.009033203	1.131	32140.48	-0.406	989.06	1.016
213	18876	18876	Category A	0.17993164	0.11987305	-0.93579102	-0.29711914	-0.12280273	0.42382813	0	0.379	17/11/2017	17	11	2017	11:23:56	41036	0.3	11	23	56	58	0.051513672	3.4804688	0.15820313	0.16601563	-0.90234375	2.4401855	0.060791016	0	0	0	0	0	0	0	0	0	0.93115234	0.068847656	0.10107422	0.021484375	-0.046142578	-0.033203125	1.236	31932.8	-0.509	1190.86	1.174
214	18877	18877	Category A	0.13183594	0.16796875	-0.91186523	-0.29711914	-0.12451172	0.42260742	0	1.016	17/11/2017	17	11	2017	11:23:56	41036	0.4	11	23	56	59	0.051513672	3.4804688	0.15869141	0.16577148	-0.90307617	2.1494141	0.028076172	0	0	0	0	0	0	0	0	0	0.93188477	0.068115234	0.037353516	-0.026855469	0.001953125	-0.008544922	1.315	31785.77	-0.645	1510.67	1.174
215	18878	18878	Category A	0.11987305	0.17993164	-0.92382813	-0.296875	-0.12744141	0.42163086	0	0.901	17/11/2017	17	11	2017	11:23:56	41036	0.5	11	23	56	59	0.051513672	3.4804688	0.15869141	0.16699219	-0.90332031	1.0266113	0.045654297	0	0	0	0	0	0	0	0	0	0.93212891	0.067871094	0.072021484	-0.038818359	0.012695313	-0.020263672	1.273	31863.02	-0.584	1374.55	1.016
216	18879	18879	Category A	0.15576172	0.17993164	-0.92382813	-0.296875	-0.12744141	0.42382813	0	1.452	17/11/2017	17	11	2017	11:23:56	41036	0.6	11	23	56	59	0.051513672	3.4804688	0.15869141	0.16674805	-0.90332031	0.077880859	0.024169922	0	0	0	0	0	0	0	0	0	0.93237305	0.067626953	0.036376953	-0.002929688	0.012939453	-0.020263672	0.907	32641.85	-0.102	262.36	0.926
217	18880	18880	Category A	0.15576172	0.17993164	-0.89990234	-0.29541016	-0.12329102	0.42578125	0	0.926	17/11/2017	17	11	2017	11:23:56	41036	0.7	11	23	56	59	0.051513672	3.4804688	0.15869141	0.16699219	-0.90356445	0.9934082	0.013671875	0	0	0	0	0	0	0	0	0	0.93261719	0.067382813	0.01953125	-0.002929688	0.012695313	0.003662109	0.919	32612.58	-0.1	254.08	0.926
218	18881	18881	Category A	0.14379883	0.17993164	-0.86376953	-0.29467773	-0.12207031	0.4206543	0	0.772	17/11/2017	17	11	2017	11:23:56	41036	0.8	11	23	56	59	0.051513672	3.4804688	0.15869141	0.16723633	-0.90356445	1.8605957	0.044433594	0	0	0	0	0	0	0	0	0	0.93261719	0.067382813	0.067382813	-0.014892578	0.012451172	0.039794922	0.866	32744.28	0.041	-102.43	0.901
219	18882	18882	Category A	0.16796875	0.17993164	-0.89990234	-0.29833984	-0.11987305	0.42382813	0	0.451	17/11/2017	17	11	2017	11:23:56	41036	0.9	11	23	56	59	0.051513672	3.4804688	0.15869141	0.16723633	-0.90356445	2.2236328	0.015869141	0	0	0	0	0	0	0	0	0	0.93261719	0.067382813	0.025390625	0.009033203	0.012451172	0.003662109	0.847	32793.09	0.054	-136.49	0.926
220	18883	18883	Category A	0.15576172	0.19189453	-0.89990234	-0.29833984	-0.12744141	0.42260742	0	0.694	17/11/2017	17	11	2017	11:23:57	41037	0	11	23	57	59	0.051513672	3.4804688	0.15869141	0.16748047	-0.90332031	2.3085938	0.024658203	0	0	0	0	0	0	0	0	0	0.93237305	0.067626953	0.030761719	-0.002929688	0.024169922	0.003417969	0.788	32950.52	0.25	-612.62	0.926
221	18884	18884	Category A	0.15576172	0.15576172	-0.89990234	-0.29833984	-0.11865234	0.42578125	0	0.788	17/11/2017	17	11	2017	11:23:57	41037	0.1	11	23	57	59	0.051269531	3.4740234	0.15869141	0.16723633	-0.90332031	2.7670898	0.012451172	0	0	0	0	0	0	0	0	0	0.93212891	0.067871094	0.017822266	-0.002929688	-0.011474609	0.003417969	0.97	32491.53	0.13	-286.75	1.053
222	18885	18885	Category A	0.15576172	0.15576172	-0.89990234	-0.29785156	-0.12426758	0.42285156	0	1.097	17/11/2017	17	11	2017	11:23:57	41037	0.2	11	23	57	59	0.051269531	3.4740234	0.15869141	0.16723633	-0.90283203	2.8735352	0.012207031	0	0	0	0	0	0	0	0	0	0.93188477	0.068115234	0.017578125	-0.002929688	-0.011474609	0.002929688	1.016	32386.69	-0.008	17.95	1.053
223	18886	18886	Category A	0.16796875	0.17993164	-0.86376953	-0.29223633	-0.12719727	0.41796875	0	2.018	17/11/2017	17	11	2017	11:23:57	41037	0.3	11	23	57	59	0.051269531	3.4740234	0.15844727	0.16699219	-0.90283203	2.4938965	0.041992188	0	0	0	0	0	0	0	0	0	0.93164063	0.068359375	0.061279297	0.009277344	0.012695313	0.0390625	0.998	32427.25	0.107	-232.94	1.097
224	18887	18887	Category A	0.14379883	0.15576172	-0.89990234	-0.29956055	-0.12280273	0.42382813	0	1.053	17/11/2017	17	11	2017	11:23:57	41037	0.4	11	23	57	0	0.051269531	3.4740234	0.15844727	0.16699219	-0.90283203	1.8798828	0.018798828	0	0	0	0	0	0	0	0	0	0.93188477	0.068115234	0.029052734	-0.014648438	-0.011230469	0.002929688	1.075	32257.71	-0.18	413.73	1.097
225	18888	18888	Category A	0.16796875	0.17993164	-0.89990234	-0.29833984	-0.12744141	0.421875	0	0.339	17/11/2017	17	11	2017	11:23:57	41037	0.5	11	23	57	0	0.051269531	3.4740234	0.15820313	0.16674805	-0.90209961	0.9597168	0.016357422	0	0	0	0	0	0	0	0	0	0.9309082	0.069091797	0.024658203	0.009521484	0.012939453	0.002197266	1.035	32344.5	0.393	-757.07	1.158
226	18889	18889	Category A	0.15576172	0.15576172	-0.89990234	-0.29272461	-0.12084961	0.41967773	0	1.158	17/11/2017	17	11	2017	11:23:57	41037	0.6	11	23	57	0	0.051269531	3.4740234	0.15820313	0.16650391	-0.90161133	0.28149414	0.011230469	0	0	0	0	0	0	0	0	0	0.93066406	0.069335938	0.015380859	-0.002441406	-0.010742188	0.001708984	1.128	32146.64	0.257	-485.28	1.248
227	18890	18890	Category A	0.14379883	0.15576172	-0.88793945	-0.29760742	-0.12402344	0.41992188	0	0.545	17/11/2017	17	11	2017	11:23:57	41037	0.7	11	23	57	0	0.051269531	3.4740234	0.15795898	0.16625977	-0.90161133	0.86889648	0.022460938	0	0	0	0	0	0	0	0	0	0.93041992	0.069580078	0.038818359	-0.014160156	-0.010498047	0.013671875	1	32422.71	0.264	-542.87	1.158
228	18891	18891	Category A	0.15576172	0.16796875	-0.89990234	-0.29614258	-0.12255859	0.42163086	0	1.657	17/11/2017	17	11	2017	11:23:57	41037	0.8	11	23	57	0	0.051269531	3.4740234	0.15795898	0.16577148	-0.90185547	1.6357422	0.003662109	0	0	0	0	0	0	0	0	0	0.93041992	0.069580078	0.006347656	-0.002197266	0.001953125	0.001953125	0.937	32569.25	0.365	-759.78	1.158
229	18892	18892	Category A	0.15576172	0.16796875	-0.91186523	-0.29443359	-0.12744141	0.42089844	0	1.248	17/11/2017	17	11	2017	11:23:57	41037	0.9	11	23	57	0	0.051269531	3.4740234	0.15771484	0.16577148	-0.90185547	1.3571777	0.010253906	0	0	0	0	0	0	0	0	0	0.93041992	0.069580078	0.013916016	-0.001953125	0.001953125	-0.009765625	1.045	32322.55	0.065	-138.67	1.163
230	18893	18893	Category A	0.14379883	0.17993164	-0.87597656	-0.29516602	-0.12182617	0.41894531	0	0.678	17/11/2017	17	11	2017	11:23:58	41038	0	11	23	58	0	0.051269531	3.4740234	0.15771484	0.16577148	-0.90185547	1.0737305	0.032714844	0	0	0	0	0	0	0	0	0	0.93041992	0.069580078	0.054199219	-0.013916016	0.013916016	0.025878906	1.046	32320.37	0.162	-333.63	1.163
231	18894	18894	Category A	0.14379883	0.16796875	-0.89990234	-0.29467773	-0.125	0.42163086	0	0.988	17/11/2017	17	11	2017	11:23:58	41038	0.1	11	23	58	0	0.051269531	3.4740234	0.15771484	0.16552734	-0.90161133	0.6418457	0.014404297	0	0	0	0	0	0	0	0	0	0.93017578	0.069824219	0.018066406	-0.013916016	0.002197266	0.001708984	1.051	32309.46	-0.399	1044.01	1.163
232	18895	18895	Category A	0.17993164	0.15576172	-0.91186523	-0.29272461	-0.11621094	0.42163086	0	1.163	17/11/2017	17	11	2017	11:23:58	41038	0.2	11	23	58	0	0.051269531	3.4740234	0.15771484	0.16552734	-0.90161133	0.05859375	0.026123047	0	0	0	0	0	0	0	0	0	0.93017578	0.069824219	0.041992188	0.021972656	-0.009765625	-0.010009766	0.819	32866.66	-0.156	451.81	0.995
233	18896	18896	Category A	0.13183594	0.19189453	-0.92382813	-0.29711914	-0.12451172	0.42163086	0	0.573	17/11/2017	17	11	2017	11:23:58	41038	0.3	11	23	58	0	0.051269531	3.4740234	0.15771484	0.1652832	-0.90136719	0.20947266	0.043212891	0	0	0	0	0	0	0	0	0	0.92993164	0.070068359	0.074707031	-0.025878906	0.026367188	-0.022216797	0.777	32980.92	-0.093	272.01	0.988
234	18897	18897	Category A	0.14379883	0.16796875	-0.89990234	-0.29370117	-0.12084961	0.4206543	0	0.267	17/11/2017	17	11	2017	11:23:58	41038	0.4	11	23	58	1	0.051269531	3.4740234	0.15698242	0.16577148	-0.90136719	0.31298828	0.013427734	0	0	0	0	0	0	0	0	0	0.9296875	0.0703125	0.016845703	-0.013183594	0.001953125	0.001464844	0.699	33207.11	-0.038	117.68	0.988
235	18898	18898	Category A	0.14379883	0.15576172	-0.87597656	-0.29614258	-0.12524414	0.42382813	0	0.995	17/11/2017	17	11	2017	11:23:58	41038	0.5	11	23	58	1	0.051269531	3.4740234	0.15698242	0.16601563	-0.90161133	0.47973633	0.030761719	0	0	0	0	0	0	0	0	0	0.93017578	0.069824219	0.049560547	-0.013183594	-0.010253906	0.025634766	0.624	33444.77	0.046	-148.33	0.796
236	18899	18899	Category A	0.15576172	0.16796875	-0.91186523	-0.29931641	-0.12426758	0.421875	0	0.213	17/11/2017	17	11	2017	11:23:58	41038	0.6	11	23	58	1	0.051269531	3.4740234	0.1574707	0.16650391	-0.90209961	0.5949707	0.010009766	0	0	0	0	0	0	0	0	0	0.93066406	0.069335938	0.012939453	-0.001708984	0.001220703	-0.009521484	0.563	33655.79	0.013	-46.47	0.573
237	18900	18900	Category A	0.16796875	0.17993164	-0.92382813	-0.29858398	-0.12524414	0.42285156	0	0.536	17/11/2017	17	11	2017	11:23:58	41038	0.7	11	23	58	1	0.051269531	3.4740234	0.15771484	0.16650391	-0.90209961	0.8359375	0.027099609	0	0	0	0	0	0	0	0	0	0.9309082	0.069091797	0.044921875	0.010009766	0.013183594	-0.021484375	0.525	33796.79	0.013	-49.14	0.536
238	18901	18901	Category A	0.17993164	0.17993164	-0.89990234	-0.29394531	-0.12451172	0.42382813	0	0.796	17/11/2017	17	11	2017	11:23:58	41038	0.8	11	23	58	1	0.051269531	3.4740234	0.15771484	0.16625977	-0.90258789	0.77099609	0.025878906	0	0	0	0	0	0	0	0	0	0.93139648	0.068603516	0.038330078	0.021972656	0.013427734	0.002685547	0.512	33846.93	0.052	-194.75	0.714
239	18902	18902	Category A	0.16796875	0.19189453	-0.91186523	-0.29467773	-0.12792969	0.41992188	0	0.346	17/11/2017	17	11	2017	11:23:58	41038	0.9	11	23	58	1	0.051269531	3.4740234	0.15820313	0.16650391	-0.90332031	0.77270508	0.028320313	0	0	0	0	0	0	0	0	0	0.93212891	0.067871094	0.043212891	0.009521484	0.025146484	-0.008300781	0.465	34037.26	0.153	-572.49	0.714
240	18903	18903	Category A	0.15576172	0.17993164	-0.91186523	-0.29711914	-0.12280273	0.42382813	0	0.19	17/11/2017	17	11	2017	11:23:59	41039	0	11	23	59	1	0.051269531	3.4740234	0.15771484	0.16650391	-0.90332031	1.2810059	0.015869141	0	0	0	0	0	0	0	0	0	0.93188477	0.068115234	0.023925781	-0.001953125	0.013183594	-0.008300781	0.555	33684.82	0.077	-266.47	0.714
241	18904	18904	Category A	0.15576172	0.17993164	-0.89990234	-0.296875	-0.12329102	0.41992188	0	0.714	17/11/2017	17	11	2017	11:23:59	41039	0.1	11	23	59	1	0.051269531	3.4740234	0.15771484	0.16650391	-0.90356445	1.3623047	0.013916016	0	0	0	0	0	0	0	0	0	0.93237305	0.067626953	0.019287109	-0.001953125	0.013183594	0.003662109	0.528	33785.36	0.148	-507.66	0.714
242	18905	18905	Category A	0.14379883	0.19189453	-0.91186523	-0.29516602	-0.12573242	0.41967773	0	0.751	17/11/2017	17	11	2017	11:23:59	41039	0.2	11	23	59	1	0.051269531	3.4740234	0.15820313	0.16674805	-0.90380859	0.88012695	0.029785156	0	0	0	0	0	0	0	0	0	0.93261719	0.067382813	0.047363281	-0.014404297	0.024902344	-0.0078125	0.496	33910.07	0.211	-727.07	0.714
243	18906	18906	Category A	0.16796875	0.19189453	-0.89990234	-0.29589844	-0.11938477	0.42382813	0	0.375	17/11/2017	17	11	2017	11:23:59	41039	0.3	11	23	59	1	0.051269531	3.4740234	0.15771484	0.16650391	-0.90380859	0.49755859	0.02734375	0	0	0	0	0	0	0	0	0	0.93237305	0.067626953	0.039306641	0.010009766	0.025146484	0.00390625	0.651	33356.67	0.189	-545.37	0.714
244	18907	18907	Category A	0.15576172	0.14379883	-0.89990234	-0.2980957	-0.11962891	0.42163086	0	0.601	17/11/2017	17	11	2017	11:23:59	41039	0.4	11	23	59	2	0.051269531	3.4740234	0.15722656	0.16650391	-0.90405273	0.067871094	0.023193359	0	0	0	0	0	0	0	0	0	0.93261719	0.067382813	0.028564453	-0.001464844	-0.022705078	0.004150391	0.725	33129.54	0.082	-230.73	0.714
245	18908	18908	Category A	0.13183594	0.16796875	-0.89990234	-0.29516602	-0.12719727	0.4206543	0	1.277	17/11/2017	17	11	2017	11:23:59	41039	0.5	11	23	59	2	0.051269531	3.4740234	0.15722656	0.16650391	-0.90429688	0.78222656	0.025878906	0	0	0	0	0	0	0	0	0	0.93286133	0.067138672	0.03125	-0.025390625	0.001220703	0.004394531	0.665	33312.15	0.209	-588.16	0.637
246	18909	18909	Category A	0.15576172	0.11987305	-0.87597656	-0.29541016	-0.12524414	0.4206543	0	0.637	17/11/2017	17	11	2017	11:23:59	41039	0.6	11	23	59	2	0.051269531	3.4740234	0.15771484	0.16650391	-0.90405273	1.71875	0.0546875	0	0	0	0	0	0	0	0	0	0.93286133	0.067138672	0.076904297	-0.001953125	-0.046630859	0.028076172	0.583	33584.64	0.285	-845.44	0.633
247	18910	18910	Category A	0.15576172	0.13183594	-0.91186523	-0.29370117	-0.12426758	0.41967773	0	0.352	17/11/2017	17	11	2017	11:23:59	41039	0.7	11	23	59	2	0.051269531	3.4740234	0.1574707	0.16674805	-0.90429688	2.2705078	0.035644531	0	0	0	0	0	0	0	0	0	0.93310547	0.066894531	0.044189453	-0.001708984	-0.034912109	-0.007324219	0.626	33438.14	0.356	-974.34	0.633
248	18911	18911	Category A	0.15576172	0.16796875	-0.92382813	-0.29931641	-0.12524414	0.42382813	0	0.256	17/11/2017	17	11	2017	11:23:59	41039	0.8	11	23	59	2	0.051269531	3.4740234	0.1574707	0.16699219	-0.90405273	2.2409668	0.01953125	0	0	0	0	0	0	0	0	0	0.93286133	0.067138672	0.022216797	-0.001708984	0.000976563	-0.01953125	0.614	33478.18	0.366	-1009.78	0.633
249	18912	18912	Category A	0.15576172	0.17993164	-0.91186523	-0.29931641	-0.12109375	0.42260742	0	0.633	17/11/2017	17	11	2017	11:23:59	41039	0.9	11	23	59	2	0.051269531	3.4740234	0.1574707	0.16699219	-0.90380859	2.3659668	0.015136719	0	0	0	0	0	0	0	0	0	0.93261719	0.067382813	0.022705078	-0.001708984	0.012939453	-0.0078125	0.493	33922.1	0.447	-1360.01	0.555
250	18913	18913	Category A	0.16796875	0.16796875	-0.92382813	-0.29443359	-0.12744141	0.41992188	0	0.529	17/11/2017	17	11	2017	11:24:00	41040	0	11	24	0	2	0.051269531	3.4740234	0.15722656	0.16650391	-0.90405273	2.5688477	0.022216797	0	0	0	0	0	0	0	0	0	0.93261719	0.067382813	0.031494141	0.010498047	0.001220703	-0.01953125	0.456	34075.47	0.573	-1717.71	0.555
251	18914	18914	Category A	0.17993164	0.16796875	-0.86376953	-0.296875	-0.12817383	0.41967773	0	0.555	17/11/2017	17	11	2017	11:24:00	41040	0.1	11	24	0	2	0.051269531	3.4740234	0.1574707	0.16674805	-0.90478516	2.3937988	0.046630859	0	0	0	0	0	0	0	0	0	0.93334961	0.066650391	0.064453125	0.022216797	0.000976563	0.041015625	0.538	33747.65	0.423	-1235.14	0.633
252	18915	18915	Category A	0.19189453	0.15576172	-0.91186523	-0.29516602	-0.11987305	0.42773438	0	0.414	17/11/2017	17	11	2017	11:24:00	41040	0.2	11	24	0	2	0.051269531	3.4740234	0.15771484	0.16699219	-0.90527344	1.8479004	0.036376953	0	0	0	0	0	0	0	0	0	0.93408203	0.065917969	0.051757813	0.033935547	-0.011230469	-0.006347656	0.725	33129.54	0.364	-901.6	0.644
253	18916	18916	Category A	0.17993164	0.16796875	-0.92382813	-0.29541016	-0.12084961	0.4206543	0	0.842	17/11/2017	17	11	2017	11:24:00	41040	0.3	11	24	0	2	0.051269531	3.4740234	0.15771484	0.16723633	-0.90527344	1.6506348	0.028564453	0	0	0	0	0	0	0	0	0	0.93383789	0.066162109	0.041015625	0.021972656	0.000488281	-0.018554688	0.727	33123.66	0.227	-594.72	0.644
254	18917	18917	Category A	0.14379883	0.17993164	-0.92382813	-0.2980957	-0.12353516	0.42260742	0	1.379	17/11/2017	17	11	2017	11:24:00	41040	0.4	11	24	0	3	0.051269531	3.4740234	0.1574707	0.16796875	-0.90478516	1.1894531	0.026123047	0	0	0	0	0	0	0	0	0	0.93383789	0.066162109	0.044433594	-0.013671875	0.01171875	-0.018798828	0.67	33296.44	0.206	-577.5	0.668
255	18918	18918	Category A	0.16796875	0.14379883	-0.91186523	-0.29248047	-0.11987305	0.41650391	0	0.644	17/11/2017	17	11	2017	11:24:00	41040	0.5	11	24	0	3	0.051269531	3.4740234	0.1574707	0.16772461	-0.90454102	0.027099609	0.027099609	0	0	0	0	0	0	0	0	0	0.93334961	0.066650391	0.041503906	0.010253906	-0.023925781	-0.007080078	0.689	33237.57	0.157	-441.89	0.842
256	18919	18919	Category A	0.17993164	0.17993164	-0.91186523	-0.29858398	-0.12353516	0.42382813	0	0.187	17/11/2017	17	11	2017	11:24:00	41040	0.6	11	24	0	3	0.051269531	3.4740234	0.15795898	0.16772461	-0.90429688	0.78271484	0.025878906	0	0	0	0	0	0	0	0	0	0.93310547	0.066894531	0.041503906	0.021728516	0.011962891	-0.007324219	0.805	32904.21	-0.013	35.34	0.927
257	18920	18920	Category A	0.15576172	0.16796875	-0.91186523	-0.2980957	-0.12353516	0.42163086	0	0.668	17/11/2017	17	11	2017	11:24:00	41040	0.7	11	24	0	3	0.051269531	3.4740234	0.15771484	0.16748047	-0.90405273	1.137207	0.0078125	0	0	0	0	0	0	0	0	0	0.93286133	0.067138672	0.010009766	-0.001953125	0.000244141	-0.007568359	0.819	32866.66	0.043	-112.17	1.112
258	18921	18921	Category A	0.15576172	0.15576172	-0.89990234	-0.29272461	-0.125	0.41650391	0	1.112	17/11/2017	17	11	2017	11:24:00	41040	0.8	11	24	0	3	0.051269531	3.4740234	0.1574707	0.16699219	-0.90429688	0.81396484	0.012207031	0	0	0	0	0	0	0	0	0	0.93310547	0.066894531	0.017822266	-0.001708984	-0.011230469	0.004394531	0.907	32641.85	-0.079	200.94	0.927
259	18922	18922	Category A	0.19189453	0.15576172	-0.89990234	-0.29638672	-0.12451172	0.421875	0	0.927	17/11/2017	17	11	2017	11:24:00	41040	0.9	11	24	0	3	0.051025391	3.4675781	0.15771484	0.16674805	-0.90478516	0.76611328	0.035888672	0	0	0	0	0	0	0	0	0	0.93359375	0.06640625	0.050048828	0.033935547	-0.010986328	0.004882813	0.901	32656.6	-0.006	14.84	1.009
260	18923	18923	Category A	0.15576172	0.15576172	-0.87597656	-0.30004883	-0.11938477	0.41674805	0	1.909	17/11/2017	17	11	2017	11:24:01	41041	0	11	24	1	3	0.051025391	3.4675781	0.15722656	0.16625977	-0.90527344	0.59082031	0.03125	0	0	0	0	0	0	0	0	0	0.93383789	0.066162109	0.041503906	-0.001464844	-0.010498047	0.029296875	1.038	32337.9	-0.046	103	1.037
261	18924	18924	Category A	0.17993164	0.16796875	-0.88793945	-0.29760742	-0.12011719	0.42163086	0	0.606	17/11/2017	17	11	2017	11:24:01	41041	0.1	11	24	1	3	0.051025391	3.4675781	0.15698242	0.16577148	-0.90551758	0.21801758	0.028808594	0	0	0	0	0	0	0	0	0	0.93383789	0.066162109	0.042236328	0.022705078	0.001953125	0.017578125	1.1	32204.78	0.093	-188.72	1.037
262	18925	18925	Category A	0.15576172	0.15576172	-0.92382813	-0.30029297	-0.12426758	0.41796875	0	1.009	17/11/2017	17	11	2017	11:24:01	41041	0.2	11	24	1	3	0.051025391	3.4675781	0.15722656	0.16601563	-0.90551758	0.47070313	0.020751953	0	0	0	0	0	0	0	0	0	0.93408203	0.065917969	0.030029297	-0.001464844	-0.010253906	-0.018066406	1.008	32404.64	0.294	-595.17	1.037
263	18926	18926	Category A	0.15576172	0.16796875	-0.92382813	-0.29858398	-0.12597656	0.42260742	0	1.037	17/11/2017	17	11	2017	11:24:01	41041	0.3	11	24	1	3	0.051025391	3.4675781	0.15698242	0.16625977	-0.90576172	0.12280273	0.018066406	0	0	0	0	0	0	0	0	0	0.93408203	0.065917969	0.020751953	-0.001220703	0.001464844	-0.017822266	1.105	32194.31	0.24	-462.5	1.037
264	18927	18927	Category A	0.14379883	0.16796875	-0.86376953	-0.29711914	-0.12329102	0.42480469	0	0.56	17/11/2017	17	11	2017	11:24:01	41041	0.4	11	24	1	4	0.051025391	3.4675781	0.15698242	0.16601563	-0.90600586	0.43359375	0.044433594	0	0	0	0	0	0	0	0	0	0.93457031	0.065429688	0.057617188	-0.013183594	0.001708984	0.042236328	0.895	32671.44	0.488	-1006.6	1.037
265	18928	18928	Category A	0.16796875	0.16796875	-0.88793945	-0.30102539	-0.12597656	0.42285156	0	1.514	17/11/2017	17	11	2017	11:24:01	41041	0.5	11	24	1	4	0.051025391	3.4675781	0.1574707	0.16601563	-0.90625	0.052490234	0.020996094	0	0	0	0	0	0	0	0	0	0.93457031	0.065429688	0.030517578	0.010253906	0.001708984	0.018310547	1.428	31587.43	0.028	-47.17	1.037
266	18929	18929	Category A	0.15576172	0.15576172	-0.91186523	-0.29833984	-0.12573242	0.41967773	0	0.645	17/11/2017	17	11	2017	11:24:01	41041	0.6	11	24	1	4	0.051025391	3.4675781	0.1574707	0.16601563	-0.90625	0.33154297	0.01171875	0	0	0	0	0	0	0	0	0	0.93481445	0.065185547	0.017333984	-0.001708984	-0.010253906	-0.005371094	1.385	31661.36	0.141	-235.9	1.037
267	18930	18930	Category A	0.17993164	0.14379883	-0.92382813	-0.296875	-0.12182617	0.4206543	0	3.803	17/11/2017	17	11	2017	11:24:01	41041	0.7	11	24	1	4	0.051025391	3.4675781	0.1574707	0.16601563	-0.90625	0.20288086	0.036132813	0	0	0	0	0	0	0	0	0	0.93457031	0.065429688	0.062255859	0.022216797	-0.022216797	-0.017333984	1.264	31879.84	0.262	-454.38	0.789
268	18931	18931	Category A	0.16796875	0.16796875	-0.89990234	-0.29711914	-0.12280273	0.42382813	0	0.751	17/11/2017	17	11	2017	11:24:01	41041	0.8	11	24	1	4	0.051025391	3.4675781	0.1574707	0.16552734	-0.90600586	0.017333984	0.012207031	0	0	0	0	0	0	0	0	0	0.93432617	0.065673828	0.019042969	0.010253906	0.002197266	0.006103516	1.302	31809.47	0.345	-572.75	0.789
269	18932	18932	Category A	0.16796875	0.16796875	-0.89990234	-0.30102539	-0.12451172	0.42163086	0	0.313	17/11/2017	17	11	2017	11:24:01	41041	0.9	11	24	1	4	0.051025391	3.4675781	0.1574707	0.1652832	-0.90600586	0.20458984	0.012207031	0	0	0	0	0	0	0	0	0	0.93432617	0.065673828	0.019042969	0.010253906	0.002441406	0.006103516	1.11	32183.88	0.555	-974.28	0.789
270	18933	18933	Category A	0.15576172	0.16796875	-0.88793945	-0.29296875	-0.12402344	0.41357422	0	0.789	17/11/2017	17	11	2017	11:24:02	41042	0	11	24	2	4	0.051025391	3.4675781	0.1574707	0.16503906	-0.90551758	0.008056641	0.017822266	0	0	0	0	0	0	0	0	0	0.93383789	0.066162109	0.022216797	-0.001708984	0.002685547	0.017578125	1.208	31986.74	0.495	-833.6	0.789
271	18934	18934	Category A	0.14379883	0.16796875	-0.92382813	-0.30102539	-0.12231445	0.42382813	0	0.359	17/11/2017	17	11	2017	11:24:02	41042	0.1	11	24	2	4	0.051025391	3.4675781	0.15820313	0.16503906	-0.90551758	0.85888672	0.023193359	0	0	0	0	0	0	0	0	0	0.93408203	0.065917969	0.035400391	-0.014404297	0.002929688	-0.018066406	0.652	33353.47	1.11	-2286.01	0.789
272	18935	18935	Category A	0.16796875	0.17993164	-0.89990234	-0.29272461	-0.125	0.41772461	0	1.233	17/11/2017	17	11	2017	11:24:02	41042	0.2	11	24	2	4	0.051025391	3.4675781	0.15844727	0.16503906	-0.90551758	1.1032715	0.018554688	0	0	0	0	0	0	0	0	0	0.93408203	0.065917969	0.030029297	0.009277344	0.014892578	0.005615234	0.663	33318.47	1.164	-2342.75	0.789
273	18936	18936	Category A	0.13183594	0.16796875	-0.89990234	-0.29760742	-0.12280273	0.42260742	0	0.467	17/11/2017	17	11	2017	11:24:02	41042	0.3	11	24	2	4	0.051025391	3.4675781	0.15820313	0.16503906	-0.90551758	0.98291016	0.027099609	0	0	0	0	0	0	0	0	0	0.93408203	0.065917969	0.03515625	-0.026367188	0.002685547	0.005615234	0.684	33252.93	1.159	-2299.39	0.789
274	18937	18937	Category A	0.14379883	0.16796875	-0.91186523	-0.29931641	-0.12695313	0.42089844	0	0.817	17/11/2017	17	11	2017	11:24:02	41042	0.4	11	24	2	5	0.051025391	3.4675781	0.15893555	0.16503906	-0.90527344	0.84838867	0.016601563	0	0	0	0	0	0	0	0	0	0.93383789	0.066162109	0.024414063	-0.015136719	0.002685547	-0.006347656	0.661	33324.79	1.025	-2146.52	0.654
275	18938	18938	Category A	0.15576172	0.19189453	-0.91186523	-0.29443359	-0.12744141	0.41650391	0	0.441	17/11/2017	17	11	2017	11:24:02	41042	0.5	11	24	2	5	0.051025391	3.4675781	0.15942383	0.16503906	-0.90527344	0.7668457	0.027587891	0	0	0	0	0	0	0	0	0	0.93383789	0.066162109	0.037109375	-0.003662109	0.026611328	-0.006347656	0.67	33296.44	0.804	-1786.12	0.672
276	18939	18939	Category A	0.16796875	0.14379883	-0.89990234	-0.2956543	-0.11499023	0.4206543	0	0.654	17/11/2017	17	11	2017	11:24:02	41042	0.6	11	24	2	5	0.051025391	3.4675781	0.15942383	0.1652832	-0.90527344	0.69018555	0.023681641	0	0	0	0	0	0	0	0	0	0.93383789	0.066162109	0.035400391	0.008300781	-0.021484375	0.005371094	0.576	33609.32	0.733	-1812.63	0.654
277	18940	18940	Category A	0.17993164	0.15576172	-0.91186523	-0.29833984	-0.12255859	0.42675781	0	0.408	17/11/2017	17	11	2017	11:24:02	41042	0.7	11	24	2	5	0.051025391	3.4675781	0.15942383	0.16577148	-0.9050293	0.49243164	0.023681641	0	0	0	0	0	0	0	0	0	0.93383789	0.066162109	0.037109375	0.020263672	-0.010009766	-0.006591797	0.538	33747.65	0.593	-1607.17	0.672
278	18941	18941	Category A	0.17993164	0.17993164	-0.93579102	-0.2980957	-0.12573242	0.42407227	0	0.672	17/11/2017	17	11	2017	11:24:02	41042	0.8	11	24	2	5	0.051025391	3.4675781	0.15893555	0.16577148	-0.90429688	0.69750977	0.040039063	0	0	0	0	0	0	0	0	0	0.93310547	0.066894531	0.065917969	0.020751953	0.013916016	-0.03125	0.564	33652.18	0.373	-1082.93	0.672
279	18942	18942	Category A	0.13183594	0.16796875	-0.88793945	-0.29370117	-0.12426758	0.42260742	0	0.236	17/11/2017	17	11	2017	11:24:02	41042	0.9	11	24	2	5	0.051025391	3.4675781	0.15844727	0.16577148	-0.90405273	0.95922852	0.03125	0	0	0	0	0	0	0	0	0	0.93261719	0.067382813	0.044921875	-0.026611328	0.001953125	0.016113281	0.618	33464.77	0.052	-168.33	0.741
280	18943	18943	Category A	0.14379883	0.17993164	-0.92382813	-0.29858398	-0.12597656	0.42382813	0	0.976	17/11/2017	17	11	2017	11:24:03	41043	0	11	24	3	5	0.051025391	3.4675781	0.15820313	0.1652832	-0.90380859	0.88183594	0.028564453	0	0	0	0	0	0	0	0	0	0.93237305	0.067626953	0.048828125	-0.014404297	0.014404297	-0.019775391	0.632	33418.35	0.01	-32.65	0.741
281	18944	18944	Category A	0.15576172	0.19189453	-0.89990234	-0.29199219	-0.11987305	0.41650391	0	0.763	17/11/2017	17	11	2017	11:24:03	41043	0.1	11	24	3	5	0.051025391	3.4675781	0.15820313	0.16503906	-0.90380859	0.49194336	0.027099609	0	0	0	0	0	0	0	0	0	0.93237305	0.067626953	0.033203125	-0.002441406	0.026855469	0.00390625	0.676	33277.7	0.088	-260.4	0.763
282	18945	18945	Category A	0.14379883	0.15576172	-0.91186523	-0.29467773	-0.12255859	0.4206543	0	0.741	17/11/2017	17	11	2017	11:24:03	41043	0.2	11	24	3	5	0.051025391	3.4675781	0.15820313	0.16503906	-0.90356445	0.17919922	0.019042969	0	0	0	0	0	0	0	0	0	0.93212891	0.067871094	0.031738281	-0.014404297	-0.009277344	-0.008056641	0.707	33183	0	0	0.857
283	18946	18946	Category A	0.14379883	0.15576172	-0.92382813	-0.29589844	-0.12646484	0.41870117	0	0.672	17/11/2017	17	11	2017	11:24:03	41043	0.3	11	24	3	5	0.051025391	3.4675781	0.15869141	0.16479492	-0.90356445	0.063720703	0.026611328	0	0	0	0	0	0	0	0	0	0.93212891	0.067871094	0.044189453	-0.014892578	-0.009033203	-0.020019531	0.84	32811.3	-0.002	5.22	0.857
284	18947	18947	Category A	0.16796875	0.17993164	-0.91186523	-0.30126953	-0.12280273	0.42407227	0	0.857	17/11/2017	17	11	2017	11:24:03	41043	0.4	11	24	3	6	0.051025391	3.4675781	0.15893555	0.16455078	-0.90356445	0.15795898	0.019287109	0	0	0	0	0	0	0	0	0	0.93212891	0.067871094	0.032226563	0.008789063	0.015136719	-0.008056641	0.807	32898.81	0.049	-128.95	0.857
285	18948	18948	Category A	0.16796875	0.16796875	-0.88793945	-0.296875	-0.12426758	0.4206543	0	1.032	17/11/2017	17	11	2017	11:24:03	41043	0.5	11	24	3	6	0.051025391	3.4675781	0.15869141	0.16455078	-0.90332031	0.064208984	0.018066406	0	0	0	0	0	0	0	0	0	0.93188477	0.068115234	0.027832031	0.009033203	0.003173828	0.015380859	0.874	32723.99	0.104	-250.98	0.857
286	18949	18949	Category A	0.15576172	0.17993164	-0.93579102	-0.29443359	-0.125	0.41870117	0	0.779	17/11/2017	17	11	2017	11:24:03	41043	0.6	11	24	3	6	0.051025391	3.4675781	0.15869141	0.16455078	-0.90356445	0.031494141	0.035644531	0	0	0	0	0	0	0	0	0	0.93188477	0.068115234	0.050292969	-0.002929688	0.015136719	-0.031982422	0.868	32739.2	0.189	-442.76	1.032
287	18950	18950	Category A	0.15576172	0.16796875	-0.89990234	-0.29516602	-0.12451172	0.42382813	0	1.166	17/11/2017	17	11	2017	11:24:03	41043	0.7	11	24	3	6	0.051025391	3.4675781	0.15820313	0.16503906	-0.90405273	0.23095703	0.005615234	0	0	0	0	0	0	0	0	0	0.93237305	0.067626953	0.009521484	-0.002441406	0.002685547	0.004150391	0.982	32463.8	-0.033	76.93	1.032
288	18951	18951	Category A	0.15576172	0.16796875	-0.89990234	-0.29492188	-0.12231445	0.41772461	0	0.704	17/11/2017	17	11	2017	11:24:03	41043	0.8	11	24	3	6	0.051025391	3.4675781	0.15820313	0.16577148	-0.90356445	0.13354492	0.004882813	0	0	0	0	0	0	0	0	0	0.93237305	0.067626953	0.008544922	-0.002441406	0.001953125	0.003662109	0.98	32468.4	-0.005	11.54	1.032
289	18952	18952	Category A	0.14379883	0.15576172	-0.91186523	-0.29443359	-0.11743164	0.41967773	0	1.358	17/11/2017	17	11	2017	11:24:03	41043	0.9	11	24	3	6	0.051025391	3.4675781	0.15795898	0.16577148	-0.90332031	0.64233398	0.019287109	0	0	0	0	0	0	0	0	0	0.93188477	0.068115234	0.032714844	-0.014160156	-0.010009766	-0.008300781	0.94	32562.09	-0.002	4.77	1.166
290	18953	18953	Category A	0.16796875	0.15576172	-0.92382813	-0.296875	-0.12890625	0.42260742	0	0.841	17/11/2017	17	11	2017	11:24:04	41044	0	11	24	4	6	0.051025391	3.4675781	0.15820313	0.16577148	-0.90332031	1.0617676	0.024658203	0	0	0	0	0	0	0	0	0	0.93212891	0.067871094	0.040039063	0.009521484	-0.010009766	-0.020263672	1.029	32357.76	-0.15	353.63	1.166
291	18954	18954	Category A	0.16796875	0.16796875	-0.93579102	-0.29492188	-0.12890625	0.41772461	0	0.794	17/11/2017	17	11	2017	11:24:04	41044	0.1	11	24	4	6	0.051025391	3.4675781	0.15869141	0.16601563	-0.90307617	1.3154297	0.033935547	0	0	0	0	0	0	0	0	0	0.93188477	0.068115234	0.043701172	0.009033203	0.001708984	-0.032470703	0.961	32512.51	-0.026	61.52	1.316
292	18955	18955	Category A	0.15576172	0.15576172	-0.89990234	-0.29956055	-0.12524414	0.42480469	0	1.316	17/11/2017	17	11	2017	11:24:04	41044	0.2	11	24	4	6	0.051025391	3.4675781	0.15820313	0.16601563	-0.90356445	1.331543	0.011230469	0	0	0	0	0	0	0	0	0	0.93212891	0.067871094	0.016601563	-0.002441406	-0.010253906	0.003662109	1.089	32227.94	-0.308	741.89	1.316
293	18956	18956	Category A	0.15576172	0.17993164	-0.91186523	-0.29956055	-0.12280273	0.42382813	0	0.754	17/11/2017	17	11	2017	11:24:04	41044	0.3	11	24	4	6	0.051025391	3.4675781	0.15771484	0.16625977	-0.90356445	1.3232422	0.015869141	0	0	0	0	0	0	0	0	0	0.93212891	0.067871094	0.023681641	-0.001953125	0.013427734	-0.008056641	0.954	32528.94	0.15	-332.54	0.841
294	18957	18957	Category A	0.13183594	0.15576172	-0.88793945	-0.29785156	-0.12573242	0.41992188	0	1.474	17/11/2017	17	11	2017	11:24:04	41044	0.4	11	24	4	7	0.051025391	3.4675781	0.15771484	0.16601563	-0.90307617	0.90771484	0.031738281	0	0	0	0	0	0	0	0	0	0.93164063	0.068359375	0.051513672	-0.025878906	-0.010253906	0.015136719	0.876	32718.94	0.319	-706.81	0.794
295	18958	18958	Category A	0.15576172	0.16796875	-0.89990234	-0.29614258	-0.12744141	0.42089844	0	0.546	17/11/2017	17	11	2017	11:24:04	41044	0.5	11	24	4	7	0.051025391	3.4675781	0.15820313	0.16577148	-0.90234375	0.52001953	0.004150391	0	0	0	0	0	0	0	0	0	0.93115234	0.068847656	0.007324219	-0.002441406	0.001953125	0.002441406	0.846	32795.68	0.205	-486.22	0.991
296	18959	18959	Category A	0.13183594	0.16796875	-0.91186523	-0.30175781	-0.12353516	0.421875	0	0.376	17/11/2017	17	11	2017	11:24:04	41044	0.6	11	24	4	7	0.051025391	3.4675781	0.15820313	0.16625977	-0.90234375	0.54931641	0.027832031	0	0	0	0	0	0	0	0	0	0.93115234	0.068847656	0.037109375	-0.026367188	0.001464844	-0.009277344	0.792	32939.55	0.358	-837.77	0.991
297	18960	18960	Category A	0.14379883	0.14379883	-0.92382813	-0.29711914	-0.12207031	0.42871094	0	0.613	17/11/2017	17	11	2017	11:24:04	41044	0.7	11	24	4	7	0.051513672	3.4981934	0.15820313	0.16625977	-0.90234375	1.0085449	0.034179688	0	0	0	0	0	0	0	0	0	0.93115234	0.068847656	0.058105469	-0.014404297	-0.022460938	-0.021240234	0.862	32754.49	0.201	-471.02	1.176
298	18961	18961	Category A	0.16796875	0.15576172	-0.89990234	-0.29516602	-0.12182617	0.42163086	0	0.991	17/11/2017	17	11	2017	11:24:04	41044	0.8	11	24	4	7	0.051513672	3.4981934	0.15820313	0.16625977	-0.90234375	1.1269531	0.014404297	0	0	0	0	0	0	0	0	0	0.93115234	0.068847656	0.022705078	0.009521484	-0.010498047	0.002441406	0.828	32842.79	0.41	-913.8	0.991
299	18962	18962	Category A	0.11987305	0.14379883	-0.93579102	-0.29516602	-0.12817383	0.421875	0	1.176	17/11/2017	17	11	2017	11:24:04	41044	0.9	11	24	4	7	0.051513672	3.4981934	0.15844727	0.16650391	-0.90209961	0.72436523	0.055908203	0	0	0	0	0	0	0	0	0	0.93115234	0.068847656	0.094970703	-0.038574219	-0.022705078	-0.033447266	0.895	32671.44	0.162	-375	0.991
300	18963	18963	Category A	0.14379883	0.15576172	-0.91186523	-0.296875	-0.125	0.42089844	0	1.267	17/11/2017	17	11	2017	11:24:05	41045	0	11	24	5	7	0.051513672	3.4981934	0.15771484	0.16699219	-0.90234375	0.34741211	0.020019531	0	0	0	0	0	0	0	0	0	0.93115234	0.068847656	0.034423828	-0.013916016	-0.011230469	-0.009277344	0.992	32440.9	0.118	-257.02	1.176
301	18964	18964	Category A	0.16796875	0.17993164	-0.91186523	-0.29541016	-0.12597656	0.42480469	0	0.951	17/11/2017	17	11	2017	11:24:05	41045	0.1	11	24	5	7	0.051513672	3.4981934	0.15771484	0.16723633	-0.90258789	0.1953125	0.018310547	0	0	0	0	0	0	0	0	0	0.93139648	0.068603516	0.031738281	0.010009766	0.012451172	-0.009033203	1.193	32016.06	0.12	-226.65	1.267
302	18965	18965	Category A	0.13183594	0.16796875	-0.91186523	-0.29931641	-0.12255859	0.42260742	0	0.959	17/11/2017	17	11	2017	11:24:05	41045	0.2	11	24	5	7	0.051513672	3.4981934	0.1574707	0.16723633	-0.90283203	0.083496094	0.027099609	0	0	0	0	0	0	0	0	0	0.93164063	0.068359375	0.03515625	-0.025634766	0.000488281	-0.008789063	1.302	31809.47	-0.094	177.27	1.431
303	18966	18966	Category A	0.17993164	0.15576172	-0.88793945	-0.29223633	-0.12524414	0.42163086	0	1.816	17/11/2017	17	11	2017	11:24:05	41045	0.3	11	24	5	7	0.051513672	3.4981934	0.15771484	0.16748047	-0.90234375	0.16699219	0.028808594	0	0	0	0	0	0	0	0	0	0.93139648	0.068603516	0.048583984	0.021972656	-0.01171875	0.014404297	1.345	31731.81	-0.124	229.76	1.499
304	18967	18967	Category A	0.16796875	0.16796875	-0.91186523	-0.29541016	-0.12744141	0.42382813	0	1.646	17/11/2017	17	11	2017	11:24:05	41045	0.4	11	24	5	8	0.051513672	3.4981934	0.15771484	0.16748047	-0.90209961	0.16918945	0.013916016	0	0	0	0	0	0	0	0	0	0.93115234	0.068847656	0.020019531	0.010009766	0.000244141	-0.009521484	1.383	31664.84	-0.34	662.09	1.499
305	18968	18968	Category A	0.16796875	0.16796875	-0.91186523	-0.296875	-0.12573242	0.4206543	0	1.431	17/11/2017	17	11	2017	11:24:05	41045	0.5	11	24	5	8	0.051513672	3.4981934	0.15795898	0.16723633	-0.90258789	0.31640625	0.013427734	0	0	0	0	0	0	0	0	0	0.93139648	0.068603516	0.019775391	0.009765625	0.000488281	-0.009277344	1.456	31540.26	-0.475	925.84	1.499
306	18969	18969	Category A	0.15576172	0.16796875	-0.88793945	-0.29418945	-0.1159668	0.42163086	0	1.499	17/11/2017	17	11	2017	11:24:05	41045	0.6	11	24	5	8	0.051513672	3.4981934	0.1574707	0.16699219	-0.90283203	1.0095215	0.014892578	0	0	0	0	0	0	0	0	0	0.93164063	0.068359375	0.017578125	-0.001708984	0.000732422	0.014892578	1.526	31425.46	-0.728	1497.72	1.646
307	18970	18970	Category A	0.14379883	0.10791016	-0.87597656	-0.29858398	-0.12353516	0.42382813	0	1.385	17/11/2017	17	11	2017	11:24:05	41045	0.7	11	24	5	8	0.051513672	3.4981934	0.1574707	0.16723633	-0.90258789	0.8984375	0.06640625	0	0	0	0	0	0	0	0	0	0.93139648	0.068603516	0.099853516	-0.013671875	-0.059326172	0.026611328	1.526	31425.46	-0.765	1600.31	1.646
308	18971	18971	Category A	0.16796875	0.14379883	-0.89990234	-0.29394531	-0.125	0.42382813	0	1.38	17/11/2017	17	11	2017	11:24:05	41045	0.8	11	24	5	8	0.051513672	3.4981934	0.15722656	0.16748047	-0.90258789	0.44970703	0.026123047	0	0	0	0	0	0	0	0	0	0.93139648	0.068603516	0.036865234	0.010498047	-0.023681641	0.002685547	1.647	31236.72	-0.802	1561.56	1.538
309	18972	18972	Category A	0.15576172	0.15576172	-0.86376953	-0.29711914	-0.12768555	0.41894531	0	1.819	17/11/2017	17	11	2017	11:24:05	41045	0.9	11	24	5	8	0.051513672	3.4981934	0.15722656	0.16723633	-0.90234375	0.45629883	0.040283203	0	0	0	0	0	0	0	0	0	0.93115234	0.068847656	0.051757813	-0.001464844	-0.011474609	0.038574219	1.665	31209.6	-0.772	1466.8	1.728
310	18973	18973	Category A	0.19189453	0.16796875	-0.88793945	-0.29711914	-0.12133789	0.42382813	0	2.369	17/11/2017	17	11	2017	11:24:06	41046	0	11	24	6	8	0.051513672	3.4981934	0.15698242	0.16723633	-0.90209961	0.63549805	0.037353516	0	0	0	0	0	0	0	0	0	0.9309082	0.069091797	0.049560547	0.034667969	0.000488281	0.014160156	1.703	31153.14	-0.716	1299.18	1.741
311	18974	18974	Category A	0.16796875	0.16796875	-0.89990234	-0.29663086	-0.12158203	0.42480469	0	1.538	17/11/2017	17	11	2017	11:24:06	41046	0.1	11	24	6	8	0.051513672	3.4981934	0.15673828	0.16723633	-0.90209961	0.13964844	0.011230469	0	0	0	0	0	0	0	0	0	0.93066406	0.069335938	0.013671875	0.010986328	0.000488281	0.002197266	1.762	31067.46	-0.51	834.96	1.772
312	18975	18975	Category A	0.16796875	0.16796875	-0.91186523	-0.296875	-0.12573242	0.42163086	0	1.728	17/11/2017	17	11	2017	11:24:06	41046	0.2	11	24	6	8	0.051513672	3.4981934	0.15673828	0.16723633	-0.90161133	0.56030273	0.014892578	0	0	0	0	0	0	0	0	0	0.93041992	0.069580078	0.021484375	0.010986328	0.000488281	-0.010009766	1.827	30975.72	-0.198	288.35	1.819
313	18976	18976	Category A	0.17993164	0.19189453	-0.89990234	-0.29321289	-0.12988281	0.41674805	0	1.741	17/11/2017	17	11	2017	11:24:06	41046	0.3	11	24	6	8	0.051513672	3.4981934	0.15673828	0.16723633	-0.90136719	0.77636719	0.033691406	0	0	0	0	0	0	0	0	0	0.93017578	0.069824219	0.049072266	0.022949219	0.024414063	0.001464844	1.843	30953.54	-0.353	530.42	1.772
314	18977	18977	Category A	0.19189453	0.16796875	-0.88793945	-0.29858398	-0.12182617	0.42260742	0	1.772	17/11/2017	17	11	2017	11:24:06	41046	0.4	11	24	6	9	0.051513672	3.4981934	0.15698242	0.16699219	-0.90161133	0.98754883	0.037353516	0	0	0	0	0	0	0	0	0	0.93041992	0.069580078	0.049316406	0.034667969	0.000732422	0.013671875	1.686	31178.27	-0.176	273.05	1.741
315	18978	18978	Category A	0.13183594	0.17993164	-0.87597656	-0.29541016	-0.12597656	0.42602539	0	1.91	17/11/2017	17	11	2017	11:24:06	41046	0.5	11	24	6	9	0.051513672	3.4981934	0.1574707	0.16723633	-0.90185547	1.9465332	0.038574219	0	0	0	0	0	0	0	0	0	0.93066406	0.069335938	0.064208984	-0.025634766	0.012451172	0.025878906	1.474	31510.32	0.014	-23.08	1.741
316	18979	18979	Category A	0.15576172	0.19189453	-0.89990234	-0.29614258	-0.12573242	0.41992188	0	1.431	17/11/2017	17	11	2017	11:24:06	41046	0.6	11	24	6	9	0.051513672	3.4981934	0.15795898	0.16699219	-0.90161133	3.2404785	0.024902344	0	0	0	0	0	0	0	0	0	0.93041992	0.069580078	0.028564453	-0.002197266	0.024658203	0.001708984	1.309	31796.69	0.181	-312.73	1.741
317	18980	18980	Category A	0.14379883	0.19189453	-0.87597656	-0.29296875	-0.12402344	0.42260742	0	0.267	17/11/2017	17	11	2017	11:24:06	41046	0.7	11	24	6	9	0.051513672	3.4981934	0.15795898	0.16699219	-0.90136719	3.3518066	0.038330078	0	0	0	0	0	0	0	0	0	0.93017578	0.069824219	0.064453125	-0.014160156	0.024658203	0.025390625	1.131	32140.48	0.227	-431.75	1.431
318	18981	18981	Category A	0.13183594	0.16796875	-0.86376953	-0.29516602	-0.12329102	0.42260742	0	0.734	17/11/2017	17	11	2017	11:24:06	41046	0.8	11	24	6	9	0.051513672	3.4981934	0.15795898	0.16674805	-0.90087891	2.9208984	0.045410156	0	0	0	0	0	0	0	0	0	0.9296875	0.0703125	0.064208984	-0.026123047	0.000976563	0.037109375	0.937	32569.25	0.075	-173.6	0.734
319	18982	18982	Category A	0.14379883	0.15576172	-0.89990234	-0.29296875	-0.12231445	0.41967773	0	0.676	17/11/2017	17	11	2017	11:24:06	41046	0.9	11	24	6	9	0.051513672	3.4981934	0.15771484	0.16650391	-0.90014648	2.7192383	0.017578125	0	0	0	0	0	0	0	0	0	0.92895508	0.071044922	0.024902344	-0.013916016	-0.010742188	0.000244141	0.67	33296.44	0.358	-936.47	0.734
320	18983	18983	Category A	0.15576172	0.15576172	-0.91186523	-0.29785156	-0.12426758	0.42285156	0	0.604	17/11/2017	17	11	2017	11:24:07	41047	0	11	24	7	9	0.051513672	3.4981934	0.15795898	0.16650391	-0.90014648	2.5871582	0.015869141	0	0	0	0	0	0	0	0	0	0.92895508	0.071044922	0.024658203	-0.002197266	-0.010742188	-0.011474609	0.642	33385.7	0.371	-992.29	0.734
321	18984	18984	Category A	0.16796875	0.17993164	-0.88793945	-0.29394531	-0.12573242	0.42163086	0	0.311	17/11/2017	17	11	2017	11:24:07	41047	0.1	11	24	7	9	0.051513672	3.4981934	0.15820313	0.16601563	-0.8996582	1.5275879	0.020507813	0	0	0	0	0	0	0	0	0	0.9284668	0.071533203	0.03515625	0.009521484	0.013671875	0.01171875	0.764	33017.3	0.35	-841.74	0.734
322	18985	18985	Category A	0.17993164	0.17993164	-0.89990234	-0.29614258	-0.12744141	0.421875	0	1.262	17/11/2017	17	11	2017	11:24:07	41047	0.2	11	24	7	9	0.051513672	3.4981934	0.15820313	0.16601563	-0.8996582	0.18969727	0.025390625	0	0	0	0	0	0	0	0	0	0.9284668	0.071533203	0.03515625	0.021484375	0.013671875	0	0.707	33183	0.431	-1056.84	0.998
323	18986	18986	Category A	0.19189453	0.16796875	-0.89990234	-0.29418945	-0.11962891	0.42480469	0	0.998	17/11/2017	17	11	2017	11:24:07	41047	0.3	11	24	7	9	0.051513672	3.4981934	0.15844727	0.16625977	-0.8996582	0.40893555	0.033203125	0	0	0	0	0	0	0	0	0	0.92871094	0.071289063	0.034912109	0.033203125	0.001464844	0	0.838	32816.52	0.157	-382.46	0.998
324	18987	18987	Category A	0.13183594	0.15576172	-0.88793945	-0.29711914	-0.12329102	0.42382813	0	0.395	17/11/2017	17	11	2017	11:24:07	41047	0.4	11	24	7	10	0.051513672	3.4981934	0.15844727	0.16650391	-0.8996582	0.74243164	0.031005859	0	0	0	0	0	0	0	0	0	0.9284668	0.071533203	0.049316406	-0.026611328	-0.010742188	0.01171875	0.856	32769.86	0.165	-394.33	1.043
325	18988	18988	Category A	0.11987305	0.15576172	-0.91186523	-0.29638672	-0.12451172	0.42285156	0	1.462	17/11/2017	17	11	2017	11:24:07	41047	0.5	11	24	7	10	0.051513672	3.4981934	0.15844727	0.16601563	-0.89941406	1.0639648	0.041748047	0	0	0	0	0	0	0	0	0	0.9284668	0.071533203	0.061279297	-0.038574219	-0.010253906	-0.012207031	0.978	32473.01	0.054	-121.89	1.262
326	18989	18989	Category A	0.13183594	0.16796875	-0.91186523	-0.29443359	-0.12182617	0.42260742	0	0.712	17/11/2017	17	11	2017	11:24:07	41047	0.6	11	24	7	10	0.051513672	3.4981934	0.15820313	0.16577148	-0.8996582	1.3666992	0.029052734	0	0	0	0	0	0	0	0	0	0.9284668	0.071533203	0.040527344	-0.026367188	0.001953125	-0.011962891	1.057	32296.44	-0.073	162.76	1.043
327	18990	18990	Category A	0.14379883	0.17993164	-0.88793945	-0.29443359	-0.1262207	0.41967773	0	1.043	17/11/2017	17	11	2017	11:24:07	41047	0.7	11	24	7	10	0.051513672	3.4981934	0.15869141	0.16552734	-0.89892578	1.0651855	0.0234375	0	0	0	0	0	0	0	0	0	0.92773438	0.072265625	0.040283203	-0.014892578	0.014160156	0.010986328	0.949	32540.73	-0.085	208.65	1.043
328	18991	18991	Category A	0.14379883	0.17993164	-0.89990234	-0.29467773	-0.125	0.42260742	0	1.736	17/11/2017	17	11	2017	11:24:07	41047	0.8	11	24	7	10	0.051513672	3.4981934	0.15893555	0.16552734	-0.89892578	0.47607422	0.020751953	0	0	0	0	0	0	0	0	0	0.92797852	0.072021484	0.030029297	-0.015136719	0.014160156	-0.000732422	0.975	32479.94	-0.24	620.36	1.236
329	18992	18992	Category A	0.17993164	0.17993164	-0.91186523	-0.29931641	-0.12426758	0.41992188	0	0.349	17/11/2017	17	11	2017	11:24:07	41047	0.9	11	24	7	10	0.051513672	3.4981934	0.15917969	0.16552734	-0.89941406	0.036132813	0.027832031	0	0	0	0	0	0	0	0	0	0.9284668	0.071533203	0.047119141	0.020507813	0.014160156	-0.012207031	0.938	32566.86	-0.005	11.96	1.043
330	18993	18993	Category A	0.19189453	0.17993164	-0.89990234	-0.29785156	-0.12670898	0.42163086	0	0.552	17/11/2017	17	11	2017	11:24:08	41048	0	11	24	8	10	0.051513672	3.4981934	0.15942383	0.16577148	-0.89941406	0.41674805	0.03515625	0	0	0	0	0	0	0	0	0	0.9284668	0.071533203	0.046875	0.032226563	0.013916016	-0.000244141	0.879	32711.39	0.128	-304.5	1.236
331	18994	18994	Category A	0.14379883	0.17993164	-0.89990234	-0.29663086	-0.11962891	0.42382813	0	1.236	17/11/2017	17	11	2017	11:24:08	41048	0.1	11	24	8	10	0.051513672	3.4981934	0.15942383	0.16601563	-0.89941406	0.44995117	0.020751953	0	0	0	0	0	0	0	0	0	0.9284668	0.071533203	0.029785156	-0.015625	0.013671875	-0.000244141	0.935	32574.03	0.195	-431.5	1.236
332	18995	18995	Category A	0.15576172	0.16796875	-0.91186523	-0.29370117	-0.12158203	0.42382813	0	0.359	17/11/2017	17	11	2017	11:24:08	41048	0.2	11	24	8	10	0.051513672	3.4981934	0.15942383	0.16650391	-0.89941406	0.30908203	0.012939453	0	0	0	0	0	0	0	0	0	0.9284668	0.071533203	0.017333984	-0.003662109	0.001220703	-0.012207031	0.781	32969.83	0.49	-1103.08	1.236
333	18996	18996	Category A	0.17993164	0.14379883	-0.88793945	-0.29858398	-0.12670898	0.421875	0	1.379	17/11/2017	17	11	2017	11:24:08	41048	0.3	11	24	8	10	0.051513672	3.4981934	0.15942383	0.16674805	-0.8996582	0.34960938	0.032714844	0	0	0	0	0	0	0	0	0	0.92871094	0.071289063	0.054931641	0.020263672	-0.022949219	0.01171875	1.104	32196.4	0.116	-232.9	1.236
334	18997	18997	Category A	0.19189453	0.16796875	-0.87597656	-0.29418945	-0.11962891	0.41870117	0	0.812	17/11/2017	17	11	2017	11:24:08	41048	0.4	11	24	8	11	0.051513672	3.4981934	0.15966797	0.16650391	-0.8996582	0.25976563	0.040039063	0	0	0	0	0	0	0	0	0	0.92895508	0.071044922	0.057128906	0.031982422	0.001220703	0.023681641	1.195	32012.13	-0.022	43.48	1.236
335	18998	18998	Category A	0.15576172	0.17993164	-0.91186523	-0.29272461	-0.12011719	0.42578125	0	2.286	17/11/2017	17	11	2017	11:24:08	41048	0.5	11	24	8	11	0.051513672	3.4981934	0.15991211	0.16674805	-0.89990234	0.12133789	0.018066406	0	0	0	0	0	0	0	0	0	0.92919922	0.070800781	0.029052734	-0.004150391	0.012939453	-0.01171875	1.051	32309.46	-0.143	329.94	1.101
336	18999	18999	Category A	0.17993164	0.17993164	-0.91186523	-0.29443359	-0.12744141	0.42089844	0	1.101	17/11/2017	17	11	2017	11:24:08	41048	0.6	11	24	8	11	0.051513672	3.4981934	0.15991211	0.16674805	-0.90014648	0.2487793	0.026367188	0	0	0	0	0	0	0	0	0	0.92919922	0.070800781	0.044433594	0.019775391	0.012939453	-0.011474609	1.15	32101.78	-0.271	609.61	1.101
337	19000	19000	Category A	0.16796875	0.16796875	-0.89990234	-0.29907227	-0.12231445	0.42089844	0	0.371	17/11/2017	17	11	2017	11:24:08	41048	0.7	11	24	8	11	0.051513672	3.4981934	0.16064453	0.16650391	-0.90014648	0.068603516	0.007324219	0	0	0	0	0	0	0	0	0	0.92944336	0.070556641	0.008789063	0.007080078	0.001220703	0.000244141	1.063	32283.47	-0.089	198.78	1.101
338	19001	19001	Category A	0.16796875	0.17993164	-0.88793945	-0.29614258	-0.12524414	0.42382813	0	0.955	17/11/2017	17	11	2017	11:24:08	41048	0.8	11	24	8	11	0.051513672	3.4981934	0.16088867	0.16699219	-0.89990234	0.47924805	0.018798828	0	0	0	0	0	0	0	0	0	0.92944336	0.070556641	0.031738281	0.006835938	0.012695313	0.011962891	1.238	31928.99	-0.174	352.32	1.198
339	19002	19002	Category A	0.13183594	0.17993164	-0.92382813	-0.29907227	-0.11865234	0.4206543	0	0.857	17/11/2017	17	11	2017	11:24:08	41048	0.9	11	24	8	11	0.051513672	3.4981934	0.16088867	0.16723633	-0.89990234	0.2253418	0.039550781	0	0	0	0	0	0	0	0	0	0.92944336	0.070556641	0.065429688	-0.029052734	0.012451172	-0.023681641	1.057	32296.44	0.008	-17.28	1.198
340	19003	19003	Category A	0.15576172	0.19189453	-0.88793945	-0.29711914	-0.12451172	0.42163086	0	1.86	17/11/2017	17	11	2017	11:24:09	41049	0	11	24	9	11	0.051513672	3.4981934	0.16162109	0.16772461	-0.8996582	0.17382813	0.02734375	0	0	0	0	0	0	0	0	0	0.92944336	0.070556641	0.041748047	-0.005859375	0.023925781	0.01171875	1.11	32183.88	0.014	-29.01	1.423
341	19004	19004	Category A	0.16796875	0.16796875	-0.91186523	-0.29614258	-0.12670898	0.41796875	0	1.198	17/11/2017	17	11	2017	11:24:09	41049	0.1	11	24	9	11	0.051513672	3.4981934	0.16186523	0.16796875	-0.8996582	0.21142578	0.013183594	0	0	0	0	0	0	0	0	0	0.92944336	0.070556641	0.017822266	0.005859375	0	-0.011962891	1.313	31789.41	-0.185	357.23	1.423
342	19005	19005	Category A	0.16796875	0.16796875	-0.88793945	-0.29418945	-0.12084961	0.42260742	0	1.423	17/11/2017	17	11	2017	11:24:09	41049	0.2	11	24	9	11	0.051513672	3.4981934	0.16210938	0.16772461	-0.89941406	0.60961914	0.012939453	0	0	0	0	0	0	0	0	0	0.92919922	0.070800781	0.017333984	0.005615234	0	0.011474609	1.208	31986.74	-0.064	127.2	1.423
343	19006	19006	Category A	0.15576172	0.16796875	-0.89990234	-0.29614258	-0.12524414	0.42163086	0	1.587	17/11/2017	17	11	2017	11:24:09	41049	0.3	11	24	9	11	0.051513672	3.4981934	0.16259766	0.16748047	-0.89941406	0.10083008	0.006835938	0	0	0	0	0	0	0	0	0	0.92919922	0.070800781	0.007324219	-0.006835938	0.000244141	-0.000244141	1.221	31961.57	-0.304	655.87	1.423
344	19007	19007	Category A	0.15576172	0.15576172	-0.88793945	-0.29345703	-0.12231445	0.41772461	0	0.323	17/11/2017	17	11	2017	11:24:09	41049	0.4	11	24	9	12	0.051513672	3.4981934	0.16235352	0.16772461	-0.90014648	0.53808594	0.018310547	0	0	0	0	0	0	0	0	0	0.92993164	0.070068359	0.031005859	-0.006591797	-0.011962891	0.012207031	1.043	32326.93	-0.42	1121.16	1.198
345	19008	19008	Category A	0.14379883	0.14379883	-0.91186523	-0.29541016	-0.12524414	0.42285156	0	0.94	17/11/2017	17	11	2017	11:24:09	41049	0.5	11	24	9	12	0.051513672	3.4981934	0.16210938	0.16748047	-0.89990234	0.55883789	0.032226563	0	0	0	0	0	0	0	0	0	0.9296875	0.0703125	0.053955078	-0.018310547	-0.023681641	-0.01171875	0.981	32466.1	-0.405	1143.22	0.94
346	19009	19009	Category A	0.15576172	0.16796875	-0.88793945	-0.29345703	-0.12011719	0.41650391	0	0.791	17/11/2017	17	11	2017	11:24:09	41049	0.6	11	24	9	12	0.051513672	3.4981934	0.16210938	0.16748047	-0.89941406	0.80249023	0.013183594	0	0	0	0	0	0	0	0	0	0.92919922	0.070800781	0.018310547	-0.006347656	0.000244141	0.011474609	0.798	32923.18	0.079	-206.76	0.94
347	19010	19010	Category A	0.15576172	0.16796875	-0.92382813	-0.29516602	-0.12646484	0.41650391	0	0.826	17/11/2017	17	11	2017	11:24:09	41049	0.7	11	24	9	12	0.051513672	3.4981934	0.16210938	0.16748047	-0.8996582	1.5202637	0.024658203	0	0	0	0	0	0	0	0	0	0.92944336	0.070556641	0.030761719	-0.006347656	0.000244141	-0.023925781	0.761	33025.77	0.307	-753.06	0.826
348	19011	19011	Category A	0.16796875	0.14379883	-0.88793945	-0.29418945	-0.12084961	0.41552734	0	0.326	17/11/2017	17	11	2017	11:24:09	41049	0.8	11	24	9	12	0.051513672	3.4981934	0.16210938	0.16821289	-0.90014648	1.8837891	0.028076172	0	0	0	0	0	0	0	0	0	0.93017578	0.069824219	0.042480469	0.005615234	-0.024414063	0.012207031	0.845	32798.28	0.412	-905.29	0.94
349	19012	19012	Category A	0.15576172	0.16796875	-0.88793945	-0.29931641	-0.12573242	0.41992188	0	1.365	17/11/2017	17	11	2017	11:24:09	41049	0.9	11	24	9	12	0.051513672	3.4981934	0.16210938	0.16845703	-0.90014648	1.4282227	0.013916016	0	0	0	0	0	0	0	0	0	0.93017578	0.069824219	0.019287109	-0.006347656	-0.000488281	0.012207031	0.893	32676.4	0.553	-1119.38	1.226
350	19013	19013	Category A	0.13183594	0.17993164	-0.87597656	-0.29418945	-0.11669922	0.42163086	0	0.826	17/11/2017	17	11	2017	11:24:10	41050	0	11	24	10	12	0.051513672	3.4981934	0.16235352	0.16821289	-0.90063477	0.98510742	0.040771484	0	0	0	0	0	0	0	0	0	0.93041992	0.069580078	0.066894531	-0.030517578	0.011474609	0.024658203	0.987	32452.32	0.563	-1065.23	1.356
351	19014	19014	Category A	0.14379883	0.16796875	-0.89990234	-0.29516602	-0.12426758	0.41772461	0	1.226	17/11/2017	17	11	2017	11:24:10	41050	0.1	11	24	10	12	0.051513672	3.4981934	0.16186523	0.16796875	-0.90063477	1.0566406	0.018066406	0	0	0	0	0	0	0	0	0	0.93041992	0.069580078	0.019287109	-0.018066406	0	0.000732422	1.252	31902.42	0.569	-918.34	1.365
352	19015	19015	Category A	0.16796875	0.16796875	-0.87597656	-0.29614258	-0.12670898	0.41479492	0	1.356	17/11/2017	17	11	2017	11:24:10	41050	0.2	11	24	10	12	0.051513672	3.4981934	0.16162109	0.16845703	-0.90063477	0.56518555	0.025390625	0	0	0	0	0	0	0	0	0	0.93041992	0.069580078	0.031494141	0.006103516	-0.000488281	0.024658203	1.629	31264.07	0.059	-88.76	1.365
353	19016	19016	Category A	0.15576172	0.15576172	-0.92382813	-0.2980957	-0.12353516	0.42163086	0	2.413	17/11/2017	17	11	2017	11:24:10	41050	0.3	11	24	10	12	0.051513672	3.4981934	0.16113281	0.16796875	-0.90063477	0.38696289	0.026611328	0	0	0	0	0	0	0	0	0	0.93041992	0.069580078	0.040771484	-0.005371094	-0.012207031	-0.022949219	1.49	31483.96	-0.008	13.15	1.356
354	19017	19017	Category A	0.17993164	0.19189453	-0.92382813	-0.29443359	-0.12207031	0.41674805	0	2.591	17/11/2017	17	11	2017	11:24:10	41050	0.4	11	24	10	13	0.051513672	3.4981934	0.16064453	0.16772461	-0.90087891	0.30273438	0.038085938	0	0	0	0	0	0	0	0	0	0.93041992	0.069580078	0.065673828	0.019042969	0.023925781	-0.022705078	1.51	31451.32	-0.242	421.03	1.356
355	19018	19018	Category A	0.17993164	0.16796875	-0.88793945	-0.29858398	-0.12670898	0.42089844	0	0.529	17/11/2017	17	11	2017	11:24:10	41050	0.5	11	24	10	13	0.051513672	3.4981934	0.15991211	0.16796875	-0.90087891	0.32421875	0.023681641	0	0	0	0	0	0	0	0	0	0.93041992	0.069580078	0.032958984	0.019775391	0	0.012939453	1.488	31487.24	-0.286	511.19	1.37
356	19019	19019	Category A	0.17993164	0.13183594	-0.87597656	-0.29443359	-0.12011719	0.4206543	0	0.945	17/11/2017	17	11	2017	11:24:10	41050	0.6	11	24	10	13	0.051513672	3.4981934	0.16015625	0.16796875	-0.90136719	0.44067383	0.048339844	0	0	0	0	0	0	0	0	0	0.9309082	0.069091797	0.081298828	0.01953125	-0.036132813	0.025390625	1.49	31483.96	-0.163	280.11	1.621
357	19020	19020	Category A	0.16796875	0.14379883	-0.87597656	-0.29663086	-0.12158203	0.42480469	0	1.094	17/11/2017	17	11	2017	11:24:10	41050	0.7	11	24	10	13	0.051513672	3.4981934	0.16015625	0.16772461	-0.90112305	0.20751953	0.035644531	0	0	0	0	0	0	0	0	0	0.93041992	0.069580078	0.056884766	0.007568359	-0.023925781	0.025146484	1.358	31708.73	-0.266	512.88	1.37
358	19021	19021	Category A	0.16796875	0.15576172	-0.87597656	-0.29345703	-0.12402344	0.41772461	0	1.37	17/11/2017	17	11	2017	11:24:10	41050	0.8	11	24	10	13	0.051513672	3.4981934	0.15991211	0.16748047	-0.90087891	0.60131836	0.028808594	0	0	0	0	0	0	0	0	0	0.93017578	0.069824219	0.044921875	0.0078125	-0.01171875	0.024902344	1.012	32395.65	-0.172	415.65	1.094
359	19022	19022	Category A	0.15576172	0.16796875	-0.88793945	-0.29638672	-0.12451172	0.42382813	0	1.621	17/11/2017	17	11	2017	11:24:10	41050	0.9	11	24	10	13	0.051513672	3.4981934	0.16015625	0.16772461	-0.90087891	1.2792969	0.013671875	0	0	0	0	0	0	0	0	0	0.93041992	0.069580078	0.017822266	-0.004394531	0	0.012939453	1.028	32359.97	-0.184	440.91	1.094
360	19023	19023	Category A	0.15576172	0.15576172	-0.88793945	-0.29541016	-0.12670898	0.421875	0	0.515	17/11/2017	17	11	2017	11:24:11	41051	0	11	24	11	13	0.051513672	3.4981934	0.16015625	0.16772461	-0.90063477	0.88330078	0.018066406	0	0	0	0	0	0	0	0	0	0.93017578	0.069824219	0.029541016	-0.004394531	-0.011962891	0.012695313	1.013	32393.41	-0.273	692.39	1.37
361	19024	19024	Category A	0.16796875	0.17993164	-0.91186523	-0.30029297	-0.12280273	0.42700195	0	0.623	17/11/2017	17	11	2017	11:24:11	41051	0.1	11	24	11	13	0.051513672	3.4981934	0.16040039	0.16796875	-0.90063477	0.052734375	0.017578125	0	0	0	0	0	0	0	0	0	0.93017578	0.069824219	0.030029297	0.007324219	0.01171875	-0.010986328	1.114	32175.56	-0.422	1052.83	1.515
362	19025	19025	Category A	0.15576172	0.17993164	-0.91186523	-0.29589844	-0.125	0.4206543	0	0.856	17/11/2017	17	11	2017	11:24:11	41051	0.2	11	24	11	13	0.051513672	3.4981934	0.16015625	0.16845703	-0.90087891	0.14794922	0.016357422	0	0	0	0	0	0	0	0	0	0.93041992	0.069580078	0.026611328	-0.004394531	0.011230469	-0.010742188	1.138	32126.16	-0.673	1911.1	1.515
363	19026	19026	Category A	0.14379883	0.16796875	-0.91186523	-0.296875	-0.12573242	0.41967773	0	1.701	17/11/2017	17	11	2017	11:24:11	41051	0.3	11	24	11	13	0.051513672	3.4981934	0.15991211	0.16821289	-0.90112305	0.82202148	0.019287109	0	0	0	0	0	0	0	0	0	0.93066406	0.069335938	0.027099609	-0.016113281	-0.000244141	-0.010498047	0.995	32434.06	-0.572	1786.96	0.856
364	19027	19027	Category A	0.16796875	0.15576172	-0.89990234	-0.2980957	-0.12353516	0.42163086	0	1.515	17/11/2017	17	11	2017	11:24:11	41051	0.4	11	24	11	14	0.051513672	3.4981934	0.15942383	0.16821289	-0.90087891	0.47387695	0.015136719	0	0	0	0	0	0	0	0	0	0.93017578	0.069824219	0.021972656	0.008300781	-0.012451172	0.000976563	1.021	32375.53	-0.542	1603.47	0.856
365	19028	19028	Category A	0.15576172	0.14379883	-0.91186523	-0.29272461	-0.11621094	0.42163086	0	0.76	17/11/2017	17	11	2017	11:24:11	41051	0.5	11	24	11	14	0.051513672	3.4981934	0.15942383	0.16845703	-0.90087891	0.16870117	0.027099609	0	0	0	0	0	0	0	0	0	0.93041992	0.069580078	0.039306641	-0.003662109	-0.024658203	-0.010742188	1.032	32351.12	-0.379	999.15	0.856
366	19029	19029	Category A	0.17993164	0.15576172	-0.87597656	-0.30126953	-0.12597656	0.42602539	0	0.671	17/11/2017	17	11	2017	11:24:11	41051	0.6	11	24	11	14	0.051513672	3.4981934	0.15991211	0.16845703	-0.90087891	0.23583984	0.034423828	0	0	0	0	0	0	0	0	0	0.93041992	0.069580078	0.057861328	0.019775391	-0.012695313	0.024902344	0.984	32459.2	-0.295	778.37	0.981
367	19030	19030	Category A	0.17993164	0.16796875	-0.89990234	-0.29394531	-0.12670898	0.4206543	0	0.693	17/11/2017	17	11	2017	11:24:11	41051	0.7	11	24	11	14	0.051513672	3.4981934	0.16015625	0.16796875	-0.90087891	0.048339844	0.01953125	0	0	0	0	0	0	0	0	0	0.93041992	0.069580078	0.020751953	0.01953125	0	0.000976563	0.864	32749.38	-0.283	842.29	0.76
368	19031	19031	Category A	0.17993164	0.16796875	-0.93579102	-0.2980957	-0.12744141	0.42285156	0	0.564	17/11/2017	17	11	2017	11:24:11	41051	0.8	11	24	11	14	0.051513672	3.4981934	0.16040039	0.16772461	-0.90087891	0.50805664	0.039794922	0	0	0	0	0	0	0	0	0	0.93017578	0.069824219	0.054443359	0.019287109	0	-0.034667969	0.735	33100.3	-0.069	208.7	0.76
369	19032	19032	Category A	0.15576172	0.16796875	-0.91186523	-0.29199219	-0.12304688	0.42163086	0	0.981	17/11/2017	17	11	2017	11:24:11	41051	0.9	11	24	11	14	0.051513672	3.4981934	0.16064453	0.16772461	-0.90087891	1.4147949	0.011962891	0	0	0	0	0	0	0	0	0	0.93017578	0.069824219	0.015869141	-0.004882813	0	-0.010742188	0.933	32578.82	-0.244	658.75	0.981
370	19033	19033	Category A	0.16796875	0.19189453	-0.91186523	-0.30004883	-0.12182617	0.41992188	0	0.746	17/11/2017	17	11	2017	11:24:12	41052	0	11	24	12	14	0.051513672	3.4981934	0.16064453	0.16772461	-0.90063477	1.4123535	0.02734375	0	0	0	0	0	0	0	0	0	0.93017578	0.069824219	0.042480469	0.007080078	0.023925781	-0.010986328	1.007	32406.89	-0.303	785.12	1.113
371	19034	19034	Category A	0.16796875	0.19189453	-0.93579102	-0.2956543	-0.11865234	0.42382813	0	1.946	17/11/2017	17	11	2017	11:24:12	41052	0.111	11	24	12	14	0.051513672	3.4981934	0.16015625	0.16748047	-0.90063477	0.90136719	0.043212891	0	0	0	0	0	0	0	0	0	0.93017578	0.069824219	0.066650391	0.007568359	0.024169922	-0.034912109	1.13	32142.53	-0.472	1191.79	1.411
372	19035	19035	Category A	0.16796875	0.17993164	-0.92382813	-0.29614258	-0.12182617	0.4206543	0	1.113	17/11/2017	17	11	2017	11:24:12	41052	0.222	11	24	12	14	0.051513672	3.4981934	0.16064453	0.16723633	-0.90063477	0.8359375	0.027099609	0	0	0	0	0	0	0	0	0	0.93017578	0.069824219	0.042724609	0.007080078	0.012451172	-0.022949219	1.271	31866.75	-0.56	1304.27	1.411
373	19036	19036	Category A	0.16796875	0.16796875	-0.92382813	-0.29516602	-0.12426758	0.41772461	0	1.431	17/11/2017	17	11	2017	11:24:12	41052	0.333	11	24	12	14	0.051025391	3.4740234	0.16064453	0.16723633	-0.90063477	1.2368164	0.023925781	0	0	0	0	0	0	0	0	0	0.93017578	0.069824219	0.030761719	0.007080078	0.000488281	-0.022949219	1.22	31963.5	-0.518	1234.54	1.411
374	19037	19037	Category A	0.14379883	0.16796875	-0.89990234	-0.29345703	-0.11938477	0.42480469	0	1.411	17/11/2017	17	11	2017	11:24:12	41052	0.444	11	24	12	15	0.051025391	3.4740234	0.16040039	0.16796875	-0.90087891	1.1115723	0.016601563	0	0	0	0	0	0	0	0	0	0.93041992	0.069580078	0.017822266	-0.016601563	0	0.000976563	1.173	32055.61	-0.434	1033.09	1.411
375	19038	19038	Category A	0.16796875	0.16796875	-0.91186523	-0.29516602	-0.12084961	0.42260742	0	0.675	17/11/2017	17	11	2017	11:24:12	41052	0.555	11	24	12	15	0.051025391	3.4740234	0.15966797	0.16821289	-0.90087891	0.79907227	0.013427734	0	0	0	0	0	0	0	0	0	0.93041992	0.069580078	0.019287109	0.008056641	-0.000244141	-0.010742188	0.908	32639.4	-0.141	369.46	1.113
376	19039	19039	Category A	0.17993164	0.15576172	-0.91186523	-0.29467773	-0.12597656	0.42285156	0	0.463	17/11/2017	17	11	2017	11:24:12	41052	0.666	11	24	12	15	0.051025391	3.4740234	0.15942383	0.16796875	-0.90161133	0.99169922	0.025634766	0	0	0	0	0	0	0	0	0	0.93115234	0.068847656	0.042480469	0.020263672	-0.012207031	-0.010009766	0.879	32711.39	-0.171	468.61	1.411
377	19040	19040	Category A	0.16796875	0.17993164	-0.91186523	-0.29614258	-0.12524414	0.42260742	0	0.36	17/11/2017	17	11	2017	11:24:12	41052	0.777	11	24	12	15	0.051025391	3.4740234	0.15942383	0.16796875	-0.90161133	1.2507324	0.017578125	0	0	0	0	0	0	0	0	0	0.9309082	0.069091797	0.030273438	0.008300781	0.01171875	-0.010009766	0.974	32482.25	-0.251	653.17	1.411
378	19041	19041	Category A	0.17993164	0.17993164	-0.89990234	-0.29516602	-0.12255859	0.4206543	0	0.936	17/11/2017	17	11	2017	11:24:12	41052	0.888	11	24	12	15	0.051025391	3.4740234	0.15942383	0.16796875	-0.90136719	0.87915039	0.0234375	0	0	0	0	0	0	0	0	0	0.93066406	0.069335938	0.033447266	0.020263672	0.01171875	0.001464844	1.064	32281.31	-0.349	877.79	0.936
379	19042	19042	Category A	0.16796875	0.17993164	-0.92382813	-0.2980957	-0.12744141	0.42407227	0	2.004	17/11/2017	17	11	2017	11:24:13	41053	0	11	24	13	15	0.051025391	3.4740234	0.15893555	0.16796875	-0.90136719	0.0078125	0.026611328	0	0	0	0	0	0	0	0	0	0.93066406	0.069335938	0.042724609	0.008789063	0.01171875	-0.022216797	1.065	32279.16	-0.322	797.98	0.936
380	19043	19043	Category A	0.16796875	0.16796875	-0.91186523	-0.296875	-0.125	0.41992188	0	1.946	17/11/2017	17	11	2017	11:24:13	41053	0.1	11	24	13	15	0.051025391	3.4740234	0.15966797	0.16772461	-0.90063477	0.71166992	0.013671875	0	0	0	0	0	0	0	0	0	0.92993164	0.070068359	0.019287109	0.008056641	0	-0.010986328	1.124	32154.87	-0.304	709.12	0.936
381	19044	19044	Category A	0.17993164	0.16796875	-0.88793945	-0.296875	-0.12524414	0.421875	0	0.682	17/11/2017	17	11	2017	11:24:13	41053	0.2	11	24	13	15	0.051025391	3.4740234	0.15991211	0.16772461	-0.90112305	1.1306152	0.023925781	0	0	0	0	0	0	0	0	0	0.93041992	0.069580078	0.033447266	0.019775391	0	0.013183594	1.128	32146.64	-0.331	779.26	1.033
382	19045	19045	Category A	0.16796875	0.14379883	-0.91186523	-0.29394531	-0.12451172	0.42382813	0	0.819	17/11/2017	17	11	2017	11:24:13	41053	0.3	11	24	13	15	0.051025391	3.4740234	0.15942383	0.16772461	-0.90087891	1.5720215	0.027587891	0	0	0	0	0	0	0	0	0	0.93017578	0.069824219	0.043212891	0.008300781	-0.023925781	-0.010742188	1.144	32113.94	-0.189	412.65	1.033
383	19046	19046	Category A	0.16796875	0.16796875	-0.94799805	-0.30029297	-0.12280273	0.42700195	0	0.385	17/11/2017	17	11	2017	11:24:13	41053	0.4	11	24	13	15	0.051025391	3.4740234	0.15942383	0.16796875	-0.90112305	1.8586426	0.047363281	0	0	0	0	0	0	0	0	0	0.93041992	0.069580078	0.055175781	0.008300781	0	-0.046630859	0.917	32617.44	-0.033	81.4	0.819
384	19047	19047	Category A	0.14379883	0.15576172	-0.88793945	-0.29785156	-0.12426758	0.42407227	0	1.033	17/11/2017	17	11	2017	11:24:13	41053	0.5	11	24	13	16	0.051025391	3.4740234	0.15942383	0.16748047	-0.90136719	1.472168	0.023925781	0	0	0	0	0	0	0	0	0	0.93066406	0.069335938	0.041259766	-0.015625	-0.01171875	0.013427734	0.623	33448.09	0.237	-688.49	0.682
385	19048	19048	Category A	0.16796875	0.16796875	-0.87597656	-0.29589844	-0.12011719	0.42260742	0	0.642	17/11/2017	17	11	2017	11:24:13	41053	0.6	11	24	13	16	0.051025391	3.4740234	0.15942383	0.16772461	-0.90185547	0.9375	0.027099609	0	0	0	0	0	0	0	0	0	0.93115234	0.068847656	0.034423828	0.008300781	0	0.025878906	0.576	33609.32	0.281	-842.03	0.819
386	19049	19049	Category A	0.16796875	0.16796875	-0.91186523	-0.30249023	-0.1237793	0.41796875	0	0.179	17/11/2017	17	11	2017	11:24:13	41053	0.7	11	24	13	16	0.051025391	3.4740234	0.15991211	0.16821289	-0.90136719	0.66699219	0.012939453	0	0	0	0	0	0	0	0	0	0.9309082	0.069091797	0.018554688	0.0078125	-0.000244141	-0.010253906	0.877	32716.42	-0.036	92.27	1.033
387	19050	19050	Category A	0.14379883	0.16796875	-0.91186523	-0.29711914	-0.12280273	0.42382813	0	0.402	17/11/2017	17	11	2017	11:24:13	41053	0.8	11	24	13	16	0.051025391	3.4740234	0.15991211	0.16796875	-0.90161133	0.81518555	0.019042969	0	0	0	0	0	0	0	0	0	0.9309082	0.069091797	0.026611328	-0.016113281	0	-0.010009766	1.068	32272.71	-0.266	639.61	1.53
388	19051	19051	Category A	0.16796875	0.15576172	-0.89990234	-0.29394531	-0.12963867	0.41870117	0	2.623	17/11/2017	17	11	2017	11:24:13	41053	0.9	11	24	13	16	0.051025391	3.4740234	0.15991211	0.16796875	-0.90136719	0.97924805	0.014648438	0	0	0	0	0	0	0	0	0	0.93066406	0.069335938	0.021728516	0.0078125	-0.012207031	0.001464844	1.257	31892.99	-0.576	1369.2	1.775
389	19052	19052	Category A	0.16796875	0.14379883	-0.88793945	-0.29785156	-0.12426758	0.42407227	0	1.53	17/11/2017	17	11	2017	11:24:14	41054	0	11	24	14	16	0.051025391	3.4740234	0.15991211	0.16821289	-0.90136719	0.71459961	0.029052734	0	0	0	0	0	0	0	0	0	0.93066406	0.069335938	0.045654297	0.0078125	-0.024414063	0.013427734	1.446	31557.02	-0.847	1972.12	1.775
390	19053	19053	Category A	0.15576172	0.15576172	-0.89990234	-0.29467773	-0.125	0.42163086	0	2.17	17/11/2017	17	11	2017	11:24:14	41054	0.09	11	24	14	16	0.051025391	3.4740234	0.16015625	0.16845703	-0.90161133	0.56152344	0.013427734	0	0	0	0	0	0	0	0	0	0.93115234	0.068847656	0.019042969	-0.004394531	-0.012695313	0.001708984	1.55	31387.09	-0.981	2247.14	2.03
391	19054	19054	Category A	0.14379883	0.19189453	-0.89990234	-0.2980957	-0.12353516	0.42602539	0	1.775	17/11/2017	17	11	2017	11:24:14	41054	0.181	11	24	14	16	0.051025391	3.4740234	0.16088867	0.16821289	-0.90185547	0.52978516	0.029052734	0	0	0	0	0	0	0	0	0	0.93139648	0.068603516	0.042724609	-0.017089844	0.0234375	0.001953125	1.821	30984.08	-1.274	2730.11	2.03
392	19055	19055	Category A	0.13183594	0.14379883	-0.91186523	-0.29614258	-0.12670898	0.42260742	0	0.802	17/11/2017	17	11	2017	11:24:14	41054	0.272	11	24	14	16	0.051025391	3.4740234	0.16088867	0.16796875	-0.90209961	0.066650391	0.0390625	0	0	0	0	0	0	0	0	0	0.93164063	0.068359375	0.063232422	-0.029052734	-0.024169922	-0.009521484	1.688	31175.31	-1.267	3054.82	1.825
393	19056	19056	Category A	0.14379883	0.16796875	-0.92382813	-0.29199219	-0.12084961	0.42236328	0	2.03	17/11/2017	17	11	2017	11:24:14	41054	0.363	11	24	14	16	0.051025391	3.4740234	0.16088867	0.16772461	-0.90258789	0.92871094	0.027099609	0	0	0	0	0	0	0	0	0	0.93188477	0.068115234	0.038330078	-0.017089844	0	-0.020996094	1.482	31497.11	-0.974	2365.45	1.825
394	19057	19057	Category A	0.13183594	0.17993164	-0.88793945	-0.29394531	-0.12329102	0.4206543	0	1.825	17/11/2017	17	11	2017	11:24:14	41054	0.454	11	24	14	17	0.051025391	3.4740234	0.16088867	0.16821289	-0.90209961	1.5759277	0.034423828	0	0	0	0	0	0	0	0	0	0.93164063	0.068359375	0.054931641	-0.029052734	0.011474609	0.014160156	1.268	31872.35	-0.747	1939.76	1.775
395	19058	19058	Category A	0.14379883	0.17993164	-0.91186523	-0.29516602	-0.12573242	0.41870117	0	0.294	17/11/2017	17	11	2017	11:24:14	41054	0.545	11	24	14	17	0.051025391	3.4740234	0.16040039	0.16796875	-0.90161133	1.6782227	0.022705078	0	0	0	0	0	0	0	0	0	0.93115234	0.068847656	0.038574219	-0.016601563	0.01171875	-0.010009766	1.202	31998.43	-0.619	1586.21	1.555
396	19059	19059	Category A	0.15576172	0.17993164	-0.87597656	-0.30200195	-0.12475586	0.42480469	0	0.883	17/11/2017	17	11	2017	11:24:14	41054	0.636	11	24	14	17	0.051025391	3.4740234	0.15991211	0.16796875	-0.90161133	1.7680664	0.028564453	0	0	0	0	0	0	0	0	0	0.9309082	0.069091797	0.041748047	-0.004150391	0.01171875	0.025634766	1.327	31764.07	-0.68	1605.47	1.555
397	19060	19060	Category A	0.11987305	0.16796875	-0.86376953	-0.29345703	-0.12084961	0.42285156	0	1.378	17/11/2017	17	11	2017	11:24:14	41054	0.727	11	24	14	17	0.051025391	3.4740234	0.15966797	0.16870117	-0.90185547	2.234375	0.055175781	0	0	0	0	0	0	0	0	0	0.93139648	0.068603516	0.078857422	-0.039794922	-0.000732422	0.038085938	1.092	32221.61	-0.248	579.27	1.378
398	19061	19061	Category A	0.15576172	0.17993164	-0.86376953	-0.29638672	-0.12573242	0.42407227	0	1.555	17/11/2017	17	11	2017	11:24:14	41054	0.818	11	24	14	17	0.051025391	3.4740234	0.15966797	0.16918945	-0.90185547	2.3356934	0.039794922	0	0	0	0	0	0	0	0	0	0.93139648	0.068603516	0.052734375	-0.00390625	0.010498047	0.038085938	0.84	32811.3	0.131	-322.09	0.883
399	19062	19062	Category A	0.15576172	0.16796875	-0.87597656	-0.29345703	-0.12231445	0.42260742	0	0.619	17/11/2017	17	11	2017	11:24:14	41054	0.909	11	24	14	17	0.051025391	3.4740234	0.15966797	0.16918945	-0.90161133	2.2404785	0.026123047	0	0	0	0	0	0	0	0	0	0.93115234	0.068847656	0.031005859	-0.00390625	-0.001220703	0.025634766	0.844	32800.88	0.035	-89.49	0.883
400	19063	19063	Category A	0.16796875	0.17993164	-0.91186523	-0.29370117	-0.125	0.41772461	0	0.313	17/11/2017	17	11	2017	11:24:15	41055	0	11	24	15	17	0.051025391	3.4740234	0.15966797	0.16918945	-0.90161133	2.2131348	0.016601563	0	0	0	0	0	0	0	0	0	0.93115234	0.068847656	0.028808594	0.008056641	0.010498047	-0.010009766	0.74	33085.8	0.15	-401.94	1.09
401	19064	19064	Category A	0.15576172	0.20385742	-0.91186523	-0.29589844	-0.12402344	0.41772461	0	0.318	17/11/2017	17	11	2017	11:24:15	41055	0.1	11	24	15	17	0.051025391	3.4740234	0.15991211	0.16918945	-0.90185547	2.1467285	0.035888672	0	0	0	0	0	0	0	0	0	0.93139648	0.068603516	0.048339844	-0.004150391	0.034423828	-0.009765625	0.692	33228.39	0.247	-663.92	0.619
402	19065	19065	Category A	0.14379883	0.16796875	-0.91186523	-0.29541016	-0.12524414	0.42480469	0	0.262	17/11/2017	17	11	2017	11:24:15	41055	0.2	11	24	15	17	0.051025391	3.4740234	0.15991211	0.16894531	-0.90161133	1.5817871	0.018798828	0	0	0	0	0	0	0	0	0	0.93115234	0.068847656	0.027099609	-0.016113281	-0.000976563	-0.010009766	0.465	34037.26	0.569	-1690.55	0.372
403	19066	19066	Category A	0.15576172	0.16796875	-0.87597656	-0.29199219	-0.12304688	0.41552734	0	1.09	17/11/2017	17	11	2017	11:24:15	41055	0.3	11	24	15	17	0.051025391	3.4740234	0.16015625	0.16894531	-0.90161133	0.70605469	0.025878906	0	0	0	0	0	0	0	0	0	0.93115234	0.068847656	0.031005859	-0.004394531	-0.000976563	0.025634766	0.423	34221.02	0.506	-1632.6	0.372
404	19067	19067	Category A	0.14379883	0.16796875	-0.89990234	-0.29443359	-0.12744141	0.421875	0	0.188	17/11/2017	17	11	2017	11:24:15	41055	0.4	11	24	15	18	0.051025391	3.4740234	0.16015625	0.16894531	-0.90136719	0.42456055	0.016357422	0	0	0	0	0	0	0	0	0	0.9309082	0.069091797	0.019042969	-0.016357422	-0.000976563	0.001464844	0.479	33979	0.335	-1098.99	0.644
405	19068	19068	Category A	0.14379883	0.16796875	-0.89990234	-0.29394531	-0.12744141	0.4206543	0	0.372	17/11/2017	17	11	2017	11:24:15	41055	0.5	11	24	15	18	0.051025391	3.4740234	0.16015625	0.16894531	-0.90136719	1.6049805	0.016357422	0	0	0	0	0	0	0	0	0	0.9309082	0.069091797	0.019042969	-0.016357422	-0.000976563	0.001464844	0.653	33350.27	0.253	-705.97	0.644
406	19069	19069	Category A	0.16796875	0.13183594	-0.92382813	-0.29394531	-0.12329102	0.4206543	0	0.644	17/11/2017	17	11	2017	11:24:15	41055	0.6	11	24	15	18	0.051025391	3.4740234	0.16015625	0.16943359	-0.90136719	2.3093262	0.044433594	0	0	0	0	0	0	0	0	0	0.93115234	0.068847656	0.067382813	0.007568359	-0.037597656	-0.022216797	0.689	33237.57	0.261	-699.2	0.644
407	19070	19070	Category A	0.15576172	0.14379883	-0.87597656	-0.29760742	-0.12207031	0.4206543	0	1.363	17/11/2017	17	11	2017	11:24:15	41055	0.7	11	24	15	18	0.051025391	3.4740234	0.16015625	0.16967773	-0.90161133	2.6279297	0.036621094	0	0	0	0	0	0	0	0	0	0.93139648	0.068603516	0.056152344	-0.004394531	-0.025878906	0.025634766	0.581	33591.67	0.317	-927.66	0.644
408	19071	19071	Category A	0.15576172	0.17993164	-0.89990234	-0.29467773	-0.12866211	0.41870117	0	0.477	17/11/2017	17	11	2017	11:24:15	41055	0.8	11	24	15	18	0.051025391	3.4740234	0.16015625	0.16943359	-0.90136719	2.5715332	0.011230469	0	0	0	0	0	0	0	0	0	0.9309082	0.069091797	0.016113281	-0.004394531	0.010253906	0.001464844	0.666	33309	0.104	-308.55	0.644
409	19072	19072	Category A	0.17993164	0.17993164	-0.89990234	-0.29614258	-0.12353516	0.42260742	0	0.447	17/11/2017	17	11	2017	11:24:15	41055	0.9	11	24	15	18	0.051025391	3.4740234	0.16015625	0.16943359	-0.90063477	2.8435059	0.022216797	0	0	0	0	0	0	0	0	0	0.93017578	0.069824219	0.030761719	0.01953125	0.010253906	0.000732422	0.689	33237.57	0.067	-197.63	0.698
410	19073	19073	Category A	0.16796875	0.16796875	-0.89990234	-0.29541016	-0.12524414	0.42285156	0	0.698	17/11/2017	17	11	2017	11:24:16	41056	0	11	24	16	18	0.051025391	3.4740234	0.15991211	0.16967773	-0.90039063	2.6169434	0.008056641	0	0	0	0	0	0	0	0	0	0.93017578	0.069824219	0.010253906	0.0078125	-0.001708984	0.000488281	0.704	33192.01	0.144	-401.51	0.733
411	19074	19074	Category A	0.16796875	0.15576172	-0.89990234	-0.29541016	-0.12841797	0.41772461	0	0.509	17/11/2017	17	11	2017	11:24:16	41056	0.111	11	24	16	18	0.051513672	3.5578125	0.15966797	0.16918945	-0.90014648	1.4370117	0.015869141	0	0	0	0	0	0	0	0	0	0.9296875	0.0703125	0.021972656	0.008056641	-0.013427734	0.000244141	0.658	33334.32	0.168	-486.24	0.733
412	19075	19075	Category A	0.15576172	0.16796875	-0.91186523	-0.29541016	-0.12670898	0.421875	0	0.733	17/11/2017	17	11	2017	11:24:16	41056	0.222	11	24	16	18	0.051513672	3.5578125	0.15966797	0.16870117	-0.89941406	0.41845703	0.012695313	0	0	0	0	0	0	0	0	0	0.92895508	0.071044922	0.017089844	-0.00390625	-0.000732422	-0.012207031	0.711	33171.02	0.092	-261.41	0.733
413	19076	19076	Category A	0.16796875	0.20385742	-0.89990234	-0.296875	-0.12744141	0.42163086	0	1.087	17/11/2017	17	11	2017	11:24:16	41056	0.333	11	24	16	18	0.051513672	3.5578125	0.15942383	0.16845703	-0.89916992	0.25048828	0.036132813	0	0	0	0	0	0	0	0	0	0.92871094	0.071289063	0.044189453	0.008300781	0.03515625	-0.000488281	0.702	33198.04	0.251	-666.75	0.793
414	19077	19077	Category A	0.13183594	0.19189453	-0.88793945	-0.29492188	-0.12011719	0.42382813	0	0.793	17/11/2017	17	11	2017	11:24:16	41056	0.444	11	24	16	19	0.051513672	3.5578125	0.15942383	0.16870117	-0.89868164	0.24560547	0.037597656	0	0	0	0	0	0	0	0	0	0.92822266	0.071777344	0.061767578	-0.027587891	0.022949219	0.010742188	0.739	33088.7	0.176	-466.4	0.793
415	19078	19078	Category A	0.14379883	0.15576172	-0.97192383	-0.2980957	-0.12451172	0.42480469	0	0.397	17/11/2017	17	11	2017	11:24:16	41056	0.555	11	24	16	19	0.051513672	3.5578125	0.16015625	0.16894531	-0.8984375	1.6862793	0.076171875	0	0	0	0	0	0	0	0	0	0.92822266	0.071777344	0.10302734	-0.016357422	-0.013183594	-0.073242188	0.767	33008.86	0.22	-556.54	0.793
416	19079	19079	Category A	0.16796875	0.19189453	-0.89990234	-0.29760742	-0.12280273	0.42260742	0	0.917	17/11/2017	17	11	2017	11:24:16	41056	0.666	11	24	16	19	0.051513672	3.5578125	0.16015625	0.16894531	-0.89819336	2.3522949	0.023925781	0	0	0	0	0	0	0	0	0	0.92797852	0.072021484	0.031982422	0.007568359	0.022705078	-0.001464844	0.708	33180	0.35	-885.73	0.917
417	19080	19080	Category A	0.16796875	0.16796875	-0.87597656	-0.296875	-0.12573242	0.42163086	0	0.677	17/11/2017	17	11	2017	11:24:16	41056	0.777	11	24	16	19	0.051513672	3.5578125	0.16015625	0.16918945	-0.89770508	1.9301758	0.023193359	0	0	0	0	0	0	0	0	0	0.92749023	0.072509766	0.030761719	0.007568359	-0.001220703	0.021728516	0.723	33135.42	0.299	-762.12	0.793
418	19081	19081	Category A	0.14379883	0.16796875	-0.89990234	-0.29711914	-0.12329102	0.42163086	0	0.381	17/11/2017	17	11	2017	11:24:16	41056	0.888	11	24	16	19	0.051513672	3.5578125	0.15917969	0.16918945	-0.89770508	1.425293	0.015625	0	0	0	0	0	0	0	0	0	0.92724609	0.072753906	0.019042969	-0.015380859	-0.001220703	-0.001953125	0.715	33159.1	0.354	-888.54	0.748
419	19082	19082	Category A	0.17993164	0.15576172	-0.86376953	-0.29785156	-0.12426758	0.41772461	0	1.174	17/11/2017	17	11	2017	11:24:17	41057	0	11	24	17	19	0.051513672	3.5578125	0.15893555	0.16918945	-0.89746094	1.8405762	0.041748047	0	0	0	0	0	0	0	0	0	0.92700195	0.072998047	0.068115234	0.020751953	-0.013427734	0.033691406	0.743	33077.14	0.296	-741.44	0.917
420	19083	19083	Category A	0.16796875	0.19189453	-0.92382813	-0.29711914	-0.12768555	0.41992188	0	0.748	17/11/2017	17	11	2017	11:24:17	41057	0.1	11	24	17	19	0.051513672	3.5578125	0.15869141	0.16918945	-0.89672852	1.8552246	0.036132813	0	0	0	0	0	0	0	0	0	0.92626953	0.073730469	0.05859375	0.009033203	0.022460938	-0.026855469	0.82	32863.99	0.324	-750.05	0.748
421	19084	19084	Category A	0.14379883	0.17993164	-0.89990234	-0.29638672	-0.12451172	0.421875	0	0.565	17/11/2017	17	11	2017	11:24:17	41057	0.2	11	24	17	19	0.051513672	3.5578125	0.15820313	0.16918945	-0.89672852	0.44287109	0.018066406	0	0	0	0	0	0	0	0	0	0.92602539	0.073974609	0.028076172	-0.014404297	0.010498047	-0.002929688	0.797	32925.9	0.253	-614.26	1.174
422	19085	19085	Category A	0.15576172	0.17993164	-0.89990234	-0.30126953	-0.12280273	0.42504883	0	1.378	17/11/2017	17	11	2017	11:24:17	41057	0.3	11	24	17	19	0.051513672	3.5578125	0.15771484	0.16894531	-0.89697266	0.65991211	0.011230469	0	0	0	0	0	0	0	0	0	0.92626953	0.073730469	0.015625	-0.001953125	0.010742188	-0.002685547	0.955	32526.59	-0.062	149.81	1.174
423	19086	19086	Category A	0.16796875	0.13183594	-0.92382813	-0.29516602	-0.12451172	0.42504883	0	0.538	17/11/2017	17	11	2017	11:24:17	41057	0.4	11	24	17	19	0.051513672	3.5578125	0.1574707	0.16894531	-0.89672852	0.38525391	0.046875	0	0	0	0	0	0	0	0	0	0.92602539	0.073974609	0.074462891	0.010253906	-0.037109375	-0.026855469	0.884	32698.84	0.18	-417.53	0.751
424	19087	19087	Category A	0.15576172	0.17993164	-0.92382813	-0.29516602	-0.12719727	0.4206543	0	1.329	17/11/2017	17	11	2017	11:24:17	41057	0.5	11	24	17	20	0.051513672	3.5578125	0.15722656	0.16870117	-0.89599609	0.47509766	0.029785156	0	0	0	0	0	0	0	0	0	0.92529297	0.074707031	0.040283203	-0.001464844	0.010986328	-0.027587891	0.86	32759.6	0.149	-357.21	0.751
425	19088	19088	Category A	0.16796875	0.17993164	-0.87597656	-0.29272461	-0.12573242	0.4206543	0	0.751	17/11/2017	17	11	2017	11:24:17	41057	0.6	11	24	17	20	0.051513672	3.5578125	0.15771484	0.16894531	-0.89624023	1.3127441	0.025146484	0	0	0	0	0	0	0	0	0	0.92578125	0.07421875	0.041503906	0.010009766	0.010742188	0.020263672	0.857	32767.29	0.078	-193.26	1.285
426	19089	19089	Category A	0.16796875	0.15576172	-0.89990234	-0.30004883	-0.12036133	0.42163086	0	0.601	17/11/2017	17	11	2017	11:24:17	41057	0.7	11	24	17	20	0.051513672	3.5578125	0.1574707	0.16894531	-0.89697266	1.9016113	0.017089844	0	0	0	0	0	0	0	0	0	0.92626953	0.073730469	0.026367188	0.010253906	-0.013183594	-0.002685547	0.841	32808.69	0.045	-114.85	0.751
427	19090	19090	Category A	0.15576172	0.16796875	-0.89990234	-0.29492188	-0.12231445	0.41772461	0	0.546	17/11/2017	17	11	2017	11:24:17	41057	0.8	11	24	17	20	0.051513672	3.5578125	0.15771484	0.16918945	-0.89672852	1.3806152	0.00390625	0	0	0	0	0	0	0	0	0	0.92602539	0.073974609	0.006347656	-0.001953125	-0.001220703	-0.002929688	0.802	32912.32	0.133	-338.29	0.751
428	19091	19091	Category A	0.16796875	0.15576172	-0.88793945	-0.29394531	-0.12719727	0.41992188	0	1.285	17/11/2017	17	11	2017	11:24:17	41057	0.9	11	24	17	20	0.051513672	3.5578125	0.15771484	0.16894531	-0.89599609	0.49926758	0.018554688	0	0	0	0	0	0	0	0	0	0.92529297	0.074707031	0.031494141	0.010009766	-0.013183594	0.008056641	0.681	33262.19	0.456	-1133.99	0.603
429	19092	19092	Category A	0.17993164	0.17993164	-0.91186523	-0.29516602	-0.12817383	0.42089844	0	0.3	17/11/2017	17	11	2017	11:24:18	41058	0	11	24	18	20	0.051513672	3.5578125	0.15771484	0.16894531	-0.89599609	1.1208496	0.029052734	0	0	0	0	0	0	0	0	0	0.92529297	0.074707031	0.048583984	0.021972656	0.010742188	-0.015625	0.599	33529.14	0.441	-1195.63	0.601
430	19093	19093	Category A	0.17993164	0.16796875	-0.89990234	-0.29541016	-0.12524414	0.421875	0	0.603	17/11/2017	17	11	2017	11:24:18	41058	0.1	11	24	18	20	0.051513672	3.5578125	0.15771484	0.16918945	-0.89575195	1.6901855	0.022460938	0	0	0	0	0	0	0	0	0	0.92504883	0.074951172	0.027587891	0.021972656	-0.001220703	-0.00390625	0.569	33634.23	0.446	-1245.3	0.546
431	19094	19094	Category A	0.15576172	0.14379883	-0.91186523	-0.296875	-0.12109375	0.42260742	0	0.259	17/11/2017	17	11	2017	11:24:18	41058	0.2	11	24	18	20	0.051513672	3.5578125	0.1574707	0.16918945	-0.89575195	0.94506836	0.030029297	0	0	0	0	0	0	0	0	0	0.92504883	0.074951172	0.043212891	-0.001708984	-0.025390625	-0.015869141	0.547	33714.19	0.723	-1845.57	0.529
432	19095	19095	Category A	0.15576172	0.15576172	-0.91186523	-0.30004883	-0.12255859	0.4206543	0	0.426	17/11/2017	17	11	2017	11:24:18	41058	0.3	11	24	18	20	0.051513672	3.5578125	0.15771484	0.16870117	-0.89575195	0.035888672	0.020751953	0	0	0	0	0	0	0	0	0	0.92504883	0.074951172	0.031005859	-0.001953125	-0.012939453	-0.015869141	0.421	34230.13	0.906	-2466.06	0.529
433	19096	19096	Category A	0.15576172	0.19189453	-0.88793945	-0.296875	-0.12524414	0.421875	0	0.41	17/11/2017	17	11	2017	11:24:18	41058	0.4	11	24	18	20	0.051513672	3.5578125	0.15771484	0.16894531	-0.89648438	0.040771484	0.024414063	0	0	0	0	0	0	0	0	0	0.92578125	0.07421875	0.033447266	-0.001953125	0.022705078	0.008544922	0.508	33862.56	0.767	-2003.26	0.603
434	19097	19097	Category A	0.14379883	0.17993164	-0.88793945	-0.29516602	-0.11547852	0.42553711	0	0.529	17/11/2017	17	11	2017	11:24:18	41058	0.5	11	24	18	21	0.051513672	3.5578125	0.1574707	0.16918945	-0.89672852	0.29443359	0.019287109	0	0	0	0	0	0	0	0	0	0.92602539	0.073974609	0.033203125	-0.013671875	0.010498047	0.008789063	0.521	33812.11	0.601	-1653.11	0.63
435	19098	19098	Category A	0.14379883	0.16796875	-0.88793945	-0.30175781	-0.12451172	0.42382813	0	0.821	17/11/2017	17	11	2017	11:24:18	41058	0.6	11	24	18	21	0.051513672	3.5578125	0.15795898	0.16918945	-0.89697266	1.2214355	0.016845703	0	0	0	0	0	0	0	0	0	0.92626953	0.073730469	0.024658203	-0.014160156	-0.001220703	0.009033203	0.583	33584.64	0.423	-1175.49	0.686
436	19099	19099	Category A	0.15576172	0.17993164	-0.89990234	-0.29516602	-0.12817383	0.41992188	0	0.686	17/11/2017	17	11	2017	11:24:18	41058	0.7	11	24	18	21	0.051513672	3.5578125	0.15820313	0.16918945	-0.89697266	2.0153809	0.010986328	0	0	0	0	0	0	0	0	0	0.92651367	0.073486328	0.015869141	-0.002441406	0.010498047	-0.002685547	0.647	33369.54	0.299	-821.71	0.807
437	19100	19100	Category A	0.16796875	0.17993164	-0.87597656	-0.29858398	-0.12768555	0.41992188	0	0.63	17/11/2017	17	11	2017	11:24:18	41058	0.8	11	24	18	21	0.051513672	3.5578125	0.15820313	0.16918945	-0.89697266	1.6884766	0.025390625	0	0	0	0	0	0	0	0	0	0.92626953	0.073730469	0.041259766	0.009521484	0.010498047	0.020996094	0.844	32800.88	-0.196	565.43	0.821
438	19101	19101	Category A	0.16796875	0.15576172	-0.86376953	-0.29663086	-0.12402344	0.41772461	0	0.807	17/11/2017	17	11	2017	11:24:18	41058	0.9	11	24	18	21	0.051513672	3.5578125	0.15844727	0.16918945	-0.89746094	0.92871094	0.037353516	0	0	0	0	0	0	0	0	0	0.92700195	0.072998047	0.056640625	0.009277344	-0.013427734	0.033691406	0.971	32489.21	-0.351	968.87	0.821
439	19102	19102	Category A	0.15576172	0.16796875	-0.88793945	-0.30102539	-0.12231445	0.42382813	0	1.592	17/11/2017	17	11	2017	11:24:19	41059	0	11	24	19	21	0.051513672	3.5578125	0.15844727	0.16894531	-0.89794922	0.96166992	0.010498047	0	0	0	0	0	0	0	0	0	0.92749023	0.072509766	0.013916016	-0.002685547	-0.000976563	0.010009766	0.879	32711.39	-0.105	277.88	0.807
440	19103	19103	Category A	0.16796875	0.16796875	-0.89990234	-0.29467773	-0.12426758	0.41967773	0	1.295	17/11/2017	17	11	2017	11:24:19	41059	0.1	11	24	19	21	0.051513672	3.5578125	0.15820313	0.16894531	-0.89868164	0.9296875	0.009521484	0	0	0	0	0	0	0	0	0	0.92822266	0.071777344	0.01171875	0.009521484	-0.000976563	-0.000976563	0.89	32683.86	0.035	-85.8	0.926
441	19104	19104	Category A	0.16796875	0.15576172	-0.89990234	-0.296875	-0.12573242	0.41967773	0	0.264	17/11/2017	17	11	2017	11:24:19	41059	0.2	11	24	19	21	0.051513672	3.5578125	0.15820313	0.16894531	-0.89868164	0.57128906	0.016113281	0	0	0	0	0	0	0	0	0	0.92797852	0.072021484	0.023925781	0.009521484	-0.013183594	-0.000976563	0.939	32564.47	0.135	-304.63	1.295
442	19105	19105	Category A	0.17993164	0.16796875	-0.89990234	-0.29443359	-0.11865234	0.4206543	0	0.752	17/11/2017	17	11	2017	11:24:19	41059	0.3	11	24	19	21	0.051513672	3.5578125	0.15844727	0.16870117	-0.89819336	0.019042969	0.021240234	0	0	0	0	0	0	0	0	0	0.92773438	0.072265625	0.023681641	0.021240234	-0.000732422	-0.001464844	1.034	32346.71	0.258	-518.89	1.295
443	19106	19106	Category A	0.14379883	0.17993164	-0.88793945	-0.30004883	-0.12280273	0.42260742	0	0.926	17/11/2017	17	11	2017	11:24:19	41059	0.4	11	24	19	21	0.051513672	3.5578125	0.15869141	0.16845703	-0.89819336	0.31347656	0.021240234	0	0	0	0	0	0	0	0	0	0.92773438	0.072265625	0.036621094	-0.014892578	0.011230469	0.010253906	0.929	32588.42	0.398	-824.35	0.961
444	19107	19107	Category A	0.16796875	0.15576172	-0.89990234	-0.29614258	-0.12353516	0.4206543	0	1.378	17/11/2017	17	11	2017	11:24:19	41059	0.5	11	24	19	22	0.051513672	3.5578125	0.15869141	0.16870117	-0.89868164	0.40087891	0.015869141	0	0	0	0	0	0	0	0	0	0.92797852	0.072021484	0.023193359	0.009033203	-0.012939453	-0.000976563	0.814	32880.01	0.616	-1295.97	0.926
445	19108	19108	Category A	0.16796875	0.17993164	-0.92382813	-0.29492188	-0.12231445	0.41650391	0	0.961	17/11/2017	17	11	2017	11:24:19	41059	0.6	11	24	19	22	0.051513672	3.5578125	0.15869141	0.16870117	-0.8984375	0.82348633	0.029052734	0	0	0	0	0	0	0	0	0	0.92773438	0.072265625	0.045410156	0.009033203	0.010986328	-0.025146484	0.906	32644.3	0.406	-853.08	0.961
446	19109	19109	Category A	0.17993164	0.16796875	-0.88793945	-0.2980957	-0.12451172	0.42480469	0	0.608	17/11/2017	17	11	2017	11:24:19	41059	0.7	11	24	19	22	0.051513672	3.5578125	0.15893555	0.16845703	-0.8984375	1.1677246	0.0234375	0	0	0	0	0	0	0	0	0	0.92773438	0.072265625	0.031982422	0.020751953	-0.000488281	0.010498047	0.95	32538.37	0.158	-350.32	0.961
447	19110	19110	Category A	0.16796875	0.15576172	-0.87597656	-0.29833984	-0.12329102	0.41894531	0	0.816	17/11/2017	17	11	2017	11:24:19	41059	0.8	11	24	19	22	0.051513672	3.5578125	0.15893555	0.16870117	-0.89794922	1.0144043	0.027099609	0	0	0	0	0	0	0	0	0	0.92749023	0.072509766	0.043945313	0.008789063	-0.012939453	0.021972656	0.898	32664.01	0.12	-281.79	0.961
448	19111	19111	Category A	0.17993164	0.16796875	-0.87597656	-0.29467773	-0.12329102	0.42260742	0	1.013	17/11/2017	17	11	2017	11:24:19	41059	0.9	11	24	19	22	0.051513672	3.5578125	0.15869141	0.16943359	-0.89819336	0.47119141	0.030761719	0	0	0	0	0	0	0	0	0	0.92773438	0.072265625	0.044921875	0.020996094	-0.001464844	0.022216797	0.77	33000.45	0.311	-755.54	0.874
449	19112	19112	Category A	0.13183594	0.17993164	-0.89990234	-0.29443359	-0.12329102	0.41772461	0	0.616	17/11/2017	17	11	2017	11:24:20	41060	0	11	24	20	22	0.051513672	3.5594238	0.15820313	0.16967773	-0.89819336	0.2355957	0.028320313	0	0	0	0	0	0	0	0	0	0.92773438	0.072265625	0.038085938	-0.026367188	0.010009766	-0.001464844	0.756	33039.94	0.415	-980.35	0.874
450	19113	19113	Category A	0.15576172	0.16796875	-0.88793945	-0.29858398	-0.12353516	0.42382813	0	0.611	17/11/2017	17	11	2017	11:24:20	41060	0.1	11	24	20	22	0.051513672	3.5594238	0.15820313	0.16992188	-0.89819336	0.13916016	0.010742188	0	0	0	0	0	0	0	0	0	0.92773438	0.072265625	0.014892578	-0.002441406	-0.001953125	0.010253906	0.848	32790.5	0.172	-412.74	0.874
451	19114	19114	Category A	0.16796875	0.14379883	-0.88793945	-0.29931641	-0.12231445	0.42382813	0	0.874	17/11/2017	17	11	2017	11:24:20	41060	0.2	11	24	20	22	0.051513672	3.5594238	0.15844727	0.17016602	-0.8984375	0.16088867	0.030029297	0	0	0	0	0	0	0	0	0	0.92797852	0.072021484	0.046386719	0.009277344	-0.026367188	0.010498047	0.826	32848.08	0.15	-370.45	0.874
452	19115	19115	Category A	0.14379883	0.16796875	-0.89990234	-0.296875	-0.12573242	0.4206543	0	1.161	17/11/2017	17	11	2017	11:24:20	41060	0.3	11	24	20	22	0.051513672	3.5594238	0.15869141	0.1706543	-0.89892578	0.57299805	0.015136719	0	0	0	0	0	0	0	0	0	0.92871094	0.071289063	0.018554688	-0.014892578	-0.002685547	-0.000732422	0.803	32909.61	0.148	-373.6	0.874
453	19116	19116	Category A	0.17993164	0.17993164	-0.88793945	-0.29516602	-0.12426758	0.41967773	0	0.684	17/11/2017	17	11	2017	11:24:20	41060	0.4	11	24	20	23	0.051513672	3.5594238	0.15869141	0.1706543	-0.89892578	0.63452148	0.025390625	0	0	0	0	0	0	0	0	0	0.92871094	0.071289063	0.041259766	0.020996094	0.009033203	0.010986328	0.953	32531.29	0.008	-18.78	0.874
454	19117	19117	Category A	0.19189453	0.19189453	-0.87597656	-0.29516602	-0.12182617	0.42675781	0	0.874	17/11/2017	17	11	2017	11:24:20	41060	0.5	11	24	20	23	0.051513672	3.5594238	0.15869141	0.17016602	-0.89892578	0.50805664	0.045654297	0	0	0	0	0	0	0	0	0	0.9284668	0.071533203	0.077636719	0.032958984	0.021484375	0.022949219	0.915	32622.3	-0.209	563.7	1.161
455	19118	19118	Category A	0.17993164	0.16796875	-0.88793945	-0.30029297	-0.12426758	0.42382813	0	1.516	17/11/2017	17	11	2017	11:24:20	41060	0.6	11	24	20	23	0.051513672	3.5594238	0.15893555	0.16967773	-0.89892578	0.94873047	0.023681641	0	0	0	0	0	0	0	0	0	0.92871094	0.071289063	0.033691406	0.020751953	-0.001708984	0.010986328	0.987	32452.32	-0.289	757.82	1.304
456	19119	19119	Category A	0.16796875	0.17993164	-0.87597656	-0.296875	-0.12524414	0.42407227	0	0.385	17/11/2017	17	11	2017	11:24:20	41060	0.7	11	24	20	23	0.051513672	3.5594238	0.15942383	0.16967773	-0.89819336	1.388916	0.025878906	0	0	0	0	0	0	0	0	0	0.92773438	0.072265625	0.040771484	0.008300781	0.010009766	0.022216797	1.058	32294.27	-0.245	588.42	1.304
457	19120	19120	Category A	0.095947266	0.17993164	-0.91186523	-0.29614258	-0.12670898	0.42260742	0	1.304	17/11/2017	17	11	2017	11:24:20	41060	0.8	11	24	20	23	0.051513672	3.5594238	0.15893555	0.16894531	-0.89794922	1.4655762	0.065429688	0	0	0	0	0	0	0	0	0	0.92749023	0.072509766	0.087890625	-0.062988281	0.010986328	-0.013671875	1.022	32373.3	-0.179	430.18	1.304
458	19121	19121	Category A	0.15576172	0.17993164	-0.87597656	-0.29370117	-0.12329102	0.42480469	0	1.59	17/11/2017	17	11	2017	11:24:20	41060	0.9	11	24	20	23	0.051513672	3.5594238	0.15869141	0.16870117	-0.89794922	1.1911621	0.024902344	0	0	0	0	0	0	0	0	0	0.92749023	0.072509766	0.036132813	-0.002929688	0.010986328	0.021972656	1.069	32270.56	-0.149	339.59	1.339
459	19122	19122	Category A	0.14379883	0.16796875	-0.87597656	-0.29907227	-0.12207031	0.42700195	0	0.463	17/11/2017	17	11	2017	11:24:21	41061	0	11	24	21	23	0.051513672	3.5594238	0.15893555	0.16870117	-0.89794922	1.0385742	0.026855469	0	0	0	0	0	0	0	0	0	0.92749023	0.072509766	0.038085938	-0.015136719	-0.000732422	0.021972656	1.039	32335.7	-0.01	22.06	1.304
460	19123	19123	Category A	0.14379883	0.17993164	-0.89990234	-0.29614258	-0.12353516	0.42504883	0	1.156	17/11/2017	17	11	2017	11:24:21	41061	0.1	11	24	21	23	0.051513672	3.5594238	0.15844727	0.16918945	-0.89819336	0.62451172	0.018066406	0	0	0	0	0	0	0	0	0	0.92749023	0.072509766	0.027099609	-0.014648438	0.010498047	-0.001464844	1.144	32113.94	-0.067	139.5	1.304
461	19124	19124	Category A	0.13183594	0.14379883	-0.91186523	-0.29296875	-0.12402344	0.42163086	0	1.339	17/11/2017	17	11	2017	11:24:21	41061	0.2	11	24	21	23	0.051513672	3.5594238	0.15795898	0.16894531	-0.89746094	0.31738281	0.038818359	0	0	0	0	0	0	0	0	0	0.92675781	0.073242188	0.065429688	-0.026123047	-0.025146484	-0.014160156	1.05	32311.64	-0.113	257.61	1.156
462	19125	19125	Category A	0.14379883	0.13183594	-0.89990234	-0.29516602	-0.125	0.41455078	0	1.017	17/11/2017	17	11	2017	11:24:21	41061	0.3	11	24	21	23	0.051513672	3.5594238	0.15795898	0.16894531	-0.89746094	1.2307129	0.039794922	0	0	0	0	0	0	0	0	0	0.92675781	0.073242188	0.053710938	-0.014160156	-0.037109375	-0.002197266	0.893	32676.4	-0.056	142.73	1.156
463	19126	19126	Category A	0.15576172	0.15576172	-0.88793945	-0.29443359	-0.12573242	0.41650391	0	0.74	17/11/2017	17	11	2017	11:24:21	41061	0.4	11	24	21	23	0.051513672	3.5594238	0.15820313	0.16894531	-0.89697266	1.4863281	0.016113281	0	0	0	0	0	0	0	0	0	0.92651367	0.073486328	0.024902344	-0.002441406	-0.013183594	0.009033203	1.064	32281.31	-0.173	400.06	1.156
464	19127	19127	Category A	0.17993164	0.16796875	-0.91186523	-0.29638672	-0.12451172	0.421875	0	0.648	17/11/2017	17	11	2017	11:24:21	41061	0.5	11	24	21	24	0.051513672	3.5594238	0.15795898	0.16918945	-0.89672852	1.472168	0.026367188	0	0	0	0	0	0	0	0	0	0.92626953	0.073730469	0.037841797	0.021728516	-0.001220703	-0.014892578	1.009	32402.39	-0.165	398.49	1.017
465	19128	19128	Category A	0.15576172	0.17993164	-0.92382813	-0.296875	-0.12573242	0.41796875	0	1.485	17/11/2017	17	11	2017	11:24:21	41061	0.6	11	24	21	24	0.051513672	3.5594238	0.15795898	0.16870117	-0.89672852	2.0273438	0.029052734	0	0	0	0	0	0	0	0	0	0.92602539	0.073974609	0.040283203	-0.002197266	0.010986328	-0.026855469	0.935	32574.03	-0.13	330.18	0.899
466	19129	19129	Category A	0.17993164	0.17993164	-0.88793945	-0.2980957	-0.12768555	0.42504883	0	0.826	17/11/2017	17	11	2017	11:24:21	41061	0.7	11	24	21	24	0.051513672	3.5594238	0.15795898	0.16870117	-0.89697266	2.2468262	0.026123047	0	0	0	0	0	0	0	0	0	0.92651367	0.073486328	0.041992188	0.021728516	0.010986328	0.009033203	0.886	32693.84	-0.105	275.99	0.899
467	19130	19130	Category A	0.14379883	0.14379883	-0.86376953	-0.29589844	-0.12011719	0.42382813	0	0.899	17/11/2017	17	11	2017	11:24:21	41061	0.8	11	24	21	24	0.051513672	3.5594238	0.15771484	0.16870117	-0.89672852	1.9587402	0.043701172	0	0	0	0	0	0	0	0	0	0.92602539	0.073974609	0.072021484	-0.013916016	-0.024902344	0.032958984	0.935	32574.03	-0.05	122.31	1.034
468	19131	19131	Category A	0.16796875	0.16796875	-0.89990234	-0.29467773	-0.12426758	0.42285156	0	0.722	17/11/2017	17	11	2017	11:24:21	41061	0.9	11	24	21	24	0.051513672	3.5594238	0.15795898	0.16845703	-0.89697266	1.8828125	0.010009766	0	0	0	0	0	0	0	0	0	0.92626953	0.073730469	0.012939453	0.009765625	-0.000488281	-0.002685547	1.137	32128.2	-0.249	560.64	1.034
469	19132	19132	Category A	0.16796875	0.16796875	-0.86376953	-0.29711914	-0.12329102	0.42480469	0	1.034	17/11/2017	17	11	2017	11:24:22	41062	0	11	24	22	24	0.051513672	3.5594238	0.15795898	0.16845703	-0.8972168	1.949707	0.034912109	0	0	0	0	0	0	0	0	0	0.92651367	0.073486328	0.043945313	0.009765625	-0.000488281	0.033447266	1.04	32333.51	-0.226	546.5	0.9
470	19133	19133	Category A	0.14379883	0.14379883	-0.89990234	-0.29516602	-0.12646484	0.41870117	0	1.859	17/11/2017	17	11	2017	11:24:22	41062	0.1	11	24	22	24	0.051513672	3.5594238	0.15795898	0.16821289	-0.89672852	1.7209473	0.028320313	0	0	0	0	0	0	0	0	0	0.92602539	0.073974609	0.041503906	-0.014160156	-0.024414063	-0.002929688	1.015	32388.93	-0.219	539.7	1.034
471	19134	19134	Category A	0.15576172	0.15576172	-0.89990234	-0.29345703	-0.12646484	0.41650391	0	0.9	17/11/2017	17	11	2017	11:24:22	41062	0.2	11	24	22	24	0.051513672	3.5594238	0.1574707	0.16845703	-0.89672852	0.84277344	0.013183594	0	0	0	0	0	0	0	0	0	0.92602539	0.073974609	0.017578125	-0.001708984	-0.012695313	-0.002929688	1.27	31868.62	-0.534	1228.78	1.066
472	19135	19135	Category A	0.13183594	0.15576172	-0.97192383	-0.29443359	-0.12329102	0.41772461	0	0.68	17/11/2017	17	11	2017	11:24:22	41062	0.3	11	24	22	24	0.051513672	3.5594238	0.1574707	0.16870117	-0.89648438	0.099853516	0.080566406	0	0	0	0	0	0	0	0	0	0.92578125	0.07421875	0.11401367	-0.025634766	-0.012939453	-0.075195313	1.327	31764.07	-0.589	1327.52	1.066
473	19136	19136	Category A	0.11987305	0.19189453	-0.93579102	-0.29370117	-0.12670898	0.41870117	0	2.425	17/11/2017	17	11	2017	11:24:22	41062	0.4	11	24	22	24	0.051513672	3.5594238	0.1574707	0.16918945	-0.89624023	0.54492188	0.058837891	0	0	0	0	0	0	0	0	0	0.92578125	0.07421875	0.099609375	-0.037597656	0.022460938	-0.039306641	1.275	31859.3	-0.602	1427.75	1.066
474	19137	19137	Category A	0.17993164	0.17993164	-0.91186523	-0.29541016	-0.12597656	0.42382813	0	1.066	17/11/2017	17	11	2017	11:24:22	41062	0.5	11	24	22	25	0.051513672	3.5594238	0.1574707	0.16870117	-0.89624023	1.0151367	0.029052734	0	0	0	0	0	0	0	0	0	0.92553711	0.074462891	0.048583984	0.022216797	0.010986328	-0.015380859	1.122	32159	-0.481	1229.95	0.941
475	19138	19138	Category A	0.15576172	0.19189453	-0.91186523	-0.29443359	-0.12329102	0.41650391	0	0.72	17/11/2017	17	11	2017	11:24:22	41062	0.6	11	24	22	25	0.051513672	3.5594238	0.15795898	0.16870117	-0.89648438	1.5395508	0.027587891	0	0	0	0	0	0	0	0	0	0.92578125	0.07421875	0.040527344	-0.002197266	0.022949219	-0.015136719	1.006	32409.15	-0.438	1228.66	0.941
476	19139	19139	Category A	0.15576172	0.16796875	-0.87597656	-0.29858398	-0.12524414	0.42407227	0	0.941	17/11/2017	17	11	2017	11:24:22	41062	0.7	11	24	22	25	0.051513672	3.5594238	0.15820313	0.16870117	-0.89672852	1.472168	0.020996094	0	0	0	0	0	0	0	0	0	0.92626953	0.073730469	0.024169922	-0.002441406	-0.000732422	0.020751953	0.946	32547.83	-0.406	1192.34	0.941
477	19140	19140	Category A	0.14379883	0.17993164	-0.89990234	-0.29516602	-0.12719727	0.4206543	0	0.208	17/11/2017	17	11	2017	11:24:22	41062	0.8	11	24	22	25	0.051513672	3.5594238	0.15844727	0.16821289	-0.89672852	0.87988281	0.018798828	0	0	0	0	0	0	0	0	0	0.92602539	0.073974609	0.029296875	-0.014648438	0.011474609	-0.002929688	0.648	33366.31	-0.083	282.27	0.896
478	19141	19141	Category A	0.15576172	0.15576172	-0.91186523	-0.29638672	-0.12744141	0.42407227	0	0.316	17/11/2017	17	11	2017	11:24:22	41062	0.9	11	24	22	25	0.051513672	3.5594238	0.15869141	0.16772461	-0.8972168	0.6171875	0.019042969	0	0	0	0	0	0	0	0	0	0.92651367	0.073486328	0.029541016	-0.002929688	-0.011962891	-0.014404297	0.62	33458.08	0.172	-518.53	0.896
479	19142	19142	Category A	0.14379883	0.16796875	-0.93579102	-0.29516602	-0.12182617	0.42163086	0	0.642	17/11/2017	17	11	2017	11:24:23	41063	0	11	24	23	25	0.051513672	3.5594238	0.15820313	0.16772461	-0.89770508	0.91699219	0.040527344	0	0	0	0	0	0	0	0	0	0.92700195	0.072998047	0.052490234	-0.014404297	0	-0.037841797	0.774	32989.27	0.264	-651.37	0.941
480	19143	19143	Category A	0.16796875	0.16796875	-0.89990234	-0.29711914	-0.12280273	0.42504883	0	0.896	17/11/2017	17	11	2017	11:24:23	41063	0.1	11	24	23	25	0.051513672	3.5594238	0.15820313	0.16772461	-0.89794922	1.1975098	0.009765625	0	0	0	0	0	0	0	0	0	0.92700195	0.072998047	0.01171875	0.009521484	0	-0.001708984	0.925	32598.06	0.277	-599.63	1.104
481	19144	19144	Category A	0.16796875	0.19189453	-0.88793945	-0.29467773	-0.12597656	0.42480469	0	1.644	17/11/2017	17	11	2017	11:24:23	41063	0.2	11	24	23	25	0.051513672	3.5594238	0.15820313	0.16699219	-0.8984375	0.85058594	0.028564453	0	0	0	0	0	0	0	0	0	0.92749023	0.072509766	0.044677734	0.009521484	0.024658203	0.010498047	1.074	32259.84	0.176	-353.64	1.622
482	19145	19145	Category A	0.15576172	0.15576172	-0.91186523	-0.29321289	-0.12988281	0.41674805	0	1.846	17/11/2017	17	11	2017	11:24:23	41063	0.3	11	24	23	25	0.051513672	3.5594238	0.15869141	0.16674805	-0.8984375	0.58203125	0.017578125	0	0	0	0	0	0	0	0	0	0.92749023	0.072509766	0.02734375	-0.002929688	-0.010986328	-0.013183594	1.292	31827.82	0.079	-141.99	1.622
483	19146	19146	Category A	0.16796875	0.17993164	-0.89990234	-0.29467773	-0.12231445	0.42260742	0	1.104	17/11/2017	17	11	2017	11:24:23	41063	0.4	11	24	23	25	0.051513672	3.5594238	0.15844727	0.16674805	-0.89868164	0.32128906	0.015869141	0	0	0	0	0	0	0	0	0	0.92773438	0.072265625	0.0234375	0.009277344	0.012939453	-0.000976563	1.327	31764.07	-0.02	36.26	1.622
484	19147	19147	Category A	0.14379883	0.16796875	-0.88793945	-0.29394531	-0.12915039	0.41796875	0	1.622	17/11/2017	17	11	2017	11:24:23	41063	0.5	11	24	23	26	0.051513672	3.5594238	0.15844727	0.16674805	-0.89868164	0.28393555	0.018310547	0	0	0	0	0	0	0	0	0	0.92773438	0.072265625	0.026611328	-0.014648438	0.000976563	0.010742188	1.43	31584.04	-0.282	521.79	1.622
485	19148	19148	Category A	0.15576172	0.14379883	-0.89990234	-0.30175781	-0.12597656	0.42382813	0	0.853	17/11/2017	17	11	2017	11:24:23	41063	0.6	11	24	23	26	0.051513672	3.5594238	0.15820313	0.16723633	-0.89892578	0.71020508	0.0234375	0	0	0	0	0	0	0	0	0	0.92797852	0.072021484	0.026855469	-0.002441406	-0.0234375	-0.000732422	1.312	31791.22	-0.437	930.25	1.513
486	19149	19149	Category A	0.17993164	0.16796875	-0.88793945	-0.30102539	-0.12255859	0.421875	0	1.513	17/11/2017	17	11	2017	11:24:23	41063	0.7	11	24	23	26	0.051513672	3.5594238	0.15820313	0.16699219	-0.8984375	0.47192383	0.023925781	0	0	0	0	0	0	0	0	0	0.92749023	0.072509766	0.032958984	0.021484375	0.000732422	0.010498047	1.108	32188.05	-0.387	953.27	1.104
487	19150	19150	Category A	0.13183594	0.19189453	-0.89990234	-0.29394531	-0.12573242	0.4206543	0	0.936	17/11/2017	17	11	2017	11:24:23	41063	0.8	11	24	23	26	0.051513672	3.5336426	0.15820313	0.16674805	-0.89819336	0.38647461	0.036132813	0	0	0	0	0	0	0	0	0	0.92724609	0.072753906	0.052734375	-0.026367188	0.024902344	-0.001464844	1.018	32382.22	-0.26	652.04	1.513
488	19151	19151	Category A	0.11987305	0.19189453	-0.89990234	-0.29516602	-0.12182617	0.42163086	0	0.62	17/11/2017	17	11	2017	11:24:23	41063	0.9	11	24	23	26	0.051513672	3.5336426	0.15820313	0.16723633	-0.89892578	1.074707	0.045654297	0	0	0	0	0	0	0	0	0	0.92797852	0.072021484	0.063720703	-0.038330078	0.024414063	-0.000732422	1.081	32244.91	-0.307	744.36	1.39
489	19152	19152	Category A	0.16796875	0.20385742	-0.89990234	-0.29858398	-0.12426758	0.41796875	0	0.565	17/11/2017	17	11	2017	11:24:24	41064	0	11	24	24	26	0.051513672	3.5336426	0.15820313	0.16748047	-0.89916992	1.6403809	0.037353516	0	0	0	0	0	0	0	0	0	0.92822266	0.071777344	0.046386719	0.009521484	0.036132813	-0.000488281	1.171	32059.59	-0.38	882.7	1.39
490	19153	19153	Category A	0.19189453	0.19189453	-0.91186523	-0.30126953	-0.1237793	0.42480469	0	2.002	17/11/2017	17	11	2017	11:24:24	41064	0.1	11	24	24	26	0.051513672	3.5336426	0.15820313	0.16748047	-0.89892578	2.1984863	0.043212891	0	0	0	0	0	0	0	0	0	0.92822266	0.071777344	0.0703125	0.033447266	0.024169922	-0.012695313	1.02	32377.76	-0.22	539.99	0.936
491	19154	19154	Category A	0.17993164	0.19189453	-0.93579102	-0.296875	-0.12573242	0.42504883	0	1.39	17/11/2017	17	11	2017	11:24:24	41064	0.2	11	24	24	26	0.051513672	3.5336426	0.15820313	0.16772461	-0.89892578	2.1726074	0.048828125	0	0	0	0	0	0	0	0	0	0.92822266	0.071777344	0.082275391	0.021484375	0.023925781	-0.036621094	0.976	32477.63	-0.157	389.03	0.672
492	19155	19155	Category A	0.15576172	0.16796875	-0.91186523	-0.29516602	-0.125	0.41967773	0	0.611	17/11/2017	17	11	2017	11:24:24	41064	0.3	11	24	24	26	0.051513672	3.5336426	0.15795898	0.16796875	-0.89892578	1.2268066	0.012939453	0	0	0	0	0	0	0	0	0	0.92797852	0.072021484	0.015380859	-0.002197266	0	-0.012695313	0.951	32536.01	-0.149	376.31	0.672
493	19156	19156	Category A	0.16796875	0.16796875	-0.89990234	-0.29614258	-0.12670898	0.42163086	0	0.672	17/11/2017	17	11	2017	11:24:24	41064	0.4	11	24	24	27	0.051513672	3.5336426	0.15844727	0.16845703	-0.89892578	0.38867188	0.009277344	0	0	0	0	0	0	0	0	0	0.92822266	0.071777344	0.010498047	0.009277344	-0.000488281	-0.000732422	0.961	32512.51	-0.109	267.65	0.672
494	19157	19157	Category A	0.15576172	0.14379883	-0.89990234	-0.29638672	-0.12573242	0.42285156	0	0.47	17/11/2017	17	11	2017	11:24:24	41064	0.5	11	24	24	27	0.051513672	3.5336426	0.15820313	0.16845703	-0.89941406	0.41821289	0.024902344	0	0	0	0	0	0	0	0	0	0.92871094	0.071289063	0.027587891	-0.002441406	-0.024658203	-0.000244141	0.706	33186	0.065	-188.35	0.672
495	19158	19158	Category A	0.17993164	0.16796875	-0.89990234	-0.296875	-0.12255859	0.42700195	0	0.623	17/11/2017	17	11	2017	11:24:24	41064	0.6	11	24	24	27	0.051513672	3.5336426	0.15795898	0.16821289	-0.8996582	1.2644043	0.021972656	0	0	0	0	0	0	0	0	0	0.92871094	0.071289063	0.022460938	0.021728516	-0.000244141	0	0.698	33210.14	0.107	-305.93	0.672
496	19159	19159	Category A	0.14379883	0.11987305	-0.88793945	-0.29467773	-0.12207031	0.41967773	0	0.471	17/11/2017	17	11	2017	11:24:24	41064	0.7	11	24	24	27	0.051513672	3.5336426	0.1574707	0.16772461	-0.89990234	1.9406738	0.051269531	0	0	0	0	0	0	0	0	0	0.92895508	0.071044922	0.073730469	-0.013671875	-0.047851563	0.011962891	0.813	32882.69	-0.12	342.65	0.852
497	19160	19160	Category A	0.13183594	0.15576172	-0.87597656	-0.29467773	-0.12670898	0.42382813	0	1.343	17/11/2017	17	11	2017	11:24:24	41064	0.8	11	24	24	27	0.051513672	3.5336426	0.1574707	0.16772461	-0.90014648	2.3200684	0.037353516	0	0	0	0	0	0	0	0	0	0.92919922	0.070800781	0.062255859	-0.025634766	-0.011962891	0.024169922	0.843	32803.48	-0.163	461.81	0.93
498	19161	19161	Category A	0.16796875	0.16796875	-0.89990234	-0.29858398	-0.12670898	0.421875	0	1.302	17/11/2017	17	11	2017	11:24:24	41064	0.9	11	24	24	27	0.051513672	3.5336426	0.15844727	0.16772461	-0.90014648	2.0593262	0.009277344	0	0	0	0	0	0	0	0	0	0.92919922	0.070800781	0.009765625	0.009277344	0	0.000244141	0.92	32610.15	-0.038	93.7	1.279
499	19162	19162	Category A	0.14379883	0.19189453	-0.87597656	-0.29589844	-0.12646484	0.41967773	0	0.852	17/11/2017	17	11	2017	11:24:25	41065	0	11	24	25	27	0.051513672	3.5336426	0.15869141	0.16723633	-0.90014648	2.0668945	0.037597656	0	0	0	0	0	0	0	0	0	0.92919922	0.070800781	0.063720703	-0.014892578	0.024414063	0.024169922	1.029	32357.76	-0.04	89.99	1.279
500	19163	19163	Category A	0.11987305	0.16796875	-0.87597656	-0.29467773	-0.12866211	0.421875	0	0.93	17/11/2017	17	11	2017	11:24:25	41065	0.1	11	24	25	27	0.051513672	3.5336426	0.15893555	0.16699219	-0.90063477	1.7094727	0.046142578	0	0	0	0	0	0	0	0	0	0.9296875	0.0703125	0.064453125	-0.0390625	0.000732422	0.024658203	1.077	32253.44	-0.119	266.1	1.279
501	19164	19164	Category A	0.15576172	0.17993164	-0.88793945	-0.29443359	-0.12182617	0.42480469	0	1.279	17/11/2017	17	11	2017	11:24:25	41065	0.2	11	24	25	27	0.051513672	3.5336426	0.15942383	0.16650391	-0.90014648	0.97729492	0.018554688	0	0	0	0	0	0	0	0	0	0.92919922	0.070800781	0.029541016	-0.003662109	0.013183594	0.012207031	0.937	32569.25	0.058	-135.19	0.93
502	19165	19165	Category A	0.16796875	0.17993164	-0.87597656	-0.29711914	-0.12280273	0.42260742	0	0.756	17/11/2017	17	11	2017	11:24:25	41065	0.3	11	24	25	27	0.051513672	3.5336426	0.16015625	0.16699219	-0.89990234	0.49121094	0.028320313	0	0	0	0	0	0	0	0	0	0.92919922	0.070800781	0.044433594	0.007568359	0.012695313	0.023925781	0.837	32819.13	0.221	-524.86	0.93
503	19166	19166	Category A	0.15576172	0.15576172	-0.89990234	-0.29443359	-0.12744141	0.42285156	0	0.505	17/11/2017	17	11	2017	11:24:25	41065	0.4	11	24	25	28	0.051513672	3.5336426	0.16040039	0.16772461	-0.8996582	0.031005859	0.012939453	0	0	0	0	0	0	0	0	0	0.92919922	0.070800781	0.016845703	-0.004638672	-0.011962891	0	0.891	32681.37	0.128	-301.38	0.93
504	19167	19167	Category A	0.15576172	0.14379883	-0.92382813	-0.296875	-0.12182617	0.41259766	0	0.702	17/11/2017	17	11	2017	11:24:25	41065	0.5	11	24	25	28	0.051513672	3.5336426	0.15991211	0.16796875	-0.90014648	0.64282227	0.033935547	0	0	0	0	0	0	0	0	0	0.9296875	0.0703125	0.051757813	-0.004150391	-0.024169922	-0.0234375	0.844	32800.88	-0.076	205.18	1.047
505	19168	19168	Category A	0.16796875	0.17993164	-0.89990234	-0.29711914	-0.12451172	0.42382813	0	1.177	17/11/2017	17	11	2017	11:24:25	41065	0.6	11	24	25	28	0.051513672	3.5336426	0.15942383	0.16796875	-0.90014648	0.86108398	0.014404297	0	0	0	0	0	0	0	0	0	0.92944336	0.070556641	0.020751953	0.008300781	0.01171875	0.000244141	0.805	32904.21	-0.128	370.38	0.756
506	19169	19169	Category A	0.14379883	0.15576172	-0.87597656	-0.29614258	-0.12182617	0.42480469	0	0.645	17/11/2017	17	11	2017	11:24:25	41065	0.7	11	24	25	28	0.051513672	3.5336426	0.15917969	0.16723633	-0.8996582	0.37207031	0.030517578	0	0	0	0	0	0	0	0	0	0.92895508	0.071044922	0.05078125	-0.015380859	-0.011474609	0.023681641	0.781	32969.83	-0.03	84.36	1.047
507	19170	19170	Category A	0.17993164	0.14379883	-0.92382813	-0.2980957	-0.12573242	0.42285156	0	1.047	17/11/2017	17	11	2017	11:24:25	41065	0.8	11	24	25	28	0.051513672	3.5336426	0.15893555	0.16674805	-0.89990234	0.009765625	0.0390625	0	0	0	0	0	0	0	0	0	0.92895508	0.071044922	0.067871094	0.020751953	-0.022949219	-0.023681641	0.885	32696.34	-0.015	37.78	1.047
508	19171	19171	Category A	0.16796875	0.15576172	-0.89990234	-0.29638672	-0.12451172	0.42382813	0	0.615	17/11/2017	17	11	2017	11:24:25	41065	0.9	11	24	25	28	0.051513672	3.5336426	0.15869141	0.16748047	-0.90087891	0.071533203	0.014892578	0	0	0	0	0	0	0	0	0	0.92993164	0.070068359	0.021972656	0.009033203	-0.01171875	0.000976563	0.888	32688.84	-0.005	12.5	1.047
509	19172	19172	Category A	0.16796875	0.16796875	-0.87597656	-0.29833984	-0.12573242	0.42163086	0	1.124	17/11/2017	17	11	2017	11:24:26	41066	0	11	24	26	28	0.051513672	3.5336426	0.15869141	0.16772461	-0.90087891	0.046630859	0.026611328	0	0	0	0	0	0	0	0	0	0.93017578	0.069824219	0.034423828	0.009033203	0	0.024902344	0.814	32880.01	0.064	-166.11	0.733
510	19173	19173	Category A	0.14379883	0.19189453	-0.89990234	-0.29931641	-0.12451172	0.42407227	0	0.725	17/11/2017	17	11	2017	11:24:26	41066	0.1	11	24	26	28	0.051513672	3.5336426	0.15844727	0.16796875	-0.90161133	0.60791016	0.028076172	0	0	0	0	0	0	0	0	0	0.93066406	0.069335938	0.040283203	-0.014648438	0.023681641	0.001708984	0.796	32928.63	0.149	-378.42	0.733
511	19174	19174	Category A	0.15576172	0.16796875	-0.88793945	-0.30029297	-0.12426758	0.42382813	0	0.733	17/11/2017	17	11	2017	11:24:26	41066	0.2	11	24	26	28	0.051513672	3.5336426	0.15869141	0.16845703	-0.90161133	0.70996094	0.014160156	0	0	0	0	0	0	0	0	0	0.9309082	0.069091797	0.017333984	-0.002929688	-0.000488281	0.013671875	0.736	33097.4	0.245	-631.3	0.725
512	19175	19175	Category A	0.15576172	0.17993164	-0.89990234	-0.29516602	-0.12451172	0.42163086	0	0.536	17/11/2017	17	11	2017	11:24:26	41066	0.3	11	24	26	28	0.051513672	3.5336426	0.15869141	0.16870117	-0.90209961	0.035888672	0.011474609	0	0	0	0	0	0	0	0	0	0.93139648	0.068603516	0.016113281	-0.002929688	0.010986328	0.002197266	0.738	33091.59	0.139	-375.17	0.731
513	19176	19176	Category A	0.16796875	0.15576172	-0.88793945	-0.29345703	-0.12011719	0.41650391	0	0.688	17/11/2017	17	11	2017	11:24:26	41066	0.4	11	24	26	28	0.051513672	3.5336426	0.15893555	0.16870117	-0.90161133	0.64331055	0.020751953	0	0	0	0	0	0	0	0	0	0.93115234	0.068847656	0.035644531	0.008789063	-0.012939453	0.013671875	0.673	33287.05	0.172	-488.77	0.725
514	19177	19177	Category A	0.16796875	0.17993164	-0.89990234	-0.29199219	-0.11938477	0.41870117	0	0.626	17/11/2017	17	11	2017	11:24:26	41066	0.5	11	24	26	29	0.051513672	3.5336426	0.15991211	0.16845703	-0.90112305	0.39868164	0.013916016	0	0	0	0	0	0	0	0	0	0.93066406	0.069335938	0.020507813	0.0078125	0.011230469	0.001220703	0.641	33388.95	0.129	-388.5	0.688
515	19178	19178	Category A	0.16796875	0.16796875	-0.91186523	-0.29467773	-0.12231445	0.41992188	0	0.731	17/11/2017	17	11	2017	11:24:26	41066	0.6	11	24	26	29	0.051513672	3.5336426	0.15917969	0.16870117	-0.90136719	0.11352539	0.013427734	0	0	0	0	0	0	0	0	0	0.93066406	0.069335938	0.019775391	0.008544922	-0.000732422	-0.010253906	0.568	33637.81	0.19	-603.55	0.626
516	19179	19179	Category A	0.17993164	0.14379883	-0.89990234	-0.29541016	-0.12524414	0.42285156	0	0.532	17/11/2017	17	11	2017	11:24:26	41066	0.7	11	24	26	29	0.051513672	3.5336426	0.15942383	0.16796875	-0.90087891	0.35986328	0.031738281	0	0	0	0	0	0	0	0	0	0.93041992	0.069580078	0.045898438	0.020263672	-0.024169922	0.000976563	0.54	33740.17	0.284	-886.8	0.688
517	19180	19180	Category A	0.19189453	0.14379883	-0.91186523	-0.296875	-0.125	0.42089844	0	0.3	17/11/2017	17	11	2017	11:24:26	41066	0.8	11	24	26	29	0.051513672	3.5336426	0.15942383	0.16796875	-0.90112305	0.32226563	0.041748047	0	0	0	0	0	0	0	0	0	0.93041992	0.069580078	0.067138672	0.032226563	-0.024169922	-0.010498047	0.565	33648.58	0.183	-585.81	0.731
518	19181	19181	Category A	0.13183594	0.15576172	-0.89990234	-0.29663086	-0.12402344	0.41967773	0	0.365	17/11/2017	17	11	2017	11:24:26	41066	0.9	11	24	26	29	0.051513672	3.5336426	0.15966797	0.16772461	-0.90087891	0.94067383	0.030273438	0	0	0	0	0	0	0	0	0	0.93041992	0.069580078	0.041015625	-0.027832031	-0.011962891	0.000976563	0.792	32939.55	0.299	-715.83	0.838
519	19182	19182	Category A	0.14379883	0.15576172	-0.91186523	-0.29492188	-0.11669922	0.41650391	0	0.838	17/11/2017	17	11	2017	11:24:27	41067	0	11	24	27	29	0.051513672	3.5336426	0.15991211	0.16796875	-0.90063477	2.2897949	0.022949219	0	0	0	0	0	0	0	0	0	0.93017578	0.069824219	0.039306641	-0.016113281	-0.012207031	-0.010986328	1.038	32337.9	0.086	-183.03	1.515
520	19183	19183	Category A	0.17993164	0.11987305	-0.93579102	-0.29882813	-0.12182617	0.41967773	0	1.991	17/11/2017	17	11	2017	11:24:27	41067	0.1	11	24	27	29	0.051513672	3.5336426	0.16015625	0.16772461	-0.90039063	2.3989258	0.0625	0	0	0	0	0	0	0	0	0	0.92993164	0.070068359	0.1027832	0.01953125	-0.047851563	-0.03515625	1.202	31998.43	-0.075	150.27	1.515
521	19184	19184	Category A	0.19189453	0.14379883	-0.89990234	-0.296875	-0.12011719	0.42260742	0	2.207	17/11/2017	17	11	2017	11:24:27	41067	0.2	11	24	27	29	0.051513672	3.5336426	0.15991211	0.16796875	-0.90063477	2.0529785	0.040039063	0	0	0	0	0	0	0	0	0	0.92993164	0.070068359	0.056884766	0.031738281	-0.024169922	0.000732422	1.25	31906.2	-0.02	38.08	1.515
522	19185	19185	Category A	0.16796875	0.16796875	-0.91186523	-0.29663086	-0.11962891	0.42480469	0	1.515	17/11/2017	17	11	2017	11:24:27	41067	0.3	11	24	27	29	0.051513672	3.5336426	0.15917969	0.16796875	-0.90063477	1.8864746	0.013916016	0	0	0	0	0	0	0	0	0	0.92993164	0.070068359	0.01953125	0.008544922	0	-0.010986328	1.371	31685.83	-0.223	420	1.515
523	19186	19186	Category A	0.14379883	0.17993164	-0.89990234	-0.29345703	-0.12646484	0.41772461	0	0.585	17/11/2017	17	11	2017	11:24:27	41067	0.4	11	24	27	29	0.051513672	3.5336426	0.15893555	0.16821289	-0.90014648	1.7958984	0.019042969	0	0	0	0	0	0	0	0	0	0.92944336	0.070556641	0.027099609	-0.015136719	0.011474609	0.000244141	1.307	31800.33	-0.238	470.23	1.515
524	19187	19187	Category A	0.15576172	0.17993164	-0.91186523	-0.29345703	-0.12011719	0.41967773	0	1.09	17/11/2017	17	11	2017	11:24:27	41067	0.5	11	24	27	30	0.051513672	3.5336426	0.15869141	0.16796875	-0.90014648	0.69897461	0.016601563	0	0	0	0	0	0	0	0	0	0.92944336	0.070556641	0.026123047	-0.002929688	0.01171875	-0.011474609	1.148	32105.83	-0.256	573.05	1.09
525	19188	19188	Category A	0.15576172	0.16796875	-0.88793945	-0.3034668	-0.12133789	0.42163086	0	0.459	17/11/2017	17	11	2017	11:24:27	41067	0.6	11	24	27	30	0.05078125	3.5126953	0.15869141	0.16821289	-0.90063477	1.0058594	0.013183594	0	0	0	0	0	0	0	0	0	0.92993164	0.070068359	0.016113281	-0.002929688	-0.000244141	0.012695313	0.875	32721.47	-0.126	338.44	1.036
526	19189	19189	Category A	0.17993164	0.15576172	-0.87597656	-0.29516602	-0.125	0.41967773	0	1.036	17/11/2017	17	11	2017	11:24:27	41067	0.7	11	24	27	30	0.05078125	3.5126953	0.15893555	0.16870117	-0.90014648	1.9660645	0.034423828	0	0	0	0	0	0	0	0	0	0.9296875	0.0703125	0.058105469	0.020751953	-0.012939453	0.024169922	0.721	33141.32	0.122	-337.84	0.805
527	19190	19190	Category A	0.17993164	0.19189453	-0.92382813	-0.29858398	-0.12426758	0.42260742	0	0.569	17/11/2017	17	11	2017	11:24:27	41067	0.8	11	24	27	30	0.05078125	3.5126953	0.15844727	0.16894531	-0.90063477	2.2026367	0.038818359	0	0	0	0	0	0	0	0	0	0.92993164	0.070068359	0.067138672	0.021240234	0.022705078	-0.022949219	0.758	33034.26	0.116	-310.27	1.036
528	19191	19191	Category A	0.17993164	0.17993164	-0.89990234	-0.30004883	-0.12207031	0.421875	0	0.591	17/11/2017	17	11	2017	11:24:27	41067	0.9	11	24	27	30	0.05078125	3.5126953	0.15869141	0.16870117	-0.90063477	2.7927246	0.023681641	0	0	0	0	0	0	0	0	0	0.92993164	0.070068359	0.032714844	0.020996094	0.010986328	0.000732422	0.774	32989.27	0.062	-167.52	0.805
529	19192	19192	Category A	0.13183594	0.17993164	-0.88793945	-0.29614258	-0.12524414	0.42163086	0	0.805	17/11/2017	17	11	2017	11:24:28	41068	0	11	24	28	30	0.05078125	3.5126953	0.15893555	0.16821289	-0.90063477	3.8093262	0.032226563	0	0	0	0	0	0	0	0	0	0.92993164	0.070068359	0.051757813	-0.027099609	0.011474609	0.012695313	0.791	32942.29	0.226	-557.84	1.036
530	19193	19193	Category A	0.14379883	0.17993164	-0.88793945	-0.29492188	-0.11938477	0.41455078	0	1.186	17/11/2017	17	11	2017	11:24:28	41068	0.1	11	24	28	30	0.05078125	3.5126953	0.15869141	0.16772461	-0.90063477	4.1916504	0.022949219	0	0	0	0	0	0	0	0	0	0.92993164	0.070068359	0.039794922	-0.014892578	0.011962891	0.012695313	0.8	32917.75	0.244	-593.01	0.805
531	19194	19194	Category A	0.15576172	0.17993164	-0.87597656	-0.29833984	-0.12280273	0.42407227	0	0.562	17/11/2017	17	11	2017	11:24:28	41068	0.2	11	24	28	30	0.05078125	3.5126953	0.15820313	0.16748047	-0.90063477	3.7373047	0.027587891	0	0	0	0	0	0	0	0	0	0.92944336	0.070556641	0.039306641	-0.002441406	0.012207031	0.024658203	0.819	32866.66	0.188	-459.77	0.805
532	19195	19195	Category A	0.17993164	0.19189453	-0.91186523	-0.29931641	-0.12426758	0.41870117	0	1.09	17/11/2017	17	11	2017	11:24:28	41068	0.3	11	24	28	30	0.05078125	3.5126953	0.1574707	0.16723633	-0.90014648	3.0576172	0.03515625	0	0	0	0	0	0	0	0	0	0.92895508	0.071044922	0.058349609	0.022216797	0.024414063	-0.011474609	0.802	32912.32	0.351	-816.61	1.09
533	19196	19196	Category A	0.16796875	0.19189453	-0.92382813	-0.296875	-0.12646484	0.42089844	0	0.682	17/11/2017	17	11	2017	11:24:28	41068	0.4	11	24	28	31	0.05078125	3.5126953	0.1574707	0.16723633	-0.90014648	2.1867676	0.035400391	0	0	0	0	0	0	0	0	0	0.92895508	0.071044922	0.058349609	0.010253906	0.024414063	-0.0234375	0.852	32780.16	0.264	-608.75	1.09
534	19197	19197	Category A	0.15576172	0.16796875	-0.88793945	-0.29638672	-0.12573242	0.41162109	0	0.487	17/11/2017	17	11	2017	11:24:28	41068	0.5	11	24	28	31	0.05078125	3.5126953	0.15722656	0.16748047	-0.90039063	1.0739746	0.012451172	0	0	0	0	0	0	0	0	0	0.92919922	0.070800781	0.014404297	-0.001464844	0.000244141	0.012451172	0.771	32997.65	0.413	-963.86	0.77
535	19198	19198	Category A	0.14379883	0.13183594	-0.91186523	-0.29711914	-0.12133789	0.42382813	0	1.109	17/11/2017	17	11	2017	11:24:28	41068	0.6	11	24	28	31	0.05078125	3.5126953	0.1574707	0.16796875	-0.90039063	0.069824219	0.040283203	0	0	0	0	0	0	0	0	0	0.92944336	0.070556641	0.061279297	-0.013671875	-0.036132813	-0.011230469	0.805	32904.21	0.219	-535.36	0.77
536	19199	19199	Category A	0.17993164	0.17993164	-0.89990234	-0.29467773	-0.12402344	0.42480469	0	0.697	17/11/2017	17	11	2017	11:24:28	41068	0.7	11	24	28	31	0.05078125	3.5126953	0.15722656	0.16796875	-0.90039063	0.92114258	0.025390625	0	0	0	0	0	0	0	0	0	0.92944336	0.070556641	0.034667969	0.022460938	0.01171875	0.000488281	0.693	33225.34	0.208	-568.74	0.697
537	19200	19200	Category A	0.16796875	0.17993164	-0.89990234	-0.29296875	-0.12402344	0.42163086	0	0.77	17/11/2017	17	11	2017	11:24:28	41068	0.8	11	24	28	31	0.05078125	3.5126953	0.1574707	0.16870117	-0.90063477	1.8261719	0.015136719	0	0	0	0	0	0	0	0	0	0.9296875	0.0703125	0.022216797	0.010253906	0.010986328	0.000732422	0.68	33265.29	0.17	-479.96	0.77
538	19201	19201	Category A	0.16796875	0.14379883	-0.88793945	-0.29516602	-0.12573242	0.4206543	0	0.417	17/11/2017	17	11	2017	11:24:28	41068	0.9	11	24	28	31	0.05078125	3.5126953	0.15771484	0.16870117	-0.90087891	2.6264648	0.030029297	0	0	0	0	0	0	0	0	0	0.93017578	0.069824219	0.048339844	0.010009766	-0.024902344	0.012939453	0.882	32703.85	-0.278	808.19	1.109
539	19202	19202	Category A	0.16796875	0.14379883	-0.89990234	-0.29589844	-0.12109375	0.42163086	0	0.605	17/11/2017	17	11	2017	11:24:29	41069	0	11	24	29	31	0.05078125	3.5126953	0.1574707	0.16870117	-0.90087891	2.6166992	0.027099609	0	0	0	0	0	0	0	0	0	0.93017578	0.069824219	0.036621094	0.010253906	-0.024902344	0.000976563	0.989	32447.75	-0.318	845.55	0.77
540	19203	19203	Category A	0.19189453	0.13183594	-0.87597656	-0.29858398	-0.11791992	0.41870117	0	1.696	17/11/2017	17	11	2017	11:24:29	41069	0.1	11	24	29	31	0.05078125	3.5126953	0.1574707	0.16845703	-0.90161133	2.2646484	0.056396484	0	0	0	0	0	0	0	0	0	0.93066406	0.069335938	0.096679688	0.034179688	-0.036621094	0.025634766	0.958	32519.54	-0.261	693.63	0.994
541	19204	19204	Category A	0.17993164	0.19189453	-0.88793945	-0.29394531	-0.12573242	0.42260742	0	1.754	17/11/2017	17	11	2017	11:24:29	41069	0.2	11	24	29	31	0.05078125	3.5126953	0.15820313	0.16845703	-0.90185547	2.3984375	0.034667969	0	0	0	0	0	0	0	0	0	0.93115234	0.068847656	0.058837891	0.021484375	0.023193359	0.013916016	0.995	32434.06	-0.171	419.31	0.994
542	19205	19205	Category A	0.16796875	0.19189453	-0.88793945	-0.29370117	-0.12158203	0.42163086	0	0.508	17/11/2017	17	11	2017	11:24:29	41069	0.3	11	24	29	31	0.05078125	3.5126953	0.15795898	0.16821289	-0.90209961	2.097168	0.029052734	0	0	0	0	0	0	0	0	0	0.93115234	0.068847656	0.047607422	0.009765625	0.0234375	0.014160156	1.058	32294.27	-0.285	697.79	0.994
543	19206	19206	Category A	0.10791016	0.16796875	-0.92382813	-0.29492188	-0.11669922	0.42260742	0	0.994	17/11/2017	17	11	2017	11:24:29	41069	0.4	11	24	29	32	0.05078125	3.5126953	0.15771484	0.16821289	-0.90258789	1.3000488	0.053955078	0	0	0	0	0	0	0	0	0	0.93164063	0.068359375	0.071289063	-0.049804688	-0.000244141	-0.020996094	1.019	32379.99	-0.123	288.97	0.994
544	19207	19207	Category A	0.14379883	0.16796875	-0.91186523	-0.29516602	-0.12255859	0.42163086	0	0.792	17/11/2017	17	11	2017	11:24:29	41069	0.5	11	24	29	32	0.05078125	3.5126953	0.15771484	0.16821289	-0.90258789	0.64794922	0.016601563	0	0	0	0	0	0	0	0	0	0.93139648	0.068603516	0.0234375	-0.013916016	-0.000244141	-0.009033203	0.768	33006.06	0.198	-505.23	0.994
545	19208	19208	Category A	0.14379883	0.13183594	-0.87597656	-0.29394531	-0.12719727	0.41992188	0	0.372	17/11/2017	17	11	2017	11:24:29	41069	0.6	11	24	29	32	0.05078125	3.5126953	0.15771484	0.16845703	-0.90258789	0.36303711	0.047363281	0	0	0	0	0	0	0	0	0	0.93164063	0.068359375	0.077392578	-0.013916016	-0.036621094	0.026611328	0.677	33274.59	0.359	-932.29	0.954
546	19209	19209	Category A	0.15576172	0.14379883	-0.91186523	-0.29614258	-0.12353516	0.42504883	0	0.192	17/11/2017	17	11	2017	11:24:29	41069	0.7	11	24	29	32	0.05078125	3.5126953	0.15771484	0.16845703	-0.90258789	0.010498047	0.026367188	0	0	0	0	0	0	0	0	0	0.93164063	0.068359375	0.035888672	-0.001953125	-0.024658203	-0.009033203	0.751	33054.19	0.338	-826.25	0.994
547	19210	19210	Category A	0.11987305	0.19189453	-0.93579102	-0.29858398	-0.12524414	0.41772461	0	1.204	17/11/2017	17	11	2017	11:24:29	41069	0.8	11	24	29	32	0.05078125	3.5126953	0.15795898	0.16870117	-0.90283203	0.74658203	0.055175781	0	0	0	0	0	0	0	0	0	0.93188477	0.068115234	0.093994141	-0.038085938	0.022949219	-0.032714844	0.87	32734.12	0.051	-126.39	0.954
548	19211	19211	Category A	0.16796875	0.19189453	-0.91186523	-0.29858398	-0.12426758	0.41796875	0	0.954	17/11/2017	17	11	2017	11:24:29	41069	0.9	11	24	29	32	0.05078125	3.5126953	0.1574707	0.16918945	-0.90258789	1.6948242	0.026367188	0	0	0	0	0	0	0	0	0	0.93164063	0.068359375	0.042236328	0.010253906	0.022460938	-0.009033203	0.883	32701.34	0.082	-198.18	0.954
549	19212	19212	Category A	0.15576172	0.17993164	-0.91186523	-0.29956055	-0.12524414	0.42260742	0	1.709	17/11/2017	17	11	2017	11:24:30	41070	0	11	24	30	32	0.05078125	3.5126953	0.1574707	0.16918945	-0.90283203	2.0146484	0.013916016	0	0	0	0	0	0	0	0	0	0.93212891	0.067871094	0.021240234	-0.001708984	0.010498047	-0.008789063	0.878	32713.9	0.099	-238.58	0.954
550	19213	19213	Category A	0.15576172	0.19189453	-0.91186523	-0.29541016	-0.12597656	0.42163086	0	0.869	17/11/2017	17	11	2017	11:24:30	41070	0.1	11	24	30	32	0.05078125	3.5126953	0.1574707	0.16918945	-0.90332031	1.5515137	0.024169922	0	0	0	0	0	0	0	0	0	0.93237305	0.067626953	0.032958984	-0.001708984	0.022460938	-0.008300781	0.945	32550.21	0.212	-462.56	1.204
551	19214	19214	Category A	0.15576172	0.17993164	-0.93579102	-0.296875	-0.12646484	0.421875	0	0.342	17/11/2017	17	11	2017	11:24:30	41070	0.2	11	24	30	32	0.05078125	3.5126953	0.15795898	0.16918945	-0.90307617	1.1740723	0.034179688	0	0	0	0	0	0	0	0	0	0.93237305	0.067626953	0.045410156	-0.002197266	0.010498047	-0.032470703	0.981	32466.1	-0.076	180.66	0.954
552	19215	19215	Category A	0.16796875	0.14379883	-0.93579102	-0.29370117	-0.12329102	0.41992188	0	0.597	17/11/2017	17	11	2017	11:24:30	41070	0.3	11	24	30	32	0.05078125	3.5126953	0.15820313	0.16918945	-0.90332031	0.84375	0.042236328	0	0	0	0	0	0	0	0	0	0.93237305	0.067626953	0.067382813	0.009521484	-0.025390625	-0.032226563	0.877	32716.42	-0.002	5.05	1.418
553	19216	19216	Category A	0.17993164	0.17993164	-0.88793945	-0.29614258	-0.12524414	0.42163086	0	1.418	17/11/2017	17	11	2017	11:24:30	41070	0.4	11	24	30	33	0.05078125	3.5126953	0.15820313	0.16870117	-0.90307617	0.35595703	0.028564453	0	0	0	0	0	0	0	0	0	0.93237305	0.067626953	0.047851563	0.021484375	0.010986328	0.015136719	0.845	32798.28	0.257	-597.7	0.869
554	19217	19217	Category A	0.13183594	0.19189453	-0.92382813	-0.29467773	-0.12329102	0.42260742	0	0.332	17/11/2017	17	11	2017	11:24:30	41070	0.5	11	24	30	33	0.05078125	3.5126953	0.15820313	0.16870117	-0.90356445	0.24536133	0.040283203	0	0	0	0	0	0	0	0	0	0.93261719	0.067382813	0.069580078	-0.026367188	0.022949219	-0.020019531	0.77	33000.45	0.667	-1428.26	0.597
555	19218	19218	Category A	0.16796875	0.14379883	-0.88793945	-0.29125977	-0.12158203	0.41870117	0	1.515	17/11/2017	17	11	2017	11:24:30	41070	0.6	11	24	30	33	0.05078125	3.5126953	0.15795898	0.16821289	-0.90356445	0.7355957	0.030517578	0	0	0	0	0	0	0	0	0	0.93261719	0.067382813	0.050048828	0.009765625	-0.024414063	0.015625	0.758	33034.26	0.77	-1612.01	0.992
556	19219	19219	Category A	0.16796875	0.16796875	-0.88793945	-0.29516602	-0.12426758	0.41967773	0	0.418	17/11/2017	17	11	2017	11:24:30	41070	0.7	11	24	30	33	0.05078125	3.5126953	0.15771484	0.16796875	-0.90307617	0.49560547	0.018066406	0	0	0	0	0	0	0	0	0	0.93212891	0.067871094	0.025390625	0.010009766	0	0.015136719	0.824	32853.37	0.546	-1165.79	0.992
557	19220	19220	Category A	0.15576172	0.15576172	-0.88793945	-0.29614258	-0.12670898	0.42260742	0	0.273	17/11/2017	17	11	2017	11:24:30	41070	0.8	11	24	30	33	0.05078125	3.5126953	0.15771484	0.16821289	-0.90283203	0.38110352	0.01953125	0	0	0	0	0	0	0	0	0	0.93188477	0.068115234	0.029541016	-0.001953125	-0.012451172	0.014892578	0.748	33062.77	0.772	-1627.64	0.992
558	19221	19221	Category A	0.16796875	0.16796875	-0.88793945	-0.30029297	-0.12353516	0.42578125	0	0.992	17/11/2017	17	11	2017	11:24:30	41070	0.9	11	24	30	33	0.05078125	3.5126953	0.1574707	0.16796875	-0.90258789	0.8894043	0.017822266	0	0	0	0	0	0	0	0	0	0.93139648	0.068603516	0.025146484	0.010253906	0	0.014648438	1.091	32223.72	0.629	-1095.51	1.515
559	19222	19222	Category A	0.17993164	0.15576172	-0.91186523	-0.29785156	-0.12524414	0.41552734	0	0.96	17/11/2017	17	11	2017	11:24:31	41071	0	11	24	31	33	0.05078125	3.5126953	0.1574707	0.16821289	-0.90209961	0.96923828	0.02734375	0	0	0	0	0	0	0	0	0	0.93115234	0.068847656	0.044433594	0.022216797	-0.012451172	-0.009521484	1.124	32154.87	0.367	-672.55	0.992
560	19223	19223	Category A	0.13183594	0.17993164	-0.91186523	-0.29614258	-0.12182617	0.42260742	0	2.39	17/11/2017	17	11	2017	11:24:31	41071	0.1	11	24	31	33	0.05078125	3.5126953	0.1574707	0.16821289	-0.90161133	0.54394531	0.029785156	0	0	0	0	0	0	0	0	0	0.93066406	0.069335938	0.047363281	-0.025634766	0.011474609	-0.010009766	1.127	32148.7	0.063	-126.75	0.992
561	19224	19224	Category A	0.11987305	0.19189453	-0.89990234	-0.29858398	-0.12426758	0.42382813	0	1.713	17/11/2017	17	11	2017	11:24:31	41071	0.2	11	24	31	33	0.05078125	3.5126953	0.15722656	0.16845703	-0.90112305	0.013916016	0.044189453	0	0	0	0	0	0	0	0	0	0.93017578	0.069824219	0.062011719	-0.037353516	0.023193359	0.001220703	1.23	31944.28	-0.03	58.06	0.992
562	19225	19225	Category A	0.13183594	0.17993164	-0.87597656	-0.29516602	-0.12451172	0.42504883	0	0.434	17/11/2017	17	11	2017	11:24:31	41071	0.3	11	24	31	33	0.05078125	3.5126953	0.15698242	0.16870117	-0.90063477	0.31176758	0.036865234	0	0	0	0	0	0	0	0	0	0.92944336	0.070556641	0.060791016	-0.025146484	0.010986328	0.024658203	1.148	32105.83	0.125	-242.81	0.96
563	19226	19226	Category A	0.14379883	0.16796875	-0.89990234	-0.29467773	-0.12573242	0.41967773	0	0.891	17/11/2017	17	11	2017	11:24:31	41071	0.4	11	24	31	34	0.051025391	3.4498535	0.15673828	0.16870117	-0.90014648	1.0061035	0.012939453	0	0	0	0	0	0	0	0	0	0.92919922	0.070800781	0.014160156	-0.012939453	-0.000732422	0.000244141	1.069	32270.56	0.126	-258.43	1.33
564	19227	19227	Category A	0.15576172	0.17993164	-0.92382813	-0.29467773	-0.12646484	0.4206543	0	0.503	17/11/2017	17	11	2017	11:24:31	41071	0.5	11	24	31	34	0.051025391	3.4498535	0.15698242	0.16845703	-0.90014648	1.9291992	0.026123047	0	0	0	0	0	0	0	0	0	0.92919922	0.070800781	0.036132813	-0.001220703	0.011230469	-0.0234375	0.892	32678.88	0.096	-228.85	0.891
565	19228	19228	Category A	0.16796875	0.17993164	-0.86376953	-0.29589844	-0.12646484	0.4206543	0	0.484	17/11/2017	17	11	2017	11:24:31	41071	0.6	11	24	31	34	0.051025391	3.4498535	0.15698242	0.16845703	-0.8996582	2.0861816	0.039306641	0	0	0	0	0	0	0	0	0	0.92871094	0.071289063	0.058105469	0.010742188	0.011230469	0.035888672	0.749	33059.91	0.381	-917.38	0.891
566	19229	19229	Category A	0.14379883	0.19189453	-0.91186523	-0.29467773	-0.12426758	0.42285156	0	1.33	17/11/2017	17	11	2017	11:24:31	41071	0.7	11	24	31	34	0.051025391	3.4498535	0.15673828	0.16870117	-0.90014648	1.3706055	0.028808594	0	0	0	0	0	0	0	0	0	0.92919922	0.070800781	0.047363281	-0.012939453	0.022949219	-0.011474609	0.843	32803.48	0.463	-1001.32	0.998
567	19230	19230	Category A	0.15576172	0.16796875	-0.89990234	-0.29321289	-0.1184082	0.42260742	0	0.854	17/11/2017	17	11	2017	11:24:31	41071	0.8	11	24	31	34	0.051025391	3.4498535	0.15625	0.16894531	-0.90039063	1.0078125	0.001220703	0	0	0	0	0	0	0	0	0	0.92944336	0.070556641	0.002197266	-0.000488281	-0.000976563	0.000488281	0.874	32723.99	0.265	-599.87	0.998
568	19231	19231	Category A	0.14379883	0.15576172	-0.91186523	-0.296875	-0.12524414	0.42285156	0	0.998	17/11/2017	17	11	2017	11:24:31	41071	0.9	11	24	31	34	0.051025391	3.4498535	0.15576172	0.16870117	-0.89990234	1.307373	0.021240234	0	0	0	0	0	0	0	0	0	0.92871094	0.071289063	0.036865234	-0.011962891	-0.012939453	-0.01171875	0.836	32821.75	0.155	-378.57	1.078
569	19232	19232	Category A	0.14379883	0.16796875	-0.89990234	-0.30029297	-0.12524414	0.42285156	0	1.078	17/11/2017	17	11	2017	11:24:32	41072	0	11	24	32	34	0.051025391	3.4498535	0.15551758	0.16845703	-0.89990234	0.76806641	0.01171875	0	0	0	0	0	0	0	0	0	0.92871094	0.071289063	0.012451172	-0.01171875	-0.000488281	0	1.017	32384.45	-0.027	61.01	1.33
570	19233	19233	Category A	0.14379883	0.16796875	-0.89990234	-0.29541016	-0.12866211	0.42163086	0	0.276	17/11/2017	17	11	2017	11:24:32	41072	0.1	11	24	32	34	0.051025391	3.4498535	0.15576172	0.16821289	-0.8996582	0.10058594	0.011962891	0	0	0	0	0	0	0	0	0	0.9284668	0.071533203	0.012207031	-0.011962891	-0.000244141	0	1.044	32324.74	-0.168	394.2	1.078
571	19234	19234	Category A	0.13183594	0.16796875	-0.89990234	-0.29467773	-0.12670898	0.42382813	0	1.57	17/11/2017	17	11	2017	11:24:32	41072	0.2	11	24	32	34	0.051025391	3.4498535	0.15625	0.16796875	-0.8996582	0.40966797	0.024414063	0	0	0	0	0	0	0	0	0	0.9284668	0.071533203	0.024414063	-0.024414063	0	0	1.007	32406.89	-0.165	399.19	1.489
572	19235	19235	Category A	0.14379883	0.17993164	-0.91186523	-0.29858398	-0.12182617	0.42480469	0	1.489	17/11/2017	17	11	2017	11:24:32	41072	0.3	11	24	32	34	0.051025391	3.4498535	0.15649414	0.16772461	-0.8996582	0.32617188	0.021240234	0	0	0	0	0	0	0	0	0	0.9284668	0.071533203	0.036865234	-0.012695313	0.011962891	-0.011962891	1.153	32095.71	-0.503	1264.17	1.489
573	19236	19236	Category A	0.15576172	0.17993164	-0.92382813	-0.296875	-0.12182617	0.41992188	0	0.634	17/11/2017	17	11	2017	11:24:32	41072	0.4	11	24	32	35	0.051025391	3.4498535	0.15625	0.16723633	-0.89941406	0.45410156	0.027099609	0	0	0	0	0	0	0	0	0	0.92822266	0.071777344	0.037353516	-0.000488281	0.012451172	-0.024169922	1.116	32171.41	-0.377	917.29	1.489
574	19237	19237	Category A	0.17993164	0.17993164	-0.89990234	-0.29711914	-0.12329102	0.42260742	0	1.873	17/11/2017	17	11	2017	11:24:32	41072	0.5	11	24	32	35	0.051025391	3.4498535	0.15625	0.16674805	-0.89941406	0.76391602	0.026611328	0	0	0	0	0	0	0	0	0	0.92822266	0.071777344	0.036621094	0.0234375	0.012939453	-0.000244141	1.184	32033.79	-0.226	485.75	1.489
575	19238	19238	Category A	0.15576172	0.17993164	-0.89990234	-0.29272461	-0.12182617	0.41650391	0	0.857	17/11/2017	17	11	2017	11:24:32	41072	0.6	11	24	32	35	0.051025391	3.4498535	0.15625	0.16699219	-0.8996582	0.65307617	0.012695313	0	0	0	0	0	0	0	0	0	0.92822266	0.071777344	0.013427734	-0.000488281	0.012695313	0	1.024	32368.85	0.013	-28.75	0.857
576	19239	19239	Category A	0.15576172	0.16796875	-0.89990234	-0.29199219	-0.12207031	0.42382813	0	0.683	17/11/2017	17	11	2017	11:24:32	41072	0.7	11	24	32	35	0.051025391	3.4498535	0.15625	0.16772461	-0.89941406	0.3503418	0.000488281	0	0	0	0	0	0	0	0	0	0.92822266	0.071777344	0.000976563	-0.000488281	0	-0.000244141	0.901	32656.6	0.332	-718.07	0.75
577	19240	19240	Category A	0.15576172	0.16796875	-0.91186523	-0.29541016	-0.12524414	0.42285156	0	0.611	17/11/2017	17	11	2017	11:24:32	41072	0.8	11	24	32	35	0.051025391	3.4498535	0.15551758	0.16772461	-0.8996582	0.35180664	0.011962891	0	0	0	0	0	0	0	0	0	0.92822266	0.071777344	0.012207031	0	0	-0.011962891	0.85	32785.33	0.476	-1019.46	0.75
578	19241	19241	Category A	0.14379883	0.15576172	-0.89990234	-0.2980957	-0.12353516	0.42260742	0	0.75	17/11/2017	17	11	2017	11:24:32	41072	0.9	11	24	32	35	0.051025391	3.4498535	0.15551758	0.16723633	-0.8996582	0.40136719	0.016357422	0	0	0	0	0	0	0	0	0	0.92822266	0.071777344	0.0234375	-0.01171875	-0.011474609	0	0.604	33512.04	0.705	-1715.35	0.75
579	19242	19242	Category A	0.15576172	0.16796875	-0.93579102	-0.29541016	-0.12280273	0.42260742	0	0.327	17/11/2017	17	11	2017	11:24:33	41073	0	11	24	33	35	0.051025391	3.4498535	0.15576172	0.16748047	-0.89941406	0.4050293	0.036132813	0	0	0	0	0	0	0	0	0	0.92822266	0.071777344	0.036621094	0	0.000244141	-0.036132813	0.671	33293.3	0.654	-1525.62	0.75
580	19243	19243	Category A	0.16796875	0.17993164	-0.88793945	-0.29394531	-0.12573242	0.4206543	0	0.398	17/11/2017	17	11	2017	11:24:33	41073	0.1	11	24	33	35	0.051025391	3.4498535	0.15576172	0.16796875	-0.89941406	0.3527832	0.020507813	0	0	0	0	0	0	0	0	0	0.92822266	0.071777344	0.035644531	0.011962891	0.01171875	0.011474609	0.697	33213.17	0.626	-1441.88	0.837
581	19244	19244	Category A	0.13183594	0.15576172	-0.89990234	-0.29467773	-0.125	0.42163086	0	1.26	17/11/2017	17	11	2017	11:24:33	41073	0.2	11	24	33	35	0.051025391	3.4498535	0.15551758	0.16845703	-0.8996582	0.37109375	0.026855469	0	0	0	0	0	0	0	0	0	0.9284668	0.071533203	0.036376953	-0.023681641	-0.012695313	0	0.824	32853.37	0.569	-1205.91	0.837
582	19245	19245	Category A	0.15576172	0.17993164	-0.92382813	-0.30273438	-0.12402344	0.42480469	0	0.837	17/11/2017	17	11	2017	11:24:33	41073	0.3	11	24	33	35	0.051025391	3.4498535	0.15551758	0.16845703	-0.90014648	0.68725586	0.026123047	0	0	0	0	0	0	0	0	0	0.92871094	0.071289063	0.03515625	0	0.011230469	-0.0234375	0.773	32992.06	0.406	-948.37	1.066
583	19246	19246	Category A	0.15576172	0.15576172	-0.88793945	-0.29614258	-0.12255859	0.41992188	0	1.376	17/11/2017	17	11	2017	11:24:33	41073	0.4	11	24	33	36	0.051025391	3.4498535	0.15551758	0.16772461	-0.90014648	0.81616211	0.017333984	0	0	0	0	0	0	0	0	0	0.92895508	0.071044922	0.024658203	0	-0.011962891	0.012207031	0.896	32668.96	0.197	-449.46	1.066
584	19247	19247	Category A	0.15576172	0.16796875	-0.92382813	-0.29541016	-0.12744141	0.42382813	0	0.443	17/11/2017	17	11	2017	11:24:33	41073	0.5	11	24	33	36	0.051025391	3.4498535	0.15551758	0.16723633	-0.8996582	0.86181641	0.023925781	0	0	0	0	0	0	0	0	0	0.9284668	0.071533203	0.024414063	0	0.000488281	-0.023925781	0.966	32500.83	0.239	-508.25	1.26
585	19248	19248	Category A	0.16796875	0.17993164	-0.91186523	-0.29272461	-0.12084961	0.41650391	0	1.066	17/11/2017	17	11	2017	11:24:33	41073	0.6	11	24	33	36	0.051025391	3.4498535	0.15576172	0.16772461	-0.8996582	0.69506836	0.020751953	0	0	0	0	0	0	0	0	0	0.9284668	0.071533203	0.036132813	0.011962891	0.011962891	-0.011962891	1.036	32342.3	0.233	-471.81	1.155
586	19249	19249	Category A	0.15576172	0.16796875	-0.88793945	-0.29248047	-0.12158203	0.42382813	0	0.817	17/11/2017	17	11	2017	11:24:33	41073	0.7	11	24	33	36	0.051025391	3.4498535	0.15600586	0.16821289	-0.90039063	0.52905273	0.012451172	0	0	0	0	0	0	0	0	0	0.92919922	0.070800781	0.013183594	-0.000244141	-0.000244141	0.012451172	1.089	32227.94	0.088	-180.29	1.155
587	19250	19250	Category A	0.14379883	0.17993164	-0.91186523	-0.29614258	-0.12524414	0.42260742	0	1.682	17/11/2017	17	11	2017	11:24:33	41073	0.8	11	24	33	36	0.051025391	3.4498535	0.15600586	0.16845703	-0.90014648	0.43652344	0.020263672	0	0	0	0	0	0	0	0	0	0.92895508	0.071044922	0.03515625	-0.012207031	0.011230469	-0.011474609	0.921	32607.73	0.098	-227.74	1.066
588	19251	19251	Category A	0.17993164	0.15576172	-0.92382813	-0.29931641	-0.12426758	0.421875	0	1.155	17/11/2017	17	11	2017	11:24:33	41073	0.9	11	24	33	36	0.051025391	3.4498535	0.15625	0.16796875	-0.8996582	0.018066406	0.035644531	0	0	0	0	0	0	0	0	0	0.9284668	0.071533203	0.059814453	0.0234375	-0.012207031	-0.023925781	0.965	32503.16	0.238	-506.68	1.135
589	19252	19252	Category A	0.16796875	0.16796875	-0.89990234	-0.29443359	-0.12109375	0.41650391	0	0.364	17/11/2017	17	11	2017	11:24:34	41074	0	11	24	34	36	0.051025391	3.4498535	0.15625	0.16796875	-0.8996582	0.28637695	0.011474609	0	0	0	0	0	0	0	0	0	0.9284668	0.071533203	0.01171875	0.011474609	0	0	0.977	32475.32	0.208	-443.51	1.155
590	19253	19253	Category A	0.17993164	0.19189453	-0.88793945	-0.29394531	-0.12573242	0.42382813	0	0.711	17/11/2017	17	11	2017	11:24:34	41074	0.1	11	24	34	36	0.051025391	3.4498535	0.15625	0.16796875	-0.8996582	0.17651367	0.035400391	0	0	0	0	0	0	0	0	0	0.9284668	0.071533203	0.059326172	0.0234375	0.023681641	0.01171875	1.157	32087.65	-0.069	142.41	1.155
591	19254	19254	Category A	0.16796875	0.16796875	-0.89990234	-0.29467773	-0.12670898	0.42260742	0	1.135	17/11/2017	17	11	2017	11:24:34	41074	0.2	11	24	34	36	0.051025391	3.4498535	0.15625	0.16723633	-0.89990234	0.32177734	0.011474609	0	0	0	0	0	0	0	0	0	0.92871094	0.071289063	0.012207031	0.011474609	0.000488281	0	0.905	32646.76	-0.039	97.52	1.135
592	19255	19255	Category A	0.15576172	0.15576172	-0.88793945	-0.29760742	-0.12524414	0.4206543	0	1.899	17/11/2017	17	11	2017	11:24:34	41074	0.3	11	24	34	36	0.051025391	3.4498535	0.15625	0.16723633	-0.89941406	0.68408203	0.016357422	0	0	0	0	0	0	0	0	0	0.92822266	0.071777344	0.023681641	-0.000488281	-0.011474609	0.011474609	0.875	32721.47	0.041	-101.6	1.135
593	19256	19256	Category A	0.16796875	0.14379883	-0.92382813	-0.29833984	-0.12353516	0.421875	0	0.166	17/11/2017	17	11	2017	11:24:34	41074	0.4	11	24	34	37	0.051025391	3.4498535	0.15625	0.16796875	-0.89892578	0.91503906	0.036376953	0	0	0	0	0	0	0	0	0	0.92773438	0.072265625	0.060546875	0.011474609	-0.024169922	-0.024658203	1.102	32200.58	-0.139	307.25	1.731
594	19257	19257	Category A	0.15576172	0.14379883	-0.89990234	-0.29760742	-0.12280273	0.42480469	0	0.975	17/11/2017	17	11	2017	11:24:34	41074	0.5	11	24	34	37	0.051025391	3.4498535	0.15576172	0.16796875	-0.89892578	1.3261719	0.024169922	0	0	0	0	0	0	0	0	0	0.92773438	0.072265625	0.025146484	0	-0.024169922	-0.000732422	1.437	31572.19	-0.581	1197.67	1.731
595	19258	19258	Category A	0.15576172	0.15576172	-0.87597656	-0.29345703	-0.12084961	0.42163086	0	1.731	17/11/2017	17	11	2017	11:24:34	41074	0.6	11	24	34	37	0.051025391	3.4498535	0.15625	0.16748047	-0.89892578	2.0505371	0.025878906	0	0	0	0	0	0	0	0	0	0.92773438	0.072265625	0.035400391	-0.000488281	-0.01171875	0.022949219	1.528	31422.25	-0.681	1370.84	1.731
596	19259	19259	Category A	0.16796875	0.15576172	-0.88793945	-0.29443359	-0.12744141	0.42285156	0	2.717	17/11/2017	17	11	2017	11:24:34	41074	0.7	11	24	34	37	0.051025391	3.4498535	0.15625	0.16772461	-0.89892578	2.020752	0.020019531	0	0	0	0	0	0	0	0	0	0.92773438	0.072265625	0.034667969	0.011474609	-0.011962891	0.010986328	1.37	31687.58	-0.417	843.71	1.681
597	19260	19260	Category A	0.16796875	0.13183594	-0.87597656	-0.29345703	-0.12231445	0.41650391	0	1.681	17/11/2017	17	11	2017	11:24:34	41074	0.8	11	24	34	37	0.051025391	3.4498535	0.15625	0.16748047	-0.89916992	1.3779297	0.044189453	0	0	0	0	0	0	0	0	0	0.92797852	0.072021484	0.070556641	0.011474609	-0.035644531	0.023193359	1.52	31435.13	-0.465	865.64	1.731
598	19261	19261	Category A	0.13183594	0.16796875	-0.87597656	-0.29321289	-0.11621094	0.42675781	0	0.955	17/11/2017	17	11	2017	11:24:34	41074	0.9	11	24	34	37	0.051025391	3.4498535	0.15673828	0.16772461	-0.89941406	1.5959473	0.034179688	0	0	0	0	0	0	0	0	0	0.92822266	0.071777344	0.048583984	-0.024902344	0	0.0234375	1.72	31128.21	-0.852	1610.99	1.731
599	19262	19262	Category A	0.15576172	0.15576172	-0.87597656	-0.29614258	-0.12426758	0.41870117	0	1.062	17/11/2017	17	11	2017	11:24:35	41075	0	11	24	35	37	0.051025391	3.4498535	0.15649414	0.16796875	-0.8996582	1.7287598	0.026611328	0	0	0	0	0	0	0	0	0	0.9284668	0.071533203	0.036865234	-0.000732422	-0.012207031	0.023681641	1.491	31482.32	-0.663	1360.47	1.681
600	19263	19263	Category A	0.15576172	0.13183594	-0.88793945	-0.29370117	-0.12084961	0.41967773	0	2.179	17/11/2017	17	11	2017	11:24:35	41075	0.1	11	24	35	37	0.051025391	3.4498535	0.15625	0.16796875	-0.8996582	1.1914063	0.038085938	0	0	0	0	0	0	0	0	0	0.9284668	0.071533203	0.048828125	-0.000488281	-0.036132813	0.01171875	1.19	32021.95	-0.289	634.65	1.681
601	19264	19264	Category A	0.16796875	0.16796875	-0.85180664	-0.29516602	-0.12646484	0.42089844	0	0.357	17/11/2017	17	11	2017	11:24:35	41075	0.2	11	24	35	37	0.05078125	3.5545898	0.15673828	0.16772461	-0.8996582	0.14477539	0.049316406	0	0	0	0	0	0	0	0	0	0.92871094	0.071289063	0.059082031	0.010986328	0	0.047851563	1.2	32002.34	-0.341	759.82	1.39
602	19265	19265	Category A	0.14379883	0.16796875	-0.88793945	-0.30004883	-0.12255859	0.41967773	0	0.908	17/11/2017	17	11	2017	11:24:35	41075	0.3	11	24	35	37	0.05078125	3.5545898	0.1574707	0.16772461	-0.90014648	0.61254883	0.018310547	0	0	0	0	0	0	0	0	0	0.92895508	0.071044922	0.026123047	-0.013671875	0	0.012207031	1.273	31863.02	-0.249	505.83	1.39
603	19266	19266	Category A	0.16796875	0.16796875	-0.88793945	-0.29467773	-0.12353516	0.42382813	0	1.742	17/11/2017	17	11	2017	11:24:35	41075	0.4	11	24	35	38	0.05078125	3.5545898	0.15771484	0.16748047	-0.90039063	0.90429688	0.015869141	0	0	0	0	0	0	0	0	0	0.92944336	0.070556641	0.022705078	0.010009766	0.000244141	0.012451172	1.195	32012.13	0.097	-184.31	1.39
604	19267	19267	Category A	0.15576172	0.17993164	-0.88793945	-0.29467773	-0.12231445	0.42163086	0	1.39	17/11/2017	17	11	2017	11:24:35	41075	0.5	11	24	35	38	0.05078125	3.5545898	0.15820313	0.16772461	-0.90039063	1.9331055	0.017578125	0	0	0	0	0	0	0	0	0	0.92944336	0.070556641	0.027099609	-0.002441406	0.011962891	0.012451172	0.988	32450.03	0.342	-691.36	1.206
605	19268	19268	Category A	0.13183594	0.17993164	-0.92382813	-0.29394531	-0.12573242	0.4206543	0	0.599	17/11/2017	17	11	2017	11:24:35	41075	0.6	11	24	35	38	0.05078125	3.5545898	0.15820313	0.16772461	-0.90014648	3.067627	0.037353516	0	0	0	0	0	0	0	0	0	0.92919922	0.070800781	0.062011719	-0.026367188	0.011962891	-0.0234375	1.13	32142.53	0.318	-588.87	1.39
606	19269	19269	Category A	0.14379883	0.17993164	-0.88793945	-0.30004883	-0.12182617	0.42089844	0	0.935	17/11/2017	17	11	2017	11:24:35	41075	0.7	11	24	35	38	0.05078125	3.5545898	0.1574707	0.16748047	-0.90063477	3.0773926	0.022460938	0	0	0	0	0	0	0	0	0	0.9296875	0.0703125	0.038818359	-0.013671875	0.012207031	0.012695313	1.306	31802.16	0.03	-54.26	1.39
607	19270	19270	Category A	0.14379883	0.16796875	-0.88793945	-0.29980469	-0.12109375	0.41772461	0	1.206	17/11/2017	17	11	2017	11:24:35	41075	0.8	11	24	35	38	0.05078125	3.5545898	0.15771484	0.16723633	-0.90063477	2.5004883	0.018798828	0	0	0	0	0	0	0	0	0	0.92944336	0.070556641	0.02734375	-0.013916016	0.000488281	0.012695313	1.139	32124.12	0.275	-512.82	1.206
608	19271	19271	Category A	0.15576172	0.16796875	-0.89990234	-0.29614258	-0.12524414	0.42382813	0	1.968	17/11/2017	17	11	2017	11:24:35	41075	0.9	11	24	35	38	0.05078125	3.5545898	0.15795898	0.16723633	-0.90039063	2.0444336	0.002197266	0	0	0	0	0	0	0	0	0	0.92944336	0.070556641	0.003173828	-0.002197266	0.000488281	0.000488281	0.991	32443.18	0.193	-409.39	0.935
609	19272	19272	Category A	0.15576172	0.15576172	-0.87597656	-0.29443359	-0.12207031	0.41674805	0	0.74	17/11/2017	17	11	2017	11:24:36	41076	0	11	24	36	38	0.05078125	3.5545898	0.15820313	0.16748047	-0.90063477	1.4838867	0.02734375	0	0	0	0	0	0	0	0	0	0.9296875	0.0703125	0.0390625	-0.002441406	-0.01171875	0.024658203	0.99	32445.46	-0.161	394.69	0.935
610	19273	19273	Category A	0.17993164	0.15576172	-0.88793945	-0.29833984	-0.12353516	0.421875	0	0.5	17/11/2017	17	11	2017	11:24:36	41076	0.1	11	24	36	38	0.05078125	3.5545898	0.15869141	0.16748047	-0.90087891	0.76391602	0.02734375	0	0	0	0	0	0	0	0	0	0.92993164	0.070068359	0.045898438	0.020996094	-0.01171875	0.012939453	0.876	32718.94	0.085	-206.43	1.005
611	19274	19274	Category A	0.17993164	0.15576172	-0.87597656	-0.29418945	-0.12084961	0.42260742	0	0.595	17/11/2017	17	11	2017	11:24:36	41076	0.2	11	24	36	38	0.05078125	3.5545898	0.15820313	0.16748047	-0.90087891	0.17529297	0.034912109	0	0	0	0	0	0	0	0	0	0.92993164	0.070068359	0.058349609	0.021484375	-0.01171875	0.024902344	0.842	32806.08	0.022	-56.7	0.813
612	19275	19275	Category A	0.16796875	0.16796875	-0.88793945	-0.29541016	-0.12597656	0.42260742	0	0.249	17/11/2017	17	11	2017	11:24:36	41076	0.3	11	24	36	38	0.05078125	3.5545898	0.15820313	0.16699219	-0.90136719	0.63037109	0.016601563	0	0	0	0	0	0	0	0	0	0.93017578	0.069824219	0.023925781	0.009521484	0.000732422	0.013427734	0.65	33359.88	0.336	-905.27	0.813
613	19276	19276	Category A	0.16796875	0.15576172	-0.92382813	-0.29638672	-0.12573242	0.41772461	0	1.005	17/11/2017	17	11	2017	11:24:36	41076	0.4	11	24	36	39	0.05078125	3.5545898	0.15820313	0.16650391	-0.90112305	0.52001953	0.026611328	0	0	0	0	0	0	0	0	0	0.92993164	0.070068359	0.04296875	0.009521484	-0.010742188	-0.022460938	0.739	33088.7	0.319	-794.43	1.005
614	19277	19277	Category A	0.14379883	0.17993164	-0.89990234	-0.30004883	-0.12036133	0.42089844	0	0.813	17/11/2017	17	11	2017	11:24:36	41076	0.5	11	24	36	39	0.05078125	3.5545898	0.15820313	0.16650391	-0.90063477	0.71435547	0.01953125	0	0	0	0	0	0	0	0	0	0.92944336	0.070556641	0.028564453	-0.014404297	0.013183594	0.000732422	0.958	32519.54	0.157	-346.05	1.069
615	19278	19278	Category A	0.14379883	0.17993164	-0.89990234	-0.2980957	-0.12866211	0.41992188	0	1.276	17/11/2017	17	11	2017	11:24:36	41076	0.6	11	24	36	39	0.05078125	3.5545898	0.15771484	0.16625977	-0.90087891	1.0666504	0.019287109	0	0	0	0	0	0	0	0	0	0.92944336	0.070556641	0.028564453	-0.013916016	0.013427734	0.000976563	1.037	32340.1	0.073	-156.22	1.276
616	19279	19279	Category A	0.13183594	0.17993164	-0.91186523	-0.2980957	-0.12573242	0.42285156	0	1.814	17/11/2017	17	11	2017	11:24:36	41076	0.7	11	24	36	39	0.05078125	3.5545898	0.1574707	0.16601563	-0.90112305	1.1765137	0.031005859	0	0	0	0	0	0	0	0	0	0.9296875	0.0703125	0.050048828	-0.025634766	0.013671875	-0.010498047	1.233	31938.53	-0.122	243.27	1.425
617	19280	19280	Category A	0.16796875	0.14379883	-0.89990234	-0.30151367	-0.12280273	0.42163086	0	1.069	17/11/2017	17	11	2017	11:24:36	41076	0.8	11	24	36	39	0.05078125	3.5545898	0.1574707	0.16601563	-0.90087891	0.72875977	0.024414063	0	0	0	0	0	0	0	0	0	0.9296875	0.0703125	0.033691406	0.010253906	-0.022216797	0.000976563	1.326	31765.87	-0.204	393.13	1.425
618	19281	19281	Category A	0.19189453	0.16796875	-0.87597656	-0.2980957	-0.12353516	0.42163086	0	1.425	17/11/2017	17	11	2017	11:24:36	41076	0.9	11	24	36	39	0.05078125	3.5545898	0.15698242	0.16601563	-0.90087891	0.13891602	0.042724609	0	0	0	0	0	0	0	0	0	0.92944336	0.070556641	0.061523438	0.034667969	0.001708984	0.024902344	1.309	31796.69	-0.318	646.49	1.425
619	19282	19282	Category A	0.15576172	0.17993164	-0.89990234	-0.29663086	-0.12158203	0.42260742	0	1.559	17/11/2017	17	11	2017	11:24:37	41077	0	11	24	37	39	0.05078125	3.5545898	0.15722656	0.16601563	-0.90063477	0.29907227	0.013671875	0	0	0	0	0	0	0	0	0	0.92919922	0.070800781	0.015869141	-0.001464844	0.013671875	0.000732422	1.325	31767.68	-0.499	1080.4	1.559
620	19283	19283	Category A	0.16796875	0.17993164	-0.89990234	-0.3059082	-0.12548828	0.41992188	0	0.716	17/11/2017	17	11	2017	11:24:37	41077	0.1	11	24	37	39	0.05078125	3.5545898	0.1574707	0.16601563	-0.89990234	0.29077148	0.017089844	0	0	0	0	0	0	0	0	0	0.92871094	0.071289063	0.023925781	0.010253906	0.013671875	0	1.323	31771.29	-0.598	1358.25	1.487
621	19284	19284	Category A	0.17993164	0.17993164	-0.91186523	-0.29345703	-0.12646484	0.41772461	0	1.37	17/11/2017	17	11	2017	11:24:37	41077	0.2	11	24	37	39	0.05078125	3.5545898	0.15771484	0.16601563	-0.90039063	0.36865234	0.028320313	0	0	0	0	0	0	0	0	0	0.92895508	0.071044922	0.047119141	0.021972656	0.013671875	-0.011230469	1.393	31647.46	-0.684	1529.54	1.487
622	19285	19285	Category A	0.16796875	0.14379883	-0.89990234	-0.29125977	-0.12304688	0.42163086	0	1.804	17/11/2017	17	11	2017	11:24:37	41077	0.3	11	24	37	39	0.05078125	3.5545898	0.15820313	0.16601563	-0.90014648	0.7722168	0.024169922	0	0	0	0	0	0	0	0	0	0.92895508	0.071044922	0.032226563	0.009521484	-0.022216797	0.000244141	1.179	32043.69	-0.502	1230.9	1.487
623	19286	19286	Category A	0.11987305	0.13183594	-0.88793945	-0.29980469	-0.11865234	0.42480469	0	1.487	17/11/2017	17	11	2017	11:24:37	41077	0.4	11	24	37	40	0.05078125	3.5545898	0.15820313	0.16577148	-0.8996582	0.61157227	0.052734375	0	0	0	0	0	0	0	0	0	0.9284668	0.071533203	0.084228516	-0.038330078	-0.033935547	0.01171875	1.093	32219.5	-0.346	846.14	1.391
624	19287	19287	Category A	0.15576172	0.19189453	-0.91186523	-0.29931641	-0.12524414	0.42382813	0	0.138	17/11/2017	17	11	2017	11:24:37	41077	0.5	11	24	37	40	0.05078125	3.5545898	0.15844727	0.16601563	-0.8996582	0.096191406	0.028564453	0	0	0	0	0	0	0	0	0	0.9284668	0.071533203	0.040527344	-0.002685547	0.025634766	-0.011962891	1.205	31992.58	-0.323	711.27	1.487
625	19288	19288	Category A	0.16796875	0.17993164	-0.92382813	-0.29833984	-0.12280273	0.42407227	0	1.043	17/11/2017	17	11	2017	11:24:37	41077	0.6	11	24	37	40	0.05078125	3.5545898	0.15844727	0.16577148	-0.89941406	0.55810547	0.029541016	0	0	0	0	0	0	0	0	0	0.92822266	0.071777344	0.047607422	0.009277344	0.013916016	-0.024169922	1.269	31870.49	-0.374	800.95	1.487
626	19289	19289	Category A	0.15576172	0.15576172	-0.89990234	-0.29516602	-0.12084961	0.42382813	0	1.391	17/11/2017	17	11	2017	11:24:37	41077	0.7	11	24	37	40	0.05078125	3.5545898	0.15869141	0.16577148	-0.89941406	0.037353516	0.010253906	0	0	0	0	0	0	0	0	0	0.92822266	0.071777344	0.013427734	-0.002929688	-0.010009766	-0.000244141	1.177	32047.65	-0.301	671.29	1.391
627	19290	19290	Category A	0.13183594	0.15576172	-0.89990234	-0.29370117	-0.12084961	0.4206543	0	1.752	17/11/2017	17	11	2017	11:24:37	41077	0.8	11	24	37	40	0.05078125	3.5545898	0.15869141	0.16552734	-0.89941406	0.43798828	0.028564453	0	0	0	0	0	0	0	0	0	0.92822266	0.071777344	0.037109375	-0.026855469	-0.009765625	-0.000244141	1.019	32379.99	0.031	-68.35	1.252
628	19291	19291	Category A	0.16796875	0.19189453	-0.89990234	-0.29833984	-0.12524414	0.42089844	0	1.252	17/11/2017	17	11	2017	11:24:37	41077	0.9	11	24	37	40	0.05078125	3.5545898	0.15869141	0.16552734	-0.89916992	0.065917969	0.027587891	0	0	0	0	0	0	0	0	0	0.92797852	0.072021484	0.035888672	0.009033203	0.026123047	-0.000488281	1.203	31996.48	-0.17	352.44	1.252
629	19292	19292	Category A	0.15576172	0.17993164	-0.92382813	-0.29541016	-0.12524414	0.4206543	0	0.541	17/11/2017	17	11	2017	11:24:38	41078	0	11	24	38	40	0.05078125	3.5545898	0.15844727	0.16601563	-0.89892578	0.22460938	0.028320313	0	0	0	0	0	0	0	0	0	0.92773438	0.072265625	0.041259766	-0.002685547	0.013671875	-0.024658203	1.185	32031.81	-0.217	464.37	1.252
630	19293	19293	Category A	0.15576172	0.14379883	-0.92382813	-0.29541016	-0.12207031	0.4206543	0	1.239	17/11/2017	17	11	2017	11:24:38	41078	0.1	11	24	38	40	0.05078125	3.5545898	0.15820313	0.16625977	-0.89892578	0.58862305	0.033447266	0	0	0	0	0	0	0	0	0	0.92773438	0.072265625	0.050048828	-0.002441406	-0.022460938	-0.024658203	1.088	32230.06	-0.129	287.13	1.239
631	19294	19294	Category A	0.15576172	0.17993164	-0.89990234	-0.29931641	-0.12426758	0.42675781	0	0.935	17/11/2017	17	11	2017	11:24:38	41078	0.2	11	24	38	40	0.05078125	3.5545898	0.15795898	0.16625977	-0.89892578	1.4243164	0.013671875	0	0	0	0	0	0	0	0	0	0.92773438	0.072265625	0.016601563	-0.002197266	0.013427734	-0.000732422	0.866	32744.28	0.186	-436.99	1.239
632	19295	19295	Category A	0.16796875	0.19189453	-0.89990234	-0.29516602	-0.12329102	0.42480469	0	0.809	17/11/2017	17	11	2017	11:24:38	41078	0.3	11	24	38	40	0.05078125	3.5545898	0.15795898	0.16650391	-0.89892578	0.92651367	0.027099609	0	0	0	0	0	0	0	0	0	0.92773438	0.072265625	0.036132813	0.009765625	0.025146484	-0.000732422	0.916	32619.87	0.352	-747.52	0.935
633	19296	19296	Category A	0.15576172	0.17993164	-0.88793945	-0.29614258	-0.12353516	0.42382813	0	0.42	17/11/2017	17	11	2017	11:24:38	41078	0.4	11	24	38	41	0.05078125	3.5545898	0.1574707	0.16699219	-0.89868164	0.28881836	0.016845703	0	0	0	0	0	0	0	0	0	0.92749023	0.072509766	0.025634766	-0.001708984	0.012939453	0.010742188	0.963	32507.83	0.15	-330.19	0.935
634	19297	19297	Category A	0.16796875	0.15576172	-0.91186523	-0.296875	-0.12182617	0.42163086	0	1.553	17/11/2017	17	11	2017	11:24:38	41078	0.5	11	24	38	41	0.05078125	3.5545898	0.15722656	0.16723633	-0.8984375	0.39404297	0.020507813	0	0	0	0	0	0	0	0	0	0.92724609	0.072753906	0.035400391	0.010498047	-0.011474609	-0.013183594	0.856	32769.86	0.333	-745.94	0.878
635	19298	19298	Category A	0.16796875	0.16796875	-0.88793945	-0.29418945	-0.12084961	0.42578125	0	0.822	17/11/2017	17	11	2017	11:24:38	41078	0.6	11	24	38	41	0.05078125	3.5545898	0.1574707	0.16772461	-0.89868164	0.4934082	0.014892578	0	0	0	0	0	0	0	0	0	0.92749023	0.072509766	0.021240234	0.010253906	0	0.010742188	0.847	32793.09	0.3	-685.24	0.878
636	19299	19299	Category A	0.16796875	0.14379883	-0.91186523	-0.29614258	-0.12255859	0.42382813	0	0.602	17/11/2017	17	11	2017	11:24:38	41078	0.7	11	24	38	41	0.05078125	3.5545898	0.15698242	0.16796875	-0.89868164	0.037597656	0.029541016	0	0	0	0	0	0	0	0	0	0.92773438	0.072265625	0.047851563	0.010742188	-0.024169922	-0.012939453	0.953	32531.29	0.115	-258.58	1.033
637	19300	19300	Category A	0.17993164	0.16796875	-0.89990234	-0.29467773	-0.12597656	0.421875	0	0.878	17/11/2017	17	11	2017	11:24:38	41078	0.8	11	24	38	41	0.05078125	3.5545898	0.15673828	0.16821289	-0.89892578	0.99633789	0.022949219	0	0	0	0	0	0	0	0	0	0.92773438	0.072265625	0.024414063	0.022949219	-0.000244141	-0.000732422	1.055	32300.77	0.012	-25.92	1.033
638	19301	19301	Category A	0.15576172	0.19189453	-0.91186523	-0.29858398	-0.12597656	0.42260742	0	1.445	17/11/2017	17	11	2017	11:24:38	41078	0.9	11	24	38	41	0.05078125	3.5545898	0.15625	0.16870117	-0.8996582	1.0876465	0.025878906	0	0	0	0	0	0	0	0	0	0.92871094	0.071289063	0.035888672	-0.000488281	0.022949219	-0.011962891	0.868	32739.2	0.145	-345.79	0.878
639	19302	19302	Category A	0.16796875	0.16796875	-0.91186523	-0.29516602	-0.125	0.41870117	0	1.033	17/11/2017	17	11	2017	11:24:39	41079	0	11	24	39	41	0.051025391	3.4740234	0.15698242	0.16845703	-0.90014648	0.69946289	0.015869141	0	0	0	0	0	0	0	0	0	0.92919922	0.070800781	0.023193359	0.010742188	-0.000488281	-0.011474609	0.828	32842.79	0.205	-493.87	1.033
640	19303	19303	Category A	0.16796875	0.15576172	-0.92382813	-0.29541016	-0.12597656	0.42260742	0	0.431	17/11/2017	17	11	2017	11:24:39	41079	0.1	11	24	39	41	0.051025391	3.4740234	0.15698242	0.16821289	-0.90063477	0.82714844	0.028320313	0	0	0	0	0	0	0	0	0	0.92944336	0.070556641	0.046630859	0.010742188	-0.012451172	-0.022949219	0.901	32656.6	0.042	-101.65	1.033
641	19304	19304	Category A	0.16796875	0.17993164	-0.92382813	-0.2980957	-0.12353516	0.42480469	0	0.582	17/11/2017	17	11	2017	11:24:39	41079	0.2	11	24	39	41	0.051025391	3.4740234	0.15698242	0.16845703	-0.90063477	0.95141602	0.027832031	0	0	0	0	0	0	0	0	0	0.92944336	0.070556641	0.045166016	0.010742188	0.011230469	-0.022949219	0.859	32762.16	0.161	-384.4	1.041
642	19305	19305	Category A	0.16796875	0.16796875	-0.89990234	-0.29833984	-0.12255859	0.42675781	0	1.041	17/11/2017	17	11	2017	11:24:39	41079	0.3	11	24	39	41	0.051025391	3.4740234	0.15673828	0.16796875	-0.90112305	0.74072266	0.010986328	0	0	0	0	0	0	0	0	0	0.92993164	0.070068359	0.012451172	0.010986328	0	0.001220703	1.024	32368.85	0.117	-248.81	1.041
643	19306	19306	Category A	0.16796875	0.17993164	-0.89990234	-0.29638672	-0.12451172	0.421875	0	0.625	17/11/2017	17	11	2017	11:24:39	41079	0.4	11	24	39	42	0.051025391	3.4740234	0.15698242	0.16796875	-0.90087891	0.2746582	0.015869141	0	0	0	0	0	0	0	0	0	0.9296875	0.0703125	0.023681641	0.010742188	0.01171875	0.000976563	1.292	31827.82	-0.151	292.22	1.041
644	19307	19307	Category A	0.15576172	0.17993164	-0.91186523	-0.29541016	-0.12744141	0.41577148	0	2.435	17/11/2017	17	11	2017	11:24:39	41079	0.5	11	24	39	42	0.051025391	3.4740234	0.15698242	0.16772461	-0.90087891	0.15942383	0.016357422	0	0	0	0	0	0	0	0	0	0.9296875	0.0703125	0.024169922	-0.001220703	0.011962891	-0.010742188	1.33	31758.67	-0.22	425.21	1.293
645	19308	19308	Category A	0.10791016	0.16796875	-0.89990234	-0.29663086	-0.12402344	0.41870117	0	2.641	17/11/2017	17	11	2017	11:24:39	41079	0.6	11	24	39	42	0.051025391	3.4740234	0.15698242	0.16723633	-0.90112305	0.64208984	0.049316406	0	0	0	0	0	0	0	0	0	0.92993164	0.070068359	0.051269531	-0.049072266	0.000488281	0.001220703	1.448	31553.66	-0.295	542.05	1.293
646	19309	19309	Category A	0.16796875	0.16796875	-0.89990234	-0.29541016	-0.12280273	0.42260742	0	0.658	17/11/2017	17	11	2017	11:24:39	41079	0.7	11	24	39	42	0.051025391	3.4740234	0.1574707	0.16699219	-0.90063477	0.89404297	0.010498047	0	0	0	0	0	0	0	0	0	0.92944336	0.070556641	0.011962891	0.010253906	0.000732422	0.000732422	1.336	31747.9	-0.235	454.78	1.293
647	19310	19310	Category A	0.16796875	0.17993164	-0.88793945	-0.29443359	-0.11962891	0.42578125	0	1.293	17/11/2017	17	11	2017	11:24:39	41079	0.8	11	24	39	42	0.051025391	3.4740234	0.15795898	0.16699219	-0.90087891	0.89282227	0.020751953	0	0	0	0	0	0	0	0	0	0.92993164	0.070068359	0.035644531	0.009765625	0.012695313	0.012939453	1.414	31611.3	-0.341	650.68	1.293
648	19311	19311	Category A	0.17993164	0.16796875	-0.92382813	-0.29931641	-0.12109375	0.42260742	0	0.369	17/11/2017	17	11	2017	11:24:39	41079	0.9	11	24	39	42	0.051025391	3.4740234	0.15844727	0.16723633	-0.90136719	0.95141602	0.030761719	0	0	0	0	0	0	0	0	0	0.93017578	0.069824219	0.044433594	0.021240234	0.000488281	-0.022216797	1.184	32033.79	-0.3	665.05	1.089
649	19312	19312	Category A	0.17993164	0.16796875	-0.92382813	-0.29296875	-0.125	0.41967773	0	1.089	17/11/2017	17	11	2017	11:24:40	41080	0	11	24	40	42	0.051025391	3.4740234	0.15820313	0.16723633	-0.90136719	0.60205078	0.030761719	0	0	0	0	0	0	0	0	0	0.93041992	0.069580078	0.044433594	0.021484375	0.000488281	-0.022216797	0.829	32840.15	0.03	-77.99	1.089
650	19313	19313	Category A	0.10791016	0.16796875	-0.91186523	-0.29272461	-0.12573242	0.41992188	0	1.056	17/11/2017	17	11	2017	11:24:40	41080	0.1	11	24	40	42	0.051025391	3.4740234	0.15820313	0.16748047	-0.90234375	0.19921875	0.051269531	0	0	0	0	0	0	0	0	0	0.93139648	0.068603516	0.060058594	-0.050292969	0.000244141	-0.009277344	0.961	32512.51	-0.221	573.29	1.089
651	19314	19314	Category A	0.11987305	0.13183594	-0.92382813	-0.29418945	-0.11669922	0.42163086	0	0.512	17/11/2017	17	11	2017	11:24:40	41080	0.2	11	24	40	42	0.051025391	3.4740234	0.15820313	0.16748047	-0.90209961	0.8503418	0.056640625	0	0	0	0	0	0	0	0	0	0.93115234	0.068847656	0.095458984	-0.038330078	-0.035644531	-0.021484375	0.864	32749.38	-0.059	154.83	1.089
652	19315	19315	Category A	0.15576172	0.14379883	-0.89990234	-0.29760742	-0.12182617	0.42773438	0	1.45	17/11/2017	17	11	2017	11:24:40	41080	0.3	11	24	40	42	0.051025391	3.4740234	0.15795898	0.16772461	-0.90258789	0.86035156	0.024169922	0	0	0	0	0	0	0	0	0	0.93139648	0.068603516	0.028808594	-0.002197266	-0.023925781	0.002685547	0.986	32454.61	-0.179	444.2	1.102
653	19316	19316	Category A	0.14379883	0.16796875	-0.88793945	-0.29296875	-0.125	0.4206543	0	0.71	17/11/2017	17	11	2017	11:24:40	41080	0.4	11	24	40	43	0.051025391	3.4740234	0.1574707	0.16772461	-0.90234375	0.70581055	0.019775391	0	0	0	0	0	0	0	0	0	0.93115234	0.068847656	0.028076172	-0.013671875	0	0.014404297	1.058	32294.27	-0.358	909.81	1.393
654	19317	19317	Category A	0.14379883	0.16796875	-0.91186523	-0.29541016	-0.12597656	0.42260742	0	1.102	17/11/2017	17	11	2017	11:24:40	41080	0.5	11	24	40	43	0.051025391	3.4740234	0.15722656	0.16796875	-0.90234375	1.0900879	0.016357422	0	0	0	0	0	0	0	0	0	0.93115234	0.068847656	0.022949219	-0.013427734	0	-0.009277344	1.115	32173.49	-0.253	581	1.393
655	19318	19318	Category A	0.14379883	0.16796875	-0.92382813	-0.29956055	-0.12280273	0.42578125	0	1.523	17/11/2017	17	11	2017	11:24:40	41080	0.6	11	24	40	43	0.051025391	3.4740234	0.15795898	0.16772461	-0.90258789	1.1916504	0.025390625	0	0	0	0	0	0	0	0	0	0.93164063	0.068359375	0.03515625	-0.014160156	0	-0.020996094	1.11	32183.88	-0.337	808.18	1.45
656	19319	19319	Category A	0.15576172	0.15576172	-0.88793945	-0.29614258	-0.12255859	0.42675781	0	1.393	17/11/2017	17	11	2017	11:24:40	41080	0.7	11	24	40	43	0.051025391	3.4740234	0.15795898	0.16748047	-0.90283203	0.65698242	0.019042969	0	0	0	0	0	0	0	0	0	0.93164063	0.068359375	0.029052734	-0.002197266	-0.01171875	0.014892578	1.111	32181.8	-0.138	302.77	1.393
657	19320	19320	Category A	0.11987305	0.16796875	-0.89990234	-0.29614258	-0.12353516	0.42163086	0	0.485	17/11/2017	17	11	2017	11:24:40	41080	0.8	11	24	40	43	0.051025391	3.4740234	0.15820313	0.16699219	-0.90258789	0.28100586	0.038574219	0	0	0	0	0	0	0	0	0	0.93164063	0.068359375	0.041992188	-0.038330078	0.000732422	0.002685547	1.122	32159	-0.142	309.4	1.393
658	19321	19321	Category A	0.15576172	0.16796875	-0.87597656	-0.296875	-0.12182617	0.4206543	0	1.457	17/11/2017	17	11	2017	11:24:40	41080	0.9	11	24	40	43	0.051025391	3.4740234	0.15820313	0.16723633	-0.90258789	0.23925781	0.026855469	0	0	0	0	0	0	0	0	0	0.93164063	0.068359375	0.029541016	-0.002441406	0.000488281	0.026611328	0.991	32443.18	-0.095	225.78	1.393
659	19322	19322	Category A	0.17993164	0.16796875	-0.88793945	-0.29467773	-0.12231445	0.41992188	0	0.773	17/11/2017	17	11	2017	11:24:41	41081	0	11	24	41	43	0.051025391	3.4740234	0.15795898	0.16723633	-0.90258789	0.11230469	0.026367188	0	0	0	0	0	0	0	0	0	0.93139648	0.068603516	0.037109375	0.021972656	0.000488281	0.014648438	0.826	32848.08	0.228	-545.14	0.787
660	19323	19323	Category A	0.17993164	0.16796875	-0.92382813	-0.29443359	-0.12109375	0.41967773	0	0.32	17/11/2017	17	11	2017	11:24:41	41081	0.1	11	24	41	43	0.051025391	3.4740234	0.15795898	0.16699219	-0.90283203	0.37353516	0.030029297	0	0	0	0	0	0	0	0	0	0.93164063	0.068359375	0.043457031	0.021972656	0.000732422	-0.020751953	0.725	33129.54	0.437	-1051.94	0.773
661	19324	19324	Category A	0.17993164	0.15576172	-0.88793945	-0.29541016	-0.12524414	0.42285156	0	0.528	17/11/2017	17	11	2017	11:24:41	41081	0.2	11	24	41	43	0.051025391	3.4740234	0.1574707	0.16674805	-0.90258789	0.67944336	0.029052734	0	0	0	0	0	0	0	0	0	0.93139648	0.068603516	0.048095703	0.022216797	-0.010986328	0.014648438	0.709	33177	0.564	-1313.98	0.787
662	19325	19325	Category A	0.15576172	0.16796875	-0.87597656	-0.29199219	-0.11743164	0.41552734	0	0.787	17/11/2017	17	11	2017	11:24:41	41081	0.3	11	24	41	43	0.051025391	3.4740234	0.15722656	0.16674805	-0.90209961	0.39550781	0.026367188	0	0	0	0	0	0	0	0	0	0.9309082	0.069091797	0.028808594	-0.001464844	0.000976563	0.026123047	0.677	33274.59	0.439	-1103.18	0.787
663	19326	19326	Category A	0.16796875	0.16796875	-0.88793945	-0.29394531	-0.12915039	0.42480469	0	0.394	17/11/2017	17	11	2017	11:24:41	41081	0.4	11	24	41	44	0.051025391	3.4740234	0.15722656	0.16723633	-0.90209961	0.022460938	0.017822266	0	0	0	0	0	0	0	0	0	0.9309082	0.069091797	0.025634766	0.010498047	0.000488281	0.014160156	0.747	33065.64	0.372	-900.44	1.129
664	19327	19327	Category A	0.15576172	0.15576172	-0.89990234	-0.29321289	-0.11645508	0.41967773	0	1.263	17/11/2017	17	11	2017	11:24:41	41081	0.5	11	24	41	44	0.051025391	3.4740234	0.15795898	0.16772461	-0.90258789	0.022949219	0.012451172	0	0	0	0	0	0	0	0	0	0.93139648	0.068603516	0.017089844	-0.002197266	-0.011962891	0.002685547	0.882	32703.85	0.467	-979.16	1.129
665	19328	19328	Category A	0.17993164	0.16796875	-0.91186523	-0.29638672	-0.12817383	0.42163086	0	1.194	17/11/2017	17	11	2017	11:24:41	41081	0.6	11	24	41	44	0.051025391	3.4740234	0.15795898	0.16772461	-0.90209961	0.008300781	0.023681641	0	0	0	0	0	0	0	0	0	0.93115234	0.068847656	0.031494141	0.021728516	0	-0.009521484	0.895	32671.44	0.346	-748.17	1.129
666	19329	19329	Category A	0.15576172	0.15576172	-0.88793945	-0.29467773	-0.12573242	0.41870117	0	1.129	17/11/2017	17	11	2017	11:24:41	41081	0.7	11	24	41	44	0.051025391	3.4740234	0.15795898	0.16748047	-0.90161133	0.20898438	0.018066406	0	0	0	0	0	0	0	0	0	0.93066406	0.069335938	0.027832031	-0.002197266	-0.01171875	0.013671875	0.876	32718.94	0.219	-503.66	1.194
667	19330	19330	Category A	0.15576172	0.17993164	-0.89990234	-0.29199219	-0.12304688	0.42260742	0	0.606	17/11/2017	17	11	2017	11:24:41	41081	0.8	11	24	41	44	0.051025391	3.4740234	0.15820313	0.16748047	-0.90161133	0.010742188	0.012695313	0	0	0	0	0	0	0	0	0	0.93066406	0.069335938	0.016601563	-0.002441406	0.012207031	0.001708984	1.05	32311.64	-0.036	79.53	1.194
668	19331	19331	Category A	0.15576172	0.19189453	-0.89990234	-0.29467773	-0.12670898	0.42382813	0	0.675	17/11/2017	17	11	2017	11:24:41	41081	0.9	11	24	41	44	0.051025391	3.4740234	0.15820313	0.16748047	-0.90185547	0.66137695	0.024414063	0	0	0	0	0	0	0	0	0	0.9309082	0.069091797	0.028808594	-0.002441406	0.024169922	0.001953125	1.033	32348.92	0.114	-241.07	1.156
669	19332	19332	Category A	0.15576172	0.19189453	-0.89990234	-0.29760742	-0.12182617	0.41967773	0	1.438	17/11/2017	17	11	2017	11:24:42	41082	0	11	24	42	44	0.051025391	3.4740234	0.15795898	0.16699219	-0.90185547	1.3876953	0.024902344	0	0	0	0	0	0	0	0	0	0.93066406	0.069335938	0.028808594	-0.002197266	0.024658203	0.001953125	0.968	32496.18	0.232	-493.84	1.129
670	19333	19333	Category A	0.15576172	0.19189453	-0.88793945	-0.29394531	-0.12451172	0.42773438	0	1.156	17/11/2017	17	11	2017	11:24:42	41082	0.111	11	24	42	44	0.051025391	3.4740234	0.15795898	0.16699219	-0.90161133	2.0395508	0.028320313	0	0	0	0	0	0	0	0	0	0.93041992	0.069580078	0.040771484	-0.002197266	0.024658203	0.013671875	0.959	32517.19	0.074	-168.27	1.156
671	19334	19334	Category A	0.15576172	0.17993164	-0.89990234	-0.29614258	-0.12744141	0.421875	0	0.805	17/11/2017	17	11	2017	11:24:42	41082	0.222	11	24	42	44	0.051025391	3.4740234	0.15820313	0.16723633	-0.90136719	2.4438477	0.012695313	0	0	0	0	0	0	0	0	0	0.93017578	0.069824219	0.016357422	-0.002441406	0.012451172	0.001464844	1.052	32307.29	0.041	-87.79	1.169
672	19335	19335	Category A	0.13183594	0.19189453	-0.87597656	-0.29614258	-0.12524414	0.42602539	0	1.074	17/11/2017	17	11	2017	11:24:42	41082	0.333	11	24	42	44	0.051025391	3.4740234	0.15820313	0.16723633	-0.90112305	2.6252441	0.043945313	0	0	0	0	0	0	0	0	0	0.93017578	0.069824219	0.076171875	-0.026367188	0.024414063	0.025146484	1.268	31872.35	-0.123	239.56	1.169
673	19336	19336	Category A	0.14379883	0.17993164	-0.89990234	-0.29541016	-0.12670898	0.42285156	0	1.169	17/11/2017	17	11	2017	11:24:42	41082	0.444	11	24	42	45	0.051025391	3.4740234	0.15795898	0.16699219	-0.90087891	2.548584	0.019287109	0	0	0	0	0	0	0	0	0	0.9296875	0.0703125	0.028076172	-0.014160156	0.012695313	0.000976563	1.113	32177.64	0.244	-467.14	1.169
674	19337	19337	Category A	0.16796875	0.17993164	-0.91186523	-0.29394531	-0.125	0.421875	0	1.969	17/11/2017	17	11	2017	11:24:42	41082	0.555	11	24	42	45	0.051025391	3.4740234	0.1574707	0.16699219	-0.90087891	2.4799805	0.01953125	0	0	0	0	0	0	0	0	0	0.9296875	0.0703125	0.033935547	0.010253906	0.012695313	-0.010742188	1.189	32023.92	-0.021	41.66	1.169
675	19338	19338	Category A	0.13183594	0.16796875	-0.88793945	-0.29418945	-0.12084961	0.4206543	0	0.509	17/11/2017	17	11	2017	11:24:42	41082	0.666	11	24	42	45	0.051025391	3.4740234	0.15722656	0.16748047	-0.90063477	2.0930176	0.028564453	0	0	0	0	0	0	0	0	0	0.92944336	0.070556641	0.038574219	-0.025390625	0.000244141	0.012695313	1.147	32107.85	-0.182	395.31	1.169
676	19339	19339	Category A	0.13183594	0.17993164	-0.89990234	-0.29272461	-0.11621094	0.42260742	0	1.608	17/11/2017	17	11	2017	11:24:42	41082	0.777	11	24	42	45	0.051025391	3.4740234	0.15698242	0.16772461	-0.90087891	1.0554199	0.028076172	0	0	0	0	0	0	0	0	0	0.92993164	0.070068359	0.038574219	-0.025146484	0.011962891	0.000976563	1.068	32272.71	-0.038	82.83	1.169
677	19340	19340	Category A	0.14379883	0.16796875	-0.93579102	-0.29541016	-0.12329102	0.42382813	0	0.554	17/11/2017	17	11	2017	11:24:42	41082	0.888	11	24	42	45	0.051757813	3.5545898	0.15698242	0.16772461	-0.90063477	0.28027344	0.037353516	0	0	0	0	0	0	0	0	0	0.92944336	0.070556641	0.048095703	-0.013183594	0	-0.034912109	1.067	32274.85	-0.141	320.8	1.608
678	19341	19341	Category A	0.17993164	0.15576172	-0.91186523	-0.29370117	-0.125	0.41650391	0	0.601	17/11/2017	17	11	2017	11:24:43	41083	0	11	24	43	45	0.051757813	3.5545898	0.15698242	0.16796875	-0.90063477	1.6120605	0.028076172	0	0	0	0	0	0	0	0	0	0.92944336	0.070556641	0.046142578	0.022705078	-0.012207031	-0.010986328	1.013	32393.41	-0.192	467.93	1.166
679	19342	19342	Category A	0.15576172	0.13183594	-0.91186523	-0.29516602	-0.12426758	0.42602539	0	1.166	17/11/2017	17	11	2017	11:24:43	41083	0.1	11	24	43	45	0.051757813	3.5545898	0.1574707	0.16772461	-0.90039063	2.782959	0.037597656	0	0	0	0	0	0	0	0	0	0.92919922	0.070800781	0.048828125	-0.001708984	-0.035888672	-0.011230469	1.033	32348.92	-0.162	382.66	1.166
680	19343	19343	Category A	0.16796875	0.14379883	-0.88793945	-0.29467773	-0.12329102	0.42163086	0	1.643	17/11/2017	17	11	2017	11:24:43	41083	0.2	11	24	43	45	0.051757813	3.5545898	0.15722656	0.16772461	-0.90039063	3.901123	0.029052734	0	0	0	0	0	0	0	0	0	0.92919922	0.070800781	0.047119141	0.010498047	-0.023925781	0.012451172	0.943	32554.95	0.078	-179.42	1.069
681	19344	19344	Category A	0.14379883	0.13183594	-0.89990234	-0.29711914	-0.12768555	0.41992188	0	0.628	17/11/2017	17	11	2017	11:24:43	41083	0.3	11	24	43	45	0.051757813	3.5545898	0.15698242	0.16796875	-0.90014648	4.6813965	0.038574219	0	0	0	0	0	0	0	0	0	0.92895508	0.071044922	0.050048828	-0.013183594	-0.036132813	0.000244141	1.02	32377.76	0.032	-70.47	1.166
682	19345	19345	Category A	0.16796875	0.16796875	-0.86376953	-0.29589844	-0.12646484	0.4206543	0	1.069	17/11/2017	17	11	2017	11:24:43	41083	0.4	11	24	43	45	0.051757813	3.5545898	0.15673828	0.16821289	-0.90014648	4.8857422	0.037841797	0	0	0	0	0	0	0	0	0	0.92895508	0.071044922	0.047851563	0.010986328	-0.000244141	0.036376953	1.141	32120.04	0.05	-100.05	1.166
683	19346	19346	Category A	0.15576172	0.14379883	-0.88793945	-0.30175781	-0.11987305	0.42163086	0	1.013	17/11/2017	17	11	2017	11:24:43	41083	0.5	11	24	43	46	0.051757813	3.5545898	0.15600586	0.16821289	-0.90014648	4.3276367	0.02734375	0	0	0	0	0	0	0	0	0	0.92895508	0.071044922	0.037109375	-0.000244141	-0.024414063	0.012207031	1.141	32120.04	0.215	-407.77	1.331
684	19347	19347	Category A	0.16796875	0.14379883	-0.91186523	-0.29443359	-0.12109375	0.41870117	0	1.331	17/11/2017	17	11	2017	11:24:43	41083	0.6	11	24	43	46	0.051757813	3.5545898	0.15576172	0.16845703	-0.89990234	3.5385742	0.029785156	0	0	0	0	0	0	0	0	0	0.92871094	0.071289063	0.048583984	0.011962891	-0.024658203	-0.011962891	1.11	32183.88	0.355	-658.63	1.166
685	19348	19348	Category A	0.15576172	0.16796875	-0.87597656	-0.30249023	-0.12597656	0.42285156	0	1.166	17/11/2017	17	11	2017	11:24:43	41083	0.7	11	24	43	46	0.051757813	3.5545898	0.15600586	0.16796875	-0.89941406	2.7319336	0.0234375	0	0	0	0	0	0	0	0	0	0.92822266	0.071777344	0.024169922	-0.000244141	0	0.0234375	1.153	32095.71	0.164	-313.56	1.166
686	19349	19349	Category A	0.19189453	0.17993164	-0.92382813	-0.29272461	-0.12182617	0.4206543	0	1.453	17/11/2017	17	11	2017	11:24:43	41083	0.8	11	24	43	46	0.051757813	3.5545898	0.15673828	0.16796875	-0.8996582	1.7373047	0.044189453	0	0	0	0	0	0	0	0	0	0.9284668	0.071533203	0.071044922	0.034912109	0.01171875	-0.023925781	1.101	32202.68	0.018	-37.48	1.166
687	19350	19350	Category A	0.17993164	0.17993164	-0.91186523	-0.29516602	-0.12719727	0.4206543	0	0.887	17/11/2017	17	11	2017	11:24:43	41083	0.9	11	24	43	46	0.051757813	3.5545898	0.15625	0.16796875	-0.8996582	0.56591797	0.028808594	0	0	0	0	0	0	0	0	0	0.9284668	0.071533203	0.047119141	0.0234375	0.01171875	-0.011962891	1.073	32261.98	0.035	-73.93	1.166
688	19351	19351	Category A	0.14379883	0.16796875	-0.91186523	-0.29394531	-0.12573242	0.4206543	0	0.758	17/11/2017	17	11	2017	11:24:44	41084	0	11	24	44	46	0.051757813	3.5545898	0.15600586	0.16772461	-0.8996582	0.61669922	0.017089844	0	0	0	0	0	0	0	0	0	0.9284668	0.071533203	0.024414063	-0.012207031	0	-0.011962891	0.884	32698.84	0.024	-59.44	1.013
689	19352	19352	Category A	0.15576172	0.17993164	-0.94799805	-0.29516602	-0.12255859	0.42480469	0	0.843	17/11/2017	17	11	2017	11:24:44	41084	0.1	11	24	44	46	0.051757813	3.5545898	0.15576172	0.16748047	-0.89941406	1.4797363	0.049804688	0	0	0	0	0	0	0	0	0	0.92822266	0.071777344	0.060791016	0	0.012207031	-0.048339844	0.859	32762.16	0	0	0.887
690	19353	19353	Category A	0.16796875	0.15576172	-0.87597656	-0.29858398	-0.12695313	0.42285156	0	0.2	17/11/2017	17	11	2017	11:24:44	41084	0.2	11	24	44	46	0.051757813	3.5545898	0.15576172	0.16772461	-0.89941406	2.1035156	0.029052734	0	0	0	0	0	0	0	0	0	0.92822266	0.071777344	0.047851563	0.011962891	-0.011962891	0.0234375	0.74	33085.8	0.094	-258.8	0.887
691	19354	19354	Category A	0.15576172	0.17993164	-0.89990234	-0.29443359	-0.12207031	0.41674805	0	1.013	17/11/2017	17	11	2017	11:24:44	41084	0.3	11	24	44	46	0.051757813	3.5545898	0.15649414	0.16772461	-0.89941406	2.369873	0.012207031	0	0	0	0	0	0	0	0	0	0.92822266	0.071777344	0.013183594	-0.000732422	0.011962891	-0.000244141	0.805	32904.21	-0.084	237.11	0.843
692	19355	19355	Category A	0.13183594	0.16796875	-0.87597656	-0.296875	-0.12573242	0.42260742	0	0.74	17/11/2017	17	11	2017	11:24:44	41084	0.4	11	24	44	46	0.051757813	3.5545898	0.15673828	0.16796875	-0.89892578	2.4287109	0.033935547	0	0	0	0	0	0	0	0	0	0.92797852	0.072021484	0.048095703	-0.024902344	0	0.022949219	0.807	32898.81	-0.05	138.29	0.843
693	19356	19356	Category A	0.15576172	0.16796875	-0.92382813	-0.29541016	-0.12841797	0.41772461	0	1.277	17/11/2017	17	11	2017	11:24:44	41084	0.5	11	24	44	47	0.051757813	3.5545898	0.15698242	0.16845703	-0.89916992	1.8798828	0.024414063	0	0	0	0	0	0	0	0	0	0.92822266	0.071777344	0.026367188	-0.001220703	-0.000488281	-0.024414063	0.7	33204.08	0.014	-42	1.013
694	19357	19357	Category A	0.19189453	0.16796875	-0.92382813	-0.2980957	-0.12573242	0.42407227	0	0.772	17/11/2017	17	11	2017	11:24:44	41084	0.6	11	24	44	47	0.051757813	3.5545898	0.15698242	0.16870117	-0.89892578	1.0061035	0.042480469	0	0	0	0	0	0	0	0	0	0.92822266	0.071777344	0.060058594	0.034667969	-0.000732422	-0.024658203	0.862	32754.49	-0.193	545.08	1.013
695	19358	19358	Category A	0.15576172	0.15576172	-0.91186523	-0.29711914	-0.12670898	0.41772461	0	0.199	17/11/2017	17	11	2017	11:24:44	41084	0.7	11	24	44	47	0.051757813	3.5545898	0.15698242	0.16870117	-0.89892578	0.16943359	0.018310547	0	0	0	0	0	0	0	0	0	0.92797852	0.072021484	0.027099609	-0.001220703	-0.012939453	-0.012695313	0.773	32992.06	-0.239	770.61	1.176
696	19359	19359	Category A	0.15576172	0.14379883	-0.89990234	-0.29931641	-0.12329102	0.41967773	0	1.176	17/11/2017	17	11	2017	11:24:44	41084	0.8	11	24	44	47	0.051757813	3.5545898	0.15722656	0.16870117	-0.89868164	0.3449707	0.024902344	0	0	0	0	0	0	0	0	0	0.92797852	0.072021484	0.027587891	-0.001464844	-0.024902344	-0.000976563	0.973	32484.57	-0.45	1319.87	1.277
697	19360	19360	Category A	0.15576172	0.16796875	-0.89990234	-0.30029297	-0.12426758	0.41796875	0	0.477	17/11/2017	17	11	2017	11:24:44	41084	0.9	11	24	44	47	0.051757813	3.5545898	0.15698242	0.16870117	-0.89868164	0.71411133	0.001953125	0	0	0	0	0	0	0	0	0	0.92797852	0.072021484	0.003417969	-0.001220703	-0.000732422	-0.000976563	0.98	32468.4	-0.516	1573.08	1.176
698	19361	19361	Category A	0.16796875	0.16796875	-0.87597656	-0.29785156	-0.12573242	0.421875	0	1.937	17/11/2017	17	11	2017	11:24:45	41085	0	11	24	45	47	0.051757813	3.5545898	0.1574707	0.16870117	-0.89868164	1.1318359	0.025146484	0	0	0	0	0	0	0	0	0	0.92797852	0.072021484	0.034179688	0.010253906	-0.000732422	0.022705078	0.896	32668.96	-0.444	1423.69	1.176
699	19362	19362	Category A	0.15576172	0.15576172	-0.92382813	-0.29589844	-0.12133789	0.4206543	0	1.324	17/11/2017	17	11	2017	11:24:45	41085	0.09	11	24	45	47	0.051757813	3.5545898	0.15698242	0.16845703	-0.89892578	0.95141602	0.027587891	0	0	0	0	0	0	0	0	0	0.92797852	0.072021484	0.038818359	-0.001220703	-0.012695313	-0.024658203	1.054	32302.94	-0.569	1651.51	1.324
700	19363	19363	Category A	0.13183594	0.15576172	-0.87597656	-0.296875	-0.12646484	0.41870117	0	0.264	17/11/2017	17	11	2017	11:24:45	41085	0.181	11	24	45	47	0.051757813	3.5545898	0.15673828	0.16821289	-0.89941406	0.4609375	0.036621094	0	0	0	0	0	0	0	0	0	0.9284668	0.071533203	0.061035156	-0.024902344	-0.012451172	0.0234375	1.162	32077.6	-0.662	1816.54	1.324
701	19364	19364	Category A	0.16796875	0.17993164	-0.87597656	-0.29541016	-0.12744141	0.42260742	0	1.148	17/11/2017	17	11	2017	11:24:45	41085	0.272	11	24	45	47	0.051757813	3.5545898	0.15673828	0.16796875	-0.89892578	0.010986328	0.028320313	0	0	0	0	0	0	0	0	0	0.92797852	0.072021484	0.046142578	0.010986328	0.01171875	0.022949219	1.273	31863.02	-0.71	1792.77	1.324
702	19365	19365	Category A	0.16796875	0.17993164	-0.89990234	-0.29833984	-0.12280273	0.42407227	0	1.826	17/11/2017	17	11	2017	11:24:45	41085	0.363	11	24	45	47	0.051757813	3.5545898	0.15625	0.16772461	-0.89916992	0.45996094	0.016601563	0	0	0	0	0	0	0	0	0	0.92797852	0.072021484	0.024169922	0.011474609	0.011962891	-0.000488281	1.116	32171.41	-0.614	1714.79	1.324
703	19366	19366	Category A	0.17993164	0.17993164	-0.91186523	-0.296875	-0.12329102	0.42578125	0	1.142	17/11/2017	17	11	2017	11:24:45	41085	0.454	11	24	45	48	0.051757813	3.5545898	0.15673828	0.16796875	-0.89892578	1.0415039	0.028808594	0	0	0	0	0	0	0	0	0	0.92797852	0.072021484	0.047607422	0.022949219	0.01171875	-0.012695313	1.119	32165.2	-0.61	1693.45	1.341
704	19367	19367	Category A	0.15576172	0.17993164	-0.88793945	-0.29467773	-0.12402344	0.42578125	0	0.997	17/11/2017	17	11	2017	11:24:45	41085	0.545	11	24	45	48	0.051757813	3.5545898	0.15673828	0.16772461	-0.89941406	1.3955078	0.016601563	0	0	0	0	0	0	0	0	0	0.92822266	0.071777344	0.024658203	-0.000976563	0.011962891	0.011474609	1.349	31724.69	-0.721	1706.84	1.341
705	19368	19368	Category A	0.16796875	0.16796875	-0.87597656	-0.29663086	-0.12158203	0.42480469	0	1.341	17/11/2017	17	11	2017	11:24:45	41085	0.636	11	24	45	48	0.051757813	3.5545898	0.15625	0.16772461	-0.8996582	1.3344727	0.026367188	0	0	0	0	0	0	0	0	0	0.9284668	0.071533203	0.035400391	0.011474609	0	0.023681641	1.241	31923.27	-0.502	1165.43	1.341
706	19369	19369	Category A	0.16796875	0.15576172	-0.91186523	-0.29443359	-0.12744141	0.41992188	0	1.642	17/11/2017	17	11	2017	11:24:45	41085	0.727	11	24	45	48	0.051757813	3.5545898	0.15576172	0.16772461	-0.8996582	1.1281738	0.020507813	0	0	0	0	0	0	0	0	0	0.9284668	0.071533203	0.035888672	0.011962891	-0.011962891	-0.011962891	1.095	32215.28	-0.226	521.38	1.142
707	19370	19370	Category A	0.13183594	0.15576172	-0.91186523	-0.2980957	-0.12744141	0.42285156	0	0.499	17/11/2017	17	11	2017	11:24:45	41085	0.818	11	24	45	48	0.051757813	3.5545898	0.15576172	0.16772461	-0.89990234	1.1784668	0.029296875	0	0	0	0	0	0	0	0	0	0.92871094	0.071289063	0.047851563	-0.023925781	-0.011962891	-0.01171875	1.014	32391.17	-0.168	404.51	1.341
708	19371	19371	Category A	0.14379883	0.15576172	-0.89990234	-0.30175781	-0.12109375	0.42602539	0	0.952	17/11/2017	17	11	2017	11:24:45	41085	0.909	11	24	45	48	0.051757813	3.5545898	0.15576172	0.16772461	-0.89990234	1.1113281	0.016845703	0	0	0	0	0	0	0	0	0	0.92871094	0.071289063	0.023925781	-0.011962891	-0.011962891	0	1.147	32107.85	-0.332	769.48	1.642
709	19372	19372	Category A	0.16796875	0.17993164	-0.89990234	-0.29370117	-0.12329102	0.42382813	0	0.655	17/11/2017	17	11	2017	11:24:46	41086	0	11	24	46	48	0.051757813	3.5545898	0.15600586	0.16723633	-0.89990234	0.60375977	0.017089844	0	0	0	0	0	0	0	0	0	0.9284668	0.071533203	0.024414063	0.01171875	0.012451172	0	1.2	32002.34	-0.366	824.66	1.642
710	19373	19373	Category A	0.16796875	0.16796875	-0.89990234	-0.29785156	-0.12036133	0.42382813	0	1.795	17/11/2017	17	11	2017	11:24:46	41086	0.111	11	24	46	48	0.051757813	3.5545898	0.15576172	0.16674805	-0.90039063	0.19750977	0.011962891	0	0	0	0	0	0	0	0	0	0.92895508	0.071044922	0.013671875	0.011962891	0.000976563	0.000488281	1.033	32348.92	-0.259	640.35	0.952
711	19374	19374	Category A	0.15576172	0.16796875	-0.88793945	-0.29370117	-0.12329102	0.42480469	0	1.659	17/11/2017	17	11	2017	11:24:46	41086	0.222	11	24	46	48	0.051757813	3.5545898	0.15576172	0.16625977	-0.90014648	0.36083984	0.012451172	0	0	0	0	0	0	0	0	0	0.92871094	0.071289063	0.013916016	0	0.001464844	0.012207031	1.093	32219.5	-0.381	948.54	1.265
712	19375	19375	Category A	0.15576172	0.16796875	-0.87597656	-0.29858398	-0.12597656	0.41894531	0	0.641	17/11/2017	17	11	2017	11:24:46	41086	0.333	11	24	46	48	0.051757813	3.5545898	0.15551758	0.16601563	-0.90014648	0.86035156	0.024169922	0	0	0	0	0	0	0	0	0	0.9284668	0.071533203	0.026123047	0	0.001708984	0.024169922	1.145	32111.91	-0.569	1497.41	1.659
713	19376	19376	Category A	0.11987305	0.19189453	-0.88793945	-0.29370117	-0.12426758	0.4206543	0	0.86	17/11/2017	17	11	2017	11:24:46	41086	0.444	11	24	46	49	0.051757813	3.5545898	0.15625	0.16577148	-0.90087891	0.89746094	0.046630859	0	0	0	0	0	0	0	0	0	0.92919922	0.070800781	0.075439453	-0.036376953	0.025878906	0.012939453	1.357	31710.5	-0.722	1698.01	1.659
714	19377	19377	Category A	0.14379883	0.19189453	-0.89990234	-0.30175781	-0.12231445	0.42285156	0	1.265	17/11/2017	17	11	2017	11:24:46	41086	0.555	11	24	46	49	0.051757813	3.5545898	0.15649414	0.16577148	-0.90087891	0.71679688	0.029052734	0	0	0	0	0	0	0	0	0	0.92944336	0.070556641	0.040039063	-0.012695313	0.025878906	0.000976563	1.168	32065.58	-0.401	943.28	1.265
715	19378	19378	Category A	0.15576172	0.17993164	-0.91186523	-0.29370117	-0.12426758	0.42260742	0	1.923	17/11/2017	17	11	2017	11:24:46	41086	0.666	11	24	46	49	0.051269531	3.4949707	0.15625	0.1652832	-0.90087891	1.0615234	0.018066406	0	0	0	0	0	0	0	0	0	0.92919922	0.070800781	0.025878906	-0.000488281	0.014404297	-0.010742188	0.965	32503.16	-0.109	266.7	1.028
716	19379	19379	Category A	0.15576172	0.15576172	-0.88793945	-0.29394531	-0.12573242	0.42504883	0	0.663	17/11/2017	17	11	2017	11:24:46	41086	0.777	11	24	46	49	0.051269531	3.4949707	0.15673828	0.1652832	-0.90087891	1.3735352	0.016113281	0	0	0	0	0	0	0	0	0	0.92944336	0.070556641	0.023681641	-0.000976563	-0.009521484	0.012939453	1.03	32355.54	-0.151	355.85	1.028
717	19380	19380	Category A	0.19189453	0.19189453	-0.88793945	-0.29516602	-0.12329102	0.41552734	0	0.443	17/11/2017	17	11	2017	11:24:46	41086	0.888	11	24	46	49	0.051269531	3.4949707	0.1574707	0.16503906	-0.90136719	1.0456543	0.045410156	0	0	0	0	0	0	0	0	0	0.9296875	0.0703125	0.07421875	0.034179688	0.026611328	0.013427734	0.926	32595.65	-0.105	265.69	1.028
718	19381	19381	Category A	0.17993164	0.15576172	-0.89990234	-0.29541016	-0.12084961	0.42773438	0	1.028	17/11/2017	17	11	2017	11:24:47	41087	0	11	24	47	49	0.051269531	3.4949707	0.15771484	0.16503906	-0.90112305	0.77148438	0.023925781	0	0	0	0	0	0	0	0	0	0.9296875	0.0703125	0.032714844	0.021972656	-0.009277344	0.001220703	0.821	32861.34	-0.032	86.43	1.028
719	19382	19382	Category A	0.15576172	0.17993164	-0.91186523	-0.296875	-0.125	0.42089844	0	0.234	17/11/2017	17	11	2017	11:24:47	41087	0.1	11	24	47	49	0.051269531	3.4949707	0.1574707	0.1652832	-0.90136719	0.86303711	0.018066406	0	0	0	0	0	0	0	0	0	0.9296875	0.0703125	0.026855469	-0.001708984	0.014404297	-0.010253906	0.871	32731.58	0.014	-35.24	1.028
720	19383	19383	Category A	0.15576172	0.17993164	-0.89990234	-0.29638672	-0.12817383	0.42382813	0	0.635	17/11/2017	17	11	2017	11:24:47	41087	0.2	11	24	47	49	0.051269531	3.4949707	0.15771484	0.16577148	-0.90112305	0.96630859	0.014160156	0	0	0	0	0	0	0	0	0	0.9296875	0.0703125	0.017578125	-0.001953125	0.013916016	0.001220703	1.021	32375.53	-0.075	172.3	1.028
721	19384	19384	Category A	0.14379883	0.19189453	-0.92382813	-0.29272461	-0.12573242	0.42675781	0	2.223	17/11/2017	17	11	2017	11:24:47	41087	0.3	11	24	47	49	0.051269531	3.4949707	0.15771484	0.16577148	-0.90136719	0.68164063	0.037109375	0	0	0	0	0	0	0	0	0	0.92993164	0.070068359	0.0625	-0.013916016	0.025878906	-0.022216797	1.052	32307.29	0.061	-129.65	1.568
722	19385	19385	Category A	0.10791016	0.16796875	-0.89990234	-0.30175781	-0.12353516	0.42407227	0	1.568	17/11/2017	17	11	2017	11:24:47	41087	0.4	11	24	47	49	0.051269531	3.4949707	0.15820313	0.16601563	-0.90136719	0.10449219	0.050292969	0	0	0	0	0	0	0	0	0	0.93017578	0.069824219	0.053710938	-0.050292969	0.001708984	0.001464844	1.191	32019.99	-0.033	65.64	1.568
723	19386	19386	Category A	0.15576172	0.19189453	-0.87597656	-0.29125977	-0.12158203	0.42382813	0	0.625	17/11/2017	17	11	2017	11:24:47	41087	0.5	11	24	47	50	0.051269531	3.4949707	0.15820313	0.16601563	-0.90209961	0.41552734	0.036621094	0	0	0	0	0	0	0	0	0	0.9309082	0.069091797	0.054443359	-0.002441406	0.025634766	0.026123047	1.356	31712.27	-0.118	216.72	1.568
724	19387	19387	Category A	0.16796875	0.15576172	-0.88793945	-0.29638672	-0.12573242	0.42578125	0	1.865	17/11/2017	17	11	2017	11:24:47	41087	0.6	11	24	47	50	0.051269531	3.4949707	0.15844727	0.16650391	-0.90258789	0.46069336	0.020263672	0	0	0	0	0	0	0	0	0	0.93139648	0.068603516	0.034667969	0.009277344	-0.010742188	0.014648438	1.465	31525.25	0.008	-13.27	1.568
725	19388	19388	Category A	0.15576172	0.15576172	-0.91186523	-0.29516602	-0.12329102	0.41796875	0	1.224	17/11/2017	17	11	2017	11:24:47	41087	0.7	11	24	47	50	0.051269531	3.4949707	0.15820313	0.16650391	-0.90234375	0.71826172	0.014648438	0	0	0	0	0	0	0	0	0	0.93115234	0.068847656	0.022949219	-0.002441406	-0.010742188	-0.009277344	1.317	31782.15	0.142	-246.9	1.335
726	19389	19389	Category A	0.14379883	0.17993164	-0.89990234	-0.29541016	-0.12280273	0.42382813	0	1.287	17/11/2017	17	11	2017	11:24:47	41087	0.8	11	24	47	50	0.051269531	3.4949707	0.15844727	0.16650391	-0.90307617	1.2431641	0.020019531	0	0	0	0	0	0	0	0	0	0.93188477	0.068115234	0.03125	-0.014648438	0.013183594	0.003173828	1.119	32165.2	0.256	-486.39	1.287
727	19390	19390	Category A	0.14379883	0.15576172	-0.88793945	-0.29467773	-0.12255859	0.4206543	0	1.335	17/11/2017	17	11	2017	11:24:47	41087	0.9	11	24	47	50	0.051269531	3.4949707	0.15820313	0.16625977	-0.90283203	1.2434082	0.023193359	0	0	0	0	0	0	0	0	0	0.93139648	0.068603516	0.039794922	-0.014404297	-0.010498047	0.014892578	1.108	32188.05	0.151	-298.82	1.287
728	19391	19391	Category A	0.15576172	0.14379883	-0.91186523	-0.29638672	-0.12207031	0.42382813	0	0.379	17/11/2017	17	11	2017	11:24:48	41088	0	11	24	48	50	0.051269531	3.4949707	0.15771484	0.16625977	-0.90283203	1.027832	0.024169922	0	0	0	0	0	0	0	0	0	0.93139648	0.068603516	0.033447266	-0.001953125	-0.022460938	-0.008789063	0.908	32639.4	0.579	-1150.52	1.224
729	19392	19392	Category A	0.17993164	0.19189453	-0.92382813	-0.30126953	-0.12280273	0.42407227	0	0.563	17/11/2017	17	11	2017	11:24:48	41088	0.1	11	24	48	50	0.051269531	3.4949707	0.15771484	0.16650391	-0.90283203	0.9597168	0.039306641	0	0	0	0	0	0	0	0	0	0.93164063	0.068359375	0.067871094	0.021972656	0.025146484	-0.020751953	0.859	32762.16	0.858	-1629.56	1.137
730	19393	19393	Category A	0.16796875	0.15576172	-0.91186523	-0.29345703	-0.12231445	0.42260742	0	0.66	17/11/2017	17	11	2017	11:24:48	41088	0.2	11	24	48	50	0.051269531	3.4949707	0.15795898	0.16650391	-0.90283203	1.3093262	0.017089844	0	0	0	0	0	0	0	0	0	0.93139648	0.068603516	0.029541016	0.009765625	-0.010742188	-0.008789063	0.834	32827	0.682	-1385.4	0.933
731	19394	19394	Category A	0.14379883	0.15576172	-0.88793945	-0.29638672	-0.12451172	0.42382813	0	0.933	17/11/2017	17	11	2017	11:24:48	41088	0.3	11	24	48	50	0.051269531	3.4949707	0.15820313	0.16650391	-0.90307617	1.3413086	0.0234375	0	0	0	0	0	0	0	0	0	0.93188477	0.068115234	0.040283203	-0.014404297	-0.010742188	0.015136719	0.721	33141.32	0.67	-1490.39	0.66
732	19395	19395	Category A	0.17993164	0.17993164	-0.91186523	-0.29541016	-0.12524414	0.421875	0	1.137	17/11/2017	17	11	2017	11:24:48	41088	0.4	11	24	48	50	0.051269531	3.4949707	0.15869141	0.16625977	-0.90307617	0.74291992	0.026611328	0	0	0	0	0	0	0	0	0	0.93188477	0.068115234	0.043212891	0.020996094	0.013427734	-0.008544922	0.757	33037.1	0.621	-1363.53	0.66
733	19396	19396	Category A	0.14379883	0.19189453	-0.87597656	-0.29223633	-0.12548828	0.41650391	0	0.655	17/11/2017	17	11	2017	11:24:48	41088	0.5	11	24	48	51	0.051269531	3.4949707	0.15893555	0.16625977	-0.90332031	0.48364258	0.040527344	0	0	0	0	0	0	0	0	0	0.93212891	0.067871094	0.068359375	-0.015136719	0.025390625	0.02734375	0.714	33162.08	0.573	-1325.03	0.66
734	19397	19397	Category A	0.13183594	0.17993164	-0.89990234	-0.29296875	-0.125	0.42260742	0	0.595	17/11/2017	17	11	2017	11:24:48	41088	0.6	11	24	48	51	0.051269531	3.4949707	0.15917969	0.16625977	-0.90283203	0.46704102	0.030761719	0	0	0	0	0	0	0	0	0	0.93188477	0.068115234	0.043945313	-0.02734375	0.013427734	0.002929688	0.669	33299.57	0.291	-784.72	0.655
735	19398	19398	Category A	0.16796875	0.15576172	-0.91186523	-0.29858398	-0.12426758	0.42602539	0	0.306	17/11/2017	17	11	2017	11:24:48	41088	0.7	11	24	48	51	0.051269531	3.4949707	0.15893555	0.16601563	-0.90283203	0.008789063	0.016357422	0	0	0	0	0	0	0	0	0	0.93164063	0.068359375	0.028320313	0.008789063	-0.010253906	-0.008789063	0.534	33762.67	0.181	-603.57	0.655
736	19399	19399	Category A	0.14379883	0.16796875	-0.88793945	-0.29125977	-0.11865234	0.42358398	0	0.393	17/11/2017	17	11	2017	11:24:48	41088	0.8	11	24	48	51	0.051269531	3.4949707	0.15893555	0.16625977	-0.90283203	0.30712891	0.021484375	0	0	0	0	0	0	0	0	0	0.93164063	0.068359375	0.031738281	-0.015136719	0.001464844	0.014892578	0.523	33804.44	0.256	-829.07	0.595
737	19400	19400	Category A	0.14379883	0.16796875	-0.89990234	-0.29296875	-0.125	0.42163086	0	0.119	17/11/2017	17	11	2017	11:24:48	41088	0.9	11	24	48	51	0.051269531	3.4949707	0.15893555	0.16650391	-0.90258789	0.049560547	0.015380859	0	0	0	0	0	0	0	0	0	0.93164063	0.068359375	0.019287109	-0.015136719	0.001220703	0.002685547	0.464	34041.48	0.35	-1161.47	0.519
738	19401	19401	Category A	0.13183594	0.13183594	-0.89990234	-0.30126953	-0.12475586	0.42602539	0	1.075	17/11/2017	17	11	2017	11:24:49	41089	0	11	24	49	51	0.051269531	3.4949707	0.15893555	0.16674805	-0.90258789	0.72265625	0.044189453	0	0	0	0	0	0	0	0	0	0.93139648	0.068603516	0.064697266	-0.027099609	-0.034912109	0.002685547	0.452	34092.65	0.267	-945.41	0.508
739	19402	19402	Category A	0.15576172	0.15576172	-0.92382813	-0.29394531	-0.12719727	0.41674805	0	0.3	17/11/2017	17	11	2017	11:24:49	41089	0.1	11	24	49	51	0.051269531	3.4949707	0.15893555	0.16674805	-0.90307617	1.2106934	0.023681641	0	0	0	0	0	0	0	0	0	0.93212891	0.067871094	0.034912109	-0.003173828	-0.010986328	-0.020507813	0.485	33954.45	0.341	-1106.37	0.508
740	19403	19403	Category A	0.16796875	0.14379883	-0.88793945	-0.29467773	-0.12402344	0.42480469	0	0.519	17/11/2017	17	11	2017	11:24:49	41089	0.2	11	24	49	51	0.051269531	3.4949707	0.15869141	0.16723633	-0.90283203	1.1906738	0.029296875	0	0	0	0	0	0	0	0	0	0.93188477	0.068115234	0.047607422	0.009033203	-0.0234375	0.014892578	0.5	33894.14	0.332	-1061.89	0.508
741	19404	19404	Category A	0.15576172	0.14379883	-0.89990234	-0.29370117	-0.12158203	0.42163086	0	0.508	17/11/2017	17	11	2017	11:24:49	41089	0.3	11	24	49	51	0.051269531	3.4949707	0.15893555	0.16772461	-0.90283203	1.5808105	0.024169922	0	0	0	0	0	0	0	0	0	0.93212891	0.067871094	0.030273438	-0.003173828	-0.023925781	0.002929688	0.563	33655.79	0.199	-632.85	0.519
742	19405	19405	Category A	0.19189453	0.17993164	-0.86376953	-0.29541016	-0.12670898	0.421875	0	0.482	17/11/2017	17	11	2017	11:24:49	41089	0.4	11	24	49	51	0.051269531	3.4949707	0.15844727	0.16748047	-0.90332031	2.4106445	0.052978516	0	0	0	0	0	0	0	0	0	0.93212891	0.067871094	0.085205078	0.033203125	0.012207031	0.039550781	0.502	33886.2	0.249	-832.01	0.508
743	19406	19406	Category A	0.15576172	0.15576172	-0.92382813	-0.29858398	-0.12353516	0.42578125	0	0.494	17/11/2017	17	11	2017	11:24:49	41089	0.5	11	24	49	52	0.051269531	3.4949707	0.15820313	0.16723633	-0.90307617	2.2883301	0.023681641	0	0	0	0	0	0	0	0	0	0.93188477	0.068115234	0.034667969	-0.002441406	-0.011474609	-0.020507813	0.509	33858.65	0.416	-1260.59	0.519
744	19407	19407	Category A	0.13183594	0.14379883	-0.91186523	-0.29541016	-0.12329102	0.42382813	0	0.712	17/11/2017	17	11	2017	11:24:49	41089	0.6	11	24	49	52	0.051269531	3.4949707	0.1574707	0.16723633	-0.90307617	1.8034668	0.035888672	0	0	0	0	0	0	0	0	0	0.93188477	0.068115234	0.058105469	-0.025634766	-0.0234375	-0.008544922	0.628	33431.53	0.458	-1197.23	0.712
745	19408	19408	Category A	0.14379883	0.16796875	-0.92382813	-0.29467773	-0.12402344	0.41772461	0	0.342	17/11/2017	17	11	2017	11:24:49	41089	0.7	11	24	49	52	0.051269531	3.4949707	0.15795898	0.16723633	-0.90332031	1.6235352	0.024658203	0	0	0	0	0	0	0	0	0	0.93212891	0.067871094	0.03515625	-0.014160156	0.000488281	-0.020263672	0.739	33088.7	0.29	-730.94	1.174
746	19409	19409	Category A	0.14379883	0.16796875	-0.89990234	-0.29467773	-0.12670898	0.42382813	0	1.234	17/11/2017	17	11	2017	11:24:49	41089	0.8	11	24	49	52	0.051269531	3.4949707	0.15795898	0.16723633	-0.90356445	1.3754883	0.014648438	0	0	0	0	0	0	0	0	0	0.93237305	0.067626953	0.018554688	-0.014160156	0.000488281	0.003662109	0.869	32736.66	0.106	-256.72	1.174
747	19410	19410	Category A	0.15576172	0.16796875	-0.89990234	-0.29541016	-0.12597656	0.42163086	0	1.174	17/11/2017	17	11	2017	11:24:49	41089	0.9	11	24	49	52	0.051269531	3.4949707	0.1574707	0.16723633	-0.90332031	0.81054688	0.00390625	0	0	0	0	0	0	0	0	0	0.93212891	0.067871094	0.005859375	-0.001708984	0.000488281	0.003417969	0.846	32795.68	0.24	-561.38	1.174
748	19411	19411	Category A	0.17993164	0.15576172	-0.89990234	-0.29614258	-0.12744141	0.41992188	0	1.259	17/11/2017	17	11	2017	11:24:50	41090	0	11	24	50	52	0.051269531	3.4949707	0.1574707	0.16748047	-0.90332031	0.14160156	0.025390625	0	0	0	0	0	0	0	0	0	0.93212891	0.067871094	0.037353516	0.022216797	-0.01171875	0.003417969	0.815	32877.33	0.201	-490.64	1.174
749	19412	19412	Category A	0.13183594	0.15576172	-0.93579102	-0.29614258	-0.12524414	0.42382813	0	0.357	17/11/2017	17	11	2017	11:24:50	41090	0.1	11	24	50	52	0.051269531	3.4949707	0.15771484	0.16772461	-0.90307617	0.6262207	0.043212891	0	0	0	0	0	0	0	0	0	0.93188477	0.068115234	0.0703125	-0.025878906	-0.011962891	-0.032470703	0.834	32827	0.201	-482.5	1.174
750	19413	19413	Category A	0.15576172	0.15576172	-0.87597656	-0.29638672	-0.12744141	0.42407227	0	0.527	17/11/2017	17	11	2017	11:24:50	41090	0.2	11	24	50	52	0.051269531	3.4949707	0.1574707	0.16723633	-0.90332031	0.4777832	0.029541016	0	0	0	0	0	0	0	0	0	0.93188477	0.068115234	0.040527344	-0.001708984	-0.011474609	0.02734375	0.774	32989.27	0.173	-443.8	0.876
751	19414	19414	Category A	0.14379883	0.15576172	-0.88793945	-0.29370117	-0.12426758	0.42260742	0	0.456	17/11/2017	17	11	2017	11:24:50	41090	0.3	11	24	50	52	0.051269531	3.4949707	0.15722656	0.16674805	-0.90356445	0.60351563	0.023681641	0	0	0	0	0	0	0	0	0	0.93237305	0.067626953	0.040527344	-0.013427734	-0.010986328	0.015625	0.712	33168.04	0.111	-312.02	0.797
752	19415	19415	Category A	0.17993164	0.16796875	-0.93579102	-0.29492188	-0.12011719	0.42382813	0	0.876	17/11/2017	17	11	2017	11:24:50	41090	0.4	11	24	50	52	0.051269531	3.4949707	0.15698242	0.16674805	-0.90380859	0.82666016	0.0390625	0	0	0	0	0	0	0	0	0	0.93237305	0.067626953	0.055664063	0.022705078	0.000976563	-0.031738281	0.576	33609.32	0.474	-1297.68	0.713
753	19416	19416	Category A	0.16796875	0.17993164	-0.91186523	-0.29394531	-0.12451172	0.42773438	0	0.797	17/11/2017	17	11	2017	11:24:50	41090	0.5	11	24	50	53	0.051513672	3.5594238	0.15698242	0.16674805	-0.90405273	0.6574707	0.018554688	0	0	0	0	0	0	0	0	0	0.93261719	0.067382813	0.031738281	0.010742188	0.012939453	-0.007568359	0.635	33408.51	0.518	-1312.8	0.797
754	19417	19417	Category A	0.15576172	0.15576172	-0.89990234	-0.29223633	-0.12670898	0.4206543	0	0.445	17/11/2017	17	11	2017	11:24:50	41090	0.6	11	24	50	53	0.051513672	3.5594238	0.15722656	0.16650391	-0.90380859	0.29443359	0.01171875	0	0	0	0	0	0	0	0	0	0.93237305	0.067626953	0.016357422	-0.001464844	-0.010742188	0.00390625	0.767	33008.86	0.608	-1330.05	0.876
755	19418	19418	Category A	0.16796875	0.15576172	-0.89990234	-0.29638672	-0.12573242	0.42407227	0	0.713	17/11/2017	17	11	2017	11:24:50	41090	0.7	11	24	50	53	0.051513672	3.5594238	0.1574707	0.16601563	-0.90380859	0.086425781	0.015136719	0	0	0	0	0	0	0	0	0	0.93237305	0.067626953	0.024658203	0.010253906	-0.010253906	0.00390625	0.856	32769.86	0.318	-716.24	0.992
756	19419	19419	Category A	0.19189453	0.16796875	-0.92382813	-0.29418945	-0.12084961	0.42480469	0	1.316	17/11/2017	17	11	2017	11:24:50	41090	0.8	11	24	50	53	0.051513672	3.5594238	0.15771484	0.16601563	-0.90356445	0.037597656	0.039550781	0	0	0	0	0	0	0	0	0	0.93212891	0.067871094	0.055908203	0.033935547	0.001708984	-0.020019531	0.879	32711.39	0.276	-619.71	0.992
757	19420	19420	Category A	0.15576172	0.16796875	-0.92382813	-0.29516602	-0.12255859	0.42675781	0	0.992	17/11/2017	17	11	2017	11:24:50	41090	0.9	11	24	50	53	0.051513672	3.5594238	0.15795898	0.16625977	-0.90405273	0.16088867	0.019775391	0	0	0	0	0	0	0	0	0	0.93286133	0.067138672	0.023193359	-0.002197266	0.001464844	-0.01953125	0.821	32861.34	0.436	-968.35	0.992
758	19421	19421	Category A	0.16796875	0.16796875	-0.92382813	-0.29248047	-0.12817383	0.41967773	0	1.016	17/11/2017	17	11	2017	11:24:51	41091	0	11	24	51	53	0.051513672	3.5594238	0.1574707	0.16601563	-0.90478516	0.23632813	0.021484375	0	0	0	0	0	0	0	0	0	0.93334961	0.066650391	0.031005859	0.010253906	0.001708984	-0.018798828	0.789	32947.77	0.398	-919.91	1.016
759	19422	19422	Category A	0.17993164	0.16796875	-0.89990234	-0.2980957	-0.12695313	0.42260742	0	0.446	17/11/2017	17	11	2017	11:24:51	41091	0.1	11	24	51	53	0.051513672	3.5594238	0.15771484	0.16650391	-0.90454102	0.28198242	0.022460938	0	0	0	0	0	0	0	0	0	0.93310547	0.066894531	0.028320313	0.021972656	0.001220703	0.004638672	0.885	32696.34	0.199	-457.8	1.29
760	19423	19423	Category A	0.16796875	0.14379883	-0.89990234	-0.29760742	-0.12304688	0.41772461	0	0.252	17/11/2017	17	11	2017	11:24:51	41091	0.2	11	24	51	53	0.051513672	3.5594238	0.15820313	0.16601563	-0.90478516	0.041015625	0.024902344	0	0	0	0	0	0	0	0	0	0.93334961	0.066650391	0.036865234	0.009521484	-0.022216797	0.004882813	0.946	32547.83	-0.076	186.29	1.29
761	19424	19424	Category A	0.16796875	0.16796875	-0.91186523	-0.29003906	-0.12304688	0.42163086	0	1.29	17/11/2017	17	11	2017	11:24:51	41091	0.3	11	24	51	53	0.051513672	3.5594238	0.15771484	0.16577148	-0.90454102	0.035644531	0.012451172	0	0	0	0	0	0	0	0	0	0.93310547	0.066894531	0.019287109	0.010009766	0.001953125	-0.007080078	1.113	32177.64	-0.22	498.76	1.29
762	19425	19425	Category A	0.16796875	0.16796875	-0.92382813	-0.29614258	-0.12426758	0.41967773	0	1.681	17/11/2017	17	11	2017	11:24:51	41091	0.4	11	24	51	53	0.051513672	3.5594238	0.15771484	0.1652832	-0.90429688	0.18408203	0.021972656	0	0	0	0	0	0	0	0	0	0.93261719	0.067382813	0.032226563	0.010009766	0.002441406	-0.019287109	1.158	32085.63	-0.33	757.16	1.29
763	19426	19426	Category A	0.17993164	0.16796875	-0.91186523	-0.29638672	-0.12573242	0.42285156	0	1.997	17/11/2017	17	11	2017	11:24:51	41091	0.5	11	24	51	54	0.051513672	3.5594238	0.15795898	0.16503906	-0.90429688	0.39892578	0.023193359	0	0	0	0	0	0	0	0	0	0.93261719	0.067382813	0.032226563	0.021728516	0.002685547	-0.007324219	1.238	31928.99	-0.24	498.26	1.66
764	19427	19427	Category A	0.15576172	0.15576172	-0.89990234	-0.29638672	-0.12573242	0.42285156	0	1.282	17/11/2017	17	11	2017	11:24:51	41091	0.6	11	24	51	54	0.051513672	3.5594238	0.15795898	0.16479492	-0.90478516	0.2746582	0.010498047	0	0	0	0	0	0	0	0	0	0.93310547	0.066894531	0.016357422	-0.002197266	-0.009033203	0.004882813	1.473	31511.98	-0.429	812.76	1.66
765	19428	19428	Category A	0.16796875	0.15576172	-0.93579102	-0.29711914	-0.12133789	0.42382813	0	0.93	17/11/2017	17	11	2017	11:24:51	41091	0.7	11	24	51	54	0.051513672	3.5594238	0.15795898	0.16503906	-0.9050293	0.030517578	0.033447266	0	0	0	0	0	0	0	0	0	0.93334961	0.066650391	0.050048828	0.009765625	-0.009277344	-0.030517578	1.459	31535.25	-0.538	1072.48	1.66
766	19429	19429	Category A	0.16796875	0.16796875	-0.89990234	-0.29589844	-0.12646484	0.4206543	0	1.66	17/11/2017	17	11	2017	11:24:51	41091	0.8	11	24	51	54	0.051513672	3.5594238	0.15795898	0.1652832	-0.90478516	0.37841797	0.011474609	0	0	0	0	0	0	0	0	0	0.93334961	0.066650391	0.017578125	0.009765625	0.002441406	0.004882813	1.375	31678.81	-0.411	826.69	1.305
767	19430	19430	Category A	0.14379883	0.17993164	-0.91186523	-0.296875	-0.125	0.41992188	0	1.208	17/11/2017	17	11	2017	11:24:51	41091	0.9	11	24	51	54	0.051513672	3.5594238	0.15795898	0.16503906	-0.90454102	0.765625	0.021484375	0	0	0	0	0	0	0	0	0	0.93310547	0.066894531	0.035888672	-0.014160156	0.014648438	-0.007080078	1.259	31889.23	-0.183	366.34	1.305
768	19431	19431	Category A	0.15576172	0.19189453	-0.92382813	-0.29394531	-0.12573242	0.4206543	0	1.174	17/11/2017	17	11	2017	11:24:52	41092	0	11	24	52	54	0.051513672	3.5594238	0.15795898	0.16503906	-0.90429688	1.027832	0.032958984	0	0	0	0	0	0	0	0	0	0.93261719	0.067382813	0.048339844	-0.002197266	0.026611328	-0.019287109	1.487	31488.88	-0.328	594.74	1.66
769	19432	19432	Category A	0.16796875	0.16796875	-0.93579102	-0.29516602	-0.12255859	0.42480469	0	1.305	17/11/2017	17	11	2017	11:24:52	41092	0.1	11	24	52	54	0.051513672	3.5594238	0.15820313	0.16552734	-0.90356445	1.1535645	0.033447266	0	0	0	0	0	0	0	0	0	0.93212891	0.067871094	0.043945313	0.009521484	0.002197266	-0.031982422	1.717	31132.6	-0.798	1479.98	1.66
770	19433	19433	Category A	0.17993164	0.15576172	-0.89990234	-0.2980957	-0.12353516	0.42480469	0	2.645	17/11/2017	17	11	2017	11:24:52	41092	0.2	11	24	52	54	0.051513672	3.5594238	0.1574707	0.1652832	-0.90332031	1.1774902	0.024414063	0	0	0	0	0	0	0	0	0	0.93164063	0.068359375	0.035400391	0.022216797	-0.009521484	0.003417969	1.516	31441.6	-0.779	1652.89	1.305
771	19434	19434	Category A	0.19189453	0.16796875	-0.89990234	-0.29223633	-0.125	0.42089844	0	2.315	17/11/2017	17	11	2017	11:24:52	41092	0.3	11	24	52	54	0.051513672	3.5594238	0.15795898	0.16577148	-0.90332031	1.125	0.033935547	0	0	0	0	0	0	0	0	0	0.93188477	0.068115234	0.039306641	0.033691406	0.001953125	0.003417969	1.391	31650.93	-0.545	1144.75	1.305
772	19435	19435	Category A	0.16796875	0.16796875	-0.89990234	-0.29345703	-0.11621094	0.42382813	0	0.449	17/11/2017	17	11	2017	11:24:52	41092	0.4	11	24	52	54	0.051513672	3.5594238	0.15795898	0.1652832	-0.90356445	0.78564453	0.010742188	0	0	0	0	0	0	0	0	0	0.93212891	0.067871094	0.016113281	0.009765625	0.002441406	0.003662109	1.378	31673.57	-0.459	939.01	1.305
773	19436	19436	Category A	0.16796875	0.16796875	-0.88793945	-0.29370117	-0.12548828	0.41870117	0	0.458	17/11/2017	17	11	2017	11:24:52	41092	0.5	11	24	52	55	0.051513672	3.5594238	0.1574707	0.16503906	-0.90332031	0.67114258	0.018798828	0	0	0	0	0	0	0	0	0	0.93164063	0.068359375	0.028564453	0.010253906	0.002929688	0.015380859	1.287	31837.05	-0.5	1116.22	1.097
774	19437	19437	Category A	0.16796875	0.15576172	-0.91186523	-0.30175781	-0.1237793	0.42504883	0	1.097	17/11/2017	17	11	2017	11:24:52	41092	0.6	11	24	52	55	0.051513672	3.5594238	0.15795898	0.16455078	-0.90380859	0.7890625	0.015380859	0	0	0	0	0	0	0	0	0	0.93212891	0.067871094	0.026855469	0.009765625	-0.008789063	-0.0078125	0.96	32514.85	-0.21	542.2	0.842
775	19438	19438	Category A	0.16796875	0.16796875	-0.91186523	-0.29785156	-0.12329102	0.42871094	0	0.758	17/11/2017	17	11	2017	11:24:52	41092	0.7	11	24	52	55	0.051513672	3.5594238	0.15869141	0.16455078	-0.90380859	0.81958008	0.012451172	0	0	0	0	0	0	0	0	0	0.93237305	0.067626953	0.020507813	0.009033203	0.003173828	-0.0078125	0.715	33159.1	0.131	-363.42	0.837
776	19439	19439	Category A	0.14379883	0.16796875	-0.88793945	-0.29248047	-0.12158203	0.41552734	0	0.687	17/11/2017	17	11	2017	11:24:52	41092	0.8	11	24	52	55	0.051513672	3.5594238	0.15795898	0.16430664	-0.90356445	0.62158203	0.021484375	0	0	0	0	0	0	0	0	0	0.93188477	0.068115234	0.033447266	-0.014160156	0.003417969	0.015625	0.779	32975.37	0.198	-500.05	0.837
777	19440	19440	Category A	0.15576172	0.17993164	-0.88793945	-0.29614258	-0.12670898	0.42163086	0	0.842	17/11/2017	17	11	2017	11:24:52	41092	0.9	11	24	52	55	0.051513672	3.5594238	0.15795898	0.16381836	-0.90356445	0.64599609	0.022460938	0	0	0	0	0	0	0	0	0	0.93188477	0.068115234	0.033935547	-0.002197266	0.015869141	0.015625	0.814	32880.01	0.101	-257.71	0.837
778	19441	19441	Category A	0.16796875	0.17993164	-0.92382813	-0.29614258	-0.12182617	0.42480469	0	0.837	17/11/2017	17	11	2017	11:24:53	41093	0	11	24	53	55	0.051513672	3.5594238	0.15795898	0.16381836	-0.90405273	1.1577148	0.027099609	0	0	0	0	0	0	0	0	0	0.93212891	0.067871094	0.045654297	0.009765625	0.015869141	-0.01953125	0.719	33147.24	0.07	-199.47	0.837
779	19442	19442	Category A	0.13183594	0.19189453	-0.89990234	-0.29394531	-0.12719727	0.41674805	0	0.665	17/11/2017	17	11	2017	11:24:53	41093	0.1	11	24	53	55	0.051513672	3.5594238	0.15820313	0.16430664	-0.90405273	1.3979492	0.038330078	0	0	0	0	0	0	0	0	0	0.93237305	0.067626953	0.057861328	-0.026367188	0.02734375	0.004150391	0.826	32848.08	-0.049	132.84	0.837
780	19443	19443	Category A	0.15576172	0.17993164	-0.88793945	-0.29858398	-0.12426758	0.42163086	0	0.53	17/11/2017	17	11	2017	11:24:53	41093	0.2	11	24	53	55	0.051513672	3.5594238	0.15820313	0.16430664	-0.90332031	1.298584	0.021972656	0	0	0	0	0	0	0	0	0	0.93164063	0.068359375	0.033447266	-0.002441406	0.015380859	0.015380859	0.832	32832.25	-0.056	151.45	0.837
781	19444	19444	Category A	0.13183594	0.16796875	-0.89990234	-0.296875	-0.12573242	0.4206543	0	1.398	17/11/2017	17	11	2017	11:24:53	41093	0.3	11	24	53	55	0.051513672	3.5594238	0.15820313	0.16455078	-0.90356445	1.3601074	0.026855469	0	0	0	0	0	0	0	0	0	0.93212891	0.067871094	0.033691406	-0.026367188	0.003173828	0.003662109	0.762	33022.94	-0.085	251.65	0.772
782	19445	19445	Category A	0.14379883	0.16796875	-0.88793945	-0.3034668	-0.12304688	0.42089844	0	0.72	17/11/2017	17	11	2017	11:24:53	41093	0.4	11	24	53	55	0.051513672	3.5594238	0.15869141	0.16455078	-0.90405273	1.6911621	0.021972656	0	0	0	0	0	0	0	0	0	0.93237305	0.067626953	0.034179688	-0.014892578	0.003173828	0.016113281	0.751	33054.19	-0.151	471.52	0.772
783	19446	19446	Category A	0.13183594	0.17993164	-0.91186523	-0.29614258	-0.12573242	0.41870117	0	0.426	17/11/2017	17	11	2017	11:24:53	41093	0.5	11	24	53	56	0.051513672	3.5594238	0.15795898	0.16455078	-0.90454102	1.6442871	0.031005859	0	0	0	0	0	0	0	0	0	0.93286133	0.067138672	0.048583984	-0.026123047	0.015136719	-0.007080078	0.925	32598.06	-0.401	1202.55	1.398
784	19447	19447	Category A	0.17993164	0.16796875	-0.91186523	-0.30004883	-0.12133789	0.42382813	0	0.772	17/11/2017	17	11	2017	11:24:53	41093	0.6	11	24	53	56	0.051513672	3.5594238	0.15795898	0.16479492	-0.90454102	1.0944824	0.023193359	0	0	0	0	0	0	0	0	0	0.93286133	0.067138672	0.032226563	0.021728516	0.002929688	-0.007080078	1.086	32234.3	-0.513	1385.66	1.398
785	19448	19448	Category A	0.16796875	0.16796875	-0.88793945	-0.29443359	-0.12109375	0.41870117	0	1.709	17/11/2017	17	11	2017	11:24:53	41093	0.7	11	24	53	56	0.051513672	3.5594238	0.15820313	0.1652832	-0.90454102	0.63916016	0.019287109	0	0	0	0	0	0	0	0	0	0.93310547	0.066894531	0.028808594	0.009521484	0.002441406	0.016601563	1.029	32357.76	-0.462	1283.64	1.061
786	19449	19449	Category A	0.14379883	0.16796875	-0.88793945	-0.29785156	-0.12524414	0.42260742	0	1.491	17/11/2017	17	11	2017	11:24:53	41093	0.8	11	24	53	56	0.051513672	3.5594238	0.15820313	0.16552734	-0.90478516	0.39550781	0.022460938	0	0	0	0	0	0	0	0	0	0.93334961	0.066650391	0.033935547	-0.014404297	0.002197266	0.016845703	0.975	32479.94	-0.427	1230.56	1.092
787	19450	19450	Category A	0.13183594	0.16796875	-0.91186523	-0.3034668	-0.12597656	0.42285156	0	1.061	17/11/2017	17	11	2017	11:24:53	41093	0.9	11	24	53	56	0.051513672	3.5594238	0.15844727	0.16552734	-0.90551758	0.25634766	0.02734375	0	0	0	0	0	0	0	0	0	0.93408203	0.065917969	0.03515625	-0.026611328	0.002197266	-0.006103516	1.086	32234.3	-0.562	1566.31	1.092
788	19451	19451	Category A	0.15576172	0.16796875	-0.88793945	-0.29760742	-0.12280273	0.42382813	0	0.395	17/11/2017	17	11	2017	11:24:54	41094	0	11	24	54	56	0.051513672	3.5594238	0.15844727	0.16552734	-0.90576172	1.3068848	0.018066406	0	0	0	0	0	0	0	0	0	0.93432617	0.065673828	0.022949219	-0.002685547	0.002197266	0.017822266	1.016	32386.69	-0.401	1088.13	1.491
789	19452	19452	Category A	0.14379883	0.14379883	-0.91186523	-0.29785156	-0.12109375	0.41992188	0	1.092	17/11/2017	17	11	2017	11:24:54	41094	0.1	11	24	54	56	0.051513672	3.5594238	0.15820313	0.16577148	-0.90600586	1.8115234	0.026855469	0	0	0	0	0	0	0	0	0	0.93457031	0.065429688	0.042236328	-0.014404297	-0.021972656	-0.005615234	1.035	32344.5	-0.267	661.56	1.092
790	19453	19453	Category A	0.15576172	0.14379883	-0.93579102	-0.29516602	-0.12329102	0.42260742	0	0.348	17/11/2017	17	11	2017	11:24:54	41094	0.2	11	24	54	56	0.051513672	3.5594238	0.15869141	0.16601563	-0.90551758	1.9702148	0.037597656	0	0	0	0	0	0	0	0	0	0.93408203	0.065917969	0.055419922	-0.002929688	-0.022216797	-0.030029297	0.947	32545.47	-0.154	391.35	1.061
791	19454	19454	Category A	0.13183594	0.16796875	-0.89990234	-0.29760742	-0.12304688	0.41772461	0	1.823	17/11/2017	17	11	2017	11:24:54	41094	0.3	11	24	54	56	0.051269531	3.5336426	0.15869141	0.16601563	-0.90576172	1.9619141	0.027587891	0	0	0	0	0	0	0	0	0	0.93457031	0.065429688	0.034667969	-0.026855469	0.001708984	0.005859375	0.823	32856.02	-0.034	91.75	1.092
792	19455	19455	Category A	0.15576172	0.15576172	-0.88793945	-0.29516602	-0.12451172	0.42163086	0	0.967	17/11/2017	17	11	2017	11:24:54	41094	0.4	11	24	54	56	0.051269531	3.5336426	0.15893555	0.16625977	-0.90600586	1.8686523	0.021240234	0	0	0	0	0	0	0	0	0	0.93481445	0.065185547	0.032226563	-0.003173828	-0.010498047	0.018066406	1.05	32311.64	-0.273	669.28	1.713
793	19456	19456	Category A	0.14379883	0.17993164	-0.87597656	-0.29003906	-0.12304688	0.4206543	0	0.313	17/11/2017	17	11	2017	11:24:54	41094	0.5	11	24	54	57	0.051269531	3.5336426	0.15869141	0.16601563	-0.90576172	1.4958496	0.035888672	0	0	0	0	0	0	0	0	0	0.93457031	0.065429688	0.058349609	-0.014892578	0.013671875	0.029785156	1.153	32095.71	-0.305	694.79	1.713
794	19457	19457	Category A	0.16796875	0.15576172	-0.89990234	-0.29394531	-0.125	0.4206543	0	1.759	17/11/2017	17	11	2017	11:24:54	41094	0.6	11	24	54	57	0.051269531	3.5336426	0.15820313	0.16601563	-0.90576172	0.65234375	0.015380859	0	0	0	0	0	0	0	0	0	0.93432617	0.065673828	0.025878906	0.009521484	-0.010253906	0.005859375	1.375	31678.81	-0.601	1310.46	1.713
795	19458	19458	Category A	0.16796875	0.16796875	-0.89990234	-0.29321289	-0.11645508	0.41967773	0	1.713	17/11/2017	17	11	2017	11:24:54	41094	0.7	11	24	54	57	0.051269531	3.5336426	0.15844727	0.16625977	-0.90600586	0.29174805	0.011230469	0	0	0	0	0	0	0	0	0	0.93457031	0.065429688	0.017089844	0.009277344	0.001464844	0.006103516	1.174	32053.62	-0.452	1084.75	1.68
796	19459	19459	Category A	0.16796875	0.17993164	-0.92382813	-0.30029297	-0.12524414	0.42163086	0	1.68	17/11/2017	17	11	2017	11:24:54	41094	0.8	11	24	54	57	0.051269531	3.5336426	0.15869141	0.16650391	-0.90576172	0.13989258	0.023925781	0	0	0	0	0	0	0	0	0	0.93457031	0.065429688	0.040283203	0.009033203	0.013183594	-0.017822266	1.155	32091.68	-0.475	1173.61	1.68
797	19460	19460	Category A	0.16796875	0.17993164	-0.93579102	-0.29541016	-0.12280273	0.42260742	0	0.612	17/11/2017	17	11	2017	11:24:54	41094	0.9	11	24	54	57	0.051269531	3.5336426	0.15844727	0.16674805	-0.90527344	0.059814453	0.034179688	0	0	0	0	0	0	0	0	0	0.93408203	0.065917969	0.052734375	0.009277344	0.012939453	-0.030273438	1.257	31892.99	-0.597	1434.97	1.68
798	19461	19461	Category A	0.19189453	0.17993164	-0.88793945	-0.29467773	-0.12329102	0.41967773	0	0.858	17/11/2017	17	11	2017	11:24:55	41095	0	11	24	55	57	0.051269531	3.5336426	0.15869141	0.16699219	-0.90527344	0.17724609	0.039550781	0	0	0	0	0	0	0	0	0	0.93408203	0.065917969	0.063232422	0.032958984	0.012695313	0.017333984	1.187	32027.86	-0.446	1055.05	1.339
799	19462	19462	Category A	0.19189453	0.15576172	-0.92382813	-0.2980957	-0.12573242	0.42504883	0	0.922	17/11/2017	17	11	2017	11:24:55	41095	0.1	11	24	55	57	0.051269531	3.5336426	0.15869141	0.16699219	-0.90527344	0.23022461	0.039550781	0	0	0	0	0	0	0	0	0	0.93408203	0.065917969	0.062744141	0.032958984	-0.011230469	-0.018310547	1.084	32238.54	-0.371	926.51	1.093
800	19463	19463	Category A	0.11987305	0.15576172	-0.88793945	-0.29541016	-0.12329102	0.42163086	0	1.339	17/11/2017	17	11	2017	11:24:55	41095	0.2	11	24	55	57	0.051269531	3.5336426	0.15820313	0.16699219	-0.90527344	0.008544922	0.043701172	0	0	0	0	0	0	0	0	0	0.93408203	0.065917969	0.066894531	-0.038330078	-0.011230469	0.017333984	0.87	32734.12	-0.256	744.06	0.922
801	19464	19464	Category A	0.14379883	0.14379883	-0.89990234	-0.29931641	-0.12451172	0.42285156	0	1.093	17/11/2017	17	11	2017	11:24:55	41095	0.3	11	24	55	57	0.051269531	3.5336426	0.15795898	0.16723633	-0.90478516	0.11132813	0.027832031	0	0	0	0	0	0	0	0	0	0.93359375	0.06640625	0.042724609	-0.014160156	-0.0234375	0.004882813	0.893	32676.4	-0.25	706.06	0.922
802	19465	19465	Category A	0.11987305	0.15576172	-0.89990234	-0.29516602	-0.12426758	0.41870117	0	0.398	17/11/2017	17	11	2017	11:24:55	41095	0.4	11	24	55	57	0.051269531	3.5336426	0.15795898	0.16723633	-0.90429688	0.20800781	0.040039063	0	0	0	0	0	0	0	0	0	0.93334961	0.066650391	0.054199219	-0.038085938	-0.011474609	0.004394531	0.828	32842.79	-0.171	494.71	1.093
803	19466	19466	Category A	0.15576172	0.17993164	-0.91186523	-0.29785156	-0.12573242	0.41992188	0	0.753	17/11/2017	17	11	2017	11:24:55	41095	0.5	11	24	55	58	0.051269531	3.5336426	0.15795898	0.16699219	-0.90405273	0.15161133	0.014892578	0	0	0	0	0	0	0	0	0	0.93286133	0.067138672	0.022460938	-0.002197266	0.012695313	-0.007568359	0.998	32427.25	-0.393	1081.38	1.339
804	19467	19467	Category A	0.16796875	0.16796875	-0.91186523	-0.29370117	-0.12426758	0.42260742	0	0.467	17/11/2017	17	11	2017	11:24:55	41095	0.6	11	24	55	58	0.051269531	3.5336426	0.1574707	0.16699219	-0.90405273	0.42236328	0.012939453	0	0	0	0	0	0	0	0	0	0.93286133	0.067138672	0.019042969	0.010253906	0.000732422	-0.007568359	1.044	32324.74	-0.509	1434.16	1.093
805	19468	19468	Category A	0.15576172	0.16796875	-0.89990234	-0.29394531	-0.12670898	0.42285156	0	1.94	17/11/2017	17	11	2017	11:24:55	41095	0.7	11	24	55	58	0.051269531	3.5336426	0.1574707	0.16699219	-0.90405273	0.52197266	0.004638672	0	0	0	0	0	0	0	0	0	0.93286133	0.067138672	0.007080078	-0.001708984	0.000732422	0.004150391	0.921	32607.73	-0.314	894.11	0.753
806	19469	19469	Category A	0.14379883	0.16796875	-0.87597656	-0.29516602	-0.12451172	0.42260742	0	1.614	17/11/2017	17	11	2017	11:24:55	41095	0.8	11	24	55	58	0.051269531	3.5336426	0.15722656	0.16723633	-0.90332031	0.35449219	0.030517578	0	0	0	0	0	0	0	0	0	0.93212891	0.067871094	0.041503906	-0.013427734	0.000488281	0.02734375	0.964	32505.5	-0.283	756.69	1.429
807	19470	19470	Category A	0.15576172	0.15576172	-0.86376953	-0.29370117	-0.12548828	0.41967773	0	0.356	17/11/2017	17	11	2017	11:24:55	41095	0.9	11	24	55	58	0.051269531	3.5336426	0.1574707	0.16723633	-0.90356445	0.17871094	0.041503906	0	0	0	0	0	0	0	0	0	0.93237305	0.067626953	0.053222656	-0.001708984	-0.011474609	0.039794922	1.076	32255.57	-0.347	862.23	1.429
808	19471	19471	Category A	0.16796875	0.17993164	-0.86376953	-0.296875	-0.12524414	0.42285156	0	0.654	17/11/2017	17	11	2017	11:24:56	41096	0	11	24	56	58	0.051269531	3.5336426	0.15771484	0.16723633	-0.90380859	0.61816406	0.043212891	0	0	0	0	0	0	0	0	0	0.93261719	0.067382813	0.062744141	0.010009766	0.012451172	0.040039063	1.159	32083.62	-0.435	1048.86	1.429
809	19472	19472	Category A	0.13183594	0.17993164	-0.88793945	-0.29541016	-0.12329102	0.4206543	0	1.429	17/11/2017	17	11	2017	11:24:56	41096	0.1	11	24	56	58	0.051269531	3.5336426	0.15795898	0.16723633	-0.90380859	0.44189453	0.033203125	0	0	0	0	0	0	0	0	0	0.93261719	0.067382813	0.0546875	-0.026123047	0.012451172	0.015869141	0.919	32612.58	-0.1	254.08	0.966
810	19473	19473	Category A	0.19189453	0.17993164	-0.91186523	-0.29785156	-0.12670898	0.42163086	0	0.966	17/11/2017	17	11	2017	11:24:56	41096	0.2	11	24	56	58	0.051269531	3.5336426	0.15795898	0.16723633	-0.90332031	0.17675781	0.036865234	0	0	0	0	0	0	0	0	0	0.93212891	0.067871094	0.054931641	0.033691406	0.012451172	-0.008300781	0.737	33094.49	0.114	-311.75	0.966
811	19474	19474	Category A	0.14379883	0.13183594	-0.91186523	-0.29833984	-0.12280273	0.42407227	0	0.498	17/11/2017	17	11	2017	11:24:56	41096	0.3	11	24	56	58	0.051269531	3.5336426	0.15795898	0.16723633	-0.90332031	0.023193359	0.039306641	0	0	0	0	0	0	0	0	0	0.93212891	0.067871094	0.058349609	-0.014160156	-0.035400391	-0.008300781	0.846	32795.68	0.023	-59.02	1.009
812	19475	19475	Category A	0.15576172	0.14379883	-0.89990234	-0.296875	-0.12744141	0.42382813	0	0.522	17/11/2017	17	11	2017	11:24:56	41096	0.4	11	24	56	58	0.051269531	3.5336426	0.1574707	0.16723633	-0.90307617	0.043701172	0.023925781	0	0	0	0	0	0	0	0	0	0.93188477	0.068115234	0.028808594	-0.001708984	-0.0234375	0.003173828	0.919	32612.58	-0.018	44.02	1.009
813	19476	19476	Category A	0.16796875	0.16796875	-0.91186523	-0.29296875	-0.12402344	0.42163086	0	1.009	17/11/2017	17	11	2017	11:24:56	41096	0.5	11	24	56	59	0.051269531	3.5336426	0.1574707	0.16723633	-0.90307617	0.65185547	0.013427734	0	0	0	0	0	0	0	0	0	0.93188477	0.068115234	0.01953125	0.010253906	0.000488281	-0.008544922	0.787	32953.27	0.056	-149.79	0.966
814	19477	19477	Category A	0.19189453	0.16796875	-0.89990234	-0.29614258	-0.12573242	0.41870117	0	1.09	17/11/2017	17	11	2017	11:24:56	41096	0.6	11	24	56	59	0.051269531	3.5336426	0.15698242	0.16772461	-0.90332031	1.4946289	0.034667969	0	0	0	0	0	0	0	0	0	0.93212891	0.067871094	0.038330078	0.034667969	0	0.003417969	0.75	33057.05	0.145	-385.61	1.009
815	19478	19478	Category A	0.11987305	0.14379883	-0.89990234	-0.29467773	-0.12231445	0.42480469	0	0.638	17/11/2017	17	11	2017	11:24:56	41096	0.7	11	24	56	59	0.051269531	3.5336426	0.15649414	0.16772461	-0.90307617	1.7897949	0.043945313	0	0	0	0	0	0	0	0	0	0.93188477	0.068115234	0.063964844	-0.036621094	-0.023925781	0.003173828	0.846	32795.68	0.197	-468.75	1.071
816	19479	19479	Category A	0.13183594	0.13183594	-0.88793945	-0.29516602	-0.12426758	0.41674805	0	0.746	17/11/2017	17	11	2017	11:24:56	41096	0.8	11	24	56	59	0.051269531	3.5336426	0.15625	0.16723633	-0.90332031	1.5314941	0.045898438	0	0	0	0	0	0	0	0	0	0.93188477	0.068115234	0.075439453	-0.024414063	-0.035400391	0.015380859	0.977	32475.32	0.126	-276.83	1.071
817	19480	19480	Category A	0.15576172	0.15576172	-0.92382813	-0.29223633	-0.12548828	0.41967773	0	1.071	17/11/2017	17	11	2017	11:24:56	41096	0.9	11	24	56	59	0.051269531	3.5336426	0.15673828	0.16699219	-0.90332031	1.4406738	0.023193359	0	0	0	0	0	0	0	0	0	0.93188477	0.068115234	0.032470703	-0.000976563	-0.011230469	-0.020263672	0.915	32622.3	0.12	-277.8	1.071
818	19481	19481	Category A	0.14379883	0.17993164	-0.89990234	-0.29248047	-0.1184082	0.41772461	0	1.311	17/11/2017	17	11	2017	11:24:57	41097	0	11	24	57	59	0.051269531	3.5336426	0.15673828	0.16674805	-0.90356445	1.6738281	0.018554688	0	0	0	0	0	0	0	0	0	0.93212891	0.067871094	0.029785156	-0.012939453	0.012939453	0.003662109	0.789	32947.77	0.266	-647	0.746
819	19482	19482	Category A	0.15576172	0.15576172	-0.87597656	-0.29785156	-0.12426758	0.42285156	0	0.635	17/11/2017	17	11	2017	11:24:57	41097	0.1	11	24	57	59	0.051269531	3.5336426	0.15673828	0.16650391	-0.90307617	1.4912109	0.029052734	0	0	0	0	0	0	0	0	0	0.93164063	0.068359375	0.038818359	-0.000976563	-0.010742188	0.027099609	0.777	32980.92	0.252	-623.16	0.746
820	19483	19483	Category A	0.17993164	0.15576172	-0.91186523	-0.29052734	-0.1262207	0.42163086	0	0.338	17/11/2017	17	11	2017	11:24:57	41097	0.2	11	24	57	59	0.051269531	3.5336426	0.15698242	0.16601563	-0.90307617	0.51831055	0.026367188	0	0	0	0	0	0	0	0	0	0.93164063	0.068359375	0.041748047	0.022705078	-0.010253906	-0.008544922	0.776	32983.7	0.255	-630.37	0.74
821	19484	19484	Category A	0.17993164	0.15576172	-0.92382813	-0.29541016	-0.12329102	0.4206543	0	0.561	17/11/2017	17	11	2017	11:24:57	41097	0.3	11	24	57	59	0.051269531	3.5336426	0.15698242	0.16577148	-0.90307617	0.30541992	0.032226563	0	0	0	0	0	0	0	0	0	0.93164063	0.068359375	0.053466797	0.022705078	-0.010009766	-0.020507813	0.677	33274.59	0.175	-494.43	0.74
822	19485	19485	Category A	0.14379883	0.17993164	-0.91186523	-0.29370117	-0.12036133	0.42578125	0	0.74	17/11/2017	17	11	2017	11:24:57	41097	0.4	11	24	57	59	0.051269531	3.5336426	0.1574707	0.16601563	-0.90283203	0.68505859	0.021240234	0	0	0	0	0	0	0	0	0	0.93139648	0.068603516	0.036376953	-0.013671875	0.013671875	-0.008789063	0.6	33525.71	0.3	-866.64	0.635
823	19486	19486	Category A	0.14379883	0.16796875	-0.92382813	-0.29785156	-0.12426758	0.42285156	0	0.48	17/11/2017	17	11	2017	11:24:57	41097	0.5	11	24	57	0	0.051269531	3.5336426	0.1574707	0.16650391	-0.90258789	1.3986816	0.025146484	0	0	0	0	0	0	0	0	0	0.93115234	0.068847656	0.036132813	-0.013671875	0.001220703	-0.020996094	0.524	33800.61	0.561	-1564.19	0.629
824	19487	19487	Category A	0.15576172	0.19189453	-0.91186523	-0.29101563	-0.11425781	0.42138672	0	0.849	17/11/2017	17	11	2017	11:24:57	41097	0.6	11	24	57	0	0.051269531	3.5336426	0.15795898	0.16601563	-0.90258789	2.2121582	0.02734375	0	0	0	0	0	0	0	0	0	0.93115234	0.068847656	0.037109375	-0.002197266	0.025634766	-0.009033203	0.573	33619.96	0.457	-1264.42	0.629
825	19488	19488	Category A	0.15576172	0.17993164	-0.94799805	-0.29931641	-0.12524414	0.42163086	0	0.179	17/11/2017	17	11	2017	11:24:57	41097	0.7	11	24	57	0	0.051269531	3.5336426	0.1574707	0.16577148	-0.90283203	2.5546875	0.046875	0	0	0	0	0	0	0	0	0	0.93139648	0.068603516	0.060546875	-0.001708984	0.013916016	-0.044921875	0.567	33641.4	0.426	-1202.78	0.629
826	19489	19489	Category A	0.15576172	0.16796875	-0.94799805	-0.29394531	-0.12915039	0.42260742	0	0.629	17/11/2017	17	11	2017	11:24:57	41097	0.8	11	24	57	0	0.051269531	3.5336426	0.1574707	0.16552734	-0.90307617	1.9799805	0.044677734	0	0	0	0	0	0	0	0	0	0.93164063	0.068359375	0.048828125	-0.001708984	0.002197266	-0.044677734	0.548	33710.5	0.387	-1136.47	0.621
827	19490	19490	Category A	0.15576172	0.16796875	-0.92382813	-0.29516602	-0.12329102	0.42480469	0	0.53	17/11/2017	17	11	2017	11:24:57	41097	0.9	11	24	57	0	0.051269531	3.5336426	0.15771484	0.16601563	-0.90283203	1.5397949	0.020751953	0	0	0	0	0	0	0	0	0	0.93164063	0.068359375	0.024658203	-0.001953125	0.001708984	-0.020751953	0.524	33800.61	0.387	-1168.55	0.629
828	19491	19491	Category A	0.15576172	0.16796875	-0.91186523	-0.29467773	-0.12670898	0.42382813	0	0.621	17/11/2017	17	11	2017	11:24:58	41098	0	11	24	58	0	0.051269531	3.5336426	0.15795898	0.16601563	-0.90283203	1.3432617	0.009277344	0	0	0	0	0	0	0	0	0	0.93164063	0.068359375	0.012695313	-0.002197266	0.001708984	-0.008789063	0.615	33474.82	0.057	-184.64	0.629
829	19492	19492	Category A	0.16796875	0.17993164	-0.89990234	-0.29614258	-0.12426758	0.42578125	0	0.336	17/11/2017	17	11	2017	11:24:58	41098	0.1	11	24	58	0	0.051757813	3.5545898	0.15795898	0.16577148	-0.90283203	1.0715332	0.017333984	0	0	0	0	0	0	0	0	0	0.93164063	0.068359375	0.026855469	0.009765625	0.013916016	0.002929688	0.768	33006.06	-0.382	1389.52	0.782
830	19493	19493	Category A	0.16796875	0.15576172	-0.89990234	-0.30102539	-0.12597656	0.42504883	0	1.399	17/11/2017	17	11	2017	11:24:58	41098	0.2	11	24	58	0	0.051757813	3.5545898	0.15795898	0.16601563	-0.90283203	0.63720703	0.014648438	0	0	0	0	0	0	0	0	0	0.93164063	0.068359375	0.0234375	0.009765625	-0.010253906	0.002929688	0.793	32936.82	-0.496	1942.11	0.782
831	19494	19494	Category A	0.16796875	0.17993164	-0.91186523	-0.29467773	-0.12670898	0.42163086	0	1.093	17/11/2017	17	11	2017	11:24:58	41098	0.3	11	24	58	0	0.051757813	3.5545898	0.15771484	0.16625977	-0.90209961	0.13647461	0.019287109	0	0	0	0	0	0	0	0	0	0.9309082	0.069091797	0.033203125	0.010009766	0.013427734	-0.009521484	0.789	32947.77	-0.495	1949.4	0.782
832	19495	19495	Category A	0.14379883	0.15576172	-0.91186523	-0.29467773	-0.125	0.4206543	0	0.782	17/11/2017	17	11	2017	11:24:58	41098	0.4	11	24	58	0	0.051757813	3.5545898	0.15820313	0.16601563	-0.90209961	0.035400391	0.020019531	0	0	0	0	0	0	0	0	0	0.9309082	0.069091797	0.034423828	-0.014404297	-0.010253906	-0.009521484	0.777	32980.92	-0.512	2100.83	0.782
833	19496	19496	Category A	0.14379883	0.17993164	-0.91186523	-0.29541016	-0.12524414	0.42382813	0	0.504	17/11/2017	17	11	2017	11:24:58	41098	0.5	11	24	58	1	0.051757813	3.5545898	0.15820313	0.16625977	-0.90258789	0.18676758	0.021728516	0	0	0	0	0	0	0	0	0	0.93115234	0.068847656	0.037109375	-0.014404297	0.013427734	-0.009033203	0.848	32790.5	-0.582	2284.62	0.96
834	19497	19497	Category A	0.16796875	0.16796875	-0.91186523	-0.29516602	-0.12255859	0.41967773	0	0.549	17/11/2017	17	11	2017	11:24:58	41098	0.6	11	24	58	1	0.051757813	3.5545898	0.15869141	0.16601563	-0.90283203	0.15454102	0.012939453	0	0	0	0	0	0	0	0	0	0.93164063	0.068359375	0.020019531	0.009033203	0.001708984	-0.008789063	0.774	32989.27	-0.449	1726.23	0.782
835	19498	19498	Category A	0.17993164	0.17993164	-0.88793945	-0.29638672	-0.12451172	0.42285156	0	0.761	17/11/2017	17	11	2017	11:24:58	41098	0.7	11	24	58	1	0.051757813	3.5545898	0.15869141	0.16577148	-0.90258789	0.15673828	0.029052734	0	0	0	0	0	0	0	0	0	0.93115234	0.068847656	0.049560547	0.020996094	0.013916016	0.014648438	0.722	33138.37	-0.274	971.58	0.777
836	19499	19499	Category A	0.17993164	0.17993164	-0.88793945	-0.29589844	-0.12158203	0.41772461	0	0.96	17/11/2017	17	11	2017	11:24:58	41098	0.8	11	24	58	1	0.051757813	3.5545898	0.15844727	0.16577148	-0.90258789	0.10644531	0.029541016	0	0	0	0	0	0	0	0	0	0.93139648	0.068603516	0.050292969	0.021240234	0.014160156	0.014648438	0.68	33265.29	-0.126	423.18	0.761
837	19500	19500	Category A	0.16796875	0.17993164	-0.91186523	-0.29321289	-0.12646484	0.42260742	0	0.777	17/11/2017	17	11	2017	11:24:58	41098	0.9	11	24	58	1	0.051757813	3.5545898	0.15795898	0.1652832	-0.90234375	0.065185547	0.019775391	0	0	0	0	0	0	0	0	0	0.9309082	0.069091797	0.033691406	0.009765625	0.014404297	-0.009277344	0.66	33327.96	-0.055	180.67	0.777
838	19501	19501	Category A	0.16796875	0.16796875	-0.92382813	-0.296875	-0.12426758	0.4206543	0	0.531	17/11/2017	17	11	2017	11:24:59	41099	0	11	24	59	1	0.051757813	3.5545898	0.1574707	0.1652832	-0.90209961	0.22558594	0.023925781	0	0	0	0	0	0	0	0	0	0.93041992	0.069580078	0.034423828	0.010253906	0.002441406	-0.021484375	0.741	33082.91	-0.022	64.33	0.777
839	19502	19502	Category A	0.15576172	0.16796875	-0.89990234	-0.29614258	-0.12353516	0.42163086	0	0.383	17/11/2017	17	11	2017	11:24:59	41099	0.1	11	24	59	1	0.051757813	3.5545898	0.15673828	0.1652832	-0.90258789	0.65234375	0.00390625	0	0	0	0	0	0	0	0	0	0.9309082	0.069091797	0.006347656	-0.000976563	0.002441406	0.002685547	0.713	33165.05	0.157	-430.93	0.777
840	19503	19503	Category A	0.14379883	0.16796875	-0.87597656	-0.29394531	-0.125	0.421875	0	1.038	17/11/2017	17	11	2017	11:24:59	41099	0.2	11	24	59	1	0.051757813	3.5545898	0.15600586	0.16577148	-0.90209961	0.43701172	0.028808594	0	0	0	0	0	0	0	0	0	0.93041992	0.069580078	0.040527344	-0.012207031	0.002197266	0.026123047	0.614	33478.18	0.264	-764.28	0.777
841	19504	19504	Category A	0.16796875	0.16796875	-0.87597656	-0.29467773	-0.12768555	0.42480469	0	0.594	17/11/2017	17	11	2017	11:24:59	41099	0.3	11	24	59	1	0.051757813	3.5545898	0.15649414	0.16577148	-0.90234375	0.015625	0.028808594	0	0	0	0	0	0	0	0	0	0.93066406	0.069335938	0.039794922	0.011230469	0.002197266	0.026367188	0.643	33382.46	0.151	-448.38	0.612
842	19505	19505	Category A	0.15576172	0.15576172	-0.89990234	-0.296875	-0.12573242	0.42602539	0	0.364	17/11/2017	17	11	2017	11:24:59	41099	0.4	11	24	59	1	0.051757813	3.5545898	0.15649414	0.16601563	-0.90258789	0.328125	0.010498047	0	0	0	0	0	0	0	0	0	0.9309082	0.069091797	0.013671875	-0.000732422	-0.010253906	0.002685547	0.657	33337.5	0.097	-291.87	0.612
843	19506	19506	Category A	0.14379883	0.15576172	-0.91186523	-0.29492188	-0.12011719	0.42382813	0	0.951	17/11/2017	17	11	2017	11:24:59	41099	0.5	11	24	59	2	0.051757813	3.5545898	0.15698242	0.16601563	-0.90258789	0.074951172	0.019042969	0	0	0	0	0	0	0	0	0	0.93115234	0.068847656	0.032470703	-0.013183594	-0.010253906	-0.009033203	0.605	33508.63	0.095	-304.55	0.618
844	19507	19507	Category A	0.16796875	0.15576172	-0.89990234	-0.29516602	-0.12426758	0.42602539	0	0.612	17/11/2017	17	11	2017	11:24:59	41099	0.6	11	24	59	2	0.051757813	3.5545898	0.15673828	0.16601563	-0.90258789	0.14013672	0.015136719	0	0	0	0	0	0	0	0	0	0.9309082	0.069091797	0.023925781	0.010986328	-0.010253906	0.002685547	0.535	33758.9	0.057	-205.63	0.618
845	19508	19508	Category A	0.14379883	0.19189453	-0.87597656	-0.29272461	-0.12084961	0.41870117	0	0.074	17/11/2017	17	11	2017	11:24:59	41099	0.7	11	24	59	2	0.051757813	3.5545898	0.15649414	0.16601563	-0.90209961	0.47070313	0.038818359	0	0	0	0	0	0	0	0	0	0.93041992	0.069580078	0.064697266	-0.012695313	0.025634766	0.026123047	0.607	33501.84	-0.189	742.03	0.809
846	19509	19509	Category A	0.17993164	0.16796875	-0.91186523	-0.296875	-0.12255859	0.42602539	0	0.618	17/11/2017	17	11	2017	11:24:59	41099	0.8	11	24	59	2	0.051757813	3.5545898	0.15625	0.16577148	-0.90209961	0.18701172	0.025390625	0	0	0	0	0	0	0	0	0	0.93041992	0.069580078	0.03515625	0.0234375	0.001953125	-0.009521484	0.681	33262.19	-0.303	1172.9	0.951
847	19510	19510	Category A	0.16796875	0.17993164	-0.93579102	-0.29663086	-0.12402344	0.41772461	0	1.024	17/11/2017	17	11	2017	11:24:59	41099	0.9	11	24	59	2	0.051757813	3.5545898	0.15600586	0.16552734	-0.90234375	0.12011719	0.038085938	0	0	0	0	0	0	0	0	0	0.93066406	0.069335938	0.059570313	0.011962891	0.014160156	-0.033203125	0.729	33117.8	-0.242	828.52	0.809
848	19511	19511	Category A	0.17993164	0.19189453	-0.92382813	-0.29541016	-0.12524414	0.42382813	0	0.809	17/11/2017	17	11	2017	11:25:00	41100	0	11	25	0	2	0.051757813	3.5545898	0.15576172	0.16577148	-0.90283203	0.20996094	0.041015625	0	0	0	0	0	0	0	0	0	0.9309082	0.069091797	0.070800781	0.023925781	0.025878906	-0.020751953	0.724	33132.48	-0.168	548.69	0.809
849	19512	19512	Category A	0.16796875	0.15576172	-0.88793945	-0.29125977	-0.12158203	0.41650391	0	1.24	17/11/2017	17	11	2017	11:25:00	41100	0.1	11	25	0	2	0.051757813	3.5545898	0.15551758	0.1652832	-0.90283203	0.034179688	0.021728516	0	0	0	0	0	0	0	0	0	0.93115234	0.068847656	0.036865234	0.012207031	-0.009521484	0.014892578	0.819	32866.66	-0.248	760.43	0.814
850	19513	19513	Category A	0.17993164	0.16796875	-0.89990234	-0.29785156	-0.12744141	0.42089844	0	0.583	17/11/2017	17	11	2017	11:25:00	41100	0.2	11	25	0	2	0.051757813	3.5545898	0.15625	0.16503906	-0.90307617	0.017822266	0.023925781	0	0	0	0	0	0	0	0	0	0.93115234	0.068847656	0.029541016	0.0234375	0.002685547	0.003173828	0.851	32782.74	-0.207	596.48	1.024
851	19514	19514	Category A	0.15576172	0.16796875	-0.88793945	-0.29418945	-0.12158203	0.41650391	0	0.64	17/11/2017	17	11	2017	11:25:00	41100	0.3	11	25	0	2	0.051757813	3.5545898	0.15551758	0.16479492	-0.90307617	0.59960938	0.015380859	0	0	0	0	0	0	0	0	0	0.93115234	0.068847656	0.018066406	0	0.002929688	0.015136719	0.869	32736.66	-0.192	537.93	1.005
852	19515	19515	Category A	0.15576172	0.16796875	-0.89990234	-0.29467773	-0.12231445	0.41992188	0	0.814	17/11/2017	17	11	2017	11:25:00	41100	0.4	11	25	0	2	0.051757813	3.5545898	0.15600586	0.1652832	-0.90307617	0.7902832	0.004150391	0	0	0	0	0	0	0	0	0	0.93115234	0.068847656	0.006103516	-0.000244141	0.002441406	0.003173828	0.901	32656.6	-0.158	420.54	1.005
853	19516	19516	Category A	0.14379883	0.19189453	-0.89990234	-0.29345703	-0.12084961	0.42382813	0	1.129	17/11/2017	17	11	2017	11:25:00	41100	0.5	11	25	0	3	0.051757813	3.5545898	0.15625	0.16552734	-0.90332031	0.21630859	0.029052734	0	0	0	0	0	0	0	0	0	0.93139648	0.068603516	0.041992188	-0.012451172	0.026123047	0.003417969	0.843	32803.48	-0.014	36.67	0.899
854	19517	19517	Category A	0.11987305	0.15576172	-0.89990234	-0.29467773	-0.12426758	0.41967773	0	1.005	17/11/2017	17	11	2017	11:25:00	41100	0.6	11	25	0	3	0.051757813	3.5545898	0.15600586	0.16577148	-0.90307617	0.31665039	0.037597656	0	0	0	0	0	0	0	0	0	0.93139648	0.068603516	0.049560547	-0.036132813	-0.010009766	0.003173828	0.895	32671.44	-0.097	251.74	1.005
855	19518	19518	Category A	0.15576172	0.14379883	-0.92382813	-0.29516602	-0.12573242	0.41870117	0	0.888	17/11/2017	17	11	2017	11:25:00	41100	0.7	11	25	0	3	0.051757813	3.5545898	0.15527344	0.16601563	-0.90307617	0.5612793	0.030273438	0	0	0	0	0	0	0	0	0	0.93139648	0.068603516	0.043212891	0.000244141	-0.022216797	-0.020507813	1.043	32326.93	-0.254	620.84	1.129
856	19519	19519	Category A	0.16796875	0.14379883	-0.89990234	-0.29931641	-0.12451172	0.42285156	0	0.899	17/11/2017	17	11	2017	11:25:00	41100	0.8	11	25	0	3	0.051757813	3.5545898	0.15576172	0.16650391	-0.90307617	1.1503906	0.025878906	0	0	0	0	0	0	0	0	0	0.93139648	0.068603516	0.038085938	0.011962891	-0.022705078	0.003173828	1.103	32198.49	-0.398	990.51	1.129
857	19520	19520	Category A	0.15576172	0.15576172	-0.89990234	-0.29443359	-0.12744141	0.41992188	0	1.523	17/11/2017	17	11	2017	11:25:00	41100	0.9	11	25	0	3	0.051757813	3.5545898	0.15625	0.16723633	-0.90283203	1.9165039	0.01171875	0	0	0	0	0	0	0	0	0	0.93139648	0.068603516	0.015136719	-0.000488281	-0.011474609	0.002929688	1.035	32344.5	-0.223	540.87	1.129
858	19521	19521	Category A	0.16796875	0.15576172	-0.88793945	-0.29711914	-0.12329102	0.42260742	0	1.176	17/11/2017	17	11	2017	11:25:01	41101	0	11	25	1	3	0.051757813	3.5545898	0.15625	0.16723633	-0.90283203	2.329834	0.021972656	0	0	0	0	0	0	0	0	0	0.93164063	0.068359375	0.038085938	0.011474609	-0.011474609	0.014892578	1.055	32300.77	-0.304	753.42	1.129
859	19522	19522	Category A	0.15576172	0.15576172	-0.89990234	-0.29516602	-0.12182617	0.41992188	0	0.72	17/11/2017	17	11	2017	11:25:01	41101	0.1	11	25	1	3	0.051757813	3.5545898	0.15673828	0.16674805	-0.90307617	1.5944824	0.01171875	0	0	0	0	0	0	0	0	0	0.93164063	0.068359375	0.015380859	-0.000976563	-0.010986328	0.003173828	1.029	32357.76	-0.3	760.04	1.129
860	19523	19523	Category A	0.16796875	0.16796875	-0.88793945	-0.29711914	-0.12451172	0.42260742	0	1.129	17/11/2017	17	11	2017	11:25:01	41101	0.2	11	25	1	3	0.051757813	3.5545898	0.15649414	0.16650391	-0.90332031	0.32470703	0.019287109	0	0	0	0	0	0	0	0	0	0.93188477	0.068115234	0.028076172	0.011230469	0.001220703	0.015380859	1.031	32353.33	-0.322	823.67	1.129
861	19524	19524	Category A	0.15576172	0.19189453	-0.87597656	-0.29760742	-0.12207031	0.42382813	0	0.73	17/11/2017	17	11	2017	11:25:01	41101	0.3	11	25	1	3	0.051757813	3.5545898	0.15625	0.16601563	-0.90332031	0.17578125	0.037597656	0	0	0	0	0	0	0	0	0	0.93164063	0.068359375	0.053710938	-0.000488281	0.025634766	0.02734375	0.852	32780.16	-0.129	355.26	1.129
862	19525	19525	Category A	0.14379883	0.19189453	-0.87597656	-0.29638672	-0.12573242	0.42285156	0	0.909	17/11/2017	17	11	2017	11:25:01	41101	0.4	11	25	1	3	0.051757813	3.5545898	0.15625	0.16601563	-0.90332031	0.28466797	0.039550781	0	0	0	0	0	0	0	0	0	0.93164063	0.068359375	0.065429688	-0.012451172	0.025634766	0.02734375	0.9	32659.07	-0.115	299.71	1.129
863	19526	19526	Category A	0.16796875	0.14379883	-0.91186523	-0.29785156	-0.12841797	0.421875	0	0.453	17/11/2017	17	11	2017	11:25:01	41101	0.5	11	25	1	4	0.051757813	3.5545898	0.15649414	0.16577148	-0.90307617	0.045410156	0.026123047	0	0	0	0	0	0	0	0	0	0.93139648	0.068603516	0.041992188	0.011230469	-0.021972656	-0.008544922	1.085	32236.42	-0.258	609.01	1.129
864	19527	19527	Category A	0.14379883	0.15576172	-0.93579102	-0.29467773	-0.12402344	0.42480469	0	1.46	17/11/2017	17	11	2017	11:25:01	41101	0.6	11	25	1	4	0.051757813	3.5545898	0.15698242	0.16601563	-0.90283203	0.56835938	0.036865234	0	0	0	0	0	0	0	0	0	0.93115234	0.068847656	0.056396484	-0.013183594	-0.010253906	-0.032714844	1.03	32355.54	-0.13	303.53	0.909
865	19528	19528	Category A	0.16796875	0.14379883	-0.89990234	-0.29614258	-0.12353516	0.42163086	0	1.829	17/11/2017	17	11	2017	11:25:01	41101	0.7	11	25	1	4	0.051757813	3.5545898	0.15698242	0.1652832	-0.90258789	1.0061035	0.024414063	0	0	0	0	0	0	0	0	0	0.9309082	0.069091797	0.035400391	0.010742188	-0.021484375	0.002685547	0.993	32438.62	-0.256	655.87	0.909
866	19529	19529	Category A	0.16796875	0.20385742	-0.87597656	-0.2980957	-0.12353516	0.42602539	0	0.802	17/11/2017	17	11	2017	11:25:01	41101	0.8	11	25	1	4	0.051757813	3.5545898	0.15722656	0.1652832	-0.90209961	0.58911133	0.047851563	0	0	0	0	0	0	0	0	0	0.93066406	0.069335938	0.075439453	0.010498047	0.038330078	0.026123047	0.935	32574.03	-0.059	144.91	0.802
867	19530	19530	Category A	0.14379883	0.16796875	-0.91186523	-0.29516602	-0.12451172	0.42163086	0	0.509	17/11/2017	17	11	2017	11:25:01	41101	0.9	11	25	1	4	0.051757813	3.4998047	0.15722656	0.1652832	-0.90209961	0.95996094	0.016845703	0	0	0	0	0	0	0	0	0	0.93041992	0.069580078	0.025634766	-0.013427734	0.002441406	-0.009521484	0.911	32632.06	0.119	-276.52	0.802
868	19531	19531	Category A	0.16796875	0.15576172	-0.88793945	-0.29370117	-0.12426758	0.42480469	0	0.559	17/11/2017	17	11	2017	11:25:02	41102	0	11	25	2	4	0.051757813	3.4998047	0.1574707	0.1652832	-0.90161133	1.6474609	0.019775391	0	0	0	0	0	0	0	0	0	0.93017578	0.069824219	0.033935547	0.010253906	-0.009521484	0.013671875	0.672	33290.18	0.399	-1023.91	0.559
869	19532	19532	Category A	0.14379883	0.16796875	-0.91186523	-0.29516602	-0.12329102	0.42480469	0	0.31	17/11/2017	17	11	2017	11:25:02	41102	0.1	11	25	2	4	0.051757813	3.4998047	0.15771484	0.1652832	-0.90136719	1.3110352	0.017578125	0	0	0	0	0	0	0	0	0	0.9296875	0.0703125	0.027099609	-0.013916016	0.002441406	-0.010253906	0.386	34395.58	0.507	-1719.18	0.509
870	19533	19533	Category A	0.13183594	0.15576172	-0.87597656	-0.29345703	-0.12231445	0.42260742	0	0.028	17/11/2017	17	11	2017	11:25:02	41102	0.2	11	25	2	4	0.051757813	3.4998047	0.15771484	0.1652832	-0.90136719	0.013671875	0.037597656	0	0	0	0	0	0	0	0	0	0.92993164	0.070068359	0.061035156	-0.025878906	-0.009521484	0.025390625	0.297	34878.93	0.679	-2401.3	0.493
871	19534	19534	Category A	0.16796875	0.15576172	-0.89990234	-0.29760742	-0.12402344	0.42089844	0	0.109	17/11/2017	17	11	2017	11:25:02	41102	0.3	11	25	2	4	0.051757813	3.4998047	0.15771484	0.16552734	-0.90161133	0.93432617	0.014160156	0	0	0	0	0	0	0	0	0	0.93041992	0.069580078	0.021972656	0.010009766	-0.009765625	0.001708984	0.294	34897.17	0.84	-2762.84	0.381
872	19535	19535	Category A	0.15576172	0.16796875	-0.91186523	-0.29516602	-0.125	0.41967773	0	0.27	17/11/2017	17	11	2017	11:25:02	41102	0.4	11	25	2	5	0.051757813	3.4998047	0.1574707	0.1652832	-0.90161133	1.0578613	0.010498047	0	0	0	0	0	0	0	0	0	0.93017578	0.069824219	0.014404297	-0.001708984	0.002441406	-0.010009766	0.265	35081.75	0.803	-2809.04	0.317
873	19536	19536	Category A	0.17993164	0.15576172	-0.89990234	-0.29614258	-0.12524414	0.42163086	0	0.493	17/11/2017	17	11	2017	11:25:02	41102	0.5	11	25	2	5	0.051757813	3.4998047	0.15795898	0.1652832	-0.90161133	1.1733398	0.023925781	0	0	0	0	0	0	0	0	0	0.93017578	0.069824219	0.033203125	0.021728516	-0.009521484	0.001708984	0.266	35075.12	0.633	-2413.58	0.381
874	19537	19537	Category A	0.17993164	0.14379883	-0.87597656	-0.29516602	-0.12451172	0.4206543	0	0.381	17/11/2017	17	11	2017	11:25:02	41102	0.6	11	25	2	5	0.051757813	3.4998047	0.15771484	0.16503906	-0.90161133	1.5292969	0.040039063	0	0	0	0	0	0	0	0	0	0.93017578	0.069824219	0.069091797	0.021972656	-0.021240234	0.025634766	0.325	34715.5	0.554	-2004.11	0.382
875	19538	19538	Category A	0.14379883	0.15576172	-0.91186523	-0.296875	-0.12573242	0.42382813	0	0.317	17/11/2017	17	11	2017	11:25:02	41102	0.7	11	25	2	5	0.051757813	3.4998047	0.1574707	0.16479492	-0.90136719	1.5009766	0.019287109	0	0	0	0	0	0	0	0	0	0.92993164	0.070068359	0.033203125	-0.013671875	-0.009033203	-0.010253906	0.448	34109.95	0.461	-1473	0.493
876	19539	19539	Category A	0.11987305	0.15576172	-0.89990234	-0.29418945	-0.12084961	0.42260742	0	0.382	17/11/2017	17	11	2017	11:25:02	41102	0.8	11	25	2	5	0.051757813	3.4998047	0.15722656	0.16455078	-0.90161133	0.53491211	0.038330078	0	0	0	0	0	0	0	0	0	0.92993164	0.070068359	0.047851563	-0.037353516	-0.008789063	0.001708984	0.554	33688.47	0.431	-1231.56	0.797
877	19540	19540	Category A	0.14379883	0.16796875	-0.91186523	-0.29541016	-0.12524414	0.4206543	0	0.848	17/11/2017	17	11	2017	11:25:02	41102	0.9	11	25	2	5	0.051757813	3.4998047	0.15698242	0.16381836	-0.90161133	0.1784668	0.017089844	0	0	0	0	0	0	0	0	0	0.92993164	0.070068359	0.02734375	-0.013183594	0.00390625	-0.010009766	0.605	33508.63	0.433	-1170.73	0.848
878	19541	19541	Category A	0.13183594	0.17993164	-0.92382813	-0.29443359	-0.11621094	0.42260742	0	0.905	17/11/2017	17	11	2017	11:25:03	41103	0	11	25	3	5	0.051757813	3.4998047	0.1574707	0.16357422	-0.90136719	0.38110352	0.037597656	0	0	0	0	0	0	0	0	0	0.9296875	0.0703125	0.063964844	-0.025634766	0.016113281	-0.022216797	0.719	33147.24	0.149	-408.04	0.905
879	19542	19542	Category A	0.13183594	0.19189453	-0.88793945	-0.296875	-0.12524414	0.42285156	0	0.797	17/11/2017	17	11	2017	11:25:03	41103	0.1	11	25	3	5	0.051757813	3.4998047	0.1574707	0.16357422	-0.90087891	0.40185547	0.040039063	0	0	0	0	0	0	0	0	0	0.92919922	0.070800781	0.066894531	-0.025634766	0.028076172	0.012939453	0.87	32734.12	0.018	-45.28	0.905
880	19543	19543	Category A	0.15576172	0.15576172	-0.91186523	-0.29882813	-0.12182617	0.41967773	0	1.065	17/11/2017	17	11	2017	11:25:03	41103	0.2	11	25	3	5	0.051757813	3.4998047	0.1574707	0.16333008	-0.90087891	0.67626953	0.013183594	0	0	0	0	0	0	0	0	0	0.92895508	0.071044922	0.020263672	-0.001708984	-0.007568359	-0.010742188	0.878	32713.9	0.019	-47.42	0.905
881	19544	19544	Category A	0.14379883	0.16796875	-0.91186523	-0.29785156	-0.12915039	0.421875	0	1.228	17/11/2017	17	11	2017	11:25:03	41103	0.3	11	25	3	5	0.051757813	3.4998047	0.15795898	0.16308594	-0.90112305	1.2749023	0.018310547	0	0	0	0	0	0	0	0	0	0.92919922	0.070800781	0.029541016	-0.014160156	0.004638672	-0.010498047	0.794	32934.08	0.155	-393.35	0.905
882	19545	19545	Category A	0.15576172	0.15576172	-0.91186523	-0.29467773	-0.12231445	0.42163086	0	0.429	17/11/2017	17	11	2017	11:25:03	41103	0.4	11	25	3	5	0.051757813	3.4998047	0.15771484	0.16333008	-0.90136719	1.5727539	0.012939453	0	0	0	0	0	0	0	0	0	0.9296875	0.0703125	0.019775391	-0.001953125	-0.007568359	-0.010253906	0.754	33045.63	0.137	-364.26	0.797
883	19546	19546	Category A	0.14379883	0.17993164	-0.89990234	-0.29785156	-0.12524414	0.41796875	0	0.344	17/11/2017	17	11	2017	11:25:03	41103	0.5	11	25	3	6	0.051757813	3.4998047	0.15771484	0.16357422	-0.90136719	1.3701172	0.021240234	0	0	0	0	0	0	0	0	0	0.9296875	0.0703125	0.031738281	-0.013916016	0.016113281	0.001464844	0.7	33204.08	0.076	-220.38	0.666
884	19547	19547	Category A	0.14379883	0.16796875	-0.87597656	-0.29296875	-0.125	0.41259766	0	0.666	17/11/2017	17	11	2017	11:25:03	41103	0.6	11	25	3	6	0.051757813	3.4998047	0.15771484	0.1640625	-0.90136719	1.0476074	0.029052734	0	0	0	0	0	0	0	0	0	0.9296875	0.0703125	0.043212891	-0.013916016	0.003662109	0.025390625	0.592	33553.27	0.295	-861.93	0.473
885	19548	19548	Category A	0.13183594	0.15576172	-0.89990234	-0.29833984	-0.12353516	0.42260742	0	0.473	17/11/2017	17	11	2017	11:25:03	41103	0.7	11	25	3	6	0.051757813	3.4998047	0.1574707	0.1640625	-0.90161133	0.98291016	0.027099609	0	0	0	0	0	0	0	0	0	0.92993164	0.070068359	0.035888672	-0.025634766	-0.008300781	0.001708984	0.418	34243.87	0.571	-1796.12	0.429
886	19549	19549	Category A	0.11987305	0.14379883	-0.89990234	-0.29467773	-0.12329102	0.41259766	0	0.417	17/11/2017	17	11	2017	11:25:03	41103	0.8	11	25	3	6	0.051757813	3.4998047	0.15771484	0.16381836	-0.90209961	0.75878906	0.04296875	0	0	0	0	0	0	0	0	0	0.93017578	0.069824219	0.060302734	-0.037841797	-0.020019531	0.002197266	0.378	34435.09	0.555	-1856.27	0.473
887	19550	19550	Category A	0.14379883	0.17993164	-0.89990234	-0.29711914	-0.12280273	0.42504883	0	0.18	17/11/2017	17	11	2017	11:25:03	41103	0.9	11	25	3	6	0.051757813	3.4998047	0.1574707	0.1640625	-0.90185547	0.21386719	0.020996094	0	0	0	0	0	0	0	0	0	0.93017578	0.069824219	0.031738281	-0.013671875	0.015625	0.001953125	0.487	33946.32	0.381	-1207.12	0.666
888	19551	19551	Category A	0.15576172	0.14379883	-0.87597656	-0.29467773	-0.12670898	0.42382813	0	0.191	17/11/2017	17	11	2017	11:25:04	41104	0	11	25	4	6	0.051757813	3.4998047	0.1574707	0.16357422	-0.90161133	1.074707	0.032470703	0	0	0	0	0	0	0	0	0	0.9296875	0.0703125	0.047607422	-0.001708984	-0.019775391	0.025634766	0.556	33681.17	0.171	-557.51	0.559
889	19552	19552	Category A	0.17993164	0.15576172	-0.89990234	-0.29760742	-0.12280273	0.42163086	0	0.998	17/11/2017	17	11	2017	11:25:04	41104	0.1	11	25	4	6	0.051757813	3.4998047	0.15698242	0.16333008	-0.90112305	1.4294434	0.024169922	0	0	0	0	0	0	0	0	0	0.92919922	0.070800781	0.031738281	0.022705078	-0.007568359	0.001220703	0.571	33627.09	0.19	-601.32	0.858
890	19553	19553	Category A	0.14379883	0.16796875	-0.91186523	-0.29223633	-0.12426758	0.41870117	0	1.082	17/11/2017	17	11	2017	11:25:04	41104	0.2	11	25	4	6	0.051757813	3.4998047	0.15649414	0.16357422	-0.90112305	1.2744141	0.017089844	0	0	0	0	0	0	0	0	0	0.92919922	0.070800781	0.027587891	-0.012695313	0.004150391	-0.010498047	0.644	33379.22	0.085	-261.42	0.858
891	19554	19554	Category A	0.17993164	0.15576172	-0.91186523	-0.30004883	-0.12207031	0.42407227	0	0.559	17/11/2017	17	11	2017	11:25:04	41104	0.3	11	25	4	6	0.051757813	3.4998047	0.15600586	0.16357422	-0.90112305	1.0837402	0.02734375	0	0	0	0	0	0	0	0	0	0.92919922	0.070800781	0.042480469	0.023681641	-0.0078125	-0.010498047	0.677	33274.59	-0.052	166.86	0.858
892	19555	19555	Category A	0.16796875	0.17993164	-0.91186523	-0.29614258	-0.12426758	0.42578125	0	0.858	17/11/2017	17	11	2017	11:25:04	41104	0.4	11	25	4	6	0.051757813	3.4998047	0.15600586	0.16333008	-0.90136719	0.65991211	0.022705078	0	0	0	0	0	0	0	0	0	0.92919922	0.070800781	0.038818359	0.01171875	0.016357422	-0.010253906	0.743	33077.14	-0.147	462.31	0.998
893	19556	19556	Category A	0.14379883	0.17993164	-0.89990234	-0.29467773	-0.12329102	0.42480469	0	0.379	17/11/2017	17	11	2017	11:25:04	41104	0.5	11	25	4	7	0.051757813	3.4998047	0.15600586	0.16333008	-0.90161133	0.49291992	0.020507813	0	0	0	0	0	0	0	0	0	0.92944336	0.070556641	0.030517578	-0.012207031	0.016357422	0.001708984	0.829	32840.15	-0.075	205.48	0.897
894	19557	19557	Category A	0.14379883	0.19189453	-0.89990234	-0.29467773	-0.12231445	0.42578125	0	0.583	17/11/2017	17	11	2017	11:25:04	41104	0.6	11	25	4	7	0.051757813	3.4998047	0.15600586	0.16333008	-0.90136719	1.2770996	0.030761719	0	0	0	0	0	0	0	0	0	0.92919922	0.070800781	0.041992188	-0.012207031	0.028320313	0.001464844	0.798	32923.18	0.068	-178.9	0.858
895	19558	19558	Category A	0.15576172	0.17993164	-0.89990234	-0.296875	-0.12573242	0.41967773	0	1.514	17/11/2017	17	11	2017	11:25:04	41104	0.7	11	25	4	7	0.051757813	3.4998047	0.15625	0.16357422	-0.90112305	1.2827148	0.016113281	0	0	0	0	0	0	0	0	0	0.92919922	0.070800781	0.018066406	-0.000488281	0.016113281	0.001220703	0.789	32947.77	0.004	-10.95	0.858
896	19559	19559	Category A	0.16796875	0.17993164	-0.87597656	-0.29589844	-0.125	0.41967773	0	0.897	17/11/2017	17	11	2017	11:25:04	41104	0.8	11	25	4	7	0.051757813	3.4998047	0.15625	0.16381836	-0.90063477	0.93945313	0.031494141	0	0	0	0	0	0	0	0	0	0.92871094	0.071289063	0.052246094	0.011474609	0.015869141	0.024658203	0.705	33189	0.11	-311.67	0.897
897	19560	19560	Category A	0.16796875	0.15576172	-0.92382813	-0.29296875	-0.12329102	0.42675781	0	0.507	17/11/2017	17	11	2017	11:25:04	41104	0.9	11	25	4	7	0.051757813	3.4998047	0.15551758	0.1640625	-0.90063477	0.59277344	0.027587891	0	0	0	0	0	0	0	0	0	0.9284668	0.071533203	0.043945313	0.012207031	-0.008300781	-0.022949219	0.812	32885.37	0.068	-176.5	0.897
898	19561	19561	Category A	0.16796875	0.15576172	-0.91186523	-0.30053711	-0.12548828	0.42700195	0	0.35	17/11/2017	17	11	2017	11:25:05	41105	0	11	25	5	7	0.051757813	3.4998047	0.15527344	0.16381836	-0.90039063	0.33837891	0.018798828	0	0	0	0	0	0	0	0	0	0.92822266	0.071777344	0.031982422	0.012451172	-0.008056641	-0.011230469	0.751	33054.19	0.188	-489.72	1.022
899	19562	19562	Category A	0.14379883	0.13183594	-0.89990234	-0.29174805	-0.12890625	0.4206543	0	1.022	17/11/2017	17	11	2017	11:25:05	41105	0.1	11	25	5	7	0.051757813	3.4998047	0.1550293	0.1640625	-0.90063477	1.2878418	0.034179688	0	0	0	0	0	0	0	0	0	0.9284668	0.071533203	0.044433594	-0.011230469	-0.032226563	0.000732422	0.729	33117.8	0.11	-303.89	0.897
900	19563	19563	Category A	0.15576172	0.11987305	-0.91186523	-0.29345703	-0.12646484	0.41772461	0	0.219	17/11/2017	17	11	2017	11:25:05	41105	0.2	11	25	5	7	0.051757813	3.4998047	0.15527344	0.1640625	-0.90087891	2.0517578	0.045654297	0	0	0	0	0	0	0	0	0	0.92871094	0.071289063	0.055419922	0.000244141	-0.044189453	-0.010742188	0.709	33177	0.261	-685.47	0.779
901	19564	19564	Category A	0.17993164	0.15576172	-0.91186523	-0.29785156	-0.12426758	0.42407227	0	1.379	17/11/2017	17	11	2017	11:25:05	41105	0.3	11	25	5	7	0.051757813	3.4998047	0.1550293	0.1640625	-0.90136719	2.3481445	0.027832031	0	0	0	0	0	0	0	0	0	0.92944336	0.070556641	0.043457031	0.024658203	-0.008300781	-0.010253906	0.723	33135.42	0.428	-1035.67	0.779
902	19565	19565	Category A	0.16796875	0.15576172	-0.89990234	-0.29614258	-0.12744141	0.42089844	0	0.779	17/11/2017	17	11	2017	11:25:05	41105	0.4	11	25	5	7	0.051757813	3.4998047	0.15551758	0.16381836	-0.90161133	2.6491699	0.014892578	0	0	0	0	0	0	0	0	0	0.92944336	0.070556641	0.022216797	0.012207031	-0.008056641	0.001708984	0.785	32958.78	0.275	-668.84	1.022
903	19566	19566	Category A	0.17993164	0.17993164	-0.89990234	-0.29467773	-0.12329102	0.4206543	0	0.592	17/11/2017	17	11	2017	11:25:05	41105	0.5	11	25	5	8	0.051757813	3.4998047	0.15551758	0.16333008	-0.90185547	3.1945801	0.029296875	0	0	0	0	0	0	0	0	0	0.9296875	0.0703125	0.042724609	0.024169922	0.016357422	0.001953125	0.827	32845.43	0.392	-880	0.779
904	19567	19567	Category A	0.15576172	0.14379883	-0.89990234	-0.29467773	-0.125	0.42382813	0	0.72	17/11/2017	17	11	2017	11:25:05	41105	0.6	11	25	5	8	0.051757813	3.4998047	0.15551758	0.16381836	-0.90161133	2.7617188	0.020019531	0	0	0	0	0	0	0	0	0	0.9296875	0.0703125	0.022216797	0	-0.020019531	0.001708984	0.9	32659.07	0.554	-1115.46	0.779
905	19568	19568	Category A	0.17993164	0.16796875	-0.91186523	-0.29223633	-0.12524414	0.42163086	0	1.276	17/11/2017	17	11	2017	11:25:05	41105	0.7	11	25	5	8	0.051269531	3.5545898	0.15600586	0.16430664	-0.90136719	2.1120605	0.026123047	0	0	0	0	0	0	0	0	0	0.92944336	0.070556641	0.037841797	0.023681641	0.003417969	-0.010253906	0.737	33094.49	0.886	-1821.25	0.779
906	19569	19569	Category A	0.15576172	0.17993164	-0.93579102	-0.29370117	-0.12255859	0.41967773	0	0.659	17/11/2017	17	11	2017	11:25:05	41105	0.8	11	25	5	8	0.051269531	3.5545898	0.15625	0.16479492	-0.90136719	1.6027832	0.037109375	0	0	0	0	0	0	0	0	0	0.9296875	0.0703125	0.049560547	-0.000488281	0.014892578	-0.034179688	0.876	32718.94	0.554	-1134.9	1.276
907	19570	19570	Category A	0.16796875	0.16796875	-0.89990234	-0.29370117	-0.12255859	0.4206543	0	0.397	17/11/2017	17	11	2017	11:25:05	41105	0.9	11	25	5	8	0.051269531	3.5545898	0.15625	0.1640625	-0.90185547	0.81054688	0.012207031	0	0	0	0	0	0	0	0	0	0.92993164	0.070068359	0.017089844	0.011474609	0.003662109	0.001953125	1.03	32355.54	0.171	-355.16	1.276
908	19571	19571	Category A	0.17993164	0.15576172	-0.87597656	-0.29394531	-0.12573242	0.42382813	0	1.615	17/11/2017	17	11	2017	11:25:06	41106	0	11	25	6	8	0.051269531	3.5545898	0.15673828	0.1640625	-0.90209961	0.86499023	0.035644531	0	0	0	0	0	0	0	0	0	0.93017578	0.069824219	0.057617188	0.022949219	-0.008300781	0.026123047	1.071	32266.27	0.264	-516.58	1.276
909	19572	19572	Category A	0.16796875	0.17993164	-0.91186523	-0.29638672	-0.12573242	0.421875	0	1.517	17/11/2017	17	11	2017	11:25:06	41106	0.1	11	25	6	8	0.051269531	3.5545898	0.15673828	0.16455078	-0.90234375	2.3000488	0.020996094	0	0	0	0	0	0	0	0	0	0.93041992	0.069580078	0.035888672	0.010986328	0.015136719	-0.009277344	0.893	32676.4	0.184	-422.96	1.16
910	19573	19573	Category A	0.16796875	0.19189453	-0.92382813	-0.29467773	-0.12329102	0.42260742	0	0.965	17/11/2017	17	11	2017	11:25:06	41106	0.2	11	25	6	8	0.051269531	3.5545898	0.15698242	0.16430664	-0.90258789	2.5124512	0.036376953	0	0	0	0	0	0	0	0	0	0.93066406	0.069335938	0.059570313	0.010742188	0.02734375	-0.020996094	0.976	32477.63	-0.124	302.53	1.344
911	19574	19574	Category A	0.15576172	0.15576172	-0.89990234	-0.29541016	-0.12207031	0.4206543	0	0.206	17/11/2017	17	11	2017	11:25:06	41106	0.3	11	25	6	8	0.051269531	3.5545898	0.15698242	0.16430664	-0.90283203	2.2712402	0.009277344	0	0	0	0	0	0	0	0	0	0.93115234	0.068847656	0.013183594	-0.001220703	-0.008544922	0.002929688	1.134	32134.33	-0.36	854.94	1.344
912	19575	19575	Category A	0.16796875	0.14379883	-0.91186523	-0.29248047	-0.11791992	0.42260742	0	1.16	17/11/2017	17	11	2017	11:25:06	41106	0.4	11	25	6	9	0.051269531	3.5545898	0.15698242	0.16430664	-0.90307617	2.1628418	0.024658203	0	0	0	0	0	0	0	0	0	0.93115234	0.068847656	0.040039063	0.010742188	-0.020507813	-0.008544922	1.068	32272.71	-0.232	549.04	1.216
913	19576	19576	Category A	0.13183594	0.16796875	-0.91186523	-0.29541016	-0.12841797	0.41772461	0	1.344	17/11/2017	17	11	2017	11:25:06	41106	0.5	11	25	6	9	0.051269531	3.5545898	0.1574707	0.1640625	-0.90283203	1.6730957	0.02734375	0	0	0	0	0	0	0	0	0	0.93115234	0.068847656	0.038085938	-0.025634766	0.003662109	-0.008789063	0.899	32661.54	-0.126	330.52	1.16
914	19577	19577	Category A	0.14379883	0.15576172	-0.89990234	-0.29467773	-0.12646484	0.41479492	0	1.216	17/11/2017	17	11	2017	11:25:06	41106	0.6	11	25	6	9	0.051269531	3.5545898	0.15698242	0.1640625	-0.90283203	0.016113281	0.015869141	0	0	0	0	0	0	0	0	0	0.9309082	0.069091797	0.024414063	-0.013183594	-0.008300781	0.002929688	0.879	32711.39	-0.139	374.41	1.16
915	19578	19578	Category A	0.16796875	0.14379883	-0.89990234	-0.29516602	-0.12646484	0.42089844	0	0.506	17/11/2017	17	11	2017	11:25:06	41106	0.7	11	25	6	9	0.051269531	3.5545898	0.15625	0.1640625	-0.90307617	1.2414551	0.023681641	0	0	0	0	0	0	0	0	0	0.93115234	0.068847656	0.035400391	0.011474609	-0.020263672	0.003173828	0.909	32636.95	-0.137	357.91	1.216
916	19579	19579	Category A	0.16796875	0.13183594	-0.89990234	-0.29370117	-0.12792969	0.41870117	0	0.844	17/11/2017	17	11	2017	11:25:06	41106	0.8	11	25	6	9	0.051269531	3.5545898	0.15625	0.16430664	-0.90283203	1.1455078	0.034667969	0	0	0	0	0	0	0	0	0	0.9309082	0.069091797	0.047119141	0.011474609	-0.032470703	0.002929688	0.985	32456.91	-0.283	741.13	1.344
917	19580	19580	Category A	0.19189453	0.16796875	-0.88793945	-0.29614258	-0.12426758	0.42675781	0	0.384	17/11/2017	17	11	2017	11:25:06	41106	0.9	11	25	6	9	0.051269531	3.5545898	0.15673828	0.16479492	-0.90258789	1.2885742	0.038085938	0	0	0	0	0	0	0	0	0	0.9309082	0.069091797	0.052734375	0.034912109	0.002929688	0.014648438	1.038	32337.9	0.059	-126.82	1.216
918	19581	19581	Category A	0.16796875	0.16796875	-0.88793945	-0.29516602	-0.12719727	0.41870117	0	1.621	17/11/2017	17	11	2017	11:25:07	41107	0	11	25	7	9	0.051269531	3.5545898	0.15673828	0.16479492	-0.90258789	2.1374512	0.018554688	0	0	0	0	0	0	0	0	0	0.93066406	0.069335938	0.028808594	0.010986328	0.002929688	0.014648438	0.868	32739.2	0.269	-611	0.844
919	19582	19582	Category A	0.15576172	0.13183594	-0.88793945	-0.29833984	-0.12280273	0.42602539	0	1.662	17/11/2017	17	11	2017	11:25:07	41107	0.1	11	25	7	9	0.051269531	3.5545898	0.15722656	0.16455078	-0.90209961	2.1743164	0.035644531	0	0	0	0	0	0	0	0	0	0.93041992	0.069580078	0.048339844	-0.001464844	-0.032714844	0.014160156	0.888	32688.84	0.466	-973.03	0.895
920	19583	19583	Category A	0.17993164	0.15576172	-0.89990234	-0.29345703	-0.12231445	0.42382813	0	0.191	17/11/2017	17	11	2017	11:25:07	41107	0.2	11	25	7	9	0.051269531	3.5545898	0.1574707	0.16455078	-0.90209961	0.74584961	0.023925781	0	0	0	0	0	0	0	0	0	0.93041992	0.069580078	0.033203125	0.022216797	-0.008789063	0.002197266	0.897	32666.48	0.447	-932.89	0.895
921	19584	19584	Category A	0.15576172	0.17993164	-0.89990234	-0.2902832	-0.11962891	0.4206543	0	0.629	17/11/2017	17	11	2017	11:25:07	41107	0.3	11	25	7	9	0.051269531	3.5545898	0.1574707	0.16430664	-0.90185547	0.3984375	0.015625	0	0	0	0	0	0	0	0	0	0.93017578	0.069824219	0.019287109	-0.001708984	0.015380859	0.001953125	0.949	32540.73	0.361	-745.87	1.27
922	19585	19585	Category A	0.15576172	0.19189453	-0.89990234	-0.29907227	-0.12207031	0.42797852	0	0.895	17/11/2017	17	11	2017	11:25:07	41107	0.4	11	25	7	10	0.051269531	3.5545898	0.1574707	0.16430664	-0.90136719	0.47631836	0.02734375	0	0	0	0	0	0	0	0	0	0.9296875	0.0703125	0.030761719	-0.001708984	0.02734375	0.001464844	0.891	32681.37	0.532	-1085.43	0.976
923	19586	19586	Category A	0.14379883	0.17993164	-0.89990234	-0.29272461	-0.12548828	0.42480469	0	0.699	17/11/2017	17	11	2017	11:25:07	41107	0.5	11	25	7	10	0.051269531	3.5545898	0.15722656	0.16479492	-0.90136719	1.1264648	0.020263672	0	0	0	0	0	0	0	0	0	0.9296875	0.0703125	0.030029297	-0.013427734	0.014892578	0.001464844	0.776	32983.7	0.26	-641.4	0.895
924	19587	19587	Category A	0.15576172	0.15576172	-0.92382813	-0.29760742	-0.12207031	0.42382813	0	1.27	17/11/2017	17	11	2017	11:25:07	41107	0.6	11	25	7	10	0.051269531	3.5545898	0.15771484	0.16479492	-0.90136719	2.7338867	0.024169922	0	0	0	0	0	0	0	0	0	0.92993164	0.070068359	0.033447266	-0.001953125	-0.009033203	-0.022216797	0.887	32691.34	0.08	-192.84	0.976
925	19588	19588	Category A	0.15576172	0.17993164	-0.91186523	-0.29516602	-0.12719727	0.41967773	0	0.976	17/11/2017	17	11	2017	11:25:07	41107	0.7	11	25	7	10	0.051269531	3.5545898	0.15771484	0.16479492	-0.90161133	3.2307129	0.018066406	0	0	0	0	0	0	0	0	0	0.93017578	0.069824219	0.027099609	-0.001953125	0.014892578	-0.010009766	0.989	32447.75	0.15	-323.63	0.976
926	19589	19589	Category A	0.16796875	0.17993164	-0.89990234	-0.29345703	-0.12084961	0.42480469	0	0.857	17/11/2017	17	11	2017	11:25:07	41107	0.8	11	25	7	10	0.051269531	3.5545898	0.15820313	0.16455078	-0.90161133	2.4372559	0.018066406	0	0	0	0	0	0	0	0	0	0.93017578	0.069824219	0.026855469	0.009521484	0.015136719	0.001708984	0.933	32578.82	0.199	-440.39	0.976
927	19590	19590	Category A	0.16796875	0.15576172	-0.91186523	-0.29272461	-0.12548828	0.42260742	0	1.237	17/11/2017	17	11	2017	11:25:07	41107	0.9	11	25	7	10	0.051269531	3.5545898	0.15844727	0.16479492	-0.90185547	2.2675781	0.016357422	0	0	0	0	0	0	0	0	0	0.93041992	0.069580078	0.028320313	0.009277344	-0.009033203	-0.009765625	0.868	32739.2	0.486	-1023.39	0.976
928	19591	19591	Category A	0.13183594	0.16796875	-0.88793945	-0.29541016	-0.12597656	0.42382813	0	0.561	17/11/2017	17	11	2017	11:25:08	41108	0	11	25	8	10	0.051269531	3.5545898	0.15820313	0.16479492	-0.90161133	2.8637695	0.030029297	0	0	0	0	0	0	0	0	0	0.93017578	0.069824219	0.043457031	-0.026367188	0.002929688	0.013671875	0.727	33123.66	0.509	-1190.86	0.976
929	19592	19592	Category A	0.13183594	0.16796875	-0.88793945	-0.29516602	-0.12329102	0.42260742	0	0.309	17/11/2017	17	11	2017	11:25:08	41108	0.1	11	25	8	10	0.051269531	3.5545898	0.15820313	0.16503906	-0.90209961	2.5129395	0.030273438	0	0	0	0	0	0	0	0	0	0.93066406	0.069335938	0.043701172	-0.026367188	0.002685547	0.014160156	0.761	33025.77	0.413	-972.15	0.857
930	19593	19593	Category A	0.13183594	0.17993164	-0.89990234	-0.29248047	-0.12158203	0.42163086	0	0.426	17/11/2017	17	11	2017	11:25:08	41108	0.2	11	25	8	10	0.051269531	3.5545898	0.15771484	0.1652832	-0.90209961	0.98291016	0.029785156	0	0	0	0	0	0	0	0	0	0.93066406	0.069335938	0.042724609	-0.025878906	0.014404297	0.002197266	0.729	33117.8	0.397	-967.05	0.668
931	19594	19594	Category A	0.15576172	0.14379883	-0.89990234	-0.29760742	-0.12304688	0.41967773	0	1.177	17/11/2017	17	11	2017	11:25:08	41108	0.3	11	25	8	10	0.051269531	3.5545898	0.1574707	0.16552734	-0.90161133	0.44213867	0.021972656	0	0	0	0	0	0	0	0	0	0.93017578	0.069824219	0.025634766	-0.001708984	-0.021728516	0.001708984	0.625	33441.45	0.358	-979.95	0.613
932	19595	19595	Category A	0.16796875	0.16796875	-0.92382813	-0.29589844	-0.125	0.4206543	0	0.668	17/11/2017	17	11	2017	11:25:08	41108	0.4	11	25	8	11	0.051269531	3.5545898	0.15698242	0.16577148	-0.90161133	0.79296875	0.024414063	0	0	0	0	0	0	0	0	0	0.93017578	0.069824219	0.034912109	0.010742188	0.001953125	-0.021972656	0.596	33539.45	0.376	-1052.56	0.668
933	19596	19596	Category A	0.13183594	0.19189453	-0.87597656	-0.30004883	-0.12280273	0.42382813	0	0.613	17/11/2017	17	11	2017	11:25:08	41108	0.5	11	25	8	11	0.051269531	3.5545898	0.15673828	0.1652832	-0.90161133	0.40795898	0.044433594	0	0	0	0	0	0	0	0	0	0.92993164	0.070068359	0.077148438	-0.024902344	0.026367188	0.025634766	0.754	33045.63	0.059	-162.94	1.094
934	19597	19597	Category A	0.14379883	0.16796875	-0.88793945	-0.29638672	-0.12451172	0.42382813	0	0.388	17/11/2017	17	11	2017	11:25:08	41108	0.6	11	25	8	11	0.051269531	3.5545898	0.15673828	0.16503906	-0.90209961	0.38671875	0.01953125	0	0	0	0	0	0	0	0	0	0.93041992	0.069580078	0.030029297	-0.012939453	0.002685547	0.014160156	0.866	32744.28	-0.031	80.09	1.094
935	19598	19598	Category A	0.15576172	0.16796875	-0.88793945	-0.29614258	-0.12426758	0.42773438	0	1.257	17/11/2017	17	11	2017	11:25:08	41108	0.7	11	25	8	11	0.051269531	3.5545898	0.15698242	0.16455078	-0.90209961	0.49682617	0.014648438	0	0	0	0	0	0	0	0	0	0.93041992	0.069580078	0.019042969	-0.001220703	0.003173828	0.014160156	0.793	32936.82	-0.064	180.98	0.798
936	19599	19599	Category A	0.10791016	0.16796875	-0.88793945	-0.29272461	-0.125	0.41870117	0	1.094	17/11/2017	17	11	2017	11:25:08	41108	0.8	11	25	8	11	0.051269531	3.5545898	0.15722656	0.16430664	-0.90234375	0.11206055	0.051513672	0	0	0	0	0	0	0	0	0	0.93066406	0.069335938	0.067382813	-0.049316406	0.003417969	0.014404297	0.815	32877.33	-0.133	381.77	1.008
937	19600	19600	Category A	0.14379883	0.13183594	-0.88793945	-0.29345703	-0.12084961	0.42382813	0	0.74	17/11/2017	17	11	2017	11:25:08	41108	0.9	11	25	8	11	0.051269531	3.5545898	0.15698242	0.16381836	-0.90283203	0.061523438	0.037597656	0	0	0	0	0	0	0	0	0	0.9309082	0.069091797	0.060302734	-0.013183594	-0.031982422	0.014892578	0.88	32708.87	-0.325	975.95	1.008
938	19601	19601	Category A	0.14379883	0.17993164	-0.91186523	-0.29492188	-0.12011719	0.42260742	0	0.798	17/11/2017	17	11	2017	11:25:09	41109	0	11	25	9	11	0.051269531	3.5545898	0.15698242	0.16381836	-0.90234375	0.71240234	0.022949219	0	0	0	0	0	0	0	0	0	0.93041992	0.069580078	0.038818359	-0.013183594	0.015869141	-0.009277344	0.939	32564.47	-0.385	1124	1.008
939	19602	19602	Category A	0.17993164	0.15576172	-0.91186523	-0.29589844	-0.12646484	0.4206543	0	1.008	17/11/2017	17	11	2017	11:25:09	41109	0.111	11	25	9	11	0.051269531	3.5545898	0.15698242	0.1640625	-0.90161133	0.83154297	0.026123047	0	0	0	0	0	0	0	0	0	0.92993164	0.070068359	0.041259766	0.022705078	-0.008300781	-0.010009766	0.839	32813.91	-0.282	863.62	1.008
940	19603	19603	Category A	0.15576172	0.16796875	-0.93579102	-0.29589844	-0.12329102	0.41674805	0	0.738	17/11/2017	17	11	2017	11:25:09	41109	0.222	11	25	9	11	0.051269531	3.5545898	0.15722656	0.16430664	-0.90161133	0.59277344	0.034179688	0	0	0	0	0	0	0	0	0	0.92993164	0.070068359	0.0390625	-0.001464844	0.003417969	-0.033935547	0.97	32491.53	-0.397	1128.43	1.008
941	19604	19604	Category A	0.17993164	0.16796875	-0.88793945	-0.29931641	-0.12231445	0.42260742	0	0.656	17/11/2017	17	11	2017	11:25:09	41109	0.333	11	25	9	11	0.051269531	3.5545898	0.15722656	0.16479492	-0.90136719	0.7265625	0.026367188	0	0	0	0	0	0	0	0	0	0.92993164	0.070068359	0.0390625	0.022460938	0.002929688	0.013427734	1.151	32099.75	-0.524	1335.08	1.008
942	19605	19605	Category A	0.15576172	0.15576172	-0.89990234	-0.29345703	-0.12304688	0.41796875	0	1.883	17/11/2017	17	11	2017	11:25:09	41109	0.444	11	25	9	11	0.051269531	3.5545898	0.15673828	0.1652832	-0.90112305	0.73217773	0.009521484	0	0	0	0	0	0	0	0	0	0.92944336	0.070556641	0.011962891	-0.000976563	-0.009521484	0.001220703	1.06	32289.94	-0.409	1066.73	1.828
943	19606	19606	Category A	0.15576172	0.17993164	-0.89990234	-0.29370117	-0.12329102	0.41992188	0	1.828	17/11/2017	17	11	2017	11:25:09	41109	0.555	11	25	9	12	0.051513672	3.5368652	0.15673828	0.1652832	-0.90087891	0.28515625	0.014404297	0	0	0	0	0	0	0	0	0	0.92919922	0.070800781	0.016601563	-0.000976563	0.014404297	0.000976563	1.219	31965.43	-0.515	1226.58	1.883
944	19607	19607	Category A	0.17993164	0.19189453	-0.89990234	-0.29296875	-0.12402344	0.42578125	0	0.252	17/11/2017	17	11	2017	11:25:09	41109	0.666	11	25	9	12	0.051513672	3.5368652	0.15673828	0.16552734	-0.90087891	0.14697266	0.034912109	0	0	0	0	0	0	0	0	0	0.92919922	0.070800781	0.050292969	0.022949219	0.026123047	0.000976563	1.454	31543.61	-0.632	1315.07	1.883
945	19608	19608	Category A	0.19189453	0.19189453	-0.91186523	-0.29614258	-0.12255859	0.42578125	0	1.957	17/11/2017	17	11	2017	11:25:09	41109	0.777	11	25	9	12	0.051513672	3.5368652	0.15673828	0.16577148	-0.90063477	0.35351563	0.044921875	0	0	0	0	0	0	0	0	0	0.92919922	0.070800781	0.072021484	0.034912109	0.025878906	-0.010986328	1.623	31273.24	-0.729	1400.68	1.883
946	19609	19609	Category A	0.17993164	0.14379883	-0.91186523	-0.29443359	-0.12573242	0.41772461	0	2.151	17/11/2017	17	11	2017	11:25:09	41109	0.888	11	25	9	12	0.051513672	3.5368652	0.15698242	0.16577148	-0.90063477	0.34960938	0.033447266	0	0	0	0	0	0	0	0	0	0.92895508	0.071044922	0.055908203	0.022705078	-0.021972656	-0.010986328	1.43	31584.04	-0.548	1119.81	1.828
947	19610	19610	Category A	0.17993164	0.16796875	-0.92382813	-0.30102539	-0.12353516	0.42089844	0	1.667	17/11/2017	17	11	2017	11:25:10	41110	0	11	25	10	12	0.051513672	3.5368652	0.1574707	0.1652832	-0.90063477	0.12646484	0.032226563	0	0	0	0	0	0	0	0	0	0.92895508	0.071044922	0.048095703	0.022216797	0.002441406	-0.022949219	1.201	32000.38	-0.126	257.33	1.667
948	19611	19611	Category A	0.15576172	0.17993164	-0.91186523	-0.29492188	-0.11962891	0.4206543	0	0.727	17/11/2017	17	11	2017	11:25:10	41110	0.09	11	25	10	12	0.051513672	3.5368652	0.1574707	0.1652832	-0.90087891	0.15087891	0.018310547	0	0	0	0	0	0	0	0	0	0.92944336	0.070556641	0.02734375	-0.001708984	0.014404297	-0.010742188	1.335	31749.69	-0.07	128.28	1.667
949	19612	19612	Category A	0.16796875	0.15576172	-0.92382813	-0.29443359	-0.1262207	0.41772461	0	0.453	17/11/2017	17	11	2017	11:25:10	41110	0.181	11	25	10	12	0.051513672	3.5368652	0.15722656	0.16552734	-0.90087891	0.60693359	0.026855469	0	0	0	0	0	0	0	0	0	0.92944336	0.070556641	0.04296875	0.010498047	-0.009765625	-0.022705078	1.077	32253.44	0.355	-672.79	1.059
950	19613	19613	Category A	0.14379883	0.15576172	-0.91186523	-0.296875	-0.12646484	0.41992188	0	1.059	17/11/2017	17	11	2017	11:25:10	41110	0.272	11	25	10	12	0.051513672	3.5368652	0.15673828	0.16552734	-0.90136719	0.51074219	0.019287109	0	0	0	0	0	0	0	0	0	0.92993164	0.070068359	0.033203125	-0.012939453	-0.009765625	-0.010253906	0.852	32780.16	0.539	-1129.23	1.059
951	19614	19614	Category A	0.15576172	0.15576172	-0.91186523	-0.29589844	-0.12231445	0.42480469	0	0.409	17/11/2017	17	11	2017	11:25:10	41110	0.363	11	25	10	12	0.051513672	3.5368652	0.15673828	0.1652832	-0.90136719	0.69335938	0.014160156	0	0	0	0	0	0	0	0	0	0.9296875	0.0703125	0.021240234	-0.000976563	-0.009521484	-0.010253906	0.774	32989.27	0.576	-1266.36	1.059
952	19615	19615	Category A	0.19189453	0.15576172	-0.89990234	-0.29833984	-0.12329102	0.41992188	0	0.801	17/11/2017	17	11	2017	11:25:10	41110	0.454	11	25	10	13	0.051513672	3.5368652	0.15698242	0.1652832	-0.90161133	1.394043	0.036132813	0	0	0	0	0	0	0	0	0	0.92993164	0.070068359	0.046142578	0.034667969	-0.009521484	0.001708984	0.836	32821.75	0.761	-1508.45	1.059
953	19616	19616	Category A	0.14379883	0.14379883	-0.88793945	-0.29516602	-0.12329102	0.42260742	0	1.195	17/11/2017	17	11	2017	11:25:10	41110	0.545	11	25	10	13	0.051513672	3.5368652	0.15673828	0.16552734	-0.90161133	1.7495117	0.028808594	0	0	0	0	0	0	0	0	0	0.92993164	0.070068359	0.048339844	-0.012939453	-0.021728516	0.013671875	0.773	32992.06	0.88	-1764.41	1.059
954	19617	19617	Category A	0.11987305	0.15576172	-0.89990234	-0.29614258	-0.12744141	0.421875	0	1.099	17/11/2017	17	11	2017	11:25:10	41110	0.636	11	25	10	13	0.051513672	3.5368652	0.15673828	0.16552734	-0.90161133	1.2102051	0.038085938	0	0	0	0	0	0	0	0	0	0.92993164	0.070068359	0.048339844	-0.036865234	-0.009765625	0.001708984	0.74	33085.8	0.708	-1532.14	0.861
955	19618	19618	Category A	0.15576172	0.16796875	-0.89990234	-0.30004883	-0.12255859	0.41870117	0	0.079	17/11/2017	17	11	2017	11:25:10	41110	0.727	11	25	10	13	0.051513672	3.5368652	0.15649414	0.16577148	-0.90161133	0.34301758	0.002685547	0	0	0	0	0	0	0	0	0	0.92993164	0.070068359	0.004638672	-0.000732422	0.001953125	0.001708984	0.772	32994.86	0.444	-1023.63	0.861
956	19619	19619	Category A	0.15576172	0.19189453	-0.87597656	-0.29345703	-0.12231445	0.42480469	0	0.861	17/11/2017	17	11	2017	11:25:10	41110	0.818	11	25	10	13	0.051513672	3.5368652	0.15625	0.16625977	-0.90185547	0.26293945	0.036376953	0	0	0	0	0	0	0	0	0	0.93041992	0.069580078	0.052001953	-0.000488281	0.025390625	0.025878906	0.702	33198.04	0.563	-1320.07	1.099
957	19620	19620	Category A	0.14379883	0.16796875	-0.89990234	-0.29638672	-0.12573242	0.421875	0	0.598	17/11/2017	17	11	2017	11:25:10	41110	0.909	11	25	10	13	0.051513672	3.5368652	0.15576172	0.16674805	-0.90161133	0.328125	0.012207031	0	0	0	0	0	0	0	0	0	0.93017578	0.069824219	0.014892578	-0.011962891	0.000976563	0.001708984	1.097	32211.08	0.098	-198.95	1.099
958	19621	19621	Category A	0.16796875	0.15576172	-0.88793945	-0.29101563	-0.11621094	0.42260742	0	0.38	17/11/2017	17	11	2017	11:25:11	41111	0	11	25	11	13	0.051513672	3.5368652	0.15551758	0.16650391	-0.90161133	1.1723633	0.021484375	0	0	0	0	0	0	0	0	0	0.93017578	0.069824219	0.036865234	0.012207031	-0.010742188	0.013671875	1.137	32128.2	-0.169	367.98	1.335
959	19622	19622	Category A	0.15576172	0.19189453	-0.88793945	-0.29614258	-0.12524414	0.42260742	0	3.57	17/11/2017	17	11	2017	11:25:11	41111	0.1	11	25	11	13	0.051513672	3.5368652	0.15551758	0.16674805	-0.90161133	1.6491699	0.028564453	0	0	0	0	0	0	0	0	0	0.93017578	0.069824219	0.038818359	0	0.024902344	0.013671875	1.354	31715.81	-0.62	1387.4	1.335
960	19623	19623	Category A	0.15576172	0.14379883	-0.89990234	-0.29125977	-0.11865234	0.42358398	0	1.335	17/11/2017	17	11	2017	11:25:11	41111	0.2	11	25	11	13	0.051513672	3.5368652	0.15576172	0.16723633	-0.90185547	1.7922363	0.023681641	0	0	0	0	0	0	0	0	0	0.93041992	0.069580078	0.025634766	0	-0.0234375	0.001953125	1.344	31733.59	-0.656	1507.04	1.335
961	19624	19624	Category A	0.13183594	0.16796875	-0.87597656	-0.29516602	-0.12719727	0.41967773	0	1.381	17/11/2017	17	11	2017	11:25:11	41111	0.3	11	25	11	13	0.051513672	3.5368652	0.15527344	0.16748047	-0.90161133	1.9155273	0.034912109	0	0	0	0	0	0	0	0	0	0.93017578	0.069824219	0.049804688	-0.0234375	0.000244141	0.025634766	1.31	31794.86	-0.601	1382.14	1.335
962	19625	19625	Category A	0.14379883	0.19189453	-0.91186523	-0.29272461	-0.12329102	0.41772461	0	0.8	17/11/2017	17	11	2017	11:25:11	41111	0.4	11	25	11	14	0.051513672	3.5368652	0.15527344	0.16748047	-0.90136719	2.4177246	0.028808594	0	0	0	0	0	0	0	0	0	0.92993164	0.070068359	0.046142578	-0.011474609	0.024169922	-0.010253906	1.423	31595.94	-0.849	2020.47	1.335
963	19626	19626	Category A	0.17993164	0.19189453	-0.89990234	-0.29711914	-0.12670898	0.42407227	0	0.396	17/11/2017	17	11	2017	11:25:11	41111	0.5	11	25	11	14	0.051513672	3.5368652	0.15551758	0.16748047	-0.90136719	1.8632813	0.034423828	0	0	0	0	0	0	0	0	0	0.92993164	0.070068359	0.050048828	0.024169922	0.024169922	0.001464844	1.036	32342.3	-0.48	1338.87	1.245
964	19627	19627	Category A	0.15576172	0.16796875	-0.88793945	-0.2902832	-0.12304688	0.41772461	0	1.06	17/11/2017	17	11	2017	11:25:11	41111	0.6	11	25	11	14	0.051513672	3.5368652	0.15551758	0.16723633	-0.90087891	0.8359375	0.012939453	0	0	0	0	0	0	0	0	0	0.92944336	0.070556641	0.013671875	0	0.000488281	0.012939453	0.967	32498.5	-0.407	1168.13	1.245
965	19628	19628	Category A	0.15576172	0.13183594	-0.91186523	-0.29638672	-0.12451172	0.421875	0	1.245	17/11/2017	17	11	2017	11:25:11	41111	0.7	11	25	11	14	0.051513672	3.5368652	0.15576172	0.16699219	-0.90063477	0.45922852	0.036865234	0	0	0	0	0	0	0	0	0	0.92919922	0.070800781	0.046386719	0	-0.03515625	-0.010986328	1.139	32124.12	-0.653	1826.26	1.06
966	19629	19629	Category A	0.14379883	0.16796875	-0.91186523	-0.29125977	-0.12548828	0.41894531	0	0.92	17/11/2017	17	11	2017	11:25:11	41111	0.8	11	25	11	14	0.051513672	3.5368652	0.15600586	0.16674805	-0.90039063	0.030517578	0.016601563	0	0	0	0	0	0	0	0	0	0.92895508	0.071044922	0.024658203	-0.012207031	0.000976563	-0.011230469	1.132	32138.43	-0.552	1456.76	1.245
967	19630	19630	Category A	0.13183594	0.16796875	-0.88793945	-0.29345703	-0.12231445	0.42480469	0	2.414	17/11/2017	17	11	2017	11:25:11	41111	0.9	11	25	11	14	0.051513672	3.5368652	0.15576172	0.16650391	-0.90014648	0.83398438	0.027099609	0	0	0	0	0	0	0	0	0	0.92871094	0.071289063	0.037841797	-0.023925781	0.001220703	0.012207031	1.354	31715.81	-0.895	2346.86	1.245
968	19631	19631	Category A	0.15576172	0.16796875	-0.91186523	-0.29394531	-0.12573242	0.42163086	0	0.759	17/11/2017	17	11	2017	11:25:12	41112	0	11	25	12	14	0.051513672	3.5368652	0.15576172	0.16674805	-0.90014648	0.91552734	0.011474609	0	0	0	0	0	0	0	0	0	0.92871094	0.071289063	0.012939453	0	0.000976563	-0.011474609	1.236	31932.8	-0.782	2151.25	1.245
969	19632	19632	Category A	0.14379883	0.17993164	-0.88793945	-0.29467773	-0.12573242	0.41967773	0	1.726	17/11/2017	17	11	2017	11:25:12	41112	0.1	11	25	12	14	0.051513672	3.5368652	0.15625	0.16674805	-0.90014648	0.2043457	0.021728516	0	0	0	0	0	0	0	0	0	0.92871094	0.071289063	0.037841797	-0.012451172	0.012939453	0.012207031	1.174	32053.62	-0.706	1971.04	0.92
970	19633	19633	Category A	0.11987305	0.17993164	-0.88793945	-0.29516602	-0.12451172	0.42260742	0	0.354	17/11/2017	17	11	2017	11:25:12	41112	0.2	11	25	12	14	0.051513672	3.5368652	0.15625	0.16699219	-0.90014648	0.12963867	0.040527344	0	0	0	0	0	0	0	0	0	0.92871094	0.071289063	0.061523438	-0.036376953	0.012695313	0.012207031	1.126	32150.75	-0.705	2079.38	1.554
971	19634	19634	Category A	0.13183594	0.16796875	-0.91186523	-0.29858398	-0.12182617	0.42382813	0	0.873	17/11/2017	17	11	2017	11:25:12	41112	0.3	11	25	12	14	0.051513672	3.5368652	0.15673828	0.16674805	-0.90014648	0.28686523	0.02734375	0	0	0	0	0	0	0	0	0	0.92895508	0.071044922	0.037353516	-0.024902344	0.000976563	-0.011474609	0.983	32461.5	-0.47	1381.54	0.873
972	19635	19635	Category A	0.15576172	0.15576172	-0.89990234	-0.29589844	-0.12109375	0.42480469	0	0.633	17/11/2017	17	11	2017	11:25:12	41112	0.4	11	25	12	15	0.051513672	3.5368652	0.15625	0.16723633	-0.90063477	0.86938477	0.011474609	0	0	0	0	0	0	0	0	0	0.92919922	0.070800781	0.012939453	-0.000488281	-0.011474609	0.000732422	0.972	32486.89	-0.488	1471.63	0.873
973	19636	19636	Category A	0.14379883	0.15576172	-0.94799805	-0.29125977	-0.12060547	0.41967773	0	1.554	17/11/2017	17	11	2017	11:25:12	41112	0.5	11	25	12	15	0.051513672	3.5368652	0.15576172	0.16674805	-0.90014648	0.79296875	0.050292969	0	0	0	0	0	0	0	0	0	0.92871094	0.071289063	0.070800781	-0.011962891	-0.010986328	-0.047607422	0.813	32882.69	-0.292	929.42	0.77
974	19637	19637	Category A	0.16796875	0.15576172	-0.89990234	-0.30175781	-0.12353516	0.42407227	0	0.697	17/11/2017	17	11	2017	11:25:12	41112	0.6	11	25	12	15	0.051513672	3.5368652	0.15649414	0.16601563	-0.90014648	1.2202148	0.015380859	0	0	0	0	0	0	0	0	0	0.92871094	0.071289063	0.022216797	0.011230469	-0.010253906	0.000244141	0.835	32824.37	-0.291	900.92	0.77
975	19638	19638	Category A	0.16796875	0.15576172	-0.91186523	-0.29394531	-0.12744141	0.4206543	0	0.77	17/11/2017	17	11	2017	11:25:12	41112	0.7	11	25	12	15	0.051513672	3.5368652	0.15673828	0.16601563	-0.90039063	2.0803223	0.018798828	0	0	0	0	0	0	0	0	0	0.92895508	0.071044922	0.032714844	0.010986328	-0.010253906	-0.011230469	0.729	33117.8	-0.176	574.33	0.697
976	19639	19639	Category A	0.15576172	0.13183594	-0.91186523	-0.296875	-0.12573242	0.41870117	0	0.487	17/11/2017	17	11	2017	11:25:12	41112	0.8	11	25	12	15	0.051513672	3.5368652	0.15673828	0.16625977	-0.90063477	1.6914063	0.036132813	0	0	0	0	0	0	0	0	0	0.92919922	0.070800781	0.046875	-0.000976563	-0.034423828	-0.010986328	0.682	33259.1	-0.143	484.81	0.77
977	19640	19640	Category A	0.16796875	0.15576172	-0.88793945	-0.29248047	-0.12158203	0.42163086	0	0.236	17/11/2017	17	11	2017	11:25:12	41112	0.9	11	25	12	15	0.051513672	3.5368652	0.1574707	0.16650391	-0.90087891	1.112793	0.019775391	0	0	0	0	0	0	0	0	0	0.92944336	0.070556641	0.033935547	0.010253906	-0.010742188	0.012939453	0.555	33684.82	-0.047	177.74	0.697
978	19641	19641	Category A	0.15576172	0.17993164	-0.86376953	-0.29394531	-0.12744141	0.4206543	0	0.349	17/11/2017	17	11	2017	11:25:13	41113	0	11	25	13	15	0.051513672	3.5368652	0.15771484	0.16674805	-0.90063477	1.1542969	0.039306641	0	0	0	0	0	0	0	0	0	0.92944336	0.070556641	0.052001953	-0.001953125	0.012939453	0.036865234	0.554	33688.47	-0.073	282.32	0.77
979	19642	19642	Category A	0.16796875	0.15576172	-0.88793945	-0.29394531	-0.125	0.421875	0	0.791	17/11/2017	17	11	2017	11:25:13	41113	0.111	11	25	13	15	0.051513672	3.5368652	0.15795898	0.16650391	-0.90039063	1.3154297	0.019042969	0	0	0	0	0	0	0	0	0	0.92919922	0.070800781	0.032958984	0.009765625	-0.010742188	0.012451172	0.557	33677.53	-0.096	376.64	0.691
980	19643	19643	Category A	0.15576172	0.16796875	-0.89990234	-0.29125977	-0.12158203	0.42236328	0	0.691	17/11/2017	17	11	2017	11:25:13	41113	0.222	11	25	13	15	0.051513672	3.5368652	0.15795898	0.16650391	-0.90014648	0.97021484	0.002685547	0	0	0	0	0	0	0	0	0	0.92919922	0.070800781	0.00390625	-0.002197266	0.001220703	0.000244141	0.573	33619.96	-0.059	219.19	0.691
981	19644	19644	Category A	0.14379883	0.17993164	-0.88793945	-0.29443359	-0.12109375	0.42675781	0	0.789	17/11/2017	17	11	2017	11:25:13	41113	0.333	11	25	13	15	0.051757813	3.5304199	0.15771484	0.16650391	-0.89990234	0	0.022705078	0	0	0	0	0	0	0	0	0	0.92871094	0.071289063	0.039306641	-0.013916016	0.013183594	0.011962891	0.627	33434.83	-0.071	246.34	0.691
982	19645	19645	Category A	0.16796875	0.16796875	-0.87597656	-0.29833984	-0.12402344	0.41870117	0	0.584	17/11/2017	17	11	2017	11:25:13	41113	0.444	11	25	13	16	0.051757813	3.5304199	0.1574707	0.16650391	-0.89990234	0.3503418	0.026123047	0	0	0	0	0	0	0	0	0	0.92871094	0.071289063	0.035644531	0.010253906	0.001220703	0.023925781	0.651	33356.67	0.025	-78.97	0.789
983	19646	19646	Category A	0.16796875	0.19189453	-0.89990234	-0.29321289	-0.12646484	0.4206543	0	0.56	17/11/2017	17	11	2017	11:25:13	41113	0.555	11	25	13	16	0.051757813	3.5304199	0.1574707	0.16650391	-0.89990234	0.54858398	0.027099609	0	0	0	0	0	0	0	0	0	0.92871094	0.071289063	0.035644531	0.010253906	0.025146484	0	0.704	33192.01	-0.004	12.07	0.789
984	19647	19647	Category A	0.16796875	0.15576172	-0.88793945	-0.29516602	-0.12646484	0.42089844	0	0.495	17/11/2017	17	11	2017	11:25:13	41113	0.666	11	25	13	16	0.051757813	3.5304199	0.15771484	0.16650391	-0.89990234	1.2302246	0.019042969	0	0	0	0	0	0	0	0	0	0.92871094	0.071289063	0.032958984	0.010009766	-0.010742188	0.011962891	0.822	32858.68	-0.12	339.36	1.105
985	19648	19648	Category A	0.19189453	0.16796875	-0.89990234	-0.29516602	-0.12182617	0.42260742	0	1.105	17/11/2017	17	11	2017	11:25:13	41113	0.777	11	25	13	16	0.051757813	3.5304199	0.15698242	0.16650391	-0.89990234	1.298584	0.034667969	0	0	0	0	0	0	0	0	0	0.9284668	0.071533203	0.036132813	0.034667969	0.001220703	0	0.894	32673.92	-0.034	85.68	1.105
986	19649	19649	Category A	0.19189453	0.15576172	-0.93579102	-0.29223633	-0.12548828	0.42260742	0	1.402	17/11/2017	17	11	2017	11:25:13	41113	0.888	11	25	13	16	0.051757813	3.5304199	0.15673828	0.16650391	-0.89941406	0.91137695	0.051513672	0	0	0	0	0	0	0	0	0	0.92797852	0.072021484	0.08203125	0.034912109	-0.010742188	-0.036132813	0.882	32703.85	-0.085	222.05	1.223
987	19650	19650	Category A	0.17993164	0.15576172	-0.92382813	-0.29296875	-0.125	0.41967773	0	1.223	17/11/2017	17	11	2017	11:25:14	41114	0	11	25	14	16	0.051757813	3.5304199	0.15625	0.16650391	-0.89916992	0.60180664	0.035400391	0	0	0	0	0	0	0	0	0	0.92773438	0.072265625	0.05859375	0.0234375	-0.010742188	-0.024414063	1.075	32257.71	-0.309	753.96	1.402
988	19651	19651	Category A	0.15576172	0.17993164	-0.88793945	-0.296875	-0.12329102	0.41992188	0	0.51	17/11/2017	17	11	2017	11:25:14	41114	0.1	11	25	14	16	0.051757813	3.5304199	0.15625	0.16625977	-0.89868164	0.55102539	0.017333984	0	0	0	0	0	0	0	0	0	0.92724609	0.072753906	0.024902344	-0.000488281	0.013427734	0.010742188	1.265	31877.97	-0.562	1317.05	1.64
989	19652	19652	Category A	0.13183594	0.17993164	-0.94799805	-0.29638672	-0.12573242	0.42407227	0	1.715	17/11/2017	17	11	2017	11:25:14	41114	0.2	11	25	14	16	0.051757813	3.5304199	0.15625	0.16601563	-0.8984375	0.109375	0.056640625	0	0	0	0	0	0	0	0	0	0.92700195	0.072998047	0.087402344	-0.024414063	0.013671875	-0.049316406	1.432	31580.65	-0.703	1537.15	1.64
990	19653	19653	Category A	0.16796875	0.17993164	-0.91186523	-0.29467773	-0.12426758	0.42285156	0	1.64	17/11/2017	17	11	2017	11:25:14	41114	0.3	11	25	14	16	0.051757813	3.5304199	0.15625	0.16625977	-0.89819336	0.50927734	0.022216797	0	0	0	0	0	0	0	0	0	0.92675781	0.073242188	0.038330078	0.011474609	0.013427734	-0.013427734	1.391	31650.93	-0.637	1394.7	1.64
991	19654	19654	Category A	0.16796875	0.14379883	-0.92382813	-0.29516602	-0.12646484	0.42089844	0	2.105	17/11/2017	17	11	2017	11:25:14	41114	0.4	11	25	14	16	0.051757813	3.5304199	0.15625	0.16601563	-0.89819336	0.6953125	0.035644531	0	0	0	0	0	0	0	0	0	0.92675781	0.073242188	0.059082031	0.011474609	-0.022216797	-0.025390625	1.35	31722.91	-0.726	1721.86	1.715
992	19655	19655	Category A	0.14379883	0.16796875	-0.91186523	-0.29467773	-0.12353516	0.42382813	0	1.158	17/11/2017	17	11	2017	11:25:14	41114	0.5	11	25	14	17	0.051757813	3.5304199	0.15625	0.16601563	-0.89819336	0.46704102	0.018310547	0	0	0	0	0	0	0	0	0	0.92675781	0.073242188	0.027832031	-0.012451172	0.001708984	-0.013427734	1.597	31313.3	-1.014	2271.34	1.994
993	19656	19656	Category A	0.13183594	0.16796875	-0.91186523	-0.29370117	-0.12329102	0.42163086	0	0.974	17/11/2017	17	11	2017	11:25:14	41114	0.6	11	25	14	17	0.051757813	3.5304199	0.15576172	0.16601563	-0.8984375	0.17724609	0.02734375	0	0	0	0	0	0	0	0	0	0.92675781	0.073242188	0.0390625	-0.023925781	0.001708984	-0.013183594	1.653	31227.65	-1.138	2607.62	1.994
994	19657	19657	Category A	0.13183594	0.17993164	-0.89990234	-0.29199219	-0.12084961	0.42480469	0	1.994	17/11/2017	17	11	2017	11:25:14	41114	0.7	11	25	14	17	0.051757813	3.5304199	0.15576172	0.16650391	-0.89868164	0.10644531	0.027587891	0	0	0	0	0	0	0	0	0	0.92700195	0.072998047	0.038574219	-0.023925781	0.013183594	-0.000976563	1.448	31553.66	-1.007	2586.87	1.994
995	19658	19658	Category A	0.14379883	0.17993164	-0.92382813	-0.29614258	-0.12353516	0.42504883	0	2.05	17/11/2017	17	11	2017	11:25:14	41114	0.8	11	25	14	17	0.051757813	3.5304199	0.15625	0.16674805	-0.89868164	0.88208008	0.030761719	0	0	0	0	0	0	0	0	0	0.92749023	0.072509766	0.050292969	-0.012451172	0.012939453	-0.024902344	1.216	31971.23	-0.823	2390.31	1.454
996	19659	19659	Category A	0.14379883	0.17993164	-0.88793945	-0.29150391	-0.12719727	0.4206543	0	0.409	17/11/2017	17	11	2017	11:25:14	41114	0.9	11	25	14	17	0.051757813	3.5304199	0.15625	0.16674805	-0.89892578	1.3220215	0.020996094	0	0	0	0	0	0	0	0	0	0.92749023	0.072509766	0.036621094	-0.012451172	0.012939453	0.010986328	1.265	31877.97	-0.862	2435.8	1.454
997	19660	19660	Category A	0.16796875	0.14379883	-0.88793945	-0.29614258	-0.12890625	0.42407227	0	0.711	17/11/2017	17	11	2017	11:25:15	41115	0	11	25	15	17	0.051757813	3.5304199	0.15625	0.16650391	-0.89916992	1.5598145	0.027832031	0	0	0	0	0	0	0	0	0	0.92773438	0.072265625	0.045410156	0.011474609	-0.022705078	0.011230469	1.195	32012.13	-0.703	1913.99	1.454
998	19661	19661	Category A	0.16796875	0.17993164	-0.88793945	-0.29467773	-0.12329102	0.42163086	0	1.454	17/11/2017	17	11	2017	11:25:15	41115	0.1	11	25	15	17	0.051757813	3.5304199	0.15649414	0.16625977	-0.89892578	1.4746094	0.020751953	0	0	0	0	0	0	0	0	0	0.92749023	0.072509766	0.036132813	0.011230469	0.013427734	0.010986328	0.968	32496.18	-0.45	1327.48	0.711
999	19662	19662	Category A	0.16796875	0.17993164	-0.89990234	-0.296875	-0.12255859	0.41967773	0	0.553	17/11/2017	17	11	2017	11:25:15	41115	0.2	11	25	15	17	0.051757813	3.5304199	0.15673828	0.16625977	-0.89868164	1.4628906	0.017578125	0	0	0	0	0	0	0	0	0	0.92724609	0.072753906	0.025634766	0.010986328	0.013427734	-0.000976563	0.734	33103.21	-0.234	790.93	0.643
1000	19663	19663	Category A	0.14379883	0.16796875	-0.88793945	-0.29443359	-0.11669922	0.42480469	0	0.636	17/11/2017	17	11	2017	11:25:15	41115	0.3	11	25	15	17	0.051757813	3.5304199	0.15698242	0.16625977	-0.89892578	1.5986328	0.017333984	0	0	0	0	0	0	0	0	0	0.92749023	0.072509766	0.025878906	-0.013183594	0.001464844	0.010986328	0.688	33240.63	-0.178	614.11	0.711
1001	19664	19664	Category A	0.15576172	0.17993164	-0.87597656	-0.29833984	-0.12524414	0.41870117	0	0.643	17/11/2017	17	11	2017	11:25:15	41115	0.4	11	25	15	17	0.051757813	3.5304199	0.15698242	0.16650391	-0.89868164	1.5070801	0.026367188	0	0	0	0	0	0	0	0	0	0.92749023	0.072509766	0.037353516	-0.001220703	0.013183594	0.022705078	0.709	33177	-0.141	460.81	0.643
1002	19665	19665	Category A	0.16796875	0.19189453	-0.88793945	-0.2902832	-0.12304688	0.41772461	0	0.133	17/11/2017	17	11	2017	11:25:15	41115	0.5	11	25	15	18	0.051757813	3.5304199	0.15698242	0.16650391	-0.89941406	1.0961914	0.029785156	0	0	0	0	0	0	0	0	0	0.92797852	0.072021484	0.047607422	0.010742188	0.025146484	0.011474609	0.574	33616.41	-0.027	97.78	0.641
1003	19666	19666	Category A	0.15576172	0.16796875	-0.87597656	-0.29516602	-0.12329102	0.42480469	0	0.839	17/11/2017	17	11	2017	11:25:15	41115	0.6	11	25	15	18	0.051757813	3.5304199	0.1574707	0.16601563	-0.89916992	0.37670898	0.0234375	0	0	0	0	0	0	0	0	0	0.92797852	0.072021484	0.026611328	-0.001708984	0.001708984	0.023193359	0.556	33681.17	0.001	-3.64	0.643
1004	19667	19667	Category A	0.16796875	0.13183594	-0.89990234	-0.29345703	-0.12304688	0.41674805	0	0.641	17/11/2017	17	11	2017	11:25:15	41115	0.7	11	25	15	18	0.051757813	3.5304199	0.15722656	0.16577148	-0.89990234	0.058837891	0.035644531	0	0	0	0	0	0	0	0	0	0.9284668	0.071533203	0.044677734	0.010498047	-0.033935547	0	0.56	33666.63	0.05	-174.96	0.643
1005	19668	19668	Category A	0.17993164	0.15576172	-0.88793945	-0.2980957	-0.12109375	0.42675781	0	0.449	17/11/2017	17	11	2017	11:25:15	41115	0.8	11	25	15	18	0.051757813	3.5304199	0.15698242	0.16601563	-0.90014648	0.3815918	0.027587891	0	0	0	0	0	0	0	0	0	0.92871094	0.071289063	0.045166016	0.022705078	-0.010253906	0.012207031	0.486	33950.38	0.294	-977.78	0.656
1006	19669	19669	Category A	0.15576172	0.15576172	-0.88793945	-0.29443359	-0.12011719	0.41870117	0	0.656	17/11/2017	17	11	2017	11:25:15	41115	0.9	11	25	15	18	0.051757813	3.5304199	0.15698242	0.16650391	-0.89990234	0.82299805	0.016357422	0	0	0	0	0	0	0	0	0	0.92871094	0.071289063	0.024414063	-0.001220703	-0.010742188	0.011962891	0.58	33595.19	0.207	-641.92	0.656
1007	19670	19670	Category A	0.16796875	0.17993164	-0.89990234	-0.29833984	-0.12255859	0.41967773	0	0.203	17/11/2017	17	11	2017	11:25:16	41116	0	11	25	16	18	0.051757813	3.5304199	0.15698242	0.16650391	-0.89941406	1.0234375	0.016845703	0	0	0	0	0	0	0	0	0	0.92822266	0.071777344	0.024169922	0.010742188	0.013183594	-0.000244141	0.459	34062.67	0.353	-1177.3	0.641
1008	19671	19671	Category A	0.15576172	0.16796875	-0.88793945	-0.29199219	-0.12084961	0.41967773	0	0.693	17/11/2017	17	11	2017	11:25:16	41116	0.1	11	25	16	18	0.051757813	3.5304199	0.1574707	0.16674805	-0.89990234	0.53637695	0.012207031	0	0	0	0	0	0	0	0	0	0.92871094	0.071289063	0.014892578	-0.001708984	0.000976563	0.011962891	0.454	34084.05	0.33	-1122.51	0.611
1009	19672	19672	Category A	0.14379883	0.19189453	-0.88793945	-0.29345703	-0.12084961	0.42480469	0	0.114	17/11/2017	17	11	2017	11:25:16	41116	0.2	11	25	16	18	0.051757813	3.5304199	0.1574707	0.16699219	-0.90039063	0.010742188	0.031005859	0	0	0	0	0	0	0	0	0	0.92919922	0.070800781	0.051025391	-0.013671875	0.024658203	0.012451172	0.468	34024.66	0.249	-871.5	0.611
1010	19673	19673	Category A	0.15576172	0.15576172	-0.91186523	-0.29516602	-0.12182617	0.42163086	0	0.611	17/11/2017	17	11	2017	11:25:16	41116	0.3	11	25	16	18	0.051757813	3.5304199	0.15722656	0.16674805	-0.90087891	0.098388672	0.015625	0	0	0	0	0	0	0	0	0	0.9296875	0.0703125	0.023681641	-0.001464844	-0.010986328	-0.010742188	0.421	34230.13	0.242	-911.66	0.611
1011	19674	19674	Category A	0.13183594	0.17993164	-0.92382813	-0.29467773	-0.12670898	0.42260742	0	0.531	17/11/2017	17	11	2017	11:25:16	41116	0.4	11	25	16	18	0.051757813	3.5304199	0.15795898	0.16699219	-0.90087891	1.0275879	0.036865234	0	0	0	0	0	0	0	0	0	0.9296875	0.0703125	0.061767578	-0.026123047	0.012695313	-0.022705078	0.513	33843.04	0.059	-219.52	0.611
1012	19675	19675	Category A	0.13183594	0.13183594	-0.89990234	-0.29589844	-0.12329102	0.42773438	0	0.376	17/11/2017	17	11	2017	11:25:16	41116	0.5	11	25	16	19	0.051757813	3.5304199	0.15795898	0.16723633	-0.90087891	1.3630371	0.043945313	0	0	0	0	0	0	0	0	0	0.92993164	0.070068359	0.062744141	-0.026123047	-0.035400391	0.000976563	0.484	33958.52	0.124	-460.08	0.531
1013	19676	19676	Category A	0.17993164	0.14379883	-0.87597656	-0.30053711	-0.12451172	0.41894531	0	0.756	17/11/2017	17	11	2017	11:25:16	41116	0.6	11	25	16	19	0.051757813	3.5304199	0.15795898	0.16772461	-0.90136719	0.8972168	0.041015625	0	0	0	0	0	0	0	0	0	0.93017578	0.069824219	0.071044922	0.021728516	-0.023925781	0.025390625	0.521	33812.11	0.184	-623.11	0.611
1014	19677	19677	Category A	0.15576172	0.15576172	-0.89990234	-0.29833984	-0.12158203	0.42675781	0	0.518	17/11/2017	17	11	2017	11:25:16	41116	0.7	11	25	16	19	0.051757813	3.5304199	0.15844727	0.16772461	-0.90087891	0.45361328	0.012207031	0	0	0	0	0	0	0	0	0	0.92993164	0.070068359	0.015625	-0.002685547	-0.011962891	0.000976563	0.544	33725.29	0.341	-1028.95	0.58
1015	19678	19678	Category A	0.16796875	0.19189453	-0.89990234	-0.29199219	-0.12207031	0.42382813	0	0.334	17/11/2017	17	11	2017	11:25:16	41116	0.8	11	25	16	19	0.051757813	3.5304199	0.15844727	0.16748047	-0.90087891	0.29760742	0.025878906	0	0	0	0	0	0	0	0	0	0.92993164	0.070068359	0.034667969	0.009277344	0.024169922	0.000976563	0.553	33692.13	0.47	-1321.06	0.58
1016	19679	19679	Category A	0.16796875	0.17993164	-0.91186523	-0.29101563	-0.11889648	0.42163086	0	0.754	17/11/2017	17	11	2017	11:25:16	41116	0.9	11	25	16	19	0.051757813	3.5304199	0.15844727	0.16723633	-0.90063477	0.09765625	0.019042969	0	0	0	0	0	0	0	0	0	0.9296875	0.0703125	0.032958984	0.009277344	0.012451172	-0.010986328	0.539	33743.91	0.512	-1434.45	0.58
1017	19680	19680	Category A	0.15576172	0.15576172	-0.87597656	-0.29833984	-0.12524414	0.41992188	0	0.58	17/11/2017	17	11	2017	11:25:17	41117	0	11	25	17	19	0.051757813	3.5304199	0.15820313	0.16748047	-0.90063477	0.23950195	0.02734375	0	0	0	0	0	0	0	0	0	0.9296875	0.0703125	0.0390625	-0.002441406	-0.01171875	0.024658203	0.508	33862.56	0.54	-1546.56	0.572
1018	19681	19681	Category A	0.16796875	0.15576172	-0.88793945	-0.29931641	-0.12353516	0.42504883	0	0.292	17/11/2017	17	11	2017	11:25:17	41117	0.1	11	25	17	19	0.051757813	3.5304199	0.15795898	0.16748047	-0.90087891	0.078125	0.020019531	0	0	0	0	0	0	0	0	0	0.9296875	0.0703125	0.034667969	0.009765625	-0.01171875	0.012939453	0.481	33970.79	0.553	-1624.08	0.572
1019	19682	19682	Category A	0.17993164	0.16796875	-0.89990234	-0.29052734	-0.12231445	0.42236328	0	0.572	17/11/2017	17	11	2017	11:25:17	41117	0.2	11	25	17	19	0.051757813	3.5545898	0.1574707	0.16723633	-0.90136719	0.63256836	0.022216797	0	0	0	0	0	0	0	0	0	0.93017578	0.069824219	0.024414063	0.022216797	0.000488281	0.001464844	0.461	34054.17	0.369	-1216.65	0.58
1020	19683	19683	Category A	0.14379883	0.16796875	-0.89990234	-0.29345703	-0.12231445	0.42260742	0	0.355	17/11/2017	17	11	2017	11:25:17	41117	0.3	11	25	17	19	0.051757813	3.5545898	0.15698242	0.16674805	-0.90161133	1.1564941	0.013427734	0	0	0	0	0	0	0	0	0	0.93017578	0.069824219	0.016113281	-0.013183594	0.000976563	0.001708984	0.514	33839.15	0.14	-492.08	0.58
1021	19684	19684	Category A	0.15576172	0.15576172	-0.89990234	-0.29272461	-0.12329102	0.42260742	0	0.218	17/11/2017	17	11	2017	11:25:17	41117	0.4	11	25	17	19	0.051757813	3.5545898	0.15698242	0.16650391	-0.90136719	0.56542969	0.010986328	0	0	0	0	0	0	0	0	0	0.93017578	0.069824219	0.013671875	-0.001220703	-0.010742188	0.001464844	0.556	33681.17	-0.075	289.62	0.831
1022	19685	19685	Category A	0.15576172	0.16796875	-0.89990234	-0.29589844	-0.125	0.42700195	0	1.072	17/11/2017	17	11	2017	11:25:17	41117	0.5	11	25	17	20	0.051757813	3.5545898	0.15698242	0.16650391	-0.90112305	0.34863281	0.002197266	0	0	0	0	0	0	0	0	0	0.9296875	0.0703125	0.00390625	-0.001220703	0.001220703	0.001220703	0.676	33277.7	-0.175	612.47	0.831
1023	19686	19686	Category A	0.16796875	0.17993164	-0.88793945	-0.29150391	-0.12817383	0.41674805	0	0.831	17/11/2017	17	11	2017	11:25:17	41117	0.6	11	25	17	20	0.051757813	3.5545898	0.15673828	0.16625977	-0.90087891	1.0878906	0.021728516	0	0	0	0	0	0	0	0	0	0.92944336	0.070556641	0.037841797	0.010986328	0.013427734	0.012939453	0.7	33204.08	-0.222	779.03	0.831
1024	19687	19687	Category A	0.13183594	0.17993164	-0.89990234	-0.29760742	-0.12280273	0.42089844	0	1.008	17/11/2017	17	11	2017	11:25:17	41117	0.7	11	25	17	20	0.051757813	3.5545898	0.15625	0.16601563	-0.90087891	1.0241699	0.027832031	0	0	0	0	0	0	0	0	0	0.92944336	0.070556641	0.039306641	-0.024414063	0.013671875	0.000976563	0.702	33198.04	-0.131	429.05	1.008
1025	19688	19688	Category A	0.15576172	0.19189453	-0.88793945	-0.29248047	-0.11987305	0.42382813	0	0.721	17/11/2017	17	11	2017	11:25:17	41117	0.8	11	25	17	20	0.051757813	3.5545898	0.15600586	0.16601563	-0.90136719	0.77099609	0.028808594	0	0	0	0	0	0	0	0	0	0.9296875	0.0703125	0.039306641	-0.000244141	0.025634766	0.013427734	0.86	32759.6	-0.273	811.05	1.008
1026	19689	19689	Category A	0.15576172	0.14379883	-0.88793945	-0.29638672	-0.12573242	0.42285156	0	0.363	17/11/2017	17	11	2017	11:25:17	41117	0.9	11	25	17	20	0.051757813	3.5545898	0.15551758	0.16577148	-0.90136719	0.86083984	0.025878906	0	0	0	0	0	0	0	0	0	0.9296875	0.0703125	0.035888672	0	-0.021972656	0.013427734	0.797	32925.9	-0.062	174.4	0.831
1027	19690	19690	Category A	0.16796875	0.15576172	-0.88793945	-0.29785156	-0.12744141	0.41967773	0	1.167	17/11/2017	17	11	2017	11:25:18	41118	0	11	25	18	20	0.051757813	3.5545898	0.1550293	0.16601563	-0.90136719	0.41381836	0.020996094	0	0	0	0	0	0	0	0	0	0.92944336	0.070556641	0.036376953	0.012695313	-0.010253906	0.013427734	0.766	33011.67	0.057	-155.65	0.721
1028	19691	19691	Category A	0.15576172	0.16796875	-0.88793945	-0.30126953	-0.12475586	0.42797852	0	0.693	17/11/2017	17	11	2017	11:25:18	41118	0.1	11	25	18	20	0.051757813	3.5545898	0.15454102	0.16601563	-0.90136719	0.50366211	0.013427734	0	0	0	0	0	0	0	0	0	0.92944336	0.070556641	0.016113281	0.000976563	0.001708984	0.013427734	0.703	33195.02	0.047	-137.97	0.721
1029	19692	19692	Category A	0.17993164	0.16796875	-0.91186523	-0.29760742	-0.12182617	0.41967773	0	0.649	17/11/2017	17	11	2017	11:25:18	41118	0.2	11	25	18	20	0.051757813	3.5545898	0.15478516	0.16625977	-0.90161133	1.0717773	0.026855469	0	0	0	0	0	0	0	0	0	0.9296875	0.0703125	0.036621094	0.024902344	0.001464844	-0.010009766	0.729	33117.8	0.189	-502.79	0.693
1030	19693	19693	Category A	0.14379883	0.13183594	-0.91186523	-0.29248047	-0.11767578	0.41870117	0	0.63	17/11/2017	17	11	2017	11:25:18	41118	0.3	11	25	18	20	0.051757813	3.5545898	0.15527344	0.16601563	-0.90087891	0.87597656	0.037841797	0	0	0	0	0	0	0	0	0	0.92919922	0.070800781	0.056640625	-0.011474609	-0.034179688	-0.010742188	0.754	33045.63	0.222	-568	0.693
1031	19694	19694	Category A	0.14379883	0.15576172	-0.91186523	-0.29833984	-0.12280273	0.42260742	0	0.875	17/11/2017	17	11	2017	11:25:18	41118	0.4	11	25	18	20	0.051757813	3.5545898	0.15527344	0.16577148	-0.90087891	0.56079102	0.018798828	0	0	0	0	0	0	0	0	0	0.92895508	0.071044922	0.032470703	-0.011474609	-0.010009766	-0.010742188	0.624	33444.77	0.322	-896.94	0.649
1032	19695	19695	Category A	0.15576172	0.15576172	-0.91186523	-0.2980957	-0.12231445	0.41772461	0	0.512	17/11/2017	17	11	2017	11:25:18	41118	0.5	11	25	18	21	0.051757813	3.5545898	0.1550293	0.16601563	-0.90063477	0.51831055	0.015136719	0	0	0	0	0	0	0	0	0	0.92871094	0.071289063	0.021972656	0.000488281	-0.010253906	-0.010986328	0.583	33584.64	0.377	-1069.79	0.63
1033	19696	19696	Category A	0.15576172	0.17993164	-0.89990234	-0.29467773	-0.125	0.42504883	0	0.387	17/11/2017	17	11	2017	11:25:18	41118	0.6	11	25	18	21	0.051757813	3.5545898	0.15527344	0.16625977	-0.90039063	0.93701172	0.013427734	0	0	0	0	0	0	0	0	0	0.92871094	0.071289063	0.014404297	0.000244141	0.013427734	0.000488281	0.515	33835.27	0.437	-1301.62	0.512
1034	19697	19697	Category A	0.14379883	0.19189453	-0.91186523	-0.296875	-0.12109375	0.42675781	0	0.45	17/11/2017	17	11	2017	11:25:18	41118	0.7	11	25	18	21	0.051757813	3.5545898	0.15600586	0.16625977	-0.90014648	0.78442383	0.030517578	0	0	0	0	0	0	0	0	0	0.9284668	0.071533203	0.049316406	-0.012207031	0.025390625	-0.011474609	0.441	34140.53	0.527	-1644.35	0.512
1035	19698	19698	Category A	0.15576172	0.15576172	-0.91186523	-0.29760742	-0.12304688	0.41967773	0	0.236	17/11/2017	17	11	2017	11:25:18	41118	0.8	11	25	18	21	0.051757813	3.5545898	0.15625	0.16601563	-0.90063477	0.26147461	0.015136719	0	0	0	0	0	0	0	0	0	0.92895508	0.071044922	0.022216797	-0.000488281	-0.010253906	-0.010986328	0.393	34361.54	0.451	-1560.66	0.512
1036	19699	19699	Category A	0.16796875	0.16796875	-0.89990234	-0.29467773	-0.12597656	0.42285156	0	0.19	17/11/2017	17	11	2017	11:25:18	41118	0.9	11	25	18	21	0.051757813	3.5545898	0.15649414	0.16601563	-0.90039063	0.34594727	0.011474609	0	0	0	0	0	0	0	0	0	0.92895508	0.071044922	0.013671875	0.011230469	0.001708984	0.000488281	0.403	34313.77	0.353	-1273.83	0.57
1037	19700	19700	Category A	0.15576172	0.15576172	-0.88793945	-0.29248047	-0.12182617	0.42675781	0	0.586	17/11/2017	17	11	2017	11:25:19	41119	0	11	25	19	21	0.051757813	3.5545898	0.15673828	0.16601563	-0.90039063	0.2265625	0.016113281	0	0	0	0	0	0	0	0	0	0.92895508	0.071044922	0.023925781	-0.000976563	-0.010253906	0.012451172	0.492	33926.12	0.301	-989.3	0.586
1038	19701	19701	Category A	0.17993164	0.15576172	-0.86376953	-0.29394531	-0.12670898	0.42285156	0	0.57	17/11/2017	17	11	2017	11:25:19	41119	0.1	11	25	19	21	0.051757813	3.5545898	0.15673828	0.1652832	-0.90063477	0.16918945	0.044433594	0	0	0	0	0	0	0	0	0	0.92895508	0.071044922	0.069580078	0.022949219	-0.009521484	0.036865234	0.518	33823.66	0.134	-470.19	0.586
1039	19702	19702	Category A	0.17993164	0.19189453	-0.89990234	-0.29492188	-0.12817383	0.42260742	0	0.92	17/11/2017	17	11	2017	11:25:19	41119	0.2	11	25	19	21	0.051757813	3.5545898	0.15673828	0.1652832	-0.90087891	0.67260742	0.03515625	0	0	0	0	0	0	0	0	0	0.92919922	0.070800781	0.050537109	0.022949219	0.026367188	0.000976563	0.5	33894.14	0.175	-613.33	0.586
1040	19703	19703	Category A	0.15576172	0.16796875	-0.88793945	-0.29833984	-0.12280273	0.42407227	0	0.606	17/11/2017	17	11	2017	11:25:19	41119	0.3	11	25	19	21	0.051757813	3.5545898	0.15625	0.1652832	-0.90087891	0.84350586	0.013183594	0	0	0	0	0	0	0	0	0	0.92919922	0.070800781	0.016113281	-0.000488281	0.002441406	0.012939453	0.51	33854.74	0.123	-439.67	0.606
1041	19704	19704	Category A	0.14379883	0.15576172	-0.92382813	-0.29516602	-0.12329102	0.42260742	0	0.132	17/11/2017	17	11	2017	11:25:19	41119	0.4	11	25	19	21	0.051757813	3.5545898	0.15673828	0.16503906	-0.90087891	0.421875	0.027832031	0	0	0	0	0	0	0	0	0	0.92919922	0.070800781	0.045166016	-0.012939453	-0.009277344	-0.022705078	0.568	33637.81	0.01	-35.57	0.606
1042	19705	19705	Category A	0.16796875	0.16796875	-0.89990234	-0.29223633	-0.12719727	0.41967773	0	0.247	17/11/2017	17	11	2017	11:25:19	41119	0.5	11	25	19	22	0.051757813	3.5545898	0.15625	0.16503906	-0.90136719	0.17431641	0.01171875	0	0	0	0	0	0	0	0	0	0.92944336	0.070556641	0.015625	0.011474609	0.002685547	0.001464844	0.547	33714.19	-0.011	40.96	0.92
1043	19706	19706	Category A	0.16796875	0.16796875	-0.94799805	-0.29370117	-0.12426758	0.42602539	0	0.936	17/11/2017	17	11	2017	11:25:19	41119	0.6	11	25	19	22	0.051757813	3.5545898	0.15649414	0.16479492	-0.90185547	0.17407227	0.047363281	0	0	0	0	0	0	0	0	0	0.93017578	0.069824219	0.060302734	0.011230469	0.002929688	-0.045898438	0.557	33677.53	-0.022	81.37	0.924
1044	19707	19707	Category A	0.14379883	0.17993164	-0.91186523	-0.296875	-0.12524414	0.42285156	0	0.444	17/11/2017	17	11	2017	11:25:19	41119	0.7	11	25	19	22	0.051757813	3.5545898	0.15673828	0.16455078	-0.90234375	0.072021484	0.021972656	0	0	0	0	0	0	0	0	0	0.93041992	0.069580078	0.037353516	-0.012939453	0.015136719	-0.009277344	0.61	33491.67	0.007	-23.56	0.936
1045	19708	19708	Category A	0.15576172	0.17993164	-0.89990234	-0.296875	-0.12573242	0.42260742	0	0.981	17/11/2017	17	11	2017	11:25:19	41119	0.8	11	25	19	22	0.051757813	3.5545898	0.15649414	0.16503906	-0.90258789	0.10302734	0.014892578	0	0	0	0	0	0	0	0	0	0.9309082	0.069091797	0.018310547	-0.000732422	0.014648438	0.002685547	0.78	32972.6	-0.184	566.85	0.936
1046	19709	19709	Category A	0.14379883	0.16796875	-0.87597656	-0.29150391	-0.12719727	0.41552734	0	0.924	17/11/2017	17	11	2017	11:25:19	41119	0.9	11	25	19	22	0.051757813	3.5545898	0.15625	0.16552734	-0.90283203	0.31787109	0.029785156	0	0	0	0	0	0	0	0	0	0.93115234	0.068847656	0.041748047	-0.012451172	0.002197266	0.026855469	0.787	32953.27	-0.208	645.44	0.981
1047	19710	19710	Category A	0.15576172	0.17993164	-0.92382813	-0.29370117	-0.12329102	0.42163086	0	1.15	17/11/2017	17	11	2017	11:25:20	41120	0	11	25	20	22	0.051757813	3.5545898	0.15600586	0.16601563	-0.90283203	0.6081543	0.024902344	0	0	0	0	0	0	0	0	0	0.93115234	0.068847656	0.034667969	-0.000244141	0.013671875	-0.020751953	0.812	32885.37	-0.217	657.53	0.981
1048	19711	19711	Category A	0.16796875	0.19189453	-0.94799805	-0.29516602	-0.12451172	0.4206543	0	0.291	17/11/2017	17	11	2017	11:25:20	41120	0.1	11	25	20	22	0.051757813	3.5545898	0.15576172	0.16577148	-0.90307617	1.078125	0.053222656	0	0	0	0	0	0	0	0	0	0.93139648	0.068603516	0.083007813	0.011962891	0.025878906	-0.044677734	0.784	32961.54	-0.209	651.32	0.981
1049	19712	19712	Category A	0.11987305	0.16796875	-0.92382813	-0.29370117	-0.12426758	0.42480469	0	1.085	17/11/2017	17	11	2017	11:25:20	41120	0.2	11	25	20	22	0.051757813	3.5545898	0.15576172	0.16577148	-0.90307617	1.5078125	0.041503906	0	0	0	0	0	0	0	0	0	0.93139648	0.068603516	0.05859375	-0.035888672	0.001953125	-0.020507813	0.717	33153.16	-0.102	321.66	0.924
1050	19713	19713	Category A	0.16796875	0.19189453	-0.88793945	-0.2980957	-0.12353516	0.42480469	0	0.277	17/11/2017	17	11	2017	11:25:20	41120	0.3	11	25	20	22	0.051757813	3.5545898	0.15600586	0.16577148	-0.90307617	1.7431641	0.032226563	0	0	0	0	0	0	0	0	0	0.93139648	0.068603516	0.052978516	0.01171875	0.025878906	0.015136719	0.663	33318.47	-0.165	583.62	0.604
1051	19714	19714	Category A	0.13183594	0.17993164	-0.92382813	-0.29199219	-0.12304688	0.42163086	0	0.575	17/11/2017	17	11	2017	11:25:20	41120	0.4	11	25	20	22	0.051757813	3.5545898	0.15625	0.16601563	-0.90283203	1.7128906	0.034667969	0	0	0	0	0	0	0	0	0	0.93139648	0.068603516	0.058837891	-0.024414063	0.013671875	-0.020751953	0.572	33623.52	-0.062	231.22	0.6
1052	19715	19715	Category A	0.16796875	0.19189453	-0.92382813	-0.29223633	-0.12646484	0.41870117	0	0.604	17/11/2017	17	11	2017	11:25:20	41120	0.5	11	25	20	23	0.051757813	3.5545898	0.15673828	0.16577148	-0.90258789	0.90600586	0.03515625	0	0	0	0	0	0	0	0	0	0.9309082	0.069091797	0.058105469	0.010986328	0.025878906	-0.020996094	0.608	33498.44	0.027	-89.93	0.604
1053	19716	19716	Category A	0.17993164	0.15576172	-0.91186523	-0.29589844	-0.11865234	0.42578125	0	0.6	17/11/2017	17	11	2017	11:25:20	41120	0.6	11	25	20	23	0.051757813	3.5545898	0.15698242	0.16625977	-0.90283203	0.16333008	0.026611328	0	0	0	0	0	0	0	0	0	0.93139648	0.068603516	0.042236328	0.022705078	-0.010498047	-0.008789063	0.705	33189	-0.034	104.3	0.604
1054	19717	19717	Category A	0.16796875	0.14379883	-0.89990234	-0.2980957	-0.12353516	0.42260742	0	0.509	17/11/2017	17	11	2017	11:25:20	41120	0.7	11	25	20	23	0.051757813	3.5545898	0.15698242	0.16625977	-0.90283203	0.48022461	0.025146484	0	0	0	0	0	0	0	0	0	0.93139648	0.068603516	0.036376953	0.010742188	-0.022460938	0.002929688	0.885	32696.34	-0.212	590.71	1.356
1055	19718	19718	Category A	0.16796875	0.14379883	-0.88793945	-0.29248047	-0.12158203	0.42382813	0	1.67	17/11/2017	17	11	2017	11:25:20	41120	0.8	11	25	20	23	0.051757813	3.5545898	0.15722656	0.16650391	-0.90258789	1.3508301	0.029052734	0	0	0	0	0	0	0	0	0	0.93115234	0.068847656	0.048095703	0.010498047	-0.022705078	0.014648438	1.023	32371.07	-0.416	1130.77	1.356
1056	19719	19719	Category A	0.14379883	0.14379883	-0.91186523	-0.29467773	-0.12597656	0.4206543	0	1.356	17/11/2017	17	11	2017	11:25:20	41120	0.9	11	25	20	23	0.051757813	3.5545898	0.1574707	0.16674805	-0.90258789	2.1640625	0.028076172	0	0	0	0	0	0	0	0	0	0.93139648	0.068603516	0.045654297	-0.013671875	-0.022949219	-0.009033203	1.051	32309.46	-0.386	1002.69	1.356
1057	19720	19720	Category A	0.13183594	0.15576172	-0.91186523	-0.29516602	-0.125	0.41772461	0	1.404	17/11/2017	17	11	2017	11:25:21	41121	0	11	25	21	23	0.051025391	3.4482422	0.1574707	0.16650391	-0.90209961	2.8452148	0.029541016	0	0	0	0	0	0	0	0	0	0.93066406	0.069335938	0.046386719	-0.025634766	-0.010742188	-0.009521484	1.048	32316	-0.452	1223.45	1.356
1058	19721	19721	Category A	0.13183594	0.15576172	-0.91186523	-0.29785156	-0.12426758	0.421875	0	0.77	17/11/2017	17	11	2017	11:25:21	41121	0.1	11	25	21	23	0.051025391	3.4482422	0.15771484	0.16674805	-0.90234375	3.1574707	0.029541016	0	0	0	0	0	0	0	0	0	0.93115234	0.068847656	0.046386719	-0.025878906	-0.010986328	-0.009277344	1.034	32346.71	-0.458	1262.61	1.356
1059	19722	19722	Category A	0.13183594	0.13183594	-0.89990234	-0.29614258	-0.12255859	0.4206543	0	0.583	17/11/2017	17	11	2017	11:25:21	41121	0.2	11	25	21	23	0.051025391	3.4482422	0.15795898	0.16674805	-0.90234375	2.9709473	0.043701172	0	0	0	0	0	0	0	0	0	0.93115234	0.068847656	0.063476563	-0.026123047	-0.034912109	0.002441406	0.83	32837.52	-0.254	771.8	0.77
1060	19723	19723	Category A	0.14379883	0.14379883	-0.88793945	-0.29443359	-0.12182617	0.42260742	0	0.424	17/11/2017	17	11	2017	11:25:21	41121	0.3	11	25	21	23	0.051025391	3.4482422	0.15795898	0.16674805	-0.90234375	2.6689453	0.030761719	0	0	0	0	0	0	0	0	0	0.93115234	0.068847656	0.051757813	-0.014160156	-0.022949219	0.014404297	0.654	33347.07	-0.043	141.22	0.583
1061	19724	19724	Category A	0.14379883	0.16796875	-0.86376953	-0.29272461	-0.12573242	0.42163086	0	0.445	17/11/2017	17	11	2017	11:25:21	41121	0.4	11	25	21	23	0.051025391	3.4482422	0.15869141	0.16674805	-0.90209961	2.1726074	0.041259766	0	0	0	0	0	0	0	0	0	0.93115234	0.068847656	0.054199219	-0.014892578	0.000976563	0.038330078	0.481	33970.79	0.161	-585.09	0.583
1062	19725	19725	Category A	0.14379883	0.15576172	-0.86376953	-0.296875	-0.12573242	0.42504883	0	0.301	17/11/2017	17	11	2017	11:25:21	41121	0.5	11	25	21	24	0.051025391	3.4482422	0.15893555	0.16699219	-0.90209961	1.3876953	0.042724609	0	0	0	0	0	0	0	0	0	0.93115234	0.068847656	0.064941406	-0.015136719	-0.011230469	0.038330078	0.501	33890.17	0.181	-631.07	0.447
1063	19726	19726	Category A	0.13183594	0.17993164	-0.89990234	-0.29858398	-0.12353516	0.42578125	0	0.364	17/11/2017	17	11	2017	11:25:21	41121	0.6	11	25	21	24	0.051025391	3.4482422	0.15893555	0.16699219	-0.90209961	0.7668457	0.030029297	0	0	0	0	0	0	0	0	0	0.93115234	0.068847656	0.042480469	-0.027099609	0.012695313	0.002197266	0.478	33983.11	0.252	-868.23	0.447
1064	19727	19727	Category A	0.14379883	0.15576172	-0.91186523	-0.29467773	-0.125	0.42382813	0	0.891	17/11/2017	17	11	2017	11:25:21	41121	0.7	11	25	21	24	0.051025391	3.4482422	0.15893555	0.16699219	-0.90258789	0.056396484	0.021240234	0	0	0	0	0	0	0	0	0	0.93139648	0.068603516	0.035888672	-0.015136719	-0.011230469	-0.009277344	0.571	33627.09	0.159	-512.21	0.545
1065	19728	19728	Category A	0.15576172	0.14379883	-0.91186523	-0.29125977	-0.12548828	0.41894531	0	0.447	17/11/2017	17	11	2017	11:25:21	41121	0.8	11	25	21	24	0.051025391	3.4482422	0.15966797	0.16674805	-0.90258789	0.75952148	0.025146484	0	0	0	0	0	0	0	0	0	0.93164063	0.068359375	0.036376953	-0.00390625	-0.022949219	-0.009277344	0.587	33570.65	0.137	-438.17	0.891
1066	19729	19729	Category A	0.16796875	0.16796875	-0.92382813	-0.29467773	-0.125	0.42504883	0	0.978	17/11/2017	17	11	2017	11:25:21	41121	0.9	11	25	21	24	0.051025391	3.4482422	0.15991211	0.16674805	-0.90258789	1.3305664	0.022460938	0	0	0	0	0	0	0	0	0	0.93188477	0.068115234	0.029785156	0.0078125	0.000976563	-0.020996094	0.735	33100.3	-0.057	171.19	0.891
1067	19730	19730	Category A	0.13183594	0.16796875	-0.92382813	-0.30004883	-0.12207031	0.42407227	0	0.545	17/11/2017	17	11	2017	11:25:22	41122	0	11	25	22	24	0.051025391	3.4482422	0.16015625	0.16748047	-0.90258789	1.6845703	0.035400391	0	0	0	0	0	0	0	0	0	0.93188477	0.068115234	0.049804688	-0.028320313	0.000244141	-0.020996094	0.823	32856.02	-0.153	440.42	0.891
1068	19731	19731	Category A	0.17993164	0.19189453	-0.91186523	-0.29760742	-0.12524414	0.41992188	0	1.189	17/11/2017	17	11	2017	11:25:22	41122	0.1	11	25	22	24	0.051025391	3.4482422	0.16015625	0.16772461	-0.90283203	1.46875	0.031982422	0	0	0	0	0	0	0	0	0	0.93237305	0.067626953	0.052246094	0.01953125	0.023925781	-0.008789063	0.75	33057.05	-0.058	171.34	0.978
1069	19732	19732	Category A	0.16796875	0.16796875	-0.89990234	-0.29394531	-0.12573242	0.42382813	0	0.89	17/11/2017	17	11	2017	11:25:22	41122	0.2	11	25	22	24	0.051025391	3.4482422	0.16064453	0.16796875	-0.90307617	1.3171387	0.0078125	0	0	0	0	0	0	0	0	0	0.93261719	0.067382813	0.010498047	0.007080078	0	0.003173828	0.918	32615.01	-0.263	728.86	1.189
1070	19733	19733	Category A	0.16796875	0.15576172	-0.89990234	-0.29321289	-0.12817383	0.4206543	0	0.451	17/11/2017	17	11	2017	11:25:22	41122	0.3	11	25	22	24	0.051025391	3.4482422	0.16040039	0.16821289	-0.90283203	1.2702637	0.014892578	0	0	0	0	0	0	0	0	0	0.93212891	0.067871094	0.022949219	0.007324219	-0.012451172	0.002929688	0.976	32477.63	-0.406	1153.03	1.189
1071	19734	19734	Category A	0.15576172	0.16796875	-0.89990234	-0.29516602	-0.12255859	0.42480469	0	1.46	17/11/2017	17	11	2017	11:25:22	41122	0.4	11	25	22	24	0.051025391	3.4482422	0.16064453	0.16870117	-0.90283203	1.0004883	0.005859375	0	0	0	0	0	0	0	0	0	0.93237305	0.067626953	0.008789063	-0.004882813	-0.000732422	0.002929688	0.946	32547.83	-0.388	1126.06	1.272
1072	19735	19735	Category A	0.15576172	0.17993164	-0.89990234	-0.29370117	-0.12426758	0.42163086	0	1.321	17/11/2017	17	11	2017	11:25:22	41122	0.5	11	25	22	25	0.051025391	3.4482422	0.16064453	0.16894531	-0.90258789	0.56518555	0.012207031	0	0	0	0	0	0	0	0	0	0.93237305	0.067626953	0.018554688	-0.004882813	0.010742188	0.002685547	0.96	32514.85	-0.399	1148.16	1.272
1073	19736	19736	Category A	0.17993164	0.16796875	-0.88793945	-0.296875	-0.12573242	0.42260742	0	0.367	17/11/2017	17	11	2017	11:25:22	41122	0.6	11	25	22	25	0.051025391	3.4482422	0.16088867	0.16943359	-0.90185547	0.4699707	0.0234375	0	0	0	0	0	0	0	0	0	0.93164063	0.068359375	0.034423828	0.018798828	-0.001464844	0.013916016	0.952	32533.65	-0.417	1225.25	1.272
1074	19737	19737	Category A	0.15576172	0.16796875	-0.93579102	-0.29150391	-0.12719727	0.41650391	0	1.272	17/11/2017	17	11	2017	11:25:22	41122	0.7	11	25	22	25	0.051025391	3.4482422	0.16137695	0.16918945	-0.90161133	0.63378906	0.034423828	0	0	0	0	0	0	0	0	0	0.93164063	0.068359375	0.041015625	-0.005615234	-0.001220703	-0.033935547	0.968	32496.18	-0.555	1770.76	1.272
1075	19738	19738	Category A	0.16796875	0.17993164	-0.91186523	-0.29760742	-0.12304688	0.41967773	0	0.843	17/11/2017	17	11	2017	11:25:22	41122	0.8	11	25	22	25	0.051025391	3.4482422	0.16162109	0.16870117	-0.90136719	0.021728516	0.016113281	0	0	0	0	0	0	0	0	0	0.93115234	0.068847656	0.02734375	0.006103516	0.010986328	-0.010253906	0.844	32800.88	-0.466	1634.21	0.843
1076	19739	19739	Category A	0.16796875	0.16796875	-0.88793945	-0.29467773	-0.12329102	0.4206543	0	0.547	17/11/2017	17	11	2017	11:25:22	41122	0.9	11	25	22	25	0.051025391	3.4482422	0.16210938	0.16918945	-0.90136719	0.80371094	0.014404297	0	0	0	0	0	0	0	0	0	0.93115234	0.068847656	0.020263672	0.005615234	-0.001220703	0.013427734	0.756	33039.94	-0.345	1236.29	0.793
1077	19740	19740	Category A	0.16796875	0.095947266	-0.89990234	-0.2980957	-0.11962891	0.42480469	0	0.718	17/11/2017	17	11	2017	11:25:23	41123	0	11	25	23	25	0.051025391	3.4482422	0.16259766	0.16918945	-0.90161133	0.72827148	0.073486328	0	0	0	0	0	0	0	0	0	0.93164063	0.068359375	0.080322266	0.005126953	-0.073242188	0.001708984	0.793	32936.82	-0.397	1410.29	0.793
1078	19741	19741	Category A	0.15576172	0.17993164	-0.91186523	-0.2902832	-0.12133789	0.41967773	0	0.793	17/11/2017	17	11	2017	11:25:23	41123	0.1	11	25	23	25	0.051025391	3.4482422	0.1628418	0.16918945	-0.90161133	0.4309082	0.016357422	0	0	0	0	0	0	0	0	0	0.93164063	0.068359375	0.027832031	-0.007080078	0.010498047	-0.010009766	0.652	33353.47	-0.237	904.21	0.793
1079	19742	19742	Category A	0.14379883	0.16796875	-0.89990234	-0.29394531	-0.125	0.42285156	0	0.585	17/11/2017	17	11	2017	11:25:23	41123	0.2	11	25	23	25	0.051025391	3.4482422	0.1628418	0.16918945	-0.90209961	0.56860352	0.019287109	0	0	0	0	0	0	0	0	0	0.93237305	0.067626953	0.022949219	-0.019042969	-0.001220703	0.002197266	0.675	33280.81	-0.261	981.5	0.718
1080	19743	19743	Category A	0.16796875	0.15576172	-0.88793945	-0.29248047	-0.11987305	0.41772461	0	0.428	17/11/2017	17	11	2017	11:25:23	41123	0.3	11	25	23	25	0.051025391	3.4482422	0.1628418	0.16894531	-0.90209961	1.0029297	0.020019531	0	0	0	0	0	0	0	0	0	0.93212891	0.067871094	0.032226563	0.004882813	-0.013183594	0.014160156	0.633	33415.07	-0.207	792.34	0.718
1081	19744	19744	Category A	0.13183594	0.17993164	-0.91186523	-0.29589844	-0.12231445	0.42260742	0	0.98	17/11/2017	17	11	2017	11:25:23	41123	0.4	11	25	23	25	0.051025391	3.4482422	0.16333008	0.16894531	-0.90209961	0.65673828	0.034667969	0	0	0	0	0	0	0	0	0	0.93237305	0.067626953	0.051757813	-0.031494141	0.010742188	-0.009521484	0.578	33602.24	-0.147	582.67	0.585
1082	19745	19745	Category A	0.17993164	0.16796875	-0.93579102	-0.29492188	-0.12817383	0.41894531	0	0.294	17/11/2017	17	11	2017	11:25:23	41123	0.5	11	25	23	26	0.051025391	3.4482422	0.16357422	0.16918945	-0.90209961	0.028564453	0.037353516	0	0	0	0	0	0	0	0	0	0.93237305	0.067626953	0.051269531	0.016113281	-0.001220703	-0.033447266	0.536	33755.15	-0.096	389.79	0.578
1083	19746	19746	Category A	0.16796875	0.15576172	-0.91186523	-0.29541016	-0.12280273	0.42382813	0	0.39	17/11/2017	17	11	2017	11:25:23	41123	0.6	11	25	23	26	0.051025391	3.4482422	0.16381836	0.16918945	-0.90209961	0.19042969	0.016845703	0	0	0	0	0	0	0	0	0	0.93237305	0.067626953	0.027099609	0.00390625	-0.013427734	-0.009521484	0.535	33758.9	-0.137	578.63	0.578
1084	19747	19747	Category A	0.15576172	0.16796875	-0.92382813	-0.29711914	-0.12451172	0.42260742	0	0.541	17/11/2017	17	11	2017	11:25:23	41123	0.7	11	25	23	26	0.051025391	3.4482422	0.1640625	0.16918945	-0.90161133	0.41967773	0.0234375	0	0	0	0	0	0	0	0	0	0.93212891	0.067871094	0.031738281	-0.008300781	-0.001220703	-0.021972656	0.617	33468.11	-0.286	1213.86	0.853
1085	19748	19748	Category A	0.15576172	0.19189453	-0.91186523	-0.29663086	-0.12158203	0.42480469	0	0.578	17/11/2017	17	11	2017	11:25:23	41123	0.8	11	25	23	26	0.051025391	3.4482422	0.16455078	0.16918945	-0.90136719	1.0446777	0.026367188	0	0	0	0	0	0	0	0	0	0.93164063	0.068359375	0.041992188	-0.008789063	0.022460938	-0.010253906	0.596	33539.45	-0.283	1244.63	0.578
1086	19749	19749	Category A	0.13183594	0.19189453	-0.88793945	-0.29541016	-0.12524414	0.42382813	0	0.92	17/11/2017	17	11	2017	11:25:23	41123	0.9	11	25	23	26	0.051025391	3.4482422	0.16479492	0.16918945	-0.90112305	1.6882324	0.042236328	0	0	0	0	0	0	0	0	0	0.93164063	0.068359375	0.069091797	-0.032958984	0.022460938	0.013183594	0.579	33598.71	-0.228	974.94	0.578
1087	19750	19750	Category A	0.15576172	0.15576172	-0.91186523	-0.296875	-0.12329102	0.42675781	0	0.853	17/11/2017	17	11	2017	11:25:24	41124	0	11	25	24	26	0.051025391	3.4482422	0.16552734	0.16943359	-0.90161133	2.1254883	0.01953125	0	0	0	0	0	0	0	0	0	0.93212891	0.067871094	0.033691406	-0.009765625	-0.013671875	-0.010009766	0.595	33542.9	-0.214	877.3	0.578
1088	19751	19751	Category A	0.15576172	0.17993164	-0.88793945	-0.29541016	-0.12280273	0.42382813	0	0.192	17/11/2017	17	11	2017	11:25:24	41124	0.1	11	25	24	26	0.051025391	3.4482422	0.16577148	0.16943359	-0.90087891	2.6052246	0.019287109	0	0	0	0	0	0	0	0	0	0.93164063	0.068359375	0.033447266	-0.010009766	0.010253906	0.012939453	0.575	33612.86	-0.134	527.67	0.815
1089	19752	19752	Category A	0.16796875	0.17993164	-0.88793945	-0.29467773	-0.12597656	0.42382813	0	0.49	17/11/2017	17	11	2017	11:25:24	41124	0.2	11	25	24	26	0.051025391	3.4482422	0.16577148	0.16894531	-0.90014648	2.4511719	0.016601563	0	0	0	0	0	0	0	0	0	0.9309082	0.069091797	0.025390625	0.001953125	0.010742188	0.012207031	0.615	33474.82	0.034	-111.72	0.815
1090	19753	19753	Category A	0.16796875	0.19189453	-0.89990234	-0.29614258	-0.12963867	0.42260742	0	0.422	17/11/2017	17	11	2017	11:25:24	41124	0.3	11	25	24	26	0.051025391	3.4482422	0.16625977	0.16845703	-0.8996582	1.8457031	0.023193359	0	0	0	0	0	0	0	0	0	0.93017578	0.069824219	0.024902344	0.001464844	0.023193359	0	0.498	33902.09	0.384	-1198.24	0.815
1091	19754	19754	Category A	0.17993164	0.15576172	-0.88793945	-0.29833984	-0.12158203	0.42675781	0	0.815	17/11/2017	17	11	2017	11:25:24	41124	0.4	11	25	24	26	0.051025391	3.4482422	0.16601563	0.16796875	-0.8996582	0.94360352	0.021728516	0	0	0	0	0	0	0	0	0	0.93017578	0.069824219	0.037841797	0.013671875	-0.012207031	0.01171875	0.51	33854.74	0.57	-1607.7	0.815
1092	19755	19755	Category A	0.15576172	0.16796875	-0.92382813	-0.29370117	-0.12255859	0.4206543	0	0.221	17/11/2017	17	11	2017	11:25:24	41124	0.5	11	25	24	27	0.051025391	3.4482422	0.16650391	0.16796875	-0.89941406	0.36523438	0.026367188	0	0	0	0	0	0	0	0	0	0.93017578	0.069824219	0.03515625	-0.010742188	0	-0.024169922	0.635	33408.51	0.58	-1435.35	0.815
1093	19756	19756	Category A	0.17993164	0.14379883	-0.88793945	-0.30249023	-0.12280273	0.42407227	0	0.92	17/11/2017	17	11	2017	11:25:24	41124	0.6	11	25	24	27	0.051025391	3.4482422	0.16650391	0.16772461	-0.89941406	0.49267578	0.029541016	0	0	0	0	0	0	0	0	0	0.92993164	0.070068359	0.048828125	0.013183594	-0.023925781	0.011474609	0.671	33293.3	0.568	-1366.22	0.815
1094	19757	19757	Category A	0.16796875	0.17993164	-0.87597656	-0.29833984	-0.12573242	0.42163086	0	0.942	17/11/2017	17	11	2017	11:25:24	41124	0.7	11	25	24	27	0.051025391	3.4482422	0.16625977	0.16796875	-0.89892578	0.033691406	0.025878906	0	0	0	0	0	0	0	0	0	0.92944336	0.070556641	0.036376953	0.001464844	0.01171875	0.022949219	0.673	33287.05	0.477	-1185.27	0.815
1095	19758	19758	Category A	0.17993164	0.20385742	-0.89990234	-0.30004883	-0.12036133	0.42089844	0	0.707	17/11/2017	17	11	2017	11:25:24	41124	0.8	11	25	24	27	0.051513672	3.5368652	0.16650391	0.16796875	-0.8984375	0.20166016	0.038085938	0	0	0	0	0	0	0	0	0	0.92895508	0.071044922	0.050292969	0.013183594	0.035644531	-0.001220703	0.607	33501.84	0.385	-1060.94	0.707
1096	19759	19759	Category A	0.17993164	0.16796875	-0.86376953	-0.30419922	-0.12304688	0.41577148	0	0.438	17/11/2017	17	11	2017	11:25:24	41124	0.9	11	25	24	27	0.051513672	3.5368652	0.16650391	0.16845703	-0.8984375	0.13598633	0.037109375	0	0	0	0	0	0	0	0	0	0.92919922	0.070800781	0.048583984	0.013183594	-0.000488281	0.034667969	0.665	33312.15	0.207	-583.1	0.707
1097	19760	19760	Category A	0.16796875	0.16796875	-0.89990234	-0.3059082	-0.12695313	0.4128418	0	0.414	17/11/2017	17	11	2017	11:25:25	41125	0	11	25	25	27	0.051513672	3.5368652	0.16699219	0.16845703	-0.89819336	0.42016602	0.001708984	0	0	0	0	0	0	0	0	0	0.92919922	0.070800781	0.002929688	0.000732422	-0.000488281	-0.001464844	0.596	33539.45	0.221	-667.46	0.707
1098	19761	19761	Category A	0.17993164	0.15576172	-0.88793945	-0.30664063	-0.12280273	0.41674805	0	0.571	17/11/2017	17	11	2017	11:25:25	41125	0.1	11	25	25	27	0.051513672	3.5368652	0.16748047	0.16870117	-0.89770508	0.77514648	0.020507813	0	0	0	0	0	0	0	0	0	0.92871094	0.071289063	0.035400391	0.012207031	-0.012939453	0.009765625	0.576	33609.32	0.12	-393.11	0.707
1099	19762	19762	Category A	0.19189453	0.17993164	-0.89990234	-0.30664063	-0.12548828	0.41479492	0	0.509	17/11/2017	17	11	2017	11:25:25	41125	0.2	11	25	25	27	0.051513672	3.5368652	0.16845703	0.16918945	-0.89746094	1.1984863	0.025634766	0	0	0	0	0	0	0	0	0	0.92871094	0.071289063	0.036132813	0.023193359	0.010498047	-0.002197266	0.576	33609.32	0.123	-402.21	0.648
1100	19763	19763	Category A	0.19189453	0.16796875	-0.88793945	-0.30419922	-0.12866211	0.41162109	0	0.819	17/11/2017	17	11	2017	11:25:25	41125	0.3	11	25	25	27	0.051513672	3.5368652	0.16894531	0.16967773	-0.89746094	0.96557617	0.024658203	0	0	0	0	0	0	0	0	0	0.92895508	0.071044922	0.034179688	0.022705078	-0.001708984	0.009521484	0.611	33488.29	0.21	-626.95	0.648
1101	19764	19764	Category A	0.17993164	0.16796875	-0.89990234	-0.30664063	-0.12231445	0.41064453	0	0.709	17/11/2017	17	11	2017	11:25:25	41125	0.4	11	25	25	27	0.051513672	3.5368652	0.16918945	0.16992188	-0.89746094	0.48535156	0.010986328	0	0	0	0	0	0	0	0	0	0.92895508	0.071044922	0.014892578	0.010498047	-0.001953125	-0.002197266	0.642	33385.7	0.229	-654.12	0.709
1102	19765	19765	Category A	0.16796875	0.16796875	-0.89990234	-0.30664063	-0.12255859	0.41479492	0	0.648	17/11/2017	17	11	2017	11:25:25	41125	0.5	11	25	25	28	0.051513672	3.5368652	0.16943359	0.17041016	-0.89819336	0.16235352	0.003173828	0	0	0	0	0	0	0	0	0	0.9296875	0.0703125	0.005615234	-0.001464844	-0.002441406	-0.001464844	0.682	33259.1	0.157	-445.19	0.799
1103	19766	19766	Category A	0.16796875	0.17993164	-0.91186523	-0.30444336	-0.11889648	0.41064453	0	0.599	17/11/2017	17	11	2017	11:25:25	41125	0.6	11	25	25	28	0.051513672	3.5368652	0.16967773	0.17041016	-0.89868164	0.12255859	0.016113281	0	0	0	0	0	0	0	0	0	0.93041992	0.069580078	0.024169922	-0.001708984	0.009277344	-0.012939453	0.73	33114.88	0.179	-477.93	0.811
1104	19767	19767	Category A	0.17993164	0.16796875	-0.89990234	-0.30908203	-0.1262207	0.41381836	0	0.811	17/11/2017	17	11	2017	11:25:25	41125	0.7	11	25	25	28	0.051513672	3.5368652	0.17041016	0.17041016	-0.89892578	0.25415039	0.009765625	0	0	0	0	0	0	0	0	0	0.93066406	0.069335938	0.012695313	0.009277344	-0.002441406	-0.000732422	0.73	33114.88	0.217	-569.41	0.799
1105	19768	19768	Category A	0.17993164	0.19189453	-0.89990234	-0.31152344	-0.12573242	0.41894531	0	0.799	17/11/2017	17	11	2017	11:25:25	41125	0.8	11	25	25	28	0.051513672	3.5368652	0.1706543	0.1706543	-0.89892578	0.72412109	0.022705078	0	0	0	0	0	0	0	0	0	0.93066406	0.069335938	0.031005859	0.009033203	0.020996094	-0.000732422	0.724	33132.48	0.226	-594.11	0.799
[truncated: 41,525 more rows]
[truncated: 29 more columns]
