# Supplementary material for: Development of a multisensor biologging collar and analytical techniques to describe high‐resolution spatial behavior in free‐ranging terrestrial mammals
Source: Ecol Evol. 2024 Sep 23;14(9):e70264. doi: 10.1002/ece3.70264 (PMC11420106; doi:10.1002/ece3.70264)
Supplement: Supplementary file 1 — Appendix S1 [file ECE3-14-e70264-s001.zip › doi_10_5061_dryad_jdfn2z3hv__v20240620/B3b_S70_Header.csv]

Split no.	Bookmark number	Category	Pointer	Day#	Time(hh:mm:ss)	Total Event start	Event start	Number events	Duration(s)	Sum VeDBA	Mean VeDBA	Mean Dyn AccX	Mean Dyn AccY	Mean Dyn AccZ	Sum VeSBA	Mean VeSBA	Mean smth AccX	Mean smth AccY	Mean smth AccZ	VeDBA_Var	VeDBA_SD	VeSBA_Var	VeSBA_SD	Mean Animal g	Sum Animal g	Animal g_Var	Animal g_SD	Acc_x_Var	Acc_x_SD	Acc_y_Var	Acc_y_SD	Acc_z_Var	Acc_z_SD	Predominant freq, Hz	Smth press val	Max pressure val	Min pressure val	Grd air press	Altitude begin	Altitude end	Delta max/min altitude
1	1	Category A	0	18	15:15:31	8220	8220	1279	128.3	28.2009	0.0220492	-9.54E-06	1.91E-07	2.10E-06	1185.35	0.926777	-0.193305	0.228042	-0.877181	0.000148508	0.0121864	0	0	0.0732225	93.6516	0	0	0.000167405	0.0129385	0.000116248	0.0107819	0.000182485	0.0135087	0	7	23.751	0.028	1000	32898.8	33054.2	7535.86
1	2	Category K	1279	18	16:01:17	28395	28395	58	5.7	12.7871	0.220467	0.0656402	-0.136193	-0.0619023	50.8257	0.876305	-0.109299	0.00793036	-0.855313	0.00851546	0.0922792	0.000159954	0.0126473	0.123695	7.17432	0.000159954	0.0126473	0.0158018	0.125705	0.0352278	0.187691	0.00519009	0.0720423	0	7	1.835	0.118	1000	32869.3	33781.6	2800.1
1	3	Category G	1337	18	16:01:53	28453	28453	170	17	39.6392	0.233172	-0.0644675	-0.000623277	0.0175781	159.506	0.938271	-0.528553	-0.0823874	-0.762826	0.0137724	0.117356	9.05E-05	0.00951187	0.0617288	10.4939	9.05E-05	0.00951187	0.0456873	0.213746	0.00652143	0.0807554	0.0169391	0.13015	0	7	2.428	0.023	1000	33461.4	33283.9	2462.62
1	4	Category J	1507	18	16:07:58	28623	28623	44	4.3	23.7212	0.539118	0.188144	0.00249689	-0.0564076	39.4075	0.895624	-0.215621	-0.0495384	-0.866261	0.0737693	0.271605	1.11E-05	0.00333126	0.104376	4.59253	1.11E-05	0.00333126	0.0824197	0.287088	0.0148593	0.121899	0.255138	0.505112	0	7	1.781	0.162	1000	33045.6	33627.1	1814.79
1	5	Category E	1551	18	16:08:13	28667	28667	166	16.6	33.5337	0.20201	0.0159971	-0.000660356	-0.00667269	153.741	0.926149	-0.241898	-0.0598865	-0.890362	0.0125585	0.112065	8.82E-06	0.00297058	0.0738511	12.2593	8.82E-06	0.00297058	0.0221447	0.148811	0.00685359	0.0827864	0.0229904	0.151626	0	7	1.844	0.061	1000	33441.4	33484.9	3174.88
1	6	Category G	1717	18	16:12:44	28833	28833	358	35.8	80.9512	0.226121	-0.0272299	0.00336341	0.0215444	345.52	0.965138	-0.598458	-0.0169384	-0.753072	0.019789	0.140673	5.05E-05	0.00710386	0.0366988	13.1382	5.39E-05	0.00733993	0.0387658	0.19689	0.00655634	0.0809712	0.0208461	0.144382	0	7	0.806	0.011	1000	34698.7	37132	2872.52
1	7	Category I	2075	18	16:14:39	29191	29191	50	5	63.5837	1.27167	0.127305	-0.0317627	-0.153862	52.3743	1.04749	-0.305234	-0.0527979	-0.998926	0.669873	0.818458	0.000776367	0.0278634	0.0478564	2.39282	0.000473633	0.0217631	0.251426	0.501424	0.290024	0.538539	1.58549	1.25916	0	7	0.163	0.016	1000	37315.3	36897.9	977.67
1	8	Category E	2125	18	16:25:54	29241	29241	169	16.8	35.2241	0.208427	0.0105501	0.0083499	0.00290513	158.231	0.936281	-0.310456	-0.0465976	-0.880637	0.0315158	0.177527	4.62E-05	0.0067991	0.0637193	10.7686	8.23E-05	0.00907432	0.0252259	0.158827	0.0119932	0.109514	0.0196454	0.140162	0	7	0.198	0.033	1000	36914.9	36848.2	1429.94
1	9	Category G	2294	18	16:27:54	29410	29410	449	45	104.18	0.232027	-0.0165673	-0.000543199	0.0110238	427.929	0.953072	-0.539272	-0.0230455	-0.781186	0.020833	0.144336	2.23E-05	0.0047216	0.0469283	21.0708	8.70E-06	0.00294956	0.0395073	0.198764	0.00670435	0.0818801	0.0238986	0.154592	0	7	0.839	0.021	1000	36848.2	35710.9	2370.7
1	10	Category I	2743	18	16:33:43	29859	29859	67	6.6	84.9949	1.26858	0.0388694	-0.000903685	-0.0789667	68.9614	1.02928	-0.282496	-0.0222678	-0.988343	0.497314	0.705205	0.000644969	0.0253962	0.0388949	2.60596	0.000302443	0.0173909	0.490708	0.700506	0.171828	0.414521	1.36783	1.16954	0	7	0.247	0.015	1000	35693.1	36184.3	1600.8
1	11	Category E	2810	18	16:39:31	29926	29926	106	10.6	15.3157	0.144487	0.000555074	-0.0077434	0.0182345	101	0.952826	-0.221984	-0.0146991	-0.926044	0.0495813	0.222669	0.000184257	0.0135741	0.0503344	5.33545	0.000253353	0.0159171	0.0109633	0.104706	0.00488051	0.0698606	0.0113157	0.106375	0	7	0.227	0.026	1000	36184.3	36831.9	1337.27
1	12	Category L	2916	18	18:52:56	30032	30032	136	13.6	6.84375	0.0503217	0.0350234	0.00259399	-0.0082936	126.364	0.929145	-0.203473	0.00415398	-0.905099	0.000563678	0.0237419	0	0	0.0708546	9.63623	0	0	0.00324563	0.0569705	0.000127456	0.0112896	0.000425451	0.0206265	0	7	0.745	0.019	1000	37231.3	34749.5	3618.34
1	13	Category G	3052	19	1:50:49	30168	30168	258	25.801	46.4956	0.180216	-0.0325511	0.0103542	0.00537299	241.122	0.934583	-0.467667	0.0161085	-0.805549	0.012824	0.113243	4.73E-06	0.00217518	0.0654174	16.8777	4.73E-06	0.00217518	0.0295978	0.17204	0.00426678	0.0653206	0.0123225	0.111007	0	7	14.398	0.064	1000	33071.4	32447.8	6639.15
1	14	Category A	3310	19	7:26:17	37421	37421	1245	124.855	31.3813	0.0252059	-9.43E-05	7.00E-05	-9.71E-05	1131.73	0.909018	0.0214495	-0.239987	-0.876463	6.33E-05	0.0079586	0	0	0.0909817	113.272	0	0	6.59E-05	0.00811718	0.00025473	0.0159603	0.000195313	0.0139754	0	7	0.059	0	1000	37497.3	37907.6	6948.84
1	15	Category G	4555	19	8:45:39	67352	67352	217	21.701	54.4907	0.251109	-0.077459	-0.00522033	0.0120776	201.881	0.930325	-0.509616	-0.0391986	-0.770598	0.0270051	0.164332	0.000369024	0.01921	0.0696746	15.1194	0.000369024	0.01921	0.0691165	0.2629	0.00974537	0.0987187	0.0152695	0.12357	0	7	0.031	0.01	1000	39282.2	38108.5	1334.48
1	16	Category B	4772	19	10:43:52	134873	134873	1270	127.455	34.3523	0.0270491	9.21E-05	7.25E-05	4.75E-05	1230.65	0.969013	0.226116	0.859004	-0.386304	8.80E-05	0.0093832	0	0	0.0309868	39.3533	0	0	0.000103423	0.0101697	0.000334107	0.0182786	0.000208769	0.0144488	0	7	0.059	0	1000	38909.2	38474.3	6948.84
1	17	Category E	6042	19	17:05:23	168249	168249	104	10.4	16.5164	0.158811	-0.037262	-0.0841135	-0.0441214	55.4668	0.533335	-0.0687209	0.0774254	-0.5137	0.0141766	0.119065	0.0323252	0.179792	0.08205	8.5332	0.000549316	0.0234375	0.0119723	0.109418	0.0287147	0.169454	0.0169232	0.130089	0	7	0.039	0.028	1000	38909.2	0	38909.2
