# Supplementary material for: Development of a multisensor biologging collar and analytical techniques to describe high‐resolution spatial behavior in free‐ranging terrestrial mammals
Source: Ecol Evol. 2024 Sep 23;14(9):e70264. doi: 10.1002/ece3.70264 (PMC11420106; doi:10.1002/ece3.70264)
Supplement: Supplementary file 1 — Appendix S1 [file ECE3-14-e70264-s001.zip › doi_10_5061_dryad_jdfn2z3hv__v20240620/B3b_S70_Master.csv]

Counter	Total Event no.	Event no.	Category	Acc_x	Acc_y	Acc_z	Mag_x	Mag_y	Mag_z	Temp C	Pressure hbar	Date	DD	MM	YY	Time_dd:hh:mm:ss	Total secs	Decimal secs	Hours	Minutes	Seconds	Anlg	Light	Battery V	Acc_x sm	Acc_y sm	Acc_z sm	Ang vel	VeDBA	Vel m/s	Vel/VEDBA	FFT cleaned	FFT stuff	FFT stuff	FFT stuff	FFT sweep	FFT zero crossings	FFT zero crossings manual	VeSBA	Animal g	ODBA	Dyn AccX	Dyn AccY	Dyn AccZ	Smth Press	Altitude smth	Pressure change	Altitude change	Median pressure
0	8220	8220	Category A	-0.191895	0.251953	-0.851807	0.137451	-0.304932	0.362793	0	0.491	18/11/2017	18	11	2017	15:15:31	54931	0.2	15	15	31	59	0.0515137	3.49819	-0.196289	0.230957	-0.876709	0.374023	0.0327148	0	0	0	0	0	0	0	0	0	0.927734	0.0722656	0.050293	0.00439453	0.020752	0.0249023	0.807	32898.8	-0.459	1690.77	0.83
1	8221	8221	Category A	-0.20385742	0.20385742	-0.87597656	0.13647461	-0.30395508	0.37304688	0	1.691	18/11/2017	18	11	2017	15:15:31	54931	0.3	15	15	31	59	0.051513672	3.4981934	-0.1965332	0.23120117	-0.87597656	1.2019043	0.028320313	0	0	0	0	0	0	0	0	0	0.92724609	0.072753906	0.034912109	-0.007080078	-0.02734375	0	0.875	32721.47	-0.498	1718.61	0.856
2	8222	8222	Category A	-0.21582031	0.20385742	-0.89990234	0.13989258	-0.30395508	0.375	0	0.856	18/11/2017	18	11	2017	15:15:31	54931	0.4	15	15	31	59	0.051513672	3.4981934	-0.1965332	0.23095703	-0.87548828	1.4855957	0.041015625	0	0	0	0	0	0	0	0	0	0.92675781	0.073242188	0.070556641	-0.019042969	-0.027099609	-0.024169922	0.926	32595.65	-0.569	1946.49	0.907
3	8223	8223	Category A	-0.19189453	0.2277832	-0.86376953	0.13720703	-0.3034668	0.36474609	0	0.83	18/11/2017	18	11	2017	15:15:31	54931	0.5	15	15	31	59	0.051513672	3.4981934	-0.1965332	0.23120117	-0.87597656	1.2207031	0.013427734	0	0	0	0	0	0	0	0	0	0.92700195	0.072998047	0.020263672	0.004638672	-0.003417969	0.012207031	1.086	32234.3	-0.613	1769.5	1.108
4	8224	8224	Category A	-0.17993164	0.2277832	-0.88793945	0.13891602	-0.30126953	0.36889648	0	0.907	18/11/2017	18	11	2017	15:15:31	54931	0.6	15	15	31	59	0.051513672	3.4981934	-0.19628906	0.23071289	-0.87573242	1.0983887	0.020507813	0	0	0	0	0	0	0	0	0	0.92675781	0.073242188	0.031494141	0.016357422	-0.002929688	-0.011962891	1.189	32023.92	-0.642	1690.27	1.159
5	8225	8225	Category A	-0.19189453	0.23999023	-0.85180664	0.13964844	-0.30541992	0.36987305	0	1.743	18/11/2017	18	11	2017	15:15:31	54931	0.7	15	15	31	0	0.051513672	3.4981934	-0.1965332	0.23071289	-0.87524414	1.1743164	0.025634766	0	0	0	0	0	0	0	0	0	0.92626953	0.073730469	0.037597656	0.004638672	0.009033203	0.0234375	1.1	32204.78	-0.562	1542.87	1.108
6	8226	8226	Category A	-0.20385742	0.23999023	-0.88793945	0.14624023	-0.30444336	0.37182617	0	1.108	18/11/2017	18	11	2017	15:15:31	54931	0.8	15	15	31	0	0.051513672	3.4981934	-0.1965332	0.23022461	-0.87524414	1.0446777	0.017333984	0	0	0	0	0	0	0	0	0	0.92602539	0.073974609	0.029541016	-0.007080078	0.009521484	-0.012451172	1.06	32289.94	-0.506	1398.53	1.108
7	8227	8227	Category A	-0.20385742	0.2277832	-0.88793945	0.13818359	-0.30004883	0.37695313	0	1.159	18/11/2017	18	11	2017	15:15:31	54931	0.9	15	15	31	0	0.051513672	3.4981934	-0.1965332	0.22973633	-0.875	0.68408203	0.014892578	0	0	0	0	0	0	0	0	0	0.92578125	0.07421875	0.022216797	-0.007080078	-0.001953125	-0.012695313	1.063	32283.47	-0.522	1452.98	1.159
8	8228	8228	Category A	-0.20385742	0.21582031	-0.86376953	0.13818359	-0.30053711	0.375	0	0.616	18/11/2017	18	11	2017	15:15:32	54932	0	15	15	32	0	0.051513672	3.4981934	-0.19677734	0.22973633	-0.87475586	0.66235352	0.019287109	0	0	0	0	0	0	0	0	0	0.92578125	0.07421875	0.032226563	-0.006835938	-0.013916016	0.010986328	1.163	32075.59	-0.644	1744.22	1.159
9	8229	8229	Category A	-0.19189453	0.2277832	-0.86376953	0.13818359	-0.30712891	0.36767578	0	0.846	18/11/2017	18	11	2017	15:15:32	54932	0.1	15	15	32	0	0.051513672	3.4981934	-0.19677734	0.22973633	-0.875	0.75097656	0.012451172	0	0	0	0	0	0	0	0	0	0.92578125	0.07421875	0.018310547	0.004882813	-0.001953125	0.011230469	0.926	32595.65	-0.501	1616.29	1.108
10	8230	8230	Category A	-0.19189453	0.21582031	-0.88793945	0.14379883	-0.30297852	0.36767578	0	1.508	18/11/2017	18	11	2017	15:15:32	54932	0.2	15	15	32	0	0.051513672	3.4981934	-0.19677734	0.22973633	-0.87524414	0.42578125	0.019287109	0	0	0	0	0	0	0	0	0	0.92626953	0.073730469	0.031494141	0.004882813	-0.013916016	-0.012451172	0.814	32880.01	-0.347	1148.84	0.846
11	8231	8231	Category A	-0.19189453	0.21582031	-0.87597656	0.14208984	-0.30541992	0.36865234	0	0.323	18/11/2017	18	11	2017	15:15:32	54932	0.3	15	15	32	0	0.051513672	3.4981934	-0.19677734	0.22973633	-0.87524414	0.020019531	0.014648438	0	0	0	0	0	0	0	0	0	0.92602539	0.073974609	0.019287109	0.004882813	-0.013916016	-0.000488281	0.665	33312.15	-0.214	784.81	0.616
12	8232	8232	Category A	-0.19189453	0.21582031	-0.87597656	0.13769531	-0.29589844	0.36865234	0	0.434	18/11/2017	18	11	2017	15:15:32	54932	0.4	15	15	32	0	0.051513672	3.4981934	-0.1965332	0.22949219	-0.87548828	0.27270508	0.014404297	0	0	0	0	0	0	0	0	0	0.92626953	0.073730469	0.018554688	0.004638672	-0.013671875	-0.000244141	0.665	33312.15	-0.267	1025.38	0.846
13	8233	8233	Category A	-0.20385742	0.2277832	-0.89990234	0.13525391	-0.30102539	0.37109375	0	0.267	18/11/2017	18	11	2017	15:15:32	54932	0.5	15	15	32	0	0.051513672	3.4981934	-0.1965332	0.22900391	-0.87548828	0.57910156	0.025146484	0	0	0	0	0	0	0	0	0	0.92626953	0.073730469	0.032714844	-0.007080078	-0.001220703	-0.024169922	0.753	33048.48	-0.365	1337.32	0.742
14	8234	8234	Category A	-0.19189453	0.23999023	-0.89990234	0.13867188	-0.30712891	0.37011719	0	0.615	18/11/2017	18	11	2017	15:15:32	54932	0.6	15	15	32	0	0.051513672	3.4981934	-0.19628906	0.22900391	-0.87548828	0.88476563	0.026611328	0	0	0	0	0	0	0	0	0	0.92626953	0.073730469	0.039306641	0.004394531	0.010742188	-0.024169922	0.625	33441.45	-0.205	793.25	0.615
15	8235	8235	Category A	-0.19189453	0.27587891	-0.89990234	0.14086914	-0.30541992	0.36767578	0	1.374	18/11/2017	18	11	2017	15:15:32	54932	0.7	15	15	32	1	0.051513672	3.4981934	-0.19604492	0.22949219	-0.87548828	1.0244141	0.052490234	0	0	0	0	0	0	0	0	0	0.92602539	0.073974609	0.074707031	0.004150391	0.046142578	-0.024169922	0.608	33498.44	-0.232	946.64	0.615
16	8236	8236	Category A	-0.19189453	0.2277832	-0.87597656	0.14282227	-0.30541992	0.36865234	0	0.742	18/11/2017	18	11	2017	15:15:32	54932	0.8	15	15	32	1	0.051513672	3.4981934	-0.19604492	0.22949219	-0.87524414	0.93725586	0.004394531	0	0	0	0	0	0	0	0	0	0.92578125	0.07421875	0.006347656	0.004150391	-0.001708984	-0.000488281	0.567	33641.4	-0.343	1731.48	0.615
17	8237	8237	Category A	-0.19189453	0.23999023	-0.88793945	0.140625	-0.30639648	0.36767578	0	0.219	18/11/2017	18	11	2017	15:15:32	54932	0.9	15	15	32	1	0.051513672	3.4981934	-0.19604492	0.22949219	-0.875	0.8515625	0.016845703	0	0	0	0	0	0	0	0	0	0.92553711	0.074462891	0.02734375	0.004150391	0.010253906	-0.012695313	0.595	33542.9	-0.337	1585.84	0.742
18	8238	8238	Category A	-0.19189453	0.2277832	-0.85180664	0.14111328	-0.30541992	0.36865234	0	0.189	18/11/2017	18	11	2017	15:15:33	54933	0	15	15	33	1	0.051513672	3.4981934	-0.19580078	0.22900391	-0.87548828	1.0837402	0.023925781	0	0	0	0	0	0	0	0	0	0.92578125	0.07421875	0.029052734	0.00390625	-0.001220703	0.023681641	0.632	33418.35	-0.349	1547.02	0.742
19	8239	8239	Category A	-0.20385742	0.2277832	-0.86376953	0.13891602	-0.30224609	0.36865234	0	0.433	18/11/2017	18	11	2017	15:15:33	54933	0.1	15	15	33	1	0.051513672	3.4981934	-0.19580078	0.22900391	-0.87524414	1.0844727	0.014160156	0	0	0	0	0	0	0	0	0	0.92578125	0.07421875	0.020996094	-0.0078125	-0.001220703	0.011474609	0.436	34162.62	-0.147	765.29	0.662
20	8240	8240	Category A	-0.19189453	0.25195313	-0.86376953	0.140625	-0.30932617	0.36767578	0	0.835	18/11/2017	18	11	2017	15:15:33	54933	0.2	15	15	33	1	0.051513672	3.4981934	-0.19555664	0.22973633	-0.87548828	0.9987793	0.025390625	0	0	0	0	0	0	0	0	0	0.92602539	0.073974609	0.037841797	0.003662109	0.021972656	0.01171875	0.423	34221.02	-0.005	22.85	0.662
21	8241	8241	Category A	-0.19189453	0.21582031	-0.86376953	0.13867188	-0.30541992	0.36669922	0	0.202	18/11/2017	18	11	2017	15:15:33	54933	0.3	15	15	33	1	0.051513672	3.4981934	-0.19555664	0.22973633	-0.87475586	1.107666	0.018310547	0	0	0	0	0	0	0	0	0	0.92553711	0.074462891	0.029052734	0.003662109	-0.013916016	0.010986328	0.525	33796.79	-0.073	295.86	0.662
22	8242	8242	Category A	-0.19189453	0.2277832	-0.86376953	0.14282227	-0.30371094	0.36987305	0	0.662	18/11/2017	18	11	2017	15:15:33	54933	0.4	15	15	33	1	0.051513672	3.4981934	-0.19555664	0.22949219	-0.87524414	0.9375	0.012207031	0	0	0	0	0	0	0	0	0	0.92578125	0.07421875	0.017089844	0.003662109	-0.001708984	0.011474609	0.579	33598.71	-0.096	363.89	0.662
23	8243	8243	Category A	-0.20385742	0.25195313	-0.88793945	0.14526367	-0.30371094	0.36865234	0	0.832	18/11/2017	18	11	2017	15:15:33	54933	0.5	15	15	33	1	0.051513672	3.4981934	-0.19555664	0.22924805	-0.87524414	0.46386719	0.027099609	0	0	0	0	0	0	0	0	0	0.92578125	0.07421875	0.043212891	-0.008056641	0.022460938	-0.012451172	0.545	33721.58	-0.058	224.74	0.662
24	8244	8244	Category A	-0.19189453	0.2277832	-0.87597656	0.14282227	-0.30541992	0.36987305	0	0.51	18/11/2017	18	11	2017	15:15:33	54933	0.6	15	15	33	1	0.051513672	3.4981934	-0.1953125	0.22924805	-0.87597656	0.070556641	0.00390625	0	0	0	0	0	0	0	0	0	0.92651367	0.073486328	0.005371094	0.003417969	-0.001464844	0	0.436	34162.62	0.046	-195.93	0.51
25	8245	8245	Category A	-0.20385742	0.2277832	-0.87597656	0.14086914	-0.30541992	0.36694336	0	0.231	18/11/2017	18	11	2017	15:15:33	54933	0.7	15	15	33	2	0.051513672	3.4981934	-0.1953125	0.22900391	-0.87597656	0.47021484	0.008300781	0	0	0	0	0	0	0	0	0	0.92626953	0.073730469	0.009765625	-0.008300781	-0.001220703	0	0.435	34167.06	0.013	-57.11	0.602
26	8246	8246	Category A	-0.20385742	0.2277832	-0.86376953	0.14379883	-0.30615234	0.37280273	0	0.179	18/11/2017	18	11	2017	15:15:33	54933	0.8	15	15	33	2	0.051513672	3.4981934	-0.1953125	0.22924805	-0.87597656	0.81176758	0.014892578	0	0	0	0	0	0	0	0	0	0.92626953	0.073730469	0.022216797	-0.008300781	-0.001464844	0.012207031	0.425	34211.94	-0.111	566.35	0.537
27	8247	8247	Category A	-0.20385742	0.2277832	-0.86376953	0.13549805	-0.30419922	0.37280273	0	0.199	18/11/2017	18	11	2017	15:15:33	54933	0.9	15	15	33	2	0.051513672	3.4981934	-0.19482422	0.22973633	-0.87597656	1.0905762	0.015380859	0	0	0	0	0	0	0	0	0	0.92651367	0.073486328	0.0234375	-0.008789063	-0.001953125	0.012207031	0.376	34445.08	-0.099	558.4	0.51
28	8248	8248	Category A	-0.19189453	0.20385742	-0.89990234	0.14013672	-0.30126953	0.36669922	0	0.602	18/11/2017	18	11	2017	15:15:34	54934	0	15	15	34	2	0.051513672	3.4981934	-0.19458008	0.23022461	-0.87597656	1.2390137	0.035400391	0	0	0	0	0	0	0	0	0	0.92651367	0.073486328	0.052734375	0.002685547	-0.026367188	-0.023681641	0.334	34665.39	-0.042	244.02	0.346
29	8249	8249	Category A	-0.19189453	0.2277832	-0.86376953	0.13769531	-0.29345703	0.36743164	0	0.537	18/11/2017	18	11	2017	15:15:34	54934	0.1	15	15	34	2	0.051513672	3.4981934	-0.19458008	0.22998047	-0.8762207	0.87011719	0.012939453	0	0	0	0	0	0	0	0	0	0.92651367	0.073486328	0.017578125	0.002685547	-0.002197266	0.012451172	0.353	34563.1	-0.097	579.26	0.433
30	8250	8250	Category A	-0.20385742	0.23999023	-0.89990234	0.14208984	-0.30541992	0.36669922	0	0.258	18/11/2017	18	11	2017	15:15:34	54934	0.2	15	15	34	2	0.051025391	3.5545898	-0.19482422	0.22973633	-0.87646484	1.5537109	0.026855469	0	0	0	0	0	0	0	0	0	0.92700195	0.072998047	0.042236328	-0.008789063	0.010009766	-0.023193359	0.395	34351.91	-0.017	83.18	0.433
31	8251	8251	Category A	-0.17993164	0.21582031	-0.86376953	0.13647461	-0.30175781	0.37182617	0	0.346	18/11/2017	18	11	2017	15:15:34	54934	0.3	15	15	34	2	0.051025391	3.5545898	-0.19482422	0.22973633	-0.87646484	2.548584	0.024169922	0	0	0	0	0	0	0	0	0	0.92675781	0.073242188	0.041748047	0.014892578	-0.013916016	0.012695313	0.422	34225.57	0.008	-36.17	0.537
32	8252	8252	Category A	-0.38378906	0.25195313	-0.86376953	0.14306641	-0.30761719	0.36767578	0	0.433	18/11/2017	18	11	2017	15:15:34	54934	0.4	15	15	34	2	0.051025391	3.5545898	-0.19482422	0.22973633	-0.87646484	2.2336426	0.19042969	0	0	0	0	0	0	0	0	0	0.92700195	0.072998047	0.22338867	-0.1887207	0.021972656	0.012695313	0.422	34225.57	0.143	-576.99	0.433
33	8253	8253	Category A	-0.19189453	0.2277832	-0.87597656	0.14306641	-0.30444336	0.36865234	0	0.361	18/11/2017	18	11	2017	15:15:34	54934	0.5	15	15	34	2	0.051025391	3.5545898	-0.19482422	0.22973633	-0.87597656	1.8891602	0.003662109	0	0	0	0	0	0	0	0	0	0.92651367	0.073486328	0.005371094	0.002929688	-0.001953125	0	0.34	34632.59	0.309	-1269.49	0.433
34	8254	8254	Category A	-0.17993164	0.2277832	-0.86376953	0.1496582	-0.30175781	0.36645508	0	0.598	18/11/2017	18	11	2017	15:15:34	54934	0.6	15	15	34	3	0.051025391	3.5545898	-0.19482422	0.22949219	-0.87597656	1.3962402	0.019287109	0	0	0	0	0	0	0	0	0	0.92626953	0.073730469	0.029052734	0.014892578	-0.001708984	0.012207031	0.383	34410.32	0.206	-846.63	0.433
35	8255	8255	Category A	-0.17993164	0.2277832	-0.87597656	0.14892578	-0.30029297	0.37060547	0	0.049	18/11/2017	18	11	2017	15:15:34	54934	0.7	15	15	34	3	0.051025391	3.5545898	-0.19482422	0.22924805	-0.8762207	0.75561523	0.014892578	0	0	0	0	0	0	0	0	0	0.92651367	0.073486328	0.016845703	0.014892578	-0.001464844	0.000244141	0.371	34470.23	0.221	-916.96	0.433
36	8256	8256	Category A	-0.17993164	0.23999023	-0.88793945	0.13818359	-0.30249023	0.37182617	0	0.515	18/11/2017	18	11	2017	15:15:34	54934	0.8	15	15	34	3	0.051025391	3.5545898	-0.19482422	0.22900391	-0.87646484	1.1245117	0.021728516	0	0	0	0	0	0	0	0	0	0.92651367	0.073486328	0.037353516	0.014892578	0.010742188	-0.011230469	0.357	34542.14	0.238	-999.24	0.395
37	8257	8257	Category A	-0.17993164	0.25195313	-0.88793945	0.13574219	-0.30249023	0.37280273	0	0.272	18/11/2017	18	11	2017	15:15:34	54934	0.9	15	15	34	3	0.051025391	3.5545898	-0.19482422	0.22900391	-0.87646484	2.9042969	0.029541016	0	0	0	0	0	0	0	0	0	0.92651367	0.073486328	0.049316406	0.014892578	0.022705078	-0.011230469	0.363	34511.04	0.252	-1036.22	0.4
38	8258	8258	Category A	-0.17993164	0.26391602	-0.85180664	0.14428711	-0.30566406	0.37084961	0	0.352	18/11/2017	18	11	2017	15:15:35	54935	0	15	15	35	3	0.051025391	3.5545898	-0.19482422	0.22875977	-0.87646484	2.9465332	0.045410156	0	0	0	0	0	0	0	0	0	0.92675781	0.073242188	0.074707031	0.014892578	0.034912109	0.024658203	0.33	34687.52	0.236	-1042.54	0.4
39	8259	8259	Category A	-0.19189453	0.23999023	-0.86376953	0.14379883	-0.30395508	0.36987305	0	0.395	18/11/2017	18	11	2017	15:15:35	54935	0.1	15	15	35	3	0.051025391	3.5545898	-0.19482422	0.22900391	-0.87670898	2.6242676	0.017089844	0	0	0	0	0	0	0	0	0	0.92675781	0.073242188	0.026855469	0.002929688	0.010742188	0.012939453	0.392	34366.38	0.167	-696.12	0.4
40	8260	8260	Category A	-0.20385742	0.23999023	-0.82788086	0.14306641	-0.30249023	0.36962891	0	0.4	18/11/2017	18	11	2017	15:15:35	54935	0.2	15	15	35	3	0.051025391	3.5545898	-0.19482422	0.22900391	-0.87670898	3.4038086	0.05078125	0	0	0	0	0	0	0	0	0	0.92675781	0.073242188	0.068359375	-0.008789063	0.010742188	0.048828125	0.348	34589.58	0.228	-980.26	0.4
41	8261	8261	Category A	-0.19189453	0.2277832	-0.86376953	0.14648438	-0.30126953	0.36865234	0	0.419	18/11/2017	18	11	2017	15:15:35	54935	0.3	15	15	35	3	0.051025391	3.5545898	-0.1953125	0.22827148	-0.87695313	3.9108887	0.013671875	0	0	0	0	0	0	0	0	0	0.92700195	0.072998047	0.017333984	0.003417969	-0.000488281	0.013183594	0.377	34440.08	0.183	-773.45	0.4
42	8262	8262	Category A	-0.19189453	0.23999023	-0.88793945	0.14086914	-0.30224609	0.36865234	0	0.254	18/11/2017	18	11	2017	15:15:35	54935	0.4	15	15	35	3	0.051025391	3.5545898	-0.19506836	0.22851563	-0.87670898	2.9606934	0.015869141	0	0	0	0	0	0	0	0	0	0.92700195	0.072998047	0.025390625	0.003173828	0.011230469	-0.010986328	0.357	34542.14	0.127	-583.62	0.419
43	8263	8263	Category A	-0.19189453	0.20385742	-0.87597656	0.14233398	-0.30322266	0.36987305	0	0.442	18/11/2017	18	11	2017	15:15:35	54935	0.5	15	15	35	3	0.051025391	3.5545898	-0.19482422	0.22900391	-0.8762207	2.2241211	0.025390625	0	0	0	0	0	0	0	0	0	0.92651367	0.073486328	0.028564453	0.002929688	-0.025146484	0.000244141	0.473	34003.8	-0.031	132.34	0.442
44	8264	8264	Category A	-0.19189453	0.23999023	-0.86376953	0.14306641	-0.30615234	0.37084961	0	0.235	18/11/2017	18	11	2017	15:15:35	54935	0.6	15	15	35	3	0.051025391	3.5545898	-0.19482422	0.22924805	-0.87646484	1.8198242	0.016845703	0	0	0	0	0	0	0	0	0	0.92675781	0.073242188	0.026611328	0.002929688	0.010498047	0.012695313	0.547	33714.19	-0.036	136.64	0.442
45	8265	8265	Category A	-0.19189453	0.21582031	-0.86376953	0.14282227	-0.30712891	0.36987305	0	1.092	18/11/2017	18	11	2017	15:15:35	54935	0.7	15	15	35	4	0.051025391	3.5545898	-0.19506836	0.22900391	-0.87646484	1.2900391	0.018554688	0	0	0	0	0	0	0	0	0	0.92651367	0.073486328	0.029296875	0.003173828	-0.013183594	0.012695313	0.538	33747.65	-0.036	138.55	0.442
46	8266	8266	Category A	-0.17993164	0.21582031	-0.85180664	0.14282227	-0.30322266	0.37084961	0	0.841	18/11/2017	18	11	2017	15:15:35	54935	0.8	15	15	35	4	0.051025391	3.5545898	-0.19506836	0.22900391	-0.87646484	0.67260742	0.031982422	0	0	0	0	0	0	0	0	0	0.92675781	0.073242188	0.053466797	0.015136719	-0.013183594	0.024658203	0.554	33688.47	-0.015	55.44	0.442
47	8267	8267	Category A	-0.21582031	0.2277832	-0.86376953	0.14379883	-0.30541992	0.36669922	0	0.368	18/11/2017	18	11	2017	15:15:35	54935	0.9	15	15	35	4	0.051025391	3.5545898	-0.19482422	0.22875977	-0.87646484	2.3439941	0.024414063	0	0	0	0	0	0	0	0	0	0.92651367	0.073486328	0.034912109	-0.020751953	-0.000976563	0.012695313	0.541	33736.45	0.036	-130.67	0.368
48	8268	8268	Category A	-0.19189453	0.2277832	-0.87597656	0.14111328	-0.30541992	0.36865234	0	0.348	18/11/2017	18	11	2017	15:15:36	54936	0	15	15	36	4	0.051025391	3.5545898	-0.19458008	0.22827148	-0.87646484	2.409668	0.002929688	0	0	0	0	0	0	0	0	0	0.92651367	0.073486328	0.004150391	0.002685547	-0.000488281	0.000488281	0.519	33819.81	0.027	-101.93	0.531
49	8269	8269	Category A	-0.19189453	0.21582031	-0.88793945	0.1484375	-0.30517578	0.36669922	0	0.365	18/11/2017	18	11	2017	15:15:36	54936	0.1	15	15	36	4	0.051025391	3.5545898	-0.19458008	0.22827148	-0.87670898	2.2895508	0.016845703	0	0	0	0	0	0	0	0	0	0.92675781	0.073242188	0.026123047	0.002685547	-0.012451172	-0.010986328	0.425	34211.94	0.233	-877.62	0.531
50	8270	8270	Category A	-0.19189453	0.2277832	-0.87597656	0.13720703	-0.30273438	0.37280273	0	0.102	18/11/2017	18	11	2017	15:15:36	54936	0.2	15	15	36	4	0.051025391	3.5545898	-0.19482422	0.22827148	-0.87695313	2.2316895	0.003173828	0	0	0	0	0	0	0	0	0	0.92700195	0.072998047	0.004394531	0.002929688	-0.000488281	0.000976563	0.467	34028.85	0.121	-461.68	0.368
51	8271	8271	Category A	-0.17993164	0.21582031	-0.88793945	0.14111328	-0.29907227	0.37182617	0	0.531	18/11/2017	18	11	2017	15:15:36	54936	0.3	15	15	36	4	0.051025391	3.5545898	-0.19506836	0.22827148	-0.87670898	1.6225586	0.022460938	0	0	0	0	0	0	0	0	0	0.92675781	0.073242188	0.038818359	0.015136719	-0.012451172	-0.010986328	0.451	34096.96	0.085	-341.81	0.365
52	8272	8272	Category A	-0.20385742	0.21582031	-0.88793945	0.13891602	-0.3034668	0.36767578	0	1.092	18/11/2017	18	11	2017	15:15:36	54936	0.4	15	15	36	4	0.051025391	3.5545898	-0.19506836	0.22827148	-0.87670898	0.52954102	0.018798828	0	0	0	0	0	0	0	0	0	0.92675781	0.073242188	0.032226563	-0.008544922	-0.012451172	-0.010986328	0.398	34337.53	0.261	-1006.39	0.365
53	8273	8273	Category A	-0.16796875	0.23999023	-0.89990234	0.13818359	-0.3034668	0.375	0	0.271	18/11/2017	18	11	2017	15:15:36	54936	0.5	15	15	36	4	0.051025391	3.5545898	-0.19482422	0.22851563	-0.87646484	0.051757813	0.037353516	0	0	0	0	0	0	0	0	0	0.92651367	0.073486328	0.061523438	0.026855469	0.011230469	-0.023193359	0.388	34385.8	0.265	-1035.53	0.305
54	8274	8274	Category A	-0.16796875	0.2277832	-0.87597656	0.14379883	-0.30688477	0.36865234	0	0.029	18/11/2017	18	11	2017	15:15:36	54936	0.6	15	15	36	4	0.051025391	3.5545898	-0.19506836	0.22851563	-0.8762207	0.024169922	0.027099609	0	0	0	0	0	0	0	0	0	0.92626953	0.073730469	0.028320313	0.027099609	-0.000732422	0.000244141	0.42	34234.7	0.284	-1042.69	0.305
55	8275	8275	Category A	-0.19189453	0.21582031	-0.88793945	0.13891602	-0.30224609	0.36669922	0	0.305	18/11/2017	18	11	2017	15:15:36	54936	0.7	15	15	36	5	0.051025391	3.5545898	-0.19506836	0.22851563	-0.87597656	0.070800781	0.017578125	0	0	0	0	0	0	0	0	0	0.92602539	0.073974609	0.027832031	0.003173828	-0.012695313	-0.01171875	0.376	34445.08	0.267	-1062.62	0.293
56	8276	8276	Category A	-0.19189453	0.21582031	-0.86376953	0.14526367	-0.30541992	0.36767578	0	0.293	18/11/2017	18	11	2017	15:15:36	54936	0.8	15	15	36	5	0.051025391	3.5545898	-0.19506836	0.22802734	-0.87548828	0.2434082	0.017333984	0	0	0	0	0	0	0	0	0	0.92553711	0.074462891	0.02734375	0.003173828	-0.012207031	0.01171875	0.224	35372.88	0.465	-2135.31	0.293
57	8277	8277	Category A	-0.19189453	0.21582031	-0.88793945	0.13964844	-0.30883789	0.3659668	0	0.271	18/11/2017	18	11	2017	15:15:36	54936	0.9	15	15	36	5	0.051025391	3.5545898	-0.1953125	0.22802734	-0.87548828	0.4140625	0.017578125	0	0	0	0	0	0	0	0	0	0.92553711	0.074462891	0.028076172	0.003417969	-0.012207031	-0.012207031	0.258	35128.74	0.573	-2293.86	0.293
58	8278	8278	Category A	-0.19189453	0.23999023	-0.88793945	0.13818359	-0.30053711	0.37182617	0	0.176	18/11/2017	18	11	2017	15:15:37	54937	0	15	15	37	5	0.051025391	3.5545898	-0.19506836	0.2277832	-0.87524414	0.14770508	0.017578125	0	0	0	0	0	0	0	0	0	0.92529297	0.074707031	0.027587891	0.003173828	0.011962891	-0.012451172	0.283	34965.37	0.462	-1893.98	0.305
59	8279	8279	Category A	-0.19189453	0.25195313	-0.88793945	0.13745117	-0.30078125	0.37280273	0	0.477	18/11/2017	18	11	2017	15:15:37	54937	0.1	15	15	37	5	0.051025391	3.5545898	-0.1953125	0.2277832	-0.87573242	0.02734375	0.027099609	0	0	0	0	0	0	0	0	0	0.92578125	0.07421875	0.039550781	0.003417969	0.023925781	-0.011962891	0.289	34927.91	0.49	-1952.54	0.343
60	8280	8280	Category A	-0.19189453	0.21582031	-0.86376953	0.14257813	-0.30395508	0.36865234	0	0.179	18/11/2017	18	11	2017	15:15:37	54937	0.2	15	15	37	5	0.051025391	3.5545898	-0.19555664	0.22753906	-0.87573242	0.15551758	0.017089844	0	0	0	0	0	0	0	0	0	0.92578125	0.07421875	0.027587891	0.003662109	-0.01171875	0.011962891	0.418	34243.87	0.393	-1355.82	0.475
61	8281	8281	Category A	-0.17993164	0.20385742	-0.87597656	0.14379883	-0.30322266	0.36865234	0	0.343	18/11/2017	18	11	2017	15:15:37	54937	0.3	15	15	37	5	0.051025391	3.5545898	-0.1953125	0.22705078	-0.87597656	0.051269531	0.028076172	0	0	0	0	0	0	0	0	0	0.92578125	0.07421875	0.038818359	0.015380859	-0.023193359	0	0.452	34092.65	0.36	-1207.28	0.475
62	8282	8282	Category A	-0.19189453	0.21582031	-0.87597656	0.1394043	-0.30883789	0.37182617	0	1.064	18/11/2017	18	11	2017	15:15:37	54937	0.4	15	15	37	5	0.051025391	3.5545898	-0.1953125	0.22753906	-0.87646484	0.43334961	0.012207031	0	0	0	0	0	0	0	0	0	0.92651367	0.073486328	0.015625	0.003417969	-0.01171875	0.000488281	0.483	33962.6	0.218	-761.54	0.477
63	8283	8283	Category A	-0.17993164	0.21582031	-0.91186523	0.13598633	-0.30029297	0.37084961	0	0.475	18/11/2017	18	11	2017	15:15:37	54937	0.5	15	15	37	5	0.051025391	3.5545898	-0.19506836	0.22729492	-0.87695313	0.54052734	0.039550781	0	0	0	0	0	0	0	0	0	0.92675781	0.073242188	0.061523438	0.015136719	-0.011474609	-0.034667969	0.487	33946.32	0.133	-488.24	0.475
64	8284	8284	Category A	-0.19189453	0.21582031	-0.88793945	0.14379883	-0.30810547	0.36767578	0	0.362	18/11/2017	18	11	2017	15:15:37	54937	0.6	15	15	37	5	0.051025391	3.5545898	-0.19506836	0.22705078	-0.87695313	0.018310547	0.015869141	0	0	0	0	0	0	0	0	0	0.92675781	0.073242188	0.025390625	0.003173828	-0.011230469	-0.010742188	0.482	33966.69	0.176	-632.37	0.475
65	8285	8285	Category A	-0.17993164	0.25195313	-0.88793945	0.13891602	-0.30126953	0.36572266	0	0.503	18/11/2017	18	11	2017	15:15:37	54937	0.7	15	15	37	6	0.051025391	3.5545898	-0.1953125	0.22680664	-0.87695313	0.76025391	0.03125	0	0	0	0	0	0	0	0	0	0.92675781	0.073242188	0.051025391	0.015380859	0.024902344	-0.010742188	0.448	34109.95	0.335	-1145.65	0.475
66	8286	8286	Category A	-0.17993164	0.26391602	-0.88793945	0.14428711	-0.3034668	0.36669922	0	0.145	18/11/2017	18	11	2017	15:15:37	54937	0.8	15	15	37	6	0.051025391	3.5545898	-0.1953125	0.22680664	-0.87695313	0.90405273	0.041259766	0	0	0	0	0	0	0	0	0	0.92675781	0.073242188	0.062988281	0.015380859	0.036865234	-0.010742188	0.314	34778.29	0.504	-1908.97	0.362
67	8287	8287	Category A	-0.19189453	0.25195313	-0.86376953	0.13891602	-0.30224609	0.36669922	0	0.144	18/11/2017	18	11	2017	15:15:37	54937	0.9	15	15	37	6	0.051025391	3.5545898	-0.1953125	0.22680664	-0.87719727	0.76513672	0.028564453	0	0	0	0	0	0	0	0	0	0.92675781	0.073242188	0.041992188	0.003417969	0.025146484	0.013427734	0.277	35003.48	0.802	-2754.31	0.362
68	8288	8288	Category A	-0.20385742	0.2277832	-0.86376953	0.14941406	-0.30297852	0.37158203	0	0.256	18/11/2017	18	11	2017	15:15:38	54938	0	15	15	38	6	0.051269531	3.5594238	-0.19506836	0.22680664	-0.87744141	1.0024414	0.016113281	0	0	0	0	0	0	0	0	0	0.92700195	0.072998047	0.023193359	-0.008544922	0.000732422	0.013671875	0.292	34909.41	0.923	-2936.25	0.287
69	8289	8289	Category A	-0.20385742	0.2277832	-0.88793945	0.13842773	-0.30224609	0.375	0	0.255	18/11/2017	18	11	2017	15:15:38	54938	0.1	15	15	38	6	0.051269531	3.5594238	-0.19506836	0.22705078	-0.87744141	0.97949219	0.013427734	0	0	0	0	0	0	0	0	0	0.92700195	0.072998047	0.01953125	-0.008544922	0.000488281	-0.010253906	0.256	35142.36	0.929	-3110.55	0.287
70	8290	8290	Category A	-0.19189453	0.21582031	-0.87597656	0.13891602	-0.3046875	0.36669922	0	0.453	18/11/2017	18	11	2017	15:15:38	54938	0.2	15	15	38	6	0.051269531	3.5594238	-0.1953125	0.22680664	-0.87768555	0.39672852	0.011474609	0	0	0	0	0	0	0	0	0	0.92724609	0.072753906	0.016113281	0.003417969	-0.010986328	0.001708984	0.378	34435.09	1.059	-2862.9	0.452
71	8291	8291	Category A	-0.19189453	0.2277832	-0.87597656	0.13842773	-0.29760742	0.36987305	0	0.287	18/11/2017	18	11	2017	15:15:38	54938	0.3	15	15	38	6	0.051269531	3.5594238	-0.19506836	0.22680664	-0.87719727	0.14990234	0.003662109	0	0	0	0	0	0	0	0	0	0.92700195	0.072998047	0.005615234	0.003173828	0.000732422	0.001220703	0.43	34189.4	1.011	-2623.96	0.453
72	8292	8292	Category A	-0.20385742	0.2277832	-0.85180664	0.14428711	-0.30126953	0.36669922	0	0.877	18/11/2017	18	11	2017	15:15:38	54938	0.4	15	15	38	6	0.051269531	3.5594238	-0.1953125	0.22680664	-0.87768555	0.26635742	0.02734375	0	0	0	0	0	0	0	0	0	0.92724609	0.072753906	0.035400391	-0.008300781	0.000732422	0.025878906	0.565	33648.58	0.892	-2109.99	0.761
73	8293	8293	Category A	-0.19189453	0.2277832	-0.88793945	0.140625	-0.30151367	0.3737793	0	0.452	18/11/2017	18	11	2017	15:15:38	54938	0.5	15	15	38	6	0.051269531	3.5594238	-0.19287109	0.22631836	-0.87792969	0.36499023	0.010009766	0	0	0	0	0	0	0	0	0	0.92700195	0.072998047	0.012207031	0.000976563	0.001220703	-0.009765625	0.649	33363.1	0.615	-1483.26	0.761
74	8294	8294	Category A	-0.19189453	0.21582031	-0.89990234	0.14086914	-0.30322266	0.36889648	0	1.069	18/11/2017	18	11	2017	15:15:38	54938	0.6	15	15	38	7	0.051269531	3.5594238	-0.19262695	0.2265625	-0.87792969	0.86474609	0.024414063	0	0	0	0	0	0	0	0	0	0.92700195	0.072998047	0.033447266	0.000732422	-0.010742188	-0.021728516	0.589	33563.69	0.536	-1410.88	0.761
75	8295	8295	Category A	-0.21582031	0.21582031	-0.89990234	0.13549805	-0.30419922	0.37182617	0	0.761	18/11/2017	18	11	2017	15:15:38	54938	0.7	15	15	38	7	0.051269531	3.5594238	-0.19262695	0.2265625	-0.87817383	1.2258301	0.033203125	0	0	0	0	0	0	0	0	0	0.92724609	0.072753906	0.055419922	-0.022949219	-0.010742188	-0.021484375	0.592	33553.27	0.845	-1981.08	0.877
76	8296	8296	Category A	-0.19189453	0.2277832	-0.88793945	0.14550781	-0.30615234	0.36669922	0	0.089	18/11/2017	18	11	2017	15:15:38	54938	0.8	15	15	38	7	0.051269531	3.5594238	-0.19287109	0.22680664	-0.87792969	1.1728516	0.009765625	0	0	0	0	0	0	0	0	0	0.92724609	0.072753906	0.011474609	0.000976563	0.000732422	-0.009765625	0.595	33542.9	0.632	-1592.87	0.761
77	8297	8297	Category A	-0.19189453	0.23999023	-0.88793945	0.14379883	-0.30395508	0.37084961	0	0.306	18/11/2017	18	11	2017	15:15:38	54938	0.9	15	15	38	7	0.051269531	3.5594238	-0.19287109	0.2265625	-0.87792969	0.94921875	0.016601563	0	0	0	0	0	0	0	0	0	0.92700195	0.072998047	0.024414063	0.000976563	0.013183594	-0.009765625	0.615	33474.82	0.501	-1303.41	0.774
78	8298	8298	Category A	-0.19189453	0.23999023	-0.87597656	0.14868164	-0.30200195	0.36767578	0	0.895	18/11/2017	18	11	2017	15:15:39	54939	0	15	15	39	7	0.051269531	3.5594238	-0.19311523	0.22631836	-0.87768555	1.1188965	0.013671875	0	0	0	0	0	0	0	0	0	0.92675781	0.073242188	0.016845703	0.001220703	0.013427734	0.001708984	0.566	33644.98	0.575	-1524.94	0.761
79	8299	8299	Category A	-0.19189453	0.2277832	-0.87597656	0.1418457	-0.30249023	0.36987305	0	0.572	18/11/2017	18	11	2017	15:15:39	54939	0.1	15	15	39	7	0.051269531	3.5594238	-0.19335938	0.22583008	-0.87792969	0.92114258	0.003173828	0	0	0	0	0	0	0	0	0	0.92700195	0.072998047	0.005371094	0.001464844	0.001708984	0.001953125	0.559	33670.26	0.506	-1391.1	0.723
80	8300	8300	Category A	-0.21582031	0.19189453	-0.87597656	0.14428711	-0.30566406	0.36865234	0	0.774	18/11/2017	18	11	2017	15:15:39	54939	0.2	15	15	39	7	0.051269531	3.5594238	-0.19335938	0.22558594	-0.87792969	0.16967773	0.040527344	0	0	0	0	0	0	0	0	0	0.92675781	0.073242188	0.058105469	-0.022216797	-0.033691406	0.001953125	0.576	33609.32	0.553	-1464.73	0.723
81	8301	8301	Category A	-0.19189453	0.2277832	-0.86376953	0.14648438	-0.30029297	0.36865234	0	0.723	18/11/2017	18	11	2017	15:15:39	54939	0.3	15	15	39	7	0.051269531	3.5594238	-0.19335938	0.22558594	-0.87841797	0.29833984	0.014892578	0	0	0	0	0	0	0	0	0	0.92749023	0.072509766	0.018310547	0.001464844	0.001953125	0.014648438	0.56	33666.63	0.265	-815.91	0.723
82	8302	8302	Category A	-0.20385742	0.2277832	-0.85180664	0.13989258	-0.30151367	0.36987305	0	0.189	18/11/2017	18	11	2017	15:15:39	54939	0.4	15	15	39	7	0.051269531	3.5594238	-0.19311523	0.22509766	-0.87841797	0.32177734	0.028808594	0	0	0	0	0	0	0	0	0	0.92724609	0.072753906	0.039794922	-0.010498047	0.002441406	0.026611328	0.484	33958.52	0.246	-843.64	0.572
83	8303	8303	Category A	-0.19189453	0.25195313	-0.88793945	0.13745117	-0.30249023	0.3737793	0	0.207	18/11/2017	18	11	2017	15:15:39	54939	0.5	15	15	39	7	0.051269531	3.5594238	-0.19287109	0.22485352	-0.87841797	0.34790039	0.028564453	0	0	0	0	0	0	0	0	0	0.92700195	0.072998047	0.037597656	0.000976563	0.026855469	-0.009277344	0.442	34136.14	0.305	-1070.5	0.723
84	8304	8304	Category A	-0.19189453	0.21582031	-0.87597656	0.14135742	-0.30224609	0.3737793	0	0.442	18/11/2017	18	11	2017	15:15:39	54939	0.6	15	15	39	8	0.051269531	3.5594238	-0.19287109	0.22509766	-0.87841797	0.78198242	0.009765625	0	0	0	0	0	0	0	0	0	0.92724609	0.072753906	0.013183594	0.000976563	-0.009277344	0.002441406	0.511	33850.83	0.304	-973.5	0.666
85	8305	8305	Category A	-0.19189453	0.23999023	-0.86376953	0.14916992	-0.30664063	0.36767578	0	0.317	18/11/2017	18	11	2017	15:15:39	54939	0.7	15	15	39	8	0.051269531	3.5594238	-0.19287109	0.22509766	-0.87890625	0.61425781	0.020996094	0	0	0	0	0	0	0	0	0	0.92773438	0.072265625	0.031005859	0.000976563	0.014648438	0.015136719	0.502	33886.2	0.475	-1410.88	0.442
86	8306	8306	Category A	-0.17993164	0.21582031	-0.88793945	0.14282227	-0.30322266	0.36987305	0	1.193	18/11/2017	18	11	2017	15:15:39	54939	0.8	15	15	39	8	0.051269531	3.5594238	-0.19287109	0.22558594	-0.87915039	0.041259766	0.018554688	0	0	0	0	0	0	0	0	0	0.92797852	0.072021484	0.031738281	0.012939453	-0.009765625	-0.008544922	0.539	33743.91	0.366	-1097.15	0.442
87	8307	8307	Category A	-0.19189453	0.19189453	-0.88793945	0.14086914	-0.30688477	0.37182617	0	0.666	18/11/2017	18	11	2017	15:15:39	54939	0.9	15	15	39	8	0.051269531	3.5594238	-0.19311523	0.22583008	-0.87988281	0.56860352	0.034912109	0	0	0	0	0	0	0	0	0	0.92871094	0.071289063	0.043457031	0.001220703	-0.033935547	-0.0078125	0.577	33605.78	0.32	-939.3	0.442
88	8308	8308	Category A	-0.19189453	0.21582031	-0.88793945	0.13525391	-0.30102539	0.36474609	0	0.413	18/11/2017	18	11	2017	15:15:40	54940	0	15	15	40	8	0.051269531	3.5594238	-0.19287109	0.22607422	-0.87988281	0.80639648	0.012939453	0	0	0	0	0	0	0	0	0	0.92871094	0.071289063	0.01953125	0.000976563	-0.010253906	-0.0078125	0.546	33717.88	0.367	-1090.7	0.666
89	8309	8309	Category A	-0.21582031	0.21582031	-0.87597656	0.14379883	-0.30810547	0.36669922	0	0.435	18/11/2017	18	11	2017	15:15:40	54940	0.1	15	15	40	8	0.051269531	3.5594238	-0.19287109	0.22607422	-0.87963867	1.0561523	0.025146484	0	0	0	0	0	0	0	0	0	0.92871094	0.071289063	0.036865234	-0.022705078	-0.010253906	0.003662109	0.658	33334.32	0.303	-821.81	0.777
90	8310	8310	Category A	-0.21582031	0.2277832	-0.87597656	0.13891602	-0.30224609	0.3737793	0	0.254	18/11/2017	18	11	2017	15:15:40	54940	0.2	15	15	40	8	0.051269531	3.5594238	-0.19311523	0.22631836	-0.87963867	1.3391113	0.022705078	0	0	0	0	0	0	0	0	0	0.92871094	0.071289063	0.027832031	-0.022460938	0.001220703	0.003662109	0.588	33567.17	0.209	-641.27	0.666
91	8311	8311	Category A	-0.19189453	0.21582031	-0.87597656	0.13549805	-0.30419922	0.36669922	0	0.988	18/11/2017	18	11	2017	15:15:40	54940	0.3	15	15	40	8	0.051269531	3.5594238	-0.19335938	0.22583008	-0.87963867	1.1569824	0.010986328	0	0	0	0	0	0	0	0	0	0.92871094	0.071289063	0.015380859	0.001464844	-0.010009766	0.003662109	0.536	33755.15	0.109	-379.16	0.777
92	8312	8312	Category A	-0.17993164	0.2277832	-0.85180664	0.14013672	-0.29589844	0.36987305	0	0.777	18/11/2017	18	11	2017	15:15:40	54940	0.4	15	15	40	8	0.051269531	3.5594238	-0.19335938	0.22607422	-0.87963867	0.89038086	0.031005859	0	0	0	0	0	0	0	0	0	0.92871094	0.071289063	0.04296875	0.013427734	0.001464844	0.027832031	0.659	33331.14	0.061	-186.86	0.777
93	8313	8313	Category A	-0.21582031	0.23999023	-0.87597656	0.14379883	-0.30834961	0.36767578	0	0.353	18/11/2017	18	11	2017	15:15:40	54940	0.5	15	15	40	8	0.051269531	3.5594238	-0.19335938	0.22631836	-0.87963867	0.4699707	0.026367188	0	0	0	0	0	0	0	0	0	0.92871094	0.071289063	0.039550781	-0.022216797	0.013427734	0.003662109	0.653	33350.27	0.023	-72.57	0.777
94	8314	8314	Category A	-0.19189453	0.2277832	-0.87597656	0.13867188	-0.30639648	0.36767578	0	1.152	18/11/2017	18	11	2017	15:15:40	54940	0.6	15	15	40	9	0.051269531	3.5594238	-0.19360352	0.2265625	-0.87890625	0.48608398	0.003417969	0	0	0	0	0	0	0	0	0	0.92797852	0.072021484	0.005615234	0.001708984	0.000976563	0.002929688	0.704	33192.01	-0.002	6.03	0.777
95	8315	8315	Category A	-0.19189453	0.23999023	-0.86376953	0.15112305	-0.30004883	0.36767578	0	0.394	18/11/2017	18	11	2017	15:15:40	54940	0.7	15	15	40	9	0.051269531	3.5594238	-0.19384766	0.22680664	-0.87841797	0.27905273	0.019775391	0	0	0	0	0	0	0	0	0	0.92773438	0.072265625	0.029785156	0.001953125	0.012939453	0.014648438	0.643	33382.46	0.054	-169.29	0.777
96	8316	8316	Category A	-0.20385742	0.2277832	-0.87597656	0.13891602	-0.30249023	0.37182617	0	0.561	18/11/2017	18	11	2017	15:15:40	54940	0.8	15	15	40	9	0.051269531	3.5594238	-0.19384766	0.22705078	-0.87890625	0.034667969	0.010253906	0	0	0	0	0	0	0	0	0	0.92822266	0.071777344	0.013427734	-0.009765625	0.000488281	0.002929688	0.689	33237.57	0.057	-169.06	1.055
97	8317	8317	Category A	-0.17993164	0.2277832	-0.87597656	0.13842773	-0.30419922	0.37597656	0	0.623	18/11/2017	18	11	2017	15:15:40	54940	0.9	15	15	40	9	0.051269531	3.5594238	-0.19384766	0.22705078	-0.87890625	0.091064453	0.014160156	0	0	0	0	0	0	0	0	0	0.92822266	0.071777344	0.017578125	0.013916016	0.000488281	0.002929688	0.831	32834.88	0.128	-317.69	1.055
98	8318	8318	Category A	-0.20385742	0.21582031	-0.88793945	0.13745117	-0.30249023	0.3737793	0	1.055	18/11/2017	18	11	2017	15:15:41	54941	0	15	15	41	9	0.051269531	3.5594238	-0.19360352	0.22705078	-0.87866211	0.23022461	0.017578125	0	0	0	0	0	0	0	0	0	0.92797852	0.072021484	0.030273438	-0.010009766	-0.011230469	-0.009033203	0.745	33071.39	0.177	-466.08	0.637
99	8319	8319	Category A	-0.2277832	0.20385742	-0.86376953	0.14379883	-0.30615234	0.36669922	0	1.203	18/11/2017	18	11	2017	15:15:41	54941	0.1	15	15	41	9	0.051269531	3.5594238	-0.19360352	0.22680664	-0.87841797	0.61035156	0.043701172	0	0	0	0	0	0	0	0	0	0.92773438	0.072265625	0.071777344	-0.033935547	-0.022949219	0.014648438	0.779	32975.37	0.249	-615.4	0.755
100	8320	8320	Category A	-0.17993164	0.2277832	-0.87597656	0.13916016	-0.29589844	0.36987305	0	0.637	18/11/2017	18	11	2017	15:15:41	54941	0.2	15	15	41	9	0.051269531	3.5594238	-0.19360352	0.2265625	-0.87841797	0.84448242	0.013916016	0	0	0	0	0	0	0	0	0	0.92749023	0.072509766	0.017333984	0.013671875	0.000976563	0.002441406	0.811	32888.05	0.185	-456.26	0.755
101	8321	8321	Category A	-0.17993164	0.23999023	-0.91186523	0.14208984	-0.30224609	0.36547852	0	0.598	18/11/2017	18	11	2017	15:15:41	54941	0.3	15	15	41	9	0.051269531	3.5594238	-0.19360352	0.2265625	-0.87817383	0.63769531	0.038574219	0	0	0	0	0	0	0	0	0	0.92749023	0.072509766	0.060791016	0.013671875	0.013183594	-0.033447266	0.812	32885.37	0.105	-267.93	0.755
102	8322	8322	Category A	-0.17993164	0.21582031	-0.89990234	0.14111328	-0.30688477	0.36767578	0	0.755	18/11/2017	18	11	2017	15:15:41	54941	0.4	15	15	41	9	0.051269531	3.5594238	-0.1940918	0.22680664	-0.87792969	0.29345703	0.028076172	0	0	0	0	0	0	0	0	0	0.92749023	0.072509766	0.046875	0.014160156	-0.010986328	-0.021728516	0.701	33201.06	0.149	-415.73	0.72
103	8323	8323	Category A	-0.20385742	0.23999023	-0.88793945	0.13818359	-0.30249023	0.38110352	0	0.628	18/11/2017	18	11	2017	15:15:41	54941	0.5	15	15	41	9	0.051269531	3.5594238	-0.1940918	0.22705078	-0.87841797	0.17749023	0.018554688	0	0	0	0	0	0	0	0	0	0.92773438	0.072265625	0.031982422	-0.009521484	0.012695313	-0.009277344	0.62	33458.08	0.131	-403.89	0.72
104	8324	8324	Category A	-0.20385742	0.20385742	-0.87597656	0.14135742	-0.30395508	0.36376953	0	0.386	18/11/2017	18	11	2017	15:15:41	54941	0.6	15	15	41	9	0.051269531	3.5594238	-0.1940918	0.22705078	-0.87841797	0.15478516	0.025390625	0	0	0	0	0	0	0	0	0	0.92797852	0.072021484	0.035400391	-0.009521484	-0.023193359	0.002441406	0.658	33334.32	0.154	-448.95	0.755
105	8325	8325	Category A	-0.20385742	0.2277832	-0.87597656	0.13745117	-0.30151367	0.3737793	0	0.72	18/11/2017	18	11	2017	15:15:41	54941	0.7	15	15	41	10	0.051269531	3.5594238	-0.1940918	0.22729492	-0.87866211	0.67163086	0.010009766	0	0	0	0	0	0	0	0	0	0.92822266	0.071777344	0.012695313	-0.009521484	0.000244141	0.002685547	0.783	32964.3	-0.008	22.19	0.865
106	8326	8326	Category A	-0.20385742	0.21582031	-0.87597656	0.14306641	-0.30151367	0.37353516	0	0.865	18/11/2017	18	11	2017	15:15:41	54941	0.8	15	15	41	10	0.051513672	3.4949707	-0.19433594	0.22680664	-0.87866211	0.74560547	0.014648438	0	0	0	0	0	0	0	0	0	0.92797852	0.072021484	0.023193359	-0.009277344	-0.010986328	0.002685547	0.818	32869.32	-0.023	62.03	0.964
107	8327	8327	Category A	-0.19189453	0.23999023	-0.88793945	0.14379883	-0.30615234	0.36767578	0	1.345	18/11/2017	18	11	2017	15:15:41	54941	0.9	15	15	41	10	0.051513672	3.4949707	-0.19458008	0.2265625	-0.87817383	0.50854492	0.016357422	0	0	0	0	0	0	0	0	0	0.92773438	0.072265625	0.025634766	0.002685547	0.013183594	-0.009521484	1.079	32249.17	-0.258	612.17	1.202
108	8328	8328	Category A	-0.19189453	0.21582031	-0.89990234	0.14038086	-0.31030273	0.36889648	0	0.964	18/11/2017	18	11	2017	15:15:42	54942	0	15	15	42	10	0.051513672	3.4949707	-0.19458008	0.22680664	-0.87817383	0.24291992	0.024414063	0	0	0	0	0	0	0	0	0	0.92773438	0.072265625	0.035400391	0.002685547	-0.010986328	-0.021484375	1.215	31973.16	-0.37	825.12	1.202
109	8329	8329	Category A	-0.20385742	0.20385742	-0.87597656	0.14306641	-0.30615234	0.37084961	0	2.195	18/11/2017	18	11	2017	15:15:42	54942	0.1	15	15	42	10	0.051513672	3.4949707	-0.19458008	0.22705078	-0.87841797	0.041992188	0.025146484	0	0	0	0	0	0	0	0	0	0.92773438	0.072265625	0.034912109	-0.009033203	-0.023193359	0.002441406	1.185	32031.81	-0.349	789.94	1.345
110	8330	8330	Category A	-0.19189453	0.23999023	-0.87597656	0.140625	-0.3046875	0.36572266	0	1.202	18/11/2017	18	11	2017	15:15:42	54942	0.2	15	15	42	10	0.051513672	3.4949707	-0.19433594	0.22705078	-0.87817383	0.0390625	0.013183594	0	0	0	0	0	0	0	0	0	0.92773438	0.072265625	0.017578125	0.002441406	0.012695313	0.002197266	1.437	31572.19	-0.655	1394.87	1.373
111	8331	8331	Category A	-0.19189453	0.21582031	-0.89990234	0.14135742	-0.3046875	0.36669922	0	0.539	18/11/2017	18	11	2017	15:15:42	54942	0.3	15	15	42	10	0.051513672	3.4949707	-0.19433594	0.22705078	-0.87841797	0.34350586	0.024169922	0	0	0	0	0	0	0	0	0	0.92773438	0.072265625	0.03515625	0.002441406	-0.011230469	-0.021240234	1.441	31565.44	-0.687	1480.19	1.373
112	8332	8332	Category A	-0.19189453	0.2277832	-0.87597656	0.14526367	-0.30639648	0.36865234	0	2.378	18/11/2017	18	11	2017	15:15:42	54942	0.4	15	15	42	10	0.051513672	3.4949707	-0.19433594	0.22705078	-0.87841797	0.78222656	0.003417969	0	0	0	0	0	0	0	0	0	0.92773438	0.072265625	0.005615234	0.002441406	0.000488281	0.002441406	1.457	31538.59	-0.728	1579.21	1.373
113	8333	8333	Category A	-0.17993164	0.23999023	-0.87597656	0.14282227	-0.30786133	0.36865234	0	1.373	18/11/2017	18	11	2017	15:15:42	54942	0.5	15	15	42	10	0.051513672	3.4949707	-0.1940918	0.22705078	-0.87866211	1.0751953	0.019287109	0	0	0	0	0	0	0	0	0	0.92822266	0.071777344	0.029785156	0.014160156	0.012695313	0.002685547	1.264	31879.84	-0.534	1235.04	1.202
114	8334	8334	Category A	-0.17993164	0.2277832	-0.88793945	0.14208984	-0.30688477	0.37182617	0	1.057	18/11/2017	18	11	2017	15:15:42	54942	0.6	15	15	42	11	0.051513672	3.4949707	-0.19433594	0.22729492	-0.87841797	1.2717285	0.017333984	0	0	0	0	0	0	0	0	0	0.92797852	0.072021484	0.024169922	0.014404297	0.000244141	-0.009277344	1.125	32152.81	-0.192	426.01	1.373
115	8335	8335	Category A	-0.19189453	0.25195313	-0.86376953	0.14135742	-0.30297852	0.36669922	0	1.036	18/11/2017	18	11	2017	15:15:42	54942	0.7	15	15	42	11	0.051513672	3.4949707	-0.19458008	0.22729492	-0.87768555	1.4848633	0.028320313	0	0	0	0	0	0	0	0	0	0.92724609	0.072753906	0.041259766	0.002685547	0.024414063	0.013916016	1.437	31572.19	-0.54	1094.29	1.373
116	8336	8336	Category A	-0.19189453	0.21582031	-0.87597656	0.14892578	-0.30029297	0.37060547	0	0.369	18/11/2017	18	11	2017	15:15:42	54942	0.8	15	15	42	11	0.051513672	3.4949707	-0.1940918	0.22729492	-0.87719727	1.5812988	0.01171875	0	0	0	0	0	0	0	0	0	0.92675781	0.073242188	0.015380859	0.002197266	-0.011474609	0.001220703	1.227	31950.03	-0.39	869.1	1.115
117	8337	8337	Category A	-0.19189453	0.2277832	-0.87597656	0.13818359	-0.30419922	0.375	0	2.412	18/11/2017	18	11	2017	15:15:42	54942	0.9	15	15	42	11	0.051513672	3.4949707	-0.1940918	0.22729492	-0.87719727	1.6027832	0.002685547	0	0	0	0	0	0	0	0	0	0.92675781	0.073242188	0.00390625	0.002197266	0.000244141	0.001220703	1.116	32171.41	-0.225	509.96	1.115
118	8338	8338	Category A	-0.20385742	0.2277832	-0.86376953	0.140625	-0.30151367	0.375	0	1.115	18/11/2017	18	11	2017	15:15:43	54943	0	15	15	43	11	0.051513672	3.4949707	-0.1940918	0.22705078	-0.87719727	1.260498	0.016357422	0	0	0	0	0	0	0	0	0	0.92675781	0.073242188	0.023681641	-0.009521484	0.000488281	0.013427734	1.141	32120.04	-0.314	725.39	1.115
119	8339	8339	Category A	-0.19189453	0.2277832	-0.86376953	0.14501953	-0.30859375	0.36669922	0	0.712	18/11/2017	18	11	2017	15:15:43	54943	0.1	15	15	43	11	0.051513672	3.4949707	-0.1940918	0.22753906	-0.87719727	0.64648438	0.013671875	0	0	0	0	0	0	0	0	0	0.92675781	0.073242188	0.015869141	0.002197266	0	0.013427734	1.065	32279.16	-0.207	485.57	1.115
120	8340	8340	Category A	-0.19189453	0.2277832	-0.87597656	0.13891602	-0.3034668	0.36987305	0	1.203	18/11/2017	18	11	2017	15:15:43	54943	0.2	15	15	43	11	0.051513672	3.4949707	-0.1940918	0.22753906	-0.87719727	0.25024414	0.002685547	0	0	0	0	0	0	0	0	0	0.92700195	0.072998047	0.003662109	0.002197266	0	0.001220703	1.129	32144.59	-0.505	1300.18	1.115
121	8341	8341	Category A	-0.17993164	0.20385742	-0.86376953	0.14086914	-0.30224609	0.36572266	0	0.582	18/11/2017	18	11	2017	15:15:43	54943	0.3	15	15	43	11	0.051513672	3.4949707	-0.19384766	0.2277832	-0.87670898	0.015136719	0.030761719	0	0	0	0	0	0	0	0	0	0.92651367	0.073486328	0.051025391	0.013916016	-0.023925781	0.012939453	0.825	32850.72	-0.339	1099.66	0.752
122	8342	8342	Category A	-0.17993164	0.21582031	-0.87597656	0.14306641	-0.30249023	0.36962891	0	0.752	18/11/2017	18	11	2017	15:15:43	54943	0.4	15	15	43	11	0.051513672	3.4949707	-0.19384766	0.22753906	-0.87670898	0.16577148	0.018310547	0	0	0	0	0	0	0	0	0	0.92651367	0.073486328	0.026855469	0.013916016	-0.01171875	0.000732422	0.73	33114.88	-0.056	169.05	0.752
123	8343	8343	Category A	-0.19189453	0.2277832	-0.88793945	0.1394043	-0.30810547	0.36669922	0	0.589	18/11/2017	18	11	2017	15:15:43	54943	0.5	15	15	43	11	0.051513672	3.4949707	-0.19360352	0.22802734	-0.87719727	0.47241211	0.010742188	0	0	0	0	0	0	0	0	0	0.92675781	0.073242188	0.012939453	0.001708984	-0.000244141	-0.010498047	0.747	33065.64	-0.104	316.82	0.818
124	8344	8344	Category A	-0.19189453	0.23999023	-0.89990234	0.13720703	-0.30419922	0.37597656	0	0.543	18/11/2017	18	11	2017	15:15:43	54943	0.6	15	15	43	12	0.051513672	3.4949707	-0.19384766	0.2277832	-0.87670898	0.56665039	0.025878906	0	0	0	0	0	0	0	0	0	0.92626953	0.073730469	0.037109375	0.001953125	0.011962891	-0.022949219	0.815	32877.33	-0.168	492.21	0.818
125	8345	8345	Category A	-0.19189453	0.25195313	-0.87597656	0.14379883	-0.30541992	0.36572266	0	0.818	18/11/2017	18	11	2017	15:15:43	54943	0.7	15	15	43	12	0.051513672	3.4949707	-0.19384766	0.22827148	-0.87670898	0.48266602	0.023681641	0	0	0	0	0	0	0	0	0	0.92651367	0.073486328	0.026611328	0.001953125	0.0234375	0.000732422	0.977	32475.32	-0.347	949.61	0.818
126	8346	8346	Category A	-0.19189453	0.23999023	-0.91186523	0.13842773	-0.30224609	0.37280273	0	1.606	18/11/2017	18	11	2017	15:15:43	54943	0.8	15	15	43	12	0.051513672	3.4949707	-0.19384766	0.22827148	-0.87695313	0.46728516	0.036621094	0	0	0	0	0	0	0	0	0	0.92675781	0.073242188	0.048339844	0.001953125	0.011474609	-0.034667969	0.905	32646.76	-0.186	500.48	0.818
127	8347	8347	Category A	-0.20385742	0.23999023	-0.86376953	0.14379883	-0.30688477	0.36669922	0	1.558	18/11/2017	18	11	2017	15:15:43	54943	0.9	15	15	43	12	0.051513672	3.4949707	-0.1940918	0.22851563	-0.87695313	0.37963867	0.020019531	0	0	0	0	0	0	0	0	0	0.92675781	0.073242188	0.034423828	-0.009521484	0.011230469	0.013183594	0.897	32666.48	0.644	-1265.06	0.818
128	8348	8348	Category A	-0.19189453	0.2277832	-0.86376953	0.13720703	-0.30419922	0.3737793	0	0.32	18/11/2017	18	11	2017	15:15:44	54944	0	15	15	44	12	0.051513672	3.4949707	-0.19433594	0.22900391	-0.87719727	0.47265625	0.013671875	0	0	0	0	0	0	0	0	0	0.92724609	0.072753906	0.017333984	0.002441406	-0.001220703	0.013427734	0.913	32627.18	0.678	-1304.56	1.104
129	8349	8349	Category A	-0.20385742	0.2277832	-0.88793945	0.13867188	-0.30712891	0.36889648	0	0.54	18/11/2017	18	11	2017	15:15:44	54944	0.1	15	15	44	12	0.051513672	3.4949707	-0.1940918	0.22998047	-0.87695313	0.54296875	0.014404297	0	0	0	0	0	0	0	0	0	0.92724609	0.072753906	0.022705078	-0.009521484	-0.002197266	-0.010742188	0.961	32512.51	0.689	-1280.33	1.104
130	8350	8350	Category A	-0.20385742	0.20385742	-0.87597656	0.1418457	-0.30419922	0.37182617	0	0.639	18/11/2017	18	11	2017	15:15:44	54944	0.2	15	15	44	12	0.051513672	3.4949707	-0.19384766	0.23071289	-0.87670898	0.40625	0.028564453	0	0	0	0	0	0	0	0	0	0.92724609	0.072753906	0.037597656	-0.009765625	-0.026855469	0.000732422	0.797	32925.9	0.95	-1836.88	0.648
131	8351	8351	Category A	-0.19189453	0.2277832	-0.88793945	0.13720703	-0.3034668	0.37280273	0	1.104	18/11/2017	18	11	2017	15:15:44	54944	0.3	15	15	44	12	0.051513672	3.4949707	-0.19360352	0.23095703	-0.87670898	0.19262695	0.01171875	0	0	0	0	0	0	0	0	0	0.92700195	0.072998047	0.016113281	0.001708984	-0.003173828	-0.010986328	0.645	33375.99	1.066	-2234.61	0.648
132	8352	8352	Category A	-0.19189453	0.23999023	-0.87597656	0.13745117	-0.30078125	0.37280273	0	0.623	18/11/2017	18	11	2017	15:15:44	54944	0.4	15	15	44	12	0.051513672	3.4949707	-0.19360352	0.23095703	-0.87670898	0.14648438	0.009033203	0	0	0	0	0	0	0	0	0	0.92724609	0.072753906	0.011474609	0.001708984	0.008789063	0.000732422	0.72	33144.28	1.009	-2029.19	0.648
133	8353	8353	Category A	-0.19189453	0.25195313	-0.83984375	0.14770508	-0.30786133	0.36669922	0	0.648	18/11/2017	18	11	2017	15:15:44	54944	0.5	15	15	44	12	0.051513672	3.4949707	-0.19384766	0.23071289	-0.87695313	0.25488281	0.042724609	0	0	0	0	0	0	0	0	0	0.92724609	0.072753906	0.060546875	0.001953125	0.020996094	0.037109375	0.676	33277.7	0.355	-924.37	0.771
134	8354	8354	Category A	-0.19189453	0.25195313	-0.85180664	0.14111328	-0.30078125	0.36865234	0	0.771	18/11/2017	18	11	2017	15:15:44	54944	0.6	15	15	44	13	0.051513672	3.4949707	-0.19360352	0.23022461	-0.87695313	0.45581055	0.033203125	0	0	0	0	0	0	0	0	0	0.92724609	0.072753906	0.048583984	0.001708984	0.021484375	0.025146484	0.702	33198.04	0.163	-451.21	0.793
135	8355	8355	Category A	-0.19189453	0.2277832	-0.91186523	0.14916992	-0.30834961	0.36572266	0	0.274	18/11/2017	18	11	2017	15:15:44	54944	0.7	15	15	44	13	0.051513672	3.4949707	-0.19360352	0.22998047	-0.87695313	0.63378906	0.034667969	0	0	0	0	0	0	0	0	0	0.92700195	0.072998047	0.038818359	0.001708984	-0.002197266	-0.034667969	0.697	33213.17	0.119	-338.51	0.793
136	8356	8356	Category A	-0.19189453	0.2277832	-0.87597656	0.15234375	-0.30517578	0.37280273	0	0.793	18/11/2017	18	11	2017	15:15:44	54944	0.8	15	15	44	13	0.051513672	3.4949707	-0.19360352	0.22973633	-0.87719727	0.61254883	0.002929688	0	0	0	0	0	0	0	0	0	0.92724609	0.072753906	0.005126953	0.001708984	-0.001953125	0.001220703	0.746	33068.51	0.071	-196.52	0.915
137	8357	8357	Category A	-0.17993164	0.20385742	-0.86376953	0.13867188	-0.30639648	0.36987305	0	1.077	18/11/2017	18	11	2017	15:15:44	54944	0.9	15	15	44	13	0.051513672	3.4949707	-0.19335938	0.22973633	-0.87719727	0.60913086	0.032226563	0	0	0	0	0	0	0	0	0	0.92724609	0.072753906	0.052978516	0.013427734	-0.025878906	0.013427734	0.959	32517.19	-0.131	325.6	0.915
138	8358	8358	Category A	-0.17993164	0.2277832	-0.86376953	0.13891602	-0.30249023	0.37280273	0	0.915	18/11/2017	18	11	2017	15:15:45	54945	0	15	15	45	13	0.051513672	3.4949707	-0.19360352	0.22973633	-0.87719727	0.5300293	0.019287109	0	0	0	0	0	0	0	0	0	0.92724609	0.072753906	0.029296875	0.013671875	-0.001953125	0.013427734	0.922	32605.31	-0.147	381.18	0.915
139	8359	8359	Category A	-0.19189453	0.2277832	-0.88793945	0.13891602	-0.30126953	0.36572266	0	1.929	18/11/2017	18	11	2017	15:15:45	54945	0.111	15	15	45	13	0.051513672	3.4949707	-0.19335938	0.23022461	-0.87744141	0.5090332	0.010742188	0	0	0	0	0	0	0	0	0	0.92749023	0.072509766	0.014404297	0.001464844	-0.002441406	-0.010253906	1.028	32359.97	-0.338	874.53	0.915
140	8360	8360	Category A	-0.20385742	0.21582031	-0.85180664	0.14208984	-0.30639648	0.36865234	0	0.544	18/11/2017	18	11	2017	15:15:45	54945	0.222	15	15	45	13	0.051513672	3.4949707	-0.19287109	0.23071289	-0.87768555	0.41918945	0.031738281	0	0	0	0	0	0	0	0	0	0.92773438	0.072265625	0.051513672	-0.010742188	-0.014892578	0.025878906	0.996	32431.79	-0.192	475.12	0.915
141	8361	8361	Category A	-0.20385742	0.2277832	-0.86376953	0.13891602	-0.30004883	0.36987305	0	0.911	18/11/2017	18	11	2017	15:15:45	54945	0.333	15	15	45	13	0.051513672	3.4949707	-0.19335938	0.23095703	-0.87744141	0.17211914	0.017578125	0	0	0	0	0	0	0	0	0	0.92773438	0.072265625	0.02734375	-0.010253906	-0.003173828	0.013671875	0.917	32617.44	-0.184	488.68	0.911
142	8362	8362	Category A	-0.19189453	0.2277832	-0.89990234	0.13891602	-0.30371094	0.36767578	0	0.601	18/11/2017	18	11	2017	15:15:45	54945	0.444	15	15	45	13	0.051513672	3.4949707	-0.19335938	0.23071289	-0.87670898	0.32128906	0.023193359	0	0	0	0	0	0	0	0	0	0.92700195	0.072998047	0.02734375	0.001464844	-0.002929688	-0.022949219	0.85	32785.33	-0.129	355.99	0.911
143	8363	8363	Category A	-0.19189453	0.2277832	-0.92382813	0.13842773	-0.30151367	0.3737793	0	0.606	18/11/2017	18	11	2017	15:15:45	54945	0.555	15	15	45	13	0.051513672	3.4949707	-0.19335938	0.23095703	-0.87646484	0.80883789	0.047363281	0	0	0	0	0	0	0	0	0	0.92675781	0.073242188	0.052001953	0.001464844	-0.003173828	-0.047119141	0.751	33054.19	0.043	-120.11	0.91
144	8364	8364	Category A	-0.19189453	0.2277832	-0.91186523	0.14941406	-0.30737305	0.36376953	0	0.513	18/11/2017	18	11	2017	15:15:45	54945	0.666	15	15	45	14	0.051513672	3.5336426	-0.19287109	0.23071289	-0.87597656	1.081543	0.035644531	0	0	0	0	0	0	0	0	0	0.92626953	0.073730469	0.039794922	0.000976563	-0.002929688	-0.035644531	0.812	32885.37	-0.033	90	0.91
145	8365	8365	Category A	-0.19189453	0.21582031	-0.87597656	0.13964844	-0.30053711	0.3737793	0	1.336	18/11/2017	18	11	2017	15:15:45	54945	0.777	15	15	45	14	0.051513672	3.5336426	-0.19262695	0.23095703	-0.87573242	0.79101563	0.015136719	0	0	0	0	0	0	0	0	0	0.92602539	0.073974609	0.016113281	0.000732422	-0.015136719	0	0.775	32986.49	0.169	-433.91	0.719
146	8366	8366	Category A	-0.20385742	0.25195313	-0.85180664	0.14135742	-0.29882813	0.36669922	0	0.91	18/11/2017	18	11	2017	15:15:45	54945	0.888	15	15	45	14	0.051513672	3.5336426	-0.19238281	0.23071289	-0.875	0.3815918	0.033203125	0	0	0	0	0	0	0	0	0	0.92529297	0.074707031	0.055664063	-0.011230469	0.020996094	0.023193359	0.795	32931.35	0.103	-267.34	0.766
147	8367	8367	Category A	-0.19189453	0.26391602	-0.86376953	0.13842773	-0.29907227	0.36987305	0	0.687	18/11/2017	18	11	2017	15:15:46	54946	0	15	15	46	14	0.051513672	3.5336426	-0.19238281	0.23095703	-0.87475586	0.092285156	0.034667969	0	0	0	0	0	0	0	0	0	0.92504883	0.074951172	0.044677734	0.000488281	0.032714844	0.010986328	0.821	32861.34	0.233	-558.4	0.766
148	8368	8368	Category A	-0.19189453	0.23999023	-0.87597656	0.13769531	-0.30004883	0.37084961	0	0.719	18/11/2017	18	11	2017	15:15:46	54946	0.1	15	15	46	14	0.051513672	3.5336426	-0.19238281	0.23095703	-0.87451172	0.22045898	0.009033203	0	0	0	0	0	0	0	0	0	0.92480469	0.075195313	0.010742188	0.000488281	0.008789063	-0.001220703	0.845	32798.28	0.328	-742.67	0.91
149	8369	8369	Category A	-0.19189453	0.23999023	-0.87597656	0.14038086	-0.30883789	0.36767578	0	0.766	18/11/2017	18	11	2017	15:15:46	54946	0.2	15	15	46	14	0.051513672	3.5336426	-0.19262695	0.23095703	-0.87402344	0.52685547	0.009033203	0	0	0	0	0	0	0	0	0	0.92456055	0.075439453	0.011474609	0.000732422	0.008789063	-0.001708984	0.836	32821.75	0.187	-450.68	0.766
150	8370	8370	Category A	-0.19189453	0.20385742	-0.88793945	0.13916016	-0.29589844	0.36865234	0	0.652	18/11/2017	18	11	2017	15:15:46	54946	0.3	15	15	46	14	0.051513672	3.5336426	-0.19262695	0.23095703	-0.87426758	0.71289063	0.030273438	0	0	0	0	0	0	0	0	0	0.92456055	0.075439453	0.041748047	0.000732422	-0.027099609	-0.013427734	0.782	32967.06	0.273	-666.29	0.719
151	8371	8371	Category A	-0.19189453	0.2277832	-0.87597656	0.14379883	-0.30810547	0.36865234	0	1.286	18/11/2017	18	11	2017	15:15:46	54946	0.4	15	15	46	14	0.051513672	3.5336426	-0.19262695	0.23095703	-0.87451172	0.4519043	0.003417969	0	0	0	0	0	0	0	0	0	0.92480469	0.075195313	0.005371094	0.000732422	-0.003173828	-0.001220703	0.754	33045.63	0.163	-428.19	0.719
152	8372	8372	Category A	-0.19189453	0.23999023	-0.87597656	0.13842773	-0.30224609	0.375	0	0.584	18/11/2017	18	11	2017	15:15:46	54946	0.5	15	15	46	14	0.051513672	3.5336426	-0.19262695	0.23120117	-0.87402344	0.077636719	0.008789063	0	0	0	0	0	0	0	0	0	0.92456055	0.075439453	0.011230469	0.000732422	0.008544922	-0.001708984	0.729	33117.8	0.091	-253.81	0.766
153	8373	8373	Category A	-0.20385742	0.23999023	-0.86376953	0.14208984	-0.30639648	0.36767578	0	0.517	18/11/2017	18	11	2017	15:15:46	54946	0.6	15	15	46	14	0.051513672	3.5336426	-0.19262695	0.23095703	-0.87402344	0.089111328	0.017333984	0	0	0	0	0	0	0	0	0	0.92431641	0.075683594	0.030029297	-0.010986328	0.008789063	0.010253906	0.73	33114.88	-0.094	290.36	0.775
154	8374	8374	Category A	-0.20385742	0.21582031	-0.85180664	0.13720703	-0.30273438	0.37280273	0	0.571	18/11/2017	18	11	2017	15:15:46	54946	0.7	15	15	46	15	0.051513672	3.5336426	-0.19287109	0.23095703	-0.8737793	0.12866211	0.028808594	0	0	0	0	0	0	0	0	0	0.92431641	0.075683594	0.047851563	-0.010742188	-0.015136719	0.021972656	0.933	32578.82	-0.443	1355.36	1.068
155	8375	8375	Category A	-0.19189453	0.21582031	-0.86376953	0.14233398	-0.30029297	0.37182617	0	0.775	18/11/2017	18	11	2017	15:15:46	54946	0.8	15	15	46	15	0.051513672	3.5336426	-0.19311523	0.23095703	-0.87402344	0.50170898	0.018310547	0	0	0	0	0	0	0	0	0	0.92431641	0.075683594	0.026855469	0.001220703	-0.015136719	0.010253906	0.897	32666.48	-0.289	831.96	0.775
156	8376	8376	Category A	-0.19189453	0.2277832	-0.87597656	0.14282227	-0.30371094	0.36987305	0	1.867	18/11/2017	18	11	2017	15:15:46	54946	0.9	15	15	46	15	0.051513672	3.5336426	-0.19335938	0.23071289	-0.87426758	0.6730957	0.003417969	0	0	0	0	0	0	0	0	0	0.92456055	0.075439453	0.005859375	0.001464844	-0.002929688	-0.001464844	0.837	32819.13	-0.165	471.05	0.838
157	8377	8377	Category A	-0.19189453	0.21582031	-0.88793945	0.14208984	-0.30688477	0.36987305	0	1.068	18/11/2017	18	11	2017	15:15:47	54947	0	15	15	47	15	0.051513672	3.5336426	-0.19335938	0.23071289	-0.87426758	0.48754883	0.020263672	0	0	0	0	0	0	0	0	0	0.92456055	0.075439453	0.030029297	0.001464844	-0.014892578	-0.013427734	0.891	32681.37	-0.051	129.93	0.838
158	8378	8378	Category A	-0.19189453	0.27587891	-0.87597656	0.14257813	-0.30395508	0.37060547	0	0.229	18/11/2017	18	11	2017	15:15:47	54947	0.09	15	15	47	15	0.051513672	3.5336426	-0.19335938	0.23046875	-0.87402344	0.2487793	0.045166016	0	0	0	0	0	0	0	0	0	0.92456055	0.075439453	0.048339844	0.001464844	0.045166016	-0.001708984	0.827	32845.43	-0.022	58.78	0.958
159	8379	8379	Category A	-0.19189453	0.23999023	-0.88793945	0.14379883	-0.30322266	0.36962891	0	0.838	18/11/2017	18	11	2017	15:15:47	54947	0.181	15	15	47	15	0.051513672	3.5336426	-0.19311523	0.23022461	-0.87402344	0.17163086	0.016845703	0	0	0	0	0	0	0	0	0	0.92431641	0.075683594	0.024902344	0.001220703	0.009521484	-0.013671875	0.858	32764.73	-0.024	62.27	0.958
160	8380	8380	Category A	-0.19189453	0.20385742	-0.83984375	0.14038086	-0.30566406	0.37280273	0	0.19	18/11/2017	18	11	2017	15:15:47	54947	0.272	15	15	47	15	0.051513672	3.5336426	-0.19335938	0.22998047	-0.8737793	0.021484375	0.04296875	0	0	0	0	0	0	0	0	0	0.92407227	0.075927734	0.061767578	0.001464844	-0.026123047	0.033935547	0.624	33444.77	0.226	-659.44	0.838
161	8381	8381	Category A	-0.19189453	0.21582031	-0.86376953	0.1496582	-0.30273438	0.37060547	0	0.958	18/11/2017	18	11	2017	15:15:47	54947	0.363	15	15	47	15	0.051513672	3.5336426	-0.19335938	0.22973633	-0.87402344	0.47387695	0.017333984	0	0	0	0	0	0	0	0	0	0.92407227	0.075927734	0.025878906	0.001464844	-0.013916016	0.010253906	0.486	33950.38	0.499	-1493.47	0.838
162	8382	8382	Category A	-0.19189453	0.26391602	-0.87597656	0.13891602	-0.30078125	0.37182617	0	0.465	18/11/2017	18	11	2017	15:15:47	54947	0.454	15	15	47	15	0.051513672	3.5336426	-0.19360352	0.22998047	-0.87402344	0.74829102	0.033691406	0	0	0	0	0	0	0	0	0	0.92431641	0.075683594	0.037109375	0.001708984	0.033691406	-0.001708984	0.674	33283.93	0.366	-950.42	0.838
163	8383	8383	Category A	-0.20385742	0.23999023	-0.85180664	0.13745117	-0.30322266	0.36572266	0	0.238	18/11/2017	18	11	2017	15:15:47	54947	0.545	15	15	47	15	0.051513672	3.5336426	-0.19360352	0.23022461	-0.87402344	0.8581543	0.026367188	0	0	0	0	0	0	0	0	0	0.92456055	0.075439453	0.041992188	-0.010009766	0.009521484	0.022216797	0.643	33382.46	0.233	-663.52	0.653
164	8384	8384	Category A	-0.19189453	0.23999023	-0.88793945	0.140625	-0.30639648	0.36865234	0	1.359	18/11/2017	18	11	2017	15:15:47	54947	0.636	15	15	47	16	0.051513672	3.5336426	-0.19360352	0.22998047	-0.8737793	1.0090332	0.017089844	0	0	0	0	0	0	0	0	0	0.92407227	0.075927734	0.025634766	0.001708984	0.009765625	-0.013916016	0.647	33369.54	0.219	-625.26	0.86
165	8385	8385	Category A	-0.19189453	0.23999023	-0.87597656	0.13427734	-0.30249023	0.37084961	0	0.653	18/11/2017	18	11	2017	15:15:47	54947	0.727	15	15	47	16	0.051513672	3.5336426	-0.19384766	0.22973633	-0.8737793	1.0390625	0.010253906	0	0	0	0	0	0	0	0	0	0.92407227	0.075927734	0.014160156	0.001953125	0.010009766	-0.001953125	0.63	33424.93	0.326	-900.7	0.86
166	8386	8386	Category A	-0.19189453	0.23999023	-0.88793945	0.14208984	-0.30688477	0.3659668	0	0.209	18/11/2017	18	11	2017	15:15:47	54947	0.818	15	15	47	16	0.051513672	3.5336426	-0.1940918	0.22949219	-0.8737793	1.0368652	0.017333984	0	0	0	0	0	0	0	0	0	0.92407227	0.075927734	0.026367188	0.002197266	0.010253906	-0.013916016	0.719	33147.24	0.249	-651.06	0.996
167	8387	8387	Category A	-0.21582031	0.23999023	-0.89990234	0.14306641	-0.30444336	0.36767578	0	0.86	18/11/2017	18	11	2017	15:15:47	54947	0.909	15	15	47	16	0.051513672	3.5336426	-0.1940918	0.22924805	-0.87353516	1.1530762	0.035644531	0	0	0	0	0	0	0	0	0	0.92382813	0.076171875	0.058349609	-0.021484375	0.010498047	-0.026123047	1.541	31401.42	-0.807	1701.79	1.359
168	8388	8388	Category A	-0.17993164	0.2878418	-0.87597656	0.14135742	-0.30126953	0.36499023	0	0.996	18/11/2017	18	11	2017	15:15:48	54948	0	15	15	48	16	0.051513672	3.5336426	-0.19384766	0.22900391	-0.8737793	1.2438965	0.060302734	0	0	0	0	0	0	0	0	0	0.92382813	0.076171875	0.074951172	0.013916016	0.05859375	-0.001953125	1.591	31322.62	-0.865	1803.98	1.006
169	8389	8389	Category A	-0.19189453	0.26391602	-0.86376953	0.14233398	-0.30395508	0.36572266	0	5.172	18/11/2017	18	11	2017	15:15:48	54948	0.1	15	15	48	16	0.051513672	3.5336426	-0.1940918	0.22875977	-0.87402344	1.1931152	0.036376953	0	0	0	0	0	0	0	0	0	0.92407227	0.075927734	0.047607422	0.002197266	0.034912109	0.010253906	1.65	31232.18	-0.829	1629.16	1.006
170	8390	8390	Category A	-0.20385742	0.25195313	-0.86376953	0.14379883	-0.30541992	0.36767578	0	1.659	18/11/2017	18	11	2017	15:15:48	54948	0.2	15	15	48	16	0.051513672	3.5336426	-0.19433594	0.22900391	-0.87426758	0.66699219	0.026855469	0	0	0	0	0	0	0	0	0	0.92456055	0.075439453	0.042724609	-0.009277344	0.022705078	0.010498047	1.747	31089.02	-0.851	1579.94	1.006
171	8391	8391	Category A	-0.19189453	0.2277832	-0.87597656	0.13745117	-0.30249023	0.3659668	0	1.006	18/11/2017	18	11	2017	15:15:48	54948	0.3	15	15	48	16	0.051513672	3.5336426	-0.19433594	0.22900391	-0.87402344	0.171875	0.003417969	0	0	0	0	0	0	0	0	0	0.92431641	0.075683594	0.005859375	0.002441406	-0.001220703	-0.001708984	1.711	31141.38	-0.802	1495.57	1.106
172	8392	8392	Category A	-0.19189453	0.19189453	-0.87597656	0.14648438	-0.3034668	0.36743164	0	0.793	18/11/2017	18	11	2017	15:15:48	54948	0.4	15	15	48	16	0.051513672	3.5336426	-0.19433594	0.22875977	-0.8737793	0.18188477	0.037109375	0	0	0	0	0	0	0	0	0	0.92407227	0.075927734	0.041503906	0.002441406	-0.036865234	-0.001953125	1.729	31115.09	-0.799	1470.93	1.106
173	8393	8393	Category A	-0.19189453	0.20385742	-0.87597656	0.13842773	-0.30224609	0.3737793	0	0.64	18/11/2017	18	11	2017	15:15:48	54948	0.5	15	15	48	16	0.051513672	3.5336426	-0.19458008	0.22875977	-0.87402344	0.66674805	0.025146484	0	0	0	0	0	0	0	0	0	0.92407227	0.075927734	0.029785156	0.002685547	-0.024902344	-0.001708984	1.031	32353.33	0.008	-17.63	1.006
174	8394	8394	Category A	-0.19189453	0.21582031	-0.87597656	0.1394043	-0.30078125	0.36865234	0	1.106	18/11/2017	18	11	2017	15:15:48	54948	0.6	15	15	48	17	0.051513672	3.5336426	-0.19458008	0.22900391	-0.87426758	1.2138672	0.013427734	0	0	0	0	0	0	0	0	0	0.92456055	0.075439453	0.017333984	0.002685547	-0.013183594	-0.001464844	0.865	32746.83	0.041	-102.53	0.983
175	8395	8395	Category A	-0.19189453	0.2277832	-0.87597656	0.13769531	-0.30004883	0.37084961	0	0.983	18/11/2017	18	11	2017	15:15:48	54948	0.7	15	15	48	17	0.051513672	3.5336426	-0.19433594	0.22900391	-0.87451172	1.5068359	0.002929688	0	0	0	0	0	0	0	0	0	0.92480469	0.075195313	0.004882813	0.002441406	-0.001220703	-0.001220703	0.816	32874.66	0.23	-554.29	0.798
176	8396	8396	Category A	-0.19189453	0.21582031	-0.87597656	0.14306641	-0.30322266	0.36669922	0	0.667	18/11/2017	18	11	2017	15:15:48	54948	0.8	15	15	48	17	0.051513672	3.5336426	-0.1940918	0.22900391	-0.87402344	1.4160156	0.013671875	0	0	0	0	0	0	0	0	0	0.92431641	0.075683594	0.017333984	0.002197266	-0.013183594	-0.001708984	0.817	32871.99	0.389	-881.36	0.798
177	8397	8397	Category A	-0.19189453	0.2277832	-0.88793945	0.13769531	-0.30053711	0.36767578	0	0.709	18/11/2017	18	11	2017	15:15:48	54948	0.9	15	15	48	17	0.051513672	3.5336426	-0.1940918	0.22900391	-0.87402344	1.3027344	0.013916016	0	0	0	0	0	0	0	0	0	0.92431641	0.075683594	0.017333984	0.002197266	-0.001220703	-0.013671875	0.828	32842.79	0.313	-722.75	0.798
178	8398	8398	Category A	-0.19189453	0.25195313	-0.89990234	0.14208984	-0.30566406	0.37182617	0	0.798	18/11/2017	18	11	2017	15:15:49	54949	0	15	15	49	17	0.051513672	3.5336426	-0.1940918	0.22924805	-0.87451172	1.1845703	0.033935547	0	0	0	0	0	0	0	0	0	0.92456055	0.075439453	0.050048828	0.002197266	0.022460938	-0.025146484	0.775	32986.49	0.324	-779.61	0.79
179	8399	8399	Category A	-0.19189453	0.25195313	-0.87597656	0.14379883	-0.30688477	0.36767578	0	0.707	18/11/2017	18	11	2017	15:15:49	54949	0.111	15	15	49	17	0.051513672	3.5336426	-0.1940918	0.22875977	-0.87475586	1.0556641	0.022949219	0	0	0	0	0	0	0	0	0	0.92480469	0.075195313	0.026123047	0.002197266	0.022949219	-0.000976563	0.69	33234.5	0.268	-714.96	0.79
180	8400	8400	Category A	-0.20385742	0.23999023	-0.86376953	0.14208984	-0.30444336	0.36889648	0	0.79	18/11/2017	18	11	2017	15:15:49	54949	0.222	15	15	49	17	0.051513672	3.5336426	-0.19384766	0.22900391	-0.87475586	0.5168457	0.018310547	0	0	0	0	0	0	0	0	0	0.92480469	0.075195313	0.031982422	-0.009765625	0.010742188	0.010986328	0.804	32906.91	0.143	-361.44	0.79
181	8401	8401	Category A	-0.17993164	0.21582031	-0.85180664	0.140625	-0.30639648	0.36767578	0	0.472	18/11/2017	18	11	2017	15:15:49	54949	0.333	15	15	49	17	0.051513672	3.5336426	-0.19360352	0.22949219	-0.87475586	0.072265625	0.030029297	0	0	0	0	0	0	0	0	0	0.92480469	0.075195313	0.050292969	0.013671875	-0.013671875	0.022949219	0.733	33106.12	-0.007	20.48	0.79
182	8402	8402	Category A	-0.17993164	0.23999023	-0.87597656	0.14208984	-0.30322266	0.37060547	0	1.352	18/11/2017	18	11	2017	15:15:49	54949	0.444	15	15	49	17	0.051513672	3.4981934	-0.19335938	0.22949219	-0.87451172	0.41113281	0.017089844	0	0	0	0	0	0	0	0	0	0.92456055	0.075439453	0.025146484	0.013427734	0.010253906	-0.001220703	0.721	33141.32	-0.024	71.85	0.79
183	8403	8403	Category A	-0.17993164	0.21582031	-0.86376953	0.13842773	-0.30175781	0.37182617	0	0.28	18/11/2017	18	11	2017	15:15:49	54949	0.555	15	15	49	17	0.051513672	3.4981934	-0.19287109	0.22949219	-0.87451172	0.94433594	0.021728516	0	0	0	0	0	0	0	0	0	0.92431641	0.075683594	0.037597656	0.012939453	-0.013671875	0.010742188	0.794	32934.08	0.143	-364.83	0.79
184	8404	8404	Category A	-0.17993164	0.2277832	-0.85180664	0.14624023	-0.30615234	0.36767578	0	0.73	18/11/2017	18	11	2017	15:15:49	54949	0.666	15	15	49	18	0.051513672	3.4981934	-0.19287109	0.22924805	-0.8737793	1.0495605	0.025390625	0	0	0	0	0	0	0	0	0	0.92358398	0.076416016	0.036376953	0.012939453	-0.001464844	0.021972656	0.779	32975.37	0.232	-577.47	1.14
185	8405	8405	Category A	-0.17993164	0.21582031	-0.81591797	0.13842773	-0.3034668	0.36865234	0	1.14	18/11/2017	18	11	2017	15:15:49	54949	0.777	15	15	49	18	0.051513672	3.4981934	-0.19287109	0.22900391	-0.87280273	1.1262207	0.060058594	0	0	0	0	0	0	0	0	0	0.92285156	0.077148438	0.083496094	0.012939453	-0.013183594	0.056884766	0.944	32552.58	0.39	-801.1	1.14
186	8406	8406	Category A	-0.20385742	0.2277832	-0.86376953	0.13891602	-0.30371094	0.36694336	0	0.701	18/11/2017	18	11	2017	15:15:49	54949	0.888	15	15	49	18	0.051513672	3.4981934	-0.19311523	0.22949219	-0.87280273	0.49121094	0.013916016	0	0	0	0	0	0	0	0	0	0.92285156	0.077148438	0.021240234	-0.010498047	-0.001708984	0.009033203	0.898	32664.01	0.574	-1150.38	1.14
187	8407	8407	Category A	-0.19189453	0.23999023	-0.86376953	0.13549805	-0.30419922	0.37011719	0	1.462	18/11/2017	18	11	2017	15:15:50	54950	0	15	15	50	18	0.051513672	3.4981934	-0.19287109	0.22900391	-0.87304688	0.57666016	0.014160156	0	0	0	0	0	0	0	0	0	0.9230957	0.076904297	0.021240234	0.000976563	0.010742188	0.009277344	1.054	32302.94	0.514	-944.32	1.213
188	8408	8408	Category A	-0.21582031	0.21582031	-0.86376953	0.14453125	-0.30541992	0.36767578	0	1.078	18/11/2017	18	11	2017	15:15:50	54950	0.1	15	15	50	18	0.051513672	3.4981934	-0.19287109	0.22875977	-0.87329102	1.1618652	0.027832031	0	0	0	0	0	0	0	0	0	0.9230957	0.076904297	0.045166016	-0.022705078	-0.012939453	0.009521484	1.173	32055.61	0.381	-674.87	1.213
189	8409	8409	Category A	-0.20385742	0.21582031	-0.88793945	0.140625	-0.30249023	0.37182617	0	1.213	18/11/2017	18	11	2017	15:15:50	54950	0.2	15	15	50	18	0.051513672	3.4981934	-0.19311523	0.22851563	-0.87353516	1.2561035	0.021728516	0	0	0	0	0	0	0	0	0	0.92333984	0.076660156	0.037597656	-0.010498047	-0.012695313	-0.014160156	1.023	32371.07	0.362	-709.71	1.213
190	8410	8410	Category A	-0.19189453	0.2277832	-0.89990234	0.13745117	-0.30395508	0.36987305	0	1.444	18/11/2017	18	11	2017	15:15:50	54950	0.3	15	15	50	18	0.051513672	3.4981934	-0.19311523	0.22827148	-0.87353516	1.3588867	0.026123047	0	0	0	0	0	0	0	0	0	0.92333984	0.076660156	0.028076172	0.001220703	-0.000488281	-0.026123047	1.055	32300.77	0.385	-733.64	1.213
191	8411	8411	Category A	-0.19189453	0.23999023	-0.86376953	0.140625	-0.30688477	0.36791992	0	0.242	18/11/2017	18	11	2017	15:15:50	54950	0.4	15	15	50	18	0.051513672	3.4981934	-0.19311523	0.22851563	-0.87329102	1.6235352	0.014892578	0	0	0	0	0	0	0	0	0	0.92333984	0.076660156	0.022216797	0.001220703	0.011230469	0.009521484	0.917	32617.44	0.217	-483.11	1.078
192	8412	8412	Category A	-0.19189453	0.21582031	-0.86376953	0.140625	-0.3046875	0.37109375	0	0.892	18/11/2017	18	11	2017	15:15:50	54950	0.5	15	15	50	18	0.051513672	3.4981934	-0.19335938	0.22875977	-0.87329102	1.4665527	0.016113281	0	0	0	0	0	0	0	0	0	0.92333984	0.076660156	0.023925781	0.001464844	-0.012939453	0.009521484	0.82	32863.99	0.235	-563.22	0.892
193	8413	8413	Category A	-0.20385742	0.2277832	-0.86376953	0.14697266	-0.30297852	0.37060547	0	0.637	18/11/2017	18	11	2017	15:15:50	54950	0.6	15	15	50	18	0.051513672	3.4981934	-0.19335938	0.22851563	-0.87329102	0.99731445	0.014160156	0	0	0	0	0	0	0	0	0	0.9230957	0.076904297	0.020751953	-0.010253906	-0.000732422	0.009521484	0.636	33405.24	0.397	-1056.32	0.637
194	8414	8414	Category A	-0.19189453	0.2277832	-0.89990234	0.14135742	-0.30224609	0.36767578	0	0.495	18/11/2017	18	11	2017	15:15:50	54950	0.7	15	15	50	19	0.051513672	3.4981934	-0.19311523	0.22851563	-0.8737793	0.65795898	0.026123047	0	0	0	0	0	0	0	0	0	0.92358398	0.076416016	0.028076172	0.001220703	-0.000732422	-0.025878906	0.49	33934.18	0.442	-1352.96	0.637
195	8415	8415	Category A	-0.20385742	0.2277832	-0.88793945	0.14282227	-0.30541992	0.36767578	0	0.109	18/11/2017	18	11	2017	15:15:50	54950	0.8	15	15	50	19	0.051513672	3.4981934	-0.19311523	0.22827148	-0.87402344	0.79736328	0.017333984	0	0	0	0	0	0	0	0	0	0.92382813	0.076171875	0.024902344	-0.010498047	-0.000488281	-0.013671875	0.608	33498.44	0.306	-873.7	0.892
196	8416	8416	Category A	-0.19189453	0.2277832	-0.87597656	0.14306641	-0.30615234	0.36987305	0	0.565	18/11/2017	18	11	2017	15:15:50	54950	0.9	15	15	50	19	0.051513672	3.4981934	-0.19311523	0.22827148	-0.87426758	0.74145508	0.001953125	0	0	0	0	0	0	0	0	0	0.92407227	0.075927734	0.003417969	0.001220703	-0.000488281	-0.001464844	0.672	33290.18	0.125	-364.28	0.955
197	8417	8417	Category A	-0.19189453	0.20385742	-0.86376953	0.13964844	-0.30053711	0.36987305	0	0.955	18/11/2017	18	11	2017	15:15:51	54951	0	15	15	51	19	0.051513672	3.4981934	-0.19311523	0.22851563	-0.87426758	0.53125	0.026855469	0	0	0	0	0	0	0	0	0	0.92407227	0.075927734	0.036621094	0.001220703	-0.024658203	0.010498047	0.84	32811.3	0.141	-345.2	0.955
198	8418	8418	Category A	-0.19189453	0.20385742	-0.85180664	0.13745117	-0.30249023	0.36499023	0	1.273	18/11/2017	18	11	2017	15:15:51	54951	0.1	15	15	51	19	0.051513672	3.4981934	-0.19287109	0.22875977	-0.87402344	0.62133789	0.033447266	0	0	0	0	0	0	0	0	0	0.92382813	0.076171875	0.048339844	0.000976563	-0.024902344	0.022216797	0.805	32904.21	0.217	-530.91	0.955
199	8419	8419	Category A	-0.21582031	0.21582031	-0.85180664	0.13769531	-0.30224609	0.36401367	0	1.648	18/11/2017	18	11	2017	15:15:51	54951	0.2	15	15	51	19	0.051513672	3.4981934	-0.19287109	0.22802734	-0.87426758	0.72119141	0.034423828	0	0	0	0	0	0	0	0	0	0.92382813	0.076171875	0.057617188	-0.022705078	-0.012207031	0.022460938	0.834	32827	0.287	-665.94	0.955
200	8420	8420	Category A	-0.19189453	0.20385742	-0.88793945	0.13964844	-0.30639648	0.37084961	0	0.283	18/11/2017	18	11	2017	15:15:51	54951	0.3	15	15	51	19	0.051513672	3.4981934	-0.19262695	0.2277832	-0.87426758	0.84375	0.027587891	0	0	0	0	0	0	0	0	0	0.92382813	0.076171875	0.038574219	0.000732422	-0.023925781	-0.013427734	0.85	32785.33	0.355	-792.75	1.273
201	8421	8421	Category A	-0.19189453	0.2277832	-0.87597656	0.13745117	-0.30493164	0.36987305	0	0.283	18/11/2017	18	11	2017	15:15:51	54951	0.4	15	15	51	19	0.051513672	3.4981934	-0.19262695	0.22802734	-0.87475586	0.78100586	0.001220703	0	0	0	0	0	0	0	0	0	0.92431641	0.075683594	0.002197266	0.000732422	-0.000244141	-0.000976563	0.985	32456.91	0.226	-476	1.603
202	8422	8422	Category A	-0.19189453	0.2277832	-0.87597656	0.13867188	-0.30541992	0.37011719	0	0.661	18/11/2017	18	11	2017	15:15:51	54951	0.5	15	15	51	19	0.051513672	3.4981934	-0.19262695	0.22802734	-0.87524414	0.83984375	0.000976563	0	0	0	0	0	0	0	0	0	0.92480469	0.075195313	0.001708984	0.000732422	-0.000244141	-0.000488281	1.04	32333.51	0.159	-329.22	1.603
203	8423	8423	Category A	-0.19189453	0.21582031	-0.86376953	0.13818359	-0.30004883	0.37597656	0	1.762	18/11/2017	18	11	2017	15:15:51	54951	0.6	15	15	51	19	0.051513672	3.4981934	-0.19262695	0.2277832	-0.87524414	0.93481445	0.016601563	0	0	0	0	0	0	0	0	0	0.92456055	0.075439453	0.024169922	0.000732422	-0.011962891	0.011474609	0.876	32718.94	0.19	-441.93	0.664
204	8424	8424	Category A	-0.20385742	0.2277832	-0.89990234	0.13842773	-0.30566406	0.36474609	0	1.603	18/11/2017	18	11	2017	15:15:51	54951	0.7	15	15	51	20	0.051513672	3.4981934	-0.19238281	0.22753906	-0.87524414	0.8137207	0.026855469	0	0	0	0	0	0	0	0	0	0.92456055	0.075439453	0.035888672	-0.011230469	0	-0.024414063	0.866	32744.28	0.186	-436.99	0.826
205	8425	8425	Category A	-0.20385742	0.2277832	-0.87597656	0.13891602	-0.30151367	0.3737793	0	0.664	18/11/2017	18	11	2017	15:15:51	54951	0.8	15	15	51	20	0.051513672	3.4981934	-0.19238281	0.22729492	-0.87524414	0.6003418	0.011230469	0	0	0	0	0	0	0	0	0	0.92456055	0.075439453	0.012207031	-0.011230469	0.000244141	-0.000488281	0.956	32524.23	-0.121	300.14	0.826
206	8426	8426	Category A	-0.19189453	0.21582031	-0.88793945	0.13891602	-0.30249023	0.36474609	0	0.224	18/11/2017	18	11	2017	15:15:51	54951	0.9	15	15	51	20	0.051513672	3.4981934	-0.19238281	0.22705078	-0.875	0.56884766	0.017089844	0	0	0	0	0	0	0	0	0	0.92431641	0.075683594	0.024658203	0.000488281	-0.011230469	-0.012695313	0.968	32496.18	-0.259	680.82	0.826
207	8427	8427	Category A	-0.19189453	0.21582031	-0.87597656	0.13891602	-0.30224609	0.36865234	0	0.826	18/11/2017	18	11	2017	15:15:52	54952	0	15	15	52	20	0.051513672	3.4981934	-0.19262695	0.22705078	-0.87475586	0.49658203	0.011230469	0	0	0	0	0	0	0	0	0	0.92407227	0.075927734	0.013183594	0.000732422	-0.011230469	-0.000976563	0.734	33103.21	-0.027	79.79	0.826
208	8428	8428	Category A	-0.21582031	0.21582031	-0.88793945	0.14135742	-0.30224609	0.36987305	0	0.733	18/11/2017	18	11	2017	15:15:52	54952	0.1	15	15	52	20	0.051513672	3.4981934	-0.19238281	0.2265625	-0.87451172	0.22973633	0.029052734	0	0	0	0	0	0	0	0	0	0.92358398	0.076416016	0.047607422	-0.023193359	-0.010742188	-0.013183594	0.726	33126.6	-0.008	23.6	0.826
209	8429	8429	Category A	-0.21582031	0.23999023	-0.91186523	0.14208984	-0.30541992	0.37084961	0	0.357	18/11/2017	18	11	2017	15:15:52	54952	0.2	15	15	52	20	0.051513672	3.4981934	-0.19262695	0.22583008	-0.87451172	0.22436523	0.045898438	0	0	0	0	0	0	0	0	0	0.92358398	0.076416016	0.07421875	-0.022949219	0.013916016	-0.037109375	0.821	32861.34	0.023	-60.46	0.826
210	8430	8430	Category A	-0.20385742	0.21582031	-0.85180664	0.13842773	-0.30053711	0.36987305	0	1.555	18/11/2017	18	11	2017	15:15:52	54952	0.3	15	15	52	20	0.051513672	3.4981934	-0.19311523	0.2253418	-0.87451172	0.27954102	0.026855469	0	0	0	0	0	0	0	0	0	0.92333984	0.076660156	0.04296875	-0.010498047	-0.009521484	0.022705078	0.896	32668.96	-0.055	139.73	0.905
211	8431	8431	Category A	-0.19189453	0.20385742	-0.87597656	0.13696289	-0.29931641	0.37280273	0	1.233	18/11/2017	18	11	2017	15:15:52	54952	0.4	15	15	52	20	0.051513672	3.4981934	-0.19287109	0.22509766	-0.87451172	0.095947266	0.021484375	0	0	0	0	0	0	0	0	0	0.92358398	0.076416016	0.023681641	0.000976563	-0.021240234	-0.001220703	0.909	32636.95	-0.076	192.67	0.905
212	8432	8432	Category A	-0.21582031	0.23999023	-0.88793945	0.13818359	-0.30053711	0.37280273	0	0.676	18/11/2017	18	11	2017	15:15:52	54952	0.5	15	15	52	20	0.051513672	3.4981934	-0.19287109	0.22509766	-0.87451172	0.86279297	0.030029297	0	0	0	0	0	0	0	0	0	0.92333984	0.076660156	0.05078125	-0.022705078	0.014648438	-0.013183594	0.93	32586.02	-0.003	7.22	1.012
213	8433	8433	Category A	-0.17993164	0.26391602	-0.86376953	0.13647461	-0.30249023	0.36987305	0	0.905	18/11/2017	18	11	2017	15:15:52	54952	0.6	15	15	52	20	0.051513672	3.4981934	-0.19287109	0.2253418	-0.87426758	1.3945313	0.041992188	0	0	0	0	0	0	0	0	0	0.92333984	0.076660156	0.062011719	0.012939453	0.038330078	0.010498047	1.039	32335.7	-0.133	308.6	1.012
214	8434	8434	Category A	-0.17993164	0.25195313	-0.87597656	0.13891602	-0.30151367	0.375	0	0.857	18/11/2017	18	11	2017	15:15:52	54952	0.7	15	15	52	21	0.051513672	3.4981934	-0.19311523	0.22558594	-0.87402344	1.6938477	0.029541016	0	0	0	0	0	0	0	0	0	0.9230957	0.076904297	0.041259766	0.013183594	0.026123047	-0.001708984	0.906	32644.3	-0.051	128.13	1.012
215	8435	8435	Category A	-0.17993164	0.23999023	-0.87597656	0.14038086	-0.30786133	0.36865234	0	1.012	18/11/2017	18	11	2017	15:15:52	54952	0.8	15	15	52	21	0.051513672	3.4981934	-0.19311523	0.22558594	-0.87451172	2.1120605	0.01953125	0	0	0	0	0	0	0	0	0	0.92358398	0.076416016	0.028808594	0.013183594	0.014160156	-0.001220703	1.046	32320.37	-0.127	292.21	1.012
216	8436	8436	Category A	-0.17993164	0.2277832	-0.87597656	0.14111328	-0.29907227	0.36767578	0	0.753	18/11/2017	18	11	2017	15:15:52	54952	0.9	15	15	52	21	0.051513672	3.4981934	-0.19311523	0.2253418	-0.87451172	2.5495605	0.013427734	0	0	0	0	0	0	0	0	0	0.92333984	0.076660156	0.016845703	0.013183594	0.002197266	-0.001220703	1.206	31990.63	-0.187	389.36	1.012
217	8437	8437	Category A	-0.17993164	0.21582031	-0.88793945	0.14111328	-0.2956543	0.36962891	0	2.073	18/11/2017	18	11	2017	15:15:53	54953	0	15	15	53	21	0.051513672	3.4981934	-0.19335938	0.22558594	-0.87426758	2.6333008	0.021240234	0	0	0	0	0	0	0	0	0	0.92333984	0.076660156	0.036621094	0.013427734	-0.009765625	-0.013427734	1.141	32120.04	-0.037	76.36	1.012
218	8438	8438	Category A	-0.17993164	0.19189453	-0.89990234	0.14208984	-0.30444336	0.37182617	0	1.64	18/11/2017	18	11	2017	15:15:53	54953	0.1	15	15	53	21	0.051513672	3.4981934	-0.19335938	0.22558594	-0.87402344	2.6225586	0.044433594	0	0	0	0	0	0	0	0	0	0.9230957	0.076904297	0.072753906	0.013427734	-0.033691406	-0.025634766	1.099	32206.88	-0.136	300.95	1.012
219	8439	8439	Category A	-0.17993164	0.23999023	-0.88793945	0.14331055	-0.30029297	0.36865234	0	0.516	18/11/2017	18	11	2017	15:15:53	54953	0.2	15	15	53	21	0.051513672	3.4981934	-0.19311523	0.2253418	-0.8737793	2.7114258	0.024169922	0	0	0	0	0	0	0	0	0	0.92285156	0.077148438	0.041992188	0.013183594	0.014404297	-0.013916016	0.958	32519.54	-0.027	64.08	0.753
220	8440	8440	Category A	-0.17993164	0.25195313	-0.83984375	0.14135742	-0.3046875	0.36669922	0	0.603	18/11/2017	18	11	2017	15:15:53	54953	0.3	15	15	53	21	0.051269531	3.5304199	-0.19287109	0.22509766	-0.8737793	2.7895508	0.045166016	0	0	0	0	0	0	0	0	0	0.92260742	0.077392578	0.073730469	0.012939453	0.026611328	0.033935547	0.947	32545.47	0.006	-14.18	0.751
221	8441	8441	Category A	-0.17993164	0.2277832	-0.85180664	0.13989258	-0.29760742	0.37084961	0	0.166	18/11/2017	18	11	2017	15:15:53	54953	0.4	15	15	53	21	0.051269531	3.5304199	-0.19287109	0.22509766	-0.87353516	2.4919434	0.025390625	0	0	0	0	0	0	0	0	0	0.92236328	0.077636719	0.037353516	0.012939453	0.002441406	0.021728516	0.726	33126.6	0.135	-369.56	0.751
222	8442	8442	Category A	-0.16796875	0.2277832	-0.88793945	0.13891602	-0.30249023	0.36474609	0	0.685	18/11/2017	18	11	2017	15:15:53	54953	0.5	15	15	53	21	0.051269531	3.5304199	-0.19287109	0.2253418	-0.8737793	1.6904297	0.028808594	0	0	0	0	0	0	0	0	0	0.92285156	0.077148438	0.041259766	0.024902344	0.002197266	-0.013916016	0.697	33213.17	-0.051	159.59	0.751
223	8443	8443	Category A	-0.17993164	0.21582031	-0.86376953	0.13842773	-0.3034668	0.37182617	0	0.751	18/11/2017	18	11	2017	15:15:53	54953	0.6	15	15	53	21	0.051269531	3.5304199	-0.19287109	0.22509766	-0.87402344	0.75268555	0.019042969	0	0	0	0	0	0	0	0	0	0.9230957	0.076904297	0.032714844	0.012939453	-0.009277344	0.010253906	0.937	32569.25	-0.425	1277.68	1.044
224	8444	8444	Category A	-0.19189453	0.21582031	-0.85180664	0.14379883	-0.30615234	0.36669922	0	1.464	18/11/2017	18	11	2017	15:15:53	54953	0.7	15	15	53	22	0.051269531	3.5304199	-0.19287109	0.22558594	-0.87451172	0.2355957	0.024658203	0	0	0	0	0	0	0	0	0	0.92333984	0.076660156	0.033691406	0.000976563	-0.009765625	0.022705078	1.011	32397.9	-0.449	1261.5	1.464
225	8445	8445	Category A	-0.21582031	0.23999023	-0.86376953	0.13427734	-0.30175781	0.37304688	0	1.956	18/11/2017	18	11	2017	15:15:53	54953	0.8	15	15	53	22	0.051269531	3.5304199	-0.19311523	0.22558594	-0.87475586	0.98925781	0.028808594	0	0	0	0	0	0	0	0	0	0.92382813	0.076171875	0.048095703	-0.022460938	0.014160156	0.010986328	1.334	31751.48	-0.785	1955.33	1.514
226	8446	8446	Category A	-0.19189453	0.2277832	-0.87597656	0.13989258	-0.30395508	0.36767578	0	1.044	18/11/2017	18	11	2017	15:15:53	54953	0.9	15	15	53	22	0.051269531	3.5304199	-0.19335938	0.22558594	-0.87548828	1.4914551	0.002441406	0	0	0	0	0	0	0	0	0	0.92456055	0.075439453	0.00390625	0.001464844	0.001953125	-0.000244141	1.472	31513.63	-0.963	2345.02	1.514
227	8447	8447	Category A	-0.19189453	0.2277832	-0.87597656	0.14208984	-0.30786133	0.36865234	0	2.104	18/11/2017	18	11	2017	15:15:54	54954	0	15	15	54	22	0.051269531	3.5304199	-0.19311523	0.22558594	-0.87573242	1.5952148	0.002441406	0	0	0	0	0	0	0	0	0	0.92480469	0.075195313	0.003417969	0.001220703	0.001953125	0	1.568	31358.62	-1.205	3152.42	1.514
228	8448	8448	Category A	-0.20385742	0.2277832	-0.89990234	0.140625	-0.30639648	0.36669922	0	1.514	18/11/2017	18	11	2017	15:15:54	54954	0.1	15	15	54	22	0.051269531	3.5304199	-0.19311523	0.22558594	-0.87597656	1.5280762	0.026123047	0	0	0	0	0	0	0	0	0	0.92504883	0.074951172	0.036376953	-0.010498047	0.001953125	-0.023681641	1.554	31380.74	-1.218	3273.66	1.514
229	8449	8449	Category A	-0.19189453	0.2277832	-0.87597656	0.14282227	-0.30371094	0.36767578	0	1.33	18/11/2017	18	11	2017	15:15:54	54954	0.2	15	15	54	22	0.051269531	3.5304199	-0.19287109	0.22583008	-0.87646484	1.4089355	0.002197266	0	0	0	0	0	0	0	0	0	0.92553711	0.074462891	0.003662109	0.000976563	0.001708984	0.000488281	1.385	31661.36	-0.94	2461.65	1.376
230	8450	8450	Category A	-0.19189453	0.21582031	-0.87597656	0.14648438	-0.3034668	0.36572266	0	1.376	18/11/2017	18	11	2017	15:15:54	54954	0.3	15	15	54	22	0.051269531	3.5304199	-0.19287109	0.22607422	-0.87646484	1.3696289	0.010253906	0	0	0	0	0	0	0	0	0	0.92553711	0.074462891	0.012207031	0.000976563	-0.010253906	0.000488281	1.44	31567.13	-0.996	2560.25	1.376
231	8451	8451	Category A	-0.20385742	0.23999023	-0.87597656	0.13916016	-0.29589844	0.36767578	0	0.942	18/11/2017	18	11	2017	15:15:54	54954	0.4	15	15	54	22	0.051269531	3.5304199	-0.19311523	0.22607422	-0.87646484	1.3737793	0.017333984	0	0	0	0	0	0	0	0	0	0.92553711	0.074462891	0.024902344	-0.010498047	0.013671875	0.000488281	1.134	32134.33	-0.607	1654.84	1.374
232	8452	8452	Category A	-0.19189453	0.2277832	-0.86376953	0.13842773	-0.30224609	0.37011719	0	1.374	18/11/2017	18	11	2017	15:15:54	54954	0.5	15	15	54	22	0.051269531	3.5304199	-0.19335938	0.22583008	-0.87695313	1.4553223	0.013427734	0	0	0	0	0	0	0	0	0	0.92602539	0.073974609	0.016357422	0.001464844	0.001708984	0.013183594	1.055	32300.77	-0.46	1242.13	1.33
233	8453	8453	Category A	-0.19189453	0.23999023	-0.89990234	0.13769531	-0.30224609	0.36401367	0	0.272	18/11/2017	18	11	2017	15:15:54	54954	0.6	15	15	54	22	0.051269531	3.5304199	-0.19335938	0.22631836	-0.87719727	1.4311523	0.026367188	0	0	0	0	0	0	0	0	0	0.92651367	0.073486328	0.037597656	0.001464844	0.013427734	-0.022460938	1.033	32348.92	-0.368	963.23	1.203
234	8454	8454	Category A	-0.20385742	0.20385742	-0.87597656	0.13745117	-0.30249023	0.37182617	0	1.036	18/11/2017	18	11	2017	15:15:54	54954	0.7	15	15	54	23	0.051269531	3.5304199	-0.19335938	0.22631836	-0.87744141	0.90039063	0.024658203	0	0	0	0	0	0	0	0	0	0.92651367	0.073486328	0.034423828	-0.010253906	-0.022460938	0.001464844	0.932	32581.22	-0.229	613.8	1.036
235	8455	8455	Category A	-0.19189453	0.21582031	-0.88793945	0.13891602	-0.30224609	0.36669922	0	1.203	18/11/2017	18	11	2017	15:15:54	54954	0.8	15	15	54	23	0.051269531	3.5304199	-0.19335938	0.22631836	-0.87719727	0.29321289	0.015136719	0	0	0	0	0	0	0	0	0	0.92626953	0.073730469	0.022949219	0.001464844	-0.010498047	-0.010498047	0.914	32624.74	-0.213	576.32	1.036
236	8456	8456	Category A	-0.19189453	0.23999023	-0.87597656	0.13720703	-0.30273438	0.37280273	0	0.765	18/11/2017	18	11	2017	15:15:54	54954	0.9	15	15	54	23	0.051269531	3.5304199	-0.19335938	0.22631836	-0.87670898	0.23852539	0.013427734	0	0	0	0	0	0	0	0	0	0.92602539	0.073974609	0.015869141	0.001464844	0.013427734	0.000732422	0.797	32925.9	-0.084	239.15	1.036
237	8457	8457	Category A	-0.17993164	0.23999023	-0.86376953	0.14306641	-0.30615234	0.36254883	0	0.834	18/11/2017	18	11	2017	15:15:55	54955	0	15	15	55	23	0.051269531	3.5304199	-0.19335938	0.22631836	-0.87670898	0.52783203	0.023193359	0	0	0	0	0	0	0	0	0	0.92578125	0.07421875	0.040039063	0.013427734	0.013427734	0.012939453	0.981	32466.1	-0.321	861.86	1.203
238	8458	8458	Category A	-0.17993164	0.21582031	-0.89990234	0.13745117	-0.30151367	0.36474609	0	0.675	18/11/2017	18	11	2017	15:15:55	54955	0.1	15	15	55	23	0.051269531	3.5304199	-0.19335938	0.22631836	-0.87670898	0.81518555	0.028564453	0	0	0	0	0	0	0	0	0	0.92602539	0.073974609	0.047119141	0.013427734	-0.010498047	-0.022949219	1.022	32373.3	-0.445	1232.48	1.278
239	8459	8459	Category A	-0.17993164	0.2277832	-0.88793945	0.14379883	-0.30444336	0.36987305	0	1.378	18/11/2017	18	11	2017	15:15:55	54955	0.2	15	15	55	23	0.051269531	3.5304199	-0.19335938	0.2265625	-0.87695313	0.97485352	0.017333984	0	0	0	0	0	0	0	0	0	0.92626953	0.073730469	0.025390625	0.013427734	0.000976563	-0.010742188	1.121	32161.06	-0.599	1647.21	1.278
240	8460	8460	Category A	-0.17993164	0.21582031	-0.87597656	0.13769531	-0.29907227	0.36865234	0	1.278	18/11/2017	18	11	2017	15:15:55	54955	0.3	15	15	55	23	0.051269531	3.5304199	-0.19335938	0.2265625	-0.87744141	1.0004883	0.017333984	0	0	0	0	0	0	0	0	0	0.92651367	0.073486328	0.025634766	0.013427734	-0.010742188	0.001464844	1.205	31992.58	-0.596	1502.48	1.278
241	8461	8461	Category A	-0.19189453	0.21582031	-0.89990234	0.1484375	-0.3059082	0.36962891	0	1.796	18/11/2017	18	11	2017	15:15:55	54955	0.4	15	15	55	23	0.051269531	3.5304199	-0.19335938	0.22705078	-0.87695313	0.77026367	0.025390625	0	0	0	0	0	0	0	0	0	0.92626953	0.073730469	0.035400391	0.001464844	-0.011230469	-0.022705078	1.211	31980.91	-0.666	1740.67	1.278
242	8462	8462	Category A	-0.19189453	0.23999023	-0.87597656	0.15087891	-0.30273438	0.36962891	0	1.272	18/11/2017	18	11	2017	15:15:55	54955	0.5	15	15	55	23	0.051269531	3.5304199	-0.19311523	0.22705078	-0.87695313	0.61474609	0.012695313	0	0	0	0	0	0	0	0	0	0.92626953	0.073730469	0.015136719	0.001220703	0.012695313	0.000976563	1.199	32004.29	-0.599	1521.42	1.278
243	8463	8463	Category A	-0.19189453	0.21582031	-0.86376953	0.13818359	-0.30053711	0.37280273	0	0.872	18/11/2017	18	11	2017	15:15:55	54955	0.6	15	15	55	23	0.051269531	3.5304199	-0.19287109	0.22705078	-0.87670898	0.703125	0.017333984	0	0	0	0	0	0	0	0	0	0.92602539	0.073974609	0.025634766	0.000976563	-0.011230469	0.012939453	1.066	32277.01	-0.462	1235.03	1.272
244	8464	8464	Category A	-0.19189453	0.2277832	-0.87597656	0.13842773	-0.30224609	0.375	0	0.6	18/11/2017	18	11	2017	15:15:55	54955	0.7	15	15	55	24	0.051269531	3.5304199	-0.19311523	0.22753906	-0.87695313	0.37988281	0.001708984	0	0	0	0	0	0	0	0	0	0.92651367	0.073486328	0.002441406	0.001220703	0	0.000976563	1.052	32307.29	-0.388	1008.02	1.192
245	8465	8465	Category A	-0.19189453	0.2277832	-0.86376953	0.13745117	-0.30151367	0.36474609	0	0.58	18/11/2017	18	11	2017	15:15:55	54955	0.8	15	15	55	24	0.051269531	3.5304199	-0.19287109	0.22753906	-0.87719727	0.14160156	0.013427734	0	0	0	0	0	0	0	0	0	0.92651367	0.073486328	0.014648438	0.000976563	0	0.013427734	0.835	32824.37	-0.169	484.63	0.872
246	8466	8466	Category A	-0.21582031	0.2277832	-0.86376953	0.13891602	-0.30224609	0.375	0	1.192	18/11/2017	18	11	2017	15:15:55	54955	0.9	15	15	55	24	0.051269531	3.5304199	-0.19287109	0.22753906	-0.87695313	0.67089844	0.026123047	0	0	0	0	0	0	0	0	0	0.92626953	0.073730469	0.036132813	-0.022705078	0	0.013183594	0.709	33177	-0.166	552	0.861
247	8467	8467	Category A	-0.19189453	0.21582031	-0.87597656	0.13916016	-0.30053711	0.36767578	0	0.495	18/11/2017	18	11	2017	15:15:56	54956	0	15	15	56	24	0.051269531	3.5304199	-0.19287109	0.22753906	-0.87670898	1.1862793	0.01171875	0	0	0	0	0	0	0	0	0	0.92626953	0.073730469	0.013671875	0.000976563	-0.01171875	0.000732422	0.707	33183	-0.144	472.79	0.664
248	8468	8468	Category A	-0.20385742	0.21582031	-0.87597656	0.13842773	-0.30395508	0.37011719	0	0.518	18/11/2017	18	11	2017	15:15:56	54956	0.1	15	15	56	24	0.051269531	3.5304199	-0.19311523	0.22753906	-0.87646484	1.6418457	0.015869141	0	0	0	0	0	0	0	0	0	0.92602539	0.073974609	0.022949219	-0.010498047	-0.01171875	0.000488281	0.718	33150.2	-0.244	849.45	0.861
249	8469	8469	Category A	-0.2277832	0.2277832	-0.86376953	0.13769531	-0.30004883	0.36889648	0	0.861	18/11/2017	18	11	2017	15:15:56	54956	0.2	15	15	56	24	0.051269531	3.5304199	-0.19287109	0.2277832	-0.87646484	1.8684082	0.036865234	0	0	0	0	0	0	0	0	0	0.92602539	0.073974609	0.047607422	-0.034667969	0	0.012695313	0.844	32800.88	-0.4	1326.5	1.174
250	8470	8470	Category A	-0.19189453	0.23999023	-0.87597656	0.13842773	-0.30224609	0.37280273	0	0.664	18/11/2017	18	11	2017	15:15:56	54956	0.3	15	15	56	24	0.051269531	3.5304199	-0.19262695	0.22753906	-0.87573242	1.9411621	0.012451172	0	0	0	0	0	0	0	0	0	0.92504883	0.074951172	0.013427734	0.000732422	0.012207031	0	0.841	32808.69	-0.448	1552.85	0.861
251	8471	8471	Category A	-0.19189453	0.2277832	-0.86376953	0.1394043	-0.30883789	0.36694336	0	1.338	18/11/2017	18	11	2017	15:15:56	54956	0.4	15	15	56	24	0.051269531	3.5304199	-0.19262695	0.2277832	-0.87597656	1.8000488	0.012207031	0	0	0	0	0	0	0	0	0	0.92553711	0.074462891	0.013183594	0.000732422	0	0.012207031	0.833	32829.62	-0.388	1293.39	1.087
252	8472	8472	Category A	-0.19189453	0.20385742	-0.86376953	0.14135742	-0.30322266	0.36376953	0	1.174	18/11/2017	18	11	2017	15:15:56	54956	0.5	15	15	56	24	0.051269531	3.5304199	-0.19287109	0.22827148	-0.87597656	1.4399414	0.02734375	0	0	0	0	0	0	0	0	0	0.92553711	0.074462891	0.037841797	0.000976563	-0.024414063	0.012207031	0.927	32593.24	-0.293	818.55	1.087
253	8473	8473	Category A	-0.20385742	0.21582031	-0.86376953	0.14428711	-0.30615234	0.36474609	0	0.443	18/11/2017	18	11	2017	15:15:56	54956	0.6	15	15	56	24	0.051269531	3.5304199	-0.19262695	0.22827148	-0.87597656	0.98144531	0.020751953	0	0	0	0	0	0	0	0	0	0.92553711	0.074462891	0.035888672	-0.010986328	-0.012451172	0.012207031	0.906	32644.3	-0.291	830.52	1.087
254	8474	8474	Category A	-0.19189453	0.2277832	-0.89990234	0.140625	-0.30639648	0.36865234	0	1.087	18/11/2017	18	11	2017	15:15:56	54956	0.7	15	15	56	25	0.051269531	3.5304199	-0.19287109	0.22827148	-0.8762207	0.64453125	0.0234375	0	0	0	0	0	0	0	0	0	0.92578125	0.07421875	0.025146484	0.000976563	-0.000488281	-0.0234375	0.855	32772.43	-0.183	517.75	1.174
255	8475	8475	Category A	-0.19189453	0.20385742	-0.87597656	0.14208984	-0.30639648	0.36767578	0	0.735	18/11/2017	18	11	2017	15:15:56	54956	0.8	15	15	56	25	0.051269531	3.5304199	-0.19311523	0.22802734	-0.87646484	0.43334961	0.024169922	0	0	0	0	0	0	0	0	0	0.92602539	0.073974609	0.026123047	0.001220703	-0.024169922	0.000488281	0.919	32612.58	-0.193	514.02	1.174
256	8476	8476	Category A	-0.20385742	0.2277832	-0.86376953	0.14086914	-0.30224609	0.36254883	0	0.354	18/11/2017	18	11	2017	15:15:56	54956	0.9	15	15	56	25	0.051269531	3.5304199	-0.19335938	0.2277832	-0.87670898	0.24804688	0.016601563	0	0	0	0	0	0	0	0	0	0.92626953	0.073730469	0.0234375	-0.010253906	0	0.012939453	1.019	32379.99	-0.237	587.07	1.087
257	8477	8477	Category A	-0.19189453	0.2277832	-0.86376953	0.13916016	-0.29833984	0.36743164	0	1.722	18/11/2017	18	11	2017	15:15:57	54957	0	15	15	57	25	0.051269531	3.5304199	-0.19335938	0.2277832	-0.87719727	1.2871094	0.013427734	0	0	0	0	0	0	0	0	0	0.92675781	0.073242188	0.015136719	0.001464844	0	0.013427734	1.104	32196.4	-0.34	820.9	1.087
258	8478	8478	Category A	-0.17993164	0.23999023	-0.87597656	0.14135742	-0.29882813	0.36474609	0	1.776	18/11/2017	18	11	2017	15:15:57	54957	0.1	15	15	57	25	0.051269531	3.5545898	-0.19360352	0.2277832	-0.87670898	1.8212891	0.018310547	0	0	0	0	0	0	0	0	0	0.92651367	0.073486328	0.026611328	0.013671875	0.011962891	0.000732422	0.963	32507.83	-0.219	566.43	0.951
259	8479	8479	Category A	-0.17993164	0.2277832	-0.87597656	0.1484375	-0.30688477	0.36987305	0	0.951	18/11/2017	18	11	2017	15:15:57	54957	0.2	15	15	57	25	0.051269531	3.5545898	-0.19360352	0.22802734	-0.87646484	2.1057129	0.013916016	0	0	0	0	0	0	0	0	0	0.92626953	0.073730469	0.014892578	0.013671875	-0.000244141	0.000488281	0.931	32583.62	-0.051	125.25	0.951
260	8480	8480	Category A	-0.19189453	0.23999023	-0.85180664	0.14135742	-0.30371094	0.37084961	0	0.24	18/11/2017	18	11	2017	15:15:57	54957	0.3	15	15	57	25	0.051269531	3.5545898	-0.19360352	0.22802734	-0.87646484	2.5449219	0.02734375	0	0	0	0	0	0	0	0	0	0.92602539	0.073974609	0.038085938	0.001708984	0.01171875	0.024658203	0.953	32531.29	0.012	-28.13	1.172
261	8481	8481	Category A	-0.19189453	0.23999023	-0.87597656	0.1484375	-0.3046875	0.36669922	0	0.545	18/11/2017	18	11	2017	15:15:57	54957	0.4	15	15	57	25	0.051269531	3.5545898	-0.19360352	0.22753906	-0.87670898	2.8640137	0.012451172	0	0	0	0	0	0	0	0	0	0.92651367	0.073486328	0.015136719	0.001708984	0.012207031	0.000732422	0.861	32757.04	0.305	-687.46	0.951
262	8482	8482	Category A	-0.16796875	0.2277832	-0.89990234	0.13891602	-0.30126953	0.37280273	0	0.485	18/11/2017	18	11	2017	15:15:57	54957	0.5	15	15	57	25	0.051269531	3.5545898	-0.19384766	0.22753906	-0.87695313	2.6513672	0.034423828	0	0	0	0	0	0	0	0	0	0.92651367	0.073486328	0.048828125	0.025878906	0	-0.022705078	0.646	33372.76	0.543	-1348.84	0.545
263	8483	8483	Category A	-0.19189453	0.23999023	-0.88793945	0.14208984	-0.30639648	0.36767578	0	1.172	18/11/2017	18	11	2017	15:15:57	54957	0.6	15	15	57	25	0.051269531	3.5545898	-0.19433594	0.22753906	-0.87670898	1.9880371	0.016601563	0	0	0	0	0	0	0	0	0	0.92651367	0.073486328	0.025878906	0.002441406	0.012207031	-0.010986328	0.512	33846.93	0.703	-1873.77	0.537
264	8484	8484	Category A	-0.19189453	0.2277832	-0.88793945	0.14135742	-0.3046875	0.37084961	0	0.485	18/11/2017	18	11	2017	15:15:57	54957	0.7	15	15	57	26	0.051269531	3.5545898	-0.19458008	0.22729492	-0.87719727	1.6811523	0.010986328	0	0	0	0	0	0	0	0	0	0.92675781	0.073242188	0.013671875	0.002685547	0.000244141	-0.010498047	0.562	33659.4	0.668	-1715.12	0.537
265	8485	8485	Category A	-0.19189453	0.21582031	-0.86376953	0.14453125	-0.30297852	0.36572266	0	0.15	18/11/2017	18	11	2017	15:15:57	54957	0.8	15	15	57	26	0.051269531	3.5545898	-0.19482422	0.22729492	-0.87719727	1.6252441	0.018066406	0	0	0	0	0	0	0	0	0	0.92700195	0.072998047	0.028076172	0.002929688	-0.011474609	0.013427734	0.549	33706.81	0.637	-1676.97	0.485
266	8486	8486	Category A	-0.19189453	0.2277832	-0.88793945	0.13989258	-0.30151367	0.3737793	0	0.537	18/11/2017	18	11	2017	15:15:57	54957	0.9	15	15	57	26	0.051269531	3.5545898	-0.19458008	0.22705078	-0.87719727	1.0305176	0.010986328	0	0	0	0	0	0	0	0	0	0.92675781	0.073242188	0.013671875	0.002685547	0.000488281	-0.010498047	0.509	33858.65	0.549	-1564.38	0.485
267	8487	8487	Category A	-0.19189453	0.25195313	-0.87597656	0.14282227	-0.30541992	0.36865234	0	0.47	18/11/2017	18	11	2017	15:15:58	54958	0	15	15	58	26	0.051269531	3.5545898	-0.19458008	0.22705078	-0.87719727	0.055908203	0.024658203	0	0	0	0	0	0	0	0	0	0.92700195	0.072998047	0.028564453	0.002685547	0.024658203	0.001220703	0.363	34511.04	0.453	-1636.38	0.47
268	8488	8488	Category A	-0.20385742	0.2277832	-0.91186523	0.14306641	-0.30859375	0.36865234	0	0.243	18/11/2017	18	11	2017	15:15:58	54958	0.1	15	15	58	26	0.051269531	3.5545898	-0.19458008	0.22705078	-0.87719727	0.55224609	0.035644531	0	0	0	0	0	0	0	0	0	0.92700195	0.072998047	0.044189453	-0.009033203	0.000488281	-0.034423828	0.336	34654.4	0.584	-2044.25	0.47
269	8489	8489	Category A	-0.20385742	0.23999023	-0.88793945	0.13818359	-0.30053711	0.37182617	0	0.296	18/11/2017	18	11	2017	15:15:58	54958	0.2	15	15	58	26	0.051269531	3.5545898	-0.19433594	0.22705078	-0.87719727	1.0090332	0.018798828	0	0	0	0	0	0	0	0	0	0.92675781	0.073242188	0.032470703	-0.009277344	0.012695313	-0.010498047	0.445	34123.01	0.514	-1605.82	0.533
270	8490	8490	Category A	-0.20385742	0.2277832	-0.89990234	0.140625	-0.30224609	0.3737793	0	0.324	18/11/2017	18	11	2017	15:15:58	54958	0.3	15	15	58	26	0.051269531	3.5545898	-0.19433594	0.22729492	-0.87695313	1.5385742	0.024658203	0	0	0	0	0	0	0	0	0	0.92651367	0.073486328	0.032470703	-0.009277344	0.000244141	-0.022705078	0.444	34127.38	0.499	-1572.43	0.533
271	8491	8491	Category A	-0.20385742	0.2277832	-0.89990234	0.140625	-0.30566406	0.3659668	0	0.8	18/11/2017	18	11	2017	15:15:58	54958	0.4	15	15	58	26	0.051269531	3.5545898	-0.19458008	0.22753906	-0.87719727	2.0063477	0.024414063	0	0	0	0	0	0	0	0	0	0.92675781	0.073242188	0.031982422	-0.009033203	0	-0.022460938	0.527	33789.17	0.46	-1336.85	0.647
272	8492	8492	Category A	-0.20385742	0.23999023	-0.88793945	0.13842773	-0.30224609	0.36767578	0	0.533	18/11/2017	18	11	2017	15:15:58	54958	0.5	15	15	58	26	0.051269531	3.5545898	-0.19433594	0.22705078	-0.87744141	2.0356445	0.018798828	0	0	0	0	0	0	0	0	0	0.92700195	0.072998047	0.032470703	-0.009277344	0.012695313	-0.010253906	0.595	33542.9	0.382	-1067.58	0.721
273	8493	8493	Category A	-0.19189453	0.2277832	-0.87597656	0.13867188	-0.30712891	0.37011719	0	0.97	18/11/2017	18	11	2017	15:15:58	54958	0.6	15	15	58	26	0.051269531	3.5545898	-0.19458008	0.22680664	-0.87744141	1.6479492	0.003173828	0	0	0	0	0	0	0	0	0	0.92700195	0.072998047	0.005126953	0.002685547	0.000732422	0.001464844	0.665	33312.15	0.492	-1224.5	0.721
274	8494	8494	Category A	-0.20385742	0.23999023	-0.87597656	0.13842773	-0.30151367	0.3737793	0	0.647	18/11/2017	18	11	2017	15:15:58	54958	0.7	15	15	58	27	0.051269531	3.5545898	-0.19482422	0.22680664	-0.87719727	1.4462891	0.015869141	0	0	0	0	0	0	0	0	0	0.92675781	0.073242188	0.0234375	-0.008789063	0.013183594	0.001220703	0.703	33195.02	0.575	-1341.3	0.79
275	8495	8495	Category A	-0.19189453	0.2277832	-0.86376953	0.14379883	-0.30371094	0.36767578	0	0.721	18/11/2017	18	11	2017	15:15:58	54958	0.8	15	15	58	27	0.051269531	3.5545898	-0.19458008	0.22680664	-0.87719727	1.4118652	0.013916016	0	0	0	0	0	0	0	0	0	0.92675781	0.073242188	0.017089844	0.002685547	0.000732422	0.013427734	0.701	33201.06	0.58	-1352.91	0.721
276	8496	8496	Category A	-0.20385742	0.21582031	-0.86376953	0.140625	-0.30688477	0.36987305	0	0.55	18/11/2017	18	11	2017	15:15:58	54958	0.9	15	15	58	27	0.051269531	3.5545898	-0.19458008	0.22705078	-0.87695313	1.1894531	0.019775391	0	0	0	0	0	0	0	0	0	0.92651367	0.073486328	0.033691406	-0.009033203	-0.011230469	0.013183594	0.713	33165.05	0.407	-1001.92	0.721
277	8497	8497	Category A	-0.19189453	0.21582031	-0.87597656	0.14282227	-0.30541992	0.36987305	0	0.79	18/11/2017	18	11	2017	15:15:59	54959	0	15	15	59	27	0.051269531	3.5545898	-0.19458008	0.22705078	-0.87695313	0.94482422	0.011474609	0	0	0	0	0	0	0	0	0	0.92651367	0.073486328	0.015136719	0.002685547	-0.011230469	0.000976563	0.66	33327.96	0.387	-1009.78	0.653
278	8498	8498	Category A	-0.19189453	0.21582031	-0.86376953	0.1394043	-0.30883789	0.36694336	0	0.604	18/11/2017	18	11	2017	15:15:59	54959	0.1	15	15	59	27	0.051269531	3.5545898	-0.19482422	0.22680664	-0.87695313	0.68847656	0.017578125	0	0	0	0	0	0	0	0	0	0.92651367	0.073486328	0.02734375	0.002929688	-0.010986328	0.013183594	0.577	33605.78	0.618	-1593.65	0.653
279	8499	8499	Category A	-0.20385742	0.21582031	-0.88793945	0.14428711	-0.30444336	0.37280273	0	0.653	18/11/2017	18	11	2017	15:15:59	54959	0.2	15	15	59	27	0.051269531	3.5545898	-0.19482422	0.22705078	-0.87670898	0.26904297	0.018066406	0	0	0	0	0	0	0	0	0	0.92626953	0.073730469	0.03125	-0.008789063	-0.011230469	-0.010986328	0.522	33808.27	0.589	-1626.47	0.653
280	8500	8500	Category A	-0.19189453	0.23999023	-0.85180664	0.14306641	-0.30615234	0.3659668	0	0.144	18/11/2017	18	11	2017	15:15:59	54959	0.3	15	15	59	27	0.051269531	3.5545898	-0.19506836	0.22729492	-0.87670898	0.21704102	0.028076172	0	0	0	0	0	0	0	0	0	0.92651367	0.073486328	0.040771484	0.003173828	0.012451172	0.024902344	0.609	33495.06	0.462	-1228.79	0.653
281	8501	8501	Category A	-0.17993164	0.23999023	-0.87597656	0.14135742	-0.30053711	0.37182617	0	0.392	18/11/2017	18	11	2017	15:15:59	54959	0.4	15	15	59	27	0.051269531	3.5545898	-0.1953125	0.22753906	-0.87646484	0.76586914	0.01953125	0	0	0	0	0	0	0	0	0	0.92651367	0.073486328	0.028320313	0.015380859	0.012207031	0.000488281	0.545	33721.58	0.636	-1681.86	0.653
282	8502	8502	Category A	-0.17993164	0.2277832	-0.85180664	0.14501953	-0.30932617	0.36865234	0	1.074	18/11/2017	18	11	2017	15:15:59	54959	0.5	15	15	59	27	0.051269531	3.5545898	-0.1953125	0.22753906	-0.87597656	1.0476074	0.028808594	0	0	0	0	0	0	0	0	0	0.92602539	0.073974609	0.039794922	0.015380859	0	0.024169922	0.6	33525.71	0.771	-1839.88	0.673
283	8503	8503	Category A	-0.20385742	0.25195313	-0.88793945	0.14111328	-0.30541992	0.36865234	0	0.408	18/11/2017	18	11	2017	15:15:59	54959	0.6	15	15	59	27	0.051269531	3.5545898	-0.1953125	0.22729492	-0.87597656	1.0249023	0.028320313	0	0	0	0	0	0	0	0	0	0.92602539	0.073974609	0.044677734	-0.008300781	0.024414063	-0.01171875	0.604	33512.04	0.813	-1905.87	0.673
284	8504	8504	Category A	-0.19189453	0.2277832	-0.91186523	0.14306641	-0.3034668	0.36669922	0	0.933	18/11/2017	18	11	2017	15:15:59	54959	0.7	15	15	59	28	0.051269531	3.5545898	-0.1953125	0.22753906	-0.8762207	0.90917969	0.035644531	0	0	0	0	0	0	0	0	0	0.92626953	0.073730469	0.038818359	0.003417969	0	-0.035400391	0.664	33315.31	0.705	-1625.97	0.673
285	8505	8505	Category A	-0.20385742	0.21582031	-0.86376953	0.13818359	-0.30053711	0.37182617	0	0.673	18/11/2017	18	11	2017	15:15:59	54959	0.8	15	15	59	28	0.051269531	3.5545898	-0.1953125	0.22753906	-0.87646484	0.55249023	0.019042969	0	0	0	0	0	0	0	0	0	0.92626953	0.073730469	0.032714844	-0.008300781	-0.01171875	0.012695313	0.666	33309	0.598	-1429.16	0.673
286	8506	8506	Category A	-0.19189453	0.21582031	-0.87597656	0.13769531	-0.30224609	0.36767578	0	0.508	18/11/2017	18	11	2017	15:15:59	54959	0.9	15	15	59	28	0.051269531	3.5545898	-0.1953125	0.22753906	-0.87646484	0.14501953	0.012207031	0	0	0	0	0	0	0	0	0	0.92651367	0.073486328	0.015869141	0.003417969	-0.01171875	0.000488281	0.543	33729	0.593	-1598.76	0.53
287	8507	8507	Category A	-0.20385742	0.2277832	-0.85180664	0.1394043	-0.29760742	0.37255859	0	0.401	18/11/2017	18	11	2017	15:16:00	54960	0	15	16	0	28	0.051269531	3.5545898	-0.19482422	0.22753906	-0.87670898	0.025390625	0.026367188	0	0	0	0	0	0	0	0	0	0.92651367	0.073486328	0.033691406	-0.008789063	0	0.024902344	0.563	33655.79	0.459	-1282.49	0.53
288	8508	8508	Category A	-0.20385742	0.2277832	-0.88793945	0.13720703	-0.30566406	0.36767578	0	0.336	18/11/2017	18	11	2017	15:16:00	54960	0.1	15	16	0	28	0.051269531	3.5545898	-0.19482422	0.22753906	-0.8762207	0.1394043	0.014648438	0	0	0	0	0	0	0	0	0	0.92602539	0.073974609	0.020507813	-0.008789063	0	-0.011474609	0.474	33999.65	0.369	-1196.17	0.508
289	8509	8509	Category A	-0.19189453	0.21582031	-0.83984375	0.14135742	-0.30151367	0.36669922	0	0.53	18/11/2017	18	11	2017	15:16:00	54960	0.2	15	16	0	28	0.051269531	3.5545898	-0.19458008	0.2277832	-0.87597656	0.34521484	0.038085938	0	0	0	0	0	0	0	0	0	0.92578125	0.07421875	0.051025391	0.002685547	-0.011962891	0.036132813	0.444	34127.38	0.307	-1073.19	0.493
290	8510	8510	Category A	-0.19189453	0.23999023	-0.88793945	0.14379883	-0.30566406	0.37084961	0	0.4	18/11/2017	18	11	2017	15:16:00	54960	0.3	15	16	0	28	0.051269531	3.5545898	-0.19433594	0.2277832	-0.87597656	0.59960938	0.016845703	0	0	0	0	0	0	0	0	0	0.92578125	0.07421875	0.026367188	0.002441406	0.011962891	-0.01171875	0.393	34361.54	0.346	-1272.84	0.493
291	8511	8511	Category A	-0.21582031	0.23999023	-0.87597656	0.13867188	-0.30786133	0.36767578	0	0.493	18/11/2017	18	11	2017	15:16:00	54960	0.4	15	16	0	28	0.051269531	3.5545898	-0.1940918	0.2277832	-0.87597656	0.73339844	0.024414063	0	0	0	0	0	0	0	0	0	0.92578125	0.07421875	0.033447266	-0.021484375	0.011962891	0	0.445	34123.01	0.386	-1288.13	0.53
292	8512	8512	Category A	-0.19189453	0.23999023	-0.87597656	0.14379883	-0.30615234	0.36669922	0	0.202	18/11/2017	18	11	2017	15:16:00	54960	0.5	15	16	0	28	0.051269531	3.5545898	-0.1940918	0.22802734	-0.87646484	0.66943359	0.011962891	0	0	0	0	0	0	0	0	0	0.92626953	0.073730469	0.014648438	0.002197266	0.01171875	0.000488281	0.634	33411.79	0.097	-299.83	0.53
293	8513	8513	Category A	-0.21582031	0.26391602	-0.88793945	0.13769531	-0.29931641	0.3737793	0	0.713	18/11/2017	18	11	2017	15:16:00	54960	0.6	15	16	0	28	0.051269531	3.5545898	-0.1940918	0.22827148	-0.87670898	0.59936523	0.042724609	0	0	0	0	0	0	0	0	0	0.92651367	0.073486328	0.068115234	-0.021484375	0.035400391	-0.010986328	0.615	33474.82	0.126	-391.91	0.713
294	8514	8514	Category A	-0.19189453	0.23999023	-0.89990234	0.1340332	-0.29858398	0.37182617	0	1.467	18/11/2017	18	11	2017	15:16:00	54960	0.7	15	16	0	29	0.051269531	3.5545898	-0.1940918	0.22827148	-0.87719727	0.45751953	0.025390625	0	0	0	0	0	0	0	0	0	0.92700195	0.072998047	0.036376953	0.002197266	0.011474609	-0.022460938	0.672	33290.18	0.188	-530.58	0.739
295	8515	8515	Category A	-0.19189453	0.21582031	-0.88793945	0.13818359	-0.30004883	0.37475586	0	0.42	18/11/2017	18	11	2017	15:16:00	54960	0.8	15	16	0	29	0.051269531	3.5545898	-0.1940918	0.22827148	-0.87695313	0.11425781	0.016601563	0	0	0	0	0	0	0	0	0	0.92675781	0.073242188	0.025390625	0.002197266	-0.012451172	-0.010742188	0.726	33126.6	0.22	-578.77	0.739
296	8516	8516	Category A	-0.19189453	0.23999023	-0.91186523	0.14306641	-0.30688477	0.36474609	0	0.739	18/11/2017	18	11	2017	15:16:00	54960	0.9	15	16	0	29	0.051513672	3.4675781	-0.19433594	0.22851563	-0.87719727	0.074462891	0.036376953	0	0	0	0	0	0	0	0	0	0.92724609	0.072753906	0.048339844	0.002441406	0.011230469	-0.034423828	0.782	32967.06	0.082	-217.68	0.739
297	8517	8517	Category A	-0.19189453	0.20385742	-0.86376953	0.14086914	-0.30322266	0.37011719	0	0.82	18/11/2017	18	11	2017	15:16:01	54961	0	15	16	1	29	0.051513672	3.4675781	-0.19458008	0.22875977	-0.87719727	0.41821289	0.028320313	0	0	0	0	0	0	0	0	0	0.92724609	0.072753906	0.041015625	0.002685547	-0.024902344	0.013427734	0.764	33017.3	0.093	-250.01	0.82
298	8518	8518	Category A	-0.19189453	0.21582031	-0.87597656	0.13720703	-0.30712891	0.36889648	0	0.535	18/11/2017	18	11	2017	15:16:01	54961	0.1	15	16	1	29	0.051513672	3.4675781	-0.19458008	0.22875977	-0.87768555	0.56713867	0.013427734	0	0	0	0	0	0	0	0	0	0.92749023	0.072509766	0.017578125	0.002685547	-0.012939453	0.001708984	0.744	33074.26	0.162	-429.96	0.82
299	8519	8519	Category A	-0.16796875	0.23999023	-0.87597656	0.13842773	-0.30224609	0.37280273	0	0.605	18/11/2017	18	11	2017	15:16:01	54961	0.2	15	16	1	29	0.051513672	3.4675781	-0.19482422	0.22875977	-0.87768555	0.4465332	0.029296875	0	0	0	0	0	0	0	0	0	0.92773438	0.072265625	0.039794922	0.026855469	0.010986328	0.001708984	0.88	32708.87	0.023	-57.19	1.236
300	8520	8520	Category A	-0.19189453	0.21582031	-0.87597656	0.13842773	-0.30566406	0.36572266	0	1.347	18/11/2017	18	11	2017	15:16:01	54961	0.3	15	16	1	29	0.051513672	3.4675781	-0.19506836	0.22875977	-0.87744141	0.17089844	0.013427734	0	0	0	0	0	0	0	0	0	0.92749023	0.072509766	0.017578125	0.003173828	-0.012939453	0.001464844	0.965	32503.16	-0.145	360.83	1.251
301	8521	8521	Category A	-0.19189453	0.2277832	-0.86376953	0.13818359	-0.30419922	0.37280273	0	1.236	18/11/2017	18	11	2017	15:16:01	54961	0.4	15	16	1	29	0.051513672	3.4675781	-0.19482422	0.22827148	-0.87744141	0.31396484	0.013916016	0	0	0	0	0	0	0	0	0	0.92749023	0.072509766	0.017578125	0.002929688	-0.000488281	0.013671875	1.166	32069.58	-0.335	765.3	1.251
302	8522	8522	Category A	-0.20385742	0.21582031	-0.87597656	0.14111328	-0.30688477	0.36865234	0	1.251	18/11/2017	18	11	2017	15:16:01	54961	0.5	15	16	1	29	0.051513672	3.4675781	-0.19482422	0.22827148	-0.87719727	0.62011719	0.015136719	0	0	0	0	0	0	0	0	0	0.92700195	0.072998047	0.022460938	-0.008789063	-0.012451172	0.001220703	1.189	32023.92	-0.127	261.7	1.251
303	8523	8523	Category A	-0.20385742	0.20385742	-0.88793945	0.14624023	-0.30297852	0.36987305	0	2.025	18/11/2017	18	11	2017	15:16:01	54961	0.6	15	16	1	29	0.051513672	3.4675781	-0.1953125	0.22827148	-0.87646484	0.96313477	0.028320313	0	0	0	0	0	0	0	0	0	0.92651367	0.073486328	0.044189453	-0.008300781	-0.024414063	-0.011230469	1.215	31973.16	-0.083	165.27	1.347
304	8524	8524	Category A	-0.20385742	0.21582031	-0.86376953	0.13769531	-0.29931641	0.3737793	0	0.674	18/11/2017	18	11	2017	15:16:01	54961	0.7	15	16	1	30	0.051513672	3.4675781	-0.1953125	0.22802734	-0.87597656	1.0195313	0.019287109	0	0	0	0	0	0	0	0	0	0.92626953	0.073730469	0.032958984	-0.008300781	-0.012207031	0.012207031	1.23	31944.28	0.074	-138.47	1.251
305	8525	8525	Category A	-0.19189453	0.2277832	-0.85180664	0.13842773	-0.30224609	0.37011719	0	0.759	18/11/2017	18	11	2017	15:16:01	54961	0.8	15	16	1	30	0.051513672	3.4675781	-0.1953125	0.22802734	-0.87597656	0.80004883	0.024414063	0	0	0	0	0	0	0	0	0	0.92602539	0.073974609	0.028076172	0.003417969	-0.000244141	0.024169922	1.186	32029.84	0.06	-116.06	1.251
306	8526	8526	Category A	-0.19189453	0.2277832	-0.88793945	0.140625	-0.30688477	0.36987305	0	1.436	18/11/2017	18	11	2017	15:16:01	54961	0.9	15	16	1	30	0.051513672	3.4675781	-0.19555664	0.22827148	-0.8762207	0.31176758	0.011962891	0	0	0	0	0	0	0	0	0	0.92651367	0.073486328	0.015869141	0.003662109	-0.000488281	-0.011474609	1.058	32294.27	0.245	-486.63	0.973
307	8527	8527	Category A	-0.19189453	0.2277832	-0.87597656	0.14550781	-0.30615234	0.36669922	0	0.973	18/11/2017	18	11	2017	15:16:02	54962	0	15	16	2	30	0.051513672	3.4675781	-0.19555664	0.22827148	-0.8762207	0.15893555	0.00390625	0	0	0	0	0	0	0	0	0	0.92651367	0.073486328	0.004882813	0.003662109	-0.000488281	0.000244141	0.816	32874.66	0.512	-1112.39	0.973
308	8528	8528	Category A	-0.19189453	0.2277832	-0.89990234	0.14794922	-0.30200195	0.37084961	0	0.482	18/11/2017	18	11	2017	15:16:02	54962	0.1	15	16	2	30	0.051513672	3.4675781	-0.19604492	0.22802734	-0.8762207	0.52563477	0.023925781	0	0	0	0	0	0	0	0	0	0.92651367	0.073486328	0.028076172	0.004150391	-0.000244141	-0.0234375	0.92	32610.15	0.193	-432.51	0.992
309	8529	8529	Category A	-0.19189453	0.23999023	-0.85180664	0.14111328	-0.30078125	0.36865234	0	0.575	18/11/2017	18	11	2017	15:16:02	54962	0.2	15	16	2	30	0.051513672	3.4675781	-0.19580078	0.2277832	-0.8762207	0.65722656	0.027587891	0	0	0	0	0	0	0	0	0	0.92626953	0.073730469	0.040527344	0.00390625	0.011962891	0.024414063	0.959	32517.19	0.077	-174.89	1.299
310	8530	8530	Category A	-0.20385742	0.2277832	-0.88793945	0.14379883	-0.30688477	0.36767578	0	1.299	18/11/2017	18	11	2017	15:16:02	54962	0.3	15	16	2	30	0.051513672	3.4675781	-0.19580078	0.2277832	-0.87646484	0.49926758	0.013916016	0	0	0	0	0	0	0	0	0	0.92651367	0.073486328	0.01953125	-0.0078125	0	-0.011230469	0.943	32554.95	0.065	-150.31	1.237
311	8531	8531	Category A	-0.19189453	0.21582031	-0.89990234	0.13842773	-0.30224609	0.37280273	0	0.992	18/11/2017	18	11	2017	15:16:02	54962	0.4	15	16	2	30	0.051513672	3.4675781	-0.19555664	0.2277832	-0.87597656	0.42138672	0.026611328	0	0	0	0	0	0	0	0	0	0.92602539	0.073974609	0.039306641	0.003662109	-0.011962891	-0.023681641	0.987	32452.32	-0.045	105.01	1.237
312	8532	8532	Category A	-0.21582031	0.20385742	-0.86376953	0.14624023	-0.30761719	0.36865234	0	1.339	18/11/2017	18	11	2017	15:16:02	54962	0.5	15	16	2	30	0.051513672	3.4675781	-0.1953125	0.22753906	-0.87573242	0.34521484	0.033447266	0	0	0	0	0	0	0	0	0	0.92578125	0.07421875	0.056152344	-0.020263672	-0.023681641	0.011962891	0.977	32475.32	3.758	-4152.8	1.299
313	8533	8533	Category A	-0.20385742	0.2277832	-0.88793945	0.14208984	-0.30639648	0.37084961	0	1.237	18/11/2017	18	11	2017	15:16:02	54962	0.6	15	16	2	30	0.051513672	3.4675781	-0.1953125	0.22729492	-0.87573242	0.51831055	0.014648438	0	0	0	0	0	0	0	0	0	0.92553711	0.074462891	0.020751953	-0.008300781	0.000244141	-0.011962891	1.157	32087.65	3.819	-3917.07	1.339
314	8534	8534	Category A	-0.19189453	0.21582031	-0.87597656	0.14477539	-0.30151367	0.36865234	0	0.424	18/11/2017	18	11	2017	15:16:02	54962	0.7	15	16	2	31	0.051513672	3.4675781	-0.1953125	0.22729492	-0.87597656	0.65698242	0.011962891	0	0	0	0	0	0	0	0	0	0.92602539	0.073974609	0.015136719	0.003417969	-0.011474609	0	1.278	31853.72	4.097	-3922.07	1.339
315	8535	8535	Category A	-0.19189453	0.23999023	-0.86376953	0.14453125	-0.30297852	0.36376953	0	1.654	18/11/2017	18	11	2017	15:16:02	54962	0.8	15	16	2	31	0.051513672	3.4675781	-0.19506836	0.22729492	-0.87597656	0.59936523	0.017822266	0	0	0	0	0	0	0	0	0	0.92602539	0.073974609	0.028076172	0.003173828	0.012451172	0.012207031	1.281	31848.15	4.259	-4011.13	1.339
316	8536	8536	Category A	-0.19189453	0.2277832	-0.87597656	0.13989258	-0.30395508	0.36376953	0	2.027	18/11/2017	18	11	2017	15:16:02	54962	0.9	15	16	2	31	0.051513672	3.4675781	-0.19506836	0.2277832	-0.87646484	0.61376953	0.003173828	0	0	0	0	0	0	0	0	0	0.92651367	0.073486328	0.00390625	0.003173828	0	0.000488281	1.12	32163.13	4.358	-4290.82	1.237
317	8537	8537	Category A	-0.19189453	0.2277832	-0.86376953	0.140625	-0.29980469	0.37182617	0	1.01	18/11/2017	18	11	2017	15:16:03	54963	0	15	16	3	31	0.051513672	3.4675781	-0.19506836	0.2277832	-0.87695313	0.55761719	0.013671875	0	0	0	0	0	0	0	0	0	0.92675781	0.073242188	0.016601563	0.003173828	0	0.013183594	1.047	32318.18	4.467	-4466.4	1.307
318	8538	8538	Category A	-0.19189453	0.2277832	-0.87597656	0.14282227	-0.30541992	0.36767578	0	0.369	18/11/2017	18	11	2017	15:16:03	54963	0.1	15	16	3	31	0.051513672	3.4675781	-0.19506836	0.2277832	-0.87670898	0.45581055	0.003417969	0	0	0	0	0	0	0	0	0	0.92675781	0.073242188	0.004150391	0.003173828	0	0.000732422	1.195	32012.13	0.555	-927.43	1.307
319	8539	8539	Category A	-0.19189453	0.25195313	-0.89990234	0.14086914	-0.30371094	0.36865234	0	0.803	18/11/2017	18	11	2017	15:16:03	54963	0.2	15	16	3	31	0.051513672	3.4675781	-0.19506836	0.2277832	-0.87670898	0.31079102	0.033203125	0	0	0	0	0	0	0	0	0	0.92675781	0.073242188	0.050292969	0.003173828	0.023925781	-0.022949219	1.111	32181.8	0.399	-730.48	1.307
320	8540	8540	Category A	-0.19189453	0.23999023	-0.85180664	0.14208984	-0.30541992	0.36767578	0	1.307	18/11/2017	18	11	2017	15:16:03	54963	0.3	15	16	3	31	0.051513672	3.4675781	-0.19506836	0.22753906	-0.87670898	0.32568359	0.028076172	0	0	0	0	0	0	0	0	0	0.92675781	0.073242188	0.040527344	0.003173828	0.012207031	0.024902344	1.071	32266.27	0.29	-562.84	1.307
321	8541	8541	Category A	-0.19189453	0.21582031	-0.86376953	0.14111328	-0.30883789	0.36865234	0	1.153	18/11/2017	18	11	2017	15:16:03	54963	0.4	15	16	3	31	0.051513672	3.4675781	-0.1953125	0.22705078	-0.87744141	0.58935547	0.018066406	0	0	0	0	0	0	0	0	0	0.92724609	0.072753906	0.028564453	0.003417969	-0.011230469	0.013671875	1.181	32039.72	0.154	-290.03	1.509
322	8542	8542	Category A	-0.19189453	0.21582031	-0.87597656	0.13891602	-0.30249023	0.37182617	0	1.789	18/11/2017	18	11	2017	15:16:03	54963	0.5	15	16	3	31	0.051513672	3.4675781	-0.1953125	0.22705078	-0.87768555	0.61279297	0.011962891	0	0	0	0	0	0	0	0	0	0.92724609	0.072753906	0.016357422	0.003417969	-0.011230469	0.001708984	1.371	31685.83	-0.174	322.38	1.509
323	8543	8543	Category A	-0.19189453	0.23999023	-0.87597656	0.13842773	-0.30224609	0.3737793	0	1.669	18/11/2017	18	11	2017	15:16:03	54963	0.6	15	16	3	31	0.051513672	3.4675781	-0.19555664	0.22705078	-0.87792969	0.35229492	0.013427734	0	0	0	0	0	0	0	0	0	0.92773438	0.072265625	0.018554688	0.003662109	0.012695313	0.001953125	1.417	31606.17	-0.198	359.26	1.509
324	8544	8544	Category A	-0.20385742	0.21582031	-0.88793945	0.14501953	-0.30859375	0.36791992	0	1.509	18/11/2017	18	11	2017	15:16:03	54963	0.7	15	16	3	32	0.051513672	3.4675781	-0.19555664	0.2265625	-0.87792969	0.18164063	0.016845703	0	0	0	0	0	0	0	0	0	0.92749023	0.072509766	0.028808594	-0.008056641	-0.010742188	-0.009765625	1.369	31689.34	-0.25	475.86	1.509
325	8545	8545	Category A	-0.19189453	0.2277832	-0.87597656	0.13769531	-0.29907227	0.36669922	0	1.078	18/11/2017	18	11	2017	15:16:03	54963	0.8	15	16	3	32	0.051513672	3.4675781	-0.19580078	0.2265625	-0.87792969	0.21020508	0.004638672	0	0	0	0	0	0	0	0	0	0.92749023	0.072509766	0.007080078	0.00390625	0.000976563	0.001953125	1.264	31879.84	-0.284	588.56	1.509
326	8546	8546	Category A	-0.17993164	0.23999023	-0.87597656	0.13964844	-0.30810547	0.36572266	0	1.02	18/11/2017	18	11	2017	15:16:03	54963	0.9	15	16	3	32	0.051513672	3.4675781	-0.19555664	0.2265625	-0.87817383	0.067871094	0.020507813	0	0	0	0	0	0	0	0	0	0.92797852	0.072021484	0.03125	0.015625	0.013183594	0.002197266	1.136	32130.24	-0.457	1138.14	1.078
327	8547	8547	Category A	-0.17993164	0.21582031	-0.83984375	0.14086914	-0.29907227	0.36572266	0	0.52	18/11/2017	18	11	2017	15:16:04	54964	0	15	16	4	32	0.051513672	3.4675781	-0.19580078	0.22705078	-0.87841797	0.46875	0.043212891	0	0	0	0	0	0	0	0	0	0.92822266	0.071777344	0.065673828	0.015869141	-0.011230469	0.038574219	1.022	32373.3	-0.566	1702.17	1.021
328	8548	8548	Category A	-0.19189453	0.2277832	-0.85180664	0.14282227	-0.30712891	0.36865234	0	1.021	18/11/2017	18	11	2017	15:16:04	54964	0.1	15	16	4	32	0.051513672	3.4675781	-0.19555664	0.22680664	-0.87866211	0.59619141	0.02734375	0	0	0	0	0	0	0	0	0	0.9284668	0.071533203	0.031738281	0.003662109	0.000732422	0.026855469	0.843	32803.48	-0.426	1444.98	1.02
329	8549	8549	Category A	-0.20385742	0.2277832	-0.87597656	0.13769531	-0.29589844	0.36987305	0	0.988	18/11/2017	18	11	2017	15:16:04	54964	0.2	15	16	4	32	0.051513672	3.4675781	-0.19555664	0.2265625	-0.87866211	0.11645508	0.008789063	0	0	0	0	0	0	0	0	0	0.9284668	0.071533203	0.012207031	-0.008056641	0.000976563	0.002685547	0.751	33054.19	-0.355	1292.92	0.988
330	8550	8550	Category A	-0.17993164	0.25195313	-0.86376953	0.13720703	-0.30517578	0.36572266	0	0.432	18/11/2017	18	11	2017	15:16:04	54964	0.3	15	16	4	32	0.051513672	3.4675781	-0.19555664	0.22680664	-0.87915039	0.076416016	0.033447266	0	0	0	0	0	0	0	0	0	0.92895508	0.071044922	0.056396484	0.015625	0.025146484	0.015380859	0.739	33088.7	-0.318	1141.43	0.988
331	8551	8551	Category A	-0.19189453	0.23999023	-0.89990234	0.13745117	-0.29785156	0.36865234	0	0.526	18/11/2017	18	11	2017	15:16:04	54964	0.4	15	16	4	32	0.051513672	3.4675781	-0.19555664	0.2265625	-0.87915039	0.084716797	0.024658203	0	0	0	0	0	0	0	0	0	0.92871094	0.071289063	0.037597656	0.003662109	0.013183594	-0.020507813	0.831	32834.88	-0.389	1301.26	0.988
332	8552	8552	Category A	-0.19189453	0.2277832	-0.88793945	0.14208984	-0.30688477	0.36694336	0	0.947	18/11/2017	18	11	2017	15:16:04	54964	0.5	15	16	4	32	0.051513672	3.4675781	-0.1953125	0.22631836	-0.87890625	0.14013672	0.009521484	0	0	0	0	0	0	0	0	0	0.9284668	0.071533203	0.013671875	0.003417969	0.001220703	-0.008789063	0.731	33111.96	-0.157	504.45	0.988
333	8553	8553	Category A	-0.19189453	0.21582031	-0.89990234	0.13623047	-0.30273438	0.37402344	0	1.076	18/11/2017	18	11	2017	15:16:04	54964	0.6	15	16	4	32	0.051513672	3.4675781	-0.1953125	0.22607422	-0.87841797	0.010498047	0.023925781	0	0	0	0	0	0	0	0	0	0.92797852	0.072021484	0.034912109	0.003417969	-0.010253906	-0.021240234	0.741	33082.91	-0.083	251.41	1.047
334	8554	8554	Category A	-0.19189453	0.21582031	-0.88793945	0.14208984	-0.30859375	0.36791992	0	0.421	18/11/2017	18	11	2017	15:16:04	54964	0.7	15	16	4	33	0.051513672	3.4933594	-0.19506836	0.22558594	-0.87841797	0.23608398	0.013916016	0	0	0	0	0	0	0	0	0	0.92749023	0.072509766	0.022460938	0.003173828	-0.009765625	-0.009277344	0.86	32759.6	-0.066	174.48	1.047
335	8555	8555	Category A	-0.21582031	0.2277832	-0.89990234	0.14648438	-0.3034668	0.36987305	0	1.047	18/11/2017	18	11	2017	15:16:04	54964	0.8	15	16	4	33	0.051513672	3.4933594	-0.19506836	0.22509766	-0.87792969	0.74951172	0.030029297	0	0	0	0	0	0	0	0	0	0.92724609	0.072753906	0.044677734	-0.020507813	0.002441406	-0.021728516	0.946	32547.83	-0.051	123.61	1.047
336	8556	8556	Category A	-0.21582031	0.23999023	-0.86376953	0.13745117	-0.30249023	0.37084961	0	1.145	18/11/2017	18	11	2017	15:16:04	54964	0.9	15	16	4	33	0.051513672	3.4933594	-0.19506836	0.2253418	-0.87768555	1.0075684	0.028808594	0	0	0	0	0	0	0	0	0	0.92700195	0.072998047	0.049072266	-0.020507813	0.014404297	0.013916016	0.864	32749.38	-0.042	109.3	1.047
337	8557	8557	Category A	-0.20385742	0.23999023	-0.88793945	0.13720703	-0.30419922	0.36474609	0	1.04	18/11/2017	18	11	2017	15:16:05	54965	0	15	16	5	33	0.051513672	3.4933594	-0.19506836	0.22509766	-0.87719727	0.83398438	0.020019531	0	0	0	0	0	0	0	0	0	0.92651367	0.073486328	0.033935547	-0.008544922	0.014648438	-0.010498047	0.857	32767.29	0.047	-118.07	1.04
338	8558	8558	Category A	-0.20385742	0.2277832	-0.87597656	0.13720703	-0.30419922	0.36694336	0	0.457	18/11/2017	18	11	2017	15:16:05	54965	0.1	15	16	5	33	0.051513672	3.4933594	-0.19506836	0.22509766	-0.87768555	0.75146484	0.009033203	0	0	0	0	0	0	0	0	0	0.92675781	0.073242188	0.012939453	-0.008544922	0.002441406	0.001708984	0.906	32644.3	-0.001	2.46	1.04
339	8559	8559	Category A	-0.19189453	0.2277832	-0.86376953	0.14208984	-0.30639648	0.36767578	0	1.036	18/11/2017	18	11	2017	15:16:05	54965	0.2	15	16	5	33	0.051513672	3.4933594	-0.19506836	0.22509766	-0.87768555	0.83251953	0.014648438	0	0	0	0	0	0	0	0	0	0.92700195	0.072998047	0.019775391	0.003173828	0.002441406	0.013916016	0.903	32651.68	-0.093	239.06	1.036
340	8560	8560	Category A	-0.17993164	0.21582031	-0.85180664	0.14428711	-0.3034668	0.36572266	0	0.715	18/11/2017	18	11	2017	15:16:05	54965	0.3	15	16	5	33	0.051513672	3.4933594	-0.1953125	0.22509766	-0.87792969	0.4206543	0.031738281	0	0	0	0	0	0	0	0	0	0.92724609	0.072753906	0.051025391	0.015380859	-0.009277344	0.026123047	0.82	32863.99	-0.007	18.7	1.036
341	8561	8561	Category A	-0.19189453	0.2277832	-0.85180664	0.140625	-0.30395508	0.37280273	0	1.03	18/11/2017	18	11	2017	15:16:05	54965	0.4	15	16	5	33	0.051513672	3.4933594	-0.1953125	0.22509766	-0.87792969	0.071289063	0.026367188	0	0	0	0	0	0	0	0	0	0.92724609	0.072753906	0.032226563	0.003417969	0.002441406	0.026123047	0.831	32834.88	-0.134	378.29	1.036
342	8562	8562	Category A	-0.20385742	0.23999023	-0.83984375	0.14770508	-0.30273438	0.36865234	0	0.644	18/11/2017	18	11	2017	15:16:05	54965	0.5	15	16	5	33	0.051513672	3.4933594	-0.1953125	0.2253418	-0.87768555	0.22583008	0.041503906	0	0	0	0	0	0	0	0	0	0.92700195	0.072998047	0.060791016	-0.008300781	0.014404297	0.037841797	1.062	32285.62	-0.294	720.44	1.104
343	8563	8563	Category A	-0.19189453	0.21582031	-0.86376953	0.14624023	-0.30200195	0.36547852	0	1.104	18/11/2017	18	11	2017	15:16:05	54965	0.6	15	16	5	33	0.051513672	3.4933594	-0.1953125	0.22558594	-0.87792969	0.50415039	0.017578125	0	0	0	0	0	0	0	0	0	0.92724609	0.072753906	0.027587891	0.003417969	-0.009765625	0.014160156	1.132	32138.43	-0.425	1044.57	1.454
344	8564	8564	Category A	-0.19189453	0.2277832	-0.87597656	0.14453125	-0.30541992	0.36572266	0	1.846	18/11/2017	18	11	2017	15:16:05	54965	0.7	15	16	5	34	0.051513672	3.4933594	-0.1953125	0.22583008	-0.87792969	0.78417969	0.004150391	0	0	0	0	0	0	0	0	0	0.92724609	0.072753906	0.007080078	0.003417969	0.001708984	0.001953125	1.304	31805.81	-0.698	1699.42	1.454
345	8565	8565	Category A	-0.20385742	0.23999023	-0.88793945	0.14453125	-0.30859375	0.37084961	0	1.454	18/11/2017	18	11	2017	15:16:05	54965	0.8	15	16	5	34	0.051513672	3.4933594	-0.19506836	0.22607422	-0.87792969	0.97241211	0.019042969	0	0	0	0	0	0	0	0	0	0.92724609	0.072753906	0.032226563	-0.008544922	0.013671875	-0.009765625	1.246	31913.78	-0.53	1242.35	1.454
346	8566	8566	Category A	-0.20385742	0.2277832	-0.88793945	0.14135742	-0.30224609	0.36767578	0	1.749	18/11/2017	18	11	2017	15:16:05	54965	0.9	15	16	5	34	0.051513672	3.4933594	-0.19506836	0.22631836	-0.87817383	0.8828125	0.012939453	0	0	0	0	0	0	0	0	0	0.92773438	0.072265625	0.01953125	-0.008544922	0.001220703	-0.009521484	1.303	31807.64	-0.603	1396.44	1.454
347	8567	8567	Category A	-0.21582031	0.2277832	-0.87597656	0.14086914	-0.29907227	0.37255859	0	0.679	18/11/2017	18	11	2017	15:16:06	54966	0	15	16	6	34	0.051513672	3.4933594	-0.19506836	0.22631836	-0.87792969	0.79345703	0.020751953	0	0	0	0	0	0	0	0	0	0.92749023	0.072509766	0.024169922	-0.020507813	0.001220703	0.001953125	1.328	31762.27	-0.449	949.12	1.454
348	8568	8568	Category A	-0.19189453	0.21582031	-0.91186523	0.14379883	-0.30395508	0.36865234	0	0.99	18/11/2017	18	11	2017	15:16:06	54966	0.1	15	16	6	34	0.051513672	3.4933594	-0.1953125	0.22631836	-0.87792969	0.54638672	0.035400391	0	0	0	0	0	0	0	0	0	0.92749023	0.072509766	0.047607422	0.003417969	-0.010498047	-0.033691406	1.113	32177.64	-0.223	506.22	1.253
349	8569	8569	Category A	-0.20385742	0.23999023	-0.89990234	0.13867188	-0.30541992	0.36669922	0	1.253	18/11/2017	18	11	2017	15:16:06	54966	0.2	15	16	6	34	0.051513672	3.4933594	-0.1953125	0.22631836	-0.87792969	0.043945313	0.027099609	0	0	0	0	0	0	0	0	0	0.92749023	0.072509766	0.043701172	-0.008300781	0.013427734	-0.021728516	1.036	32342.3	-0.212	511.07	1.253
350	8570	8570	Category A	-0.17993164	0.21582031	-0.87597656	0.14282227	-0.30712891	0.36987305	0	0.557	18/11/2017	18	11	2017	15:16:06	54966	0.3	15	16	6	34	0.051513672	3.4933594	-0.1953125	0.22631836	-0.87817383	0.37426758	0.018798828	0	0	0	0	0	0	0	0	0	0.92773438	0.072265625	0.028320313	0.015380859	-0.010498047	0.002197266	1.008	32404.64	-0.046	105.53	0.99
351	8571	8571	Category A	-0.19189453	0.20385742	-0.87597656	0.14282227	-0.30712891	0.36767578	0	0.989	18/11/2017	18	11	2017	15:16:06	54966	0.4	15	16	6	34	0.051513672	3.4933594	-0.1953125	0.22631836	-0.87841797	0.34887695	0.022705078	0	0	0	0	0	0	0	0	0	0.92773438	0.072265625	0.028320313	0.003417969	-0.022460938	0.002441406	0.942	32557.33	-0.078	192.05	1.253
352	8572	8572	Category A	-0.19189453	0.2277832	-0.88793945	0.14111328	-0.296875	0.3684082	0	1.583	18/11/2017	18	11	2017	15:16:06	54966	0.5	15	16	6	34	0.051513672	3.4933594	-0.1953125	0.2265625	-0.87792969	0.26977539	0.010253906	0	0	0	0	0	0	0	0	0	0.92749023	0.072509766	0.014160156	0.003417969	0.000976563	-0.009765625	4.735	28322.52	-3.765	4169.01	1.583
353	8573	8573	Category A	-0.19189453	0.2277832	-0.89990234	0.14477539	-0.30200195	0.36962891	0	0.282	18/11/2017	18	11	2017	15:16:06	54966	0.6	15	16	6	34	0.051513672	3.4933594	-0.19482422	0.22705078	-0.87792969	0.077880859	0.021972656	0	0	0	0	0	0	0	0	0	0.92773438	0.072265625	0.025390625	0.002929688	0.000488281	-0.021728516	4.976	28170.58	-4.039	4398.67	2.694
354	8574	8574	Category A	-0.19189453	0.23999023	-0.87597656	0.14208984	-0.30053711	0.37353516	0	23.751	18/11/2017	18	11	2017	15:16:06	54966	0.7	15	16	6	35	0.051513672	3.4933594	-0.19482422	0.22680664	-0.87792969	0.011474609	0.013427734	0	0	0	0	0	0	0	0	0	0.92749023	0.072509766	0.017822266	0.002929688	0.012939453	0.001953125	5.375	27931.65	-4.364	4466.25	2.694
355	8575	8575	Category A	-0.19189453	0.26391602	-0.89990234	0.13745117	-0.30493164	0.37084961	0	2.694	18/11/2017	18	11	2017	15:16:06	54966	0.8	15	16	6	35	0.051513672	3.4933594	-0.19482422	0.2265625	-0.87768555	0.10791016	0.043212891	0	0	0	0	0	0	0	0	0	0.92700195	0.072998047	0.062255859	0.002929688	0.037109375	-0.021972656	5.54	27837.02	-4.511	4520.74	2.694
356	8576	8576	Category A	-0.20385742	0.21582031	-0.89990234	0.14453125	-0.30688477	0.36865234	0	2.956	18/11/2017	18	11	2017	15:16:06	54966	0.9	15	16	6	35	0.051513672	3.4933594	-0.19482422	0.22631836	-0.87768555	0.27905273	0.026123047	0	0	0	0	0	0	0	0	0	0.92700195	0.072998047	0.041503906	-0.008789063	-0.010498047	-0.021972656	5.478	27872.31	-4.536	4685.02	2.694
357	8577	8577	Category A	-0.19189453	0.21582031	-0.86376953	0.13696289	-0.3059082	0.36669922	0	1.974	18/11/2017	18	11	2017	15:16:07	54967	0	15	16	7	35	0.051513672	3.4933594	-0.19482422	0.22607422	-0.87792969	0.008300781	0.017822266	0	0	0	0	0	0	0	0	0	0.92749023	0.072509766	0.027587891	0.002929688	-0.010253906	0.014160156	5.514	27851.78	-4.554	4663.07	2.694
358	8578	8578	Category A	-0.19189453	0.21582031	-0.86376953	0.13647461	-0.30249023	0.36474609	0	1.211	18/11/2017	18	11	2017	15:16:07	54967	0.1	15	16	7	35	0.051513672	3.4933594	-0.19482422	0.22583008	-0.87841797	0.51489258	0.018066406	0	0	0	0	0	0	0	0	0	0.92773438	0.072265625	0.027832031	0.002929688	-0.010009766	0.014648438	1.75	31084.7	-0.933	1787.29	1.974
359	8579	8579	Category A	-0.20385742	0.20385742	-0.88793945	0.14550781	-0.30615234	0.36767578	0	0.503	18/11/2017	18	11	2017	15:16:07	54967	0.2	15	16	7	35	0.051513672	3.4933594	-0.19482422	0.22558594	-0.87866211	0.84204102	0.025146484	0	0	0	0	0	0	0	0	0	0.92797852	0.072021484	0.039794922	-0.008789063	-0.021728516	-0.009033203	1.51	31451.32	-0.802	1728.68	1.974
360	8580	8580	Category A	-0.20385742	0.20385742	-0.89990234	0.140625	-0.30639648	0.36865234	0	1.167	18/11/2017	18	11	2017	15:16:07	54967	0.3	15	16	7	35	0.051513672	3.4933594	-0.19482422	0.2253418	-0.87866211	0.83300781	0.03125	0	0	0	0	0	0	0	0	0	0.92797852	0.072021484	0.051513672	-0.008789063	-0.021484375	-0.020996094	1.361	31703.43	-0.645	1452.7	1.819
361	8581	8581	Category A	-0.19189453	0.2277832	-0.88793945	0.14526367	-0.3046875	0.36962891	0	1.254	18/11/2017	18	11	2017	15:16:07	54967	0.4	15	16	7	35	0.051513672	3.4933594	-0.19482422	0.22509766	-0.87915039	0.94189453	0.009277344	0	0	0	0	0	0	0	0	0	0.92822266	0.071777344	0.013916016	0.002929688	0.002441406	-0.008544922	1.335	31749.69	-0.544	1192.6	1.254
362	8582	8582	Category A	-0.19189453	0.2277832	-0.88793945	0.13818359	-0.30053711	0.37280273	0	2.058	18/11/2017	18	11	2017	15:16:07	54967	0.5	15	16	7	35	0.051513672	3.4933594	-0.19482422	0.22583008	-0.87963867	1.2878418	0.008789063	0	0	0	0	0	0	0	0	0	0.92871094	0.071289063	0.012939453	0.002929688	0.001708984	-0.008056641	1.197	32008.21	-0.476	1133.11	1.254
363	8583	8583	Category A	-0.21582031	0.2277832	-0.87597656	0.14038086	-0.30786133	0.36987305	0	1.819	18/11/2017	18	11	2017	15:16:07	54967	0.6	15	16	7	35	0.051513672	3.4933594	-0.19482422	0.22631836	-0.87915039	1.439209	0.020996094	0	0	0	0	0	0	0	0	0	0.92871094	0.071289063	0.025390625	-0.020751953	0.001220703	0.003173828	1.219	31965.43	-0.581	1433.28	1.254
364	8584	8584	Category A	-0.20385742	0.21582031	-0.91186523	0.13793945	-0.30712891	0.36865234	0	0.385	18/11/2017	18	11	2017	15:16:07	54967	0.7	15	16	7	36	0.051513672	3.4933594	-0.19506836	0.22607422	-0.87915039	1.0246582	0.03515625	0	0	0	0	0	0	0	0	0	0.9284668	0.071533203	0.051513672	-0.008544922	-0.010253906	-0.032470703	1.119	32165.2	-0.498	1289.55	1.254
365	8585	8585	Category A	-0.19189453	0.2277832	-0.88793945	0.14672852	-0.3034668	0.37182617	0	0.632	18/11/2017	18	11	2017	15:16:07	54967	0.8	15	16	7	36	0.051513672	3.4933594	-0.19482422	0.22631836	-0.87866211	0.78759766	0.009521484	0	0	0	0	0	0	0	0	0	0.92822266	0.071777344	0.013427734	0.002929688	0.001220703	-0.009033203	0.98	32468.4	-0.363	999.71	0.632
366	8586	8586	Category A	-0.20385742	0.23999023	-0.88793945	0.14086914	-0.29907227	0.37084961	0	0.567	18/11/2017	18	11	2017	15:16:07	54967	0.9	15	16	7	36	0.051513672	3.4933594	-0.19482422	0.22631836	-0.87890625	0.88891602	0.018310547	0	0	0	0	0	0	0	0	0	0.92822266	0.071777344	0.03125	-0.008789063	0.013427734	-0.008789063	0.679	33268.38	-0.224	811.38	0.567
367	8587	8587	Category A	-0.19189453	0.21582031	-0.88793945	0.14379883	-0.30541992	0.36474609	0	0.419	18/11/2017	18	11	2017	15:16:08	54968	0	15	16	8	36	0.051513672	3.4933594	-0.1953125	0.22583008	-0.87890625	0.50878906	0.013671875	0	0	0	0	0	0	0	0	0	0.92822266	0.071777344	0.022216797	0.003417969	-0.010009766	-0.008789063	0.456	34075.47	0.036	-149.35	0.479
368	8588	8588	Category A	-0.19189453	0.20385742	-0.88793945	0.13964844	-0.30639648	0.36889648	0	0.257	18/11/2017	18	11	2017	15:16:08	54968	0.1	15	16	8	36	0.051513672	3.4933594	-0.1953125	0.22583008	-0.87915039	0.32348633	0.023925781	0	0	0	0	0	0	0	0	0	0.92871094	0.071289063	0.034179688	0.003417969	-0.021972656	-0.008544922	0.417	34248.46	0.109	-455.48	0.506
369	8589	8589	Category A	-0.19189453	0.2277832	-0.87597656	0.13818359	-0.30053711	0.3737793	0	0.479	18/11/2017	18	11	2017	15:16:08	54968	0.2	15	16	8	36	0.051513672	3.4933594	-0.1953125	0.22631836	-0.87963867	0.94775391	0.005371094	0	0	0	0	0	0	0	0	0	0.92919922	0.070800781	0.008789063	0.003417969	0.001220703	0.003662109	0.396	34347.11	0.201	-811.1	0.506
370	8590	8590	Category A	-0.19189453	0.2277832	-0.88793945	0.140625	-0.30688477	0.36987305	0	0.149	18/11/2017	18	11	2017	15:16:08	54968	0.3	15	16	8	36	0.051513672	3.4933594	-0.19506836	0.22607422	-0.87939453	1.0041504	0.009033203	0	0	0	0	0	0	0	0	0	0.92871094	0.071289063	0.013183594	0.003173828	0.001464844	-0.008300781	0.421	34230.13	0.198	-768.71	0.506
371	8591	8591	Category A	-0.19189453	0.21582031	-0.85180664	0.14746094	-0.30615234	0.36767578	0	0.506	18/11/2017	18	11	2017	15:16:08	54968	0.4	15	16	8	36	0.051513672	3.4933594	-0.1953125	0.22583008	-0.87915039	0.92578125	0.029541016	0	0	0	0	0	0	0	0	0	0.92871094	0.071289063	0.041015625	0.003417969	-0.010009766	0.02734375	0.442	34136.14	0.145	-565.49	0.547
372	8592	8592	Category A	-0.19189453	0.2277832	-0.83984375	0.1472168	-0.29956055	0.36645508	0	0.719	18/11/2017	18	11	2017	15:16:08	54968	0.5	15	16	8	36	0.051269531	3.4981934	-0.19555664	0.22583008	-0.87890625	1.0649414	0.039306641	0	0	0	0	0	0	0	0	0	0.92822266	0.071777344	0.044677734	0.003662109	0.001708984	0.0390625	0.574	33616.41	0.129	-421.39	0.719
373	8593	8593	Category A	-0.20385742	0.21582031	-0.87597656	0.14453125	-0.30688477	0.36767578	0	0.547	18/11/2017	18	11	2017	15:16:08	54968	0.6	15	16	8	36	0.051269531	3.4981934	-0.19555664	0.22583008	-0.87866211	0.94995117	0.013183594	0	0	0	0	0	0	0	0	0	0.92822266	0.071777344	0.020996094	-0.008056641	-0.010009766	0.002685547	0.658	33334.32	0.015	-47.27	0.966
374	8594	8594	Category A	-0.19189453	0.21582031	-0.87597656	0.13891602	-0.30126953	0.37182617	0	1.045	18/11/2017	18	11	2017	15:16:08	54968	0.7	15	16	8	37	0.051269531	3.4981934	-0.19580078	0.22583008	-0.87841797	0.43139648	0.010986328	0	0	0	0	0	0	0	0	0	0.92797852	0.072021484	0.016601563	0.00390625	-0.010009766	0.002441406	0.794	32934.08	-0.129	378.07	0.985
375	8595	8595	Category A	-0.19189453	0.2277832	-0.86376953	0.14282227	-0.30371094	0.36767578	0	0.985	18/11/2017	18	11	2017	15:16:08	54968	0.8	15	16	8	37	0.051269531	3.4981934	-0.19604492	0.22558594	-0.87817383	0.14208984	0.015136719	0	0	0	0	0	0	0	0	0	0.92773438	0.072265625	0.020507813	0.004150391	0.001953125	0.014404297	0.895	32671.44	-0.153	408.59	0.985
376	8596	8596	Category A	-0.19189453	0.21582031	-0.87597656	0.13745117	-0.30249023	0.3659668	0	0.966	18/11/2017	18	11	2017	15:16:08	54968	0.9	15	16	8	37	0.051269531	3.4981934	-0.19555664	0.22583008	-0.87768555	0.17260742	0.010742188	0	0	0	0	0	0	0	0	0	0.92724609	0.072753906	0.015625	0.003662109	-0.010009766	0.001708984	0.822	32858.68	-0.124	351.46	1.039
377	8597	8597	Category A	-0.19189453	0.20385742	-0.88793945	0.14208984	-0.30053711	0.36767578	0	1.108	18/11/2017	18	11	2017	15:16:09	54969	0	15	16	9	37	0.051269531	3.4981934	-0.1953125	0.22607422	-0.87768555	0.18017578	0.024658203	0	0	0	0	0	0	0	0	0	0.92724609	0.072753906	0.035888672	0.003417969	-0.022216797	-0.010009766	0.904	32649.22	-0.206	560.92	1.045
378	8598	8598	Category A	-0.19189453	0.2277832	-0.88793945	0.14208984	-0.30541992	0.36865234	0	0.283	18/11/2017	18	11	2017	15:16:09	54969	0.1	15	16	9	37	0.051269531	3.4981934	-0.1953125	0.22583008	-0.87744141	0.001953125	0.010986328	0	0	0	0	0	0	0	0	0	0.92675781	0.073242188	0.015625	0.003417969	0.001708984	-0.010253906	0.905	32646.76	-0.238	659.09	1.039
379	8599	8599	Category A	-0.19189453	0.2277832	-0.88793945	0.13574219	-0.30322266	0.37084961	0	1.039	18/11/2017	18	11	2017	15:16:09	54969	0.2	15	16	9	37	0.051269531	3.4981934	-0.1953125	0.22558594	-0.87744141	0.047363281	0.010986328	0	0	0	0	0	0	0	0	0	0.92675781	0.073242188	0.015869141	0.003417969	0.001953125	-0.010253906	0.81	32890.74	-0.203	611.1	1.039
380	8600	8600	Category A	-0.19189453	0.2277832	-0.87597656	0.14208984	-0.30639648	0.36669922	0	1.052	18/11/2017	18	11	2017	15:16:09	54969	0.3	15	16	9	37	0.051269531	3.4981934	-0.1953125	0.22558594	-0.87768555	0.02734375	0.004394531	0	0	0	0	0	0	0	0	0	0.92700195	0.072998047	0.007324219	0.003417969	0.001953125	0.001708984	0.813	32882.69	-0.103	291.32	1.039
381	8601	8601	Category A	-0.19189453	0.23999023	-0.85180664	0.14111328	-0.30151367	0.36987305	0	0.415	18/11/2017	18	11	2017	15:16:09	54969	0.4	15	16	9	37	0.051269531	3.4981934	-0.19555664	0.22583008	-0.87817383	0.18188477	0.030029297	0	0	0	0	0	0	0	0	0	0.92773438	0.072265625	0.044189453	0.003662109	0.013916016	0.026367188	0.697	33213.17	0.207	-563.95	0.986
382	8602	8602	Category A	-0.19189453	0.2277832	-0.89990234	0.13745117	-0.30249023	0.36987305	0	0.986	18/11/2017	18	11	2017	15:16:09	54969	0.5	15	16	9	37	0.051269531	3.4981934	-0.19555664	0.22583008	-0.87866211	0.2878418	0.021484375	0	0	0	0	0	0	0	0	0	0.92797852	0.072021484	0.026611328	0.003662109	0.001708984	-0.020996094	0.768	33006.06	0.194	-495.89	0.986
383	8603	8603	Category A	-0.20385742	0.23999023	-0.87597656	0.14282227	-0.30322266	0.37084961	0	0.409	18/11/2017	18	11	2017	15:16:09	54969	0.6	15	16	9	37	0.051269531	3.4981934	-0.1953125	0.22558594	-0.87963867	0.40063477	0.016845703	0	0	0	0	0	0	0	0	0	0.92895508	0.071044922	0.026123047	-0.008300781	0.014160156	0.003662109	0.707	33183	0.466	-1127.39	0.711
384	8604	8604	Category A	-0.19189453	0.2277832	-0.86376953	0.14550781	-0.30200195	0.36865234	0	0.711	18/11/2017	18	11	2017	15:16:09	54969	0.7	15	16	9	38	0.051269531	3.4981934	-0.1953125	0.22558594	-0.87939453	0.55249023	0.016113281	0	0	0	0	0	0	0	0	0	0.92871094	0.071289063	0.021240234	0.003417969	0.001953125	0.015625	0.606	33505.23	0.663	-1634.74	0.711
385	8605	8605	Category A	-0.19189453	0.25195313	-0.87597656	0.13549805	-0.30419922	0.36767578	0	0.673	18/11/2017	18	11	2017	15:16:09	54969	0.8	15	16	9	38	0.051269531	3.4981934	-0.19555664	0.22558594	-0.87890625	0.58984375	0.026611328	0	0	0	0	0	0	0	0	0	0.92822266	0.071777344	0.032958984	0.003662109	0.026123047	0.002929688	0.716	33156.13	0.581	-1337.5	0.886
386	8606	8606	Category A	-0.19189453	0.21582031	-0.87597656	0.13867188	-0.30883789	0.36889648	0	0.442	18/11/2017	18	11	2017	15:16:09	54969	0.9	15	16	9	38	0.051269531	3.4981934	-0.1953125	0.22509766	-0.87866211	0.54516602	0.010253906	0	0	0	0	0	0	0	0	0	0.92797852	0.072021484	0.015625	0.003417969	-0.009277344	0.002685547	0.7	33204.08	0.459	-1120.46	0.886
387	8607	8607	Category A	-0.20385742	0.23999023	-0.87597656	0.14282227	-0.30786133	0.36987305	0	1.08	18/11/2017	18	11	2017	15:16:10	54970	0	15	16	10	38	0.051269531	3.4981934	-0.1953125	0.22509766	-0.87792969	0.45654297	0.017089844	0	0	0	0	0	0	0	0	0	0.92724609	0.072753906	0.025146484	-0.008300781	0.014648438	0.001953125	0.879	32711.39	0.016	-39.95	0.886
388	8608	8608	Category A	-0.20385742	0.21582031	-0.88793945	0.14379883	-0.30395508	0.36987305	0	0.886	18/11/2017	18	11	2017	15:16:10	54970	0.1	15	16	10	38	0.051269531	3.4981934	-0.19482422	0.22509766	-0.87792969	0.40087891	0.016113281	0	0	0	0	0	0	0	0	0	0.92700195	0.072998047	0.028076172	-0.008789063	-0.009277344	-0.009765625	0.89	32683.86	-0.024	60.42	0.886
389	8609	8609	Category A	-0.19189453	0.23999023	-0.87597656	0.14086914	-0.30322266	0.37011719	0	1.486	18/11/2017	18	11	2017	15:16:10	54970	0.2	15	16	10	38	0.051269531	3.4981934	-0.19482422	0.22509766	-0.87792969	0.31591797	0.015136719	0	0	0	0	0	0	0	0	0	0.92724609	0.072753906	0.019775391	0.002929688	0.014648438	0.001953125	0.824	32853.37	0.07	-179.45	1.08
390	8610	8610	Category A	-0.19189453	0.2277832	-0.89990234	0.14379883	-0.30541992	0.36767578	0	0.774	18/11/2017	18	11	2017	15:16:10	54970	0.3	15	16	10	38	0.051269531	3.4981934	-0.19482422	0.22509766	-0.87768555	0.40820313	0.022460938	0	0	0	0	0	0	0	0	0	0.92675781	0.073242188	0.027587891	0.002929688	0.002441406	-0.021972656	0.962	32510.17	-0.079	191.17	1.08
391	8611	8611	Category A	-0.19189453	0.23999023	-0.87597656	0.14331055	-0.29907227	0.36743164	0	0.279	18/11/2017	18	11	2017	15:16:10	54970	0.4	15	16	10	38	0.051269531	3.4981934	-0.19482422	0.22509766	-0.87768555	0.44677734	0.015136719	0	0	0	0	0	0	0	0	0	0.92675781	0.073242188	0.01953125	0.002929688	0.014648438	0.001708984	0.864	32749.38	0.076	-187.29	1.27
392	8612	8612	Category A	-0.19189453	0.23999023	-0.86376953	0.13916016	-0.29589844	0.36669922	0	1.27	18/11/2017	18	11	2017	15:16:10	54970	0.5	15	16	10	38	0.051269531	3.4981934	-0.19482422	0.22509766	-0.87768555	0.37939453	0.020263672	0	0	0	0	0	0	0	0	0	0.92675781	0.073242188	0.031738281	0.002929688	0.014648438	0.013916016	0.97	32491.53	0.095	-212.37	1.29
393	8613	8613	Category A	-0.19189453	0.21582031	-0.87597656	0.14379883	-0.30688477	0.36767578	0	0.491	18/11/2017	18	11	2017	15:16:10	54970	0.6	15	16	10	38	0.051269531	3.4981934	-0.1953125	0.22509766	-0.87768555	0.12719727	0.010009766	0	0	0	0	0	0	0	0	0	0.92700195	0.072998047	0.014404297	0.003417969	-0.009277344	0.001708984	0.937	32569.25	0.362	-754.29	1.27
394	8614	8614	Category A	-0.19189453	0.20385742	-0.85180664	0.13842773	-0.30224609	0.36572266	0	1.522	18/11/2017	18	11	2017	15:16:10	54970	0.7	15	16	10	39	0.051269531	3.4981934	-0.1953125	0.22485352	-0.87768555	0.1015625	0.033447266	0	0	0	0	0	0	0	0	0	0.92675781	0.073242188	0.050537109	0.003417969	-0.020996094	0.025878906	1.011	32397.9	0.412	-801.96	1.27
395	8615	8615	Category A	-0.19189453	0.20385742	-0.86376953	0.14941406	-0.3059082	0.36865234	0	1.29	18/11/2017	18	11	2017	15:16:10	54970	0.8	15	16	10	39	0.051269531	3.4981934	-0.1953125	0.22436523	-0.87744141	0.21386719	0.024902344	0	0	0	0	0	0	0	0	0	0.92651367	0.073486328	0.037841797	0.003417969	-0.020507813	0.013671875	1.029	32357.76	0.18	-372.96	1.27
396	8616	8616	Category A	-0.19189453	0.21582031	-0.91186523	0.14135742	-0.30249023	0.36865234	0	1.219	18/11/2017	18	11	2017	15:16:10	54970	0.9	15	16	10	39	0.051269531	3.4981934	-0.19555664	0.22363281	-0.87719727	0.37133789	0.035644531	0	0	0	0	0	0	0	0	0	0.92602539	0.073974609	0.046142578	0.003662109	-0.0078125	-0.034423828	0.942	32557.33	0.151	-337.83	1.219
397	8617	8617	Category A	-0.19189453	0.20385742	-0.89990234	0.14648438	-0.3034668	0.36669922	0	0.387	18/11/2017	18	11	2017	15:16:11	54971	0	15	16	11	39	0.051269531	3.4981934	-0.1953125	0.22387695	-0.87695313	0.43603516	0.030517578	0	0	0	0	0	0	0	0	0	0.92602539	0.073974609	0.046386719	0.003417969	-0.020019531	-0.022705078	0.96	32514.85	0.093	-209.73	1.219
398	8618	8618	Category A	-0.19189453	0.21582031	-0.89990234	0.1484375	-0.30444336	0.3684082	0	0.747	18/11/2017	18	11	2017	15:16:11	54971	0.1	15	16	11	39	0.051269531	3.4981934	-0.19555664	0.22387695	-0.87670898	0.35400391	0.024658203	0	0	0	0	0	0	0	0	0	0.92602539	0.073974609	0.034912109	0.003662109	-0.008056641	-0.022949219	0.817	32871.99	0.33	-764.14	0.747
399	8619	8619	Category A	-0.19189453	0.2277832	-0.89990234	0.13916016	-0.29980469	0.36669922	0	0.596	18/11/2017	18	11	2017	15:16:11	54971	0.2	15	16	11	39	0.051269531	3.4981934	-0.19555664	0.22412109	-0.87719727	0.082763672	0.022949219	0	0	0	0	0	0	0	0	0	0.92626953	0.073730469	0.029541016	0.003662109	0.003417969	-0.022460938	0.708	33180	0.314	-806.7	0.747
400	8620	8620	Category A	-0.19189453	0.2277832	-0.88793945	0.13623047	-0.30371094	0.37597656	0	0.663	18/11/2017	18	11	2017	15:16:11	54971	0.3	15	16	11	39	0.051269531	3.4981934	-0.1953125	0.22436523	-0.87719727	0.41259766	0.011474609	0	0	0	0	0	0	0	0	0	0.92626953	0.073730469	0.017333984	0.003417969	0.003173828	-0.010498047	0.716	33156.13	0.312	-796.16	0.747
401	8621	8621	Category A	-0.20385742	0.27587891	-0.88793945	0.14453125	-0.30224609	0.37182617	0	0.638	18/11/2017	18	11	2017	15:16:11	54971	0.4	15	16	11	39	0.051269531	3.4981934	-0.1953125	0.22436523	-0.87695313	0.4230957	0.052978516	0	0	0	0	0	0	0	0	0	0.92602539	0.073974609	0.070556641	-0.008300781	0.051269531	-0.010742188	0.791	32942.29	0.198	-494.54	0.747
402	8622	8622	Category A	-0.19189453	0.23999023	-0.85180664	0.14379883	-0.30322266	0.36865234	0	1.27	18/11/2017	18	11	2017	15:16:11	54971	0.5	15	16	11	39	0.051269531	3.4981934	-0.1953125	0.22436523	-0.87670898	0.46655273	0.029541016	0	0	0	0	0	0	0	0	0	0.92602539	0.073974609	0.043945313	0.003417969	0.015380859	0.024902344	0.721	33141.32	0.338	-849.21	0.663
403	8623	8623	Category A	-0.20385742	0.2277832	-0.86376953	0.14282227	-0.30712891	0.36987305	0	0.836	18/11/2017	18	11	2017	15:16:11	54971	0.6	15	16	11	39	0.051269531	3.4981934	-0.19555664	0.22436523	-0.87670898	0.59912109	0.015625	0	0	0	0	0	0	0	0	0	0.92602539	0.073974609	0.024414063	-0.008056641	0.003173828	0.012939453	0.638	33398.71	0.365	-982.79	0.663
404	8624	8624	Category A	-0.19189453	0.2277832	-0.86376953	0.14379883	-0.30688477	0.36767578	0	0.325	18/11/2017	18	11	2017	15:16:11	54971	0.7	15	16	11	40	0.051269531	3.4981934	-0.1953125	0.22436523	-0.87646484	0.55444336	0.013427734	0	0	0	0	0	0	0	0	0	0.92553711	0.074462891	0.01953125	0.003417969	0.003173828	0.012695313	0.621	33454.75	0.375	-1022.96	0.638
405	8625	8625	Category A	-0.19189453	0.2277832	-0.88793945	0.14404297	-0.30029297	0.37158203	0	0.096	18/11/2017	18	11	2017	15:16:11	54971	0.8	15	16	11	40	0.051269531	3.4981934	-0.1953125	0.22460938	-0.87597656	0.39477539	0.012695313	0	0	0	0	0	0	0	0	0	0.92504883	0.074951172	0.018310547	0.003417969	0.002929688	-0.01171875	0.617	33468.11	0.468	-1231.69	0.612
406	8626	8626	Category A	-0.20385742	0.20385742	-0.87597656	0.14477539	-0.30200195	0.3684082	0	0.566	18/11/2017	18	11	2017	15:16:11	54971	0.9	15	16	11	40	0.051269531	3.4981934	-0.1953125	0.22485352	-0.87548828	0.55786133	0.022460938	0	0	0	0	0	0	0	0	0	0.92480469	0.075195313	0.029785156	-0.008300781	-0.020996094	-0.000244141	0.455	34079.76	0.516	-1590.55	0.612
407	8627	8627	Category A	-0.19189453	0.2277832	-0.86376953	0.13891602	-0.30126953	0.36474609	0	0.612	18/11/2017	18	11	2017	15:16:12	54972	0	15	16	12	40	0.051269531	3.4981934	-0.1953125	0.22485352	-0.87524414	0.82470703	0.012207031	0	0	0	0	0	0	0	0	0	0.92456055	0.075439453	0.017822266	0.003417969	0.002929688	0.011474609	0.492	33926.12	0.584	-1670.55	0.566
408	8628	8628	Category A	-0.19189453	0.25195313	-0.88793945	0.14624023	-0.30615234	0.36669922	0	0.295	18/11/2017	18	11	2017	15:16:12	54972	0.111	15	16	12	40	0.051269531	3.4981934	-0.1953125	0.2253418	-0.87524414	0.85961914	0.029541016	0	0	0	0	0	0	0	0	0	0.92456055	0.075439453	0.042724609	0.003417969	0.026367188	-0.012451172	0.526	33792.98	0.525	-1483.52	0.566
409	8629	8629	Category A	-0.17993164	0.21582031	-0.85180664	0.13818359	-0.30053711	0.37182617	0	1.058	18/11/2017	18	11	2017	15:16:12	54972	0.222	15	16	12	40	0.051269531	3.4981934	-0.1953125	0.22583008	-0.87475586	0.37670898	0.029541016	0	0	0	0	0	0	0	0	0	0.92456055	0.075439453	0.048583984	0.015380859	-0.010009766	0.022949219	0.597	33536.01	0.43	-1173.82	0.612
410	8630	8630	Category A	-0.19189453	0.23999023	-0.85180664	0.14819336	-0.30761719	0.36962891	0	0.534	18/11/2017	18	11	2017	15:16:12	54972	0.333	15	16	12	40	0.051513672	3.4981934	-0.1953125	0.22607422	-0.875	0.15917969	0.027099609	0	0	0	0	0	0	0	0	0	0.92456055	0.075439453	0.040527344	0.003417969	0.013671875	0.023193359	0.619	33461.42	0.194	-578.73	0.612
411	8631	8631	Category A	-0.21582031	0.2277832	-0.87597656	0.14575195	-0.30029297	0.36962891	0	0.519	18/11/2017	18	11	2017	15:16:12	54972	0.444	15	16	12	40	0.051513672	3.4981934	-0.1953125	0.2265625	-0.87548828	0.3762207	0.020263672	0	0	0	0	0	0	0	0	0	0.92529297	0.074707031	0.021728516	-0.020263672	0.000976563	-0.000244141	0.587	33570.65	0.129	-414.52	0.699
412	8632	8632	Category A	-0.20385742	0.2277832	-0.87597656	0.13891602	-0.30224609	0.37084961	0	0.699	18/11/2017	18	11	2017	15:16:12	54972	0.555	15	16	12	40	0.051513672	3.4981934	-0.1953125	0.22705078	-0.87597656	0.99194336	0.008300781	0	0	0	0	0	0	0	0	0	0.92602539	0.073974609	0.009033203	-0.008300781	0.000488281	0	0.703	33195.02	0.129	-362.77	0.878
413	8633	8633	Category A	-0.20385742	0.21582031	-0.87597656	0.1484375	-0.3034668	0.37084961	0	0.417	18/11/2017	18	11	2017	15:16:12	54972	0.666	15	16	12	40	0.051513672	3.4981934	-0.19555664	0.22705078	-0.8762207	1.3657227	0.013916016	0	0	0	0	0	0	0	0	0	0.92602539	0.073974609	0.019775391	-0.008056641	-0.011230469	0.000244141	0.673	33287.05	0.186	-524.89	0.699
414	8634	8634	Category A	-0.20385742	0.20385742	-0.86376953	0.14404297	-0.30029297	0.37060547	0	0.994	18/11/2017	18	11	2017	15:16:12	54972	0.777	15	16	12	41	0.051513672	3.4981934	-0.19775391	0.22705078	-0.87646484	1.0288086	0.027099609	0	0	0	0	0	0	0	0	0	0.92675781	0.073242188	0.041748047	-0.005859375	-0.023193359	0.012695313	0.665	33312.15	0.131	-383.52	0.878
415	8635	8635	Category A	-0.19189453	0.23999023	-0.86376953	0.13867188	-0.30712891	0.36767578	0	0.878	18/11/2017	18	11	2017	15:16:12	54972	0.888	15	16	12	41	0.051513672	3.4981934	-0.19799805	0.22705078	-0.87646484	0.484375	0.018798828	0	0	0	0	0	0	0	0	0	0.92675781	0.073242188	0.031494141	0.006103516	0.012695313	0.012695313	0.742	33080.03	0.153	-408.59	0.878
416	8636	8636	Category A	-0.19189453	0.26391602	-0.86376953	0.13964844	-0.30664063	0.36572266	0	0.488	18/11/2017	18	11	2017	15:16:13	54973	0	15	16	13	41	0.051513672	3.4981934	-0.19775391	0.22705078	-0.87597656	0.40136719	0.0390625	0	0	0	0	0	0	0	0	0	0.92651367	0.073486328	0.055175781	0.005859375	0.036621094	0.012207031	0.698	33210.14	0.235	-631.32	0.878
417	8637	8637	Category A	-0.19189453	0.21582031	-0.86376953	0.14135742	-0.3046875	0.36865234	0	0.979	18/11/2017	18	11	2017	15:16:13	54973	0.1	15	16	13	41	0.051513672	3.4981934	-0.19775391	0.22753906	-0.87597656	0.65185547	0.017822266	0	0	0	0	0	0	0	0	0	0.92626953	0.073730469	0.029785156	0.005859375	-0.01171875	0.012207031	0.698	33210.14	0.164	-455.65	0.878
418	8638	8638	Category A	-0.20385742	0.20385742	-0.87597656	0.13696289	-0.29589844	0.37084961	0	0.436	18/11/2017	18	11	2017	15:16:13	54973	0.2	15	16	13	41	0.051513672	3.4981934	-0.19775391	0.2277832	-0.87573242	0.58081055	0.024658203	0	0	0	0	0	0	0	0	0	0.92626953	0.073730469	0.030273438	-0.005859375	-0.023925781	0	0.667	33305.85	-0.002	6.3	0.806
419	8639	8639	Category A	-0.20385742	0.23999023	-0.87597656	0.14453125	-0.30688477	0.36987305	0	0.417	18/11/2017	18	11	2017	15:16:13	54973	0.3	15	16	13	41	0.051513672	3.4981934	-0.19799805	0.22827148	-0.87597656	0.37841797	0.012939453	0	0	0	0	0	0	0	0	0	0.92651367	0.073486328	0.017333984	-0.005615234	0.011474609	0	0.607	33501.84	0.085	-273.45	0.806
420	8640	8640	Category A	-0.19189453	0.2277832	-0.89990234	0.14038086	-0.30883789	0.36889648	0	0.806	18/11/2017	18	11	2017	15:16:13	54973	0.4	15	16	13	41	0.051513672	3.4981934	-0.19799805	0.22851563	-0.87573242	0.64428711	0.024658203	0	0	0	0	0	0	0	0	0	0.92651367	0.073486328	0.030761719	0.006103516	-0.000732422	-0.023925781	0.71	33174.01	-0.064	198.75	0.979
421	8641	8641	Category A	-0.19189453	0.23999023	-0.88793945	0.14453125	-0.30224609	0.3737793	0	0.518	18/11/2017	18	11	2017	15:16:13	54973	0.5	15	16	13	41	0.051513672	3.4981934	-0.19799805	0.22851563	-0.87548828	0.89160156	0.017822266	0	0	0	0	0	0	0	0	0	0.92626953	0.073730469	0.029785156	0.006103516	0.011230469	-0.012207031	0.904	32649.22	-0.358	1068.66	0.806
422	8642	8642	Category A	-0.19189453	0.21582031	-0.91186523	0.140625	-0.29980469	0.36669922	0	1.108	18/11/2017	18	11	2017	15:16:13	54973	0.6	15	16	13	41	0.051513672	3.4981934	-0.19799805	0.22827148	-0.87573242	0.3293457	0.038574219	0	0	0	0	0	0	0	0	0	0.92651367	0.073486328	0.054443359	0.006103516	-0.012451172	-0.035888672	0.962	32510.17	-0.314	856.14	1.108
423	8643	8643	Category A	-0.19189453	0.21582031	-0.85180664	0.14379883	-0.30541992	0.36865234	0	2.143	18/11/2017	18	11	2017	15:16:13	54973	0.7	15	16	13	41	0.051513672	3.4981934	-0.19799805	0.22827148	-0.87524414	0.046386719	0.02734375	0	0	0	0	0	0	0	0	0	0.92602539	0.073974609	0.042236328	0.006103516	-0.012451172	0.0234375	1.173	32055.61	-0.512	1269.18	1.379
424	8644	8644	Category A	-0.20385742	0.21582031	-0.83984375	0.13891602	-0.3034668	0.37280273	0	0.78	18/11/2017	18	11	2017	15:16:13	54973	0.8	15	16	13	42	0.051513672	3.4981934	-0.19775391	0.22802734	-0.87548828	0.20092773	0.038085938	0	0	0	0	0	0	0	0	0	0.92602539	0.073974609	0.053955078	-0.005859375	-0.012207031	0.035644531	1.269	31870.49	-0.387	833.36	1.379
425	8645	8645	Category A	-0.19189453	0.20385742	-0.87597656	0.14086914	-0.30371094	0.36669922	0	1.687	18/11/2017	18	11	2017	15:16:13	54973	0.9	15	16	13	42	0.051513672	3.4981934	-0.19775391	0.22851563	-0.87597656	0.35375977	0.025390625	0	0	0	0	0	0	0	0	0	0.92651367	0.073486328	0.030761719	0.005859375	-0.024658203	0	1.297	31818.63	-0.399	845.38	1.379
426	8646	8646	Category A	-0.19189453	0.23999023	-0.82788086	0.14038086	-0.30786133	0.36767578	0	1.379	18/11/2017	18	11	2017	15:16:14	54974	0	15	16	14	42	0.051513672	3.4981934	-0.19775391	0.22802734	-0.87597656	0.34301758	0.050048828	0	0	0	0	0	0	0	0	0	0.92675781	0.073242188	0.065917969	0.005859375	0.01171875	0.048095703	1.159	32083.62	-0.164	350.44	1.379
427	8647	8647	Category A	-0.19189453	0.2277832	-0.86376953	0.13891602	-0.3034668	0.36865234	0	0.687	18/11/2017	18	11	2017	15:16:14	54974	0.09	15	16	14	42	0.051513672	3.4981934	-0.19775391	0.22827148	-0.87573242	0.14404297	0.013427734	0	0	0	0	0	0	0	0	0	0.92651367	0.073486328	0.018554688	0.005859375	-0.000488281	0.011962891	0.895	32671.44	0.173	-398.73	0.78
428	8648	8648	Category A	-0.19189453	0.21582031	-0.92382813	0.14208984	-0.30639648	0.36865234	0	0.283	18/11/2017	18	11	2017	15:16:14	54974	0.181	15	16	14	42	0.051513672	3.4981934	-0.19799805	0.22827148	-0.87597656	0.28125	0.049560547	0	0	0	0	0	0	0	0	0	0.92651367	0.073486328	0.06640625	0.006103516	-0.012451172	-0.047607422	0.866	32744.28	0.092	-224.74	1.379
429	8649	8649	Category A	-0.19189453	0.23999023	-0.86376953	0.14306641	-0.30224609	0.36254883	0	0.555	18/11/2017	18	11	2017	15:16:14	54974	0.272	15	16	14	42	0.051513672	3.4981934	-0.19775391	0.22827148	-0.87597656	0.34472656	0.017822266	0	0	0	0	0	0	0	0	0	0.92675781	0.073242188	0.030029297	0.005859375	0.011474609	0.012207031	0.894	32673.92	0.062	-149.69	1.318
430	8650	8650	Category A	-0.19189453	0.20385742	-0.87597656	0.140625	-0.30688477	0.36791992	0	0.61	18/11/2017	18	11	2017	15:16:14	54974	0.363	15	16	14	42	0.051513672	3.4981934	-0.19775391	0.22802734	-0.87573242	0.21801758	0.024902344	0	0	0	0	0	0	0	0	0	0.92626953	0.073730469	0.030273438	0.005859375	-0.024169922	0	0.883	32701.34	0.121	-287.68	1.025
431	8651	8651	Category A	-0.19189453	0.21582031	-0.87597656	0.14135742	-0.30249023	0.36865234	0	1.85	18/11/2017	18	11	2017	15:16:14	54974	0.454	15	16	14	42	0.051513672	3.4981934	-0.19799805	0.22802734	-0.87548828	0.2980957	0.013671875	0	0	0	0	0	0	0	0	0	0.92626953	0.073730469	0.018554688	0.006103516	-0.012207031	-0.000244141	0.94	32562.09	-0.05	121.77	1.035
432	8652	8652	Category A	-0.21582031	0.21582031	-0.89990234	0.14526367	-0.30371094	0.36987305	0	1.318	18/11/2017	18	11	2017	15:16:14	54974	0.545	15	16	14	42	0.051513672	3.4981934	-0.19799805	0.2277832	-0.87548828	0.47436523	0.032226563	0	0	0	0	0	0	0	0	0	0.92602539	0.073974609	0.053955078	-0.017578125	-0.011962891	-0.024169922	1.065	32279.16	-0.194	452.42	1.318
433	8653	8653	Category A	-0.20385742	0.21582031	-0.88793945	0.14306641	-0.30444336	0.36572266	0	1.025	18/11/2017	18	11	2017	15:16:14	54974	0.636	15	16	14	42	0.051513672	3.4981934	-0.19799805	0.22753906	-0.87548828	0.71875	0.017822266	0	0	0	0	0	0	0	0	0	0.92602539	0.073974609	0.029541016	-0.005615234	-0.01171875	-0.012207031	1.299	31814.96	-0.176	341.98	1.358
434	8654	8654	Category A	-0.19189453	0.20385742	-0.86376953	0.13964844	-0.30566406	0.36474609	0	1.035	18/11/2017	18	11	2017	15:16:14	54974	0.727	15	16	14	43	0.051513672	3.4981934	-0.19799805	0.22729492	-0.87573242	0.7722168	0.027099609	0	0	0	0	0	0	0	0	0	0.92626953	0.073730469	0.041748047	0.006103516	-0.0234375	0.011962891	1.423	31595.94	-0.254	467.64	1.358
435	8655	8655	Category A	-0.20385742	0.20385742	-0.87597656	0.14013672	-0.30224609	0.36669922	0	1.956	18/11/2017	18	11	2017	15:16:14	54974	0.818	15	16	14	43	0.051513672	3.4981934	-0.19799805	0.2277832	-0.87597656	0.6105957	0.024658203	0	0	0	0	0	0	0	0	0	0.92675781	0.073242188	0.029785156	-0.005615234	-0.023925781	0	1.209	31984.8	-0.001	1.94	1.318
436	8656	8656	Category A	-0.19189453	0.2277832	-0.88793945	0.14526367	-0.30639648	0.36987305	0	1.358	18/11/2017	18	11	2017	15:16:14	54974	0.909	15	16	14	43	0.051513672	3.4981934	-0.19799805	0.22827148	-0.87597656	0.3293457	0.013183594	0	0	0	0	0	0	0	0	0	0.92675781	0.073242188	0.018554688	0.006103516	-0.000488281	-0.01171875	1.093	32219.5	0.06	-123.79	1.035
437	8657	8657	Category A	-0.20385742	0.2277832	-0.85180664	0.14379883	-0.30541992	0.36865234	0	0.566	18/11/2017	18	11	2017	15:16:15	54975	0	15	16	15	43	0.051513672	3.4981934	-0.19799805	0.22827148	-0.87573242	0.17700195	0.024658203	0	0	0	0	0	0	0	0	0	0.92651367	0.073486328	0.030273438	-0.005615234	-0.000488281	0.023925781	1.053	32305.12	0.26	-515.71	1.358
438	8658	8658	Category A	-0.19189453	0.2277832	-0.89990234	0.14526367	-0.30371094	0.36987305	0	0.618	18/11/2017	18	11	2017	15:16:15	54975	0.1	15	16	15	43	0.051513672	3.4981934	-0.19799805	0.22875977	-0.87573242	0.16699219	0.024902344	0	0	0	0	0	0	0	0	0	0.92651367	0.073486328	0.03125	0.006103516	-0.000976563	-0.024169922	1.147	32107.85	0.142	-274.5	1.358
439	8659	8659	Category A	-0.19189453	0.21582031	-0.88793945	0.13842773	-0.29907227	0.36987305	0	0.789	18/11/2017	18	11	2017	15:16:15	54975	0.2	15	16	15	43	0.051513672	3.4981934	-0.19799805	0.22900391	-0.87524414	0.017089844	0.019042969	0	0	0	0	0	0	0	0	0	0.92626953	0.073730469	0.031982422	0.006103516	-0.013183594	-0.012451172	1.022	32373.3	-0.059	134.53	1.358
440	8660	8660	Category A	-0.19189453	0.21582031	-0.87597656	0.14379883	-0.30786133	0.36474609	0	1.597	18/11/2017	18	11	2017	15:16:15	54975	0.3	15	16	15	43	0.051513672	3.4981934	-0.19799805	0.22900391	-0.87573242	0.24731445	0.014648438	0	0	0	0	0	0	0	0	0	0.92651367	0.073486328	0.019775391	0.006103516	-0.013183594	-0.000244141	1.028	32359.97	-0.024	53.69	1.205
441	8661	8661	Category A	-0.19189453	0.21582031	-0.87597656	0.14379883	-0.30786133	0.36572266	0	1.205	18/11/2017	18	11	2017	15:16:15	54975	0.4	15	16	15	43	0.051513672	3.4981934	-0.19799805	0.22900391	-0.87548828	0.52685547	0.014648438	0	0	0	0	0	0	0	0	0	0.92651367	0.073486328	0.020019531	0.006103516	-0.013183594	-0.000244141	0.989	32447.75	0.028	-63.3	1.205
442	8662	8662	Category A	-0.21582031	0.23999023	-0.88793945	0.14306641	-0.30444336	0.36987305	0	1.396	18/11/2017	18	11	2017	15:16:15	54975	0.5	15	16	15	43	0.051513672	3.4981934	-0.19799805	0.22827148	-0.87524414	0.67944336	0.024658203	0	0	0	0	0	0	0	0	0	0.92602539	0.073974609	0.041748047	-0.017578125	0.011474609	-0.012451172	1.059	32292.11	-0.141	322.9	1.205
443	8663	8663	Category A	-0.20385742	0.2277832	-0.83984375	0.14624023	-0.30688477	0.36767578	0	0.329	18/11/2017	18	11	2017	15:16:15	54975	0.6	15	16	15	43	0.051513672	3.4981934	-0.19799805	0.2277832	-0.87524414	1.1416016	0.035888672	0	0	0	0	0	0	0	0	0	0.92578125	0.07421875	0.041015625	-0.005615234	0	0.035400391	1.003	32415.92	-0.116	275.42	1.396
444	8664	8664	Category A	-0.19189453	0.2277832	-0.87597656	0.14624023	-0.30297852	0.36987305	0	1.04	18/11/2017	18	11	2017	15:16:15	54975	0.7	15	16	15	44	0.051513672	3.4981934	-0.19799805	0.22753906	-0.87524414	1.4138184	0.006103516	0	0	0	0	0	0	0	0	0	0.92578125	0.07421875	0.006591797	0.006103516	0	-0.000488281	0.996	32431.79	-0.129	309.95	1.396
445	8665	8665	Category A	-0.19189453	0.23999023	-0.85180664	0.13891602	-0.30224609	0.37597656	0	0.451	18/11/2017	18	11	2017	15:16:15	54975	0.8	15	16	15	44	0.051513672	3.4981934	-0.19799805	0.22753906	-0.87573242	1.5058594	0.027587891	0	0	0	0	0	0	0	0	0	0.92626953	0.073730469	0.042480469	0.006103516	0.012207031	0.023925781	1.085	32236.42	-0.18	410.34	1.396
446	8666	8666	Category A	-0.20385742	0.23999023	-0.86376953	0.14379883	-0.30224609	0.36865234	0	1.556	18/11/2017	18	11	2017	15:16:15	54975	0.9	15	16	15	44	0.051513672	3.4981934	-0.19799805	0.2277832	-0.87573242	1.623291	0.017822266	0	0	0	0	0	0	0	0	0	0.92626953	0.073730469	0.029785156	-0.005615234	0.011962891	0.011962891	0.971	32489.21	-0.072	172.33	1.04
447	8667	8667	Category A	-0.20385742	0.26391602	-0.88793945	0.13964844	-0.30810547	0.36889648	0	1.742	18/11/2017	18	11	2017	15:16:16	54976	0	15	16	16	44	0.051513672	3.4981934	-0.19750977	0.2277832	-0.87524414	1.6950684	0.038330078	0	0	0	0	0	0	0	0	0	0.92578125	0.07421875	0.054443359	-0.006103516	0.035888672	-0.012451172	1.076	32255.57	-0.229	537.52	1.04
448	8668	8668	Category A	-0.19189453	0.23999023	-0.86376953	0.14404297	-0.30200195	0.36474609	0	0.711	18/11/2017	18	11	2017	15:16:16	54976	0.111	15	16	16	44	0.051513672	3.5046387	-0.19750977	0.22753906	-0.87524414	1.9152832	0.017578125	0	0	0	0	0	0	0	0	0	0.92553711	0.074462891	0.029296875	0.005615234	0.012207031	0.011474609	1.051	32309.46	-0.283	696.6	0.959
449	8669	8669	Category A	-0.19189453	0.25195313	-0.88793945	0.14770508	-0.30273438	0.36987305	0	0.959	18/11/2017	18	11	2017	15:16:16	54976	0.222	15	16	16	44	0.051513672	3.5046387	-0.19726563	0.22680664	-0.87475586	1.9538574	0.028564453	0	0	0	0	0	0	0	0	0	0.92504883	0.074951172	0.043457031	0.005371094	0.024902344	-0.012939453	1.027	32362.19	-0.446	1229.48	0.959
450	8670	8670	Category A	-0.19189453	0.26391602	-0.92382813	0.13916016	-0.29907227	0.37182617	0	0.89	18/11/2017	18	11	2017	15:16:16	54976	0.333	15	16	16	44	0.051513672	3.5046387	-0.19750977	0.22705078	-0.87548828	1.8012695	0.060791016	0	0	0	0	0	0	0	0	0	0.92578125	0.07421875	0.090576172	0.005615234	0.036621094	-0.048095703	0.813	32882.69	-0.191	568.73	0.959
451	8671	8671	Category A	-0.19189453	0.26391602	-0.89990234	0.14135742	-0.30053711	0.37084961	0	0.309	18/11/2017	18	11	2017	15:16:16	54976	0.444	15	16	16	44	0.051513672	3.5046387	-0.19750977	0.22680664	-0.87573242	0.19775391	0.044433594	0	0	0	0	0	0	0	0	0	0.92578125	0.07421875	0.066650391	0.005615234	0.036865234	-0.024169922	0.716	33156.13	-0.077	239.33	0.959
452	8672	8672	Category A	-0.20385742	0.21582031	-0.85180664	0.140625	-0.30688477	0.36865234	0	0.27	18/11/2017	18	11	2017	15:16:16	54976	0.555	15	16	16	44	0.051513672	3.5046387	-0.19726563	0.22680664	-0.87573242	1.4890137	0.027099609	0	0	0	0	0	0	0	0	0	0.92602539	0.073974609	0.041503906	-0.006347656	-0.010986328	0.023925781	0.832	32832.25	-0.156	445.45	1.126
453	8673	8673	Category A	-0.38378906	0.21582031	-0.88793945	0.13964844	-0.3046875	0.36865234	0	1.157	18/11/2017	18	11	2017	15:16:16	54976	0.666	15	16	16	45	0.051513672	3.5046387	-0.19702148	0.22680664	-0.87573242	2.0119629	0.18725586	0	0	0	0	0	0	0	0	0	0.92578125	0.07421875	0.20947266	-0.18652344	-0.010986328	-0.011962891	0.859	32762.16	-0.257	756.71	1.126
454	8674	8674	Category A	-0.20385742	0.2277832	-0.87597656	0.14355469	-0.3046875	0.37060547	0	1.407	18/11/2017	18	11	2017	15:16:16	54976	0.777	15	16	16	45	0.051513672	3.5046387	-0.19677734	0.22680664	-0.87573242	2.4633789	0.006835938	0	0	0	0	0	0	0	0	0	0.92578125	0.07421875	0.0078125	-0.006835938	0.000732422	0	0.796	32928.63	-0.105	302.82	1.126
455	8675	8675	Category A	-0.17993164	0.21582031	-0.83984375	0.13891602	-0.3034668	0.37182617	0	1.126	18/11/2017	18	11	2017	15:16:16	54976	0.888	15	16	16	45	0.051513672	3.5046387	-0.19677734	0.22680664	-0.87597656	2.9746094	0.041503906	0	0	0	0	0	0	0	0	0	0.92602539	0.073974609	0.064208984	0.016845703	-0.010986328	0.036132813	0.895	32671.44	-0.181	490.64	1.126
456	8676	8676	Category A	-0.19189453	0.25195313	-0.86376953	0.13745117	-0.30395508	0.37084961	0	0.51	18/11/2017	18	11	2017	15:16:17	54977	0	15	16	17	45	0.051513672	3.5046387	-0.19677734	0.22680664	-0.8762207	3.2663574	0.028320313	0	0	0	0	0	0	0	0	0	0.92626953	0.073730469	0.042480469	0.004882813	0.024902344	0.012451172	0.933	32578.82	-0.305	852.71	1.126
457	8677	8677	Category A	-0.19189453	0.23999023	-0.86376953	0.14038086	-0.30883789	0.36767578	0	0.901	18/11/2017	18	11	2017	15:16:17	54977	0.1	15	16	17	45	0.051513672	3.5046387	-0.19677734	0.22607422	-0.87597656	1.9772949	0.019042969	0	0	0	0	0	0	0	0	0	0.92602539	0.073974609	0.031005859	0.004882813	0.013671875	0.012207031	0.862	32754.49	-0.299	901.3	0.901
458	8678	8678	Category A	-0.20385742	0.25195313	-0.91186523	0.14233398	-0.30151367	0.36572266	0	0.502	18/11/2017	18	11	2017	15:16:17	54977	0.2	15	16	17	45	0.051513672	3.5046387	-0.19677734	0.22631836	-0.8762207	0.89648438	0.044189453	0	0	0	0	0	0	0	0	0	0.92602539	0.073974609	0.068115234	-0.006835938	0.025390625	-0.035400391	0.665	33312.15	-0.124	424.3	0.901
459	8679	8679	Category A	-0.19189453	0.25195313	-0.87597656	0.140625	-0.30688477	0.37084961	0	0.73	18/11/2017	18	11	2017	15:16:17	54977	0.3	15	16	17	45	0.051513672	3.5046387	-0.1965332	0.22631836	-0.8762207	1.203125	0.025634766	0	0	0	0	0	0	0	0	0	0.92602539	0.073974609	0.030273438	0.004638672	0.025390625	0.000244141	0.692	33228.39	-0.006	18.38	0.73
460	8680	8680	Category A	-0.19189453	0.2277832	-0.85180664	0.1340332	-0.29956055	0.375	0	0.222	18/11/2017	18	11	2017	15:16:17	54977	0.4	15	16	17	45	0.051513672	3.5046387	-0.1965332	0.22631836	-0.87597656	1.3244629	0.024658203	0	0	0	0	0	0	0	0	0	0.92578125	0.07421875	0.030273438	0.004638672	0.001220703	0.024169922	0.646	33372.76	0.042	-132.13	0.73
461	8681	8681	Category A	-0.19189453	0.21582031	-0.87597656	0.14672852	-0.3034668	0.36865234	0	1.291	18/11/2017	18	11	2017	15:16:17	54977	0.5	15	16	17	45	0.051513672	3.5046387	-0.19677734	0.22607422	-0.87573242	0.18139648	0.011474609	0	0	0	0	0	0	0	0	0	0.92578125	0.07421875	0.015380859	0.004882813	-0.010253906	0	0.546	33717.88	0.168	-555.8	0.73
462	8682	8682	Category A	-0.19189453	0.2277832	-0.86376953	0.14526367	-0.30371094	0.36987305	0	0.232	18/11/2017	18	11	2017	15:16:17	54977	0.6	15	16	17	45	0.051513672	3.5046387	-0.19702148	0.22583008	-0.87573242	1.9279785	0.013183594	0	0	0	0	0	0	0	0	0	0.92578125	0.07421875	0.019042969	0.005126953	0.001708984	0.011962891	0.648	33366.31	0.121	-363.06	0.809
463	8683	8683	Category A	-0.19189453	0.2277832	-0.88793945	0.13549805	-0.3046875	0.37402344	0	0.304	18/11/2017	18	11	2017	15:16:17	54977	0.7	15	16	17	46	0.051513672	3.5046387	-0.19702148	0.22583008	-0.87573242	2.2709961	0.013183594	0	0	0	0	0	0	0	0	0	0.92553711	0.074462891	0.019287109	0.005126953	0.001708984	-0.011962891	0.661	33324.79	0.189	-539.46	1.111
464	8684	8684	Category A	-0.19189453	0.26391602	-0.89990234	0.13256836	-0.30273438	0.37597656	0	1.111	18/11/2017	18	11	2017	15:16:17	54977	0.8	15	16	17	46	0.051513672	3.5046387	-0.19677734	0.22583008	-0.87573242	2.5297852	0.045166016	0	0	0	0	0	0	0	0	0	0.92553711	0.074462891	0.066894531	0.004882813	0.037841797	-0.023925781	0.882	32703.85	-0.117	310.64	1.291
465	8685	8685	Category A	-0.19189453	0.21582031	-0.88793945	0.14306641	-0.30444336	0.36767578	0	0.809	18/11/2017	18	11	2017	15:16:17	54977	0.9	15	16	17	46	0.051513672	3.5046387	-0.1965332	0.22607422	-0.87573242	2.8520508	0.016601563	0	0	0	0	0	0	0	0	0	0.92553711	0.074462891	0.027099609	0.004638672	-0.010253906	-0.011962891	0.898	32664.01	-0.102	264.62	1.111
466	8686	8686	Category A	-0.19189453	0.23999023	-0.85180664	0.14526367	-0.30786133	0.36572266	0	1.546	18/11/2017	18	11	2017	15:16:18	54978	0	15	16	18	46	0.051513672	3.5046387	-0.1965332	0.2265625	-0.87573242	2.6884766	0.027832031	0	0	0	0	0	0	0	0	0	0.92578125	0.07421875	0.041748047	0.004638672	0.013183594	0.023925781	0.995	32434.06	-0.197	489.12	1.111
467	8687	8687	Category A	-0.21582031	0.2277832	-0.88793945	0.14379883	-0.30688477	0.36987305	0	1.39	18/11/2017	18	11	2017	15:16:18	54978	0.1	15	16	18	46	0.051513672	3.5046387	-0.19628906	0.22680664	-0.87597656	1.0249023	0.022705078	0	0	0	0	0	0	0	0	0	0.92602539	0.073974609	0.031982422	-0.019287109	0.000732422	-0.01171875	1.068	32272.71	-0.343	856.83	1.111
468	8688	8688	Category A	-0.19189453	0.21582031	-0.89990234	0.14624023	-0.30297852	0.36987305	0	0.815	18/11/2017	18	11	2017	15:16:18	54978	0.2	15	16	18	46	0.051513672	3.5046387	-0.19628906	0.22680664	-0.8762207	0.65625	0.026367188	0	0	0	0	0	0	0	0	0	0.92626953	0.073730469	0.0390625	0.004394531	-0.010986328	-0.0234375	0.958	32519.54	-0.205	528.94	0.815
469	8689	8689	Category A	-0.19189453	0.2277832	-0.85180664	0.14208984	-0.30053711	0.36767578	0	0.737	18/11/2017	18	11	2017	15:16:18	54978	0.3	15	16	18	46	0.051513672	3.5046387	-0.19580078	0.22680664	-0.87573242	0.8671875	0.024414063	0	0	0	0	0	0	0	0	0	0.92578125	0.07421875	0.028808594	0.00390625	0.000732422	0.023925781	0.956	32524.23	-0.142	355.78	1.39
470	8690	8690	Category A	-0.20385742	0.2277832	-0.88793945	0.14477539	-0.30126953	0.36572266	0	0.456	18/11/2017	18	11	2017	15:16:18	54978	0.4	15	16	18	46	0.051513672	3.5046387	-0.19580078	0.2265625	-0.87573242	0.82202148	0.014404297	0	0	0	0	0	0	0	0	0	0.92553711	0.074462891	0.020996094	-0.0078125	0.000976563	-0.011962891	1.004	32413.66	-0.124	295.21	0.815
471	8691	8691	Category A	-0.19189453	0.21582031	-0.86376953	0.13745117	-0.29931641	0.37084961	0	0.792	18/11/2017	18	11	2017	15:16:18	54978	0.5	15	16	18	46	0.051513672	3.5046387	-0.19604492	0.22705078	-0.87573242	0.75170898	0.016845703	0	0	0	0	0	0	0	0	0	0.92553711	0.074462891	0.02734375	0.004150391	-0.011230469	0.011962891	0.89	32683.86	0.038	-93.03	0.792
472	8692	8692	Category A	-0.19189453	0.21582031	-0.87597656	0.14038086	-0.31030273	0.36889648	0	1.837	18/11/2017	18	11	2017	15:16:18	54978	0.6	15	16	18	46	0.051513672	3.5046387	-0.19604492	0.22705078	-0.87524414	0.76953125	0.011962891	0	0	0	0	0	0	0	0	0	0.92529297	0.074707031	0.016113281	0.004150391	-0.011230469	-0.000488281	0.871	32731.58	0.07	-171.87	0.792
473	8693	8693	Category A	-0.19189453	0.20385742	-0.88793945	0.14428711	-0.3046875	0.36865234	0	0.703	18/11/2017	18	11	2017	15:16:18	54978	0.7	15	16	18	46	0.051513672	3.5046387	-0.19580078	0.22753906	-0.87475586	0.68969727	0.027099609	0	0	0	0	0	0	0	0	0	0.92504883	0.074951172	0.040527344	0.00390625	-0.023681641	-0.012939453	1.123	32156.94	0.011	-22.61	0.792
474	8694	8694	Category A	-0.20385742	0.23999023	-0.87597656	0.13818359	-0.30419922	0.37280273	0	0.702	18/11/2017	18	11	2017	15:16:18	54978	0.8	15	16	18	47	0.051513672	3.5046387	-0.19555664	0.2277832	-0.875	0.62353516	0.014404297	0	0	0	0	0	0	0	0	0	0.92504883	0.074951172	0.020996094	-0.008056641	0.011962891	-0.000732422	1.169	32063.58	-0.114	237.19	1.026
475	8695	8695	Category A	-0.19189453	0.23999023	-0.86376953	0.14208984	-0.30639648	0.36767578	0	2.248	18/11/2017	18	11	2017	15:16:18	54978	0.9	15	16	18	47	0.051513672	3.5046387	-0.19555664	0.22802734	-0.87524414	0.64477539	0.016845703	0	0	0	0	0	0	0	0	0	0.92553711	0.074462891	0.02734375	0.003662109	0.01171875	0.011474609	1.208	31986.74	-0.258	551.63	1.508
476	8696	8696	Category A	-0.19189453	0.2277832	-0.88793945	0.14038086	-0.30883789	0.37084961	0	0.735	18/11/2017	18	11	2017	15:16:19	54979	0	15	16	19	47	0.051513672	3.5046387	-0.19555664	0.22851563	-0.87573242	0.40771484	0.012695313	0	0	0	0	0	0	0	0	0	0.92578125	0.07421875	0.016601563	0.003662109	-0.000732422	-0.011962891	1.153	32095.71	-0.205	447.39	1.508
477	8697	8697	Category A	-0.19189453	0.2277832	-0.88793945	0.13989258	-0.30395508	0.36572266	0	1.026	18/11/2017	18	11	2017	15:16:19	54979	0.1	15	16	19	47	0.051513672	3.5046387	-0.19555664	0.22875977	-0.87548828	0.12792969	0.012939453	0	0	0	0	0	0	0	0	0	0.92578125	0.07421875	0.017089844	0.003662109	-0.000976563	-0.012207031	1.313	31789.41	-0.537	1194.29	1.508
478	8698	8698	Category A	-0.19189453	0.23999023	-0.87597656	0.13842773	-0.30419922	0.37182617	0	1.508	18/11/2017	18	11	2017	15:16:19	54979	0.2	15	16	19	47	0.051513672	3.5046387	-0.1953125	0.22875977	-0.87573242	0.28491211	0.011474609	0	0	0	0	0	0	0	0	0	0.92602539	0.073974609	0.014892578	0.003417969	0.010986328	0	1.289	31833.35	-0.579	1340.66	1.508
479	8699	8699	Category A	-0.19189453	0.23999023	-0.92382813	0.14208984	-0.30688477	0.37182617	0	1.661	18/11/2017	18	11	2017	15:16:19	54979	0.3	15	16	19	47	0.051513672	3.5046387	-0.19555664	0.22875977	-0.87524414	0.40429688	0.049560547	0	0	0	0	0	0	0	0	0	0.92553711	0.074462891	0.062988281	0.003662109	0.010986328	-0.048339844	0.963	32507.83	-0.338	933.62	1.026
480	8700	8700	Category A	-0.19189453	0.2277832	-0.87597656	0.14526367	-0.30371094	0.36767578	0	0.56	18/11/2017	18	11	2017	15:16:19	54979	0.4	15	16	19	47	0.051513672	3.5046387	-0.19555664	0.22900391	-0.87475586	0.17529297	0.004150391	0	0	0	0	0	0	0	0	0	0.92504883	0.074951172	0.006103516	0.003662109	-0.001220703	-0.000976563	1.004	32413.66	-0.211	523.16	1.107
481	8701	8701	Category A	-0.19189453	0.21582031	-0.86376953	0.13427734	-0.30175781	0.36669922	0	0.288	18/11/2017	18	11	2017	15:16:19	54979	0.5	15	16	19	47	0.051513672	3.5046387	-0.19580078	0.22924805	-0.87451172	0.012939453	0.017822266	0	0	0	0	0	0	0	0	0	0.92504883	0.074951172	0.028320313	0.00390625	-0.013427734	0.010742188	1.017	32384.45	-0.036	81.65	1.107
482	8702	8702	Category A	-0.20385742	0.19189453	-0.85180664	0.13867188	-0.30541992	0.36791992	0	0.983	18/11/2017	18	11	2017	15:16:19	54979	0.6	15	16	19	47	0.051513672	3.5046387	-0.19604492	0.22949219	-0.87451172	0.26416016	0.044677734	0	0	0	0	0	0	0	0	0	0.92529297	0.074707031	0.068359375	-0.007568359	-0.037597656	0.022705078	0.918	32615.01	0.004	-9.7	1.107
483	8703	8703	Category A	-0.19189453	0.21582031	-0.87597656	0.14208984	-0.30688477	0.36767578	0	1.107	18/11/2017	18	11	2017	15:16:19	54979	0.7	15	16	19	47	0.051513672	3.5046387	-0.19555664	0.22924805	-0.87426758	0.36889648	0.014160156	0	0	0	0	0	0	0	0	0	0.92480469	0.075195313	0.018798828	0.003662109	-0.013427734	-0.001464844	0.887	32691.34	0	0	0.983
484	8704	8704	Category A	-0.20385742	0.2277832	-0.89990234	0.14477539	-0.30151367	0.37182617	0	0.911	18/11/2017	18	11	2017	15:16:19	54979	0.8	15	16	19	48	0.051513672	3.5046387	-0.1953125	0.22900391	-0.87475586	0.33837891	0.026367188	0	0	0	0	0	0	0	0	0	0.92504883	0.074951172	0.034667969	-0.008300781	-0.001220703	-0.024902344	0.867	32741.74	0.051	-126.73	0.983
485	8705	8705	Category A	-0.17993164	0.23999023	-0.87597656	0.140625	-0.30639648	0.36376953	0	1.474	18/11/2017	18	11	2017	15:16:19	54979	0.9	15	16	19	48	0.051513672	3.5046387	-0.19506836	0.22900391	-0.875	0.32885742	0.018554688	0	0	0	0	0	0	0	0	0	0.92529297	0.074707031	0.026855469	0.015136719	0.010742188	-0.000732422	0.905	32646.76	-0.021	52.08	0.983
486	8706	8706	Category A	-0.17993164	0.21582031	-0.85180664	0.14428711	-0.30444336	0.37182617	0	0.439	18/11/2017	18	11	2017	15:16:20	54980	0	15	16	20	48	0.050537109	3.5336426	-0.19482422	0.22900391	-0.875	0.24633789	0.030761719	0	0	0	0	0	0	0	0	0	0.92529297	0.074707031	0.051757813	0.014892578	-0.013183594	0.023193359	0.899	32661.54	0.008	-19.69	0.949
487	8707	8707	Category A	-0.17993164	0.20385742	-0.85180664	0.13745117	-0.30395508	0.36987305	0	0.518	18/11/2017	18	11	2017	15:16:20	54980	0.1	15	16	20	48	0.050537109	3.5336426	-0.19458008	0.22875977	-0.87524414	0.24072266	0.037353516	0	0	0	0	0	0	0	0	0	0.92553711	0.074462891	0.063476563	0.014648438	-0.024902344	0.0234375	0.847	32793.09	0.031	-79.19	0.911
488	8708	8708	Category A	-0.17993164	0.19189453	-0.86376953	0.1340332	-0.30053711	0.375	0	0.949	18/11/2017	18	11	2017	15:16:20	54980	0.2	15	16	20	48	0.050537109	3.5336426	-0.19458008	0.22851563	-0.87524414	0.25976563	0.041015625	0	0	0	0	0	0	0	0	0	0.92529297	0.074707031	0.062988281	0.014648438	-0.036621094	0.011474609	0.768	33006.06	0.066	-179.06	0.792
489	8709	8709	Category A	-0.19189453	0.2277832	-0.89990234	0.14453125	-0.30688477	0.36987305	0	0.792	18/11/2017	18	11	2017	15:16:20	54980	0.3	15	16	20	48	0.050537109	3.5336426	-0.19458008	0.22827148	-0.87548828	0.23608398	0.024414063	0	0	0	0	0	0	0	0	0	0.92553711	0.074462891	0.027587891	0.002685547	-0.000488281	-0.024169922	0.581	33591.67	0.481	-1306.05	0.684
490	8710	8710	Category A	-0.19189453	0.2277832	-0.86376953	0.14379883	-0.30541992	0.36669922	0	0.439	18/11/2017	18	11	2017	15:16:20	54980	0.4	15	16	20	48	0.050537109	3.5336426	-0.19458008	0.2277832	-0.87573242	0.054931641	0.012207031	0	0	0	0	0	0	0	0	0	0.92553711	0.074462891	0.014892578	0.002685547	0	0.011962891	0.622	33451.42	0.538	-1369.81	0.684
491	8711	8711	Category A	-0.19189453	0.21582031	-0.88793945	0.14770508	-0.30664063	0.36767578	0	0.352	18/11/2017	18	11	2017	15:16:20	54980	0.5	15	16	20	48	0.050537109	3.5336426	-0.19458008	0.2277832	-0.87524414	0.23754883	0.017578125	0	0	0	0	0	0	0	0	0	0.92504883	0.074951172	0.02734375	0.002685547	-0.011962891	-0.012451172	0.639	33395.46	0.662	-1584.16	0.792
492	8712	8712	Category A	-0.19189453	0.2277832	-0.87597656	0.13818359	-0.30053711	0.37084961	0	0.684	18/11/2017	18	11	2017	15:16:20	54980	0.6	15	16	20	48	0.050537109	3.5336426	-0.19458008	0.22729492	-0.87475586	0.47900391	0.002929688	0	0	0	0	0	0	0	0	0	0.92456055	0.075439453	0.004150391	0.002685547	0.000244141	-0.000976563	0.676	33277.7	0.524	-1275.36	0.684
493	8713	8713	Category A	-0.19189453	0.21582031	-0.87597656	0.14282227	-0.30712891	0.36767578	0	0.621	18/11/2017	18	11	2017	15:16:20	54980	0.7	15	16	20	49	0.050537109	3.5336426	-0.19433594	0.22705078	-0.875	0.57397461	0.01171875	0	0	0	0	0	0	0	0	0	0.92480469	0.075195313	0.014648438	0.002441406	-0.011230469	-0.000732422	0.602	33518.87	0.451	-1213.75	0.684
494	8714	8714	Category A	-0.19189453	0.21582031	-0.88793945	0.13891602	-0.30395508	0.3659668	0	1.172	18/11/2017	18	11	2017	15:16:20	54980	0.8	15	16	20	49	0.050537109	3.5336426	-0.19189453	0.22729492	-0.87475586	0.42114258	0.017333984	0	0	0	0	0	0	0	0	0	0.92407227	0.075927734	0.024658203	0	-0.011474609	-0.012939453	0.691	33231.45	0.462	-1135.74	0.684
495	8715	8715	Category A	-0.19189453	0.2277832	-0.87597656	0.14306641	-0.30615234	0.36767578	0	0.347	18/11/2017	18	11	2017	15:16:20	54980	0.9	15	16	20	49	0.050537109	3.5336426	-0.19189453	0.22753906	-0.875	0.36499023	0.000732422	0	0	0	0	0	0	0	0	0	0.92431641	0.075683594	0.000976563	0	0	-0.000732422	0.714	33162.08	0.222	-590.44	0.684
496	8716	8716	Category A	-0.19189453	0.21582031	-0.85180664	0.13696289	-0.296875	0.36669922	0	0.971	18/11/2017	18	11	2017	15:16:21	54981	0	15	16	21	49	0.050537109	3.5336426	-0.19213867	0.22753906	-0.87573242	0.31518555	0.026611328	0	0	0	0	0	0	0	0	0	0.92480469	0.075195313	0.035888672	0.000244141	-0.01171875	0.023925781	0.628	33431.53	0.19	-562.21	0.621
497	8717	8717	Category A	-0.19189453	0.2277832	-0.87597656	0.14379883	-0.30688477	0.36669922	0	0.494	18/11/2017	18	11	2017	15:16:21	54981	0.1	15	16	21	49	0.050537109	3.5336426	-0.19213867	0.22729492	-0.87573242	0.007324219	0.000488281	0	0	0	0	0	0	0	0	0	0.92504883	0.074951172	0.000732422	0.000244141	0.000244141	0	0.563	33655.79	0.144	-472.79	0.971
498	8718	8718	Category A	-0.17993164	0.21582031	-0.87597656	0.13745117	-0.30322266	0.36865234	0	0.167	18/11/2017	18	11	2017	15:16:21	54981	0.2	15	16	21	49	0.050537109	3.5336426	-0.19238281	0.22729492	-0.8762207	0.38745117	0.016845703	0	0	0	0	0	0	0	0	0	0.92553711	0.074462891	0.024414063	0.012451172	-0.011474609	0.000244141	0.541	33736.45	0.116	-398.95	0.971
499	8719	8719	Category A	-0.21582031	0.2277832	-0.85180664	0.14379883	-0.30541992	0.36865234	0	0.229	18/11/2017	18	11	2017	15:16:21	54981	0.3	15	16	21	49	0.050537109	3.5336426	-0.19213867	0.2265625	-0.87597656	0.55322266	0.033935547	0	0	0	0	0	0	0	0	0	0.92504883	0.074951172	0.048828125	-0.0234375	0.000976563	0.024169922	0.686	33246.77	-0.003	9.24	0.985
500	8720	8720	Category A	-0.21582031	0.21582031	-0.88793945	0.13964844	-0.30541992	0.36572266	0	1.041	18/11/2017	18	11	2017	15:16:21	54981	0.4	15	16	21	49	0.050537109	3.5336426	-0.19189453	0.22631836	-0.8762207	0.44165039	0.028320313	0	0	0	0	0	0	0	0	0	0.92504883	0.074951172	0.045898438	-0.023681641	-0.010498047	-0.011474609	0.688	33240.63	-0.09	291.94	0.985
501	8721	8721	Category A	-0.20385742	0.21582031	-0.88793945	0.1484375	-0.30517578	0.36669922	0	1.217	18/11/2017	18	11	2017	15:16:21	54981	0.5	15	16	21	49	0.050537109	3.5336426	-0.19165039	0.22607422	-0.87646484	0.33007813	0.01953125	0	0	0	0	0	0	0	0	0	0.92529297	0.074707031	0.033691406	-0.011962891	-0.010253906	-0.011230469	0.714	33162.08	-0.08	249.71	0.985
502	8722	8722	Category A	-0.19189453	0.21582031	-0.89990234	0.15185547	-0.3034668	0.37158203	0	0.985	18/11/2017	18	11	2017	15:16:21	54981	0.6	15	16	21	49	0.050537109	3.5336426	-0.19165039	0.22631836	-0.87646484	0.22241211	0.025390625	0	0	0	0	0	0	0	0	0	0.92529297	0.074707031	0.033691406	0	-0.010498047	-0.023193359	0.769	33003.25	0.105	-279.26	0.985
503	8723	8723	Category A	-0.17993164	0.2277832	-0.85180664	0.14038086	-0.30883789	0.36889648	0	0.649	18/11/2017	18	11	2017	15:16:21	54981	0.7	15	16	21	50	0.050537109	3.5336426	-0.19165039	0.22631836	-0.87670898	0.18286133	0.027587891	0	0	0	0	0	0	0	0	0	0.92578125	0.07421875	0.038085938	0.01171875	0.001220703	0.024902344	0.85	32785.33	0.106	-261.1	0.985
504	8724	8724	Category A	-0.17993164	0.2277832	-0.85180664	0.14135742	-0.30224609	0.37280273	0	0.497	18/11/2017	18	11	2017	15:16:21	54981	0.8	15	16	21	50	0.050537109	3.5336426	-0.19165039	0.22631836	-0.87670898	1.0656738	0.027587891	0	0	0	0	0	0	0	0	0	0.92553711	0.074462891	0.038085938	0.01171875	0.001220703	0.024902344	0.765	33014.49	0.296	-726.71	0.985
505	8725	8725	Category A	-0.17993164	0.25195313	-0.87597656	0.140625	-0.30395508	0.37182617	0	0.714	18/11/2017	18	11	2017	15:16:21	54981	0.9	15	16	21	50	0.050537109	3.5336426	-0.19165039	0.22583008	-0.87646484	1.609375	0.028320313	0	0	0	0	0	0	0	0	0	0.92504883	0.074951172	0.038330078	0.01171875	0.025878906	0.000488281	0.796	32928.63	0.254	-616.99	0.985
506	8726	8726	Category A	-0.17993164	0.25195313	-0.85180664	0.14038086	-0.30957031	0.36669922	0	0.529	18/11/2017	18	11	2017	15:16:22	54982	0	15	16	22	50	0.050537109	3.5336426	-0.19165039	0.22631836	-0.8762207	1.7478027	0.037109375	0	0	0	0	0	0	0	0	0	0.92504883	0.074951172	0.061767578	0.01171875	0.025390625	0.024414063	0.798	32923.18	0.262	-633.24	0.714
507	8727	8727	Category A	-0.19189453	0.2277832	-0.87597656	0.13525391	-0.29833984	0.36865234	0	1.407	18/11/2017	18	11	2017	15:16:22	54982	0.1	15	16	22	50	0.050537109	3.5336426	-0.19140625	0.22631836	-0.87646484	1.8791504	0.001464844	0	0	0	0	0	0	0	0	0	0.92529297	0.074707031	0.002197266	-0.000244141	0.001220703	0.000488281	0.725	33129.54	0.371	-916.36	0.714
508	8728	8728	Category A	-0.15576172	0.21582031	-0.88793945	0.14916992	-0.30664063	0.36572266	0	0.996	18/11/2017	18	11	2017	15:16:22	54982	0.2	15	16	22	50	0.050537109	3.5336426	-0.19091797	0.22631836	-0.87646484	1.7490234	0.038574219	0	0	0	0	0	0	0	0	0	0.92529297	0.074707031	0.057128906	0.03515625	-0.010498047	-0.011230469	0.753	33048.48	0.055	-152.36	0.996
509	8729	8729	Category A	-0.19189453	0.2277832	-0.85180664	0.14550781	-0.3034668	0.37182617	0	0.21	18/11/2017	18	11	2017	15:16:22	54982	0.3	15	16	22	50	0.050537109	3.5336426	-0.19116211	0.2265625	-0.8762207	1.5297852	0.024414063	0	0	0	0	0	0	0	0	0	0.92504883	0.074951172	0.026123047	-0.000488281	0.000976563	0.024414063	0.814	32880.01	-0.024	65.02	0.996
510	8730	8730	Category A	-0.20385742	0.2277832	-0.87597656	0.13549805	-0.30419922	0.37182617	0	0.663	18/11/2017	18	11	2017	15:16:22	54982	0.4	15	16	22	50	0.050537109	3.5336426	-0.19116211	0.22631836	-0.87646484	1.0651855	0.012451172	0	0	0	0	0	0	0	0	0	0.92529297	0.074707031	0.014404297	-0.012451172	0.001220703	0.000488281	0.88	32708.87	0.319	-704.58	1.082
511	8731	8731	Category A	-0.19189453	0.2277832	-0.85180664	0.13842773	-0.30224609	0.36669922	0	1.082	18/11/2017	18	11	2017	15:16:22	54982	0.5	15	16	22	50	0.050537109	3.5336426	-0.19091797	0.2265625	-0.87646484	0.7512207	0.024658203	0	0	0	0	0	0	0	0	0	0.92504883	0.074951172	0.026367188	-0.000732422	0.000976563	0.024658203	0.928	32590.83	0.28	-604.09	1.072
512	8732	8732	Category A	-0.20385742	0.23999023	-0.86376953	0.13745117	-0.30395508	0.36987305	0	0.926	18/11/2017	18	11	2017	15:16:22	54982	0.6	15	16	22	50	0.050537109	3.5336426	-0.19091797	0.2265625	-0.8762207	0.46020508	0.022216797	0	0	0	0	0	0	0	0	0	0.92504883	0.074951172	0.038574219	-0.012695313	0.013183594	0.012451172	0.941	32559.71	0.622	-1193.21	1.082
513	8733	8733	Category A	-0.19189453	0.23999023	-0.89990234	0.13720703	-0.3034668	0.37402344	0	1.695	18/11/2017	18	11	2017	15:16:22	54982	0.7	15	16	22	51	0.050537109	3.5336426	-0.19116211	0.22680664	-0.8762207	0.12451172	0.026855469	0	0	0	0	0	0	0	0	0	0.92504883	0.074951172	0.037109375	-0.000488281	0.013183594	-0.0234375	1.134	32134.33	0.495	-870.26	1.082
514	8734	8734	Category A	-0.19189453	0.2277832	-0.88793945	0.14379883	-0.30371094	0.36572266	0	1.072	18/11/2017	18	11	2017	15:16:22	54982	0.8	15	16	22	51	0.050537109	3.5336426	-0.19116211	0.22705078	-0.87597656	0.68041992	0.01171875	0	0	0	0	0	0	0	0	0	0.92480469	0.075195313	0.012939453	-0.000488281	0.000488281	-0.01171875	1.055	32300.77	0.553	-1004.48	1.082
515	8735	8735	Category A	-0.19189453	0.23999023	-0.89990234	0.13745117	-0.30249023	0.3659668	0	1.37	18/11/2017	18	11	2017	15:16:22	54982	0.9	15	16	22	51	0.050537109	3.5336426	-0.19116211	0.22705078	-0.87573242	1.027832	0.02734375	0	0	0	0	0	0	0	0	0	0.92456055	0.075439453	0.037597656	-0.000488281	0.012695313	-0.023925781	0.95	32538.37	0.515	-1013.12	1.072
516	8736	8736	Category A	-0.19189453	0.25195313	-0.87597656	0.13867188	-0.30908203	0.36669922	0	0.188	18/11/2017	18	11	2017	15:16:23	54983	0	15	16	23	51	0.050537109	3.5336426	-0.19140625	0.2265625	-0.87573242	1.3869629	0.025146484	0	0	0	0	0	0	0	0	0	0.92456055	0.075439453	0.025634766	-0.000244141	0.025146484	0	0.948	32543.1	0.155	-344.61	1.072
517	8737	8737	Category A	-0.19189453	0.2277832	-0.86376953	0.13842773	-0.30224609	0.37597656	0	0.45	18/11/2017	18	11	2017	15:16:23	54983	0.1	15	16	23	51	0.050537109	3.5336426	-0.19140625	0.2265625	-0.87524414	1.5324707	0.01171875	0	0	0	0	0	0	0	0	0	0.92431641	0.075683594	0.012939453	-0.000244141	0.000976563	0.011474609	0.776	32983.7	0.374	-881.92	0.915
518	8738	8738	Category A	-0.20385742	0.2277832	-0.87597656	0.14306641	-0.30688477	0.36572266	0	0.915	18/11/2017	18	11	2017	15:16:23	54983	0.2	15	16	23	51	0.050537109	3.5336426	-0.19140625	0.2265625	-0.87524414	1.2956543	0.012207031	0	0	0	0	0	0	0	0	0	0.92407227	0.075927734	0.013916016	-0.012207031	0.000976563	-0.000488281	0.71	33174.01	0.177	-482.67	0.865
519	8739	8739	Category A	-0.19189453	0.23999023	-0.83984375	0.14624023	-0.30444336	0.36474609	0	0.666	18/11/2017	18	11	2017	15:16:23	54983	0.3	15	16	23	51	0.050537109	3.5336426	-0.19140625	0.2265625	-0.875	1.013916	0.037597656	0	0	0	0	0	0	0	0	0	0.92407227	0.075927734	0.048583984	-0.000244141	0.013183594	0.03515625	0.625	33441.45	0.288	-814.27	0.865
520	8740	8740	Category A	-0.21582031	0.2277832	-0.86376953	0.13867188	-0.30639648	0.36865234	0	0.671	18/11/2017	18	11	2017	15:16:23	54983	0.4	15	16	23	51	0.050537109	3.5336426	-0.19140625	0.2265625	-0.87402344	0.67871094	0.026367188	0	0	0	0	0	0	0	0	0	0.9230957	0.076904297	0.035644531	-0.024169922	0.000976563	0.010253906	0.793	32936.82	0.207	-514.11	0.915
521	8741	8741	Category A	-0.20385742	0.23999023	-0.87597656	0.13891602	-0.3034668	0.37182617	0	0.865	18/11/2017	18	11	2017	15:16:23	54983	0.5	15	16	23	51	0.050537109	3.5336426	-0.19140625	0.2265625	-0.87402344	0.56054688	0.018066406	0	0	0	0	0	0	0	0	0	0.9230957	0.076904297	0.027099609	-0.012207031	0.013183594	-0.001708984	0.981	32466.1	0.232	-489.06	0.915
522	8742	8742	Category A	-0.19189453	0.21582031	-0.86376953	0.140625	-0.30688477	0.36865234	0	1.196	18/11/2017	18	11	2017	15:16:23	54983	0.6	15	16	23	51	0.050537109	3.5336426	-0.19140625	0.22680664	-0.87426758	0.12744141	0.015380859	0	0	0	0	0	0	0	0	0	0.92333984	0.076660156	0.021972656	-0.000244141	-0.010986328	0.010498047	0.922	32605.31	0.481	-975.12	0.865
523	8743	8743	Category A	-0.17993164	0.21582031	-0.87597656	0.1394043	-0.29760742	0.37255859	0	1.575	18/11/2017	18	11	2017	15:16:23	54983	0.7	15	16	23	51	0.050537109	3.5336426	-0.19140625	0.22753906	-0.87451172	0.31103516	0.016601563	0	0	0	0	0	0	0	0	0	0.92358398	0.076416016	0.024658203	0.011474609	-0.01171875	-0.001220703	0.887	32691.34	0.558	-1132.64	0.865
524	8744	8744	Category A	-0.16796875	0.2277832	-0.89990234	0.14233398	-0.30151367	0.36572266	0	0.559	18/11/2017	18	11	2017	15:16:23	54983	0.8	15	16	23	52	0.051269531	3.5304199	-0.19140625	0.2277832	-0.87475586	0.33374023	0.034179688	0	0	0	0	0	0	0	0	0	0.92407227	0.075927734	0.048583984	0.0234375	0	-0.024902344	0.918	32615.01	0.431	-890.32	0.865
525	8745	8745	Category A	-0.17993164	0.23999023	-0.85180664	0.13720703	-0.30273438	0.375	0	0.459	18/11/2017	18	11	2017	15:16:23	54983	0.9	15	16	23	52	0.051269531	3.5304199	-0.19140625	0.22827148	-0.87402344	0.45385742	0.027587891	0	0	0	0	0	0	0	0	0	0.92358398	0.076416016	0.045410156	0.011474609	0.011474609	0.022216797	0.884	32698.84	0.297	-659.12	1.196
526	8746	8746	Category A	-0.17993164	0.21582031	-0.88793945	0.14794922	-0.30517578	0.3684082	0	0.857	18/11/2017	18	11	2017	15:16:24	54984	0	15	16	24	52	0.051269531	3.5304199	-0.19140625	0.22827148	-0.8737793	0.62963867	0.021972656	0	0	0	0	0	0	0	0	0	0.92333984	0.076660156	0.038085938	0.011474609	-0.012451172	-0.013916016	0.907	32641.85	0.26	-574.27	1.334
527	8747	8747	Category A	-0.19189453	0.23999023	-0.88793945	0.14624023	-0.30541992	0.36962891	0	0.661	18/11/2017	18	11	2017	15:16:24	54984	0.1	15	16	24	52	0.051269531	3.5304199	-0.19165039	0.22851563	-0.87402344	0.60717773	0.017578125	0	0	0	0	0	0	0	0	0	0.92358398	0.076416016	0.025146484	0	0.011230469	-0.013671875	0.878	32713.9	0.18	-419.63	0.857
528	8748	8748	Category A	-0.20385742	0.2277832	-0.87597656	0.13574219	-0.30078125	0.36987305	0	1.334	18/11/2017	18	11	2017	15:16:24	54984	0.2	15	16	24	52	0.051269531	3.5304199	-0.19189453	0.22851563	-0.87402344	0.65551758	0.011962891	0	0	0	0	0	0	0	0	0	0.92382813	0.076171875	0.014404297	-0.01171875	-0.000732422	-0.001708984	0.834	32827	0.084	-211.99	1.334
529	8749	8749	Category A	-0.19189453	0.21582031	-0.89990234	0.13891602	-0.30224609	0.3737793	0	1.403	18/11/2017	18	11	2017	15:16:24	54984	0.3	15	16	24	52	0.051269531	3.5304199	-0.19213867	0.22924805	-0.87426758	0.77148438	0.028808594	0	0	0	0	0	0	0	0	0	0.92407227	0.075927734	0.039306641	0.000244141	-0.013427734	-0.025390625	1.062	32285.62	-0.259	623.99	1.403
530	8750	8750	Category A	-0.19189453	0.25195313	-0.88793945	0.14794922	-0.30517578	0.36572266	0	0.293	18/11/2017	18	11	2017	15:16:24	54984	0.4	15	16	24	52	0.051269531	3.5304199	-0.19213867	0.22900391	-0.87402344	0.80273438	0.026367188	0	0	0	0	0	0	0	0	0	0.92382813	0.076171875	0.036621094	0.000244141	0.022705078	-0.013671875	1.16	32081.61	-0.319	727.08	1.443
531	8751	8751	Category A	-0.19189453	0.2277832	-0.87597656	0.14428711	-0.3034668	0.36572266	0	1.827	18/11/2017	18	11	2017	15:16:24	54984	0.5	15	16	24	52	0.051269531	3.5304199	-0.19213867	0.22900391	-0.87475586	0.75219727	0.001708984	0	0	0	0	0	0	0	0	0	0.92456055	0.075439453	0.002685547	0.000244141	-0.001220703	-0.000976563	1.301	31811.3	-0.452	976.61	1.443
532	8752	8752	Category A	-0.17993164	0.20385742	-0.86376953	0.13769531	-0.29833984	0.36669922	0	1.443	18/11/2017	18	11	2017	15:16:24	54984	0.6	15	16	24	52	0.051269531	3.5304199	-0.19213867	0.22900391	-0.875	0.44140625	0.030273438	0	0	0	0	0	0	0	0	0	0.92480469	0.075195313	0.048828125	0.012207031	-0.025146484	0.011230469	1.2	32002.34	-0.432	1003.72	1.443
533	8753	8753	Category A	-0.19189453	0.2277832	-0.86376953	0.13867188	-0.29760742	0.36865234	0	1.509	18/11/2017	18	11	2017	15:16:24	54984	0.7	15	16	24	53	0.051269531	3.5304199	-0.19213867	0.22900391	-0.875	0.24243164	0.011230469	0	0	0	0	0	0	0	0	0	0.92480469	0.075195313	0.012939453	0.000244141	-0.001220703	0.011230469	1.053	32305.12	-0.263	639.91	1.443
534	8754	8754	Category A	-0.20385742	0.23999023	-0.89990234	0.14379883	-0.30932617	0.36669922	0	0.728	18/11/2017	18	11	2017	15:16:24	54984	0.8	15	16	24	53	0.051269531	3.5304199	-0.19213867	0.22900391	-0.87524414	0.20996094	0.029296875	0	0	0	0	0	0	0	0	0	0.92480469	0.075195313	0.047119141	-0.011474609	0.010742188	-0.024414063	1.153	32095.71	-0.594	1574.55	1.443
535	8755	8755	Category A	-0.19189453	0.2277832	-0.88793945	0.13867188	-0.29516602	0.37280273	0	0.52	18/11/2017	18	11	2017	15:16:24	54984	0.9	15	16	24	53	0.051269531	3.5304199	-0.19213867	0.22875977	-0.87524414	0.79833984	0.012451172	0	0	0	0	0	0	0	0	0	0.92504883	0.074951172	0.013916016	0.000244141	-0.000976563	-0.012451172	0.936	32571.64	-0.39	1146.24	0.894
536	8756	8756	Category A	-0.20385742	0.2277832	-0.87597656	0.14208984	-0.30786133	0.36767578	0	0.894	18/11/2017	18	11	2017	15:16:25	54985	0	15	16	25	53	0.051269531	3.5304199	-0.19213867	0.22900391	-0.87524414	0.9296875	0.01171875	0	0	0	0	0	0	0	0	0	0.92504883	0.074951172	0.013427734	-0.011474609	-0.001220703	-0.000488281	0.818	32869.32	-0.16	465	0.84
537	8757	8757	Category A	-0.20385742	0.23999023	-0.89990234	0.1394043	-0.29760742	0.36572266	0	0.526	18/11/2017	18	11	2017	15:16:25	54985	0.1	15	16	25	53	0.051269531	3.5304199	-0.19213867	0.22900391	-0.87548828	0.75683594	0.029052734	0	0	0	0	0	0	0	0	0	0.92504883	0.074951172	0.046875	-0.011474609	0.010742188	-0.024169922	0.707	33183	0.03	-88.51	0.734
538	8758	8758	Category A	-0.17993164	0.20385742	-0.89990234	0.13891602	-0.30126953	0.36889648	0	0.734	18/11/2017	18	11	2017	15:16:25	54985	0.2	15	16	25	53	0.051269531	3.5304199	-0.19213867	0.22900391	-0.87548828	0.6706543	0.036865234	0	0	0	0	0	0	0	0	0	0.92504883	0.074951172	0.061767578	0.012207031	-0.025146484	-0.024169922	0.657	33337.5	0.069	-210.9	0.734
539	8759	8759	Category A	-0.17993164	0.2277832	-0.88793945	0.13598633	-0.30053711	0.36694336	0	0.84	18/11/2017	18	11	2017	15:16:25	54985	0.3	15	16	25	53	0.051269531	3.5304199	-0.19213867	0.22900391	-0.87573242	0.65161133	0.017333984	0	0	0	0	0	0	0	0	0	0.92529297	0.074707031	0.025878906	0.012207031	-0.001220703	-0.011962891	0.683	33256.01	-0.055	175.52	0.734
540	8760	8760	Category A	-0.17993164	0.20385742	-0.86376953	0.14794922	-0.30126953	0.36987305	0	0.428	18/11/2017	18	11	2017	15:16:25	54985	0.4	15	16	25	53	0.051269531	3.5304199	-0.19189453	0.22900391	-0.87597656	0.25708008	0.030517578	0	0	0	0	0	0	0	0	0	0.92553711	0.074462891	0.049560547	0.011962891	-0.025146484	0.012207031	0.598	33532.57	0.076	-248.64	0.734
541	8761	8761	Category A	-0.19189453	0.2277832	-0.88793945	0.14135742	-0.30224609	0.36987305	0	0.68	18/11/2017	18	11	2017	15:16:25	54985	0.5	15	16	25	53	0.051269531	3.5304199	-0.19165039	0.22900391	-0.87597656	0.076660156	0.01171875	0	0	0	0	0	0	0	0	0	0.92553711	0.074462891	0.013183594	0	-0.001220703	-0.01171875	0.634	33411.79	0.036	-115.35	0.741
542	8762	8762	Category A	-0.17993164	0.23999023	-0.88793945	0.14379883	-0.30615234	0.36865234	0	0.382	18/11/2017	18	11	2017	15:16:25	54985	0.6	15	16	25	53	0.051269531	3.5304199	-0.19140625	0.22924805	-0.87597656	0.069091797	0.01953125	0	0	0	0	0	0	0	0	0	0.92553711	0.074462891	0.034179688	0.011474609	0.010498047	-0.01171875	0.874	32723.99	-0.216	610.33	0.84
543	8763	8763	Category A	-0.19189453	0.21582031	-0.87597656	0.14208984	-0.30786133	0.36669922	0	0.741	18/11/2017	18	11	2017	15:16:25	54985	0.7	15	16	25	54	0.051269531	3.5304199	-0.19140625	0.22949219	-0.87573242	0.045898438	0.013671875	0	0	0	0	0	0	0	0	0	0.92529297	0.074707031	0.014160156	-0.000244141	-0.013671875	0	0.956	32524.23	-0.269	719.47	1.06
544	8764	8764	Category A	-0.20385742	0.23999023	-0.87597656	0.13842773	-0.3034668	0.37084961	0	2.173	18/11/2017	18	11	2017	15:16:25	54985	0.8	15	16	25	54	0.051269531	3.5304199	-0.19165039	0.22973633	-0.87597656	0.52001953	0.015625	0	0	0	0	0	0	0	0	0	0.92553711	0.074462891	0.022216797	-0.011962891	0.010009766	0	1.061	32287.78	-0.307	757.85	1.06
545	8765	8765	Category A	-0.19189453	0.25195313	-0.87597656	0.13818359	-0.30053711	0.37597656	0	1.333	18/11/2017	18	11	2017	15:16:25	54985	0.9	15	16	25	54	0.051269531	3.5304199	-0.19165039	0.22949219	-0.87646484	1.1130371	0.022216797	0	0	0	0	0	0	0	0	0	0.92626953	0.073730469	0.022949219	0	0.022216797	0.000488281	1.05	32311.64	-0.261	636.13	1.06
546	8766	8766	Category A	-0.16796875	0.23999023	-0.87597656	0.14208984	-0.30322266	0.37060547	0	1.06	18/11/2017	18	11	2017	15:16:26	54986	0	15	16	26	54	0.051269531	3.5304199	-0.19189453	0.22924805	-0.87646484	0.97290039	0.026123047	0	0	0	0	0	0	0	0	0	0.92626953	0.073730469	0.03515625	0.023925781	0.010498047	0.000488281	1.06	32289.94	-0.315	781.45	1.06
547	8767	8767	Category A	-0.17993164	0.2277832	-0.88793945	0.14624023	-0.30297852	0.36987305	0	0.611	18/11/2017	18	11	2017	15:16:26	54986	0.1	15	16	26	54	0.051269531	3.5304199	-0.19189453	0.22924805	-0.87695313	0.59326172	0.016357422	0	0	0	0	0	0	0	0	0	0.92651367	0.073486328	0.024658203	0.011962891	-0.001464844	-0.010986328	1.096	32213.18	-0.255	595.51	1.06
548	8768	8768	Category A	-0.20385742	0.2277832	-0.87597656	0.13623047	-0.30273438	0.37280273	0	0.447	18/11/2017	18	11	2017	15:16:26	54986	0.2	15	16	26	54	0.051269531	3.5304199	-0.19189453	0.22949219	-0.87719727	0.60351563	0.011962891	0	0	0	0	0	0	0	0	0	0.92675781	0.073242188	0.014648438	-0.01171875	-0.001708984	0.001220703	0.808	32896.12	0.021	-55.97	1.06
549	8769	8769	Category A	-0.19189453	0.21582031	-0.87597656	0.13720703	-0.30273438	0.37280273	0	0.952	18/11/2017	18	11	2017	15:16:26	54986	0.3	15	16	26	54	0.051269531	3.5304199	-0.19238281	0.22973633	-0.87719727	0.50317383	0.013916016	0	0	0	0	0	0	0	0	0	0.92700195	0.072998047	0.015869141	0.000488281	-0.013916016	0.001220703	0.79	32945.03	0.335	-792.22	1.06
550	8770	8770	Category A	-0.19189453	0.23999023	-0.87597656	0.14379883	-0.30615234	0.36669922	0	0.449	18/11/2017	18	11	2017	15:16:26	54986	0.4	15	16	26	54	0.051269531	3.5304199	-0.19238281	0.22973633	-0.87792969	0.23583984	0.010253906	0	0	0	0	0	0	0	0	0	0.92773438	0.072265625	0.012695313	0.000488281	0.010009766	0.001953125	1.199	32004.29	-0.113	230.01	0.952
551	8771	8771	Category A	-0.19189453	0.21582031	-0.85180664	0.13842773	-0.30151367	0.37084961	0	1.223	18/11/2017	18	11	2017	15:16:26	54986	0.5	15	16	26	54	0.051269531	3.5304199	-0.19213867	0.22949219	-0.87841797	0.78051758	0.030029297	0	0	0	0	0	0	0	0	0	0.92797852	0.072021484	0.040771484	0.000244141	-0.013671875	0.026611328	1.208	31986.74	-0.077	153.74	1.223
552	8772	8772	Category A	-0.20385742	0.2277832	-0.87597656	0.14428711	-0.30566406	0.36865234	0	3.516	18/11/2017	18	11	2017	15:16:26	54986	0.6	15	16	26	54	0.051269531	3.5304199	-0.19238281	0.22949219	-0.87866211	0.78930664	0.01171875	0	0	0	0	0	0	0	0	0	0.9284668	0.071533203	0.015869141	-0.011230469	-0.001708984	0.002685547	1.563	31366.5	-0.327	566.3	1.348
553	8773	8773	Category A	-0.19189453	0.23999023	-0.86376953	0.13818359	-0.3034668	0.37280273	0	0.666	18/11/2017	18	11	2017	15:16:26	54986	0.7	15	16	26	55	0.051269531	3.5304199	-0.19238281	0.22924805	-0.87915039	0.95507813	0.018554688	0	0	0	0	0	0	0	0	0	0.92871094	0.071289063	0.026611328	0.000488281	0.010498047	0.015380859	1.629	31264.07	-0.314	521.7	1.348
554	8774	8774	Category A	-0.20385742	0.2277832	-0.85180664	0.13891602	-0.30224609	0.36865234	0	2.574	18/11/2017	18	11	2017	15:16:26	54986	0.8	15	16	26	55	0.051269531	3.5304199	-0.19262695	0.22924805	-0.87890625	1.5041504	0.029296875	0	0	0	0	0	0	0	0	0	0.9284668	0.071533203	0.040039063	-0.010986328	-0.001464844	0.027099609	1.608	31296.29	-0.335	566.73	1.348
555	8775	8775	Category A	-0.20385742	0.21582031	-0.86376953	0.13891602	-0.3034668	0.37084961	0	1.348	18/11/2017	18	11	2017	15:16:26	54986	0.9	15	16	26	55	0.051269531	3.5304199	-0.19287109	0.22949219	-0.87890625	1.9216309	0.023193359	0	0	0	0	0	0	0	0	0	0.92871094	0.071289063	0.039794922	-0.010742188	-0.013671875	0.015136719	1.465	31525.25	-0.558	1116.6	1.348
556	8776	8776	Category A	-0.20385742	0.2277832	-0.86376953	0.13769531	-0.29907227	0.36767578	0	0.324	18/11/2017	18	11	2017	15:16:27	54987	0	15	16	27	55	0.051269531	3.5304199	-0.19287109	0.22924805	-0.87841797	1.5395508	0.018310547	0	0	0	0	0	0	0	0	0	0.92822266	0.071777344	0.027099609	-0.010742188	-0.001464844	0.014648438	1.103	32198.49	-0.184	414.09	1.34
557	8777	8777	Category A	-0.19189453	0.2277832	-0.87597656	0.13720703	-0.3034668	0.37402344	0	0.366	18/11/2017	18	11	2017	15:16:27	54987	0.1	15	16	27	55	0.051269531	3.5304199	-0.19311523	0.22924805	-0.87866211	1.0385742	0.003417969	0	0	0	0	0	0	0	0	0	0.9284668	0.071533203	0.005615234	0.001220703	-0.001464844	0.002685547	1.15	32101.78	-0.284	642.5	1.34
558	8778	8778	Category A	-0.19189453	0.23999023	-0.86376953	0.14526367	-0.30541992	0.37182617	0	1.34	18/11/2017	18	11	2017	15:16:27	54987	0.2	15	16	27	55	0.051269531	3.5304199	-0.19311523	0.22949219	-0.87915039	0.97802734	0.018554688	0	0	0	0	0	0	0	0	0	0.92895508	0.071044922	0.027099609	0.001220703	0.010253906	0.015380859	0.887	32691.34	-0.04	101.75	1.34
559	8779	8779	Category A	-0.19189453	0.23999023	-0.85180664	0.14306641	-0.30761719	0.36694336	0	0.948	18/11/2017	18	11	2017	15:16:27	54987	0.3	15	16	27	55	0.051269531	3.5304199	-0.19287109	0.22924805	-0.87915039	0.59277344	0.029296875	0	0	0	0	0	0	0	0	0	0.92871094	0.071289063	0.0390625	0.000976563	0.010498047	0.02734375	0.913	32627.18	-0.125	323.34	0.998
560	8780	8780	Category A	-0.19189453	0.2277832	-0.87597656	0.13745117	-0.30249023	0.37084961	0	0.998	18/11/2017	18	11	2017	15:16:27	54987	0.4	15	16	27	55	0.051269531	3.5304199	-0.19311523	0.22900391	-0.87963867	0.32470703	0.00390625	0	0	0	0	0	0	0	0	0	0.92919922	0.070800781	0.006103516	0.001220703	-0.001220703	0.003662109	1	32422.71	-0.03	68.82	1.34
561	8781	8781	Category A	-0.19189453	0.2277832	-0.87597656	0.14379883	-0.30688477	0.36767578	0	1.507	18/11/2017	18	11	2017	15:16:27	54987	0.5	15	16	27	55	0.051269531	3.5304199	-0.19262695	0.22900391	-0.87988281	1.0012207	0.004150391	0	0	0	0	0	0	0	0	0	0.92944336	0.070556641	0.006103516	0.000732422	-0.001220703	0.00390625	1.213	31977.04	-0.197	409.65	1.507
562	8782	8782	Category A	-0.19189453	0.25195313	-0.86376953	0.14135742	-0.30517578	0.36572266	0	0.843	18/11/2017	18	11	2017	15:16:27	54987	0.6	15	16	27	55	0.051513672	3.4933594	-0.19238281	0.22900391	-0.88012695	1.2102051	0.028076172	0	0	0	0	0	0	0	0	0	0.9296875	0.0703125	0.039794922	0.000488281	0.022705078	0.016357422	1.403	31630.19	-0.405	797.06	1.507
563	8783	8783	Category A	-0.19189453	0.23999023	-0.89990234	0.14306641	-0.30761719	0.36767578	0	1.642	18/11/2017	18	11	2017	15:16:27	54987	0.7	15	16	27	56	0.051513672	3.4933594	-0.19238281	0.22900391	-0.88037109	1.3886719	0.021972656	0	0	0	0	0	0	0	0	0	0.92993164	0.070068359	0.030517578	0.000488281	0.010742188	-0.019287109	1.445	31558.7	-0.37	699.01	1.507
564	8784	8784	Category A	-0.20385742	0.26391602	-0.85180664	0.13842773	-0.30151367	0.37084961	0	2.485	18/11/2017	18	11	2017	15:16:27	54987	0.8	15	16	27	56	0.051513672	3.4933594	-0.19262695	0.22949219	-0.88061523	1.6838379	0.046142578	0	0	0	0	0	0	0	0	0	0.93017578	0.069824219	0.074462891	-0.010986328	0.034179688	0.028808594	1.349	31724.69	-0.314	619.81	1.507
565	8785	8785	Category A	-0.19189453	0.23999023	-0.85180664	0.13549805	-0.30419922	0.37182617	0	1.2	18/11/2017	18	11	2017	15:16:27	54987	0.9	15	16	27	56	0.051513672	3.4933594	-0.19287109	0.22949219	-0.88012695	1.7023926	0.030273438	0	0	0	0	0	0	0	0	0	0.92993164	0.070068359	0.039794922	0.000976563	0.010253906	0.028320313	1.181	32039.72	-0.053	106.92	1.2
566	8786	8786	Category A	-0.19189453	0.2277832	-0.87597656	0.14208984	-0.30444336	0.36572266	0	0.417	18/11/2017	18	11	2017	15:16:28	54988	0	15	16	28	56	0.051513672	3.4933594	-0.19287109	0.22949219	-0.88061523	1.302002	0.005126953	0	0	0	0	0	0	0	0	0	0.93041992	0.069580078	0.0078125	0.000976563	-0.001708984	0.004638672	1.167	32067.58	-0.167	355.13	1.2
567	8787	8787	Category A	-0.20385742	0.21582031	-0.85180664	0.14379883	-0.30541992	0.36767578	0	0.502	18/11/2017	18	11	2017	15:16:28	54988	0.1	15	16	28	56	0.051513672	3.4933594	-0.19311523	0.22973633	-0.88085938	0.89501953	0.033935547	0	0	0	0	0	0	0	0	0	0.93066406	0.069335938	0.053710938	-0.010498047	-0.013916016	0.029052734	1.058	32294.27	-0.121	274.98	1.2
568	8788	8788	Category A	-0.19189453	0.23999023	-0.87597656	0.14770508	-0.30615234	0.37084961	0	0.759	18/11/2017	18	11	2017	15:16:28	54988	0.2	15	16	28	56	0.051513672	3.4933594	-0.19311523	0.22973633	-0.88085938	0.54370117	0.011230469	0	0	0	0	0	0	0	0	0	0.93066406	0.069335938	0.016357422	0.001220703	0.010009766	0.004882813	0.918	32615.01	0.127	-292.46	0.989
569	8789	8789	Category A	-0.19189453	0.21582031	-0.88793945	0.14160156	-0.30224609	0.36474609	0	0.989	18/11/2017	18	11	2017	15:16:28	54988	0.3	15	16	28	56	0.051513672	3.4933594	-0.19311523	0.22973633	-0.88085938	0.068359375	0.015625	0	0	0	0	0	0	0	0	0	0.93066406	0.069335938	0.022216797	0.001220703	-0.013916016	-0.006835938	0.803	32909.61	0.243	-589.24	0.759
570	8790	8790	Category A	-0.19189453	0.2277832	-0.92382813	0.14428711	-0.30371094	0.36962891	0	1.646	18/11/2017	18	11	2017	15:16:28	54988	0.4	15	16	28	56	0.051513672	3.4933594	-0.19311523	0.23022461	-0.88061523	0.515625	0.043212891	0	0	0	0	0	0	0	0	0	0.93041992	0.069580078	0.046875	0.001220703	-0.002441406	-0.04296875	0.841	32808.69	0.21	-499.23	0.759
571	8791	8791	Category A	-0.19189453	0.21582031	-0.89990234	0.14428711	-0.30615234	0.36865234	0	0.508	18/11/2017	18	11	2017	15:16:28	54988	0.5	15	16	28	56	0.051513672	3.4933594	-0.19287109	0.22998047	-0.88037109	0.84326172	0.024169922	0	0	0	0	0	0	0	0	0	0.93017578	0.069824219	0.034912109	0.000976563	-0.014160156	-0.019287109	0.849	32787.91	-0.03	78.75	0.759
572	8792	8792	Category A	-0.19189453	0.21582031	-0.87597656	0.1340332	-0.30053711	0.37402344	0	0.647	18/11/2017	18	11	2017	15:16:28	54988	0.6	15	16	28	56	0.051513672	3.4933594	-0.19287109	0.23022461	-0.88012695	1.1621094	0.015136719	0	0	0	0	0	0	0	0	0	0.93017578	0.069824219	0.020019531	0.000976563	-0.014404297	0.004150391	0.768	33006.06	0.009	-25.14	0.989
573	8793	8793	Category A	-0.19189453	0.21582031	-0.88793945	0.13989258	-0.30249023	0.3737793	0	0.546	18/11/2017	18	11	2017	15:16:28	54988	0.7	15	16	28	57	0.051513672	3.4933594	-0.19311523	0.23095703	-0.88012695	1.3759766	0.017089844	0	0	0	0	0	0	0	0	0	0.93017578	0.069824219	0.024169922	0.001220703	-0.015136719	-0.007568359	0.79	32945.03	-0.091	262.08	0.647
574	8794	8794	Category A	-0.19189453	0.20385742	-0.89990234	0.14501953	-0.30688477	0.37084961	0	0.274	18/11/2017	18	11	2017	15:16:28	54988	0.8	15	16	28	57	0.051513672	3.4933594	-0.19335938	0.23095703	-0.88012695	1.4040527	0.033447266	0	0	0	0	0	0	0	0	0	0.93017578	0.069824219	0.048095703	0.001464844	-0.027099609	-0.01953125	0.559	33670.26	0.065	-225.49	0.546
575	8795	8795	Category A	-0.19189453	0.23999023	-0.87597656	0.13964844	-0.30639648	0.36791992	0	1.12	18/11/2017	18	11	2017	15:16:28	54988	0.9	15	16	28	57	0.051513672	3.4933594	-0.19311523	0.23095703	-0.87988281	1.40625	0.009765625	0	0	0	0	0	0	0	0	0	0.93017578	0.069824219	0.014404297	0.001220703	0.008789063	0.00390625	0.546	33717.88	0.017	-62.09	0.647
576	8796	8796	Category A	-0.19189453	0.21582031	-0.86376953	0.14013672	-0.30224609	0.37084961	0	0.264	18/11/2017	18	11	2017	15:16:29	54989	0	15	16	29	57	0.051513672	3.4933594	-0.19335938	0.23095703	-0.88012695	1.1333008	0.022460938	0	0	0	0	0	0	0	0	0	0.93041992	0.069580078	0.033447266	0.001464844	-0.015136719	0.016357422	0.658	33334.32	-0.133	462.47	1.018
577	8797	8797	Category A	-0.19189453	0.2277832	-0.87597656	0.13696289	-0.30712891	0.37011719	0	0.429	18/11/2017	18	11	2017	15:16:29	54989	0.1	15	16	29	57	0.051513672	3.4933594	-0.19335938	0.23120117	-0.87988281	0.80737305	0.005615234	0	0	0	0	0	0	0	0	0	0.93017578	0.069824219	0.009277344	0.001464844	-0.003417969	0.00390625	0.737	33094.49	-0.225	752.44	1.018
578	8798	8798	Category A	-0.19189453	0.2277832	-0.88793945	0.13842773	-0.30175781	0.37280273	0	1.317	18/11/2017	18	11	2017	15:16:29	54989	0.2	15	16	29	57	0.051513672	3.4933594	-0.19335938	0.23095703	-0.87988281	0.46704102	0.008789063	0	0	0	0	0	0	0	0	0	0.92993164	0.070068359	0.012695313	0.001464844	-0.003173828	-0.0078125	0.726	33126.6	-0.261	910.66	1.018
579	8799	8799	Category A	-0.19189453	0.2277832	-0.87597656	0.14306641	-0.30859375	0.36987305	0	1.018	18/11/2017	18	11	2017	15:16:29	54989	0.3	15	16	29	57	0.051513672	3.4933594	-0.19360352	0.23144531	-0.87963867	0.15185547	0.005371094	0	0	0	0	0	0	0	0	0	0.92993164	0.070068359	0.009277344	0.001708984	-0.003662109	0.003662109	0.628	33431.53	-0.073	253.29	0.539
580	8800	8800	Category A	-0.19189453	0.20385742	-0.88793945	0.14770508	-0.30273438	0.36865234	0	0.213	18/11/2017	18	11	2017	15:16:29	54989	0.4	15	16	29	57	0.051513672	3.4933594	-0.19360352	0.23095703	-0.87963867	0.15454102	0.028564453	0	0	0	0	0	0	0	0	0	0.92993164	0.070068359	0.037353516	0.001708984	-0.027099609	-0.008056641	0.674	33283.93	-0.146	501.43	0.539
581	8801	8801	Category A	-0.19189453	0.23999023	-0.88793945	0.13793945	-0.29589844	0.36669922	0	0.529	18/11/2017	18	11	2017	15:16:29	54989	0.5	15	16	29	57	0.051513672	3.4933594	-0.19384766	0.23120117	-0.87963867	0.44628906	0.011962891	0	0	0	0	0	0	0	0	0	0.92993164	0.070068359	0.018798828	0.001953125	0.008544922	-0.008056641	0.67	33296.44	-0.174	613.63	1.018
582	8802	8802	Category A	-0.19189453	0.2277832	-0.87597656	0.140625	-0.3046875	0.36572266	0	0.539	18/11/2017	18	11	2017	15:16:29	54989	0.6	15	16	29	57	0.051513672	3.4933594	-0.19384766	0.23144531	-0.87963867	0.70336914	0.005615234	0	0	0	0	0	0	0	0	0	0.92993164	0.070068359	0.009277344	0.001953125	-0.003662109	0.003662109	0.658	33334.32	-0.007	22.35	1.018
583	8803	8803	Category A	-0.19189453	0.25195313	-0.87597656	0.14428711	-0.3034668	0.37182617	0	0.404	18/11/2017	18	11	2017	15:16:29	54989	0.7	15	16	29	58	0.051513672	3.4933594	-0.1940918	0.23095703	-0.87915039	0.7734375	0.020996094	0	0	0	0	0	0	0	0	0	0.92944336	0.070556641	0.026123047	0.002197266	0.020751953	0.003173828	0.687	33243.7	0.038	-114.16	0.615
584	8804	8804	Category A	-0.19189453	0.21582031	-0.89990234	0.14208984	-0.30541992	0.3659668	0	1.247	18/11/2017	18	11	2017	15:16:29	54989	0.8	15	16	29	58	0.051513672	3.4933594	-0.1940918	0.23095703	-0.87866211	1.0915527	0.025878906	0	0	0	0	0	0	0	0	0	0.92919922	0.070800781	0.038330078	0.002197266	-0.015136719	-0.020996094	0.754	33045.63	-0.089	266.52	0.743
585	8805	8805	Category A	-0.19189453	0.2277832	-0.87597656	0.14306641	-0.30444336	0.36767578	0	1.191	18/11/2017	18	11	2017	15:16:29	54989	0.9	15	16	29	58	0.051513672	3.4933594	-0.1940918	0.23071289	-0.87866211	1.494873	0.004638672	0	0	0	0	0	0	0	0	0	0.92895508	0.071044922	0.008056641	0.002197266	-0.002929688	0.002685547	0.789	32947.77	-0.206	636.87	0.743
586	8806	8806	Category A	-0.17993164	0.25195313	-0.87597656	0.13989258	-0.30395508	0.36669922	0	0.615	18/11/2017	18	11	2017	15:16:30	54990	0	15	16	30	58	0.051513672	3.4933594	-0.1940918	0.23046875	-0.87866211	1.4743652	0.025634766	0	0	0	0	0	0	0	0	0	0.92895508	0.071044922	0.038330078	0.014160156	0.021240234	0.002685547	0.745	33071.39	-0.119	366.75	0.981
587	8807	8807	Category A	-0.19189453	0.23999023	-0.89990234	0.14208984	-0.30541992	0.36865234	0	0.743	18/11/2017	18	11	2017	15:16:30	54990	0.1	15	16	30	58	0.051513672	3.4933594	-0.19458008	0.23046875	-0.87890625	1.2348633	0.022949219	0	0	0	0	0	0	0	0	0	0.92919922	0.070800781	0.032714844	0.002685547	0.009277344	-0.020751953	0.841	32808.69	-0.227	669.49	1.174
588	8808	8808	Category A	-0.19189453	0.23999023	-0.88793945	0.13989258	-0.30395508	0.36572266	0	0.27	18/11/2017	18	11	2017	15:16:30	54990	0.2	15	16	30	58	0.051513672	3.4933594	-0.19458008	0.23046875	-0.87915039	0.97705078	0.012939453	0	0	0	0	0	0	0	0	0	0.92944336	0.070556641	0.020751953	0.002685547	0.009277344	-0.008544922	0.829	32840.15	-0.336	1081.95	1.174
589	8809	8809	Category A	-0.19189453	0.2277832	-0.91186523	0.13964844	-0.30688477	0.36669922	0	0.981	18/11/2017	18	11	2017	15:16:30	54990	0.3	15	16	30	58	0.051513672	3.4933594	-0.1940918	0.23022461	-0.87915039	0.73632813	0.032470703	0	0	0	0	0	0	0	0	0	0.92944336	0.070556641	0.037353516	0.002197266	-0.002441406	-0.032470703	1.125	32152.81	-0.669	1922.66	0.981
590	8810	8810	Category A	-0.19189453	0.21582031	-0.91186523	0.14086914	-0.30224609	0.36669922	0	1.174	18/11/2017	18	11	2017	15:16:30	54990	0.4	15	16	30	58	0.051513672	3.4933594	-0.1940918	0.23071289	-0.87915039	0.17431641	0.035888672	0	0	0	0	0	0	0	0	0	0.92944336	0.070556641	0.049804688	0.002197266	-0.014892578	-0.032470703	1.086	32234.3	-0.548	1513.35	1.016
591	8811	8811	Category A	-0.20385742	0.21582031	-0.88793945	0.14208984	-0.30444336	0.37011719	0	2.969	18/11/2017	18	11	2017	15:16:30	54990	0.5	15	16	30	58	0.051513672	3.4933594	-0.1940918	0.23095703	-0.87915039	0.5168457	0.019775391	0	0	0	0	0	0	0	0	0	0.9296875	0.0703125	0.033203125	-0.009521484	-0.015136719	-0.008544922	1.131	32140.48	-0.406	989.06	1.016
592	8812	8812	Category A	-0.20385742	0.2277832	-0.88793945	0.13989258	-0.29760742	0.36572266	0	0.379	18/11/2017	18	11	2017	15:16:30	54990	0.6	15	16	30	58	0.051513672	3.4933594	-0.19433594	0.23095703	-0.87939453	0.93017578	0.012939453	0	0	0	0	0	0	0	0	0	0.9296875	0.0703125	0.021240234	-0.009277344	-0.003173828	-0.008300781	1.236	31932.8	-0.509	1190.86	1.174
593	8813	8813	Category A	-0.20385742	0.23999023	-0.88793945	0.140625	-0.30639648	0.36767578	0	1.016	18/11/2017	18	11	2017	15:16:30	54990	0.7	15	16	30	59	0.051513672	3.4933594	-0.1940918	0.23095703	-0.87915039	1.076416	0.015625	0	0	0	0	0	0	0	0	0	0.92944336	0.070556641	0.027099609	-0.009521484	0.008789063	-0.008544922	1.315	31785.77	-0.645	1510.67	1.174
594	8814	8814	Category A	-0.21582031	0.23999023	-0.88793945	0.13842773	-0.30175781	0.37182617	0	0.901	18/11/2017	18	11	2017	15:16:30	54990	0.8	15	16	30	59	0.051513672	3.4933594	-0.1940918	0.23095703	-0.87915039	1.3903809	0.024902344	0	0	0	0	0	0	0	0	0	0.92944336	0.070556641	0.039306641	-0.021484375	0.008789063	-0.008544922	1.273	31863.02	-0.584	1374.55	1.016
595	8815	8815	Category A	-0.19189453	0.2277832	-0.86376953	0.14233398	-0.30395508	0.36767578	0	1.452	18/11/2017	18	11	2017	15:16:30	54990	0.9	15	16	30	59	0.051513672	3.4933594	-0.19360352	0.23095703	-0.87939453	1.451416	0.016113281	0	0	0	0	0	0	0	0	0	0.9296875	0.0703125	0.020751953	0.001708984	-0.003173828	0.015625	0.907	32641.85	-0.102	262.36	0.926
596	8816	8816	Category A	-0.21582031	0.25195313	-0.89990234	0.13745117	-0.30395508	0.36987305	0	0.926	18/11/2017	18	11	2017	15:16:31	54991	0	15	16	31	59	0.051513672	3.4933594	-0.19360352	0.23095703	-0.87939453	1.2939453	0.036621094	0	0	0	0	0	0	0	0	0	0.9296875	0.0703125	0.063232422	-0.021972656	0.020751953	-0.020263672	0.919	32612.58	-0.1	254.08	0.926
597	8817	8817	Category A	-0.19189453	0.23999023	-0.88793945	0.13867188	-0.30932617	0.36865234	0	0.772	18/11/2017	18	11	2017	15:16:31	54991	0.1	15	16	31	59	0.051513672	3.4933594	-0.19116211	0.23095703	-0.87963867	1.2668457	0.012207031	0	0	0	0	0	0	0	0	0	0.92919922	0.070800781	0.017822266	-0.000488281	0.008789063	-0.008056641	0.866	32744.28	0.041	-102.43	0.901
598	8818	8818	Category A	-0.19189453	0.21582031	-0.87597656	0.13842773	-0.30224609	0.37597656	0	0.451	18/11/2017	18	11	2017	15:16:31	54991	0.2	15	16	31	59	0.051513672	3.4933594	-0.19140625	0.23071289	-0.87988281	0.85693359	0.015380859	0	0	0	0	0	0	0	0	0	0.92944336	0.070556641	0.019287109	-0.000244141	-0.014892578	0.00390625	0.847	32793.09	0.054	-136.49	0.926
599	8819	8819	Category A	-0.20385742	0.21582031	-0.87597656	0.14379883	-0.30688477	0.36767578	0	0.694	18/11/2017	18	11	2017	15:16:31	54991	0.3	15	16	31	59	0.051513672	3.4933594	-0.19140625	0.23046875	-0.87988281	0.25585938	0.01953125	0	0	0	0	0	0	0	0	0	0.9296875	0.0703125	0.031005859	-0.012207031	-0.014648438	0.00390625	0.788	32950.52	0.25	-612.62	0.926
600	8820	8820	Category A	-0.16796875	0.23999023	-0.88793945	0.14477539	-0.30151367	0.37084961	0	0.788	18/11/2017	18	11	2017	15:16:31	54991	0.4	15	16	31	59	0.051757813	3.5513672	-0.19140625	0.23022461	-0.88037109	0.27807617	0.026367188	0	0	0	0	0	0	0	0	0	0.92993164	0.070068359	0.040527344	0.0234375	0.009521484	-0.007324219	0.97	32491.53	0.13	-286.75	1.053
601	8821	8821	Category A	-0.19189453	0.23999023	-0.89990234	0.14770508	-0.30273438	0.37084961	0	1.097	18/11/2017	18	11	2017	15:16:31	54991	0.5	15	16	31	59	0.051757813	3.5513672	-0.19165039	0.23022461	-0.88061523	0.68603516	0.021484375	0	0	0	0	0	0	0	0	0	0.93017578	0.069824219	0.029052734	0	0.009521484	-0.019042969	1.016	32386.69	-0.008	17.95	1.053
602	8822	8822	Category A	-0.19189453	0.21582031	-0.88793945	0.13842773	-0.30224609	0.37792969	0	2.018	18/11/2017	18	11	2017	15:16:31	54991	0.6	15	16	31	59	0.051757813	3.5513672	-0.19165039	0.23022461	-0.88110352	1.2250977	0.015869141	0	0	0	0	0	0	0	0	0	0.93066406	0.069335938	0.021240234	0	-0.014404297	-0.006591797	0.998	32427.25	0.107	-232.94	1.097
603	8823	8823	Category A	-0.19189453	0.23999023	-0.88793945	0.14306641	-0.30297852	0.36499023	0	1.053	18/11/2017	18	11	2017	15:16:31	54991	0.7	15	16	31	0	0.051757813	3.5513672	-0.19165039	0.22998047	-0.88110352	1.8276367	0.011962891	0	0	0	0	0	0	0	0	0	0.93066406	0.069335938	0.016601563	0	0.009765625	-0.006591797	1.075	32257.71	-0.18	413.73	1.097
604	8824	8824	Category A	-0.19189453	0.23999023	-0.86376953	0.1394043	-0.30078125	0.37060547	0	0.339	18/11/2017	18	11	2017	15:16:31	54991	0.8	15	16	31	0	0.051757813	3.5513672	-0.19189453	0.23022461	-0.88061523	1.8129883	0.01953125	0	0	0	0	0	0	0	0	0	0.93041992	0.069580078	0.026855469	0	0.009521484	0.016845703	1.035	32344.5	0.393	-757.07	1.158
605	8825	8825	Category A	-0.19189453	0.23999023	-0.88793945	0.14306641	-0.3034668	0.36669922	0	1.158	18/11/2017	18	11	2017	15:16:31	54991	0.9	15	16	31	0	0.051757813	3.5513672	-0.19189453	0.22973633	-0.88110352	1.4094238	0.011962891	0	0	0	0	0	0	0	0	0	0.93066406	0.069335938	0.016845703	0	0.010009766	-0.006591797	1.128	32146.64	0.257	-485.28	1.248
606	8826	8826	Category A	-0.19189453	0.2277832	-0.91186523	0.14355469	-0.30859375	0.36499023	0	0.545	18/11/2017	18	11	2017	15:16:32	54992	0	15	16	32	0	0.051757813	3.5513672	-0.19213867	0.22973633	-0.88110352	1.2458496	0.030517578	0	0	0	0	0	0	0	0	0	0.93066406	0.069335938	0.032958984	0.000244141	-0.001953125	-0.030517578	1	32422.71	0.264	-542.87	1.158
607	8827	8827	Category A	-0.19189453	0.25195313	-0.88793945	0.14208984	-0.30566406	0.37182617	0	1.657	18/11/2017	18	11	2017	15:16:32	54992	0.1	15	16	32	0	0.051757813	3.5513672	-0.19213867	0.22973633	-0.88110352	1.3925781	0.022949219	0	0	0	0	0	0	0	0	0	0.93066406	0.069335938	0.028808594	0.000244141	0.021972656	-0.006591797	0.937	32569.25	0.365	-759.78	1.158
608	8828	8828	Category A	-0.20385742	0.2277832	-0.87597656	0.14941406	-0.30541992	0.3684082	0	1.248	18/11/2017	18	11	2017	15:16:32	54992	0.2	15	16	32	0	0.051757813	3.5513672	-0.19213867	0.22973633	-0.88134766	1.2126465	0.012939453	0	0	0	0	0	0	0	0	0	0.9309082	0.069091797	0.019042969	-0.011474609	-0.001953125	0.005371094	1.045	32322.55	0.065	-138.67	1.163
609	8829	8829	Category A	-0.19189453	0.25195313	-0.87597656	0.13745117	-0.30493164	0.37207031	0	0.678	18/11/2017	18	11	2017	15:16:32	54992	0.3	15	16	32	0	0.051757813	3.5513672	-0.19213867	0.22973633	-0.88134766	0.86987305	0.022460938	0	0	0	0	0	0	0	0	0	0.9309082	0.069091797	0.027832031	0.000244141	0.021972656	0.005371094	1.046	32320.37	0.162	-333.63	1.163
610	8830	8830	Category A	-0.17993164	0.2277832	-0.86376953	0.13964844	-0.3034668	0.37182617	0	0.988	18/11/2017	18	11	2017	15:16:32	54992	0.4	15	16	32	0	0.051757813	3.5513672	-0.19238281	0.23071289	-0.88110352	1.0280762	0.021728516	0	0	0	0	0	0	0	0	0	0.9309082	0.069091797	0.032958984	0.012451172	-0.002929688	0.017333984	1.051	32309.46	-0.399	1044.01	1.163
611	8831	8831	Category A	-0.19189453	0.25195313	-0.86376953	0.14526367	-0.30664063	0.36767578	0	1.163	18/11/2017	18	11	2017	15:16:32	54992	0.5	15	16	32	0	0.051757813	3.5513672	-0.19238281	0.23071289	-0.88061523	0.97729492	0.026855469	0	0	0	0	0	0	0	0	0	0.93041992	0.069580078	0.038574219	0.000488281	0.020996094	0.016845703	0.819	32866.66	-0.156	451.81	0.995
612	8832	8832	Category A	-0.19189453	0.25195313	-0.86376953	0.13916016	-0.29589844	0.36865234	0	0.573	18/11/2017	18	11	2017	15:16:32	54992	0.6	15	16	32	0	0.051757813	3.5513672	-0.19262695	0.23071289	-0.88012695	0.63647461	0.026855469	0	0	0	0	0	0	0	0	0	0.92993164	0.070068359	0.038330078	0.000732422	0.020996094	0.016357422	0.777	32980.92	-0.093	272.01	0.988
613	8833	8833	Category A	-0.20385742	0.2277832	-0.86376953	0.14672852	-0.30761719	0.36669922	0	0.267	18/11/2017	18	11	2017	15:16:32	54992	0.7	15	16	32	1	0.051757813	3.5513672	-0.19262695	0.23071289	-0.87988281	0.10009766	0.019775391	0	0	0	0	0	0	0	0	0	0.92993164	0.070068359	0.030273438	-0.010986328	-0.002929688	0.016113281	0.699	33207.11	-0.038	117.68	0.988
614	8834	8834	Category A	-0.19189453	0.23999023	-0.88793945	0.14257813	-0.30395508	0.36865234	0	0.995	18/11/2017	18	11	2017	15:16:32	54992	0.8	15	16	32	1	0.051757813	3.5513672	-0.19262695	0.23095703	-0.87963867	0.28417969	0.011962891	0	0	0	0	0	0	0	0	0	0.9296875	0.0703125	0.017822266	0.000732422	0.008789063	-0.008056641	0.624	33444.77	0.046	-148.33	0.796
615	8835	8835	Category A	-0.21582031	0.23999023	-0.89990234	0.14306641	-0.30224609	0.36474609	0	0.213	18/11/2017	18	11	2017	15:16:32	54992	0.9	15	16	32	1	0.051757813	3.5513672	-0.19262695	0.23120117	-0.87915039	0.45336914	0.031982422	0	0	0	0	0	0	0	0	0	0.92919922	0.070800781	0.052246094	-0.022949219	0.008544922	-0.020507813	0.563	33655.79	0.013	-46.47	0.573
616	8836	8836	Category A	-0.20385742	0.23999023	-0.86376953	0.13891602	-0.30249023	0.37695313	0	0.536	18/11/2017	18	11	2017	15:16:33	54993	0	15	16	33	1	0.051757813	3.5513672	-0.19262695	0.23095703	-0.87915039	0.92163086	0.020996094	0	0	0	0	0	0	0	0	0	0.92944336	0.070556641	0.035400391	-0.010986328	0.008789063	0.015380859	0.525	33796.79	0.013	-49.14	0.536
617	8837	8837	Category A	-0.19189453	0.2277832	-0.88793945	0.14086914	-0.30322266	0.37011719	0	0.796	18/11/2017	18	11	2017	15:16:33	54993	0.1	15	16	33	1	0.051757813	3.5513672	-0.19287109	0.23095703	-0.87939453	1.3076172	0.009033203	0	0	0	0	0	0	0	0	0	0.92944336	0.070556641	0.012695313	0.000976563	-0.003173828	-0.008300781	0.512	33846.93	0.052	-194.75	0.714
618	8838	8838	Category A	-0.20385742	0.2277832	-0.88793945	0.13891602	-0.30249023	0.37280273	0	0.346	18/11/2017	18	11	2017	15:16:33	54993	0.2	15	16	33	1	0.051757813	3.5513672	-0.19287109	0.23095703	-0.87963867	1.5776367	0.013916016	0	0	0	0	0	0	0	0	0	0.92993164	0.070068359	0.022216797	-0.010742188	-0.003173828	-0.008056641	0.465	34037.26	0.153	-572.49	0.714
619	8839	8839	Category A	-0.19189453	0.20385742	-0.87597656	0.13867188	-0.30786133	0.36767578	0	0.19	18/11/2017	18	11	2017	15:16:33	54993	0.3	15	16	33	1	0.051757813	3.5513672	-0.19287109	0.23095703	-0.88012695	1.6894531	0.02734375	0	0	0	0	0	0	0	0	0	0.93017578	0.069824219	0.032470703	0.000976563	-0.027099609	0.004150391	0.555	33684.82	0.077	-266.47	0.714
620	8840	8840	Category A	-0.19189453	0.21582031	-0.87597656	0.13769531	-0.29907227	0.36865234	0	0.714	18/11/2017	18	11	2017	15:16:33	54993	0.4	15	16	33	1	0.051757813	3.5513672	-0.19311523	0.23095703	-0.88037109	1.880127	0.015869141	0	0	0	0	0	0	0	0	0	0.93041992	0.069580078	0.020751953	0.001220703	-0.015136719	0.004394531	0.528	33785.36	0.148	-507.66	0.714
621	8841	8841	Category A	-0.19189453	0.23999023	-0.87597656	0.14038086	-0.30786133	0.36767578	0	0.751	18/11/2017	18	11	2017	15:16:33	54993	0.5	15	16	33	1	0.051757813	3.5513672	-0.19311523	0.23095703	-0.88037109	2.0571289	0.009765625	0	0	0	0	0	0	0	0	0	0.93041992	0.069580078	0.014404297	0.001220703	0.008789063	0.004394531	0.496	33910.07	0.211	-727.07	0.714
622	8842	8842	Category A	-0.19189453	0.21582031	-0.85180664	0.1472168	-0.30102539	0.37084961	0	0.375	18/11/2017	18	11	2017	15:16:33	54993	0.6	15	16	33	1	0.051757813	3.5513672	-0.19335938	0.23095703	-0.88037109	2.2202148	0.032470703	0	0	0	0	0	0	0	0	0	0.93066406	0.069335938	0.045410156	0.001464844	-0.015136719	0.028564453	0.651	33356.67	0.189	-545.37	0.714
623	8843	8843	Category A	-0.19189453	0.20385742	-0.85180664	0.13769531	-0.29589844	0.36767578	0	0.601	18/11/2017	18	11	2017	15:16:33	54993	0.7	15	16	33	2	0.051757813	3.5513672	-0.19335938	0.23071289	-0.88037109	1.994873	0.039306641	0	0	0	0	0	0	0	0	0	0.93041992	0.069580078	0.056884766	0.001464844	-0.026855469	0.028564453	0.725	33129.54	0.082	-230.73	0.714
624	8844	8844	Category A	-0.20385742	0.21582031	-0.87597656	0.13842773	-0.3046875	0.37280273	0	1.277	18/11/2017	18	11	2017	15:16:33	54993	0.8	15	16	33	2	0.051757813	3.5513672	-0.19360352	0.23022461	-0.88037109	1.3945313	0.018310547	0	0	0	0	0	0	0	0	0	0.93041992	0.069580078	0.029296875	-0.010009766	-0.014404297	0.004394531	0.665	33312.15	0.209	-588.16	0.637
625	8845	8845	Category A	-0.19189453	0.23999023	-0.87597656	0.13769531	-0.30053711	0.36669922	0	0.637	18/11/2017	18	11	2017	15:16:33	54993	0.9	15	16	33	2	0.051757813	3.5513672	-0.19335938	0.23046875	-0.88037109	1.0197754	0.010498047	0	0	0	0	0	0	0	0	0	0.93041992	0.069580078	0.015380859	0.001464844	0.009277344	0.004394531	0.583	33584.64	0.285	-845.44	0.633
626	8846	8846	Category A	-0.20385742	0.23999023	-0.88793945	0.13842773	-0.3034668	0.37084961	0	0.352	18/11/2017	18	11	2017	15:16:34	54994	0	15	16	34	2	0.051757813	3.5513672	-0.19335938	0.23071289	-0.88037109	0.57641602	0.015625	0	0	0	0	0	0	0	0	0	0.93041992	0.069580078	0.027099609	-0.010253906	0.009033203	-0.007324219	0.626	33438.14	0.356	-974.34	0.633
627	8847	8847	Category A	-0.17993164	0.2277832	-0.89990234	0.13745117	-0.30151367	0.37280273	0	0.256	18/11/2017	18	11	2017	15:16:34	54994	0.1	15	16	34	2	0.051757813	3.5513672	-0.19335938	0.23046875	-0.88061523	0.038818359	0.023681641	0	0	0	0	0	0	0	0	0	0.93066406	0.069335938	0.035400391	0.013427734	-0.002685547	-0.019042969	0.614	33478.18	0.366	-1009.78	0.633
628	8848	8848	Category A	-0.17993164	0.21582031	-0.88793945	0.14135742	-0.30371094	0.37084961	0	0.633	18/11/2017	18	11	2017	15:16:34	54994	0.2	15	16	34	2	0.051757813	3.5513672	-0.19360352	0.23022461	-0.88037109	0.75854492	0.021240234	0	0	0	0	0	0	0	0	0	0.93041992	0.069580078	0.035888672	0.013671875	-0.014404297	-0.007324219	0.493	33922.1	0.447	-1360.01	0.555
629	8849	8849	Category A	-0.19189453	0.25195313	-0.87597656	0.13916016	-0.29443359	0.36767578	0	0.529	18/11/2017	18	11	2017	15:16:34	54994	0.3	15	16	34	2	0.051757813	3.5513672	-0.19335938	0.22998047	-0.87988281	0.8684082	0.022216797	0	0	0	0	0	0	0	0	0	0.92993164	0.070068359	0.027587891	0.001464844	0.021728516	0.00390625	0.456	34075.47	0.573	-1717.71	0.555
630	8850	8850	Category A	-0.19189453	0.25195313	-0.87597656	0.13720703	-0.3034668	0.37402344	0	0.555	18/11/2017	18	11	2017	15:16:34	54994	0.4	15	16	34	2	0.051757813	3.5513672	-0.19335938	0.23022461	-0.87963867	0.71044922	0.021728516	0	0	0	0	0	0	0	0	0	0.9296875	0.0703125	0.026611328	0.001464844	0.021484375	0.003662109	0.538	33747.65	0.423	-1235.14	0.633
631	8851	8851	Category A	-0.20385742	0.2277832	-0.86376953	0.13964844	-0.30541992	0.37109375	0	0.414	18/11/2017	18	11	2017	15:16:34	54994	0.5	15	16	34	2	0.051757813	3.5513672	-0.19335938	0.23046875	-0.87915039	0.91625977	0.018554688	0	0	0	0	0	0	0	0	0	0.92919922	0.070800781	0.028320313	-0.010253906	-0.002685547	0.015380859	0.725	33129.54	0.364	-901.6	0.644
632	8852	8852	Category A	-0.17993164	0.2277832	-0.85180664	0.13354492	-0.30249023	0.36572266	0	0.842	18/11/2017	18	11	2017	15:16:34	54994	0.6	15	16	34	2	0.051757813	3.5513672	-0.19311523	0.23095703	-0.87890625	1.1965332	0.030273438	0	0	0	0	0	0	0	0	0	0.92919922	0.070800781	0.043701172	0.013183594	-0.003173828	0.027099609	0.727	33123.66	0.227	-594.72	0.644
633	8853	8853	Category A	-0.19189453	0.2277832	-0.86376953	0.13647461	-0.30175781	0.37597656	0	1.379	18/11/2017	18	11	2017	15:16:34	54994	0.7	15	16	34	3	0.051757813	3.5513672	-0.19287109	0.23120117	-0.87890625	1.0029297	0.015625	0	0	0	0	0	0	0	0	0	0.92919922	0.070800781	0.019775391	0.000976563	-0.003417969	0.015136719	0.67	33296.44	0.206	-577.5	0.668
634	8854	8854	Category A	-0.17993164	0.2277832	-0.87597656	0.14208984	-0.30859375	0.36791992	0	0.644	18/11/2017	18	11	2017	15:16:34	54994	0.8	15	16	34	3	0.051757813	3.5513672	-0.19262695	0.23095703	-0.87866211	1.5871582	0.013427734	0	0	0	0	0	0	0	0	0	0.92895508	0.071044922	0.018798828	0.012695313	-0.003173828	0.002685547	0.689	33237.57	0.157	-441.89	0.842
635	8855	8855	Category A	-0.19189453	0.21582031	-0.86376953	0.13745117	-0.29785156	0.36987305	0	0.187	18/11/2017	18	11	2017	15:16:34	54994	0.9	15	16	34	3	0.051757813	3.5513672	-0.19238281	0.23046875	-0.87841797	2.4758301	0.020751953	0	0	0	0	0	0	0	0	0	0.9284668	0.071533203	0.030029297	0.000488281	-0.014648438	0.014648438	0.805	32904.21	-0.013	35.34	0.927
636	8856	8856	Category A	-0.011962891	0.2277832	-0.87597656	0.13891602	-0.3046875	0.36669922	0	0.668	18/11/2017	18	11	2017	15:16:35	54995	0	15	16	35	3	0.051757813	3.5513672	-0.19213867	0.23046875	-0.87841797	2.2277832	0.18017578	0	0	0	0	0	0	0	0	0	0.9284668	0.071533203	0.18554688	0.18017578	-0.002685547	0.002441406	0.819	32866.66	0.043	-112.17	1.112
637	8857	8857	Category A	-0.20385742	0.21582031	-0.89990234	0.14135742	-0.30371094	0.36572266	0	1.112	18/11/2017	18	11	2017	15:16:35	54995	0.111	15	16	35	3	0.051757813	3.5513672	-0.19189453	0.22973633	-0.87792969	1.7456055	0.028564453	0	0	0	0	0	0	0	0	0	0.92749023	0.072509766	0.047851563	-0.01171875	-0.013916016	-0.021728516	0.907	32641.85	-0.079	200.94	0.927
638	8858	8858	Category A	-0.20385742	0.21582031	-0.87597656	0.14526367	-0.3046875	0.36962891	0	0.927	18/11/2017	18	11	2017	15:16:35	54995	0.222	15	16	35	3	0.051513672	3.5336426	-0.19189453	0.22973633	-0.87768555	1.1083984	0.018310547	0	0	0	0	0	0	0	0	0	0.92724609	0.072753906	0.02734375	-0.01171875	-0.013916016	0.001708984	0.901	32656.6	-0.006	14.84	1.009
639	8859	8859	Category A	-0.19189453	0.21582031	-0.88793945	0.14257813	-0.30297852	0.36572266	0	1.909	18/11/2017	18	11	2017	15:16:35	54995	0.333	15	16	35	3	0.051513672	3.5336426	-0.19189453	0.22973633	-0.87768555	1.0314941	0.017333984	0	0	0	0	0	0	0	0	0	0.92749023	0.072509766	0.024169922	0	-0.013916016	-0.010009766	1.038	32337.9	-0.046	103	1.037
640	8860	8860	Category A	-0.20385742	0.2277832	-0.88793945	0.13818359	-0.30053711	0.375	0	0.606	18/11/2017	18	11	2017	15:16:35	54995	0.444	15	16	35	3	0.051513672	3.5336426	-0.19165039	0.23022461	-0.87792969	0.15161133	0.015625	0	0	0	0	0	0	0	0	0	0.92773438	0.072265625	0.024169922	-0.011962891	-0.002441406	-0.009765625	1.1	32204.78	0.093	-188.72	1.037
641	8861	8861	Category A	-0.19189453	0.2277832	-0.91186523	0.140625	-0.30151367	0.3737793	0	1.009	18/11/2017	18	11	2017	15:16:35	54995	0.555	15	16	35	3	0.051513672	3.5336426	-0.19238281	0.23022461	-0.87792969	0.68676758	0.033691406	0	0	0	0	0	0	0	0	0	0.92797852	0.072021484	0.036621094	0.000488281	-0.002441406	-0.033691406	1.008	32404.64	0.294	-595.17	1.037
642	8862	8862	Category A	-0.20385742	0.23999023	-0.86376953	0.13867188	-0.30712891	0.36767578	0	1.037	18/11/2017	18	11	2017	15:16:35	54995	0.666	15	16	35	3	0.051513672	3.5336426	-0.19238281	0.23022461	-0.87768555	0.37133789	0.020263672	0	0	0	0	0	0	0	0	0	0.92749023	0.072509766	0.034912109	-0.011230469	0.009521484	0.013916016	1.105	32194.31	0.24	-462.5	1.037
643	8863	8863	Category A	-0.20385742	0.25195313	-0.87597656	0.1496582	-0.30273438	0.36865234	0	0.56	18/11/2017	18	11	2017	15:16:35	54995	0.777	15	16	35	4	0.051513672	3.5336426	-0.19262695	0.23022461	-0.87768555	0.16699219	0.024169922	0	0	0	0	0	0	0	0	0	0.92749023	0.072509766	0.034423828	-0.010986328	0.021484375	0.001708984	0.895	32671.44	0.488	-1006.6	1.037
644	8864	8864	Category A	-0.20385742	0.23999023	-0.87597656	0.14233398	-0.30395508	0.36767578	0	1.514	18/11/2017	18	11	2017	15:16:35	54995	0.888	15	16	35	4	0.051513672	3.5336426	-0.19262695	0.23046875	-0.87768555	1.020752	0.014648438	0	0	0	0	0	0	0	0	0	0.92773438	0.072265625	0.022216797	-0.010986328	0.009277344	0.001708984	1.428	31587.43	0.028	-47.17	1.037
645	8865	8865	Category A	-0.20385742	0.23999023	-0.86376953	0.13818359	-0.30004883	0.37475586	0	0.645	18/11/2017	18	11	2017	15:16:36	54996	0	15	16	36	4	0.051513672	3.5336426	-0.19262695	0.23022461	-0.87792969	2.2199707	0.020263672	0	0	0	0	0	0	0	0	0	0.92773438	0.072265625	0.034912109	-0.010986328	0.009521484	0.014160156	1.385	31661.36	0.141	-235.9	1.037
646	8866	8866	Category A	-0.20385742	0.2277832	-0.87597656	0.13549805	-0.30419922	0.36669922	0	3.803	18/11/2017	18	11	2017	15:16:36	54996	0.1	15	16	36	4	0.051513672	3.5336426	-0.19287109	0.23022461	-0.87768555	2.1081543	0.011230469	0	0	0	0	0	0	0	0	0	0.92773438	0.072265625	0.015136719	-0.010742188	-0.002441406	0.001708984	1.264	31879.84	0.262	-454.38	0.789
647	8867	8867	Category A	-0.20385742	0.21582031	-0.86376953	0.13891602	-0.30395508	0.3737793	0	0.751	18/11/2017	18	11	2017	15:16:36	54996	0.2	15	16	36	4	0.051513672	3.5336426	-0.19287109	0.23022461	-0.87768555	1.7587891	0.022949219	0	0	0	0	0	0	0	0	0	0.92773438	0.072265625	0.039306641	-0.010742188	-0.014404297	0.013916016	1.302	31809.47	0.345	-572.75	0.789
648	8868	8868	Category A	-0.19189453	0.23999023	-0.87597656	0.13745117	-0.30493164	0.37084961	0	0.313	18/11/2017	18	11	2017	15:16:36	54996	0.3	15	16	36	4	0.051513672	3.5336426	-0.19287109	0.22998047	-0.87792969	1.4316406	0.010009766	0	0	0	0	0	0	0	0	0	0.92773438	0.072265625	0.012939453	0.000976563	0.009765625	0.001953125	1.11	32183.88	0.555	-974.28	0.789
649	8869	8869	Category A	-0.20385742	0.27587891	-0.87597656	0.13769531	-0.30053711	0.3737793	0	0.789	18/11/2017	18	11	2017	15:16:36	54996	0.4	15	16	36	4	0.051513672	3.5336426	-0.19287109	0.22998047	-0.87744141	1.5358887	0.046875	0	0	0	0	0	0	0	0	0	0.92749023	0.072509766	0.058105469	-0.010742188	0.045654297	0.001464844	1.208	31986.74	0.495	-833.6	0.789
650	8870	8870	Category A	-0.19189453	0.23999023	-0.87597656	0.13867188	-0.30810547	0.36694336	0	0.359	18/11/2017	18	11	2017	15:16:36	54996	0.5	15	16	36	4	0.051513672	3.5336426	-0.19311523	0.22973633	-0.87744141	0.68969727	0.010253906	0	0	0	0	0	0	0	0	0	0.92749023	0.072509766	0.012939453	0.001220703	0.010009766	0.001464844	0.652	33353.47	1.11	-2286.01	0.789
651	8871	8871	Category A	-0.20385742	0.20385742	-0.86376953	0.14379883	-0.30688477	0.36669922	0	1.233	18/11/2017	18	11	2017	15:16:36	54996	0.6	15	16	36	4	0.051513672	3.5336426	-0.19360352	0.22949219	-0.87719727	0.37719727	0.030761719	0	0	0	0	0	0	0	0	0	0.92724609	0.072753906	0.049316406	-0.010009766	-0.025634766	0.013427734	0.663	33318.47	1.164	-2342.75	0.789
652	8872	8872	Category A	-0.20385742	0.2277832	-0.86376953	0.14550781	-0.30273438	0.36962891	0	0.467	18/11/2017	18	11	2017	15:16:36	54996	0.7	15	16	36	4	0.051513672	3.5336426	-0.19360352	0.22949219	-0.87719727	0.14697266	0.016845703	0	0	0	0	0	0	0	0	0	0.92724609	0.072753906	0.025390625	-0.010009766	-0.001708984	0.013427734	0.684	33252.93	1.159	-2299.39	0.789
653	8873	8873	Category A	-0.19189453	0.2277832	-0.86376953	0.140625	-0.30395508	0.36376953	0	0.817	18/11/2017	18	11	2017	15:16:36	54996	0.8	15	16	36	5	0.051513672	3.5336426	-0.19360352	0.22949219	-0.87719727	0.18237305	0.013671875	0	0	0	0	0	0	0	0	0	0.92724609	0.072753906	0.017089844	0.001708984	-0.001708984	0.013427734	0.661	33324.79	1.025	-2146.52	0.654
654	8874	8874	Category A	-0.19189453	0.2277832	-0.85180664	0.14086914	-0.30371094	0.36767578	0	0.441	18/11/2017	18	11	2017	15:16:36	54996	0.9	15	16	36	5	0.051513672	3.5336426	-0.19335938	0.22949219	-0.87768555	0.55126953	0.025878906	0	0	0	0	0	0	0	0	0	0.92749023	0.072509766	0.029296875	0.001464844	-0.001708984	0.025878906	0.67	33296.44	0.804	-1786.12	0.672
655	8875	8875	Category A	-0.19189453	0.2277832	-0.88793945	0.14526367	-0.30664063	0.36865234	0	0.654	18/11/2017	18	11	2017	15:16:37	54997	0	15	16	37	5	0.051513672	3.5336426	-0.19335938	0.22949219	-0.87768555	0.37353516	0.010498047	0	0	0	0	0	0	0	0	0	0.92749023	0.072509766	0.013427734	0.001464844	-0.001708984	-0.010009766	0.576	33609.32	0.733	-1812.63	0.654
656	8876	8876	Category A	-0.20385742	0.20385742	-0.87597656	0.14135742	-0.30639648	0.36889648	0	0.408	18/11/2017	18	11	2017	15:16:37	54997	0.1	15	16	37	5	0.051513672	3.5336426	-0.19335938	0.22924805	-0.87719727	0.070068359	0.02734375	0	0	0	0	0	0	0	0	0	0.92700195	0.072998047	0.036865234	-0.010253906	-0.025390625	0.001220703	0.538	33747.65	0.593	-1607.17	0.672
657	8877	8877	Category A	-0.20385742	0.23999023	-0.89990234	0.14379883	-0.30932617	0.36987305	0	0.672	18/11/2017	18	11	2017	15:16:37	54997	0.2	15	16	37	5	0.051513672	3.5336426	-0.19335938	0.22924805	-0.87695313	0.34082031	0.027099609	0	0	0	0	0	0	0	0	0	0.92700195	0.072998047	0.043701172	-0.010253906	0.010498047	-0.022705078	0.564	33652.18	0.373	-1082.93	0.672
658	8878	8878	Category A	-0.19189453	0.21582031	-0.92382813	0.14038086	-0.30712891	0.36694336	0	0.236	18/11/2017	18	11	2017	15:16:37	54997	0.3	15	16	37	5	0.051513672	3.5336426	-0.19335938	0.22900391	-0.87670898	0.73510742	0.048828125	0	0	0	0	0	0	0	0	0	0.92651367	0.073486328	0.062011719	0.001464844	-0.013183594	-0.046875	0.618	33464.77	0.052	-168.33	0.741
659	8879	8879	Category A	-0.20385742	0.2277832	-0.88793945	0.13720703	-0.30517578	0.36572266	0	0.976	18/11/2017	18	11	2017	15:16:37	54997	0.4	15	16	37	5	0.051513672	3.5336426	-0.19335938	0.22875977	-0.87646484	0.82739258	0.015380859	0	0	0	0	0	0	0	0	0	0.92626953	0.073730469	0.022705078	-0.010253906	-0.000976563	-0.011230469	0.632	33418.35	0.01	-32.65	0.741
660	8880	8880	Category A	-0.19189453	0.21582031	-0.88793945	0.14086914	-0.30151367	0.36572266	0	0.763	18/11/2017	18	11	2017	15:16:37	54997	0.5	15	16	37	5	0.051513672	3.5336426	-0.19335938	0.22900391	-0.87646484	0.74560547	0.017578125	0	0	0	0	0	0	0	0	0	0.92651367	0.073486328	0.026123047	0.001464844	-0.013183594	-0.011230469	0.676	33277.7	0.088	-260.4	0.763
661	8881	8881	Category A	-0.20385742	0.2277832	-0.89990234	0.13720703	-0.30517578	0.375	0	0.741	18/11/2017	18	11	2017	15:16:37	54997	0.6	15	16	37	5	0.051513672	3.5336426	-0.19335938	0.22924805	-0.87646484	1.0771484	0.025634766	0	0	0	0	0	0	0	0	0	0.92626953	0.073730469	0.035400391	-0.010253906	-0.001464844	-0.023193359	0.707	33183	0	0	0.857
662	8882	8882	Category A	-0.19189453	0.20385742	-0.87597656	0.13891602	-0.3034668	0.37084961	0	0.672	18/11/2017	18	11	2017	15:16:37	54997	0.7	15	16	37	5	0.051513672	3.5336426	-0.19335938	0.22900391	-0.87646484	1.1557617	0.025390625	0	0	0	0	0	0	0	0	0	0.92651367	0.073486328	0.02734375	0.001464844	-0.025146484	0.000488281	0.84	32811.3	-0.002	5.22	0.857
663	8883	8883	Category A	-0.21582031	0.2277832	-0.87597656	0.13720703	-0.3034668	0.375	0	0.857	18/11/2017	18	11	2017	15:16:37	54997	0.8	15	16	37	6	0.051513672	3.5336426	-0.19335938	0.22924805	-0.87719727	0.59863281	0.022460938	0	0	0	0	0	0	0	0	0	0.92700195	0.072998047	0.025146484	-0.022216797	-0.001464844	0.001220703	0.807	32898.81	0.049	-128.95	0.857
664	8884	8884	Category A	-0.16796875	0.2277832	-0.89990234	0.13891602	-0.30053711	0.36987305	0	1.032	18/11/2017	18	11	2017	15:16:37	54997	0.9	15	16	37	6	0.051513672	3.5336426	-0.19335938	0.22949219	-0.87768555	0.068603516	0.033691406	0	0	0	0	0	0	0	0	0	0.92773438	0.072265625	0.049316406	0.025390625	-0.001708984	-0.021972656	0.874	32723.99	0.104	-250.98	0.857
665	8885	8885	Category A	-0.19189453	0.23999023	-0.87597656	0.14135742	-0.29882813	0.36962891	0	0.779	18/11/2017	18	11	2017	15:16:38	54998	0	15	16	38	6	0.051513672	3.5336426	-0.19311523	0.22949219	-0.87792969	0.26098633	0.010742188	0	0	0	0	0	0	0	0	0	0.92773438	0.072265625	0.013671875	0.001220703	0.010253906	0.001953125	0.868	32739.2	0.189	-442.76	1.032
666	8886	8886	Category A	-0.19189453	0.23999023	-0.88793945	0.14135742	-0.30249023	0.36865234	0	1.166	18/11/2017	18	11	2017	15:16:38	54998	0.1	15	16	38	6	0.051513672	3.5336426	-0.19287109	0.22900391	-0.87768555	0.20117188	0.014892578	0	0	0	0	0	0	0	0	0	0.92749023	0.072509766	0.022216797	0.000976563	0.010742188	-0.010009766	0.982	32463.8	-0.033	76.93	1.032
667	8887	8887	Category A	-0.20385742	0.2277832	-0.87597656	0.1394043	-0.31103516	0.36474609	0	0.704	18/11/2017	18	11	2017	15:16:38	54998	0.2	15	16	38	6	0.051513672	3.5336426	-0.19287109	0.22875977	-0.87744141	0.78955078	0.010986328	0	0	0	0	0	0	0	0	0	0.92700195	0.072998047	0.013427734	-0.010742188	-0.000976563	0.001464844	0.98	32468.4	-0.005	11.54	1.032
668	8888	8888	Category A	-0.17993164	0.21582031	-0.86376953	0.13745117	-0.30249023	0.37182617	0	1.358	18/11/2017	18	11	2017	15:16:38	54998	0.3	15	16	38	6	0.051513672	3.5336426	-0.19311523	0.22900391	-0.87719727	1.1635742	0.022949219	0	0	0	0	0	0	0	0	0	0.92700195	0.072998047	0.039794922	0.013183594	-0.013183594	0.013427734	0.94	32562.09	-0.002	4.77	1.166
669	8889	8889	Category A	-0.19189453	0.25195313	-0.87597656	0.14282227	-0.30712891	0.36865234	0	0.841	18/11/2017	18	11	2017	15:16:38	54998	0.4	15	16	38	6	0.051513672	3.5336426	-0.19335938	0.22924805	-0.87719727	1.4431152	0.022460938	0	0	0	0	0	0	0	0	0	0.92700195	0.072998047	0.025390625	0.001464844	0.022460938	0.001220703	1.029	32357.76	-0.15	353.63	1.166
670	8890	8890	Category A	-0.19189453	0.2277832	-0.87597656	0.14282227	-0.30786133	0.36865234	0	0.794	18/11/2017	18	11	2017	15:16:38	54998	0.5	15	16	38	6	0.051513672	3.5336426	-0.19335938	0.22875977	-0.87670898	1.8215332	0.002197266	0	0	0	0	0	0	0	0	0	0.92651367	0.073486328	0.003662109	0.001464844	-0.000976563	0.000732422	0.961	32512.51	-0.026	61.52	1.316
671	8891	8891	Category A	-0.17993164	0.26391602	-0.87597656	0.14111328	-0.30688477	0.36865234	0	1.316	18/11/2017	18	11	2017	15:16:38	54998	0.6	15	16	38	6	0.051513672	3.5336426	-0.19360352	0.22851563	-0.87670898	2.0498047	0.037597656	0	0	0	0	0	0	0	0	0	0.92651367	0.073486328	0.049560547	0.013671875	0.03515625	0.000732422	1.089	32227.94	-0.308	741.89	1.316
672	8892	8892	Category A	-0.17993164	0.23999023	-0.88793945	0.140625	-0.30688477	0.36865234	0	0.754	18/11/2017	18	11	2017	15:16:38	54998	0.7	15	16	38	6	0.051513672	3.5336426	-0.19335938	0.22851563	-0.87670898	1.9296875	0.020751953	0	0	0	0	0	0	0	0	0	0.92651367	0.073486328	0.035888672	0.013427734	0.011230469	-0.010986328	0.954	32528.94	0.15	-332.54	0.841
673	8893	8893	Category A	-0.19189453	0.21582031	-0.87597656	0.14111328	-0.30688477	0.36865234	0	1.474	18/11/2017	18	11	2017	15:16:38	54998	0.8	15	16	38	7	0.051513672	3.5336426	-0.19360352	0.22827148	-0.87695313	1.3955078	0.012695313	0	0	0	0	0	0	0	0	0	0.92675781	0.073242188	0.015380859	0.001708984	-0.012451172	0.000976563	0.876	32718.94	0.319	-706.81	0.794
674	8894	8894	Category A	-0.19189453	0.20385742	-0.86376953	0.14038086	-0.30883789	0.36889648	0	0.546	18/11/2017	18	11	2017	15:16:38	54998	0.9	15	16	38	7	0.051513672	3.5336426	-0.19360352	0.22851563	-0.87719727	0.97192383	0.028076172	0	0	0	0	0	0	0	0	0	0.92675781	0.073242188	0.039794922	0.001708984	-0.024658203	0.013427734	0.846	32795.68	0.205	-486.22	0.991
675	8895	8895	Category A	-0.17993164	0.2277832	-0.86376953	0.14111328	-0.30541992	0.37084961	0	0.376	18/11/2017	18	11	2017	15:16:39	54999	0	15	16	39	7	0.051513672	3.5336426	-0.19360352	0.22875977	-0.87719727	0.45556641	0.019287109	0	0	0	0	0	0	0	0	0	0.92700195	0.072998047	0.028320313	0.013671875	-0.000976563	0.013427734	0.792	32939.55	0.358	-837.77	0.991
676	8896	8896	Category A	-0.19189453	0.20385742	-0.85180664	0.14208984	-0.30541992	0.36669922	0	0.613	18/11/2017	18	11	2017	15:16:39	54999	0.1	15	16	39	7	0.051513672	3.5336426	-0.19360352	0.22875977	-0.87744141	0.070800781	0.035888672	0	0	0	0	0	0	0	0	0	0.92724609	0.072753906	0.052490234	0.001708984	-0.024902344	0.025634766	0.862	32754.49	0.201	-471.02	1.176
677	8897	8897	Category A	-0.19189453	0.2277832	-0.86376953	0.14355469	-0.30859375	0.36865234	0	0.991	18/11/2017	18	11	2017	15:16:39	54999	0.2	15	16	39	7	0.051513672	3.5336426	-0.19604492	0.22875977	-0.87719727	0.53295898	0.014160156	0	0	0	0	0	0	0	0	0	0.92749023	0.072509766	0.018554688	0.004150391	-0.000976563	0.013427734	0.828	32842.79	0.41	-913.8	0.991
678	8898	8898	Category A	-0.19189453	0.2277832	-0.88793945	0.13842773	-0.30053711	0.36987305	0	1.176	18/11/2017	18	11	2017	15:16:39	54999	0.3	15	16	39	7	0.051513672	3.5336426	-0.19580078	0.22900391	-0.87695313	0.48413086	0.011474609	0	0	0	0	0	0	0	0	0	0.92724609	0.072753906	0.016113281	0.00390625	-0.001220703	-0.010742188	0.895	32671.44	0.162	-375	0.991
679	8899	8899	Category A	-0.19189453	0.23999023	-0.88793945	0.140625	-0.29980469	0.37084961	0	1.267	18/11/2017	18	11	2017	15:16:39	54999	0.4	15	16	39	7	0.051513672	3.5336426	-0.19555664	0.22924805	-0.87670898	0.44458008	0.015625	0	0	0	0	0	0	0	0	0	0.92724609	0.072753906	0.025390625	0.003662109	0.010498047	-0.010986328	0.992	32440.9	0.118	-257.02	1.176
680	8900	8900	Category A	-0.21582031	0.23999023	-0.89990234	0.14550781	-0.30615234	0.36767578	0	0.951	18/11/2017	18	11	2017	15:16:39	54999	0.5	15	16	39	7	0.051513672	3.5336426	-0.19555664	0.22949219	-0.87670898	0.65380859	0.032226563	0	0	0	0	0	0	0	0	0	0.92700195	0.072998047	0.053466797	-0.020019531	0.010253906	-0.022949219	1.193	32016.06	0.12	-226.65	1.267
681	8901	8901	Category A	-0.19189453	0.23999023	-0.86376953	0.14038086	-0.30786133	0.36987305	0	0.959	18/11/2017	18	11	2017	15:16:39	54999	0.6	15	16	39	7	0.051513672	3.5336426	-0.19555664	0.22949219	-0.8762207	0.59448242	0.016601563	0	0	0	0	0	0	0	0	0	0.92675781	0.073242188	0.026855469	0.003662109	0.010253906	0.012451172	1.302	31809.47	-0.094	177.27	1.431
682	8902	8902	Category A	-0.20385742	0.2277832	-0.88793945	0.14233398	-0.30395508	0.36865234	0	1.816	18/11/2017	18	11	2017	15:16:39	54999	0.7	15	16	39	7	0.051513672	3.5336426	-0.19580078	0.22949219	-0.87597656	0.45800781	0.014160156	0	0	0	0	0	0	0	0	0	0.92651367	0.073486328	0.021484375	-0.0078125	-0.001708984	-0.01171875	1.345	31731.81	-0.124	229.76	1.499
683	8903	8903	Category A	-0.20385742	0.25195313	-0.89990234	0.13842773	-0.30053711	0.36791992	0	1.646	18/11/2017	18	11	2017	15:16:39	54999	0.8	15	16	39	8	0.051513672	3.5336426	-0.19580078	0.22949219	-0.8762207	0.34594727	0.033203125	0	0	0	0	0	0	0	0	0	0.92675781	0.073242188	0.053710938	-0.0078125	0.022216797	-0.0234375	1.383	31664.84	-0.34	662.09	1.499
684	8904	8904	Category A	-0.19189453	0.21582031	-0.87597656	0.14770508	-0.30664063	0.36767578	0	1.431	18/11/2017	18	11	2017	15:16:39	54999	0.9	15	16	39	8	0.051513672	3.5336426	-0.19555664	0.22900391	-0.87646484	0.17944336	0.013916016	0	0	0	0	0	0	0	0	0	0.92675781	0.073242188	0.017578125	0.003662109	-0.013183594	0.000488281	1.456	31540.26	-0.475	925.84	1.499
685	8905	8905	Category A	-0.20385742	0.23999023	-0.87597656	0.14428711	-0.29418945	0.36572266	0	1.499	18/11/2017	18	11	2017	15:16:40	55000	0	15	16	40	8	0.051513672	3.5336426	-0.19555664	0.22875977	-0.87597656	0.17431641	0.013671875	0	0	0	0	0	0	0	0	0	0.92626953	0.073730469	0.019287109	-0.008056641	0.010986328	0	1.526	31425.46	-0.728	1497.72	1.646
686	8906	8906	Category A	-0.20385742	0.23999023	-0.91186523	0.13891602	-0.3046875	0.36987305	0	1.385	18/11/2017	18	11	2017	15:16:40	55000	0.1	15	16	40	8	0.051513672	3.5336426	-0.1953125	0.22875977	-0.87597656	0.56225586	0.038330078	0	0	0	0	0	0	0	0	0	0.92626953	0.073730469	0.055419922	-0.008300781	0.010986328	-0.035644531	1.526	31425.46	-0.765	1600.31	1.646
687	8907	8907	Category A	-0.19189453	0.2277832	-0.89990234	0.13818359	-0.29931641	0.3684082	0	1.38	18/11/2017	18	11	2017	15:16:40	55000	0.2	15	16	40	8	0.051513672	3.5336426	-0.19555664	0.22875977	-0.87597656	0.4465332	0.024169922	0	0	0	0	0	0	0	0	0	0.92626953	0.073730469	0.028564453	0.003662109	-0.000976563	-0.023681641	1.647	31236.72	-0.802	1561.56	1.538
688	8908	8908	Category A	-0.19189453	0.2277832	-0.83984375	0.13916016	-0.29589844	0.36865234	0	1.819	18/11/2017	18	11	2017	15:16:40	55000	0.3	15	16	40	8	0.051513672	3.5336426	-0.1953125	0.22900391	-0.87573242	0.17602539	0.036132813	0	0	0	0	0	0	0	0	0	0.92602539	0.073974609	0.040771484	0.003417969	-0.001220703	0.035888672	1.665	31209.6	-0.772	1466.8	1.728
689	8909	8909	Category A	-0.21582031	0.2277832	-0.87597656	0.14550781	-0.30615234	0.36669922	0	2.369	18/11/2017	18	11	2017	15:16:40	55000	0.4	15	16	40	8	0.051513672	3.5336426	-0.1953125	0.22900391	-0.87548828	0.32006836	0.020507813	0	0	0	0	0	0	0	0	0	0.92578125	0.07421875	0.021972656	-0.020263672	-0.001220703	-0.000244141	1.703	31153.14	-0.716	1299.18	1.741
690	8910	8910	Category A	-0.21582031	0.20385742	-0.85180664	0.13891602	-0.30126953	0.37084961	0	1.538	18/11/2017	18	11	2017	15:16:40	55000	0.5	15	16	40	8	0.051513672	3.5336426	-0.1953125	0.22851563	-0.87573242	0.024902344	0.040039063	0	0	0	0	0	0	0	0	0	0.92578125	0.07421875	0.069091797	-0.020263672	-0.024658203	0.023925781	1.762	31067.46	-0.51	834.96	1.772
691	8911	8911	Category A	-0.19189453	0.26391602	-0.85180664	0.14111328	-0.30786133	0.36889648	0	1.728	18/11/2017	18	11	2017	15:16:40	55000	0.6	15	16	40	8	0.051513672	3.5336426	-0.1953125	0.22802734	-0.87548828	0.036376953	0.04296875	0	0	0	0	0	0	0	0	0	0.92553711	0.074462891	0.062744141	0.003417969	0.035644531	0.023681641	1.827	30975.72	-0.198	288.35	1.819
692	8912	8912	Category A	-0.19189453	0.25195313	-0.87597656	0.14208984	-0.30639648	0.36669922	0	1.741	18/11/2017	18	11	2017	15:16:40	55000	0.7	15	16	40	8	0.051513672	3.5336426	-0.19506836	0.22851563	-0.87573242	0.064941406	0.0234375	0	0	0	0	0	0	0	0	0	0.92578125	0.07421875	0.026855469	0.003173828	0.023193359	0	1.843	30953.54	-0.353	530.42	1.772
693	8913	8913	Category A	-0.19189453	0.2277832	-0.88793945	0.1484375	-0.3034668	0.36987305	0	1.772	18/11/2017	18	11	2017	15:16:40	55000	0.8	15	16	40	9	0.051513672	3.5336426	-0.19482422	0.22851563	-0.87597656	0.030517578	0.012207031	0	0	0	0	0	0	0	0	0	0.92602539	0.073974609	0.015869141	0.002929688	-0.000732422	-0.01171875	1.686	31178.27	-0.176	273.05	1.741
694	8914	8914	Category A	-0.19189453	0.2277832	-0.88793945	0.14697266	-0.30200195	0.36474609	0	1.91	18/11/2017	18	11	2017	15:16:40	55000	0.9	15	16	40	9	0.051513672	3.5336426	-0.19482422	0.22827148	-0.87597656	0.1784668	0.011962891	0	0	0	0	0	0	0	0	0	0.92602539	0.073974609	0.015380859	0.002929688	-0.000488281	-0.01171875	1.474	31510.32	0.014	-23.08	1.741
695	8915	8915	Category A	-0.21582031	0.2277832	-0.86376953	0.13891602	-0.30126953	0.37182617	0	1.431	18/11/2017	18	11	2017	15:16:41	55001	0	15	16	41	9	0.051513672	3.5336426	-0.19482422	0.22827148	-0.87646484	0.19604492	0.024414063	0	0	0	0	0	0	0	0	0	0.92651367	0.073486328	0.034179688	-0.020751953	-0.000488281	0.012695313	1.309	31796.69	0.181	-312.73	1.741
696	8916	8916	Category A	-0.20385742	0.23999023	-0.85180664	0.14111328	-0.30639648	0.37084961	0	0.267	18/11/2017	18	11	2017	15:16:41	55001	0.1	15	16	41	9	0.051513672	3.5336426	-0.19506836	0.22851563	-0.87670898	0.38110352	0.028564453	0	0	0	0	0	0	0	0	0	0.92675781	0.073242188	0.044921875	-0.008544922	0.011230469	0.024902344	1.131	32140.48	0.227	-431.75	1.431
697	8917	8917	Category A	-0.19189453	0.21582031	-0.86376953	0.13793945	-0.30712891	0.36865234	0	0.734	18/11/2017	18	11	2017	15:16:41	55001	0.2	15	16	41	9	0.051513672	3.5336426	-0.19482422	0.22875977	-0.87670898	0.54638672	0.018798828	0	0	0	0	0	0	0	0	0	0.92700195	0.072998047	0.029296875	0.002929688	-0.012939453	0.012939453	0.937	32569.25	0.075	-173.6	0.734
698	8918	8918	Category A	-0.19189453	0.20385742	-0.87597656	0.14501953	-0.30566406	0.36987305	0	0.676	18/11/2017	18	11	2017	15:16:41	55001	0.3	15	16	41	9	0.051513672	3.5336426	-0.19482422	0.22851563	-0.87646484	0.16552734	0.024902344	0	0	0	0	0	0	0	0	0	0.92651367	0.073486328	0.028320313	0.002929688	-0.024658203	0.000488281	0.67	33296.44	0.358	-936.47	0.734
699	8919	8919	Category A	-0.19189453	0.2277832	-0.87597656	0.13842773	-0.30224609	0.3737793	0	0.604	18/11/2017	18	11	2017	15:16:41	55001	0.4	15	16	41	9	0.051513672	3.5336426	-0.19458008	0.22875977	-0.87573242	0.0078125	0.002929688	0	0	0	0	0	0	0	0	0	0.92578125	0.07421875	0.00390625	0.002685547	-0.000976563	0	0.642	33385.7	0.371	-992.29	0.734
700	8920	8920	Category A	-0.19189453	0.2277832	-0.86376953	0.13745117	-0.29785156	0.36865234	0	0.311	18/11/2017	18	11	2017	15:16:41	55001	0.5	15	16	41	9	0.051513672	3.5336426	-0.19458008	0.22851563	-0.87573242	0.2253418	0.012207031	0	0	0	0	0	0	0	0	0	0.92553711	0.074462891	0.015380859	0.002685547	-0.000732422	0.011962891	0.764	33017.3	0.35	-841.74	0.734
701	8921	8921	Category A	-0.19189453	0.2277832	-0.88793945	0.14282227	-0.30786133	0.37084961	0	1.262	18/11/2017	18	11	2017	15:16:41	55001	0.6	15	16	41	9	0.051513672	3.5336426	-0.19458008	0.22875977	-0.875	0.36816406	0.012939453	0	0	0	0	0	0	0	0	0	0.92504883	0.074951172	0.016357422	0.002685547	-0.000976563	-0.012695313	0.707	33183	0.431	-1056.84	0.998
702	8922	8922	Category A	-0.19189453	0.2277832	-0.89990234	0.14379883	-0.30834961	0.36694336	0	0.998	18/11/2017	18	11	2017	15:16:41	55001	0.7	15	16	41	9	0.051513672	3.5336426	-0.19433594	0.22851563	-0.87426758	0.33666992	0.025634766	0	0	0	0	0	0	0	0	0	0.92431641	0.075683594	0.028808594	0.002441406	-0.000732422	-0.025390625	0.838	32816.52	0.157	-382.46	0.998
703	8923	8923	Category A	-0.20385742	0.2277832	-0.89990234	0.15014648	-0.30126953	0.37280273	0	0.395	18/11/2017	18	11	2017	15:16:41	55001	0.8	15	16	41	10	0.051513672	3.5336426	-0.1940918	0.22875977	-0.8737793	0.28515625	0.027587891	0	0	0	0	0	0	0	0	0	0.92382813	0.076171875	0.036621094	-0.009521484	-0.000976563	-0.025878906	0.856	32769.86	0.165	-394.33	1.043
704	8924	8924	Category A	-0.17993164	0.20385742	-0.88793945	0.14599609	-0.30639648	0.36987305	0	1.462	18/11/2017	18	11	2017	15:16:41	55001	0.9	15	16	41	10	0.051513672	3.5336426	-0.19360352	0.22875977	-0.87353516	0.57836914	0.031982422	0	0	0	0	0	0	0	0	0	0.92358398	0.076416016	0.053222656	0.013671875	-0.024902344	-0.014160156	0.978	32473.01	0.054	-121.89	1.262
705	8925	8925	Category A	-0.17993164	0.20385742	-0.86376953	0.13671875	-0.3034668	0.37280273	0	0.712	18/11/2017	18	11	2017	15:16:42	55002	0	15	16	42	10	0.051513672	3.5336426	-0.1940918	0.22900391	-0.87304688	0.58544922	0.030273438	0	0	0	0	0	0	0	0	0	0.92333984	0.076660156	0.048828125	0.014160156	-0.025146484	0.009277344	1.057	32296.44	-0.073	162.76	1.043
706	8926	8926	Category A	-0.19189453	0.2277832	-0.86376953	0.13842773	-0.30419922	0.3737793	0	1.043	18/11/2017	18	11	2017	15:16:42	55002	0.1	15	16	42	10	0.051513672	3.5336426	-0.19384766	0.22900391	-0.87329102	0.023925781	0.009765625	0	0	0	0	0	0	0	0	0	0.92333984	0.076660156	0.012939453	0.001953125	-0.001220703	0.009521484	0.949	32540.73	-0.085	208.65	1.043
707	8927	8927	Category A	-0.20385742	0.23999023	-0.87597656	0.14379883	-0.30541992	0.36865234	0	1.736	18/11/2017	18	11	2017	15:16:42	55002	0.2	15	16	42	10	0.051513672	3.5336426	-0.19384766	0.22875977	-0.87280273	0.16455078	0.014892578	0	0	0	0	0	0	0	0	0	0.9230957	0.076904297	0.023681641	-0.009765625	0.010986328	-0.002929688	0.975	32479.94	-0.24	620.36	1.236
708	8928	8928	Category A	-0.20385742	0.23999023	-0.88793945	0.13769531	-0.30004883	0.36889648	0	0.349	18/11/2017	18	11	2017	15:16:42	55002	0.3	15	16	42	10	0.051513672	3.5336426	-0.19360352	0.22875977	-0.87280273	0.15551758	0.021240234	0	0	0	0	0	0	0	0	0	0.92285156	0.077148438	0.036132813	-0.010009766	0.010986328	-0.014892578	0.938	32566.86	-0.005	11.96	1.043
709	8929	8929	Category A	-0.19189453	0.21582031	-0.85180664	0.13769531	-0.30053711	0.36767578	0	0.552	18/11/2017	18	11	2017	15:16:42	55002	0.4	15	16	42	10	0.051513672	3.5336426	-0.19360352	0.22875977	-0.87304688	0.045166016	0.025146484	0	0	0	0	0	0	0	0	0	0.9230957	0.076904297	0.036376953	0.001708984	-0.012939453	0.021240234	0.879	32711.39	0.128	-304.5	1.236
710	8930	8930	Category A	-0.20385742	0.23999023	-0.86376953	0.13745117	-0.30322266	0.36572266	0	1.236	18/11/2017	18	11	2017	15:16:42	55002	0.5	15	16	42	10	0.051513672	3.5336426	-0.19360352	0.22827148	-0.87329102	0.33959961	0.018066406	0	0	0	0	0	0	0	0	0	0.9230957	0.076904297	0.03125	-0.010009766	0.011474609	0.009521484	0.935	32574.03	0.195	-431.5	1.236
711	8931	8931	Category A	-0.19189453	0.21582031	-0.87597656	0.14526367	-0.30541992	0.36669922	0	0.359	18/11/2017	18	11	2017	15:16:42	55002	0.6	15	16	42	10	0.051513672	3.5336426	-0.19360352	0.22827148	-0.8737793	0.42114258	0.012939453	0	0	0	0	0	0	0	0	0	0.92358398	0.076416016	0.016601563	0.001708984	-0.012451172	-0.001953125	0.781	32969.83	0.49	-1103.08	1.236
712	8932	8932	Category A	-0.19189453	0.21582031	-0.86376953	0.14208984	-0.30859375	0.36669922	0	1.379	18/11/2017	18	11	2017	15:16:42	55002	0.7	15	16	42	10	0.051513672	3.5336426	-0.19384766	0.22802734	-0.8737793	0.35766602	0.015869141	0	0	0	0	0	0	0	0	0	0.92358398	0.076416016	0.024414063	0.001953125	-0.012207031	0.010009766	1.104	32196.4	0.116	-232.9	1.236
713	8933	8933	Category A	-0.19189453	0.23999023	-0.87597656	0.13574219	-0.30664063	0.36865234	0	0.812	18/11/2017	18	11	2017	15:16:42	55002	0.8	15	16	42	11	0.051513672	3.5336426	-0.1940918	0.2277832	-0.87353516	0.1953125	0.012207031	0	0	0	0	0	0	0	0	0	0.92333984	0.076660156	0.016357422	0.002197266	0.011962891	-0.002197266	1.195	32012.13	-0.022	43.48	1.236
714	8934	8934	Category A	-0.19189453	0.23999023	-0.87597656	0.13842773	-0.30322266	0.36694336	0	2.286	18/11/2017	18	11	2017	15:16:42	55002	0.9	15	16	42	11	0.051513672	3.5368652	-0.1940918	0.22802734	-0.8737793	0.054199219	0.012207031	0	0	0	0	0	0	0	0	0	0.92382813	0.076171875	0.015869141	0.002197266	0.01171875	-0.001953125	1.051	32309.46	-0.143	329.94	1.101
715	8935	8935	Category A	-0.19189453	0.2277832	-0.88793945	0.140625	-0.31103516	0.37011719	0	1.101	18/11/2017	18	11	2017	15:16:43	55003	0	15	16	43	11	0.051513672	3.5368652	-0.1940918	0.22827148	-0.8737793	0.063476563	0.014160156	0	0	0	0	0	0	0	0	0	0.92358398	0.076416016	0.016845703	0.002197266	-0.000488281	-0.013916016	1.15	32101.78	-0.271	609.61	1.101
716	8936	8936	Category A	-0.19189453	0.21582031	-0.86376953	0.13818359	-0.30053711	0.37280273	0	0.371	18/11/2017	18	11	2017	15:16:43	55003	0.1	15	16	43	11	0.051513672	3.5368652	-0.1940918	0.22851563	-0.87426758	0.36889648	0.016601563	0	0	0	0	0	0	0	0	0	0.92431641	0.075683594	0.025634766	0.002197266	-0.012695313	0.010498047	1.063	32283.47	-0.089	198.78	1.101
717	8937	8937	Category A	-0.19189453	0.23999023	-0.87597656	0.14208984	-0.30566406	0.37182617	0	0.955	18/11/2017	18	11	2017	15:16:43	55003	0.2	15	16	43	11	0.051513672	3.5368652	-0.19433594	0.22900391	-0.875	0.59643555	0.011230469	0	0	0	0	0	0	0	0	0	0.92504883	0.074951172	0.014160156	0.002441406	0.010742188	-0.000732422	1.238	31928.99	-0.174	352.32	1.198
718	8938	8938	Category A	-0.19189453	0.23999023	-0.86376953	0.14770508	-0.30419922	0.36987305	0	0.857	18/11/2017	18	11	2017	15:16:43	55003	0.3	15	16	43	11	0.051513672	3.5368652	-0.19433594	0.22900391	-0.875	0.49536133	0.015869141	0	0	0	0	0	0	0	0	0	0.92504883	0.074951172	0.024658203	0.002441406	0.010742188	0.011230469	1.057	32296.44	0.008	-17.28	1.198
719	8939	8939	Category A	-0.19189453	0.2277832	-0.87597656	0.1394043	-0.2980957	0.36645508	0	1.86	18/11/2017	18	11	2017	15:16:43	55003	0.4	15	16	43	11	0.051513672	3.5368652	-0.19384766	0.22900391	-0.87524414	0.4855957	0.002441406	0	0	0	0	0	0	0	0	0	0.92529297	0.074707031	0.00390625	0.001953125	-0.001220703	-0.000488281	1.11	32183.88	0.014	-29.01	1.423
720	8940	8940	Category A	-0.20385742	0.2277832	-0.85180664	0.13769531	-0.29589844	0.36865234	0	1.198	18/11/2017	18	11	2017	15:16:43	55003	0.5	15	16	43	11	0.051513672	3.5368652	-0.19360352	0.22900391	-0.87548828	0.76245117	0.025634766	0	0	0	0	0	0	0	0	0	0.92553711	0.074462891	0.03515625	-0.010009766	-0.001220703	0.023681641	1.313	31789.41	-0.185	357.23	1.423
721	8941	8941	Category A	-0.20385742	0.23999023	-0.89990234	0.14086914	-0.30371094	0.36669922	0	1.423	18/11/2017	18	11	2017	15:16:43	55003	0.6	15	16	43	11	0.051513672	3.5368652	-0.19335938	0.22900391	-0.87524414	0.84570313	0.028808594	0	0	0	0	0	0	0	0	0	0.92504883	0.074951172	0.045654297	-0.010253906	0.010742188	-0.024414063	1.208	31986.74	-0.064	127.2	1.423
722	8942	8942	Category A	-0.20385742	0.23999023	-0.87597656	0.13916016	-0.29980469	0.36572266	0	1.587	18/11/2017	18	11	2017	15:16:43	55003	0.7	15	16	43	11	0.051513672	3.5368652	-0.19335938	0.22900391	-0.87524414	0.53637695	0.014892578	0	0	0	0	0	0	0	0	0	0.92529297	0.074707031	0.021484375	-0.010253906	0.010742188	-0.000488281	1.221	31961.57	-0.304	655.87	1.423
723	8943	8943	Category A	-0.19189453	0.21582031	-0.88793945	0.14672852	-0.30688477	0.36669922	0	0.323	18/11/2017	18	11	2017	15:16:43	55003	0.8	15	16	43	12	0.051513672	3.5368652	-0.19335938	0.22900391	-0.875	0.2590332	0.018554688	0	0	0	0	0	0	0	0	0	0.92504883	0.074951172	0.027832031	0.001464844	-0.013183594	-0.012695313	1.043	32326.93	-0.42	1121.16	1.198
724	8944	8944	Category A	-0.19189453	0.21582031	-0.85180664	0.14648438	-0.30029297	0.36865234	0	0.94	18/11/2017	18	11	2017	15:16:43	55003	0.9	15	16	43	12	0.051513672	3.5368652	-0.19335938	0.22900391	-0.87426758	0.14746094	0.026123047	0	0	0	0	0	0	0	0	0	0.92431641	0.075683594	0.037353516	0.001464844	-0.013183594	0.022460938	0.981	32466.1	-0.405	1143.22	0.94
725	8945	8945	Category A	-0.19189453	0.2277832	-0.85180664	0.14379883	-0.30395508	0.36987305	0	0.791	18/11/2017	18	11	2017	15:16:44	55004	0	15	16	44	12	0.051513672	3.5368652	-0.19335938	0.22949219	-0.87426758	0.013671875	0.022460938	0	0	0	0	0	0	0	0	0	0.92431641	0.075683594	0.025634766	0.001464844	-0.001708984	0.022460938	0.798	32923.18	0.079	-206.76	0.94
726	8946	8946	Category A	-0.21582031	0.23999023	-0.87597656	0.140625	-0.30639648	0.36767578	0	0.826	18/11/2017	18	11	2017	15:16:44	55004	0.1	15	16	44	12	0.051513672	3.5368652	-0.19335938	0.22949219	-0.87426758	0.13598633	0.024658203	0	0	0	0	0	0	0	0	0	0.92431641	0.075683594	0.034423828	-0.022216797	0.010253906	-0.001464844	0.761	33025.77	0.307	-753.06	0.826
727	8947	8947	Category A	-0.19189453	0.2277832	-0.85180664	0.13574219	-0.30786133	0.36499023	0	0.326	18/11/2017	18	11	2017	15:16:44	55004	0.2	15	16	44	12	0.051513672	3.5368652	-0.19311523	0.22900391	-0.87402344	0.0703125	0.022216797	0	0	0	0	0	0	0	0	0	0.92407227	0.075927734	0.024902344	0.001220703	-0.001220703	0.022216797	0.845	32798.28	0.412	-905.29	0.94
728	8948	8948	Category A	-0.17993164	0.23999023	-0.85180664	0.14526367	-0.30639648	0.36865234	0	1.365	18/11/2017	18	11	2017	15:16:44	55004	0.3	15	16	44	12	0.051513672	3.5368652	-0.19335938	0.22875977	-0.87353516	0.036865234	0.027832031	0	0	0	0	0	0	0	0	0	0.92358398	0.076416016	0.046142578	0.013427734	0.010986328	0.021728516	0.893	32676.4	0.553	-1119.38	1.226
729	8949	8949	Category A	-0.20385742	0.23999023	-0.88793945	0.13989258	-0.30053711	0.36669922	0	0.826	18/11/2017	18	11	2017	15:16:44	55004	0.4	15	16	44	12	0.051513672	3.5368652	-0.19335938	0.22851563	-0.87402344	0.074462891	0.020751953	0	0	0	0	0	0	0	0	0	0.92382813	0.076171875	0.035644531	-0.010253906	0.011230469	-0.013671875	0.987	32452.32	0.563	-1065.23	1.356
730	8950	8950	Category A	-0.19189453	0.20385742	-0.86376953	0.13549805	-0.30419922	0.37182617	0	1.226	18/11/2017	18	11	2017	15:16:44	55004	0.5	15	16	44	12	0.051513672	3.5368652	-0.19287109	0.22827148	-0.87402344	0.10961914	0.026611328	0	0	0	0	0	0	0	0	0	0.92382813	0.076171875	0.035888672	0.000976563	-0.024414063	0.010253906	1.252	31902.42	0.569	-918.34	1.365
731	8951	8951	Category A	-0.19189453	0.23999023	-0.87597656	0.14575195	-0.29858398	0.36474609	0	1.356	18/11/2017	18	11	2017	15:16:44	55004	0.6	15	16	44	12	0.051513672	3.5368652	-0.19262695	0.22875977	-0.87451172	0.12670898	0.011230469	0	0	0	0	0	0	0	0	0	0.92407227	0.075927734	0.013427734	0.000732422	0.010986328	-0.001220703	1.629	31264.07	0.059	-88.76	1.365
732	8952	8952	Category A	-0.19189453	0.2277832	-0.88793945	0.14135742	-0.30224609	0.36767578	0	2.413	18/11/2017	18	11	2017	15:16:44	55004	0.7	15	16	44	12	0.051513672	3.5368652	-0.19262695	0.22827148	-0.87475586	0.096191406	0.012939453	0	0	0	0	0	0	0	0	0	0.92456055	0.075439453	0.014160156	0.000732422	-0.000488281	-0.012939453	1.49	31483.96	-0.008	13.15	1.356
733	8953	8953	Category A	-0.19189453	0.21582031	-0.87597656	0.14672852	-0.30834961	0.36791992	0	2.591	18/11/2017	18	11	2017	15:16:44	55004	0.8	15	16	44	13	0.051513672	3.5368652	-0.19262695	0.2277832	-0.875	0.017089844	0.012207031	0	0	0	0	0	0	0	0	0	0.92456055	0.075439453	0.013671875	0.000732422	-0.011962891	-0.000732422	1.51	31451.32	-0.242	421.03	1.356
734	8954	8954	Category A	-0.19189453	0.2277832	-0.88793945	0.14135742	-0.30371094	0.36767578	0	0.529	18/11/2017	18	11	2017	15:16:44	55004	0.9	15	16	44	13	0.051513672	3.5368652	-0.19262695	0.2277832	-0.87475586	0.20751953	0.012939453	0	0	0	0	0	0	0	0	0	0.92431641	0.075683594	0.013916016	0.000732422	0	-0.012939453	1.488	31487.24	-0.286	511.19	1.37
735	8955	8955	Category A	-0.20385742	0.23999023	-0.89990234	0.14208984	-0.30688477	0.36987305	0	0.945	18/11/2017	18	11	2017	15:16:45	55005	0	15	16	45	13	0.051513672	3.5368652	-0.19262695	0.22802734	-0.87475586	0.203125	0.029785156	0	0	0	0	0	0	0	0	0	0.92431641	0.075683594	0.048095703	-0.010986328	0.01171875	-0.024902344	1.49	31483.96	-0.163	280.11	1.621
736	8956	8956	Category A	-0.19189453	0.2277832	-0.88793945	0.14233398	-0.29736328	0.36767578	0	1.094	18/11/2017	18	11	2017	15:16:45	55005	0.1	15	16	45	13	0.051513672	3.5368652	-0.19213867	0.22827148	-0.87475586	0.021484375	0.012939453	0	0	0	0	0	0	0	0	0	0.92431641	0.075683594	0.013916016	0.000244141	-0.000488281	-0.012939453	1.358	31708.73	-0.266	512.88	1.37
737	8957	8957	Category A	-0.20385742	0.21582031	-0.86376953	0.13964844	-0.3046875	0.37084961	0	1.37	18/11/2017	18	11	2017	15:16:45	55005	0.2	15	16	45	13	0.051513672	3.5368652	-0.19213867	0.22827148	-0.87524414	0.0546875	0.020507813	0	0	0	0	0	0	0	0	0	0.92456055	0.075439453	0.035644531	-0.011474609	-0.012451172	0.011474609	1.012	32395.65	-0.172	415.65	1.094
738	8958	8958	Category A	-0.16796875	0.2277832	-0.87597656	0.14135742	-0.30639648	0.36694336	0	1.621	18/11/2017	18	11	2017	15:16:45	55005	0.3	15	16	45	13	0.051513672	3.5368652	-0.19213867	0.22875977	-0.87524414	0.033935547	0.024169922	0	0	0	0	0	0	0	0	0	0.92480469	0.075195313	0.025634766	0.024169922	-0.000976563	-0.000488281	1.028	32359.97	-0.184	440.91	1.094
739	8959	8959	Category A	-0.19189453	0.21582031	-0.87597656	0.13867188	-0.30786133	0.36865234	0	0.515	18/11/2017	18	11	2017	15:16:45	55005	0.4	15	16	45	13	0.051513672	3.5368652	-0.19213867	0.22900391	-0.87524414	0.060302734	0.013183594	0	0	0	0	0	0	0	0	0	0.92504883	0.074951172	0.013916016	0.000244141	-0.013183594	-0.000488281	1.013	32393.41	-0.273	692.39	1.37
740	8960	8960	Category A	-0.19189453	0.2277832	-0.83984375	0.14379883	-0.30444336	0.36767578	0	0.623	18/11/2017	18	11	2017	15:16:45	55005	0.5	15	16	45	13	0.051513672	3.5368652	-0.19213867	0.22875977	-0.87548828	0.16699219	0.035644531	0	0	0	0	0	0	0	0	0	0.92504883	0.074951172	0.037109375	0.000244141	-0.000976563	0.035644531	1.114	32175.56	-0.422	1052.83	1.515
741	8961	8961	Category A	-0.19189453	0.21582031	-0.83984375	0.15087891	-0.30273438	0.37060547	0	0.856	18/11/2017	18	11	2017	15:16:45	55005	0.6	15	16	45	13	0.051513672	3.5368652	-0.19213867	0.22900391	-0.87548828	0.046630859	0.038085938	0	0	0	0	0	0	0	0	0	0.92504883	0.074951172	0.049316406	0.000244141	-0.013183594	0.035644531	1.138	32126.16	-0.673	1911.1	1.515
742	8962	8962	Category A	-0.16796875	0.2277832	-0.83984375	0.13793945	-0.29589844	0.37060547	0	1.701	18/11/2017	18	11	2017	15:16:45	55005	0.7	15	16	45	13	0.051513672	3.5368652	-0.19213867	0.22900391	-0.87524414	0.31201172	0.042724609	0	0	0	0	0	0	0	0	0	0.92480469	0.075195313	0.061035156	0.024169922	-0.001220703	0.035400391	0.995	32434.06	-0.572	1786.96	0.856
743	8963	8963	Category A	-0.19189453	0.2277832	-0.85180664	0.13867188	-0.30639648	0.36865234	0	1.515	18/11/2017	18	11	2017	15:16:45	55005	0.8	15	16	45	14	0.051513672	3.5368652	-0.19189453	0.22900391	-0.87475586	0.66308594	0.022949219	0	0	0	0	0	0	0	0	0	0.92431641	0.075683594	0.024414063	0	-0.001220703	0.022949219	1.021	32375.53	-0.542	1603.47	0.856
744	8964	8964	Category A	-0.19189453	0.23999023	-0.86376953	0.14379883	-0.30688477	0.36669922	0	0.76	18/11/2017	18	11	2017	15:16:45	55005	0.9	15	16	45	14	0.051513672	3.5368652	-0.19165039	0.22900391	-0.87426758	0.72216797	0.014892578	0	0	0	0	0	0	0	0	0	0.92382813	0.076171875	0.021484375	0	0.010742188	0.010498047	1.032	32351.12	-0.379	999.15	0.856
745	8965	8965	Category A	-0.17993164	0.23999023	-0.88793945	0.14038086	-0.31054688	0.36791992	0	0.671	18/11/2017	18	11	2017	15:16:46	55006	0	15	16	46	14	0.051513672	3.5368652	-0.19165039	0.22924805	-0.87402344	0.78857422	0.020996094	0	0	0	0	0	0	0	0	0	0.92382813	0.076171875	0.036376953	0.01171875	0.010498047	-0.013671875	0.984	32459.2	-0.295	778.37	0.981
746	8966	8966	Category A	-0.19189453	0.2277832	-0.86376953	0.13842773	-0.30566406	0.36572266	0	0.693	18/11/2017	18	11	2017	15:16:46	55006	0.1	15	16	46	14	0.051513672	3.5368652	-0.19165039	0.22924805	-0.87402344	0.71459961	0.010253906	0	0	0	0	0	0	0	0	0	0.92382813	0.076171875	0.01171875	0	-0.001464844	0.010253906	0.864	32749.38	-0.283	842.29	0.76
747	8967	8967	Category A	-0.17993164	0.21582031	-0.87597656	0.13842773	-0.30224609	0.37597656	0	0.564	18/11/2017	18	11	2017	15:16:46	55006	0.2	15	16	46	14	0.051513672	3.5368652	-0.19165039	0.22924805	-0.87451172	0.27368164	0.017822266	0	0	0	0	0	0	0	0	0	0.92407227	0.075927734	0.026611328	0.01171875	-0.013427734	-0.001220703	0.735	33100.3	-0.069	208.7	0.76
748	8968	8968	Category A	-0.19189453	0.2277832	-0.87597656	0.14941406	-0.30541992	0.3684082	0	0.981	18/11/2017	18	11	2017	15:16:46	55006	0.3	15	16	46	14	0.051513672	3.5368652	-0.19140625	0.22949219	-0.87451172	0.10888672	0.002197266	0	0	0	0	0	0	0	0	0	0.92431641	0.075683594	0.003417969	-0.000244141	-0.001708984	-0.001220703	0.933	32578.82	-0.244	658.75	0.981
749	8969	8969	Category A	-0.19189453	0.20385742	-0.88793945	0.14770508	-0.3034668	0.3684082	0	0.746	18/11/2017	18	11	2017	15:16:46	55006	0.4	15	16	46	14	0.051513672	3.5368652	-0.19140625	0.22973633	-0.87426758	0.049560547	0.029052734	0	0	0	0	0	0	0	0	0	0.92407227	0.075927734	0.039794922	-0.000244141	-0.025878906	-0.013427734	1.007	32406.89	-0.303	785.12	1.113
750	8970	8970	Category A	-0.19189453	0.23999023	-0.91186523	0.13427734	-0.3034668	0.37304688	0	1.946	18/11/2017	18	11	2017	15:16:46	55006	0.5	15	16	46	14	0.051513672	3.5368652	-0.19140625	0.22973633	-0.87451172	0.079589844	0.038330078	0	0	0	0	0	0	0	0	0	0.92431641	0.075683594	0.047363281	-0.000244141	0.010009766	-0.037109375	1.13	32142.53	-0.472	1191.79	1.411
751	8971	8971	Category A	-0.19189453	0.23999023	-0.87597656	0.13891602	-0.30126953	0.37084961	0	1.113	18/11/2017	18	11	2017	15:16:46	55006	0.6	15	16	46	14	0.051513672	3.5368652	-0.19165039	0.22998047	-0.87451172	0.25146484	0.009765625	0	0	0	0	0	0	0	0	0	0.92431641	0.075683594	0.011230469	0	0.009765625	-0.001220703	1.271	31866.75	-0.56	1304.27	1.411
752	8972	8972	Category A	-0.19189453	0.2277832	-0.87597656	0.13964844	-0.30664063	0.36572266	0	1.431	18/11/2017	18	11	2017	15:16:46	55006	0.7	15	16	46	14	0.051269531	3.5594238	-0.19165039	0.23022461	-0.87426758	0.24853516	0.002929688	0	0	0	0	0	0	0	0	0	0.92407227	0.075927734	0.004150391	0	-0.002441406	-0.001464844	1.22	31963.5	-0.518	1234.54	1.411
753	8973	8973	Category A	-0.19189453	0.2277832	-0.89990234	0.13964844	-0.30688477	0.36669922	0	1.411	18/11/2017	18	11	2017	15:16:46	55006	0.8	15	16	46	15	0.051269531	3.5594238	-0.19165039	0.23046875	-0.87451172	0.1940918	0.025390625	0	0	0	0	0	0	0	0	0	0.92431641	0.075683594	0.028076172	0	-0.002685547	-0.025146484	1.173	32055.61	-0.434	1033.09	1.411
754	8974	8974	Category A	-0.19189453	0.2277832	-0.85180664	0.14526367	-0.30371094	0.36767578	0	0.675	18/11/2017	18	11	2017	15:16:46	55006	0.9	15	16	46	15	0.051269531	3.5594238	-0.19189453	0.23022461	-0.87426758	0.23486328	0.022705078	0	0	0	0	0	0	0	0	0	0.92431641	0.075683594	0.025146484	0	-0.002441406	0.022460938	0.908	32639.4	-0.141	369.46	1.113
755	8975	8975	Category A	-0.19189453	0.23999023	-0.91186523	0.15087891	-0.30273438	0.36962891	0	0.463	18/11/2017	18	11	2017	15:16:47	55007	0	15	16	47	15	0.051269531	3.5594238	-0.19189453	0.23046875	-0.87451172	0.41113281	0.038330078	0	0	0	0	0	0	0	0	0	0.92456055	0.075439453	0.046630859	0	0.009277344	-0.037109375	0.879	32711.39	-0.171	468.61	1.411
756	8976	8976	Category A	-0.20385742	0.23999023	-0.91186523	0.13842773	-0.30224609	0.37280273	0	0.36	18/11/2017	18	11	2017	15:16:47	55007	0.1	15	16	47	15	0.051269531	3.5594238	-0.19189453	0.23046875	-0.87451172	0.048828125	0.040039063	0	0	0	0	0	0	0	0	0	0.92456055	0.075439453	0.058349609	-0.01171875	0.009277344	-0.037109375	0.974	32482.25	-0.251	653.17	1.411
757	8977	8977	Category A	-0.19189453	0.2277832	-0.86376953	0.140625	-0.30224609	0.37475586	0	0.936	18/11/2017	18	11	2017	15:16:47	55007	0.2	15	16	47	15	0.051269531	3.5594238	-0.19189453	0.23071289	-0.87426758	0.69262695	0.010986328	0	0	0	0	0	0	0	0	0	0.92431641	0.075683594	0.013671875	0	-0.002929688	0.010498047	1.064	32281.31	-0.349	877.79	0.936
758	8978	8978	Category A	-0.15576172	0.23999023	-0.91186523	0.14282227	-0.30541992	0.36572266	0	2.004	18/11/2017	18	11	2017	15:16:47	55007	0.3	15	16	47	15	0.051269531	3.5594238	-0.19189453	0.23046875	-0.87426758	1.0625	0.052978516	0	0	0	0	0	0	0	0	0	0.92431641	0.075683594	0.083007813	0.036132813	0.009277344	-0.037353516	1.065	32279.16	-0.322	797.98	0.936
759	8979	8979	Category A	-0.17993164	0.23999023	-0.89990234	0.14086914	-0.30371094	0.36669922	0	1.946	18/11/2017	18	11	2017	15:16:47	55007	0.4	15	16	47	15	0.051269531	3.5594238	-0.19189453	0.23022461	-0.87451172	1.2744141	0.029541016	0	0	0	0	0	0	0	0	0	0.92431641	0.075683594	0.046875	0.011962891	0.009521484	-0.025146484	1.124	32154.87	-0.304	709.12	0.936
760	8980	8980	Category A	-0.19189453	0.2277832	-0.87597656	0.14379883	-0.30688477	0.36669922	0	0.682	18/11/2017	18	11	2017	15:16:47	55007	0.5	15	16	47	15	0.051269531	3.5594238	-0.19213867	0.23022461	-0.87426758	1.3710938	0.002929688	0	0	0	0	0	0	0	0	0	0.92431641	0.075683594	0.004150391	0.000244141	-0.002441406	-0.001464844	1.128	32146.64	-0.331	779.26	1.033
761	8981	8981	Category A	-0.19189453	0.25195313	-0.87597656	0.14208984	-0.30688477	0.36499023	0	0.819	18/11/2017	18	11	2017	15:16:47	55007	0.6	15	16	47	15	0.051269531	3.5594238	-0.19189453	0.23022461	-0.87475586	1.4130859	0.021484375	0	0	0	0	0	0	0	0	0	0.92480469	0.075195313	0.022460938	0	0.021484375	-0.000976563	1.144	32113.94	-0.189	412.65	1.033
762	8982	8982	Category A	-0.20385742	0.2277832	-0.86376953	0.14550781	-0.30273438	0.36962891	0	0.385	18/11/2017	18	11	2017	15:16:47	55007	0.7	15	16	47	15	0.051269531	3.5594238	-0.19165039	0.23022461	-0.87451172	1.3125	0.016357422	0	0	0	0	0	0	0	0	0	0.92456055	0.075439453	0.025390625	-0.011962891	-0.002441406	0.010742188	0.917	32617.44	-0.033	81.4	0.819
763	8983	8983	Category A	-0.19189453	0.25195313	-0.83984375	0.13891602	-0.30078125	0.37182617	0	1.033	18/11/2017	18	11	2017	15:16:47	55007	0.8	15	16	47	16	0.051269531	3.5594238	-0.19165039	0.23022461	-0.87451172	0.73242188	0.040771484	0	0	0	0	0	0	0	0	0	0.92431641	0.075683594	0.056396484	0	0.021484375	0.034667969	0.623	33448.09	0.237	-688.49	0.682
764	8984	8984	Category A	-0.19189453	0.23999023	-0.87597656	0.14770508	-0.30419922	0.36987305	0	0.642	18/11/2017	18	11	2017	15:16:47	55007	0.9	15	16	47	16	0.051269531	3.5594238	-0.19165039	0.23022461	-0.87451172	0.34741211	0.009521484	0	0	0	0	0	0	0	0	0	0.92456055	0.075439453	0.010742188	0	0.009521484	-0.001220703	0.576	33609.32	0.281	-842.03	0.819
765	8985	8985	Category A	-0.20385742	0.23999023	-0.87597656	0.13769531	-0.30004883	0.36669922	0	0.179	18/11/2017	18	11	2017	15:16:48	55008	0	15	16	48	16	0.051269531	3.5594238	-0.19165039	0.23095703	-0.87475586	0.13793945	0.014892578	0	0	0	0	0	0	0	0	0	0.92480469	0.075195313	0.021972656	-0.011962891	0.008789063	-0.000976563	0.877	32716.42	-0.036	92.27	1.033
766	8986	8986	Category A	-0.19189453	0.21582031	-0.88793945	0.14599609	-0.30859375	0.36572266	0	0.402	18/11/2017	18	11	2017	15:16:48	55008	0.1	15	16	48	16	0.051269531	3.5594238	-0.19165039	0.23144531	-0.875	0.50366211	0.020019531	0	0	0	0	0	0	0	0	0	0.92529297	0.074707031	0.028320313	0	-0.015625	-0.012695313	1.068	32272.71	-0.266	639.61	1.53
767	8987	8987	Category A	-0.20385742	0.20385742	-0.86376953	0.14355469	-0.3046875	0.36865234	0	2.623	18/11/2017	18	11	2017	15:16:48	55008	0.2	15	16	48	16	0.051269531	3.5594238	-0.19140625	0.23144531	-0.87524414	1.1259766	0.032226563	0	0	0	0	0	0	0	0	0	0.92529297	0.074707031	0.051269531	-0.012207031	-0.027587891	0.011474609	1.257	31892.99	-0.576	1369.2	1.775
768	8988	8988	Category A	-0.19189453	0.20385742	-0.87597656	0.14550781	-0.30615234	0.36767578	0	1.53	18/11/2017	18	11	2017	15:16:48	55008	0.3	15	16	48	16	0.051269531	3.5594238	-0.19165039	0.23144531	-0.87573242	1.6496582	0.027587891	0	0	0	0	0	0	0	0	0	0.92578125	0.07421875	0.028076172	0	-0.027587891	0	1.446	31557.02	-0.847	1972.12	1.775
769	8989	8989	Category A	-0.17993164	0.21582031	-0.88793945	0.13818359	-0.30249023	0.37182617	0	2.17	18/11/2017	18	11	2017	15:16:48	55008	0.4	15	16	48	16	0.051269531	3.5594238	-0.19165039	0.23144531	-0.8762207	1.7983398	0.022949219	0	0	0	0	0	0	0	0	0	0.92651367	0.073486328	0.039306641	0.01171875	-0.015625	-0.011474609	1.55	31387.09	-0.981	2247.14	2.03
770	8990	8990	Category A	-0.20385742	0.2277832	-0.87597656	0.14770508	-0.30419922	0.36865234	0	1.775	18/11/2017	18	11	2017	15:16:48	55008	0.5	15	16	48	16	0.051269531	3.5594238	-0.19165039	0.23144531	-0.8762207	1.6901855	0.012695313	0	0	0	0	0	0	0	0	0	0.92626953	0.073730469	0.016113281	-0.011962891	-0.003662109	0.000244141	1.821	30984.08	-1.274	2730.11	2.03
771	8991	8991	Category A	-0.17993164	0.2277832	-0.88793945	0.14672852	-0.30834961	0.36572266	0	0.802	18/11/2017	18	11	2017	15:16:48	55008	0.6	15	16	48	16	0.051269531	3.5594238	-0.19165039	0.23168945	-0.87646484	1.5615234	0.016845703	0	0	0	0	0	0	0	0	0	0.92675781	0.073242188	0.02734375	0.01171875	-0.00390625	-0.011230469	1.688	31175.31	-1.267	3054.82	1.825
772	8992	8992	Category A	-0.19189453	0.2277832	-0.88793945	0.13989258	-0.30322266	0.375	0	2.03	18/11/2017	18	11	2017	15:16:48	55008	0.7	15	16	48	16	0.051269531	3.5594238	-0.19165039	0.23144531	-0.87670898	1.1340332	0.01171875	0	0	0	0	0	0	0	0	0	0.92675781	0.073242188	0.014892578	0	-0.003662109	-0.010986328	1.482	31497.11	-0.974	2365.45	1.825
773	8993	8993	Category A	-0.19189453	0.2277832	-0.86376953	0.13891602	-0.3034668	0.37280273	0	1.825	18/11/2017	18	11	2017	15:16:48	55008	0.8	15	16	48	17	0.051269531	3.5594238	-0.19165039	0.23144531	-0.87646484	0.55566406	0.013183594	0	0	0	0	0	0	0	0	0	0.92651367	0.073486328	0.016357422	0	-0.003662109	0.012695313	1.268	31872.35	-0.747	1939.76	1.775
774	8994	8994	Category A	-0.19189453	0.23999023	-0.88793945	0.140625	-0.30639648	0.36669922	0	0.294	18/11/2017	18	11	2017	15:16:48	55008	0.9	15	16	48	17	0.051269531	3.5594238	-0.19165039	0.23217773	-0.8762207	0.15722656	0.013916016	0	0	0	0	0	0	0	0	0	0.92651367	0.073486328	0.019287109	0	0.007568359	-0.011474609	1.202	31998.43	-0.619	1586.21	1.555
775	8995	8995	Category A	-0.19189453	0.23999023	-0.87597656	0.1484375	-0.30371094	0.36669922	0	0.883	18/11/2017	18	11	2017	15:16:49	55009	0	15	16	49	17	0.051269531	3.5594238	-0.19213867	0.23193359	-0.8762207	0.32177734	0.0078125	0	0	0	0	0	0	0	0	0	0.92651367	0.073486328	0.008544922	0.000244141	0.0078125	0.000244141	1.327	31764.07	-0.68	1605.47	1.555
776	8996	8996	Category A	-0.19189453	0.23999023	-0.87597656	0.13916016	-0.29760742	0.36865234	0	1.378	18/11/2017	18	11	2017	15:16:49	55009	0.1	15	16	49	17	0.051269531	3.5594238	-0.19189453	0.23120117	-0.8762207	0.69335938	0.008544922	0	0	0	0	0	0	0	0	0	0.92626953	0.073730469	0.009033203	0	0.008544922	0.000244141	1.092	32221.61	-0.248	579.27	1.378
777	8997	8997	Category A	-0.19189453	0.25195313	-0.87597656	0.14208984	-0.30859375	0.36889648	0	1.555	18/11/2017	18	11	2017	15:16:49	55009	0.2	15	16	49	17	0.051269531	3.5594238	-0.19165039	0.23095703	-0.87646484	0.7409668	0.020751953	0	0	0	0	0	0	0	0	0	0.92626953	0.073730469	0.021484375	0	0.020751953	0.000488281	0.84	32811.3	0.131	-322.09	0.883
778	8998	8998	Category A	-0.19189453	0.2277832	-0.87597656	0.13842773	-0.30224609	0.36865234	0	0.619	18/11/2017	18	11	2017	15:16:49	55009	0.3	15	16	49	17	0.051269531	3.5594238	-0.19140625	0.23095703	-0.87670898	1.0461426	0.003417969	0	0	0	0	0	0	0	0	0	0.92651367	0.073486328	0.004638672	-0.000244141	-0.003173828	0.000732422	0.844	32800.88	0.035	-89.49	0.883
779	8999	8999	Category A	-0.19189453	0.21582031	-0.88793945	0.13745117	-0.30151367	0.36474609	0	0.313	18/11/2017	18	11	2017	15:16:49	55009	0.4	15	16	49	17	0.051269531	3.5594238	-0.19165039	0.23120117	-0.87670898	1.0300293	0.018798828	0	0	0	0	0	0	0	0	0	0.92700195	0.072998047	0.026367188	0	-0.015380859	-0.010986328	0.74	33085.8	0.15	-401.94	1.09
780	9000	9000	Category A	-0.19189453	0.25195313	-0.86376953	0.14208984	-0.30541992	0.36987305	0	0.318	18/11/2017	18	11	2017	15:16:49	55009	0.5	15	16	49	17	0.051269531	3.5594238	-0.19165039	0.23120117	-0.87670898	0.74169922	0.024414063	0	0	0	0	0	0	0	0	0	0.92700195	0.072998047	0.033691406	0	0.020507813	0.012939453	0.692	33228.39	0.247	-663.92	0.619
781	9001	9001	Category A	-0.19189453	0.2277832	-0.86376953	0.14526367	-0.30664063	0.36865234	0	0.262	18/11/2017	18	11	2017	15:16:49	55009	0.6	15	16	49	17	0.051269531	3.5594238	-0.19165039	0.23120117	-0.87768555	0.44604492	0.014404297	0	0	0	0	0	0	0	0	0	0.92773438	0.072265625	0.017578125	0	-0.003417969	0.013916016	0.465	34037.26	0.569	-1690.55	0.372
782	9002	9002	Category A	-0.17993164	0.21582031	-0.86376953	0.13842773	-0.30419922	0.3737793	0	1.09	18/11/2017	18	11	2017	15:16:49	55009	0.7	15	16	49	17	0.051269531	3.5594238	-0.19189453	0.23144531	-0.87792969	0.028808594	0.024414063	0	0	0	0	0	0	0	0	0	0.92822266	0.071777344	0.042236328	0.011962891	-0.015625	0.014160156	0.423	34221.02	0.506	-1632.6	0.372
783	9003	9003	Category A	-0.17993164	0.23999023	-0.86376953	0.13720703	-0.30566406	0.37182617	0	0.188	18/11/2017	18	11	2017	15:16:49	55009	0.8	15	16	49	18	0.051269531	3.5594238	-0.19213867	0.23144531	-0.87841797	0.20629883	0.020996094	0	0	0	0	0	0	0	0	0	0.92871094	0.071289063	0.035400391	0.012207031	0.008300781	0.014648438	0.479	33979	0.335	-1098.99	0.644
784	9004	9004	Category A	-0.19189453	0.21582031	-0.86376953	0.14672852	-0.30541992	0.36987305	0	0.372	18/11/2017	18	11	2017	15:16:49	55009	0.9	15	16	49	18	0.051269531	3.5594238	-0.19213867	0.23168945	-0.87915039	0.41210938	0.021972656	0	0	0	0	0	0	0	0	0	0.92919922	0.070800781	0.031494141	0.000244141	-0.015869141	0.015380859	0.653	33350.27	0.253	-705.97	0.644
785	9005	9005	Category A	-0.17993164	0.20385742	-0.86376953	0.13720703	-0.30273438	0.375	0	0.644	18/11/2017	18	11	2017	15:16:50	55010	0	15	16	50	18	0.051269531	3.5594238	-0.19189453	0.23168945	-0.87939453	0.37109375	0.034179688	0	0	0	0	0	0	0	0	0	0.92944336	0.070556641	0.055664063	0.011962891	-0.027832031	0.015625	0.689	33237.57	0.261	-699.2	0.644
786	9006	9006	Category A	-0.17993164	0.2277832	-0.89990234	0.1484375	-0.30297852	0.36669922	0	1.363	18/11/2017	18	11	2017	15:16:50	55010	0.1	15	16	50	18	0.051269531	3.5594238	-0.19213867	0.23168945	-0.87915039	0.062011719	0.024169922	0	0	0	0	0	0	0	0	0	0.92944336	0.070556641	0.036865234	0.012207031	-0.00390625	-0.020507813	0.581	33591.67	0.317	-927.66	0.644
787	9007	9007	Category A	-0.19189453	0.26391602	-0.88793945	0.14208984	-0.30859375	0.37011719	0	0.477	18/11/2017	18	11	2017	15:16:50	55010	0.2	15	16	50	18	0.051269531	3.5594238	-0.19213867	0.23193359	-0.87963867	0.016601563	0.032714844	0	0	0	0	0	0	0	0	0	0.9296875	0.0703125	0.040283203	0.000244141	0.031738281	-0.008056641	0.666	33309	0.104	-308.55	0.644
788	9008	9008	Category A	-0.20385742	0.25195313	-0.86376953	0.13745117	-0.30249023	0.37182617	0	0.447	18/11/2017	18	11	2017	15:16:50	55010	0.3	15	16	50	18	0.051269531	3.5594238	-0.19262695	0.23193359	-0.87963867	0.031738281	0.027587891	0	0	0	0	0	0	0	0	0	0.9296875	0.0703125	0.046875	-0.010986328	0.019775391	0.015869141	0.689	33237.57	0.067	-197.63	0.698
789	9009	9009	Category A	-0.19189453	0.2277832	-0.87597656	0.14404297	-0.29882813	0.36767578	0	0.698	18/11/2017	18	11	2017	15:16:50	55010	0.4	15	16	50	18	0.051269531	3.5594238	-0.19262695	0.23168945	-0.87963867	0.13916016	0.005371094	0	0	0	0	0	0	0	0	0	0.9296875	0.0703125	0.008544922	0.000732422	-0.00390625	0.003662109	0.704	33192.01	0.144	-401.51	0.733
790	9010	9010	Category A	-0.21582031	0.25195313	-0.86376953	0.14453125	-0.30541992	0.36767578	0	0.509	18/11/2017	18	11	2017	15:16:50	55010	0.5	15	16	50	18	0.051269531	3.4933594	-0.19018555	0.23217773	-0.87915039	0.21826172	0.035644531	0	0	0	0	0	0	0	0	0	0.92919922	0.070800781	0.060546875	-0.025390625	0.01953125	0.015380859	0.658	33334.32	0.168	-486.24	0.733
791	9011	9011	Category A	-0.19189453	0.2277832	-0.85180664	0.14208984	-0.30859375	0.37011719	0	0.733	18/11/2017	18	11	2017	15:16:50	55010	0.6	15	16	50	18	0.051269531	3.4933594	-0.19042969	0.23217773	-0.87915039	0.086669922	0.027832031	0	0	0	0	0	0	0	0	0	0.92919922	0.070800781	0.033203125	-0.001220703	-0.004394531	0.02734375	0.711	33171.02	0.092	-261.41	0.733
792	9012	9012	Category A	-0.20385742	0.23999023	-0.87597656	0.13891602	-0.30249023	0.37182617	0	1.087	18/11/2017	18	11	2017	15:16:50	55010	0.7	15	16	50	18	0.051269531	3.4933594	-0.19042969	0.23217773	-0.87939453	0.25170898	0.015625	0	0	0	0	0	0	0	0	0	0.92919922	0.070800781	0.024414063	-0.013183594	0.007568359	0.003417969	0.702	33198.04	0.251	-666.75	0.793
793	9013	9013	Category A	-0.20385742	0.2277832	-0.86376953	0.13745117	-0.29785156	0.36987305	0	0.793	18/11/2017	18	11	2017	15:16:50	55010	0.8	15	16	50	19	0.051269531	3.4933594	-0.19042969	0.23217773	-0.87939453	0.19335938	0.020996094	0	0	0	0	0	0	0	0	0	0.92919922	0.070800781	0.033447266	-0.013183594	-0.004394531	0.015625	0.739	33088.7	0.176	-466.4	0.793
794	9014	9014	Category A	-0.19189453	0.25195313	-0.89990234	0.14428711	-0.30615234	0.36694336	0	0.397	18/11/2017	18	11	2017	15:16:50	55010	0.9	15	16	50	19	0.051269531	3.4933594	-0.19042969	0.23266602	-0.87939453	0.1862793	0.028076172	0	0	0	0	0	0	0	0	0	0.92944336	0.070556641	0.041015625	-0.001220703	0.019042969	-0.020263672	0.767	33008.86	0.22	-556.54	0.793
795	9015	9015	Category A	-0.19189453	0.2277832	-0.87597656	0.13818359	-0.3034668	0.37280273	0	0.917	18/11/2017	18	11	2017	15:16:51	55011	0	15	16	51	19	0.051269531	3.4933594	-0.19042969	0.23291016	-0.87963867	0.38500977	0.006347656	0	0	0	0	0	0	0	0	0	0.9296875	0.0703125	0.010009766	-0.001220703	-0.005126953	0.003662109	0.708	33180	0.35	-885.73	0.917
796	9016	9016	Category A	-0.19189453	0.2277832	-0.85180664	0.14428711	-0.30957031	0.36987305	0	0.677	18/11/2017	18	11	2017	15:16:51	55011	0.1	15	16	51	19	0.051269531	3.4933594	-0.19042969	0.23266602	-0.87890625	0.67504883	0.027587891	0	0	0	0	0	0	0	0	0	0.92895508	0.071044922	0.033447266	-0.001220703	-0.004882813	0.027099609	0.723	33135.42	0.299	-762.12	0.793
797	9017	9017	Category A	-0.19189453	0.2277832	-0.87597656	0.14208984	-0.30566406	0.36474609	0	0.381	18/11/2017	18	11	2017	15:16:51	55011	0.2	15	16	51	19	0.051269531	3.4933594	-0.19042969	0.23291016	-0.87841797	0.6550293	0.005859375	0	0	0	0	0	0	0	0	0	0.92871094	0.071289063	0.009033203	-0.001220703	-0.005126953	0.002441406	0.715	33159.1	0.354	-888.54	0.748
798	9018	9018	Category A	-0.19189453	0.2277832	-0.87597656	0.14208984	-0.30688477	0.36767578	0	1.174	18/11/2017	18	11	2017	15:16:51	55011	0.3	15	16	51	19	0.051269531	3.4933594	-0.19067383	0.23242188	-0.87890625	0.73608398	0.005615234	0	0	0	0	0	0	0	0	0	0.92895508	0.071044922	0.008789063	-0.000976563	-0.004638672	0.002929688	0.743	33077.14	0.296	-741.44	0.917
799	9019	9019	Category A	-0.20385742	0.21582031	-0.86376953	0.14379883	-0.30688477	0.36767578	0	0.748	18/11/2017	18	11	2017	15:16:51	55011	0.4	15	16	51	19	0.051269531	3.4933594	-0.19116211	0.23217773	-0.87841797	0.84179688	0.025390625	0	0	0	0	0	0	0	0	0	0.9284668	0.071533203	0.043701172	-0.012451172	-0.016357422	0.014648438	0.82	32863.99	0.324	-750.05	0.748
800	9020	9020	Category A	-0.19189453	0.23999023	-0.89990234	0.13891602	-0.30249023	0.37280273	0	0.565	18/11/2017	18	11	2017	15:16:51	55011	0.5	15	16	51	19	0.051269531	3.4933594	-0.19140625	0.23193359	-0.87817383	0.68994141	0.022949219	0	0	0	0	0	0	0	0	0	0.92822266	0.071777344	0.029785156	-0.000244141	0.0078125	-0.021484375	0.797	32925.9	0.253	-614.26	1.174
801	9021	9021	Category A	-0.19189453	0.23999023	-0.87597656	0.13769531	-0.29760742	0.36572266	0	1.378	18/11/2017	18	11	2017	15:16:51	55011	0.6	15	16	51	19	0.051269531	3.4933594	-0.19140625	0.23168945	-0.87866211	0.37475586	0.008300781	0	0	0	0	0	0	0	0	0	0.92871094	0.071289063	0.011230469	-0.000244141	0.008056641	0.002685547	0.955	32526.59	-0.062	149.81	1.174
802	9022	9022	Category A	-0.19189453	0.2277832	-0.86376953	0.14111328	-0.30541992	0.36987305	0	0.538	18/11/2017	18	11	2017	15:16:51	55011	0.7	15	16	51	19	0.051269531	3.4933594	-0.19140625	0.23168945	-0.87866211	0.008300781	0.015380859	0	0	0	0	0	0	0	0	0	0.92871094	0.071289063	0.019042969	-0.000244141	-0.00390625	0.014892578	0.884	32698.84	0.18	-417.53	0.751
803	9023	9023	Category A	-0.20385742	0.2277832	-0.89990234	0.14648438	-0.3034668	0.36254883	0	1.329	18/11/2017	18	11	2017	15:16:51	55011	0.8	15	16	51	20	0.051269531	3.4933594	-0.19140625	0.23193359	-0.87866211	0.48901367	0.024658203	0	0	0	0	0	0	0	0	0	0.92871094	0.071289063	0.037353516	-0.012207031	-0.004150391	-0.020996094	0.86	32759.6	0.149	-357.21	0.751
804	9024	9024	Category A	-0.19189453	0.26391602	-0.86376953	0.13891602	-0.3034668	0.37597656	0	0.751	18/11/2017	18	11	2017	15:16:51	55011	0.9	15	16	51	20	0.051269531	3.4933594	-0.19116211	0.23144531	-0.87890625	0.83911133	0.035644531	0	0	0	0	0	0	0	0	0	0.92871094	0.071289063	0.048095703	-0.000488281	0.032226563	0.015136719	0.857	32767.29	0.078	-193.26	1.285
805	9025	9025	Category A	-0.19189453	0.26391602	-0.87597656	0.13842773	-0.30419922	0.3737793	0	0.601	18/11/2017	18	11	2017	15:16:52	55012	0	15	16	52	20	0.051269531	3.4933594	-0.19091797	0.23120117	-0.87866211	0.78515625	0.032470703	0	0	0	0	0	0	0	0	0	0.9284668	0.071533203	0.035888672	-0.000732422	0.032470703	0.002685547	0.841	32808.69	0.045	-114.85	0.751
806	9026	9026	Category A	-0.19189453	0.23999023	-0.88793945	0.14282227	-0.30786133	0.36865234	0	0.546	18/11/2017	18	11	2017	15:16:52	55012	0.1	15	16	52	20	0.051269531	3.4933594	-0.19091797	0.23095703	-0.87841797	0.7512207	0.012695313	0	0	0	0	0	0	0	0	0	0.92822266	0.071777344	0.019042969	-0.000732422	0.008789063	-0.009277344	0.802	32912.32	0.133	-338.29	0.751
807	9027	9027	Category A	-0.20385742	0.23999023	-0.88793945	0.14672852	-0.30834961	0.36987305	0	1.285	18/11/2017	18	11	2017	15:16:52	55012	0.2	15	16	52	20	0.051269531	3.4933594	-0.19091797	0.23120117	-0.87841797	0.95288086	0.018066406	0	0	0	0	0	0	0	0	0	0.92822266	0.071777344	0.030761719	-0.012695313	0.008544922	-0.009277344	0.681	33262.19	0.456	-1133.99	0.603
808	9028	9028	Category A	-0.19189453	0.23999023	-0.89990234	0.13916016	-0.30322266	0.36572266	0	0.3	18/11/2017	18	11	2017	15:16:52	55012	0.3	15	16	52	20	0.051269531	3.4933594	-0.19091797	0.23144531	-0.87890625	0.95239258	0.022460938	0	0	0	0	0	0	0	0	0	0.92871094	0.071289063	0.029785156	-0.000732422	0.008300781	-0.020751953	0.599	33529.14	0.441	-1195.63	0.601
809	9029	9029	Category A	-0.19189453	0.23999023	-0.88793945	0.13818359	-0.30053711	0.375	0	0.603	18/11/2017	18	11	2017	15:16:52	55012	0.4	15	16	52	20	0.051269531	3.4933594	-0.19091797	0.23168945	-0.87915039	0.38208008	0.01171875	0	0	0	0	0	0	0	0	0	0.92919922	0.070800781	0.017333984	-0.000732422	0.008056641	-0.008544922	0.569	33634.23	0.446	-1245.3	0.546
810	9030	9030	Category A	-0.20385742	0.2277832	-0.88793945	0.13842773	-0.30175781	0.37597656	0	0.259	18/11/2017	18	11	2017	15:16:52	55012	0.5	15	16	52	20	0.051269531	3.4933594	-0.19140625	0.23168945	-0.87939453	0.036621094	0.015380859	0	0	0	0	0	0	0	0	0	0.92944336	0.070556641	0.024658203	-0.012207031	-0.00390625	-0.008300781	0.547	33714.19	0.723	-1845.57	0.529
811	9031	9031	Category A	-0.19189453	0.21582031	-0.88793945	0.14379883	-0.30688477	0.36767578	0	0.426	18/11/2017	18	11	2017	15:16:52	55012	0.6	15	16	52	20	0.051269531	3.4933594	-0.19140625	0.23168945	-0.87963867	0.15551758	0.017822266	0	0	0	0	0	0	0	0	0	0.92944336	0.070556641	0.024658203	-0.000244141	-0.015869141	-0.008300781	0.421	34230.13	0.906	-2466.06	0.529
812	9032	9032	Category A	-0.19189453	0.2277832	-0.86376953	0.13745117	-0.30639648	0.36865234	0	0.41	18/11/2017	18	11	2017	15:16:52	55012	0.7	15	16	52	20	0.051269531	3.4933594	-0.19140625	0.23168945	-0.87915039	0.067382813	0.015869141	0	0	0	0	0	0	0	0	0	0.92919922	0.070800781	0.019775391	-0.000244141	-0.00390625	0.015380859	0.508	33862.56	0.767	-2003.26	0.603
813	9033	9033	Category A	-0.19189453	0.26391602	-0.86376953	0.14453125	-0.30297852	0.37084961	0	0.529	18/11/2017	18	11	2017	15:16:52	55012	0.8	15	16	52	21	0.051269531	3.4933594	-0.19140625	0.23144531	-0.87915039	1.1789551	0.035644531	0	0	0	0	0	0	0	0	0	0.92919922	0.070800781	0.048095703	-0.000244141	0.032226563	0.015380859	0.521	33812.11	0.601	-1653.11	0.63
814	9034	9034	Category A	-0.21582031	0.21582031	-0.88793945	0.14428711	-0.3034668	0.37084961	0	0.821	18/11/2017	18	11	2017	15:16:52	55012	0.9	15	16	52	21	0.051269531	3.4933594	-0.19140625	0.23144531	-0.87915039	1.7087402	0.030273438	0	0	0	0	0	0	0	0	0	0.92895508	0.071044922	0.048828125	-0.024169922	-0.015625	-0.008544922	0.583	33584.64	0.423	-1175.49	0.686
815	9035	9035	Category A	-0.19189453	0.17993164	-0.89990234	0.13647461	-0.30395508	0.37207031	0	0.686	18/11/2017	18	11	2017	15:16:53	55013	0	15	16	53	21	0.051269531	3.4933594	-0.19116211	0.23168945	-0.87866211	1.3588867	0.055908203	0	0	0	0	0	0	0	0	0	0.92871094	0.071289063	0.073486328	-0.000488281	-0.051757813	-0.020996094	0.647	33369.54	0.299	-821.71	0.807
816	9036	9036	Category A	-0.16796875	0.20385742	-0.89990234	0.14013672	-0.30224609	0.36767578	0	0.63	18/11/2017	18	11	2017	15:16:53	55013	0.1	15	16	53	21	0.051269531	3.4933594	-0.19116211	0.23168945	-0.87866211	1.1513672	0.041992188	0	0	0	0	0	0	0	0	0	0.92871094	0.071289063	0.072509766	0.023193359	-0.027832031	-0.020996094	0.844	32800.88	-0.196	565.43	0.821
817	9037	9037	Category A	-0.17993164	0.2277832	-0.88793945	0.14379883	-0.30541992	0.36865234	0	0.807	18/11/2017	18	11	2017	15:16:53	55013	0.2	15	16	53	21	0.051269531	3.4933594	-0.19116211	0.23120117	-0.87841797	1.5732422	0.015136719	0	0	0	0	0	0	0	0	0	0.92822266	0.071777344	0.024169922	0.011230469	-0.003417969	-0.009277344	0.971	32489.21	-0.351	968.87	0.821
818	9038	9038	Category A	-0.20385742	0.23999023	-0.88793945	0.13964844	-0.30688477	0.36767578	0	1.592	18/11/2017	18	11	2017	15:16:53	55013	0.3	15	16	53	21	0.051269531	3.4933594	-0.19116211	0.23095703	-0.87866211	1.4665527	0.017822266	0	0	0	0	0	0	0	0	0	0.9284668	0.071533203	0.030517578	-0.012451172	0.008789063	-0.009033203	0.879	32711.39	-0.105	277.88	0.807
819	9039	9039	Category A	-0.19189453	0.21582031	-0.87597656	0.14111328	-0.30639648	0.36987305	0	1.295	18/11/2017	18	11	2017	15:16:53	55013	0.4	15	16	53	21	0.051269531	3.4933594	-0.19140625	0.23095703	-0.87866211	0.43408203	0.015380859	0	0	0	0	0	0	0	0	0	0.9284668	0.071533203	0.018554688	-0.000244141	-0.015136719	0.002685547	0.89	32683.86	0.035	-85.8	0.926
820	9040	9040	Category A	-0.19189453	0.2277832	-0.91186523	0.14282227	-0.30786133	0.36987305	0	0.264	18/11/2017	18	11	2017	15:16:53	55013	0.5	15	16	53	21	0.051269531	3.4933594	-0.19140625	0.23120117	-0.87841797	0.12036133	0.033447266	0	0	0	0	0	0	0	0	0	0.9284668	0.071533203	0.037109375	-0.000244141	-0.003417969	-0.033203125	0.939	32564.47	0.135	-304.63	1.295
821	9041	9041	Category A	-0.20385742	0.23999023	-0.86376953	0.14868164	-0.30297852	0.3684082	0	0.752	18/11/2017	18	11	2017	15:16:53	55013	0.6	15	16	53	21	0.051269531	3.4933594	-0.19091797	0.23095703	-0.87866211	0.011230469	0.021484375	0	0	0	0	0	0	0	0	0	0.9284668	0.071533203	0.036621094	-0.012695313	0.008789063	0.014892578	1.034	32346.71	0.258	-518.89	1.295
822	9042	9042	Category A	-0.19189453	0.2277832	-0.87597656	0.14135742	-0.30371094	0.36889648	0	0.926	18/11/2017	18	11	2017	15:16:53	55013	0.7	15	16	53	21	0.051269531	3.4933594	-0.19091797	0.23071289	-0.87915039	0.31591797	0.004394531	0	0	0	0	0	0	0	0	0	0.92871094	0.071289063	0.007080078	-0.000732422	-0.002929688	0.003173828	0.929	32588.42	0.398	-824.35	0.961
823	9043	9043	Category A	-0.17993164	0.23999023	-0.89990234	0.13769531	-0.29931641	0.36987305	0	1.378	18/11/2017	18	11	2017	15:16:53	55013	0.8	15	16	53	22	0.051269531	3.4933594	-0.19067383	0.23071289	-0.87939453	1.2507324	0.024658203	0	0	0	0	0	0	0	0	0	0.92919922	0.070800781	0.040039063	0.010742188	0.009033203	-0.020263672	0.814	32880.01	0.616	-1295.97	0.926
824	9044	9044	Category A	-0.17993164	0.23999023	-0.88793945	0.13647461	-0.30175781	0.36865234	0	0.961	18/11/2017	18	11	2017	15:16:53	55013	0.9	15	16	53	22	0.051269531	3.4933594	-0.19067383	0.23095703	-0.87939453	1.7441406	0.016113281	0	0	0	0	0	0	0	0	0	0.92919922	0.070800781	0.027832031	0.010742188	0.008789063	-0.008300781	0.906	32644.3	0.406	-853.08	0.961
825	9045	9045	Category A	-0.19189453	0.25195313	-0.87597656	0.14111328	-0.30786133	0.37011719	0	0.608	18/11/2017	18	11	2017	15:16:54	55014	0	15	16	54	22	0.051269531	3.4933594	-0.19067383	0.23120117	-0.87963867	1.3166504	0.020996094	0	0	0	0	0	0	0	0	0	0.92944336	0.070556641	0.025634766	-0.000976563	0.020507813	0.003662109	0.95	32538.37	0.158	-350.32	0.961
826	9046	9046	Category A	-0.19189453	0.23999023	-0.88793945	0.14550781	-0.30273438	0.36962891	0	0.816	18/11/2017	18	11	2017	15:16:54	55014	0.1	15	16	54	22	0.051269531	3.4933594	-0.19091797	0.23144531	-0.87988281	0.81640625	0.011474609	0	0	0	0	0	0	0	0	0	0.9296875	0.0703125	0.017089844	-0.000732422	0.008300781	-0.0078125	0.898	32664.01	0.12	-281.79	0.961
827	9047	9047	Category A	-0.21582031	0.21582031	-0.87597656	0.14038086	-0.30712891	0.36474609	0	1.013	18/11/2017	18	11	2017	15:16:54	55014	0.2	15	16	54	22	0.051269531	3.4933594	-0.19116211	0.23120117	-0.87988281	1.9645996	0.029052734	0	0	0	0	0	0	0	0	0	0.9296875	0.0703125	0.043945313	-0.024414063	-0.015380859	0.00390625	0.77	33000.45	0.311	-755.54	0.874
828	9048	9048	Category A	-0.19189453	0.21582031	-0.87597656	0.14624023	-0.30200195	0.36743164	0	0.616	18/11/2017	18	11	2017	15:16:54	55014	0.3	15	16	54	22	0.051025391	3.5545898	-0.19140625	0.23071289	-0.87988281	2.782959	0.015380859	0	0	0	0	0	0	0	0	0	0.9296875	0.0703125	0.019287109	-0.000244141	-0.014892578	0.00390625	0.756	33039.94	0.415	-980.35	0.874
829	9049	9049	Category A	-0.011962891	0.2277832	-0.86376953	0.13720703	-0.30566406	0.36767578	0	0.611	18/11/2017	18	11	2017	15:16:54	55014	0.4	15	16	54	22	0.051025391	3.5545898	-0.19091797	0.23022461	-0.87988281	2.1044922	0.17993164	0	0	0	0	0	0	0	0	0	0.92944336	0.070556641	0.19775391	0.17895508	-0.002441406	0.016113281	0.848	32790.5	0.172	-412.74	0.874
830	9050	9050	Category A	-0.20385742	0.23999023	-0.91186523	0.13818359	-0.3034668	0.375	0	0.874	18/11/2017	18	11	2017	15:16:54	55014	0.5	15	16	54	22	0.051025391	3.5545898	-0.19091797	0.22998047	-0.87988281	1.8066406	0.035400391	0	0	0	0	0	0	0	0	0	0.92944336	0.070556641	0.054199219	-0.012695313	0.009765625	-0.031738281	0.826	32848.08	0.15	-370.45	0.874
831	9051	9051	Category A	-0.19189453	0.23999023	-0.88793945	0.14306641	-0.30859375	0.36669922	0	1.161	18/11/2017	18	11	2017	15:16:54	55014	0.6	15	16	54	22	0.051025391	3.5545898	-0.19067383	0.22973633	-0.87988281	2.1542969	0.012695313	0	0	0	0	0	0	0	0	0	0.92919922	0.070800781	0.018798828	-0.000976563	0.010009766	-0.0078125	0.803	32909.61	0.148	-373.6	0.874
832	9052	9052	Category A	-0.19189453	0.23999023	-0.87597656	0.13867188	-0.30883789	0.36889648	0	0.684	18/11/2017	18	11	2017	15:16:54	55014	0.7	15	16	54	23	0.051025391	3.5545898	-0.19067383	0.22973633	-0.88012695	2.4951172	0.010742188	0	0	0	0	0	0	0	0	0	0.92944336	0.070556641	0.015136719	-0.000976563	0.010009766	0.004150391	0.953	32531.29	0.008	-18.78	0.874
833	9053	9053	Category A	-0.19189453	0.25195313	-0.89990234	0.1484375	-0.3034668	0.36865234	0	0.874	18/11/2017	18	11	2017	15:16:54	55014	0.8	15	16	54	23	0.051025391	3.5545898	-0.19067383	0.22973633	-0.88037109	1.2202148	0.029296875	0	0	0	0	0	0	0	0	0	0.9296875	0.0703125	0.042480469	-0.000976563	0.021972656	-0.019287109	0.915	32622.3	-0.209	563.7	1.161
834	9054	9054	Category A	-0.19189453	0.25195313	-0.86376953	0.14550781	-0.30444336	0.36572266	0	1.516	18/11/2017	18	11	2017	15:16:54	55014	0.9	15	16	54	23	0.051025391	3.5545898	-0.19018555	0.22973633	-0.88037109	0.11767578	0.027587891	0	0	0	0	0	0	0	0	0	0.92944336	0.070556641	0.040039063	-0.001464844	0.021972656	0.016601563	0.987	32452.32	-0.289	757.82	1.304
835	9055	9055	Category A	-0.19189453	0.2277832	-0.86376953	0.13891602	-0.30224609	0.36669922	0	0.385	18/11/2017	18	11	2017	15:16:55	55015	0	15	16	55	23	0.051025391	3.5545898	-0.19018555	0.22949219	-0.87988281	0.29101563	0.016357422	0	0	0	0	0	0	0	0	0	0.92895508	0.071044922	0.01953125	-0.001464844	-0.001708984	0.016113281	1.058	32294.27	-0.245	588.42	1.304
836	9056	9056	Category A	-0.20385742	0.25195313	-0.87597656	0.13818359	-0.3034668	0.375	0	1.304	18/11/2017	18	11	2017	15:16:55	55015	0.1	15	16	55	23	0.051025391	3.5545898	-0.18994141	0.22949219	-0.87988281	0.45727539	0.026611328	0	0	0	0	0	0	0	0	0	0.92895508	0.071044922	0.040283203	-0.013916016	0.022216797	0.00390625	1.022	32373.3	-0.179	430.18	1.304
837	9057	9057	Category A	-0.20385742	0.19189453	-0.89990234	0.14086914	-0.30371094	0.36572266	0	1.59	18/11/2017	18	11	2017	15:16:55	55015	0.2	15	16	55	23	0.051025391	3.5545898	-0.18994141	0.22900391	-0.88012695	1.732666	0.044189453	0	0	0	0	0	0	0	0	0	0.92919922	0.070800781	0.070800781	-0.013916016	-0.037109375	-0.01953125	1.069	32270.56	-0.149	339.59	1.339
838	9058	9058	Category A	-0.20385742	0.2277832	-0.86376953	0.13745117	-0.30249023	0.37182617	0	0.463	18/11/2017	18	11	2017	15:16:55	55015	0.3	15	16	55	23	0.051025391	3.5545898	-0.18994141	0.22900391	-0.88037109	2.9338379	0.021484375	0	0	0	0	0	0	0	0	0	0.92919922	0.070800781	0.031738281	-0.013916016	-0.001220703	0.016601563	1.039	32335.7	-0.01	22.06	1.304
839	9059	9059	Category A	-0.19189453	0.21582031	-0.88793945	0.14379883	-0.30688477	0.36987305	0	1.156	18/11/2017	18	11	2017	15:16:55	55015	0.4	15	16	55	23	0.051025391	3.5545898	-0.18969727	0.22875977	-0.88037109	2.9277344	0.015136719	0	0	0	0	0	0	0	0	0	0.92919922	0.070800781	0.022460938	-0.001953125	-0.012939453	-0.007324219	1.144	32113.94	-0.067	139.5	1.304
840	9060	9060	Category A	-0.19189453	0.21582031	-0.91186523	0.13867188	-0.30908203	0.36767578	0	1.339	18/11/2017	18	11	2017	15:16:55	55015	0.5	15	16	55	23	0.051025391	3.5545898	-0.18945313	0.22900391	-0.88061523	2.8557129	0.033935547	0	0	0	0	0	0	0	0	0	0.92944336	0.070556641	0.046630859	-0.002197266	-0.013183594	-0.031005859	1.05	32311.64	-0.113	257.61	1.156
841	9061	9061	Category A	-0.20385742	0.23999023	-0.87597656	0.13720703	-0.30175781	0.37182617	0	1.017	18/11/2017	18	11	2017	15:16:55	55015	0.6	15	16	55	23	0.051025391	3.5545898	-0.18945313	0.22875977	-0.88012695	2.8867188	0.018554688	0	0	0	0	0	0	0	0	0	0.92895508	0.071044922	0.029541016	-0.014160156	0.010986328	0.004150391	0.893	32676.4	-0.056	142.73	1.156
842	9062	9062	Category A	-0.19189453	0.23999023	-0.87597656	0.14038086	-0.30883789	0.36572266	0	0.74	18/11/2017	18	11	2017	15:16:55	55015	0.7	15	16	55	23	0.051025391	3.5545898	-0.18945313	0.22851563	-0.88012695	2.934082	0.012207031	0	0	0	0	0	0	0	0	0	0.92895508	0.071044922	0.017822266	-0.002197266	0.011230469	0.004150391	1.064	32281.31	-0.173	400.06	1.156
843	9063	9063	Category A	-0.17993164	0.21582031	-0.85180664	0.14526367	-0.30786133	0.36767578	0	0.648	18/11/2017	18	11	2017	15:16:55	55015	0.8	15	16	55	24	0.051025391	3.5545898	-0.18945313	0.22875977	-0.88012695	1.7104492	0.032470703	0	0	0	0	0	0	0	0	0	0.92895508	0.071044922	0.051025391	0.009521484	-0.012939453	0.028320313	1.009	32402.39	-0.165	398.49	1.017
844	9064	9064	Category A	-0.17993164	0.2277832	-0.85180664	0.14306641	-0.30615234	0.36669922	0	1.485	18/11/2017	18	11	2017	15:16:55	55015	0.9	15	16	55	24	0.051025391	3.5545898	-0.18945313	0.22900391	-0.87988281	0.44165039	0.029541016	0	0	0	0	0	0	0	0	0	0.92871094	0.071289063	0.0390625	0.009521484	-0.001220703	0.028076172	0.935	32574.03	-0.13	330.18	0.899
845	9065	9065	Category A	-0.19189453	0.2277832	-0.86376953	0.14990234	-0.3059082	0.3684082	0	0.826	18/11/2017	18	11	2017	15:16:56	55016	0	15	16	56	24	0.051025391	3.5545898	-0.18945313	0.22875977	-0.87963867	0.1394043	0.015869141	0	0	0	0	0	0	0	0	0	0.9284668	0.071533203	0.019287109	-0.002197266	-0.000976563	0.015869141	0.886	32693.84	-0.105	275.99	0.899
846	9066	9066	Category A	-0.19189453	0.2277832	-0.88793945	0.13842773	-0.30224609	0.37280273	0	0.899	18/11/2017	18	11	2017	15:16:56	55016	0.1	15	16	56	24	0.051025391	3.5545898	-0.18945313	0.22827148	-0.87915039	0.13061523	0.008789063	0	0	0	0	0	0	0	0	0	0.92797852	0.072021484	0.011474609	-0.002197266	-0.000488281	-0.008544922	0.935	32574.03	-0.05	122.31	1.034
847	9067	9067	Category A	-0.21582031	0.2277832	-0.89990234	0.14941406	-0.3059082	0.36865234	0	0.722	18/11/2017	18	11	2017	15:16:56	55016	0.2	15	16	56	24	0.051025391	3.5545898	-0.18969727	0.22827148	-0.87939453	0.24365234	0.032958984	0	0	0	0	0	0	0	0	0	0.92822266	0.071777344	0.047119141	-0.025878906	-0.000488281	-0.020263672	1.137	32128.2	-0.249	560.64	1.034
848	9068	9068	Category A	-0.19189453	0.21582031	-0.89990234	0.15014648	-0.30419922	0.36962891	0	1.034	18/11/2017	18	11	2017	15:16:56	55016	0.3	15	16	56	24	0.051025391	3.5545898	-0.18945313	0.2277832	-0.87915039	0.30786133	0.023925781	0	0	0	0	0	0	0	0	0	0.92797852	0.072021484	0.034912109	-0.002197266	-0.011962891	-0.020507813	1.04	32333.51	-0.226	546.5	0.9
849	9069	9069	Category A	-0.20385742	0.21582031	-0.89990234	0.13574219	-0.30322266	0.37304688	0	1.859	18/11/2017	18	11	2017	15:16:56	55016	0.4	15	16	56	24	0.051025391	3.5545898	-0.18994141	0.2277832	-0.87890625	0.4152832	0.027587891	0	0	0	0	0	0	0	0	0	0.92773438	0.072265625	0.046630859	-0.013916016	-0.011962891	-0.020751953	1.015	32388.93	-0.219	539.7	1.034
850	9070	9070	Category A	-0.20385742	0.2277832	-0.88793945	0.13891602	-0.30224609	0.3737793	0	0.9	18/11/2017	18	11	2017	15:16:56	55016	0.5	15	16	56	24	0.051025391	3.5545898	-0.18994141	0.22753906	-0.87866211	0.41308594	0.016601563	0	0	0	0	0	0	0	0	0	0.92749023	0.072509766	0.022949219	-0.013916016	0	-0.009033203	1.27	31868.62	-0.534	1228.78	1.066
851	9071	9071	Category A	-0.17993164	0.2277832	-0.86376953	0.13867188	-0.31152344	0.36987305	0	0.68	18/11/2017	18	11	2017	15:16:56	55016	0.6	15	16	56	24	0.051025391	3.5545898	-0.18969727	0.22753906	-0.87866211	0.1171875	0.017822266	0	0	0	0	0	0	0	0	0	0.92724609	0.072753906	0.024902344	0.009765625	0	0.014892578	1.327	31764.07	-0.589	1327.52	1.066
852	9072	9072	Category A	-0.19189453	0.21582031	-0.88793945	0.13769531	-0.30224609	0.36694336	0	2.425	18/11/2017	18	11	2017	15:16:56	55016	0.7	15	16	56	24	0.051025391	3.5545898	-0.18969727	0.22753906	-0.87841797	0.065429688	0.015136719	0	0	0	0	0	0	0	0	0	0.92700195	0.072998047	0.023193359	-0.001953125	-0.01171875	-0.009277344	1.275	31859.3	-0.602	1427.75	1.066
853	9073	9073	Category A	-0.19189453	0.2277832	-0.85180664	0.14526367	-0.30639648	0.36987305	0	1.066	18/11/2017	18	11	2017	15:16:56	55016	0.8	15	16	56	25	0.051025391	3.5545898	-0.18969727	0.22753906	-0.87866211	0.31689453	0.026855469	0	0	0	0	0	0	0	0	0	0.92724609	0.072753906	0.029052734	-0.001953125	0	0.026855469	1.122	32159	-0.481	1229.95	0.941
854	9074	9074	Category A	-0.17993164	0.26391602	-0.86376953	0.14038086	-0.30712891	0.3659668	0	0.72	18/11/2017	18	11	2017	15:16:56	55016	0.9	15	16	56	25	0.051025391	3.5545898	-0.18969727	0.22729492	-0.87866211	0.19311523	0.040527344	0	0	0	0	0	0	0	0	0	0.92724609	0.072753906	0.061279297	0.009765625	0.036376953	0.014892578	1.006	32409.15	-0.438	1228.66	0.941
855	9075	9075	Category A	-0.19189453	0.23999023	-0.86376953	0.14672852	-0.30200195	0.36669922	0	0.941	18/11/2017	18	11	2017	15:16:57	55017	0	15	16	57	25	0.051025391	3.5545898	-0.18945313	0.22705078	-0.87841797	0.067382813	0.01953125	0	0	0	0	0	0	0	0	0	0.92675781	0.073242188	0.029785156	-0.002197266	0.012695313	0.014648438	0.946	32547.83	-0.406	1192.34	0.941
856	9076	9076	Category A	-0.19189453	0.19189453	-0.86376953	0.14135742	-0.30371094	0.37182617	0	0.208	18/11/2017	18	11	2017	15:16:57	55017	0.1	15	16	57	25	0.051025391	3.5545898	-0.18945313	0.22753906	-0.87792969	0.28442383	0.038574219	0	0	0	0	0	0	0	0	0	0.92675781	0.073242188	0.052490234	-0.002197266	-0.035644531	0.014160156	0.648	33366.31	-0.083	282.27	0.896
857	9077	9077	Category A	-0.19189453	0.2277832	-0.89990234	0.14111328	-0.30541992	0.3737793	0	0.316	18/11/2017	18	11	2017	15:16:57	55017	0.2	15	16	57	25	0.051025391	3.5545898	-0.18969727	0.2277832	-0.87792969	0.64501953	0.021972656	0	0	0	0	0	0	0	0	0	0.92651367	0.073486328	0.024169922	-0.001953125	0	-0.021728516	0.62	33458.08	0.172	-518.53	0.896
858	9078	9078	Category A	-0.20385742	0.23999023	-0.86376953	0.15087891	-0.30737305	0.36572266	0	0.642	18/11/2017	18	11	2017	15:16:57	55017	0.3	15	16	57	25	0.051025391	3.5545898	-0.18994141	0.22802734	-0.87792969	0.87744141	0.022949219	0	0	0	0	0	0	0	0	0	0.92675781	0.073242188	0.039794922	-0.013671875	0.01171875	0.014160156	0.774	32989.27	0.264	-651.37	0.941
859	9079	9079	Category A	-0.19189453	0.2277832	-0.87597656	0.14135742	-0.30224609	0.36767578	0	0.896	18/11/2017	18	11	2017	15:16:57	55017	0.4	15	16	57	25	0.051025391	3.5545898	-0.19018555	0.2277832	-0.87768555	0.69091797	0.002197266	0	0	0	0	0	0	0	0	0	0.92651367	0.073486328	0.003417969	-0.001464844	0	0.001708984	0.925	32598.06	0.277	-599.63	1.104
860	9080	9080	Category A	-0.16796875	0.2277832	-0.88793945	0.140625	-0.30053711	0.36474609	0	1.644	18/11/2017	18	11	2017	15:16:57	55017	0.5	15	16	57	25	0.051025391	3.5545898	-0.19018555	0.22827148	-0.87719727	0.96508789	0.024658203	0	0	0	0	0	0	0	0	0	0.92626953	0.073730469	0.033691406	0.022216797	-0.000488281	-0.010498047	1.074	32259.84	0.176	-353.64	1.622
861	9081	9081	Category A	-0.17993164	0.20385742	-0.89990234	0.14208984	-0.30688477	0.36694336	0	1.846	18/11/2017	18	11	2017	15:16:57	55017	0.6	15	16	57	25	0.051025391	3.5545898	-0.19018555	0.22875977	-0.87695313	1.5168457	0.035400391	0	0	0	0	0	0	0	0	0	0.92602539	0.073974609	0.058105469	0.010253906	-0.024902344	-0.022705078	1.292	31827.82	0.079	-141.99	1.622
862	9082	9082	Category A	-0.15576172	0.2277832	-0.88793945	0.13720703	-0.3034668	0.37182617	0	1.104	18/11/2017	18	11	2017	15:16:57	55017	0.7	15	16	57	25	0.051025391	3.5545898	-0.18994141	0.22875977	-0.87719727	1.3173828	0.035644531	0	0	0	0	0	0	0	0	0	0.92626953	0.073730469	0.045654297	0.034179688	-0.000976563	-0.010498047	1.327	31764.07	-0.02	36.26	1.622
863	9083	9083	Category A	-0.17993164	0.25195313	-0.86376953	0.14306641	-0.30761719	0.36694336	0	1.622	18/11/2017	18	11	2017	15:16:57	55017	0.8	15	16	57	26	0.051025391	3.5545898	-0.18969727	0.22900391	-0.87744141	0.58837891	0.028320313	0	0	0	0	0	0	0	0	0	0.92651367	0.073486328	0.046142578	0.009765625	0.022705078	0.013671875	1.43	31584.04	-0.282	521.79	1.622
864	9084	9084	Category A	-0.19189453	0.23999023	-0.87597656	0.13574219	-0.30249023	0.37182617	0	0.853	18/11/2017	18	11	2017	15:16:57	55017	0.9	15	16	57	26	0.051025391	3.5545898	-0.18969727	0.22900391	-0.87719727	0.039306641	0.010986328	0	0	0	0	0	0	0	0	0	0.92626953	0.073730469	0.014160156	-0.001953125	0.010742188	0.001220703	1.312	31791.22	-0.437	930.25	1.513
865	9085	9085	Category A	-0.21582031	0.21582031	-0.88793945	0.13916016	-0.29907227	0.375	0	1.513	18/11/2017	18	11	2017	15:16:58	55018	0	15	16	58	26	0.051025391	3.5545898	-0.18994141	0.22851563	-0.87719727	0.098388672	0.030517578	0	0	0	0	0	0	0	0	0	0.92626953	0.073730469	0.049072266	-0.025634766	-0.012695313	-0.010498047	1.108	32188.05	-0.387	953.27	1.104
866	9086	9086	Category A	-0.19189453	0.21582031	-0.88793945	0.14282227	-0.30908203	0.37280273	0	0.936	18/11/2017	18	11	2017	15:16:58	55018	0.1	15	16	58	26	0.051513672	3.5578125	-0.18994141	0.22851563	-0.87744141	0.38354492	0.016357422	0	0	0	0	0	0	0	0	0	0.92651367	0.073486328	0.024902344	-0.001708984	-0.012695313	-0.010253906	1.018	32382.22	-0.26	652.04	1.513
867	9087	9087	Category A	-0.20385742	0.21582031	-0.89990234	0.1496582	-0.3034668	0.36987305	0	0.62	18/11/2017	18	11	2017	15:16:58	55018	0.2	15	16	58	26	0.051513672	3.5578125	-0.18994141	0.22827148	-0.87719727	0.984375	0.029052734	0	0	0	0	0	0	0	0	0	0.92626953	0.073730469	0.048583984	-0.013671875	-0.012451172	-0.022460938	1.081	32244.91	-0.307	744.36	1.39
868	9088	9088	Category A	-0.17993164	0.21582031	-0.86376953	0.14428711	-0.30371094	0.36865234	0	0.565	18/11/2017	18	11	2017	15:16:58	55018	0.3	15	16	58	26	0.051513672	3.5578125	-0.18969727	0.22802734	-0.87744141	1.1437988	0.020751953	0	0	0	0	0	0	0	0	0	0.92626953	0.073730469	0.035888672	0.009765625	-0.012207031	0.013671875	1.171	32059.59	-0.38	882.7	1.39
869	9089	9089	Category A	-0.19189453	0.21582031	-0.87597656	0.13891602	-0.30126953	0.37011719	0	2.002	18/11/2017	18	11	2017	15:16:58	55018	0.4	15	16	58	26	0.051513672	3.5578125	-0.18969727	0.22827148	-0.87792969	0.58813477	0.012695313	0	0	0	0	0	0	0	0	0	0.92675781	0.073242188	0.016601563	-0.001953125	-0.012451172	0.001953125	1.02	32377.76	-0.22	539.99	0.936
870	9090	9090	Category A	-0.19189453	0.23999023	-0.86376953	0.14086914	-0.30151367	0.36669922	0	1.39	18/11/2017	18	11	2017	15:16:58	55018	0.5	15	16	58	26	0.051513672	3.5578125	-0.19213867	0.22851563	-0.87841797	0.52978516	0.018554688	0	0	0	0	0	0	0	0	0	0.92773438	0.072265625	0.026123047	0.000244141	0.011230469	0.014648438	0.976	32477.63	-0.157	389.03	0.672
871	9091	9091	Category A	-0.19189453	0.2277832	-0.86376953	0.14282227	-0.30639648	0.36376953	0	0.611	18/11/2017	18	11	2017	15:16:58	55018	0.6	15	16	58	26	0.051513672	3.5578125	-0.19189453	0.22827148	-0.87768555	0.86206055	0.013916016	0	0	0	0	0	0	0	0	0	0.92700195	0.072998047	0.014648438	0	-0.000488281	0.013916016	0.951	32536.01	-0.149	376.31	0.672
872	9092	9092	Category A	-0.19189453	0.2277832	-0.89990234	0.14038086	-0.30883789	0.36767578	0	0.672	18/11/2017	18	11	2017	15:16:58	55018	0.7	15	16	58	27	0.051513672	3.5578125	-0.19189453	0.22802734	-0.87744141	0.81445313	0.022216797	0	0	0	0	0	0	0	0	0	0.92675781	0.073242188	0.022705078	0	-0.000244141	-0.022216797	0.961	32512.51	-0.109	267.65	0.672
873	9093	9093	Category A	-0.17993164	0.2277832	-0.85180664	0.14379883	-0.30688477	0.36987305	0	0.47	18/11/2017	18	11	2017	15:16:58	55018	0.8	15	16	58	27	0.051513672	3.5578125	-0.19189453	0.2277832	-0.87744141	0.38208008	0.028564453	0	0	0	0	0	0	0	0	0	0.92675781	0.073242188	0.038085938	0.011962891	0	0.025634766	0.706	33186	0.065	-188.35	0.672
874	9094	9094	Category A	-0.17993164	0.23999023	-0.86376953	0.13769531	-0.29760742	0.36767578	0	0.623	18/11/2017	18	11	2017	15:16:58	55018	0.9	15	16	58	27	0.051513672	3.5578125	-0.19189453	0.2277832	-0.87768555	0.025146484	0.021972656	0	0	0	0	0	0	0	0	0	0.92700195	0.072998047	0.038085938	0.011962891	0.011962891	0.013916016	0.698	33210.14	0.107	-305.93	0.672
875	9095	9095	Category A	-0.16796875	0.21582031	-0.87597656	0.14453125	-0.30688477	0.37109375	0	0.471	18/11/2017	18	11	2017	15:16:59	55019	0	15	16	59	27	0.051513672	3.5578125	-0.19213867	0.22705078	-0.87792969	0.082275391	0.026855469	0	0	0	0	0	0	0	0	0	0.92700195	0.072998047	0.037597656	0.024169922	-0.011230469	0.001953125	0.813	32882.69	-0.12	342.65	0.852
876	9096	9096	Category A	-0.19189453	0.20385742	-0.87597656	0.14379883	-0.30932617	0.36767578	0	1.343	18/11/2017	18	11	2017	15:16:59	55019	0.1	15	16	59	27	0.051513672	3.5578125	-0.19213867	0.22705078	-0.87841797	0.078857422	0.0234375	0	0	0	0	0	0	0	0	0	0.92749023	0.072509766	0.026123047	0.000244141	-0.023193359	0.002441406	0.843	32803.48	-0.163	461.81	0.93
877	9097	9097	Category A	-0.19189453	0.21582031	-0.88793945	0.13720703	-0.30419922	0.3737793	0	1.302	18/11/2017	18	11	2017	15:16:59	55019	0.2	15	16	59	27	0.051513672	3.5578125	-0.19189453	0.22705078	-0.87866211	0.47729492	0.014404297	0	0	0	0	0	0	0	0	0	0.92773438	0.072265625	0.020263672	0	-0.011230469	-0.009033203	0.92	32610.15	-0.038	93.7	1.279
878	9098	9098	Category A	-0.17993164	0.21582031	-0.88793945	0.13671875	-0.3034668	0.37011719	0	0.852	18/11/2017	18	11	2017	15:16:59	55019	0.3	15	16	59	27	0.051513672	3.5578125	-0.19165039	0.22753906	-0.87841797	0.45458984	0.019042969	0	0	0	0	0	0	0	0	0	0.92749023	0.072509766	0.033203125	0.01171875	-0.01171875	-0.009277344	1.029	32357.76	-0.04	89.99	1.279
879	9099	9099	Category A	-0.19189453	0.2277832	-0.87597656	0.14111328	-0.30004883	0.36767578	0	0.93	18/11/2017	18	11	2017	15:16:59	55019	0.4	15	16	59	27	0.051513672	3.5578125	-0.19140625	0.22753906	-0.87866211	0.12597656	0.002685547	0	0	0	0	0	0	0	0	0	0.92773438	0.072265625	0.002929688	-0.000244141	0	0.002685547	1.077	32253.44	-0.119	266.1	1.279
880	9100	9100	Category A	-0.19189453	0.21582031	-0.86376953	0.13842773	-0.29907227	0.36987305	0	1.279	18/11/2017	18	11	2017	15:16:59	55019	0.5	15	16	59	27	0.051513672	3.5578125	-0.19140625	0.22753906	-0.87841797	0.33374023	0.018554688	0	0	0	0	0	0	0	0	0	0.92724609	0.072753906	0.026855469	-0.000244141	-0.01171875	0.014648438	0.937	32569.25	0.058	-135.19	0.93
881	9101	9101	Category A	-0.19189453	0.2277832	-0.87597656	0.13891602	-0.30151367	0.375	0	0.756	18/11/2017	18	11	2017	15:16:59	55019	0.6	15	16	59	27	0.051513672	3.5578125	-0.19116211	0.22753906	-0.87744141	0.059570313	0.001708984	0	0	0	0	0	0	0	0	0	0.92651367	0.073486328	0.002441406	-0.000488281	0	0.001464844	0.837	32819.13	0.221	-524.86	0.93
882	9102	9102	Category A	-0.19189453	0.23999023	-0.86376953	0.14379883	-0.30615234	0.36572266	0	0.505	18/11/2017	18	11	2017	15:16:59	55019	0.7	15	16	59	28	0.051513672	3.5578125	-0.19091797	0.22729492	-0.87768555	0.044677734	0.018798828	0	0	0	0	0	0	0	0	0	0.92651367	0.073486328	0.02734375	-0.000732422	0.012451172	0.013916016	0.891	32681.37	0.128	-301.38	0.93
883	9103	9103	Category A	-0.19189453	0.26391602	-0.87597656	0.13891602	-0.30126953	0.36889648	0	0.702	18/11/2017	18	11	2017	15:16:59	55019	0.8	15	16	59	28	0.051513672	3.5578125	-0.19067383	0.22705078	-0.87768555	0.078125	0.036865234	0	0	0	0	0	0	0	0	0	0.92651367	0.073486328	0.039550781	-0.000976563	0.036621094	0.001708984	0.844	32800.88	-0.076	205.18	1.047
884	9104	9104	Category A	-0.19189453	0.23999023	-0.83984375	0.14208984	-0.30688477	0.36865234	0	1.177	18/11/2017	18	11	2017	15:16:59	55019	0.9	15	16	59	28	0.051513672	3.5578125	-0.19067383	0.22729492	-0.87792969	0.044189453	0.040283203	0	0	0	0	0	0	0	0	0	0.92675781	0.073242188	0.051757813	-0.000976563	0.012451172	0.038085938	0.805	32904.21	-0.128	370.38	0.756
885	9105	9105	Category A	-0.19189453	0.2277832	-0.85180664	0.14282227	-0.30712891	0.36987305	0	0.645	18/11/2017	18	11	2017	15:17:00	55020	0	15	17	0	28	0.051513672	3.5578125	-0.19091797	0.22753906	-0.87841797	0.31054688	0.026611328	0	0	0	0	0	0	0	0	0	0.92749023	0.072509766	0.027587891	-0.000732422	0	0.026611328	0.781	32969.83	-0.03	84.36	1.047
886	9106	9106	Category A	-0.21582031	0.23999023	-0.89990234	0.14770508	-0.3034668	0.36743164	0	1.047	18/11/2017	18	11	2017	15:17:00	55020	0.1	15	17	0	28	0.051513672	3.5578125	-0.19091797	0.22753906	-0.87890625	0.13085938	0.034667969	0	0	0	0	0	0	0	0	0	0.92773438	0.072265625	0.057861328	-0.024658203	0.012207031	-0.020751953	0.885	32696.34	-0.015	37.78	1.047
887	9107	9107	Category A	-0.19189453	0.20385742	-0.87597656	0.1496582	-0.3034668	0.37084961	0	0.615	18/11/2017	18	11	2017	15:17:00	55020	0.2	15	17	0	28	0.051513672	3.5578125	-0.19067383	0.2277832	-0.87866211	0.26391602	0.024169922	0	0	0	0	0	0	0	0	0	0.92773438	0.072265625	0.027832031	-0.000976563	-0.023925781	0.002685547	0.888	32688.84	-0.005	12.5	1.047
888	9108	9108	Category A	-0.21582031	0.2277832	-0.87597656	0.13842773	-0.30224609	0.3737793	0	1.124	18/11/2017	18	11	2017	15:17:00	55020	0.3	15	17	0	28	0.051513672	3.5578125	-0.19018555	0.22753906	-0.87841797	0.33300781	0.025390625	0	0	0	0	0	0	0	0	0	0.92724609	0.072753906	0.028076172	-0.025390625	0	0.002441406	0.814	32880.01	0.064	-166.11	0.733
889	9109	9109	Category A	-0.19189453	0.21582031	-0.87597656	0.13574219	-0.30151367	0.36669922	0	0.725	18/11/2017	18	11	2017	15:17:00	55020	0.4	15	17	0	28	0.051513672	3.5578125	-0.19018555	0.22753906	-0.87817383	0.14550781	0.011962891	0	0	0	0	0	0	0	0	0	0.92700195	0.072998047	0.015625	-0.001464844	-0.01171875	0.002197266	0.796	32928.63	0.149	-378.42	0.733
890	9110	9110	Category A	-0.19189453	0.2277832	-0.87597656	0.13964844	-0.3034668	0.37182617	0	0.733	18/11/2017	18	11	2017	15:17:00	55020	0.5	15	17	0	28	0.051513672	3.5578125	-0.19018555	0.22753906	-0.87792969	0.18017578	0.002441406	0	0	0	0	0	0	0	0	0	0.92675781	0.073242188	0.003662109	-0.001464844	0	0.001953125	0.736	33097.4	0.245	-631.3	0.725
891	9111	9111	Category A	-0.19189453	0.21582031	-0.86376953	0.14208984	-0.30444336	0.36474609	0	0.536	18/11/2017	18	11	2017	15:17:00	55020	0.6	15	17	0	28	0.051513672	3.5578125	-0.18994141	0.22753906	-0.87792969	0.44824219	0.018554688	0	0	0	0	0	0	0	0	0	0.92675781	0.073242188	0.027832031	-0.001708984	-0.01171875	0.014160156	0.738	33091.59	0.139	-375.17	0.731
892	9112	9112	Category A	-0.19189453	0.23999023	-0.88793945	0.14208984	-0.30444336	0.37011719	0	0.688	18/11/2017	18	11	2017	15:17:00	55020	0.7	15	17	0	28	0.051513672	3.5578125	-0.19018555	0.2277832	-0.87817383	0.70410156	0.015380859	0	0	0	0	0	0	0	0	0	0.92700195	0.072998047	0.023193359	-0.001464844	0.011962891	-0.009521484	0.673	33287.05	0.172	-488.77	0.725
893	9113	9113	Category A	-0.19189453	0.23999023	-0.86376953	0.14355469	-0.30859375	0.36254883	0	0.626	18/11/2017	18	11	2017	15:17:00	55020	0.8	15	17	0	29	0.051513672	3.5578125	-0.19018555	0.22753906	-0.87817383	0.86230469	0.019042969	0	0	0	0	0	0	0	0	0	0.92700195	0.072998047	0.028076172	-0.001464844	0.012207031	0.014404297	0.641	33388.95	0.129	-388.5	0.688
894	9114	9114	Category A	-0.19189453	0.20385742	-0.86376953	0.14379883	-0.30615234	0.36767578	0	0.731	18/11/2017	18	11	2017	15:17:00	55020	0.9	15	17	0	29	0.051513672	3.5578125	-0.19018555	0.2277832	-0.87817383	0.9453125	0.028076172	0	0	0	0	0	0	0	0	0	0.92700195	0.072998047	0.039794922	-0.001464844	-0.023925781	0.014404297	0.568	33637.81	0.19	-603.55	0.626
895	9115	9115	Category A	-0.19189453	0.21582031	-0.87597656	0.13891602	-0.30004883	0.36767578	0	0.532	18/11/2017	18	11	2017	15:17:01	55021	0	15	17	1	29	0.051513672	3.5578125	-0.19042969	0.22705078	-0.87841797	0.90209961	0.011474609	0	0	0	0	0	0	0	0	0	0.92724609	0.072753906	0.015136719	-0.001220703	-0.011230469	0.002441406	0.54	33740.17	0.284	-886.8	0.688
896	9116	9116	Category A	-0.19189453	0.2277832	-0.88793945	0.140625	-0.30688477	0.36865234	0	0.3	18/11/2017	18	11	2017	15:17:01	55021	0.111	15	17	1	29	0.051513672	3.5578125	-0.19067383	0.22705078	-0.87915039	0.81860352	0.008789063	0	0	0	0	0	0	0	0	0	0.92773438	0.072265625	0.010498047	-0.000976563	0.000488281	-0.008544922	0.565	33648.58	0.183	-585.81	0.731
897	9117	9117	Category A	-0.20385742	0.23999023	-0.89990234	0.13720703	-0.30175781	0.37182617	0	0.365	18/11/2017	18	11	2017	15:17:01	55021	0.222	15	17	1	29	0.051513672	3.5578125	-0.19091797	0.22753906	-0.87915039	0.57055664	0.027099609	0	0	0	0	0	0	0	0	0	0.92797852	0.072021484	0.045654297	-0.012695313	0.012207031	-0.020507813	0.792	32939.55	0.299	-715.83	0.838
898	9118	9118	Category A	-0.21582031	0.2277832	-0.85180664	0.13793945	-0.29589844	0.36669922	0	0.838	18/11/2017	18	11	2017	15:17:01	55021	0.333	15	17	1	29	0.051513672	3.5578125	-0.19091797	0.22753906	-0.87915039	0.1796875	0.036865234	0	0	0	0	0	0	0	0	0	0.92797852	0.072021484	0.052001953	-0.024658203	0	0.02734375	1.038	32337.9	0.086	-183.03	1.515
899	9119	9119	Category A	-0.20385742	0.25195313	-0.83984375	0.13842773	-0.30175781	0.37280273	0	1.991	18/11/2017	18	11	2017	15:17:01	55021	0.444	15	17	1	29	0.051513672	3.5578125	-0.19091797	0.2277832	-0.87915039	0.80834961	0.047851563	0	0	0	0	0	0	0	0	0	0.92797852	0.072021484	0.076171875	-0.012695313	0.023925781	0.039306641	1.202	31998.43	-0.075	150.27	1.515
900	9120	9120	Category A	-0.17993164	0.26391602	-0.89990234	0.13916016	-0.30053711	0.36572266	0	2.207	18/11/2017	18	11	2017	15:17:01	55021	0.555	15	17	1	29	0.051513672	3.5578125	-0.19116211	0.22802734	-0.87915039	1.1152344	0.042724609	0	0	0	0	0	0	0	0	0	0.92822266	0.071777344	0.067626953	0.011230469	0.035644531	-0.020507813	1.25	31906.2	-0.02	38.08	1.515
901	9121	9121	Category A	-0.17993164	0.2277832	-0.88793945	0.13427734	-0.30175781	0.37304688	0	1.515	18/11/2017	18	11	2017	15:17:01	55021	0.666	15	17	1	29	0.051513672	3.5578125	-0.19165039	0.22827148	-0.87866211	1.2937012	0.014648438	0	0	0	0	0	0	0	0	0	0.92797852	0.072021484	0.021240234	0.01171875	-0.000488281	-0.009033203	1.371	31685.83	-0.223	420	1.515
902	9122	9122	Category A	-0.17993164	0.26391602	-0.88793945	0.14379883	-0.30688477	0.36767578	0	0.585	18/11/2017	18	11	2017	15:17:01	55021	0.777	15	17	1	29	0.051513672	3.5578125	-0.19165039	0.22851563	-0.87890625	1.1826172	0.038085938	0	0	0	0	0	0	0	0	0	0.92822266	0.071777344	0.055908203	0.01171875	0.03515625	-0.008789063	1.307	31800.33	-0.238	470.23	1.515
903	9123	9123	Category A	-0.17993164	0.23999023	-0.88793945	0.13818359	-0.30053711	0.37084961	0	1.09	18/11/2017	18	11	2017	15:17:01	55021	0.888	15	17	1	30	0.051513672	3.5578125	-0.19238281	0.22875977	-0.87890625	1.1853027	0.019042969	0	0	0	0	0	0	0	0	0	0.9284668	0.071533203	0.032470703	0.012451172	0.010986328	-0.008789063	1.148	32105.83	-0.256	573.05	1.09
904	9124	9124	Category A	-0.20385742	0.19189453	-0.88793945	0.14501953	-0.30664063	0.37084961	0	0.459	18/11/2017	18	11	2017	15:17:02	55022	0	15	17	2	30	0.051757813	3.5545898	-0.19262695	0.22851563	-0.87963867	0.97265625	0.0390625	0	0	0	0	0	0	0	0	0	0.92895508	0.071044922	0.056152344	-0.010986328	-0.036621094	-0.008056641	0.875	32721.47	-0.126	338.44	1.036
905	9125	9125	Category A	-0.19189453	0.25195313	-0.88793945	0.13891602	-0.30126953	0.36669922	0	1.036	18/11/2017	18	11	2017	15:17:02	55022	0.1	15	17	2	30	0.051757813	3.5545898	-0.19262695	0.22827148	-0.87988281	0.50195313	0.024902344	0	0	0	0	0	0	0	0	0	0.92919922	0.070800781	0.032226563	0.000732422	0.0234375	-0.0078125	0.721	33141.32	0.122	-337.84	0.805
906	9126	9126	Category A	-0.19189453	0.21582031	-0.87597656	0.14306641	-0.30444336	0.36865234	0	0.569	18/11/2017	18	11	2017	15:17:02	55022	0.2	15	17	2	30	0.051757813	3.5545898	-0.19213867	0.22802734	-0.87988281	0.26904297	0.012939453	0	0	0	0	0	0	0	0	0	0.92895508	0.071044922	0.016601563	0.000244141	-0.012207031	0.00390625	0.758	33034.26	0.116	-310.27	1.036
907	9127	9127	Category A	-0.19189453	0.20385742	-0.88793945	0.14135742	-0.30639648	0.36791992	0	0.591	18/11/2017	18	11	2017	15:17:02	55022	0.3	15	17	2	30	0.051757813	3.5545898	-0.19213867	0.22802734	-0.87963867	0.15869141	0.025634766	0	0	0	0	0	0	0	0	0	0.92895508	0.071044922	0.032714844	0.000244141	-0.024169922	-0.008056641	0.774	32989.27	0.062	-167.52	0.805
908	9128	9128	Category A	-0.19189453	0.2277832	-0.92382813	0.13842773	-0.29907227	0.37182617	0	0.805	18/11/2017	18	11	2017	15:17:02	55022	0.4	15	17	2	30	0.051757813	3.5545898	-0.19213867	0.22802734	-0.87890625	0.11547852	0.044677734	0	0	0	0	0	0	0	0	0	0.92822266	0.071777344	0.045410156	0.000244141	-0.000244141	-0.044677734	0.791	32942.29	0.226	-557.84	1.036
909	9129	9129	Category A	-0.20385742	0.25195313	-0.88793945	0.13842773	-0.30151367	0.3737793	0	1.186	18/11/2017	18	11	2017	15:17:02	55022	0.5	15	17	2	30	0.051757813	3.5545898	-0.19213867	0.22827148	-0.87866211	0.52001953	0.027832031	0	0	0	0	0	0	0	0	0	0.92797852	0.072021484	0.044189453	-0.011474609	0.0234375	-0.009033203	0.8	32917.75	0.244	-593.01	0.805
910	9130	9130	Category A	-0.19189453	0.21582031	-0.86376953	0.14038086	-0.30957031	0.36669922	0	0.562	18/11/2017	18	11	2017	15:17:02	55022	0.6	15	17	2	30	0.051757813	3.5545898	-0.19213867	0.22827148	-0.87841797	0.97363281	0.019287109	0	0	0	0	0	0	0	0	0	0.92773438	0.072265625	0.027587891	0.000244141	-0.012451172	0.014648438	0.819	32866.66	0.188	-459.77	0.805
911	9131	9131	Category A	-0.19189453	0.2277832	-0.86376953	0.13842773	-0.30224609	0.37280273	0	1.09	18/11/2017	18	11	2017	15:17:02	55022	0.7	15	17	2	30	0.051757813	3.5545898	-0.19189453	0.2277832	-0.87841797	1.2102051	0.014648438	0	0	0	0	0	0	0	0	0	0.92773438	0.072265625	0.014892578	0	0	0.014648438	0.802	32912.32	0.351	-816.61	1.09
912	9132	9132	Category A	-0.19189453	0.2277832	-0.88793945	0.14208984	-0.30444336	0.36767578	0	0.682	18/11/2017	18	11	2017	15:17:02	55022	0.8	15	17	2	31	0.051757813	3.5545898	-0.19165039	0.2277832	-0.87866211	1.2922363	0.009033203	0	0	0	0	0	0	0	0	0	0.92773438	0.072265625	0.009277344	0	0	-0.009033203	0.852	32780.16	0.264	-608.75	1.09
913	9133	9133	Category A	-0.19189453	0.23999023	-0.91186523	0.13769531	-0.29907227	0.36865234	0	0.487	18/11/2017	18	11	2017	15:17:02	55022	0.9	15	17	2	31	0.051757813	3.5545898	-0.19140625	0.22753906	-0.87841797	1.5092773	0.035400391	0	0	0	0	0	0	0	0	0	0.92749023	0.072509766	0.045654297	-0.000244141	0.012207031	-0.033203125	0.771	32997.65	0.413	-963.86	0.77
914	9134	9134	Category A	-0.20385742	0.20385742	-0.88793945	0.14111328	-0.30541992	0.36865234	0	1.109	18/11/2017	18	11	2017	15:17:03	55023	0	15	17	3	31	0.051757813	3.5545898	-0.19140625	0.22753906	-0.87866211	1.1335449	0.028076172	0	0	0	0	0	0	0	0	0	0.92749023	0.072509766	0.045166016	-0.012207031	-0.023681641	-0.009033203	0.805	32904.21	0.219	-535.36	0.77
915	9135	9135	Category A	-0.19189453	0.2277832	-0.89990234	0.14624023	-0.30444336	0.36669922	0	0.697	18/11/2017	18	11	2017	15:17:03	55023	0.1	15	17	3	31	0.051757813	3.5545898	-0.19165039	0.22729492	-0.87866211	0.47729492	0.020996094	0	0	0	0	0	0	0	0	0	0.92773438	0.072265625	0.021484375	0	0.000244141	-0.020996094	0.693	33225.34	0.208	-568.74	0.697
916	9136	9136	Category A	-0.19189453	0.23999023	-0.89990234	0.13745117	-0.30395508	0.37280273	0	0.77	18/11/2017	18	11	2017	15:17:03	55023	0.2	15	17	3	31	0.051757813	3.5545898	-0.19189453	0.2277832	-0.87866211	0.14916992	0.024169922	0	0	0	0	0	0	0	0	0	0.92797852	0.072021484	0.032958984	0	0.011962891	-0.020996094	0.68	33265.29	0.17	-479.96	0.77
917	9137	9137	Category A	-0.19189453	0.2277832	-0.86376953	0.13574219	-0.30249023	0.36791992	0	0.417	18/11/2017	18	11	2017	15:17:03	55023	0.3	15	17	3	31	0.051757813	3.5545898	-0.19189453	0.22827148	-0.87866211	0.57983398	0.014892578	0	0	0	0	0	0	0	0	0	0.92797852	0.072021484	0.015625	0	-0.000488281	0.014892578	0.882	32703.85	-0.278	808.19	1.109
918	9138	9138	Category A	-0.17993164	0.23999023	-0.88793945	0.14526367	-0.3046875	0.36962891	0	0.605	18/11/2017	18	11	2017	15:17:03	55023	0.4	15	17	3	31	0.051757813	3.5545898	-0.19189453	0.22827148	-0.87841797	0.61499023	0.019042969	0	0	0	0	0	0	0	0	0	0.92773438	0.072265625	0.032958984	0.011962891	0.011474609	-0.009277344	0.989	32447.75	-0.318	845.55	0.77
919	9139	9139	Category A	-0.17993164	0.20385742	-0.86376953	0.14428711	-0.30444336	0.36767578	0	1.696	18/11/2017	18	11	2017	15:17:03	55023	0.5	15	17	3	31	0.051757813	3.5545898	-0.19213867	0.22802734	-0.87792969	0.80712891	0.030761719	0	0	0	0	0	0	0	0	0	0.92724609	0.072753906	0.05078125	0.012207031	-0.024169922	0.014160156	0.958	32519.54	-0.261	693.63	0.994
920	9140	9140	Category A	-0.17993164	0.21582031	-0.85180664	0.140625	-0.30688477	0.36865234	0	1.754	18/11/2017	18	11	2017	15:17:03	55023	0.6	15	17	3	31	0.051757813	3.5545898	-0.19238281	0.2277832	-0.87817383	0.90112305	0.031738281	0	0	0	0	0	0	0	0	0	0.92749023	0.072509766	0.051025391	0.012451172	-0.011962891	0.026367188	0.995	32434.06	-0.171	419.31	0.994
921	9141	9141	Category A	-0.17993164	0.2277832	-0.88793945	0.13964844	-0.3034668	0.36474609	0	0.508	18/11/2017	18	11	2017	15:17:03	55023	0.7	15	17	3	31	0.051757813	3.5545898	-0.19238281	0.22802734	-0.87841797	0.78271484	0.015625	0	0	0	0	0	0	0	0	0	0.92773438	0.072265625	0.022216797	0.012451172	-0.000244141	-0.009277344	1.058	32294.27	-0.285	697.79	0.994
922	9142	9142	Category A	-0.17993164	0.21582031	-0.87597656	0.13989258	-0.30151367	0.37597656	0	0.994	18/11/2017	18	11	2017	15:17:03	55023	0.8	15	17	3	32	0.051757813	3.5545898	-0.19238281	0.22802734	-0.87866211	0.96533203	0.017822266	0	0	0	0	0	0	0	0	0	0.92797852	0.072021484	0.027587891	0.012451172	-0.012207031	0.002685547	1.019	32379.99	-0.123	288.97	0.994
923	9143	9143	Category A	-0.17993164	0.23999023	-0.87597656	0.13769531	-0.30224609	0.36767578	0	0.792	18/11/2017	18	11	2017	15:17:03	55023	0.9	15	17	3	32	0.051757813	3.5545898	-0.19238281	0.2277832	-0.87963867	1.2426758	0.017578125	0	0	0	0	0	0	0	0	0	0.92895508	0.071044922	0.028320313	0.012451172	0.011962891	0.003662109	0.768	33006.06	0.198	-505.23	0.994
924	9144	9144	Category A	-0.19189453	0.25195313	-0.88793945	0.14746094	-0.30688477	0.36962891	0	0.372	18/11/2017	18	11	2017	15:17:04	55024	0	15	17	4	32	0.051757813	3.5545898	-0.19262695	0.2277832	-0.87988281	1.2915039	0.025146484	0	0	0	0	0	0	0	0	0	0.92895508	0.071044922	0.032714844	0.000732422	0.023925781	-0.0078125	0.677	33274.59	0.359	-932.29	0.954
925	9145	9145	Category A	-0.19189453	0.2277832	-0.89990234	0.14135742	-0.30297852	0.36572266	0	0.192	18/11/2017	18	11	2017	15:17:04	55024	0.1	15	17	4	32	0.051757813	3.5545898	-0.19262695	0.2277832	-0.88037109	1.1940918	0.019287109	0	0	0	0	0	0	0	0	0	0.9296875	0.0703125	0.020019531	0.000732422	0	-0.019287109	0.751	33054.19	0.338	-826.25	0.994
926	9146	9146	Category A	-0.17993164	0.23999023	-0.87597656	0.14038086	-0.30786133	0.36669922	0	1.204	18/11/2017	18	11	2017	15:17:04	55024	0.2	15	17	4	32	0.051757813	3.5545898	-0.19262695	0.2277832	-0.88061523	0.89331055	0.018066406	0	0	0	0	0	0	0	0	0	0.92993164	0.070068359	0.029541016	0.012695313	0.011962891	0.004638672	0.87	32734.12	0.051	-126.39	0.954
927	9147	9147	Category A	-0.17993164	0.21582031	-0.87597656	0.13745117	-0.29931641	0.37084961	0	0.954	18/11/2017	18	11	2017	15:17:04	55024	0.3	15	17	4	32	0.051757813	3.5545898	-0.19213867	0.22753906	-0.88061523	0.54638672	0.017822266	0	0	0	0	0	0	0	0	0	0.9296875	0.0703125	0.028808594	0.012207031	-0.01171875	0.004638672	0.883	32701.34	0.082	-198.18	0.954
928	9148	9148	Category A	-0.17993164	0.20385742	-0.87597656	0.14306641	-0.30615234	0.3659668	0	1.709	18/11/2017	18	11	2017	15:17:04	55024	0.4	15	17	4	32	0.051757813	3.5545898	-0.19213867	0.22802734	-0.88061523	0.041015625	0.027587891	0	0	0	0	0	0	0	0	0	0.9296875	0.0703125	0.041259766	0.012207031	-0.024169922	0.004638672	0.878	32713.9	0.099	-238.58	0.954
929	9149	9149	Category A	-0.20385742	0.2277832	-0.87597656	0.13964844	-0.30883789	0.36865234	0	0.869	18/11/2017	18	11	2017	15:17:04	55024	0.5	15	17	4	32	0.051757813	3.5545898	-0.19213867	0.22851563	-0.88037109	0.27905273	0.012207031	0	0	0	0	0	0	0	0	0	0.9296875	0.0703125	0.016845703	-0.011474609	-0.000732422	0.004394531	0.945	32550.21	0.212	-462.56	1.204
930	9150	9150	Category A	-0.19189453	0.2277832	-0.89990234	0.140625	-0.30224609	0.3737793	0	0.342	18/11/2017	18	11	2017	15:17:04	55024	0.6	15	17	4	32	0.051757813	3.5545898	-0.19213867	0.22875977	-0.88037109	0.53393555	0.019287109	0	0	0	0	0	0	0	0	0	0.9296875	0.0703125	0.020751953	0.000244141	-0.000976563	-0.019287109	0.981	32466.1	-0.076	180.66	0.954
931	9151	9151	Category A	-0.19189453	0.23999023	-0.87597656	0.13745117	-0.30322266	0.36669922	0	0.597	18/11/2017	18	11	2017	15:17:04	55024	0.7	15	17	4	32	0.051757813	3.5545898	-0.19213867	0.22875977	-0.88037109	0.86645508	0.011962891	0	0	0	0	0	0	0	0	0	0.9296875	0.0703125	0.015869141	0.000244141	0.010986328	0.004394531	0.877	32716.42	-0.002	5.05	1.418
932	9152	9152	Category A	-0.20385742	0.20385742	-0.88793945	0.14404297	-0.30200195	0.37182617	0	1.418	18/11/2017	18	11	2017	15:17:04	55024	0.8	15	17	4	33	0.051757813	3.5545898	-0.19238281	0.22900391	-0.88037109	1.0163574	0.028564453	0	0	0	0	0	0	0	0	0	0.92993164	0.070068359	0.043945313	-0.011230469	-0.025146484	-0.007324219	0.845	32798.28	0.257	-597.7	0.869
933	9153	9153	Category A	-0.19189453	0.23999023	-0.85180664	0.14624023	-0.30200195	0.3684082	0	0.332	18/11/2017	18	11	2017	15:17:04	55024	0.9	15	17	4	33	0.051757813	3.5545898	-0.19262695	0.22900391	-0.88061523	1.017334	0.030761719	0	0	0	0	0	0	0	0	0	0.93017578	0.069824219	0.040283203	0.000732422	0.010742188	0.028808594	0.77	33000.45	0.667	-1428.26	0.597
934	9154	9154	Category A	-0.19189453	0.20385742	-0.88793945	0.14135742	-0.3046875	0.36987305	0	1.515	18/11/2017	18	11	2017	15:17:05	55025	0	15	17	5	33	0.051757813	3.5545898	-0.19262695	0.22900391	-0.88061523	1.1010742	0.026123047	0	0	0	0	0	0	0	0	0	0.93017578	0.069824219	0.032958984	0.000732422	-0.025146484	-0.007080078	0.758	33034.26	0.77	-1612.01	0.992
935	9155	9155	Category A	-0.20385742	0.23999023	-0.91186523	0.14526367	-0.3046875	0.36962891	0	0.418	18/11/2017	18	11	2017	15:17:05	55025	0.1	15	17	5	33	0.051757813	3.5545898	-0.19262695	0.22900391	-0.88110352	1.2810059	0.034179688	0	0	0	0	0	0	0	0	0	0.93041992	0.069580078	0.052490234	-0.010986328	0.010742188	-0.030517578	0.824	32853.37	0.546	-1165.79	0.992
936	9156	9156	Category A	-0.21582031	0.23999023	-0.86376953	0.14697266	-0.30419922	0.37084961	0	0.273	18/11/2017	18	11	2017	15:17:05	55025	0.2	15	17	5	33	0.051757813	3.5545898	-0.19262695	0.22900391	-0.8815918	0.87988281	0.031005859	0	0	0	0	0	0	0	0	0	0.9309082	0.069091797	0.051513672	-0.022949219	0.010742188	0.017822266	0.748	33062.77	0.772	-1627.64	0.992
937	9157	9157	Category A	-0.20385742	0.2277832	-0.89990234	0.13989258	-0.30395508	0.3737793	0	0.992	18/11/2017	18	11	2017	15:17:05	55025	0.3	15	17	5	33	0.051757813	3.5545898	-0.19238281	0.22949219	-0.88183594	0.28759766	0.020996094	0	0	0	0	0	0	0	0	0	0.93139648	0.068603516	0.030761719	-0.011230469	-0.001708984	-0.017822266	1.091	32223.72	0.629	-1095.51	1.515
938	9158	9158	Category A	-0.19189453	0.25195313	-0.86376953	0.13842773	-0.30224609	0.37280273	0	0.96	18/11/2017	18	11	2017	15:17:05	55025	0.4	15	17	5	33	0.051757813	3.5545898	-0.19213867	0.22949219	-0.88183594	0.1809082	0.028808594	0	0	0	0	0	0	0	0	0	0.93139648	0.068603516	0.040771484	0.000244141	0.022216797	0.018066406	1.124	32154.87	0.367	-672.55	0.992
939	9159	9159	Category A	-0.21582031	0.25195313	-0.87597656	0.14770508	-0.30273438	0.37084961	0	2.39	18/11/2017	18	11	2017	15:17:05	55025	0.5	15	17	5	33	0.051757813	3.5545898	-0.19165039	0.22949219	-0.88256836	0.33081055	0.033447266	0	0	0	0	0	0	0	0	0	0.93188477	0.068115234	0.052978516	-0.023925781	0.022216797	0.006591797	1.127	32148.7	0.063	-126.75	0.992
940	9160	9160	Category A	-0.20385742	0.23999023	-0.86376953	0.14794922	-0.30200195	0.36865234	0	1.713	18/11/2017	18	11	2017	15:17:05	55025	0.6	15	17	5	33	0.051757813	3.5545898	-0.19140625	0.22900391	-0.88305664	0.59521484	0.025390625	0	0	0	0	0	0	0	0	0	0.93237305	0.067626953	0.042480469	-0.012207031	0.010742188	0.019287109	1.23	31944.28	-0.03	58.06	0.992
941	9161	9161	Category A	-0.19189453	0.2277832	-0.91186523	0.14208984	-0.30444336	0.36889648	0	0.434	18/11/2017	18	11	2017	15:17:05	55025	0.7	15	17	5	33	0.051757813	3.5545898	-0.19091797	0.22875977	-0.88305664	0.97216797	0.028564453	0	0	0	0	0	0	0	0	0	0.93212891	0.067871094	0.030273438	-0.000732422	-0.000976563	-0.028564453	1.148	32105.83	0.125	-242.81	0.96
942	9162	9162	Category A	-0.20385742	0.23999023	-0.88793945	0.14282227	-0.30322266	0.36987305	0	0.891	18/11/2017	18	11	2017	15:17:05	55025	0.8	15	17	5	34	0.051269531	3.5594238	-0.19116211	0.22875977	-0.8828125	0.84619141	0.017333984	0	0	0	0	0	0	0	0	0	0.93188477	0.068115234	0.028564453	-0.012451172	0.010986328	-0.004882813	1.069	32270.56	0.126	-258.43	1.33
943	9163	9163	Category A	-0.19189453	0.23999023	-0.91186523	0.13891602	-0.3034668	0.37182617	0	0.503	18/11/2017	18	11	2017	15:17:05	55025	0.9	15	17	5	34	0.051269531	3.5594238	-0.19140625	0.22802734	-0.88305664	0.43896484	0.031005859	0	0	0	0	0	0	0	0	0	0.93188477	0.068115234	0.040771484	-0.000244141	0.01171875	-0.028564453	0.892	32678.88	0.096	-228.85	0.891
944	9164	9164	Category A	-0.19189453	0.21582031	-0.89990234	0.14306641	-0.30126953	0.37084961	0	0.484	18/11/2017	18	11	2017	15:17:06	55026	0	15	17	6	34	0.051269531	3.5594238	-0.19165039	0.22802734	-0.88305664	0.099121094	0.020507813	0	0	0	0	0	0	0	0	0	0.93212891	0.067871094	0.029052734	0	-0.012207031	-0.016601563	0.749	33059.91	0.381	-917.38	0.891
945	9165	9165	Category A	-0.19189453	0.20385742	-0.88793945	0.13745117	-0.30249023	0.3737793	0	1.33	18/11/2017	18	11	2017	15:17:06	55026	0.1	15	17	6	34	0.051269531	3.5594238	-0.19140625	0.22827148	-0.88330078	0.021240234	0.024902344	0	0	0	0	0	0	0	0	0	0.93212891	0.067871094	0.029296875	-0.000244141	-0.024414063	-0.004394531	0.843	32803.48	0.463	-1001.32	0.998
946	9166	9166	Category A	-0.19189453	0.21582031	-0.87597656	0.14282227	-0.30322266	0.36987305	0	0.854	18/11/2017	18	11	2017	15:17:06	55026	0.2	15	17	6	34	0.051269531	3.5594238	-0.19140625	0.22802734	-0.88305664	0.32104492	0.014160156	0	0	0	0	0	0	0	0	0	0.93188477	0.068115234	0.019775391	-0.000244141	-0.012207031	0.007080078	0.874	32723.99	0.265	-599.87	0.998
947	9167	9167	Category A	-0.19189453	0.21582031	-0.83984375	0.13842773	-0.30224609	0.37280273	0	0.998	18/11/2017	18	11	2017	15:17:06	55026	0.3	15	17	6	34	0.051269531	3.5594238	-0.19140625	0.22827148	-0.88305664	0.73876953	0.044921875	0	0	0	0	0	0	0	0	0	0.93188477	0.068115234	0.056152344	-0.000244141	-0.012451172	0.043212891	0.836	32821.75	0.155	-378.57	1.078
948	9168	9168	Category A	-0.17993164	0.2277832	-0.85180664	0.14086914	-0.30541992	0.36401367	0	1.078	18/11/2017	18	11	2017	15:17:06	55026	0.4	15	17	6	34	0.051269531	3.5594238	-0.19140625	0.22875977	-0.88305664	0.9140625	0.033203125	0	0	0	0	0	0	0	0	0	0.93212891	0.067871094	0.043701172	0.011474609	-0.000976563	0.03125	1.017	32384.45	-0.027	61.01	1.33
949	9169	9169	Category A	-0.19189453	0.21582031	-0.85180664	0.14379883	-0.30688477	0.36767578	0	0.276	18/11/2017	18	11	2017	15:17:06	55026	0.5	15	17	6	34	0.051269531	3.5594238	-0.19140625	0.22875977	-0.88232422	0.76000977	0.033203125	0	0	0	0	0	0	0	0	0	0.93139648	0.068603516	0.043945313	-0.000244141	-0.012939453	0.030517578	1.044	32324.74	-0.168	394.2	1.078
950	9170	9170	Category A	-0.16796875	0.21582031	-0.86376953	0.13964844	-0.3046875	0.36987305	0	1.57	18/11/2017	18	11	2017	15:17:06	55026	0.6	15	17	6	34	0.051269531	3.5594238	-0.19140625	0.22851563	-0.88208008	0.58569336	0.032226563	0	0	0	0	0	0	0	0	0	0.93115234	0.068847656	0.0546875	0.0234375	-0.012695313	0.018310547	1.007	32406.89	-0.165	399.19	1.489
951	9171	9171	Category A	-0.17993164	0.21582031	-0.87597656	0.13427734	-0.30249023	0.36791992	0	1.489	18/11/2017	18	11	2017	15:17:06	55026	0.7	15	17	6	34	0.051269531	3.5594238	-0.19140625	0.22875977	-0.88208008	0.53979492	0.018310547	0	0	0	0	0	0	0	0	0	0.93115234	0.068847656	0.030517578	0.011474609	-0.012939453	0.006103516	1.153	32095.71	-0.503	1264.17	1.489
952	9172	9172	Category A	-0.17993164	0.21582031	-0.88793945	0.13769531	-0.30053711	0.36767578	0	0.634	18/11/2017	18	11	2017	15:17:06	55026	0.8	15	17	6	35	0.051269531	3.5594238	-0.19140625	0.22875977	-0.88232422	0.35400391	0.018066406	0	0	0	0	0	0	0	0	0	0.93139648	0.068603516	0.029785156	0.011474609	-0.012939453	-0.005371094	1.116	32171.41	-0.377	917.29	1.489
953	9173	9173	Category A	-0.17993164	0.21582031	-0.86376953	0.14550781	-0.30273438	0.3684082	0	1.873	18/11/2017	18	11	2017	15:17:06	55026	0.9	15	17	6	35	0.051269531	3.5594238	-0.19140625	0.22875977	-0.88232422	0.25732422	0.025390625	0	0	0	0	0	0	0	0	0	0.93139648	0.068603516	0.04296875	0.011474609	-0.012939453	0.018554688	1.184	32033.79	-0.226	485.75	1.489
954	9174	9174	Category A	-0.19189453	0.2277832	-0.87597656	0.13818359	-0.30053711	0.37084961	0	0.857	18/11/2017	18	11	2017	15:17:07	55027	0	15	17	7	35	0.051269531	3.5594238	-0.19140625	0.22875977	-0.8815918	0.76538086	0.005615234	0	0	0	0	0	0	0	0	0	0.93066406	0.069335938	0.006835938	-0.000244141	-0.000976563	0.005615234	1.024	32368.85	0.013	-28.75	0.857
955	9175	9175	Category A	-0.19189453	0.26391602	-0.87597656	0.14770508	-0.30273438	0.36987305	0	0.683	18/11/2017	18	11	2017	15:17:07	55027	0.1	15	17	7	35	0.051269531	3.5594238	-0.19116211	0.22900391	-0.88085938	0.86914063	0.034912109	0	0	0	0	0	0	0	0	0	0.93017578	0.069824219	0.040283203	-0.000488281	0.034667969	0.004882813	0.901	32656.6	0.332	-718.07	0.75
956	9176	9176	Category A	-0.19189453	0.2277832	-0.86376953	0.13769531	-0.30053711	0.37084961	0	0.611	18/11/2017	18	11	2017	15:17:07	55027	0.2	15	17	7	35	0.051269531	3.5594238	-0.19091797	0.22900391	-0.88037109	0.81713867	0.016845703	0	0	0	0	0	0	0	0	0	0.9296875	0.0703125	0.018798828	-0.000732422	-0.001220703	0.016601563	0.85	32785.33	0.476	-1019.46	0.75
957	9177	9177	Category A	-0.19189453	0.21582031	-0.87597656	0.14428711	-0.30786133	0.36791992	0	0.75	18/11/2017	18	11	2017	15:17:07	55027	0.3	15	17	7	35	0.051269531	3.5594238	-0.19091797	0.22875977	-0.87988281	0.58984375	0.013671875	0	0	0	0	0	0	0	0	0	0.92919922	0.070800781	0.017822266	-0.000732422	-0.012939453	0.00390625	0.604	33512.04	0.705	-1715.35	0.75
958	9178	9178	Category A	-0.19189453	0.20385742	-0.85180664	0.14379883	-0.30053711	0.36767578	0	0.327	18/11/2017	18	11	2017	15:17:07	55027	0.4	15	17	7	35	0.051269531	3.5594238	-0.19116211	0.22875977	-0.87963867	0.45507813	0.037353516	0	0	0	0	0	0	0	0	0	0.92895508	0.071044922	0.053466797	-0.000488281	-0.024902344	0.027832031	0.671	33293.3	0.654	-1525.62	0.75
959	9179	9179	Category A	-0.21582031	0.21582031	-0.88793945	0.14379883	-0.30688477	0.36987305	0	0.398	18/11/2017	18	11	2017	15:17:07	55027	0.5	15	17	7	35	0.051269531	3.5594238	-0.19140625	0.22827148	-0.87915039	0.013916016	0.028564453	0	0	0	0	0	0	0	0	0	0.92822266	0.071777344	0.045410156	-0.024169922	-0.012451172	-0.008544922	0.697	33213.17	0.626	-1441.88	0.837
960	9180	9180	Category A	-0.19189453	0.2277832	-0.87597656	0.13745117	-0.30249023	0.3659668	0	1.26	18/11/2017	18	11	2017	15:17:07	55027	0.6	15	17	7	35	0.051269531	3.5594238	-0.19165039	0.22851563	-0.87915039	0.41577148	0.003173828	0	0	0	0	0	0	0	0	0	0.92822266	0.071777344	0.004150391	0	-0.000732422	0.003173828	0.824	32853.37	0.569	-1205.91	0.837
961	9181	9181	Category A	-0.19189453	0.2277832	-0.91186523	0.1484375	-0.30444336	0.36962891	0	0.837	18/11/2017	18	11	2017	15:17:07	55027	0.7	15	17	7	35	0.051269531	3.5594238	-0.19189453	0.22875977	-0.87939453	0.5390625	0.032226563	0	0	0	0	0	0	0	0	0	0.92871094	0.071289063	0.033447266	0	-0.000976563	-0.032226563	0.773	32992.06	0.406	-948.37	1.066
962	9182	9182	Category A	-0.19189453	0.2277832	-0.93579102	0.14135742	-0.30297852	0.36254883	0	1.376	18/11/2017	18	11	2017	15:17:07	55027	0.8	15	17	7	36	0.051269531	3.5594238	-0.19189453	0.22875977	-0.87890625	0.35693359	0.056640625	0	0	0	0	0	0	0	0	0	0.92822266	0.071777344	0.057861328	0	-0.000976563	-0.056640625	0.896	32668.96	0.197	-449.46	1.066
963	9183	9183	Category A	-0.20385742	0.25195313	-0.88793945	0.14038086	-0.31030273	0.37109375	0	0.443	18/11/2017	18	11	2017	15:17:07	55027	0.9	15	17	7	36	0.051269531	3.5594238	-0.19189453	0.22875977	-0.87866211	0.21362305	0.02734375	0	0	0	0	0	0	0	0	0	0.92822266	0.071777344	0.043701172	-0.01171875	0.022949219	-0.009033203	0.966	32500.83	0.239	-508.25	1.26
964	9184	9184	Category A	-0.19189453	0.23999023	-0.88793945	0.13891602	-0.30151367	0.375	0	1.066	18/11/2017	18	11	2017	15:17:08	55028	0	15	17	8	36	0.051269531	3.5594238	-0.19213867	0.22875977	-0.87866211	0.23876953	0.014404297	0	0	0	0	0	0	0	0	0	0.92797852	0.072021484	0.020507813	0.000244141	0.011230469	-0.009033203	1.036	32342.3	0.233	-471.81	1.155
965	9185	9185	Category A	-0.19189453	0.2277832	-0.87597656	0.14379883	-0.30371094	0.36767578	0	0.817	18/11/2017	18	11	2017	15:17:08	55028	0.1	15	17	8	36	0.051269531	3.5594238	-0.19213867	0.22827148	-0.87866211	0.049072266	0.002685547	0	0	0	0	0	0	0	0	0	0.92797852	0.072021484	0.003662109	0.000244141	-0.000488281	0.002685547	1.089	32227.94	0.088	-180.29	1.155
966	9186	9186	Category A	-0.19189453	0.2277832	-0.88793945	0.14038086	-0.30786133	0.36474609	0	1.682	18/11/2017	18	11	2017	15:17:08	55028	0.2	15	17	8	36	0.051269531	3.5594238	-0.19213867	0.22827148	-0.87841797	0.22729492	0.009277344	0	0	0	0	0	0	0	0	0	0.92773438	0.072265625	0.010253906	0.000244141	-0.000488281	-0.009277344	0.921	32607.73	0.098	-227.74	1.066
967	9187	9187	Category A	-0.19189453	0.23999023	-0.87597656	0.14208984	-0.30639648	0.36669922	0	1.155	18/11/2017	18	11	2017	15:17:08	55028	0.3	15	17	8	36	0.051269531	3.5594238	-0.19213867	0.22827148	-0.87866211	0.6875	0.01171875	0	0	0	0	0	0	0	0	0	0.92797852	0.072021484	0.014648438	0.000244141	0.011474609	0.002685547	0.965	32503.16	0.238	-506.68	1.135
968	9188	9188	Category A	-0.21582031	0.26391602	-0.86376953	0.140625	-0.30688477	0.36791992	0	0.364	18/11/2017	18	11	2017	15:17:08	55028	0.4	15	17	8	36	0.051269531	3.5594238	-0.19213867	0.22851563	-0.87866211	0.92236328	0.044921875	0	0	0	0	0	0	0	0	0	0.92797852	0.072021484	0.073730469	-0.0234375	0.03515625	0.014892578	0.977	32475.32	0.208	-443.51	1.155
969	9189	9189	Category A	-0.19189453	0.23999023	-0.87597656	0.14453125	-0.30541992	0.36669922	0	0.711	18/11/2017	18	11	2017	15:17:08	55028	0.5	15	17	8	36	0.051269531	3.5594238	-0.19213867	0.22900391	-0.87866211	1.0375977	0.011230469	0	0	0	0	0	0	0	0	0	0.92797852	0.072021484	0.013916016	0.000244141	0.010742188	0.002685547	1.157	32087.65	-0.069	142.41	1.155
970	9190	9190	Category A	-0.19189453	0.2277832	-0.87597656	0.14624023	-0.30541992	0.36669922	0	1.135	18/11/2017	18	11	2017	15:17:08	55028	0.6	15	17	8	36	0.051269531	3.5594238	-0.19189453	0.22900391	-0.87866211	1.2355957	0.002929688	0	0	0	0	0	0	0	0	0	0.92797852	0.072021484	0.004150391	0	-0.001220703	0.002685547	0.905	32646.76	-0.039	97.52	1.135
971	9191	9191	Category A	-0.20385742	0.2277832	-0.86376953	0.1496582	-0.3034668	0.37084961	0	1.899	18/11/2017	18	11	2017	15:17:08	55028	0.7	15	17	8	36	0.051269531	3.5594238	-0.19189453	0.22900391	-0.87817383	1.1970215	0.018554688	0	0	0	0	0	0	0	0	0	0.92773438	0.072265625	0.027587891	-0.01171875	-0.001220703	0.014404297	0.875	32721.47	0.041	-101.6	1.135
972	9192	9192	Category A	-0.20385742	0.25195313	-0.89990234	0.14306641	-0.30249023	0.36865234	0	0.166	18/11/2017	18	11	2017	15:17:08	55028	0.8	15	17	8	37	0.051269531	3.5594238	-0.19189453	0.22875977	-0.87841797	0.71508789	0.033691406	0	0	0	0	0	0	0	0	0	0.92773438	0.072265625	0.056396484	-0.01171875	0.023193359	-0.021240234	1.102	32200.58	-0.139	307.25	1.731
973	9193	9193	Category A	-0.19189453	0.2277832	-0.87597656	0.14257813	-0.30395508	0.37060547	0	0.975	18/11/2017	18	11	2017	15:17:08	55028	0.9	15	17	8	37	0.051269531	3.5594238	-0.19165039	0.22900391	-0.87817383	0.002685547	0.002441406	0	0	0	0	0	0	0	0	0	0.92749023	0.072509766	0.003417969	0	-0.001220703	0.002197266	1.437	31572.19	-0.581	1197.67	1.731
974	9194	9194	Category A	-0.20385742	0.21582031	-0.88793945	0.14550781	-0.30444336	0.36572266	0	1.731	18/11/2017	18	11	2017	15:17:09	55029	0	15	17	9	37	0.051269531	3.5594238	-0.19165039	0.22851563	-0.87841797	0.12988281	0.019775391	0	0	0	0	0	0	0	0	0	0.92773438	0.072265625	0.034179688	-0.011962891	-0.012695313	-0.009277344	1.528	31422.25	-0.681	1370.84	1.731
975	9195	9195	Category A	-0.19189453	0.21582031	-0.91186523	0.13745117	-0.30395508	0.36791992	0	2.717	18/11/2017	18	11	2017	15:17:09	55029	0.1	15	17	9	37	0.051269531	3.5594238	-0.19165039	0.22851563	-0.87841797	0.25390625	0.035644531	0	0	0	0	0	0	0	0	0	0.92773438	0.072265625	0.046142578	0	-0.012695313	-0.033203125	1.37	31687.58	-0.417	843.71	1.681
976	9196	9196	Category A	-0.16796875	0.25195313	-0.92382813	0.13842773	-0.30224609	0.36254883	0	1.681	18/11/2017	18	11	2017	15:17:09	55029	0.2	15	17	9	37	0.051269531	3.5594238	-0.19140625	0.22827148	-0.87792969	0.30883789	0.056396484	0	0	0	0	0	0	0	0	0	0.92724609	0.072753906	0.092773438	0.0234375	0.0234375	-0.045654297	1.52	31435.13	-0.465	865.64	1.731
977	9197	9197	Category A	-0.17993164	0.23999023	-0.89990234	0.14550781	-0.30615234	0.36767578	0	0.955	18/11/2017	18	11	2017	15:17:09	55029	0.3	15	17	9	37	0.051269531	3.5594238	-0.19116211	0.22827148	-0.87841797	0.2121582	0.026611328	0	0	0	0	0	0	0	0	0	0.92773438	0.072265625	0.044189453	0.011230469	0.011474609	-0.021240234	1.72	31128.21	-0.852	1610.99	1.731
978	9198	9198	Category A	-0.17993164	0.2277832	-0.89990234	0.140625	-0.30639648	0.36572266	0	1.062	18/11/2017	18	11	2017	15:17:09	55029	0.4	15	17	9	37	0.051269531	3.5594238	-0.19116211	0.22827148	-0.87792969	0.53662109	0.024658203	0	0	0	0	0	0	0	0	0	0.92700195	0.072998047	0.033935547	0.011230469	-0.000488281	-0.021728516	1.491	31482.32	-0.663	1360.47	1.681
979	9199	9199	Category A	-0.17993164	0.2277832	-0.88793945	0.140625	-0.30688477	0.36791992	0	2.179	18/11/2017	18	11	2017	15:17:09	55029	0.5	15	17	9	37	0.051269531	3.5594238	-0.19116211	0.2277832	-0.87817383	1.0063477	0.014892578	0	0	0	0	0	0	0	0	0	0.92724609	0.072753906	0.020996094	0.011230469	0	-0.009521484	1.19	32021.95	-0.289	634.65	1.681
980	9200	9200	Category A	-0.15576172	0.2277832	-0.89990234	0.13916016	-0.30053711	0.36865234	0	0.357	18/11/2017	18	11	2017	15:17:09	55029	0.6	15	17	9	37	0.051269531	3.5594238	-0.19067383	0.22753906	-0.87841797	0.63549805	0.041015625	0	0	0	0	0	0	0	0	0	0.92724609	0.072753906	0.056396484	0.034912109	0	-0.021240234	1.2	32002.34	-0.341	759.82	1.39
981	9201	9201	Category A	-0.19189453	0.2277832	-0.86376953	0.15087891	-0.30664063	0.36962891	0	0.908	18/11/2017	18	11	2017	15:17:09	55029	0.7	15	17	9	37	0.051269531	3.5594238	-0.19067383	0.22729492	-0.87817383	0.12158203	0.014404297	0	0	0	0	0	0	0	0	0	0.92700195	0.072998047	0.015869141	-0.000976563	0.000244141	0.014404297	1.273	31863.02	-0.249	505.83	1.39
982	9202	9202	Category A	-0.20385742	0.21582031	-0.89990234	0.14160156	-0.30224609	0.36474609	0	1.742	18/11/2017	18	11	2017	15:17:09	55029	0.8	15	17	9	38	0.051269531	3.5594238	-0.19067383	0.22705078	-0.87768555	0.15039063	0.028076172	0	0	0	0	0	0	0	0	0	0.92626953	0.073730469	0.046630859	-0.012939453	-0.011230469	-0.022216797	1.195	32012.13	0.097	-184.31	1.39
983	9203	9203	Category A	-0.19189453	0.23999023	-0.89990234	0.140625	-0.30688477	0.36987305	0	1.39	18/11/2017	18	11	2017	15:17:09	55029	0.9	15	17	9	38	0.051269531	3.5594238	-0.19042969	0.22680664	-0.87792969	0.36547852	0.025390625	0	0	0	0	0	0	0	0	0	0.92651367	0.073486328	0.036132813	-0.001220703	0.012939453	-0.021728516	0.988	32450.03	0.342	-691.36	1.206
984	9204	9204	Category A	-0.19189453	0.21582031	-0.89990234	0.13769531	-0.29907227	0.36474609	0	0.599	18/11/2017	18	11	2017	15:17:10	55030	0	15	17	10	38	0.051269531	3.5594238	-0.19042969	0.2265625	-0.87744141	0.17724609	0.024902344	0	0	0	0	0	0	0	0	0	0.92602539	0.073974609	0.034667969	-0.001220703	-0.010742188	-0.022216797	1.13	32142.53	0.318	-588.87	1.39
985	9205	9205	Category A	-0.17993164	0.2277832	-0.86376953	0.14379883	-0.30541992	0.36669922	0	0.935	18/11/2017	18	11	2017	15:17:10	55030	0.1	15	17	10	38	0.051269531	3.5594238	-0.19042969	0.22680664	-0.87695313	0.41333008	0.016845703	0	0	0	0	0	0	0	0	0	0.92578125	0.07421875	0.024658203	0.010498047	0.000732422	0.013183594	1.306	31802.16	0.03	-54.26	1.39
986	9206	9206	Category A	-0.19189453	0.23999023	-0.87597656	0.13769531	-0.29833984	0.36767578	0	1.206	18/11/2017	18	11	2017	15:17:10	55030	0.2	15	17	10	38	0.051269531	3.5594238	-0.19018555	0.22729492	-0.87670898	0.45947266	0.012695313	0	0	0	0	0	0	0	0	0	0.92553711	0.074462891	0.014892578	-0.001464844	0.012451172	0.000732422	1.139	32124.12	0.275	-512.82	1.206
987	9207	9207	Category A	-0.19189453	0.23999023	-0.88793945	0.14941406	-0.30102539	0.36962891	0	1.968	18/11/2017	18	11	2017	15:17:10	55030	0.3	15	17	10	38	0.051269531	3.5594238	-0.19018555	0.2277832	-0.87646484	0.54980469	0.016601563	0	0	0	0	0	0	0	0	0	0.92529297	0.074707031	0.024902344	-0.001464844	0.011962891	-0.011230469	0.991	32443.18	0.193	-409.39	0.935
988	9208	9208	Category A	-0.19189453	0.2277832	-0.86376953	0.13745117	-0.30249023	0.37084961	0	0.74	18/11/2017	18	11	2017	15:17:10	55030	0.4	15	17	10	38	0.051269531	3.5594238	-0.18994141	0.22827148	-0.87695313	1.0598145	0.013427734	0	0	0	0	0	0	0	0	0	0.92602539	0.073974609	0.015625	-0.001708984	-0.000488281	0.013183594	0.99	32445.46	-0.161	394.69	0.935
989	9209	9209	Category A	-0.20385742	0.2277832	-0.87597656	0.14208984	-0.30688477	0.36767578	0	0.5	18/11/2017	18	11	2017	15:17:10	55030	0.5	15	17	10	38	0.051269531	3.5594238	-0.18994141	0.22827148	-0.87719727	1.545166	0.013671875	0	0	0	0	0	0	0	0	0	0.92626953	0.073730469	0.015625	-0.013671875	-0.000488281	0.001220703	0.876	32718.94	0.085	-206.43	1.005
990	9210	9210	Category A	-0.19189453	0.2277832	-0.86376953	0.13964844	-0.30566406	0.37182617	0	0.595	18/11/2017	18	11	2017	15:17:10	55030	0.6	15	17	10	38	0.051269531	3.5594238	-0.18994141	0.22851563	-0.87768555	1.3591309	0.014160156	0	0	0	0	0	0	0	0	0	0.92675781	0.073242188	0.016845703	-0.001708984	-0.000732422	0.013916016	0.842	32806.08	0.022	-56.7	0.813
991	9211	9211	Category A	-0.19189453	0.2277832	-0.88793945	0.13745117	-0.30249023	0.37182617	0	0.249	18/11/2017	18	11	2017	15:17:10	55030	0.7	15	17	10	38	0.051269531	3.5594238	-0.18994141	0.22851563	-0.87817383	1.0375977	0.009765625	0	0	0	0	0	0	0	0	0	0.92724609	0.072753906	0.012207031	-0.001708984	-0.000732422	-0.009521484	0.65	33359.88	0.336	-905.27	0.813
992	9212	9212	Category A	-0.19189453	0.23999023	-0.87597656	0.13769531	-0.30053711	0.36669922	0	1.005	18/11/2017	18	11	2017	15:17:10	55030	0.8	15	17	10	39	0.051269531	3.5594238	-0.18994141	0.22851563	-0.87817383	0.88964844	0.011474609	0	0	0	0	0	0	0	0	0	0.92724609	0.072753906	0.015136719	-0.001708984	0.011230469	0.002197266	0.739	33088.7	0.319	-794.43	1.005
993	9213	9213	Category A	-0.19189453	0.2277832	-0.85180664	0.14355469	-0.30859375	0.36865234	0	0.813	18/11/2017	18	11	2017	15:17:10	55030	0.9	15	17	10	39	0.051269531	3.5594238	-0.18994141	0.22851563	-0.87768555	0.6171875	0.025878906	0	0	0	0	0	0	0	0	0	0.92675781	0.073242188	0.028564453	-0.001708984	-0.000732422	0.025878906	0.958	32519.54	0.157	-346.05	1.069
994	9214	9214	Category A	-0.19189453	0.23999023	-0.83984375	0.13867188	-0.31152344	0.36987305	0	1.276	18/11/2017	18	11	2017	15:17:11	55031	0	15	17	11	39	0.051269531	3.5594238	-0.18994141	0.22900391	-0.87768555	0.49951172	0.039306641	0	0	0	0	0	0	0	0	0	0.92675781	0.073242188	0.050292969	-0.001708984	0.010742188	0.037841797	1.037	32340.1	0.073	-156.22	1.276
995	9215	9215	Category A	-0.17993164	0.2277832	-0.86376953	0.14111328	-0.30688477	0.36767578	0	1.814	18/11/2017	18	11	2017	15:17:11	55031	0.1	15	17	11	39	0.051269531	3.5594238	-0.18994141	0.22900391	-0.87768555	0.64404297	0.017089844	0	0	0	0	0	0	0	0	0	0.92675781	0.073242188	0.025390625	0.010009766	-0.001220703	0.013916016	1.233	31938.53	-0.122	243.27	1.425
996	9216	9216	Category A	-0.19189453	0.21582031	-0.86376953	0.13720703	-0.30664063	0.36987305	0	1.069	18/11/2017	18	11	2017	15:17:11	55031	0.2	15	17	11	39	0.051269531	3.5594238	-0.18969727	0.22851563	-0.87768555	1.3076172	0.019042969	0	0	0	0	0	0	0	0	0	0.92675781	0.073242188	0.028808594	-0.001953125	-0.012695313	0.013916016	1.326	31765.87	-0.204	393.13	1.425
997	9217	9217	Category A	-0.20385742	0.21582031	-0.83984375	0.13818359	-0.30566406	0.36865234	0	1.425	18/11/2017	18	11	2017	15:17:11	55031	0.3	15	17	11	39	0.051269531	3.5594238	-0.18945313	0.22851563	-0.87768555	1.5681152	0.042236328	0	0	0	0	0	0	0	0	0	0.92651367	0.073486328	0.064941406	-0.014160156	-0.012695313	0.037841797	1.309	31796.69	-0.318	646.49	1.425
998	9218	9218	Category A	-0.20385742	0.20385742	-0.83984375	0.14306641	-0.30761719	0.36694336	0	1.559	18/11/2017	18	11	2017	15:17:11	55031	0.4	15	17	11	39	0.051269531	3.5594238	-0.18920898	0.22900391	-0.87768555	1.5717773	0.047851563	0	0	0	0	0	0	0	0	0	0.92675781	0.073242188	0.077636719	-0.014404297	-0.025146484	0.037841797	1.325	31767.68	-0.499	1080.4	1.559
999	9219	9219	Category A	-0.19189453	0.2277832	-0.86376953	0.14257813	-0.30566406	0.37182617	0	0.716	18/11/2017	18	11	2017	15:17:11	55031	0.5	15	17	11	39	0.051269531	3.5594238	-0.18945313	0.22949219	-0.87792969	1.5754395	0.014648438	0	0	0	0	0	0	0	0	0	0.92700195	0.072998047	0.018310547	-0.002197266	-0.001708984	0.014160156	1.323	31771.29	-0.598	1358.25	1.487
1000	9220	9220	Category A	-0.20385742	0.2277832	-0.87597656	0.13427734	-0.30419922	0.37182617	0	1.37	18/11/2017	18	11	2017	15:17:11	55031	0.6	15	17	11	39	0.051269531	3.5594238	-0.18896484	0.22949219	-0.87768555	1.2182617	0.014892578	0	0	0	0	0	0	0	0	0	0.92675781	0.073242188	0.018310547	-0.014648438	-0.001708984	0.001708984	1.393	31647.46	-0.684	1529.54	1.487
1001	9221	9221	Category A	-0.17993164	0.23999023	-0.85180664	0.13867188	-0.30639648	0.36499023	0	1.804	18/11/2017	18	11	2017	15:17:11	55031	0.7	15	17	11	39	0.051269531	3.5594238	-0.18896484	0.22924805	-0.87744141	0.8203125	0.029296875	0	0	0	0	0	0	0	0	0	0.92651367	0.073486328	0.045410156	0.009033203	0.010498047	0.025634766	1.179	32043.69	-0.502	1230.9	1.487
1002	9222	9222	Category A	-0.17993164	0.21582031	-0.86376953	0.13232422	-0.30102539	0.37988281	0	1.487	18/11/2017	18	11	2017	15:17:11	55031	0.8	15	17	11	40	0.051269531	3.5594238	-0.18896484	0.22924805	-0.87670898	0.37695313	0.020751953	0	0	0	0	0	0	0	0	0	0.92578125	0.07421875	0.035644531	0.009033203	-0.013427734	0.012939453	1.093	32219.5	-0.346	846.14	1.391
1003	9223	9223	Category A	-0.19189453	0.2277832	-0.86376953	0.13964844	-0.30175781	0.37182617	0	0.138	18/11/2017	18	11	2017	15:17:11	55031	0.9	15	17	11	40	0.051269531	3.5594238	-0.18896484	0.22924805	-0.87597656	0.2878418	0.012451172	0	0	0	0	0	0	0	0	0	0.92504883	0.074951172	0.016357422	-0.002685547	-0.001464844	0.012207031	1.205	31992.58	-0.323	711.27	1.487
1004	9224	9224	Category A	-0.19189453	0.2277832	-0.88793945	0.14770508	-0.3034668	0.37280273	0	1.043	18/11/2017	18	11	2017	15:17:12	55032	0	15	17	12	40	0.051269531	3.5594238	-0.18896484	0.22875977	-0.87597656	0.13012695	0.012207031	0	0	0	0	0	0	0	0	0	0.92480469	0.075195313	0.015625	-0.002685547	-0.000976563	-0.01171875	1.269	31870.49	-0.374	800.95	1.487
1005	9225	9225	Category A	-0.19189453	0.2277832	-0.88793945	0.13867188	-0.30395508	0.37280273	0	1.391	18/11/2017	18	11	2017	15:17:12	55032	0.1	15	17	12	40	0.051269531	3.5594238	-0.18896484	0.22875977	-0.87573242	0.31201172	0.012207031	0	0	0	0	0	0	0	0	0	0.92480469	0.075195313	0.015869141	-0.002685547	-0.000976563	-0.011962891	1.177	32047.65	-0.301	671.29	1.391
1006	9226	9226	Category A	-0.19189453	0.23999023	-0.88793945	0.14282227	-0.30541992	0.36865234	0	1.752	18/11/2017	18	11	2017	15:17:12	55032	0.2	15	17	12	40	0.051269531	3.5594238	-0.18896484	0.22851563	-0.87573242	0.99462891	0.016601563	0	0	0	0	0	0	0	0	0	0.92456055	0.075439453	0.026123047	-0.002685547	0.011230469	-0.011962891	1.019	32379.99	0.031	-68.35	1.252
1007	9227	9227	Category A	-0.16796875	0.2277832	-0.87597656	0.13476563	-0.3034668	0.37280273	0	1.252	18/11/2017	18	11	2017	15:17:12	55032	0.3	15	17	12	40	0.051269531	3.5594238	-0.18896484	0.22851563	-0.87573242	1.5493164	0.021240234	0	0	0	0	0	0	0	0	0	0.92456055	0.075439453	0.022216797	0.020996094	-0.000732422	0	1.203	31996.48	-0.17	352.44	1.252
1008	9228	9228	Category A	-0.17993164	0.23999023	-0.87597656	0.13867188	-0.30712891	0.36889648	0	0.541	18/11/2017	18	11	2017	15:17:12	55032	0.4	15	17	12	40	0.051269531	3.5594238	-0.18896484	0.22802734	-0.87597656	1.7602539	0.014892578	0	0	0	0	0	0	0	0	0	0.92480469	0.075195313	0.020996094	0.009033203	0.01171875	0	1.185	32031.81	-0.217	464.37	1.252
1009	9229	9229	Category A	-0.19189453	0.23999023	-0.87597656	0.140625	-0.3046875	0.37011719	0	1.239	18/11/2017	18	11	2017	15:17:12	55032	0.5	15	17	12	40	0.051269531	3.5594238	-0.18896484	0.22753906	-0.87597656	1.8024902	0.012451172	0	0	0	0	0	0	0	0	0	0.92480469	0.075195313	0.015136719	-0.002685547	0.012207031	0	1.088	32230.06	-0.129	287.13	1.239
1010	9230	9230	Category A	-0.19189453	0.21582031	-0.86376953	0.14477539	-0.30200195	0.37084961	0	0.935	18/11/2017	18	11	2017	15:17:12	55032	0.6	15	17	12	40	0.051269531	3.5594238	-0.18896484	0.22753906	-0.8762207	1.5151367	0.017333984	0	0	0	0	0	0	0	0	0	0.92480469	0.075195313	0.026855469	-0.002685547	-0.01171875	0.012451172	0.866	32744.28	0.186	-436.99	1.239
1011	9231	9231	Category A	-0.19189453	0.21582031	-0.88793945	0.13500977	-0.30249023	0.37207031	0	0.809	18/11/2017	18	11	2017	15:17:12	55032	0.7	15	17	12	40	0.051269531	3.5594238	-0.18896484	0.22753906	-0.87646484	0.98486328	0.016601563	0	0	0	0	0	0	0	0	0	0.92504883	0.074951172	0.025878906	-0.002685547	-0.01171875	-0.011230469	0.916	32619.87	0.352	-747.52	0.935
1012	9232	9232	Category A	-0.19189453	0.2277832	-0.87597656	0.14135742	-0.30297852	0.36987305	0	0.42	18/11/2017	18	11	2017	15:17:12	55032	0.8	15	17	12	41	0.051269531	3.5594238	-0.18896484	0.22753906	-0.87646484	0.12109375	0.002685547	0	0	0	0	0	0	0	0	0	0.92504883	0.074951172	0.003417969	-0.002685547	0	0.000488281	0.963	32507.83	0.15	-330.19	0.935
1013	9233	9233	Category A	-0.19189453	0.20385742	-0.86376953	0.13867188	-0.30541992	0.36889648	0	1.553	18/11/2017	18	11	2017	15:17:12	55032	0.9	15	17	12	41	0.051269531	3.5594238	-0.18896484	0.22753906	-0.87597656	0.40087891	0.026855469	0	0	0	0	0	0	0	0	0	0.92480469	0.075195313	0.0390625	-0.002685547	-0.023681641	0.012207031	0.856	32769.86	0.333	-745.94	0.878
1014	9234	9234	Category A	-0.19189453	0.21582031	-0.89990234	0.14648438	-0.30126953	0.37158203	0	0.822	18/11/2017	18	11	2017	15:17:13	55033	0	15	17	13	41	0.051269531	3.5594238	-0.18896484	0.2277832	-0.87597656	0.52929688	0.026611328	0	0	0	0	0	0	0	0	0	0.92480469	0.075195313	0.038330078	-0.002685547	-0.011962891	-0.023681641	0.847	32793.09	0.3	-685.24	0.878
1015	9235	9235	Category A	-0.17993164	0.21582031	-0.87597656	0.14111328	-0.30078125	0.36962891	0	0.602	18/11/2017	18	11	2017	15:17:13	55033	0.1	15	17	13	41	0.051269531	3.5594238	-0.18896484	0.22802734	-0.87573242	0.61547852	0.015380859	0	0	0	0	0	0	0	0	0	0.92456055	0.075439453	0.021484375	0.009033203	-0.012207031	0	0.953	32531.29	0.115	-258.58	1.033
1016	9236	9236	Category A	-0.19189453	0.23999023	-0.89990234	0.13891602	-0.30224609	0.36987305	0	0.878	18/11/2017	18	11	2017	15:17:13	55033	0.2	15	17	13	41	0.051269531	3.5594238	-0.18920898	0.22827148	-0.87524414	0.97241211	0.02734375	0	0	0	0	0	0	0	0	0	0.92407227	0.075927734	0.038818359	-0.002441406	0.011474609	-0.024414063	1.055	32300.77	0.012	-25.92	1.033
1017	9237	9237	Category A	-0.20385742	0.2277832	-0.85180664	0.140625	-0.30639648	0.36865234	0	1.445	18/11/2017	18	11	2017	15:17:13	55033	0.3	15	17	13	41	0.051269531	3.5594238	-0.18945313	0.2277832	-0.87475586	1.1240234	0.027099609	0	0	0	0	0	0	0	0	0	0.92358398	0.076416016	0.037597656	-0.014160156	0	0.022949219	0.868	32739.2	0.145	-345.79	0.878
1018	9238	9238	Category A	-0.19189453	0.20385742	-0.88793945	0.13818359	-0.30566406	0.36987305	0	1.033	18/11/2017	18	11	2017	15:17:13	55033	0.4	15	17	13	41	0.051513672	3.5368652	-0.18945313	0.2277832	-0.87451172	0.98876953	0.027587891	0	0	0	0	0	0	0	0	0	0.92333984	0.076660156	0.039794922	-0.002197266	-0.023925781	-0.013183594	0.828	32842.79	0.205	-493.87	1.033
1019	9239	9239	Category A	-0.17993164	0.23999023	-0.88793945	0.13110352	-0.30273438	0.3737793	0	0.431	18/11/2017	18	11	2017	15:17:13	55033	0.5	15	17	13	41	0.051513672	3.5368652	-0.18994141	0.2277832	-0.87451172	1.0883789	0.020507813	0	0	0	0	0	0	0	0	0	0.92333984	0.076660156	0.035400391	0.010009766	0.011962891	-0.013183594	0.901	32656.6	0.042	-101.65	1.033
1020	9240	9240	Category A	-0.19189453	0.21582031	-0.85180664	0.13818359	-0.30053711	0.37182617	0	0.582	18/11/2017	18	11	2017	15:17:13	55033	0.6	15	17	13	41	0.051513672	3.5368652	-0.19018555	0.22753906	-0.87426758	1.2380371	0.025390625	0	0	0	0	0	0	0	0	0	0.92333984	0.076660156	0.035888672	-0.001464844	-0.01171875	0.022460938	0.859	32762.16	0.161	-384.4	1.041
1021	9241	9241	Category A	-0.19189453	0.21582031	-0.86376953	0.13989258	-0.30322266	0.37084961	0	1.041	18/11/2017	18	11	2017	15:17:13	55033	0.7	15	17	13	41	0.051513672	3.5368652	-0.19091797	0.22753906	-0.87402344	1.0844727	0.015625	0	0	0	0	0	0	0	0	0	0.9230957	0.076904297	0.022949219	-0.000732422	-0.01171875	0.010253906	1.024	32368.85	0.117	-248.81	1.041
1022	9242	9242	Category A	-0.19189453	0.21582031	-0.91186523	0.140625	-0.30639648	0.36865234	0	0.625	18/11/2017	18	11	2017	15:17:13	55033	0.8	15	17	13	42	0.051513672	3.5368652	-0.19091797	0.2277832	-0.87402344	0.46801758	0.039550781	0	0	0	0	0	0	0	0	0	0.9230957	0.076904297	0.050537109	-0.000732422	-0.011962891	-0.037597656	1.292	31827.82	-0.151	292.22	1.041
1023	9243	9243	Category A	-0.19189453	0.2277832	-0.87597656	0.13867188	-0.30712891	0.37084961	0	2.435	18/11/2017	18	11	2017	15:17:13	55033	0.9	15	17	13	42	0.051513672	3.5368652	-0.19067383	0.2277832	-0.87402344	0.099121094	0.001953125	0	0	0	0	0	0	0	0	0	0.9230957	0.076904297	0.002929688	-0.000976563	0	-0.001708984	1.33	31758.67	-0.22	425.21	1.293
1024	9244	9244	Category A	-0.19189453	0.2277832	-0.86376953	0.140625	-0.3046875	0.36767578	0	2.641	18/11/2017	18	11	2017	15:17:14	55034	0	15	17	14	42	0.051513672	3.5368652	-0.19067383	0.2277832	-0.8737793	0.12695313	0.010009766	0	0	0	0	0	0	0	0	0	0.92285156	0.077148438	0.011230469	-0.000976563	0	0.010009766	1.448	31553.66	-0.295	542.05	1.293
1025	9245	9245	Category A	-0.17993164	0.23999023	-0.87597656	0.13256836	-0.30200195	0.37207031	0	0.658	18/11/2017	18	11	2017	15:17:14	55034	0.1	15	17	14	42	0.051513672	3.5368652	-0.19067383	0.22802734	-0.87329102	0.67944336	0.016113281	0	0	0	0	0	0	0	0	0	0.92260742	0.077392578	0.025146484	0.010742188	0.01171875	-0.002441406	1.336	31747.9	-0.235	454.78	1.293
1026	9246	9246	Category A	-0.17993164	0.25195313	-0.85180664	0.14038086	-0.30786133	0.36987305	0	1.293	18/11/2017	18	11	2017	15:17:14	55034	0.2	15	17	14	42	0.051513672	3.5368652	-0.19091797	0.22802734	-0.87353516	1.3535156	0.034179688	0	0	0	0	0	0	0	0	0	0.92285156	0.077148438	0.056640625	0.010986328	0.023681641	0.021728516	1.414	31611.3	-0.341	650.68	1.293
1027	9247	9247	Category A	-0.17993164	0.26391602	-0.87597656	0.13818359	-0.30419922	0.375	0	0.369	18/11/2017	18	11	2017	15:17:14	55034	0.3	15	17	14	42	0.051513672	3.5368652	-0.19091797	0.2277832	-0.87329102	1.5917969	0.037597656	0	0	0	0	0	0	0	0	0	0.92260742	0.077392578	0.049560547	0.010986328	0.035888672	-0.002441406	1.184	32033.79	-0.3	665.05	1.089
1028	9248	9248	Category A	-0.17993164	0.2277832	-0.87597656	0.13745117	-0.30395508	0.37280273	0	1.089	18/11/2017	18	11	2017	15:17:14	55034	0.4	15	17	14	42	0.051513672	3.5368652	-0.19091797	0.2277832	-0.87304688	1.6147461	0.011474609	0	0	0	0	0	0	0	0	0	0.92236328	0.077636719	0.014160156	0.010986328	0	-0.002685547	0.829	32840.15	0.03	-77.99	1.089
1029	9249	9249	Category A	-0.17993164	0.23999023	-0.88793945	0.13842773	-0.30224609	0.37280273	0	1.056	18/11/2017	18	11	2017	15:17:14	55034	0.5	15	17	14	42	0.051513672	3.5368652	-0.19091797	0.2277832	-0.87329102	1.7299805	0.021972656	0	0	0	0	0	0	0	0	0	0.92236328	0.077636719	0.037597656	0.010986328	0.011962891	-0.014404297	0.961	32512.51	-0.221	573.29	1.089
1030	9250	9250	Category A	-0.17993164	0.21582031	-0.89990234	0.13867188	-0.30639648	0.36987305	0	0.512	18/11/2017	18	11	2017	15:17:14	55034	0.6	15	17	14	42	0.051513672	3.5368652	-0.19067383	0.22753906	-0.87304688	1.6425781	0.031005859	0	0	0	0	0	0	0	0	0	0.92211914	0.077880859	0.049316406	0.010742188	-0.01171875	-0.026611328	0.864	32749.38	-0.059	154.83	1.089
1031	9251	9251	Category A	-0.17993164	0.21582031	-0.87597656	0.13598633	-0.29760742	0.36987305	0	1.45	18/11/2017	18	11	2017	15:17:14	55034	0.7	15	17	14	42	0.051513672	3.5368652	-0.19067383	0.22753906	-0.87329102	1.5839844	0.016113281	0	0	0	0	0	0	0	0	0	0.92236328	0.077636719	0.025390625	0.010742188	-0.01171875	-0.002441406	0.986	32454.61	-0.179	444.2	1.102
1032	9252	9252	Category A	-0.17993164	0.20385742	-0.85180664	0.14135742	-0.3046875	0.36767578	0	0.71	18/11/2017	18	11	2017	15:17:14	55034	0.8	15	17	14	43	0.051513672	3.5368652	-0.19067383	0.22753906	-0.87304688	1.5400391	0.033691406	0	0	0	0	0	0	0	0	0	0.92211914	0.077880859	0.055908203	0.010742188	-0.023681641	0.021240234	1.058	32294.27	-0.358	909.81	1.393
1033	9253	9253	Category A	-0.17993164	0.26391602	-0.85180664	0.14208984	-0.30444336	0.37011719	0	1.102	18/11/2017	18	11	2017	15:17:14	55034	0.9	15	17	14	43	0.051513672	3.5368652	-0.19067383	0.22753906	-0.87329102	1.4072266	0.043701172	0	0	0	0	0	0	0	0	0	0.92236328	0.077636719	0.068847656	0.010742188	0.036132813	0.021484375	1.115	32173.49	-0.253	581	1.393
1034	9254	9254	Category A	-0.17993164	0.2277832	-0.88793945	0.14550781	-0.30273438	0.37084961	0	1.523	18/11/2017	18	11	2017	15:17:15	55035	0	15	17	15	43	0.051513672	3.5368652	-0.19067383	0.22753906	-0.87353516	1.2138672	0.017822266	0	0	0	0	0	0	0	0	0	0.92260742	0.077392578	0.025390625	0.010742188	0	-0.014160156	1.11	32183.88	-0.337	808.18	1.45
1035	9255	9255	Category A	-0.17993164	0.21582031	-0.87597656	0.14404297	-0.30029297	0.37060547	0	1.393	18/11/2017	18	11	2017	15:17:15	55035	0.1	15	17	15	43	0.051513672	3.5368652	-0.19067383	0.22729492	-0.8737793	0.99975586	0.015869141	0	0	0	0	0	0	0	0	0	0.92285156	0.077148438	0.024414063	0.010742188	-0.011474609	-0.001953125	1.111	32181.8	-0.138	302.77	1.393
1036	9256	9256	Category A	-0.17993164	0.23999023	-0.85180664	0.1340332	-0.30249023	0.3737793	0	0.485	18/11/2017	18	11	2017	15:17:15	55035	0.2	15	17	15	43	0.051513672	3.5368652	-0.19091797	0.22705078	-0.87402344	0.78735352	0.027832031	0	0	0	0	0	0	0	0	0	0.9230957	0.076904297	0.046142578	0.010986328	0.012695313	0.022216797	1.122	32159	-0.142	309.4	1.393
1037	9257	9257	Category A	-0.16796875	0.25195313	-0.88793945	0.13818359	-0.30053711	0.37695313	0	1.457	18/11/2017	18	11	2017	15:17:15	55035	0.3	15	17	15	43	0.051513672	3.5368652	-0.19067383	0.22729492	-0.87426758	0.19726563	0.036132813	0	0	0	0	0	0	0	0	0	0.92333984	0.076660156	0.060791016	0.022705078	0.024414063	-0.013427734	0.991	32443.18	-0.095	225.78	1.393
1038	9258	9258	Category A	-0.20385742	0.2277832	-0.87597656	0.14086914	-0.30371094	0.37084961	0	0.773	18/11/2017	18	11	2017	15:17:15	55035	0.4	15	17	15	43	0.051513672	3.5368652	-0.19067383	0.22753906	-0.875	0.53442383	0.013183594	0	0	0	0	0	0	0	0	0	0.92407227	0.075927734	0.014160156	-0.012939453	0	-0.000732422	0.826	32848.08	0.228	-545.14	0.787
1039	9259	9259	Category A	-0.17993164	0.21582031	-0.86376953	0.14526367	-0.30786133	0.36987305	0	0.32	18/11/2017	18	11	2017	15:17:15	55035	0.5	15	17	15	43	0.051513672	3.5368652	-0.19067383	0.2277832	-0.87548828	0.79321289	0.019775391	0	0	0	0	0	0	0	0	0	0.92456055	0.075439453	0.034423828	0.010742188	-0.011962891	0.01171875	0.725	33129.54	0.437	-1051.94	0.773
1040	9260	9260	Category A	-0.20385742	0.21582031	-0.85180664	0.13818359	-0.30053711	0.37597656	0	0.528	18/11/2017	18	11	2017	15:17:15	55035	0.6	15	17	15	43	0.051513672	3.5368652	-0.18823242	0.22753906	-0.87548828	0.62084961	0.030517578	0	0	0	0	0	0	0	0	0	0.92407227	0.075927734	0.051025391	-0.015380859	-0.01171875	0.023681641	0.709	33177	0.564	-1313.98	0.787
1041	9261	9261	Category A	-0.19189453	0.2277832	-0.85180664	0.13574219	-0.30249023	0.37280273	0	0.787	18/11/2017	18	11	2017	15:17:15	55035	0.7	15	17	15	43	0.051513672	3.5368652	-0.18823242	0.2277832	-0.87573242	0.96801758	0.024169922	0	0	0	0	0	0	0	0	0	0.92431641	0.075683594	0.027587891	-0.003417969	0	0.023925781	0.677	33274.59	0.439	-1103.18	0.787
1042	9262	9262	Category A	-0.19189453	0.2277832	-0.87597656	0.14208984	-0.30395508	0.37084961	0	0.394	18/11/2017	18	11	2017	15:17:15	55035	0.8	15	17	15	44	0.051513672	3.5368652	-0.1887207	0.2277832	-0.87597656	1.3222656	0.002929688	0	0	0	0	0	0	0	0	0	0.92456055	0.075439453	0.002929688	-0.002929688	0	0	0.747	33065.64	0.372	-900.44	1.129
1043	9263	9263	Category A	-0.20385742	0.21582031	-0.88793945	0.13745117	-0.296875	0.36743164	0	1.263	18/11/2017	18	11	2017	15:17:15	55035	0.9	15	17	15	44	0.051513672	3.5368652	-0.18896484	0.2277832	-0.87597656	1.2163086	0.022460938	0	0	0	0	0	0	0	0	0	0.92456055	0.075439453	0.038574219	-0.014648438	-0.011962891	-0.01171875	0.882	32703.85	0.467	-979.16	1.129
1044	9264	9264	Category A	-0.19189453	0.23999023	-0.87597656	0.140625	-0.30688477	0.36987305	0	1.194	18/11/2017	18	11	2017	15:17:16	55036	0	15	17	16	44	0.051513672	3.5368652	-0.18896484	0.2277832	-0.87597656	1.2438965	0.012207031	0	0	0	0	0	0	0	0	0	0.92456055	0.075439453	0.014892578	-0.002685547	0.011962891	0	0.895	32671.44	0.346	-748.17	1.129
1045	9265	9265	Category A	-0.19189453	0.21582031	-0.86376953	0.13769531	-0.29858398	0.37084961	0	1.129	18/11/2017	18	11	2017	15:17:16	55036	0.1	15	17	16	44	0.051513672	3.5368652	-0.18896484	0.22753906	-0.87524414	1.6015625	0.016845703	0	0	0	0	0	0	0	0	0	0.92407227	0.075927734	0.026123047	-0.002685547	-0.01171875	0.011474609	0.876	32718.94	0.219	-503.66	1.194
1046	9266	9266	Category A	-0.19189453	0.21582031	-0.88793945	0.14672852	-0.30639648	0.37084961	0	0.606	18/11/2017	18	11	2017	15:17:16	55036	0.2	15	17	16	44	0.051513672	3.5368652	-0.18896484	0.2277832	-0.875	2.032959	0.017822266	0	0	0	0	0	0	0	0	0	0.92382813	0.076171875	0.027587891	-0.002685547	-0.011962891	-0.012695313	1.05	32311.64	-0.036	79.53	1.194
1047	9267	9267	Category A	-0.19189453	0.20385742	-0.89990234	0.14648438	-0.29956055	0.36376953	0	0.675	18/11/2017	18	11	2017	15:17:16	55036	0.3	15	17	16	44	0.051513672	3.5368652	-0.18896484	0.22753906	-0.87475586	1.7780762	0.034423828	0	0	0	0	0	0	0	0	0	0.92333984	0.076660156	0.051269531	-0.002685547	-0.023681641	-0.024902344	1.033	32348.92	0.114	-241.07	1.156
1048	9268	9268	Category A	-0.20385742	0.2277832	-0.87597656	0.13891602	-0.3046875	0.36987305	0	1.438	18/11/2017	18	11	2017	15:17:16	55036	0.4	15	17	16	44	0.051513672	3.5368652	-0.18945313	0.22729492	-0.87451172	1.1762695	0.014160156	0	0	0	0	0	0	0	0	0	0.92333984	0.076660156	0.015869141	-0.014160156	0.000244141	-0.001220703	0.968	32496.18	0.232	-493.84	1.129
1049	9269	9269	Category A	-0.20385742	0.2277832	-0.88793945	0.13647461	-0.30395508	0.36865234	0	1.156	18/11/2017	18	11	2017	15:17:16	55036	0.5	15	17	16	44	0.051513672	3.5368652	-0.18969727	0.22705078	-0.87451172	0.77099609	0.019287109	0	0	0	0	0	0	0	0	0	0.92333984	0.076660156	0.027832031	-0.013916016	0.000488281	-0.013183594	0.959	32517.19	0.074	-168.27	1.156
1050	9270	9270	Category A	-0.19189453	0.23999023	-0.88793945	0.1418457	-0.30249023	0.36865234	0	0.805	18/11/2017	18	11	2017	15:17:16	55036	0.6	15	17	16	44	0.051513672	3.5368652	-0.18969727	0.22705078	-0.87451172	0.38745117	0.018554688	0	0	0	0	0	0	0	0	0	0.92333984	0.076660156	0.028076172	-0.001953125	0.012695313	-0.013183594	1.052	32307.29	0.041	-87.79	1.169
1051	9271	9271	Category A	-0.19189453	0.2277832	-0.87597656	0.14550781	-0.30200195	0.36865234	0	1.074	18/11/2017	18	11	2017	15:17:16	55036	0.7	15	17	16	44	0.051513672	3.5368652	-0.18994141	0.22705078	-0.87451172	0.35644531	0.002197266	0	0	0	0	0	0	0	0	0	0.92333984	0.076660156	0.003662109	-0.001708984	0.000488281	-0.001220703	1.268	31872.35	-0.123	239.56	1.169
1052	9272	9272	Category A	-0.20385742	0.25195313	-0.86376953	0.14135742	-0.30053711	0.37280273	0	1.169	18/11/2017	18	11	2017	15:17:16	55036	0.8	15	17	16	45	0.051513672	3.5368652	-0.18994141	0.22753906	-0.87426758	0.75244141	0.029785156	0	0	0	0	0	0	0	0	0	0.9230957	0.076904297	0.048828125	-0.013671875	0.024169922	0.010498047	1.113	32177.64	0.244	-467.14	1.169
1053	9273	9273	Category A	-0.20385742	0.23999023	-0.87597656	0.13745117	-0.30395508	0.37084961	0	1.969	18/11/2017	18	11	2017	15:17:16	55036	0.9	15	17	16	45	0.051513672	3.5368652	-0.18994141	0.22753906	-0.87402344	0.70874023	0.018554688	0	0	0	0	0	0	0	0	0	0.9230957	0.076904297	0.028076172	-0.013671875	0.012207031	-0.001708984	1.189	32023.92	-0.021	41.66	1.169
1054	9274	9274	Category A	-0.20385742	0.23999023	-0.86376953	0.13769531	-0.29492188	0.36743164	0	0.509	18/11/2017	18	11	2017	15:17:17	55037	0	15	17	17	45	0.051513672	3.5368652	-0.18994141	0.2277832	-0.87426758	0.60839844	0.021240234	0	0	0	0	0	0	0	0	0	0.9230957	0.076904297	0.036621094	-0.013671875	0.011962891	0.010498047	1.147	32107.85	-0.182	395.31	1.169
1055	9275	9275	Category A	-0.20385742	0.2277832	-0.86376953	0.13842773	-0.30224609	0.375	0	1.608	18/11/2017	18	11	2017	15:17:17	55037	0.1	15	17	17	45	0.051513672	3.5368652	-0.18994141	0.22802734	-0.8737793	0.6171875	0.017089844	0	0	0	0	0	0	0	0	0	0.92285156	0.077148438	0.024414063	-0.013671875	-0.000244141	0.010009766	1.068	32272.71	-0.038	82.83	1.169
1056	9276	9276	Category A	-0.17993164	0.2277832	-0.88793945	0.14233398	-0.30395508	0.36767578	0	0.554	18/11/2017	18	11	2017	15:17:17	55037	0.2	15	17	17	45	0.051513672	3.5368652	-0.18994141	0.22802734	-0.87426758	0.56103516	0.016845703	0	0	0	0	0	0	0	0	0	0.92333984	0.076660156	0.023925781	0.010009766	-0.000244141	-0.013427734	1.067	32274.85	-0.141	320.8	1.608
1057	9277	9277	Category A	-0.17993164	0.23999023	-0.88793945	0.14355469	-0.3046875	0.37060547	0	0.601	18/11/2017	18	11	2017	15:17:17	55037	0.3	15	17	17	45	0.051513672	3.5368652	-0.18994141	0.2277832	-0.87451172	0.14746094	0.020507813	0	0	0	0	0	0	0	0	0	0.92333984	0.076660156	0.035644531	0.010009766	0.011962891	-0.013183594	1.013	32393.41	-0.192	467.93	1.166
1058	9278	9278	Category A	-0.21582031	0.21582031	-0.88793945	0.13574219	-0.30322266	0.37207031	0	1.166	18/11/2017	18	11	2017	15:17:17	55037	0.4	15	17	17	45	0.051513672	3.5368652	-0.18994141	0.22802734	-0.87451172	0.2043457	0.031494141	0	0	0	0	0	0	0	0	0	0.92333984	0.076660156	0.051513672	-0.025634766	-0.012207031	-0.013183594	1.033	32348.92	-0.162	382.66	1.166
1059	9279	9279	Category A	-0.20385742	0.21582031	-0.87597656	0.13720703	-0.3034668	0.37695313	0	1.643	18/11/2017	18	11	2017	15:17:17	55037	0.5	15	17	17	45	0.051513672	3.5368652	-0.18994141	0.22827148	-0.87451172	0.29882813	0.018554688	0	0	0	0	0	0	0	0	0	0.92358398	0.076416016	0.027832031	-0.013671875	-0.012451172	-0.001220703	0.943	32554.95	0.078	-179.42	1.069
1060	9280	9280	Category A	-0.21582031	0.2277832	-0.87597656	0.13793945	-0.30639648	0.36767578	0	0.628	18/11/2017	18	11	2017	15:17:17	55037	0.6	15	17	17	45	0.051513672	3.5368652	-0.18994141	0.22802734	-0.87426758	0.42675781	0.025634766	0	0	0	0	0	0	0	0	0	0.92333984	0.076660156	0.027587891	-0.025634766	-0.000244141	-0.001464844	1.02	32377.76	0.032	-70.47	1.166
1061	9281	9281	Category A	-0.19189453	0.23999023	-0.86376953	0.14086914	-0.30224609	0.36572266	0	1.069	18/11/2017	18	11	2017	15:17:17	55037	0.7	15	17	17	45	0.051513672	3.5368652	-0.18994141	0.22851563	-0.87475586	0.75195313	0.015869141	0	0	0	0	0	0	0	0	0	0.92382813	0.076171875	0.024169922	-0.001708984	0.011230469	0.010986328	1.141	32120.04	0.05	-100.05	1.166
1062	9282	9282	Category A	-0.19189453	0.2277832	-0.89990234	0.14428711	-0.3034668	0.36767578	0	1.013	18/11/2017	18	11	2017	15:17:17	55037	0.8	15	17	17	46	0.051513672	3.5368652	-0.19018555	0.22827148	-0.87475586	0.67773438	0.024902344	0	0	0	0	0	0	0	0	0	0.92407227	0.075927734	0.026855469	-0.001464844	-0.000488281	-0.024902344	1.141	32120.04	0.215	-407.77	1.331
1063	9283	9283	Category A	-0.19189453	0.23999023	-0.87597656	0.14379883	-0.30688477	0.36865234	0	1.331	18/11/2017	18	11	2017	15:17:17	55037	0.9	15	17	17	46	0.051513672	3.5368652	-0.19067383	0.22827148	-0.87426758	0.37915039	0.011474609	0	0	0	0	0	0	0	0	0	0.92358398	0.076416016	0.014160156	-0.000976563	0.011474609	-0.001464844	1.11	32183.88	0.355	-658.63	1.166
1064	9284	9284	Category A	-0.19189453	0.2277832	-0.87597656	0.14477539	-0.30200195	0.36962891	0	1.166	18/11/2017	18	11	2017	15:17:18	55038	0	15	17	18	46	0.051513672	3.5368652	-0.19067383	0.22827148	-0.87402344	0.043457031	0.002197266	0	0	0	0	0	0	0	0	0	0.92333984	0.076660156	0.003417969	-0.000976563	-0.000488281	-0.001708984	1.153	32095.71	0.164	-313.56	1.166
1065	9285	9285	Category A	-0.20385742	0.2277832	-0.87597656	0.13671875	-0.30078125	0.37280273	0	1.453	18/11/2017	18	11	2017	15:17:18	55038	0.1	15	17	18	46	0.051513672	3.5368652	-0.19067383	0.22851563	-0.87426758	0.10327148	0.013183594	0	0	0	0	0	0	0	0	0	0.92358398	0.076416016	0.015380859	-0.012939453	-0.000732422	-0.001464844	1.101	32202.68	0.018	-37.48	1.166
1066	9286	9286	Category A	-0.19189453	0.2277832	-0.86376953	0.13989258	-0.3046875	0.36694336	0	0.887	18/11/2017	18	11	2017	15:17:18	55038	0.2	15	17	18	46	0.051513672	3.5368652	-0.19091797	0.22851563	-0.87426758	0.37695313	0.010498047	0	0	0	0	0	0	0	0	0	0.92358398	0.076416016	0.011962891	-0.000732422	-0.000732422	0.010498047	1.073	32261.98	0.035	-73.93	1.166
1067	9287	9287	Category A	-0.19189453	0.23999023	-0.86376953	0.14135742	-0.30371094	0.37011719	0	0.758	18/11/2017	18	11	2017	15:17:18	55038	0.3	15	17	18	46	0.051513672	3.5368652	-0.19140625	0.22827148	-0.875	0.81860352	0.016113281	0	0	0	0	0	0	0	0	0	0.92431641	0.075683594	0.0234375	-0.000244141	0.011474609	0.011230469	0.884	32698.84	0.024	-59.44	1.013
1068	9288	9288	Category A	-0.17993164	0.21582031	-0.87597656	0.14648438	-0.30273438	0.36572266	0	0.843	18/11/2017	18	11	2017	15:17:18	55038	0.4	15	17	18	46	0.051513672	3.5368652	-0.19140625	0.2277832	-0.875	0.9375	0.016601563	0	0	0	0	0	0	0	0	0	0.92431641	0.075683594	0.024414063	0.011474609	-0.011962891	-0.000732422	0.859	32762.16	0	0	0.887
1069	9289	9289	Category A	-0.17993164	0.21582031	-0.86376953	0.13720703	-0.30273438	0.375	0	0.2	18/11/2017	18	11	2017	15:17:18	55038	0.5	15	17	18	46	0.051513672	3.5368652	-0.19165039	0.2277832	-0.87548828	0.93017578	0.020507813	0	0	0	0	0	0	0	0	0	0.92480469	0.075195313	0.035644531	0.01171875	-0.011962891	0.01171875	0.74	33085.8	0.094	-258.8	0.887
1070	9290	9290	Category A	-0.20385742	0.2277832	-0.87597656	0.14331055	-0.30029297	0.36865234	0	1.013	18/11/2017	18	11	2017	15:17:18	55038	0.6	15	17	18	46	0.051513672	3.5368652	-0.19165039	0.2277832	-0.87524414	0.90283203	0.011962891	0	0	0	0	0	0	0	0	0	0.92456055	0.075439453	0.012451172	-0.011962891	0	-0.000488281	0.805	32904.21	-0.084	237.11	0.843
1071	9291	9291	Category A	-0.19189453	0.2277832	-0.87597656	0.14160156	-0.30224609	0.36669922	0	0.74	18/11/2017	18	11	2017	15:17:18	55038	0.7	15	17	18	46	0.051513672	3.5368652	-0.19189453	0.22802734	-0.87524414	0.94091797	0.000732422	0	0	0	0	0	0	0	0	0	0.92456055	0.075439453	0.000976563	0	-0.000244141	-0.000488281	0.807	32898.81	-0.05	138.29	0.843
1072	9292	9292	Category A	-0.19189453	0.2277832	-0.89990234	0.14111328	-0.30688477	0.36669922	0	1.277	18/11/2017	18	11	2017	15:17:18	55038	0.8	15	17	18	47	0.051513672	3.5368652	-0.19213867	0.22827148	-0.875	0.60205078	0.024658203	0	0	0	0	0	0	0	0	0	0.92456055	0.075439453	0.025878906	0.000244141	-0.000488281	-0.024658203	0.7	33204.08	0.014	-42	1.013
1073	9293	9293	Category A	-0.19189453	0.2277832	-0.86376953	0.14282227	-0.30541992	0.36865234	0	0.772	18/11/2017	18	11	2017	15:17:18	55038	0.9	15	17	18	47	0.051513672	3.5368652	-0.19238281	0.22851563	-0.87524414	0.15405273	0.01171875	0	0	0	0	0	0	0	0	0	0.92504883	0.074951172	0.013183594	0.000488281	-0.000732422	0.011474609	0.862	32754.49	-0.193	545.08	1.013
1074	9294	9294	Category A	-0.19189453	0.2277832	-0.86376953	0.13745117	-0.30078125	0.37182617	0	0.199	18/11/2017	18	11	2017	15:17:19	55039	0	15	17	19	47	0.051513672	3.5368652	-0.19262695	0.2277832	-0.87548828	0.092773438	0.01171875	0	0	0	0	0	0	0	0	0	0.92504883	0.074951172	0.012695313	0.000732422	0	0.01171875	0.773	32992.06	-0.239	770.61	1.176
1075	9295	9295	Category A	-0.19189453	0.21582031	-0.88793945	0.14135742	-0.30249023	0.36865234	0	1.176	18/11/2017	18	11	2017	15:17:19	55039	0.1	15	17	19	47	0.051513672	3.5368652	-0.19262695	0.2277832	-0.87524414	0.22924805	0.017333984	0	0	0	0	0	0	0	0	0	0.92456055	0.075439453	0.025390625	0.000732422	-0.011962891	-0.012451172	0.973	32484.57	-0.45	1319.87	1.277
1076	9296	9296	Category A	-0.17993164	0.2277832	-0.87597656	0.14135742	-0.30053711	0.3737793	0	0.477	18/11/2017	18	11	2017	15:17:19	55039	0.2	15	17	19	47	0.051513672	3.5368652	-0.19287109	0.22802734	-0.875	0.44238281	0.012939453	0	0	0	0	0	0	0	0	0	0.92456055	0.075439453	0.014160156	0.012939453	-0.000244141	-0.000732422	0.98	32468.4	-0.516	1573.08	1.176
1077	9297	9297	Category A	-0.19189453	0.2277832	-0.89990234	0.14208984	-0.30541992	0.37084961	0	1.937	18/11/2017	18	11	2017	15:17:19	55039	0.3	15	17	19	47	0.051513672	3.5368652	-0.19287109	0.22827148	-0.87524414	0.45581055	0.024414063	0	0	0	0	0	0	0	0	0	0.92480469	0.075195313	0.026123047	0.000976563	-0.000488281	-0.024414063	0.896	32668.96	-0.444	1423.69	1.176
1078	9298	9298	Category A	-0.20385742	0.2277832	-0.87597656	0.13720703	-0.30712891	0.36889648	0	1.324	18/11/2017	18	11	2017	15:17:19	55039	0.4	15	17	19	47	0.051513672	3.5368652	-0.19335938	0.22827148	-0.87475586	1.7531738	0.010498047	0	0	0	0	0	0	0	0	0	0.92456055	0.075439453	0.011962891	-0.010253906	-0.000488281	-0.000976563	1.054	32302.94	-0.569	1651.51	1.324
1079	9299	9299	Category A	-0.011962891	0.21582031	-0.86376953	0.13867188	-0.30786133	0.36767578	0	0.264	18/11/2017	18	11	2017	15:17:19	55039	0.5	15	17	19	47	0.051513672	3.5368652	-0.19311523	0.22827148	-0.87475586	1.6572266	0.18188477	0	0	0	0	0	0	0	0	0	0.92456055	0.075439453	0.20507813	0.18115234	-0.012451172	0.010986328	1.162	32077.6	-0.662	1816.54	1.324
1080	9300	9300	Category A	-0.19189453	0.25195313	-0.88793945	0.13623047	-0.30273438	0.37402344	0	1.148	18/11/2017	18	11	2017	15:17:19	55039	0.6	15	17	19	47	0.051513672	3.5368652	-0.19335938	0.22851563	-0.87524414	1.270752	0.026367188	0	0	0	0	0	0	0	0	0	0.92504883	0.074951172	0.037109375	0.001464844	0.023193359	-0.012451172	1.273	31863.02	-0.71	1792.77	1.324
1081	9301	9301	Category A	-0.2277832	0.2277832	-0.87597656	0.140625	-0.30395508	0.36376953	0	1.826	18/11/2017	18	11	2017	15:17:19	55039	0.7	15	17	19	47	0.051513672	3.5368652	-0.19335938	0.22851563	-0.87573242	1.2775879	0.034179688	0	0	0	0	0	0	0	0	0	0.92553711	0.074462891	0.03515625	-0.034179688	-0.000732422	0	1.116	32171.41	-0.614	1714.79	1.324
1082	9302	9302	Category A	-0.19189453	0.21582031	-0.86376953	0.14453125	-0.30297852	0.36572266	0	1.142	18/11/2017	18	11	2017	15:17:19	55039	0.8	15	17	19	48	0.051513672	3.5368652	-0.19335938	0.22827148	-0.87573242	1.3793945	0.017333984	0	0	0	0	0	0	0	0	0	0.92553711	0.074462891	0.026123047	0.001464844	-0.012451172	0.011962891	1.119	32165.2	-0.61	1693.45	1.341
1083	9303	9303	Category A	-0.19189453	0.23999023	-0.86376953	0.14086914	-0.30322266	0.36889648	0	0.997	18/11/2017	18	11	2017	15:17:19	55039	0.9	15	17	19	48	0.051513672	3.5368652	-0.19335938	0.22827148	-0.87597656	0.49462891	0.016845703	0	0	0	0	0	0	0	0	0	0.92553711	0.074462891	0.025390625	0.001464844	0.011474609	0.012207031	1.349	31724.69	-0.721	1706.84	1.341
1084	9304	9304	Category A	-0.20385742	0.20385742	-0.83984375	0.13574219	-0.296875	0.37182617	0	1.341	18/11/2017	18	11	2017	15:17:20	55040	0	15	17	20	48	0.051513672	3.5368652	-0.19311523	0.22851563	-0.8762207	0.65039063	0.045166016	0	0	0	0	0	0	0	0	0	0.92602539	0.073974609	0.071777344	-0.010498047	-0.024658203	0.036376953	1.241	31923.27	-0.502	1165.43	1.341
1085	9305	9305	Category A	-0.19189453	0.25195313	-0.86376953	0.13549805	-0.30737305	0.36889648	0	1.642	18/11/2017	18	11	2017	15:17:20	55040	0.1	15	17	20	48	0.051513672	3.5368652	-0.19311523	0.22851563	-0.87597656	0.82446289	0.026367188	0	0	0	0	0	0	0	0	0	0.92578125	0.07421875	0.036865234	0.001220703	0.023193359	0.012207031	1.095	32215.28	-0.226	521.38	1.142
1086	9306	9306	Category A	-0.19189453	0.20385742	-0.86376953	0.140625	-0.29760742	0.36669922	0	0.499	18/11/2017	18	11	2017	15:17:20	55040	0.2	15	17	20	48	0.051513672	3.5368652	-0.19311523	0.22851563	-0.87597656	0.43847656	0.027587891	0	0	0	0	0	0	0	0	0	0.92578125	0.07421875	0.038330078	0.001220703	-0.024658203	0.012207031	1.014	32391.17	-0.168	404.51	1.341
1087	9307	9307	Category A	-0.20385742	0.21582031	-0.86376953	0.14379883	-0.30224609	0.37353516	0	0.952	18/11/2017	18	11	2017	15:17:20	55040	0.3	15	17	20	48	0.051513672	3.5368652	-0.19335938	0.22875977	-0.87597656	1.2883301	0.020751953	0	0	0	0	0	0	0	0	0	0.92602539	0.073974609	0.035644531	-0.010253906	-0.012939453	0.012207031	1.147	32107.85	-0.332	769.48	1.642
1088	9308	9308	Category A	-0.19189453	0.2277832	-0.87597656	0.15112305	-0.30175781	0.36987305	0	0.655	18/11/2017	18	11	2017	15:17:20	55040	0.4	15	17	20	48	0.051513672	3.5368652	-0.19335938	0.22900391	-0.87548828	2.3574219	0.001953125	0	0	0	0	0	0	0	0	0	0.92553711	0.074462891	0.003173828	0.001464844	-0.001220703	-0.000244141	1.2	32002.34	-0.366	824.66	1.642
1089	9309	9309	Category A	-0.19189453	0.2277832	-0.87597656	0.13720703	-0.30273438	0.375	0	1.795	18/11/2017	18	11	2017	15:17:20	55040	0.5	15	17	20	48	0.051513672	3.5368652	-0.19335938	0.22900391	-0.87548828	2.1696777	0.001953125	0	0	0	0	0	0	0	0	0	0.92553711	0.074462891	0.002929688	0.001464844	-0.001220703	-0.000244141	1.033	32348.92	-0.259	640.35	0.952
1090	9310	9310	Category A	-0.20385742	0.2277832	-0.86376953	0.13891602	-0.30371094	0.36767578	0	1.659	18/11/2017	18	11	2017	15:17:20	55040	0.6	15	17	20	48	0.051513672	3.5368652	-0.19335938	0.22875977	-0.87548828	1.7451172	0.015625	0	0	0	0	0	0	0	0	0	0.92529297	0.074707031	0.022949219	-0.010253906	-0.000976563	0.01171875	1.093	32219.5	-0.381	948.54	1.265
1091	9311	9311	Category A	-0.19189453	0.23999023	-0.86376953	0.14428711	-0.30615234	0.36987305	0	0.641	18/11/2017	18	11	2017	15:17:20	55040	0.7	15	17	20	48	0.051513672	3.5368652	-0.19335938	0.22827148	-0.87524414	1.3835449	0.016357422	0	0	0	0	0	0	0	0	0	0.92480469	0.075195313	0.024658203	0.001464844	0.011474609	0.011474609	1.145	32111.91	-0.569	1497.41	1.659
1092	9312	9312	Category A	-0.19189453	0.2277832	-0.86376953	0.14477539	-0.29980469	0.37084961	0	0.86	18/11/2017	18	11	2017	15:17:20	55040	0.8	15	17	20	49	0.051513672	3.5368652	-0.19360352	0.22827148	-0.875	1.1879883	0.011474609	0	0	0	0	0	0	0	0	0	0.92480469	0.075195313	0.013427734	0.001708984	-0.000488281	0.011230469	1.357	31710.5	-0.722	1698.01	1.659
1093	9313	9313	Category A	-0.19189453	0.2277832	-0.87597656	0.13842773	-0.30224609	0.37597656	0	1.265	18/11/2017	18	11	2017	15:17:20	55040	0.9	15	17	20	49	0.051513672	3.5368652	-0.19335938	0.22802734	-0.87524414	0.2121582	0.001708984	0	0	0	0	0	0	0	0	0	0.92480469	0.075195313	0.002685547	0.001464844	-0.000244141	-0.000488281	1.168	32065.58	-0.401	943.28	1.265
1094	9314	9314	Category A	-0.19189453	0.23999023	-0.86376953	0.13891602	-0.3034668	0.36669922	0	1.923	18/11/2017	18	11	2017	15:17:21	55041	0	15	17	21	49	0.051269531	3.5594238	-0.19335938	0.2277832	-0.87548828	0.83007813	0.016845703	0	0	0	0	0	0	0	0	0	0.92504883	0.074951172	0.025390625	0.001464844	0.011962891	0.01171875	0.965	32503.16	-0.109	266.7	1.028
1095	9315	9315	Category A	-0.19189453	0.21582031	-0.91186523	0.13867188	-0.30810547	0.36987305	0	0.663	18/11/2017	18	11	2017	15:17:21	55041	0.1	15	17	21	49	0.051269531	3.5594238	-0.19287109	0.22753906	-0.87548828	0.93676758	0.038085938	0	0	0	0	0	0	0	0	0	0.92480469	0.075195313	0.049072266	0.000976563	-0.01171875	-0.036132813	1.03	32355.54	-0.151	355.85	1.028
1096	9316	9316	Category A	-0.19189453	0.21582031	-0.91186523	0.14453125	-0.30297852	0.37280273	0	0.443	18/11/2017	18	11	2017	15:17:21	55041	0.2	15	17	21	49	0.051269531	3.5594238	-0.19262695	0.22729492	-0.87548828	0.61206055	0.038085938	0	0	0	0	0	0	0	0	0	0.92480469	0.075195313	0.048583984	0.000732422	-0.011474609	-0.036132813	0.926	32595.65	-0.105	265.69	1.028
1097	9317	9317	Category A	-0.19189453	0.25195313	-0.85180664	0.13769531	-0.30224609	0.36694336	0	1.028	18/11/2017	18	11	2017	15:17:21	55041	0.3	15	17	21	49	0.051269531	3.5594238	-0.19287109	0.22729492	-0.87524414	0.42797852	0.033935547	0	0	0	0	0	0	0	0	0	0.92480469	0.075195313	0.049316406	0.000976563	0.024414063	0.0234375	0.821	32861.34	-0.032	86.43	1.028
1098	9318	9318	Category A	-0.20385742	0.2277832	-0.88793945	0.140625	-0.30688477	0.36865234	0	0.234	18/11/2017	18	11	2017	15:17:21	55041	0.4	15	17	21	49	0.051269531	3.5594238	-0.19335938	0.22753906	-0.87524414	0.3815918	0.016113281	0	0	0	0	0	0	0	0	0	0.92480469	0.075195313	0.022949219	-0.010253906	0	-0.012451172	0.871	32731.58	0.014	-35.24	1.028
1099	9319	9319	Category A	-0.17993164	0.21582031	-0.87597656	0.13476563	-0.3034668	0.37084961	0	0.635	18/11/2017	18	11	2017	15:17:21	55041	0.5	15	17	21	49	0.051269531	3.5594238	-0.19335938	0.22753906	-0.87548828	0.1159668	0.018066406	0	0	0	0	0	0	0	0	0	0.92504883	0.074951172	0.025878906	0.013427734	-0.01171875	-0.000244141	1.021	32375.53	-0.075	172.3	1.028
1100	9320	9320	Category A	-0.19189453	0.25195313	-0.88793945	0.14916992	-0.30541992	0.36669922	0	2.223	18/11/2017	18	11	2017	15:17:21	55041	0.6	15	17	21	49	0.051269531	3.5594238	-0.19335938	0.22753906	-0.87548828	0.42651367	0.027099609	0	0	0	0	0	0	0	0	0	0.92504883	0.074951172	0.038085938	0.001464844	0.024169922	-0.012207031	1.052	32307.29	0.061	-129.65	1.568
1101	9321	9321	Category A	-0.21582031	0.20385742	-0.87597656	0.13842773	-0.30395508	0.36376953	0	1.568	18/11/2017	18	11	2017	15:17:21	55041	0.7	15	17	21	49	0.051269531	3.5594238	-0.19311523	0.22729492	-0.87548828	1.0275879	0.032470703	0	0	0	0	0	0	0	0	0	0.92504883	0.074951172	0.046386719	-0.022460938	-0.0234375	-0.000244141	1.191	32019.99	-0.033	65.64	1.568
1102	9322	9322	Category A	-0.21582031	0.21582031	-0.86376953	0.14233398	-0.30029297	0.37182617	0	0.625	18/11/2017	18	11	2017	15:17:21	55041	0.8	15	17	21	50	0.051269531	3.5594238	-0.19311523	0.22705078	-0.87597656	1.2163086	0.027832031	0	0	0	0	0	0	0	0	0	0.92529297	0.074707031	0.045898438	-0.022460938	-0.011230469	0.012207031	1.356	31712.27	-0.118	216.72	1.568
1103	9323	9323	Category A	-0.19189453	0.2277832	-0.86376953	0.13745117	-0.30249023	0.3737793	0	1.865	18/11/2017	18	11	2017	15:17:21	55041	0.9	15	17	21	50	0.051269531	3.5594238	-0.19287109	0.22705078	-0.87597656	1.1337891	0.012207031	0	0	0	0	0	0	0	0	0	0.92529297	0.074707031	0.013916016	0.000976563	0.000488281	0.012207031	1.465	31525.25	0.008	-13.27	1.568
1104	9324	9324	Category A	-0.19189453	0.23999023	-0.87597656	0.13427734	-0.30175781	0.37304688	0	1.224	18/11/2017	18	11	2017	15:17:22	55042	0	15	17	22	50	0.051269531	3.5594238	-0.19311523	0.2265625	-0.87597656	1.3901367	0.013183594	0	0	0	0	0	0	0	0	0	0.92529297	0.074707031	0.014648438	0.001220703	0.013183594	0	1.317	31782.15	0.142	-246.9	1.335
1105	9325	9325	Category A	-0.21582031	0.23999023	-0.87597656	0.13891602	-0.30371094	0.36767578	0	1.287	18/11/2017	18	11	2017	15:17:22	55042	0.1	15	17	22	50	0.051269531	3.5594238	-0.19311523	0.22680664	-0.87646484	1.3503418	0.025878906	0	0	0	0	0	0	0	0	0	0.92553711	0.074462891	0.035888672	-0.022460938	0.012939453	0.000488281	1.119	32165.2	0.256	-486.39	1.287
1106	9326	9326	Category A	-0.20385742	0.2277832	-0.91186523	0.13891602	-0.30126953	0.36889648	0	1.335	18/11/2017	18	11	2017	15:17:22	55042	0.2	15	17	22	50	0.051269531	3.5594238	-0.19287109	0.22680664	-0.87646484	0.76147461	0.036865234	0	0	0	0	0	0	0	0	0	0.92553711	0.074462891	0.047119141	-0.010742188	0.000976563	-0.03515625	1.108	32188.05	0.151	-298.82	1.287
1107	9327	9327	Category A	-0.19189453	0.2277832	-0.87597656	0.13989258	-0.30322266	0.36865234	0	0.379	18/11/2017	18	11	2017	15:17:22	55042	0.3	15	17	22	50	0.051269531	3.5594238	-0.19311523	0.2265625	-0.87670898	0.35400391	0.001708984	0	0	0	0	0	0	0	0	0	0.92578125	0.07421875	0.003173828	0.001220703	0.000976563	0.000732422	0.908	32639.4	0.579	-1150.52	1.224
1108	9328	9328	Category A	-0.19189453	0.2277832	-0.91186523	0.13452148	-0.29589844	0.36669922	0	0.563	18/11/2017	18	11	2017	15:17:22	55042	0.4	15	17	22	50	0.051269531	3.5594238	-0.19311523	0.22631836	-0.87646484	0.29077148	0.03515625	0	0	0	0	0	0	0	0	0	0.92553711	0.074462891	0.037841797	0.001220703	0.001220703	-0.03515625	0.859	32762.16	0.858	-1629.56	1.137
1109	9329	9329	Category A	-0.19189453	0.23999023	-0.87597656	0.14208984	-0.30444336	0.36889648	0	0.66	18/11/2017	18	11	2017	15:17:22	55042	0.5	15	17	22	50	0.051269531	3.5594238	-0.19335938	0.22607422	-0.87646484	0.008789063	0.013671875	0	0	0	0	0	0	0	0	0	0.92553711	0.074462891	0.015625	0.001464844	0.013671875	0.000488281	0.834	32827	0.682	-1385.4	0.933
[truncated: 5,036 more rows]
[truncated: 29 more columns]
