# Supplementary material for: Development of a multisensor biologging collar and analytical techniques to describe high‐resolution spatial behavior in free‐ranging terrestrial mammals
Source: Ecol Evol. 2024 Sep 23;14(9):e70264. doi: 10.1002/ece3.70264 (PMC11420106; doi:10.1002/ece3.70264)
Supplement: Supplementary file 1 — Appendix S1 [file ECE3-14-e70264-s001.zip › doi_10_5061_dryad_jdfn2z3hv__v20240620/B3b_S71_Header.csv]

Split no.	Bookmark number	Category	Pointer	Day#	Time(hh:mm:ss)	Total Event start	Event start	Number events	Duration(s)	Sum VeDBA	Mean VeDBA	Mean Dyn AccX	Mean Dyn AccY	Mean Dyn AccZ	Sum VeSBA	Mean VeSBA	Mean smth AccX	Mean smth AccY	Mean smth AccZ	VeDBA_Var	VeDBA_SD	VeSBA_Var	VeSBA_SD	Mean Animal g	Sum Animal g	Animal g_Var	Animal g_SD	Acc_x_Var	Acc_x_SD	Acc_y_Var	Acc_y_SD	Acc_z_Var	Acc_z_SD	Predominant freq, Hz	Smth press val	Max pressure val	Min pressure val	Grd air press	Altitude begin	Altitude end	Delta max/min altitude
1	1	Category M	0	19	19:08:30	1	1	241	24.1	44.1042	0.273939	-0.0330909	-0.00324662	0.00491162	154.887	0.962031	-0.415586	-0.00262489	-0.865607	0.0198755	0.14098	4.40E-05	0.00663141	0.0379692	6.11304	4.40E-05	0.00663141	0.0346513	0.186149	0.0233041	0.152657	0.0349455	0.186937	0	7	0	-0.254	1000	0	-2.15E+07	2.15E+07
1	2	Category J	241	20	8:53:54	242	242	56	5.6	35.5757	0.63528	0.0795027	-0.00586809	-0.0179749	52.5776	0.938886	-0.130816	-0.0161438	-0.927852	0.0927429	0.304537	0.000671387	0.0259111	0.0611136	3.42236	1.31E-05	0.00361648	0.061009	0.247	0.0390058	0.197499	0.360295	0.600246	0	7	0.199	0.154	1000	-2.15E+07	35840.5	2.15E+07
1	3	Category L	297	20	8:54:06	298	298	34	3.301	1.8584	0.0546588	-0.0189281	0.0361328	0.00862391	27.8657	0.81958	-0.0588163	0.0162066	-0.81706	0.0272935	0.165207	0.0788431	0.28079	0.0627729	2.13428	0.000538545	0.0232066	0.00083295	0.0288609	0.00252039	0.0502035	0.000301585	0.0173662	0	7	0.196	0.145	1000	35812	35756.2	138.5
1	4	Category J	331	20	8:54:13	332	332	36	3.501	0	0	0	0	0	0	0	0	0	0	0	0	0	0	0	0	0	0	0	0	0	0	0	0	0	7	0.203	0.157	1000	35747.1	0	35869.4
