# Supplementary material for: Development of a multisensor biologging collar and analytical techniques to describe high‐resolution spatial behavior in free‐ranging terrestrial mammals
Source: Ecol Evol. 2024 Sep 23;14(9):e70264. doi: 10.1002/ece3.70264 (PMC11420106; doi:10.1002/ece3.70264)
Supplement: Supplementary file 1 — Appendix S1 [file ECE3-14-e70264-s001.zip › doi_10_5061_dryad_jdfn2z3hv__v20240620/B3b_S71_Master.csv]

Counter	Total Event no.	Event no.	Category	Acc_x	Acc_y	Acc_z	Mag_x	Mag_y	Mag_z	Temp C	Pressure hbar	Date	DD	MM	YY	Time_dd:hh:mm:ss	Total secs	Decimal secs	Hours	Minutes	Seconds	Anlg	Light	Battery V	Acc_x sm	Acc_y sm	Acc_z sm	Ang vel	VeDBA	Vel m/s	Vel/VEDBA	FFT cleaned	FFT stuff	FFT stuff	FFT stuff	FFT sweep	FFT zero crossings	FFT zero crossings manual	VeSBA	Animal g	ODBA	Dyn AccX	Dyn AccY	Dyn AccZ	Smth Press	Altitude smth	Pressure change	Altitude change	Median pressure
0	1	1	Category M	-0.455811	-0.10791	-0.875977	-0.0180664	-0.207031	0.470215	-1.94	-0.204	19/11/2017	19	11	2017	19:08:30	68910	0.3	19	8	30	-323	0.0515137	3.39829	0	0	0	0	0	0	0	0	0	0	0	0	0	0	0	0	0	0	0	0	0	0	-0.218	-2.15E+07	0
1	2	2	Category M	-0.20385742	-0.095947266	-0.74389648	-0.043457031	-0.19335938	0.47851563	-1.66	-0.203	19/11/2017	19	11	2017	19:08:30	68910	0.4	19	8	30	-428	0.051513672	3.398291	0	0	0	0	0	0	0	0	0	0	0	0	0	0	0	0	0	0	0	0	0	0	-0.223	-21474836	0
2	3	3	Category M	-0.53979492	-0.095947266	-1.0678711	0.027099609	-0.1940918	0.47045898	-1.92	-0.216	19/11/2017	19	11	2017	19:08:30	68910	0.5	19	8	30	-453	0.051513672	3.398291	0	0	0	0	0	0	0	0	0	0	0	0	0	0	0	0	0	0	0	0	0	0	-0.223	-21474836	0
3	4	4	Category M	-0.2277832	0.035888672	-1.0678711	0.073242188	-0.22314453	0.44995117	-2.54	-0.199	19/11/2017	19	11	2017	19:08:30	68910	0.6	19	8	30	-369	0.051513672	3.398291	0	0	0	0	0	0	0	0	0	0	0	0	0	0	0	0	0	0	0	0	-0.206	-21474836	-0.016	0	-0.203
4	5	5	Category M	-0.23999023	0.083984375	-1.1279297	0.14477539	-0.21972656	0.42578125	-2.09	-0.216	19/11/2017	19	11	2017	19:08:30	68910	0.7	19	8	30	-429	0.051513672	3.398291	0	0	0	0	0	0	0	0	0	0	0	0	0	0	0	0	0	0	0	0	-0.209	-21474836	-0.013	0	-0.203
5	6	6	Category M	-0.39599609	0.095947266	-1.0319824	0.13232422	-0.22802734	0.42871094	-0.81	-0.203	19/11/2017	19	11	2017	19:08:30	68910	0.8	19	8	30	-290	0.051513672	3.398291	0	0	0	0	0	0	0	0	0	0	0	0	0	0	0	0	0	0	0	0	-0.211	-21474836	-0.011	0	-0.208
6	7	7	Category M	-0.10791016	0.071777344	-0.70776367	0.11499023	-0.23657227	0.43212891	-1.5	-0.22	19/11/2017	19	11	2017	19:08:30	68910	0.9	19	8	30	-298	0.051513672	3.398291	0	0	0	0	0	0	0	0	0	0	0	0	0	0	0	0	0	0	0	0	-0.21	-21474836	-0.014	0	-0.208
7	8	8	Category M	0	0.11987305	-0.91186523	0.083251953	-0.23974609	0.43383789	-1.57	-0.216	19/11/2017	19	11	2017	19:08:31	68911	0	19	8	31	-448	0.051513672	3.398291	0	0	0	0	0	0	0	0	0	0	0	0	0	0	0	0	0	0	0	0	-0.215	-21474836	-0.007	0	-0.216
8	9	9	Category M	-0.77978516	0.25195313	-0.98388672	-0.037353516	-0.23193359	0.45874023	-2.04	-0.208	19/11/2017	19	11	2017	19:08:31	68911	0.1	19	8	31	-323	0.051513672	3.398291	0	0	0	0	0	0	0	0	0	0	0	0	0	0	0	0	0	0	0	0	-0.216	-21474836	-0.003	0	-0.216
9	10	10	Category M	-0.38378906	0.011962891	-0.64794922	-0.057861328	-0.27148438	0.44213867	-1.65	-0.229	19/11/2017	19	11	2017	19:08:31	68911	0.2	19	8	31	-458	0.051513672	3.398291	0	0	0	0	0	0	0	0	0	0	0	0	0	0	0	0	0	0	0	0	-0.222	-21474836	0.001	0	-0.22
10	11	11	Category M	-0.059814453	0.39599609	-1.0559082	0.097900391	-0.27734375	0.40844727	-1.92	-0.22	19/11/2017	19	11	2017	19:08:31	68911	0.3	19	8	31	-339	0.051513672	3.398291	0	0	0	109.90259	0	0	0	0	0	0	0	0	0	0	0	0	0	0	0	0	-0.222	-21474836	-0.002	0	-0.216
11	12	12	Category M	-0.45581055	0.32397461	-0.99584961	0.019287109	-0.26416016	0.43774414	-2.31	-0.241	19/11/2017	19	11	2017	19:08:31	68911	0.4	19	8	31	-306	0.051513672	3.398291	0	0	0	114.87939	0	0	0	0	0	0	0	0	0	0	0	0	0	0	0	0	-0.222	-21474836	0	0	-0.216
12	13	13	Category M	-0.37182617	0.095947266	-0.671875	-0.020263672	-0.33300781	0.40063477	-3.32	-0.22	19/11/2017	19	11	2017	19:08:31	68911	0.5	19	8	31	-469	0.051513672	3.398291	0	0	0	113.98755	0	0	0	0	0	0	0	0	0	0	0	0	0	0	0	0	-0.222	-21474836	0.001	0	-0.216
13	14	14	Category M	-0.15576172	0.11987305	-0.59985352	0.002441406	-0.38037109	0.35742188	-4.19	-0.216	19/11/2017	19	11	2017	19:08:31	68911	0.6	19	8	31	-364	0.051513672	3.398291	0	0	0	109.82959	0	0	0	0	0	0	0	0	0	0	0	0	0	0	0	0	-0.218	-21474836	0	0	-0.216
14	15	15	Category M	-0.75585938	0.37182617	-1.0078125	0.053955078	-0.37890625	0.35571289	-3.99	-0.208	19/11/2017	19	11	2017	19:08:31	68911	0.7	19	8	31	-406	0.051513672	3.398291	0	0	0	97.637451	0	0	0	0	0	0	0	0	0	0	0	0	0	0	0	0	-0.223	-21474836	0.006	0	-0.216
15	16	16	Category M	-0.43188477	0.34790039	-0.98388672	0.048828125	-0.32250977	0.39257813	-5.06	-0.208	19/11/2017	19	11	2017	19:08:31	68911	0.8	19	8	31	-389	0.051513672	3.398291	0	0	0	82.635742	0	0	0	0	0	0	0	0	0	0	0	0	0	0	0	0	-0.221	-21474836	0.006	0	-0.216
16	17	17	Category M	-0.44384766	0.2277832	-0.64794922	0.15185547	-0.3034668	0.37255859	-4.38	-0.245	19/11/2017	19	11	2017	19:08:31	68911	0.9	19	8	31	-364	0.051513672	3.398291	0	0	0	58.17334	0	0	0	0	0	0	0	0	0	0	0	0	0	0	0	0	-0.221	-21474836	0.006	0	-0.208
17	18	18	Category M	-0.35986328	0.19189453	-0.6237793	0.17871094	-0.29589844	0.36621094	-5.25	-0.229	19/11/2017	19	11	2017	19:08:32	68912	0	19	8	32	-557	0.051513672	3.398291	0	0	0	28.892334	0	0	0	0	0	0	0	0	0	0	0	0	0	0	0	0	-0.219	-21474836	0.002	0	-0.208
18	19	19	Category M	-1.0439453	0.2878418	-1.2719727	0.17431641	-0.27636719	0.37695313	-4.75	-0.22	19/11/2017	19	11	2017	19:08:32	68912	0.1	19	8	32	-493	0.051513672	3.398291	0	0	0	8.9516602	0	0	0	0	0	0	0	0	0	0	0	0	0	0	0	0	-0.216	-21474836	-0.003	0	-0.208
19	20	20	Category M	-0.2878418	0.35986328	-0.76782227	0.16845703	-0.28979492	0.36938477	-4.02	-0.204	19/11/2017	19	11	2017	19:08:32	68912	0.2	19	8	32	-389	0.051513672	3.398291	0	0	0	1.2116699	0	0	0	0	0	0	0	0	0	0	0	0	0	0	0	0	-0.216	-21474836	-0.008	0	-0.208
20	21	21	Category M	-0.3359375	0.21582031	-0.76782227	0.14868164	-0.32104492	0.35766602	-4.26	-0.195	19/11/2017	19	11	2017	19:08:32	68912	0.3	19	8	32	-536	0.051513672	3.398291	0	0	0	1.8422852	0	0	0	0	0	0	0	0	0	0	0	0	0	0	0	0	-0.212	-21474836	-0.011	0	-0.208
21	22	22	Category M	-0.56396484	0.20385742	-0.89990234	-0.028320313	-0.34350586	0.39160156	-4.63	-0.208	19/11/2017	19	11	2017	19:08:32	68912	0.4	19	8	32	-419	0.051513672	3.398291	0	0	0	8.9006348	0	0	0	0	0	0	0	0	0	0	0	0	0	0	0	0	-0.209	-21474836	-0.012	0	-0.208
22	23	23	Category M	-0.17993164	0.46777344	-0.86376953	-0.061523438	-0.33056641	0.39697266	-4.8	-0.216	19/11/2017	19	11	2017	19:08:32	68912	0.5	19	8	32	-466	0.051513672	3.398291	0	0	0	9.2724609	0	0	0	0	0	0	0	0	0	0	0	0	0	0	0	0	-0.21	-21474836	-0.011	0	-0.208
23	24	24	Category M	-0.059814453	0.29980469	-0.83984375	-0.057128906	-0.36083984	0.38110352	-4.15	-0.212	19/11/2017	19	11	2017	19:08:32	68912	0.6	19	8	32	-578	0.051513672	3.398291	0	0	0	4.0483398	0	0	0	0	0	0	0	0	0	0	0	0	0	0	0	0	-0.214	-21474836	-0.007	0	-0.212
24	25	25	Category M	-0.39599609	0.19189453	-0.69580078	-0.089111328	-0.36694336	0.36938477	-5.3	-0.229	19/11/2017	19	11	2017	19:08:32	68912	0.7	19	8	32	-411	0.051513672	3.398291	0	0	0	0.95922852	0	0	0	0	0	0	0	0	0	0	0	0	0	0	0	0	-0.217	-21474836	-0.001	0	-0.212
25	26	26	Category M	-0.44384766	0.3359375	-0.87597656	-0.065429688	-0.35473633	0.38330078	-5.2	-0.228	19/11/2017	19	11	2017	19:08:32	68912	0.8	19	8	32	-470	0.051513672	3.398291	0	0	0	1.4575195	0	0	0	0	0	0	0	0	0	0	0	0	0	0	0	0	-0.221	-21474836	0.004	0	-0.212
26	27	27	Category M	-0.16796875	0.25195313	-0.7199707	0.003662109	-0.33886719	0.39331055	-4.62	-0.212	19/11/2017	19	11	2017	19:08:32	68912	0.9	19	8	32	-520	0.051513672	3.398291	0	0	0	0.58422852	0	0	0	0	0	0	0	0	0	0	0	0	0	0	0	0	-0.221	-21474836	0	0	-0.212
27	28	28	Category M	-0.37182617	0.25195313	-0.94799805	0.086425781	-0.30273438	0.39990234	-4.66	-0.233	19/11/2017	19	11	2017	19:08:33	68913	0	19	8	33	-433	0.051513672	3.398291	0	0	0	2.2561035	0	0	0	0	0	0	0	0	0	0	0	0	0	0	0	0	-0.224	-21474836	-0.002	0	-0.212
28	29	29	Category M	-0.3359375	0.059814453	-1.2958984	0.10522461	-0.25610352	0.42333984	-4.39	-0.212	19/11/2017	19	11	2017	19:08:33	68913	0.1	19	8	33	-517	0.051513672	3.398291	0	0	0	7.7163086	0	0	0	0	0	0	0	0	0	0	0	0	0	0	0	0	-0.221	-21474836	-0.003	0	-0.212
29	30	30	Category M	-0.47998047	0.2277832	-0.91186523	0.1472168	-0.24414063	0.41040039	-4.7	-0.233	19/11/2017	19	11	2017	19:08:33	68913	0.2	19	8	33	-483	0.051513672	3.398291	0	0	0	8.8891602	0	0	0	0	0	0	0	0	0	0	0	0	0	0	0	0	-0.222	-21474836	0.003	0	-0.212
30	31	31	Category M	-0.35986328	0.17993164	-0.43188477	0.10205078	-0.26904297	0.42163086	-4.65	-0.208	19/11/2017	19	11	2017	19:08:33	68913	0.3	19	8	33	-400	0.051513672	3.398291	0	0	0	8.9785156	0	0	0	0	0	0	0	0	0	0	0	0	0	0	0	0	-0.221	-21474836	0	0	-0.212
31	32	32	Category M	-0.55175781	0.059814453	-0.79199219	0.072509766	-0.28417969	0.41308594	-4.59	-0.237	19/11/2017	19	11	2017	19:08:33	68913	0.4	19	8	33	-437	0.051513672	3.398291	0	0	0	11.600342	0	0	0	0	0	0	0	0	0	0	0	0	0	0	0	0	-0.217	-21474836	0.001	0	-0.212
32	33	33	Category M	-0.38378906	0.071777344	-0.93579102	0.024658203	-0.25537109	0.44580078	-4.96	-0.204	19/11/2017	19	11	2017	19:08:33	68913	0.5	19	8	33	-500	0.051513672	3.398291	0	0	0	14.854492	0	0	0	0	0	0	0	0	0	0	0	0	0	0	0	0	-0.221	-21474836	0.007	0	-0.212
33	34	34	Category M	-0.20385742	0.15576172	-0.99584961	0.065917969	-0.24951172	0.44335938	-4.8	-0.212	19/11/2017	19	11	2017	19:08:33	68913	0.6	19	8	33	-483	0.051513672	3.398291	0	0	0	13.728027	0	0	0	0	0	0	0	0	0	0	0	0	0	0	0	0	-0.218	-21474836	0.006	0	-0.208
34	35	35	Category M	-0.47998047	0.14379883	-1.0197754	0.018798828	-0.22631836	0.45361328	-4.81	-0.236	19/11/2017	19	11	2017	19:08:33	68913	0.7	19	8	33	-559	0.051513672	3.398291	0	0	0	6.3774414	0	0	0	0	0	0	0	0	0	0	0	0	0	0	0	0	-0.218	-21474836	0.002	0	-0.204
35	36	36	Category M	-0.083984375	-0.035888672	-1.1398926	0.035644531	-0.22094727	0.45458984	-3.72	-0.215	19/11/2017	19	11	2017	19:08:33	68913	0.8	19	8	33	-542	0.051269531	3.4820801	0	0	0	2.8706055	0	0	0	0	0	0	0	0	0	0	0	0	0	0	0	0	-0.211	-21474836	-0.009	0	-0.204
36	37	37	Category M	-0.2277832	-0.083984375	-0.82788086	0.054443359	-0.18774414	0.46875	-3.84	-0.204	19/11/2017	19	11	2017	19:08:33	68913	0.9	19	8	33	-626	0.051269531	3.4820801	0	0	0	2.423584	0	0	0	0	0	0	0	0	0	0	0	0	0	0	0	0	-0.216	-21474836	-0.007	0	-0.212
37	38	38	Category M	-0.38378906	-0.64794922	-0.56396484	-0.037841797	-0.21459961	0.46850586	-3.7	-0.199	19/11/2017	19	11	2017	19:08:34	68914	0	19	8	34	-528	0.051269531	3.4820801	0	0	0	3.0551758	0	0	0	0	0	0	0	0	0	0	0	0	0	0	0	0	-0.219	-21474836	-0.005	0	-0.204
38	39	39	Category M	-0.53979492	0.27587891	-0.87597656	-0.083007813	-0.2355957	0.45922852	-3.41	-0.232	19/11/2017	19	11	2017	19:08:34	68914	0.1	19	8	34	-584	0.051269531	3.4820801	0	0	0	11.241211	0	0	0	0	0	0	0	0	0	0	0	0	0	0	0	0	-0.213	-21474836	-0.01	0	-0.204
39	40	40	Category M	-0.083984375	0.11987305	-0.85180664	0.052246094	-0.16137695	0.47460938	-3.74	-0.233	19/11/2017	19	11	2017	19:08:34	68914	0.2	19	8	34	-507	0.051269531	3.4820801	0	0	0	13.445557	0	0	0	0	0	0	0	0	0	0	0	0	0	0	0	0	-0.216	-21474836	-0.008	0	-0.204
40	41	41	Category M	-0.53979492	-0.059814453	-0.86376953	0.18139648	-0.18652344	0.42456055	-3.52	-0.199	19/11/2017	19	11	2017	19:08:34	68914	0.3	19	8	34	-424	0.051269531	3.4820801	-0.39648438	0.081787109	-0.86523438	14.483398	0.20141602	0	0	0	0	0	0	0	0	0	0.95532227	0.044677734	0.28637695	-0.14306641	-0.14160156	0.001464844	-0.218	-21474836	-0.001	0	-0.212
41	42	42	Category M	-0.82788086	0.095947266	-1.079834	0.26660156	-0.19384766	0.36791992	-3.55	-0.233	19/11/2017	19	11	2017	19:08:34	68914	0.4	19	8	34	-533	0.051269531	3.4820801	-0.39550781	0.083740234	-0.86328125	16.823486	0.48339844	0	0	0	0	0	0	0	0	0	0.953125	0.046875	0.66064453	-0.43212891	0.011962891	-0.21655273	-0.223	-21474836	0.004	0	-0.229
42	43	43	Category M	-0.32397461	0.083984375	-0.64794922	0.33276367	-0.24267578	0.28540039	-3.84	-0.212	19/11/2017	19	11	2017	19:08:34	68914	0.5	19	8	34	-507	0.051269531	3.4820801	-0.40039063	0.085205078	-0.86572266	21.050781	0.23071289	0	0	0	0	0	0	0	0	0	0.95776367	0.042236328	0.2956543	0.076416016	-0.001220703	0.21777344	-0.223	-21474836	0.005	0	-0.225
43	44	44	Category M	-0.76782227	0.10791016	-0.83984375	0.35546875	-0.25537109	0.23339844	-3.71	-0.229	19/11/2017	19	11	2017	19:08:34	68914	0.6	19	8	34	-474	0.051269531	3.4820801	-0.39794922	0.088134766	-0.86401367	20.685547	0.37109375	0	0	0	0	0	0	0	0	0	0.95532227	0.044677734	0.41381836	-0.36962891	0.01953125	0.024169922	-0.222	-21474836	-0.002	0	-0.212
44	45	45	Category M	-0.65991211	0	-0.68383789	0.31665039	-0.24926758	0.28564453	-3.8	-0.236	19/11/2017	19	11	2017	19:08:34	68914	0.7	19	8	34	-528	0.051269531	3.4820801	-0.40429688	0.088623047	-0.86010742	17.156982	0.32275391	0	0	0	0	0	0	0	0	0	0.95458984	0.045410156	0.52050781	-0.25537109	-0.088623047	0.17626953	-0.222	-21474836	-0.001	0	-0.225
45	46	46	Category M	-0.49194336	0	-0.53979492	0.33886719	-0.19213867	0.29882813	-3.8	-0.225	19/11/2017	19	11	2017	19:08:34	68914	0.8	19	8	34	-528	0.051269531	3.4820801	-0.40844727	0.088867188	-0.85302734	19.4646	0.3359375	0	0	0	0	0	0	0	0	0	0.94995117	0.050048828	0.4855957	-0.083251953	-0.088867188	0.31323242	-0.222	-21474836	0.002	0	-0.225
46	47	47	Category M	-0.671875	-0.059814453	-0.99584961	0.30297852	-0.15332031	0.3515625	-4.1	-0.198	19/11/2017	19	11	2017	19:08:34	68914	0.9	19	8	34	-620	0.051269531	3.4820801	-0.41162109	0.086425781	-0.85058594	21.567383	0.33178711	0	0	0	0	0	0	0	0	0	0.94897461	0.051025391	0.55126953	-0.26000977	-0.14624023	-0.14501953	-0.224	-21474836	0.002	0	-0.225
47	48	48	Category M	-0.29980469	-0.035888672	-0.65991211	0.26904297	-0.14868164	0.38549805	-4.01	-0.232	19/11/2017	19	11	2017	19:08:35	68915	0	19	8	35	-716	0.051269531	3.4820801	-0.41772461	0.086181641	-0.85644531	19.483887	0.25976563	0	0	0	0	0	0	0	0	0	0.95678711	0.043212891	0.43676758	0.11791992	-0.12207031	0.1965332	-0.222	-21474836	0.001	0	-0.22
48	49	49	Category M	-0.77978516	0.15576172	-0.73193359	0.26098633	-0.15014648	0.38964844	-3.92	-0.225	19/11/2017	19	11	2017	19:08:35	68915	0.1	19	8	35	-640	0.051269531	3.4820801	-0.42163086	0.086425781	-0.85693359	18.659424	0.38549805	0	0	0	0	0	0	0	0	0	0.95898438	0.041015625	0.55224609	-0.35791016	0.069091797	0.125	-0.219	-21474836	-0.002	0	-0.22
49	50	50	Category M	-0.50390625	0.095947266	-0.7199707	0.20629883	-0.21557617	0.39111328	-4.15	-0.22	19/11/2017	19	11	2017	19:08:35	68915	0.2	19	8	35	-493	0.051269531	3.4820801	-0.41357422	0.077148438	-0.85766602	22.443359	0.16577148	0	0	0	0	0	0	0	0	0	0.95532227	0.044677734	0.24682617	-0.090087891	0.018554688	0.13769531	-0.221	-21474836	0.003	0	-0.219
50	51	51	Category M	-0.44384766	0.011962891	-0.82788086	0.2578125	-0.23583984	0.35620117	-3.94	-0.219	19/11/2017	19	11	2017	19:08:35	68915	0.3	19	8	35	-506	0.051269531	3.4820801	-0.41455078	0.076416016	-0.86157227	23.269043	0.078369141	0	0	0	0	0	0	0	0	0	0.95922852	0.040771484	0.12744141	-0.029052734	-0.064453125	0.033691406	-0.224	-21474836	0.005	0	-0.22
51	52	52	Category M	-0.37182617	0	-1.0559082	0.27954102	-0.23681641	0.32788086	-4.06	-0.233	19/11/2017	19	11	2017	19:08:35	68915	0.4	19	8	35	-414	0.051269531	3.4820801	-0.41772461	0.076171875	-0.85424805	19.549072	0.22045898	0	0	0	0	0	0	0	0	0	0.95385742	0.046142578	0.32397461	0.045898438	-0.076171875	-0.20141602	-0.222	-21474836	0.006	0	-0.219
52	53	53	Category M	-0.50390625	0.071777344	-0.69580078	0.25219727	-0.23510742	0.35229492	-3.74	-0.216	19/11/2017	19	11	2017	19:08:35	68915	0.5	19	8	35	-526	0.051269531	3.4820801	-0.41821289	0.071044922	-0.85253906	18.828613	0.1784668	0	0	0	0	0	0	0	0	0	0.95214844	0.047851563	0.24291992	-0.085449219	0.000488281	0.15673828	-0.221	-21474836	0.001	0	-0.216
53	54	54	Category M	-0.52783203	0.25195313	-0.671875	0.23950195	-0.23974609	0.36181641	-4.11	-0.224	19/11/2017	19	11	2017	19:08:35	68915	0.6	19	8	35	-568	0.051269531	3.4820801	-0.41748047	0.067382813	-0.85742188	22.018555	0.28369141	0	0	0	0	0	0	0	0	0	0.95605469	0.043945313	0.48022461	-0.11010742	0.18432617	0.18554688	-0.218	-21474836	-0.002	0	-0.216
54	55	55	Category M	-0.58789063	0.20385742	-1.0319824	0.20629883	-0.26464844	0.3671875	-4.05	-0.216	19/11/2017	19	11	2017	19:08:35	68915	0.7	19	8	35	-447	0.051269531	3.4820801	-0.42163086	0.065917969	-0.86230469	19.806396	0.27441406	0	0	0	0	0	0	0	0	0	0.9621582	0.037841797	0.47338867	-0.16601563	0.13769531	-0.16943359	-0.217	-21474836	0.001	0	-0.216
55	56	56	Category M	-0.47998047	0.21582031	-0.57592773	0.24121094	-0.27685547	0.33666992	-4.07	-0.204	19/11/2017	19	11	2017	19:08:35	68915	0.8	19	8	35	-452	0.051269531	3.4820801	-0.41699219	0.0625	-0.86303711	11.247314	0.33154297	0	0	0	0	0	0	0	0	0	0.96069336	0.039306641	0.50317383	-0.062744141	0.15307617	0.28710938	-0.215	-21474836	0.002	0	-0.216
56	57	57	Category M	-0.47998047	0.071777344	-0.50390625	0.30419922	-0.27734375	0.28930664	-3.86	-0.212	19/11/2017	19	11	2017	19:08:35	68915	0.9	19	8	35	-515	0.051269531	3.4820801	-0.41821289	0.05859375	-0.8605957	7.4799805	0.36230469	0	0	0	0	0	0	0	0	0	0.95874023	0.041259766	0.43164063	-0.061523438	0.012939453	0.35668945	-0.215	-21474836	0.003	0	-0.216
57	58	58	Category M	-0.671875	-0.11987305	-1.0917969	0.28515625	-0.29858398	0.27880859	-4.13	-0.219	19/11/2017	19	11	2017	19:08:36	68916	0	19	8	36	-586	0.051269531	3.4820801	-0.41992188	0.056152344	-0.86108398	8.4152832	0.3840332	0	0	0	0	0	0	0	0	0	0.9597168	0.040283203	0.65844727	-0.25170898	-0.17602539	-0.23046875	-0.217	-21474836	0	0	-0.216
58	59	59	Category M	-0.34790039	0.23999023	-1.1518555	0.25854492	-0.28564453	0.32543945	-4	-0.216	19/11/2017	19	11	2017	19:08:36	68916	0.1	19	8	36	-551	0.051269531	3.4820801	-0.42382813	0.055419922	-0.86157227	3.8164063	0.35180664	0	0	0	0	0	0	0	0	0	0.96191406	0.038085938	0.55029297	0.075927734	0.18432617	-0.29003906	-0.219	-21474836	0.007	0	-0.216
59	60	60	Category M	-0.17993164	-0.083984375	-1.1398926	0.2800293	-0.23608398	0.32543945	-4.34	-0.237	19/11/2017	19	11	2017	19:08:36	68916	0.2	19	8	36	-432	0.051269531	3.4820801	-0.41699219	0.053710938	-0.85473633	5.5537109	0.39550781	0	0	0	0	0	0	0	0	0	0.95263672	0.047363281	0.65991211	0.23706055	-0.13769531	-0.28491211	-0.224	-21474836	0.012	0	-0.216
60	61	61	Category M	-0.39599609	-0.2878418	-1.1159668	0.19677734	-0.14428711	0.43505859	-4.06	-0.228	19/11/2017	19	11	2017	19:08:36	68916	0.3	19	8	36	-448	0.051269531	3.4820801	-0.42041016	0.048583984	-0.85644531	12.988281	0.42553711	0	0	0	0	0	0	0	0	0	0.95532227	0.044677734	0.62036133	0.024414063	-0.33642578	-0.25927734	-0.223	-21474836	0.002	0	-0.216
61	62	62	Category M	-0.55175781	0.16796875	-0.50390625	-0.016357422	-0.14477539	0.48876953	-4.09	-0.233	19/11/2017	19	11	2017	19:08:36	68916	0.4	19	8	36	-317	0.051269531	3.4820801	-0.4230957	0.047607422	-0.85913086	11.04126	0.39648438	0	0	0	0	0	0	0	0	0	0.95874023	0.041259766	0.60400391	-0.12841797	0.12011719	0.35522461	-0.221	-21474836	-0.002	0	-0.216
62	63	63	Category M	-0.51586914	-0.035888672	-0.80395508	-0.084960938	-0.10449219	0.49902344	-4.11	-0.208	19/11/2017	19	11	2017	19:08:36	68916	0.5	19	8	36	-443	0.051269531	3.4820801	-0.42114258	0.045654297	-0.85961914	11.827393	0.13671875	0	0	0	0	0	0	0	0	0	0.95825195	0.041748047	0.23193359	-0.094482422	-0.081542969	0.055664063	-0.221	-21474836	-0.007	0	-0.216
63	64	64	Category M	-0.2277832	0	-0.79199219	0.035644531	-0.14916992	0.48388672	-4	-0.208	19/11/2017	19	11	2017	19:08:36	68916	0.6	19	8	36	-478	0.051269531	3.4820801	-0.42211914	0.038574219	-0.85791016	17.352783	0.20874023	0	0	0	0	0	0	0	0	0	0.95703125	0.04296875	0.29907227	0.19433594	-0.038574219	0.065917969	-0.221	-21474836	-0.005	0	-0.208
64	65	65	Category M	-0.34790039	-0.10791016	-0.98388672	0.21166992	-0.15307617	0.41772461	-4.12	-0.216	19/11/2017	19	11	2017	19:08:36	68916	0.7	19	8	36	-272	0.051269531	3.4820801	-0.42822266	0.037597656	-0.85620117	15.543945	0.20947266	0	0	0	0	0	0	0	0	0	0.95825195	0.041748047	0.35351563	0.080322266	-0.14550781	-0.12744141	-0.218	-21474836	-0.014	0	-0.208
65	66	66	Category M	-0.39599609	-0.20385742	-1.1999512	0.29370117	-0.16503906	0.34741211	-3.95	-0.237	19/11/2017	19	11	2017	19:08:36	68916	0.8	19	8	36	-452	0.051269531	3.4820801	-0.43041992	0.0390625	-0.85424805	6.1928711	0.42382813	0	0	0	0	0	0	0	0	0	0.95751953	0.042480469	0.62304688	0.034423828	-0.24291992	-0.34545898	-0.217	-21474836	-0.018	0	-0.208
66	67	67	Category M	-0.29980469	-0.035888672	-1.0678711	0.34301758	-0.15039063	0.31152344	-4.14	-0.208	19/11/2017	19	11	2017	19:08:36	68916	0.9	19	8	36	-515	0.051269531	3.4820801	-0.43359375	0.03515625	-0.85546875	0.67211914	0.26074219	0	0	0	0	0	0	0	0	0	0.9597168	0.040283203	0.41723633	0.13378906	-0.071044922	-0.2121582	-0.221	-21474836	-0.014	0	-0.216
67	68	68	Category M	-0.3359375	-0.10791016	-0.77978516	0.34155273	-0.13037109	0.32055664	-3.84	-0.229	19/11/2017	19	11	2017	19:08:37	68917	0	19	8	37	-465	0.051269531	3.4820801	-0.43310547	0.030761719	-0.86303711	2.3134766	0.1887207	0	0	0	0	0	0	0	0	0	0.96606445	0.033935547	0.31933594	0.097167969	-0.13867188	0.083251953	-0.226	-21474836	-0.007	0	-0.216
68	69	69	Category M	-0.52783203	-0.047851563	-0.80395508	0.28637695	-0.14916992	0.36889648	-3.86	-0.233	19/11/2017	19	11	2017	19:08:37	68917	0.1	19	8	37	-386	0.051269531	3.4820801	-0.43286133	0.029785156	-0.86254883	7.3591309	0.13598633	0	0	0	0	0	0	0	0	0	0.96557617	0.034423828	0.23120117	-0.094726563	-0.077636719	0.05859375	-0.224	-21474836	-0.007	0	-0.208
69	70	70	Category M	-0.32397461	0	-0.89990234	0.24194336	-0.16772461	0.39306641	-3.92	-0.233	19/11/2017	19	11	2017	19:08:37	68917	0.2	19	8	37	-519	0.051269531	3.4820801	-0.43261719	0.031738281	-0.85253906	17.056885	0.12255859	0	0	0	0	0	0	0	0	0	0.95654297	0.043457031	0.1875	0.10864258	-0.031738281	-0.047119141	-0.219	-21474836	-0.012	0	-0.208
70	71	71	Category M	-0.2878418	-0.011962891	-0.92382813	0.25830078	-0.15795898	0.38989258	-4.1	-0.204	19/11/2017	19	11	2017	19:08:37	68917	0.3	19	8	37	-553	0.051269531	3.4820801	-0.43554688	0.028808594	-0.85449219	25.307373	0.16821289	0	0	0	0	0	0	0	0	0	0.95947266	0.040527344	0.2578125	0.14770508	-0.040771484	-0.069091797	-0.221	-21474836	-0.005	0	-0.208
71	72	72	Category M	-0.31176758	0	-0.89990234	0.22949219	-0.15625	0.40234375	-4.03	-0.208	19/11/2017	19	11	2017	19:08:37	68917	0.4	19	8	37	-593	0.051269531	3.4820801	-0.4362793	0.024169922	-0.85986328	25.990234	0.13305664	0	0	0	0	0	0	0	0	0	0.96459961	0.035400391	0.1887207	0.12451172	-0.024169922	-0.039794922	-0.216	-21474836	-0.004	0	-0.208
72	73	73	Category M	-0.26391602	0	-0.83984375	0.21557617	-0.15698242	0.41650391	-4.29	-0.22	19/11/2017	19	11	2017	19:08:37	68917	0.5	19	8	37	-561	0.051269531	3.4820801	-0.43676758	0.024658203	-0.85961914	27.388428	0.17578125	0	0	0	0	0	0	0	0	0	0.96459961	0.035400391	0.2175293	0.17285156	-0.024658203	0.019775391	-0.214	-21474836	-0.001	0	-0.208
73	74	74	Category M	-0.21582031	-0.059814453	-0.89990234	0.21044922	-0.15161133	0.41772461	-4.12	-0.199	19/11/2017	19	11	2017	19:08:37	68917	0.6	19	8	37	-388	0.051513672	3.4675781	-0.43530273	0.0234375	-0.86083984	28.294922	0.23779297	0	0	0	0	0	0	0	0	0	0.96508789	0.034912109	0.34155273	0.21948242	-0.083251953	-0.038818359	-0.212	-21474836	-0.003	0	-0.208
74	75	75	Category M	-0.2878418	0.035888672	-0.79199219	0.20727539	-0.14379883	0.42480469	-4.35	-0.22	19/11/2017	19	11	2017	19:08:37	68917	0.7	19	8	37	-465	0.051513672	3.4675781	-0.43994141	0.020751953	-0.86474609	24.483643	0.16943359	0	0	0	0	0	0	0	0	0	0.97045898	0.029541016	0.23999023	0.15209961	0.014892578	0.072753906	-0.216	-21474836	0	0	-0.22
75	76	76	Category M	-0.34790039	0.059814453	-0.83984375	0.18798828	-0.15380859	0.43017578	-4.08	-0.225	19/11/2017	19	11	2017	19:08:37	68917	0.8	19	8	37	-651	0.051513672	3.4675781	-0.43530273	0.020019531	-0.86376953	17.171875	0.098876953	0	0	0	0	0	0	0	0	0	0.9675293	0.032470703	0.15087891	0.087402344	0.039550781	0.023925781	-0.22	-21474836	0.001	0	-0.22
76	77	77	Category M	-0.17993164	-0.035888672	-0.83984375	0.19604492	-0.18139648	0.4152832	-4.19	-0.225	19/11/2017	19	11	2017	19:08:37	68917	0.9	19	8	37	-571	0.051513672	3.4675781	-0.4362793	0.020751953	-0.8605957	8.9206543	0.26342773	0	0	0	0	0	0	0	0	0	0.96508789	0.034912109	0.33398438	0.25634766	-0.056640625	0.020751953	-0.223	-21474836	-0.002	0	-0.22
77	78	78	Category M	-0.26391602	0.011962891	-0.86376953	0.20825195	-0.20214844	0.39892578	-4.35	-0.233	19/11/2017	19	11	2017	19:08:38	68918	0	19	8	38	-503	0.051513672	3.4675781	-0.44091797	0.020019531	-0.86010742	2.166748	0.17724609	0	0	0	0	0	0	0	0	0	0.96679688	0.033203125	0.1887207	0.17700195	-0.008056641	-0.003417969	-0.224	-21474836	-0.005	0	-0.22
78	79	79	Category M	-0.37182617	0.095947266	-0.83984375	0.16235352	-0.21704102	0.41918945	-4.08	-0.237	19/11/2017	19	11	2017	19:08:38	68918	0.1	19	8	38	-419	0.051513672	3.4675781	-0.44189453	0.029296875	-0.86254883	4.2329102	0.099121094	0	0	0	0	0	0	0	0	0	0.96948242	0.030517578	0.15942383	0.070068359	0.06640625	0.022705078	-0.223	-21474836	-0.005	0	-0.225
79	80	80	Category M	-0.47998047	0.035888672	-0.98388672	0.15185547	-0.21582031	0.42041016	-4.12	-0.204	19/11/2017	19	11	2017	19:08:38	68918	0.2	19	8	38	-492	0.051513672	3.4675781	-0.43481445	0.026123047	-0.86230469	10.135498	0.12988281	0	0	0	0	0	0	0	0	0	0.96606445	0.033935547	0.17602539	-0.044921875	0.009521484	-0.12133789	-0.224	-21474836	-0.006	0	-0.216
80	81	81	Category M	-0.38378906	0.047851563	-0.70776367	0.18212891	-0.22802734	0.41186523	-4.16	-0.216	19/11/2017	19	11	2017	19:08:38	68918	0.3	19	8	38	-550	0.051513672	3.4675781	-0.43823242	0.02734375	-0.86523438	12.579102	0.16796875	0	0	0	0	0	0	0	0	0	0.97021484	0.029785156	0.23242188	0.054443359	0.020263672	0.1574707	-0.219	-21474836	-0.012	0	-0.216
81	82	82	Category M	-0.58789063	0.023925781	-0.94799805	0.23950195	-0.2277832	0.36767578	-4.13	-0.229	19/11/2017	19	11	2017	19:08:38	68918	0.4	19	8	38	-592	0.051513672	3.4675781	-0.43579102	0.027099609	-0.86914063	15.830566	0.17114258	0	0	0	0	0	0	0	0	0	0.97265625	0.02734375	0.23388672	-0.15185547	-0.003173828	-0.078613281	-0.219	-21474836	-0.013	0	-0.216
82	83	83	Category M	-0.3359375	0.11987305	-0.93579102	0.2644043	-0.23071289	0.35205078	-4.09	-0.199	19/11/2017	19	11	2017	19:08:38	68918	0.5	19	8	38	-433	0.051513672	3.4675781	-0.43017578	0.025634766	-0.86889648	23.332764	0.14892578	0	0	0	0	0	0	0	0	0	0.9699707	0.030029297	0.25512695	0.094238281	0.093994141	-0.066650391	-0.218	-21474836	-0.014	0	-0.216
83	84	84	Category M	-0.74389648	0.083984375	-0.75585938	0.29223633	-0.23242188	0.32739258	-3.86	-0.229	19/11/2017	19	11	2017	19:08:38	68918	0.6	19	8	38	-488	0.051513672	3.4675781	-0.4309082	0.024414063	-0.87060547	25.93335	0.33837891	0	0	0	0	0	0	0	0	0	0.97167969	0.028320313	0.48730469	-0.31274414	0.059326172	0.11474609	-0.224	-21474836	-0.001	0	-0.216
84	85	85	Category M	-0.56396484	0.095947266	-0.55175781	0.29711914	-0.24902344	0.3125	-4	-0.232	19/11/2017	19	11	2017	19:08:38	68918	0.7	19	8	38	-468	0.051513672	3.4675781	-0.42773438	0.024414063	-0.86962891	23.851807	0.35327148	0	0	0	0	0	0	0	0	0	0.96948242	0.030517578	0.52563477	-0.13598633	0.071289063	0.31787109	-0.223	-21474836	-0.001	0	-0.216
85	86	86	Category M	-0.65991211	-0.095947266	-0.85180664	0.31713867	-0.25634766	0.28491211	-4.06	-0.241	19/11/2017	19	11	2017	19:08:38	68918	0.8	19	8	38	-509	0.051513672	3.4675781	-0.42480469	0.025390625	-0.87109375	19.716309	0.26513672	0	0	0	0	0	0	0	0	0	0.96948242	0.030517578	0.37597656	-0.23486328	-0.12133789	0.019287109	-0.22	-21474836	-0.002	0	-0.208
86	87	87	Category M	-0.58789063	0.059814453	-1.1757813	0.31665039	-0.24853516	0.28564453	-4.02	-0.208	19/11/2017	19	11	2017	19:08:38	68918	0.9	19	8	38	-551	0.051513672	3.4675781	-0.42260742	0.023681641	-0.88037109	16.95874	0.34008789	0	0	0	0	0	0	0	0	0	0.97680664	0.023193359	0.49633789	-0.16503906	0.035888672	-0.29516602	-0.222	-21474836	0.005	0	-0.216
87	88	88	Category M	-0.31176758	0.13183594	-0.93579102	0.29492188	-0.23876953	0.31420898	-4.12	-0.216	19/11/2017	19	11	2017	19:08:39	68919	0	19	8	39	-459	0.051513672	3.4675781	-0.41772461	0.024658203	-0.87866211	13.737793	0.16113281	0	0	0	0	0	0	0	0	0	0.97314453	0.026855469	0.27026367	0.10595703	0.10693359	-0.056884766	-0.221	-21474836	0.007	0	-0.216
88	89	89	Category M	-0.13183594	-0.49194336	-1.0439453	0.24194336	-0.12109375	0.40478516	-4.22	-0.208	19/11/2017	19	11	2017	19:08:39	68919	0.1	19	8	39	-446	0.051513672	3.4675781	-0.41894531	0.026611328	-0.87670898	10.116943	0.6159668	0	0	0	0	0	0	0	0	0	0.97216797	0.027832031	0.97290039	0.28710938	-0.51855469	-0.16699219	-0.221	-21474836	0.007	0	-0.216
89	90	90	Category M	-0.46777344	-0.047851563	-0.97192383	0.068603516	-0.10449219	0.48486328	-4.22	-0.225	19/11/2017	19	11	2017	19:08:39	68919	0.2	19	8	39	-455	0.051513672	3.4675781	-0.41577148	0.024169922	-0.87768555	9.515625	0.12939453	0	0	0	0	0	0	0	0	0	0.97143555	0.028564453	0.21801758	-0.051757813	-0.072021484	-0.093994141	-0.218	-21474836	0.001	0	-0.212
90	91	91	Category M	-0.32397461	0.38378906	-0.45581055	-0.051513672	-0.073974609	0.50317383	-3.99	-0.229	19/11/2017	19	11	2017	19:08:39	68919	0.3	19	8	39	-504	0.051513672	3.4675781	-0.41259766	0.020507813	-0.88134766	9.5541992	0.56640625	0	0	0	0	0	0	0	0	0	0.97338867	0.026611328	0.87744141	0.088623047	0.36303711	0.42553711	-0.219	-21474836	0	0	-0.212
91	92	92	Category M	-0.47998047	-0.083984375	-0.86376953	-0.01171875	-0.099121094	0.49707031	-4.19	-0.225	19/11/2017	19	11	2017	19:08:39	68919	0.4	19	8	39	-437	0.051513672	3.4675781	-0.41235352	0.020507813	-0.88256836	10.349121	0.12597656	0	0	0	0	0	0	0	0	0	0.97436523	0.025634766	0.19091797	-0.067382813	-0.10449219	0.018798828	-0.216	-21474836	-0.006	0	-0.212
92	93	93	Category M	-0.32397461	-0.19189453	-1.0678711	0.066894531	-0.19091797	0.46582031	-4.32	-0.212	19/11/2017	19	11	2017	19:08:39	68919	0.5	19	8	39	-582	0.051513672	3.4675781	-0.41308594	0.020507813	-0.87915039	8.8178711	0.29760742	0	0	0	0	0	0	0	0	0	0.97143555	0.028564453	0.49023438	0.089111328	-0.21240234	-0.18847656	-0.22	-21474836	-0.002	0	-0.225
93	94	94	Category M	-0.49194336	0	-0.98388672	0.19140625	-0.22827148	0.39331055	-4.09	-0.199	19/11/2017	19	11	2017	19:08:39	68919	0.6	19	8	39	-456	0.051513672	3.4675781	-0.41235352	0.020263672	-0.8815918	6.7714844	0.13085938	0	0	0	0	0	0	0	0	0	0.97363281	0.026367188	0.2019043	-0.079345703	-0.020263672	-0.10205078	-0.22	-21474836	-0.005	0	-0.212
94	95	95	Category M	-0.38378906	0.095947266	-1.079834	0.28540039	-0.23828125	0.32983398	-4.02	-0.233	19/11/2017	19	11	2017	19:08:39	68919	0.7	19	8	39	-530	0.051513672	3.4675781	-0.40917969	0.014892578	-0.88305664	6.2365723	0.21411133	0	0	0	0	0	0	0	0	0	0.97338867	0.026611328	0.30297852	0.025390625	0.080810547	-0.1965332	-0.216	-21474836	-0.005	0	-0.208
95	96	96	Category M	-0.51586914	0.023925781	-0.77978516	0.31274414	-0.22949219	0.30371094	-4.15	-0.225	19/11/2017	19	11	2017	19:08:39	68919	0.8	19	8	39	-578	0.051513672	3.4675781	-0.4050293	0.010253906	-0.8815918	6.7470703	0.15087891	0	0	0	0	0	0	0	0	0	0.97021484	0.029785156	0.22607422	-0.1105957	0.013427734	0.10180664	-0.213	-21474836	-0.009	0	-0.208
96	97	97	Category M	-0.58789063	0.035888672	-0.68383789	0.29833984	-0.21582031	0.33325195	-4.28	-0.204	19/11/2017	19	11	2017	19:08:39	68919	0.9	19	8	39	-502	0.051513672	3.4675781	-0.40332031	0.007324219	-0.88574219	5.5634766	0.27490234	0	0	0	0	0	0	0	0	0	0.97314453	0.026855469	0.41479492	-0.18432617	0.028320313	0.2019043	-0.212	-21474836	-0.011	0	-0.208
97	98	98	Category M	-0.671875	0.14379883	-0.671875	0.24267578	-0.22412109	0.36621094	-4.08	-0.208	19/11/2017	19	11	2017	19:08:40	68920	0	19	8	40	-536	0.051513672	3.4675781	-0.40014648	0.005371094	-0.88891602	3.2033691	0.37402344	0	0	0	0	0	0	0	0	0	0.97485352	0.025146484	0.62670898	-0.27148438	0.13818359	0.21704102	-0.217	-21474836	-0.007	0	-0.208
98	99	99	Category M	-0.50390625	0.14379883	-0.7199707	0.24926758	-0.23266602	0.35839844	-3.92	-0.208	19/11/2017	19	11	2017	19:08:40	68920	0.1	19	8	40	-499	0.051513672	3.4675781	-0.40307617	0.007568359	-0.88818359	1.7243652	0.23876953	0	0	0	0	0	0	0	0	0	0.9753418	0.024658203	0.40527344	-0.10058594	0.13598633	0.16821289	-0.212	-21474836	-0.015	0	-0.208
99	100	100	Category M	-0.55175781	-0.047851563	-0.89990234	0.2878418	-0.23608398	0.32958984	-4	-0.228	19/11/2017	19	11	2017	19:08:40	68920	0.2	19	8	40	-478	0.051513672	3.4675781	-0.40161133	0.006347656	-0.8840332	1.5925293	0.16015625	0	0	0	0	0	0	0	0	0	0.97094727	0.029052734	0.2199707	-0.14990234	-0.054199219	-0.015625	-0.212	-21474836	-0.014	0	-0.208
100	101	101	Category M	-0.55175781	0.14379883	-0.98388672	0.28540039	-0.2421875	0.32275391	-4.09	-0.204	19/11/2017	19	11	2017	19:08:40	68920	0.3	19	8	40	-495	0.051513672	3.4675781	-0.40283203	0.007324219	-0.87670898	5.7089844	0.22827148	0	0	0	0	0	0	0	0	0	0.96484375	0.03515625	0.39208984	-0.14868164	0.13623047	-0.10693359	-0.221	-21474836	-0.007	0	-0.208
101	102	102	Category M	-0.41992188	0.047851563	-0.93579102	0.2824707	-0.2512207	0.32470703	-4.13	-0.225	19/11/2017	19	11	2017	19:08:40	68920	0.4	19	8	40	-297	0.051513672	3.4675781	-0.40283203	0.010253906	-0.87060547	10.467529	0.076660156	0	0	0	0	0	0	0	0	0	0.95947266	0.040527344	0.11914063	-0.016845703	0.037353516	-0.064941406	-0.223	-21474836	-0.005	0	-0.224
102	103	103	Category M	-0.23999023	-0.095947266	-0.73193359	0.28198242	-0.21484375	0.34448242	-4.13	-0.254	19/11/2017	19	11	2017	19:08:40	68920	0.5	19	8	40	-525	0.051513672	3.4675781	-0.40332031	0.010009766	-0.87792969	10.467529	0.2434082	0	0	0	0	0	0	0	0	0	0.96606445	0.033935547	0.4152832	0.16333008	-0.10595703	0.14599609	-0.228	-21474836	0.002	0	-0.224
103	104	104	Category M	-0.56396484	0.20385742	-0.70776367	0.21508789	-0.18652344	0.40380859	-4.22	-0.224	19/11/2017	19	11	2017	19:08:40	68920	0.6	19	8	40	-483	0.051513672	3.4675781	-0.40185547	0.012695313	-0.88061523	5.8510742	0.30419922	0	0	0	0	0	0	0	0	0	0.96801758	0.031982422	0.52587891	-0.16186523	0.19091797	0.17285156	-0.226	-21474836	0.004	0	-0.224
104	105	105	Category M	-0.56396484	0.32397461	-0.53979492	0.086914063	-0.21582031	0.44238281	-4.23	-0.236	19/11/2017	19	11	2017	19:08:40	68920	0.7	19	8	40	-402	0.051513672	3.4675781	-0.40454102	0.012939453	-0.87915039	4.5197754	0.48706055	0	0	0	0	0	0	0	0	0	0.96801758	0.031982422	0.80957031	-0.15917969	0.31079102	0.33935547	-0.232	-21474836	0.013	0	-0.225
105	106	106	Category M	-0.69580078	0.011962891	-0.95996094	0.073730469	-0.25537109	0.43603516	-4.17	-0.216	19/11/2017	19	11	2017	19:08:40	68920	0.8	19	8	40	-428	0.051513672	3.4675781	-0.40332031	0.013183594	-0.87353516	2.7382813	0.3046875	0	0	0	0	0	0	0	0	0	0.96240234	0.037597656	0.37988281	-0.29223633	-0.001220703	-0.086181641	-0.235	-21474836	0.015	0	-0.236
106	107	107	Category M	-0.13183594	-0.095947266	-1.3317871	0.11499023	-0.29101563	0.3972168	-4.42	-0.237	19/11/2017	19	11	2017	19:08:40	68920	0.9	19	8	40	-349	0.051513672	3.4675781	-0.40649414	0.017822266	-0.87060547	2.1950684	0.54858398	0	0	0	0	0	0	0	0	0	0.96118164	0.038818359	0.84960938	0.2746582	-0.11376953	-0.4609375	-0.235	-21474836	0.016	0	-0.224
107	108	108	Category M	-0.34790039	0.17993164	-0.91186523	0.20385742	-0.25415039	0.37353516	-4.02	-0.244	19/11/2017	19	11	2017	19:08:41	68921	0	19	8	41	-415	0.051513672	3.4675781	-0.40698242	0.018310547	-0.86938477	8.873291	0.17700195	0	0	0	0	0	0	0	0	0	0.96020508	0.039794922	0.26293945	0.059082031	0.16137695	-0.042236328	-0.233	-21474836	0.016	0	-0.22
108	109	109	Category M	-0.31176758	0.21582031	-0.50390625	0.13232422	-0.26074219	0.40795898	-4.34	-0.254	19/11/2017	19	11	2017	19:08:41	68921	0.1	19	8	41	-411	0.051513672	3.4675781	-0.40625	0.017822266	-0.86767578	12.345215	0.42480469	0	0	0	0	0	0	0	0	0	0.95849609	0.041503906	0.65625	0.094482422	0.19775391	0.36376953	-0.231	-21474836	0.011	0	-0.219
109	110	110	Category M	-0.7199707	-0.011962891	-1.0559082	0.098876953	-0.25512695	0.42163086	-4.35	-0.216	19/11/2017	19	11	2017	19:08:41	68921	0.2	19	8	41	-411	0.051513672	3.4675781	-0.40673828	0.020996094	-0.86816406	14.429932	0.36645508	0	0	0	0	0	0	0	0	0	0.95898438	0.041015625	0.53369141	-0.31298828	-0.032958984	-0.1875	-0.231	-21474836	0.006	0	-0.219
110	111	111	Category M	-0.41992188	-0.19189453	-0.86376953	0.054443359	-0.23144531	0.45239258	-4.42	-0.22	19/11/2017	19	11	2017	19:08:41	68921	0.3	19	8	41	-684	0.051513672	3.4675781	-0.40869141	0.021484375	-0.86816406	21.67749	0.21386719	0	0	0	0	0	0	0	0	0	0.95996094	0.040039063	0.22924805	-0.010986328	-0.21337891	0.004394531	-0.226	-21474836	-0.001	0	-0.216
111	112	112	Category M	-0.59985352	0.095947266	-0.76782227	0.14013672	-0.21679688	0.42871094	-4.58	-0.219	19/11/2017	19	11	2017	19:08:41	68921	0.4	19	8	41	-184	0.051513672	3.4933594	-0.40966797	0.023925781	-0.86547852	28.464844	0.2253418	0	0	0	0	0	0	0	0	0	0.95776367	0.042236328	0.35961914	-0.18994141	0.071777344	0.09765625	-0.22	-21474836	-0.007	0	-0.216
112	113	113	Category M	-0.25195313	-0.023925781	-1.0439453	0.17163086	-0.21655273	0.41601563	-4.28	-0.204	19/11/2017	19	11	2017	19:08:41	68921	0.5	19	8	41	-529	0.051513672	3.4933594	-0.41479492	0.0234375	-0.86767578	26.881348	0.24438477	0	0	0	0	0	0	0	0	0	0.9621582	0.037841797	0.38623047	0.1628418	-0.047363281	-0.17602539	-0.215	-21474836	-0.013	0	-0.212
113	114	114	Category M	-0.58789063	-0.047851563	-1.3078613	0.13916016	-0.19873047	0.43432617	-4.15	-0.208	19/11/2017	19	11	2017	19:08:41	68921	0.6	19	8	41	-427	0.051513672	3.4933594	-0.41552734	0.026611328	-0.87060547	17.219238	0.47558594	0	0	0	0	0	0	0	0	0	0.96508789	0.034912109	0.68383789	-0.17211914	-0.074462891	-0.43701172	-0.215	-21474836	-0.015	0	-0.212
114	115	115	Category M	-0.095947266	0.083984375	-0.93579102	0.14794922	-0.15332031	0.44799805	-4.31	-0.228	19/11/2017	19	11	2017	19:08:41	68921	0.7	19	8	41	-449	0.051513672	3.4933594	-0.41479492	0.021728516	-0.87475586	16.893799	0.33056641	0	0	0	0	0	0	0	0	0	0.96826172	0.031738281	0.44189453	0.31884766	0.062011719	-0.060791016	-0.216	-21474836	-0.007	0	-0.212
115	116	116	Category M	-0.16796875	0.011962891	-0.88793945	0.090087891	-0.15649414	0.46899414	-4.38	-0.212	19/11/2017	19	11	2017	19:08:41	68921	0.8	19	8	41	-327	0.051513672	3.4933594	-0.41381836	0.017822266	-0.87915039	19.47876	0.24609375	0	0	0	0	0	0	0	0	0	0.97192383	0.028076172	0.26049805	0.24584961	-0.005859375	-0.008544922	-0.219	-21474836	-0.004	0	-0.212
116	117	117	Category M	-0.59985352	-0.14379883	-0.77978516	-0.067626953	-0.2175293	0.46386719	-4.42	-0.229	19/11/2017	19	11	2017	19:08:41	68921	0.9	19	8	41	-357	0.051513672	3.4933594	-0.41601563	0.023193359	-0.87255859	15.939941	0.26513672	0	0	0	0	0	0	0	0	0	0.96704102	0.032958984	0.44360352	-0.18359375	-0.16699219	0.092773438	-0.225	-21474836	0.001	0	-0.228
117	118	118	Category M	-0.45581055	0.095947266	-0.76782227	-0.16088867	-0.25976563	0.43603516	-4.31	-0.236	19/11/2017	19	11	2017	19:08:42	68922	0	19	8	42	-470	0.051513672	3.4933594	-0.42016602	0.023925781	-0.87255859	10.001709	0.13183594	0	0	0	0	0	0	0	0	0	0.96875	0.03125	0.2121582	-0.035400391	0.071777344	0.10473633	-0.229	-21474836	0.008	0	-0.228
118	119	119	Category M	0.011962891	0.023925781	-0.85180664	-0.027832031	-0.26635742	0.44482422	-4.4	-0.237	19/11/2017	19	11	2017	19:08:42	68922	0.1	19	8	42	-344	0.051513672	3.4933594	-0.41918945	0.021972656	-0.87426758	9.9187012	0.43164063	0	0	0	0	0	0	0	0	0	0.9699707	0.030029297	0.45556641	0.43115234	0.001708984	0.022460938	-0.228	-21474836	0.009	0	-0.225
119	120	120	Category M	-0.34790039	0.21582031	-1.0917969	0.052978516	-0.23291016	0.44799805	-4.3	-0.237	19/11/2017	19	11	2017	19:08:42	68922	0.2	19	8	42	-437	0.051513672	3.4933594	-0.42041016	0.020263672	-0.87597656	13.486816	0.30004883	0	0	0	0	0	0	0	0	0	0.97192383	0.028076172	0.48388672	0.072509766	0.1953125	-0.21557617	-0.23	-21474836	0.011	0	-0.229
120	121	121	Category M	-0.34790039	-0.071777344	-1.1757813	0.057128906	-0.20556641	0.45605469	-4.41	-0.22	19/11/2017	19	11	2017	19:08:42	68922	0.3	19	8	42	-353	0.051513672	3.4933594	-0.41821289	0.019775391	-0.87524414	10.217773	0.32177734	0	0	0	0	0	0	0	0	0	0.97021484	0.029785156	0.46240234	0.0703125	-0.091552734	-0.30029297	-0.231	-21474836	0.008	0	-0.233
121	122	122	Category M	-0.37182617	-0.023925781	-1.0559082	0.125	-0.21069336	0.43676758	-4.11	-0.225	19/11/2017	19	11	2017	19:08:42	68922	0.4	19	8	42	-339	0.051513672	3.4933594	-0.41650391	0.018554688	-0.87988281	5.6628418	0.1862793	0	0	0	0	0	0	0	0	0	0.97363281	0.026367188	0.26293945	0.044677734	-0.042480469	-0.17578125	-0.232	-21474836	0.011	0	-0.233
122	123	123	Category M	-0.38378906	-0.023925781	-0.79199219	0.087158203	-0.20776367	0.44726563	-4.38	-0.233	19/11/2017	19	11	2017	19:08:42	68922	0.5	19	8	42	-491	0.051513672	3.4933594	-0.41552734	0.018554688	-0.87939453	8.8312988	0.10229492	0	0	0	0	0	0	0	0	0	0.97265625	0.02734375	0.16162109	0.031738281	-0.042480469	0.087402344	-0.232	-21474836	0.01	0	-0.225
123	124	124	Category M	-0.51586914	0.10791016	-0.76782227	0.048339844	-0.21875	0.45825195	-4.14	-0.241	19/11/2017	19	11	2017	19:08:42	68922	0.6	19	8	42	-541	0.051513672	3.4933594	-0.41772461	0.016601563	-0.87597656	15.508545	0.171875	0	0	0	0	0	0	0	0	0	0.97045898	0.029541016	0.29736328	-0.097900391	0.091064453	0.1081543	-0.225	-21474836	0	0	-0.22
124	125	125	Category M	-0.41992188	0.095947266	-0.79199219	0.01953125	-0.19848633	0.47363281	-4.24	-0.24	19/11/2017	19	11	2017	19:08:42	68922	0.7	19	8	42	-516	0.051513672	3.4933594	-0.41674805	0.015136719	-0.87451172	12.859619	0.11523438	0	0	0	0	0	0	0	0	0	0.96875	0.03125	0.16601563	-0.002929688	0.080566406	0.082519531	-0.224	-21474836	-0.003	0	-0.212
125	126	126	Category M	-0.32397461	-0.15576172	-1.2839355	0.046142578	-0.18725586	0.4699707	-4.39	-0.195	19/11/2017	19	11	2017	19:08:42	68922	0.8	19	8	42	-538	0.051513672	3.4933594	-0.41625977	0.012695313	-0.87670898	13.968262	0.45019531	0	0	0	0	0	0	0	0	0	0.97070313	0.029296875	0.66821289	0.092285156	-0.16845703	-0.40698242	-0.222	-21474836	-0.006	0	-0.212
126	127	127	Category M	-0.2878418	0.023925781	-0.85180664	0.082275391	-0.1496582	0.4699707	-4.4	-0.212	19/11/2017	19	11	2017	19:08:42	68922	0.9	19	8	42	-403	0.051513672	3.4933594	-0.41430664	0.014404297	-0.87792969	18.304688	0.12939453	0	0	0	0	0	0	0	0	0	0.97094727	0.029052734	0.16210938	0.12646484	0.009277344	0.026123047	-0.217	-21474836	-0.006	0	-0.212
127	128	128	Category M	-0.38378906	0.13183594	-0.51586914	0.073486328	-0.15112305	0.47827148	-4.4	-0.212	19/11/2017	19	11	2017	19:08:43	68923	0	19	8	43	-414	0.051513672	3.4933594	-0.41210938	0.015625	-0.87719727	17.950928	0.38037109	0	0	0	0	0	0	0	0	0	0.96923828	0.030761719	0.50585938	0.028320313	0.1159668	0.36132813	-0.214	-21474836	-0.013	0	-0.212
128	129	129	Category M	-0.52783203	-0.047851563	-0.80395508	0.038330078	-0.18554688	0.46508789	-4.25	-0.207	19/11/2017	19	11	2017	19:08:43	68923	0.1	19	8	43	-436	0.051513672	3.4933594	-0.41552734	0.010009766	-0.87426758	12.897949	0.14453125	0	0	0	0	0	0	0	0	0	0.96801758	0.031982422	0.24072266	-0.11206055	-0.057861328	0.0703125	-0.214	-21474836	-0.009	0	-0.208
129	130	130	Category M	-0.25195313	-0.20385742	-1.0078125	0.023193359	-0.19116211	0.4675293	-4.33	-0.219	19/11/2017	19	11	2017	19:08:43	68923	0.2	19	8	43	-424	0.051513672	3.4933594	-0.42529297	0.016113281	-0.8671875	12.605957	0.31323242	0	0	0	0	0	0	0	0	0	0.96606445	0.033935547	0.53393555	0.17333984	-0.2199707	-0.14038086	-0.217	-21474836	-0.006	0	-0.212
130	131	131	Category M	-0.41992188	0.023925781	-0.92382813	0.052001953	-0.12329102	0.48144531	-4.22	-0.244	19/11/2017	19	11	2017	19:08:43	68923	0.3	19	8	43	-444	0.051513672	3.4933594	-0.42333984	0.015136719	-0.86523438	17.541504	0.059082031	0	0	0	0	0	0	0	0	0	0.96337891	0.036621094	0.070800781	0.003417969	0.008544922	-0.058349609	-0.219	-21474836	-0.004	0	-0.212
131	132	132	Category M	-0.43188477	-0.011962891	-0.77978516	0.028808594	-0.13989258	0.48486328	-4.24	-0.208	19/11/2017	19	11	2017	19:08:43	68923	0.4	19	8	43	-432	0.051513672	3.4933594	-0.42773438	0.008544922	-0.87255859	15.470703	0.095214844	0	0	0	0	0	0	0	0	0	0.97192383	0.028076172	0.11743164	-0.00390625	-0.020507813	0.092773438	-0.222	-21474836	-0.003	0	-0.208
132	133	133	Category M	-0.45581055	0.059814453	-0.89990234	0.002441406	-0.13134766	0.49511719	-4.26	-0.229	19/11/2017	19	11	2017	19:08:43	68923	0.5	19	8	43	-436	0.051513672	3.4933594	-0.42919922	0.011474609	-0.87060547	5.0012207	0.062255859	0	0	0	0	0	0	0	0	0	0.97070313	0.029296875	0.10400391	-0.026611328	0.048095703	-0.029052734	-0.222	-21474836	-0.007	0	-0.219
133	134	134	Category M	-0.27587891	-0.17993164	-0.79199219	0.020019531	-0.14013672	0.48803711	-4.36	-0.225	19/11/2017	19	11	2017	19:08:43	68923	0.6	19	8	43	-445	0.051513672	3.4933594	-0.4309082	0.008789063	-0.8659668	1.1503906	0.25512695	0	0	0	0	0	0	0	0	0	0.96728516	0.032714844	0.41796875	0.1550293	-0.1887207	0.073974609	-0.225	-21474836	0.002	0	-0.224
134	135	135	Category M	-0.25195313	-0.16796875	-0.91186523	0.068359375	-0.15429688	0.47412109	-4.38	-0.208	19/11/2017	19	11	2017	19:08:43	68923	0.7	19	8	43	-407	0.051513672	3.4933594	-0.43408203	0.010742188	-0.86767578	1.4401855	0.2590332	0	0	0	0	0	0	0	0	0	0.97021484	0.029785156	0.4050293	0.18212891	-0.17871094	-0.043945313	-0.221	-21474836	-0.001	0	-0.212
135	136	136	Category M	-0.3359375	-0.023925781	-0.89990234	0.056884766	-0.1418457	0.48046875	-4.26	-0.237	19/11/2017	19	11	2017	19:08:43	68923	0.8	19	8	43	-549	0.051513672	3.4933594	-0.43139648	0.010009766	-0.86669922	3.7182617	0.10668945	0	0	0	0	0	0	0	0	0	0.96826172	0.031738281	0.16259766	0.095458984	-0.033935547	-0.032958984	-0.222	-21474836	-0.001	0	-0.224
136	137	137	Category M	-0.23999023	-0.071777344	-0.75585938	0.055419922	-0.16748047	0.47192383	-4.47	-0.224	19/11/2017	19	11	2017	19:08:43	68923	0.9	19	8	43	-513	0.051513672	3.4933594	-0.43066406	0.005859375	-0.87036133	10.05542	0.2355957	0	0	0	0	0	0	0	0	0	0.97119141	0.028808594	0.38305664	0.19067383	-0.077636719	0.11450195	-0.223	-21474836	0.002	0	-0.224
137	138	138	Category M	-0.88793945	0.047851563	-1.0439453	0.047607422	-0.21972656	0.45825195	-4.42	-0.212	19/11/2017	19	11	2017	19:08:44	68924	0	19	8	44	-546	0.051513672	3.4933594	-0.42724609	0.002197266	-0.87646484	14.002197	0.4921875	0	0	0	0	0	0	0	0	0	0.97509766	0.024902344	0.67358398	-0.46069336	0.045410156	-0.16723633	-0.224	-21474836	0.002	0	-0.224
138	139	139	Category M	-0.23999023	0.14379883	-0.81591797	0.033447266	-0.25634766	0.43969727	-4.46	-0.237	19/11/2017	19	11	2017	19:08:44	68924	0.1	19	8	44	-638	0.051513672	3.4933594	-0.42333984	0.003662109	-0.87280273	11.894775	0.23754883	0	0	0	0	0	0	0	0	0	0.9699707	0.030029297	0.38012695	0.18334961	0.13989258	0.056884766	-0.227	-21474836	0.003	0	-0.225
139	140	140	Category M	-0.27587891	0	-0.55175781	0.16040039	-0.27929688	0.39379883	-4.4	-0.229	19/11/2017	19	11	2017	19:08:44	68924	0.2	19	8	44	-760	0.051513672	3.4933594	-0.42407227	0.004882813	-0.87036133	17.157959	0.35131836	0	0	0	0	0	0	0	0	0	0.96826172	0.031738281	0.47167969	0.14819336	-0.004882813	0.31860352	-0.226	-21474836	-0.003	0	-0.225
140	141	141	Category M	-0.39599609	-0.047851563	-0.63598633	0.23413086	-0.20483398	0.38476563	-4.44	-0.225	19/11/2017	19	11	2017	19:08:44	68924	0.3	19	8	44	-706	0.051513672	3.4933594	-0.421875	0.002929688	-0.87304688	26.280762	0.24389648	0	0	0	0	0	0	0	0	0	0.96972656	0.030273438	0.31396484	0.025878906	-0.05078125	0.23706055	-0.228	-21474836	-0.007	0	-0.225
141	142	142	Category M	-0.58789063	0.13183594	-1.079834	0.21923828	-0.19360352	0.39355469	-4.43	-0.233	19/11/2017	19	11	2017	19:08:44	68924	0.4	19	8	44	-549	0.051513672	3.4933594	-0.41674805	0	-0.87280273	31.731689	0.29907227	0	0	0	0	0	0	0	0	0	0.96728516	0.032714844	0.50976563	-0.17089844	0.1315918	-0.20678711	-0.228	-21474836	0	0	-0.229
142	143	143	Category M	-0.39599609	0.19189453	-1.0197754	0.2409668	-0.23486328	0.36254883	-4.36	-0.232	19/11/2017	19	11	2017	19:08:44	68924	0.5	19	8	44	-493	0.051513672	3.4933594	-0.41748047	0	-0.87158203	32.2229	0.2434082	0	0	0	0	0	0	0	0	0	0.96630859	0.033691406	0.36157227	0.021484375	0.19189453	-0.14794922	-0.226	-21474836	-0.002	0	-0.225
143	144	144	Category M	-0.45581055	0.011962891	-0.68383789	0.25073242	-0.23535156	0.35644531	-4.35	-0.212	19/11/2017	19	11	2017	19:08:44	68924	0.6	19	8	44	-508	0.051513672	3.4933594	-0.42089844	0.001708984	-0.87597656	31.257324	0.1953125	0	0	0	0	0	0	0	0	0	0.97192383	0.028076172	0.23681641	-0.034667969	0.010009766	0.19213867	-0.222	-21474836	-0.005	0	-0.212
144	145	145	Category M	-0.25195313	-0.083984375	-0.52783203	0.26000977	-0.20458984	0.36889648	-4.37	-0.229	19/11/2017	19	11	2017	19:08:44	68924	0.7	19	8	44	-540	0.051513672	3.4933594	-0.42114258	0	-0.87988281	34.490967	0.3996582	0	0	0	0	0	0	0	0	0	0.97558594	0.024414063	0.60522461	0.16918945	-0.083740234	0.35205078	-0.219	-21474836	-0.006	0	-0.212
145	146	146	Category M	-0.64794922	0.15576172	-0.97192383	0.23071289	-0.20288086	0.390625	-4.26	-0.204	19/11/2017	19	11	2017	19:08:44	68924	0.8	19	8	44	-595	0.051513672	3.4933594	-0.42138672	-0.004394531	-0.87939453	37.530518	0.29223633	0	0	0	0	0	0	0	0	0	0.9753418	0.024658203	0.47900391	-0.22631836	0.16015625	-0.092285156	-0.22	-21474836	-0.002	0	-0.212
146	147	147	Category M	-0.3359375	0.011962891	-0.97192383	0.1875	-0.23901367	0.3894043	-4.2	-0.208	19/11/2017	19	11	2017	19:08:44	68924	0.9	19	8	44	-687	0.051513672	3.4933594	-0.42358398	-0.003417969	-0.87792969	35.259521	0.12939453	0	0	0	0	0	0	0	0	0	0.97460938	0.025390625	0.19702148	0.087646484	0.015380859	-0.09375	-0.219	-21474836	0.001	0	-0.208
147	148	148	Category M	-0.27587891	-0.14379883	-0.64794922	0.22753906	-0.22192383	0.38183594	-4.35	-0.237	19/11/2017	19	11	2017	19:08:45	68925	0	19	8	45	-684	0.051513672	3.4933594	-0.42871094	0	-0.87036133	31.006592	0.3059082	0	0	0	0	0	0	0	0	0	0.97021484	0.029785156	0.51928711	0.15283203	-0.14379883	0.22241211	-0.217	-21474836	-0.011	0	-0.208
148	149	149	Category M	-0.56396484	0.20385742	-0.82788086	0.20361328	-0.20166016	0.39990234	-4.63	-0.229	19/11/2017	19	11	2017	19:08:45	68925	0.111	19	8	45	-713	0.051513672	3.4933594	-0.43139648	-0.002929688	-0.87011719	32.789063	0.24926758	0	0	0	0	0	0	0	0	0	0.97119141	0.028808594	0.3815918	-0.13232422	0.20678711	0.042236328	-0.22	-21474836	-0.004	0	-0.208
149	150	150	Category M	-0.47998047	0.047851563	-0.91186523	0.17773438	-0.22729492	0.40673828	-4.5	-0.199	19/11/2017	19	11	2017	19:08:45	68925	0.222	19	8	45	-809	0.051513672	3.4853027	-0.43481445	-0.004150391	-0.87353516	30.39209	0.078613281	0	0	0	0	0	0	0	0	0	0.97583008	0.024169922	0.13525391	-0.044921875	0.052001953	-0.038085938	-0.225	-21474836	0.006	0	-0.225
150	151	151	Category M	-0.35986328	0.17993164	-0.69580078	0.27514648	-0.2253418	0.34570313	-4.49	-0.245	19/11/2017	19	11	2017	19:08:45	68925	0.333	19	8	45	-544	0.051513672	3.4853027	-0.43334961	-0.002929688	-0.8671875	24.583496	0.26123047	0	0	0	0	0	0	0	0	0	0.96948242	0.030517578	0.42797852	0.073486328	0.18286133	0.17138672	-0.227	-21474836	0.01	0	-0.229
151	152	152	Category M	-0.7199707	-0.047851563	-1.0917969	0.3269043	-0.23583984	0.29248047	-4.61	-0.232	19/11/2017	19	11	2017	19:08:45	68925	0.444	19	8	45	-572	0.051513672	3.4853027	-0.43847656	-0.001953125	-0.86669922	17.889893	0.36328125	0	0	0	0	0	0	0	0	0	0.97119141	0.028808594	0.55224609	-0.28125	-0.045654297	-0.22485352	-0.227	-21474836	0.013	0	-0.229
152	153	153	Category M	-0.32397461	0.25195313	-1.0678711	0.2668457	-0.23608398	0.34179688	-4.62	-0.225	19/11/2017	19	11	2017	19:08:45	68925	0.555	19	8	45	-709	0.051513672	3.4853027	-0.43579102	-0.004394531	-0.86865234	14.284668	0.34326172	0	0	0	0	0	0	0	0	0	0.97167969	0.028320313	0.56738281	0.11181641	0.25634766	-0.19897461	-0.228	-21474836	0.015	0	-0.225
153	154	154	Category M	-0.16796875	-0.44384766	-1.223877	0.2890625	-0.20068359	0.35327148	-4.12	-0.233	19/11/2017	19	11	2017	19:08:45	68925	0.666	19	8	45	-692	0.051513672	3.4853027	-0.43505859	-0.006835938	-0.86694336	11.031982	0.62402344	0	0	0	0	0	0	0	0	0	0.9699707	0.030029297	1.060791	0.26708984	-0.43676758	-0.35668945	-0.23	-21474836	0.025	0	-0.225
154	155	155	Category M	-0.21582031	-0.2878418	-1.1518555	0.19726563	-0.15380859	0.41894531	-3.76	-0.237	19/11/2017	19	11	2017	19:08:45	68925	0.777	19	8	45	-538	0.051513672	3.4853027	-0.43310547	-0.004638672	-0.85888672	5.2680664	0.46142578	0	0	0	0	0	0	0	0	0	0.96191406	0.038085938	0.79321289	0.21728516	-0.28295898	-0.29272461	-0.223	-21474836	0.018	0	-0.225
155	156	156	Category M	-0.51586914	0.50390625	-0.31176758	0.022216797	-0.10571289	0.49462891	-2.44	-0.208	19/11/2017	19	11	2017	19:08:45	68925	0.888	19	8	45	-626	0.051513672	3.4853027	-0.44287109	-0.006591797	-0.85693359	7.5483398	0.75048828	0	0	0	0	0	0	0	0	0	0.96484375	0.03515625	1.1286621	-0.072753906	0.51049805	0.54516602	-0.223	-21474836	0.012	0	-0.225
156	157	157	Category M	-0.50390625	0.011962891	-0.82788086	-0.065429688	-0.064453125	0.5012207	-1.53	-0.208	19/11/2017	19	11	2017	19:08:46	68926	0	19	8	46	-483	0.051513672	3.4853027	-0.44580078	-0.006591797	-0.85424805	4.947998	0.06640625	0	0	0	0	0	0	0	0	0	0.96362305	0.036376953	0.10302734	-0.057861328	0.018554688	0.026367188	-0.224	-21474836	0.009	0	-0.216
157	158	158	Category M	-0.19189453	-0.13183594	-1.0197754	0.025146484	-0.17871094	0.47241211	-1.56	-0.228	19/11/2017	19	11	2017	19:08:46	68926	0.09	19	8	46	-496	0.051513672	3.4853027	-0.44726563	-0.002685547	-0.85522461	6.5820313	0.32983398	0	0	0	0	0	0	0	0	0	0.96508789	0.034912109	0.54882813	0.25537109	-0.12890625	-0.16430664	-0.221	-21474836	0	0	-0.216
158	159	159	Category M	-0.47998047	-0.047851563	-0.95996094	0.17602539	-0.20605469	0.41870117	-1.55	-0.233	19/11/2017	19	11	2017	19:08:46	68926	0.181	19	8	46	-507	0.051513672	3.4853027	-0.44677734	-0.004882813	-0.85668945	6.706543	0.11621094	0	0	0	0	0	0	0	0	0	0.96630859	0.033691406	0.17895508	-0.032958984	-0.042724609	-0.10302734	-0.219	-21474836	-0.006	0	-0.208
159	160	160	Category M	-0.2878418	-0.011962891	-0.92382813	0.26391602	-0.18017578	0.38085938	-1.6	-0.216	19/11/2017	19	11	2017	19:08:46	68926	0.272	19	8	46	-428	0.051513672	3.4853027	-0.45703125	-0.005371094	-0.85351563	0.72241211	0.18334961	0	0	0	0	0	0	0	0	0	0.96801758	0.031982422	0.24609375	0.16918945	-0.006347656	-0.070068359	-0.219	-21474836	-0.008	0	-0.216
160	161	161	Category M	-0.25195313	-0.047851563	-1.0917969	0.38256836	-0.13378906	0.27612305	-1.83	-0.224	19/11/2017	19	11	2017	19:08:46	68926	0.363	19	8	46	-457	0.051513672	3.4853027	-0.46264648	-0.008056641	-0.85131836	11.756592	0.32202148	0	0	0	0	0	0	0	0	0	0.96899414	0.031005859	0.4909668	0.21069336	-0.039550781	-0.24023438	-0.223	-21474836	-0.01	0	-0.216
161	162	162	Category M	-0.50390625	0.023925781	-0.89990234	0.39038086	-0.14306641	0.27124023	-1.84	-0.208	19/11/2017	19	11	2017	19:08:46	68926	0.454	19	8	46	-544	0.051513672	3.4853027	-0.46459961	-0.005371094	-0.84765625	11.246582	0.071289063	0	0	0	0	0	0	0	0	0	0.96679688	0.033203125	0.12060547	-0.0390625	0.029296875	-0.052001953	-0.221	-21474836	-0.007	0	-0.216
162	163	163	Category M	-0.51586914	-0.023925781	-0.65991211	0.36791992	-0.15576172	0.28491211	-2.12	-0.233	19/11/2017	19	11	2017	19:08:46	68926	0.545	19	8	46	-491	0.051513672	3.4853027	-0.46508789	-0.004882813	-0.84521484	9.0463867	0.19287109	0	0	0	0	0	0	0	0	0	0.96459961	0.035400391	0.25488281	-0.050537109	-0.018798828	0.18530273	-0.222	-21474836	-0.005	0	-0.216
163	164	164	Category M	-0.671875	-0.035888672	-0.63598633	0.328125	-0.17333984	0.31713867	-1.41	-0.216	19/11/2017	19	11	2017	19:08:46	68926	0.636	19	8	46	-520	0.051513672	3.4853027	-0.46606445	-0.00390625	-0.84448242	15.480225	0.29443359	0	0	0	0	0	0	0	0	0	0.96459961	0.035400391	0.44604492	-0.20556641	-0.031982422	0.20849609	-0.225	-21474836	0.004	0	-0.224
164	165	165	Category M	-0.52783203	-0.095947266	-0.73193359	0.34741211	-0.16137695	0.30761719	-0.77	-0.237	19/11/2017	19	11	2017	19:08:46	68926	0.727	19	8	46	-499	0.051513672	3.4853027	-0.46362305	-0.010253906	-0.84448242	31.024414	0.1550293	0	0	0	0	0	0	0	0	0	0.96337891	0.036621094	0.26196289	-0.063964844	-0.085449219	0.11254883	-0.227	-21474836	0.011	0	-0.216
165	166	166	Category M	-0.49194336	0.035888672	-0.95996094	0.36279297	-0.14697266	0.29589844	-1.17	-0.237	19/11/2017	19	11	2017	19:08:46	68926	0.818	19	8	46	-532	0.051513672	3.4853027	-0.46728516	-0.013183594	-0.84301758	29.483398	0.12890625	0	0	0	0	0	0	0	0	0	0.96411133	0.035888672	0.19042969	-0.024414063	0.049072266	-0.11669922	-0.228	-21474836	0.008	0	-0.216
166	167	167	Category M	-0.41992188	0.15576172	-1.1037598	0.35864258	-0.1472168	0.30029297	-0.26	-0.233	19/11/2017	19	11	2017	19:08:46	68926	0.909	19	8	46	-528	0.051513672	3.4853027	-0.46801758	-0.009277344	-0.83618164	21.308594	0.31787109	0	0	0	0	0	0	0	0	0	0.95849609	0.041503906	0.48046875	0.048095703	0.16503906	-0.26733398	-0.223	-21474836	0.004	0	-0.216
167	168	168	Category M	-0.57592773	-0.31176758	-0.70776367	0.3605957	-0.11962891	0.3046875	0.83	-0.212	19/11/2017	19	11	2017	19:08:47	68927	0	19	8	47	-758	0.051513672	3.4853027	-0.46875	-0.011962891	-0.83740234	21.601318	0.34350586	0	0	0	0	0	0	0	0	0	0.9597168	0.040283203	0.53637695	-0.10693359	-0.29956055	0.12963867	-0.227	-21474836	0.006	0	-0.212
168	169	169	Category M	-0.92382813	-0.011962891	-0.47998047	0.25244141	-0.14160156	0.39575195	1.08	-0.208	19/11/2017	19	11	2017	19:08:47	68927	0.1	19	8	47	-796	0.051513672	3.4853027	-0.46850586	-0.015625	-0.84375	22.957764	0.58251953	0	0	0	0	0	0	0	0	0	0.96508789	0.034912109	0.82275391	-0.45507813	0.003662109	0.36376953	-0.223	-21474836	0.001	0	-0.212
169	170	170	Category M	-0.31176758	-0.13183594	-0.81591797	0.30883789	-0.12573242	0.35424805	0.89	-0.24	19/11/2017	19	11	2017	19:08:47	68927	0.2	19	8	47	-779	0.051513672	3.4853027	-0.46826172	-0.014648438	-0.84375	14.930176	0.19726563	0	0	0	0	0	0	0	0	0	0.96508789	0.034912109	0.30126953	0.15649414	-0.11694336	0.027832031	-0.223	-21474836	-0.007	0	-0.212
170	171	171	Category M	-0.671875	-0.13183594	-1.0439453	0.32666016	-0.11035156	0.33935547	2.01	-0.212	19/11/2017	19	11	2017	19:08:47	68927	0.3	19	8	47	-784	0.051513672	3.4853027	-0.47314453	-0.015136719	-0.8425293	1.9506836	0.3059082	0	0	0	0	0	0	0	0	0	0.96630859	0.033691406	0.51660156	-0.19848633	-0.11645508	-0.20117188	-0.223	-21474836	-0.01	0	-0.212
171	172	172	Category M	-0.58789063	0.15576172	-0.69580078	0.37182617	-0.12231445	0.28930664	2.74	-0.233	19/11/2017	19	11	2017	19:08:47	68927	0.4	19	8	47	-848	0.051513672	3.4853027	-0.47167969	-0.014404297	-0.84204102	5.0290527	0.25268555	0	0	0	0	0	0	0	0	0	0.96533203	0.034667969	0.43286133	-0.1159668	0.17016602	0.14624023	-0.225	-21474836	-0.006	0	-0.228
172	173	173	Category M	-0.46777344	-0.41992188	-0.70776367	0.37255859	-0.14331055	0.28173828	0.88	-0.233	19/11/2017	19	11	2017	19:08:47	68927	0.5	19	8	47	-595	0.051513672	3.4853027	-0.47363281	-0.015136719	-0.84228516	5.7182617	0.42651367	0	0	0	0	0	0	0	0	0	0.96655273	0.033447266	0.54516602	0.005859375	-0.40454102	0.13452148	-0.229	-21474836	-0.003	0	-0.228
173	174	174	Category M	-0.74389648	0.16796875	-1.1159668	0.375	-0.13085938	0.29052734	-1.03	-0.229	19/11/2017	19	11	2017	19:08:47	68927	0.6	19	8	47	-604	0.051513672	3.4853027	-0.47070313	-0.017333984	-0.8425293	6.027832	0.4284668	0	0	0	0	0	0	0	0	0	0.96533203	0.034667969	0.73168945	-0.27294922	0.18530273	-0.27319336	-0.223	-21474836	-0.008	0	-0.212
174	175	175	Category M	-0.17993164	0.035888672	-1.0078125	0.37280273	-0.13598633	0.28564453	-0.55	-0.228	19/11/2017	19	11	2017	19:08:47	68927	0.7	19	8	47	-604	0.051513672	3.4853027	-0.47119141	-0.015869141	-0.84326172	0.24804688	0.33862305	0	0	0	0	0	0	0	0	0	0.96606445	0.033935547	0.5078125	0.29125977	0.051757813	-0.16430664	-0.222	-21474836	-0.012	0	-0.228
175	176	176	Category M	-0.44384766	-0.31176758	-1.0678711	0.34570313	-0.12597656	0.32250977	-0.16	-0.208	19/11/2017	19	11	2017	19:08:47	68927	0.8	19	8	47	-701	0.051513672	3.4853027	-0.47241211	-0.013916016	-0.84204102	3.9506836	0.37475586	0	0	0	0	0	0	0	0	0	0.96557617	0.034423828	0.55224609	0.028564453	-0.29760742	-0.22558594	-0.223	-21474836	-0.005	0	-0.225
176	177	177	Category M	-0.31176758	-0.26391602	-1.1757813	0.19140625	-0.12133789	0.43896484	-0.05	-0.204	19/11/2017	19	11	2017	19:08:47	68927	0.9	19	8	47	-503	0.051513672	3.4853027	-0.47338867	-0.013427734	-0.84106445	2.845459	0.44799805	0	0	0	0	0	0	0	0	0	0.96533203	0.034667969	0.74658203	0.16162109	-0.25024414	-0.33447266	-0.221	-21474836	-0.009	0	-0.225
177	178	178	Category M	-0.37182617	0.27587891	-0.37182617	0.081787109	-0.078369141	0.48950195	0.3	-0.236	19/11/2017	19	11	2017	19:08:48	68928	0	19	8	48	-596	0.051513672	3.4853027	-0.47290039	-0.011230469	-0.84008789	0.61425781	0.55859375	0	0	0	0	0	0	0	0	0	0.96411133	0.035888672	0.85693359	0.10107422	0.28710938	0.46826172	-0.222	-21474836	-0.006	0	-0.225
178	179	179	Category M	-0.55175781	0.2277832	-0.52783203	-0.048339844	-0.049804688	0.50292969	0.64	-0.225	19/11/2017	19	11	2017	19:08:48	68928	0.1	19	8	48	-533	0.051513672	3.4853027	-0.47070313	-0.013427734	-0.83935547	10.312012	0.40234375	0	0	0	0	0	0	0	0	0	0.96240234	0.037597656	0.6340332	-0.080810547	0.24121094	0.31152344	-0.224	-21474836	-0.003	0	-0.225
179	180	180	Category M	-0.38378906	-0.20385742	-1.1159668	-0.028808594	-0.16699219	0.48413086	0.81	-0.234	19/11/2017	19	11	2017	19:08:48	68928	0.2	19	8	48	-521	0.051513672	3.4853027	-0.47241211	-0.016113281	-0.83935547	12.206055	0.34570313	0	0	0	0	0	0	0	0	0	0.96337891	0.036621094	0.55273438	0.088623047	-0.1875	-0.27636719	-0.229	-21474836	0.001	0	-0.234
180	181	181	Category M	-0.14379883	-0.095947266	-0.95996094	0.1328125	-0.23999023	0.41552734	0.84	-0.24	19/11/2017	19	11	2017	19:08:48	68928	0.3	19	8	48	-462	0.051513672	3.4853027	-0.47485352	-0.014404297	-0.84204102	7.6672363	0.36083984	0	0	0	0	0	0	0	0	0	0.96704102	0.032958984	0.53027344	0.33105469	-0.081298828	-0.11767578	-0.235	-21474836	0.014	0	-0.234
181	182	182	Category M	-0.46777344	0.035888672	-0.83984375	0.2878418	-0.23706055	0.31860352	0.33	-0.238	19/11/2017	19	11	2017	19:08:48	68928	0.4	19	8	48	-554	0.051513672	3.4853027	-0.47338867	-0.012695313	-0.84594727	2.786377	0.049316406	0	0	0	0	0	0	0	0	0	0.96972656	0.030273438	0.060791016	0.005615234	0.048583984	0.006103516	-0.228	-21474836	0.006	0	-0.229
182	183	183	Category M	-0.52783203	0.059814453	-1.079834	0.36816406	-0.16821289	0.27368164	0.1	-0.237	19/11/2017	19	11	2017	19:08:48	68928	0.5	19	8	48	-538	0.051513672	3.4853027	-0.4699707	-0.016113281	-0.84521484	10.830811	0.25317383	0	0	0	0	0	0	0	0	0	0.96704102	0.032958984	0.3684082	-0.057617188	0.075927734	-0.234375	-0.228	-21474836	0.009	0	-0.229
183	184	184	Category M	-0.57592773	0.047851563	-1.0319824	0.39135742	-0.16455078	0.24804688	-0.34	-0.194	19/11/2017	19	11	2017	19:08:48	68928	0.6	19	8	48	-521	0.051513672	3.4853027	-0.46972656	-0.018554688	-0.84301758	15.041992	0.2265625	0	0	0	0	0	0	0	0	0	0.96508789	0.034912109	0.36157227	-0.10595703	0.06640625	-0.1887207	-0.227	-21474836	0.01	0	-0.229
184	185	185	Category M	-0.57592773	-0.023925781	-0.50390625	0.34838867	-0.17895508	0.29150391	-1.49	-0.229	19/11/2017	19	11	2017	19:08:48	68928	0.7	19	8	48	-588	0.051513672	3.4853027	-0.46899414	-0.015869141	-0.84008789	12.006592	0.3527832	0	0	0	0	0	0	0	0	0	0.96240234	0.037597656	0.45068359	-0.10668945	-0.0078125	0.33618164	-0.225	-21474836	0.011	0	-0.225
185	186	186	Category M	-0.87597656	0.095947266	-0.82788086	0.33056641	-0.19995117	0.30932617	-2.54	-0.229	19/11/2017	19	11	2017	19:08:48	68928	0.8	19	8	48	-446	0.051513672	3.4853027	-0.47021484	-0.016601563	-0.84692383	7.2419434	0.42138672	0	0	0	0	0	0	0	0	0	0.96899414	0.031005859	0.53759766	-0.40551758	0.11254883	0.019042969	-0.222	-21474836	0.007	0	-0.22
186	187	187	Category M	-0.55175781	0.17993164	-0.73193359	0.34350586	-0.18261719	0.30273438	-2.12	-0.225	19/11/2017	19	11	2017	19:08:48	68928	0.9	19	8	48	-563	0.051513672	3.4853027	-0.46313477	-0.017822266	-0.84985352	6.6176758	0.24682617	0	0	0	0	0	0	0	0	0	0.96801758	0.031982422	0.40429688	-0.088378906	0.19775391	0.11791992	-0.218	-21474836	0.007	0	-0.22
187	188	188	Category M	-0.56396484	-0.071777344	-0.88793945	0.37329102	-0.20043945	0.25488281	-1.85	-0.22	19/11/2017	19	11	2017	19:08:49	68929	0	19	8	49	-567	0.052001953	3.4853027	-0.46850586	-0.018798828	-0.84912109	2.4863281	0.11547852	0	0	0	0	0	0	0	0	0	0.9699707	0.030029297	0.18676758	-0.095214844	-0.052734375	-0.038574219	-0.228	-21474836	0.019	0	-0.22
188	189	189	Category M	-0.57592773	0.13183594	-0.77978516	0.34033203	-0.20117188	0.29174805	-3.02	-0.212	19/11/2017	19	11	2017	19:08:49	68929	0.111	19	8	49	-525	0.052001953	3.4853027	-0.47021484	-0.015869141	-0.85180664	0.91967773	0.1953125	0	0	0	0	0	0	0	0	0	0.97338867	0.026611328	0.32543945	-0.10546875	0.14770508	0.072021484	-0.224	-21474836	0.011	0	-0.212
189	190	190	Category M	-0.59985352	0.071777344	-0.55175781	0.29321289	-0.22045898	0.32836914	-2.72	-0.254	19/11/2017	19	11	2017	19:08:49	68929	0.222	19	8	49	-558	0.052001953	3.4853027	-0.46484375	-0.019775391	-0.85327148	5.9433594	0.34277344	0	0	0	0	0	0	0	0	0	0.97192383	0.028076172	0.52807617	-0.13476563	0.091552734	0.30151367	-0.219	-21474836	0.007	0	-0.212
190	191	191	Category M	-0.82788086	-0.10791016	-0.81591797	0.25415039	-0.19921875	0.37304688	-2.88	-0.204	19/11/2017	19	11	2017	19:08:49	68929	0.333	19	8	49	-474	0.052001953	3.4853027	-0.4609375	-0.024414063	-0.85742188	9.5336914	0.37817383	0	0	0	0	0	0	0	0	0	0.97387695	0.026123047	0.49169922	-0.36669922	-0.083251953	0.041503906	-0.217	-21474836	0.002	0	-0.204
191	192	192	Category M	-0.38378906	-0.095947266	-0.92382813	0.26733398	-0.1809082	0.36669922	-3.29	-0.204	19/11/2017	19	11	2017	19:08:49	68929	0.444	19	8	49	-571	0.052001953	3.4853027	-0.45922852	-0.022705078	-0.85839844	8.7036133	0.12353516	0	0	0	0	0	0	0	0	0	0.97387695	0.026123047	0.21386719	0.075439453	-0.072998047	-0.065185547	-0.214	-21474836	0.002	0	-0.204
192	193	193	Category M	-0.20385742	-0.21582031	-0.91186523	0.35473633	-0.13623047	0.30712891	-3.54	-0.212	19/11/2017	19	11	2017	19:08:49	68929	0.555	19	8	49	-500	0.052001953	3.4853027	-0.45947266	-0.021240234	-0.85546875	3.6179199	0.32617188	0	0	0	0	0	0	0	0	0	0.97119141	0.028808594	0.5065918	0.25561523	-0.19433594	-0.056396484	-0.213	-21474836	-0.007	0	-0.204
193	194	194	Category M	-0.43188477	0.11987305	-0.671875	0.33520508	-0.12304688	0.3293457	-4.41	-0.198	19/11/2017	19	11	2017	19:08:49	68929	0.666	19	8	49	-436	0.052001953	3.4853027	-0.46166992	-0.027587891	-0.85253906	0.85131836	0.23510742	0	0	0	0	0	0	0	0	0	0.9699707	0.030029297	0.3581543	0.029785156	0.14746094	0.18066406	-0.205	-21474836	-0.019	0	-0.204
194	195	195	Category M	-0.87597656	-0.059814453	-0.77978516	0.27978516	-0.16748047	0.37158203	-3.74	-0.208	19/11/2017	19	11	2017	19:08:49	68929	0.777	19	8	49	-533	0.052001953	3.4853027	-0.46411133	-0.023681641	-0.84667969	6.5227051	0.41845703	0	0	0	0	0	0	0	0	0	0.96606445	0.033935547	0.51464844	-0.41162109	-0.035888672	0.066894531	-0.205	-21474836	-0.02	0	-0.204
195	196	196	Category M	-0.39599609	0.011962891	-0.671875	0.27075195	-0.17114258	0.37158203	-3.82	-0.208	19/11/2017	19	11	2017	19:08:49	68929	0.888	19	8	49	-557	0.052001953	3.4853027	-0.46875	-0.020507813	-0.84375	8.1992188	0.18945313	0	0	0	0	0	0	0	0	0	0.96557617	0.034423828	0.27709961	0.072753906	0.032470703	0.171875	-0.211	-21474836	-0.018	0	-0.208
196	197	197	Category M	-0.7199707	0.15576172	-0.85180664	0.35400391	-0.16162109	0.29418945	-4.87	-0.204	19/11/2017	19	11	2017	19:08:50	68930	0	19	8	50	-646	0.052001953	3.4853027	-0.46801758	-0.027587891	-0.85400391	2.3369141	0.31152344	0	0	0	0	0	0	0	0	0	0.97412109	0.025878906	0.43774414	-0.25170898	0.18334961	0.002197266	-0.215	-21474836	-0.012	0	-0.208
197	198	198	Category M	-0.41992188	-0.083984375	-0.88793945	0.36669922	-0.16894531	0.27709961	-5.17	-0.236	19/11/2017	19	11	2017	19:08:50	68930	0.1	19	8	50	-482	0.052001953	3.4853027	-0.46899414	-0.027587891	-0.85473633	3.4802246	0.081787109	0	0	0	0	0	0	0	0	0	0.9753418	0.024658203	0.13867188	0.049072266	-0.056152344	-0.032958984	-0.221	-21474836	-0.012	0	-0.208
198	199	199	Category M	-0.80395508	0	-0.58789063	0.37133789	-0.16894531	0.27880859	-4.97	-0.237	19/11/2017	19	11	2017	19:08:50	68930	0.2	19	8	50	-445	0.052001953	3.4853027	-0.47412109	-0.027587891	-0.85107422	1.6027832	0.42260742	0	0	0	0	0	0	0	0	0	0.97460938	0.025390625	0.62036133	-0.32958984	0.027587891	0.26318359	-0.225	-21474836	-0.006	0	-0.22
199	200	200	Category M	-0.80395508	0	-0.92382813	0.35888672	-0.17626953	0.28710938	-5.15	-0.233	19/11/2017	19	11	2017	19:08:50	68930	0.3	19	8	50	-432	0.052001953	3.4853027	-0.4765625	-0.029052734	-0.84960938	4.8303223	0.33666992	0	0	0	0	0	0	0	0	0	0.97460938	0.025390625	0.43041992	-0.32714844	0.029052734	-0.073974609	-0.227	-21474836	0.062	0	-0.233
200	201	201	Category M	-0.50390625	0.13183594	-0.88793945	0.3425293	-0.15917969	0.3125	-5.21	-0.233	19/11/2017	19	11	2017	19:08:50	68930	0.4	19	8	50	-348	0.052001953	3.4853027	-0.47949219	-0.031005859	-0.84790039	4.1386719	0.16943359	0	0	0	0	0	0	0	0	0	0.97460938	0.025390625	0.22705078	-0.024169922	0.1628418	-0.039794922	-0.233	-21474836	0.137	0	-0.233
201	202	202	Category M	-0.40795898	0.023925781	-0.85180664	0.35546875	-0.15942383	0.29614258	-4.84	-0.22	19/11/2017	19	11	2017	19:08:50	68930	0.5	19	8	50	-525	0.052001953	3.4853027	-0.48168945	-0.031005859	-0.84326172	1.6899414	0.092285156	0	0	0	0	0	0	0	0	0	0.97167969	0.028320313	0.13696289	0.073730469	0.054931641	-0.008300781	-0.228	-21474836	0.202	0	-0.229
202	203	203	Category M	-0.46777344	0.059814453	-0.73193359	0.3034668	-0.17016602	0.34033203	-4.93	-0.24	19/11/2017	19	11	2017	19:08:50	68930	0.6	19	8	50	-406	0.052001953	3.4853027	-0.47485352	-0.036132813	-0.84692383	4.8369141	0.14990234	0	0	0	0	0	0	0	0	0	0.97167969	0.028320313	0.21826172	0.007080078	0.095947266	0.11499023	-0.227	-21474836	0.265	-21436897	-0.22
203	204	204	Category M	-0.32397461	-0.40795898	-0.76782227	0.24487305	-0.19067383	0.37817383	-3.88	-0.208	19/11/2017	19	11	2017	19:08:50	68930	0.7	19	8	50	-411	0.052001953	3.4853027	-0.46899414	-0.032226563	-0.8449707	10.068848	0.40991211	0	0	0	0	0	0	0	0	0	0.96704102	0.032958984	0.59790039	0.14501953	-0.37548828	0.077148438	-0.221	-21474836	0.328	-21438289	-0.208
204	205	205	Category M	-0.70776367	-0.14379883	-0.68383789	0.21801758	-0.10961914	0.42700195	-2.74	-0.229	19/11/2017	19	11	2017	19:08:50	68930	0.8	19	8	50	-436	0.052001953	3.4853027	-0.45947266	-0.029785156	-0.85351563	7.3256836	0.32128906	0	0	0	0	0	0	0	0	0	0.96972656	0.030273438	0.53149414	-0.24804688	-0.11376953	0.16967773	-0.216	-21474836	0.388	-21439024	-0.208
205	206	206	Category M	-0.37182617	0.15576172	-0.74389648	0.21679688	-0.10327148	0.43212891	-1.97	-0.199	19/11/2017	19	11	2017	19:08:50	68930	0.9	19	8	50	-328	0.052001953	3.4853027	-0.44921875	-0.027099609	-0.86547852	3.4238281	0.23291016	0	0	0	0	0	0	0	0	0	0.97558594	0.024414063	0.38208008	0.077392578	0.18286133	0.12158203	-0.22	-21474836	0.396	-21439062	-0.208
206	207	207	Category M	-0.35986328	-0.17993164	-0.93579102	0.33789063	-0.077148438	0.33789063	-1.24	-0.204	19/11/2017	19	11	2017	19:08:51	68931	0	19	8	51	-470	0.052001953	3.4853027	-0.44262695	-0.027587891	-0.85400391	6.7158203	0.19165039	0	0	0	0	0	0	0	0	0	0.96240234	0.037597656	0.31689453	0.082763672	-0.15209961	-0.081542969	-0.219	-21474836	0.397	-21439080	-0.208
207	208	208	Category M	-0.35986328	-0.16796875	-1.0197754	0.390625	-0.1003418	0.27880859	-0.21	-0.245	19/11/2017	19	11	2017	19:08:51	68931	0.1	19	8	51	-403	0.052001953	3.4853027	-0.43530273	-0.027099609	-0.86547852	11.545654	0.22192383	0	0	0	0	0	0	0	0	0	0.96923828	0.030761719	0.37036133	0.075439453	-0.140625	-0.15405273	-0.221	-21474836	0.399	-21439080	-0.22
208	209	209	Category M	-0.50390625	0.023925781	-0.80395508	0.37963867	-0.10498047	0.29003906	0.08	-0.232	19/11/2017	19	11	2017	19:08:51	68931	0.2	19	8	51	-386	0.052001953	3.4853027	-0.42822266	-0.020019531	-0.85839844	12.946045	0.10302734	0	0	0	0	0	0	0	0	0	0.9597168	0.040283203	0.17431641	-0.075439453	0.043945313	0.054443359	-0.222	-21474836	0.402	-21439099	-0.22
209	210	210	Category M	-0.64794922	-0.2277832	-0.91186523	0.33618164	-0.11547852	0.34130859	1.09	-0.22	19/11/2017	19	11	2017	19:08:51	68931	0.3	19	8	51	-432	0.052001953	3.4853027	-0.41943359	-0.019287109	-0.86010742	13.187744	0.31347656	0	0	0	0	0	0	0	0	0	0.95703125	0.04296875	0.48852539	-0.22827148	-0.20825195	-0.051513672	-0.23	-21474836	0.409	-21439089	-0.22
210	211	211	Category M	-0.29980469	0.071777344	-0.89990234	0.32910156	-0.092041016	0.3503418	0.98	-0.233	19/11/2017	19	11	2017	19:08:51	68931	0.4	19	8	51	-348	0.052001953	3.4853027	-0.41308594	-0.014404297	-0.86425781	12.564697	0.14672852	0	0	0	0	0	0	0	0	0	0.95800781	0.041992188	0.23535156	0.11328125	0.086181641	-0.035400391	-0.233	-21474836	0.413	-21439099	-0.232
211	212	212	Category M	-0.58789063	-0.059814453	-0.79199219	0.31958008	-0.14379883	0.34814453	0.36	-0.25	19/11/2017	19	11	2017	19:08:51	68931	0.5	19	8	51	-386	0.052001953	3.4853027	-0.40380859	-0.011474609	-0.85253906	16.225342	0.19946289	0	0	0	0	0	0	0	0	0	0.94335938	0.056640625	0.29272461	-0.18383789	-0.048095703	0.060546875	-0.231	-21474836	0.408	-21439071	-0.232
212	213	213	Category M	-0.2277832	-0.13183594	-0.91186523	0.30981445	-0.085693359	0.36254883	0.72	-0.22	19/11/2017	19	11	2017	19:08:51	68931	0.6	19	8	51	-331	0.052001953	3.4853027	-0.39624023	-0.013427734	-0.86743164	18.681885	0.21044922	0	0	0	0	0	0	0	0	0	0.95361328	0.046386719	0.33105469	0.16845703	-0.11816406	-0.044189453	-0.232	-21474836	0.407	-21439053	-0.22
213	214	214	Category M	-0.31176758	-0.059814453	-0.85180664	0.34228516	-0.068603516	0.34082031	1.04	-0.236	19/11/2017	19	11	2017	19:08:51	68931	0.7	19	8	51	-403	0.052001953	3.4853027	-0.39013672	-0.008056641	-0.86767578	20.459473	0.095214844	0	0	0	0	0	0	0	0	0	0.95141602	0.048583984	0.14624023	0.078369141	-0.051513672	0.015869141	-0.231	-21474836	0.404	-21439034	-0.233
214	215	215	Category M	-0.34790039	0	-0.81591797	0.31323242	-0.0703125	0.3605957	1.75	-0.237	19/11/2017	19	11	2017	19:08:51	68931	0.8	19	8	51	-449	0.052001953	3.4853027	-0.38305664	-0.009277344	-0.86279297	20.998779	0.059326172	0	0	0	0	0	0	0	0	0	0.9440918	0.055908203	0.091552734	0.03515625	0.009277344	0.046875	-0.234	-21474836	0.409	-21439053	-0.22
215	216	216	Category M	-0.40795898	0.011962891	-0.82788086	0.28271484	-0.078369141	0.38647461	1.78	-0.213	19/11/2017	19	11	2017	19:08:51	68931	0.9	19	8	51	-394	0.052001953	3.4853027	-0.3815918	-0.009277344	-0.87548828	21.022949	0.058349609	0	0	0	0	0	0	0	0	0	0.95507813	0.044921875	0.094970703	-0.026123047	0.021240234	0.047607422	-0.228	-21474836	0.404	-21439062	-0.22
216	217	217	Category M	-0.21582031	0.095947266	-0.671875	0.32543945	-0.10107422	0.35058594	2.22	-0.25	19/11/2017	19	11	2017	19:08:52	68932	0	19	8	52	-424	0.052001953	3.4853027	-0.37548828	-0.004150391	-0.86474609	19.643066	0.26977539	0	0	0	0	0	0	0	0	0	0.94287109	0.057128906	0.453125	0.15966797	0.10009766	0.19287109	-0.23	-21474836	0.406	-21439062	-0.225
217	218	218	Category M	-0.69580078	-0.11987305	-0.99584961	0.3203125	-0.11621094	0.34057617	3.17	-0.212	19/11/2017	19	11	2017	19:08:52	68932	0.1	19	8	52	-385	0.052001953	3.4853027	-0.37207031	0.000244141	-0.86328125	19.769043	0.36962891	0	0	0	0	0	0	0	0	0	0.94018555	0.059814453	0.57617188	-0.32348633	-0.12011719	-0.13232422	-0.228	-21474836	0.403	-21439053	-0.225
218	219	219	Category M	-0.38378906	-0.083984375	-0.80395508	0.30712891	-0.1081543	0.36816406	3.63	-0.233	19/11/2017	19	11	2017	19:08:52	68932	0.2	19	8	52	-448	0.052001953	3.4853027	-0.36791992	-0.004638672	-0.86694336	17.70752	0.10253906	0	0	0	0	0	0	0	0	0	0.94189453	0.058105469	0.15795898	-0.015625	-0.079101563	0.062988281	-0.227	-21474836	0.402	-21439053	-0.22
219	220	220	Category M	-0.47998047	0.14379883	-0.77978516	0.35888672	-0.096679688	0.31982422	3.02	-0.225	19/11/2017	19	11	2017	19:08:52	68932	0.3	19	8	52	-453	0.052001953	3.4853027	-0.36157227	-0.006591797	-0.86254883	13.255859	0.20849609	0	0	0	0	0	0	0	0	0	0.93530273	0.064697266	0.3515625	-0.11816406	0.15039063	0.082763672	-0.228	-21474836	0.404	-21439062	-0.22
220	221	221	Category M	-0.27587891	0.083984375	-0.94799805	0.36523438	-0.098144531	0.30761719	3.12	-0.232	19/11/2017	19	11	2017	19:08:52	68932	0.4	19	8	52	-415	0.052001953	3.4853027	-0.35864258	-0.005615234	-0.86962891	11.790771	0.14501953	0	0	0	0	0	0	0	0	0	0.94067383	0.059326172	0.25073242	0.082763672	0.089599609	-0.078125	-0.221	-21474836	0.393	-21439024	-0.22
221	222	222	Category M	-0.29980469	-0.14379883	-1.0078125	0.3515625	-0.099365234	0.32104492	3.2	-0.22	19/11/2017	19	11	2017	19:08:52	68932	0.5	19	8	52	-529	0.052001953	3.4853027	-0.35205078	-0.005859375	-0.86303711	12.907715	0.20629883	0	0	0	0	0	0	0	0	0	0.93212891	0.067871094	0.3347168	0.052246094	-0.13793945	-0.14453125	-0.222	-21474836	0.394	-21439024	-0.22
222	223	223	Category M	-0.38378906	0	-0.83984375	0.33862305	-0.092773438	0.33813477	2.92	-0.207	19/11/2017	19	11	2017	19:08:52	68932	0.6	19	8	52	-513	0.052001953	3.4853027	-0.34399414	-0.005859375	-0.8684082	14.753418	0.049316406	0	0	0	0	0	0	0	0	0	0.93408203	0.065917969	0.07421875	-0.039550781	0.005859375	0.028564453	-0.219	-21474836	0.392	-21439034	-0.212
223	224	224	Category M	-0.40795898	0.2277832	-0.45581055	0.29614258	-0.10473633	0.37231445	2.15	-0.22	19/11/2017	19	11	2017	19:08:52	68932	0.7	19	8	52	-530	0.052001953	3.4853027	-0.33618164	-0.006591797	-0.86889648	12.35083	0.48046875	0	0	0	0	0	0	0	0	0	0.93188477	0.068115234	0.71923828	-0.071533203	0.234375	0.41308594	-0.217	-21474836	0.39	-21439034	-0.212
224	225	225	Category M	-0.3359375	-0.14379883	-1.079834	0.34033203	-0.095947266	0.33496094	2.67	-0.211	19/11/2017	19	11	2017	19:08:52	68932	0.8	19	8	52	-504	0.052001953	3.4853027	-0.33129883	-0.004394531	-0.86279297	8.4848633	0.2578125	0	0	0	0	0	0	0	0	0	0.92407227	0.075927734	0.3605957	-0.004394531	-0.13916016	-0.21679688	-0.214	-21474836	0.387	-21439034	-0.212
225	226	226	Category M	-0.083984375	0.059814453	-1.1999512	0.30395508	-0.094726563	0.3659668	2.81	-0.212	19/11/2017	19	11	2017	19:08:52	68932	0.9	19	8	52	-492	0.051513672	3.4417969	-0.32739258	-0.003417969	-0.87524414	7.9060059	0.41064453	0	0	0	0	0	0	0	0	0	0.93432617	0.065673828	0.63134766	0.2434082	0.063232422	-0.32446289	-0.215	-21474836	0.387	-21439024	-0.211
226	227	227	Category M	-0.76782227	-0.059814453	-0.91186523	0.36108398	-0.086914063	0.31567383	2.8	-0.216	19/11/2017	19	11	2017	19:08:53	68933	0	19	8	53	-487	0.051513672	3.4417969	-0.31518555	-0.003662109	-0.86694336	11.736084	0.45800781	0	0	0	0	0	0	0	0	0	0.92260742	0.077392578	0.55297852	-0.45239258	-0.055908203	-0.044677734	-0.211	-21474836	0.385	-21439043	-0.211
227	228	228	Category M	-0.41992188	0.095947266	-0.87597656	0.33764648	-0.097167969	0.34228516	3.43	-0.225	19/11/2017	19	11	2017	19:08:53	68933	0.1	19	8	53	-476	0.051513672	3.4417969	-0.3112793	-0.009521484	-0.87792969	10.344482	0.15112305	0	0	0	0	0	0	0	0	0	0.93164063	0.068359375	0.21606445	-0.10839844	0.10546875	0.001953125	-0.209	-21474836	0.387	-21439080	-0.211
228	229	229	Category M	-0.11987305	-0.10791016	-0.93579102	0.37817383	-0.083007813	0.30419922	4.13	-0.187	19/11/2017	19	11	2017	19:08:53	68933	0.2	19	8	53	-535	0.051513672	3.4417969	-0.30249023	-0.007080078	-0.8737793	9.579834	0.2175293	0	0	0	0	0	0	0	0	0	0.92480469	0.075195313	0.34521484	0.18261719	-0.10058594	-0.061767578	-0.213	-21474836	0.391	-21439080	-0.208
229	230	230	Category M	-0.17993164	-0.3359375	-1.2478027	0.35351563	0.003173828	0.33056641	4.89	-0.204	19/11/2017	19	11	2017	19:08:53	68933	0.3	19	8	53	-450	0.051513672	3.4417969	-0.29638672	-0.012451172	-0.88110352	13.85791	0.50244141	0	0	0	0	0	0	0	0	0	0.9296875	0.0703125	0.80639648	0.11645508	-0.32324219	-0.36645508	-0.212	-21474836	0.392	-21439099	-0.208
230	231	231	Category M	-0.21582031	0.32397461	-0.77978516	0.26733398	0.030761719	0.40039063	5.47	-0.237	19/11/2017	19	11	2017	19:08:53	68933	0.4	19	8	53	-357	0.051513672	3.4417969	-0.2890625	-0.014404297	-0.88891602	11.865479	0.36303711	0	0	0	0	0	0	0	0	0	0.93481445	0.065185547	0.52075195	0.073242188	0.33837891	0.10913086	-0.215	-21474836	0.398	-21439126	-0.208
231	232	232	Category M	-0.74389648	0.071777344	-0.83984375	0.22436523	0.031738281	0.43334961	6.3	-0.208	19/11/2017	19	11	2017	19:08:53	68933	0.5	19	8	53	-541	0.051513672	3.4417969	-0.27929688	-0.013183594	-0.87988281	8.8186035	0.47363281	0	0	0	0	0	0	0	0	0	0.92333984	0.076660156	0.58935547	-0.46435547	0.084960938	0.040039063	-0.212	-21474836	0.399	-21439161	-0.208
232	233	233	Category M	-0.49194336	-0.26391602	-0.83984375	0.18774414	-0.061767578	0.45239258	5.55	-0.232	19/11/2017	19	11	2017	19:08:53	68933	0.6	19	8	53	-482	0.051513672	3.4417969	-0.27783203	-0.014160156	-0.88134766	4.1931152	0.33129883	0	0	0	0	0	0	0	0	0	0.92431641	0.075683594	0.50512695	-0.21386719	-0.24951172	0.041503906	-0.22	-21474836	0.406	-21439152	-0.208
233	234	234	Category M	-0.37182617	-0.13183594	-0.76782227	0.32861328	-0.10693359	0.34130859	4.85	-0.208	19/11/2017	19	11	2017	19:08:53	68933	0.7	19	8	53	-386	0.051513672	3.4417969	-0.2746582	-0.014648438	-0.88330078	3.6901855	0.19091797	0	0	0	0	0	0	0	0	0	0.92504883	0.074951172	0.32958984	-0.096923828	-0.11694336	0.11547852	-0.224	-21474836	0.406	-21439117	-0.229
234	235	235	Category M	-0.57592773	-0.023925781	-0.91186523	0.39257813	-0.069824219	0.28051758	5.97	-0.233	19/11/2017	19	11	2017	19:08:53	68933	0.8	19	8	53	-499	0.051513672	3.4417969	-0.26977539	-0.020019531	-0.87866211	4.0556641	0.30786133	0	0	0	0	0	0	0	0	0	0.91943359	0.080566406	0.34277344	-0.3059082	-0.003662109	-0.032958984	-0.225	-21474836	0.406	-21439108	-0.229
235	236	236	Category M	-0.45581055	-0.071777344	-1.1279297	0.44335938	-0.026855469	0.21533203	5.67	-0.229	19/11/2017	19	11	2017	19:08:53	68933	0.9	19	8	53	-499	0.051513672	3.4417969	-0.26147461	-0.020996094	-0.88989258	0.24853516	0.31103516	0	0	0	0	0	0	0	0	0	0.92797852	0.072021484	0.48266602	-0.1940918	-0.050537109	-0.23779297	-0.229	-21474836	0.407	-21439080	-0.229
236	237	237	Category M	-0.59985352	0.023925781	-0.88793945	0.45922852	-0.026611328	0.17944336	6.09	-0.24	19/11/2017	19	11	2017	19:08:54	68934	0	19	8	54	-385	0.051513672	3.4417969	-0.25366211	-0.024902344	-0.89135742	0.033935547	0.34936523	0	0	0	0	0	0	0	0	0	0.92700195	0.072998047	0.3984375	-0.34594727	0.048828125	0.003417969	-0.227	-21474836	0.403	-21439062	-0.229
237	238	238	Category M	-0.59985352	-0.13183594	-0.7199707	0.44482422	-0.041748047	0.22045898	5.7	-0.237	19/11/2017	19	11	2017	19:08:54	68934	0.1	19	8	54	-393	0.051513672	3.4417969	-0.24755859	-0.032470703	-0.89990234	4.3908691	0.40771484	0	0	0	0	0	0	0	0	0	0.93383789	0.066162109	0.63134766	-0.35205078	-0.099121094	0.17993164	-0.233	-21474836	0.409	-21439062	-0.229
238	239	239	Category M	-0.671875	-0.16796875	-0.83984375	0.40625	-0.037841797	0.26464844	5.38	-0.22	19/11/2017	19	11	2017	19:08:54	68934	0.2	19	8	54	-532	0.051513672	3.4417969	-0.24682617	-0.038330078	-0.9050293	6.8510742	0.44897461	0	0	0	0	0	0	0	0	0	0.93896484	0.061035156	0.61962891	-0.42480469	-0.12939453	0.065185547	-0.231	-21474836	0.407	-21439062	-0.22
239	240	240	Category M	-0.51586914	-0.16796875	-0.79199219	0.3815918	-0.042724609	0.30029297	5.23	-0.24	19/11/2017	19	11	2017	19:08:54	68934	0.3	19	8	54	-389	0.051513672	3.4417969	-0.23876953	-0.0390625	-0.89941406	4.1552734	0.32373047	0	0	0	0	0	0	0	0	0	0.93139648	0.068603516	0.51318359	-0.27685547	-0.12866211	0.10742188	-0.165	-21474836	0.341	-21439062	-0.22
240	241	241	Category M	-0.43188477	-0.047851563	-0.73193359	0.37426758	-0.040527344	0.30664063	4.49	-0.22	19/11/2017	19	11	2017	19:08:54	68934	0.4	19	8	54	-537	0.051513672	3.4417969	-0.2331543	-0.036376953	-0.90039063	12.594727	0.26074219	0	0	0	0	0	0	0	0	0	0.9309082	0.069091797	0.37866211	-0.19848633	-0.011230469	0.16845703	-0.096	-21474836	0.273	-21439071	0.167
241	242	242	Category J	0.035888672	-0.38378906	-1.1879883	0.25805664	0.15869141	0.37036133	-3.65	0.167	20/11/2017	20	11	2017	8:53:54	32034	0.8	8	53	54	0	0.051025391	3.4740234	-0.22485352	-0.039550781	-0.90429688	21.884033	0.51635742	0	0	0	0	0	0	0	0	0	0.93286133	0.067138672	0.88842773	0.26074219	-0.34399414	-0.28344727	-0.026	-21474836	0.205	-21439089	0.171
242	243	243	Category J	-0.047851563	0.27587891	-0.50390625	0.19702148	0.18945313	0.39428711	-4.04	0.174	20/11/2017	20	11	2017	8:53:54	32034	0.9	8	53	54	0	0.051025391	3.4740234	-0.22216797	-0.041748047	-0.8984375	31.892822	0.53588867	0	0	0	0	0	0	0	0	0	0.92651367	0.073486328	0.88696289	0.17431641	0.31762695	0.39453125	0.038	37939.23	0.141	-2192.14	0.171
243	244	244	Category J	0.095947266	0.15576172	-1.3078613	0.17822266	0.19799805	0.39648438	-3.62	0.179	20/11/2017	20	11	2017	8:53:55	32035	0	8	53	55	0	0.051025391	3.4740234	-0.22338867	-0.046630859	-0.90820313	37.281494	0.55004883	0	0	0	0	0	0	0	0	0	0.9362793	0.063720703	0.92114258	0.31933594	0.20239258	-0.39941406	0.107	36547.67	0.071	-791.44	0.174
244	245	245	Category J	0.2878418	0.13183594	-1.6918945	0.18579102	0.23388672	0.37963867	-3.94	0.171	20/11/2017	20	11	2017	8:53:55	32035	0.111	8	53	55	0	0.051025391	3.4740234	-0.22460938	-0.045654297	-0.9128418	42.841553	0.94897461	0	0	0	0	0	0	0	0	0	0.94140625	0.05859375	1.4689941	0.51245117	0.17749023	-0.77880859	0.172	35812	0.006	-55.77	0.174
245	246	246	Category J	0.035888672	0	-0.047851563	0.067382813	0.20019531	0.44018555	-4.37	0.171	20/11/2017	20	11	2017	8:53:55	32035	0.222	8	53	55	0	0.051025391	3.4740234	-0.22143555	-0.040283203	-0.91577148	54.980957	0.90625	0	0	0	0	0	0	0	0	0	0.94311523	0.056884766	1.1657715	0.25732422	0.040283203	0.86791992	0.176	35774.65	0	0	0.179
246	247	247	Category J	0.16796875	0.17993164	-2.0158691	0.11206055	0.18164063	0.43481445	-4.33	0.174	20/11/2017	20	11	2017	8:53:55	32035	0.333	8	53	55	0	0.051513672	3.4981934	-0.2175293	-0.040283203	-0.92993164	61.785889	1.1730957	0	0	0	0	0	0	0	0	0	0.95581055	0.044189453	1.6914063	0.38549805	0.22021484	-1.0856934	0.178	35756.23	-0.001	9.19	0.179
247	248	248	Category J	0	0.25195313	-0.15576172	0.16601563	0.1652832	0.41625977	-4.58	0.188	20/11/2017	20	11	2017	8:53:55	32035	0.444	8	53	55	0	0.051513672	3.4981934	-0.21020508	-0.0390625	-0.92138672	61.581055	0.84570313	0	0	0	0	0	0	0	0	0	0.94580078	0.054199219	1.2670898	0.21020508	0.29101563	0.765625	0.178	35756.23	-0.002	18.42	0.183
248	249	249	Category J	-0.2277832	0.059814453	-0.59985352	0.13696289	0.2097168	0.41894531	-4.54	0.188	20/11/2017	20	11	2017	8:53:55	32035	0.555	8	53	55	0	0.051513672	3.4981934	-0.21142578	-0.03515625	-0.93310547	59.911621	0.34692383	0	0	0	0	0	0	0	0	0	0.95727539	0.042724609	0.44458008	-0.016113281	0.094970703	0.33325195	0.18	35737.98	-0.007	64.61	0.183
249	250	250	Category J	0.19189453	0.25195313	-1.1518555	0.11499023	0.18359375	0.42773438	-4.46	0.179	20/11/2017	20	11	2017	8:53:55	32035	0.666	8	53	55	0	0.051513672	3.4981934	-0.20361328	-0.032470703	-0.92651367	60.746826	0.53686523	0	0	0	0	0	0	0	0	0	0.94921875	0.05078125	0.90527344	0.39550781	0.28442383	-0.22509766	0.179	35747.09	-0.009	83.84	0.183
250	251	251	Category J	0.083984375	0.10791016	-0.10791016	0.10424805	0.16430664	0.44360352	-4.6	0.183	20/11/2017	20	11	2017	8:53:55	32035	0.777	8	53	55	0	0.051513672	3.4981934	-0.20117188	-0.031005859	-0.92260742	58.616211	0.87426758	0	0	0	0	0	0	0	0	0	0.94482422	0.055175781	1.2390137	0.28515625	0.13891602	0.81469727	0.18	35737.98	-0.01	92.95	0.183
251	252	252	Category J	0.011962891	0	-1.8837891	0.11450195	0.14208984	0.44970703	-4.48	0.163	20/11/2017	20	11	2017	8:53:55	32035	0.888	8	53	55	0	0.051513672	3.4981934	-0.1940918	-0.032226563	-0.92675781	53.271973	0.97924805	0	0	0	0	0	0	0	0	0	0.94750977	0.052490234	1.1953125	0.20605469	0.032226563	-0.95678711	0.177	35765.42	-0.008	75.05	0.179
252	253	253	Category J	0.011962891	0.011962891	-0.73193359	0.16113281	0.11157227	0.43530273	-4.28	0.179	20/11/2017	20	11	2017	8:53:56	32036	0	8	53	56	0	0.051513672	3.4981934	-0.18676758	-0.031005859	-0.91674805	39.955811	0.27490234	0	0	0	0	0	0	0	0	0	0.9362793	0.063720703	0.42675781	0.19873047	0.04296875	0.18481445	0.175	35783.92	-0.007	66.13	0.179
253	254	254	Category J	-0.17993164	0.071777344	-0.7199707	0.1472168	0.11425781	0.44360352	-3.92	0.175	20/11/2017	20	11	2017	8:53:56	32036	0.1	8	53	56	0	0.051513672	3.4981934	-0.18505859	-0.027587891	-0.92480469	29.009521	0.2277832	0	0	0	0	0	0	0	0	0	0.94360352	0.056396484	0.30957031	0.005126953	0.099365234	0.20483398	0.173	35802.59	-0.009	86.26	0.179
254	255	255	Category J	-0.059814453	0.035888672	-2.027832	0.12524414	0.11816406	0.45288086	-4.24	0.175	20/11/2017	20	11	2017	8:53:56	32036	0.2	8	53	56	0	0.051513672	3.4981934	-0.17895508	-0.02734375	-0.93115234	21.854248	1.1047363	0	0	0	0	0	0	0	0	0	0.94873047	0.051269531	1.2790527	0.11914063	0.063232422	-1.0964355	0.175	35783.92	-0.009	85.44	0.175
255	256	256	Category J	0.047851563	0.083984375	-0.21582031	0.14331055	0.094726563	0.44677734	-4.23	0.163	20/11/2017	20	11	2017	8:53:56	32036	0.3	8	53	56	0	0.051513672	3.4981934	-0.17651367	-0.026611328	-0.92114258	11.185059	0.74829102	0	0	0	0	0	0	0	0	0	0.93823242	0.061767578	1.0405273	0.22436523	0.1105957	0.70532227	0.176	35774.65	-0.007	65.82	0.175
256	257	257	Category J	-0.035888672	0.11987305	-1.0559082	0.10009766	0.078125	0.4699707	-4.49	0.195	20/11/2017	20	11	2017	8:53:56	32036	0.4	8	53	56	0	0.051513672	3.4981934	-0.1730957	-0.026611328	-0.9309082	2.7915039	0.23657227	0	0	0	0	0	0	0	0	0	0.94726563	0.052734375	0.40893555	0.13720703	0.14648438	-0.12475586	0.176	35774.65	-0.01	94.71	0.175
257	258	258	Category J	-0.035888672	-0.13183594	-0.65991211	0.12109375	0.049316406	0.46484375	-4.49	0.174	20/11/2017	20	11	2017	8:53:56	32036	0.5	8	53	56	0	0.051513672	3.4981934	-0.16723633	-0.027587891	-0.9284668	10.507568	0.31665039	0	0	0	0	0	0	0	0	0	0.94384766	0.056152344	0.50439453	0.13134766	-0.10400391	0.26855469	0.175	35783.92	-0.003	28.08	0.175
258	259	259	Category J	-0.047851563	0.059814453	-0.17993164	0.12963867	0.074951172	0.45654297	-4	0.175	20/11/2017	20	11	2017	8:53:56	32036	0.6	8	53	56	0	0.051513672	3.4981934	-0.15966797	-0.025146484	-0.92773438	20.327393	0.76074219	0	0	0	0	0	0	0	0	0	0.94165039	0.058349609	0.94482422	0.11181641	0.084960938	0.74780273	0.175	35783.92	-0.003	28.08	0.174
259	260	260	Category J	-0.14379883	-0.11987305	-1.6799316	0.11499023	0.10961914	0.46020508	-4.46	0.17	20/11/2017	20	11	2017	8:53:56	32036	0.7	8	53	56	0	0.051513672	3.4981934	-0.15576172	-0.022949219	-0.92871094	27.239502	0.75732422	0	0	0	0	0	0	0	0	0	0.94189453	0.058105469	0.85986328	0.011962891	-0.096679688	-0.75097656	0.176	35774.65	-0.001	9.27	0.174
260	261	261	Category J	0.38378906	-0.10791016	-0.44384766	0.12353516	0.10180664	0.45288086	-4.52	0.174	20/11/2017	20	11	2017	8:53:56	32036	0.8	8	53	56	0	0.051513672	3.4981934	-0.15087891	-0.023925781	-0.93041992	30.556152	0.7277832	0	0	0	0	0	0	0	0	0	0.94287109	0.057128906	1.1049805	0.53466797	-0.083740234	0.48657227	0.172	35812	0.002	-18.76	0.174
261	262	262	Category J	0.17993164	0.035888672	-1.2597656	0.12475586	0.076904297	0.45751953	-5.15	0.171	20/11/2017	20	11	2017	8:53:56	32036	0.9	8	53	56	0	0.051513672	3.4981934	-0.14868164	-0.024169922	-0.9296875	29.057373	0.46948242	0	0	0	0	0	0	0	0	0	0.94189453	0.058105469	0.71875	0.32861328	0.060058594	-0.32983398	0.172	35812	0	0	0.174
262	263	263	Category J	0.095947266	0	-1.1279297	0.1418457	0.078613281	0.44921875	-4.43	0.171	20/11/2017	20	11	2017	8:53:57	32037	0	8	53	57	0	0.051513672	3.4981934	-0.14648438	-0.021240234	-0.92822266	16.328857	0.31469727	0	0	0	0	0	0	0	0	0	0.93994141	0.060058594	0.46337891	0.24243164	0.021240234	-0.19946289	0.173	35802.59	0.003	-27.94	0.174
263	264	264	Category J	-0.19189453	0.21582031	-0.52783203	0.16162109	0.10766602	0.43945313	-4.52	0.174	20/11/2017	20	11	2017	8:53:57	32037	0.1	8	53	57	0	0.051513672	3.4981934	-0.14257813	-0.020996094	-0.92919922	10.896729	0.46850586	0	0	0	0	0	0	0	0	0	0.94018555	0.059814453	0.6875	-0.049072266	0.23681641	0.40136719	0.173	35802.59	0.001	-9.35	0.174
264	265	265	Category J	-0.26391602	0.059814453	-1.5	0.14013672	0.13012695	0.43847656	-4.97	0.183	20/11/2017	20	11	2017	8:53:57	32037	0.2	8	53	57	0	0.051513672	3.4981934	-0.13867188	-0.022949219	-0.93481445	8.5192871	0.58447266	0	0	0	0	0	0	0	0	0	0.9453125	0.0546875	0.77294922	-0.125	0.082763672	-0.56494141	0.173	35802.59	0.003	-27.94	0.174
265	266	266	Category J	0.095947266	0.071777344	-0.17993164	0.13671875	0.10791016	0.45166016	-4.6	0.167	20/11/2017	20	11	2017	8:53:57	32037	0.3	8	53	57	0	0.051513672	3.4981934	-0.13574219	-0.020507813	-0.93286133	3.9501953	0.79321289	0	0	0	0	0	0	0	0	0	0.94287109	0.057128906	1.0769043	0.23168945	0.092285156	0.75292969	0.172	35812	0.006	-55.77	0.175
266	267	267	Category J	-0.23999023	-0.2878418	-1.6079102	0.13061523	0.11328125	0.45092773	-4.54	0.175	20/11/2017	20	11	2017	8:53:57	32037	0.4	8	53	57	0	0.051513672	3.4981934	-0.13549805	-0.019775391	-0.92895508	1.777832	0.73706055	0	0	0	0	0	0	0	0	0	0.93896484	0.061035156	1.0510254	-0.10424805	-0.26782227	-0.67871094	0.174	35793.24	0.005	-46.15	0.183
267	268	268	Category J	0.14379883	0.11987305	-0.55175781	0.13818359	0.10498047	0.45092773	-4.44	0.166	20/11/2017	20	11	2017	8:53:57	32037	0.5	8	53	57	0	0.051513672	3.4981934	-0.12744141	-0.018554688	-0.92944336	3.3845215	0.48510742	0	0	0	0	0	0	0	0	0	0.93823242	0.061767578	0.78735352	0.27124023	0.13842773	0.37768555	0.178	35756.23	0.003	-27.31	0.183
268	269	269	Category J	-0.083984375	-0.29980469	-1.355957	0.17041016	0.11816406	0.42602539	-4.42	0.183	20/11/2017	20	11	2017	8:53:57	32037	0.6	8	53	57	0	0.051513672	3.4981934	-0.12304688	-0.019042969	-0.92993164	1.5036621	0.51147461	0	0	0	0	0	0	0	0	0	0.93823242	0.061767578	0.74560547	0.0390625	-0.28051758	-0.42578125	0.178	35756.23	0.003	-27.31	0.183
269	270	270	Category J	-0.011962891	-0.071777344	-1.1879883	0.11572266	0.13183594	0.44897461	-4.56	0.199	20/11/2017	20	11	2017	8:53:57	32037	0.7	8	53	57	0	0.051513672	3.4981934	-0.12280273	-0.017089844	-0.92993164	10.146484	0.28588867	0	0	0	0	0	0	0	0	0	0.93823242	0.061767578	0.42358398	0.11083984	-0.054443359	-0.2578125	0.18	35737.98	0.004	-36.01	0.183
270	271	271	Category J	-0.059814453	-0.011962891	-0.083984375	0.13623047	0.13085938	0.44335938	-4.23	0.179	20/11/2017	20	11	2017	8:53:57	32037	0.8	8	53	57	0	0.051513672	3.4981934	-0.12133789	-0.011474609	-0.92626953	14.248291	0.84448242	0	0	0	0	0	0	0	0	0	0.93408203	0.065917969	0.90429688	0.061523438	-0.000244141	0.84228516	0.183	35710.92	-0.002	18	0.191
271	272	272	Category J	-0.26391602	-0.17993164	-1.0559082	0.097900391	0.11572266	0.45727539	-4.19	0.183	20/11/2017	20	11	2017	8:53:57	32037	0.9	8	53	57	0	0.051513672	3.4981934	-0.11914063	-0.014892578	-0.92773438	1.217041	0.25390625	0	0	0	0	0	0	0	0	0	0.93554688	0.064453125	0.4375	-0.14453125	-0.16479492	-0.12792969	0.187	35675.38	-0.006	53.54	0.191
272	273	273	Category J	0.059814453	-0.26391602	-1.0559082	0.11669922	0.13598633	0.45166016	-4.98	0.191	20/11/2017	20	11	2017	8:53:58	32038	0	8	53	58	0	0.051513672	3.4981934	-0.11108398	-0.014892578	-0.92871094	9.9680176	0.32739258	0	0	0	0	0	0	0	0	0	0.93554688	0.064453125	0.54663086	0.17089844	-0.2487793	-0.12695313	0.186	35684.2	-0.003	26.72	0.191
273	274	274	Category J	-0.035888672	-0.29980469	-0.31176758	0.13085938	0.12084961	0.43969727	-4.47	0.191	20/11/2017	20	11	2017	8:53:58	32038	0.1	8	53	58	0	0.051513672	3.4981934	-0.10546875	-0.010498047	-0.9296875	16.74585	0.68579102	0	0	0	0	0	0	0	0	0	0.93554688	0.064453125	0.97680664	0.069580078	-0.2890625	0.61791992	0.182	35719.9	-0.006	54.75	0.183
274	275	275	Category J	-0.21582031	-0.13183594	-1.6799316	0.017578125	0.13745117	0.47216797	-4.11	0.174	20/11/2017	20	11	2017	8:53:58	32038	0.2	8	53	58	0	0.051513672	3.4981934	-0.10205078	-0.0078125	-0.93139648	10.525391	0.7668457	0	0	0	0	0	0	0	0	0	0.93701172	0.062988281	0.9855957	-0.11352539	-0.1237793	-0.74829102	0.181	35728.92	-0.009	83.08	0.183
275	276	276	Category J	0.2277832	-0.31176758	-0.77978516	-0.024658203	0.15136719	0.47167969	-4.01	0.178	20/11/2017	20	11	2017	8:53:58	32038	0.3	8	53	58	0	0.051513672	3.4981934	-0.096191406	-0.006591797	-0.93139648	33.740479	0.4699707	0	0	0	0	0	0	0	0	0	0.9362793	0.063720703	0.78076172	0.32397461	-0.30493164	0.15161133	0.178	35756.23	-0.006	55.77	0.179
276	277	277	Category J	-0.2277832	-0.45581055	-1.5358887	0.014404297	0.098632813	0.48608398	-3.67	0.17	20/11/2017	20	11	2017	8:53:58	32038	0.4	8	53	58	0	0.051513672	3.4981934	-0.091796875	-0.004882813	-0.92871094	169.448	0.76806641	0	0	0	0	0	0	0	0	0	0.93334961	0.066650391	1.1936035	-0.13574219	-0.45068359	-0.60693359	0.176	35774.65	-0.004	37.35	0.179
277	278	278	Category J	-0.37182617	-0.53979492	-1.2958984	-0.09765625	0.1237793	0.48217773	-3.04	0.167	20/11/2017	20	11	2017	8:53:58	32038	0.5	8	53	58	0	0.051513672	3.4981934	-0.085205078	-0.004638672	-0.92919922	136.57642	0.70874023	0	0	0	0	0	0	0	0	0	0.93310547	0.066894531	1.1877441	-0.28637695	-0.53491211	-0.36645508	0.176	35774.65	-0.007	65.82	0.178
278	279	279	Category J	-0.15576172	-0.059814453	-0.14379883	-0.10546875	0.10522461	0.47729492	-2.7	0.179	20/11/2017	20	11	2017	8:53:58	32038	0.6	8	53	58	0	0.051513672	3.4981934	-0.078613281	-0.002685547	-0.93188477	153.15308	0.79394531	0	0	0	0	0	0	0	0	0	0.93530273	0.064697266	0.92211914	-0.076904297	-0.056884766	0.78808594	0.176	35774.65	-0.007	65.82	0.178
279	280	280	Category J	-0.35986328	0.21582031	-1.0078125	-0.12915039	0.072753906	0.48828125	-2.52	0.191	20/11/2017	20	11	2017	8:53:58	32038	0.7	8	53	58	0	0.051513672	3.4981934	-0.071289063	-0.000244141	-0.93334961	160.98462	0.36791992	0	0	0	0	0	0	0	0	0	0.93603516	0.063964844	0.57885742	-0.28833008	0.21606445	-0.07421875	0.176	35774.65	0.001	-9.23	0.178
280	281	281	Category J	0.15576172	-0.13183594	-1.1999512	-0.10498047	0.0078125	0.50073242	-3.5	0.175	20/11/2017	20	11	2017	8:53:58	32038	0.8	8	53	58	0	0.051513672	3.4981934	-0.065917969	0.002441406	-0.93505859	153.6499	0.37036133	0	0	0	0	0	0	0	0	0	0.9375	0.0625	0.62060547	0.22167969	-0.13427734	-0.26464844	0.177	35765.42	0	0	0.178
281	282	282	Category J	-0.19189453	-0.14379883	-0.38378906	-0.077148438	-0.075195313	0.49853516	-3.5	0.178	20/11/2017	20	11	2017	8:53:58	32038	0.9	8	53	58	0	0.051513672	3.4981934	-0.061767578	0.003417969	-0.9375	164.09399	0.58740234	0	0	0	0	0	0	0	0	0	0.93945313	0.060546875	0.83105469	-0.12988281	-0.1472168	0.55371094	0.179	35747.09	-0.005	46.15	0.179
282	283	283	Category J	-0.55175781	-0.32397461	-1.5	-0.097900391	-0.094726563	0.49414063	-3.87	0.175	20/11/2017	20	11	2017	8:53:59	32039	0	8	53	59	0	0.051513672	3.4981934	-0.063964844	0.008544922	-0.93359375	146.06714	0.81787109	0	0	0	0	0	0	0	0	0	0.93579102	0.064208984	1.3864746	-0.48754883	-0.33251953	-0.56616211	0.179	35747.09	-0.004	36.83	0.179
283	284	284	Category J	-0.43188477	-0.34790039	-1.1518555	-0.12182617	-0.10058594	0.48535156	-3.69	0.178	20/11/2017	20	11	2017	8:53:59	32039	0.1	8	53	59	0	0.051513672	3.4981934	-0.064208984	0.005859375	-0.93896484	142.73804	0.55273438	0	0	0	0	0	0	0	0	0	0.94116211	0.058837891	0.93408203	-0.36743164	-0.35375977	-0.21264648	0.178	35756.23	-0.003	27.69	0.179
284	285	285	Category J	-0.44384766	0.2878418	-0.91186523	-0.11669922	-0.11230469	0.48217773	-3.49	0.179	20/11/2017	20	11	2017	8:53:59	32039	0.2	8	53	59	0	0.051025391	3.5545898	-0.06640625	0.004394531	-0.93408203	158.21338	0.47216797	0	0	0	0	0	0	0	0	0	0.93652344	0.063476563	0.68286133	-0.37719727	0.28320313	0.022216797	0.178	35756.23	-0.003	27.69	0.179
285	286	286	Category J	-0.059814453	0.16796875	-1.8718262	-0.071777344	-0.13745117	0.48608398	-4.09	0.183	20/11/2017	20	11	2017	8:53:59	32039	0.3	8	53	59	0	0.051025391	3.5545898	-0.071289063	0.003417969	-0.92431641	157.55493	0.96142578	0	0	0	0	0	0	0	0	0	0.92700195	0.072998047	1.123291	0.011474609	0.16430664	-0.94726563	0.176	35774.65	-0.003	27.94	0.179
286	287	287	Category J	0.21582031	-0.083984375	-0.25195313	-0.030761719	-0.19824219	0.46313477	-3.97	0.179	20/11/2017	20	11	2017	8:53:59	32039	0.4	8	53	59	0	0.051025391	3.5545898	-0.072753906	0.004150391	-0.93505859	8.029541	0.74682617	0	0	0	0	0	0	0	0	0	0.93798828	0.062011719	1.0600586	0.28857422	-0.088134766	0.68310547	0.177	35765.42	-0.001	9.23	0.179
287	288	288	Category J	-0.44384766	0.14379883	-1.9558105	-0.04296875	-0.20605469	0.46435547	-4.16	0.162	20/11/2017	20	11	2017	8:53:59	32039	0.5	8	53	59	0	0.051025391	3.5545898	-0.076171875	0.002197266	-0.92114258	30.572266	1.1066895	0	0	0	0	0	0	0	0	0	0.92431641	0.075683594	1.543457	-0.36743164	0.14135742	-1.0344238	0.176	35774.65	-0.002	18.59	0.179
288	289	289	Category J	0.10791016	0.2277832	-0.2878418	-0.13647461	-0.12841797	0.47485352	-4.19	0.184	20/11/2017	20	11	2017	8:53:59	32039	0.6	8	53	59	0	0.051025391	3.5545898	-0.077392578	-0.000488281	-0.93115234	24.093994	0.70727539	0	0	0	0	0	0	0	0	0	0.93432617	0.065673828	1.0568848	0.18530273	0.22827148	0.64331055	0.173	35802.59	0	0	0.179
289	290	290	Category J	-0.44384766	-0.10791016	-0.58789063	-0.13623047	-0.1340332	0.4765625	-4	0.174	20/11/2017	20	11	2017	8:53:59	32039	0.7	8	53	59	0	0.051025391	3.5545898	-0.075439453	-0.000976563	-0.93505859	18.27832	0.51733398	0	0	0	0	0	0	0	0	0	0.93798828	0.062011719	0.82226563	-0.36816406	-0.10668945	0.34716797	0.17	35830.93	0.008	-74.7	0.178
290	291	291	Category J	0.26391602	-0.023925781	-1.2358398	-0.16210938	-0.16088867	0.47021484	-4.23	0.157	20/11/2017	20	11	2017	8:53:59	32039	0.8	8	53	59	0	0.051025391	3.5545898	-0.079101563	-0.003417969	-0.93237305	20.607178	0.45825195	0	0	0	0	0	0	0	0	0	0.93579102	0.064208984	0.66650391	0.34301758	-0.020263672	-0.30322266	0.17	35830.93	0.01	-92.95	0.174
291	292	292	Category J	-0.011962891	0.047851563	0	-0.12475586	-0.20068359	0.46630859	-4.5	0.167	20/11/2017	20	11	2017	8:53:59	32039	0.9	8	53	59	0	0.051025391	3.5545898	-0.081054688	-0.004394531	-0.94262695	19.490967	0.9465332	0	0	0	0	0	0	0	0	0	0.94604492	0.053955078	1.0639648	0.069091797	0.052246094	0.94262695	0.169	35840.47	0.01	-93.38	0.178
292	293	293	Category J	-0.083984375	0.13183594	-1.5478516	-0.22216797	-0.18798828	0.43676758	-4.52	0.178	20/11/2017	20	11	2017	8:54:00	32040	0	8	54	0	0	0.051025391	3.5545898	-0.079345703	-0.002685547	-0.93945313	23.364746	0.62304688	0	0	0	0	0	0	0	0	0	0.94262695	0.057373047	0.74731445	-0.004394531	0.13452148	-0.6081543	0.168	35850.05	0.012	-112.07	0.174
293	294	294	Category J	0.16796875	-0.035888672	-1.3679199	-0.21166992	-0.13647461	0.46875	-4.79	0.154	20/11/2017	20	11	2017	8:54:00	32040	0.1	8	54	0	0	0.051025391	3.5545898	-0.079345703	-0.001220703	-0.93188477	18.069824	0.50244141	0	0	0	0	0	0	0	0	0	0.93530273	0.064697266	0.71801758	0.24731445	-0.034423828	-0.43579102	0.164	35888.85	0.016	-150.87	0.17
294	295	295	Category J	-0.14379883	0.059814453	0	-0.19189453	-0.14501953	0.46533203	-4.76	0.178	20/11/2017	20	11	2017	8:54:00	32040	0.2	8	54	0	0	0.051025391	3.5545898	-0.075439453	-0.000732422	-0.93359375	2.3657227	0.93823242	0	0	0	0	0	0	0	0	0	0.93676758	0.063232422	1.0625	-0.068115234	0.060546875	0.93359375	0.166	35869.36	0.014	-131.38	0.178
295	296	296	Category J	-0.14379883	0	-1.619873	-0.20996094	-0.18041992	0.45385742	-4.64	0.154	20/11/2017	20	11	2017	8:54:00	32040	0.3	8	54	0	0	0.051025391	3.5545898	-0.072021484	0.000976563	-0.91918945	7.1643066	0.70410156	0	0	0	0	0	0	0	0	0	0.92211914	0.077880859	0.77294922	-0.071533203	-0.000976563	-0.70043945	0.169	35840.47	0.005	-47.23	0.178
296	297	297	Category J	0.26391602	0.035888672	-0.47998047	-0.140625	-0.21972656	0.45263672	-4.62	0.17	20/11/2017	20	11	2017	8:54:00	32040	0.4	8	54	0	0	0.051025391	3.5545898	-0.072509766	0.000244141	-0.92333984	11.636963	0.55761719	0	0	0	0	0	0	0	0	0	0.92626953	0.073730469	0.81542969	0.33642578	0.035644531	0.44335938	0.166	35869.36	0.004	-38.43	0.178
297	298	298	Category L	-0.095947266	0.059814453	-0.92382813	-0.17236328	0.063232422	0.46337891	-3.58	0.183	20/11/2017	20	11	2017	8:54:06	32046	0.199	8	54	6	0	0.051025391	3.4740234	-0.071533203	-0.002441406	-0.92919922	16.29834	0.067138672	0	0	0	0	0	0	0	0	0	0.93212891	0.067871094	0.092285156	-0.024169922	0.062255859	0.005371094	0.172	35812	-0.002	18.93	0.179
298	299	299	Category L	-0.071777344	0.095947266	-0.88793945	-0.17602539	0.061523438	0.46435547	-3.8	0.158	20/11/2017	20	11	2017	8:54:06	32046	0.3	8	54	6	0	0.051025391	3.4740234	-0.069824219	-0.001464844	-0.92895508	28.414551	0.10595703	0	0	0	0	0	0	0	0	0	0.93164063	0.068359375	0.140625	-0.001708984	0.097412109	0.041015625	0.172	35812	-0.001	9.44	0.179
299	300	300	Category L	-0.083984375	0.059814453	-0.91186523	-0.17895508	0.066162109	0.46850586	-3.64	0.191	20/11/2017	20	11	2017	8:54:06	32046	0.4	8	54	6	0	0.051025391	3.4740234	-0.070068359	-0.002197266	-0.93432617	44.657471	0.067382813	0	0	0	0	0	0	0	0	0	0.93701172	0.062988281	0.098388672	-0.013671875	0.062011719	0.022460938	0.175	35783.92	-0.004	37.52	0.179
300	301	301	Category L	-0.10791016	0.071777344	-0.89990234	-0.17822266	0.065429688	0.46240234	-3.43	0.179	20/11/2017	20	11	2017	8:54:06	32046	0.5	8	54	6	0	0.051025391	3.4740234	-0.069335938	0	-0.93188477	47.478027	0.087402344	0	0	0	0	0	0	0	0	0	0.93432617	0.065673828	0.14233398	-0.038330078	0.071777344	0.031982422	0.174	35793.24	-0.003	28.2	0.179
301	302	302	Category L	-0.11987305	0.083984375	-0.88793945	-0.18188477	0.062744141	0.4675293	-3.59	0.17	20/11/2017	20	11	2017	8:54:06	32046	0.6	8	54	6	0	0.051025391	3.4740234	-0.072509766	0.001953125	-0.9309082	52.332275	0.10375977	0	0	0	0	0	0	0	0	0	0.93383789	0.066162109	0.17211914	-0.047119141	0.081787109	0.04296875	0.172	35812	-0.001	9.44	0.179
302	303	303	Category L	-0.059814453	0.035888672	-0.91186523	-0.17822266	0.064453125	0.46435547	-3.47	0.163	20/11/2017	20	11	2017	8:54:06	32046	0.7	8	54	6	0	0.051025391	3.4740234	-0.075439453	0.001953125	-0.92724609	57.556152	0.040283203	0	0	0	0	0	0	0	0	0	0.93017578	0.069824219	0.064941406	0.015625	0.033691406	0.015380859	0.176	35774.65	-0.007	65.82	0.179
303	304	304	Category L	-0.10791016	0.059814453	-0.91186523	-0.17944336	0.062011719	0.46459961	-3.45	0.171	20/11/2017	20	11	2017	8:54:06	32046	0.8	8	54	6	0	0.051269531	3.5594238	-0.076660156	0.001220703	-0.9284668	60.441162	0.068115234	0	0	0	0	0	0	0	0	0	0.93164063	0.068359375	0.10595703	-0.031005859	0.058349609	0.016601563	0.174	35793.24	-0.007	66.44	0.179
304	305	305	Category L	-0.095947266	0.059814453	-0.91186523	-0.18408203	0.057128906	0.46582031	-3.49	0.184	20/11/2017	20	11	2017	8:54:06	32046	0.9	8	54	6	0	0.051269531	3.5594238	-0.073486328	-0.000244141	-0.92504883	58.746582	0.065429688	0	0	0	0	0	0	0	0	0	0.92797852	0.072021484	0.095703125	-0.022216797	0.060058594	0.013183594	0.176	35774.65	-0.01	94.71	0.184
305	306	306	Category L	-0.059814453	0.10791016	-0.89990234	-0.18237305	0.062011719	0.46655273	-3.39	0.179	20/11/2017	20	11	2017	8:54:07	32047	0	8	54	7	0	0.051269531	3.5594238	-0.071533203	0	-0.92114258	49.145996	0.11035156	0	0	0	0	0	0	0	0	0	0.92407227	0.075927734	0.14086914	0.01171875	0.10766602	0.021240234	0.178	35756.23	-0.012	113.13	0.184
306	307	307	Category L	-0.11987305	0.047851563	-0.94799805	-0.18164063	0.058837891	0.46264648	-3.27	0.191	20/11/2017	20	11	2017	8:54:07	32047	0.1	8	54	7	0	0.051269531	3.5594238	-0.0703125	0.003173828	-0.93286133	43.167725	0.068115234	0	0	0	0	0	0	0	0	0	0.93530273	0.064697266	0.10913086	-0.049316406	0.044433594	-0.014892578	0.179	35747.09	-0.012	112.59	0.184
307	308	308	Category L	-0.083984375	0.047851563	-0.91186523	-0.18286133	0.061523438	0.46362305	-3.57	0.184	20/11/2017	20	11	2017	8:54:07	32047	0.2	8	54	7	0	0.051269531	3.5594238	-0.068359375	0.006347656	-0.91650391	35.872559	0.044433594	0	0	0	0	0	0	0	0	0	0.91918945	0.080810547	0.061523438	-0.015380859	0.041259766	0.004638672	0.181	35728.92	-0.015	140.44	0.184
308	309	309	Category L	-0.095947266	0.059814453	-0.93579102	-0.18237305	0.062011719	0.47070313	-3.66	0.166	20/11/2017	20	11	2017	8:54:07	32047	0.3	8	54	7	0	0.051269531	3.5594238	-0.07421875	0.004150391	-0.92895508	28.801025	0.059814453	0	0	0	0	0	0	0	0	0	0.93188477	0.068115234	0.083740234	-0.021484375	0.055419922	-0.006591797	0.181	35728.92	-0.013	121.13	0.184
309	310	310	Category L	-0.059814453	0.10791016	-0.94799805	-0.1875	0.059326172	0.46777344	-3.41	0.184	20/11/2017	20	11	2017	8:54:07	32047	0.4	8	54	7	0	0.051269531	3.5594238	-0.071533203	0.0078125	-0.92041016	22.234375	0.10424805	0	0	0	0	0	0	0	0	0	0.9230957	0.076904297	0.13916016	0.01171875	0.099853516	-0.02734375	0.184	35701.97	-0.012	110.03	0.184
310	311	311	Category L	-0.047851563	0.047851563	-0.89990234	-0.18457031	0.060302734	0.46557617	-3.14	0.184	20/11/2017	20	11	2017	8:54:07	32047	0.5	8	54	7	0	0.051269531	3.5594238	-0.072509766	0.008789063	-0.91088867	14.404297	0.047363281	0	0	0	0	0	0	0	0	0	0.91381836	0.086181641	0.074707031	0.024658203	0.038818359	0.010986328	0.181	35728.92	-0.008	73.67	0.184
311	312	312	Category L	-0.083984375	0.071777344	-0.92382813	-0.18481445	0.0625	0.46679688	-3.32	0.195	20/11/2017	20	11	2017	8:54:07	32047	0.6	8	54	7	0	0.051269531	3.5594238	-0.076660156	0.009277344	-0.93261719	9.947998	0.063232422	0	0	0	0	0	0	0	0	0	0.93579102	0.064208984	0.078369141	-0.007080078	0.062255859	0.008789063	0.181	35728.92	-0.01	92.52	0.184
312	313	313	Category L	-0.059814453	0.083984375	-0.91186523	-0.18237305	0.064453125	0.46655273	-3.5	0.174	20/11/2017	20	11	2017	8:54:07	32047	0.7	8	54	7	0	0.051269531	3.5594238	-0.071289063	0.010986328	-0.92919922	7.1118164	0.075683594	0	0	0	0	0	0	0	0	0	0.93212891	0.067871094	0.10180664	0.011474609	0.072753906	0.017333984	0.183	35710.92	-0.007	63.73	0.184
313	314	314	Category L	-0.095947266	0.083984375	-0.91186523	-0.18457031	0.060302734	0.46557617	-3.69	0.184	20/11/2017	20	11	2017	8:54:07	32047	0.8	8	54	7	0	0.051269531	3.5594238	-0.074951172	0.013183594	-0.92724609	3.8293457	0.075195313	0	0	0	0	0	0	0	0	0	0.93041992	0.069580078	0.10693359	-0.020751953	0.070556641	0.015380859	0.176	35774.65	0.001	-9.23	0.184
314	315	315	Category L	-0.095947266	0.071777344	-0.91186523	-0.18237305	0.059570313	0.45849609	-3.62	0.179	20/11/2017	20	11	2017	8:54:07	32047	0.9	8	54	7	0	0.051269531	3.5594238	-0.077148438	0.015380859	-0.94628906	0.88647461	0.068359375	0	0	0	0	0	0	0	0	0	0.94946289	0.050537109	0.10913086	-0.018554688	0.056152344	0.034423828	0.172	35812	0.007	-64.91	0.184
315	316	316	Category L	-0.10791016	0.071777344	-0.91186523	-0.18261719	0.058105469	0.4675293	-3.6	0.145	20/11/2017	20	11	2017	8:54:08	32048	0	8	54	8	0	0.051269531	3.5594238	-0.072509766	0.01953125	-0.92724609	0.17407227	0.064697266	0	0	0	0	0	0	0	0	0	0.93041992	0.069580078	0.1027832	-0.03515625	0.052001953	0.015380859	0.172	35812	0.008	-74.02	0.179
316	317	317	Category L	-0.083984375	0.035888672	-0.92382813	-0.18432617	0.056884766	0.46972656	-3.52	0.157	20/11/2017	20	11	2017	8:54:08	32048	0.1	8	54	8	0	0.051269531	3.5594238	-0.076660156	0.022705078	-0.93066406	0.94482422	0.016357422	0	0	0	0	0	0	0	0	0	0.93408203	0.065917969	0.027099609	-0.007080078	0.012939453	0.006835938	0.172	35812	0.006	-55.77	0.179
317	318	318	Category L	-0.059814453	0.023925781	-0.93579102	-0.18823242	0.057861328	0.46679688	-3.39	0.196	20/11/2017	20	11	2017	8:54:08	32048	0.2	8	54	8	0	0.051269531	3.5594238	-0.070068359	0.028564453	-0.92724609	2.333252	0.013916016	0	0	0	0	0	0	0	0	0	0.93041992	0.069580078	0.0234375	0.010253906	-0.004638672	-0.008300781	0.169	35840.47	0.011	-102.49	0.179
318	319	319	Category L	-0.083984375	0.035888672	-0.95996094	-0.18725586	0.061523438	0.46240234	-3.65	0.171	20/11/2017	20	11	2017	8:54:08	32048	0.3	8	54	8	0	0.051269531	3.5594238	-0.062011719	0.036865234	-0.91479492	3.6162109	0.050048828	0	0	0	0	0	0	0	0	0	0.91772461	0.082275391	0.067871094	-0.021728516	-0.000976563	-0.044921875	0.169	35840.47	0.007	-65.82	0.184
319	320	320	Category L	-0.083984375	0.059814453	-0.93579102	-0.1862793	0.05859375	0.45849609	-3.55	0.166	20/11/2017	20	11	2017	8:54:08	32048	0.4	8	54	8	0	0.051269531	3.5594238	-0.062011719	0.038574219	-0.92919922	4.189209	0.031005859	0	0	0	0	0	0	0	0	0	0.93212891	0.067871094	0.049316406	-0.021728516	0.020996094	-0.006347656	0.177	35765.42	0	0	0.184
320	321	321	Category L	-0.10791016	0.035888672	-0.91186523	-0.18164063	0.056396484	0.46142578	-3.54	0.184	20/11/2017	20	11	2017	8:54:08	32048	0.5	8	54	8	0	0.051269531	3.5594238	-0.059570313	0.038085938	-0.92456055	4.6674805	0.049804688	0	0	0	0	0	0	0	0	0	0.92749023	0.072509766	0.063232422	-0.048095703	-0.002197266	0.012695313	0.177	35765.42	-0.003	27.82	0.184
321	322	322	Category L	-0.13183594	0.023925781	-0.88793945	-0.18652344	0.05859375	0.46362305	-2.88	0.192	20/11/2017	20	11	2017	8:54:08	32048	0.6	8	54	8	0	0.051269531	3.5594238	-0.060546875	0.040039063	-0.92431641	5.1611328	0.081542969	0	0	0	0	0	0	0	0	0	0.92724609	0.072753906	0.12402344	-0.071044922	-0.016113281	0.036376953	0.174	35793.24	-0.001	9.35	0.179
322	323	323	Category L	-0.071777344	0.059814453	-0.93579102	-0.18725586	0.054443359	0.46459961	-2.87	0.154	20/11/2017	20	11	2017	8:54:08	32048	0.7	8	54	8	0	0.051269531	3.5594238	-0.057373047	0.044677734	-0.93603516	5.3696289	0.020751953	0	0	0	0	0	0	0	0	0	0.93896484	0.061035156	0.029785156	-0.014160156	0.014892578	0.000244141	0.175	35783.92	0.002	-18.5	0.179
323	324	324	Category L	-0.083984375	0.047851563	-0.91186523	-0.18725586	0.056152344	0.46582031	-3.26	0.179	20/11/2017	20	11	2017	8:54:08	32048	0.8	8	54	8	0	0.051269531	3.5594238	-0.048095703	0.050292969	-0.92041016	4.9660645	0.036621094	0	0	0	0	0	0	0	0	0	0.9230957	0.076904297	0.046875	-0.035644531	-0.002441406	0.008544922	0.175	35783.92	0.005	-45.94	0.183
324	325	325	Category L	-0.095947266	0.047851563	-0.91186523	-0.18994141	0.052246094	0.46289063	-3.04	0.175	20/11/2017	20	11	2017	8:54:08	32048	0.9	8	54	8	0	0.051269531	3.5594238	-0.043945313	0.054199219	-0.92236328	4.3105469	0.053222656	0	0	0	0	0	0	0	0	0	0.92480469	0.075195313	0.068847656	-0.051757813	-0.006347656	0.010498047	0.175	35783.92	-0.175	-35783.92	0.179
325	326	326	Category L	-0.083984375	0.059814453	-0.91186523	-0.18896484	0.0546875	0.46264648	-3.4	0.171	20/11/2017	20	11	2017	8:54:09	32049	0	8	54	9	0	0.051269531	3.5594238	-0.040527344	0.05078125	-0.92089844	3.104248	0.045166016	0	0	0	0	0	0	0	0	0	0.9230957	0.076904297	0.061279297	-0.043212891	0.008789063	0.009033203	0.173	35802.59	-0.173	-35802.59	0.178
326	327	327	Category L	-0.10791016	0.023925781	-0.89990234	-0.1875	0.056884766	0.46875	-3.34	0.183	20/11/2017	20	11	2017	8:54:09	32049	0.1	8	54	9	0	0.051269531	3.5594238	-0.0390625	0.048828125	-0.90014648	1.208252	0.072998047	0	0	0	0	0	0	0	0	0	0.90234375	0.09765625	0.093994141	-0.068603516	-0.024902344	0.000244141	0.176	35774.65	-0.176	-35774.65	0.178
327	328	328	Category L	-0.095947266	0.023925781	-0.94799805	-0.18823242	0.055419922	0.4699707	-3.1	0.178	20/11/2017	20	11	2017	8:54:09	32049	0.2	8	54	9	0	0.051269531	3.5594238	0	0	0	1.4089355	0	0	0	0	0	0	0	0	0	0	0	0	0	0	0	0	0.174	35793.24	0	0	0.175
328	329	329	Category L	-0.071777344	0.011962891	-0.91186523	-0.19042969	0.058349609	0.46459961	-3.25	0.17	20/11/2017	20	11	2017	8:54:09	32049	0.3	8	54	9	0	0.051269531	3.5594238	0	0	0	5.5715332	0	0	0	0	0	0	0	0	0	0	0	0	0	0	0	0	0.173	35802.59	0	0	0.178
329	330	330	Category L	-0.095947266	0.047851563	-0.94799805	-0.19067383	0.056640625	0.46875	-3.31	0.17	20/11/2017	20	11	2017	8:54:09	32049	0.4	8	54	9	0	0.051269531	3.5594238	0	0	0	14.280518	0	0	0	0	0	0	0	0	0	0	0	0	0	0	0	0	0.178	35756.23	0	0	0.183
330	331	331	Category L	-0.071777344	0.047851563	-0.91186523	-0.18920898	0.056884766	0.46459961	-3.46	0.167	20/11/2017	20	11	2017	8:54:09	32049	0.5	8	54	9	0	0.051269531	3.5594238	0	0	0	26.349854	0	0	0	0	0	0	0	0	0	0	0	0	0	0	0	0	0.18	35737.98	0	0	0.178
331	332	332	Category J	0.13183594	0.13183594	-1.6318359	0.10351563	0.1159668	0.45922852	-4.68	0.203	20/11/2017	20	11	2017	8:54:13	32053	0.199	8	54	13	0	0.051269531	3.5545898	0	0	0	40.729004	0	0	0	0	0	0	0	0	0	0	0	0	0	0	0	0	0.179	35747.09	0	0	0.174
332	333	333	Category J	0.011962891	0.13183594	-0.13183594	0.055664063	0.11938477	0.47192383	-4.39	0.195	20/11/2017	20	11	2017	8:54:13	32053	0.3	8	54	13	0	0.051269531	3.5545898	0	0	0	57.471191	0	0	0	0	0	0	0	0	0	0	0	0	0	0	0	0	0.18	35737.98	0	0	0.175
333	334	334	Category J	0.14379883	0.10791016	-0.86376953	0.062255859	0.14306641	0.45922852	-5	0.171	20/11/2017	20	11	2017	8:54:13	32053	0.4	8	54	13	0	0.051269531	3.5545898	0	0	0	73.334229	0	0	0	0	0	0	0	0	0	0	0	0	0	0	0	0	0.18	35737.98	0	0	0.175
334	335	335	Category J	0.21582031	0.17993164	-0.87597656	0.054931641	0.12670898	0.46557617	-4.8	0.174	20/11/2017	20	11	2017	8:54:13	32053	0.5	8	54	13	0	0.051269531	3.5545898	0	0	0	87.414551	0	0	0	0	0	0	0	0	0	0	0	0	0	0	0	0	0.18	35737.98	0	0	0.175
335	336	336	Category J	0.011962891	0.023925781	-0.53979492	0.052734375	0.12670898	0.46899414	-5.05	0.175	20/11/2017	20	11	2017	8:54:13	32053	0.6	8	54	13	0	0.051269531	3.5545898	0	0	0	98.096191	0	0	0	0	0	0	0	0	0	0	0	0	0	0	0	0	0.174	35793.24	0	0	0.174
336	337	337	Category J	0.035888672	-0.10791016	-1.5358887	0.063720703	0.10400391	0.47509766	-5.2	0.162	20/11/2017	20	11	2017	8:54:13	32053	0.7	8	54	13	0	0.051269531	3.5545898	0	0	0	103.47974	0	0	0	0	0	0	0	0	0	0	0	0	0	0	0	0	0.17	35830.93	0	0	0.171
337	338	338	Category J	0.095947266	-0.059814453	-0.63598633	0.079833984	0.10839844	0.46679688	-5.25	0.17	20/11/2017	20	11	2017	8:54:13	32053	0.8	8	54	13	0	0.051269531	3.5545898	0	0	0	101.87939	0	0	0	0	0	0	0	0	0	0	0	0	0	0	0	0	0.17	35830.93	0	0	0.174
338	339	339	Category J	-0.059814453	0.011962891	-0.59985352	0.086425781	0.12548828	0.45727539	-4.92	0.171	20/11/2017	20	11	2017	8:54:13	32053	0.9	8	54	13	0	0.051269531	3.5545898	0	0	0	98.059326	0	0	0	0	0	0	0	0	0	0	0	0	0	0	0	0	0.171	35821.44	0	0	0.175
339	340	340	Category J	-0.083984375	0.059814453	-1.487793	0.067382813	0.13354492	0.46655273	-5.14	0.17	20/11/2017	20	11	2017	8:54:14	32054	0	8	54	14	0	0.051269531	3.5545898	0	0	0	90.473877	0	0	0	0	0	0	0	0	0	0	0	0	0	0	0	0	0.171	35821.44	0	0	0.171
340	341	341	Category J	0.11987305	0.059814453	-0.37182617	0.072753906	0.14599609	0.45922852	-5.26	0.178	20/11/2017	20	11	2017	8:54:14	32054	0.111	8	54	14	0	0.051269531	3.5545898	0	0	0	77.260498	0	0	0	0	0	0	0	0	0	0	0	0	0	0	0	0	0.171	35821.44	0	0	0.175
341	342	342	Category J	-0.047851563	0.035888672	-0.95996094	0.092529297	0.12109375	0.45727539	-5.3	0.175	20/11/2017	20	11	2017	8:54:14	32054	0.222	8	54	14	0	0.051269531	3.5545898	0	0	0	60.444092	0	0	0	0	0	0	0	0	0	0	0	0	0	0	0	0	0.171	35821.44	0	0	0.175
342	343	343	Category J	-0.011962891	-0.047851563	-1.223877	0.1105957	0.12524414	0.45507813	-5.26	0.162	20/11/2017	20	11	2017	8:54:14	32054	0.333	8	54	14	0	0.051269531	3.5545898	0	0	0	40.354492	0	0	0	0	0	0	0	0	0	0	0	0	0	0	0	0	0.169	35840.47	0	0	0.175
343	344	344	Category J	0.071777344	0.071777344	-0.25195313	0.10083008	0.13623047	0.45507813	-5.32	0.175	20/11/2017	20	11	2017	8:54:14	32054	0.444	8	54	14	0	0.051513672	3.4498535	0	0	0	25.773682	0	0	0	0	0	0	0	0	0	0	0	0	0	0	0	0	0.167	35859.68	0	0	0.175
344	345	345	Category J	-0.10791016	0.095947266	-1.1999512	0.076416016	0.15820313	0.45092773	-5.23	0.157	20/11/2017	20	11	2017	8:54:14	32054	0.555	8	54	14	0	0.051513672	3.4498535	0	0	0	11.84375	0	0	0	0	0	0	0	0	0	0	0	0	0	0	0	0	0.166	35869.36	0	0	0.175
345	346	346	Category J	0.19189453	0.32397461	-1.1037598	0.060791016	0.18017578	0.44995117	-5.33	0.158	20/11/2017	20	11	2017	8:54:14	32054	0.666	8	54	14	0	0.051513672	3.4498535	0	0	0	4.5866699	0	0	0	0	0	0	0	0	0	0	0	0	0	0	0	0	0.166	35869.36	0	0	0.174
346	347	347	Category J	-0.083984375	-0.035888672	-0.31176758	0.075195313	0.15844727	0.45385742	-5.35	0.174	20/11/2017	20	11	2017	8:54:14	32054	0.777	8	54	14	0	0.051513672	3.4498535	0	0	0	11.364502	0	0	0	0	0	0	0	0	0	0	0	0	0	0	0	0	0.167	35859.68	0	0	0.174
347	348	348	Category J	-0.32397461	-0.047851563	-1.5358887	0.077148438	0.1315918	0.46264648	-4.97	0.175	20/11/2017	20	11	2017	8:54:14	32054	0.888	8	54	14	0	0.051513672	3.4498535	0	0	0	10.52417	0	0	0	0	0	0	0	0	0	0	0	0	0	0	0	0	0.166	35869.36	0	0	0.17
348	349	349	Category J	0.13183594	0	-0.671875	0.11254883	0.11962891	0.45288086	-5.19	0.166	20/11/2017	20	11	2017	8:54:15	32055	0	8	54	15	0	0.051513672	3.4498535	0	0	0	12.642334	0	0	0	0	0	0	0	0	0	0	0	0	0	0	0	0	0.168	35850.05	0	0	0.174
349	350	350	Category J	-0.083984375	-0.011962891	-0.43188477	0.15673828	0.12280273	0.43725586	-4.84	0.166	20/11/2017	20	11	2017	8:54:15	32055	0.09	8	54	15	0	0.051513672	3.4498535	0	0	0	12.300781	0	0	0	0	0	0	0	0	0	0	0	0	0	0	0	0	0.172	35812	0	0	0.175
350	351	351	Category J	-0.39599609	0.035888672	-1.8239746	0.11279297	0.16967773	0.44116211	-4.58	0.17	20/11/2017	20	11	2017	8:54:15	32055	0.181	8	54	15	0	0.051513672	3.4498535	0	0	0	8.4353027	0	0	0	0	0	0	0	0	0	0	0	0	0	0	0	0	0.173	35802.59	0	0	0.175
351	352	352	Category J	0.15576172	-0.035888672	-0.79199219	0.10766602	0.16772461	0.43847656	-4.48	0.183	20/11/2017	20	11	2017	8:54:15	32055	0.272	8	54	15	0	0.051513672	3.4498535	0	0	0	2.0905762	0	0	0	0	0	0	0	0	0	0	0	0	0	0	0	0	0.171	35821.44	0	0	0.178
352	353	353	Category J	-0.2277832	-0.095947266	-0.89990234	0.1315918	0.14697266	0.44335938	-4.71	0.178	20/11/2017	20	11	2017	8:54:15	32055	0.363	8	54	15	0	0.051513672	3.4498535	0	0	0	2.5615234	0	0	0	0	0	0	0	0	0	0	0	0	0	0	0	0	0.176	35774.65	0	0	0.178
353	354	354	Category J	-0.21582031	-0.11987305	-1.8239746	0.13598633	0.13964844	0.44042969	-4.66	0.163	20/11/2017	20	11	2017	8:54:15	32055	0.454	8	54	15	0	0.051513672	3.4498535	0	0	0	0.10961914	0	0	0	0	0	0	0	0	0	0	0	0	0	0	0	0	0.177	35765.42	0	0	0.183
354	355	355	Category J	0.15576172	0.19189453	-0.16796875	0.14770508	0.140625	0.43896484	-4.88	0.196	20/11/2017	20	11	2017	8:54:15	32055	0.545	8	54	15	0	0.051513672	3.4498535	0	0	0	6.9135742	0	0	0	0	0	0	0	0	0	0	0	0	0	0	0	0	0.179	35747.09	0	0	0.184
355	356	356	Category J	-0.095947266	-0.047851563	-1.0439453	0.14160156	0.17358398	0.42456055	-4.69	0.175	20/11/2017	20	11	2017	8:54:15	32055	0.636	8	54	15	0	0.051513672	3.4498535	0	0	0	16.761963	0	0	0	0	0	0	0	0	0	0	0	0	0	0	0	0	0.18	35737.98	0	0	0.184
356	357	357	Category J	0.29980469	0.011962891	-1.2719727	0.098876953	0.15332031	0.44750977	-4.61	0.184	20/11/2017	20	11	2017	8:54:15	32055	0.727	8	54	15	0	0.051513672	3.4498535	0	0	0	16.289307	0	0	0	0	0	0	0	0	0	0	0	0	0	0	0	0	0.178	35756.23	0	0	0.184
357	358	358	Category J	0.26391602	0.11987305	-0.2878418	0.10424805	0.16064453	0.44458008	-4.48	0.184	20/11/2017	20	11	2017	8:54:15	32055	0.818	8	54	15	0	0.051513672	3.4498535	0	0	0	12.648682	0	0	0	0	0	0	0	0	0	0	0	0	0	0	0	0	0.18	35737.98	0	0	0.184
358	359	359	Category J	-0.14379883	0.071777344	-1.3078613	0.09765625	0.13012695	0.4519043	-4.4	0.166	20/11/2017	20	11	2017	8:54:15	32055	0.909	8	54	15	0	0.051513672	3.4498535	0	0	0	13.637695	0	0	0	0	0	0	0	0	0	0	0	0	0	0	0	0	0.176	35774.65	0	0	0.179
359	360	360	Category J	-0.17993164	0.17993164	-0.63598633	0.09765625	0.12915039	0.45703125	-4.25	0.175	20/11/2017	20	11	2017	8:54:16	32056	0	8	54	16	0	0.051513672	3.4498535	0	0	0	22.084961	0	0	0	0	0	0	0	0	0	0	0	0	0	0	0	0	0.177	35765.42	0	0	0.179
360	361	361	Category J	0.095947266	0.035888672	-1.1757813	0.12255859	0.14477539	0.44458008	-4.55	0.175	20/11/2017	20	11	2017	8:54:16	32056	0.1	8	54	16	0	0.051513672	3.4498535	0	0	0	27.094238	0	0	0	0	0	0	0	0	0	0	0	0	0	0	0	0	0.174	35793.24	0	0	0.178
361	362	362	Category J	0.059814453	0.21582031	-1.3198242	0.10375977	0.11938477	0.46411133	-4.46	0.179	20/11/2017	20	11	2017	8:54:16	32056	0.2	8	54	16	0	0.051513672	3.4498535	0	0	0	29.237305	0	0	0	0	0	0	0	0	0	0	0	0	0	0	0	0	0.173	35802.59	0	0	0.178
362	363	363	Category J	0.17993164	0.13183594	-0.25195313	0.081787109	0.13427734	0.46533203	-4.34	0.17	20/11/2017	20	11	2017	8:54:16	32056	0.3	8	54	16	0	0.051513672	3.4498535	0	0	0	37.905762	0	0	0	0	0	0	0	0	0	0	0	0	0	0	0	0	0.177	35765.42	0	0	0.179
363	364	364	Category J	-0.095947266	-0.035888672	-1.2958984	0.10400391	0.095214844	0.46777344	-4.23	0.178	20/11/2017	20	11	2017	8:54:16	32056	0.4	8	54	16	0	0.051513672	3.4498535	0	0	0	51.775879	0	0	0	0	0	0	0	0	0	0	0	0	0	0	0	0	0.18	35737.98	0	0	0.187
364	365	365	Category J	-0.16796875	0.011962891	-0.80395508	0.12158203	0.080566406	0.46264648	-4.33	0.187	20/11/2017	20	11	2017	8:54:16	32056	0.5	8	54	16	0	0.051513672	3.4498535	0	0	0	54.537842	0	0	0	0	0	0	0	0	0	0	0	0	0	0	0	0	0	0	0	0	0
365	366	366	Category J	0.059814453	0.011962891	-0.20385742	0.12402344	0.077636719	0.45654297	-4.29	0.192	20/11/2017	20	11	2017	8:54:16	32056	0.6	8	54	16	0	0.051513672	3.4498535	0	0	0	49.92627	0	0	0	0	0	0	0	0	0	0	0	0	0	0	0	0	0	0	0	0	0
366	367	367	Category J	-0.31176758	0.35986328	-1.6679688	0.16503906	0.095947266	0.43945313	-4.16	0.195	20/11/2017	20	11	2017	8:54:16	32056	0.7	8	54	16	0	0.051513672	3.4498535	0	0	0	50.850586	0	0	0	0	0	0	0	0	0	0	0	0	0	0	0	0	0	0	0	0	0
[truncated: 29 more columns]
