# Supplementary material for: Development of a multisensor biologging collar and analytical techniques to describe high‐resolution spatial behavior in free‐ranging terrestrial mammals
Source: Ecol Evol. 2024 Sep 23;14(9):e70264. doi: 10.1002/ece3.70264 (PMC11420106; doi:10.1002/ece3.70264)
Supplement: Supplementary file 1 — Appendix S1 [file ECE3-14-e70264-s001.zip › doi_10_5061_dryad_jdfn2z3hv__v20240620/B4_S15_Header.csv]

Split no.	Bookmark number	Category	Pointer	Day#	Time(hh:mm:ss)	Total Event start	Event start	Number events	Duration(s)	Sum VeDBA	Mean VeDBA	Mean Dyn AccX	Mean Dyn AccY	Mean Dyn AccZ	Sum VeSBA	Mean VeSBA	Mean smth AccX	Mean smth AccY	Mean smth AccZ	VeDBA_Var	VeDBA_SD	VeSBA_Var	VeSBA_SD	Mean Animal g	Sum Animal g	Animal g_Var	Animal g_SD	Acc_x_Var	Acc_x_SD	Acc_y_Var	Acc_y_SD	Acc_z_Var	Acc_z_SD	Predominant freq, Hz	Smth press val	Max pressure val	Min pressure val	Grd air press	Altitude begin	Altitude end	Delta max/min altitude
1	1	Category H	0	6	0:31:22	1	1	339	33.9	46.6733	0.180206	-0.0011566	0.00286088	0.000529757	268.715	1.03751	-0.439358	0.143177	0.926331	0.0116066	0.107734	0	0	0.037509	9.71484	0	0	0.0285654	0.169013	0.0048074	0.0693354	0.0120619	0.109827	0	7	0	0	1000	0	44330	44330
1	2	Category G	339	6	0:31:59	340	340	83	8.2	18.2415	0.219777	0.036524	-0.00378565	0.0176311	86.6594	1.04409	-0.473333	0.0861169	0.925534	0.0326619	0.180726	0	0	0.0440894	3.65942	0	0	0.0305146	0.174684	0.0276497	0.166282	0.0244258	0.156288	0	7	0	0	1000	44330	44330	0
1	3	Category H	422	6	0:45:09	423	423	123	12.3	31.7017	0.257737	-0.0155555	0.00945797	-0.00736193	127.729	1.03845	-0.577954	0.107593	0.853764	0.0156845	0.125238	0	0	0.0384472	4.729	0	0	0.0495685	0.22264	0.0112245	0.105946	0.0215479	0.146792	0	7	0	0	1000	44330	44330	0
1	4	Category G	545	6	0:45:25	546	546	422	42.201	88.4229	0.209533	-0.000850442	-0.00264158	-0.000527043	438.993	1.04027	-0.55258	0.122187	0.8719	0.0127023	0.112704	0	0	0.0402676	16.9929	0	0	0.0364961	0.19104	0.00519464	0.0720739	0.015157	0.123114	0	7	0	0	1000	44330	44330	0
1	5	Category H	967	6	1:16:06	968	968	178	17.8	23.6565	0.132902	-0.00394603	0.004005	-0.00508992	182.748	1.02667	-0.516111	0.152013	0.873908	0.00601848	0.0775788	0	0	0.026673	4.7478	0	0	0.0118504	0.10886	0.00411747	0.0641675	0.00738594	0.0859415	0	7	0	0	1000	44330	44330	0
1	6	Category G	1145	6	2:56:11	1146	1146	116	11.5	27.811	0.23975	-0.0565165	-0.0141854	-0.00552473	119.368	1.02904	-0.487865	0.136117	0.88884	0.0148126	0.121707	9.89E-05	0.00994581	0.038067	4.41577	5.26E-05	0.00725372	0.0505582	0.224851	0.0078146	0.0884003	0.0133267	0.115441	0	7	0	0	1000	44330	44330	0
1	7	Category L	1261	6	8:09:46	1262	1262	106	10.5	10.6892	0.100842	0.0899013	0.0110554	0.00214429	108.06	1.01943	0.0760014	0.179863	0.995976	0.0128542	0.113377	7.14E-05	0.00844983	0.0301813	3.19922	5.30E-05	0.00727832	0.0172994	0.131527	0.000234928	0.0153274	0.000925892	0.0304285	0	7	0	0	1000	44330	44330	0
1	8	Category J	1367	6	8:09:59	1368	1368	43	4.2	32.0037	0.744271	-0.0467728	-0.0175724	0.0007381	45.9194	1.06789	-0.0306993	0.141045	1.05642	0.174322	0.417519	0.000238463	0.0154422	0.0678938	2.91943	0.000238463	0.0154422	0.115541	0.339913	0.03192	0.178662	0.555301	0.745185	0	7	0	0	1000	44330	44330	0
1	9	Category I	1410	6	8:31:44	1411	1411	62	6.101	76.8755	1.23993	-0.00283518	-0.00788338	0.0057885	68.707	1.10818	-0.14509	0.106	1.09299	0.371621	0.609608	0.000496157	0.0222746	0.108178	6.70703	0.000496157	0.0222746	0.193552	0.439946	0.294721	0.542882	1.41598	1.18995	0	7	0	0	1000	44330	44330	0
1	10	Category J	1472	6	8:31:54	1473	1473	36	3.5	37.6011	1.04447	-0.103644	0.0400865	0.0743001	40.7915	1.1331	-0.101474	0.186456	1.11245	0.184699	0.429766	0.000196669	0.0140239	0.133097	4.7915	0.000196669	0.0140239	0.18969	0.435535	0.162733	0.403402	0.875983	0.93594	0	7	0	0	1000	44330	44330	0
1	11	Category L	1508	6	8:31:59	1509	1509	77	7.7	6.13599	0.0796881	0.0454133	-0.00649351	-0.0293	80.7761	1.04904	0.00791396	0.213233	1.02666	0.0281967	0.167919	0.000133168	0.0115398	0.0490406	3.77612	0.000133168	0.0115398	0.00779031	0.0882627	0.0002917	0.0170792	0.00228604	0.0478126	0	7	0	0	1000	44330	44330	0
1	12	Category E	1585	6	8:32:22	1586	1586	64	6.3	14.3767	0.224636	0.0105629	0.00517273	-8.01E-05	66.1157	1.03306	-0.0919838	0.178921	1.01213	0.0108833	0.104323	0	0	0.0330582	2.11572	0	0	0.0128479	0.113349	0.00984955	0.0992449	0.0384216	0.196014	0	7	0	0	1000	44330	44330	0
1	13	Category F	1649	6	8:33:09	1650	1650	103	10.3	16.4224	0.15944	-0.0139208	-0.00105715	-0.00236082	106.312	1.03215	-0.231531	0.149137	0.994411	0.00993392	0.099669	3.56E-05	0.00596276	0.0321507	3.31152	3.56E-05	0.00596276	0.010005	0.100025	0.00840033	0.0916533	0.0145394	0.120579	0	7	0	0	1000	44330	44330	0
1	14	Category M	1752	6	8:33:21	1753	1753	25	2.501	3.70581	0.148232	0.0247852	-0.0304102	-0.0304004	26.3125	1.0525	-0.218496	0.135342	1.02047	0.061582	0.248157	8.79E-05	0.009375	0.0525	1.3125	8.79E-05	0.009375	0.0120605	0.109821	0.00813477	0.0901929	0.00660156	0.08125	0	7	0	0	1000	44330	44330	0
1	15	Category J	1777	6	8:33:24	1778	1778	42	4.101	33.8088	0.804972	-0.0131138	-0.00846935	0.0284017	44.4971	1.05945	-0.13215	0.152617	1.03937	0.170335	0.412716	4.65E-05	0.00681931	0.0594541	2.49707	4.65E-05	0.00681931	0.152466	0.390469	0.0451893	0.212578	0.536761	0.732639	0	7	0	0	1000	44330	44330	0
1	16	Category E	1819	6	8:35:34	1820	1820	45	4.401	12.6196	0.280436	0.0120497	0.0188748	0.00386285	46.7305	1.03845	0.011301	0.208051	1.01697	0.0331434	0.182053	9.22E-05	0.00960369	0.0384549	1.73047	1.63E-05	0.00403436	0.0347276	0.186354	0.00872938	0.0934312	0.0565158	0.237731	0	7	0	0	1000	44330	44330	0
1	17	Category K	1864	6	8:35:39	1865	1865	42	4.101	7.34497	0.17488	0.135324	0.0713472	0.0404925	41.0159	0.976568	-0.108521	0.159482	0.951497	0.00949823	0.0974589	0.00105794	0.032526	0.036778	1.54468	0.000366211	0.0191366	0.0225133	0.150044	0.00861468	0.0928153	0.00409807	0.0640162	0	7	0	0	1000	44330	44330	0
1	18	Category M	1906	6	8:35:44	1907	1907	34	3.4	14.5962	0.4293	-0.3058	-0.158095	-0.159847	33.9963	0.999892	-0.27654	0.0755113	0.957699	0.0373751	0.193326	0.000172335	0.0131276	0.0187629	0.637939	0.00035903	0.0189481	0.119715	0.345999	0.0479449	0.218963	0.0383373	0.195799	0	7	0	0	1000	44330	44330	0
1	19	Category J	1940	6	8:35:54	1941	1941	71	7	63.0215	0.887627	0.0451763	0.032175	0.0611211	76.478	1.07716	-0.134773	0.128686	1.05499	0.148214	0.384986	0.000532983	0.0230864	0.0771553	5.47803	0.000577685	0.0240351	0.102023	0.319411	0.0521808	0.228431	0.752441	0.867434	0	7	0	0	1000	44330	44330	0
1	20	Category E	2011	6	8:38:24	2012	2012	78	7.701	14.5063	0.185979	0.00925543	-0.00010955	-0.00873898	81.7727	1.04837	0.000403771	0.158616	1.0362	0.0342266	0.185004	1.88E-05	0.0043336	0.048368	3.77271	1.88E-05	0.0043336	0.0167424	0.129392	0.00549003	0.0740948	0.018924	0.137565	0	7	0	0	1000	44330	44330	0
1	21	Category L	2089	6	8:38:36	2090	2090	59	5.8	7.90649	0.134008	0.118582	0.0286845	0.0335052	58.8818	0.997997	-0.0827719	0.131306	0.980241	0.00493661	0.070261	0.000297934	0.0172608	0.0281134	1.65869	9.52E-05	0.00975569	0.0213064	0.145967	0.00248279	0.0498276	0.00256555	0.0506512	0	7	0	0	1000	44330	44330	0
1	22	Category M	2148	6	12:24:13	2149	2149	39	3.8	16.3799	0.419997	-0.25939	-0.0811361	-0.0995593	38.5576	0.988657	-0.303968	0.0896935	0.936323	0.0291091	0.170614	5.01E-05	0.00707673	0.0125701	0.490234	3.13E-05	0.00559465	0.116461	0.341264	0.0580429	0.240921	0.0265738	0.163015	0	7	0	0	1000	44330	44330	0
1	23	Category J	2187	6	12:24:18	2188	2188	26	2.5	16.5264	0.63563	0.02771	0.0373535	0.0940599	26.1272	1.00489	-0.197857	0.115178	0.975548	0.153546	0.391849	0	0	0.00797213	0.207275	1.88E-05	0.0043336	0.0781626	0.279576	0.0170898	0.130728	0.399132	0.631769	0	7	0	0	1000	44330	44330	0
1	24	Category L	2213	6	12:24:22	2214	2214	109	10.8	10.5183	0.0964983	0.0680212	0.00141557	-0.0267256	114.499	1.05045	0.00202928	0.180872	1.03142	0.0264657	0.162683	0.0022331	0.0472557	0.0516682	5.63184	0.00199792	0.0446981	0.00828958	0.0910471	0.000306856	0.0175173	0.00441469	0.0664431	0	7	0	0	1000	44330	44330	0
1	25	Category M	2322	6	12:24:36	2323	2323	33	3.2	39.2002	1.18788	-0.212203	0.0537701	0.25182	40.427	1.22506	-0.1937	0.214807	1.19018	3.23739	1.79927	0.000969164	0.0311314	0.225061	7.427	0.000887784	0.0297957	0.353767	0.594783	1.67191	1.29302	2.32267	1.52403	0	7	0	0	1000	44330	44330	0
1	26	Category E	2355	6	14:36:45	2356	2356	46	4.5	12.8403	0.279138	0.00780189	-0.0316374	-0.135583	53.917	1.17211	-0.146108	0.199176	1.14395	0.0702541	0.265055	0.00496773	0.0704821	0.172109	7.91699	0.00496773	0.0704821	0.0324389	0.180108	0.00741444	0.0861072	0.0462646	0.215092	0	7	0	0	1000	44330	44330	0
1	27	Category K	2401	6	14:36:57	2402	2402	54	5.301	5.65796	0.104777	0.0841652	0.00893826	0.00455277	55.0952	1.02028	-0.0540003	0.163235	1.00562	0.00326425	0.0571336	0.000669126	0.0258675	0.0202818	1.09521	0.000669126	0.0258675	0.00998264	0.0999132	0.000890661	0.0298439	0.00122975	0.0350677	0	7	0	0	1000	44330	44330	0
1	28	Category F	2455	6	14:51:04	2456	2456	42	4.101	9.41821	0.224243	0.0346273	-0.00932966	0.0352376	42.156	1.00371	-0.221575	0.126564	0.966233	0.013637	0.116778	0	0	0.00621396	0.260986	0	0	0.0258092	0.160652	0.00736491	0.085819	0.0290818	0.170534	0	7	0	0	1000	44330	44330	0
1	29	Category C	2497	6	15:23:52	2498	2498	419	41.9	67.6172	0.161378	-0.0174633	-0.000339699	-0.00951974	432.427	1.03205	-0.501323	0.110994	0.894153	0.0113453	0.106514	3.50E-06	0.00186977	0.0320646	13.4351	3.50E-06	0.00186977	0.0238838	0.154544	0.00365745	0.0604768	0.00992644	0.0996315	0	7	0	0	1000	44330	44330	0
1	30	Category J	2916	6	15:28:20	2917	2917	51	5	37.6704	0.738635	-0.00360466	-0.00302543	0.0290671	52.8438	1.03615	-0.240914	0.127092	0.99516	0.200937	0.44826	2.87E-05	0.00535933	0.036152	1.84375	2.87E-05	0.00535933	0.115636	0.340054	0.0246295	0.156938	0.553275	0.743825	0	7	0	0	1000	44330	44330	0
1	31	Category K	2967	6	15:28:33	2968	2968	96	9.5	16.7422	0.174398	0.0898183	-0.0144755	0.0222982	96.3022	1.00315	-0.115761	0.0680517	0.990023	0.0138652	0.11775	9.16E-05	0.00956832	0.00884501	0.849121	7.63E-06	0.00276214	0.024175	0.155483	0.00405375	0.0636691	0.00725301	0.0851646	0	7	0	0	1000	44330	44330	0
1	32	Category G	3063	6	15:33:40	3064	3064	213	21.201	63.1919	0.296676	-0.00533556	0.00757982	0.0107067	223.252	1.04813	-0.449693	0.163967	0.929663	0.0247052	0.157179	1.03E-05	0.00321182	0.0481335	10.2524	1.03E-05	0.00321182	0.0715825	0.267549	0.0118563	0.108887	0.028859	0.169879	0	7	0	0	1000	44330	44330	0
1	33	Category C	3276	6	16:31:15	3277	3277	98	9.7	20.498	0.209164	-0.0469223	0.00016193	-0.0409185	99.9282	1.01968	-0.662271	0.117524	0.763527	0.0141901	0.119122	9.96E-06	0.00315673	0.0196757	1.92822	9.96E-06	0.00315673	0.034942	0.186928	0.00645478	0.0803416	0.0169802	0.130308	0	7	0	0	1000	44330	44330	0
1	34	Category G	3374	6	16:31:25	3375	3375	396	39.6	80.72	0.203838	0.00140381	0.00157335	0.00123303	411.792	1.03988	-0.514651	0.126883	0.893434	0.0123901	0.111311	0	0	0.0398775	15.7915	0	0	0.0334602	0.182921	0.00688649	0.0829849	0.014027	0.118436	0	7	0	0	1000	44330	44330	0
1	35	Category C	3770	6	16:33:43	3771	3771	116	11.501	20.2495	0.174565	-0.0089848	-0.0105591	-0.00795141	120.318	1.03723	-0.504296	0.103354	0.899526	0.0101024	0.100511	0	0	0.0372251	4.31812	0	0	0.0225725	0.150241	0.00678753	0.0823865	0.0102644	0.101314	0	7	0	0	1000	44330	44330	0
1	36	Category G	3886	6	16:34:07	3887	3887	237	23.6	62.7683	0.264845	0.00823176	0.000455317	0.0039114	247.128	1.04273	-0.490467	0.13092	0.909869	0.0192438	0.138722	0	0	0.0427329	10.1277	0	0	0.0560236	0.236693	0.00718721	0.0847774	0.0259325	0.161036	0	7	0	0	1000	44330	44330	0
1	37	Category H	4123	6	19:16:58	4124	4124	192	19.1	40.8269	0.21264	0.0014178	0.00500615	0.00215403	198.982	1.03637	-0.492621	0.0987663	0.90515	0.0126406	0.112431	0	0	0.0363668	6.98242	0	0	0.0374463	0.193511	0.00516891	0.0718952	0.0159124	0.126144	0	7	0	0	1000	44330	44330	0
1	38	Category G	4315	6	22:01:51	4316	4316	418	41.8	90.8303	0.217297	-0.000858581	-0.00200744	0.000267503	435.53	1.04194	-0.515642	0.0908483	0.900227	0.0150988	0.122877	0	0	0.0419385	17.5303	0	0	0.0396851	0.199211	0.00639205	0.0799503	0.0167032	0.129241	0	7	0	0	1000	44330	44330	0
1	39	Category H	4733	6	22:36:23	4734	4734	251	25.1	59.4941	0.237028	-0.00552769	-0.00659666	-0.002278	262.91	1.04745	-0.490676	0.116192	0.91623	0.0150706	0.122762	0	0	0.0474508	11.9102	0	0	0.0469499	0.216679	0.00727072	0.0852685	0.0170383	0.130531	0	7	0	0	1000	44330	44330	0
1	40	Category G	4984	7	0:52:54	5196	5196	596	59.7	99.9717	0.167738	0.000386693	-0.00603429	0.0019519	618.302	1.03742	-0.419564	0.0883281	0.942238	0.00715053	0.0845608	0	0	0.0374199	22.3022	0	0	0.0191208	0.138278	0.00620715	0.0787855	0.0106496	0.103197	0	7	0	0	1000	44330	44330	0
1	41	Category H	5580	7	0:57:14	5792	5792	91	9	21.4216	0.235403	-0.00748251	-0.0153299	0.00213288	94.6963	1.04062	-0.488093	0.0803035	0.914352	0.0136531	0.116846	0	0	0.0406186	3.69629	0	0	0.034236	0.18503	0.0109246	0.104521	0.024068	0.155139	0	7	0	0	1000	44330	44330	0
1	42	Category C	5671	7	1:40:53	5883	5883	124	12.3	17.7478	0.143127	0.018791	0.011071	0.00449888	127.774	1.03044	-0.436256	0.131029	0.923883	0.00467805	0.0683963	0	0	0.0304388	3.77441	0	0	0.0146228	0.120925	0.0045481	0.0674396	0.00713914	0.0844935	0	7	0	0	1000	44330	44330	0
1	43	Category D	5795	7	2:37:31	6007	6007	271	27	46.0586	0.169958	-0.000922509	0.00132701	0.00186304	241.123	0.889754	-0.366888	0.0812168	0.8056	0.00981607	0.0990761	0.0129908	0.113977	0.0373553	10.1233	1.35E-05	0.00367605	0.0225519	0.150173	0.00763953	0.0874044	0.0124917	0.111766	0	7	0	0	1000	44330	0	44330
