# Supplementary material for: Development of a multisensor biologging collar and analytical techniques to describe high‐resolution spatial behavior in free‐ranging terrestrial mammals
Source: Ecol Evol. 2024 Sep 23;14(9):e70264. doi: 10.1002/ece3.70264 (PMC11420106; doi:10.1002/ece3.70264)
Supplement: Supplementary file 1 — Appendix S1 [file ECE3-14-e70264-s001.zip › doi_10_5061_dryad_jdfn2z3hv__v20240620/B4_S15_Master.csv]

Counter	Total Event no.	Event no.	Category	Acc_x	Acc_y	Acc_z	Mag_x	Mag_y	Mag_z	Temp C	Pressure hbar	Date	DD	MM	YY	Time_dd:hh:mm:ss	Total secs	Decimal secs	Hours	Minutes	Seconds	Anlg	Light	Battery V	Acc_x sm	Acc_y sm	Acc_z sm	Ang vel	VeDBA	Vel m/s	Vel/VEDBA	FFT cleaned	FFT stuff	FFT stuff	FFT stuff	FFT sweep	FFT zero crossings	FFT zero crossings manual	VeSBA	Animal g	ODBA	Dyn AccX	Dyn AccY	Dyn AccZ	Smth Press	Altitude smth	Pressure change	Altitude change	Median pressure
0	1	1	Category H	-0.671875	0.0598145	1.03198	0.197754	-0.245117	-0.422363	0	0	6/11/2017	6	11	2017	0:31:22	1882	0	0	31	22	0	0.0598145	3.45308	0	0	0	0	0	0	0	0	0	0	0	0	0	0	0	0	0	0	0	0	0	0	0	44330	0
1	2	2	Category H	-0.44384766	0.11987305	0.98388672	0.10717773	-0.23193359	-0.4440918	0	0	6/11/2017	6	11	2017	0:31:22	1882	0.099	0	31	22	0	0.059814453	3.4530762	0	0	0	0	0	0	0	0	0	0	0	0	0	0	0	0	0	0	0	0	0	0	0	44330	0
2	3	3	Category H	-0.63598633	0.13183594	0.89990234	0.17871094	-0.23632813	-0.43334961	0	0	6/11/2017	6	11	2017	0:31:22	1882	0.199	0	31	22	0	0.059814453	3.4530762	0	0	0	0	0	0	0	0	0	0	0	0	0	0	0	0	0	0	0	0	0	0	0	44330	0
3	4	4	Category H	-0.52783203	0.023925781	0.86376953	0.21826172	-0.23901367	-0.40795898	0	0	6/11/2017	6	11	2017	0:31:22	1882	0.3	0	31	22	0	0.059814453	3.4530762	0	0	0	0	0	0	0	0	0	0	0	0	0	0	0	0	0	0	0	0	0	44330	0	0	0
4	5	5	Category H	-0.7199707	0.035888672	0.91186523	0.171875	-0.23754883	-0.42944336	0	0	6/11/2017	6	11	2017	0:31:22	1882	0.4	0	31	22	0	0.059814453	3.4530762	0	0	0	0	0	0	0	0	0	0	0	0	0	0	0	0	0	0	0	0	0	44330	0	0	0
5	6	6	Category H	-0.2878418	0.2277832	0.76782227	0.20239258	-0.22363281	-0.43115234	0	0	6/11/2017	6	11	2017	0:31:22	1882	0.5	0	31	22	0	0.059814453	3.4530762	0	0	0	0	0	0	0	0	0	0	0	0	0	0	0	0	0	0	0	0	0	44330	0	0	0
6	7	7	Category H	-0.69580078	0.083984375	1.0917969	0.14941406	-0.23974609	-0.44091797	0	0	6/11/2017	6	11	2017	0:31:22	1882	0.6	0	31	22	0	0.059814453	3.4530762	0	0	0	0	0	0	0	0	0	0	0	0	0	0	0	0	0	0	0	0	0	44330	0	0	0
7	8	8	Category H	-0.56396484	0.16796875	0.95996094	0.12011719	-0.24536133	-0.44287109	0	0	6/11/2017	6	11	2017	0:31:22	1882	0.7	0	31	22	0	0.059814453	3.4530762	0	0	0	0	0	0	0	0	0	0	0	0	0	0	0	0	0	0	0	0	0	44330	0	0	0
8	9	9	Category H	-0.17993164	0.14379883	0.63598633	0.19213867	-0.27612305	-0.40942383	0	0	6/11/2017	6	11	2017	0:31:22	1882	0.8	0	31	22	0	0.059814453	3.4530762	0	0	0	0	0	0	0	0	0	0	0	0	0	0	0	0	0	0	0	0	0	44330	0	0	0
9	10	10	Category H	-0.73193359	0.17993164	1.079834	0.20556641	-0.25512695	-0.41845703	0	0	6/11/2017	6	11	2017	0:31:22	1882	0.9	0	31	22	0	0.059814453	3.4530762	0	0	0	0	0	0	0	0	0	0	0	0	0	0	0	0	0	0	0	0	0	44330	0	0	0
10	11	11	Category H	-0.41992188	0.14379883	0.80395508	0.10986328	-0.25317383	-0.43701172	0	0	6/11/2017	6	11	2017	0:31:23	1883	0	0	31	23	0	0.059814453	3.4530762	0	0	0	40.996094	0	0	0	0	0	0	0	0	0	0	0	0	0	0	0	0	0	44330	0	0	0
11	12	12	Category H	-0.55175781	0.21582031	0.97192383	0.15600586	-0.2487793	-0.43481445	0	0	6/11/2017	6	11	2017	0:31:23	1883	0.1	0	31	23	0	0.059814453	3.4530762	0	0	0	41.728027	0	0	0	0	0	0	0	0	0	0	0	0	0	0	0	0	0	44330	0	0	0
12	13	13	Category H	-0.41992188	0.083984375	0.73193359	0.14477539	-0.24072266	-0.4387207	0	0	6/11/2017	6	11	2017	0:31:23	1883	0.2	0	31	23	0	0.059814453	3.4530762	0	0	0	41.481445	0	0	0	0	0	0	0	0	0	0	0	0	0	0	0	0	0	44330	0	0	0
13	14	14	Category H	-0.31176758	0.13183594	0.82788086	0.19921875	-0.25170898	-0.41723633	0	0	6/11/2017	6	11	2017	0:31:23	1883	0.3	0	31	23	0	0.059814453	3.4530762	0	0	0	41.137695	0	0	0	0	0	0	0	0	0	0	0	0	0	0	0	0	0	44330	0	0	0
14	15	15	Category H	-0.56396484	0.11987305	1.0078125	0.12207031	-0.22973633	-0.44384766	0	0	6/11/2017	6	11	2017	0:31:23	1883	0.4	0	31	23	0	0.059814453	3.4530762	0	0	0	34.229736	0	0	0	0	0	0	0	0	0	0	0	0	0	0	0	0	0	44330	0	0	0
15	16	16	Category H	-0.35986328	0.035888672	1.0078125	0.12695313	-0.23876953	-0.44604492	0	0	6/11/2017	6	11	2017	0:31:23	1883	0.5	0	31	23	0	0.059814453	3.4530762	0	0	0	26.468994	0	0	0	0	0	0	0	0	0	0	0	0	0	0	0	0	0	44330	0	0	0
16	17	17	Category H	-0.40795898	0.035888672	0.80395508	0.12768555	-0.22607422	-0.44360352	0	0	6/11/2017	6	11	2017	0:31:23	1883	0.6	0	31	23	0	0.059814453	3.4530762	0	0	0	17.987793	0	0	0	0	0	0	0	0	0	0	0	0	0	0	0	0	0	44330	0	0	0
17	18	18	Category H	-0.49194336	0.10791016	0.92382813	0.10083008	-0.19262695	-0.46484375	0	0	6/11/2017	6	11	2017	0:31:23	1883	0.7	0	31	23	0	0.059814453	3.4530762	0	0	0	8.9782715	0	0	0	0	0	0	0	0	0	0	0	0	0	0	0	0	0	44330	0	0	0
18	19	19	Category H	-0.34790039	-0.023925781	0.97192383	0.099365234	-0.17382813	-0.47094727	0	0	6/11/2017	6	11	2017	0:31:23	1883	0.8	0	31	23	0	0.059814453	3.4530762	0	0	0	0.42602539	0	0	0	0	0	0	0	0	0	0	0	0	0	0	0	0	0	44330	0	0	0
19	20	20	Category H	-0.63598633	0.011962891	1.0078125	0.092773438	-0.15551758	-0.47583008	0	0	6/11/2017	6	11	2017	0:31:23	1883	0.9	0	31	23	0	0.059814453	3.4530762	0	0	0	6.8522949	0	0	0	0	0	0	0	0	0	0	0	0	0	0	0	0	0	44330	0	0	0
20	21	21	Category H	-0.15576172	-0.095947266	0.671875	0.097900391	-0.16723633	-0.4777832	0	0	6/11/2017	6	11	2017	0:31:24	1884	0	0	31	24	0	0.059326172	3.4530762	0	0	0	8.40625	0	0	0	0	0	0	0	0	0	0	0	0	0	0	0	0	0	44330	0	0	0
21	22	22	Category H	-0.35986328	0.011962891	0.97192383	0.23876953	-0.18041992	-0.43359375	0	0	6/11/2017	6	11	2017	0:31:24	1884	0.1	0	31	24	0	0.059326172	3.4530762	0	0	0	10.693359	0	0	0	0	0	0	0	0	0	0	0	0	0	0	0	0	0	44330	0	0	0
22	23	23	Category H	-0.50390625	-0.047851563	1.0439453	0.068847656	-0.17333984	-0.47729492	0	0	6/11/2017	6	11	2017	0:31:24	1884	0.2	0	31	24	0	0.059326172	3.4530762	0	0	0	11.547363	0	0	0	0	0	0	0	0	0	0	0	0	0	0	0	0	0	44330	0	0	0
23	24	24	Category H	-0.35986328	-0.035888672	0.92382813	0.14526367	-0.16503906	-0.46533203	0	0	6/11/2017	6	11	2017	0:31:24	1884	0.3	0	31	24	0	0.059326172	3.4530762	0	0	0	12.057373	0	0	0	0	0	0	0	0	0	0	0	0	0	0	0	0	0	44330	0	0	0
24	25	25	Category H	-0.40795898	0	0.92382813	0.12060547	-0.15234375	-0.47363281	0	0	6/11/2017	6	11	2017	0:31:24	1884	0.4	0	31	24	0	0.059326172	3.4530762	0	0	0	12.748047	0	0	0	0	0	0	0	0	0	0	0	0	0	0	0	0	0	44330	0	0	0
25	26	26	Category H	-0.50390625	-0.059814453	0.88793945	0.13476563	-0.15380859	-0.4765625	0	0	6/11/2017	6	11	2017	0:31:24	1884	0.5	0	31	24	0	0.059326172	3.4530762	0	0	0	12.564453	0	0	0	0	0	0	0	0	0	0	0	0	0	0	0	0	0	44330	0	0	0
26	27	27	Category H	-0.13183594	-0.083984375	0.47998047	0.16845703	-0.14575195	-0.46826172	0	0	6/11/2017	6	11	2017	0:31:24	1884	0.6	0	31	24	0	0.059326172	3.4530762	0	0	0	11.618652	0	0	0	0	0	0	0	0	0	0	0	0	0	0	0	0	0	44330	0	0	0
27	28	28	Category H	-0.81591797	0.011962891	1.1879883	0.16845703	-0.1862793	-0.45141602	0	0	6/11/2017	6	11	2017	0:31:24	1884	0.7	0	31	24	0	0.059326172	3.4530762	0	0	0	8.2868652	0	0	0	0	0	0	0	0	0	0	0	0	0	0	0	0	0	44330	0	0	0
28	29	29	Category H	-0.50390625	0.035888672	1.1037598	0.018066406	-0.19604492	-0.47265625	0	0	6/11/2017	6	11	2017	0:31:24	1884	0.8	0	31	24	0	0.059326172	3.4530762	0	0	0	4.7348633	0	0	0	0	0	0	0	0	0	0	0	0	0	0	0	0	0	44330	0	0	0
29	30	30	Category H	-0.20385742	0.059814453	0.64794922	0.15258789	-0.1953125	-0.45166016	0	0	6/11/2017	6	11	2017	0:31:24	1884	0.9	0	31	24	0	0.059326172	3.4530762	0	0	0	1.7526855	0	0	0	0	0	0	0	0	0	0	0	0	0	0	0	0	0	44330	0	0	0
30	31	31	Category H	-0.46777344	0.047851563	1.2358398	0.16992188	-0.20263672	-0.45043945	0	0	6/11/2017	6	11	2017	0:31:25	1885	0	0	31	25	0	0.059326172	3.4530762	0	0	0	1.9729004	0	0	0	0	0	0	0	0	0	0	0	0	0	0	0	0	0	44330	0	0	0
31	32	32	Category H	-0.31176758	0	0.83984375	0.066162109	-0.19750977	-0.47241211	0	0	6/11/2017	6	11	2017	0:31:25	1885	0.1	0	31	25	0	0.059326172	3.4530762	0	0	0	5.7739258	0	0	0	0	0	0	0	0	0	0	0	0	0	0	0	0	0	44330	0	0	0
32	33	33	Category H	-0.55175781	0.059814453	1.1518555	0.10961914	-0.20385742	-0.45581055	0	0	6/11/2017	6	11	2017	0:31:25	1885	0.2	0	31	25	0	0.059326172	3.4530762	0	0	0	8.5793457	0	0	0	0	0	0	0	0	0	0	0	0	0	0	0	0	0	44330	0	0	0
33	34	34	Category H	-0.29980469	0.071777344	1.0917969	0.069091797	-0.20458984	-0.46826172	0	0	6/11/2017	6	11	2017	0:31:25	1885	0.3	0	31	25	0	0.059326172	3.4530762	0	0	0	9.1184082	0	0	0	0	0	0	0	0	0	0	0	0	0	0	0	0	0	44330	0	0	0
34	35	35	Category H	-0.35986328	0.035888672	0.85180664	0.18359375	-0.20678711	-0.43920898	0	0	6/11/2017	6	11	2017	0:31:25	1885	0.4	0	31	25	0	0.059326172	3.4530762	0	0	0	9.6210938	0	0	0	0	0	0	0	0	0	0	0	0	0	0	0	0	0	44330	0	0	0
35	36	36	Category H	-0.56396484	0.035888672	0.99584961	0.10620117	-0.21020508	-0.45996094	0	0	6/11/2017	6	11	2017	0:31:25	1885	0.5	0	31	25	0	0.059326172	3.4530762	0	0	0	10.471191	0	0	0	0	0	0	0	0	0	0	0	0	0	0	0	0	0	44330	0	0	0
36	37	37	Category H	-0.2878418	0.059814453	0.73193359	0.12841797	-0.20800781	-0.45678711	0	0	6/11/2017	6	11	2017	0:31:25	1885	0.6	0	31	25	0	0.059326172	3.4530762	0	0	0	10.186523	0	0	0	0	0	0	0	0	0	0	0	0	0	0	0	0	0	44330	0	0	0
37	38	38	Category H	-0.41992188	0.023925781	1.0917969	0.17773438	-0.19165039	-0.45239258	0	0	6/11/2017	6	11	2017	0:31:25	1885	0.7	0	31	25	0	0.059326172	3.4530762	0	0	0	8.0559082	0	0	0	0	0	0	0	0	0	0	0	0	0	0	0	0	0	44330	0	0	0
38	39	39	Category H	-0.63598633	0.095947266	1.1398926	0.093261719	-0.18017578	-0.4699707	0	0	6/11/2017	6	11	2017	0:31:25	1885	0.8	0	31	25	0	0.059326172	3.4530762	0	0	0	6.4943848	0	0	0	0	0	0	0	0	0	0	0	0	0	0	0	0	0	44330	0	0	0
39	40	40	Category H	-0.46777344	0.10791016	0.75585938	0.1171875	-0.19921875	-0.46191406	0	0	6/11/2017	6	11	2017	0:31:25	1885	0.9	0	31	25	0	0.059326172	3.4530762	0	0	0	5.1184082	0	0	0	0	0	0	0	0	0	0	0	0	0	0	0	0	0	44330	0	0	0
40	41	41	Category H	-0.15576172	-0.047851563	0.87597656	0.20678711	-0.24121094	-0.42114258	0	0	6/11/2017	6	11	2017	0:31:26	1886	0	0	31	26	0	0.059326172	3.4530762	-0.45166016	0.11743164	0.91186523	3.4343262	0.34082031	0	0	0	0	0	0	0	0	0	1.0244141	0.024414063	0.49731445	0.29589844	-0.1652832	-0.035888672	0	44330	0	0	0
41	42	42	Category H	-0.88793945	0.15576172	1.1999512	0.17358398	-0.24169922	-0.43261719	0	0	6/11/2017	6	11	2017	0:31:26	1886	0.1	0	31	26	0	0.059326172	3.4530762	-0.44775391	0.12011719	0.90771484	1.770752	0.52929688	0	0	0	0	0	0	0	0	0	1.0192871	0.019287109	0.76733398	-0.43994141	0.035400391	0.29199219	0	44330	0	0	0
42	43	43	Category H	-0.27587891	0.11987305	1.0078125	0.08203125	-0.22241211	-0.45703125	0	0	6/11/2017	6	11	2017	0:31:26	1886	0.2	0	31	26	0	0.059326172	3.4530762	-0.44897461	0.12182617	0.90771484	0.29760742	0.19970703	0	0	0	0	0	0	0	0	0	1.0200195	0.020019531	0.27490234	0.1730957	-0.001953125	0.099853516	0	44330	0	0	0
43	44	44	Category H	-0.68383789	0.13183594	1.0559082	0.16870117	-0.23168945	-0.44067383	0	0	6/11/2017	6	11	2017	0:31:26	1886	0.3	0	31	26	0	0.059326172	3.4530762	-0.44775391	0.12304688	0.90771484	2.703125	0.27856445	0	0	0	0	0	0	0	0	0	1.0195313	0.01953125	0.39282227	-0.23583984	0.008544922	0.14794922	0	44330	0	0	0
44	45	45	Category H	-0.29980469	0.035888672	0.53979492	0.076171875	-0.23535156	-0.44628906	0	0	6/11/2017	6	11	2017	0:31:26	1886	0.4	0	31	26	0	0.059326172	3.4530762	-0.4453125	0.12548828	0.90942383	3.9433594	0.40722656	0	0	0	0	0	0	0	0	0	1.0202637	0.020263672	0.60498047	0.14550781	-0.089599609	-0.36962891	0	44330	0	0	0
45	46	46	Category H	-0.011962891	0.10791016	0.79199219	0.23779297	-0.25195313	-0.39868164	0	0	6/11/2017	6	11	2017	0:31:26	1886	0.5	0	31	26	0	0.059326172	3.4530762	-0.44458008	0.12744141	0.90966797	4.8808594	0.44873047	0	0	0	0	0	0	0	0	0	1.0205078	0.020507813	0.57006836	0.43261719	-0.01953125	-0.11767578	0	44330	0	0	0
46	47	47	Category H	-0.77978516	0.17993164	0.95996094	0.12426758	-0.25390625	-0.43017578	0	0	6/11/2017	6	11	2017	0:31:26	1886	0.6	0	31	26	0	0.059326172	3.4530762	-0.44482422	0.12890625	0.90991211	6.3029785	0.34228516	0	0	0	0	0	0	0	0	0	1.0209961	0.020996094	0.43554688	-0.3347168	0.05078125	0.049804688	0	44330	0	0	0
47	48	48	Category H	-0.32397461	0.19189453	1.0197754	0.11450195	-0.23364258	-0.4387207	0	0	6/11/2017	6	11	2017	0:31:26	1886	0.7	0	31	26	0	0.059326172	3.4530762	-0.44335938	0.12988281	0.90771484	7.6520996	0.17480469	0	0	0	0	0	0	0	0	0	1.0185547	0.018554688	0.29321289	0.11938477	0.061767578	0.11181641	0	44330	0	0	0
48	49	49	Category H	-0.44384766	0.20385742	0.94799805	0.15600586	-0.24902344	-0.4296875	0	0	6/11/2017	6	11	2017	0:31:26	1886	0.8	0	31	26	0	0.059326172	3.4530762	-0.44287109	0.13110352	0.90673828	9.2194824	0.083496094	0	0	0	0	0	0	0	0	0	1.0175781	0.017578125	0.11474609	-0.000732422	0.072509766	0.041015625	0	44330	0	0	0
49	50	50	Category H	-0.43188477	0.15576172	1.0559082	0.072753906	-0.24560547	-0.44506836	0	0	6/11/2017	6	11	2017	0:31:26	1886	0.9	0	31	26	0	0.059326172	3.4530762	-0.44677734	0.13134766	0.90917969	8.6206055	0.14941406	0	0	0	0	0	0	0	0	0	1.0214844	0.021484375	0.18579102	0.014892578	0.024169922	0.14648438	0	44330	0	0	0
50	51	51	Category H	-0.32397461	0.10791016	0.94799805	0.11108398	-0.25585938	-0.43530273	0	0	6/11/2017	6	11	2017	0:31:27	1887	0	0	31	27	0	0.059326172	3.4530762	-0.44458008	0.13232422	0.90600586	8.8837891	0.12988281	0	0	0	0	0	0	0	0	0	1.0178223	0.017822266	0.18701172	0.12060547	-0.024414063	0.041748047	0	44330	0	0	0
51	52	52	Category H	-0.41992188	0.16796875	0.75585938	0.11352539	-0.25610352	-0.43212891	0	0	6/11/2017	6	11	2017	0:31:27	1887	0.1	0	31	27	0	0.059326172	3.4530762	-0.44604492	0.13427734	0.90795898	9.1418457	0.15795898	0	0	0	0	0	0	0	0	0	1.0205078	0.020507813	0.21191406	0.026123047	0.033447266	-0.15209961	0	44330	0	0	0
52	53	53	Category H	-0.29980469	0.21582031	0.88793945	0.13061523	-0.23657227	-0.43896484	0	0	6/11/2017	6	11	2017	0:31:27	1887	0.2	0	31	27	0	0.059326172	3.4530762	-0.44335938	0.1340332	0.90332031	9.2871094	0.16601563	0	0	0	0	0	0	0	0	0	1.0153809	0.015380859	0.2409668	0.14355469	0.081542969	-0.015380859	0	44330	0	0	0
53	54	54	Category H	-0.47998047	0.11987305	0.91186523	0.10742188	-0.26147461	-0.43408203	0	0	6/11/2017	6	11	2017	0:31:27	1887	0.3	0	31	27	0	0.059326172	3.4530762	-0.44775391	0.13647461	0.90722656	8.1872559	0.036376953	0	0	0	0	0	0	0	0	0	1.020752	0.020751953	0.053466797	-0.031982422	-0.016601563	0.004394531	0	44330	0	0	0
54	55	55	Category H	-0.27587891	0.31176758	1.0197754	0.11474609	-0.2644043	-0.43920898	0	0	6/11/2017	6	11	2017	0:31:27	1887	0.4	0	31	27	0	0.059326172	3.4530762	-0.44873047	0.13769531	0.90869141	6.7495117	0.26928711	0	0	0	0	0	0	0	0	0	1.0229492	0.022949219	0.45776367	0.17285156	0.17382813	0.11083984	0	44330	0	0	0
55	56	56	Category H	-0.49194336	0.23999023	0.91186523	0.094238281	-0.24316406	-0.44116211	0	0	6/11/2017	6	11	2017	0:31:27	1887	0.5	0	31	27	0	0.059326172	3.4530762	-0.44775391	0.1394043	0.90844727	4.5998535	0.10961914	0	0	0	0	0	0	0	0	0	1.0224609	0.022460938	0.14770508	-0.043945313	0.10058594	0.003173828	0	44330	0	0	0
56	57	57	Category H	-0.6237793	0.10791016	0.88793945	0.069824219	-0.25244141	-0.4362793	0	0	6/11/2017	6	11	2017	0:31:27	1887	0.6	0	31	27	0	0.059326172	3.4530762	-0.44921875	0.14038086	0.90673828	2.0224609	0.1784668	0	0	0	0	0	0	0	0	0	1.0217285	0.021728516	0.22583008	-0.17431641	-0.032470703	-0.018798828	0	44330	0	0	0
57	58	58	Category H	-0.3359375	-0.011962891	0.77978516	0.16821289	-0.27929688	-0.41381836	0	0	6/11/2017	6	11	2017	0:31:27	1887	0.7	0	31	27	0	0.059326172	3.4530762	-0.44799805	0.14282227	0.90600586	0.64550781	0.22924805	0	0	0	0	0	0	0	0	0	1.020752	0.020751953	0.39331055	0.11206055	-0.15478516	-0.1262207	0	44330	0	0	0
58	59	59	Category H	-0.65991211	0.16796875	0.99584961	0.16577148	-0.26196289	-0.42236328	0	0	6/11/2017	6	11	2017	0:31:27	1887	0.8	0	31	27	0	0.059570313	3.3918457	-0.44995117	0.14477539	0.90698242	1.4821777	0.22875977	0	0	0	0	0	0	0	0	0	1.0229492	0.022949219	0.3215332	-0.2097168	0.022949219	0.088623047	0	44330	0	0	0
59	60	60	Category H	-0.38378906	0.20385742	0.94799805	0.10180664	-0.25317383	-0.43798828	0	0	6/11/2017	6	11	2017	0:31:27	1887	0.9	0	31	27	0	0.059570313	3.3918457	-0.44995117	0.14697266	0.90576172	2.2121582	0.096923828	0	0	0	0	0	0	0	0	0	1.0219727	0.021972656	0.1652832	0.066162109	0.056640625	0.041992188	0	44330	0	0	0
60	61	61	Category H	-0.55175781	0.19189453	0.91186523	0.12597656	-0.26391602	-0.42895508	0	0	6/11/2017	6	11	2017	0:31:28	1888	0	0	31	28	0	0.059570313	3.3918457	-0.44799805	0.15014648	0.90405273	2.8012695	0.11181641	0	0	0	0	0	0	0	0	0	1.0202637	0.020263672	0.15258789	-0.10351563	0.041503906	0.007568359	0	44330	0	0	0
61	62	62	Category H	-0.44384766	0.16796875	0.77978516	0.12426758	-0.25292969	-0.43505859	0	0	6/11/2017	6	11	2017	0:31:28	1888	0.1	0	31	28	0	0.059570313	3.3918457	-0.4519043	0.15332031	0.90722656	2.9985352	0.12841797	0	0	0	0	0	0	0	0	0	1.0251465	0.025146484	0.15014648	0.008056641	0.014404297	-0.12744141	0	44330	0	0	0
62	63	63	Category H	-0.38378906	0.095947266	0.83984375	0.15722656	-0.25512695	-0.42578125	0	0	6/11/2017	6	11	2017	0:31:28	1888	0.2	0	31	28	0	0.059570313	3.3918457	-0.453125	0.15527344	0.90722656	2.7075195	0.11328125	0	0	0	0	0	0	0	0	0	1.0258789	0.025878906	0.19604492	0.069335938	-0.059326172	-0.067382813	0	44330	0	0	0
63	64	64	Category H	-0.57592773	0.21582031	0.91186523	0.12768555	-0.25830078	-0.43408203	0	0	6/11/2017	6	11	2017	0:31:28	1888	0.3	0	31	28	0	0.059570313	3.3918457	-0.45239258	0.15820313	0.90527344	3.1967773	0.13623047	0	0	0	0	0	0	0	0	0	1.0244141	0.024414063	0.18725586	-0.12329102	0.057373047	0.006347656	0	44330	0	0	0
64	65	65	Category H	-0.43188477	0.2277832	0.87597656	0.11816406	-0.28027344	-0.42529297	0	0	6/11/2017	6	11	2017	0:31:28	1888	0.4	0	31	28	0	0.059570313	3.3918457	-0.45483398	0.16040039	0.90576172	2.7768555	0.076904297	0	0	0	0	0	0	0	0	0	1.026123	0.026123047	0.12011719	0.022949219	0.067138672	-0.029785156	0	44330	0	0	0
65	66	66	Category H	-0.45581055	0.15576172	0.89990234	0.13818359	-0.26733398	-0.4206543	0	0	6/11/2017	6	11	2017	0:31:28	1888	0.5	0	31	28	0	0.059570313	3.3918457	-0.453125	0.16162109	0.90454102	1.5336914	0.008056641	0	0	0	0	0	0	0	0	0	1.0246582	0.024658203	0.013183594	-0.002441406	-0.005859375	-0.004638672	0	44330	0	0	0
66	67	67	Category H	-0.44384766	0.16796875	0.7199707	0.13452148	-0.28198242	-0.42285156	0	0	6/11/2017	6	11	2017	0:31:28	1888	0.6	0	31	28	0	0.059570313	3.3918457	-0.4543457	0.16552734	0.90625	0.23144531	0.18652344	0	0	0	0	0	0	0	0	0	1.0273438	0.02734375	0.19921875	0.010498047	0.002197266	-0.1862793	0	44330	0	0	0
67	68	68	Category H	-0.56396484	0.25195313	0.89990234	0.13696289	-0.28100586	-0.41601563	0	0	6/11/2017	6	11	2017	0:31:28	1888	0.7	0	31	28	0	0.059570313	3.3918457	-0.45458984	0.16796875	0.91210938	1.3564453	0.13793945	0	0	0	0	0	0	0	0	0	1.0332031	0.033203125	0.20532227	-0.10913086	0.083740234	-0.012207031	0	44330	0	0	0
68	69	69	Category H	-0.2878418	0.095947266	0.94799805	0.091064453	-0.2734375	-0.43041992	0	0	6/11/2017	6	11	2017	0:31:28	1888	0.8	0	31	28	0	0.059570313	3.3918457	-0.45043945	0.17041016	0.90917969	2.0932617	0.18310547	0	0	0	0	0	0	0	0	0	1.0288086	0.028808594	0.27612305	0.16259766	-0.074462891	0.038574219	0	44330	0	0	0
69	70	70	Category H	-0.45581055	0.17993164	0.73193359	0.15673828	-0.29345703	-0.40795898	0	0	6/11/2017	6	11	2017	0:31:28	1888	0.9	0	31	28	0	0.059570313	3.3918457	-0.44848633	0.17260742	0.90454102	3.5080566	0.17285156	0	0	0	0	0	0	0	0	0	1.0241699	0.024169922	0.18676758	-0.007080078	0.007080078	-0.17260742	0	44330	0	0	0
70	71	71	Category H	-0.57592773	0.3359375	0.89990234	0.1171875	-0.2746582	-0.421875	0	0	6/11/2017	6	11	2017	0:31:29	1889	0	0	31	29	0	0.059570313	3.3918457	-0.45092773	0.17456055	0.90673828	4.0683594	0.20410156	0	0	0	0	0	0	0	0	0	1.027832	0.027832031	0.29296875	-0.12475586	0.16113281	-0.006835938	0	44330	0	0	0
71	72	72	Category H	-0.3359375	0.13183594	1.0197754	0.094482422	-0.27172852	-0.43212891	0	0	6/11/2017	6	11	2017	0:31:29	1889	0.1	0	31	29	0	0.059570313	3.3918457	-0.45068359	0.17773438	0.90307617	3.8513184	0.16992188	0	0	0	0	0	0	0	0	0	1.0249023	0.024902344	0.27734375	0.11474609	-0.045898438	0.11645508	0	44330	0	0	0
72	73	73	Category H	-0.46777344	0.2277832	0.91186523	0.12719727	-0.28686523	-0.41186523	0	0	6/11/2017	6	11	2017	0:31:29	1889	0.2	0	31	29	0	0.059570313	3.3918457	-0.453125	0.18041992	0.90405273	3.0251465	0.049804688	0	0	0	0	0	0	0	0	0	1.0273438	0.02734375	0.069091797	-0.014404297	0.047119141	0.007568359	0	44330	0	0	0
73	74	74	Category H	-0.56396484	0.26391602	0.91186523	0.12329102	-0.27441406	-0.41674805	0	0	6/11/2017	6	11	2017	0:31:29	1889	0.3	0	31	29	0	0.059570313	3.3918457	-0.45166016	0.18310547	0.90136719	2.8527832	0.13867188	0	0	0	0	0	0	0	0	0	1.0246582	0.024658203	0.203125	-0.11206055	0.080566406	0.010253906	0	44330	0	0	0
74	75	75	Category H	-0.40795898	0.15576172	0.75585938	0.13916016	-0.29052734	-0.41064453	0	0	6/11/2017	6	11	2017	0:31:29	1889	0.4	0	31	29	0	0.059570313	3.3918457	-0.4519043	0.18432617	0.89770508	3.4746094	0.15136719	0	0	0	0	0	0	0	0	0	1.0219727	0.021972656	0.21484375	0.043945313	-0.028564453	-0.1418457	0	44330	0	0	0
75	76	76	Category H	-0.45581055	0.2878418	0.88793945	0.15258789	-0.30761719	-0.39697266	0	0	6/11/2017	6	11	2017	0:31:29	1889	0.5	0	31	29	0	0.059570313	3.3918457	-0.45336914	0.1875	0.89794922	3.3913574	0.10083008	0	0	0	0	0	0	0	0	0	1.0231934	0.023193359	0.11279297	-0.002197266	0.10009766	-0.010009766	0	44330	0	0	0
76	77	77	Category H	-0.46777344	0.2878418	0.88793945	0.1315918	-0.30029297	-0.40478516	0	0	6/11/2017	6	11	2017	0:31:29	1889	0.6	0	31	29	0	0.059570313	3.3918457	-0.45214844	0.19018555	0.89624023	2.8842773	0.098876953	0	0	0	0	0	0	0	0	0	1.0217285	0.021728516	0.12133789	-0.015380859	0.097412109	-0.008300781	0	44330	0	0	0
77	78	78	Category H	-0.41992188	0.26391602	0.87597656	0.13354492	-0.30126953	-0.41088867	0	0	6/11/2017	6	11	2017	0:31:29	1889	0.7	0	31	29	0	0.059570313	3.3918457	-0.45385742	0.19262695	0.89770508	2.3659668	0.081787109	0	0	0	0	0	0	0	0	0	1.0241699	0.024169922	0.12695313	0.033935547	0.071044922	-0.021728516	0	44330	0	0	0
78	79	79	Category H	-0.46777344	0.26391602	0.95996094	0.11914063	-0.30395508	-0.40283203	0	0	6/11/2017	6	11	2017	0:31:29	1889	0.8	0	31	29	0	0.059570313	3.3918457	-0.45458984	0.19555664	0.89526367	2.4428711	0.094726563	0	0	0	0	0	0	0	0	0	1.0229492	0.022949219	0.14575195	-0.012939453	0.068115234	0.064453125	0	44330	0	0	0
79	80	80	Category H	-0.50390625	0.20385742	0.81591797	0.12768555	-0.30688477	-0.39892578	0	0	6/11/2017	6	11	2017	0:31:29	1889	0.9	0	31	29	0	0.059570313	3.3918457	-0.45385742	0.19726563	0.89208984	2.1096191	0.091308594	0	0	0	0	0	0	0	0	0	1.0202637	0.020263672	0.1328125	-0.049804688	0.006347656	-0.076171875	0	44330	0	0	0
80	81	81	Category H	-0.37182617	0.27587891	0.69580078	0.15161133	-0.31005859	-0.3996582	0	0	6/11/2017	6	11	2017	0:31:30	1890	0	0	31	30	0	0.059570313	3.3918457	-0.45385742	0.19921875	0.89428711	1.0256348	0.22827148	0	0	0	0	0	0	0	0	0	1.0227051	0.022705078	0.35742188	0.08203125	0.076416016	-0.19848633	0	44330	0	0	0
81	82	82	Category H	-0.52783203	0.23999023	0.98388672	0.15283203	-0.29443359	-0.40698242	0	0	6/11/2017	6	11	2017	0:31:30	1890	0.1	0	31	30	0	0.059570313	3.3918457	-0.45581055	0.20239258	0.89379883	0.57910156	0.12084961	0	0	0	0	0	0	0	0	0	1.0236816	0.023681641	0.19921875	-0.071777344	0.037353516	0.08984375	0	44330	0	0	0
82	83	83	Category H	-0.53979492	0.2277832	0.89990234	0.11621094	-0.29125977	-0.41503906	0	0	6/11/2017	6	11	2017	0:31:30	1890	0.2	0	31	30	0	0.059570313	3.3918457	-0.45141602	0.20361328	0.89111328	0.29956055	0.091796875	0	0	0	0	0	0	0	0	0	1.0195313	0.01953125	0.12084961	-0.088134766	0.023925781	0.008544922	0	44330	0	0	0
83	84	84	Category H	-0.34790039	0.2277832	0.99584961	0.11865234	-0.29223633	-0.41601563	0	0	6/11/2017	6	11	2017	0:31:30	1890	0.3	0	31	30	0	0.059570313	3.3918457	-0.45166016	0.20532227	0.88793945	0.064941406	0.15112305	0	0	0	0	0	0	0	0	0	1.0170898	0.017089844	0.23388672	0.10375977	0.022216797	0.10766602	0	44330	0	0	0
84	85	85	Category H	-0.64794922	0.19189453	0.93579102	0.15209961	-0.29956055	-0.40698242	0	0	6/11/2017	6	11	2017	0:31:30	1890	0.4	0	31	30	0	0.059570313	3.3918457	-0.44970703	0.20654297	0.88623047	0.5012207	0.20483398	0	0	0	0	0	0	0	0	0	1.0148926	0.014892578	0.26245117	-0.19799805	-0.014648438	0.049316406	0	44330	0	0	0
85	86	86	Category H	-0.31176758	0.34790039	0.77978516	0.15112305	-0.30102539	-0.40698242	0	0	6/11/2017	6	11	2017	0:31:30	1890	0.5	0	31	30	0	0.059570313	3.3918457	-0.45263672	0.20947266	0.890625	1.2834473	0.22631836	0	0	0	0	0	0	0	0	0	1.020752	0.020751953	0.39013672	0.14086914	0.13818359	-0.11083984	0	44330	0	0	0
86	87	87	Category H	-0.57592773	0.15576172	0.92382813	0.15966797	-0.30786133	-0.39477539	0	0	6/11/2017	6	11	2017	0:31:30	1890	0.6	0	31	30	0	0.059570313	3.3918457	-0.45751953	0.2109375	0.88964844	1.6743164	0.13500977	0	0	0	0	0	0	0	0	0	1.0222168	0.022216797	0.20776367	-0.11816406	-0.055175781	0.033935547	0	44330	0	0	0
87	88	88	Category H	-0.52783203	0.26391602	0.87597656	0.14086914	-0.2890625	-0.41674805	0	0	6/11/2017	6	11	2017	0:31:30	1890	0.7	0	31	30	0	0.059570313	3.3918457	-0.45483398	0.21240234	0.88964844	2.454834	0.090087891	0	0	0	0	0	0	0	0	0	1.0214844	0.021484375	0.13769531	-0.072753906	0.051269531	-0.013671875	0	44330	0	0	0
88	89	89	Category H	-0.49194336	0.16796875	0.82788086	0.16894531	-0.28100586	-0.40673828	0	0	6/11/2017	6	11	2017	0:31:30	1890	0.8	0	31	30	0	0.059570313	3.3918457	-0.45849609	0.21264648	0.88916016	2.8681641	0.082763672	0	0	0	0	0	0	0	0	0	1.0229492	0.022949219	0.1394043	-0.033203125	-0.044677734	-0.061279297	0	44330	0	0	0
89	90	90	Category H	-0.55175781	0.26391602	0.82788086	0.17016602	-0.28857422	-0.40551758	0	0	6/11/2017	6	11	2017	0:31:30	1890	0.9	0	31	30	0	0.059570313	3.3918457	-0.45654297	0.21264648	0.88696289	2.9816895	0.12304688	0	0	0	0	0	0	0	0	0	1.0200195	0.020019531	0.20507813	-0.094970703	0.051025391	-0.059082031	0	44330	0	0	0
90	91	91	Category H	-0.55175781	0.29980469	0.95996094	0.16699219	-0.30639648	-0.39746094	0	0	6/11/2017	6	11	2017	0:31:31	1891	0	0	31	31	0	0.059570313	3.3918457	-0.45727539	0.21459961	0.88476563	3.0554199	0.14746094	0	0	0	0	0	0	0	0	0	1.0187988	0.018798828	0.25439453	-0.094238281	0.084960938	0.074951172	0	44330	0	0	0
91	92	92	Category H	-0.3359375	0.19189453	0.61181641	0.15893555	-0.27294922	-0.41162109	0	0	6/11/2017	6	11	2017	0:31:31	1891	0.1	0	31	31	0	0.059570313	3.3918457	-0.45654297	0.21459961	0.88696289	2.8562012	0.30126953	0	0	0	0	0	0	0	0	0	1.0202637	0.020263672	0.41870117	0.12060547	-0.022705078	-0.27514648	0	44330	0	0	0
92	93	93	Category H	-0.75585938	0.27587891	1.0319824	0.17285156	-0.28808594	-0.40039063	0	0	6/11/2017	6	11	2017	0:31:31	1891	0.2	0	31	31	0	0.059570313	3.3918457	-0.45556641	0.21484375	0.88891602	1.8447266	0.33789063	0	0	0	0	0	0	0	0	0	1.0217285	0.021728516	0.50390625	-0.30004883	0.060791016	0.14282227	0	44330	0	0	0
93	94	94	Category H	-0.40795898	0.2277832	0.95996094	0.090087891	-0.28735352	-0.42724609	0	0	6/11/2017	6	11	2017	0:31:31	1891	0.3	0	31	31	0	0.059570313	3.3918457	-0.4597168	0.21582031	0.89086914	1.4274902	0.086914063	0	0	0	0	0	0	0	0	0	1.0256348	0.025634766	0.13232422	0.051757813	0.01171875	0.068847656	0	44330	0	0	0
94	95	95	Category H	-0.47998047	0.25195313	0.98388672	0.14111328	-0.28881836	-0.40283203	0	0	6/11/2017	6	11	2017	0:31:31	1891	0.4	0	31	31	0	0.059570313	3.3918457	-0.45849609	0.21606445	0.8918457	1.0314941	0.10058594	0	0	0	0	0	0	0	0	0	1.026123	0.026123047	0.14868164	-0.021240234	0.035644531	0.091796875	0	44330	0	0	0
95	96	96	Category H	-0.46777344	0.11987305	0.87597656	0.11987305	-0.29638672	-0.41723633	0	0	6/11/2017	6	11	2017	0:31:31	1891	0.5	0	31	31	0	0.059570313	3.3918457	-0.4621582	0.21435547	0.89111328	0.26171875	0.095947266	0	0	0	0	0	0	0	0	0	1.0266113	0.026611328	0.11547852	-0.005371094	-0.094482422	-0.015136719	0	44330	0	0	0
96	97	97	Category H	-0.31176758	0.23999023	0.74389648	0.12646484	-0.2824707	-0.41577148	0	0	6/11/2017	6	11	2017	0:31:31	1891	0.6	0	31	31	0	0.059814453	3.4643555	-0.4621582	0.21386719	0.88964844	0.44995117	0.21118164	0	0	0	0	0	0	0	0	0	1.0251465	0.025146484	0.32250977	0.15039063	0.025878906	-0.14575195	0	44330	0	0	0
97	98	98	Category H	-0.65991211	0.25195313	0.99584961	0.13818359	-0.28393555	-0.40893555	0	0	6/11/2017	6	11	2017	0:31:31	1891	0.7	0	31	31	0	0.059814453	3.4643555	-0.46020508	0.21484375	0.88916016	1.6306152	0.22924805	0	0	0	0	0	0	0	0	0	1.0241699	0.024169922	0.34301758	-0.19946289	0.036865234	0.10644531	0	44330	0	0	0
98	99	99	Category H	-0.34790039	0.15576172	0.87597656	0.093261719	-0.27880859	-0.41918945	0	0	6/11/2017	6	11	2017	0:31:31	1891	0.8	0	31	31	0	0.059814453	3.4643555	-0.46191406	0.21801758	0.89208984	1.5795898	0.13085938	0	0	0	0	0	0	0	0	0	1.0280762	0.028076172	0.19262695	0.11401367	-0.062255859	-0.016113281	0	44330	0	0	0
99	100	100	Category H	-0.47998047	0.27587891	0.87597656	0.13671875	-0.27587891	-0.42089844	0	0	6/11/2017	6	11	2017	0:31:31	1891	0.9	0	31	31	0	0.059814453	3.4643555	-0.45898438	0.21923828	0.89086914	1.5759277	0.062011719	0	0	0	0	0	0	0	0	0	1.0258789	0.025878906	0.092285156	-0.020751953	0.056396484	-0.014892578	0	44330	0	0	0
100	101	101	Category H	-0.46777344	0.15576172	0.91186523	0.10864258	-0.26660156	-0.43530273	0	0	6/11/2017	6	11	2017	0:31:32	1892	0	0	31	32	0	0.059814453	3.4643555	-0.4597168	0.21923828	0.88916016	1.9213867	0.067871094	0	0	0	0	0	0	0	0	0	1.0246582	0.024658203	0.093994141	-0.0078125	-0.063476563	0.022460938	0	44330	0	0	0
101	102	102	Category H	-0.44384766	0.15576172	0.97192383	0.097167969	-0.26586914	-0.43017578	0	0	6/11/2017	6	11	2017	0:31:32	1892	0.1	0	31	32	0	0.059814453	3.4643555	-0.45800781	0.21923828	0.88964844	1.4399414	0.10473633	0	0	0	0	0	0	0	0	0	1.0244141	0.024414063	0.15991211	0.014160156	-0.063476563	0.08203125	0	44330	0	0	0
102	103	103	Category H	-0.44384766	0.20385742	0.89990234	0.10205078	-0.26171875	-0.44238281	0	0	6/11/2017	6	11	2017	0:31:32	1892	0.2	0	31	32	0	0.059814453	3.4643555	-0.45947266	0.21972656	0.89160156	0.66430664	0.023681641	0	0	0	0	0	0	0	0	0	1.0268555	0.026855469	0.039794922	0.015625	-0.015869141	0.008056641	0	44330	0	0	0
103	104	104	Category H	-0.56396484	0.13183594	0.95996094	0.11962891	-0.25292969	-0.43798828	0	0	6/11/2017	6	11	2017	0:31:32	1892	0.3	0	31	32	0	0.059814453	3.4643555	-0.45947266	0.22119141	0.89331055	0.056396484	0.15258789	0	0	0	0	0	0	0	0	0	1.0288086	0.028808594	0.26025391	-0.10424805	-0.089355469	0.06640625	0	44330	0	0	0
104	105	105	Category H	-0.26391602	0.095947266	0.82788086	0.1171875	-0.25708008	-0.43603516	0	0	6/11/2017	6	11	2017	0:31:32	1892	0.4	0	31	32	0	0.059814453	3.4643555	-0.4597168	0.22094727	0.89306641	0.088623047	0.24121094	0	0	0	0	0	0	0	0	0	1.0285645	0.028564453	0.38623047	0.19580078	-0.125	-0.065185547	0	44330	0	0	0
105	106	106	Category H	-0.61181641	0.25195313	1.0197754	0.15991211	-0.27319336	-0.41479492	0	0	6/11/2017	6	11	2017	0:31:32	1892	0.5	0	31	32	0	0.059814453	3.4643555	-0.45849609	0.22045898	0.89257813	0.69335938	0.20117188	0	0	0	0	0	0	0	0	0	1.0275879	0.027587891	0.3112793	-0.15307617	0.03125	0.12695313	0	44330	0	0	0
106	107	107	Category H	-0.15576172	0.11987305	0.95996094	0.081298828	-0.26782227	-0.43041992	0	0	6/11/2017	6	11	2017	0:31:32	1892	0.6	0	31	32	0	0.059814453	3.4643555	-0.45947266	0.22094727	0.89282227	0.37939453	0.3269043	0	0	0	0	0	0	0	0	0	1.0280762	0.028076172	0.47167969	0.30371094	-0.10107422	0.066894531	0	44330	0	0	0
107	108	108	Category H	-0.47998047	0.20385742	0.93579102	0.14624023	-0.28271484	-0.41772461	0	0	6/11/2017	6	11	2017	0:31:32	1892	0.7	0	31	32	0	0.059814453	3.4643555	-0.4609375	0.22143555	0.89770508	0.43432617	0.045898438	0	0	0	0	0	0	0	0	0	1.0332031	0.033203125	0.074462891	-0.018798828	-0.017578125	0.037841797	0	44330	0	0	0
108	109	109	Category H	-0.34790039	0.20385742	0.73193359	0.12646484	-0.28417969	-0.41796875	0	0	6/11/2017	6	11	2017	0:31:32	1892	0.8	0	31	32	0	0.059814453	3.4643555	-0.45800781	0.22045898	0.89477539	1.2526855	0.19726563	0	0	0	0	0	0	0	0	0	1.0290527	0.029052734	0.28955078	0.11010742	-0.016601563	-0.1628418	0	44330	0	0	0
109	110	110	Category H	-0.39599609	0.21582031	0.83984375	0.14697266	-0.28515625	-0.41577148	0	0	6/11/2017	6	11	2017	0:31:32	1892	0.9	0	31	32	0	0.059814453	3.4643555	-0.45947266	0.22167969	0.89331055	1.6186523	0.083251953	0	0	0	0	0	0	0	0	0	1.0288086	0.028808594	0.12304688	0.063476563	-0.005859375	-0.053466797	0	44330	0	0	0
110	111	111	Category H	-0.44384766	0.29980469	0.93579102	0.1003418	-0.27368164	-0.43041992	0	0	6/11/2017	6	11	2017	0:31:33	1893	0	0	31	33	0	0.059814453	3.4643555	-0.46069336	0.22216797	0.89575195	1.5749512	0.088623047	0	0	0	0	0	0	0	0	0	1.0317383	0.031738281	0.1340332	0.016845703	0.077392578	0.039794922	0	44330	0	0	0
111	112	112	Category H	-0.51586914	0.2277832	0.92382813	0.1159668	-0.27148438	-0.41894531	0	0	6/11/2017	6	11	2017	0:31:33	1893	0.1	0	31	33	0	0.059814453	3.4643555	-0.45825195	0.22045898	0.89428711	1.9057617	0.064941406	0	0	0	0	0	0	0	0	0	1.0288086	0.028808594	0.093994141	-0.057373047	0.007080078	0.029296875	0	44330	0	0	0
112	113	113	Category H	-0.41992188	0.26391602	0.93579102	0.12036133	-0.28393555	-0.41503906	0	0	6/11/2017	6	11	2017	0:31:33	1893	0.2	0	31	33	0	0.059814453	3.4643555	-0.46166992	0.22167969	0.89477539	2.4814453	0.072021484	0	0	0	0	0	0	0	0	0	1.0310059	0.031005859	0.12475586	0.041748047	0.041992188	0.040771484	0	44330	0	0	0
113	114	114	Category H	-0.3359375	0.17993164	0.80395508	0.12207031	-0.28393555	-0.41796875	0	0	6/11/2017	6	11	2017	0:31:33	1893	0.3	0	31	33	0	0.059814453	3.4643555	-0.46020508	0.22045898	0.89306641	2.859375	0.15844727	0	0	0	0	0	0	0	0	0	1.0288086	0.028808594	0.25415039	0.12426758	-0.040527344	-0.089111328	0	44330	0	0	0
114	115	115	Category H	-0.46777344	0.27587891	0.86376953	0.13085938	-0.28271484	-0.41308594	0	0	6/11/2017	6	11	2017	0:31:33	1893	0.4	0	31	33	0	0.059814453	3.4643555	-0.45727539	0.22021484	0.89379883	2.5432129	0.063964844	0	0	0	0	0	0	0	0	0	1.027832	0.027832031	0.095947266	-0.010253906	0.055419922	-0.030029297	0	44330	0	0	0
115	116	116	Category H	-0.46777344	0.26391602	0.86376953	0.12792969	-0.31494141	-0.39599609	0	0	6/11/2017	6	11	2017	0:31:33	1893	0.5	0	31	33	0	0.059814453	3.4643555	-0.45898438	0.22045898	0.89501953	1.9648438	0.053955078	0	0	0	0	0	0	0	0	0	1.0297852	0.029785156	0.083007813	-0.008544922	0.043212891	-0.03125	0	44330	0	0	0
116	117	117	Category H	-0.43188477	0.25195313	0.83984375	0.12402344	-0.30639648	-0.40209961	0	0	6/11/2017	6	11	2017	0:31:33	1893	0.6	0	31	33	0	0.059814453	3.4643555	-0.45898438	0.21923828	0.89550781	1.8115234	0.070068359	0	0	0	0	0	0	0	0	0	1.0300293	0.030029297	0.11547852	0.027099609	0.032470703	-0.055664063	0	44330	0	0	0
117	118	118	Category H	-0.47998047	0.25195313	0.89990234	0.12915039	-0.30151367	-0.40478516	0	0	6/11/2017	6	11	2017	0:31:33	1893	0.7	0	31	33	0	0.059814453	3.4643555	-0.45629883	0.21826172	0.89746094	0.86816406	0.041015625	0	0	0	0	0	0	0	0	0	1.0302734	0.030273438	0.059570313	-0.0234375	0.033447266	0.002197266	0	44330	0	0	0
118	119	119	Category H	-0.56396484	0.2277832	0.88793945	0.10791016	-0.3046875	-0.41113281	0	0	6/11/2017	6	11	2017	0:31:33	1893	0.8	0	31	33	0	0.059814453	3.4643555	-0.45483398	0.2175293	0.89941406	0.54394531	0.10986328	0	0	0	0	0	0	0	0	0	1.03125	0.03125	0.13061523	-0.10888672	0.010009766	-0.011474609	0	44330	0	0	0
119	120	120	Category H	-0.47998047	0.26391602	0.93579102	0.12744141	-0.30395508	-0.40307617	0	0	6/11/2017	6	11	2017	0:31:33	1893	0.9	0	31	33	0	0.059814453	3.4643555	-0.45385742	0.21679688	0.89868164	0.44067383	0.065185547	0	0	0	0	0	0	0	0	0	1.0300293	0.030029297	0.10986328	-0.025878906	0.046875	0.036865234	0	44330	0	0	0
120	121	121	Category H	-0.29980469	0.21582031	0.83984375	0.11401367	-0.30371094	-0.40722656	0	0	6/11/2017	6	11	2017	0:31:34	1894	0	0	31	34	0	0.059814453	3.4643555	-0.45532227	0.21679688	0.8996582	0.70239258	0.16674805	0	0	0	0	0	0	0	0	0	1.0314941	0.031494141	0.21655273	0.15551758	-0.000976563	-0.059814453	0	44330	0	0	0
121	122	122	Category H	-0.53979492	0.25195313	0.97192383	0.12744141	-0.30810547	-0.39794922	0	0	6/11/2017	6	11	2017	0:31:34	1894	0.1	0	31	34	0	0.059814453	3.4643555	-0.45263672	0.21582031	0.90551758	0.85986328	0.11523438	0	0	0	0	0	0	0	0	0	1.0351563	0.03515625	0.18945313	-0.086914063	0.035888672	0.066162109	0	44330	0	0	0
122	123	123	Category H	-0.2878418	0.25195313	0.75585938	0.13745117	-0.31030273	-0.39697266	0	0	6/11/2017	6	11	2017	0:31:34	1894	0.2	0	31	34	0	0.059814453	3.4643555	-0.44873047	0.21508789	0.90478516	0.45092773	0.22241211	0	0	0	0	0	0	0	0	0	1.0327148	0.032714844	0.34692383	0.16088867	0.036621094	-0.14892578	0	44330	0	0	0
123	124	124	Category H	-0.52783203	0.23999023	0.91186523	0.16064453	-0.32495117	-0.38671875	0	0	6/11/2017	6	11	2017	0:31:34	1894	0.3	0	31	34	0	0.059814453	3.4643555	-0.44995117	0.21435547	0.90527344	0.35620117	0.081787109	0	0	0	0	0	0	0	0	0	1.0334473	0.033447266	0.10961914	-0.077636719	0.025390625	0.006347656	0	44330	0	0	0
124	125	125	Category H	-0.53979492	0.26391602	0.89990234	0.15429688	-0.32592773	-0.38061523	0	0	6/11/2017	6	11	2017	0:31:34	1894	0.4	0	31	34	0	0.059814453	3.4643555	-0.44824219	0.21240234	0.90405273	0.14892578	0.10498047	0	0	0	0	0	0	0	0	0	1.03125	0.03125	0.14697266	-0.091308594	0.051269531	-0.004150391	0	44330	0	0	0
125	126	126	Category H	-0.39599609	0.2277832	0.70776367	0.15527344	-0.30908203	-0.39575195	0	0	6/11/2017	6	11	2017	0:31:34	1894	0.5	0	31	34	0	0.059814453	3.4643555	-0.44506836	0.21240234	0.90429688	0.85131836	0.203125	0	0	0	0	0	0	0	0	0	1.0300293	0.030029297	0.26074219	0.049072266	0.015136719	-0.1965332	0	44330	0	0	0
126	127	127	Category H	-0.57592773	0.29980469	0.95996094	0.15600586	-0.30517578	-0.39355469	0	0	6/11/2017	6	11	2017	0:31:34	1894	0.6	0	31	34	0	0.059814453	3.4643555	-0.44824219	0.21069336	0.9074707	0.99731445	0.1640625	0	0	0	0	0	0	0	0	0	1.0339355	0.033935547	0.26879883	-0.12744141	0.088867188	0.052246094	0	44330	0	0	0
127	128	128	Category H	-0.6237793	0.21582031	0.98388672	0.096191406	-0.2890625	-0.42138672	0	0	6/11/2017	6	11	2017	0:31:34	1894	0.7	0	31	34	0	0.059814453	3.4643555	-0.4440918	0.2097168	0.90478516	0.43701172	0.19604492	0	0	0	0	0	0	0	0	0	1.029541	0.029541016	0.2644043	-0.17944336	0.005859375	0.078857422	0	44330	0	0	0
128	129	129	Category H	-0.27587891	0.20385742	0.76782227	0.12182617	-0.27929688	-0.4230957	0	0	6/11/2017	6	11	2017	0:31:34	1894	0.8	0	31	34	0	0.059814453	3.4643555	-0.4440918	0.20849609	0.90551758	0.011230469	0.2175293	0	0	0	0	0	0	0	0	0	1.0300293	0.030029297	0.31079102	0.16821289	-0.004638672	-0.13769531	0	44330	0	0	0
129	130	130	Category H	-0.49194336	0.29980469	0.88793945	0.11474609	-0.28222656	-0.42626953	0	0	6/11/2017	6	11	2017	0:31:34	1894	0.9	0	31	34	0	0.059814453	3.4643555	-0.44287109	0.20800781	0.90722656	0.69238281	0.10546875	0	0	0	0	0	0	0	0	0	1.0307617	0.030761719	0.15991211	-0.048828125	0.091552734	-0.019287109	0	44330	0	0	0
130	131	131	Category H	-0.26391602	0.11987305	1.1159668	0.047363281	-0.2722168	-0.42944336	0	0	6/11/2017	6	11	2017	0:31:35	1895	0	0	31	35	0	0.059814453	3.4643555	-0.44067383	0.20678711	0.90820313	0.67871094	0.28637695	0	0	0	0	0	0	0	0	0	1.0305176	0.030517578	0.47167969	0.17675781	-0.086914063	0.20751953	0	44330	0	0	0
131	132	132	Category H	-0.34790039	0.17993164	0.91186523	0.11279297	-0.27539063	-0.4230957	0	0	6/11/2017	6	11	2017	0:31:35	1895	0.1	0	31	35	0	0.059814453	3.4643555	-0.4387207	0.20507813	0.90625	0.74780273	0.094482422	0	0	0	0	0	0	0	0	0	1.0275879	0.027587891	0.12133789	0.090820313	-0.025146484	0.005371094	0	44330	0	0	0
132	133	133	Category H	-0.6237793	0.29980469	1.0559082	0.068847656	-0.25561523	-0.44140625	0	0	6/11/2017	6	11	2017	0:31:35	1895	0.2	0	31	35	0	0.059814453	3.4643555	-0.43920898	0.20483398	0.91210938	0.58569336	0.25219727	0	0	0	0	0	0	0	0	0	1.032959	0.032958984	0.42285156	-0.18432617	0.094726563	0.14355469	0	44330	0	0	0
133	134	134	Category H	-0.39599609	0.13183594	0.99584961	0.052246094	-0.26245117	-0.43554688	0	0	6/11/2017	6	11	2017	0:31:35	1895	0.3	0	31	35	0	0.059814453	3.4643555	-0.43408203	0.20263672	0.90942383	0.35668945	0.11791992	0	0	0	0	0	0	0	0	0	1.0280762	0.028076172	0.19506836	0.038085938	-0.070800781	0.086181641	0	44330	0	0	0
134	135	135	Category H	-0.55175781	0.17993164	0.95996094	0.15429688	-0.26489258	-0.41870117	0	0	6/11/2017	6	11	2017	0:31:35	1895	0.4	0	31	35	0	0.059326172	3.4562988	-0.43505859	0.20214844	0.90893555	0.87109375	0.12915039	0	0	0	0	0	0	0	0	0	1.027832	0.027832031	0.18994141	-0.11645508	-0.022216797	0.05078125	0	44330	0	0	0
135	136	136	Category H	-0.50390625	0.19189453	0.79199219	0.096191406	-0.26586914	-0.43212891	0	0	6/11/2017	6	11	2017	0:31:35	1895	0.5	0	31	35	0	0.059326172	3.4562988	-0.43286133	0.20141602	0.90771484	1.2644043	0.13598633	0	0	0	0	0	0	0	0	0	1.0256348	0.025634766	0.19628906	-0.070800781	-0.009521484	-0.11572266	0	44330	0	0	0
136	137	137	Category H	-0.45581055	0.19189453	0.85180664	0.15258789	-0.27416992	-0.41748047	0	0	6/11/2017	6	11	2017	0:31:35	1895	0.6	0	31	35	0	0.059326172	3.4562988	-0.43334961	0.20263672	0.90991211	1.0800781	0.062988281	0	0	0	0	0	0	0	0	0	1.0280762	0.028076172	0.091064453	-0.022216797	-0.010742188	-0.058105469	0	44330	0	0	0
137	138	138	Category H	-0.47998047	0.23999023	1.0078125	0.13012695	-0.28540039	-0.41918945	0	0	6/11/2017	6	11	2017	0:31:35	1895	0.7	0	31	35	0	0.059326172	3.4562988	-0.43554688	0.20092773	0.91186523	1.324707	0.11254883	0	0	0	0	0	0	0	0	0	1.0302734	0.030273438	0.17919922	-0.044189453	0.038818359	0.095703125	0	44330	0	0	0
138	139	139	Category H	-0.43188477	0.26391602	0.89990234	0.1159668	-0.28735352	-0.41918945	0	0	6/11/2017	6	11	2017	0:31:35	1895	0.8	0	31	35	0	0.059326172	3.4562988	-0.43115234	0.20019531	0.90991211	2.0085449	0.064208984	0	0	0	0	0	0	0	0	0	1.0266113	0.026611328	0.07421875	-0.000488281	0.063476563	-0.010009766	0	44330	0	0	0
139	140	140	Category H	-0.43188477	0.20385742	0.80395508	0.1496582	-0.28173828	-0.41308594	0	0	6/11/2017	6	11	2017	0:31:35	1895	0.9	0	31	35	0	0.059326172	3.4562988	-0.43554688	0.20092773	0.91162109	2.8171387	0.10766602	0	0	0	0	0	0	0	0	0	1.0300293	0.030029297	0.11425781	0.003662109	0.002685547	-0.10766602	0	44330	0	0	0
140	141	141	Category H	-0.41992188	0.19189453	0.95996094	0.14257813	-0.28393555	-0.41577148	0	0	6/11/2017	6	11	2017	0:31:36	1896	0	0	31	36	0	0.059326172	3.4562988	-0.43286133	0.19946289	0.91259766	2.7380371	0.049316406	0	0	0	0	0	0	0	0	0	1.029541	0.029541016	0.067626953	0.012939453	-0.007568359	0.047119141	0	44330	0	0	0
141	142	142	Category H	-0.55175781	0.21582031	0.92382813	0.10473633	-0.27709961	-0.42822266	0	0	6/11/2017	6	11	2017	0:31:36	1896	0.1	0	31	36	0	0.059326172	3.4562988	-0.43481445	0.19995117	0.91308594	3.1999512	0.11816406	0	0	0	0	0	0	0	0	0	1.0310059	0.031005859	0.14306641	-0.11669922	0.015625	0.010498047	0	44330	0	0	0
142	143	143	Category H	-0.39599609	0.20385742	0.98388672	0.10888672	-0.27392578	-0.4230957	0	0	6/11/2017	6	11	2017	0:31:36	1896	0.2	0	31	36	0	0.059326172	3.4562988	-0.43212891	0.19970703	0.91137695	3.5180664	0.080810547	0	0	0	0	0	0	0	0	0	1.0283203	0.028320313	0.11254883	0.036132813	0.00390625	0.072265625	0	44330	0	0	0
143	144	144	Category H	-0.58789063	0.20385742	0.88793945	0.12255859	-0.27856445	-0.42700195	0	0	6/11/2017	6	11	2017	0:31:36	1896	0.3	0	31	36	0	0.059326172	3.4562988	-0.43237305	0.20019531	0.9128418	2.7563477	0.15722656	0	0	0	0	0	0	0	0	0	1.0297852	0.029785156	0.18383789	-0.15527344	0.003417969	-0.024902344	0	44330	0	0	0
144	145	145	Category H	-0.34790039	0.19189453	0.83984375	0.13330078	-0.26342773	-0.42675781	0	0	6/11/2017	6	11	2017	0:31:36	1896	0.4	0	31	36	0	0.059326172	3.4562988	-0.43115234	0.20068359	0.91381836	2.1894531	0.11157227	0	0	0	0	0	0	0	0	0	1.0300293	0.030029297	0.16601563	0.083251953	-0.008789063	-0.073974609	0	44330	0	0	0
145	146	146	Category H	-0.51586914	0.17993164	0.92382813	0.14770508	-0.27880859	-0.41992188	0	0	6/11/2017	6	11	2017	0:31:36	1896	0.5	0	31	36	0	0.059326172	3.4562988	-0.43286133	0.20141602	0.91381836	1.3208008	0.086181641	0	0	0	0	0	0	0	0	0	1.0310059	0.031005859	0.11450195	-0.082763672	-0.021484375	0.009765625	0	44330	0	0	0
146	147	147	Category H	-0.57592773	0.21582031	1.1037598	0.13037109	-0.27539063	-0.42407227	0	0	6/11/2017	6	11	2017	0:31:36	1896	0.6	0	31	36	0	0.059326172	3.4562988	-0.43139648	0.20068359	0.91259766	1.3647461	0.23974609	0	0	0	0	0	0	0	0	0	1.0292969	0.029296875	0.3503418	-0.14428711	0.014892578	0.19091797	0	44330	0	0	0
147	148	148	Category H	-0.32397461	0.16796875	0.65991211	0.14526367	-0.26513672	-0.42089844	0	0	6/11/2017	6	11	2017	0:31:36	1896	0.7	0	31	36	0	0.059326172	3.4562988	-0.43408203	0.20214844	0.91259766	1.5354004	0.27783203	0	0	0	0	0	0	0	0	0	1.0307617	0.030761719	0.39746094	0.11010742	-0.034179688	-0.25268555	0	44330	0	0	0
148	149	149	Category H	-0.40795898	0.19189453	0.83984375	0.16064453	-0.26855469	-0.41967773	0	0	6/11/2017	6	11	2017	0:31:36	1896	0.8	0	31	36	0	0.059326172	3.4562988	-0.43530273	0.20239258	0.91235352	1.5559082	0.078369141	0	0	0	0	0	0	0	0	0	1.0310059	0.031005859	0.1105957	0.02734375	-0.010498047	-0.072509766	0	44330	0	0	0
149	150	150	Category H	-0.55175781	0.2277832	0.93579102	0.13964844	-0.27661133	-0.41577148	0	0	6/11/2017	6	11	2017	0:31:36	1896	0.9	0	31	36	0	0.059326172	3.4562988	-0.43603516	0.20214844	0.9140625	1.7609863	0.12036133	0	0	0	0	0	0	0	0	0	1.0327148	0.032714844	0.16259766	-0.11547852	0.025390625	0.021484375	0	44330	0	0	0
150	151	151	Category H	-0.37182617	0.20385742	0.76782227	0.15136719	-0.26391602	-0.41748047	0	0	6/11/2017	6	11	2017	0:31:37	1897	0	0	31	37	0	0.059326172	3.4562988	-0.43701172	0.20214844	0.91479492	1.8325195	0.16088867	0	0	0	0	0	0	0	0	0	1.0336914	0.033691406	0.21386719	0.065185547	0.001464844	-0.14697266	0	44330	0	0	0
151	152	152	Category H	-0.61181641	0.21582031	1.0678711	0.1262207	-0.27514648	-0.42895508	0	0	6/11/2017	6	11	2017	0:31:37	1897	0.1	0	31	37	0	0.059326172	3.4562988	-0.43579102	0.20043945	0.91381836	0.87890625	0.23413086	0	0	0	0	0	0	0	0	0	1.0319824	0.031982422	0.3449707	-0.17578125	0.015136719	0.15380859	0	44330	0	0	0
152	153	153	Category H	-0.35986328	0.13183594	0.77978516	0.13110352	-0.26733398	-0.42578125	0	0	6/11/2017	6	11	2017	0:31:37	1897	0.2	0	31	37	0	0.059326172	3.4562988	-0.43505859	0.19995117	0.91381836	0.000244141	0.16821289	0	0	0	0	0	0	0	0	0	1.0317383	0.031738281	0.27758789	0.075195313	-0.068115234	-0.1340332	0	44330	0	0	0
153	154	154	Category H	-0.32397461	0.23999023	0.95996094	0.16748047	-0.26220703	-0.41723633	0	0	6/11/2017	6	11	2017	0:31:37	1897	0.3	0	31	37	0	0.059326172	3.4562988	-0.43554688	0.19897461	0.91333008	0.56030273	0.12744141	0	0	0	0	0	0	0	0	0	1.03125	0.03125	0.19897461	0.11157227	0.040771484	0.046386719	0	44330	0	0	0
154	155	155	Category H	-0.55175781	0.19189453	0.85180664	0.050537109	-0.26074219	-0.44042969	0	0	6/11/2017	6	11	2017	0:31:37	1897	0.4	0	31	37	0	0.059326172	3.4562988	-0.43725586	0.19897461	0.9152832	2.282959	0.13085938	0	0	0	0	0	0	0	0	0	1.0336914	0.033691406	0.18481445	-0.11425781	-0.007080078	-0.063476563	0	44330	0	0	0
155	156	156	Category H	-0.45581055	0.19189453	0.93579102	0.019042969	-0.25219727	-0.44262695	0	0	6/11/2017	6	11	2017	0:31:37	1897	0.5	0	31	37	0	0.059326172	3.4562988	-0.43725586	0.19799805	0.91601563	4.1726074	0.027587891	0	0	0	0	0	0	0	0	0	1.0341797	0.034179688	0.044189453	-0.018310547	-0.006103516	0.01953125	0	44330	0	0	0
156	157	157	Category H	-0.23999023	0.19189453	1.0439453	0.072509766	-0.2578125	-0.43725586	0	0	6/11/2017	6	11	2017	0:31:37	1897	0.6	0	31	37	0	0.059326172	3.4562988	-0.43505859	0.19677734	0.91455078	5.6755371	0.23413086	0	0	0	0	0	0	0	0	0	1.0317383	0.031738281	0.3293457	0.19506836	-0.004882813	0.12915039	0	44330	0	0	0
157	158	158	Category H	-0.31176758	0.21582031	1.0319824	0.12304688	-0.26733398	-0.43530273	0	0	6/11/2017	6	11	2017	0:31:37	1897	0.7	0	31	37	0	0.059326172	3.4562988	-0.43847656	0.19628906	0.91772461	5.6589355	0.17163086	0	0	0	0	0	0	0	0	0	1.0358887	0.035888672	0.26025391	0.12670898	0.019287109	0.11401367	0	44330	0	0	0
158	159	159	Category H	-0.38378906	0.20385742	0.89990234	0.048828125	-0.25097656	-0.43945313	0	0	6/11/2017	6	11	2017	0:31:37	1897	0.8	0	31	37	0	0.059326172	3.4562988	-0.44042969	0.19555664	0.91845703	6.3078613	0.060302734	0	0	0	0	0	0	0	0	0	1.0373535	0.037353516	0.083496094	0.056640625	0.008056641	-0.018554688	0	44330	0	0	0
159	160	160	Category H	-0.6237793	0.20385742	0.89990234	0.021972656	-0.26098633	-0.44360352	0	0	6/11/2017	6	11	2017	0:31:37	1897	0.9	0	31	37	0	0.059326172	3.4562988	-0.43945313	0.1940918	0.91870117	8.7458496	0.18530273	0	0	0	0	0	0	0	0	0	1.0368652	0.036865234	0.21240234	-0.18408203	0.009521484	-0.018798828	0	44330	0	0	0
160	161	161	Category H	-0.15576172	0.19189453	1.1518555	0.069824219	-0.25610352	-0.43530273	0	0	6/11/2017	6	11	2017	0:31:38	1898	0	0	31	38	0	0.059326172	3.4562988	-0.4387207	0.19335938	0.91674805	7.9355469	0.36791992	0	0	0	0	0	0	0	0	0	1.034668	0.034667969	0.51977539	0.28295898	-0.001464844	0.23486328	0	44330	0	0	0
161	162	162	Category H	-0.21582031	0.17993164	0.93579102	0.1394043	-0.25463867	-0.43701172	0	0	6/11/2017	6	11	2017	0:31:38	1898	0.1	0	31	38	0	0.059326172	3.4562988	-0.44311523	0.19335938	0.91821289	5.7385254	0.22851563	0	0	0	0	0	0	0	0	0	1.0378418	0.037841797	0.25830078	0.22729492	-0.013427734	0.017333984	0	44330	0	0	0
162	163	163	Category H	-0.64794922	0.16796875	0.93579102	0.035888672	-0.25634766	-0.44970703	0	0	6/11/2017	6	11	2017	0:31:38	1898	0.2	0	31	38	0	0.059326172	3.4562988	-0.44189453	0.19213867	0.91650391	5.2368164	0.20800781	0	0	0	0	0	0	0	0	0	1.0356445	0.035644531	0.24902344	-0.20581055	-0.024169922	0.019042969	0	44330	0	0	0
163	164	164	Category H	-0.20385742	0.071777344	0.88793945	0.086181641	-0.26147461	-0.43725586	0	0	6/11/2017	6	11	2017	0:31:38	1898	0.3	0	31	38	0	0.059326172	3.4562988	-0.44506836	0.19140625	0.91845703	4.8327637	0.27099609	0	0	0	0	0	0	0	0	0	1.0385742	0.038574219	0.3918457	0.24121094	-0.11962891	-0.030517578	0	44330	0	0	0
164	165	165	Category H	-0.38378906	0.20385742	0.95996094	0.1418457	-0.25195313	-0.43359375	0	0	6/11/2017	6	11	2017	0:31:38	1898	0.4	0	31	38	0	0.059326172	3.4562988	-0.44384766	0.19091797	0.91894531	2.6547852	0.073730469	0	0	0	0	0	0	0	0	0	1.0383301	0.038330078	0.11352539	0.060058594	0.012695313	0.040771484	0	44330	0	0	0
165	166	166	Category H	-0.57592773	0.20385742	1.0319824	0.036376953	-0.24658203	-0.44873047	0	0	6/11/2017	6	11	2017	0:31:38	1898	0.5	0	31	38	0	0.059326172	3.4562988	-0.44311523	0.19067383	0.91870117	1.5083008	0.17456055	0	0	0	0	0	0	0	0	0	1.0378418	0.037841797	0.25854492	-0.13256836	0.012939453	0.11303711	0	44330	0	0	0
166	167	167	Category H	-0.25195313	0.071777344	0.70776367	0.084228516	-0.24072266	-0.44311523	0	0	6/11/2017	6	11	2017	0:31:38	1898	0.6	0	31	38	0	0.059326172	3.4562988	-0.44384766	0.18945313	0.92114258	3.4001465	0.31030273	0	0	0	0	0	0	0	0	0	1.0400391	0.040039063	0.52319336	0.19189453	-0.11767578	-0.21337891	0	44330	0	0	0
167	168	168	Category H	-0.51586914	0.17993164	0.94799805	0.14160156	-0.24829102	-0.43701172	0	0	6/11/2017	6	11	2017	0:31:38	1898	0.7	0	31	38	0	0.059326172	3.4562988	-0.44140625	0.18823242	0.92016602	2.9802246	0.079589844	0	0	0	0	0	0	0	0	0	1.0378418	0.037841797	0.11035156	-0.07421875	-0.008300781	0.027587891	0	44330	0	0	0
168	169	169	Category H	-0.39599609	0.13183594	0.95996094	0.043457031	-0.24682617	-0.44677734	0	0	6/11/2017	6	11	2017	0:31:38	1898	0.8	0	31	38	0	0.059326172	3.4562988	-0.44189453	0.18823242	0.91870117	4.5180664	0.083496094	0	0	0	0	0	0	0	0	0	1.0366211	0.036621094	0.14355469	0.045898438	-0.056396484	0.041015625	0	44330	0	0	0
169	170	170	Category H	-0.38378906	0.16796875	0.89990234	0.086181641	-0.24072266	-0.43994141	0	0	6/11/2017	6	11	2017	0:31:38	1898	0.9	0	31	38	0	0.059326172	3.4562988	-0.44311523	0.1875	0.9206543	6.9914551	0.065673828	0	0	0	0	0	0	0	0	0	1.0388184	0.038818359	0.099853516	0.059326172	-0.01953125	-0.020751953	0	44330	0	0	0
170	171	171	Category H	-0.38378906	0.15576172	0.81591797	0.078125	-0.24902344	-0.44750977	0	0	6/11/2017	6	11	2017	0:31:39	1899	0	0	31	39	0	0.059326172	3.4562988	-0.44140625	0.18579102	0.91870117	5.923584	0.12182617	0	0	0	0	0	0	0	0	0	1.0361328	0.036132813	0.19091797	0.057617188	-0.030029297	-0.1027832	0	44330	0	0	0
171	172	172	Category H	-0.37182617	0.17993164	1.0678711	0.10791016	-0.24829102	-0.43896484	0	0	6/11/2017	6	11	2017	0:31:39	1899	0.111	0	31	39	0	0.059326172	3.4562988	-0.44433594	0.18823242	0.91601563	4.4455566	0.16845703	0	0	0	0	0	0	0	0	0	1.0354004	0.035400391	0.23266602	0.072509766	-0.008300781	0.15161133	0	44330	0	0	0
172	173	173	Category H	-0.34790039	0.083984375	0.82788086	0.082763672	-0.24829102	-0.44433594	0	0	6/11/2017	6	11	2017	0:31:39	1899	0.222	0	31	39	0	0.059814453	3.3821777	-0.44677734	0.1887207	0.91650391	4.0847168	0.16918945	0	0	0	0	0	0	0	0	0	1.0371094	0.037109375	0.29248047	0.098876953	-0.10473633	-0.088623047	0	44330	0	0	0
173	174	174	Category H	-0.49194336	0.20385742	0.91186523	0.10791016	-0.25048828	-0.44311523	0	0	6/11/2017	6	11	2017	0:31:39	1899	0.333	0	31	39	0	0.059814453	3.3821777	-0.44458008	0.18701172	0.9140625	4.0141602	0.050048828	0	0	0	0	0	0	0	0	0	1.0334473	0.033447266	0.065917969	-0.047119141	0.016601563	-0.002197266	0	44330	0	0	0
174	175	175	Category H	-0.29980469	0.17993164	0.88793945	0.10766602	-0.24511719	-0.43798828	0	0	6/11/2017	6	11	2017	0:31:39	1899	0.444	0	31	39	0	0.059814453	3.3821777	-0.44580078	0.18847656	0.91064453	3.6628418	0.14794922	0	0	0	0	0	0	0	0	0	1.03125	0.03125	0.17749023	0.14599609	-0.008544922	-0.022705078	0	44330	0	0	0
175	176	176	Category H	-0.51586914	0.21582031	1.0439453	0.098876953	-0.25073242	-0.4362793	0	0	6/11/2017	6	11	2017	0:31:39	1899	0.555	0	31	39	0	0.059814453	3.3821777	-0.44384766	0.18945313	0.91113281	1.6513672	0.15307617	0	0	0	0	0	0	0	0	0	1.0310059	0.031005859	0.23095703	-0.071777344	0.026123047	0.1328125	0	44330	0	0	0
176	177	177	Category H	-0.47998047	0.10791016	0.89990234	0.092529297	-0.24291992	-0.43920898	0	0	6/11/2017	6	11	2017	0:31:39	1899	0.666	0	31	39	0	0.059814453	3.3821777	-0.44580078	0.18823242	0.91186523	1.8693848	0.088134766	0	0	0	0	0	0	0	0	0	1.0324707	0.032470703	0.12670898	-0.033935547	-0.080322266	-0.011962891	0	44330	0	0	0
177	178	178	Category H	-0.31176758	0.20385742	0.85180664	0.14257813	-0.24633789	-0.43286133	0	0	6/11/2017	6	11	2017	0:31:39	1899	0.777	0	31	39	0	0.059814453	3.3821777	-0.4465332	0.18945313	0.9152832	2.1113281	0.1496582	0	0	0	0	0	0	0	0	0	1.0358887	0.035888672	0.21240234	0.13476563	0.014160156	-0.063476563	0	44330	0	0	0
178	179	179	Category H	-0.69580078	0.20385742	1.0078125	0.11865234	-0.24707031	-0.43969727	0	0	6/11/2017	6	11	2017	0:31:39	1899	0.888	0	31	39	0	0.059814453	3.3821777	-0.44506836	0.1887207	0.9128418	1.6208496	0.26831055	0	0	0	0	0	0	0	0	0	1.032959	0.032958984	0.36035156	-0.25048828	0.014892578	0.094726563	0	44330	0	0	0
179	180	180	Category H	-0.26391602	0.15576172	0.95996094	0.10449219	-0.25488281	-0.43725586	0	0	6/11/2017	6	11	2017	0:31:40	1900	0	0	31	40	0	0.059814453	3.3821777	-0.44677734	0.18554688	0.9128418	2.2424316	0.19116211	0	0	0	0	0	0	0	0	0	1.0332031	0.033203125	0.25976563	0.18286133	-0.029785156	0.046875	0	44330	0	0	0
180	181	181	Category H	-0.63598633	0.19189453	0.94799805	0.11572266	-0.25097656	-0.4309082	0	0	6/11/2017	6	11	2017	0:31:40	1900	0.09	0	31	40	0	0.059814453	3.3821777	-0.45068359	0.18359375	0.91455078	1.7800293	0.18823242	0	0	0	0	0	0	0	0	0	1.0358887	0.035888672	0.2265625	-0.18505859	0.008056641	0.033203125	0	44330	0	0	0
181	182	182	Category H	-0.2277832	0.14379883	0.83984375	0.10302734	-0.26416016	-0.44238281	0	0	6/11/2017	6	11	2017	0:31:40	1900	0.181	0	31	40	0	0.059814453	3.3821777	-0.44848633	0.18408203	0.91259766	1.5336914	0.23583984	0	0	0	0	0	0	0	0	0	1.0332031	0.033203125	0.33374023	0.22070313	-0.040283203	-0.072753906	0	44330	0	0	0
182	183	183	Category H	-0.45581055	0.23999023	1.0078125	0.14746094	-0.25463867	-0.42480469	0	0	6/11/2017	6	11	2017	0:31:40	1900	0.272	0	31	40	0	0.059814453	3.3821777	-0.44555664	0.18408203	0.91259766	1.5249023	0.1105957	0	0	0	0	0	0	0	0	0	1.0322266	0.032226563	0.16088867	-0.010009766	0.055664063	0.094970703	0	44330	0	0	0
183	184	184	Category H	-0.46777344	0.16796875	1.0319824	0.071044922	-0.25756836	-0.43920898	0	0	6/11/2017	6	11	2017	0:31:40	1900	0.363	0	31	40	0	0.059814453	3.3821777	-0.44873047	0.18359375	0.91503906	1.505127	0.11914063	0	0	0	0	0	0	0	0	0	1.0356445	0.035644531	0.15136719	-0.018798828	-0.015625	0.11669922	0	44330	0	0	0
184	185	185	Category H	-0.39599609	0.16796875	0.82788086	0.14233398	-0.26123047	-0.42871094	0	0	6/11/2017	6	11	2017	0:31:40	1900	0.454	0	31	40	0	0.059814453	3.3821777	-0.44799805	0.18432617	0.91650391	0.60791016	0.10424805	0	0	0	0	0	0	0	0	0	1.0368652	0.036865234	0.15722656	0.052001953	-0.016357422	-0.088623047	0	44330	0	0	0
185	186	186	Category H	-0.49194336	0.19189453	0.93579102	0.13916016	-0.26586914	-0.42578125	0	0	6/11/2017	6	11	2017	0:31:40	1900	0.545	0	31	40	0	0.059814453	3.3821777	-0.44335938	0.18383789	0.91650391	0.078857422	0.052490234	0	0	0	0	0	0	0	0	0	1.034668	0.034667969	0.075195313	-0.048339844	0.0078125	0.019042969	0	44330	0	0	0
186	187	187	Category H	-0.38378906	0.23999023	0.95996094	0.14086914	-0.26269531	-0.42407227	0	0	6/11/2017	6	11	2017	0:31:40	1900	0.636	0	31	40	0	0.059814453	3.3821777	-0.44677734	0.18408203	0.91796875	0.046142578	0.093994141	0	0	0	0	0	0	0	0	0	1.0373535	0.037353516	0.16088867	0.062988281	0.055908203	0.041748047	0	44330	0	0	0
187	188	188	Category H	-0.57592773	0.21582031	0.91186523	0.12011719	-0.26538086	-0.42993164	0	0	6/11/2017	6	11	2017	0:31:40	1900	0.727	0	31	40	0	0.059814453	3.3821777	-0.44335938	0.18408203	0.91625977	0.058837891	0.13623047	0	0	0	0	0	0	0	0	0	1.0344238	0.034423828	0.16870117	-0.13232422	0.031738281	-0.004394531	0	44330	0	0	0
188	189	189	Category H	-0.39599609	0.19189453	0.86376953	0.11352539	-0.27075195	-0.43115234	0	0	6/11/2017	6	11	2017	0:31:40	1900	0.818	0	31	40	0	0.059814453	3.3821777	-0.44238281	0.18334961	0.91845703	0.3605957	0.072265625	0	0	0	0	0	0	0	0	0	1.0358887	0.035888672	0.10961914	0.046386719	0.008300781	-0.0546875	0	44330	0	0	0
189	190	190	Category H	-0.47998047	0.20385742	0.89990234	0.12109375	-0.26806641	-0.42675781	0	0	6/11/2017	6	11	2017	0:31:40	1900	0.909	0	31	40	0	0.059814453	3.3821777	-0.44238281	0.18481445	0.92382813	0.95410156	0.048095703	0	0	0	0	0	0	0	0	0	1.0407715	0.040771484	0.080078125	-0.037353516	0.018798828	-0.023925781	0	44330	0	0	0
190	191	191	Category H	-0.34790039	0.16796875	0.85180664	0.11547852	-0.26196289	-0.43408203	0	0	6/11/2017	6	11	2017	0:31:41	1901	0	0	31	41	0	0.059814453	3.3821777	-0.44287109	0.18286133	0.92529297	0.15039063	0.12109375	0	0	0	0	0	0	0	0	0	1.0419922	0.041992188	0.18334961	0.094970703	-0.014892578	-0.073486328	0	44330	0	0	0
191	192	192	Category H	-0.45581055	0.19189453	0.93579102	0.14404297	-0.26660156	-0.42675781	0	0	6/11/2017	6	11	2017	0:31:41	1901	0.1	0	31	41	0	0.059814453	3.3821777	-0.43847656	0.18017578	0.92504883	0.39111328	0.023193359	0	0	0	0	0	0	0	0	0	1.0395508	0.039550781	0.039306641	-0.017089844	0.011474609	0.010498047	0	44330	0	0	0
192	193	193	Category H	-0.45581055	0.17993164	0.89990234	0.10009766	-0.2590332	-0.43823242	0	0	6/11/2017	6	11	2017	0:31:41	1901	0.2	0	31	41	0	0.059814453	3.3821777	-0.44091797	0.17822266	0.92456055	0.72851563	0.028808594	0	0	0	0	0	0	0	0	0	1.0397949	0.039794922	0.041015625	-0.014648438	0.001464844	-0.024658203	0	44330	0	0	0
193	194	194	Category H	-0.47998047	0.17993164	0.94799805	0.12451172	-0.265625	-0.42895508	0	0	6/11/2017	6	11	2017	0:31:41	1901	0.3	0	31	41	0	0.059814453	3.3821777	-0.43945313	0.17773438	0.92431641	0.81176758	0.046630859	0	0	0	0	0	0	0	0	0	1.0388184	0.038818359	0.065917969	-0.040283203	0.001953125	0.0234375	0	44330	0	0	0
194	195	195	Category H	-0.46777344	0.19189453	0.92382813	0.11889648	-0.25756836	-0.4309082	0	0	6/11/2017	6	11	2017	0:31:41	1901	0.4	0	31	41	0	0.059814453	3.3821777	-0.44506836	0.17651367	0.92919922	1.598877	0.027587891	0	0	0	0	0	0	0	0	0	1.0454102	0.045410156	0.043212891	-0.022460938	0.015136719	-0.005371094	0	44330	0	0	0
195	196	196	Category H	-0.2878418	0.16796875	0.74389648	0.18896484	-0.26513672	-0.41552734	0	0	6/11/2017	6	11	2017	0:31:41	1901	0.5	0	31	41	0	0.059814453	3.3821777	-0.44433594	0.17358398	0.93139648	2.5883789	0.24438477	0	0	0	0	0	0	0	0	0	1.0466309	0.046630859	0.34985352	0.15649414	-0.005615234	-0.1875	0	44330	0	0	0
196	197	197	Category H	-0.70776367	0.21582031	1.1037598	0.19042969	-0.27954102	-0.41040039	0	0	6/11/2017	6	11	2017	0:31:41	1901	0.6	0	31	41	0	0.059814453	3.3821777	-0.4387207	0.17041016	0.92749023	2.6582031	0.32446289	0	0	0	0	0	0	0	0	0	1.0402832	0.040283203	0.48999023	-0.26879883	0.045166016	0.17602539	0	44330	0	0	0
197	198	198	Category H	-0.63598633	0.20385742	0.95996094	0.10766602	-0.26464844	-0.43212891	0	0	6/11/2017	6	11	2017	0:31:41	1901	0.7	0	31	41	0	0.059814453	3.3821777	-0.44580078	0.16870117	0.92871094	2.9414063	0.19580078	0	0	0	0	0	0	0	0	0	1.0439453	0.043945313	0.25610352	-0.18994141	0.034912109	0.031005859	0	44330	0	0	0
198	199	199	Category H	-0.49194336	0.10791016	0.89990234	0.14306641	-0.26220703	-0.42871094	0	0	6/11/2017	6	11	2017	0:31:41	1901	0.8	0	31	41	0	0.059814453	3.3821777	-0.44580078	0.16723633	0.92626953	3.3789063	0.079589844	0	0	0	0	0	0	0	0	0	1.0415039	0.041503906	0.13183594	-0.045898438	-0.059326172	-0.026367188	0	44330	0	0	0
199	200	200	Category H	-0.41992188	0.20385742	0.77978516	0.18920898	-0.2512207	-0.41723633	0	0	6/11/2017	6	11	2017	0:31:41	1901	0.9	0	31	41	0	0.059814453	3.3821777	-0.44873047	0.16577148	0.9284668	4.1376953	0.15600586	0	0	0	0	0	0	0	0	0	1.0444336	0.044433594	0.21557617	0.028808594	0.037841797	-0.14868164	0	44330	0	0	0
200	201	201	Category H	-0.64794922	0.20385742	0.95996094	0.16479492	-0.26367188	-0.41845703	0	0	6/11/2017	6	11	2017	0:31:42	1902	0	0	31	42	0	0.059814453	3.3821777	-0.44506836	0.1628418	0.92895508	3.8046875	0.20898438	0	0	0	0	0	0	0	0	0	1.0429688	0.04296875	0.27441406	-0.20263672	0.040771484	0.030761719	0	44330	0	0	0
201	202	202	Category H	-0.44384766	0.15576172	0.83984375	0.14306641	-0.26098633	-0.4206543	0	0	6/11/2017	6	11	2017	0:31:42	1902	0.1	0	31	42	0	0.059814453	3.3821777	-0.44506836	0.16040039	0.92504883	3.1032715	0.085205078	0	0	0	0	0	0	0	0	0	1.0390625	0.0390625	0.091308594	0.001220703	-0.004638672	-0.085205078	0	44330	0	0	0
202	203	203	Category H	-0.53979492	0.20385742	0.91186523	0.13891602	-0.26464844	-0.42480469	0	0	6/11/2017	6	11	2017	0:31:42	1902	0.2	0	31	42	0	0.059814453	3.3821777	-0.45068359	0.15795898	0.92724609	2.2983398	0.10107422	0	0	0	0	0	0	0	0	0	1.0429688	0.04296875	0.15014648	-0.088867188	0.045654297	-0.015380859	0	44330	0	0	0
203	204	204	Category H	-0.41992188	0.20385742	0.94799805	0.11938477	-0.26342773	-0.42797852	0	0	6/11/2017	6	11	2017	0:31:42	1902	0.3	0	31	42	0	0.059814453	3.3821777	-0.44775391	0.15576172	0.92675781	1.9870605	0.059326172	0	0	0	0	0	0	0	0	0	1.0410156	0.041015625	0.096923828	0.027832031	0.047851563	0.020996094	0	44330	0	0	0
204	205	205	Category H	-0.49194336	0.23999023	0.88793945	0.11035156	-0.26635742	-0.43212891	0	0	6/11/2017	6	11	2017	0:31:42	1902	0.4	0	31	42	0	0.059814453	3.3821777	-0.45361328	0.15454102	0.9284668	0.99609375	0.10205078	0	0	0	0	0	0	0	0	0	1.0449219	0.044921875	0.16430664	-0.038085938	0.085205078	-0.040527344	0	44330	0	0	0
205	206	206	Category H	-0.45581055	0.13183594	0.88793945	0.14355469	-0.26635742	-0.42407227	0	0	6/11/2017	6	11	2017	0:31:42	1902	0.5	0	31	42	0	0.059814453	3.3821777	-0.45141602	0.15161133	0.92553711	0.20117188	0.042724609	0	0	0	0	0	0	0	0	0	1.0410156	0.041015625	0.061767578	-0.004150391	-0.019775391	-0.037597656	0	44330	0	0	0
206	207	207	Category H	-0.38378906	0.20385742	0.88793945	0.14331055	-0.26269531	-0.42773438	0	0	6/11/2017	6	11	2017	0:31:42	1902	0.6	0	31	42	0	0.059814453	3.3821777	-0.45507813	0.15087891	0.92651367	0.98022461	0.096679688	0	0	0	0	0	0	0	0	0	1.043457	0.043457031	0.1628418	0.071289063	0.052734375	-0.038574219	0	44330	0	0	0
207	208	208	Category H	-0.64794922	0.21582031	0.86376953	0.11328125	-0.25024414	-0.43383789	0	0	6/11/2017	6	11	2017	0:31:42	1902	0.7	0	31	42	0	0.059814453	3.3821777	-0.45703125	0.14916992	0.92529297	1.6796875	0.2109375	0	0	0	0	0	0	0	0	0	1.0427246	0.042724609	0.31860352	-0.19067383	0.06640625	-0.061523438	0	44330	0	0	0
208	209	209	Category H	-0.37182617	0.13183594	0.93579102	0.1496582	-0.26904297	-0.42407227	0	0	6/11/2017	6	11	2017	0:31:42	1902	0.8	0	31	42	0	0.059814453	3.3821777	-0.46044922	0.1484375	0.92480469	2.199707	0.090820313	0	0	0	0	0	0	0	0	0	1.0437012	0.043701172	0.11621094	0.088623047	-0.016601563	0.010742188	0	44330	0	0	0
209	210	210	Category H	-0.37182617	0.17993164	0.73193359	0.16259766	-0.28076172	-0.41162109	0	0	6/11/2017	6	11	2017	0:31:42	1902	0.9	0	31	42	0	0.059814453	3.3821777	-0.46411133	0.14868164	0.92651367	3.0041504	0.21777344	0	0	0	0	0	0	0	0	0	1.0471191	0.047119141	0.31811523	0.092285156	0.031005859	-0.19458008	0	44330	0	0	0
210	211	211	Category H	-0.49194336	0.29980469	0.88793945	0.14746094	-0.27709961	-0.41992188	0	0	6/11/2017	6	11	2017	0:31:43	1903	0	0	31	43	0	0.059326172	3.4595215	-0.46679688	0.1472168	0.92871094	2.9770508	0.15966797	0	0	0	0	0	0	0	0	0	1.0498047	0.049804688	0.21826172	-0.024902344	0.15234375	-0.040771484	0	44330	0	0	0
211	212	212	Category H	-0.53979492	0.2277832	0.95996094	0.12744141	-0.28662109	-0.41796875	0	0	6/11/2017	6	11	2017	0:31:43	1903	0.111	0	31	43	0	0.059326172	3.4595215	-0.46386719	0.14648438	0.92822266	2.6901855	0.11547852	0	0	0	0	0	0	0	0	0	1.0478516	0.047851563	0.18847656	-0.075683594	0.081054688	0.031494141	0	44330	0	0	0
212	213	213	Category H	-0.45581055	0.16796875	0.85180664	0.13769531	-0.29882813	-0.40185547	0	0	6/11/2017	6	11	2017	0:31:43	1903	0.222	0	31	43	0	0.059326172	3.4595215	-0.46875	0.14599609	0.92919922	2.5839844	0.081542969	0	0	0	0	0	0	0	0	0	1.0510254	0.051025391	0.11254883	0.012939453	0.021728516	-0.077392578	0	44330	0	0	0
213	214	214	Category H	-0.47998047	0.23999023	0.73193359	0.16259766	-0.29321289	-0.40258789	0	0	6/11/2017	6	11	2017	0:31:43	1903	0.333	0	31	43	0	0.059326172	3.4595215	-0.46801758	0.14550781	0.93017578	2.1574707	0.21972656	0	0	0	0	0	0	0	0	0	1.0512695	0.051269531	0.30444336	-0.01171875	0.094238281	-0.19824219	0	44330	0	0	0
214	215	215	Category H	-0.40795898	0.25195313	0.98388672	0.15795898	-0.29125977	-0.40551758	0	0	6/11/2017	6	11	2017	0:31:43	1903	0.444	0	31	43	0	0.059326172	3.4595215	-0.46582031	0.14477539	0.92919922	1.4702148	0.13330078	0	0	0	0	0	0	0	0	0	1.0495605	0.049560547	0.21923828	0.057861328	0.10693359	0.054443359	0	44330	0	0	0
215	216	216	Category H	-0.64794922	0.10791016	0.86376953	0.15625	-0.28881836	-0.40869141	0	0	6/11/2017	6	11	2017	0:31:43	1903	0.555	0	31	43	0	0.059326172	3.4595215	-0.4675293	0.14233398	0.93115234	1.392334	0.1953125	0	0	0	0	0	0	0	0	0	1.0517578	0.051757813	0.28198242	-0.18017578	-0.034423828	-0.067382813	0	44330	0	0	0
216	217	217	Category H	-0.51586914	0.2878418	1.1159668	0.12475586	-0.28662109	-0.41674805	0	0	6/11/2017	6	11	2017	0:31:43	1903	0.666	0	31	43	0	0.059326172	3.4595215	-0.46435547	0.13989258	0.92993164	0.90844727	0.24291992	0	0	0	0	0	0	0	0	0	1.0488281	0.048828125	0.38500977	-0.051269531	0.14770508	0.18579102	0	44330	0	0	0
217	218	218	Category H	-0.35986328	0.16796875	0.82788086	0.11865234	-0.29418945	-0.41601563	0	0	6/11/2017	6	11	2017	0:31:43	1903	0.777	0	31	43	0	0.059326172	3.4595215	-0.4621582	0.13916016	0.92895508	0.50097656	0.14672852	0	0	0	0	0	0	0	0	0	1.046875	0.046875	0.23242188	0.10229492	0.028564453	-0.10107422	0	44330	0	0	0
218	219	219	Category H	-0.57592773	0.023925781	0.88793945	0.13671875	-0.28955078	-0.40893555	0	0	6/11/2017	6	11	2017	0:31:43	1903	0.888	0	31	43	0	0.059326172	3.4595215	-0.46118164	0.13720703	0.93115234	1.3483887	0.16674805	0	0	0	0	0	0	0	0	0	1.0480957	0.048095703	0.27124023	-0.11450195	-0.11328125	-0.043212891	0	44330	0	0	0
219	220	220	Category H	-0.74389648	0.047851563	0.93579102	0.080322266	-0.29516602	-0.42163086	0	0	6/11/2017	6	11	2017	0:31:44	1904	0	0	31	44	0	0.059326172	3.4595215	-0.45751953	0.13500977	0.93164063	0.73803711	0.29907227	0	0	0	0	0	0	0	0	0	1.046875	0.046875	0.37744141	-0.28613281	-0.087158203	0.00390625	0	44330	0	0	0
220	221	221	Category H	-0.23999023	0.21582031	0.80395508	0.18945313	-0.27758789	-0.4074707	0	0	6/11/2017	6	11	2017	0:31:44	1904	0.1	0	31	44	0	0.059326172	3.4595215	-0.4597168	0.13305664	0.93310547	0.54443359	0.26806641	0	0	0	0	0	0	0	0	0	1.0488281	0.048828125	0.43164063	0.21972656	0.082519531	-0.12915039	0	44330	0	0	0
221	222	222	Category H	-0.32397461	0.2277832	0.93579102	0.24633789	-0.25170898	-0.39868164	0	0	6/11/2017	6	11	2017	0:31:44	1904	0.2	0	31	44	0	0.059326172	3.4595215	-0.45703125	0.13256836	0.93286133	1.2705078	0.16357422	0	0	0	0	0	0	0	0	0	1.0473633	0.047363281	0.23095703	0.13305664	0.094970703	0.002685547	0	44330	0	0	0
222	223	223	Category H	-0.64794922	0.16796875	1.1757813	0.13867188	-0.27880859	-0.40966797	0	0	6/11/2017	6	11	2017	0:31:44	1904	0.3	0	31	44	0	0.059326172	3.4595215	-0.45361328	0.13183594	0.93481445	0.49023438	0.3112793	0	0	0	0	0	0	0	0	0	1.0476074	0.047607422	0.47070313	-0.1940918	0.035888672	0.24072266	0	44330	0	0	0
223	224	224	Category H	-0.53979492	0.25195313	1.0078125	0.10302734	-0.28173828	-0.42626953	0	0	6/11/2017	6	11	2017	0:31:44	1904	0.4	0	31	44	0	0.059326172	3.4595215	-0.45678711	0.12866211	0.93554688	0.95117188	0.16503906	0	0	0	0	0	0	0	0	0	1.0490723	0.049072266	0.27807617	-0.082763672	0.12304688	0.072021484	0	44330	0	0	0
224	225	225	Category H	0.023925781	0.15576172	0.83984375	0.17553711	-0.28613281	-0.39746094	0	0	6/11/2017	6	11	2017	0:31:44	1904	0.5	0	31	44	0	0.059326172	3.4595215	-0.45385742	0.12695313	0.93603516	1.2602539	0.48828125	0	0	0	0	0	0	0	0	0	1.0480957	0.048095703	0.60302734	0.4777832	0.028564453	-0.096191406	0	44330	0	0	0
225	226	226	Category H	-0.77978516	0.19189453	1.0319824	0.23242188	-0.29736328	-0.3737793	0	0	6/11/2017	6	11	2017	0:31:44	1904	0.6	0	31	44	0	0.059326172	3.4595215	-0.45605469	0.12597656	0.93847656	0.72949219	0.34301758	0	0	0	0	0	0	0	0	0	1.0510254	0.051025391	0.48266602	-0.32348633	0.065673828	0.093261719	0	44330	0	0	0
226	227	227	Category H	-0.29980469	0.21582031	0.97192383	0.14404297	-0.29711914	-0.40576172	0	0	6/11/2017	6	11	2017	0:31:44	1904	0.7	0	31	44	0	0.059326172	3.4595215	-0.44921875	0.12329102	0.93798828	1.5402832	0.17895508	0	0	0	0	0	0	0	0	0	1.0473633	0.047363281	0.27563477	0.14941406	0.092285156	0.033691406	0	44330	0	0	0
227	228	228	Category H	-0.25195313	0.11987305	0.83984375	0.16943359	-0.30126953	-0.39453125	0	0	6/11/2017	6	11	2017	0:31:44	1904	0.8	0	31	44	0	0.059326172	3.4595215	-0.45166016	0.12207031	0.93969727	2.4814453	0.22338867	0	0	0	0	0	0	0	0	0	1.0498047	0.049804688	0.30200195	0.19970703	-0.002197266	-0.099853516	0	44330	0	0	0
228	229	229	Category H	-0.40795898	0.31176758	1.2597656	0.12573242	-0.26953125	-0.42260742	0	0	6/11/2017	6	11	2017	0:31:44	1904	0.9	0	31	44	0	0.059326172	3.4595215	-0.44897461	0.11962891	0.94140625	1.6745605	0.3737793	0	0	0	0	0	0	0	0	0	1.0498047	0.049804688	0.55126953	0.041015625	0.19189453	0.31811523	0	44330	0	0	0
229	230	230	Category H	-0.58789063	0.059814453	1.0559082	0.067871094	-0.25170898	-0.4465332	0	0	6/11/2017	6	11	2017	0:31:45	1905	0	0	31	45	0	0.059326172	3.4595215	-0.44799805	0.1171875	0.94018555	0.52441406	0.19018555	0	0	0	0	0	0	0	0	0	1.0480957	0.048095703	0.31274414	-0.13964844	-0.057373047	0.11547852	0	44330	0	0	0
230	231	231	Category H	-0.023925781	0	0.74389648	0.17529297	-0.23925781	-0.42822266	0	0	6/11/2017	6	11	2017	0:31:45	1905	0.09	0	31	45	0	0.059326172	3.4595215	-0.44677734	0.1159668	0.94165039	1.9138184	0.48095703	0	0	0	0	0	0	0	0	0	1.0488281	0.048828125	0.73681641	0.42285156	-0.1159668	-0.19775391	0	44330	0	0	0
231	232	232	Category H	-0.80395508	0.059814453	1.0319824	0.26220703	-0.24267578	-0.39331055	0	0	6/11/2017	6	11	2017	0:31:45	1905	0.181	0	31	45	0	0.059326172	3.4595215	-0.44677734	0.11523438	0.94360352	3.135498	0.37182617	0	0	0	0	0	0	0	0	0	1.050293	0.050292969	0.50073242	-0.35693359	-0.055419922	0.088134766	0	44330	0	0	0
232	233	233	Category H	-0.25195313	0.083984375	0.76782227	0.1574707	-0.22045898	-0.43652344	0	0	6/11/2017	6	11	2017	0:31:45	1905	0.272	0	31	45	0	0.059326172	3.4595215	-0.44506836	0.11303711	0.94433594	6.9155273	0.26342773	0	0	0	0	0	0	0	0	0	1.0500488	0.050048828	0.39892578	0.19311523	-0.029052734	-0.17651367	0	44330	0	0	0
233	234	234	Category H	-0.76782227	0.14379883	1.3439941	0.17993164	-0.22607422	-0.43334961	0	0	6/11/2017	6	11	2017	0:31:45	1905	0.363	0	31	45	0	0.059326172	3.4595215	-0.44384766	0.11157227	0.94506836	9.8840332	0.51464844	0	0	0	0	0	0	0	0	0	1.0500488	0.050048828	0.75463867	-0.32373047	0.031982422	0.39868164	0	44330	0	0	0
234	235	235	Category H	-0.49194336	-0.047851563	1.0319824	0.094970703	-0.21728516	-0.45410156	0	0	6/11/2017	6	11	2017	0:31:45	1905	0.454	0	31	45	0	0.059326172	3.4595215	-0.44067383	0.109375	0.94262695	11.457764	0.18774414	0	0	0	0	0	0	0	0	0	1.0461426	0.046142578	0.29760742	-0.051025391	-0.15722656	0.089355469	0	44330	0	0	0
235	236	236	Category H	-0.011962891	-0.047851563	0.6237793	0.23364258	-0.22631836	-0.41381836	0	0	6/11/2017	6	11	2017	0:31:45	1905	0.545	0	31	45	0	0.059326172	3.4595215	-0.44116211	0.1081543	0.94506836	11.941162	0.55834961	0	0	0	0	0	0	0	0	0	1.048584	0.048583984	0.90649414	0.42919922	-0.15600586	-0.32128906	0	44330	0	0	0
236	237	237	Category H	-0.79199219	0.059814453	1.1398926	0.22631836	-0.21801758	-0.41967773	0	0	6/11/2017	6	11	2017	0:31:45	1905	0.636	0	31	45	0	0.059326172	3.4595215	-0.44116211	0.10717773	0.9465332	12.704346	0.40307617	0	0	0	0	0	0	0	0	0	1.0498047	0.049804688	0.59130859	-0.35058594	-0.047363281	0.19311523	0	44330	0	0	0
237	238	238	Category H	-0.32397461	0.095947266	0.83984375	0.17626953	-0.21948242	-0.43920898	0	0	6/11/2017	6	11	2017	0:31:45	1905	0.727	0	31	45	0	0.059326172	3.4595215	-0.4375	0.10546875	0.94677734	13.616943	0.15625	0	0	0	0	0	0	0	0	0	1.0483398	0.048339844	0.23022461	0.11352539	-0.009521484	-0.10693359	0	44330	0	0	0
238	239	239	Category H	-0.61181641	0.083984375	1.0678711	0.12792969	-0.22290039	-0.44702148	0	0	6/11/2017	6	11	2017	0:31:45	1905	0.818	0	31	45	0	0.059326172	3.4595215	-0.43408203	0.10400391	0.94750977	12.10376	0.21533203	0	0	0	0	0	0	0	0	0	1.0473633	0.047363281	0.31787109	-0.17749023	-0.020019531	0.12011719	0	44330	0	0	0
239	240	240	Category H	-0.3359375	-0.035888672	0.93579102	0.12231445	-0.21411133	-0.44775391	0	0	6/11/2017	6	11	2017	0:31:45	1905	0.909	0	31	45	0	0.059326172	3.4595215	-0.43041992	0.10351563	0.94775391	11.275391	0.16894531	0	0	0	0	0	0	0	0	0	1.0461426	0.046142578	0.24609375	0.094482422	-0.1394043	-0.011962891	0	44330	0	0	0
240	241	241	Category H	-0.15576172	0	0.83984375	0.20336914	-0.20654297	-0.43286133	0	0	6/11/2017	6	11	2017	0:31:46	1906	0	0	31	46	0	0.059326172	3.4595215	-0.4296875	0.1015625	0.95117188	10.729004	0.31274414	0	0	0	0	0	0	0	0	0	1.048584	0.048583984	0.48706055	0.27392578	-0.1015625	-0.11132813	0	44330	0	0	0
241	242	242	Category H	-0.65991211	-0.023925781	1.1159668	0.2421875	-0.19213867	-0.42553711	0	0	6/11/2017	6	11	2017	0:31:46	1906	0.111	0	31	46	0	0.059326172	3.4595215	-0.42480469	0.10009766	0.95117188	9.7163086	0.3125	0	0	0	0	0	0	0	0	0	1.0463867	0.046386719	0.52368164	-0.23486328	-0.12402344	0.16455078	0	44330	0	0	0
242	243	243	Category H	-0.40795898	0	0.89990234	0.15356445	-0.19165039	-0.45361328	0	0	6/11/2017	6	11	2017	0:31:46	1906	0.222	0	31	46	0	0.059326172	3.4595215	-0.42236328	0.098388672	0.95336914	8.4406738	0.11303711	0	0	0	0	0	0	0	0	0	1.0473633	0.047363281	0.16650391	0.014404297	-0.098388672	-0.053466797	0	44330	0	0	0
243	244	244	Category H	-0.671875	-0.035888672	1.0319824	0.19165039	-0.20947266	-0.44433594	0	0	6/11/2017	6	11	2017	0:31:46	1906	0.333	0	31	46	0	0.059326172	3.4595215	-0.42138672	0.096679688	0.95336914	7.2211914	0.29394531	0	0	0	0	0	0	0	0	0	1.046875	0.046875	0.46142578	-0.25024414	-0.13256836	0.078369141	0	44330	0	0	0
244	245	245	Category H	-0.21582031	-0.023925781	0.7199707	0.21264648	-0.19384766	-0.43408203	0	0	6/11/2017	6	11	2017	0:31:46	1906	0.444	0	31	46	0	0.059326172	3.4595215	-0.41796875	0.094482422	0.953125	6.465332	0.33056641	0	0	0	0	0	0	0	0	0	1.0449219	0.044921875	0.55371094	0.20214844	-0.1184082	-0.2331543	0	44330	0	0	0
245	246	246	Category H	-0.86376953	0.15576172	1.1159668	0.23730469	-0.19262695	-0.42749023	0	0	6/11/2017	6	11	2017	0:31:46	1906	0.555	0	31	46	0	0.059326172	3.4595215	-0.41772461	0.093261719	0.95532227	5.9450684	0.47802734	0	0	0	0	0	0	0	0	0	1.046875	0.046875	0.66870117	-0.44580078	0.062255859	0.16040039	0	44330	0	0	0
246	247	247	Category H	-0.41992188	-0.071777344	0.59985352	0.26928711	-0.21972656	-0.39794922	0	0	6/11/2017	6	11	2017	0:31:46	1906	0.666	0	31	46	0	0.059326172	3.4595215	-0.41503906	0.091064453	0.95605469	5.0581055	0.3918457	0	0	0	0	0	0	0	0	0	1.0463867	0.046386719	0.52392578	-0.004638672	-0.1628418	-0.35620117	0	44330	0	0	0
247	248	248	Category H	-0.77978516	0.11987305	0.91186523	0.21557617	-0.22363281	-0.421875	0	0	6/11/2017	6	11	2017	0:31:46	1906	0.777	0	31	46	0	0.059326172	3.4595215	-0.41552734	0.08984375	0.95825195	3.2434082	0.36816406	0	0	0	0	0	0	0	0	0	1.0483398	0.048339844	0.44042969	-0.36401367	0.029785156	-0.046386719	0	44330	0	0	0
248	249	249	Category H	-0.69580078	0.15576172	1.1037598	0.20556641	-0.23706055	-0.41918945	0	0	6/11/2017	6	11	2017	0:31:46	1906	0.888	0	31	46	0	0.059814453	3.4514648	-0.41259766	0.087402344	0.96044922	1.6911621	0.32446289	0	0	0	0	0	0	0	0	0	1.0490723	0.049072266	0.49438477	-0.28295898	0.068115234	0.14306641	0	44330	0	0	0
249	250	250	Category H	-0.59985352	0.047851563	1.0678711	0.10644531	-0.23779297	-0.44384766	0	0	6/11/2017	6	11	2017	0:31:47	1907	0	0	31	47	0	0.059814453	3.4514648	-0.41137695	0.085693359	0.95996094	0.019042969	0.22021484	0	0	0	0	0	0	0	0	0	1.0478516	0.047851563	0.33398438	-0.18823242	-0.037841797	0.10766602	0	44330	0	0	0
250	251	251	Category H	-0.14379883	0.095947266	0.76782227	0.22583008	-0.25463867	-0.40795898	0	0	6/11/2017	6	11	2017	0:31:47	1907	0.1	0	31	47	0	0.059814453	3.4514648	-0.41235352	0.085205078	0.96240234	1.973877	0.33178711	0	0	0	0	0	0	0	0	0	1.0505371	0.050537109	0.47387695	0.26855469	0.010498047	-0.19458008	0	44330	0	0	0
251	252	252	Category H	-0.76782227	0.13183594	1.1518555	0.21655273	-0.23974609	-0.4140625	0	0	6/11/2017	6	11	2017	0:31:47	1907	0.2	0	31	47	0	0.059814453	3.4514648	-0.40917969	0.08203125	0.96142578	5.0751953	0.40869141	0	0	0	0	0	0	0	0	0	1.0480957	0.048095703	0.59814453	-0.35839844	0.049560547	0.19018555	0	44330	0	0	0
252	253	253	Category H	-0.27587891	0.047851563	0.89990234	0.13378906	-0.23046875	-0.44482422	0	0	6/11/2017	6	11	2017	0:31:47	1907	0.3	0	31	47	0	0.059814453	3.4514648	-0.40893555	0.079101563	0.96362305	7.2875977	0.15063477	0	0	0	0	0	0	0	0	0	1.0498047	0.049804688	0.22802734	0.13305664	-0.03125	-0.063720703	0	44330	0	0	0
253	254	254	Category H	-0.32397461	0.15576172	0.85180664	0.18530273	-0.21899414	-0.4362793	0	0	6/11/2017	6	11	2017	0:31:47	1907	0.4	0	31	47	0	0.059814453	3.4514648	-0.4074707	0.076416016	0.96533203	8.2145996	0.16162109	0	0	0	0	0	0	0	0	0	1.0505371	0.050537109	0.27636719	0.083496094	0.079101563	-0.11352539	0	44330	0	0	0
254	255	255	Category H	-0.44384766	-0.023925781	1.0319824	0.097412109	-0.21240234	-0.45825195	0	0	6/11/2017	6	11	2017	0:31:47	1907	0.5	0	31	47	0	0.059814453	3.4514648	-0.4074707	0.073242188	0.96777344	9.4702148	0.12182617	0	0	0	0	0	0	0	0	0	1.0527344	0.052734375	0.19750977	-0.036132813	-0.097167969	0.063964844	0	44330	0	0	0
255	256	256	Category H	-0.25195313	0.023925781	0.94799805	0.14038086	-0.21972656	-0.44873047	0	0	6/11/2017	6	11	2017	0:31:47	1907	0.6	0	31	47	0	0.059814453	3.4514648	-0.40380859	0.0703125	0.96484375	10.38916	0.15966797	0	0	0	0	0	0	0	0	0	1.0483398	0.048339844	0.21533203	0.15185547	-0.046386719	-0.016845703	0	44330	0	0	0
256	257	257	Category H	-0.31176758	0.047851563	0.82788086	0.14550781	-0.20654297	-0.45166016	0	0	6/11/2017	6	11	2017	0:31:47	1907	0.7	0	31	47	0	0.059814453	3.4514648	-0.40112305	0.069091797	0.96777344	10.462646	0.16748047	0	0	0	0	0	0	0	0	0	1.0498047	0.049804688	0.25073242	0.089355469	-0.021240234	-0.13989258	0	44330	0	0	0
257	258	258	Category H	-0.2277832	0.047851563	1.0197754	0.13110352	-0.21826172	-0.4519043	0	0	6/11/2017	6	11	2017	0:31:47	1907	0.8	0	31	47	0	0.059814453	3.4514648	-0.39990234	0.066162109	0.96630859	9.1784668	0.18115234	0	0	0	0	0	0	0	0	0	1.0480957	0.048095703	0.24389648	0.17211914	-0.018310547	0.053222656	0	44330	0	0	0
258	259	259	Category H	-0.40795898	0.035888672	1.0559082	0.073730469	-0.20751953	-0.46118164	0	0	6/11/2017	6	11	2017	0:31:47	1907	0.9	0	31	47	0	0.059814453	3.4514648	-0.39868164	0.065673828	0.96850586	8.1726074	0.092529297	0	0	0	0	0	0	0	0	0	1.0495605	0.049560547	0.1262207	-0.009033203	-0.029785156	0.087158203	0	44330	0	0	0
259	260	260	Category H	-0.44384766	0	1.0678711	0.072021484	-0.2277832	-0.45825195	0	0	6/11/2017	6	11	2017	0:31:48	1908	0	0	31	48	0	0.059814453	3.4514648	-0.39746094	0.066162109	0.97045898	9.6359863	0.1262207	0	0	0	0	0	0	0	0	0	1.0510254	0.051025391	0.20947266	-0.046142578	-0.066162109	0.097167969	0	44330	0	0	0
260	261	261	Category H	-0.40795898	0.14379883	0.93579102	0.075195313	-0.21582031	-0.4621582	0	0	6/11/2017	6	11	2017	0:31:48	1908	0.1	0	31	48	0	0.059814453	3.4514648	-0.39086914	0.064697266	0.97216797	8.8911133	0.088378906	0	0	0	0	0	0	0	0	0	1.0498047	0.049804688	0.13208008	-0.016845703	0.078857422	-0.036376953	0	44330	0	0	0
261	262	262	Category H	0.035888672	0.095947266	0.99584961	0.13989258	-0.20751953	-0.44970703	0	0	6/11/2017	6	11	2017	0:31:48	1908	0.2	0	31	48	0	0.059814453	3.4514648	-0.39233398	0.063964844	0.97436523	6.1696777	0.42993164	0	0	0	0	0	0	0	0	0	1.0522461	0.052246094	0.48168945	0.42822266	0.031738281	0.021240234	0	44330	0	0	0
262	263	263	Category H	-0.70776367	-0.023925781	1.0559082	0.10693359	-0.20727539	-0.45703125	0	0	6/11/2017	6	11	2017	0:31:48	1908	0.3	0	31	48	0	0.059814453	3.4514648	-0.39208984	0.061279297	0.97436523	5.3122559	0.33666992	0	0	0	0	0	0	0	0	0	1.0522461	0.052246094	0.48193359	-0.31542969	-0.085205078	0.081298828	0	44330	0	0	0
263	264	264	Category H	-0.23999023	0.023925781	1.079834	0.043701172	-0.21411133	-0.45947266	0	0	6/11/2017	6	11	2017	0:31:48	1908	0.4	0	31	48	0	0.059814453	3.4514648	-0.38745117	0.058349609	0.97338867	5.6750488	0.18505859	0	0	0	0	0	0	0	0	0	1.0493164	0.049316406	0.28833008	0.14746094	-0.034423828	0.10620117	0	44330	0	0	0
264	265	265	Category H	-0.56396484	0.10791016	1.0197754	0.075683594	-0.22753906	-0.45532227	0	0	6/11/2017	6	11	2017	0:31:48	1908	0.5	0	31	48	0	0.059814453	3.4514648	-0.3840332	0.0546875	0.97216797	5.7978516	0.19335938	0	0	0	0	0	0	0	0	0	1.0466309	0.046630859	0.28051758	-0.1796875	0.052978516	0.047363281	0	44330	0	0	0
265	266	266	Category H	0.047851563	-0.023925781	0.89990234	0.11230469	-0.20727539	-0.45800781	0	0	6/11/2017	6	11	2017	0:31:48	1908	0.6	0	31	48	0	0.059814453	3.4514648	-0.38745117	0.050292969	0.97216797	2.7060547	0.44750977	0	0	0	0	0	0	0	0	0	1.0476074	0.047607422	0.58203125	0.43530273	-0.07421875	-0.072265625	0	44330	0	0	0
266	267	267	Category H	-0.56396484	0.13183594	1.1037598	0.14453125	-0.20507813	-0.4519043	0	0	6/11/2017	6	11	2017	0:31:48	1908	0.7	0	31	48	0	0.059814453	3.4514648	-0.38232422	0.046142578	0.97070313	1.223877	0.24047852	0	0	0	0	0	0	0	0	0	1.0444336	0.044433594	0.39990234	-0.18139648	0.085693359	0.1328125	0	44330	0	0	0
267	268	268	Category H	-0.35986328	0.023925781	1.0319824	0.043212891	-0.20483398	-0.46948242	0	0	6/11/2017	6	11	2017	0:31:48	1908	0.8	0	31	48	0	0.059814453	3.4514648	-0.3840332	0.045166016	0.97167969	2.2141113	0.068115234	0	0	0	0	0	0	0	0	0	1.0458984	0.045898438	0.10546875	0.024169922	-0.021240234	0.060058594	0	44330	0	0	0
268	269	269	Category H	-0.32397461	0	0.77978516	0.10400391	-0.20385742	-0.45898438	0	0	6/11/2017	6	11	2017	0:31:48	1908	0.9	0	31	48	0	0.059814453	3.4514648	-0.3840332	0.043701172	0.97290039	1.9887695	0.20678711	0	0	0	0	0	0	0	0	0	1.046875	0.046875	0.296875	0.060058594	-0.043701172	-0.19311523	0	44330	0	0	0
269	270	270	Category H	-0.38378906	0.10791016	1.0078125	0.16552734	-0.22070313	-0.43652344	0	0	6/11/2017	6	11	2017	0:31:49	1909	0	0	31	49	0	0.059814453	3.4514648	-0.38500977	0.040283203	0.96972656	1.1101074	0.077392578	0	0	0	0	0	0	0	0	0	1.0441895	0.044189453	0.10668945	0.001220703	0.067382813	0.037841797	0	44330	0	0	0
270	271	271	Category H	-0.34790039	0.10791016	1.0078125	0.055664063	-0.19848633	-0.46606445	0	0	6/11/2017	6	11	2017	0:31:49	1909	0.1	0	31	49	0	0.059814453	3.4514648	-0.38525391	0.041748047	0.9699707	2.138916	0.084716797	0	0	0	0	0	0	0	0	0	1.0444336	0.044433594	0.14111328	0.037353516	0.065917969	0.037597656	0	44330	0	0	0
271	272	272	Category H	-0.32397461	0.011962891	0.99584961	0.090820313	-0.20825195	-0.4609375	0	0	6/11/2017	6	11	2017	0:31:49	1909	0.2	0	31	49	0	0.059814453	3.4514648	-0.38867188	0.044433594	0.9699707	0.94213867	0.076904297	0	0	0	0	0	0	0	0	0	1.0458984	0.045898438	0.12304688	0.064697266	-0.032470703	0.025634766	0	44330	0	0	0
272	273	273	Category H	-0.35986328	0.059814453	0.95996094	0.075683594	-0.20581055	-0.46435547	0	0	6/11/2017	6	11	2017	0:31:49	1909	0.3	0	31	49	0	0.059814453	3.4514648	-0.38623047	0.045166016	0.96875	0.70947266	0.03125	0	0	0	0	0	0	0	0	0	1.0439453	0.043945313	0.049804688	0.026367188	0.014404297	-0.008789063	0	44330	0	0	0
273	274	274	Category H	-0.2277832	0	0.74389648	0.10742188	-0.20043945	-0.46069336	0	0	6/11/2017	6	11	2017	0:31:49	1909	0.4	0	31	49	0	0.059814453	3.4514648	-0.38769531	0.046386719	0.97094727	1.2724609	0.28149414	0	0	0	0	0	0	0	0	0	1.0463867	0.046386719	0.43334961	0.15991211	-0.046386719	-0.22705078	0	44330	0	0	0
274	275	275	Category H	-0.49194336	0.095947266	1.1279297	0.15966797	-0.21240234	-0.44946289	0	0	6/11/2017	6	11	2017	0:31:49	1909	0.5	0	31	49	0	0.059814453	3.4514648	-0.38647461	0.046630859	0.96606445	1.8652344	0.19897461	0	0	0	0	0	0	0	0	0	1.0415039	0.041503906	0.31616211	-0.10522461	0.049072266	0.16162109	0	44330	0	0	0
275	276	276	Category H	-0.29980469	0.095947266	0.86376953	0.081298828	-0.23266602	-0.45336914	0	0	6/11/2017	6	11	2017	0:31:49	1909	0.6	0	31	49	0	0.059814453	3.4514648	-0.38696289	0.048095703	0.96337891	0.68896484	0.14086914	0	0	0	0	0	0	0	0	0	1.0393066	0.039306641	0.23461914	0.087158203	0.047607422	-0.099609375	0	44330	0	0	0
276	277	277	Category H	-0.40795898	0.071777344	1.1279297	0.10913086	-0.23828125	-0.44702148	0	0	6/11/2017	6	11	2017	0:31:49	1909	0.7	0	31	49	0	0.059814453	3.4514648	-0.39135742	0.049804688	0.96655273	2.3342285	0.16357422	0	0	0	0	0	0	0	0	0	1.0439453	0.043945313	0.19921875	-0.016357422	0.021728516	0.16113281	0	44330	0	0	0
277	278	278	Category H	-0.37182617	0.095947266	1.0078125	0.068847656	-0.23657227	-0.45239258	0	0	6/11/2017	6	11	2017	0:31:49	1909	0.8	0	31	49	0	0.059814453	3.4514648	-0.3894043	0.05078125	0.96386719	2.9614258	0.065185547	0	0	0	0	0	0	0	0	0	1.0407715	0.040771484	0.10644531	0.017578125	0.044921875	0.043701172	0	44330	0	0	0
278	279	279	Category H	-0.19189453	0.071777344	0.92382813	0.095947266	-0.21972656	-0.45019531	0	0	6/11/2017	6	11	2017	0:31:49	1909	0.9	0	31	49	0	0.059814453	3.4514648	-0.39135742	0.051269531	0.96630859	3.9533691	0.20507813	0	0	0	0	0	0	0	0	0	1.0437012	0.043701172	0.26245117	0.19946289	0.020263672	-0.042480469	0	44330	0	0	0
279	280	280	Category H	-0.35986328	0.047851563	1.0439453	0.075195313	-0.2355957	-0.44946289	0	0	6/11/2017	6	11	2017	0:31:50	1910	0	0	31	50	0	0.059814453	3.4514648	-0.3918457	0.051757813	0.96362305	5.5561523	0.086425781	0	0	0	0	0	0	0	0	0	1.0415039	0.041503906	0.11621094	0.031982422	-0.00390625	0.080078125	0	44330	0	0	0
280	281	281	Category H	-0.26391602	0.083984375	0.95996094	0.058837891	-0.20947266	-0.46362305	0	0	6/11/2017	6	11	2017	0:31:50	1910	0.1	0	31	50	0	0.059814453	3.4514648	-0.39135742	0.053710938	0.96118164	6.2868652	0.13110352	0	0	0	0	0	0	0	0	0	1.0393066	0.039306641	0.15869141	0.12744141	0.030029297	-0.001220703	0	44330	0	0	0
281	282	282	Category H	-0.23999023	0.011962891	1.0319824	0.075439453	-0.22412109	-0.45703125	0	0	6/11/2017	6	11	2017	0:31:50	1910	0.2	0	31	50	0	0.059814453	3.4514648	-0.39526367	0.054199219	0.96264648	6.3144531	0.17529297	0	0	0	0	0	0	0	0	0	1.0419922	0.041992188	0.2668457	0.15527344	-0.042236328	0.069091797	0	44330	0	0	0
282	283	283	Category H	-0.45581055	0.071777344	0.91186523	0.05078125	-0.21191406	-0.4621582	0	0	6/11/2017	6	11	2017	0:31:50	1910	0.3	0	31	50	0	0.059814453	3.4514648	-0.39379883	0.056152344	0.96044922	6.0007324	0.080078125	0	0	0	0	0	0	0	0	0	1.0395508	0.039550781	0.12573242	-0.061767578	0.015380859	-0.048583984	0	44330	0	0	0
283	284	284	Category H	-0.15576172	0.023925781	0.91186523	0.078857422	-0.21850586	-0.46118164	0	0	6/11/2017	6	11	2017	0:31:50	1910	0.4	0	31	50	0	0.059814453	3.4514648	-0.40087891	0.056884766	0.96191406	4.5541992	0.25244141	0	0	0	0	0	0	0	0	0	1.0437012	0.043701172	0.32861328	0.24511719	-0.032958984	-0.050048828	0	44330	0	0	0
284	285	285	Category H	-0.46777344	0.14379883	1.079834	0.094238281	-0.20678711	-0.46118164	0	0	6/11/2017	6	11	2017	0:31:50	1910	0.5	0	31	50	0	0.059814453	3.4514648	-0.39331055	0.059082031	0.95654297	3.3703613	0.16674805	0	0	0	0	0	0	0	0	0	1.0361328	0.036132813	0.28173828	-0.07421875	0.084472656	0.12304688	0	44330	0	0	0
285	286	286	Category H	-0.25195313	-0.047851563	0.94799805	0.032714844	-0.2199707	-0.46484375	0	0	6/11/2017	6	11	2017	0:31:50	1910	0.6	0	31	50	0	0.059814453	3.4514648	-0.40112305	0.062255859	0.95996094	1.3811035	0.18579102	0	0	0	0	0	0	0	0	0	1.0422363	0.042236328	0.27148438	0.14916992	-0.11010742	-0.011962891	0	44330	0	0	0
286	287	287	Category H	-0.40795898	0.11987305	1.0559082	0.10766602	-0.20703125	-0.4609375	0	0	6/11/2017	6	11	2017	0:31:50	1910	0.7	0	31	50	0	0.060058594	3.4740234	-0.39550781	0.062988281	0.95727539	0.7565918	0.11401367	0	0	0	0	0	0	0	0	0	1.0378418	0.037841797	0.16723633	-0.012207031	0.056640625	0.098388672	0	44330	0	0	0
287	288	288	Category H	-0.41992188	0.011962891	1.0439453	0.038330078	-0.19116211	-0.46948242	0	0	6/11/2017	6	11	2017	0:31:50	1910	0.8	0	31	50	0	0.060058594	3.4740234	-0.40722656	0.064941406	0.96386719	2.7470703	0.096679688	0	0	0	0	0	0	0	0	0	1.0483398	0.048339844	0.14575195	-0.012451172	-0.052978516	0.079833984	0	44330	0	0	0
288	289	289	Category H	-0.27587891	-0.011962891	0.88793945	0.10107422	-0.19750977	-0.46801758	0	0	6/11/2017	6	11	2017	0:31:50	1910	0.9	0	31	50	0	0.060058594	3.4740234	-0.39770508	0.06640625	0.96044922	4.784668	0.16210938	0	0	0	0	0	0	0	0	0	1.0415039	0.041503906	0.27294922	0.12182617	-0.078369141	-0.072509766	0	44330	0	0	0
289	290	290	Category H	-0.44384766	0.14379883	0.93579102	0.13647461	-0.16870117	-0.4675293	0	0	6/11/2017	6	11	2017	0:31:51	1911	0	0	31	51	0	0.060058594	3.4740234	-0.39770508	0.067626953	0.95703125	7.0598145	0.091308594	0	0	0	0	0	0	0	0	0	1.0385742	0.038574219	0.14331055	-0.045898438	0.075927734	-0.021240234	0	44330	0	0	0
290	291	291	Category H	-0.25195313	0.059814453	0.80395508	0.083251953	-0.17333984	-0.47705078	0	0	6/11/2017	6	11	2017	0:31:51	1911	0.1	0	31	51	0	0.060058594	3.4740234	-0.39746094	0.068603516	0.95507813	8.6247559	0.20996094	0	0	0	0	0	0	0	0	0	1.0366211	0.036621094	0.30541992	0.14550781	-0.008789063	-0.15112305	0	44330	0	0	0
291	292	292	Category H	-0.50390625	-0.011962891	1.1279297	0.070068359	-0.18432617	-0.47436523	0	0	6/11/2017	6	11	2017	0:31:51	1911	0.2	0	31	51	0	0.060058594	3.4740234	-0.40087891	0.069824219	0.95654297	10.340088	0.21582031	0	0	0	0	0	0	0	0	0	1.0395508	0.039550781	0.35595703	-0.1027832	-0.081787109	0.17114258	0	44330	0	0	0
292	293	293	Category H	-0.34790039	-0.047851563	0.99584961	0.010742188	-0.16967773	-0.47729492	0	0	6/11/2017	6	11	2017	0:31:51	1911	0.3	0	31	51	0	0.060058594	3.4740234	-0.39868164	0.071044922	0.953125	10.332275	0.13623047	0	0	0	0	0	0	0	0	0	1.0356445	0.035644531	0.21240234	0.05078125	-0.11889648	0.042480469	0	44330	0	0	0
293	294	294	Category H	-0.47998047	-0.011962891	0.93579102	0.03515625	-0.15795898	-0.47802734	0	0	6/11/2017	6	11	2017	0:31:51	1911	0.4	0	31	51	0	0.060058594	3.4740234	-0.40039063	0.073974609	0.95239258	8.8649902	0.11816406	0	0	0	0	0	0	0	0	0	1.0358887	0.035888672	0.18212891	-0.079345703	-0.0859375	-0.016601563	0	44330	0	0	0
294	295	295	Category H	-0.10791016	0.011962891	0.74389648	0.067138672	-0.16137695	-0.48095703	0	0	6/11/2017	6	11	2017	0:31:51	1911	0.5	0	31	51	0	0.060058594	3.4740234	-0.40112305	0.074707031	0.9519043	8.513916	0.36499023	0	0	0	0	0	0	0	0	0	1.0356445	0.035644531	0.56420898	0.29321289	-0.062744141	-0.20800781	0	44330	0	0	0
295	296	296	Category H	-0.44384766	0.011962891	1.0917969	0.10986328	-0.17578125	-0.46899414	0	0	6/11/2017	6	11	2017	0:31:51	1911	0.6	0	31	51	0	0.060058594	3.4740234	-0.40454102	0.076904297	0.95043945	4.9611816	0.16015625	0	0	0	0	0	0	0	0	0	1.0358887	0.035888672	0.24536133	-0.0390625	-0.064941406	0.14111328	0	44330	0	0	0
296	297	297	Category H	-0.41992188	0.059814453	1.0078125	-0.001464844	-0.17016602	-0.48168945	0	0	6/11/2017	6	11	2017	0:31:51	1911	0.7	0	31	51	0	0.060058594	3.4740234	-0.40844727	0.077392578	0.95019531	1.8046875	0.061035156	0	0	0	0	0	0	0	0	0	1.0371094	0.037109375	0.086425781	-0.011230469	-0.017578125	0.057373047	0	44330	0	0	0
297	298	298	Category H	-0.26391602	0.11987305	0.99584961	-0.004394531	-0.16650391	-0.47851563	0	0	6/11/2017	6	11	2017	0:31:51	1911	0.8	0	31	51	0	0.060058594	3.4740234	-0.41040039	0.080078125	0.95166016	1.0144043	0.15820313	0	0	0	0	0	0	0	0	0	1.0395508	0.039550781	0.23022461	0.14648438	0.039550781	0.043945313	0	44330	0	0	0
298	299	299	Category H	-0.47998047	0.059814453	1.0559082	-0.021240234	-0.16430664	-0.47753906	0	0	6/11/2017	6	11	2017	0:31:51	1911	0.9	0	31	51	0	0.060058594	3.4740234	-0.41455078	0.081787109	0.94897461	4.1447754	0.12695313	0	0	0	0	0	0	0	0	0	1.0388184	0.038818359	0.1940918	-0.065185547	-0.021972656	0.10668945	0	44330	0	0	0
299	300	300	Category H	-0.20385742	-0.059814453	1.0559082	0.021972656	-0.18066406	-0.47753906	0	0	6/11/2017	6	11	2017	0:31:52	1912	0	0	31	52	0	0.060058594	3.4740234	-0.41796875	0.08203125	0.94750977	6.2451172	0.27880859	0	0	0	0	0	0	0	0	0	1.0390625	0.0390625	0.46435547	0.21411133	-0.1418457	0.1081543	0	44330	0	0	0
300	301	301	Category H	-0.35986328	0.14379883	0.98388672	0.025146484	-0.15527344	-0.48339844	0	0	6/11/2017	6	11	2017	0:31:52	1912	0.1	0	31	52	0	0.060058594	3.4740234	-0.42089844	0.083251953	0.94628906	9.0061035	0.093505859	0	0	0	0	0	0	0	0	0	1.0390625	0.0390625	0.15869141	0.061035156	0.060302734	0.037353516	0	44330	0	0	0
301	302	302	Category H	-0.31176758	0.023925781	0.94799805	-0.062255859	-0.14916992	-0.47949219	0	0	6/11/2017	6	11	2017	0:31:52	1912	0.2	0	31	52	0	0.060058594	3.4740234	-0.4230957	0.081542969	0.94555664	9.6992188	0.12548828	0	0	0	0	0	0	0	0	0	1.0390625	0.0390625	0.17138672	0.11132813	-0.057617188	0.002197266	0	44330	0	0	0
302	303	303	Category H	-0.26391602	-0.059814453	1.0917969	-0.008544922	-0.14990234	-0.48657227	0	0	6/11/2017	6	11	2017	0:31:52	1912	0.3	0	31	52	0	0.060058594	3.4740234	-0.42895508	0.081542969	0.94335938	7.4035645	0.26318359	0	0	0	0	0	0	0	0	0	1.0395508	0.039550781	0.45507813	0.16503906	-0.14135742	0.14819336	0	44330	0	0	0
303	304	304	Category H	-0.26391602	-0.047851563	0.89990234	-0.010986328	-0.15625	-0.4855957	0	0	6/11/2017	6	11	2017	0:31:52	1912	0.4	0	31	52	0	0.060058594	3.4740234	-0.42749023	0.082519531	0.94140625	3.753418	0.21337891	0	0	0	0	0	0	0	0	0	1.0371094	0.037109375	0.33569336	0.16357422	-0.13037109	-0.041503906	0	44330	0	0	0
304	305	305	Category H	-0.26391602	-0.19189453	0.83984375	-0.002197266	-0.17773438	-0.47460938	0	0	6/11/2017	6	11	2017	0:31:52	1912	0.5	0	31	52	0	0.060058594	3.4740234	-0.43310547	0.081787109	0.93823242	1.9443359	0.33666992	0	0	0	0	0	0	0	0	0	1.0366211	0.036621094	0.54174805	0.16918945	-0.27368164	-0.098388672	0	44330	0	0	0
305	306	306	Category H	-0.37182617	-0.15576172	0.92382813	0.049072266	-0.19555664	-0.46435547	0	0	6/11/2017	6	11	2017	0:31:52	1912	0.6	0	31	52	0	0.060058594	3.4740234	-0.42993164	0.081298828	0.93603516	1.1254883	0.24438477	0	0	0	0	0	0	0	0	0	1.0332031	0.033203125	0.30737305	0.058105469	-0.23706055	-0.012207031	0	44330	0	0	0
306	307	307	Category H	-0.41992188	0.14379883	1.0559082	0.10375977	-0.17749023	-0.47290039	0	0	6/11/2017	6	11	2017	0:31:52	1912	0.7	0	31	52	0	0.060058594	3.4740234	-0.4375	0.081787109	0.93554688	4.8088379	0.13647461	0	0	0	0	0	0	0	0	0	1.0358887	0.035888672	0.19995117	0.017578125	0.061767578	0.12011719	0	44330	0	0	0
307	308	308	Category H	-0.26391602	0	0.92382813	0.14550781	-0.18725586	-0.4543457	0	0	6/11/2017	6	11	2017	0:31:52	1912	0.8	0	31	52	0	0.060058594	3.4740234	-0.43847656	0.080078125	0.93286133	7.8322754	0.19213867	0	0	0	0	0	0	0	0	0	1.0336914	0.033691406	0.26391602	0.17456055	-0.080078125	-0.009033203	0	44330	0	0	0
308	309	309	Category H	-0.47998047	0.035888672	1.0197754	0.17749023	-0.22607422	-0.43457031	0	0	6/11/2017	6	11	2017	0:31:52	1912	0.9	0	31	52	0	0.060058594	3.4740234	-0.44067383	0.081054688	0.93017578	8.5922852	0.10766602	0	0	0	0	0	0	0	0	0	1.0324707	0.032470703	0.17407227	-0.0390625	-0.045166016	0.089355469	0	44330	0	0	0
309	310	310	Category H	-0.61181641	0.19189453	1.0678711	0.092529297	-0.24682617	-0.44726563	0	0	6/11/2017	6	11	2017	0:31:53	1913	0	0	31	53	0	0.060058594	3.4740234	-0.44165039	0.081298828	0.9296875	7.2441406	0.24536133	0	0	0	0	0	0	0	0	0	1.0324707	0.032470703	0.41870117	-0.16992188	0.11035156	0.13793945	0	44330	0	0	0
310	311	311	Category H	-0.29980469	0.20385742	0.74389648	0.11889648	-0.23950195	-0.44091797	0	0	6/11/2017	6	11	2017	0:31:53	1913	0.1	0	31	53	0	0.060058594	3.4740234	-0.44458008	0.08203125	0.92895508	8.4956055	0.26464844	0	0	0	0	0	0	0	0	0	1.0332031	0.033203125	0.45166016	0.14477539	0.12158203	-0.18505859	0	44330	0	0	0
311	312	312	Category H	-0.59985352	0.11987305	0.93579102	0.19384766	-0.23413086	-0.42431641	0	0	6/11/2017	6	11	2017	0:31:53	1913	0.2	0	31	53	0	0.060058594	3.4740234	-0.44775391	0.082519531	0.9284668	8.4848633	0.15673828	0	0	0	0	0	0	0	0	0	1.0339355	0.033935547	0.1965332	-0.15185547	0.037109375	0.007080078	0	44330	0	0	0
312	313	313	Category H	-0.37182617	0.17993164	0.93579102	0.21899414	-0.24169922	-0.40698242	0	0	6/11/2017	6	11	2017	0:31:53	1913	0.3	0	31	53	0	0.060058594	3.4740234	-0.44799805	0.081787109	0.92578125	6.4685059	0.12451172	0	0	0	0	0	0	0	0	0	1.0319824	0.031982422	0.18408203	0.076171875	0.097900391	0.009765625	0	44330	0	0	0
313	314	314	Category H	-0.671875	0.16796875	0.95996094	0.21313477	-0.25756836	-0.4050293	0	0	6/11/2017	6	11	2017	0:31:53	1913	0.4	0	31	53	0	0.060058594	3.4740234	-0.45092773	0.083251953	0.92382813	3.3803711	0.23901367	0	0	0	0	0	0	0	0	0	1.0314941	0.031494141	0.34130859	-0.22070313	0.084472656	0.035888672	0	44330	0	0	0
314	315	315	Category H	-0.53979492	0.071777344	0.81591797	0.17211914	-0.26708984	-0.41870117	0	0	6/11/2017	6	11	2017	0:31:53	1913	0.5	0	31	53	0	0.060058594	3.4740234	-0.45458984	0.085693359	0.92578125	1.769043	0.13964844	0	0	0	0	0	0	0	0	0	1.0349121	0.034912109	0.20874023	-0.084960938	-0.013916016	-0.10986328	0	44330	0	0	0
315	316	316	Category H	-0.35986328	0.095947266	0.87597656	0.18896484	-0.24633789	-0.42041016	0	0	6/11/2017	6	11	2017	0:31:53	1913	0.6	0	31	53	0	0.060058594	3.4740234	-0.45507813	0.086914063	0.92236328	0.8815918	0.10644531	0	0	0	0	0	0	0	0	0	1.0322266	0.032226563	0.15063477	0.095214844	0.008789063	-0.046386719	0	44330	0	0	0
316	317	317	Category H	-0.6237793	0.11987305	0.92382813	0.20727539	-0.25683594	-0.40893555	0	0	6/11/2017	6	11	2017	0:31:53	1913	0.7	0	31	53	0	0.060058594	3.4740234	-0.45825195	0.087890625	0.92260742	0.40869141	0.16821289	0	0	0	0	0	0	0	0	0	1.0339355	0.033935547	0.19824219	-0.1652832	0.031738281	0.000976563	0	44330	0	0	0
317	318	318	Category H	-0.49194336	0.14379883	1.0319824	0.18286133	-0.24267578	-0.42553711	0	0	6/11/2017	6	11	2017	0:31:53	1913	0.8	0	31	53	0	0.060058594	3.4740234	-0.46020508	0.088867188	0.9206543	1.1286621	0.12792969	0	0	0	0	0	0	0	0	0	1.0332031	0.033203125	0.19750977	-0.031494141	0.0546875	0.11108398	0	44330	0	0	0
318	319	319	Category H	-0.64794922	0.13183594	0.86376953	0.18896484	-0.2421875	-0.43139648	0	0	6/11/2017	6	11	2017	0:31:53	1913	0.9	0	31	53	0	0.060058594	3.4740234	-0.46166992	0.090087891	0.9206543	0.17114258	0.19897461	0	0	0	0	0	0	0	0	0	1.0339355	0.033935547	0.28466797	-0.18603516	0.041503906	-0.056884766	0	44330	0	0	0
319	320	320	Category H	-0.29980469	0.11987305	0.73193359	0.18310547	-0.23461914	-0.42724609	0	0	6/11/2017	6	11	2017	0:31:54	1914	0	0	31	54	0	0.060058594	3.4740234	-0.46166992	0.089111328	0.92236328	2.5600586	0.25195313	0	0	0	0	0	0	0	0	0	1.0354004	0.035400391	0.38330078	0.16186523	0.030517578	-0.19042969	0	44330	0	0	0
320	321	321	Category H	-0.46777344	0.023925781	0.95996094	0.20678711	-0.2824707	-0.4074707	0	0	6/11/2017	6	11	2017	0:31:54	1914	0.1	0	31	54	0	0.060058594	3.4740234	-0.46044922	0.090332031	0.91894531	3.0437012	0.078369141	0	0	0	0	0	0	0	0	0	1.0317383	0.031738281	0.11450195	-0.007080078	-0.06640625	0.041015625	0	44330	0	0	0
321	322	322	Category H	-0.53979492	0.14379883	0.93579102	0.13525391	-0.24536133	-0.43383789	0	0	6/11/2017	6	11	2017	0:31:54	1914	0.2	0	31	54	0	0.060058594	3.4740234	-0.46508789	0.092041016	0.91723633	2.5461426	0.092285156	0	0	0	0	0	0	0	0	0	1.0324707	0.032470703	0.14453125	-0.074462891	0.051513672	0.018310547	0	44330	0	0	0
322	323	323	Category H	-0.97192383	0.059814453	1.0319824	0.17041016	-0.24389648	-0.43237305	0	0	6/11/2017	6	11	2017	0:31:54	1914	0.3	0	31	54	0	0.060058594	3.4740234	-0.46948242	0.09375	0.91699219	1.8591309	0.51635742	0	0	0	0	0	0	0	0	0	1.0344238	0.034423828	0.65136719	-0.50219727	-0.033935547	0.11474609	0	44330	0	0	0
323	324	324	Category H	-0.071777344	0.14379883	0.59985352	0.22265625	-0.21972656	-0.42089844	0	0	6/11/2017	6	11	2017	0:31:54	1914	0.4	0	31	54	0	0.060058594	3.4740234	-0.46899414	0.095947266	0.91674805	1.5214844	0.51049805	0	0	0	0	0	0	0	0	0	1.0341797	0.034179688	0.76196289	0.3972168	0.047607422	-0.31689453	0	44330	0	0	0
324	325	325	Category H	-0.83984375	0.21582031	0.98388672	0.23852539	-0.24951172	-0.40698242	0	0	6/11/2017	6	11	2017	0:31:54	1914	0.5	0	31	54	0	0.060058594	3.4482422	-0.47509766	0.098144531	0.91699219	1.2790527	0.38867188	0	0	0	0	0	0	0	0	0	1.0375977	0.037597656	0.54882813	-0.36450195	0.11743164	0.066650391	0	44330	0	0	0
325	326	326	Category H	-0.40795898	0.2277832	0.91186523	0.13012695	-0.24682617	-0.43701172	0	0	6/11/2017	6	11	2017	0:31:54	1914	0.6	0	31	54	0	0.060058594	3.4482422	-0.47412109	0.097167969	0.91552734	1.0253906	0.14624023	0	0	0	0	0	0	0	0	0	1.0356445	0.035644531	0.20043945	0.066162109	0.13037109	-0.003662109	0	44330	0	0	0
326	327	327	Category H	-1.355957	0.083984375	1.1159668	0.10205078	-0.25976563	-0.4309082	0	0	6/11/2017	6	11	2017	0:31:54	1914	0.7	0	31	54	0	0.060058594	3.4482422	-0.47583008	0.098876953	0.91381836	0.74829102	0.90307617	0	0	0	0	0	0	0	0	0	1.0351563	0.03515625	1.097168	-0.88012695	-0.014892578	0.2019043	0	44330	0	0	0
327	328	328	Category H	-0.023925781	0.2277832	0.63598633	0.19775391	-0.23999023	-0.42529297	0	0	6/11/2017	6	11	2017	0:31:54	1914	0.8	0	31	54	0	0.060058594	3.4482422	-0.4777832	0.099609375	0.91186523	1.3891602	0.54638672	0	0	0	0	0	0	0	0	0	1.0344238	0.034423828	0.8581543	0.45385742	0.12792969	-0.27587891	0	44330	0	0	0
328	329	329	Category H	-0.69580078	0.26391602	0.83984375	0.2644043	-0.21777344	-0.40405273	0	0	6/11/2017	6	11	2017	0:31:54	1914	0.9	0	31	54	0	0.060058594	3.4482422	-0.47729492	0.099853516	0.91064453	1.5349121	0.28222656	0	0	0	0	0	0	0	0	0	1.032959	0.032958984	0.45336914	-0.21826172	0.16381836	-0.070800781	0	44330	0	0	0
329	330	330	Category H	-0.57592773	0.11987305	0.89990234	0.12841797	-0.24072266	-0.44116211	0	0	6/11/2017	6	11	2017	0:31:55	1915	0	0	31	55	0	0.060058594	3.4482422	-0.47973633	0.10009766	0.91064453	2.2592773	0.098632813	0	0	0	0	0	0	0	0	0	1.0341797	0.034179688	0.12646484	-0.095947266	0.01953125	-0.010742188	0	44330	0	0	0
330	331	331	Category H	-0.41992188	0.19189453	0.88793945	0.17163086	-0.26074219	-0.4206543	0	0	6/11/2017	6	11	2017	0:31:55	1915	0.1	0	31	55	0	0.060058594	3.4482422	-0.48608398	0.10058594	0.91113281	4.0231934	0.11499023	0	0	0	0	0	0	0	0	0	1.0375977	0.037597656	0.18041992	0.066162109	0.091064453	-0.023193359	0	44330	0	0	0
331	332	332	Category H	-0.59985352	0.2277832	0.88793945	0.11254883	-0.25195313	-0.43603516	0	0	6/11/2017	6	11	2017	0:31:55	1915	0.2	0	31	55	0	0.060058594	3.4482422	-0.48608398	0.10107422	0.90917969	5.7941895	0.17138672	0	0	0	0	0	0	0	0	0	1.0358887	0.035888672	0.26147461	-0.11352539	0.12646484	-0.021240234	0	44330	0	0	0
332	333	333	Category H	-0.40795898	0.2878418	0.83984375	0.12231445	-0.24975586	-0.43994141	0	0	6/11/2017	6	11	2017	0:31:55	1915	0.3	0	31	55	0	0.060058594	3.4482422	-0.49145508	0.1027832	0.90917969	5.081543	0.21459961	0	0	0	0	0	0	0	0	0	1.0385742	0.038574219	0.33813477	0.083496094	0.18481445	-0.069335938	0	44330	0	0	0
333	334	334	Category H	-0.37182617	0.21582031	0.81591797	0.11376953	-0.2668457	-0.43115234	0	0	6/11/2017	6	11	2017	0:31:55	1915	0.4	0	31	55	0	0.060058594	3.4482422	-0.49389648	0.10424805	0.90966797	4.5332031	0.19018555	0	0	0	0	0	0	0	0	0	1.0405273	0.040527344	0.32739258	0.12207031	0.11132813	-0.09375	0	44330	0	0	0
334	335	335	Category H	-0.7199707	0.14379883	0.91186523	0.074462891	-0.25683594	-0.44140625	0	0	6/11/2017	6	11	2017	0:31:55	1915	0.5	0	31	55	0	0.060058594	3.4482422	-0.49511719	0.10498047	0.90795898	4.6767578	0.2277832	0	0	0	0	0	0	0	0	0	1.0395508	0.039550781	0.26708984	-0.22460938	0.038574219	0.003662109	0	44330	0	0	0
335	336	336	Category H	-0.57592773	0.059814453	0.92382813	0.054443359	-0.23388672	-0.45141602	0	0	6/11/2017	6	11	2017	0:31:55	1915	0.6	0	31	55	0	0.060058594	3.4482422	-0.49609375	0.10668945	0.9074707	4.3864746	0.09375	0	0	0	0	0	0	0	0	0	1.0397949	0.039794922	0.14257813	-0.079589844	-0.046875	0.016113281	0	44330	0	0	0
336	337	337	Category H	-0.46777344	0.26391602	0.94799805	0.17114258	-0.22924805	-0.4375	0	0	6/11/2017	6	11	2017	0:31:55	1915	0.7	0	31	55	0	0.060058594	3.4482422	-0.49975586	0.10766602	0.90625	1.5578613	0.16479492	0	0	0	0	0	0	0	0	0	1.0405273	0.040527344	0.22998047	0.031982422	0.15600586	0.041503906	0	44330	0	0	0
337	338	338	Category H	-0.55175781	0.17993164	0.80395508	0.12402344	-0.21630859	-0.44970703	0	0	6/11/2017	6	11	2017	0:31:55	1915	0.8	0	31	55	0	0.060058594	3.4482422	-0.50073242	0.10864258	0.90454102	1.3010254	0.13330078	0	0	0	0	0	0	0	0	0	1.0395508	0.039550781	0.22290039	-0.05078125	0.071044922	-0.10058594	0	44330	0	0	0
338	339	339	Category H	-0.68383789	0.071777344	0.94799805	0.12939453	-0.21557617	-0.45678711	0	0	6/11/2017	6	11	2017	0:31:55	1915	0.9	0	31	55	0	0.060058594	3.4482422	-0.50341797	0.10888672	0.90209961	3.8066406	0.18969727	0	0	0	0	0	0	0	0	0	1.0388184	0.038818359	0.26342773	-0.18017578	-0.037109375	0.045654297	0	44330	0	0	0
339	340	340	Category G	-0.671875	0.095947266	0.95996094	0.12084961	-0.11621094	-0.48120117	0	0	6/11/2017	6	11	2017	0:31:59	1919	0.8	0	31	59	0	0.059326172	3.4595215	-0.50292969	0.10864258	0.89990234	6.0068359	0.1796875	0	0	0	0	0	0	0	0	0	1.0366211	0.036621094	0.24145508	-0.16870117	-0.012695313	0.059814453	0	44330	0	0	0
340	341	341	Category G	-0.58789063	0	0.87597656	0.087402344	-0.12719727	-0.48974609	0	0	6/11/2017	6	11	2017	0:31:59	1919	0.9	0	31	59	0	0.059326172	3.4595215	-0.50708008	0.11157227	0.89819336	9.6252441	0.1394043	0	0	0	0	0	0	0	0	0	1.0373535	0.037353516	0.21459961	-0.080566406	-0.11157227	-0.022216797	0	44330	0	0	0
341	342	342	Category G	-0.44384766	0.095947266	0.81591797	0.12915039	-0.12304688	-0.48120117	0	0	6/11/2017	6	11	2017	0:32:00	1920	0	0	32	0	0	0.059326172	3.4595215	-0.50878906	0.11181641	0.89697266	14.774414	0.10522461	0	0	0	0	0	0	0	0	0	1.0373535	0.037353516	0.16210938	0.064941406	-0.015869141	-0.081054688	0	44330	0	0	0
342	343	343	Category G	-0.58789063	0.047851563	0.89990234	0.12036133	-0.11035156	-0.48632813	0	0	6/11/2017	6	11	2017	0:32:00	1920	0.1	0	32	0	0	0.059326172	3.4595215	-0.51196289	0.11303711	0.89599609	16.103027	0.10009766	0	0	0	0	0	0	0	0	0	1.0380859	0.038085938	0.14477539	-0.075683594	-0.065185547	0.003662109	0	44330	0	0	0
343	344	344	Category G	-0.68383789	-0.023925781	0.83984375	0.1105957	-0.10571289	-0.48828125	0	0	6/11/2017	6	11	2017	0:32:00	1920	0.2	0	32	0	0	0.059326172	3.4595215	-0.51489258	0.1159668	0.89404297	16.551758	0.22583008	0	0	0	0	0	0	0	0	0	1.0383301	0.038330078	0.36279297	-0.16870117	-0.13989258	-0.054199219	0	44330	0	0	0
344	345	345	Category G	-0.31176758	0.059814453	0.82788086	0.12011719	-0.12524414	-0.48144531	0	0	6/11/2017	6	11	2017	0:32:00	1920	0.3	0	32	0	0	0.059326172	3.4595215	-0.51855469	0.1184082	0.89404297	17.301025	0.22509766	0	0	0	0	0	0	0	0	0	1.0405273	0.040527344	0.33178711	0.20678711	-0.05859375	-0.066162109	0	44330	0	0	0
345	346	346	Category G	-0.55175781	0.011962891	0.86376953	0.12719727	-0.12207031	-0.47729492	0	0	6/11/2017	6	11	2017	0:32:00	1920	0.4	0	32	0	0	0.059326172	3.4595215	-0.52148438	0.12280273	0.89428711	17.388428	0.11889648	0	0	0	0	0	0	0	0	0	1.0424805	0.042480469	0.17163086	-0.030029297	-0.11083984	-0.030517578	0	44330	0	0	0
346	347	347	Category G	-0.63598633	0.011962891	0.88793945	0.13964844	-0.11816406	-0.4753418	0	0	6/11/2017	6	11	2017	0:32:00	1920	0.5	0	32	0	0	0.059326172	3.4595215	-0.52294922	0.12719727	0.89355469	15.897461	0.16137695	0	0	0	0	0	0	0	0	0	1.0432129	0.043212891	0.23388672	-0.11279297	-0.11523438	-0.005615234	0	44330	0	0	0
347	348	348	Category G	-0.53979492	0.095947266	0.81591797	0.13696289	-0.13793945	-0.47241211	0	0	6/11/2017	6	11	2017	0:32:00	1920	0.6	0	32	0	0	0.059326172	3.4595215	-0.52441406	0.12670898	0.89160156	11.831543	0.083251953	0	0	0	0	0	0	0	0	0	1.0419922	0.041992188	0.12207031	-0.015136719	-0.030761719	-0.075683594	0	44330	0	0	0
348	349	349	Category G	-0.40795898	0.011962891	0.74389648	0.12988281	-0.16357422	-0.46875	0	0	6/11/2017	6	11	2017	0:32:00	1920	0.7	0	32	0	0	0.059326172	3.4595215	-0.52709961	0.12866211	0.89135742	8.0366211	0.22265625	0	0	0	0	0	0	0	0	0	1.043457	0.043457031	0.38354492	0.11914063	-0.11669922	-0.14746094	0	44330	0	0	0
349	350	350	Category G	-0.6237793	0.16796875	0.94799805	0.077392578	-0.14819336	-0.48706055	0	0	6/11/2017	6	11	2017	0:32:00	1920	0.8	0	32	0	0	0.059326172	3.4595215	-0.52783203	0.12988281	0.8894043	5.8691406	0.1184082	0	0	0	0	0	0	0	0	0	1.0424805	0.042480469	0.19213867	-0.095703125	0.037841797	0.058349609	0	44330	0	0	0
350	351	351	Category G	-0.58789063	0.14379883	0.97192383	0.046630859	-0.14038086	-0.48803711	0	0	6/11/2017	6	11	2017	0:32:00	1920	0.9	0	32	0	0	0.059326172	3.4595215	-0.52587891	0.12915039	0.88793945	2.3203125	0.10498047	0	0	0	0	0	0	0	0	0	1.0400391	0.040039063	0.16015625	-0.061767578	0.014404297	0.083740234	0	44330	0	0	0
351	352	352	Category G	-0.35986328	-0.035888672	0.79199219	0.074951172	-0.12988281	-0.48364258	0	0	6/11/2017	6	11	2017	0:32:01	1921	0	0	32	1	0	0.059326172	3.4595215	-0.52563477	0.12939453	0.89233398	2.5856934	0.25488281	0	0	0	0	0	0	0	0	0	1.0439453	0.043945313	0.43164063	0.16577148	-0.1652832	-0.1003418	0	44330	0	0	0
352	353	353	Category G	-0.58789063	0.17993164	0.79199219	0.17163086	-0.15014648	-0.46313477	0	0	6/11/2017	6	11	2017	0:32:01	1921	0.1	0	32	1	0	0.059326172	3.4595215	-0.52148438	0.13037109	0.89282227	6.2148438	0.13037109	0	0	0	0	0	0	0	0	0	1.0422363	0.042236328	0.21655273	-0.066162109	0.049316406	-0.10083008	0	44330	0	0	0
353	354	354	Category G	-0.52783203	0.19189453	0.89990234	0.088134766	-0.16870117	-0.48022461	0	0	6/11/2017	6	11	2017	0:32:01	1921	0.2	0	32	1	0	0.059326172	3.4595215	-0.52319336	0.12768555	0.89135742	8.3354492	0.064697266	0	0	0	0	0	0	0	0	0	1.0415039	0.041503906	0.077148438	-0.004394531	0.064208984	0.008300781	0	44330	0	0	0
354	355	355	Category G	-0.52783203	0.19189453	0.86376953	0.091064453	-0.17260742	-0.47094727	0	0	6/11/2017	6	11	2017	0:32:01	1921	0.3	0	32	1	0	0.059326172	3.4595215	-0.51806641	0.12475586	0.89233398	9.8244629	0.073242188	0	0	0	0	0	0	0	0	0	1.0393066	0.039306641	0.10498047	-0.009521484	0.066894531	-0.028564453	0	44330	0	0	0
355	356	356	Category G	-0.55175781	0.17993164	0.87597656	0.094726563	-0.19287109	-0.47192383	0	0	6/11/2017	6	11	2017	0:32:01	1921	0.4	0	32	1	0	0.059326172	3.4595215	-0.51416016	0.125	0.89477539	11.425781	0.068847656	0	0	0	0	0	0	0	0	0	1.0395508	0.039550781	0.11108398	-0.037353516	0.0546875	-0.018798828	0	44330	0	0	0
356	357	357	Category G	-0.56396484	0.14379883	0.97192383	0.089599609	-0.17358398	-0.47509766	0	0	6/11/2017	6	11	2017	0:32:01	1921	0.5	0	32	1	0	0.059326172	3.4595215	-0.51342773	0.12402344	0.89819336	13.337891	0.091064453	0	0	0	0	0	0	0	0	0	1.0422363	0.042236328	0.14331055	-0.050292969	0.01953125	0.073486328	0	44330	0	0	0
357	358	358	Category G	-0.49194336	0.19189453	1.0078125	0.065185547	-0.1496582	-0.48022461	0	0	6/11/2017	6	11	2017	0:32:01	1921	0.6	0	32	1	0	0.059326172	3.4595215	-0.51025391	0.12402344	0.90014648	13.908936	0.12841797	0	0	0	0	0	0	0	0	0	1.0419922	0.041992188	0.19360352	0.018310547	0.067626953	0.10742188	0	44330	0	0	0
358	359	359	Category G	-0.19189453	-0.011962891	1.0678711	0.078857422	-0.15844727	-0.48413086	0	0	6/11/2017	6	11	2017	0:32:01	1921	0.7	0	32	1	0	0.059326172	3.4595215	-0.50561523	0.12475586	0.8984375	12.946777	0.38183594	0	0	0	0	0	0	0	0	0	1.0385742	0.038574219	0.62011719	0.3137207	-0.13671875	0.16918945	0	44330	0	0	0
359	360	360	Category G	-0.25195313	0.14379883	0.75585938	0.092529297	-0.16357422	-0.47900391	0	0	6/11/2017	6	11	2017	0:32:01	1921	0.8	0	32	1	0	0.059326172	3.4595215	-0.49731445	0.10766602	0.90917969	12.334961	0.29174805	0	0	0	0	0	0	0	0	0	1.0419922	0.041992188	0.43481445	0.24536133	0.035888672	-0.15332031	0	44330	0	0	0
360	361	361	Category G	-0.64794922	0.2277832	0.82788086	-0.016601563	-0.11669922	-0.4934082	0	0	6/11/2017	6	11	2017	0:32:01	1921	0.9	0	32	1	0	0.059326172	3.4595215	-0.49633789	0.10498047	0.91235352	11.768311	0.21240234	0	0	0	0	0	0	0	0	0	1.0439453	0.043945313	0.35839844	-0.15136719	0.12255859	-0.084472656	0	44330	0	0	0
361	362	362	Category G	-0.57592773	0.15576172	1.0197754	-0.035400391	-0.13110352	-0.48657227	0	0	6/11/2017	6	11	2017	0:32:02	1922	0	0	32	2	0	0.059326172	3.4595215	-0.49511719	0.10620117	0.91577148	10.467529	0.140625	0	0	0	0	0	0	0	0	0	1.0463867	0.046386719	0.23413086	-0.080566406	0.049316406	0.10375977	0	44330	0	0	0
362	363	363	Category G	-0.43188477	0.23999023	0.88793945	0.069580078	-0.16796875	-0.47802734	0	0	6/11/2017	6	11	2017	0:32:02	1922	0.1	0	32	2	0	0.059570313	3.4289062	-0.48999023	0.10424805	0.91601563	7.8791504	0.15014648	0	0	0	0	0	0	0	0	0	1.0441895	0.044189453	0.22192383	0.058105469	0.13549805	-0.028076172	0	44330	0	0	0
363	364	364	Category G	-0.63598633	0.20385742	0.93579102	0.029541016	-0.15209961	-0.48217773	0	0	6/11/2017	6	11	2017	0:32:02	1922	0.2	0	32	2	0	0.059570313	3.4289062	-0.48022461	0.10424805	0.91699219	5.2375488	0.18554688	0	0	0	0	0	0	0	0	0	1.0402832	0.040283203	0.27392578	-0.15551758	0.099365234	0.018554688	0	44330	0	0	0
364	365	365	Category G	-0.39599609	0.059814453	0.95996094	0.025878906	-0.14794922	-0.48730469	0	0	6/11/2017	6	11	2017	0:32:02	1922	0.3	0	32	2	0	0.059570313	3.4289062	-0.48657227	0.10302734	0.92431641	3.9736328	0.10644531	0	0	0	0	0	0	0	0	0	1.0498047	0.049804688	0.16918945	0.090576172	-0.043212891	0.035400391	0	44330	0	0	0
365	366	366	Category G	-0.37182617	0.095947266	0.81591797	0.084716797	-0.15454102	-0.48388672	0	0	6/11/2017	6	11	2017	0:32:02	1922	0.4	0	32	2	0	0.059570313	3.4289062	-0.48071289	0.099609375	0.92285156	2.1105957	0.15258789	0	0	0	0	0	0	0	0	0	1.0454102	0.045410156	0.21972656	0.10888672	-0.003662109	-0.10693359	0	44330	0	0	0
366	367	367	Category G	-0.57592773	0.16796875	0.89990234	0.040527344	-0.13720703	-0.48999023	0	0	6/11/2017	6	11	2017	0:32:02	1922	0.5	0	32	2	0	0.059570313	3.4289062	-0.47851563	0.097412109	0.92700195	1.425293	0.12304688	0	0	0	0	0	0	0	0	0	1.0478516	0.047851563	0.19506836	-0.097167969	0.0703125	-0.027099609	0	44330	0	0	0
367	368	368	Category G	-0.37182617	0.035888672	0.94799805	0.049804688	-0.14575195	-0.48730469	0	0	6/11/2017	6	11	2017	0:32:02	1922	0.6	0	32	2	0	0.059570313	3.4289062	-0.46411133	0.098388672	0.92626953	5.4370117	0.11352539	0	0	0	0	0	0	0	0	0	1.0407715	0.040771484	0.17651367	0.092285156	-0.0625	0.021484375	0	44330	0	0	0
368	369	369	Category G	-0.47998047	0.011962891	0.88793945	0.10473633	-0.15673828	-0.4777832	0	0	6/11/2017	6	11	2017	0:32:02	1922	0.7	0	32	2	0	0.059570313	3.4289062	-0.4675293	0.097900391	0.9296875	7.1691895	0.096435547	0	0	0	0	0	0	0	0	0	1.045166	0.045166016	0.13989258	-0.012207031	-0.0859375	-0.041748047	0	44330	0	0	0
369	370	370	Category G	-0.94799805	0.17993164	0.95996094	0.049560547	-0.13793945	-0.48608398	0	0	6/11/2017	6	11	2017	0:32:02	1922	0.8	0	32	2	0	0.059570313	3.4289062	-0.46508789	0.095703125	0.9309082	8.7768555	0.49072266	0	0	0	0	0	0	0	0	0	1.0449219	0.044921875	0.59570313	-0.48266602	0.083984375	0.028808594	0	44330	0	0	0
370	371	371	Category G	-0.25195313	0.095947266	0.65991211	0.082275391	-0.13183594	-0.48779297	0	0	6/11/2017	6	11	2017	0:32:02	1922	0.9	0	32	2	0	0.059570313	3.4289062	-0.4609375	0.094970703	0.9284668	11.388672	0.34033203	0	0	0	0	0	0	0	0	0	1.0410156	0.041015625	0.47851563	0.20898438	0.000732422	-0.26855469	0	44330	0	0	0
371	372	372	Category G	-0.93579102	0.11987305	1.1279297	0.2331543	-0.13818359	-0.4453125	0	0	6/11/2017	6	11	2017	0:32:03	1923	0	0	32	3	0	0.059570313	3.4289062	-0.46166992	0.094482422	0.93334961	13.212158	0.51269531	0	0	0	0	0	0	0	0	0	1.0456543	0.045654297	0.69360352	-0.47387695	0.025146484	0.19433594	0	44330	0	0	0
372	373	373	Category G	-0.55175781	0.083984375	1.0319824	0.025878906	-0.13305664	-0.49023438	0	0	6/11/2017	6	11	2017	0:32:03	1923	0.1	0	32	3	0	0.059570313	3.4289062	-0.45800781	0.090087891	0.93457031	12.028564	0.13500977	0	0	0	0	0	0	0	0	0	1.0446777	0.044677734	0.19702148	-0.093505859	-0.006103516	0.097167969	0	44330	0	0	0
373	374	374	Category G	-0.57592773	0.035888672	0.79199219	0.11010742	-0.13623047	-0.48071289	0	0	6/11/2017	6	11	2017	0:32:03	1923	0.2	0	32	3	0	0.059570313	3.4289062	-0.45654297	0.085693359	0.93798828	9.9055176	0.19482422	0	0	0	0	0	0	0	0	0	1.046875	0.046875	0.31494141	-0.11914063	-0.049804688	-0.14599609	0	44330	0	0	0
374	375	375	Category G	-0.17993164	0.14379883	0.7199707	0.16674805	-0.11279297	-0.46875	0	0	6/11/2017	6	11	2017	0:32:03	1923	0.3	0	32	3	0	0.059570313	3.4289062	-0.45703125	0.083984375	0.94067383	9.5974121	0.359375	0	0	0	0	0	0	0	0	0	1.0493164	0.049316406	0.55761719	0.27709961	0.059570313	-0.22070313	0	44330	0	0	0
375	376	376	Category G	-0.74389648	0.095947266	0.98388672	0.085205078	-0.12084961	-0.4909668	0	0	6/11/2017	6	11	2017	0:32:03	1923	0.4	0	32	3	0	0.059570313	3.4289062	-0.45458984	0.083251953	0.9387207	8.4594727	0.29272461	0	0	0	0	0	0	0	0	0	1.0463867	0.046386719	0.34667969	-0.2890625	0.012451172	0.044921875	0	44330	0	0	0
376	377	377	Category G	-0.49194336	0.13183594	0.87597656	0.074462891	-0.1159668	-0.4909668	0	0	6/11/2017	6	11	2017	0:32:03	1923	0.5	0	32	3	0	0.059570313	3.4289062	-0.45043945	0.08203125	0.93603516	6.1677246	0.088378906	0	0	0	0	0	0	0	0	0	1.0419922	0.041992188	0.15136719	-0.041259766	0.049560547	-0.060058594	0	44330	0	0	0
377	378	378	Category G	-0.46777344	0.14379883	0.79199219	0.082519531	-0.11962891	-0.48779297	0	0	6/11/2017	6	11	2017	0:32:03	1923	0.6	0	32	3	0	0.059570313	3.4289062	-0.44848633	0.080078125	0.94091797	3.1186523	0.16308594	0	0	0	0	0	0	0	0	0	1.0456543	0.045654297	0.23168945	-0.019042969	0.063476563	-0.14892578	0	44330	0	0	0
378	379	379	Category G	-0.44384766	0.035888672	0.87597656	0.092285156	-0.14160156	-0.47851563	0	0	6/11/2017	6	11	2017	0:32:03	1923	0.7	0	32	3	0	0.059570313	3.4289062	-0.44311523	0.080322266	0.94262695	1.3535156	0.080078125	0	0	0	0	0	0	0	0	0	1.0446777	0.044677734	0.11181641	-0.000488281	-0.044433594	-0.066650391	0	44330	0	0	0
379	380	380	Category G	-0.53979492	0.17993164	0.92382813	0.038330078	-0.13208008	-0.48388672	0	0	6/11/2017	6	11	2017	0:32:03	1923	0.8	0	32	3	0	0.059570313	3.4289062	-0.4387207	0.081787109	0.94311523	0.46899414	0.14208984	0	0	0	0	0	0	0	0	0	1.043457	0.043457031	0.21850586	-0.10083008	0.097900391	-0.019287109	0	44330	0	0	0
380	381	381	Category G	-0.50390625	0.16796875	0.88793945	0.054443359	-0.13427734	-0.48901367	0	0	6/11/2017	6	11	2017	0:32:03	1923	0.9	0	32	3	0	0.059570313	3.4289062	-0.43603516	0.081787109	0.94311523	2.9458008	0.12255859	0	0	0	0	0	0	0	0	0	1.0422363	0.042236328	0.20898438	-0.067626953	0.0859375	-0.055175781	0	44330	0	0	0
381	382	382	Category G	-0.55175781	0.11987305	0.87597656	0.053710938	-0.13574219	-0.48608398	0	0	6/11/2017	6	11	2017	0:32:04	1924	0	0	32	4	0	0.059570313	3.4289062	-0.43139648	0.083007813	0.94116211	4.4916992	0.14160156	0	0	0	0	0	0	0	0	0	1.0385742	0.038574219	0.22241211	-0.12011719	0.036621094	-0.065185547	0	44330	0	0	0
382	383	383	Category G	-0.51586914	0.17993164	0.92382813	0.063232422	-0.12939453	-0.48974609	0	0	6/11/2017	6	11	2017	0:32:04	1924	0.1	0	32	4	0	0.059570313	3.4289062	-0.43188477	0.083007813	0.9453125	5.0256348	0.12963867	0	0	0	0	0	0	0	0	0	1.0427246	0.042724609	0.20214844	-0.083740234	0.096679688	-0.021484375	0	44330	0	0	0
383	384	384	Category G	-0.55175781	0.14379883	0.91186523	0.049316406	-0.13330078	-0.48999023	0	0	6/11/2017	6	11	2017	0:32:04	1924	0.2	0	32	4	0	0.059570313	3.4289062	-0.43066406	0.084228516	0.94580078	5.434082	0.13891602	0	0	0	0	0	0	0	0	0	1.0427246	0.042724609	0.21435547	-0.12084961	0.059326172	-0.033935547	0	44330	0	0	0
384	385	385	Category G	-0.49194336	0.15576172	0.85180664	0.063232422	-0.13110352	-0.48388672	0	0	6/11/2017	6	11	2017	0:32:04	1924	0.3	0	32	4	0	0.059570313	3.4289062	-0.42919922	0.0859375	0.9465332	5.777832	0.13330078	0	0	0	0	0	0	0	0	0	1.0429688	0.04296875	0.22705078	-0.0625	0.069580078	-0.094726563	0	44330	0	0	0
385	386	386	Category G	-0.49194336	0.19189453	0.87597656	0.05859375	-0.12597656	-0.48876953	0	0	6/11/2017	6	11	2017	0:32:04	1924	0.4	0	32	4	0	0.059570313	3.4289062	-0.43554688	0.083984375	0.94750977	5.111084	0.14111328	0	0	0	0	0	0	0	0	0	1.0461426	0.046142578	0.2355957	-0.056152344	0.10766602	-0.071533203	0	44330	0	0	0
386	387	387	Category G	-0.52783203	0.11987305	0.88793945	0.061523438	-0.12963867	-0.4909668	0	0	6/11/2017	6	11	2017	0:32:04	1924	0.5	0	32	4	0	0.059570313	3.4289062	-0.43139648	0.083740234	0.9453125	4.5063477	0.11767578	0	0	0	0	0	0	0	0	0	1.0424805	0.042480469	0.18969727	-0.096191406	0.035888672	-0.057373047	0	44330	0	0	0
387	388	388	Category G	-0.49194336	0.14379883	0.89990234	0.063232422	-0.12866211	-0.48706055	0	0	6/11/2017	6	11	2017	0:32:04	1924	0.6	0	32	4	0	0.059570313	3.4289062	-0.43188477	0.084472656	0.94433594	3.4370117	0.095214844	0	0	0	0	0	0	0	0	0	1.0419922	0.041992188	0.16357422	-0.059814453	0.059082031	-0.044433594	0	44330	0	0	0
388	389	389	Category G	-0.52783203	0.13183594	0.87597656	0.063720703	-0.13525391	-0.49194336	0	0	6/11/2017	6	11	2017	0:32:04	1924	0.7	0	32	4	0	0.059570313	3.4289062	-0.43530273	0.08203125	0.94555664	3.9916992	0.12573242	0	0	0	0	0	0	0	0	0	1.0441895	0.044189453	0.21142578	-0.092285156	0.049560547	-0.069580078	0	44330	0	0	0
389	390	390	Category G	-0.46777344	0.13183594	0.94799805	0.055908203	-0.12670898	-0.48681641	0	0	6/11/2017	6	11	2017	0:32:04	1924	0.8	0	32	4	0	0.059570313	3.4289062	-0.43530273	0.081298828	0.94482422	5.8796387	0.060058594	0	0	0	0	0	0	0	0	0	1.043457	0.043457031	0.0859375	-0.032226563	0.050292969	0.002929688	0	44330	0	0	0
390	391	391	Category G	-0.27587891	0.2277832	1.1037598	0.060546875	-0.1262207	-0.4909668	0	0	6/11/2017	6	11	2017	0:32:04	1924	0.9	0	32	4	0	0.059570313	3.4289062	-0.43774414	0.078369141	0.94555664	4.6142578	0.27099609	0	0	0	0	0	0	0	0	0	1.045166	0.045166016	0.46923828	0.16186523	0.14916992	0.15795898	0	44330	0	0	0
391	392	392	Category G	-0.26391602	0.20385742	0.97192383	0.0703125	-0.10180664	-0.49584961	0	0	6/11/2017	6	11	2017	0:32:05	1925	0	0	32	5	0	0.059570313	3.4289062	-0.4387207	0.075439453	0.94360352	1.9912109	0.21875	0	0	0	0	0	0	0	0	0	1.043457	0.043457031	0.33129883	0.17480469	0.12817383	0.028076172	0	44330	0	0	0
392	393	393	Category G	-0.50390625	-0.047851563	0.81591797	-0.021484375	-0.076660156	-0.5	0	0	6/11/2017	6	11	2017	0:32:05	1925	0.1	0	32	5	0	0.059570313	3.4289062	-0.43847656	0.077392578	0.94116211	2.3217773	0.18896484	0	0	0	0	0	0	0	0	0	1.0412598	0.041259766	0.31591797	-0.065185547	-0.12524414	-0.12524414	0	44330	0	0	0
393	394	394	Category G	-0.27587891	-0.047851563	1.0319824	-0.031738281	-0.097900391	-0.49633789	0	0	6/11/2017	6	11	2017	0:32:05	1925	0.2	0	32	5	0	0.059570313	3.4289062	-0.44042969	0.076660156	0.94189453	3.956543	0.22509766	0	0	0	0	0	0	0	0	0	1.0424805	0.042480469	0.37915039	0.16455078	-0.12451172	0.090087891	0	44330	0	0	0
394	395	395	Category G	-0.21582031	0.083984375	1.0197754	-0.010498047	-0.067871094	-0.49975586	0	0	6/11/2017	6	11	2017	0:32:05	1925	0.3	0	32	5	0	0.059570313	3.4289062	-0.44458008	0.072753906	0.94287109	4.3852539	0.24169922	0	0	0	0	0	0	0	0	0	1.045166	0.045166016	0.31640625	0.22875977	0.010986328	0.076660156	0	44330	0	0	0
395	396	396	Category G	-0.31176758	0.023925781	1.1518555	-0.031982422	-0.033203125	-0.50244141	0	0	6/11/2017	6	11	2017	0:32:05	1925	0.4	0	32	5	0	0.059570313	3.4289062	-0.4453125	0.071289063	0.94213867	6.5283203	0.25292969	0	0	0	0	0	0	0	0	0	1.0446777	0.044677734	0.390625	0.13354492	-0.047363281	0.20947266	0	44330	0	0	0
396	397	397	Category G	-0.35986328	0.11987305	1.0678711	-0.084960938	-0.029541016	-0.49853516	0	0	6/11/2017	6	11	2017	0:32:05	1925	0.5	0	32	5	0	0.059570313	3.4289062	-0.44580078	0.070068359	0.93896484	3.1669922	0.16259766	0	0	0	0	0	0	0	0	0	1.041748	0.041748047	0.26464844	0.0859375	0.049560547	0.12866211	0	44330	0	0	0
397	398	398	Category G	-0.13183594	0.20385742	0.89990234	-0.092041016	-0.051513672	-0.49267578	0	0	6/11/2017	6	11	2017	0:32:05	1925	0.6	0	32	5	0	0.059570313	3.4289062	-0.44775391	0.069335938	0.9362793	1.9787598	0.34521484	0	0	0	0	0	0	0	0	0	1.0402832	0.040283203	0.48681641	0.31591797	0.13427734	-0.036376953	0	44330	0	0	0
398	399	399	Category G	0.023925781	-1.2478027	1.7277832	-0.084960938	-0.051269531	-0.49609375	0	0	6/11/2017	6	11	2017	0:32:05	1925	0.7	0	32	5	0	0.059570313	3.4289062	-0.44897461	0.067382813	0.93481445	1.0981445	1.6066895	0	0	0	0	0	0	0	0	0	1.0393066	0.039306641	2.5810547	0.47290039	-1.3151855	0.79272461	0	44330	0	0	0
399	400	400	Category G	-0.2277832	-0.083984375	0.98388672	-0.1730957	-0.084472656	-0.47119141	0	0	6/11/2017	6	11	2017	0:32:05	1925	0.8	0	32	5	0	0.059570313	3.4289062	-0.45629883	0.067871094	0.93359375	7.5266113	0.27880859	0	0	0	0	0	0	0	0	0	1.0412598	0.041259766	0.43066406	0.22851563	-0.15185547	0.050048828	0	44330	0	0	0
400	401	401	Category G	-0.35986328	0.10791016	1.223877	-0.032470703	-0.10131836	-0.49121094	0	0	6/11/2017	6	11	2017	0:32:05	1925	0.9	0	32	5	0	0.059814453	3.4305176	-0.45849609	0.066162109	0.93408203	34.176758	0.30883789	0	0	0	0	0	0	0	0	0	1.0424805	0.042480469	0.42993164	0.098632813	0.041503906	0.28955078	0	44330	0	0	0
401	402	402	Category G	-0.14379883	0	0.95996094	-0.048339844	-0.079101563	-0.49804688	0	0	6/11/2017	6	11	2017	0:32:06	1926	0	0	32	6	0	0.059814453	3.4305176	-0.45922852	0.064453125	0.93603516	22.982422	0.32275391	0	0	0	0	0	0	0	0	0	1.0446777	0.044677734	0.40380859	0.31542969	-0.064453125	0.023681641	0	44330	0	0	0
402	403	403	Category G	-0.17993164	0.047851563	1.1037598	-0.036376953	-0.059570313	-0.50488281	0	0	6/11/2017	6	11	2017	0:32:06	1926	0.1	0	32	6	0	0.059814453	3.4305176	-0.45947266	0.063964844	0.93505859	13.438477	0.32666016	0	0	0	0	0	0	0	0	0	1.0437012	0.043701172	0.46435547	0.27954102	-0.016113281	0.16845703	0	44330	0	0	0
403	404	404	Category G	-0.57592773	0.047851563	1.1999512	-0.11108398	-0.020996094	-0.49169922	0	0	6/11/2017	6	11	2017	0:32:06	1926	0.2	0	32	6	0	0.059814453	3.4305176	-0.4621582	0.059570313	0.93554688	11.112305	0.2878418	0	0	0	0	0	0	0	0	0	1.045166	0.045166016	0.38964844	-0.11352539	-0.01171875	0.26416016	0	44330	0	0	0
404	405	405	Category G	-0.37182617	-0.047851563	0.86376953	-0.15454102	-0.001953125	-0.48754883	0	0	6/11/2017	6	11	2017	0:32:06	1926	0.3	0	32	6	0	0.059814453	3.4305176	-0.45947266	0.057128906	0.93530273	15.459961	0.15454102	0	0	0	0	0	0	0	0	0	1.0437012	0.043701172	0.2644043	0.087646484	-0.10498047	-0.071533203	0	44330	0	0	0
405	406	406	Category G	-0.2277832	0.047851563	1.2478027	-0.093505859	0.015380859	-0.50024414	0	0	6/11/2017	6	11	2017	0:32:06	1926	0.4	0	32	6	0	0.059814453	3.4305176	-0.45898438	0.058349609	0.93457031	12.108154	0.38916016	0	0	0	0	0	0	0	0	0	1.0427246	0.042724609	0.55493164	0.23120117	-0.010498047	0.31298828	0	44330	0	0	0
406	407	407	Category G	-0.21582031	0.15576172	1.0439453	-0.092041016	0.0078125	-0.49829102	0	0	6/11/2017	6	11	2017	0:32:06	1926	0.5	0	32	6	0	0.059814453	3.4305176	-0.46166992	0.058105469	0.93725586	5.314209	0.28515625	0	0	0	0	0	0	0	0	0	1.0463867	0.046386719	0.45019531	0.24584961	0.097412109	0.10644531	0	44330	0	0	0
407	408	408	Category G	-0.29980469	0.19189453	0.91186523	-0.077636719	-0.004882813	-0.49731445	0	0	6/11/2017	6	11	2017	0:32:06	1926	0.6	0	32	6	0	0.059814453	3.4305176	-0.46362305	0.0546875	0.93945313	8.1904297	0.21533203	0	0	0	0	0	0	0	0	0	1.0490723	0.049072266	0.32836914	0.16381836	0.13696289	-0.027587891	0	44330	0	0	0
408	409	409	Category G	-0.49194336	0.095947266	0.93579102	-0.095947266	-0.024902344	-0.49951172	0	0	6/11/2017	6	11	2017	0:32:06	1926	0.7	0	32	6	0	0.059814453	3.4305176	-0.46289063	0.054931641	0.94189453	4.8208008	0.050292969	0	0	0	0	0	0	0	0	0	1.0510254	0.051025391	0.075927734	-0.028808594	0.040771484	-0.006103516	0	44330	0	0	0
409	410	410	Category G	-0.23999023	0.047851563	0.7199707	-0.092041016	-0.030761719	-0.49682617	0	0	6/11/2017	6	11	2017	0:32:06	1926	0.8	0	32	6	0	0.059814453	3.4305176	-0.46484375	0.057861328	0.94140625	8.682373	0.31567383	0	0	0	0	0	0	0	0	0	1.0515137	0.051513672	0.45629883	0.22485352	-0.010009766	-0.22143555	0	44330	0	0	0
410	411	411	Category G	-0.49194336	0.15576172	1.2719727	-0.009765625	-0.061279297	-0.50292969	0	0	6/11/2017	6	11	2017	0:32:06	1926	0.9	0	32	6	0	0.059814453	3.4305176	-0.46142578	0.051757813	0.94116211	54.374512	0.34790039	0	0	0	0	0	0	0	0	0	1.0495605	0.049560547	0.46508789	-0.030517578	0.10375977	0.33056641	0	44330	0	0	0
411	412	412	Category G	-0.29980469	-0.11987305	0.98388672	-0.034179688	-0.033935547	-0.50463867	0	0	6/11/2017	6	11	2017	0:32:07	1927	0	0	32	7	0	0.059814453	3.4305176	-0.46582031	0.050292969	0.94335938	51.179199	0.24121094	0	0	0	0	0	0	0	0	0	1.0534668	0.053466797	0.37670898	0.16601563	-0.17016602	0.040283203	0	44330	0	0	0
412	413	413	Category G	-0.29980469	-0.071777344	1.1159668	0.05078125	-0.016113281	-0.50195313	0	0	6/11/2017	6	11	2017	0:32:07	1927	0.1	0	32	7	0	0.059814453	3.4305176	-0.47070313	0.047851563	0.94140625	45.927002	0.27197266	0	0	0	0	0	0	0	0	0	1.0534668	0.053466797	0.46508789	0.17089844	-0.11962891	0.17431641	0	44330	0	0	0
413	414	414	Category G	-0.39599609	0.083984375	1.0319824	-0.026611328	0.010009766	-0.50292969	0	0	6/11/2017	6	11	2017	0:32:07	1927	0.2	0	32	7	0	0.059814453	3.4305176	-0.46777344	0.049804688	0.93676758	49.867676	0.12402344	0	0	0	0	0	0	0	0	0	1.0480957	0.048095703	0.20092773	0.071777344	0.033935547	0.094970703	0	44330	0	0	0
414	415	415	Category G	-0.53979492	0.083984375	0.75585938	-0.091552734	0.087646484	-0.4909668	0	0	6/11/2017	6	11	2017	0:32:07	1927	0.3	0	32	7	0	0.059814453	3.4305176	-0.47094727	0.049316406	0.93530273	61.310303	0.1953125	0	0	0	0	0	0	0	0	0	1.0483398	0.048339844	0.28271484	-0.068603516	0.034423828	-0.17944336	0	44330	0	0	0
415	416	416	Category G	-0.2277832	-0.035888672	0.70776367	-0.073730469	0.072021484	-0.49536133	0	0	6/11/2017	6	11	2017	0:32:07	1927	0.4	0	32	7	0	0.059814453	3.4305176	-0.47680664	0.047851563	0.93408203	55.916504	0.34692383	0	0	0	0	0	0	0	0	0	1.0498047	0.049804688	0.55932617	0.24902344	-0.083740234	-0.22631836	0	44330	0	0	0
416	417	417	Category G	-0.31176758	0.11987305	1.3439941	-0.080810547	0.067871094	-0.49658203	0	0	6/11/2017	6	11	2017	0:32:07	1927	0.5	0	32	7	0	0.059814453	3.4305176	-0.48144531	0.046630859	0.93286133	35.508545	0.45068359	0	0	0	0	0	0	0	0	0	1.0507813	0.05078125	0.65380859	0.16967773	0.072998047	0.41088867	0	44330	0	0	0
417	418	418	Category G	-0.13183594	0.19189453	0.92382813	-0.078857422	0.062988281	-0.49853516	0	0	6/11/2017	6	11	2017	0:32:07	1927	0.6	0	32	7	0	0.059814453	3.4305176	-0.47900391	0.046386719	0.93115234	30.650391	0.37646484	0	0	0	0	0	0	0	0	0	1.0483398	0.048339844	0.50024414	0.34716797	0.14526367	-0.007324219	0	44330	0	0	0
418	419	419	Category G	-0.32397461	0.17993164	0.99584961	-0.058349609	0.060791016	-0.50073242	0	0	6/11/2017	6	11	2017	0:32:07	1927	0.7	0	32	7	0	0.059814453	3.4305176	-0.48339844	0.044921875	0.92944336	33.48584	0.21899414	0	0	0	0	0	0	0	0	0	1.048584	0.048583984	0.3605957	0.15942383	0.13476563	0.066162109	0	44330	0	0	0
419	420	420	Category G	-0.46777344	0.10791016	0.95996094	-0.11328125	0.044677734	-0.49609375	0	0	6/11/2017	6	11	2017	0:32:07	1927	0.8	0	32	7	0	0.059814453	3.4305176	-0.48681641	0.044433594	0.92773438	29.050293	0.073486328	0	0	0	0	0	0	0	0	0	1.048584	0.048583984	0.11450195	0.019042969	0.063232422	0.031982422	0	44330	0	0	0
420	421	421	Category G	-0.20385742	0.083984375	0.7199707	-0.092285156	0.043945313	-0.49584961	0	0	6/11/2017	6	11	2017	0:32:07	1927	0.9	0	32	7	0	0.059814453	3.4305176	-0.48852539	0.042480469	0.92529297	9.979248	0.35351563	0	0	0	0	0	0	0	0	0	1.0473633	0.047363281	0.53149414	0.28466797	0.041259766	-0.20532227	0	44330	0	0	0
421	422	422	Category G	-0.49194336	0.10791016	1.1518555	-0.071044922	0.060791016	-0.50170898	0	0	6/11/2017	6	11	2017	0:32:08	1928	0	0	32	8	0	0.059814453	3.4305176	-0.49365234	0.040771484	0.92431641	3.4782715	0.23706055	0	0	0	0	0	0	0	0	0	1.048584	0.048583984	0.29614258	0.001708984	0.066894531	0.22729492	0	44330	0	0	0
422	423	423	Category H	-0.49194336	0.14379883	0.93579102	0.41235352	0.021728516	-0.32641602	0	0	6/11/2017	6	11	2017	0:45:09	2709	0.8	0	45	9	0	0.059814453	3.4595215	-0.49291992	0.041503906	0.92260742	3.9848633	0.1027832	0	0	0	0	0	0	0	0	0	1.046875	0.046875	0.11621094	0.000976563	0.10205078	0.012939453	0	44330	0	0	0
423	424	424	Category H	-0.56396484	0.11987305	0.89990234	0.40454102	0.034423828	-0.32739258	0	0	6/11/2017	6	11	2017	0:45:09	2709	0.9	0	45	9	0	0.059814453	3.4595215	-0.49633789	0.040283203	0.91918945	2.0007324	0.10595703	0	0	0	0	0	0	0	0	0	1.0454102	0.045410156	0.16625977	-0.067382813	0.079345703	-0.019287109	0	44330	0	0	0
424	425	425	Category H	-0.81591797	-0.10791016	0.89990234	0.40698242	0.035888672	-0.33227539	0	0	6/11/2017	6	11	2017	0:45:10	2710	0	0	45	10	0	0.059814453	3.4595215	-0.49487305	0.039306641	0.91577148	3.4958496	0.35351563	0	0	0	0	0	0	0	0	0	1.041748	0.041748047	0.484375	-0.32080078	-0.1472168	-0.015869141	0	44330	0	0	0
425	426	426	Category H	-0.2277832	-0.011962891	0.69580078	0.43212891	0.041992188	-0.29150391	0	0	6/11/2017	6	11	2017	0:45:10	2710	0.111	0	45	10	0	0.059814453	3.4595215	-0.49975586	0.037597656	0.91601563	1.6228027	0.35351563	0	0	0	0	0	0	0	0	0	1.0441895	0.044189453	0.54199219	0.27197266	-0.049560547	-0.22021484	0	44330	0	0	0
426	427	427	Category H	-0.671875	0.071777344	0.80395508	0.47631836	0.080810547	-0.20361328	0	0	6/11/2017	6	11	2017	0:45:10	2710	0.222	0	45	10	0	0.059814453	3.4595215	-0.50195313	0.036376953	0.91503906	12.281738	0.20581055	0	0	0	0	0	0	0	0	0	1.0441895	0.044189453	0.31591797	-0.16967773	0.03515625	-0.11108398	0	44330	0	0	0
427	428	428	Category H	-0.81591797	-0.083984375	0.91186523	0.42626953	0.069580078	-0.29003906	0	0	6/11/2017	6	11	2017	0:45:10	2710	0.333	0	45	10	0	0.059814453	3.4595215	-0.50488281	0.036621094	0.91430664	15.429443	0.33349609	0	0	0	0	0	0	0	0	0	1.045166	0.045166016	0.43408203	-0.31079102	-0.12060547	-0.002441406	0	44330	0	0	0
428	429	429	Category H	-0.39599609	-0.059814453	0.68383789	0.44580078	0.08203125	-0.25317383	0	0	6/11/2017	6	11	2017	0:45:10	2710	0.444	0	45	10	0	0.059814453	3.4595215	-0.50439453	0.037109375	0.91210938	14.86084	0.27075195	0	0	0	0	0	0	0	0	0	1.0429688	0.04296875	0.43359375	0.10839844	-0.096923828	-0.22827148	0	44330	0	0	0
429	430	430	Category H	-0.82788086	-0.071777344	1.0197754	0.4777832	0.088867188	-0.21337891	0	0	6/11/2017	6	11	2017	0:45:10	2710	0.555	0	45	10	0	0.059814453	3.4740234	-0.50366211	0.036865234	0.91088867	15.059326	0.35864258	0	0	0	0	0	0	0	0	0	1.0415039	0.041503906	0.54150391	-0.32397461	-0.10864258	0.10864258	0	44330	0	0	0
430	431	431	Category H	-0.671875	-0.071777344	0.80395508	0.43139648	0.075195313	-0.28393555	0	0	6/11/2017	6	11	2017	0:45:10	2710	0.666	0	45	10	0	0.059814453	3.4740234	-0.50512695	0.036132813	0.91064453	17.036621	0.2253418	0	0	0	0	0	0	0	0	0	1.0419922	0.041992188	0.38134766	-0.16650391	-0.10791016	-0.10668945	0	44330	0	0	0
431	432	432	Category H	-0.3359375	0.11987305	0.59985352	0.45605469	0.067871094	-0.24829102	0	0	6/11/2017	6	11	2017	0:45:10	2710	0.777	0	45	10	0	0.059814453	3.4740234	-0.51000977	0.03515625	0.90722656	12.047119	0.36328125	0	0	0	0	0	0	0	0	0	1.0412598	0.041259766	0.56616211	0.17407227	0.084472656	-0.30737305	0	44330	0	0	0
432	433	433	Category H	-0.73193359	0.10791016	0.83984375	0.47192383	0.079101563	-0.22192383	0	0	6/11/2017	6	11	2017	0:45:10	2710	0.888	0	45	10	0	0.059814453	3.4740234	-0.51416016	0.033447266	0.9074707	6.581543	0.23950195	0	0	0	0	0	0	0	0	0	1.0437012	0.043701172	0.35961914	-0.2175293	0.07421875	-0.067626953	0	44330	0	0	0
433	434	434	Category H	-0.87597656	-0.10791016	0.99584961	0.42089844	0.072998047	-0.29296875	0	0	6/11/2017	6	11	2017	0:45:11	2711	0	0	45	11	0	0.059814453	3.4740234	-0.51269531	0.034912109	0.90576172	3.6293945	0.40039063	0	0	0	0	0	0	0	0	0	1.0415039	0.041503906	0.59594727	-0.36303711	-0.14282227	0.08984375	0	44330	0	0	0
434	435	435	Category H	-0.57592773	0.071777344	0.80395508	0.43383789	0.064208984	-0.28588867	0	0	6/11/2017	6	11	2017	0:45:11	2711	0.09	0	45	11	0	0.059814453	3.4740234	-0.51733398	0.037353516	0.90234375	1.8217773	0.11938477	0	0	0	0	0	0	0	0	0	1.0407715	0.040771484	0.19116211	-0.058349609	0.034179688	-0.098388672	0	44330	0	0	0
435	436	436	Category H	-0.59985352	0.071777344	0.61181641	0.48974609	0.062255859	-0.19018555	0	0	6/11/2017	6	11	2017	0:45:11	2711	0.181	0	45	11	0	0.059814453	3.4740234	-0.52099609	0.037353516	0.90014648	0.55615234	0.30102539	0	0	0	0	0	0	0	0	0	1.0407715	0.040771484	0.40136719	-0.078613281	0.034179688	-0.28833008	0	44330	0	0	0
436	437	437	Category H	-0.7199707	0.083984375	0.75585938	0.46020508	0.056152344	-0.24707031	0	0	6/11/2017	6	11	2017	0:45:11	2711	0.272	0	45	11	0	0.059814453	3.4740234	-0.52172852	0.036376953	0.89697266	0.52856445	0.24780273	0	0	0	0	0	0	0	0	0	1.0383301	0.038330078	0.38671875	-0.19799805	0.047363281	-0.14111328	0	44330	0	0	0
437	438	438	Category H	-0.58789063	0.035888672	0.89990234	0.46313477	0.049316406	-0.25341797	0	0	6/11/2017	6	11	2017	0:45:11	2711	0.363	0	45	11	0	0.059814453	3.4740234	-0.52612305	0.036376953	0.89575195	2.2597656	0.061767578	0	0	0	0	0	0	0	0	0	1.0395508	0.039550781	0.066162109	-0.061523438	-0.000488281	0.00390625	0	44330	0	0	0
438	439	439	Category H	-0.76782227	0.035888672	0.95996094	0.4152832	0.05859375	-0.31787109	0	0	6/11/2017	6	11	2017	0:45:11	2711	0.454	0	45	11	0	0.059814453	3.4740234	-0.53173828	0.036376953	0.89428711	3.2792969	0.24462891	0	0	0	0	0	0	0	0	0	1.0410156	0.041015625	0.30200195	-0.23583984	-0.000488281	0.065429688	0	44330	0	0	0
439	440	440	Category H	-0.43188477	0.011962891	0.79199219	0.43554688	0.059082031	-0.28833008	0	0	6/11/2017	6	11	2017	0:45:11	2711	0.545	0	45	11	0	0.059814453	3.4740234	-0.53588867	0.053466797	0.88500977	3.2514648	0.14550781	0	0	0	0	0	0	0	0	0	1.0358887	0.035888672	0.23852539	0.10400391	-0.041503906	-0.093017578	0	44330	0	0	0
440	441	441	Category H	-0.70776367	0.083984375	0.99584961	0.47729492	0.059814453	-0.22192383	0	0	6/11/2017	6	11	2017	0:45:11	2711	0.636	0	45	11	0	0.059814453	3.4740234	-0.54467773	0.056640625	0.88427734	2.8823242	0.19921875	0	0	0	0	0	0	0	0	0	1.0400391	0.040039063	0.30175781	-0.1628418	0.02734375	0.11132813	0	44330	0	0	0
441	442	442	Category H	-0.58789063	0.11987305	0.93579102	0.41674805	0.060546875	-0.31079102	0	0	6/11/2017	6	11	2017	0:45:11	2711	0.727	0	45	11	0	0.059814453	3.4740234	-0.54516602	0.058105469	0.88110352	2.904541	0.092773438	0	0	0	0	0	0	0	0	0	1.0375977	0.037597656	0.15893555	-0.042480469	0.061523438	0.054443359	0	44330	0	0	0
442	443	443	Category H	-0.64794922	-0.11987305	0.93579102	0.4309082	0.049316406	-0.29321289	0	0	6/11/2017	6	11	2017	0:45:11	2711	0.818	0	45	11	0	0.059814453	3.4740234	-0.54858398	0.061523438	0.88037109	3.3293457	0.21411133	0	0	0	0	0	0	0	0	0	1.0390625	0.0390625	0.33618164	-0.099365234	-0.18139648	0.055175781	0	44330	0	0	0
443	444	444	Category H	-0.43188477	0.011962891	0.91186523	0.40307617	0.051025391	-0.33105469	0	0	6/11/2017	6	11	2017	0:45:11	2711	0.909	0	45	11	0	0.059814453	3.4740234	-0.55419922	0.060546875	0.87841797	3.4133301	0.13574219	0	0	0	0	0	0	0	0	0	1.0405273	0.040527344	0.2043457	0.12231445	-0.048583984	0.033203125	0	44330	0	0	0
444	445	445	Category H	-0.34790039	0.15576172	0.89990234	0.44750977	0.01171875	-0.27856445	0	0	6/11/2017	6	11	2017	0:45:12	2712	0	0	45	12	0	0.059814453	3.4740234	-0.55151367	0.063476563	0.87182617	2.7319336	0.2253418	0	0	0	0	0	0	0	0	0	1.0336914	0.033691406	0.32373047	0.20361328	0.092041016	0.027832031	0	44330	0	0	0
445	446	446	Category H	-0.59985352	0.071777344	1.0319824	0.42285156	0.001220703	-0.32055664	0	0	6/11/2017	6	11	2017	0:45:12	2712	0.1	0	45	12	0	0.059814453	3.4740234	-0.55712891	0.066162109	0.87207031	2.3027344	0.1652832	0	0	0	0	0	0	0	0	0	1.0371094	0.037109375	0.20776367	-0.042480469	0.005371094	0.15966797	0	44330	0	0	0
446	447	447	Category H	-0.7199707	-0.095947266	1.0678711	0.40161133	0	-0.33789063	0	0	6/11/2017	6	11	2017	0:45:12	2712	0.2	0	45	12	0	0.059814453	3.4740234	-0.56176758	0.067138672	0.8659668	3.5449219	0.30371094	0	0	0	0	0	0	0	0	0	1.0344238	0.034423828	0.52294922	-0.15795898	-0.16308594	0.20166016	0	44330	0	0	0
447	448	448	Category H	-0.32397461	0.047851563	1.1518555	0.41748047	-0.017089844	-0.33007813	0	0	6/11/2017	6	11	2017	0:45:12	2712	0.3	0	45	12	0	0.059814453	3.4740234	-0.56518555	0.065185547	0.86108398	3.793457	0.37792969	0	0	0	0	0	0	0	0	0	1.0319824	0.031982422	0.54907227	0.24121094	-0.017333984	0.29052734	0	44330	0	0	0
448	449	449	Category H	-0.6237793	0.25195313	0.83984375	0.48925781	0.025634766	-0.21191406	0	0	6/11/2017	6	11	2017	0:45:12	2712	0.4	0	45	12	0	0.059814453	3.4740234	-0.5690918	0.063964844	0.86279297	2.6047363	0.19702148	0	0	0	0	0	0	0	0	0	1.0356445	0.035644531	0.26538086	-0.054443359	0.18774414	-0.022949219	0	44330	0	0	0
449	450	450	Category H	-0.671875	-0.31176758	0.94799805	0.43481445	0.013671875	-0.29882813	0	0	6/11/2017	6	11	2017	0:45:12	2712	0.5	0	45	12	0	0.059814453	3.4740234	-0.56982422	0.062744141	0.86279297	1.8237305	0.3972168	0	0	0	0	0	0	0	0	0	1.0358887	0.035888672	0.56152344	-0.10180664	-0.37451172	0.084960938	0	44330	0	0	0
450	451	451	Category H	-0.61181641	-0.011962891	0.83984375	0.4519043	0.020019531	-0.27416992	0	0	6/11/2017	6	11	2017	0:45:12	2712	0.6	0	45	12	0	0.059814453	3.4740234	-0.57421875	0.063964844	0.86791992	2.5168457	0.089111328	0	0	0	0	0	0	0	0	0	1.0424805	0.042480469	0.14160156	-0.037353516	-0.075927734	-0.028076172	0	44330	0	0	0
451	452	452	Category H	-1.3198242	-0.083984375	0.95996094	0.45996094	-0.001708984	-0.27758789	0	0	6/11/2017	6	11	2017	0:45:12	2712	0.7	0	45	12	0	0.059814453	3.4740234	-0.57568359	0.061279297	0.86352539	3.4353027	0.76416016	0	0	0	0	0	0	0	0	0	1.0395508	0.039550781	0.98583984	-0.74389648	-0.14526367	0.096191406	0	44330	0	0	0
452	453	453	Category H	-0.32397461	0.23999023	0.65991211	0.50488281	0.000732422	-0.18798828	0	0	6/11/2017	6	11	2017	0:45:12	2712	0.8	0	45	12	0	0.059814453	3.4740234	-0.57373047	0.064453125	0.85913086	2.2580566	0.36450195	0	0	0	0	0	0	0	0	0	1.0351563	0.03515625	0.62451172	0.24975586	0.17529297	-0.19921875	0	44330	0	0	0
453	454	454	Category H	-0.83984375	0	0.68383789	0.52685547	0.016113281	-0.1184082	0	0	6/11/2017	6	11	2017	0:45:12	2712	0.9	0	45	12	0	0.059814453	3.4740234	-0.58129883	0.065917969	0.85986328	1.5844727	0.31958008	0	0	0	0	0	0	0	0	0	1.0400391	0.040039063	0.50048828	-0.25830078	-0.065917969	-0.17602539	0	44330	0	0	0
454	455	455	Category H	-0.64794922	0.023925781	0.61181641	0.5012207	0.023681641	-0.16918945	0	0	6/11/2017	6	11	2017	0:45:13	2713	0	0	45	13	0	0.059814453	3.4740234	-0.58007813	0.065917969	0.85498047	2.4008789	0.25585938	0	0	0	0	0	0	0	0	0	1.0354004	0.035400391	0.35302734	-0.067626953	-0.041992188	-0.24316406	0	44330	0	0	0
455	456	456	Category H	-1.1037598	0	0.88793945	0.50537109	0.012939453	-0.17236328	0	0	6/11/2017	6	11	2017	0:45:13	2713	0.1	0	45	13	0	0.059814453	3.4740234	-0.58081055	0.067138672	0.85668945	3.1960449	0.52807617	0	0	0	0	0	0	0	0	0	1.0371094	0.037109375	0.62109375	-0.52270508	-0.067138672	0.031005859	0	44330	0	0	0
456	457	457	Category H	-0.29980469	0.10791016	0.75585938	0.49169922	-0.006835938	-0.21044922	0	0	6/11/2017	6	11	2017	0:45:13	2713	0.2	0	45	13	0	0.059814453	3.4740234	-0.58422852	0.069091797	0.86035156	2.0324707	0.30566406	0	0	0	0	0	0	0	0	0	1.0422363	0.042236328	0.42773438	0.28442383	0.038574219	-0.10449219	0	44330	0	0	0
457	458	458	Category H	-0.81591797	0.023925781	0.64794922	0.51367188	-0.018310547	-0.1484375	0	0	6/11/2017	6	11	2017	0:45:13	2713	0.3	0	45	13	0	0.059814453	3.4740234	-0.58740234	0.069091797	0.85351563	1.2739258	0.31054688	0	0	0	0	0	0	0	0	0	1.0385742	0.038574219	0.47924805	-0.22827148	-0.045166016	-0.20556641	0	44330	0	0	0
458	459	459	Category H	-0.7199707	0	0.73193359	0.50390625	0.001953125	-0.17871094	0	0	6/11/2017	6	11	2017	0:45:13	2713	0.4	0	45	13	0	0.059814453	3.4740234	-0.59082031	0.068359375	0.85180664	2.5422363	0.18896484	0	0	0	0	0	0	0	0	0	1.0390625	0.0390625	0.31762695	-0.12890625	-0.068359375	-0.11987305	0	44330	0	0	0
459	460	460	Category H	-0.68383789	0.035888672	0.73193359	0.50756836	-0.002929688	-0.18261719	0	0	6/11/2017	6	11	2017	0:45:13	2713	0.5	0	45	13	0	0.059814453	3.4740234	-0.59448242	0.067626953	0.8527832	3.7285156	0.15332031	0	0	0	0	0	0	0	0	0	1.041748	0.041748047	0.24169922	-0.089111328	-0.031738281	-0.12084961	0	44330	0	0	0
460	461	461	Category H	-0.89990234	0.023925781	0.80395508	0.50170898	-0.01171875	-0.19604492	0	0	6/11/2017	6	11	2017	0:45:13	2713	0.6	0	45	13	0	0.059814453	3.4740234	-0.59375	0.065917969	0.84985352	3.8354492	0.31225586	0	0	0	0	0	0	0	0	0	1.0388184	0.038818359	0.39404297	-0.3059082	-0.041992188	-0.045898438	0	44330	0	0	0
461	462	462	Category H	-0.49194336	0.17993164	0.74389648	0.49487305	-0.026611328	-0.20947266	0	0	6/11/2017	6	11	2017	0:45:13	2713	0.7	0	45	13	0	0.059814453	3.4740234	-0.59863281	0.066894531	0.8503418	3.5219727	0.18847656	0	0	0	0	0	0	0	0	0	1.0422363	0.042236328	0.32617188	0.10668945	0.11279297	-0.10644531	0	44330	0	0	0
462	463	463	Category H	-0.80395508	0.071777344	0.64794922	0.51025391	-0.065917969	-0.17529297	0	0	6/11/2017	6	11	2017	0:45:13	2713	0.8	0	45	13	0	0.059814453	3.4740234	-0.59594727	0.068115234	0.84765625	4.3200684	0.28833008	0	0	0	0	0	0	0	0	0	1.0385742	0.038574219	0.41113281	-0.20776367	0.003417969	-0.19970703	0	44330	0	0	0
463	464	464	Category H	-0.41992188	0.083984375	0.64794922	0.50805664	-0.031494141	-0.17602539	0	0	6/11/2017	6	11	2017	0:45:13	2713	0.9	0	45	13	0	0.059814453	3.4740234	-0.59887695	0.070068359	0.84814453	4.5031738	0.26879883	0	0	0	0	0	0	0	0	0	1.0405273	0.040527344	0.39306641	0.17895508	0.013671875	-0.20019531	0	44330	0	0	0
464	465	465	Category H	-0.88793945	0.011962891	0.87597656	0.51708984	-0.054199219	-0.15991211	0	0	6/11/2017	6	11	2017	0:45:14	2714	0	0	45	14	0	0.059814453	3.4740234	-0.59692383	0.071777344	0.84912109	4.2319336	0.2980957	0	0	0	0	0	0	0	0	0	1.0405273	0.040527344	0.37744141	-0.29077148	-0.059814453	0.026611328	0	44330	0	0	0
465	466	466	Category H	-0.671875	0.095947266	0.77978516	0.47363281	-0.026123047	-0.24707031	0	0	6/11/2017	6	11	2017	0:45:14	2714	0.111	0	45	14	0	0.059814453	3.4740234	-0.59448242	0.071777344	0.84594727	4.338623	0.10449219	0	0	0	0	0	0	0	0	0	1.036377	0.036376953	0.16748047	-0.077148438	0.023925781	-0.066162109	0	44330	0	0	0
466	467	467	Category H	-0.75585938	0.13183594	0.83984375	0.47875977	-0.043457031	-0.23095703	0	0	6/11/2017	6	11	2017	0:45:14	2714	0.222	0	45	14	0	0.059814453	3.4740234	-0.59936523	0.074707031	0.84863281	4.6860352	0.16650391	0	0	0	0	0	0	0	0	0	1.041748	0.041748047	0.22192383	-0.15625	0.056884766	-0.008789063	0	44330	0	0	0
467	468	468	Category H	-0.45581055	0.17993164	0.7199707	0.4777832	-0.041015625	-0.25146484	0	0	6/11/2017	6	11	2017	0:45:14	2714	0.333	0	45	14	0	0.059326172	3.4595215	-0.60009766	0.079345703	0.85180664	5.0036621	0.2199707	0	0	0	0	0	0	0	0	0	1.045166	0.045166016	0.37670898	0.14428711	0.1003418	-0.13183594	0	44330	0	0	0
468	469	469	Category H	-0.47998047	0.11987305	0.77978516	0.49438477	-0.068603516	-0.20898438	0	0	6/11/2017	6	11	2017	0:45:14	2714	0.444	0	45	14	0	0.059326172	3.4595215	-0.59716797	0.081298828	0.84960938	4.958252	0.1418457	0	0	0	0	0	0	0	0	0	1.041748	0.041748047	0.22558594	0.1171875	0.038330078	-0.069824219	0	44330	0	0	0
469	470	470	Category H	-0.57592773	0.071777344	0.92382813	0.46801758	-0.061523438	-0.25170898	0	0	6/11/2017	6	11	2017	0:45:14	2714	0.555	0	45	14	0	0.059326172	3.4595215	-0.60009766	0.084960938	0.84814453	4.6181641	0.080322266	0	0	0	0	0	0	0	0	0	1.0424805	0.042480469	0.11279297	0.024169922	-0.013183594	0.075439453	0	44330	0	0	0
470	471	471	Category H	-0.65991211	0.14379883	0.83984375	0.44018555	-0.047607422	-0.29956055	0	0	6/11/2017	6	11	2017	0:45:14	2714	0.666	0	45	14	0	0.059326172	3.4595215	-0.60083008	0.089111328	0.84814453	3.8037109	0.080810547	0	0	0	0	0	0	0	0	0	1.0432129	0.043212891	0.12182617	-0.058837891	0.054443359	-0.008300781	0	44330	0	0	0
471	472	472	Category H	-0.61181641	0.071777344	0.99584961	0.42407227	-0.048095703	-0.32080078	0	0	6/11/2017	6	11	2017	0:45:14	2714	0.777	0	45	14	0	0.059326172	3.4595215	-0.59545898	0.093017578	0.84741211	3.2416992	0.15063477	0	0	0	0	0	0	0	0	0	1.0397949	0.039794922	0.18579102	-0.016113281	-0.021240234	0.14819336	0	44330	0	0	0
472	473	473	Category H	-0.37182617	0.071777344	0.671875	0.45629883	-0.049072266	-0.27709961	0	0	6/11/2017	6	11	2017	0:45:14	2714	0.888	0	45	14	0	0.059326172	3.4595215	-0.60424805	0.094238281	0.8527832	2.7631836	0.29541016	0	0	0	0	0	0	0	0	0	1.0493164	0.049316406	0.43579102	0.23242188	-0.022460938	-0.1809082	0	44330	0	0	0
473	474	474	Category H	-0.65991211	0.14379883	0.75585938	0.4675293	-0.032470703	-0.25415039	0	0	6/11/2017	6	11	2017	0:45:15	2715	0	0	45	15	0	0.059326172	3.4595215	-0.60253906	0.095947266	0.85351563	2.019043	0.12280273	0	0	0	0	0	0	0	0	0	1.0493164	0.049316406	0.20263672	-0.057128906	0.047607422	-0.09765625	0	44330	0	0	0
474	475	475	Category H	-0.50390625	0.083984375	0.85180664	0.44213867	-0.047607422	-0.29223633	0	0	6/11/2017	6	11	2017	0:45:15	2715	0.1	0	45	15	0	0.059326172	3.4595215	-0.59594727	0.099365234	0.84863281	1.262207	0.093505859	0	0	0	0	0	0	0	0	0	1.041748	0.041748047	0.1105957	0.092041016	-0.015380859	0.002929688	0	44330	0	0	0
475	476	476	Category H	-0.37182617	-0.059814453	0.88793945	0.45874023	-0.039550781	-0.26757813	0	0	6/11/2017	6	11	2017	0:45:15	2715	0.2	0	45	15	0	0.059326172	3.4595215	-0.59008789	0.10083008	0.84375	1.1032715	0.2746582	0	0	0	0	0	0	0	0	0	1.034668	0.034667969	0.4230957	0.21826172	-0.16064453	0.043945313	0	44330	0	0	0
476	477	477	Category H	-0.70776367	0.13183594	0.97192383	0.43139648	-0.055908203	-0.3046875	0	0	6/11/2017	6	11	2017	0:45:15	2715	0.3	0	45	15	0	0.059326172	3.4595215	-0.59350586	0.1027832	0.84716797	1.2543945	0.17138672	0	0	0	0	0	0	0	0	0	1.0395508	0.039550781	0.26757813	-0.11401367	0.028808594	0.12451172	0	44330	0	0	0
477	478	478	Category H	-0.58789063	0.19189453	0.77978516	0.41943359	-0.064697266	-0.32543945	0	0	6/11/2017	6	11	2017	0:45:15	2715	0.4	0	45	15	0	0.059326172	3.4595215	-0.58911133	0.10449219	0.84790039	1.1657715	0.1105957	0	0	0	0	0	0	0	0	0	1.0378418	0.037841797	0.15673828	0.001220703	0.087158203	-0.068115234	0	44330	0	0	0
478	479	479	Category H	-0.29980469	0.11987305	0.98388672	0.48608398	-0.079833984	-0.22338867	0	0	6/11/2017	6	11	2017	0:45:15	2715	0.5	0	45	15	0	0.059326172	3.4595215	-0.59204102	0.10620117	0.84790039	1.1179199	0.32250977	0	0	0	0	0	0	0	0	0	1.0395508	0.039550781	0.44140625	0.29223633	0.013427734	0.13574219	0	44330	0	0	0
479	480	480	Category H	-0.92382813	0.16796875	0.93579102	0.45483398	-0.077148438	-0.28442383	0	0	6/11/2017	6	11	2017	0:45:15	2715	0.6	0	45	15	0	0.059326172	3.4595215	-0.59155273	0.1081543	0.84619141	1.925293	0.34887695	0	0	0	0	0	0	0	0	0	1.0383301	0.038330078	0.48095703	-0.33203125	0.059570313	0.089355469	0	44330	0	0	0
480	481	481	Category H	-0.40795898	0.2277832	0.95996094	0.45678711	-0.074707031	-0.27612305	0	0	6/11/2017	6	11	2017	0:45:15	2715	0.7	0	45	15	0	0.059326172	3.4595215	-0.59033203	0.1105957	0.84619141	2.4104004	0.24487305	0	0	0	0	0	0	0	0	0	1.0375977	0.037597656	0.41333008	0.18237305	0.11694336	0.11352539	0	44330	0	0	0
481	482	482	Category H	-0.40795898	0.2878418	0.91186523	0.453125	-0.072509766	-0.27856445	0	0	6/11/2017	6	11	2017	0:45:15	2715	0.8	0	45	15	0	0.059326172	3.4595215	-0.5925293	0.11206055	0.84692383	2.2077637	0.26293945	0	0	0	0	0	0	0	0	0	1.0397949	0.039794922	0.42504883	0.18457031	0.17553711	0.064697266	0	44330	0	0	0
482	483	483	Category H	-0.63598633	-0.035888672	0.94799805	0.43408203	-0.069091797	-0.31713867	0	0	6/11/2017	6	11	2017	0:45:15	2715	0.9	0	45	15	0	0.059326172	3.4595215	-0.59155273	0.11328125	0.84643555	2.4619141	0.18579102	0	0	0	0	0	0	0	0	0	1.0390625	0.0390625	0.29492188	-0.044189453	-0.14916992	0.10131836	0	44330	0	0	0
483	484	484	Category H	-0.37182617	0.2878418	0.65991211	0.43579102	-0.026611328	-0.30126953	0	0	6/11/2017	6	11	2017	0:45:16	2716	0	0	45	16	0	0.059326172	3.4595215	-0.58984375	0.11743164	0.84448242	2.6040039	0.33251953	0	0	0	0	0	0	0	0	0	1.0368652	0.036865234	0.57275391	0.21801758	0.17016602	-0.18457031	0	44330	0	0	0
484	485	485	Category H	-0.80395508	0.16796875	0.89990234	0.44287109	-0.009033203	-0.29492188	0	0	6/11/2017	6	11	2017	0:45:16	2716	0.09	0	45	16	0	0.059326172	3.4595215	-0.59350586	0.11938477	0.84375	2.0961914	0.22265625	0	0	0	0	0	0	0	0	0	1.0385742	0.038574219	0.31445313	-0.21020508	0.048339844	0.055908203	0	44330	0	0	0
485	486	486	Category H	-0.59985352	0.10791016	0.75585938	0.45581055	-0.049560547	-0.27075195	0	0	6/11/2017	6	11	2017	0:45:16	2716	0.181	0	45	16	0	0.059326172	3.4595215	-0.59521484	0.11645508	0.8425293	0.50854492	0.087402344	0	0	0	0	0	0	0	0	0	1.0383301	0.038330078	0.099853516	-0.004394531	-0.008544922	-0.086669922	0	44330	0	0	0
486	487	487	Category H	-0.49194336	0	0.64794922	0.46411133	-0.012695313	-0.26538086	0	0	6/11/2017	6	11	2017	0:45:16	2716	0.272	0	45	16	0	0.059326172	3.4595215	-0.5925293	0.11767578	0.84228516	0.69458008	0.24853516	0	0	0	0	0	0	0	0	0	1.0366211	0.036621094	0.4128418	0.10058594	-0.11767578	-0.19433594	0	44330	0	0	0
487	488	488	Category H	-0.6237793	0.095947266	1.0439453	0.43310547	-0.030761719	-0.29638672	0	0	6/11/2017	6	11	2017	0:45:16	2716	0.363	0	45	16	0	0.059326172	3.4595215	-0.59179688	0.12255859	0.84130859	1.4133301	0.20654297	0	0	0	0	0	0	0	0	0	1.0361328	0.036132813	0.26098633	-0.031738281	-0.026611328	0.20239258	0	44330	0	0	0
488	489	489	Category H	-0.53979492	0	0.94799805	0.41088867	-0.054199219	-0.33422852	0	0	6/11/2017	6	11	2017	0:45:16	2716	0.454	0	45	16	0	0.059326172	3.4595215	-0.59667969	0.12524414	0.83666992	2.8220215	0.17675781	0	0	0	0	0	0	0	0	0	1.0354004	0.035400391	0.29345703	0.056884766	-0.12524414	0.11108398	0	44330	0	0	0
489	490	490	Category H	-0.58789063	0.14379883	1.1159668	0.43286133	-0.058837891	-0.30175781	0	0	6/11/2017	6	11	2017	0:45:16	2716	0.545	0	45	16	0	0.059326172	3.4595215	-0.59130859	0.12329102	0.83618164	4.4533691	0.28027344	0	0	0	0	0	0	0	0	0	1.0317383	0.031738281	0.3034668	0.003417969	0.020263672	0.27954102	0	44330	0	0	0
490	491	491	Category H	-0.61181641	-0.047851563	0.92382813	0.41235352	-0.062255859	-0.32739258	0	0	6/11/2017	6	11	2017	0:45:16	2716	0.636	0	45	16	0	0.059326172	3.4595215	-0.59545898	0.12988281	0.83666992	4.6364746	0.19848633	0	0	0	0	0	0	0	0	0	1.0351563	0.03515625	0.28100586	-0.016113281	-0.17773438	0.086914063	0	44330	0	0	0
491	492	492	Category H	-0.15576172	0.13183594	0.63598633	0.46313477	-0.012451172	-0.26049805	0	0	6/11/2017	6	11	2017	0:45:16	2716	0.727	0	45	16	0	0.059326172	3.4595215	-0.59643555	0.13330078	0.83642578	4.1108398	0.48388672	0	0	0	0	0	0	0	0	0	1.0358887	0.035888672	0.64257813	0.44067383	-0.001464844	-0.20043945	0	44330	0	0	0
492	493	493	Category H	-0.89990234	0.035888672	1.1757813	0.43579102	-0.011474609	-0.30395508	0	0	6/11/2017	6	11	2017	0:45:16	2716	0.818	0	45	16	0	0.059326172	3.4595215	-0.58496094	0.13500977	0.83374023	3.4233398	0.4753418	0	0	0	0	0	0	0	0	0	1.0273438	0.02734375	0.75585938	-0.31469727	-0.099121094	0.34179688	0	44330	0	0	0
493	494	494	Category H	-0.29980469	0.095947266	0.63598633	0.41259766	-0.027099609	-0.32397461	0	0	6/11/2017	6	11	2017	0:45:16	2716	0.909	0	45	16	0	0.059326172	3.4595215	-0.59594727	0.13598633	0.83886719	2.5234375	0.36132813	0	0	0	0	0	0	0	0	0	1.0380859	0.038085938	0.53930664	0.29614258	-0.040039063	-0.20288086	0	44330	0	0	0
494	495	495	Category H	-0.58789063	0.16796875	0.89990234	0.45703125	-0.081787109	-0.28369141	0	0	6/11/2017	6	11	2017	0:45:17	2717	0	0	45	17	0	0.059326172	3.4595215	-0.59301758	0.13647461	0.83837891	1.1743164	0.068847656	0	0	0	0	0	0	0	0	0	1.0361328	0.036132813	0.09765625	0.005126953	0.03125	0.061279297	0	44330	0	0	0
495	496	496	Category H	-0.51586914	0.13183594	0.99584961	0.43945313	-0.089599609	-0.3059082	0	0	6/11/2017	6	11	2017	0:45:17	2717	0.1	0	45	17	0	0.059326172	3.4595215	-0.58959961	0.13818359	0.83862305	0.73120117	0.17358398	0	0	0	0	0	0	0	0	0	1.0344238	0.034423828	0.23730469	0.073730469	-0.006347656	0.15698242	0	44330	0	0	0
496	497	497	Category H	-0.56396484	0.11987305	0.80395508	0.43066406	-0.074707031	-0.31225586	0	0	6/11/2017	6	11	2017	0:45:17	2717	0.2	0	45	17	0	0.059326172	3.4595215	-0.58789063	0.14453125	0.84106445	1.9499512	0.05078125	0	0	0	0	0	0	0	0	0	1.036377	0.036376953	0.0859375	0.023925781	-0.024658203	-0.037109375	0	44330	0	0	0
497	498	498	Category H	-0.39599609	0.13183594	0.79199219	0.43652344	-0.065429688	-0.30688477	0	0	6/11/2017	6	11	2017	0:45:17	2717	0.3	0	45	17	0	0.059326172	3.4595215	-0.58886719	0.14428711	0.84008789	3.0270996	0.19921875	0	0	0	0	0	0	0	0	0	1.0361328	0.036132813	0.25390625	0.19287109	-0.012451172	-0.048095703	0	44330	0	0	0
498	499	499	Category H	-0.6237793	0.11987305	1.0559082	0.44848633	-0.068847656	-0.27929688	0	0	6/11/2017	6	11	2017	0:45:17	2717	0.4	0	45	17	0	0.059326172	3.4595215	-0.58935547	0.14794922	0.84399414	4.4504395	0.21630859	0	0	0	0	0	0	0	0	0	1.0400391	0.040039063	0.27416992	-0.034179688	-0.028076172	0.21166992	0	44330	0	0	0
499	500	500	Category H	-0.40795898	-0.023925781	0.73193359	0.42138672	-0.072753906	-0.31713867	0	0	6/11/2017	6	11	2017	0:45:17	2717	0.5	0	45	17	0	0.059326172	3.4595215	-0.58666992	0.15136719	0.84570313	5.9348145	0.27514648	0	0	0	0	0	0	0	0	0	1.0405273	0.040527344	0.46801758	0.17871094	-0.17529297	-0.11376953	0	44330	0	0	0
500	501	501	Category H	-0.59985352	0.15576172	0.75585938	0.42358398	-0.076660156	-0.31616211	0	0	6/11/2017	6	11	2017	0:45:17	2717	0.6	0	45	17	0	0.059326172	3.4595215	-0.58203125	0.15332031	0.84594727	6.9311523	0.091796875	0	0	0	0	0	0	0	0	0	1.0380859	0.038085938	0.11035156	-0.017578125	0.002197266	-0.090087891	0	44330	0	0	0
501	502	502	Category H	-0.27587891	0.20385742	0.94799805	0.46777344	-0.12207031	-0.24536133	0	0	6/11/2017	6	11	2017	0:45:17	2717	0.7	0	45	17	0	0.059326172	3.4595215	-0.57836914	0.15795898	0.84814453	7.6201172	0.32177734	0	0	0	0	0	0	0	0	0	1.0388184	0.038818359	0.44799805	0.30249023	0.045654297	0.099609375	0	44330	0	0	0
502	503	503	Category H	-0.7199707	0.29980469	0.95996094	0.47827148	-0.13623047	-0.23828125	0	0	6/11/2017	6	11	2017	0:45:17	2717	0.8	0	45	17	0	0.059326172	3.4595215	-0.5769043	0.15869141	0.84960938	6.9882813	0.22875977	0	0	0	0	0	0	0	0	0	1.0393066	0.039306641	0.39379883	-0.14282227	0.14086914	0.11010742	0	44330	0	0	0
503	504	504	Category H	-0.40795898	0.25195313	0.98388672	0.42285156	-0.16430664	-0.29394531	0	0	6/11/2017	6	11	2017	0:45:17	2717	0.9	0	45	17	0	0.059326172	3.4595215	-0.57177734	0.15991211	0.85302734	6.4680176	0.22875977	0	0	0	0	0	0	0	0	0	1.0393066	0.039306641	0.38623047	0.16381836	0.091796875	0.13061523	0	44330	0	0	0
504	505	505	Category H	-0.6237793	-0.095947266	0.64794922	0.41479492	-0.16601563	-0.31103516	0	0	6/11/2017	6	11	2017	0:45:18	2718	0	0	45	18	0	0.059326172	3.4595215	-0.57446289	0.16210938	0.85717773	6.4328613	0.3359375	0	0	0	0	0	0	0	0	0	1.0446777	0.044677734	0.51660156	-0.049072266	-0.25805664	-0.20922852	0	44330	0	0	0
505	506	506	Category H	-0.6237793	0.2277832	0.91186523	0.3684082	-0.087158203	-0.37353516	0	0	6/11/2017	6	11	2017	0:45:18	2718	0.111	0	45	18	0	0.060058594	3.3902344	-0.56713867	0.1640625	0.85302734	5.4362793	0.10327148	0	0	0	0	0	0	0	0	0	1.0375977	0.037597656	0.17871094	-0.056396484	0.063476563	0.05859375	0	44330	0	0	0
506	507	507	Category H	-0.7199707	0.43188477	1.0678711	0.46362305	-0.051757813	-0.26782227	0	0	6/11/2017	6	11	2017	0:45:18	2718	0.222	0	45	18	0	0.060058594	3.3902344	-0.56567383	0.16308594	0.85327148	4.2355957	0.37670898	0	0	0	0	0	0	0	0	0	1.0366211	0.036621094	0.63720703	-0.15405273	0.26855469	0.21435547	0	44330	0	0	0
507	508	508	Category H	-0.58789063	0.083984375	0.73193359	0.41235352	-0.13208008	-0.32104492	0	0	6/11/2017	6	11	2017	0:45:18	2718	0.333	0	45	18	0	0.060058594	3.3902344	-0.56640625	0.16137695	0.85375977	3.0002441	0.14599609	0	0	0	0	0	0	0	0	0	1.0371094	0.037109375	0.22094727	-0.021240234	-0.077392578	-0.12182617	0	44330	0	0	0
508	509	509	Category H	-0.6237793	0.21582031	0.56396484	0.48291016	-0.078125	-0.22753906	0	0	6/11/2017	6	11	2017	0:45:18	2718	0.444	0	45	18	0	0.060058594	3.3902344	-0.56518555	0.15991211	0.85375977	2.1809082	0.30102539	0	0	0	0	0	0	0	0	0	1.036377	0.036376953	0.40429688	-0.058349609	0.055664063	-0.28979492	0	44330	0	0	0
509	510	510	Category H	-0.88793945	0.26391602	1.0078125	0.46459961	-0.011962891	-0.26928711	0	0	6/11/2017	6	11	2017	0:45:18	2718	0.555	0	45	18	0	0.060058594	3.3902344	-0.56494141	0.15917969	0.85229492	0.77539063	0.37304688	0	0	0	0	0	0	0	0	0	1.0349121	0.034912109	0.58276367	-0.32275391	0.10449219	0.15527344	0	44330	0	0	0
510	511	511	Category H	-0.23999023	0.23999023	0.75585938	0.50244141	0.008544922	-0.18774414	0	0	6/11/2017	6	11	2017	0:45:18	2718	0.666	0	45	18	0	0.060058594	3.3902344	-0.56665039	0.15844727	0.8515625	1.6115723	0.35009766	0	0	0	0	0	0	0	0	0	1.0349121	0.034912109	0.50390625	0.32666016	0.081542969	-0.095703125	0	44330	0	0	0
511	512	512	Category H	-1.0439453	0.21582031	1.0197754	0.48730469	-0.012207031	-0.22680664	0	0	6/11/2017	6	11	2017	0:45:18	2718	0.777	0	45	18	0	0.060058594	3.3902344	-0.57128906	0.15820313	0.84960938	3.7636719	0.50537109	0	0	0	0	0	0	0	0	0	1.0361328	0.036132813	0.69995117	-0.47241211	0.057373047	0.16992188	0	44330	0	0	0
512	513	513	Category H	-0.59985352	0.25195313	0.91186523	0.44628906	0.000976563	-0.28564453	0	0	6/11/2017	6	11	2017	0:45:18	2718	0.888	0	45	18	0	0.060058594	3.3902344	-0.5715332	0.15917969	0.84570313	4.6384277	0.1171875	0	0	0	0	0	0	0	0	0	1.032959	0.032958984	0.18701172	-0.028076172	0.092529297	0.065917969	0	44330	0	0	0
513	514	514	Category H	-0.34790039	0.16796875	0.59985352	0.46362305	-0.004150391	-0.26635742	0	0	6/11/2017	6	11	2017	0:45:19	2719	0	0	45	19	0	0.060058594	3.3902344	-0.57788086	0.15917969	0.84692383	5.5864258	0.33764648	0	0	0	0	0	0	0	0	0	1.0375977	0.037597656	0.48583984	0.22998047	0.008544922	-0.24707031	0	44330	0	0	0
514	515	515	Category H	-0.095947266	0.19189453	0.41992188	0.53100586	-0.015625	-0.087890625	0	0	6/11/2017	6	11	2017	0:45:19	2719	0.1	0	45	19	0	0.060058594	3.3902344	-0.57910156	0.15795898	0.84667969	6.7553711	0.64575195	0	0	0	0	0	0	0	0	0	1.0380859	0.038085938	0.9440918	0.4831543	0.033691406	-0.42675781	0	44330	0	0	0
515	516	516	Category H	-0.87597656	0.21582031	0.88793945	0.51025391	-0.049316406	-0.1875	0	0	6/11/2017	6	11	2017	0:45:19	2719	0.2	0	45	19	0	0.060058594	3.3902344	-0.57885742	0.1574707	0.84375	6.8737793	0.3059082	0	0	0	0	0	0	0	0	0	1.0354004	0.035400391	0.39916992	-0.296875	0.058105469	0.043945313	0	44330	0	0	0
516	517	517	Category H	-0.37182617	0.2277832	0.80395508	0.47851563	-0.011962891	-0.23388672	0	0	6/11/2017	6	11	2017	0:45:19	2719	0.3	0	45	19	0	0.060058594	3.3902344	-0.5847168	0.15942383	0.84228516	6.418457	0.2265625	0	0	0	0	0	0	0	0	0	1.0375977	0.037597656	0.31933594	0.21289063	0.068115234	-0.038330078	0	44330	0	0	0
517	518	518	Category H	-0.81591797	0.17993164	0.89990234	0.46484375	-0.014404297	-0.26635742	0	0	6/11/2017	6	11	2017	0:45:19	2719	0.4	0	45	19	0	0.060058594	3.3902344	-0.58422852	0.15771484	0.83984375	5.6906738	0.24023438	0	0	0	0	0	0	0	0	0	1.0351563	0.03515625	0.3137207	-0.23144531	0.021972656	0.059814453	0	44330	0	0	0
518	519	519	Category H	-0.74389648	0.19189453	0.82788086	0.42871094	-0.011230469	-0.31762695	0	0	6/11/2017	6	11	2017	0:45:19	2719	0.5	0	45	19	0	0.060058594	3.3902344	-0.59057617	0.15600586	0.84106445	5.5561523	0.15771484	0	0	0	0	0	0	0	0	0	1.0395508	0.039550781	0.20214844	-0.15307617	0.035644531	-0.013183594	0	44330	0	0	0
519	520	520	Category H	-0.32397461	0.19189453	0.77978516	0.45800781	0.000732422	-0.26928711	0	0	6/11/2017	6	11	2017	0:45:19	2719	0.6	0	45	19	0	0.060058594	3.3902344	-0.59326172	0.15551758	0.83642578	5.2648926	0.27734375	0	0	0	0	0	0	0	0	0	1.0371094	0.037109375	0.36206055	0.26928711	0.036132813	-0.056640625	0	44330	0	0	0
520	521	521	Category H	-0.87597656	0.20385742	1.0678711	0.49121094	0.002441406	-0.22167969	0	0	6/11/2017	6	11	2017	0:45:19	2719	0.7	0	45	19	0	0.060058594	3.3902344	-0.59106445	0.15332031	0.83447266	3.8481445	0.37158203	0	0	0	0	0	0	0	0	0	1.0339355	0.033935547	0.56835938	-0.28466797	0.050292969	0.2331543	0	44330	0	0	0
521	522	522	Category H	-0.51586914	0.2277832	0.89990234	0.43481445	-0.006835938	-0.2980957	0	0	6/11/2017	6	11	2017	0:45:19	2719	0.8	0	45	19	0	0.060058594	3.3902344	-0.59545898	0.15112305	0.83129883	2.7214355	0.12988281	0	0	0	0	0	0	0	0	0	1.0336914	0.033691406	0.22436523	0.079589844	0.076416016	0.068359375	0	44330	0	0	0
522	523	523	Category H	-0.51586914	0.21582031	0.76782227	0.46630859	-0.006835938	-0.24682617	0	0	6/11/2017	6	11	2017	0:45:19	2719	0.9	0	45	19	0	0.060058594	3.3902344	-0.60327148	0.14892578	0.83007813	2.7070313	0.1262207	0	0	0	0	0	0	0	0	0	1.0368652	0.036865234	0.21630859	0.087402344	0.066650391	-0.062255859	0	44330	0	0	0
523	524	524	Category H	-0.73193359	0.15576172	0.86376953	0.45166016	-0.020507813	-0.27880859	0	0	6/11/2017	6	11	2017	0:45:20	2720	0	0	45	20	0	0.060058594	3.3902344	-0.60009766	0.1496582	0.82470703	2.432373	0.13720703	0	0	0	0	0	0	0	0	0	1.0310059	0.031005859	0.17626953	-0.1315918	0.005859375	0.038818359	0	44330	0	0	0
524	525	525	Category H	-0.47998047	-0.083984375	0.80395508	0.40771484	-0.018554688	-0.34106445	0	0	6/11/2017	6	11	2017	0:45:20	2720	0.1	0	45	20	0	0.060058594	3.3902344	-0.60644531	0.14868164	0.82568359	1.5371094	0.26586914	0	0	0	0	0	0	0	0	0	1.0351563	0.03515625	0.38110352	0.12646484	-0.23266602	-0.021728516	0	44330	0	0	0
525	526	526	Category H	-0.37182617	0.17993164	1.0078125	0.38891602	0.001708984	-0.35522461	0	0	6/11/2017	6	11	2017	0:45:20	2720	0.2	0	45	20	0	0.060058594	3.3902344	-0.60449219	0.14868164	0.82348633	0.52197266	0.29833984	0	0	0	0	0	0	0	0	0	1.0324707	0.032470703	0.44775391	0.23266602	0.031005859	0.18408203	0	44330	0	0	0
526	527	527	Category H	-0.671875	0.29980469	0.99584961	0.45532227	-0.022216797	-0.2746582	0	0	6/11/2017	6	11	2017	0:45:20	2720	0.3	0	45	20	0	0.060058594	3.3902344	-0.60253906	0.1496582	0.82080078	0.008544922	0.24047852	0	0	0	0	0	0	0	0	0	1.0292969	0.029296875	0.39379883	-0.069091797	0.14990234	0.17480469	0	44330	0	0	0
527	528	528	Category H	-0.7199707	0.25195313	0.77978516	0.44335938	-0.036865234	-0.30151367	0	0	6/11/2017	6	11	2017	0:45:20	2720	0.4	0	45	20	0	0.060058594	3.3902344	-0.61035156	0.15161133	0.8269043	0.32861328	0.15551758	0	0	0	0	0	0	0	0	0	1.0388184	0.038818359	0.25683594	-0.109375	0.10009766	-0.047119141	0	44330	0	0	0
528	529	529	Category H	-0.19189453	0.10791016	0.79199219	0.48486328	-0.077392578	-0.21655273	0	0	6/11/2017	6	11	2017	0:45:20	2720	0.5	0	45	20	0	0.060058594	3.3902344	-0.6105957	0.15283203	0.82641602	1.7961426	0.42260742	0	0	0	0	0	0	0	0	0	1.0388184	0.038818359	0.49829102	0.41870117	-0.044921875	-0.034423828	0	44330	0	0	0
529	530	530	Category H	-0.99584961	0.21582031	0.99584961	0.48730469	-0.055419922	-0.22924805	0	0	6/11/2017	6	11	2017	0:45:20	2720	0.6	0	45	20	0	0.060058594	3.3902344	-0.60791016	0.15454102	0.82348633	2.9338379	0.42871094	0	0	0	0	0	0	0	0	0	1.0351563	0.03515625	0.62109375	-0.38769531	0.061279297	0.17211914	0	44330	0	0	0
530	531	531	Category H	-0.68383789	0.25195313	0.80395508	0.44360352	-0.044677734	-0.29321289	0	0	6/11/2017	6	11	2017	0:45:20	2720	0.7	0	45	20	0	0.060058594	3.3902344	-0.61132813	0.15405273	0.82299805	3.2148438	0.12304688	0	0	0	0	0	0	0	0	0	1.0366211	0.036621094	0.18920898	-0.072265625	0.09765625	-0.019042969	0	44330	0	0	0
531	532	532	Category H	-0.40795898	0.047851563	0.74389648	0.47436523	-0.050537109	-0.26074219	0	0	6/11/2017	6	11	2017	0:45:20	2720	0.8	0	45	20	0	0.060058594	3.3902344	-0.60913086	0.15551758	0.82226563	3.4301758	0.24145508	0	0	0	0	0	0	0	0	0	1.0351563	0.03515625	0.38745117	0.20117188	-0.10766602	-0.078369141	0	44330	0	0	0
532	533	533	Category H	-1.2119141	0.32397461	1.079834	0.49609375	-0.046875	-0.19750977	0	0	6/11/2017	6	11	2017	0:45:20	2720	0.9	0	45	20	0	0.060058594	3.3902344	-0.61474609	0.15600586	0.82543945	4.4328613	0.67016602	0	0	0	0	0	0	0	0	0	1.0410156	0.041015625	1.019043	-0.59692383	0.16772461	0.25415039	0	44330	0	0	0
533	534	534	Category H	-0.59985352	0.047851563	0.64794922	0.46435547	-0.064941406	-0.25976563	0	0	6/11/2017	6	11	2017	0:45:21	2721	0	0	45	21	0	0.060058594	3.3902344	-0.60888672	0.15673828	0.8190918	6.2531738	0.203125	0	0	0	0	0	0	0	0	0	1.0327148	0.032714844	0.28930664	0.009033203	-0.10888672	-0.17114258	0	44330	0	0	0
534	535	535	Category H	-0.37182617	0.14379883	0.6237793	0.52441406	-0.099853516	-0.13476563	0	0	6/11/2017	6	11	2017	0:45:21	2721	0.1	0	45	21	0	0.060058594	3.3902344	-0.61352539	0.15600586	0.82373047	6.9682617	0.31396484	0	0	0	0	0	0	0	0	0	1.0388184	0.038818359	0.45410156	0.24169922	-0.012207031	-0.19995117	0	44330	0	0	0
535	536	536	Category H	-0.97192383	0.51586914	1.0917969	0.48681641	-0.13061523	-0.22290039	0	0	6/11/2017	6	11	2017	0:45:21	2721	0.2	0	45	21	0	0.060058594	3.3902344	-0.61010742	0.15600586	0.82324219	7.3681641	0.57641602	0	0	0	0	0	0	0	0	0	1.0366211	0.036621094	0.98974609	-0.36157227	0.35961914	0.26831055	0	44330	0	0	0
536	537	537	Category H	-0.38378906	0.095947266	0.671875	0.48193359	-0.1574707	-0.20825195	0	0	6/11/2017	6	11	2017	0:45:21	2721	0.3	0	45	21	0	0.060058594	3.3902344	-0.61230469	0.15380859	0.82006836	8.3535156	0.27832031	0	0	0	0	0	0	0	0	0	1.0349121	0.034912109	0.43457031	0.22851563	-0.057861328	-0.14819336	0	44330	0	0	0
537	538	538	Category H	-0.85180664	0.31176758	0.95996094	0.45751953	-0.1550293	-0.24755859	0	0	6/11/2017	6	11	2017	0:45:21	2721	0.4	0	45	21	0	0.060058594	3.3902344	-0.61254883	0.15185547	0.82275391	9.2106934	0.31835938	0	0	0	0	0	0	0	0	0	1.0371094	0.037109375	0.53564453	-0.23901367	0.15966797	0.13696289	0	44330	0	0	0
538	539	539	Category H	-0.49194336	0.27587891	0.87597656	0.42773438	-0.1496582	-0.29541016	0	0	6/11/2017	6	11	2017	0:45:21	2721	0.5	0	45	21	0	0.060058594	3.3902344	-0.61328125	0.15136719	0.82543945	9.1560059	0.1809082	0	0	0	0	0	0	0	0	0	1.0393066	0.039306641	0.29638672	0.12133789	0.12426758	0.050292969	0	44330	0	0	0
539	540	540	Category H	-0.31176758	0.17993164	0.74389648	0.4621582	-0.15600586	-0.24560547	0	0	6/11/2017	6	11	2017	0:45:21	2721	0.6	0	45	21	0	0.060058594	3.3902344	-0.61230469	0.1496582	0.82080078	8.6452637	0.31176758	0	0	0	0	0	0	0	0	0	1.0351563	0.03515625	0.40795898	0.30053711	0.030029297	-0.076904297	0	44330	0	0	0
540	541	541	Category H	-0.61181641	0.39599609	0.98388672	0.45605469	-0.18310547	-0.23901367	0	0	6/11/2017	6	11	2017	0:45:21	2721	0.7	0	45	21	0	0.060058594	3.3902344	-0.61352539	0.15112305	0.82592773	8.328125	0.29101563	0	0	0	0	0	0	0	0	0	1.0400391	0.040039063	0.40405273	0.001708984	0.24462891	0.15771484	0	44330	0	0	0
541	542	542	Category H	-0.38378906	0.25195313	0.86376953	0.40136719	-0.16479492	-0.32543945	0	0	6/11/2017	6	11	2017	0:45:21	2721	0.8	0	45	21	0	0.060058594	3.3902344	-0.61767578	0.14892578	0.83007813	8.144043	0.25756836	0	0	0	0	0	0	0	0	0	1.0454102	0.045410156	0.37036133	0.23388672	0.1027832	0.033447266	0	44330	0	0	0
542	543	543	Category H	-0.38378906	0.16796875	0.92382813	0.42285156	-0.16088867	-0.30395508	0	0	6/11/2017	6	11	2017	0:45:21	2721	0.9	0	45	21	0	0.060058594	3.3902344	-0.6184082	0.14746094	0.82788086	7.6452637	0.25439453	0	0	0	0	0	0	0	0	0	1.0439453	0.043945313	0.35107422	0.23461914	0.020263672	0.095703125	0	44330	0	0	0
543	544	544	Category H	-0.64794922	0.26391602	0.97192383	0.39379883	-0.13208008	-0.33520508	0	0	6/11/2017	6	11	2017	0:45:22	2722	0	0	45	22	0	0.059326172	3.4272949	-0.61303711	0.14306641	0.82275391	6.0393066	0.19482422	0	0	0	0	0	0	0	0	0	1.0358887	0.035888672	0.30444336	-0.034667969	0.12060547	0.14892578	0	44330	0	0	0
544	545	545	Category H	-0.2878418	0.15576172	0.55175781	0.45849609	-0.1003418	-0.26831055	0	0	6/11/2017	6	11	2017	0:45:22	2722	0.1	0	45	22	0	0.059326172	3.4272949	-0.61572266	0.13964844	0.82348633	4.2460938	0.42626953	0	0	0	0	0	0	0	0	0	1.0378418	0.037841797	0.61572266	0.32788086	0.015869141	-0.27172852	0	44330	0	0	0
545	546	546	Category G	-0.55175781	0.023925781	0.79199219	0.44799805	-0.14697266	-0.26806641	0	0	6/11/2017	6	11	2017	0:45:25	2725	0.199	0	45	25	0	0.059326172	3.4272949	-0.61450195	0.14208984	0.82470703	2.2961426	0.13793945	0	0	0	0	0	0	0	0	0	1.0383301	0.038330078	0.21411133	0.062744141	-0.11816406	-0.032714844	0	44330	0	0	0
546	547	547	Category G	-0.81591797	0	0.87597656	0.44042969	-0.14746094	-0.28222656	0	0	6/11/2017	6	11	2017	0:45:25	2725	0.3	0	45	25	0	0.059326172	3.4272949	-0.61474609	0.13964844	0.82446289	0.58740234	0.25	0	0	0	0	0	0	0	0	0	1.0378418	0.037841797	0.39208984	-0.20092773	-0.13964844	0.051269531	0	44330	0	0	0
547	548	548	Category G	-0.35986328	0.059814453	0.73193359	0.42358398	-0.15380859	-0.29882813	0	0	6/11/2017	6	11	2017	0:45:25	2725	0.4	0	45	25	0	0.059326172	3.4272949	-0.61303711	0.13452148	0.82275391	1.0639648	0.27929688	0	0	0	0	0	0	0	0	0	1.0349121	0.034912109	0.41894531	0.25317383	-0.074707031	-0.090820313	0	44330	0	0	0
548	549	549	Category G	-0.46777344	0.047851563	0.65991211	0.49584961	-0.14672852	-0.20581055	0	0	6/11/2017	6	11	2017	0:45:25	2725	0.5	0	45	25	0	0.059326172	3.4272949	-0.61206055	0.13378906	0.82324219	2.8337402	0.234375	0	0	0	0	0	0	0	0	0	1.034668	0.034667969	0.39379883	0.14428711	-0.0859375	-0.16333008	0	44330	0	0	0
549	550	550	Category G	-0.70776367	0.011962891	0.85180664	0.46289063	-0.13232422	-0.26269531	0	0	6/11/2017	6	11	2017	0:45:25	2725	0.6	0	45	25	0	0.059326172	3.4272949	-0.61108398	0.1315918	0.82788086	3.3095703	0.15551758	0	0	0	0	0	0	0	0	0	1.0375977	0.037597656	0.23999023	-0.096435547	-0.11962891	0.023681641	0	44330	0	0	0
550	551	551	Category G	-1.0439453	0.13183594	0.68383789	0.45141602	-0.14208984	-0.2668457	0	0	6/11/2017	6	11	2017	0:45:25	2725	0.7	0	45	25	0	0.059326172	3.4272949	-0.60595703	0.12963867	0.8269043	3.2529297	0.46069336	0	0	0	0	0	0	0	0	0	1.0334473	0.033447266	0.58325195	-0.43774414	0.001953125	-0.14306641	0	44330	0	0	0
551	552	552	Category G	-0.6237793	0.14379883	0.68383789	0.49169922	-0.17724609	-0.18383789	0	0	6/11/2017	6	11	2017	0:45:25	2725	0.8	0	45	25	0	0.060058594	3.3918457	-0.61132813	0.12792969	0.82885742	3.4414063	0.14624023	0	0	0	0	0	0	0	0	0	1.0378418	0.037841797	0.17285156	-0.012207031	0.015625	-0.14501953	0	44330	0	0	0
552	553	553	Category G	-0.87597656	0.083984375	0.77978516	0.46972656	-0.13891602	-0.23217773	0	0	6/11/2017	6	11	2017	0:45:25	2725	0.9	0	45	25	0	0.060058594	3.3918457	-0.60473633	0.12695313	0.8269043	3.5305176	0.27856445	0	0	0	0	0	0	0	0	0	1.0322266	0.032226563	0.36108398	-0.27099609	-0.04296875	-0.047119141	0	44330	0	0	0
553	554	554	Category G	-0.76782227	0.035888672	0.73193359	0.47265625	-0.14941406	-0.23144531	0	0	6/11/2017	6	11	2017	0:45:26	2726	0	0	45	26	0	0.060058594	3.3918457	-0.60327148	0.12426758	0.8269043	2.8137207	0.20947266	0	0	0	0	0	0	0	0	0	1.03125	0.03125	0.34790039	-0.16430664	-0.088378906	-0.094970703	0	44330	0	0	0
554	555	555	Category G	-0.46777344	0.059814453	0.6237793	0.50537109	-0.13232422	-0.16601563	0	0	6/11/2017	6	11	2017	0:45:26	2726	0.1	0	45	26	0	0.060058594	3.3918457	-0.60571289	0.12329102	0.83056641	1.9389648	0.2565918	0	0	0	0	0	0	0	0	0	1.0354004	0.035400391	0.40844727	0.13793945	-0.063476563	-0.20678711	0	44330	0	0	0
555	556	556	Category G	-0.83984375	0.095947266	0.75585938	0.50073242	-0.13256836	-0.19213867	0	0	6/11/2017	6	11	2017	0:45:26	2726	0.2	0	45	26	0	0.060058594	3.3918457	-0.61108398	0.12133789	0.83618164	1.4509277	0.24365234	0	0	0	0	0	0	0	0	0	1.0427246	0.042724609	0.3347168	-0.22851563	-0.025390625	-0.080322266	0	44330	0	0	0
556	557	557	Category G	-0.671875	-0.011962891	0.77978516	0.47460938	-0.13476563	-0.23535156	0	0	6/11/2017	6	11	2017	0:45:26	2726	0.3	0	45	26	0	0.060058594	3.3918457	-0.60668945	0.11914063	0.8359375	0.87280273	0.15698242	0	0	0	0	0	0	0	0	0	1.0397949	0.039794922	0.25268555	-0.064941406	-0.13110352	-0.056152344	0	44330	0	0	0
557	558	558	Category G	-1.1037598	0.059814453	0.88793945	0.47021484	-0.13793945	-0.2565918	0	0	6/11/2017	6	11	2017	0:45:26	2726	0.4	0	45	26	0	0.060058594	3.3918457	-0.60864258	0.1171875	0.83666992	0.17236328	0.50073242	0	0	0	0	0	0	0	0	0	1.0415039	0.041503906	0.60327148	-0.49487305	-0.057373047	0.051025391	0	44330	0	0	0
558	559	559	Category G	-0.50390625	0.071777344	0.59985352	0.46166992	-0.14575195	-0.24462891	0	0	6/11/2017	6	11	2017	0:45:26	2726	0.5	0	45	26	0	0.060058594	3.3918457	-0.60546875	0.11621094	0.83618164	0.3737793	0.26123047	0	0	0	0	0	0	0	0	0	1.0390625	0.0390625	0.38256836	0.1015625	-0.044433594	-0.23632813	0	44330	0	0	0
559	560	560	Category G	-0.75585938	0	0.77978516	0.49072266	-0.15014648	-0.18847656	0	0	6/11/2017	6	11	2017	0:45:26	2726	0.6	0	45	26	0	0.060058594	3.3918457	-0.60449219	0.11523438	0.83764648	0.46606445	0.19873047	0	0	0	0	0	0	0	0	0	1.0395508	0.039550781	0.32446289	-0.15112305	-0.11523438	-0.057861328	0	44330	0	0	0
560	561	561	Category G	-0.75585938	0.047851563	0.7199707	0.484375	-0.13623047	-0.21386719	0	0	6/11/2017	6	11	2017	0:45:26	2726	0.7	0	45	26	0	0.060058594	3.3918457	-0.60400391	0.11230469	0.83764648	0.57617188	0.20239258	0	0	0	0	0	0	0	0	0	1.0388184	0.038818359	0.33398438	-0.15161133	-0.064453125	-0.11767578	0	44330	0	0	0
561	562	562	Category G	-1.0319824	0.11987305	0.80395508	0.47583008	-0.15551758	-0.21923828	0	0	6/11/2017	6	11	2017	0:45:26	2726	0.8	0	45	26	0	0.060058594	3.3918457	-0.59790039	0.11108398	0.83325195	1.1853027	0.43505859	0	0	0	0	0	0	0	0	0	1.0314941	0.031494141	0.47216797	-0.43383789	0.008544922	-0.029296875	0	44330	0	0	0
562	563	563	Category G	-0.39599609	0.023925781	0.51586914	0.48901367	-0.17236328	-0.18481445	0	0	6/11/2017	6	11	2017	0:45:26	2726	0.9	0	45	26	0	0.060058594	3.3918457	-0.59936523	0.11010742	0.83276367	1.9274902	0.38647461	0	0	0	0	0	0	0	0	0	1.0319824	0.031982422	0.60668945	0.20336914	-0.086181641	-0.31689453	0	44330	0	0	0
563	564	564	Category G	-0.86376953	0.20385742	0.74389648	0.50317383	-0.19189453	-0.15307617	0	0	6/11/2017	6	11	2017	0:45:27	2727	0	0	45	27	0	0.060058594	3.3918457	-0.59667969	0.10986328	0.8347168	2.6621094	0.29711914	0	0	0	0	0	0	0	0	0	1.0319824	0.031982422	0.45166016	-0.2668457	0.09375	-0.090820313	0	44330	0	0	0
564	565	565	Category G	-0.64794922	0.16796875	0.73193359	0.47802734	-0.16796875	-0.20629883	0	0	6/11/2017	6	11	2017	0:45:27	2727	0.1	0	45	27	0	0.060058594	3.3918457	-0.60083008	0.10888672	0.83666992	3.8793945	0.12915039	0	0	0	0	0	0	0	0	0	1.0358887	0.035888672	0.2109375	-0.046875	0.058837891	-0.10473633	0	44330	0	0	0
565	566	566	Category G	-0.45581055	0.19189453	0.53979492	0.47973633	-0.22216797	-0.18212891	0	0	6/11/2017	6	11	2017	0:45:27	2727	0.2	0	45	27	0	0.060058594	3.3918457	-0.60083008	0.109375	0.83642578	5.0576172	0.34033203	0	0	0	0	0	0	0	0	0	1.0356445	0.035644531	0.52416992	0.14501953	0.082275391	-0.29663086	0	44330	0	0	0
566	567	567	Category G	-1.1037598	0.15576172	1.1279297	0.44067383	-0.24511719	-0.2265625	0	0	6/11/2017	6	11	2017	0:45:27	2727	0.3	0	45	27	0	0.060058594	3.3918457	-0.60302734	0.10913086	0.83618164	5.8308105	0.58105469	0	0	0	0	0	0	0	0	0	1.0366211	0.036621094	0.83862305	-0.50048828	0.046386719	0.29150391	0	44330	0	0	0
567	568	568	Category G	-0.64794922	0.19189453	1.0078125	0.36645508	-0.234375	-0.32861328	0	0	6/11/2017	6	11	2017	0:45:27	2727	0.4	0	45	27	0	0.060058594	3.3918457	-0.60473633	0.10766602	0.8347168	6.3547363	0.19702148	0	0	0	0	0	0	0	0	0	1.036377	0.036376953	0.30004883	-0.04296875	0.083984375	0.17285156	0	44330	0	0	0
568	569	569	Category G	-0.32397461	0.11987305	0.7199707	0.38696289	-0.2355957	-0.29785156	0	0	6/11/2017	6	11	2017	0:45:27	2727	0.5	0	45	27	0	0.060058594	3.3918457	-0.6027832	0.10424805	0.8359375	6.401123	0.30249023	0	0	0	0	0	0	0	0	0	1.0358887	0.035888672	0.41040039	0.27880859	0.015380859	-0.1159668	0	44330	0	0	0
569	570	570	Category G	-0.86376953	0.10791016	1.0678711	0.34594727	-0.23266602	-0.33666992	0	0	6/11/2017	6	11	2017	0:45:27	2727	0.6	0	45	27	0	0.060058594	3.3918457	-0.6081543	0.10302734	0.83544922	6.2275391	0.34521484	0	0	0	0	0	0	0	0	0	1.0385742	0.038574219	0.49243164	-0.25537109	0.004638672	0.23217773	0	44330	0	0	0
570	571	571	Category G	-0.44384766	0.071777344	0.87597656	0.31787109	-0.22949219	-0.3684082	0	0	6/11/2017	6	11	2017	0:45:27	2727	0.7	0	45	27	0	0.060058594	3.3918457	-0.60327148	0.10229492	0.83374023	5.8757324	0.16772461	0	0	0	0	0	0	0	0	0	1.0341797	0.034179688	0.23193359	0.15942383	-0.030517578	0.041992188	0	44330	0	0	0
571	572	572	Category G	-0.59985352	0.17993164	0.87597656	0.41723633	-0.22558594	-0.27124023	0	0	6/11/2017	6	11	2017	0:45:27	2727	0.8	0	45	27	0	0.060058594	3.3918457	-0.6027832	0.1015625	0.83520508	5.0556641	0.088134766	0	0	0	0	0	0	0	0	0	1.0351563	0.03515625	0.12182617	0.002929688	0.078125	0.040527344	0	44330	0	0	0
572	573	573	Category G	-0.43188477	0.095947266	0.671875	0.37280273	-0.21191406	-0.32421875	0	0	6/11/2017	6	11	2017	0:45:27	2727	0.9	0	45	27	0	0.060058594	3.3918457	-0.60449219	0.10180664	0.83642578	4.1364746	0.23852539	0	0	0	0	0	0	0	0	0	1.0371094	0.037109375	0.34326172	0.17260742	-0.005859375	-0.16455078	0	44330	0	0	0
573	574	574	Category G	-0.65991211	0.035888672	1.0078125	0.3972168	-0.2097168	-0.30859375	0	0	6/11/2017	6	11	2017	0:45:28	2728	0	0	45	28	0	0.060058594	3.3918457	-0.5949707	0.098388672	0.83374023	2.8959961	0.19580078	0	0	0	0	0	0	0	0	0	1.0290527	0.029052734	0.30102539	-0.064697266	-0.0625	0.17382813	0	44330	0	0	0
574	575	575	Category G	-0.32397461	0.15576172	0.86376953	0.36889648	-0.20361328	-0.33251953	0	0	6/11/2017	6	11	2017	0:45:28	2728	0.1	0	45	28	0	0.060058594	3.3918457	-0.59301758	0.099609375	0.8371582	1.1933594	0.27612305	0	0	0	0	0	0	0	0	0	1.0307617	0.030761719	0.35131836	0.26904297	0.055908203	0.026367188	0	44330	0	0	0
575	576	576	Category G	-0.68383789	-0.035888672	0.73193359	0.36108398	-0.21411133	-0.33642578	0	0	6/11/2017	6	11	2017	0:45:28	2728	0.2	0	45	28	0	0.060058594	3.3918457	-0.59399414	0.098388672	0.83984375	0.12573242	0.19433594	0	0	0	0	0	0	0	0	0	1.0334473	0.033447266	0.33203125	-0.089599609	-0.13427734	-0.10791016	0	44330	0	0	0
576	577	577	Category G	-0.59985352	-0.035888672	1.0319824	0.34594727	-0.18481445	-0.36376953	0	0	6/11/2017	6	11	2017	0:45:28	2728	0.3	0	45	28	0	0.060058594	3.3918457	-0.58569336	0.092529297	0.83496094	1.6206055	0.2355957	0	0	0	0	0	0	0	0	0	1.0241699	0.024169922	0.33959961	-0.013916016	-0.12841797	0.19677734	0	44330	0	0	0
577	578	578	Category G	-0.44384766	0.083984375	0.99584961	0.40454102	-0.1965332	-0.31567383	0	0	6/11/2017	6	11	2017	0:45:28	2728	0.4	0	45	28	0	0.060058594	3.3918457	-0.58837891	0.092773438	0.83959961	2.5480957	0.21289063	0	0	0	0	0	0	0	0	0	1.029541	0.029541016	0.30981445	0.14453125	-0.008789063	0.15600586	0	44330	0	0	0
578	579	579	Category G	-0.55175781	-0.011962891	0.69580078	0.36987305	-0.17578125	-0.3503418	0	0	6/11/2017	6	11	2017	0:45:28	2728	0.5	0	45	28	0	0.060058594	3.3918457	-0.58203125	0.08984375	0.83837891	3.4108887	0.17797852	0	0	0	0	0	0	0	0	0	1.0246582	0.024658203	0.27490234	0.030273438	-0.10180664	-0.14257813	0	44330	0	0	0
579	580	580	Category G	-0.49194336	0.095947266	1.1398926	0.38476563	-0.18847656	-0.32495117	0	0	6/11/2017	6	11	2017	0:45:28	2728	0.6	0	45	28	0	0.060058594	3.3918457	-0.5859375	0.087402344	0.83862305	4.189209	0.31542969	0	0	0	0	0	0	0	0	0	1.0268555	0.026855469	0.40356445	0.093994141	0.008300781	0.30102539	0	44330	0	0	0
580	581	581	Category G	-0.93579102	-0.023925781	1.079834	0.31030273	-0.19165039	-0.3894043	0	0	6/11/2017	6	11	2017	0:45:28	2728	0.7	0	45	28	0	0.060058594	3.3918457	-0.58642578	0.086425781	0.83911133	4.3815918	0.43798828	0	0	0	0	0	0	0	0	0	1.0275879	0.027587891	0.69995117	-0.34912109	-0.11035156	0.24047852	0	44330	0	0	0
581	582	582	Category G	-0.34790039	0.083984375	0.77978516	0.4140625	-0.18774414	-0.29931641	0	0	6/11/2017	6	11	2017	0:45:28	2728	0.8	0	45	28	0	0.060058594	3.3918457	-0.58886719	0.083740234	0.84082031	4.814209	0.24853516	0	0	0	0	0	0	0	0	0	1.0300293	0.030029297	0.30200195	0.2409668	0	-0.061035156	0	44330	0	0	0
582	583	583	Category G	-0.2878418	-0.047851563	0.53979492	0.40649414	-0.17114258	-0.31103516	0	0	6/11/2017	6	11	2017	0:45:28	2728	0.9	0	45	28	0	0.060058594	3.3918457	-0.58813477	0.08203125	0.83813477	4.6994629	0.44287109	0	0	0	0	0	0	0	0	0	1.0273438	0.02734375	0.72875977	0.30029297	-0.12988281	-0.29833984	0	44330	0	0	0
583	584	584	Category G	-0.61181641	-0.023925781	1.0559082	0.46484375	-0.19677734	-0.22387695	0	0	6/11/2017	6	11	2017	0:45:29	2729	0	0	45	29	0	0.060058594	3.3918457	-0.5925293	0.08203125	0.83935547	4.2539063	0.24169922	0	0	0	0	0	0	0	0	0	1.0307617	0.030761719	0.34155273	-0.019042969	-0.10595703	0.21630859	0	44330	0	0	0
584	585	585	Category G	-0.53979492	0.10791016	0.74389648	0.3659668	-0.19311523	-0.35058594	0	0	6/11/2017	6	11	2017	0:45:29	2729	0.1	0	45	29	0	0.060058594	3.3918457	-0.59326172	0.080810547	0.84033203	3.340332	0.11352539	0	0	0	0	0	0	0	0	0	1.0317383	0.031738281	0.17700195	0.053466797	0.026855469	-0.096435547	0	44330	0	0	0
585	586	586	Category G	-0.63598633	0.035888672	0.88793945	0.39624023	-0.1862793	-0.31860352	0	0	6/11/2017	6	11	2017	0:45:29	2729	0.2	0	45	29	0	0.060058594	3.3918457	-0.59179688	0.080566406	0.84277344	2.4506836	0.077148438	0	0	0	0	0	0	0	0	0	1.032959	0.032958984	0.13378906	-0.043945313	-0.044677734	0.044921875	0	44330	0	0	0
586	587	587	Category G	-0.58789063	0.023925781	0.92382813	0.36010742	-0.17773438	-0.35131836	0	0	6/11/2017	6	11	2017	0:45:29	2729	0.3	0	45	29	0	0.060058594	3.3918457	-0.59399414	0.082519531	0.84521484	1.3886719	0.098144531	0	0	0	0	0	0	0	0	0	1.0366211	0.036621094	0.14331055	0.006103516	-0.05859375	0.078369141	0	44330	0	0	0
587	588	588	Category G	-0.50390625	0.011962891	0.77978516	0.40014648	-0.19384766	-0.3125	0	0	6/11/2017	6	11	2017	0:45:29	2729	0.4	0	45	29	0	0.060058594	3.3918457	-0.58837891	0.083251953	0.84350586	0.072753906	0.12768555	0	0	0	0	0	0	0	0	0	1.0317383	0.031738281	0.21948242	0.084472656	-0.071289063	-0.063720703	0	44330	0	0	0
588	589	589	Category G	-0.55175781	0.047851563	0.93579102	0.40356445	-0.21679688	-0.28833008	0	0	6/11/2017	6	11	2017	0:45:29	2729	0.5	0	45	29	0	0.060058594	3.3918457	-0.59155273	0.084472656	0.84643555	1.1479492	0.10424805	0	0	0	0	0	0	0	0	0	1.036377	0.036376953	0.16577148	0.039794922	-0.036621094	0.089111328	0	44330	0	0	0
589	590	590	Category G	-0.46777344	0.095947266	0.93579102	0.36499023	-0.21484375	-0.33349609	0	0	6/11/2017	6	11	2017	0:45:29	2729	0.6	0	45	29	0	0.059326172	3.4272949	-0.59082031	0.085205078	0.84985352	2.1083984	0.15039063	0	0	0	0	0	0	0	0	0	1.0385742	0.038574219	0.21948242	0.12304688	0.010498047	0.085693359	0	44330	0	0	0
590	591	591	Category G	-0.671875	0.11987305	0.89990234	0.37036133	-0.22290039	-0.32543945	0	0	6/11/2017	6	11	2017	0:45:29	2729	0.7	0	45	29	0	0.059326172	3.4272949	-0.58740234	0.086425781	0.84985352	2.6723633	0.10351563	0	0	0	0	0	0	0	0	0	1.0368652	0.036865234	0.16748047	-0.084228516	0.033203125	0.049804688	0	44330	0	0	0
591	592	592	Category G	-0.51586914	0.11987305	0.86376953	0.32543945	-0.21582031	-0.36230469	0	0	6/11/2017	6	11	2017	0:45:29	2729	0.8	0	45	29	0	0.059326172	3.4272949	-0.57983398	0.086669922	0.85229492	3.7670898	0.072998047	0	0	0	0	0	0	0	0	0	1.034668	0.034667969	0.10839844	0.063964844	0.032958984	0.011230469	0	44330	0	0	0
592	593	593	Category G	-0.49194336	0.047851563	0.92382813	0.3425293	-0.21606445	-0.34472656	0	0	6/11/2017	6	11	2017	0:45:29	2729	0.9	0	45	29	0	0.059326172	3.4272949	-0.57836914	0.086425781	0.85400391	4.2683105	0.11767578	0	0	0	0	0	0	0	0	0	1.0351563	0.03515625	0.19482422	0.086425781	-0.038574219	0.069580078	0	44330	0	0	0
593	594	594	Category G	-0.53979492	0.083984375	0.88793945	0.34521484	-0.21679688	-0.34472656	0	0	6/11/2017	6	11	2017	0:45:30	2730	0	0	45	30	0	0.059326172	3.4272949	-0.57128906	0.084472656	0.85571289	4.1999512	0.044921875	0	0	0	0	0	0	0	0	0	1.0324707	0.032470703	0.064208984	0.031494141	-0.000488281	0.031982422	0	44330	0	0	0
594	595	595	Category G	-0.51586914	0.047851563	0.86376953	0.35742188	-0.2265625	-0.3449707	0	0	6/11/2017	6	11	2017	0:45:30	2730	0.1	0	45	30	0	0.059326172	3.4272949	-0.5703125	0.086425781	0.85839844	4.1464844	0.066894531	0	0	0	0	0	0	0	0	0	1.0341797	0.034179688	0.098388672	0.054443359	-0.038574219	0.005126953	0	44330	0	0	0
595	596	596	Category G	-0.52783203	0.035888672	0.87597656	0.35400391	-0.2199707	-0.34692383	0	0	6/11/2017	6	11	2017	0:45:30	2730	0.2	0	45	30	0	0.059326172	3.4272949	-0.56713867	0.087158203	0.86157227	4.0712891	0.066162109	0	0	0	0	0	0	0	0	0	1.0354004	0.035400391	0.10498047	0.039306641	-0.051269531	0.014160156	0	44330	0	0	0
596	597	597	Category G	-0.53979492	0.071777344	0.86376953	0.3503418	-0.21533203	-0.34570313	0	0	6/11/2017	6	11	2017	0:45:30	2730	0.3	0	45	30	0	0.059326172	3.4272949	-0.56542969	0.087402344	0.86523438	3.9584961	0.030273438	0	0	0	0	0	0	0	0	0	1.0373535	0.037353516	0.04296875	0.025634766	-0.015625	-0.001464844	0	44330	0	0	0
597	598	598	Category G	-0.55175781	0.095947266	0.86376953	0.35131836	-0.21386719	-0.34277344	0	0	6/11/2017	6	11	2017	0:45:30	2730	0.4	0	45	30	0	0.059326172	3.4272949	-0.56347656	0.090576172	0.86669922	3.1687012	0.013183594	0	0	0	0	0	0	0	0	0	1.0378418	0.037841797	0.020019531	0.01171875	0.005126953	-0.002929688	0	44330	0	0	0
598	599	599	Category G	-0.671875	0.11987305	0.93579102	0.35888672	-0.22387695	-0.34472656	0	0	6/11/2017	6	11	2017	0:45:30	2730	0.5	0	45	30	0	0.059326172	3.4272949	-0.5534668	0.091064453	0.86547852	2.7648926	0.14038086	0	0	0	0	0	0	0	0	0	1.0314941	0.031494141	0.21679688	-0.11816406	0.028564453	0.070068359	0	44330	0	0	0
599	600	600	Category G	-0.2878418	-0.047851563	0.77978516	0.34594727	-0.21459961	-0.34790039	0	0	6/11/2017	6	11	2017	0:45:30	2730	0.6	0	45	30	0	0.059326172	3.4272949	-0.55371094	0.090820313	0.87036133	2.8051758	0.31323242	0	0	0	0	0	0	0	0	0	1.0356445	0.035644531	0.49536133	0.26586914	-0.13867188	-0.090576172	0	44330	0	0	0
600	601	601	Category G	-0.37182617	0.10791016	0.7199707	0.40307617	-0.24755859	-0.28271484	0	0	6/11/2017	6	11	2017	0:45:30	2730	0.7	0	45	30	0	0.059326172	3.4272949	-0.55004883	0.093505859	0.87133789	2.8676758	0.23413086	0	0	0	0	0	0	0	0	0	1.034668	0.034667969	0.34375	0.17822266	0.014160156	-0.15136719	0	44330	0	0	0
601	602	602	Category G	-0.63598633	0.15576172	0.86376953	0.33227539	-0.23242188	-0.35205078	0	0	6/11/2017	6	11	2017	0:45:30	2730	0.8	0	45	30	0	0.059326172	3.4272949	-0.54443359	0.094238281	0.87255859	2.5461426	0.11035156	0	0	0	0	0	0	0	0	0	1.032959	0.032958984	0.16137695	-0.091308594	0.061279297	-0.008789063	0	44330	0	0	0
602	603	603	Category G	-0.29980469	0.19189453	0.91186523	0.34277344	-0.24829102	-0.34204102	0	0	6/11/2017	6	11	2017	0:45:30	2730	0.9	0	45	30	0	0.059326172	3.4272949	-0.53930664	0.094482422	0.87475586	1.855957	0.26123047	0	0	0	0	0	0	0	0	0	1.0319824	0.031982422	0.3737793	0.23950195	0.097167969	0.036865234	0	44330	0	0	0
603	604	604	Category G	-1.0678711	0.071777344	1.0319824	0.33374023	-0.23803711	-0.34399414	0	0	6/11/2017	6	11	2017	0:45:31	2731	0	0	45	31	0	0.059326172	3.4272949	-0.5402832	0.095458984	0.87866211	1.9907227	0.54980469	0	0	0	0	0	0	0	0	0	1.0358887	0.035888672	0.7043457	-0.52734375	-0.023681641	0.15307617	0	44330	0	0	0
604	605	605	Category G	-0.47998047	-0.035888672	0.77978516	0.29882813	-0.2421875	-0.38085938	0	0	6/11/2017	6	11	2017	0:45:31	2731	0.1	0	45	31	0	0.059326172	3.4272949	-0.53564453	0.093994141	0.87963867	2.3813477	0.1730957	0	0	0	0	0	0	0	0	0	1.0341797	0.034179688	0.28564453	0.055664063	-0.12988281	-0.099853516	0	44330	0	0	0
605	606	606	Category G	-0.55175781	0.15576172	0.98388672	0.4152832	-0.23706055	-0.26123047	0	0	6/11/2017	6	11	2017	0:45:31	2731	0.2	0	45	31	0	0.059326172	3.4272949	-0.53466797	0.093017578	0.88256836	2.2148438	0.12011719	0	0	0	0	0	0	0	0	0	1.0361328	0.036132813	0.18066406	-0.016845703	0.0625	0.10107422	0	44330	0	0	0
606	607	607	Category G	-0.80395508	0.17993164	0.88793945	0.30517578	-0.22387695	-0.37548828	0	0	6/11/2017	6	11	2017	0:45:31	2731	0.3	0	45	31	0	0.059326172	3.4272949	-0.53588867	0.092529297	0.88720703	1.3671875	0.28149414	0	0	0	0	0	0	0	0	0	1.0407715	0.040771484	0.35546875	-0.26782227	0.087158203	0.000488281	0	44330	0	0	0
607	608	608	Category G	-0.57592773	-0.011962891	0.86376953	0.3527832	-0.2253418	-0.33764648	0	0	6/11/2017	6	11	2017	0:45:31	2731	0.4	0	45	31	0	0.059326172	3.4272949	-0.52783203	0.092529297	0.88598633	1.3476563	0.1171875	0	0	0	0	0	0	0	0	0	1.0356445	0.035644531	0.17504883	-0.047851563	-0.10449219	-0.022216797	0	44330	0	0	0
608	609	609	Category G	-0.61181641	0	0.75585938	0.32861328	-0.23120117	-0.35620117	0	0	6/11/2017	6	11	2017	0:45:31	2731	0.5	0	45	31	0	0.059326172	3.4272949	-0.52709961	0.091308594	0.88476563	1.9267578	0.17919922	0	0	0	0	0	0	0	0	0	1.0339355	0.033935547	0.30493164	-0.084472656	-0.091308594	-0.12890625	0	44330	0	0	0
609	610	610	Category G	-0.59985352	0.15576172	0.86376953	0.37646484	-0.25415039	-0.29711914	0	0	6/11/2017	6	11	2017	0:45:31	2731	0.6	0	45	31	0	0.059326172	3.4272949	-0.52709961	0.090820313	0.88769531	1.6782227	0.10009766	0	0	0	0	0	0	0	0	0	1.036377	0.036376953	0.16113281	-0.072509766	0.064697266	-0.023925781	0	44330	0	0	0
610	611	611	Category G	-0.64794922	0.19189453	0.92382813	0.30102539	-0.25195313	-0.36889648	0	0	6/11/2017	6	11	2017	0:45:31	2731	0.7	0	45	31	0	0.059326172	3.4272949	-0.52441406	0.091552734	0.88647461	0.77099609	0.16308594	0	0	0	0	0	0	0	0	0	1.0341797	0.034179688	0.26074219	-0.12329102	0.10009766	0.037109375	0	44330	0	0	0
611	612	612	Category G	-0.55175781	0.071777344	0.83984375	0.3215332	-0.24584961	-0.35229492	0	0	6/11/2017	6	11	2017	0:45:31	2731	0.8	0	45	31	0	0.059326172	3.4272949	-0.52416992	0.093017578	0.88720703	0.84375	0.058837891	0	0	0	0	0	0	0	0	0	1.034668	0.034667969	0.096191406	-0.02734375	-0.021240234	-0.047363281	0	44330	0	0	0
612	613	613	Category G	-0.45581055	0.047851563	0.86376953	0.3125	-0.24731445	-0.36157227	0	0	6/11/2017	6	11	2017	0:45:31	2731	0.9	0	45	31	0	0.059326172	3.4272949	-0.52294922	0.091796875	0.88720703	1.7780762	0.083740234	0	0	0	0	0	0	0	0	0	1.0341797	0.034179688	0.13500977	0.067138672	-0.043945313	-0.0234375	0	44330	0	0	0
613	614	614	Category G	-0.43188477	0.15576172	0.92382813	0.3371582	-0.25976563	-0.33935547	0	0	6/11/2017	6	11	2017	0:45:32	2732	0	0	45	32	0	0.059326172	3.4272949	-0.52294922	0.092285156	0.88989258	1.7155762	0.1159668	0	0	0	0	0	0	0	0	0	1.036377	0.036376953	0.18798828	0.091064453	0.063232422	0.033691406	0	44330	0	0	0
614	615	615	Category G	-0.45581055	0.047851563	0.83984375	0.31323242	-0.24755859	-0.35644531	0	0	6/11/2017	6	11	2017	0:45:32	2732	0.1	0	45	32	0	0.059326172	3.4272949	-0.52075195	0.093505859	0.88793945	1.2231445	0.093017578	0	0	0	0	0	0	0	0	0	1.0336914	0.033691406	0.15893555	0.064941406	-0.045654297	-0.048095703	0	44330	0	0	0
615	616	616	Category G	-0.29980469	0.047851563	0.69580078	0.36694336	-0.22094727	-0.34082031	0	0	6/11/2017	6	11	2017	0:45:32	2732	0.2	0	45	32	0	0.059326172	3.4272949	-0.5234375	0.092529297	0.88916016	1.4941406	0.29907227	0	0	0	0	0	0	0	0	0	1.0361328	0.036132813	0.4621582	0.22363281	-0.044677734	-0.19335938	0	44330	0	0	0
616	617	617	Category G	-0.61181641	0.10791016	1.0439453	0.328125	-0.21801758	-0.36010742	0	0	6/11/2017	6	11	2017	0:45:32	2732	0.3	0	45	32	0	0.059326172	3.4272949	-0.51928711	0.093994141	0.89038086	2.3239746	0.1796875	0	0	0	0	0	0	0	0	0	1.0349121	0.034912109	0.25952148	-0.092285156	0.013671875	0.15332031	0	44330	0	0	0
617	618	618	Category G	-0.3359375	0.083984375	0.86376953	0.29785156	-0.24365234	-0.37475586	0	0	6/11/2017	6	11	2017	0:45:32	2732	0.4	0	45	32	0	0.059326172	3.4272949	-0.51757813	0.096191406	0.88769531	2.2993164	0.18383789	0	0	0	0	0	0	0	0	0	1.0319824	0.031982422	0.21801758	0.18164063	-0.012207031	-0.023925781	0	44330	0	0	0
618	619	619	Category G	-0.80395508	0.071777344	0.89990234	0.29931641	-0.25610352	-0.36181641	0	0	6/11/2017	6	11	2017	0:45:32	2732	0.5	0	45	32	0	0.059326172	3.4272949	-0.51879883	0.096191406	0.88696289	1.8208008	0.28637695	0	0	0	0	0	0	0	0	0	1.0319824	0.031982422	0.32226563	-0.28491211	-0.024414063	0.012695313	0	44330	0	0	0
619	620	620	Category G	-0.35986328	0.095947266	0.77978516	0.28735352	-0.24829102	-0.36791992	0	0	6/11/2017	6	11	2017	0:45:32	2732	0.6	0	45	32	0	0.059326172	3.4272949	-0.51806641	0.09765625	0.890625	1.942627	0.19335938	0	0	0	0	0	0	0	0	0	1.0351563	0.03515625	0.27124023	0.15820313	-0.001708984	-0.11083984	0	44330	0	0	0
620	621	621	Category G	-0.79199219	0.19189453	1.1159668	0.33422852	-0.27075195	-0.33105469	0	0	6/11/2017	6	11	2017	0:45:32	2732	0.7	0	45	32	0	0.059326172	3.4272949	-0.51635742	0.097900391	0.88500977	2.6142578	0.37133789	0	0	0	0	0	0	0	0	0	1.0292969	0.029296875	0.60009766	-0.27539063	0.09375	0.23071289	0	44330	0	0	0
621	622	622	Category G	-0.32397461	0.10791016	0.65991211	0.30029297	-0.27392578	-0.35693359	0	0	6/11/2017	6	11	2017	0:45:32	2732	0.8	0	45	32	0	0.059326172	3.4272949	-0.51000977	0.099365234	0.88208008	2.5859375	0.29003906	0	0	0	0	0	0	0	0	0	1.0239258	0.023925781	0.41699219	0.18603516	0.008300781	-0.22216797	0	44330	0	0	0
622	623	623	Category G	-0.74389648	0.17993164	1.0197754	0.32128906	-0.28271484	-0.33129883	0	0	6/11/2017	6	11	2017	0:45:32	2732	0.9	0	45	32	0	0.059326172	3.4272949	-0.51245117	0.10058594	0.88452148	2.5397949	0.27929688	0	0	0	0	0	0	0	0	0	1.0273438	0.02734375	0.44555664	-0.23120117	0.079101563	0.13500977	0	44330	0	0	0
623	624	624	Category G	-0.69580078	0.15576172	1.0439453	0.21972656	-0.2565918	-0.40820313	0	0	6/11/2017	6	11	2017	0:45:33	2733	0	0	45	33	0	0.059326172	3.4272949	-0.51391602	0.1027832	0.88842773	2.9807129	0.24487305	0	0	0	0	0	0	0	0	0	1.0314941	0.031494141	0.39013672	-0.18164063	0.052734375	0.15527344	0	44330	0	0	0
624	625	625	Category G	-0.17993164	0.13183594	0.74389648	0.35742188	-0.27099609	-0.31665039	0	0	6/11/2017	6	11	2017	0:45:33	2733	0.1	0	45	33	0	0.059326172	3.4272949	-0.51464844	0.10546875	0.88720703	3.1298828	0.36523438	0	0	0	0	0	0	0	0	0	1.0310059	0.031005859	0.50439453	0.3347168	0.026123047	-0.14331055	0	44330	0	0	0
625	626	626	Category G	-0.73193359	0.19189453	0.99584961	0.32666016	-0.25830078	-0.33935547	0	0	6/11/2017	6	11	2017	0:45:33	2733	0.2	0	45	33	0	0.059326172	3.4272949	-0.51245117	0.10571289	0.88745117	2.918457	0.25927734	0	0	0	0	0	0	0	0	0	1.0302734	0.030273438	0.41357422	-0.21923828	0.0859375	0.1081543	0	44330	0	0	0
626	627	627	Category G	-0.35986328	0.047851563	0.73193359	0.27832031	-0.26416016	-0.37109375	0	0	6/11/2017	6	11	2017	0:45:33	2733	0.3	0	45	33	0	0.059326172	3.4272949	-0.51318359	0.10742188	0.88964844	2.5493164	0.2277832	0	0	0	0	0	0	0	0	0	1.0327148	0.032714844	0.37060547	0.15332031	-0.059570313	-0.15771484	0	44330	0	0	0
627	628	628	Category G	-0.6237793	0.16796875	0.97192383	0.32470703	-0.23779297	-0.35131836	0	0	6/11/2017	6	11	2017	0:45:33	2733	0.4	0	45	33	0	0.059570313	3.3902344	-0.51245117	0.109375	0.88916016	2.4650879	0.15039063	0	0	0	0	0	0	0	0	0	1.0319824	0.031982422	0.25219727	-0.11108398	0.058349609	0.082519531	0	44330	0	0	0
628	629	629	Category G	-0.39599609	0.095947266	0.92382813	0.28295898	-0.24975586	-0.38208008	0	0	6/11/2017	6	11	2017	0:45:33	2733	0.5	0	45	33	0	0.059570313	3.3902344	-0.51098633	0.1105957	0.88964844	2.0529785	0.12084961	0	0	0	0	0	0	0	0	0	1.0319824	0.031982422	0.16381836	0.11499023	-0.014648438	0.033935547	0	44330	0	0	0
629	630	630	Category G	-0.43188477	0.10791016	0.86376953	0.29541016	-0.24682617	-0.36889648	0	0	6/11/2017	6	11	2017	0:45:33	2733	0.6	0	45	33	0	0.059570313	3.3902344	-0.51147461	0.11206055	0.89038086	1.3093262	0.083984375	0	0	0	0	0	0	0	0	0	1.032959	0.032958984	0.1105957	0.079589844	-0.004150391	-0.026611328	0	44330	0	0	0
630	631	631	Category G	-0.45581055	0.16796875	0.87597656	0.33007813	-0.26098633	-0.33691406	0	0	6/11/2017	6	11	2017	0:45:33	2733	0.7	0	45	33	0	0.059570313	3.3902344	-0.50952148	0.11303711	0.89013672	0.49047852	0.078125	0	0	0	0	0	0	0	0	0	1.0319824	0.031982422	0.12280273	0.053710938	0.0546875	-0.014160156	0	44330	0	0	0
631	632	632	Category G	-0.50390625	0.10791016	0.81591797	0.29174805	-0.24658203	-0.36694336	0	0	6/11/2017	6	11	2017	0:45:33	2733	0.8	0	45	33	0	0.059570313	3.3902344	-0.50756836	0.11401367	0.89111328	0.065673828	0.075683594	0	0	0	0	0	0	0	0	0	1.0319824	0.031982422	0.085205078	0.003662109	-0.006103516	-0.075195313	0	44330	0	0	0
632	633	633	Category G	-0.29980469	-0.059814453	0.92382813	0.3125	-0.24560547	-0.36352539	0	0	6/11/2017	6	11	2017	0:45:33	2733	0.9	0	45	33	0	0.059570313	3.3902344	-0.50634766	0.11303711	0.89111328	0.42382813	0.27148438	0	0	0	0	0	0	0	0	0	1.03125	0.03125	0.41210938	0.20654297	-0.17285156	0.032470703	0	44330	0	0	0
633	634	634	Category G	-0.68383789	0.19189453	0.93579102	0.30322266	-0.24731445	-0.37084961	0	0	6/11/2017	6	11	2017	0:45:34	2734	0	0	45	34	0	0.059570313	3.3902344	-0.50878906	0.11523438	0.89282227	0.94555664	0.19555664	0	0	0	0	0	0	0	0	0	1.0339355	0.033935547	0.29443359	-0.17480469	0.076416016	0.042724609	0	44330	0	0	0
634	635	635	Category G	-0.2277832	0.10791016	0.88793945	0.31005859	-0.25537109	-0.35327148	0	0	6/11/2017	6	11	2017	0:45:34	2734	0.1	0	45	34	0	0.059570313	3.3902344	-0.51196289	0.11621094	0.89306641	0.9909668	0.28417969	0	0	0	0	0	0	0	0	0	1.0361328	0.036132813	0.29785156	0.28417969	-0.008300781	-0.005126953	0	44330	0	0	0
635	636	636	Category G	-0.70776367	0.11987305	1.0439453	0.35766602	-0.2578125	-0.31762695	0	0	6/11/2017	6	11	2017	0:45:34	2734	0.2	0	45	34	0	0.059570313	3.3902344	-0.50708008	0.11694336	0.89160156	0.61523438	0.25170898	0	0	0	0	0	0	0	0	0	1.0324707	0.032470703	0.35546875	-0.20043945	0.002685547	0.15209961	0	44330	0	0	0
636	637	637	Category G	-0.50390625	0.23999023	0.89990234	0.25830078	-0.25219727	-0.38720703	0	0	6/11/2017	6	11	2017	0:45:34	2734	0.3	0	45	34	0	0.059570313	3.3902344	-0.51391602	0.11865234	0.89550781	0.19775391	0.12158203	0	0	0	0	0	0	0	0	0	1.0393066	0.039306641	0.13549805	0.010009766	0.12109375	0.004150391	0	44330	0	0	0
637	638	638	Category G	-0.31176758	0.10791016	0.79199219	0.28613281	-0.27587891	-0.35375977	0	0	6/11/2017	6	11	2017	0:45:34	2734	0.4	0	45	34	0	0.059570313	3.3902344	-0.51318359	0.11987305	0.89306641	0.098144531	0.22583008	0	0	0	0	0	0	0	0	0	1.0371094	0.037109375	0.31469727	0.20141602	-0.011962891	-0.10107422	0	44330	0	0	0
638	639	639	Category G	-0.51586914	0.047851563	0.98388672	0.3425293	-0.27270508	-0.32397461	0	0	6/11/2017	6	11	2017	0:45:34	2734	0.5	0	45	34	0	0.059570313	3.3902344	-0.50952148	0.12060547	0.89038086	0.41162109	0.1184082	0	0	0	0	0	0	0	0	0	1.032959	0.032958984	0.17236328	-0.006103516	-0.072753906	0.093261719	0	44330	0	0	0
639	640	640	Category G	-0.45581055	0.21582031	0.85180664	0.26049805	-0.24536133	-0.38525391	0	0	6/11/2017	6	11	2017	0:45:34	2734	0.6	0	45	34	0	0.059570313	3.3902344	-0.50976563	0.12182617	0.88989258	0.68188477	0.11474609	0	0	0	0	0	0	0	0	0	1.0327148	0.032714844	0.18603516	0.053955078	0.09375	-0.038085938	0	44330	0	0	0
640	641	641	Category G	-0.32397461	0.10791016	0.82788086	0.30810547	-0.25292969	-0.36279297	0	0	6/11/2017	6	11	2017	0:45:34	2734	0.7	0	45	34	0	0.059570313	3.3902344	-0.51245117	0.12524414	0.88964844	0.86181641	0.19921875	0	0	0	0	0	0	0	0	0	1.0341797	0.034179688	0.26782227	0.18847656	-0.017333984	-0.061767578	0	44330	0	0	0
641	642	642	Category G	-0.61181641	0.13183594	0.98388672	0.28491211	-0.23266602	-0.37792969	0	0	6/11/2017	6	11	2017	0:45:34	2734	0.8	0	45	34	0	0.059570313	3.3902344	-0.51416016	0.12451172	0.89111328	0.52709961	0.13476563	0	0	0	0	0	0	0	0	0	1.036377	0.036376953	0.19750977	-0.097412109	0.007080078	0.092529297	0	44330	0	0	0
642	643	643	Category G	-0.46777344	0.10791016	0.82788086	0.29003906	-0.2421875	-0.37060547	0	0	6/11/2017	6	11	2017	0:45:34	2734	0.9	0	45	34	0	0.059570313	3.3902344	-0.51367188	0.12451172	0.88867188	0.15039063	0.077880859	0	0	0	0	0	0	0	0	0	1.0339355	0.033935547	0.12329102	0.045898438	-0.016601563	-0.060791016	0	44330	0	0	0
643	644	644	Category G	-0.49194336	0.083984375	0.81591797	0.31201172	-0.23730469	-0.36767578	0	0	6/11/2017	6	11	2017	0:45:35	2735	0	0	45	35	0	0.059570313	3.3902344	-0.5144043	0.1237793	0.88720703	0.16430664	0.084716797	0	0	0	0	0	0	0	0	0	1.032959	0.032958984	0.13354492	0.022460938	-0.039794922	-0.071289063	0	44330	0	0	0
644	645	645	Category G	-0.57592773	0.095947266	0.95996094	0.34863281	-0.2565918	-0.33300781	0	0	6/11/2017	6	11	2017	0:45:35	2735	0.1	0	45	35	0	0.059570313	3.3902344	-0.50878906	0.125	0.88696289	0.45043945	0.10302734	0	0	0	0	0	0	0	0	0	1.0300293	0.030029297	0.16894531	-0.066894531	-0.029052734	0.072753906	0	44330	0	0	0
645	646	646	Category G	-0.56396484	0.15576172	0.92382813	0.27563477	-0.24438477	-0.38525391	0	0	6/11/2017	6	11	2017	0:45:35	2735	0.2	0	45	35	0	0.059570313	3.3902344	-0.51147461	0.12670898	0.88720703	0.93530273	0.070068359	0	0	0	0	0	0	0	0	0	1.0319824	0.031982422	0.11791992	-0.052246094	0.028808594	0.036376953	0	44330	0	0	0
646	647	647	Category G	-0.44384766	0.14379883	1.0319824	0.29980469	-0.2421875	-0.36572266	0	0	6/11/2017	6	11	2017	0:45:35	2735	0.3	0	45	35	0	0.059570313	3.3902344	-0.51000977	0.12646484	0.88769531	1.3151855	0.15966797	0	0	0	0	0	0	0	0	0	1.0314941	0.031494141	0.2277832	0.066162109	0.017089844	0.14404297	0	44330	0	0	0
647	648	648	Category G	-0.59985352	0.095947266	0.89990234	0.28515625	-0.23754883	-0.37915039	0	0	6/11/2017	6	11	2017	0:45:35	2735	0.4	0	45	35	0	0.059570313	3.3902344	-0.50952148	0.12646484	0.88842773	1.4187012	0.095703125	0	0	0	0	0	0	0	0	0	1.0319824	0.031982422	0.13183594	-0.090087891	-0.030517578	0.011230469	0	44330	0	0	0
648	649	649	Category G	-0.32397461	0.083984375	0.94799805	0.31567383	-0.2590332	-0.35473633	0	0	6/11/2017	6	11	2017	0:45:35	2735	0.5	0	45	35	0	0.059570313	3.3902344	-0.51220703	0.12841797	0.88891602	1.1494141	0.20214844	0	0	0	0	0	0	0	0	0	1.0339355	0.033935547	0.29150391	0.18823242	-0.044433594	0.058837891	0	44330	0	0	0
649	650	650	Category G	-0.64794922	0.15576172	0.98388672	0.30883789	-0.24707031	-0.36694336	0	0	6/11/2017	6	11	2017	0:45:35	2735	0.6	0	45	35	0	0.059570313	3.3902344	-0.50756836	0.13061523	0.88818359	0.85766602	0.17138672	0	0	0	0	0	0	0	0	0	1.0314941	0.031494141	0.26074219	-0.14013672	0.024902344	0.095458984	0	44330	0	0	0
650	651	651	Category G	-0.41992188	0.20385742	0.92382813	0.27978516	-0.25634766	-0.37915039	0	0	6/11/2017	6	11	2017	0:45:35	2735	0.7	0	45	35	0	0.059570313	3.3902344	-0.50830078	0.13110352	0.88891602	0.76635742	0.11962891	0	0	0	0	0	0	0	0	0	1.0324707	0.032470703	0.19580078	0.088378906	0.072509766	0.034667969	0	44330	0	0	0
651	652	652	Category G	-0.50390625	0.083984375	0.88793945	0.30395508	-0.25854492	-0.3659668	0	0	6/11/2017	6	11	2017	0:45:35	2735	0.8	0	45	35	0	0.059570313	3.3902344	-0.50878906	0.1315918	0.88916016	0.10742188	0.047851563	0	0	0	0	0	0	0	0	0	1.0327148	0.032714844	0.053955078	0.004882813	-0.047607422	-0.001220703	0	44330	0	0	0
652	653	653	Category G	-0.43188477	0.13183594	0.88793945	0.30908203	-0.25195313	-0.35327148	0	0	6/11/2017	6	11	2017	0:45:35	2735	0.9	0	45	35	0	0.059570313	3.3902344	-0.50805664	0.13305664	0.88842773	0.098388672	0.076171875	0	0	0	0	0	0	0	0	0	1.0319824	0.031982422	0.078125	0.076171875	-0.001220703	-0.000488281	0	44330	0	0	0
653	654	654	Category G	-0.47998047	0.13183594	0.85180664	0.31689453	-0.24755859	-0.35351563	0	0	6/11/2017	6	11	2017	0:45:36	2736	0	0	45	36	0	0.059570313	3.3902344	-0.50732422	0.13452148	0.88525391	0.20776367	0.043212891	0	0	0	0	0	0	0	0	0	1.0290527	0.029052734	0.063720703	0.02734375	-0.002685547	-0.033447266	0	44330	0	0	0
654	655	655	Category G	-0.55175781	0.071777344	0.95996094	0.29174805	-0.24682617	-0.37597656	0	0	6/11/2017	6	11	2017	0:45:36	2736	0.1	0	45	36	0	0.059570313	3.3902344	-0.51220703	0.13574219	0.88574219	0.34570313	0.10546875	0	0	0	0	0	0	0	0	0	1.0322266	0.032226563	0.17749023	-0.039306641	-0.063964844	0.073974609	0	44330	0	0	0
655	656	656	Category G	-0.34790039	0.083984375	0.81591797	0.29907227	-0.24707031	-0.36376953	0	0	6/11/2017	6	11	2017	0:45:36	2736	0.2	0	45	36	0	0.059570313	3.3902344	-0.51196289	0.13769531	0.88549805	0.27832031	0.1862793	0	0	0	0	0	0	0	0	0	1.0322266	0.032226563	0.28759766	0.1640625	-0.053710938	-0.069580078	0	44330	0	0	0
656	657	657	Category G	-0.46777344	0.14379883	0.81591797	0.34667969	-0.25170898	-0.33398438	0	0	6/11/2017	6	11	2017	0:45:36	2736	0.3	0	45	36	0	0.059570313	3.3902344	-0.51708984	0.13964844	0.88867188	0.22485352	0.088134766	0	0	0	0	0	0	0	0	0	1.0375977	0.037597656	0.1262207	0.049316406	0.00390625	-0.072753906	0	44330	0	0	0
657	658	658	Category G	-0.52783203	0.083984375	0.94799805	0.296875	-0.2434082	-0.36962891	0	0	6/11/2017	6	11	2017	0:45:36	2736	0.4	0	45	36	0	0.059570313	3.3902344	-0.51391602	0.13989258	0.8840332	0.026611328	0.0859375	0	0	0	0	0	0	0	0	0	1.0322266	0.032226563	0.13354492	-0.013671875	-0.055908203	0.063720703	0	44330	0	0	0
658	659	659	Category G	-0.50390625	0.10791016	0.98388672	0.30322266	-0.24145508	-0.36572266	0	0	6/11/2017	6	11	2017	0:45:36	2736	0.5	0	45	36	0	0.059570313	3.3902344	-0.51904297	0.14233398	0.88525391	0.17358398	0.10546875	0	0	0	0	0	0	0	0	0	1.0361328	0.036132813	0.14819336	0.015136719	-0.034423828	0.098388672	0	44330	0	0	0
659	660	660	Category G	-0.34790039	0.10791016	0.69580078	0.29321289	-0.2565918	-0.37084961	0	0	6/11/2017	6	11	2017	0:45:36	2736	0.6	0	45	36	0	0.059570313	3.3902344	-0.5144043	0.14355469	0.88549805	0.25805664	0.25488281	0	0	0	0	0	0	0	0	0	1.0341797	0.034179688	0.39208984	0.16650391	-0.035644531	-0.18969727	0	44330	0	0	0
660	661	661	Category G	-0.43188477	0.095947266	0.85180664	0.34692383	-0.2565918	-0.32714844	0	0	6/11/2017	6	11	2017	0:45:36	2736	0.7	0	45	36	0	0.059570313	3.3902344	-0.52148438	0.14379883	0.88842773	0.001953125	0.10791016	0	0	0	0	0	0	0	0	0	1.0400391	0.040039063	0.17431641	0.089599609	-0.047851563	-0.036621094	0	44330	0	0	0
661	662	662	Category G	-0.53979492	0.17993164	0.97192383	0.27880859	-0.25415039	-0.38012695	0	0	6/11/2017	6	11	2017	0:45:36	2736	0.8	0	45	36	0	0.059570313	3.3902344	-0.51538086	0.14355469	0.88256836	0.078857422	0.099121094	0	0	0	0	0	0	0	0	0	1.0322266	0.032226563	0.1496582	-0.024169922	0.036132813	0.089111328	0	44330	0	0	0
662	663	663	Category G	-0.39599609	0.11987305	0.85180664	0.30566406	-0.25878906	-0.36376953	0	0	6/11/2017	6	11	2017	0:45:36	2736	0.9	0	45	36	0	0.059570313	3.3902344	-0.52124023	0.14428711	0.88720703	0.4465332	0.13256836	0	0	0	0	0	0	0	0	0	1.0390625	0.0390625	0.18530273	0.12524414	-0.024414063	-0.035400391	0	44330	0	0	0
663	664	664	Category G	-0.68383789	0.19189453	0.94799805	0.28857422	-0.24975586	-0.36474609	0	0	6/11/2017	6	11	2017	0:45:37	2737	0	0	45	37	0	0.059570313	3.3902344	-0.52075195	0.14453125	0.88574219	0.71801758	0.18041992	0	0	0	0	0	0	0	0	0	1.0378418	0.037841797	0.27197266	-0.1628418	0.047119141	0.062011719	0	44330	0	0	0
664	665	665	Category G	-0.35986328	0.13183594	0.76782227	0.30419922	-0.26513672	-0.36108398	0	0	6/11/2017	6	11	2017	0:45:37	2737	0.1	0	45	37	0	0.059570313	3.3902344	-0.51611328	0.14428711	0.88134766	0.98754883	0.19360352	0	0	0	0	0	0	0	0	0	1.0314941	0.031494141	0.2824707	0.15625	-0.012451172	-0.11352539	0	44330	0	0	0
665	666	666	Category G	-0.69580078	0.16796875	1.0559082	0.34545898	-0.25878906	-0.32275391	0	0	6/11/2017	6	11	2017	0:45:37	2737	0.2	0	45	37	0	0.059570313	3.3918457	-0.52148438	0.14428711	0.8815918	1.3776855	0.24731445	0	0	0	0	0	0	0	0	0	1.0344238	0.034423828	0.37182617	-0.17407227	0.0234375	0.17407227	0	44330	0	0	0
666	667	667	Category G	-0.52783203	0.19189453	0.88793945	0.27709961	-0.25268555	-0.37695313	0	0	6/11/2017	6	11	2017	0:45:37	2737	0.3	0	45	37	0	0.059570313	3.3918457	-0.52001953	0.14404297	0.88085938	1.470459	0.048828125	0	0	0	0	0	0	0	0	0	1.0332031	0.033203125	0.062255859	-0.007568359	0.047607422	0.006835938	0	44330	0	0	0
667	668	668	Category G	-0.39599609	0.095947266	0.81591797	0.31079102	-0.26928711	-0.34863281	0	0	6/11/2017	6	11	2017	0:45:37	2737	0.4	0	45	37	0	0.059570313	3.3918457	-0.52294922	0.14575195	0.88330078	1.8076172	0.15209961	0	0	0	0	0	0	0	0	0	1.0368652	0.036865234	0.24438477	0.12695313	-0.049804688	-0.067382813	0	44330	0	0	0
668	669	669	Category G	-0.57592773	0.16796875	1.0078125	0.30517578	-0.26245117	-0.3527832	0	0	6/11/2017	6	11	2017	0:45:37	2737	0.5	0	45	37	0	0.059570313	3.3918457	-0.52441406	0.14672852	0.8828125	1.8798828	0.13671875	0	0	0	0	0	0	0	0	0	1.0373535	0.037353516	0.19750977	-0.051269531	0.020996094	0.12475586	0	44330	0	0	0
669	670	670	Category G	-0.32397461	0.17993164	0.91186523	0.2800293	-0.25854492	-0.375	0	0	6/11/2017	6	11	2017	0:45:37	2737	0.6	0	45	37	0	0.059570313	3.3918457	-0.52172852	0.14697266	0.87939453	1.675293	0.203125	0	0	0	0	0	0	0	0	0	1.0332031	0.033203125	0.26293945	0.19775391	0.032714844	0.032226563	0	44330	0	0	0
670	671	671	Category G	-0.51586914	0.19189453	0.98388672	0.30859375	-0.25708008	-0.35058594	0	0	6/11/2017	6	11	2017	0:45:37	2737	0.7	0	45	37	0	0.059570313	3.3918457	-0.52636719	0.14697266	0.87939453	1.4106445	0.11401367	0	0	0	0	0	0	0	0	0	1.0354004	0.035400391	0.15966797	0.010498047	0.044677734	0.10424805	0	44330	0	0	0
671	672	672	Category G	-0.41992188	0.047851563	0.86376953	0.2800293	-0.25610352	-0.37402344	0	0	6/11/2017	6	11	2017	0:45:37	2737	0.8	0	45	37	0	0.059570313	3.3918457	-0.52978516	0.14746094	0.88012695	1.0722656	0.14916992	0	0	0	0	0	0	0	0	0	1.0378418	0.037841797	0.22607422	0.10986328	-0.099609375	-0.016357422	0	44330	0	0	0
672	673	673	Category G	-0.68383789	0.21582031	1.0439453	0.31835938	-0.26245117	-0.34741211	0	0	6/11/2017	6	11	2017	0:45:37	2737	0.9	0	45	37	0	0.059570313	3.3918457	-0.53173828	0.14819336	0.87915039	0.76025391	0.23388672	0	0	0	0	0	0	0	0	0	1.0380859	0.038085938	0.3840332	-0.15185547	0.067382813	0.16455078	0	44330	0	0	0
673	674	674	Category G	-0.77978516	0.17993164	0.92382813	0.28271484	-0.2590332	-0.36816406	0	0	6/11/2017	6	11	2017	0:45:38	2738	0	0	45	38	0	0.059570313	3.3918457	-0.53540039	0.15063477	0.87719727	0.30712891	0.25024414	0	0	0	0	0	0	0	0	0	1.0385742	0.038574219	0.31982422	-0.24414063	0.029052734	0.046386719	0	44330	0	0	0
674	675	675	Category G	-0.14379883	0.095947266	0.73193359	0.38037109	-0.265625	-0.2890625	0	0	6/11/2017	6	11	2017	0:45:38	2738	0.1	0	45	38	0	0.059570313	3.3918457	-0.53417969	0.15063477	0.87524414	0.18066406	0.41943359	0	0	0	0	0	0	0	0	0	1.036377	0.036376953	0.58862305	0.39038086	-0.0546875	-0.14331055	0	44330	0	0	0
675	676	676	Category G	-1.0559082	0.17993164	1.1879883	0.37280273	-0.27636719	-0.29345703	0	0	6/11/2017	6	11	2017	0:45:38	2738	0.2	0	45	38	0	0.059570313	3.3918457	-0.54492188	0.15161133	0.87548828	0.14941406	0.59936523	0	0	0	0	0	0	0	0	0	1.0422363	0.042236328	0.85131836	-0.51074219	0.028076172	0.31225586	0	44330	0	0	0
676	677	677	Category G	-0.49194336	0.15576172	0.68383789	0.31054688	-0.26000977	-0.34741211	0	0	6/11/2017	6	11	2017	0:45:38	2738	0.3	0	45	38	0	0.059570313	3.3918457	-0.54223633	0.15283203	0.87060547	0.12963867	0.19360352	0	0	0	0	0	0	0	0	0	1.0371094	0.037109375	0.23999023	0.050292969	0.002685547	-0.18676758	0	44330	0	0	0
677	678	678	Category G	-0.25195313	0.15576172	0.64794922	0.38745117	-0.30566406	-0.25585938	0	0	6/11/2017	6	11	2017	0:45:38	2738	0.4	0	45	38	0	0.059570313	3.3918457	-0.54589844	0.15185547	0.86889648	0.039550781	0.36791992	0	0	0	0	0	0	0	0	0	1.0375977	0.037597656	0.51879883	0.29394531	0.003662109	-0.22094727	0	44330	0	0	0
678	679	679	Category G	-0.69580078	0.2277832	0.88793945	0.35668945	-0.29052734	-0.28442383	0	0	6/11/2017	6	11	2017	0:45:38	2738	0.5	0	45	38	0	0.059570313	3.3918457	-0.55200195	0.15283203	0.86889648	0.1887207	0.1628418	0	0	0	0	0	0	0	0	0	1.0407715	0.040771484	0.23706055	-0.14355469	0.074707031	0.018798828	0	44330	0	0	0
679	680	680	Category G	-0.50390625	0.2277832	0.75585938	0.33447266	-0.29467773	-0.31201172	0	0	6/11/2017	6	11	2017	0:45:38	2738	0.6	0	45	38	0	0.059570313	3.3918457	-0.55297852	0.15405273	0.86669922	0.11669922	0.14160156	0	0	0	0	0	0	0	0	0	1.0395508	0.039550781	0.23339844	0.049072266	0.073486328	-0.11083984	0	44330	0	0	0
680	681	681	Category G	-0.50390625	0.035888672	0.83984375	0.31176758	-0.27026367	-0.34130859	0	0	6/11/2017	6	11	2017	0:45:38	2738	0.7	0	45	38	0	0.059570313	3.3918457	-0.55712891	0.15332031	0.86499023	0.27661133	0.13134766	0	0	0	0	0	0	0	0	0	1.0402832	0.040283203	0.19604492	0.053222656	-0.11743164	-0.025146484	0	44330	0	0	0
681	682	682	Category G	-0.59985352	0.15576172	0.671875	0.37304688	-0.296875	-0.2824707	0	0	6/11/2017	6	11	2017	0:45:38	2738	0.8	0	45	38	0	0.059570313	3.3918457	-0.56005859	0.15429688	0.86303711	0.46655273	0.1953125	0	0	0	0	0	0	0	0	0	1.0402832	0.040283203	0.23217773	-0.039550781	0.001220703	-0.19116211	0	44330	0	0	0
682	683	683	Category G	-0.35986328	0.13183594	0.79199219	0.32836914	-0.28222656	-0.32226563	0	0	6/11/2017	6	11	2017	0:45:38	2738	0.9	0	45	38	0	0.059570313	3.3918457	-0.56274414	0.1550293	0.86083984	0.34277344	0.21557617	0	0	0	0	0	0	0	0	0	1.0400391	0.040039063	0.29492188	0.20288086	-0.023193359	-0.068847656	0	44330	0	0	0
683	684	684	Category G	-0.6237793	0.17993164	1.0078125	0.35009766	-0.28271484	-0.31616211	0	0	6/11/2017	6	11	2017	0:45:39	2739	0	0	45	39	0	0.059570313	3.3918457	-0.56396484	0.15625	0.85961914	0.60620117	0.16113281	0	0	0	0	0	0	0	0	0	1.0400391	0.040039063	0.23120117	-0.059570313	0.0234375	0.14794922	0	44330	0	0	0
684	685	685	Category G	-0.68383789	0.095947266	0.80395508	0.28051758	-0.27294922	-0.36425781	0	0	6/11/2017	6	11	2017	0:45:39	2739	0.1	0	45	39	0	0.059570313	3.3918457	-0.56640625	0.1574707	0.86010742	1.0678711	0.14404297	0	0	0	0	0	0	0	0	0	1.0419922	0.041992188	0.23535156	-0.1171875	-0.061523438	-0.056152344	0	44330	0	0	0
685	686	686	Category G	-0.44384766	0.13183594	1.0197754	0.33203125	-0.31616211	-0.30712891	0	0	6/11/2017	6	11	2017	0:45:39	2739	0.2	0	45	39	0	0.059570313	3.3918457	-0.56567383	0.15893555	0.85839844	0.97094727	0.20385742	0	0	0	0	0	0	0	0	0	1.0402832	0.040283203	0.31030273	0.12182617	-0.027099609	0.16113281	0	44330	0	0	0
686	687	687	Category G	-0.76782227	0.17993164	0.95996094	0.33227539	-0.28588867	-0.32519531	0	0	6/11/2017	6	11	2017	0:45:39	2739	0.3	0	45	39	0	0.059570313	3.3918457	-0.56445313	0.15942383	0.8581543	0.78125	0.22802734	0	0	0	0	0	0	0	0	0	1.0395508	0.039550781	0.32519531	-0.203125	0.020263672	0.1015625	0	44330	0	0	0
687	688	688	Category G	-0.77978516	0.14379883	0.89990234	0.30444336	-0.27880859	-0.34057617	0	0	6/11/2017	6	11	2017	0:45:39	2739	0.4	0	45	39	0	0.059570313	3.3918457	-0.56689453	0.15991211	0.85693359	0.75195313	0.2175293	0	0	0	0	0	0	0	0	0	1.0400391	0.040039063	0.27148438	-0.21264648	-0.016113281	0.042724609	0	44330	0	0	0
688	689	689	Category G	-0.25195313	0.17993164	0.69580078	0.34521484	-0.29736328	-0.29907227	0	0	6/11/2017	6	11	2017	0:45:39	2739	0.5	0	45	39	0	0.059570313	3.3918457	-0.56469727	0.16113281	0.85717773	0.90844727	0.35253906	0	0	0	0	0	0	0	0	0	1.0390625	0.0390625	0.49316406	0.31274414	0.018554688	-0.16137695	0	44330	0	0	0
689	690	690	Category G	-0.64794922	0.19189453	0.92382813	0.35546875	-0.30517578	-0.27563477	0	0	6/11/2017	6	11	2017	0:45:39	2739	0.6	0	45	39	0	0.059570313	3.3918457	-0.56860352	0.16235352	0.85791016	1.034668	0.10693359	0	0	0	0	0	0	0	0	0	1.0419922	0.041992188	0.17431641	-0.079101563	0.029296875	0.065673828	0	44330	0	0	0
690	691	691	Category G	-0.68383789	0.23999023	0.93579102	0.31518555	-0.28759766	-0.33959961	0	0	6/11/2017	6	11	2017	0:45:39	2739	0.7	0	45	39	0	0.059570313	3.3918457	-0.56469727	0.16088867	0.85571289	0.94311523	0.16357422	0	0	0	0	0	0	0	0	0	1.0378418	0.037841797	0.27783203	-0.11889648	0.078857422	0.079833984	0	44330	0	0	0
691	692	692	Category G	-0.50390625	0.19189453	0.77978516	0.31323242	-0.2800293	-0.33349609	0	0	6/11/2017	6	11	2017	0:45:39	2739	0.8	0	45	39	0	0.059570313	3.3918457	-0.56762695	0.16064453	0.85644531	1.0373535	0.10449219	0	0	0	0	0	0	0	0	0	1.0397949	0.039794922	0.17163086	0.063720703	0.031005859	-0.076660156	0	44330	0	0	0
692	693	693	Category G	-0.38378906	0.16796875	0.61181641	0.35693359	-0.29980469	-0.28564453	0	0	6/11/2017	6	11	2017	0:45:39	2739	0.9	0	45	39	0	0.059570313	3.3918457	-0.56665039	0.16186523	0.85620117	1.1513672	0.30541992	0	0	0	0	0	0	0	0	0	1.0395508	0.039550781	0.43334961	0.18286133	0.005859375	-0.24438477	0	44330	0	0	0
693	694	694	Category G	-0.82788086	0.23999023	0.97192383	0.36206055	-0.29321289	-0.28149414	0	0	6/11/2017	6	11	2017	0:45:40	2740	0	0	45	40	0	0.059570313	3.3918457	-0.56665039	0.16259766	0.85717773	1.0974121	0.29516602	0	0	0	0	0	0	0	0	0	1.0405273	0.040527344	0.45288086	-0.26098633	0.077148438	0.11450195	0	44330	0	0	0
694	695	695	Category G	-0.44384766	0.20385742	0.81591797	0.31616211	-0.28759766	-0.33447266	0	0	6/11/2017	6	11	2017	0:45:40	2740	0.1	0	45	40	0	0.059570313	3.3918457	-0.56982422	0.1628418	0.85864258	0.92114258	0.13916016	0	0	0	0	0	0	0	0	0	1.043457	0.043457031	0.20996094	0.12597656	0.040771484	-0.042724609	0	44330	0	0	0
695	696	696	Category G	-0.70776367	0.20385742	0.94799805	0.32788086	-0.28540039	-0.31201172	0	0	6/11/2017	6	11	2017	0:45:40	2740	0.2	0	45	40	0	0.059570313	3.3918457	-0.56518555	0.1640625	0.85668945	0.76245117	0.17358398	0	0	0	0	0	0	0	0	0	1.0393066	0.039306641	0.27319336	-0.14233398	0.039550781	0.091064453	0	44330	0	0	0
696	697	697	Category G	-0.35986328	0.13183594	0.671875	0.33618164	-0.29736328	-0.31640625	0	0	6/11/2017	6	11	2017	0:45:40	2740	0.3	0	45	40	0	0.059570313	3.3918457	-0.56567383	0.1640625	0.85839844	0.60498047	0.27978516	0	0	0	0	0	0	0	0	0	1.0410156	0.041015625	0.42480469	0.20581055	-0.032226563	-0.18652344	0	44330	0	0	0
697	698	698	Category G	-0.74389648	0.27587891	0.95996094	0.35302734	-0.29052734	-0.29882813	0	0	6/11/2017	6	11	2017	0:45:40	2740	0.4	0	45	40	0	0.059570313	3.3918457	-0.56860352	0.16430664	0.86083984	0.20996094	0.22998047	0	0	0	0	0	0	0	0	0	1.0446777	0.044677734	0.38549805	-0.17504883	0.11132813	0.098876953	0	44330	0	0	0
698	699	699	Category G	-0.43188477	0.17993164	0.92382813	0.28930664	-0.2878418	-0.35620117	0	0	6/11/2017	6	11	2017	0:45:40	2740	0.5	0	45	40	0	0.059570313	3.3918457	-0.56298828	0.16259766	0.85693359	0.26220703	0.14819336	0	0	0	0	0	0	0	0	0	1.0380859	0.038085938	0.21508789	0.13110352	0.017089844	0.066650391	0	44330	0	0	0
699	700	700	Category G	-0.92382813	0.10791016	1.0078125	0.32348633	-0.28881836	-0.32421875	0	0	6/11/2017	6	11	2017	0:45:40	2740	0.6	0	45	40	0	0.059570313	3.3918457	-0.56787109	0.16333008	0.85742188	0.68237305	0.39013672	0	0	0	0	0	0	0	0	0	1.0412598	0.041259766	0.56152344	-0.35571289	-0.055419922	0.15014648	0	44330	0	0	0
700	701	701	Category G	-0.29980469	0.16796875	0.65991211	0.35717773	-0.27905273	-0.30151367	0	0	6/11/2017	6	11	2017	0:45:40	2740	0.7	0	45	40	0	0.059570313	3.3918457	-0.56982422	0.16455078	0.85961914	1.0959473	0.3359375	0	0	0	0	0	0	0	0	0	1.0444336	0.044433594	0.47314453	0.27001953	0.003173828	-0.19970703	0	44330	0	0	0
701	702	702	Category G	-0.80395508	0.16796875	1.0197754	0.37109375	-0.27709961	-0.30151367	0	0	6/11/2017	6	11	2017	0:45:40	2740	0.8	0	45	40	0	0.059570313	3.3918457	-0.57177734	0.16333008	0.86083984	1.439209	0.28100586	0	0	0	0	0	0	0	0	0	1.0463867	0.046386719	0.39526367	-0.23193359	0.004394531	0.15869141	0	44330	0	0	0
702	703	703	Category G	-0.70776367	0.20385742	0.91186523	0.29907227	-0.26708984	-0.34985352	0	0	6/11/2017	6	11	2017	0:45:40	2740	0.9	0	45	40	0	0.059570313	3.3918457	-0.57373047	0.16381836	0.86083984	1.748291	0.1484375	0	0	0	0	0	0	0	0	0	1.0476074	0.047607422	0.22436523	-0.13378906	0.039794922	0.05078125	0	44330	0	0	0
703	704	704	Category G	-0.32397461	0.13183594	0.68383789	0.33398438	-0.26831055	-0.33105469	0	0	6/11/2017	6	11	2017	0:45:41	2741	0	0	45	41	0	0.059570313	3.3918457	-0.5703125	0.16333008	0.85961914	1.7148438	0.30419922	0	0	0	0	0	0	0	0	0	1.0444336	0.044433594	0.45385742	0.24633789	-0.031494141	-0.17578125	0	44330	0	0	0
704	705	705	Category G	-0.59985352	0.13183594	0.76782227	0.38598633	-0.28637695	-0.26586914	0	0	6/11/2017	6	11	2017	0:45:41	2741	0.1	0	45	41	0	0.059570313	3.3918457	-0.57202148	0.16137695	0.86132813	1.659668	0.10180664	0	0	0	0	0	0	0	0	0	1.0463867	0.046386719	0.15063477	-0.027587891	-0.029541016	-0.093505859	0	44330	0	0	0
705	706	706	Category G	-0.6237793	0.16796875	0.93579102	0.35888672	-0.26196289	-0.3125	0	0	6/11/2017	6	11	2017	0:45:41	2741	0.2	0	45	41	0	0.059570313	3.3918457	-0.57421875	0.16210938	0.86352539	1.5930176	0.087646484	0	0	0	0	0	0	0	0	0	1.0495605	0.049560547	0.12719727	-0.049316406	0.005615234	0.072021484	0	44330	0	0	0
706	707	707	Category G	-0.58789063	0.19189453	0.92382813	0.32788086	-0.26904297	-0.33447266	0	0	6/11/2017	6	11	2017	0:45:41	2741	0.3	0	45	41	0	0.059570313	3.3918457	-0.57446289	0.16137695	0.86230469	1.3376465	0.069824219	0	0	0	0	0	0	0	0	0	1.048584	0.048583984	0.10498047	-0.013183594	0.030273438	0.061279297	0	44330	0	0	0
707	708	708	Category G	-0.73193359	0.23999023	0.93579102	0.31616211	-0.26538086	-0.34350586	0	0	6/11/2017	6	11	2017	0:45:41	2741	0.4	0	45	41	0	0.059570313	3.3918457	-0.57275391	0.15942383	0.85839844	1.206543	0.1940918	0	0	0	0	0	0	0	0	0	1.0444336	0.044433594	0.31640625	-0.15893555	0.080322266	0.077148438	0	44330	0	0	0
708	709	709	Category G	-0.19189453	0.11987305	0.65991211	0.33056641	-0.27319336	-0.328125	0	0	6/11/2017	6	11	2017	0:45:41	2741	0.5	0	45	41	0	0.059570313	3.3918457	-0.57324219	0.16064453	0.85913086	0.94702148	0.43212891	0	0	0	0	0	0	0	0	0	1.045166	0.045166016	0.62158203	0.38134766	-0.040771484	-0.19921875	0	44330	0	0	0
709	710	710	Category G	-0.80395508	0.10791016	0.85180664	0.38208008	-0.31982422	-0.23608398	0	0	6/11/2017	6	11	2017	0:45:41	2741	0.6	0	45	41	0	0.059570313	3.3918457	-0.57446289	0.16088867	0.8581543	0.61254883	0.23535156	0	0	0	0	0	0	0	0	0	1.045166	0.045166016	0.28881836	-0.22924805	-0.052978516	-0.006347656	0	44330	0	0	0
710	711	711	Category G	-0.7199707	0.21582031	0.93579102	0.35205078	-0.29443359	-0.29882813	0	0	6/11/2017	6	11	2017	0:45:41	2741	0.7	0	45	41	0	0.059570313	3.3918457	-0.57666016	0.15844727	0.85888672	0.38867188	0.17211914	0	0	0	0	0	0	0	0	0	1.0466309	0.046630859	0.27709961	-0.14306641	0.057128906	0.076660156	0	44330	0	0	0
711	712	712	Category G	-0.671875	0.16796875	0.73193359	0.33447266	-0.29223633	-0.30786133	0	0	6/11/2017	6	11	2017	0:45:41	2741	0.8	0	45	41	0	0.059570313	3.3918457	-0.57446289	0.15673828	0.85424805	0.32226563	0.15649414	0	0	0	0	0	0	0	0	0	1.0412598	0.041259766	0.23046875	-0.097167969	0.010986328	-0.12231445	0	44330	0	0	0
712	713	713	Category G	-0.58789063	0.13183594	0.76782227	0.39160156	-0.28955078	-0.25390625	0	0	6/11/2017	6	11	2017	0:45:41	2741	0.9	0	45	41	0	0.059570313	3.3918457	-0.58154297	0.15722656	0.85693359	0.20117188	0.093017578	0	0	0	0	0	0	0	0	0	1.0476074	0.047607422	0.12084961	-0.006103516	-0.025390625	-0.089111328	0	44330	0	0	0
713	714	714	Category G	-0.58789063	0.17993164	0.79199219	0.37158203	-0.28417969	-0.28320313	0	0	6/11/2017	6	11	2017	0:45:42	2742	0	0	45	42	0	0.059570313	3.3918457	-0.5769043	0.15600586	0.85253906	0.11010742	0.065917969	0	0	0	0	0	0	0	0	0	1.0412598	0.041259766	0.094970703	-0.010742188	0.023681641	-0.060546875	0	44330	0	0	0
714	715	715	Category G	-1.079834	0.20385742	0.89990234	0.37402344	-0.28125	-0.28027344	0	0	6/11/2017	6	11	2017	0:45:42	2742	0.1	0	45	42	0	0.059570313	3.3918457	-0.57714844	0.15429688	0.85595703	0.15771484	0.5065918	0	0	0	0	0	0	0	0	0	1.0439453	0.043945313	0.59545898	-0.50244141	0.049316406	0.043701172	0	44330	0	0	0
715	716	716	Category G	-0.50390625	0.21582031	0.65991211	0.36743164	-0.27441406	-0.29101563	0	0	6/11/2017	6	11	2017	0:45:42	2742	0.2	0	45	42	0	0.059570313	3.3918457	-0.58398438	0.15429688	0.85839844	0.37182617	0.22290039	0	0	0	0	0	0	0	0	0	1.0498047	0.049804688	0.34033203	0.080078125	0.061279297	-0.19848633	0	44330	0	0	0
716	717	717	Category G	-0.79199219	0.15576172	0.76782227	0.40478516	-0.28393555	-0.25146484	0	0	6/11/2017	6	11	2017	0:45:42	2742	0.3	0	45	42	0	0.059570313	3.3918457	-0.57641602	0.15332031	0.85424805	0.73217773	0.23217773	0	0	0	0	0	0	0	0	0	1.041748	0.041748047	0.30419922	-0.21533203	0.002197266	-0.086425781	0	44330	0	0	0
717	718	718	Category G	-0.80395508	0.19189453	0.79199219	0.38330078	-0.26660156	-0.28613281	0	0	6/11/2017	6	11	2017	0:45:42	2742	0.4	0	45	42	0	0.059570313	3.3918457	-0.57714844	0.15234375	0.85595703	0.82666016	0.23876953	0	0	0	0	0	0	0	0	0	1.0437012	0.043701172	0.33007813	-0.2265625	0.039306641	-0.063964844	0	44330	0	0	0
718	719	719	Category G	-0.58789063	0.14379883	0.79199219	0.38696289	-0.27099609	-0.28613281	0	0	6/11/2017	6	11	2017	0:45:42	2742	0.5	0	45	42	0	0.059570313	3.3918457	-0.58032227	0.15209961	0.85864258	0.90429688	0.067626953	0	0	0	0	0	0	0	0	0	1.0476074	0.047607422	0.082275391	-0.007324219	-0.008300781	-0.066650391	0	44330	0	0	0
719	720	720	Category G	-0.77978516	0.15576172	0.7199707	0.4152832	-0.2800293	-0.22802734	0	0	6/11/2017	6	11	2017	0:45:42	2742	0.6	0	45	42	0	0.059570313	3.3918457	-0.57885742	0.15014648	0.85913086	1.0917969	0.24438477	0	0	0	0	0	0	0	0	0	1.046875	0.046875	0.34545898	-0.20068359	0.005371094	-0.13916016	0	44330	0	0	0
720	721	721	Category G	-0.56396484	0.19189453	0.671875	0.40332031	-0.2746582	-0.25366211	0	0	6/11/2017	6	11	2017	0:45:42	2742	0.7	0	45	42	0	0.059570313	3.3918457	-0.57836914	0.14868164	0.86010742	1.043457	0.19360352	0	0	0	0	0	0	0	0	0	1.0473633	0.047363281	0.24584961	0.014404297	0.04296875	-0.18823242	0	44330	0	0	0
721	722	722	Category G	-0.82788086	0.17993164	0.80395508	0.3815918	-0.27148438	-0.28320313	0	0	6/11/2017	6	11	2017	0:45:42	2742	0.8	0	45	42	0	0.059570313	3.3918457	-0.57885742	0.14941406	0.85888672	0.80322266	0.25683594	0	0	0	0	0	0	0	0	0	1.0466309	0.046630859	0.33447266	-0.2487793	0.030273438	-0.054931641	0	44330	0	0	0
722	723	723	Category G	-0.56396484	0.20385742	0.74389648	0.36108398	-0.27514648	-0.30151367	0	0	6/11/2017	6	11	2017	0:45:42	2742	0.9	0	45	42	0	0.059570313	3.3918457	-0.58007813	0.14770508	0.86352539	0.41381836	0.13305664	0	0	0	0	0	0	0	0	0	1.0507813	0.05078125	0.19189453	0.016113281	0.055908203	-0.11962891	0	44330	0	0	0
723	724	724	Category G	-0.68383789	0.19189453	0.85180664	0.3671875	-0.27050781	-0.29443359	0	0	6/11/2017	6	11	2017	0:45:43	2743	0	0	45	43	0	0.059570313	3.3918457	-0.58300781	0.14794922	0.86474609	0.062744141	0.11035156	0	0	0	0	0	0	0	0	0	1.0534668	0.053466797	0.15722656	-0.10058594	0.043701172	-0.012939453	0	44330	0	0	0
724	725	725	Category G	-0.52783203	0.20385742	0.81591797	0.36108398	-0.29150391	-0.29467773	0	0	6/11/2017	6	11	2017	0:45:43	2743	0.1	0	45	43	0	0.059570313	3.3918457	-0.58203125	0.14624023	0.86230469	0.17529297	0.091552734	0	0	0	0	0	0	0	0	0	1.0505371	0.050537109	0.15820313	0.054199219	0.057373047	-0.046386719	0	44330	0	0	0
725	726	726	Category G	-0.45581055	0.20385742	0.91186523	0.35449219	-0.28540039	-0.29370117	0	0	6/11/2017	6	11	2017	0:45:43	2743	0.2	0	45	43	0	0.059570313	3.3918457	-0.58227539	0.14624023	0.86157227	0.57373047	0.14770508	0	0	0	0	0	0	0	0	0	1.050293	0.050292969	0.23413086	0.12646484	0.057373047	0.050048828	0	44330	0	0	0
726	727	727	Category G	-0.64794922	0.16796875	0.93579102	0.29833984	-0.29248047	-0.35205078	0	0	6/11/2017	6	11	2017	0:45:43	2743	0.3	0	45	43	0	0.059570313	3.3918457	-0.58569336	0.14624023	0.85888672	0.99511719	0.10083008	0	0	0	0	0	0	0	0	0	1.0498047	0.049804688	0.16040039	-0.062011719	0.021484375	0.076660156	0	44330	0	0	0
727	728	728	Category G	-0.43188477	0.19189453	0.91186523	0.29101563	-0.26464844	-0.35668945	0	0	6/11/2017	6	11	2017	0:45:43	2743	0.4	0	45	43	0	0.059570313	3.3918457	-0.58056641	0.14624023	0.85864258	1.2775879	0.16430664	0	0	0	0	0	0	0	0	0	1.046875	0.046875	0.24731445	0.14868164	0.045410156	0.052978516	0	44330	0	0	0
728	729	729	Category G	-0.6237793	0.19189453	1.0078125	0.265625	-0.26293945	-0.37426758	0	0	6/11/2017	6	11	2017	0:45:43	2743	0.5	0	45	43	0	0.059570313	3.3918457	-0.58276367	0.14575195	0.85961914	1.392334	0.16015625	0	0	0	0	0	0	0	0	0	1.0488281	0.048828125	0.23486328	-0.040771484	0.045898438	0.14794922	0	44330	0	0	0
729	730	730	Category G	-0.3359375	0.035888672	0.81591797	0.33154297	-0.27099609	-0.33959961	0	0	6/11/2017	6	11	2017	0:45:43	2743	0.6	0	45	43	0	0.059570313	3.3918457	-0.58227539	0.14477539	0.86230469	1.4672852	0.27319336	0	0	0	0	0	0	0	0	0	1.0505371	0.050537109	0.40185547	0.24633789	-0.10888672	-0.046386719	0	44330	0	0	0
730	731	731	Category G	-0.64794922	0.17993164	0.97192383	0.34106445	-0.26269531	-0.32104492	0	0	6/11/2017	6	11	2017	0:45:43	2743	0.7	0	45	43	0	0.059570313	3.3918457	-0.58349609	0.14453125	0.86328125	1.6459961	0.13085938	0	0	0	0	0	0	0	0	0	1.052002	0.052001953	0.20800781	-0.064208984	0.03515625	0.10839844	0	44330	0	0	0
731	732	732	Category G	-0.43188477	0.17993164	0.87597656	0.27954102	-0.26757813	-0.37231445	0	0	6/11/2017	6	11	2017	0:45:43	2743	0.8	0	45	43	0	0.059570313	3.3918457	-0.57910156	0.14208984	0.86279297	1.4707031	0.15258789	0	0	0	0	0	0	0	0	0	1.0488281	0.048828125	0.19824219	0.1472168	0.037597656	0.012939453	0	44330	0	0	0
732	733	733	Category G	-0.44384766	0.19189453	0.95996094	0.28198242	-0.2644043	-0.36401367	0	0	6/11/2017	6	11	2017	0:45:43	2743	0.9	0	45	43	0	0.059570313	3.3918457	-0.57958984	0.14257813	0.86254883	1.1044922	0.17407227	0	0	0	0	0	0	0	0	0	1.0490723	0.049072266	0.28222656	0.13574219	0.049072266	0.097167969	0	44330	0	0	0
733	734	734	Category G	-0.73193359	0.15576172	0.97192383	0.24438477	-0.26391602	-0.39501953	0	0	6/11/2017	6	11	2017	0:45:44	2744	0	0	45	44	0	0.059570313	3.3918457	-0.58544922	0.14306641	0.8671875	0.86669922	0.18017578	0	0	0	0	0	0	0	0	0	1.0561523	0.056152344	0.26342773	-0.14624023	0.012451172	0.10449219	0	44330	0	0	0
734	735	735	Category G	-0.16796875	0.16796875	0.80395508	0.31323242	-0.24633789	-0.34936523	0	0	6/11/2017	6	11	2017	0:45:44	2744	0.1	0	45	44	0	0.059570313	3.3918457	-0.5769043	0.14111328	0.86547852	0.34570313	0.41430664	0	0	0	0	0	0	0	0	0	1.0498047	0.049804688	0.49731445	0.40893555	0.026611328	-0.061523438	0	44330	0	0	0
735	736	736	Category G	-0.39599609	0.095947266	0.94799805	0.37597656	-0.24829102	-0.31469727	0	0	6/11/2017	6	11	2017	0:45:44	2744	0.2	0	45	44	0	0.059570313	3.3918457	-0.57617188	0.14282227	0.86547852	0.52416992	0.20361328	0	0	0	0	0	0	0	0	0	1.0493164	0.049316406	0.30957031	0.18017578	-0.046875	0.082275391	0	44330	0	0	0
736	737	737	Category G	-0.69580078	0.15576172	1.0078125	0.26708984	-0.24707031	-0.38110352	0	0	6/11/2017	6	11	2017	0:45:44	2744	0.3	0	45	44	0	0.059570313	3.3918457	-0.57470703	0.14257813	0.86621094	1.8129883	0.18652344	0	0	0	0	0	0	0	0	0	1.0493164	0.049316406	0.27539063	-0.12084961	0.012939453	0.14135742	0	44330	0	0	0
737	738	738	Category G	-0.083984375	-0.047851563	0.63598633	0.35424805	-0.28027344	-0.30249023	0	0	6/11/2017	6	11	2017	0:45:44	2744	0.4	0	45	44	0	0.059570313	3.3918457	-0.57519531	0.14086914	0.87036133	2.5192871	0.57617188	0	0	0	0	0	0	0	0	0	1.0527344	0.052734375	0.91430664	0.49121094	-0.1887207	-0.234375	0	44330	0	0	0
738	739	739	Category G	-0.88793945	0.15576172	1.0319824	0.40258789	-0.20849609	-0.29443359	0	0	6/11/2017	6	11	2017	0:45:44	2744	0.5	0	45	44	0	0.059570313	3.3918457	-0.57373047	0.13964844	0.86816406	3.2263184	0.35424805	0	0	0	0	0	0	0	0	0	1.0500488	0.050048828	0.49365234	-0.31396484	0.015869141	0.16357422	0	44330	0	0	0
739	740	740	Category G	-0.50390625	0.20385742	0.86376953	0.31274414	-0.23828125	-0.36352539	0	0	6/11/2017	6	11	2017	0:45:44	2744	0.6	0	45	44	0	0.059570313	3.3918457	-0.57592773	0.13793945	0.86669922	4.1149902	0.09765625	0	0	0	0	0	0	0	0	0	1.0498047	0.049804688	0.14086914	0.072021484	0.065673828	-0.002929688	0	44330	0	0	0
740	741	741	Category G	-0.58789063	0.011962891	0.95996094	0.35327148	-0.22045898	-0.34057617	0	0	6/11/2017	6	11	2017	0:45:44	2744	0.7	0	45	44	0	0.059570313	3.3918457	-0.56762695	0.13549805	0.86352539	4.5217285	0.15795898	0	0	0	0	0	0	0	0	0	1.0422363	0.042236328	0.24023438	-0.020019531	-0.12353516	0.096191406	0	44330	0	0	0
741	742	742	Category G	-0.70776367	0.21582031	0.97192383	0.30541992	-0.22558594	-0.36865234	0	0	6/11/2017	6	11	2017	0:45:44	2744	0.8	0	45	44	0	0.060058594	3.4740234	-0.57275391	0.1328125	0.86865234	4.8198242	0.18896484	0	0	0	0	0	0	0	0	0	1.0488281	0.048828125	0.32080078	-0.13476563	0.082763672	0.10302734	0	44330	0	0	0
742	743	743	Category G	-0.11987305	0.071777344	0.74389648	0.3984375	-0.24902344	-0.28588867	0	0	6/11/2017	6	11	2017	0:45:44	2744	0.9	0	45	44	0	0.060058594	3.4740234	-0.57128906	0.13085938	0.86669922	4.6987305	0.47143555	0	0	0	0	0	0	0	0	0	1.0461426	0.046142578	0.63354492	0.45141602	-0.059082031	-0.12280273	0	44330	0	0	0
743	744	744	Category G	-0.81591797	0.035888672	1.079834	0.38818359	-0.24072266	-0.2956543	0	0	6/11/2017	6	11	2017	0:45:45	2745	0	0	45	45	0	0.060058594	3.4740234	-0.57055664	0.12963867	0.8659668	5.0170898	0.33837891	0	0	0	0	0	0	0	0	0	1.045166	0.045166016	0.55273438	-0.24511719	-0.09375	0.21362305	0	44330	0	0	0
744	745	745	Category G	-0.53979492	0.20385742	0.94799805	0.32885742	-0.23974609	-0.3605957	0	0	6/11/2017	6	11	2017	0:45:45	2745	0.1	0	45	45	0	0.060058594	3.4740234	-0.57446289	0.12915039	0.86816406	4.8681641	0.11425781	0	0	0	0	0	0	0	0	0	1.0493164	0.049316406	0.18896484	0.034667969	0.074462891	0.079589844	0	44330	0	0	0
745	746	746	Category G	-0.7199707	0.095947266	0.95996094	0.33178711	-0.23583984	-0.34619141	0	0	6/11/2017	6	11	2017	0:45:45	2745	0.2	0	45	45	0	0.060058594	3.4740234	-0.57299805	0.12646484	0.87109375	4.1018066	0.17407227	0	0	0	0	0	0	0	0	0	1.050293	0.050292969	0.26611328	-0.14672852	-0.030517578	0.088623047	0	44330	0	0	0
746	747	747	Category G	-0.38378906	0.047851563	0.58789063	0.40576172	-0.24780273	-0.27856445	0	0	6/11/2017	6	11	2017	0:45:45	2745	0.3	0	45	45	0	0.060058594	3.4740234	-0.578125	0.12866211	0.87011719	3.0739746	0.35205078	0	0	0	0	0	0	0	0	0	1.0527344	0.052734375	0.55761719	0.19433594	-0.080810547	-0.28222656	0	44330	0	0	0
747	748	748	Category G	-0.43188477	0.19189453	0.86376953	0.37182617	-0.23779297	-0.31738281	0	0	6/11/2017	6	11	2017	0:45:45	2745	0.4	0	45	45	0	0.060058594	3.4740234	-0.57885742	0.12915039	0.86987305	2.4143066	0.15991211	0	0	0	0	0	0	0	0	0	1.0527344	0.052734375	0.21557617	0.14697266	0.0625	-0.006103516	0	44330	0	0	0
748	749	749	Category G	-0.671875	0.17993164	0.92382813	0.37084961	-0.23120117	-0.32568359	0	0	6/11/2017	6	11	2017	0:45:45	2745	0.5	0	45	45	0	0.060058594	3.4740234	-0.57373047	0.12451172	0.86743164	1.9138184	0.12573242	0	0	0	0	0	0	0	0	0	1.0476074	0.047607422	0.20947266	-0.097900391	0.055175781	0.056152344	0	44330	0	0	0
749	750	750	Category G	-0.50390625	-0.011962891	0.97192383	0.29052734	-0.2331543	-0.37573242	0	0	6/11/2017	6	11	2017	0:45:45	2745	0.6	0	45	45	0	0.060058594	3.4740234	-0.58203125	0.12426758	0.87084961	1.2321777	0.18652344	0	0	0	0	0	0	0	0	0	1.0549316	0.054931641	0.31518555	0.078125	-0.13623047	0.10083008	0	44330	0	0	0
750	751	751	Category G	-0.34790039	0.059814453	0.61181641	0.38427734	-0.2331543	-0.30004883	0	0	6/11/2017	6	11	2017	0:45:45	2745	0.7	0	45	45	0	0.060058594	3.4740234	-0.5793457	0.12524414	0.86987305	1.0080566	0.3527832	0	0	0	0	0	0	0	0	0	1.0527344	0.052734375	0.55541992	0.23144531	-0.065429688	-0.25805664	0	44330	0	0	0
751	752	752	Category G	-0.98388672	0.071777344	1.0917969	0.38598633	-0.24755859	-0.28881836	0	0	6/11/2017	6	11	2017	0:45:45	2745	0.8	0	45	45	0	0.060058594	3.4740234	-0.57885742	0.12182617	0.86889648	0.77685547	0.46459961	0	0	0	0	0	0	0	0	0	1.0512695	0.051269531	0.67773438	-0.40478516	-0.050048828	0.22265625	0	44330	0	0	0
752	753	753	Category G	-0.31176758	0.13183594	0.68383789	0.34521484	-0.23681641	-0.33984375	0	0	6/11/2017	6	11	2017	0:45:45	2745	0.9	0	45	45	0	0.060058594	3.4740234	-0.57177734	0.11987305	0.86669922	1.1064453	0.31811523	0	0	0	0	0	0	0	0	0	1.045166	0.045166016	0.45483398	0.26000977	0.01171875	-0.18286133	0	44330	0	0	0
753	754	754	Category G	-0.80395508	0.047851563	1.1999512	0.38305664	-0.2421875	-0.29589844	0	0	6/11/2017	6	11	2017	0:45:46	2746	0	0	45	46	0	0.060058594	3.4740234	-0.57495117	0.11938477	0.86914063	0.90600586	0.40844727	0	0	0	0	0	0	0	0	0	1.0490723	0.049072266	0.63110352	-0.22875977	-0.071533203	0.33056641	0	44330	0	0	0
754	755	755	Category G	-0.68383789	0.083984375	0.93579102	0.27246094	-0.23217773	-0.39624023	0	0	6/11/2017	6	11	2017	0:45:46	2746	0.1	0	45	46	0	0.060058594	3.4740234	-0.57495117	0.11694336	0.86938477	0.42211914	0.1315918	0	0	0	0	0	0	0	0	0	1.0488281	0.048828125	0.20825195	-0.10864258	-0.032958984	0.066162109	0	44330	0	0	0
755	756	756	Category G	-0.44384766	0.095947266	0.83984375	0.33813477	-0.23486328	-0.34594727	0	0	6/11/2017	6	11	2017	0:45:46	2746	0.2	0	45	46	0	0.060058594	3.4740234	-0.56958008	0.1159668	0.86987305	0.296875	0.13085938	0	0	0	0	0	0	0	0	0	1.0461426	0.046142578	0.17602539	0.12573242	-0.020019531	-0.030029297	0	44330	0	0	0
756	757	757	Category G	-0.55175781	0.095947266	0.82788086	0.31982422	-0.22851563	-0.35644531	0	0	6/11/2017	6	11	2017	0:45:46	2746	0.3	0	45	46	0	0.060058594	3.4740234	-0.57080078	0.11523438	0.87329102	0.19165039	0.052978516	0	0	0	0	0	0	0	0	0	1.0495605	0.049560547	0.083984375	0.019042969	-0.019287109	-0.045410156	0	44330	0	0	0
757	758	758	Category G	-0.51586914	0.11987305	0.86376953	0.3425293	-0.23681641	-0.33789063	0	0	6/11/2017	6	11	2017	0:45:46	2746	0.4	0	45	46	0	0.060058594	3.4740234	-0.56835938	0.11279297	0.87353516	0.24145508	0.053955078	0	0	0	0	0	0	0	0	0	1.0483398	0.048339844	0.069335938	0.052490234	0.006835938	-0.009765625	0	44330	0	0	0
758	759	759	Category G	-0.56396484	0.083984375	0.92382813	0.32885742	-0.23608398	-0.3581543	0	0	6/11/2017	6	11	2017	0:45:46	2746	0.5	0	45	46	0	0.060058594	3.4740234	-0.5612793	0.11254883	0.87207031	0.079345703	0.058837891	0	0	0	0	0	0	0	0	0	1.0432129	0.043212891	0.082763672	-0.002441406	-0.028564453	0.051513672	0	44330	0	0	0
759	760	760	Category G	-0.47998047	0.10791016	0.83984375	0.33422852	-0.23486328	-0.35131836	0	0	6/11/2017	6	11	2017	0:45:46	2746	0.6	0	45	46	0	0.060058594	3.4740234	-0.56079102	0.11083984	0.87207031	0.11425781	0.087158203	0	0	0	0	0	0	0	0	0	1.0427246	0.042724609	0.11621094	0.080810547	-0.002929688	-0.032226563	0	44330	0	0	0
760	761	761	Category G	-0.52783203	0.083984375	0.74389648	0.38916016	-0.23876953	-0.29492188	0	0	6/11/2017	6	11	2017	0:45:46	2746	0.7	0	45	46	0	0.060058594	3.4740234	-0.55615234	0.1081543	0.87231445	0.14086914	0.13378906	0	0	0	0	0	0	0	0	0	1.0402832	0.040283203	0.18115234	0.028320313	-0.024169922	-0.12841797	0	44330	0	0	0
761	762	762	Category G	-0.69580078	0.023925781	1.0439453	0.34521484	-0.23681641	-0.34082031	0	0	6/11/2017	6	11	2017	0:45:46	2746	0.8	0	45	46	0	0.060058594	3.4740234	-0.55737305	0.10766602	0.87548828	0.068115234	0.23339844	0	0	0	0	0	0	0	0	0	1.043457	0.043457031	0.39038086	-0.13818359	-0.083740234	0.16821289	0	44330	0	0	0
762	763	763	Category G	-0.61181641	0.15576172	0.87597656	0.31835938	-0.22119141	-0.36645508	0	0	6/11/2017	6	11	2017	0:45:46	2746	0.9	0	45	46	0	0.060058594	3.4740234	-0.5534668	0.10693359	0.87695313	0.14257813	0.075683594	0	0	0	0	0	0	0	0	0	1.0424805	0.042480469	0.10791016	-0.058105469	0.048583984	-0.000976563	0	44330	0	0	0
763	764	764	Category G	-0.53979492	0.047851563	0.81591797	0.36181641	-0.23217773	-0.33276367	0	0	6/11/2017	6	11	2017	0:45:47	2747	0	0	45	47	0	0.060058594	3.4740234	-0.55273438	0.10498047	0.87719727	0.070068359	0.084716797	0	0	0	0	0	0	0	0	0	1.0419922	0.041992188	0.13134766	0.012939453	-0.057128906	-0.061279297	0	44330	0	0	0
764	765	765	Category G	-0.70776367	0.083984375	0.75585938	0.40429688	-0.23510742	-0.2824707	0	0	6/11/2017	6	11	2017	0:45:47	2747	0.1	0	45	47	0	0.060058594	3.4740234	-0.55200195	0.10498047	0.87817383	0.045898438	0.19897461	0	0	0	0	0	0	0	0	0	1.0424805	0.042480469	0.29907227	-0.15551758	-0.020996094	-0.12231445	0	44330	0	0	0
765	766	766	Category G	-0.70776367	0.14379883	0.80395508	0.35693359	-0.2421875	-0.33276367	0	0	6/11/2017	6	11	2017	0:45:47	2747	0.2	0	45	47	0	0.060058594	3.4740234	-0.55151367	0.10473633	0.87939453	0.18505859	0.17749023	0	0	0	0	0	0	0	0	0	1.043457	0.043457031	0.27026367	-0.15600586	0.038818359	-0.075439453	0	44330	0	0	0
766	767	767	Category G	-0.35986328	0.16796875	0.93579102	0.36962891	-0.24462891	-0.31030273	0	0	6/11/2017	6	11	2017	0:45:47	2747	0.3	0	45	47	0	0.060058594	3.4740234	-0.55151367	0.10424805	0.87719727	0.42163086	0.21020508	0	0	0	0	0	0	0	0	0	1.0412598	0.041259766	0.3137207	0.19165039	0.063476563	0.058349609	0	44330	0	0	0
767	768	768	Category G	-0.94799805	0.10791016	0.98388672	0.33203125	-0.24487305	-0.35449219	0	0	6/11/2017	6	11	2017	0:45:47	2747	0.4	0	45	47	0	0.060058594	3.4740234	-0.55053711	0.10473633	0.87670898	0.89648438	0.41137695	0	0	0	0	0	0	0	0	0	1.0405273	0.040527344	0.50756836	-0.3972168	0.002929688	0.10693359	0	44330	0	0	0
768	769	769	Category G	-0.21582031	0.10791016	0.89990234	0.32421875	-0.25366211	-0.35131836	0	0	6/11/2017	6	11	2017	0:45:47	2747	0.5	0	45	47	0	0.060058594	3.4740234	-0.55078125	0.10375977	0.87670898	1.3122559	0.33569336	0	0	0	0	0	0	0	0	0	1.0405273	0.040527344	0.36206055	0.33496094	0.00390625	0.022949219	0	44330	0	0	0
769	770	770	Category G	-0.75585938	0.16796875	1.0078125	0.37133789	-0.24926758	-0.31225586	0	0	6/11/2017	6	11	2017	0:45:47	2747	0.6	0	45	47	0	0.060058594	3.4740234	-0.54980469	0.10351563	0.87524414	2.2341309	0.25292969	0	0	0	0	0	0	0	0	0	1.0388184	0.038818359	0.40258789	-0.20581055	0.064208984	0.13232422	0	44330	0	0	0
770	771	771	Category G	-0.32397461	0.035888672	0.88793945	0.33007813	-0.23974609	-0.34716797	0	0	6/11/2017	6	11	2017	0:45:47	2747	0.7	0	45	47	0	0.060058594	3.4740234	-0.55175781	0.10498047	0.87670898	2.9216309	0.23828125	0	0	0	0	0	0	0	0	0	1.0412598	0.041259766	0.30834961	0.2277832	-0.069091797	0.010986328	0	44330	0	0	0
771	772	772	Category G	-0.55175781	0.23999023	0.76782227	0.31616211	-0.26635742	-0.34741211	0	0	6/11/2017	6	11	2017	0:45:47	2747	0.8	0	45	47	0	0.060058594	3.4740234	-0.55126953	0.10400391	0.87597656	3.6450195	0.17358398	0	0	0	0	0	0	0	0	0	1.0402832	0.040283203	0.24438477	-0.000244141	0.13574219	-0.1081543	0	44330	0	0	0
772	773	773	Category G	-0.83984375	0.20385742	0.98388672	0.23828125	-0.26879883	-0.38647461	0	0	6/11/2017	6	11	2017	0:45:47	2747	0.9	0	45	47	0	0.060058594	3.4740234	-0.55078125	0.1027832	0.87402344	5.0766602	0.32495117	0	0	0	0	0	0	0	0	0	1.0383301	0.038330078	0.49951172	-0.28881836	0.10083008	0.10961914	0	44330	0	0	0
773	774	774	Category G	-0.14379883	0.083984375	0.83984375	0.25610352	-0.2644043	-0.37939453	0	0	6/11/2017	6	11	2017	0:45:48	2748	0	0	45	48	0	0.060058594	3.4740234	-0.54980469	0.1015625	0.87133789	5.6108398	0.40771484	0	0	0	0	0	0	0	0	0	1.0354004	0.035400391	0.45556641	0.40600586	-0.017578125	-0.031494141	0	44330	0	0	0
774	775	775	Category G	-0.38378906	0.34790039	0.80395508	0.36083984	-0.29077148	-0.30078125	0	0	6/11/2017	6	11	2017	0:45:48	2748	0.1	0	45	48	0	0.060058594	3.4740234	-0.54760742	0.10107422	0.87036133	5.4658203	0.3034668	0	0	0	0	0	0	0	0	0	1.0332031	0.033203125	0.47705078	0.16381836	0.24658203	-0.06640625	0	44330	0	0	0
775	776	776	Category G	-0.59985352	0.17993164	1.0197754	0.25561523	-0.27416992	-0.37744141	0	0	6/11/2017	6	11	2017	0:45:48	2748	0.2	0	45	48	0	0.060058594	3.4740234	-0.55175781	0.10009766	0.87402344	4.7194824	0.17285156	0	0	0	0	0	0	0	0	0	1.0383301	0.038330078	0.2734375	-0.047851563	0.079589844	0.14550781	0	44330	0	0	0
776	777	777	Category G	-0.39599609	-0.011962891	0.99584961	0.29150391	-0.25927734	-0.35986328	0	0	6/11/2017	6	11	2017	0:45:48	2748	0.3	0	45	48	0	0.060058594	3.4740234	-0.55395508	0.099121094	0.8737793	3.9082031	0.22851563	0	0	0	0	0	0	0	0	0	1.0393066	0.039306641	0.39111328	0.15795898	-0.11108398	0.12182617	0	44330	0	0	0
777	778	778	Category G	-0.63598633	0.17993164	0.79199219	0.27099609	-0.24511719	-0.39135742	0	0	6/11/2017	6	11	2017	0:45:48	2748	0.4	0	45	48	0	0.060058594	3.4740234	-0.55078125	0.096191406	0.86987305	2.348877	0.14257813	0	0	0	0	0	0	0	0	0	1.0341797	0.034179688	0.24682617	-0.084960938	0.083496094	-0.077880859	0	44330	0	0	0
778	779	779	Category G	-0.59985352	0.047851563	0.80395508	0.27758789	-0.22973633	-0.38696289	0	0	6/11/2017	6	11	2017	0:45:48	2748	0.5	0	45	48	0	0.060058594	3.4740234	-0.55786133	0.099365234	0.87426758	0.29296875	0.096679688	0	0	0	0	0	0	0	0	0	1.041748	0.041748047	0.1640625	-0.041748047	-0.051513672	-0.0703125	0	44330	0	0	0
779	780	780	Category G	-0.25195313	-0.083984375	0.74389648	0.31201172	-0.21875	-0.37451172	0	0	6/11/2017	6	11	2017	0:45:48	2748	0.6	0	45	48	0	0.060058594	3.4482422	-0.55200195	0.098388672	0.87158203	2.8210449	0.3737793	0	0	0	0	0	0	0	0	0	1.0366211	0.036621094	0.6105957	0.30004883	-0.18237305	-0.12768555	0	44330	0	0	0
780	781	781	Category G	-0.7199707	-0.047851563	1.0678711	0.38354492	-0.1809082	-0.33300781	0	0	6/11/2017	6	11	2017	0:45:48	2748	0.7	0	45	48	0	0.060058594	3.4482422	-0.55297852	0.097167969	0.87451172	4.1525879	0.29370117	0	0	0	0	0	0	0	0	0	1.0390625	0.0390625	0.50537109	-0.16674805	-0.14501953	0.19311523	0	44330	0	0	0
781	782	782	Category G	-0.68383789	0.011962891	0.86376953	0.30395508	-0.19360352	-0.39160156	0	0	6/11/2017	6	11	2017	0:45:48	2748	0.8	0	45	48	0	0.060058594	3.4482422	-0.55029297	0.09765625	0.87280273	5.3422852	0.15893555	0	0	0	0	0	0	0	0	0	1.0366211	0.036621094	0.22851563	-0.13330078	-0.085693359	-0.009033203	0	44330	0	0	0
782	783	783	Category G	-0.64794922	0.095947266	0.86376953	0.34155273	-0.22021484	-0.35717773	0	0	6/11/2017	6	11	2017	0:45:48	2748	0.9	0	45	48	0	0.060058594	3.4482422	-0.54638672	0.095703125	0.87084961	7.5715332	0.1015625	0	0	0	0	0	0	0	0	0	1.0327148	0.032714844	0.10864258	-0.10131836	0	-0.007080078	0	44330	0	0	0
783	784	784	Category G	-0.64794922	0.10791016	0.86376953	0.40234375	-0.2331543	-0.27929688	0	0	6/11/2017	6	11	2017	0:45:49	2749	0	0	45	49	0	0.060058594	3.4482422	-0.55126953	0.095703125	0.8737793	8.0126953	0.09765625	0	0	0	0	0	0	0	0	0	1.0375977	0.037597656	0.11865234	-0.096435547	0.011962891	-0.010009766	0	44330	0	0	0
784	785	785	Category G	-0.47998047	-0.083984375	0.99584961	0.33422852	-0.25366211	-0.34106445	0	0	6/11/2017	6	11	2017	0:45:49	2749	0.1	0	45	49	0	0.060058594	3.4482422	-0.546875	0.094726563	0.87255859	7.0615234	0.22705078	0	0	0	0	0	0	0	0	0	1.0341797	0.034179688	0.36889648	0.066894531	-0.17871094	0.12304688	0	44330	0	0	0
785	786	786	Category G	-1.0197754	0.3359375	0.86376953	0.36352539	-0.22412109	-0.33374023	0	0	6/11/2017	6	11	2017	0:45:49	2749	0.2	0	45	49	0	0.060058594	3.4482422	-0.54833984	0.093017578	0.87158203	6.15625	0.53027344	0	0	0	0	0	0	0	0	0	1.0339355	0.033935547	0.72216797	-0.47119141	0.24267578	-0.0078125	0	44330	0	0	0
786	787	787	Category G	-0.64794922	0.2277832	0.88793945	0.25390625	-0.23388672	-0.40161133	0	0	6/11/2017	6	11	2017	0:45:49	2749	0.3	0	45	49	0	0.060058594	3.4482422	-0.54418945	0.092285156	0.86791992	5.7404785	0.17163086	0	0	0	0	0	0	0	0	0	1.0285645	0.028564453	0.2590332	-0.10351563	0.13525391	0.020019531	0	44330	0	0	0
787	788	788	Category G	-0.3359375	-0.13183594	0.75585938	0.38330078	-0.24536133	-0.2980957	0	0	6/11/2017	6	11	2017	0:45:49	2749	0.4	0	45	49	0	0.060058594	3.4482422	-0.54760742	0.091552734	0.87402344	4.2900391	0.32983398	0	0	0	0	0	0	0	0	0	1.0356445	0.035644531	0.55371094	0.21166992	-0.22338867	-0.11816406	0	44330	0	0	0
788	789	789	Category G	-0.83984375	0.10791016	0.93579102	0.35791016	-0.24072266	-0.32861328	0	0	6/11/2017	6	11	2017	0:45:49	2749	0.5	0	45	49	0	0.060058594	3.4482422	-0.54858398	0.090332031	0.875	1.7509766	0.29785156	0	0	0	0	0	0	0	0	0	1.0368652	0.036865234	0.36914063	-0.29101563	0.017333984	0.060546875	0	44330	0	0	0
789	790	790	Category G	-0.59985352	0.19189453	0.76782227	0.32495117	-0.24291992	-0.35839844	0	0	6/11/2017	6	11	2017	0:45:49	2749	0.6	0	45	49	0	0.060058594	3.4482422	-0.54833984	0.088378906	0.87744141	0.37426758	0.15893555	0	0	0	0	0	0	0	0	0	1.0385742	0.038574219	0.26416016	-0.051269531	0.10327148	-0.10961914	0	44330	0	0	0
790	791	791	Category G	-0.68383789	-0.059814453	0.86376953	0.32202148	-0.24047852	-0.35717773	0	0	6/11/2017	6	11	2017	0:45:49	2749	0.7	0	45	49	0	0.060058594	3.4482422	-0.5480957	0.089355469	0.87353516	0.1015625	0.2019043	0	0	0	0	0	0	0	0	0	1.0351563	0.03515625	0.29467773	-0.13549805	-0.14916992	-0.009765625	0	44330	0	0	0
791	792	792	Category G	-0.10791016	0	0.53979492	0.38842773	-0.2199707	-0.3059082	0	0	6/11/2017	6	11	2017	0:45:49	2749	0.8	0	45	49	0	0.060058594	3.4482422	-0.54858398	0.090576172	0.87915039	0.21362305	0.5637207	0	0	0	0	0	0	0	0	0	1.0402832	0.040283203	0.87084961	0.44067383	-0.090576172	-0.33935547	0	44330	0	0	0
792	793	793	Category G	-0.83984375	0.10791016	0.97192383	0.39404297	-0.21191406	-0.3046875	0	0	6/11/2017	6	11	2017	0:45:49	2749	0.9	0	45	49	0	0.060058594	3.4482422	-0.54467773	0.090820313	0.87792969	1.1311035	0.30981445	0	0	0	0	0	0	0	0	0	1.0373535	0.037353516	0.40551758	-0.29492188	0.016845703	0.09375	0	44330	0	0	0
793	794	794	Category G	-0.57592773	-0.023925781	0.80395508	0.3215332	-0.22631836	-0.36645508	0	0	6/11/2017	6	11	2017	0:45:50	2750	0	0	45	50	0	0.060058594	3.4482422	-0.54638672	0.091064453	0.88134766	0.80200195	0.1418457	0	0	0	0	0	0	0	0	0	1.0410156	0.041015625	0.22192383	-0.029296875	-0.11499023	-0.077392578	0	44330	0	0	0
794	795	795	Category G	-0.64794922	0.13183594	0.94799805	0.34667969	-0.22851563	-0.34301758	0	0	6/11/2017	6	11	2017	0:45:50	2750	0.1	0	45	50	0	0.060058594	3.4482422	-0.54638672	0.091552734	0.87792969	0.24926758	0.12963867	0	0	0	0	0	0	0	0	0	1.0380859	0.038085938	0.21142578	-0.10131836	0.040039063	0.069824219	0	44330	0	0	0
795	796	796	Category G	-0.61181641	0.15576172	0.92382813	0.31225586	-0.24316406	-0.36572266	0	0	6/11/2017	6	11	2017	0:45:50	2750	0.2	0	45	50	0	0.060058594	3.4482422	-0.54199219	0.092773438	0.87426758	0.26611328	0.10595703	0	0	0	0	0	0	0	0	0	1.032959	0.032958984	0.18188477	-0.069580078	0.062744141	0.049316406	0	44330	0	0	0
796	797	797	Category G	-0.59985352	-0.035888672	0.79199219	0.33154297	-0.25195313	-0.33911133	0	0	6/11/2017	6	11	2017	0:45:50	2750	0.3	0	45	50	0	0.060058594	3.4482422	-0.54223633	0.092285156	0.87597656	0.12011719	0.16381836	0	0	0	0	0	0	0	0	0	1.0344238	0.034423828	0.26977539	-0.057373047	-0.12817383	-0.083984375	0	44330	0	0	0
797	798	798	Category G	-0.2277832	0.15576172	0.68383789	0.38598633	-0.22216797	-0.30712891	0	0	6/11/2017	6	11	2017	0:45:50	2750	0.4	0	45	50	0	0.060058594	3.4482422	-0.54760742	0.091552734	0.87841797	0.21166992	0.37988281	0	0	0	0	0	0	0	0	0	1.0390625	0.0390625	0.57861328	0.31982422	0.063964844	-0.19458008	0	44330	0	0	0
798	799	799	Category G	-0.55175781	0.011962891	0.79199219	0.33398438	-0.22827148	-0.35424805	0	0	6/11/2017	6	11	2017	0:45:50	2750	0.5	0	45	50	0	0.060058594	3.4482422	-0.54394531	0.093017578	0.87939453	0.27636719	0.11962891	0	0	0	0	0	0	0	0	0	1.0383301	0.038330078	0.17651367	-0.007568359	-0.081054688	-0.087402344	0	44330	0	0	0
799	800	800	Category G	-0.40795898	-0.047851563	0.73193359	0.36230469	-0.21826172	-0.3347168	0	0	6/11/2017	6	11	2017	0:45:50	2750	0.6	0	45	50	0	0.060058594	3.4482422	-0.55029297	0.094482422	0.88134766	0.37084961	0.25097656	0	0	0	0	0	0	0	0	0	1.043457	0.043457031	0.43457031	0.14233398	-0.14233398	-0.14941406	0	44330	0	0	0
800	801	801	Category G	-0.65991211	0.14379883	0.92382813	0.31445313	-0.234375	-0.36450195	0	0	6/11/2017	6	11	2017	0:45:50	2750	0.7	0	45	50	0	0.060058594	3.4482422	-0.54760742	0.093505859	0.87915039	1.3273926	0.13061523	0	0	0	0	0	0	0	0	0	1.0397949	0.039794922	0.20703125	-0.11206055	0.050048828	0.044433594	0	44330	0	0	0
801	802	802	Category G	-0.51586914	0.13183594	0.92382813	0.33105469	-0.23974609	-0.34936523	0	0	6/11/2017	6	11	2017	0:45:50	2750	0.8	0	45	50	0	0.060058594	3.4482422	-0.54711914	0.094482422	0.87939453	1.8415527	0.065673828	0	0	0	0	0	0	0	0	0	1.0400391	0.040039063	0.11279297	0.03125	0.037109375	0.044189453	0	44330	0	0	0
802	803	803	Category G	-0.50390625	0.035888672	0.75585938	0.31591797	-0.24243164	-0.35864258	0	0	6/11/2017	6	11	2017	0:45:50	2750	0.9	0	45	50	0	0.060058594	3.4482422	-0.54394531	0.097412109	0.87792969	2.0742188	0.14257813	0	0	0	0	0	0	0	0	0	1.0375977	0.037597656	0.22412109	0.040039063	-0.061523438	-0.12207031	0	44330	0	0	0
803	804	804	Category G	-0.6237793	0.19189453	0.93579102	0.34008789	-0.26293945	-0.32714844	0	0	6/11/2017	6	11	2017	0:45:51	2751	0	0	45	51	0	0.060058594	3.4482422	-0.54174805	0.095703125	0.87841797	3.2988281	0.13842773	0	0	0	0	0	0	0	0	0	1.036377	0.036376953	0.23510742	-0.081787109	0.095947266	0.057128906	0	44330	0	0	0
804	805	805	Category G	-0.50390625	0.19189453	0.91186523	0.30151367	-0.26342773	-0.35595703	0	0	6/11/2017	6	11	2017	0:45:51	2751	0.1	0	45	51	0	0.060058594	3.4482422	-0.5456543	0.096191406	0.88110352	4.1464844	0.10864258	0	0	0	0	0	0	0	0	0	1.0407715	0.040771484	0.16796875	0.041748047	0.095458984	0.030517578	0	44330	0	0	0
805	806	806	Category G	-0.44384766	0.16796875	0.73193359	0.3203125	-0.26367188	-0.34448242	0	0	6/11/2017	6	11	2017	0:45:51	2751	0.2	0	45	51	0	0.060058594	3.4482422	-0.5390625	0.096679688	0.87866211	4.1391602	0.18896484	0	0	0	0	0	0	0	0	0	1.0356445	0.035644531	0.31347656	0.095214844	0.071289063	-0.14672852	0	44330	0	0	0
806	807	807	Category G	-0.57592773	0.19189453	0.89990234	0.33422852	-0.25488281	-0.34448242	0	0	6/11/2017	6	11	2017	0:45:51	2751	0.3	0	45	51	0	0.060058594	3.4482422	-0.54125977	0.094970703	0.8828125	4.4289551	0.10400391	0	0	0	0	0	0	0	0	0	1.0400391	0.040039063	0.14819336	-0.034423828	0.096679688	0.016845703	0	44330	0	0	0
807	808	808	Category G	-0.44384766	0.11987305	0.91186523	0.29321289	-0.25561523	-0.36303711	0	0	6/11/2017	6	11	2017	0:45:51	2751	0.4	0	45	51	0	0.060058594	3.4482422	-0.54345703	0.093505859	0.88061523	4.9812012	0.10766602	0	0	0	0	0	0	0	0	0	1.0390625	0.0390625	0.15698242	0.099609375	0.026123047	0.031005859	0	44330	0	0	0
808	809	809	Category G	-0.55175781	0.16796875	0.89990234	0.3137207	-0.25390625	-0.3503418	0	0	6/11/2017	6	11	2017	0:45:51	2751	0.5	0	45	51	0	0.060058594	3.4482422	-0.5402832	0.093994141	0.88110352	4.7080078	0.076904297	0	0	0	0	0	0	0	0	0	1.0378418	0.037841797	0.10375977	-0.011230469	0.073730469	0.018554688	0	44330	0	0	0
809	810	810	Category G	-0.49194336	0.16796875	0.92382813	0.28857422	-0.24975586	-0.36694336	0	0	6/11/2017	6	11	2017	0:45:51	2751	0.6	0	45	51	0	0.060058594	3.4482422	-0.54174805	0.094238281	0.87841797	4.076416	0.099609375	0	0	0	0	0	0	0	0	0	1.036377	0.036376953	0.16870117	0.049804688	0.073486328	0.045166016	0	44330	0	0	0
810	811	811	Category G	-0.61181641	0.083984375	0.91186523	0.30810547	-0.2668457	-0.36108398	0	0	6/11/2017	6	11	2017	0:45:51	2751	0.7	0	45	51	0	0.060058594	3.4482422	-0.54296875	0.093994141	0.87939453	3.46875	0.076416016	0	0	0	0	0	0	0	0	0	1.0378418	0.037841797	0.11108398	-0.068603516	-0.010009766	0.032226563	0	44330	0	0	0
811	812	812	Category G	-0.39599609	0.083984375	0.7199707	0.30639648	-0.25048828	-0.35668945	0	0	6/11/2017	6	11	2017	0:45:51	2751	0.8	0	45	51	0	0.060058594	3.4482422	-0.54443359	0.093017578	0.87841797	2.7531738	0.21728516	0	0	0	0	0	0	0	0	0	1.0375977	0.037597656	0.31591797	0.1484375	-0.009033203	-0.15844727	0	44330	0	0	0
812	813	813	Category G	-0.35986328	0.10791016	0.75585938	0.36010742	-0.25024414	-0.32250977	0	0	6/11/2017	6	11	2017	0:45:51	2751	0.9	0	45	51	0	0.060058594	3.4482422	-0.5402832	0.089355469	0.87744141	1.9143066	0.21850586	0	0	0	0	0	0	0	0	0	1.0344238	0.034423828	0.32055664	0.18041992	0.018310547	-0.12158203	0	44330	0	0	0
813	814	814	Category G	-0.55175781	0.10791016	0.88793945	0.28955078	-0.23168945	-0.37890625	0	0	6/11/2017	6	11	2017	0:45:52	2752	0	0	45	52	0	0.060058594	3.4482422	-0.53857422	0.089111328	0.87646484	0.21044922	0.025390625	0	0	0	0	0	0	0	0	0	1.0327148	0.032714844	0.04296875	-0.012939453	0.018554688	0.011230469	0	44330	0	0	0
814	815	815	Category G	-0.50390625	0.083984375	1.0917969	0.30615234	-0.24291992	-0.36157227	0	0	6/11/2017	6	11	2017	0:45:52	2752	0.1	0	45	52	0	0.060058594	3.4482422	-0.54101563	0.088867188	0.8762207	1.4187012	0.21850586	0	0	0	0	0	0	0	0	0	1.0336914	0.033691406	0.25756836	0.037109375	-0.004882813	0.21533203	0	44330	0	0	0
815	816	816	Category G	-0.57592773	0.023925781	0.93579102	0.2890625	-0.24243164	-0.37670898	0	0	6/11/2017	6	11	2017	0:45:52	2752	0.2	0	45	52	0	0.060058594	3.4482422	-0.54345703	0.086425781	0.87792969	2.1286621	0.090820313	0	0	0	0	0	0	0	0	0	1.0361328	0.036132813	0.15258789	-0.032226563	-0.0625	0.057617188	0	44330	0	0	0
816	817	817	Category G	-0.43188477	-0.083984375	0.69580078	0.34008789	-0.22119141	-0.34912109	0	0	6/11/2017	6	11	2017	0:45:52	2752	0.3	0	45	52	0	0.060058594	3.4482422	-0.54345703	0.084960938	0.87646484	2.7067871	0.27148438	0	0	0	0	0	0	0	0	0	1.0349121	0.034912109	0.46142578	0.11157227	-0.16894531	-0.18066406	0	44330	0	0	0
817	818	818	Category G	-0.64794922	0.21582031	0.98388672	0.31567383	-0.21435547	-0.37548828	0	0	6/11/2017	6	11	2017	0:45:52	2752	0.4	0	45	52	0	0.059570313	3.4740234	-0.54296875	0.086914063	0.87719727	3.2021484	0.19726563	0	0	0	0	0	0	0	0	0	1.0351563	0.03515625	0.34008789	-0.10473633	0.12866211	0.10644531	0	44330	0	0	0
818	819	819	Category G	-0.43188477	0.083984375	0.82788086	0.27246094	-0.23706055	-0.38623047	0	0	6/11/2017	6	11	2017	0:45:52	2752	0.5	0	45	52	0	0.059570313	3.4740234	-0.54614258	0.086669922	0.88061523	3.0688477	0.12573242	0	0	0	0	0	0	0	0	0	1.0397949	0.039794922	0.16967773	0.11425781	-0.002685547	-0.052734375	0	44330	0	0	0
819	820	820	Category G	-0.57592773	0.095947266	1.079834	0.27832031	-0.24780273	-0.38208008	0	0	6/11/2017	6	11	2017	0:45:52	2752	0.6	0	45	52	0	0.059570313	3.4740234	-0.54125977	0.086425781	0.87817383	2.5227051	0.20458984	0	0	0	0	0	0	0	0	0	1.0351563	0.03515625	0.24536133	-0.034423828	0.009277344	0.20141602	0	44330	0	0	0
820	821	821	Category G	-0.37182617	0.059814453	0.83984375	0.26660156	-0.23925781	-0.3894043	0	0	6/11/2017	6	11	2017	0:45:52	2752	0.7	0	45	52	0	0.059570313	3.4740234	-0.54858398	0.089111328	0.88134766	1.776123	0.18408203	0	0	0	0	0	0	0	0	0	1.0419922	0.041992188	0.24780273	0.17675781	-0.029296875	-0.041503906	0	44330	0	0	0
821	822	822	Category G	-0.39599609	0.059814453	0.81591797	0.3034668	-0.22900391	-0.37280273	0	0	6/11/2017	6	11	2017	0:45:52	2752	0.8	0	45	52	0	0.059570313	3.4740234	-0.54589844	0.091552734	0.87988281	1.543457	0.16601563	0	0	0	0	0	0	0	0	0	1.0395508	0.039550781	0.24584961	0.14990234	-0.031738281	-0.063964844	0	44330	0	0	0
822	823	823	Category G	-0.51586914	0.059814453	0.97192383	0.27001953	-0.23608398	-0.39038086	0	0	6/11/2017	6	11	2017	0:45:52	2752	0.9	0	45	52	0	0.059570313	3.4740234	-0.54736328	0.091796875	0.88134766	1.7646484	0.10107422	0	0	0	0	0	0	0	0	0	1.0415039	0.041503906	0.15405273	0.031494141	-0.031982422	0.090332031	0	44330	0	0	0
823	824	824	Category G	-0.46777344	-0.035888672	0.98388672	0.25732422	-0.2487793	-0.39257813	0	0	6/11/2017	6	11	2017	0:45:53	2753	0	0	45	53	0	0.059570313	3.4740234	-0.54125977	0.092041016	0.87841797	1.4858398	0.18139648	0	0	0	0	0	0	0	0	0	1.0358887	0.035888672	0.30688477	0.073486328	-0.12792969	0.10522461	0	44330	0	0	0
824	825	825	Category G	-0.64794922	0.059814453	0.87597656	0.27050781	-0.23022461	-0.39306641	0	0	6/11/2017	6	11	2017	0:45:53	2753	0.1	0	45	53	0	0.059570313	3.4740234	-0.54272461	0.092529297	0.87841797	1.0705566	0.11010742	0	0	0	0	0	0	0	0	0	1.0366211	0.036621094	0.14038086	-0.10498047	-0.032714844	-0.002441406	0	44330	0	0	0
825	826	826	Category G	-0.38378906	0.047851563	0.64794922	0.28833008	-0.2019043	-0.39501953	0	0	6/11/2017	6	11	2017	0:45:53	2753	0.2	0	45	53	0	0.059570313	3.4740234	-0.54223633	0.093505859	0.87548828	1.0136719	0.28100586	0	0	0	0	0	0	0	0	0	1.0339355	0.033935547	0.43164063	0.15844727	-0.045654297	-0.22753906	0	44330	0	0	0
826	827	827	Category G	-0.671875	-0.011962891	1.0917969	0.34814453	-0.2253418	-0.34790039	0	0	6/11/2017	6	11	2017	0:45:53	2753	0.3	0	45	53	0	0.059570313	3.4740234	-0.53881836	0.091552734	0.87719727	0.98681641	0.27270508	0	0	0	0	0	0	0	0	0	1.0334473	0.033447266	0.45117188	-0.1328125	-0.10351563	0.21435547	0	44330	0	0	0
827	828	828	Category G	-0.50390625	0.095947266	0.93579102	0.25170898	-0.23217773	-0.39916992	0	0	6/11/2017	6	11	2017	0:45:53	2753	0.4	0	45	53	0	0.059570313	3.4740234	-0.53735352	0.08984375	0.87744141	0.89477539	0.067138672	0	0	0	0	0	0	0	0	0	1.032959	0.032958984	0.097412109	0.033447266	0.005859375	0.058105469	0	44330	0	0	0
828	829	829	Category G	-0.65991211	0.023925781	1.1159668	0.29077148	-0.24829102	-0.37573242	0	0	6/11/2017	6	11	2017	0:45:53	2753	0.5	0	45	53	0	0.059570313	3.4740234	-0.54663086	0.091796875	0.87939453	0.3034668	0.27075195	0	0	0	0	0	0	0	0	0	1.0395508	0.039550781	0.41748047	-0.11303711	-0.067871094	0.23632813	0	44330	0	0	0
829	830	830	Category G	-0.46777344	0.059814453	0.65991211	0.27148438	-0.23291016	-0.39453125	0	0	6/11/2017	6	11	2017	0:45:53	2753	0.6	0	45	53	0	0.059570313	3.4740234	-0.53881836	0.090332031	0.87548828	0.024658203	0.22900391	0	0	0	0	0	0	0	0	0	1.0319824	0.031982422	0.31713867	0.071044922	-0.030517578	-0.21557617	0	44330	0	0	0
830	831	831	Category G	-0.39599609	0.15576172	1.0678711	0.35400391	-0.25195313	-0.32177734	0	0	6/11/2017	6	11	2017	0:45:53	2753	0.7	0	45	53	0	0.059570313	3.4740234	-0.54443359	0.08984375	0.87890625	0.16210938	0.24902344	0	0	0	0	0	0	0	0	0	1.0378418	0.037841797	0.40307617	0.1484375	0.065673828	0.1887207	0	44330	0	0	0
831	832	832	Category G	-0.671875	0.095947266	0.99584961	0.25805664	-0.24536133	-0.39233398	0	0	6/11/2017	6	11	2017	0:45:53	2753	0.8	0	45	53	0	0.059570313	3.4740234	-0.54223633	0.092773438	0.87890625	0.70141602	0.17431641	0	0	0	0	0	0	0	0	0	1.0368652	0.036865234	0.24926758	-0.12939453	0.002929688	0.11669922	0	44330	0	0	0
832	833	833	Category G	-0.45581055	0.15576172	0.94799805	0.29394531	-0.25488281	-0.36889648	0	0	6/11/2017	6	11	2017	0:45:53	2753	0.9	0	45	53	0	0.059570313	3.4740234	-0.54833984	0.093017578	0.88134766	1.7724609	0.12988281	0	0	0	0	0	0	0	0	0	1.0422363	0.042236328	0.22143555	0.092529297	0.0625	0.06640625	0	44330	0	0	0
833	834	834	Category G	-0.79199219	0.083984375	0.92382813	0.26855469	-0.24560547	-0.38232422	0	0	6/11/2017	6	11	2017	0:45:54	2754	0	0	45	54	0	0.059570313	3.4740234	-0.5402832	0.092285156	0.8762207	2.9370117	0.25585938	0	0	0	0	0	0	0	0	0	1.0336914	0.033691406	0.30737305	-0.25146484	-0.008300781	0.047363281	0	44330	0	0	0
834	835	835	Category G	-0.3359375	0.17993164	0.64794922	0.27539063	-0.23608398	-0.38525391	0	0	6/11/2017	6	11	2017	0:45:54	2754	0.1	0	45	54	0	0.059570313	3.4740234	-0.54321289	0.094238281	0.87744141	3.151123	0.32104492	0	0	0	0	0	0	0	0	0	1.036377	0.036376953	0.52246094	0.20727539	0.085449219	-0.22949219	0	44330	0	0	0
835	836	836	Category G	-0.46777344	0.059814453	0.97192383	0.34667969	-0.25341797	-0.31860352	0	0	6/11/2017	6	11	2017	0:45:54	2754	0.2	0	45	54	0	0.059570313	3.4740234	-0.53930664	0.093261719	0.87695313	3.6269531	0.12329102	0	0	0	0	0	0	0	0	0	1.0336914	0.033691406	0.19995117	0.071533203	-0.033447266	0.094726563	0	44330	0	0	0
836	837	837	Category G	-0.98388672	0.035888672	1.0197754	0.24682617	-0.25805664	-0.39355469	0	0	6/11/2017	6	11	2017	0:45:54	2754	0.3	0	45	54	0	0.059570313	3.4740234	-0.53979492	0.094238281	0.87719727	4.0966797	0.46972656	0	0	0	0	0	0	0	0	0	1.0344238	0.034423828	0.64453125	-0.44384766	-0.058349609	0.14233398	0	44330	0	0	0
837	838	838	Category G	-0.21582031	0.23999023	0.95996094	0.28808594	-0.28173828	-0.35986328	0	0	6/11/2017	6	11	2017	0:45:54	2754	0.4	0	45	54	0	0.059570313	3.4740234	-0.53735352	0.095703125	0.87963867	4.2038574	0.36132813	0	0	0	0	0	0	0	0	0	1.0354004	0.035400391	0.54589844	0.3215332	0.14404297	0.080078125	0	44330	0	0	0
838	839	839	Category G	-1.079834	0.19189453	1.079834	0.2512207	-0.25756836	-0.38842773	0	0	6/11/2017	6	11	2017	0:45:54	2754	0.5	0	45	54	0	0.059570313	3.4740234	-0.54272461	0.094238281	0.88183594	4.0048828	0.58056641	0	0	0	0	0	0	0	0	0	1.0397949	0.039794922	0.83227539	-0.53686523	0.097412109	0.19775391	0	44330	0	0	0
839	840	840	Category G	-0.25195313	0.023925781	0.64794922	0.25146484	-0.27539063	-0.37353516	0	0	6/11/2017	6	11	2017	0:45:54	2754	0.6	0	45	54	0	0.059570313	3.4740234	-0.54150391	0.096191406	0.88134766	3.9812012	0.37890625	0	0	0	0	0	0	0	0	0	1.0390625	0.0390625	0.59545898	0.28955078	-0.072265625	-0.23339844	0	44330	0	0	0
840	841	841	Category G	-0.49194336	0.16796875	0.76782227	0.32568359	-0.26269531	-0.34838867	0	0	6/11/2017	6	11	2017	0:45:54	2754	0.7	0	45	54	0	0.059570313	3.4740234	-0.53979492	0.098388672	0.88110352	4.140625	0.14135742	0	0	0	0	0	0	0	0	0	1.0380859	0.038085938	0.23071289	0.047851563	0.069335938	-0.11328125	0	44330	0	0	0
841	842	842	Category G	-0.44384766	0.26391602	0.93579102	0.22460938	-0.26586914	-0.39355469	0	0	6/11/2017	6	11	2017	0:45:54	2754	0.8	0	45	54	0	0.059570313	3.4740234	-0.54003906	0.098144531	0.88232422	3.324707	0.19873047	0	0	0	0	0	0	0	0	0	1.0393066	0.039306641	0.31518555	0.096191406	0.16552734	0.053222656	0	44330	0	0	0
842	843	843	Category G	-0.43188477	0.023925781	0.89990234	0.26220703	-0.27783203	-0.37255859	0	0	6/11/2017	6	11	2017	0:45:54	2754	0.9	0	45	54	0	0.059570313	3.4740234	-0.54003906	0.098144531	0.88183594	2.4802246	0.13232422	0	0	0	0	0	0	0	0	0	1.0385742	0.038574219	0.20043945	0.1081543	-0.07421875	0.017822266	0	44330	0	0	0
843	844	844	Category G	-0.85180664	0.083984375	1.0319824	0.21606445	-0.2644043	-0.39282227	0	0	6/11/2017	6	11	2017	0:45:55	2755	0	0	45	55	0	0.059570313	3.4740234	-0.54638672	0.1003418	0.88378906	1.4526367	0.33959961	0	0	0	0	0	0	0	0	0	1.0439453	0.043945313	0.46972656	-0.30517578	-0.016357422	0.14794922	0	44330	0	0	0
844	845	845	Category G	-0.19189453	0.10791016	0.57592773	0.28710938	-0.24169922	-0.38500977	0	0	6/11/2017	6	11	2017	0:45:55	2755	0.1	0	45	55	0	0.059570313	3.4740234	-0.54858398	0.098632813	0.88378906	0.92407227	0.47119141	0	0	0	0	0	0	0	0	0	1.0449219	0.044921875	0.67382813	0.35668945	0.009033203	-0.30786133	0	44330	0	0	0
845	846	846	Category G	-0.87597656	0.011962891	1.1279297	0.37158203	-0.25415039	-0.31469727	0	0	6/11/2017	6	11	2017	0:45:55	2755	0.2	0	45	55	0	0.059570313	3.4740234	-0.54541016	0.09765625	0.87963867	0.060302734	0.42211914	0	0	0	0	0	0	0	0	0	1.0395508	0.039550781	0.66430664	-0.33032227	-0.085693359	0.24804688	0	44330	0	0	0
846	847	847	Category G	-0.53979492	0.059814453	0.75585938	0.24536133	-0.24511719	-0.3984375	0	0	6/11/2017	6	11	2017	0:45:55	2755	0.3	0	45	55	0	0.059570313	3.4740234	-0.55078125	0.098388672	0.88330078	0.79516602	0.13378906	0	0	0	0	0	0	0	0	0	1.0456543	0.045654297	0.17724609	0.010986328	-0.038574219	-0.12744141	0	44330	0	0	0
847	848	848	Category G	-0.68383789	0.14379883	1.0319824	0.27026367	-0.24267578	-0.39526367	0	0	6/11/2017	6	11	2017	0:45:55	2755	0.4	0	45	55	0	0.059570313	3.4740234	-0.54931641	0.099365234	0.88232422	0.71948242	0.20581055	0	0	0	0	0	0	0	0	0	1.0439453	0.043945313	0.32836914	-0.13427734	0.044189453	0.1496582	0	44330	0	0	0
848	849	849	Category G	-0.3359375	0.13183594	0.671875	0.26391602	-0.23901367	-0.39038086	0	0	6/11/2017	6	11	2017	0:45:55	2755	0.5	0	45	55	0	0.059570313	3.4740234	-0.5534668	0.10058594	0.88183594	1.4116211	0.30395508	0	0	0	0	0	0	0	0	0	1.0458984	0.045898438	0.45849609	0.2175293	0.031005859	-0.20996094	0	44330	0	0	0
849	850	850	Category G	-0.86376953	0.14379883	1.0917969	0.23071289	-0.25927734	-0.39672852	0	0	6/11/2017	6	11	2017	0:45:55	2755	0.6	0	45	55	0	0.059570313	3.4740234	-0.55224609	0.1003418	0.88061523	2.0209961	0.37841797	0	0	0	0	0	0	0	0	0	1.0444336	0.044433594	0.56542969	-0.3112793	0.043212891	0.2109375	0	44330	0	0	0
850	851	851	Category G	-0.43188477	-0.047851563	0.80395508	0.21289063	-0.24633789	-0.40893555	0	0	6/11/2017	6	11	2017	0:45:55	2755	0.7	0	45	55	0	0.059570313	3.4740234	-0.55395508	0.1015625	0.87988281	2.4182129	0.20727539	0	0	0	0	0	0	0	0	0	1.0446777	0.044677734	0.34765625	0.12207031	-0.14941406	-0.075927734	0	44330	0	0	0
851	852	852	Category G	-0.2277832	-0.047851563	0.69580078	0.2956543	-0.25512695	-0.36889648	0	0	6/11/2017	6	11	2017	0:45:55	2755	0.8	0	45	55	0	0.059570313	3.4740234	-0.5559082	0.10351563	0.88037109	1.682373	0.40576172	0	0	0	0	0	0	0	0	0	1.0461426	0.046142578	0.6640625	0.328125	-0.15136719	-0.18457031	0	44330	0	0	0
852	853	853	Category G	-0.69580078	0.17993164	0.91186523	0.23754883	-0.2487793	-0.39746094	0	0	6/11/2017	6	11	2017	0:45:55	2755	0.9	0	45	55	0	0.059570313	3.4740234	-0.56103516	0.10180664	0.8828125	1.0754395	0.15795898	0	0	0	0	0	0	0	0	0	1.0510254	0.051025391	0.24121094	-0.13452148	0.077880859	0.028808594	0	44330	0	0	0
853	854	854	Category G	-0.34790039	0.059814453	0.81591797	0.22192383	-0.26147461	-0.40625	0	0	6/11/2017	6	11	2017	0:45:56	2756	0	0	45	56	0	0.059570313	3.4740234	-0.5612793	0.10180664	0.88134766	0.75292969	0.22705078	0	0	0	0	0	0	0	0	0	1.0498047	0.049804688	0.32104492	0.21337891	-0.041992188	-0.065429688	0	44330	0	0	0
854	855	855	Category G	-0.56396484	0.15576172	0.94799805	0.22607422	-0.2590332	-0.39672852	0	0	6/11/2017	6	11	2017	0:45:56	2756	0.111	0	45	56	0	0.059570313	3.4740234	-0.5625	0.10351563	0.88305664	0.640625	0.083007813	0	0	0	0	0	0	0	0	0	1.0522461	0.052246094	0.11791992	-0.001220703	0.052001953	0.064697266	0	44330	0	0	0
855	856	856	Category G	-0.59985352	0.071777344	0.89990234	0.20996094	-0.25512695	-0.41088867	0	0	6/11/2017	6	11	2017	0:45:56	2756	0.222	0	45	56	0	0.059326172	3.4337402	-0.5625	0.10302734	0.88061523	2.0563965	0.052246094	0	0	0	0	0	0	0	0	0	1.0500488	0.050048828	0.087646484	-0.037109375	-0.03125	0.019042969	0	44330	0	0	0
856	857	857	Category G	-0.35986328	0.14379883	1.0439453	0.24609375	-0.26342773	-0.38256836	0	0	6/11/2017	6	11	2017	0:45:56	2756	0.333	0	45	56	0	0.059326172	3.4337402	-0.56469727	0.10473633	0.87988281	2.3347168	0.26513672	0	0	0	0	0	0	0	0	0	1.0507813	0.05078125	0.40771484	0.20483398	0.038818359	0.16381836	0	44330	0	0	0
857	858	858	Category G	-0.88793945	0.15576172	1.0678711	0.23266602	-0.25927734	-0.39477539	0	0	6/11/2017	6	11	2017	0:45:56	2756	0.444	0	45	56	0	0.059326172	3.4337402	-0.56469727	0.10766602	0.88012695	1.796875	0.37646484	0	0	0	0	0	0	0	0	0	1.0512695	0.051269531	0.55859375	-0.32299805	0.047851563	0.1875	0	44330	0	0	0
858	859	859	Category G	-0.21582031	0.023925781	0.61181641	0.2800293	-0.26196289	-0.37011719	0	0	6/11/2017	6	11	2017	0:45:56	2756	0.555	0	45	56	0	0.059326172	3.4337402	-0.56665039	0.10693359	0.87988281	1.7541504	0.44921875	0	0	0	0	0	0	0	0	0	1.052002	0.052001953	0.70214844	0.35083008	-0.083007813	-0.26806641	0	44330	0	0	0
859	860	860	Category G	-0.83984375	0.13183594	1.0078125	0.30981445	-0.26464844	-0.35375977	0	0	6/11/2017	6	11	2017	0:45:56	2756	0.666	0	45	56	0	0.059326172	3.4337402	-0.56860352	0.1081543	0.88085938	1.7421875	0.30004883	0	0	0	0	0	0	0	0	0	1.0541992	0.054199219	0.42114258	-0.27099609	0.0234375	0.12670898	0	44330	0	0	0
860	861	861	Category G	-0.50390625	0.14379883	0.94799805	0.21655273	-0.24487305	-0.40991211	0	0	6/11/2017	6	11	2017	0:45:56	2756	0.777	0	45	56	0	0.059326172	3.4337402	-0.56518555	0.10839844	0.87744141	0.93164063	0.099853516	0	0	0	0	0	0	0	0	0	1.0493164	0.049316406	0.16723633	0.061279297	0.03515625	0.0703125	0	44330	0	0	0
861	862	862	Category G	-0.79199219	0.047851563	0.97192383	0.24047852	-0.25488281	-0.39697266	0	0	6/11/2017	6	11	2017	0:45:56	2756	0.888	0	45	56	0	0.059326172	3.4337402	-0.57226563	0.10961914	0.87988281	0.38647461	0.24584961	0	0	0	0	0	0	0	0	0	1.0554199	0.055419922	0.37353516	-0.21948242	-0.061767578	0.091796875	0	44330	0	0	0
862	863	863	Category G	-0.16796875	0.10791016	0.6237793	0.30493164	-0.26098633	-0.35473633	0	0	6/11/2017	6	11	2017	0:45:57	2757	0	0	45	57	0	0.059326172	3.4337402	-0.57202148	0.109375	0.88037109	0.23583984	0.47851563	0	0	0	0	0	0	0	0	0	1.0554199	0.055419922	0.66235352	0.40405273	-0.001464844	-0.2565918	0	44330	0	0	0
863	864	864	Category G	-0.75585938	0.14379883	0.86376953	0.33251953	-0.2512207	-0.33935547	0	0	6/11/2017	6	11	2017	0:45:57	2757	0.09	0	45	57	0	0.059326172	3.4337402	-0.56958008	0.11035156	0.87988281	0.56005859	0.18969727	0	0	0	0	0	0	0	0	0	1.0541992	0.054199219	0.2355957	-0.18603516	0.033203125	-0.016113281	0	44330	0	0	0
864	865	865	Category G	-0.44384766	-0.011962891	0.76782227	0.27734375	-0.2590332	-0.37719727	0	0	6/11/2017	6	11	2017	0:45:57	2757	0.181	0	45	57	0	0.059326172	3.4337402	-0.57324219	0.11279297	0.87792969	1.3613281	0.2109375	0	0	0	0	0	0	0	0	0	1.0546875	0.0546875	0.36450195	0.12939453	-0.12475586	-0.11010742	0	44330	0	0	0
865	866	866	Category G	-0.74389648	0.19189453	0.99584961	0.2434082	-0.24487305	-0.39257813	0	0	6/11/2017	6	11	2017	0:45:57	2757	0.272	0	45	57	0	0.059326172	3.4337402	-0.57055664	0.11206055	0.87573242	2.5322266	0.22509766	0	0	0	0	0	0	0	0	0	1.0512695	0.051269531	0.37280273	-0.1730957	0.079589844	0.11987305	0	44330	0	0	0
866	867	867	Category G	-0.53979492	0.095947266	0.92382813	0.22045898	-0.25244141	-0.40893555	0	0	6/11/2017	6	11	2017	0:45:57	2757	0.363	0	45	57	0	0.059326172	3.4337402	-0.57421875	0.11376953	0.87988281	3.3137207	0.058349609	0	0	0	0	0	0	0	0	0	1.0568848	0.056884766	0.095947266	0.034423828	-0.017822266	0.043701172	0	44330	0	0	0
867	868	868	Category G	-1.079834	0.023925781	0.89990234	0.27612305	-0.25463867	-0.38110352	0	0	6/11/2017	6	11	2017	0:45:57	2757	0.454	0	45	57	0	0.059326172	3.4337402	-0.57373047	0.11621094	0.87719727	3.5488281	0.51464844	0	0	0	0	0	0	0	0	0	1.0546875	0.0546875	0.62084961	-0.50585938	-0.092285156	0.022460938	0	44330	0	0	0
868	869	869	Category G	-0.20385742	-0.023925781	0.6237793	0.27294922	-0.24365234	-0.39208984	0	0	6/11/2017	6	11	2017	0:45:57	2757	0.545	0	45	57	0	0.059326172	3.4337402	-0.57177734	0.11669922	0.87646484	2.9543457	0.46801758	0	0	0	0	0	0	0	0	0	1.0532227	0.053222656	0.76147461	0.36791992	-0.140625	-0.25268555	0	44330	0	0	0
869	870	870	Category G	-1.0559082	0.15576172	1.0439453	0.33935547	-0.24633789	-0.34106445	0	0	6/11/2017	6	11	2017	0:45:57	2757	0.636	0	45	57	0	0.059326172	3.4337402	-0.57128906	0.11865234	0.87329102	2.5678711	0.51464844	0	0	0	0	0	0	0	0	0	1.050293	0.050292969	0.69189453	-0.484375	0.036865234	0.17041016	0	44330	0	0	0
870	871	871	Category G	-0.50390625	0.17993164	0.86376953	0.21972656	-0.22924805	-0.41674805	0	0	6/11/2017	6	11	2017	0:45:57	2757	0.727	0	45	57	0	0.059326172	3.4337402	-0.57128906	0.12060547	0.87646484	2.3720703	0.090820313	0	0	0	0	0	0	0	0	0	1.0532227	0.053222656	0.13964844	0.067382813	0.059082031	-0.012695313	0	44330	0	0	0
871	872	872	Category G	-0.59985352	0.023925781	0.74389648	0.25561523	-0.2355957	-0.39746094	0	0	6/11/2017	6	11	2017	0:45:57	2757	0.818	0	45	57	0	0.059326172	3.4337402	-0.57421875	0.12060547	0.87573242	1.6899414	0.1652832	0	0	0	0	0	0	0	0	0	1.0539551	0.053955078	0.25415039	-0.025390625	-0.096679688	-0.13183594	0	44330	0	0	0
872	873	873	Category G	-0.20385742	0.047851563	0.55175781	0.29174805	-0.24243164	-0.375	0	0	6/11/2017	6	11	2017	0:45:57	2757	0.909	0	45	57	0	0.059326172	3.4337402	-0.57202148	0.12084961	0.87280273	0.49145508	0.49389648	0	0	0	0	0	0	0	0	0	1.0505371	0.050537109	0.76245117	0.36816406	-0.072998047	-0.32104492	0	44330	0	0	0
873	874	874	Category G	-0.80395508	0.13183594	0.91186523	0.27294922	-0.26196289	-0.37524414	0	0	6/11/2017	6	11	2017	0:45:58	2758	0	0	45	58	0	0.059326172	3.4337402	-0.57177734	0.12207031	0.87329102	0.54736328	0.23535156	0	0	0	0	0	0	0	0	0	1.0507813	0.05078125	0.28027344	-0.23193359	0.009521484	0.038330078	0	44330	0	0	0
874	875	875	Category G	-0.3359375	0.047851563	0.89990234	0.20703125	-0.25415039	-0.41308594	0	0	6/11/2017	6	11	2017	0:45:58	2758	0.1	0	45	58	0	0.059326172	3.4337402	-0.56933594	0.12402344	0.87255859	1.3168945	0.24707031	0	0	0	0	0	0	0	0	0	1.0490723	0.049072266	0.33691406	0.23339844	-0.076171875	0.027099609	0	44330	0	0	0
875	876	876	Category G	-0.65991211	0.2277832	0.93579102	0.16943359	-0.24658203	-0.42651367	0	0	6/11/2017	6	11	2017	0:45:58	2758	0.2	0	45	58	0	0.059326172	3.4337402	-0.57250977	0.12255859	0.87402344	2.0163574	0.14990234	0	0	0	0	0	0	0	0	0	1.052002	0.052001953	0.25390625	-0.087158203	0.10498047	0.061523438	0	44330	0	0	0
876	877	877	Category G	-0.39599609	0.095947266	0.99584961	0.11767578	-0.2331543	-0.43969727	0	0	6/11/2017	6	11	2017	0:45:58	2758	0.3	0	45	58	0	0.059326172	3.4337402	-0.57080078	0.12426758	0.87207031	3.2019043	0.21582031	0	0	0	0	0	0	0	0	0	1.0498047	0.049804688	0.3269043	0.17480469	-0.028320313	0.12353516	0	44330	0	0	0
877	878	878	Category G	-0.64794922	0.035888672	0.86376953	0.13549805	-0.23022461	-0.44604492	0	0	6/11/2017	6	11	2017	0:45:58	2758	0.4	0	45	58	0	0.059326172	3.4337402	-0.56713867	0.12646484	0.87036133	4.7548828	0.12158203	0	0	0	0	0	0	0	0	0	1.0466309	0.046630859	0.17822266	-0.080566406	-0.090576172	-0.006591797	0	44330	0	0	0
878	879	879	Category G	-0.45581055	0.16796875	0.75585938	0.13574219	-0.23120117	-0.4387207	0	0	6/11/2017	6	11	2017	0:45:58	2758	0.5	0	45	58	0	0.059326172	3.4337402	-0.57177734	0.1262207	0.87011719	5.0283203	0.16796875	0	0	0	0	0	0	0	0	0	1.0488281	0.048828125	0.27172852	0.1159668	0.041503906	-0.11425781	0	44330	0	0	0
879	880	880	Category G	-0.27587891	0.11987305	0.70776367	0.21875	-0.23852539	-0.41601563	0	0	6/11/2017	6	11	2017	0:45:58	2758	0.6	0	45	58	0	0.059326172	3.4337402	-0.56298828	0.12573242	0.86547852	4.673584	0.32763672	0	0	0	0	0	0	0	0	0	1.0402832	0.040283203	0.45092773	0.28710938	-0.005859375	-0.15771484	0	44330	0	0	0
880	881	881	Category G	-0.68383789	0.13183594	1.0197754	0.17773438	-0.23266602	-0.42822266	0	0	6/11/2017	6	11	2017	0:45:58	2758	0.7	0	45	58	0	0.059326172	3.4337402	-0.56591797	0.12597656	0.87060547	4.3481445	0.18994141	0	0	0	0	0	0	0	0	0	1.0461426	0.046142578	0.27246094	-0.11767578	0.005615234	0.14892578	0	44330	0	0	0
881	882	882	Category G	-0.51586914	0.11987305	0.87597656	0.099853516	-0.21020508	-0.45996094	0	0	6/11/2017	6	11	2017	0:45:58	2758	0.8	0	45	58	0	0.059326172	3.4337402	-0.56640625	0.12548828	0.87109375	3.4172363	0.051025391	0	0	0	0	0	0	0	0	0	1.0466309	0.046630859	0.061035156	0.050537109	-0.005615234	0.004638672	0	44330	0	0	0
882	883	883	Category G	-1.0078125	0.21582031	0.91186523	0.096923828	-0.18164063	-0.46582031	0	0	6/11/2017	6	11	2017	0:45:58	2758	0.9	0	45	58	0	0.059326172	3.4337402	-0.56591797	0.125	0.86914063	2.3015137	0.45288086	0	0	0	0	0	0	0	0	0	1.0446777	0.044677734	0.57495117	-0.44165039	0.090576172	0.042480469	0	44330	0	0	0
883	884	884	Category G	-0.80395508	0.059814453	0.93579102	0.05859375	-0.16918945	-0.47631836	0	0	6/11/2017	6	11	2017	0:45:59	2759	0	0	45	59	0	0.059326172	3.4337402	-0.57006836	0.12597656	0.87011719	0.70605469	0.25170898	0	0	0	0	0	0	0	0	0	1.0478516	0.047851563	0.36572266	-0.23364258	-0.066162109	0.065429688	0	44330	0	0	0
884	885	885	Category G	-0.23999023	0.10791016	0.58789063	0.25830078	-0.19604492	-0.42114258	0	0	6/11/2017	6	11	2017	0:45:59	2759	0.1	0	45	59	0	0.059326172	3.4337402	-0.56518555	0.12768555	0.86889648	0.006103516	0.43041992	0	0	0	0	0	0	0	0	0	1.0444336	0.044433594	0.6262207	0.32519531	-0.019775391	-0.28100586	0	44330	0	0	0
885	886	886	Category G	-0.87597656	0.23999023	1.0319824	0.19067383	-0.20361328	-0.43896484	0	0	6/11/2017	6	11	2017	0:45:59	2759	0.2	0	45	59	0	0.059326172	3.4337402	-0.56933594	0.12792969	0.87084961	0.006591797	0.36376953	0	0	0	0	0	0	0	0	0	1.0483398	0.048339844	0.5793457	-0.30639648	0.11181641	0.16088867	0	44330	0	0	0
886	887	887	Category G	-0.45581055	0.26391602	0.80395508	0.11108398	-0.18481445	-0.46289063	0	0	6/11/2017	6	11	2017	0:45:59	2759	0.3	0	45	59	0	0.059326172	3.4337402	-0.56567383	0.13061523	0.8684082	0.44433594	0.18432617	0	0	0	0	0	0	0	0	0	1.0446777	0.044677734	0.30761719	0.10986328	0.13305664	-0.064453125	0	44330	0	0	0
887	888	888	Category G	-0.77978516	0.21582031	0.87597656	0.068115234	-0.20092773	-0.47045898	0	0	6/11/2017	6	11	2017	0:45:59	2759	0.4	0	45	59	0	0.059326172	3.4337402	-0.56542969	0.13256836	0.87084961	0.96826172	0.22973633	0	0	0	0	0	0	0	0	0	1.0466309	0.046630859	0.30249023	-0.21411133	0.083007813	0.004882813	0	44330	0	0	0
888	889	889	Category G	-0.46777344	0.14379883	0.81591797	0.059082031	-0.17724609	-0.47827148	0	0	6/11/2017	6	11	2017	0:45:59	2759	0.5	0	45	59	0	0.059326172	3.4337402	-0.56176758	0.13232422	0.86669922	1.0629883	0.10742188	0	0	0	0	0	0	0	0	0	1.0412598	0.041259766	0.15625	0.093994141	0.011230469	-0.05078125	0	44330	0	0	0
889	890	890	Category G	-0.61181641	0.27587891	0.85180664	0.19335938	-0.15991211	-0.44775391	0	0	6/11/2017	6	11	2017	0:45:59	2759	0.6	0	45	59	0	0.059326172	3.4337402	-0.56323242	0.13378906	0.87084961	2.0549316	0.15112305	0	0	0	0	0	0	0	0	0	1.0456543	0.045654297	0.20947266	-0.048339844	0.1418457	-0.019042969	0	44330	0	0	0
890	891	891	Category G	-0.76782227	0.23999023	0.94799805	0.080322266	-0.15283203	-0.47998047	0	0	6/11/2017	6	11	2017	0:45:59	2759	0.7	0	45	59	0	0.059326172	3.4337402	-0.56030273	0.13476563	0.87011719	3.2558594	0.24511719	0	0	0	0	0	0	0	0	0	1.0437012	0.043701172	0.39013672	-0.20727539	0.10498047	0.077636719	0	44330	0	0	0
891	892	892	Category G	-0.81591797	-0.047851563	0.92382813	0.070800781	-0.15795898	-0.47265625	0	0	6/11/2017	6	11	2017	0:45:59	2759	0.8	0	45	59	0	0.059326172	3.4337402	-0.55883789	0.13696289	0.87011719	3.1237793	0.32104492	0	0	0	0	0	0	0	0	0	1.0432129	0.043212891	0.49536133	-0.25683594	-0.18481445	0.053466797	0	44330	0	0	0
892	893	893	Category G	-0.37182617	0.10791016	0.63598633	0.12231445	-0.15405273	-0.47167969	0	0	6/11/2017	6	11	2017	0:45:59	2759	0.9	0	45	59	0	0.059326172	3.4337402	-0.56616211	0.14038086	0.87207031	3.2409668	0.30761719	0	0	0	0	0	0	0	0	0	1.0493164	0.049316406	0.46337891	0.19433594	-0.032470703	-0.23608398	0	44330	0	0	0
893	894	894	Category G	-0.65991211	0.23999023	1.0319824	0.24194336	-0.13623047	-0.44213867	0	0	6/11/2017	6	11	2017	0:46:00	2760	0	0	46	0	0	0.059814453	3.4595215	-0.56298828	0.13891602	0.86938477	3.5827637	0.21411133	0	0	0	0	0	0	0	0	0	1.045166	0.045166016	0.35986328	-0.096679688	0.10083008	0.16235352	0	44330	0	0	0
894	895	895	Category G	-0.50390625	0.047851563	0.88793945	0.041503906	-0.1418457	-0.48120117	0	0	6/11/2017	6	11	2017	0:46:00	2760	0.111	0	46	0	0	0.059814453	3.4595215	-0.56860352	0.14208984	0.87304688	4.2543945	0.11523438	0	0	0	0	0	0	0	0	0	1.0515137	0.051513672	0.17382813	0.064697266	-0.094238281	0.014648438	0	44330	0	0	0
895	896	896	Category G	-0.74389648	0.15576172	0.87597656	0.13867188	-0.15893555	-0.46728516	0	0	6/11/2017	6	11	2017	0:46:00	2760	0.222	0	46	0	0	0.059814453	3.4595215	-0.56811523	0.14257813	0.87133789	4.0981445	0.17602539	0	0	0	0	0	0	0	0	0	1.0498047	0.049804688	0.19311523	-0.17553711	0.012939453	0.004394531	0	44330	0	0	0
896	897	897	Category G	-0.44384766	0.14379883	0.7199707	0.10839844	-0.15795898	-0.47998047	0	0	6/11/2017	6	11	2017	0:46:00	2760	0.333	0	46	0	0	0.059814453	3.4595215	-0.56811523	0.14379883	0.87207031	3.3964844	0.1965332	0	0	0	0	0	0	0	0	0	1.0507813	0.05078125	0.27685547	0.12426758	0	-0.15209961	0	44330	0	0	0
897	898	898	Category G	-0.79199219	0.15576172	0.97192383	0.16308594	-0.14624023	-0.4621582	0	0	6/11/2017	6	11	2017	0:46:00	2760	0.444	0	46	0	0	0.059814453	3.4595215	-0.5703125	0.14477539	0.86987305	3.8793945	0.24389648	0	0	0	0	0	0	0	0	0	1.0500488	0.050048828	0.33447266	-0.22143555	0.010742188	0.10180664	0	44330	0	0	0
898	899	899	Category G	-0.59985352	0.19189453	0.89990234	0.10424805	-0.14599609	-0.48266602	0	0	6/11/2017	6	11	2017	0:46:00	2760	0.555	0	46	0	0	0.059814453	3.4595215	-0.56469727	0.14526367	0.86743164	4.2519531	0.06640625	0	0	0	0	0	0	0	0	0	1.045166	0.045166016	0.11376953	-0.034912109	0.046386719	0.032226563	0	44330	0	0	0
899	900	900	Category G	-0.29980469	0.10791016	0.80395508	0.14331055	-0.14257813	-0.47241211	0	0	6/11/2017	6	11	2017	0:46:00	2760	0.666	0	46	0	0	0.059814453	3.4595215	-0.56860352	0.14697266	0.87207031	2.864502	0.28027344	0	0	0	0	0	0	0	0	0	1.0515137	0.051513672	0.3762207	0.26879883	-0.0390625	-0.068115234	0	44330	0	0	0
900	901	901	Category G	-0.93579102	0.16796875	1.0319824	0.096435547	-0.15478516	-0.48095703	0	0	6/11/2017	6	11	2017	0:46:00	2760	0.777	0	46	0	0	0.059814453	3.4595215	-0.56396484	0.14770508	0.87280273	0.40136719	0.40454102	0	0	0	0	0	0	0	0	0	1.0498047	0.049804688	0.55053711	-0.37158203	0.020019531	0.15893555	0	44330	0	0	0
901	902	902	Category G	-0.37182617	0.035888672	0.85180664	0.012939453	-0.15795898	-0.48413086	0	0	6/11/2017	6	11	2017	0:46:00	2760	0.888	0	46	0	0	0.059814453	3.4595215	-0.56176758	0.1472168	0.86889648	0.52172852	0.22094727	0	0	0	0	0	0	0	0	0	1.045166	0.045166016	0.31860352	0.18994141	-0.11132813	-0.017089844	0	44330	0	0	0
902	903	903	Category G	-0.32397461	0.13183594	0.94799805	0.12548828	-0.16479492	-0.47387695	0	0	6/11/2017	6	11	2017	0:46:01	2761	0	0	46	1	0	0.059814453	3.4595215	-0.56054688	0.14575195	0.86694336	0.6965332	0.25024414	0	0	0	0	0	0	0	0	0	1.0427246	0.042724609	0.33129883	0.23657227	-0.013916016	0.080810547	0	44330	0	0	0
903	904	904	Category G	-0.75585938	0.15576172	0.82788086	0.074462891	-0.15454102	-0.48095703	0	0	6/11/2017	6	11	2017	0:46:01	2761	0.1	0	46	1	0	0.059814453	3.4595215	-0.56225586	0.14379883	0.87207031	1.2473145	0.19873047	0	0	0	0	0	0	0	0	0	1.0476074	0.047607422	0.24975586	-0.19335938	0.01171875	-0.044189453	0	44330	0	0	0
904	905	905	Category G	-0.43188477	0.011962891	0.69580078	0.056152344	-0.14575195	-0.48535156	0	0	6/11/2017	6	11	2017	0:46:01	2761	0.2	0	46	1	0	0.059814453	3.4595215	-0.55859375	0.14648438	0.87353516	2.5141602	0.2565918	0	0	0	0	0	0	0	0	0	1.0471191	0.047119141	0.43920898	0.12670898	-0.13452148	-0.17773438	0	44330	0	0	0
905	906	906	Category G	-0.671875	0.17993164	0.98388672	0.14331055	-0.16210938	-0.46264648	0	0	6/11/2017	6	11	2017	0:46:01	2761	0.3	0	46	1	0	0.059814453	3.4595215	-0.56054688	0.14819336	0.87646484	3.2399902	0.15771484	0	0	0	0	0	0	0	0	0	1.0507813	0.05078125	0.25024414	-0.11108398	0.031494141	0.10717773	0	44330	0	0	0
906	907	907	Category G	-0.64794922	0.19189453	0.87597656	0.023681641	-0.14111328	-0.48925781	0	0	6/11/2017	6	11	2017	0:46:01	2761	0.4	0	46	1	0	0.059814453	3.4595215	-0.55786133	0.14770508	0.87329102	2.6591797	0.10009766	0	0	0	0	0	0	0	0	0	1.046875	0.046875	0.13647461	-0.08984375	0.043945313	0.002441406	0	44330	0	0	0
907	908	908	Category G	-0.34790039	0.11987305	0.87597656	0.10205078	-0.15673828	-0.47265625	0	0	6/11/2017	6	11	2017	0:46:01	2761	0.5	0	46	1	0	0.059814453	3.4595215	-0.55541992	0.15039063	0.87280273	3.1066895	0.20996094	0	0	0	0	0	0	0	0	0	1.0454102	0.045410156	0.24121094	0.20751953	-0.030517578	0.002929688	0	44330	0	0	0
908	909	909	Category G	-0.6237793	0.19189453	0.85180664	0.10791016	-0.16772461	-0.46777344	0	0	6/11/2017	6	11	2017	0:46:01	2761	0.6	0	46	1	0	0.059814453	3.4595215	-0.55102539	0.15283203	0.8737793	4.4240723	0.085205078	0	0	0	0	0	0	0	0	0	1.0441895	0.044189453	0.13354492	-0.072509766	0.038818359	-0.021972656	0	44330	0	0	0
909	910	910	Category G	-0.46777344	0.20385742	0.92382813	0.056396484	-0.15576172	-0.47705078	0	0	6/11/2017	6	11	2017	0:46:01	2761	0.7	0	46	1	0	0.059814453	3.4595215	-0.55297852	0.15478516	0.87695313	4.9294434	0.10888672	0	0	0	0	0	0	0	0	0	1.0483398	0.048339844	0.1809082	0.085205078	0.048828125	0.046630859	0	44330	0	0	0
910	911	911	Category G	-0.61181641	0.15576172	0.99584961	0.066162109	-0.16894531	-0.47509766	0	0	6/11/2017	6	11	2017	0:46:01	2761	0.8	0	46	1	0	0.059814453	3.4595215	-0.54541016	0.15527344	0.87695313	5.1130371	0.13598633	0	0	0	0	0	0	0	0	0	1.0444336	0.044433594	0.18530273	-0.066162109	0.000244141	0.11865234	0	44330	0	0	0
911	912	912	Category G	-0.50390625	0.13183594	0.76782227	0.059570313	-0.18554688	-0.47216797	0	0	6/11/2017	6	11	2017	0:46:01	2761	0.9	0	46	1	0	0.059814453	3.4595215	-0.54956055	0.15478516	0.87841797	5.4443359	0.12182617	0	0	0	0	0	0	0	0	0	1.0478516	0.047851563	0.17944336	0.045654297	-0.022949219	-0.1105957	0	44330	0	0	0
912	913	913	Category G	-0.43188477	0.23999023	0.98388672	0.12451172	-0.2043457	-0.45996094	0	0	6/11/2017	6	11	2017	0:46:02	2762	0	0	46	2	0	0.059814453	3.4595215	-0.54248047	0.15600586	0.87719727	5.4645996	0.17504883	0	0	0	0	0	0	0	0	0	1.0432129	0.043212891	0.30126953	0.1105957	0.083740234	0.10644531	0	44330	0	0	0
913	914	914	Category G	-0.59985352	0.23999023	0.86376953	0.059814453	-0.16870117	-0.47290039	0	0	6/11/2017	6	11	2017	0:46:02	2762	0.09	0	46	2	0	0.059814453	3.4595215	-0.55151367	0.15795898	0.88378906	5.9375	0.097167969	0	0	0	0	0	0	0	0	0	1.0537109	0.053710938	0.15014648	-0.048095703	0.081787109	-0.020019531	0	44330	0	0	0
914	915	915	Category G	-0.59985352	0.059814453	0.76782227	0.078613281	-0.17626953	-0.4699707	0	0	6/11/2017	6	11	2017	0:46:02	2762	0.181	0	46	2	0	0.059814453	3.4595215	-0.54614258	0.15820313	0.88354492	5.7709961	0.16113281	0	0	0	0	0	0	0	0	0	1.0507813	0.05078125	0.26806641	-0.053466797	-0.098388672	-0.11572266	0	44330	0	0	0
915	916	916	Category G	-0.32397461	0.20385742	0.82788086	0.10766602	-0.18237305	-0.46899414	0	0	6/11/2017	6	11	2017	0:46:02	2762	0.272	0	46	2	0	0.059814453	3.4595215	-0.55078125	0.15869141	0.88452148	4.9143066	0.23803711	0	0	0	0	0	0	0	0	0	1.0541992	0.054199219	0.32861328	0.22680664	0.044921875	-0.056640625	0	44330	0	0	0
916	917	917	Category G	-0.68383789	0.21582031	0.87597656	0.10131836	-0.18554688	-0.46582031	0	0	6/11/2017	6	11	2017	0:46:02	2762	0.363	0	46	2	0	0.059814453	3.4595215	-0.54663086	0.15673828	0.88208008	4.4296875	0.14916992	0	0	0	0	0	0	0	0	0	1.0495605	0.049560547	0.20214844	-0.13696289	0.058837891	-0.006103516	0	44330	0	0	0
917	918	918	Category G	-0.58789063	0.21582031	0.93579102	0.058349609	-0.17553711	-0.47216797	0	0	6/11/2017	6	11	2017	0:46:02	2762	0.454	0	46	2	0	0.059814453	3.4595215	-0.54589844	0.15722656	0.87988281	3.0803223	0.090820313	0	0	0	0	0	0	0	0	0	1.0473633	0.047363281	0.15600586	-0.041748047	0.058349609	0.055664063	0	44330	0	0	0
918	919	919	Category G	-0.38378906	0.14379883	0.7199707	0.091796875	-0.18725586	-0.46704102	0	0	6/11/2017	6	11	2017	0:46:02	2762	0.545	0	46	2	0	0.059814453	3.4595215	-0.5456543	0.15893555	0.8815918	1.625	0.22949219	0	0	0	0	0	0	0	0	0	1.0490723	0.049072266	0.33886719	0.16186523	-0.015136719	-0.16162109	0	44330	0	0	0
919	920	920	Category G	-0.47998047	0.047851563	1.0559082	0.14746094	-0.19873047	-0.45874023	0	0	6/11/2017	6	11	2017	0:46:02	2762	0.636	0	46	2	0	0.059814453	3.4595215	-0.54418945	0.15820313	0.88305664	1.2167969	0.21484375	0	0	0	0	0	0	0	0	0	1.0493164	0.049316406	0.34741211	0.064208984	-0.11035156	0.17260742	0	44330	0	0	0
920	921	921	Category G	-0.53979492	0.13183594	0.80395508	0.055419922	-0.17114258	-0.47412109	0	0	6/11/2017	6	11	2017	0:46:02	2762	0.727	0	46	2	0	0.059814453	3.4595215	-0.54638672	0.1574707	0.88623047	0.17163086	0.086425781	0	0	0	0	0	0	0	0	0	1.0529785	0.052978516	0.11474609	0.006591797	-0.025634766	-0.082275391	0	44330	0	0	0
921	922	922	Category G	-0.39599609	0.2277832	0.77978516	0.11987305	-0.17553711	-0.46264648	0	0	6/11/2017	6	11	2017	0:46:02	2762	0.818	0	46	2	0	0.059814453	3.4595215	-0.54541016	0.15795898	0.88500977	1.1525879	0.19555664	0	0	0	0	0	0	0	0	0	1.0515137	0.051513672	0.32446289	0.14941406	0.069580078	-0.10522461	0	44330	0	0	0
922	923	923	Category G	-0.76782227	0.10791016	0.97192383	0.079833984	-0.15991211	-0.47583008	0	0	6/11/2017	6	11	2017	0:46:02	2762	0.909	0	46	2	0	0.059814453	3.4595215	-0.54248047	0.15820313	0.88525391	0.8684082	0.24633789	0	0	0	0	0	0	0	0	0	1.050293	0.050292969	0.36230469	-0.22509766	-0.050292969	0.086425781	0	44330	0	0	0
923	924	924	Category G	-0.46777344	0.21582031	0.93579102	0.038330078	-0.1706543	-0.47924805	0	0	6/11/2017	6	11	2017	0:46:03	2763	0	0	46	3	0	0.059814453	3.4595215	-0.53491211	0.15625	0.88500977	0.57617188	0.10302734	0	0	0	0	0	0	0	0	0	1.0456543	0.045654297	0.17724609	0.067138672	0.059326172	0.050537109	0	44330	0	0	0
924	925	925	Category G	-0.51586914	0.11987305	0.74389648	0.087890625	-0.17822266	-0.46777344	0	0	6/11/2017	6	11	2017	0:46:03	2763	0.111	0	46	3	0	0.059814453	3.4595215	-0.53173828	0.15698242	0.88549805	0.013183594	0.1472168	0	0	0	0	0	0	0	0	0	1.0446777	0.044677734	0.19458008	0.015869141	-0.037109375	-0.14160156	0	44330	0	0	0
925	926	926	Category G	-0.58789063	0.23999023	0.92382813	0.11303711	-0.18505859	-0.46289063	0	0	6/11/2017	6	11	2017	0:46:03	2763	0.222	0	46	3	0	0.059814453	3.4595215	-0.5324707	0.15698242	0.88842773	0.059082031	0.10571289	0	0	0	0	0	0	0	0	0	1.0476074	0.047607422	0.17333984	-0.055175781	0.082763672	0.03515625	0	44330	0	0	0
926	927	927	Category G	-0.51586914	0.20385742	0.94799805	0.047119141	-0.19091797	-0.47460938	0	0	6/11/2017	6	11	2017	0:46:03	2763	0.333	0	46	3	0	0.059814453	3.4595215	-0.52880859	0.15405273	0.88696289	1.1264648	0.079589844	0	0	0	0	0	0	0	0	0	1.0441895	0.044189453	0.12353516	0.012939453	0.049560547	0.060791016	0	44330	0	0	0
927	928	928	Category G	-0.38378906	0.11987305	0.70776367	0.074707031	-0.18432617	-0.46923828	0	0	6/11/2017	6	11	2017	0:46:03	2763	0.444	0	46	3	0	0.059814453	3.4595215	-0.52734375	0.15283203	0.88964844	2.6489258	0.23388672	0	0	0	0	0	0	0	0	0	1.0454102	0.045410156	0.35839844	0.14355469	-0.032958984	-0.18188477	0	44330	0	0	0
928	929	929	Category G	-0.45581055	0.26391602	0.99584961	0.074462891	-0.18261719	-0.47314453	0	0	6/11/2017	6	11	2017	0:46:03	2763	0.555	0	46	3	0	0.059814453	3.4595215	-0.52636719	0.15136719	0.890625	3.0114746	0.16943359	0	0	0	0	0	0	0	0	0	1.0456543	0.045654297	0.28833008	0.070556641	0.11230469	0.10498047	0	44330	0	0	0
929	930	930	Category G	-0.63598633	0.21582031	1.0319824	-0.001220703	-0.17333984	-0.47558594	0	0	6/11/2017	6	11	2017	0:46:03	2763	0.666	0	46	3	0	0.059814453	3.4595215	-0.52661133	0.14990234	0.89038086	2.6418457	0.19018555	0	0	0	0	0	0	0	0	0	1.0454102	0.045410156	0.31616211	-0.10913086	0.065673828	0.14135742	0	44330	0	0	0
930	931	931	Category G	-0.31176758	0.11987305	0.80395508	0.087646484	-0.19750977	-0.46606445	0	0	6/11/2017	6	11	2017	0:46:03	2763	0.777	0	46	3	0	0.059814453	3.4595215	-0.52514648	0.14746094	0.89038086	2.2504883	0.23168945	0	0	0	0	0	0	0	0	0	1.0441895	0.044189453	0.32763672	0.21337891	-0.027587891	-0.086425781	0	44330	0	0	0
931	932	932	Category G	-0.81591797	0.23999023	0.86376953	0.11108398	-0.18432617	-0.46386719	0	0	6/11/2017	6	11	2017	0:46:03	2763	0.888	0	46	3	0	0.060058594	3.398291	-0.52246094	0.14550781	0.88964844	1.9458008	0.30932617	0	0	0	0	0	0	0	0	0	1.041748	0.041748047	0.41381836	-0.29321289	0.094238281	-0.025878906	0	44330	0	0	0
932	933	933	Category G	-0.44384766	0.059814453	0.69580078	0.091308594	-0.1784668	-0.47314453	0	0	6/11/2017	6	11	2017	0:46:04	2764	0	0	46	4	0	0.060058594	3.398291	-0.51904297	0.14672852	0.88891602	1.3803711	0.22485352	0	0	0	0	0	0	0	0	0	1.0397949	0.039794922	0.35546875	0.075195313	-0.086914063	-0.19311523	0	44330	0	0	0
933	934	934	Category G	-0.79199219	0.31176758	1.1037598	0.1809082	-0.18359375	-0.44287109	0	0	6/11/2017	6	11	2017	0:46:04	2764	0.1	0	46	4	0	0.060058594	3.398291	-0.52075195	0.14599609	0.890625	0.67285156	0.38232422	0	0	0	0	0	0	0	0	0	1.0419922	0.041992188	0.6496582	-0.27099609	0.16552734	0.21289063	0	44330	0	0	0
934	935	935	Category G	-0.52783203	0.19189453	0.80395508	0.037353516	-0.16552734	-0.47607422	0	0	6/11/2017	6	11	2017	0:46:04	2764	0.2	0	46	4	0	0.060058594	3.398291	-0.51904297	0.14355469	0.88867188	0.57617188	0.097900391	0	0	0	0	0	0	0	0	0	1.0390625	0.0390625	0.14160156	-0.008544922	0.048095703	-0.084716797	0	44330	0	0	0
935	936	936	Category G	-0.59985352	0.17993164	0.97192383	0.1081543	-0.17456055	-0.46289063	0	0	6/11/2017	6	11	2017	0:46:04	2764	0.3	0	46	4	0	0.060058594	3.398291	-0.51928711	0.14379883	0.8894043	0.37231445	0.12060547	0	0	0	0	0	0	0	0	0	1.0397949	0.039794922	0.19873047	-0.080322266	0.035888672	0.082275391	0	44330	0	0	0
936	937	937	Category G	-0.53979492	0.20385742	0.85180664	-0.007324219	-0.16381836	-0.47827148	0	0	6/11/2017	6	11	2017	0:46:04	2764	0.4	0	46	4	0	0.060058594	3.398291	-0.51635742	0.14282227	0.8894043	0.48022461	0.075439453	0	0	0	0	0	0	0	0	0	1.0383301	0.038330078	0.12207031	-0.023193359	0.060791016	-0.037597656	0	44330	0	0	0
937	938	938	Category G	-0.44384766	0.20385742	0.87597656	0.0546875	-0.1796875	-0.47729492	0	0	6/11/2017	6	11	2017	0:46:04	2764	0.5	0	46	4	0	0.060058594	3.398291	-0.51855469	0.1418457	0.89208984	0.64672852	0.098388672	0	0	0	0	0	0	0	0	0	1.0415039	0.041503906	0.15283203	0.074707031	0.061767578	-0.016113281	0	44330	0	0	0
938	939	939	Category G	-0.52783203	0.16796875	0.98388672	0.039794922	-0.18139648	-0.47119141	0	0	6/11/2017	6	11	2017	0:46:04	2764	0.6	0	46	4	0	0.060058594	3.398291	-0.51416016	0.14111328	0.8894043	0.41210938	0.098876953	0	0	0	0	0	0	0	0	0	1.0371094	0.037109375	0.13427734	-0.013427734	0.026611328	0.094238281	0	44330	0	0	0
939	940	940	Category G	-0.46777344	0.19189453	1.0678711	0.070068359	-0.18188477	-0.47216797	0	0	6/11/2017	6	11	2017	0:46:04	2764	0.7	0	46	4	0	0.060058594	3.398291	-0.51269531	0.13989258	0.88842773	1.5566406	0.19189453	0	0	0	0	0	0	0	0	0	1.0354004	0.035400391	0.27587891	0.044921875	0.051757813	0.17919922	0	44330	0	0	0
940	941	941	Category G	-0.32397461	0.095947266	0.63598633	0.1105957	-0.17138672	-0.4699707	0	0	6/11/2017	6	11	2017	0:46:04	2764	0.8	0	46	4	0	0.060058594	3.398291	-0.515625	0.13989258	0.8894043	2.0922852	0.32080078	0	0	0	0	0	0	0	0	0	1.0375977	0.037597656	0.48925781	0.19165039	-0.043945313	-0.25341797	0	44330	0	0	0
941	942	942	Category G	-0.68383789	-0.071777344	0.82788086	0.096435547	-0.17553711	-0.47607422	0	0	6/11/2017	6	11	2017	0:46:04	2764	0.9	0	46	4	0	0.060058594	3.398291	-0.51147461	0.13916016	0.88720703	1.0874023	0.27880859	0	0	0	0	0	0	0	0	0	1.0334473	0.033447266	0.44262695	-0.17211914	-0.2109375	-0.059326172	0	44330	0	0	0
942	943	943	Category G	-0.31176758	-0.047851563	1.0319824	0.078613281	-0.20922852	-0.46020508	0	0	6/11/2017	6	11	2017	0:46:05	2765	0	0	46	5	0	0.060058594	3.398291	-0.51245117	0.14038086	0.88671875	0.33789063	0.31103516	0	0	0	0	0	0	0	0	0	1.0336914	0.033691406	0.53417969	0.20068359	-0.18823242	0.14501953	0	44330	0	0	0
943	944	944	Category G	-0.46777344	0.35986328	0.97192383	0.098632813	-0.19848633	-0.46801758	0	0	6/11/2017	6	11	2017	0:46:05	2765	0.1	0	46	5	0	0.060058594	3.398291	-0.51586914	0.14038086	0.88500977	0.56396484	0.24047852	0	0	0	0	0	0	0	0	0	1.0341797	0.034179688	0.35424805	0.048095703	0.21923828	0.086669922	0	44330	0	0	0
944	945	945	Category G	-0.59985352	0.11987305	0.99584961	0.000976563	-0.19140625	-0.46655273	0	0	6/11/2017	6	11	2017	0:46:05	2765	0.2	0	46	5	0	0.060058594	3.398291	-0.51318359	0.14013672	0.88549805	0.016601563	0.14160156	0	0	0	0	0	0	0	0	0	1.0332031	0.033203125	0.21704102	-0.086425781	-0.020263672	0.11010742	0	44330	0	0	0
945	946	946	Category G	-0.51586914	0.16796875	0.75585938	0.086914063	-0.19799805	-0.45996094	0	0	6/11/2017	6	11	2017	0:46:05	2765	0.3	0	46	5	0	0.060058594	3.398291	-0.51489258	0.14160156	0.88793945	1.4379883	0.13452148	0	0	0	0	0	0	0	0	0	1.0361328	0.036132813	0.15893555	-0.000732422	0.026123047	-0.13208008	0	44330	0	0	0
946	947	947	Category G	-0.35986328	0.29980469	0.87597656	0.20996094	-0.21337891	-0.42993164	0	0	6/11/2017	6	11	2017	0:46:05	2765	0.4	0	46	5	0	0.060058594	3.398291	-0.51342773	0.14111328	0.88647461	2.1330566	0.22094727	0	0	0	0	0	0	0	0	0	1.0341797	0.034179688	0.32275391	0.15356445	0.15844727	-0.010498047	0	44330	0	0	0
947	948	948	Category G	-0.7199707	0.21582031	0.97192383	0.094238281	-0.19995117	-0.46411133	0	0	6/11/2017	6	11	2017	0:46:05	2765	0.5	0	46	5	0	0.060058594	3.398291	-0.51220703	0.14086914	0.88647461	1.3483887	0.23657227	0	0	0	0	0	0	0	0	0	1.0334473	0.033447266	0.36791992	-0.20751953	0.074707031	0.085205078	0	44330	0	0	0
948	949	949	Category G	-0.37182617	0.14379883	0.88793945	0.081054688	-0.18798828	-0.46923828	0	0	6/11/2017	6	11	2017	0:46:05	2765	0.6	0	46	5	0	0.060058594	3.398291	-0.51416016	0.14135742	0.88525391	0.004394531	0.14233398	0	0	0	0	0	0	0	0	0	1.0334473	0.033447266	0.1472168	0.14233398	0.002197266	0.002441406	0	44330	0	0	0
949	950	950	Category G	-0.44384766	0.17993164	1.0439453	0.070068359	-0.19995117	-0.46606445	0	0	6/11/2017	6	11	2017	0:46:05	2765	0.7	0	46	5	0	0.060058594	3.398291	-0.51171875	0.14038086	0.88574219	1.4326172	0.17651367	0	0	0	0	0	0	0	0	0	1.0327148	0.032714844	0.26538086	0.067871094	0.039306641	0.15795898	0	44330	0	0	0
950	951	951	Category G	-0.82788086	0.15576172	0.98388672	0.0234375	-0.1784668	-0.47753906	0	0	6/11/2017	6	11	2017	0:46:05	2765	0.8	0	46	5	0	0.060058594	3.398291	-0.51416016	0.1394043	0.88647461	1.9763184	0.32861328	0	0	0	0	0	0	0	0	0	1.0341797	0.034179688	0.42700195	-0.31347656	0.016113281	0.097167969	0	44330	0	0	0
951	952	952	Category G	-0.047851563	0.11987305	0.63598633	0.1105957	-0.19165039	-0.46069336	0	0	6/11/2017	6	11	2017	0:46:05	2765	0.9	0	46	5	0	0.060058594	3.398291	-0.51391602	0.13964844	0.88549805	0.41674805	0.52905273	0	0	0	0	0	0	0	0	0	1.0334473	0.033447266	0.7355957	0.46606445	-0.019775391	-0.24951172	0	44330	0	0	0
952	953	953	Category G	-0.92382813	0.19189453	1.079834	0.18408203	-0.17700195	-0.44726563	0	0	6/11/2017	6	11	2017	0:46:06	2766	0	0	46	6	0	0.060058594	3.398291	-0.51416016	0.1394043	0.88671875	0.3449707	0.45556641	0	0	0	0	0	0	0	0	0	1.0344238	0.034423828	0.65478516	-0.40942383	0.052246094	0.19287109	0	44330	0	0	0
953	954	954	Category G	-0.35986328	0.16796875	0.89990234	0.03515625	-0.16259766	-0.48022461	0	0	6/11/2017	6	11	2017	0:46:06	2766	0.1	0	46	6	0	0.060058594	3.398291	-0.51464844	0.13769531	0.88452148	1.2663574	0.15844727	0	0	0	0	0	0	0	0	0	1.0327148	0.032714844	0.20019531	0.15478516	0.030029297	0.015136719	0	44330	0	0	0
954	955	955	Category G	-0.70776367	0.071777344	0.98388672	0.11108398	-0.18188477	-0.47094727	0	0	6/11/2017	6	11	2017	0:46:06	2766	0.2	0	46	6	0	0.060058594	3.398291	-0.51464844	0.13623047	0.88476563	1.095459	0.22631836	0	0	0	0	0	0	0	0	0	1.0327148	0.032714844	0.35668945	-0.19287109	-0.064453125	0.098876953	0	44330	0	0	0
955	956	956	Category G	-0.3359375	0.083984375	0.73193359	0.070556641	-0.17260742	-0.46899414	0	0	6/11/2017	6	11	2017	0:46:06	2766	0.3	0	46	6	0	0.060058594	3.398291	-0.51416016	0.13745117	0.88647461	3.2385254	0.24194336	0	0	0	0	0	0	0	0	0	1.0341797	0.034179688	0.38647461	0.17822266	-0.053466797	-0.15454102	0	44330	0	0	0
956	957	957	Category G	-0.3359375	0.13183594	0.82788086	0.14941406	-0.16259766	-0.46240234	0	0	6/11/2017	6	11	2017	0:46:06	2766	0.4	0	46	6	0	0.060058594	3.398291	-0.51660156	0.13696289	0.88769531	4.9138184	0.19042969	0	0	0	0	0	0	0	0	0	1.036377	0.036376953	0.24609375	0.18066406	-0.005126953	-0.059814453	0	44330	0	0	0
957	958	958	Category G	-0.63598633	0.16796875	0.99584961	0.052246094	-0.16210938	-0.48217773	0	0	6/11/2017	6	11	2017	0:46:06	2766	0.5	0	46	6	0	0.060058594	3.398291	-0.51269531	0.13647461	0.88623047	4.5043945	0.16772461	0	0	0	0	0	0	0	0	0	1.0327148	0.032714844	0.26416016	-0.12304688	0.03125	0.109375	0	44330	0	0	0
958	959	959	Category G	-0.32397461	0.11987305	0.86376953	0.082519531	-0.16210938	-0.47705078	0	0	6/11/2017	6	11	2017	0:46:06	2766	0.6	0	46	6	0	0.060058594	3.398291	-0.51391602	0.13623047	0.88647461	3.6010742	0.19213867	0	0	0	0	0	0	0	0	0	1.0339355	0.033935547	0.22924805	0.18994141	-0.016357422	-0.022705078	0	44330	0	0	0
959	960	960	Category G	-0.46777344	0.059814453	0.95996094	0.088134766	-0.16772461	-0.47167969	0	0	6/11/2017	6	11	2017	0:46:06	2766	0.7	0	46	6	0	0.060058594	3.398291	-0.51489258	0.13671875	0.88964844	2.6623535	0.11450195	0	0	0	0	0	0	0	0	0	1.0371094	0.037109375	0.19458008	0.047119141	-0.076904297	0.070068359	0	44330	0	0	0
960	961	961	Category G	-0.58789063	0.16796875	0.93579102	0.029541016	-0.17260742	-0.47827148	0	0	6/11/2017	6	11	2017	0:46:06	2766	0.8	0	46	6	0	0.060058594	3.398291	-0.51660156	0.13867188	0.88818359	1.3210449	0.090332031	0	0	0	0	0	0	0	0	0	1.0368652	0.036865234	0.14770508	-0.071044922	0.029052734	0.047363281	0	44330	0	0	0
961	962	962	Category G	-0.2878418	0.14379883	0.88793945	0.059570313	-0.16748047	-0.47729492	0	0	6/11/2017	6	11	2017	0:46:06	2766	0.9	0	46	6	0	0.060058594	3.398291	-0.51708984	0.13964844	0.88964844	1.0561523	0.22924805	0	0	0	0	0	0	0	0	0	1.0385742	0.038574219	0.23535156	0.22924805	0.00390625	-0.001708984	0	44330	0	0	0
962	963	963	Category G	-0.39599609	0.047851563	0.88793945	0.12670898	-0.17504883	-0.46264648	0	0	6/11/2017	6	11	2017	0:46:07	2767	0	0	46	7	0	0.060058594	3.398291	-0.52075195	0.13891602	0.89013672	1.4594727	0.15429688	0	0	0	0	0	0	0	0	0	1.0405273	0.040527344	0.21801758	0.12475586	-0.091064453	-0.002197266	0	44330	0	0	0
963	964	964	Category G	-0.55175781	0.11987305	0.97192383	0.025634766	-0.16650391	-0.47729492	0	0	6/11/2017	6	11	2017	0:46:07	2767	0.1	0	46	7	0	0.060058594	3.398291	-0.51611328	0.13964844	0.88696289	1.8515625	0.093994141	0	0	0	0	0	0	0	0	0	1.0358887	0.035888672	0.14013672	-0.035400391	-0.019775391	0.084716797	0	44330	0	0	0
964	965	965	Category G	-0.29980469	0.10791016	0.83984375	0.073486328	-0.17456055	-0.47802734	0	0	6/11/2017	6	11	2017	0:46:07	2767	0.2	0	46	7	0	0.060058594	3.398291	-0.51953125	0.1394043	0.88696289	4.2556152	0.22705078	0	0	0	0	0	0	0	0	0	1.0375977	0.037597656	0.29882813	0.21972656	-0.031494141	-0.047119141	0	44330	0	0	0
965	966	966	Category G	-0.58789063	0	0.91186523	0.11083984	-0.17675781	-0.47094727	0	0	6/11/2017	6	11	2017	0:46:07	2767	0.3	0	46	7	0	0.060058594	3.398291	-0.51855469	0.14013672	0.88720703	6.9741211	0.15820313	0	0	0	0	0	0	0	0	0	1.0371094	0.037109375	0.23388672	-0.069091797	-0.14013672	0.024414063	0	44330	0	0	0
966	967	967	Category G	-0.3359375	0.16796875	1.0078125	0.029541016	-0.17333984	-0.47216797	0	0	6/11/2017	6	11	2017	0:46:07	2767	0.4	0	46	7	0	0.060058594	3.398291	-0.51855469	0.1394043	0.88623047	10.906982	0.22119141	0	0	0	0	0	0	0	0	0	1.036377	0.036376953	0.33251953	0.18261719	0.028320313	0.12133789	0	44330	0	0	0
967	968	968	Category H	-0.70776367	0.095947266	0.95996094	0.4362793	-0.053955078	-0.29638672	0	0	6/11/2017	6	11	2017	1:16:06	4566	0.3	1	16	6	0	0.059326172	3.4595215	-0.51806641	0.13916016	0.88500977	14.244141	0.20825195	0	0	0	0	0	0	0	0	0	1.0349121	0.034912109	0.30737305	-0.18945313	-0.043212891	0.074707031	0	44330	0	0	0
968	969	969	Category H	-0.49194336	0.035888672	0.80395508	0.43359375	-0.055908203	-0.30444336	0	0	6/11/2017	6	11	2017	1:16:06	4566	0.4	1	16	6	0	0.059326172	3.4595215	-0.52075195	0.13964844	0.88769531	17.341309	0.13671875	0	0	0	0	0	0	0	0	0	1.0388184	0.038818359	0.21679688	0.028808594	-0.10375977	-0.083740234	0	44330	0	0	0
969	970	970	Category H	-0.47998047	0.083984375	0.83984375	0.47021484	-0.053955078	-0.25048828	0	0	6/11/2017	6	11	2017	1:16:06	4566	0.5	1	16	6	0	0.059326172	3.4595215	-0.52148438	0.13769531	0.88549805	21.07666	0.08203125	0	0	0	0	0	0	0	0	0	1.0368652	0.036865234	0.14111328	0.041503906	-0.053710938	-0.045654297	0	44330	0	0	0
970	971	971	Category H	-0.55175781	0.071777344	0.88793945	0.45043945	-0.051025391	-0.27832031	0	0	6/11/2017	6	11	2017	1:16:06	4566	0.6	1	16	6	0	0.059326172	3.4530762	-0.51928711	0.13769531	0.88208008	23.959961	0.073486328	0	0	0	0	0	0	0	0	0	1.032959	0.032958984	0.10400391	-0.032226563	-0.065917969	0.005615234	0	44330	0	0	0
971	972	972	Category H	-0.55175781	0.047851563	0.87597656	0.45068359	-0.036865234	-0.28076172	0	0	6/11/2017	6	11	2017	1:16:06	4566	0.7	1	16	6	0	0.059326172	3.4530762	-0.52124023	0.13793945	0.88378906	25.398438	0.095458984	0	0	0	0	0	0	0	0	0	1.0354004	0.035400391	0.12866211	-0.030273438	-0.090087891	-0.0078125	0	44330	0	0	0
972	973	973	Category H	-0.51586914	0.059814453	0.76782227	0.45239258	-0.036376953	-0.28320313	0	0	6/11/2017	6	11	2017	1:16:06	4566	0.8	1	16	6	0	0.059326172	3.4530762	-0.51660156	0.13647461	0.88427734	25.874512	0.13964844	0	0	0	0	0	0	0	0	0	1.0332031	0.033203125	0.19433594	0.000732422	-0.076660156	-0.11645508	0	44330	0	0	0
973	974	974	Category H	-0.51586914	0.047851563	0.87597656	0.44873047	-0.034423828	-0.28808594	0	0	6/11/2017	6	11	2017	1:16:06	4566	0.9	1	16	6	0	0.059326172	3.4530762	-0.51733398	0.13818359	0.88769531	24.665039	0.091064453	0	0	0	0	0	0	0	0	0	1.0368652	0.036865234	0.10375977	0.001464844	-0.090332031	-0.01171875	0	44330	0	0	0
974	975	975	Category H	-0.51586914	0.059814453	0.94799805	0.43237305	-0.024169922	-0.31176758	0	0	6/11/2017	6	11	2017	1:16:07	4567	0	1	16	7	0	0.059326172	3.4530762	-0.51245117	0.13647461	0.88500977	23.48584	0.099121094	0	0	0	0	0	0	0	0	0	1.0317383	0.031738281	0.14282227	-0.003173828	-0.076660156	0.062744141	0	44330	0	0	0
975	976	976	Category H	-0.51586914	0.071777344	0.87597656	0.43286133	-0.041015625	-0.30053711	0	0	6/11/2017	6	11	2017	1:16:07	4567	0.1	1	16	7	0	0.059326172	3.4530762	-0.51269531	0.13598633	0.88598633	20.612793	0.064941406	0	0	0	0	0	0	0	0	0	1.0327148	0.032714844	0.077392578	-0.002929688	-0.064208984	-0.010009766	0	44330	0	0	0
976	977	977	Category H	-0.61181641	0.071777344	0.93579102	0.44238281	-0.031005859	-0.29003906	0	0	6/11/2017	6	11	2017	1:16:07	4567	0.2	1	16	7	0	0.059326172	3.4530762	-0.51098633	0.13623047	0.88574219	15.942627	0.12963867	0	0	0	0	0	0	0	0	0	1.0314941	0.031494141	0.21533203	-0.10058594	-0.064453125	0.049804688	0	44330	0	0	0
977	978	978	Category H	-0.45581055	0.10791016	0.75585938	0.43652344	-0.046630859	-0.30371094	0	0	6/11/2017	6	11	2017	1:16:07	4567	0.3	1	16	7	0	0.059326172	3.4530762	-0.51147461	0.13623047	0.88598633	12.685303	0.14428711	0	0	0	0	0	0	0	0	0	1.0319824	0.031982422	0.21411133	0.055664063	-0.028320313	-0.13012695	0	44330	0	0	0
978	979	979	Category H	-0.47998047	0.095947266	0.82788086	0.4621582	-0.052246094	-0.26196289	0	0	6/11/2017	6	11	2017	1:16:07	4567	0.4	1	16	7	0	0.059326172	3.4530762	-0.51293945	0.13623047	0.88671875	9.204834	0.078613281	0	0	0	0	0	0	0	0	0	1.0334473	0.033447266	0.13208008	0.032958984	-0.040283203	-0.058837891	0	44330	0	0	0
979	980	980	Category H	-0.53979492	0.095947266	0.87597656	0.46044922	-0.038818359	-0.28076172	0	0	6/11/2017	6	11	2017	1:16:07	4567	0.5	1	16	7	0	0.059326172	3.4530762	-0.51025391	0.13623047	0.88305664	6.3483887	0.050292969	0	0	0	0	0	0	0	0	0	1.0290527	0.029052734	0.076660156	-0.029296875	-0.040283203	-0.007080078	0	44330	0	0	0
980	981	981	Category H	-0.58789063	0.10791016	0.85180664	0.44848633	-0.048583984	-0.27905273	0	0	6/11/2017	6	11	2017	1:16:07	4567	0.6	1	16	7	0	0.059326172	3.4530762	-0.51269531	0.13623047	0.88061523	3.4023438	0.085205078	0	0	0	0	0	0	0	0	0	1.0283203	0.028320313	0.13232422	-0.074951172	-0.028320313	-0.028808594	0	44330	0	0	0
981	982	982	Category H	-0.45581055	0.14379883	0.81591797	0.4440918	-0.055175781	-0.29052734	0	0	6/11/2017	6	11	2017	1:16:07	4567	0.7	1	16	7	0	0.059326172	3.4530762	-0.51586914	0.13696289	0.8828125	0.92480469	0.090332031	0	0	0	0	0	0	0	0	0	1.0317383	0.031738281	0.13378906	0.060058594	0.006591797	-0.066894531	0	44330	0	0	0
982	983	983	Category H	-0.59985352	0.13183594	0.81591797	0.46508789	-0.063964844	-0.26586914	0	0	6/11/2017	6	11	2017	1:16:07	4567	0.8	1	16	7	0	0.059326172	3.4530762	-0.51416016	0.14038086	0.88354492	0.6394043	0.109375	0	0	0	0	0	0	0	0	0	1.0317383	0.031738281	0.16186523	-0.085449219	-0.008544922	-0.067626953	0	44330	0	0	0
983	984	984	Category H	-0.53979492	0.13183594	0.86376953	0.45654297	-0.054931641	-0.28100586	0	0	6/11/2017	6	11	2017	1:16:07	4567	0.9	1	16	7	0	0.059326172	3.4530762	-0.5168457	0.14208984	0.88183594	1.9316406	0.030761719	0	0	0	0	0	0	0	0	0	1.0319824	0.031982422	0.051025391	-0.022705078	-0.010253906	-0.018066406	0	44330	0	0	0
984	985	985	Category H	-0.57592773	0.13183594	0.88793945	0.45263672	-0.043457031	-0.27807617	0	0	6/11/2017	6	11	2017	1:16:08	4568	0	1	16	8	0	0.059326172	3.4530762	-0.51733398	0.13964844	0.88061523	3.0090332	0.059326172	0	0	0	0	0	0	0	0	0	1.0310059	0.031005859	0.073486328	-0.058349609	-0.0078125	0.007080078	0	44330	0	0	0
985	986	986	Category H	-0.53979492	0.13183594	0.87597656	0.44604492	-0.048339844	-0.28320313	0	0	6/11/2017	6	11	2017	1:16:08	4568	0.1	1	16	8	0	0.059326172	3.4530762	-0.51660156	0.140625	0.87890625	3.5512695	0.024902344	0	0	0	0	0	0	0	0	0	1.0290527	0.029052734	0.034912109	-0.022949219	-0.008789063	-0.002929688	0	44330	0	0	0
986	987	987	Category H	-0.55175781	0.16796875	0.86376953	0.45410156	-0.058837891	-0.27832031	0	0	6/11/2017	6	11	2017	1:16:08	4568	0.2	1	16	8	0	0.059326172	3.4530762	-0.5144043	0.13964844	0.87963867	3.4509277	0.049316406	0	0	0	0	0	0	0	0	0	1.0285645	0.028564453	0.081298828	-0.037109375	0.028076172	-0.015869141	0	44330	0	0	0
987	988	988	Category H	-0.51586914	0.16796875	0.77978516	0.4519043	-0.063964844	-0.27539063	0	0	6/11/2017	6	11	2017	1:16:08	4568	0.3	1	16	8	0	0.059326172	3.4530762	-0.51733398	0.13818359	0.88012695	3.2385254	0.10473633	0	0	0	0	0	0	0	0	0	1.0302734	0.030273438	0.1315918	0.001464844	0.029541016	-0.1003418	0	44330	0	0	0
988	989	989	Category H	-0.43188477	0.10791016	0.89990234	0.45874023	-0.079589844	-0.26831055	0	0	6/11/2017	6	11	2017	1:16:08	4568	0.4	1	16	8	0	0.059326172	3.4530762	-0.51269531	0.13647461	0.87792969	3.0559082	0.088378906	0	0	0	0	0	0	0	0	0	1.0258789	0.025878906	0.13134766	0.080810547	-0.028564453	0.021728516	0	44330	0	0	0
989	990	990	Category H	-0.65991211	0.13183594	0.97192383	0.44726563	-0.066894531	-0.29443359	0	0	6/11/2017	6	11	2017	1:16:08	4568	0.5	1	16	8	0	0.059326172	3.4530762	-0.51538086	0.13671875	0.87939453	2.7731934	0.17138672	0	0	0	0	0	0	0	0	0	1.0285645	0.028564453	0.24169922	-0.14428711	-0.004882813	0.092285156	0	44330	0	0	0
990	991	991	Category H	-0.58789063	0.16796875	0.92382813	0.42407227	-0.063720703	-0.32202148	0	0	6/11/2017	6	11	2017	1:16:08	4568	0.6	1	16	8	0	0.059326172	3.4530762	-0.51586914	0.13720703	0.87573242	2.2319336	0.091552734	0	0	0	0	0	0	0	0	0	1.0256348	0.025634766	0.15039063	-0.071777344	0.030517578	0.047851563	0	44330	0	0	0
991	992	992	Category H	-0.52783203	0.11987305	0.86376953	0.4230957	-0.066894531	-0.31079102	0	0	6/11/2017	6	11	2017	1:16:08	4568	0.7	1	16	8	0	0.059326172	3.4530762	-0.50927734	0.13574219	0.87402344	1.7028809	0.026367188	0	0	0	0	0	0	0	0	0	1.020752	0.020751953	0.044677734	-0.018310547	-0.015869141	-0.010253906	0	44330	0	0	0
992	993	993	Category H	-0.46777344	0.10791016	0.80395508	0.45898438	-0.080810547	-0.27026367	0	0	6/11/2017	6	11	2017	1:16:08	4568	0.8	1	16	8	0	0.059326172	3.4530762	-0.51660156	0.13598633	0.87768555	1.4584961	0.092773438	0	0	0	0	0	0	0	0	0	1.0275879	0.027587891	0.15087891	0.048828125	-0.028076172	-0.073730469	0	44330	0	0	0
993	994	994	Category H	-0.58789063	0.11987305	0.88793945	0.45092773	-0.046386719	-0.28417969	0	0	6/11/2017	6	11	2017	1:16:08	4568	0.9	1	16	8	0	0.059326172	3.4530762	-0.51074219	0.13574219	0.87597656	1.3830566	0.079589844	0	0	0	0	0	0	0	0	0	1.0229492	0.022949219	0.10498047	-0.076904297	-0.015869141	0.01171875	0	44330	0	0	0
994	995	995	Category H	-0.56396484	0.15576172	0.91186523	0.43212891	-0.061279297	-0.30078125	0	0	6/11/2017	6	11	2017	1:16:09	4569	0	1	16	9	0	0.059326172	3.4530762	-0.51245117	0.13452148	0.87646484	1.2280273	0.065673828	0	0	0	0	0	0	0	0	0	1.0241699	0.024169922	0.10742188	-0.051269531	0.020996094	0.03515625	0	44330	0	0	0
995	996	996	Category H	-0.52783203	0.16796875	0.92382813	0.43554688	-0.062744141	-0.29760742	0	0	6/11/2017	6	11	2017	1:16:09	4569	0.1	1	16	9	0	0.059326172	3.4530762	-0.50830078	0.13452148	0.87475586	1.0375977	0.062255859	0	0	0	0	0	0	0	0	0	1.0205078	0.020507813	0.10180664	-0.019287109	0.033203125	0.048828125	0	44330	0	0	0
996	997	997	Category H	-0.35986328	0.17993164	0.74389648	0.44750977	-0.074951172	-0.2824707	0	0	6/11/2017	6	11	2017	1:16:09	4569	0.2	1	16	9	0	0.059326172	3.4530762	-0.51123047	0.13500977	0.87670898	1.0888672	0.20629883	0	0	0	0	0	0	0	0	0	1.0239258	0.023925781	0.32910156	0.15136719	0.044677734	-0.1328125	0	44330	0	0	0
997	998	998	Category H	-0.69580078	0.17993164	0.97192383	0.48706055	-0.070068359	-0.23144531	0	0	6/11/2017	6	11	2017	1:16:09	4569	0.3	1	16	9	0	0.059326172	3.4530762	-0.51293945	0.13500977	0.87890625	1.3691406	0.2097168	0	0	0	0	0	0	0	0	0	1.0266113	0.026611328	0.3203125	-0.18261719	0.044677734	0.092773438	0	44330	0	0	0
998	999	999	Category H	-0.46777344	0.19189453	0.95996094	0.43066406	-0.057128906	-0.30883789	0	0	6/11/2017	6	11	2017	1:16:09	4569	0.4	1	16	9	0	0.059326172	3.4530762	-0.51000977	0.13427734	0.8762207	1.5041504	0.10986328	0	0	0	0	0	0	0	0	0	1.0227051	0.022705078	0.18334961	0.042236328	0.057373047	0.083496094	0	44330	0	0	0
999	1000	1000	Category H	-0.61181641	0.20385742	0.94799805	0.43823242	-0.062988281	-0.29760742	0	0	6/11/2017	6	11	2017	1:16:09	4569	0.5	1	16	9	0	0.059326172	3.4530762	-0.50878906	0.13330078	0.87402344	1.5568848	0.14477539	0	0	0	0	0	0	0	0	0	1.0202637	0.020263672	0.24682617	-0.1027832	0.0703125	0.073730469	0	44330	0	0	0
1000	1001	1001	Category H	-0.57592773	0.20385742	0.92382813	0.44238281	-0.077148438	-0.29760742	0	0	6/11/2017	6	11	2017	1:16:09	4569	0.6	1	16	9	0	0.059326172	3.4530762	-0.5065918	0.14038086	0.87402344	1.6911621	0.10595703	0	0	0	0	0	0	0	0	0	1.0200195	0.020019531	0.18188477	-0.069091797	0.063232422	0.049560547	0	44330	0	0	0
1001	1002	1002	Category H	-0.68383789	0.16796875	0.80395508	0.46899414	-0.094726563	-0.26123047	0	0	6/11/2017	6	11	2017	1:16:09	4569	0.7	1	16	9	0	0.059326172	3.4530762	-0.50244141	0.14086914	0.87475586	1.9748535	0.1965332	0	0	0	0	0	0	0	0	0	1.0187988	0.018798828	0.27905273	-0.18115234	0.026855469	-0.070800781	0	44330	0	0	0
1002	1003	1003	Category H	-0.40795898	0.17993164	0.73193359	0.46337891	-0.080566406	-0.25708008	0	0	6/11/2017	6	11	2017	1:16:09	4569	0.8	1	16	9	0	0.059326172	3.4530762	-0.50512695	0.14086914	0.87573242	2.1362305	0.17773438	0	0	0	0	0	0	0	0	0	1.020752	0.020751953	0.2800293	0.097167969	0.038818359	-0.14379883	0	44330	0	0	0
1003	1004	1004	Category H	-0.74389648	0.19189453	0.93579102	0.47241211	-0.076904297	-0.24462891	0	0	6/11/2017	6	11	2017	1:16:09	4569	0.9	1	16	9	0	0.059326172	3.4530762	-0.50634766	0.14282227	0.87548828	2.0046387	0.24975586	0	0	0	0	0	0	0	0	0	1.0214844	0.021484375	0.34667969	-0.23730469	0.048828125	0.060058594	0	44330	0	0	0
1004	1005	1005	Category H	-0.43188477	0.17993164	0.75585938	0.46337891	-0.080566406	-0.26416016	0	0	6/11/2017	6	11	2017	1:16:10	4570	0	1	16	10	0	0.059326172	3.4530762	-0.50341797	0.14208984	0.8737793	1.8171387	0.14306641	0	0	0	0	0	0	0	0	0	1.0183105	0.018310547	0.22729492	0.071533203	0.037597656	-0.11791992	0	44330	0	0	0
1005	1006	1006	Category H	-0.58789063	0.17993164	0.85180664	0.46704102	-0.078613281	-0.25195313	0	0	6/11/2017	6	11	2017	1:16:10	4570	0.1	1	16	10	0	0.059326172	3.4530762	-0.50634766	0.14306641	0.87426758	1.5490723	0.092041016	0	0	0	0	0	0	0	0	0	1.0205078	0.020507813	0.140625	-0.081298828	0.036621094	-0.022460938	0	44330	0	0	0
1006	1007	1007	Category H	-0.47998047	0.17993164	0.85180664	0.45385742	-0.071289063	-0.27832031	0	0	6/11/2017	6	11	2017	1:16:10	4570	0.2	1	16	10	0	0.059326172	3.4530762	-0.50488281	0.14526367	0.87402344	1.0849609	0.047851563	0	0	0	0	0	0	0	0	0	1.0197754	0.019775391	0.081542969	0.024902344	0.034423828	-0.022216797	0	44330	0	0	0
1007	1008	1008	Category H	-0.59985352	0.16796875	0.92382813	0.4375	-0.068359375	-0.29663086	0	0	6/11/2017	6	11	2017	1:16:10	4570	0.3	1	16	10	0	0.059326172	3.4530762	-0.50683594	0.14477539	0.8737793	0.66674805	0.10791016	0	0	0	0	0	0	0	0	0	1.0202637	0.020263672	0.16601563	-0.092773438	0.022949219	0.049804688	0	44330	0	0	0
1008	1009	1009	Category H	-0.50390625	0.10791016	0.81591797	0.42651367	-0.063964844	-0.32006836	0	0	6/11/2017	6	11	2017	1:16:10	4570	0.4	1	16	10	0	0.059570313	3.4998047	-0.50317383	0.14501953	0.87182617	0.27392578	0.067138672	0	0	0	0	0	0	0	0	0	1.0170898	0.017089844	0.09375	-0.000488281	-0.037109375	-0.055908203	0	44330	0	0	0
1009	1010	1010	Category H	-0.46777344	0.20385742	0.75585938	0.44091797	-0.076416016	-0.29077148	0	0	6/11/2017	6	11	2017	1:16:10	4570	0.5	1	16	10	0	0.059570313	3.4998047	-0.50317383	0.14672852	0.8737793	0.2800293	0.13574219	0	0	0	0	0	0	0	0	0	1.019043	0.019042969	0.21044922	0.035400391	0.056884766	-0.11791992	0	44330	0	0	0
1010	1011	1011	Category H	-0.45581055	0.14379883	0.94799805	0.45166016	-0.081787109	-0.27954102	0	0	6/11/2017	6	11	2017	1:16:10	4570	0.6	1	16	10	0	0.059570313	3.4998047	-0.50292969	0.14770508	0.87451172	0.58129883	0.087158203	0	0	0	0	0	0	0	0	0	1.0197754	0.019775391	0.12451172	0.047119141	-0.00390625	0.073242188	0	44330	0	0	0
1011	1012	1012	Category H	-0.45581055	0.13183594	0.89990234	0.41748047	-0.055908203	-0.31811523	0	0	6/11/2017	6	11	2017	1:16:10	4570	0.7	1	16	10	0	0.059570313	3.4998047	-0.50244141	0.14892578	0.87524414	0.69287109	0.055664063	0	0	0	0	0	0	0	0	0	1.0202637	0.020263672	0.088623047	0.046630859	-0.017089844	0.024414063	0	44330	0	0	0
1012	1013	1013	Category H	-0.49194336	0.19189453	0.97192383	0.4362793	-0.057617188	-0.29663086	0	0	6/11/2017	6	11	2017	1:16:10	4570	0.8	1	16	10	0	0.059570313	3.4998047	-0.50292969	0.15087891	0.87597656	0.75390625	0.10449219	0	0	0	0	0	0	0	0	0	1.0214844	0.021484375	0.14746094	0.010986328	0.040771484	0.095703125	0	44330	0	0	0
1013	1014	1014	Category H	-0.40795898	0.16796875	0.88793945	0.42700195	-0.064208984	-0.31396484	0	0	6/11/2017	6	11	2017	1:16:10	4570	0.9	1	16	10	0	0.059570313	3.4998047	-0.50024414	0.15161133	0.87573242	0.86572266	0.094482422	0	0	0	0	0	0	0	0	0	1.0197754	0.019775391	0.12060547	0.092285156	0.016113281	0.011962891	0	44330	0	0	0
1014	1015	1015	Category H	-0.55175781	0.15576172	0.87597656	0.43237305	-0.067871094	-0.29760742	0	0	6/11/2017	6	11	2017	1:16:11	4571	0	1	16	11	0	0.059570313	3.4998047	-0.49975586	0.15356445	0.8762207	0.8659668	0.051757813	0	0	0	0	0	0	0	0	0	1.0205078	0.020507813	0.054199219	-0.051757813	0.001953125	-0.000244141	0	44330	0	0	0
1015	1016	1016	Category H	-0.45581055	0.20385742	0.94799805	0.42016602	-0.054443359	-0.32324219	0	0	6/11/2017	6	11	2017	1:16:11	4571	0.1	1	16	11	0	0.059570313	3.4998047	-0.49951172	0.15527344	0.87524414	0.57641602	0.097412109	0	0	0	0	0	0	0	0	0	1.0197754	0.019775391	0.16479492	0.043701172	0.048339844	0.072509766	0	44330	0	0	0
1016	1017	1017	Category H	-0.57592773	0.19189453	0.87597656	0.42456055	-0.064697266	-0.31005859	0	0	6/11/2017	6	11	2017	1:16:11	4571	0.2	1	16	11	0	0.059570313	3.4998047	-0.49853516	0.15625	0.87597656	0.10693359	0.084716797	0	0	0	0	0	0	0	0	0	1.0202637	0.020263672	0.11254883	-0.077148438	0.035400391	0	0	44330	0	0	0
1017	1018	1018	Category H	-0.56396484	0.20385742	0.93579102	0.45092773	-0.079101563	-0.27954102	0	0	6/11/2017	6	11	2017	1:16:11	4571	0.3	1	16	11	0	0.059570313	3.4998047	-0.49731445	0.15722656	0.87573242	0.12719727	0.10083008	0	0	0	0	0	0	0	0	0	1.0192871	0.019287109	0.17285156	-0.06640625	0.046386719	0.059814453	0	44330	0	0	0
1018	1019	1019	Category H	-0.32397461	0.17993164	0.68383789	0.44702148	-0.078369141	-0.28222656	0	0	6/11/2017	6	11	2017	1:16:11	4571	0.4	1	16	11	0	0.059570313	3.4998047	-0.49658203	0.15820313	0.87670898	0.28491211	0.26000977	0	0	0	0	0	0	0	0	0	1.0200195	0.020019531	0.38745117	0.17260742	0.021484375	-0.19287109	0	44330	0	0	0
1019	1020	1020	Category H	-0.65991211	0.19189453	0.88793945	0.48486328	-0.080078125	-0.2253418	0	0	6/11/2017	6	11	2017	1:16:11	4571	0.5	1	16	11	0	0.059570313	3.4998047	-0.49658203	0.15820313	0.87841797	0.68945313	0.16674805	0	0	0	0	0	0	0	0	0	1.0214844	0.021484375	0.20581055	-0.16308594	0.033447266	0.009277344	0	44330	0	0	0
1020	1021	1021	Category H	-0.57592773	0.15576172	0.80395508	0.43310547	-0.068847656	-0.30078125	0	0	6/11/2017	6	11	2017	1:16:11	4571	0.6	1	16	11	0	0.059570313	3.4998047	-0.49560547	0.15942383	0.87866211	0.70263672	0.10986328	0	0	0	0	0	0	0	0	0	1.0214844	0.021484375	0.15893555	-0.080078125	-0.003662109	-0.074707031	0	44330	0	0	0
1021	1022	1022	Category H	-0.53979492	0.19189453	0.87597656	0.43359375	-0.056640625	-0.30175781	0	0	6/11/2017	6	11	2017	1:16:11	4571	0.7	1	16	11	0	0.059570313	3.4998047	-0.49462891	0.16064453	0.87988281	0.46923828	0.0546875	0	0	0	0	0	0	0	0	0	1.0222168	0.022216797	0.080078125	-0.044921875	0.031005859	-0.00390625	0	44330	0	0	0
1022	1023	1023	Category H	-0.53979492	0.095947266	0.89990234	0.43530273	-0.059814453	-0.30981445	0	0	6/11/2017	6	11	2017	1:16:11	4571	0.8	1	16	11	0	0.059570313	3.4998047	-0.49584961	0.16137695	0.8815918	0.23339844	0.080810547	0	0	0	0	0	0	0	0	0	1.0244141	0.024414063	0.12744141	-0.043701172	-0.065429688	0.018066406	0	44330	0	0	0
1023	1024	1024	Category H	-0.50390625	0.16796875	0.88793945	0.42993164	-0.07421875	-0.30908203	0	0	6/11/2017	6	11	2017	1:16:11	4571	0.9	1	16	11	0	0.059570313	3.4998047	-0.4934082	0.16162109	0.88110352	0.041992188	0.013671875	0	0	0	0	0	0	0	0	0	1.0227051	0.022705078	0.023193359	-0.010253906	0.006103516	0.006591797	0	44330	0	0	0
1024	1025	1025	Category H	-0.52783203	0.19189453	0.85180664	0.44091797	-0.082275391	-0.29370117	0	0	6/11/2017	6	11	2017	1:16:12	4572	0	1	16	12	0	0.059570313	3.4998047	-0.49633789	0.16210938	0.8815918	0.3059082	0.052490234	0	0	0	0	0	0	0	0	0	1.0246582	0.024658203	0.091064453	-0.03125	0.029541016	-0.029785156	0	44330	0	0	0
1025	1026	1026	Category H	-0.34790039	0.083984375	0.80395508	0.44091797	-0.077148438	-0.28662109	0	0	6/11/2017	6	11	2017	1:16:12	4572	0.1	1	16	12	0	0.059570313	3.4998047	-0.49560547	0.16235352	0.88110352	0.80859375	0.18408203	0	0	0	0	0	0	0	0	0	1.0239258	0.023925781	0.3034668	0.14770508	-0.078369141	-0.077148438	0	44330	0	0	0
1026	1027	1027	Category H	-0.58789063	0.17993164	0.92382813	0.43774414	-0.050292969	-0.29321289	0	0	6/11/2017	6	11	2017	1:16:12	4572	0.2	1	16	12	0	0.059570313	3.4998047	-0.49511719	0.1628418	0.8815918	1.204834	0.10302734	0	0	0	0	0	0	0	0	0	1.0241699	0.024169922	0.15161133	-0.092529297	0.016845703	0.041992188	0	44330	0	0	0
1027	1028	1028	Category H	-0.34790039	0.095947266	0.79199219	0.42236328	-0.067138672	-0.32006836	0	0	6/11/2017	6	11	2017	1:16:12	4572	0.3	1	16	12	0	0.059570313	3.4998047	-0.49487305	0.1628418	0.88232422	1.1872559	0.18505859	0	0	0	0	0	0	0	0	0	1.0246582	0.024658203	0.30444336	0.14697266	-0.066894531	-0.090332031	0	44330	0	0	0
1028	1029	1029	Category H	-0.59985352	0.15576172	1.0078125	0.41040039	-0.046142578	-0.33227539	0	0	6/11/2017	6	11	2017	1:16:12	4572	0.4	1	16	12	0	0.059570313	3.4998047	-0.49365234	0.16259766	0.8840332	1.5683594	0.16308594	0	0	0	0	0	0	0	0	0	1.0253906	0.025390625	0.23657227	-0.10595703	-0.006835938	0.12353516	0	44330	0	0	0
1029	1030	1030	Category H	-0.47998047	0.21582031	0.75585938	0.40576172	-0.057861328	-0.33740234	0	0	6/11/2017	6	11	2017	1:16:12	4572	0.5	1	16	12	0	0.059570313	3.4998047	-0.49536133	0.16308594	0.88232422	2.1108398	0.13793945	0	0	0	0	0	0	0	0	0	1.0251465	0.025146484	0.19458008	0.015380859	0.052490234	-0.12646484	0	44330	0	0	0
1030	1031	1031	Category H	-0.29980469	0.035888672	0.85180664	0.43725586	-0.076171875	-0.29467773	0	0	6/11/2017	6	11	2017	1:16:12	4572	0.6	1	16	12	0	0.059570313	3.4998047	-0.49536133	0.16381836	0.88232422	2.0422363	0.2355957	0	0	0	0	0	0	0	0	0	1.0251465	0.025146484	0.35424805	0.19555664	-0.12792969	-0.030517578	0	44330	0	0	0
1031	1032	1032	Category H	-0.6237793	0.14379883	0.92382813	0.43725586	-0.040039063	-0.2902832	0	0	6/11/2017	6	11	2017	1:16:12	4572	0.7	1	16	12	0	0.059570313	3.4998047	-0.49633789	0.16381836	0.88183594	2.1530762	0.13525391	0	0	0	0	0	0	0	0	0	1.0251465	0.025146484	0.18896484	-0.12719727	-0.020019531	0.041748047	0	44330	0	0	0
1032	1033	1033	Category H	-0.45581055	0.17993164	0.93579102	0.40063477	-0.040039063	-0.34350586	0	0	6/11/2017	6	11	2017	1:16:12	4572	0.8	1	16	12	0	0.059570313	3.4998047	-0.49536133	0.16333008	0.88061523	2.5427246	0.069580078	0	0	0	0	0	0	0	0	0	1.0236816	0.023681641	0.11108398	0.039550781	0.016357422	0.054931641	0	44330	0	0	0
1033	1034	1034	Category H	-0.50390625	0.071777344	0.94799805	0.40649414	-0.033447266	-0.33203125	0	0	6/11/2017	6	11	2017	1:16:12	4572	0.9	1	16	12	0	0.059570313	3.4998047	-0.49658203	0.16381836	0.88232422	2.9213867	0.11303711	0	0	0	0	0	0	0	0	0	1.0256348	0.025634766	0.16455078	-0.007080078	-0.092041016	0.065429688	0	44330	0	0	0
1034	1035	1035	Category H	-0.37182617	0.059814453	0.83984375	0.42114258	-0.04296875	-0.3190918	0	0	6/11/2017	6	11	2017	1:16:13	4573	0	1	16	13	0	0.059570313	3.4998047	-0.49560547	0.16333008	0.88330078	3.0449219	0.16723633	0	0	0	0	0	0	0	0	0	1.0258789	0.025878906	0.27099609	0.1237793	-0.10351563	-0.043457031	0	44330	0	0	0
1035	1036	1036	Category H	-0.57592773	0.13183594	0.89990234	0.44165039	-0.034423828	-0.28710938	0	0	6/11/2017	6	11	2017	1:16:13	4573	0.1	1	16	13	0	0.059570313	3.4998047	-0.49438477	0.16357422	0.88232422	2.7817383	0.088867188	0	0	0	0	0	0	0	0	0	1.0246582	0.024658203	0.13061523	-0.081298828	-0.031738281	0.017333984	0	44330	0	0	0
1036	1037	1037	Category H	-0.47998047	0.11987305	0.99584961	0.41113281	-0.037841797	-0.32495117	0	0	6/11/2017	6	11	2017	1:16:13	4573	0.2	1	16	13	0	0.059570313	3.4998047	-0.49316406	0.1628418	0.88110352	2.9863281	0.12304688	0	0	0	0	0	0	0	0	0	1.0227051	0.022705078	0.17089844	0.013183594	-0.04296875	0.11450195	0	44330	0	0	0
1037	1038	1038	Category H	-0.39599609	0.11987305	0.77978516	0.42211914	-0.039794922	-0.31884766	0	0	6/11/2017	6	11	2017	1:16:13	4573	0.3	1	16	13	0	0.059570313	3.4998047	-0.49389648	0.16333008	0.88256836	1.8891602	0.14868164	0	0	0	0	0	0	0	0	0	1.0246582	0.024658203	0.24462891	0.097900391	-0.043457031	-0.1027832	0	44330	0	0	0
1038	1039	1039	Category H	-0.2277832	0.047851563	0.69580078	0.43481445	-0.048339844	-0.30175781	0	0	6/11/2017	6	11	2017	1:16:13	4573	0.4	1	16	13	0	0.059570313	3.4998047	-0.48876953	0.16333008	0.8815918	0.030029297	0.34057617	0	0	0	0	0	0	0	0	0	1.0212402	0.021240234	0.5625	0.26098633	-0.11547852	-0.18579102	0	44330	0	0	0
1039	1040	1040	Category H	-0.2878418	0.6237793	0.95996094	0.39282227	-0.030761719	-0.34643555	0	0	6/11/2017	6	11	2017	1:16:13	4573	0.5	1	16	13	0	0.059570313	3.4998047	-0.49072266	0.16210938	0.88134766	0.91601563	0.51025391	0	0	0	0	0	0	0	0	0	1.0217285	0.021728516	0.74291992	0.20288086	0.46142578	0.078369141	0	44330	0	0	0
1040	1041	1041	Category H	-0.25195313	0.20385742	0.99584961	0.38256836	-0.042724609	-0.35888672	0	0	6/11/2017	6	11	2017	1:16:13	4573	0.6	1	16	13	0	0.059570313	3.4998047	-0.49047852	0.16064453	0.88012695	1.3630371	0.26855469	0	0	0	0	0	0	0	0	0	1.0202637	0.020263672	0.3972168	0.23852539	0.04296875	0.11547852	0	44330	0	0	0
1041	1042	1042	Category H	-0.50390625	0.13183594	0.94799805	0.43725586	-0.042480469	-0.29223633	0	0	6/11/2017	6	11	2017	1:16:13	4573	0.7	1	16	13	0	0.059570313	3.4998047	-0.48828125	0.16064453	0.88110352	1.9370117	0.07421875	0	0	0	0	0	0	0	0	0	1.0202637	0.020263672	0.11083984	-0.015380859	-0.028808594	0.066650391	0	44330	0	0	0
1042	1043	1043	Category H	-0.49194336	0.20385742	0.87597656	0.40380859	-0.053222656	-0.33837891	0	0	6/11/2017	6	11	2017	1:16:13	4573	0.8	1	16	13	0	0.059570313	3.4998047	-0.48486328	0.15917969	0.87963867	2.6972656	0.045166016	0	0	0	0	0	0	0	0	0	1.0168457	0.016845703	0.054931641	-0.006835938	0.044433594	-0.003662109	0	44330	0	0	0
1043	1044	1044	Category H	-0.31176758	0.071777344	0.83984375	0.42114258	-0.059814453	-0.31420898	0	0	6/11/2017	6	11	2017	1:16:13	4573	0.9	1	16	13	0	0.059570313	3.4998047	-0.48510742	0.15869141	0.88305664	2.4523926	0.19848633	0	0	0	0	0	0	0	0	0	1.0197754	0.019775391	0.3034668	0.17333984	-0.086914063	-0.043212891	0	44330	0	0	0
1044	1045	1045	Category H	-0.55175781	0.17993164	0.87597656	0.44116211	-0.042480469	-0.29248047	0	0	6/11/2017	6	11	2017	1:16:14	4574	0	1	16	14	0	0.059570313	3.4998047	-0.48193359	0.15869141	0.8840332	1.5961914	0.072998047	0	0	0	0	0	0	0	0	0	1.0192871	0.019287109	0.098632813	-0.069580078	0.020996094	-0.008056641	0	44330	0	0	0
1045	1046	1046	Category H	-0.45581055	0.17993164	0.88793945	0.41113281	-0.040039063	-0.32397461	0	0	6/11/2017	6	11	2017	1:16:14	4574	0.1	1	16	14	0	0.059570313	3.4998047	-0.48242188	0.1574707	0.88476563	1.4152832	0.034912109	0	0	0	0	0	0	0	0	0	1.0200195	0.020019531	0.052001953	0.026611328	0.022216797	0.002929688	0	44330	0	0	0
1046	1047	1047	Category H	-0.49194336	0.11987305	0.98388672	0.4230957	-0.044189453	-0.31811523	0	0	6/11/2017	6	11	2017	1:16:14	4574	0.2	1	16	14	0	0.060058594	3.4417969	-0.47607422	0.15649414	0.88549805	1.7773438	0.10595703	0	0	0	0	0	0	0	0	0	1.0175781	0.017578125	0.15063477	-0.015625	-0.036621094	0.098144531	0	44330	0	0	0
1047	1048	1048	Category H	-0.41992188	0.13183594	0.80395508	0.41601563	-0.043701172	-0.31884766	0	0	6/11/2017	6	11	2017	1:16:14	4574	0.3	1	16	14	0	0.060058594	3.4417969	-0.48144531	0.15649414	0.88720703	0.62866211	0.10668945	0	0	0	0	0	0	0	0	0	1.0217285	0.021728516	0.16992188	0.061523438	-0.024658203	-0.083251953	0	44330	0	0	0
1048	1049	1049	Category H	-0.49194336	0.16796875	0.97192383	0.42260742	-0.052001953	-0.31494141	0	0	6/11/2017	6	11	2017	1:16:14	4574	0.4	1	16	14	0	0.060058594	3.4417969	-0.48120117	0.15673828	0.88745117	0.82763672	0.085693359	0	0	0	0	0	0	0	0	0	1.0217285	0.021728516	0.10595703	-0.010498047	0.010986328	0.084228516	0	44330	0	0	0
1049	1050	1050	Category H	-0.46777344	0.16796875	0.89990234	0.40966797	-0.040283203	-0.33007813	0	0	6/11/2017	6	11	2017	1:16:14	4574	0.5	1	16	14	0	0.060058594	3.4417969	-0.47949219	0.15625	0.88623047	1.2287598	0.021240234	0	0	0	0	0	0	0	0	0	1.0197754	0.019775391	0.036865234	0.01171875	0.011474609	0.013427734	0	44330	0	0	0
1050	1051	1051	Category H	-0.51586914	0.16796875	0.93579102	0.42333984	-0.049072266	-0.32324219	0	0	6/11/2017	6	11	2017	1:16:14	4574	0.6	1	16	14	0	0.060058594	3.4417969	-0.48193359	0.1550293	0.88964844	1.3984375	0.05859375	0	0	0	0	0	0	0	0	0	1.0234375	0.0234375	0.092773438	-0.033691406	0.012695313	0.045898438	0	44330	0	0	0
1051	1052	1052	Category H	-0.57592773	0.20385742	0.94799805	0.41162109	-0.046142578	-0.32714844	0	0	6/11/2017	6	11	2017	1:16:14	4574	0.7	1	16	14	0	0.060058594	3.4417969	-0.48364258	0.15527344	0.89013672	1.3383789	0.11889648	0	0	0	0	0	0	0	0	0	1.0249023	0.024902344	0.19824219	-0.092041016	0.048339844	0.057861328	0	44330	0	0	0
1052	1053	1053	Category H	-0.29980469	0.10791016	0.73193359	0.4387207	-0.07421875	-0.30395508	0	0	6/11/2017	6	11	2017	1:16:14	4574	0.8	1	16	14	0	0.060058594	3.4417969	-0.48608398	0.15527344	0.89013672	1.282959	0.24902344	0	0	0	0	0	0	0	0	0	1.026123	0.026123047	0.39208984	0.1862793	-0.047363281	-0.15820313	0	44330	0	0	0
1053	1054	1054	Category H	-0.49194336	0.20385742	0.92382813	0.45507813	-0.056152344	-0.26586914	0	0	6/11/2017	6	11	2017	1:16:14	4574	0.9	1	16	14	0	0.060058594	3.4417969	-0.4831543	0.15429688	0.88793945	0.20898438	0.061523438	0	0	0	0	0	0	0	0	0	1.0227051	0.022705078	0.093505859	-0.008544922	0.049316406	0.035644531	0	44330	0	0	0
1054	1055	1055	Category H	-0.49194336	0.20385742	0.87597656	0.41430664	-0.051757813	-0.328125	0	0	6/11/2017	6	11	2017	1:16:15	4575	0	1	16	15	0	0.060058594	3.4417969	-0.48608398	0.15356445	0.88964844	0.89135742	0.052246094	0	0	0	0	0	0	0	0	0	1.0253906	0.025390625	0.069824219	-0.005615234	0.050048828	-0.013671875	0	44330	0	0	0
1055	1056	1056	Category H	-0.44384766	0.15576172	0.93579102	0.43041992	-0.048095703	-0.30981445	0	0	6/11/2017	6	11	2017	1:16:15	4575	0.1	1	16	15	0	0.060058594	3.4417969	-0.48632813	0.15283203	0.89135742	0.9855957	0.061279297	0	0	0	0	0	0	0	0	0	1.0268555	0.026855469	0.089355469	0.042480469	0.002685547	0.044189453	0	44330	0	0	0
1056	1057	1057	Category H	-0.50390625	0.14379883	0.89990234	0.41674805	-0.043945313	-0.33032227	0	0	6/11/2017	6	11	2017	1:16:15	4575	0.2	1	16	15	0	0.060058594	3.4417969	-0.48925781	0.15234375	0.89038086	0.8605957	0.019042969	0	0	0	0	0	0	0	0	0	1.0275879	0.027587891	0.032226563	-0.014404297	-0.008544922	0.009277344	0	44330	0	0	0
1057	1058	1058	Category H	-0.40795898	0.17993164	0.85180664	0.4206543	-0.052734375	-0.32104492	0	0	6/11/2017	6	11	2017	1:16:15	4575	0.3	1	16	15	0	0.060058594	3.4417969	-0.48852539	0.15039063	0.88989258	0.55810547	0.093994141	0	0	0	0	0	0	0	0	0	1.0263672	0.026367188	0.14819336	0.080566406	0.029296875	-0.038085938	0	44330	0	0	0
1058	1059	1059	Category H	-0.47998047	0.10791016	0.95996094	0.42211914	-0.041503906	-0.31665039	0	0	6/11/2017	6	11	2017	1:16:15	4575	0.4	1	16	15	0	0.060058594	3.4417969	-0.48901367	0.14819336	0.88769531	0.28222656	0.083251953	0	0	0	0	0	0	0	0	0	1.0241699	0.024169922	0.12182617	0.009033203	-0.040283203	0.072021484	0	44330	0	0	0
1059	1060	1060	Category H	-0.44384766	0.17993164	0.89990234	0.41113281	-0.036865234	-0.3293457	0	0	6/11/2017	6	11	2017	1:16:15	4575	0.5	1	16	15	0	0.060058594	3.4417969	-0.49414063	0.14672852	0.88964844	0.32763672	0.061035156	0	0	0	0	0	0	0	0	0	1.0280762	0.028076172	0.09375	0.050292969	0.032958984	0.010009766	0	44330	0	0	0
1060	1061	1061	Category H	-0.51586914	0.21582031	0.94799805	0.41870117	-0.047607422	-0.31884766	0	0	6/11/2017	6	11	2017	1:16:15	4575	0.6	1	16	15	0	0.060058594	3.4417969	-0.49194336	0.14672852	0.88769531	0.28637695	0.094482422	0	0	0	0	0	0	0	0	0	1.0253906	0.025390625	0.15307617	-0.023681641	0.068847656	0.060058594	0	44330	0	0	0
1061	1062	1062	Category H	-0.56396484	0.20385742	0.94799805	0.42260742	-0.052978516	-0.32006836	0	0	6/11/2017	6	11	2017	1:16:15	4575	0.7	1	16	15	0	0.060058594	3.4417969	-0.49121094	0.14526367	0.88500977	0.068603516	0.11230469	0	0	0	0	0	0	0	0	0	1.0227051	0.022705078	0.19384766	-0.072509766	0.058349609	0.062744141	0	44330	0	0	0
1062	1063	1063	Category H	-0.39599609	0.14379883	0.77978516	0.4284668	-0.061767578	-0.3046875	0	0	6/11/2017	6	11	2017	1:16:15	4575	0.8	1	16	15	0	0.060058594	3.4417969	-0.49169922	0.14550781	0.88330078	0.28027344	0.14111328	0	0	0	0	0	0	0	0	0	1.0214844	0.021484375	0.20117188	0.095703125	-0.001708984	-0.10351563	0	44330	0	0	0
1063	1064	1064	Category H	-0.76782227	0.16796875	0.89990234	0.46386719	-0.054931641	-0.25561523	0	0	6/11/2017	6	11	2017	1:16:15	4575	0.9	1	16	15	0	0.060058594	3.4417969	-0.4921875	0.14599609	0.88256836	0.27905273	0.27685547	0	0	0	0	0	0	0	0	0	1.0212402	0.021240234	0.31420898	-0.27539063	0.021728516	0.017089844	0	44330	0	0	0
1064	1065	1065	Category H	-0.51586914	0.15576172	0.85180664	0.41796875	-0.052978516	-0.32519531	0	0	6/11/2017	6	11	2017	1:16:16	4576	0	1	16	16	0	0.060058594	3.4417969	-0.49487305	0.14428711	0.88378906	0.31689453	0.039794922	0	0	0	0	0	0	0	0	0	1.0231934	0.023193359	0.064208984	-0.020751953	0.011230469	-0.031982422	0	44330	0	0	0
1065	1066	1066	Category H	-0.50390625	0.17993164	0.91186523	0.44360352	-0.042480469	-0.29223633	0	0	6/11/2017	6	11	2017	1:16:16	4576	0.1	1	16	16	0	0.060058594	3.4417969	-0.49438477	0.14355469	0.88305664	0.53320313	0.047119141	0	0	0	0	0	0	0	0	0	1.0222168	0.022216797	0.07421875	-0.009277344	0.036132813	0.028564453	0	44330	0	0	0
1066	1067	1067	Category H	-0.52783203	0.16796875	0.91186523	0.41186523	-0.035888672	-0.32177734	0	0	6/11/2017	6	11	2017	1:16:16	4576	0.2	1	16	16	0	0.060058594	3.4417969	-0.49584961	0.14404297	0.88183594	0.55566406	0.049804688	0	0	0	0	0	0	0	0	0	1.0219727	0.021972656	0.085449219	-0.031738281	0.023681641	0.029785156	0	44330	0	0	0
1067	1068	1068	Category H	-0.41992188	0.13183594	0.92382813	0.42114258	-0.041259766	-0.31665039	0	0	6/11/2017	6	11	2017	1:16:16	4576	0.3	1	16	16	0	0.060058594	3.4417969	-0.49560547	0.14282227	0.88110352	0.34423828	0.087402344	0	0	0	0	0	0	0	0	0	1.0209961	0.020996094	0.12939453	0.075683594	-0.010986328	0.042480469	0	44330	0	0	0
1068	1069	1069	Category H	-0.57592773	0.15576172	0.76782227	0.43237305	-0.05078125	-0.30859375	0	0	6/11/2017	6	11	2017	1:16:16	4576	0.4	1	16	16	0	0.060058594	3.4417969	-0.49707031	0.14355469	0.88110352	0.32641602	0.13842773	0	0	0	0	0	0	0	0	0	1.0217285	0.021728516	0.20385742	-0.078613281	0.011962891	-0.11328125	0	44330	0	0	0
1069	1070	1070	Category H	-0.65991211	0.17993164	0.97192383	0.44775391	-0.049316406	-0.27612305	0	0	6/11/2017	6	11	2017	1:16:16	4576	0.5	1	16	16	0	0.060058594	3.4417969	-0.49951172	0.14379883	0.88061523	0.60620117	0.18774414	0	0	0	0	0	0	0	0	0	1.0227051	0.022705078	0.28735352	-0.16015625	0.035888672	0.091064453	0	44330	0	0	0
1070	1071	1071	Category H	-0.671875	0.16796875	0.88793945	0.42675781	-0.064453125	-0.3190918	0	0	6/11/2017	6	11	2017	1:16:16	4576	0.6	1	16	16	0	0.060058594	3.4417969	-0.49804688	0.14331055	0.88256836	1.0356445	0.17529297	0	0	0	0	0	0	0	0	0	1.0234375	0.0234375	0.20336914	-0.17358398	0.024414063	0.005126953	0	44330	0	0	0
1071	1072	1072	Category H	-0.44384766	0.083984375	0.76782227	0.4855957	-0.05859375	-0.21191406	0	0	6/11/2017	6	11	2017	1:16:16	4576	0.7	1	16	16	0	0.060058594	3.4417969	-0.5	0.14404297	0.87939453	1.0661621	0.13867188	0	0	0	0	0	0	0	0	0	1.0217285	0.021728516	0.22802734	0.056152344	-0.060058594	-0.11157227	0	44330	0	0	0
1072	1073	1073	Category H	-0.56396484	0.14379883	0.93579102	0.43969727	-0.055908203	-0.3034668	0	0	6/11/2017	6	11	2017	1:16:16	4576	0.8	1	16	16	0	0.060058594	3.4417969	-0.49975586	0.14428711	0.88037109	1.0898438	0.084472656	0	0	0	0	0	0	0	0	0	1.0227051	0.022705078	0.11987305	-0.063964844	-0.000488281	0.055175781	0	44330	0	0	0
1073	1074	1074	Category H	-0.50390625	0.095947266	0.95996094	0.43701172	-0.032470703	-0.29418945	0	0	6/11/2017	6	11	2017	1:16:16	4576	0.9	1	16	16	0	0.060058594	3.4417969	-0.49975586	0.14428711	0.87866211	1.1274414	0.094482422	0	0	0	0	0	0	0	0	0	1.0212402	0.021240234	0.13330078	-0.00390625	-0.048339844	0.081054688	0	44330	0	0	0
1074	1075	1075	Category H	-0.47998047	0.16796875	0.82788086	0.42895508	-0.034179688	-0.30541992	0	0	6/11/2017	6	11	2017	1:16:17	4577	0	1	16	17	0	0.060058594	3.4417969	-0.50292969	0.14526367	0.87939453	0.78515625	0.060791016	0	0	0	0	0	0	0	0	0	1.0234375	0.0234375	0.097167969	0.022949219	0.022460938	-0.051513672	0	44330	0	0	0
1075	1076	1076	Category H	-0.41992188	0.10791016	0.82788086	0.43652344	-0.045654297	-0.28955078	0	0	6/11/2017	6	11	2017	1:16:17	4577	0.1	1	16	17	0	0.060058594	3.4417969	-0.50317383	0.14697266	0.87988281	0.042236328	0.10571289	0	0	0	0	0	0	0	0	0	1.0241699	0.024169922	0.17431641	0.083251953	-0.0390625	-0.052001953	0	44330	0	0	0
1076	1077	1077	Category H	-0.43188477	0.21582031	0.87597656	0.43505859	-0.054199219	-0.29931641	0	0	6/11/2017	6	11	2017	1:16:17	4577	0.2	1	16	17	0	0.060058594	3.4417969	-0.50170898	0.14697266	0.87768555	0.41845703	0.098144531	0	0	0	0	0	0	0	0	0	1.0217285	0.021728516	0.140625	0.069824219	0.068603516	-0.001708984	0	44330	0	0	0
1077	1078	1078	Category H	-0.27587891	0.19189453	0.88793945	0.44604492	-0.097412109	-0.28393555	0	0	6/11/2017	6	11	2017	1:16:17	4577	0.3	1	16	17	0	0.060058594	3.4417969	-0.50366211	0.14746094	0.87792969	0.36865234	0.23217773	0	0	0	0	0	0	0	0	0	1.0227051	0.022705078	0.28198242	0.2277832	0.044189453	0.009765625	0	44330	0	0	0
1078	1079	1079	Category H	-0.6237793	0.083984375	0.93579102	0.42211914	-0.082763672	-0.31225586	0	0	6/11/2017	6	11	2017	1:16:17	4577	0.4	1	16	17	0	0.060058594	3.4417969	-0.50463867	0.14819336	0.87915039	0.5612793	0.14648438	0	0	0	0	0	0	0	0	0	1.0244141	0.024414063	0.23974609	-0.11889648	-0.064208984	0.056396484	0	44330	0	0	0
1079	1080	1080	Category H	-0.58789063	0.095947266	0.85180664	0.35009766	-0.055419922	-0.38964844	0	0	6/11/2017	6	11	2017	1:16:17	4577	0.5	1	16	17	0	0.060058594	3.4417969	-0.51000977	0.1496582	0.8815918	0.81665039	0.099121094	0	0	0	0	0	0	0	0	0	1.029541	0.029541016	0.16137695	-0.077636719	-0.053710938	-0.029785156	0	44330	0	0	0
1080	1081	1081	Category H	-0.40795898	0.19189453	1.0078125	0.40942383	-0.0546875	-0.33032227	0	0	6/11/2017	6	11	2017	1:16:17	4577	0.6	1	16	17	0	0.060058594	3.4417969	-0.51416016	0.14477539	0.88037109	0.88427734	0.17236328	0	0	0	0	0	0	0	0	0	1.0297852	0.029785156	0.28051758	0.10620117	0.046875	0.12719727	0	44330	0	0	0
1081	1082	1082	Category H	-0.40795898	0.059814453	0.671875	0.40380859	-0.040283203	-0.33618164	0	0	6/11/2017	6	11	2017	1:16:17	4577	0.7	1	16	17	0	0.060058594	3.4417969	-0.51538086	0.14501953	0.87719727	0.75708008	0.24682617	0	0	0	0	0	0	0	0	0	1.0275879	0.027587891	0.39819336	0.10742188	-0.085205078	-0.20532227	0	44330	0	0	0
1082	1083	1083	Category H	-0.41992188	0.13183594	1.0078125	0.4597168	-0.044921875	-0.2668457	0	0	6/11/2017	6	11	2017	1:16:17	4577	0.8	1	16	17	0	0.060058594	3.4417969	-0.51733398	0.14624023	0.87597656	0.80615234	0.16455078	0	0	0	0	0	0	0	0	0	1.027832	0.027832031	0.24365234	0.097412109	-0.014404297	0.1315918	0	44330	0	0	0
1083	1084	1084	Category H	-0.50390625	0.20385742	1.0197754	0.37841797	-0.048828125	-0.36499023	0	0	6/11/2017	6	11	2017	1:16:17	4577	0.9	1	16	17	0	0.060058594	3.4417969	-0.51757813	0.14624023	0.87597656	0.79125977	0.15527344	0	0	0	0	0	0	0	0	0	1.027832	0.027832031	0.21484375	0.013671875	0.057373047	0.14355469	0	44330	0	0	0
1084	1085	1085	Category H	-0.46777344	0.083984375	0.81591797	0.37792969	-0.0546875	-0.36328125	0	0	6/11/2017	6	11	2017	1:16:18	4578	0	1	16	18	0	0.059570313	3.3902344	-0.52124023	0.1484375	0.87768555	0.41894531	0.10400391	0	0	0	0	0	0	0	0	0	1.0314941	0.031494141	0.17993164	0.053466797	-0.064453125	-0.061767578	0	44330	0	0	0
1085	1086	1086	Category H	-0.083984375	0.095947266	0.91186523	0.47412109	-0.077880859	-0.24975586	0	0	6/11/2017	6	11	2017	1:16:18	4578	0.111	1	16	18	0	0.059570313	3.3902344	-0.52197266	0.14819336	0.87548828	0.16430664	0.44262695	0	0	0	0	0	0	0	0	0	1.0300293	0.030029297	0.52685547	0.43798828	-0.052246094	0.036132813	0	44330	0	0	0
1086	1087	1087	Category H	-0.91186523	0.17993164	0.99584961	0.45288086	-0.052978516	-0.29248047	0	0	6/11/2017	6	11	2017	1:16:18	4578	0.222	1	16	18	0	0.059570313	3.3902344	-0.52197266	0.14941406	0.87329102	0.37475586	0.40942383	0	0	0	0	0	0	0	0	0	1.0285645	0.028564453	0.54223633	-0.38964844	0.030273438	0.12231445	0	44330	0	0	0
1087	1088	1088	Category H	-0.56396484	0.19189453	0.93579102	0.390625	-0.052490234	-0.35791016	0	0	6/11/2017	6	11	2017	1:16:18	4578	0.333	1	16	18	0	0.059570313	3.3902344	-0.5246582	0.15087891	0.87182617	0.88476563	0.085205078	0	0	0	0	0	0	0	0	0	1.0288086	0.028808594	0.14355469	-0.0390625	0.040771484	0.063720703	0	44330	0	0	0
1088	1089	1089	Category H	-0.37182617	0.059814453	0.7199707	0.44067383	-0.057617188	-0.29663086	0	0	6/11/2017	6	11	2017	1:16:18	4578	0.444	1	16	18	0	0.059570313	3.3902344	-0.52539063	0.15234375	0.87158203	1.3659668	0.23486328	0	0	0	0	0	0	0	0	0	1.0290527	0.029052734	0.39794922	0.15356445	-0.092529297	-0.15161133	0	44330	0	0	0
1089	1090	1090	Category H	-0.65991211	0.10791016	1.0197754	0.48266602	-0.055419922	-0.23339844	0	0	6/11/2017	6	11	2017	1:16:18	4578	0.555	1	16	18	0	0.059570313	3.3902344	-0.52734375	0.15283203	0.87158203	1.5270996	0.20361328	0	0	0	0	0	0	0	0	0	1.0300293	0.030029297	0.32543945	-0.13232422	-0.044921875	0.14794922	0	44330	0	0	0
1090	1091	1091	Category H	-0.59985352	0.16796875	0.98388672	0.40527344	-0.047363281	-0.3425293	0	0	6/11/2017	6	11	2017	1:16:18	4578	0.666	1	16	18	0	0.059570313	3.3902344	-0.52758789	0.15307617	0.87158203	1.552002	0.1340332	0	0	0	0	0	0	0	0	0	1.0302734	0.030273438	0.19897461	-0.072021484	0.014648438	0.11206055	0	44330	0	0	0
1091	1092	1092	Category H	-0.64794922	0.11987305	0.91186523	0.42871094	-0.049804688	-0.31201172	0	0	6/11/2017	6	11	2017	1:16:18	4578	0.777	1	16	18	0	0.059570313	3.3902344	-0.52832031	0.15405273	0.87133789	1.9309082	0.13061523	0	0	0	0	0	0	0	0	0	1.0307617	0.030761719	0.19384766	-0.11938477	-0.034179688	0.040283203	0	44330	0	0	0
1092	1093	1093	Category H	-0.26391602	0.13183594	0.79199219	0.42553711	-0.040527344	-0.31054688	0	0	6/11/2017	6	11	2017	1:16:18	4578	0.888	1	16	18	0	0.059570313	3.3902344	-0.52832031	0.15356445	0.86914063	2.6745605	0.27612305	0	0	0	0	0	0	0	0	0	1.0285645	0.028564453	0.36328125	0.2644043	-0.021728516	-0.077148438	0	44330	0	0	0
1093	1094	1094	Category H	-0.63598633	0.095947266	1.0319824	0.44506836	0.006103516	-0.28051758	0	0	6/11/2017	6	11	2017	1:16:19	4579	0	1	16	19	0	0.059570313	3.3902344	-0.53076172	0.15600586	0.8684082	2.9658203	0.20336914	0	0	0	0	0	0	0	0	0	1.0297852	0.029785156	0.32861328	-0.10498047	-0.060058594	0.16333008	0	44330	0	0	0
1094	1095	1095	Category H	-0.56396484	0.10791016	1.0078125	0.39941406	-0.009033203	-0.3371582	0	0	6/11/2017	6	11	2017	1:16:19	4579	0.09	1	16	19	0	0.059570313	3.3902344	-0.53344727	0.15625	0.86621094	3.1791992	0.15234375	0	0	0	0	0	0	0	0	0	1.0292969	0.029296875	0.22021484	-0.030273438	-0.048339844	0.14135742	0	44330	0	0	0
1095	1096	1096	Category H	-0.70776367	0.15576172	0.87597656	0.42138672	-0.018798828	-0.31860352	0	0	6/11/2017	6	11	2017	1:16:19	4579	0.181	1	16	19	0	0.059570313	3.3902344	-0.53442383	0.15673828	0.86572266	3.7324219	0.17333984	0	0	0	0	0	0	0	0	0	1.029541	0.029541016	0.18408203	-0.1730957	-0.000976563	0.010009766	0	44330	0	0	0
1096	1097	1097	Category H	-0.51586914	0.035888672	0.82788086	0.44165039	-0.034179688	-0.29223633	0	0	6/11/2017	6	11	2017	1:16:19	4579	0.272	1	16	19	0	0.059570313	3.3902344	-0.53564453	0.15795898	0.86352539	4.2041016	0.12866211	0	0	0	0	0	0	0	0	0	1.0283203	0.028320313	0.17773438	0.019775391	-0.12207031	-0.035644531	0	44330	0	0	0
1097	1098	1098	Category H	-0.59985352	0.035888672	0.75585938	0.49243164	-0.024414063	-0.20751953	0	0	6/11/2017	6	11	2017	1:16:19	4579	0.363	1	16	19	0	0.059570313	3.3902344	-0.53637695	0.15869141	0.86279297	3.4299316	0.17456055	0	0	0	0	0	0	0	0	0	1.0283203	0.028320313	0.29296875	-0.063232422	-0.12280273	-0.10693359	0	44330	0	0	0
1098	1099	1099	Category H	-0.73193359	0.047851563	0.83984375	0.46435547	-0.000732422	-0.25097656	0	0	6/11/2017	6	11	2017	1:16:19	4579	0.454	1	16	19	0	0.059570313	3.3902344	-0.53881836	0.15917969	0.86352539	2.5466309	0.22412109	0	0	0	0	0	0	0	0	0	1.0302734	0.030273438	0.32836914	-0.19287109	-0.11132813	-0.023681641	0	44330	0	0	0
1099	1100	1100	Category H	-0.47998047	0.19189453	0.73193359	0.46679688	-0.036621094	-0.25048828	0	0	6/11/2017	6	11	2017	1:16:19	4579	0.545	1	16	19	0	0.059570313	3.3902344	-0.53955078	0.16064453	0.86279297	1.8796387	0.1472168	0	0	0	0	0	0	0	0	0	1.0302734	0.030273438	0.22192383	0.059570313	0.031005859	-0.13085938	0	44330	0	0	0
1100	1101	1101	Category H	-0.51586914	0.047851563	0.59985352	0.50366211	-0.091552734	-0.1706543	0	0	6/11/2017	6	11	2017	1:16:19	4579	0.636	1	16	19	0	0.059570313	3.3902344	-0.53881836	0.16064453	0.86230469	0.9362793	0.28662109	0	0	0	0	0	0	0	0	0	1.0292969	0.029296875	0.3984375	0.022949219	-0.11279297	-0.26245117	0	44330	0	0	0
1101	1102	1102	Category H	-0.58789063	0.20385742	0.73193359	0.47509766	-0.084472656	-0.24194336	0	0	6/11/2017	6	11	2017	1:16:19	4579	0.727	1	16	19	0	0.059570313	3.3902344	-0.5402832	0.16137695	0.86254883	0.25708008	0.14526367	0	0	0	0	0	0	0	0	0	1.0305176	0.030517578	0.22045898	-0.047363281	0.042236328	-0.13061523	0	44330	0	0	0
1102	1103	1103	Category H	-0.57592773	0.14379883	0.85180664	0.48046875	-0.083251953	-0.2355957	0	0	6/11/2017	6	11	2017	1:16:19	4579	0.818	1	16	19	0	0.059570313	3.3902344	-0.5402832	0.16113281	0.86083984	1.4672852	0.040527344	0	0	0	0	0	0	0	0	0	1.0290527	0.029052734	0.062255859	-0.035400391	-0.017333984	-0.009033203	0	44330	0	0	0
1103	1104	1104	Category H	-0.70776367	0.035888672	0.97192383	0.45214844	-0.045898438	-0.28100586	0	0	6/11/2017	6	11	2017	1:16:19	4579	0.909	1	16	19	0	0.059570313	3.3902344	-0.54199219	0.16259766	0.86010742	2.0422363	0.23657227	0	0	0	0	0	0	0	0	0	1.0297852	0.029785156	0.40405273	-0.16552734	-0.12670898	0.11157227	0	44330	0	0	0
1104	1105	1105	Category H	-0.50390625	0.11987305	0.79199219	0.43725586	-0.040771484	-0.30151367	0	0	6/11/2017	6	11	2017	1:16:20	4580	0	1	16	20	0	0.059570313	3.3902344	-0.5402832	0.1640625	0.85986328	2.5534668	0.088867188	0	0	0	0	0	0	0	0	0	1.0288086	0.028808594	0.14892578	0.036376953	-0.044189453	-0.067871094	0	44330	0	0	0
1105	1106	1106	Category H	-0.45581055	0.13183594	0.70776367	0.46777344	-0.083007813	-0.24975586	0	0	6/11/2017	6	11	2017	1:16:20	4580	0.1	1	16	20	0	0.059570313	3.3902344	-0.54052734	0.16503906	0.85864258	3.2033691	0.17626953	0	0	0	0	0	0	0	0	0	1.0280762	0.028076172	0.26879883	0.084716797	-0.033203125	-0.15087891	0	44330	0	0	0
1106	1107	1107	Category H	-0.56396484	0.083984375	0.86376953	0.46264648	-0.066162109	-0.25976563	0	0	6/11/2017	6	11	2017	1:16:20	4580	0.2	1	16	20	0	0.059570313	3.3902344	-0.5402832	0.16430664	0.85913086	3.6916504	0.083740234	0	0	0	0	0	0	0	0	0	1.0280762	0.028076172	0.10839844	-0.0234375	-0.080322266	0.004394531	0	44330	0	0	0
1107	1108	1108	Category H	-0.47998047	0.15576172	0.79199219	0.45629883	-0.061523438	-0.2668457	0	0	6/11/2017	6	11	2017	1:16:20	4580	0.3	1	16	20	0	0.059570313	3.3902344	-0.54150391	0.16455078	0.85839844	3.9223633	0.091064453	0	0	0	0	0	0	0	0	0	1.0283203	0.028320313	0.13696289	0.061523438	-0.008789063	-0.06640625	0	44330	0	0	0
1108	1109	1109	Category H	-0.77978516	0.17993164	0.98388672	0.4362793	-0.0546875	-0.29663086	0	0	6/11/2017	6	11	2017	1:16:20	4580	0.4	1	16	20	0	0.059570313	3.3902344	-0.54296875	0.16577148	0.85791016	3.828125	0.26831055	0	0	0	0	0	0	0	0	0	1.0288086	0.028808594	0.37670898	-0.23657227	0.013916016	0.12573242	0	44330	0	0	0
1109	1110	1110	Category H	-0.37182617	0.16796875	0.89990234	0.42211914	-0.060058594	-0.31005859	0	0	6/11/2017	6	11	2017	1:16:20	4580	0.5	1	16	20	0	0.059570313	3.3902344	-0.54199219	0.16699219	0.859375	3.40625	0.17480469	0	0	0	0	0	0	0	0	0	1.0297852	0.029785156	0.21142578	0.17016602	0.000976563	0.040283203	0	44330	0	0	0
1110	1111	1111	Category H	-0.45581055	0.095947266	0.59985352	0.46264648	-0.083496094	-0.25585938	0	0	6/11/2017	6	11	2017	1:16:20	4580	0.6	1	16	20	0	0.059570313	3.3902344	-0.54052734	0.16625977	0.85961914	3.0185547	0.28222656	0	0	0	0	0	0	0	0	0	1.0290527	0.029052734	0.41503906	0.084716797	-0.0703125	-0.25976563	0	44330	0	0	0
1111	1112	1112	Category H	-0.61181641	0.16796875	1.0078125	0.47753906	-0.096435547	-0.23925781	0	0	6/11/2017	6	11	2017	1:16:20	4580	0.7	1	16	20	0	0.059570313	3.3902344	-0.53881836	0.16503906	0.85913086	2.6848145	0.16552734	0	0	0	0	0	0	0	0	0	1.0273438	0.02734375	0.22412109	-0.072753906	0.002685547	0.1484375	0	44330	0	0	0
1112	1113	1113	Category H	-0.44384766	0.16796875	0.80395508	0.42504883	-0.065185547	-0.31298828	0	0	6/11/2017	6	11	2017	1:16:20	4580	0.8	1	16	20	0	0.059570313	3.3902344	-0.5390625	0.16601563	0.86132813	2.309082	0.11132813	0	0	0	0	0	0	0	0	0	1.029541	0.029541016	0.15429688	0.095214844	0.001708984	-0.057373047	0	44330	0	0	0
1113	1114	1114	Category H	-0.76782227	0.15576172	0.99584961	0.44726563	-0.0859375	-0.29174805	0	0	6/11/2017	6	11	2017	1:16:20	4580	0.9	1	16	20	0	0.059570313	3.3902344	-0.53613281	0.16674805	0.85913086	2.0751953	0.26904297	0	0	0	0	0	0	0	0	0	1.0263672	0.026367188	0.37915039	-0.23144531	-0.010986328	0.13647461	0	44330	0	0	0
1114	1115	1115	Category H	-0.38378906	0.19189453	0.87597656	0.42480469	-0.063720703	-0.31079102	0	0	6/11/2017	6	11	2017	1:16:21	4581	0	1	16	21	0	0.059570313	3.3902344	-0.5390625	0.1652832	0.86010742	1.9577637	0.15844727	0	0	0	0	0	0	0	0	0	1.0285645	0.028564453	0.19775391	0.15527344	0.026367188	0.015625	0	44330	0	0	0
1115	1116	1116	Category H	-0.46777344	0.13183594	0.73193359	0.4597168	-0.075927734	-0.26806641	0	0	6/11/2017	6	11	2017	1:16:21	4581	0.111	1	16	21	0	0.059570313	3.3902344	-0.54174805	0.16479492	0.859375	1.9985352	0.15112305	0	0	0	0	0	0	0	0	0	1.0292969	0.029296875	0.23461914	0.073974609	-0.032958984	-0.12744141	0	44330	0	0	0
1116	1117	1117	Category H	-0.6237793	0.16796875	1.0078125	0.46533203	-0.067382813	-0.26708984	0	0	6/11/2017	6	11	2017	1:16:21	4581	0.222	1	16	21	0	0.059570313	3.3902344	-0.53881836	0.16577148	0.86206055	1.9643555	0.16845703	0	0	0	0	0	0	0	0	0	1.0300293	0.030029297	0.23266602	-0.084716797	0.001953125	0.14550781	0	44330	0	0	0
1117	1118	1118	Category H	-0.47998047	0.16796875	0.87597656	0.42431641	-0.055419922	-0.31494141	0	0	6/11/2017	6	11	2017	1:16:21	4581	0.333	1	16	21	0	0.059570313	3.3902344	-0.54296875	0.1640625	0.86230469	1.7255859	0.064697266	0	0	0	0	0	0	0	0	0	1.0322266	0.032226563	0.080566406	0.062988281	0.003662109	0.013427734	0	44330	0	0	0
1118	1119	1119	Category H	-0.65991211	0.16796875	0.89990234	0.43554688	-0.062988281	-0.30371094	0	0	6/11/2017	6	11	2017	1:16:21	4581	0.444	1	16	21	0	0.059570313	3.3902344	-0.55395508	0.16259766	0.86352539	1.6894531	0.11206055	0	0	0	0	0	0	0	0	0	1.0388184	0.038818359	0.1472168	-0.10571289	0.005126953	0.036132813	0	44330	0	0	0
1119	1120	1120	Category H	-0.6237793	0.23999023	0.86376953	0.43603516	-0.072998047	-0.29467773	0	0	6/11/2017	6	11	2017	1:16:21	4581	0.555	1	16	21	0	0.059570313	3.3902344	-0.54833984	0.16137695	0.859375	1.9416504	0.10888672	0	0	0	0	0	0	0	0	0	1.0322266	0.032226563	0.15795898	-0.075195313	0.078369141	0.004150391	0	44330	0	0	0
1120	1121	1121	Category H	-0.34790039	0.21582031	0.73193359	0.453125	-0.094970703	-0.2746582	0	0	6/11/2017	6	11	2017	1:16:21	4581	0.666	1	16	21	0	0.059570313	3.3902344	-0.54980469	0.16381836	0.85888672	2.0673828	0.24414063	0	0	0	0	0	0	0	0	0	1.032959	0.032958984	0.38085938	0.2019043	0.051757813	-0.12695313	0	44330	0	0	0
1121	1122	1122	Category H	-0.65991211	0.2277832	0.85180664	0.4765625	-0.093505859	-0.22973633	0	0	6/11/2017	6	11	2017	1:16:21	4581	0.777	1	16	21	0	0.059570313	3.3902344	-0.55175781	0.16210938	0.85595703	2.2336426	0.1262207	0	0	0	0	0	0	0	0	0	1.03125	0.03125	0.17773438	-0.10791016	0.065429688	-0.004150391	0	44330	0	0	0
1122	1123	1123	Category H	-0.50390625	0.20385742	0.87597656	0.45483398	-0.096679688	-0.2734375	0	0	6/11/2017	6	11	2017	1:16:21	4581	0.888	1	16	21	0	0.059326172	3.4337402	-0.55541992	0.16333008	0.85742188	2.5305176	0.068115234	0	0	0	0	0	0	0	0	0	1.034668	0.034667969	0.11035156	0.051513672	0.040283203	0.018310547	0	44330	0	0	0
1123	1124	1124	Category H	-0.59985352	0.25195313	0.98388672	0.43017578	-0.079345703	-0.30419922	0	0	6/11/2017	6	11	2017	1:16:22	4582	0	1	16	22	0	0.059326172	3.4337402	-0.55493164	0.16235352	0.85473633	2.8349609	0.16308594	0	0	0	0	0	0	0	0	0	1.0319824	0.031982422	0.26293945	-0.044677734	0.089355469	0.12890625	0	44330	0	0	0
1124	1125	1125	Category H	-0.6237793	0.16796875	0.69580078	0.46557617	-0.096923828	-0.25024414	0	0	6/11/2017	6	11	2017	1:16:22	4582	0.1	1	16	22	0	0.059326172	3.4337402	-0.5546875	0.15991211	0.85449219	3.0422363	0.1730957	0	0	0	0	0	0	0	0	0	1.03125	0.03125	0.23535156	-0.068847656	0.0078125	-0.15869141	0	44330	0	0	0
1125	1126	1126	Category H	-0.45581055	0.27587891	0.7199707	0.47167969	-0.10473633	-0.24194336	0	0	6/11/2017	6	11	2017	1:16:22	4582	0.2	1	16	22	0	0.059326172	3.4337402	-0.55615234	0.16015625	0.85522461	3.1228027	0.2043457	0	0	0	0	0	0	0	0	0	1.0327148	0.032714844	0.3515625	0.1003418	0.11547852	-0.13525391	0	44330	0	0	0
1126	1127	1127	Category H	-0.70776367	0.23999023	0.86376953	0.45703125	-0.10131836	-0.25708008	0	0	6/11/2017	6	11	2017	1:16:22	4582	0.3	1	16	22	0	0.059326172	3.4337402	-0.5625	0.16137695	0.85546875	3.1352539	0.1652832	0	0	0	0	0	0	0	0	0	1.0366211	0.036621094	0.23168945	-0.14501953	0.078369141	0.008056641	0	44330	0	0	0
1127	1128	1128	Category H	-0.46777344	0.23999023	0.77978516	0.47827148	-0.099121094	-0.24682617	0	0	6/11/2017	6	11	2017	1:16:22	4582	0.4	1	16	22	0	0.059326172	3.4337402	-0.55859375	0.16137695	0.85375977	2.8554688	0.14086914	0	0	0	0	0	0	0	0	0	1.032959	0.032958984	0.2434082	0.090820313	0.078369141	-0.073974609	0	44330	0	0	0
1128	1129	1129	Category H	-0.64794922	0.20385742	0.97192383	0.43945313	-0.088623047	-0.29882813	0	0	6/11/2017	6	11	2017	1:16:22	4582	0.5	1	16	22	0	0.059326172	3.4337402	-0.55566406	0.16040039	0.8515625	2.4726563	0.1574707	0	0	0	0	0	0	0	0	0	1.029541	0.029541016	0.25561523	-0.092041016	0.043212891	0.12011719	0	44330	0	0	0
1129	1130	1130	Category H	-0.49194336	0.19189453	0.89990234	0.43457031	-0.076904297	-0.31103516	0	0	6/11/2017	6	11	2017	1:16:22	4582	0.6	1	16	22	0	0.059326172	3.4337402	-0.55688477	0.1574707	0.8527832	1.9853516	0.087158203	0	0	0	0	0	0	0	0	0	1.0307617	0.030761719	0.14624023	0.064941406	0.034179688	0.046875	0	44330	0	0	0
1130	1131	1131	Category H	-0.57592773	0.23999023	0.92382813	0.42724609	-0.081054688	-0.30297852	0	0	6/11/2017	6	11	2017	1:16:22	4582	0.7	1	16	22	0	0.059326172	3.4337402	-0.55517578	0.15795898	0.85253906	1.6875	0.11035156	0	0	0	0	0	0	0	0	0	1.0297852	0.029785156	0.17358398	-0.020507813	0.081787109	0.071044922	0	44330	0	0	0
1131	1132	1132	Category H	-0.56396484	0.16796875	0.76782227	0.45214844	-0.097412109	-0.2746582	0	0	6/11/2017	6	11	2017	1:16:22	4582	0.8	1	16	22	0	0.059326172	3.4337402	-0.55541992	0.15820313	0.85302734	1.6040039	0.086181641	0	0	0	0	0	0	0	0	0	1.0300293	0.030029297	0.10327148	-0.008300781	0.009521484	-0.085205078	0	44330	0	0	0
1132	1133	1133	Category H	-0.50390625	0.31176758	0.671875	0.47583008	-0.11987305	-0.22924805	0	0	6/11/2017	6	11	2017	1:16:22	4582	0.9	1	16	22	0	0.059326172	3.4337402	-0.55786133	0.1574707	0.85327148	1.3769531	0.24389648	0	0	0	0	0	0	0	0	0	1.0314941	0.031494141	0.3894043	0.053955078	0.15405273	-0.18139648	0	44330	0	0	0
1133	1134	1134	Category H	-0.70776367	0.2277832	0.75585938	0.47436523	-0.10644531	-0.23925781	0	0	6/11/2017	6	11	2017	1:16:23	4583	0	1	16	23	0	0.059326172	3.4337402	-0.5559082	0.15673828	0.85205078	1.2734375	0.19311523	0	0	0	0	0	0	0	0	0	1.029541	0.029541016	0.31884766	-0.15161133	0.070800781	-0.096191406	0	44330	0	0	0
1134	1135	1135	Category H	-0.57592773	0.2277832	0.82788086	0.47583008	-0.11962891	-0.24511719	0	0	6/11/2017	6	11	2017	1:16:23	4583	0.1	1	16	23	0	0.059326172	3.4337402	-0.55883789	0.15722656	0.85180664	1.1662598	0.076171875	0	0	0	0	0	0	0	0	0	1.0307617	0.030761719	0.11132813	-0.016845703	0.0703125	-0.023925781	0	44330	0	0	0
1135	1136	1136	Category H	-0.52783203	0.26391602	0.75585938	0.46875	-0.11743164	-0.25219727	0	0	6/11/2017	6	11	2017	1:16:23	4583	0.2	1	16	23	0	0.059326172	3.4337402	-0.55786133	0.15820313	0.84985352	0.98217773	0.14453125	0	0	0	0	0	0	0	0	0	1.0288086	0.028808594	0.22973633	0.030029297	0.10546875	-0.093994141	0	44330	0	0	0
1136	1137	1137	Category H	-0.57592773	0.19189453	0.83984375	0.46875	-0.10522461	-0.25317383	0	0	6/11/2017	6	11	2017	1:16:23	4583	0.3	1	16	23	0	0.059326172	3.4337402	-0.55883789	0.15673828	0.85058594	0.61767578	0.040283203	0	0	0	0	0	0	0	0	0	1.0297852	0.029785156	0.0625	-0.016845703	0.034912109	-0.010742188	0	44330	0	0	0
1137	1138	1138	Category H	-0.58789063	0.2277832	0.92382813	0.43920898	-0.083740234	-0.30200195	0	0	6/11/2017	6	11	2017	1:16:23	4583	0.4	1	16	23	0	0.059326172	3.4337402	-0.55737305	0.15771484	0.84887695	0.2434082	0.10668945	0	0	0	0	0	0	0	0	0	1.027832	0.027832031	0.17504883	-0.030273438	0.069824219	0.074707031	0	44330	0	0	0
1138	1139	1139	Category H	-0.55175781	0.21582031	0.89990234	0.42700195	-0.074462891	-0.31225586	0	0	6/11/2017	6	11	2017	1:16:23	4583	0.5	1	16	23	0	0.059326172	3.4337402	-0.55786133	0.15820313	0.85229492	0.12426758	0.074707031	0	0	0	0	0	0	0	0	0	1.0307617	0.030761719	0.11108398	0.006103516	0.057373047	0.047363281	0	44330	0	0	0
1139	1140	1140	Category H	-0.37182617	0.19189453	0.85180664	0.43261719	-0.072998047	-0.30175781	0	0	6/11/2017	6	11	2017	1:16:23	4583	0.6	1	16	23	0	0.059326172	3.4337402	-0.55639648	0.15869141	0.85351563	0.041503906	0.1875	0	0	0	0	0	0	0	0	0	1.0310059	0.031005859	0.21948242	0.18457031	0.032958984	-0.001708984	0	44330	0	0	0
1140	1141	1141	Category H	-0.63598633	0.27587891	0.97192383	0.43310547	-0.088867188	-0.29980469	0	0	6/11/2017	6	11	2017	1:16:23	4583	0.7	1	16	23	0	0.059326172	3.4337402	-0.55664063	0.15942383	0.85522461	0.32470703	0.18261719	0	0	0	0	0	0	0	0	0	1.0327148	0.032714844	0.31201172	-0.079101563	0.11621094	0.11645508	0	44330	0	0	0
1141	1142	1142	Category H	-0.56396484	0.17993164	0.81591797	0.43676758	-0.093994141	-0.29394531	0	0	6/11/2017	6	11	2017	1:16:23	4583	0.8	1	16	23	0	0.059326172	3.4337402	-0.55981445	0.15991211	0.86035156	0.55224609	0.048828125	0	0	0	0	0	0	0	0	0	1.0388184	0.038818359	0.068359375	-0.00390625	0.019775391	-0.044433594	0	44330	0	0	0
1142	1143	1143	Category H	-0.53979492	0.26391602	0.7199707	0.47387695	-0.11425781	-0.22314453	0	0	6/11/2017	6	11	2017	1:16:23	4583	0.9	1	16	23	0	0.059326172	3.4337402	-0.56079102	0.15527344	0.86035156	0.76367188	0.1784668	0	0	0	0	0	0	0	0	0	1.0385742	0.038574219	0.26977539	0.020996094	0.10839844	-0.14038086	0	44330	0	0	0
1143	1144	1144	Category H	-0.63598633	0.2878418	0.87597656	0.45654297	-0.11010742	-0.26953125	0	0	6/11/2017	6	11	2017	1:16:24	4584	0	1	16	24	0	0.059326172	3.4337402	-0.55737305	0.15161133	0.859375	1.4299316	0.15771484	0	0	0	0	0	0	0	0	0	1.0354004	0.035400391	0.23095703	-0.078369141	0.13598633	0.016357422	0	44330	0	0	0
1144	1145	1145	Category H	-0.52783203	0.21582031	0.75585938	0.47631836	-0.1105957	-0.24414063	0	0	6/11/2017	6	11	2017	1:16:24	4584	0.1	1	16	24	0	0.059326172	3.4337402	-0.55810547	0.15209961	0.85961914	2.1049805	0.12548828	0	0	0	0	0	0	0	0	0	1.0361328	0.036132813	0.19775391	0.030273438	0.063476563	-0.10375977	0	44330	0	0	0
1145	1146	1146	Category G	-0.49194336	0.13183594	0.94799805	0.51733398	-0.033935547	-0.13623047	0	0	6/11/2017	6	11	2017	2:56:11	10571	0.6	2	56	11	0	0.059570313	3.4498535	-0.55981445	0.15039063	0.8581543	2.3088379	0.11401367	0	0	0	0	0	0	0	0	0	1.0356445	0.035644531	0.17651367	0.067871094	-0.018554688	0.089599609	0	44330	0	0	0
1146	1147	1147	Category G	-0.6237793	0.17993164	0.86376953	0.45776367	-0.054443359	-0.26367188	0	0	6/11/2017	6	11	2017	2:56:11	10571	0.7	2	56	11	0	0.059570313	3.4498535	-0.5612793	0.14599609	0.86572266	2.284668	0.071044922	0	0	0	0	0	0	0	0	0	1.0419922	0.041992188	0.098388672	-0.062255859	0.033691406	-0.001953125	0	44330	0	0	0
1147	1148	1148	Category G	-0.52783203	0.2277832	0.87597656	0.41430664	-0.048339844	-0.31689453	0	0	6/11/2017	6	11	2017	2:56:11	10571	0.8	2	56	11	0	0.059570313	3.4498535	-0.5612793	0.14550781	0.86816406	2.574707	0.089111328	0	0	0	0	0	0	0	0	0	1.0439453	0.043945313	0.12329102	0.033447266	0.08203125	0.007568359	0	44330	0	0	0
1148	1149	1149	Category G	-0.50390625	0.25195313	0.88793945	0.41894531	-0.051025391	-0.30786133	0	0	6/11/2017	6	11	2017	2:56:11	10571	0.9	2	56	11	0	0.059570313	3.4498535	-0.5637207	0.14477539	0.86962891	3.4868164	0.1237793	0	0	0	0	0	0	0	0	0	1.0466309	0.046630859	0.18481445	0.059814453	0.10693359	0.018066406	0	44330	0	0	0
1149	1150	1150	Category G	-0.53979492	0.13183594	0.99584961	0.42529297	-0.073730469	-0.31005859	0	0	6/11/2017	6	11	2017	2:56:12	10572	0	2	56	12	0	0.059570313	3.4498535	-0.5612793	0.14501953	0.86816406	3.7561035	0.12988281	0	0	0	0	0	0	0	0	0	1.0439453	0.043945313	0.16210938	0.021484375	-0.013183594	0.12744141	0	44330	0	0	0
1150	1151	1151	Category G	-0.52783203	0.071777344	0.83984375	0.3984375	-0.068359375	-0.32958984	0	0	6/11/2017	6	11	2017	2:56:12	10572	0.1	2	56	12	0	0.059570313	3.4498535	-0.56030273	0.14306641	0.86791992	3.7109375	0.083496094	0	0	0	0	0	0	0	0	0	1.0429688	0.04296875	0.13232422	0.032470703	-0.071289063	-0.028076172	0	44330	0	0	0
1151	1152	1152	Category G	-0.47998047	0.16796875	0.93579102	0.42358398	-0.070800781	-0.29882813	0	0	6/11/2017	6	11	2017	2:56:12	10572	0.2	2	56	12	0	0.059570313	3.4498535	-0.56835938	0.14379883	0.87304688	4.5612793	0.11108398	0	0	0	0	0	0	0	0	0	1.0517578	0.051757813	0.17504883	0.088378906	0.023925781	0.0625	0	44330	0	0	0
1152	1153	1153	Category G	-0.32397461	0.19189453	0.76782227	0.46044922	-0.055419922	-0.24975586	0	0	6/11/2017	6	11	2017	2:56:12	10572	0.3	2	56	12	0	0.059570313	3.4498535	-0.56298828	0.14355469	0.8684082	5.3566895	0.26391602	0	0	0	0	0	0	0	0	0	1.0449219	0.044921875	0.38793945	0.23901367	0.048095703	-0.10058594	0	44330	0	0	0
1153	1154	1154	Category G	-0.74389648	-0.023925781	1.0319824	0.42114258	-0.046386719	-0.3046875	0	0	6/11/2017	6	11	2017	2:56:12	10572	0.4	2	56	12	0	0.059570313	3.4498535	-0.56323242	0.14282227	0.87084961	5.1467285	0.29370117	0	0	0	0	0	0	0	0	0	1.046875	0.046875	0.50830078	-0.18041992	-0.16674805	0.16088867	0	44330	0	0	0
1154	1155	1155	Category G	-0.69580078	0.13183594	0.76782227	0.41210938	-0.038330078	-0.3269043	0	0	6/11/2017	6	11	2017	2:56:12	10572	0.5	2	56	12	0	0.059570313	3.4498535	-0.5612793	0.14282227	0.86865234	4.5532227	0.16821289	0	0	0	0	0	0	0	0	0	1.0441895	0.044189453	0.24609375	-0.13427734	-0.010986328	-0.10083008	0	44330	0	0	0
1155	1156	1156	Category G	-0.16796875	0.19189453	1.0439453	0.4855957	-0.011962891	-0.20117188	0	0	6/11/2017	6	11	2017	2:56:12	10572	0.6	2	56	12	0	0.059570313	3.4498535	-0.56298828	0.1418457	0.87011719	4.6157227	0.43432617	0	0	0	0	0	0	0	0	0	1.0461426	0.046142578	0.61865234	0.39501953	0.049804688	0.17358398	0	44330	0	0	0
1156	1157	1157	Category G	-0.77978516	0.071777344	0.89990234	0.45361328	-0.024658203	-0.27050781	0	0	6/11/2017	6	11	2017	2:56:12	10572	0.7	2	56	12	0	0.059326172	3.5126953	-0.56420898	0.14208984	0.87353516	5.251709	0.22802734	0	0	0	0	0	0	0	0	0	1.0495605	0.049560547	0.31201172	-0.21533203	-0.0703125	0.026123047	0	44330	0	0	0
1157	1158	1158	Category G	-1.1398926	0.083984375	0.98388672	0.44921875	-0.083007813	-0.26953125	0	0	6/11/2017	6	11	2017	2:56:12	10572	0.8	2	56	12	0	0.059326172	3.5126953	-0.56176758	0.14086914	0.86987305	4.5637207	0.59179688	0	0	0	0	0	0	0	0	0	1.045166	0.045166016	0.74902344	-0.57788086	-0.056884766	0.11376953	0	44330	0	0	0
1158	1159	1159	Category G	-0.17993164	-0.023925781	0.61181641	0.47119141	-0.11254883	-0.22485352	0	0	6/11/2017	6	11	2017	2:56:12	10572	0.9	2	56	12	0	0.059326172	3.5126953	-0.55786133	0.13867188	0.86889648	3.4501953	0.48510742	0	0	0	0	0	0	0	0	0	1.0419922	0.041992188	0.79785156	0.37792969	-0.16259766	-0.25708008	0	44330	0	0	0
1159	1160	1160	Category G	-0.70776367	0.29980469	0.81591797	0.50341797	-0.043457031	-0.16381836	0	0	6/11/2017	6	11	2017	2:56:13	10573	0	2	56	13	0	0.059326172	3.5126953	-0.56005859	0.14038086	0.87084961	3.4318848	0.22387695	0	0	0	0	0	0	0	0	0	1.0449219	0.044921875	0.36181641	-0.14746094	0.15917969	-0.054931641	0	44330	0	0	0
1160	1161	1161	Category G	-0.56396484	0.059814453	0.76782227	0.45581055	-0.029785156	-0.26977539	0	0	6/11/2017	6	11	2017	2:56:13	10573	0.1	2	56	13	0	0.059326172	3.5126953	-0.56005859	0.13964844	0.87060547	3.6972656	0.13037109	0	0	0	0	0	0	0	0	0	1.0446777	0.044677734	0.18676758	-0.003662109	-0.079833984	-0.1027832	0	44330	0	0	0
1161	1162	1162	Category G	-0.70776367	0.15576172	0.77978516	0.46069336	-0.035644531	-0.25561523	0	0	6/11/2017	6	11	2017	2:56:13	10573	0.2	2	56	13	0	0.059326172	3.5126953	-0.55908203	0.1394043	0.87084961	3.4719238	0.17504883	0	0	0	0	0	0	0	0	0	1.0444336	0.044433594	0.25585938	-0.1484375	0.016113281	-0.091064453	0	44330	0	0	0
1162	1163	1163	Category G	-0.38378906	0.047851563	0.80395508	0.44238281	-0.026855469	-0.2800293	0	0	6/11/2017	6	11	2017	2:56:13	10573	0.3	2	56	13	0	0.059326172	3.5126953	-0.56005859	0.13769531	0.87280273	2.9523926	0.2097168	0	0	0	0	0	0	0	0	0	1.0461426	0.046142578	0.33520508	0.17626953	-0.08984375	-0.068847656	0	44330	0	0	0
1163	1164	1164	Category G	-0.47998047	0.011962891	0.99584961	0.47460938	0.011230469	-0.23681641	0	0	6/11/2017	6	11	2017	2:56:13	10573	0.4	2	56	13	0	0.059326172	3.5126953	-0.56176758	0.13745117	0.87158203	3.4138184	0.19458008	0	0	0	0	0	0	0	0	0	1.0458984	0.045898438	0.33154297	0.081787109	-0.12548828	0.12402344	0	44330	0	0	0
1164	1165	1165	Category G	-0.58789063	0.095947266	0.87597656	0.42944336	0.024902344	-0.28857422	0	0	6/11/2017	6	11	2017	2:56:13	10573	0.5	2	56	13	0	0.059326172	3.5126953	-0.55786133	0.13623047	0.87011719	4.0241699	0.050537109	0	0	0	0	0	0	0	0	0	1.0427246	0.042724609	0.075927734	-0.029785156	-0.040283203	0.005615234	0	44330	0	0	0
1165	1166	1166	Category G	-0.57592773	0.19189453	0.93579102	0.40161133	0.015380859	-0.32543945	0	0	6/11/2017	6	11	2017	2:56:13	10573	0.6	2	56	13	0	0.059326172	3.5126953	-0.5625	0.13574219	0.87280273	4.1437988	0.085205078	0	0	0	0	0	0	0	0	0	1.0471191	0.047119141	0.13208008	-0.013183594	0.055908203	0.062744141	0	44330	0	0	0
1166	1167	1167	Category G	-0.61181641	0.19189453	0.85180664	0.40600586	-0.000244141	-0.3215332	0	0	6/11/2017	6	11	2017	2:56:13	10573	0.7	2	56	13	0	0.059326172	3.5126953	-0.55981445	0.13476563	0.87451172	4.7832031	0.080322266	0	0	0	0	0	0	0	0	0	1.0471191	0.047119141	0.1315918	-0.051757813	0.056884766	-0.022705078	0	44330	0	0	0
1167	1168	1168	Category G	-0.32397461	0.10791016	0.76782227	0.45703125	-0.064208984	-0.25878906	0	0	6/11/2017	6	11	2017	2:56:13	10573	0.8	2	56	13	0	0.059326172	3.5126953	-0.55932617	0.13378906	0.87670898	5.8850098	0.26074219	0	0	0	0	0	0	0	0	0	1.048584	0.048583984	0.37036133	0.23535156	-0.025878906	-0.10888672	0	44330	0	0	0
1168	1169	1169	Category G	-0.46777344	-0.17993164	0.81591797	0.45678711	0.026367188	-0.25585938	0	0	6/11/2017	6	11	2017	2:56:13	10573	0.9	2	56	13	0	0.059326172	3.5126953	-0.55981445	0.13330078	0.87695313	6.1394043	0.33227539	0	0	0	0	0	0	0	0	0	1.0488281	0.048828125	0.46655273	0.092041016	-0.31323242	-0.061035156	0	44330	0	0	0
1169	1170	1170	Category G	-0.52783203	0.14379883	1.0078125	0.41821289	0.077148438	-0.29003906	0	0	6/11/2017	6	11	2017	2:56:14	10574	0	2	56	14	0	0.059326172	3.5126953	-0.56323242	0.13256836	0.87573242	5.9421387	0.13696289	0	0	0	0	0	0	0	0	0	1.0498047	0.049804688	0.1784668	0.035400391	0.010986328	0.13183594	0	44330	0	0	0
1170	1171	1171	Category G	-0.61181641	0.19189453	1.0078125	0.39013672	0.074707031	-0.32910156	0	0	6/11/2017	6	11	2017	2:56:14	10574	0.1	2	56	14	0	0.059326172	3.5126953	-0.55908203	0.13256836	0.87670898	6.3054199	0.15283203	0	0	0	0	0	0	0	0	0	1.0483398	0.048339844	0.24267578	-0.052490234	0.059082031	0.13085938	0	44330	0	0	0
1171	1172	1172	Category G	-0.83984375	0.071777344	0.93579102	0.36401367	0.080322266	-0.34619141	0	0	6/11/2017	6	11	2017	2:56:14	10574	0.2	2	56	14	0	0.059326172	3.5126953	-0.5612793	0.13110352	0.87768555	6.4660645	0.2902832	0	0	0	0	0	0	0	0	0	1.0500488	0.050048828	0.39575195	-0.27832031	-0.059326172	0.057861328	0	44330	0	0	0
1172	1173	1173	Category G	-0.11987305	0.059814453	0.69580078	0.45751953	0.027832031	-0.23852539	0	0	6/11/2017	6	11	2017	2:56:14	10574	0.3	2	56	14	0	0.059326172	3.5126953	-0.56054688	0.13134766	0.87792969	5.1047363	0.48217773	0	0	0	0	0	0	0	0	0	1.0498047	0.049804688	0.69458008	0.44067383	-0.071533203	-0.18212891	0	44330	0	0	0
1173	1174	1174	Category G	-0.86376953	0.14379883	1.0078125	0.47070313	-0.001708984	-0.23681641	0	0	6/11/2017	6	11	2017	2:56:14	10574	0.4	2	56	14	0	0.059326172	3.5126953	-0.56445313	0.12988281	0.88012695	3.541748	0.32543945	0	0	0	0	0	0	0	0	0	1.0537109	0.053710938	0.44018555	-0.29907227	0.013671875	0.12744141	0	44330	0	0	0
1174	1175	1175	Category G	-0.47998047	0.17993164	0.86376953	0.38305664	0.034667969	-0.34448242	0	0	6/11/2017	6	11	2017	2:56:14	10574	0.5	2	56	14	0	0.059326172	3.5126953	-0.55957031	0.12866211	0.88134766	2.855957	0.096191406	0	0	0	0	0	0	0	0	0	1.052002	0.052001953	0.14819336	0.079589844	0.051025391	-0.017578125	0	44330	0	0	0
1175	1176	1176	Category G	-0.80395508	0.047851563	0.92382813	0.43310547	0.032714844	-0.28857422	0	0	6/11/2017	6	11	2017	2:56:14	10574	0.6	2	56	14	0	0.059326172	3.5126953	-0.5612793	0.12817383	0.88134766	1.8007813	0.2590332	0	0	0	0	0	0	0	0	0	1.0527344	0.052734375	0.36547852	-0.24243164	-0.080322266	0.042236328	0	44330	0	0	0
1176	1177	1177	Category G	-0.39599609	0.10791016	0.69580078	0.42773438	0.013916016	-0.296875	0	0	6/11/2017	6	11	2017	2:56:14	10574	0.7	2	56	14	0	0.059326172	3.5126953	-0.56005859	0.12719727	0.88134766	0.53710938	0.24853516	0	0	0	0	0	0	0	0	0	1.0522461	0.052246094	0.36914063	0.1640625	-0.019287109	-0.18554688	0	44330	0	0	0
1177	1178	1178	Category G	-0.63598633	0.083984375	1.0197754	0.49536133	-0.069580078	-0.19165039	0	0	6/11/2017	6	11	2017	2:56:14	10574	0.8	2	56	14	0	0.059326172	3.5126953	-0.5612793	0.12695313	0.88183594	2.5527344	0.16259766	0	0	0	0	0	0	0	0	0	1.0529785	0.052978516	0.25561523	-0.074462891	-0.04296875	0.13769531	0	44330	0	0	0
1178	1179	1179	Category G	-0.61181641	0.071777344	0.93579102	0.43994141	-0.057128906	-0.28222656	0	0	6/11/2017	6	11	2017	2:56:14	10574	0.9	2	56	14	0	0.059326172	3.5126953	-0.55786133	0.12646484	0.87939453	3.2419434	0.095214844	0	0	0	0	0	0	0	0	0	1.0490723	0.049072266	0.16503906	-0.053710938	-0.0546875	0.056152344	0	44330	0	0	0
1179	1180	1180	Category G	-0.49194336	0.26391602	0.87597656	0.44897461	-0.058837891	-0.27612305	0	0	6/11/2017	6	11	2017	2:56:15	10575	0	2	56	15	0	0.059326172	3.5126953	-0.56054688	0.12597656	0.87939453	3.4172363	0.15405273	0	0	0	0	0	0	0	0	0	1.0505371	0.050537109	0.21020508	0.068603516	0.13769531	-0.003417969	0	44330	0	0	0
1180	1181	1181	Category G	-0.76782227	0.083984375	1.0078125	0.41845703	-0.060058594	-0.30786133	0	0	6/11/2017	6	11	2017	2:56:15	10575	0.1	2	56	15	0	0.059326172	3.5126953	-0.5612793	0.12548828	0.88061523	3.3466797	0.24584961	0	0	0	0	0	0	0	0	0	1.0517578	0.051757813	0.375	-0.20629883	-0.041503906	0.12695313	0	44330	0	0	0
1181	1182	1182	Category G	-0.671875	-0.16796875	0.73193359	0.46533203	-0.044189453	-0.24731445	0	0	6/11/2017	6	11	2017	2:56:15	10575	0.2	2	56	15	0	0.059326172	3.5126953	-0.56079102	0.1237793	0.87744141	3.083252	0.34423828	0	0	0	0	0	0	0	0	0	1.0488281	0.048828125	0.54833984	-0.11083984	-0.29174805	-0.14550781	0	44330	0	0	0
1182	1183	1183	Category G	-0.29980469	-0.14379883	0.77978516	0.44775391	0.029785156	-0.26391602	0	0	6/11/2017	6	11	2017	2:56:15	10575	0.3	2	56	15	0	0.059326172	3.5126953	-0.56005859	0.12451172	0.87939453	1.6611328	0.38671875	0	0	0	0	0	0	0	0	0	1.0500488	0.050048828	0.62841797	0.26025391	-0.26831055	-0.099609375	0	44330	0	0	0
1183	1184	1184	Category G	-0.76782227	0.059814453	0.98388672	0.44873047	0.030029297	-0.26611328	0	0	6/11/2017	6	11	2017	2:56:15	10575	0.4	2	56	15	0	0.059326172	3.5126953	-0.55932617	0.12158203	0.88085938	0.67504883	0.24047852	0	0	0	0	0	0	0	0	0	1.0505371	0.050537109	0.37304688	-0.20825195	-0.061767578	0.1027832	0	44330	0	0	0
1184	1185	1185	Category G	-0.64794922	-0.011962891	0.671875	0.43286133	0.002441406	-0.29174805	0	0	6/11/2017	6	11	2017	2:56:15	10575	0.5	2	56	15	0	0.059326172	3.5126953	-0.55859375	0.11938477	0.88183594	2.0864258	0.26342773	0	0	0	0	0	0	0	0	0	1.0507813	0.05078125	0.4309082	-0.089111328	-0.13134766	-0.20996094	0	44330	0	0	0
1185	1186	1186	Category G	-0.56396484	-0.2277832	1.3198242	0.44458008	-0.002197266	-0.27856445	0	0	6/11/2017	6	11	2017	2:56:15	10575	0.6	2	56	15	0	0.059326172	3.5126953	-0.55664063	0.11865234	0.88232422	2.4619141	0.55786133	0	0	0	0	0	0	0	0	0	1.0500488	0.050048828	0.79125977	-0.007080078	-0.34643555	0.43725586	0	44330	0	0	0
1186	1187	1187	Category G	-0.56396484	0.047851563	1.0559082	0.45336914	-0.018066406	-0.2644043	0	0	6/11/2017	6	11	2017	2:56:15	10575	0.7	2	56	15	0	0.059326172	3.5126953	-0.55419922	0.11938477	0.8815918	1.9462891	0.18847656	0	0	0	0	0	0	0	0	0	1.0480957	0.048095703	0.25537109	-0.009521484	-0.071533203	0.17407227	0	44330	0	0	0
1187	1188	1188	Category G	-0.671875	0.10791016	0.92382813	0.42333984	0.014404297	-0.3059082	0	0	6/11/2017	6	11	2017	2:56:15	10575	0.8	2	56	15	0	0.059326172	3.5126953	-0.55541992	0.11816406	0.8815918	2.2443848	0.12402344	0	0	0	0	0	0	0	0	0	1.0488281	0.048828125	0.16870117	-0.11621094	-0.010253906	0.041992188	0	44330	0	0	0
1188	1189	1189	Category G	-0.58789063	0.19189453	0.86376953	0.41674805	-0.016113281	-0.31542969	0	0	6/11/2017	6	11	2017	2:56:15	10575	0.9	2	56	15	0	0.059326172	3.5126953	-0.55224609	0.11791992	0.88452148	2.5576172	0.084472656	0	0	0	0	0	0	0	0	0	1.0493164	0.049316406	0.13012695	-0.035400391	0.073730469	-0.020751953	0	44330	0	0	0
1189	1190	1190	Category G	-0.29980469	0.023925781	0.87597656	0.43310547	-0.022949219	-0.2902832	0	0	6/11/2017	6	11	2017	2:56:16	10576	0	2	56	16	0	0.059326172	3.5126953	-0.55395508	0.11669922	0.88452148	0.81787109	0.27075195	0	0	0	0	0	0	0	0	0	1.050293	0.050292969	0.35571289	0.25415039	-0.092773438	-0.008544922	0	44330	0	0	0
1190	1191	1191	Category G	-1.1037598	0.14379883	1.0078125	0.45336914	-0.015380859	-0.26147461	0	0	6/11/2017	6	11	2017	2:56:16	10576	0.1	2	56	16	0	0.059326172	3.5126953	-0.5546875	0.1159668	0.88232422	1.4133301	0.56347656	0	0	0	0	0	0	0	0	0	1.0488281	0.048828125	0.70166016	-0.54882813	0.027587891	0.12524414	0	44330	0	0	0
1191	1192	1192	Category G	-0.17993164	0.14379883	0.63598633	0.43798828	-0.0078125	-0.29394531	0	0	6/11/2017	6	11	2017	2:56:16	10576	0.2	2	56	16	0	0.059326172	3.5126953	-0.55029297	0.11694336	0.8828125	2.6867676	0.44604492	0	0	0	0	0	0	0	0	0	1.046875	0.046875	0.64404297	0.37036133	0.026611328	-0.24682617	0	44330	0	0	0
1192	1193	1193	Category G	-0.46777344	0.10791016	0.99584961	0.45263672	0	-0.26025391	0	0	6/11/2017	6	11	2017	2:56:16	10576	0.3	2	56	16	0	0.059326172	3.5126953	-0.55541992	0.11743164	0.88305664	3.0471191	0.14306641	0	0	0	0	0	0	0	0	0	1.0498047	0.049804688	0.21020508	0.087646484	-0.009521484	0.11254883	0	44330	0	0	0
1193	1194	1194	Category G	-0.61181641	0.15576172	0.82788086	0.43017578	-0.020019531	-0.29638672	0	0	6/11/2017	6	11	2017	2:56:16	10576	0.4	2	56	16	0	0.059326172	3.5126953	-0.55615234	0.11645508	0.8828125	4.4953613	0.087402344	0	0	0	0	0	0	0	0	0	1.0498047	0.049804688	0.1496582	-0.055419922	0.0390625	-0.054931641	0	44330	0	0	0
1194	1195	1195	Category G	-0.51586914	0.11987305	0.99584961	0.4296875	-0.048828125	-0.29638672	0	0	6/11/2017	6	11	2017	2:56:16	10576	0.5	2	56	16	0	0.059326172	3.5030273	-0.55493164	0.11914063	0.87988281	6.0554199	0.12231445	0	0	0	0	0	0	0	0	0	1.0471191	0.047119141	0.15576172	0.0390625	0.000488281	0.11572266	0	44330	0	0	0
1195	1196	1196	Category G	-0.56396484	0.15576172	0.99584961	0.39648438	-0.048828125	-0.33325195	0	0	6/11/2017	6	11	2017	2:56:16	10576	0.6	2	56	16	0	0.059326172	3.5030273	-0.55419922	0.11938477	0.87988281	5.4038086	0.12158203	0	0	0	0	0	0	0	0	0	1.046875	0.046875	0.16162109	-0.009521484	0.036132813	0.11572266	0	44330	0	0	0
1196	1197	1197	Category G	-0.41992188	0.071777344	0.7199707	0.40136719	-0.040039063	-0.33422852	0	0	6/11/2017	6	11	2017	2:56:16	10576	0.7	2	56	16	0	0.059326172	3.5030273	-0.55883789	0.11889648	0.87744141	4.2236328	0.21533203	0	0	0	0	0	0	0	0	0	1.0471191	0.047119141	0.34375	0.13891602	-0.047119141	-0.1574707	0	44330	0	0	0
1197	1198	1198	Category G	-0.17993164	-0.011962891	0.79199219	0.45507813	0.026367188	-0.25488281	0	0	6/11/2017	6	11	2017	2:56:16	10576	0.8	2	56	16	0	0.059326172	3.5030273	-0.55688477	0.11987305	0.87695313	4.2246094	0.40820313	0	0	0	0	0	0	0	0	0	1.0456543	0.045654297	0.59399414	0.37695313	-0.13183594	-0.084960938	0	44330	0	0	0
1198	1199	1199	Category G	-0.83984375	0.29980469	1.0559082	0.4296875	0.033203125	-0.28540039	0	0	6/11/2017	6	11	2017	2:56:16	10576	0.9	2	56	16	0	0.059326172	3.5030273	-0.55053711	0.12036133	0.87524414	4.4885254	0.38500977	0	0	0	0	0	0	0	0	0	1.0410156	0.041015625	0.64892578	-0.2890625	0.17919922	0.18041992	0	44330	0	0	0
1199	1200	1200	Category G	-0.61181641	0.19189453	0.85180664	0.39599609	0.023925781	-0.33569336	0	0	6/11/2017	6	11	2017	2:56:17	10577	0	2	56	17	0	0.059326172	3.5030273	-0.55419922	0.12255859	0.87646484	3.3127441	0.093261719	0	0	0	0	0	0	0	0	0	1.0444336	0.044433594	0.15136719	-0.057373047	0.069091797	-0.024658203	0	44330	0	0	0
1200	1201	1201	Category G	-0.27587891	0.19189453	0.75585938	0.44921875	-0.061767578	-0.26708984	0	0	6/11/2017	6	11	2017	2:56:17	10577	0.1	2	56	17	0	0.059326172	3.5030273	-0.55322266	0.12084961	0.87744141	2.2854004	0.31103516	0	0	0	0	0	0	0	0	0	1.0444336	0.044433594	0.46972656	0.27734375	0.070800781	-0.12158203	0	44330	0	0	0
1201	1202	1202	Category G	-0.74389648	0.095947266	0.99584961	0.45532227	-0.082519531	-0.26733398	0	0	6/11/2017	6	11	2017	2:56:17	10577	0.2	2	56	17	0	0.059326172	3.5030273	-0.5534668	0.12207031	0.87915039	2.5878906	0.22460938	0	0	0	0	0	0	0	0	0	1.0458984	0.045898438	0.33325195	-0.19018555	-0.026123047	0.11645508	0	44330	0	0	0
1202	1203	1203	Category G	-0.6237793	0.17993164	0.77978516	0.39501953	-0.039794922	-0.33740234	0	0	6/11/2017	6	11	2017	2:56:17	10577	0.3	2	56	17	0	0.059326172	3.5030273	-0.55078125	0.12280273	0.88085938	2.791748	0.13696289	0	0	0	0	0	0	0	0	0	1.0461426	0.046142578	0.23095703	-0.072753906	0.056884766	-0.10107422	0	44330	0	0	0
1203	1204	1204	Category G	-0.2878418	0.15576172	0.87597656	0.44506836	-0.032470703	-0.27587891	0	0	6/11/2017	6	11	2017	2:56:17	10577	0.4	2	56	17	0	0.059326172	3.5030273	-0.55273438	0.12426758	0.88256836	2.7719727	0.2668457	0	0	0	0	0	0	0	0	0	1.0488281	0.048828125	0.30297852	0.26489258	0.03125	-0.006591797	0	44330	0	0	0
1204	1205	1205	Category G	-0.99584961	0.13183594	0.89990234	0.47509766	-0.020263672	-0.23510742	0	0	6/11/2017	6	11	2017	2:56:17	10577	0.5	2	56	17	0	0.059326172	3.5030273	-0.55273438	0.12573242	0.88012695	2.8308105	0.44335938	0	0	0	0	0	0	0	0	0	1.0471191	0.047119141	0.46850586	-0.44287109	0.006103516	0.01953125	0	44330	0	0	0
1205	1206	1206	Category G	-0.25195313	0.19189453	0.86376953	0.44970703	-0.056152344	-0.27392578	0	0	6/11/2017	6	11	2017	2:56:17	10577	0.6	2	56	17	0	0.059326172	3.5030273	-0.55078125	0.12573242	0.88256836	4.1157227	0.30664063	0	0	0	0	0	0	0	0	0	1.0478516	0.047851563	0.38354492	0.29882813	0.065917969	-0.018798828	0	44330	0	0	0
1206	1207	1207	Category G	-0.65991211	0.15576172	1.0439453	0.48461914	-0.071777344	-0.21630859	0	0	6/11/2017	6	11	2017	2:56:17	10577	0.7	2	56	17	0	0.059326172	3.5030273	-0.55078125	0.12597656	0.88232422	4.7407227	0.19702148	0	0	0	0	0	0	0	0	0	1.0478516	0.047851563	0.30029297	-0.10888672	0.029541016	0.16137695	0	44330	0	0	0
1207	1208	1208	Category G	-0.50390625	0.21582031	0.79199219	0.40869141	-0.06640625	-0.32714844	0	0	6/11/2017	6	11	2017	2:56:17	10577	0.8	2	56	17	0	0.059326172	3.5030273	-0.54931641	0.12548828	0.8840332	4.4060059	0.13671875	0	0	0	0	0	0	0	0	0	1.0483398	0.048339844	0.2277832	0.045410156	0.090087891	-0.092041016	0	44330	0	0	0
1208	1209	1209	Category G	-0.93579102	0.13183594	0.87597656	0.40991211	-0.071533203	-0.32128906	0	0	6/11/2017	6	11	2017	2:56:17	10577	0.9	2	56	17	0	0.059326172	3.5030273	-0.55493164	0.12475586	0.88647461	4.3071289	0.38085938	0	0	0	0	0	0	0	0	0	1.0532227	0.053222656	0.39794922	-0.38061523	0.006835938	-0.010498047	0	44330	0	0	0
1209	1210	1210	Category G	-0.15576172	0.19189453	0.98388672	0.46508789	-0.081787109	-0.25170898	0	0	6/11/2017	6	11	2017	2:56:18	10578	0	2	56	18	0	0.059326172	3.5030273	-0.55102539	0.12744141	0.88476563	4.2871094	0.41259766	0	0	0	0	0	0	0	0	0	1.0500488	0.050048828	0.55859375	0.39526367	0.064208984	0.098876953	0	44330	0	0	0
1210	1211	1211	Category G	-0.75585938	0.13183594	0.99584961	0.48925781	-0.091308594	-0.18481445	0	0	6/11/2017	6	11	2017	2:56:18	10578	0.1	2	56	18	0	0.059326172	3.5030273	-0.54931641	0.12670898	0.88647461	4.4934082	0.23339844	0	0	0	0	0	0	0	0	0	1.0507813	0.05078125	0.32055664	-0.20629883	0.004882813	0.10913086	0	44330	0	0	0
1211	1212	1212	Category G	-0.50390625	0.19189453	0.77978516	0.4230957	-0.082275391	-0.30395508	0	0	6/11/2017	6	11	2017	2:56:18	10578	0.2	2	56	18	0	0.059326172	3.5030273	-0.54882813	0.12548828	0.88525391	3.8769531	0.13256836	0	0	0	0	0	0	0	0	0	1.0493164	0.049316406	0.21704102	0.044921875	0.066162109	-0.10546875	0	44330	0	0	0
1212	1213	1213	Category G	-0.81591797	0.19189453	0.86376953	0.43969727	-0.074707031	-0.27514648	0	0	6/11/2017	6	11	2017	2:56:18	10578	0.3	2	56	18	0	0.059326172	3.5030273	-0.54492188	0.12426758	0.88647461	3.7617188	0.2800293	0	0	0	0	0	0	0	0	0	1.0480957	0.048095703	0.36132813	-0.27075195	0.067382813	-0.022705078	0	44330	0	0	0
1213	1214	1214	Category G	-0.31176758	0.13183594	0.83984375	0.45556641	-0.089111328	-0.2590332	0	0	6/11/2017	6	11	2017	2:56:18	10578	0.4	2	56	18	0	0.059326172	3.5030273	-0.54907227	0.1237793	0.88793945	4.1123047	0.2421875	0	0	0	0	0	0	0	0	0	1.0512695	0.051269531	0.29345703	0.23730469	0.0078125	-0.048095703	0	44330	0	0	0
1214	1215	1215	Category G	-0.70776367	0.17993164	0.82788086	0.46289063	-0.093505859	-0.24780273	0	0	6/11/2017	6	11	2017	2:56:18	10578	0.5	2	56	18	0	0.059326172	3.5030273	-0.54052734	0.12402344	0.88574219	4.2148438	0.18530273	0	0	0	0	0	0	0	0	0	1.045166	0.045166016	0.28100586	-0.16699219	0.055664063	-0.057861328	0	44330	0	0	0
1215	1216	1216	Category G	-0.44384766	0.17993164	0.76782227	0.44628906	-0.10058594	-0.27148438	0	0	6/11/2017	6	11	2017	2:56:18	10578	0.6	2	56	18	0	0.059326172	3.5030273	-0.54370117	0.12255859	0.88720703	3.7685547	0.16601563	0	0	0	0	0	0	0	0	0	1.0478516	0.047851563	0.27685547	0.099853516	0.057128906	-0.11938477	0	44330	0	0	0
1216	1217	1217	Category G	-0.65991211	0.17993164	0.86376953	0.44897461	-0.10205078	-0.2644043	0	0	6/11/2017	6	11	2017	2:56:18	10578	0.7	2	56	18	0	0.059326172	3.5030273	-0.5390625	0.12182617	0.88696289	2.9501953	0.13574219	0	0	0	0	0	0	0	0	0	1.045166	0.045166016	0.20166016	-0.12060547	0.057861328	-0.023193359	0	44330	0	0	0
1217	1218	1218	Category G	-0.31176758	0.19189453	0.73193359	0.45532227	-0.1081543	-0.26049805	0	0	6/11/2017	6	11	2017	2:56:18	10578	0.8	2	56	18	0	0.059326172	3.5030273	-0.53979492	0.12231445	0.88647461	2.4626465	0.28417969	0	0	0	0	0	0	0	0	0	1.045166	0.045166016	0.45239258	0.22802734	0.069335938	-0.15454102	0	44330	0	0	0
1218	1219	1219	Category G	-0.77978516	0.16796875	0.91186523	0.45141602	-0.077148438	-0.2722168	0	0	6/11/2017	6	11	2017	2:56:18	10578	0.9	2	56	18	0	0.059326172	3.5030273	-0.53735352	0.12280273	0.88647461	1.9072266	0.24755859	0	0	0	0	0	0	0	0	0	1.0439453	0.043945313	0.3125	-0.2421875	0.044921875	0.025146484	0	44330	0	0	0
1219	1220	1220	Category G	-0.43188477	0.15576172	0.93579102	0.41967773	-0.068115234	-0.30908203	0	0	6/11/2017	6	11	2017	2:56:19	10579	0	2	56	19	0	0.059326172	3.5030273	-0.53686523	0.12329102	0.88647461	1.3828125	0.12036133	0	0	0	0	0	0	0	0	0	1.0437012	0.043701172	0.18652344	0.10498047	0.032226563	0.049072266	0	44330	0	0	0
1220	1221	1221	Category G	-0.59985352	0.13183594	0.73193359	0.44897461	-0.073974609	-0.26513672	0	0	6/11/2017	6	11	2017	2:56:19	10579	0.1	2	56	19	0	0.059326172	3.5030273	-0.53881836	0.12255859	0.88623047	0.40966797	0.16601563	0	0	0	0	0	0	0	0	0	1.0441895	0.044189453	0.22436523	-0.060791016	0.009033203	-0.15429688	0	44330	0	0	0
1221	1222	1222	Category G	-0.49194336	0.23999023	0.97192383	0.4362793	-0.055664063	-0.28442383	0	0	6/11/2017	6	11	2017	2:56:19	10579	0.2	2	56	19	0	0.059326172	3.5030273	-0.53588867	0.12402344	0.8828125	0.67529297	0.15234375	0	0	0	0	0	0	0	0	0	1.0402832	0.040283203	0.24853516	0.043945313	0.11572266	0.088867188	0	44330	0	0	0
1222	1223	1223	Category G	-0.47998047	0.035888672	0.82788086	0.42675781	-0.061279297	-0.29956055	0	0	6/11/2017	6	11	2017	2:56:19	10579	0.3	2	56	19	0	0.059326172	3.5030273	-0.52514648	0.12866211	0.88623047	1.3630371	0.11865234	0	0	0	0	0	0	0	0	0	1.0380859	0.038085938	0.1965332	0.045166016	-0.092773438	-0.058349609	0	44330	0	0	0
1223	1224	1224	Category G	-0.57592773	0.11987305	0.95996094	0.43115234	-0.049072266	-0.29321289	0	0	6/11/2017	6	11	2017	2:56:19	10579	0.4	2	56	19	0	0.059326172	3.5030273	-0.51928711	0.1328125	0.88842773	1.8120117	0.091796875	0	0	0	0	0	0	0	0	0	1.0375977	0.037597656	0.14086914	-0.056396484	-0.012939453	0.071289063	0	44330	0	0	0
1224	1225	1225	Category G	-0.37182617	0.15576172	0.79199219	0.42016602	-0.053222656	-0.30786133	0	0	6/11/2017	6	11	2017	2:56:19	10579	0.5	2	56	19	0	0.059326172	3.5030273	-0.50732422	0.13427734	0.88867188	2.3103027	0.16772461	0	0	0	0	0	0	0	0	0	1.0319824	0.031982422	0.25366211	0.13549805	0.021240234	-0.096679688	0	44330	0	0	0
1225	1226	1226	Category G	-0.29980469	0.17993164	0.88793945	0.44018555	-0.063964844	-0.28735352	0	0	6/11/2017	6	11	2017	2:56:19	10579	0.6	2	56	19	0	0.059326172	3.5030273	-0.49707031	0.13671875	0.89306641	2.8835449	0.2019043	0	0	0	0	0	0	0	0	0	1.03125	0.03125	0.24560547	0.19726563	0.04296875	-0.005126953	0	44330	0	0	0
1226	1227	1227	Category G	-0.73193359	0.095947266	0.86376953	0.3737793	-0.065673828	-0.36547852	0	0	6/11/2017	6	11	2017	2:56:19	10579	0.7	2	56	19	0	0.059326172	3.5030273	-0.48779297	0.14160156	0.8894043	2.7873535	0.24951172	0	0	0	0	0	0	0	0	0	1.0244141	0.024414063	0.31542969	-0.24389648	-0.045654297	-0.025634766	0	44330	0	0	0
1227	1228	1228	Category G	-0.26391602	0.19189453	1.1037598	0.42602539	-0.065917969	-0.30102539	0	0	6/11/2017	6	11	2017	2:56:19	10579	0.8	2	56	19	0	0.059326172	3.5030273	-0.47875977	0.14306641	0.88891602	2.3127441	0.30761719	0	0	0	0	0	0	0	0	0	1.0197754	0.019775391	0.47827148	0.21484375	0.048583984	0.21459961	0	44330	0	0	0
1228	1229	1229	Category G	-0.64794922	0.15576172	0.89990234	0.45922852	-0.064208984	-0.24975586	0	0	6/11/2017	6	11	2017	2:56:19	10579	0.9	2	56	19	0	0.059326172	3.5030273	-0.46801758	0.14404297	0.88989258	2.0341797	0.18041992	0	0	0	0	0	0	0	0	0	1.0158691	0.015869141	0.20117188	-0.1796875	0.011474609	0.009765625	0	44330	0	0	0
1229	1230	1230	Category G	-0.59985352	0.083984375	0.81591797	0.39428711	-0.059326172	-0.33447266	0	0	6/11/2017	6	11	2017	2:56:20	10580	0	2	56	20	0	0.059326172	3.5030273	-0.45874023	0.14404297	0.8918457	1.7302246	0.17114258	0	0	0	0	0	0	0	0	0	1.0134277	0.013427734	0.27709961	-0.14086914	-0.060058594	-0.075927734	0	44330	0	0	0
1230	1231	1231	Category G	-0.17993164	0.14379883	0.87597656	0.45922852	-0.064453125	-0.26293945	0	0	6/11/2017	6	11	2017	2:56:20	10580	0.1	2	56	20	0	0.059326172	3.5030273	-0.45288086	0.14648438	0.89306641	0.99609375	0.2734375	0	0	0	0	0	0	0	0	0	1.0119629	0.011962891	0.29296875	0.27294922	-0.002685547	-0.017089844	0	44330	0	0	0
1231	1232	1232	Category G	-0.88793945	0.21582031	0.94799805	0.45336914	-0.063476563	-0.27001953	0	0	6/11/2017	6	11	2017	2:56:20	10580	0.2	2	56	20	0	0.059326172	3.5030273	-0.4375	0.1472168	0.89306641	0.14111328	0.45874023	0	0	0	0	0	0	0	0	0	1.0053711	0.005371094	0.57348633	-0.45019531	0.068359375	0.0546875	0	44330	0	0	0
1232	1233	1233	Category G	-0.37182617	0.10791016	0.75585938	0.49414063	-0.10400391	-0.17578125	0	0	6/11/2017	6	11	2017	2:56:20	10580	0.3	2	56	20	0	0.059570313	3.4337402	-0.43310547	0.14770508	0.89770508	0.94726563	0.15966797	0	0	0	0	0	0	0	0	0	1.0078125	0.0078125	0.24316406	0.061279297	-0.039794922	-0.1418457	0	44330	0	0	0
1233	1234	1234	Category G	-0.65991211	0.19189453	0.79199219	0.46142578	-0.1171875	-0.23950195	0	0	6/11/2017	6	11	2017	2:56:20	10580	0.4	2	56	20	0	0.059570313	3.4337402	-0.42529297	0.14868164	0.89746094	1.348877	0.26074219	0	0	0	0	0	0	0	0	0	1.0041504	0.004150391	0.38330078	-0.234375	0.04296875	-0.10546875	0	44330	0	0	0
1234	1235	1235	Category G	-0.6237793	0.15576172	0.77978516	0.46435547	-0.10058594	-0.24316406	0	0	6/11/2017	6	11	2017	2:56:20	10580	0.5	2	56	20	0	0.059570313	3.4337402	-0.41577148	0.14892578	0.8996582	1.8806152	0.23999023	0	0	0	0	0	0	0	0	0	1.0021973	0.002197266	0.33447266	-0.20776367	0.006591797	-0.11987305	0	44330	0	0	0
1235	1236	1236	Category G	-0.53979492	0.15576172	0.83984375	0.44384766	-0.081298828	-0.27758789	0	0	6/11/2017	6	11	2017	2:56:20	10580	0.6	2	56	20	0	0.059570313	3.4337402	-0.4074707	0.1496582	0.89990234	2.3183594	0.14526367	0	0	0	0	0	0	0	0	0	0.99926758	0.000732422	0.19824219	-0.13208008	0.005859375	-0.060058594	0	44330	0	0	0
1236	1237	1237	Category G	-0.6237793	0.14379883	0.86376953	0.44604492	-0.077148438	-0.27099609	0	0	6/11/2017	6	11	2017	2:56:20	10580	0.7	2	56	20	0	0.059570313	3.4337402	-0.3984375	0.15014648	0.8996582	2.4465332	0.22802734	0	0	0	0	0	0	0	0	0	0.99560547	0.004394531	0.26757813	-0.22509766	-0.006347656	-0.035888672	0	44330	0	0	0
1237	1238	1238	Category G	-0.63598633	0.11987305	0.83984375	0.44824219	-0.083984375	-0.27026367	0	0	6/11/2017	6	11	2017	2:56:20	10580	0.8	2	56	20	0	0.059570313	3.4337402	-0.39111328	0.15136719	0.90332031	2.3085938	0.25488281	0	0	0	0	0	0	0	0	0	0.99584961	0.004150391	0.33984375	-0.24462891	-0.031494141	-0.063476563	0	44330	0	0	0
1238	1239	1239	Category G	-0.47998047	0.14379883	0.7199707	0.44580078	-0.093017578	-0.27246094	0	0	6/11/2017	6	11	2017	2:56:20	10580	0.9	2	56	20	0	0.059570313	3.4337402	-0.38671875	0.15380859	0.90551758	2.140625	0.20776367	0	0	0	0	0	0	0	0	0	0.99682617	0.003173828	0.28881836	-0.093017578	-0.010009766	-0.18554688	0	44330	0	0	0
1239	1240	1240	Category G	-0.6237793	0.17993164	0.88793945	0.45654297	-0.089599609	-0.25805664	0	0	6/11/2017	6	11	2017	2:56:21	10581	0	2	56	21	0	0.059570313	3.4337402	-0.37426758	0.15234375	0.90478516	1.9709473	0.2512207	0	0	0	0	0	0	0	0	0	0.9909668	0.009033203	0.29370117	-0.24926758	0.02734375	-0.016845703	0	44330	0	0	0
1240	1241	1241	Category G	-0.57592773	0.15576172	0.89990234	0.41259766	-0.096191406	-0.30737305	0	0	6/11/2017	6	11	2017	2:56:21	10581	0.1	2	56	21	0	0.059570313	3.4337402	-0.36425781	0.15234375	0.90673828	1.5805664	0.21142578	0	0	0	0	0	0	0	0	0	0.98901367	0.010986328	0.22167969	-0.21142578	0.003173828	-0.006835938	0	44330	0	0	0
1241	1242	1242	Category G	-0.50390625	0.20385742	0.92382813	0.43530273	-0.092285156	-0.28686523	0	0	6/11/2017	6	11	2017	2:56:21	10581	0.2	2	56	21	0	0.059570313	3.4337402	-0.35888672	0.15234375	0.90966797	0.96557617	0.15429688	0	0	0	0	0	0	0	0	0	0.98974609	0.010253906	0.21020508	-0.14477539	0.051269531	0.013916016	0	44330	0	0	0
1242	1243	1243	Category G	-0.53979492	0.16796875	0.93579102	0.41870117	-0.10546875	-0.30932617	0	0	6/11/2017	6	11	2017	2:56:21	10581	0.3	2	56	21	0	0.059570313	3.4337402	-0.34765625	0.15332031	0.90966797	0.026611328	0.1940918	0	0	0	0	0	0	0	0	0	0.98583984	0.014160156	0.23242188	-0.19189453	0.014404297	0.025878906	0	44330	0	0	0
[truncated: 4,823 more rows]
[truncated: 29 more columns]
