# Supplementary material for: Development of a multisensor biologging collar and analytical techniques to describe high‐resolution spatial behavior in free‐ranging terrestrial mammals
Source: Ecol Evol. 2024 Sep 23;14(9):e70264. doi: 10.1002/ece3.70264 (PMC11420106; doi:10.1002/ece3.70264)
Supplement: Supplementary file 1 — Appendix S1 [file ECE3-14-e70264-s001.zip › doi_10_5061_dryad_jdfn2z3hv__v20240620/B4_S16_Header.csv]

Split no.	Bookmark number	Category	Pointer	Day#	Time(hh:mm:ss)	Total Event start	Event start	Number events	Duration(s)	Sum VeDBA	Mean VeDBA	Mean Dyn AccX	Mean Dyn AccY	Mean Dyn AccZ	Sum VeSBA	Mean VeSBA	Mean smth AccX	Mean smth AccY	Mean smth AccZ	VeDBA_Var	VeDBA_SD	VeSBA_Var	VeSBA_SD	Mean Animal g	Sum Animal g	Animal g_Var	Animal g_SD	Acc_x_Var	Acc_x_SD	Acc_y_Var	Acc_y_SD	Acc_z_Var	Acc_z_SD	Predominant freq, Hz	Smth press val	Max pressure val	Min pressure val	Grd air press	Altitude begin	Altitude end	Delta max/min altitude
1	1	Category J	0	7	9:14:57	1	1	63	6.201	0	0	0	0	0	0	0	0	0	0	0	0	0	0	0	0	0	0	0	0	0	0	0	0	0	7	0	0	1000	0	44330	44330
1	2	Category L	63	7	9:15:04	64	64	93	9.3	4.02612	0.0529753	0.0321302	-0.0137843	-0.00231934	77.5605	1.02053	-0.0247481	0.0628534	1.01766	0.00292005	0.0540375	1.28E-05	0.00358462	0.0205335	1.56055	1.28E-05	0.00358462	0.00223903	0.0473184	0.000825581	0.0287329	0.000321238	0.0179231	0	7	0	0	1000	44330	44330	0
1	3	Category E	156	7	10:19:14	157	157	82	8.1	15.5698	0.189876	-0.0194509	0.0105487	0.00289694	84.6492	1.03231	-0.124756	0.144915	1.01409	0.00915527	0.0956832	0	0	0.032307	2.64917	0	0	0.0166998	0.129228	0.00915825	0.0956988	0.0179205	0.133868	0	7	0	0	1000	44330	44330	0
1	4	Category L	238	7	10:24:06	239	239	176	17.6	6.88403	0.0391138	0.0135567	-0.000233043	0.000540993	181.014	1.02849	-0.165423	0.174326	0.998745	0.000675548	0.0259913	0	0	0.0284909	5.0144	0	0	0.00183383	0.0428232	0.000152588	0.0123526	0.000219172	0.0148044	0	7	0	0	1000	44330	44330	0
1	5	Category C	414	7	10:48:32	415	415	56	5.601	13.2209	0.236088	-0.0830776	0.00382778	-0.0182539	58.4194	1.0432	-0.395159	0.166247	0.950592	0.0265547	0.162956	0	0	0.0432042	2.41943	0	0	0.059858	0.244659	0.00206212	0.0454105	0.0172076	0.131178	0	7	0	0	1000	44330	44330	0
1	6	Category D	470	7	10:48:39	471	471	148	14.7	35.969	0.243034	0.00560534	-0.00504942	0.000842945	155.485	1.05058	-0.46171	0.087465	0.935161	0.0251283	0.158519	6.60E-06	0.00256873	0.0505767	7.48535	6.60E-06	0.00256873	0.0357204	0.188998	0.018101	0.13454	0.0339141	0.184158	0	7	0	0	1000	44330	44330	0
1	7	Category C	618	7	10:48:56	619	619	377	37.7	104.085	0.276087	-0.00656071	-3.24E-05	0.000643702	396.968	1.05296	-0.486346	0.0545062	0.928573	0.0376028	0.193915	7.12E-06	0.00266898	0.0529643	19.9675	7.12E-06	0.00266898	0.0587291	0.242341	0.0234977	0.15329	0.0309618	0.17596	0	7	0	0	1000	44330	44330	0
1	8	Category L	995	7	10:59:34	996	996	352	35.2	18.2283	0.0517849	0.0211175	-0.000694968	0.00159385	360.972	1.02549	-0.0190125	0.162308	1.00904	0.000831604	0.0288375	0	0	0.0254891	8.97217	0	0	0.0031232	0.0558856	0.000762939	0.0276214	0.000349565	0.0186967	0	7	0	0	1000	44330	44330	0
1	9	Category E	1347	7	11:02:36	1348	1348	170	17	27.9624	0.164485	-0.0273294	0.00488856	-0.000537109	175.193	1.03055	-0.0772217	0.176199	1.01182	0.00617245	0.0785649	0	0	0.0305477	5.19312	0	0	0.0168428	0.12978	0.0063534	0.0797082	0.00984461	0.09922	0	7	0	0	1000	44330	44330	0
1	10	Category L	1517	7	11:08:35	1518	1518	284	28.401	10.894	0.0383593	0.00669753	0.0018087	-0.0012826	292.512	1.02997	-0.0628525	0.177372	1.00987	0.00164795	0.0405949	0	0	0.0299708	8.51172	0	0	0.00121812	0.0349016	0.000300018	0.017321	0.000299158	0.0172962	0	7	0	0	1000	44330	44330	0
1	11	Category J	1801	7	11:22:34	1802	1802	53	5.2	20.0796	0.37886	-0.0486485	-0.018329	0.000299418	55.1187	1.03997	-0.239332	0.15397	1.00019	0.0373121	0.193163	0	0	0.0399746	2.11865	0	0	0.0211988	0.145598	0.0182276	0.13501	0.127704	0.357357	0	7	0	0	1000	44330	44330	0
1	12	Category L	1854	7	11:22:45	1855	1855	175	17.501	7.38257	0.0421861	0.0172377	0.00908901	0.00269671	180.632	1.03218	-0.166915	0.169827	1.00393	0.00193499	0.0439885	0	0	0.0321819	5.63184	0	0	0.0013058	0.0361359	0.000668248	0.0258505	0.000223214	0.0149404	0	7	0	0	1000	44330	44330	0
1	13	Category E	2029	7	11:23:04	2030	2030	54	5.4	10.939	0.202573	-0.0554742	-0.0391484	-0.0112395	54.9116	1.01688	-0.215567	0.118526	0.98655	0.0138392	0.11764	0	0	0.0168819	0.911621	0	0	0.0183603	0.1355	0.0137171	0.11712	0.0204536	0.143016	0	7	0	0	1000	44330	44330	0
1	14	Category L	2083	7	11:23:20	2084	2084	258	25.8	11.1462	0.0432025	0.00503706	0.0160849	0.00117434	264.178	1.02395	-0.169643	0.19265	0.990012	0.000602781	0.0245516	0	0	0.0239457	6.17798	0	0	0.00105416	0.0324678	0.00152541	0.0390564	0.00021386	0.0146239	0	7	0	0	1000	44330	44330	0
1	15	Category A	2341	7	11:31:13	2342	2342	1296	129.8	39.4048	0.0304049	-0.00502033	-0.00273245	0.000525015	1312.16	1.01247	-0.203391	-0.0773743	0.986867	0.000367153	0.0191612	2.83E-06	0.00168098	0.0139906	18.1318	2.07E-06	0.00143951	0.00122278	0.0349682	0.000501845	0.0224019	0.000167658	0.0129483	0	7	0	0	1000	44330	44330	0
1	16	Category M	3637	7	11:34:00	3638	3638	162	16.2	19.0823	0.117792	0.0687844	-0.00874536	-0.0103956	161.66	0.997902	0.400086	0.0465133	0.906459	0.00319794	0.0565503	4.82E-05	0.00694444	0.016698	2.70508	3.32E-05	0.00575803	0.0131143	0.114518	0.00283474	0.0532423	0.00242031	0.0491966	0	7	0	0	1000	44330	44330	0
1	17	Category L	3799	7	11:40:05	3800	3800	122	12.201	13.2097	0.108276	-0.0172659	0.0185007	0.00467069	124.726	1.02234	0.0349501	0.203395	0.999123	0.001739	0.0417013	0	0	0.0240298	2.93164	0	0	0.0124051	0.111378	0.00122471	0.0349958	0.000820473	0.0286439	0	7	0	0	1000	44330	44330	0
1	18	Category M	3921	7	11:40:19	3922	3922	97	9.6	19.999	0.206175	-0.0211572	-0.00189272	0.00335253	99.0105	1.02073	-0.0621401	0.199465	0.996496	0.00890736	0.0943788	0	0	0.0207268	2.0105	0	0	0.0416046	0.203972	0.00333994	0.0577923	0.00688124	0.0829533	0	7	0	0	1000	44330	44330	0
1	19	Category L	4018	7	11:40:29	4019	4019	55	5.4	4.17212	0.0758567	0.0386541	0.00399503	-0.0477583	58.9509	1.07184	0.0642889	0.194522	1.05054	0.0124822	0.111724	0.000372869	0.0193098	0.071835	3.95093	0.000372869	0.0193098	0.00350675	0.0592178	0.000501598	0.0223964	0.00392844	0.0626773	0	7	0	0	1000	44330	44330	0
1	20	Category M	4073	7	11:40:45	4074	4074	12	1.1	12.5913	1.04928	-0.133748	0.0865275	0.446167	13.2319	1.10266	-0.0460612	0.148315	1.09157	1.31075	1.14488	0	0	0.102661	1.23193	0	0	0.0830892	0.288252	0.681112	0.825295	0.999512	0.999756	0	7	0	0	1000	44330	44330	0
1	21	Category L	4085	7	11:51:03	4086	4086	201	20.1	11.5864	0.0576439	0.00289446	-0.00616425	-0.010713	209.447	1.04202	-0.172569	0.115059	1.01936	0.00342647	0.0585361	0.000155473	0.0124689	0.0420226	8.44653	0.000155473	0.0124689	0.00183652	0.0428546	0.00110774	0.0332828	0.00128629	0.0358649	0	7	0	0	1000	44330	44330	0
1	22	Category C	4286	7	13:12:18	4287	4287	352	35.1	56.1458	0.159505	-0.0165606	-0.00348108	-0.00287975	362.096	1.02868	-0.412194	0.0996711	0.934184	0.00815721	0.0903173	0	0	0.028681	10.0957	0	0	0.0205335	0.143295	0.00374673	0.0612105	0.0102213	0.1011	0	7	0	0	1000	44330	44330	0
1	23	Category L	4638	7	13:33:05	4639	4639	131	13	11.0095	0.0840421	0.0617471	-0.00576246	0.0203699	133.504	1.01911	-0.0349419	0.194492	0.996923	0.00982713	0.0991319	6.52E-05	0.00807641	0.0254801	3.33789	3.73E-06	0.00193063	0.00922702	0.0960574	0.00109211	0.0330471	0.00135675	0.0368341	0	7	0	0	1000	44330	44330	0
1	24	Category M	4769	7	13:42:37	4770	4770	21	2	23.0347	1.09689	-0.125942	0.189814	-0.151937	20.6897	0.985224	-0.239583	0.24428	0.923165	1.65963	1.28827	0	0	0.0147763	0.310303	0	0	0.403437	0.635167	0.824963	0.908275	1.15673	1.07551	0	7	0	0	1000	44330	44330	0
1	25	Category C	4790	7	13:44:31	4791	4791	331	33.1	42.3965	0.128086	-0.00230864	-0.00528775	0.000923456	341.538	1.03184	-0.443229	0.147185	0.91874	0.00938798	0.0968916	2.66E-05	0.00515297	0.0324862	10.7529	2.14E-05	0.00462493	0.012449	0.111575	0.00291199	0.0539628	0.00543969	0.0737542	0	7	0	0	1000	44330	44330	0
1	26	Category M	5121	7	13:45:04	5122	5122	16	1.5	7.00415	0.437759	-0.0506592	-0.0543976	0.116882	16.937	1.05856	-0.456818	0.142715	0.944092	0.275635	0.525009	0	0	0.0585632	0.937012	0	0	0.0528717	0.229938	0.214142	0.462755	0.138992	0.372817	0	7	0	0	1000	44330	44330	0
1	27	Category C	5137	7	13:45:06	5138	5138	63	6.2	8.07471	0.12817	-0.0127069	0.0272352	-0.0432013	66.3328	1.0529	-0.464371	0.133789	0.93521	0.00738622	0.0859431	0	0	0.052901	3.33276	0	0	0.00958349	0.0978953	0.00351485	0.0592862	0.00705295	0.0839819	0	7	0	0	1000	44330	44330	0
1	28	Category M	5200	7	13:45:13	5201	5201	13	1.2	5.93311	0.456393	0.0681904	-0.136662	0.18581	13.7217	1.05551	-0.432636	0.115328	0.955754	0.267691	0.517388	0	0	0.0555138	0.72168	0	0	0.0335036	0.18304	0.185303	0.430468	0.179256	0.423386	0	7	0	0	1000	44330	44330	0
1	29	Category C	5213	7	13:45:14	5214	5214	148	14.7	21.9153	0.148076	-0.0228882	-0.000258987	-0.0143664	153.1	1.03446	-0.393286	0.100802	0.95105	0.00520778	0.072165	4.95E-06	0.00222459	0.0344585	5.09985	4.95E-06	0.00222459	0.0158147	0.125757	0.00326291	0.0571219	0.00722359	0.0849917	0	7	0	0	1000	44330	44330	0
1	30	Category L	5361	7	14:10:08	5362	5362	80	7.9	5.20728	0.0650909	0.0458527	0.0124268	0.012088	83.1477	1.03935	-0.206293	0.17178	1.0022	0.0163208	0.127753	1.22E-05	0.00349386	0.0393463	3.14771	1.22E-05	0.00349386	0.00532837	0.0729957	0.000268555	0.0163876	0.000900269	0.0300045	0	7	0	0	1000	44330	44330	0
1	31	Category J	5441	7	14:11:28	5442	5442	40	3.9	25.1865	0.629663	0.0908203	0.0020813	0.0548584	41.3435	1.03359	-0.246674	0.132404	0.993085	0.159894	0.399867	0	0	0.0335876	1.34351	0	0	0.0711365	0.266714	0.0394653	0.198659	0.382837	0.618738	0	7	0	0	1000	44330	44330	0
1	64	Category E	9085	7	14:16:07	9086	9086	118	11.8	26.7996	0.227115	0.0489709	0.00512075	0.0238368	121.391	1.02874	-0.192273	0.137834	0.997865	0.0124967	0.111789	7.24E-05	0.00850968	0.0355307	4.19263	6.83E-05	0.00826297	0.0279748	0.167257	0.00709042	0.0842046	0.03203	0.178969	0	7	0	0	1000	44330	44330	0
1	65	Category L	9203	7	14:16:27	9204	9204	82	8.1	3.87207	0.0472204	0.0186083	0.0124839	0.00118498	84.4807	1.03025	-0.0501173	0.14585	1.01812	0.0172119	0.131194	1.49E-05	0.00385832	0.0302526	2.48071	1.49E-05	0.00385832	0.00122666	0.0350237	0.000663943	0.0257671	0.000253073	0.0159083	0	7	0	0	1000	44330	44330	0
1	66	Category J	9285	7	14:16:37	9286	9286	33	3.201	22.0376	0.667806	-0.0311982	-0.0110603	0.0178223	34.198	1.0363	-0.0824751	0.118519	1.02594	0.191073	0.437119	0	0	0.036303	1.198	0	0	0.0686035	0.261923	0.0748994	0.273678	0.392933	0.626844	0	7	0	0	1000	44330	44330	0
1	67	Category E	9318	7	14:16:43	9319	9319	55	5.4	12.2051	0.221911	-0.00726207	-0.0150213	-0.0111106	57.0676	1.03759	-0.153542	0.117152	1.01933	0.0164462	0.128243	2.22E-05	0.00471111	0.0375932	2.06763	2.22E-05	0.00471111	0.0207697	0.144117	0.00986772	0.0993364	0.0323331	0.179814	0	7	0	0	1000	44330	44330	0
1	68	Category L	9373	7	14:16:50	9374	9374	90	9.001	3.75854	0.0417616	-0.000729709	0.00775825	-0.00292969	92.6294	1.02922	-0.198722	0.141531	0.999764	0.00262587	0.0512432	0	0	0.0292155	2.62939	0	0	0.00101454	0.0318518	0.000439453	0.0209631	0.000444878	0.0210921	0	7	0	0	1000	44330	44330	0
1	69	Category M	9463	7	14:18:19	9464	9464	36	3.5	9.35938	0.259983	-0.0315891	-0.0356377	-0.0115899	38.2656	1.06293	-0.190498	0.142117	1.03567	0.0429552	0.207256	8.82E-05	0.00938946	0.062934	2.26563	8.82E-05	0.00938946	0.0547485	0.233984	0.0141873	0.11911	0.0156182	0.124973	0	7	0	0	1000	44330	44330	0
1	70	Category J	9499	7	14:18:38	9500	9500	58	5.7	51.0476	0.880131	0.0515473	0.0320077	0.0403295	65.0176	1.12099	-0.143441	0.143471	1.10235	0.190585	0.436561	0.000202047	0.0142143	0.120993	7.01758	0.000202047	0.0142143	0.115319	0.339586	0.0643984	0.253768	0.753334	0.867948	0	7	0	0	1000	44330	44330	0
1	71	Category E	9557	7	14:44:20	9558	9558	86	8.5	9.75952	0.113483	-0.00471248	-0.010745	-0.0162183	48.9114	0.568737	-0.129806	0.0533447	0.550236	0.0265233	0.16286	0.0372031	0.192881	0.0338532	2.91138	3.12E-05	0.00558814	0.00555278	0.074517	0.00505314	0.0710855	0.0196363	0.14013	0	7	0	0	1000	44330	0	44330
1	32	Category C	5481	7	14:49:48	5482	5482	471	47.101	101.63	0.215775	-0.0211832	-0.00249169	-0.00599155	489.78	1.03987	-0.493122	0.138355	0.902091	0.0201372	0.141906	1.40E-05	0.00374103	0.0408425	19.2368	5.18E-06	0.00227672	0.0400256	0.200064	0.00648813	0.0805489	0.0211998	0.145602	0	7	0	0	1000	44330	44330	0
1	33	Category L	5952	7	15:07:15	5953	5953	99	9.8	13.3657	0.135007	0.0614988	0.025149	-0.00245127	101.485	1.0251	0.00726997	0.196104	1.00344	0.0294695	0.171667	5.43E-05	0.0073657	0.0295065	2.92114	3.21E-05	0.00566206	0.0177754	0.133324	0.00193586	0.0439984	0.0021726	0.0466112	0	7	0	0	1000	44330	44330	0
1	34	Category I	6051	7	15:51:12	6052	6052	83	8.2	83.113	1.00136	0.025976	-0.0166016	0.0300764	93.0425	1.12099	-0.0812194	0.0968444	1.11332	0.225401	0.474764	0.000279438	0.0167164	0.120994	10.0425	0.000279438	0.0167164	0.131154	0.362151	0.0569818	0.238709	1.00209	1.00104	0	7	0	0	1000	44330	44330	0
1	35	Category E	6134	7	15:51:56	6135	6135	53	5.2	10.6997	0.201881	-0.0246582	-0.0245523	-0.0210928	55.772	1.0523	-0.153965	0.077388	1.03771	0.0463637	0.215322	0.000161225	0.0126974	0.0523014	2.77197	0.000161225	0.0126974	0.0221247	0.148744	0.00670696	0.081896	0.020365	0.142706	0	7	0	0	1000	44330	44330	0
1	36	Category L	6187	7	15:52:03	6188	6188	32	3.1	1.66211	0.0519409	0.0202103	0.0265198	0	33.2046	1.03764	-0.200462	0.0965195	1.01338	0.00769043	0.0876951	0	0	0.0376434	1.20459	0	0	0.000595093	0.0243945	0.00131226	0.0362251	0.00102234	0.031974	0	7	0	0	1000	44330	44330	0
1	37	Category E	6219	7	15:53:58	6220	6220	63	6.2	13.342	0.211778	0.00488669	-0.0267586	-0.0101183	66.8662	1.06137	-0.307299	0.131898	1.00551	0.0187058	0.136769	2.71E-05	0.00520833	0.0613684	3.86621	2.71E-05	0.00520833	0.0323816	0.179949	0.00908358	0.0953078	0.0170162	0.130446	0	7	0	0	1000	44330	44330	0
1	38	Category M	6282	7	15:54:05	6283	6283	45	4.4	25.6321	0.569602	-0.00633138	0.0445258	0.0465712	49.5427	1.10095	-0.417166	0.189388	1.00038	0.419537	0.647717	2.17E-05	0.00465847	0.100949	4.54272	2.17E-05	0.00465847	0.197255	0.444134	0.342779	0.585473	0.178483	0.422473	0	7	0	0	1000	44330	44330	0
1	39	Category G	6327	7	15:54:10	6328	6328	168	16.7	36.1099	0.21494	-0.0299799	-0.00114659	-0.0327919	178.367	1.06171	-0.470623	0.135771	0.939003	0.0199033	0.141079	0.000143869	0.0119945	0.0617109	10.3674	0.000143869	0.0119945	0.037371	0.193316	0.00627645	0.079224	0.0146136	0.120887	0	7	0	0	1000	44330	44330	0
1	40	Category M	6495	7	16:05:08	6496	6496	12	1.1	12.8906	1.07422	0.0623983	0.080363	0.518799	13.1042	1.09202	-0.239237	0.106445	1.05994	1.76337	1.32792	0	0	0.0920207	1.10425	0	0	0.050883	0.225573	1.14282	1.06903	1.12146	1.05899	0	7	0	0	1000	44330	44330	0
1	41	Category L	6507	7	16:05:17	6508	6508	58	5.7	5.64233	0.0972816	0.0527217	-0.0288044	-0.0405484	61.957	1.06822	-0.0823806	0.0820228	1.06057	0.0517326	0.227448	0.000719794	0.026829	0.0682247	3.95703	0.000719794	0.026829	0.00785459	0.0886261	0.00179317	0.0423458	0.00290443	0.0538928	0	7	0	0	1000	44330	44330	0
1	42	Category J	6565	7	16:36:03	6566	6566	55	5.4	42.9678	0.781232	0.0591442	-0.000696911	0.0340554	57.1707	1.03947	-0.108975	0.134513	1.02239	0.173371	0.416378	3.55E-05	0.00595914	0.0394664	2.17065	3.55E-05	0.00595914	0.0829235	0.287964	0.0386541	0.196607	0.604918	0.777765	0	7	0	0	1000	44330	44330	0
1	43	Category C	6620	7	16:36:32	6621	6621	108	10.701	17.6577	0.163497	-0.0378328	-0.00435384	-0.0194453	110.628	1.02433	-0.466896	0.0873051	0.901892	0.0164004	0.128064	4.52E-06	0.00212629	0.0243304	2.62769	4.52E-06	0.00212629	0.0195313	0.139754	0.00518799	0.0720277	0.0120578	0.109808	0	7	0	0	1000	44330	44330	0
1	44	Category D	6728	7	16:36:45	6729	6729	66	6.5	11.0972	0.168139	0.00227495	0.00609242	-0.000473485	67.4866	1.02252	-0.459484	0.0310465	0.912779	0.0106127	0.103018	0	0	0.0225238	1.48657	0	0	0.0222575	0.149189	0.00696541	0.083459	0.0094438	0.0971792	0	7	0	0	1000	44330	44330	0
1	45	Category C	6794	7	17:00:12	6795	6795	78	7.7	10.9099	0.139871	0.00274502	-0.00172776	0.00907389	79.894	1.02428	-0.419881	0.0369184	0.933281	0.00744629	0.0862919	0	0	0.0242826	1.89404	0	0	0.0174936	0.132263	0.00271059	0.0520633	0.00673265	0.0820527	0	7	0	0	1000	44330	44330	0
1	46	Category M	6872	7	17:00:20	6873	6873	13	1.2	5.96509	0.458853	0.156288	0.0224234	-0.0181227	13.3032	1.02332	-0.423828	0.0678899	0.928918	0.143611	0.37896	0	0	0.0233248	0.303223	0	0	0.0845102	0.290706	0.185753	0.430991	0.0228178	0.151055	0	7	0	0	1000	44330	44330	0
1	47	Category C	6885	7	17:00:28	6886	6886	249	24.9	40.4277	0.16236	-0.0291145	-0.00589957	-0.00765072	253.761	1.01912	-0.520123	0.0640335	0.871231	0.0076066	0.0872158	9.80E-07	0.000990194	0.0206166	5.13354	9.80E-07	0.000990194	0.022056	0.148513	0.00402293	0.0634266	0.00815763	0.0903196	0	7	0	0	1000	44330	44330	0
1	48	Category L	7134	7	17:13:10	7135	7135	46	4.6	11.0798	0.240866	0.219562	0.0654403	0.0652811	46.0813	1.00177	-0.278957	0.128827	0.9533	0.00237772	0.0487618	0	0	0.00525964	0.241943	0	0	0.0522461	0.228574	0.00442638	0.066531	0.00482974	0.0694963	0	7	0	0	1000	44330	44330	0
1	49	Category D	7180	7	17:44:09	7181	7181	401	40.2	63.5649	0.158516	-0.023317	-0.00365054	-0.00640245	412.628	1.029	-0.473638	0.0892033	0.905959	0.00719758	0.0848386	0	0	0.029015	11.635	0	0	0.0187093	0.136782	0.00585694	0.0765306	0.00862042	0.0928462	0	7	0	0	1000	44330	44330	0
1	50	Category L	7581	7	17:53:48	7582	7582	125	12.5	11.6528	0.0932227	0.0775195	0.00353906	0.0182031	127.46	1.01968	-0.0496172	0.185836	0.998193	0.00277344	0.0526634	0	0	0.0197109	2.46387	0	0	0.0141797	0.119078	0.000472656	0.0217407	0.000798828	0.0282635	0	7	0	0	1000	44330	44330	0
1	51	Category C	7706	7	19:14:54	7707	7707	294	29.401	47.7214	0.162318	-0.0421018	0.00091013	-0.00775437	301.39	1.02514	-0.431546	0.184109	0.907146	0.00806245	0.0897912	2.82E-05	0.00531356	0.0288094	8.46997	1.16E-05	0.00340965	0.0228263	0.151084	0.00450664	0.0671315	0.0078042	0.0883414	0	7	0	0	1000	44330	44330	0
1	52	Category L	8000	7	20:48:20	8001	8001	144	14.3	18.2112	0.126467	0.0646481	0.00141568	-0.0401323	153.971	1.06925	0.0882534	0.120511	1.05405	0.0180868	0.134487	0.00171238	0.0413809	0.0790321	11.3806	0.00166829	0.0408448	0.0145637	0.12068	0.00103082	0.0321063	0.0104845	0.102394	0	7	0	0	1000	44330	44330	0
1	53	Category M	8144	7	21:06:56	8145	8145	14	1.3	26.7019	1.90728	-0.128819	-0.0876465	0.999529	17.4001	1.24287	-0.0261928	0.178327	1.22967	7.29712	2.70132	6.98E-05	0.00835191	0.242868	3.40015	6.98E-05	0.00835191	0.107317	0.327593	3.67986	1.9183	5.19458	2.27916	0	7	0	0	1000	44330	44330	0
1	54	Category L	8158	7	21:06:58	8159	8159	49	4.8	10.4119	0.212487	0.0746373	0.0459931	-0.129021	56.9558	1.16236	-0.110989	0.152991	1.14516	0.0519571	0.227941	0.00484295	0.0695913	0.162363	7.95581	0.00484295	0.0695913	0.0143844	0.119935	0.00260583	0.0510473	0.0286193	0.169172	0	7	0	0	1000	44330	44330	0
1	55	Category C	8207	7	21:37:23	8208	8208	73	7.201	9.68848	0.132719	-0.0328319	-0.0397949	-0.00119729	74.0029	1.01374	-0.362104	0.0778073	0.937941	0.00443466	0.0665933	0.000478248	0.0218689	0.0137388	1.00293	0.000478248	0.0218689	0.0141702	0.119039	0.00350827	0.0592306	0.00487947	0.0698532	0	7	0	0	1000	44330	44330	0
1	56	Category D	8280	7	21:59:45	8281	8281	163	16.2	24.9998	0.153373	-0.0195447	0.00805514	-0.00925338	167.555	1.02794	-0.544218	0.102777	0.86492	0.015953	0.126305	0	0	0.0279444	4.55493	0	0	0.0138501	0.117687	0.0161163	0.12695	0.0101371	0.100683	0	7	0	0	1000	44330	44330	0
1	57	Category C	8443	7	22:03:03	8444	8444	92	9.1	18.5337	0.201453	-0.0244141	-0.0169519	-0.00309687	94.8579	1.03106	-0.418959	0.0503036	0.938718	0.0117002	0.108167	0	0	0.0310642	2.85791	0	0	0.0282142	0.167971	0.00734279	0.0856901	0.0174852	0.132232	0	7	0	0	1000	44330	44330	0
1	58	Category E	8535	7	23:03:23	8536	8536	57	5.6	12.1104	0.212462	0.0509697	0.0316954	0.0259217	58.4712	1.02581	-0.074964	0.127399	1.00963	0.0132778	0.115229	0	0	0.0258104	1.47119	0	0	0.0254206	0.159438	0.00799239	0.0894002	0.0254763	0.159613	0	7	0	0	1000	44330	44330	0
1	59	Category L	8592	7	23:03:29	8593	8593	69	6.8	5.11548	0.0741374	0.0594783	-0.00513757	-0.00653165	71.5356	1.03675	0.0871299	0.137034	1.02318	0.00135516	0.0368125	0	0	0.0367485	2.53564	0	0	0.00446883	0.0668493	0.00142238	0.0377145	0.000254755	0.0159611	0	7	0	0	1000	44330	44330	0
1	60	Category E	8661	7	23:10:56	8662	8662	69	6.8	12.5598	0.182026	-0.0015073	-0.00768866	0.021725	71.8193	1.04086	-0.191459	0.115457	1.01073	0.00809556	0.0899753	0	0	0.0408599	2.81934	0	0	0.0137037	0.117063	0.00814864	0.0902698	0.0189828	0.137778	0	7	0	0	1000	44330	44330	0
1	61	Category C	8730	7	23:28:12	8731	8731	133	13.2	19.3022	0.14513	-0.0502636	0.0101236	-0.01988	137.103	1.03085	-0.458869	0.105818	0.915065	0.0060925	0.0780545	0	0	0.0308498	4.10303	0	0	0.0198947	0.141049	0.00221379	0.0470509	0.00524443	0.0724185	0	7	0	0	1000	44330	44330	0
1	62	Category M	8863	8	3:56:01	8864	8864	52	5.1	11.5083	0.221313	0.0987455	-0.0341703	0.0319683	53.0435	1.02007	-0.306504	0.0453679	0.9716	0.00838999	0.0915969	0	0	0.0200665	1.04346	0	0	0.0338041	0.183859	0.0164091	0.128098	0.00642278	0.0801422	0	7	0	0	1000	44330	44330	0
1	63	Category C	8915	8	5:49:30	8916	8916	170	17	36.6082	0.215342	-0.0438333	0.00072955	-0.0189582	170.816	1.0048	-0.564147	0.0454777	0.818848	0.0103114	0.101545	7.47E-05	0.00864166	0.0152746	2.59668	2.15E-05	0.00464132	0.0272131	0.164964	0.0113913	0.10673	0.0192957	0.138909	0	7	0	0	1000	44330	44330	0
