# Supplementary material for: Development of a multisensor biologging collar and analytical techniques to describe high‐resolution spatial behavior in free‐ranging terrestrial mammals
Source: Ecol Evol. 2024 Sep 23;14(9):e70264. doi: 10.1002/ece3.70264 (PMC11420106; doi:10.1002/ece3.70264)
Supplement: Supplementary file 1 — Appendix S1 [file ECE3-14-e70264-s001.zip › doi_10_5061_dryad_jdfn2z3hv__v20240620/B4_S16_Master.csv]

Counter	Total Event no.	Event no.	Category	Acc_x	Acc_y	Acc_z	Mag_x	Mag_y	Mag_z	Temp C	Pressure hbar	Date	DD	MM	YY	Time_dd:hh:mm:ss	Total secs	Decimal secs	Hours	Minutes	Seconds	Anlg	Light	Battery V	Acc_x sm	Acc_y sm	Acc_z sm	Ang vel	VeDBA	Vel m/s	Vel/VEDBA	FFT cleaned	FFT stuff	FFT stuff	FFT stuff	FFT sweep	FFT zero crossings	FFT zero crossings manual	VeSBA	Animal g	ODBA	Dyn AccX	Dyn AccY	Dyn AccZ	Smth Press	Altitude smth	Pressure change	Altitude change	Median pressure
0	1	1	Category J	-0.0239258	0.10791	2.26782	-0.0703125	0.0996094	-0.480957	0	0	7/11/2017	7	11	2017	9:14:57	33297	0.199	9	14	57	0	0.0581055	3.55137	0	0	0	0	0	0	0	0	0	0	0	0	0	0	0	0	0	0	0	0	0	0	0	44330	0
1	2	2	Category J	0.26391602	-0.035888672	0.75585938	-0.097900391	0.14233398	-0.47119141	0	0	7/11/2017	7	11	2017	9:14:57	33297	0.3	9	14	57	0	0.058105469	3.5513672	0	0	0	0	0	0	0	0	0	0	0	0	0	0	0	0	0	0	0	0	0	0	0	44330	0
2	3	3	Category J	-0.34790039	0	0.76782227	-0.13256836	0.12329102	-0.47045898	0	0	7/11/2017	7	11	2017	9:14:57	33297	0.4	9	14	57	0	0.058105469	3.5513672	0	0	0	0	0	0	0	0	0	0	0	0	0	0	0	0	0	0	0	0	0	0	0	44330	0
3	4	4	Category J	-0.035888672	0.20385742	1.2597656	-0.10961914	0.059082031	-0.48144531	0	0	7/11/2017	7	11	2017	9:14:57	33297	0.5	9	14	57	0	0.058105469	3.5513672	0	0	0	0	0	0	0	0	0	0	0	0	0	0	0	0	0	0	0	0	0	44330	0	0	0
4	5	5	Category J	-0.34790039	0.20385742	1.0197754	-0.075439453	0.11621094	-0.47949219	0	0	7/11/2017	7	11	2017	9:14:57	33297	0.6	9	14	57	0	0.058105469	3.5513672	0	0	0	0	0	0	0	0	0	0	0	0	0	0	0	0	0	0	0	0	0	44330	0	0	0
5	6	6	Category J	-0.14379883	0.071777344	0.74389648	-0.16918945	0.065917969	-0.46850586	0	0	7/11/2017	7	11	2017	9:14:57	33297	0.7	9	14	57	0	0.058105469	3.5513672	0	0	0	0	0	0	0	0	0	0	0	0	0	0	0	0	0	0	0	0	0	44330	0	0	0
6	7	7	Category J	0.095947266	0.047851563	2.1237793	-0.011474609	0.009277344	-0.49169922	0	0	7/11/2017	7	11	2017	9:14:57	33297	0.8	9	14	57	0	0.058105469	3.5513672	0	0	0	0	0	0	0	0	0	0	0	0	0	0	0	0	0	0	0	0	0	44330	0	0	0
7	8	8	Category J	-0.77978516	0.2878418	1.1159668	-0.10375977	0.05859375	-0.48364258	0	0	7/11/2017	7	11	2017	9:14:57	33297	0.9	9	14	57	0	0.058105469	3.5513672	0	0	0	0	0	0	0	0	0	0	0	0	0	0	0	0	0	0	0	0	0	44330	0	0	0
8	9	9	Category J	0.11987305	-0.011962891	0.2878418	-0.29614258	0.11474609	-0.40844727	0	0	7/11/2017	7	11	2017	9:14:58	33298	0	9	14	58	0	0.058105469	3.5513672	0	0	0	0	0	0	0	0	0	0	0	0	0	0	0	0	0	0	0	0	0	44330	0	0	0
9	10	10	Category J	-0.25195313	0.21582031	2.1838379	-0.12084961	0.093994141	-0.47607422	0	0	7/11/2017	7	11	2017	9:14:58	33298	0.1	9	14	58	0	0.058105469	3.5513672	0	0	0	0	0	0	0	0	0	0	0	0	0	0	0	0	0	0	0	0	0	44330	0	0	0
10	11	11	Category J	0.3359375	-0.071777344	0.29980469	-0.21313477	0.036865234	-0.45581055	0	0	7/11/2017	7	11	2017	9:14:58	33298	0.2	9	14	58	0	0.058105469	3.5513672	0	0	0	158.56445	0	0	0	0	0	0	0	0	0	0	0	0	0	0	0	0	0	44330	0	0	0
11	12	12	Category J	-0.071777344	-0.095947266	2.8317871	-0.087402344	0.022705078	-0.4909668	0	0	7/11/2017	7	11	2017	9:14:58	33298	0.3	9	14	58	0	0.058105469	3.5513672	0	0	0	176.09131	0	0	0	0	0	0	0	0	0	0	0	0	0	0	0	0	0	44330	0	0	0
12	13	13	Category J	-0.15576172	0.071777344	0.45581055	-0.19970703	0.091796875	-0.45727539	0	0	7/11/2017	7	11	2017	9:14:58	33298	0.4	9	14	58	0	0.058105469	3.5513672	0	0	0	173.86035	0	0	0	0	0	0	0	0	0	0	0	0	0	0	0	0	0	44330	0	0	0
13	14	14	Category J	-0.011962891	0.047851563	0.047851563	-0.17675781	0.093017578	-0.46582031	0	0	7/11/2017	7	11	2017	9:14:58	33298	0.5	9	14	58	0	0.058105469	3.5513672	0	0	0	176.3894	0	0	0	0	0	0	0	0	0	0	0	0	0	0	0	0	0	44330	0	0	0
14	15	15	Category J	-0.071777344	0.2878418	2.2558594	-0.22192383	0.062011719	-0.45141602	0	0	7/11/2017	7	11	2017	9:14:58	33298	0.6	9	14	58	0	0.058105469	3.5513672	0	0	0	167.97168	0	0	0	0	0	0	0	0	0	0	0	0	0	0	0	0	0	44330	0	0	0
15	16	16	Category J	0.31176758	0.035888672	0.40795898	-0.14160156	0.006835938	-0.47314453	0	0	7/11/2017	7	11	2017	9:14:58	33298	0.7	9	14	58	0	0.058105469	3.5513672	0	0	0	149.47046	0	0	0	0	0	0	0	0	0	0	0	0	0	0	0	0	0	44330	0	0	0
16	17	17	Category J	-0.19189453	-0.16796875	2.0517578	-0.15454102	0.052001953	-0.47143555	0	0	7/11/2017	7	11	2017	9:14:58	33298	0.8	9	14	58	0	0.058105469	3.5513672	0	0	0	166.29004	0	0	0	0	0	0	0	0	0	0	0	0	0	0	0	0	0	44330	0	0	0
17	18	18	Category J	0.083984375	0.095947266	0.023925781	-0.22900391	0.10766602	-0.44482422	0	0	7/11/2017	7	11	2017	9:14:58	33298	0.9	9	14	58	0	0.058105469	3.5513672	0	0	0	93.634521	0	0	0	0	0	0	0	0	0	0	0	0	0	0	0	0	0	44330	0	0	0
18	19	19	Category J	-0.52783203	0.2277832	0.88793945	-0.16943359	0.08203125	-0.46923828	0	0	7/11/2017	7	11	2017	9:14:59	33299	0	9	14	59	0	0.058105469	3.5513672	0	0	0	9.6289063	0	0	0	0	0	0	0	0	0	0	0	0	0	0	0	0	0	44330	0	0	0
19	20	20	Category J	0.51586914	-1.1279297	1.2358398	-0.1965332	0.035400391	-0.45776367	0	0	7/11/2017	7	11	2017	9:14:59	33299	0.1	9	14	59	0	0.058105469	3.5513672	0	0	0	13.873535	0	0	0	0	0	0	0	0	0	0	0	0	0	0	0	0	0	44330	0	0	0
20	21	21	Category J	0.095947266	-0.2277832	0.047851563	-0.17089844	0.10449219	-0.46289063	0	0	7/11/2017	7	11	2017	9:14:59	33299	0.2	9	14	59	0	0.058105469	3.5513672	0	0	0	17.19458	0	0	0	0	0	0	0	0	0	0	0	0	0	0	0	0	0	44330	0	0	0
21	22	22	Category J	-0.37182617	-0.10791016	1.7277832	-0.15820313	0.094970703	-0.47216797	0	0	7/11/2017	7	11	2017	9:14:59	33299	0.3	9	14	59	0	0.058105469	3.5513672	0	0	0	36.960449	0	0	0	0	0	0	0	0	0	0	0	0	0	0	0	0	0	44330	0	0	0
22	23	23	Category J	0.21582031	0.047851563	0.14379883	-0.18798828	0.13818359	-0.45849609	0	0	7/11/2017	7	11	2017	9:14:59	33299	0.4	9	14	59	0	0.05859375	3.5175293	0	0	0	37.409912	0	0	0	0	0	0	0	0	0	0	0	0	0	0	0	0	0	44330	0	0	0
23	24	24	Category J	-0.53979492	0.035888672	1.6437988	-0.11694336	0.10644531	-0.47583008	0	0	7/11/2017	7	11	2017	9:14:59	33299	0.5	9	14	59	0	0.05859375	3.5175293	0	0	0	32.140625	0	0	0	0	0	0	0	0	0	0	0	0	0	0	0	0	0	44330	0	0	0
24	25	25	Category J	0.45581055	0.15576172	0.3359375	-0.19750977	0.039794922	-0.46264648	0	0	7/11/2017	7	11	2017	9:14:59	33299	0.6	9	14	59	0	0.05859375	3.5175293	0	0	0	29.300537	0	0	0	0	0	0	0	0	0	0	0	0	0	0	0	0	0	44330	0	0	0
25	26	26	Category J	-0.49194336	0.15576172	1.9199219	-0.074462891	0.086914063	-0.48901367	0	0	7/11/2017	7	11	2017	9:14:59	33299	0.7	9	14	59	0	0.05859375	3.5175293	0	0	0	20.483643	0	0	0	0	0	0	0	0	0	0	0	0	0	0	0	0	0	44330	0	0	0
26	27	27	Category J	0.071777344	-0.059814453	0.11987305	-0.25952148	0.11157227	-0.43457031	0	0	7/11/2017	7	11	2017	9:14:59	33299	0.8	9	14	59	0	0.05859375	3.5175293	0	0	0	17.121582	0	0	0	0	0	0	0	0	0	0	0	0	0	0	0	0	0	44330	0	0	0
27	28	28	Category J	-0.80395508	0.46777344	1.6799316	-0.12597656	0.08984375	-0.47607422	0	0	7/11/2017	7	11	2017	9:14:59	33299	0.9	9	14	59	0	0.05859375	3.5175293	0	0	0	20.86499	0	0	0	0	0	0	0	0	0	0	0	0	0	0	0	0	0	44330	0	0	0
28	29	29	Category J	0.047851563	0.70776367	1.7158203	-0.21948242	0.047363281	-0.45239258	0	0	7/11/2017	7	11	2017	9:15:00	33300	0	9	15	0	0	0.05859375	3.5175293	0	0	0	22.996094	0	0	0	0	0	0	0	0	0	0	0	0	0	0	0	0	0	44330	0	0	0
29	30	30	Category J	-0.095947266	0.14379883	0.77978516	-0.097412109	0.061035156	-0.48364258	0	0	7/11/2017	7	11	2017	9:15:00	33300	0.1	9	15	0	0	0.05859375	3.5175293	0	0	0	29.18457	0	0	0	0	0	0	0	0	0	0	0	0	0	0	0	0	0	44330	0	0	0
30	31	31	Category J	-0.29980469	-0.10791016	1.3198242	-0.11572266	0.098632813	-0.47680664	0	0	7/11/2017	7	11	2017	9:15:00	33300	0.2	9	15	0	0	0.05859375	3.5175293	0	0	0	58.203369	0	0	0	0	0	0	0	0	0	0	0	0	0	0	0	0	0	44330	0	0	0
31	32	32	Category J	0.13183594	0.19189453	0.035888672	-0.17285156	0.14575195	-0.45556641	0	0	7/11/2017	7	11	2017	9:15:00	33300	0.3	9	15	0	0	0.05859375	3.5175293	0	0	0	44.858154	0	0	0	0	0	0	0	0	0	0	0	0	0	0	0	0	0	44330	0	0	0
32	33	33	Category J	-0.79199219	0.47998047	2.9519043	-0.096679688	0.12866211	-0.47753906	0	0	7/11/2017	7	11	2017	9:15:00	33300	0.4	9	15	0	0	0.05859375	3.5175293	0	0	0	34.266602	0	0	0	0	0	0	0	0	0	0	0	0	0	0	0	0	0	44330	0	0	0
33	34	34	Category J	0.92382813	-0.023925781	0.61181641	-0.088867188	0.011962891	-0.49023438	0	0	7/11/2017	7	11	2017	9:15:00	33300	0.5	9	15	0	0	0.05859375	3.5175293	0	0	0	12.536377	0	0	0	0	0	0	0	0	0	0	0	0	0	0	0	0	0	44330	0	0	0
34	35	35	Category J	-0.671875	-0.011962891	2.1118164	-0.097900391	0.070800781	-0.47924805	0	0	7/11/2017	7	11	2017	9:15:00	33300	0.6	9	15	0	0	0.05859375	3.5175293	0	0	0	15.371338	0	0	0	0	0	0	0	0	0	0	0	0	0	0	0	0	0	44330	0	0	0
35	36	36	Category J	0.20385742	-0.071777344	1.5598145	-0.1784668	0.083984375	-0.46313477	0	0	7/11/2017	7	11	2017	9:15:00	33300	0.7	9	15	0	0	0.05859375	3.5175293	0	0	0	12.079834	0	0	0	0	0	0	0	0	0	0	0	0	0	0	0	0	0	44330	0	0	0
36	37	37	Category J	-0.20385742	-0.095947266	0	-0.11938477	0.043701172	-0.48168945	0	0	7/11/2017	7	11	2017	9:15:00	33300	0.8	9	15	0	0	0.05859375	3.5175293	0	0	0	14.629395	0	0	0	0	0	0	0	0	0	0	0	0	0	0	0	0	0	44330	0	0	0
37	38	38	Category J	-0.44384766	0.3359375	2.1599121	-0.19311523	0.05859375	-0.46459961	0	0	7/11/2017	7	11	2017	9:15:00	33300	0.9	9	15	0	0	0.05859375	3.5175293	0	0	0	35.53418	0	0	0	0	0	0	0	0	0	0	0	0	0	0	0	0	0	44330	0	0	0
38	39	39	Category J	0.37182617	-0.071777344	0.2277832	-0.16503906	-0.006347656	-0.46704102	0	0	7/11/2017	7	11	2017	9:15:01	33301	0	9	15	1	0	0.05859375	3.5175293	0	0	0	21.948242	0	0	0	0	0	0	0	0	0	0	0	0	0	0	0	0	0	44330	0	0	0
39	40	40	Category J	-0.31176758	0.035888672	2.4238281	-0.071044922	0.033203125	-0.48999023	0	0	7/11/2017	7	11	2017	9:15:01	33301	0.1	9	15	1	0	0.05859375	3.5175293	0	0	0	3.4458008	0	0	0	0	0	0	0	0	0	0	0	0	0	0	0	0	0	44330	0	0	0
40	41	41	Category J	0.35986328	0.011962891	0.071777344	-0.25317383	0.069335938	-0.43603516	0	0	7/11/2017	7	11	2017	9:15:01	33301	0.2	9	15	1	0	0.05859375	3.5175293	-0.065917969	0.061523438	1.0820313	16.160645	1.0976563	0	0	0	0	0	0	0	0	0	1.0859375	0.0859375	1.486084	0.42578125	-0.049560547	-1.0102539	0	44330	0	0	0
41	42	42	Category J	-0.23999023	0.11987305	0.3359375	-0.1159668	0.030273438	-0.47973633	0	0	7/11/2017	7	11	2017	9:15:01	33301	0.3	9	15	1	0	0.05859375	3.5175293	-0.065185547	0.061035156	1.0661621	7.1171875	0.75317383	0	0	0	0	0	0	0	0	0	1.0700684	0.070068359	0.96362305	-0.17456055	0.05859375	-0.73022461	0	44330	0	0	0
42	43	43	Category J	0.74389648	-0.23999023	1.3798828	-0.22045898	-0.004638672	-0.44628906	0	0	7/11/2017	7	11	2017	9:15:01	33301	0.4	9	15	1	0	0.05859375	3.5175293	-0.068115234	0.062011719	1.0693359	1.6428223	0.92041016	0	0	0	0	0	0	0	0	0	1.0732422	0.073242188	1.4248047	0.81201172	-0.30200195	0.31030273	0	44330	0	0	0
43	44	44	Category J	0.095947266	0.083984375	0.44384766	-0.036621094	-0.020263672	-0.49023438	0	0	7/11/2017	7	11	2017	9:15:01	33301	0.5	9	15	1	0	0.05859375	3.5175293	-0.063232422	0.062744141	1.0725098	9.4890137	0.64892578	0	0	0	0	0	0	0	0	0	1.0761719	0.076171875	0.80908203	0.15917969	0.020996094	-0.62866211	0	44330	0	0	0
44	45	45	Category J	-0.47998047	-0.071777344	1.2839355	-0.22094727	0.063232422	-0.44921875	0	0	7/11/2017	7	11	2017	9:15:01	33301	0.6	9	15	1	0	0.05859375	3.5175293	-0.062255859	0.061035156	1.0693359	12.84082	0.48779297	0	0	0	0	0	0	0	0	0	1.072998	0.072998047	0.76489258	-0.41748047	-0.1328125	0.21435547	0	44330	0	0	0
45	46	46	Category J	0.071777344	0.011962891	0.071777344	-0.17578125	0.046386719	-0.46459961	0	0	7/11/2017	7	11	2017	9:15:01	33301	0.7	9	15	1	0	0.05859375	3.5175293	-0.057617188	0.059570313	1.0686035	5.8425293	1.0063477	0	0	0	0	0	0	0	0	0	1.0717773	0.071777344	1.1738281	0.12939453	-0.047607422	-0.99682617	0	44330	0	0	0
46	47	47	Category J	-0.58789063	0.3359375	2.171875	-0.20776367	0.048339844	-0.45654297	0	0	7/11/2017	7	11	2017	9:15:01	33301	0.8	9	15	1	0	0.05859375	3.5175293	-0.055664063	0.060302734	1.0720215	17.087891	1.2521973	0	0	0	0	0	0	0	0	0	1.0751953	0.075195313	1.9072266	-0.53198242	0.27539063	1.0996094	0	44330	0	0	0
47	48	48	Category J	0.46777344	-0.023925781	0.51586914	-0.22021484	-0.007324219	-0.44506836	0	0	7/11/2017	7	11	2017	9:15:01	33301	0.9	9	15	1	0	0.05859375	3.5175293	-0.056396484	0.061523438	1.0585938	25.55127	0.75927734	0	0	0	0	0	0	0	0	0	1.0617676	0.061767578	1.1523438	0.52416992	-0.085449219	-0.54272461	0	44330	0	0	0
48	49	49	Category J	-0.25195313	0.2878418	1.0439453	-0.13500977	0.00390625	-0.47827148	0	0	7/11/2017	7	11	2017	9:15:02	33302	0	9	15	2	0	0.05859375	3.5175293	-0.046875	0.057861328	1.057373	23.051025	0.30810547	0	0	0	0	0	0	0	0	0	1.0600586	0.060058594	0.44824219	-0.20483398	0.22973633	-0.013427734	0	44330	0	0	0
49	50	50	Category J	-0.21582031	0	0.94799805	-0.20019531	0.077148438	-0.45825195	0	0	7/11/2017	7	11	2017	9:15:02	33302	0.1	9	15	2	0	0.05859375	3.5175293	-0.048095703	0.058105469	1.0666504	14.389648	0.21313477	0	0	0	0	0	0	0	0	0	1.0693359	0.069335938	0.34423828	-0.16748047	-0.058105469	-0.11865234	0	44330	0	0	0
50	51	51	Category J	0.17993164	-0.011962891	0.047851563	-0.16308594	0.065429688	-0.47363281	0	0	7/11/2017	7	11	2017	9:15:02	33302	0.2	9	15	2	0	0.05859375	3.5175293	-0.044921875	0.055419922	1.0522461	2.7036133	1.0314941	0	0	0	0	0	0	0	0	0	1.0546875	0.0546875	1.2966309	0.22485352	-0.067382813	-1.0043945	0	44330	0	0	0
51	52	52	Category J	-0.46777344	0.2277832	1.907959	-0.18676758	0.051513672	-0.46655273	0	0	7/11/2017	7	11	2017	9:15:02	33302	0.3	9	15	2	0	0.05859375	3.5175293	-0.048828125	0.056640625	1.060791	8.0717773	0.96020508	0	0	0	0	0	0	0	0	0	1.0634766	0.063476563	1.4367676	-0.41870117	0.17089844	0.84692383	0	44330	0	0	0
52	53	53	Category J	0.51586914	-0.071777344	0.57592773	-0.22729492	-0.006103516	-0.44628906	0	0	7/11/2017	7	11	2017	9:15:02	33302	0.4	9	15	2	0	0.05859375	3.5175293	-0.047851563	0.058837891	1.0380859	12.959473	0.74072266	0	0	0	0	0	0	0	0	0	1.0410156	0.041015625	1.1567383	0.5637207	-0.13061523	-0.4621582	0	44330	0	0	0
53	54	54	Category J	-0.21582031	0.29980469	1.7758789	-0.12329102	0.006103516	-0.47998047	0	0	7/11/2017	7	11	2017	9:15:02	33302	0.5	9	15	2	0	0.05859375	3.5175293	-0.045654297	0.058837891	1.0454102	14.466797	0.78759766	0	0	0	0	0	0	0	0	0	1.0480957	0.048095703	1.1411133	-0.16992188	0.24072266	0.73022461	0	44330	0	0	0
54	55	55	Category J	-0.65991211	0.059814453	1.6318359	-0.23217773	0.052001953	-0.44946289	0	0	7/11/2017	7	11	2017	9:15:02	33302	0.6	9	15	2	0	0.05859375	3.5175293	-0.045410156	0.058349609	1.0578613	15.315186	0.84057617	0	0	0	0	0	0	0	0	0	1.0605469	0.060546875	1.189209	-0.61425781	0.001220703	0.57373047	0	44330	0	0	0
55	56	56	Category J	0.047851563	0.059814453	0.43188477	-0.11132813	0.043457031	-0.4855957	0	0	7/11/2017	7	11	2017	9:15:02	33302	0.7	9	15	2	0	0.05859375	3.5175293	-0.044433594	0.055419922	1.0424805	22.143311	0.61767578	0	0	0	0	0	0	0	0	0	1.0449219	0.044921875	0.70727539	0.092285156	0.004150391	-0.6105957	0	44330	0	0	0
56	57	57	Category J	-0.61181641	0.13183594	1.4157715	-0.14990234	0.045166016	-0.47363281	0	0	7/11/2017	7	11	2017	9:15:02	33302	0.8	9	15	2	0	0.05859375	3.5175293	-0.047851563	0.055419922	1.0500488	17.617676	0.67602539	0	0	0	0	0	0	0	0	0	1.0527344	0.052734375	1.0056152	-0.5637207	0.076171875	0.36547852	0	44330	0	0	0
57	58	58	Category J	-0.071777344	0.059814453	0.69580078	-0.21313477	0.036865234	-0.45361328	0	0	7/11/2017	7	11	2017	9:15:02	33302	0.9	9	15	2	0	0.05859375	3.5175293	-0.045410156	0.058349609	1.0373535	10.272705	0.3425293	0	0	0	0	0	0	0	0	0	1.0400391	0.040039063	0.36914063	-0.026123047	0.001220703	-0.34155273	0	44330	0	0	0
58	59	59	Category J	-0.011962891	-0.011962891	1.3798828	-0.13696289	-0.014160156	-0.47827148	0	0	7/11/2017	7	11	2017	9:15:03	33303	0	9	15	3	0	0.05859375	3.5175293	-0.046142578	0.058105469	1.0500488	9.7839355	0.33862305	0	0	0	0	0	0	0	0	0	1.0527344	0.052734375	0.43383789	0.034179688	-0.070068359	0.32958984	0	44330	0	0	0
59	60	60	Category J	-0.671875	0.011962891	1.4638672	-0.16870117	0.024414063	-0.4699707	0	0	7/11/2017	7	11	2017	9:15:03	33303	0.1	9	15	3	0	0.05859375	3.5175293	-0.039306641	0.055908203	1.0517578	4.4182129	0.75585938	0	0	0	0	0	0	0	0	0	1.0539551	0.053955078	1.0883789	-0.63232422	-0.043945313	0.41186523	0	44330	0	0	0
60	61	61	Category J	0.047851563	0.035888672	0.7199707	-0.22241211	0.001953125	-0.44897461	0	0	7/11/2017	7	11	2017	9:15:03	33303	0.2	9	15	3	0	0.058105469	3.5545898	-0.045898438	0.070800781	1.048584	8.1176758	0.34375	0	0	0	0	0	0	0	0	0	1.052002	0.052001953	0.45776367	0.09375	-0.034912109	-0.32861328	0	44330	0	0	0
61	62	62	Category J	-0.19189453	0.095947266	1.3918457	-0.2265625	0.015380859	-0.44677734	0	0	7/11/2017	7	11	2017	9:15:03	33303	0.3	9	15	3	0	0.058105469	3.5545898	-0.046875	0.07421875	1.060791	6.8071289	0.36181641	0	0	0	0	0	0	0	0	0	1.0644531	0.064453125	0.49731445	-0.14477539	0.021484375	0.33081055	0	44330	0	0	0
62	63	63	Category J	-0.15576172	0.011962891	1.0559082	-0.19628906	-0.028320313	-0.45629883	0	0	7/11/2017	7	11	2017	9:15:03	33303	0.4	9	15	3	0	0.058105469	3.5545898	-0.041992188	0.075927734	1.0522461	10.193604	0.13037109	0	0	0	0	0	0	0	0	0	1.0556641	0.055664063	0.18115234	-0.11352539	-0.063964844	0.003417969	0	44330	0	0	0
63	64	64	Category L	0.035888672	0.059814453	1.0439453	-0.20556641	-0.1003418	-0.43383789	0	0	7/11/2017	7	11	2017	9:15:04	33304	0.6	9	15	4	0	0.058105469	3.5545898	-0.044921875	0.075439453	1.0629883	19.314697	0.084472656	0	0	0	0	0	0	0	0	0	1.0666504	0.066650391	0.1159668	0.080810547	-0.015625	-0.019042969	0	44330	0	0	0
64	65	65	Category L	0.035888672	0.059814453	1.0319824	-0.20556641	-0.096923828	-0.43066406	0	0	7/11/2017	7	11	2017	9:15:04	33304	0.7	9	15	4	0	0.058105469	3.5545898	-0.038085938	0.075195313	1.0549316	12.580322	0.079101563	0	0	0	0	0	0	0	0	0	1.0583496	0.058349609	0.11279297	0.073974609	-0.015380859	-0.022949219	0	44330	0	0	0
65	66	66	Category L	0.059814453	0.047851563	1.0078125	-0.20751953	-0.098632813	-0.42749023	0	0	7/11/2017	7	11	2017	9:15:04	33304	0.8	9	15	4	0	0.058105469	3.5545898	-0.043945313	0.073974609	1.0632324	10.112305	0.12060547	0	0	0	0	0	0	0	0	0	1.0666504	0.066650391	0.18554688	0.10375977	-0.026123047	-0.055419922	0	44330	0	0	0
66	67	67	Category L	0.035888672	0.059814453	1.0078125	-0.20458984	-0.10009766	-0.43066406	0	0	7/11/2017	7	11	2017	9:15:04	33304	0.9	9	15	4	0	0.058105469	3.5545898	-0.037841797	0.072509766	1.0517578	11.59082	0.086914063	0	0	0	0	0	0	0	0	0	1.0549316	0.054931641	0.13061523	0.073730469	-0.012695313	-0.043945313	0	44330	0	0	0
67	68	68	Category L	0.047851563	0.059814453	1.0197754	-0.20849609	-0.096191406	-0.42675781	0	0	7/11/2017	7	11	2017	9:15:05	33305	0	9	15	5	0	0.058105469	3.5545898	-0.038818359	0.073486328	1.0629883	14.430664	0.097900391	0	0	0	0	0	0	0	0	0	1.0661621	0.066162109	0.14379883	0.086669922	-0.013671875	-0.043212891	0	44330	0	0	0
68	69	69	Category L	0.035888672	0.083984375	1.0319824	-0.20703125	-0.10424805	-0.4309082	0	0	7/11/2017	7	11	2017	9:15:05	33305	0.1	9	15	5	0	0.058105469	3.5545898	-0.028564453	0.068603516	1.0549316	15.419189	0.070068359	0	0	0	0	0	0	0	0	0	1.0576172	0.057617188	0.10302734	0.064453125	0.015136719	-0.022949219	0	44330	0	0	0
69	70	70	Category L	0.035888672	0.071777344	0.98388672	-0.20898438	-0.10400391	-0.42675781	0	0	7/11/2017	7	11	2017	9:15:05	33305	0.2	9	15	5	0	0.058105469	3.5545898	-0.029052734	0.060058594	1.0458984	13.28418	0.090576172	0	0	0	0	0	0	0	0	0	1.0480957	0.048095703	0.13867188	0.064941406	0.011474609	-0.062011719	0	44330	0	0	0
70	71	71	Category L	0.035888672	0.10791016	1.0319824	-0.20483398	-0.10229492	-0.4296875	0	0	7/11/2017	7	11	2017	9:15:05	33305	0.3	9	15	5	0	0.058105469	3.5545898	-0.027832031	0.05859375	1.048584	16.008789	0.082275391	0	0	0	0	0	0	0	0	0	1.0507813	0.05078125	0.12963867	0.063720703	0.049072266	-0.016601563	0	44330	0	0	0
71	72	72	Category L	0.047851563	0.071777344	1.0197754	-0.20654297	-0.098876953	-0.4296875	0	0	7/11/2017	7	11	2017	9:15:05	33305	0.4	9	15	5	0	0.058105469	3.5545898	-0.024169922	0.060546875	1.0449219	18.525146	0.076904297	0	0	0	0	0	0	0	0	0	1.046875	0.046875	0.1081543	0.072021484	0.010986328	-0.025146484	0	44330	0	0	0
72	73	73	Category L	0.047851563	0.059814453	1.0078125	-0.20605469	-0.10351563	-0.4309082	0	0	7/11/2017	7	11	2017	9:15:05	33305	0.5	9	15	5	0	0.058105469	3.5545898	-0.026123047	0.05859375	1.057373	14.347168	0.088867188	0	0	0	0	0	0	0	0	0	1.059082	0.059082031	0.12451172	0.073974609	0.000976563	-0.049560547	0	44330	0	0	0
73	74	74	Category L	0.083984375	0.071777344	1.0197754	-0.21264648	-0.10498047	-0.42993164	0	0	7/11/2017	7	11	2017	9:15:05	33305	0.6	9	15	5	0	0.058105469	3.5545898	-0.016113281	0.052978516	1.0334473	9.6564941	0.1027832	0	0	0	0	0	0	0	0	0	1.0349121	0.034912109	0.13256836	0.10009766	0.018554688	-0.013671875	0	44330	0	0	0
74	75	75	Category L	0.035888672	0.047851563	1.0197754	-0.20922852	-0.10009766	-0.43383789	0	0	7/11/2017	7	11	2017	9:15:05	33305	0.7	9	15	5	0	0.058105469	3.5545898	-0.027587891	0.053710938	1.0380859	8.534668	0.06640625	0	0	0	0	0	0	0	0	0	1.0400391	0.040039063	0.087890625	0.063476563	-0.005859375	-0.018310547	0	44330	0	0	0
75	76	76	Category L	0.035888672	0.095947266	1.0197754	-0.21191406	-0.098632813	-0.42993164	0	0	7/11/2017	7	11	2017	9:15:05	33305	0.8	9	15	5	0	0.058105469	3.5545898	-0.019042969	0.054443359	1.0249023	6.453125	0.068847656	0	0	0	0	0	0	0	0	0	1.0263672	0.026367188	0.10131836	0.054931641	0.041259766	-0.005126953	0	44330	0	0	0
76	77	77	Category L	0.035888672	0.083984375	0.99584961	-0.21264648	-0.097412109	-0.42578125	0	0	7/11/2017	7	11	2017	9:15:05	33305	0.9	9	15	5	0	0.058105469	3.5545898	-0.021240234	0.055908203	1.0183105	4.9250488	0.067626953	0	0	0	0	0	0	0	0	0	1.0200195	0.020019531	0.10766602	0.057128906	0.027832031	-0.022460938	0	44330	0	0	0
77	78	78	Category L	0.035888672	0.071777344	1.0078125	-0.21313477	-0.10498047	-0.43286133	0	0	7/11/2017	7	11	2017	9:15:06	33306	0	9	15	6	0	0.058105469	3.5545898	-0.018554688	0.057861328	1.0307617	2.7590332	0.060791016	0	0	0	0	0	0	0	0	0	1.0324707	0.032470703	0.091308594	0.054443359	0.013671875	-0.022949219	0	44330	0	0	0
78	79	79	Category L	0.059814453	0.047851563	0.99584961	-0.21557617	-0.095947266	-0.43286133	0	0	7/11/2017	7	11	2017	9:15:06	33306	0.1	9	15	6	0	0.058105469	3.5545898	-0.012939453	0.054443359	1.0166016	0.6953125	0.075927734	0	0	0	0	0	0	0	0	0	1.0180664	0.018066406	0.1003418	0.072753906	-0.006591797	-0.020751953	0	44330	0	0	0
79	80	80	Category L	0.047851563	0.047851563	1.0319824	-0.21289063	-0.093994141	-0.4284668	0	0	7/11/2017	7	11	2017	9:15:06	33306	0.2	9	15	6	0	0.058105469	3.5545898	-0.017578125	0.055908203	1.0266113	1.3129883	0.066162109	0	0	0	0	0	0	0	0	0	1.0283203	0.028320313	0.078857422	0.065429688	-0.008056641	0.005126953	0	44330	0	0	0
80	81	81	Category L	0.035888672	0.059814453	0.99584961	-0.20947266	-0.091552734	-0.42675781	0	0	7/11/2017	7	11	2017	9:15:06	33306	0.3	9	15	6	0	0.058105469	3.5545898	-0.013671875	0.056396484	1.0085449	2.9472656	0.051269531	0	0	0	0	0	0	0	0	0	1.0102539	0.010253906	0.065917969	0.049560547	0.003173828	-0.012695313	0	44330	0	0	0
81	82	82	Category L	0.035888672	0.047851563	0.99584961	-0.21655273	-0.089355469	-0.42553711	0	0	7/11/2017	7	11	2017	9:15:06	33306	0.4	9	15	6	0	0.058105469	3.5545898	-0.018310547	0.056640625	1.0202637	4.0095215	0.060058594	0	0	0	0	0	0	0	0	0	1.0219727	0.021972656	0.087646484	0.054199219	-0.008789063	-0.024414063	0	44330	0	0	0
82	83	83	Category L	0.047851563	0.059814453	1.0319824	-0.21459961	-0.095214844	-0.42749023	0	0	7/11/2017	7	11	2017	9:15:06	33306	0.5	9	15	6	0	0.058105469	3.5545898	-0.015380859	0.055664063	1.0285645	4.2402344	0.063476563	0	0	0	0	0	0	0	0	0	1.0300293	0.030029297	0.070556641	0.063232422	0.00390625	0.003173828	0	44330	0	0	0
83	84	84	Category L	0.047851563	0.059814453	1.0078125	-0.21630859	-0.093505859	-0.43383789	0	0	7/11/2017	7	11	2017	9:15:06	33306	0.6	9	15	6	0	0.058105469	3.5545898	-0.024658203	0.059082031	1.0239258	4.1081543	0.07421875	0	0	0	0	0	0	0	0	0	1.0258789	0.025878906	0.089111328	0.072509766	0.000488281	-0.016113281	0	44330	0	0	0
84	85	85	Category L	0.011962891	0.083984375	0.94799805	-0.21484375	-0.095947266	-0.4296875	0	0	7/11/2017	7	11	2017	9:15:06	33306	0.7	9	15	6	0	0.058105469	3.5545898	-0.026123047	0.05859375	1.0307617	4.1945801	0.094726563	0	0	0	0	0	0	0	0	0	1.032959	0.032958984	0.14624023	0.038085938	0.025146484	-0.082763672	0	44330	0	0	0
85	86	86	Category L	0.023925781	0.13183594	1.0319824	-0.2199707	-0.089599609	-0.42675781	0	0	7/11/2017	7	11	2017	9:15:06	33306	0.8	9	15	6	0	0.058105469	3.5545898	-0.020263672	0.060302734	1.0275879	5.2478027	0.083984375	0	0	0	0	0	0	0	0	0	1.029541	0.029541016	0.11987305	0.044189453	0.071289063	0.004150391	0	44330	0	0	0
86	87	87	Category L	0.035888672	0.14379883	1.0439453	-0.21264648	-0.057861328	-0.44262695	0	0	7/11/2017	7	11	2017	9:15:06	33306	0.9	9	15	6	0	0.058105469	3.5545898	-0.020751953	0.060546875	1.0393066	7.5402832	0.10058594	0	0	0	0	0	0	0	0	0	1.0415039	0.041503906	0.14404297	0.056640625	0.083007813	0.004394531	0	44330	0	0	0
87	88	88	Category L	-0.023925781	0	1.0197754	-0.21826172	-0.012207031	-0.4440918	0	0	7/11/2017	7	11	2017	9:15:07	33307	0	9	15	7	0	0.058105469	3.5545898	-0.013183594	0.057128906	1.0251465	9.7797852	0.058349609	0	0	0	0	0	0	0	0	0	1.0268555	0.026855469	0.073486328	-0.010498047	-0.057128906	-0.005371094	0	44330	0	0	0
88	89	89	Category L	0.011962891	0	1.0197754	-0.23876953	-0.011474609	-0.43701172	0	0	7/11/2017	7	11	2017	9:15:07	33307	0.111	9	15	7	0	0.058105469	3.5545898	-0.018554688	0.057861328	1.03125	12.270752	0.06640625	0	0	0	0	0	0	0	0	0	1.0332031	0.033203125	0.10009766	0.030517578	-0.057861328	-0.011474609	0	44330	0	0	0
89	90	90	Category L	0.011962891	0	1.0319824	-0.24414063	-0.010986328	-0.44042969	0	0	7/11/2017	7	11	2017	9:15:07	33307	0.222	9	15	7	0	0.058105469	3.5545898	-0.015625	0.0546875	1.03125	14.341309	0.061279297	0	0	0	0	0	0	0	0	0	1.0327148	0.032714844	0.083007813	0.027587891	-0.0546875	0.000488281	0	44330	0	0	0
90	91	91	Category L	0.023925781	0.035888672	0.99584961	-0.23583984	-0.015625	-0.43798828	0	0	7/11/2017	7	11	2017	9:15:07	33307	0.333	9	15	7	0	0.058105469	3.5545898	-0.012939453	0.055419922	1.0319824	15.938965	0.055175781	0	0	0	0	0	0	0	0	0	1.0334473	0.033447266	0.092773438	0.036865234	-0.01953125	-0.036132813	0	44330	0	0	0
91	92	92	Category L	0.011962891	0.083984375	1.0197754	-0.23583984	-0.012207031	-0.43725586	0	0	7/11/2017	7	11	2017	9:15:07	33307	0.444	9	15	7	0	0.058105469	3.5545898	-0.015380859	0.055908203	1.0439453	16.843018	0.045898438	0	0	0	0	0	0	0	0	0	1.0454102	0.045410156	0.079345703	0.02734375	0.027832031	-0.024169922	0	44330	0	0	0
92	93	93	Category L	0.011962891	0.059814453	1.0319824	-0.23388672	-0.022216797	-0.43920898	0	0	7/11/2017	7	11	2017	9:15:07	33307	0.555	9	15	7	0	0.058105469	3.5545898	-0.009521484	0.053955078	1.0327148	16.776123	0.022216797	0	0	0	0	0	0	0	0	0	1.0341797	0.034179688	0.028076172	0.021484375	0.005615234	-0.000732422	0	44330	0	0	0
93	94	94	Category L	0	0.023925781	1.0439453	-0.23754883	-0.023193359	-0.43920898	0	0	7/11/2017	7	11	2017	9:15:07	33307	0.666	9	15	7	0	0.058105469	3.5545898	-0.015869141	0.055664063	1.0385742	16.770508	0.035888672	0	0	0	0	0	0	0	0	0	1.0400391	0.040039063	0.053222656	0.015869141	-0.031738281	0.005126953	0	44330	0	0	0
94	95	95	Category L	0.023925781	0.047851563	1.0319824	-0.23925781	-0.018066406	-0.44042969	0	0	7/11/2017	7	11	2017	9:15:07	33307	0.777	9	15	7	0	0.058105469	3.5545898	-0.013183594	0.052734375	1.0292969	16.376221	0.037597656	0	0	0	0	0	0	0	0	0	1.0307617	0.030761719	0.044921875	0.037109375	-0.004882813	0.002441406	0	44330	0	0	0
95	96	96	Category L	0.023925781	0.035888672	1.0078125	-0.23950195	-0.013916016	-0.44018555	0	0	7/11/2017	7	11	2017	9:15:07	33307	0.888	9	15	7	0	0.058105469	3.5545898	-0.005126953	0.052490234	1.0214844	15.123291	0.036132813	0	0	0	0	0	0	0	0	0	1.0229492	0.022949219	0.059570313	0.029052734	-0.016601563	-0.013671875	0	44330	0	0	0
96	97	97	Category L	0.011962891	0.071777344	1.0319824	-0.23999023	-0.020507813	-0.43920898	0	0	7/11/2017	7	11	2017	9:15:08	33308	0	9	15	8	0	0.058105469	3.5545898	-0.005371094	0.052001953	1.0285645	12.831543	0.026367188	0	0	0	0	0	0	0	0	0	1.0300293	0.030029297	0.040283203	0.017333984	0.01953125	0.003173828	0	44330	0	0	0
97	98	98	Category L	0.023925781	0.059814453	1.0439453	-0.24194336	-0.020263672	-0.43798828	0	0	7/11/2017	7	11	2017	9:15:08	33308	0.1	9	15	8	0	0.058105469	3.5545898	0.002197266	0.050537109	1.0234375	9.9060059	0.031005859	0	0	0	0	0	0	0	0	0	1.0246582	0.024658203	0.051025391	0.021484375	0.009033203	0.020263672	0	44330	0	0	0
98	99	99	Category L	0.011962891	0.059814453	1.0197754	-0.23486328	-0.019042969	-0.44116211	0	0	7/11/2017	7	11	2017	9:15:08	33308	0.2	9	15	8	0	0.058105469	3.5545898	0.002929688	0.050537109	1.0280762	7.1083984	0.015136719	0	0	0	0	0	0	0	0	0	1.0292969	0.029296875	0.026123047	0.008789063	0.009033203	-0.008300781	0	44330	0	0	0
99	100	100	Category L	0	0.071777344	0.99584961	-0.24389648	-0.016845703	-0.43603516	0	0	7/11/2017	7	11	2017	9:15:08	33308	0.3	9	15	8	0	0.058105469	3.5545898	0.003173828	0.051513672	1.0231934	5.0334473	0.034179688	0	0	0	0	0	0	0	0	0	1.0244141	0.024414063	0.051025391	-0.003173828	0.020019531	-0.02734375	0	44330	0	0	0
100	101	101	Category L	0.011962891	0.035888672	1.0197754	-0.2331543	-0.01171875	-0.44116211	0	0	7/11/2017	7	11	2017	9:15:08	33308	0.4	9	15	8	0	0.058105469	3.5545898	0.01171875	0.051757813	1.0175781	3.4030762	0.016113281	0	0	0	0	0	0	0	0	0	1.0187988	0.018798828	0.018310547	0	-0.015869141	0.001953125	0	44330	0	0	0
101	102	102	Category L	0.011962891	0.023925781	1.0319824	-0.234375	-0.009277344	-0.44116211	0	0	7/11/2017	7	11	2017	9:15:08	33308	0.5	9	15	8	0	0.058105469	3.5545898	0.011230469	0.052001953	1.020752	2.7585449	0.030273438	0	0	0	0	0	0	0	0	0	1.0219727	0.021972656	0.040039063	0.000488281	-0.028076172	0.010986328	0	44330	0	0	0
102	103	103	Category L	-0.011962891	0.023925781	1.0197754	-0.23120117	-0.000732422	-0.44702148	0	0	7/11/2017	7	11	2017	9:15:08	33308	0.6	9	15	8	0	0.058105469	3.5545898	0.013671875	0.051513672	1.015625	3.1494141	0.038085938	0	0	0	0	0	0	0	0	0	1.0168457	0.016845703	0.057617188	-0.025634766	-0.027587891	0.00390625	0	44330	0	0	0
103	104	104	Category L	0	0.011962891	0.99584961	-0.22973633	-0.000976563	-0.44604492	0	0	7/11/2017	7	11	2017	9:15:08	33308	0.7	9	15	8	0	0.058105469	3.5545898	0.015625	0.052490234	1.0148926	3.7890625	0.047363281	0	0	0	0	0	0	0	0	0	1.0163574	0.016357422	0.075439453	-0.015625	-0.040527344	-0.019042969	0	44330	0	0	0
104	105	105	Category L	-0.011962891	0.047851563	0.99584961	-0.22753906	-0.001708984	-0.44287109	0	0	7/11/2017	7	11	2017	9:15:08	33308	0.8	9	15	8	0	0.058105469	3.5545898	0.015380859	0.052734375	1.0148926	4.6625977	0.033691406	0	0	0	0	0	0	0	0	0	1.0163574	0.016357422	0.051513672	-0.02734375	-0.004882813	-0.019042969	0	44330	0	0	0
105	106	106	Category L	0	0.047851563	0.99584961	-0.23120117	0	-0.44091797	0	0	7/11/2017	7	11	2017	9:15:08	33308	0.9	9	15	8	0	0.058105469	3.5545898	0.015136719	0.052978516	1.0144043	4.777832	0.024658203	0	0	0	0	0	0	0	0	0	1.0161133	0.016113281	0.0390625	-0.015136719	-0.005126953	-0.018554688	0	44330	0	0	0
106	107	107	Category L	0	0.023925781	1.0197754	-0.22973633	0.002197266	-0.44311523	0	0	7/11/2017	7	11	2017	9:15:09	33309	0	9	15	9	0	0.058105469	3.5545898	0.014648438	0.053222656	1.0148926	4.4016113	0.032958984	0	0	0	0	0	0	0	0	0	1.0163574	0.016357422	0.048828125	-0.014648438	-0.029296875	0.004638672	0	44330	0	0	0
107	108	108	Category L	0.011962891	0.059814453	1.0439453	-0.22875977	0.005371094	-0.44287109	0	0	7/11/2017	7	11	2017	9:15:09	33309	0.1	9	15	9	0	0.058105469	3.5545898	0.014160156	0.053222656	1.0146484	4.6987305	0.029785156	0	0	0	0	0	0	0	0	0	1.0161133	0.016113281	0.037841797	-0.002197266	0.006347656	0.029052734	0	44330	0	0	0
108	109	109	Category L	0	0.035888672	0.98388672	-0.23388672	0.001464844	-0.44018555	0	0	7/11/2017	7	11	2017	9:15:09	33309	0.2	9	15	9	0	0.058105469	3.5545898	0.013427734	0.052734375	1.0146484	4.8659668	0.037597656	0	0	0	0	0	0	0	0	0	1.0161133	0.016113281	0.061035156	-0.013427734	-0.016845703	-0.030761719	0	44330	0	0	0
109	110	110	Category L	0.011962891	0.023925781	1.0078125	-0.22998047	-0.004150391	-0.44213867	0	0	7/11/2017	7	11	2017	9:15:09	33309	0.3	9	15	9	0	0.058105469	3.5545898	0.012939453	0.052246094	1.0144043	4.6181641	0.029052734	0	0	0	0	0	0	0	0	0	1.0158691	0.015869141	0.036132813	-0.000976563	-0.028320313	-0.006591797	0	44330	0	0	0
110	111	111	Category L	0	0.047851563	1.0078125	-0.22827148	-0.004150391	-0.44604492	0	0	7/11/2017	7	11	2017	9:15:09	33309	0.4	9	15	9	0	0.058105469	3.5545898	0.012451172	0.052246094	1.0148926	3.923584	0.015136719	0	0	0	0	0	0	0	0	0	1.0163574	0.016357422	0.024169922	-0.012451172	-0.004394531	-0.007080078	0	44330	0	0	0
111	112	112	Category L	-0.023925781	0.035888672	1.0319824	-0.23046875	0.003662109	-0.44091797	0	0	7/11/2017	7	11	2017	9:15:09	33309	0.5	9	15	9	0	0.058105469	3.5545898	0.012207031	0.051269531	1.0151367	2.8669434	0.042724609	0	0	0	0	0	0	0	0	0	1.0163574	0.016357422	0.068359375	-0.036132813	-0.015380859	0.016601563	0	44330	0	0	0
112	113	113	Category L	0	0.023925781	1.0439453	-0.22998047	-0.000732422	-0.44189453	0	0	7/11/2017	7	11	2017	9:15:09	33309	0.6	9	15	9	0	0.058105469	3.5545898	0.01171875	0.05078125	1.0146484	1.9118652	0.041259766	0	0	0	0	0	0	0	0	0	1.0161133	0.016113281	0.067871094	-0.01171875	-0.026855469	0.029052734	0	44330	0	0	0
113	114	114	Category L	0.011962891	0.035888672	0.99584961	-0.23046875	0.002929688	-0.44213867	0	0	7/11/2017	7	11	2017	9:15:09	33309	0.7	9	15	9	0	0.058105469	3.5545898	0.010986328	0.050537109	1.0146484	0.85766602	0.023925781	0	0	0	0	0	0	0	0	0	1.0158691	0.015869141	0.034179688	0.000732422	-0.014648438	-0.018798828	0	44330	0	0	0
114	115	115	Category L	0.011962891	0.059814453	1.0439453	-0.22753906	-0.000976563	-0.44213867	0	0	7/11/2017	7	11	2017	9:15:09	33309	0.8	9	15	9	0	0.058105469	3.5545898	0.010009766	0.050537109	1.0148926	0.21459961	0.030517578	0	0	0	0	0	0	0	0	0	1.0161133	0.016113281	0.040039063	0.001708984	0.009033203	0.028808594	0	44330	0	0	0
115	116	116	Category L	0.011962891	0.035888672	1.0319824	-0.23632813	-0.000732422	-0.44189453	0	0	7/11/2017	7	11	2017	9:15:09	33309	0.9	9	15	9	0	0.058105469	3.5545898	0.009521484	0.050292969	1.0148926	0.73291016	0.022460938	0	0	0	0	0	0	0	0	0	1.0161133	0.016113281	0.033935547	0.002197266	-0.014404297	0.016845703	0	44330	0	0	0
116	117	117	Category L	0.011962891	0.071777344	0.99584961	-0.23535156	-0.007568359	-0.44213867	0	0	7/11/2017	7	11	2017	9:15:10	33310	0	9	15	10	0	0.058105469	3.5545898	0.009033203	0.049804688	1.0148926	0.94262695	0.029296875	0	0	0	0	0	0	0	0	0	1.0161133	0.016113281	0.043701172	0.002685547	0.021728516	-0.019042969	0	44330	0	0	0
117	118	118	Category L	0.011962891	0.047851563	1.0319824	-0.23608398	-0.007324219	-0.44311523	0	0	7/11/2017	7	11	2017	9:15:10	33310	0.1	9	15	10	0	0.058105469	3.5545898	0.007324219	0.05078125	1.0136719	1.4902344	0.018798828	0	0	0	0	0	0	0	0	0	1.0151367	0.015136719	0.025634766	0.004638672	-0.002929688	0.018066406	0	44330	0	0	0
118	119	119	Category L	0	0.047851563	1.0319824	-0.23364258	-0.006103516	-0.44311523	0	0	7/11/2017	7	11	2017	9:15:10	33310	0.2	9	15	10	0	0.058105469	3.5545898	0.003662109	0.052001953	1.0141602	1.6567383	0.018554688	0	0	0	0	0	0	0	0	0	1.0153809	0.015380859	0.025878906	-0.003662109	-0.004150391	0.017578125	0	44330	0	0	0
119	120	120	Category L	0	0.071777344	0.98388672	-0.23730469	-0.001464844	-0.44213867	0	0	7/11/2017	7	11	2017	9:15:10	33310	0.3	9	15	10	0	0.058105469	3.5545898	-0.000244141	0.052734375	1.0136719	1.7734375	0.03515625	0	0	0	0	0	0	0	0	0	1.0148926	0.014892578	0.049072266	0.000244141	0.018798828	-0.029785156	0	44330	0	0	0
120	121	121	Category L	-0.011962891	0.035888672	0.99584961	-0.23583984	0	-0.44213867	0	0	7/11/2017	7	11	2017	9:15:10	33310	0.4	9	15	10	0	0.058105469	3.5545898	-0.00390625	0.055175781	1.012207	1.6442871	0.026611328	0	0	0	0	0	0	0	0	0	1.0136719	0.013671875	0.043701172	-0.0078125	-0.019287109	-0.016357422	0	44330	0	0	0
121	122	122	Category L	0	0.047851563	0.99584961	-0.24462891	0.003417969	-0.4440918	0	0	7/11/2017	7	11	2017	9:15:10	33310	0.5	9	15	10	0	0.058105469	3.5545898	-0.005371094	0.057128906	1.0109863	1.2658691	0.018554688	0	0	0	0	0	0	0	0	0	1.0124512	0.012451172	0.030029297	0.005371094	-0.009277344	-0.015136719	0	44330	0	0	0
122	123	123	Category L	0	0.035888672	1.0078125	-0.2355957	-0.001464844	-0.4440918	0	0	7/11/2017	7	11	2017	9:15:10	33310	0.6	9	15	10	0	0.058105469	3.5545898	-0.006591797	0.059082031	1.0102539	1.0566406	0.024414063	0	0	0	0	0	0	0	0	0	1.0119629	0.011962891	0.032714844	0.006591797	-0.023193359	-0.002441406	0	44330	0	0	0
123	124	124	Category L	-0.011962891	0.035888672	1.0078125	-0.23583984	0.000488281	-0.44311523	0	0	7/11/2017	7	11	2017	9:15:10	33310	0.7	9	15	10	0	0.058105469	3.5545898	-0.008544922	0.060058594	1.0102539	0.34033203	0.024414063	0	0	0	0	0	0	0	0	0	1.012207	0.012207031	0.030029297	-0.003173828	-0.024169922	-0.002441406	0	44330	0	0	0
124	125	125	Category L	-0.011962891	0.059814453	1.0197754	-0.23657227	0.003173828	-0.4440918	0	0	7/11/2017	7	11	2017	9:15:10	33310	0.8	9	15	10	0	0.058105469	3.5545898	-0.013671875	0.060791016	1.0090332	0.35961914	0.010742188	0	0	0	0	0	0	0	0	0	1.0109863	0.010986328	0.013427734	0.001708984	-0.000976563	0.010498047	0	44330	0	0	0
125	126	126	Category L	0.023925781	0.047851563	1.0197754	-0.24023438	0.003417969	-0.44506836	0	0	7/11/2017	7	11	2017	9:15:10	33310	0.9	9	15	10	0	0.057861328	3.5771484	-0.015869141	0.060302734	1.0097656	1.0004883	0.042724609	0	0	0	0	0	0	0	0	0	1.0117188	0.01171875	0.062011719	0.039794922	-0.012451172	0.009765625	0	44330	0	0	0
126	127	127	Category L	0.023925781	0.059814453	1.0319824	-0.23876953	0.008300781	-0.44287109	0	0	7/11/2017	7	11	2017	9:15:11	33311	0	9	15	11	0	0.057861328	3.5771484	-0.018310547	0.060546875	1.0117188	1.7106934	0.046875	0	0	0	0	0	0	0	0	0	1.0136719	0.013671875	0.063476563	0.042236328	-0.000732422	0.020019531	0	44330	0	0	0
127	128	128	Category L	0.023925781	0.023925781	1.0078125	-0.23779297	0.009033203	-0.44506836	0	0	7/11/2017	7	11	2017	9:15:11	33311	0.1	9	15	11	0	0.057861328	3.5771484	-0.020263672	0.057861328	1.0102539	2.2614746	0.055908203	0	0	0	0	0	0	0	0	0	1.012207	0.012207031	0.080810547	0.044189453	-0.033935547	-0.002441406	0	44330	0	0	0
128	129	129	Category L	0	0.047851563	1.0319824	-0.23413086	0.00390625	-0.4453125	0	0	7/11/2017	7	11	2017	9:15:11	33311	0.2	9	15	11	0	0.057861328	3.5771484	-0.021728516	0.058349609	1.0114746	2.6560059	0.031494141	0	0	0	0	0	0	0	0	0	1.0134277	0.013427734	0.052490234	0.021728516	-0.010498047	0.020263672	0	44330	0	0	0
129	130	130	Category L	-0.011962891	0.047851563	1.0078125	-0.23876953	0.004882813	-0.44506836	0	0	7/11/2017	7	11	2017	9:15:11	33311	0.3	9	15	11	0	0.057861328	3.5771484	-0.026123047	0.060302734	1.0102539	2.7009277	0.019042969	0	0	0	0	0	0	0	0	0	1.012207	0.012207031	0.029296875	0.014160156	-0.012451172	-0.002441406	0	44330	0	0	0
130	131	131	Category L	-0.011962891	0.035888672	1.0078125	-0.23779297	0.01171875	-0.44287109	0	0	7/11/2017	7	11	2017	9:15:11	33311	0.4	9	15	11	0	0.057861328	3.5771484	-0.032470703	0.060302734	1.0102539	2.2919922	0.031982422	0	0	0	0	0	0	0	0	0	1.0124512	0.012451172	0.047607422	0.020507813	-0.024414063	-0.002441406	0	44330	0	0	0
131	132	132	Category L	0	0.071777344	1.0197754	-0.23876953	0.010009766	-0.44091797	0	0	7/11/2017	7	11	2017	9:15:11	33311	0.5	9	15	11	0	0.057861328	3.5771484	-0.034179688	0.063232422	1.0068359	1.5258789	0.037353516	0	0	0	0	0	0	0	0	0	1.0095215	0.009521484	0.055419922	0.034179688	0.008300781	0.012695313	0	44330	0	0	0
132	133	133	Category L	0	0.059814453	1.0319824	-0.23999023	0.011962891	-0.43701172	0	0	7/11/2017	7	11	2017	9:15:11	33311	0.6	9	15	11	0	0.057861328	3.5771484	-0.038574219	0.063720703	1.012207	1.123291	0.043457031	0	0	0	0	0	0	0	0	0	1.0148926	0.014892578	0.062255859	0.038574219	-0.00390625	0.01953125	0	44330	0	0	0
133	134	134	Category L	0	0.059814453	1.0319824	-0.23974609	0.005126953	-0.44384766	0	0	7/11/2017	7	11	2017	9:15:11	33311	0.7	9	15	11	0	0.057861328	3.5771484	-0.039550781	0.066162109	1.0117188	1.0288086	0.044921875	0	0	0	0	0	0	0	0	0	1.0146484	0.014648438	0.065917969	0.039550781	-0.006347656	0.020019531	0	44330	0	0	0
134	135	135	Category L	0	0.047851563	1.0197754	-0.23657227	0.002441406	-0.44213867	0	0	7/11/2017	7	11	2017	9:15:11	33311	0.8	9	15	11	0	0.057861328	3.5771484	-0.042236328	0.069824219	1.0153809	1.1474609	0.047851563	0	0	0	0	0	0	0	0	0	1.0187988	0.018798828	0.068603516	0.042236328	-0.021972656	0.004150391	0	44330	0	0	0
135	136	136	Category L	0.011962891	0.023925781	0.99584961	-0.23876953	0.009033203	-0.44311523	0	0	7/11/2017	7	11	2017	9:15:11	33311	0.9	9	15	11	0	0.057861328	3.5771484	-0.046875	0.067626953	1.0134277	1.1887207	0.075439453	0	0	0	0	0	0	0	0	0	1.0166016	0.016601563	0.12036133	0.058837891	-0.043701172	-0.017578125	0	44330	0	0	0
136	137	137	Category L	0.011962891	0.011962891	1.0078125	-0.23657227	0.001708984	-0.44091797	0	0	7/11/2017	7	11	2017	9:15:12	33312	0	9	15	12	0	0.057861328	3.5771484	-0.048339844	0.070068359	1.0166016	0.93994141	0.084228516	0	0	0	0	0	0	0	0	0	1.0202637	0.020263672	0.12744141	0.060302734	-0.058105469	-0.008789063	0	44330	0	0	0
137	138	138	Category L	0	0.059814453	1.0559082	-0.23608398	0.008789063	-0.44287109	0	0	7/11/2017	7	11	2017	9:15:12	33312	0.1	9	15	12	0	0.057861328	3.5771484	-0.052001953	0.068115234	1.0180664	1.1491699	0.064697266	0	0	0	0	0	0	0	0	0	1.0214844	0.021484375	0.098144531	0.052001953	-0.008300781	0.037597656	0	44330	0	0	0
138	139	139	Category L	0.011962891	0.059814453	0.99584961	-0.23974609	0.010009766	-0.43994141	0	0	7/11/2017	7	11	2017	9:15:12	33312	0.2	9	15	12	0	0.057861328	3.5771484	-0.054199219	0.069824219	1.0161133	0.9621582	0.069824219	0	0	0	0	0	0	0	0	0	1.0200195	0.020019531	0.096679688	0.066162109	-0.010009766	-0.020263672	0	44330	0	0	0
139	140	140	Category L	0	0.035888672	1.0078125	-0.23974609	0.007568359	-0.44384766	0	0	7/11/2017	7	11	2017	9:15:12	33312	0.3	9	15	12	0	0.057861328	3.5771484	-0.058837891	0.069824219	1.0144043	0.4777832	0.068359375	0	0	0	0	0	0	0	0	0	1.0185547	0.018554688	0.099609375	0.058837891	-0.033935547	-0.006591797	0	44330	0	0	0
140	141	141	Category L	0.011962891	0.059814453	0.97192383	-0.23876953	0.008789063	-0.43896484	0	0	7/11/2017	7	11	2017	9:15:12	33312	0.4	9	15	12	0	0.057861328	3.5771484	-0.061279297	0.072265625	1.015625	0.18261719	0.086181641	0	0	0	0	0	0	0	0	0	1.0200195	0.020019531	0.12963867	0.073242188	-0.012451172	-0.043701172	0	44330	0	0	0
141	142	142	Category L	0.011962891	0.047851563	0.98388672	-0.23974609	0.010986328	-0.43774414	0	0	7/11/2017	7	11	2017	9:15:12	33312	0.5	9	15	12	0	0.057861328	3.5771484	-0.063476563	0.074951172	1.013916	0.8359375	0.085693359	0	0	0	0	0	0	0	0	0	1.0187988	0.018798828	0.13305664	0.075439453	-0.027099609	-0.030029297	0	44330	0	0	0
142	143	143	Category L	0	0.083984375	1.0078125	-0.23681641	0.009033203	-0.43774414	0	0	7/11/2017	7	11	2017	9:15:12	33312	0.6	9	15	12	0	0.057861328	3.5771484	-0.065185547	0.077392578	1.0129395	0.94946289	0.065673828	0	0	0	0	0	0	0	0	0	1.0178223	0.017822266	0.076904297	0.065185547	0.006347656	-0.005126953	0	44330	0	0	0
143	144	144	Category L	0.011962891	0.095947266	1.0319824	-0.24145508	0.01171875	-0.43994141	0	0	7/11/2017	7	11	2017	9:15:12	33312	0.7	9	15	12	0	0.057861328	3.5771484	-0.069091797	0.079589844	1.0117188	1.482666	0.084960938	0	0	0	0	0	0	0	0	0	1.017334	0.017333984	0.1171875	0.081054688	0.016113281	0.020019531	0	44330	0	0	0
144	145	145	Category L	0.011962891	0.071777344	1.0078125	-0.23974609	0.005126953	-0.44091797	0	0	7/11/2017	7	11	2017	9:15:12	33312	0.8	9	15	12	0	0.057861328	3.5771484	-0.071289063	0.08203125	1.012207	2.1210938	0.084228516	0	0	0	0	0	0	0	0	0	1.0180664	0.018066406	0.098388672	0.083251953	-0.010253906	-0.004394531	0	44330	0	0	0
145	146	146	Category L	0.011962891	0.059814453	1.0319824	-0.23950195	0.00390625	-0.44116211	0	0	7/11/2017	7	11	2017	9:15:12	33312	0.9	9	15	12	0	0.057861328	3.5771484	-0.073242188	0.083251953	1.0131836	2.2580566	0.090332031	0	0	0	0	0	0	0	0	0	1.0192871	0.019287109	0.12744141	0.085205078	-0.0234375	0.018554688	0	44330	0	0	0
146	147	147	Category L	0	0.059814453	0.99584961	-0.24121094	0.005126953	-0.44116211	0	0	7/11/2017	7	11	2017	9:15:13	33313	0	9	15	13	0	0.057861328	3.5771484	-0.075195313	0.083496094	1.0129395	1.895752	0.080810547	0	0	0	0	0	0	0	0	0	1.0192871	0.019287109	0.11645508	0.075195313	-0.023681641	-0.017089844	0	44330	0	0	0
147	148	148	Category L	-0.011962891	0.023925781	1.0197754	-0.24121094	0.005859375	-0.44091797	0	0	7/11/2017	7	11	2017	9:15:13	33313	0.1	9	15	13	0	0.057861328	3.5771484	-0.077636719	0.084472656	1.0129395	1.6455078	0.089599609	0	0	0	0	0	0	0	0	0	1.0195313	0.01953125	0.1328125	0.065673828	-0.060546875	0.006591797	0	44330	0	0	0
148	149	149	Category L	0	0.047851563	1.0078125	-0.23681641	0.008300781	-0.44189453	0	0	7/11/2017	7	11	2017	9:15:13	33313	0.2	9	15	13	0	0.057861328	3.5771484	-0.080566406	0.085693359	1.013916	1.2133789	0.089355469	0	0	0	0	0	0	0	0	0	1.020752	0.020751953	0.12475586	0.080566406	-0.037841797	-0.006103516	0	44330	0	0	0
149	150	150	Category L	0	0.071777344	1.0319824	-0.2421875	0.004394531	-0.43994141	0	0	7/11/2017	7	11	2017	9:15:13	33313	0.3	9	15	13	0	0.057861328	3.5771484	-0.081787109	0.086914063	1.0136719	0.24316406	0.085205078	0	0	0	0	0	0	0	0	0	1.020752	0.020751953	0.11523438	0.081787109	-0.015136719	0.018066406	0	44330	0	0	0
150	151	151	Category L	0.011962891	0.035888672	1.0439453	-0.23999023	0.012451172	-0.43994141	0	0	7/11/2017	7	11	2017	9:15:13	33313	0.4	9	15	13	0	0.057861328	3.5771484	-0.084960938	0.088867188	1.0170898	0.0859375	0.11376953	0	0	0	0	0	0	0	0	0	1.0244141	0.024414063	0.17675781	0.096923828	-0.052978516	0.026611328	0	44330	0	0	0
151	152	152	Category L	0.011962891	0.023925781	0.98388672	-0.24291992	0.006835938	-0.44287109	0	0	7/11/2017	7	11	2017	9:15:13	33313	0.5	9	15	13	0	0.057861328	3.5771484	-0.086914063	0.092529297	1.0178223	1.6931152	0.12524414	0	0	0	0	0	0	0	0	0	1.0256348	0.025634766	0.20166016	0.098876953	-0.068603516	-0.033935547	0	44330	0	0	0
152	153	153	Category L	0	0.035888672	1.0078125	-0.23803711	0.010742188	-0.44116211	0	0	7/11/2017	7	11	2017	9:15:13	33313	0.6	9	15	13	0	0.057861328	3.5771484	-0.090332031	0.093261719	1.0183105	5.9692383	0.10766602	0	0	0	0	0	0	0	0	0	1.0266113	0.026611328	0.15869141	0.090332031	-0.057373047	-0.010498047	0	44330	0	0	0
153	154	154	Category L	-0.011962891	0.071777344	1.0319824	-0.24145508	0.010742188	-0.4387207	0	0	7/11/2017	7	11	2017	9:15:13	33313	0.7	9	15	13	0	0.057861328	3.5771484	-0.093017578	0.095214844	1.0161133	11.662109	0.0859375	0	0	0	0	0	0	0	0	0	1.0246582	0.024658203	0.12060547	0.081054688	-0.0234375	0.015625	0	44330	0	0	0
154	155	155	Category L	0	0.035888672	1.0197754	-0.24169922	0.013427734	-0.44091797	0	0	7/11/2017	7	11	2017	9:15:13	33313	0.8	9	15	13	0	0.057861328	3.5771484	-0.093017578	0.09765625	1.0134277	21.856445	0.11181641	0	0	0	0	0	0	0	0	0	1.0222168	0.022216797	0.16137695	0.093017578	-0.061767578	0.006103516	0	44330	0	0	0
155	156	156	Category L	0.011962891	0.047851563	1.0319824	-0.24145508	0.006591797	-0.44384766	0	0	7/11/2017	7	11	2017	9:15:13	33313	0.9	9	15	13	0	0.057861328	3.5771484	-0.095214844	0.097412109	1.0151367	37.353027	0.11938477	0	0	0	0	0	0	0	0	0	1.0241699	0.024169922	0.17358398	0.10717773	-0.049560547	0.016601563	0	44330	0	0	0
156	157	157	Category E	-0.11987305	0.16796875	0.89990234	0.070068359	-0.21679688	-0.41967773	0	0	7/11/2017	7	11	2017	10:19:14	37154	0.6	10	19	14	0	0.05859375	3.5175293	-0.094726563	0.09765625	1.0146484	55.44165	0.13696289	0	0	0	0	0	0	0	0	0	1.0236816	0.023681641	0.20996094	-0.024902344	0.070068359	-0.11474609	0	44330	0	0	0
157	158	158	Category E	-0.25195313	0.17993164	1.0319824	0.078613281	-0.22851563	-0.41259766	0	0	7/11/2017	7	11	2017	10:19:14	37154	0.7	10	19	14	0	0.05859375	3.5175293	-0.094970703	0.098876953	1.0134277	72.859131	0.17724609	0	0	0	0	0	0	0	0	0	1.0224609	0.022460938	0.25610352	-0.15673828	0.080810547	0.018310547	0	44330	0	0	0
158	159	159	Category E	-0.27587891	0.095947266	0.95996094	0.079589844	-0.2277832	-0.41259766	0	0	7/11/2017	7	11	2017	10:19:14	37154	0.8	10	19	14	0	0.05859375	3.5175293	-0.095458984	0.099609375	1.0129395	87.148926	0.18774414	0	0	0	0	0	0	0	0	0	1.0224609	0.022460938	0.23706055	-0.18017578	-0.003662109	-0.052978516	0	44330	0	0	0
159	160	160	Category E	-0.2277832	0.23999023	0.92382813	0.036376953	-0.24194336	-0.40258789	0	0	7/11/2017	7	11	2017	10:19:14	37154	0.9	10	19	14	0	0.05859375	3.5175293	-0.097167969	0.10009766	1.0129395	98.607422	0.2109375	0	0	0	0	0	0	0	0	0	1.0224609	0.022460938	0.359375	-0.13037109	0.13964844	-0.089111328	0	44330	0	0	0
160	161	161	Category E	-0.095947266	0.2277832	0.88793945	0.047363281	-0.23266602	-0.41650391	0	0	7/11/2017	7	11	2017	10:19:15	37155	0	10	19	15	0	0.05859375	3.5175293	-0.09765625	0.099853516	1.0112305	105.28101	0.17749023	0	0	0	0	0	0	0	0	0	1.020752	0.020751953	0.25292969	0.001708984	0.12768555	-0.12329102	0	44330	0	0	0
161	162	162	Category E	-0.059814453	0.20385742	0.94799805	0.044189453	-0.23144531	-0.41381836	0	0	7/11/2017	7	11	2017	10:19:15	37155	0.1	10	19	15	0	0.05859375	3.5175293	-0.096191406	0.10327148	1.010498	107.302	0.1237793	0	0	0	0	0	0	0	0	0	1.0202637	0.020263672	0.19946289	0.036376953	0.1003418	-0.0625	0	44330	0	0	0
162	163	163	Category E	-0.10791016	0.13183594	1.0319824	0.063720703	-0.2331543	-0.41381836	0	0	7/11/2017	7	11	2017	10:19:15	37155	0.2	10	19	15	0	0.05859375	3.5175293	-0.095214844	0.10693359	1.012207	105.66333	0.033935547	0	0	0	0	0	0	0	0	0	1.0222168	0.022216797	0.056884766	-0.012451172	0.024658203	0.01953125	0	44330	0	0	0
163	164	164	Category E	-0.35986328	0.11987305	0.89990234	0.071533203	-0.23022461	-0.41259766	0	0	7/11/2017	7	11	2017	10:19:15	37155	0.3	10	19	15	0	0.05859375	3.5175293	-0.094726563	0.11157227	1.0144043	101.3374	0.28881836	0	0	0	0	0	0	0	0	0	1.0249023	0.024902344	0.38769531	-0.26489258	0.008056641	-0.11450195	0	44330	0	0	0
164	165	165	Category E	-0.15576172	0.035888672	1.0197754	0.075195313	-0.21240234	-0.42358398	0	0	7/11/2017	7	11	2017	10:19:15	37155	0.4	10	19	15	0	0.05859375	3.5175293	-0.09765625	0.11474609	1.0129395	93.845947	0.097900391	0	0	0	0	0	0	0	0	0	1.0239258	0.023925781	0.14355469	-0.057861328	-0.078857422	0.006591797	0	44330	0	0	0
165	166	166	Category E	-0.17993164	0.16796875	1.1757813	0.14208984	-0.19360352	-0.4230957	0	0	7/11/2017	7	11	2017	10:19:15	37155	0.5	10	19	15	0	0.05859375	3.5175293	-0.097167969	0.11474609	1.013916	82.054932	0.18920898	0	0	0	0	0	0	0	0	0	1.0249023	0.024902344	0.29736328	-0.082519531	0.052978516	0.16162109	0	44330	0	0	0
166	167	167	Category E	-0.11987305	-0.083984375	0.93579102	0.17358398	-0.22070313	-0.39550781	0	0	7/11/2017	7	11	2017	10:19:15	37155	0.6	10	19	15	0	0.05859375	3.5175293	-0.098632813	0.11474609	1.0144043	67.587402	0.21484375	0	0	0	0	0	0	0	0	0	1.0256348	0.025634766	0.29882813	-0.020996094	-0.19873047	-0.078613281	0	44330	0	0	0
167	168	168	Category E	-0.13183594	0.035888672	1.1159668	0.15551758	-0.19384766	-0.41162109	0	0	7/11/2017	7	11	2017	10:19:15	37155	0.7	10	19	15	0	0.05859375	3.5175293	-0.10058594	0.11694336	1.0126953	53.119629	0.13476563	0	0	0	0	0	0	0	0	0	1.0244141	0.024414063	0.21533203	-0.031005859	-0.081054688	0.10302734	0	44330	0	0	0
168	169	169	Category E	-0.34790039	0.16796875	0.91186523	0.18847656	-0.22290039	-0.390625	0	0	7/11/2017	7	11	2017	10:19:15	37155	0.8	10	19	15	0	0.05859375	3.5175293	-0.10327148	0.11791992	1.0114746	40.435547	0.26855469	0	0	0	0	0	0	0	0	0	1.0236816	0.023681641	0.39404297	-0.24438477	0.049804688	-0.099609375	0	44330	0	0	0
169	170	170	Category E	-0.50390625	-0.011962891	1.0319824	0.1496582	-0.23339844	-0.3918457	0	0	7/11/2017	7	11	2017	10:19:15	37155	0.9	10	19	15	0	0.05859375	3.5175293	-0.10449219	0.11938477	1.0097656	30.623291	0.42089844	0	0	0	0	0	0	0	0	0	1.0222168	0.022216797	0.55249023	-0.39916992	-0.13134766	0.021972656	0	44330	0	0	0
170	171	171	Category E	-0.10791016	0.2878418	0.73193359	0.16259766	-0.22924805	-0.38867188	0	0	7/11/2017	7	11	2017	10:19:16	37156	0	10	19	16	0	0.05859375	3.5175293	-0.10546875	0.12109375	1.0090332	23.91333	0.32348633	0	0	0	0	0	0	0	0	0	1.0217285	0.021728516	0.44604492	-0.002197266	0.16650391	-0.27709961	0	44330	0	0	0
171	172	172	Category E	-0.3359375	0.10791016	1.4399414	0.14428711	-0.234375	-0.39990234	0	0	7/11/2017	7	11	2017	10:19:16	37156	0.1	10	19	16	0	0.05859375	3.5175293	-0.10571289	0.1237793	1.0102539	18.25	0.48754883	0	0	0	0	0	0	0	0	0	1.0231934	0.023193359	0.67578125	-0.22998047	-0.015869141	0.42944336	0	44330	0	0	0
172	173	173	Category E	-0.071777344	0.25195313	1.0078125	0.1730957	-0.26171875	-0.37158203	0	0	7/11/2017	7	11	2017	10:19:16	37156	0.2	10	19	16	0	0.05859375	3.5175293	-0.10839844	0.12573242	1.0117188	15.659668	0.13134766	0	0	0	0	0	0	0	0	0	1.0253906	0.025390625	0.16674805	0.036621094	0.12597656	-0.00390625	0	44330	0	0	0
173	174	174	Category E	-0.21582031	0.32397461	1.3317871	0.18334961	-0.21679688	-0.38818359	0	0	7/11/2017	7	11	2017	10:19:16	37156	0.3	10	19	16	0	0.05859375	3.5175293	-0.109375	0.12573242	1.0090332	13.051758	0.39331055	0	0	0	0	0	0	0	0	0	1.0227051	0.022705078	0.62695313	-0.10620117	0.19799805	0.32250977	0	44330	0	0	0
174	175	175	Category E	-0.34790039	-0.11987305	0.86376953	0.1328125	-0.22241211	-0.40625	0	0	7/11/2017	7	11	2017	10:19:16	37156	0.4	10	19	16	0	0.05859375	3.5175293	-0.11035156	0.12597656	1.0083008	9.4506836	0.37109375	0	0	0	0	0	0	0	0	0	1.0219727	0.021972656	0.62792969	-0.23730469	-0.24584961	-0.14453125	0	44330	0	0	0
175	176	176	Category E	-0.095947266	0.21582031	1.2719727	0.17041016	-0.22436523	-0.39160156	0	0	7/11/2017	7	11	2017	10:19:16	37156	0.5	10	19	16	0	0.05859375	3.5175293	-0.11132813	0.12646484	1.0109863	6.6459961	0.27612305	0	0	0	0	0	0	0	0	0	1.0249023	0.024902344	0.36547852	0.015380859	0.089111328	0.26074219	0	44330	0	0	0
176	177	177	Category E	-0.26391602	-0.083984375	1.1398926	0.1730957	-0.21069336	-0.40454102	0	0	7/11/2017	7	11	2017	10:19:16	37156	0.6	10	19	16	0	0.05859375	3.5175293	-0.11547852	0.12719727	1.0112305	4.2954102	0.28833008	0	0	0	0	0	0	0	0	0	1.0256348	0.025634766	0.48803711	-0.14819336	-0.21118164	0.12841797	0	44330	0	0	0
177	178	178	Category E	-0.15576172	0.20385742	0.89990234	0.17041016	-0.22607422	-0.38647461	0	0	7/11/2017	7	11	2017	10:19:16	37156	0.7	10	19	16	0	0.05859375	3.5175293	-0.1171875	0.12988281	1.0087891	3.298584	0.13696289	0	0	0	0	0	0	0	0	0	1.0239258	0.023925781	0.22119141	-0.038330078	0.073730469	-0.10888672	0	44330	0	0	0
178	179	179	Category E	-0.35986328	0.059814453	0.87597656	0.15649414	-0.23388672	-0.39501953	0	0	7/11/2017	7	11	2017	10:19:16	37156	0.8	10	19	16	0	0.05859375	3.5175293	-0.11914063	0.1328125	1.0097656	1.2993164	0.28466797	0	0	0	0	0	0	0	0	0	1.0256348	0.025634766	0.44750977	-0.24047852	-0.072998047	-0.13378906	0	44330	0	0	0
179	180	180	Category E	-0.20385742	0.27587891	1.0917969	0.14111328	-0.21142578	-0.41088867	0	0	7/11/2017	7	11	2017	10:19:16	37156	0.9	10	19	16	0	0.05859375	3.5175293	-0.12207031	0.13305664	1.0102539	0.51855469	0.18334961	0	0	0	0	0	0	0	0	0	1.0263672	0.026367188	0.30566406	-0.081542969	0.14257813	0.081298828	0	44330	0	0	0
180	181	181	Category E	-0.16796875	0.25195313	0.88793945	0.15063477	-0.22143555	-0.40380859	0	0	7/11/2017	7	11	2017	10:19:17	37157	0	10	19	17	0	0.05859375	3.5175293	-0.12792969	0.13476563	1.0102539	0.43164063	0.17382813	0	0	0	0	0	0	0	0	0	1.0273438	0.02734375	0.27929688	-0.039794922	0.11694336	-0.12231445	0	44330	0	0	0
181	182	182	Category E	-0.11987305	0.21582031	0.94799805	0.16552734	-0.20239258	-0.40844727	0	0	7/11/2017	7	11	2017	10:19:17	37157	0.1	10	19	17	0	0.05859375	3.5175293	-0.12841797	0.13647461	1.0126953	0.81542969	0.1027832	0	0	0	0	0	0	0	0	0	1.0300293	0.030029297	0.15283203	0.008544922	0.079101563	-0.064697266	0	44330	0	0	0
182	183	183	Category E	-0.32397461	0.20385742	0.93579102	0.17895508	-0.19702148	-0.40869141	0	0	7/11/2017	7	11	2017	10:19:17	37157	0.2	10	19	17	0	0.058105469	3.5513672	-0.13085938	0.13623047	1.0141602	0.40332031	0.21899414	0	0	0	0	0	0	0	0	0	1.0317383	0.031738281	0.33911133	-0.19287109	0.067382813	-0.078369141	0	44330	0	0	0
183	184	184	Category E	-0.17993164	0.20385742	1.0319824	0.16992188	-0.19091797	-0.41064453	0	0	7/11/2017	7	11	2017	10:19:17	37157	0.3	10	19	17	0	0.058105469	3.5513672	-0.13354492	0.13720703	1.0141602	2.0012207	0.083007813	0	0	0	0	0	0	0	0	0	1.0319824	0.031982422	0.13061523	-0.046142578	0.06640625	0.017578125	0	44330	0	0	0
184	185	185	Category E	-0.15576172	0.14379883	1.0678711	0.22143555	-0.18701172	-0.39086914	0	0	7/11/2017	7	11	2017	10:19:17	37157	0.4	10	19	17	0	0.058105469	3.5513672	-0.13549805	0.13720703	1.0134277	4.7036133	0.058349609	0	0	0	0	0	0	0	0	0	1.0314941	0.031494141	0.081054688	-0.020019531	0.006347656	0.054199219	0	44330	0	0	0
185	186	186	Category E	-0.16796875	0.059814453	0.98388672	0.24853516	-0.19262695	-0.37866211	0	0	7/11/2017	7	11	2017	10:19:17	37157	0.5	10	19	17	0	0.058105469	3.5513672	-0.13696289	0.13818359	1.0151367	5.777832	0.08984375	0	0	0	0	0	0	0	0	0	1.0336914	0.033691406	0.140625	-0.030761719	-0.078369141	-0.03125	0	44330	0	0	0
186	187	187	Category E	-0.19189453	0.095947266	1.0197754	0.24780273	-0.19873047	-0.37158203	0	0	7/11/2017	7	11	2017	10:19:17	37157	0.6	10	19	17	0	0.058105469	3.5513672	-0.13745117	0.14013672	1.0141602	5.4819336	0.0703125	0	0	0	0	0	0	0	0	0	1.032959	0.032958984	0.10424805	-0.054199219	-0.044189453	0.005371094	0	44330	0	0	0
187	188	188	Category E	-0.21582031	0.16796875	1.1159668	0.23632813	-0.21704102	-0.37182617	0	0	7/11/2017	7	11	2017	10:19:17	37157	0.7	10	19	17	0	0.058105469	3.5513672	-0.13720703	0.14208984	1.0148926	4.3198242	0.13037109	0	0	0	0	0	0	0	0	0	1.0339355	0.033935547	0.20507813	-0.078369141	0.025878906	0.10083008	0	44330	0	0	0
188	189	189	Category E	-0.095947266	0.13183594	0.95996094	0.23071289	-0.19799805	-0.37890625	0	0	7/11/2017	7	11	2017	10:19:17	37157	0.8	10	19	17	0	0.058105469	3.5513672	-0.14086914	0.14306641	1.015625	5.5424805	0.072509766	0	0	0	0	0	0	0	0	0	1.0354004	0.035400391	0.11206055	0.044921875	-0.011230469	-0.055664063	0	44330	0	0	0
189	190	190	Category E	-0.25195313	0.17993164	1.2839355	0.19287109	-0.21069336	-0.39453125	0	0	7/11/2017	7	11	2017	10:19:17	37157	0.9	10	19	17	0	0.058105469	3.5513672	-0.14038086	0.14477539	1.0134277	6.5241699	0.29443359	0	0	0	0	0	0	0	0	0	1.0334473	0.033447266	0.41674805	-0.11132813	0.034912109	0.27026367	0	44330	0	0	0
190	191	191	Category E	-0.15576172	0.3359375	1.0678711	0.23583984	-0.20825195	-0.37792969	0	0	7/11/2017	7	11	2017	10:19:18	37158	0	10	19	18	0	0.058105469	3.5513672	-0.14135742	0.14501953	1.0144043	6.4157715	0.19848633	0	0	0	0	0	0	0	0	0	1.0344238	0.034423828	0.25830078	-0.014160156	0.19067383	0.053222656	0	44330	0	0	0
191	192	192	Category E	-0.2878418	0.10791016	1.079834	0.2175293	-0.17602539	-0.40112305	0	0	7/11/2017	7	11	2017	10:19:18	37158	0.1	10	19	18	0	0.058105469	3.5513672	-0.14135742	0.14624023	1.0158691	5.2507324	0.16430664	0	0	0	0	0	0	0	0	0	1.0361328	0.036132813	0.2487793	-0.14624023	-0.038330078	0.063720703	0	44330	0	0	0
192	193	193	Category E	-0.21582031	0.17993164	0.85180664	0.16943359	-0.1628418	-0.42138672	0	0	7/11/2017	7	11	2017	10:19:18	37158	0.2	10	19	18	0	0.058105469	3.5513672	-0.14477539	0.14770508	1.0158691	5.1054688	0.18164063	0	0	0	0	0	0	0	0	0	1.0368652	0.036865234	0.2668457	-0.070800781	0.031982422	-0.1640625	0	44330	0	0	0
193	194	194	Category E	0	0.21582031	0.77978516	0.1796875	-0.15161133	-0.42724609	0	0	7/11/2017	7	11	2017	10:19:18	37158	0.3	10	19	18	0	0.058105469	3.5513672	-0.14550781	0.14916992	1.013916	4.9587402	0.28369141	0	0	0	0	0	0	0	0	0	1.0351563	0.03515625	0.44628906	0.14550781	0.06640625	-0.23413086	0	44330	0	0	0
194	195	195	Category E	-0.15576172	0.047851563	1.1879883	0.18823242	-0.14233398	-0.42431641	0	0	7/11/2017	7	11	2017	10:19:18	37158	0.4	10	19	18	0	0.058105469	3.5513672	-0.14599609	0.15063477	1.0180664	2.404541	0.19873047	0	0	0	0	0	0	0	0	0	1.0393066	0.039306641	0.28222656	-0.009521484	-0.1027832	0.16967773	0	44330	0	0	0
195	196	196	Category E	0.047851563	0.047851563	0.99584961	0.19091797	-0.13330078	-0.43017578	0	0	7/11/2017	7	11	2017	10:19:18	37158	0.5	10	19	18	0	0.058105469	3.5513672	-0.1472168	0.15307617	1.0187988	0.079833984	0.22290039	0	0	0	0	0	0	0	0	0	1.0407715	0.040771484	0.32348633	0.19506836	-0.10522461	-0.022949219	0	44330	0	0	0
196	197	197	Category E	-0.011962891	0.17993164	0.88793945	0.2019043	-0.13500977	-0.42211914	0	0	7/11/2017	7	11	2017	10:19:18	37158	0.6	10	19	18	0	0.058105469	3.5513672	-0.14697266	0.15454102	1.0183105	0.82983398	0.18945313	0	0	0	0	0	0	0	0	0	1.0405273	0.040527344	0.29101563	0.13500977	0.025146484	-0.13037109	0	44330	0	0	0
197	198	198	Category E	-0.023925781	0.10791016	1.0078125	0.171875	-0.13671875	-0.43359375	0	0	7/11/2017	7	11	2017	10:19:18	37158	0.7	10	19	18	0	0.058105469	3.5513672	-0.14599609	0.15478516	1.0187988	0.44799805	0.13134766	0	0	0	0	0	0	0	0	0	1.0407715	0.040771484	0.18017578	0.12207031	-0.046875	-0.010986328	0	44330	0	0	0
198	199	199	Category E	-0.13183594	0.083984375	1.0197754	0.18432617	-0.13354492	-0.43212891	0	0	7/11/2017	7	11	2017	10:19:18	37158	0.8	10	19	18	0	0.058105469	3.5513672	-0.14306641	0.1550293	1.0183105	0.96899414	0.072021484	0	0	0	0	0	0	0	0	0	1.0400391	0.040039063	0.083984375	0.011230469	-0.071044922	0.001220703	0	44330	0	0	0
199	200	200	Category E	-0.047851563	0.059814453	0.85180664	0.17089844	-0.11987305	-0.43530273	0	0	7/11/2017	7	11	2017	10:19:18	37158	0.9	10	19	18	0	0.058105469	3.5513672	-0.1418457	0.15625	1.0187988	4.3054199	0.21459961	0	0	0	0	0	0	0	0	0	1.0405273	0.040527344	0.35766602	0.093994141	-0.096435547	-0.16699219	0	44330	0	0	0
200	201	201	Category E	0.10791016	0.29980469	0.93579102	0.19189453	-0.11572266	-0.43310547	0	0	7/11/2017	7	11	2017	10:19:19	37159	0	10	19	19	0	0.058105469	3.5513672	-0.14086914	0.15551758	1.0197754	6.2597656	0.29956055	0	0	0	0	0	0	0	0	0	1.0412598	0.041259766	0.47705078	0.2487793	0.14404297	-0.083984375	0	44330	0	0	0
201	202	202	Category E	0.083984375	0.34790039	1.1279297	0.21508789	-0.13574219	-0.41796875	0	0	7/11/2017	7	11	2017	10:19:19	37159	0.1	10	19	19	0	0.058105469	3.5513672	-0.14160156	0.15478516	1.0212402	5.7397461	0.31542969	0	0	0	0	0	0	0	0	0	1.0424805	0.042480469	0.52514648	0.22558594	0.19287109	0.10644531	0	44330	0	0	0
202	203	203	Category E	0.047851563	0.40795898	1.1879883	0.21704102	-0.1340332	-0.41796875	0	0	7/11/2017	7	11	2017	10:19:19	37159	0.2	10	19	19	0	0.058105469	3.5513672	-0.14233398	0.15429688	1.0219727	6.1315918	0.35791016	0	0	0	0	0	0	0	0	0	1.0432129	0.043212891	0.60986328	0.19018555	0.25341797	0.16601563	0	44330	0	0	0
203	204	204	Category E	-0.26391602	0.27587891	0.88793945	0.19921875	-0.11376953	-0.42993164	0	0	7/11/2017	7	11	2017	10:19:19	37159	0.3	10	19	19	0	0.058105469	3.5513672	-0.14306641	0.15478516	1.0214844	7.5405273	0.21679688	0	0	0	0	0	0	0	0	0	1.0429688	0.04296875	0.375	-0.12060547	0.12084961	-0.13354492	0	44330	0	0	0
204	205	205	Category E	0.035888672	0.059814453	1.1037598	0.16723633	-0.12329102	-0.43725586	0	0	7/11/2017	7	11	2017	10:19:19	37159	0.4	10	19	19	0	0.058105469	3.5513672	-0.140625	0.15551758	1.0224609	5.6362305	0.21655273	0	0	0	0	0	0	0	0	0	1.0437012	0.043701172	0.35375977	0.17651367	-0.095703125	0.081054688	0	44330	0	0	0
205	206	206	Category E	-0.083984375	0.059814453	1.0559082	0.21411133	-0.13134766	-0.4206543	0	0	7/11/2017	7	11	2017	10:19:19	37159	0.5	10	19	19	0	0.058105469	3.5513672	-0.140625	0.15722656	1.0224609	2.1010742	0.11743164	0	0	0	0	0	0	0	0	0	1.0439453	0.043945313	0.1875	0.056640625	-0.097412109	0.033203125	0	44330	0	0	0
206	207	207	Category E	-0.14379883	0.2277832	0.89990234	0.18334961	-0.1550293	-0.42651367	0	0	7/11/2017	7	11	2017	10:19:19	37159	0.6	10	19	19	0	0.058105469	3.5513672	-0.14038086	0.15698242	1.0202637	0.49731445	0.13964844	0	0	0	0	0	0	0	0	0	1.0419922	0.041992188	0.19458008	-0.003173828	0.070556641	-0.12036133	0	44330	0	0	0
207	208	208	Category E	-0.19189453	0.095947266	0.91186523	0.16259766	-0.17114258	-0.42993164	0	0	7/11/2017	7	11	2017	10:19:19	37159	0.7	10	19	19	0	0.058105469	3.5513672	-0.140625	0.15991211	1.0209961	1.2421875	0.13647461	0	0	0	0	0	0	0	0	0	1.0429688	0.04296875	0.22412109	-0.051025391	-0.063964844	-0.10913086	0	44330	0	0	0
208	209	209	Category E	-0.095947266	0.16796875	0.89990234	0.12939453	-0.16650391	-0.43188477	0	0	7/11/2017	7	11	2017	10:19:19	37159	0.8	10	19	19	0	0.058105469	3.5513672	-0.14086914	0.16162109	1.0195313	1.751709	0.12792969	0	0	0	0	0	0	0	0	0	1.0419922	0.041992188	0.17089844	0.044921875	0.006103516	-0.11962891	0	44330	0	0	0
209	210	210	Category E	-0.095947266	0.19189453	0.94799805	0.16894531	-0.19311523	-0.41064453	0	0	7/11/2017	7	11	2017	10:19:19	37159	0.9	10	19	19	0	0.058105469	3.5513672	-0.13818359	0.16186523	1.0205078	0.10327148	0.089111328	0	0	0	0	0	0	0	0	0	1.0424805	0.042480469	0.14477539	0.042236328	0.029785156	-0.072509766	0	44330	0	0	0
210	211	211	Category E	-0.023925781	0.25195313	1.0917969	0.19018555	-0.18676758	-0.40844727	0	0	7/11/2017	7	11	2017	10:19:20	37160	0	10	19	20	0	0.058105469	3.5513672	-0.13378906	0.1640625	1.0202637	1.1875	0.15771484	0	0	0	0	0	0	0	0	0	1.0419922	0.041992188	0.26928711	0.10986328	0.087646484	0.071289063	0	44330	0	0	0
211	212	212	Category E	-0.21582031	0.2277832	1.1518555	0.19946289	-0.17211914	-0.40917969	0	0	7/11/2017	7	11	2017	10:19:20	37160	0.1	10	19	20	0	0.058105469	3.5513672	-0.13452148	0.16210938	1.0231934	0.68310547	0.16552734	0	0	0	0	0	0	0	0	0	1.0446777	0.044677734	0.27514648	-0.081054688	0.065429688	0.12841797	0	44330	0	0	0
212	213	213	Category E	-0.083984375	0.047851563	0.80395508	0.17529297	-0.171875	-0.41625977	0	0	7/11/2017	7	11	2017	10:19:20	37160	0.2	10	19	20	0	0.058105469	3.5513672	-0.13183594	0.16259766	1.0175781	0.47680664	0.24731445	0	0	0	0	0	0	0	0	0	1.0390625	0.0390625	0.37670898	0.047851563	-0.11474609	-0.21362305	0	44330	0	0	0
213	214	214	Category E	-0.071777344	0.095947266	0.97192383	0.18823242	-0.18847656	-0.4074707	0	0	7/11/2017	7	11	2017	10:19:20	37160	0.3	10	19	20	0	0.058105469	3.5513672	-0.13305664	0.16162109	1.017334	2.6328125	0.10083008	0	0	0	0	0	0	0	0	0	1.0388184	0.038818359	0.17260742	0.061279297	-0.065673828	-0.045410156	0	44330	0	0	0
214	215	215	Category E	-0.083984375	0.083984375	1.2358398	0.20532227	-0.18481445	-0.40307617	0	0	7/11/2017	7	11	2017	10:19:20	37160	0.4	10	19	20	0	0.058105469	3.5513672	-0.13256836	0.15991211	1.0131836	2.9047852	0.23999023	0	0	0	0	0	0	0	0	0	1.0344238	0.034423828	0.34716797	0.048583984	-0.075927734	0.22241211	0	44330	0	0	0
215	216	216	Category E	-0.31176758	0.083984375	1.0197754	0.19189453	-0.20654297	-0.3984375	0	0	7/11/2017	7	11	2017	10:19:20	37160	0.5	10	19	20	0	0.058105469	3.5513672	-0.13012695	0.16333008	1.0148926	0.14746094	0.19824219	0	0	0	0	0	0	0	0	0	1.0361328	0.036132813	0.26586914	-0.18139648	-0.079345703	0.004638672	0	44330	0	0	0
216	217	217	Category E	-0.13183594	0.21582031	0.81591797	0.13037109	-0.20751953	-0.41503906	0	0	7/11/2017	7	11	2017	10:19:20	37160	0.6	10	19	20	0	0.058105469	3.5513672	-0.13061523	0.16308594	1.0114746	2.0786133	0.20263672	0	0	0	0	0	0	0	0	0	1.032959	0.032958984	0.24926758	-0.000976563	0.052490234	-0.19555664	0	44330	0	0	0
217	218	218	Category E	-0.15576172	0.29980469	1.1398926	0.16162109	-0.20629883	-0.40771484	0	0	7/11/2017	7	11	2017	10:19:20	37160	0.7	10	19	20	0	0.058105469	3.5513672	-0.12915039	0.16601563	1.0097656	0.39404297	0.18798828	0	0	0	0	0	0	0	0	0	1.0314941	0.031494141	0.28979492	-0.026367188	0.13354492	0.12988281	0	44330	0	0	0
218	219	219	Category E	-0.21582031	0.071777344	1.0319824	0.21459961	-0.17871094	-0.40307617	0	0	7/11/2017	7	11	2017	10:19:20	37160	0.8	10	19	20	0	0.058105469	3.5513672	-0.12939453	0.16577148	1.0112305	2.0666504	0.12915039	0	0	0	0	0	0	0	0	0	1.032959	0.032958984	0.20092773	-0.086181641	-0.093994141	0.020507813	0	44330	0	0	0
219	220	220	Category E	-0.47998047	0.17993164	1.0078125	0.18579102	-0.16918945	-0.41943359	0	0	7/11/2017	7	11	2017	10:19:20	37160	0.9	10	19	20	0	0.058105469	3.5513672	-0.12695313	0.16723633	1.0126953	2.8598633	0.35302734	0	0	0	0	0	0	0	0	0	1.0341797	0.034179688	0.37036133	-0.3527832	0.012451172	-0.004882813	0	44330	0	0	0
220	221	221	Category E	-0.023925781	0.19189453	1.1638184	0.19799805	-0.16308594	-0.4152832	0	0	7/11/2017	7	11	2017	10:19:21	37161	0	10	19	21	0	0.057861328	3.5465332	-0.12670898	0.16552734	1.0114746	4.0317383	0.18554688	0	0	0	0	0	0	0	0	0	1.0327148	0.032714844	0.28125	0.1027832	0.026123047	0.15209961	0	44330	0	0	0
221	222	222	Category E	-0.16796875	0.035888672	1.1037598	0.2043457	-0.13989258	-0.41796875	0	0	7/11/2017	7	11	2017	10:19:21	37161	0.1	10	19	21	0	0.057861328	3.5465332	-0.12670898	0.16455078	1.0129395	6.6828613	0.1628418	0	0	0	0	0	0	0	0	0	1.0339355	0.033935547	0.26049805	-0.041015625	-0.12866211	0.090576172	0	44330	0	0	0
222	223	223	Category E	-0.21582031	0.15576172	0.99584961	0.21240234	-0.16748047	-0.4050293	0	0	7/11/2017	7	11	2017	10:19:21	37161	0.2	10	19	21	0	0.057861328	3.5465332	-0.12719727	0.16430664	1.0136719	8.1223145	0.090576172	0	0	0	0	0	0	0	0	0	1.0349121	0.034912109	0.11523438	-0.088378906	-0.008544922	-0.017822266	0	44330	0	0	0
223	224	224	Category E	-0.14379883	0.095947266	0.97192383	0.16699219	-0.1652832	-0.42651367	0	0	7/11/2017	7	11	2017	10:19:21	37161	0.3	10	19	21	0	0.057861328	3.5465332	-0.12475586	0.16381836	1.0148926	5.5300293	0.082519531	0	0	0	0	0	0	0	0	0	1.0354004	0.035400391	0.12988281	-0.018798828	-0.067871094	-0.04296875	0	44330	0	0	0
224	225	225	Category E	-0.10791016	0.15576172	1.1518555	0.17944336	-0.16381836	-0.42260742	0	0	7/11/2017	7	11	2017	10:19:21	37161	0.4	10	19	21	0	0.057861328	3.5465332	-0.12426758	0.16357422	1.0141602	2.8295898	0.13867188	0	0	0	0	0	0	0	0	0	1.0349121	0.034912109	0.16186523	0.016357422	-0.0078125	0.13745117	0	44330	0	0	0
225	226	226	Category E	-0.023925781	0.21582031	0.94799805	0.17529297	-0.17138672	-0.4206543	0	0	7/11/2017	7	11	2017	10:19:21	37161	0.5	10	19	21	0	0.057861328	3.5465332	-0.12402344	0.1640625	1.0134277	3.7041016	0.13037109	0	0	0	0	0	0	0	0	0	1.0341797	0.034179688	0.2175293	0.10009766	0.051513672	-0.065429688	0	44330	0	0	0
226	227	227	Category E	0.011962891	0.20385742	1.0678711	0.2175293	-0.15893555	-0.41113281	0	0	7/11/2017	7	11	2017	10:19:21	37161	0.6	10	19	21	0	0.057861328	3.5465332	-0.12402344	0.16577148	1.0136719	3.3879395	0.15112305	0	0	0	0	0	0	0	0	0	1.0344238	0.034423828	0.22827148	0.13598633	0.037841797	0.053955078	0	44330	0	0	0
227	228	228	Category E	-0.29980469	0.11987305	1.079834	0.21582031	-0.1262207	-0.4206543	0	0	7/11/2017	7	11	2017	10:19:21	37161	0.7	10	19	21	0	0.057861328	3.5465332	-0.12353516	0.16674805	1.0131836	0.88720703	0.1940918	0	0	0	0	0	0	0	0	0	1.0341797	0.034179688	0.28955078	-0.17602539	-0.046875	0.06640625	0	44330	0	0	0
228	229	229	Category E	0.035888672	0.16796875	0.82788086	0.17919922	-0.12426758	-0.43798828	0	0	7/11/2017	7	11	2017	10:19:21	37161	0.8	10	19	21	0	0.057861328	3.5465332	-0.12280273	0.16674805	1.0117188	0.079345703	0.24291992	0	0	0	0	0	0	0	0	0	1.0327148	0.032714844	0.34375	0.15869141	0.000976563	-0.18383789	0	44330	0	0	0
229	230	230	Category E	-0.083984375	0.10791016	1.1037598	0.24536133	-0.12915039	-0.40722656	0	0	7/11/2017	7	11	2017	10:19:21	37161	0.9	10	19	21	0	0.057861328	3.5465332	-0.1237793	0.16723633	1.012207	2.1213379	0.1159668	0	0	0	0	0	0	0	0	0	1.0332031	0.033203125	0.19067383	0.039794922	-0.059326172	0.091552734	0	44330	0	0	0
230	231	231	Category E	0.023925781	0.13183594	1.1638184	0.23510742	-0.1171875	-0.41845703	0	0	7/11/2017	7	11	2017	10:19:22	37162	0	10	19	22	0	0.057861328	3.5465332	-0.12231445	0.16674805	1.0087891	3.7197266	0.21582031	0	0	0	0	0	0	0	0	0	1.0297852	0.029785156	0.33618164	0.14624023	-0.034912109	0.15478516	0	44330	0	0	0
231	232	232	Category E	-0.27587891	0.14379883	0.98388672	0.23339844	-0.13867188	-0.40649414	0	0	7/11/2017	7	11	2017	10:19:22	37162	0.1	10	19	22	0	0.057861328	3.5465332	-0.12207031	0.16479492	1.0083008	1.6064453	0.15673828	0	0	0	0	0	0	0	0	0	1.0288086	0.028808594	0.19897461	-0.15356445	-0.020996094	-0.024414063	0	44330	0	0	0
232	233	233	Category E	-0.059814453	0.14379883	0.85180664	0.18066406	-0.12963867	-0.4375	0	0	7/11/2017	7	11	2017	10:19:22	37162	0.2	10	19	22	0	0.057861328	3.5465332	-0.12011719	0.16552734	1.0073242	0.68945313	0.16821289	0	0	0	0	0	0	0	0	0	1.027832	0.027832031	0.23779297	0.060302734	-0.021728516	-0.15551758	0	44330	0	0	0
233	234	234	Category E	-0.047851563	0.17993164	1.355957	0.16796875	-0.12475586	-0.44042969	0	0	7/11/2017	7	11	2017	10:19:22	37162	0.3	10	19	22	0	0.057861328	3.5465332	-0.11938477	0.16577148	1.0090332	2.2380371	0.35424805	0	0	0	0	0	0	0	0	0	1.029541	0.029541016	0.43237305	0.071533203	0.013916016	0.34667969	0	44330	0	0	0
234	235	235	Category E	-0.095947266	0.23999023	1.0917969	0.16503906	-0.11474609	-0.43945313	0	0	7/11/2017	7	11	2017	10:19:22	37162	0.4	10	19	22	0	0.057861328	3.5465332	-0.12109375	0.1652832	1.0119629	3.0236816	0.11206055	0	0	0	0	0	0	0	0	0	1.0324707	0.032470703	0.17944336	0.025146484	0.074462891	0.079589844	0	44330	0	0	0
235	236	236	Category E	0.023925781	0.16796875	0.99584961	0.16040039	-0.10375977	-0.45043945	0	0	7/11/2017	7	11	2017	10:19:22	37162	0.5	10	19	22	0	0.057861328	3.5465332	-0.12109375	0.16674805	1.0097656	1.3005371	0.14575195	0	0	0	0	0	0	0	0	0	1.0305176	0.030517578	0.15991211	0.14501953	0.000976563	-0.013916016	0	44330	0	0	0
236	237	237	Category E	-0.035888672	0.17993164	0.92382813	0.14501953	-0.085205078	-0.45922852	0	0	7/11/2017	7	11	2017	10:19:22	37162	0.6	10	19	22	0	0.057861328	3.5465332	-0.1237793	0.16845703	1.0097656	1.2854004	0.12353516	0	0	0	0	0	0	0	0	0	1.03125	0.03125	0.18530273	0.087890625	0.011230469	-0.0859375	0	44330	0	0	0
237	238	238	Category E	-0.023925781	0.20385742	0.99584961	0.12768555	-0.073730469	-0.46020508	0	0	7/11/2017	7	11	2017	10:19:22	37162	0.7	10	19	22	0	0.057861328	3.5465332	-0.12548828	0.16845703	1.0109863	3.8518066	0.10864258	0	0	0	0	0	0	0	0	0	1.0327148	0.032714844	0.15209961	0.1015625	0.03515625	-0.015136719	0	44330	0	0	0
238	239	239	Category L	-0.16796875	0.19189453	1.0078125	0.24536133	-0.069335938	-0.41796875	0	0	7/11/2017	7	11	2017	10:24:06	37446	0.6	10	24	6	0	0.05859375	3.4933594	-0.12744141	0.16894531	1.0107422	5.8095703	0.046386719	0	0	0	0	0	0	0	0	0	1.0327148	0.032714844	0.066162109	-0.040283203	0.022705078	-0.002929688	0	44330	0	0	0
239	240	240	Category L	-0.15576172	0.17993164	0.99584961	0.24707031	-0.072509766	-0.41479492	0	0	7/11/2017	7	11	2017	10:24:06	37446	0.7	10	24	6	0	0.05859375	3.491748	-0.12792969	0.16992188	1.010498	6.8977051	0.032958984	0	0	0	0	0	0	0	0	0	1.0327148	0.032714844	0.052246094	-0.027587891	0.009765625	-0.014648438	0	44330	0	0	0
240	241	241	Category L	-0.14379883	0.16796875	1.0078125	0.24609375	-0.064941406	-0.41699219	0	0	7/11/2017	7	11	2017	10:24:06	37446	0.8	10	24	6	0	0.05859375	3.491748	-0.12915039	0.17138672	1.0119629	7.2819824	0.015380859	0	0	0	0	0	0	0	0	0	1.034668	0.034667969	0.022216797	-0.014404297	-0.003417969	-0.004150391	0	44330	0	0	0
241	242	242	Category L	-0.13183594	0.16796875	0.99584961	0.24047852	-0.066894531	-0.42089844	0	0	7/11/2017	7	11	2017	10:24:06	37446	0.9	10	24	6	0	0.05859375	3.491748	-0.13232422	0.16992188	1.0126953	10.221436	0.016845703	0	0	0	0	0	0	0	0	0	1.0354004	0.035400391	0.01953125	0.000488281	-0.001953125	-0.016845703	0	44330	0	0	0
242	243	243	Category L	-0.15576172	0.17993164	0.99584961	0.2434082	-0.066650391	-0.41699219	0	0	7/11/2017	7	11	2017	10:24:07	37447	0	10	24	7	0	0.05859375	3.491748	-0.13500977	0.16796875	1.0109863	12.329346	0.028320313	0	0	0	0	0	0	0	0	0	1.0336914	0.033691406	0.047851563	-0.020507813	0.01171875	-0.015136719	0	44330	0	0	0
243	244	244	Category L	-0.16796875	0.17993164	0.98388672	0.24267578	-0.071533203	-0.41894531	0	0	7/11/2017	7	11	2017	10:24:07	37447	0.1	10	24	7	0	0.05859375	3.491748	-0.13720703	0.1652832	1.0085449	13.281982	0.041992188	0	0	0	0	0	0	0	0	0	1.03125	0.03125	0.069824219	-0.030517578	0.014404297	-0.024658203	0	44330	0	0	0
244	245	245	Category L	-0.15576172	0.15576172	1.0197754	0.24584961	-0.066162109	-0.41772461	0	0	7/11/2017	7	11	2017	10:24:07	37447	0.2	10	24	7	0	0.05859375	3.491748	-0.13574219	0.1640625	1.0097656	14.408936	0.023681641	0	0	0	0	0	0	0	0	0	1.0319824	0.031982422	0.038085938	-0.019775391	-0.008300781	0.009765625	0	44330	0	0	0
245	246	246	Category L	-0.15576172	0.15576172	1.0078125	0.2434082	-0.069824219	-0.41894531	0	0	7/11/2017	7	11	2017	10:24:07	37447	0.3	10	24	7	0	0.05859375	3.491748	-0.13793945	0.1652832	1.0085449	15.572998	0.020019531	0	0	0	0	0	0	0	0	0	1.03125	0.03125	0.028076172	-0.017578125	-0.009521484	-0.000732422	0	44330	0	0	0
246	247	247	Category L	-0.14379883	0.14379883	0.98388672	0.23510742	-0.066894531	-0.421875	0	0	7/11/2017	7	11	2017	10:24:07	37447	0.4	10	24	7	0	0.05859375	3.491748	-0.13842773	0.16650391	1.0078125	15.682861	0.033447266	0	0	0	0	0	0	0	0	0	1.0310059	0.031005859	0.052001953	-0.005126953	-0.022705078	-0.023925781	0	44330	0	0	0
247	248	248	Category L	-0.14379883	0.17993164	1.0078125	0.24536133	-0.069335938	-0.42114258	0	0	7/11/2017	7	11	2017	10:24:07	37447	0.5	10	24	7	0	0.05859375	3.491748	-0.13818359	0.16577148	1.0092773	13.873047	0.014892578	0	0	0	0	0	0	0	0	0	1.0319824	0.031982422	0.020996094	-0.005371094	0.013916016	-0.001464844	0	44330	0	0	0
248	249	249	Category L	-0.14379883	0.19189453	0.98388672	0.24169922	-0.069335938	-0.42211914	0	0	7/11/2017	7	11	2017	10:24:07	37447	0.6	10	24	7	0	0.05859375	3.491748	-0.13769531	0.16674805	1.0100098	12.092773	0.036621094	0	0	0	0	0	0	0	0	0	1.032959	0.032958984	0.057128906	-0.005859375	0.024902344	-0.026123047	0	44330	0	0	0
249	250	250	Category L	-0.15576172	0.15576172	1.0078125	0.24291992	-0.064453125	-0.41894531	0	0	7/11/2017	7	11	2017	10:24:07	37447	0.7	10	24	7	0	0.05859375	3.491748	-0.13867188	0.16674805	1.0112305	9.578125	0.020507813	0	0	0	0	0	0	0	0	0	1.0344238	0.034423828	0.031494141	-0.016845703	-0.010986328	-0.003417969	0	44330	0	0	0
250	251	251	Category L	-0.15576172	0.13183594	0.97192383	0.24145508	-0.064453125	-0.42089844	0	0	7/11/2017	7	11	2017	10:24:07	37447	0.8	10	24	7	0	0.05859375	3.491748	-0.1394043	0.16674805	1.012207	6.7836914	0.055664063	0	0	0	0	0	0	0	0	0	1.0354004	0.035400391	0.091552734	-0.016113281	-0.034912109	-0.040283203	0	44330	0	0	0
251	252	252	Category L	-0.13183594	0.15576172	0.99584961	0.24511719	-0.0703125	-0.41992188	0	0	7/11/2017	7	11	2017	10:24:07	37447	0.9	10	24	7	0	0.05859375	3.491748	-0.140625	0.16577148	1.0112305	4.2280273	0.020507813	0	0	0	0	0	0	0	0	0	1.0344238	0.034423828	0.034423828	0.008789063	-0.010009766	-0.015380859	0	44330	0	0	0
252	253	253	Category L	-0.16796875	0.16796875	0.98388672	0.24047852	-0.066894531	-0.41967773	0	0	7/11/2017	7	11	2017	10:24:08	37448	0	10	24	8	0	0.05859375	3.491748	-0.13989258	0.16503906	1.0095215	2.6352539	0.037841797	0	0	0	0	0	0	0	0	0	1.0324707	0.032470703	0.056396484	-0.027832031	0.002685547	-0.025634766	0	44330	0	0	0
253	254	254	Category L	-0.17993164	0.17993164	1.0078125	0.23706055	-0.068847656	-0.41894531	0	0	7/11/2017	7	11	2017	10:24:08	37448	0.1	10	24	8	0	0.05859375	3.491748	-0.14038086	0.16650391	1.0117188	1.4348145	0.041748047	0	0	0	0	0	0	0	0	0	1.0349121	0.034912109	0.056640625	-0.039306641	0.013183594	-0.00390625	0	44330	0	0	0
254	255	255	Category L	-0.14379883	0.16796875	0.98388672	0.24511719	-0.0703125	-0.41796875	0	0	7/11/2017	7	11	2017	10:24:08	37448	0.2	10	24	8	0	0.05859375	3.491748	-0.14111328	0.16723633	1.012207	0.26196289	0.028564453	0	0	0	0	0	0	0	0	0	1.0356445	0.035644531	0.031494141	-0.002441406	0.000488281	-0.028320313	0	44330	0	0	0
255	256	256	Category L	-0.14379883	0.19189453	1.0078125	0.24047852	-0.069335938	-0.42089844	0	0	7/11/2017	7	11	2017	10:24:08	37448	0.3	10	24	8	0	0.05859375	3.491748	-0.1418457	0.16845703	1.0090332	0.3605957	0.0234375	0	0	0	0	0	0	0	0	0	1.0327148	0.032714844	0.026611328	-0.001708984	0.023193359	-0.001220703	0	44330	0	0	0
256	257	257	Category L	-0.14379883	0.15576172	1.0078125	0.24316406	-0.064208984	-0.42211914	0	0	7/11/2017	7	11	2017	10:24:08	37448	0.4	10	24	8	0	0.05859375	3.491748	-0.13989258	0.16967773	1.0087891	0.47729492	0.014404297	0	0	0	0	0	0	0	0	0	1.0324707	0.032470703	0.018798828	-0.003662109	-0.013916016	-0.000976563	0	44330	0	0	0
257	258	258	Category L	-0.16796875	0.17993164	1.0197754	0.24707031	-0.072753906	-0.42114258	0	0	7/11/2017	7	11	2017	10:24:08	37448	0.5	10	24	8	0	0.05859375	3.491748	-0.13989258	0.16943359	1.0109863	0.35424805	0.031005859	0	0	0	0	0	0	0	0	0	1.0344238	0.034423828	0.047119141	-0.027832031	0.010253906	0.008544922	0	44330	0	0	0
258	259	259	Category L	-0.16796875	0.16796875	0.98388672	0.23876953	-0.067626953	-0.42114258	0	0	7/11/2017	7	11	2017	10:24:08	37448	0.6	10	24	8	0	0.05859375	3.491748	-0.13989258	0.16772461	1.0090332	0.42382813	0.037597656	0	0	0	0	0	0	0	0	0	1.0324707	0.032470703	0.053222656	-0.027832031	0	-0.025146484	0	44330	0	0	0
259	260	260	Category L	-0.17993164	0.14379883	0.99584961	0.23925781	-0.073974609	-0.41796875	0	0	7/11/2017	7	11	2017	10:24:08	37448	0.7	10	24	8	0	0.05859375	3.491748	-0.13916016	0.16918945	1.0090332	0.43603516	0.049560547	0	0	0	0	0	0	0	0	0	1.0327148	0.032714844	0.079345703	-0.040527344	-0.025390625	-0.013183594	0	44330	0	0	0
260	261	261	Category L	-0.17993164	0.17993164	0.99584961	0.24316406	-0.069335938	-0.42114258	0	0	7/11/2017	7	11	2017	10:24:08	37448	0.8	10	24	8	0	0.05859375	3.491748	-0.13549805	0.16894531	1.0092773	0.42382813	0.047607422	0	0	0	0	0	0	0	0	0	1.0324707	0.032470703	0.068603516	-0.044189453	0.010742188	-0.013427734	0	44330	0	0	0
261	262	262	Category L	-0.14379883	0.19189453	1.0197754	0.24414063	-0.069580078	-0.41894531	0	0	7/11/2017	7	11	2017	10:24:08	37448	0.9	10	24	8	0	0.05859375	3.491748	-0.13720703	0.16894531	1.0073242	0.6340332	0.026611328	0	0	0	0	0	0	0	0	0	1.0305176	0.030517578	0.041503906	-0.006347656	0.022705078	0.012207031	0	44330	0	0	0
262	263	263	Category L	-0.13183594	0.16796875	1.0197754	0.24316406	-0.067626953	-0.41577148	0	0	7/11/2017	7	11	2017	10:24:09	37449	0	10	24	9	0	0.05859375	3.491748	-0.13647461	0.17041016	1.0061035	1.0612793	0.014404297	0	0	0	0	0	0	0	0	0	1.029541	0.029541016	0.020751953	0.004638672	-0.002441406	0.013427734	0	44330	0	0	0
263	264	264	Category L	-0.14379883	0.17993164	0.98388672	0.24389648	-0.074707031	-0.41894531	0	0	7/11/2017	7	11	2017	10:24:09	37449	0.1	10	24	9	0	0.05859375	3.491748	-0.13525391	0.17089844	1.0061035	1.3825684	0.025390625	0	0	0	0	0	0	0	0	0	1.0292969	0.029296875	0.039794922	-0.008300781	0.009033203	-0.022216797	0	44330	0	0	0
264	265	265	Category L	-0.14379883	0.17993164	1.0078125	0.23925781	-0.074462891	-0.42114258	0	0	7/11/2017	7	11	2017	10:24:09	37449	0.2	10	24	9	0	0.05859375	3.491748	-0.13525391	0.17138672	1.0063477	1.3918457	0.011962891	0	0	0	0	0	0	0	0	0	1.0297852	0.029785156	0.018066406	-0.008300781	0.008300781	0.001220703	0	44330	0	0	0
265	266	266	Category L	-0.15576172	0.19189453	0.99584961	0.24560547	-0.072509766	-0.41894531	0	0	7/11/2017	7	11	2017	10:24:09	37449	0.3	10	24	9	0	0.05859375	3.491748	-0.13525391	0.171875	1.0048828	1.1418457	0.029785156	0	0	0	0	0	0	0	0	0	1.0283203	0.028320313	0.049316406	-0.020263672	0.019775391	-0.009033203	0	44330	0	0	0
266	267	267	Category L	-0.15576172	0.17993164	0.98388672	0.23828125	-0.074951172	-0.42211914	0	0	7/11/2017	7	11	2017	10:24:09	37449	0.4	10	24	9	0	0.05859375	3.491748	-0.13720703	0.17138672	1.0053711	0.90893555	0.029541016	0	0	0	0	0	0	0	0	0	1.0290527	0.029052734	0.048339844	-0.018310547	0.008300781	-0.021484375	0	44330	0	0	0
267	268	268	Category L	-0.16796875	0.16796875	0.99584961	0.24072266	-0.068359375	-0.41894531	0	0	7/11/2017	7	11	2017	10:24:09	37449	0.5	10	24	9	0	0.05859375	3.491748	-0.13891602	0.17114258	1.0048828	0.91088867	0.030273438	0	0	0	0	0	0	0	0	0	1.0288086	0.028808594	0.041259766	-0.028808594	-0.003173828	-0.009033203	0	44330	0	0	0
268	269	269	Category L	-0.15576172	0.16796875	0.99584961	0.24194336	-0.073486328	-0.41992188	0	0	7/11/2017	7	11	2017	10:24:09	37449	0.6	10	24	9	0	0.05859375	3.491748	-0.13720703	0.171875	1.0039063	0.87329102	0.020507813	0	0	0	0	0	0	0	0	0	1.027832	0.027832031	0.030517578	-0.018310547	-0.00390625	-0.008056641	0	44330	0	0	0
269	270	270	Category L	-0.14379883	0.15576172	1.0197754	0.2409668	-0.071289063	-0.41918945	0	0	7/11/2017	7	11	2017	10:24:09	37449	0.7	10	24	9	0	0.05859375	3.491748	-0.13916016	0.17163086	1.0063477	0.78271484	0.021240234	0	0	0	0	0	0	0	0	0	1.0302734	0.030273438	0.033691406	-0.004394531	-0.015869141	0.013427734	0	44330	0	0	0
270	271	271	Category L	-0.14379883	0.16796875	1.0197754	0.24023438	-0.072265625	-0.42114258	0	0	7/11/2017	7	11	2017	10:24:09	37449	0.8	10	24	9	0	0.05859375	3.491748	-0.13964844	0.17236328	1.0048828	0.67700195	0.015869141	0	0	0	0	0	0	0	0	0	1.0290527	0.029052734	0.023193359	-0.00390625	-0.004394531	0.014648438	0	44330	0	0	0
271	272	272	Category L	-0.13183594	0.16796875	1.0078125	0.23828125	-0.069824219	-0.42114258	0	0	7/11/2017	7	11	2017	10:24:09	37449	0.9	10	24	9	0	0.05859375	3.491748	-0.14111328	0.1730957	1.0026855	0.64526367	0.01171875	0	0	0	0	0	0	0	0	0	1.0273438	0.02734375	0.01953125	0.009277344	-0.005126953	0.004882813	0	44330	0	0	0
272	273	273	Category L	-0.14379883	0.19189453	0.99584961	0.24023438	-0.074951172	-0.42407227	0	0	7/11/2017	7	11	2017	10:24:10	37450	0	10	24	10	0	0.05859375	3.491748	-0.1394043	0.17358398	1.0031738	0.54003906	0.020019531	0	0	0	0	0	0	0	0	0	1.0275879	0.027587891	0.029785156	-0.004150391	0.018066406	-0.007324219	0	44330	0	0	0
273	274	274	Category L	-0.14379883	0.17993164	1.0078125	0.23657227	-0.072998047	-0.4230957	0	0	7/11/2017	7	11	2017	10:24:10	37450	0.1	10	24	10	0	0.05859375	3.491748	-0.14013672	0.17431641	1.005127	0.20678711	0.006835938	0	0	0	0	0	0	0	0	0	1.0297852	0.029785156	0.011474609	-0.003417969	0.005371094	0.002441406	0	44330	0	0	0
274	275	275	Category L	-0.15576172	0.17993164	1.0078125	0.23706055	-0.068115234	-0.42211914	0	0	7/11/2017	7	11	2017	10:24:10	37450	0.2	10	24	10	0	0.05859375	3.491748	-0.14135742	0.17431641	1.0007324	0.072753906	0.016601563	0	0	0	0	0	0	0	0	0	1.0256348	0.025634766	0.026611328	-0.014160156	0.005371094	0.006835938	0	44330	0	0	0
275	276	276	Category L	-0.15576172	0.17993164	1.0078125	0.24462891	-0.072265625	-0.41894531	0	0	7/11/2017	7	11	2017	10:24:10	37450	0.3	10	24	10	0	0.05859375	3.491748	-0.1418457	0.17382813	0.99975586	0.21459961	0.016845703	0	0	0	0	0	0	0	0	0	1.0246582	0.024658203	0.027587891	-0.013671875	0.005859375	0.0078125	0	44330	0	0	0
276	277	277	Category L	-0.16796875	0.17993164	0.98388672	0.23632813	-0.065673828	-0.4230957	0	0	7/11/2017	7	11	2017	10:24:10	37450	0.4	10	24	10	0	0.05859375	3.491748	-0.14379883	0.17382813	1	0.44384766	0.029541016	0	0	0	0	0	0	0	0	0	1.0251465	0.025146484	0.046142578	-0.023925781	0.005859375	-0.016113281	0	44330	0	0	0
277	278	278	Category L	-0.16796875	0.14379883	0.98388672	0.2421875	-0.063476563	-0.41894531	0	0	7/11/2017	7	11	2017	10:24:10	37450	0.5	10	24	10	0	0.057861328	3.5465332	-0.14453125	0.17407227	1.0007324	0.5612793	0.041748047	0	0	0	0	0	0	0	0	0	1.026123	0.026123047	0.070556641	-0.023193359	-0.030273438	-0.016845703	0	44330	0	0	0
278	279	279	Category L	-0.16796875	0.16796875	1.0078125	0.24023438	-0.074707031	-0.41894531	0	0	7/11/2017	7	11	2017	10:24:10	37450	0.6	10	24	10	0	0.057861328	3.5465332	-0.14624023	0.17382813	1.0007324	0.41503906	0.0234375	0	0	0	0	0	0	0	0	0	1.0263672	0.026367188	0.034667969	-0.021728516	-0.005859375	0.006835938	0	44330	0	0	0
279	280	280	Category L	-0.15576172	0.16796875	0.97192383	0.23828125	-0.0703125	-0.42138672	0	0	7/11/2017	7	11	2017	10:24:10	37450	0.7	10	24	10	0	0.057861328	3.5465332	-0.14599609	0.17382813	1.0007324	0.12280273	0.031005859	0	0	0	0	0	0	0	0	0	1.0263672	0.026367188	0.044433594	-0.009521484	-0.005859375	-0.028808594	0	44330	0	0	0
280	281	281	Category L	-0.14379883	0.17993164	0.98388672	0.2409668	-0.075683594	-0.42211914	0	0	7/11/2017	7	11	2017	10:24:10	37450	0.8	10	24	10	0	0.057861328	3.5465332	-0.14575195	0.17382813	1.0009766	0.10888672	0.018310547	0	0	0	0	0	0	0	0	0	1.0263672	0.026367188	0.025146484	0.001953125	0.005859375	-0.017089844	0	44330	0	0	0
281	282	282	Category L	-0.11987305	0.19189453	0.99584961	0.23339844	-0.067138672	-0.41894531	0	0	7/11/2017	7	11	2017	10:24:10	37450	0.9	10	24	10	0	0.057861328	3.5465332	-0.14575195	0.17407227	1.0007324	0.33007813	0.031738281	0	0	0	0	0	0	0	0	0	1.0263672	0.026367188	0.048828125	0.025878906	0.017578125	-0.004882813	0	44330	0	0	0
282	283	283	Category L	-0.14379883	0.19189453	0.99584961	0.23632813	-0.069824219	-0.42236328	0	0	7/11/2017	7	11	2017	10:24:11	37451	0	10	24	11	0	0.057861328	3.5465332	-0.14575195	0.17431641	1.0009766	0.5246582	0.018310547	0	0	0	0	0	0	0	0	0	1.0263672	0.026367188	0.024658203	0.001953125	0.017333984	-0.005126953	0	44330	0	0	0
283	284	284	Category L	-0.13183594	0.17993164	0.98388672	0.24462891	-0.078125	-0.42431641	0	0	7/11/2017	7	11	2017	10:24:11	37451	0.1	10	24	11	0	0.057861328	3.5465332	-0.14501953	0.17431641	1.0012207	0.47924805	0.022460938	0	0	0	0	0	0	0	0	0	1.0266113	0.026611328	0.035888672	0.013183594	0.005371094	-0.017333984	0	44330	0	0	0
284	285	285	Category L	-0.15576172	0.16796875	0.99584961	0.23535156	-0.067382813	-0.41992188	0	0	7/11/2017	7	11	2017	10:24:11	37451	0.2	10	24	11	0	0.057861328	3.5465332	-0.14428711	0.17456055	1.0014648	0.36743164	0.014160156	0	0	0	0	0	0	0	0	0	1.0268555	0.026855469	0.023681641	-0.011230469	-0.006591797	-0.005615234	0	44330	0	0	0
285	286	286	Category L	-0.11987305	0.15576172	1.0078125	0.2434082	-0.071777344	-0.41992188	0	0	7/11/2017	7	11	2017	10:24:11	37451	0.3	10	24	11	0	0.057861328	3.5465332	-0.14404297	0.17480469	1.0012207	0.36669922	0.031494141	0	0	0	0	0	0	0	0	0	1.0266113	0.026611328	0.049804688	0.024169922	-0.019042969	0.006347656	0	44330	0	0	0
286	287	287	Category L	-0.11987305	0.16796875	1.0078125	0.2434082	-0.070068359	-0.41992188	0	0	7/11/2017	7	11	2017	10:24:11	37451	0.4	10	24	11	0	0.057861328	3.5465332	-0.14379883	0.17504883	1.0014648	0.3828125	0.025634766	0	0	0	0	0	0	0	0	0	1.0268555	0.026855469	0.037353516	0.023925781	-0.007080078	0.006103516	0	44330	0	0	0
287	288	288	Category L	-0.15576172	0.16796875	0.97192383	0.24072266	-0.072509766	-0.42211914	0	0	7/11/2017	7	11	2017	10:24:11	37451	0.5	10	24	11	0	0.057861328	3.5465332	-0.14379883	0.17578125	1.0014648	0.40527344	0.032958984	0	0	0	0	0	0	0	0	0	1.0270996	0.027099609	0.049316406	-0.01171875	-0.0078125	-0.029541016	0	44330	0	0	0
288	289	289	Category L	-0.16796875	0.16796875	1.0078125	0.23803711	-0.069091797	-0.4230957	0	0	7/11/2017	7	11	2017	10:24:11	37451	0.6	10	24	11	0	0.057861328	3.5465332	-0.14404297	0.17578125	1.0012207	0.4543457	0.025878906	0	0	0	0	0	0	0	0	0	1.0266113	0.026611328	0.038330078	-0.023681641	-0.0078125	0.006347656	0	44330	0	0	0
289	290	290	Category L	-0.15576172	0.19189453	1.0197754	0.23168945	-0.068847656	-0.42211914	0	0	7/11/2017	7	11	2017	10:24:11	37451	0.7	10	24	11	0	0.057861328	3.5465332	-0.14404297	0.17578125	1.0012207	0.27636719	0.026855469	0	0	0	0	0	0	0	0	0	1.0268555	0.026855469	0.045654297	-0.011474609	0.015869141	0.018310547	0	44330	0	0	0
290	291	291	Category L	-0.13183594	0.16796875	1.0197754	0.23730469	-0.070068359	-0.41894531	0	0	7/11/2017	7	11	2017	10:24:11	37451	0.8	10	24	11	0	0.057861328	3.5465332	-0.14404297	0.17626953	1.0009766	0.037109375	0.023681641	0	0	0	0	0	0	0	0	0	1.0266113	0.026611328	0.039306641	0.012207031	-0.008300781	0.018554688	0	44330	0	0	0
291	292	292	Category L	-0.15576172	0.16796875	1.0078125	0.23193359	-0.068603516	-0.42114258	0	0	7/11/2017	7	11	2017	10:24:11	37451	0.9	10	24	11	0	0.057861328	3.5465332	-0.14355469	0.17700195	1.0012207	0.34985352	0.016357422	0	0	0	0	0	0	0	0	0	1.0268555	0.026855469	0.027832031	-0.011962891	-0.009033203	0.006347656	0	44330	0	0	0
292	293	293	Category L	-0.11987305	0.16796875	0.98388672	0.23876953	-0.066894531	-0.41992188	0	0	7/11/2017	7	11	2017	10:24:12	37452	0	10	24	12	0	0.057861328	3.5465332	-0.14379883	0.17749023	1.0012207	0.51000977	0.031005859	0	0	0	0	0	0	0	0	0	1.0268555	0.026855469	0.05078125	0.023925781	-0.009521484	-0.017333984	0	44330	0	0	0
293	294	294	Category L	-0.13183594	0.15576172	1.0078125	0.24194336	-0.073974609	-0.42211914	0	0	7/11/2017	7	11	2017	10:24:12	37452	0.1	10	24	12	0	0.057861328	3.5465332	-0.14306641	0.17773438	1.0014648	0.37573242	0.025390625	0	0	0	0	0	0	0	0	0	1.0273438	0.02734375	0.039306641	0.011230469	-0.021972656	0.006103516	0	44330	0	0	0
294	295	295	Category L	-0.13183594	0.17993164	0.98388672	0.23730469	-0.072998047	-0.4230957	0	0	7/11/2017	7	11	2017	10:24:12	37452	0.2	10	24	12	0	0.057861328	3.5465332	-0.14257813	0.17773438	1.0014648	0.20458984	0.020751953	0	0	0	0	0	0	0	0	0	1.0270996	0.027099609	0.030517578	0.010742188	0.001953125	-0.017578125	0	44330	0	0	0
295	296	296	Category L	-0.15576172	0.19189453	0.99584961	0.23706055	-0.0703125	-0.41992188	0	0	7/11/2017	7	11	2017	10:24:12	37452	0.3	10	24	12	0	0.057861328	3.5465332	-0.14233398	0.17822266	1.0019531	0.13427734	0.019775391	0	0	0	0	0	0	0	0	0	1.0275879	0.027587891	0.032958984	-0.013183594	0.013427734	-0.006103516	0	44330	0	0	0
296	297	297	Category L	-0.13183594	0.19189453	0.98388672	0.2409668	-0.076660156	-0.42431641	0	0	7/11/2017	7	11	2017	10:24:12	37452	0.4	10	24	12	0	0.057861328	3.5465332	-0.14160156	0.17797852	1.0019531	0.51757813	0.024658203	0	0	0	0	0	0	0	0	0	1.0273438	0.02734375	0.041748047	0.009765625	0.013671875	-0.018066406	0	44330	0	0	0
297	298	298	Category L	-0.16796875	0.16796875	0.99584961	0.24267578	-0.07421875	-0.41992188	0	0	7/11/2017	7	11	2017	10:24:12	37452	0.5	10	24	12	0	0.057861328	3.5465332	-0.14135742	0.17822266	1.0019531	0.64038086	0.029052734	0	0	0	0	0	0	0	0	0	1.0273438	0.02734375	0.04296875	-0.026367188	-0.010253906	-0.006103516	0	44330	0	0	0
298	299	299	Category L	-0.15576172	0.19189453	1.0319824	0.24511719	-0.071044922	-0.41992188	0	0	7/11/2017	7	11	2017	10:24:12	37452	0.6	10	24	12	0	0.057861328	3.5465332	-0.14111328	0.1784668	1.0014648	0.50634766	0.035888672	0	0	0	0	0	0	0	0	0	1.0270996	0.027099609	0.057861328	-0.014404297	0.013183594	0.030273438	0	44330	0	0	0
299	300	300	Category L	-0.17993164	0.15576172	1.0319824	0.24023438	-0.072265625	-0.42114258	0	0	7/11/2017	7	11	2017	10:24:12	37452	0.7	10	24	12	0	0.057861328	3.5465332	-0.140625	0.17871094	1.0019531	0.43139648	0.054199219	0	0	0	0	0	0	0	0	0	1.0275879	0.027587891	0.092041016	-0.0390625	-0.022949219	0.029785156	0	44330	0	0	0
300	301	301	Category L	-0.15576172	0.19189453	0.99584961	0.23730469	-0.069335938	-0.41699219	0	0	7/11/2017	7	11	2017	10:24:12	37452	0.8	10	24	12	0	0.057861328	3.5465332	-0.14038086	0.17895508	1.0019531	0.32617188	0.020751953	0	0	0	0	0	0	0	0	0	1.0273438	0.02734375	0.034179688	-0.015136719	0.012695313	-0.006103516	0	44330	0	0	0
301	302	302	Category L	-0.10791016	0.15576172	1.0078125	0.23950195	-0.079589844	-0.4230957	0	0	7/11/2017	7	11	2017	10:24:12	37452	0.9	10	24	12	0	0.057861328	3.5465332	-0.13964844	0.17919922	1.0019531	0.21166992	0.039794922	0	0	0	0	0	0	0	0	0	1.0275879	0.027587891	0.061035156	0.031738281	-0.0234375	0.005615234	0	44330	0	0	0
302	303	303	Category L	-0.11987305	0.17993164	0.99584961	0.23876953	-0.070068359	-0.42211914	0	0	7/11/2017	7	11	2017	10:24:13	37453	0	10	24	13	0	0.057861328	3.5465332	-0.13916016	0.17895508	1.0019531	0.074951172	0.020263672	0	0	0	0	0	0	0	0	0	1.0273438	0.02734375	0.026367188	0.019287109	0.000732422	-0.006103516	0	44330	0	0	0
303	304	304	Category L	-0.14379883	0.14379883	0.99584961	0.23535156	-0.067382813	-0.41796875	0	0	7/11/2017	7	11	2017	10:24:13	37453	0.1	10	24	13	0	0.057861328	3.5465332	-0.13891602	0.17944336	1.0019531	0.14599609	0.036376953	0	0	0	0	0	0	0	0	0	1.0273438	0.02734375	0.046630859	-0.004638672	-0.035644531	-0.006103516	0	44330	0	0	0
304	305	305	Category L	-0.11987305	0.19189453	1.0319824	0.24121094	-0.076416016	-0.41918945	0	0	7/11/2017	7	11	2017	10:24:13	37453	0.2	10	24	13	0	0.057861328	3.5465332	-0.13867188	0.17919922	1.0021973	0.16040039	0.037353516	0	0	0	0	0	0	0	0	0	1.0275879	0.027587891	0.061035156	0.018798828	0.012451172	0.029541016	0	44330	0	0	0
305	306	306	Category L	-0.16796875	0.17993164	0.98388672	0.23681641	-0.069091797	-0.42211914	0	0	7/11/2017	7	11	2017	10:24:13	37453	0.3	10	24	13	0	0.057861328	3.5465332	-0.13842773	0.17895508	1.0019531	0.010742188	0.034423828	0	0	0	0	0	0	0	0	0	1.0273438	0.02734375	0.048339844	-0.029296875	0.000732422	-0.018066406	0	44330	0	0	0
306	307	307	Category L	-0.13183594	0.17993164	1.0319824	0.24023438	-0.074951172	-0.41992188	0	0	7/11/2017	7	11	2017	10:24:13	37453	0.4	10	24	13	0	0.057861328	3.5465332	-0.13793945	0.17895508	1.0021973	0.1184082	0.030273438	0	0	0	0	0	0	0	0	0	1.0273438	0.02734375	0.036621094	0.006103516	0.000732422	0.029541016	0	44330	0	0	0
307	308	308	Category L	-0.15576172	0.17993164	1.0078125	0.23828125	-0.073242188	-0.41992188	0	0	7/11/2017	7	11	2017	10:24:13	37453	0.5	10	24	13	0	0.057861328	3.5465332	-0.13769531	0.17895508	1.0024414	0.041503906	0.018554688	0	0	0	0	0	0	0	0	0	1.0275879	0.027587891	0.023925781	-0.017822266	0.000732422	0.005126953	0	44330	0	0	0
308	309	309	Category L	-0.13183594	0.15576172	1.0078125	0.23852539	-0.073486328	-0.41894531	0	0	7/11/2017	7	11	2017	10:24:13	37453	0.6	10	24	13	0	0.057861328	3.5465332	-0.13720703	0.17895508	1.0024414	0.37646484	0.024414063	0	0	0	0	0	0	0	0	0	1.0273438	0.02734375	0.033935547	0.005371094	-0.023193359	0.005371094	0	44330	0	0	0
309	310	310	Category L	-0.11987305	0.16796875	0.99584961	0.23681641	-0.073730469	-0.42114258	0	0	7/11/2017	7	11	2017	10:24:13	37453	0.7	10	24	13	0	0.057861328	3.5465332	-0.13671875	0.17919922	1.0024414	0.59863281	0.021484375	0	0	0	0	0	0	0	0	0	1.0273438	0.02734375	0.034912109	0.016845703	-0.011230469	-0.006591797	0	44330	0	0	0
310	311	311	Category L	-0.095947266	0.17993164	0.99584961	0.23852539	-0.074707031	-0.41992188	0	0	7/11/2017	7	11	2017	10:24:13	37453	0.8	10	24	13	0	0.057861328	3.5465332	-0.13671875	0.17944336	1.0019531	0.92358398	0.041259766	0	0	0	0	0	0	0	0	0	1.0270996	0.027099609	0.047119141	0.040771484	0.000244141	-0.006103516	0	44330	0	0	0
311	312	312	Category L	-0.13183594	0.19189453	1.0197754	0.24023438	-0.071533203	-0.42333984	0	0	7/11/2017	7	11	2017	10:24:13	37453	0.9	10	24	13	0	0.057861328	3.5465332	-0.13671875	0.17944336	1.0014648	1.2324219	0.022216797	0	0	0	0	0	0	0	0	0	1.0266113	0.026611328	0.03515625	0.004882813	0.012207031	0.018066406	0	44330	0	0	0
312	313	313	Category L	-0.11987305	0.19189453	1.0078125	0.23388672	-0.073730469	-0.42236328	0	0	7/11/2017	7	11	2017	10:24:14	37454	0	10	24	14	0	0.057861328	3.5465332	-0.13623047	0.1796875	1.0014648	1.4746094	0.021240234	0	0	0	0	0	0	0	0	0	1.0266113	0.026611328	0.034667969	0.016357422	0.011962891	0.006103516	0	44330	0	0	0
313	314	314	Category L	-0.14379883	0.19189453	1.0078125	0.24023438	-0.072998047	-0.42114258	0	0	7/11/2017	7	11	2017	10:24:14	37454	0.111	10	24	14	0	0.057861328	3.5465332	-0.13574219	0.1796875	1.0014648	1.4064941	0.015625	0	0	0	0	0	0	0	0	0	1.0263672	0.026367188	0.026123047	-0.0078125	0.011962891	0.006103516	0	44330	0	0	0
314	315	315	Category L	-0.13183594	0.19189453	1.0078125	0.23828125	-0.072998047	-0.41894531	0	0	7/11/2017	7	11	2017	10:24:14	37454	0.222	10	24	14	0	0.057861328	3.5465332	-0.13549805	0.1796875	1.001709	1.2729492	0.013671875	0	0	0	0	0	0	0	0	0	1.0268555	0.026855469	0.021484375	0.003662109	0.011962891	0.005859375	0	44330	0	0	0
315	316	316	Category L	-0.13183594	0.17993164	1.0078125	0.23925781	-0.070800781	-0.4230957	0	0	7/11/2017	7	11	2017	10:24:14	37454	0.333	10	24	14	0	0.057373047	3.4853027	-0.13549805	0.1796875	1.0019531	1.3012695	0.006591797	0	0	0	0	0	0	0	0	0	1.0270996	0.027099609	0.009277344	0.003662109	0	0.005615234	0	44330	0	0	0
316	317	317	Category L	-0.10791016	0.19189453	0.99584961	0.23950195	-0.075683594	-0.42333984	0	0	7/11/2017	7	11	2017	10:24:14	37454	0.444	10	24	14	0	0.057373047	3.4853027	-0.13500977	0.1796875	1.0024414	1.251709	0.030273438	0	0	0	0	0	0	0	0	0	1.0273438	0.02734375	0.045654297	0.027099609	0.011962891	-0.006591797	0	44330	0	0	0
317	318	318	Category L	-0.14379883	0.19189453	0.99584961	0.23803711	-0.068847656	-0.41894531	0	0	7/11/2017	7	11	2017	10:24:14	37454	0.555	10	24	14	0	0.057373047	3.4853027	-0.13452148	0.1796875	1.0024414	1.0717773	0.016357422	0	0	0	0	0	0	0	0	0	1.0273438	0.02734375	0.027832031	-0.009033203	0.011962891	-0.006591797	0	44330	0	0	0
318	319	319	Category L	-0.15576172	0.17993164	1.0078125	0.23657227	-0.073974609	-0.4230957	0	0	7/11/2017	7	11	2017	10:24:14	37454	0.666	10	24	14	0	0.057373047	3.4853027	-0.13427734	0.18041992	1.0026855	0.80322266	0.021728516	0	0	0	0	0	0	0	0	0	1.0275879	0.027587891	0.026855469	-0.021240234	-0.000488281	0.004882813	0	44330	0	0	0
319	320	320	Category L	-0.14379883	0.19189453	1.0078125	0.23461914	-0.072021484	-0.41894531	0	0	7/11/2017	7	11	2017	10:24:14	37454	0.777	10	24	14	0	0.057373047	3.4853027	-0.13427734	0.18041992	1.0026855	0.62133789	0.015380859	0	0	0	0	0	0	0	0	0	1.027832	0.027832031	0.025390625	-0.009277344	0.011230469	0.004882813	0	44330	0	0	0
320	321	321	Category L	-0.14379883	0.17993164	0.99584961	0.23583984	-0.074707031	-0.4230957	0	0	7/11/2017	7	11	2017	10:24:14	37454	0.888	10	24	14	0	0.057373047	3.4853027	-0.13452148	0.18041992	1.003418	0.48364258	0.011962891	0	0	0	0	0	0	0	0	0	1.0285645	0.028564453	0.017333984	-0.009033203	-0.000488281	-0.007568359	0	44330	0	0	0
321	322	322	Category L	-0.11987305	0.17993164	1.0078125	0.23364258	-0.0703125	-0.42114258	0	0	7/11/2017	7	11	2017	10:24:15	37455	0	10	24	15	0	0.057373047	3.4853027	-0.13476563	0.18041992	1.0043945	0.39160156	0.015136719	0	0	0	0	0	0	0	0	0	1.0292969	0.029296875	0.018798828	0.014892578	-0.000488281	0.003173828	0	44330	0	0	0
322	323	323	Category L	-0.095947266	0.19189453	1.0078125	0.24023438	-0.076660156	-0.4230957	0	0	7/11/2017	7	11	2017	10:24:15	37455	0.09	10	24	15	0	0.057373047	3.4853027	-0.13500977	0.18017578	1.0043945	0.26318359	0.040771484	0	0	0	0	0	0	0	0	0	1.0292969	0.029296875	0.053955078	0.0390625	0.011474609	0.003173828	0	44330	0	0	0
323	324	324	Category L	-0.11987305	0.19189453	1.0078125	0.23730469	-0.076660156	-0.42504883	0	0	7/11/2017	7	11	2017	10:24:15	37455	0.181	10	24	15	0	0.057373047	3.4853027	-0.13549805	0.1796875	1.0039063	0.095703125	0.020019531	0	0	0	0	0	0	0	0	0	1.0288086	0.028808594	0.031494141	0.015625	0.011962891	0.003662109	0	44330	0	0	0
324	325	325	Category L	-0.13183594	0.17993164	1.0078125	0.23657227	-0.076416016	-0.42211914	0	0	7/11/2017	7	11	2017	10:24:15	37455	0.272	10	24	15	0	0.057373047	3.4853027	-0.13549805	0.17895508	1.0039063	0.042236328	0.005371094	0	0	0	0	0	0	0	0	0	1.0285645	0.028564453	0.008300781	0.003662109	0.000732422	0.003662109	0	44330	0	0	0
325	326	326	Category L	-0.13183594	0.17993164	1.0197754	0.23828125	-0.071289063	-0.42114258	0	0	7/11/2017	7	11	2017	10:24:15	37455	0.363	10	24	15	0	0.057373047	3.4853027	-0.13598633	0.17919922	1.0041504	0.0546875	0.015869141	0	0	0	0	0	0	0	0	0	1.0290527	0.029052734	0.020263672	0.004150391	0.000488281	0.015380859	0	44330	0	0	0
326	327	327	Category L	-0.15576172	0.19189453	0.99584961	0.23730469	-0.074707031	-0.42333984	0	0	7/11/2017	7	11	2017	10:24:15	37455	0.454	10	24	15	0	0.057373047	3.4853027	-0.13671875	0.17895508	1.0039063	0.1159668	0.024169922	0	0	0	0	0	0	0	0	0	1.0290527	0.029052734	0.039794922	-0.018798828	0.012695313	-0.008056641	0	44330	0	0	0
327	328	328	Category L	-0.15576172	0.19189453	0.97192383	0.23706055	-0.0703125	-0.42407227	0	0	7/11/2017	7	11	2017	10:24:15	37455	0.545	10	24	15	0	0.057373047	3.4853027	-0.13769531	0.17919922	1.0039063	0.057373047	0.038818359	0	0	0	0	0	0	0	0	0	1.0290527	0.029052734	0.062744141	-0.017822266	0.012451172	-0.031982422	0	44330	0	0	0
328	329	329	Category L	-0.14379883	0.19189453	0.99584961	0.2409668	-0.073730469	-0.42138672	0	0	7/11/2017	7	11	2017	10:24:15	37455	0.636	10	24	15	0	0.057373047	3.4853027	-0.13793945	0.17944336	1.0041504	0.14624023	0.015869141	0	0	0	0	0	0	0	0	0	1.0292969	0.029296875	0.026367188	-0.005615234	0.012207031	-0.008300781	0	44330	0	0	0
329	330	330	Category L	-0.15576172	0.19189453	0.98388672	0.24023438	-0.073730469	-0.42236328	0	0	7/11/2017	7	11	2017	10:24:15	37455	0.727	10	24	15	0	0.057373047	3.4853027	-0.13793945	0.1796875	1.0039063	0.28222656	0.029296875	0	0	0	0	0	0	0	0	0	1.0290527	0.029052734	0.049804688	-0.017578125	0.011962891	-0.020019531	0	44330	0	0	0
330	331	331	Category L	-0.11987305	0.19189453	0.98388672	0.23022461	-0.072021484	-0.42236328	0	0	7/11/2017	7	11	2017	10:24:15	37455	0.818	10	24	15	0	0.057373047	3.4853027	-0.13818359	0.17944336	1.003418	0.30078125	0.029541016	0	0	0	0	0	0	0	0	0	1.0285645	0.028564453	0.050292969	0.018310547	0.012207031	-0.01953125	0	44330	0	0	0
331	332	332	Category L	-0.14379883	0.17993164	0.99584961	0.2355957	-0.075683594	-0.42504883	0	0	7/11/2017	7	11	2017	10:24:15	37455	0.909	10	24	15	0	0.057373047	3.4853027	-0.13867188	0.17944336	1.003418	0.3293457	0.009033203	0	0	0	0	0	0	0	0	0	1.0288086	0.028808594	0.012695313	-0.004882813	0.000244141	-0.007568359	0	44330	0	0	0
332	333	333	Category L	-0.10791016	0.19189453	1.0197754	0.23388672	-0.077636719	-0.42138672	0	0	7/11/2017	7	11	2017	10:24:16	37456	0	10	24	16	0	0.057373047	3.4853027	-0.13916016	0.1796875	1.0029297	0.24804688	0.037353516	0	0	0	0	0	0	0	0	0	1.0283203	0.028320313	0.060058594	0.03125	0.011962891	0.016601563	0	44330	0	0	0
333	334	334	Category L	-0.14379883	0.19189453	1.0078125	0.23364258	-0.074707031	-0.41796875	0	0	7/11/2017	7	11	2017	10:24:16	37456	0.1	10	24	16	0	0.057373047	3.4853027	-0.13989258	0.17993164	1.0031738	0.38916016	0.013183594	0	0	0	0	0	0	0	0	0	1.0285645	0.028564453	0.020263672	-0.003662109	0.01171875	0.004394531	0	44330	0	0	0
334	335	335	Category L	-0.13183594	0.19189453	1.0078125	0.23461914	-0.073242188	-0.4230957	0	0	7/11/2017	7	11	2017	10:24:16	37456	0.2	10	24	16	0	0.057373047	3.4853027	-0.14038086	0.18017578	1.0026855	0.47241211	0.015136719	0	0	0	0	0	0	0	0	0	1.0283203	0.028320313	0.025146484	0.008544922	0.011474609	0.004882813	0	44330	0	0	0
335	336	336	Category L	-0.083984375	0.17993164	1.0078125	0.23657227	-0.074707031	-0.42236328	0	0	7/11/2017	7	11	2017	10:24:16	37456	0.3	10	24	16	0	0.057373047	3.4853027	-0.14111328	0.18041992	1.0026855	0.40991211	0.057373047	0	0	0	0	0	0	0	0	0	1.0285645	0.028564453	0.0625	0.057128906	-0.000488281	0.004882813	0	44330	0	0	0
336	337	337	Category L	-0.11987305	0.17993164	1.0078125	0.23461914	-0.072998047	-0.42114258	0	0	7/11/2017	7	11	2017	10:24:16	37456	0.4	10	24	16	0	0.057373047	3.4853027	-0.14135742	0.18041992	1.0026855	0.52246094	0.021972656	0	0	0	0	0	0	0	0	0	1.0285645	0.028564453	0.026855469	0.021484375	-0.000488281	0.004882813	0	44330	0	0	0
337	338	338	Category L	-0.15576172	0.19189453	0.99584961	0.23583984	-0.075439453	-0.42114258	0	0	7/11/2017	7	11	2017	10:24:16	37456	0.5	10	24	16	0	0.057373047	3.4853027	-0.14208984	0.18017578	1.0029297	0.5324707	0.019042969	0	0	0	0	0	0	0	0	0	1.0288086	0.028808594	0.032226563	-0.013427734	0.011474609	-0.007080078	0	44330	0	0	0
338	339	339	Category L	-0.11987305	0.19189453	1.0197754	0.23120117	-0.07421875	-0.42333984	0	0	7/11/2017	7	11	2017	10:24:16	37456	0.6	10	24	16	0	0.057373047	3.4853027	-0.14233398	0.18041992	1.0026855	0.34399414	0.030273438	0	0	0	0	0	0	0	0	0	1.0285645	0.028564453	0.05078125	0.022460938	0.011230469	0.016845703	0	44330	0	0	0
339	340	340	Category L	-0.15576172	0.16796875	0.98388672	0.23364258	-0.072753906	-0.42211914	0	0	7/11/2017	7	11	2017	10:24:16	37456	0.7	10	24	16	0	0.057373047	3.4853027	-0.14257813	0.17944336	1.0021973	0.17602539	0.025390625	0	0	0	0	0	0	0	0	0	1.0280762	0.028076172	0.04296875	-0.012939453	-0.011474609	-0.018310547	0	44330	0	0	0
340	341	341	Category L	-0.13183594	0.19189453	1.0078125	0.23022461	-0.068603516	-0.4230957	0	0	7/11/2017	7	11	2017	10:24:16	37456	0.8	10	24	16	0	0.057373047	3.4853027	-0.14257813	0.17944336	1.0019531	0.092529297	0.017333984	0	0	0	0	0	0	0	0	0	1.027832	0.027832031	0.028808594	0.010742188	0.012207031	0.005615234	0	44330	0	0	0
341	342	342	Category L	-0.095947266	0.17993164	1.0197754	0.23364258	-0.070556641	-0.4230957	0	0	7/11/2017	7	11	2017	10:24:16	37456	0.9	10	24	16	0	0.057373047	3.4853027	-0.14306641	0.17919922	1.0024414	0.001708984	0.050292969	0	0	0	0	0	0	0	0	0	1.0283203	0.028320313	0.065185547	0.047119141	0.000488281	0.017089844	0	44330	0	0	0
342	343	343	Category L	-0.11987305	0.19189453	1.0197754	0.23046875	-0.073486328	-0.42114258	0	0	7/11/2017	7	11	2017	10:24:17	37457	0	10	24	17	0	0.057373047	3.4853027	-0.14379883	0.17895508	1.0024414	0.18286133	0.032226563	0	0	0	0	0	0	0	0	0	1.0283203	0.028320313	0.054199219	0.023925781	0.012695313	0.017089844	0	44330	0	0	0
343	344	344	Category L	-0.11987305	0.16796875	0.99584961	0.23364258	-0.074707031	-0.4230957	0	0	7/11/2017	7	11	2017	10:24:17	37457	0.1	10	24	17	0	0.057373047	3.4853027	-0.14453125	0.17895508	1.0026855	0.23925781	0.028076172	0	0	0	0	0	0	0	0	0	1.0288086	0.028808594	0.042724609	0.024658203	-0.010986328	-0.006835938	0	44330	0	0	0
344	345	345	Category L	-0.13183594	0.16796875	0.99584961	0.23388672	-0.073730469	-0.42236328	0	0	7/11/2017	7	11	2017	10:24:17	37457	0.2	10	24	17	0	0.057373047	3.4853027	-0.14501953	0.17944336	1.0024414	0.15942383	0.018798828	0	0	0	0	0	0	0	0	0	1.0288086	0.028808594	0.031494141	0.013183594	-0.011474609	-0.006591797	0	44330	0	0	0
345	346	346	Category L	-0.11987305	0.19189453	1.0078125	0.23388672	-0.077636719	-0.42333984	0	0	7/11/2017	7	11	2017	10:24:17	37457	0.3	10	24	17	0	0.057373047	3.4853027	-0.14575195	0.17944336	1.0019531	0.26098633	0.029296875	0	0	0	0	0	0	0	0	0	1.0283203	0.028320313	0.044189453	0.025878906	0.012207031	0.005615234	0	44330	0	0	0
346	347	347	Category L	-0.13183594	0.16796875	1.0078125	0.23388672	-0.079345703	-0.4230957	0	0	7/11/2017	7	11	2017	10:24:17	37457	0.4	10	24	17	0	0.057373047	3.4853027	-0.14575195	0.17944336	1.0019531	0.31323242	0.019042969	0	0	0	0	0	0	0	0	0	1.0283203	0.028320313	0.031494141	0.013916016	-0.011474609	0.005615234	0	44330	0	0	0
347	348	348	Category L	-0.11987305	0.16796875	0.98388672	0.23217773	-0.076904297	-0.42333984	0	0	7/11/2017	7	11	2017	10:24:17	37457	0.5	10	24	17	0	0.057373047	3.4853027	-0.14648438	0.17944336	1.0012207	0.053955078	0.033691406	0	0	0	0	0	0	0	0	0	1.0275879	0.027587891	0.055664063	0.026611328	-0.011474609	-0.017333984	0	44330	0	0	0
348	349	349	Category L	-0.13183594	0.19189453	0.99584961	0.23046875	-0.07421875	-0.42236328	0	0	7/11/2017	7	11	2017	10:24:17	37457	0.6	10	24	17	0	0.057373047	3.4853027	-0.14672852	0.17944336	1.0007324	0.16796875	0.020019531	0	0	0	0	0	0	0	0	0	1.0273438	0.02734375	0.032226563	0.014892578	0.012207031	-0.004882813	0	44330	0	0	0
349	350	350	Category L	-0.13183594	0.17993164	0.98388672	0.23681641	-0.081298828	-0.42016602	0	0	7/11/2017	7	11	2017	10:24:17	37457	0.7	10	24	17	0	0.057373047	3.4853027	-0.1472168	0.17944336	1.0007324	0.24682617	0.022949219	0	0	0	0	0	0	0	0	0	1.0273438	0.02734375	0.032714844	0.015380859	0.000244141	-0.016845703	0	44330	0	0	0
350	351	351	Category L	-0.14379883	0.16796875	0.99584961	0.23339844	-0.080322266	-0.42431641	0	0	7/11/2017	7	11	2017	10:24:17	37457	0.8	10	24	17	0	0.057373047	3.4853027	-0.14770508	0.17944336	1.0007324	0.40527344	0.013183594	0	0	0	0	0	0	0	0	0	1.0273438	0.02734375	0.020507813	0.00390625	-0.011474609	-0.004882813	0	44330	0	0	0
351	352	352	Category L	-0.095947266	0.17993164	0.99584961	0.23217773	-0.077880859	-0.42626953	0	0	7/11/2017	7	11	2017	10:24:17	37457	0.9	10	24	17	0	0.057373047	3.4853027	-0.14868164	0.17944336	1.0004883	0.56323242	0.052978516	0	0	0	0	0	0	0	0	0	1.0273438	0.02734375	0.057861328	0.052734375	0.000244141	-0.004638672	0	44330	0	0	0
352	353	353	Category L	-0.10791016	0.19189453	0.99584961	0.22949219	-0.07421875	-0.42114258	0	0	7/11/2017	7	11	2017	10:24:18	37458	0	10	24	18	0	0.057373047	3.4853027	-0.14941406	0.17919922	1.0004883	0.52807617	0.043701172	0	0	0	0	0	0	0	0	0	1.0273438	0.02734375	0.058837891	0.041503906	0.012451172	-0.004638672	0	44330	0	0	0
353	354	354	Category L	-0.11987305	0.19189453	1.0319824	0.23461914	-0.073486328	-0.42407227	0	0	7/11/2017	7	11	2017	10:24:18	37458	0.111	10	24	18	0	0.05859375	3.5175293	-0.15014648	0.1784668	1.0004883	0.091064453	0.045654297	0	0	0	0	0	0	0	0	0	1.0273438	0.02734375	0.074951172	0.030273438	0.013183594	0.03125	0	44330	0	0	0
354	355	355	Category L	-0.15576172	0.17993164	1.0319824	0.23095703	-0.072998047	-0.42504883	0	0	7/11/2017	7	11	2017	10:24:18	37458	0.222	10	24	18	0	0.05859375	3.5175293	-0.15063477	0.17822266	1.0002441	0.23144531	0.031982422	0	0	0	0	0	0	0	0	0	1.0270996	0.027099609	0.038085938	-0.004882813	0.001464844	0.031494141	0	44330	0	0	0
355	356	356	Category L	-0.11987305	0.17993164	1.0319824	0.24389648	-0.080810547	-0.42431641	0	0	7/11/2017	7	11	2017	10:24:18	37458	0.333	10	24	18	0	0.05859375	3.5175293	-0.15112305	0.17773438	1.0004883	0.40380859	0.044433594	0	0	0	0	0	0	0	0	0	1.0273438	0.02734375	0.064941406	0.03125	0.001953125	0.03125	0	44330	0	0	0
356	357	357	Category L	-0.13183594	0.17993164	0.99584961	0.23901367	-0.069091797	-0.41894531	0	0	7/11/2017	7	11	2017	10:24:18	37458	0.444	10	24	18	0	0.05859375	3.5175293	-0.15161133	0.17724609	1	1.0375977	0.020507813	0	0	0	0	0	0	0	0	0	1.0268555	0.026855469	0.026611328	0.019775391	0.002441406	-0.004150391	0	44330	0	0	0
357	358	358	Category L	-0.14379883	0.19189453	0.99584961	0.2434082	-0.068603516	-0.42480469	0	0	7/11/2017	7	11	2017	10:24:18	37458	0.555	10	24	18	0	0.05859375	3.5175293	-0.15258789	0.17675781	1	2.1208496	0.017822266	0	0	0	0	0	0	0	0	0	1.0268555	0.026855469	0.028076172	0.008789063	0.014892578	-0.004150391	0	44330	0	0	0
358	359	359	Category L	-0.16796875	0.17993164	1.0197754	0.24414063	-0.063476563	-0.42089844	0	0	7/11/2017	7	11	2017	10:24:18	37458	0.666	10	24	18	0	0.05859375	3.5175293	-0.15307617	0.17651367	0.99975586	3.0898438	0.024902344	0	0	0	0	0	0	0	0	0	1.0268555	0.026855469	0.037841797	-0.014648438	0.003173828	0.019775391	0	44330	0	0	0
359	360	360	Category L	-0.17993164	0.15576172	1.0319824	0.24487305	-0.061035156	-0.421875	0	0	7/11/2017	7	11	2017	10:24:18	37458	0.777	10	24	18	0	0.05859375	3.5175293	-0.15332031	0.17651367	0.99951172	3.8659668	0.046630859	0	0	0	0	0	0	0	0	0	1.0266113	0.026611328	0.079833984	-0.026367188	-0.020751953	0.032226563	0	44330	0	0	0
360	361	361	Category L	-0.15576172	0.17993164	1.0439453	0.24365234	-0.054199219	-0.421875	0	0	7/11/2017	7	11	2017	10:24:18	37458	0.888	10	24	18	0	0.05859375	3.5175293	-0.15356445	0.17651367	0.99926758	5.0727539	0.044677734	0	0	0	0	0	0	0	0	0	1.0263672	0.026367188	0.049804688	-0.001953125	0.003173828	0.044433594	0	44330	0	0	0
361	362	362	Category L	-0.14379883	0.17993164	1.0078125	0.24462891	-0.056884766	-0.42089844	0	0	7/11/2017	7	11	2017	10:24:19	37459	0	10	24	19	0	0.05859375	3.5175293	-0.15405273	0.17626953	0.9987793	6.6870117	0.013916016	0	0	0	0	0	0	0	0	0	1.0258789	0.025878906	0.022705078	0.010253906	0.003417969	0.008789063	0	44330	0	0	0
362	363	363	Category L	-0.17993164	0.15576172	0.94799805	0.25341797	-0.048095703	-0.41967773	0	0	7/11/2017	7	11	2017	10:24:19	37459	0.1	10	24	19	0	0.05859375	3.5175293	-0.15478516	0.17626953	0.99853516	7.7780762	0.060058594	0	0	0	0	0	0	0	0	0	1.0258789	0.025878906	0.096191406	-0.024902344	-0.020507813	-0.050537109	0	44330	0	0	0
363	364	364	Category L	-0.13183594	0.11987305	0.98388672	0.25170898	-0.038330078	-0.41552734	0	0	7/11/2017	7	11	2017	10:24:19	37459	0.2	10	24	19	0	0.05859375	3.5175293	-0.15600586	0.17578125	0.99804688	8.4133301	0.062744141	0	0	0	0	0	0	0	0	0	1.0253906	0.025390625	0.094482422	0.024169922	-0.055908203	-0.014160156	0	44330	0	0	0
364	365	365	Category L	-0.19189453	0.17993164	1.0197754	0.26391602	-0.026855469	-0.40942383	0	0	7/11/2017	7	11	2017	10:24:19	37459	0.3	10	24	19	0	0.05859375	3.5175293	-0.15625	0.17578125	0.99829102	9.1306152	0.041503906	0	0	0	0	0	0	0	0	0	1.0256348	0.025634766	0.060791016	-0.035400391	0.00390625	0.021240234	0	44330	0	0	0
365	366	366	Category L	-0.19189453	0.14379883	0.99584961	0.26708984	-0.021972656	-0.40917969	0	0	7/11/2017	7	11	2017	10:24:19	37459	0.4	10	24	19	0	0.05859375	3.5175293	-0.15673828	0.17578125	0.99804688	9.5595703	0.047363281	0	0	0	0	0	0	0	0	0	1.0253906	0.025390625	0.069335938	-0.034912109	-0.031982422	-0.002197266	0	44330	0	0	0
366	367	367	Category L	-0.17993164	0.17993164	1.0078125	0.26806641	-0.020507813	-0.41113281	0	0	7/11/2017	7	11	2017	10:24:19	37459	0.5	10	24	19	0	0.05859375	3.5175293	-0.1574707	0.17553711	0.99780273	9.3017578	0.024658203	0	0	0	0	0	0	0	0	0	1.0253906	0.025390625	0.036376953	-0.022216797	0.004150391	0.009765625	0	44330	0	0	0
367	368	368	Category L	-0.17993164	0.19189453	0.98388672	0.26416016	-0.022460938	-0.41040039	0	0	7/11/2017	7	11	2017	10:24:19	37459	0.6	10	24	19	0	0.05859375	3.5175293	-0.1574707	0.17529297	0.99804688	8.5187988	0.031005859	0	0	0	0	0	0	0	0	0	1.0253906	0.025390625	0.052734375	-0.022216797	0.016357422	-0.014160156	0	44330	0	0	0
368	369	369	Category L	-0.16796875	0.19189453	0.98388672	0.26757813	-0.027832031	-0.41210938	0	0	7/11/2017	7	11	2017	10:24:19	37459	0.7	10	24	19	0	0.05859375	3.5175293	-0.15795898	0.17480469	0.99829102	7.8857422	0.024414063	0	0	0	0	0	0	0	0	0	1.0256348	0.025634766	0.041259766	-0.009765625	0.016845703	-0.014404297	0	44330	0	0	0
369	370	370	Category L	-0.17993164	0.15576172	0.98388672	0.265625	-0.024169922	-0.41015625	0	0	7/11/2017	7	11	2017	10:24:19	37459	0.8	10	24	19	0	0.05859375	3.5175293	-0.15820313	0.17407227	0.9987793	7.1762695	0.031982422	0	0	0	0	0	0	0	0	0	1.026123	0.026123047	0.0546875	-0.021484375	-0.018310547	-0.014892578	0	44330	0	0	0
370	371	371	Category L	-0.17993164	0.17993164	1.0197754	0.26025391	-0.024169922	-0.41625977	0	0	7/11/2017	7	11	2017	10:24:19	37459	0.9	10	24	19	0	0.05859375	3.5175293	-0.15869141	0.17358398	0.9987793	6.0373535	0.030273438	0	0	0	0	0	0	0	0	0	1.026123	0.026123047	0.048339844	-0.020996094	0.006103516	0.020751953	0	44330	0	0	0
371	372	372	Category L	-0.17993164	0.17993164	0.97192383	0.26318359	-0.022705078	-0.41210938	0	0	7/11/2017	7	11	2017	10:24:20	37460	0	10	24	20	0	0.05859375	3.5175293	-0.15917969	0.1730957	0.99853516	4.6574707	0.034179688	0	0	0	0	0	0	0	0	0	1.0258789	0.025878906	0.053710938	-0.020507813	0.006591797	-0.026611328	0	44330	0	0	0
372	373	373	Category L	-0.17993164	0.19189453	0.99584961	0.26489258	-0.027832031	-0.41333008	0	0	7/11/2017	7	11	2017	10:24:20	37460	0.09	10	24	20	0	0.05859375	3.5175293	-0.15966797	0.17260742	0.99829102	3.4633789	0.027832031	0	0	0	0	0	0	0	0	0	1.0256348	0.025634766	0.041748047	-0.020019531	0.019042969	-0.002441406	0	44330	0	0	0
373	374	374	Category L	-0.17993164	0.17993164	0.97192383	0.26074219	-0.025878906	-0.41040039	0	0	7/11/2017	7	11	2017	10:24:20	37460	0.181	10	24	20	0	0.05859375	3.5175293	-0.16040039	0.17236328	0.99780273	2.2868652	0.033203125	0	0	0	0	0	0	0	0	0	1.0251465	0.025146484	0.052734375	-0.019287109	0.007324219	-0.025878906	0	44330	0	0	0
374	375	375	Category L	-0.17993164	0.19189453	0.99584961	0.2644043	-0.030761719	-0.4140625	0	0	7/11/2017	7	11	2017	10:24:20	37460	0.272	10	24	20	0	0.05859375	3.5175293	-0.16088867	0.17163086	0.99731445	1.1791992	0.027587891	0	0	0	0	0	0	0	0	0	1.0249023	0.024902344	0.040527344	-0.018798828	0.020019531	-0.001464844	0	44330	0	0	0
375	376	376	Category L	-0.17993164	0.19189453	0.99584961	0.26220703	-0.025878906	-0.4140625	0	0	7/11/2017	7	11	2017	10:24:20	37460	0.363	10	24	20	0	0.05859375	3.5175293	-0.1640625	0.17138672	0.99853516	0.41088867	0.025634766	0	0	0	0	0	0	0	0	0	1.0263672	0.026367188	0.038574219	-0.015625	0.020263672	-0.002685547	0	44330	0	0	0
376	377	377	Category L	-0.19189453	0.17993164	0.99584961	0.26293945	-0.024414063	-0.41308594	0	0	7/11/2017	7	11	2017	10:24:20	37460	0.454	10	24	20	0	0.05859375	3.5175293	-0.16894531	0.17163086	0.99731445	0.31787109	0.024169922	0	0	0	0	0	0	0	0	0	1.026123	0.026123047	0.032714844	-0.022705078	0.008056641	-0.001464844	0	44330	0	0	0
377	378	378	Category L	-0.17993164	0.17993164	0.97192383	0.26342773	-0.030029297	-0.40917969	0	0	7/11/2017	7	11	2017	10:24:20	37460	0.545	10	24	20	0	0.05859375	3.5175293	-0.18017578	0.171875	0.99804688	0.67138672	0.02734375	0	0	0	0	0	0	0	0	0	1.0288086	0.028808594	0.034423828	0.000244141	0.0078125	-0.026123047	0	44330	0	0	0
378	379	379	Category L	-0.17993164	0.11987305	0.99584961	0.26123047	-0.025878906	-0.41430664	0	0	7/11/2017	7	11	2017	10:24:20	37460	0.636	10	24	20	0	0.05859375	3.5175293	-0.18188477	0.17211914	0.99584961	0.69604492	0.052246094	0	0	0	0	0	0	0	0	0	1.0268555	0.026855469	0.054443359	0.001953125	-0.052246094	0	0	44330	0	0	0
379	380	380	Category L	-0.17993164	0.14379883	1.0197754	0.26416016	-0.029541016	-0.41040039	0	0	7/11/2017	7	11	2017	10:24:20	37460	0.727	10	24	20	0	0.05859375	3.5175293	-0.19311523	0.17260742	0.99462891	1.0263672	0.040527344	0	0	0	0	0	0	0	0	0	1.027832	0.027832031	0.067138672	0.013183594	-0.028808594	0.024902344	0	44330	0	0	0
380	381	381	Category L	-0.20385742	0.17993164	1.0197754	0.26025391	-0.020996094	-0.41625977	0	0	7/11/2017	7	11	2017	10:24:20	37460	0.818	10	24	20	0	0.05859375	3.5175293	-0.19140625	0.17285156	0.99438477	1.3908691	0.028808594	0	0	0	0	0	0	0	0	0	1.0273438	0.02734375	0.044433594	-0.012207031	0.006835938	0.025146484	0	44330	0	0	0
381	382	382	Category L	-0.16796875	0.13183594	1.0078125	0.26733398	-0.024658203	-0.41552734	0	0	7/11/2017	7	11	2017	10:24:20	37460	0.909	10	24	20	0	0.05859375	3.5175293	-0.20019531	0.1730957	0.99584961	1.3256836	0.053710938	0	0	0	0	0	0	0	0	0	1.0305176	0.030517578	0.085205078	0.032226563	-0.041259766	0.01171875	0	44330	0	0	0
382	383	383	Category L	-0.17993164	0.17993164	1.0197754	0.2644043	-0.032226563	-0.41333008	0	0	7/11/2017	7	11	2017	10:24:21	37461	0	10	24	21	0	0.05859375	3.5175293	-0.20092773	0.17236328	0.99194336	0.83056641	0.035400391	0	0	0	0	0	0	0	0	0	1.0268555	0.026855469	0.056152344	0.020996094	0.007324219	0.027587891	0	44330	0	0	0
383	384	384	Category L	-0.17993164	0.17993164	0.98388672	0.26049805	-0.026123047	-0.41748047	0	0	7/11/2017	7	11	2017	10:24:21	37461	0.111	10	24	21	0	0.05859375	3.5175293	-0.20532227	0.17211914	0.99365234	0.34667969	0.028320313	0	0	0	0	0	0	0	0	0	1.0290527	0.029052734	0.04296875	0.025390625	0.007568359	-0.009765625	0	44330	0	0	0
384	385	385	Category L	-0.16796875	0.19189453	0.98388672	0.26513672	-0.035400391	-0.41333008	0	0	7/11/2017	7	11	2017	10:24:21	37461	0.222	10	24	21	0	0.05859375	3.5175293	-0.20751953	0.17260742	0.9921875	0.20825195	0.044677734	0	0	0	0	0	0	0	0	0	1.0283203	0.028320313	0.067382813	0.039550781	0.019042969	-0.008300781	0	44330	0	0	0
385	386	386	Category L	-0.17993164	0.19189453	0.98388672	0.25756836	-0.030761719	-0.4152832	0	0	7/11/2017	7	11	2017	10:24:21	37461	0.333	10	24	21	0	0.05859375	3.5175293	-0.21044922	0.17285156	0.99194336	0.094970703	0.036621094	0	0	0	0	0	0	0	0	0	1.0285645	0.028564453	0.057373047	0.030517578	0.018798828	-0.008056641	0	44330	0	0	0
386	387	387	Category L	-0.17993164	0.17993164	0.97192383	0.25683594	-0.025878906	-0.41113281	0	0	7/11/2017	7	11	2017	10:24:21	37461	0.444	10	24	21	0	0.05859375	3.5175293	-0.21435547	0.1730957	0.99047852	0.59277344	0.039794922	0	0	0	0	0	0	0	0	0	1.0280762	0.028076172	0.059814453	0.034423828	0.006591797	-0.018554688	0	44330	0	0	0
387	388	388	Category L	-0.17993164	0.17993164	0.98388672	0.26123047	-0.028808594	-0.41748047	0	0	7/11/2017	7	11	2017	10:24:21	37461	0.555	10	24	21	0	0.05859375	3.5175293	-0.21704102	0.1730957	0.98950195	1.0551758	0.038085938	0	0	0	0	0	0	0	0	0	1.0275879	0.027587891	0.049316406	0.037109375	0.006591797	-0.005615234	0	44330	0	0	0
388	389	389	Category L	-0.16796875	0.15576172	1.0078125	0.26123047	-0.027587891	-0.4152832	0	0	7/11/2017	7	11	2017	10:24:21	37461	0.666	10	24	21	0	0.05859375	3.5175293	-0.21948242	0.17333984	0.98803711	1.2414551	0.057861328	0	0	0	0	0	0	0	0	0	1.0268555	0.026855469	0.088867188	0.051513672	-0.017578125	0.01953125	0	44330	0	0	0
389	390	390	Category L	-0.15576172	0.16796875	0.98388672	0.26416016	-0.027832031	-0.41552734	0	0	7/11/2017	7	11	2017	10:24:21	37461	0.777	10	24	21	0	0.05859375	3.5175293	-0.22216797	0.1730957	0.98583984	1.3718262	0.066650391	0	0	0	0	0	0	0	0	0	1.0253906	0.025390625	0.073486328	0.06640625	-0.005126953	-0.001953125	0	44330	0	0	0
390	391	391	Category L	-0.17993164	0.17993164	0.98388672	0.26123047	-0.026611328	-0.41235352	0	0	7/11/2017	7	11	2017	10:24:21	37461	0.888	10	24	21	0	0.05859375	3.5175293	-0.23120117	0.1730957	0.98608398	1.2507324	0.051757813	0	0	0	0	0	0	0	0	0	1.0275879	0.027587891	0.060302734	0.051269531	0.006591797	-0.002197266	0	44330	0	0	0
391	392	392	Category L	-0.19189453	0.16796875	1.0197754	0.25585938	-0.025878906	-0.41723633	0	0	7/11/2017	7	11	2017	10:24:22	37462	0	10	24	22	0	0.057861328	3.4949707	-0.23144531	0.17382813	0.98291016	0.92529297	0.054199219	0	0	0	0	0	0	0	0	0	1.0246582	0.024658203	0.082275391	0.039550781	-0.005859375	0.036621094	0	44330	0	0	0
392	393	393	Category L	-0.17993164	0.14379883	0.99584961	0.25756836	-0.026611328	-0.41235352	0	0	7/11/2017	7	11	2017	10:24:22	37462	0.1	10	24	22	0	0.057861328	3.4949707	-0.23828125	0.17407227	0.98291016	0.35717773	0.066894531	0	0	0	0	0	0	0	0	0	1.026123	0.026123047	0.1015625	0.058349609	-0.030273438	0.012695313	0	44330	0	0	0
393	394	394	Category L	-0.17993164	0.16796875	0.99584961	0.25854492	-0.025390625	-0.41650391	0	0	7/11/2017	7	11	2017	10:24:22	37462	0.2	10	24	22	0	0.057861328	3.4949707	-0.24072266	0.17382813	0.98217773	0.55541992	0.0625	0	0	0	0	0	0	0	0	0	1.026123	0.026123047	0.080322266	0.060791016	-0.005859375	0.013427734	0	44330	0	0	0
394	395	395	Category L	-0.16796875	0.14379883	1.0197754	0.25439453	-0.029052734	-0.41845703	0	0	7/11/2017	7	11	2017	10:24:22	37462	0.3	10	24	22	0	0.057861328	3.4949707	-0.24707031	0.1730957	0.98266602	1.1630859	0.092285156	0	0	0	0	0	0	0	0	0	1.0280762	0.028076172	0.14550781	0.079101563	-0.029296875	0.036865234	0	44330	0	0	0
395	396	396	Category L	-0.17993164	0.14379883	0.97192383	0.25683594	-0.028320313	-0.41308594	0	0	7/11/2017	7	11	2017	10:24:22	37462	0.4	10	24	22	0	0.057861328	3.4949707	-0.25097656	0.17285156	0.98046875	1.4746094	0.077148438	0	0	0	0	0	0	0	0	0	1.0268555	0.026855469	0.10888672	0.071044922	-0.029052734	-0.008544922	0	44330	0	0	0
396	397	397	Category L	-0.17993164	0.15576172	0.99584961	0.25585938	-0.029296875	-0.41748047	0	0	7/11/2017	7	11	2017	10:24:22	37462	0.5	10	24	22	0	0.057861328	3.4949707	-0.25415039	0.17114258	0.97875977	1.2536621	0.077636719	0	0	0	0	0	0	0	0	0	1.0256348	0.025634766	0.10693359	0.07421875	-0.015380859	0.016845703	0	44330	0	0	0
397	398	398	Category L	-0.17993164	0.17993164	0.98388672	0.25170898	-0.027099609	-0.41430664	0	0	7/11/2017	7	11	2017	10:24:22	37462	0.6	10	24	22	0	0.057861328	3.4949707	-0.25756836	0.1706543	0.97875977	0.7800293	0.078369141	0	0	0	0	0	0	0	0	0	1.0263672	0.026367188	0.091796875	0.077636719	0.009033203	0.004882813	0	44330	0	0	0
398	399	399	Category L	-0.16796875	0.17993164	0.98388672	0.25610352	-0.031005859	-0.41943359	0	0	7/11/2017	7	11	2017	10:24:22	37462	0.7	10	24	22	0	0.057861328	3.4949707	-0.26074219	0.16992188	0.9777832	0.47387695	0.093261719	0	0	0	0	0	0	0	0	0	1.026123	0.026123047	0.10839844	0.092773438	0.009765625	0.005859375	0	44330	0	0	0
399	400	400	Category L	-0.17993164	0.17993164	0.98388672	0.25244141	-0.027099609	-0.41650391	0	0	7/11/2017	7	11	2017	10:24:22	37462	0.8	10	24	22	0	0.057861328	3.4949707	-0.26464844	0.17016602	0.9765625	0.13330078	0.085449219	0	0	0	0	0	0	0	0	0	1.0258789	0.025878906	0.1015625	0.084716797	0.009521484	0.007080078	0	44330	0	0	0
400	401	401	Category L	-0.17993164	0.15576172	0.97192383	0.25610352	-0.033447266	-0.41552734	0	0	7/11/2017	7	11	2017	10:24:22	37462	0.9	10	24	22	0	0.057861328	3.4949707	-0.2668457	0.16967773	0.97460938	0.78198242	0.087890625	0	0	0	0	0	0	0	0	0	1.0246582	0.024658203	0.10351563	0.086914063	-0.013916016	-0.002685547	0	44330	0	0	0
401	402	402	Category L	-0.17993164	0.19189453	0.98388672	0.25439453	-0.027587891	-0.41821289	0	0	7/11/2017	7	11	2017	10:24:23	37463	0	10	24	23	0	0.057861328	3.4949707	-0.2734375	0.16821289	0.97509766	1.1125488	0.096923828	0	0	0	0	0	0	0	0	0	1.0268555	0.026855469	0.12573242	0.093505859	0.0234375	0.008544922	0	44330	0	0	0
402	403	403	Category L	-0.17993164	0.15576172	0.97192383	0.25610352	-0.031005859	-0.41943359	0	0	7/11/2017	7	11	2017	10:24:23	37463	0.1	10	24	23	0	0.057861328	3.4949707	-0.27490234	0.16870117	0.97241211	1.3100586	0.095947266	0	0	0	0	0	0	0	0	0	1.0246582	0.024658203	0.10864258	0.094970703	-0.012939453	-0.000488281	0	44330	0	0	0
403	404	404	Category L	-0.15576172	0.17993164	1.0197754	0.25585938	-0.029296875	-0.41552734	0	0	7/11/2017	7	11	2017	10:24:23	37463	0.2	10	24	23	0	0.057861328	3.4949707	-0.28051758	0.16796875	0.97436523	1.4082031	0.13330078	0	0	0	0	0	0	0	0	0	1.027832	0.027832031	0.18188477	0.12475586	0.01171875	0.045166016	0	44330	0	0	0
404	405	405	Category L	-0.16796875	0.19189453	0.98388672	0.25488281	-0.024902344	-0.42138672	0	0	7/11/2017	7	11	2017	10:24:23	37463	0.3	10	24	23	0	0.057861328	3.4949707	-0.28759766	0.16870117	0.97680664	1.5300293	0.12182617	0	0	0	0	0	0	0	0	0	1.0319824	0.031982422	0.1496582	0.11962891	0.022949219	0.006835938	0	44330	0	0	0
405	406	406	Category L	-0.17993164	0.15576172	1.0078125	0.2578125	-0.029541016	-0.41552734	0	0	7/11/2017	7	11	2017	10:24:23	37463	0.4	10	24	23	0	0.057861328	3.4949707	-0.29150391	0.16845703	0.97436523	1.3190918	0.1171875	0	0	0	0	0	0	0	0	0	1.0310059	0.031005859	0.1574707	0.11157227	-0.012695313	0.033203125	0	44330	0	0	0
406	407	407	Category L	-0.16796875	0.16796875	1.0078125	0.25854492	-0.029296875	-0.4152832	0	0	7/11/2017	7	11	2017	10:24:23	37463	0.5	10	24	23	0	0.057861328	3.4949707	-0.2956543	0.16796875	0.97387695	0.51513672	0.13208008	0	0	0	0	0	0	0	0	0	1.0317383	0.031738281	0.16162109	0.12768555	0	0.033691406	0	44330	0	0	0
407	408	408	Category L	-0.17993164	0.15576172	0.99584961	0.25146484	-0.028076172	-0.41625977	0	0	7/11/2017	7	11	2017	10:24:23	37463	0.6	10	24	23	0	0.057861328	3.4949707	-0.2956543	0.16723633	0.97363281	0.29760742	0.1184082	0	0	0	0	0	0	0	0	0	1.03125	0.03125	0.14941406	0.11572266	-0.011474609	0.021972656	0	44330	0	0	0
408	409	409	Category L	-0.17993164	0.13183594	1.0319824	0.25317383	-0.026611328	-0.41821289	0	0	7/11/2017	7	11	2017	10:24:23	37463	0.7	10	24	23	0	0.057861328	3.4949707	-0.30493164	0.16674805	0.97607422	0.94116211	0.14135742	0	0	0	0	0	0	0	0	0	1.0361328	0.036132813	0.21606445	0.125	-0.034912109	0.055664063	0	44330	0	0	0
409	410	410	Category L	-0.17993164	0.14379883	0.98388672	0.25610352	-0.024902344	-0.41943359	0	0	7/11/2017	7	11	2017	10:24:23	37463	0.8	10	24	23	0	0.057861328	3.4949707	-0.30688477	0.16479492	0.97265625	1.7290039	0.12915039	0	0	0	0	0	0	0	0	0	1.0332031	0.033203125	0.15917969	0.12695313	-0.020996094	0.010986328	0	44330	0	0	0
410	411	411	Category L	-0.16796875	0.16796875	0.95996094	0.25610352	-0.02734375	-0.41748047	0	0	7/11/2017	7	11	2017	10:24:23	37463	0.9	10	24	23	0	0.057861328	3.4949707	-0.31225586	0.16552734	0.97363281	2.3776855	0.14501953	0	0	0	0	0	0	0	0	0	1.0356445	0.035644531	0.16040039	0.14428711	0.002197266	-0.013671875	0	44330	0	0	0
411	412	412	Category L	-0.17993164	0.13183594	0.98388672	0.25585938	-0.023681641	-0.42041016	0	0	7/11/2017	7	11	2017	10:24:24	37464	0	10	24	24	0	0.057861328	3.4949707	-0.31713867	0.16479492	0.97436523	2.7902832	0.14135742	0	0	0	0	0	0	0	0	0	1.0378418	0.037841797	0.1796875	0.13720703	-0.032958984	0.009277344	0	44330	0	0	0
412	413	413	Category L	-0.16796875	0.16796875	0.97192383	0.25317383	-0.024169922	-0.41723633	0	0	7/11/2017	7	11	2017	10:24:24	37464	0.1	10	24	24	0	0.057861328	3.4949707	-0.32104492	0.16479492	0.97167969	3.3000488	0.15307617	0	0	0	0	0	0	0	0	0	1.0366211	0.036621094	0.15625	0.15307617	0.002929688	0	0	44330	0	0	0
413	414	414	Category L	-0.17993164	0.14379883	0.98388672	0.25024414	-0.021484375	-0.42041016	0	0	7/11/2017	7	11	2017	10:24:24	37464	0.2	10	24	24	0	0.057861328	3.4949707	-0.32543945	0.16455078	0.96972656	3.4936523	0.14770508	0	0	0	0	0	0	0	0	0	1.0361328	0.036132813	0.18041992	0.14550781	-0.020751953	0.013916016	0	44330	0	0	0
414	415	415	Category C	-0.39599609	0.16796875	1.0917969	0.4230957	-0.063476563	-0.29248047	0	0	7/11/2017	7	11	2017	10:48:32	38912	0.199	10	48	32	0	0.058837891	3.4804688	-0.32788086	0.16479492	0.96850586	3.9680176	0.140625	0	0	0	0	0	0	0	0	0	1.0356445	0.035644531	0.19433594	-0.067871094	0.002929688	0.12304688	0	44330	0	0	0
415	416	416	Category C	-0.45581055	0.20385742	0.92382813	0.38256836	-0.039306641	-0.33837891	0	0	7/11/2017	7	11	2017	10:48:32	38912	0.3	10	48	32	0	0.058837891	3.4804688	-0.33398438	0.16455078	0.96704102	4.1679688	0.13476563	0	0	0	0	0	0	0	0	0	1.0361328	0.036132813	0.20385742	-0.12158203	0.0390625	-0.043212891	0	44330	0	0	0
416	417	417	Category C	-1.0197754	0.20385742	1.0678711	0.44262695	-0.052246094	-0.26806641	0	0	7/11/2017	7	11	2017	10:48:32	38912	0.4	10	48	32	0	0.058837891	3.4804688	-0.33666992	0.1640625	0.96362305	3.9040527	0.69189453	0	0	0	0	0	0	0	0	0	1.0339355	0.033935547	0.82666016	-0.68286133	0.039550781	0.10400391	0	44330	0	0	0
417	418	418	Category C	-0.29980469	0.20385742	0.80395508	0.34765625	-0.034667969	-0.37426758	0	0	7/11/2017	7	11	2017	10:48:32	38912	0.5	10	48	32	0	0.058837891	3.4804688	-0.33837891	0.16381836	0.96069336	3.7739258	0.16625977	0	0	0	0	0	0	0	0	0	1.0317383	0.031738281	0.23535156	0.038574219	0.039794922	-0.15673828	0	44330	0	0	0
418	419	419	Category C	-1.0197754	0.23999023	0.93579102	0.4362793	-0.037597656	-0.28198242	0	0	7/11/2017	7	11	2017	10:48:32	38912	0.6	10	48	32	0	0.058837891	3.4804688	-0.34472656	0.16381836	0.96142578	3.519043	0.67944336	0	0	0	0	0	0	0	0	0	1.0344238	0.034423828	0.77661133	-0.67480469	0.075927734	-0.025634766	0	44330	0	0	0
419	420	420	Category C	-0.023925781	0.17993164	0.95996094	0.36499023	-0.032226563	-0.35986328	0	0	7/11/2017	7	11	2017	10:48:32	38912	0.7	10	48	32	0	0.058837891	3.4804688	-0.34472656	0.16455078	0.96044922	3.4665527	0.32104492	0	0	0	0	0	0	0	0	0	1.0334473	0.033447266	0.33666992	0.32080078	0.015136719	-0.000488281	0	44330	0	0	0
420	421	421	Category C	-0.82788086	0.20385742	1.1279297	0.43139648	-0.02734375	-0.28930664	0	0	7/11/2017	7	11	2017	10:48:32	38912	0.8	10	48	32	0	0.058837891	3.4804688	-0.35522461	0.16625977	0.96240234	3.3935547	0.50195313	0	0	0	0	0	0	0	0	0	1.0393066	0.039306641	0.67529297	-0.47241211	0.037353516	0.1652832	0	44330	0	0	0
421	422	422	Category C	-0.15576172	0.11987305	0.70776367	0.33129883	-0.032714844	-0.38452148	0	0	7/11/2017	7	11	2017	10:48:32	38912	0.9	10	48	32	0	0.058837891	3.4804688	-0.35571289	0.16577148	0.95678711	3.2871094	0.32275391	0	0	0	0	0	0	0	0	0	1.0341797	0.034179688	0.49511719	0.19995117	-0.045898438	-0.24902344	0	44330	0	0	0
422	423	423	Category C	-0.46777344	0.17993164	1.1518555	0.42407227	-0.026611328	-0.2980957	0	0	7/11/2017	7	11	2017	10:48:33	38913	0	10	48	33	0	0.058837891	3.4804688	-0.36108398	0.16625977	0.95727539	3.0656738	0.22216797	0	0	0	0	0	0	0	0	0	1.0366211	0.036621094	0.31445313	-0.10644531	0.013427734	0.19433594	0	44330	0	0	0
423	424	424	Category C	-0.29980469	0.20385742	0.88793945	0.32641602	-0.023193359	-0.3815918	0	0	7/11/2017	7	11	2017	10:48:33	38913	0.111	10	48	33	0	0.058837891	3.4804688	-0.36450195	0.16674805	0.95507813	2.8442383	0.1003418	0	0	0	0	0	0	0	0	0	1.0358887	0.035888672	0.16918945	0.064697266	0.036865234	-0.067138672	0	44330	0	0	0
424	425	425	Category C	-0.35986328	0.19189453	0.95996094	0.37329102	-0.028076172	-0.35449219	0	0	7/11/2017	7	11	2017	10:48:33	38913	0.222	10	48	33	0	0.058837891	3.4804688	-0.37036133	0.16674805	0.95532227	2.1672363	0.027587891	0	0	0	0	0	0	0	0	0	1.0383301	0.038330078	0.040039063	0.010498047	0.024902344	0.004394531	0	44330	0	0	0
425	426	426	Category C	-0.44384766	0.21582031	0.89990234	0.3503418	-0.020019531	-0.37304688	0	0	7/11/2017	7	11	2017	10:48:33	38913	0.333	10	48	33	0	0.058837891	3.4820801	-0.37060547	0.16699219	0.95458984	1.7243652	0.10327148	0	0	0	0	0	0	0	0	0	1.0375977	0.037597656	0.17651367	-0.072998047	0.048583984	-0.0546875	0	44330	0	0	0
426	427	427	Category C	-0.3359375	0.16796875	0.92382813	0.3671875	-0.018798828	-0.35473633	0	0	7/11/2017	7	11	2017	10:48:33	38913	0.444	10	48	33	0	0.058837891	3.4820801	-0.37719727	0.16723633	0.95458984	1.3713379	0.051513672	0	0	0	0	0	0	0	0	0	1.0400391	0.040039063	0.072753906	0.041259766	0.000488281	-0.030761719	0	44330	0	0	0
427	428	428	Category C	-0.31176758	0.17993164	0.86376953	0.38476563	-0.025146484	-0.34643555	0	0	7/11/2017	7	11	2017	10:48:33	38913	0.555	10	48	33	0	0.058837891	3.4820801	-0.37890625	0.16748047	0.95410156	1.128418	0.11328125	0	0	0	0	0	0	0	0	0	1.0400391	0.040039063	0.16992188	0.067138672	0.012207031	-0.090332031	0	44330	0	0	0
428	429	429	Category C	-0.34790039	0.16796875	0.82788086	0.42407227	-0.023681641	-0.28613281	0	0	7/11/2017	7	11	2017	10:48:33	38913	0.666	10	48	33	0	0.058837891	3.4820801	-0.3840332	0.16772461	0.95385742	0.90820313	0.13085938	0	0	0	0	0	0	0	0	0	1.041748	0.041748047	0.16210938	0.036132813	0	-0.12597656	0	44330	0	0	0
429	430	430	Category C	-0.86376953	0.19189453	1.0078125	0.39477539	-0.030517578	-0.33300781	0	0	7/11/2017	7	11	2017	10:48:33	38913	0.777	10	48	33	0	0.058837891	3.4820801	-0.38452148	0.16748047	0.95263672	0.45361328	0.48266602	0	0	0	0	0	0	0	0	0	1.0410156	0.041015625	0.55834961	-0.47900391	0.024169922	0.054931641	0	44330	0	0	0
430	431	431	Category C	-0.15576172	0.2277832	0.73193359	0.39013672	-0.020263672	-0.33203125	0	0	7/11/2017	7	11	2017	10:48:33	38913	0.888	10	48	33	0	0.058837891	3.4820801	-0.38769531	0.16772461	0.94995117	0.30541992	0.32397461	0	0	0	0	0	0	0	0	0	1.0397949	0.039794922	0.51025391	0.23193359	0.059814453	-0.21801758	0	44330	0	0	0
431	432	432	Category C	-0.64794922	0.19189453	0.99584961	0.43310547	-0.026611328	-0.27978516	0	0	7/11/2017	7	11	2017	10:48:34	38914	0	10	48	34	0	0.058837891	3.4820801	-0.38891602	0.16723633	0.95239258	0.18286133	0.26342773	0	0	0	0	0	0	0	0	0	1.0422363	0.042236328	0.32641602	-0.25878906	0.024414063	0.043212891	0	44330	0	0	0
432	433	433	Category C	-0.29980469	0.16796875	0.93579102	0.39868164	-0.055908203	-0.32543945	0	0	7/11/2017	7	11	2017	10:48:34	38914	0.1	10	48	34	0	0.058837891	3.4820801	-0.39160156	0.16821289	0.95336914	0.19335938	0.093505859	0	0	0	0	0	0	0	0	0	1.0444336	0.044433594	0.10986328	0.091796875	-0.000244141	-0.017578125	0	44330	0	0	0
433	434	434	Category C	-0.63598633	0.14379883	1.079834	0.41137695	-0.040771484	-0.31494141	0	0	7/11/2017	7	11	2017	10:48:34	38914	0.2	10	48	34	0	0.058837891	3.4820801	-0.39233398	0.16845703	0.95288086	0.35913086	0.27563477	0	0	0	0	0	0	0	0	0	1.0444336	0.044433594	0.39501953	-0.2434082	-0.024658203	0.12670898	0	44330	0	0	0
434	435	435	Category C	-0.45581055	0.15576172	0.85180664	0.36499023	-0.042480469	-0.35595703	0	0	7/11/2017	7	11	2017	10:48:34	38914	0.3	10	48	34	0	0.058837891	3.4820801	-0.39575195	0.16967773	0.95239258	1.0263672	0.11791992	0	0	0	0	0	0	0	0	0	1.045166	0.045166016	0.17431641	-0.059814453	-0.013916016	-0.10058594	0	44330	0	0	0
435	436	436	Category C	-0.38378906	0.047851563	0.88793945	0.41430664	-0.050048828	-0.29956055	0	0	7/11/2017	7	11	2017	10:48:34	38914	0.4	10	48	34	0	0.058837891	3.4820801	-0.3984375	0.16918945	0.95141602	1.4846191	0.13769531	0	0	0	0	0	0	0	0	0	1.045166	0.045166016	0.19970703	0.014648438	-0.12133789	-0.063476563	0	44330	0	0	0
436	437	437	Category C	-0.40795898	0.13183594	1.0078125	0.35131836	-0.0234375	-0.36767578	0	0	7/11/2017	7	11	2017	10:48:34	38914	0.5	10	48	34	0	0.058837891	3.4820801	-0.39941406	0.17041016	0.95019531	1.6103516	0.069580078	0	0	0	0	0	0	0	0	0	1.0446777	0.044677734	0.10449219	-0.008300781	-0.038574219	0.057373047	0	44330	0	0	0
437	438	438	Category C	-0.38378906	0.13183594	0.92382813	0.37646484	-0.040527344	-0.34985352	0	0	7/11/2017	7	11	2017	10:48:34	38914	0.6	10	48	34	0	0.058837891	3.4820801	-0.40136719	0.17114258	0.94824219	1.4172363	0.049560547	0	0	0	0	0	0	0	0	0	1.0439453	0.043945313	0.081542969	0.017578125	-0.039306641	-0.024414063	0	44330	0	0	0
438	439	439	Category C	-0.47998047	0.20385742	0.91186523	0.37597656	-0.02734375	-0.34545898	0	0	7/11/2017	7	11	2017	10:48:34	38914	0.7	10	48	34	0	0.058837891	3.4820801	-0.40307617	0.16967773	0.94921875	1.8857422	0.092041016	0	0	0	0	0	0	0	0	0	1.045166	0.045166016	0.14819336	-0.076660156	0.033935547	-0.037353516	0	44330	0	0	0
439	440	440	Category C	-0.35986328	0.10791016	0.87597656	0.38134766	-0.031738281	-0.34667969	0	0	7/11/2017	7	11	2017	10:48:34	38914	0.8	10	48	34	0	0.058837891	3.4820801	-0.40380859	0.16967773	0.95019531	1.9599609	0.10620117	0	0	0	0	0	0	0	0	0	1.0463867	0.046386719	0.18017578	0.043945313	-0.061767578	-0.07421875	0	44330	0	0	0
440	441	441	Category C	-0.69580078	0.071777344	1.0917969	0.42089844	-0.036132813	-0.30151367	0	0	7/11/2017	7	11	2017	10:48:34	38914	0.9	10	48	34	0	0.058837891	3.4820801	-0.40722656	0.16918945	0.94946289	1.6943359	0.3359375	0	0	0	0	0	0	0	0	0	1.0471191	0.047119141	0.52783203	-0.28833008	-0.097412109	0.14208984	0	44330	0	0	0
441	442	442	Category C	-0.25195313	0.21582031	0.79199219	0.37939453	-0.026855469	-0.34838867	0	0	7/11/2017	7	11	2017	10:48:35	38915	0	10	48	35	0	0.058837891	3.4820801	-0.40820313	0.16870117	0.94848633	1.973877	0.22607422	0	0	0	0	0	0	0	0	0	1.0463867	0.046386719	0.35986328	0.15625	0.046875	-0.15649414	0	44330	0	0	0
442	443	443	Category C	-0.63598633	0.095947266	1.1037598	0.43310547	-0.024902344	-0.2800293	0	0	7/11/2017	7	11	2017	10:48:35	38915	0.1	10	48	35	0	0.058837891	3.4820801	-0.41040039	0.16748047	0.94848633	2.130127	0.28271484	0	0	0	0	0	0	0	0	0	1.0471191	0.047119141	0.45214844	-0.2253418	-0.071533203	0.1550293	0	44330	0	0	0
443	444	444	Category C	-0.68383789	0.17993164	1.1638184	0.35986328	-0.014648438	-0.36474609	0	0	7/11/2017	7	11	2017	10:48:35	38915	0.2	10	48	35	0	0.058837891	3.4820801	-0.41113281	0.16772461	0.94799805	2.4216309	0.34765625	0	0	0	0	0	0	0	0	0	1.046875	0.046875	0.50048828	-0.27246094	0.011962891	0.21557617	0	44330	0	0	0
444	445	445	Category C	-0.51586914	0.15576172	0.83984375	0.44116211	-0.022705078	-0.27172852	0	0	7/11/2017	7	11	2017	10:48:35	38915	0.3	10	48	35	0	0.058837891	3.4820801	-0.4128418	0.16723633	0.94726563	2.0605469	0.14916992	0	0	0	0	0	0	0	0	0	1.046875	0.046875	0.22192383	-0.1027832	-0.011474609	-0.10742188	0	44330	0	0	0
445	446	446	Category C	-0.52783203	0.10791016	0.95996094	0.38696289	-0.033447266	-0.34057617	0	0	7/11/2017	7	11	2017	10:48:35	38915	0.4	10	48	35	0	0.058837891	3.4820801	-0.41357422	0.16699219	0.94775391	2.2045898	0.12915039	0	0	0	0	0	0	0	0	0	1.0473633	0.047363281	0.18554688	-0.11425781	-0.059082031	0.011962891	0	44330	0	0	0
446	447	447	Category C	-0.17993164	0.11987305	0.97192383	0.45605469	-0.01171875	-0.25	0	0	7/11/2017	7	11	2017	10:48:35	38915	0.5	10	48	35	0	0.058837891	3.4820801	-0.41430664	0.16894531	0.94628906	2.939209	0.24072266	0	0	0	0	0	0	0	0	0	1.046875	0.046875	0.30883789	0.234375	-0.049072266	0.025390625	0	44330	0	0	0
447	448	448	Category C	-0.92382813	0.16796875	1.1879883	0.36865234	-0.004638672	-0.35766602	0	0	7/11/2017	7	11	2017	10:48:35	38915	0.6	10	48	35	0	0.058837891	3.4820801	-0.41552734	0.16772461	0.9453125	3.3054199	0.56298828	0	0	0	0	0	0	0	0	0	1.0461426	0.046142578	0.75073242	-0.50805664	0	0.24243164	0	44330	0	0	0
448	449	449	Category C	-0.31176758	0.035888672	0.70776367	0.41503906	0.007080078	-0.30102539	0	0	7/11/2017	7	11	2017	10:48:35	38915	0.7	10	48	35	0	0.058837891	3.4820801	-0.41699219	0.16503906	0.94726563	3.2536621	0.29174805	0	0	0	0	0	0	0	0	0	1.0480957	0.048095703	0.47412109	0.10522461	-0.12915039	-0.23950195	0	44330	0	0	0
449	450	450	Category C	-0.61181641	0.20385742	1.0559082	0.41625977	0.011962891	-0.30102539	0	0	7/11/2017	7	11	2017	10:48:35	38915	0.8	10	48	35	0	0.058837891	3.4820801	-0.42016602	0.16650391	0.94677734	3.467041	0.22363281	0	0	0	0	0	0	0	0	0	1.0490723	0.049072266	0.33789063	-0.19140625	0.037109375	0.10888672	0	44330	0	0	0
450	451	451	Category C	-0.56396484	0.11987305	1.079834	0.41723633	0.029296875	-0.29858398	0	0	7/11/2017	7	11	2017	10:48:35	38915	0.9	10	48	35	0	0.058837891	3.4820801	-0.42260742	0.16772461	0.94824219	3.28125	0.19873047	0	0	0	0	0	0	0	0	0	1.0515137	0.051513672	0.32055664	-0.14111328	-0.047851563	0.13134766	0	44330	0	0	0
451	452	452	Category C	-0.50390625	0.19189453	0.75585938	0.40307617	0.002197266	-0.32055664	0	0	7/11/2017	7	11	2017	10:48:36	38916	0	10	48	36	0	0.058837891	3.4820801	-0.42553711	0.16601563	0.94555664	2.6022949	0.20678711	0	0	0	0	0	0	0	0	0	1.050293	0.050292969	0.29370117	-0.078125	0.025634766	-0.18969727	0	44330	0	0	0
452	453	453	Category C	-0.52783203	0.16796875	0.85180664	0.41235352	-0.015136719	-0.30664063	0	0	7/11/2017	7	11	2017	10:48:36	38916	0.1	10	48	36	0	0.058837891	3.4820801	-0.42626953	0.16674805	0.9440918	1.7797852	0.13720703	0	0	0	0	0	0	0	0	0	1.0493164	0.049316406	0.19482422	-0.10131836	0.000976563	-0.092285156	0	44330	0	0	0
453	454	454	Category C	-0.37182617	0.19189453	0.86376953	0.40966797	-0.002685547	-0.31225586	0	0	7/11/2017	7	11	2017	10:48:36	38916	0.2	10	48	36	0	0.058837891	3.4820801	-0.42749023	0.16723633	0.94433594	1.0004883	0.10107422	0	0	0	0	0	0	0	0	0	1.050293	0.050292969	0.16088867	0.055664063	0.024414063	-0.080566406	0	44330	0	0	0
454	455	455	Category C	-0.671875	0.17993164	0.87597656	0.44165039	-0.012695313	-0.26953125	0	0	7/11/2017	7	11	2017	10:48:36	38916	0.3	10	48	36	0	0.058837891	3.4820801	-0.42919922	0.16650391	0.9440918	0.48461914	0.25219727	0	0	0	0	0	0	0	0	0	1.050293	0.050292969	0.32373047	-0.24243164	0.013183594	-0.068115234	0	44330	0	0	0
455	456	456	Category C	-0.39599609	0.14379883	0.73193359	0.41259766	-0.006103516	-0.31445313	0	0	7/11/2017	7	11	2017	10:48:36	38916	0.4	10	48	36	0	0.058837891	3.4820801	-0.42724609	0.16674805	0.94384766	0.27905273	0.21557617	0	0	0	0	0	0	0	0	0	1.0495605	0.049560547	0.26635742	0.03125	-0.022949219	-0.21191406	0	44330	0	0	0
456	457	457	Category C	-0.32397461	0.16796875	0.76782227	0.44360352	-0.016601563	-0.26538086	0	0	7/11/2017	7	11	2017	10:48:36	38916	0.5	10	48	36	0	0.058837891	3.4820801	-0.42651367	0.16674805	0.94360352	0.91894531	0.20361328	0	0	0	0	0	0	0	0	0	1.0490723	0.049072266	0.27954102	0.10253906	0.000976563	-0.17578125	0	44330	0	0	0
457	458	458	Category C	-0.69580078	0.16796875	1.0197754	0.39770508	0.006347656	-0.32958984	0	0	7/11/2017	7	11	2017	10:48:36	38916	0.6	10	48	36	0	0.058837891	3.4820801	-0.41699219	0.16650391	0.94238281	1.4702148	0.2890625	0	0	0	0	0	0	0	0	0	1.0439453	0.043945313	0.35717773	-0.27856445	0.001220703	0.077148438	0	44330	0	0	0
458	459	459	Category C	-0.16796875	0.17993164	0.91186523	0.41210938	0.004394531	-0.30932617	0	0	7/11/2017	7	11	2017	10:48:36	38916	0.7	10	48	36	0	0.058837891	3.4820801	-0.41723633	0.16577148	0.94482422	2.2001953	0.25195313	0	0	0	0	0	0	0	0	0	1.0461426	0.046142578	0.29638672	0.24926758	0.013916016	-0.032958984	0	44330	0	0	0
459	460	460	Category C	-1.0319824	0.2878418	1.1879883	0.40551758	-0.004394531	-0.32055664	0	0	7/11/2017	7	11	2017	10:48:36	38916	0.8	10	48	36	0	0.058837891	3.4820801	-0.40795898	0.1652832	0.9453125	2.5817871	0.68041992	0	0	0	0	0	0	0	0	0	1.0427246	0.042724609	0.98876953	-0.6237793	0.12231445	0.24243164	0	44330	0	0	0
460	461	461	Category C	-0.23999023	0.13183594	0.57592773	0.40258789	-0.006835938	-0.31958008	0	0	7/11/2017	7	11	2017	10:48:36	38916	0.9	10	48	36	0	0.058837891	3.4820801	-0.41162109	0.16479492	0.94433594	2.4338379	0.40771484	0	0	0	0	0	0	0	0	0	1.0432129	0.043212891	0.57324219	0.17163086	-0.032958984	-0.3684082	0	44330	0	0	0
461	462	462	Category C	-0.59985352	0.17993164	1.0319824	0.43310547	-0.043212891	-0.27929688	0	0	7/11/2017	7	11	2017	10:48:37	38917	0	10	48	37	0	0.058837891	3.4820801	-0.40405273	0.16333008	0.9440918	2.5134277	0.21508789	0	0	0	0	0	0	0	0	0	1.0400391	0.040039063	0.29980469	-0.19555664	0.016357422	0.087646484	0	44330	0	0	0
462	463	463	Category C	-0.45581055	0.21582031	0.85180664	0.39794922	-0.018310547	-0.3269043	0	0	7/11/2017	7	11	2017	10:48:37	38917	0.1	10	48	37	0	0.058837891	3.4820801	-0.40795898	0.16455078	0.94750977	2.5021973	0.1184082	0	0	0	0	0	0	0	0	0	1.0446777	0.044677734	0.19458008	-0.047607422	0.051025391	-0.095703125	0	44330	0	0	0
463	464	464	Category C	-0.64794922	0.17993164	1.0078125	0.39477539	-0.032958984	-0.33105469	0	0	7/11/2017	7	11	2017	10:48:37	38917	0.2	10	48	37	0	0.059326172	3.515918	-0.40698242	0.1640625	0.94433594	2.4282227	0.24951172	0	0	0	0	0	0	0	0	0	1.0412598	0.041259766	0.31982422	-0.24072266	0.015625	0.063232422	0	44330	0	0	0
464	465	465	Category C	-0.19189453	0.21582031	0.92382813	0.41699219	-0.024414063	-0.30249023	0	0	7/11/2017	7	11	2017	10:48:37	38917	0.3	10	48	37	0	0.059326172	3.515918	-0.40649414	0.16381836	0.94335938	2.4228516	0.22167969	0	0	0	0	0	0	0	0	0	1.0402832	0.040283203	0.28613281	0.21459961	0.051757813	-0.01953125	0	44330	0	0	0
465	466	466	Category C	-0.69580078	0.20385742	0.98388672	0.38891602	-0.018798828	-0.33007813	0	0	7/11/2017	7	11	2017	10:48:37	38917	0.4	10	48	37	0	0.059326172	3.515918	-0.40820313	0.16333008	0.94873047	2.875	0.29223633	0	0	0	0	0	0	0	0	0	1.0456543	0.045654297	0.36279297	-0.28735352	0.040283203	0.034912109	0	44330	0	0	0
466	467	467	Category C	-0.31176758	0.20385742	0.92382813	0.38525391	-0.021728516	-0.33911133	0	0	7/11/2017	7	11	2017	10:48:37	38917	0.5	10	48	37	0	0.059326172	3.515918	-0.40673828	0.16088867	0.94750977	3.5739746	0.10693359	0	0	0	0	0	0	0	0	0	1.0437012	0.043701172	0.16186523	0.094970703	0.042724609	-0.023681641	0	44330	0	0	0
467	468	468	Category C	-0.58789063	0.20385742	0.95996094	0.38696289	-0.022705078	-0.33520508	0	0	7/11/2017	7	11	2017	10:48:37	38917	0.6	10	48	37	0	0.059326172	3.515918	-0.40991211	0.15942383	0.94726563	4.0944824	0.18359375	0	0	0	0	0	0	0	0	0	1.0444336	0.044433594	0.23461914	-0.17773438	0.044189453	0.012451172	0	44330	0	0	0
468	469	469	Category C	-0.21582031	0.13183594	0.92382813	0.37109375	-0.020996094	-0.34741211	0	0	7/11/2017	7	11	2017	10:48:37	38917	0.7	10	48	37	0	0.059326172	3.515918	-0.40869141	0.15917969	0.94604492	4.6027832	0.19628906	0	0	0	0	0	0	0	0	0	1.0427246	0.042724609	0.24267578	0.19287109	-0.02734375	-0.022216797	0	44330	0	0	0
469	470	470	Category C	-0.40795898	0.17993164	0.76782227	0.41967773	-0.001464844	-0.30297852	0	0	7/11/2017	7	11	2017	10:48:37	38917	0.8	10	48	37	0	0.059326172	3.515918	-0.40991211	0.15991211	0.94995117	5.4924316	0.18310547	0	0	0	0	0	0	0	0	0	1.046875	0.046875	0.20410156	0.001953125	0.019775391	-0.18212891	0	44330	0	0	0
470	471	471	Category D	-0.2878418	0.15576172	1.1757813	0.35009766	-0.13574219	-0.35693359	0	0	7/11/2017	7	11	2017	10:48:39	38919	0.8	10	48	39	0	0.059326172	3.515918	-0.40063477	0.15820313	0.94555664	6.3818359	0.25634766	0	0	0	0	0	0	0	0	0	1.0390625	0.0390625	0.34570313	0.11279297	-0.002441406	0.22998047	0	44330	0	0	0
471	472	472	Category D	-0.39599609	0.23999023	1.1037598	0.30444336	-0.13647461	-0.38671875	0	0	7/11/2017	7	11	2017	10:48:39	38919	0.9	10	48	39	0	0.059326172	3.515918	-0.4050293	0.15649414	0.95043945	7.0925293	0.17456055	0	0	0	0	0	0	0	0	0	1.0449219	0.044921875	0.24560547	0.009033203	0.083251953	0.15307617	0	44330	0	0	0
472	473	473	Category D	-0.23999023	0.16796875	0.95996094	0.33691406	-0.13623047	-0.36010742	0	0	7/11/2017	7	11	2017	10:48:40	38920	0	10	48	40	0	0.059326172	3.515918	-0.40161133	0.15600586	0.94897461	7.5515137	0.16235352	0	0	0	0	0	0	0	0	0	1.0422363	0.042236328	0.18432617	0.16162109	0.01171875	0.010742188	0	44330	0	0	0
473	474	474	Category D	-0.45581055	0.25195313	0.94799805	0.34887695	-0.12475586	-0.35083008	0	0	7/11/2017	7	11	2017	10:48:40	38920	0.1	10	48	40	0	0.059326172	3.515918	-0.40087891	0.15527344	0.94750977	8.1782227	0.11108398	0	0	0	0	0	0	0	0	0	1.0405273	0.040527344	0.15161133	-0.0546875	0.096435547	0.000244141	0	44330	0	0	0
474	475	475	Category D	-0.38378906	0.11987305	0.93579102	0.30664063	-0.10449219	-0.39257813	0	0	7/11/2017	7	11	2017	10:48:40	38920	0.2	10	48	40	0	0.059326172	3.515918	-0.39868164	0.15429688	0.94604492	8.8266602	0.038818359	0	0	0	0	0	0	0	0	0	1.0383301	0.038330078	0.059814453	0.014892578	-0.034423828	-0.010253906	0	44330	0	0	0
475	476	476	Category D	-0.25195313	0.2277832	0.87597656	0.34570313	-0.10131836	-0.36499023	0	0	7/11/2017	7	11	2017	10:48:40	38920	0.3	10	48	40	0	0.059326172	3.515918	-0.3972168	0.15283203	0.94702148	7.9831543	0.17797852	0	0	0	0	0	0	0	0	0	1.0383301	0.038330078	0.29101563	0.14526367	0.074707031	-0.071044922	0	44330	0	0	0
476	477	477	Category D	-0.3359375	0.21582031	0.85180664	0.36328125	-0.093261719	-0.34936523	0	0	7/11/2017	7	11	2017	10:48:40	38920	0.4	10	48	40	0	0.059326172	3.515918	-0.39550781	0.15405273	0.94750977	6.6618652	0.12841797	0	0	0	0	0	0	0	0	0	1.0383301	0.038330078	0.21704102	0.059570313	0.061523438	-0.095703125	0	44330	0	0	0
477	478	478	Category D	-0.31176758	0.071777344	1.0559082	0.33227539	-0.057373047	-0.38769531	0	0	7/11/2017	7	11	2017	10:48:40	38920	0.5	10	48	40	0	0.059326172	3.515918	-0.39282227	0.15258789	0.94555664	5.0319824	0.15893555	0	0	0	0	0	0	0	0	0	1.0354004	0.035400391	0.27197266	0.081054688	-0.080810547	0.11010742	0	44330	0	0	0
478	479	479	Category D	-0.2277832	0.16796875	1.0678711	0.37792969	-0.048583984	-0.33740234	0	0	7/11/2017	7	11	2017	10:48:40	38920	0.6	10	48	40	0	0.059326172	3.515918	-0.39404297	0.15332031	0.94799805	3.1633301	0.20532227	0	0	0	0	0	0	0	0	0	1.0378418	0.037841797	0.30078125	0.16625977	0.014404297	0.11962891	0	44330	0	0	0
479	480	480	Category D	-0.46777344	0.14379883	0.92382813	0.33837891	-0.032226563	-0.37719727	0	0	7/11/2017	7	11	2017	10:48:40	38920	0.7	10	48	40	0	0.059326172	3.515918	-0.39160156	0.15136719	0.94824219	0.68994141	0.080078125	0	0	0	0	0	0	0	0	0	1.0371094	0.037109375	0.1081543	-0.075927734	-0.007568359	-0.024414063	0	44330	0	0	0
480	481	481	Category D	-0.25195313	0.11987305	0.88793945	0.34204102	-0.031982422	-0.37426758	0	0	7/11/2017	7	11	2017	10:48:40	38920	0.8	10	48	40	0	0.059326172	3.515918	-0.39086914	0.15112305	0.95043945	1.953125	0.15576172	0	0	0	0	0	0	0	0	0	1.0388184	0.038818359	0.23291016	0.13891602	-0.03125	-0.0625	0	44330	0	0	0
481	482	482	Category D	-0.35986328	0.095947266	0.98388672	0.35668945	-0.037353516	-0.36816406	0	0	7/11/2017	7	11	2017	10:48:40	38920	0.9	10	48	40	0	0.059326172	3.515918	-0.38574219	0.15161133	0.94799805	3.3786621	0.071289063	0	0	0	0	0	0	0	0	0	1.034668	0.034667969	0.11767578	0.025878906	-0.055664063	0.035644531	0	44330	0	0	0
482	483	483	Category D	-0.2277832	0.16796875	0.93579102	0.33886719	-0.038574219	-0.38549805	0	0	7/11/2017	7	11	2017	10:48:41	38921	0	10	48	41	0	0.059570313	3.4337402	-0.38696289	0.14990234	0.94995117	4.0256348	0.16088867	0	0	0	0	0	0	0	0	0	1.0366211	0.036621094	0.19140625	0.15917969	0.017822266	-0.014160156	0	44330	0	0	0
483	484	484	Category D	-0.29980469	0.14379883	0.95996094	0.33325195	-0.034912109	-0.38745117	0	0	7/11/2017	7	11	2017	10:48:41	38921	0.1	10	48	41	0	0.059570313	3.4337402	-0.38256836	0.15039063	0.94824219	3.809082	0.083740234	0	0	0	0	0	0	0	0	0	1.0336914	0.033691406	0.10107422	0.082763672	-0.006591797	0.011474609	0	44330	0	0	0
484	485	485	Category D	-0.21582031	0.17993164	1.0197754	0.33227539	-0.03515625	-0.38671875	0	0	7/11/2017	7	11	2017	10:48:41	38921	0.2	10	48	41	0	0.059570313	3.4337402	-0.37768555	0.15014648	0.94555664	3.517334	0.18041992	0	0	0	0	0	0	0	0	0	1.0292969	0.029296875	0.265625	0.16186523	0.029541016	0.073974609	0	44330	0	0	0
485	486	486	Category D	-0.23999023	0.31176758	0.89990234	0.34765625	-0.060302734	-0.36621094	0	0	7/11/2017	7	11	2017	10:48:41	38921	0.3	10	48	41	0	0.059570313	3.4337402	-0.37695313	0.15014648	0.94848633	3.0476074	0.21704102	0	0	0	0	0	0	0	0	0	1.0317383	0.031738281	0.34692383	0.13696289	0.16137695	-0.048583984	0	44330	0	0	0
486	487	487	Category D	-0.27587891	0.071777344	0.92382813	0.3425293	-0.087646484	-0.37084961	0	0	7/11/2017	7	11	2017	10:48:41	38921	0.4	10	48	41	0	0.059570313	3.4337402	-0.37426758	0.15136719	0.94750977	1.4804688	0.12866211	0	0	0	0	0	0	0	0	0	1.0300293	0.030029297	0.2019043	0.098388672	-0.079589844	-0.023681641	0	44330	0	0	0
487	488	488	Category D	-0.29980469	-0.059814453	1.1398926	0.35205078	-0.1159668	-0.35375977	0	0	7/11/2017	7	11	2017	10:48:41	38921	0.5	10	48	41	0	0.059570313	3.4337402	-0.37158203	0.15209961	0.95019531	0.92578125	0.29321289	0	0	0	0	0	0	0	0	0	1.0314941	0.031494141	0.47338867	0.071777344	-0.21191406	0.18945313	0	44330	0	0	0
488	489	489	Category D	-0.41992188	0.23999023	0.99584961	0.32836914	-0.1315918	-0.36816406	0	0	7/11/2017	7	11	2017	10:48:41	38921	0.6	10	48	41	0	0.059570313	3.4337402	-0.36865234	0.15209961	0.94799805	2.876709	0.11206055	0	0	0	0	0	0	0	0	0	1.0285645	0.028564453	0.18652344	-0.051025391	0.087646484	0.047607422	0	44330	0	0	0
489	490	490	Category D	-0.38378906	0.25195313	1.1037598	0.32958984	-0.13647461	-0.36914063	0	0	7/11/2017	7	11	2017	10:48:41	38921	0.7	10	48	41	0	0.059570313	3.4337402	-0.3684082	0.1550293	0.953125	4.517334	0.17944336	0	0	0	0	0	0	0	0	0	1.0336914	0.033691406	0.26245117	-0.015136719	0.096679688	0.15039063	0	44330	0	0	0
490	491	491	Category D	-0.39599609	0.035888672	0.75585938	0.31201172	-0.15795898	-0.38085938	0	0	7/11/2017	7	11	2017	10:48:41	38921	0.8	10	48	41	0	0.059570313	3.4337402	-0.36474609	0.15454102	0.94995117	7.036377	0.22949219	0	0	0	0	0	0	0	0	0	1.0292969	0.029296875	0.34375	-0.031005859	-0.11865234	-0.1940918	0	44330	0	0	0
491	492	492	Category D	-0.23999023	0.19189453	0.86376953	0.32275391	-0.16162109	-0.36865234	0	0	7/11/2017	7	11	2017	10:48:41	38921	0.9	10	48	41	0	0.059570313	3.4337402	-0.36376953	0.15136719	0.94848633	9.1984863	0.15527344	0	0	0	0	0	0	0	0	0	1.0270996	0.027099609	0.2487793	0.1237793	0.040283203	-0.084716797	0	44330	0	0	0
492	493	493	Category D	-0.27587891	0.20385742	0.99584961	0.32495117	-0.13793945	-0.3684082	0	0	7/11/2017	7	11	2017	10:48:42	38922	0	10	48	42	0	0.059570313	3.4337402	-0.36279297	0.15014648	0.95385742	10.116211	0.11035156	0	0	0	0	0	0	0	0	0	1.0314941	0.031494141	0.18261719	0.086914063	0.053466797	0.041748047	0	44330	0	0	0
493	494	494	Category D	-0.31176758	0.083984375	0.94799805	0.31518555	-0.13842773	-0.3828125	0	0	7/11/2017	7	11	2017	10:48:42	38922	0.1	10	48	42	0	0.059570313	3.4337402	-0.36401367	0.15112305	0.95874023	9.4973145	0.0859375	0	0	0	0	0	0	0	0	0	1.0368652	0.036865234	0.13061523	0.052246094	-0.067138672	-0.010742188	0	44330	0	0	0
494	495	495	Category D	-0.23999023	0.19189453	1.079834	0.33032227	-0.13647461	-0.37329102	0	0	7/11/2017	7	11	2017	10:48:42	38922	0.2	10	48	42	0	0.059570313	3.4337402	-0.36547852	0.15161133	0.95874023	8.9914551	0.17871094	0	0	0	0	0	0	0	0	0	1.0371094	0.037109375	0.28662109	0.12548828	0.040039063	0.12084961	0	44330	0	0	0
495	496	496	Category D	-0.39599609	0.19189453	0.91186523	0.32617188	-0.13964844	-0.3671875	0	0	7/11/2017	7	11	2017	10:48:42	38922	0.3	10	48	42	0	0.059570313	3.4337402	-0.3581543	0.15161133	0.95581055	9.159668	0.0703125	0	0	0	0	0	0	0	0	0	1.0319824	0.031982422	0.12182617	-0.037597656	0.040039063	-0.043945313	0	44330	0	0	0
496	497	497	Category D	-0.25195313	0.17993164	0.97192383	0.32128906	-0.13549805	-0.37329102	0	0	7/11/2017	7	11	2017	10:48:42	38922	0.4	10	48	42	0	0.059570313	3.4337402	-0.36254883	0.15551758	0.96411133	8.0598145	0.11352539	0	0	0	0	0	0	0	0	0	1.041748	0.041748047	0.14257813	0.1105957	0.024169922	0.007568359	0	44330	0	0	0
497	498	498	Category D	-0.3359375	0.15576172	0.98388672	0.32421875	-0.13696289	-0.37255859	0	0	7/11/2017	7	11	2017	10:48:42	38922	0.5	10	48	42	0	0.059570313	3.4337402	-0.3671875	0.15576172	0.96704102	6.5900879	0.035400391	0	0	0	0	0	0	0	0	0	1.0461426	0.046142578	0.048095703	0.03125	0	0.016601563	0	44330	0	0	0
498	499	499	Category D	-0.27587891	0.19189453	0.97192383	0.3215332	-0.13891602	-0.37060547	0	0	7/11/2017	7	11	2017	10:48:42	38922	0.6	10	48	42	0	0.059570313	3.4337402	-0.36010742	0.15625	0.96459961	5.315918	0.091796875	0	0	0	0	0	0	0	0	0	1.0415039	0.041503906	0.12695313	0.084228516	0.035400391	0.007080078	0	44330	0	0	0
499	500	500	Category D	-0.31176758	0.15576172	0.88793945	0.3190918	-0.14257813	-0.37670898	0	0	7/11/2017	7	11	2017	10:48:42	38922	0.7	10	48	42	0	0.059570313	3.4337402	-0.3659668	0.15380859	0.96557617	4.5185547	0.094726563	0	0	0	0	0	0	0	0	0	1.0441895	0.044189453	0.1340332	0.054199219	0.001708984	-0.077636719	0	44330	0	0	0
500	501	501	Category D	-0.21582031	0.083984375	1.1159668	0.32788086	-0.140625	-0.37036133	0	0	7/11/2017	7	11	2017	10:48:42	38922	0.8	10	48	42	0	0.059570313	3.4337402	-0.35717773	0.15063477	0.96020508	3.1169434	0.22045898	0	0	0	0	0	0	0	0	0	1.0356445	0.035644531	0.36376953	0.14135742	-0.066650391	0.15551758	0	44330	0	0	0
501	502	502	Category D	-0.46777344	0.21582031	0.97192383	0.36108398	-0.14331055	-0.34570313	0	0	7/11/2017	7	11	2017	10:48:42	38922	0.9	10	48	42	0	0.059570313	3.4337402	-0.35864258	0.15014648	0.96508789	1.2819824	0.12719727	0	0	0	0	0	0	0	0	0	1.0405273	0.040527344	0.18115234	-0.10888672	0.065429688	0.006591797	0	44330	0	0	0
502	503	503	Category D	-0.39599609	0.13183594	0.89990234	0.30126953	-0.12597656	-0.39379883	0	0	7/11/2017	7	11	2017	10:48:43	38923	0	10	48	43	0	0.059570313	3.4337402	-0.35742188	0.14770508	0.96459961	0.033935547	0.076904297	0	0	0	0	0	0	0	0	0	1.0393066	0.039306641	0.11914063	-0.038330078	-0.015869141	-0.064697266	0	44330	0	0	0
503	504	504	Category D	-0.26391602	0.19189453	0.80395508	0.36328125	-0.13354492	-0.33837891	0	0	7/11/2017	7	11	2017	10:48:43	38923	0.1	10	48	43	0	0.059570313	3.4337402	-0.35839844	0.14770508	0.9675293	0.98852539	0.19384766	0	0	0	0	0	0	0	0	0	1.0422363	0.042236328	0.30200195	0.094482422	0.043945313	-0.16357422	0	44330	0	0	0
504	505	505	Category D	-0.49194336	0.15576172	1.3918457	0.35668945	-0.12231445	-0.35375977	0	0	7/11/2017	7	11	2017	10:48:43	38923	0.2	10	48	43	0	0.059570313	3.4337402	-0.35400391	0.14624023	0.96801758	2.364502	0.44555664	0	0	0	0	0	0	0	0	0	1.0410156	0.041015625	0.57080078	-0.13769531	0.009277344	0.42358398	0	44330	0	0	0
505	506	506	Category D	-0.3359375	0.011962891	0.81591797	0.33251953	-0.11938477	-0.37402344	0	0	7/11/2017	7	11	2017	10:48:43	38923	0.3	10	48	43	0	0.059570313	3.4337402	-0.35400391	0.14257813	0.96508789	2.982666	0.19897461	0	0	0	0	0	0	0	0	0	1.0378418	0.037841797	0.2980957	0.018066406	-0.13061523	-0.14916992	0	44330	0	0	0
506	507	507	Category D	-0.57592773	0.059814453	0.89990234	0.27636719	-0.1706543	-0.39160156	0	0	7/11/2017	7	11	2017	10:48:43	38923	0.4	10	48	43	0	0.059570313	3.4337402	-0.3527832	0.13989258	0.96435547	2.5373535	0.24536133	0	0	0	0	0	0	0	0	0	1.036377	0.036376953	0.36743164	-0.22290039	-0.080078125	-0.064453125	0	44330	0	0	0
507	508	508	Category D	-0.2277832	0.15576172	0.75585938	0.29541016	-0.18139648	-0.37719727	0	0	7/11/2017	7	11	2017	10:48:43	38923	0.5	10	48	43	0	0.059570313	3.4337402	-0.35180664	0.13964844	0.9621582	2.8669434	0.24121094	0	0	0	0	0	0	0	0	0	1.0339355	0.033935547	0.34643555	0.12402344	0.015869141	-0.20629883	0	44330	0	0	0
508	509	509	Category D	-0.44384766	0.21582031	1.1398926	0.34057617	-0.15893555	-0.35839844	0	0	7/11/2017	7	11	2017	10:48:43	38923	0.6	10	48	43	0	0.059570313	3.4337402	-0.35083008	0.13867188	0.96142578	3.2336426	0.21533203	0	0	0	0	0	0	0	0	0	1.0327148	0.032714844	0.34814453	-0.092773438	0.076904297	0.17822266	0	44330	0	0	0
509	510	510	Category D	-0.11987305	0.071777344	0.65991211	0.37646484	-0.15136719	-0.32861328	0	0	7/11/2017	7	11	2017	10:48:43	38923	0.7	10	48	43	0	0.059570313	3.4337402	-0.35742188	0.13769531	0.96264648	2.7275391	0.39038086	0	0	0	0	0	0	0	0	0	1.0361328	0.036132813	0.60644531	0.23754883	-0.065917969	-0.30273438	0	44330	0	0	0
510	511	511	Category D	-0.50390625	0.083984375	1.1279297	0.36474609	-0.12451172	-0.33837891	0	0	7/11/2017	7	11	2017	10:48:43	38923	0.8	10	48	43	0	0.059570313	3.4337402	-0.35693359	0.13696289	0.96508789	1.8979492	0.2253418	0	0	0	0	0	0	0	0	0	1.0380859	0.038085938	0.36230469	-0.14672852	-0.052978516	0.16259766	0	44330	0	0	0
511	512	512	Category D	-0.37182617	0.15576172	0.87597656	0.34326172	-0.12963867	-0.36206055	0	0	7/11/2017	7	11	2017	10:48:43	38923	0.9	10	48	43	0	0.059570313	3.4337402	-0.36132813	0.13500977	0.96264648	2.4533691	0.089599609	0	0	0	0	0	0	0	0	0	1.0371094	0.037109375	0.11767578	-0.010253906	0.020507813	-0.086669922	0	44330	0	0	0
512	513	513	Category D	-0.23999023	0.095947266	0.82788086	0.3684082	-0.10888672	-0.34008789	0	0	7/11/2017	7	11	2017	10:48:44	38924	0	10	48	44	0	0.059570313	3.4337402	-0.35986328	0.13354492	0.95898438	3.6647949	0.18139648	0	0	0	0	0	0	0	0	0	1.032959	0.032958984	0.28857422	0.11987305	-0.037597656	-0.13110352	0	44330	0	0	0
513	514	514	Category D	-0.45581055	0.071777344	0.95996094	0.39453125	-0.1105957	-0.31665039	0	0	7/11/2017	7	11	2017	10:48:44	38924	0.1	10	48	44	0	0.059570313	3.4337402	-0.36474609	0.12646484	0.96240234	3.9492188	0.10595703	0	0	0	0	0	0	0	0	0	1.0371094	0.037109375	0.14819336	-0.090820313	-0.0546875	-0.002441406	0	44330	0	0	0
514	515	515	Category D	-0.3359375	0.047851563	0.92382813	0.33959961	-0.12207031	-0.36914063	0	0	7/11/2017	7	11	2017	10:48:44	38924	0.2	10	48	44	0	0.059570313	3.4337402	-0.37060547	0.12475586	0.95800781	3.7009277	0.091064453	0	0	0	0	0	0	0	0	0	1.034668	0.034667969	0.14575195	0.034667969	-0.076904297	-0.034179688	0	44330	0	0	0
515	516	516	Category D	-0.25195313	0.14379883	0.93579102	0.36181641	-0.1159668	-0.34863281	0	0	7/11/2017	7	11	2017	10:48:44	38924	0.3	10	48	44	0	0.059570313	3.4337402	-0.37451172	0.11401367	0.96508789	4.1906738	0.12963867	0	0	0	0	0	0	0	0	0	1.0415039	0.041503906	0.18164063	0.12255859	0.029541016	-0.029296875	0	44330	0	0	0
516	517	517	Category D	-0.19189453	0.011962891	0.85180664	0.35693359	-0.10449219	-0.35253906	0	0	7/11/2017	7	11	2017	10:48:44	38924	0.4	10	48	44	0	0.059570313	3.4337402	-0.37524414	0.109375	0.96533203	5.1230469	0.23681641	0	0	0	0	0	0	0	0	0	1.0415039	0.041503906	0.39453125	0.18334961	-0.097412109	-0.11352539	0	44330	0	0	0
517	518	518	Category D	-0.47998047	0.17993164	1.1037598	0.35913086	-0.096435547	-0.35644531	0	0	7/11/2017	7	11	2017	10:48:44	38924	0.5	10	48	44	0	0.059570313	3.4337402	-0.37426758	0.10766602	0.96289063	5.338623	0.18994141	0	0	0	0	0	0	0	0	0	1.0388184	0.038818359	0.31811523	-0.10546875	0.072021484	0.140625	0	44330	0	0	0
518	519	519	Category D	-0.2878418	0.047851563	0.93579102	0.31469727	-0.099609375	-0.38427734	0	0	7/11/2017	7	11	2017	10:48:44	38924	0.6	10	48	44	0	0.059570313	3.4337402	-0.37744141	0.1081543	0.96264648	4.7070313	0.11132813	0	0	0	0	0	0	0	0	0	1.0395508	0.039550781	0.17700195	0.089599609	-0.060302734	-0.026855469	0	44330	0	0	0
519	520	520	Category D	-0.31176758	0.095947266	1.0559082	0.35668945	-0.062988281	-0.36230469	0	0	7/11/2017	7	11	2017	10:48:44	38924	0.7	10	48	44	0	0.059570313	3.4337402	-0.3840332	0.10546875	0.95898438	4.9936523	0.12109375	0	0	0	0	0	0	0	0	0	1.0383301	0.038330078	0.17871094	0.072265625	-0.009521484	0.096679688	0	44330	0	0	0
520	521	521	Category D	-0.2878418	0.11987305	0.88793945	0.32202148	-0.092041016	-0.39233398	0	0	7/11/2017	7	11	2017	10:48:44	38924	0.8	10	48	44	0	0.058837891	3.4417969	-0.39135742	0.095947266	0.97290039	5.8330078	0.13598633	0	0	0	0	0	0	0	0	0	1.0529785	0.052978516	0.21240234	0.10351563	0.023681641	-0.084960938	0	44330	0	0	0
521	522	522	Category D	-0.3359375	0.071777344	0.95996094	0.35693359	-0.083251953	-0.36474609	0	0	7/11/2017	7	11	2017	10:48:44	38924	0.9	10	48	44	0	0.058837891	3.4417969	-0.39282227	0.091796875	0.97436523	5.2788086	0.062255859	0	0	0	0	0	0	0	0	0	1.0546875	0.0546875	0.091796875	0.056884766	-0.020019531	-0.014404297	0	44330	0	0	0
522	523	523	Category D	-0.2878418	0.14379883	0.97192383	0.33178711	-0.088134766	-0.37890625	0	0	7/11/2017	7	11	2017	10:48:45	38925	0	10	48	45	0	0.058837891	3.4417969	-0.40161133	0.094970703	0.97802734	4.1108398	0.1237793	0	0	0	0	0	0	0	0	0	1.0615234	0.061523438	0.16870117	0.11376953	0.048583984	-0.006103516	0	44330	0	0	0
523	524	524	Category D	-0.29980469	0.14379883	0.94799805	0.33789063	-0.083007813	-0.37280273	0	0	7/11/2017	7	11	2017	10:48:45	38925	0.1	10	48	45	0	0.058837891	3.4417969	-0.4050293	0.089355469	0.97998047	3.0812988	0.12280273	0	0	0	0	0	0	0	0	0	1.064209	0.064208984	0.19165039	0.10522461	0.054199219	-0.031982422	0	44330	0	0	0
524	525	525	Category D	-0.44384766	0.16796875	1.0678711	0.33422852	-0.076904297	-0.37695313	0	0	7/11/2017	7	11	2017	10:48:45	38925	0.2	10	48	45	0	0.058837891	3.4417969	-0.41088867	0.089111328	0.97949219	2.3669434	0.12255859	0	0	0	0	0	0	0	0	0	1.065918	0.065917969	0.19970703	-0.032714844	0.078613281	0.088134766	0	44330	0	0	0
525	526	526	Category D	-0.32397461	0.19189453	0.87597656	0.33081055	-0.069824219	-0.3828125	0	0	7/11/2017	7	11	2017	10:48:45	38925	0.3	10	48	45	0	0.058837891	3.4417969	-0.41455078	0.087646484	0.97680664	1.800293	0.17089844	0	0	0	0	0	0	0	0	0	1.0649414	0.064941406	0.29589844	0.090576172	0.10400391	-0.10083008	0	44330	0	0	0
526	527	527	Category D	0.047851563	0.19189453	1.1879883	0.45410156	-0.073974609	-0.24487305	0	0	7/11/2017	7	11	2017	10:48:45	38925	0.4	10	48	45	0	0.058837891	3.4417969	-0.41674805	0.085693359	0.97729492	1.1306152	0.52099609	0	0	0	0	0	0	0	0	0	1.065918	0.065917969	0.78125	0.46459961	0.10595703	0.21044922	0	44330	0	0	0
527	528	528	Category D	-0.70776367	0.15576172	1.0197754	0.38330078	-0.074707031	-0.34301758	0	0	7/11/2017	7	11	2017	10:48:45	38925	0.5	10	48	45	0	0.058837891	3.4417969	-0.42480469	0.085449219	0.97680664	0.83007813	0.29443359	0	0	0	0	0	0	0	0	0	1.0686035	0.068603516	0.39599609	-0.28271484	0.070068359	0.042724609	0	44330	0	0	0
528	529	529	Category D	-0.27587891	0.27587891	1.1159668	0.31762695	-0.046142578	-0.39575195	0	0	7/11/2017	7	11	2017	10:48:45	38925	0.6	10	48	45	0	0.058837891	3.4417969	-0.42602539	0.088623047	0.97021484	2.232666	0.28051758	0	0	0	0	0	0	0	0	0	1.0632324	0.063232422	0.48291016	0.15014648	0.18701172	0.14550781	0	44330	0	0	0
529	530	530	Category D	-0.3359375	0.16796875	0.79199219	0.40356445	-0.02734375	-0.31884766	0	0	7/11/2017	7	11	2017	10:48:45	38925	0.7	10	48	45	0	0.058837891	3.4417969	-0.42895508	0.086669922	0.97119141	3.6201172	0.2175293	0	0	0	0	0	0	0	0	0	1.0651855	0.065185547	0.35327148	0.093017578	0.081054688	-0.17919922	0	44330	0	0	0
530	531	531	Category D	-0.46777344	-0.13183594	0.97192383	0.37573242	-0.063720703	-0.34887695	0	0	7/11/2017	7	11	2017	10:48:45	38925	0.8	10	48	45	0	0.058837891	3.4417969	-0.43041992	0.084472656	0.96801758	4.2814941	0.21948242	0	0	0	0	0	0	0	0	0	1.0627441	0.062744141	0.25732422	-0.037109375	-0.21630859	0.003662109	0	44330	0	0	0
531	532	532	Category D	-0.43188477	0.083984375	1.1757813	0.4140625	-0.056152344	-0.30297852	0	0	7/11/2017	7	11	2017	10:48:45	38925	0.9	10	48	45	0	0.058837891	3.4417969	-0.43383789	0.084960938	0.96704102	4.3447266	0.20849609	0	0	0	0	0	0	0	0	0	1.0634766	0.063476563	0.21142578	0.001953125	-0.000976563	0.20849609	0	44330	0	0	0
532	533	533	Category D	-0.63598633	0.25195313	1.2597656	0.36108398	-0.023925781	-0.36499023	0	0	7/11/2017	7	11	2017	10:48:46	38926	0	10	48	46	0	0.058837891	3.4417969	-0.43579102	0.083496094	0.96362305	3.9482422	0.39477539	0	0	0	0	0	0	0	0	0	1.0610352	0.061035156	0.66430664	-0.19995117	0.16821289	0.29589844	0	44330	0	0	0
533	534	534	Category D	-0.47998047	0.23999023	0.85180664	0.38867188	-0.037841797	-0.33618164	0	0	7/11/2017	7	11	2017	10:48:46	38926	0.1	10	48	46	0	0.058837891	3.4417969	-0.44262695	0.08203125	0.96508789	3.8266602	0.19775391	0	0	0	0	0	0	0	0	0	1.0649414	0.064941406	0.30810547	-0.037109375	0.15771484	-0.11328125	0	44330	0	0	0
534	535	535	Category D	-0.083984375	0.17993164	0.64794922	0.40600586	-0.062744141	-0.30810547	0	0	7/11/2017	7	11	2017	10:48:46	38926	0.2	10	48	46	0	0.058837891	3.4417969	-0.44506836	0.079101563	0.9609375	2.8552246	0.48828125	0	0	0	0	0	0	0	0	0	1.0620117	0.062011719	0.77490234	0.36108398	0.10058594	-0.31298828	0	44330	0	0	0
535	536	536	Category D	-0.74389648	0.44384766	1.3918457	0.43725586	-0.059082031	-0.27416992	0	0	7/11/2017	7	11	2017	10:48:46	38926	0.3	10	48	46	0	0.058837891	3.4417969	-0.4465332	0.078613281	0.95605469	1.4321289	0.64135742	0	0	0	0	0	0	0	0	0	1.0583496	0.058349609	1.0979004	-0.29711914	0.36499023	0.43554688	0	44330	0	0	0
536	537	537	Category D	-0.70776367	0.19189453	1.0078125	0.31738281	-0.086669922	-0.39233398	0	0	7/11/2017	7	11	2017	10:48:46	38926	0.4	10	48	46	0	0.058837891	3.4417969	-0.45068359	0.077148438	0.95654297	1.5390625	0.28588867	0	0	0	0	0	0	0	0	0	1.0600586	0.060058594	0.42260742	-0.25683594	0.11450195	0.051025391	0	44330	0	0	0
537	538	538	Category D	-0.13183594	0.21582031	0.82788086	0.44873047	-0.09375	-0.2512207	0	0	7/11/2017	7	11	2017	10:48:46	38926	0.5	10	48	46	0	0.058837891	3.4417969	-0.45214844	0.077148438	0.95703125	2.6171875	0.37207031	0	0	0	0	0	0	0	0	0	1.0612793	0.061279297	0.58813477	0.3203125	0.13842773	-0.12915039	0	44330	0	0	0
538	539	539	Category D	-0.63598633	-0.023925781	0.98388672	0.42358398	-0.073486328	-0.29077148	0	0	7/11/2017	7	11	2017	10:48:46	38926	0.6	10	48	46	0	0.058837891	3.4417969	-0.45239258	0.075195313	0.95410156	2.2770996	0.21044922	0	0	0	0	0	0	0	0	0	1.0588379	0.058837891	0.31201172	-0.18334961	-0.099121094	0.029541016	0	44330	0	0	0
539	540	540	Category D	-0.32397461	0.023925781	0.75585938	0.43408203	-0.068603516	-0.2734375	0	0	7/11/2017	7	11	2017	10:48:46	38926	0.7	10	48	46	0	0.058837891	3.4417969	-0.45751953	0.075195313	0.95336914	1.7199707	0.24389648	0	0	0	0	0	0	0	0	0	1.0600586	0.060058594	0.38256836	0.13354492	-0.051269531	-0.19750977	0	44330	0	0	0
540	541	541	Category D	-0.35986328	0.095947266	0.97192383	0.44262695	-0.01953125	-0.26879883	0	0	7/11/2017	7	11	2017	10:48:46	38926	0.8	10	48	46	0	0.058837891	3.4417969	-0.45727539	0.073486328	0.95263672	1.2807617	0.10180664	0	0	0	0	0	0	0	0	0	1.0593262	0.059326172	0.13891602	0.097412109	0.022216797	0.019042969	0	44330	0	0	0
541	542	542	Category D	-0.50390625	0	0.98388672	0.43579102	-0.02734375	-0.27563477	0	0	7/11/2017	7	11	2017	10:48:46	38926	0.9	10	48	46	0	0.058837891	3.4417969	-0.46435547	0.072998047	0.9519043	1.5847168	0.088867188	0	0	0	0	0	0	0	0	0	1.0617676	0.061767578	0.14428711	-0.039306641	-0.072998047	0.031738281	0	44330	0	0	0
542	543	543	Category D	-0.52783203	0.21582031	1.079834	0.36962891	-0.050292969	-0.35498047	0	0	7/11/2017	7	11	2017	10:48:47	38927	0	10	48	47	0	0.058837891	3.4417969	-0.46044922	0.071289063	0.94873047	2.5141602	0.20605469	0	0	0	0	0	0	0	0	0	1.0571289	0.057128906	0.34228516	-0.067138672	0.14428711	0.13085938	0	44330	0	0	0
543	544	544	Category D	-0.29980469	0.059814453	1.0559082	0.37890625	-0.061279297	-0.34277344	0	0	7/11/2017	7	11	2017	10:48:47	38927	0.1	10	48	47	0	0.058837891	3.4417969	-0.46630859	0.070068359	0.95068359	3.2182617	0.19702148	0	0	0	0	0	0	0	0	0	1.0612793	0.061279297	0.28173828	0.16650391	-0.010253906	0.10498047	0	44330	0	0	0
544	545	545	Category D	-0.19189453	-0.083984375	0.68383789	0.35205078	-0.083007813	-0.36352539	0	0	7/11/2017	7	11	2017	10:48:47	38927	0.2	10	48	47	0	0.058837891	3.4417969	-0.46679688	0.067382813	0.95019531	4.3825684	0.41186523	0	0	0	0	0	0	0	0	0	1.0610352	0.061035156	0.69311523	0.27490234	-0.15136719	-0.26635742	0	44330	0	0	0
545	546	546	Category D	-0.59985352	-0.011962891	0.92382813	0.35913086	-0.12451172	-0.34985352	0	0	7/11/2017	7	11	2017	10:48:47	38927	0.3	10	48	47	0	0.058837891	3.4417969	-0.47509766	0.066894531	0.94799805	5.109375	0.14941406	0	0	0	0	0	0	0	0	0	1.0625	0.0625	0.22802734	-0.12451172	-0.078857422	-0.024169922	0	44330	0	0	0
546	547	547	Category D	-0.2277832	0.17993164	0.75585938	0.39575195	-0.057128906	-0.33154297	0	0	7/11/2017	7	11	2017	10:48:47	38927	0.4	10	48	47	0	0.058837891	3.4417969	-0.47998047	0.066650391	0.94848633	5.1748047	0.3371582	0	0	0	0	0	0	0	0	0	1.0651855	0.065185547	0.55834961	0.25219727	0.11303711	-0.19262695	0	44330	0	0	0
547	548	548	Category D	-0.50390625	0.13183594	0.89990234	0.44018555	-0.005371094	-0.27880859	0	0	7/11/2017	7	11	2017	10:48:47	38927	0.5	10	48	47	0	0.058837891	3.4417969	-0.47729492	0.066162109	0.9465332	4.3510742	0.084716797	0	0	0	0	0	0	0	0	0	1.0622559	0.062255859	0.13867188	-0.026367188	0.065429688	-0.046630859	0	44330	0	0	0
548	549	549	Category D	-0.75585938	0.047851563	1.0197754	0.41967773	-0.026855469	-0.29418945	0	0	7/11/2017	7	11	2017	10:48:47	38927	0.6	10	48	47	0	0.058837891	3.4417969	-0.48388672	0.064941406	0.94995117	3.0776367	0.28100586	0	0	0	0	0	0	0	0	0	1.0681152	0.068115234	0.35864258	-0.27172852	-0.017089844	0.069580078	0	44330	0	0	0
549	550	550	Category D	-0.35986328	0.11987305	0.97192383	0.38256836	-0.0390625	-0.34448242	0	0	7/11/2017	7	11	2017	10:48:47	38927	0.7	10	48	47	0	0.058837891	3.4417969	-0.48535156	0.0625	0.94433594	1.3886719	0.140625	0	0	0	0	0	0	0	0	0	1.0637207	0.063720703	0.21020508	0.12548828	0.057128906	0.02734375	0	44330	0	0	0
550	551	551	Category D	-0.64794922	0	0.97192383	0.44848633	-0.052734375	-0.25756836	0	0	7/11/2017	7	11	2017	10:48:47	38927	0.8	10	48	47	0	0.058837891	3.4417969	-0.48974609	0.062011719	0.94726563	2.1533203	0.17163086	0	0	0	0	0	0	0	0	0	1.0681152	0.068115234	0.24462891	-0.15795898	-0.062011719	0.024414063	0	44330	0	0	0
551	552	552	Category D	-0.26391602	0.13183594	0.80395508	0.39379883	-0.048828125	-0.33129883	0	0	7/11/2017	7	11	2017	10:48:47	38927	0.9	10	48	47	0	0.058837891	3.4417969	-0.49438477	0.062255859	0.94824219	3.730957	0.28076172	0	0	0	0	0	0	0	0	0	1.0712891	0.071289063	0.44458008	0.23046875	0.069335938	-0.14428711	0	44330	0	0	0
552	553	553	Category D	-0.64794922	-0.39599609	1.2478027	0.45092773	-0.041015625	-0.25244141	0	0	7/11/2017	7	11	2017	10:48:48	38928	0	10	48	48	0	0.058837891	3.4417969	-0.49316406	0.061279297	0.94482422	5.0859375	0.56982422	0	0	0	0	0	0	0	0	0	1.067627	0.067626953	0.91455078	-0.15454102	-0.45727539	0.30273438	0	44330	0	0	0
553	554	554	Category D	-0.91186523	0.10791016	0.58789063	0.40258789	-0.043945313	-0.31811523	0	0	7/11/2017	7	11	2017	10:48:48	38928	0.1	10	48	48	0	0.058837891	3.4417969	-0.50073242	0.059814453	0.9465332	6.7485352	0.54760742	0	0	0	0	0	0	0	0	0	1.0725098	0.072509766	0.81787109	-0.41088867	0.047851563	-0.35864258	0	44330	0	0	0
554	555	555	Category D	-0.70776367	-0.73193359	1.5119629	0.43237305	-0.048095703	-0.27929688	0	0	7/11/2017	7	11	2017	10:48:48	38928	0.2	10	48	48	0	0.058837891	3.4417969	-0.50024414	0.059326172	0.94433594	7.0917969	0.99560547	0	0	0	0	0	0	0	0	0	1.0703125	0.0703125	1.5661621	-0.20727539	-0.79125977	0.56738281	0	44330	0	0	0
555	556	556	Category D	-0.29980469	-0.14379883	0.88793945	0.41943359	-0.064697266	-0.29663086	0	0	7/11/2017	7	11	2017	10:48:48	38928	0.3	10	48	48	0	0.058837891	3.4417969	-0.50292969	0.058837891	0.94189453	7.2990723	0.29199219	0	0	0	0	0	0	0	0	0	1.0693359	0.069335938	0.4597168	0.203125	-0.20263672	-0.053955078	0	44330	0	0	0
556	557	557	Category D	-0.26391602	0.083984375	0.65991211	0.46923828	-0.069580078	-0.22338867	0	0	7/11/2017	7	11	2017	10:48:48	38928	0.4	10	48	48	0	0.058837891	3.4417969	-0.50878906	0.057861328	0.94213867	5.980957	0.37451172	0	0	0	0	0	0	0	0	0	1.0722656	0.072265625	0.55297852	0.24487305	0.025878906	-0.28222656	0	44330	0	0	0
557	558	558	Category D	-0.56396484	0.095947266	1.0319824	0.41381836	-0.053955078	-0.31591797	0	0	7/11/2017	7	11	2017	10:48:48	38928	0.5	10	48	48	0	0.058837891	3.4417969	-0.51147461	0.057128906	0.94091797	5.7841797	0.11181641	0	0	0	0	0	0	0	0	0	1.0725098	0.072509766	0.18212891	-0.052246094	0.038574219	0.090820313	0	44330	0	0	0
558	559	559	Category D	-0.74389648	-0.035888672	0.77978516	0.40478516	-0.056152344	-0.31616211	0	0	7/11/2017	7	11	2017	10:48:48	38928	0.6	10	48	48	0	0.059326172	3.5255859	-0.51220703	0.056396484	0.94018555	5.6794434	0.29638672	0	0	0	0	0	0	0	0	0	1.0720215	0.072021484	0.484375	-0.23144531	-0.092285156	-0.16040039	0	44330	0	0	0
559	560	560	Category D	-1.0678711	-0.6237793	2.027832	0.45776367	-0.060302734	-0.24658203	0	0	7/11/2017	7	11	2017	10:48:48	38928	0.7	10	48	48	0	0.059326172	3.5255859	-0.51489258	0.056152344	0.94042969	4.2353516	1.3964844	0	0	0	0	0	0	0	0	0	1.0737305	0.073730469	2.3200684	-0.55273438	-0.67993164	1.0871582	0	44330	0	0	0
560	561	561	Category D	-0.37182617	-0.20385742	1.0197754	0.41674805	-0.057373047	-0.30371094	0	0	7/11/2017	7	11	2017	10:48:48	38928	0.8	10	48	48	0	0.059326172	3.5255859	-0.51611328	0.054443359	0.9375	2.6552734	0.30712891	0	0	0	0	0	0	0	0	0	1.0715332	0.071533203	0.48486328	0.14428711	-0.25830078	0.08203125	0	44330	0	0	0
561	562	562	Category D	-1.0559082	0.34790039	1.2719727	0.46337891	-0.042236328	-0.23535156	0	0	7/11/2017	7	11	2017	10:48:48	38928	0.9	10	48	48	0	0.059326172	3.5255859	-0.51855469	0.054199219	0.93701172	1.5549316	0.69775391	0	0	0	0	0	0	0	0	0	1.0722656	0.072265625	1.1655273	-0.53710938	0.29345703	0.3347168	0	44330	0	0	0
562	563	563	Category D	-0.50390625	-0.2878418	1.0917969	0.35424805	-0.067382813	-0.36743164	0	0	7/11/2017	7	11	2017	10:48:49	38929	0	10	48	49	0	0.059326172	3.5255859	-0.51782227	0.053222656	0.93457031	0.59350586	0.37573242	0	0	0	0	0	0	0	0	0	1.0698242	0.069824219	0.51220703	0.013916016	-0.34106445	0.15698242	0	44330	0	0	0
563	564	564	Category D	-0.76782227	0.13183594	0.91186523	0.43945313	-0.044921875	-0.26489258	0	0	7/11/2017	7	11	2017	10:48:49	38929	0.1	10	48	49	0	0.059326172	3.5255859	-0.52514648	0.05078125	0.9362793	4.1530762	0.25683594	0	0	0	0	0	0	0	0	0	1.074707	0.074707031	0.34790039	-0.24243164	0.080810547	-0.024414063	0	44330	0	0	0
564	565	565	Category D	-0.51586914	0.059814453	0.81591797	0.44042969	-0.070556641	-0.27709961	0	0	7/11/2017	7	11	2017	10:48:49	38929	0.2	10	48	49	0	0.059326172	3.5255859	-0.52441406	0.048583984	0.93383789	6.1633301	0.11889648	0	0	0	0	0	0	0	0	0	1.0722656	0.072265625	0.13769531	0.008544922	0.010986328	-0.11791992	0	44330	0	0	0
565	566	566	Category D	-0.40795898	0.15576172	0.93579102	0.44335938	-0.052978516	-0.26367188	0	0	7/11/2017	7	11	2017	10:48:49	38929	0.3	10	48	49	0	0.059326172	3.5255859	-0.52783203	0.046386719	0.93164063	6.2224121	0.16235352	0	0	0	0	0	0	0	0	0	1.0720215	0.072021484	0.2331543	0.11987305	0.10913086	0.00390625	0	44330	0	0	0
566	567	567	Category D	-0.91186523	0.047851563	0.87597656	0.41650391	-0.052001953	-0.30688477	0	0	7/11/2017	7	11	2017	10:48:49	38929	0.4	10	48	49	0	0.059326172	3.5255859	-0.52783203	0.043701172	0.92944336	5.5681152	0.38769531	0	0	0	0	0	0	0	0	0	1.0698242	0.069824219	0.44165039	-0.38378906	0.00390625	-0.053466797	0	44330	0	0	0
567	568	568	Category D	-0.40795898	0.20385742	0.61181641	0.4765625	-0.046386719	-0.20678711	0	0	7/11/2017	7	11	2017	10:48:49	38929	0.5	10	48	49	0	0.059326172	3.5255859	-0.53540039	0.041992188	0.92578125	6.3620605	0.37548828	0	0	0	0	0	0	0	0	0	1.0703125	0.0703125	0.60327148	0.12744141	0.16162109	-0.31396484	0	44330	0	0	0
568	569	569	Category D	-0.64794922	0.083984375	1.079834	0.42480469	-0.040527344	-0.29663086	0	0	7/11/2017	7	11	2017	10:48:49	38929	0.6	10	48	49	0	0.059326172	3.5255859	-0.53344727	0.039550781	0.9206543	5.9287109	0.20068359	0	0	0	0	0	0	0	0	0	1.0646973	0.064697266	0.31787109	-0.11425781	0.044189453	0.15893555	0	44330	0	0	0
569	570	570	Category D	-0.50390625	0.059814453	0.85180664	0.4362793	-0.037597656	-0.26977539	0	0	7/11/2017	7	11	2017	10:48:49	38929	0.7	10	48	49	0	0.059326172	3.5255859	-0.53442383	0.035888672	0.91650391	3.651123	0.075195313	0	0	0	0	0	0	0	0	0	1.0615234	0.061523438	0.11889648	0.030517578	0.023681641	-0.064697266	0	44330	0	0	0
570	571	571	Category D	-0.65991211	0.083984375	0.68383789	0.45703125	-0.04296875	-0.24951172	0	0	7/11/2017	7	11	2017	10:48:49	38929	0.8	10	48	49	0	0.059326172	3.5255859	-0.5390625	0.033935547	0.91821289	3.0339355	0.26831055	0	0	0	0	0	0	0	0	0	1.0654297	0.065429688	0.4050293	-0.12060547	0.049804688	-0.234375	0	44330	0	0	0
571	572	572	Category D	-0.40795898	0.071777344	0.58789063	0.44458008	-0.041015625	-0.27075195	0	0	7/11/2017	7	11	2017	10:48:49	38929	0.9	10	48	49	0	0.059326172	3.5255859	-0.54052734	0.034423828	0.91552734	2.7297363	0.35546875	0	0	0	0	0	0	0	0	0	1.0637207	0.063720703	0.49755859	0.13256836	0.037109375	-0.32763672	0	44330	0	0	0
572	573	573	Category D	-0.81591797	0.095947266	1.1037598	0.46777344	-0.032226563	-0.23242188	0	0	7/11/2017	7	11	2017	10:48:50	38930	0	10	48	50	0	0.059326172	3.5255859	-0.54663086	0.034423828	0.91455078	1.6555176	0.33447266	0	0	0	0	0	0	0	0	0	1.065918	0.065917969	0.51953125	-0.26904297	0.061279297	0.18896484	0	44330	0	0	0
573	574	574	Category D	-0.50390625	-0.15576172	0.6237793	0.40405273	-0.040039063	-0.32006836	0	0	7/11/2017	7	11	2017	10:48:50	38930	0.1	10	48	50	0	0.059326172	3.5255859	-0.54345703	0.031005859	0.9074707	0.31933594	0.34204102	0	0	0	0	0	0	0	0	0	1.0583496	0.058349609	0.51025391	0.039550781	-0.18676758	-0.28369141	0	44330	0	0	0
574	575	575	Category D	-0.35986328	0.15576172	0.69580078	0.45141602	-0.03125	-0.25927734	0	0	7/11/2017	7	11	2017	10:48:50	38930	0.2	10	48	50	0	0.059326172	3.5255859	-0.54589844	0.03125	0.90893555	1.105957	0.30908203	0	0	0	0	0	0	0	0	0	1.060791	0.060791016	0.52392578	0.18603516	0.12426758	-0.21313477	0	44330	0	0	0
575	576	576	Category D	-0.73193359	0.071777344	0.93579102	0.44042969	-0.030029297	-0.27075195	0	0	7/11/2017	7	11	2017	10:48:50	38930	0.3	10	48	50	0	0.059326172	3.5255859	-0.5534668	0.029541016	0.91357422	1.4953613	0.18457031	0	0	0	0	0	0	0	0	0	1.0686035	0.068603516	0.24243164	-0.17822266	0.041992188	0.021972656	0	44330	0	0	0
576	577	577	Category D	-0.37182617	0.17993164	1.0197754	0.37792969	-0.033935547	-0.3425293	0	0	7/11/2017	7	11	2017	10:48:50	38930	0.4	10	48	50	0	0.059326172	3.5255859	-0.55078125	0.025390625	0.90551758	1.887207	0.26245117	0	0	0	0	0	0	0	0	0	1.0603027	0.060302734	0.44750977	0.17895508	0.15429688	0.11401367	0	44330	0	0	0
577	578	578	Category D	-0.35986328	0	0.75585938	0.44238281	-0.050537109	-0.27490234	0	0	7/11/2017	7	11	2017	10:48:50	38930	0.5	10	48	50	0	0.059326172	3.5255859	-0.54638672	0.025146484	0.90209961	1.8164063	0.23828125	0	0	0	0	0	0	0	0	0	1.0549316	0.054931641	0.3581543	0.18652344	-0.025146484	-0.14624023	0	44330	0	0	0
578	579	579	Category D	-0.68383789	0.17993164	0.89990234	0.41015625	-0.032470703	-0.30883789	0	0	7/11/2017	7	11	2017	10:48:50	38930	0.6	10	48	50	0	0.059326172	3.5255859	-0.55297852	0.025146484	0.9050293	1.484375	0.20263672	0	0	0	0	0	0	0	0	0	1.060791	0.060791016	0.29052734	-0.13061523	0.15454102	-0.005126953	0	44330	0	0	0
579	580	580	Category D	-0.2878418	0.023925781	0.83984375	0.40625	-0.024169922	-0.31445313	0	0	7/11/2017	7	11	2017	10:48:50	38930	0.7	10	48	50	0	0.059326172	3.5255859	-0.55322266	0.028076172	0.90283203	1.5783691	0.27270508	0	0	0	0	0	0	0	0	0	1.0593262	0.059326172	0.33276367	0.26538086	-0.004150391	-0.062988281	0	44330	0	0	0
580	581	581	Category D	-0.77978516	0.047851563	1.0559082	0.42456055	-0.036132813	-0.29418945	0	0	7/11/2017	7	11	2017	10:48:50	38930	0.8	10	48	50	0	0.059326172	3.5255859	-0.55297852	0.030517578	0.90429688	1.6831055	0.27294922	0	0	0	0	0	0	0	0	0	1.0605469	0.060546875	0.39526367	-0.2265625	0.017089844	0.15136719	0	44330	0	0	0
581	582	582	Category D	-0.16796875	0.083984375	0.7199707	0.3984375	-0.031982422	-0.32080078	0	0	7/11/2017	7	11	2017	10:48:50	38930	0.9	10	48	50	0	0.059326172	3.5255859	-0.55712891	0.032226563	0.90478516	1.1813965	0.43383789	0	0	0	0	0	0	0	0	0	1.0629883	0.062988281	0.62573242	0.38916016	0.051513672	-0.18481445	0	44330	0	0	0
582	583	583	Category D	-0.85180664	0.023925781	1.0559082	0.45507813	-0.013671875	-0.25219727	0	0	7/11/2017	7	11	2017	10:48:51	38931	0	10	48	51	0	0.059326172	3.5255859	-0.55493164	0.034423828	0.90283203	0.6550293	0.33398438	0	0	0	0	0	0	0	0	0	1.0603027	0.060302734	0.45996094	-0.29663086	-0.010498047	0.15283203	0	44330	0	0	0
583	584	584	Category D	-0.31176758	-0.011962891	0.76782227	0.44677734	-0.025878906	-0.26269531	0	0	7/11/2017	7	11	2017	10:48:51	38931	0.1	10	48	51	0	0.059326172	3.5255859	-0.5559082	0.033935547	0.90185547	1.0456543	0.28222656	0	0	0	0	0	0	0	0	0	1.0600586	0.060058594	0.42407227	0.24414063	-0.045898438	-0.1340332	0	44330	0	0	0
584	585	585	Category D	-1.1518555	0.11987305	1.2119141	0.41064453	-0.024902344	-0.3034668	0	0	7/11/2017	7	11	2017	10:48:51	38931	0.2	10	48	51	0	0.059326172	3.5255859	-0.55615234	0.035400391	0.89990234	1.2348633	0.67724609	0	0	0	0	0	0	0	0	0	1.0585938	0.05859375	0.99169922	-0.59545898	0.084228516	0.31176758	0	44330	0	0	0
585	586	586	Category D	-0.73193359	-0.023925781	0.85180664	0.45581055	-0.033447266	-0.24829102	0	0	7/11/2017	7	11	2017	10:48:51	38931	0.3	10	48	51	0	0.059326172	3.5255859	-0.55981445	0.038330078	0.90307617	1.1630859	0.18994141	0	0	0	0	0	0	0	0	0	1.0632324	0.063232422	0.28564453	-0.171875	-0.062255859	-0.051269531	0	44330	0	0	0
586	587	587	Category D	-0.35986328	0.023925781	0.74389648	0.43139648	-0.046386719	-0.28710938	0	0	7/11/2017	7	11	2017	10:48:51	38931	0.4	10	48	51	0	0.059326172	3.5255859	-0.55859375	0.040771484	0.90258789	1.0737305	0.25488281	0	0	0	0	0	0	0	0	0	1.0622559	0.062255859	0.37451172	0.19873047	-0.016845703	-0.15869141	0	44330	0	0	0
587	588	588	Category D	-0.75585938	0.071777344	1.0319824	0.42285156	-0.038818359	-0.2902832	0	0	7/11/2017	7	11	2017	10:48:51	38931	0.5	10	48	51	0	0.059326172	3.5255859	-0.5625	0.040283203	0.90576172	1.3540039	0.23291016	0	0	0	0	0	0	0	0	0	1.0668945	0.066894531	0.35083008	-0.19311523	0.03125	0.12597656	0	44330	0	0	0
588	589	589	Category D	-0.56396484	0.011962891	0.69580078	0.39013672	-0.045166016	-0.33129883	0	0	7/11/2017	7	11	2017	10:48:51	38931	0.6	10	48	51	0	0.059326172	3.5255859	-0.56005859	0.039794922	0.90429688	1.1931152	0.21044922	0	0	0	0	0	0	0	0	0	1.0646973	0.064697266	0.24023438	-0.003662109	-0.027832031	-0.20849609	0	44330	0	0	0
589	590	590	Category D	-0.45581055	0.035888672	0.88793945	0.46459961	-0.041992188	-0.23730469	0	0	7/11/2017	7	11	2017	10:48:51	38931	0.7	10	48	51	0	0.059326172	3.5255859	-0.55664063	0.040771484	0.90332031	0.42407227	0.10229492	0	0	0	0	0	0	0	0	0	1.0620117	0.062011719	0.12133789	0.10083008	-0.004882813	-0.015380859	0	44330	0	0	0
590	591	591	Category D	-0.88793945	0.095947266	1.2119141	0.40307617	-0.0546875	-0.31713867	0	0	7/11/2017	7	11	2017	10:48:51	38931	0.8	10	48	51	0	0.059326172	3.5255859	-0.55737305	0.040283203	0.90209961	0.29125977	0.45605469	0	0	0	0	0	0	0	0	0	1.0612793	0.061279297	0.69555664	-0.33032227	0.055419922	0.30957031	0	44330	0	0	0
591	592	592	Category D	-0.27587891	0.083984375	0.59985352	0.44873047	-0.056152344	-0.25976563	0	0	7/11/2017	7	11	2017	10:48:51	38931	0.9	10	48	51	0	0.059326172	3.5255859	-0.5559082	0.039794922	0.90136719	0.71948242	0.41381836	0	0	0	0	0	0	0	0	0	1.0595703	0.059570313	0.62548828	0.2800293	0.043945313	-0.30151367	0	44330	0	0	0
592	593	593	Category D	-0.82788086	-0.023925781	0.95996094	0.44384766	-0.049316406	-0.26489258	0	0	7/11/2017	7	11	2017	10:48:52	38932	0	10	48	52	0	0.059326172	3.5255859	-0.55541992	0.036621094	0.90136719	0.96875	0.28491211	0	0	0	0	0	0	0	0	0	1.0593262	0.059326172	0.39160156	-0.2722168	-0.060546875	0.05859375	0	44330	0	0	0
593	594	594	Category D	-0.41992188	0.023925781	0.77978516	0.42895508	-0.050292969	-0.28417969	0	0	7/11/2017	7	11	2017	10:48:52	38932	0.1	10	48	52	0	0.059326172	3.5255859	-0.55712891	0.04296875	0.89941406	1.4047852	0.18286133	0	0	0	0	0	0	0	0	0	1.0588379	0.058837891	0.27587891	0.13720703	-0.019042969	-0.11962891	0	44330	0	0	0
594	595	595	Category D	-0.55175781	0.011962891	0.73193359	0.43847656	-0.042236328	-0.26904297	0	0	7/11/2017	7	11	2017	10:48:52	38932	0.2	10	48	52	0	0.059326172	3.5255859	-0.55102539	0.042480469	0.90112305	1.3510742	0.171875	0	0	0	0	0	0	0	0	0	1.0571289	0.057128906	0.20043945	-0.000488281	-0.030517578	-0.16918945	0	44330	0	0	0
595	596	596	Category D	-0.7199707	0.071777344	0.94799805	0.43579102	-0.043212891	-0.27685547	0	0	7/11/2017	7	11	2017	10:48:52	38932	0.3	10	48	52	0	0.059326172	3.5255859	-0.54663086	0.051025391	0.89257813	1.1162109	0.18286133	0	0	0	0	0	0	0	0	0	1.0480957	0.048095703	0.2487793	-0.1730957	0.020507813	0.055175781	0	44330	0	0	0
596	597	597	Category D	-0.40795898	-0.047851563	0.75585938	0.42236328	-0.046142578	-0.30541992	0	0	7/11/2017	7	11	2017	10:48:52	38932	0.4	10	48	52	0	0.059082031	3.5255859	-0.54931641	0.053466797	0.89575195	1.1813965	0.22338867	0	0	0	0	0	0	0	0	0	1.0522461	0.052246094	0.3828125	0.14135742	-0.10131836	-0.13989258	0	44330	0	0	0
597	598	598	Category D	-0.53979492	0.11987305	1.0439453	0.43359375	-0.051269531	-0.28442383	0	0	7/11/2017	7	11	2017	10:48:52	38932	0.5	10	48	52	0	0.059082031	3.5255859	-0.5534668	0.053955078	0.89990234	0.80615234	0.15869141	0	0	0	0	0	0	0	0	0	1.0578613	0.057861328	0.22338867	0.013671875	0.065673828	0.14379883	0	44330	0	0	0
598	599	599	Category D	-0.51586914	0.035888672	0.95996094	0.40649414	-0.051269531	-0.31103516	0	0	7/11/2017	7	11	2017	10:48:52	38932	0.6	10	48	52	0	0.059082031	3.5255859	-0.55151367	0.053710938	0.89697266	0.53540039	0.074462891	0	0	0	0	0	0	0	0	0	1.0544434	0.054443359	0.11669922	0.035644531	-0.017822266	0.062744141	0	44330	0	0	0
599	600	600	Category D	-0.39599609	-0.047851563	0.81591797	0.41333008	-0.063964844	-0.30712891	0	0	7/11/2017	7	11	2017	10:48:52	38932	0.7	10	48	52	0	0.059082031	3.5255859	-0.54833984	0.055175781	0.8972168	0.077148438	0.20117188	0	0	0	0	0	0	0	0	0	1.0529785	0.052978516	0.33691406	0.15234375	-0.10302734	-0.081298828	0	44330	0	0	0
600	601	601	Category D	-0.47998047	0.095947266	0.86376953	0.39135742	-0.05078125	-0.32958984	0	0	7/11/2017	7	11	2017	10:48:52	38932	0.8	10	48	52	0	0.059082031	3.5255859	-0.54370117	0.062744141	0.88525391	0.60913086	0.074951172	0	0	0	0	0	0	0	0	0	1.0407715	0.040771484	0.11865234	0.063720703	0.032958984	-0.021484375	0	44330	0	0	0
601	602	602	Category D	-0.27587891	0	0.75585938	0.44506836	-0.031005859	-0.27075195	0	0	7/11/2017	7	11	2017	10:48:52	38932	0.9	10	48	52	0	0.059082031	3.5255859	-0.54248047	0.065917969	0.88208008	1.0473633	0.30224609	0	0	0	0	0	0	0	0	0	1.0375977	0.037597656	0.45874023	0.26660156	-0.065917969	-0.1262207	0	44330	0	0	0
602	603	603	Category D	-0.87597656	-0.059814453	1.1037598	0.41357422	-0.033447266	-0.30541992	0	0	7/11/2017	7	11	2017	10:48:53	38933	0	10	48	53	0	0.059082031	3.5255859	-0.53930664	0.061035156	0.87866211	1.6157227	0.42236328	0	0	0	0	0	0	0	0	0	1.032959	0.032958984	0.68237305	-0.33642578	-0.12084961	0.22485352	0	44330	0	0	0
603	604	604	Category D	-0.23999023	-0.023925781	0.76782227	0.39355469	-0.026367188	-0.33520508	0	0	7/11/2017	7	11	2017	10:48:53	38933	0.1	10	48	53	0	0.059082031	3.5255859	-0.53662109	0.067138672	0.87402344	1.979248	0.328125	0	0	0	0	0	0	0	0	0	1.027832	0.027832031	0.49414063	0.29663086	-0.091064453	-0.10620117	0	44330	0	0	0
604	605	605	Category D	-0.73193359	-0.011962891	0.88793945	0.44555664	-0.030273438	-0.26879883	0	0	7/11/2017	7	11	2017	10:48:53	38933	0.2	10	48	53	0	0.059082031	3.5255859	-0.53369141	0.065917969	0.87451172	1.994873	0.21313477	0	0	0	0	0	0	0	0	0	1.0266113	0.026611328	0.28930664	-0.19799805	-0.077880859	0.013183594	0	44330	0	0	0
605	606	606	Category D	-0.31176758	-0.023925781	0.69580078	0.42578125	-0.038818359	-0.29663086	0	0	7/11/2017	7	11	2017	10:48:53	38933	0.3	10	48	53	0	0.059082031	3.5255859	-0.53540039	0.065185547	0.87744141	2.1435547	0.30175781	0	0	0	0	0	0	0	0	0	1.0300293	0.030029297	0.49462891	0.22363281	-0.089111328	-0.18164063	0	44330	0	0	0
606	607	607	Category D	-0.56396484	0.059814453	0.89990234	0.42456055	-0.030517578	-0.29931641	0	0	7/11/2017	7	11	2017	10:48:53	38933	0.4	10	48	53	0	0.059082031	3.5255859	-0.53637695	0.066162109	0.87915039	2.4086914	0.034912109	0	0	0	0	0	0	0	0	0	1.0319824	0.031982422	0.0546875	-0.02734375	-0.006347656	0.020507813	0	44330	0	0	0
607	608	608	Category D	-0.55175781	-0.047851563	0.59985352	0.46484375	-0.03125	-0.23120117	0	0	7/11/2017	7	11	2017	10:48:53	38933	0.5	10	48	53	0	0.059082031	3.5255859	-0.53027344	0.064208984	0.87792969	2.1035156	0.30078125	0	0	0	0	0	0	0	0	0	1.027832	0.027832031	0.41186523	-0.021240234	-0.11206055	-0.27807617	0	44330	0	0	0
608	609	609	Category D	-0.34790039	0	0.77978516	0.43237305	-0.052246094	-0.28125	0	0	7/11/2017	7	11	2017	10:48:53	38933	0.6	10	48	53	0	0.059082031	3.5255859	-0.53051758	0.062744141	0.88134766	2.1096191	0.21826172	0	0	0	0	0	0	0	0	0	1.0307617	0.030761719	0.34741211	0.18261719	-0.062744141	-0.1015625	0	44330	0	0	0
609	610	610	Category D	-0.7199707	0	0.93579102	0.43017578	-0.041503906	-0.28417969	0	0	7/11/2017	7	11	2017	10:48:53	38933	0.7	10	48	53	0	0.059082031	3.5255859	-0.52905273	0.063964844	0.87866211	1.7509766	0.20898438	0	0	0	0	0	0	0	0	0	1.0275879	0.027587891	0.31176758	-0.19067383	-0.063964844	0.056884766	0	44330	0	0	0
610	611	611	Category D	-0.57592773	-0.095947266	0.75585938	0.40966797	-0.040527344	-0.31494141	0	0	7/11/2017	7	11	2017	10:48:53	38933	0.8	10	48	53	0	0.059082031	3.5255859	-0.52636719	0.062011719	0.87939453	0.94458008	0.20654297	0	0	0	0	0	0	0	0	0	1.0268555	0.026855469	0.33105469	-0.049316406	-0.15795898	-0.12353516	0	44330	0	0	0
611	612	612	Category D	-0.92382813	0.095947266	1.0917969	0.47485352	-0.033935547	-0.21459961	0	0	7/11/2017	7	11	2017	10:48:53	38933	0.9	10	48	53	0	0.059082031	3.5255859	-0.52832031	0.063232422	0.88452148	0.58837891	0.44750977	0	0	0	0	0	0	0	0	0	1.0322266	0.032226563	0.63525391	-0.39526367	0.032470703	0.20703125	0	44330	0	0	0
612	613	613	Category D	-0.37182617	-0.023925781	0.70776367	0.41894531	-0.049072266	-0.28955078	0	0	7/11/2017	7	11	2017	10:48:54	38934	0	10	48	54	0	0.059082031	3.5255859	-0.52832031	0.063476563	0.88867188	2.4067383	0.25488281	0	0	0	0	0	0	0	0	0	1.0358887	0.035888672	0.42529297	0.15649414	-0.087402344	-0.1809082	0	44330	0	0	0
613	614	614	Category D	-0.68383789	0.25195313	0.97192383	0.44775391	-0.071289063	-0.26733398	0	0	7/11/2017	7	11	2017	10:48:54	38934	0.1	10	48	54	0	0.059082031	3.5255859	-0.52319336	0.062255859	0.88427734	3.4052734	0.26318359	0	0	0	0	0	0	0	0	0	1.029541	0.029541016	0.4375	-0.16040039	0.18945313	0.087402344	0	44330	0	0	0
614	615	615	Category D	-0.68383789	0.047851563	1.0197754	0.39379883	-0.068115234	-0.32226563	0	0	7/11/2017	7	11	2017	10:48:54	38934	0.2	10	48	54	0	0.059082031	3.5255859	-0.52050781	0.064208984	0.88720703	5.0134277	0.21069336	0	0	0	0	0	0	0	0	0	1.0307617	0.030761719	0.31201172	-0.16308594	-0.016357422	0.13232422	0	44330	0	0	0
615	616	616	Category D	-0.52783203	0.10791016	0.74389648	0.43652344	-0.084472656	-0.27246094	0	0	7/11/2017	7	11	2017	10:48:54	38934	0.3	10	48	54	0	0.059082031	3.5255859	-0.52294922	0.062255859	0.89111328	6.5388184	0.15405273	0	0	0	0	0	0	0	0	0	1.0351563	0.03515625	0.19750977	-0.004638672	0.045410156	-0.1472168	0	44330	0	0	0
616	617	617	Category D	-0.35986328	0.17993164	0.7199707	0.42871094	-0.10375977	-0.27758789	0	0	7/11/2017	7	11	2017	10:48:54	38934	0.4	10	48	54	0	0.059082031	3.5255859	-0.51855469	0.061523438	0.890625	7.6525879	0.26123047	0	0	0	0	0	0	0	0	0	1.0324707	0.032470703	0.44775391	0.15869141	0.11816406	-0.1706543	0	44330	0	0	0
617	618	618	Category D	-0.65991211	0.20385742	1.0678711	0.43359375	-0.078857422	-0.27954102	0	0	7/11/2017	7	11	2017	10:48:54	38934	0.5	10	48	54	0	0.059082031	3.5255859	-0.52001953	0.059326172	0.88989258	8.1323242	0.26806641	0	0	0	0	0	0	0	0	0	1.0324707	0.032470703	0.46191406	-0.13964844	0.14428711	0.17773438	0	44330	0	0	0
618	619	619	Category C	-0.64794922	0.2277832	0.81591797	0.44091797	-0.076904297	-0.27246094	0	0	7/11/2017	7	11	2017	10:48:56	38936	0.9	10	48	56	0	0.058837891	3.4434082	-0.52783203	0.058837891	0.89233398	8.6455078	0.22070313	0	0	0	0	0	0	0	0	0	1.0385742	0.038574219	0.36523438	-0.11987305	0.16870117	-0.076416016	0	44330	0	0	0
619	620	620	Category C	-0.31176758	0.20385742	0.87597656	0.40991211	-0.089355469	-0.30322266	0	0	7/11/2017	7	11	2017	10:48:57	38937	0	10	48	57	0	0.058837891	3.4434082	-0.52441406	0.056884766	0.89355469	8.9182129	0.2590332	0	0	0	0	0	0	0	0	0	1.0375977	0.037597656	0.37695313	0.21264648	0.14672852	-0.017578125	0	44330	0	0	0
620	621	621	Category C	-0.68383789	0.23999023	1.0078125	0.40844727	-0.055664063	-0.30786133	0	0	7/11/2017	7	11	2017	10:48:57	38937	0.1	10	48	57	0	0.058837891	3.4434082	-0.52246094	0.054931641	0.89282227	8.4804688	0.27075195	0	0	0	0	0	0	0	0	0	1.0358887	0.035888672	0.4609375	-0.16113281	0.18481445	0.11474609	0	44330	0	0	0
621	622	622	Category C	-0.3359375	0.16796875	0.82788086	0.38500977	-0.069580078	-0.33959961	0	0	7/11/2017	7	11	2017	10:48:57	38937	0.2	10	48	57	0	0.058837891	3.4434082	-0.52270508	0.052734375	0.89355469	7.5788574	0.22900391	0	0	0	0	0	0	0	0	0	1.0366211	0.036621094	0.36767578	0.18676758	0.11499023	-0.065673828	0	44330	0	0	0
622	623	623	Category C	-0.59985352	0.17993164	0.99584961	0.40014648	-0.076171875	-0.31616211	0	0	7/11/2017	7	11	2017	10:48:57	38937	0.3	10	48	57	0	0.058837891	3.4434082	-0.52563477	0.052734375	0.89355469	6.232666	0.17895508	0	0	0	0	0	0	0	0	0	1.0380859	0.038085938	0.30322266	-0.073974609	0.12695313	0.10205078	0	44330	0	0	0
623	624	624	Category C	-0.3359375	0.17993164	0.89990234	0.38012695	-0.063720703	-0.34277344	0	0	7/11/2017	7	11	2017	10:48:57	38937	0.4	10	48	57	0	0.058837891	3.4434082	-0.51977539	0.053955078	0.89086914	5.0444336	0.22290039	0	0	0	0	0	0	0	0	0	1.032959	0.032958984	0.31835938	0.18383789	0.12573242	0.008789063	0	44330	0	0	0
624	625	625	Category C	-0.47998047	0.15576172	0.93579102	0.40356445	-0.067626953	-0.30810547	0	0	7/11/2017	7	11	2017	10:48:57	38937	0.5	10	48	57	0	0.058837891	3.4434082	-0.52197266	0.052246094	0.89111328	3.2766113	0.12011719	0	0	0	0	0	0	0	0	0	1.0341797	0.034179688	0.18994141	0.041992188	0.10327148	0.044433594	0	44330	0	0	0
625	626	626	Category C	-0.50390625	0.17993164	0.88793945	0.3737793	-0.062011719	-0.34912109	0	0	7/11/2017	7	11	2017	10:48:57	38937	0.6	10	48	57	0	0.058837891	3.4434082	-0.51489258	0.051757813	0.88842773	1.4689941	0.12841797	0	0	0	0	0	0	0	0	0	1.0280762	0.028076172	0.13964844	0.010986328	0.12792969	-0.000488281	0	44330	0	0	0
626	627	627	Category C	-0.52783203	0.13183594	1.0078125	0.41796875	-0.062255859	-0.3046875	0	0	7/11/2017	7	11	2017	10:48:57	38937	0.7	10	48	57	0	0.058837891	3.4434082	-0.51269531	0.054443359	0.88989258	0.10449219	0.14160156	0	0	0	0	0	0	0	0	0	1.0285645	0.028564453	0.20996094	-0.014892578	0.077148438	0.11767578	0	44330	0	0	0
627	628	628	Category C	-0.32397461	0.10791016	0.79199219	0.39868164	-0.061767578	-0.32324219	0	0	7/11/2017	7	11	2017	10:48:57	38937	0.8	10	48	57	0	0.058837891	3.4434082	-0.51367188	0.052246094	0.89111328	1.519043	0.22119141	0	0	0	0	0	0	0	0	0	1.0300293	0.030029297	0.34472656	0.18969727	0.055419922	-0.099121094	0	44330	0	0	0
628	629	629	Category C	-0.47998047	0.11987305	0.93579102	0.41430664	-0.062988281	-0.30200195	0	0	7/11/2017	7	11	2017	10:48:57	38937	0.9	10	48	57	0	0.058837891	3.4434082	-0.51293945	0.053466797	0.88916016	3.2507324	0.087158203	0	0	0	0	0	0	0	0	0	1.0280762	0.028076172	0.14550781	0.032958984	0.066162109	0.046386719	0	44330	0	0	0
629	630	630	Category C	-0.41992188	0.071777344	0.86376953	0.3684082	-0.045410156	-0.35375977	0	0	7/11/2017	7	11	2017	10:48:58	38938	0	10	48	58	0	0.058837891	3.4434082	-0.5090332	0.053222656	0.89111328	5.5742188	0.094970703	0	0	0	0	0	0	0	0	0	1.0275879	0.027587891	0.13500977	0.089111328	0.018310547	-0.02734375	0	44330	0	0	0
630	631	631	Category C	-0.51586914	-0.035888672	0.91186523	0.42431641	-0.03125	-0.29638672	0	0	7/11/2017	7	11	2017	10:48:58	38938	0.1	10	48	58	0	0.058837891	3.4434082	-0.51733398	0.050292969	0.89501953	6.7490234	0.087646484	0	0	0	0	0	0	0	0	0	1.0351563	0.03515625	0.10424805	0.001464844	-0.086181641	0.016601563	0	44330	0	0	0
631	632	632	Category C	-0.23999023	-0.10791016	0.80395508	0.41918945	-0.018554688	-0.30444336	0	0	7/11/2017	7	11	2017	10:48:58	38938	0.2	10	48	58	0	0.058837891	3.4434082	-0.50805664	0.05078125	0.88793945	7.0480957	0.32275391	0	0	0	0	0	0	0	0	0	1.0241699	0.024169922	0.51098633	0.26806641	-0.15869141	-0.083984375	0	44330	0	0	0
632	633	633	Category C	-0.76782227	0.095947266	1.0917969	0.42016602	-0.041992188	-0.2902832	0	0	7/11/2017	7	11	2017	10:48:58	38938	0.3	10	48	58	0	0.058837891	3.4434082	-0.51342773	0.048828125	0.89306641	7.5983887	0.32592773	0	0	0	0	0	0	0	0	0	1.0314941	0.031494141	0.49975586	-0.25415039	0.046875	0.19848633	0	44330	0	0	0
633	634	634	Category C	-0.43188477	0.071777344	0.73193359	0.37670898	-0.046386719	-0.35058594	0	0	7/11/2017	7	11	2017	10:48:58	38938	0.4	10	48	58	0	0.058837891	3.4434082	-0.51538086	0.048828125	0.89453125	7.6879883	0.18408203	0	0	0	0	0	0	0	0	0	1.0334473	0.033447266	0.26879883	0.083496094	0.022705078	-0.16259766	0	44330	0	0	0
634	635	635	Category C	-0.35986328	-0.035888672	0.83984375	0.4140625	-0.046630859	-0.30175781	0	0	7/11/2017	7	11	2017	10:48:58	38938	0.5	10	48	58	0	0.058837891	3.4434082	-0.51611328	0.048828125	0.8918457	6.786377	0.18530273	0	0	0	0	0	0	0	0	0	1.0317383	0.031738281	0.29345703	0.15625	-0.084716797	-0.052001953	0	44330	0	0	0
635	636	636	Category C	-0.51586914	0.047851563	1.1279297	0.39868164	-0.063720703	-0.32641602	0	0	7/11/2017	7	11	2017	10:48:58	38938	0.6	10	48	58	0	0.058837891	3.4434082	-0.51196289	0.047851563	0.890625	5.0270996	0.23706055	0	0	0	0	0	0	0	0	0	1.0283203	0.028320313	0.2409668	-0.003662109	0	0.23706055	0	44330	0	0	0
636	637	637	Category C	-0.58789063	0.11987305	0.99584961	0.38818359	-0.067382813	-0.33349609	0	0	7/11/2017	7	11	2017	10:48:58	38938	0.7	10	48	58	0	0.058837891	3.4434082	-0.51611328	0.044677734	0.89453125	3.828125	0.14477539	0	0	0	0	0	0	0	0	0	1.0339355	0.033935547	0.24755859	-0.071533203	0.074951172	0.10107422	0	44330	0	0	0
637	638	638	Category C	-0.41992188	0.071777344	0.79199219	0.40258789	-0.062744141	-0.31420898	0	0	7/11/2017	7	11	2017	10:48:58	38938	0.8	10	48	58	0	0.058837891	3.4434082	-0.51782227	0.044921875	0.89453125	3.3039551	0.14453125	0	0	0	0	0	0	0	0	0	1.034668	0.034667969	0.22729492	0.097900391	0.026611328	-0.10253906	0	44330	0	0	0
638	639	639	Category C	-0.47998047	0.083984375	0.80395508	0.40478516	-0.054931641	-0.31494141	0	0	7/11/2017	7	11	2017	10:48:58	38938	0.9	10	48	58	0	0.058837891	3.4434082	-0.52050781	0.042724609	0.89086914	2.0117188	0.10449219	0	0	0	0	0	0	0	0	0	1.0327148	0.032714844	0.16870117	0.040527344	0.041015625	-0.086914063	0	44330	0	0	0
639	640	640	Category C	-0.70776367	-0.023925781	1.0678711	0.43261719	-0.078125	-0.29077148	0	0	7/11/2017	7	11	2017	10:48:59	38939	0	10	48	59	0	0.058837891	3.4434082	-0.51611328	0.043457031	0.88500977	0.28833008	0.27319336	0	0	0	0	0	0	0	0	0	1.0253906	0.025390625	0.44189453	-0.19140625	-0.067382813	0.18261719	0	44330	0	0	0
640	641	641	Category C	-0.26391602	0.047851563	0.76782227	0.41625977	-0.0703125	-0.29785156	0	0	7/11/2017	7	11	2017	10:48:59	38939	0.1	10	48	59	0	0.058837891	3.4434082	-0.52246094	0.04296875	0.88989258	0.91137695	0.28588867	0	0	0	0	0	0	0	0	0	1.032959	0.032958984	0.38549805	0.25854492	0.004638672	-0.12207031	0	44330	0	0	0
641	642	642	Category C	-0.80395508	-0.035888672	1.0078125	0.42749023	-0.056884766	-0.28564453	0	0	7/11/2017	7	11	2017	10:48:59	38939	0.2	10	48	59	0	0.058837891	3.4434082	-0.51977539	0.041992188	0.89038086	1.3701172	0.31713867	0	0	0	0	0	0	0	0	0	1.0319824	0.031982422	0.47924805	-0.28393555	-0.077880859	0.1171875	0	44330	0	0	0
642	643	643	Category C	-0.2878418	0.20385742	0.7199707	0.40722656	-0.032714844	-0.3137207	0	0	7/11/2017	7	11	2017	10:48:59	38939	0.3	10	48	59	0	0.058837891	3.4434082	-0.5246582	0.04296875	0.8918457	1.5258789	0.33398438	0	0	0	0	0	0	0	0	0	1.0358887	0.035888672	0.56982422	0.23681641	0.16064453	-0.171875	0	44330	0	0	0
643	644	644	Category C	-0.53979492	0.023925781	0.93579102	0.43969727	-0.037353516	-0.26977539	0	0	7/11/2017	7	11	2017	10:48:59	38939	0.4	10	48	59	0	0.058837891	3.4434082	-0.52001953	0.038818359	0.8894043	2.3977051	0.052246094	0	0	0	0	0	0	0	0	0	1.0310059	0.031005859	0.080810547	-0.01953125	-0.014892578	0.046142578	0	44330	0	0	0
644	645	645	Category C	-0.64794922	0	1.0678711	0.40698242	-0.062988281	-0.31518555	0	0	7/11/2017	7	11	2017	10:48:59	38939	0.5	10	48	59	0	0.058837891	3.4434082	-0.52172852	0.042724609	0.89038086	2.1989746	0.22167969	0	0	0	0	0	0	0	0	0	1.032959	0.032958984	0.34619141	-0.12597656	-0.042724609	0.17724609	0	44330	0	0	0
645	646	646	Category C	-0.47998047	0.25195313	1.0559082	0.38452148	-0.061523438	-0.33349609	0	0	7/11/2017	7	11	2017	10:48:59	38939	0.6	10	48	59	0	0.058837891	3.4434082	-0.52001953	0.041015625	0.88964844	0.78564453	0.27124023	0	0	0	0	0	0	0	0	0	1.0314941	0.031494141	0.41699219	0.040039063	0.21069336	0.16601563	0	44330	0	0	0
646	647	647	Category C	-0.41992188	-0.10791016	0.79199219	0.39111328	-0.068359375	-0.32836914	0	0	7/11/2017	7	11	2017	10:48:59	38939	0.7	10	48	59	0	0.058837891	3.4434082	-0.52197266	0.041992188	0.89160156	0.26879883	0.20703125	0	0	0	0	0	0	0	0	0	1.0341797	0.034179688	0.35180664	0.10205078	-0.14990234	-0.099609375	0	44330	0	0	0
647	648	648	Category C	-0.44384766	0.071777344	0.88793945	0.40380859	-0.048095703	-0.31323242	0	0	7/11/2017	7	11	2017	10:48:59	38939	0.8	10	48	59	0	0.058837891	3.4434082	-0.52099609	0.042236328	0.89331055	0.039794922	0.082763672	0	0	0	0	0	0	0	0	0	1.0351563	0.03515625	0.11206055	0.077148438	0.029296875	-0.005371094	0	44330	0	0	0
648	649	649	Category C	-0.52783203	0.17993164	0.85180664	0.42578125	-0.042236328	-0.28613281	0	0	7/11/2017	7	11	2017	10:48:59	38939	0.9	10	48	59	0	0.058837891	3.4434082	-0.51977539	0.041992188	0.89575195	0.078369141	0.14477539	0	0	0	0	0	0	0	0	0	1.0366211	0.036621094	0.18969727	-0.0078125	0.13769531	-0.043945313	0	44330	0	0	0
649	650	650	Category C	-0.2878418	-0.095947266	0.92382813	0.38110352	-0.044677734	-0.33959961	0	0	7/11/2017	7	11	2017	10:49:00	38940	0	10	49	0	0	0.058837891	3.5094727	-0.52075195	0.041748047	0.89306641	0.16748047	0.27246094	0	0	0	0	0	0	0	0	0	1.0349121	0.034912109	0.40161133	0.23291016	-0.13769531	0.030517578	0	44330	0	0	0
650	651	651	Category C	-0.80395508	0.17993164	1.079834	0.41748047	-0.055175781	-0.30786133	0	0	7/11/2017	7	11	2017	10:49:00	38940	0.1	10	49	0	0	0.058837891	3.5094727	-0.51513672	0.041992188	0.89501953	0.52832031	0.36938477	0	0	0	0	0	0	0	0	0	1.0336914	0.033691406	0.61108398	-0.28881836	0.13769531	0.18457031	0	44330	0	0	0
651	652	652	Category C	-0.41992188	0.10791016	0.92382813	0.37426758	-0.049560547	-0.34472656	0	0	7/11/2017	7	11	2017	10:49:00	38940	0.2	10	49	0	0	0.058837891	3.5094727	-0.51586914	0.043457031	0.89624023	0.68408203	0.11865234	0	0	0	0	0	0	0	0	0	1.0351563	0.03515625	0.1875	0.095947266	0.064208984	0.02734375	0	44330	0	0	0
652	653	653	Category C	-0.40795898	-0.011962891	0.75585938	0.45263672	-0.059326172	-0.25268555	0	0	7/11/2017	7	11	2017	10:49:00	38940	0.3	10	49	0	0	0.058837891	3.5094727	-0.51074219	0.04296875	0.89477539	1.0656738	0.18139648	0	0	0	0	0	0	0	0	0	1.03125	0.03125	0.296875	0.1027832	-0.054931641	-0.13891602	0	44330	0	0	0
653	654	654	Category C	-0.27587891	0	0.86376953	0.46459961	-0.041259766	-0.23950195	0	0	7/11/2017	7	11	2017	10:49:00	38940	0.4	10	49	0	0	0.058837891	3.5094727	-0.51855469	0.04296875	0.8984375	1.8461914	0.2487793	0	0	0	0	0	0	0	0	0	1.0383301	0.038330078	0.3203125	0.24267578	-0.04296875	-0.034667969	0	44330	0	0	0
654	655	655	Category C	-0.56396484	0	0.99584961	0.38867188	-0.036865234	-0.34155273	0	0	7/11/2017	7	11	2017	10:49:00	38940	0.5	10	49	0	0	0.058837891	3.5094727	-0.51660156	0.040527344	0.89697266	2.4165039	0.11669922	0	0	0	0	0	0	0	0	0	1.0358887	0.035888672	0.18652344	-0.047119141	-0.040527344	0.098632813	0	44330	0	0	0
655	656	656	Category C	-0.38378906	0.023925781	0.89990234	0.41186523	-0.030029297	-0.30859375	0	0	7/11/2017	7	11	2017	10:49:00	38940	0.6	10	49	0	0	0.058837891	3.5094727	-0.51318359	0.038330078	0.89501953	3.1269531	0.13012695	0	0	0	0	0	0	0	0	0	1.0324707	0.032470703	0.14868164	0.12939453	-0.014404297	0.004638672	0	44330	0	0	0
656	657	657	Category C	-0.49194336	-0.011962891	0.97192383	0.42675781	-0.020507813	-0.28710938	0	0	7/11/2017	7	11	2017	10:49:00	38940	0.7	10	49	0	0	0.058837891	3.5094727	-0.51513672	0.038085938	0.89819336	3.7355957	0.092041016	0	0	0	0	0	0	0	0	0	1.0361328	0.036132813	0.14697266	0.023193359	-0.050048828	0.073486328	0	44330	0	0	0
657	658	658	Category C	-0.98388672	-0.035888672	0.94799805	0.41088867	-0.051513672	-0.31713867	0	0	7/11/2017	7	11	2017	10:49:00	38940	0.8	10	49	0	0	0.058837891	3.5094727	-0.51831055	0.036376953	0.89990234	3.6052246	0.47338867	0	0	0	0	0	0	0	0	0	1.0390625	0.0390625	0.58569336	-0.46533203	-0.072265625	0.047851563	0	44330	0	0	0
658	659	659	Category C	-0.39599609	0.023925781	0.98388672	0.39257813	-0.041992188	-0.33740234	0	0	7/11/2017	7	11	2017	10:49:00	38940	0.9	10	49	0	0	0.058837891	3.5094727	-0.51611328	0.033691406	0.89770508	4.432373	0.14819336	0	0	0	0	0	0	0	0	0	1.0361328	0.036132813	0.21606445	0.12011719	-0.009765625	0.0859375	0	44330	0	0	0
659	660	660	Category C	-0.13183594	-0.11987305	0.77978516	0.46044922	-0.011474609	-0.23706055	0	0	7/11/2017	7	11	2017	10:49:01	38941	0	10	49	1	0	0.058837891	3.5094727	-0.51293945	0.031005859	0.89916992	4.5654297	0.42700195	0	0	0	0	0	0	0	0	0	1.0356445	0.035644531	0.65161133	0.38110352	-0.15087891	-0.11938477	0	44330	0	0	0
660	661	661	Category C	-0.80395508	-0.14379883	1.1279297	0.45629883	-0.054199219	-0.24755859	0	0	7/11/2017	7	11	2017	10:49:01	38941	0.1	10	49	1	0	0.058837891	3.5094727	-0.52050781	0.027832031	0.90258789	3.5717773	0.40039063	0	0	0	0	0	0	0	0	0	1.0424805	0.042480469	0.68017578	-0.28320313	-0.17163086	0.22509766	0	44330	0	0	0
661	662	662	Category C	-0.40795898	0.095947266	0.70776367	0.39038086	-0.032714844	-0.33325195	0	0	7/11/2017	7	11	2017	10:49:01	38941	0.2	10	49	1	0	0.058837891	3.5094727	-0.51538086	0.026611328	0.89868164	3.3320313	0.22973633	0	0	0	0	0	0	0	0	0	1.036377	0.036376953	0.36767578	0.10742188	0.069091797	-0.19091797	0	44330	0	0	0
662	663	663	Category C	-0.37182617	0.11987305	0.85180664	0.46313477	-0.032958984	-0.23632813	0	0	7/11/2017	7	11	2017	10:49:01	38941	0.3	10	49	1	0	0.058837891	3.5094727	-0.52172852	0.023925781	0.90405273	2.3642578	0.18530273	0	0	0	0	0	0	0	0	0	1.0441895	0.044189453	0.29785156	0.14990234	0.095703125	-0.052246094	0	44330	0	0	0
663	664	664	Category C	-0.50390625	-0.15576172	0.79199219	0.43041992	-0.045654297	-0.28100586	0	0	7/11/2017	7	11	2017	10:49:01	38941	0.4	10	49	1	0	0.058837891	3.5094727	-0.51538086	0.021484375	0.90161133	0.66552734	0.20874023	0	0	0	0	0	0	0	0	0	1.0388184	0.038818359	0.29858398	0.011474609	-0.17724609	-0.10961914	0	44330	0	0	0
664	665	665	Category C	-0.57592773	0.083984375	0.98388672	0.43066406	-0.065185547	-0.28466797	0	0	7/11/2017	7	11	2017	10:49:01	38941	0.5	10	49	1	0	0.058837891	3.5094727	-0.52172852	0.020751953	0.90258789	0.70922852	0.1159668	0	0	0	0	0	0	0	0	0	1.0427246	0.042724609	0.19799805	-0.053955078	0.062988281	0.081054688	0	44330	0	0	0
665	666	666	Category C	-0.56396484	0.19189453	0.97192383	0.38647461	-0.069091797	-0.3347168	0	0	7/11/2017	7	11	2017	10:49:01	38941	0.6	10	49	1	0	0.058837891	3.5094727	-0.52197266	0.018066406	0.90332031	2.041748	0.19116211	0	0	0	0	0	0	0	0	0	1.043457	0.043457031	0.28393555	-0.041748047	0.17358398	0.068359375	0	44330	0	0	0
666	667	667	Category C	-0.43188477	-0.15576172	0.85180664	0.38500977	-0.070800781	-0.33666992	0	0	7/11/2017	7	11	2017	10:49:01	38941	0.7	10	49	1	0	0.058837891	3.5094727	-0.52001953	0.017089844	0.90258789	2.3691406	0.20068359	0	0	0	0	0	0	0	0	0	1.041748	0.041748047	0.31201172	0.088134766	-0.17285156	-0.05078125	0	44330	0	0	0
667	668	668	Category C	-0.69580078	0.17993164	0.87597656	0.41137695	-0.080322266	-0.31518555	0	0	7/11/2017	7	11	2017	10:49:01	38941	0.8	10	49	1	0	0.058837891	3.5094727	-0.51928711	0.013916016	0.90039063	2.3522949	0.24316406	0	0	0	0	0	0	0	0	0	1.0395508	0.039550781	0.36645508	-0.17626953	0.16577148	-0.024414063	0	44330	0	0	0
668	669	669	Category C	-0.25195313	-0.011962891	0.83984375	0.41577148	-0.060058594	-0.29882813	0	0	7/11/2017	7	11	2017	10:49:01	38941	0.9	10	49	1	0	0.058837891	3.5094727	-0.52124023	0.011474609	0.90014648	3.0710449	0.27685547	0	0	0	0	0	0	0	0	0	1.0402832	0.040283203	0.35327148	0.26928711	-0.0234375	-0.060302734	0	44330	0	0	0
669	670	670	Category C	-1.1159668	-0.20385742	1.2119141	0.41333008	-0.066650391	-0.31005859	0	0	7/11/2017	7	11	2017	10:49:02	38942	0	10	49	2	0	0.058837891	3.5094727	-0.52929688	0.009277344	0.90185547	2.5964355	0.69677734	0	0	0	0	0	0	0	0	0	1.0456543	0.045654297	1.1096191	-0.58642578	-0.21313477	0.30981445	0	44330	0	0	0
670	671	671	Category C	-0.14379883	0.14379883	0.63598633	0.44604492	-0.012695313	-0.26538086	0	0	7/11/2017	7	11	2017	10:49:02	38942	0.1	10	49	2	0	0.058837891	3.5094727	-0.53125	0.008300781	0.90161133	1.4162598	0.48901367	0	0	0	0	0	0	0	0	0	1.0466309	0.046630859	0.78857422	0.38745117	0.13525391	-0.265625	0	44330	0	0	0
671	672	672	Category C	-0.70776367	-0.071777344	1.0197754	0.45141602	-0.031005859	-0.25317383	0	0	7/11/2017	7	11	2017	10:49:02	38942	0.2	10	49	2	0	0.058837891	3.5094727	-0.53051758	0.007324219	0.90161133	0.95825195	0.22680664	0	0	0	0	0	0	0	0	0	1.0463867	0.046386719	0.37402344	-0.17700195	-0.079101563	0.11791992	0	44330	0	0	0
672	673	673	Category C	-0.98388672	-0.023925781	1.0678711	0.38549805	-0.028564453	-0.34155273	0	0	7/11/2017	7	11	2017	10:49:02	38942	0.3	10	49	2	0	0.058837891	3.5094727	-0.53564453	0.008544922	0.90356445	0.094482422	0.47827148	0	0	0	0	0	0	0	0	0	1.0505371	0.050537109	0.64453125	-0.44799805	-0.032470703	0.1640625	0	44330	0	0	0
673	674	674	Category C	-0.49194336	0.023925781	0.57592773	0.42382813	-0.040527344	-0.29345703	0	0	7/11/2017	7	11	2017	10:49:02	38942	0.4	10	49	2	0	0.058837891	3.5094727	-0.53491211	0.006591797	0.90209961	1.6843262	0.3293457	0	0	0	0	0	0	0	0	0	1.048584	0.048583984	0.38647461	0.04296875	0.017089844	-0.32617188	0	44330	0	0	0
674	675	675	Category C	-0.20385742	-0.071777344	0.6237793	0.45898438	-0.037841797	-0.24438477	0	0	7/11/2017	7	11	2017	10:49:02	38942	0.5	10	49	2	0	0.058837891	3.5094727	-0.53833008	0.005126953	0.90478516	3.1052246	0.44360352	0	0	0	0	0	0	0	0	0	1.0527344	0.052734375	0.69238281	0.33447266	-0.076904297	-0.28100586	0	44330	0	0	0
675	676	676	Category C	-1.0678711	-0.17993164	1.2719727	0.44189453	-0.060546875	-0.27319336	0	0	7/11/2017	7	11	2017	10:49:02	38942	0.6	10	49	2	0	0.058837891	3.5094727	-0.53979492	0.005615234	0.90429688	3.9814453	0.66943359	0	0	0	0	0	0	0	0	0	1.0532227	0.053222656	1.0810547	-0.52783203	-0.18554688	0.36743164	0	44330	0	0	0
676	677	677	Category C	-0.53979492	-0.023925781	0.75585938	0.40698242	-0.040039063	-0.3137207	0	0	7/11/2017	7	11	2017	10:49:02	38942	0.7	10	49	2	0	0.058837891	3.5094727	-0.53588867	0.00390625	0.8996582	3.4824219	0.14672852	0	0	0	0	0	0	0	0	0	1.0473633	0.047363281	0.17578125	-0.003662109	-0.027832031	-0.14379883	0	44330	0	0	0
677	678	678	Category C	-0.75585938	-0.059814453	0.74389648	0.43896484	-0.035644531	-0.28320313	0	0	7/11/2017	7	11	2017	10:49:02	38942	0.8	10	49	2	0	0.058837891	3.5094727	-0.54199219	0.001953125	0.90258789	2.9213867	0.27319336	0	0	0	0	0	0	0	0	0	1.0529785	0.052978516	0.43432617	-0.21362305	-0.061767578	-0.15869141	0	44330	0	0	0
678	679	679	Category C	-0.15576172	0.095947266	0.47998047	0.4284668	-0.013671875	-0.2890625	0	0	7/11/2017	7	11	2017	10:49:02	38942	0.9	10	49	2	0	0.058837891	3.5094727	-0.5402832	0.002929688	0.90014648	2.6047363	0.57714844	0	0	0	0	0	0	0	0	0	1.0498047	0.049804688	0.89770508	0.38452148	0.092773438	-0.42016602	0	44330	0	0	0
679	680	680	Category C	-0.89990234	-0.095947266	1.223877	0.46630859	-0.061035156	-0.23144531	0	0	7/11/2017	7	11	2017	10:49:03	38943	0	10	49	3	0	0.058837891	3.5094727	-0.54370117	0.002929688	0.90332031	0.8972168	0.48901367	0	0	0	0	0	0	0	0	0	1.0544434	0.054443359	0.77539063	-0.35595703	-0.098876953	0.3203125	0	44330	0	0	0
680	681	681	Category C	-0.26391602	0.023925781	0.89990234	0.37988281	-0.057617188	-0.33764648	0	0	7/11/2017	7	11	2017	10:49:03	38943	0.1	10	49	3	0	0.058837891	3.5094727	-0.5402832	0.004638672	0.90087891	0.54663086	0.27709961	0	0	0	0	0	0	0	0	0	1.0505371	0.050537109	0.296875	0.27636719	0.019042969	-0.000976563	0	44330	0	0	0
681	682	682	Category C	-0.68383789	0.071777344	0.87597656	0.43017578	-0.080078125	-0.28857422	0	0	7/11/2017	7	11	2017	10:49:03	38943	0.2	10	49	3	0	0.058837891	3.5094727	-0.54345703	0.004638672	0.90234375	0.026123047	0.1574707	0	0	0	0	0	0	0	0	0	1.0534668	0.053466797	0.23388672	-0.14013672	0.066894531	-0.026367188	0	44330	0	0	0
682	683	683	Category C	-0.49194336	-0.39599609	0.89990234	0.41137695	-0.065673828	-0.31323242	0	0	7/11/2017	7	11	2017	10:49:03	38943	0.3	10	49	3	0	0.058837891	3.5094727	-0.54052734	0.004882813	0.90112305	1.4821777	0.40380859	0	0	0	0	0	0	0	0	0	1.0507813	0.05078125	0.45092773	0.048583984	-0.40087891	-0.001220703	0	44330	0	0	0
683	684	684	Category C	-0.38378906	0.2878418	0.83984375	0.42333984	-0.064208984	-0.29956055	0	0	7/11/2017	7	11	2017	10:49:03	38943	0.4	10	49	3	0	0.058837891	3.5094727	-0.54174805	0.001464844	0.90234375	1.9309082	0.33276367	0	0	0	0	0	0	0	0	0	1.0524902	0.052490234	0.5065918	0.15795898	0.28613281	-0.0625	0	44330	0	0	0
684	685	685	Category C	-0.59985352	-0.14379883	0.83984375	0.44042969	-0.053955078	-0.27514648	0	0	7/11/2017	7	11	2017	10:49:03	38943	0.5	10	49	3	0	0.058837891	3.5094727	-0.54174805	0.002929688	0.90063477	3.1660156	0.16894531	0	0	0	0	0	0	0	0	0	1.0510254	0.051025391	0.26538086	-0.057861328	-0.14672852	-0.060791016	0	44330	0	0	0
685	686	686	Category C	-0.45581055	0.059814453	0.85180664	0.38916016	-0.086425781	-0.33081055	0	0	7/11/2017	7	11	2017	10:49:03	38943	0.6	10	49	3	0	0.058837891	3.5094727	-0.53955078	0.001464844	0.89916992	3.6096191	0.11254883	0	0	0	0	0	0	0	0	0	1.048584	0.048583984	0.18969727	0.083740234	0.058105469	-0.047363281	0	44330	0	0	0
686	687	687	Category C	-0.49194336	0.071777344	1.0319824	0.40527344	-0.081054688	-0.31347656	0	0	7/11/2017	7	11	2017	10:49:03	38943	0.7	10	49	3	0	0.058837891	3.5094727	-0.5390625	-0.002685547	0.89746094	3.9992676	0.16064453	0	0	0	0	0	0	0	0	0	1.046875	0.046875	0.25610352	0.047119141	0.074462891	0.13427734	0	44330	0	0	0
687	688	688	Category C	-0.45581055	-0.059814453	0.79199219	0.35351563	-0.089355469	-0.36254883	0	0	7/11/2017	7	11	2017	10:49:03	38943	0.8	10	49	3	0	0.058837891	3.4562988	-0.53710938	-0.001953125	0.89794922	4.3378906	0.14550781	0	0	0	0	0	0	0	0	0	1.0463867	0.046386719	0.24511719	0.081298828	-0.057617188	-0.10595703	0	44330	0	0	0
688	689	689	Category C	-0.43188477	-0.011962891	0.57592773	0.3515625	-0.088867188	-0.35864258	0	0	7/11/2017	7	11	2017	10:49:03	38943	0.9	10	49	3	0	0.058837891	3.4562988	-0.5402832	-0.005615234	0.89990234	3.7678223	0.34179688	0	0	0	0	0	0	0	0	0	1.0495605	0.049560547	0.43847656	0.10839844	-0.006103516	-0.32397461	0	44330	0	0	0
689	690	690	Category C	-0.25195313	0.011962891	1.0917969	0.39208984	-0.072509766	-0.32739258	0	0	7/11/2017	7	11	2017	10:49:04	38944	0	10	49	4	0	0.058837891	3.4562988	-0.54101563	-0.006591797	0.89819336	3.0148926	0.34838867	0	0	0	0	0	0	0	0	0	1.048584	0.048583984	0.50146484	0.2890625	0.018554688	0.19335938	0	44330	0	0	0
690	691	691	Category C	-0.63598633	0.023925781	0.85180664	0.40356445	-0.064453125	-0.31933594	0	0	7/11/2017	7	11	2017	10:49:04	38944	0.1	10	49	4	0	0.058837891	3.4562988	-0.54663086	-0.005615234	0.89575195	2.6958008	0.10375977	0	0	0	0	0	0	0	0	0	1.0495605	0.049560547	0.1628418	-0.089111328	0.029541016	-0.043945313	0	44330	0	0	0
691	692	692	Category C	-0.52783203	0.047851563	0.97192383	0.42456055	-0.055664063	-0.28857422	0	0	7/11/2017	7	11	2017	10:49:04	38944	0.2	10	49	4	0	0.058837891	3.4562988	-0.54541016	-0.005126953	0.89575195	2.3771973	0.094238281	0	0	0	0	0	0	0	0	0	1.0488281	0.048828125	0.14672852	0.017578125	0.052978516	0.075927734	0	44330	0	0	0
692	693	693	Category C	-0.98388672	-0.023925781	0.99584961	0.39916992	-0.065917969	-0.32739258	0	0	7/11/2017	7	11	2017	10:49:04	38944	0.3	10	49	4	0	0.058837891	3.4562988	-0.54516602	-0.003662109	0.89160156	1.6254883	0.45117188	0	0	0	0	0	0	0	0	0	1.0449219	0.044921875	0.56298828	-0.43847656	-0.020019531	0.10400391	0	44330	0	0	0
693	694	694	Category C	-0.53979492	0.059814453	0.85180664	0.4465332	-0.047607422	-0.265625	0	0	7/11/2017	7	11	2017	10:49:04	38944	0.4	10	49	4	0	0.058837891	3.4562988	-0.54516602	-0.001464844	0.88989258	1.1621094	0.072509766	0	0	0	0	0	0	0	0	0	1.0437012	0.043701172	0.10522461	0.005371094	0.061279297	-0.038085938	0	44330	0	0	0
694	695	695	Category C	-0.39599609	-0.11987305	0.86376953	0.43286133	-0.057861328	-0.28222656	0	0	7/11/2017	7	11	2017	10:49:04	38944	0.5	10	49	4	0	0.058837891	3.4562988	-0.55419922	-0.000732422	0.89672852	0.22094727	0.20092773	0	0	0	0	0	0	0	0	0	1.0541992	0.054199219	0.31030273	0.15820313	-0.11889648	-0.032958984	0	44330	0	0	0
695	696	696	Category C	-0.68383789	0.083984375	0.99584961	0.39819336	-0.046142578	-0.32446289	0	0	7/11/2017	7	11	2017	10:49:04	38944	0.6	10	49	4	0	0.058837891	3.4562988	-0.55078125	0.002685547	0.89379883	0.15576172	0.18603516	0	0	0	0	0	0	0	0	0	1.0500488	0.050048828	0.31591797	-0.1328125	0.081054688	0.10180664	0	44330	0	0	0
696	697	697	Category C	-0.6237793	0.035888672	0.86376953	0.42456055	-0.068115234	-0.29077148	0	0	7/11/2017	7	11	2017	10:49:04	38944	0.7	10	49	4	0	0.058837891	3.4562988	-0.5480957	0.006103516	0.88964844	1.151123	0.084960938	0	0	0	0	0	0	0	0	0	1.0449219	0.044921875	0.13085938	-0.075439453	0.029541016	-0.025878906	0	44330	0	0	0
697	698	698	Category C	-0.49194336	-0.011962891	0.88793945	0.41503906	-0.064941406	-0.3059082	0	0	7/11/2017	7	11	2017	10:49:04	38944	0.8	10	49	4	0	0.058837891	3.4562988	-0.55029297	0.006835938	0.88916016	1.8537598	0.061523438	0	0	0	0	0	0	0	0	0	1.0458984	0.045898438	0.078857422	0.058349609	-0.018798828	-0.001220703	0	44330	0	0	0
698	699	699	Category C	-0.38378906	0.023925781	0.93579102	0.44873047	-0.051513672	-0.26196289	0	0	7/11/2017	7	11	2017	10:49:04	38944	0.9	10	49	4	0	0.058837891	3.4562988	-0.54589844	0.011230469	0.88769531	1.1889648	0.16943359	0	0	0	0	0	0	0	0	0	1.0422363	0.042236328	0.22265625	0.16210938	0.012451172	0.047851563	0	44330	0	0	0
699	700	700	Category C	-0.92382813	-0.047851563	1.1518555	0.39599609	-0.059326172	-0.32641602	0	0	7/11/2017	7	11	2017	10:49:05	38945	0	10	49	5	0	0.058837891	3.4562988	-0.546875	0.011474609	0.88305664	1.1694336	0.46655273	0	0	0	0	0	0	0	0	0	1.0388184	0.038818359	0.70483398	-0.37670898	-0.059326172	0.26855469	0	44330	0	0	0
700	701	701	Category C	-0.26391602	0.13183594	0.69580078	0.43334961	-0.050292969	-0.28442383	0	0	7/11/2017	7	11	2017	10:49:05	38945	0.1	10	49	5	0	0.058837891	3.4562988	-0.55322266	0.013183594	0.88354492	1.0825195	0.36474609	0	0	0	0	0	0	0	0	0	1.0424805	0.042480469	0.59570313	0.28930664	0.1184082	-0.18774414	0	44330	0	0	0
701	702	702	Category C	-0.83984375	-0.035888672	1.2597656	0.39770508	-0.052490234	-0.32226563	0	0	7/11/2017	7	11	2017	10:49:05	38945	0.2	10	49	5	0	0.058837891	3.4562988	-0.55151367	0.017333984	0.88305664	0.70556641	0.47705078	0	0	0	0	0	0	0	0	0	1.0412598	0.041259766	0.71801758	-0.28808594	-0.053222656	0.37646484	0	44330	0	0	0
702	703	703	Category C	-0.10791016	-0.023925781	0.79199219	0.43530273	-0.054443359	-0.27514648	0	0	7/11/2017	7	11	2017	10:49:05	38945	0.3	10	49	5	0	0.058837891	3.4562988	-0.55126953	0.016113281	0.88574219	0.43945313	0.45483398	0	0	0	0	0	0	0	0	0	1.043457	0.043457031	0.57739258	0.44335938	-0.040039063	-0.09375	0	44330	0	0	0
703	704	704	Category C	-0.83984375	0.13183594	0.98388672	0.41040039	-0.054931641	-0.30883789	0	0	7/11/2017	7	11	2017	10:49:05	38945	0.4	10	49	5	0	0.058837891	3.4562988	-0.55566406	0.014648438	0.88598633	0.035888672	0.32226563	0	0	0	0	0	0	0	0	0	1.0458984	0.045898438	0.4987793	-0.28393555	0.11694336	0.09765625	0	44330	0	0	0
704	705	705	Category C	-0.50390625	-0.059814453	0.98388672	0.37597656	-0.069091797	-0.34570313	0	0	7/11/2017	7	11	2017	10:49:05	38945	0.5	10	49	5	0	0.058837891	3.4562988	-0.55541992	0.018554688	0.88574219	0.23901367	0.13574219	0	0	0	0	0	0	0	0	0	1.0458984	0.045898438	0.22802734	0.051513672	-0.078369141	0.097900391	0	44330	0	0	0
705	706	706	Category C	-0.3359375	0.095947266	0.83984375	0.38134766	-0.066894531	-0.34301758	0	0	7/11/2017	7	11	2017	10:49:05	38945	0.6	10	49	5	0	0.058837891	3.4562988	-0.55541992	0.017822266	0.88525391	0.90429688	0.23754883	0	0	0	0	0	0	0	0	0	1.0454102	0.045410156	0.34326172	0.21948242	0.077880859	-0.045410156	0	44330	0	0	0
706	707	707	Category C	-0.47998047	-0.11987305	0.82788086	0.38061523	-0.058105469	-0.33764648	0	0	7/11/2017	7	11	2017	10:49:05	38945	0.7	10	49	5	0	0.058837891	3.4562988	-0.5534668	0.016845703	0.88378906	1.1391602	0.16503906	0	0	0	0	0	0	0	0	0	1.0429688	0.04296875	0.26635742	0.073486328	-0.13671875	-0.055908203	0	44330	0	0	0
707	708	708	Category C	-0.46777344	-0.083984375	0.77978516	0.42358398	-0.050048828	-0.29150391	0	0	7/11/2017	7	11	2017	10:49:05	38945	0.8	10	49	5	0	0.058837891	3.4562988	-0.55932617	0.019042969	0.88671875	1.5424805	0.17456055	0	0	0	0	0	0	0	0	0	1.048584	0.048583984	0.30175781	0.091552734	-0.10302734	-0.10693359	0	44330	0	0	0
708	709	709	Category C	-1.1279297	-0.059814453	1.0678711	0.43676758	-0.05078125	-0.27905273	0	0	7/11/2017	7	11	2017	10:49:05	38945	0.9	10	49	5	0	0.058837891	3.4562988	-0.55664063	0.017089844	0.88452148	2.6057129	0.60449219	0	0	0	0	0	0	0	0	0	1.0454102	0.045410156	0.83105469	-0.57104492	-0.076904297	0.18310547	0	44330	0	0	0
709	710	710	Category C	-0.58789063	-0.011962891	0.83984375	0.41650391	-0.033447266	-0.3034668	0	0	7/11/2017	7	11	2017	10:49:06	38946	0	10	49	6	0	0.058837891	3.4562988	-0.56225586	0.017333984	0.88696289	3.5871582	0.061035156	0	0	0	0	0	0	0	0	0	1.050293	0.050292969	0.10180664	-0.025390625	-0.029296875	-0.047119141	0	44330	0	0	0
710	711	711	Category C	-0.45581055	-0.11987305	0.92382813	0.40551758	-0.031738281	-0.32104492	0	0	7/11/2017	7	11	2017	10:49:06	38946	0.1	10	49	6	0	0.058837891	3.4562988	-0.55078125	0.019775391	0.88232422	3.5400391	0.17407227	0	0	0	0	0	0	0	0	0	1.0402832	0.040283203	0.27636719	0.094970703	-0.13964844	0.041259766	0	44330	0	0	0
711	712	712	Category C	-0.63598633	-0.011962891	0.95996094	0.44873047	-0.031982422	-0.25219727	0	0	7/11/2017	7	11	2017	10:49:06	38946	0.2	10	49	6	0	0.058837891	3.4562988	-0.55541992	0.015625	0.88476563	3.5444336	0.11328125	0	0	0	0	0	0	0	0	0	1.0449219	0.044921875	0.18310547	-0.080322266	-0.027587891	0.074951172	0	44330	0	0	0
712	713	713	Category C	-0.70776367	-0.059814453	0.95996094	0.38183594	-0.044921875	-0.34472656	0	0	7/11/2017	7	11	2017	10:49:06	38946	0.3	10	49	6	0	0.058837891	3.4562988	-0.55126953	0.017578125	0.88208008	3.4130859	0.19116211	0	0	0	0	0	0	0	0	0	1.0402832	0.040283203	0.31176758	-0.15625	-0.077392578	0.077636719	0	44330	0	0	0
713	714	714	Category C	-0.70776367	-0.035888672	0.94799805	0.4296875	-0.031494141	-0.28930664	0	0	7/11/2017	7	11	2017	10:49:06	38946	0.4	10	49	6	0	0.058837891	3.4562988	-0.54467773	0.017822266	0.87988281	3.6264648	0.18457031	0	0	0	0	0	0	0	0	0	1.0349121	0.034912109	0.28466797	-0.1628418	-0.053710938	0.067871094	0	44330	0	0	0
714	715	715	Category C	-0.47998047	0.011962891	0.81591797	0.42114258	-0.043945313	-0.29956055	0	0	7/11/2017	7	11	2017	10:49:06	38946	0.5	10	49	6	0	0.058837891	3.4562988	-0.54248047	0.019287109	0.88232422	3.1318359	0.091552734	0	0	0	0	0	0	0	0	0	1.0358887	0.035888672	0.13647461	0.0625	-0.007324219	-0.06640625	0	44330	0	0	0
715	716	716	Category C	-0.20385742	-0.095947266	0.75585938	0.44750977	-0.044189453	-0.25756836	0	0	7/11/2017	7	11	2017	10:49:06	38946	0.6	10	49	6	0	0.058837891	3.4562988	-0.55078125	0.018554688	0.88891602	1.2456055	0.38891602	0	0	0	0	0	0	0	0	0	1.0458984	0.045898438	0.59448242	0.34692383	-0.11450195	-0.13305664	0	44330	0	0	0
716	717	717	Category C	-1.079834	-0.047851563	1.223877	0.42211914	-0.060058594	-0.29785156	0	0	7/11/2017	7	11	2017	10:49:06	38946	0.7	10	49	6	0	0.058837891	3.4562988	-0.53881836	0.021240234	0.88061523	0.29760742	0.64428711	0	0	0	0	0	0	0	0	0	1.0324707	0.032470703	0.95336914	-0.54077148	-0.069091797	0.34301758	0	44330	0	0	0
717	718	718	Category C	-0.27587891	0.15576172	0.59985352	0.43945313	-0.060302734	-0.26123047	0	0	7/11/2017	7	11	2017	10:49:06	38946	0.8	10	49	6	0	0.058837891	3.4562988	-0.54418945	0.024658203	0.88916016	1.8295898	0.41577148	0	0	0	0	0	0	0	0	0	1.0427246	0.042724609	0.6887207	0.26831055	0.13085938	-0.28930664	0	44330	0	0	0
718	719	719	Category C	-0.76782227	0.095947266	1.0559082	0.40356445	-0.064208984	-0.31835938	0	0	7/11/2017	7	11	2017	10:49:06	38946	0.9	10	49	6	0	0.058837891	3.4562988	-0.5402832	0.023925781	0.89038086	3.2297363	0.2902832	0	0	0	0	0	0	0	0	0	1.041748	0.041748047	0.46484375	-0.22729492	0.071777344	0.1652832	0	44330	0	0	0
719	720	720	Category C	-0.43188477	0.095947266	0.87597656	0.41552734	-0.074707031	-0.29882813	0	0	7/11/2017	7	11	2017	10:49:07	38947	0	10	49	7	0	0.058837891	3.4562988	-0.55151367	0.023681641	0.89501953	4.3027344	0.14086914	0	0	0	0	0	0	0	0	0	1.0515137	0.051513672	0.21069336	0.11962891	0.072021484	-0.019042969	0	44330	0	0	0
720	721	721	Category C	-0.51586914	0.047851563	0.88793945	0.39941406	-0.077636719	-0.32226563	0	0	7/11/2017	7	11	2017	10:49:07	38947	0.1	10	49	7	0	0.058837891	3.4562988	-0.53979492	0.026367188	0.88793945	4.7202148	0.031982422	0	0	0	0	0	0	0	0	0	1.0395508	0.039550781	0.045410156	0.023925781	0.021240234	0	0	44330	0	0	0
721	722	722	Category C	-0.56396484	-0.011962891	0.89990234	0.42871094	-0.068359375	-0.28051758	0	0	7/11/2017	7	11	2017	10:49:07	38947	0.2	10	49	7	0	0.058837891	3.4562988	-0.55029297	0.025878906	0.89257813	4.3937988	0.040771484	0	0	0	0	0	0	0	0	0	1.0488281	0.048828125	0.05859375	-0.013427734	-0.037841797	0.007080078	0	44330	0	0	0
722	723	723	Category C	-0.38378906	-0.059814453	0.81591797	0.42797852	-0.069091797	-0.28857422	0	0	7/11/2017	7	11	2017	10:49:07	38947	0.3	10	49	7	0	0.058837891	3.4562988	-0.54833984	0.026611328	0.89038086	3.6347656	0.20043945	0	0	0	0	0	0	0	0	0	1.0461426	0.046142578	0.32592773	0.16455078	-0.086425781	-0.074462891	0	44330	0	0	0
723	724	724	Category C	-0.55175781	0.13183594	0.80395508	0.45068359	-0.037597656	-0.26464844	0	0	7/11/2017	7	11	2017	10:49:07	38947	0.4	10	49	7	0	0.058837891	3.4562988	-0.54833984	0.031494141	0.89086914	2.9572754	0.13256836	0	0	0	0	0	0	0	0	0	1.0466309	0.046630859	0.19042969	-0.003173828	0.10009766	-0.086914063	0	44330	0	0	0
724	725	725	Category C	-0.46777344	-0.11987305	0.94799805	0.3996582	-0.041259766	-0.32202148	0	0	7/11/2017	7	11	2017	10:49:07	38947	0.5	10	49	7	0	0.058837891	3.4562988	-0.54956055	0.028808594	0.88989258	2.3059082	0.17944336	0	0	0	0	0	0	0	0	0	1.0463867	0.046386719	0.28857422	0.081787109	-0.14868164	0.057861328	0	44330	0	0	0
725	726	726	Category C	-0.43188477	-0.095947266	0.91186523	0.41113281	-0.038330078	-0.31396484	0	0	7/11/2017	7	11	2017	10:49:07	38947	0.6	10	49	7	0	0.05859375	3.4417969	-0.54882813	0.031005859	0.89038086	1.1740723	0.17382813	0	0	0	0	0	0	0	0	0	1.0463867	0.046386719	0.26538086	0.11694336	-0.12695313	0.021240234	0	44330	0	0	0
726	727	727	Category C	-0.26391602	-0.047851563	0.83984375	0.38623047	-0.060791016	-0.33959961	0	0	7/11/2017	7	11	2017	10:49:07	38947	0.7	10	49	7	0	0.05859375	3.4417969	-0.55200195	0.032470703	0.89672852	0.63623047	0.30444336	0	0	0	0	0	0	0	0	0	1.0534668	0.053466797	0.42529297	0.28808594	-0.080322266	-0.056884766	0	44330	0	0	0
727	728	728	Category C	-0.69580078	-0.2277832	1.0439453	0.44848633	-0.069824219	-0.25463867	0	0	7/11/2017	7	11	2017	10:49:07	38947	0.8	10	49	7	0	0.05859375	3.4417969	-0.55053711	0.032714844	0.89379883	0.7578125	0.33374023	0	0	0	0	0	0	0	0	0	1.050293	0.050292969	0.55541992	-0.14501953	-0.26049805	0.14990234	0	44330	0	0	0
728	729	729	Category C	-0.59985352	0.10791016	0.70776367	0.44921875	-0.065673828	-0.2578125	0	0	7/11/2017	7	11	2017	10:49:07	38947	0.9	10	49	7	0	0.05859375	3.4417969	-0.55297852	0.034423828	0.89916992	1.7504883	0.21020508	0	0	0	0	0	0	0	0	0	1.0561523	0.056152344	0.31152344	-0.046630859	0.073242188	-0.19140625	0	44330	0	0	0
729	730	730	Category C	-0.73193359	-0.011962891	0.74389648	0.41796875	-0.14648438	-0.27929688	0	0	7/11/2017	7	11	2017	10:49:08	38948	0	10	49	8	0	0.05859375	3.4417969	-0.5546875	0.034423828	0.9074707	4.0161133	0.24560547	0	0	0	0	0	0	0	0	0	1.0639648	0.063964844	0.38720703	-0.17700195	-0.046386719	-0.16357422	0	44330	0	0	0
730	731	731	Category C	-0.70776367	0.21582031	1.0678711	0.41821289	-0.15136719	-0.28051758	0	0	7/11/2017	7	11	2017	10:49:08	38948	0.1	10	49	8	0	0.05859375	3.4417969	-0.55273438	0.036376953	0.90209961	6.675293	0.2890625	0	0	0	0	0	0	0	0	0	1.0585938	0.05859375	0.5	-0.15478516	0.17919922	0.16552734	0	44330	0	0	0
731	732	732	Category C	-0.39599609	0.2277832	0.58789063	0.40576172	-0.19116211	-0.26879883	0	0	7/11/2017	7	11	2017	10:49:08	38948	0.2	10	49	8	0	0.05859375	3.4417969	-0.5534668	0.037109375	0.90356445	9.427002	0.40112305	0	0	0	0	0	0	0	0	0	1.0603027	0.060302734	0.66381836	0.1574707	0.19042969	-0.31567383	0	44330	0	0	0
732	733	733	Category C	-0.40795898	0.15576172	0.63598633	0.42456055	-0.19506836	-0.23901367	0	0	7/11/2017	7	11	2017	10:49:08	38948	0.3	10	49	8	0	0.05859375	3.4417969	-0.55224609	0.037109375	0.90283203	12.484131	0.32568359	0	0	0	0	0	0	0	0	0	1.059082	0.059082031	0.52978516	0.14428711	0.1184082	-0.2668457	0	44330	0	0	0
733	734	734	Category C	-1.0078125	0.071777344	1.3918457	0.375	-0.24414063	-0.28076172	0	0	7/11/2017	7	11	2017	10:49:08	38948	0.4	10	49	8	0	0.05859375	3.4417969	-0.54931641	0.039550781	0.90332031	15.855713	0.67041016	0	0	0	0	0	0	0	0	0	1.0581055	0.058105469	0.97875977	-0.45825195	0.031982422	0.48828125	0	44330	0	0	0
734	735	735	Category C	-0.2878418	0.2878418	0.76782227	0.33105469	-0.21826172	-0.3347168	0	0	7/11/2017	7	11	2017	10:49:08	38948	0.5	10	49	8	0	0.05859375	3.4417969	-0.55151367	0.037597656	0.90332031	17.933105	0.38793945	0	0	0	0	0	0	0	0	0	1.059082	0.059082031	0.64941406	0.26367188	0.25	-0.13549805	0	44330	0	0	0
735	736	736	Category C	-0.16796875	0.29980469	0.56396484	0.40869141	-0.20800781	-0.25048828	0	0	7/11/2017	7	11	2017	10:49:08	38948	0.6	10	49	8	0	0.05859375	3.4417969	-0.54882813	0.040527344	0.90087891	18.967773	0.57080078	0	0	0	0	0	0	0	0	0	1.0556641	0.055664063	0.97705078	0.38085938	0.2590332	-0.33691406	0	44330	0	0	0
736	737	737	Category C	-0.671875	0.035888672	0.94799805	0.33764648	-0.2434082	-0.30224609	0	0	7/11/2017	7	11	2017	10:49:08	38948	0.7	10	49	8	0	0.05859375	3.4417969	-0.54638672	0.038085938	0.89819336	18.664795	0.13452148	0	0	0	0	0	0	0	0	0	1.0522461	0.052246094	0.17700195	-0.12524414	-0.002197266	0.049560547	0	44330	0	0	0
737	738	738	Category C	-0.6237793	0.31176758	0.82788086	0.40136719	-0.20654297	-0.26586914	0	0	7/11/2017	7	11	2017	10:49:08	38948	0.8	10	49	8	0	0.05859375	3.4417969	-0.54711914	0.037597656	0.8996582	17.354492	0.29345703	0	0	0	0	0	0	0	0	0	1.0537109	0.053710938	0.42236328	-0.076416016	0.27392578	-0.071777344	0	44330	0	0	0
738	739	739	Category C	-0.47998047	0.059814453	0.59985352	0.39501953	-0.15820313	-0.30078125	0	0	7/11/2017	7	11	2017	10:49:08	38948	0.9	10	49	8	0	0.05859375	3.4417969	-0.546875	0.038818359	0.90014648	15.426514	0.30834961	0	0	0	0	0	0	0	0	0	1.0539551	0.053955078	0.38818359	0.066894531	0.020751953	-0.30029297	0	44330	0	0	0
739	740	740	Category C	-0.6237793	0	0.82788086	0.40307617	-0.19116211	-0.27880859	0	0	7/11/2017	7	11	2017	10:49:09	38949	0	10	49	9	0	0.05859375	3.4417969	-0.54858398	0.037597656	0.90063477	11.594727	0.11108398	0	0	0	0	0	0	0	0	0	1.0551758	0.055175781	0.18554688	-0.074951172	-0.037597656	-0.072753906	0	44330	0	0	0
740	741	741	Category C	-0.68383789	0.19189453	1.079834	0.30908203	-0.1875	-0.36694336	0	0	7/11/2017	7	11	2017	10:49:09	38949	0.1	10	49	9	0	0.05859375	3.4417969	-0.5402832	0.041259766	0.89746094	7.814209	0.27636719	0	0	0	0	0	0	0	0	0	1.048584	0.048583984	0.47607422	-0.14331055	0.15039063	0.18212891	0	44330	0	0	0
741	742	742	Category C	-0.37182617	0.011962891	0.93579102	0.34594727	-0.20849609	-0.32226563	0	0	7/11/2017	7	11	2017	10:49:09	38949	0.2	10	49	9	0	0.05859375	3.4417969	-0.53979492	0.039794922	0.89697266	4.7631836	0.17480469	0	0	0	0	0	0	0	0	0	1.0476074	0.047607422	0.23486328	0.16796875	-0.027832031	0.038574219	0	44330	0	0	0
742	743	743	Category C	-0.73193359	0	0.86376953	0.3527832	-0.24243164	-0.29418945	0	0	7/11/2017	7	11	2017	10:49:09	38949	0.3	10	49	9	0	0.05859375	3.4417969	-0.53222656	0.039306641	0.89428711	1.9711914	0.20556641	0	0	0	0	0	0	0	0	0	1.0415039	0.041503906	0.26953125	-0.19946289	-0.039306641	-0.030517578	0	44330	0	0	0
743	744	744	Category C	-0.49194336	0.15576172	0.77978516	0.37426758	-0.19458008	-0.30444336	0	0	7/11/2017	7	11	2017	10:49:09	38949	0.4	10	49	9	0	0.05859375	3.4417969	-0.5390625	0.039550781	0.89672852	0.28222656	0.17138672	0	0	0	0	0	0	0	0	0	1.046875	0.046875	0.28027344	0.047119141	0.1159668	-0.11694336	0	44330	0	0	0
744	745	745	Category C	-0.57592773	0.011962891	0.94799805	0.36791992	-0.18505859	-0.31982422	0	0	7/11/2017	7	11	2017	10:49:09	38949	0.5	10	49	9	0	0.05859375	3.4417969	-0.53588867	0.037841797	0.89428711	1.9528809	0.071533203	0	0	0	0	0	0	0	0	0	1.043457	0.043457031	0.11938477	-0.039794922	-0.025878906	0.053466797	0	44330	0	0	0
745	746	746	Category C	-0.39599609	0.13183594	0.85180664	0.41333008	-0.16918945	-0.26733398	0	0	7/11/2017	7	11	2017	10:49:09	38949	0.6	10	49	9	0	0.05859375	3.4417969	-0.5300293	0.038330078	0.89013672	3.1269531	0.16772461	0	0	0	0	0	0	0	0	0	1.0368652	0.036865234	0.26586914	0.1340332	0.093261719	-0.038330078	0	44330	0	0	0
746	747	747	Category C	-0.89990234	0.011962891	1.079834	0.32543945	-0.19555664	-0.34887695	0	0	7/11/2017	7	11	2017	10:49:09	38949	0.7	10	49	9	0	0.05859375	3.4417969	-0.53710938	0.03515625	0.89746094	3.8244629	0.40625	0	0	0	0	0	0	0	0	0	1.0466309	0.046630859	0.56787109	-0.36254883	-0.023193359	0.18212891	0	44330	0	0	0
747	748	748	Category C	-0.49194336	0.023925781	0.70776367	0.34912109	-0.20043945	-0.33325195	0	0	7/11/2017	7	11	2017	10:49:09	38949	0.8	10	49	9	0	0.05859375	3.4417969	-0.53442383	0.0390625	0.90063477	4.4462891	0.19799805	0	0	0	0	0	0	0	0	0	1.0478516	0.047851563	0.25048828	0.042480469	-0.015136719	-0.19287109	0	44330	0	0	0
748	749	749	Category C	-0.69580078	0	1.0197754	0.32958984	-0.17358398	-0.3605957	0	0	7/11/2017	7	11	2017	10:49:09	38949	0.9	10	49	9	0	0.05859375	3.4417969	-0.53955078	0.042480469	0.90258789	5.5114746	0.19970703	0	0	0	0	0	0	0	0	0	1.0524902	0.052490234	0.31567383	-0.15600586	-0.042480469	0.11694336	0	44330	0	0	0
749	750	750	Category C	-0.20385742	0	0.83984375	0.38916016	-0.14672852	-0.3059082	0	0	7/11/2017	7	11	2017	10:49:10	38950	0	10	49	10	0	0.05859375	3.4417969	-0.52685547	0.044677734	0.89892578	5.2902832	0.33129883	0	0	0	0	0	0	0	0	0	1.0429688	0.04296875	0.42700195	0.32299805	-0.044677734	-0.059082031	0	44330	0	0	0
750	751	751	Category C	-0.51586914	-0.19189453	0.83984375	0.28417969	-0.16162109	-0.39038086	0	0	7/11/2017	7	11	2017	10:49:10	38950	0.1	10	49	10	0	0.05859375	3.4417969	-0.52124023	0.043945313	0.89941406	4.534668	0.2434082	0	0	0	0	0	0	0	0	0	1.0405273	0.040527344	0.30102539	0.005371094	-0.23583984	-0.059570313	0	44330	0	0	0
751	752	752	Category C	-0.35986328	0.083984375	0.80395508	0.3347168	-0.1628418	-0.35351563	0	0	7/11/2017	7	11	2017	10:49:10	38950	0.2	10	49	10	0	0.05859375	3.4417969	-0.52319336	0.049072266	0.90112305	3.5688477	0.19335938	0	0	0	0	0	0	0	0	0	1.0432129	0.043212891	0.29541016	0.16333008	0.034667969	-0.097167969	0	44330	0	0	0
752	753	753	Category C	-0.46777344	-0.011962891	0.88793945	0.30297852	-0.16357422	-0.3840332	0	0	7/11/2017	7	11	2017	10:49:10	38950	0.3	10	49	10	0	0.05859375	3.4417969	-0.52124023	0.050292969	0.89916992	2.8317871	0.082763672	0	0	0	0	0	0	0	0	0	1.0405273	0.040527344	0.12695313	0.053466797	-0.062255859	-0.011230469	0	44330	0	0	0
753	754	754	Category C	-0.32397461	0.15576172	0.76782227	0.3215332	-0.17456055	-0.36694336	0	0	7/11/2017	7	11	2017	10:49:10	38950	0.4	10	49	10	0	0.05859375	3.4417969	-0.51904297	0.052001953	0.89794922	2.9187012	0.25634766	0	0	0	0	0	0	0	0	0	1.0385742	0.038574219	0.42919922	0.19506836	0.10351563	-0.13012695	0	44330	0	0	0
754	755	755	Category C	-0.86376953	-0.14379883	1.1518555	0.3046875	-0.18994141	-0.36621094	0	0	7/11/2017	7	11	2017	10:49:10	38950	0.5	10	49	10	0	0.05859375	3.4417969	-0.51806641	0.054199219	0.8996582	1.2070313	0.47119141	0	0	0	0	0	0	0	0	0	1.0397949	0.039794922	0.7956543	-0.34545898	-0.19799805	0.25195313	0	44330	0	0	0
755	756	756	Category C	-0.095947266	0.047851563	0.61181641	0.34057617	-0.21411133	-0.32739258	0	0	7/11/2017	7	11	2017	10:49:10	38950	0.6	10	49	10	0	0.05859375	3.4417969	-0.51855469	0.055419922	0.90014648	0.16308594	0.51171875	0	0	0	0	0	0	0	0	0	1.0402832	0.040283203	0.71875	0.42260742	-0.007568359	-0.28833008	0	44330	0	0	0
756	757	757	Category C	-0.97192383	0.23999023	1.4519043	0.32202148	-0.20117188	-0.35180664	0	0	7/11/2017	7	11	2017	10:49:10	38950	0.7	10	49	10	0	0.05859375	3.4417969	-0.52197266	0.056884766	0.90112305	0.203125	0.73413086	0	0	0	0	0	0	0	0	0	1.0429688	0.04296875	1.1833496	-0.44970703	0.18286133	0.55053711	0	44330	0	0	0
757	758	758	Category C	-0.44384766	-0.11987305	0.82788086	0.22851563	-0.21142578	-0.40063477	0	0	7/11/2017	7	11	2017	10:49:10	38950	0.8	10	49	10	0	0.05859375	3.4417969	-0.51123047	0.057373047	0.89331055	0.96435547	0.20068359	0	0	0	0	0	0	0	0	0	1.0310059	0.031005859	0.31030273	0.067382813	-0.17724609	-0.065429688	0	44330	0	0	0
758	759	759	Category C	-1.0559082	0.083984375	0.85180664	0.34130859	-0.20678711	-0.3347168	0	0	7/11/2017	7	11	2017	10:49:10	38950	0.9	10	49	10	0	0.05859375	3.4417969	-0.5168457	0.058105469	0.89990234	2.5517578	0.54150391	0	0	0	0	0	0	0	0	0	1.0395508	0.039550781	0.61279297	-0.53881836	0.025634766	-0.048095703	0	44330	0	0	0
759	760	760	Category C	0.023925781	0.11987305	0.65991211	0.34887695	-0.16577148	-0.34301758	0	0	7/11/2017	7	11	2017	10:49:11	38951	0	10	49	11	0	0.05859375	3.4417969	-0.51342773	0.05859375	0.89868164	3.9179688	0.59106445	0	0	0	0	0	0	0	0	0	1.0366211	0.036621094	0.8371582	0.53735352	0.061035156	-0.23876953	0	44330	0	0	0
760	761	761	Category C	-1.0917969	-0.023925781	1.2719727	0.36083984	-0.19506836	-0.32592773	0	0	7/11/2017	7	11	2017	10:49:11	38951	0.111	10	49	11	0	0.05859375	3.4417969	-0.51611328	0.059570313	0.89916992	3.9223633	0.69067383	0	0	0	0	0	0	0	0	0	1.0385742	0.038574219	1.0314941	-0.57543945	-0.083496094	0.37255859	0	44330	0	0	0
761	762	762	Category C	-0.53979492	0.14379883	0.69580078	0.26660156	-0.19921875	-0.38476563	0	0	7/11/2017	7	11	2017	10:49:11	38951	0.222	10	49	11	0	0.05859375	3.4417969	-0.51416016	0.060058594	0.8996582	3.5126953	0.22167969	0	0	0	0	0	0	0	0	0	1.0378418	0.037841797	0.31298828	-0.025390625	0.083496094	-0.20385742	0	44330	0	0	0
762	763	763	Category C	-0.47998047	-0.011962891	0.94799805	0.30078125	-0.18481445	-0.37426758	0	0	7/11/2017	7	11	2017	10:49:11	38951	0.333	10	49	11	0	0.05859375	3.4417969	-0.51098633	0.062255859	0.89868164	3.953125	0.094238281	0	0	0	0	0	0	0	0	0	1.0358887	0.035888672	0.15454102	0.031005859	-0.07421875	0.049072266	0	44330	0	0	0
763	764	764	Category C	-0.47998047	0.071777344	0.75585938	0.34448242	-0.18188477	-0.33911133	0	0	7/11/2017	7	11	2017	10:49:11	38951	0.444	10	49	11	0	0.058349609	3.5255859	-0.51269531	0.063476563	0.90087891	4.0766602	0.14892578	0	0	0	0	0	0	0	0	0	1.0385742	0.038574219	0.18603516	0.032714844	0.008056641	-0.14501953	0	44330	0	0	0
764	765	765	Category C	-0.53979492	0.023925781	0.87597656	0.33422852	-0.17578125	-0.35229492	0	0	7/11/2017	7	11	2017	10:49:11	38951	0.555	10	49	11	0	0.058349609	3.5255859	-0.51098633	0.063232422	0.90209961	3.1533203	0.055419922	0	0	0	0	0	0	0	0	0	1.0388184	0.038818359	0.094482422	-0.028564453	-0.039306641	-0.026123047	0	44330	0	0	0
765	766	766	Category C	-0.70776367	0.17993164	1.355957	0.27783203	-0.22875977	-0.3659668	0	0	7/11/2017	7	11	2017	10:49:11	38951	0.666	10	49	11	0	0.058349609	3.5255859	-0.51098633	0.066162109	0.90185547	2.8261719	0.50756836	0	0	0	0	0	0	0	0	0	1.0388184	0.038818359	0.76416016	-0.1965332	0.11352539	0.45385742	0	44330	0	0	0
766	767	767	Category C	-0.38378906	0.095947266	0.81591797	0.28637695	-0.24316406	-0.34741211	0	0	7/11/2017	7	11	2017	10:49:11	38951	0.777	10	49	11	0	0.058349609	3.5255859	-0.51098633	0.069335938	0.90209961	3.0095215	0.15600586	0	0	0	0	0	0	0	0	0	1.0390625	0.0390625	0.23999023	0.12719727	0.026367188	-0.086181641	0	44330	0	0	0
767	768	768	Category C	-0.64794922	0.083984375	1.2119141	0.2902832	-0.20581055	-0.36645508	0	0	7/11/2017	7	11	2017	10:49:11	38951	0.888	10	49	11	0	0.058349609	3.5255859	-0.51611328	0.071044922	0.90576172	3.4650879	0.33325195	0	0	0	0	0	0	0	0	0	1.0449219	0.044921875	0.45043945	-0.1315918	0.012695313	0.3059082	0	44330	0	0	0
768	769	769	Category C	-0.56396484	-0.011962891	1.2358398	0.25268555	-0.22705078	-0.38598633	0	0	7/11/2017	7	11	2017	10:49:12	38952	0	10	49	12	0	0.058349609	3.5255859	-0.50952148	0.073486328	0.90161133	3.75	0.34887695	0	0	0	0	0	0	0	0	0	1.0383301	0.038330078	0.47363281	-0.054199219	-0.085449219	0.33398438	0	44330	0	0	0
769	770	770	Category C	-0.095947266	0.15576172	0.65991211	0.32983398	-0.18847656	-0.34863281	0	0	7/11/2017	7	11	2017	10:49:12	38952	0.1	10	49	12	0	0.058349609	3.5255859	-0.51318359	0.074707031	0.90844727	3.0087891	0.49243164	0	0	0	0	0	0	0	0	0	1.0461426	0.046142578	0.74682617	0.41723633	0.080810547	-0.24853516	0	44330	0	0	0
770	771	771	Category C	-0.69580078	0.083984375	0.98388672	0.34619141	-0.1862793	-0.33837891	0	0	7/11/2017	7	11	2017	10:49:12	38952	0.2	10	49	12	0	0.058349609	3.5255859	-0.50952148	0.075439453	0.90942383	2.8918457	0.20068359	0	0	0	0	0	0	0	0	0	1.045166	0.045166016	0.26904297	-0.18603516	0.008300781	0.07421875	0	44330	0	0	0
771	772	772	Category C	-0.44384766	0.059814453	0.91186523	0.27319336	-0.2109375	-0.37768555	0	0	7/11/2017	7	11	2017	10:49:12	38952	0.3	10	49	12	0	0.058349609	3.5255859	-0.50634766	0.07421875	0.90673828	2.2861328	0.064208984	0	0	0	0	0	0	0	0	0	1.0412598	0.041259766	0.08203125	0.0625	-0.014404297	0.004882813	0	44330	0	0	0
772	773	773	Category C	-0.74389648	0.16796875	1.0319824	0.26293945	-0.21508789	-0.38085938	0	0	7/11/2017	7	11	2017	10:49:12	38952	0.4	10	49	12	0	0.058349609	3.5255859	-0.50756836	0.072509766	0.91040039	1.3217773	0.28222656	0	0	0	0	0	0	0	0	0	1.0449219	0.044921875	0.453125	-0.23608398	0.095214844	0.12133789	0	44330	0	0	0
773	774	774	Category C	-0.70776367	-0.10791016	0.85180664	0.27734375	-0.19580078	-0.38061523	0	0	7/11/2017	7	11	2017	10:49:12	38952	0.5	10	49	12	0	0.058349609	3.5255859	-0.50927734	0.072265625	0.91748047	0.37988281	0.27587891	0	0	0	0	0	0	0	0	0	1.052002	0.052001953	0.44433594	-0.19824219	-0.18017578	-0.065673828	0	44330	0	0	0
774	775	775	Category C	-0.19189453	0.13183594	0.65991211	0.33642578	-0.16772461	-0.35546875	0	0	7/11/2017	7	11	2017	10:49:12	38952	0.6	10	49	12	0	0.058349609	3.5255859	-0.50366211	0.071777344	0.91137695	1.8242188	0.4050293	0	0	0	0	0	0	0	0	0	1.0439453	0.043945313	0.62353516	0.31176758	0.059814453	-0.25146484	0	44330	0	0	0
775	776	776	Category C	-0.49194336	-0.11987305	0.79199219	0.3527832	-0.17504883	-0.34716797	0	0	7/11/2017	7	11	2017	10:49:12	38952	0.7	10	49	12	0	0.058349609	3.5255859	-0.5065918	0.066894531	0.90893555	2.8366699	0.22094727	0	0	0	0	0	0	0	0	0	1.0427246	0.042724609	0.31860352	0.014648438	-0.18676758	-0.11694336	0	44330	0	0	0
776	777	777	Category C	-0.671875	-0.011962891	0.97192383	0.29101563	-0.20532227	-0.3762207	0	0	7/11/2017	7	11	2017	10:49:12	38952	0.8	10	49	12	0	0.058349609	3.5255859	-0.50512695	0.064697266	0.90844727	3.6320801	0.19384766	0	0	0	0	0	0	0	0	0	1.0415039	0.041503906	0.30664063	-0.16650391	-0.076660156	0.063232422	0	44330	0	0	0
777	778	778	Category C	-0.46777344	0.095947266	0.93579102	0.30004883	-0.18481445	-0.37231445	0	0	7/11/2017	7	11	2017	10:49:12	38952	0.9	10	49	12	0	0.058349609	3.5255859	-0.50366211	0.067138672	0.90893555	4.192627	0.053222656	0	0	0	0	0	0	0	0	0	1.0415039	0.041503906	0.091552734	0.035888672	0.028564453	0.026611328	0	44330	0	0	0
778	779	779	Category C	-0.52783203	-0.071777344	0.95996094	0.2421875	-0.18798828	-0.40600586	0	0	7/11/2017	7	11	2017	10:49:13	38953	0	10	49	13	0	0.058349609	3.5255859	-0.50170898	0.065185547	0.90942383	4.076416	0.14819336	0	0	0	0	0	0	0	0	0	1.0407715	0.040771484	0.21337891	-0.025878906	-0.13696289	0.050292969	0	44330	0	0	0
779	780	780	Category C	-0.26391602	0.23999023	0.91186523	0.2746582	-0.1640625	-0.39233398	0	0	7/11/2017	7	11	2017	10:49:13	38953	0.09	10	49	13	0	0.058349609	3.5255859	-0.50146484	0.06640625	0.9140625	4.2045898	0.29394531	0	0	0	0	0	0	0	0	0	1.0446777	0.044677734	0.41333008	0.23754883	0.17333984	-0.002197266	0	44330	0	0	0
780	781	781	Category C	-0.2277832	0.023925781	0.64794922	0.35498047	-0.14038086	-0.34570313	0	0	7/11/2017	7	11	2017	10:49:13	38953	0.181	10	49	13	0	0.058349609	3.5255859	-0.49780273	0.067382813	0.91577148	3.7575684	0.3828125	0	0	0	0	0	0	0	0	0	1.0444336	0.044433594	0.58154297	0.27001953	-0.043457031	-0.26782227	0	44330	0	0	0
781	782	782	Category C	-0.2277832	-0.083984375	1.0439453	0.3425293	-0.1887207	-0.33520508	0	0	7/11/2017	7	11	2017	10:49:13	38953	0.272	10	49	13	0	0.058349609	3.5255859	-0.49462891	0.065429688	0.91113281	3.4790039	0.33349609	0	0	0	0	0	0	0	0	0	1.0388184	0.038818359	0.54907227	0.2668457	-0.14941406	0.1328125	0	44330	0	0	0
782	783	783	Category C	-0.64794922	-0.011962891	0.98388672	0.25805664	-0.1862793	-0.40307617	0	0	7/11/2017	7	11	2017	10:49:13	38953	0.363	10	49	13	0	0.058349609	3.5255859	-0.49707031	0.066162109	0.90893555	3.0935059	0.18554688	0	0	0	0	0	0	0	0	0	1.0380859	0.038085938	0.30371094	-0.15063477	-0.078125	0.074707031	0	44330	0	0	0
783	784	784	Category C	-0.59985352	0.011962891	0.80395508	0.30273438	-0.16015625	-0.37792969	0	0	7/11/2017	7	11	2017	10:49:13	38953	0.454	10	49	13	0	0.058349609	3.5255859	-0.49633789	0.067382813	0.91015625	3.1933594	0.15820313	0	0	0	0	0	0	0	0	0	1.0390625	0.0390625	0.26513672	-0.10327148	-0.055419922	-0.10620117	0	44330	0	0	0
784	785	785	Category C	-0.023925781	-0.023925781	0.64794922	0.3269043	-0.1315918	-0.37158203	0	0	7/11/2017	7	11	2017	10:49:13	38953	0.545	10	49	13	0	0.058349609	3.5255859	-0.49194336	0.066162109	0.91040039	2.3369141	0.54418945	0	0	0	0	0	0	0	0	0	1.0368652	0.036865234	0.82080078	0.46801758	-0.090087891	-0.26245117	0	44330	0	0	0
785	786	786	Category C	-0.91186523	-0.16796875	1.4279785	0.32421875	-0.18798828	-0.35375977	0	0	7/11/2017	7	11	2017	10:49:13	38953	0.636	10	49	13	0	0.058349609	3.5255859	-0.49780273	0.067138672	0.91308594	0.92016602	0.70117188	0	0	0	0	0	0	0	0	0	1.0422363	0.042236328	1.1638184	-0.41381836	-0.23510742	0.51489258	0	44330	0	0	0
786	787	787	Category C	-0.25195313	0.19189453	1.0678711	0.20361328	-0.21289063	-0.40966797	0	0	7/11/2017	7	11	2017	10:49:13	38953	0.727	10	49	13	0	0.058349609	3.5255859	-0.49584961	0.065429688	0.91113281	0.98876953	0.31616211	0	0	0	0	0	0	0	0	0	1.0395508	0.039550781	0.52661133	0.24389648	0.1262207	0.15649414	0	44330	0	0	0
787	788	788	Category C	-0.88793945	0.19189453	0.93579102	0.30761719	-0.19921875	-0.37011719	0	0	7/11/2017	7	11	2017	10:49:13	38953	0.818	10	49	13	0	0.058349609	3.5255859	-0.4921875	0.066650391	0.90893555	2.1762695	0.41577148	0	0	0	0	0	0	0	0	0	1.0358887	0.035888672	0.54736328	-0.39550781	0.125	0.026611328	0	44330	0	0	0
788	789	789	Category C	-0.10791016	0.11987305	0.77978516	0.28710938	-0.17529297	-0.38354492	0	0	7/11/2017	7	11	2017	10:49:13	38953	0.909	10	49	13	0	0.058349609	3.5255859	-0.49267578	0.06640625	0.91088867	2.6628418	0.40991211	0	0	0	0	0	0	0	0	0	1.0378418	0.037841797	0.56933594	0.38476563	0.053222656	-0.13110352	0	44330	0	0	0
789	790	790	Category C	-0.14379883	-0.071777344	0.88793945	0.35302734	-0.20385742	-0.31787109	0	0	7/11/2017	7	11	2017	10:49:14	38954	0	10	49	14	0	0.058349609	3.5255859	-0.49047852	0.066650391	0.90942383	4.8969727	0.37402344	0	0	0	0	0	0	0	0	0	1.0354004	0.035400391	0.50683594	0.34667969	-0.13842773	-0.021484375	0	44330	0	0	0
790	791	791	Category C	-0.61181641	0.2878418	1.0559082	0.26000977	-0.21386719	-0.3840332	0	0	7/11/2017	7	11	2017	10:49:14	38954	0.1	10	49	14	0	0.058349609	3.5255859	-0.49707031	0.067138672	0.91186523	5.3962402	0.28710938	0	0	0	0	0	0	0	0	0	1.0407715	0.040771484	0.47875977	-0.11450195	0.22045898	0.14379883	0	44330	0	0	0
791	792	792	Category C	-0.46777344	0.083984375	0.80395508	0.30981445	-0.20336914	-0.35693359	0	0	7/11/2017	7	11	2017	10:49:14	38954	0.2	10	49	14	0	0.058349609	3.5255859	-0.49707031	0.071044922	0.91064453	5.7150879	0.11132813	0	0	0	0	0	0	0	0	0	1.0400391	0.040039063	0.14892578	0.029296875	0.012695313	-0.10668945	0	44330	0	0	0
792	793	793	Category C	-0.53979492	0.071777344	0.86376953	0.32348633	-0.23266602	-0.3347168	0	0	7/11/2017	7	11	2017	10:49:14	38954	0.3	10	49	14	0	0.058349609	3.5255859	-0.49853516	0.070068359	0.91333008	6.0124512	0.064453125	0	0	0	0	0	0	0	0	0	1.0429688	0.04296875	0.092041016	-0.041015625	0.001464844	-0.049560547	0	44330	0	0	0
793	794	794	Category C	-0.6237793	0.15576172	1.0917969	0.31860352	-0.24511719	-0.3269043	0	0	7/11/2017	7	11	2017	10:49:14	38954	0.4	10	49	14	0	0.058349609	3.5255859	-0.50244141	0.071777344	0.9152832	6.7734375	0.22973633	0	0	0	0	0	0	0	0	0	1.0466309	0.046630859	0.38134766	-0.12109375	0.083740234	0.17626953	0	44330	0	0	0
794	795	795	Category C	-0.51586914	0.10791016	0.85180664	0.29223633	-0.22949219	-0.3605957	0	0	7/11/2017	7	11	2017	10:49:14	38954	0.5	10	49	14	0	0.058349609	3.5255859	-0.50048828	0.071044922	0.91333008	7.1013184	0.073242188	0	0	0	0	0	0	0	0	0	1.0439453	0.043945313	0.11352539	-0.015136719	0.036621094	-0.061523438	0	44330	0	0	0
795	796	796	Category C	-0.49194336	0.011962891	0.82788086	0.28344727	-0.19921875	-0.37768555	0	0	7/11/2017	7	11	2017	10:49:14	38954	0.6	10	49	14	0	0.058349609	3.5255859	-0.49975586	0.073730469	0.91137695	5.8339844	0.10424805	0	0	0	0	0	0	0	0	0	1.0422363	0.042236328	0.15332031	0.0078125	-0.061767578	-0.083496094	0	44330	0	0	0
796	797	797	Category C	-0.21582031	0	0.59985352	0.32055664	-0.20336914	-0.34594727	0	0	7/11/2017	7	11	2017	10:49:14	38954	0.7	10	49	14	0	0.058349609	3.5255859	-0.50488281	0.073730469	0.91503906	5.0727539	0.43408203	0	0	0	0	0	0	0	0	0	1.0478516	0.047851563	0.67822266	0.2890625	-0.073730469	-0.31518555	0	44330	0	0	0
797	798	798	Category C	-0.73193359	0.20385742	1.1279297	0.31958008	-0.22583008	-0.33666992	0	0	7/11/2017	7	11	2017	10:49:14	38954	0.8	10	49	14	0	0.058349609	3.5255859	-0.50170898	0.069335938	0.91210938	4.1120605	0.3425293	0	0	0	0	0	0	0	0	0	1.043457	0.043457031	0.57983398	-0.22998047	0.13427734	0.21557617	0	44330	0	0	0
798	799	799	Category C	-0.47998047	0.14379883	0.94799805	0.23730469	-0.23632813	-0.38208008	0	0	7/11/2017	7	11	2017	10:49:14	38954	0.9	10	49	14	0	0.058349609	3.5255859	-0.49804688	0.072021484	0.91064453	2.8752441	0.082763672	0	0	0	0	0	0	0	0	0	1.0405273	0.040527344	0.12695313	0.018066406	0.071533203	0.037109375	0	44330	0	0	0
799	800	800	Category C	-0.65991211	0.16796875	0.92382813	0.28344727	-0.21655273	-0.36230469	0	0	7/11/2017	7	11	2017	10:49:15	38955	0	10	49	15	0	0.058349609	3.5255859	-0.50341797	0.0703125	0.91796875	1.5952148	0.18432617	0	0	0	0	0	0	0	0	0	1.0495605	0.049560547	0.25927734	-0.15625	0.097412109	0.005615234	0	44330	0	0	0
800	801	801	Category C	-0.34790039	0.083984375	0.92382813	0.24755859	-0.21630859	-0.38500977	0	0	7/11/2017	7	11	2017	10:49:15	38955	0.111	10	49	15	0	0.058349609	3.5255859	-0.51147461	0.067382813	0.92089844	1.5732422	0.16430664	0	0	0	0	0	0	0	0	0	1.0556641	0.055664063	0.18286133	0.16357422	0.016357422	0.002685547	0	44330	0	0	0
801	802	802	Category C	-0.32397461	0.16796875	0.82788086	0.28930664	-0.20849609	-0.3684082	0	0	7/11/2017	7	11	2017	10:49:15	38955	0.222	10	49	15	0	0.059082031	3.4659668	-0.51611328	0.045166016	0.92578125	1.5456543	0.24829102	0	0	0	0	0	0	0	0	0	1.0610352	0.061035156	0.41308594	0.19213867	0.12255859	-0.097900391	0	44330	0	0	0
802	803	803	Category C	-0.51586914	0.047851563	0.98388672	0.27587891	-0.20874023	-0.37451172	0	0	7/11/2017	7	11	2017	10:49:15	38955	0.333	10	49	15	0	0.059082031	3.4659668	-0.52124023	0.037109375	0.93310547	1.2355957	0.051757813	0	0	0	0	0	0	0	0	0	1.0695801	0.069580078	0.066650391	0.005371094	0.010498047	0.050537109	0	44330	0	0	0
803	804	804	Category C	-0.40795898	0.10791016	0.91186523	0.28417969	-0.20874023	-0.37060547	0	0	7/11/2017	7	11	2017	10:49:15	38955	0.444	10	49	15	0	0.059082031	3.4659668	-0.52099609	0.036621094	0.93310547	1.5366211	0.13525391	0	0	0	0	0	0	0	0	0	1.0695801	0.069580078	0.20581055	0.11303711	0.071044922	-0.021240234	0	44330	0	0	0
804	805	805	Category C	-0.46777344	0.11987305	0.92382813	0.25708008	-0.20898438	-0.38671875	0	0	7/11/2017	7	11	2017	10:49:15	38955	0.555	10	49	15	0	0.059082031	3.4659668	-0.51855469	0.036132813	0.93554688	1.7885742	0.098632813	0	0	0	0	0	0	0	0	0	1.0703125	0.0703125	0.14648438	0.05078125	0.083496094	-0.01171875	0	44330	0	0	0
805	806	806	Category C	-0.43188477	0.14379883	0.93579102	0.27319336	-0.2109375	-0.37646484	0	0	7/11/2017	7	11	2017	10:49:15	38955	0.666	10	49	15	0	0.059082031	3.4659668	-0.51733398	0.035888672	0.93554688	1.1220703	0.13769531	0	0	0	0	0	0	0	0	0	1.0698242	0.069824219	0.19335938	0.085449219	0.10766602	0	0	44330	0	0	0
806	807	807	Category C	-0.68383789	0.095947266	1.1279297	0.26098633	-0.21386719	-0.3840332	0	0	7/11/2017	7	11	2017	10:49:15	38955	0.777	10	49	15	0	0.059082031	3.4659668	-0.51220703	0.033203125	0.9296875	0.18188477	0.26928711	0	0	0	0	0	0	0	0	0	1.0620117	0.062011719	0.43212891	-0.17138672	0.0625	0.19799805	0	44330	0	0	0
807	808	808	Category C	-0.16796875	-0.035888672	0.7199707	0.30712891	-0.20483398	-0.36621094	0	0	7/11/2017	7	11	2017	10:49:15	38955	0.888	10	49	15	0	0.059082031	3.4659668	-0.51342773	0.031982422	0.93041992	0.25927734	0.41015625	0	0	0	0	0	0	0	0	0	1.0632324	0.063232422	0.62402344	0.34545898	-0.067871094	-0.21044922	0	44330	0	0	0
808	809	809	Category C	-0.88793945	0.20385742	1.2478027	0.33129883	-0.20410156	-0.34057617	0	0	7/11/2017	7	11	2017	10:49:16	38956	0	10	49	16	0	0.059082031	3.4659668	-0.51098633	0.029296875	0.92749023	0.59130859	0.52416992	0	0	0	0	0	0	0	0	0	1.0593262	0.059326172	0.87133789	-0.37670898	0.17431641	0.32006836	0	44330	0	0	0
809	810	810	Category C	-0.43188477	0.047851563	0.81591797	0.25268555	-0.22949219	-0.37988281	0	0	7/11/2017	7	11	2017	10:49:16	38956	0.1	10	49	16	0	0.059082031	3.4659668	-0.5065918	0.029785156	0.92285156	1.581543	0.13183594	0	0	0	0	0	0	0	0	0	1.0532227	0.053222656	0.19995117	0.074707031	0.017822266	-0.10693359	0	44330	0	0	0
810	811	811	Category C	-0.45581055	0.11987305	0.85180664	0.30200195	-0.18896484	-0.3671875	0	0	7/11/2017	7	11	2017	10:49:16	38956	0.2	10	49	16	0	0.059082031	3.4659668	-0.51464844	0.027832031	0.92651367	2.1962891	0.13232422	0	0	0	0	0	0	0	0	0	1.0603027	0.060302734	0.22583008	0.058837891	0.091796875	-0.074707031	0	44330	0	0	0
811	812	812	Category C	-0.49194336	0.083984375	0.88793945	0.30151367	-0.21362305	-0.35424805	0	0	7/11/2017	7	11	2017	10:49:16	38956	0.3	10	49	16	0	0.059082031	3.4659668	-0.50927734	0.025634766	0.92553711	1.9760742	0.071289063	0	0	0	0	0	0	0	0	0	1.0566406	0.056640625	0.11328125	0.017333984	0.058105469	-0.037597656	0	44330	0	0	0
812	813	813	Category C	-0.55175781	0.14379883	1.1999512	0.296875	-0.23510742	-0.35229492	0	0	7/11/2017	7	11	2017	10:49:16	38956	0.4	10	49	16	0	0.059082031	3.4659668	-0.51196289	0.025390625	0.92553711	2.6013184	0.30126953	0	0	0	0	0	0	0	0	0	1.0581055	0.058105469	0.43212891	-0.039550781	0.11816406	0.27416992	0	44330	0	0	0
813	814	814	Category C	-0.55175781	0.023925781	0.91186523	0.27319336	-0.22460938	-0.37060547	0	0	7/11/2017	7	11	2017	10:49:16	38956	0.5	10	49	16	0	0.059082031	3.4659668	-0.5065918	0.023925781	0.92260742	3.0187988	0.046142578	0	0	0	0	0	0	0	0	0	1.0527344	0.052734375	0.055908203	-0.044921875	0	-0.010742188	0	44330	0	0	0
814	815	815	Category C	-0.52783203	-0.095947266	0.56396484	0.26245117	-0.16308594	-0.40283203	0	0	7/11/2017	7	11	2017	10:49:16	38956	0.6	10	49	16	0	0.059082031	3.4659668	-0.50390625	0.023925781	0.92333984	2.0371094	0.37963867	0	0	0	0	0	0	0	0	0	1.0522461	0.052246094	0.50317383	-0.023681641	-0.11987305	-0.359375	0	44330	0	0	0
815	816	816	Category C	-0.047851563	0.11987305	0.52783203	0.35913086	-0.22558594	-0.30615234	0	0	7/11/2017	7	11	2017	10:49:16	38956	0.7	10	49	16	0	0.059082031	3.4659668	-0.50927734	0.023193359	0.92797852	0.77954102	0.6184082	0	0	0	0	0	0	0	0	0	1.0588379	0.058837891	0.95825195	0.46142578	0.096435547	-0.40014648	0	44330	0	0	0
816	817	817	Category C	-0.56396484	0.2277832	0.98388672	0.31298828	-0.23779297	-0.33203125	0	0	7/11/2017	7	11	2017	10:49:16	38956	0.8	10	49	16	0	0.059082031	3.4659668	-0.5065918	0.024414063	0.93164063	0.085693359	0.21728516	0	0	0	0	0	0	0	0	0	1.060791	0.060791016	0.3125	-0.057128906	0.203125	0.052001953	0	44330	0	0	0
817	818	818	Category C	-0.45581055	0.16796875	0.87597656	0.28125	-0.22705078	-0.36669922	0	0	7/11/2017	7	11	2017	10:49:16	38956	0.9	10	49	16	0	0.059082031	3.4659668	-0.50170898	0.025390625	0.9284668	0.24438477	0.15869141	0	0	0	0	0	0	0	0	0	1.0559082	0.055908203	0.24121094	0.045898438	0.14233398	-0.052490234	0	44330	0	0	0
818	819	819	Category C	-0.45581055	0.15576172	0.97192383	0.27783203	-0.22949219	-0.37182617	0	0	7/11/2017	7	11	2017	10:49:17	38957	0	10	49	17	0	0.059082031	3.4659668	-0.50708008	0.025390625	0.92944336	1.0800781	0.14599609	0	0	0	0	0	0	0	0	0	1.059082	0.059082031	0.22363281	0.051269531	0.13012695	0.042236328	0	44330	0	0	0
819	820	820	Category C	-0.34790039	0.083984375	0.94799805	0.28027344	-0.20825195	-0.37036133	0	0	7/11/2017	7	11	2017	10:49:17	38957	0.1	10	49	17	0	0.059082031	3.4659668	-0.50341797	0.029541016	0.92822266	1.309082	0.16577148	0	0	0	0	0	0	0	0	0	1.0563965	0.056396484	0.22924805	0.15551758	0.054199219	0.01953125	0	44330	0	0	0
820	821	821	Category C	-0.41992188	0.023925781	0.70776367	0.30249023	-0.20141602	-0.37353516	0	0	7/11/2017	7	11	2017	10:49:17	38957	0.2	10	49	17	0	0.059082031	3.4659668	-0.50610352	0.013427734	0.93408203	0.1887207	0.2421875	0	0	0	0	0	0	0	0	0	1.0622559	0.062255859	0.32299805	0.086181641	0.010253906	-0.22631836	0	44330	0	0	0
821	822	822	Category C	-0.56396484	0.071777344	0.76782227	0.29492188	-0.19213867	-0.3671875	0	0	7/11/2017	7	11	2017	10:49:17	38957	0.3	10	49	17	0	0.059082031	3.4659668	-0.50805664	0.013671875	0.93652344	0.5925293	0.18676758	0	0	0	0	0	0	0	0	0	1.0656738	0.065673828	0.28222656	-0.055664063	0.057861328	-0.16870117	0	44330	0	0	0
822	823	823	Category C	-0.68383789	0.095947266	0.97192383	0.30297852	-0.18896484	-0.37231445	0	0	7/11/2017	7	11	2017	10:49:17	38957	0.4	10	49	17	0	0.059082031	3.4659668	-0.50976563	0.017333984	0.93579102	0.64379883	0.1940918	0	0	0	0	0	0	0	0	0	1.0656738	0.065673828	0.28857422	-0.17382813	0.078369141	0.035888672	0	44330	0	0	0
823	824	824	Category C	-0.13183594	0.059814453	0.79199219	0.2956543	-0.1887207	-0.37426758	0	0	7/11/2017	7	11	2017	10:49:17	38957	0.5	10	49	17	0	0.059082031	3.4659668	-0.50634766	0.018310547	0.93359375	1.1733398	0.40258789	0	0	0	0	0	0	0	0	0	1.0622559	0.062255859	0.55761719	0.37451172	0.041259766	-0.14160156	0	44330	0	0	0
824	825	825	Category C	-1.0559082	0.095947266	1.1518555	0.30737305	-0.19042969	-0.36401367	0	0	7/11/2017	7	11	2017	10:49:17	38957	0.6	10	49	17	0	0.059082031	3.4659668	-0.50415039	0.020996094	0.93408203	2.3012695	0.59765625	0	0	0	0	0	0	0	0	0	1.0615234	0.061523438	0.84399414	-0.55151367	0.074707031	0.2175293	0	44330	0	0	0
825	826	826	Category C	-0.2277832	0	0.70776367	0.26757813	-0.20019531	-0.38671875	0	0	7/11/2017	7	11	2017	10:49:17	38957	0.7	10	49	17	0	0.059082031	3.4659668	-0.51049805	0.020263672	0.9375	3.0004883	0.36474609	0	0	0	0	0	0	0	0	0	1.067627	0.067626953	0.53271484	0.28271484	-0.020263672	-0.22973633	0	44330	0	0	0
826	827	827	Category C	-0.61181641	0.10791016	0.89990234	0.32397461	-0.19287109	-0.35864258	0	0	7/11/2017	7	11	2017	10:49:17	38957	0.8	10	49	17	0	0.059082031	3.4659668	-0.50219727	0.022949219	0.92895508	3.7529297	0.14135742	0	0	0	0	0	0	0	0	0	1.0563965	0.056396484	0.22338867	-0.109375	0.084716797	-0.029052734	0	44330	0	0	0
827	828	828	Category C	-0.52783203	0	0.86376953	0.28857422	-0.19287109	-0.37841797	0	0	7/11/2017	7	11	2017	10:49:17	38957	0.9	10	49	17	0	0.059082031	3.4659668	-0.50634766	0.020996094	0.92919922	4.6606445	0.072021484	0	0	0	0	0	0	0	0	0	1.0583496	0.058349609	0.10791016	-0.021240234	-0.020996094	-0.065429688	0	44330	0	0	0
828	829	829	Category C	-0.52783203	0.023925781	0.89990234	0.28222656	-0.1940918	-0.37939453	0	0	7/11/2017	7	11	2017	10:49:18	38958	0	10	49	18	0	0.059082031	3.4659668	-0.50170898	0.018066406	0.93066406	5.4643555	0.040771484	0	0	0	0	0	0	0	0	0	1.057373	0.057373047	0.0625	-0.025878906	0.005615234	-0.030761719	0	44330	0	0	0
829	830	830	Category C	-0.73193359	0.035888672	1.0439453	0.29589844	-0.19311523	-0.37744141	0	0	7/11/2017	7	11	2017	10:49:18	38958	0.09	10	49	18	0	0.059082031	3.4659668	-0.50878906	0.017089844	0.93261719	5.1513672	0.24975586	0	0	0	0	0	0	0	0	0	1.0625	0.0625	0.3527832	-0.22290039	0.018554688	0.11108398	0	44330	0	0	0
830	831	831	Category C	-0.51586914	0.11987305	0.73193359	0.31689453	-0.18457031	-0.36523438	0	0	7/11/2017	7	11	2017	10:49:18	38958	0.181	10	49	18	0	0.059082031	3.4659668	-0.50854492	0.018798828	0.92895508	3.9814453	0.22167969	0	0	0	0	0	0	0	0	0	1.0593262	0.059326172	0.30541992	-0.007080078	0.10083008	-0.19702148	0	44330	0	0	0
831	832	832	Category C	-0.47998047	0.011962891	1.0319824	0.30712891	-0.18847656	-0.36816406	0	0	7/11/2017	7	11	2017	10:49:18	38958	0.272	10	49	18	0	0.059082031	3.4659668	-0.51171875	0.014160156	0.9309082	2.9313965	0.10595703	0	0	0	0	0	0	0	0	0	1.0622559	0.062255859	0.13525391	0.031738281	-0.002197266	0.10083008	0	44330	0	0	0
832	833	833	Category C	-0.76782227	0.11987305	1.0319824	0.31225586	-0.19921875	-0.36108398	0	0	7/11/2017	7	11	2017	10:49:18	38958	0.363	10	49	18	0	0.059082031	3.4659668	-0.51245117	0.014404297	0.93286133	1.7556152	0.29321289	0	0	0	0	0	0	0	0	0	1.0644531	0.064453125	0.45947266	-0.25512695	0.10522461	0.098876953	0	44330	0	0	0
833	834	834	Category C	-0.16796875	0.095947266	0.61181641	0.32788086	-0.17285156	-0.35351563	0	0	7/11/2017	7	11	2017	10:49:18	38958	0.454	10	49	18	0	0.059082031	3.4659668	-0.51098633	0.013671875	0.93237305	0.77856445	0.47680664	0	0	0	0	0	0	0	0	0	1.0634766	0.063476563	0.74584961	0.34301758	0.08203125	-0.32055664	0	44330	0	0	0
834	835	835	Category C	-0.80395508	0.059814453	1.0078125	0.31787109	-0.20996094	-0.35009766	0	0	7/11/2017	7	11	2017	10:49:18	38958	0.545	10	49	18	0	0.059082031	3.4659668	-0.50805664	0.012939453	0.9309082	0.99023438	0.30908203	0	0	0	0	0	0	0	0	0	1.0605469	0.060546875	0.41943359	-0.2956543	0.046630859	0.076660156	0	44330	0	0	0
835	836	836	Category C	-0.51586914	0.047851563	0.89990234	0.22973633	-0.19165039	-0.40917969	0	0	7/11/2017	7	11	2017	10:49:18	38958	0.636	10	49	18	0	0.059082031	3.4659668	-0.50805664	0.010742188	0.93139648	1.0910645	0.049072266	0	0	0	0	0	0	0	0	0	1.0610352	0.061035156	0.076171875	-0.007568359	0.036865234	-0.031494141	0	44330	0	0	0
836	837	837	Category C	-0.7199707	-0.095947266	1.223877	0.24682617	-0.19726563	-0.39892578	0	0	7/11/2017	7	11	2017	10:49:18	38958	0.727	10	49	18	0	0.059082031	3.4659668	-0.50634766	0.011230469	0.93457031	1.0893555	0.375	0	0	0	0	0	0	0	0	0	1.0629883	0.062988281	0.60986328	-0.21337891	-0.10717773	0.2890625	0	44330	0	0	0
837	838	838	Category C	-0.14379883	0.083984375	0.70776367	0.29052734	-0.19018555	-0.37426758	0	0	7/11/2017	7	11	2017	10:49:18	38958	0.818	10	49	18	0	0.059082031	3.4659668	-0.51171875	0.012695313	0.93945313	1.7451172	0.44067383	0	0	0	0	0	0	0	0	0	1.0700684	0.070068359	0.67089844	0.36791992	0.071044922	-0.23168945	0	44330	0	0	0
838	839	839	Category C	-1.487793	-0.047851563	1.4399414	0.33569336	-0.17529297	-0.34716797	0	0	7/11/2017	7	11	2017	10:49:18	38958	0.909	10	49	18	0	0.059082031	3.4659668	-0.50976563	0.0078125	0.9375	6.8552246	1.1005859	0	0	0	0	0	0	0	0	0	1.0671387	0.067138672	1.5358887	-0.9777832	-0.055664063	0.50219727	0	44330	0	0	0
839	840	840	Category C	-0.61181641	-0.11987305	0.88793945	0.23242188	-0.17602539	-0.41748047	0	0	7/11/2017	7	11	2017	10:49:19	38959	0	10	49	19	0	0.058837891	3.4820801	-0.51147461	0.006591797	0.9387207	12.469482	0.16918945	0	0	0	0	0	0	0	0	0	1.0690918	0.069091797	0.27758789	-0.10009766	-0.12646484	-0.05078125	0	44330	0	0	0
840	841	841	Category C	-1.4758301	-1.7998047	1.6679688	0.28417969	-0.13476563	-0.40454102	0	0	7/11/2017	7	11	2017	10:49:19	38959	0.111	10	49	19	0	0.058837891	3.4820801	-0.51025391	0.004394531	0.93945313	13.899902	2.1721191	0	0	0	0	0	0	0	0	0	1.0693359	0.069335938	3.4980469	-0.96533203	-1.8041992	0.72827148	0	44330	0	0	0
841	842	842	Category C	-0.93579102	-0.50390625	1.2839355	0.32421875	-0.1862793	-0.35473633	0	0	7/11/2017	7	11	2017	10:49:19	38959	0.222	10	49	19	0	0.058837891	3.4820801	-0.51049805	0.001708984	0.93823242	14.352783	0.74536133	0	0	0	0	0	0	0	0	0	1.0681152	0.068115234	1.2763672	-0.42504883	-0.50561523	0.34545898	0	44330	0	0	0
842	843	843	Category C	-0.46777344	-0.047851563	0.94799805	0.21044922	-0.18701172	-0.42480469	0	0	7/11/2017	7	11	2017	10:49:19	38959	0.333	10	49	19	0	0.058837891	3.4820801	-0.51293945	0.000976563	0.94018555	14.332764	0.066894531	0	0	0	0	0	0	0	0	0	1.0710449	0.071044922	0.1015625	0.045166016	-0.048828125	0.007568359	0	44330	0	0	0
843	844	844	Category C	-0.2878418	0.035888672	0.94799805	0.27050781	-0.18457031	-0.39575195	0	0	7/11/2017	7	11	2017	10:49:19	38959	0.444	10	49	19	0	0.058837891	3.4820801	-0.51513672	0.000488281	0.9387207	13.746094	0.23022461	0	0	0	0	0	0	0	0	0	1.0708008	0.070800781	0.27172852	0.22729492	0.03515625	0.009033203	0	44330	0	0	0
844	845	845	Category C	-0.44384766	0	0.87597656	0.24560547	-0.18945313	-0.40893555	0	0	7/11/2017	7	11	2017	10:49:19	38959	0.555	10	49	19	0	0.058837891	3.4820801	-0.51342773	0.000244141	0.93945313	8.1833496	0.094238281	0	0	0	0	0	0	0	0	0	1.0705566	0.070556641	0.13354492	0.069580078	-0.000244141	-0.063476563	0	44330	0	0	0
845	846	846	Category C	-0.29980469	-0.023925781	0.87597656	0.26708984	-0.17163086	-0.39990234	0	0	7/11/2017	7	11	2017	10:49:19	38959	0.666	10	49	19	0	0.058837891	3.4820801	-0.51391602	0.002685547	0.93896484	3.1687012	0.22485352	0	0	0	0	0	0	0	0	0	1.0705566	0.070556641	0.30419922	0.21411133	-0.026611328	-0.062988281	0	44330	0	0	0
846	847	847	Category C	-0.46777344	-0.011962891	0.88793945	0.23095703	-0.17993164	-0.4152832	0	0	7/11/2017	7	11	2017	10:49:19	38959	0.777	10	49	19	0	0.058837891	3.4820801	-0.51220703	0.003173828	0.93896484	0.99951172	0.069580078	0	0	0	0	0	0	0	0	0	1.0698242	0.069824219	0.11108398	0.044433594	-0.015136719	-0.051025391	0	44330	0	0	0
847	848	848	Category C	-0.46777344	-0.11987305	0.95996094	0.25854492	-0.18017578	-0.40283203	0	0	7/11/2017	7	11	2017	10:49:19	38959	0.888	10	49	19	0	0.058837891	3.4820801	-0.51049805	0.002197266	0.93603516	0.29614258	0.13134766	0	0	0	0	0	0	0	0	0	1.0661621	0.066162109	0.18847656	0.042724609	-0.12207031	0.023681641	0	44330	0	0	0
848	849	849	Category C	-0.20385742	0.011962891	0.87597656	0.26171875	-0.17114258	-0.40356445	0	0	7/11/2017	7	11	2017	10:49:20	38960	0	10	49	20	0	0.058837891	3.4820801	-0.51464844	0.003662109	0.93969727	4.9060059	0.31738281	0	0	0	0	0	0	0	0	0	1.0712891	0.071289063	0.3828125	0.31079102	0.008056641	-0.063720703	0	44330	0	0	0
849	850	850	Category C	-0.74389648	0	0.95996094	0.27294922	-0.18139648	-0.38549805	0	0	7/11/2017	7	11	2017	10:49:20	38960	0.1	10	49	20	0	0.058837891	3.4820801	-0.5078125	0.005615234	0.93798828	10.144775	0.23681641	0	0	0	0	0	0	0	0	0	1.0666504	0.066650391	0.26342773	-0.23583984	-0.005615234	0.021728516	0	44330	0	0	0
850	851	851	Category C	-0.26391602	-0.083984375	0.88793945	0.24829102	-0.18310547	-0.4050293	0	0	7/11/2017	7	11	2017	10:49:20	38960	0.2	10	49	20	0	0.058837891	3.4820801	-0.51025391	0.005615234	0.93823242	11.883789	0.2668457	0	0	0	0	0	0	0	0	0	1.0681152	0.068115234	0.38647461	0.24633789	-0.089599609	-0.050292969	0	44330	0	0	0
851	852	852	Category C	-0.64794922	0.047851563	0.92382813	0.27294922	-0.18237305	-0.38623047	0	0	7/11/2017	7	11	2017	10:49:20	38960	0.3	10	49	20	0	0.058837891	3.4820801	-0.50561523	0.007080078	0.94360352	12.112061	0.14892578	0	0	0	0	0	0	0	0	0	1.0705566	0.070556641	0.20239258	-0.14208984	0.040527344	-0.019775391	0	44330	0	0	0
852	853	853	Category C	-0.32397461	0.047851563	0.79199219	0.23828125	-0.1862793	-0.41113281	0	0	7/11/2017	7	11	2017	10:49:20	38960	0.4	10	49	20	0	0.058837891	3.4820801	-0.51098633	0.008300781	0.94433594	12.050293	0.24438477	0	0	0	0	0	0	0	0	0	1.0737305	0.073730469	0.37866211	0.18701172	0.039306641	-0.15234375	0	44330	0	0	0
853	854	854	Category C	-0.49194336	-0.10791016	0.91186523	0.26708984	-0.16967773	-0.39770508	0	0	7/11/2017	7	11	2017	10:49:20	38960	0.5	10	49	20	0	0.058837891	3.4820801	-0.51025391	0.009277344	0.93652344	12.276855	0.12109375	0	0	0	0	0	0	0	0	0	1.0666504	0.066650391	0.16040039	0.018310547	-0.1171875	-0.024658203	0	44330	0	0	0
854	855	855	Category C	-0.6237793	0.071777344	1.0319824	0.20288086	-0.1730957	-0.42260742	0	0	7/11/2017	7	11	2017	10:49:20	38960	0.6	10	49	20	0	0.058837891	3.4820801	-0.50952148	0.010009766	0.93359375	8.357666	0.16259766	0	0	0	0	0	0	0	0	0	1.0637207	0.063720703	0.27392578	-0.11401367	0.061523438	0.098144531	0	44330	0	0	0
855	856	856	Category C	-0.27587891	-0.023925781	1.079834	0.203125	-0.17431641	-0.43164063	0	0	7/11/2017	7	11	2017	10:49:20	38960	0.7	10	49	20	0	0.058837891	3.4820801	-0.50830078	0.010986328	0.93652344	4.3835449	0.27539063	0	0	0	0	0	0	0	0	0	1.0656738	0.065673828	0.41088867	0.23242188	-0.034912109	0.14306641	0	44330	0	0	0
856	857	857	Category C	-0.2878418	0.059814453	0.73193359	0.29638672	-0.16796875	-0.38818359	0	0	7/11/2017	7	11	2017	10:49:20	38960	0.8	10	49	20	0	0.058837891	3.4820801	-0.51806641	0.010253906	0.94091797	3.8413086	0.31494141	0	0	0	0	0	0	0	0	0	1.0744629	0.074462891	0.48876953	0.23022461	0.049316406	-0.20898438	0	44330	0	0	0
857	858	858	Category C	-0.88793945	0.10791016	1.0078125	0.28833008	-0.20263672	-0.37768555	0	0	7/11/2017	7	11	2017	10:49:20	38960	0.9	10	49	20	0	0.058837891	3.4820801	-0.52270508	0.008056641	0.93969727	2.4052734	0.38452148	0	0	0	0	0	0	0	0	0	1.0754395	0.075439453	0.53271484	-0.36499023	0.099609375	0.067871094	0	44330	0	0	0
858	859	859	Category C	-0.2277832	0.25195313	0.86376953	0.24243164	-0.19873047	-0.40405273	0	0	7/11/2017	7	11	2017	10:49:21	38961	0	10	49	21	0	0.058837891	3.4820801	-0.51928711	0.005615234	0.93823242	0.83618164	0.38891602	0	0	0	0	0	0	0	0	0	1.0725098	0.072509766	0.61230469	0.29150391	0.24609375	-0.074462891	0	44330	0	0	0
859	860	860	Category C	-0.47998047	-1.0559082	1.3679199	0.30249023	-0.29931641	-0.29394531	0	0	7/11/2017	7	11	2017	10:49:21	38961	0.1	10	49	21	0	0.058837891	3.4820801	-0.52197266	0.006347656	0.94018555	1.9360352	1.145752	0	0	0	0	0	0	0	0	0	1.0754395	0.075439453	1.5317383	0.041992188	-1.0622559	0.42749023	0	44330	0	0	0
860	861	861	Category C	-0.39599609	0.059814453	0.85180664	0.21484375	-0.23779297	-0.39160156	0	0	7/11/2017	7	11	2017	10:49:21	38961	0.2	10	49	21	0	0.058837891	3.4820801	-0.52075195	0.003173828	0.93896484	2.4333496	0.16235352	0	0	0	0	0	0	0	0	0	1.0737305	0.073730469	0.26855469	0.12475586	0.056396484	-0.087158203	0	44330	0	0	0
861	862	862	Category C	-0.35986328	0.19189453	0.98388672	0.25341797	-0.24169922	-0.37597656	0	0	7/11/2017	7	11	2017	10:49:21	38961	0.3	10	49	21	0	0.058837891	3.4820801	-0.51855469	0.005615234	0.94458008	3.1027832	0.24755859	0	0	0	0	0	0	0	0	0	1.0773926	0.077392578	0.3840332	0.15869141	0.18603516	0.0390625	0	44330	0	0	0
862	863	863	Category C	-0.38378906	0.083984375	0.80395508	0.24389648	-0.23364258	-0.37915039	0	0	7/11/2017	7	11	2017	10:49:21	38961	0.4	10	49	21	0	0.058837891	3.4820801	-0.51806641	0.005615234	0.94482422	2.8171387	0.2097168	0	0	0	0	0	0	0	0	0	1.0776367	0.077636719	0.35351563	0.13427734	0.078125	-0.14086914	0	44330	0	0	0
863	864	864	Category C	-0.41992188	0.21582031	0.83984375	0.25610352	-0.22045898	-0.38305664	0	0	7/11/2017	7	11	2017	10:49:21	38961	0.5	10	49	21	0	0.058837891	3.4820801	-0.51293945	0.003173828	0.94360352	4.378418	0.25415039	0	0	0	0	0	0	0	0	0	1.0739746	0.073974609	0.40942383	0.093017578	0.21240234	-0.10375977	0	44330	0	0	0
864	865	865	Category C	-0.52783203	-0.083984375	0.92382813	0.23486328	-0.21142578	-0.39624023	0	0	7/11/2017	7	11	2017	10:49:21	38961	0.6	10	49	21	0	0.058837891	3.4820801	-0.52099609	0.008056641	0.94873047	6.065918	0.095703125	0	0	0	0	0	0	0	0	0	1.0825195	0.082519531	0.12402344	-0.006591797	-0.092041016	-0.024902344	0	44330	0	0	0
865	866	866	Category C	-0.25195313	0.047851563	0.75585938	0.27954102	-0.18994141	-0.37744141	0	0	7/11/2017	7	11	2017	10:49:21	38961	0.7	10	49	21	0	0.058837891	3.4820801	-0.51489258	0.008056641	0.94750977	3.7954102	0.32788086	0	0	0	0	0	0	0	0	0	1.0783691	0.078369141	0.49438477	0.26293945	0.039550781	-0.19165039	0	44330	0	0	0
866	867	867	Category C	-0.57592773	0.035888672	1.079834	0.30004883	-0.18481445	-0.37524414	0	0	7/11/2017	7	11	2017	10:49:21	38961	0.8	10	49	21	0	0.058837891	3.4820801	-0.51269531	0.009033203	0.9453125	1.048584	0.15063477	0	0	0	0	0	0	0	0	0	1.0756836	0.075683594	0.22387695	-0.062988281	0.026611328	0.13427734	0	44330	0	0	0
867	868	868	Category C	-0.51586914	-0.035888672	1.0559082	0.23071289	-0.21630859	-0.40551758	0	0	7/11/2017	7	11	2017	10:49:21	38961	0.9	10	49	21	0	0.058837891	3.4820801	-0.50463867	0.011474609	0.94824219	1.1542969	0.11791992	0	0	0	0	0	0	0	0	0	1.0742188	0.07421875	0.16601563	-0.010986328	-0.047363281	0.10742188	0	44330	0	0	0
868	869	869	Category C	-0.671875	0.035888672	0.93579102	0.26049805	-0.20092773	-0.38891602	0	0	7/11/2017	7	11	2017	10:49:22	38962	0	10	49	22	0	0.058837891	3.4820801	-0.50683594	0.016357422	0.95825195	2.0383301	0.16748047	0	0	0	0	0	0	0	0	0	1.0842285	0.084228516	0.20678711	-0.16479492	0.019287109	-0.022460938	0	44330	0	0	0
869	870	870	Category C	-0.13183594	0.059814453	0.59985352	0.30810547	-0.15136719	-0.38085938	0	0	7/11/2017	7	11	2017	10:49:22	38962	0.1	10	49	22	0	0.058837891	3.4820801	-0.50610352	0.020996094	0.9609375	0.31274414	0.52148438	0	0	0	0	0	0	0	0	0	1.0861816	0.086181641	0.77416992	0.37426758	0.038574219	-0.36108398	0	44330	0	0	0
870	871	871	Category C	-0.86376953	-0.071777344	1.1999512	0.33178711	-0.16357422	-0.359375	0	0	7/11/2017	7	11	2017	10:49:22	38962	0.2	10	49	22	0	0.058837891	3.4820801	-0.49951172	0.023193359	0.95776367	0.90112305	0.44726563	0	0	0	0	0	0	0	0	0	1.0805664	0.080566406	0.70117188	-0.36401367	-0.094970703	0.24194336	0	44330	0	0	0
871	872	872	Category C	-0.52783203	0.095947266	0.97192383	0.21484375	-0.20092773	-0.41455078	0	0	7/11/2017	7	11	2017	10:49:22	38962	0.3	10	49	22	0	0.058837891	3.4820801	-0.49975586	0.023925781	0.96069336	1.9411621	0.077880859	0	0	0	0	0	0	0	0	0	1.083252	0.083251953	0.11108398	-0.027832031	0.071777344	0.010986328	0	44330	0	0	0
872	873	873	Category C	-0.41992188	0.023925781	0.82788086	0.26757813	-0.19946289	-0.38671875	0	0	7/11/2017	7	11	2017	10:49:22	38962	0.4	10	49	22	0	0.058837891	3.4820801	-0.50073242	0.026611328	0.95898438	2.0253906	0.15405273	0	0	0	0	0	0	0	0	0	1.0822754	0.082275391	0.21508789	0.080810547	-0.002685547	-0.13110352	0	44330	0	0	0
873	874	874	Category C	-0.38378906	0.083984375	0.95996094	0.28588867	-0.15380859	-0.3972168	0	0	7/11/2017	7	11	2017	10:49:22	38962	0.5	10	49	22	0	0.058837891	3.4820801	-0.50073242	0.02734375	0.9597168	4.7912598	0.12988281	0	0	0	0	0	0	0	0	0	1.0827637	0.082763672	0.17358398	0.11694336	0.056396484	0	0	44330	0	0	0
874	875	875	Category C	-0.52783203	-0.071777344	0.88793945	0.27514648	-0.16918945	-0.39648438	0	0	7/11/2017	7	11	2017	10:49:22	38962	0.6	10	49	22	0	0.058837891	3.4820801	-0.49975586	0.027099609	0.96069336	7.2880859	0.12597656	0	0	0	0	0	0	0	0	0	1.083252	0.083251953	0.19970703	-0.027832031	-0.098876953	-0.072753906	0	44330	0	0	0
875	876	876	Category C	-0.34790039	0.059814453	1.0917969	0.26123047	-0.16308594	-0.40576172	0	0	7/11/2017	7	11	2017	10:49:22	38962	0.7	10	49	22	0	0.058837891	3.4820801	-0.50024414	0.028808594	0.9609375	6.4418945	0.20288086	0	0	0	0	0	0	0	0	0	1.0837402	0.083740234	0.31396484	0.15234375	0.030761719	0.13061523	0	44330	0	0	0
876	877	877	Category C	-0.64794922	0.11987305	0.99584961	0.29003906	-0.15234375	-0.39941406	0	0	7/11/2017	7	11	2017	10:49:22	38962	0.8	10	49	22	0	0.058837891	3.4820801	-0.49633789	0.030273438	0.96020508	5.904541	0.17919922	0	0	0	0	0	0	0	0	0	1.0812988	0.081298828	0.27636719	-0.15136719	0.089355469	0.035400391	0	44330	0	0	0
877	878	878	Category C	-0.57592773	-0.19189453	0.97192383	0.30249023	-0.16748047	-0.37695313	0	0	7/11/2017	7	11	2017	10:49:22	38962	0.9	10	49	22	0	0.058837891	3.4401855	-0.49438477	0.033691406	0.95776367	4.9379883	0.24023438	0	0	0	0	0	0	0	0	0	1.0783691	0.078369141	0.32104492	-0.081298828	-0.22558594	0.013916016	0	44330	0	0	0
878	879	879	Category C	-0.61181641	0.047851563	1.0439453	0.23242188	-0.17480469	-0.41601563	0	0	7/11/2017	7	11	2017	10:49:23	38963	0	10	49	23	0	0.058837891	3.4401855	-0.49584961	0.034667969	0.96044922	4.0183105	0.14306641	0	0	0	0	0	0	0	0	0	1.081543	0.081542969	0.21191406	-0.11572266	0.012939453	0.083251953	0	44330	0	0	0
879	880	880	Category C	-0.57592773	0	0.98388672	0.30517578	-0.15356445	-0.38671875	0	0	7/11/2017	7	11	2017	10:49:23	38963	0.1	10	49	23	0	0.058837891	3.4401855	-0.48413086	0.036621094	0.95458984	3.1271973	0.1027832	0	0	0	0	0	0	0	0	0	1.0710449	0.071044922	0.1574707	-0.091552734	-0.036621094	0.029052734	0	44330	0	0	0
880	881	881	Category C	-0.35986328	-0.14379883	0.81591797	0.24609375	-0.14404297	-0.41479492	0	0	7/11/2017	7	11	2017	10:49:23	38963	0.2	10	49	23	0	0.058837891	3.4401855	-0.48144531	0.040039063	0.95678711	2.5026855	0.26171875	0	0	0	0	0	0	0	0	0	1.0717773	0.071777344	0.4465332	0.12158203	-0.18383789	-0.14086914	0	44330	0	0	0
881	882	882	Category C	-0.51586914	0.10791016	0.99584961	0.27709961	-0.19311523	-0.38061523	0	0	7/11/2017	7	11	2017	10:49:23	38963	0.3	10	49	23	0	0.058837891	3.4401855	-0.46606445	0.062988281	0.94555664	1.0588379	0.083496094	0	0	0	0	0	0	0	0	0	1.0561523	0.056152344	0.14453125	-0.049560547	0.044677734	0.050048828	0	44330	0	0	0
882	883	883	Category C	-0.69580078	0.023925781	0.85180664	0.17822266	-0.18310547	-0.42993164	0	0	7/11/2017	7	11	2017	10:49:23	38963	0.4	10	49	23	0	0.058837891	3.4401855	-0.45849609	0.070800781	0.94165039	1.9123535	0.2578125	0	0	0	0	0	0	0	0	0	1.0498047	0.049804688	0.37402344	-0.23706055	-0.046875	-0.08984375	0	44330	0	0	0
883	884	884	Category C	-0.27587891	0.083984375	0.97192383	0.28051758	-0.21313477	-0.37353516	0	0	7/11/2017	7	11	2017	10:49:23	38963	0.5	10	49	23	0	0.058837891	3.4401855	-0.45703125	0.072021484	0.94116211	4.890625	0.18408203	0	0	0	0	0	0	0	0	0	1.0488281	0.048828125	0.22363281	0.18115234	0.01171875	0.030517578	0	44330	0	0	0
884	885	885	Category C	-0.50390625	0.31176758	0.89990234	0.24267578	-0.24365234	-0.37939453	0	0	7/11/2017	7	11	2017	10:49:23	38963	0.6	10	49	23	0	0.058837891	3.4401855	-0.45947266	0.072021484	0.94140625	6.6586914	0.24707031	0	0	0	0	0	0	0	0	0	1.0500488	0.050048828	0.32543945	-0.044189453	0.23950195	-0.041503906	0	44330	0	0	0
885	886	886	Category C	-0.29980469	0.19189453	0.93579102	0.24755859	-0.21679688	-0.38183594	0	0	7/11/2017	7	11	2017	10:49:23	38963	0.7	10	49	23	0	0.058837891	3.4401855	-0.45654297	0.073974609	0.94189453	8.4030762	0.19628906	0	0	0	0	0	0	0	0	0	1.0493164	0.049316406	0.28076172	0.15673828	0.11767578	-0.006103516	0	44330	0	0	0
886	887	887	Category C	-0.53979492	0	0.88793945	0.24975586	-0.24145508	-0.37695313	0	0	7/11/2017	7	11	2017	10:49:23	38963	0.8	10	49	23	0	0.058837891	3.4401855	-0.46313477	0.075927734	0.94360352	11.26123	0.12133789	0	0	0	0	0	0	0	0	0	1.0541992	0.054199219	0.20825195	-0.076416016	-0.075927734	-0.055664063	0	44330	0	0	0
887	888	888	Category C	-0.49194336	0.083984375	1.0078125	0.23339844	-0.23608398	-0.38330078	0	0	7/11/2017	7	11	2017	10:49:23	38963	0.9	10	49	23	0	0.058837891	3.4401855	-0.45996094	0.077148438	0.9453125	12.719727	0.070068359	0	0	0	0	0	0	0	0	0	1.0541992	0.054199219	0.10083008	-0.031738281	0.006591797	0.062255859	0	44330	0	0	0
888	889	889	Category C	-0.34790039	0.37182617	1.1159668	0.21069336	-0.2253418	-0.39941406	0	0	7/11/2017	7	11	2017	10:49:24	38964	0	10	49	24	0	0.058837891	3.4401855	-0.46289063	0.080322266	0.94604492	13.132324	0.35620117	0	0	0	0	0	0	0	0	0	1.0563965	0.056396484	0.57617188	0.11499023	0.29125977	0.16967773	0	44330	0	0	0
889	890	890	Category C	-0.6237793	0.035888672	0.83984375	0.21484375	-0.23632813	-0.39550781	0	0	7/11/2017	7	11	2017	10:49:24	38964	0.1	10	49	24	0	0.058837891	3.4401855	-0.4621582	0.081298828	0.94580078	12.444824	0.19848633	0	0	0	0	0	0	0	0	0	1.0559082	0.055908203	0.31323242	-0.16137695	-0.045410156	-0.10595703	0	44330	0	0	0
890	891	891	Category C	-0.095947266	0.25195313	1.2719727	0.24780273	-0.25463867	-0.3671875	0	0	7/11/2017	7	11	2017	10:49:24	38964	0.2	10	49	24	0	0.058837891	3.4401855	-0.46142578	0.081787109	0.94799805	11.858154	0.51708984	0	0	0	0	0	0	0	0	0	1.0576172	0.057617188	0.859375	0.36547852	0.16992188	0.32373047	0	44330	0	0	0
891	892	892	Category C	-0.91186523	0.17993164	0.94799805	0.31567383	-0.25366211	-0.31591797	0	0	7/11/2017	7	11	2017	10:49:24	38964	0.3	10	49	24	0	0.058837891	3.4401855	-0.4597168	0.083984375	0.94604492	10.602539	0.46191406	0	0	0	0	0	0	0	0	0	1.0554199	0.055419922	0.54931641	-0.4519043	0.095703125	0.001708984	0	44330	0	0	0
892	893	893	Category C	-0.50390625	0.21582031	0.57592773	0.28149414	-0.25024414	-0.3515625	0	0	7/11/2017	7	11	2017	10:49:24	38964	0.4	10	49	24	0	0.058837891	3.4401855	-0.46362305	0.084472656	0.95068359	6.3374023	0.39916992	0	0	0	0	0	0	0	0	0	1.0610352	0.061035156	0.54614258	-0.040039063	0.13110352	-0.37475586	0	44330	0	0	0
893	894	894	Category C	-0.49194336	0.083984375	0.671875	0.31665039	-0.2175293	-0.34179688	0	0	7/11/2017	7	11	2017	10:49:24	38964	0.5	10	49	24	0	0.058837891	3.4401855	-0.46313477	0.083496094	0.95239258	2.3383789	0.28198242	0	0	0	0	0	0	0	0	0	1.0625	0.0625	0.30957031	-0.028564453	0.000244141	-0.28051758	0	44330	0	0	0
894	895	895	Category C	-0.43188477	-0.011962891	0.80395508	0.35620117	-0.19873047	-0.32397461	0	0	7/11/2017	7	11	2017	10:49:24	38964	0.6	10	49	24	0	0.058837891	3.4401855	-0.46362305	0.085693359	0.95214844	1.5012207	0.18041992	0	0	0	0	0	0	0	0	0	1.0625	0.0625	0.27783203	0.031738281	-0.09765625	-0.14819336	0	44330	0	0	0
895	896	896	Category C	-0.82788086	0.059814453	0.88793945	0.328125	-0.19482422	-0.35375977	0	0	7/11/2017	7	11	2017	10:49:24	38964	0.7	10	49	24	0	0.058837891	3.4401855	-0.45947266	0.086914063	0.94873047	4.4289551	0.37426758	0	0	0	0	0	0	0	0	0	1.0578613	0.057861328	0.45629883	-0.3684082	-0.027099609	-0.060791016	0	44330	0	0	0
896	897	897	Category C	-0.92382813	0.047851563	0.87597656	0.35693359	-0.18310547	-0.32592773	0	0	7/11/2017	7	11	2017	10:49:24	38964	0.8	10	49	24	0	0.058837891	3.4401855	-0.46533203	0.086425781	0.94848633	6.9958496	0.46557617	0	0	0	0	0	0	0	0	0	1.0600586	0.060058594	0.56958008	-0.45825195	-0.038574219	-0.072509766	0	44330	0	0	0
897	898	898	Category C	-0.19189453	-0.035888672	0.75585938	0.29443359	-0.18286133	-0.38037109	0	0	7/11/2017	7	11	2017	10:49:24	38964	0.9	10	49	24	0	0.058837891	3.4401855	-0.46362305	0.087646484	0.94946289	9.2143555	0.35595703	0	0	0	0	0	0	0	0	0	1.0603027	0.060302734	0.58911133	0.27172852	-0.12353516	-0.19360352	0	44330	0	0	0
898	899	899	Category C	-0.65991211	0.21582031	1.1398926	0.37670898	-0.15478516	-0.33056641	0	0	7/11/2017	7	11	2017	10:49:25	38965	0	10	49	25	0	0.058837891	3.4401855	-0.46484375	0.086669922	0.95288086	8.8666992	0.29907227	0	0	0	0	0	0	0	0	0	1.0637207	0.063720703	0.51074219	-0.19482422	0.12890625	0.18676758	0	44330	0	0	0
899	900	900	Category C	-0.25195313	-0.16796875	0.85180664	0.21557617	-0.19604492	-0.41259766	0	0	7/11/2017	7	11	2017	10:49:25	38965	0.1	10	49	25	0	0.058837891	3.4401855	-0.46679688	0.083251953	0.95214844	7.25	0.34545898	0	0	0	0	0	0	0	0	0	1.0639648	0.063964844	0.56665039	0.21484375	-0.2512207	-0.1003418	0	44330	0	0	0
900	901	901	Category C	-0.23999023	0.2277832	1.1398926	0.29931641	-0.21362305	-0.35913086	0	0	7/11/2017	7	11	2017	10:49:25	38965	0.2	10	49	25	0	0.058837891	3.4401855	-0.46826172	0.099121094	0.95117188	6.5024414	0.32275391	0	0	0	0	0	0	0	0	0	1.0649414	0.064941406	0.54541016	0.22827148	0.12841797	0.18847656	0	44330	0	0	0
901	902	902	Category C	-0.52783203	0.059814453	0.79199219	0.24462891	-0.21044922	-0.39428711	0	0	7/11/2017	7	11	2017	10:49:25	38965	0.3	10	49	25	0	0.058837891	3.4401855	-0.46850586	0.099365234	0.95141602	4.8786621	0.17456055	0	0	0	0	0	0	0	0	0	1.0651855	0.065185547	0.25805664	-0.059082031	-0.039550781	-0.15942383	0	44330	0	0	0
902	903	903	Category C	-0.27587891	-0.095947266	0.87597656	0.24584961	-0.21337891	-0.39111328	0	0	7/11/2017	7	11	2017	10:49:25	38965	0.4	10	49	25	0	0.058837891	3.4401855	-0.46484375	0.096923828	0.94824219	1.7788086	0.27978516	0	0	0	0	0	0	0	0	0	1.0605469	0.060546875	0.4543457	0.18896484	-0.19287109	-0.072265625	0	44330	0	0	0
903	904	904	Category C	-0.77978516	0.45581055	1.2119141	0.25756836	-0.22314453	-0.38500977	0	0	7/11/2017	7	11	2017	10:49:25	38965	0.5	10	49	25	0	0.058837891	3.4401855	-0.47216797	0.098144531	0.95385742	1.4606934	0.53735352	0	0	0	0	0	0	0	0	0	1.0688477	0.068847656	0.92285156	-0.30737305	0.35742188	0.2578125	0	44330	0	0	0
904	905	905	Category C	-0.57592773	0.095947266	1.0439453	0.1809082	-0.22143555	-0.41601563	0	0	7/11/2017	7	11	2017	10:49:25	38965	0.6	10	49	25	0	0.058837891	3.4401855	-0.46972656	0.09765625	0.95263672	5.8103027	0.13989258	0	0	0	0	0	0	0	0	0	1.0666504	0.066650391	0.19897461	-0.10595703	-0.001708984	0.091064453	0	44330	0	0	0
905	906	906	Category C	-0.047851563	0.083984375	0.53979492	0.24169922	-0.26123047	-0.37353516	0	0	7/11/2017	7	11	2017	10:49:25	38965	0.7	10	49	25	0	0.058837891	3.4401855	-0.46606445	0.098876953	0.9519043	8.7324219	0.58740234	0	0	0	0	0	0	0	0	0	1.0644531	0.064453125	0.84521484	0.41821289	-0.014892578	-0.41210938	0	44330	0	0	0
906	907	907	Category C	0.035888672	0.29980469	1.1279297	0.32324219	-0.2800293	-0.29394531	0	0	7/11/2017	7	11	2017	10:49:25	38965	0.8	10	49	25	0	0.058837891	3.4401855	-0.47216797	0.10083008	0.95605469	11.671143	0.57202148	0	0	0	0	0	0	0	0	0	1.0710449	0.071044922	0.87866211	0.50805664	0.19873047	0.17163086	0	44330	0	0	0
907	908	908	Category C	-0.70776367	0.38378906	1.6679688	0.19335938	-0.27661133	-0.38500977	0	0	7/11/2017	7	11	2017	10:49:25	38965	0.9	10	49	25	0	0.058837891	3.4401855	-0.4675293	0.10229492	0.953125	14.181641	0.8046875	0	0	0	0	0	0	0	0	0	1.0664063	0.06640625	1.236084	-0.23999023	0.28125	0.71459961	0	44330	0	0	0
908	909	909	Category C	-0.46777344	0.39599609	1.1037598	0.2902832	-0.31005859	-0.29516602	0	0	7/11/2017	7	11	2017	10:49:26	38966	0	10	49	26	0	0.058837891	3.4401855	-0.46508789	0.10131836	0.95556641	14.68457	0.32958984	0	0	0	0	0	0	0	0	0	1.067627	0.067626953	0.44506836	-0.002441406	0.29443359	0.14794922	0	44330	0	0	0
909	910	910	Category C	-0.20385742	0.21582031	0.80395508	0.27539063	-0.25292969	-0.34960938	0	0	7/11/2017	7	11	2017	10:49:26	38966	0.1	10	49	26	0	0.058837891	3.4401855	-0.46289063	0.10302734	0.95605469	14.146484	0.32080078	0	0	0	0	0	0	0	0	0	1.0673828	0.067382813	0.52392578	0.2590332	0.11254883	-0.15209961	0	44330	0	0	0
910	911	911	Category C	-0.52783203	0.16796875	0.95996094	0.26367188	-0.25170898	-0.35986328	0	0	7/11/2017	7	11	2017	10:49:26	38966	0.2	10	49	26	0	0.058837891	3.4401855	-0.46411133	0.10302734	0.96362305	12.084229	0.090820313	0	0	0	0	0	0	0	0	0	1.0744629	0.074462891	0.13232422	-0.063476563	0.064697266	-0.003662109	0	44330	0	0	0
911	912	912	Category C	-0.56396484	0.23999023	0.89990234	0.23803711	-0.26269531	-0.37231445	0	0	7/11/2017	7	11	2017	10:49:26	38966	0.3	10	49	26	0	0.058837891	3.4401855	-0.45947266	0.10620117	0.95922852	9.6586914	0.1796875	0	0	0	0	0	0	0	0	0	1.0690918	0.069091797	0.29736328	-0.10424805	0.13354492	-0.059326172	0	44330	0	0	0
912	913	913	Category C	-0.76782227	0.17993164	1.079834	0.203125	-0.25610352	-0.38061523	0	0	7/11/2017	7	11	2017	10:49:26	38966	0.4	10	49	26	0	0.058837891	3.4401855	-0.45263672	0.10717773	0.95703125	7.5991211	0.34545898	0	0	0	0	0	0	0	0	0	1.064209	0.064208984	0.51000977	-0.31494141	0.072509766	0.12255859	0	44330	0	0	0
913	914	914	Category C	-0.083984375	0.071777344	0.69580078	0.23510742	-0.23608398	-0.39160156	0	0	7/11/2017	7	11	2017	10:49:26	38966	0.5	10	49	26	0	0.058837891	3.4401855	-0.45654297	0.10888672	0.95996094	5.1137695	0.45825195	0	0	0	0	0	0	0	0	0	1.0686035	0.068603516	0.67382813	0.37255859	-0.037109375	-0.26416016	0	44330	0	0	0
914	915	915	Category C	-0.83984375	0.19189453	1.0319824	0.30175781	-0.24584961	-0.33911133	0	0	7/11/2017	7	11	2017	10:49:26	38966	0.6	10	49	26	0	0.058837891	3.4401855	-0.45410156	0.10913086	0.96069336	1.973877	0.40063477	0	0	0	0	0	0	0	0	0	1.0681152	0.068115234	0.53930664	-0.38549805	0.082519531	0.071044922	0	44330	0	0	0
915	916	916	Category C	-0.21582031	0.16796875	0.83984375	0.20043945	-0.26293945	-0.37963867	0	0	7/11/2017	7	11	2017	10:49:26	38966	0.7	10	49	26	0	0.05859375	3.4401855	-0.45654297	0.11181641	0.96166992	0.50830078	0.27563477	0	0	0	0	0	0	0	0	0	1.0705566	0.070556641	0.41870117	0.24072266	0.055908203	-0.12182617	0	44330	0	0	0
916	917	917	Category C	-0.56396484	0.17993164	1.0197754	0.19091797	-0.26269531	-0.38793945	0	0	7/11/2017	7	11	2017	10:49:26	38966	0.8	10	49	26	0	0.05859375	3.4401855	-0.45898438	0.11132813	0.96118164	1.5053711	0.13793945	0	0	0	0	0	0	0	0	0	1.0710449	0.071044922	0.23144531	-0.10473633	0.068359375	0.058349609	0	44330	0	0	0
917	918	918	Category C	-0.26391602	0.16796875	0.92382813	0.16601563	-0.25024414	-0.40332031	0	0	7/11/2017	7	11	2017	10:49:26	38966	0.9	10	49	26	0	0.05859375	3.4401855	-0.45019531	0.11108398	0.95898438	3.1096191	0.19799805	0	0	0	0	0	0	0	0	0	1.0651855	0.065185547	0.27832031	0.1862793	0.056640625	-0.03515625	0	44330	0	0	0
918	919	919	Category C	-0.55175781	0.10791016	0.97192383	0.19506836	-0.23632813	-0.40185547	0	0	7/11/2017	7	11	2017	10:49:27	38967	0	10	49	27	0	0.05859375	3.4401855	-0.45141602	0.11376953	0.96069336	3.3583984	0.10083008	0	0	0	0	0	0	0	0	0	1.067627	0.067626953	0.1171875	-0.10009766	-0.005859375	0.010986328	0	44330	0	0	0
919	920	920	Category C	-0.38378906	0.14379883	1.0678711	0.16845703	-0.24560547	-0.40820313	0	0	7/11/2017	7	11	2017	10:49:27	38967	0.1	10	49	27	0	0.05859375	3.4401855	-0.4465332	0.11401367	0.9597168	3.4313965	0.12841797	0	0	0	0	0	0	0	0	0	1.0646973	0.064697266	0.20068359	0.062744141	0.029541016	0.10791016	0	44330	0	0	0
920	921	921	Category C	-0.25195313	0.035888672	0.76782227	0.19848633	-0.22900391	-0.40063477	0	0	7/11/2017	7	11	2017	10:49:27	38967	0.2	10	49	27	0	0.05859375	3.4401855	-0.44360352	0.11523438	0.95849609	1.6208496	0.28173828	0	0	0	0	0	0	0	0	0	1.0625	0.0625	0.46166992	0.19165039	-0.079345703	-0.19067383	0	44330	0	0	0
921	922	922	Category C	-0.32397461	0.11987305	0.97192383	0.2487793	-0.22216797	-0.38720703	0	0	7/11/2017	7	11	2017	10:49:27	38967	0.3	10	49	27	0	0.05859375	3.4401855	-0.44140625	0.1184082	0.9597168	1.5861816	0.11791992	0	0	0	0	0	0	0	0	0	1.0629883	0.062988281	0.13085938	0.11743164	0.001220703	0.011962891	0	44330	0	0	0
922	923	923	Category C	-0.35986328	0.047851563	0.91186523	0.16235352	-0.22460938	-0.42114258	0	0	7/11/2017	7	11	2017	10:49:27	38967	0.4	10	49	27	0	0.05859375	3.4401855	-0.44189453	0.1184082	0.95996094	1.2819824	0.1184082	0	0	0	0	0	0	0	0	0	1.0634766	0.063476563	0.20092773	0.08203125	-0.070556641	-0.048095703	0	44330	0	0	0
923	924	924	Category C	-0.46777344	0.047851563	0.95996094	0.23876953	-0.21850586	-0.39208984	0	0	7/11/2017	7	11	2017	10:49:27	38967	0.5	10	49	27	0	0.05859375	3.4401855	-0.43652344	0.11889648	0.96044922	0.91748047	0.077636719	0	0	0	0	0	0	0	0	0	1.0617676	0.061767578	0.1027832	-0.031005859	-0.071044922	-0.000488281	0	44330	0	0	0
924	925	925	Category C	-0.2277832	0.15576172	0.91186523	0.23828125	-0.20751953	-0.39916992	0	0	7/11/2017	7	11	2017	10:49:27	38967	0.6	10	49	27	0	0.05859375	3.4401855	-0.43798828	0.11914063	0.9609375	1.9160156	0.21875	0	0	0	0	0	0	0	0	0	1.0627441	0.062744141	0.29589844	0.21020508	0.036376953	-0.049072266	0	44330	0	0	0
925	926	926	Category C	-0.82788086	0.13183594	1.0319824	0.18969727	-0.23461914	-0.40478516	0	0	7/11/2017	7	11	2017	10:49:27	38967	0.7	10	49	27	0	0.05859375	3.4401855	-0.43652344	0.11669922	0.96166992	3.0976563	0.39770508	0	0	0	0	0	0	0	0	0	1.0625	0.0625	0.4765625	-0.39111328	0.014892578	0.070068359	0	44330	0	0	0
926	927	927	Category C	-0.20385742	0.083984375	1.0197754	0.19628906	-0.22509766	-0.40893555	0	0	7/11/2017	7	11	2017	10:49:27	38967	0.8	10	49	27	0	0.05859375	3.4401855	-0.43823242	0.11547852	0.96362305	3.9685059	0.24291992	0	0	0	0	0	0	0	0	0	1.0649414	0.064941406	0.32202148	0.234375	-0.031494141	0.055908203	0	44330	0	0	0
927	928	928	Category C	-0.70776367	0.11987305	1.0197754	0.21606445	-0.22729492	-0.3984375	0	0	7/11/2017	7	11	2017	10:49:27	38967	0.9	10	49	27	0	0.05859375	3.4401855	-0.43334961	0.11694336	0.96240234	4.1384277	0.28027344	0	0	0	0	0	0	0	0	0	1.0620117	0.062011719	0.33422852	-0.27416992	0.002685547	0.057128906	0	44330	0	0	0
928	929	929	Category C	-0.13183594	0.10791016	0.85180664	0.25439453	-0.20214844	-0.38671875	0	0	7/11/2017	7	11	2017	10:49:28	38968	0	10	49	28	0	0.05859375	3.4401855	-0.43457031	0.11669922	0.96264648	5.2236328	0.32250977	0	0	0	0	0	0	0	0	0	1.0627441	0.062744141	0.42260742	0.30273438	-0.008789063	-0.11083984	0	44330	0	0	0
929	930	930	Category C	-0.69580078	0.035888672	1.1398926	0.20166016	-0.22363281	-0.40356445	0	0	7/11/2017	7	11	2017	10:49:28	38968	0.1	10	49	28	0	0.05859375	3.4401855	-0.43505859	0.11230469	0.95947266	6.0014648	0.32592773	0	0	0	0	0	0	0	0	0	1.0595703	0.059570313	0.51733398	-0.26049805	-0.076416016	0.18017578	0	44330	0	0	0
930	931	931	Category C	-0.13183594	0.095947266	0.73193359	0.23950195	-0.21166992	-0.39208984	0	0	7/11/2017	7	11	2017	10:49:28	38968	0.2	10	49	28	0	0.05859375	3.4401855	-0.43457031	0.11328125	0.96142578	6.4152832	0.38012695	0	0	0	0	0	0	0	0	0	1.0610352	0.061035156	0.54956055	0.30273438	-0.017333984	-0.22949219	0	44330	0	0	0
931	932	932	Category C	-0.94799805	0.071777344	1.2839355	0.2902832	-0.1887207	-0.38134766	0	0	7/11/2017	7	11	2017	10:49:28	38968	0.3	10	49	28	0	0.05859375	3.4401855	-0.43432617	0.11230469	0.95922852	6.2958984	0.60864258	0	0	0	0	0	0	0	0	0	1.059082	0.059082031	0.87866211	-0.51342773	-0.040527344	0.32446289	0	44330	0	0	0
932	933	933	Category C	-0.29980469	-0.023925781	0.93579102	0.17919922	-0.21948242	-0.41577148	0	0	7/11/2017	7	11	2017	10:49:28	38968	0.4	10	49	28	0	0.05859375	3.4401855	-0.43188477	0.11181641	0.96191406	6.3203125	0.19116211	0	0	0	0	0	0	0	0	0	1.0603027	0.060302734	0.29418945	0.13208008	-0.13574219	-0.026123047	0	44330	0	0	0
933	934	934	Category C	-0.52783203	0.071777344	0.88793945	0.28442383	-0.21313477	-0.36572266	0	0	7/11/2017	7	11	2017	10:49:28	38968	0.5	10	49	28	0	0.05859375	3.4401855	-0.42895508	0.11157227	0.96630859	6.5710449	0.13208008	0	0	0	0	0	0	0	0	0	1.0629883	0.062988281	0.21704102	-0.098632813	-0.039794922	-0.078369141	0	44330	0	0	0
934	935	935	Category C	-0.27587891	0.15576172	0.76782227	0.27001953	-0.22216797	-0.37792969	0	0	7/11/2017	7	11	2017	10:49:28	38968	0.6	10	49	28	0	0.05859375	3.4401855	-0.42749023	0.11083984	0.96972656	6.1733398	0.25634766	0	0	0	0	0	0	0	0	0	1.0656738	0.065673828	0.3984375	0.15161133	0.044677734	-0.2019043	0	44330	0	0	0
935	936	936	Category C	-0.75585938	-0.047851563	1.0439453	0.25537109	-0.22802734	-0.37890625	0	0	7/11/2017	7	11	2017	10:49:28	38968	0.7	10	49	28	0	0.05859375	3.4401855	-0.42871094	0.11303711	0.97363281	5.5307617	0.37109375	0	0	0	0	0	0	0	0	0	1.0698242	0.069824219	0.55834961	-0.3269043	-0.16088867	0.070068359	0	44330	0	0	0
936	937	937	Category C	-0.15576172	0.14379883	0.81591797	0.31201172	-0.21582031	-0.34912109	0	0	7/11/2017	7	11	2017	10:49:28	38968	0.8	10	49	28	0	0.05859375	3.4401855	-0.4230957	0.11450195	0.97680664	5.3554688	0.31323242	0	0	0	0	0	0	0	0	0	1.0705566	0.070556641	0.45727539	0.26733398	0.029052734	-0.16088867	0	44330	0	0	0
937	938	938	Category C	-0.98388672	0.035888672	1.2839355	0.34301758	-0.2019043	-0.33764648	0	0	7/11/2017	7	11	2017	10:49:28	38968	0.9	10	49	28	0	0.05859375	3.4401855	-0.41723633	0.11523438	0.9765625	4.8718262	0.64916992	0	0	0	0	0	0	0	0	0	1.0683594	0.068359375	0.953125	-0.56640625	-0.079345703	0.30712891	0	44330	0	0	0
938	939	939	Category C	-0.38378906	-0.023925781	0.81591797	0.19628906	-0.20581055	-0.41674805	0	0	7/11/2017	7	11	2017	10:49:29	38969	0	10	49	29	0	0.05859375	3.4401855	-0.4152832	0.11791992	0.97753906	4.2041016	0.2175293	0	0	0	0	0	0	0	0	0	1.0686035	0.068603516	0.33520508	0.031494141	-0.1418457	-0.16162109	0	44330	0	0	0
939	940	940	Category C	-0.58789063	0.21582031	1.2839355	0.31591797	-0.19848633	-0.35180664	0	0	7/11/2017	7	11	2017	10:49:29	38969	0.1	10	49	29	0	0.05859375	3.4401855	-0.41967773	0.11547852	0.97485352	2.9255371	0.36547852	0	0	0	0	0	0	0	0	0	1.067627	0.067626953	0.57714844	-0.16796875	0.10009766	0.30883789	0	44330	0	0	0
940	941	941	Category C	-0.41992188	0.071777344	0.86376953	0.18481445	-0.20556641	-0.41992188	0	0	7/11/2017	7	11	2017	10:49:29	38969	0.2	10	49	29	0	0.05859375	3.4401855	-0.41625977	0.12133789	0.97314453	1.6833496	0.12011719	0	0	0	0	0	0	0	0	0	1.0654297	0.065429688	0.16259766	-0.003417969	-0.049560547	-0.109375	0	44330	0	0	0
941	942	942	Category C	-0.071777344	0.011962891	0.73193359	0.2890625	-0.19995117	-0.37646484	0	0	7/11/2017	7	11	2017	10:49:29	38969	0.3	10	49	29	0	0.05859375	3.4401855	-0.421875	0.12133789	0.97802734	0.26464844	0.44165039	0	0	0	0	0	0	0	0	0	1.0720215	0.072021484	0.70581055	0.35009766	-0.109375	-0.24609375	0	44330	0	0	0
942	943	943	Category C	-0.97192383	0.16796875	1.2478027	0.28466797	-0.203125	-0.37963867	0	0	7/11/2017	7	11	2017	10:49:29	38969	0.4	10	49	29	0	0.05859375	3.4401855	-0.42114258	0.12109375	0.97875977	1.9338379	0.61425781	0	0	0	0	0	0	0	0	0	1.0725098	0.072509766	0.86621094	-0.55053711	0.046875	0.26879883	0	44330	0	0	0
943	944	944	Category C	-0.21582031	0.17993164	0.74389648	0.17919922	-0.21801758	-0.41577148	0	0	7/11/2017	7	11	2017	10:49:29	38969	0.5	10	49	29	0	0.05859375	3.4401855	-0.42749023	0.12231445	0.98022461	3.2512207	0.32250977	0	0	0	0	0	0	0	0	0	1.076416	0.076416016	0.50561523	0.21166992	0.057373047	-0.23632813	0	44330	0	0	0
944	945	945	Category C	-0.23999023	0.011962891	0.86376953	0.3125	-0.24365234	-0.32788086	0	0	7/11/2017	7	11	2017	10:49:29	38969	0.6	10	49	29	0	0.05859375	3.4401855	-0.42236328	0.1159668	0.97583008	4.609375	0.23828125	0	0	0	0	0	0	0	0	0	1.0698242	0.069824219	0.39892578	0.18237305	-0.10400391	-0.11206055	0	44330	0	0	0
945	946	946	Category C	-0.74389648	0.21582031	1.0917969	0.21386719	-0.31665039	-0.33642578	0	0	7/11/2017	7	11	2017	10:49:29	38969	0.7	10	49	29	0	0.05859375	3.4401855	-0.42163086	0.1159668	0.97509766	5.5727539	0.35668945	0	0	0	0	0	0	0	0	0	1.0688477	0.068847656	0.53833008	-0.32202148	0.099609375	0.11645508	0	44330	0	0	0
946	947	947	Category C	-0.20385742	0.15576172	0.83984375	0.16455078	-0.19921875	-0.43017578	0	0	7/11/2017	7	11	2017	10:49:29	38969	0.8	10	49	29	0	0.05859375	3.4401855	-0.4230957	0.11621094	0.97729492	6.5795898	0.26171875	0	0	0	0	0	0	0	0	0	1.0712891	0.071289063	0.39599609	0.21923828	0.039306641	-0.13745117	0	44330	0	0	0
947	948	948	Category C	-0.31176758	-0.11987305	1.2597656	0.24462891	-0.22827148	-0.37890625	0	0	7/11/2017	7	11	2017	10:49:29	38969	0.9	10	49	29	0	0.05859375	3.4401855	-0.42773438	0.11352539	0.98022461	7.1791992	0.38232422	0	0	0	0	0	0	0	0	0	1.0754395	0.075439453	0.62915039	0.1159668	-0.23339844	0.27929688	0	44330	0	0	0
948	949	949	Category C	-0.49194336	0.17993164	0.98388672	0.18164063	-0.24169922	-0.40917969	0	0	7/11/2017	7	11	2017	10:49:30	38970	0	10	49	30	0	0.05859375	3.4401855	-0.42529297	0.11157227	0.97241211	7.5241699	0.095703125	0	0	0	0	0	0	0	0	0	1.0671387	0.067138672	0.14599609	-0.06640625	0.068115234	0.011230469	0	44330	0	0	0
949	950	950	Category C	-0.2277832	0.047851563	1.1999512	0.1862793	-0.22216797	-0.40966797	0	0	7/11/2017	7	11	2017	10:49:30	38970	0.1	10	49	30	0	0.05859375	3.4401855	-0.42285156	0.1081543	0.96630859	8.4433594	0.31005859	0	0	0	0	0	0	0	0	0	1.0603027	0.060302734	0.48901367	0.19506836	-0.060302734	0.23339844	0	44330	0	0	0
950	951	951	Category C	-0.50390625	0.17993164	0.85180664	0.16259766	-0.23535156	-0.41503906	0	0	7/11/2017	7	11	2017	10:49:30	38970	0.2	10	49	30	0	0.05859375	3.4401855	-0.42236328	0.10424805	0.97314453	8.5305176	0.16455078	0	0	0	0	0	0	0	0	0	1.0661621	0.066162109	0.27832031	-0.081298828	0.075439453	-0.12133789	0	44330	0	0	0
951	952	952	Category C	0.011962891	0.17993164	0.79199219	0.24853516	-0.23828125	-0.37915039	0	0	7/11/2017	7	11	2017	10:49:30	38970	0.3	10	49	30	0	0.05859375	3.4401855	-0.42651367	0.10473633	0.97583008	7.8984375	0.48144531	0	0	0	0	0	0	0	0	0	1.0700684	0.070068359	0.69750977	0.43847656	0.074951172	-0.18383789	0	44330	0	0	0
952	953	953	Category C	-0.7199707	0.15576172	1.0559082	0.27050781	-0.22607422	-0.37060547	0	0	7/11/2017	7	11	2017	10:49:30	38970	0.4	10	49	30	0	0.05859375	3.4401855	-0.42431641	0.10180664	0.97558594	6.4782715	0.31079102	0	0	0	0	0	0	0	0	0	1.0688477	0.068847656	0.42944336	-0.29541016	0.053710938	0.080078125	0	44330	0	0	0
953	954	954	Category C	-0.19189453	0.10791016	1.0197754	0.13623047	-0.24267578	-0.41870117	0	0	7/11/2017	7	11	2017	10:49:30	38970	0.5	10	49	30	0	0.059326172	3.4788574	-0.41479492	0.10107422	0.97241211	4.8876953	0.22802734	0	0	0	0	0	0	0	0	0	1.0622559	0.062255859	0.27661133	0.22290039	0.006591797	0.047119141	0	44330	0	0	0
954	955	955	Category C	-0.7199707	0.14379883	0.97192383	0.21337891	-0.23144531	-0.39648438	0	0	7/11/2017	7	11	2017	10:49:30	38970	0.6	10	49	30	0	0.059326172	3.4788574	-0.42285156	0.10302734	0.97802734	4.0678711	0.29980469	0	0	0	0	0	0	0	0	0	1.0705566	0.070556641	0.34399414	-0.296875	0.040527344	-0.006103516	0	44330	0	0	0
955	956	956	Category C	-0.55175781	0.023925781	1.0559082	0.11230469	-0.23022461	-0.4296875	0	0	7/11/2017	7	11	2017	10:49:30	38970	0.7	10	49	30	0	0.059326172	3.4788574	-0.41601563	0.099121094	0.97558594	2.416748	0.17456055	0	0	0	0	0	0	0	0	0	1.0651855	0.065185547	0.29101563	-0.13549805	-0.075195313	0.080078125	0	44330	0	0	0
956	957	957	Category C	0.059814453	0.095947266	0.81591797	0.24047852	-0.21655273	-0.39331055	0	0	7/11/2017	7	11	2017	10:49:30	38970	0.8	10	49	30	0	0.059326172	3.4788574	-0.4140625	0.099121094	0.9777832	0.93115234	0.50073242	0	0	0	0	0	0	0	0	0	1.0666504	0.066650391	0.6394043	0.47387695	-0.003173828	-0.16186523	0	44330	0	0	0
957	958	958	Category C	-0.671875	0.023925781	1.1037598	0.22509766	-0.23339844	-0.3894043	0	0	7/11/2017	7	11	2017	10:49:30	38970	0.9	10	49	30	0	0.059326172	3.4788574	-0.40795898	0.099365234	0.9777832	0.29077148	0.30175781	0	0	0	0	0	0	0	0	0	1.064209	0.064208984	0.46484375	-0.26367188	-0.075439453	0.12573242	0	44330	0	0	0
958	959	959	Category C	-0.2277832	0.059814453	0.95996094	0.10253906	-0.20654297	-0.4387207	0	0	7/11/2017	7	11	2017	10:49:31	38971	0	10	49	31	0	0.059326172	3.4788574	-0.40600586	0.099609375	0.97875977	0.65551758	0.18359375	0	0	0	0	0	0	0	0	0	1.0644531	0.064453125	0.23706055	0.17822266	-0.039794922	-0.018798828	0	44330	0	0	0
959	960	960	Category C	-0.3359375	0.095947266	0.88793945	0.17773438	-0.21118164	-0.42333984	0	0	7/11/2017	7	11	2017	10:49:31	38971	0.1	10	49	31	0	0.059326172	3.4788574	-0.40014648	0.1003418	0.97924805	0.12133789	0.11181641	0	0	0	0	0	0	0	0	0	1.0627441	0.062744141	0.16015625	0.064208984	-0.004394531	-0.091308594	0	44330	0	0	0
960	961	961	Category C	-0.17993164	0.11987305	0.91186523	0.18847656	-0.20898438	-0.41381836	0	0	7/11/2017	7	11	2017	10:49:31	38971	0.2	10	49	31	0	0.059326172	3.4788574	-0.39648438	0.10083008	0.97851563	1.2805176	0.22729492	0	0	0	0	0	0	0	0	0	1.0605469	0.060546875	0.30224609	0.21655273	0.018798828	-0.066650391	0	44330	0	0	0
961	962	962	Category C	-0.55175781	0.10791016	1.0197754	0.18701172	-0.22338867	-0.40869141	0	0	7/11/2017	7	11	2017	10:49:31	38971	0.3	10	49	31	0	0.059326172	3.4788574	-0.39477539	0.10229492	0.98168945	1.4187012	0.16137695	0	0	0	0	0	0	0	0	0	1.0629883	0.062988281	0.20019531	-0.15673828	0.005371094	0.037841797	0	44330	0	0	0
962	963	963	Category C	-0.27587891	0.059814453	0.89990234	0.16064453	-0.20727539	-0.42602539	0	0	7/11/2017	7	11	2017	10:49:31	38971	0.4	10	49	31	0	0.059326172	3.4788574	-0.39160156	0.10253906	0.98242188	1.5412598	0.1484375	0	0	0	0	0	0	0	0	0	1.0625	0.0625	0.24121094	0.11572266	-0.042724609	-0.082519531	0	44330	0	0	0
963	964	964	Category C	-0.38378906	0.10791016	1.0078125	0.18725586	-0.20825195	-0.4206543	0	0	7/11/2017	7	11	2017	10:49:31	38971	0.5	10	49	31	0	0.059326172	3.4788574	-0.38745117	0.10424805	0.98364258	1.1669922	0.024414063	0	0	0	0	0	0	0	0	0	1.0622559	0.062255859	0.03125	0.003662109	0.003417969	0.023925781	0	44330	0	0	0
964	965	965	Category C	-0.39599609	0.10791016	0.94799805	0.18481445	-0.22949219	-0.40795898	0	0	7/11/2017	7	11	2017	10:49:31	38971	0.6	10	49	31	0	0.059326172	3.4788574	-0.3828125	0.10546875	0.98388672	1.8452148	0.038330078	0	0	0	0	0	0	0	0	0	1.0610352	0.061035156	0.051269531	-0.012939453	0.002197266	-0.035888672	0	44330	0	0	0
965	966	966	Category C	-0.43188477	0.10791016	1.1037598	0.17456055	-0.22070313	-0.41699219	0	0	7/11/2017	7	11	2017	10:49:31	38971	0.7	10	49	31	0	0.059326172	3.4788574	-0.38110352	0.10546875	0.98510742	1.5241699	0.12890625	0	0	0	0	0	0	0	0	0	1.0615234	0.061523438	0.17163086	-0.050537109	0.002197266	0.1184082	0	44330	0	0	0
966	967	967	Category C	-0.14379883	0.10791016	0.79199219	0.21557617	-0.20092773	-0.40649414	0	0	7/11/2017	7	11	2017	10:49:31	38971	0.8	10	49	31	0	0.059326172	3.4788574	-0.37182617	0.10595703	0.98461914	1.4746094	0.29858398	0	0	0	0	0	0	0	0	0	1.0578613	0.057861328	0.42260742	0.22802734	0.001708984	-0.19262695	0	44330	0	0	0
967	968	968	Category C	-0.59985352	0.071777344	1.0197754	0.24853516	-0.21533203	-0.39013672	0	0	7/11/2017	7	11	2017	10:49:31	38971	0.9	10	49	31	0	0.059326172	3.4788574	-0.37036133	0.10693359	0.984375	2.6713867	0.23461914	0	0	0	0	0	0	0	0	0	1.0571289	0.057128906	0.30004883	-0.22924805	-0.03515625	0.03515625	0	44330	0	0	0
968	969	969	Category C	-0.38378906	0.011962891	0.86376953	0.20849609	-0.19897461	-0.41455078	0	0	7/11/2017	7	11	2017	10:49:32	38972	0	10	49	32	0	0.059326172	3.4788574	-0.36254883	0.10742188	0.984375	3.0808105	0.15551758	0	0	0	0	0	0	0	0	0	1.0546875	0.0546875	0.23754883	-0.020996094	-0.095458984	-0.12060547	0	44330	0	0	0
969	970	970	Category C	-0.57592773	0.10791016	0.99584961	0.22509766	-0.20922852	-0.40039063	0	0	7/11/2017	7	11	2017	10:49:32	38972	0.1	10	49	32	0	0.059326172	3.4788574	-0.36157227	0.1081543	0.98681641	3.6225586	0.21435547	0	0	0	0	0	0	0	0	0	1.0563965	0.056396484	0.22338867	-0.21411133	-0.000244141	0.008789063	0	44330	0	0	0
970	971	971	Category C	-0.083984375	0.17993164	1.1037598	0.29101563	-0.20605469	-0.36645508	0	0	7/11/2017	7	11	2017	10:49:32	38972	0.2	10	49	32	0	0.059326172	3.4788574	-0.35375977	0.109375	0.98486328	3.1728516	0.30297852	0	0	0	0	0	0	0	0	0	1.0522461	0.052246094	0.45898438	0.26977539	0.0703125	0.11865234	0	44330	0	0	0
971	972	972	Category C	-0.7199707	0.14379883	1.1518555	0.25219727	-0.23828125	-0.3762207	0	0	7/11/2017	7	11	2017	10:49:32	38972	0.3	10	49	32	0	0.059326172	3.4788574	-0.35327148	0.10986328	0.98828125	2.3891602	0.40283203	0	0	0	0	0	0	0	0	0	1.0554199	0.055419922	0.5637207	-0.36645508	0.033691406	0.16333008	0	44330	0	0	0
972	973	973	Category C	-0.26391602	0.19189453	0.92382813	0.17260742	-0.23388672	-0.4140625	0	0	7/11/2017	7	11	2017	10:49:32	38972	0.4	10	49	32	0	0.059326172	3.4788574	-0.34228516	0.11108398	0.98486328	1.6174316	0.12792969	0	0	0	0	0	0	0	0	0	1.048584	0.048583984	0.22021484	0.078369141	0.080566406	-0.061035156	0	44330	0	0	0
973	974	974	Category C	-0.38378906	0.035888672	0.94799805	0.21533203	-0.23535156	-0.39160156	0	0	7/11/2017	7	11	2017	10:49:32	38972	0.5	10	49	32	0	0.059326172	3.4788574	-0.33935547	0.11328125	0.98583984	0.20458984	0.096923828	0	0	0	0	0	0	0	0	0	1.0488281	0.048828125	0.15966797	-0.044189453	-0.077392578	-0.037841797	0	44330	0	0	0
974	975	975	Category C	-0.51586914	0.15576172	1.1159668	0.21923828	-0.24047852	-0.38745117	0	0	7/11/2017	7	11	2017	10:49:32	38972	0.6	10	49	32	0	0.059326172	3.4788574	-0.33325195	0.11401367	0.98754883	0.89160156	0.22680664	0	0	0	0	0	0	0	0	0	1.048584	0.048583984	0.35229492	-0.18237305	0.041503906	0.12817383	0	44330	0	0	0
975	976	976	Category C	-0.38378906	0.17993164	1.1398926	0.17016602	-0.23632813	-0.40917969	0	0	7/11/2017	7	11	2017	10:49:32	38972	0.7	10	49	32	0	0.059326172	3.4788574	-0.33056641	0.11425781	0.99047852	2.1789551	0.17138672	0	0	0	0	0	0	0	0	0	1.0505371	0.050537109	0.26782227	-0.052978516	0.065429688	0.14916992	0	44330	0	0	0
976	977	977	Category C	-0.46777344	0.10791016	0.86376953	0.18164063	-0.25561523	-0.39599609	0	0	7/11/2017	7	11	2017	10:49:32	38972	0.8	10	49	32	0	0.059326172	3.4788574	-0.3215332	0.11621094	0.98999023	2.8024902	0.19311523	0	0	0	0	0	0	0	0	0	1.0473633	0.047363281	0.28076172	-0.14599609	-0.008300781	-0.1262207	0	44330	0	0	0
977	978	978	Category C	-0.023925781	0.17993164	0.83984375	0.18212891	-0.24902344	-0.40112305	0	0	7/11/2017	7	11	2017	10:49:32	38972	0.9	10	49	32	0	0.059326172	3.4788574	-0.32055664	0.11621094	0.9921875	3.2648926	0.33959961	0	0	0	0	0	0	0	0	0	1.0490723	0.049072266	0.51269531	0.29663086	0.063476563	-0.15234375	0	44330	0	0	0
978	979	979	Category C	-1.0078125	0.023925781	0.92382813	0.15185547	-0.2722168	-0.39404297	0	0	7/11/2017	7	11	2017	10:49:33	38973	0	10	49	33	0	0.059326172	3.4788574	-0.30957031	0.11743164	0.98876953	3.5910645	0.70727539	0	0	0	0	0	0	0	0	0	1.0427246	0.042724609	0.85668945	-0.69799805	-0.093505859	-0.064941406	0	44330	0	0	0
979	980	980	Category C	0.023925781	0.2878418	0.70776367	0.22460938	-0.22192383	-0.39135742	0	0	7/11/2017	7	11	2017	10:49:33	38973	0.1	10	49	33	0	0.059326172	3.4788574	-0.30615234	0.11987305	0.99169922	2.3239746	0.46679688	0	0	0	0	0	0	0	0	0	1.0449219	0.044921875	0.78198242	0.33007813	0.16772461	-0.28393555	0	44330	0	0	0
980	981	981	Category C	-0.69580078	0.2277832	1.5358887	0.35644531	-0.20288086	-0.31591797	0	0	7/11/2017	7	11	2017	10:49:33	38973	0.2	10	49	33	0	0.059326172	3.4788574	-0.30029297	0.11914063	0.98852539	0.84130859	0.68359375	0	0	0	0	0	0	0	0	0	1.0400391	0.040039063	1.0510254	-0.39526367	0.10839844	0.54711914	0	44330	0	0	0
981	982	982	Category C	-0.47998047	0.035888672	0.85180664	0.30908203	-0.22998047	-0.34008789	0	0	7/11/2017	7	11	2017	10:49:33	38973	0.3	10	49	33	0	0.059326172	3.4788574	-0.29589844	0.12036133	0.99023438	2.3098145	0.24511719	0	0	0	0	0	0	0	0	0	1.0407715	0.040771484	0.40698242	-0.18383789	-0.084472656	-0.13842773	0	44330	0	0	0
982	983	983	Category C	-0.77978516	0.011962891	0.98388672	0.31323242	-0.35449219	-0.2265625	0	0	7/11/2017	7	11	2017	10:49:33	38973	0.4	10	49	33	0	0.059326172	3.4788574	-0.29638672	0.12207031	0.99414063	4.6118164	0.49584961	0	0	0	0	0	0	0	0	0	1.0444336	0.044433594	0.60375977	-0.4831543	-0.11010742	-0.010253906	0	44330	0	0	0
983	984	984	Category C	-0.37182617	-0.047851563	0.87597656	0.28417969	-0.15942383	-0.39233398	0	0	7/11/2017	7	11	2017	10:49:33	38973	0.5	10	49	33	0	0.059326172	3.4788574	-0.28491211	0.12207031	0.9909668	6.7753906	0.22290039	0	0	0	0	0	0	0	0	0	1.0383301	0.038330078	0.37182617	-0.086669922	-0.16992188	-0.11499023	0	44330	0	0	0
984	985	985	Category C	-0.50390625	0.095947266	0.98388672	0.32885742	-0.18823242	-0.3515625	0	0	7/11/2017	7	11	2017	10:49:33	38973	0.6	10	49	33	0	0.059326172	3.4788574	-0.28295898	0.12207031	0.99414063	8.1914063	0.22241211	0	0	0	0	0	0	0	0	0	1.0410156	0.041015625	0.25756836	-0.22070313	-0.026123047	-0.010253906	0	44330	0	0	0
985	986	986	Category C	-0.16796875	0.10791016	0.70776367	0.30297852	-0.19335938	-0.37011719	0	0	7/11/2017	7	11	2017	10:49:33	38973	0.7	10	49	33	0	0.059326172	3.4788574	-0.28076172	0.12402344	0.99609375	9.2253418	0.31005859	0	0	0	0	0	0	0	0	0	1.0422363	0.042236328	0.41748047	0.11279297	-0.016113281	-0.28833008	0	44330	0	0	0
986	987	987	Category C	-0.34790039	0.083984375	1.355957	0.3527832	-0.17553711	-0.33496094	0	0	7/11/2017	7	11	2017	10:49:33	38973	0.8	10	49	33	0	0.059326172	3.4788574	-0.27197266	0.12329102	0.99487305	8.5400391	0.37060547	0	0	0	0	0	0	0	0	0	1.0388184	0.038818359	0.47583008	-0.075683594	-0.039306641	0.36083984	0	44330	0	0	0
987	988	988	Category C	-0.50390625	0.2277832	1.0439453	0.2355957	-0.18115234	-0.41821289	0	0	7/11/2017	7	11	2017	10:49:33	38973	0.9	10	49	33	0	0.059326172	3.4788574	-0.27050781	0.12329102	0.99731445	7.6899414	0.25976563	0	0	0	0	0	0	0	0	0	1.0407715	0.040771484	0.3840332	-0.2331543	0.10424805	0.046386719	0	44330	0	0	0
988	989	989	Category C	-0.26391602	0.11987305	0.6237793	0.3137207	-0.2109375	-0.35302734	0	0	7/11/2017	7	11	2017	10:49:34	38974	0	10	49	34	0	0.059326172	3.4788574	-0.26782227	0.12695313	0.99438477	8.4650879	0.37060547	0	0	0	0	0	0	0	0	0	1.0375977	0.037597656	0.38183594	0.00390625	-0.007080078	-0.37060547	0	44330	0	0	0
989	990	990	Category C	-0.16796875	-0.095947266	1.355957	0.34375	-0.23901367	-0.30541992	0	0	7/11/2017	7	11	2017	10:49:34	38974	0.1	10	49	34	0	0.059326172	3.4788574	-0.26293945	0.12670898	0.99438477	7.7614746	0.43505859	0	0	0	0	0	0	0	0	0	1.036377	0.036376953	0.67919922	0.094970703	-0.22265625	0.36132813	0	44330	0	0	0
990	991	991	Category C	-0.86376953	0.19189453	1.1638184	0.27490234	-0.18481445	-0.38354492	0	0	7/11/2017	7	11	2017	10:49:34	38974	0.2	10	49	34	0	0.059326172	3.4788574	-0.26098633	0.12817383	0.99194336	5.4416504	0.62988281	0	0	0	0	0	0	0	0	0	1.0336914	0.033691406	0.83813477	-0.60253906	0.063476563	0.17163086	0	44330	0	0	0
991	992	992	Category C	-0.38378906	0.011962891	0.88793945	0.29345703	-0.22021484	-0.359375	0	0	7/11/2017	7	11	2017	10:49:34	38974	0.3	10	49	34	0	0.058837891	3.4804688	-0.25537109	0.12792969	0.99365234	1.9980469	0.20263672	0	0	0	0	0	0	0	0	0	1.0339355	0.033935547	0.35009766	-0.12817383	-0.1159668	-0.10571289	0	44330	0	0	0
992	993	993	Category C	-0.011962891	0.13183594	0.82788086	0.3671875	-0.26269531	-0.27001953	0	0	7/11/2017	7	11	2017	10:49:34	38974	0.4	10	49	34	0	0.058837891	3.4804688	-0.25634766	0.12792969	0.99658203	0.41650391	0.29711914	0	0	0	0	0	0	0	0	0	1.0371094	0.037109375	0.41699219	0.24438477	0.003662109	-0.16870117	0	44330	0	0	0
993	994	994	Category C	-0.7199707	0.21582031	1.1398926	0.28564453	-0.14550781	-0.40039063	0	0	7/11/2017	7	11	2017	10:49:34	38974	0.5	10	49	34	0	0.058837891	3.4804688	-0.24804688	0.12817383	0.99609375	2.7219238	0.50073242	0	0	0	0	0	0	0	0	0	1.034668	0.034667969	0.70288086	-0.47167969	0.087402344	0.14355469	0	44330	0	0	0
994	995	995	Category C	-0.29980469	-0.11987305	0.83984375	0.2668457	-0.15209961	-0.40478516	0	0	7/11/2017	7	11	2017	10:49:34	38974	0.6	10	49	34	0	0.058837891	3.4804688	-0.24633789	0.12890625	0.99584961	8.8476563	0.29858398	0	0	0	0	0	0	0	0	0	1.0339355	0.033935547	0.45825195	-0.053222656	-0.2487793	-0.15600586	0	44330	0	0	0
995	996	996	Category L	-0.059814453	0.17993164	1.0197754	0.051757813	-0.25415039	-0.42724609	0	0	7/11/2017	7	11	2017	10:59:34	39574	0.6	10	59	34	0	0.059570313	3.3950684	-0.23852539	0.12890625	0.99633789	14.235596	0.18725586	0	0	0	0	0	0	0	0	0	1.0324707	0.032470703	0.25268555	0.17871094	0.05078125	0.023193359	0	44330	0	0	0
996	997	997	Category L	-0.083984375	0.19189453	1.0197754	0.056396484	-0.25097656	-0.42724609	0	0	7/11/2017	7	11	2017	10:59:34	39574	0.7	10	59	34	0	0.059570313	3.3950684	-0.23266602	0.13037109	0.99609375	18.577393	0.16235352	0	0	0	0	0	0	0	0	0	1.03125	0.03125	0.23364258	0.14868164	0.061279297	0.0234375	0	44330	0	0	0
997	998	998	Category L	-0.095947266	0.19189453	0.99584961	0.053710938	-0.25268555	-0.42626953	0	0	7/11/2017	7	11	2017	10:59:34	39574	0.8	10	59	34	0	0.059570313	3.3950684	-0.234375	0.13134766	0.9987793	23.812744	0.15112305	0	0	0	0	0	0	0	0	0	1.0344238	0.034423828	0.20214844	0.13842773	0.060302734	-0.002929688	0	44330	0	0	0
998	999	999	Category L	-0.083984375	0.16796875	1.0078125	0.052734375	-0.24902344	-0.42724609	0	0	7/11/2017	7	11	2017	10:59:34	39574	0.9	10	59	34	0	0.059570313	3.3950684	-0.22680664	0.13305664	0.99804688	30.247314	0.1472168	0	0	0	0	0	0	0	0	0	1.0322266	0.032226563	0.18701172	0.14282227	0.034667969	0.009521484	0	44330	0	0	0
999	1000	1000	Category L	-0.095947266	0.17993164	1.0078125	0.047119141	-0.24414063	-0.42797852	0	0	7/11/2017	7	11	2017	10:59:35	39575	0	10	59	35	0	0.059570313	3.3950684	-0.22460938	0.13427734	0.99926758	35.072998	0.13671875	0	0	0	0	0	0	0	0	0	1.032959	0.032958984	0.18261719	0.12866211	0.045410156	0.008300781	0	44330	0	0	0
1000	1001	1001	Category L	-0.11987305	0.14379883	1.0197754	0.043457031	-0.2421875	-0.43212891	0	0	7/11/2017	7	11	2017	10:59:35	39575	0.1	10	59	35	0	0.059570313	3.3950684	-0.22094727	0.13525391	1.0009766	37.685303	0.10327148	0	0	0	0	0	0	0	0	0	1.0339355	0.033935547	0.12817383	0.10107422	0.008300781	0.018554688	0	44330	0	0	0
1001	1002	1002	Category L	-0.059814453	0.14379883	1.0319824	0.034179688	-0.23217773	-0.43212891	0	0	7/11/2017	7	11	2017	10:59:35	39575	0.2	10	59	35	0	0.059570313	3.3950684	-0.21972656	0.13598633	1.0024414	39.116211	0.1628418	0	0	0	0	0	0	0	0	0	1.0351563	0.03515625	0.19726563	0.15991211	0.007568359	0.029296875	0	44330	0	0	0
1002	1003	1003	Category L	-0.023925781	0.17993164	1.0078125	0.037841797	-0.23803711	-0.43310547	0	0	7/11/2017	7	11	2017	10:59:35	39575	0.3	10	59	35	0	0.059570313	3.3950684	-0.21362305	0.13647461	1.0019531	40.024658	0.19458008	0	0	0	0	0	0	0	0	0	1.0336914	0.033691406	0.23852539	0.18969727	0.043212891	0.005615234	0	44330	0	0	0
1003	1004	1004	Category L	-0.10791016	0.14379883	0.98388672	0.037353516	-0.24047852	-0.43237305	0	0	7/11/2017	7	11	2017	10:59:35	39575	0.4	10	59	35	0	0.059570313	3.3950684	-0.21069336	0.13793945	1.0039063	38.669434	0.10498047	0	0	0	0	0	0	0	0	0	1.0351563	0.03515625	0.12866211	0.1027832	0.005615234	-0.020019531	0	44330	0	0	0
1004	1005	1005	Category L	-0.083984375	0.15576172	1.0078125	0.034423828	-0.23364258	-0.43017578	0	0	7/11/2017	7	11	2017	10:59:35	39575	0.5	10	59	35	0	0.059570313	3.3950684	-0.20703125	0.13891602	1.0039063	34.94873	0.12402344	0	0	0	0	0	0	0	0	0	1.0344238	0.034423828	0.14355469	0.12304688	0.016601563	0.003662109	0	44330	0	0	0
1005	1006	1006	Category L	-0.083984375	0.17993164	0.99584961	0.037841797	-0.23852539	-0.43139648	0	0	7/11/2017	7	11	2017	10:59:35	39575	0.6	10	59	35	0	0.059570313	3.3950684	-0.20263672	0.13964844	1.0046387	30.710205	0.12548828	0	0	0	0	0	0	0	0	0	1.0344238	0.034423828	0.16772461	0.11865234	0.040039063	-0.008789063	0	44330	0	0	0
1006	1007	1007	Category L	-0.083984375	0.16796875	0.99584961	0.036376953	-0.24389648	-0.43017578	0	0	7/11/2017	7	11	2017	10:59:35	39575	0.7	10	59	35	0	0.059570313	3.3950684	-0.19775391	0.140625	1.0039063	25.75	0.1171875	0	0	0	0	0	0	0	0	0	1.032959	0.032958984	0.14916992	0.11376953	0.027099609	-0.008056641	0	44330	0	0	0
1007	1008	1008	Category L	-0.083984375	0.15576172	1.0319824	0.037353516	-0.24365234	-0.43139648	0	0	7/11/2017	7	11	2017	10:59:35	39575	0.8	10	59	35	0	0.059570313	3.3950684	-0.1965332	0.14111328	1.0065918	20.69458	0.11621094	0	0	0	0	0	0	0	0	0	1.0354004	0.035400391	0.15234375	0.11254883	0.014404297	0.025146484	0	44330	0	0	0
1008	1009	1009	Category L	-0.059814453	0.15576172	1.0319824	0.032470703	-0.23706055	-0.43408203	0	0	7/11/2017	7	11	2017	10:59:35	39575	0.9	10	59	35	0	0.059570313	3.3950684	-0.18994141	0.14233398	1.0065918	14.628662	0.13330078	0	0	0	0	0	0	0	0	0	1.0341797	0.034179688	0.16894531	0.13012695	0.013183594	0.025146484	0	44330	0	0	0
1009	1010	1010	Category L	-0.071777344	0.13183594	0.99584961	0.03515625	-0.23608398	-0.43310547	0	0	7/11/2017	7	11	2017	10:59:36	39576	0	10	59	36	0	0.059570313	3.3950684	-0.18603516	0.14453125	1.0083008	9.6643066	0.11572266	0	0	0	0	0	0	0	0	0	1.0356445	0.035644531	0.13964844	0.11425781	-0.012695313	-0.012451172	0	44330	0	0	0
1010	1011	1011	Category L	-0.083984375	0.14379883	1.0078125	0.034667969	-0.23925781	-0.43432617	0	0	7/11/2017	7	11	2017	10:59:36	39576	0.111	10	59	36	0	0.059082031	3.5126953	-0.18017578	0.14550781	1.0085449	6.4899902	0.096191406	0	0	0	0	0	0	0	0	0	1.0349121	0.034912109	0.098876953	0.096191406	-0.001708984	-0.000732422	0	44330	0	0	0
1011	1012	1012	Category L	-0.071777344	0.16796875	1.0078125	0.032226563	-0.23339844	-0.43041992	0	0	7/11/2017	7	11	2017	10:59:36	39576	0.222	10	59	36	0	0.059082031	3.5126953	-0.1796875	0.14526367	1.0078125	4.3269043	0.11035156	0	0	0	0	0	0	0	0	0	1.0339355	0.033935547	0.13061523	0.10791016	0.022460938	0	0	44330	0	0	0
1012	1013	1013	Category L	-0.071777344	0.15576172	1.0078125	0.032470703	-0.23950195	-0.43115234	0	0	7/11/2017	7	11	2017	10:59:36	39576	0.333	10	59	36	0	0.059082031	3.5126953	-0.171875	0.14550781	1.0061035	3.234375	0.10058594	0	0	0	0	0	0	0	0	0	1.0310059	0.031005859	0.11181641	0.10009766	0.010009766	0.001464844	0	44330	0	0	0
1013	1014	1014	Category L	-0.035888672	0.13183594	1.0319824	0.031494141	-0.23168945	-0.43017578	0	0	7/11/2017	7	11	2017	10:59:36	39576	0.444	10	59	36	0	0.059082031	3.5126953	-0.16918945	0.14526367	1.0070801	2.5935059	0.13623047	0	0	0	0	0	0	0	0	0	1.0314941	0.031494141	0.171875	0.13330078	-0.013427734	0.024658203	0	44330	0	0	0
1014	1015	1015	Category L	-0.059814453	0.16796875	0.99584961	0.029785156	-0.23852539	-0.43310547	0	0	7/11/2017	7	11	2017	10:59:36	39576	0.555	10	59	36	0	0.059082031	3.5126953	-0.16577148	0.14697266	1.0073242	2.3605957	0.10864258	0	0	0	0	0	0	0	0	0	1.0314941	0.031494141	0.13842773	0.10595703	0.020751953	-0.011474609	0	44330	0	0	0
1015	1016	1016	Category L	-0.035888672	0.11987305	0.99584961	0.032470703	-0.23852539	-0.43334961	0	0	7/11/2017	7	11	2017	10:59:36	39576	0.666	10	59	36	0	0.059082031	3.5126953	-0.16015625	0.14697266	1.0056152	1.8969727	0.12744141	0	0	0	0	0	0	0	0	0	1.0288086	0.028808594	0.16137695	0.12426758	-0.027099609	-0.009765625	0	44330	0	0	0
1016	1017	1017	Category L	-0.083984375	0.13183594	0.99584961	0.034423828	-0.23779297	-0.4362793	0	0	7/11/2017	7	11	2017	10:59:36	39576	0.777	10	59	36	0	0.059082031	3.5126953	-0.15600586	0.14672852	1.0036621	1.7214355	0.073974609	0	0	0	0	0	0	0	0	0	1.026123	0.026123047	0.094726563	0.072021484	-0.014892578	-0.0078125	0	44330	0	0	0
1017	1018	1018	Category L	-0.095947266	0.14379883	1.0078125	0.031738281	-0.24023438	-0.4362793	0	0	7/11/2017	7	11	2017	10:59:36	39576	0.888	10	59	36	0	0.059082031	3.5126953	-0.15063477	0.14794922	1.005127	0.87524414	0.0546875	0	0	0	0	0	0	0	0	0	1.0270996	0.027099609	0.061279297	0.0546875	-0.004150391	0.002441406	0	44330	0	0	0
1018	1019	1019	Category L	-0.11987305	0.16796875	1.0559082	0.028320313	-0.24365234	-0.43237305	0	0	7/11/2017	7	11	2017	10:59:37	39577	0	10	59	37	0	0.059082031	3.5126953	-0.15087891	0.14819336	1.0070801	0.005371094	0.060791016	0	0	0	0	0	0	0	0	0	1.0290527	0.029052734	0.099121094	0.031005859	0.01953125	0.048583984	0	44330	0	0	0
1019	1020	1020	Category L	-0.11987305	0.15576172	1.0319824	0.031005859	-0.24023438	-0.43334961	0	0	7/11/2017	7	11	2017	10:59:37	39577	0.1	10	59	37	0	0.059082031	3.5126953	-0.1394043	0.15014648	1.0080566	0.54125977	0.03125	0	0	0	0	0	0	0	0	0	1.0288086	0.028808594	0.048828125	0.01953125	0.005371094	0.023681641	0	44330	0	0	0
1020	1021	1021	Category L	-0.071777344	0.16796875	1.0078125	0.029052734	-0.24243164	-0.43334961	0	0	7/11/2017	7	11	2017	10:59:37	39577	0.2	10	59	37	0	0.059082031	3.5126953	-0.14038086	0.14868164	1.0117188	0.85766602	0.071533203	0	0	0	0	0	0	0	0	0	1.0322266	0.032226563	0.092041016	0.068603516	0.019042969	-0.00390625	0	44330	0	0	0
1021	1022	1022	Category L	-0.095947266	0.15576172	1.0319824	0.035400391	-0.24707031	-0.43237305	0	0	7/11/2017	7	11	2017	10:59:37	39577	0.3	10	59	37	0	0.059082031	3.5126953	-0.13232422	0.14819336	1.005127	0.7734375	0.045654297	0	0	0	0	0	0	0	0	0	1.0246582	0.024658203	0.070556641	0.036376953	0.007324219	0.026611328	0	44330	0	0	0
1022	1023	1023	Category L	-0.059814453	0.16796875	0.99584961	0.030761719	-0.23876953	-0.43017578	0	0	7/11/2017	7	11	2017	10:59:37	39577	0.4	10	59	37	0	0.059082031	3.5126953	-0.12695313	0.15014648	1.0073242	0.56640625	0.0703125	0	0	0	0	0	0	0	0	0	1.0263672	0.026367188	0.096435547	0.067138672	0.017578125	-0.011474609	0	44330	0	0	0
1023	1024	1024	Category L	-0.059814453	0.17993164	1.0078125	0.025634766	-0.24316406	-0.43139648	0	0	7/11/2017	7	11	2017	10:59:37	39577	0.5	10	59	37	0	0.059082031	3.5126953	-0.11743164	0.15209961	1.0078125	0.065429688	0.063964844	0	0	0	0	0	0	0	0	0	1.026123	0.026123047	0.085449219	0.057617188	0.027587891	0	0	44330	0	0	0
1024	1025	1025	Category L	-0.071777344	0.15576172	1.0078125	0.031494141	-0.23852539	-0.43139648	0	0	7/11/2017	7	11	2017	10:59:37	39577	0.6	10	59	37	0	0.059082031	3.5126953	-0.11352539	0.1550293	1.0095215	0.090332031	0.041992188	0	0	0	0	0	0	0	0	0	1.0275879	0.027587891	0.044189453	0.041748047	0.000488281	-0.001708984	0	44330	0	0	0
1025	1026	1026	Category L	-0.035888672	0.15576172	1.0078125	0.02734375	-0.23999023	-0.43725586	0	0	7/11/2017	7	11	2017	10:59:37	39577	0.7	10	59	37	0	0.059082031	3.5126953	-0.1081543	0.15600586	1.0097656	0.15893555	0.072265625	0	0	0	0	0	0	0	0	0	1.0273438	0.02734375	0.074707031	0.072265625	-0.000244141	-0.001953125	0	44330	0	0	0
1026	1027	1027	Category L	-0.083984375	0.15576172	1.0319824	0.031005859	-0.24267578	-0.43237305	0	0	7/11/2017	7	11	2017	10:59:37	39577	0.8	10	59	37	0	0.059082031	3.5126953	-0.10742188	0.15722656	1.0131836	0.3034668	0.029785156	0	0	0	0	0	0	0	0	0	1.0310059	0.031005859	0.043457031	0.0234375	-0.001464844	0.018554688	0	44330	0	0	0
1027	1028	1028	Category L	-0.095947266	0.17993164	1.0197754	0.033691406	-0.24267578	-0.43408203	0	0	7/11/2017	7	11	2017	10:59:37	39577	0.9	10	59	37	0	0.059082031	3.5126953	-0.10375977	0.15844727	1.0087891	0.64257813	0.025146484	0	0	0	0	0	0	0	0	0	1.0263672	0.026367188	0.040039063	0.0078125	0.021240234	0.010742188	0	44330	0	0	0
1028	1029	1029	Category L	-0.095947266	0.16796875	0.98388672	0.034423828	-0.23852539	-0.43212891	0	0	7/11/2017	7	11	2017	10:59:38	39578	0	10	59	38	0	0.059082031	3.5126953	-0.098632813	0.15795898	1.0083008	1.1618652	0.026367188	0	0	0	0	0	0	0	0	0	1.0253906	0.025390625	0.036865234	0.002685547	0.009765625	-0.024414063	0	44330	0	0	0
1029	1030	1030	Category L	-0.071777344	0.15576172	0.99584961	0.028808594	-0.23608398	-0.43310547	0	0	7/11/2017	7	11	2017	10:59:38	39578	0.09	10	59	38	0	0.059082031	3.5126953	-0.096435547	0.15844727	1.0131836	1.3925781	0.030273438	0	0	0	0	0	0	0	0	0	1.0300293	0.030029297	0.044921875	0.024658203	-0.002685547	-0.017333984	0	44330	0	0	0
1030	1031	1031	Category L	-0.059814453	0.16796875	0.99584961	0.032958984	-0.24682617	-0.42895508	0	0	7/11/2017	7	11	2017	10:59:38	39578	0.181	10	59	38	0	0.059082031	3.5126953	-0.095214844	0.16210938	1.0090332	1.5239258	0.038085938	0	0	0	0	0	0	0	0	0	1.0263672	0.026367188	0.054443359	0.035400391	0.005615234	-0.013183594	0	44330	0	0	0
1031	1032	1032	Category L	-0.071777344	0.17993164	1.0319824	0.034667969	-0.24267578	-0.42895508	0	0	7/11/2017	7	11	2017	10:59:38	39578	0.272	10	59	38	0	0.059082031	3.5126953	-0.085449219	0.16186523	1.0068359	1.4594727	0.033691406	0	0	0	0	0	0	0	0	0	1.0234375	0.0234375	0.056884766	0.013671875	0.017822266	0.024902344	0	44330	0	0	0
1032	1033	1033	Category L	-0.047851563	0.16796875	1.0197754	0.032714844	-0.23999023	-0.43115234	0	0	7/11/2017	7	11	2017	10:59:38	39578	0.363	10	59	38	0	0.059082031	3.5126953	-0.081542969	0.16381836	1.0083008	1.1594238	0.035888672	0	0	0	0	0	0	0	0	0	1.0249023	0.024902344	0.049316406	0.033691406	0.00390625	0.011230469	0	44330	0	0	0
1033	1034	1034	Category L	-0.059814453	0.16796875	0.99584961	0.026123047	-0.23657227	-0.43017578	0	0	7/11/2017	7	11	2017	10:59:38	39578	0.454	10	59	38	0	0.059082031	3.5126953	-0.082519531	0.1640625	1.010498	0.3269043	0.02734375	0	0	0	0	0	0	0	0	0	1.0270996	0.027099609	0.041259766	0.022705078	0.003662109	-0.014648438	0	44330	0	0	0
1034	1035	1035	Category L	-0.083984375	0.14379883	1.0078125	0.031005859	-0.24121094	-0.43310547	0	0	7/11/2017	7	11	2017	10:59:38	39578	0.545	10	59	38	0	0.059082031	3.5126953	-0.07421875	0.16381836	1.0092773	0.36474609	0.022216797	0	0	0	0	0	0	0	0	0	1.0253906	0.025390625	0.03125	-0.009521484	-0.020019531	-0.001464844	0	44330	0	0	0
1035	1036	1036	Category L	-0.083984375	0.14379883	1.0319824	0.032470703	-0.23950195	-0.4362793	0	0	7/11/2017	7	11	2017	10:59:38	39578	0.636	10	59	38	0	0.059082031	3.5126953	-0.071044922	0.16748047	1.0117188	0.34545898	0.033691406	0	0	0	0	0	0	0	0	0	1.027832	0.027832031	0.056640625	-0.012695313	-0.023681641	0.020019531	0	44330	0	0	0
1036	1037	1037	Category L	-0.083984375	0.16796875	1.0439453	0.026611328	-0.2434082	-0.43334961	0	0	7/11/2017	7	11	2017	10:59:38	39578	0.727	10	59	38	0	0.059082031	3.5126953	-0.071289063	0.16772461	1.0117188	0.097900391	0.034423828	0	0	0	0	0	0	0	0	0	1.027832	0.027832031	0.044921875	-0.012451172	0	0.031982422	0	44330	0	0	0
1037	1038	1038	Category L	-0.059814453	0.16796875	1.0439453	0.030029297	-0.24169922	-0.43115234	0	0	7/11/2017	7	11	2017	10:59:38	39578	0.818	10	59	38	0	0.059082031	3.5126953	-0.071777344	0.16772461	1.0112305	0.26538086	0.034667969	0	0	0	0	0	0	0	0	0	1.0275879	0.027587891	0.044921875	0.011962891	0	0.032470703	0	44330	0	0	0
1038	1039	1039	Category L	-0.059814453	0.15576172	1.0439453	0.035644531	-0.24780273	-0.43237305	0	0	7/11/2017	7	11	2017	10:59:38	39578	0.909	10	59	38	0	0.059082031	3.5126953	-0.071533203	0.16748047	1.0114746	0.40869141	0.036376953	0	0	0	0	0	0	0	0	0	1.027832	0.027832031	0.055908203	0.01171875	-0.01171875	0.032226563	0	44330	0	0	0
1039	1040	1040	Category L	-0.047851563	0.16796875	1.0319824	0.029785156	-0.23681641	-0.43017578	0	0	7/11/2017	7	11	2017	10:59:39	39579	0	10	59	39	0	0.059082031	3.5126953	-0.071289063	0.16772461	1.012207	0.80200195	0.030517578	0	0	0	0	0	0	0	0	0	1.0285645	0.028564453	0.043212891	0.0234375	0	0.01953125	0	44330	0	0	0
1040	1041	1041	Category L	-0.083984375	0.17993164	1.0197754	0.033447266	-0.23583984	-0.43408203	0	0	7/11/2017	7	11	2017	10:59:39	39579	0.111	10	59	39	0	0.059082031	3.5126953	-0.070800781	0.16772461	1.012207	1.2089844	0.019287109	0	0	0	0	0	0	0	0	0	1.0285645	0.028564453	0.032470703	-0.012939453	0.011962891	0.007324219	0	44330	0	0	0
1041	1042	1042	Category L	-0.047851563	0.14379883	0.99584961	0.034423828	-0.2421875	-0.42822266	0	0	7/11/2017	7	11	2017	10:59:39	39579	0.222	10	59	39	0	0.059082031	3.5126953	-0.070068359	0.16870117	1.0124512	0.75512695	0.037353516	0	0	0	0	0	0	0	0	0	1.0288086	0.028808594	0.063964844	0.022216797	-0.024902344	-0.016601563	0	44330	0	0	0
1042	1043	1043	Category L	-0.047851563	0.17993164	1.0559082	0.031494141	-0.23339844	-0.43041992	0	0	7/11/2017	7	11	2017	10:59:39	39579	0.333	10	59	39	0	0.059082031	3.5126953	-0.0703125	0.16943359	1.0124512	0.34399414	0.050048828	0	0	0	0	0	0	0	0	0	1.0288086	0.028808594	0.076416016	0.022460938	0.010253906	0.043212891	0	44330	0	0	0
1043	1044	1044	Category L	-0.083984375	0.17993164	0.99584961	0.032470703	-0.23852539	-0.43334961	0	0	7/11/2017	7	11	2017	10:59:39	39579	0.444	10	59	39	0	0.059082031	3.5126953	-0.071533203	0.16967773	1.012207	0.41015625	0.022949219	0	0	0	0	0	0	0	0	0	1.0288086	0.028808594	0.038818359	-0.012207031	0.010009766	-0.016357422	0	44330	0	0	0
1044	1045	1045	Category L	-0.047851563	0.17993164	1.0197754	0.029785156	-0.23583984	-0.43212891	0	0	7/11/2017	7	11	2017	10:59:39	39579	0.555	10	59	39	0	0.059082031	3.5126953	-0.070800781	0.16870117	1.0129395	0.796875	0.026367188	0	0	0	0	0	0	0	0	0	1.0292969	0.029296875	0.040771484	0.022949219	0.010986328	0.006591797	0	44330	0	0	0
1045	1046	1046	Category L	-0.047851563	0.17993164	1.0439453	0.034179688	-0.23217773	-0.42993164	0	0	7/11/2017	7	11	2017	10:59:39	39579	0.666	10	59	39	0	0.059082031	3.5126953	-0.071044922	0.16870117	1.0131836	0.86401367	0.040039063	0	0	0	0	0	0	0	0	0	1.0297852	0.029785156	0.064941406	0.023193359	0.010986328	0.030517578	0	44330	0	0	0
1046	1047	1047	Category L	-0.047851563	0.14379883	1.0078125	0.033447266	-0.23852539	-0.43017578	0	0	7/11/2017	7	11	2017	10:59:39	39579	0.777	10	59	39	0	0.059082031	3.5126953	-0.070800781	0.16870117	1.0131836	0.54467773	0.034423828	0	0	0	0	0	0	0	0	0	1.0297852	0.029785156	0.053710938	0.022949219	-0.024902344	-0.005371094	0	44330	0	0	0
1047	1048	1048	Category L	-0.071777344	0.16796875	1.0078125	0.036132813	-0.23901367	-0.43310547	0	0	7/11/2017	7	11	2017	10:59:39	39579	0.888	10	59	39	0	0.059082031	3.5126953	-0.070556641	0.16918945	1.0129395	0.34594727	0.005371094	0	0	0	0	0	0	0	0	0	1.029541	0.029541016	0.0078125	-0.000976563	-0.001220703	-0.005126953	0	44330	0	0	0
1048	1049	1049	Category L	-0.071777344	0.19189453	1.0078125	0.030029297	-0.23950195	-0.43530273	0	0	7/11/2017	7	11	2017	10:59:40	39580	0	10	59	40	0	0.059570313	3.50625	-0.070068359	0.16992188	1.012207	0.048339844	0.022216797	0	0	0	0	0	0	0	0	0	1.0288086	0.028808594	0.028076172	-0.001708984	0.021728516	-0.004394531	0	44330	0	0	0
1049	1050	1050	Category L	-0.095947266	0.19189453	1.0197754	0.036376953	-0.24365234	-0.43212891	0	0	7/11/2017	7	11	2017	10:59:40	39580	0.1	10	59	40	0	0.059570313	3.50625	-0.069580078	0.17041016	1.0117188	0.58422852	0.034667969	0	0	0	0	0	0	0	0	0	1.0283203	0.028320313	0.055419922	-0.026123047	0.021240234	0.0078125	0	44330	0	0	0
1050	1051	1051	Category L	-0.059814453	0.15576172	1.0319824	0.034667969	-0.23925781	-0.43432617	0	0	7/11/2017	7	11	2017	10:59:40	39580	0.2	10	59	40	0	0.059570313	3.50625	-0.069091797	0.17114258	1.012207	1.4030762	0.026611328	0	0	0	0	0	0	0	0	0	1.0290527	0.029052734	0.044433594	0.009277344	-0.015380859	0.01953125	0	44330	0	0	0
1051	1052	1052	Category L	-0.083984375	0.16796875	1.0197754	0.036132813	-0.23901367	-0.43310547	0	0	7/11/2017	7	11	2017	10:59:40	39580	0.3	10	59	40	0	0.059570313	3.50625	-0.068359375	0.17163086	1.012207	1.8017578	0.017578125	0	0	0	0	0	0	0	0	0	1.0290527	0.029052734	0.026611328	-0.015380859	-0.003662109	0.007324219	0	44330	0	0	0
1052	1053	1053	Category L	-0.059814453	0.16796875	0.99584961	0.034423828	-0.23852539	-0.42895508	0	0	7/11/2017	7	11	2017	10:59:40	39580	0.4	10	59	40	0	0.059570313	3.50625	-0.067626953	0.171875	1.012207	2.0305176	0.018554688	0	0	0	0	0	0	0	0	0	1.0288086	0.028808594	0.028320313	0.0078125	-0.00390625	-0.016357422	0	44330	0	0	0
1053	1054	1054	Category L	-0.10791016	0.17993164	0.97192383	0.032958984	-0.24243164	-0.43212891	0	0	7/11/2017	7	11	2017	10:59:40	39580	0.5	10	59	40	0	0.059570313	3.50625	-0.067138672	0.17211914	1.012207	1.9584961	0.057861328	0	0	0	0	0	0	0	0	0	1.0290527	0.029052734	0.088623047	-0.040527344	0.007568359	-0.040283203	0	44330	0	0	0
1054	1055	1055	Category L	-0.059814453	0.14379883	0.98388672	0.032470703	-0.23950195	-0.43115234	0	0	7/11/2017	7	11	2017	10:59:40	39580	0.6	10	59	40	0	0.059570313	3.50625	-0.067138672	0.17285156	1.0119629	1.8208008	0.041259766	0	0	0	0	0	0	0	0	0	1.0288086	0.028808594	0.064697266	0.007324219	-0.029052734	-0.028076172	0	44330	0	0	0
1055	1056	1056	Category L	-0.047851563	0.16796875	0.97192383	0.043701172	-0.25244141	-0.43041992	0	0	7/11/2017	7	11	2017	10:59:40	39580	0.7	10	59	40	0	0.059570313	3.50625	-0.066650391	0.1730957	1.012207	1.5661621	0.044677734	0	0	0	0	0	0	0	0	0	1.0290527	0.029052734	0.064208984	0.018798828	-0.005126953	-0.040283203	0	44330	0	0	0
1056	1057	1057	Category L	-0.035888672	0.20385742	0.99584961	0.044433594	-0.24829102	-0.42626953	0	0	7/11/2017	7	11	2017	10:59:40	39580	0.8	10	59	40	0	0.059570313	3.50625	-0.06640625	0.17382813	1.0124512	1.3803711	0.045898438	0	0	0	0	0	0	0	0	0	1.0292969	0.029296875	0.077148438	0.030517578	0.029785156	-0.016601563	0	44330	0	0	0
1057	1058	1058	Category L	-0.047851563	0.20385742	0.99584961	0.049072266	-0.24829102	-0.42724609	0	0	7/11/2017	7	11	2017	10:59:40	39580	0.9	10	59	40	0	0.059570313	3.50625	-0.065185547	0.17431641	1.0126953	1.2714844	0.038085938	0	0	0	0	0	0	0	0	0	1.0297852	0.029785156	0.063720703	0.017333984	0.029296875	-0.016845703	0	44330	0	0	0
1058	1059	1059	Category L	-0.095947266	0.17993164	0.99584961	0.051757813	-0.25415039	-0.42919922	0	0	7/11/2017	7	11	2017	10:59:41	39581	0	10	59	41	0	0.059570313	3.50625	-0.064453125	0.17504883	1.0129395	0.83398438	0.035888672	0	0	0	0	0	0	0	0	0	1.0297852	0.029785156	0.053222656	-0.03125	0.004638672	-0.017089844	0	44330	0	0	0
1059	1060	1060	Category L	-0.059814453	0.15576172	1.0078125	0.048095703	-0.24804688	-0.42822266	0	0	7/11/2017	7	11	2017	10:59:41	39581	0.1	10	59	41	0	0.059570313	3.50625	-0.063232422	0.17504883	1.0124512	0.453125	0.020263672	0	0	0	0	0	0	0	0	0	1.0292969	0.029296875	0.027587891	0.003417969	-0.019287109	-0.004638672	0	44330	0	0	0
1060	1061	1061	Category L	-0.047851563	0.19189453	1.0078125	0.045654297	-0.25390625	-0.42529297	0	0	7/11/2017	7	11	2017	10:59:41	39581	0.2	10	59	41	0	0.059570313	3.50625	-0.062255859	0.17578125	1.0119629	0.15991211	0.021972656	0	0	0	0	0	0	0	0	0	1.0290527	0.029052734	0.034667969	0.014404297	0.015869141	-0.004150391	0	44330	0	0	0
1061	1062	1062	Category L	-0.047851563	0.19189453	1.0197754	0.047363281	-0.24804688	-0.42602539	0	0	7/11/2017	7	11	2017	10:59:41	39581	0.3	10	59	41	0	0.059570313	3.50625	-0.061279297	0.17578125	1.012207	0.041992188	0.021972656	0	0	0	0	0	0	0	0	0	1.0290527	0.029052734	0.036865234	0.013427734	0.015869141	0.007568359	0	44330	0	0	0
1062	1063	1063	Category L	-0.023925781	0.17993164	1.0319824	0.049316406	-0.25268555	-0.4230957	0	0	7/11/2017	7	11	2017	10:59:41	39581	0.4	10	59	41	0	0.059570313	3.50625	-0.060302734	0.17602539	1.0117188	0.35083008	0.041503906	0	0	0	0	0	0	0	0	0	1.0288086	0.028808594	0.060058594	0.036376953	0.003662109	0.020019531	0	44330	0	0	0
1063	1064	1064	Category L	-0.059814453	0.17993164	1.0078125	0.047363281	-0.24902344	-0.42700195	0	0	7/11/2017	7	11	2017	10:59:41	39581	0.5	10	59	41	0	0.059570313	3.50625	-0.059814453	0.17602539	1.0119629	0.12548828	0.005615234	0	0	0	0	0	0	0	0	0	1.0290527	0.029052734	0.008056641	0	0.003662109	-0.004150391	0	44330	0	0	0
1064	1065	1065	Category L	-0.071777344	0.17993164	0.99584961	0.053955078	-0.26000977	-0.4230957	0	0	7/11/2017	7	11	2017	10:59:41	39581	0.6	10	59	41	0	0.059570313	3.50625	-0.059814453	0.17578125	1.0119629	0.46459961	0.020263672	0	0	0	0	0	0	0	0	0	1.0288086	0.028808594	0.031738281	-0.01171875	0.00390625	-0.016113281	0	44330	0	0	0
1065	1066	1066	Category L	-0.095947266	0.19189453	0.99584961	0.048095703	-0.24902344	-0.42285156	0	0	7/11/2017	7	11	2017	10:59:41	39581	0.7	10	59	41	0	0.059570313	3.50625	-0.059570313	0.17626953	1.0119629	1.1174316	0.042724609	0	0	0	0	0	0	0	0	0	1.0288086	0.028808594	0.068115234	-0.036132813	0.015380859	-0.016113281	0	44330	0	0	0
1066	1067	1067	Category L	-0.059814453	0.19189453	0.99584961	0.049072266	-0.25390625	-0.42089844	0	0	7/11/2017	7	11	2017	10:59:41	39581	0.8	10	59	41	0	0.059570313	3.50625	-0.059570313	0.17626953	1.0117188	1.7409668	0.022216797	0	0	0	0	0	0	0	0	0	1.0288086	0.028808594	0.031494141	0	0.015380859	-0.015869141	0	44330	0	0	0
1067	1068	1068	Category L	-0.095947266	0.19189453	0.99584961	0.047363281	-0.25048828	-0.421875	0	0	7/11/2017	7	11	2017	10:59:41	39581	0.9	10	59	41	0	0.059570313	3.50625	-0.059326172	0.17675781	1.0112305	2.0817871	0.042236328	0	0	0	0	0	0	0	0	0	1.0283203	0.028320313	0.066894531	-0.036376953	0.014892578	-0.015380859	0	44330	0	0	0
1068	1069	1069	Category L	-0.095947266	0.15576172	1.0197754	0.051757813	-0.25048828	-0.421875	0	0	7/11/2017	7	11	2017	10:59:42	39582	0	10	59	42	0	0.059570313	3.50625	-0.059082031	0.17651367	1.0112305	2.4768066	0.04296875	0	0	0	0	0	0	0	0	0	1.0280762	0.028076172	0.065917969	-0.036621094	-0.020751953	0.008300781	0	44330	0	0	0
1069	1070	1070	Category L	-0.059814453	0.19189453	1.0197754	0.049072266	-0.25390625	-0.42504883	0	0	7/11/2017	7	11	2017	10:59:42	39582	0.1	10	59	42	0	0.059570313	3.50625	-0.05859375	0.17651367	1.0114746	2.5197754	0.017089844	0	0	0	0	0	0	0	0	0	1.0285645	0.028564453	0.024414063	-0.000976563	0.015136719	0.008056641	0	44330	0	0	0
1070	1071	1071	Category L	-0.095947266	0.16796875	0.99584961	0.048339844	-0.25073242	-0.42114258	0	0	7/11/2017	7	11	2017	10:59:42	39582	0.2	10	59	42	0	0.059570313	3.50625	-0.058349609	0.17700195	1.0117188	2.5021973	0.041748047	0	0	0	0	0	0	0	0	0	1.0288086	0.028808594	0.0625	-0.037353516	-0.009033203	-0.015869141	0	44330	0	0	0
1071	1072	1072	Category L	-0.071777344	0.16796875	1.0078125	0.043945313	-0.25390625	-0.4230957	0	0	7/11/2017	7	11	2017	10:59:42	39582	0.3	10	59	42	0	0.059570313	3.50625	-0.059082031	0.17724609	1.0117188	2.3137207	0.016113281	0	0	0	0	0	0	0	0	0	1.0288086	0.028808594	0.025878906	-0.012451172	-0.009277344	-0.00390625	0	44330	0	0	0
1072	1073	1073	Category L	-0.083984375	0.16796875	1.0078125	0.050048828	-0.25415039	-0.42822266	0	0	7/11/2017	7	11	2017	10:59:42	39582	0.4	10	59	42	0	0.059570313	3.50625	-0.059326172	0.17724609	1.0114746	1.7712402	0.026367188	0	0	0	0	0	0	0	0	0	1.0285645	0.028564453	0.037597656	-0.024414063	-0.009277344	-0.003662109	0	44330	0	0	0
1073	1074	1074	Category L	-0.059814453	0.19189453	1.0439453	0.050537109	-0.25488281	-0.42431641	0	0	7/11/2017	7	11	2017	10:59:42	39582	0.5	10	59	42	0	0.059570313	3.50625	-0.060058594	0.17749023	1.0112305	1.4919434	0.035400391	0	0	0	0	0	0	0	0	0	1.0285645	0.028564453	0.046875	0.000244141	0.014160156	0.032470703	0	44330	0	0	0
1074	1075	1075	Category L	-0.047851563	0.16796875	1.0197754	0.051757813	-0.25048828	-0.42407227	0	0	7/11/2017	7	11	2017	10:59:42	39582	0.6	10	59	42	0	0.059570313	3.50625	-0.060302734	0.17773438	1.0112305	1.4465332	0.018066406	0	0	0	0	0	0	0	0	0	1.0285645	0.028564453	0.030761719	0.012451172	-0.009765625	0.008300781	0	44330	0	0	0
1075	1076	1076	Category L	-0.071777344	0.19189453	1.0197754	0.053710938	-0.24926758	-0.42504883	0	0	7/11/2017	7	11	2017	10:59:42	39582	0.7	10	59	42	0	0.059570313	3.50625	-0.060546875	0.17822266	1.0112305	1.3078613	0.019287109	0	0	0	0	0	0	0	0	0	1.0288086	0.028808594	0.032958984	-0.010986328	0.013427734	0.008300781	0	44330	0	0	0
1076	1077	1077	Category L	-0.11987305	0.19189453	0.98388672	0.051757813	-0.24926758	-0.42529297	0	0	7/11/2017	7	11	2017	10:59:42	39582	0.8	10	59	42	0	0.059570313	3.50625	-0.061035156	0.17895508	1.0107422	0.51049805	0.065917969	0	0	0	0	0	0	0	0	0	1.0283203	0.028320313	0.098632813	-0.05859375	0.012695313	-0.026855469	0	44330	0	0	0
1077	1078	1078	Category L	-0.083984375	0.17993164	1.0197754	0.054931641	-0.25683594	-0.42626953	0	0	7/11/2017	7	11	2017	10:59:42	39582	0.9	10	59	42	0	0.059570313	3.50625	-0.061279297	0.17919922	1.010498	0.051513672	0.024414063	0	0	0	0	0	0	0	0	0	1.0280762	0.028076172	0.032226563	-0.022460938	0.000488281	0.009033203	0	44330	0	0	0
1078	1079	1079	Category L	-0.059814453	0.17993164	1.0678711	0.050292969	-0.2565918	-0.42724609	0	0	7/11/2017	7	11	2017	10:59:43	39583	0	10	59	43	0	0.059570313	3.50625	-0.061523438	0.17944336	1.0100098	0.12573242	0.057617188	0	0	0	0	0	0	0	0	0	1.027832	0.027832031	0.059814453	0.001708984	0.000244141	0.057617188	0	44330	0	0	0
1079	1080	1080	Category L	-0.047851563	0.19189453	1.0078125	0.053710938	-0.25073242	-0.42504883	0	0	7/11/2017	7	11	2017	10:59:43	39583	0.1	10	59	43	0	0.059570313	3.50625	-0.061767578	0.1796875	1.0095215	0.68969727	0.018310547	0	0	0	0	0	0	0	0	0	1.0273438	0.02734375	0.027587891	0.013916016	0.011962891	-0.001708984	0	44330	0	0	0
1080	1081	1081	Category L	-0.071777344	0.21582031	1.0319824	0.050048828	-0.25073242	-0.42529297	0	0	7/11/2017	7	11	2017	10:59:43	39583	0.2	10	59	43	0	0.059570313	3.50625	-0.062255859	0.17993164	1.0090332	1.2739258	0.043457031	0	0	0	0	0	0	0	0	0	1.0268555	0.026855469	0.067871094	-0.009277344	0.035644531	0.022705078	0	44330	0	0	0
1081	1082	1082	Category L	-0.083984375	0.20385742	1.0319824	0.059570313	-0.26098633	-0.42602539	0	0	7/11/2017	7	11	2017	10:59:43	39583	0.3	10	59	43	0	0.059570313	3.50625	-0.062255859	0.18017578	1.0090332	2.151123	0.039306641	0	0	0	0	0	0	0	0	0	1.0268555	0.026855469	0.068115234	-0.021484375	0.0234375	0.022705078	0	44330	0	0	0
1082	1083	1083	Category L	-0.10791016	0.20385742	0.99584961	0.060302734	-0.25610352	-0.42407227	0	0	7/11/2017	7	11	2017	10:59:43	39583	0.4	10	59	43	0	0.059570313	3.50625	-0.062255859	0.18017578	1.0095215	4.263916	0.052978516	0	0	0	0	0	0	0	0	0	1.0273438	0.02734375	0.082763672	-0.045410156	0.0234375	-0.013671875	0	44330	0	0	0
1083	1084	1084	Category L	-0.059814453	0.071777344	1.0319824	0.073486328	-0.25585938	-0.42016602	0	0	7/11/2017	7	11	2017	10:59:43	39583	0.5	10	59	43	0	0.059570313	3.50625	-0.062744141	0.18017578	1.0092773	6.2504883	0.11083984	0	0	0	0	0	0	0	0	0	1.0270996	0.027099609	0.13427734	0.002929688	-0.10839844	0.022460938	0	44330	0	0	0
1084	1085	1085	Category L	-0.10791016	0.14379883	1.0439453	0.11206055	-0.25830078	-0.41552734	0	0	7/11/2017	7	11	2017	10:59:43	39583	0.6	10	59	43	0	0.059570313	3.50625	-0.062988281	0.18017578	1.0095215	7.4741211	0.067138672	0	0	0	0	0	0	0	0	0	1.0273438	0.02734375	0.11572266	-0.044677734	-0.036376953	0.034179688	0	44330	0	0	0
1085	1086	1086	Category L	-0.059814453	0.19189453	0.99584961	0.12280273	-0.24072266	-0.41943359	0	0	7/11/2017	7	11	2017	10:59:43	39583	0.7	10	59	43	0	0.059570313	3.50625	-0.063232422	0.18017578	1.0090332	8.3818359	0.017822266	0	0	0	0	0	0	0	0	0	1.0270996	0.027099609	0.028320313	0.003417969	0.011474609	-0.013183594	0	44330	0	0	0
1086	1087	1087	Category L	-0.059814453	0.20385742	0.97192383	0.13671875	-0.23022461	-0.42651367	0	0	7/11/2017	7	11	2017	10:59:43	39583	0.8	10	59	43	0	0.058837891	3.4305176	-0.063232422	0.18041992	1.0083008	9.1486816	0.043457031	0	0	0	0	0	0	0	0	0	1.0263672	0.026367188	0.063232422	0.003417969	0.023193359	-0.036376953	0	44330	0	0	0
1087	1088	1088	Category L	-0.035888672	0.20385742	0.97192383	0.13769531	-0.21801758	-0.42724609	0	0	7/11/2017	7	11	2017	10:59:43	39583	0.9	10	59	43	0	0.058837891	3.4305176	-0.063476563	0.1809082	1.0080566	9.9125977	0.051025391	0	0	0	0	0	0	0	0	0	1.0263672	0.026367188	0.086914063	0.027587891	0.022705078	-0.036132813	0	44330	0	0	0
1088	1089	1089	Category L	-0.023925781	0.20385742	0.99584961	0.13671875	-0.21459961	-0.43334961	0	0	7/11/2017	7	11	2017	10:59:44	39584	0	10	59	44	0	0.058837891	3.4305176	-0.062988281	0.1809082	1.0080566	10.010498	0.046875	0	0	0	0	0	0	0	0	0	1.026123	0.026123047	0.07421875	0.0390625	0.022705078	-0.012207031	0	44330	0	0	0
1089	1090	1090	Category L	-0.035888672	0.19189453	1.0319824	0.13842773	-0.21142578	-0.43041992	0	0	7/11/2017	7	11	2017	10:59:44	39584	0.1	10	59	44	0	0.058837891	3.4305176	-0.062988281	0.1809082	1.0083008	9.7941895	0.037597656	0	0	0	0	0	0	0	0	0	1.0263672	0.026367188	0.061767578	0.027099609	0.010742188	0.0234375	0	44330	0	0	0
1090	1091	1091	Category L	-0.023925781	0.17993164	1.0078125	0.13598633	-0.21459961	-0.43457031	0	0	7/11/2017	7	11	2017	10:59:44	39584	0.2	10	59	44	0	0.058837891	3.4305176	-0.0625	0.1809082	1.0078125	9.7109375	0.038818359	0	0	0	0	0	0	0	0	0	1.0258789	0.025878906	0.039794922	0.038574219	-0.000976563	0	0	44330	0	0	0
1091	1092	1092	Category L	-0.023925781	0.17993164	0.99584961	0.13256836	-0.21777344	-0.4375	0	0	7/11/2017	7	11	2017	10:59:44	39584	0.3	10	59	44	0	0.058837891	3.4305176	-0.0625	0.18115234	1.0073242	9.4714355	0.040283203	0	0	0	0	0	0	0	0	0	1.0253906	0.025390625	0.051513672	0.038574219	-0.001220703	-0.011474609	0	44330	0	0	0
1092	1093	1093	Category L	-0.023925781	0.17993164	1.0197754	0.1394043	-0.21142578	-0.43457031	0	0	7/11/2017	7	11	2017	10:59:44	39584	0.4	10	59	44	0	0.058837891	3.4305176	-0.062255859	0.18139648	1.0068359	8.3740234	0.040527344	0	0	0	0	0	0	0	0	0	1.0249023	0.024902344	0.052734375	0.038330078	-0.001464844	0.012695313	0	44330	0	0	0
1093	1094	1094	Category L	-0.047851563	0.19189453	1.0078125	0.13574219	-0.20874023	-0.43237305	0	0	7/11/2017	7	11	2017	10:59:44	39584	0.5	10	59	44	0	0.058837891	3.4305176	-0.062255859	0.18139648	1.0070801	6.6428223	0.017578125	0	0	0	0	0	0	0	0	0	1.0251465	0.025146484	0.025146484	0.014404297	0.010253906	0.000488281	0	44330	0	0	0
1094	1095	1095	Category L	-0.011962891	0.17993164	1.0078125	0.13598633	-0.21362305	-0.43579102	0	0	7/11/2017	7	11	2017	10:59:44	39584	0.6	10	59	44	0	0.058837891	3.4305176	-0.061523438	0.18164063	1.0073242	5.0075684	0.049560547	0	0	0	0	0	0	0	0	0	1.0256348	0.025634766	0.051513672	0.049560547	-0.001708984	0.000244141	0	44330	0	0	0
1095	1096	1096	Category L	-0.011962891	0.17993164	1.0197754	0.13232422	-0.21264648	-0.43457031	0	0	7/11/2017	7	11	2017	10:59:44	39584	0.7	10	59	44	0	0.058837891	3.4305176	-0.061767578	0.18188477	1.0078125	3.7712402	0.051269531	0	0	0	0	0	0	0	0	0	1.026123	0.026123047	0.063720703	0.049804688	-0.001953125	0.01171875	0	44330	0	0	0
1096	1097	1097	Category L	0	0.17993164	1.0197754	0.13671875	-0.20947266	-0.43237305	0	0	7/11/2017	7	11	2017	10:59:44	39584	0.8	10	59	44	0	0.058837891	3.4305176	-0.061767578	0.18164063	1.0080566	3.0637207	0.062744141	0	0	0	0	0	0	0	0	0	1.0263672	0.026367188	0.074951172	0.061767578	-0.001708984	0.011474609	0	44330	0	0	0
1097	1098	1098	Category L	-0.023925781	0.19189453	1.0197754	0.13671875	-0.21118164	-0.43041992	0	0	7/11/2017	7	11	2017	10:59:44	39584	0.9	10	59	44	0	0.058837891	3.4305176	-0.061767578	0.18115234	1.0080566	2.359375	0.040771484	0	0	0	0	0	0	0	0	0	1.026123	0.026123047	0.059814453	0.037841797	0.010498047	0.011474609	0	44330	0	0	0
1098	1099	1099	Category L	-0.023925781	0.17993164	1.0197754	0.13671875	-0.2121582	-0.43457031	0	0	7/11/2017	7	11	2017	10:59:45	39585	0	10	59	45	0	0.058837891	3.4305176	-0.061523438	0.1809082	1.0085449	1.8613281	0.039306641	0	0	0	0	0	0	0	0	0	1.0263672	0.026367188	0.050048828	0.037597656	-0.000976563	0.010986328	0	44330	0	0	0
1099	1100	1100	Category L	-0.035888672	0.20385742	0.99584961	0.13964844	-0.21386719	-0.43334961	0	0	7/11/2017	7	11	2017	10:59:45	39585	0.1	10	59	45	0	0.058837891	3.4305176	-0.060791016	0.1809082	1.0090332	1.5634766	0.036376953	0	0	0	0	0	0	0	0	0	1.0268555	0.026855469	0.061035156	0.024902344	0.022705078	-0.013183594	0	44330	0	0	0
1100	1101	1101	Category L	0	0.17993164	1.0197754	0.13598633	-0.21459961	-0.43237305	0	0	7/11/2017	7	11	2017	10:59:45	39585	0.2	10	59	45	0	0.058837891	3.4305176	-0.060546875	0.1809082	1.0090332	1.3876953	0.061523438	0	0	0	0	0	0	0	0	0	1.0268555	0.026855469	0.072509766	0.060546875	-0.000976563	0.010498047	0	44330	0	0	0
1101	1102	1102	Category L	-0.011962891	0.16796875	1.0078125	0.14379883	-0.20996094	-0.43212891	0	0	7/11/2017	7	11	2017	10:59:45	39585	0.3	10	59	45	0	0.058837891	3.4305176	-0.060302734	0.1809082	1.0087891	1.4863281	0.050048828	0	0	0	0	0	0	0	0	0	1.0266113	0.026611328	0.062744141	0.048339844	-0.012939453	-0.000976563	0	44330	0	0	0
1102	1103	1103	Category L	-0.023925781	0.16796875	1.0197754	0.14013672	-0.21118164	-0.43554688	0	0	7/11/2017	7	11	2017	10:59:45	39585	0.4	10	59	45	0	0.058837891	3.4305176	-0.060302734	0.1809082	1.0087891	1.7167969	0.040039063	0	0	0	0	0	0	0	0	0	1.0266113	0.026611328	0.060302734	0.036376953	-0.012939453	0.010742188	0	44330	0	0	0
1103	1104	1104	Category L	-0.071777344	0.16796875	0.99584961	0.14111328	-0.20629883	-0.43115234	0	0	7/11/2017	7	11	2017	10:59:45	39585	0.5	10	59	45	0	0.058837891	3.4305176	-0.060546875	0.1809082	1.0083008	2.2922363	0.021240234	0	0	0	0	0	0	0	0	0	1.026123	0.026123047	0.036621094	-0.010986328	-0.012939453	-0.012451172	0	44330	0	0	0
1104	1105	1105	Category L	-0.035888672	0.17993164	1.0078125	0.14697266	-0.20654297	-0.43310547	0	0	7/11/2017	7	11	2017	10:59:45	39585	0.6	10	59	45	0	0.058837891	3.4305176	-0.060302734	0.18066406	1.0085449	3.5236816	0.024414063	0	0	0	0	0	0	0	0	0	1.0263672	0.026367188	0.026123047	0.024414063	-0.000732422	-0.000732422	0	44330	0	0	0
1105	1106	1106	Category L	-0.035888672	0.16796875	0.99584961	0.14916992	-0.21020508	-0.43530273	0	0	7/11/2017	7	11	2017	10:59:45	39585	0.7	10	59	45	0	0.058837891	3.4305176	-0.060058594	0.18066406	1.0087891	5.1218262	0.030273438	0	0	0	0	0	0	0	0	0	1.0266113	0.026611328	0.050048828	0.024169922	-0.012695313	-0.012939453	0	44330	0	0	0
1106	1107	1107	Category L	-0.071777344	0.19189453	0.98388672	0.15039063	-0.2019043	-0.43237305	0	0	7/11/2017	7	11	2017	10:59:45	39585	0.8	10	59	45	0	0.058837891	3.4305176	-0.059082031	0.18041992	1.0090332	6.4748535	0.030273438	0	0	0	0	0	0	0	0	0	1.0268555	0.026855469	0.049072266	-0.012451172	0.011230469	-0.025146484	0	44330	0	0	0
1107	1108	1108	Category L	-0.083984375	0.15576172	1.0197754	0.1574707	-0.20141602	-0.43432617	0	0	7/11/2017	7	11	2017	10:59:45	39585	0.9	10	59	45	0	0.058837891	3.4305176	-0.059082031	0.18017578	1.0095215	7.3994141	0.036132813	0	0	0	0	0	0	0	0	0	1.0270996	0.027099609	0.059326172	-0.024658203	-0.024414063	0.010009766	0	44330	0	0	0
1108	1109	1109	Category L	-0.047851563	0.17993164	1.0078125	0.17797852	-0.19384766	-0.42993164	0	0	7/11/2017	7	11	2017	10:59:46	39586	0	10	59	46	0	0.058837891	3.4305176	-0.058349609	0.17993164	1.0097656	8.6169434	0.010498047	0	0	0	0	0	0	0	0	0	1.0273438	0.02734375	0.012451172	0.010498047	0	-0.001953125	0	44330	0	0	0
1109	1110	1110	Category L	-0.059814453	0.19189453	1.0197754	0.19262695	-0.20361328	-0.42382813	0	0	7/11/2017	7	11	2017	10:59:46	39586	0.1	10	59	46	0	0.058837891	3.4305176	-0.057617188	0.18041992	1.0092773	10.015625	0.015380859	0	0	0	0	0	0	0	0	0	1.0270996	0.027099609	0.023681641	-0.001953125	0.011230469	0.010253906	0	44330	0	0	0
1110	1111	1111	Category L	-0.10791016	0.17993164	0.99584961	0.19604492	-0.19946289	-0.42578125	0	0	7/11/2017	7	11	2017	10:59:46	39586	0.2	10	59	46	0	0.058837891	3.4305176	-0.057128906	0.17993164	1.0092773	10.88501	0.052246094	0	0	0	0	0	0	0	0	0	1.0268555	0.026855469	0.064208984	-0.050537109	0	-0.013427734	0	44330	0	0	0
1111	1112	1112	Category L	-0.095947266	0.17993164	1.0078125	0.1965332	-0.19042969	-0.42382813	0	0	7/11/2017	7	11	2017	10:59:46	39586	0.3	10	59	46	0	0.058837891	3.4305176	-0.056396484	0.1796875	1.0092773	10.980469	0.039306641	0	0	0	0	0	0	0	0	0	1.0268555	0.026855469	0.041015625	-0.039306641	0	-0.001464844	0	44330	0	0	0
1112	1113	1113	Category L	-0.10791016	0.19189453	1.0078125	0.19384766	-0.19042969	-0.42553711	0	0	7/11/2017	7	11	2017	10:59:46	39586	0.4	10	59	46	0	0.058837891	3.4305176	-0.055908203	0.17993164	1.0095215	10.976318	0.052978516	0	0	0	0	0	0	0	0	0	1.0270996	0.027099609	0.065429688	-0.051757813	0.01171875	-0.001708984	0	44330	0	0	0
1113	1114	1114	Category L	-0.083984375	0.19189453	0.99584961	0.19262695	-0.18457031	-0.42993164	0	0	7/11/2017	7	11	2017	10:59:46	39586	0.5	10	59	46	0	0.058837891	3.4305176	-0.055175781	0.18017578	1.0097656	11.345215	0.033691406	0	0	0	0	0	0	0	0	0	1.0270996	0.027099609	0.054199219	-0.028564453	0.011474609	-0.013916016	0	44330	0	0	0
1114	1115	1115	Category L	-0.095947266	0.17993164	1.0078125	0.19824219	-0.19213867	-0.42895508	0	0	7/11/2017	7	11	2017	10:59:46	39586	0.6	10	59	46	0	0.058837891	3.4305176	-0.055175781	0.17993164	1.0090332	10.88501	0.040527344	0	0	0	0	0	0	0	0	0	1.0266113	0.026611328	0.041992188	-0.040527344	0	-0.001220703	0	44330	0	0	0
1115	1116	1116	Category L	-0.11987305	0.19189453	0.98388672	0.1940918	-0.19360352	-0.42578125	0	0	7/11/2017	7	11	2017	10:59:46	39586	0.7	10	59	46	0	0.058837891	3.4305176	-0.0546875	0.18017578	1.0092773	9.5578613	0.070800781	0	0	0	0	0	0	0	0	0	1.0266113	0.026611328	0.10205078	-0.064941406	0.011474609	-0.025390625	0	44330	0	0	0
1116	1117	1117	Category L	-0.10791016	0.19189453	1.0197754	0.19677734	-0.19116211	-0.42480469	0	0	7/11/2017	7	11	2017	10:59:46	39586	0.8	10	59	46	0	0.058837891	3.4305176	-0.054199219	0.17993164	1.0092773	8.123291	0.055664063	0	0	0	0	0	0	0	0	0	1.0268555	0.026855469	0.075439453	-0.053466797	0.01171875	0.010253906	0	44330	0	0	0
1117	1118	1118	Category L	-0.083984375	0.17993164	1.0197754	0.18823242	-0.18676758	-0.42578125	0	0	7/11/2017	7	11	2017	10:59:46	39586	0.9	10	59	46	0	0.058837891	3.4305176	-0.053466797	0.17944336	1.0097656	7.1589355	0.031982422	0	0	0	0	0	0	0	0	0	1.0268555	0.026855469	0.040771484	-0.030273438	0.000244141	0.009765625	0	44330	0	0	0
1118	1119	1119	Category L	-0.071777344	0.19189453	0.99584961	0.18554688	-0.18969727	-0.42895508	0	0	7/11/2017	7	11	2017	10:59:47	39587	0	10	59	47	0	0.058837891	3.4305176	-0.052978516	0.17895508	1.0100098	5.9663086	0.026855469	0	0	0	0	0	0	0	0	0	1.0270996	0.027099609	0.045898438	-0.018554688	0.012695313	-0.014160156	0	44330	0	0	0
1119	1120	1120	Category L	-0.083984375	0.17993164	0.99584961	0.19628906	-0.18481445	-0.42749023	0	0	7/11/2017	7	11	2017	10:59:47	39587	0.1	10	59	47	0	0.058837891	3.4305176	-0.052978516	0.17871094	1.0097656	4.1833496	0.033935547	0	0	0	0	0	0	0	0	0	1.0268555	0.026855469	0.045898438	-0.030761719	0.000976563	-0.013916016	0	44330	0	0	0
1120	1121	1121	Category L	-0.083984375	0.19189453	1.0078125	0.19213867	-0.19189453	-0.42675781	0	0	7/11/2017	7	11	2017	10:59:47	39587	0.2	10	59	47	0	0.058837891	3.4305176	-0.052734375	0.17822266	1.0102539	2.6533203	0.033935547	0	0	0	0	0	0	0	0	0	1.0270996	0.027099609	0.047119141	-0.031005859	0.013427734	-0.002441406	0	44330	0	0	0
1121	1122	1122	Category L	-0.059814453	0.15576172	1.0439453	0.19262695	-0.18383789	-0.4296875	0	0	7/11/2017	7	11	2017	10:59:47	39587	0.3	10	59	47	0	0.058837891	3.4305176	-0.052001953	0.17749023	1.0100098	1.7365723	0.040771484	0	0	0	0	0	0	0	0	0	1.0268555	0.026855469	0.063232422	-0.007568359	-0.021728516	0.033691406	0	44330	0	0	0
1122	1123	1123	Category L	-0.083984375	0.17993164	1.0319824	0.19018555	-0.18847656	-0.42993164	0	0	7/11/2017	7	11	2017	10:59:47	39587	0.4	10	59	47	0	0.058837891	3.4305176	-0.051757813	0.17675781	1.0097656	0.99731445	0.038818359	0	0	0	0	0	0	0	0	0	1.0266113	0.026611328	0.056884766	-0.031982422	0.002929688	0.021972656	0	44330	0	0	0
1123	1124	1124	Category L	-0.095947266	0.17993164	1.0197754	0.18481445	-0.19165039	-0.42993164	0	0	7/11/2017	7	11	2017	10:59:47	39587	0.5	10	59	47	0	0.058837891	3.4305176	-0.05078125	0.17626953	1.0097656	0.28979492	0.046142578	0	0	0	0	0	0	0	0	0	1.0263672	0.026367188	0.058349609	-0.044921875	0.003417969	0.009765625	0	44330	0	0	0
1124	1125	1125	Category L	-0.071777344	0.17993164	0.98388672	0.18652344	-0.18603516	-0.42993164	0	0	7/11/2017	7	11	2017	10:59:47	39587	0.6	10	59	47	0	0.058837891	3.4289062	-0.050048828	0.17749023	1.0097656	1.2180176	0.033691406	0	0	0	0	0	0	0	0	0	1.0266113	0.026611328	0.049804688	-0.021484375	0.002197266	-0.025878906	0	44330	0	0	0
1125	1126	1126	Category L	-0.047851563	0.19189453	0.98388672	0.18579102	-0.19262695	-0.43408203	0	0	7/11/2017	7	11	2017	10:59:47	39587	0.7	10	59	47	0	0.058837891	3.4289062	-0.049316406	0.17773438	1.0097656	1.7287598	0.029296875	0	0	0	0	0	0	0	0	0	1.0263672	0.026367188	0.041259766	0.001464844	0.013916016	-0.025878906	0	44330	0	0	0
1126	1127	1127	Category L	-0.071777344	0.17993164	0.99584961	0.18286133	-0.18481445	-0.42993164	0	0	7/11/2017	7	11	2017	10:59:47	39587	0.8	10	59	47	0	0.058837891	3.4289062	-0.049072266	0.17724609	1.0097656	2.0158691	0.026611328	0	0	0	0	0	0	0	0	0	1.0263672	0.026367188	0.0390625	-0.022460938	0.002441406	-0.013916016	0	44330	0	0	0
1127	1128	1128	Category L	-0.035888672	0.17993164	0.99584961	0.18164063	-0.18164063	-0.43188477	0	0	7/11/2017	7	11	2017	10:59:47	39587	0.9	10	59	47	0	0.058837891	3.4289062	-0.049072266	0.17675781	1.0102539	2.2729492	0.019775391	0	0	0	0	0	0	0	0	0	1.0268555	0.026855469	0.030761719	0.013183594	0.002929688	-0.014404297	0	44330	0	0	0
1128	1129	1129	Category L	-0.071777344	0.17993164	1.0319824	0.18579102	-0.19018555	-0.43408203	0	0	7/11/2017	7	11	2017	10:59:48	39588	0	10	59	48	0	0.058837891	3.4289062	-0.048828125	0.17651367	1.010498	2.6765137	0.03125	0	0	0	0	0	0	0	0	0	1.0270996	0.027099609	0.047363281	-0.022705078	0.003173828	0.021240234	0	44330	0	0	0
1129	1130	1130	Category L	-0.059814453	0.19189453	0.98388672	0.18457031	-0.19018555	-0.43408203	0	0	7/11/2017	7	11	2017	10:59:48	39588	0.1	10	59	48	0	0.058837891	3.4289062	-0.049072266	0.17626953	1.0112305	2.4677734	0.033203125	0	0	0	0	0	0	0	0	0	1.0275879	0.027587891	0.053466797	-0.010498047	0.015380859	-0.02734375	0	44330	0	0	0
1130	1131	1131	Category L	-0.047851563	0.17993164	0.98388672	0.18457031	-0.18676758	-0.43505859	0	0	7/11/2017	7	11	2017	10:59:48	39588	0.2	10	59	48	0	0.058837891	3.4289062	-0.049072266	0.17602539	1.0112305	2.2888184	0.027587891	0	0	0	0	0	0	0	0	0	1.0275879	0.027587891	0.032226563	0.001220703	0.003662109	-0.02734375	0	44330	0	0	0
1131	1132	1132	Category L	-0.071777344	0.17993164	0.98388672	0.18164063	-0.18164063	-0.43408203	0	0	7/11/2017	7	11	2017	10:59:48	39588	0.3	10	59	48	0	0.058837891	3.4289062	-0.048583984	0.17602539	1.0112305	2.3681641	0.035888672	0	0	0	0	0	0	0	0	0	1.0275879	0.027587891	0.054199219	-0.022949219	0.003662109	-0.02734375	0	44330	0	0	0
1132	1133	1133	Category L	-0.047851563	0.17993164	1.0197754	0.18359375	-0.18139648	-0.43066406	0	0	7/11/2017	7	11	2017	10:59:48	39588	0.4	10	59	48	0	0.058837891	3.4289062	-0.048339844	0.17578125	1.0114746	2.3703613	0.009033203	0	0	0	0	0	0	0	0	0	1.027832	0.027832031	0.012695313	0.000488281	0.00390625	0.008056641	0	44330	0	0	0
1133	1134	1134	Category L	-0.059814453	0.19189453	0.99584961	0.17456055	-0.18334961	-0.43603516	0	0	7/11/2017	7	11	2017	10:59:48	39588	0.5	10	59	48	0	0.058837891	3.4289062	-0.048095703	0.17529297	1.0112305	2.1396484	0.025390625	0	0	0	0	0	0	0	0	0	1.0275879	0.027587891	0.043701172	-0.011474609	0.016357422	-0.015380859	0	44330	0	0	0
1134	1135	1135	Category L	-0.083984375	0.16796875	1.0197754	0.16845703	-0.18457031	-0.43603516	0	0	7/11/2017	7	11	2017	10:59:48	39588	0.6	10	59	48	0	0.058837891	3.4289062	-0.047851563	0.17504883	1.0114746	1.9929199	0.037353516	0	0	0	0	0	0	0	0	0	1.0275879	0.027587891	0.051269531	-0.035888672	-0.007080078	0.008056641	0	44330	0	0	0
1135	1136	1136	Category L	-0.035888672	0.14379883	0.99584961	0.17333984	-0.19067383	-0.43505859	0	0	7/11/2017	7	11	2017	10:59:48	39588	0.7	10	59	48	0	0.058837891	3.4289062	-0.047851563	0.17504883	1.0114746	2.109375	0.037109375	0	0	0	0	0	0	0	0	0	1.0275879	0.027587891	0.059326172	0.011962891	-0.03125	-0.015625	0	44330	0	0	0
1136	1137	1137	Category L	-0.035888672	0.16796875	0.99584961	0.16845703	-0.18286133	-0.43603516	0	0	7/11/2017	7	11	2017	10:59:48	39588	0.8	10	59	48	0	0.058837891	3.4289062	-0.048095703	0.17529297	1.0112305	2.2097168	0.020996094	0	0	0	0	0	0	0	0	0	1.0273438	0.02734375	0.03515625	0.012207031	-0.007324219	-0.015380859	0	44330	0	0	0
1137	1138	1138	Category L	-0.035888672	0.19189453	1.0197754	0.16772461	-0.18603516	-0.43505859	0	0	7/11/2017	7	11	2017	10:59:48	39588	0.9	10	59	48	0	0.058837891	3.4289062	-0.048583984	0.17553711	1.010498	2.0610352	0.022705078	0	0	0	0	0	0	0	0	0	1.0268555	0.026855469	0.038085938	0.012695313	0.016113281	0.009033203	0	44330	0	0	0
1138	1139	1139	Category L	-0.035888672	0.16796875	1.0319824	0.16772461	-0.18188477	-0.43701172	0	0	7/11/2017	7	11	2017	10:59:49	39589	0	10	59	49	0	0.058837891	3.4289062	-0.049072266	0.17504883	1.010498	2.1520996	0.026123047	0	0	0	0	0	0	0	0	0	1.0266113	0.026611328	0.041748047	0.013183594	-0.007080078	0.021240234	0	44330	0	0	0
1139	1140	1140	Category L	-0.047851563	0.16796875	1.0078125	0.16845703	-0.1887207	-0.43896484	0	0	7/11/2017	7	11	2017	10:59:49	39589	0.1	10	59	49	0	0.058837891	3.4289062	-0.049072266	0.17480469	1.0102539	2.7978516	0.007324219	0	0	0	0	0	0	0	0	0	1.0263672	0.026367188	0.010742188	0.001220703	-0.006835938	-0.002441406	0	44330	0	0	0
1140	1141	1141	Category L	-0.023925781	0.19189453	0.99584961	0.16674805	-0.18286133	-0.43505859	0	0	7/11/2017	7	11	2017	10:59:49	39589	0.2	10	59	49	0	0.058837891	3.4289062	-0.049072266	0.17431641	1.010498	2.9208984	0.033935547	0	0	0	0	0	0	0	0	0	1.0266113	0.026611328	0.057128906	0.025146484	0.017333984	-0.014648438	0	44330	0	0	0
1141	1142	1142	Category L	-0.035888672	0.19189453	1.0197754	0.17407227	-0.18994141	-0.4362793	0	0	7/11/2017	7	11	2017	10:59:49	39589	0.3	10	59	49	0	0.058837891	3.4289062	-0.049072266	0.17431641	1.010498	2.6867676	0.023681641	0	0	0	0	0	0	0	0	0	1.0266113	0.026611328	0.040039063	0.013183594	0.017333984	0.009033203	0	44330	0	0	0
1142	1143	1143	Category L	-0.047851563	0.16796875	0.99584961	0.16772461	-0.18383789	-0.44018555	0	0	7/11/2017	7	11	2017	10:59:49	39589	0.4	10	59	49	0	0.058837891	3.4289062	-0.049072266	0.17431641	1.010498	2.5830078	0.016113281	0	0	0	0	0	0	0	0	0	1.0266113	0.026611328	0.022460938	0.001220703	-0.006347656	-0.014648438	0	44330	0	0	0
1143	1144	1144	Category L	-0.035888672	0.16796875	1.0319824	0.16821289	-0.18310547	-0.43798828	0	0	7/11/2017	7	11	2017	10:59:49	39589	0.5	10	59	49	0	0.058837891	3.4289062	-0.049316406	0.17407227	1.010498	2.6218262	0.025878906	0	0	0	0	0	0	0	0	0	1.0266113	0.026611328	0.041015625	0.013427734	-0.006103516	0.021240234	0	44330	0	0	0
1144	1145	1145	Category L	-0.059814453	0.17993164	1.0078125	0.16845703	-0.18798828	-0.43896484	0	0	7/11/2017	7	11	2017	10:59:49	39589	0.6	10	59	49	0	0.058837891	3.4289062	-0.048583984	0.17407227	1.010498	2.394043	0.012695313	0	0	0	0	0	0	0	0	0	1.0266113	0.026611328	0.019775391	-0.010986328	0.005615234	-0.002685547	0	44330	0	0	0
1145	1146	1146	Category L	-0.023925781	0.16796875	1.0197754	0.16308594	-0.18261719	-0.43774414	0	0	7/11/2017	7	11	2017	10:59:49	39589	0.7	10	59	49	0	0.058837891	3.4289062	-0.048583984	0.17382813	1.010498	1.7385254	0.026855469	0	0	0	0	0	0	0	0	0	1.0263672	0.026367188	0.039794922	0.024658203	-0.005859375	0.009033203	0	44330	0	0	0
1146	1147	1147	Category L	-0.047851563	0.16796875	1.0319824	0.17138672	-0.19140625	-0.43823242	0	0	7/11/2017	7	11	2017	10:59:49	39589	0.8	10	59	49	0	0.058837891	3.4289062	-0.048339844	0.17333984	1.010498	1.4389648	0.021972656	0	0	0	0	0	0	0	0	0	1.0266113	0.026611328	0.02734375	0.000488281	-0.005371094	0.021240234	0	44330	0	0	0
1147	1148	1148	Category L	-0.035888672	0.17993164	1.0078125	0.16699219	-0.1862793	-0.44018555	0	0	7/11/2017	7	11	2017	10:59:49	39589	0.9	10	59	49	0	0.058837891	3.4289062	-0.047851563	0.1730957	1.0112305	1.4018555	0.014160156	0	0	0	0	0	0	0	0	0	1.0270996	0.027099609	0.022216797	0.011962891	0.006591797	-0.003417969	0	44330	0	0	0
1148	1149	1149	Category L	-0.035888672	0.19189453	0.99584961	0.16650391	-0.18432617	-0.43896484	0	0	7/11/2017	7	11	2017	10:59:50	39590	0	10	59	50	0	0.058837891	3.4289062	-0.046875	0.17358398	1.0107422	0.91210938	0.026123047	0	0	0	0	0	0	0	0	0	1.0266113	0.026611328	0.044189453	0.010986328	0.018066406	-0.014892578	0	44330	0	0	0
1149	1150	1150	Category L	-0.035888672	0.15576172	1.0197754	0.16577148	-0.18701172	-0.44018555	0	0	7/11/2017	7	11	2017	10:59:50	39590	0.1	10	59	50	0	0.058837891	3.4289062	-0.046630859	0.17358398	1.0107422	0.25488281	0.022705078	0	0	0	0	0	0	0	0	0	1.0266113	0.026611328	0.037841797	0.010742188	-0.017822266	0.008789063	0	44330	0	0	0
1150	1151	1151	Category L	-0.035888672	0.15576172	0.99584961	0.16967773	-0.19018555	-0.4362793	0	0	7/11/2017	7	11	2017	10:59:50	39590	0.2	10	59	50	0	0.058837891	3.4289062	-0.046386719	0.17358398	1.0102539	0.23657227	0.025146484	0	0	0	0	0	0	0	0	0	1.026123	0.026123047	0.042724609	0.010498047	-0.017822266	-0.014404297	0	44330	0	0	0
1151	1152	1152	Category L	-0.035888672	0.17993164	1.0197754	0.16552734	-0.18286133	-0.43603516	0	0	7/11/2017	7	11	2017	10:59:50	39590	0.3	10	59	50	0	0.058837891	3.4289062	-0.045410156	0.1730957	1.010498	0.44482422	0.014648438	0	0	0	0	0	0	0	0	0	1.0263672	0.026367188	0.025146484	0.009521484	0.006591797	0.009033203	0	44330	0	0	0
1152	1153	1153	Category L	-0.023925781	0.17993164	1.0197754	0.16479492	-0.18261719	-0.43603516	0	0	7/11/2017	7	11	2017	10:59:50	39590	0.4	10	59	50	0	0.058837891	3.4289062	-0.044677734	0.1730957	1.0109863	0.60791016	0.0234375	0	0	0	0	0	0	0	0	0	1.0266113	0.026611328	0.036132813	0.020751953	0.006591797	0.008544922	0	44330	0	0	0
1153	1154	1154	Category L	-0.047851563	0.17993164	0.99584961	0.16601563	-0.19116211	-0.43920898	0	0	7/11/2017	7	11	2017	10:59:50	39590	0.5	10	59	50	0	0.058837891	3.4289062	-0.043457031	0.1730957	1.0109863	0.69555664	0.017089844	0	0	0	0	0	0	0	0	0	1.0266113	0.026611328	0.025878906	-0.004150391	0.006591797	-0.015136719	0	44330	0	0	0
1154	1155	1155	Category L	-0.011962891	0.17993164	1.0319824	0.1640625	-0.18286133	-0.43505859	0	0	7/11/2017	7	11	2017	10:59:50	39590	0.6	10	59	50	0	0.058837891	3.4289062	-0.042724609	0.17285156	1.0109863	0.68481445	0.037841797	0	0	0	0	0	0	0	0	0	1.0263672	0.026367188	0.05859375	0.030761719	0.006835938	0.020751953	0	44330	0	0	0
1155	1156	1156	Category L	-0.035888672	0.17993164	1.0319824	0.16918945	-0.18383789	-0.43701172	0	0	7/11/2017	7	11	2017	10:59:50	39590	0.7	10	59	50	0	0.058837891	3.4289062	-0.041503906	0.17236328	1.0109863	0.65380859	0.022705078	0	0	0	0	0	0	0	0	0	1.0266113	0.026611328	0.033935547	0.005615234	0.007324219	0.020751953	0	44330	0	0	0
1156	1157	1157	Category L	-0.059814453	0.14379883	1.0078125	0.15698242	-0.18896484	-0.4362793	0	0	7/11/2017	7	11	2017	10:59:50	39590	0.8	10	59	50	0	0.058837891	3.4289062	-0.040527344	0.17211914	1.0117188	0.15063477	0.034423828	0	0	0	0	0	0	0	0	0	1.0270996	0.027099609	0.051513672	-0.019042969	-0.028320313	-0.00390625	0	44330	0	0	0
1157	1158	1158	Category L	-0.035888672	0.14379883	1.0439453	0.17041016	-0.1887207	-0.43286133	0	0	7/11/2017	7	11	2017	10:59:50	39590	0.9	10	59	50	0	0.058837891	3.4289062	-0.039550781	0.17163086	1.0114746	0.31201172	0.042724609	0	0	0	0	0	0	0	0	0	1.0268555	0.026855469	0.063964844	0.003662109	-0.027832031	0.032226563	0	44330	0	0	0
1158	1159	1159	Category L	-0.059814453	0.16796875	1.0439453	0.16308594	-0.18457031	-0.43798828	0	0	7/11/2017	7	11	2017	10:59:51	39591	0	10	59	51	0	0.058837891	3.4289062	-0.0390625	0.17163086	1.0119629	0.53955078	0.038085938	0	0	0	0	0	0	0	0	0	1.0270996	0.027099609	0.056152344	-0.020507813	-0.003662109	0.031738281	0	44330	0	0	0
1159	1160	1160	Category L	-0.035888672	0.14379883	1.0439453	0.16577148	-0.18652344	-0.43823242	0	0	7/11/2017	7	11	2017	10:59:51	39591	0.1	10	59	51	0	0.058837891	3.4289062	-0.038574219	0.17114258	1.0124512	0.92407227	0.041748047	0	0	0	0	0	0	0	0	0	1.0275879	0.027587891	0.061523438	0.002685547	-0.02734375	0.03125	0	44330	0	0	0
1160	1161	1161	Category L	-0.023925781	0.16796875	1.0197754	0.16430664	-0.18603516	-0.43896484	0	0	7/11/2017	7	11	2017	10:59:51	39591	0.2	10	59	51	0	0.058837891	3.4289062	-0.037841797	0.17114258	1.0124512	1.1008301	0.016113281	0	0	0	0	0	0	0	0	0	1.0273438	0.02734375	0.024414063	0.013916016	-0.003173828	0.007080078	0	44330	0	0	0
1161	1162	1162	Category L	-0.059814453	0.14379883	1.0197754	0.16308594	-0.18603516	-0.43603516	0	0	7/11/2017	7	11	2017	10:59:51	39591	0.3	10	59	51	0	0.058837891	3.4289062	-0.037353516	0.1706543	1.012207	0.75219727	0.035644531	0	0	0	0	0	0	0	0	0	1.0270996	0.027099609	0.056640625	-0.022216797	-0.026855469	0.007324219	0	44330	0	0	0
1162	1163	1163	Category L	-0.023925781	0.16796875	0.99584961	0.16992188	-0.1796875	-0.43603516	0	0	7/11/2017	7	11	2017	10:59:51	39591	0.4	10	59	51	0	0.058837891	3.4305176	-0.036865234	0.16992188	1.0119629	0.45361328	0.020996094	0	0	0	0	0	0	0	0	0	1.0268555	0.026855469	0.031494141	0.012939453	-0.001953125	-0.016113281	0	44330	0	0	0
1163	1164	1164	Category L	-0.011962891	0.16796875	1.0319824	0.16699219	-0.18969727	-0.43701172	0	0	7/11/2017	7	11	2017	10:59:51	39591	0.5	10	59	51	0	0.058837891	3.4305176	-0.036376953	0.16992188	1.012207	0.46582031	0.031494141	0	0	0	0	0	0	0	0	0	1.0268555	0.026855469	0.046142578	0.024414063	-0.001953125	0.01953125	0	44330	0	0	0
1164	1165	1165	Category L	-0.035888672	0.16796875	1.0319824	0.16772461	-0.18945313	-0.43725586	0	0	7/11/2017	7	11	2017	10:59:51	39591	0.6	10	59	51	0	0.058837891	3.4305176	-0.036621094	0.1706543	1.0112305	0.59057617	0.020751953	0	0	0	0	0	0	0	0	0	1.026123	0.026123047	0.024169922	0.000732422	-0.002685547	0.020507813	0	44330	0	0	0
1165	1166	1166	Category L	-0.035888672	0.14379883	0.99584961	0.16699219	-0.18969727	-0.43701172	0	0	7/11/2017	7	11	2017	10:59:51	39591	0.7	10	59	51	0	0.058837891	3.4305176	-0.037353516	0.16967773	1.0124512	0.22070313	0.030761719	0	0	0	0	0	0	0	0	0	1.0270996	0.027099609	0.044189453	0.001464844	-0.025878906	-0.016601563	0	44330	0	0	0
1166	1167	1167	Category L	-0.059814453	0.16796875	1.0197754	0.16430664	-0.18945313	-0.43896484	0	0	7/11/2017	7	11	2017	10:59:51	39591	0.8	10	59	51	0	0.058837891	3.4305176	-0.038330078	0.16943359	1.0129395	0.50146484	0.022216797	0	0	0	0	0	0	0	0	0	1.027832	0.027832031	0.029541016	-0.021240234	-0.001464844	0.006591797	0	44330	0	0	0
1167	1168	1168	Category L	-0.023925781	0.17993164	0.99584961	0.16479492	-0.18798828	-0.44018555	0	0	7/11/2017	7	11	2017	10:59:51	39591	0.9	10	59	51	0	0.058837891	3.4305176	-0.0390625	0.16845703	1.0136719	0.67626953	0.026123047	0	0	0	0	0	0	0	0	0	1.0283203	0.028320313	0.044433594	0.015136719	0.011230469	-0.017822266	0	44330	0	0	0
1168	1169	1169	Category L	-0.035888672	0.19189453	1.0439453	0.16577148	-0.18432617	-0.43603516	0	0	7/11/2017	7	11	2017	10:59:52	39592	0	10	59	52	0	0.058837891	3.4305176	-0.039794922	0.16650391	1.0136719	1.0512695	0.039550781	0	0	0	0	0	0	0	0	0	1.0280762	0.028076172	0.059326172	0.00390625	0.025146484	0.030029297	0	44330	0	0	0
1169	1170	1170	Category L	-0.035888672	0.16796875	1.0319824	0.1628418	-0.18359375	-0.43896484	0	0	7/11/2017	7	11	2017	10:59:52	39592	0.1	10	59	52	0	0.058837891	3.4305176	-0.039306641	0.16430664	1.0129395	1.888916	0.01953125	0	0	0	0	0	0	0	0	0	1.0268555	0.026855469	0.026123047	0.003417969	0.003417969	0.018798828	0	44330	0	0	0
1170	1171	1171	Category L	0.011962891	0.17993164	1.0078125	0.16650391	-0.18212891	-0.43994141	0	0	7/11/2017	7	11	2017	10:59:52	39592	0.2	10	59	52	0	0.058837891	3.4305176	-0.038818359	0.16235352	1.0129395	2.3369141	0.053955078	0	0	0	0	0	0	0	0	0	1.0266113	0.026611328	0.073486328	0.05078125	0.017333984	-0.005126953	0	44330	0	0	0
1171	1172	1172	Category L	-0.011962891	0.15576172	1.0197754	0.16064453	-0.18652344	-0.4362793	0	0	7/11/2017	7	11	2017	10:59:52	39592	0.3	10	59	52	0	0.058837891	3.4305176	-0.038085938	0.16113281	1.0136719	2.0522461	0.02734375	0	0	0	0	0	0	0	0	0	1.0270996	0.027099609	0.037841797	0.026123047	-0.005371094	0.005859375	0	44330	0	0	0
1172	1173	1173	Category L	0	0.14379883	1.0078125	0.16210938	-0.18652344	-0.44116211	0	0	7/11/2017	7	11	2017	10:59:52	39592	0.4	10	59	52	0	0.058837891	3.4305176	-0.037109375	0.16015625	1.013916	1.7404785	0.041015625	0	0	0	0	0	0	0	0	0	1.0270996	0.027099609	0.059814453	0.037109375	-0.016357422	-0.006103516	0	44330	0	0	0
1173	1174	1174	Category L	-0.035888672	0.17993164	1.0197754	0.16772461	-0.18432617	-0.44018555	0	0	7/11/2017	7	11	2017	10:59:52	39592	0.5	10	59	52	0	0.058837891	3.4305176	-0.036132813	0.15966797	1.013916	1.8708496	0.020751953	0	0	0	0	0	0	0	0	0	1.0270996	0.027099609	0.026123047	0.000244141	0.020019531	0.005615234	0	44330	0	0	0
1174	1175	1175	Category L	-0.011962891	0.17993164	1.0078125	0.16845703	-0.19042969	-0.43896484	0	0	7/11/2017	7	11	2017	10:59:52	39592	0.6	10	59	52	0	0.058837891	3.4305176	-0.035400391	0.15942383	1.013916	1.9753418	0.031738281	0	0	0	0	0	0	0	0	0	1.0268555	0.026855469	0.050048828	0.0234375	0.020263672	-0.006103516	0	44330	0	0	0
1175	1176	1176	Category L	-0.023925781	0.19189453	0.99584961	0.16186523	-0.17919922	-0.44018555	0	0	7/11/2017	7	11	2017	10:59:52	39592	0.7	10	59	52	0	0.058837891	3.4305176	-0.034179688	0.15917969	1.0136719	1.4157715	0.038574219	0	0	0	0	0	0	0	0	0	1.0268555	0.026855469	0.060791016	0.010253906	0.032470703	-0.017822266	0	44330	0	0	0
1176	1177	1177	Category L	-0.047851563	0.19189453	0.97192383	0.16210938	-0.1862793	-0.43896484	0	0	7/11/2017	7	11	2017	10:59:52	39592	0.8	10	59	52	0	0.058837891	3.4305176	-0.033203125	0.15917969	1.0141602	0.85571289	0.055175781	0	0	0	0	0	0	0	0	0	1.0270996	0.027099609	0.089111328	-0.014404297	0.032470703	-0.042236328	0	44330	0	0	0
1177	1178	1178	Category L	-0.047851563	0.15576172	1.0078125	0.16064453	-0.18823242	-0.43896484	0	0	7/11/2017	7	11	2017	10:59:52	39592	0.9	10	59	52	0	0.058837891	3.4305176	-0.032714844	0.15917969	1.013916	0.96728516	0.016601563	0	0	0	0	0	0	0	0	0	1.0268555	0.026855469	0.024658203	-0.014892578	-0.003417969	-0.006103516	0	44330	0	0	0
1178	1179	1179	Category L	-0.023925781	0.16796875	1.0078125	0.16479492	-0.18774414	-0.43896484	0	0	7/11/2017	7	11	2017	10:59:53	39593	0	10	59	53	0	0.058837891	3.4305176	-0.031982422	0.15917969	1.0134277	0.76269531	0.013183594	0	0	0	0	0	0	0	0	0	1.0263672	0.026367188	0.022705078	0.008056641	0.008544922	-0.005615234	0	44330	0	0	0
1179	1180	1180	Category L	-0.035888672	0.16796875	1.0078125	0.16137695	-0.18383789	-0.44213867	0	0	7/11/2017	7	11	2017	10:59:53	39593	0.1	10	59	53	0	0.058837891	3.4305176	-0.03125	0.15966797	1.0131836	0.32885742	0.010742188	0	0	0	0	0	0	0	0	0	1.026123	0.026123047	0.018066406	-0.004394531	0.008056641	-0.005371094	0	44330	0	0	0
1180	1181	1181	Category L	-0.011962891	0.16796875	1.0197754	0.16186523	-0.18920898	-0.43823242	0	0	7/11/2017	7	11	2017	10:59:53	39593	0.2	10	59	53	0	0.058837891	3.4305176	-0.030517578	0.15991211	1.0134277	0.14916992	0.021240234	0	0	0	0	0	0	0	0	0	1.0263672	0.026367188	0.032714844	0.018554688	0.0078125	0.006103516	0	44330	0	0	0
1181	1182	1182	Category L	-0.011962891	0.17993164	1.0078125	0.16137695	-0.1875	-0.43701172	0	0	7/11/2017	7	11	2017	10:59:53	39593	0.3	10	59	53	0	0.058837891	3.4305176	-0.030517578	0.15991211	1.0134277	0.16723633	0.027832031	0	0	0	0	0	0	0	0	0	1.0263672	0.026367188	0.044189453	0.018554688	0.019775391	-0.005615234	0	44330	0	0	0
1182	1183	1183	Category L	-0.035888672	0.14379883	1.0197754	0.16162109	-0.19238281	-0.44140625	0	0	7/11/2017	7	11	2017	10:59:53	39593	0.4	10	59	53	0	0.058837891	3.4305176	-0.03125	0.15942383	1.0129395	0.013671875	0.017578125	0	0	0	0	0	0	0	0	0	1.0258789	0.025878906	0.027099609	-0.004394531	-0.015625	0.006591797	0	44330	0	0	0
1183	1184	1184	Category L	-0.011962891	0.16796875	1.0078125	0.16503906	-0.19458008	-0.43798828	0	0	7/11/2017	7	11	2017	10:59:53	39593	0.5	10	59	53	0	0.058837891	3.4305176	-0.029052734	0.15795898	1.0148926	0.41748047	0.020996094	0	0	0	0	0	0	0	0	0	1.0273438	0.02734375	0.034179688	0.017089844	0.009765625	-0.007080078	0	44330	0	0	0
1184	1185	1185	Category L	-0.035888672	0.15576172	0.99584961	0.16357422	-0.19238281	-0.43725586	0	0	7/11/2017	7	11	2017	10:59:53	39593	0.6	10	59	53	0	0.058837891	3.4305176	-0.029296875	0.1574707	1.015625	0.42529297	0.020996094	0	0	0	0	0	0	0	0	0	1.0283203	0.028320313	0.028076172	-0.006347656	-0.001708984	-0.019775391	0	44330	0	0	0
1185	1186	1186	Category L	-0.023925781	0.13183594	1.0078125	0.16333008	-0.18945313	-0.43896484	0	0	7/11/2017	7	11	2017	10:59:53	39593	0.7	10	59	53	0	0.058837891	3.4305176	-0.028808594	0.15869141	1.0151367	0.006347656	0.028320313	0	0	0	0	0	0	0	0	0	1.027832	0.027832031	0.0390625	0.004882813	-0.026855469	-0.007324219	0	44330	0	0	0
1186	1187	1187	Category L	-0.023925781	0.16796875	1.0319824	0.1640625	-0.18774414	-0.43798828	0	0	7/11/2017	7	11	2017	10:59:53	39593	0.8	10	59	53	0	0.058837891	3.4305176	-0.028564453	0.15942383	1.0144043	0.39916992	0.019775391	0	0	0	0	0	0	0	0	0	1.0273438	0.02734375	0.030273438	0.004638672	0.008300781	0.017333984	0	44330	0	0	0
1187	1188	1188	Category L	-0.011962891	0.19189453	0.98388672	0.16162109	-0.19238281	-0.43603516	0	0	7/11/2017	7	11	2017	10:59:53	39593	0.9	10	59	53	0	0.058837891	3.4305176	-0.02734375	0.16015625	1.0141602	0.55541992	0.046386719	0	0	0	0	0	0	0	0	0	1.0270996	0.027099609	0.077392578	0.015380859	0.031494141	-0.030273438	0	44330	0	0	0
1188	1189	1189	Category L	-0.035888672	0.19189453	1.0078125	0.16137695	-0.18408203	-0.44213867	0	0	7/11/2017	7	11	2017	10:59:54	39594	0	10	59	54	0	0.058837891	3.4305176	-0.026367188	0.16040039	1.013916	0.52490234	0.033203125	0	0	0	0	0	0	0	0	0	1.0268555	0.026855469	0.046875	-0.009277344	0.03125	-0.006103516	0	44330	0	0	0
1189	1190	1190	Category L	-0.023925781	0.17993164	0.98388672	0.16259766	-0.19262695	-0.4362793	0	0	7/11/2017	7	11	2017	10:59:54	39594	0.1	10	59	54	0	0.058837891	3.4305176	-0.025634766	0.16040039	1.013916	0.53588867	0.035644531	0	0	0	0	0	0	0	0	0	1.0268555	0.026855469	0.051269531	0.001708984	0.019287109	-0.030029297	0	44330	0	0	0
1190	1191	1191	Category L	-0.035888672	0.15576172	1.0197754	0.16235352	-0.18994141	-0.44140625	0	0	7/11/2017	7	11	2017	10:59:54	39594	0.2	10	59	54	0	0.058837891	3.4305176	-0.024169922	0.16064453	1.013916	0.69555664	0.013671875	0	0	0	0	0	0	0	0	0	1.0268555	0.026855469	0.022216797	-0.011474609	-0.004882813	0.005615234	0	44330	0	0	0
1191	1192	1192	Category L	-0.035888672	0.17993164	1.0319824	0.16601563	-0.18945313	-0.43603516	0	0	7/11/2017	7	11	2017	10:59:54	39594	0.3	10	59	54	0	0.058837891	3.4305176	-0.0234375	0.16113281	1.013916	0.52172852	0.028564453	0	0	0	0	0	0	0	0	0	1.0268555	0.026855469	0.048828125	-0.012207031	0.018554688	0.017822266	0	44330	0	0	0
1192	1193	1193	Category L	-0.023925781	0.17993164	1.0078125	0.15771484	-0.18164063	-0.43896484	0	0	7/11/2017	7	11	2017	10:59:54	39594	0.4	10	59	54	0	0.058837891	3.4305176	-0.022705078	0.16113281	1.0136719	0.29418945	0.01953125	0	0	0	0	0	0	0	0	0	1.0266113	0.026611328	0.025634766	-0.000976563	0.018554688	-0.005859375	0	44330	0	0	0
1193	1194	1194	Category L	-0.011962891	0.17993164	0.99584961	0.16137695	-0.1875	-0.43896484	0	0	7/11/2017	7	11	2017	10:59:54	39594	0.5	10	59	54	0	0.058837891	3.4305176	-0.021972656	0.16137695	1.0134277	0.28613281	0.02734375	0	0	0	0	0	0	0	0	0	1.0263672	0.026367188	0.046142578	0.010009766	0.018310547	-0.017578125	0	44330	0	0	0
1194	1195	1195	Category L	-0.011962891	0.14379883	1.0197754	0.16064453	-0.19262695	-0.43798828	0	0	7/11/2017	7	11	2017	10:59:54	39594	0.6	10	59	54	0	0.058837891	3.4305176	-0.021240234	0.16162109	1.0136719	0.35498047	0.020996094	0	0	0	0	0	0	0	0	0	1.0266113	0.026611328	0.033203125	0.009277344	-0.017822266	0.005859375	0	44330	0	0	0
1195	1196	1196	Category L	-0.035888672	0.16796875	1.0319824	0.16064453	-0.19262695	-0.43896484	0	0	7/11/2017	7	11	2017	10:59:54	39594	0.7	10	59	54	0	0.058837891	3.4305176	-0.020263672	0.16137695	1.0134277	0.36474609	0.024902344	0	0	0	0	0	0	0	0	0	1.0263672	0.026367188	0.040283203	-0.015380859	0.006347656	0.018310547	0	44330	0	0	0
1196	1197	1197	Category L	-0.023925781	0.15576172	1.0078125	0.15966797	-0.18945313	-0.44116211	0	0	7/11/2017	7	11	2017	10:59:54	39594	0.8	10	59	54	0	0.058837891	3.4305176	-0.019287109	0.16137695	1.0131836	0.002685547	0.009033203	0	0	0	0	0	0	0	0	0	1.026123	0.026123047	0.015380859	-0.004394531	-0.005615234	-0.005371094	0	44330	0	0	0
1197	1198	1198	Category L	-0.047851563	0.16796875	1.0559082	0.16333008	-0.1875	-0.43920898	0	0	7/11/2017	7	11	2017	10:59:54	39594	0.9	10	59	54	0	0.058837891	3.4305176	-0.017822266	0.16186523	1.0131836	0.27001953	0.052246094	0	0	0	0	0	0	0	0	0	1.0263672	0.026367188	0.078369141	-0.029785156	0.005859375	0.042480469	0	44330	0	0	0
1198	1199	1199	Category L	-0.023925781	0.15576172	1.0319824	0.16357422	-0.19433594	-0.43823242	0	0	7/11/2017	7	11	2017	10:59:55	39595	0	10	59	55	0	0.058837891	3.4305176	-0.017089844	0.16210938	1.0129395	0.28466797	0.020996094	0	0	0	0	0	0	0	0	0	1.0258789	0.025878906	0.032226563	-0.006591797	-0.006347656	0.018798828	0	44330	0	0	0
1199	1200	1200	Category L	-0.035888672	0.17993164	0.99584961	0.15942383	-0.18432617	-0.43505859	0	0	7/11/2017	7	11	2017	10:59:55	39595	0.1	10	59	55	0	0.058837891	3.4305176	-0.015625	0.16259766	1.0126953	0.16333008	0.03125	0	0	0	0	0	0	0	0	0	1.0258789	0.025878906	0.054199219	-0.020019531	0.017089844	-0.016845703	0	44330	0	0	0
1200	1201	1201	Category L	-0.047851563	0.15576172	0.98388672	0.15795898	-0.18603516	-0.44116211	0	0	7/11/2017	7	11	2017	10:59:55	39595	0.2	10	59	55	0	0.059326172	3.4595215	-0.015136719	0.16259766	1.0124512	0.39453125	0.043945313	0	0	0	0	0	0	0	0	0	1.0256348	0.025634766	0.068359375	-0.032470703	-0.006835938	-0.028564453	0	44330	0	0	0
1201	1202	1202	Category L	-0.023925781	0.10791016	1.0319824	0.16162109	-0.19433594	-0.4362793	0	0	7/11/2017	7	11	2017	10:59:55	39595	0.3	10	59	55	0	0.059326172	3.4595215	-0.014160156	0.1628418	1.0124512	1.4987793	0.059082031	0	0	0	0	0	0	0	0	0	1.0256348	0.025634766	0.083740234	-0.009521484	-0.054931641	0.019287109	0	44330	0	0	0
1202	1203	1203	Category L	-0.035888672	0.16796875	1.0439453	0.15161133	-0.18652344	-0.44213867	0	0	7/11/2017	7	11	2017	10:59:55	39595	0.4	10	59	55	0	0.059326172	3.4595215	-0.012695313	0.16308594	1.0124512	2.5273438	0.0390625	0	0	0	0	0	0	0	0	0	1.0256348	0.025634766	0.059082031	-0.022949219	0.004638672	0.03125	0	44330	0	0	0
1203	1204	1204	Category L	-0.11987305	0.23999023	0.94799805	0.13964844	-0.17675781	-0.44824219	0	0	7/11/2017	7	11	2017	10:59:55	39595	0.5	10	59	55	0	0.059326172	3.4595215	-0.01171875	0.16333008	1.0124512	4.1159668	0.1472168	0	0	0	0	0	0	0	0	0	1.0256348	0.025634766	0.24902344	-0.10791016	0.076416016	-0.064453125	0	44330	0	0	0
1204	1205	1205	Category L	-0.13183594	0.095947266	1.079834	0.098632813	-0.19824219	-0.44458008	0	0	7/11/2017	7	11	2017	10:59:55	39595	0.6	10	59	55	0	0.059326172	3.4595215	-0.010986328	0.16308594	1.012207	6.395752	0.15380859	0	0	0	0	0	0	0	0	0	1.0251465	0.025146484	0.25561523	-0.12060547	-0.067138672	0.067382813	0	44330	0	0	0
1205	1206	1206	Category L	-0.11987305	0.17993164	1.0319824	0.079101563	-0.20166016	-0.44702148	0	0	7/11/2017	7	11	2017	10:59:55	39595	0.7	10	59	55	0	0.059326172	3.4595215	-0.010009766	0.16308594	1.0112305	9.5039063	0.11279297	0	0	0	0	0	0	0	0	0	1.0244141	0.024414063	0.14672852	-0.10961914	0.016601563	0.020507813	0	44330	0	0	0
1206	1207	1207	Category L	-0.13183594	0.095947266	1.0439453	0.033691406	-0.20654297	-0.45336914	0	0	7/11/2017	7	11	2017	10:59:55	39595	0.8	10	59	55	0	0.059326172	3.4595215	-0.009277344	0.16333008	1.0112305	13.932617	0.14355469	0	0	0	0	0	0	0	0	0	1.0244141	0.024414063	0.22241211	-0.12231445	-0.067382813	0.032470703	0	44330	0	0	0
1207	1208	1208	Category L	-0.083984375	0.023925781	0.99584961	-0.026367188	-0.21044922	-0.44750977	0	0	7/11/2017	7	11	2017	10:59:55	39595	0.9	10	59	55	0	0.059326172	3.4595215	-0.008056641	0.16333008	1.0112305	19.692383	0.15942383	0	0	0	0	0	0	0	0	0	1.0244141	0.024414063	0.23095703	-0.075683594	-0.1394043	-0.015380859	0	44330	0	0	0
1208	1209	1209	Category L	-0.047851563	0.011962891	0.97192383	-0.072021484	-0.20996094	-0.44555664	0	0	7/11/2017	7	11	2017	10:59:56	39596	0	10	59	56	0	0.059326172	3.4595215	-0.007080078	0.16333008	1.0112305	26.637939	0.16162109	0	0	0	0	0	0	0	0	0	1.0244141	0.024414063	0.23168945	-0.040527344	-0.15136719	-0.039306641	0	44330	0	0	0
1209	1210	1210	Category L	-0.011962891	0.035888672	0.99584961	-0.092285156	-0.20922852	-0.4387207	0	0	7/11/2017	7	11	2017	10:59:56	39596	0.1	10	59	56	0	0.059326172	3.4595215	-0.005859375	0.16333008	1.0107422	33.4375	0.12866211	0	0	0	0	0	0	0	0	0	1.0239258	0.023925781	0.1484375	-0.005859375	-0.12744141	-0.014892578	0	44330	0	0	0
1210	1211	1211	Category L	0	0.083984375	1.0319824	-0.097167969	-0.22045898	-0.43359375	0	0	7/11/2017	7	11	2017	10:59:56	39596	0.2	10	59	56	0	0.059326172	3.4595215	-0.004882813	0.16357422	1.010498	39.363525	0.082519531	0	0	0	0	0	0	0	0	0	1.0236816	0.023681641	0.10571289	0.004882813	-0.079589844	0.021240234	0	44330	0	0	0
1211	1212	1212	Category L	0.011962891	0.095947266	1.0078125	-0.098632813	-0.21777344	-0.42944336	0	0	7/11/2017	7	11	2017	10:59:56	39596	0.3	10	59	56	0	0.059326172	3.4595215	-0.004394531	0.16381836	1.0107422	43.976563	0.069824219	0	0	0	0	0	0	0	0	0	1.0239258	0.023925781	0.087158203	0.016357422	-0.067871094	-0.002929688	0	44330	0	0	0
1212	1213	1213	Category L	0.023925781	0.14379883	1.0197754	-0.097412109	-0.21899414	-0.42651367	0	0	7/11/2017	7	11	2017	10:59:56	39596	0.4	10	59	56	0	0.059326172	3.4595215	-0.003417969	0.1640625	1.010498	46.993652	0.03515625	0	0	0	0	0	0	0	0	0	1.0236816	0.023681641	0.056884766	0.02734375	-0.020263672	0.009033203	0	44330	0	0	0
1213	1214	1214	Category L	0.011962891	0.16796875	0.99584961	-0.094726563	-0.21850586	-0.42773438	0	0	7/11/2017	7	11	2017	10:59:56	39596	0.5	10	59	56	0	0.059326172	3.4595215	-0.002197266	0.16455078	1.0102539	48.060059	0.020507813	0	0	0	0	0	0	0	0	0	1.0236816	0.023681641	0.032226563	0.014160156	0.003173828	-0.014404297	0	44330	0	0	0
1214	1215	1215	Category L	0.011962891	0.15576172	1.0078125	-0.098632813	-0.21972656	-0.42651367	0	0	7/11/2017	7	11	2017	10:59:56	39596	0.6	10	59	56	0	0.059326172	3.4595215	-0.000732422	0.1640625	1.0102539	47.200439	0.015625	0	0	0	0	0	0	0	0	0	1.0234375	0.0234375	0.023681641	0.012695313	-0.008300781	-0.002441406	0	44330	0	0	0
1215	1216	1216	Category L	0.035888672	0.14379883	1.0197754	-0.098876953	-0.21508789	-0.43261719	0	0	7/11/2017	7	11	2017	10:59:56	39596	0.7	10	59	56	0	0.059326172	3.4595215	0.000244141	0.16381836	1.0102539	44.537109	0.041748047	0	0	0	0	0	0	0	0	0	1.0234375	0.0234375	0.064941406	0.035400391	-0.020019531	0.009277344	0	44330	0	0	0
1216	1217	1217	Category L	0.011962891	0.16796875	0.98388672	-0.099853516	-0.21801758	-0.43066406	0	0	7/11/2017	7	11	2017	10:59:56	39596	0.8	10	59	56	0	0.059326172	3.4595215	0.001708984	0.16333008	1.0102539	40.011475	0.028564453	0	0	0	0	0	0	0	0	0	1.0234375	0.0234375	0.041015625	0.010009766	0.004394531	-0.026367188	0	44330	0	0	0
1217	1218	1218	Category L	0.011962891	0.17993164	0.98388672	-0.10302734	-0.22363281	-0.42651367	0	0	7/11/2017	7	11	2017	10:59:56	39596	0.9	10	59	56	0	0.059326172	3.4595215	0.003662109	0.16333008	1.0107422	33.63623	0.032470703	0	0	0	0	0	0	0	0	0	1.0239258	0.023925781	0.051513672	0.008056641	0.016357422	-0.026855469	0	44330	0	0	0
1218	1219	1219	Category L	0.023925781	0.21582031	1.0078125	-0.098632813	-0.21777344	-0.42749023	0	0	7/11/2017	7	11	2017	10:59:57	39597	0	10	59	57	0	0.059326172	3.4595215	0.005615234	0.16333008	1.0107422	25.303467	0.055419922	0	0	0	0	0	0	0	0	0	1.0239258	0.023925781	0.073486328	0.018066406	0.052246094	-0.002929688	0	44330	0	0	0
1219	1220	1220	Category L	0.011962891	0.17993164	1.0319824	-0.10571289	-0.22167969	-0.42749023	0	0	7/11/2017	7	11	2017	10:59:57	39597	0.1	10	59	57	0	0.059326172	3.4595215	0.006835938	0.16333008	1.0102539	15.314453	0.027587891	0	0	0	0	0	0	0	0	0	1.0234375	0.0234375	0.04296875	0.004882813	0.016357422	0.021484375	0	44330	0	0	0
1220	1221	1221	Category L	-0.011962891	0.19189453	0.99584961	-0.10205078	-0.22070313	-0.43164063	0	0	7/11/2017	7	11	2017	10:59:57	39597	0.2	10	59	57	0	0.059326172	3.4595215	0.009033203	0.16333008	1.0102539	6.1623535	0.038085938	0	0	0	0	0	0	0	0	0	1.0234375	0.0234375	0.063964844	-0.020996094	0.028320313	-0.014404297	0	44330	0	0	0
1221	1222	1222	Category L	-0.095947266	0.15576172	0.97192383	-0.094482422	-0.22607422	-0.42553711	0	0	7/11/2017	7	11	2017	10:59:57	39597	0.3	10	59	57	0	0.059326172	3.4595215	0.010742188	0.16308594	1.0102539	2.204834	0.11376953	0	0	0	0	0	0	0	0	0	1.0234375	0.0234375	0.15283203	-0.10668945	-0.007324219	-0.038330078	0	44330	0	0	0
1222	1223	1223	Category L	0.11987305	0.047851563	1.1518555	-0.025390625	-0.26904297	-0.41040039	0	0	7/11/2017	7	11	2017	10:59:57	39597	0.4	10	59	57	0	0.059326172	3.4595215	0.012695313	0.16308594	1.0100098	10.032227	0.21166992	0	0	0	0	0	0	0	0	0	1.0231934	0.023193359	0.36401367	0.10693359	-0.11523438	0.14160156	0	44330	0	0	0
1223	1224	1224	Category L	-0.059814453	0.14379883	1.1037598	0.063720703	-0.27270508	-0.40991211	0	0	7/11/2017	7	11	2017	10:59:57	39597	0.5	10	59	57	0	0.059326172	3.4595215	0.014160156	0.16308594	1.0102539	15.973633	0.12060547	0	0	0	0	0	0	0	0	0	1.0234375	0.0234375	0.18676758	-0.073974609	-0.019287109	0.093261719	0	44330	0	0	0
1224	1225	1225	Category L	-0.011962891	0.26391602	0.95996094	0.066650391	-0.26635742	-0.41796875	0	0	7/11/2017	7	11	2017	10:59:57	39597	0.6	10	59	57	0	0.059326172	3.4595215	0.014892578	0.16308594	1.0102539	20.247559	0.11572266	0	0	0	0	0	0	0	0	0	1.0234375	0.0234375	0.17822266	-0.026855469	0.10058594	-0.050292969	0	44330	0	0	0
1225	1226	1226	Category L	0	0.23999023	0.95996094	0.07421875	-0.24047852	-0.42871094	0	0	7/11/2017	7	11	2017	10:59:57	39597	0.7	10	59	57	0	0.059326172	3.4595215	0.016601563	0.16333008	1.0102539	22.461914	0.093017578	0	0	0	0	0	0	0	0	0	1.0234375	0.0234375	0.14379883	-0.016601563	0.076416016	-0.050292969	0	44330	0	0	0
1226	1227	1227	Category L	0.035888672	0.21582031	1.0078125	0.071289063	-0.22949219	-0.43383789	0	0	7/11/2017	7	11	2017	10:59:57	39597	0.8	10	59	57	0	0.059326172	3.4595215	0.018066406	0.16381836	1.010498	24.835205	0.054931641	0	0	0	0	0	0	0	0	0	1.0239258	0.023925781	0.072265625	0.017578125	0.051757813	-0.002685547	0	44330	0	0	0
1227	1228	1228	Category L	0.047851563	0.20385742	0.99584961	0.067626953	-0.2253418	-0.43798828	0	0	7/11/2017	7	11	2017	10:59:57	39597	0.9	10	59	57	0	0.059326172	3.4595215	0.01953125	0.16357422	1.010498	26.217285	0.051025391	0	0	0	0	0	0	0	0	0	1.0236816	0.023681641	0.082763672	0.028076172	0.040039063	-0.014648438	0	44330	0	0	0
1228	1229	1229	Category L	0.023925781	0.19189453	0.99584961	0.069580078	-0.22607422	-0.43603516	0	0	7/11/2017	7	11	2017	10:59:58	39598	0	10	59	58	0	0.059326172	3.4595215	0.021484375	0.16308594	1.0107422	25.536133	0.032470703	0	0	0	0	0	0	0	0	0	1.0239258	0.023925781	0.046142578	0.002197266	0.028564453	-0.014892578	0	44330	0	0	0
1229	1230	1230	Category L	0.071777344	0.17993164	1.0197754	0.069335938	-0.22143555	-0.43701172	0	0	7/11/2017	7	11	2017	10:59:58	39598	0.1	10	59	58	0	0.059326172	3.4595215	0.023193359	0.16235352	1.010498	23.489014	0.052246094	0	0	0	0	0	0	0	0	0	1.0239258	0.023925781	0.074707031	0.048339844	0.017333984	0.009033203	0	44330	0	0	0
1230	1231	1231	Category L	0.023925781	0.17993164	0.99584961	0.071777344	-0.21899414	-0.43676758	0	0	7/11/2017	7	11	2017	10:59:58	39598	0.2	10	59	58	0	0.059326172	3.4595215	0.024414063	0.16210938	1.010498	21.713623	0.022705078	0	0	0	0	0	0	0	0	0	1.0236816	0.023681641	0.032714844	-0.000488281	0.017578125	-0.014648438	0	44330	0	0	0
1231	1232	1232	Category L	0.035888672	0.19189453	0.99584961	0.070068359	-0.22290039	-0.43701172	0	0	7/11/2017	7	11	2017	10:59:58	39598	0.3	10	59	58	0	0.059326172	3.4595215	0.026367188	0.16210938	1.0102539	19.762939	0.034179688	0	0	0	0	0	0	0	0	0	1.0236816	0.023681641	0.053466797	0.009277344	0.029541016	-0.014404297	0	44330	0	0	0
1232	1233	1233	Category L	0.023925781	0.20385742	1.0078125	0.072753906	-0.22412109	-0.43701172	0	0	7/11/2017	7	11	2017	10:59:58	39598	0.4	10	59	58	0	0.059326172	3.4595215	0.028320313	0.16210938	1.0100098	16.074219	0.041748047	0	0	0	0	0	0	0	0	0	1.0234375	0.0234375	0.048339844	-0.004394531	0.041503906	-0.002197266	0	44330	0	0	0
[truncated: 8,410 more rows]
[truncated: 29 more columns]
