# Supplementary material for: Development of a multisensor biologging collar and analytical techniques to describe high‐resolution spatial behavior in free‐ranging terrestrial mammals
Source: Ecol Evol. 2024 Sep 23;14(9):e70264. doi: 10.1002/ece3.70264 (PMC11420106; doi:10.1002/ece3.70264)
Supplement: Supplementary file 1 — Appendix S1 [file ECE3-14-e70264-s001.zip › doi_10_5061_dryad_jdfn2z3hv__v20240620/B4_S17_Header.csv]

Split no.	Bookmark number	Category	Pointer	Day#	Time(hh:mm:ss)	Total Event start	Event start	Number events	Duration(s)	Sum VeDBA	Mean VeDBA	Mean Dyn AccX	Mean Dyn AccY	Mean Dyn AccZ	Sum VeSBA	Mean VeSBA	Mean smth AccX	Mean smth AccY	Mean smth AccZ	VeDBA_Var	VeDBA_SD	VeSBA_Var	VeSBA_SD	Mean Animal g	Sum Animal g	Animal g_Var	Animal g_SD	Acc_x_Var	Acc_x_SD	Acc_y_Var	Acc_y_SD	Acc_z_Var	Acc_z_SD	Predominant freq, Hz	Smth press val	Max pressure val	Min pressure val	Grd air press	Altitude begin	Altitude end	Delta max/min altitude
1	1	Category J	0	8	8:20:56	1	1	74	7.4	0	0	0	0	0	0	0	0	0	0	0	0	0	0	0	0	0	0	0	0	0	0	0	0	0	7	0	0	1000	0	44330	44330
1	2	Category L	74	8	8:21:14	75	75	115	11.4	6.83228	0.0626814	0.033949	-0.026188	0.0197888	110.638	1.01503	-0.234032	0.182187	0.968027	0.01655	0.128647	6.94E-05	0.00833274	0.0250255	2.72778	4.70E-05	0.0068583	0.00294313	0.0542506	0.00247052	0.0497044	0.0023227	0.0481944	0	7	0	0	1000	44330	44330	0
1	3	Category M	189	8	8:21:26	190	190	35	3.4	12.4846	0.356703	-0.155197	0.179422	-0.156306	34.1353	0.975293	-0.350174	0.269413	0.86928	0.0535296	0.231365	0	0	0.024707	0.864746	0	0	0.0458426	0.214109	0.0767997	0.277128	0.0589704	0.242838	0	7	0	0	1000	44330	44330	0
1	4	Category E	224	8	8:21:32	225	225	52	5.2	18.7087	0.359783	-0.0176345	-0.0900503	0.055049	51.8833	0.997756	-0.283522	0.152231	0.937228	0.072829	0.269869	7.98E-05	0.00893394	0.0181509	0.943848	1.41E-05	0.003753	0.0783832	0.27997	0.0526123	0.229374	0.0652184	0.255379	0	7	0	0	1000	44330	44330	0
1	5	Category L	276	8	8:26:02	277	277	220	22	13.8201	0.0628185	0.0319946	0.0129894	0.00875022	223.709	1.01686	-0.0827126	0.135625	1.00104	0.00142156	0.0377036	2.11E-05	0.00459183	0.0222279	4.89014	1.33E-05	0.00364921	0.0047674	0.0690464	0.00112305	0.0335119	0.00082342	0.0286953	0	7	0	0	1000	44330	44330	0
1	6	Category M	496	8	10:16:16	497	497	49	4.8	16.6531	0.339859	-0.168173	-0.0622708	-0.0823302	46.6504	0.952049	-0.363944	0.0128099	0.879245	0.0245237	0.1566	3.49E-05	0.00590569	0.0479512	2.34961	0	0	0.0888522	0.298081	0.0185049	0.136033	0.0315141	0.177522	0	7	0	0	1000	44330	44330	0
1	7	Category L	545	8	10:16:21	546	546	78	7.8	11.7646	0.150829	0.00235064	0.00621307	0.0372127	77.3345	0.991468	-0.0806634	0.060647	0.976763	0.00400015	0.0632467	0.000209711	0.0144814	0.0181415	1.41504	5.32E-05	0.00729453	0.0231621	0.152191	0.00130834	0.036171	0.00303298	0.0550725	0	7	0	0	1000	44330	44330	0
1	8	Category A	623	8	10:31:02	624	624	1569	157.201	46.4785	0.029623	0.00548577	0.0009887	-0.000698812	1598.6	1.01886	0.336518	0.163999	0.94646	0.000846167	0.029089	4.67E-07	0.000683234	0.0190893	29.9512	1.24E-06	0.00111572	0.00103694	0.0322015	0.000291133	0.0170626	0.000188279	0.0137215	0	7	0	0	1000	44330	44330	0
1	9	Category J	2192	8	10:37:00	2193	2193	44	4.301	32.4597	0.737721	-0.0272605	0.045338	0.107577	41.48	0.942727	-0.170904	-0.00824529	0.911632	0.194108	0.440577	0.00118741	0.0344588	0.0573509	2.52344	0.00126509	0.0355681	0.131647	0.362832	0.039523	0.198804	0.505493	0.71098	0	7	0	0	1000	44330	44330	0
1	10	Category M	2236	8	10:39:33	2237	2237	48	4.7	32.8772	0.684942	-0.131643	-0.114405	-0.163493	42.3223	0.881714	-0.424062	-0.0681661	0.769541	0.415838	0.644855	0.00054423	0.0233287	0.118286	5.67773	0.000411987	0.0202975	0.129384	0.3597	0.106756	0.326735	0.627375	0.79207	0	7	0	0	1000	44330	44330	0
1	11	Category L	2284	8	10:39:42	2285	2285	114	11.3	10.7322	0.0941419	0.057735	0.0278642	0.0384521	114.019	1.00016	-0.236628	0.118586	0.960908	0.00507984	0.071273	0.000871625	0.0295233	0.0363277	4.14136	0.000563237	0.0237326	0.00686592	0.0828608	0.00302178	0.0549707	0.00589578	0.076784	0	7	0	0	1000	44330	44330	0
1	12	Category C	2398	8	10:43:39	2399	2399	61	6	11.405	0.186968	-0.0428287	-0.00461866	-0.0117988	63.0015	1.03281	-0.415699	0.125376	0.935971	0.0160973	0.126875	0	0	0.0328109	2.00146	0	0	0.0288366	0.169813	0.00839283	0.0916124	0.010346	0.101715	0	7	0	0	1000	44330	44330	0
1	13	Category D	2459	8	10:44:13	2460	2460	237	23.7	59.1763	0.249689	-0.0213237	0.00130311	-0.00925056	242.255	1.02217	-0.527658	0.0409971	0.871821	0.0203378	0.142611	0	0	0.0227916	5.40161	0	0	0.0443028	0.210482	0.0158053	0.125719	0.0239309	0.154696	0	7	0	0	1000	44330	44330	0
1	14	Category L	2696	8	10:48:14	2697	2697	203	20.2	11.1245	0.0548006	0.0290191	-0.0013542	0.0106231	207.194	1.02066	-0.198715	0.0759614	0.996485	0.000778123	0.0278949	1.20E-06	0.00109666	0.0221314	4.49268	0	0	0.00357431	0.0597856	0.000714382	0.0267279	0.000986184	0.0314036	0	7	0	0	1000	44330	44330	0
1	15	Category E	2899	8	10:48:35	2900	2900	48	4.701	10.179	0.212062	-0.0311178	-0.00260417	-0.00331116	49.2725	1.02651	-0.242894	0.109894	0.991074	0.0168711	0.129889	0	0	0.0265096	1.27246	0	0	0.0188904	0.137442	0.0109355	0.104573	0.0278473	0.166875	0	7	0	0	1000	44330	44330	0
1	16	Category L	2947	8	10:48:41	2948	2948	342	34.101	22.5374	0.0658987	-0.00528686	0.00166044	-0.000780964	348.683	1.01954	-0.2111	0.112847	0.988406	0.00106794	0.0326793	0	0	0.019542	6.68335	0	0	0.00411898	0.0641793	0.000941583	0.0306852	0.000672458	0.0259318	0	7	0	0	1000	44330	44330	0
1	17	Category E	3289	8	11:05:03	4756	4756	115	11.401	33.1331	0.288114	-0.0714844	-0.01806	-0.00332244	118.296	1.02866	-0.234952	0.0929985	0.995211	0.0494671	0.222412	2.12E-06	0.00145704	0.0286642	3.29639	2.12E-06	0.00145704	0.0712551	0.266937	0.0225947	0.150315	0.0356785	0.188888	0	7	0	0	1000	44330	44330	0
1	18	Category L	3404	8	11:13:43	4871	4871	162	16.2	9.98926	0.0616621	0.0300956	0.0069143	0.00745081	166.224	1.02607	-0.119769	0.114886	1.01087	0.00126742	0.0356009	0	0	0.0260718	4.22363	0	0	0.00488884	0.0699202	0.000868056	0.0294628	0.000382788	0.019565	0	7	0	0	1000	44330	44330	0
1	19	Category E	3566	8	11:13:59	5033	5033	46	4.5	6.55127	0.142419	-0.0452562	-0.00503142	-0.00626274	47.1382	1.02474	-0.16367	0.10472	1.00569	0.00963825	0.0981746	0	0	0.0247431	1.13818	0	0	0.0068837	0.0829681	0.00581161	0.0762339	0.0153066	0.12372	0	7	0	0	1000	44330	44330	0
1	20	Category L	3612	8	11:14:05	5079	5079	360	36.001	19.9988	0.0555522	-0.00128581	-0.0115655	0.00253296	366.218	1.01727	-0.158459	0.0922384	0.994947	0.000906711	0.0301116	0	0	0.0172797	6.2207	0	0	0.00272217	0.0521744	0.0019694	0.0443779	0.000429959	0.0207354	0	7	0	0	1000	44330	44330	0
1	23	Category E	7566	8	11:18:44	80405	80405	49	4.8	15.8157	0.322769	-0.0381308	-0.161995	0.144726	45.5615	0.929827	-0.127905	0.262725	0.861493	0.0208516	0.144401	0.00158941	0.0398673	0.0787727	3.85986	0.00127551	0.0357143	0.016766	0.129484	0.05825	0.24135	0.0563417	0.237364	0	7	0	0	1000	44330	44330	0
1	24	Category A	7615	8	11:19:19	80454	80454	2157	216	53.196	0.0246621	-0.000192302	-0.00140553	-2.08E-05	2214.01	1.02643	-0.164119	-0.0304978	1.01267	0.000108545	0.0104185	3.28E-06	0.00181173	0.0264286	57.0066	1.02E-06	0.00100929	9.34E-05	0.00966322	0.000263948	0.0162465	0.0001734	0.0131681	0	7	0	0	1000	44330	44330	0
1	25	Category L	9772	8	11:52:12	82611	82611	68	6.7	4.28784	0.0630565	0.031688	0.0264569	0.012067	69.5693	1.02308	-0.149945	0.125162	1.00338	0.00113454	0.0336829	0	0	0.0230785	1.56934	0	0	0.00189568	0.0435394	0.00193517	0.0439906	0.000466739	0.0216042	0	7	0	0	1000	44330	44330	0
1	26	Category M	9840	8	11:52:26	82679	82679	22	2.1	4.86572	0.221169	-0.117864	0.0273438	-0.0620117	22.3394	1.01543	-0.207508	0.13552	0.984652	0.0448331	0.211738	0	0	0.0154252	0.339355	0	0	0.0443226	0.210529	0.0159801	0.126412	0.0196089	0.140032	0	7	0	0	1000	44330	44330	0
1	27	Category L	9862	8	11:52:28	82701	82701	87	8.6	5.61963	0.0645934	0.027745	-0.0134782	0.00786301	88.7454	1.02006	-0.150845	0.085278	1.00411	0.00110004	0.0331668	0	0	0.0200616	1.74536	0	0	0.00292688	0.0541007	0.000841864	0.0290149	0.000564049	0.0237497	0	7	0	0	1000	44330	44330	0
1	28	Category E	9949	8	11:52:37	82788	82788	51	5	9.46826	0.185652	0.0152181	0.0191914	0.0181813	52.0938	1.02145	-0.232398	0.0850423	0.988425	0.0159745	0.12639	0	0	0.0214461	1.09375	0	0	0.0233896	0.152937	0.00694604	0.0833429	0.0229205	0.151395	0	7	0	0	1000	44330	44330	0
1	29	Category C	10000	8	15:33:46	82839	82839	213	21.2	53.2583	0.250039	-0.00878333	-0.00165053	-0.00334232	217.435	1.02082	-0.479483	0.0844016	0.892744	0.0190659	0.138079	0	0	0.0208207	4.43481	0	0	0.0467226	0.216154	0.0105233	0.102583	0.0241367	0.15536	0	7	0	0	1000	44330	44330	0
1	30	Category D	10213	8	15:37:19	83052	83052	104	10.301	24.0173	0.230936	0.000786415	0.00299542	-0.00806134	106.345	1.02255	-0.525677	0.0996939	0.869166	0.017179	0.131069	0	0	0.0225454	2.34473	0	0	0.0312171	0.176684	0.0115615	0.107524	0.0289894	0.170263	0	7	0	0	1000	44330	44330	0
1	31	Category C	10317	8	15:37:44	83156	83156	73	7.2	24.1538	0.330874	-0.0770581	-0.0428718	-0.0219225	76.7485	1.05135	-0.415006	0.0972951	0.957506	0.0477312	0.218475	0.000117054	0.0108191	0.0513498	3.74854	0.000117054	0.0108191	0.0738509	0.271755	0.0204175	0.14289	0.0409487	0.202358	0	7	0	0	1000	44330	44330	0
1	32	Category I	10390	8	15:38:08	83229	83229	79	7.8	95.822	1.21294	0.0969269	0.0327303	0.0674786	88.8564	1.12477	-0.151203	0.0801368	1.10999	0.459587	0.677928	0.000698428	0.0264278	0.124765	9.85645	0.000698428	0.0264278	0.343188	0.585822	0.141515	0.376185	1.45865	1.20775	0	7	0	0	1000	44330	44330	0
1	33	Category C	10469	8	15:42:41	83308	83308	51	5	6.66992	0.130783	-0.0614181	0.00382008	-0.0632947	53.8638	1.05615	-0.369576	0.0667749	0.985002	0.05272	0.229608	0.000282437	0.0168059	0.0561523	2.86377	0.000282437	0.0168059	0.0128006	0.11314	0.00106273	0.0325995	0.00718061	0.0847385	0	7	0	0	1000	44330	44330	0
1	34	Category D	10520	8	15:42:53	83359	83359	131	13.1	17.8743	0.136445	0.014272	0.0104552	0.00651911	134.051	1.02329	-0.415179	0.105968	0.927762	0.00498159	0.0705804	1.86E-06	0.00136516	0.0232903	3.05103	1.86E-06	0.00136516	0.0151311	0.123009	0.00348506	0.0590344	0.00395098	0.0628568	0	7	0	0	1000	44330	44330	0
1	35	Category C	10651	8	15:49:17	83490	83490	68	6.701	18.1951	0.267575	-0.0277351	-0.0453814	-0.0216352	69.4282	1.021	-0.622135	0.00823616	0.808651	0.0405238	0.201305	0	0	0.0210033	1.42822	0	0	0.0570391	0.238829	0.0117582	0.108435	0.0419527	0.204824	0	7	0	0	1000	44330	44330	0
1	36	Category D	10719	8	15:49:26	83558	83558	487	48.7	88.2427	0.181196	0.00182629	0.00513247	0.0012197	496.557	1.01962	-0.490054	0.0286587	0.889341	0.0179621	0.134023	5.01E-07	0.000708036	0.0196245	9.55713	5.01E-07	0.000708036	0.0272174	0.164977	0.00744804	0.086302	0.0172683	0.131409	0	7	0	0	1000	44330	44330	0
1	37	Category J	11206	8	15:51:54	84150	84150	63	6.2	44.8684	0.712197	0.016214	-0.0269679	0.0284094	67.4844	1.07118	-0.0804656	0.0581171	1.06586	0.123225	0.351034	9.69E-05	0.00984282	0.0711806	4.48438	9.69E-05	0.00984282	0.107263	0.32751	0.0257433	0.160447	0.474458	0.688809	0	7	0	0	1000	44330	44330	0
1	38	Category L	11269	8	15:54:22	84213	84213	398	39.7	14.9998	0.0376878	0.00199484	-0.00203716	-0.0024776	406.464	1.02127	-0.0923827	0.0611186	1.01293	0.00916202	0.0957184	1.90E-05	0.00436073	0.0212862	8.47192	1.84E-05	0.00428982	0.000544716	0.0233391	0.000689483	0.026258	0.000347808	0.0186496	0	7	0	0	1000	44330	44330	0
1	39	Category J	11667	8	16:11:38	84611	84611	119	11.8	109.104	0.91684	0.0486086	0.0122829	0.0228959	128.244	1.07768	-0.151722	0.12834	1.05437	0.157754	0.397182	0.000279018	0.0167038	0.0776819	9.24414	0.000279018	0.0167038	0.136846	0.369927	0.0869859	0.294934	0.806101	0.897831	0	7	0	0	1000	44330	44330	0
1	40	Category C	11786	8	16:25:56	84730	84730	263	26.2	59.1914	0.225062	-0.0325403	-0.0011975	-0.0193001	270.544	1.02868	-0.486172	0.0471628	0.902148	0.0167046	0.129246	8.35E-06	0.00289044	0.0286833	7.5437	8.35E-06	0.00289044	0.0357643	0.189114	0.00931633	0.0965211	0.0222446	0.149146	0	7	0	0	1000	44330	44330	0
1	41	Category J	12049	8	16:26:41	84993	84993	39	3.8	28.2595	0.724603	0.107459	-0.038618	0.086069	41.0457	1.05245	-0.242087	0.0553949	1.0217	0.185685	0.430911	7.51E-05	0.00866719	0.0524527	2.04565	7.51E-05	0.00866719	0.0956718	0.309309	0.0389874	0.197452	0.497083	0.705041	0	7	0	0	1000	44330	44330	0
1	42	Category L	12088	8	17:00:08	85032	85032	45	4.4	4.16211	0.0924913	0.0399143	0.0557075	-0.00100911	46.3477	1.02995	-0.253315	0.10395	0.99063	0.038699	0.196721	0.000141059	0.0118768	0.0299479	1.34766	0.000141059	0.0118768	0.00401476	0.0633621	0.00421007	0.064885	0.00105252	0.0324425	0	7	0	0	1000	44330	44330	0
1	43	Category G	12133	8	17:00:49	85077	85077	50	5	7.84619	0.156924	-0.0775342	-0.0536963	-0.0284717	51.1233	1.02247	-0.45229	0.135386	0.905698	0.00435547	0.065996	0	0	0.0224658	1.12329	0	0	0.0168848	0.129941	0.00595703	0.0771818	0.00667969	0.0817294	0	7	0	0	1000	44330	44330	0
1	44	Category H	12183	8	17:00:56	85127	85127	64	6.3	14.5972	0.228081	-0.0176773	0.046669	-0.0120163	66.6875	1.04199	-0.477623	0.176357	0.907471	0.0134697	0.116059	0	0	0.0419922	2.6875	0	0	0.0317116	0.178077	0.021286	0.145897	0.0117226	0.108271	0	7	0	0	1000	44330	44330	0
1	45	Category E	12247	8	17:03:57	85191	85191	92	9.2	21.9077	0.238127	0.046331	-0.0148236	0.0207466	96.3904	1.04772	-0.350029	0.100724	0.981143	0.0175144	0.132342	2.65E-06	0.00162902	0.0477215	4.39038	2.65E-06	0.00162902	0.0339647	0.184295	0.0128094	0.113179	0.0269059	0.16403	0	7	0	0	1000	44330	44330	0
1	46	Category C	12339	8	17:48:20	85283	85283	293	29.3	57.7476	0.197091	-0.00415122	0.00226476	-0.00234058	302.632	1.03287	-0.527909	0.0700917	0.883463	0.0119404	0.109272	0	0	0.0328732	9.63184	0	0	0.0261664	0.16176	0.00817413	0.0904109	0.0163449	0.127847	0	7	0	0	1000	44330	44330	0
1	47	Category D	12632	8	17:50:34	85576	85576	166	16.6	29.9106	0.180185	-0.0276835	-0.0110599	-0.00632118	172.269	1.03777	-0.544425	0.0505327	0.878544	0.0135792	0.11653	0	0	0.0377668	6.26929	0	0	0.0269099	0.164042	0.0071345	0.0844659	0.0147367	0.121395	0	7	0	0	1000	44330	44330	0
1	48	Category L	12798	8	20:16:32	85742	85742	376	37.6	15.3406	0.0407994	0.0121629	0.00520682	0.00324915	391.256	1.04057	-0.154038	0.161415	1.01554	0.000472698	0.0217416	0	0	0.0405741	15.2559	0	0	0.00189923	0.0435802	0.000540226	0.0232428	0.000339589	0.0184279	0	7	0	0	1000	44330	44330	0
1	49	Category E	13174	8	21:06:23	86118	86118	59	5.8	9.27588	0.157218	-0.0410529	-0.0200278	0.000480005	61.0955	1.03552	-0.166756	0.134728	1.01278	0.0102787	0.101384	0	0	0.0355163	2.09546	0	0	0.016225	0.127377	0.00742353	0.0861599	0.0105436	0.102682	0	7	0	0	1000	44330	44330	0
1	21	Category A	3972	8	21:36:13	16767	16767	1525	152.7	34.092	0.0223554	-7.52E-06	-2.34E-05	-2.87E-05	1575.46	1.03309	-0.181393	0.676682	0.759143	8.04E-05	0.00896472	0	0	0.0330869	50.4575	0	0	2.71E-05	0.0052015	0.000205078	0.0143205	0.00022493	0.0149977	0	7	0	0	1000	44330	44330	0
1	22	Category B	5497	8	22:11:08	37670	37670	2069	207.4	49.3484	0.0238513	-1.72E-05	-2.01E-06	3.12E-05	2137.91	1.03331	-0.165352	0.860832	0.546913	5.72E-05	0.00756503	0	0	0.0333057	68.9094	0	0	9.57E-05	0.00978251	0.000198357	0.0140839	0.000168149	0.0129672	0	7	0	0	1000	44330	44330	0
1	50	Category L	13233	9	6:54:38	86177	86177	141	14	5.90869	0.0419056	0.021874	0.0106885	-0.00287255	145.374	1.03102	-0.0785336	0.168883	1.01361	0.00294008	0.0542225	0.00040517	0.0201288	0.0310214	4.37402	0.00040517	0.0201288	0.00165531	0.0406855	0.000394781	0.0198691	0.000242409	0.0155695	0	7	0	0	1000	44330	44330	0
1	51	Category J	13374	9	8:27:48	86318	86318	33	3.2	13.5781	0.411458	-0.0747514	-0.0767045	-0.151219	39.7183	1.20358	-0.122803	0.155111	1.18703	0.0747736	0.273448	0.00431315	0.0656746	0.203584	6.71826	0.00431315	0.0656746	0.0267223	0.16347	0.0486654	0.220602	0.14769	0.384305	0	7	0	0	1000	44330	44330	0
1	52	Category M	13407	9	8:30:51	86351	86351	13	1.2	14.407	1.10823	0.261193	-0.00377479	0.162654	16.5574	1.27364	-0.10622	0.16887	1.25779	1.90462	1.38008	0.00137094	0.0370263	0.273644	3.55737	0.00137094	0.0370263	0.131554	0.362704	1.94804	1.39572	0.866549	0.930886	0	7	0	0	1000	44330	44330	0
1	53	Category N	13420	9	8:31:22	86364	86364	19	1.8	22.2341	1.17022	-0.264391	0.148013	0.482512	24.0532	1.26596	-0.0491879	0.182167	1.25163	2.0065	1.41651	0.000346937	0.0186262	0.265959	5.05322	0.000346937	0.0186262	0.145109	0.380932	1.27702	1.13005	1.69913	1.30351	0	7	0	0	1000	44330	44330	0
1	54	Category L	13439	9	9:54:48	86383	86383	552	55.2	23.4514	0.0424844	0.00601904	-0.00249625	-0.0106104	531.65	0.963134	-0.0136215	0.168776	0.94579	0.00319462	0.0565209	0.006414	0.0800874	0.0355976	19.6499	0.000354712	0.0188338	0.00154003	0.0392432	0.000409112	0.0202265	0.0024706	0.0497051	0	7	0	0	1000	44330	0	44330
