# Supplementary material for: Development of a multisensor biologging collar and analytical techniques to describe high‐resolution spatial behavior in free‐ranging terrestrial mammals
Source: Ecol Evol. 2024 Sep 23;14(9):e70264. doi: 10.1002/ece3.70264 (PMC11420106; doi:10.1002/ece3.70264)
Supplement: Supplementary file 1 — Appendix S1 [file ECE3-14-e70264-s001.zip › doi_10_5061_dryad_jdfn2z3hv__v20240620/B4_S17_Master.csv]

Counter	Total Event no.	Event no.	Category	Acc_x	Acc_y	Acc_z	Mag_x	Mag_y	Mag_z	Temp C	Pressure hbar	Date	DD	MM	YY	Time_dd:hh:mm:ss	Total secs	Decimal secs	Hours	Minutes	Seconds	Anlg	Light	Battery V	Acc_x sm	Acc_y sm	Acc_z sm	Ang vel	VeDBA	Vel m/s	Vel/VEDBA	FFT cleaned	FFT stuff	FFT stuff	FFT stuff	FFT sweep	FFT zero crossings	FFT zero crossings manual	VeSBA	Animal g	ODBA	Dyn AccX	Dyn AccY	Dyn AccZ	Smth Press	Altitude smth	Pressure change	Altitude change	Median pressure
0	1	1	Category J	-0.0598145	0.0119629	0.0598145	0.0478516	0.208252	-0.451172	0	0	8/11/2017	8	11	2017	8:20:56	30056	0.5	8	20	56	0	0.0583496	3.49336	0	0	0	0	0	0	0	0	0	0	0	0	0	0	0	0	0	0	0	0	0	0	0	44330	0
1	2	2	Category J	-0.70776367	0.16796875	1.4279785	0.060302734	0.2265625	-0.4440918	0	0	8/11/2017	8	11	2017	8:20:56	30056	0.6	8	20	56	0	0.058349609	3.4933594	0	0	0	0	0	0	0	0	0	0	0	0	0	0	0	0	0	0	0	0	0	0	0	44330	0
2	3	3	Category J	-0.39599609	0.35986328	0.43188477	0.000976563	0.22192383	-0.44848633	0	0	8/11/2017	8	11	2017	8:20:56	30056	0.7	8	20	56	0	0.058349609	3.4933594	0	0	0	0	0	0	0	0	0	0	0	0	0	0	0	0	0	0	0	0	0	0	0	44330	0
3	4	4	Category J	-0.69580078	0.2277832	2.171875	0.24731445	0.20141602	-0.38037109	0	0	8/11/2017	8	11	2017	8:20:56	30056	0.8	8	20	56	0	0.058349609	3.4933594	0	0	0	0	0	0	0	0	0	0	0	0	0	0	0	0	0	0	0	0	0	44330	0	0	0
4	5	5	Category J	-0.80395508	-0.13183594	0.57592773	0.11938477	0.22143555	-0.42822266	0	0	8/11/2017	8	11	2017	8:20:56	30056	0.9	8	20	56	0	0.058349609	3.4933594	0	0	0	0	0	0	0	0	0	0	0	0	0	0	0	0	0	0	0	0	0	44330	0	0	0
5	6	6	Category J	-0.41992188	0.70776367	1.7758789	0.13671875	0.19873047	-0.43701172	0	0	8/11/2017	8	11	2017	8:20:57	30057	0	8	20	57	0	0.058349609	3.4933594	0	0	0	0	0	0	0	0	0	0	0	0	0	0	0	0	0	0	0	0	0	44330	0	0	0
6	7	7	Category J	-0.16796875	0.52783203	1.9199219	0.062011719	0.18994141	-0.45874023	0	0	8/11/2017	8	11	2017	8:20:57	30057	0.1	8	20	57	0	0.058349609	3.4933594	0	0	0	0	0	0	0	0	0	0	0	0	0	0	0	0	0	0	0	0	0	44330	0	0	0
7	8	8	Category J	-0.11987305	0.2277832	-0.023925781	0.060546875	0.24902344	-0.4284668	0	0	8/11/2017	8	11	2017	8:20:57	30057	0.2	8	20	57	0	0.058349609	3.4933594	0	0	0	0	0	0	0	0	0	0	0	0	0	0	0	0	0	0	0	0	0	44330	0	0	0
8	9	9	Category J	-0.93579102	0.19189453	1.2478027	0.064208984	0.19775391	-0.45654297	0	0	8/11/2017	8	11	2017	8:20:57	30057	0.3	8	20	57	0	0.058349609	3.4933594	0	0	0	0	0	0	0	0	0	0	0	0	0	0	0	0	0	0	0	0	0	44330	0	0	0
9	10	10	Category J	-0.61181641	1.1398926	4.3078613	0.24462891	0.17919922	-0.39282227	0	0	8/11/2017	8	11	2017	8:20:57	30057	0.4	8	20	57	0	0.058349609	3.4933594	0	0	0	0	0	0	0	0	0	0	0	0	0	0	0	0	0	0	0	0	0	44330	0	0	0
10	11	11	Category J	-0.095947266	0.11987305	0.7199707	0.096435547	0.2175293	-0.4387207	0	0	8/11/2017	8	11	2017	8:20:57	30057	0.5	8	20	57	0	0.058349609	3.4933594	0	0	0	24.524902	0	0	0	0	0	0	0	0	0	0	0	0	0	0	0	0	0	44330	0	0	0
11	12	12	Category J	-0.26391602	0.10791016	0.38378906	0.16113281	0.1953125	-0.4296875	0	0	8/11/2017	8	11	2017	8:20:57	30057	0.6	8	20	57	0	0.058349609	3.4933594	0	0	0	31.956543	0	0	0	0	0	0	0	0	0	0	0	0	0	0	0	0	0	44330	0	0	0
12	13	13	Category J	-0.32397461	-0.34790039	1.4638672	0.10058594	0.20556641	-0.44384766	0	0	8/11/2017	8	11	2017	8:20:57	30057	0.7	8	20	57	0	0.058349609	3.4933594	0	0	0	36.563232	0	0	0	0	0	0	0	0	0	0	0	0	0	0	0	0	0	44330	0	0	0
13	14	14	Category J	-0.11987305	-0.2878418	-0.023925781	0.12695313	0.15551758	-0.45043945	0	0	8/11/2017	8	11	2017	8:20:57	30057	0.8	8	20	57	0	0.058349609	3.4933594	0	0	0	40.003174	0	0	0	0	0	0	0	0	0	0	0	0	0	0	0	0	0	44330	0	0	0
14	15	15	Category J	-0.43188477	0.56396484	2.7597656	0.000976563	0.18212891	-0.47045898	0	0	8/11/2017	8	11	2017	8:20:57	30057	0.9	8	20	57	0	0.058349609	3.4933594	0	0	0	42.326904	0	0	0	0	0	0	0	0	0	0	0	0	0	0	0	0	0	44330	0	0	0
15	16	16	Category J	0.40795898	0.095947266	0.46777344	0.060302734	0.14916992	-0.47167969	0	0	8/11/2017	8	11	2017	8:20:58	30058	0	8	20	58	0	0.058349609	3.4933594	0	0	0	43.753174	0	0	0	0	0	0	0	0	0	0	0	0	0	0	0	0	0	44330	0	0	0
16	17	17	Category J	-0.47998047	-0.14379883	1.7758789	0.091796875	0.20947266	-0.44726563	0	0	8/11/2017	8	11	2017	8:20:58	30058	0.111	8	20	58	0	0.058349609	3.4933594	0	0	0	42.414307	0	0	0	0	0	0	0	0	0	0	0	0	0	0	0	0	0	44330	0	0	0
17	18	18	Category J	0.16796875	0.29980469	0.11987305	0	0.22241211	-0.45141602	0	0	8/11/2017	8	11	2017	8:20:58	30058	0.222	8	20	58	0	0.058349609	3.4933594	0	0	0	42.39209	0	0	0	0	0	0	0	0	0	0	0	0	0	0	0	0	0	44330	0	0	0
18	19	19	Category J	-0.15576172	0.11987305	1.7399902	0.16137695	0.18041992	-0.43896484	0	0	8/11/2017	8	11	2017	8:20:58	30058	0.333	8	20	58	0	0.058105469	3.5513672	0	0	0	41.929199	0	0	0	0	0	0	0	0	0	0	0	0	0	0	0	0	0	44330	0	0	0
19	20	20	Category J	0.3359375	0.2277832	0.011962891	0.095947266	0.12109375	-0.46948242	0	0	8/11/2017	8	11	2017	8:20:58	30058	0.444	8	20	58	0	0.058105469	3.5513672	0	0	0	41.225342	0	0	0	0	0	0	0	0	0	0	0	0	0	0	0	0	0	44330	0	0	0
20	21	21	Category J	-0.45581055	-0.035888672	2.3999023	-0.035644531	0.19189453	-0.46240234	0	0	8/11/2017	8	11	2017	8:20:58	30058	0.555	8	20	58	0	0.058105469	3.5513672	0	0	0	34.544922	0	0	0	0	0	0	0	0	0	0	0	0	0	0	0	0	0	44330	0	0	0
21	22	22	Category J	0.095947266	-0.3359375	1.0078125	0.097167969	0.24975586	-0.42431641	0	0	8/11/2017	8	11	2017	8:20:58	30058	0.666	8	20	58	0	0.058105469	3.5513672	0	0	0	24.86377	0	0	0	0	0	0	0	0	0	0	0	0	0	0	0	0	0	44330	0	0	0
22	23	23	Category J	-0.81591797	0.21582031	1.0078125	0.045166016	0.17236328	-0.46508789	0	0	8/11/2017	8	11	2017	8:20:58	30058	0.777	8	20	58	0	0.058105469	3.5513672	0	0	0	13.619629	0	0	0	0	0	0	0	0	0	0	0	0	0	0	0	0	0	44330	0	0	0
23	24	24	Category J	0.023925781	0.65991211	2.3999023	-0.014892578	0.20239258	-0.46289063	0	0	8/11/2017	8	11	2017	8:20:58	30058	0.888	8	20	58	0	0.058105469	3.5513672	0	0	0	3.8398438	0	0	0	0	0	0	0	0	0	0	0	0	0	0	0	0	0	44330	0	0	0
24	25	25	Category J	-0.15576172	0.49194336	0.25195313	0.032470703	0.24291992	-0.43676758	0	0	8/11/2017	8	11	2017	8:20:59	30059	0	8	20	59	0	0.058105469	3.5513672	0	0	0	1.6188965	0	0	0	0	0	0	0	0	0	0	0	0	0	0	0	0	0	44330	0	0	0
25	26	26	Category J	-0.31176758	-0.14379883	1.8479004	0.037597656	0.21508789	-0.45214844	0	0	8/11/2017	8	11	2017	8:20:59	30059	0.1	8	20	59	0	0.058105469	3.5513672	0	0	0	7.907959	0	0	0	0	0	0	0	0	0	0	0	0	0	0	0	0	0	44330	0	0	0
26	27	27	Category J	0.059814453	-0.083984375	-0.071777344	0.087158203	0.23339844	-0.43579102	0	0	8/11/2017	8	11	2017	8:20:59	30059	0.2	8	20	59	0	0.058105469	3.5513672	0	0	0	11.485596	0	0	0	0	0	0	0	0	0	0	0	0	0	0	0	0	0	44330	0	0	0
27	28	28	Category J	-0.21582031	0.44384766	2.1359863	0.01171875	0.18017578	-0.46801758	0	0	8/11/2017	8	11	2017	8:20:59	30059	0.3	8	20	59	0	0.058105469	3.5513672	0	0	0	13.812988	0	0	0	0	0	0	0	0	0	0	0	0	0	0	0	0	0	44330	0	0	0
28	29	29	Category J	0.34790039	0.39599609	0.059814453	0.057861328	0.14160156	-0.47338867	0	0	8/11/2017	8	11	2017	8:20:59	30059	0.4	8	20	59	0	0.058105469	3.5513672	0	0	0	8.2849121	0	0	0	0	0	0	0	0	0	0	0	0	0	0	0	0	0	44330	0	0	0
29	30	30	Category J	-0.68383789	-0.047851563	2.3518066	0.041015625	0.20581055	-0.45239258	0	0	8/11/2017	8	11	2017	8:20:59	30059	0.5	8	20	59	0	0.058105469	3.5513672	0	0	0	8.9082031	0	0	0	0	0	0	0	0	0	0	0	0	0	0	0	0	0	44330	0	0	0
30	31	31	Category J	0.45581055	-0.083984375	0.55175781	0.042724609	0.21044922	-0.45336914	0	0	8/11/2017	8	11	2017	8:20:59	30059	0.6	8	20	59	0	0.058105469	3.5513672	0	0	0	7.9248047	0	0	0	0	0	0	0	0	0	0	0	0	0	0	0	0	0	44330	0	0	0
31	32	32	Category J	-0.59985352	0.059814453	1.9318848	0.23461914	0.12109375	-0.41577148	0	0	8/11/2017	8	11	2017	8:20:59	30059	0.7	8	20	59	0	0.058105469	3.5513672	0	0	0	4.173584	0	0	0	0	0	0	0	0	0	0	0	0	0	0	0	0	0	44330	0	0	0
32	33	33	Category J	0.059814453	-0.035888672	1.3198242	-0.049560547	0.13745117	-0.47827148	0	0	8/11/2017	8	11	2017	8:20:59	30059	0.8	8	20	59	0	0.058105469	3.5513672	0	0	0	8.7473145	0	0	0	0	0	0	0	0	0	0	0	0	0	0	0	0	0	44330	0	0	0
33	34	34	Category J	-0.59985352	0.11987305	2.7358398	0.17797852	0.125	-0.43847656	0	0	8/11/2017	8	11	2017	8:20:59	30059	0.9	8	20	59	0	0.058105469	3.5513672	0	0	0	20.782715	0	0	0	0	0	0	0	0	0	0	0	0	0	0	0	0	0	44330	0	0	0
34	35	35	Category J	-0.2277832	-0.83984375	1.1037598	-0.083740234	0.24584961	-0.44433594	0	0	8/11/2017	8	11	2017	8:21:00	30060	0	8	21	0	0	0.058105469	3.5513672	0	0	0	20.520752	0	0	0	0	0	0	0	0	0	0	0	0	0	0	0	0	0	44330	0	0	0
35	36	36	Category J	-0.13183594	-0.035888672	1.7038574	0.011474609	0.1003418	-0.47216797	0	0	8/11/2017	8	11	2017	8:21:00	30060	0.09	8	21	0	0	0.058105469	3.5513672	0	0	0	24.451172	0	0	0	0	0	0	0	0	0	0	0	0	0	0	0	0	0	44330	0	0	0
36	37	37	Category J	-0.27587891	0.047851563	0.82788086	-0.1574707	0.13623047	-0.45117188	0	0	8/11/2017	8	11	2017	8:21:00	30060	0.181	8	21	0	0	0.058105469	3.5513672	0	0	0	31.439697	0	0	0	0	0	0	0	0	0	0	0	0	0	0	0	0	0	44330	0	0	0
37	38	38	Category J	-0.23999023	-0.047851563	2.1838379	-0.003173828	0.11669922	-0.47827148	0	0	8/11/2017	8	11	2017	8:21:00	30060	0.272	8	21	0	0	0.058105469	3.5513672	0	0	0	30.154785	0	0	0	0	0	0	0	0	0	0	0	0	0	0	0	0	0	44330	0	0	0
38	39	39	Category J	-0.11987305	-0.035888672	0.41992188	-0.14111328	0.1809082	-0.44873047	0	0	8/11/2017	8	11	2017	8:21:00	30060	0.363	8	21	0	0	0.058105469	3.5513672	0	0	0	26.901367	0	0	0	0	0	0	0	0	0	0	0	0	0	0	0	0	0	44330	0	0	0
39	40	40	Category J	-0.2277832	-0.14379883	0.44384766	0.051757813	0.13696289	-0.46948242	0	0	8/11/2017	8	11	2017	8:21:00	30060	0.454	8	21	0	0	0.058105469	3.5513672	0	0	0	34.522217	0	0	0	0	0	0	0	0	0	0	0	0	0	0	0	0	0	44330	0	0	0
40	41	41	Category J	0.21582031	0.10791016	1.2358398	-0.15478516	0.16186523	-0.45898438	0	0	8/11/2017	8	11	2017	8:21:00	30060	0.545	8	21	0	0	0.058105469	3.5513672	-0.25048828	0.14233398	1.138916	35.004395	0.47753906	0	0	0	0	0	0	0	0	0	1.1748047	0.17480469	0.59765625	0.46630859	-0.034423828	0.096679688	0	44330	0	0	0
41	42	42	Category J	-0.071777344	0.13183594	0.047851563	0.006347656	0.10888672	-0.48022461	0	0	8/11/2017	8	11	2017	8:21:00	30060	0.636	8	21	0	0	0.058105469	3.5513672	-0.25219727	0.14404297	1.1506348	34.592285	1.1176758	0	0	0	0	0	0	0	0	0	1.1867676	0.18676758	1.2958984	0.18041992	-0.012207031	-1.1027832	0	44330	0	0	0
42	43	43	Category J	-0.70776367	-0.29980469	2.0158691	-0.12280273	0.1628418	-0.4609375	0	0	8/11/2017	8	11	2017	8:21:00	30060	0.727	8	21	0	0	0.058105469	3.5513672	-0.24584961	0.14404297	1.1447754	33.991943	1.0808105	0	0	0	0	0	0	0	0	0	1.1799316	0.17993164	1.7763672	-0.46166992	-0.44384766	0.87084961	0	44330	0	0	0
43	44	44	Category J	0.13183594	-0.023925781	0.3359375	-0.02734375	0.18066406	-0.46655273	0	0	8/11/2017	8	11	2017	8:21:00	30060	0.818	8	21	0	0	0.058105469	3.5513672	-0.24365234	0.14135742	1.1518555	28.67334	0.91333008	0	0	0	0	0	0	0	0	0	1.1860352	0.18603516	1.3571777	0.37548828	-0.1652832	-0.81591797	0	44330	0	0	0
44	45	45	Category J	-0.25195313	0.57592773	2.1479492	-0.010009766	0.1706543	-0.47070313	0	0	8/11/2017	8	11	2017	8:21:00	30060	0.909	8	21	0	0	0.058105469	3.5513672	-0.23779297	0.14038086	1.1369629	9.3964844	1.1005859	0	0	0	0	0	0	0	0	0	1.170166	0.17016602	1.4602051	-0.013916016	0.43530273	1.0107422	0	44330	0	0	0
45	46	46	Category J	-0.19189453	0.2878418	-0.19189453	-0.083984375	0.12402344	-0.47436523	0	0	8/11/2017	8	11	2017	8:21:01	30061	0	8	21	1	0	0.058105469	3.5513672	-0.22998047	0.14379883	1.142334	4.5603027	1.3425293	0	0	0	0	0	0	0	0	0	1.1740723	0.17407227	1.5163574	0.038085938	0.14379883	-1.3342285	0	44330	0	0	0
46	47	47	Category J	-0.7199707	-0.14379883	1.9919434	-0.10424805	0.2253418	-0.44677734	0	0	8/11/2017	8	11	2017	8:21:01	30061	0.1	8	21	1	0	0.058105469	3.5513672	-0.22729492	0.13671875	1.1323242	19.791016	1.0292969	0	0	0	0	0	0	0	0	0	1.1630859	0.16308594	1.6325684	-0.49243164	-0.28051758	0.859375	0	44330	0	0	0
47	48	48	Category J	0.83984375	0.7199707	1.5478516	-0.051513672	0.22460938	-0.44970703	0	0	8/11/2017	8	11	2017	8:21:01	30061	0.2	8	21	1	0	0.058105469	3.5513672	-0.22802734	0.1315918	1.1210938	18.0271	1.291748	0	0	0	0	0	0	0	0	0	1.1516113	0.15161133	2.0827637	1.0678711	0.58813477	0.42651367	0	44330	0	0	0
48	49	49	Category J	-0.37182617	-0.25195313	0.98388672	0.093261719	0.18676758	-0.4453125	0	0	8/11/2017	8	11	2017	8:21:01	30061	0.3	8	21	1	0	0.058105469	3.5513672	-0.22924805	0.13085938	1.1340332	2.7338867	0.43530273	0	0	0	0	0	0	0	0	0	1.1645508	0.16455078	0.67553711	-0.14233398	-0.3828125	-0.15014648	0	44330	0	0	0
49	50	50	Category J	-0.095947266	0.14379883	1.2958984	-0.13671875	0.18188477	-0.45361328	0	0	8/11/2017	8	11	2017	8:21:01	30061	0.4	8	21	1	0	0.058105469	3.5513672	-0.22070313	0.13061523	1.1306152	0.88012695	0.20727539	0	0	0	0	0	0	0	0	0	1.1594238	0.15942383	0.30297852	0.12475586	0.012939453	0.16503906	0	44330	0	0	0
50	51	51	Category J	-0.27587891	-0.011962891	-0.035888672	-0.007080078	0.18994141	-0.46020508	0	0	8/11/2017	8	11	2017	8:21:01	30061	0.5	8	21	1	0	0.058105469	3.5513672	-0.21557617	0.11865234	1.0891113	12.611084	1.1340332	0	0	0	0	0	0	0	0	0	1.1164551	0.11645508	1.3156738	-0.060058594	-0.13061523	-1.125	0	44330	0	0	0
51	52	52	Category J	0.2277832	-0.083984375	2.2077637	-0.099853516	0.1875	-0.4597168	0	0	8/11/2017	8	11	2017	8:21:01	30061	0.6	8	21	1	0	0.058105469	3.5513672	-0.21704102	0.11865234	1.0922852	2.6784668	1.2177734	0	0	0	0	0	0	0	0	0	1.119873	0.11987305	1.7629395	0.44482422	-0.20263672	1.1152344	0	44330	0	0	0
52	53	53	Category J	0.14379883	-0.17993164	0.11987305	0.11645508	0.20263672	-0.44311523	0	0	8/11/2017	8	11	2017	8:21:01	30061	0.7	8	21	1	0	0.058105469	3.5513672	-0.21630859	0.11889648	1.1000977	16.920654	1.0864258	0	0	0	0	0	0	0	0	0	1.1276855	0.12768555	1.6396484	0.36010742	-0.29882813	-0.98022461	0	44330	0	0	0
53	54	54	Category J	-0.38378906	0.77978516	1.907959	-0.072998047	0.17724609	-0.46435547	0	0	8/11/2017	8	11	2017	8:21:01	30061	0.8	8	21	1	0	0.058105469	3.5513672	-0.21508789	0.125	1.0942383	26.656982	1.0576172	0	0	0	0	0	0	0	0	0	1.1220703	0.12207031	1.6367188	-0.16845703	0.65454102	0.81347656	0	44330	0	0	0
54	55	55	Category J	0	0.23999023	-0.047851563	-0.087402344	0.1640625	-0.4699707	0	0	8/11/2017	8	11	2017	8:21:01	30061	0.9	8	21	1	0	0.058105469	3.5513672	-0.21630859	0.13037109	1.1066895	4.1318359	1.1799316	0	0	0	0	0	0	0	0	0	1.1352539	0.13525391	1.4804688	0.21630859	0.109375	-1.154541	0	44330	0	0	0
55	56	56	Category J	-0.79199219	0.19189453	1.9558105	-0.042236328	0.21362305	-0.45678711	0	0	8/11/2017	8	11	2017	8:21:02	30062	0	8	21	2	0	0.058105469	3.5513672	-0.21362305	0.12548828	1.0844727	9.1120605	1.0476074	0	0	0	0	0	0	0	0	0	1.1125488	0.11254883	1.515625	-0.578125	0.066162109	0.87109375	0	44330	0	0	0
56	57	57	Category J	0.37182617	0.059814453	0.26391602	-0.007568359	0.2409668	-0.43896484	0	0	8/11/2017	8	11	2017	8:21:02	30062	0.111	8	21	2	0	0.058105469	3.491748	-0.22143555	0.12646484	1.0910645	2.1071777	1.0200195	0	0	0	0	0	0	0	0	0	1.1203613	0.12036133	1.4873047	0.59326172	-0.066650391	-0.82714844	0	44330	0	0	0
57	58	58	Category J	0.2277832	0.64794922	1.9919434	0.009033203	0.19897461	-0.46191406	0	0	8/11/2017	8	11	2017	8:21:02	30062	0.222	8	21	2	0	0.058105469	3.491748	-0.21777344	0.13061523	1.0810547	7.2111816	1.1381836	0	0	0	0	0	0	0	0	0	1.1103516	0.11035156	1.8735352	0.44555664	0.51708984	0.91064453	0	44330	0	0	0
58	59	59	Category J	0.15576172	0.16796875	0.46777344	-0.109375	0.17456055	-0.46166992	0	0	8/11/2017	8	11	2017	8:21:02	30062	0.333	8	21	2	0	0.058105469	3.491748	-0.22241211	0.12890625	1.0915527	9.1428223	0.73071289	0	0	0	0	0	0	0	0	0	1.121582	0.12158203	1.0410156	0.37817383	0.038818359	-0.6237793	0	44330	0	0	0
59	60	60	Category J	-0.11987305	-0.14379883	1.7277832	0.040039063	0.22949219	-0.44213867	0	0	8/11/2017	8	11	2017	8:21:02	30062	0.444	8	21	2	0	0.058105469	3.491748	-0.22290039	0.12963867	1.0822754	8.3098145	0.70849609	0	0	0	0	0	0	0	0	0	1.1125488	0.11254883	1.0222168	0.10302734	-0.2734375	0.64526367	0	44330	0	0	0
60	61	61	Category J	-2.447998	0.82788086	-0.79199219	-0.048828125	0.26953125	-0.42871094	0	0	8/11/2017	8	11	2017	8:21:02	30062	0.555	8	21	2	0	0.058105469	3.491748	-0.22998047	0.12890625	1.0942383	20.907715	2.9941406	0	0	0	0	0	0	0	0	0	1.1257324	0.12573242	4.8029785	-2.2177734	0.69873047	-1.8862305	0	44330	0	0	0
61	62	62	Category J	-0.6237793	0.40795898	0.44384766	0.027832031	0.2175293	-0.45336914	0	0	8/11/2017	8	11	2017	8:21:02	30062	0.666	8	21	2	0	0.058105469	3.491748	-0.22729492	0.13110352	1.0766602	51.52417	0.79638672	0	0	0	0	0	0	0	0	0	1.1081543	0.1081543	1.3059082	-0.39624023	0.27661133	-0.6328125	0	44330	0	0	0
62	63	63	Category J	-0.3359375	0.35986328	2.6757813	-0.006347656	0.19140625	-0.46533203	0	0	8/11/2017	8	11	2017	8:21:02	30062	0.777	8	21	2	0	0.058105469	3.491748	-0.23095703	0.13745117	1.0761719	56.049072	1.6181641	0	0	0	0	0	0	0	0	0	1.1091309	0.10913086	1.9265137	-0.10473633	0.22216797	1.5993652	0	44330	0	0	0
63	64	64	Category J	-0.52783203	0.43188477	0.40795898	0.13793945	0.16088867	-0.44750977	0	0	8/11/2017	8	11	2017	8:21:02	30062	0.888	8	21	2	0	0.058105469	3.491748	-0.22338867	0.13647461	1.0759277	53.151367	0.79125977	0	0	0	0	0	0	0	0	0	1.1074219	0.10742188	1.2675781	-0.30419922	0.29516602	-0.66796875	0	44330	0	0	0
64	65	65	Category J	-0.44384766	-0.047851563	0.94799805	-0.036132813	0.2175293	-0.45166016	0	0	8/11/2017	8	11	2017	8:21:03	30063	0	8	21	3	0	0.058105469	3.491748	-0.22607422	0.13037109	1.0581055	43.320068	0.30200195	0	0	0	0	0	0	0	0	0	1.0898438	0.08984375	0.50585938	-0.2175293	-0.17822266	-0.11010742	0	44330	0	0	0
65	66	66	Category J	-0.87597656	-0.14379883	1.3078613	0.015136719	0.24462891	-0.43701172	0	0	8/11/2017	8	11	2017	8:21:03	30063	0.1	8	21	3	0	0.058105469	3.491748	-0.22680664	0.1262207	1.0671387	41.514648	0.74291992	0	0	0	0	0	0	0	0	0	1.0983887	0.098388672	1.159668	-0.64892578	-0.27001953	0.24047852	0	44330	0	0	0
66	67	67	Category J	0.059814453	-0.047851563	0.20385742	0.074707031	0.20581055	-0.44604492	0	0	8/11/2017	8	11	2017	8:21:03	30063	0.2	8	21	3	0	0.058105469	3.491748	-0.2253418	0.13012695	1.0563965	46.229248	0.91650391	0	0	0	0	0	0	0	0	0	1.0881348	0.088134766	1.315918	0.28515625	-0.17797852	-0.85253906	0	44330	0	0	0
67	68	68	Category J	-0.77978516	0.44384766	2.0397949	0.027832031	0.20019531	-0.45776367	0	0	8/11/2017	8	11	2017	8:21:03	30063	0.3	8	21	3	0	0.058105469	3.491748	-0.22875977	0.13330078	1.0698242	43.710205	1.1577148	0	0	0	0	0	0	0	0	0	1.1020508	0.10205078	1.8312988	-0.55078125	0.31030273	0.96972656	0	44330	0	0	0
68	69	69	Category J	0.57592773	0.035888672	0.15576172	-0.061523438	0.15673828	-0.47314453	0	0	8/11/2017	8	11	2017	8:21:03	30063	0.4	8	21	3	0	0.058105469	3.491748	-0.22851563	0.12988281	1.0551758	25.93042	1.2102051	0	0	0	0	0	0	0	0	0	1.0874023	0.087402344	1.7978516	0.80444336	-0.093994141	-0.89941406	0	44330	0	0	0
69	70	70	Category J	-0.35986328	0.3359375	1.2839355	-0.016845703	0.21557617	-0.46069336	0	0	8/11/2017	8	11	2017	8:21:03	30063	0.5	8	21	3	0	0.058105469	3.491748	-0.23535156	0.12695313	1.0666504	33.412842	0.32568359	0	0	0	0	0	0	0	0	0	1.0998535	0.099853516	0.55004883	-0.12426758	0.20874023	0.21704102	0	44330	0	0	0
70	71	71	Category J	-0.2878418	0	1.7038574	-0.049316406	0.23706055	-0.44775391	0	0	8/11/2017	8	11	2017	8:21:03	30063	0.6	8	21	3	0	0.058105469	3.491748	-0.22949219	0.12963867	1.0498047	20.182617	0.66918945	0	0	0	0	0	0	0	0	0	1.0825195	0.082519531	0.84179688	-0.058105469	-0.12963867	0.65380859	0	44330	0	0	0
71	72	72	Category J	0.071777344	-0.16796875	0.41992188	0.1184082	0.21337891	-0.43457031	0	0	8/11/2017	8	11	2017	8:21:03	30063	0.7	8	21	3	0	0.058105469	3.491748	-0.23779297	0.13232422	1.0554199	12.289307	0.76806641	0	0	0	0	0	0	0	0	0	1.0898438	0.08984375	1.2453613	0.30957031	-0.30029297	-0.63549805	0	44330	0	0	0
72	73	73	Category J	-0.93579102	0.16796875	1.7758789	0.047851563	0.20751953	-0.45361328	0	0	8/11/2017	8	11	2017	8:21:03	30063	0.8	8	21	3	0	0.058105469	3.491748	-0.23266602	0.13354492	1.0437012	19.41748	1.015625	0	0	0	0	0	0	0	0	0	1.0776367	0.077636719	1.4694824	-0.70288086	0.034179688	0.73193359	0	44330	0	0	0
73	74	74	Category J	-0.20385742	0.21582031	0.74389648	-0.057373047	0.23730469	-0.44848633	0	0	8/11/2017	8	11	2017	8:21:03	30063	0.9	8	21	3	0	0.058105469	3.491748	-0.23583984	0.13598633	1.0397949	10.742432	0.30810547	0	0	0	0	0	0	0	0	0	1.074707	0.074707031	0.4074707	0.031982422	0.079589844	-0.29589844	0	44330	0	0	0
74	75	75	Category L	-0.20385742	0.15576172	0.95996094	0.29931641	0.000488281	-0.40063477	0	0	8/11/2017	8	11	2017	8:21:14	30074	0.5	8	21	14	0	0.057861328	3.491748	-0.23095703	0.13647461	1.0180664	6.6809082	0.066894531	0	0	0	0	0	0	0	0	0	1.0529785	0.052978516	0.10449219	0.027099609	0.019042969	-0.058105469	0	44330	0	0	0
75	76	76	Category L	-0.21582031	0.15576172	0.98388672	0.29370117	0.009033203	-0.3984375	0	0	8/11/2017	8	11	2017	8:21:14	30074	0.6	8	21	14	0	0.057861328	3.491748	-0.23046875	0.14916992	1.0168457	27.335205	0.036621094	0	0	0	0	0	0	0	0	0	1.0532227	0.053222656	0.054199219	0.014648438	0.006591797	-0.032958984	0	44330	0	0	0
76	77	77	Category L	-0.21582031	0.14379883	0.99584961	0.29907227	0.003662109	-0.39941406	0	0	8/11/2017	8	11	2017	8:21:14	30074	0.7	8	21	14	0	0.057861328	3.491748	-0.23144531	0.15161133	1.0080566	36.486328	0.021240234	0	0	0	0	0	0	0	0	0	1.0454102	0.045410156	0.035888672	0.015625	-0.0078125	-0.012207031	0	44330	0	0	0
77	78	78	Category L	-0.2277832	0.15576172	0.98388672	0.29663086	0.006591797	-0.39868164	0	0	8/11/2017	8	11	2017	8:21:14	30074	0.8	8	21	14	0	0.057861328	3.491748	-0.23022461	0.15283203	1.0100098	51.192383	0.026367188	0	0	0	0	0	0	0	0	0	1.0471191	0.047119141	0.03125	0.002441406	0.002685547	-0.026123047	0	44330	0	0	0
78	79	79	Category L	-0.26391602	0.15576172	1.0078125	0.30102539	0.006103516	-0.39526367	0	0	8/11/2017	8	11	2017	8:21:14	30074	0.9	8	21	14	0	0.057861328	3.491748	-0.22949219	0.15527344	0.99511719	59.092041	0.036376953	0	0	0	0	0	0	0	0	0	1.032959	0.032958984	0.047119141	-0.034179688	0.000244141	0.012451172	0	44330	0	0	0
79	80	80	Category L	-0.23999023	0.14379883	0.98388672	0.2956543	0.00390625	-0.40576172	0	0	8/11/2017	8	11	2017	8:21:15	30075	0	8	21	15	0	0.057861328	3.491748	-0.23046875	0.15722656	1.0021973	65.27124	0.024658203	0	0	0	0	0	0	0	0	0	1.0402832	0.040283203	0.041259766	-0.009277344	-0.013427734	-0.018310547	0	44330	0	0	0
80	81	81	Category L	-0.20385742	0.15576172	0.99584961	0.2956543	0.002929688	-0.39941406	0	0	8/11/2017	8	11	2017	8:21:15	30075	0.1	8	21	15	0	0.057861328	3.491748	-0.22998047	0.16088867	1.0090332	64.315186	0.029785156	0	0	0	0	0	0	0	0	0	1.0473633	0.047363281	0.044921875	0.026123047	-0.005126953	-0.013183594	0	44330	0	0	0
81	82	82	Category L	-0.20385742	0.15576172	0.95996094	0.29931641	0.001953125	-0.39941406	0	0	8/11/2017	8	11	2017	8:21:15	30075	0.2	8	21	15	0	0.057861328	3.491748	-0.23486328	0.16137695	1.0063477	60.540039	0.056152344	0	0	0	0	0	0	0	0	0	1.0458984	0.045898438	0.083251953	0.031005859	-0.005615234	-0.046386719	0	44330	0	0	0
82	83	83	Category L	-0.21582031	0.15576172	0.99584961	0.29614258	0.011230469	-0.39941406	0	0	8/11/2017	8	11	2017	8:21:15	30075	0.3	8	21	15	0	0.057861328	3.491748	-0.23657227	0.16137695	1.0180664	50.728271	0.031005859	0	0	0	0	0	0	0	0	0	1.0576172	0.057617188	0.048828125	0.020751953	-0.005615234	-0.022216797	0	44330	0	0	0
83	84	84	Category L	-0.21582031	0.14379883	0.98388672	0.30126953	0.001220703	-0.39941406	0	0	8/11/2017	8	11	2017	8:21:15	30075	0.4	8	21	15	0	0.057861328	3.491748	-0.23022461	0.16723633	1.005127	34.250488	0.034912109	0	0	0	0	0	0	0	0	0	1.0446777	0.044677734	0.059326172	0.014404297	-0.0234375	-0.021240234	0	44330	0	0	0
84	85	85	Category L	-0.17993164	0.14379883	0.99584961	0.29296875	0.005126953	-0.40039063	0	0	8/11/2017	8	11	2017	8:21:15	30075	0.5	8	21	15	0	0.057861328	3.491748	-0.23461914	0.16967773	1.0131836	26.287109	0.062988281	0	0	0	0	0	0	0	0	0	1.0537109	0.053710938	0.097900391	0.0546875	-0.025878906	-0.017333984	0	44330	0	0	0
85	86	86	Category L	-0.21582031	0.14379883	0.98388672	0.2956543	0.003662109	-0.40136719	0	0	8/11/2017	8	11	2017	8:21:15	30075	0.6	8	21	15	0	0.057861328	3.491748	-0.23388672	0.1640625	0.99853516	16.247314	0.031005859	0	0	0	0	0	0	0	0	0	1.0385742	0.038574219	0.053222656	0.018066406	-0.020263672	-0.014648438	0	44330	0	0	0
86	87	87	Category L	-0.2277832	0.11987305	1.0078125	0.29101563	0.009277344	-0.39648438	0	0	8/11/2017	8	11	2017	8:21:15	30075	0.7	8	21	15	0	0.057861328	3.491748	-0.23413086	0.16210938	1.0134277	10.552734	0.043212891	0	0	0	0	0	0	0	0	0	1.0527344	0.052734375	0.0546875	0.006347656	-0.042236328	-0.005615234	0	44330	0	0	0
87	88	88	Category L	-0.21582031	0.16796875	1.0197754	0.29760742	0.002197266	-0.40258789	0	0	8/11/2017	8	11	2017	8:21:15	30075	0.8	8	21	15	0	0.057861328	3.491748	-0.22802734	0.16625977	1.0012207	7.4379883	0.022216797	0	0	0	0	0	0	0	0	0	1.0402832	0.040283203	0.032226563	0.012207031	0.001464844	0.018310547	0	44330	0	0	0
88	89	89	Category L	-0.23999023	0.16796875	0.97192383	0.29272461	0.009765625	-0.39941406	0	0	8/11/2017	8	11	2017	8:21:15	30075	0.9	8	21	15	0	0.057861328	3.491748	-0.2409668	0.15893555	0.99414063	5.2905273	0.024169922	0	0	0	0	0	0	0	0	0	1.0354004	0.035400391	0.032470703	0.000976563	0.008789063	-0.022216797	0	44330	0	0	0
89	90	90	Category L	-0.21582031	0.17993164	0.98388672	0.29760742	0.002197266	-0.40039063	0	0	8/11/2017	8	11	2017	8:21:16	30076	0	8	21	16	0	0.057861328	3.491748	-0.23876953	0.16381836	0.99462891	2.7250977	0.029785156	0	0	0	0	0	0	0	0	0	1.0358887	0.035888672	0.049560547	0.022949219	0.015869141	-0.010742188	0	44330	0	0	0
90	91	91	Category L	-0.20385742	0.11987305	0.97192383	0.2956543	0.005126953	-0.40454102	0	0	8/11/2017	8	11	2017	8:21:16	30076	0.1	8	21	16	0	0.057861328	3.491748	-0.23999023	0.1640625	0.99072266	1.1135254	0.060058594	0	0	0	0	0	0	0	0	0	1.0324707	0.032470703	0.099121094	0.036132813	-0.044189453	-0.018798828	0	44330	0	0	0
91	92	92	Category L	-0.21582031	0.13183594	1.0197754	0.29443359	0.009521484	-0.40161133	0	0	8/11/2017	8	11	2017	8:21:16	30076	0.2	8	21	16	0	0.057861328	3.491748	-0.23925781	0.16625977	1.0036621	0.16088867	0.044677734	0	0	0	0	0	0	0	0	0	1.0449219	0.044921875	0.073974609	0.0234375	-0.034423828	0.015869141	0	44330	0	0	0
92	93	93	Category L	-0.21582031	0.14379883	0.98388672	0.29492188	0.005615234	-0.40039063	0	0	8/11/2017	8	11	2017	8:21:16	30076	0.3	8	21	16	0	0.057861328	3.491748	-0.24462891	0.16870117	0.98828125	0.35131836	0.038574219	0	0	0	0	0	0	0	0	0	1.0319824	0.031982422	0.05859375	0.028808594	-0.024902344	-0.004394531	0	44330	0	0	0
93	94	94	Category L	-0.2277832	0.14379883	0.98388672	0.29541016	0.0078125	-0.40649414	0	0	8/11/2017	8	11	2017	8:21:16	30076	0.4	8	21	16	0	0.057861328	3.491748	-0.24902344	0.17333984	0.99902344	0.37963867	0.039550781	0	0	0	0	0	0	0	0	0	1.0439453	0.043945313	0.066162109	0.021240234	-0.029541016	-0.015136719	0	44330	0	0	0
94	95	95	Category L	-0.20385742	0.16796875	0.98388672	0.29296875	0.010742188	-0.39868164	0	0	8/11/2017	8	11	2017	8:21:16	30076	0.5	8	21	16	0	0.057861328	3.491748	-0.24682617	0.16577148	0.98730469	0.077148438	0.043212891	0	0	0	0	0	0	0	0	0	1.0310059	0.031005859	0.048583984	0.04296875	0.001953125	-0.003417969	0	44330	0	0	0
95	96	96	Category L	-0.21582031	0.17993164	0.98388672	0.29467773	0.007324219	-0.40063477	0	0	8/11/2017	8	11	2017	8:21:16	30076	0.6	8	21	16	0	0.057861328	3.491748	-0.24926758	0.16455078	1.0002441	0.78442383	0.040283203	0	0	0	0	0	0	0	0	0	1.0439453	0.043945313	0.065185547	0.033447266	0.015136719	-0.016357422	0	44330	0	0	0
96	97	97	Category L	-0.19189453	0.17993164	0.97192383	0.29467773	0.007324219	-0.40283203	0	0	8/11/2017	8	11	2017	8:21:16	30076	0.7	8	21	16	0	0.057861328	3.491748	-0.24194336	0.16430664	0.98828125	1.0898438	0.054931641	0	0	0	0	0	0	0	0	0	1.0307617	0.030761719	0.08203125	0.050048828	0.015380859	-0.016357422	0	44330	0	0	0
97	98	98	Category L	-0.20385742	0.16796875	0.97192383	0.29101563	0.008056641	-0.40039063	0	0	8/11/2017	8	11	2017	8:21:16	30076	0.8	8	21	16	0	0.057861328	3.491748	-0.24902344	0.16552734	0.99731445	1.1142578	0.052001953	0	0	0	0	0	0	0	0	0	1.0412598	0.041259766	0.072998047	0.045166016	0.002197266	-0.025390625	0	44330	0	0	0
98	99	99	Category L	-0.20385742	0.17993164	0.98388672	0.29638672	0.00390625	-0.40771484	0	0	8/11/2017	8	11	2017	8:21:16	30076	0.9	8	21	16	0	0.057861328	3.491748	-0.25439453	0.15942383	0.98461914	1.0634766	0.054443359	0	0	0	0	0	0	0	0	0	1.029541	0.029541016	0.071533203	0.050537109	0.020263672	-0.000732422	0	44330	0	0	0
99	100	100	Category L	-0.2277832	0.15576172	0.98388672	0.29174805	0.010742188	-0.40576172	0	0	8/11/2017	8	11	2017	8:21:17	30077	0	8	21	17	0	0.057861328	3.491748	-0.2590332	0.15942383	0.99145508	1.1333008	0.032226563	0	0	0	0	0	0	0	0	0	1.0371094	0.037109375	0.042724609	0.03125	-0.003662109	-0.007568359	0	44330	0	0	0
100	101	101	Category L	-0.2277832	0.15576172	0.98388672	0.2890625	0.006591797	-0.40356445	0	0	8/11/2017	8	11	2017	8:21:17	30077	0.1	8	21	17	0	0.057861328	3.491748	-0.26000977	0.16308594	0.98217773	0.80371094	0.033203125	0	0	0	0	0	0	0	0	0	1.0290527	0.029052734	0.041259766	0.032226563	-0.007324219	0.001464844	0	44330	0	0	0
101	102	102	Category L	-0.20385742	0.15576172	0.97192383	0.2902832	0.009033203	-0.40478516	0	0	8/11/2017	8	11	2017	8:21:17	30077	0.2	8	21	17	0	0.057861328	3.491748	-0.23168945	0.15478516	1.0046387	0.60571289	0.043212891	0	0	0	0	0	0	0	0	0	1.0427246	0.042724609	0.061767578	0.027832031	0.000732422	-0.032714844	0	44330	0	0	0
102	103	103	Category L	-0.21582031	0.14379883	0.99584961	0.29003906	0.008300781	-0.40454102	0	0	8/11/2017	8	11	2017	8:21:17	30077	0.3	8	21	17	0	0.057861328	3.491748	-0.22607422	0.15136719	1.0117188	0.60571289	0.020507813	0	0	0	0	0	0	0	0	0	1.0478516	0.047851563	0.033935547	0.010253906	-0.007568359	-0.015869141	0	44330	0	0	0
103	104	104	Category L	-0.19189453	0.16796875	0.95996094	0.28540039	0.009765625	-0.40869141	0	0	8/11/2017	8	11	2017	8:21:17	30077	0.4	8	21	17	0	0.058349609	3.5545898	-0.22460938	0.1484375	0.99023438	0.58276367	0.048583984	0	0	0	0	0	0	0	0	0	1.0263672	0.026367188	0.082519531	0.032714844	0.019287109	-0.030273438	0	44330	0	0	0
104	105	105	Category L	-0.20385742	0.15576172	0.98388672	0.2902832	0.005615234	-0.40966797	0	0	8/11/2017	8	11	2017	8:21:17	30077	0.5	8	21	17	0	0.058349609	3.5545898	-0.22045898	0.14501953	0.99731445	0.46508789	0.023925781	0	0	0	0	0	0	0	0	0	1.0317383	0.031738281	0.040771484	0.016601563	0.010498047	-0.013427734	0	44330	0	0	0
105	106	106	Category L	-0.19189453	0.16796875	0.99584961	0.29467773	0.008789063	-0.40454102	0	0	8/11/2017	8	11	2017	8:21:17	30077	0.6	8	21	17	0	0.058349609	3.5545898	-0.21728516	0.14770508	0.99780273	0.11645508	0.032470703	0	0	0	0	0	0	0	0	0	1.0319824	0.031982422	0.047607422	0.025390625	0.020019531	-0.001953125	0	44330	0	0	0
106	107	107	Category L	-0.21582031	0.17993164	0.98388672	0.28833008	0.010986328	-0.40356445	0	0	8/11/2017	8	11	2017	8:21:17	30077	0.7	8	21	17	0	0.058349609	3.5545898	-0.20874023	0.15136719	0.99389648	0.10839844	0.030761719	0	0	0	0	0	0	0	0	0	1.0268555	0.026855469	0.045166016	-0.006835938	0.028320313	-0.010009766	0	44330	0	0	0
107	108	108	Category L	-0.19189453	0.16796875	0.97192383	0.29101563	0.009765625	-0.4074707	0	0	8/11/2017	8	11	2017	8:21:17	30077	0.8	8	21	17	0	0.058349609	3.5545898	-0.21191406	0.15405273	1.0036621	0.30175781	0.040039063	0	0	0	0	0	0	0	0	0	1.0371094	0.037109375	0.065673828	0.020019531	0.013671875	-0.031738281	0	44330	0	0	0
108	109	109	Category L	-0.21582031	0.16796875	0.98388672	0.29003906	0.008300781	-0.40258789	0	0	8/11/2017	8	11	2017	8:21:17	30077	0.9	8	21	17	0	0.058349609	3.5545898	-0.20458984	0.15014648	0.99023438	0.49194336	0.021972656	0	0	0	0	0	0	0	0	0	1.0224609	0.022460938	0.035400391	-0.010986328	0.017578125	-0.006347656	0	44330	0	0	0
109	110	110	Category L	-0.21582031	0.16796875	0.99584961	0.2890625	0.010498047	-0.40649414	0	0	8/11/2017	8	11	2017	8:21:18	30078	0	8	21	18	0	0.058349609	3.5545898	-0.21386719	0.15161133	1.0007324	0.62036133	0.017089844	0	0	0	0	0	0	0	0	0	1.034668	0.034667969	0.022949219	-0.001708984	0.016113281	-0.004882813	0	44330	0	0	0
110	111	111	Category L	-0.19189453	0.13183594	0.99584961	0.28369141	0.013427734	-0.40136719	0	0	8/11/2017	8	11	2017	8:21:18	30078	0.1	8	21	18	0	0.058349609	3.5545898	-0.21191406	0.14916992	0.99707031	0.52636719	0.026611328	0	0	0	0	0	0	0	0	0	1.0302734	0.030273438	0.038818359	0.020019531	-0.017333984	-0.001220703	0	44330	0	0	0
111	112	112	Category L	-0.19189453	0.14379883	0.99584961	0.29125977	0.010009766	-0.40258789	0	0	8/11/2017	8	11	2017	8:21:18	30078	0.2	8	21	18	0	0.058349609	3.5545898	-0.21069336	0.15112305	0.98803711	0.52050781	0.021484375	0	0	0	0	0	0	0	0	0	1.0214844	0.021484375	0.033935547	0.018798828	-0.007324219	0.007568359	0	44330	0	0	0
112	113	113	Category L	-0.19189453	0.16796875	1.0078125	0.28735352	0.013427734	-0.40356445	0	0	8/11/2017	8	11	2017	8:21:18	30078	0.3	8	21	18	0	0.058349609	3.5545898	-0.21386719	0.15478516	0.99487305	0.53979492	0.028564453	0	0	0	0	0	0	0	0	0	1.0292969	0.029296875	0.048095703	0.021972656	0.012939453	0.012695313	0	44330	0	0	0
113	114	114	Category L	-0.21582031	0.15576172	1.0078125	0.29443359	0.009521484	-0.40478516	0	0	8/11/2017	8	11	2017	8:21:18	30078	0.4	8	21	18	0	0.058349609	3.5545898	-0.20458984	0.15405273	0.98510742	0.51782227	0.025146484	0	0	0	0	0	0	0	0	0	1.0178223	0.017822266	0.03515625	-0.010986328	0.001464844	0.022460938	0	44330	0	0	0
114	115	115	Category L	-0.19189453	0.16796875	0.99584961	0.28540039	0.013427734	-0.40576172	0	0	8/11/2017	8	11	2017	8:21:18	30078	0.5	8	21	18	0	0.058349609	3.5545898	-0.20458984	0.15283203	0.98828125	0.5625	0.020996094	0	0	0	0	0	0	0	0	0	1.020752	0.020751953	0.03515625	0.012695313	0.014892578	0.007324219	0	44330	0	0	0
115	116	116	Category L	-0.20385742	0.16796875	1.0078125	0.2902832	0.006591797	-0.40478516	0	0	8/11/2017	8	11	2017	8:21:18	30078	0.6	8	21	18	0	0.058349609	3.5545898	-0.20458984	0.15258789	0.98876953	0.66113281	0.024169922	0	0	0	0	0	0	0	0	0	1.0212402	0.021240234	0.03515625	0.000732422	0.015136719	0.018798828	0	44330	0	0	0
116	117	117	Category L	-0.17993164	0.15576172	0.98388672	0.28198242	0.011230469	-0.40454102	0	0	8/11/2017	8	11	2017	8:21:18	30078	0.7	8	21	18	0	0.058349609	3.5545898	-0.2043457	0.15234375	0.98876953	1.045166	0.025146484	0	0	0	0	0	0	0	0	0	1.0212402	0.021240234	0.032958984	0.024414063	0.003173828	-0.004882813	0	44330	0	0	0
117	118	118	Category L	-0.19189453	0.13183594	0.99584961	0.28735352	0.013183594	-0.40454102	0	0	8/11/2017	8	11	2017	8:21:18	30078	0.8	8	21	18	0	0.058349609	3.5545898	-0.20385742	0.15234375	0.98901367	1.2998047	0.024658203	0	0	0	0	0	0	0	0	0	1.0212402	0.021240234	0.039306641	0.011962891	-0.020507813	0.006591797	0	44330	0	0	0
118	119	119	Category L	-0.19189453	0.13183594	0.98388672	0.28979492	0.014892578	-0.40454102	0	0	8/11/2017	8	11	2017	8:21:18	30078	0.9	8	21	18	0	0.058349609	3.5545898	-0.20336914	0.15234375	0.98876953	1.2502441	0.023925781	0	0	0	0	0	0	0	0	0	1.0209961	0.020996094	0.037109375	0.011474609	-0.020507813	-0.004882813	0	44330	0	0	0
119	120	120	Category L	-0.19189453	0.14379883	0.99584961	0.28393555	0.010986328	-0.40966797	0	0	8/11/2017	8	11	2017	8:21:19	30079	0	8	21	19	0	0.058349609	3.5545898	-0.20214844	0.15234375	0.98852539	1.2036133	0.015380859	0	0	0	0	0	0	0	0	0	1.0205078	0.020507813	0.026367188	0.010253906	-0.008544922	0.007080078	0	44330	0	0	0
120	121	121	Category L	-0.17993164	0.14379883	1.0078125	0.28930664	0.011474609	-0.40551758	0	0	8/11/2017	8	11	2017	8:21:19	30079	0.1	8	21	19	0	0.058349609	3.5545898	-0.2019043	0.15234375	0.98852539	1.1306152	0.030273438	0	0	0	0	0	0	0	0	0	1.0205078	0.020507813	0.049804688	0.021972656	-0.008544922	0.019042969	0	44330	0	0	0
121	122	122	Category L	-0.20385742	0.14379883	0.98388672	0.29003906	0.007568359	-0.40649414	0	0	8/11/2017	8	11	2017	8:21:19	30079	0.2	8	21	19	0	0.058349609	3.5545898	-0.2019043	0.15283203	0.98852539	0.79150391	0.010498047	0	0	0	0	0	0	0	0	0	1.0205078	0.020507813	0.015869141	-0.001708984	-0.009033203	-0.004638672	0	44330	0	0	0
122	123	123	Category L	-0.19189453	0.15576172	0.99584961	0.28491211	0.010253906	-0.40454102	0	0	8/11/2017	8	11	2017	8:21:19	30079	0.3	8	21	19	0	0.058349609	3.5545898	-0.20166016	0.15307617	0.98876953	0.453125	0.012207031	0	0	0	0	0	0	0	0	0	1.020752	0.020751953	0.019287109	0.009765625	0.002441406	0.006835938	0	44330	0	0	0
123	124	124	Category L	-0.21582031	0.16796875	0.97192383	0.28540039	0.013427734	-0.40576172	0	0	8/11/2017	8	11	2017	8:21:19	30079	0.4	8	21	19	0	0.058349609	3.5545898	-0.20141602	0.15307617	0.98828125	0.47827148	0.026123047	0	0	0	0	0	0	0	0	0	1.0202637	0.020263672	0.045166016	-0.014160156	0.014648438	-0.016357422	0	44330	0	0	0
124	125	125	Category L	-0.20385742	0.14379883	0.97192383	0.28344727	0.018310547	-0.40551758	0	0	8/11/2017	8	11	2017	8:21:19	30079	0.5	8	21	19	0	0.058349609	3.5545898	-0.20117188	0.15356445	0.98803711	0.54541016	0.019042969	0	0	0	0	0	0	0	0	0	1.0200195	0.020019531	0.028564453	-0.002441406	-0.009765625	-0.016113281	0	44330	0	0	0
125	126	126	Category L	-0.21582031	0.13183594	1.0078125	0.28735352	0.013183594	-0.40649414	0	0	8/11/2017	8	11	2017	8:21:19	30079	0.6	8	21	19	0	0.058349609	3.5545898	-0.20141602	0.15405273	0.98779297	0.53662109	0.032958984	0	0	0	0	0	0	0	0	0	1.0197754	0.019775391	0.056396484	-0.014160156	-0.022216797	0.019775391	0	44330	0	0	0
126	127	127	Category L	-0.21582031	0.17993164	1.0078125	0.2800293	0.012451172	-0.40649414	0	0	8/11/2017	8	11	2017	8:21:19	30079	0.7	8	21	19	0	0.058349609	3.5545898	-0.20117188	0.15405273	0.98803711	0.47387695	0.035400391	0	0	0	0	0	0	0	0	0	1.0200195	0.020019531	0.059570313	-0.014404297	0.025634766	0.01953125	0	44330	0	0	0
127	128	128	Category L	-0.20385742	0.13183594	0.99584961	0.28637695	0.013427734	-0.40649414	0	0	8/11/2017	8	11	2017	8:21:19	30079	0.8	8	21	19	0	0.058349609	3.5545898	-0.20068359	0.15429688	0.98779297	0.41943359	0.023925781	0	0	0	0	0	0	0	0	0	1.0197754	0.019775391	0.033203125	-0.002929688	-0.022460938	0.0078125	0	44330	0	0	0
128	129	129	Category L	-0.19189453	0.14379883	1.0078125	0.28271484	0.016357422	-0.40356445	0	0	8/11/2017	8	11	2017	8:21:19	30079	0.9	8	21	19	0	0.058349609	3.5545898	-0.20043945	0.15380859	0.98754883	0.21630859	0.024169922	0	0	0	0	0	0	0	0	0	1.0192871	0.019287109	0.038818359	0.008544922	-0.010009766	0.020019531	0	44330	0	0	0
129	130	130	Category L	-0.19189453	0.15576172	0.98388672	0.28637695	0.009033203	-0.40136719	0	0	8/11/2017	8	11	2017	8:21:20	30080	0	8	21	20	0	0.058349609	3.5545898	-0.19995117	0.15332031	0.98754883	0.070556641	0.009033203	0	0	0	0	0	0	0	0	0	1.019043	0.019042969	0.013916016	0.008056641	0.002197266	-0.003662109	0	44330	0	0	0
130	131	131	Category L	-0.21582031	0.16796875	0.99584961	0.28369141	0.015869141	-0.40551758	0	0	8/11/2017	8	11	2017	8:21:20	30080	0.1	8	21	20	0	0.058349609	3.5545898	-0.19946289	0.15332031	0.98803711	0.19165039	0.022949219	0	0	0	0	0	0	0	0	0	1.0195313	0.01953125	0.038330078	-0.016113281	0.014404297	0.007568359	0	44330	0	0	0
131	132	132	Category L	-0.21582031	0.11987305	0.98388672	0.28466797	0.013427734	-0.40649414	0	0	8/11/2017	8	11	2017	8:21:20	30080	0.2	8	21	20	0	0.058349609	3.5545898	-0.19946289	0.15405273	0.98852539	0.29711914	0.038085938	0	0	0	0	0	0	0	0	0	1.0202637	0.020263672	0.055175781	-0.016113281	-0.034179688	-0.004638672	0	44330	0	0	0
132	133	133	Category L	-0.20385742	0.17993164	0.97192383	0.28564453	0.011962891	-0.4074707	0	0	8/11/2017	8	11	2017	8:21:20	30080	0.3	8	21	20	0	0.058349609	3.5545898	-0.19921875	0.15478516	0.98803711	0.38891602	0.030273438	0	0	0	0	0	0	0	0	0	1.0197754	0.019775391	0.045898438	-0.004394531	0.024902344	-0.016113281	0	44330	0	0	0
133	134	134	Category L	-0.20385742	0.16796875	0.97192383	0.28881836	0.013427734	-0.40551758	0	0	8/11/2017	8	11	2017	8:21:20	30080	0.4	8	21	20	0	0.058349609	3.5545898	-0.19897461	0.1550293	0.98828125	0.56469727	0.021484375	0	0	0	0	0	0	0	0	0	1.0200195	0.020019531	0.034179688	-0.004638672	0.012695313	-0.016357422	0	44330	0	0	0
134	135	135	Category L	-0.19189453	0.15576172	0.99584961	0.28491211	0.010009766	-0.40649414	0	0	8/11/2017	8	11	2017	8:21:20	30080	0.5	8	21	20	0	0.058349609	3.5545898	-0.19848633	0.15527344	0.98828125	0.50927734	0.009765625	0	0	0	0	0	0	0	0	0	1.0200195	0.020019531	0.014160156	0.006591797	0.000244141	0.007324219	0	44330	0	0	0
135	136	136	Category L	-0.21582031	0.16796875	0.99584961	0.28735352	0.015869141	-0.4074707	0	0	8/11/2017	8	11	2017	8:21:20	30080	0.6	8	21	20	0	0.058349609	3.5545898	-0.19824219	0.15527344	0.98828125	0.65649414	0.022460938	0	0	0	0	0	0	0	0	0	1.0200195	0.020019531	0.037109375	-0.017333984	0.012451172	0.007324219	0	44330	0	0	0
136	137	137	Category L	-0.19189453	0.15576172	0.98388672	0.28369141	0.011962891	-0.40576172	0	0	8/11/2017	8	11	2017	8:21:20	30080	0.7	8	21	20	0	0.058349609	3.5545898	-0.19824219	0.1550293	0.98852539	0.97924805	0.0078125	0	0	0	0	0	0	0	0	0	1.0200195	0.020019531	0.01171875	0.006347656	0.000488281	-0.004638672	0	44330	0	0	0
137	138	138	Category L	-0.19189453	0.16796875	0.98388672	0.28466797	0.008300781	-0.40356445	0	0	8/11/2017	8	11	2017	8:21:20	30080	0.8	8	21	20	0	0.058349609	3.5545898	-0.19824219	0.1550293	0.98876953	0.88916016	0.015136719	0	0	0	0	0	0	0	0	0	1.0202637	0.020263672	0.024169922	0.006347656	0.012695313	-0.004882813	0	44330	0	0	0
138	139	139	Category L	-0.21582031	0.16796875	1.0078125	0.28344727	0.014892578	-0.41064453	0	0	8/11/2017	8	11	2017	8:21:20	30080	0.9	8	21	20	0	0.058349609	3.5545898	-0.19799805	0.15478516	0.98876953	0.67211914	0.028808594	0	0	0	0	0	0	0	0	0	1.0202637	0.020263672	0.049560547	-0.017578125	0.012939453	0.018798828	0	44330	0	0	0
139	140	140	Category L	-0.20385742	0.14379883	0.99584961	0.28295898	0.013671875	-0.40454102	0	0	8/11/2017	8	11	2017	8:21:21	30081	0	8	21	21	0	0.058349609	3.5545898	-0.19799805	0.15429688	0.98876953	0.44311523	0.013916016	0	0	0	0	0	0	0	0	0	1.0202637	0.020263672	0.023193359	-0.005615234	-0.010498047	0.006835938	0	44330	0	0	0
140	141	141	Category L	-0.19189453	0.15576172	1.0078125	0.28442383	0.014160156	-0.40454102	0	0	8/11/2017	8	11	2017	8:21:21	30081	0.1	8	21	21	0	0.058349609	3.5545898	-0.19726563	0.15454102	0.98876953	0.20556641	0.01953125	0	0	0	0	0	0	0	0	0	1.0202637	0.020263672	0.025390625	0.005371094	0.000976563	0.018798828	0	44330	0	0	0
141	142	142	Category L	-0.16796875	0.13183594	1.0078125	0.28369141	0.017822266	-0.40551758	0	0	8/11/2017	8	11	2017	8:21:21	30081	0.2	8	21	21	0	0.057861328	3.4804688	-0.19677734	0.15454102	0.98876953	0.26342773	0.041259766	0	0	0	0	0	0	0	0	0	1.0200195	0.020019531	0.070556641	0.028808594	-0.022705078	0.018798828	0	44330	0	0	0
142	143	143	Category L	-0.21582031	0.14379883	0.95996094	0.28369141	0.015869141	-0.40356445	0	0	8/11/2017	8	11	2017	8:21:21	30081	0.3	8	21	21	0	0.057861328	3.4804688	-0.19677734	0.15478516	0.98925781	0.68066406	0.036376953	0	0	0	0	0	0	0	0	0	1.0202637	0.020263672	0.059082031	-0.018798828	-0.010986328	-0.029296875	0	44330	0	0	0
143	144	144	Category L	-0.19189453	0.14379883	0.97192383	0.28637695	0.010742188	-0.40673828	0	0	8/11/2017	8	11	2017	8:21:21	30081	0.4	8	21	21	0	0.057861328	3.4804688	-0.1965332	0.1550293	0.98876953	0.74829102	0.020996094	0	0	0	0	0	0	0	0	0	1.0200195	0.020019531	0.033203125	0.004638672	-0.011230469	-0.016845703	0	44330	0	0	0
144	145	145	Category L	-0.19189453	0.16796875	0.98388672	0.28344727	0.015136719	-0.40966797	0	0	8/11/2017	8	11	2017	8:21:21	30081	0.5	8	21	21	0	0.057861328	3.4804688	-0.1965332	0.15527344	0.98901367	0.67871094	0.014404297	0	0	0	0	0	0	0	0	0	1.0202637	0.020263672	0.022460938	0.004638672	0.012451172	-0.005126953	0	44330	0	0	0
145	146	146	Category L	-0.20385742	0.15576172	0.98388672	0.28466797	0.014892578	-0.40966797	0	0	8/11/2017	8	11	2017	8:21:21	30081	0.6	8	21	21	0	0.057861328	3.4804688	-0.19677734	0.15551758	0.98901367	0.87719727	0.008544922	0	0	0	0	0	0	0	0	0	1.0202637	0.020263672	0.012451172	-0.006835938	0	-0.005126953	0	44330	0	0	0
146	147	147	Category L	-0.19189453	0.15576172	0.98388672	0.28271484	0.014892578	-0.40649414	0	0	8/11/2017	8	11	2017	8:21:21	30081	0.7	8	21	21	0	0.057861328	3.4804688	-0.19677734	0.15551758	0.98876953	0.96313477	0.007080078	0	0	0	0	0	0	0	0	0	1.0202637	0.020263672	0.010009766	0.004882813	0	-0.004882813	0	44330	0	0	0
147	148	148	Category L	-0.17993164	0.13183594	0.98388672	0.28540039	0.016845703	-0.40966797	0	0	8/11/2017	8	11	2017	8:21:21	30081	0.8	8	21	21	0	0.057861328	3.4804688	-0.19628906	0.15576172	0.98876953	0.64599609	0.029541016	0	0	0	0	0	0	0	0	0	1.0202637	0.020263672	0.045654297	0.016357422	-0.023925781	-0.004882813	0	44330	0	0	0
148	149	149	Category L	-0.17993164	0.15576172	0.99584961	0.28369141	0.015380859	-0.40551758	0	0	8/11/2017	8	11	2017	8:21:21	30081	0.9	8	21	21	0	0.057861328	3.4804688	-0.19628906	0.15551758	0.98925781	0.50683594	0.017822266	0	0	0	0	0	0	0	0	0	1.0205078	0.020507813	0.023193359	0.016357422	0	0.006347656	0	44330	0	0	0
149	150	150	Category L	-0.19189453	0.14379883	0.98388672	0.28344727	0.013183594	-0.40869141	0	0	8/11/2017	8	11	2017	8:21:22	30082	0	8	21	22	0	0.057861328	3.4804688	-0.19628906	0.15551758	0.98876953	0.51489258	0.013427734	0	0	0	0	0	0	0	0	0	1.0200195	0.020019531	0.021240234	0.004394531	-0.01171875	-0.004882813	0	44330	0	0	0
150	151	151	Category L	-0.19189453	0.15576172	0.97192383	0.28271484	0.010986328	-0.4074707	0	0	8/11/2017	8	11	2017	8:21:22	30082	0.1	8	21	22	0	0.057861328	3.4804688	-0.19726563	0.15625	0.98828125	0.61816406	0.017333984	0	0	0	0	0	0	0	0	0	1.0197754	0.019775391	0.022460938	0.005371094	-0.000488281	-0.016357422	0	44330	0	0	0
151	152	152	Category L	-0.19189453	0.11987305	0.97192383	0.28344727	0.013183594	-0.40869141	0	0	8/11/2017	8	11	2017	8:21:22	30082	0.2	8	21	22	0	0.057861328	3.4804688	-0.19848633	0.15698242	0.98754883	0.66943359	0.041015625	0	0	0	0	0	0	0	0	0	1.0195313	0.01953125	0.059570313	0.006591797	-0.037109375	-0.015625	0	44330	0	0	0
152	153	153	Category L	-0.19189453	0.11987305	0.99584961	0.28369141	0.015869141	-0.40551758	0	0	8/11/2017	8	11	2017	8:21:22	30082	0.3	8	21	22	0	0.057861328	3.4804688	-0.19995117	0.15869141	0.98730469	0.76147461	0.040527344	0	0	0	0	0	0	0	0	0	1.0197754	0.019775391	0.055419922	0.008056641	-0.038818359	0.008300781	0	44330	0	0	0
153	154	154	Category L	-0.20385742	0.11987305	0.99584961	0.28540039	0.013427734	-0.40991211	0	0	8/11/2017	8	11	2017	8:21:22	30082	0.4	8	21	22	0	0.057861328	3.4804688	-0.20214844	0.15991211	0.98608398	1.0085449	0.041015625	0	0	0	0	0	0	0	0	0	1.0192871	0.019287109	0.051025391	-0.001464844	-0.040039063	0.009521484	0	44330	0	0	0
154	155	155	Category L	-0.20385742	0.13183594	0.99584961	0.28369141	0.01171875	-0.40380859	0	0	8/11/2017	8	11	2017	8:21:22	30082	0.5	8	21	22	0	0.057861328	3.4804688	-0.20410156	0.16113281	0.98486328	1.1647949	0.03125	0	0	0	0	0	0	0	0	0	1.0185547	0.018554688	0.040771484	0.000244141	-0.029296875	0.010742188	0	44330	0	0	0
155	156	156	Category L	-0.19189453	0.13183594	0.99584961	0.28271484	0.013427734	-0.40649414	0	0	8/11/2017	8	11	2017	8:21:22	30082	0.6	8	21	22	0	0.057861328	3.4804688	-0.20776367	0.16333008	0.98266602	1.0766602	0.037597656	0	0	0	0	0	0	0	0	0	1.0175781	0.017578125	0.060546875	0.015869141	-0.031494141	0.012939453	0	44330	0	0	0
156	157	157	Category L	-0.16796875	0.15576172	1.0078125	0.28369141	0.015380859	-0.40551758	0	0	8/11/2017	8	11	2017	8:21:22	30082	0.7	8	21	22	0	0.057861328	3.4804688	-0.2109375	0.16601563	0.98095703	0.76220703	0.051757813	0	0	0	0	0	0	0	0	0	1.0170898	0.017089844	0.080322266	0.04296875	-0.010253906	0.026611328	0	44330	0	0	0
157	158	158	Category L	-0.19189453	0.14379883	0.97192383	0.28540039	0.012451172	-0.40551758	0	0	8/11/2017	8	11	2017	8:21:22	30082	0.8	8	21	22	0	0.057861328	3.4804688	-0.21362305	0.16748047	0.97900391	0.46166992	0.032958984	0	0	0	0	0	0	0	0	0	1.0158691	0.015869141	0.052734375	0.021728516	-0.023681641	-0.007080078	0	44330	0	0	0
158	159	159	Category L	-0.17993164	0.16796875	0.98388672	0.28369141	0.015869141	-0.40551758	0	0	8/11/2017	8	11	2017	8:21:22	30082	0.9	8	21	22	0	0.057861328	3.4804688	-0.21826172	0.17114258	0.9753418	0.03125	0.039306641	0	0	0	0	0	0	0	0	0	1.0141602	0.014160156	0.050048828	0.038330078	-0.003173828	0.008300781	0	44330	0	0	0
159	160	160	Category L	-0.20385742	0.14379883	0.98388672	0.28271484	0.011474609	-0.40649414	0	0	8/11/2017	8	11	2017	8:21:23	30083	0	8	21	23	0	0.057861328	3.4804688	-0.22241211	0.17456055	0.97192383	0.60424805	0.038085938	0	0	0	0	0	0	0	0	0	1.012207	0.012207031	0.061523438	0.018554688	-0.030761719	0.01171875	0	44330	0	0	0
160	161	161	Category L	-0.20385742	0.19189453	0.99584961	0.28344727	0.018310547	-0.40551758	0	0	8/11/2017	8	11	2017	8:21:23	30083	0.1	8	21	23	0	0.057861328	3.4804688	-0.2277832	0.17919922	0.9675293	1.189209	0.0390625	0	0	0	0	0	0	0	0	0	1.0100098	0.010009766	0.064697266	0.023925781	0.012451172	0.028076172	0	44330	0	0	0
161	162	162	Category L	-0.19189453	0.16796875	0.97192383	0.28271484	0.010986328	-0.4074707	0	0	8/11/2017	8	11	2017	8:21:23	30083	0.2	8	21	23	0	0.057861328	3.4804688	-0.23266602	0.18579102	0.96264648	1.5895996	0.045654297	0	0	0	0	0	0	0	0	0	1.0075684	0.007568359	0.068115234	0.040771484	-0.017822266	0.009033203	0	44330	0	0	0
162	163	163	Category L	-0.20385742	0.16796875	0.95996094	0.28442383	0.018554688	-0.40966797	0	0	8/11/2017	8	11	2017	8:21:23	30083	0.3	8	21	23	0	0.057861328	3.4804688	-0.23608398	0.19165039	0.96020508	1.9147949	0.040039063	0	0	0	0	0	0	0	0	0	1.0073242	0.007324219	0.056640625	0.032226563	-0.023681641	-0.000244141	0	44330	0	0	0
163	164	164	Category L	-0.19189453	0.16796875	0.97192383	0.28076172	0.017333984	-0.41162109	0	0	8/11/2017	8	11	2017	8:21:23	30083	0.4	8	21	23	0	0.057861328	3.4804688	-0.24145508	0.19677734	0.95410156	2.1154785	0.060058594	0	0	0	0	0	0	0	0	0	1.0039063	0.00390625	0.096191406	0.049560547	-0.028808594	0.017578125	0	44330	0	0	0
164	165	165	Category L	-0.19189453	0.17993164	0.97192383	0.28076172	0.020019531	-0.41137695	0	0	8/11/2017	8	11	2017	8:21:23	30083	0.5	8	21	23	0	0.057861328	3.4804688	-0.24365234	0.20141602	0.9519043	1.8879395	0.059570313	0	0	0	0	0	0	0	0	0	1.0031738	0.003173828	0.093017578	0.051757813	-0.021484375	0.019775391	0	44330	0	0	0
165	166	166	Category L	-0.20385742	0.15576172	1.0078125	0.28149414	0.021728516	-0.40649414	0	0	8/11/2017	8	11	2017	8:21:23	30083	0.6	8	21	23	0	0.057861328	3.4804688	-0.24926758	0.20654297	0.94580078	1.1870117	0.092041016	0	0	0	0	0	0	0	0	0	0.99975586	0.000244141	0.15795898	0.045410156	-0.05078125	0.061767578	0	44330	0	0	0
166	167	167	Category L	-0.19189453	0.13183594	0.98388672	0.27905273	0.017089844	-0.40966797	0	0	8/11/2017	8	11	2017	8:21:23	30083	0.7	8	21	23	0	0.057861328	3.4804688	-0.25073242	0.21557617	0.93945313	0.31958008	0.11157227	0	0	0	0	0	0	0	0	0	0.99609375	0.00390625	0.18701172	0.058837891	-0.083740234	0.044189453	0	44330	0	0	0
167	168	168	Category L	-0.19189453	0.13183594	0.99584961	0.27880859	0.020019531	-0.41162109	0	0	8/11/2017	8	11	2017	8:21:23	30083	0.8	8	21	23	0	0.057861328	3.4804688	-0.25537109	0.22290039	0.93237305	0.29321289	0.12768555	0	0	0	0	0	0	0	0	0	0.99194336	0.008056641	0.21801758	0.063476563	-0.091064453	0.063232422	0	44330	0	0	0
168	169	169	Category L	-0.19189453	0.13183594	0.97192383	0.28149414	0.021972656	-0.40966797	0	0	8/11/2017	8	11	2017	8:21:23	30083	0.9	8	21	23	0	0.057861328	3.4804688	-0.25976563	0.22973633	0.92578125	0.83154297	0.12768555	0	0	0	0	0	0	0	0	0	0.98852539	0.011474609	0.21191406	0.067871094	-0.097900391	0.045898438	0	44330	0	0	0
169	170	170	Category L	-0.19189453	0.17993164	1.0197754	0.2824707	0.020019531	-0.40966797	0	0	8/11/2017	8	11	2017	8:21:24	30084	0	8	21	24	0	0.057861328	3.4804688	-0.26147461	0.23339844	0.9230957	1.1989746	0.13037109	0	0	0	0	0	0	0	0	0	0.98754883	0.012451172	0.21948242	0.069580078	-0.053466797	0.096435547	0	44330	0	0	0
170	171	171	Category L	-0.19189453	0.16796875	1.0197754	0.28100586	0.017578125	-0.4074707	0	0	8/11/2017	8	11	2017	8:21:24	30084	0.1	8	21	24	0	0.057861328	3.4804688	-0.26879883	0.23779297	0.91674805	1.0961914	0.14599609	0	0	0	0	0	0	0	0	0	0.98461914	0.015380859	0.24951172	0.076904297	-0.069824219	0.1027832	0	44330	0	0	0
171	172	172	Category L	-0.19189453	0.19189453	0.98388672	0.28320313	0.026611328	-0.40625	0	0	8/11/2017	8	11	2017	8:21:24	30084	0.2	8	21	24	0	0.057861328	3.4804688	-0.27441406	0.24316406	0.91381836	0.86254883	0.11962891	0	0	0	0	0	0	0	0	0	0.98461914	0.015380859	0.20385742	0.082519531	-0.051269531	0.069824219	0	44330	0	0	0
172	173	173	Category L	-0.20385742	0.16796875	1.0078125	0.28442383	0.016113281	-0.40966797	0	0	8/11/2017	8	11	2017	8:21:24	30084	0.3	8	21	24	0	0.057861328	3.4804688	-0.27929688	0.24853516	0.90771484	0.60009766	0.14892578	0	0	0	0	0	0	0	0	0	0.98168945	0.018310547	0.25610352	0.075439453	-0.080566406	0.099853516	0	44330	0	0	0
173	174	174	Category L	-0.19189453	0.16796875	0.98388672	0.28149414	0.020263672	-0.40966797	0	0	8/11/2017	8	11	2017	8:21:24	30084	0.4	8	21	24	0	0.057861328	3.4804688	-0.28613281	0.25292969	0.90087891	0.54541016	0.15161133	0	0	0	0	0	0	0	0	0	0.97851563	0.021484375	0.26220703	0.094238281	-0.084960938	0.082763672	0	44330	0	0	0
174	175	175	Category L	-0.19189453	0.16796875	0.98388672	0.28491211	0.022460938	-0.40966797	0	0	8/11/2017	8	11	2017	8:21:24	30084	0.5	8	21	24	0	0.057861328	3.4804688	-0.29101563	0.26391602	0.89599609	0.25561523	0.16357422	0	0	0	0	0	0	0	0	0	0.97851563	0.021484375	0.28295898	0.099121094	-0.095947266	0.087646484	0	44330	0	0	0
175	176	176	Category L	-0.20385742	0.15576172	0.99584961	0.28320313	0.018066406	-0.40869141	0	0	8/11/2017	8	11	2017	8:21:24	30084	0.6	8	21	24	0	0.057861328	3.4804688	-0.29760742	0.26782227	0.88964844	0.26586914	0.18041992	0	0	0	0	0	0	0	0	0	0.97558594	0.024414063	0.31176758	0.09375	-0.11206055	0.10595703	0	44330	0	0	0
176	177	177	Category L	-0.19189453	0.17993164	0.98388672	0.28344727	0.016845703	-0.40649414	0	0	8/11/2017	8	11	2017	8:21:24	30084	0.7	8	21	24	0	0.057861328	3.4804688	-0.30371094	0.27368164	0.88330078	0.44897461	0.17724609	0	0	0	0	0	0	0	0	0	0.97338867	0.026611328	0.30615234	0.11181641	-0.09375	0.1003418	0	44330	0	0	0
177	178	178	Category L	-0.19189453	0.15576172	0.97192383	0.28344727	0.016845703	-0.40429688	0	0	8/11/2017	8	11	2017	8:21:24	30084	0.8	8	21	24	0	0.057861328	3.4804688	-0.30932617	0.27954102	0.87792969	0.57104492	0.19482422	0	0	0	0	0	0	0	0	0	0.97192383	0.028076172	0.33520508	0.11743164	-0.1237793	0.09375	0	44330	0	0	0
178	179	179	Category L	-0.19189453	0.14379883	0.99584961	0.28320313	0.022460938	-0.41162109	0	0	8/11/2017	8	11	2017	8:21:24	30084	0.9	8	21	24	0	0.057861328	3.4804688	-0.31420898	0.27929688	0.8737793	0.64892578	0.21972656	0	0	0	0	0	0	0	0	0	0.96948242	0.030517578	0.37988281	0.12231445	-0.13549805	0.12182617	0	44330	0	0	0
179	180	180	Category L	-0.17993164	0.16796875	0.98388672	0.28149414	0.020019531	-0.40869141	0	0	8/11/2017	8	11	2017	8:21:25	30085	0	8	21	25	0	0.057861328	3.5465332	-0.31835938	0.27978516	0.87036133	0.56079102	0.2109375	0	0	0	0	0	0	0	0	0	0.96801758	0.031982422	0.36376953	0.13842773	-0.11181641	0.11328125	0	44330	0	0	0
180	181	181	Category L	-0.19189453	0.15576172	0.98388672	0.28125	0.022460938	-0.41162109	0	0	8/11/2017	8	11	2017	8:21:25	30085	0.1	8	21	25	0	0.057861328	3.5465332	-0.32348633	0.28222656	0.86987305	0.29980469	0.21533203	0	0	0	0	0	0	0	0	0	0.9699707	0.030029297	0.37231445	0.1315918	-0.12646484	0.11376953	0	44330	0	0	0
181	182	182	Category L	-0.20385742	0.16796875	0.99584961	0.28149414	0.018310547	-0.41162109	0	0	8/11/2017	8	11	2017	8:21:25	30085	0.2	8	21	25	0	0.057861328	3.5465332	-0.32641602	0.28295898	0.86816406	0.041015625	0.2109375	0	0	0	0	0	0	0	0	0	0.9699707	0.030029297	0.36523438	0.12255859	-0.11499023	0.12744141	0	44330	0	0	0
182	183	183	Category L	-0.19189453	0.17993164	0.97192383	0.27587891	0.026123047	-0.41064453	0	0	8/11/2017	8	11	2017	8:21:25	30085	0.3	8	21	25	0	0.057861328	3.5465332	-0.32836914	0.28417969	0.86669922	0.077636719	0.20117188	0	0	0	0	0	0	0	0	0	0.96948242	0.030517578	0.34570313	0.13647461	-0.10424805	0.10498047	0	44330	0	0	0
183	184	184	Category L	-0.19189453	0.17993164	0.97192383	0.27856445	0.021484375	-0.41162109	0	0	8/11/2017	8	11	2017	8:21:25	30085	0.4	8	21	25	0	0.057861328	3.5465332	-0.32910156	0.28466797	0.86669922	0.21142578	0.20214844	0	0	0	0	0	0	0	0	0	0.9699707	0.030029297	0.34716797	0.13720703	-0.10473633	0.10498047	0	44330	0	0	0
184	185	185	Category L	-0.21582031	0.16796875	0.98388672	0.27539063	0.021240234	-0.41064453	0	0	8/11/2017	8	11	2017	8:21:25	30085	0.5	8	21	25	0	0.057861328	3.5465332	-0.33007813	0.28515625	0.86669922	0.90722656	0.20141602	0	0	0	0	0	0	0	0	0	0.97021484	0.029785156	0.34863281	0.11425781	-0.1171875	0.11694336	0	44330	0	0	0
185	186	186	Category L	-0.19189453	0.17993164	0.98388672	0.28491211	0.020996094	-0.40722656	0	0	8/11/2017	8	11	2017	8:21:25	30085	0.6	8	21	25	0	0.057861328	3.5465332	-0.33129883	0.2878418	0.86474609	1.7941895	0.21264648	0	0	0	0	0	0	0	0	0	0.96972656	0.030273438	0.36645508	0.1394043	-0.10791016	0.11889648	0	44330	0	0	0
186	187	187	Category L	-0.19189453	0.19189453	0.98388672	0.28149414	0.016113281	-0.40966797	0	0	8/11/2017	8	11	2017	8:21:25	30085	0.7	8	21	25	0	0.057861328	3.5465332	-0.33251953	0.28930664	0.86254883	3.0024414	0.2097168	0	0	0	0	0	0	0	0	0	0.96875	0.03125	0.359375	0.140625	-0.097412109	0.12109375	0	44330	0	0	0
187	188	188	Category L	-0.19189453	0.14379883	0.99584961	0.27807617	0.020507813	-0.40966797	0	0	8/11/2017	8	11	2017	8:21:25	30085	0.8	8	21	25	0	0.057861328	3.5465332	-0.33374023	0.28833008	0.86230469	4.5405273	0.24243164	0	0	0	0	0	0	0	0	0	0.96875	0.03125	0.41992188	0.1418457	-0.14453125	0.13330078	0	44330	0	0	0
188	189	189	Category L	-0.20385742	0.16796875	0.95996094	0.28076172	0.014892578	-0.41088867	0	0	8/11/2017	8	11	2017	8:21:25	30085	0.9	8	21	25	0	0.057861328	3.5465332	-0.33544922	0.28686523	0.86157227	6.4650879	0.20263672	0	0	0	0	0	0	0	0	0	0.96826172	0.031738281	0.34887695	0.1315918	-0.11889648	0.098144531	0	44330	0	0	0
189	190	190	Category M	-0.29980469	0.2277832	0.94799805	0.3190918	-0.056640625	-0.37451172	0	0	8/11/2017	8	11	2017	8:21:26	30086	0.3	8	21	26	0	0.057861328	3.5465332	-0.33764648	0.28588867	0.86328125	8.6169434	0.109375	0	0	0	0	0	0	0	0	0	0.9699707	0.030029297	0.18041992	0.037841797	-0.058105469	0.084472656	0	44330	0	0	0
190	191	191	Category M	-0.2878418	0.20385742	0.93579102	0.34448242	-0.10498047	-0.3515625	0	0	8/11/2017	8	11	2017	8:21:26	30086	0.4	8	21	26	0	0.057861328	3.5465332	-0.34082031	0.28417969	0.8671875	10.630127	0.11816406	0	0	0	0	0	0	0	0	0	0.97436523	0.025634766	0.2019043	0.052978516	-0.080322266	0.068359375	0	44330	0	0	0
191	192	192	Category M	-0.29980469	0.27587891	0.97192383	0.35009766	-0.12841797	-0.33959961	0	0	8/11/2017	8	11	2017	8:21:26	30086	0.5	8	21	26	0	0.057861328	3.5465332	-0.34301758	0.28393555	0.86743164	12.705078	0.11303711	0	0	0	0	0	0	0	0	0	0.9753418	0.024658203	0.15576172	0.043212891	-0.008056641	0.10424805	0	44330	0	0	0
192	193	193	Category M	-0.37182617	0.25195313	0.92382813	0.35229492	-0.14038086	-0.33569336	0	0	8/11/2017	8	11	2017	8:21:26	30086	0.6	8	21	26	0	0.057861328	3.5465332	-0.34472656	0.28466797	0.86621094	14.80127	0.071289063	0	0	0	0	0	0	0	0	0	0.97485352	0.025146484	0.11694336	-0.026855469	-0.032714844	0.057373047	0	44330	0	0	0
193	194	194	Category M	-0.38378906	0.26391602	0.89990234	0.34741211	-0.15576172	-0.33203125	0	0	8/11/2017	8	11	2017	8:21:26	30086	0.7	8	21	26	0	0.057861328	3.5465332	-0.34643555	0.28540039	0.86791992	16.482178	0.053466797	0	0	0	0	0	0	0	0	0	0.97705078	0.022949219	0.090576172	-0.037109375	-0.021484375	0.031738281	0	44330	0	0	0
194	195	195	Category M	-0.46777344	0.34790039	0.81591797	0.34521484	-0.16308594	-0.32470703	0	0	8/11/2017	8	11	2017	8:21:26	30086	0.8	8	21	26	0	0.057861328	3.5465332	-0.34692383	0.2878418	0.86694336	17.55957	0.14404297	0	0	0	0	0	0	0	0	0	0.97705078	0.022949219	0.23193359	-0.12060547	0.059814453	-0.051025391	0	44330	0	0	0
195	196	196	Category M	-0.46777344	0.38378906	0.87597656	0.36132813	-0.17651367	-0.30444336	0	0	8/11/2017	8	11	2017	8:21:26	30086	0.9	8	21	26	0	0.057861328	3.5465332	-0.34936523	0.28735352	0.86645508	18.191162	0.15283203	0	0	0	0	0	0	0	0	0	0.97753906	0.022460938	0.22387695	-0.11816406	0.096191406	0.009277344	0	44330	0	0	0
196	197	197	Category M	-0.38378906	0.27587891	0.82788086	0.39648438	-0.21728516	-0.23779297	0	0	8/11/2017	8	11	2017	8:21:27	30087	0	8	21	27	0	0.057861328	3.5465332	-0.35009766	0.28564453	0.8671875	18.537842	0.052734375	0	0	0	0	0	0	0	0	0	0.97802734	0.021972656	0.083007813	-0.033447266	-0.009765625	-0.039306641	0	44330	0	0	0
197	198	198	Category M	-0.57592773	0.40795898	0.70776367	0.40307617	-0.23901367	-0.1953125	0	0	8/11/2017	8	11	2017	8:21:27	30087	0.1	8	21	27	0	0.057861328	3.5465332	-0.35009766	0.28442383	0.86645508	18.17041	0.30224609	0	0	0	0	0	0	0	0	0	0.97680664	0.023193359	0.50805664	-0.22558594	0.12329102	-0.15869141	0	44330	0	0	0
198	199	199	Category M	-0.52783203	0.41992188	0.70776367	0.39794922	-0.24414063	-0.19213867	0	0	8/11/2017	8	11	2017	8:21:27	30087	0.2	8	21	27	0	0.057861328	3.5465332	-0.35205078	0.28198242	0.86523438	16.863037	0.27319336	0	0	0	0	0	0	0	0	0	0.97583008	0.024169922	0.47094727	-0.17553711	0.13769531	-0.1574707	0	44330	0	0	0
199	200	200	Category M	-0.6237793	0.51586914	0.64794922	0.41381836	-0.26000977	-0.14941406	0	0	8/11/2017	8	11	2017	8:21:27	30087	0.3	8	21	27	0	0.057861328	3.5465332	-0.35449219	0.28125	0.86279297	15.031982	0.41650391	0	0	0	0	0	0	0	0	0	0.97412109	0.025878906	0.71850586	-0.26904297	0.234375	-0.21484375	0	44330	0	0	0
200	201	201	Category M	-0.56396484	0.671875	0.61181641	0.39892578	-0.2668457	-0.16088867	0	0	8/11/2017	8	11	2017	8:21:27	30087	0.4	8	21	27	0	0.057861328	3.5465332	-0.35473633	0.28149414	0.86279297	13.165039	0.50878906	0	0	0	0	0	0	0	0	0	0.97436523	0.025634766	0.8503418	-0.20898438	0.39013672	-0.25097656	0	44330	0	0	0
201	202	202	Category M	-0.47998047	0.61181641	0.79199219	0.40283203	-0.28662109	-0.13647461	0	0	8/11/2017	8	11	2017	8:21:27	30087	0.5	8	21	27	0	0.057861328	3.5465332	-0.35473633	0.28100586	0.86328125	11.128906	0.3605957	0	0	0	0	0	0	0	0	0	0.97485352	0.025146484	0.52734375	-0.125	0.33056641	-0.071289063	0	44330	0	0	0
202	203	203	Category M	-0.6237793	0.55175781	0.51586914	0.40136719	-0.29443359	-0.12646484	0	0	8/11/2017	8	11	2017	8:21:27	30087	0.6	8	21	27	0	0.057861328	3.5465332	-0.34838867	0.28857422	0.86816406	8.7495117	0.51855469	0	0	0	0	0	0	0	0	0	0.97900391	0.020996094	0.890625	-0.27514648	0.26293945	-0.35229492	0	44330	0	0	0
203	204	204	Category M	-0.38378906	0.53979492	0.79199219	0.39331055	-0.29370117	-0.11743164	0	0	8/11/2017	8	11	2017	8:21:27	30087	0.7	8	21	27	0	0.057861328	3.5465332	-0.34423828	0.27685547	0.87353516	6.3171387	0.27783203	0	0	0	0	0	0	0	0	0	0.97900391	0.020996094	0.38378906	-0.039306641	0.26269531	-0.081542969	0	44330	0	0	0
204	205	205	Category M	-0.64794922	0.55175781	0.47998047	0.39916992	-0.30078125	-0.084960938	0	0	8/11/2017	8	11	2017	8:21:27	30087	0.8	8	21	27	0	0.057861328	3.5465332	-0.33984375	0.27148438	0.87109375	4.2089844	0.57104492	0	0	0	0	0	0	0	0	0	0.97363281	0.026367188	0.97900391	-0.30786133	0.2800293	-0.39111328	0	44330	0	0	0
205	206	206	Category M	-0.34790039	0.86376953	0.50390625	0.390625	-0.30883789	-0.10546875	0	0	8/11/2017	8	11	2017	8:21:27	30087	0.9	8	21	27	0	0.057861328	3.5465332	-0.34228516	0.26928711	0.87573242	2.342041	0.70092773	0	0	0	0	0	0	0	0	0	0.97802734	0.021972656	0.97167969	-0.005371094	0.59423828	-0.37182617	0	44330	0	0	0
206	207	207	Category M	-0.57592773	0.75585938	0.43188477	0.38476563	-0.31860352	-0.079101563	0	0	8/11/2017	8	11	2017	8:21:28	30088	0	8	21	28	0	0.057861328	3.5465332	-0.34130859	0.26513672	0.87646484	1.1496582	0.70239258	0	0	0	0	0	0	0	0	0	0.97729492	0.022705078	1.1696777	-0.234375	0.49047852	-0.44458008	0	44330	0	0	0
207	208	208	Category M	-0.56396484	0.68383789	0.46777344	0.3972168	-0.32006836	-0.093017578	0	0	8/11/2017	8	11	2017	8:21:28	30088	0.1	8	21	28	0	0.057861328	3.5465332	-0.34619141	0.265625	0.87353516	0.18432617	0.62182617	0	0	0	0	0	0	0	0	0	0.9765625	0.0234375	1.0412598	-0.2175293	0.41796875	-0.40576172	0	44330	0	0	0
208	209	209	Category M	-0.32397461	0.43188477	0.80395508	0.39282227	-0.30126953	-0.081542969	0	0	8/11/2017	8	11	2017	8:21:28	30088	0.2	8	21	28	0	0.057861328	3.5465332	-0.34521484	0.26538086	0.86791992	0.47802734	0.17944336	0	0	0	0	0	0	0	0	0	0.97094727	0.029052734	0.25170898	0.021240234	0.16625977	-0.063964844	0	44330	0	0	0
209	210	210	Category M	-0.76782227	0.51586914	0.47998047	0.39428711	-0.31030273	-0.071777344	0	0	8/11/2017	8	11	2017	8:21:28	30088	0.3	8	21	28	0	0.057861328	3.5465332	-0.34741211	0.26367188	0.87255859	0.66577148	0.62792969	0	0	0	0	0	0	0	0	0	0.97558594	0.024414063	1.0651855	-0.42016602	0.25195313	-0.39257813	0	44330	0	0	0
210	211	211	Category M	-0.671875	0.58789063	0.74389648	0.39379883	-0.30395508	-0.095214844	0	0	8/11/2017	8	11	2017	8:21:28	30088	0.4	8	21	28	0	0.057861328	3.5465332	-0.34741211	0.26342773	0.87255859	0.88745117	0.4765625	0	0	0	0	0	0	0	0	0	0.97558594	0.024414063	0.77758789	-0.32421875	0.32421875	-0.12866211	0	44330	0	0	0
211	212	212	Category M	-0.61181641	0.55175781	0.50390625	0.40063477	-0.29980469	-0.075439453	0	0	8/11/2017	8	11	2017	8:21:28	30088	0.5	8	21	28	0	0.057861328	3.5465332	-0.34814453	0.26342773	0.87329102	1.3061523	0.53735352	0	0	0	0	0	0	0	0	0	0.97631836	0.023681641	0.92089844	-0.26342773	0.28808594	-0.36938477	0	44330	0	0	0
212	213	213	Category M	-0.74389648	0.53979492	0.41992188	0.41601563	-0.29345703	-0.059082031	0	0	8/11/2017	8	11	2017	8:21:28	30088	0.6	8	21	28	0	0.057861328	3.5465332	-0.35302734	0.26196289	0.8737793	1.9396973	0.66015625	0	0	0	0	0	0	0	0	0	0.97827148	0.021728516	1.1223145	-0.390625	0.27758789	-0.45385742	0	44330	0	0	0
213	214	214	Category M	-0.59985352	1.0439453	0.58789063	0.42163086	-0.27197266	-0.079345703	0	0	8/11/2017	8	11	2017	8:21:28	30088	0.7	8	21	28	0	0.057861328	3.5465332	-0.35131836	0.26049805	0.87011719	2.0957031	0.86865234	0	0	0	0	0	0	0	0	0	0.97387695	0.026123047	1.3137207	-0.24829102	0.78320313	-0.28222656	0	44330	0	0	0
214	215	215	Category M	-0.70776367	0.46777344	0.49194336	0.42724609	-0.26953125	-0.059814453	0	0	8/11/2017	8	11	2017	8:21:28	30088	0.8	8	21	28	0	0.058105469	3.5529785	-0.3527832	0.26025391	0.87329102	2.0991211	0.56054688	0	0	0	0	0	0	0	0	0	0.97729492	0.022705078	0.94360352	-0.35473633	0.20727539	-0.38134766	0	44330	0	0	0
215	216	216	Category M	-0.70776367	0.64794922	0.49194336	0.41870117	-0.26513672	-0.10791016	0	0	8/11/2017	8	11	2017	8:21:28	30088	0.9	8	21	28	0	0.058105469	3.5529785	-0.35327148	0.25708008	0.87329102	1.8237305	0.65087891	0	0	0	0	0	0	0	0	0	0.97631836	0.023681641	1.126709	-0.35424805	0.390625	-0.38134766	0	44330	0	0	0
216	217	217	Category M	-0.63598633	0.6237793	0.55175781	0.42260742	-0.25	-0.14208984	0	0	8/11/2017	8	11	2017	8:21:29	30089	0	8	21	29	0	0.058105469	3.5529785	-0.35253906	0.25537109	0.87207031	2.322998	0.56420898	0	0	0	0	0	0	0	0	0	0.97460938	0.025390625	0.97192383	-0.28320313	0.36816406	-0.3203125	0	44330	0	0	0
217	218	218	Category M	-0.58789063	0.14379883	0.63598633	0.42163086	-0.24902344	-0.12890625	0	0	8/11/2017	8	11	2017	8:21:29	30089	0.1	8	21	29	0	0.058105469	3.5529785	-0.35498047	0.25292969	0.87182617	2.7246094	0.34887695	0	0	0	0	0	0	0	0	0	0.97485352	0.025146484	0.57788086	-0.23266602	-0.10913086	-0.23583984	0	44330	0	0	0
218	219	219	Category M	-0.55175781	0.20385742	0.74389648	0.41992188	-0.23535156	-0.16357422	0	0	8/11/2017	8	11	2017	8:21:29	30089	0.2	8	21	29	0	0.058105469	3.5529785	-0.35693359	0.24975586	0.87207031	3.3129883	0.23730469	0	0	0	0	0	0	0	0	0	0.97485352	0.025146484	0.36865234	-0.19458008	-0.045898438	-0.12817383	0	44330	0	0	0
219	220	220	Category M	-0.6237793	0.3359375	0.94799805	0.39770508	-0.15576172	-0.27124023	0	0	8/11/2017	8	11	2017	8:21:29	30089	0.3	8	21	29	0	0.058105469	3.5529785	-0.35766602	0.24951172	0.86962891	4.7814941	0.2902832	0	0	0	0	0	0	0	0	0	0.97290039	0.027099609	0.43041992	-0.26586914	0.086181641	0.078125	0	44330	0	0	0
220	221	221	Category M	-0.41992188	0.21582031	0.88793945	0.34716797	-0.071777344	-0.35327148	0	0	8/11/2017	8	11	2017	8:21:29	30089	0.4	8	21	29	0	0.058105469	3.5529785	-0.35986328	0.24926758	0.86987305	6.3034668	0.071044922	0	0	0	0	0	0	0	0	0	0.97387695	0.026123047	0.11157227	-0.059814453	-0.033447266	0.017822266	0	44330	0	0	0
221	222	222	Category M	-0.31176758	0.2277832	0.88793945	0.34912109	-0.028076172	-0.35791016	0	0	8/11/2017	8	11	2017	8:21:29	30089	0.5	8	21	29	0	0.058105469	3.5529785	-0.35986328	0.24902344	0.86865234	8.2888184	0.055908203	0	0	0	0	0	0	0	0	0	0.97265625	0.02734375	0.088623047	0.048095703	-0.021240234	0.019042969	0	44330	0	0	0
222	223	223	Category M	-0.2878418	0.19189453	0.95996094	0.33276367	-0.005371094	-0.3762207	0	0	8/11/2017	8	11	2017	8:21:29	30089	0.6	8	21	29	0	0.058105469	3.5529785	-0.36303711	0.24853516	0.86743164	8.9853516	0.13208008	0	0	0	0	0	0	0	0	0	0.97265625	0.02734375	0.22460938	0.075195313	-0.056640625	0.092285156	0	44330	0	0	0
223	224	224	Category M	-0.26391602	0.17993164	0.95996094	0.31811523	0.002685547	-0.38012695	0	0	8/11/2017	8	11	2017	8:21:29	30089	0.7	8	21	29	0	0.058105469	3.5529785	-0.36523438	0.24731445	0.86474609	9.3330078	0.15454102	0	0	0	0	0	0	0	0	0	0.97094727	0.029052734	0.26391602	0.10131836	-0.067382813	0.094970703	0	44330	0	0	0
224	225	225	Category E	-0.2878418	0.38378906	0.82788086	0.33129883	0.026855469	-0.36962891	0	0	8/11/2017	8	11	2017	8:21:32	30092	0.6	8	21	32	0	0.057861328	3.5191406	-0.36938477	0.24829102	0.86816406	10.761719	0.16308594	0	0	0	0	0	0	0	0	0	0.97558594	0.024414063	0.25732422	0.081542969	0.13525391	-0.040283203	0	44330	0	0	0
225	226	226	Category E	-0.31176758	0.26391602	0.81591797	0.34838867	0.046142578	-0.35107422	0	0	8/11/2017	8	11	2017	8:21:32	30092	0.7	8	21	32	0	0.057861328	3.5191406	-0.36987305	0.24511719	0.86938477	12.592529	0.081298828	0	0	0	0	0	0	0	0	0	0.97607422	0.023925781	0.13037109	0.058105469	0.018554688	-0.053466797	0	44330	0	0	0
226	227	227	Category E	-0.2878418	0.083984375	0.97192383	0.36010742	0.026367188	-0.34179688	0	0	8/11/2017	8	11	2017	8:21:32	30092	0.8	8	21	32	0	0.057861328	3.5191406	-0.37158203	0.24145508	0.87011719	14.162598	0.20532227	0	0	0	0	0	0	0	0	0	0.9765625	0.0234375	0.34326172	0.083740234	-0.1574707	0.1015625	0	44330	0	0	0
227	228	228	Category E	-0.31176758	0.011962891	0.92382813	0.35644531	0.025146484	-0.34887695	0	0	8/11/2017	8	11	2017	8:21:32	30092	0.9	8	21	32	0	0.057861328	3.5191406	-0.38085938	0.23461914	0.85961914	15.331787	0.24194336	0	0	0	0	0	0	0	0	0	0.96899414	0.031005859	0.35620117	0.069091797	-0.22265625	0.063964844	0	44330	0	0	0
228	229	229	Category E	-0.34790039	0.071777344	1.1279297	0.3425293	-0.026855469	-0.35888672	0	0	8/11/2017	8	11	2017	8:21:33	30093	0	8	21	33	0	0.057861328	3.5191406	-0.38232422	0.23095703	0.85717773	16.554443	0.31567383	0	0	0	0	0	0	0	0	0	0.96655273	0.033447266	0.46435547	0.034423828	-0.15917969	0.27050781	0	44330	0	0	0
229	230	230	Category E	-0.45581055	0.023925781	1.2958984	0.36254883	-0.054931641	-0.34692383	0	0	8/11/2017	8	11	2017	8:21:33	30093	0.1	8	21	33	0	0.057861328	3.5191406	-0.38623047	0.22900391	0.85668945	17.335449	0.48950195	0	0	0	0	0	0	0	0	0	0.96728516	0.032714844	0.71362305	-0.069335938	-0.20507813	0.43896484	0	44330	0	0	0
230	231	231	Category E	-0.37182617	0.13183594	0.99584961	0.32641602	-0.043457031	-0.37866211	0	0	8/11/2017	8	11	2017	8:21:33	30093	0.2	8	21	33	0	0.057861328	3.5191406	-0.38549805	0.22753906	0.86132813	16.44751	0.16552734	0	0	0	0	0	0	0	0	0	0.97070313	0.029296875	0.24389648	0.013671875	-0.095703125	0.13427734	0	44330	0	0	0
231	232	232	Category E	-0.32397461	0.16796875	0.87597656	0.34326172	-0.037109375	-0.36328125	0	0	8/11/2017	8	11	2017	8:21:33	30093	0.3	8	21	33	0	0.057861328	3.5191406	-0.38769531	0.23193359	0.86547852	13.388672	0.091064453	0	0	0	0	0	0	0	0	0	0.97631836	0.023681641	0.13842773	0.063720703	-0.063964844	0.010253906	0	44330	0	0	0
232	233	233	Category E	-0.3359375	0.19189453	1.1159668	0.33178711	0.021728516	-0.37670898	0	0	8/11/2017	8	11	2017	8:21:33	30093	0.4	8	21	33	0	0.057861328	3.5191406	-0.39477539	0.22851563	0.86474609	11.077148	0.26025391	0	0	0	0	0	0	0	0	0	0.9777832	0.022216797	0.34643555	0.058837891	-0.036621094	0.25097656	0	44330	0	0	0
233	234	234	Category E	-0.2277832	0.29980469	0.92382813	0.33862305	0.030029297	-0.36425781	0	0	8/11/2017	8	11	2017	8:21:33	30093	0.5	8	21	33	0	0.057861328	3.5191406	-0.39941406	0.22583008	0.86621094	10.362061	0.1953125	0	0	0	0	0	0	0	0	0	0.98022461	0.019775391	0.30297852	0.17163086	0.073730469	0.057373047	0	44330	0	0	0
234	235	235	Category E	-0.39599609	0.10791016	0.95996094	0.31762695	0.060791016	-0.38037109	0	0	8/11/2017	8	11	2017	8:21:33	30093	0.6	8	21	33	0	0.057861328	3.5191406	-0.38696289	0.22338867	0.86279297	9.3369141	0.15112305	0	0	0	0	0	0	0	0	0	0.97167969	0.028320313	0.22143555	-0.008789063	-0.11547852	0.096923828	0	44330	0	0	0
235	236	236	Category E	-0.25195313	-0.011962891	1.0559082	0.28369141	0.042480469	-0.40429688	0	0	8/11/2017	8	11	2017	8:21:33	30093	0.7	8	21	33	0	0.057861328	3.5191406	-0.38891602	0.21899414	0.87304688	8.859375	0.32470703	0	0	0	0	0	0	0	0	0	0.98046875	0.01953125	0.55053711	0.13696289	-0.23095703	0.18261719	0	44330	0	0	0
236	237	237	Category E	-0.16796875	0.047851563	0.94799805	0.34521484	0.041748047	-0.35913086	0	0	8/11/2017	8	11	2017	8:21:33	30093	0.8	8	21	33	0	0.057861328	3.5191406	-0.38476563	0.21240234	0.87719727	8.5686035	0.28100586	0	0	0	0	0	0	0	0	0	0.98120117	0.018798828	0.4519043	0.21679688	-0.16455078	0.070556641	0	44330	0	0	0
237	238	238	Category E	-0.35986328	-0.047851563	0.87597656	0.31445313	0.023925781	-0.38891602	0	0	8/11/2017	8	11	2017	8:21:33	30093	0.9	8	21	33	0	0.057861328	3.5191406	-0.37963867	0.2109375	0.87939453	8.5087891	0.25952148	0	0	0	0	0	0	0	0	0	0.98071289	0.019287109	0.28198242	0.019775391	-0.25878906	-0.003417969	0	44330	0	0	0
238	239	239	Category E	-0.37182617	0.10791016	0.77978516	0.28662109	0.030029297	-0.40112305	0	0	8/11/2017	8	11	2017	8:21:34	30094	0	8	21	34	0	0.057861328	3.5191406	-0.37231445	0.20751953	0.88305664	7.9677734	0.14355469	0	0	0	0	0	0	0	0	0	0.98046875	0.01953125	0.20336914	0.000488281	-0.099609375	-0.10327148	0	44330	0	0	0
239	240	240	Category E	-0.2277832	0.16796875	0.98388672	0.31201172	0.020019531	-0.38989258	0	0	8/11/2017	8	11	2017	8:21:34	30094	0.1	8	21	34	0	0.057861328	3.5191406	-0.36572266	0.2043457	0.88647461	3.904541	0.17260742	0	0	0	0	0	0	0	0	0	0.98046875	0.01953125	0.27172852	0.13793945	-0.036376953	0.097167969	0	44330	0	0	0
240	241	241	Category E	-0.19189453	0.15576172	1.0439453	0.31445313	0.0703125	-0.37817383	0	0	8/11/2017	8	11	2017	8:21:34	30094	0.2	8	21	34	0	0.057861328	3.5191406	-0.35766602	0.19970703	0.89086914	6.1386719	0.22973633	0	0	0	0	0	0	0	0	0	0.98071289	0.019287109	0.36279297	0.16577148	-0.043945313	0.15283203	0	44330	0	0	0
241	242	242	Category E	0.29980469	0.76782227	1.355957	0.29614258	0.09765625	-0.38916016	0	0	8/11/2017	8	11	2017	8:21:34	30094	0.3	8	21	34	0	0.057861328	3.5191406	-0.3503418	0.19335938	0.89599609	13.71167	0.98168945	0	0	0	0	0	0	0	0	0	0.98144531	0.018554688	1.684082	0.65014648	0.57421875	0.4597168	0	44330	0	0	0
242	243	243	Category E	0.14379883	-0.75585938	1.3918457	0.14624023	0.076904297	-0.46362305	0	0	8/11/2017	8	11	2017	8:21:34	30094	0.4	8	21	34	0	0.057861328	3.5191406	-0.34423828	0.18725586	0.89868164	17.967041	1.1706543	0	0	0	0	0	0	0	0	0	0.98046875	0.01953125	1.9243164	0.48803711	-0.94311523	0.49291992	0	44330	0	0	0
243	244	244	Category E	0.14379883	-0.27587891	0.76782227	0.24682617	0.14550781	-0.4074707	0	0	8/11/2017	8	11	2017	8:21:34	30094	0.5	8	21	34	0	0.057861328	3.5191406	-0.33618164	0.18212891	0.90478516	20.929688	0.67749023	0	0	0	0	0	0	0	0	0	0.98217773	0.017822266	1.0751953	0.47998047	-0.45800781	-0.13696289	0	44330	0	0	0
244	245	245	Category E	-0.37182617	0.011962891	1.3439941	0.23071289	0.12548828	-0.41650391	0	0	8/11/2017	8	11	2017	8:21:34	30094	0.6	8	21	34	0	0.057861328	3.5191406	-0.33129883	0.17700195	0.90795898	22.329102	0.46777344	0	0	0	0	0	0	0	0	0	0.98266602	0.017333984	0.64160156	-0.040283203	-0.16503906	0.43579102	0	44330	0	0	0
245	246	246	Category E	-0.13183594	-0.17993164	1.0678711	0.30517578	0.074951172	-0.3894043	0	0	8/11/2017	8	11	2017	8:21:34	30094	0.7	8	21	34	0	0.057861328	3.5191406	-0.32324219	0.17163086	0.91455078	22.963379	0.4284668	0	0	0	0	0	0	0	0	0	0.98510742	0.014892578	0.69628906	0.19140625	-0.3515625	0.15307617	0	44330	0	0	0
246	247	247	Category E	-0.58789063	0.17993164	0.75585938	0.32080078	0.083251953	-0.37084961	0	0	8/11/2017	8	11	2017	8:21:34	30094	0.8	8	21	34	0	0.057861328	3.5191406	-0.31860352	0.16259766	0.92114258	19.937012	0.31616211	0	0	0	0	0	0	0	0	0	0.98803711	0.011962891	0.45166016	-0.26904297	0.017089844	-0.1652832	0	44330	0	0	0
247	248	248	Category E	-0.10791016	0.095947266	0.53979492	0.24609375	0.11914063	-0.41137695	0	0	8/11/2017	8	11	2017	8:21:34	30094	0.9	8	21	34	0	0.057861328	3.5191406	-0.31152344	0.1550293	0.9284668	12.693604	0.44262695	0	0	0	0	0	0	0	0	0	0.99145508	0.008544922	0.65161133	0.20361328	-0.059082031	-0.38867188	0	44330	0	0	0
248	249	249	Category E	-0.35986328	0	1.355957	0.30566406	0.065185547	-0.38671875	0	0	8/11/2017	8	11	2017	8:21:35	30095	0	8	21	35	0	0.057861328	3.5191406	-0.30419922	0.14819336	0.93530273	8.6435547	0.44921875	0	0	0	0	0	0	0	0	0	0.99462891	0.005371094	0.62426758	-0.055419922	-0.14819336	0.42041016	0	44330	0	0	0
249	250	250	Category E	-0.19189453	0.15576172	1.0197754	0.27587891	0.076171875	-0.40600586	0	0	8/11/2017	8	11	2017	8:21:35	30095	0.1	8	21	35	0	0.057861328	3.5191406	-0.30029297	0.14453125	0.93798828	9.7700195	0.13598633	0	0	0	0	0	0	0	0	0	0.99560547	0.004394531	0.20117188	0.10839844	0.010986328	0.081542969	0	44330	0	0	0
250	251	251	Category E	-0.26391602	0.17993164	1.0678711	0.31884766	0.11791992	-0.36230469	0	0	8/11/2017	8	11	2017	8:21:35	30095	0.2	8	21	35	0	0.057861328	3.5191406	-0.29077148	0.13964844	0.94482422	7.2226563	0.13208008	0	0	0	0	0	0	0	0	0	0.99829102	0.001708984	0.18994141	0.026855469	0.040039063	0.12280273	0	44330	0	0	0
251	252	252	Category E	-0.57592773	0.071777344	1.0319824	0.23510742	0.12451172	-0.42089844	0	0	8/11/2017	8	11	2017	8:21:35	30095	0.3	8	21	35	0	0.057861328	3.5191406	-0.28222656	0.1340332	0.94799805	2.6247559	0.31152344	0	0	0	0	0	0	0	0	0	0.99804688	0.001953125	0.43969727	-0.29345703	-0.062255859	0.083740234	0	44330	0	0	0
252	253	253	Category E	-0.071777344	0.059814453	0.70776367	0.19921875	0.12890625	-0.43652344	0	0	8/11/2017	8	11	2017	8:21:35	30095	0.4	8	21	35	0	0.057861328	3.5191406	-0.27441406	0.12890625	0.95410156	0.24145508	0.32641602	0	0	0	0	0	0	0	0	0	1.0012207	0.001220703	0.51806641	0.20263672	-0.069091797	-0.24633789	0	44330	0	0	0
253	254	254	Category E	-0.31176758	0.14379883	1.2478027	0.24438477	0.14135742	-0.4074707	0	0	8/11/2017	8	11	2017	8:21:35	30095	0.5	8	21	35	0	0.057861328	3.5191406	-0.26489258	0.12402344	0.96118164	1.3085938	0.29077148	0	0	0	0	0	0	0	0	0	1.0048828	0.004882813	0.35253906	-0.046630859	0.01953125	0.28637695	0	44330	0	0	0
254	255	255	Category E	-0.21582031	-0.095947266	0.97192383	0.21948242	0.15673828	-0.41040039	0	0	8/11/2017	8	11	2017	8:21:35	30095	0.6	8	21	35	0	0.057861328	3.5191406	-0.25708008	0.11279297	0.96655273	1.4782715	0.21289063	0	0	0	0	0	0	0	0	0	1.0065918	0.006591797	0.25537109	0.041259766	-0.20874023	0.005126953	0	44330	0	0	0
255	256	256	Category E	-0.15576172	0.023925781	0.89990234	0.26855469	0.13989258	-0.38867188	0	0	8/11/2017	8	11	2017	8:21:35	30095	0.7	8	21	35	0	0.057861328	3.5191406	-0.24829102	0.10888672	0.97314453	2.0637207	0.14550781	0	0	0	0	0	0	0	0	0	1.0102539	0.010253906	0.25097656	0.092529297	-0.084960938	-0.073242188	0	44330	0	0	0
256	257	257	Category E	-0.38378906	-0.011962891	0.97192383	0.26391602	0.12426758	-0.40332031	0	0	8/11/2017	8	11	2017	8:21:35	30095	0.8	8	21	35	0	0.057861328	3.5191406	-0.23925781	0.10253906	0.97973633	0.018554688	0.18432617	0	0	0	0	0	0	0	0	0	1.0136719	0.013671875	0.26660156	-0.14428711	-0.11450195	-0.0078125	0	44330	0	0	0
257	258	258	Category E	-0.35986328	-0.10791016	0.98388672	0.25952148	0.14111328	-0.39916992	0	0	8/11/2017	8	11	2017	8:21:35	30095	0.9	8	21	35	0	0.057861328	3.5191406	-0.23120117	0.096923828	0.9855957	5.3649902	0.24169922	0	0	0	0	0	0	0	0	0	1.0170898	0.017089844	0.33496094	-0.12841797	-0.20483398	-0.001708984	0	44330	0	0	0
258	259	259	Category E	-0.23999023	0.13183594	0.80395508	0.30664063	0.12524414	-0.37255859	0	0	8/11/2017	8	11	2017	8:21:36	30096	0	8	21	36	0	0.057861328	3.5191406	-0.22363281	0.096923828	0.98999023	7.2258301	0.18994141	0	0	0	0	0	0	0	0	0	1.0197754	0.019775391	0.23706055	-0.016113281	0.034667969	-0.18603516	0	44330	0	0	0
259	260	260	Category E	-0.34790039	0.15576172	0.99584961	0.2878418	0.12573242	-0.38378906	0	0	8/11/2017	8	11	2017	8:21:36	30096	0.111	8	21	36	0	0.057861328	3.5191406	-0.21679688	0.096191406	0.99365234	7.1821289	0.14379883	0	0	0	0	0	0	0	0	0	1.0214844	0.021484375	0.19238281	-0.13085938	0.059326172	0.001953125	0	44330	0	0	0
260	261	261	Category E	-0.20385742	0.11987305	0.88793945	0.30004883	0.13232422	-0.37451172	0	0	8/11/2017	8	11	2017	8:21:36	30096	0.222	8	21	36	0	0.057861328	3.5191406	-0.20874023	0.09375	0.99438477	6.5354004	0.10961914	0	0	0	0	0	0	0	0	0	1.0205078	0.020507813	0.13745117	0.004882813	0.025878906	-0.10644531	0	44330	0	0	0
261	262	262	Category E	-0.45581055	0.14379883	0.89990234	0.25610352	0.16479492	-0.39282227	0	0	8/11/2017	8	11	2017	8:21:36	30096	0.333	8	21	36	0	0.057861328	3.5191406	-0.20336914	0.092529297	0.99584961	3.5935059	0.2746582	0	0	0	0	0	0	0	0	0	1.020752	0.020751953	0.39941406	-0.25219727	0.051025391	-0.095947266	0	44330	0	0	0
262	263	263	Category E	-0.37182617	0.083984375	0.76782227	0.23022461	0.15869141	-0.41333008	0	0	8/11/2017	8	11	2017	8:21:36	30096	0.444	8	21	36	0	0.057861328	3.4949707	-0.19921875	0.091308594	0.99707031	3.012207	0.28710938	0	0	0	0	0	0	0	0	0	1.0209961	0.020996094	0.40917969	-0.17236328	-0.007324219	-0.22924805	0	44330	0	0	0
263	264	264	Category E	-0.51586914	0.25195313	1.2358398	0.22412109	0.19287109	-0.40087891	0	0	8/11/2017	8	11	2017	8:21:36	30096	0.555	8	21	36	0	0.057861328	3.4949707	-0.19555664	0.090576172	0.99731445	3.9887695	0.43041992	0	0	0	0	0	0	0	0	0	1.0205078	0.020507813	0.71948242	-0.32006836	0.16113281	0.23828125	0	44330	0	0	0
264	265	265	Category E	-0.25195313	-0.095947266	1.0917969	0.23095703	0.20947266	-0.38427734	0	0	8/11/2017	8	11	2017	8:21:36	30096	0.666	8	21	36	0	0.057861328	3.4949707	-0.19213867	0.090332031	0.99804688	4.6694336	0.21679688	0	0	0	0	0	0	0	0	0	1.0205078	0.020507813	0.33959961	-0.059570313	-0.1862793	0.093505859	0	44330	0	0	0
265	266	266	Category E	-0.3359375	-0.095947266	1.0319824	0.30273438	0.18188477	-0.35253906	0	0	8/11/2017	8	11	2017	8:21:36	30096	0.777	8	21	36	0	0.057861328	3.4949707	-0.18847656	0.087158203	1.0007324	5.7299805	0.23706055	0	0	0	0	0	0	0	0	0	1.0222168	0.022216797	0.36157227	-0.1472168	-0.18310547	0.031005859	0	44330	0	0	0
266	267	267	Category E	-0.93579102	-0.35986328	0.14379883	0.2421875	0.18652344	-0.38745117	0	0	8/11/2017	8	11	2017	8:21:36	30096	0.888	8	21	36	0	0.057861328	3.4949707	-0.18408203	0.0859375	1.0031738	6.6975098	1.2255859	0	0	0	0	0	0	0	0	0	1.0236816	0.023681641	2.0568848	-0.75146484	-0.44580078	-0.859375	0	44330	0	0	0
267	268	268	Category E	-0.29980469	-0.15576172	0.80395508	0.22070313	0.21313477	-0.39135742	0	0	8/11/2017	8	11	2017	8:21:37	30097	0	8	21	37	0	0.057861328	3.4949707	-0.18017578	0.086425781	1.0036621	8.0356445	0.3359375	0	0	0	0	0	0	0	0	0	1.0234375	0.0234375	0.56152344	-0.11938477	-0.2421875	-0.19970703	0	44330	0	0	0
268	269	269	Category E	-0.52783203	0.011962891	0.91186523	0.29272461	0.14331055	-0.37036133	0	0	8/11/2017	8	11	2017	8:21:37	30097	0.1	8	21	37	0	0.057861328	3.4949707	-0.17626953	0.088134766	1.0046387	7.045166	0.37133789	0	0	0	0	0	0	0	0	0	1.0239258	0.023925781	0.52075195	-0.35131836	-0.076171875	-0.092773438	0	44330	0	0	0
269	270	270	Category E	-0.23999023	0.10791016	1.3317871	0.28125	0.13452148	-0.38183594	0	0	8/11/2017	8	11	2017	8:21:37	30097	0.2	8	21	37	0	0.057861328	3.4949707	-0.17163086	0.089111328	1.0031738	5.0424805	0.3359375	0	0	0	0	0	0	0	0	0	1.0217285	0.021728516	0.4152832	-0.068115234	0.018554688	0.32836914	0	44330	0	0	0
270	271	271	Category E	-0.46777344	0.56396484	1.2597656	0.33813477	0.16918945	-0.3137207	0	0	8/11/2017	8	11	2017	8:21:37	30097	0.3	8	21	37	0	0.057861328	3.4949707	-0.16577148	0.090576172	0.99975586	3.7434082	0.6184082	0	0	0	0	0	0	0	0	0	1.017334	0.017333984	1.0349121	-0.30175781	0.47314453	0.25976563	0	44330	0	0	0
271	272	272	Category E	-0.85180664	0	0.92382813	0.26293945	0.14575195	-0.39819336	0	0	8/11/2017	8	11	2017	8:21:37	30097	0.4	8	21	37	0	0.057861328	3.4949707	-0.16113281	0.090576172	0.99975586	3.7617188	0.70068359	0	0	0	0	0	0	0	0	0	1.0168457	0.016845703	0.85742188	-0.69042969	-0.090576172	-0.075927734	0	44330	0	0	0
272	273	273	Category E	-0.74389648	0.035888672	1.0319824	-0.021972656	0.15722656	-0.47485352	0	0	8/11/2017	8	11	2017	8:21:37	30097	0.5	8	21	37	0	0.057861328	3.4949707	-0.15698242	0.090576172	1.001709	4.597168	0.58984375	0	0	0	0	0	0	0	0	0	1.0178223	0.017822266	0.671875	-0.58666992	-0.0546875	0.030029297	0	44330	0	0	0
273	274	274	Category E	0.61181641	0.071777344	0.63598633	0.20141602	0.14135742	-0.42895508	0	0	8/11/2017	8	11	2017	8:21:37	30097	0.6	8	21	37	0	0.057861328	3.4949707	-0.15283203	0.08984375	1.0002441	3.2419434	0.84716797	0	0	0	0	0	0	0	0	0	1.0158691	0.015869141	1.1472168	0.76464844	-0.018066406	-0.36425781	0	44330	0	0	0
274	275	275	Category E	-0.6237793	-0.011962891	1.6318359	0.265625	0.17089844	-0.3815918	0	0	8/11/2017	8	11	2017	8:21:37	30097	0.7	8	21	37	0	0.057861328	3.4949707	-0.14990234	0.087890625	1.0012207	4.9106445	0.79467773	0	0	0	0	0	0	0	0	0	1.0163574	0.016357422	1.2041016	-0.47363281	-0.099853516	0.63037109	0	44330	0	0	0
275	276	276	Category E	-0.13183594	-0.14379883	1.2119141	0.26196289	0.12426758	-0.40429688	0	0	8/11/2017	8	11	2017	8:21:37	30097	0.8	8	21	37	0	0.057861328	3.4949707	-0.14477539	0.088134766	1.001709	5.1347656	0.31323242	0	0	0	0	0	0	0	0	0	1.0161133	0.016113281	0.45507813	0.012939453	-0.23193359	0.20996094	0	44330	0	0	0
276	277	277	Category L	0.023925781	0.15576172	0.99584961	0.098632813	0.14282227	-0.46533203	0	0	8/11/2017	8	11	2017	8:26:02	30362	0.3	8	26	2	0	0.05859375	3.5175293	-0.14160156	0.089599609	1.0012207	4.3288574	0.17822266	0	0	0	0	0	0	0	0	0	1.0151367	0.015136719	0.23681641	0.16552734	0.065917969	-0.005371094	0	44330	0	0	0
277	278	278	Category L	0.011962891	0.14379883	0.99584961	0.092529297	0.13525391	-0.46826172	0	0	8/11/2017	8	11	2017	8:26:02	30362	0.4	8	26	2	0	0.05859375	3.5175293	-0.1394043	0.090820313	1.001709	3.3818359	0.16040039	0	0	0	0	0	0	0	0	0	1.0153809	0.015380859	0.21020508	0.15136719	0.052734375	-0.005859375	0	44330	0	0	0
278	279	279	Category L	0	0.16796875	0.98388672	0.097412109	0.12939453	-0.46923828	0	0	8/11/2017	8	11	2017	8:26:02	30362	0.5	8	26	2	0	0.05859375	3.5175293	-0.13525391	0.093261719	1.003418	4.3303223	0.15551758	0	0	0	0	0	0	0	0	0	1.0168457	0.016845703	0.22924805	0.13525391	0.074462891	-0.01953125	0	44330	0	0	0
279	280	280	Category L	0.011962891	0.14379883	1.0078125	0.094238281	0.13793945	-0.46728516	0	0	8/11/2017	8	11	2017	8:26:02	30362	0.6	8	26	2	0	0.05859375	3.5175293	-0.13061523	0.093994141	1.0061035	8.3591309	0.15112305	0	0	0	0	0	0	0	0	0	1.0187988	0.018798828	0.19384766	0.14257813	0.049560547	0.001464844	0	44330	0	0	0
280	281	281	Category L	0.023925781	0.16796875	1.0197754	0.096191406	0.13037109	-0.46728516	0	0	8/11/2017	8	11	2017	8:26:02	30362	0.7	8	26	2	0	0.05859375	3.5175293	-0.12768555	0.09375	1.0063477	10.419434	0.16943359	0	0	0	0	0	0	0	0	0	1.0187988	0.018798828	0.23925781	0.15161133	0.073974609	0.013183594	0	44330	0	0	0
281	282	282	Category L	0	0.10791016	1.0078125	0.090576172	0.13867188	-0.47241211	0	0	8/11/2017	8	11	2017	8:26:02	30362	0.8	8	26	2	0	0.05859375	3.5175293	-0.12548828	0.093261719	1.0058594	13.397949	0.1262207	0	0	0	0	0	0	0	0	0	1.0178223	0.017822266	0.1418457	0.12548828	0.014404297	0.001708984	0	44330	0	0	0
282	283	283	Category L	0.023925781	0.14379883	0.99584961	0.092529297	0.13696289	-0.47045898	0	0	8/11/2017	8	11	2017	8:26:02	30362	0.9	8	26	2	0	0.05859375	3.5175293	-0.12915039	0.085205078	1.0014648	14.925781	0.1640625	0	0	0	0	0	0	0	0	0	1.0134277	0.013427734	0.2175293	0.15307617	0.058349609	-0.005615234	0	44330	0	0	0
283	284	284	Category L	0.011962891	0.14379883	1.0439453	0.096191406	0.13452148	-0.47143555	0	0	8/11/2017	8	11	2017	8:26:03	30363	0	8	26	3	0	0.05859375	3.5175293	-0.13134766	0.096679688	0.99658203	15.702393	0.15795898	0	0	0	0	0	0	0	0	0	1.0100098	0.010009766	0.23730469	0.14331055	0.046875	0.047119141	0	44330	0	0	0
284	285	285	Category L	0	0.10791016	1.0078125	0.09375	0.1328125	-0.46826172	0	0	8/11/2017	8	11	2017	8:26:03	30363	0.1	8	26	3	0	0.058837891	3.5545898	-0.13354492	0.10205078	0.99951172	12.188232	0.13378906	0	0	0	0	0	0	0	0	0	1.0134277	0.013427734	0.14746094	0.13354492	0.005615234	0.008056641	0	44330	0	0	0
285	286	286	Category L	0.011962891	0.14379883	1.0319824	0.091796875	0.13867188	-0.47143555	0	0	8/11/2017	8	11	2017	8:26:03	30363	0.2	8	26	3	0	0.058837891	3.5545898	-0.12866211	0.10375977	0.99536133	8.5170898	0.15063477	0	0	0	0	0	0	0	0	0	1.0090332	0.009033203	0.21679688	0.140625	0.039794922	0.036376953	0	44330	0	0	0
286	287	287	Category L	0	0.15576172	1.0197754	0.091552734	0.14233398	-0.47241211	0	0	8/11/2017	8	11	2017	8:26:03	30363	0.3	8	26	3	0	0.058837891	3.5545898	-0.12792969	0.1081543	0.99438477	7.2233887	0.13891602	0	0	0	0	0	0	0	0	0	1.0083008	0.008300781	0.20068359	0.12792969	0.047363281	0.025146484	0	44330	0	0	0
287	288	288	Category L	0.011962891	0.14379883	1.0197754	0.094482422	0.13623047	-0.46728516	0	0	8/11/2017	8	11	2017	8:26:03	30363	0.4	8	26	3	0	0.058837891	3.5545898	-0.12084961	0.1081543	0.99780273	7.1176758	0.13916016	0	0	0	0	0	0	0	0	0	1.0109863	0.010986328	0.19018555	0.1328125	0.035400391	0.021728516	0	44330	0	0	0
288	289	289	Category L	0	0.13183594	1.0197754	0.093505859	0.13598633	-0.46630859	0	0	8/11/2017	8	11	2017	8:26:03	30363	0.5	8	26	3	0	0.058837891	3.5545898	-0.12011719	0.10864258	1.0039063	7.6662598	0.12329102	0	0	0	0	0	0	0	0	0	1.0168457	0.016845703	0.15893555	0.12011719	0.022949219	0.015625	0	44330	0	0	0
289	290	290	Category L	-0.011962891	0.13183594	1.0197754	0.08984375	0.13818359	-0.46533203	0	0	8/11/2017	8	11	2017	8:26:03	30363	0.6	8	26	3	0	0.058837891	3.5545898	-0.1159668	0.10913086	0.99975586	6.5927734	0.1081543	0	0	0	0	0	0	0	0	0	1.0124512	0.012451172	0.14648438	0.10400391	0.022460938	0.019775391	0	44330	0	0	0
290	291	291	Category L	0.011962891	0.13183594	0.99584961	0.092285156	0.13964844	-0.47119141	0	0	8/11/2017	8	11	2017	8:26:03	30363	0.7	8	26	3	0	0.058837891	3.5545898	-0.11401367	0.10913086	0.99951172	6.8100586	0.12792969	0	0	0	0	0	0	0	0	0	1.0119629	0.011962891	0.15258789	0.12597656	0.022460938	-0.003662109	0	44330	0	0	0
291	292	292	Category L	0.011962891	0.13183594	0.99584961	0.087890625	0.14306641	-0.47045898	0	0	8/11/2017	8	11	2017	8:26:03	30363	0.8	8	26	3	0	0.058837891	3.5545898	-0.11083984	0.10864258	0.99853516	5.8879395	0.125	0	0	0	0	0	0	0	0	0	1.010498	0.010498047	0.14868164	0.12280273	0.022949219	-0.002685547	0	44330	0	0	0
292	293	293	Category L	0.011962891	0.15576172	0.99584961	0.092529297	0.13354492	-0.47045898	0	0	8/11/2017	8	11	2017	8:26:03	30363	0.9	8	26	3	0	0.058837891	3.5545898	-0.10449219	0.10913086	0.99853516	3.5849609	0.12524414	0	0	0	0	0	0	0	0	0	1.0097656	0.009765625	0.16552734	0.11645508	0.046386719	-0.002685547	0	44330	0	0	0
293	294	294	Category L	0.023925781	0.14379883	1.0197754	0.08984375	0.13891602	-0.47045898	0	0	8/11/2017	8	11	2017	8:26:04	30364	0	8	26	4	0	0.058837891	3.5545898	-0.10375977	0.11010742	1.0024414	1.2316895	0.13330078	0	0	0	0	0	0	0	0	0	1.0136719	0.013671875	0.17871094	0.12768555	0.033447266	0.017089844	0	44330	0	0	0
294	295	295	Category L	0.011962891	0.15576172	1.0197754	0.087158203	0.13867188	-0.47045898	0	0	8/11/2017	8	11	2017	8:26:04	30364	0.1	8	26	4	0	0.058837891	3.5545898	-0.1003418	0.10986328	0.99951172	0.21020508	0.12304688	0	0	0	0	0	0	0	0	0	1.010498	0.010498047	0.17822266	0.11230469	0.045654297	0.020019531	0	44330	0	0	0
295	296	296	Category L	0	0.14379883	1.0078125	0.08984375	0.14160156	-0.47045898	0	0	8/11/2017	8	11	2017	8:26:04	30364	0.2	8	26	4	0	0.058837891	3.5545898	-0.097900391	0.11279297	1.0004883	0.82128906	0.1027832	0	0	0	0	0	0	0	0	0	1.0114746	0.011474609	0.13598633	0.097900391	0.030761719	0.007080078	0	44330	0	0	0
296	297	297	Category L	0.011962891	0.16796875	1.0197754	0.092529297	0.13623047	-0.46923828	0	0	8/11/2017	8	11	2017	8:26:04	30364	0.3	8	26	4	0	0.058837891	3.5545898	-0.095947266	0.11401367	1.001709	0.56542969	0.12182617	0	0	0	0	0	0	0	0	0	1.0126953	0.012695313	0.17944336	0.10791016	0.053710938	0.017822266	0	44330	0	0	0
297	298	298	Category L	0.011962891	0.15576172	0.99584961	0.090820313	0.13623047	-0.47045898	0	0	8/11/2017	8	11	2017	8:26:04	30364	0.4	8	26	4	0	0.058837891	3.5545898	-0.091308594	0.1159668	1.0019531	0.23974609	0.11083984	0	0	0	0	0	0	0	0	0	1.0129395	0.012939453	0.14941406	0.10327148	0.039794922	-0.006103516	0	44330	0	0	0
298	299	299	Category L	0.011962891	0.14379883	1.0319824	0.08984375	0.14160156	-0.46728516	0	0	8/11/2017	8	11	2017	8:26:04	30364	0.5	8	26	4	0	0.058837891	3.5545898	-0.086914063	0.11889648	1.0021973	0.4597168	0.10620117	0	0	0	0	0	0	0	0	0	1.0129395	0.012939453	0.15332031	0.098876953	0.024658203	0.029541016	0	44330	0	0	0
299	300	300	Category L	0.011962891	0.13183594	1.0078125	0.093017578	0.1418457	-0.46606445	0	0	8/11/2017	8	11	2017	8:26:04	30364	0.6	8	26	4	0	0.058837891	3.5545898	-0.084228516	0.11865234	1.005127	1.3510742	0.096923828	0	0	0	0	0	0	0	0	0	1.015625	0.015625	0.11181641	0.096191406	0.012939453	0.002441406	0	44330	0	0	0
300	301	301	Category L	0.011962891	0.11987305	1.0078125	0.091308594	0.14282227	-0.46386719	0	0	8/11/2017	8	11	2017	8:26:04	30364	0.7	8	26	4	0	0.058837891	3.5545898	-0.080078125	0.1184082	1.005127	1.6105957	0.092041016	0	0	0	0	0	0	0	0	0	1.0153809	0.015380859	0.095947266	0.092041016	0.001220703	0.002441406	0	44330	0	0	0
301	302	302	Category L	0.023925781	0.13183594	0.98388672	0.094482422	0.140625	-0.47045898	0	0	8/11/2017	8	11	2017	8:26:04	30364	0.8	8	26	4	0	0.058837891	3.5545898	-0.077636719	0.11865234	1.0065918	1.6257324	0.10498047	0	0	0	0	0	0	0	0	0	1.0166016	0.016601563	0.13769531	0.1015625	0.012939453	-0.022705078	0	44330	0	0	0
302	303	303	Category L	0	0.14379883	0.98388672	0.091552734	0.14453125	-0.47045898	0	0	8/11/2017	8	11	2017	8:26:04	30364	0.9	8	26	4	0	0.058837891	3.5545898	-0.072265625	0.11865234	1.0080566	2.0048828	0.080078125	0	0	0	0	0	0	0	0	0	1.0175781	0.017578125	0.12133789	0.072265625	0.024902344	-0.024169922	0	44330	0	0	0
303	304	304	Category L	0.011962891	0.15576172	1.0197754	0.090576172	0.14404297	-0.46313477	0	0	8/11/2017	8	11	2017	8:26:05	30365	0	8	26	5	0	0.058837891	3.5545898	-0.067871094	0.11889648	1.0107422	2.3398438	0.088378906	0	0	0	0	0	0	0	0	0	1.0200195	0.020019531	0.12548828	0.079833984	0.036621094	0.008789063	0	44330	0	0	0
304	305	305	Category L	0.011962891	0.11987305	1.0439453	0.092285156	0.14111328	-0.46728516	0	0	8/11/2017	8	11	2017	8:26:05	30365	0.1	8	26	5	0	0.058837891	3.5545898	-0.061767578	0.1171875	1.0075684	2.359375	0.08203125	0	0	0	0	0	0	0	0	0	1.0163574	0.016357422	0.11254883	0.073730469	0.002441406	0.036132813	0	44330	0	0	0
305	306	306	Category L	0.035888672	0.16796875	1.0078125	0.08984375	0.14038086	-0.46826172	0	0	8/11/2017	8	11	2017	8:26:05	30365	0.2	8	26	5	0	0.058837891	3.5545898	-0.058837891	0.11962891	1.0070801	2.7668457	0.10644531	0	0	0	0	0	0	0	0	0	1.0158691	0.015869141	0.14355469	0.094726563	0.048095703	0.000488281	0	44330	0	0	0
306	307	307	Category L	0.011962891	0.13183594	1.0078125	0.093261719	0.13867188	-0.47338867	0	0	8/11/2017	8	11	2017	8:26:05	30365	0.3	8	26	5	0	0.058837891	3.5545898	-0.055175781	0.12255859	1.0065918	2.6086426	0.067626953	0	0	0	0	0	0	0	0	0	1.0153809	0.015380859	0.077392578	0.067138672	0.009033203	0.000976563	0	44330	0	0	0
307	308	308	Category L	0.011962891	0.14379883	1.0078125	0.093261719	0.14404297	-0.46826172	0	0	8/11/2017	8	11	2017	8:26:05	30365	0.4	8	26	5	0	0.058837891	3.5545898	-0.044189453	0.12866211	1.0170898	2.2653809	0.058837891	0	0	0	0	0	0	0	0	0	1.0263672	0.026367188	0.080566406	0.056152344	0.014892578	-0.009277344	0	44330	0	0	0
308	309	309	Category L	0.011962891	0.14379883	1.0078125	0.090576172	0.14379883	-0.46630859	0	0	8/11/2017	8	11	2017	8:26:05	30365	0.5	8	26	5	0	0.058837891	3.5545898	-0.040771484	0.13256836	1.0197754	1.2602539	0.055175781	0	0	0	0	0	0	0	0	0	1.0292969	0.029296875	0.075927734	0.052734375	0.010986328	-0.011962891	0	44330	0	0	0
309	310	310	Category L	0.011962891	0.15576172	1.0078125	0.094482422	0.13696289	-0.46826172	0	0	8/11/2017	8	11	2017	8:26:05	30365	0.6	8	26	5	0	0.058837891	3.5545898	-0.034179688	0.13378906	1.0214844	0.57299805	0.052734375	0	0	0	0	0	0	0	0	0	1.0307617	0.030761719	0.081787109	0.046142578	0.021728516	-0.013671875	0	44330	0	0	0
310	311	311	Category L	0.011962891	0.13183594	1.0078125	0.094482422	0.13696289	-0.46826172	0	0	8/11/2017	8	11	2017	8:26:05	30365	0.7	8	26	5	0	0.058837891	3.5545898	-0.031494141	0.13452148	1.017334	1.8666992	0.044677734	0	0	0	0	0	0	0	0	0	1.0266113	0.026611328	0.055908203	0.043457031	-0.002685547	-0.009521484	0	44330	0	0	0
311	312	312	Category L	0	0.16796875	1.0197754	0.092285156	0.14477539	-0.46704102	0	0	8/11/2017	8	11	2017	8:26:05	30365	0.8	8	26	5	0	0.058837891	3.5545898	-0.025878906	0.12866211	1.013916	2.7324219	0.047119141	0	0	0	0	0	0	0	0	0	1.0224609	0.022460938	0.070800781	0.025878906	0.0390625	0.005615234	0	44330	0	0	0
312	313	313	Category L	0	0.13183594	1.0078125	0.095214844	0.14111328	-0.47021484	0	0	8/11/2017	8	11	2017	8:26:05	30365	0.9	8	26	5	0	0.058837891	3.5545898	-0.015380859	0.13061523	1.0151367	3.3186035	0.017333984	0	0	0	0	0	0	0	0	0	1.0236816	0.023681641	0.023925781	0.015380859	0.000976563	-0.007324219	0	44330	0	0	0
313	314	314	Category L	0	0.14379883	1.0078125	0.090576172	0.14306641	-0.46386719	0	0	8/11/2017	8	11	2017	8:26:06	30366	0	8	26	6	0	0.058837891	3.5545898	-0.006347656	0.1315918	1.0148926	2.8305664	0.015380859	0	0	0	0	0	0	0	0	0	1.0234375	0.0234375	0.025878906	0.006347656	0.011962891	-0.007080078	0	44330	0	0	0
314	315	315	Category L	0.011962891	0.11987305	0.99584961	0.099609375	0.13842773	-0.46728516	0	0	8/11/2017	8	11	2017	8:26:06	30366	0.1	8	26	6	0	0.058837891	3.5545898	-0.014648438	0.13256836	1.0195313	2.2250977	0.037841797	0	0	0	0	0	0	0	0	0	1.0283203	0.028320313	0.062988281	0.026611328	-0.012695313	-0.023681641	0	44330	0	0	0
315	316	316	Category L	0.011962891	0.10791016	1.0078125	0.098632813	0.14160156	-0.46630859	0	0	8/11/2017	8	11	2017	8:26:06	30366	0.2	8	26	6	0	0.058837891	3.5545898	-0.007324219	0.1340332	1.0119629	2.4216309	0.032714844	0	0	0	0	0	0	0	0	0	1.020752	0.020751953	0.049804688	0.019287109	-0.026123047	-0.004150391	0	44330	0	0	0
316	317	317	Category L	0.011962891	0.14379883	0.99584961	0.10131836	0.14013672	-0.46923828	0	0	8/11/2017	8	11	2017	8:26:06	30366	0.3	8	26	6	0	0.058837891	3.5545898	-0.005859375	0.13745117	1.0095215	3.2321777	0.0234375	0	0	0	0	0	0	0	0	0	1.0187988	0.018798828	0.037841797	0.017822266	0.006103516	-0.013671875	0	44330	0	0	0
317	318	318	Category L	-0.023925781	0.15576172	1.0078125	0.098632813	0.13696289	-0.46923828	0	0	8/11/2017	8	11	2017	8:26:06	30366	0.4	8	26	6	0	0.058837891	3.5545898	-0.006347656	0.13671875	1.0097656	4.2451172	0.025634766	0	0	0	0	0	0	0	0	0	1.019043	0.019042969	0.038085938	-0.017333984	0.018798828	-0.001953125	0	44330	0	0	0
318	319	319	Category L	-0.011962891	0.15576172	0.99584961	0.098632813	0.13671875	-0.46826172	0	0	8/11/2017	8	11	2017	8:26:06	30366	0.5	8	26	6	0	0.058837891	3.5545898	-0.006835938	0.13671875	1.0097656	4.4938965	0.023925781	0	0	0	0	0	0	0	0	0	1.0187988	0.018798828	0.037841797	-0.004882813	0.018798828	-0.013916016	0	44330	0	0	0
319	320	320	Category L	0	0.14379883	1.0078125	0.1081543	0.13354492	-0.46533203	0	0	8/11/2017	8	11	2017	8:26:06	30366	0.6	8	26	6	0	0.058837891	3.5545898	-0.006835938	0.13598633	1.0100098	4.3876953	0.010498047	0	0	0	0	0	0	0	0	0	1.019043	0.019042969	0.016845703	0.006835938	0.007568359	-0.002197266	0	44330	0	0	0
320	321	321	Category L	0	0.13183594	0.99584961	0.10302734	0.14160156	-0.46630859	0	0	8/11/2017	8	11	2017	8:26:06	30366	0.7	8	26	6	0	0.058837891	3.5545898	-0.006835938	0.13574219	1.010498	4.8444824	0.016601563	0	0	0	0	0	0	0	0	0	1.0195313	0.01953125	0.025634766	0.006835938	-0.00390625	-0.014648438	0	44330	0	0	0
321	322	322	Category L	0	0.10791016	1.0197754	0.10571289	0.13891602	-0.46386719	0	0	8/11/2017	8	11	2017	8:26:06	30366	0.8	8	26	6	0	0.058837891	3.5545898	-0.007568359	0.13525391	1.010498	5.519043	0.030029297	0	0	0	0	0	0	0	0	0	1.0195313	0.01953125	0.044433594	0.007568359	-0.02734375	0.009033203	0	44330	0	0	0
322	323	323	Category L	-0.023925781	0.16796875	0.99584961	0.10522461	0.13745117	-0.46533203	0	0	8/11/2017	8	11	2017	8:26:06	30366	0.9	8	26	6	0	0.059082031	3.5529785	-0.008789063	0.13549805	1.0102539	5.814209	0.038330078	0	0	0	0	0	0	0	0	0	1.0192871	0.019287109	0.061767578	-0.014892578	0.032226563	-0.014404297	0	44330	0	0	0
323	324	324	Category L	-0.035888672	0.15576172	0.99584961	0.10449219	0.13427734	-0.46728516	0	0	8/11/2017	8	11	2017	8:26:07	30367	0	8	26	7	0	0.059082031	3.5529785	-0.009521484	0.13549805	1.0102539	7.5776367	0.036132813	0	0	0	0	0	0	0	0	0	1.0192871	0.019287109	0.060791016	-0.026123047	0.020019531	-0.014404297	0	44330	0	0	0
324	325	325	Category L	0.023925781	0.15576172	1.0078125	0.10058594	0.14013672	-0.47045898	0	0	8/11/2017	8	11	2017	8:26:07	30367	0.1	8	26	7	0	0.059082031	3.5529785	-0.009521484	0.13549805	1.0100098	9.9794922	0.0390625	0	0	0	0	0	0	0	0	0	1.019043	0.019042969	0.055908203	0.033447266	0.020019531	-0.002197266	0	44330	0	0	0
325	326	326	Category L	-0.083984375	0.15576172	0.99584961	0.10424805	0.14160156	-0.46728516	0	0	8/11/2017	8	11	2017	8:26:07	30367	0.2	8	26	7	0	0.059082031	3.5529785	-0.010009766	0.13623047	1.0100098	11.828613	0.077636719	0	0	0	0	0	0	0	0	0	1.0192871	0.019287109	0.10742188	-0.073730469	0.019287109	-0.014160156	0	44330	0	0	0
326	327	327	Category L	-0.011962891	0.17993164	1.0319824	0.10522461	0.13574219	-0.46533203	0	0	8/11/2017	8	11	2017	8:26:07	30367	0.3	8	26	7	0	0.059082031	3.5529785	-0.010253906	0.13647461	1.0097656	11.116943	0.048583984	0	0	0	0	0	0	0	0	0	1.0187988	0.018798828	0.067138672	-0.001464844	0.043212891	0.021972656	0	44330	0	0	0
327	328	328	Category L	-0.059814453	0.14379883	1.0197754	0.13671875	0.12963867	-0.45605469	0	0	8/11/2017	8	11	2017	8:26:07	30367	0.4	8	26	7	0	0.059082031	3.5529785	-0.010253906	0.13647461	1.0097656	9.2907715	0.05078125	0	0	0	0	0	0	0	0	0	1.0187988	0.018798828	0.066650391	-0.049316406	0.007080078	0.009765625	0	44330	0	0	0
328	329	329	Category L	-0.023925781	0.035888672	1.0319824	0.14135742	0.1237793	-0.45898438	0	0	8/11/2017	8	11	2017	8:26:07	30367	0.5	8	26	7	0	0.059082031	3.5529785	-0.010742188	0.13647461	1.0097656	9.5292969	0.10375977	0	0	0	0	0	0	0	0	0	1.0187988	0.018798828	0.13574219	-0.012939453	-0.10058594	0.021972656	0	44330	0	0	0
329	330	330	Category L	-0.035888672	0.15576172	1.0078125	0.13671875	0.12548828	-0.46191406	0	0	8/11/2017	8	11	2017	8:26:07	30367	0.6	8	26	7	0	0.059082031	3.5529785	-0.010986328	0.13647461	1.0097656	9.0339355	0.03125	0	0	0	0	0	0	0	0	0	1.0187988	0.018798828	0.045898438	-0.024658203	0.019042969	-0.001953125	0	44330	0	0	0
330	331	331	Category L	-0.011962891	0.14379883	0.98388672	0.13671875	0.12915039	-0.46118164	0	0	8/11/2017	8	11	2017	8:26:07	30367	0.7	8	26	7	0	0.059082031	3.5529785	-0.011230469	0.13647461	1.0097656	7.3444824	0.026855469	0	0	0	0	0	0	0	0	0	1.019043	0.019042969	0.033447266	-0.000488281	0.007080078	-0.025878906	0	44330	0	0	0
331	332	332	Category L	-0.059814453	0.11987305	1.0197754	0.13208008	0.13037109	-0.46191406	0	0	8/11/2017	8	11	2017	8:26:07	30367	0.8	8	26	7	0	0.059082031	3.5529785	-0.01171875	0.13671875	1.0100098	5.869873	0.051757813	0	0	0	0	0	0	0	0	0	1.0192871	0.019287109	0.07421875	-0.047851563	-0.016845703	0.009521484	0	44330	0	0	0
332	333	333	Category L	-0.023925781	0.11987305	1.0197754	0.13256836	0.12402344	-0.46118164	0	0	8/11/2017	8	11	2017	8:26:07	30367	0.9	8	26	7	0	0.059082031	3.5529785	-0.012207031	0.13671875	1.0102539	6.7094727	0.022460938	0	0	0	0	0	0	0	0	0	1.0195313	0.01953125	0.038085938	-0.011474609	-0.016845703	0.009277344	0	44330	0	0	0
333	334	334	Category L	-0.035888672	0.13183594	1.0197754	0.13208008	0.13012695	-0.45898438	0	0	8/11/2017	8	11	2017	8:26:08	30368	0	8	26	8	0	0.059082031	3.5529785	-0.012695313	0.13671875	1.010498	6.5393066	0.025390625	0	0	0	0	0	0	0	0	0	1.0197754	0.019775391	0.037353516	-0.022949219	-0.004882813	0.009033203	0	44330	0	0	0
334	335	335	Category L	-0.011962891	0.13183594	1.0439453	0.13208008	0.13061523	-0.45776367	0	0	8/11/2017	8	11	2017	8:26:08	30368	0.1	8	26	8	0	0.059082031	3.5529785	-0.013183594	0.13720703	1.010498	3.9589844	0.033691406	0	0	0	0	0	0	0	0	0	1.0200195	0.020019531	0.039794922	0.001220703	-0.005371094	0.033203125	0	44330	0	0	0
335	336	336	Category L	0	0.13183594	1.0078125	0.13208008	0.1315918	-0.45922852	0	0	8/11/2017	8	11	2017	8:26:08	30368	0.2	8	26	8	0	0.059082031	3.5529785	-0.013671875	0.13696289	1.010498	1.369873	0.014892578	0	0	0	0	0	0	0	0	0	1.0197754	0.019775391	0.021728516	0.013671875	-0.005126953	-0.002685547	0	44330	0	0	0
336	337	337	Category L	-0.023925781	0.13183594	0.99584961	0.1394043	0.12353516	-0.46411133	0	0	8/11/2017	8	11	2017	8:26:08	30368	0.3	8	26	8	0	0.059082031	3.5529785	-0.013916016	0.13720703	1.0100098	0.98510742	0.018066406	0	0	0	0	0	0	0	0	0	1.0195313	0.01953125	0.029785156	-0.009765625	-0.005371094	-0.014160156	0	44330	0	0	0
337	338	338	Category L	0	0.13183594	0.99584961	0.1315918	0.12402344	-0.46313477	0	0	8/11/2017	8	11	2017	8:26:08	30368	0.4	8	26	8	0	0.059082031	3.5529785	-0.014404297	0.13696289	1.0097656	1.7824707	0.020751953	0	0	0	0	0	0	0	0	0	1.0192871	0.019287109	0.033691406	0.014404297	-0.005126953	-0.013916016	0	44330	0	0	0
338	339	339	Category L	-0.023925781	0.11987305	1.0319824	0.13061523	0.12426758	-0.46533203	0	0	8/11/2017	8	11	2017	8:26:08	30368	0.5	8	26	8	0	0.059082031	3.5529785	-0.014892578	0.13720703	1.0097656	0.94775391	0.029296875	0	0	0	0	0	0	0	0	0	1.0192871	0.019287109	0.048095703	-0.008789063	-0.017333984	0.021972656	0	44330	0	0	0
339	340	340	Category L	-0.023925781	0.13183594	1.0078125	0.13598633	0.12402344	-0.46118164	0	0	8/11/2017	8	11	2017	8:26:08	30368	0.6	8	26	8	0	0.059082031	3.5529785	-0.015625	0.13720703	1.0092773	1.2436523	0.009765625	0	0	0	0	0	0	0	0	0	1.0187988	0.018798828	0.015136719	-0.008056641	-0.005371094	-0.001464844	0	44330	0	0	0
340	341	341	Category L	-0.011962891	0.13183594	1.0078125	0.13305664	0.12744141	-0.4609375	0	0	8/11/2017	8	11	2017	8:26:08	30368	0.7	8	26	8	0	0.059082031	3.5529785	-0.016357422	0.13720703	1.0092773	1.9829102	0.007080078	0	0	0	0	0	0	0	0	0	1.0185547	0.018554688	0.011474609	0.004394531	-0.005371094	-0.001464844	0	44330	0	0	0
341	342	342	Category L	-0.011962891	0.15576172	1.0078125	0.13183594	0.13134766	-0.46020508	0	0	8/11/2017	8	11	2017	8:26:08	30368	0.8	8	26	8	0	0.059082031	3.5529785	-0.017089844	0.13720703	1.0097656	1.8591309	0.019042969	0	0	0	0	0	0	0	0	0	1.019043	0.019042969	0.025390625	0.005126953	0.018310547	-0.001953125	0	44330	0	0	0
342	343	343	Category L	-0.035888672	0.10791016	0.98388672	0.13964844	0.1237793	-0.46118164	0	0	8/11/2017	8	11	2017	8:26:08	30368	0.9	8	26	8	0	0.059082031	3.5529785	-0.017578125	0.13793945	1.0100098	0.31323242	0.043701172	0	0	0	0	0	0	0	0	0	1.0195313	0.01953125	0.074462891	-0.018066406	-0.030029297	-0.026123047	0	44330	0	0	0
343	344	344	Category L	-0.011962891	0.10791016	0.98388672	0.13037109	0.12915039	-0.46020508	0	0	8/11/2017	8	11	2017	8:26:09	30369	0	8	26	9	0	0.059082031	3.5529785	-0.018554688	0.13793945	1.010498	0.74389648	0.040771484	0	0	0	0	0	0	0	0	0	1.0200195	0.020019531	0.063720703	0.006591797	-0.030029297	-0.026611328	0	44330	0	0	0
344	345	345	Category L	-0.035888672	0.10791016	1.0439453	0.13500977	0.12451172	-0.46411133	0	0	8/11/2017	8	11	2017	8:26:09	30369	0.1	8	26	9	0	0.059082031	3.5529785	-0.01953125	0.13818359	1.0107422	0.1730957	0.047607422	0	0	0	0	0	0	0	0	0	1.0202637	0.020263672	0.079589844	-0.016113281	-0.030273438	0.032958984	0	44330	0	0	0
345	346	346	Category L	-0.023925781	0.13183594	0.99584961	0.13061523	0.13085938	-0.45898438	0	0	8/11/2017	8	11	2017	8:26:09	30369	0.2	8	26	9	0	0.059082031	3.5529785	-0.020507813	0.13867188	1.0102539	0.053710938	0.016357422	0	0	0	0	0	0	0	0	0	1.0200195	0.020019531	0.024658203	-0.003173828	-0.006835938	-0.014404297	0	44330	0	0	0
346	347	347	Category L	-0.059814453	0.13183594	0.99584961	0.1315918	0.12744141	-0.46020508	0	0	8/11/2017	8	11	2017	8:26:09	30369	0.3	8	26	9	0	0.059082031	3.5529785	-0.021240234	0.13891602	1.0100098	0.032958984	0.041503906	0	0	0	0	0	0	0	0	0	1.0197754	0.019775391	0.059814453	-0.038330078	-0.007080078	-0.014160156	0	44330	0	0	0
347	348	348	Category L	-0.023925781	0.14379883	1.0197754	0.13061523	0.12841797	-0.45898438	0	0	8/11/2017	8	11	2017	8:26:09	30369	0.4	8	26	9	0	0.059082031	3.5529785	-0.022216797	0.1394043	1.0100098	0.71337891	0.010498047	0	0	0	0	0	0	0	0	0	1.0200195	0.020019531	0.015136719	-0.001464844	0.004150391	0.009521484	0	44330	0	0	0
348	349	349	Category L	-0.011962891	0.11987305	1.0319824	0.13305664	0.1237793	-0.4621582	0	0	8/11/2017	8	11	2017	8:26:09	30369	0.5	8	26	9	0	0.059082031	3.5529785	-0.023193359	0.13989258	1.0102539	1.2658691	0.031494141	0	0	0	0	0	0	0	0	0	1.0202637	0.020263672	0.052978516	0.011230469	-0.020019531	0.021484375	0	44330	0	0	0
349	350	350	Category L	-0.023925781	0.15576172	1.0078125	0.13427734	0.12304688	-0.4621582	0	0	8/11/2017	8	11	2017	8:26:09	30369	0.6	8	26	9	0	0.059082031	3.5529785	-0.024169922	0.14038086	1.010498	1.0856934	0.015625	0	0	0	0	0	0	0	0	0	1.0205078	0.020507813	0.018310547	0.000244141	0.015136719	-0.002685547	0	44330	0	0	0
350	351	351	Category L	-0.011962891	0.10791016	0.98388672	0.1315918	0.12817383	-0.4609375	0	0	8/11/2017	8	11	2017	8:26:09	30369	0.7	8	26	9	0	0.059082031	3.5529785	-0.025390625	0.140625	1.0107422	0.76367188	0.044433594	0	0	0	0	0	0	0	0	0	1.020752	0.020751953	0.072998047	0.013427734	-0.032714844	-0.026855469	0	44330	0	0	0
351	352	352	Category L	-0.023925781	0.15576172	1.0319824	0.13525391	0.12231445	-0.46118164	0	0	8/11/2017	8	11	2017	8:26:09	30369	0.8	8	26	9	0	0.059082031	3.5529785	-0.025878906	0.14111328	1.0112305	0.84155273	0.025146484	0	0	0	0	0	0	0	0	0	1.0212402	0.021240234	0.037109375	0.001953125	0.014404297	0.020507813	0	44330	0	0	0
352	353	353	Category L	-0.023925781	0.10791016	1.0078125	0.13793945	0.12719727	-0.46289063	0	0	8/11/2017	8	11	2017	8:26:09	30369	0.9	8	26	9	0	0.059082031	3.5529785	-0.026611328	0.14135742	1.0114746	1.4638672	0.033935547	0	0	0	0	0	0	0	0	0	1.0217285	0.021728516	0.040283203	0.002685547	-0.033447266	-0.003662109	0	44330	0	0	0
353	354	354	Category L	-0.035888672	0.14379883	1.0078125	0.13500977	0.12768555	-0.4621582	0	0	8/11/2017	8	11	2017	8:26:10	30370	0	8	26	10	0	0.059082031	3.5529785	-0.02734375	0.1418457	1.0114746	1.4453125	0.009277344	0	0	0	0	0	0	0	0	0	1.0217285	0.021728516	0.013916016	-0.008300781	0.001708984	-0.003662109	0	44330	0	0	0
354	355	355	Category L	-0.035888672	0.11987305	1.0197754	0.13525391	0.12231445	-0.46118164	0	0	8/11/2017	8	11	2017	8:26:10	30370	0.1	8	26	10	0	0.059082031	3.5529785	-0.028320313	0.14233398	1.0112305	0.89355469	0.025146484	0	0	0	0	0	0	0	0	0	1.0217285	0.021728516	0.038330078	-0.007324219	-0.022460938	0.008300781	0	44330	0	0	0
355	356	356	Category L	-0.023925781	0.13183594	1.0197754	0.13500977	0.1237793	-0.46191406	0	0	8/11/2017	8	11	2017	8:26:10	30370	0.2	8	26	10	0	0.059082031	3.5529785	-0.029052734	0.14282227	1.0117188	0.38110352	0.014648438	0	0	0	0	0	0	0	0	0	1.0219727	0.021972656	0.024169922	0.005126953	-0.010986328	0.0078125	0	44330	0	0	0
356	357	357	Category L	-0.023925781	0.095947266	1.0078125	0.13232422	0.12744141	-0.45996094	0	0	8/11/2017	8	11	2017	8:26:10	30370	0.3	8	26	10	0	0.059082031	3.5529785	-0.030029297	0.14355469	1.012207	0.16040039	0.048339844	0	0	0	0	0	0	0	0	0	1.0227051	0.022705078	0.058349609	0.006103516	-0.047607422	-0.004394531	0	44330	0	0	0
357	358	358	Category L	-0.011962891	0.13183594	0.99584961	0.13305664	0.13037109	-0.46020508	0	0	8/11/2017	8	11	2017	8:26:10	30370	0.4	8	26	10	0	0.059082031	3.5529785	-0.03125	0.14379883	1.0124512	0.89013672	0.028320313	0	0	0	0	0	0	0	0	0	1.0231934	0.023193359	0.048095703	0.019287109	-0.011962891	-0.016601563	0	44330	0	0	0
358	359	359	Category L	0	0.10791016	1.0078125	0.13671875	0.12768555	-0.45996094	0	0	8/11/2017	8	11	2017	8:26:10	30370	0.5	8	26	10	0	0.059082031	3.5529785	-0.031494141	0.14404297	1.0124512	1.6418457	0.048339844	0	0	0	0	0	0	0	0	0	1.0231934	0.023193359	0.072753906	0.031494141	-0.036132813	-0.004638672	0	44330	0	0	0
359	360	360	Category L	0	0.13183594	1.0439453	0.13720703	0.12304688	-0.4609375	0	0	8/11/2017	8	11	2017	8:26:10	30370	0.6	8	26	10	0	0.059082031	3.5529785	-0.031982422	0.14355469	1.0129395	1.4528809	0.045898438	0	0	0	0	0	0	0	0	0	1.0236816	0.023681641	0.074707031	0.031982422	-0.01171875	0.030761719	0	44330	0	0	0
360	361	361	Category L	-0.035888672	0.13183594	1.0197754	0.13867188	0.12182617	-0.4621582	0	0	8/11/2017	8	11	2017	8:26:10	30370	0.7	8	26	10	0	0.058105469	3.5513672	-0.032714844	0.14306641	1.0131836	0.37451172	0.013183594	0	0	0	0	0	0	0	0	0	1.0236816	0.023681641	0.020751953	-0.002929688	-0.011230469	0.006347656	0	44330	0	0	0
361	362	362	Category L	-0.095947266	0.11987305	0.99584961	0.13793945	0.12182617	-0.4621582	0	0	8/11/2017	8	11	2017	8:26:10	30370	0.8	8	26	10	0	0.058105469	3.5513672	-0.033447266	0.14331055	1.0136719	0.9375	0.068847656	0	0	0	0	0	0	0	0	0	1.0244141	0.024414063	0.10375977	-0.062255859	-0.0234375	-0.017822266	0	44330	0	0	0
362	363	363	Category L	-0.023925781	0.14379883	0.99584961	0.13256836	0.12231445	-0.46020508	0	0	8/11/2017	8	11	2017	8:26:10	30370	0.9	8	26	10	0	0.058105469	3.5513672	-0.034179688	0.14404297	1.0136719	1.7363281	0.020751953	0	0	0	0	0	0	0	0	0	1.0244141	0.024414063	0.028808594	0.010253906	-0.000244141	-0.017822266	0	44330	0	0	0
363	364	364	Category L	0	0.15576172	1.0197754	0.13525391	0.12060547	-0.46411133	0	0	8/11/2017	8	11	2017	8:26:11	30371	0	8	26	11	0	0.058105469	3.5513672	-0.034912109	0.14355469	1.013916	3.1118164	0.037353516	0	0	0	0	0	0	0	0	0	1.0246582	0.024658203	0.052734375	0.034912109	0.011962891	0.005615234	0	44330	0	0	0
364	365	365	Category L	-0.023925781	0.15576172	1.0078125	0.13427734	0.12060547	-0.46313477	0	0	8/11/2017	8	11	2017	8:26:11	30371	0.1	8	26	11	0	0.058105469	3.5513672	-0.035644531	0.14306641	1.0141602	4.0717773	0.018310547	0	0	0	0	0	0	0	0	0	1.0249023	0.024902344	0.030761719	0.01171875	0.012451172	-0.006347656	0	44330	0	0	0
365	366	366	Category L	-0.011962891	0.15576172	1.0078125	0.13500977	0.1237793	-0.46606445	0	0	8/11/2017	8	11	2017	8:26:11	30371	0.2	8	26	11	0	0.058105469	3.5513672	-0.036621094	0.14233398	1.0144043	4.6074219	0.028808594	0	0	0	0	0	0	0	0	0	1.0249023	0.024902344	0.044677734	0.024658203	0.013183594	-0.006591797	0	44330	0	0	0
366	367	367	Category L	0	0.15576172	1.0197754	0.1315918	0.12231445	-0.46313477	0	0	8/11/2017	8	11	2017	8:26:11	30371	0.3	8	26	11	0	0.058105469	3.5513672	-0.036132813	0.14233398	1.0144043	4.7124023	0.038818359	0	0	0	0	0	0	0	0	0	1.0251465	0.025146484	0.0546875	0.036132813	0.013183594	0.005126953	0	44330	0	0	0
367	368	368	Category L	-0.035888672	0.14379883	1.0197754	0.1315918	0.12548828	-0.46386719	0	0	8/11/2017	8	11	2017	8:26:11	30371	0.4	8	26	11	0	0.058105469	3.5513672	-0.036865234	0.1418457	1.013916	4.8503418	0.005859375	0	0	0	0	0	0	0	0	0	1.0246582	0.024658203	0.008544922	0.000976563	0.001708984	0.005615234	0	44330	0	0	0
368	369	369	Category L	-0.011962891	0.13183594	1.0197754	0.12890625	0.12329102	-0.46728516	0	0	8/11/2017	8	11	2017	8:26:11	30371	0.5	8	26	11	0	0.058105469	3.5513672	-0.036865234	0.1418457	1.0141602	4.6821289	0.027587891	0	0	0	0	0	0	0	0	0	1.0246582	0.024658203	0.040527344	0.024902344	-0.010009766	0.005371094	0	44330	0	0	0
369	370	370	Category L	-0.035888672	0.14379883	1.0197754	0.13427734	0.12402344	-0.46118164	0	0	8/11/2017	8	11	2017	8:26:11	30371	0.6	8	26	11	0	0.058105469	3.5513672	-0.037353516	0.14331055	1.013916	3.7578125	0.005859375	0	0	0	0	0	0	0	0	0	1.0249023	0.024902344	0.007568359	0.001464844	0.000244141	0.005615234	0	44330	0	0	0
370	371	371	Category L	-0.023925781	0.14379883	1.0319824	0.13012695	0.12084961	-0.4621582	0	0	8/11/2017	8	11	2017	8:26:11	30371	0.7	8	26	11	0	0.058105469	3.5513672	-0.037597656	0.14306641	1.013916	2.7197266	0.022460938	0	0	0	0	0	0	0	0	0	1.0246582	0.024658203	0.032226563	0.013671875	0.000488281	0.017822266	0	44330	0	0	0
371	372	372	Category L	-0.023925781	0.14379883	1.0078125	0.1328125	0.11914063	-0.46313477	0	0	8/11/2017	8	11	2017	8:26:11	30371	0.8	8	26	11	0	0.058105469	3.5513672	-0.038085938	0.14257813	1.0146484	2.0205078	0.015869141	0	0	0	0	0	0	0	0	0	1.0253906	0.025390625	0.022216797	0.014160156	0.000976563	-0.006835938	0	44330	0	0	0
372	373	373	Category L	-0.023925781	0.15576172	1.0197754	0.12963867	0.12573242	-0.46313477	0	0	8/11/2017	8	11	2017	8:26:11	30371	0.9	8	26	11	0	0.058105469	3.5513672	-0.038085938	0.14257813	1.0146484	1.3669434	0.019775391	0	0	0	0	0	0	0	0	0	1.0253906	0.025390625	0.031982422	0.014160156	0.012939453	0.004882813	0	44330	0	0	0
373	374	374	Category L	-0.023925781	0.16796875	1.0197754	0.13183594	0.12426758	-0.46118164	0	0	8/11/2017	8	11	2017	8:26:12	30372	0	8	26	12	0	0.058105469	3.5513672	-0.038574219	0.14306641	1.0146484	0.58374023	0.029296875	0	0	0	0	0	0	0	0	0	1.0253906	0.025390625	0.044677734	0.014648438	0.024658203	0.004882813	0	44330	0	0	0
374	375	375	Category L	-0.035888672	0.14379883	1.0078125	0.13525391	0.12231445	-0.46533203	0	0	8/11/2017	8	11	2017	8:26:12	30372	0.1	8	26	12	0	0.058105469	3.5513672	-0.0390625	0.14355469	1.0148926	0.19580078	0.0078125	0	0	0	0	0	0	0	0	0	1.0258789	0.025878906	0.010742188	0.003173828	0	-0.007080078	0	44330	0	0	0
375	376	376	Category L	-0.011962891	0.16796875	0.98388672	0.12866211	0.12768555	-0.4621582	0	0	8/11/2017	8	11	2017	8:26:12	30372	0.2	8	26	12	0	0.058105469	3.5513672	-0.039550781	0.14379883	1.0144043	0.40917969	0.047851563	0	0	0	0	0	0	0	0	0	1.0253906	0.025390625	0.082519531	0.027587891	0.023925781	-0.030517578	0	44330	0	0	0
376	377	377	Category L	-0.023925781	0.14379883	0.99584961	0.13598633	0.12548828	-0.46313477	0	0	8/11/2017	8	11	2017	8:26:12	30372	0.3	8	26	12	0	0.058105469	3.5513672	-0.040527344	0.14379883	1.0144043	1.0014648	0.024902344	0	0	0	0	0	0	0	0	0	1.0253906	0.025390625	0.035400391	0.016601563	0	-0.018554688	0	44330	0	0	0
377	378	378	Category L	-0.035888672	0.16796875	0.99584961	0.13061523	0.12475586	-0.46118164	0	0	8/11/2017	8	11	2017	8:26:12	30372	0.4	8	26	12	0	0.058105469	3.5513672	-0.040771484	0.14379883	1.0146484	0.99291992	0.030761719	0	0	0	0	0	0	0	0	0	1.0256348	0.025634766	0.047607422	0.004882813	0.023925781	-0.018798828	0	44330	0	0	0
378	379	379	Category L	-0.047851563	0.14379883	0.99584961	0.13476563	0.12963867	-0.46411133	0	0	8/11/2017	8	11	2017	8:26:12	30372	0.5	8	26	12	0	0.058105469	3.5513672	-0.041503906	0.14379883	1.0146484	0.65380859	0.019775391	0	0	0	0	0	0	0	0	0	1.0256348	0.025634766	0.025146484	-0.006103516	0	-0.018798828	0	44330	0	0	0
379	380	380	Category L	-0.035888672	0.14379883	0.99584961	0.1315918	0.12573242	-0.45898438	0	0	8/11/2017	8	11	2017	8:26:12	30372	0.6	8	26	12	0	0.058105469	3.5513672	-0.042724609	0.14453125	1.013916	0.83666992	0.01953125	0	0	0	0	0	0	0	0	0	1.0251465	0.025146484	0.026123047	0.006835938	-0.000732422	-0.018066406	0	44330	0	0	0
380	381	381	Category L	-0.047851563	0.11987305	1.0439453	0.13134766	0.12719727	-0.45922852	0	0	8/11/2017	8	11	2017	8:26:12	30372	0.7	8	26	12	0	0.058105469	3.5513672	-0.043212891	0.14550781	1.0136719	1.3398438	0.039794922	0	0	0	0	0	0	0	0	0	1.0249023	0.024902344	0.060302734	-0.004394531	-0.025634766	0.030029297	0	44330	0	0	0
381	382	382	Category L	-0.023925781	0.17993164	1.0197754	0.13183594	0.12084961	-0.4621582	0	0	8/11/2017	8	11	2017	8:26:12	30372	0.8	8	26	12	0	0.058105469	3.5513672	-0.045166016	0.14550781	1.013916	1.3713379	0.040771484	0	0	0	0	0	0	0	0	0	1.0251465	0.025146484	0.061523438	0.021240234	0.034423828	0.005615234	0	44330	0	0	0
382	383	383	Category L	-0.071777344	0.15576172	1.0197754	0.13061523	0.12573242	-0.46020508	0	0	8/11/2017	8	11	2017	8:26:12	30372	0.9	8	26	12	0	0.058105469	3.5513672	-0.046630859	0.14550781	1.013916	1.2929688	0.02734375	0	0	0	0	0	0	0	0	0	1.0253906	0.025390625	0.040771484	-0.024902344	0.010253906	0.005615234	0	44330	0	0	0
383	384	384	Category L	-0.059814453	0.16796875	1.0319824	0.1315918	0.12573242	-0.4609375	0	0	8/11/2017	8	11	2017	8:26:13	30373	0	8	26	13	0	0.058105469	3.5513672	-0.047363281	0.14624023	1.0148926	1.6655273	0.030029297	0	0	0	0	0	0	0	0	0	1.0263672	0.026367188	0.051025391	-0.012207031	0.021484375	0.016845703	0	44330	0	0	0
384	385	385	Category L	-0.071777344	0.16796875	1.0078125	0.12695313	0.125	-0.46191406	0	0	8/11/2017	8	11	2017	8:26:13	30373	0.1	8	26	13	0	0.058105469	3.5513672	-0.048583984	0.14624023	1.015625	2.7971191	0.032470703	0	0	0	0	0	0	0	0	0	1.0270996	0.027099609	0.052490234	-0.022949219	0.021484375	-0.0078125	0	44330	0	0	0
385	386	386	Category L	-0.023925781	0.17993164	0.98388672	0.13452148	0.11962891	-0.46411133	0	0	8/11/2017	8	11	2017	8:26:13	30373	0.2	8	26	13	0	0.058105469	3.5513672	-0.048828125	0.14624023	1.0148926	3.4064941	0.052001953	0	0	0	0	0	0	0	0	0	1.0263672	0.026367188	0.089599609	0.024902344	0.033447266	-0.031005859	0	44330	0	0	0
386	387	387	Category L	-0.059814453	0.17993164	1.0197754	0.12597656	0.12695313	-0.46118164	0	0	8/11/2017	8	11	2017	8:26:13	30373	0.3	8	26	13	0	0.058105469	3.5513672	-0.048828125	0.14575195	1.0146484	3.3271484	0.036132813	0	0	0	0	0	0	0	0	0	1.026123	0.026123047	0.049804688	-0.010742188	0.033935547	0.004882813	0	44330	0	0	0
387	388	388	Category L	-0.071777344	0.17993164	1.0197754	0.1315918	0.12573242	-0.45898438	0	0	8/11/2017	8	11	2017	8:26:13	30373	0.4	8	26	13	0	0.058105469	3.5513672	-0.048583984	0.14575195	1.0148926	3.9401855	0.041259766	0	0	0	0	0	0	0	0	0	1.0263672	0.026367188	0.061767578	-0.022949219	0.033935547	0.004638672	0	44330	0	0	0
388	389	389	Category L	-0.059814453	0.16796875	1.0319824	0.12890625	0.125	-0.46020508	0	0	8/11/2017	8	11	2017	8:26:13	30373	0.5	8	26	13	0	0.058105469	3.5513672	-0.049072266	0.14575195	1.0148926	4.7011719	0.029785156	0	0	0	0	0	0	0	0	0	1.0263672	0.026367188	0.049804688	-0.010498047	0.021972656	0.016845703	0	44330	0	0	0
389	390	390	Category L	-0.083984375	0.17993164	1.0197754	0.13085938	0.12329102	-0.46313477	0	0	8/11/2017	8	11	2017	8:26:13	30373	0.6	8	26	13	0	0.058105469	3.5513672	-0.049072266	0.14575195	1.0146484	4.8813477	0.048828125	0	0	0	0	0	0	0	0	0	1.026123	0.026123047	0.073730469	-0.034667969	0.033935547	0.004882813	0	44330	0	0	0
390	391	391	Category L	-0.035888672	0.17993164	1.0439453	0.13476563	0.12646484	-0.45996094	0	0	8/11/2017	8	11	2017	8:26:13	30373	0.7	8	26	13	0	0.058105469	3.5513672	-0.049316406	0.14575195	1.0144043	4.1777344	0.046875	0	0	0	0	0	0	0	0	0	1.026123	0.026123047	0.076904297	0.013427734	0.033935547	0.029296875	0	44330	0	0	0
391	392	392	Category L	-0.059814453	0.19189453	1.0439453	0.13427734	0.12988281	-0.46118164	0	0	8/11/2017	8	11	2017	8:26:13	30373	0.8	8	26	13	0	0.058105469	3.5513672	-0.049560547	0.14624023	1.0146484	3.7026367	0.054931641	0	0	0	0	0	0	0	0	0	1.0263672	0.026367188	0.084960938	-0.010009766	0.045410156	0.029052734	0	44330	0	0	0
392	393	393	Category L	-0.059814453	0.15576172	1.0078125	0.13598633	0.12890625	-0.45898438	0	0	8/11/2017	8	11	2017	8:26:13	30373	0.9	8	26	13	0	0.058105469	3.5513672	-0.049560547	0.14599609	1.0144043	3.3081055	0.015380859	0	0	0	0	0	0	0	0	0	1.026123	0.026123047	0.026367188	-0.010009766	0.009521484	-0.006591797	0	44330	0	0	0
393	394	394	Category L	-0.071777344	0.19189453	0.99584961	0.13574219	0.12988281	-0.46118164	0	0	8/11/2017	8	11	2017	8:26:14	30374	0	8	26	14	0	0.058105469	3.5513672	-0.049804688	0.14648438	1.0148926	2.0922852	0.053710938	0	0	0	0	0	0	0	0	0	1.0266113	0.026611328	0.086181641	-0.021728516	0.045166016	-0.019042969	0	44330	0	0	0
394	395	395	Category L	-0.047851563	0.15576172	1.0197754	0.13305664	0.13037109	-0.46020508	0	0	8/11/2017	8	11	2017	8:26:14	30374	0.111	8	26	14	0	0.058105469	3.5513672	-0.049804688	0.14672852	1.0146484	0.64794922	0.010253906	0	0	0	0	0	0	0	0	0	1.0263672	0.026367188	0.015869141	0.001953125	0.008789063	0.004882813	0	44330	0	0	0
395	396	396	Category L	-0.071777344	0.16796875	1.0559082	0.13330078	0.12402344	-0.46020508	0	0	8/11/2017	8	11	2017	8:26:14	30374	0.222	8	26	14	0	0.058105469	3.5513672	-0.050048828	0.14697266	1.0146484	0.20581055	0.05078125	0	0	0	0	0	0	0	0	0	1.0263672	0.026367188	0.083496094	-0.021484375	0.020751953	0.041015625	0	44330	0	0	0
396	397	397	Category L	-0.071777344	0.16796875	1.0197754	0.13134766	0.13134766	-0.46020508	0	0	8/11/2017	8	11	2017	8:26:14	30374	0.333	8	26	14	0	0.058105469	3.5513672	-0.050537109	0.14746094	1.0144043	0.89916992	0.029541016	0	0	0	0	0	0	0	0	0	1.0263672	0.026367188	0.046386719	-0.020996094	0.020263672	0.005126953	0	44330	0	0	0
397	398	398	Category L	-0.059814453	0.16796875	1.0078125	0.13769531	0.13208008	-0.4609375	0	0	8/11/2017	8	11	2017	8:26:14	30374	0.444	8	26	14	0	0.058105469	3.5513672	-0.050537109	0.14794922	1.0141602	2.3666992	0.022705078	0	0	0	0	0	0	0	0	0	1.026123	0.026123047	0.035400391	-0.009033203	0.019775391	-0.006347656	0	44330	0	0	0
398	399	399	Category L	-0.047851563	0.10791016	1.0319824	0.15112305	0.12329102	-0.45703125	0	0	8/11/2017	8	11	2017	8:26:14	30374	0.555	8	26	14	0	0.058349609	3.5513672	-0.05078125	0.14794922	1.0144043	3.0100098	0.043701172	0	0	0	0	0	0	0	0	0	1.0263672	0.026367188	0.060791016	0.002929688	-0.040039063	0.017333984	0	44330	0	0	0
399	400	400	Category L	-0.059814453	0.10791016	1.0197754	0.16064453	0.11474609	-0.45605469	0	0	8/11/2017	8	11	2017	8:26:14	30374	0.666	8	26	14	0	0.058349609	3.5513672	-0.051757813	0.14868164	1.0144043	2.435791	0.041992188	0	0	0	0	0	0	0	0	0	1.0263672	0.026367188	0.054199219	-0.0078125	-0.040771484	0.005126953	0	44330	0	0	0
400	401	401	Category L	-0.059814453	0.15576172	1.0439453	0.1574707	0.11376953	-0.45507813	0	0	8/11/2017	8	11	2017	8:26:14	30374	0.777	8	26	14	0	0.058349609	3.5513672	-0.052246094	0.1484375	1.013916	1.9453125	0.031494141	0	0	0	0	0	0	0	0	0	1.026123	0.026123047	0.044433594	-0.007324219	0.007080078	0.029785156	0	44330	0	0	0
401	402	402	Category L	-0.059814453	0.16796875	1.0197754	0.15771484	0.11547852	-0.45703125	0	0	8/11/2017	8	11	2017	8:26:14	30374	0.888	8	26	14	0	0.058349609	3.5513672	-0.052001953	0.1484375	1.0136719	2.1616211	0.021728516	0	0	0	0	0	0	0	0	0	1.0258789	0.025878906	0.032958984	-0.007568359	0.019287109	0.005859375	0	44330	0	0	0
402	403	403	Category L	-0.083984375	0.13183594	1.0197754	0.15405273	0.12329102	-0.45581055	0	0	8/11/2017	8	11	2017	8:26:15	30375	0	8	26	15	0	0.058349609	3.5513672	-0.05078125	0.1484375	1.0136719	2.0546875	0.037353516	0	0	0	0	0	0	0	0	0	1.0258789	0.025878906	0.055664063	-0.032958984	-0.016601563	0.005859375	0	44330	0	0	0
403	404	404	Category L	-0.083984375	0.10791016	1.0078125	0.15917969	0.11962891	-0.45800781	0	0	8/11/2017	8	11	2017	8:26:15	30375	0.1	8	26	15	0	0.058349609	3.5513672	-0.05078125	0.1484375	1.0136719	0.68261719	0.052734375	0	0	0	0	0	0	0	0	0	1.0256348	0.025634766	0.079589844	-0.032958984	-0.040527344	-0.005859375	0	44330	0	0	0
404	405	405	Category L	-0.059814453	0.10791016	1.0197754	0.15673828	0.11987305	-0.45483398	0	0	8/11/2017	8	11	2017	8:26:15	30375	0.2	8	26	15	0	0.058349609	3.5513672	-0.051513672	0.1484375	1.0136719	0.059570313	0.041748047	0	0	0	0	0	0	0	0	0	1.0256348	0.025634766	0.0546875	-0.008056641	-0.040527344	0.005859375	0	44330	0	0	0
405	406	406	Category L	-0.047851563	0.15576172	1.0078125	0.16137695	0.11621094	-0.45800781	0	0	8/11/2017	8	11	2017	8:26:15	30375	0.3	8	26	15	0	0.058349609	3.5513672	-0.052490234	0.14819336	1.0136719	0.22021484	0.010742188	0	0	0	0	0	0	0	0	0	1.0258789	0.025878906	0.018310547	0.004638672	0.007324219	-0.005859375	0	44330	0	0	0
406	407	407	Category L	-0.059814453	0.13183594	0.99584961	0.15869141	0.11401367	-0.45678711	0	0	8/11/2017	8	11	2017	8:26:15	30375	0.4	8	26	15	0	0.058349609	3.5513672	-0.052978516	0.1484375	1.013916	0.36938477	0.025634766	0	0	0	0	0	0	0	0	0	1.026123	0.026123047	0.041503906	-0.006591797	-0.016601563	-0.018066406	0	44330	0	0	0
407	408	408	Category L	-0.071777344	0.14379883	1.0319824	0.15893555	0.11303711	-0.45288086	0	0	8/11/2017	8	11	2017	8:26:15	30375	0.5	8	26	15	0	0.058349609	3.5513672	-0.053466797	0.14916992	1.0136719	1.9226074	0.026123047	0	0	0	0	0	0	0	0	0	1.026123	0.026123047	0.041748047	-0.018066406	-0.005371094	0.018066406	0	44330	0	0	0
408	409	409	Category L	-0.059814453	0.15576172	1.0197754	0.16210938	0.11645508	-0.45410156	0	0	8/11/2017	8	11	2017	8:26:15	30375	0.6	8	26	15	0	0.058349609	3.5513672	-0.053466797	0.14941406	1.0136719	2.7099609	0.010498047	0	0	0	0	0	0	0	0	0	1.0258789	0.025878906	0.018310547	-0.006103516	0.006103516	0.005859375	0	44330	0	0	0
409	410	410	Category L	-0.047851563	0.13183594	1.0078125	0.15600586	0.11572266	-0.45288086	0	0	8/11/2017	8	11	2017	8:26:15	30375	0.7	8	26	15	0	0.058349609	3.5513672	-0.054199219	0.14990234	1.013916	1.965332	0.020019531	0	0	0	0	0	0	0	0	0	1.0263672	0.026367188	0.030761719	0.006347656	-0.018066406	-0.006103516	0	44330	0	0	0
410	411	411	Category L	-0.059814453	0.11987305	1.0319824	0.15966797	0.11547852	-0.45410156	0	0	8/11/2017	8	11	2017	8:26:15	30375	0.8	8	26	15	0	0.058349609	3.5513672	-0.054443359	0.15039063	1.013916	1.5566406	0.035888672	0	0	0	0	0	0	0	0	0	1.0263672	0.026367188	0.053710938	-0.005126953	-0.030517578	0.017822266	0	44330	0	0	0
411	412	412	Category L	-0.047851563	0.11987305	1.0197754	0.15869141	0.11547852	-0.45410156	0	0	8/11/2017	8	11	2017	8:26:15	30375	0.9	8	26	15	0	0.058349609	3.5513672	-0.054931641	0.15014648	1.0134277	2.3786621	0.031738281	0	0	0	0	0	0	0	0	0	1.0258789	0.025878906	0.043701172	0.007080078	-0.030273438	0.006103516	0	44330	0	0	0
412	413	413	Category L	-0.071777344	0.14379883	1.0197754	0.15966797	0.11547852	-0.45605469	0	0	8/11/2017	8	11	2017	8:26:16	30376	0	8	26	16	0	0.058349609	3.5513672	-0.055664063	0.15039063	1.0136719	2.607666	0.018310547	0	0	0	0	0	0	0	0	0	1.026123	0.026123047	0.028808594	-0.015869141	-0.006591797	0.005859375	0	44330	0	0	0
413	414	414	Category L	-0.071777344	0.16796875	1.0439453	0.16064453	0.11889648	-0.4519043	0	0	8/11/2017	8	11	2017	8:26:16	30376	0.09	8	26	16	0	0.058349609	3.5513672	-0.056640625	0.15063477	1.0134277	1.8881836	0.037841797	0	0	0	0	0	0	0	0	0	1.026123	0.026123047	0.0625	-0.014892578	0.017089844	0.030273438	0	44330	0	0	0
414	415	415	Category L	-0.059814453	0.15576172	1.0078125	0.16235352	0.11547852	-0.45800781	0	0	8/11/2017	8	11	2017	8:26:16	30376	0.181	8	26	16	0	0.058349609	3.5513672	-0.057373047	0.15039063	1.0129395	1.6999512	0.007568359	0	0	0	0	0	0	0	0	0	1.0256348	0.025634766	0.012695313	-0.002197266	0.005126953	-0.005126953	0	44330	0	0	0
415	416	416	Category L	-0.059814453	0.14379883	1.0078125	0.16137695	0.11645508	-0.4519043	0	0	8/11/2017	8	11	2017	8:26:16	30376	0.272	8	26	16	0	0.058349609	3.5513672	-0.057617188	0.15087891	1.0129395	2.5925293	0.009033203	0	0	0	0	0	0	0	0	0	1.0258789	0.025878906	0.014404297	-0.001953125	-0.007080078	-0.005126953	0	44330	0	0	0
416	417	417	Category L	-0.047851563	0.13183594	1.0078125	0.16137695	0.11572266	-0.45605469	0	0	8/11/2017	8	11	2017	8:26:16	30376	0.363	8	26	16	0	0.058349609	3.5513672	-0.058105469	0.15136719	1.0134277	3.7946777	0.022705078	0	0	0	0	0	0	0	0	0	1.0263672	0.026367188	0.035400391	0.010253906	-0.01953125	-0.005615234	0	44330	0	0	0
417	418	418	Category L	-0.071777344	0.13183594	0.99584961	0.16235352	0.11035156	-0.45507813	0	0	8/11/2017	8	11	2017	8:26:16	30376	0.454	8	26	16	0	0.058349609	3.5513672	-0.058349609	0.15185547	1.013916	5.1447754	0.030029297	0	0	0	0	0	0	0	0	0	1.0268555	0.026855469	0.051513672	-0.013183594	-0.020019531	-0.018066406	0	44330	0	0	0
418	419	419	Category L	-0.10791016	0.17993164	0.98388672	0.15454102	0.11230469	-0.45703125	0	0	8/11/2017	8	11	2017	8:26:16	30376	0.545	8	26	16	0	0.058349609	3.5513672	-0.059082031	0.15209961	1.0136719	6.2636719	0.063476563	0	0	0	0	0	0	0	0	0	1.0268555	0.026855469	0.10644531	-0.048583984	0.027587891	-0.029785156	0	44330	0	0	0
419	420	420	Category L	-0.071777344	0.19189453	0.97192383	0.16723633	0.10717773	-0.45288086	0	0	8/11/2017	8	11	2017	8:26:16	30376	0.636	8	26	16	0	0.058349609	3.5513672	-0.059814453	0.15185547	1.0136719	8.0292969	0.058837891	0	0	0	0	0	0	0	0	0	1.0266113	0.026611328	0.093505859	-0.01171875	0.039794922	-0.041748047	0	44330	0	0	0
420	421	421	Category L	-0.16796875	0.13183594	1.0319824	0.19091797	0.098632813	-0.44677734	0	0	8/11/2017	8	11	2017	8:26:16	30376	0.727	8	26	16	0	0.058349609	3.5513672	-0.060302734	0.15185547	1.0134277	10.52417	0.11083984	0	0	0	0	0	0	0	0	0	1.0266113	0.026611328	0.14599609	-0.10742188	-0.020019531	0.018310547	0	44330	0	0	0
421	422	422	Category L	-0.13183594	0.15576172	1.0197754	0.20361328	0.0859375	-0.44580078	0	0	8/11/2017	8	11	2017	8:26:16	30376	0.818	8	26	16	0	0.058349609	3.5513672	-0.061279297	0.15234375	1.0131836	12.167236	0.070556641	0	0	0	0	0	0	0	0	0	1.0266113	0.026611328	0.079833984	-0.0703125	0.003173828	0.006347656	0	44330	0	0	0
422	423	423	Category L	-0.095947266	0.16796875	1.0439453	0.21142578	0.068847656	-0.44384766	0	0	8/11/2017	8	11	2017	8:26:16	30376	0.909	8	26	16	0	0.058349609	3.5513672	-0.062988281	0.15234375	1.0134277	12.72998	0.047119141	0	0	0	0	0	0	0	0	0	1.0268555	0.026855469	0.078369141	-0.032714844	0.015380859	0.030273438	0	44330	0	0	0
423	424	424	Category L	-0.095947266	0.11987305	1.0439453	0.20507813	0.052734375	-0.4453125	0	0	8/11/2017	8	11	2017	8:26:17	30377	0	8	26	17	0	0.058349609	3.5513672	-0.063720703	0.15258789	1.0131836	12.415527	0.055175781	0	0	0	0	0	0	0	0	0	1.0266113	0.026611328	0.095458984	-0.031982422	-0.032714844	0.030517578	0	44330	0	0	0
424	425	425	Category L	-0.059814453	0.095947266	0.98388672	0.19580078	0.043945313	-0.45141602	0	0	8/11/2017	8	11	2017	8:26:17	30377	0.1	8	26	17	0	0.058349609	3.5513672	-0.065185547	0.15283203	1.0124512	12.698486	0.063964844	0	0	0	0	0	0	0	0	0	1.026123	0.026123047	0.091064453	0.005371094	-0.056884766	-0.028564453	0	44330	0	0	0
425	426	426	Category L	-0.023925781	0.095947266	0.98388672	0.1875	0.041259766	-0.45483398	0	0	8/11/2017	8	11	2017	8:26:17	30377	0.2	8	26	17	0	0.058349609	3.5513672	-0.06640625	0.15307617	1.0124512	13.346924	0.076660156	0	0	0	0	0	0	0	0	0	1.026123	0.026123047	0.12841797	0.042480469	-0.057128906	-0.028564453	0	44330	0	0	0
426	427	427	Category L	-0.047851563	0.13183594	1.0078125	0.19116211	0.042236328	-0.45361328	0	0	8/11/2017	8	11	2017	8:26:17	30377	0.3	8	26	17	0	0.058349609	3.5513672	-0.067871094	0.15332031	1.0126953	12.998779	0.029785156	0	0	0	0	0	0	0	0	0	1.0263672	0.026367188	0.046630859	0.020019531	-0.021484375	-0.004882813	0	44330	0	0	0
427	428	428	Category L	-0.059814453	0.14379883	1.0197754	0.19042969	0.043212891	-0.45751953	0	0	8/11/2017	8	11	2017	8:26:17	30377	0.4	8	26	17	0	0.058349609	3.5513672	-0.069091797	0.15332031	1.0124512	12.407471	0.015136719	0	0	0	0	0	0	0	0	0	1.0263672	0.026367188	0.026123047	0.009277344	-0.009521484	0.007080078	0	44330	0	0	0
428	429	429	Category L	0	0.13183594	1.0197754	0.18554688	0.046630859	-0.45556641	0	0	8/11/2017	8	11	2017	8:26:17	30377	0.5	8	26	17	0	0.058349609	3.5513672	-0.069824219	0.15332031	1.0119629	12.583252	0.073486328	0	0	0	0	0	0	0	0	0	1.0258789	0.025878906	0.099365234	0.069824219	-0.021484375	0.007568359	0	44330	0	0	0
429	430	430	Category L	-0.047851563	0.14379883	0.99584961	0.19116211	0.048095703	-0.45239258	0	0	8/11/2017	8	11	2017	8:26:17	30377	0.6	8	26	17	0	0.058349609	3.5513672	-0.071289063	0.15356445	1.0112305	12.533691	0.029785156	0	0	0	0	0	0	0	0	0	1.0253906	0.025390625	0.049072266	0.0234375	-0.009765625	-0.015380859	0	44330	0	0	0
430	431	431	Category L	-0.035888672	0.14379883	0.99584961	0.19384766	0.044189453	-0.45556641	0	0	8/11/2017	8	11	2017	8:26:17	30377	0.7	8	26	17	0	0.058349609	3.5513672	-0.072021484	0.15356445	1.0109863	11.102783	0.040527344	0	0	0	0	0	0	0	0	0	1.0251465	0.025146484	0.061279297	0.036132813	-0.009765625	-0.015136719	0	44330	0	0	0
431	432	432	Category L	-0.023925781	0.14379883	1.0197754	0.18920898	0.046142578	-0.45751953	0	0	8/11/2017	8	11	2017	8:26:17	30377	0.8	8	26	17	0	0.058349609	3.5513672	-0.073242188	0.15332031	1.010498	9.5639648	0.051025391	0	0	0	0	0	0	0	0	0	1.0246582	0.024658203	0.068115234	0.049316406	-0.009521484	0.009033203	0	44330	0	0	0
432	433	433	Category L	-0.035888672	0.14379883	1.0319824	0.19189453	0.042724609	-0.45654297	0	0	8/11/2017	8	11	2017	8:26:17	30377	0.9	8	26	17	0	0.058349609	3.5513672	-0.074462891	0.15283203	1.0100098	9.0534668	0.045166016	0	0	0	0	0	0	0	0	0	1.0244141	0.024414063	0.069580078	0.038574219	-0.009033203	0.021728516	0	44330	0	0	0
433	434	434	Category L	-0.035888672	0.16796875	0.99584961	0.19360352	0.047119141	-0.45556641	0	0	8/11/2017	8	11	2017	8:26:18	30378	0	8	26	18	0	0.058349609	3.5513672	-0.075683594	0.15332031	1.0100098	9.3151855	0.044921875	0	0	0	0	0	0	0	0	0	1.0244141	0.024414063	0.068847656	0.039794922	0.014404297	-0.014160156	0	44330	0	0	0
434	435	435	Category L	-0.059814453	0.14379883	1.0197754	0.19018555	0.044189453	-0.45751953	0	0	8/11/2017	8	11	2017	8:26:18	30378	0.111	8	26	18	0	0.058349609	3.5513672	-0.076904297	0.15283203	1.0102539	8.6142578	0.021484375	0	0	0	0	0	0	0	0	0	1.0246582	0.024658203	0.035644531	0.017089844	-0.009033203	0.009277344	0	44330	0	0	0
435	436	436	Category L	-0.071777344	0.16796875	1.0078125	0.19018555	0.043945313	-0.45458984	0	0	8/11/2017	8	11	2017	8:26:18	30378	0.222	8	26	18	0	0.058349609	3.5513672	-0.078125	0.15307617	1.0100098	6.9609375	0.016113281	0	0	0	0	0	0	0	0	0	1.0244141	0.024414063	0.0234375	0.006347656	0.014648438	-0.002197266	0	44330	0	0	0
436	437	437	Category L	-0.023925781	0.13183594	0.98388672	0.19091797	0.046142578	-0.45458984	0	0	8/11/2017	8	11	2017	8:26:18	30378	0.333	8	26	18	0	0.058349609	3.5513672	-0.079345703	0.15332031	1.0097656	6.050293	0.064697266	0	0	0	0	0	0	0	0	0	1.0244141	0.024414063	0.1027832	0.055419922	-0.021484375	-0.025878906	0	44330	0	0	0
437	438	438	Category L	-0.035888672	0.13183594	1.0078125	0.19116211	0.041992188	-0.45483398	0	0	8/11/2017	8	11	2017	8:26:18	30378	0.444	8	26	18	0	0.058349609	3.5513672	-0.080322266	0.15356445	1.0097656	4.5444336	0.049804688	0	0	0	0	0	0	0	0	0	1.0246582	0.024658203	0.068603516	0.044433594	-0.021728516	-0.001953125	0	44330	0	0	0
438	439	439	Category L	-0.059814453	0.16796875	1.0078125	0.18823242	0.047851563	-0.45458984	0	0	8/11/2017	8	11	2017	8:26:18	30378	0.555	8	26	18	0	0.058349609	3.5513672	-0.081542969	0.15356445	1.0100098	2.1308594	0.025878906	0	0	0	0	0	0	0	0	0	1.0249023	0.024902344	0.038085938	0.021728516	0.014160156	-0.002197266	0	44330	0	0	0
439	440	440	Category L	-0.047851563	0.11987305	1.0078125	0.18994141	0.051513672	-0.45556641	0	0	8/11/2017	8	11	2017	8:26:18	30378	0.666	8	26	18	0	0.058349609	3.5513672	-0.082763672	0.15429688	1.0097656	0.054199219	0.049316406	0	0	0	0	0	0	0	0	0	1.0249023	0.024902344	0.071533203	0.034912109	-0.034423828	-0.001953125	0	44330	0	0	0
440	441	441	Category L	-0.011962891	0.11987305	1.0078125	0.18823242	0.047851563	-0.45458984	0	0	8/11/2017	8	11	2017	8:26:18	30378	0.777	8	26	18	0	0.058349609	3.5513672	-0.083984375	0.15527344	1.0092773	1.3186035	0.080322266	0	0	0	0	0	0	0	0	0	1.0246582	0.024658203	0.10913086	0.072021484	-0.035400391	-0.001464844	0	44330	0	0	0
441	442	442	Category L	-0.011962891	0.13183594	0.99584961	0.18920898	0.048828125	-0.45654297	0	0	8/11/2017	8	11	2017	8:26:18	30378	0.888	8	26	18	0	0.058349609	3.5513672	-0.085449219	0.15527344	1.0087891	1.9516602	0.078369141	0	0	0	0	0	0	0	0	0	1.0241699	0.024169922	0.11010742	0.073486328	-0.0234375	-0.012939453	0	44330	0	0	0
442	443	443	Category L	-0.023925781	0.14379883	0.98388672	0.18847656	0.051513672	-0.45654297	0	0	8/11/2017	8	11	2017	8:26:19	30379	0	8	26	19	0	0.058349609	3.5513672	-0.086914063	0.1550293	1.0083008	2.951416	0.068603516	0	0	0	0	0	0	0	0	0	1.0239258	0.023925781	0.098876953	0.062988281	-0.011230469	-0.024414063	0	44330	0	0	0
443	444	444	Category L	-0.047851563	0.14379883	1.0197754	0.18994141	0.052978516	-0.45654297	0	0	8/11/2017	8	11	2017	8:26:19	30379	0.1	8	26	19	0	0.058349609	3.5513672	-0.087402344	0.15527344	1.0083008	3.3901367	0.042724609	0	0	0	0	0	0	0	0	0	1.0239258	0.023925781	0.0625	0.039550781	-0.011474609	0.011230469	0	44330	0	0	0
444	445	445	Category L	-0.10791016	0.13183594	1.0197754	0.18920898	0.049560547	-0.4597168	0	0	8/11/2017	8	11	2017	8:26:19	30379	0.2	8	26	19	0	0.058349609	3.5513672	-0.088134766	0.15600586	1.0083008	2.3242188	0.033203125	0	0	0	0	0	0	0	0	0	1.0239258	0.023925781	0.055419922	-0.01953125	-0.024169922	0.011230469	0	44330	0	0	0
445	446	446	Category L	-0.047851563	0.17993164	1.0319824	0.18603516	0.055419922	-0.45458984	0	0	8/11/2017	8	11	2017	8:26:19	30379	0.3	8	26	19	0	0.058349609	3.5513672	-0.089111328	0.15698242	1.0083008	1.168457	0.052734375	0	0	0	0	0	0	0	0	0	1.0241699	0.024169922	0.087890625	0.041259766	0.022705078	0.0234375	0	44330	0	0	0
446	447	447	Category L	-0.035888672	0.21582031	0.99584961	0.18945313	0.062744141	-0.45849609	0	0	8/11/2017	8	11	2017	8:26:19	30379	0.4	8	26	19	0	0.058349609	3.5513672	-0.090332031	0.15722656	1.0078125	1.2243652	0.080810547	0	0	0	0	0	0	0	0	0	1.0241699	0.024169922	0.125	0.054443359	0.058349609	-0.011962891	0	44330	0	0	0
447	448	448	Category L	-0.035888672	0.16796875	1.0078125	0.19213867	0.064453125	-0.45556641	0	0	8/11/2017	8	11	2017	8:26:19	30379	0.5	8	26	19	0	0.058349609	3.5513672	-0.091308594	0.15795898	1.0078125	0.8046875	0.056152344	0	0	0	0	0	0	0	0	0	1.0244141	0.024414063	0.065429688	0.055419922	0.009765625	0	0	44330	0	0	0
448	449	449	Category L	-0.071777344	0.16796875	1.0439453	0.18920898	0.066162109	-0.45556641	0	0	8/11/2017	8	11	2017	8:26:19	30379	0.6	8	26	19	0	0.058349609	3.5513672	-0.091552734	0.15820313	1.0073242	0.003417969	0.042480469	0	0	0	0	0	0	0	0	0	1.0236816	0.023681641	0.065917969	0.019775391	0.009521484	0.036376953	0	44330	0	0	0
449	450	450	Category L	-0.047851563	0.17993164	1.0197754	0.19116211	0.062744141	-0.45556641	0	0	8/11/2017	8	11	2017	8:26:19	30379	0.7	8	26	19	0	0.058349609	3.5513672	-0.092529297	0.15820313	1.0073242	0.19213867	0.051025391	0	0	0	0	0	0	0	0	0	1.0239258	0.023925781	0.078613281	0.044677734	0.021484375	0.012207031	0	44330	0	0	0
450	451	451	Category L	-0.071777344	0.13183594	0.99584961	0.18676758	0.062988281	-0.45727539	0	0	8/11/2017	8	11	2017	8:26:19	30379	0.8	8	26	19	0	0.058349609	3.5513672	-0.093994141	0.15869141	1.0070801	0.45117188	0.036621094	0	0	0	0	0	0	0	0	0	1.0239258	0.023925781	0.060546875	0.022216797	-0.026855469	-0.011230469	0	44330	0	0	0
451	452	452	Category L	-0.083984375	0.16796875	1.0197754	0.18847656	0.06640625	-0.45654297	0	0	8/11/2017	8	11	2017	8:26:19	30379	0.9	8	26	19	0	0.058349609	3.5513672	-0.094726563	0.15942383	1.0065918	1.3486328	0.018798828	0	0	0	0	0	0	0	0	0	1.0234375	0.0234375	0.032226563	0.010742188	0.008300781	0.012939453	0	44330	0	0	0
452	453	453	Category L	-0.10791016	0.16796875	1.0078125	0.18652344	0.068847656	-0.45629883	0	0	8/11/2017	8	11	2017	8:26:20	30380	0	8	26	20	0	0.058349609	3.5513672	-0.095703125	0.15991211	1.0063477	0.91723633	0.014404297	0	0	0	0	0	0	0	0	0	1.0234375	0.0234375	0.021484375	-0.011962891	0.0078125	0.001220703	0	44330	0	0	0
453	454	454	Category L	-0.071777344	0.15576172	0.98388672	0.19287109	0.069580078	-0.453125	0	0	8/11/2017	8	11	2017	8:26:20	30380	0.1	8	26	20	0	0.058349609	3.5513672	-0.096191406	0.15966797	1.0058594	0.64111328	0.033203125	0	0	0	0	0	0	0	0	0	1.0231934	0.023193359	0.050537109	0.024414063	-0.00390625	-0.021972656	0	44330	0	0	0
454	455	455	Category L	-0.059814453	0.17993164	1.0078125	0.1875	0.065429688	-0.45727539	0	0	8/11/2017	8	11	2017	8:26:20	30380	0.2	8	26	20	0	0.058349609	3.5513672	-0.097167969	0.15942383	1.0053711	1.3007813	0.042724609	0	0	0	0	0	0	0	0	0	1.0224609	0.022460938	0.060302734	0.037353516	0.020263672	0.002197266	0	44330	0	0	0
455	456	456	Category L	-0.047851563	0.19189453	1.0197754	0.19384766	0.068115234	-0.45214844	0	0	8/11/2017	8	11	2017	8:26:20	30380	0.3	8	26	20	0	0.058349609	3.5513672	-0.097900391	0.15942383	1.0056152	1.717041	0.061279297	0	0	0	0	0	0	0	0	0	1.0229492	0.022949219	0.096435547	0.050048828	0.032226563	0.013916016	0	44330	0	0	0
456	457	457	Category L	-0.047851563	0.19189453	1.0319824	0.18823242	0.075439453	-0.453125	0	0	8/11/2017	8	11	2017	8:26:20	30380	0.4	8	26	20	0	0.058349609	3.5513672	-0.099121094	0.15942383	1.005127	2.1816406	0.066162109	0	0	0	0	0	0	0	0	0	1.0227051	0.022705078	0.11010742	0.051269531	0.032226563	0.026611328	0	44330	0	0	0
457	458	458	Category L	-0.083984375	0.17993164	0.98388672	0.18847656	0.068115234	-0.4543457	0	0	8/11/2017	8	11	2017	8:26:20	30380	0.5	8	26	20	0	0.058349609	3.5513672	-0.099853516	0.15966797	1.005127	3.1113281	0.033203125	0	0	0	0	0	0	0	0	0	1.0224609	0.022460938	0.057128906	0.015869141	0.020019531	-0.021240234	0	44330	0	0	0
458	459	459	Category L	-0.10791016	0.13183594	0.98388672	0.1875	0.068115234	-0.453125	0	0	8/11/2017	8	11	2017	8:26:20	30380	0.6	8	26	20	0	0.058349609	3.5513672	-0.10107422	0.15942383	1.0048828	4.1318359	0.035400391	0	0	0	0	0	0	0	0	0	1.0224609	0.022460938	0.055419922	-0.006591797	-0.027587891	-0.020996094	0	44330	0	0	0
459	460	460	Category L	-0.071777344	0.14379883	0.98388672	0.18847656	0.06640625	-0.45458984	0	0	8/11/2017	8	11	2017	8:26:20	30380	0.7	8	26	20	0	0.058349609	3.5513672	-0.10180664	0.15917969	1.005127	4.8110352	0.039794922	0	0	0	0	0	0	0	0	0	1.0227051	0.022705078	0.066650391	0.030029297	-0.015380859	-0.021240234	0	44330	0	0	0
460	461	461	Category L	-0.14379883	0.15576172	1.0319824	0.19824219	0.0703125	-0.45117188	0	0	8/11/2017	8	11	2017	8:26:20	30380	0.8	8	26	20	0	0.058349609	3.5513672	-0.10351563	0.15893555	1.0053711	5.0009766	0.048339844	0	0	0	0	0	0	0	0	0	1.0231934	0.023193359	0.070068359	-0.040283203	-0.003173828	0.026367188	0	44330	0	0	0
461	462	462	Category L	-0.15576172	0.19189453	1.0319824	0.19140625	0.086914063	-0.44799805	0	0	8/11/2017	8	11	2017	8:26:20	30380	0.9	8	26	20	0	0.058349609	3.5513672	-0.10400391	0.15869141	1.0043945	5.1875	0.067138672	0	0	0	0	0	0	0	0	0	1.0219727	0.021972656	0.11230469	-0.051513672	0.032958984	0.02734375	0	44330	0	0	0
462	463	463	Category L	-0.11987305	0.16796875	1.0078125	0.18774414	0.10375977	-0.44677734	0	0	8/11/2017	8	11	2017	8:26:21	30381	0	8	26	21	0	0.058349609	3.5513672	-0.10498047	0.15844727	1.0039063	5.5727539	0.017822266	0	0	0	0	0	0	0	0	0	1.0217285	0.021728516	0.027832031	-0.014648438	0.009277344	0.003662109	0	44330	0	0	0
463	464	464	Category L	-0.17993164	0.19189453	0.97192383	0.17333984	0.10839844	-0.45288086	0	0	8/11/2017	8	11	2017	8:26:21	30381	0.09	8	26	21	0	0.058349609	3.5513672	-0.10668945	0.15869141	1.003418	6.0175781	0.086181641	0	0	0	0	0	0	0	0	0	1.0217285	0.021728516	0.13793945	-0.072998047	0.032958984	-0.031494141	0	44330	0	0	0
464	465	465	Category L	-0.16796875	0.17993164	1.0078125	0.16870117	0.11547852	-0.44897461	0	0	8/11/2017	8	11	2017	8:26:21	30381	0.181	8	26	21	0	0.058349609	3.5513672	-0.11010742	0.15771484	1.0014648	6.9289551	0.062011719	0	0	0	0	0	0	0	0	0	1.0200195	0.020019531	0.0859375	-0.057617188	0.021972656	0.006103516	0	44330	0	0	0
465	466	466	Category L	-0.15576172	0.19189453	0.99584961	0.16552734	0.12060547	-0.44970703	0	0	8/11/2017	8	11	2017	8:26:21	30381	0.272	8	26	21	0	0.058349609	3.5513672	-0.11425781	0.15649414	1.0007324	8.2709961	0.054443359	0	0	0	0	0	0	0	0	0	1.0195313	0.01953125	0.081542969	-0.041259766	0.03515625	-0.004882813	0	44330	0	0	0
466	467	467	Category L	-0.14379883	0.19189453	0.99584961	0.16918945	0.12109375	-0.45483398	0	0	8/11/2017	8	11	2017	8:26:21	30381	0.363	8	26	21	0	0.058349609	3.5513672	-0.12011719	0.15551758	0.99926758	8.6645508	0.043457031	0	0	0	0	0	0	0	0	0	1.0183105	0.018310547	0.063232422	-0.0234375	0.036132813	-0.003417969	0	44330	0	0	0
467	468	468	Category L	-0.14379883	0.17993164	0.98388672	0.16625977	0.12182617	-0.45092773	0	0	8/11/2017	8	11	2017	8:26:21	30381	0.454	8	26	21	0	0.058349609	3.5513672	-0.12597656	0.15429688	0.99829102	8.5964355	0.034179688	0	0	0	0	0	0	0	0	0	1.0180664	0.018066406	0.057617188	-0.017578125	0.025390625	-0.014404297	0	44330	0	0	0
468	469	469	Category L	-0.16796875	0.19189453	0.98388672	0.16577148	0.11694336	-0.45288086	0	0	8/11/2017	8	11	2017	8:26:21	30381	0.545	8	26	21	0	0.058349609	3.5513672	-0.13256836	0.15258789	0.99633789	8.8564453	0.054199219	0	0	0	0	0	0	0	0	0	1.0166016	0.016601563	0.086914063	-0.03515625	0.0390625	-0.012451172	0	44330	0	0	0
469	470	470	Category L	-0.14379883	0.17993164	0.98388672	0.16455078	0.12280273	-0.45068359	0	0	8/11/2017	8	11	2017	8:26:21	30381	0.636	8	26	21	0	0.058349609	3.5513672	-0.14086914	0.15063477	0.99291992	8.8583984	0.030761719	0	0	0	0	0	0	0	0	0	1.0141602	0.014160156	0.041015625	-0.002685547	0.029052734	-0.009033203	0	44330	0	0	0
470	471	471	Category L	-0.13183594	0.14379883	1.0078125	0.16455078	0.12280273	-0.45068359	0	0	8/11/2017	8	11	2017	8:26:21	30381	0.727	8	26	21	0	0.058349609	3.5513672	-0.1496582	0.1472168	0.98901367	8.2695313	0.025878906	0	0	0	0	0	0	0	0	0	1.0109863	0.010986328	0.040039063	0.017822266	-0.003417969	0.018554688	0	44330	0	0	0
471	472	472	Category L	-0.15576172	0.16796875	1.0197754	0.16723633	0.12182617	-0.44970703	0	0	8/11/2017	8	11	2017	8:26:21	30381	0.818	8	26	21	0	0.058349609	3.5513672	-0.15795898	0.14404297	0.98608398	7.4934082	0.041259766	0	0	0	0	0	0	0	0	0	1.0087891	0.008789063	0.059570313	0.002197266	0.023681641	0.033447266	0	44330	0	0	0
472	473	473	Category L	-0.16796875	0.17993164	0.99584961	0.16674805	0.12060547	-0.45581055	0	0	8/11/2017	8	11	2017	8:26:21	30381	0.909	8	26	21	0	0.058349609	3.5513672	-0.16601563	0.14160156	0.98266602	7.4135742	0.040283203	0	0	0	0	0	0	0	0	0	1.0065918	0.006591797	0.052734375	-0.001708984	0.038085938	0.012939453	0	44330	0	0	0
473	474	474	Category L	-0.15576172	0.16796875	1.0197754	0.16455078	0.12280273	-0.45068359	0	0	8/11/2017	8	11	2017	8:26:22	30382	0	8	26	22	0	0.058349609	3.5513672	-0.17504883	0.13891602	0.97705078	7.2841797	0.054931641	0	0	0	0	0	0	0	0	0	1.0024414	0.002441406	0.090820313	0.019287109	0.028808594	0.042480469	0	44330	0	0	0
474	475	475	Category L	-0.15576172	0.16796875	0.99584961	0.16821289	0.12548828	-0.45263672	0	0	8/11/2017	8	11	2017	8:26:22	30382	0.111	8	26	22	0	0.058837891	3.5288086	-0.18505859	0.13476563	0.97265625	6.3537598	0.049804688	0	0	0	0	0	0	0	0	0	0.99926758	0.000732422	0.085449219	0.029296875	0.032958984	0.022949219	0	44330	0	0	0
475	476	476	Category L	-0.15576172	0.19189453	1.0319824	0.16674805	0.12060547	-0.45166016	0	0	8/11/2017	8	11	2017	8:26:22	30382	0.222	8	26	22	0	0.058837891	3.5288086	-0.1940918	0.13110352	0.96801758	5.0766602	0.095947266	0	0	0	0	0	0	0	0	0	0.99609375	0.00390625	0.16259766	0.038330078	0.060546875	0.063720703	0	44330	0	0	0
476	477	477	Category L	-0.16796875	0.19189453	1.0319824	0.16918945	0.12329102	-0.45166016	0	0	8/11/2017	8	11	2017	8:26:22	30382	0.333	8	26	22	0	0.058837891	3.5288086	-0.20288086	0.12695313	0.96337891	4.3850098	0.1003418	0	0	0	0	0	0	0	0	0	0.99267578	0.007324219	0.16821289	0.034912109	0.064697266	0.068359375	0	44330	0	0	0
477	478	478	Category L	-0.14379883	0.16796875	1.0197754	0.16723633	0.12182617	-0.45483398	0	0	8/11/2017	8	11	2017	8:26:22	30382	0.444	8	26	22	0	0.058837891	3.5288086	-0.21069336	0.12304688	0.95996094	3.6496582	0.10009766	0	0	0	0	0	0	0	0	0	0.99047852	0.009521484	0.17138672	0.066894531	0.044677734	0.059570313	0	44330	0	0	0
478	479	479	Category L	-0.15576172	0.16796875	1.0078125	0.16918945	0.12207031	-0.45385742	0	0	8/11/2017	8	11	2017	8:26:22	30382	0.555	8	26	22	0	0.058837891	3.5288086	-0.21850586	0.11914063	0.95507813	2.2529297	0.095214844	0	0	0	0	0	0	0	0	0	0.98706055	0.012939453	0.1640625	0.062744141	0.048583984	0.052490234	0	44330	0	0	0
479	480	480	Category L	-0.15576172	0.16796875	0.98388672	0.16381836	0.12084961	-0.45263672	0	0	8/11/2017	8	11	2017	8:26:22	30382	0.666	8	26	22	0	0.058837891	3.5288086	-0.22705078	0.11499023	0.95092773	1.3845215	0.094726563	0	0	0	0	0	0	0	0	0	0.984375	0.015625	0.15698242	0.071289063	0.052734375	0.032714844	0	44330	0	0	0
480	481	481	Category L	-0.17993164	0.16796875	1.0078125	0.1628418	0.12060547	-0.45410156	0	0	8/11/2017	8	11	2017	8:26:22	30382	0.777	8	26	22	0	0.058837891	3.5288086	-0.23461914	0.11230469	0.94824219	1.4597168	0.097900391	0	0	0	0	0	0	0	0	0	0.9831543	0.016845703	0.16967773	0.0546875	0.055419922	0.059326172	0	44330	0	0	0
481	482	482	Category L	-0.16796875	0.14379883	0.98388672	0.1628418	0.12060547	-0.45288086	0	0	8/11/2017	8	11	2017	8:26:22	30382	0.888	8	26	22	0	0.058837891	3.5288086	-0.24414063	0.10888672	0.94335938	1.3295898	0.093017578	0	0	0	0	0	0	0	0	0	0.98046875	0.01953125	0.15161133	0.076171875	0.034667969	0.040283203	0	44330	0	0	0
482	483	483	Category L	-0.13183594	0.14379883	1.0197754	0.16723633	0.12182617	-0.45483398	0	0	8/11/2017	8	11	2017	8:26:23	30383	0	8	26	23	0	0.058837891	3.5288086	-0.25146484	0.10522461	0.93969727	0.57055664	0.14892578	0	0	0	0	0	0	0	0	0	0.97851563	0.021484375	0.23803711	0.11962891	0.038330078	0.079833984	0	44330	0	0	0
483	484	484	Category L	-0.13183594	0.17993164	0.99584961	0.16552734	0.12133789	-0.45483398	0	0	8/11/2017	8	11	2017	8:26:23	30383	0.1	8	26	23	0	0.058837891	3.5288086	-0.26025391	0.10058594	0.93505859	0.14672852	0.16259766	0	0	0	0	0	0	0	0	0	0.97583008	0.024169922	0.26831055	0.12841797	0.079101563	0.060546875	0	44330	0	0	0
484	485	485	Category L	-0.14379883	0.17993164	1.0197754	0.16552734	0.12646484	-0.45483398	0	0	8/11/2017	8	11	2017	8:26:23	30383	0.2	8	26	23	0	0.058837891	3.5288086	-0.26977539	0.096923828	0.93041992	0.35766602	0.17504883	0	0	0	0	0	0	0	0	0	0.97363281	0.026367188	0.29785156	0.12597656	0.082763672	0.089111328	0	44330	0	0	0
485	486	486	Category L	-0.14379883	0.17993164	0.98388672	0.16650391	0.12109375	-0.45605469	0	0	8/11/2017	8	11	2017	8:26:23	30383	0.3	8	26	23	0	0.058837891	3.5288086	-0.27856445	0.095703125	0.92553711	0.4909668	0.16918945	0	0	0	0	0	0	0	0	0	0.97119141	0.028808594	0.27709961	0.13476563	0.083984375	0.058105469	0	44330	0	0	0
486	487	487	Category L	-0.13183594	0.19189453	0.99584961	0.16723633	0.1184082	-0.45507813	0	0	8/11/2017	8	11	2017	8:26:23	30383	0.4	8	26	23	0	0.058837891	3.5288086	-0.28833008	0.091064453	0.91992188	0.14892578	0.20092773	0	0	0	0	0	0	0	0	0	0.96850586	0.031494141	0.33276367	0.15649414	0.10058594	0.075683594	0	44330	0	0	0
487	488	488	Category L	-0.095947266	0.16796875	0.98388672	0.16674805	0.1159668	-0.45288086	0	0	8/11/2017	8	11	2017	8:26:23	30383	0.5	8	26	23	0	0.058837891	3.5288086	-0.29711914	0.086669922	0.91650391	0.15039063	0.22729492	0	0	0	0	0	0	0	0	0	0.96728516	0.032714844	0.34985352	0.20117188	0.081054688	0.067138672	0	44330	0	0	0
488	489	489	Category L	-0.14379883	0.15576172	1.0197754	0.16040039	0.12304688	-0.45483398	0	0	8/11/2017	8	11	2017	8:26:23	30383	0.6	8	26	23	0	0.058837891	3.5288086	-0.30566406	0.081054688	0.91064453	0.30151367	0.20898438	0	0	0	0	0	0	0	0	0	0.96411133	0.035888672	0.34545898	0.16186523	0.074462891	0.10888672	0	44330	0	0	0
489	490	490	Category L	-0.16796875	0.15576172	0.99584961	0.16479492	0.12451172	-0.44970703	0	0	8/11/2017	8	11	2017	8:26:23	30383	0.7	8	26	23	0	0.058837891	3.5288086	-0.31542969	0.077636719	0.90405273	0.28710938	0.19018555	0	0	0	0	0	0	0	0	0	0.96069336	0.039306641	0.31713867	0.14746094	0.077880859	0.091552734	0	44330	0	0	0
490	491	491	Category L	-0.11987305	0.19189453	0.98388672	0.16455078	0.12280273	-0.44873047	0	0	8/11/2017	8	11	2017	8:26:23	30383	0.8	8	26	23	0	0.058837891	3.5288086	-0.3215332	0.071289063	0.90112305	0.10913086	0.24902344	0	0	0	0	0	0	0	0	0	0.95947266	0.040527344	0.4050293	0.20166016	0.12036133	0.082519531	0	44330	0	0	0
491	492	492	Category L	-0.11987305	0.14379883	0.99584961	0.16748047	0.12036133	-0.45385742	0	0	8/11/2017	8	11	2017	8:26:23	30383	0.9	8	26	23	0	0.058837891	3.5288086	-0.3293457	0.06640625	0.89648438	0.88720703	0.24414063	0	0	0	0	0	0	0	0	0	0.95751953	0.042480469	0.38574219	0.20947266	0.077148438	0.099121094	0	44330	0	0	0
492	493	493	Category L	-0.10791016	0.13183594	0.99584961	0.16455078	0.12304688	-0.45483398	0	0	8/11/2017	8	11	2017	8:26:24	30384	0	8	26	24	0	0.058837891	3.5288086	-0.33813477	0.063232422	0.89111328	2.3654785	0.26196289	0	0	0	0	0	0	0	0	0	0.95532227	0.044677734	0.40332031	0.23022461	0.068359375	0.10449219	0	44330	0	0	0
493	494	494	Category L	-0.15576172	0.14379883	0.99584961	0.16381836	0.12207031	-0.45263672	0	0	8/11/2017	8	11	2017	8:26:24	30384	0.1	8	26	24	0	0.058837891	3.5288086	-0.3449707	0.061523438	0.88891602	4.4501953	0.23217773	0	0	0	0	0	0	0	0	0	0.95532227	0.044677734	0.37817383	0.18920898	0.08203125	0.10693359	0	44330	0	0	0
494	495	495	Category L	-0.11987305	0.16796875	1.0319824	0.16674805	0.1237793	-0.4519043	0	0	8/11/2017	8	11	2017	8:26:24	30384	0.2	8	26	24	0	0.058837891	3.5288086	-0.35205078	0.058349609	0.88525391	6.3310547	0.2956543	0	0	0	0	0	0	0	0	0	0.95458984	0.045410156	0.48828125	0.23217773	0.109375	0.14648438	0	44330	0	0	0
495	496	496	Category L	-0.14379883	0.14379883	0.97192383	0.16186523	0.12304688	-0.44970703	0	0	8/11/2017	8	11	2017	8:26:24	30384	0.3	8	26	24	0	0.058837891	3.5288086	-0.36157227	0.054443359	0.88110352	8.355957	0.25219727	0	0	0	0	0	0	0	0	0	0.95385742	0.046142578	0.39770508	0.21777344	0.089111328	0.090576172	0	44330	0	0	0
496	497	497	Category M	-0.10791016	0.14379883	0.99584961	0.23828125	-0.03125	-0.43383789	0	0	8/11/2017	8	11	2017	10:16:16	36976	0.4	10	16	16	0	0.058837891	3.5304199	-0.36865234	0.050048828	0.87915039	10.566895	0.30053711	0	0	0	0	0	0	0	0	0	0.95458984	0.045410156	0.47119141	0.26074219	0.093505859	0.11645508	0	44330	0	0	0
497	498	498	Category M	-0.16796875	0.10791016	0.98388672	0.23730469	-0.025146484	-0.43481445	0	0	8/11/2017	8	11	2017	10:16:16	36976	0.5	10	16	16	0	0.058837891	3.5304199	-0.37353516	0.047119141	0.87744141	12.835205	0.23925781	0	0	0	0	0	0	0	0	0	0.95483398	0.045166016	0.37255859	0.20556641	0.060546875	0.10620117	0	44330	0	0	0
498	499	499	Category M	-0.16796875	0.15576172	1.0078125	0.22875977	-0.022705078	-0.43896484	0	0	8/11/2017	8	11	2017	10:16:16	36976	0.6	10	16	16	0	0.058837891	3.5304199	-0.37792969	0.045166016	0.87744141	13.915771	0.27075195	0	0	0	0	0	0	0	0	0	0.95654297	0.043457031	0.45068359	0.20996094	0.11035156	0.13012695	0	44330	0	0	0
499	500	500	Category M	-0.20385742	0.17993164	0.98388672	0.23168945	-0.005126953	-0.44165039	0	0	8/11/2017	8	11	2017	10:16:16	36976	0.7	10	16	16	0	0.05859375	3.5304199	-0.38110352	0.043701172	0.87792969	14.352783	0.24731445	0	0	0	0	0	0	0	0	0	0.95800781	0.041992188	0.41943359	0.17724609	0.13598633	0.10571289	0	44330	0	0	0
500	501	501	Category M	-0.21582031	0.10791016	0.94799805	0.24169922	0.013183594	-0.43432617	0	0	8/11/2017	8	11	2017	10:16:16	36976	0.8	10	16	16	0	0.05859375	3.5304199	-0.38378906	0.043457031	0.87719727	14.29248	0.19335938	0	0	0	0	0	0	0	0	0	0.95849609	0.041503906	0.30297852	0.16796875	0.064208984	0.070556641	0	44330	0	0	0
501	502	502	Category M	-0.20385742	0.14379883	0.99584961	0.26733398	0.041992188	-0.41748047	0	0	8/11/2017	8	11	2017	10:16:16	36976	0.9	10	16	16	0	0.05859375	3.5304199	-0.38476563	0.041992188	0.87646484	12.368164	0.23925781	0	0	0	0	0	0	0	0	0	0.95825195	0.041748047	0.40185547	0.1809082	0.1015625	0.11914063	0	44330	0	0	0
502	503	503	Category M	-0.23999023	0.17993164	1.0078125	0.29101563	0.076416016	-0.39257813	0	0	8/11/2017	8	11	2017	10:16:17	36977	0	10	16	17	0	0.05859375	3.5304199	-0.38500977	0.039794922	0.87548828	7.7241211	0.24121094	0	0	0	0	0	0	0	0	0	0.95727539	0.042724609	0.41748047	0.14501953	0.13989258	0.13208008	0	44330	0	0	0
503	504	504	Category M	-0.35986328	0.047851563	0.88793945	0.29418945	0.10083008	-0.38818359	0	0	8/11/2017	8	11	2017	10:16:17	36977	0.1	10	16	17	0	0.05859375	3.5304199	-0.38427734	0.038085938	0.87524414	1.4545898	0.029052734	0	0	0	0	0	0	0	0	0	0.95678711	0.043212891	0.046630859	0.024414063	0.009521484	0.012451172	0	44330	0	0	0
504	505	505	Category M	-0.40795898	0	0.92382813	0.2980957	0.1171875	-0.37890625	0	0	8/11/2017	8	11	2017	10:16:17	36977	0.2	10	16	17	0	0.05859375	3.5304199	-0.38354492	0.036865234	0.87573242	4.7041016	0.065185547	0	0	0	0	0	0	0	0	0	0.95678711	0.043212891	0.109375	-0.024169922	-0.036865234	0.047851563	0	44330	0	0	0
505	506	506	Category M	-0.47998047	0.011962891	0.85180664	0.29492188	0.15405273	-0.3684082	0	0	8/11/2017	8	11	2017	10:16:17	36977	0.3	10	16	17	0	0.05859375	3.5304199	-0.38232422	0.03515625	0.87597656	11.169189	0.10302734	0	0	0	0	0	0	0	0	0	0.95654297	0.043457031	0.14501953	-0.097412109	-0.023193359	-0.024169922	0	44330	0	0	0
506	507	507	Category M	-0.51586914	0.047851563	0.93579102	0.29931641	0.20288086	-0.33300781	0	0	8/11/2017	8	11	2017	10:16:17	36977	0.4	10	16	17	0	0.05859375	3.5304199	-0.38110352	0.033203125	0.8762207	17.979736	0.14770508	0	0	0	0	0	0	0	0	0	0.95605469	0.043945313	0.20825195	-0.13452148	0.014404297	0.059326172	0	44330	0	0	0
507	508	508	Category M	-0.58789063	0	0.86376953	0.30371094	0.22460938	-0.31738281	0	0	8/11/2017	8	11	2017	10:16:17	36977	0.5	10	16	17	0	0.05859375	3.5304199	-0.38037109	0.03125	0.87646484	24.126709	0.20996094	0	0	0	0	0	0	0	0	0	0.95605469	0.043945313	0.25146484	-0.20727539	-0.03125	-0.012695313	0	44330	0	0	0
508	509	509	Category M	-0.671875	-0.035888672	0.74389648	0.31665039	0.23828125	-0.29785156	0	0	8/11/2017	8	11	2017	10:16:17	36977	0.6	10	16	17	0	0.05859375	3.5304199	-0.37988281	0.029541016	0.87670898	28.152344	0.32714844	0	0	0	0	0	0	0	0	0	0.95581055	0.044189453	0.49023438	-0.29174805	-0.065429688	-0.1328125	0	44330	0	0	0
509	510	510	Category M	-0.74389648	-0.11987305	0.68383789	0.31958008	0.25390625	-0.28027344	0	0	8/11/2017	8	11	2017	10:16:17	36977	0.7	10	16	17	0	0.05859375	3.5304199	-0.37890625	0.027832031	0.87695313	30.75293	0.43847656	0	0	0	0	0	0	0	0	0	0.95581055	0.044189453	0.70581055	-0.36474609	-0.14770508	-0.19311523	0	44330	0	0	0
510	511	511	Category M	-0.69580078	-0.11987305	0.75585938	0.32275391	0.27075195	-0.25463867	0	0	8/11/2017	8	11	2017	10:16:17	36977	0.8	10	16	17	0	0.05859375	3.5304199	-0.37841797	0.026367188	0.87719727	32.619385	0.36987305	0	0	0	0	0	0	0	0	0	0.95556641	0.044433594	0.58496094	-0.31713867	-0.14624023	-0.12133789	0	44330	0	0	0
511	512	512	Category M	-0.68383789	-0.035888672	0.75585938	0.328125	0.28979492	-0.23535156	0	0	8/11/2017	8	11	2017	10:16:17	36977	0.9	10	16	17	0	0.05859375	3.5304199	-0.37792969	0.025146484	0.87744141	33.189453	0.3347168	0	0	0	0	0	0	0	0	0	0.95556641	0.044433594	0.48828125	-0.30566406	-0.061035156	-0.12158203	0	44330	0	0	0
512	513	513	Category M	-0.75585938	-0.083984375	0.58789063	0.30444336	0.29956055	-0.25244141	0	0	8/11/2017	8	11	2017	10:16:18	36978	0	10	16	18	0	0.05859375	3.5304199	-0.37695313	0.023681641	0.87719727	31.707764	0.48852539	0	0	0	0	0	0	0	0	0	0.95507813	0.044921875	0.77563477	-0.37866211	-0.10766602	-0.28930664	0	44330	0	0	0
513	514	514	Category M	-0.82788086	-0.15576172	0.63598633	0.30224609	0.28710938	-0.26757813	0	0	8/11/2017	8	11	2017	10:16:18	36978	0.1	10	16	18	0	0.05859375	3.5304199	-0.37573242	0.021972656	0.87719727	28.53833	0.54223633	0	0	0	0	0	0	0	0	0	0.95458984	0.045410156	0.87109375	-0.4519043	-0.17773438	-0.24121094	0	44330	0	0	0
514	515	515	Category M	-0.77978516	-0.15576172	0.65991211	0.31323242	0.27197266	-0.26904297	0	0	8/11/2017	8	11	2017	10:16:18	36978	0.2	10	16	18	0	0.05859375	3.5304199	-0.37475586	0.020751953	0.87744141	25.016113	0.49243164	0	0	0	0	0	0	0	0	0	0.9543457	0.045654297	0.79907227	-0.40478516	-0.17651367	-0.2175293	0	44330	0	0	0
515	516	516	Category M	-0.77978516	-0.16796875	0.63598633	0.31152344	0.27929688	-0.27001953	0	0	8/11/2017	8	11	2017	10:16:18	36978	0.3	10	16	18	0	0.05859375	3.5304199	-0.37329102	0.01953125	0.87768555	21.301514	0.50854492	0	0	0	0	0	0	0	0	0	0.95410156	0.045898438	0.83544922	-0.40625	-0.1875	-0.24169922	0	44330	0	0	0
516	517	517	Category M	-0.64794922	-0.17993164	0.70776367	0.31176758	0.29931641	-0.2421875	0	0	8/11/2017	8	11	2017	10:16:18	36978	0.4	10	16	18	0	0.05859375	3.5304199	-0.37231445	0.017822266	0.87744141	17.116211	0.37939453	0	0	0	0	0	0	0	0	0	0.95336914	0.046630859	0.64331055	-0.27539063	-0.19775391	-0.16967773	0	44330	0	0	0
517	518	518	Category M	-0.65991211	-0.17993164	0.61181641	0.29516602	0.30859375	-0.25756836	0	0	8/11/2017	8	11	2017	10:16:18	36978	0.5	10	16	18	0	0.05859375	3.5304199	-0.37036133	0.016601563	0.87744141	13.140381	0.43920898	0	0	0	0	0	0	0	0	0	0.95263672	0.047363281	0.75170898	-0.28930664	-0.1965332	-0.265625	0	44330	0	0	0
518	519	519	Category M	-0.75585938	-0.15576172	0.671875	0.2890625	0.30175781	-0.26782227	0	0	8/11/2017	8	11	2017	10:16:18	36978	0.6	10	16	18	0	0.05859375	3.5304199	-0.36938477	0.014892578	0.87744141	10.209961	0.46972656	0	0	0	0	0	0	0	0	0	0.95214844	0.047851563	0.76269531	-0.38623047	-0.1706543	-0.20556641	0	44330	0	0	0
519	520	520	Category M	-0.64794922	-0.095947266	0.79199219	0.30029297	0.29125977	-0.26904297	0	0	8/11/2017	8	11	2017	10:16:18	36978	0.7	10	16	18	0	0.05859375	3.5304199	-0.3684082	0.013427734	0.87768555	8.0097656	0.31201172	0	0	0	0	0	0	0	0	0	0.9519043	0.048095703	0.47436523	-0.27929688	-0.109375	-0.085693359	0	44330	0	0	0
520	521	521	Category M	-0.77978516	-0.15576172	0.61181641	0.28955078	0.29003906	-0.28417969	0	0	8/11/2017	8	11	2017	10:16:18	36978	0.8	10	16	18	0	0.05859375	3.5304199	-0.36694336	0.01171875	0.87817383	6.0292969	0.51904297	0	0	0	0	0	0	0	0	0	0.9519043	0.048095703	0.84667969	-0.41259766	-0.16748047	-0.26635742	0	44330	0	0	0
521	522	522	Category M	-0.58789063	-0.16796875	0.7199707	0.28930664	0.29931641	-0.26782227	0	0	8/11/2017	8	11	2017	10:16:18	36978	0.9	10	16	18	0	0.05859375	3.5304199	-0.36572266	0.009765625	0.87817383	4.2312012	0.32568359	0	0	0	0	0	0	0	0	0	0.95141602	0.048583984	0.55834961	-0.22192383	-0.17773438	-0.15820313	0	44330	0	0	0
522	523	523	Category M	-0.73193359	-0.21582031	0.61181641	0.29736328	0.29760742	-0.26904297	0	0	8/11/2017	8	11	2017	10:16:19	36979	0	10	16	19	0	0.05859375	3.5304199	-0.36401367	0.008789063	0.87866211	2.9060059	0.50708008	0	0	0	0	0	0	0	0	0	0.95117188	0.048828125	0.85961914	-0.36767578	-0.22460938	-0.2668457	0	44330	0	0	0
523	524	524	Category M	-0.80395508	-0.14379883	0.64794922	0.29101563	0.30175781	-0.26245117	0	0	8/11/2017	8	11	2017	10:16:19	36979	0.1	10	16	19	0	0.05859375	3.5304199	-0.36279297	0.0078125	0.87866211	2.1877441	0.52026367	0	0	0	0	0	0	0	0	0	0.95068359	0.049316406	0.82348633	-0.44091797	-0.15161133	-0.23071289	0	44330	0	0	0
524	525	525	Category M	-0.80395508	0.023925781	0.6237793	0.29541016	0.30761719	-0.25024414	0	0	8/11/2017	8	11	2017	10:16:19	36979	0.2	10	16	19	0	0.05859375	3.5304199	-0.36206055	0.005859375	0.87890625	1.7568359	0.51025391	0	0	0	0	0	0	0	0	0	0.95068359	0.049316406	0.71484375	-0.44165039	0.017822266	-0.25512695	0	44330	0	0	0
525	526	526	Category M	-0.83984375	-0.17993164	0.58789063	0.28295898	0.30297852	-0.27075195	0	0	8/11/2017	8	11	2017	10:16:19	36979	0.3	10	16	19	0	0.05859375	3.5304199	-0.36083984	0.004394531	0.87915039	1.3239746	0.58984375	0	0	0	0	0	0	0	0	0	0.95019531	0.049804688	0.9543457	-0.47875977	-0.18432617	-0.29125977	0	44330	0	0	0
526	527	527	Category M	-0.74389648	-0.14379883	0.70776367	0.28955078	0.3137207	-0.25537109	0	0	8/11/2017	8	11	2017	10:16:19	36979	0.4	10	16	19	0	0.05859375	3.5304199	-0.35961914	0.002929688	0.87963867	1.0004883	0.44580078	0	0	0	0	0	0	0	0	0	0.95043945	0.049560547	0.70288086	-0.3840332	-0.14672852	-0.171875	0	44330	0	0	0
527	528	528	Category M	-0.7199707	-0.27587891	0.55175781	0.29272461	0.30273438	-0.26391602	0	0	8/11/2017	8	11	2017	10:16:19	36979	0.5	10	16	19	0	0.05859375	3.5304199	-0.3581543	0.000976563	0.87988281	0.98071289	0.5612793	0	0	0	0	0	0	0	0	0	0.94995117	0.050048828	0.96655273	-0.36157227	-0.27685547	-0.328125	0	44330	0	0	0
528	529	529	Category M	-0.83984375	-0.11987305	0.51586914	0.28369141	0.29760742	-0.27685547	0	0	8/11/2017	8	11	2017	10:16:19	36979	0.6	10	16	19	0	0.05859375	3.5304199	-0.35717773	0	0.88037109	1.1623535	0.61645508	0	0	0	0	0	0	0	0	0	0.95019531	0.049804688	0.96679688	-0.48242188	-0.11962891	-0.36450195	0	44330	0	0	0
529	530	530	Category M	-0.55175781	-0.32397461	0.77978516	0.2878418	0.31689453	-0.24926758	0	0	8/11/2017	8	11	2017	10:16:19	36979	0.7	10	16	19	0	0.05859375	3.5304199	-0.35595703	-0.000732422	0.88085938	1.0927734	0.39111328	0	0	0	0	0	0	0	0	0	0.94995117	0.050048828	0.62011719	-0.19555664	-0.32299805	-0.10107422	0	44330	0	0	0
530	531	531	Category M	-0.68383789	-0.25195313	0.63598633	0.29345703	0.30151367	-0.26367188	0	0	8/11/2017	8	11	2017	10:16:19	36979	0.8	10	16	19	0	0.05859375	3.5304199	-0.35424805	-0.001953125	0.88110352	0.69702148	0.48046875	0	0	0	0	0	0	0	0	0	0.94946289	0.050537109	0.82421875	-0.3293457	-0.24975586	-0.24511719	0	44330	0	0	0
531	532	532	Category M	-0.79199219	-0.095947266	0.58789063	0.28027344	0.31713867	-0.26660156	0	0	8/11/2017	8	11	2017	10:16:19	36979	0.9	10	16	19	0	0.05859375	3.5304199	-0.35253906	-0.00390625	0.8815918	0.24707031	0.53637695	0	0	0	0	0	0	0	0	0	0.94946289	0.050537109	0.82495117	-0.43920898	-0.091796875	-0.29370117	0	44330	0	0	0
532	533	533	Category M	-0.64794922	0.035888672	0.81591797	0.29052734	0.31005859	-0.25439453	0	0	8/11/2017	8	11	2017	10:16:20	36980	0	10	16	20	0	0.05859375	3.5304199	-0.35131836	-0.005126953	0.88183594	0.061767578	0.30639648	0	0	0	0	0	0	0	0	0	0.94921875	0.05078125	0.40356445	-0.29638672	0.041015625	-0.065917969	0	44330	0	0	0
533	534	534	Category M	-0.64794922	-0.095947266	0.69580078	0.2722168	0.30151367	-0.28417969	0	0	8/11/2017	8	11	2017	10:16:20	36980	0.1	10	16	20	0	0.05859375	3.5304199	-0.35058594	-0.006347656	0.88183594	0.50634766	0.36181641	0	0	0	0	0	0	0	0	0	0.94897461	0.051025391	0.57275391	-0.29711914	-0.089355469	-0.18603516	0	44330	0	0	0
534	535	535	Category M	-0.81591797	-0.13183594	0.671875	0.25732422	0.2902832	-0.30688477	0	0	8/11/2017	8	11	2017	10:16:20	36980	0.2	10	16	20	0	0.05859375	3.5304199	-0.34936523	-0.007324219	0.88232422	1.0424805	0.52661133	0	0	0	0	0	0	0	0	0	0.94897461	0.051025391	0.80126953	-0.46630859	-0.12426758	-0.21044922	0	44330	0	0	0
535	536	536	Category M	-0.61181641	-0.16796875	0.86376953	0.28344727	0.26074219	-0.30932617	0	0	8/11/2017	8	11	2017	10:16:20	36980	0.3	10	16	20	0	0.05859375	3.5304199	-0.34814453	-0.009277344	0.88208008	1.7062988	0.30810547	0	0	0	0	0	0	0	0	0	0.94824219	0.051757813	0.44042969	-0.26342773	-0.15844727	-0.018310547	0	44330	0	0	0
536	537	537	Category M	-0.44384766	-0.035888672	0.91186523	0.28149414	0.26196289	-0.31811523	0	0	8/11/2017	8	11	2017	10:16:20	36980	0.4	10	16	20	0	0.05859375	3.5304199	-0.34667969	-0.010498047	0.88256836	2.1948242	0.10424805	0	0	0	0	0	0	0	0	0	0.94824219	0.051757813	0.15136719	-0.096923828	-0.025146484	0.029052734	0	44330	0	0	0
537	538	538	Category M	-0.44384766	0.023925781	0.98388672	0.25415039	0.25463867	-0.34277344	0	0	8/11/2017	8	11	2017	10:16:20	36980	0.5	10	16	20	0	0.05859375	3.4804688	-0.34570313	-0.011474609	0.88256836	3.0456543	0.14526367	0	0	0	0	0	0	0	0	0	0.94799805	0.052001953	0.23461914	-0.097900391	0.035400391	0.10107422	0	44330	0	0	0
538	539	539	Category M	-0.35986328	0.011962891	1.0078125	0.18579102	0.23730469	-0.39819336	0	0	8/11/2017	8	11	2017	10:16:20	36980	0.6	10	16	20	0	0.05859375	3.4804688	-0.34375	-0.011962891	0.8828125	4.3647461	0.12817383	0	0	0	0	0	0	0	0	0	0.94750977	0.052490234	0.16503906	-0.015869141	0.023925781	0.12475586	0	44330	0	0	0
539	540	540	Category M	-0.2878418	0.13183594	0.93579102	0.1887207	0.18676758	-0.41845703	0	0	8/11/2017	8	11	2017	10:16:20	36980	0.7	10	16	20	0	0.05859375	3.4804688	-0.34179688	-0.013427734	0.88256836	4.8430176	0.16381836	0	0	0	0	0	0	0	0	0	0.9465332	0.053466797	0.25244141	0.053955078	0.14526367	0.052978516	0	44330	0	0	0
540	541	541	Category M	-0.21582031	0.035888672	0.97192383	0.17749023	0.15966797	-0.43481445	0	0	8/11/2017	8	11	2017	10:16:20	36980	0.8	10	16	20	0	0.05859375	3.4804688	-0.33984375	-0.015136719	0.88305664	4.6738281	0.16064453	0	0	0	0	0	0	0	0	0	0.94628906	0.053710938	0.26367188	0.12402344	0.051025391	0.088623047	0	44330	0	0	0
541	542	542	Category M	-0.17993164	0.011962891	0.94799805	0.16601563	0.15063477	-0.44628906	0	0	8/11/2017	8	11	2017	10:16:20	36980	0.9	10	16	20	0	0.05859375	3.4804688	-0.3371582	-0.015625	0.88378906	4.3210449	0.17211914	0	0	0	0	0	0	0	0	0	0.94628906	0.053710938	0.24902344	0.15722656	0.027587891	0.063964844	0	44330	0	0	0
542	543	543	Category M	-0.059814453	0.035888672	0.99584961	0.15356445	0.15087891	-0.4453125	0	0	8/11/2017	8	11	2017	10:16:21	36981	0	10	16	21	0	0.05859375	3.4804688	-0.33520508	-0.017089844	0.88378906	4.0270996	0.30200195	0	0	0	0	0	0	0	0	0	0.94555664	0.054443359	0.44042969	0.27539063	0.052978516	0.11181641	0	44330	0	0	0
543	544	544	Category M	-0.10791016	0.095947266	1.0078125	0.15356445	0.15136719	-0.44433594	0	0	8/11/2017	8	11	2017	10:16:21	36981	0.1	10	16	21	0	0.05859375	3.4804688	-0.33251953	-0.019042969	0.8840332	2.935791	0.28100586	0	0	0	0	0	0	0	0	0	0.94482422	0.055175781	0.46313477	0.22460938	0.11499023	0.12353516	0	44330	0	0	0
544	545	545	Category M	-0.071777344	0.035888672	1.0319824	0.14404297	0.14501953	-0.45068359	0	0	8/11/2017	8	11	2017	10:16:21	36981	0.2	10	16	21	0	0.05859375	3.4804688	-0.32836914	-0.019042969	0.88598633	1.6347656	0.30029297	0	0	0	0	0	0	0	0	0	0.94506836	0.054931641	0.45776367	0.2565918	0.054931641	0.14575195	0	44330	0	0	0
545	546	546	Category L	-0.071777344	0.047851563	1.0078125	0.14624023	0.15722656	-0.44946289	0	0	8/11/2017	8	11	2017	10:16:21	36981	0.4	10	16	21	0	0.05859375	3.4804688	-0.32446289	-0.018310547	0.88696289	0.67236328	0.2878418	0	0	0	0	0	0	0	0	0	0.94458008	0.055419922	0.43969727	0.25268555	0.066162109	0.12084961	0	44330	0	0	0
546	547	547	Category L	-0.083984375	0.035888672	1.0197754	0.14257813	0.15576172	-0.45043945	0	0	8/11/2017	8	11	2017	10:16:21	36981	0.5	10	16	21	0	0.05859375	3.4804688	-0.31884766	-0.017578125	0.88916016	0.29931641	0.27392578	0	0	0	0	0	0	0	0	0	0.94482422	0.055175781	0.41894531	0.23486328	0.053466797	0.13037109	0	44330	0	0	0
547	548	548	Category L	-0.095947266	0.035888672	0.99584961	0.14624023	0.15722656	-0.45458984	0	0	8/11/2017	8	11	2017	10:16:21	36981	0.6	10	16	21	0	0.05859375	3.4804688	-0.31323242	-0.017578125	0.89038086	0.53564453	0.24707031	0	0	0	0	0	0	0	0	0	0.9440918	0.055908203	0.37597656	0.21728516	0.053466797	0.10522461	0	44330	0	0	0
548	549	549	Category L	-0.095947266	0.059814453	1.0078125	0.14379883	0.14770508	-0.45141602	0	0	8/11/2017	8	11	2017	10:16:21	36981	0.7	10	16	21	0	0.05859375	3.4804688	-0.30639648	-0.016601563	0.89233398	2.1459961	0.25195313	0	0	0	0	0	0	0	0	0	0.94384766	0.056152344	0.40234375	0.21044922	0.076416016	0.11523438	0	44330	0	0	0
549	550	550	Category L	-0.095947266	0.059814453	0.99584961	0.14672852	0.15014648	-0.44848633	0	0	8/11/2017	8	11	2017	10:16:21	36981	0.8	10	16	21	0	0.05859375	3.4804688	-0.29956055	-0.015625	0.89575195	2.706543	0.23901367	0	0	0	0	0	0	0	0	0	0.94458008	0.055419922	0.37915039	0.20361328	0.075439453	0.099853516	0	44330	0	0	0
550	551	551	Category L	-0.095947266	0.035888672	1.0319824	0.14208984	0.15234375	-0.45385742	0	0	8/11/2017	8	11	2017	10:16:21	36981	0.9	10	16	21	0	0.05859375	3.4804688	-0.29125977	-0.013183594	0.8996582	2.7668457	0.2409668	0	0	0	0	0	0	0	0	0	0.94580078	0.054199219	0.37670898	0.1953125	0.049072266	0.13208008	0	44330	0	0	0
551	552	552	Category L	-0.083984375	0.059814453	0.99584961	0.14355469	0.15405273	-0.44848633	0	0	8/11/2017	8	11	2017	10:16:22	36982	0	10	16	22	0	0.05859375	3.4804688	-0.28344727	-0.011230469	0.90234375	2.630127	0.23144531	0	0	0	0	0	0	0	0	0	0.94580078	0.054199219	0.36425781	0.19946289	0.071044922	0.093261719	0	44330	0	0	0
552	553	553	Category L	-0.071777344	0.047851563	0.99584961	0.14477539	0.14916992	-0.45068359	0	0	8/11/2017	8	11	2017	10:16:22	36982	0.1	10	16	22	0	0.05859375	3.4804688	-0.27612305	-0.009765625	0.90551758	2.8806152	0.23071289	0	0	0	0	0	0	0	0	0	0.94677734	0.053222656	0.35229492	0.2043457	0.057617188	0.090087891	0	44330	0	0	0
553	554	554	Category L	-0.071777344	0.071777344	1.0439453	0.14135742	0.1484375	-0.45068359	0	0	8/11/2017	8	11	2017	10:16:22	36982	0.2	10	16	22	0	0.05859375	3.4804688	-0.26757813	-0.007080078	0.91064453	2.5712891	0.24951172	0	0	0	0	0	0	0	0	0	0.94921875	0.05078125	0.40771484	0.19580078	0.078857422	0.13305664	0	44330	0	0	0
554	555	555	Category L	-0.047851563	0.059814453	1.0197754	0.13671875	0.15600586	-0.45361328	0	0	8/11/2017	8	11	2017	10:16:22	36982	0.3	10	16	22	0	0.05859375	3.4804688	-0.2590332	-0.004150391	0.9152832	1.7746582	0.24414063	0	0	0	0	0	0	0	0	0	0.95117188	0.048828125	0.37963867	0.21118164	0.063964844	0.10424805	0	44330	0	0	0
555	556	556	Category L	-0.059814453	0.059814453	1.0197754	0.13745117	0.15527344	-0.45043945	0	0	8/11/2017	8	11	2017	10:16:22	36982	0.4	10	16	22	0	0.05859375	3.4804688	-0.25073242	-0.000488281	0.91943359	1.8168945	0.22387695	0	0	0	0	0	0	0	0	0	0.953125	0.046875	0.35131836	0.19091797	0.060302734	0.10009766	0	44330	0	0	0
556	557	557	Category L	-0.023925781	0.095947266	1.0197754	0.13745117	0.15722656	-0.45263672	0	0	8/11/2017	8	11	2017	10:16:22	36982	0.5	10	16	22	0	0.05859375	3.4804688	-0.24243164	0.002441406	0.92456055	2.8291016	0.25585938	0	0	0	0	0	0	0	0	0	0.95581055	0.044189453	0.40698242	0.21850586	0.093261719	0.094970703	0	44330	0	0	0
557	558	558	Category L	-0.071777344	0.035888672	1.0197754	0.13720703	0.15429688	-0.44946289	0	0	8/11/2017	8	11	2017	10:16:22	36982	0.6	10	16	22	0	0.05859375	3.4804688	-0.23510742	0.004882813	0.9284668	4.0007324	0.18945313	0	0	0	0	0	0	0	0	0	0.95800781	0.041992188	0.28540039	0.16333008	0.030761719	0.091064453	0	44330	0	0	0
558	559	559	Category L	-0.071777344	0.035888672	1.0319824	0.13354492	0.15771484	-0.44750977	0	0	8/11/2017	8	11	2017	10:16:22	36982	0.7	10	16	22	0	0.05859375	3.4804688	-0.22851563	0.007324219	0.93383789	4.6274414	0.18701172	0	0	0	0	0	0	0	0	0	0.96166992	0.038330078	0.28320313	0.15673828	0.028320313	0.097900391	0	44330	0	0	0
559	560	560	Category L	-0.035888672	0.035888672	1.0319824	0.13012695	0.15966797	-0.45361328	0	0	8/11/2017	8	11	2017	10:16:22	36982	0.8	10	16	22	0	0.05859375	3.4804688	-0.22021484	0.010009766	0.93823242	5.3139648	0.20825195	0	0	0	0	0	0	0	0	0	0.96362305	0.036376953	0.30371094	0.18432617	0.025634766	0.093505859	0	44330	0	0	0
560	561	561	Category L	-0.071777344	0.023925781	1.0078125	0.1328125	0.15966797	-0.45043945	0	0	8/11/2017	8	11	2017	10:16:22	36982	0.9	10	16	22	0	0.05859375	3.4804688	-0.21362305	0.012207031	0.94091797	6.1169434	0.15722656	0	0	0	0	0	0	0	0	0	0.96484375	0.03515625	0.22021484	0.1418457	0.01171875	0.066650391	0	44330	0	0	0
561	562	562	Category L	-0.035888672	0.059814453	1.0197754	0.13085938	0.16455078	-0.44946289	0	0	8/11/2017	8	11	2017	10:16:23	36983	0	10	16	23	0	0.05859375	3.4804688	-0.20532227	0.015380859	0.94555664	6.7717285	0.19018555	0	0	0	0	0	0	0	0	0	0.96777344	0.032226563	0.2878418	0.16943359	0.044189453	0.073974609	0	44330	0	0	0
562	563	563	Category L	-0.035888672	0.059814453	1.0078125	0.1328125	0.16357422	-0.44848633	0	0	8/11/2017	8	11	2017	10:16:23	36983	0.1	10	16	23	0	0.05859375	3.4804688	-0.19970703	0.019042969	0.94897461	6.7104492	0.17871094	0	0	0	0	0	0	0	0	0	0.9699707	0.030029297	0.26318359	0.16381836	0.040527344	0.05859375	0	44330	0	0	0
563	564	564	Category L	-0.083984375	0.023925781	1.0197754	0.13110352	0.15722656	-0.45263672	0	0	8/11/2017	8	11	2017	10:16:23	36983	0.2	10	16	23	0	0.05859375	3.4804688	-0.19165039	0.022460938	0.95410156	6.0957031	0.1262207	0	0	0	0	0	0	0	0	0	0.97338867	0.026611328	0.17480469	0.10766602	0.001220703	0.065429688	0	44330	0	0	0
564	565	565	Category L	-0.047851563	0.071777344	1.0319824	0.13183594	0.15844727	-0.44946289	0	0	8/11/2017	8	11	2017	10:16:23	36983	0.3	10	16	23	0	0.05859375	3.4804688	-0.18310547	0.025390625	0.95874023	6.2475586	0.16064453	0	0	0	0	0	0	0	0	0	0.9765625	0.0234375	0.25488281	0.13525391	0.046142578	0.072998047	0	44330	0	0	0
565	566	566	Category L	-0.035888672	0.059814453	1.0319824	0.12451172	0.16333008	-0.45361328	0	0	8/11/2017	8	11	2017	10:16:23	36983	0.4	10	16	23	0	0.05859375	3.4804688	-0.17456055	0.026367188	0.96386719	6.6564941	0.15820313	0	0	0	0	0	0	0	0	0	0.97998047	0.020019531	0.23999023	0.13867188	0.033203125	0.067871094	0	44330	0	0	0
566	567	567	Category L	-0.023925781	0.035888672	1.0078125	0.11914063	0.16601563	-0.45361328	0	0	8/11/2017	8	11	2017	10:16:23	36983	0.5	10	16	23	0	0.05859375	3.4804688	-0.16577148	0.030273438	0.96899414	6.2148438	0.14697266	0	0	0	0	0	0	0	0	0	0.98364258	0.016357422	0.18603516	0.1418457	0.005371094	0.038574219	0	44330	0	0	0
567	568	568	Category L	-0.011962891	0.059814453	1.0319824	0.11791992	0.16577148	-0.45239258	0	0	8/11/2017	8	11	2017	10:16:23	36983	0.6	10	16	23	0	0.05859375	3.4804688	-0.15820313	0.032958984	0.97241211	5.4470215	0.16015625	0	0	0	0	0	0	0	0	0	0.98583984	0.014160156	0.23242188	0.14624023	0.026611328	0.059326172	0	44330	0	0	0
568	569	569	Category L	-0.035888672	0.10791016	1.0559082	0.12011719	0.1640625	-0.45239258	0	0	8/11/2017	8	11	2017	10:16:23	36983	0.7	10	16	23	0	0.05859375	3.4804688	-0.15087891	0.037353516	0.97827148	5.6960449	0.15551758	0	0	0	0	0	0	0	0	0	0.99047852	0.009521484	0.26293945	0.11499023	0.0703125	0.077392578	0	44330	0	0	0
569	570	570	Category L	-0.035888672	0.047851563	1.0078125	0.11816406	0.16845703	-0.45043945	0	0	8/11/2017	8	11	2017	10:16:23	36983	0.8	10	16	23	0	0.05859375	3.4804688	-0.1418457	0.039794922	0.98413086	6.4853516	0.10888672	0	0	0	0	0	0	0	0	0	0.99511719	0.004882813	0.13745117	0.10595703	0.0078125	0.0234375	0	44330	0	0	0
570	571	571	Category L	0.011962891	0.047851563	1.0319824	0.11791992	0.17016602	-0.45239258	0	0	8/11/2017	8	11	2017	10:16:23	36983	0.9	10	16	23	0	0.05859375	3.4804688	-0.13671875	0.044677734	0.98730469	6.1193848	0.15527344	0	0	0	0	0	0	0	0	0	0.99755859	0.002441406	0.1965332	0.14868164	0.002929688	0.044433594	0	44330	0	0	0
571	572	572	Category L	-0.011962891	0.035888672	1.0078125	0.11450195	0.16772461	-0.44946289	0	0	8/11/2017	8	11	2017	10:16:24	36984	0	10	16	24	0	0.05859375	3.4804688	-0.12939453	0.048583984	0.9921875	5.2409668	0.11914063	0	0	0	0	0	0	0	0	0	1.001709	0.001708984	0.14575195	0.11743164	-0.012695313	0.015380859	0	44330	0	0	0
572	573	573	Category L	-0.059814453	0.035888672	1.0078125	0.11645508	0.16601563	-0.45263672	0	0	8/11/2017	8	11	2017	10:16:24	36984	0.1	10	16	24	0	0.05859375	3.4804688	-0.12060547	0.05078125	0.99755859	5.6286621	0.063476563	0	0	0	0	0	0	0	0	0	1.0061035	0.006103516	0.086181641	0.060791016	-0.014892578	0.010009766	0	44330	0	0	0
573	574	574	Category L	-0.047851563	0.059814453	1.0319824	0.11645508	0.16772461	-0.45361328	0	0	8/11/2017	8	11	2017	10:16:24	36984	0.2	10	16	24	0	0.05859375	3.4804688	-0.11401367	0.051513672	1	6.3415527	0.073974609	0	0	0	0	0	0	0	0	0	1.0078125	0.0078125	0.10644531	0.066162109	0.008056641	0.031738281	0	44330	0	0	0
574	575	575	Category L	-0.023925781	0.023925781	1.0078125	0.11889648	0.16992188	-0.45361328	0	0	8/11/2017	8	11	2017	10:16:24	36984	0.3	10	16	24	0	0.058349609	3.491748	-0.10766602	0.053955078	1.0041504	5.4750977	0.089111328	0	0	0	0	0	0	0	0	0	1.0112305	0.011230469	0.11743164	0.083740234	-0.030029297	0.003417969	0	44330	0	0	0
575	576	576	Category L	-0.035888672	0.047851563	1.0078125	0.11547852	0.16430664	-0.45556641	0	0	8/11/2017	8	11	2017	10:16:24	36984	0.4	10	16	24	0	0.058349609	3.491748	-0.099121094	0.056640625	1.0085449	4.0109863	0.063720703	0	0	0	0	0	0	0	0	0	1.0148926	0.014892578	0.072753906	0.063232422	-0.008789063	-0.000732422	0	44330	0	0	0
576	577	577	Category L	-0.023925781	0.059814453	0.99584961	0.11279297	0.16772461	-0.45166016	0	0	8/11/2017	8	11	2017	10:16:24	36984	0.5	10	16	24	0	0.058349609	3.491748	-0.093017578	0.059814453	1.010498	3.8068848	0.070800781	0	0	0	0	0	0	0	0	0	1.0166016	0.016601563	0.084228516	0.069091797	0	-0.014648438	0	44330	0	0	0
577	578	578	Category L	-0.011962891	0.059814453	1.0078125	0.11547852	0.16259766	-0.45556641	0	0	8/11/2017	8	11	2017	10:16:24	36984	0.6	10	16	24	0	0.058349609	3.491748	-0.089111328	0.061035156	1.012207	3.848877	0.077392578	0	0	0	0	0	0	0	0	0	1.0178223	0.017822266	0.083007813	0.077148438	-0.001220703	-0.004394531	0	44330	0	0	0
578	579	579	Category L	-0.011962891	0.047851563	0.99584961	0.11621094	0.16699219	-0.45239258	0	0	8/11/2017	8	11	2017	10:16:24	36984	0.7	10	16	24	0	0.058349609	3.491748	-0.085205078	0.062011719	1.012207	2.4338379	0.076416016	0	0	0	0	0	0	0	0	0	1.0178223	0.017822266	0.10400391	0.073242188	-0.014160156	-0.016357422	0	44330	0	0	0
579	580	580	Category L	-0.047851563	0.047851563	1.0197754	0.11767578	0.16113281	-0.45263672	0	0	8/11/2017	8	11	2017	10:16:24	36984	0.8	10	16	24	0	0.058349609	3.491748	-0.082275391	0.063232422	1.012207	0.89257813	0.038330078	0	0	0	0	0	0	0	0	0	1.0175781	0.017578125	0.057373047	0.034423828	-0.015380859	0.007324219	0	44330	0	0	0
580	581	581	Category L	-0.011962891	0.059814453	1.0078125	0.11450195	0.16748047	-0.45654297	0	0	8/11/2017	8	11	2017	10:16:24	36984	0.9	10	16	24	0	0.058349609	3.491748	-0.080078125	0.063232422	1.0131836	0.52807617	0.068359375	0	0	0	0	0	0	0	0	0	1.0183105	0.018310547	0.076904297	0.068115234	-0.003417969	-0.005371094	0	44330	0	0	0
581	582	582	Category L	-0.035888672	0.023925781	0.99584961	0.11547852	0.16430664	-0.45385742	0	0	8/11/2017	8	11	2017	10:16:25	36985	0	10	16	25	0	0.058349609	3.491748	-0.078857422	0.064208984	1.0136719	0.51635742	0.061523438	0	0	0	0	0	0	0	0	0	1.0187988	0.018798828	0.10107422	0.04296875	-0.040283203	-0.017822266	0	44330	0	0	0
582	583	583	Category L	-0.023925781	0.035888672	1.0319824	0.11474609	0.16015625	-0.45556641	0	0	8/11/2017	8	11	2017	10:16:25	36985	0.1	10	16	25	0	0.058349609	3.491748	-0.077880859	0.065673828	1.0141602	1.3950195	0.064208984	0	0	0	0	0	0	0	0	0	1.019043	0.019042969	0.1015625	0.053955078	-0.029785156	0.017578125	0	44330	0	0	0
583	584	584	Category L	-0.035888672	0.035888672	1.0319824	0.1184082	0.16162109	-0.45239258	0	0	8/11/2017	8	11	2017	10:16:25	36985	0.2	10	16	25	0	0.058349609	3.491748	-0.078613281	0.066894531	1.0141602	3.7045898	0.055664063	0	0	0	0	0	0	0	0	0	1.0195313	0.01953125	0.091308594	0.042724609	-0.031005859	0.017578125	0	44330	0	0	0
584	585	585	Category L	-0.083984375	0.059814453	0.99584961	0.12011719	0.16308594	-0.45141602	0	0	8/11/2017	8	11	2017	10:16:25	36985	0.3	10	16	25	0	0.058349609	3.491748	-0.072998047	0.067626953	1.0134277	4.8012695	0.022216797	0	0	0	0	0	0	0	0	0	1.0183105	0.018310547	0.036376953	-0.010742188	-0.0078125	-0.017578125	0	44330	0	0	0
585	586	586	Category L	-0.035888672	0.071777344	1.0319824	0.12792969	0.16308594	-0.44946289	0	0	8/11/2017	8	11	2017	10:16:25	36985	0.4	10	16	25	0	0.058349609	3.491748	-0.067626953	0.069580078	1.0124512	6.2519531	0.037109375	0	0	0	0	0	0	0	0	0	1.0170898	0.017089844	0.053222656	0.031738281	0.001953125	0.019287109	0	44330	0	0	0
586	587	587	Category L	-0.059814453	0.059814453	1.0439453	0.14404297	0.15014648	-0.4465332	0	0	8/11/2017	8	11	2017	10:16:25	36985	0.5	10	16	25	0	0.058349609	3.491748	-0.062255859	0.071044922	1.0117188	8.5634766	0.034179688	0	0	0	0	0	0	0	0	0	1.0161133	0.016113281	0.046142578	0.002441406	-0.011230469	0.031982422	0	44330	0	0	0
587	588	588	Category L	-0.059814453	0.071777344	1.0197754	0.14672852	0.15014648	-0.44848633	0	0	8/11/2017	8	11	2017	10:16:25	36985	0.6	10	16	25	0	0.058349609	3.491748	-0.056884766	0.072753906	1.010498	11.209717	0.009521484	0	0	0	0	0	0	0	0	0	1.0148926	0.014892578	0.012939453	-0.002685547	-0.000976563	0.009033203	0	44330	0	0	0
588	589	589	Category L	-0.10791016	0.035888672	1.0078125	0.14770508	0.14160156	-0.45043945	0	0	8/11/2017	8	11	2017	10:16:25	36985	0.7	10	16	25	0	0.058349609	3.491748	-0.051269531	0.074462891	1.0097656	12.889404	0.068359375	0	0	0	0	0	0	0	0	0	1.013916	0.013916016	0.097167969	-0.056396484	-0.038574219	-0.001953125	0	44330	0	0	0
589	590	590	Category L	-0.083984375	0.071777344	0.99584961	0.15649414	0.14135742	-0.44458008	0	0	8/11/2017	8	11	2017	10:16:25	36985	0.8	10	16	25	0	0.058349609	3.491748	-0.045410156	0.075927734	1.0092773	14.641113	0.040771484	0	0	0	0	0	0	0	0	0	1.0131836	0.013183594	0.056152344	-0.038330078	-0.004150391	-0.013427734	0	44330	0	0	0
590	591	591	Category L	-0.083984375	0.047851563	0.97192383	0.15795898	0.13476563	-0.44775391	0	0	8/11/2017	8	11	2017	10:16:25	36985	0.9	10	16	25	0	0.058349609	3.491748	-0.040039063	0.077392578	1.0090332	17.514893	0.064453125	0	0	0	0	0	0	0	0	0	1.0126953	0.012695313	0.11035156	-0.043701172	-0.029541016	-0.037109375	0	44330	0	0	0
591	592	592	Category L	-0.083984375	0.083984375	1.0078125	0.15576172	0.14013672	-0.45141602	0	0	8/11/2017	8	11	2017	10:16:26	36986	0	10	16	26	0	0.058349609	3.491748	-0.034667969	0.079345703	1.0078125	20.141357	0.049316406	0	0	0	0	0	0	0	0	0	1.0114746	0.011474609	0.053710938	-0.049072266	0.004394531	0	0	44330	0	0	0
592	593	593	Category L	-0.071777344	0.13183594	1.0078125	0.15869141	0.13696289	-0.44848633	0	0	8/11/2017	8	11	2017	10:16:26	36986	0.1	10	16	26	0	0.058349609	3.491748	-0.029296875	0.080566406	1.0070801	21.988281	0.06640625	0	0	0	0	0	0	0	0	0	1.0107422	0.010742188	0.094238281	-0.042236328	0.051025391	0.000488281	0	44330	0	0	0
593	594	594	Category L	-0.14379883	0.071777344	0.99584961	0.16674805	0.1315918	-0.44458008	0	0	8/11/2017	8	11	2017	10:16:26	36986	0.2	10	16	26	0	0.058349609	3.491748	-0.0234375	0.082275391	1.0063477	23.404053	0.12109375	0	0	0	0	0	0	0	0	0	1.0100098	0.010009766	0.14135742	-0.12011719	-0.010498047	-0.010498047	0	44330	0	0	0
594	595	595	Category L	-0.11987305	0.14379883	1.0078125	0.17944336	0.11499023	-0.4465332	0	0	8/11/2017	8	11	2017	10:16:26	36986	0.3	10	16	26	0	0.058349609	3.491748	-0.018066406	0.083496094	1.0048828	23.660645	0.11816406	0	0	0	0	0	0	0	0	0	1.0085449	0.008544922	0.16479492	-0.10180664	0.060058594	0.002685547	0	44330	0	0	0
595	596	596	Category L	-0.10791016	0.071777344	1.0319824	0.19360352	0.098632813	-0.44677734	0	0	8/11/2017	8	11	2017	10:16:26	36986	0.4	10	16	26	0	0.058349609	3.491748	-0.012939453	0.084716797	1.0041504	22.722656	0.099609375	0	0	0	0	0	0	0	0	0	1.0078125	0.0078125	0.13574219	-0.094726563	-0.012939453	0.027587891	0	44330	0	0	0
596	597	597	Category L	-0.071777344	0.023925781	1.0319824	0.2019043	0.089111328	-0.44384766	0	0	8/11/2017	8	11	2017	10:16:26	36986	0.5	10	16	26	0	0.058349609	3.491748	-0.007568359	0.086425781	1.003418	21.139648	0.09375	0	0	0	0	0	0	0	0	0	1.0070801	0.007080078	0.15478516	-0.063964844	-0.0625	0.028320313	0	44330	0	0	0
597	598	598	Category L	-0.13183594	0.011962891	1.0439453	0.20288086	0.086181641	-0.44067383	0	0	8/11/2017	8	11	2017	10:16:26	36986	0.6	10	16	26	0	0.058349609	3.491748	-0.003173828	0.087402344	1.0024414	19.677734	0.15478516	0	0	0	0	0	0	0	0	0	1.0061035	0.006103516	0.24560547	-0.12841797	-0.075439453	0.041259766	0	44330	0	0	0
598	599	599	Category L	-0.083984375	0.059814453	1.0078125	0.20288086	0.083984375	-0.44482422	0	0	8/11/2017	8	11	2017	10:16:26	36986	0.7	10	16	26	0	0.058349609	3.491748	0.001708984	0.089111328	1.0014648	18.816895	0.090576172	0	0	0	0	0	0	0	0	0	1.0053711	0.005371094	0.12109375	-0.085693359	-0.029296875	0.006103516	0	44330	0	0	0
599	600	600	Category L	-0.11987305	0.071777344	1.0078125	0.19946289	0.081787109	-0.44384766	0	0	8/11/2017	8	11	2017	10:16:26	36986	0.8	10	16	26	0	0.058349609	3.491748	0.006835938	0.090576172	1.0004883	18.286621	0.12841797	0	0	0	0	0	0	0	0	0	1.0046387	0.004638672	0.15283203	-0.12670898	-0.018798828	0.007080078	0	44330	0	0	0
600	601	601	Category L	-0.11987305	0.10791016	0.98388672	0.20043945	0.083251953	-0.44580078	0	0	8/11/2017	8	11	2017	10:16:26	36986	0.9	10	16	26	0	0.058349609	3.491748	0.011962891	0.092041016	0.99902344	17.273926	0.13354492	0	0	0	0	0	0	0	0	0	1.003418	0.003417969	0.1628418	-0.13183594	0.015625	-0.015136719	0	44330	0	0	0
601	602	602	Category L	-0.14379883	0.11987305	0.99584961	0.203125	0.082763672	-0.44824219	0	0	8/11/2017	8	11	2017	10:16:27	36987	0	10	16	27	0	0.058349609	3.491748	0.017089844	0.093994141	0.99780273	15.978027	0.16308594	0	0	0	0	0	0	0	0	0	1.0024414	0.002441406	0.1887207	-0.16088867	0.025634766	-0.001953125	0	44330	0	0	0
602	603	603	Category L	-0.095947266	0.059814453	1.0197754	0.20288086	0.083984375	-0.44189453	0	0	8/11/2017	8	11	2017	10:16:27	36987	0.1	10	16	27	0	0.058349609	3.491748	0.021728516	0.095458984	0.99707031	14.420898	0.12524414	0	0	0	0	0	0	0	0	0	1.001709	0.001708984	0.17626953	-0.11767578	-0.035644531	0.022460938	0	44330	0	0	0
603	604	604	Category L	-0.11987305	0.083984375	1.0319824	0.20654297	0.081542969	-0.44506836	0	0	8/11/2017	8	11	2017	10:16:27	36987	0.2	10	16	27	0	0.058349609	3.491748	0.026611328	0.096923828	0.99609375	12.69458	0.15136719	0	0	0	0	0	0	0	0	0	1.0012207	0.001220703	0.1953125	-0.14648438	-0.012939453	0.035644531	0	44330	0	0	0
604	605	605	Category L	-0.11987305	0.11987305	1.0197754	0.20117188	0.084228516	-0.44506836	0	0	8/11/2017	8	11	2017	10:16:27	36987	0.3	10	16	27	0	0.058349609	3.491748	0.032470703	0.098876953	0.99536133	11.261719	0.15576172	0	0	0	0	0	0	0	0	0	1.0007324	0.000732422	0.19750977	-0.15234375	0.020751953	0.024169922	0	44330	0	0	0
605	606	606	Category L	-0.11987305	0.11987305	1.0078125	0.20288086	0.081542969	-0.44482422	0	0	8/11/2017	8	11	2017	10:16:27	36987	0.4	10	16	27	0	0.058349609	3.491748	0.037597656	0.099609375	0.99389648	9.5681152	0.15942383	0	0	0	0	0	0	0	0	0	0.99951172	0.000488281	0.19165039	-0.1574707	0.020019531	0.013671875	0	44330	0	0	0
606	607	607	Category L	-0.14379883	0.071777344	0.98388672	0.20385742	0.083007813	-0.44506836	0	0	8/11/2017	8	11	2017	10:16:27	36987	0.5	10	16	27	0	0.058349609	3.491748	0.042236328	0.10107422	0.99243164	8.7788086	0.18847656	0	0	0	0	0	0	0	0	0	0.99853516	0.001464844	0.22412109	-0.18603516	-0.029296875	-0.008544922	0	44330	0	0	0
607	608	608	Category L	-0.13183594	0.071777344	1.0078125	0.20043945	0.083007813	-0.44067383	0	0	8/11/2017	8	11	2017	10:16:27	36987	0.6	10	16	27	0	0.058349609	3.491748	0.046875	0.1027832	0.99194336	7.9631348	0.18212891	0	0	0	0	0	0	0	0	0	0.99853516	0.001464844	0.22558594	-0.17871094	-0.031005859	0.015625	0	44330	0	0	0
608	609	609	Category L	-0.13183594	0.083984375	0.99584961	0.19921875	0.084472656	-0.44189453	0	0	8/11/2017	8	11	2017	10:16:27	36987	0.7	10	16	27	0	0.058349609	3.491748	0.051269531	0.10424805	0.9909668	6.3642578	0.18432617	0	0	0	0	0	0	0	0	0	0.99780273	0.002197266	0.20849609	-0.18310547	-0.020263672	0.004638672	0	44330	0	0	0
609	610	610	Category L	-0.13183594	0.059814453	1.0197754	0.20117188	0.080078125	-0.44482422	0	0	8/11/2017	8	11	2017	10:16:27	36987	0.8	10	16	27	0	0.058349609	3.491748	0.056152344	0.10546875	0.98950195	4.2429199	0.19580078	0	0	0	0	0	0	0	0	0	0.99682617	0.003173828	0.26367188	-0.18798828	-0.045654297	0.030029297	0	44330	0	0	0
610	611	611	Category L	-0.095947266	0.071777344	1.0319824	0.20068359	0.079589844	-0.44604492	0	0	8/11/2017	8	11	2017	10:16:27	36987	0.9	10	16	27	0	0.058349609	3.491748	0.061035156	0.10717773	0.98876953	2.1450195	0.16674805	0	0	0	0	0	0	0	0	0	0.99633789	0.003662109	0.23583984	-0.15698242	-0.035400391	0.04296875	0	44330	0	0	0
611	612	612	Category L	-0.095947266	0.083984375	1.0197754	0.203125	0.082763672	-0.44384766	0	0	8/11/2017	8	11	2017	10:16:28	36988	0	10	16	28	0	0.058349609	3.491748	0.065185547	0.10864258	0.98779297	0.76245117	0.16601563	0	0	0	0	0	0	0	0	0	0.99584961	0.004150391	0.21777344	-0.16113281	-0.024658203	0.031738281	0	44330	0	0	0
612	613	613	Category L	-0.11987305	0.083984375	1.0078125	0.20385742	0.087402344	-0.44287109	0	0	8/11/2017	8	11	2017	10:16:28	36988	0.111	10	16	28	0	0.05859375	3.511084	0.069580078	0.11010742	0.98681641	0.60791016	0.19238281	0	0	0	0	0	0	0	0	0	0.99560547	0.004394531	0.23657227	-0.18945313	-0.026123047	0.020751953	0	44330	0	0	0
613	614	614	Category L	-0.13183594	0.095947266	1.0319824	0.20019531	0.085205078	-0.44580078	0	0	8/11/2017	8	11	2017	10:16:28	36988	0.222	10	16	28	0	0.05859375	3.511084	0.074707031	0.11181641	0.98583984	1.4943848	0.2121582	0	0	0	0	0	0	0	0	0	0.99511719	0.004882813	0.26855469	-0.20654297	-0.015869141	0.045898438	0	44330	0	0	0
614	615	615	Category L	-0.13183594	0.083984375	1.0197754	0.20288086	0.083984375	-0.44384766	0	0	8/11/2017	8	11	2017	10:16:28	36988	0.333	10	16	28	0	0.05859375	3.511084	0.079589844	0.11328125	0.98461914	1.5002441	0.21630859	0	0	0	0	0	0	0	0	0	0.99438477	0.005615234	0.27563477	-0.21142578	-0.029296875	0.034912109	0	44330	0	0	0
615	616	616	Category L	-0.13183594	0.095947266	1.0319824	0.2019043	0.083984375	-0.44482422	0	0	8/11/2017	8	11	2017	10:16:28	36988	0.444	10	16	28	0	0.05859375	3.511084	0.083984375	0.11499023	0.98388672	0.74853516	0.22192383	0	0	0	0	0	0	0	0	0	0.99414063	0.005859375	0.28271484	-0.21582031	-0.019042969	0.047851563	0	44330	0	0	0
616	617	617	Category L	-0.13183594	0.059814453	1.0319824	0.20678711	0.079101563	-0.4440918	0	0	8/11/2017	8	11	2017	10:16:28	36988	0.555	10	16	28	0	0.05859375	3.511084	0.089111328	0.11425781	0.98364258	0.24902344	0.23266602	0	0	0	0	0	0	0	0	0	0.99414063	0.005859375	0.32373047	-0.22094727	-0.054443359	0.048095703	0	44330	0	0	0
617	618	618	Category L	-0.13183594	0.095947266	0.99584961	0.20581055	0.081542969	-0.44287109	0	0	8/11/2017	8	11	2017	10:16:28	36988	0.666	10	16	28	0	0.05859375	3.511084	0.09375	0.1159668	0.98291016	0.42602539	0.22680664	0	0	0	0	0	0	0	0	0	0.99414063	0.005859375	0.25830078	-0.22558594	-0.020019531	0.012695313	0	44330	0	0	0
618	619	619	Category L	-0.11987305	0.10791016	1.0078125	0.20043945	0.084472656	-0.44213867	0	0	8/11/2017	8	11	2017	10:16:28	36988	0.777	10	16	28	0	0.05859375	3.511084	0.098144531	0.11743164	0.98217773	0.69677734	0.21972656	0	0	0	0	0	0	0	0	0	0.99389648	0.006103516	0.25341797	-0.21801758	-0.009521484	0.025390625	0	44330	0	0	0
619	620	620	Category L	-0.10791016	0.13183594	1.0078125	0.20410156	0.080566406	-0.4440918	0	0	8/11/2017	8	11	2017	10:16:28	36988	0.888	10	16	28	0	0.05859375	3.511084	0.1027832	0.11914063	0.98144531	1.7231445	0.21264648	0	0	0	0	0	0	0	0	0	0.99389648	0.006103516	0.24951172	-0.21069336	0.012451172	0.026123047	0	44330	0	0	0
620	621	621	Category L	-0.11987305	0.10791016	1.0078125	0.19946289	0.082763672	-0.44091797	0	0	8/11/2017	8	11	2017	10:16:29	36989	0	10	16	29	0	0.05859375	3.511084	0.10791016	0.12084961	0.98071289	4.6020508	0.22973633	0	0	0	0	0	0	0	0	0	0.99414063	0.005859375	0.26782227	-0.2277832	-0.012939453	0.026855469	0	44330	0	0	0
621	622	622	Category L	-0.095947266	0.14379883	0.98388672	0.20092773	0.083251953	-0.44580078	0	0	8/11/2017	8	11	2017	10:16:29	36989	0.1	10	16	29	0	0.05859375	3.511084	0.11230469	0.12255859	0.98022461	17.387695	0.20947266	0	0	0	0	0	0	0	0	0	0.99414063	0.005859375	0.23291016	-0.20825195	0.020996094	0.003417969	0	44330	0	0	0
622	623	623	Category L	-0.11987305	0.11987305	1.0078125	0.20385742	0.083251953	-0.44091797	0	0	8/11/2017	8	11	2017	10:16:29	36989	0.2	10	16	29	0	0.05859375	3.511084	0.11743164	0.12451172	0.97973633	35.580566	0.23901367	0	0	0	0	0	0	0	0	0	0.99462891	0.005371094	0.27001953	-0.23730469	-0.004638672	0.027832031	0	44330	0	0	0
623	624	624	Category A	0.3359375	0.16796875	0.94799805	-0.17382813	0.17333984	-0.45507813	0	0	8/11/2017	8	11	2017	10:31:02	37862	0.099	10	31	2	0	0.058837891	3.4788574	0.12207031	0.1262207	0.97875977	69.921875	0.21972656	0	0	0	0	0	0	0	0	0	0.99438477	0.005615234	0.28588867	0.21362305	0.041503906	-0.030761719	0	44330	0	0	0
624	625	625	Category A	0.35986328	0.17993164	0.94799805	-0.16723633	0.16625977	-0.45117188	0	0	8/11/2017	8	11	2017	10:31:02	37862	0.199	10	31	2	0	0.058837891	3.4788574	0.12719727	0.12792969	0.97705078	108.55908	0.23999023	0	0	0	0	0	0	0	0	0	0.99365234	0.006347656	0.3137207	0.23242188	0.051757813	-0.029052734	0	44330	0	0	0
625	626	626	Category A	0.34790039	0.17993164	0.94799805	-0.16845703	0.16552734	-0.45288086	0	0	8/11/2017	8	11	2017	10:31:02	37862	0.3	10	31	2	0	0.058837891	3.4788574	0.13256836	0.12963867	0.97631836	130.98462	0.22265625	0	0	0	0	0	0	0	0	0	0.99389648	0.006103516	0.29370117	0.21508789	0.050048828	-0.028320313	0	44330	0	0	0
626	627	627	Category A	0.35986328	0.16796875	0.93579102	-0.16674805	0.1730957	-0.45166016	0	0	8/11/2017	8	11	2017	10:31:02	37862	0.4	10	31	2	0	0.058837891	3.4788574	0.13769531	0.13061523	0.9753418	143.27075	0.22851563	0	0	0	0	0	0	0	0	0	0.99365234	0.006347656	0.29882813	0.22192383	0.037109375	-0.039550781	0	44330	0	0	0
627	628	628	Category A	0.34790039	0.16796875	0.93579102	-0.16748047	0.1706543	-0.44995117	0	0	8/11/2017	8	11	2017	10:31:02	37862	0.5	10	31	2	0	0.058837891	3.4788574	0.14282227	0.13183594	0.97412109	149.88672	0.21142578	0	0	0	0	0	0	0	0	0	0.99316406	0.006835938	0.27905273	0.20483398	0.035888672	-0.038330078	0	44330	0	0	0
628	629	629	Category A	0.35986328	0.17993164	0.97192383	-0.16748047	0.1706543	-0.45703125	0	0	8/11/2017	8	11	2017	10:31:02	37862	0.6	10	31	2	0	0.058837891	3.4788574	0.14794922	0.13330078	0.97290039	149.56226	0.21655273	0	0	0	0	0	0	0	0	0	0.99316406	0.006835938	0.25927734	0.21166992	0.046386719	-0.000976563	0	44330	0	0	0
629	630	630	Category A	0.3359375	0.16796875	0.95996094	-0.16845703	0.16796875	-0.45288086	0	0	8/11/2017	8	11	2017	10:31:02	37862	0.7	10	31	2	0	0.058837891	3.4788574	0.15380859	0.13500977	0.97216797	148.14868	0.18505859	0	0	0	0	0	0	0	0	0	0.9934082	0.006591797	0.22680664	0.18188477	0.032714844	-0.012207031	0	44330	0	0	0
630	631	631	Category A	0.3359375	0.19189453	0.93579102	-0.16772461	0.17236328	-0.45507813	0	0	8/11/2017	8	11	2017	10:31:02	37862	0.8	10	31	2	0	0.058837891	3.4788574	0.15893555	0.13647461	0.97094727	145.47192	0.18847656	0	0	0	0	0	0	0	0	0	0.9934082	0.006591797	0.26733398	0.17675781	0.055175781	-0.03515625	0	44330	0	0	0
631	632	632	Category A	0.35986328	0.15576172	0.93579102	-0.16796875	0.17480469	-0.45385742	0	0	8/11/2017	8	11	2017	10:31:02	37862	0.9	10	31	2	0	0.058837891	3.4788574	0.1640625	0.13793945	0.97021484	134.80469	0.19946289	0	0	0	0	0	0	0	0	0	0.99365234	0.006347656	0.24804688	0.19555664	0.017578125	-0.034423828	0	44330	0	0	0
632	633	633	Category A	0.38378906	0.19189453	0.94799805	-0.16674805	0.1730957	-0.45263672	0	0	8/11/2017	8	11	2017	10:31:03	37863	0	10	31	3	0	0.058837891	3.4788574	0.16943359	0.13916016	0.96923828	117.4043	0.22167969	0	0	0	0	0	0	0	0	0	0.99389648	0.006103516	0.28833008	0.21411133	0.052490234	-0.021240234	0	44330	0	0	0
633	634	634	Category A	0.37182617	0.16796875	0.92382813	-0.16943359	0.16845703	-0.45385742	0	0	8/11/2017	8	11	2017	10:31:03	37863	0.1	10	31	3	0	0.058837891	3.4788574	0.17456055	0.13964844	0.96826172	82.737793	0.20385742	0	0	0	0	0	0	0	0	0	0.99389648	0.006103516	0.26977539	0.19702148	0.028076172	-0.044433594	0	44330	0	0	0
634	635	635	Category A	0.35986328	0.16796875	0.95996094	-0.16943359	0.17041016	-0.45385742	0	0	8/11/2017	8	11	2017	10:31:03	37863	0.2	10	31	3	0	0.058837891	3.4788574	0.18066406	0.14111328	0.96777344	43.5896	0.18115234	0	0	0	0	0	0	0	0	0	0.99462891	0.005371094	0.21362305	0.17895508	0.026611328	-0.0078125	0	44330	0	0	0
635	636	636	Category A	0.35986328	0.17993164	0.95996094	-0.16772461	0.17138672	-0.45263672	0	0	8/11/2017	8	11	2017	10:31:03	37863	0.3	10	31	3	0	0.058837891	3.4788574	0.1862793	0.1418457	0.96679688	20.37793	0.17749023	0	0	0	0	0	0	0	0	0	0.99487305	0.005126953	0.21826172	0.17333984	0.037841797	-0.006835938	0	44330	0	0	0
636	637	637	Category A	0.3359375	0.19189453	0.93579102	-0.16674805	0.17480469	-0.44995117	0	0	8/11/2017	8	11	2017	10:31:03	37863	0.4	10	31	3	0	0.058837891	3.4788574	0.19213867	0.14282227	0.96582031	7.401123	0.15454102	0	0	0	0	0	0	0	0	0	0.99511719	0.004882813	0.22241211	0.14355469	0.048828125	-0.030029297	0	44330	0	0	0
637	638	638	Category A	0.32397461	0.15576172	0.94799805	-0.16943359	0.16821289	-0.45507813	0	0	8/11/2017	8	11	2017	10:31:03	37863	0.5	10	31	3	0	0.058837891	3.4788574	0.19750977	0.14428711	0.96459961	0.12792969	0.12792969	0	0	0	0	0	0	0	0	0	0.99536133	0.004638672	0.15454102	0.1262207	0.011230469	-0.016601563	0	44330	0	0	0
638	639	639	Category A	0.34790039	0.15576172	0.94799805	-0.16870117	0.1730957	-0.45385742	0	0	8/11/2017	8	11	2017	10:31:03	37863	0.6	10	31	3	0	0.058837891	3.4788574	0.203125	0.14624023	0.96362305	0.081542969	0.14550781	0	0	0	0	0	0	0	0	0	0.99560547	0.004394531	0.16943359	0.14453125	0.009277344	-0.015625	0	44330	0	0	0
639	640	640	Category A	0.37182617	0.16796875	0.92382813	-0.16943359	0.16992188	-0.44995117	0	0	8/11/2017	8	11	2017	10:31:03	37863	0.7	10	31	3	0	0.058837891	3.4788574	0.20874023	0.14794922	0.96264648	0.087890625	0.16870117	0	0	0	0	0	0	0	0	0	0.99609375	0.00390625	0.22192383	0.1628418	0.019775391	-0.038818359	0	44330	0	0	0
640	641	641	Category A	0.34790039	0.17993164	0.91186523	-0.16870117	0.1730957	-0.45092773	0	0	8/11/2017	8	11	2017	10:31:03	37863	0.8	10	31	3	0	0.058837891	3.4788574	0.21484375	0.14941406	0.96191406	0.39306641	0.14526367	0	0	0	0	0	0	0	0	0	0.99682617	0.003173828	0.21337891	0.1328125	0.030273438	-0.050048828	0	44330	0	0	0
641	642	642	Category A	0.3359375	0.16796875	0.94799805	-0.16650391	0.1706543	-0.45385742	0	0	8/11/2017	8	11	2017	10:31:03	37863	0.9	10	31	3	0	0.058837891	3.4788574	0.22070313	0.15039063	0.96118164	0.48803711	0.11694336	0	0	0	0	0	0	0	0	0	0.99780273	0.002197266	0.14575195	0.11499023	0.017333984	-0.013183594	0	44330	0	0	0
642	643	643	Category A	0.34790039	0.16796875	0.93579102	-0.17114258	0.16967773	-0.45385742	0	0	8/11/2017	8	11	2017	10:31:04	37864	0	10	31	4	0	0.058837891	3.4788574	0.22705078	0.15112305	0.96069336	0.34204102	0.12451172	0	0	0	0	0	0	0	0	0	0.99853516	0.001464844	0.16235352	0.12084961	0.016601563	-0.024902344	0	44330	0	0	0
643	644	644	Category A	0.38378906	0.19189453	0.95996094	-0.16870117	0.17236328	-0.45092773	0	0	8/11/2017	8	11	2017	10:31:04	37864	0.1	10	31	4	0	0.058837891	3.4788574	0.23242188	0.15283203	0.9597168	0.49121094	0.15600586	0	0	0	0	0	0	0	0	0	0.99926758	0.000732422	0.19018555	0.15112305	0.038818359	0	0	44330	0	0	0
644	645	645	Category A	0.35986328	0.11987305	0.91186523	-0.16870117	0.17504883	-0.45288086	0	0	8/11/2017	8	11	2017	10:31:04	37864	0.2	10	31	4	0	0.058837891	3.4788574	0.23828125	0.15405273	0.95825195	0.61523438	0.13427734	0	0	0	0	0	0	0	0	0	0.99951172	0.000488281	0.20214844	0.12133789	-0.034179688	-0.046386719	0	44330	0	0	0
645	646	646	Category A	0.3359375	0.17993164	0.92382813	-0.17041016	0.17211914	-0.45581055	0	0	8/11/2017	8	11	2017	10:31:04	37864	0.3	10	31	4	0	0.058837891	3.4788574	0.24438477	0.15478516	0.95703125	0.54589844	0.1003418	0	0	0	0	0	0	0	0	0	0.99975586	0.000244141	0.1496582	0.091308594	0.024902344	-0.033203125	0	44330	0	0	0
646	647	647	Category A	0.34790039	0.17993164	0.97192383	-0.17041016	0.1730957	-0.45800781	0	0	8/11/2017	8	11	2017	10:31:04	37864	0.4	10	31	4	0	0.058837891	3.4788574	0.25024414	0.15551758	0.95605469	0.033691406	0.1015625	0	0	0	0	0	0	0	0	0	1.0004883	0.000488281	0.13720703	0.097412109	0.024169922	0.015625	0	44330	0	0	0
647	648	648	Category A	0.34790039	0.17993164	0.94799805	-0.17749023	0.17333984	-0.45385742	0	0	8/11/2017	8	11	2017	10:31:04	37864	0.5	10	31	4	0	0.058837891	3.4788574	0.2565918	0.15698242	0.95532227	0.36547852	0.094238281	0	0	0	0	0	0	0	0	0	1.001709	0.001708984	0.12133789	0.091064453	0.022705078	-0.007324219	0	44330	0	0	0
648	649	649	Category A	0.34790039	0.19189453	0.94799805	-0.16845703	0.17089844	-0.4519043	0	0	8/11/2017	8	11	2017	10:31:04	37864	0.6	10	31	4	0	0.058837891	3.4788574	0.26269531	0.15795898	0.95458984	0.45141602	0.091796875	0	0	0	0	0	0	0	0	0	1.0026855	0.002685547	0.12548828	0.084960938	0.033691406	-0.006591797	0	44330	0	0	0
649	650	650	Category A	0.35986328	0.19189453	0.93579102	-0.16845703	0.17333984	-0.4519043	0	0	8/11/2017	8	11	2017	10:31:04	37864	0.7	10	31	4	0	0.058837891	3.4788574	0.26879883	0.15917969	0.95410156	0.47192383	0.098144531	0	0	0	0	0	0	0	0	0	1.0039063	0.00390625	0.14160156	0.090820313	0.032470703	-0.018310547	0	44330	0	0	0
650	651	651	Category A	0.3359375	0.16796875	0.95996094	-0.16748047	0.16967773	-0.45507813	0	0	8/11/2017	8	11	2017	10:31:04	37864	0.8	10	31	4	0	0.058837891	3.4788574	0.27514648	0.16064453	0.95336914	0.54443359	0.061523438	0	0	0	0	0	0	0	0	0	1.0053711	0.005371094	0.07421875	0.060546875	0.007080078	0.006347656	0	44330	0	0	0
651	652	652	Category A	0.34790039	0.15576172	0.93579102	-0.17236328	0.17260742	-0.45385742	0	0	8/11/2017	8	11	2017	10:31:04	37864	0.9	10	31	4	0	0.058837891	3.4788574	0.28051758	0.16186523	0.95239258	0.36206055	0.069335938	0	0	0	0	0	0	0	0	0	1.0061035	0.006103516	0.08984375	0.067138672	-0.006103516	-0.016601563	0	44330	0	0	0
652	653	653	Category A	0.34790039	0.16796875	0.92382813	-0.16674805	0.17480469	-0.45605469	0	0	8/11/2017	8	11	2017	10:31:05	37865	0	10	31	5	0	0.058837891	3.4788574	0.28588867	0.1628418	0.95166016	0.031982422	0.067871094	0	0	0	0	0	0	0	0	0	1.0070801	0.007080078	0.094726563	0.061767578	0.004882813	-0.027832031	0	44330	0	0	0
653	654	654	Category A	0.3359375	0.16796875	0.93579102	-0.17041016	0.17211914	-0.45361328	0	0	8/11/2017	8	11	2017	10:31:05	37865	0.1	10	31	5	0	0.058837891	3.4788574	0.29174805	0.16357422	0.95092773	1.1467285	0.046630859	0	0	0	0	0	0	0	0	0	1.0080566	0.008056641	0.063476563	0.043945313	0.004150391	-0.015136719	0	44330	0	0	0
654	655	655	Category A	0.32397461	0.16796875	0.94799805	-0.17016602	0.16821289	-0.45605469	0	0	8/11/2017	8	11	2017	10:31:05	37865	0.2	10	31	5	0	0.058837891	3.4788574	0.29785156	0.16479492	0.94995117	2.1516113	0.026123047	0	0	0	0	0	0	0	0	0	1.0090332	0.009033203	0.031005859	0.025878906	0.002929688	-0.001953125	0	44330	0	0	0
655	656	656	Category A	0.37182617	0	0.98388672	-0.16845703	0.16894531	-0.45385742	0	0	8/11/2017	8	11	2017	10:31:05	37865	0.3	10	31	5	0	0.058837891	3.4788574	0.30395508	0.16601563	0.94873047	1.8183594	0.18286133	0	0	0	0	0	0	0	0	0	1.0100098	0.010009766	0.26904297	0.067626953	-0.16601563	0.034912109	0	44330	0	0	0
656	657	657	Category A	0.34790039	0.17993164	0.94799805	-0.17333984	0.17163086	-0.45385742	0	0	8/11/2017	8	11	2017	10:31:05	37865	0.4	10	31	5	0	0.058837891	3.4788574	0.30981445	0.16699219	0.94750977	1.7092285	0.040039063	0	0	0	0	0	0	0	0	0	1.0107422	0.010742188	0.051269531	0.037841797	0.012695313	0.000244141	0	44330	0	0	0
657	658	658	Category A	0.34790039	0.19189453	0.93579102	-0.16967773	0.17236328	-0.45507813	0	0	8/11/2017	8	11	2017	10:31:05	37865	0.5	10	31	5	0	0.058837891	3.4788574	0.31591797	0.16845703	0.9465332	1.6364746	0.040771484	0	0	0	0	0	0	0	0	0	1.0119629	0.011962891	0.065917969	0.031738281	0.023193359	-0.010742188	0	44330	0	0	0
658	659	659	Category A	0.35986328	0.17993164	0.93579102	-0.17041016	0.17138672	-0.45507813	0	0	8/11/2017	8	11	2017	10:31:05	37865	0.6	10	31	5	0	0.058837891	3.4788574	0.32177734	0.16967773	0.94580078	1.5661621	0.040527344	0	0	0	0	0	0	0	0	0	1.0134277	0.013427734	0.058105469	0.037841797	0.010009766	-0.010009766	0	44330	0	0	0
659	660	660	Category A	0.35986328	0.19189453	0.97192383	-0.16674805	0.1730957	-0.45483398	0	0	8/11/2017	8	11	2017	10:31:05	37865	0.7	10	31	5	0	0.058349609	3.4562988	0.32763672	0.1706543	0.94482422	0.40454102	0.046875	0	0	0	0	0	0	0	0	0	1.0144043	0.014404297	0.080322266	0.031982422	0.020996094	0.026855469	0	44330	0	0	0
660	661	661	Category A	0.34790039	0.19189453	0.95996094	-0.16821289	0.16650391	-0.4519043	0	0	8/11/2017	8	11	2017	10:31:05	37865	0.8	10	31	5	0	0.058349609	3.4562988	0.33300781	0.17114258	0.94384766	0.73291016	0.029785156	0	0	0	0	0	0	0	0	0	1.0153809	0.015380859	0.051269531	0.014648438	0.020507813	0.015869141	0	44330	0	0	0
661	662	662	Category A	0.35986328	0.17993164	0.95996094	-0.17163086	0.17553711	-0.45361328	0	0	8/11/2017	8	11	2017	10:31:05	37865	0.9	10	31	5	0	0.058349609	3.4562988	0.33911133	0.171875	0.94287109	0.68920898	0.027587891	0	0	0	0	0	0	0	0	0	1.0168457	0.016845703	0.045166016	0.020507813	0.0078125	0.016845703	0	44330	0	0	0
662	663	663	Category A	0.35986328	0.16796875	0.94799805	-0.16943359	0.17041016	-0.45385742	0	0	8/11/2017	8	11	2017	10:31:06	37866	0	10	31	6	0	0.058349609	3.4562988	0.3449707	0.171875	0.94213867	0.9296875	0.016357422	0	0	0	0	0	0	0	0	0	1.0180664	0.018066406	0.024414063	0.014648438	-0.00390625	0.005615234	0	44330	0	0	0
663	664	664	Category A	0.35986328	0.17993164	0.91186523	-0.16845703	0.16992188	-0.4519043	0	0	8/11/2017	8	11	2017	10:31:06	37866	0.1	10	31	6	0	0.058349609	3.4562988	0.35107422	0.17260742	0.94091797	2.1257324	0.03125	0	0	0	0	0	0	0	0	0	1.019043	0.019042969	0.045166016	0.008544922	0.007080078	-0.029052734	0	44330	0	0	0
664	665	665	Category A	0.35986328	0.19189453	0.93579102	-0.16674805	0.17114258	-0.45385742	0	0	8/11/2017	8	11	2017	10:31:06	37866	0.2	10	31	6	0	0.058349609	3.4562988	0.35131836	0.17285156	0.94091797	2.8122559	0.021484375	0	0	0	0	0	0	0	0	0	1.0192871	0.019287109	0.032714844	0.008300781	0.018798828	-0.005126953	0	44330	0	0	0
665	666	666	Category A	0.35986328	0.15576172	0.94799805	-0.16943359	0.16845703	-0.45703125	0	0	8/11/2017	8	11	2017	10:31:06	37866	0.3	10	31	6	0	0.058349609	3.4562988	0.35083008	0.17260742	0.94116211	2.3208008	0.020019531	0	0	0	0	0	0	0	0	0	1.0192871	0.019287109	0.032470703	0.008789063	-0.016845703	0.006591797	0	44330	0	0	0
666	667	667	Category A	0.35986328	0.15576172	0.93579102	-0.16674805	0.17114258	-0.45605469	0	0	8/11/2017	8	11	2017	10:31:06	37866	0.4	10	31	6	0	0.058349609	3.4562988	0.35083008	0.17236328	0.94091797	2.0476074	0.01953125	0	0	0	0	0	0	0	0	0	1.019043	0.019042969	0.030761719	0.008789063	-0.016601563	-0.005126953	0	44330	0	0	0
667	668	668	Category A	0.35986328	0.17993164	0.93579102	-0.16992188	0.17456055	-0.45068359	0	0	8/11/2017	8	11	2017	10:31:06	37866	0.5	10	31	6	0	0.058349609	3.4562988	0.35083008	0.17260742	0.94067383	1.8891602	0.012451172	0	0	0	0	0	0	0	0	0	1.0187988	0.018798828	0.021240234	0.008789063	0.007080078	-0.004882813	0	44330	0	0	0
668	669	669	Category A	0.35986328	0.16796875	0.93579102	-0.16943359	0.1706543	-0.44995117	0	0	8/11/2017	8	11	2017	10:31:06	37866	0.6	10	31	6	0	0.058349609	3.4562988	0.35083008	0.17260742	0.94091797	1.4785156	0.011230469	0	0	0	0	0	0	0	0	0	1.019043	0.019042969	0.018554688	0.008789063	-0.004638672	-0.005126953	0	44330	0	0	0
669	670	670	Category A	0.32397461	0.19189453	0.91186523	-0.17651367	0.1730957	-0.45605469	0	0	8/11/2017	8	11	2017	10:31:06	37866	0.7	10	31	6	0	0.058349609	3.4562988	0.35083008	0.17236328	0.94067383	0.20605469	0.043945313	0	0	0	0	0	0	0	0	0	1.0185547	0.018554688	0.075195313	-0.026855469	0.019287109	-0.028808594	0	44330	0	0	0
670	671	671	Category A	0.31176758	0.16796875	0.91186523	-0.16601563	0.1730957	-0.45263672	0	0	8/11/2017	8	11	2017	10:31:06	37866	0.8	10	31	6	0	0.058349609	3.4562988	0.35131836	0.17260742	0.94018555	0.49145508	0.048828125	0	0	0	0	0	0	0	0	0	1.0185547	0.018554688	0.072753906	-0.039550781	-0.004638672	-0.028320313	0	44330	0	0	0
671	672	672	Category A	0.34790039	0.17993164	0.93579102	-0.17041016	0.1730957	-0.45092773	0	0	8/11/2017	8	11	2017	10:31:06	37866	0.9	10	31	6	0	0.058349609	3.4562988	0.3515625	0.17236328	0.93994141	0.28149414	0.009277344	0	0	0	0	0	0	0	0	0	1.0183105	0.018310547	0.015380859	-0.003662109	0.007324219	-0.004150391	0	44330	0	0	0
672	673	673	Category A	0.34790039	0.17993164	0.92382813	-0.1730957	0.17236328	-0.45288086	0	0	8/11/2017	8	11	2017	10:31:07	37867	0	10	31	7	0	0.058349609	3.4562988	0.3515625	0.17285156	0.94018555	0.14013672	0.018066406	0	0	0	0	0	0	0	0	0	1.0185547	0.018554688	0.027099609	-0.003662109	0.006835938	-0.016357422	0	44330	0	0	0
673	674	674	Category A	0.3359375	0.17993164	0.94799805	-0.16845703	0.16796875	-0.45288086	0	0	8/11/2017	8	11	2017	10:31:07	37867	0.1	10	31	7	0	0.058349609	3.4562988	0.35083008	0.17236328	0.94018555	0.052734375	0.018310547	0	0	0	0	0	0	0	0	0	1.0183105	0.018310547	0.030029297	-0.014892578	0.007324219	0.007568359	0	44330	0	0	0
674	675	675	Category A	0.3359375	0.20385742	0.93579102	-0.17016602	0.1706543	-0.45507813	0	0	8/11/2017	8	11	2017	10:31:07	37867	0.2	10	31	7	0	0.058349609	3.4562988	0.35083008	0.17260742	0.94018555	0.064208984	0.034667969	0	0	0	0	0	0	0	0	0	1.0183105	0.018310547	0.050537109	-0.014892578	0.031005859	-0.004394531	0	44330	0	0	0
675	676	676	Category A	0.35986328	0.15576172	0.94799805	-0.16674805	0.17480469	-0.45288086	0	0	8/11/2017	8	11	2017	10:31:07	37867	0.3	10	31	7	0	0.058349609	3.4562988	0.35058594	0.17260742	0.94018555	0.14404297	0.020507813	0	0	0	0	0	0	0	0	0	1.0183105	0.018310547	0.033447266	0.009033203	-0.016845703	0.007568359	0	44330	0	0	0
676	677	677	Category A	0.34790039	0.14379883	0.94799805	-0.16625977	0.16723633	-0.45703125	0	0	8/11/2017	8	11	2017	10:31:07	37867	0.4	10	31	7	0	0.058349609	3.4562988	0.35083008	0.17285156	0.94018555	0.2956543	0.030029297	0	0	0	0	0	0	0	0	0	1.0183105	0.018310547	0.039794922	-0.002929688	-0.029052734	0.007568359	0	44330	0	0	0
677	678	678	Category A	0.3359375	0.16796875	0.95996094	-0.16235352	0.16674805	-0.45288086	0	0	8/11/2017	8	11	2017	10:31:07	37867	0.5	10	31	7	0	0.058349609	3.4562988	0.35107422	0.17260742	0.94042969	0.21630859	0.024902344	0	0	0	0	0	0	0	0	0	1.0185547	0.018554688	0.039306641	-0.015136719	-0.004638672	0.019287109	0	44330	0	0	0
678	679	679	Category A	0.34790039	0.17993164	0.93579102	-0.17114258	0.17163086	-0.45385742	0	0	8/11/2017	8	11	2017	10:31:07	37867	0.6	10	31	7	0	0.058349609	3.4562988	0.3515625	0.17285156	0.94018555	0.010009766	0.009033203	0	0	0	0	0	0	0	0	0	1.0187988	0.018798828	0.015380859	-0.003662109	0.006835938	-0.004394531	0	44330	0	0	0
679	680	680	Category A	0.37182617	0.19189453	0.93579102	-0.16772461	0.17285156	-0.45288086	0	0	8/11/2017	8	11	2017	10:31:07	37867	0.7	10	31	7	0	0.058349609	3.4562988	0.35180664	0.1730957	0.94018555	0.18505859	0.02734375	0	0	0	0	0	0	0	0	0	1.0185547	0.018554688	0.042724609	0.019775391	0.018554688	-0.004394531	0	44330	0	0	0
680	681	681	Category A	0.35986328	0.19189453	0.93579102	-0.16821289	0.16479492	-0.4519043	0	0	8/11/2017	8	11	2017	10:31:07	37867	0.8	10	31	7	0	0.058349609	3.4562988	0.35180664	0.17333984	0.94018555	0.34057617	0.020507813	0	0	0	0	0	0	0	0	0	1.0187988	0.018798828	0.030761719	0.0078125	0.018310547	-0.004394531	0	44330	0	0	0
681	682	682	Category A	0.34790039	0.17993164	0.94799805	-0.17236328	0.17333984	-0.45898438	0	0	8/11/2017	8	11	2017	10:31:07	37867	0.9	10	31	7	0	0.058349609	3.4562988	0.35205078	0.17333984	0.94067383	0.75170898	0.010498047	0	0	0	0	0	0	0	0	0	1.0192871	0.019287109	0.017578125	-0.004150391	0.006347656	0.007080078	0	44330	0	0	0
682	683	683	Category A	0.34790039	0.19189453	0.93579102	-0.16967773	0.17480469	-0.45483398	0	0	8/11/2017	8	11	2017	10:31:08	37868	0	10	31	8	0	0.058349609	3.4562988	0.35205078	0.17382813	0.94042969	0.82788086	0.019042969	0	0	0	0	0	0	0	0	0	1.019043	0.019042969	0.026855469	-0.004150391	0.017822266	-0.004638672	0	44330	0	0	0
683	684	684	Category A	0.34790039	0.19189453	0.92382813	-0.17211914	0.17016602	-0.45385742	0	0	8/11/2017	8	11	2017	10:31:08	37868	0.1	10	31	8	0	0.058349609	3.4562988	0.35180664	0.17407227	0.94067383	0.80200195	0.024658203	0	0	0	0	0	0	0	0	0	1.0192871	0.019287109	0.038574219	-0.00390625	0.017578125	-0.016845703	0	44330	0	0	0
684	685	685	Category A	0.35986328	0.17993164	0.92382813	-0.16845703	0.16821289	-0.4519043	0	0	8/11/2017	8	11	2017	10:31:08	37868	0.2	10	31	8	0	0.058349609	3.4562988	0.35131836	0.17407227	0.94018555	1.0488281	0.019287109	0	0	0	0	0	0	0	0	0	1.0187988	0.018798828	0.030517578	0.008300781	0.005615234	-0.016357422	0	44330	0	0	0
685	686	686	Category A	0.34790039	0.17993164	0.93579102	-0.16845703	0.16821289	-0.45385742	0	0	8/11/2017	8	11	2017	10:31:08	37868	0.3	10	31	8	0	0.058349609	3.4562988	0.35131836	0.17504883	0.94067383	1.0810547	0.0078125	0	0	0	0	0	0	0	0	0	1.0192871	0.019287109	0.013427734	-0.003417969	0.004638672	-0.004882813	0	44330	0	0	0
686	687	687	Category A	0.37182617	0.17993164	0.92382813	-0.17138672	0.17236328	-0.45605469	0	0	8/11/2017	8	11	2017	10:31:08	37868	0.4	10	31	8	0	0.058349609	3.4562988	0.3515625	0.17504883	0.94091797	0.99438477	0.026855469	0	0	0	0	0	0	0	0	0	1.0195313	0.01953125	0.041992188	0.020019531	0.004638672	-0.017089844	0	44330	0	0	0
687	688	688	Category A	0.34790039	0.15576172	0.94799805	-0.16772461	0.17285156	-0.45385742	0	0	8/11/2017	8	11	2017	10:31:08	37868	0.5	10	31	8	0	0.058349609	3.4562988	0.35131836	0.17504883	0.94042969	0.58984375	0.020996094	0	0	0	0	0	0	0	0	0	1.019043	0.019042969	0.030273438	-0.003417969	-0.019287109	0.007324219	0	44330	0	0	0
688	689	689	Category A	0.37182617	0.17993164	0.94799805	-0.16748047	0.1730957	-0.44995117	0	0	8/11/2017	8	11	2017	10:31:08	37868	0.6	10	31	8	0	0.058349609	3.4562988	0.3515625	0.17504883	0.94067383	0.1574707	0.021972656	0	0	0	0	0	0	0	0	0	1.0192871	0.019287109	0.031982422	0.020019531	0.004638672	0.007080078	0	44330	0	0	0
689	690	690	Category A	0.35986328	0.16796875	0.97192383	-0.16479492	0.16625977	-0.4519043	0	0	8/11/2017	8	11	2017	10:31:08	37868	0.7	10	31	8	0	0.058349609	3.4562988	0.35131836	0.17480469	0.94042969	0.24902344	0.033203125	0	0	0	0	0	0	0	0	0	1.019043	0.019042969	0.046630859	0.008300781	-0.006835938	0.03125	0	44330	0	0	0
690	691	691	Category A	0.34790039	0.16796875	0.94799805	-0.1706543	0.16333008	-0.45410156	0	0	8/11/2017	8	11	2017	10:31:08	37868	0.8	10	31	8	0	0.058349609	3.4562988	0.35107422	0.17431641	0.94018555	1.1721191	0.010498047	0	0	0	0	0	0	0	0	0	1.0187988	0.018798828	0.017333984	-0.003173828	-0.006347656	0.007568359	0	44330	0	0	0
691	692	692	Category A	0.3359375	0.16796875	0.95996094	-0.17041016	0.17138672	-0.45288086	0	0	8/11/2017	8	11	2017	10:31:08	37868	0.9	10	31	8	0	0.058349609	3.4562988	0.35131836	0.17431641	0.93969727	1.7851563	0.025878906	0	0	0	0	0	0	0	0	0	1.0183105	0.018310547	0.041748047	-0.015380859	-0.006347656	0.020019531	0	44330	0	0	0
692	693	693	Category A	0.3359375	0.14379883	0.94799805	-0.17041016	0.17138672	-0.45800781	0	0	8/11/2017	8	11	2017	10:31:09	37869	0	10	31	9	0	0.058349609	3.4562988	0.35131836	0.17456055	0.93994141	1.7512207	0.03515625	0	0	0	0	0	0	0	0	0	1.0185547	0.018554688	0.053955078	-0.015380859	-0.030761719	0.0078125	0	44330	0	0	0
693	694	694	Category A	0.35986328	0.19189453	0.94799805	-0.16674805	0.17480469	-0.45507813	0	0	8/11/2017	8	11	2017	10:31:09	37869	0.1	10	31	9	0	0.058349609	3.4562988	0.35131836	0.17480469	0.94018555	1.6477051	0.020263672	0	0	0	0	0	0	0	0	0	1.0187988	0.018798828	0.032958984	0.008300781	0.016845703	0.007568359	0	44330	0	0	0
694	695	695	Category A	0.34790039	0.19189453	0.93579102	-0.16772461	0.17285156	-0.45507813	0	0	8/11/2017	8	11	2017	10:31:09	37869	0.2	10	31	9	0	0.058349609	3.4562988	0.35131836	0.17504883	0.94018555	1.3996582	0.017578125	0	0	0	0	0	0	0	0	0	1.0187988	0.018798828	0.024658203	-0.003417969	0.016601563	-0.004394531	0	44330	0	0	0
695	696	696	Category A	0.34790039	0.15576172	0.92382813	-0.16674805	0.1730957	-0.45263672	0	0	8/11/2017	8	11	2017	10:31:09	37869	0.3	10	31	9	0	0.058349609	3.4562988	0.3515625	0.17529297	0.94018555	0.87182617	0.025878906	0	0	0	0	0	0	0	0	0	1.019043	0.019042969	0.039794922	-0.003662109	-0.01953125	-0.016357422	0	44330	0	0	0
696	697	697	Category A	0.34790039	0.19189453	0.94799805	-0.16772461	0.17041016	-0.45385742	0	0	8/11/2017	8	11	2017	10:31:09	37869	0.4	10	31	9	0	0.058349609	3.4562988	0.35131836	0.17749023	0.93969727	0.22290039	0.016845703	0	0	0	0	0	0	0	0	0	1.0187988	0.018798828	0.025878906	-0.003417969	0.014160156	0.008056641	0	44330	0	0	0
697	698	698	Category A	0.3359375	0.19189453	0.94799805	-0.16748047	0.16918945	-0.45703125	0	0	8/11/2017	8	11	2017	10:31:09	37869	0.5	10	31	9	0	0.05859375	3.5513672	0.35131836	0.17749023	0.93969727	0.15551758	0.022460938	0	0	0	0	0	0	0	0	0	1.0187988	0.018798828	0.037841797	-0.015380859	0.014160156	0.008056641	0	44330	0	0	0
698	699	699	Category A	0.34790039	0.17993164	0.92382813	-0.1730957	0.17431641	-0.45507813	0	0	8/11/2017	8	11	2017	10:31:09	37869	0.6	10	31	9	0	0.05859375	3.5513672	0.35083008	0.17749023	0.93994141	0.20068359	0.016601563	0	0	0	0	0	0	0	0	0	1.019043	0.019042969	0.021728516	-0.002929688	0.002197266	-0.016113281	0	44330	0	0	0
699	700	700	Category A	0.3359375	0.16796875	0.93579102	-0.16674805	0.16967773	-0.45092773	0	0	8/11/2017	8	11	2017	10:31:09	37869	0.7	10	31	9	0	0.05859375	3.5513672	0.35107422	0.17749023	0.93994141	0.36962891	0.018310547	0	0	0	0	0	0	0	0	0	1.019043	0.019042969	0.029052734	-0.015136719	-0.009521484	-0.004150391	0	44330	0	0	0
700	701	701	Category A	0.37182617	0.16796875	0.93579102	-0.16772461	0.16821289	-0.45385742	0	0	8/11/2017	8	11	2017	10:31:09	37869	0.8	10	31	9	0	0.05859375	3.5513672	0.35083008	0.17724609	0.93969727	0.80004883	0.022949219	0	0	0	0	0	0	0	0	0	1.0185547	0.018554688	0.033935547	0.020751953	-0.009277344	-0.00390625	0	44330	0	0	0
701	702	702	Category A	0.35986328	0.15576172	0.92382813	-0.16845703	0.16625977	-0.45288086	0	0	8/11/2017	8	11	2017	10:31:09	37869	0.9	10	31	9	0	0.05859375	3.5513672	0.35107422	0.17749023	0.93945313	0.76733398	0.028076172	0	0	0	0	0	0	0	0	0	1.0185547	0.018554688	0.045898438	0.008544922	-0.021728516	-0.015625	0	44330	0	0	0
702	703	703	Category A	0.37182617	0.16796875	0.91186523	-0.16748047	0.17260742	-0.45703125	0	0	8/11/2017	8	11	2017	10:31:10	37870	0	10	31	10	0	0.05859375	3.5513672	0.35083008	0.17700195	0.93945313	0.30615234	0.035888672	0	0	0	0	0	0	0	0	0	1.0185547	0.018554688	0.057617188	0.020751953	-0.009033203	-0.027587891	0	44330	0	0	0
703	704	704	Category A	0.34790039	0.17993164	0.94799805	-0.16601563	0.17456055	-0.45385742	0	0	8/11/2017	8	11	2017	10:31:10	37870	0.1	10	31	10	0	0.05859375	3.5513672	0.35083008	0.17724609	0.93945313	0.19140625	0.009033203	0	0	0	0	0	0	0	0	0	1.0185547	0.018554688	0.013916016	-0.002929688	0.002441406	0.008300781	0	44330	0	0	0
704	705	705	Category A	0.3359375	0.16796875	0.95996094	-0.16845703	0.16967773	-0.45092773	0	0	8/11/2017	8	11	2017	10:31:10	37870	0.2	10	31	10	0	0.05859375	3.5513672	0.35083008	0.17724609	0.93969727	0.19140625	0.026611328	0	0	0	0	0	0	0	0	0	1.0187988	0.018798828	0.044433594	-0.014892578	-0.009277344	0.020019531	0	44330	0	0	0
705	706	706	Category A	0.34790039	0.16796875	0.92382813	-0.16674805	0.1730957	-0.45092773	0	0	8/11/2017	8	11	2017	10:31:10	37870	0.3	10	31	10	0	0.05859375	3.5513672	0.35083008	0.17675781	0.94018555	0.035888672	0.018798828	0	0	0	0	0	0	0	0	0	1.019043	0.019042969	0.028320313	-0.002929688	-0.008789063	-0.016357422	0	44330	0	0	0
706	707	707	Category A	0.34790039	0.17993164	0.92382813	-0.16845703	0.16748047	-0.45385742	0	0	8/11/2017	8	11	2017	10:31:10	37870	0.4	10	31	10	0	0.05859375	3.5513672	0.3503418	0.17700195	0.94018555	0.58740234	0.016845703	0	0	0	0	0	0	0	0	0	1.019043	0.019042969	0.021728516	-0.002441406	0.002685547	-0.016357422	0	44330	0	0	0
707	708	708	Category A	0.35986328	0.16796875	0.94799805	-0.16577148	0.16650391	-0.4519043	0	0	8/11/2017	8	11	2017	10:31:10	37870	0.5	10	31	10	0	0.05859375	3.5513672	0.34985352	0.17724609	0.94042969	0.71484375	0.015380859	0	0	0	0	0	0	0	0	0	1.019043	0.019042969	0.026611328	0.009765625	-0.009277344	0.007324219	0	44330	0	0	0
708	709	709	Category A	0.35986328	0.15576172	0.94799805	-0.16943359	0.16918945	-0.45385742	0	0	8/11/2017	8	11	2017	10:31:10	37870	0.6	10	31	10	0	0.05859375	3.5513672	0.34960938	0.17724609	0.94042969	0.19287109	0.024902344	0	0	0	0	0	0	0	0	0	1.0187988	0.018798828	0.0390625	0.010009766	-0.021484375	0.007324219	0	44330	0	0	0
709	710	710	Category A	0.35986328	0.19189453	0.93579102	-0.16943359	0.16821289	-0.45605469	0	0	8/11/2017	8	11	2017	10:31:10	37870	0.7	10	31	10	0	0.05859375	3.5513672	0.34912109	0.17749023	0.94067383	0.1640625	0.018310547	0	0	0	0	0	0	0	0	0	1.0187988	0.018798828	0.029785156	0.010498047	0.014160156	-0.004882813	0	44330	0	0	0
710	711	711	Category A	0.35986328	0.16796875	0.91186523	-0.16870117	0.1706543	-0.45092773	0	0	8/11/2017	8	11	2017	10:31:10	37870	0.8	10	31	10	0	0.05859375	3.5513672	0.34936523	0.17749023	0.94116211	0.21362305	0.032470703	0	0	0	0	0	0	0	0	0	1.0195313	0.01953125	0.049072266	0.010253906	-0.009521484	-0.029296875	0	44330	0	0	0
711	712	712	Category A	0.35986328	0.19189453	0.94799805	-0.16967773	0.1730957	-0.45385742	0	0	8/11/2017	8	11	2017	10:31:10	37870	0.9	10	31	10	0	0.05859375	3.5513672	0.35009766	0.17797852	0.94189453	0.31103516	0.017822266	0	0	0	0	0	0	0	0	0	1.0205078	0.020507813	0.029541016	0.009521484	0.013671875	0.005859375	0	44330	0	0	0
712	713	713	Category A	0.3359375	0.16796875	0.94799805	-0.16943359	0.1706543	-0.44995117	0	0	8/11/2017	8	11	2017	10:31:11	37871	0	10	31	11	0	0.05859375	3.5513672	0.34985352	0.17797852	0.94189453	0.62719727	0.018310547	0	0	0	0	0	0	0	0	0	1.0202637	0.020263672	0.030273438	-0.013916016	-0.010009766	0.005859375	0	44330	0	0	0
713	714	714	Category A	0.35986328	0.17993164	0.93579102	-0.16748047	0.16625977	-0.45507813	0	0	8/11/2017	8	11	2017	10:31:11	37871	0.1	10	31	11	0	0.05859375	3.5513672	0.34985352	0.17797852	0.94189453	0.71435547	0.01171875	0	0	0	0	0	0	0	0	0	1.0205078	0.020507813	0.017822266	0.009765625	0.001708984	-0.006103516	0	44330	0	0	0
714	715	715	Category A	0.34790039	0.16796875	0.95996094	-0.17016602	0.16821289	-0.45507813	0	0	8/11/2017	8	11	2017	10:31:11	37871	0.2	10	31	11	0	0.05859375	3.5513672	0.3503418	0.17797852	0.94165039	0.56665039	0.020996094	0	0	0	0	0	0	0	0	0	1.0202637	0.020263672	0.030761719	-0.002441406	-0.010009766	0.018066406	0	44330	0	0	0
715	716	716	Category A	0.38378906	0.19189453	0.95996094	-0.17138672	0.1706543	-0.45507813	0	0	8/11/2017	8	11	2017	10:31:11	37871	0.3	10	31	11	0	0.05859375	3.5513672	0.35083008	0.17749023	0.94165039	0.39038086	0.040039063	0	0	0	0	0	0	0	0	0	1.0205078	0.020507813	0.065185547	0.032714844	0.014160156	0.018066406	0	44330	0	0	0
716	717	717	Category A	0.34790039	0.17993164	0.94799805	-0.16674805	0.17236328	-0.45507813	0	0	8/11/2017	8	11	2017	10:31:11	37871	0.4	10	31	11	0	0.05859375	3.5513672	0.35083008	0.17749023	0.94140625	0.55175781	0.007324219	0	0	0	0	0	0	0	0	0	1.0202637	0.020263672	0.011474609	-0.002929688	0.002197266	0.006347656	0	44330	0	0	0
717	718	718	Category A	0.37182617	0.17993164	0.93579102	-0.16894531	0.17553711	-0.45385742	0	0	8/11/2017	8	11	2017	10:31:11	37871	0.5	10	31	11	0	0.05859375	3.5513672	0.35083008	0.17797852	0.94140625	0.67724609	0.021728516	0	0	0	0	0	0	0	0	0	1.0205078	0.020507813	0.028320313	0.020751953	0.001708984	-0.005615234	0	44330	0	0	0
718	719	719	Category A	0.35986328	0.17993164	0.93579102	-0.17016602	0.17089844	-0.4519043	0	0	8/11/2017	8	11	2017	10:31:11	37871	0.6	10	31	11	0	0.05859375	3.5513672	0.35083008	0.17797852	0.94140625	0.55200195	0.010742188	0	0	0	0	0	0	0	0	0	1.0205078	0.020507813	0.016357422	0.008789063	0.001708984	-0.005615234	0	44330	0	0	0
719	720	720	Category A	0.37182617	0.17993164	0.93579102	-0.16943359	0.16821289	-0.45507813	0	0	8/11/2017	8	11	2017	10:31:11	37871	0.7	10	31	11	0	0.05859375	3.5513672	0.35083008	0.17797852	0.94140625	0.47827148	0.021728516	0	0	0	0	0	0	0	0	0	1.0205078	0.020507813	0.028320313	0.020751953	0.001708984	-0.005615234	0	44330	0	0	0
720	721	721	Category A	0.35986328	0.17993164	0.94799805	-0.16967773	0.16943359	-0.45263672	0	0	8/11/2017	8	11	2017	10:31:11	37871	0.8	10	31	11	0	0.05859375	3.5513672	0.35083008	0.17773438	0.94140625	0.58837891	0.011230469	0	0	0	0	0	0	0	0	0	1.0202637	0.020263672	0.017578125	0.008789063	0.001953125	0.006347656	0	44330	0	0	0
721	722	722	Category A	0.34790039	0.20385742	0.92382813	-0.17236328	0.17333984	-0.45166016	0	0	8/11/2017	8	11	2017	10:31:11	37871	0.9	10	31	11	0	0.05859375	3.5513672	0.35083008	0.17724609	0.94140625	0.6940918	0.031738281	0	0	0	0	0	0	0	0	0	1.0200195	0.020019531	0.046875	-0.002929688	0.026367188	-0.017578125	0	44330	0	0	0
722	723	723	Category A	0.32397461	0.19189453	0.94799805	-0.17041016	0.17382813	-0.45605469	0	0	8/11/2017	8	11	2017	10:31:12	37872	0	10	31	12	0	0.05859375	3.5513672	0.35083008	0.17675781	0.94091797	0.65185547	0.031738281	0	0	0	0	0	0	0	0	0	1.0197754	0.019775391	0.048828125	-0.026855469	0.015136719	0.006835938	0	44330	0	0	0
723	724	724	Category A	0.34790039	0.19189453	0.93579102	-0.16967773	0.17480469	-0.45166016	0	0	8/11/2017	8	11	2017	10:31:12	37872	0.1	10	31	12	0	0.05859375	3.5513672	0.35083008	0.17626953	0.94091797	0.75195313	0.016601563	0	0	0	0	0	0	0	0	0	1.0197754	0.019775391	0.023681641	-0.002929688	0.015380859	-0.005126953	0	44330	0	0	0
724	725	725	Category A	0.35986328	0.19189453	0.94799805	-0.16625977	0.16381836	-0.45385742	0	0	8/11/2017	8	11	2017	10:31:12	37872	0.2	10	31	12	0	0.05859375	3.5513672	0.35131836	0.17602539	0.94140625	0.82006836	0.018798828	0	0	0	0	0	0	0	0	0	1.0200195	0.020019531	0.030517578	0.008300781	0.015625	0.006347656	0	44330	0	0	0
725	726	726	Category A	0.34790039	0.19189453	0.93579102	-0.16772461	0.17285156	-0.45092773	0	0	8/11/2017	8	11	2017	10:31:12	37872	0.3	10	31	12	0	0.05859375	3.5513672	0.3515625	0.17578125	0.94165039	0.72387695	0.017333984	0	0	0	0	0	0	0	0	0	1.0205078	0.020507813	0.025634766	-0.003662109	0.015869141	-0.005859375	0	44330	0	0	0
726	727	727	Category A	0.32397461	0.17993164	0.93579102	-0.17602539	0.16992188	-0.45605469	0	0	8/11/2017	8	11	2017	10:31:12	37872	0.4	10	31	12	0	0.05859375	3.5513672	0.35180664	0.17578125	0.94213867	0.38183594	0.028808594	0	0	0	0	0	0	0	0	0	1.0209961	0.020996094	0.038085938	-0.027832031	0.00390625	-0.006347656	0	44330	0	0	0
727	728	728	Category A	0.37182617	0.17993164	0.95996094	-0.16870117	0.17236328	-0.45385742	0	0	8/11/2017	8	11	2017	10:31:12	37872	0.5	10	31	12	0	0.05859375	3.5513672	0.3515625	0.17578125	0.94287109	0.056884766	0.026367188	0	0	0	0	0	0	0	0	0	1.0214844	0.021484375	0.040771484	0.020019531	0.00390625	0.016845703	0	44330	0	0	0
728	729	729	Category A	0.3359375	0.16796875	0.93579102	-0.16845703	0.17138672	-0.45288086	0	0	8/11/2017	8	11	2017	10:31:12	37872	0.6	10	31	12	0	0.05859375	3.5513672	0.3515625	0.17578125	0.94262695	0.51538086	0.019042969	0	0	0	0	0	0	0	0	0	1.0214844	0.021484375	0.030761719	-0.015625	-0.0078125	-0.006835938	0	44330	0	0	0
729	730	730	Category A	0.3359375	0.15576172	0.92382813	-0.16748047	0.16992188	-0.44995117	0	0	8/11/2017	8	11	2017	10:31:12	37872	0.7	10	31	12	0	0.05859375	3.5513672	0.3515625	0.17553711	0.94238281	0.96191406	0.031494141	0	0	0	0	0	0	0	0	0	1.0209961	0.020996094	0.054199219	-0.015625	-0.019775391	-0.018554688	0	44330	0	0	0
730	731	731	Category A	0.34790039	0.16796875	0.92382813	-0.16845703	0.16625977	-0.45507813	0	0	8/11/2017	8	11	2017	10:31:12	37872	0.8	10	31	12	0	0.05859375	3.5513672	0.35131836	0.17578125	0.94189453	1.1826172	0.020019531	0	0	0	0	0	0	0	0	0	1.0205078	0.020507813	0.029541016	-0.003417969	-0.0078125	-0.018066406	0	44330	0	0	0
731	732	732	Category A	0.34790039	0.16796875	0.94799805	-0.17016602	0.16943359	-0.45507813	0	0	8/11/2017	8	11	2017	10:31:12	37872	0.9	10	31	12	0	0.05859375	3.5513672	0.3515625	0.17578125	0.94140625	1.2148438	0.010742188	0	0	0	0	0	0	0	0	0	1.0202637	0.020263672	0.018066406	-0.003662109	-0.0078125	0.006347656	0	44330	0	0	0
732	733	733	Category A	0.34790039	0.19189453	0.94799805	-0.16674805	0.1730957	-0.45166016	0	0	8/11/2017	8	11	2017	10:31:13	37873	0	10	31	13	0	0.05859375	3.5513672	0.35131836	0.17626953	0.94116211	1.140625	0.017333984	0	0	0	0	0	0	0	0	0	1.0200195	0.020019531	0.025878906	-0.003417969	0.015380859	0.006591797	0	44330	0	0	0
733	734	734	Category A	0.3359375	0.17993164	0.93579102	-0.17114258	0.17504883	-0.45263672	0	0	8/11/2017	8	11	2017	10:31:13	37873	0.1	10	31	13	0	0.05859375	3.5513672	0.35131836	0.17675781	0.94116211	1.0239258	0.016601563	0	0	0	0	0	0	0	0	0	1.0200195	0.020019531	0.023925781	-0.015380859	0.002929688	-0.005371094	0	44330	0	0	0
734	735	735	Category A	0.35986328	0.19189453	0.93579102	-0.16943359	0.17041016	-0.45507813	0	0	8/11/2017	8	11	2017	10:31:13	37873	0.2	10	31	13	0	0.05859375	3.5513672	0.35131836	0.17626953	0.94067383	0.99365234	0.018310547	0	0	0	0	0	0	0	0	0	1.0195313	0.01953125	0.028808594	0.008300781	0.015380859	-0.004882813	0	44330	0	0	0
735	736	736	Category A	0.3359375	0.16796875	0.94799805	-0.16479492	0.16723633	-0.45385742	0	0	8/11/2017	8	11	2017	10:31:13	37873	0.3	10	31	13	0	0.059082031	3.5288086	0.35083008	0.17602539	0.94091797	0.68945313	0.018554688	0	0	0	0	0	0	0	0	0	1.0195313	0.01953125	0.030273438	-0.014892578	-0.008056641	0.006835938	0	44330	0	0	0
736	737	737	Category A	0.34790039	0.17993164	0.95996094	-0.16577148	0.17163086	-0.45703125	0	0	8/11/2017	8	11	2017	10:31:13	37873	0.4	10	31	13	0	0.059082031	3.5288086	0.35107422	0.17626953	0.94116211	0.30419922	0.019287109	0	0	0	0	0	0	0	0	0	1.0200195	0.020019531	0.025390625	-0.003173828	0.003417969	0.018554688	0	44330	0	0	0
737	738	738	Category A	0.32397461	0.19189453	0.94799805	-0.16674805	0.17480469	-0.4519043	0	0	8/11/2017	8	11	2017	10:31:13	37873	0.5	10	31	13	0	0.059082031	3.5288086	0.35131836	0.17602539	0.94091797	0.022949219	0.032226563	0	0	0	0	0	0	0	0	0	1.0195313	0.01953125	0.050048828	-0.02734375	0.015625	0.006835938	0	44330	0	0	0
738	739	739	Category A	0.37182617	0.17993164	0.93579102	-0.16943359	0.16821289	-0.45507813	0	0	8/11/2017	8	11	2017	10:31:13	37873	0.6	10	31	13	0	0.059082031	3.5288086	0.35131836	0.17602539	0.94067383	0.44262695	0.021240234	0	0	0	0	0	0	0	0	0	1.0192871	0.019287109	0.029052734	0.020263672	0.003662109	-0.004882813	0	44330	0	0	0
739	740	740	Category A	0.34790039	0.17993164	0.94799805	-0.17114258	0.16748047	-0.45385742	0	0	8/11/2017	8	11	2017	10:31:13	37873	0.7	10	31	13	0	0.059082031	3.5288086	0.35131836	0.17626953	0.94091797	0.67822266	0.008544922	0	0	0	0	0	0	0	0	0	1.0197754	0.019775391	0.013916016	-0.003417969	0.003417969	0.006835938	0	44330	0	0	0
740	741	741	Category A	0.35986328	0.20385742	0.93579102	-0.16748047	0.16699219	-0.45507813	0	0	8/11/2017	8	11	2017	10:31:13	37873	0.8	10	31	13	0	0.059082031	3.5288086	0.35131836	0.17651367	0.94116211	0.68237305	0.029052734	0	0	0	0	0	0	0	0	0	1.0200195	0.020019531	0.041259766	0.008300781	0.027099609	-0.005371094	0	44330	0	0	0
741	742	742	Category A	0.34790039	0.15576172	0.97192383	-0.16772461	0.17138672	-0.45361328	0	0	8/11/2017	8	11	2017	10:31:13	37873	0.9	10	31	13	0	0.059082031	3.5288086	0.35107422	0.17675781	0.94091797	0.65234375	0.037353516	0	0	0	0	0	0	0	0	0	1.0197754	0.019775391	0.055175781	-0.003173828	-0.020996094	0.030761719	0	44330	0	0	0
742	743	743	Category A	0.34790039	0.17993164	0.94799805	-0.16650391	0.17407227	-0.45507813	0	0	8/11/2017	8	11	2017	10:31:14	37874	0	10	31	14	0	0.059082031	3.5288086	0.35083008	0.17675781	0.94067383	0.26049805	0.008300781	0	0	0	0	0	0	0	0	0	1.0195313	0.01953125	0.012939453	-0.002929688	0.002929688	0.007080078	0	44330	0	0	0
743	744	744	Category A	0.37182617	0.17993164	0.93579102	-0.1730957	0.17236328	-0.45507813	0	0	8/11/2017	8	11	2017	10:31:14	37874	0.1	10	31	14	0	0.059082031	3.5288086	0.35058594	0.17651367	0.94091797	0.26123047	0.021972656	0	0	0	0	0	0	0	0	0	1.0197754	0.019775391	0.029541016	0.020996094	0.003173828	-0.005126953	0	44330	0	0	0
744	745	745	Category A	0.34790039	0.15576172	0.95996094	-0.16967773	0.17333984	-0.4519043	0	0	8/11/2017	8	11	2017	10:31:14	37874	0.2	10	31	14	0	0.059082031	3.5288086	0.35058594	0.17626953	0.94091797	0.69506836	0.028076172	0	0	0	0	0	0	0	0	0	1.0195313	0.01953125	0.042236328	-0.002685547	-0.020507813	0.018798828	0	44330	0	0	0
745	746	746	Category A	0.32397461	0.17993164	0.95996094	-0.17016602	0.16723633	-0.45532227	0	0	8/11/2017	8	11	2017	10:31:14	37874	0.3	10	31	14	0	0.059082031	3.5288086	0.35083008	0.17651367	0.94067383	0.95629883	0.032958984	0	0	0	0	0	0	0	0	0	1.0195313	0.01953125	0.049316406	-0.026855469	0.003173828	0.019042969	0	44330	0	0	0
746	747	747	Category A	0.32397461	0.16796875	0.94799805	-0.16967773	0.17407227	-0.45288086	0	0	8/11/2017	8	11	2017	10:31:14	37874	0.4	10	31	14	0	0.059082031	3.5288086	0.35083008	0.17675781	0.94116211	0.91088867	0.029052734	0	0	0	0	0	0	0	0	0	1.0200195	0.020019531	0.042480469	-0.026855469	-0.008789063	0.006591797	0	44330	0	0	0
747	748	748	Category A	0.3359375	0.17993164	0.93579102	-0.16967773	0.1730957	-0.45385742	0	0	8/11/2017	8	11	2017	10:31:14	37874	0.5	10	31	14	0	0.059082031	3.5288086	0.35083008	0.17675781	0.94116211	0.95019531	0.016113281	0	0	0	0	0	0	0	0	0	1.0200195	0.020019531	0.0234375	-0.014892578	0.002929688	-0.005371094	0	44330	0	0	0
748	749	749	Category A	0.32397461	0.17993164	0.94799805	-0.16845703	0.17333984	-0.44995117	0	0	8/11/2017	8	11	2017	10:31:14	37874	0.6	10	31	14	0	0.059082031	3.5288086	0.35058594	0.17700195	0.94116211	0.62451172	0.027587891	0	0	0	0	0	0	0	0	0	1.0197754	0.019775391	0.036132813	-0.026611328	0.002685547	0.006591797	0	44330	0	0	0
749	750	750	Category A	0.34790039	0.19189453	0.95996094	-0.17041016	0.17138672	-0.45507813	0	0	8/11/2017	8	11	2017	10:31:14	37874	0.7	10	31	14	0	0.059082031	3.5288086	0.3503418	0.17724609	0.94140625	0.13867188	0.0234375	0	0	0	0	0	0	0	0	0	1.0200195	0.020019531	0.035400391	-0.002441406	0.014404297	0.018310547	0	44330	0	0	0
750	751	751	Category A	0.35986328	0.21582031	0.95996094	-0.17651367	0.1730957	-0.45605469	0	0	8/11/2017	8	11	2017	10:31:14	37874	0.8	10	31	14	0	0.059082031	3.5288086	0.3503418	0.17700195	0.94140625	0.15258789	0.043701172	0	0	0	0	0	0	0	0	0	1.0200195	0.020019531	0.066162109	0.009277344	0.038574219	0.018310547	0	44330	0	0	0
751	752	752	Category A	0.3359375	0.17993164	0.93579102	-0.16845703	0.17138672	-0.44897461	0	0	8/11/2017	8	11	2017	10:31:14	37874	0.9	10	31	14	0	0.059082031	3.5288086	0.3503418	0.17749023	0.94189453	0.35375977	0.015869141	0	0	0	0	0	0	0	0	0	1.0205078	0.020507813	0.022949219	-0.014404297	0.002197266	-0.006103516	0	44330	0	0	0
752	753	753	Category A	0.34790039	0.17993164	0.93579102	-0.16625977	0.16723633	-0.4519043	0	0	8/11/2017	8	11	2017	10:31:15	37875	0	10	31	15	0	0.059082031	3.5288086	0.3503418	0.17700195	0.94165039	0.67456055	0.007080078	0	0	0	0	0	0	0	0	0	1.0202637	0.020263672	0.011230469	-0.002441406	0.002685547	-0.005859375	0	44330	0	0	0
753	754	754	Category A	0.37182617	0.17993164	0.92382813	-0.16674805	0.16967773	-0.45092773	0	0	8/11/2017	8	11	2017	10:31:15	37875	0.1	10	31	15	0	0.059082031	3.5288086	0.35058594	0.17749023	0.94165039	0.82592773	0.027832031	0	0	0	0	0	0	0	0	0	1.0202637	0.020263672	0.041503906	0.020996094	0.002197266	-0.017822266	0	44330	0	0	0
754	755	755	Category A	0.37182617	0.16796875	0.93579102	-0.17114258	0.16967773	-0.45288086	0	0	8/11/2017	8	11	2017	10:31:15	37875	0.2	10	31	15	0	0.059082031	3.5288086	0.35009766	0.17749023	0.94165039	0.81884766	0.024169922	0	0	0	0	0	0	0	0	0	1.0202637	0.020263672	0.037109375	0.021484375	-0.009521484	-0.005859375	0	44330	0	0	0
755	756	756	Category A	0.35986328	0.15576172	0.93579102	-0.17114258	0.16943359	-0.4519043	0	0	8/11/2017	8	11	2017	10:31:15	37875	0.3	10	31	15	0	0.059082031	3.5288086	0.34960938	0.17749023	0.94165039	0.63818359	0.024658203	0	0	0	0	0	0	0	0	0	1.0202637	0.020263672	0.037841797	0.010009766	-0.021728516	-0.005859375	0	44330	0	0	0
756	757	757	Category A	0.34790039	0.17993164	0.94799805	-0.1730957	0.17236328	-0.45385742	0	0	8/11/2017	8	11	2017	10:31:15	37875	0.4	10	31	15	0	0.059082031	3.5288086	0.34936523	0.17749023	0.94165039	0.39111328	0.006591797	0	0	0	0	0	0	0	0	0	1.0200195	0.020019531	0.010009766	-0.001464844	0.002197266	0.006103516	0	44330	0	0	0
757	758	758	Category A	0.3359375	0.16796875	0.95996094	-0.171875	0.16748047	-0.45385742	0	0	8/11/2017	8	11	2017	10:31:15	37875	0.5	10	31	15	0	0.059082031	3.5288086	0.34936523	0.17749023	0.94165039	0.37426758	0.024414063	0	0	0	0	0	0	0	0	0	1.0200195	0.020019531	0.041259766	-0.013427734	-0.009521484	0.018066406	0	44330	0	0	0
758	759	759	Category A	0.34790039	0.17993164	0.93579102	-0.16772461	0.17285156	-0.45385742	0	0	8/11/2017	8	11	2017	10:31:15	37875	0.6	10	31	15	0	0.059082031	3.5288086	0.34887695	0.17749023	0.94140625	0.18774414	0.006103516	0	0	0	0	0	0	0	0	0	1.0195313	0.01953125	0.009033203	-0.000976563	0.002197266	-0.005615234	0	44330	0	0	0
759	760	760	Category A	0.37182617	0.16796875	0.92382813	-0.16870117	0.17480469	-0.45092773	0	0	8/11/2017	8	11	2017	10:31:15	37875	0.7	10	31	15	0	0.059082031	3.5288086	0.34838867	0.17773438	0.94165039	0.85522461	0.031005859	0	0	0	0	0	0	0	0	0	1.0195313	0.01953125	0.051025391	0.023193359	-0.009765625	-0.017822266	0	44330	0	0	0
760	761	761	Category A	0.35986328	0.15576172	0.93579102	-0.16625977	0.16723633	-0.45385742	0	0	8/11/2017	8	11	2017	10:31:15	37875	0.8	10	31	15	0	0.059082031	3.5288086	0.34814453	0.17773438	0.94140625	1.2333984	0.025390625	0	0	0	0	0	0	0	0	0	1.0195313	0.01953125	0.039306641	0.011474609	-0.021972656	-0.005615234	0	44330	0	0	0
761	762	762	Category A	0.35986328	0.13183594	0.92382813	-0.16967773	0.1730957	-0.45385742	0	0	8/11/2017	8	11	2017	10:31:15	37875	0.9	10	31	15	0	0.059082031	3.5288086	0.34814453	0.17749023	0.94140625	1.4360352	0.050292969	0	0	0	0	0	0	0	0	0	1.0192871	0.019287109	0.074951172	0.011474609	-0.045654297	-0.017578125	0	44330	0	0	0
762	763	763	Category A	0.34790039	0.16796875	0.93579102	-0.16845703	0.16967773	-0.45507813	0	0	8/11/2017	8	11	2017	10:31:16	37876	0	10	31	16	0	0.059082031	3.5288086	0.34790039	0.17724609	0.94140625	1.4926758	0.010986328	0	0	0	0	0	0	0	0	0	1.0192871	0.019287109	0.015136719	0	-0.009277344	-0.005615234	0	44330	0	0	0
763	764	764	Category A	0.38378906	0.16796875	0.94799805	-0.16992188	0.16650391	-0.45385742	0	0	8/11/2017	8	11	2017	10:31:16	37876	0.1	10	31	16	0	0.059082031	3.5288086	0.34863281	0.17675781	0.94140625	1.4162598	0.036621094	0	0	0	0	0	0	0	0	0	1.0192871	0.019287109	0.050292969	0.034912109	-0.008789063	0.006347656	0	44330	0	0	0
764	765	765	Category A	0.38378906	0.16796875	0.94799805	-0.1730957	0.1730957	-0.45605469	0	0	8/11/2017	8	11	2017	10:31:16	37876	0.2	10	31	16	0	0.059082031	3.5288086	0.34814453	0.17626953	0.94140625	0.98925781	0.036865234	0	0	0	0	0	0	0	0	0	1.0192871	0.019287109	0.050292969	0.035400391	-0.008300781	0.006347656	0	44330	0	0	0
765	766	766	Category A	0.35986328	0.17993164	0.97192383	-0.16210938	0.16943359	-0.4519043	0	0	8/11/2017	8	11	2017	10:31:16	37876	0.3	10	31	16	0	0.059082031	3.5288086	0.34814453	0.17602539	0.94116211	0.48168945	0.032714844	0	0	0	0	0	0	0	0	0	1.0187988	0.018798828	0.045898438	0.011474609	0.003662109	0.030517578	0	44330	0	0	0
766	767	767	Category A	0.35986328	0.17993164	0.98388672	-0.16772461	0.16821289	-0.45507813	0	0	8/11/2017	8	11	2017	10:31:16	37876	0.4	10	31	16	0	0.059082031	3.5288086	0.34838867	0.17578125	0.94140625	0.30322266	0.043945313	0	0	0	0	0	0	0	0	0	1.019043	0.019042969	0.057861328	0.011230469	0.00390625	0.042236328	0	44330	0	0	0
767	768	768	Category A	0.34790039	0.15576172	0.93579102	-0.17016602	0.16967773	-0.45678711	0	0	8/11/2017	8	11	2017	10:31:16	37876	0.5	10	31	16	0	0.059082031	3.5288086	0.34838867	0.17578125	0.94165039	0.25073242	0.020751953	0	0	0	0	0	0	0	0	0	1.0192871	0.019287109	0.026611328	-0.000488281	-0.020019531	-0.005859375	0	44330	0	0	0
768	769	769	Category A	0.35986328	0.15576172	0.92382813	-0.17114258	0.17163086	-0.45507813	0	0	8/11/2017	8	11	2017	10:31:16	37876	0.6	10	31	16	0	0.059082031	3.5288086	0.34814453	0.17553711	0.94140625	0.035400391	0.028808594	0	0	0	0	0	0	0	0	0	1.019043	0.019042969	0.049072266	0.011474609	-0.019775391	-0.017578125	0	44330	0	0	0
769	770	770	Category A	0.34790039	0.17993164	0.93579102	-0.16601563	0.1730957	-0.45263672	0	0	8/11/2017	8	11	2017	10:31:16	37876	0.7	10	31	16	0	0.059082031	3.5288086	0.34838867	0.17578125	0.94116211	0.41333008	0.006835938	0	0	0	0	0	0	0	0	0	1.0187988	0.018798828	0.010009766	-0.000488281	0.00390625	-0.005371094	0	44330	0	0	0
770	771	771	Category A	0.35986328	0.17993164	0.91186523	-0.16772461	0.17163086	-0.44970703	0	0	8/11/2017	8	11	2017	10:31:16	37876	0.8	10	31	16	0	0.059082031	3.5288086	0.34863281	0.17578125	0.94140625	0.74951172	0.031982422	0	0	0	0	0	0	0	0	0	1.0192871	0.019287109	0.044677734	0.010986328	0.00390625	-0.029541016	0	44330	0	0	0
771	772	772	Category A	0.32397461	0.19189453	0.93579102	-0.16503906	0.16796875	-0.45507813	0	0	8/11/2017	8	11	2017	10:31:16	37876	0.9	10	31	16	0	0.059082031	3.5288086	0.34863281	0.17626953	0.94165039	0.81323242	0.029785156	0	0	0	0	0	0	0	0	0	1.0195313	0.01953125	0.046386719	-0.024658203	0.015380859	-0.005859375	0	44330	0	0	0
772	773	773	Category A	0.3359375	0.19189453	0.94799805	-0.16845703	0.16821289	-0.45385742	0	0	8/11/2017	8	11	2017	10:31:17	37877	0	10	31	17	0	0.059082031	3.5288086	0.34814453	0.17626953	0.94165039	0.75927734	0.020751953	0	0	0	0	0	0	0	0	0	1.0192871	0.019287109	0.034179688	-0.012207031	0.015380859	0.006103516	0	44330	0	0	0
773	774	774	Category A	0.34790039	0.15576172	0.91186523	-0.16625977	0.17724609	-0.45385742	0	0	8/11/2017	8	11	2017	10:31:17	37877	0.1	10	31	17	0	0.05859375	3.4933594	0.34814453	0.17602539	0.94165039	0.73168945	0.036132813	0	0	0	0	0	0	0	0	0	1.0192871	0.019287109	0.050537109	-0.000244141	-0.020263672	-0.029785156	0	44330	0	0	0
774	775	775	Category A	0.32397461	0.16796875	0.94799805	-0.17236328	0.17333984	-0.45166016	0	0	8/11/2017	8	11	2017	10:31:17	37877	0.2	10	31	17	0	0.05859375	3.4933594	0.34814453	0.17602539	0.94165039	0.56396484	0.026123047	0	0	0	0	0	0	0	0	0	1.0192871	0.019287109	0.038330078	-0.024169922	-0.008056641	0.006103516	0	44330	0	0	0
775	776	776	Category A	0.35986328	0.16796875	0.94799805	-0.16870117	0.17236328	-0.45385742	0	0	8/11/2017	8	11	2017	10:31:17	37877	0.3	10	31	17	0	0.05859375	3.4933594	0.34765625	0.17602539	0.94189453	0.35595703	0.015625	0	0	0	0	0	0	0	0	0	1.0192871	0.019287109	0.026123047	0.011962891	-0.008056641	0.005859375	0	44330	0	0	0
776	777	777	Category A	0.35986328	0.17993164	0.92382813	-0.16870117	0.1730957	-0.45288086	0	0	8/11/2017	8	11	2017	10:31:17	37877	0.4	10	31	17	0	0.05859375	3.4933594	0.34790039	0.17626953	0.94213867	0.31542969	0.021972656	0	0	0	0	0	0	0	0	0	1.0197754	0.019775391	0.033447266	0.01171875	0.003417969	-0.018310547	0	44330	0	0	0
777	778	778	Category A	0.3359375	0.19189453	0.92382813	-0.16943359	0.16918945	-0.45385742	0	0	8/11/2017	8	11	2017	10:31:17	37877	0.5	10	31	17	0	0.05859375	3.4933594	0.34765625	0.17626953	0.94165039	0.47753906	0.026611328	0	0	0	0	0	0	0	0	0	1.0192871	0.019287109	0.045410156	-0.01171875	0.015380859	-0.017822266	0	44330	0	0	0
778	779	779	Category A	0.34790039	0.19189453	0.94799805	-0.17675781	0.171875	-0.45605469	0	0	8/11/2017	8	11	2017	10:31:17	37877	0.6	10	31	17	0	0.05859375	3.4933594	0.34814453	0.17553711	0.94165039	0.68188477	0.017089844	0	0	0	0	0	0	0	0	0	1.0192871	0.019287109	0.022705078	-0.000244141	0.016113281	0.006103516	0	44330	0	0	0
779	780	780	Category A	0.3359375	0.19189453	0.95996094	-0.16967773	0.1730957	-0.45507813	0	0	8/11/2017	8	11	2017	10:31:17	37877	0.7	10	31	17	0	0.05859375	3.4933594	0.34765625	0.17553711	0.94238281	0.74682617	0.026611328	0	0	0	0	0	0	0	0	0	1.0197754	0.019775391	0.045410156	-0.01171875	0.016113281	0.017333984	0	44330	0	0	0
780	781	781	Category A	0.35986328	0.17993164	0.91186523	-0.16772461	0.17651367	-0.45483398	0	0	8/11/2017	8	11	2017	10:31:17	37877	0.8	10	31	17	0	0.05859375	3.4933594	0.34814453	0.17578125	0.94238281	0.39575195	0.032958984	0	0	0	0	0	0	0	0	0	1.0200195	0.020019531	0.046142578	0.011474609	0.00390625	-0.030517578	0	44330	0	0	0
781	782	782	Category A	0.3359375	0.16796875	0.91186523	-0.16967773	0.16967773	-0.45166016	0	0	8/11/2017	8	11	2017	10:31:17	37877	0.9	10	31	17	0	0.05859375	3.4933594	0.34838867	0.17553711	0.94287109	0.092041016	0.034179688	0	0	0	0	0	0	0	0	0	1.0202637	0.020263672	0.051025391	-0.012451172	-0.007568359	-0.031005859	0	44330	0	0	0
782	783	783	Category A	0.35986328	0.14379883	0.93579102	-0.16943359	0.16918945	-0.45385742	0	0	8/11/2017	8	11	2017	10:31:18	37878	0	10	31	18	0	0.05859375	3.4933594	0.34838867	0.17578125	0.94262695	0.29492188	0.034667969	0	0	0	0	0	0	0	0	0	1.0202637	0.020263672	0.050292969	0.011230469	-0.031982422	-0.006835938	0	44330	0	0	0
783	784	784	Category A	0.3359375	0.16796875	0.93579102	-0.16870117	0.17480469	-0.45092773	0	0	8/11/2017	8	11	2017	10:31:18	37878	0.1	10	31	18	0	0.05859375	3.4933594	0.34863281	0.17578125	0.94262695	0.2043457	0.016357422	0	0	0	0	0	0	0	0	0	1.0202637	0.020263672	0.027587891	-0.012695313	-0.0078125	-0.006835938	0	44330	0	0	0
784	785	785	Category A	0.35986328	0.17993164	0.94799805	-0.16577148	0.16577148	-0.453125	0	0	8/11/2017	8	11	2017	10:31:18	37878	0.2	10	31	18	0	0.05859375	3.4933594	0.34765625	0.17626953	0.94262695	0.080078125	0.013427734	0	0	0	0	0	0	0	0	0	1.0200195	0.020019531	0.020751953	0.011962891	0.003417969	0.005126953	0	44330	0	0	0
785	786	786	Category A	0.35986328	0.19189453	0.95996094	-0.16650391	0.16699219	-0.45507813	0	0	8/11/2017	8	11	2017	10:31:18	37878	0.3	10	31	18	0	0.05859375	3.4933594	0.34765625	0.17675781	0.94213867	0.079589844	0.026123047	0	0	0	0	0	0	0	0	0	1.0197754	0.019775391	0.044677734	0.011962891	0.014892578	0.017578125	0	44330	0	0	0
786	787	787	Category A	0.34790039	0.17993164	0.92382813	-0.16772461	0.17504883	-0.45507813	0	0	8/11/2017	8	11	2017	10:31:18	37878	0.4	10	31	18	0	0.05859375	3.4933594	0.34790039	0.17626953	0.94189453	0.064941406	0.018310547	0	0	0	0	0	0	0	0	0	1.0195313	0.01953125	0.021728516	0	0.003417969	-0.018066406	0	44330	0	0	0
787	788	788	Category A	0.3359375	0.17993164	0.94799805	-0.16772461	0.17504883	-0.44995117	0	0	8/11/2017	8	11	2017	10:31:18	37878	0.5	10	31	18	0	0.05859375	3.4933594	0.34790039	0.17626953	0.94189453	0.21606445	0.013916016	0	0	0	0	0	0	0	0	0	1.0195313	0.01953125	0.021484375	-0.011962891	0.003417969	0.005859375	0	44330	0	0	0
788	789	789	Category A	0.3359375	0.17993164	0.97192383	-0.16943359	0.16918945	-0.45507813	0	0	8/11/2017	8	11	2017	10:31:18	37878	0.6	10	31	18	0	0.05859375	3.4933594	0.34765625	0.17626953	0.94165039	0.11987305	0.032470703	0	0	0	0	0	0	0	0	0	1.0192871	0.019287109	0.045410156	-0.01171875	0.003417969	0.030029297	0	44330	0	0	0
789	790	790	Category A	0.35986328	0.17993164	0.93579102	-0.16943359	0.16455078	-0.45532227	0	0	8/11/2017	8	11	2017	10:31:18	37878	0.7	10	31	18	0	0.05859375	3.4933594	0.34814453	0.17626953	0.94165039	0.11962891	0.013427734	0	0	0	0	0	0	0	0	0	1.0192871	0.019287109	0.020996094	0.011474609	0.003417969	-0.005859375	0	44330	0	0	0
790	791	791	Category A	0.35986328	0.19189453	0.94799805	-0.16967773	0.17480469	-0.45166016	0	0	8/11/2017	8	11	2017	10:31:18	37878	0.8	10	31	18	0	0.05859375	3.4933594	0.34838867	0.17602539	0.94140625	0.047851563	0.020263672	0	0	0	0	0	0	0	0	0	1.0192871	0.019287109	0.033447266	0.011230469	0.015625	0.006347656	0	44330	0	0	0
791	792	792	Category A	0.35986328	0.16796875	0.93579102	-0.16943359	0.16918945	-0.45703125	0	0	8/11/2017	8	11	2017	10:31:18	37878	0.9	10	31	18	0	0.05859375	3.4933594	0.34863281	0.17553711	0.94165039	0.54589844	0.014648438	0	0	0	0	0	0	0	0	0	1.0192871	0.019287109	0.024658203	0.010986328	-0.007568359	-0.005859375	0	44330	0	0	0
792	793	793	Category A	0.34790039	0.19189453	0.93579102	-0.16943359	0.16601563	-0.4519043	0	0	8/11/2017	8	11	2017	10:31:19	37879	0	10	31	19	0	0.05859375	3.4933594	0.34887695	0.17529297	0.94165039	0.69238281	0.017578125	0	0	0	0	0	0	0	0	0	1.0195313	0.01953125	0.0234375	-0.000976563	0.016357422	-0.005859375	0	44330	0	0	0
793	794	794	Category A	0.3359375	0.17993164	0.94799805	-0.17114258	0.16967773	-0.45288086	0	0	8/11/2017	8	11	2017	10:31:19	37879	0.1	10	31	19	0	0.05859375	3.4933594	0.34887695	0.17529297	0.94165039	0.61914063	0.015136719	0	0	0	0	0	0	0	0	0	1.0195313	0.01953125	0.023681641	-0.012939453	0.004394531	0.006103516	0	44330	0	0	0
794	795	795	Category A	0.31176758	0.16796875	0.95996094	-0.16650391	0.16821289	-0.45288086	0	0	8/11/2017	8	11	2017	10:31:19	37879	0.2	10	31	19	0	0.05859375	3.4933594	0.34887695	0.17553711	0.94189453	0.62011719	0.041748047	0	0	0	0	0	0	0	0	0	1.0197754	0.019775391	0.0625	-0.037109375	-0.007568359	0.017822266	0	44330	0	0	0
795	796	796	Category A	0.35986328	0.19189453	0.95996094	-0.17333984	0.17163086	-0.45385742	0	0	8/11/2017	8	11	2017	10:31:19	37879	0.3	10	31	19	0	0.05859375	3.4933594	0.34838867	0.17553711	0.94189453	0.66552734	0.026611328	0	0	0	0	0	0	0	0	0	1.0195313	0.01953125	0.045410156	0.011230469	0.016113281	0.017822266	0	44330	0	0	0
796	797	797	Category A	0.3359375	0.19189453	0.93579102	-0.17016602	0.16845703	-0.45703125	0	0	8/11/2017	8	11	2017	10:31:19	37879	0.4	10	31	19	0	0.05859375	3.4933594	0.34838867	0.17578125	0.94213867	0.44799805	0.021240234	0	0	0	0	0	0	0	0	0	1.0197754	0.019775391	0.034912109	-0.012451172	0.015869141	-0.006347656	0	44330	0	0	0
797	798	798	Category A	0.3359375	0.17993164	0.92382813	-0.17138672	0.17285156	-0.45361328	0	0	8/11/2017	8	11	2017	10:31:19	37879	0.5	10	31	19	0	0.05859375	3.4933594	0.34838867	0.17578125	0.94213867	0.081787109	0.022460938	0	0	0	0	0	0	0	0	0	1.0197754	0.019775391	0.034912109	-0.012451172	0.00390625	-0.018310547	0	44330	0	0	0
798	799	799	Category A	0.32397461	0.19189453	0.94799805	-0.17236328	0.17504883	-0.45385742	0	0	8/11/2017	8	11	2017	10:31:19	37879	0.6	10	31	19	0	0.05859375	3.4933594	0.34838867	0.17602539	0.94165039	0.059814453	0.029785156	0	0	0	0	0	0	0	0	0	1.0192871	0.019287109	0.046386719	-0.024414063	0.015625	0.006103516	0	44330	0	0	0
799	800	800	Category A	0.34790039	0.17993164	0.92382813	-0.16870117	0.1730957	-0.45092773	0	0	8/11/2017	8	11	2017	10:31:19	37879	0.7	10	31	19	0	0.05859375	3.4933594	0.34814453	0.17578125	0.94140625	0.054443359	0.017822266	0	0	0	0	0	0	0	0	0	1.019043	0.019042969	0.021728516	-0.000244141	0.00390625	-0.017578125	0	44330	0	0	0
800	801	801	Category A	0.35986328	0.16796875	0.93579102	-0.16772461	0.17236328	-0.45385742	0	0	8/11/2017	8	11	2017	10:31:19	37879	0.8	10	31	19	0	0.05859375	3.4933594	0.34765625	0.17553711	0.94140625	0.43041992	0.015380859	0	0	0	0	0	0	0	0	0	1.019043	0.019042969	0.025390625	0.011962891	-0.007568359	-0.005615234	0	44330	0	0	0
801	802	802	Category A	0.3359375	0.17993164	0.93579102	-0.17041016	0.17504883	-0.45166016	0	0	8/11/2017	8	11	2017	10:31:19	37879	0.9	10	31	19	0	0.05859375	3.4933594	0.34790039	0.17578125	0.94140625	0.96118164	0.013916016	0	0	0	0	0	0	0	0	0	1.019043	0.019042969	0.021728516	-0.011962891	0.00390625	-0.005615234	0	44330	0	0	0
802	803	803	Category A	0.37182617	0.14379883	0.94799805	-0.16772461	0.17285156	-0.45605469	0	0	8/11/2017	8	11	2017	10:31:20	37880	0	10	31	20	0	0.05859375	3.4933594	0.34741211	0.17651367	0.94165039	1.1020508	0.041259766	0	0	0	0	0	0	0	0	0	1.019043	0.019042969	0.063232422	0.024169922	-0.032714844	0.006103516	0	44330	0	0	0
803	804	804	Category A	0.32397461	0.16796875	0.93579102	-0.17016602	0.16943359	-0.45507813	0	0	8/11/2017	8	11	2017	10:31:20	37880	0.1	10	31	20	0	0.05859375	3.4933594	0.34765625	0.17651367	0.94165039	1.2216797	0.025878906	0	0	0	0	0	0	0	0	0	1.0192871	0.019287109	0.038330078	-0.023681641	-0.008544922	-0.005859375	0	44330	0	0	0
804	805	805	Category A	0.35986328	0.16796875	0.92382813	-0.16748047	0.1706543	-0.44995117	0	0	8/11/2017	8	11	2017	10:31:20	37880	0.2	10	31	20	0	0.05859375	3.4933594	0.34765625	0.17675781	0.94140625	1.3481445	0.022949219	0	0	0	0	0	0	0	0	0	1.019043	0.019042969	0.038330078	0.011962891	-0.008789063	-0.017578125	0	44330	0	0	0
805	806	806	Category A	0.35986328	0.16796875	0.94799805	-0.16772461	0.17236328	-0.45385742	0	0	8/11/2017	8	11	2017	10:31:20	37880	0.3	10	31	20	0	0.05859375	3.4933594	0.34741211	0.17675781	0.94165039	1.4211426	0.016357422	0	0	0	0	0	0	0	0	0	1.019043	0.019042969	0.02734375	0.012207031	-0.008789063	0.006103516	0	44330	0	0	0
806	807	807	Category A	0.32397461	0.17993164	0.95996094	-0.16772461	0.17285156	-0.45385742	0	0	8/11/2017	8	11	2017	10:31:20	37880	0.4	10	31	20	0	0.05859375	3.4933594	0.34741211	0.17626953	0.94091797	1.1520996	0.030273438	0	0	0	0	0	0	0	0	0	1.0185547	0.018554688	0.045654297	-0.0234375	0.003417969	0.018798828	0	44330	0	0	0
807	808	808	Category A	0.35986328	0.16796875	0.93579102	-0.16503906	0.17382813	-0.45507813	0	0	8/11/2017	8	11	2017	10:31:20	37880	0.5	10	31	20	0	0.05859375	3.4933594	0.34741211	0.17578125	0.94091797	0.79980469	0.015625	0	0	0	0	0	0	0	0	0	1.0183105	0.018310547	0.025634766	0.012207031	-0.0078125	-0.005126953	0	44330	0	0	0
808	809	809	Category A	0.34790039	0.17993164	0.92382813	-0.16845703	0.17163086	-0.4519043	0	0	8/11/2017	8	11	2017	10:31:20	37880	0.6	10	31	20	0	0.05859375	3.4933594	0.34765625	0.17626953	0.94140625	0.71557617	0.017822266	0	0	0	0	0	0	0	0	0	1.0187988	0.018798828	0.020996094	0	0.003417969	-0.017578125	0	44330	0	0	0
809	810	810	Category A	0.34790039	0.16796875	0.94799805	-0.16748047	0.1730957	-0.4519043	0	0	8/11/2017	8	11	2017	10:31:20	37880	0.7	10	31	20	0	0.05859375	3.4933594	0.34741211	0.17651367	0.94140625	0.58862305	0.010742188	0	0	0	0	0	0	0	0	0	1.019043	0.019042969	0.015136719	0.000244141	-0.008544922	0.006347656	0	44330	0	0	0
810	811	811	Category A	0.35986328	0.19189453	0.94799805	-0.16650391	0.16625977	-0.45385742	0	0	8/11/2017	8	11	2017	10:31:20	37880	0.8	10	31	20	0	0.05859375	3.4933594	0.34765625	0.17626953	0.94165039	0.1574707	0.020507813	0	0	0	0	0	0	0	0	0	1.0192871	0.019287109	0.033447266	0.011962891	0.015380859	0.006103516	0	44330	0	0	0
811	812	812	Category A	0.31176758	0.16796875	0.93579102	-0.16943359	0.16650391	-0.44897461	0	0	8/11/2017	8	11	2017	10:31:20	37880	0.9	10	31	20	0	0.05859375	3.5191406	0.34765625	0.17651367	0.94213867	0.33886719	0.037353516	0	0	0	0	0	0	0	0	0	1.0197754	0.019775391	0.051025391	-0.035888672	-0.008544922	-0.006347656	0	44330	0	0	0
812	813	813	Category A	0.3359375	0.17993164	0.94799805	-0.16601563	0.16943359	-0.45288086	0	0	8/11/2017	8	11	2017	10:31:21	37881	0	10	31	21	0	0.05859375	3.5191406	0.34790039	0.17626953	0.94262695	0.58789063	0.013671875	0	0	0	0	0	0	0	0	0	1.0200195	0.020019531	0.020996094	-0.011962891	0.003417969	0.005126953	0	44330	0	0	0
813	814	814	Category A	0.3359375	0.17993164	0.94799805	-0.16845703	0.16967773	-0.45288086	0	0	8/11/2017	8	11	2017	10:31:21	37881	0.1	10	31	21	0	0.05859375	3.5191406	0.34814453	0.17578125	0.94238281	0.95996094	0.013916016	0	0	0	0	0	0	0	0	0	1.0200195	0.020019531	0.021484375	-0.012207031	0.00390625	0.005371094	0	44330	0	0	0
814	815	815	Category A	0.32397461	0.19189453	0.94799805	-0.16748047	0.16992188	-0.45898438	0	0	8/11/2017	8	11	2017	10:31:21	37881	0.2	10	31	21	0	0.05859375	3.5191406	0.34790039	0.17626953	0.94262695	1.0695801	0.029052734	0	0	0	0	0	0	0	0	0	1.0202637	0.020263672	0.044677734	-0.023925781	0.015380859	0.005126953	0	44330	0	0	0
815	816	816	Category A	0.35986328	0.19189453	0.95996094	-0.16967773	0.17407227	-0.45385742	0	0	8/11/2017	8	11	2017	10:31:21	37881	0.3	10	31	21	0	0.05859375	3.5191406	0.34790039	0.17651367	0.94262695	0.84277344	0.025634766	0	0	0	0	0	0	0	0	0	1.0202637	0.020263672	0.044189453	0.01171875	0.015136719	0.017089844	0	44330	0	0	0
816	817	817	Category A	0.3359375	0.16796875	0.93579102	-0.16601563	0.16943359	-0.45092773	0	0	8/11/2017	8	11	2017	10:31:21	37881	0.4	10	31	21	0	0.05859375	3.5191406	0.34765625	0.17675781	0.94262695	0.4675293	0.016357422	0	0	0	0	0	0	0	0	0	1.0200195	0.020019531	0.027587891	-0.01171875	-0.008789063	-0.006835938	0	44330	0	0	0
817	818	818	Category A	0.35986328	0.14379883	0.94799805	-0.16796875	0.17724609	-0.44897461	0	0	8/11/2017	8	11	2017	10:31:21	37881	0.5	10	31	21	0	0.05859375	3.5191406	0.34741211	0.17675781	0.94262695	0.27587891	0.035644531	0	0	0	0	0	0	0	0	0	1.0202637	0.020263672	0.050537109	0.012207031	-0.032958984	0.005126953	0	44330	0	0	0
818	819	819	Category A	0.3359375	0.17993164	0.98388672	-0.17626953	0.17041016	-0.4519043	0	0	8/11/2017	8	11	2017	10:31:21	37881	0.6	10	31	21	0	0.05859375	3.5191406	0.34741211	0.17675781	0.94287109	0.18188477	0.042480469	0	0	0	0	0	0	0	0	0	1.0205078	0.020507813	0.055419922	-0.011474609	0.002929688	0.040771484	0	44330	0	0	0
819	820	820	Category A	0.37182617	0.19189453	0.94799805	-0.16381836	0.16625977	-0.45507813	0	0	8/11/2017	8	11	2017	10:31:21	37881	0.7	10	31	21	0	0.05859375	3.5191406	0.34765625	0.17675781	0.94287109	0.077392578	0.028808594	0	0	0	0	0	0	0	0	0	1.0205078	0.020507813	0.043945313	0.023925781	0.014892578	0.004882813	0	44330	0	0	0
820	821	821	Category A	0.38378906	0.17993164	0.97192383	-0.16601563	0.16894531	-0.45385742	0	0	8/11/2017	8	11	2017	10:31:21	37881	0.8	10	31	21	0	0.05859375	3.5191406	0.34814453	0.17626953	0.94287109	0.049560547	0.045898438	0	0	0	0	0	0	0	0	0	1.0205078	0.020507813	0.068115234	0.035400391	0.003417969	0.028808594	0	44330	0	0	0
821	822	822	Category A	0.34790039	0.17993164	0.95996094	-0.16967773	0.16967773	-0.45092773	0	0	8/11/2017	8	11	2017	10:31:21	37881	0.9	10	31	21	0	0.05859375	3.5191406	0.34790039	0.17626953	0.94335938	0.43652344	0.016845703	0	0	0	0	0	0	0	0	0	1.020752	0.020751953	0.020263672	0	0.003417969	0.016357422	0	44330	0	0	0
822	823	823	Category A	0.35986328	0.19189453	0.94799805	-0.16943359	0.16479492	-0.45410156	0	0	8/11/2017	8	11	2017	10:31:22	37882	0	10	31	22	0	0.05859375	3.5191406	0.34765625	0.17651367	0.94360352	0.94335938	0.019775391	0	0	0	0	0	0	0	0	0	1.0209961	0.020996094	0.031494141	0.011962891	0.015136719	0.004150391	0	44330	0	0	0
823	824	824	Category A	0.31176758	0.20385742	0.92382813	-0.16772461	0.17041016	-0.45507813	0	0	8/11/2017	8	11	2017	10:31:22	37882	0.1	10	31	22	0	0.05859375	3.5191406	0.34765625	0.17724609	0.94360352	0.69091797	0.048828125	0	0	0	0	0	0	0	0	0	1.0212402	0.021240234	0.082275391	-0.035888672	0.026367188	-0.019775391	0	44330	0	0	0
824	825	825	Category A	0.34790039	0.19189453	0.93579102	-0.16601563	0.17211914	-0.45092773	0	0	8/11/2017	8	11	2017	10:31:22	37882	0.2	10	31	22	0	0.05859375	3.5191406	0.34814453	0.17724609	0.94360352	0.36645508	0.016601563	0	0	0	0	0	0	0	0	0	1.0214844	0.021484375	0.022949219	-0.000244141	0.014404297	-0.0078125	0	44330	0	0	0
825	826	826	Category A	0.3359375	0.15576172	0.93579102	-0.16870117	0.17260742	-0.45507813	0	0	8/11/2017	8	11	2017	10:31:22	37882	0.3	10	31	22	0	0.05859375	3.5191406	0.34838867	0.17724609	0.9440918	0.49414063	0.026123047	0	0	0	0	0	0	0	0	0	1.0217285	0.021728516	0.042480469	-0.012451172	-0.021484375	-0.008300781	0	44330	0	0	0
826	827	827	Category A	0.32397461	0.16796875	0.94799805	-0.16772461	0.17553711	-0.45507813	0	0	8/11/2017	8	11	2017	10:31:22	37882	0.4	10	31	22	0	0.05859375	3.5191406	0.34838867	0.17675781	0.94384766	0.56030273	0.026367188	0	0	0	0	0	0	0	0	0	1.0214844	0.021484375	0.037353516	-0.024414063	-0.008789063	0.00390625	0	44330	0	0	0
827	828	828	Category A	0.32397461	0.16796875	0.92382813	-0.17114258	0.16723633	-0.45507813	0	0	8/11/2017	8	11	2017	10:31:22	37882	0.5	10	31	22	0	0.05859375	3.5191406	0.34863281	0.17675781	0.9440918	0.26367188	0.033203125	0	0	0	0	0	0	0	0	0	1.0219727	0.021972656	0.053955078	-0.024658203	-0.008789063	-0.020263672	0	44330	0	0	0
828	829	829	Category A	0.35986328	0.17993164	0.93579102	-0.17114258	0.16723633	-0.45288086	0	0	8/11/2017	8	11	2017	10:31:22	37882	0.6	10	31	22	0	0.05859375	3.5191406	0.34863281	0.17700195	0.94384766	0.14819336	0.014160156	0	0	0	0	0	0	0	0	0	1.0217285	0.021728516	0.022216797	0.010986328	0.002685547	-0.008056641	0	44330	0	0	0
829	830	830	Category A	0.35986328	0.17993164	0.94799805	-0.17480469	0.171875	-0.45288086	0	0	8/11/2017	8	11	2017	10:31:22	37882	0.7	10	31	22	0	0.05859375	3.5191406	0.34863281	0.17675781	0.94335938	0.10498047	0.012207031	0	0	0	0	0	0	0	0	0	1.0212402	0.021240234	0.018554688	0.010986328	0.002929688	0.004394531	0	44330	0	0	0
830	831	831	Category A	0.37182617	0.16796875	0.97192383	-0.16943359	0.16821289	-0.45507813	0	0	8/11/2017	8	11	2017	10:31:22	37882	0.8	10	31	22	0	0.05859375	3.5191406	0.34887695	0.17675781	0.94335938	0.053955078	0.037353516	0	0	0	0	0	0	0	0	0	1.0212402	0.021240234	0.060058594	0.022705078	-0.008789063	0.028320313	0	44330	0	0	0
831	832	832	Category A	0.35986328	0.16796875	0.94799805	-0.16943359	0.17163086	-0.45385742	0	0	8/11/2017	8	11	2017	10:31:22	37882	0.9	10	31	22	0	0.05859375	3.5191406	0.34887695	0.17651367	0.94335938	0.20141602	0.014404297	0	0	0	0	0	0	0	0	0	1.0212402	0.021240234	0.023925781	0.010742188	-0.008544922	0.004394531	0	44330	0	0	0
832	833	833	Category A	0.35986328	0.17993164	0.93579102	-0.16845703	0.16821289	-0.45385742	0	0	8/11/2017	8	11	2017	10:31:23	37883	0	10	31	23	0	0.05859375	3.5191406	0.34887695	0.17675781	0.94335938	0.6159668	0.013427734	0	0	0	0	0	0	0	0	0	1.0212402	0.021240234	0.021484375	0.010742188	0.002929688	-0.007568359	0	44330	0	0	0
833	834	834	Category A	0.35986328	0.19189453	0.93579102	-0.17114258	0.17163086	-0.45605469	0	0	8/11/2017	8	11	2017	10:31:23	37883	0.1	10	31	23	0	0.05859375	3.5191406	0.34936523	0.17675781	0.94335938	0.65087891	0.019775391	0	0	0	0	0	0	0	0	0	1.0212402	0.021240234	0.032958984	0.010253906	0.014892578	-0.007568359	0	44330	0	0	0
834	835	835	Category A	0.3359375	0.17993164	0.93579102	-0.16748047	0.1730957	-0.4519043	0	0	8/11/2017	8	11	2017	10:31:23	37883	0.2	10	31	23	0	0.05859375	3.5191406	0.34960938	0.17700195	0.94311523	0.34204102	0.015869141	0	0	0	0	0	0	0	0	0	1.0212402	0.021240234	0.023925781	-0.013671875	0.002685547	-0.007324219	0	44330	0	0	0
835	836	836	Category A	0.35986328	0.16796875	0.94799805	-0.16479492	0.16943359	-0.45092773	0	0	8/11/2017	8	11	2017	10:31:23	37883	0.3	10	31	23	0	0.05859375	3.5191406	0.34960938	0.17700195	0.94262695	0.00390625	0.014404297	0	0	0	0	0	0	0	0	0	1.0209961	0.020996094	0.024414063	0.010009766	-0.009033203	0.005126953	0	44330	0	0	0
836	837	837	Category A	0.34790039	0.17993164	0.94799805	-0.17041016	0.17504883	-0.45263672	0	0	8/11/2017	8	11	2017	10:31:23	37883	0.4	10	31	23	0	0.05859375	3.5191406	0.34960938	0.17700195	0.94262695	0.12329102	0.006103516	0	0	0	0	0	0	0	0	0	1.0209961	0.020996094	0.009521484	-0.001708984	0.002685547	0.005126953	0	44330	0	0	0
837	838	838	Category A	0.3359375	0.19189453	0.92382813	-0.16650391	0.1706543	-0.45288086	0	0	8/11/2017	8	11	2017	10:31:23	37883	0.5	10	31	23	0	0.05859375	3.5191406	0.34936523	0.17675781	0.94311523	0.097412109	0.027832031	0	0	0	0	0	0	0	0	0	1.0212402	0.021240234	0.047851563	-0.013427734	0.014892578	-0.019287109	0	44330	0	0	0
838	839	839	Category A	0.32397461	0.16796875	0.91186523	-0.17211914	0.16992188	-0.45288086	0	0	8/11/2017	8	11	2017	10:31:23	37883	0.6	10	31	23	0	0.05859375	3.5191406	0.34936523	0.17675781	0.94360352	0.040039063	0.041748047	0	0	0	0	0	0	0	0	0	1.0217285	0.021728516	0.066162109	-0.025390625	-0.008789063	-0.031738281	0	44330	0	0	0
839	840	840	Category A	0.34790039	0.14379883	0.93579102	-0.171875	0.16748047	-0.45385742	0	0	8/11/2017	8	11	2017	10:31:23	37883	0.7	10	31	23	0	0.05859375	3.5191406	0.34936523	0.17675781	0.9440918	0.12255859	0.034179688	0	0	0	0	0	0	0	0	0	1.0222168	0.022216797	0.043212891	-0.001464844	-0.032958984	-0.008300781	0	44330	0	0	0
840	841	841	Category A	0.37182617	0.17993164	0.93579102	-0.16796875	0.17480469	-0.45288086	0	0	8/11/2017	8	11	2017	10:31:23	37883	0.8	10	31	23	0	0.05859375	3.5191406	0.34985352	0.17675781	0.94458008	0.062255859	0.023681641	0	0	0	0	0	0	0	0	0	1.0227051	0.022705078	0.033447266	0.021728516	0.002929688	-0.008789063	0	44330	0	0	0
841	842	842	Category A	0.32397461	0.17993164	0.93579102	-0.16601563	0.17285156	-0.45581055	0	0	8/11/2017	8	11	2017	10:31:23	37883	0.9	10	31	23	0	0.05859375	3.5191406	0.34960938	0.17700195	0.9440918	0.42016602	0.027099609	0	0	0	0	0	0	0	0	0	1.0222168	0.022216797	0.036865234	-0.025634766	0.002685547	-0.008300781	0	44330	0	0	0
842	843	843	Category A	0.37182617	0.16796875	0.93579102	-0.17578125	0.17260742	-0.45800781	0	0	8/11/2017	8	11	2017	10:31:24	37884	0	10	31	24	0	0.05859375	3.5191406	0.34960938	0.17700195	0.94458008	0.64086914	0.025146484	0	0	0	0	0	0	0	0	0	1.0227051	0.022705078	0.039794922	0.021972656	-0.009033203	-0.008789063	0	44330	0	0	0
843	844	844	Category A	0.37182617	0.17993164	0.92382813	-0.17114258	0.171875	-0.4519043	0	0	8/11/2017	8	11	2017	10:31:24	37884	0.111	10	31	24	0	0.05859375	3.5191406	0.34960938	0.17724609	0.94433594	0.48413086	0.030273438	0	0	0	0	0	0	0	0	0	1.0224609	0.022460938	0.045166016	0.021972656	0.002441406	-0.020507813	0	44330	0	0	0
844	845	845	Category A	0.35986328	0.16796875	0.97192383	-0.17236328	0.17138672	-0.45605469	0	0	8/11/2017	8	11	2017	10:31:24	37884	0.222	10	31	24	0	0.05859375	3.5191406	0.34985352	0.17724609	0.94458008	0.65014648	0.030517578	0	0	0	0	0	0	0	0	0	1.0227051	0.022705078	0.046386719	0.009765625	-0.009277344	0.027099609	0	44330	0	0	0
845	846	846	Category A	0.35986328	0.15576172	0.92382813	-0.16601563	0.17211914	-0.45605469	0	0	8/11/2017	8	11	2017	10:31:24	37884	0.333	10	31	24	0	0.05859375	3.5191406	0.34936523	0.17749023	0.94482422	1.0678711	0.031982422	0	0	0	0	0	0	0	0	0	1.0229492	0.022949219	0.053222656	0.010253906	-0.021728516	-0.020996094	0	44330	0	0	0
846	847	847	Category A	0.35986328	0.14379883	0.97192383	-0.17504883	0.17431641	-0.45483398	0	0	8/11/2017	8	11	2017	10:31:24	37884	0.444	10	31	24	0	0.05859375	3.5191406	0.34936523	0.17773438	0.94506836	1.0776367	0.044433594	0	0	0	0	0	0	0	0	0	1.0231934	0.023193359	0.071044922	0.010253906	-0.033935547	0.026611328	0	44330	0	0	0
847	848	848	Category A	0.37182617	0.19189453	0.97192383	-0.16967773	0.17407227	-0.45288086	0	0	8/11/2017	8	11	2017	10:31:24	37884	0.555	10	31	24	0	0.05859375	3.5191406	0.34936523	0.17773438	0.94482422	0.82348633	0.037841797	0	0	0	0	0	0	0	0	0	1.0229492	0.022949219	0.063476563	0.022216797	0.013916016	0.026855469	0	44330	0	0	0
848	849	849	Category A	0.34790039	0.16796875	0.93579102	-0.16772461	0.17382813	-0.45361328	0	0	8/11/2017	8	11	2017	10:31:24	37884	0.666	10	31	24	0	0.05859375	3.5191406	0.34912109	0.17773438	0.94506836	0.49487305	0.013671875	0	0	0	0	0	0	0	0	0	1.0231934	0.023193359	0.020507813	-0.001220703	-0.009765625	-0.009277344	0	44330	0	0	0
849	850	850	Category A	0.35986328	0.16796875	0.95996094	-0.16967773	0.17236328	-0.45605469	0	0	8/11/2017	8	11	2017	10:31:24	37884	0.777	10	31	24	0	0.05859375	3.4933594	0.34912109	0.17773438	0.9453125	0.33837891	0.020507813	0	0	0	0	0	0	0	0	0	1.0231934	0.023193359	0.034912109	0.010498047	-0.009765625	0.014404297	0	44330	0	0	0
850	851	851	Category A	0.35986328	0.19189453	0.94799805	-0.16748047	0.16552734	-0.45288086	0	0	8/11/2017	8	11	2017	10:31:24	37884	0.888	10	31	24	0	0.05859375	3.4933594	0.34936523	0.17749023	0.9453125	0.16040039	0.017822266	0	0	0	0	0	0	0	0	0	1.0231934	0.023193359	0.02734375	0.010253906	0.014160156	0.002441406	0	44330	0	0	0
851	852	852	Category A	0.34790039	0.16796875	0.95996094	-0.17480469	0.171875	-0.45288086	0	0	8/11/2017	8	11	2017	10:31:25	37885	0	10	31	25	0	0.05859375	3.4933594	0.34887695	0.17724609	0.9453125	0.046386719	0.017089844	0	0	0	0	0	0	0	0	0	1.0231934	0.023193359	0.024902344	-0.000976563	-0.009277344	0.014404297	0	44330	0	0	0
852	853	853	Category A	0.34790039	0.16796875	0.93579102	-0.17382813	0.17358398	-0.4519043	0	0	8/11/2017	8	11	2017	10:31:25	37885	0.09	10	31	25	0	0.05859375	3.4933594	0.34936523	0.17700195	0.94555664	0.19580078	0.013427734	0	0	0	0	0	0	0	0	0	1.0234375	0.0234375	0.020507813	-0.001464844	-0.009033203	-0.009765625	0	44330	0	0	0
853	854	854	Category A	0.3359375	0.17993164	0.93579102	-0.17016602	0.16967773	-0.45092773	0	0	8/11/2017	8	11	2017	10:31:25	37885	0.181	10	31	25	0	0.05859375	3.4933594	0.34936523	0.17700195	0.9453125	0.44628906	0.016845703	0	0	0	0	0	0	0	0	0	1.0234375	0.0234375	0.026123047	-0.013427734	0.002685547	-0.009521484	0	44330	0	0	0
854	855	855	Category A	0.32397461	0.19189453	0.94799805	-0.16992188	0.16992188	-0.44995117	0	0	8/11/2017	8	11	2017	10:31:25	37885	0.272	10	31	25	0	0.05859375	3.4933594	0.34936523	0.17700195	0.9453125	0.72949219	0.029541016	0	0	0	0	0	0	0	0	0	1.0231934	0.023193359	0.042724609	-0.025390625	0.014648438	0.002441406	0	44330	0	0	0
855	856	856	Category A	0.34790039	0.19189453	0.93579102	-0.16821289	0.16650391	-0.4519043	0	0	8/11/2017	8	11	2017	10:31:25	37885	0.363	10	31	25	0	0.05859375	3.4933594	0.34985352	0.17675781	0.94555664	0.91821289	0.017822266	0	0	0	0	0	0	0	0	0	1.0236816	0.023681641	0.026855469	-0.001953125	0.014892578	-0.009765625	0	44330	0	0	0
856	857	857	Category A	0.3359375	0.17993164	0.93579102	-0.17016602	0.1706543	-0.45385742	0	0	8/11/2017	8	11	2017	10:31:25	37885	0.454	10	31	25	0	0.05859375	3.4933594	0.34985352	0.17675781	0.9453125	1.0895996	0.017089844	0	0	0	0	0	0	0	0	0	1.0234375	0.0234375	0.026611328	-0.013916016	0.002929688	-0.009521484	0	44330	0	0	0
857	858	858	Category A	0.3359375	0.17993164	0.94799805	-0.16772461	0.17382813	-0.45068359	0	0	8/11/2017	8	11	2017	10:31:25	37885	0.545	10	31	25	0	0.05859375	3.4933594	0.35009766	0.17700195	0.94555664	1.2705078	0.014404297	0	0	0	0	0	0	0	0	0	1.0239258	0.023925781	0.019042969	-0.014160156	0.002685547	0.002197266	0	44330	0	0	0
858	859	859	Category A	0.35986328	0.19189453	0.94799805	-0.16870117	0.1730957	-0.44897461	0	0	8/11/2017	8	11	2017	10:31:25	37885	0.636	10	31	25	0	0.05859375	3.4933594	0.34960938	0.17700195	0.94555664	1.060791	0.017822266	0	0	0	0	0	0	0	0	0	1.0236816	0.023681641	0.026855469	0.010009766	0.014648438	0.002197266	0	44330	0	0	0
859	860	860	Category A	0.37182617	0.15576172	0.94799805	-0.17041016	0.17138672	-0.45507813	0	0	8/11/2017	8	11	2017	10:31:25	37885	0.727	10	31	25	0	0.05859375	3.4933594	0.34985352	0.17651367	0.9453125	0.73486328	0.030273438	0	0	0	0	0	0	0	0	0	1.0234375	0.0234375	0.045166016	0.021728516	-0.020751953	0.002441406	0	44330	0	0	0
860	861	861	Category A	0.34790039	0.17993164	0.94799805	-0.16943359	0.16992188	-0.44995117	0	0	8/11/2017	8	11	2017	10:31:25	37885	0.818	10	31	25	0	0.05859375	3.4933594	0.34960938	0.17626953	0.9453125	0.65161133	0.004394531	0	0	0	0	0	0	0	0	0	1.0231934	0.023193359	0.007568359	-0.001708984	0.003417969	0.002441406	0	44330	0	0	0
861	862	862	Category A	0.32397461	0.19189453	0.93579102	-0.17041016	0.17504883	-0.45166016	0	0	8/11/2017	8	11	2017	10:31:25	37885	0.909	10	31	25	0	0.05859375	3.4933594	0.34936523	0.17626953	0.94506836	0.66113281	0.03125	0	0	0	0	0	0	0	0	0	1.0229492	0.022949219	0.050292969	-0.025390625	0.015380859	-0.009277344	0	44330	0	0	0
862	863	863	Category A	0.34790039	0.20385742	0.93579102	-0.16845703	0.16796875	-0.45288086	0	0	8/11/2017	8	11	2017	10:31:26	37886	0	10	31	26	0	0.05859375	3.4933594	0.34936523	0.17626953	0.94482422	0.50805664	0.028808594	0	0	0	0	0	0	0	0	0	1.0227051	0.022705078	0.038085938	-0.001464844	0.02734375	-0.009033203	0	44330	0	0	0
863	864	864	Category A	0.38378906	0.16796875	0.94799805	-0.16650391	0.16625977	-0.45385742	0	0	8/11/2017	8	11	2017	10:31:26	37886	0.1	10	31	26	0	0.05859375	3.4933594	0.34936523	0.17626953	0.94482422	0.11572266	0.035400391	0	0	0	0	0	0	0	0	0	1.0227051	0.022705078	0.045898438	0.034179688	-0.008300781	0.002929688	0	44330	0	0	0
864	865	865	Category A	0.37182617	0.17993164	0.97192383	-0.16943359	0.16918945	-0.45385742	0	0	8/11/2017	8	11	2017	10:31:26	37886	0.2	10	31	26	0	0.05859375	3.4933594	0.34960938	0.17602539	0.9453125	0.021972656	0.034667969	0	0	0	0	0	0	0	0	0	1.0231934	0.023193359	0.052246094	0.021972656	0.003662109	0.026367188	0	44330	0	0	0
865	866	866	Category A	0.35986328	0.15576172	0.94799805	-0.16772461	0.17407227	-0.45263672	0	0	8/11/2017	8	11	2017	10:31:26	37886	0.3	10	31	26	0	0.05859375	3.4933594	0.34960938	0.17602539	0.9453125	0.14111328	0.022705078	0	0	0	0	0	0	0	0	0	1.0231934	0.023193359	0.032958984	0.010009766	-0.020263672	0.002441406	0	44330	0	0	0
866	867	867	Category A	0.35986328	0.17993164	0.94799805	-0.16601563	0.17285156	-0.45068359	0	0	8/11/2017	8	11	2017	10:31:26	37886	0.4	10	31	26	0	0.05859375	3.4933594	0.34985352	0.17626953	0.9453125	0.18701172	0.010742188	0	0	0	0	0	0	0	0	0	1.0234375	0.0234375	0.015625	0.009765625	0.003417969	0.002441406	0	44330	0	0	0
867	868	868	Category A	0.3359375	0.19189453	0.92382813	-0.17016602	0.16943359	-0.45605469	0	0	8/11/2017	8	11	2017	10:31:26	37886	0.5	10	31	26	0	0.05859375	3.4933594	0.3503418	0.17675781	0.9453125	0.39135742	0.030029297	0	0	0	0	0	0	0	0	0	1.0234375	0.0234375	0.051025391	-0.014404297	0.014892578	-0.021484375	0	44330	0	0	0
868	869	869	Category A	0.34790039	0.16796875	0.92382813	-0.17016602	0.16943359	-0.45776367	0	0	8/11/2017	8	11	2017	10:31:26	37886	0.6	10	31	26	0	0.05859375	3.4933594	0.35083008	0.17675781	0.9453125	0.22290039	0.0234375	0	0	0	0	0	0	0	0	0	1.0236816	0.023681641	0.033447266	-0.002929688	-0.008789063	-0.021484375	0	44330	0	0	0
869	870	870	Category A	0.37182617	0.16796875	0.94799805	-0.16845703	0.16748047	-0.45385742	0	0	8/11/2017	8	11	2017	10:31:26	37886	0.7	10	31	26	0	0.05859375	3.4933594	0.35083008	0.17700195	0.9453125	0.10693359	0.022949219	0	0	0	0	0	0	0	0	0	1.0239258	0.023925781	0.032470703	0.020751953	-0.009033203	0.002441406	0	44330	0	0	0
870	871	871	Category A	0.35986328	0.17993164	0.94799805	-0.16748047	0.1706543	-0.44995117	0	0	8/11/2017	8	11	2017	10:31:26	37886	0.8	10	31	26	0	0.05859375	3.4933594	0.35058594	0.17700195	0.9453125	0.31738281	0.010009766	0	0	0	0	0	0	0	0	0	1.0236816	0.023681641	0.014404297	0.009033203	0.002685547	0.002441406	0	44330	0	0	0
871	872	872	Category A	0.37182617	0.17993164	0.92382813	-0.17114258	0.16967773	-0.45385742	0	0	8/11/2017	8	11	2017	10:31:26	37886	0.9	10	31	26	0	0.05859375	3.4933594	0.35009766	0.17700195	0.94482422	0.35107422	0.030029297	0	0	0	0	0	0	0	0	0	1.0231934	0.023193359	0.045166016	0.021484375	0.002685547	-0.020996094	0	44330	0	0	0
872	873	873	Category A	0.38378906	0.19189453	0.93579102	-0.16845703	0.16967773	-0.45605469	0	0	8/11/2017	8	11	2017	10:31:27	37887	0	10	31	27	0	0.05859375	3.4933594	0.35009766	0.17749023	0.94482422	0.5612793	0.037597656	0	0	0	0	0	0	0	0	0	1.0231934	0.023193359	0.057128906	0.033447266	0.014160156	-0.009033203	0	44330	0	0	0
873	874	874	Category A	0.34790039	0.20385742	0.93579102	-0.17138672	0.17285156	-0.45263672	0	0	8/11/2017	8	11	2017	10:31:27	37887	0.1	10	31	27	0	0.05859375	3.4933594	0.35009766	0.17724609	0.94506836	0.7956543	0.028076172	0	0	0	0	0	0	0	0	0	1.0234375	0.0234375	0.038085938	-0.002197266	0.026367188	-0.009277344	0	44330	0	0	0
874	875	875	Category A	0.32397461	0.17993164	0.92382813	-0.17114258	0.17163086	-0.45507813	0	0	8/11/2017	8	11	2017	10:31:27	37887	0.2	10	31	27	0	0.05859375	3.4933594	0.35009766	0.17700195	0.94506836	0.72314453	0.033935547	0	0	0	0	0	0	0	0	0	1.0234375	0.0234375	0.050537109	-0.026123047	0.002685547	-0.021240234	0	44330	0	0	0
875	876	876	Category A	0.34790039	0.19189453	0.95996094	-0.17041016	0.17138672	-0.45385742	0	0	8/11/2017	8	11	2017	10:31:27	37887	0.3	10	31	27	0	0.05859375	3.4933594	0.35058594	0.17675781	0.94506836	0.28515625	0.020996094	0	0	0	0	0	0	0	0	0	1.0234375	0.0234375	0.032226563	-0.002685547	0.014892578	0.014648438	0	44330	0	0	0
876	877	877	Category A	0.32397461	0.16796875	0.97192383	-0.17016602	0.17089844	-0.45703125	0	0	8/11/2017	8	11	2017	10:31:27	37887	0.4	10	31	27	0	0.05859375	3.4933594	0.35058594	0.17675781	0.94458008	0.063720703	0.038818359	0	0	0	0	0	0	0	0	0	1.0229492	0.022949219	0.0625	-0.026611328	-0.008789063	0.027099609	0	44330	0	0	0
877	878	878	Category A	0.32397461	0.17993164	0.97192383	-0.16943359	0.17163086	-0.45703125	0	0	8/11/2017	8	11	2017	10:31:27	37887	0.5	10	31	27	0	0.05859375	3.4933594	0.35009766	0.17675781	0.94458008	0.072509766	0.037841797	0	0	0	0	0	0	0	0	0	1.0227051	0.022705078	0.056640625	-0.026123047	0.002929688	0.027099609	0	44330	0	0	0
878	879	879	Category A	0.3359375	0.19189453	0.98388672	-0.16870117	0.16870117	-0.45605469	0	0	8/11/2017	8	11	2017	10:31:27	37887	0.6	10	31	27	0	0.05859375	3.4933594	0.35009766	0.17626953	0.94458008	0.25170898	0.044433594	0	0	0	0	0	0	0	0	0	1.0227051	0.022705078	0.068847656	-0.014160156	0.015380859	0.0390625	0	44330	0	0	0
879	880	880	Category A	0.38378906	0.17993164	0.94799805	-0.1640625	0.17480469	-0.45483398	0	0	8/11/2017	8	11	2017	10:31:27	37887	0.7	10	31	27	0	0.05859375	3.4933594	0.35058594	0.17626953	0.9453125	0.57348633	0.033203125	0	0	0	0	0	0	0	0	0	1.0234375	0.0234375	0.039306641	0.032958984	0.003417969	0.002441406	0	44330	0	0	0
880	881	881	Category A	0.3359375	0.17993164	0.91186523	-0.16674805	0.17480469	-0.4519043	0	0	8/11/2017	8	11	2017	10:31:27	37887	0.8	10	31	27	0	0.05859375	3.4933594	0.35058594	0.17651367	0.9453125	0.93359375	0.036621094	0	0	0	0	0	0	0	0	0	1.0234375	0.0234375	0.051513672	-0.014648438	0.003173828	-0.033447266	0	44330	0	0	0
881	882	882	Category A	0.34790039	0.17993164	0.95996094	-0.16601563	0.17651367	-0.45507813	0	0	8/11/2017	8	11	2017	10:31:27	37887	0.9	10	31	27	0	0.05859375	3.4933594	0.35009766	0.17626953	0.9453125	1.0449219	0.014892578	0	0	0	0	0	0	0	0	0	1.0234375	0.0234375	0.020263672	-0.002197266	0.003417969	0.014404297	0	44330	0	0	0
882	883	883	Category A	0.35986328	0.16796875	0.93579102	-0.16992188	0.17456055	-0.45068359	0	0	8/11/2017	8	11	2017	10:31:28	37888	0	10	31	28	0	0.05859375	3.4933594	0.35058594	0.17626953	0.9453125	1.1501465	0.015869141	0	0	0	0	0	0	0	0	0	1.0236816	0.023681641	0.02734375	0.009033203	-0.008300781	-0.009521484	0	44330	0	0	0
883	884	884	Category A	0.34790039	0.16796875	0.94799805	-0.17602539	0.17529297	-0.45507813	0	0	8/11/2017	8	11	2017	10:31:28	37888	0.111	10	31	28	0	0.05859375	3.4933594	0.35009766	0.17626953	0.9453125	1.3278809	0.009033203	0	0	0	0	0	0	0	0	0	1.0234375	0.0234375	0.013183594	-0.002197266	-0.008300781	0.002441406	0	44330	0	0	0
884	885	885	Category A	0.32397461	0.19189453	0.95996094	-0.17016602	0.1706543	-0.45507813	0	0	8/11/2017	8	11	2017	10:31:28	37888	0.222	10	31	28	0	0.05859375	3.4933594	0.34985352	0.17626953	0.94555664	1.355957	0.033447266	0	0	0	0	0	0	0	0	0	1.0236816	0.023681641	0.055664063	-0.025878906	0.015380859	0.014160156	0	44330	0	0	0
885	886	886	Category A	0.34790039	0.17993164	0.95996094	-0.16870117	0.17480469	-0.45385742	0	0	8/11/2017	8	11	2017	10:31:28	37888	0.333	10	31	28	0	0.05859375	3.4933594	0.34960938	0.17626953	0.94506836	1.0317383	0.015136719	0	0	0	0	0	0	0	0	0	1.0229492	0.022949219	0.020263672	-0.001708984	0.003417969	0.014648438	0	44330	0	0	0
886	887	887	Category A	0.32397461	0.17993164	0.93579102	-0.16674805	0.16967773	-0.45385742	0	0	8/11/2017	8	11	2017	10:31:28	37888	0.444	10	31	28	0	0.05859375	3.4933594	0.34936523	0.17651367	0.9453125	0.65625	0.02734375	0	0	0	0	0	0	0	0	0	1.0231934	0.023193359	0.038330078	-0.025390625	0.003173828	-0.009521484	0	44330	0	0	0
887	888	888	Category A	0.34790039	0.17993164	0.95996094	-0.16870117	0.1706543	-0.45385742	0	0	8/11/2017	8	11	2017	10:31:28	37888	0.555	10	31	28	0	0.05859375	3.4804688	0.34887695	0.17675781	0.9453125	0.34570313	0.014892578	0	0	0	0	0	0	0	0	0	1.0229492	0.022949219	0.018798828	-0.000976563	0.002929688	0.014404297	0	44330	0	0	0
888	889	889	Category A	0.34790039	0.16796875	0.93579102	-0.16967773	0.16894531	-0.45800781	0	0	8/11/2017	8	11	2017	10:31:28	37888	0.666	10	31	28	0	0.05859375	3.4804688	0.34863281	0.17651367	0.94482422	0.31469727	0.012451172	0	0	0	0	0	0	0	0	0	1.0224609	0.022460938	0.018310547	-0.000732422	-0.008544922	-0.009033203	0	44330	0	0	0
889	890	890	Category A	0.35986328	0.15576172	0.94799805	-0.16943359	0.171875	-0.4519043	0	0	8/11/2017	8	11	2017	10:31:28	37888	0.777	10	31	28	0	0.05859375	3.4804688	0.34838867	0.17675781	0.94506836	0.42456055	0.023925781	0	0	0	0	0	0	0	0	0	1.0227051	0.022705078	0.03515625	0.011230469	-0.020996094	0.002685547	0	44330	0	0	0
890	891	891	Category A	0.3359375	0.16796875	0.95996094	-0.17016602	0.16894531	-0.45507813	0	0	8/11/2017	8	11	2017	10:31:28	37888	0.888	10	31	28	0	0.05859375	3.4804688	0.34790039	0.17675781	0.94482422	0.54614258	0.020996094	0	0	0	0	0	0	0	0	0	1.0224609	0.022460938	0.035888672	-0.011962891	-0.008789063	0.014892578	0	44330	0	0	0
891	892	892	Category A	0.34790039	0.15576172	0.94799805	-0.17236328	0.1730957	-0.45581055	0	0	8/11/2017	8	11	2017	10:31:29	37889	0	10	31	29	0	0.05859375	3.4804688	0.34790039	0.17651367	0.94458008	0.63232422	0.020996094	0	0	0	0	0	0	0	0	0	1.0219727	0.021972656	0.024169922	0	-0.020751953	0.003173828	0	44330	0	0	0
892	893	893	Category A	0.3359375	0.16796875	0.93579102	-0.16601563	0.17456055	-0.45092773	0	0	8/11/2017	8	11	2017	10:31:29	37889	0.1	10	31	29	0	0.05859375	3.4804688	0.34814453	0.17651367	0.94433594	0.54418945	0.017089844	0	0	0	0	0	0	0	0	0	1.0217285	0.021728516	0.029541016	-0.012207031	-0.008544922	-0.008544922	0	44330	0	0	0
893	894	894	Category A	0.32397461	0.17993164	0.93579102	-0.16748047	0.16723633	-0.4519043	0	0	8/11/2017	8	11	2017	10:31:29	37889	0.2	10	31	29	0	0.05859375	3.4804688	0.34814453	0.17626953	0.94433594	0.18774414	0.025878906	0	0	0	0	0	0	0	0	0	1.0219727	0.021972656	0.036376953	-0.024169922	0.003417969	-0.008544922	0	44330	0	0	0
894	895	895	Category A	0.37182617	0.17993164	0.97192383	-0.17138672	0.17236328	-0.45703125	0	0	8/11/2017	8	11	2017	10:31:29	37889	0.3	10	31	29	0	0.05859375	3.4804688	0.34863281	0.17651367	0.94458008	0.33984375	0.035644531	0	0	0	0	0	0	0	0	0	1.0222168	0.022216797	0.053466797	0.022949219	0.003173828	0.027099609	0	44330	0	0	0
895	896	896	Category A	0.35986328	0.19189453	0.93579102	-0.17138672	0.1706543	-0.45288086	0	0	8/11/2017	8	11	2017	10:31:29	37889	0.4	10	31	29	0	0.05859375	3.4804688	0.34863281	0.17626953	0.94458008	0.36303711	0.020996094	0	0	0	0	0	0	0	0	0	1.0222168	0.022216797	0.035400391	0.010986328	0.015380859	-0.008789063	0	44330	0	0	0
896	897	897	Category A	0.34790039	0.19189453	0.97192383	-0.16772461	0.16821289	-0.45800781	0	0	8/11/2017	8	11	2017	10:31:29	37889	0.5	10	31	29	0	0.05859375	3.4804688	0.34863281	0.17626953	0.94482422	0.032470703	0.031005859	0	0	0	0	0	0	0	0	0	1.0224609	0.022460938	0.043457031	-0.000732422	0.015380859	0.026855469	0	44330	0	0	0
897	898	898	Category A	0.3359375	0.13183594	0.94799805	-0.16821289	0.16650391	-0.45385742	0	0	8/11/2017	8	11	2017	10:31:29	37889	0.6	10	31	29	0	0.05859375	3.4804688	0.34887695	0.17578125	0.94506836	0.097412109	0.045898438	0	0	0	0	0	0	0	0	0	1.0227051	0.022705078	0.059814453	-0.012939453	-0.043945313	0.002685547	0	44330	0	0	0
898	899	899	Category A	0.34790039	0.14379883	0.95996094	-0.16674805	0.16601563	-0.45507813	0	0	8/11/2017	8	11	2017	10:31:29	37889	0.7	10	31	29	0	0.05859375	3.4804688	0.34912109	0.17602539	0.94555664	0.017089844	0.035400391	0	0	0	0	0	0	0	0	0	1.0231934	0.023193359	0.047851563	-0.001220703	-0.032226563	0.014160156	0	44330	0	0	0
899	900	900	Category A	0.34790039	0.17993164	0.94799805	-0.17480469	0.17163086	-0.45507813	0	0	8/11/2017	8	11	2017	10:31:29	37889	0.8	10	31	29	0	0.05859375	3.4804688	0.34912109	0.17553711	0.94580078	0.18066406	0.004882813	0	0	0	0	0	0	0	0	0	1.0234375	0.0234375	0.007568359	-0.001220703	0.004150391	0.001953125	0	44330	0	0	0
900	901	901	Category A	0.35986328	0.16796875	0.94799805	-0.17016602	0.16821289	-0.45507813	0	0	8/11/2017	8	11	2017	10:31:29	37889	0.9	10	31	29	0	0.05859375	3.4804688	0.34863281	0.17553711	0.94580078	0.34692383	0.013427734	0	0	0	0	0	0	0	0	0	1.0231934	0.023193359	0.020751953	0.010986328	-0.007568359	0.001953125	0	44330	0	0	0
901	902	902	Category A	0.35986328	0.19189453	0.93579102	-0.17138672	0.17285156	-0.45361328	0	0	8/11/2017	8	11	2017	10:31:30	37890	0	10	31	30	0	0.05859375	3.4804688	0.34887695	0.17553711	0.94580078	0.63818359	0.021972656	0	0	0	0	0	0	0	0	0	1.0234375	0.0234375	0.037109375	0.010742188	0.016113281	-0.010009766	0	44330	0	0	0
902	903	903	Category A	0.34790039	0.19189453	0.94799805	-0.16650391	0.1706543	-0.45385742	0	0	8/11/2017	8	11	2017	10:31:30	37890	0.09	10	31	30	0	0.05859375	3.4804688	0.34936523	0.17553711	0.94604492	1.0964355	0.016357422	0	0	0	0	0	0	0	0	0	1.0236816	0.023681641	0.01953125	-0.001464844	0.016113281	0.001708984	0	44330	0	0	0
903	904	904	Category A	0.3359375	0.17993164	0.95996094	-0.17211914	0.17358398	-0.44970703	0	0	8/11/2017	8	11	2017	10:31:30	37890	0.181	10	31	30	0	0.05859375	3.4804688	0.34960938	0.17529297	0.94604492	1.0820313	0.019775391	0	0	0	0	0	0	0	0	0	1.0239258	0.023925781	0.031738281	-0.013671875	0.004394531	0.013671875	0	44330	0	0	0
904	905	905	Category A	0.35986328	0.19189453	0.93579102	-0.16650391	0.16821289	-0.45092773	0	0	8/11/2017	8	11	2017	10:31:30	37890	0.272	10	31	30	0	0.05859375	3.4804688	0.34912109	0.17553711	0.94604492	0.76391602	0.021728516	0	0	0	0	0	0	0	0	0	1.0236816	0.023681641	0.036865234	0.010498047	0.016113281	-0.010253906	0	44330	0	0	0
905	906	906	Category A	0.34790039	0.17993164	0.94799805	-0.16967773	0.1730957	-0.45605469	0	0	8/11/2017	8	11	2017	10:31:30	37890	0.363	10	31	30	0	0.05859375	3.4804688	0.34887695	0.17553711	0.94555664	0.83496094	0.004882813	0	0	0	0	0	0	0	0	0	1.0229492	0.022949219	0.007568359	-0.000976563	0.004150391	0.002197266	0	44330	0	0	0
906	907	907	Category A	0.35986328	0.19189453	0.93579102	-0.17236328	0.17504883	-0.45703125	0	0	8/11/2017	8	11	2017	10:31:30	37890	0.454	10	31	30	0	0.05859375	3.4804688	0.34863281	0.17553711	0.9453125	1.0732422	0.021728516	0	0	0	0	0	0	0	0	0	1.0227051	0.022705078	0.036621094	0.010986328	0.016113281	-0.009521484	0	44330	0	0	0
907	908	908	Category A	0.35986328	0.17993164	0.92382813	-0.16772461	0.17236328	-0.45507813	0	0	8/11/2017	8	11	2017	10:31:30	37890	0.545	10	31	30	0	0.05859375	3.4804688	0.34887695	0.17553711	0.94506836	1.3815918	0.024169922	0	0	0	0	0	0	0	0	0	1.0227051	0.022705078	0.036376953	0.010742188	0.004150391	-0.021240234	0	44330	0	0	0
908	909	909	Category A	0.35986328	0.19189453	0.94799805	-0.16992188	0.17456055	-0.45068359	0	0	8/11/2017	8	11	2017	10:31:30	37890	0.636	10	31	30	0	0.05859375	3.4804688	0.34936523	0.17529297	0.94555664	1.3991699	0.01953125	0	0	0	0	0	0	0	0	0	1.0231934	0.023193359	0.029052734	0.010253906	0.016357422	0.002197266	0	44330	0	0	0
909	910	910	Category A	0.3359375	0.19189453	0.93579102	-0.17211914	0.16625977	-0.45703125	0	0	8/11/2017	8	11	2017	10:31:30	37890	0.727	10	31	30	0	0.05859375	3.4804688	0.34960938	0.17504883	0.94555664	1.3894043	0.023681641	0	0	0	0	0	0	0	0	0	1.0231934	0.023193359	0.040283203	-0.013671875	0.016601563	-0.009765625	0	44330	0	0	0
910	911	911	Category A	0.34790039	0.16796875	0.93579102	-0.16625977	0.16723633	-0.45385742	0	0	8/11/2017	8	11	2017	10:31:30	37890	0.818	10	31	30	0	0.05859375	3.4804688	0.34912109	0.17553711	0.9453125	1.314209	0.012207031	0	0	0	0	0	0	0	0	0	1.0229492	0.022949219	0.018554688	-0.001220703	-0.007568359	-0.009521484	0	44330	0	0	0
911	912	912	Category A	0.35986328	0.19189453	0.95996094	-0.16650391	0.16577148	-0.45288086	0	0	8/11/2017	8	11	2017	10:31:30	37890	0.909	10	31	30	0	0.05859375	3.4804688	0.34887695	0.17504883	0.9453125	0.81298828	0.024414063	0	0	0	0	0	0	0	0	0	1.0229492	0.022949219	0.041748047	0.010742188	0.016601563	0.014404297	0	44330	0	0	0
912	913	913	Category A	0.35986328	0.16796875	0.94799805	-0.17407227	0.17382813	-0.45581055	0	0	8/11/2017	8	11	2017	10:31:31	37891	0	10	31	31	0	0.05859375	3.4804688	0.34887695	0.17504883	0.9453125	0.093017578	0.013183594	0	0	0	0	0	0	0	0	0	1.0227051	0.022705078	0.020507813	0.010742188	-0.007080078	0.002441406	0	44330	0	0	0
913	914	914	Category A	0.35986328	0.16796875	0.93579102	-0.16748047	0.16699219	-0.45800781	0	0	8/11/2017	8	11	2017	10:31:31	37891	0.1	10	31	31	0	0.05859375	3.4804688	0.34838867	0.17480469	0.94555664	0.48120117	0.016601563	0	0	0	0	0	0	0	0	0	1.0229492	0.022949219	0.028076172	0.011230469	-0.006835938	-0.009765625	0	44330	0	0	0
914	915	915	Category A	0.35986328	0.16796875	0.93579102	-0.17041016	0.17138672	-0.45288086	0	0	8/11/2017	8	11	2017	10:31:31	37891	0.2	10	31	31	0	0.05859375	3.4804688	0.34814453	0.17407227	0.9453125	0.70214844	0.016113281	0	0	0	0	0	0	0	0	0	1.0224609	0.022460938	0.02734375	0.011474609	-0.006103516	-0.009521484	0	44330	0	0	0
915	916	916	Category A	0.35986328	0.15576172	0.91186523	-0.16650391	0.16699219	-0.45288086	0	0	8/11/2017	8	11	2017	10:31:31	37891	0.3	10	31	31	0	0.05859375	3.4804688	0.34863281	0.17382813	0.9453125	0.97680664	0.039550781	0	0	0	0	0	0	0	0	0	1.0224609	0.022460938	0.0625	0.010986328	-0.018066406	-0.033447266	0	44330	0	0	0
916	917	917	Category A	0.31176758	0.17993164	0.93579102	-0.1730957	0.17431641	-0.45507813	0	0	8/11/2017	8	11	2017	10:31:31	37891	0.4	10	31	31	0	0.05859375	3.4804688	0.34863281	0.17382813	0.94506836	1.1245117	0.038330078	0	0	0	0	0	0	0	0	0	1.0222168	0.022216797	0.052246094	-0.036865234	0.005859375	-0.009277344	0	44330	0	0	0
917	918	918	Category A	0.3359375	0.15576172	0.93579102	-0.17016602	0.16943359	-0.45605469	0	0	8/11/2017	8	11	2017	10:31:31	37891	0.5	10	31	31	0	0.05859375	3.4804688	0.34887695	0.17358398	0.94482422	1.3178711	0.023925781	0	0	0	0	0	0	0	0	0	1.0219727	0.021972656	0.040039063	-0.012939453	-0.017822266	-0.009033203	0	44330	0	0	0
918	919	919	Category A	0.37182617	0.16796875	0.95996094	-0.17675781	0.171875	-0.45288086	0	0	8/11/2017	8	11	2017	10:31:31	37891	0.6	10	31	31	0	0.05859375	3.4804688	0.34936523	0.17358398	0.94433594	1.390625	0.027832031	0	0	0	0	0	0	0	0	0	1.0217285	0.021728516	0.043701172	0.022216797	-0.005615234	0.015380859	0	44330	0	0	0
919	920	920	Category A	0.34790039	0.16796875	0.93579102	-0.16845703	0.16821289	-0.45385742	0	0	8/11/2017	8	11	2017	10:31:31	37891	0.7	10	31	31	0	0.05859375	3.4804688	0.34960938	0.17382813	0.94360352	1.3083496	0.010009766	0	0	0	0	0	0	0	0	0	1.0212402	0.021240234	0.015625	-0.001708984	-0.005859375	-0.0078125	0	44330	0	0	0
920	921	921	Category A	0.3359375	0.16796875	0.94799805	-0.16870117	0.1706543	-0.45605469	0	0	8/11/2017	8	11	2017	10:31:31	37891	0.8	10	31	31	0	0.05859375	3.4804688	0.34936523	0.17382813	0.94360352	1.1816406	0.015380859	0	0	0	0	0	0	0	0	0	1.0212402	0.021240234	0.023681641	-0.013427734	-0.005859375	0.004150391	0	44330	0	0	0
921	922	922	Category A	0.34790039	0.17993164	0.93579102	-0.17407227	0.17480469	-0.45288086	0	0	8/11/2017	8	11	2017	10:31:31	37891	0.9	10	31	31	0	0.05859375	3.4804688	0.34960938	0.17382813	0.9440918	0.91552734	0.010253906	0	0	0	0	0	0	0	0	0	1.0217285	0.021728516	0.016113281	-0.001708984	0.005859375	-0.008300781	0	44330	0	0	0
922	923	923	Category A	0.34790039	0.16796875	0.93579102	-0.16992188	0.16625977	-0.45288086	0	0	8/11/2017	8	11	2017	10:31:32	37892	0	10	31	32	0	0.05859375	3.4804688	0.34985352	0.17382813	0.9440918	0.68261719	0.010253906	0	0	0	0	0	0	0	0	0	1.0217285	0.021728516	0.016357422	-0.001953125	-0.005859375	-0.008300781	0	44330	0	0	0
923	924	924	Category A	0.34790039	0.16796875	0.94799805	-0.16943359	0.17041016	-0.45288086	0	0	8/11/2017	8	11	2017	10:31:32	37892	0.111	10	31	32	0	0.05859375	3.4804688	0.34985352	0.17407227	0.94458008	0.34570313	0.007324219	0	0	0	0	0	0	0	0	0	1.0222168	0.022216797	0.01171875	-0.001953125	-0.006103516	0.003173828	0	44330	0	0	0
924	925	925	Category A	0.34790039	0.16796875	0.92382813	-0.17016602	0.16845703	-0.45385742	0	0	8/11/2017	8	11	2017	10:31:32	37892	0.222	10	31	32	0	0.05859375	3.4804688	0.34985352	0.17431641	0.94433594	0.25854492	0.021484375	0	0	0	0	0	0	0	0	0	1.0219727	0.021972656	0.029052734	-0.001953125	-0.006347656	-0.020507813	0	44330	0	0	0
925	926	926	Category A	0.3359375	0.17993164	0.93579102	-0.17211914	0.1706543	-0.45581055	0	0	8/11/2017	8	11	2017	10:31:32	37892	0.333	10	31	32	0	0.05859375	3.4562988	0.35009766	0.17431641	0.9440918	0.20922852	0.017578125	0	0	0	0	0	0	0	0	0	1.0219727	0.021972656	0.028320313	-0.014160156	0.005371094	-0.008300781	0	44330	0	0	0
926	927	927	Category A	0.32397461	0.16796875	0.97192383	-0.16992188	0.16625977	-0.45092773	0	0	8/11/2017	8	11	2017	10:31:32	37892	0.444	10	31	32	0	0.05859375	3.4562988	0.35009766	0.17456055	0.94384766	0.082275391	0.038818359	0	0	0	0	0	0	0	0	0	1.0217285	0.021728516	0.060791016	-0.026123047	-0.006591797	0.027832031	0	44330	0	0	0
927	928	928	Category A	0.3359375	0.16796875	0.93579102	-0.16674805	0.17480469	-0.44995117	0	0	8/11/2017	8	11	2017	10:31:32	37892	0.555	10	31	32	0	0.05859375	3.4562988	0.35058594	0.17480469	0.94384766	0.025146484	0.018066406	0	0	0	0	0	0	0	0	0	1.0219727	0.021972656	0.029785156	-0.014648438	-0.006835938	-0.008056641	0	44330	0	0	0
928	929	929	Category A	0.3359375	0.17993164	0.95996094	-0.16772461	0.17504883	-0.44775391	0	0	8/11/2017	8	11	2017	10:31:32	37892	0.666	10	31	32	0	0.05859375	3.4562988	0.35083008	0.17456055	0.94360352	0.17016602	0.022705078	0	0	0	0	0	0	0	0	0	1.0217285	0.021728516	0.036621094	-0.014892578	0.005126953	0.016113281	0	44330	0	0	0
929	930	930	Category A	0.32397461	0.17993164	0.94799805	-0.16674805	0.16870117	-0.45385742	0	0	8/11/2017	8	11	2017	10:31:32	37892	0.777	10	31	32	0	0.05859375	3.4562988	0.35107422	0.17431641	0.94360352	0.11108398	0.028076172	0	0	0	0	0	0	0	0	0	1.0217285	0.021728516	0.036865234	-0.027099609	0.005371094	0.004150391	0	44330	0	0	0
930	931	931	Category A	0.35986328	0.16796875	0.92382813	-0.16650391	0.16577148	-0.45532227	0	0	8/11/2017	8	11	2017	10:31:32	37892	0.888	10	31	32	0	0.05859375	3.4562988	0.35083008	0.17480469	0.94335938	0.006835938	0.022460938	0	0	0	0	0	0	0	0	0	1.0214844	0.021484375	0.03515625	0.008789063	-0.006835938	-0.01953125	0	44330	0	0	0
931	932	932	Category A	0.35986328	0.16796875	0.93579102	-0.16943359	0.16821289	-0.45605469	0	0	8/11/2017	8	11	2017	10:31:33	37893	0	10	31	33	0	0.05859375	3.4562988	0.35107422	0.17480469	0.94287109	0.12304688	0.013183594	0	0	0	0	0	0	0	0	0	1.0212402	0.021240234	0.022949219	0.008544922	-0.006835938	-0.007080078	0	44330	0	0	0
932	933	933	Category A	0.35986328	0.15576172	0.93579102	-0.16943359	0.16650391	-0.45507813	0	0	8/11/2017	8	11	2017	10:31:33	37893	0.1	10	31	33	0	0.05859375	3.4562988	0.35131836	0.17504883	0.94262695	0.16381836	0.022216797	0	0	0	0	0	0	0	0	0	1.0209961	0.020996094	0.034667969	0.008300781	-0.019287109	-0.006835938	0	44330	0	0	0
933	934	934	Category A	0.35986328	0.19189453	0.95996094	-0.17651367	0.1730957	-0.45385742	0	0	8/11/2017	8	11	2017	10:31:33	37893	0.2	10	31	33	0	0.05859375	3.4562988	0.3515625	0.17553711	0.94262695	0.16186523	0.024902344	0	0	0	0	0	0	0	0	0	1.0212402	0.021240234	0.041503906	0.008056641	0.016113281	0.017089844	0	44330	0	0	0
934	935	935	Category A	0.3359375	0.16796875	0.94799805	-0.16650391	0.17407227	-0.45703125	0	0	8/11/2017	8	11	2017	10:31:33	37893	0.3	10	31	33	0	0.05859375	3.4562988	0.35180664	0.17529297	0.94287109	0.17163086	0.018310547	0	0	0	0	0	0	0	0	0	1.0214844	0.021484375	0.028320313	-0.015869141	-0.007324219	0.004882813	0	44330	0	0	0
935	936	936	Category A	0.34790039	0.19189453	0.94799805	-0.16601563	0.17211914	-0.45288086	0	0	8/11/2017	8	11	2017	10:31:33	37893	0.4	10	31	33	0	0.05859375	3.4562988	0.35180664	0.17480469	0.94238281	0.27783203	0.018310547	0	0	0	0	0	0	0	0	0	1.0209961	0.020996094	0.026611328	-0.00390625	0.017089844	0.005371094	0	44330	0	0	0
936	937	937	Category A	0.34790039	0.15576172	0.95996094	-0.17016602	0.16821289	-0.45507813	0	0	8/11/2017	8	11	2017	10:31:33	37893	0.5	10	31	33	0	0.05859375	3.4562988	0.35180664	0.17431641	0.94262695	0.34643555	0.025634766	0	0	0	0	0	0	0	0	0	1.0209961	0.020996094	0.040039063	-0.00390625	-0.018554688	0.017089844	0	44330	0	0	0
937	938	938	Category A	0.35986328	0.19189453	0.98388672	-0.17114258	0.16992188	-0.4519043	0	0	8/11/2017	8	11	2017	10:31:33	37893	0.6	10	31	33	0	0.05859375	3.4562988	0.3515625	0.17407227	0.94189453	0.013671875	0.046142578	0	0	0	0	0	0	0	0	0	1.0205078	0.020507813	0.067382813	0.008056641	0.017578125	0.041748047	0	44330	0	0	0
938	939	939	Category A	0.35986328	0.14379883	0.97192383	-0.16821289	0.16479492	-0.4519043	0	0	8/11/2017	8	11	2017	10:31:33	37893	0.7	10	31	33	0	0.05859375	3.4562988	0.3515625	0.17431641	0.94189453	0.10571289	0.043457031	0	0	0	0	0	0	0	0	0	1.0205078	0.020507813	0.068603516	0.008056641	-0.030517578	0.029785156	0	44330	0	0	0
939	940	940	Category A	0.3359375	0.16796875	0.94799805	-0.16943359	0.16943359	-0.4519043	0	0	8/11/2017	8	11	2017	10:31:33	37893	0.8	10	31	33	0	0.05859375	3.4562988	0.3515625	0.17480469	0.94165039	0.052001953	0.018066406	0	0	0	0	0	0	0	0	0	1.0205078	0.020507813	0.028564453	-0.015625	-0.006835938	0.006103516	0	44330	0	0	0
940	941	941	Category A	0.35986328	0.17993164	0.94799805	-0.17236328	0.16918945	-0.45507813	0	0	8/11/2017	8	11	2017	10:31:33	37893	0.9	10	31	33	0	0.05859375	3.4562988	0.3515625	0.17480469	0.94165039	0.28857422	0.011230469	0	0	0	0	0	0	0	0	0	1.0202637	0.020263672	0.019287109	0.008056641	0.004882813	0.006103516	0	44330	0	0	0
941	942	942	Category A	0.35986328	0.19189453	0.94799805	-0.16845703	0.16723633	-0.45507813	0	0	8/11/2017	8	11	2017	10:31:34	37894	0	10	31	34	0	0.05859375	3.4562988	0.35107422	0.17480469	0.94189453	0.38183594	0.020019531	0	0	0	0	0	0	0	0	0	1.0202637	0.020263672	0.031494141	0.008544922	0.016845703	0.005859375	0	44330	0	0	0
942	943	943	Category A	0.37182617	0.17993164	0.94799805	-0.17114258	0.16992188	-0.45703125	0	0	8/11/2017	8	11	2017	10:31:34	37894	0.1	10	31	34	0	0.05859375	3.4562988	0.35107422	0.17456055	0.94213867	0.50341797	0.021972656	0	0	0	0	0	0	0	0	0	1.0205078	0.020507813	0.031494141	0.020507813	0.005126953	0.005615234	0	44330	0	0	0
943	944	944	Category A	0.34790039	0.19189453	0.93579102	-0.16650391	0.16821289	-0.45385742	0	0	8/11/2017	8	11	2017	10:31:34	37894	0.2	10	31	34	0	0.05859375	3.4562988	0.35107422	0.17431641	0.94189453	0.65283203	0.018554688	0	0	0	0	0	0	0	0	0	1.0202637	0.020263672	0.026855469	-0.003173828	0.017333984	-0.006103516	0	44330	0	0	0
944	945	945	Category A	0.34790039	0.16796875	0.93579102	-0.17407227	0.17480469	-0.45800781	0	0	8/11/2017	8	11	2017	10:31:34	37894	0.3	10	31	34	0	0.05859375	3.4562988	0.35131836	0.17407227	0.94140625	0.69140625	0.009033203	0	0	0	0	0	0	0	0	0	1.0200195	0.020019531	0.015380859	-0.003417969	-0.006103516	-0.005615234	0	44330	0	0	0
945	946	946	Category A	0.34790039	0.16796875	0.92382813	-0.17041016	0.17138672	-0.45507813	0	0	8/11/2017	8	11	2017	10:31:34	37894	0.4	10	31	34	0	0.05859375	3.4562988	0.35131836	0.17382813	0.94140625	0.55883789	0.018798828	0	0	0	0	0	0	0	0	0	1.0197754	0.019775391	0.027099609	-0.003417969	-0.005859375	-0.017578125	0	44330	0	0	0
946	947	947	Category A	0.37182617	0.17993164	0.93579102	-0.16772461	0.17285156	-0.45288086	0	0	8/11/2017	8	11	2017	10:31:34	37894	0.5	10	31	34	0	0.05859375	3.4562988	0.35131836	0.17382813	0.94116211	0.27685547	0.021972656	0	0	0	0	0	0	0	0	0	1.0195313	0.01953125	0.031738281	0.020263672	0.005859375	-0.005371094	0	44330	0	0	0
947	948	948	Category A	0.38378906	0.16796875	0.95996094	-0.16967773	0.17236328	-0.45507813	0	0	8/11/2017	8	11	2017	10:31:34	37894	0.6	10	31	34	0	0.05859375	3.4562988	0.35131836	0.17382813	0.94116211	0.35229492	0.037841797	0	0	0	0	0	0	0	0	0	1.0195313	0.01953125	0.056884766	0.032226563	-0.005859375	0.018554688	0	44330	0	0	0
948	949	949	Category A	0.37182617	0.15576172	0.92382813	-0.16748047	0.16992188	-0.4519043	0	0	8/11/2017	8	11	2017	10:31:34	37894	0.7	10	31	34	0	0.05859375	3.4562988	0.35083008	0.17382813	0.94140625	0.26367188	0.032714844	0	0	0	0	0	0	0	0	0	1.0195313	0.01953125	0.056640625	0.020751953	-0.018066406	-0.017578125	0	44330	0	0	0
949	950	950	Category A	0.32397461	0.19189453	0.93579102	-0.16748047	0.16992188	-0.4519043	0	0	8/11/2017	8	11	2017	10:31:34	37894	0.8	10	31	34	0	0.05859375	3.4562988	0.35058594	0.17382813	0.94140625	0.068847656	0.032470703	0	0	0	0	0	0	0	0	0	1.0195313	0.01953125	0.050048828	-0.026611328	0.017822266	-0.005615234	0	44330	0	0	0
950	951	951	Category A	0.34790039	0.15576172	0.94799805	-0.16870117	0.17504883	-0.45288086	0	0	8/11/2017	8	11	2017	10:31:34	37894	0.9	10	31	34	0	0.05859375	3.4562988	0.35058594	0.17333984	0.94116211	0.24121094	0.019042969	0	0	0	0	0	0	0	0	0	1.0192871	0.019287109	0.026855469	-0.002685547	-0.017578125	0.006591797	0	44330	0	0	0
951	952	952	Category A	0.37182617	0.16796875	0.91186523	-0.16943359	0.16821289	-0.45507813	0	0	8/11/2017	8	11	2017	10:31:35	37895	0	10	31	35	0	0.05859375	3.4562988	0.35009766	0.17333984	0.94140625	0.69702148	0.036865234	0	0	0	0	0	0	0	0	0	1.0192871	0.019287109	0.056396484	0.021484375	-0.005371094	-0.029541016	0	44330	0	0	0
952	953	953	Category A	0.3359375	0.16796875	0.97192383	-0.16845703	0.16894531	-0.45288086	0	0	8/11/2017	8	11	2017	10:31:35	37895	0.1	10	31	35	0	0.05859375	3.4562988	0.35009766	0.1730957	0.94116211	0.9597168	0.034179688	0	0	0	0	0	0	0	0	0	1.019043	0.019042969	0.050048828	-0.014160156	-0.005126953	0.030517578	0	44330	0	0	0
953	954	954	Category A	0.3359375	0.15576172	0.91186523	-0.17211914	0.17089844	-0.45703125	0	0	8/11/2017	8	11	2017	10:31:35	37895	0.2	10	31	35	0	0.05859375	3.4562988	0.35009766	0.17333984	0.94091797	1.1574707	0.036865234	0	0	0	0	0	0	0	0	0	1.0187988	0.018798828	0.061035156	-0.014160156	-0.017578125	-0.029052734	0	44330	0	0	0
954	955	955	Category A	0.35986328	0.15576172	0.91186523	-0.17114258	0.16967773	-0.45385742	0	0	8/11/2017	8	11	2017	10:31:35	37895	0.3	10	31	35	0	0.05859375	3.4562988	0.34960938	0.17333984	0.94091797	1.152832	0.035400391	0	0	0	0	0	0	0	0	0	1.0187988	0.018798828	0.056884766	0.010009766	-0.017578125	-0.029052734	0	44330	0	0	0
955	956	956	Category A	0.3359375	0.19189453	0.94799805	-0.17236328	0.17138672	-0.45288086	0	0	8/11/2017	8	11	2017	10:31:35	37895	0.4	10	31	35	0	0.05859375	3.4562988	0.34936523	0.17285156	0.94091797	0.95019531	0.024169922	0	0	0	0	0	0	0	0	0	1.0185547	0.018554688	0.039306641	-0.013427734	0.018798828	0.006835938	0	44330	0	0	0
956	957	957	Category A	0.35986328	0.15576172	0.94799805	-0.16845703	0.16894531	-0.45288086	0	0	8/11/2017	8	11	2017	10:31:35	37895	0.5	10	31	35	0	0.05859375	3.4562988	0.34936523	0.1730957	0.94116211	0.35693359	0.021240234	0	0	0	0	0	0	0	0	0	1.0187988	0.018798828	0.034423828	0.010253906	-0.017333984	0.006591797	0	44330	0	0	0
957	958	958	Category A	0.34790039	0.17993164	0.93579102	-0.17211914	0.1706543	-0.45361328	0	0	8/11/2017	8	11	2017	10:31:35	37895	0.6	10	31	35	0	0.05859375	3.4562988	0.34960938	0.17285156	0.94116211	0.26025391	0.009033203	0	0	0	0	0	0	0	0	0	1.0187988	0.018798828	0.014404297	-0.001708984	0.006835938	-0.005371094	0	44330	0	0	0
958	959	959	Category A	0.35986328	0.20385742	0.93579102	-0.16943359	0.1706543	-0.4519043	0	0	8/11/2017	8	11	2017	10:31:35	37895	0.7	10	31	35	0	0.05859375	3.4562988	0.34985352	0.1730957	0.94091797	0.6237793	0.032470703	0	0	0	0	0	0	0	0	0	1.0187988	0.018798828	0.045898438	0.009765625	0.030517578	-0.005126953	0	44330	0	0	0
959	960	960	Category A	0.37182617	0.17993164	0.93579102	-0.16674805	0.1730957	-0.45483398	0	0	8/11/2017	8	11	2017	10:31:35	37895	0.8	10	31	35	0	0.05859375	3.4562988	0.34912109	0.1730957	0.94042969	0.69140625	0.023925781	0	0	0	0	0	0	0	0	0	1.0180664	0.018066406	0.033935547	0.022460938	0.006591797	-0.004638672	0	44330	0	0	0
960	961	961	Category A	0.35986328	0.17993164	0.94799805	-0.16601563	0.17138672	-0.45605469	0	0	8/11/2017	8	11	2017	10:31:35	37895	0.9	10	31	35	0	0.05859375	3.4562988	0.34912109	0.1730957	0.94018555	0.86962891	0.014648438	0	0	0	0	0	0	0	0	0	1.0178223	0.017822266	0.025146484	0.010498047	0.006591797	0.007568359	0	44330	0	0	0
961	962	962	Category A	0.35986328	0.17993164	0.95996094	-0.16845703	0.16918945	-0.44995117	0	0	8/11/2017	8	11	2017	10:31:36	37896	0	10	31	36	0	0.05859375	3.4562988	0.34936523	0.1730957	0.94018555	1.2915039	0.023193359	0	0	0	0	0	0	0	0	0	1.0178223	0.017822266	0.036621094	0.010253906	0.006591797	0.01953125	0	44330	0	0	0
962	963	963	Category A	0.35986328	0.19189453	0.97192383	-0.16674805	0.17480469	-0.45288086	0	0	8/11/2017	8	11	2017	10:31:36	37896	0.1	10	31	36	0	0.05859375	3.4562988	0.34936523	0.1730957	0.94018555	1.1867676	0.038085938	0	0	0	0	0	0	0	0	0	1.0178223	0.017822266	0.060546875	0.010253906	0.018554688	0.031494141	0	44330	0	0	0
963	964	964	Category A	0.34790039	0.19189453	0.93579102	-0.16479492	0.16943359	-0.45507813	0	0	8/11/2017	8	11	2017	10:31:36	37896	0.2	10	31	36	0	0.05859375	3.4466309	0.34960938	0.17333984	0.94018555	1.1030273	0.019042969	0	0	0	0	0	0	0	0	0	1.0178223	0.017822266	0.024658203	-0.001708984	0.018310547	-0.004394531	0	44330	0	0	0
964	965	965	Category A	0.34790039	0.17993164	0.94799805	-0.17041016	0.1730957	-0.45800781	0	0	8/11/2017	8	11	2017	10:31:36	37896	0.3	10	31	36	0	0.05859375	3.4466309	0.34960938	0.17358398	0.94018555	1.2680664	0.010009766	0	0	0	0	0	0	0	0	0	1.0180664	0.018066406	0.015625	-0.001708984	0.006103516	0.007568359	0	44330	0	0	0
965	966	966	Category A	0.34790039	0.20385742	0.93579102	-0.17114258	0.17163086	-0.45288086	0	0	8/11/2017	8	11	2017	10:31:36	37896	0.4	10	31	36	0	0.05859375	3.4466309	0.34960938	0.17358398	0.94042969	1.2885742	0.030517578	0	0	0	0	0	0	0	0	0	1.0183105	0.018310547	0.036621094	-0.001708984	0.030029297	-0.004638672	0	44330	0	0	0
966	967	967	Category A	0.35986328	0.19189453	0.93579102	-0.17382813	0.17358398	-0.4519043	0	0	8/11/2017	8	11	2017	10:31:36	37896	0.5	10	31	36	0	0.05859375	3.4466309	0.34960938	0.17382813	0.94018555	0.80371094	0.020996094	0	0	0	0	0	0	0	0	0	1.0183105	0.018310547	0.032470703	0.010009766	0.017822266	-0.004394531	0	44330	0	0	0
967	968	968	Category A	0.37182617	0.16796875	0.93579102	-0.16674805	0.17114258	-0.45092773	0	0	8/11/2017	8	11	2017	10:31:36	37896	0.6	10	31	36	0	0.05859375	3.4466309	0.35009766	0.17382813	0.93969727	0.13574219	0.022705078	0	0	0	0	0	0	0	0	0	1.0178223	0.017822266	0.031738281	0.021484375	-0.005859375	-0.00390625	0	44330	0	0	0
968	969	969	Category A	0.35986328	0.15576172	0.93579102	-0.16943359	0.16992188	-0.44995117	0	0	8/11/2017	8	11	2017	10:31:36	37896	0.7	10	31	36	0	0.05859375	3.4466309	0.35009766	0.17382813	0.93994141	0.10864258	0.020996094	0	0	0	0	0	0	0	0	0	1.0180664	0.018066406	0.031982422	0.009521484	-0.018066406	-0.004150391	0	44330	0	0	0
969	970	970	Category A	0.3359375	0.17993164	0.92382813	-0.16943359	0.16845703	-0.45385742	0	0	8/11/2017	8	11	2017	10:31:36	37896	0.8	10	31	36	0	0.05859375	3.4466309	0.35009766	0.17382813	0.93945313	0.17895508	0.021972656	0	0	0	0	0	0	0	0	0	1.0175781	0.017578125	0.036132813	-0.014160156	0.005859375	-0.015625	0	44330	0	0	0
970	971	971	Category A	0.35986328	0.17993164	0.93579102	-0.17041016	0.17504883	-0.45263672	0	0	8/11/2017	8	11	2017	10:31:36	37896	0.9	10	31	36	0	0.05859375	3.4466309	0.35058594	0.17358398	0.93945313	0.3503418	0.011474609	0	0	0	0	0	0	0	0	0	1.0178223	0.017822266	0.019042969	0.009033203	0.006103516	-0.003662109	0	44330	0	0	0
971	972	972	Category A	0.35986328	0.17993164	0.91186523	-0.17041016	0.17333984	-0.4519043	0	0	8/11/2017	8	11	2017	10:31:37	37897	0	10	31	37	0	0.05859375	3.4466309	0.35058594	0.17382813	0.93969727	0.61669922	0.030029297	0	0	0	0	0	0	0	0	0	1.0180664	0.018066406	0.043212891	0.009033203	0.005859375	-0.027832031	0	44330	0	0	0
972	973	973	Category A	0.35986328	0.19189453	0.94799805	-0.17236328	0.17260742	-0.45507813	0	0	8/11/2017	8	11	2017	10:31:37	37897	0.1	10	31	37	0	0.05859375	3.4466309	0.35058594	0.17407227	0.94018555	0.63989258	0.021240234	0	0	0	0	0	0	0	0	0	1.0183105	0.018310547	0.034667969	0.009033203	0.017578125	0.007568359	0	44330	0	0	0
973	974	974	Category A	0.34790039	0.16796875	0.94799805	-0.16674805	0.17114258	-0.45288086	0	0	8/11/2017	8	11	2017	10:31:37	37897	0.2	10	31	37	0	0.05859375	3.4466309	0.3503418	0.17456055	0.94018555	0.77197266	0.010253906	0	0	0	0	0	0	0	0	0	1.0185547	0.018554688	0.016601563	-0.002441406	-0.006591797	0.007568359	0	44330	0	0	0
974	975	975	Category A	0.37182617	0.13183594	0.93579102	-0.16845703	0.16894531	-0.45288086	0	0	8/11/2017	8	11	2017	10:31:37	37897	0.3	10	31	37	0	0.05859375	3.4466309	0.3503418	0.17431641	0.93994141	1.1384277	0.047851563	0	0	0	0	0	0	0	0	0	1.0183105	0.018310547	0.068115234	0.021240234	-0.042480469	-0.004150391	0	44330	0	0	0
975	976	976	Category A	0.35986328	0.16796875	0.94799805	-0.17211914	0.1706543	-0.45361328	0	0	8/11/2017	8	11	2017	10:31:37	37897	0.4	10	31	37	0	0.05859375	3.4466309	0.3503418	0.17431641	0.93969727	1.4973145	0.013916016	0	0	0	0	0	0	0	0	0	1.0180664	0.018066406	0.023925781	0.009277344	-0.006347656	0.008056641	0	44330	0	0	0
976	977	977	Category A	0.3359375	0.16796875	0.92382813	-0.17016602	0.17236328	-0.45166016	0	0	8/11/2017	8	11	2017	10:31:37	37897	0.5	10	31	37	0	0.05859375	3.4466309	0.35009766	0.17431641	0.93994141	1.690918	0.022460938	0	0	0	0	0	0	0	0	0	1.0180664	0.018066406	0.037109375	-0.014160156	-0.006347656	-0.016113281	0	44330	0	0	0
977	978	978	Category A	0.3359375	0.15576172	0.94799805	-0.16967773	0.17382813	-0.45605469	0	0	8/11/2017	8	11	2017	10:31:37	37897	0.6	10	31	37	0	0.05859375	3.4466309	0.35009766	0.17456055	0.93945313	1.5300293	0.024902344	0	0	0	0	0	0	0	0	0	1.0175781	0.017578125	0.041503906	-0.014160156	-0.018798828	0.008300781	0	44330	0	0	0
978	979	979	Category A	0.34790039	0.16796875	0.94799805	-0.16845703	0.16723633	-0.45507813	0	0	8/11/2017	8	11	2017	10:31:37	37897	0.7	10	31	37	0	0.05859375	3.4466309	0.34960938	0.17456055	0.93896484	1.3200684	0.010986328	0	0	0	0	0	0	0	0	0	1.0170898	0.017089844	0.017089844	-0.001708984	-0.006591797	0.008789063	0	44330	0	0	0
979	980	980	Category A	0.3359375	0.17993164	0.94799805	-0.16772461	0.17285156	-0.45703125	0	0	8/11/2017	8	11	2017	10:31:37	37897	0.8	10	31	37	0	0.05859375	3.4466309	0.34936523	0.17529297	0.93847656	1.0561523	0.017089844	0	0	0	0	0	0	0	0	0	1.0166016	0.016601563	0.02734375	-0.013427734	0.004394531	0.009277344	0	44330	0	0	0
980	981	981	Category A	0.32397461	0.16796875	0.95996094	-0.16772461	0.17504883	-0.4519043	0	0	8/11/2017	8	11	2017	10:31:37	37897	0.9	10	31	37	0	0.05859375	3.4466309	0.34960938	0.17553711	0.93847656	0.80273438	0.034179688	0	0	0	0	0	0	0	0	0	1.0168457	0.016845703	0.0546875	-0.025634766	-0.007568359	0.021240234	0	44330	0	0	0
981	982	982	Category A	0.35986328	0.17993164	0.94799805	-0.17114258	0.16748047	-0.4519043	0	0	8/11/2017	8	11	2017	10:31:38	37898	0	10	31	38	0	0.05859375	3.4466309	0.34960938	0.17578125	0.93847656	0.61450195	0.014404297	0	0	0	0	0	0	0	0	0	1.0168457	0.016845703	0.0234375	0.010009766	0.00390625	0.009277344	0	44330	0	0	0
982	983	983	Category A	0.34790039	0.17993164	0.93579102	-0.17114258	0.16796875	-0.45507813	0	0	8/11/2017	8	11	2017	10:31:38	37898	0.1	10	31	38	0	0.05859375	3.4466309	0.34936523	0.17529297	0.93847656	0.28320313	0.005371094	0	0	0	0	0	0	0	0	0	1.0166016	0.016601563	0.008789063	-0.001464844	0.004394531	-0.002685547	0	44330	0	0	0
983	984	984	Category A	0.35986328	0.15576172	0.92382813	-0.17041016	0.17211914	-0.45581055	0	0	8/11/2017	8	11	2017	10:31:38	37898	0.2	10	31	38	0	0.05859375	3.4466309	0.34936523	0.17504883	0.93823242	0.037109375	0.026367188	0	0	0	0	0	0	0	0	0	1.0163574	0.016357422	0.044189453	0.010253906	-0.019287109	-0.014404297	0	44330	0	0	0
984	985	985	Category A	0.35986328	0.17993164	0.92382813	-0.16772461	0.17382813	-0.45361328	0	0	8/11/2017	8	11	2017	10:31:38	37898	0.3	10	31	38	0	0.05859375	3.4466309	0.34936523	0.17480469	0.93823242	0.38256836	0.018310547	0	0	0	0	0	0	0	0	0	1.0163574	0.016357422	0.029541016	0.010253906	0.004882813	-0.014404297	0	44330	0	0	0
985	986	986	Category A	0.3359375	0.17993164	0.93579102	-0.16870117	0.17480469	-0.45385742	0	0	8/11/2017	8	11	2017	10:31:38	37898	0.4	10	31	38	0	0.05859375	3.4466309	0.34936523	0.17480469	0.93823242	0.91479492	0.014404297	0	0	0	0	0	0	0	0	0	1.0163574	0.016357422	0.020996094	-0.013427734	0.005126953	-0.002441406	0	44330	0	0	0
986	987	987	Category A	0.35986328	0.17993164	0.93579102	-0.17016602	0.16918945	-0.45385742	0	0	8/11/2017	8	11	2017	10:31:38	37898	0.5	10	31	38	0	0.05859375	3.4466309	0.34936523	0.17480469	0.9387207	1.2973633	0.011962891	0	0	0	0	0	0	0	0	0	1.0166016	0.016601563	0.018310547	0.010253906	0.005126953	-0.002929688	0	44330	0	0	0
987	988	988	Category A	0.3359375	0.19189453	0.93579102	-0.16674805	0.1730957	-0.45166016	0	0	8/11/2017	8	11	2017	10:31:38	37898	0.6	10	31	38	0	0.05859375	3.4466309	0.34863281	0.17504883	0.93847656	1.2600098	0.021240234	0	0	0	0	0	0	0	0	0	1.0163574	0.016357422	0.032226563	-0.012695313	0.016601563	-0.002685547	0	44330	0	0	0
988	989	989	Category A	0.32397461	0.17993164	0.94799805	-0.16748047	0.16918945	-0.4519043	0	0	8/11/2017	8	11	2017	10:31:38	37898	0.7	10	31	38	0	0.05859375	3.4466309	0.34814453	0.17504883	0.93823242	0.8996582	0.026367188	0	0	0	0	0	0	0	0	0	1.0161133	0.016113281	0.038574219	-0.024169922	0.004638672	0.009521484	0	44330	0	0	0
989	990	990	Category A	0.3359375	0.15576172	0.92382813	-0.17016602	0.16967773	-0.45288086	0	0	8/11/2017	8	11	2017	10:31:38	37898	0.8	10	31	38	0	0.05859375	3.4466309	0.34765625	0.17529297	0.93823242	0.55273438	0.027099609	0	0	0	0	0	0	0	0	0	1.0158691	0.015869141	0.045898438	-0.01171875	-0.01953125	-0.014404297	0	44330	0	0	0
990	991	991	Category A	0.32397461	0.16796875	0.94799805	-0.17236328	0.1730957	-0.45361328	0	0	8/11/2017	8	11	2017	10:31:38	37898	0.9	10	31	38	0	0.05859375	3.4466309	0.34765625	0.17504883	0.93823242	0.38085938	0.026611328	0	0	0	0	0	0	0	0	0	1.0158691	0.015869141	0.040527344	-0.023681641	-0.007080078	0.009521484	0	44330	0	0	0
991	992	992	Category A	0.34790039	0.17993164	0.94799805	-0.17773438	0.17407227	-0.45507813	0	0	8/11/2017	8	11	2017	10:31:39	37899	0	10	31	39	0	0.05859375	3.4466309	0.34765625	0.17529297	0.93774414	0.10107422	0.010986328	0	0	0	0	0	0	0	0	0	1.0153809	0.015380859	0.014648438	0	0.004394531	0.010009766	0	44330	0	0	0
992	993	993	Category A	0.35986328	0.17993164	0.93579102	-0.16967773	0.16967773	-0.45166016	0	0	8/11/2017	8	11	2017	10:31:39	37899	0.1	10	31	39	0	0.05859375	3.4466309	0.34741211	0.17553711	0.93823242	0.44360352	0.013183594	0	0	0	0	0	0	0	0	0	1.015625	0.015625	0.019042969	0.012207031	0.004150391	-0.002441406	0	44330	0	0	0
993	994	994	Category A	0.3359375	0.16796875	0.93579102	-0.16870117	0.17480469	-0.45092773	0	0	8/11/2017	8	11	2017	10:31:39	37899	0.2	10	31	39	0	0.05859375	3.4466309	0.34716797	0.17553711	0.93774414	0.69970703	0.013671875	0	0	0	0	0	0	0	0	0	1.0153809	0.015380859	0.020996094	-0.011230469	-0.007568359	-0.001953125	0	44330	0	0	0
994	995	995	Category A	0.3359375	0.13183594	0.92382813	-0.17016602	0.16723633	-0.45898438	0	0	8/11/2017	8	11	2017	10:31:39	37899	0.3	10	31	39	0	0.05859375	3.4466309	0.34741211	0.17578125	0.93823242	0.80395508	0.047851563	0	0	0	0	0	0	0	0	0	1.0158691	0.015869141	0.0703125	-0.011474609	-0.043945313	-0.014404297	0	44330	0	0	0
995	996	996	Category A	0.34790039	0.16796875	0.93579102	-0.16967773	0.17236328	-0.45263672	0	0	8/11/2017	8	11	2017	10:31:39	37899	0.4	10	31	39	0	0.05859375	3.4466309	0.34716797	0.17602539	0.9387207	1.0070801	0.008544922	0	0	0	0	0	0	0	0	0	1.0163574	0.016357422	0.01171875	0.000488281	-0.008056641	-0.002929688	0	44330	0	0	0
996	997	997	Category A	0.34790039	0.15576172	0.93579102	-0.17041016	0.17211914	-0.45361328	0	0	8/11/2017	8	11	2017	10:31:39	37899	0.5	10	31	39	0	0.05859375	3.4466309	0.34741211	0.17578125	0.93847656	1.0517578	0.020263672	0	0	0	0	0	0	0	0	0	1.0161133	0.016113281	0.023193359	0.000244141	-0.020019531	-0.002685547	0	44330	0	0	0
997	998	998	Category A	0.34790039	0.17993164	0.92382813	-0.16967773	0.17236328	-0.45507813	0	0	8/11/2017	8	11	2017	10:31:39	37899	0.6	10	31	39	0	0.05859375	3.4466309	0.34741211	0.17626953	0.93823242	0.96411133	0.014648438	0	0	0	0	0	0	0	0	0	1.0158691	0.015869141	0.018066406	0.000244141	0.003417969	-0.014404297	0	44330	0	0	0
998	999	999	Category A	0.31176758	0.16796875	0.91186523	-0.17016602	0.16918945	-0.45385742	0	0	8/11/2017	8	11	2017	10:31:39	37899	0.7	10	31	39	0	0.05859375	3.4466309	0.34741211	0.17626953	0.93823242	0.45654297	0.045410156	0	0	0	0	0	0	0	0	0	1.0161133	0.016113281	0.070800781	-0.035644531	-0.008300781	-0.026367188	0	44330	0	0	0
999	1000	1000	Category A	0.34790039	0.16796875	0.91186523	-0.16943359	0.16650391	-0.45507813	0	0	8/11/2017	8	11	2017	10:31:39	37899	0.8	10	31	39	0	0.05859375	3.4466309	0.34741211	0.17553711	0.93847656	0.056152344	0.027587891	0	0	0	0	0	0	0	0	0	1.0161133	0.016113281	0.034912109	0.000244141	-0.007568359	-0.026611328	0	44330	0	0	0
1000	1001	1001	Category A	0.34790039	0.17993164	0.94799805	-0.17016602	0.16894531	-0.45507813	0	0	8/11/2017	8	11	2017	10:31:39	37899	0.9	10	31	39	0	0.05859375	3.4466309	0.34692383	0.17504883	0.93798828	0.30322266	0.010742188	0	0	0	0	0	0	0	0	0	1.0153809	0.015380859	0.015380859	0.000732422	0.004638672	0.009765625	0	44330	0	0	0
1001	1002	1002	Category A	0.35986328	0.17993164	0.93579102	-0.16601563	0.17407227	-0.4519043	0	0	8/11/2017	8	11	2017	10:31:40	37900	0	10	31	40	0	0.058837891	3.4434082	0.34667969	0.17504883	0.9375	0.63012695	0.013916016	0	0	0	0	0	0	0	0	0	1.0148926	0.014892578	0.01953125	0.012939453	0.004638672	-0.001708984	0	44330	0	0	0
1002	1003	1003	Category A	0.35986328	0.17993164	0.93579102	-0.16772461	0.17163086	-0.45507813	0	0	8/11/2017	8	11	2017	10:31:40	37900	0.1	10	31	40	0	0.058837891	3.4434082	0.34643555	0.17504883	0.93701172	1.0092773	0.014160156	0	0	0	0	0	0	0	0	0	1.0144043	0.014404297	0.019287109	0.013183594	0.004638672	-0.001220703	0	44330	0	0	0
1003	1004	1004	Category A	0.34790039	0.19189453	0.94799805	-0.16943359	0.16992188	-0.44995117	0	0	8/11/2017	8	11	2017	10:31:40	37900	0.2	10	31	40	0	0.058837891	3.4434082	0.34619141	0.17504883	0.93676758	1.2124023	0.020019531	0	0	0	0	0	0	0	0	0	1.013916	0.013916016	0.029541016	0.001464844	0.016601563	0.010986328	0	44330	0	0	0
1004	1005	1005	Category A	0.34790039	0.16796875	0.94799805	-0.17041016	0.17333984	-0.4519043	0	0	8/11/2017	8	11	2017	10:31:40	37900	0.3	10	31	40	0	0.058837891	3.4434082	0.34619141	0.17504883	0.93701172	1.1816406	0.012939453	0	0	0	0	0	0	0	0	0	1.0141602	0.014160156	0.01953125	0.001464844	-0.007080078	0.010742188	0	44330	0	0	0
1005	1006	1006	Category A	0.34790039	0.19189453	0.92382813	-0.16772461	0.17285156	-0.45507813	0	0	8/11/2017	8	11	2017	10:31:40	37900	0.4	10	31	40	0	0.058837891	3.4434082	0.34594727	0.17504883	0.93701172	1.0620117	0.021240234	0	0	0	0	0	0	0	0	0	1.0141602	0.014160156	0.031738281	0.001708984	0.016601563	-0.013183594	0	44330	0	0	0
1006	1007	1007	Category A	0.34790039	0.16796875	0.93579102	-0.16870117	0.17236328	-0.45288086	0	0	8/11/2017	8	11	2017	10:31:40	37900	0.5	10	31	40	0	0.058837891	3.4434082	0.34545898	0.17480469	0.93701172	0.98999023	0.007080078	0	0	0	0	0	0	0	0	0	1.013916	0.013916016	0.010253906	0.002197266	-0.006835938	-0.001220703	0	44330	0	0	0
1007	1008	1008	Category A	0.34790039	0.17993164	0.94799805	-0.17041016	0.1730957	-0.45385742	0	0	8/11/2017	8	11	2017	10:31:40	37900	0.6	10	31	40	0	0.058837891	3.4434082	0.34521484	0.17431641	0.93676758	0.79443359	0.012451172	0	0	0	0	0	0	0	0	0	1.0134277	0.013427734	0.019042969	0.002441406	0.005371094	0.010986328	0	44330	0	0	0
1008	1009	1009	Category A	0.3359375	0.16796875	0.92382813	-0.17480469	0.171875	-0.45385742	0	0	8/11/2017	8	11	2017	10:31:40	37900	0.7	10	31	40	0	0.058837891	3.4434082	0.3449707	0.17456055	0.93676758	0.41674805	0.017089844	0	0	0	0	0	0	0	0	0	1.0134277	0.013427734	0.028564453	-0.009033203	-0.006591797	-0.012939453	0	44330	0	0	0
1009	1010	1010	Category A	0.35986328	0.16796875	0.94799805	-0.16772461	0.17163086	-0.45507813	0	0	8/11/2017	8	11	2017	10:31:40	37900	0.8	10	31	40	0	0.058837891	3.4434082	0.34472656	0.17431641	0.93652344	0.13232422	0.019775391	0	0	0	0	0	0	0	0	0	1.0131836	0.013183594	0.032714844	0.014892578	-0.006347656	0.011230469	0	44330	0	0	0
1010	1011	1011	Category A	0.34790039	0.17993164	0.94799805	-0.16748047	0.16992188	-0.4519043	0	0	8/11/2017	8	11	2017	10:31:40	37900	0.9	10	31	40	0	0.058837891	3.4434082	0.3449707	0.17431641	0.93701172	0.051269531	0.012207031	0	0	0	0	0	0	0	0	0	1.0136719	0.013671875	0.019042969	0.002685547	0.005371094	0.010742188	0	44330	0	0	0
1011	1012	1012	Category A	0.35986328	0.19189453	0.95996094	-0.16748047	0.16699219	-0.45507813	0	0	8/11/2017	8	11	2017	10:31:41	37901	0	10	31	41	0	0.058837891	3.4434082	0.3449707	0.17382813	0.93701172	0.073486328	0.032226563	0	0	0	0	0	0	0	0	0	1.0136719	0.013671875	0.055175781	0.014648438	0.017822266	0.022705078	0	44330	0	0	0
1012	1013	1013	Category A	0.34790039	0.19189453	0.94799805	-0.16992188	0.16748047	-0.45410156	0	0	8/11/2017	8	11	2017	10:31:41	37901	0.1	10	31	41	0	0.058837891	3.4434082	0.3449707	0.17382813	0.9375	0.1315918	0.020751953	0	0	0	0	0	0	0	0	0	1.0141602	0.014160156	0.030761719	0.002685547	0.017822266	0.010253906	0	44330	0	0	0
1013	1014	1014	Category A	0.35986328	0.17993164	0.93579102	-0.17114258	0.1730957	-0.4519043	0	0	8/11/2017	8	11	2017	10:31:41	37901	0.2	10	31	41	0	0.058837891	3.4434082	0.34472656	0.17382813	0.93774414	0.18823242	0.016357422	0	0	0	0	0	0	0	0	0	1.0141602	0.014160156	0.022949219	0.014892578	0.005859375	-0.001953125	0	44330	0	0	0
1014	1015	1015	Category A	0.3359375	0.16796875	0.92382813	-0.16845703	0.17138672	-0.45385742	0	0	8/11/2017	8	11	2017	10:31:41	37901	0.3	10	31	41	0	0.058837891	3.4434082	0.3449707	0.17407227	0.93774414	0.24047852	0.017822266	0	0	0	0	0	0	0	0	0	1.0141602	0.014160156	0.029296875	-0.009033203	-0.006103516	-0.013916016	0	44330	0	0	0
1015	1016	1016	Category A	0.3359375	0.19189453	0.97192383	-0.16772461	0.16821289	-0.45385742	0	0	8/11/2017	8	11	2017	10:31:41	37901	0.4	10	31	41	0	0.058837891	3.4434082	0.3449707	0.17480469	0.93798828	0.28710938	0.038818359	0	0	0	0	0	0	0	0	0	1.0146484	0.014648438	0.059814453	-0.009033203	0.016845703	0.033691406	0	44330	0	0	0
1016	1017	1017	Category A	0.3359375	0.16796875	0.91186523	-0.16943359	0.16699219	-0.45605469	0	0	8/11/2017	8	11	2017	10:31:41	37901	0.5	10	31	41	0	0.058837891	3.4434082	0.3449707	0.17480469	0.93579102	0.47167969	0.026611328	0	0	0	0	0	0	0	0	0	1.0126953	0.012695313	0.040039063	-0.009033203	-0.006835938	-0.023925781	0	44330	0	0	0
1017	1018	1018	Category A	0.32397461	0.19189453	0.95996094	-0.17480469	0.17163086	-0.45605469	0	0	8/11/2017	8	11	2017	10:31:41	37901	0.6	10	31	41	0	0.058837891	3.4434082	0.34545898	0.17480469	0.93603516	0.83618164	0.036376953	0	0	0	0	0	0	0	0	0	1.0129395	0.012939453	0.0625	-0.021484375	0.016845703	0.023681641	0	44330	0	0	0
1018	1019	1019	Category A	0.34790039	0.20385742	0.92382813	-0.16772461	0.17285156	-0.44897461	0	0	8/11/2017	8	11	2017	10:31:41	37901	0.7	10	31	41	0	0.058837891	3.4434082	0.34521484	0.17504883	0.93603516	1.0778809	0.031005859	0	0	0	0	0	0	0	0	0	1.0129395	0.012939453	0.043212891	0.002441406	0.028564453	-0.012207031	0	44330	0	0	0
1019	1020	1020	Category A	0.34790039	0.19189453	0.94799805	-0.16943359	0.16699219	-0.45507813	0	0	8/11/2017	8	11	2017	10:31:41	37901	0.8	10	31	41	0	0.058837891	3.4434082	0.3449707	0.17504883	0.93603516	0.97631836	0.020507813	0	0	0	0	0	0	0	0	0	1.0129395	0.012939453	0.03125	0.002685547	0.016601563	0.01171875	0	44330	0	0	0
1020	1021	1021	Category A	0.35986328	0.19189453	0.94799805	-0.17211914	0.1706543	-0.45483398	0	0	8/11/2017	8	11	2017	10:31:41	37901	0.9	10	31	41	0	0.058837891	3.4434082	0.34545898	0.17504883	0.93603516	0.65673828	0.024902344	0	0	0	0	0	0	0	0	0	1.0129395	0.012939453	0.04296875	0.014160156	0.016601563	0.01171875	0	44330	0	0	0
1021	1022	1022	Category A	0.3359375	0.15576172	0.94799805	-0.17016602	0.16967773	-0.45288086	0	0	8/11/2017	8	11	2017	10:31:42	37902	0	10	31	42	0	0.058837891	3.4434082	0.34570313	0.17504883	0.93554688	0.3996582	0.024902344	0	0	0	0	0	0	0	0	0	1.0126953	0.012695313	0.041259766	-0.009765625	-0.019287109	0.012207031	0	44330	0	0	0
1022	1023	1023	Category A	0.37182617	0.16796875	0.92382813	-0.16772461	0.17041016	-0.45605469	0	0	8/11/2017	8	11	2017	10:31:42	37902	0.1	10	31	42	0	0.058837891	3.4434082	0.34570313	0.17480469	0.93554688	0.072021484	0.029296875	0	0	0	0	0	0	0	0	0	1.0124512	0.012451172	0.044433594	0.025878906	-0.006835938	-0.01171875	0	44330	0	0	0
1023	1024	1024	Category A	0.35986328	0.16796875	0.93579102	-0.16967773	0.1730957	-0.45288086	0	0	8/11/2017	8	11	2017	10:31:42	37902	0.2	10	31	42	0	0.058837891	3.4434082	0.34594727	0.17456055	0.93530273	0.69726563	0.015136719	0	0	0	0	0	0	0	0	0	1.0124512	0.012451172	0.020751953	0.013671875	-0.006591797	0.000244141	0	44330	0	0	0
1024	1025	1025	Category A	0.3359375	0.15576172	0.94799805	-0.16918945	0.16381836	-0.45288086	0	0	8/11/2017	8	11	2017	10:31:42	37902	0.3	10	31	42	0	0.058837891	3.4434082	0.34594727	0.17480469	0.93554688	0.88964844	0.024658203	0	0	0	0	0	0	0	0	0	1.0126953	0.012695313	0.041259766	-0.010009766	-0.019042969	0.012207031	0	44330	0	0	0
1025	1026	1026	Category A	0.34790039	0.16796875	0.94799805	-0.17016602	0.16723633	-0.45629883	0	0	8/11/2017	8	11	2017	10:31:42	37902	0.4	10	31	42	0	0.058837891	3.4434082	0.34570313	0.17480469	0.93603516	0.63500977	0.013916016	0	0	0	0	0	0	0	0	0	1.0129395	0.012939453	0.020751953	0.001953125	-0.006835938	0.01171875	0	44330	0	0	0
1026	1027	1027	Category A	0.32397461	0.20385742	0.92382813	-0.16870117	0.17382813	-0.45092773	0	0	8/11/2017	8	11	2017	10:31:42	37902	0.5	10	31	42	0	0.058837891	3.4434082	0.34594727	0.17456055	0.93603516	0.61401367	0.038330078	0	0	0	0	0	0	0	0	0	1.0131836	0.013183594	0.063476563	-0.021972656	0.029052734	-0.012207031	0	44330	0	0	0
1027	1028	1028	Category A	0.34790039	0.17993164	0.94799805	-0.17016602	0.16918945	-0.45385742	0	0	8/11/2017	8	11	2017	10:31:42	37902	0.6	10	31	42	0	0.058837891	3.4434082	0.34570313	0.17431641	0.9362793	0.84863281	0.012695313	0	0	0	0	0	0	0	0	0	1.0134277	0.013427734	0.018798828	0.001953125	0.005371094	0.011474609	0	44330	0	0	0
1028	1029	1029	Category A	0.32397461	0.16796875	0.92382813	-0.16479492	0.16943359	-0.45092773	0	0	8/11/2017	8	11	2017	10:31:42	37902	0.7	10	31	42	0	0.058837891	3.4434082	0.34594727	0.17431641	0.93676758	0.88525391	0.026123047	0	0	0	0	0	0	0	0	0	1.0136719	0.013671875	0.041259766	-0.021972656	-0.006347656	-0.012939453	0	44330	0	0	0
1029	1030	1030	Category A	0.3359375	0.16796875	0.92382813	-0.17211914	0.17163086	-0.4519043	0	0	8/11/2017	8	11	2017	10:31:42	37902	0.8	10	31	42	0	0.058837891	3.4434082	0.34594727	0.17431641	0.93676758	0.53222656	0.017578125	0	0	0	0	0	0	0	0	0	1.0136719	0.013671875	0.029296875	-0.010009766	-0.006347656	-0.012939453	0	44330	0	0	0
1030	1031	1031	Category A	0.3359375	0.17993164	0.91186523	-0.1730957	0.17089844	-0.45385742	0	0	8/11/2017	8	11	2017	10:31:42	37902	0.9	10	31	42	0	0.058837891	3.4434082	0.34594727	0.17456055	0.93701172	0.46484375	0.027587891	0	0	0	0	0	0	0	0	0	1.0141602	0.014160156	0.040527344	-0.010009766	0.005126953	-0.025146484	0	44330	0	0	0
1031	1032	1032	Category A	0.34790039	0.19189453	0.94799805	-0.16601563	0.1706543	-0.45483398	0	0	8/11/2017	8	11	2017	10:31:43	37903	0	10	31	43	0	0.058837891	3.4434082	0.34619141	0.17456055	0.93701172	0.67578125	0.020263672	0	0	0	0	0	0	0	0	0	1.0141602	0.014160156	0.029541016	0.001464844	0.017089844	0.010742188	0	44330	0	0	0
1032	1033	1033	Category A	0.32397461	0.16796875	0.93579102	-0.17236328	0.17260742	-0.45605469	0	0	8/11/2017	8	11	2017	10:31:43	37903	0.1	10	31	43	0	0.058837891	3.4434082	0.34619141	0.17431641	0.93676758	0.2902832	0.023193359	0	0	0	0	0	0	0	0	0	1.013916	0.013916016	0.029785156	-0.022216797	-0.006347656	-0.000976563	0	44330	0	0	0
1033	1034	1034	Category A	0.35986328	0.17993164	0.95996094	-0.16772461	0.17504883	-0.45703125	0	0	8/11/2017	8	11	2017	10:31:43	37903	0.2	10	31	43	0	0.058837891	3.4434082	0.34619141	0.17431641	0.93676758	0.29663086	0.02734375	0	0	0	0	0	0	0	0	0	1.0136719	0.013671875	0.041992188	0.013427734	0.005371094	0.022949219	0	44330	0	0	0
1034	1035	1035	Category A	0.3359375	0.16796875	0.94799805	-0.16943359	0.16992188	-0.44995117	0	0	8/11/2017	8	11	2017	10:31:43	37903	0.3	10	31	43	0	0.058837891	3.4434082	0.34619141	0.17480469	0.93676758	0.58935547	0.016601563	0	0	0	0	0	0	0	0	0	1.013916	0.013916016	0.028320313	-0.010253906	-0.006835938	0.010986328	0	44330	0	0	0
1035	1036	1036	Category A	0.35986328	0.17993164	0.92382813	-0.16601563	0.16699219	-0.45288086	0	0	8/11/2017	8	11	2017	10:31:43	37903	0.4	10	31	43	0	0.058837891	3.4434082	0.34667969	0.17504883	0.93676758	0.42358398	0.019042969	0	0	0	0	0	0	0	0	0	1.013916	0.013916016	0.030761719	0.012939453	0.004638672	-0.012939453	0	44330	0	0	0
1036	1037	1037	Category A	0.35986328	0.19189453	0.92382813	-0.16845703	0.16552734	-0.45288086	0	0	8/11/2017	8	11	2017	10:31:43	37903	0.5	10	31	43	0	0.058837891	3.4434082	0.34667969	0.17504883	0.93676758	0.13134766	0.024902344	0	0	0	0	0	0	0	0	0	1.013916	0.013916016	0.042724609	0.012939453	0.016601563	-0.012939453	0	44330	0	0	0
1037	1038	1038	Category A	0.34790039	0.17993164	0.94799805	-0.17871094	0.17333984	-0.45385742	0	0	8/11/2017	8	11	2017	10:31:43	37903	0.6	10	31	43	0	0.058837891	3.4434082	0.34643555	0.17504883	0.93676758	0.054931641	0.012207031	0	0	0	0	0	0	0	0	0	1.013916	0.013916016	0.017089844	0.001220703	0.004638672	0.010986328	0	44330	0	0	0
1038	1039	1039	Category A	0.34790039	0.14379883	0.94799805	-0.17114258	0.16967773	-0.45385742	0	0	8/11/2017	8	11	2017	10:31:43	37903	0.7	10	31	43	0	0.058837891	3.4434082	0.34667969	0.17504883	0.93701172	0.21264648	0.032958984	0	0	0	0	0	0	0	0	0	1.0144043	0.014404297	0.043212891	0.000976563	-0.03125	0.010742188	0	44330	0	0	0
1039	1040	1040	Category A	0.3359375	0.14379883	0.89990234	-0.17041016	0.17138672	-0.45605469	0	0	8/11/2017	8	11	2017	10:31:43	37903	0.8	10	31	43	0	0.058837891	3.511084	0.34692383	0.17504883	0.9375	0.40600586	0.050048828	0	0	0	0	0	0	0	0	0	1.0148926	0.014892578	0.079833984	-0.010986328	-0.03125	-0.037597656	0	44330	0	0	0
1040	1041	1041	Category A	0.3359375	0.17993164	0.91186523	-0.17773438	0.17407227	-0.45288086	0	0	8/11/2017	8	11	2017	10:31:43	37903	0.9	10	31	43	0	0.058837891	3.511084	0.34692383	0.17504883	0.93798828	0.42480469	0.028564453	0	0	0	0	0	0	0	0	0	1.0151367	0.015136719	0.041748047	-0.010986328	0.004638672	-0.026123047	0	44330	0	0	0
1041	1042	1042	Category A	0.34790039	0.17993164	0.92382813	-0.16845703	0.16748047	-0.45385742	0	0	8/11/2017	8	11	2017	10:31:44	37904	0	10	31	44	0	0.058837891	3.511084	0.34692383	0.17504883	0.9375	0.21264648	0.014648438	0	0	0	0	0	0	0	0	0	1.0148926	0.014892578	0.019287109	0.000732422	0.004638672	-0.013671875	0	44330	0	0	0
1042	1043	1043	Category A	0.3359375	0.17993164	0.93579102	-0.17016602	0.17089844	-0.45898438	0	0	8/11/2017	8	11	2017	10:31:44	37904	0.1	10	31	44	0	0.058837891	3.511084	0.34667969	0.17529297	0.93774414	0.12866211	0.011962891	0	0	0	0	0	0	0	0	0	1.0151367	0.015136719	0.017333984	-0.010742188	0.004394531	-0.001953125	0	44330	0	0	0
1043	1044	1044	Category A	0.35986328	0.19189453	0.95996094	-0.1730957	0.17089844	-0.45385742	0	0	8/11/2017	8	11	2017	10:31:44	37904	0.2	10	31	44	0	0.058837891	3.511084	0.34643555	0.17529297	0.93774414	0.33935547	0.030517578	0	0	0	0	0	0	0	0	0	1.0148926	0.014892578	0.051757813	0.013183594	0.016357422	0.021972656	0	44330	0	0	0
1044	1045	1045	Category A	0.31176758	0.19189453	0.94799805	-0.16845703	0.16796875	-0.45507813	0	0	8/11/2017	8	11	2017	10:31:44	37904	0.3	10	31	44	0	0.058837891	3.511084	0.34667969	0.17504883	0.9375	0.005126953	0.039794922	0	0	0	0	0	0	0	0	0	1.0148926	0.014892578	0.061767578	-0.034912109	0.016601563	0.010253906	0	44330	0	0	0
1045	1046	1046	Category A	0.32397461	0.16796875	0.93579102	-0.17041016	0.17382813	-0.45288086	0	0	8/11/2017	8	11	2017	10:31:44	37904	0.4	10	31	44	0	0.058837891	3.511084	0.34667969	0.17529297	0.93701172	0.16821289	0.023925781	0	0	0	0	0	0	0	0	0	1.0144043	0.014404297	0.031494141	-0.022705078	-0.007324219	-0.001220703	0	44330	0	0	0
1046	1047	1047	Category A	0.3359375	0.15576172	0.92382813	-0.16674805	0.16967773	-0.45385742	0	0	8/11/2017	8	11	2017	10:31:44	37904	0.5	10	31	44	0	0.058837891	3.511084	0.34667969	0.17504883	0.93725586	0.12158203	0.025878906	0	0	0	0	0	0	0	0	0	1.0146484	0.014648438	0.043701172	-0.010742188	-0.019287109	-0.013427734	0	44330	0	0	0
1047	1048	1048	Category A	0.34790039	0.19189453	0.92382813	-0.17211914	0.17016602	-0.45385742	0	0	8/11/2017	8	11	2017	10:31:44	37904	0.6	10	31	44	0	0.058837891	3.511084	0.34643555	0.17504883	0.93701172	0.2644043	0.021240234	0	0	0	0	0	0	0	0	0	1.0144043	0.014404297	0.03125	0.001220703	0.016601563	-0.013183594	0	44330	0	0	0
1048	1049	1049	Category A	0.34790039	0.14379883	0.92382813	-0.16845703	0.17089844	-0.44995117	0	0	8/11/2017	8	11	2017	10:31:44	37904	0.7	10	31	44	0	0.058837891	3.511084	0.34643555	0.17529297	0.93701172	0.64526367	0.034179688	0	0	0	0	0	0	0	0	0	1.0144043	0.014404297	0.046386719	0.001220703	-0.031494141	-0.013183594	0	44330	0	0	0
1049	1050	1050	Category A	0.34790039	0.16796875	0.97192383	-0.16967773	0.17480469	-0.45263672	0	0	8/11/2017	8	11	2017	10:31:44	37904	0.8	10	31	44	0	0.058837891	3.511084	0.34667969	0.17553711	0.9375	0.85839844	0.03515625	0	0	0	0	0	0	0	0	0	1.0148926	0.014892578	0.04296875	0.000976563	-0.007568359	0.034179688	0	44330	0	0	0
1050	1051	1051	Category A	0.35986328	0.15576172	0.93579102	-0.17041016	0.17163086	-0.4519043	0	0	8/11/2017	8	11	2017	10:31:44	37904	0.9	10	31	44	0	0.058837891	3.511084	0.34643555	0.17578125	0.93725586	0.57373047	0.024169922	0	0	0	0	0	0	0	0	0	1.0146484	0.014648438	0.03515625	0.013183594	-0.020019531	-0.001464844	0	44330	0	0	0
1051	1052	1052	Category A	0.35986328	0.17993164	0.94799805	-0.16943359	0.17163086	-0.45605469	0	0	8/11/2017	8	11	2017	10:31:45	37905	0	10	31	45	0	0.058837891	3.511084	0.34643555	0.17578125	0.93701172	0.47802734	0.017333984	0	0	0	0	0	0	0	0	0	1.0144043	0.014404297	0.027832031	0.013183594	0.00390625	0.010742188	0	44330	0	0	0
1052	1053	1053	Category A	0.3359375	0.17993164	0.95996094	-0.16992188	0.17456055	-0.45361328	0	0	8/11/2017	8	11	2017	10:31:45	37905	0.1	10	31	45	0	0.058837891	3.511084	0.34643555	0.17553711	0.93676758	0.62207031	0.025634766	0	0	0	0	0	0	0	0	0	1.013916	0.013916016	0.038085938	-0.010498047	0.004150391	0.022949219	0	44330	0	0	0
1053	1054	1054	Category A	0.37182617	0.19189453	0.94799805	-0.17651367	0.17260742	-0.45361328	0	0	8/11/2017	8	11	2017	10:31:45	37905	0.2	10	31	45	0	0.058837891	3.511084	0.34643555	0.17529297	0.93676758	0.37817383	0.031982422	0	0	0	0	0	0	0	0	0	1.013916	0.013916016	0.052734375	0.025146484	0.016357422	0.010986328	0	44330	0	0	0
1054	1055	1055	Category A	0.37182617	0.17993164	0.95996094	-0.16845703	0.17333984	-0.44995117	0	0	8/11/2017	8	11	2017	10:31:45	37905	0.3	10	31	45	0	0.058837891	3.511084	0.34643555	0.17529297	0.93676758	0.29443359	0.034423828	0	0	0	0	0	0	0	0	0	1.0141602	0.014160156	0.052734375	0.025146484	0.004394531	0.022949219	0	44330	0	0	0
1055	1056	1056	Category A	0.37182617	0.16796875	0.76782227	-0.17114258	0.1706543	-0.44970703	0	0	8/11/2017	8	11	2017	10:31:45	37905	0.4	10	31	45	0	0.058837891	3.511084	0.34643555	0.17553711	0.93701172	0.55053711	0.17114258	0	0	0	0	0	0	0	0	0	1.0144043	0.014404297	0.2019043	0.025146484	-0.007568359	-0.16918945	0	44330	0	0	0
1056	1057	1057	Category A	0.37182617	0.17993164	0.93579102	-0.16577148	0.16796875	-0.45361328	0	0	8/11/2017	8	11	2017	10:31:45	37905	0.5	10	31	45	0	0.058837891	3.511084	0.34667969	0.17504883	0.93652344	0.58251953	0.025390625	0	0	0	0	0	0	0	0	0	1.013916	0.013916016	0.030517578	0.024902344	0.004638672	-0.000732422	0	44330	0	0	0
1057	1058	1058	Category A	0.31176758	0.17993164	0.94799805	-0.1730957	0.1730957	-0.45507813	0	0	8/11/2017	8	11	2017	10:31:45	37905	0.6	10	31	45	0	0.058837891	3.511084	0.34692383	0.17504883	0.93701172	0.8269043	0.037109375	0	0	0	0	0	0	0	0	0	1.0144043	0.014404297	0.05078125	-0.03515625	0.004638672	0.010742188	0	44330	0	0	0
1058	1059	1059	Category A	0.32397461	0.16796875	0.95996094	-0.17236328	0.16918945	-0.45605469	0	0	8/11/2017	8	11	2017	10:31:45	37905	0.7	10	31	45	0	0.058837891	3.511084	0.34741211	0.17504883	0.93676758	1.0654297	0.033691406	0	0	0	0	0	0	0	0	0	1.0144043	0.014404297	0.053710938	-0.0234375	-0.007080078	0.022949219	0	44330	0	0	0
1059	1060	1060	Category A	0.37182617	0.16796875	0.93579102	-0.16967773	0.17407227	-0.45092773	0	0	8/11/2017	8	11	2017	10:31:45	37905	0.8	10	31	45	0	0.058837891	3.511084	0.34741211	0.17480469	0.93701172	0.75463867	0.025146484	0	0	0	0	0	0	0	0	0	1.0146484	0.014648438	0.032470703	0.024169922	-0.006835938	-0.001220703	0	44330	0	0	0
1060	1061	1061	Category A	0.34790039	0.16796875	0.93579102	-0.16943359	0.17163086	-0.45385742	0	0	8/11/2017	8	11	2017	10:31:45	37905	0.9	10	31	45	0	0.058837891	3.511084	0.34741211	0.17480469	0.93725586	0.1875	0.006835938	0	0	0	0	0	0	0	0	0	1.0148926	0.014892578	0.008544922	0.000244141	-0.006835938	-0.001464844	0	44330	0	0	0
1061	1062	1062	Category A	0.35986328	0.15576172	0.93579102	-0.1730957	0.16918945	-0.45288086	0	0	8/11/2017	8	11	2017	10:31:46	37906	0	10	31	46	0	0.058837891	3.511084	0.34741211	0.17480469	0.93725586	0.084228516	0.022705078	0	0	0	0	0	0	0	0	0	1.0146484	0.014648438	0.032958984	0.012207031	-0.019042969	-0.001464844	0	44330	0	0	0
1062	1063	1063	Category A	0.37182617	0.16796875	0.92382813	-0.16772461	0.16821289	-0.45507813	0	0	8/11/2017	8	11	2017	10:31:46	37906	0.1	10	31	46	0	0.058837891	3.511084	0.34765625	0.17504883	0.93725586	0.006835938	0.028320313	0	0	0	0	0	0	0	0	0	1.0148926	0.014892578	0.044677734	0.023925781	-0.007080078	-0.013427734	0	44330	0	0	0
1063	1064	1064	Category A	0.35986328	0.16796875	0.94799805	-0.17749023	0.17163086	-0.45605469	0	0	8/11/2017	8	11	2017	10:31:46	37906	0.2	10	31	46	0	0.058837891	3.511084	0.34692383	0.17504883	0.93774414	0.49731445	0.017822266	0	0	0	0	0	0	0	0	0	1.0151367	0.015136719	0.030273438	0.012695313	-0.007080078	0.010009766	0	44330	0	0	0
1064	1065	1065	Category A	0.3359375	0.17993164	0.94799805	-0.17114258	0.16967773	-0.45288086	0	0	8/11/2017	8	11	2017	10:31:46	37906	0.3	10	31	46	0	0.058837891	3.511084	0.34619141	0.17529297	0.93798828	1.128418	0.015136719	0	0	0	0	0	0	0	0	0	1.0151367	0.015136719	0.024902344	-0.010253906	0.004394531	0.009765625	0	44330	0	0	0
1065	1066	1066	Category A	0.34790039	0.16796875	0.94799805	-0.16967773	0.17480469	-0.45263672	0	0	8/11/2017	8	11	2017	10:31:46	37906	0.4	10	31	46	0	0.058837891	3.511084	0.34619141	0.17578125	0.9375	1.1403809	0.012939453	0	0	0	0	0	0	0	0	0	1.0148926	0.014892578	0.01953125	0.001464844	-0.0078125	0.010253906	0	44330	0	0	0
1066	1067	1067	Category A	0.34790039	0.16796875	0.95996094	-0.16772461	0.17504883	-0.44995117	0	0	8/11/2017	8	11	2017	10:31:46	37906	0.5	10	31	46	0	0.058837891	3.511084	0.34594727	0.17602539	0.9375	0.95336914	0.023681641	0	0	0	0	0	0	0	0	0	1.0148926	0.014892578	0.032226563	0.001708984	-0.008056641	0.022216797	0	44330	0	0	0
1067	1068	1068	Category A	0.34790039	0.19189453	0.95996094	-0.17016602	0.16894531	-0.45092773	0	0	8/11/2017	8	11	2017	10:31:46	37906	0.6	10	31	46	0	0.058837891	3.511084	0.34619141	0.17578125	0.93798828	0.87670898	0.027099609	0	0	0	0	0	0	0	0	0	1.0151367	0.015136719	0.039306641	0.001464844	0.015869141	0.021728516	0	44330	0	0	0
1068	1069	1069	Category A	0.32397461	0.16796875	0.94799805	-0.17114258	0.17163086	-0.45385742	0	0	8/11/2017	8	11	2017	10:31:46	37906	0.7	10	31	46	0	0.058837891	3.511084	0.34667969	0.17578125	0.93798828	0.79248047	0.025878906	0	0	0	0	0	0	0	0	0	1.0153809	0.015380859	0.040283203	-0.022705078	-0.0078125	0.009765625	0	44330	0	0	0
1069	1070	1070	Category A	0.3359375	0.17993164	0.95996094	-0.16845703	0.16821289	-0.4519043	0	0	8/11/2017	8	11	2017	10:31:46	37906	0.8	10	31	46	0	0.058837891	3.511084	0.34716797	0.17578125	0.93823242	0.40576172	0.024414063	0	0	0	0	0	0	0	0	0	1.0158691	0.015869141	0.036865234	-0.011230469	0.00390625	0.021484375	0	44330	0	0	0
1070	1071	1071	Category A	0.34790039	0.16796875	0.94799805	-0.17480469	0.17333984	-0.4519043	0	0	8/11/2017	8	11	2017	10:31:46	37906	0.9	10	31	46	0	0.058837891	3.511084	0.34716797	0.17578125	0.9387207	0.17163086	0.011962891	0	0	0	0	0	0	0	0	0	1.0163574	0.016357422	0.017578125	0.000488281	-0.0078125	0.009033203	0	44330	0	0	0
1071	1072	1072	Category A	0.35986328	0.16796875	0.91186523	-0.17749023	0.17358398	-0.4519043	0	0	8/11/2017	8	11	2017	10:31:47	37907	0	10	31	47	0	0.058837891	3.511084	0.34741211	0.17553711	0.93920898	0.38964844	0.031005859	0	0	0	0	0	0	0	0	0	1.0168457	0.016845703	0.047607422	0.012207031	-0.007568359	-0.02734375	0	44330	0	0	0
1072	1073	1073	Category A	0.34790039	0.17993164	0.93579102	-0.16943359	0.17041016	-0.45385742	0	0	8/11/2017	8	11	2017	10:31:47	37907	0.1	10	31	47	0	0.058837891	3.511084	0.34741211	0.17553711	0.93920898	0.36352539	0.005615234	0	0	0	0	0	0	0	0	0	1.0168457	0.016845703	0.008056641	0.000244141	0.004150391	-0.003417969	0	44330	0	0	0
1073	1074	1074	Category A	0.34790039	0.19189453	0.93579102	-0.16967773	0.17236328	-0.44970703	0	0	8/11/2017	8	11	2017	10:31:47	37907	0.2	10	31	47	0	0.058837891	3.511084	0.34765625	0.17553711	0.93945313	0.32202148	0.016601563	0	0	0	0	0	0	0	0	0	1.0170898	0.017089844	0.020263672	0	0.016113281	-0.003662109	0	44330	0	0	0
1074	1075	1075	Category A	0.35986328	0.15576172	0.92382813	-0.16870117	0.1706543	-0.45385742	0	0	8/11/2017	8	11	2017	10:31:47	37907	0.3	10	31	47	0	0.058837891	3.511084	0.34741211	0.17553711	0.93920898	0.4387207	0.027832031	0	0	0	0	0	0	0	0	0	1.0166016	0.016601563	0.047363281	0.012207031	-0.019775391	-0.015380859	0	44330	0	0	0
1075	1076	1076	Category A	0.34790039	0.16796875	0.93579102	-0.1730957	0.17089844	-0.45288086	0	0	8/11/2017	8	11	2017	10:31:47	37907	0.4	10	31	47	0	0.058837891	3.511084	0.34765625	0.17553711	0.93896484	0.29760742	0.008056641	0	0	0	0	0	0	0	0	0	1.0166016	0.016601563	0.010742188	0	-0.007568359	-0.003173828	0	44330	0	0	0
1076	1077	1077	Category A	0.3359375	0.16796875	0.93579102	-0.17114258	0.17163086	-0.45288086	0	0	8/11/2017	8	11	2017	10:31:47	37907	0.5	10	31	47	0	0.058837891	3.511084	0.34790039	0.17553711	0.93920898	0.060058594	0.014648438	0	0	0	0	0	0	0	0	0	1.0168457	0.016845703	0.023193359	-0.011962891	-0.007568359	-0.003417969	0	44330	0	0	0
1077	1078	1078	Category A	0.37182617	0.16796875	0.94799805	-0.16943359	0.16918945	-0.45507813	0	0	8/11/2017	8	11	2017	10:31:47	37907	0.6	10	31	47	0	0.05859375	3.491748	0.34814453	0.17504883	0.93969727	0.072998047	0.025878906	0	0	0	0	0	0	0	0	0	1.017334	0.017333984	0.0390625	0.0234375	-0.007080078	0.008056641	0	44330	0	0	0
1078	1079	1079	Category A	0.32397461	0.16796875	0.94799805	-0.16967773	0.1730957	-0.45092773	0	0	8/11/2017	8	11	2017	10:31:47	37907	0.7	10	31	47	0	0.05859375	3.491748	0.34838867	0.17504883	0.93969727	0.028564453	0.026611328	0	0	0	0	0	0	0	0	0	1.017334	0.017333984	0.039794922	-0.024414063	-0.007080078	0.008056641	0	44330	0	0	0
1079	1080	1080	Category A	0.34790039	0.17993164	0.94799805	-0.17016602	0.16821289	-0.45605469	0	0	8/11/2017	8	11	2017	10:31:47	37907	0.8	10	31	47	0	0.05859375	3.491748	0.34814453	0.17553711	0.93994141	0.28466797	0.009033203	0	0	0	0	0	0	0	0	0	1.0175781	0.017578125	0.012451172	-0.000244141	0.004150391	0.0078125	0	44330	0	0	0
1080	1081	1081	Category A	0.34790039	0.17993164	0.92382813	-0.16845703	0.17163086	-0.4519043	0	0	8/11/2017	8	11	2017	10:31:47	37907	0.9	10	31	47	0	0.05859375	3.491748	0.34838867	0.17578125	0.94067383	0.30688477	0.017333984	0	0	0	0	0	0	0	0	0	1.0183105	0.018310547	0.021484375	-0.000488281	0.00390625	-0.016845703	0	44330	0	0	0
1081	1082	1082	Category A	0.34790039	0.19189453	0.94799805	-0.17041016	0.17333984	-0.4519043	0	0	8/11/2017	8	11	2017	10:31:48	37908	0	10	31	48	0	0.05859375	3.491748	0.34838867	0.17578125	0.94116211	0.29345703	0.017333984	0	0	0	0	0	0	0	0	0	1.0187988	0.018798828	0.0234375	-0.000488281	0.015869141	0.006835938	0	44330	0	0	0
1082	1083	1083	Category A	0.3359375	0.17993164	0.93579102	-0.17041016	0.17163086	-0.4519043	0	0	8/11/2017	8	11	2017	10:31:48	37908	0.1	10	31	48	0	0.05859375	3.491748	0.34814453	0.17553711	0.94140625	0.48071289	0.014160156	0	0	0	0	0	0	0	0	0	1.019043	0.019042969	0.022216797	-0.012207031	0.004150391	-0.005615234	0	44330	0	0	0
1083	1084	1084	Category A	0.35986328	0.17993164	0.93579102	-0.1730957	0.17431641	-0.45703125	0	0	8/11/2017	8	11	2017	10:31:48	37908	0.2	10	31	48	0	0.05859375	3.491748	0.34814453	0.17553711	0.94140625	0.63671875	0.013427734	0	0	0	0	0	0	0	0	0	1.019043	0.019042969	0.021484375	0.011474609	0.004150391	-0.005615234	0	44330	0	0	0
1084	1085	1085	Category A	0.34790039	0.17993164	0.91186523	-0.17382813	0.16918945	-0.453125	0	0	8/11/2017	8	11	2017	10:31:48	37908	0.3	10	31	48	0	0.05859375	3.491748	0.34814453	0.17553711	0.94116211	0.52758789	0.029541016	0	0	0	0	0	0	0	0	0	1.0187988	0.018798828	0.033935547	-0.000244141	0.004150391	-0.029296875	0	44330	0	0	0
1085	1086	1086	Category A	0.34790039	0.17993164	0.93579102	-0.16870117	0.17260742	-0.44995117	0	0	8/11/2017	8	11	2017	10:31:48	37908	0.4	10	31	48	0	0.05859375	3.491748	0.34863281	0.17553711	0.94116211	0.46484375	0.006835938	0	0	0	0	0	0	0	0	0	1.0187988	0.018798828	0.010498047	-0.000732422	0.004150391	-0.005371094	0	44330	0	0	0
1086	1087	1087	Category A	0.3359375	0.16796875	0.92382813	-0.16772461	0.17285156	-0.45385742	0	0	8/11/2017	8	11	2017	10:31:48	37908	0.5	10	31	48	0	0.05859375	3.491748	0.34887695	0.17578125	0.94140625	0.7121582	0.023193359	0	0	0	0	0	0	0	0	0	1.0192871	0.019287109	0.038574219	-0.012939453	-0.0078125	-0.017578125	0	44330	0	0	0
1087	1088	1088	Category A	0.34790039	0.19189453	0.94799805	-0.17211914	0.16845703	-0.4519043	0	0	8/11/2017	8	11	2017	10:31:48	37908	0.6	10	31	48	0	0.05859375	3.491748	0.34912109	0.17602539	0.94140625	1.0683594	0.016845703	0	0	0	0	0	0	0	0	0	1.0195313	0.01953125	0.0234375	-0.001220703	0.015625	0.006347656	0	44330	0	0	0
1088	1089	1089	Category A	0.35986328	0.19189453	0.94799805	-0.16845703	0.17138672	-0.45385742	0	0	8/11/2017	8	11	2017	10:31:48	37908	0.7	10	31	48	0	0.05859375	3.491748	0.34912109	0.17578125	0.94189453	1.0065918	0.020019531	0	0	0	0	0	0	0	0	0	1.0197754	0.019775391	0.032470703	0.010498047	0.015869141	0.005859375	0	44330	0	0	0
1089	1090	1090	Category A	0.3359375	0.19189453	0.93579102	-0.16967773	0.1730957	-0.45288086	0	0	8/11/2017	8	11	2017	10:31:48	37908	0.8	10	31	48	0	0.05859375	3.491748	0.34887695	0.17626953	0.94213867	0.60620117	0.021240234	0	0	0	0	0	0	0	0	0	1.0202637	0.020263672	0.034912109	-0.012939453	0.015380859	-0.006347656	0	44330	0	0	0
1090	1091	1091	Category A	0.34790039	0.17993164	0.93579102	-0.17211914	0.17358398	-0.44970703	0	0	8/11/2017	8	11	2017	10:31:48	37908	0.9	10	31	48	0	0.05859375	3.491748	0.34912109	0.17675781	0.94165039	0.38256836	0.006835938	0	0	0	0	0	0	0	0	0	1.0197754	0.019775391	0.010253906	-0.001220703	0.002929688	-0.005859375	0	44330	0	0	0
1091	1092	1092	Category A	0.35986328	0.15576172	0.92382813	-0.17553711	0.17114258	-0.4519043	0	0	8/11/2017	8	11	2017	10:31:49	37909	0	10	31	49	0	0.05859375	3.491748	0.34863281	0.17675781	0.94165039	0.2565918	0.029785156	0	0	0	0	0	0	0	0	0	1.0195313	0.01953125	0.050048828	0.010986328	-0.020996094	-0.017822266	0	44330	0	0	0
1092	1093	1093	Category A	0.34790039	0.17993164	0.94799805	-0.17114258	0.16967773	-0.45288086	0	0	8/11/2017	8	11	2017	10:31:49	37909	0.1	10	31	49	0	0.05859375	3.491748	0.34863281	0.17675781	0.94189453	0.10717773	0.006835938	0	0	0	0	0	0	0	0	0	1.0197754	0.019775391	0.009765625	-0.000732422	0.002929688	0.005859375	0	44330	0	0	0
1093	1094	1094	Category A	0.35986328	0.17993164	0.94799805	-0.16503906	0.17285156	-0.45605469	0	0	8/11/2017	8	11	2017	10:31:49	37909	0.2	10	31	49	0	0.05859375	3.491748	0.34887695	0.17651367	0.94189453	0.47290039	0.012695313	0	0	0	0	0	0	0	0	0	1.0197754	0.019775391	0.020263672	0.010742188	0.003173828	0.005859375	0	44330	0	0	0
1094	1095	1095	Category A	0.3359375	0.17993164	0.93579102	-0.16870117	0.1730957	-0.45605469	0	0	8/11/2017	8	11	2017	10:31:49	37909	0.3	10	31	49	0	0.05859375	3.491748	0.34863281	0.17626953	0.94140625	0.52905273	0.014404297	0	0	0	0	0	0	0	0	0	1.0192871	0.019287109	0.021972656	-0.012695313	0.003417969	-0.005615234	0	44330	0	0	0
1095	1096	1096	Category A	0.34790039	0.16796875	0.93579102	-0.16748047	0.16894531	-0.45288086	0	0	8/11/2017	8	11	2017	10:31:49	37909	0.4	10	31	49	0	0.05859375	3.491748	0.34814453	0.17626953	0.94140625	0.27441406	0.010009766	0	0	0	0	0	0	0	0	0	1.019043	0.019042969	0.014160156	-0.000244141	-0.008300781	-0.005615234	0	44330	0	0	0
1096	1097	1097	Category A	0.37182617	0.16796875	0.94799805	-0.17211914	0.16577148	-0.453125	0	0	8/11/2017	8	11	2017	10:31:49	37909	0.5	10	31	49	0	0.05859375	3.491748	0.34741211	0.17651367	0.94360352	0.14306641	0.025878906	0	0	0	0	0	0	0	0	0	1.0209961	0.020996094	0.037109375	0.024169922	-0.008544922	0.004150391	0	44330	0	0	0
1097	1098	1098	Category A	0.35986328	0.19189453	0.94799805	-0.16992188	0.16625977	-0.45507813	0	0	8/11/2017	8	11	2017	10:31:49	37909	0.6	10	31	49	0	0.05859375	3.491748	0.34667969	0.17626953	0.94360352	0.27636719	0.020507813	0	0	0	0	0	0	0	0	0	1.020752	0.020751953	0.032714844	0.012939453	0.015380859	0.004150391	0	44330	0	0	0
1098	1099	1099	Category A	0.34790039	0.17993164	0.94799805	-0.16870117	0.17382813	-0.45263672	0	0	8/11/2017	8	11	2017	10:31:49	37909	0.7	10	31	49	0	0.05859375	3.491748	0.34741211	0.17626953	0.94384766	0.17163086	0.005371094	0	0	0	0	0	0	0	0	0	1.0209961	0.020996094	0.008056641	0.000244141	0.003417969	0.00390625	0	44330	0	0	0
1099	1100	1100	Category A	0.34790039	0.17993164	0.95996094	-0.16943359	0.17163086	-0.45092773	0	0	8/11/2017	8	11	2017	10:31:49	37909	0.8	10	31	49	0	0.05859375	3.491748	0.34741211	0.17626953	0.94360352	0.171875	0.016601563	0	0	0	0	0	0	0	0	0	1.0209961	0.020996094	0.020019531	0.000244141	0.003417969	0.016113281	0	44330	0	0	0
1100	1101	1101	Category A	0.34790039	0.19189453	0.94799805	-0.16772461	0.17041016	-0.45385742	0	0	8/11/2017	8	11	2017	10:31:49	37909	0.9	10	31	49	0	0.05859375	3.491748	0.34692383	0.17626953	0.9440918	0.27148438	0.015869141	0	0	0	0	0	0	0	0	0	1.0212402	0.021240234	0.019775391	0.000732422	0.015380859	0.003662109	0	44330	0	0	0
1101	1102	1102	Category A	0.35986328	0.17993164	0.94799805	-0.16943359	0.16601563	-0.4519043	0	0	8/11/2017	8	11	2017	10:31:50	37910	0	10	31	50	0	0.05859375	3.491748	0.34692383	0.17675781	0.9440918	0.10498047	0.013671875	0	0	0	0	0	0	0	0	0	1.0212402	0.021240234	0.01953125	0.012695313	0.002929688	0.003662109	0	44330	0	0	0
1102	1103	1103	Category A	0.31176758	0.17993164	0.95996094	-0.16943359	0.16723633	-0.45410156	0	0	8/11/2017	8	11	2017	10:31:50	37910	0.1	10	31	50	0	0.05859375	3.491748	0.34692383	0.17700195	0.94384766	0.20141602	0.038574219	0	0	0	0	0	0	0	0	0	1.0212402	0.021240234	0.053955078	-0.03515625	0.002685547	0.015869141	0	44330	0	0	0
1103	1104	1104	Category A	0.31176758	0.17993164	0.94799805	-0.17016602	0.16894531	-0.45507813	0	0	8/11/2017	8	11	2017	10:31:50	37910	0.2	10	31	50	0	0.05859375	3.491748	0.34667969	0.17700195	0.9440918	0.57861328	0.03515625	0	0	0	0	0	0	0	0	0	1.0212402	0.021240234	0.041503906	-0.034912109	0.002685547	0.003662109	0	44330	0	0	0
1104	1105	1105	Category A	0.3359375	0.19189453	0.92382813	-0.17016602	0.16943359	-0.45605469	0	0	8/11/2017	8	11	2017	10:31:50	37910	0.3	10	31	50	0	0.05859375	3.491748	0.34643555	0.17724609	0.94384766	0.7878418	0.026855469	0	0	0	0	0	0	0	0	0	1.0209961	0.020996094	0.045166016	-0.010498047	0.014404297	-0.020019531	0	44330	0	0	0
1105	1106	1106	Category A	0.32397461	0.19189453	0.94799805	-0.17236328	0.16918945	-0.45288086	0	0	8/11/2017	8	11	2017	10:31:50	37910	0.4	10	31	50	0	0.05859375	3.491748	0.34643555	0.17724609	0.94384766	0.53222656	0.027099609	0	0	0	0	0	0	0	0	0	1.0209961	0.020996094	0.041015625	-0.022460938	0.014404297	0.00390625	0	44330	0	0	0
1106	1107	1107	Category A	0.34790039	0.19189453	0.94799805	-0.16772461	0.17138672	-0.45068359	0	0	8/11/2017	8	11	2017	10:31:50	37910	0.5	10	31	50	0	0.05859375	3.491748	0.34667969	0.17700195	0.94360352	0.26782227	0.015136719	0	0	0	0	0	0	0	0	0	1.020752	0.020751953	0.020019531	0.000976563	0.014648438	0.004150391	0	44330	0	0	0
1107	1108	1108	Category A	0.37182617	0.16796875	0.95996094	-0.16601563	0.16699219	-0.45288086	0	0	8/11/2017	8	11	2017	10:31:50	37910	0.6	10	31	50	0	0.05859375	3.491748	0.34667969	0.17724609	0.94335938	0.24682617	0.03125	0	0	0	0	0	0	0	0	0	1.020752	0.020751953	0.05078125	0.024902344	-0.009277344	0.016357422	0	44330	0	0	0
1108	1109	1109	Category A	0.37182617	0.16796875	0.94799805	-0.16870117	0.1706543	-0.45507813	0	0	8/11/2017	8	11	2017	10:31:50	37910	0.7	10	31	50	0	0.05859375	3.491748	0.34667969	0.17724609	0.94335938	0.068115234	0.027099609	0	0	0	0	0	0	0	0	0	1.020752	0.020751953	0.038818359	0.024902344	-0.009277344	0.004394531	0	44330	0	0	0
1109	1110	1110	Category A	0.3359375	0.16796875	0.95996094	-0.16943359	0.17041016	-0.45507813	0	0	8/11/2017	8	11	2017	10:31:50	37910	0.8	10	31	50	0	0.05859375	3.491748	0.34692383	0.17749023	0.94335938	0.48291016	0.021972656	0	0	0	0	0	0	0	0	0	1.020752	0.020751953	0.037109375	-0.010986328	-0.009521484	0.016357422	0	44330	0	0	0
1110	1111	1111	Category A	0.34790039	0.16796875	0.94799805	-0.16967773	0.17382813	-0.45507813	0	0	8/11/2017	8	11	2017	10:31:50	37910	0.9	10	31	50	0	0.05859375	3.491748	0.34692383	0.17773438	0.94287109	0.75512695	0.010986328	0	0	0	0	0	0	0	0	0	1.0205078	0.020507813	0.015380859	0.000732422	-0.009765625	0.004882813	0	44330	0	0	0
1111	1112	1112	Category A	0.35986328	0.17993164	0.94799805	-0.16992188	0.16503906	-0.45410156	0	0	8/11/2017	8	11	2017	10:31:51	37911	0	10	31	51	0	0.05859375	3.491748	0.34716797	0.17773438	0.94335938	0.69213867	0.013427734	0	0	0	0	0	0	0	0	0	1.020752	0.020751953	0.019042969	0.012451172	0.001953125	0.004394531	0	44330	0	0	0
1112	1113	1113	Category A	0.3359375	0.16796875	0.95996094	-0.17211914	0.1706543	-0.45361328	0	0	8/11/2017	8	11	2017	10:31:51	37911	0.1	10	31	51	0	0.05859375	3.491748	0.34741211	0.17773438	0.94384766	0.56103516	0.021972656	0	0	0	0	0	0	0	0	0	1.0212402	0.021240234	0.037353516	-0.011474609	-0.009765625	0.015869141	0	44330	0	0	0
1113	1114	1114	Category A	0.34790039	0.17993164	0.92382813	-0.16992188	0.16503906	-0.45410156	0	0	8/11/2017	8	11	2017	10:31:51	37911	0.2	10	31	51	0	0.05859375	3.491748	0.34765625	0.17773438	0.94384766	0.61889648	0.020019531	0	0	0	0	0	0	0	0	0	1.0214844	0.021484375	0.021972656	0	0.001953125	-0.020019531	0	44330	0	0	0
1114	1115	1115	Category A	0.35986328	0.16796875	0.93579102	-0.17114258	0.16796875	-0.45288086	0	0	8/11/2017	8	11	2017	10:31:51	37911	0.3	10	31	51	0	0.05859375	3.491748	0.34765625	0.17773438	0.94384766	0.54833984	0.017333984	0	0	0	0	0	0	0	0	0	1.0214844	0.021484375	0.030029297	0.011962891	-0.009765625	-0.008056641	0	44330	0	0	0
1115	1116	1116	Category A	0.37182617	0.17993164	0.94799805	-0.17041016	0.1730957	-0.46020508	0	0	8/11/2017	8	11	2017	10:31:51	37911	0.4	10	31	51	0	0.05859375	3.4434082	0.34765625	0.17822266	0.9440918	0.44970703	0.024414063	0	0	0	0	0	0	0	0	0	1.0217285	0.021728516	0.029541016	0.023925781	0.001464844	0.003662109	0	44330	0	0	0
1116	1117	1117	Category A	0.37182617	0.16796875	0.95996094	-0.16943359	0.16650391	-0.45288086	0	0	8/11/2017	8	11	2017	10:31:51	37911	0.5	10	31	51	0	0.05859375	3.4434082	0.34790039	0.1784668	0.9440918	0.34301758	0.030273438	0	0	0	0	0	0	0	0	0	1.0219727	0.021972656	0.049804688	0.023681641	-0.010498047	0.015625	0	44330	0	0	0
1117	1118	1118	Category A	0.37182617	0.17993164	0.94799805	-0.16870117	0.17504883	-0.45288086	0	0	8/11/2017	8	11	2017	10:31:51	37911	0.6	10	31	51	0	0.05859375	3.4434082	0.34814453	0.17871094	0.9440918	0.48193359	0.023925781	0	0	0	0	0	0	0	0	0	1.0219727	0.021972656	0.028564453	0.0234375	0.000976563	0.003662109	0	44330	0	0	0
1118	1119	1119	Category A	0.3359375	0.17993164	0.95996094	-0.17114258	0.16918945	-0.45288086	0	0	8/11/2017	8	11	2017	10:31:51	37911	0.7	10	31	51	0	0.05859375	3.4434082	0.34741211	0.17871094	0.9440918	0.4765625	0.01953125	0	0	0	0	0	0	0	0	0	1.0217285	0.021728516	0.028320313	-0.011474609	0.000976563	0.015625	0	44330	0	0	0
1119	1120	1120	Category A	0.34790039	0.15576172	0.95996094	-0.17041016	0.1730957	-0.45092773	0	0	8/11/2017	8	11	2017	10:31:51	37911	0.8	10	31	51	0	0.05859375	3.4434082	0.34790039	0.17895508	0.9440918	0.43994141	0.027832031	0	0	0	0	0	0	0	0	0	1.0219727	0.021972656	0.038818359	0	-0.023193359	0.015625	0	44330	0	0	0
1120	1121	1121	Category A	0.3359375	0.17993164	0.94799805	-0.16845703	0.17138672	-0.45385742	0	0	8/11/2017	8	11	2017	10:31:51	37911	0.9	10	31	51	0	0.05859375	3.4434082	0.34765625	0.17871094	0.9440918	0.39257813	0.012451172	0	0	0	0	0	0	0	0	0	1.0219727	0.021972656	0.016845703	-0.01171875	0.000976563	0.003662109	0	44330	0	0	0
1121	1122	1122	Category A	0.3359375	0.15576172	0.94799805	-0.16992188	0.16992188	-0.4519043	0	0	8/11/2017	8	11	2017	10:31:52	37912	0	10	31	52	0	0.05859375	3.4434082	0.34765625	0.17895508	0.9440918	0.19165039	0.026367188	0	0	0	0	0	0	0	0	0	1.0219727	0.021972656	0.038818359	-0.01171875	-0.023193359	0.003662109	0	44330	0	0	0
1122	1123	1123	Category A	0.3359375	0.17993164	0.93579102	-0.16601563	0.16943359	-0.45288086	0	0	8/11/2017	8	11	2017	10:31:52	37912	0.1	10	31	52	0	0.05859375	3.4434082	0.34765625	0.17895508	0.9440918	0.1394043	0.014404297	0	0	0	0	0	0	0	0	0	1.0219727	0.021972656	0.020751953	-0.01171875	0.000732422	-0.008300781	0	44330	0	0	0
1123	1124	1124	Category A	0.34790039	0.19189453	0.94799805	-0.16992188	0.16992188	-0.4519043	0	0	8/11/2017	8	11	2017	10:31:52	37912	0.2	10	31	52	0	0.05859375	3.4434082	0.34741211	0.17895508	0.94433594	0.14111328	0.013183594	0	0	0	0	0	0	0	0	0	1.0219727	0.021972656	0.016601563	0.000244141	0.012695313	0.003417969	0	44330	0	0	0
1124	1125	1125	Category A	0.34790039	0.19189453	0.94799805	-0.16943359	0.16943359	-0.4519043	0	0	8/11/2017	8	11	2017	10:31:52	37912	0.3	10	31	52	0	0.05859375	3.4434082	0.34667969	0.17895508	0.94433594	0.35424805	0.013183594	0	0	0	0	0	0	0	0	0	1.0217285	0.021728516	0.017333984	0.000976563	0.012695313	0.003417969	0	44330	0	0	0
1125	1126	1126	Category A	0.35986328	0.19189453	0.94799805	-0.16845703	0.16577148	-0.45385742	0	0	8/11/2017	8	11	2017	10:31:52	37912	0.4	10	31	52	0	0.05859375	3.4434082	0.34667969	0.17919922	0.94458008	0.59936523	0.018310547	0	0	0	0	0	0	0	0	0	1.0222168	0.022216797	0.028808594	0.012939453	0.012451172	0.003173828	0	44330	0	0	0
1126	1127	1127	Category A	0.34790039	0.17993164	0.93579102	-0.17236328	0.17138672	-0.45800781	0	0	8/11/2017	8	11	2017	10:31:52	37912	0.5	10	31	52	0	0.05859375	3.4434082	0.34692383	0.17919922	0.94458008	0.72363281	0.008789063	0	0	0	0	0	0	0	0	0	1.0219727	0.021972656	0.010253906	0.000732422	0.000488281	-0.008789063	0	44330	0	0	0
1127	1128	1128	Category A	0.34790039	0.17993164	0.94799805	-0.16943359	0.16845703	-0.4519043	0	0	8/11/2017	8	11	2017	10:31:52	37912	0.6	10	31	52	0	0.05859375	3.4434082	0.34692383	0.17944336	0.94458008	0.9465332	0.003417969	0	0	0	0	0	0	0	0	0	1.0222168	0.022216797	0.004394531	0.000732422	0.000244141	0.003173828	0	44330	0	0	0
1128	1129	1129	Category A	0.3359375	0.17993164	0.95996094	-0.17016602	0.16845703	-0.45703125	0	0	8/11/2017	8	11	2017	10:31:52	37912	0.7	10	31	52	0	0.05859375	3.4434082	0.34716797	0.17895508	0.94458008	1.0974121	0.018798828	0	0	0	0	0	0	0	0	0	1.0222168	0.022216797	0.027099609	-0.011230469	0.000732422	0.015136719	0	44330	0	0	0
1129	1130	1130	Category A	0.35986328	0.19189453	0.92382813	-0.1730957	0.16918945	-0.45507813	0	0	8/11/2017	8	11	2017	10:31:52	37912	0.8	10	31	52	0	0.05859375	3.4434082	0.34667969	0.17895508	0.94433594	0.95483398	0.027587891	0	0	0	0	0	0	0	0	0	1.0217285	0.021728516	0.046386719	0.012939453	0.012695313	-0.020507813	0	44330	0	0	0
1130	1131	1131	Category A	0.32397461	0.16796875	0.93579102	-0.17016602	0.16967773	-0.45288086	0	0	8/11/2017	8	11	2017	10:31:52	37912	0.9	10	31	52	0	0.05859375	3.4434082	0.34692383	0.17871094	0.94458008	0.84814453	0.026855469	0	0	0	0	0	0	0	0	0	1.0219727	0.021972656	0.042480469	-0.022949219	-0.010742188	-0.008789063	0	44330	0	0	0
1131	1132	1132	Category A	0.34790039	0.16796875	0.95996094	-0.17114258	0.16650391	-0.45507813	0	0	8/11/2017	8	11	2017	10:31:53	37913	0	10	31	53	0	0.05859375	3.4434082	0.34692383	0.17871094	0.94458008	0.60131836	0.018554688	0	0	0	0	0	0	0	0	0	1.0222168	0.022216797	0.026611328	0.000732422	-0.010742188	0.015136719	0	44330	0	0	0
1132	1133	1133	Category A	0.35986328	0.16796875	0.95996094	-0.17041016	0.17333984	-0.45507813	0	0	8/11/2017	8	11	2017	10:31:53	37913	0.1	10	31	53	0	0.05859375	3.4434082	0.34667969	0.17895508	0.94482422	0.44677734	0.022705078	0	0	0	0	0	0	0	0	0	1.0222168	0.022216797	0.0390625	0.012939453	-0.010986328	0.014892578	0	44330	0	0	0
1133	1134	1134	Category A	0.34790039	0.16796875	0.92382813	-0.17211914	0.16796875	-0.45703125	0	0	8/11/2017	8	11	2017	10:31:53	37913	0.2	10	31	53	0	0.05859375	3.4434082	0.34667969	0.17895508	0.94458008	0.023681641	0.023681641	0	0	0	0	0	0	0	0	0	1.0222168	0.022216797	0.032958984	0.000976563	-0.010986328	-0.020751953	0	44330	0	0	0
1134	1135	1135	Category A	0.3359375	0.17993164	0.94799805	-0.16772461	0.17138672	-0.45361328	0	0	8/11/2017	8	11	2017	10:31:53	37913	0.3	10	31	53	0	0.05859375	3.4434082	0.34667969	0.17895508	0.94433594	0.45532227	0.011230469	0	0	0	0	0	0	0	0	0	1.0217285	0.021728516	0.014892578	-0.010742188	0.000732422	0.003417969	0	44330	0	0	0
1135	1136	1136	Category A	0.32397461	0.19189453	0.94799805	-0.16723633	0.16625977	-0.453125	0	0	8/11/2017	8	11	2017	10:31:53	37913	0.4	10	31	53	0	0.05859375	3.4434082	0.34692383	0.17871094	0.94458008	0.70288086	0.026611328	0	0	0	0	0	0	0	0	0	1.0222168	0.022216797	0.039306641	-0.022949219	0.012939453	0.003173828	0	44330	0	0	0
1136	1137	1137	Category A	0.31176758	0.16796875	0.93579102	-0.16918945	0.16674805	-0.45385742	0	0	8/11/2017	8	11	2017	10:31:53	37913	0.5	10	31	53	0	0.05859375	3.4434082	0.34692383	0.17895508	0.94482422	0.80371094	0.038085938	0	0	0	0	0	0	0	0	0	1.0224609	0.022460938	0.055664063	-0.03515625	-0.010986328	-0.009033203	0	44330	0	0	0
1137	1138	1138	Category A	0.35986328	0.16796875	0.95996094	-0.17016602	0.16894531	-0.45605469	0	0	8/11/2017	8	11	2017	10:31:53	37913	0.6	10	31	53	0	0.05859375	3.4434082	0.34667969	0.17895508	0.94482422	0.87670898	0.022705078	0	0	0	0	0	0	0	0	0	1.0222168	0.022216797	0.039306641	0.012939453	-0.010986328	0.014892578	0	44330	0	0	0
1138	1139	1139	Category A	0.32397461	0.17993164	0.94799805	-0.17089844	0.16650391	-0.45385742	0	0	8/11/2017	8	11	2017	10:31:53	37913	0.7	10	31	53	0	0.05859375	3.4434082	0.34619141	0.17871094	0.94458008	0.80297852	0.022460938	0	0	0	0	0	0	0	0	0	1.0219727	0.021972656	0.026611328	-0.022216797	0.000976563	0.003173828	0	44330	0	0	0
1139	1140	1140	Category A	0.34790039	0.16796875	0.97192383	-0.17236328	0.17138672	-0.45092773	0	0	8/11/2017	8	11	2017	10:31:53	37913	0.8	10	31	53	0	0.05859375	3.4434082	0.34643555	0.1784668	0.94458008	0.3762207	0.029296875	0	0	0	0	0	0	0	0	0	1.0217285	0.021728516	0.0390625	0.001220703	-0.010498047	0.027099609	0	44330	0	0	0
1140	1141	1141	Category A	0.3359375	0.19189453	0.94799805	-0.16992188	0.16748047	-0.45410156	0	0	8/11/2017	8	11	2017	10:31:53	37913	0.9	10	31	53	0	0.05859375	3.4434082	0.34643555	0.1784668	0.9440918	0.0625	0.017333984	0	0	0	0	0	0	0	0	0	1.0214844	0.021484375	0.027587891	-0.010498047	0.013183594	0.003662109	0	44330	0	0	0
1141	1142	1142	Category A	0.35986328	0.17993164	0.91186523	-0.1730957	0.16967773	-0.45507813	0	0	8/11/2017	8	11	2017	10:31:54	37914	0	10	31	54	0	0.05859375	3.4434082	0.34643555	0.17822266	0.9440918	0.25366211	0.034912109	0	0	0	0	0	0	0	0	0	1.0214844	0.021484375	0.047363281	0.013183594	0.001464844	-0.032226563	0	44330	0	0	0
1142	1143	1143	Category A	0.34790039	0.16796875	0.93579102	-0.16650391	0.16577148	-0.45532227	0	0	8/11/2017	8	11	2017	10:31:54	37914	0.1	10	31	54	0	0.05859375	3.4434082	0.34643555	0.17822266	0.9440918	0.40258789	0.013427734	0	0	0	0	0	0	0	0	0	1.0214844	0.021484375	0.020019531	0.001220703	-0.010253906	-0.008300781	0	44330	0	0	0
1143	1144	1144	Category A	0.34790039	0.19189453	0.93579102	-0.16992188	0.16748047	-0.45410156	0	0	8/11/2017	8	11	2017	10:31:54	37914	0.2	10	31	54	0	0.05859375	3.4434082	0.34667969	0.1784668	0.94384766	0.44506836	0.015625	0	0	0	0	0	0	0	0	0	1.0212402	0.021240234	0.022460938	0.000976563	0.013183594	-0.008056641	0	44330	0	0	0
1144	1145	1145	Category A	0.3359375	0.17993164	0.93579102	-0.17236328	0.17260742	-0.45385742	0	0	8/11/2017	8	11	2017	10:31:54	37914	0.3	10	31	54	0	0.05859375	3.4434082	0.34692383	0.17871094	0.94384766	0.4230957	0.013671875	0	0	0	0	0	0	0	0	0	1.0212402	0.021240234	0.020019531	-0.010986328	0.000976563	-0.008056641	0	44330	0	0	0
1145	1146	1146	Category A	0.35986328	0.15576172	0.93579102	-0.16967773	0.1730957	-0.45288086	0	0	8/11/2017	8	11	2017	10:31:54	37914	0.4	10	31	54	0	0.05859375	3.4434082	0.34716797	0.17871094	0.94384766	0.30249023	0.02734375	0	0	0	0	0	0	0	0	0	1.0214844	0.021484375	0.043701172	0.012451172	-0.022949219	-0.008056641	0	44330	0	0	0
1146	1147	1147	Category A	0.35986328	0.17993164	0.94799805	-0.16870117	0.1706543	-0.45507813	0	0	8/11/2017	8	11	2017	10:31:54	37914	0.5	10	31	54	0	0.05859375	3.4434082	0.34741211	0.17822266	0.94384766	0.31860352	0.012939453	0	0	0	0	0	0	0	0	0	1.0214844	0.021484375	0.017822266	0.012207031	0.001464844	0.00390625	0	44330	0	0	0
1147	1148	1148	Category A	0.3359375	0.19189453	0.95996094	-0.16772461	0.17236328	-0.45288086	0	0	8/11/2017	8	11	2017	10:31:54	37914	0.6	10	31	54	0	0.05859375	3.4434082	0.34741211	0.17797852	0.94384766	0.47851563	0.024169922	0	0	0	0	0	0	0	0	0	1.0212402	0.021240234	0.041503906	-0.011474609	0.013671875	0.015869141	0	44330	0	0	0
1148	1149	1149	Category A	0.34790039	0.19189453	0.93579102	-0.16748047	0.16967773	-0.45092773	0	0	8/11/2017	8	11	2017	10:31:54	37914	0.7	10	31	54	0	0.05859375	3.4434082	0.34741211	0.1784668	0.94384766	0.44384766	0.015380859	0	0	0	0	0	0	0	0	0	1.0214844	0.021484375	0.021484375	0.000244141	0.013183594	-0.008056641	0	44330	0	0	0
1149	1150	1150	Category A	0.34790039	0.19189453	0.93579102	-0.17138672	0.17236328	-0.45605469	0	0	8/11/2017	8	11	2017	10:31:54	37914	0.8	10	31	54	0	0.05859375	3.4434082	0.34692383	0.17871094	0.94384766	0.31494141	0.015380859	0	0	0	0	0	0	0	0	0	1.0212402	0.021240234	0.021972656	0.000732422	0.012939453	-0.008056641	0	44330	0	0	0
1150	1151	1151	Category A	0.35986328	0.17993164	0.97192383	-0.17333984	0.17163086	-0.45605469	0	0	8/11/2017	8	11	2017	10:31:54	37914	0.9	10	31	54	0	0.05859375	3.4434082	0.34741211	0.17871094	0.94384766	0.31469727	0.030517578	0	0	0	0	0	0	0	0	0	1.0214844	0.021484375	0.041503906	0.012207031	0.000976563	0.027832031	0	44330	0	0	0
1151	1152	1152	Category A	0.37182617	0.15576172	0.94799805	-0.16992188	0.16650391	-0.45385742	0	0	8/11/2017	8	11	2017	10:31:55	37915	0	10	31	55	0	0.05859375	3.4434082	0.34765625	0.17871094	0.94384766	0.21386719	0.033447266	0	0	0	0	0	0	0	0	0	1.0214844	0.021484375	0.051025391	0.023925781	-0.022949219	0.00390625	0	44330	0	0	0
1152	1153	1153	Category A	0.38378906	0.17993164	0.93579102	-0.16943359	0.16723633	-0.453125	0	0	8/11/2017	8	11	2017	10:31:55	37915	0.1	10	31	55	0	0.05859375	3.4434082	0.34765625	0.17871094	0.9440918	0.10253906	0.036865234	0	0	0	0	0	0	0	0	0	1.0217285	0.021728516	0.045410156	0.035888672	0.000976563	-0.008300781	0	44330	0	0	0
1153	1154	1154	Category A	0.34790039	0.19189453	0.94799805	-0.171875	0.16723633	-0.45800781	0	0	8/11/2017	8	11	2017	10:31:55	37915	0.2	10	31	55	0	0.05859375	3.4434082	0.34765625	0.17895508	0.94384766	0.12524414	0.013427734	0	0	0	0	0	0	0	0	0	1.0217285	0.021728516	0.016845703	0	0.012695313	0.00390625	0	44330	0	0	0
1154	1155	1155	Category A	0.34790039	0.19189453	0.93579102	-0.17211914	0.17163086	-0.4519043	0	0	8/11/2017	8	11	2017	10:31:55	37915	0.3	10	31	55	0	0.05859375	3.4434082	0.34765625	0.17871094	0.9440918	0.29736328	0.015380859	0	0	0	0	0	0	0	0	0	1.0219727	0.021972656	0.021240234	0	0.012939453	-0.008300781	0	44330	0	0	0
1155	1156	1156	Category A	0.37182617	0.19189453	0.94799805	-0.17138672	0.1706543	-0.45288086	0	0	8/11/2017	8	11	2017	10:31:55	37915	0.4	10	31	55	0	0.05859375	3.4434082	0.34765625	0.17871094	0.94458008	0.54492188	0.027587891	0	0	0	0	0	0	0	0	0	1.0222168	0.022216797	0.040283203	0.023925781	0.012939453	0.003173828	0	44330	0	0	0
1156	1157	1157	Category A	0.34790039	0.17993164	0.92382813	-0.17382813	0.17333984	-0.45507813	0	0	8/11/2017	8	11	2017	10:31:55	37915	0.5	10	31	55	0	0.05859375	3.4434082	0.34741211	0.1784668	0.94458008	0.44824219	0.020751953	0	0	0	0	0	0	0	0	0	1.0219727	0.021972656	0.022460938	0.000244141	0.001220703	-0.020751953	0	44330	0	0	0
1157	1158	1158	Category A	0.32397461	0.17993164	0.94799805	-0.17382813	0.17138672	-0.45483398	0	0	8/11/2017	8	11	2017	10:31:55	37915	0.6	10	31	55	0	0.05859375	3.4434082	0.34692383	0.17871094	0.94458008	0.049560547	0.023193359	0	0	0	0	0	0	0	0	0	1.0219727	0.021972656	0.027587891	-0.022949219	0.000976563	0.003173828	0	44330	0	0	0
1158	1159	1159	Category A	0.35986328	0.17993164	0.95996094	-0.16650391	0.17407227	-0.45507813	0	0	8/11/2017	8	11	2017	10:31:55	37915	0.7	10	31	55	0	0.05859375	3.4434082	0.34692383	0.17871094	0.94433594	0.090332031	0.020019531	0	0	0	0	0	0	0	0	0	1.0217285	0.021728516	0.029541016	0.012695313	0.000976563	0.015380859	0	44330	0	0	0
1159	1160	1160	Category A	0.3359375	0.16796875	0.93579102	-0.16870117	0.17480469	-0.45385742	0	0	8/11/2017	8	11	2017	10:31:55	37915	0.8	10	31	55	0	0.05859375	3.4434082	0.34667969	0.17871094	0.9440918	0.041992188	0.017578125	0	0	0	0	0	0	0	0	0	1.0217285	0.021728516	0.030273438	-0.010742188	-0.010742188	-0.008300781	0	44330	0	0	0
1160	1161	1161	Category A	0.34790039	0.19189453	0.92382813	-0.16772461	0.17041016	-0.45288086	0	0	8/11/2017	8	11	2017	10:31:55	37915	0.9	10	31	55	0	0.05859375	3.4434082	0.34692383	0.17895508	0.94384766	0.18261719	0.023681641	0	0	0	0	0	0	0	0	0	1.0212402	0.021240234	0.033691406	0.000732422	0.012695313	-0.020019531	0	44330	0	0	0
1161	1162	1162	Category A	0.3359375	0.20385742	0.94799805	-0.16943359	0.16845703	-0.45385742	0	0	8/11/2017	8	11	2017	10:31:56	37916	0	10	31	56	0	0.05859375	3.4434082	0.34692383	0.17895508	0.94384766	0.41064453	0.02734375	0	0	0	0	0	0	0	0	0	1.0214844	0.021484375	0.039550781	-0.010986328	0.024658203	0.00390625	0	44330	0	0	0
1162	1163	1163	Category A	0.31176758	0.17993164	0.95996094	-0.16772461	0.17407227	-0.45263672	0	0	8/11/2017	8	11	2017	10:31:56	37916	0.1	10	31	56	0	0.05859375	3.4434082	0.34716797	0.17944336	0.94384766	0.36767578	0.038818359	0	0	0	0	0	0	0	0	0	1.0217285	0.021728516	0.051757813	-0.035400391	0.000244141	0.015869141	0	44330	0	0	0
1163	1164	1164	Category A	0.29980469	0.17993164	0.93579102	-0.16943359	0.16601563	-0.45385742	0	0	8/11/2017	8	11	2017	10:31:56	37916	0.2	10	31	56	0	0.05859375	3.4434082	0.34765625	0.1796875	0.9440918	0.11791992	0.048583984	0	0	0	0	0	0	0	0	0	1.0222168	0.022216797	0.056396484	-0.047851563	0	-0.008300781	0	44330	0	0	0
1164	1165	1165	Category A	0.34790039	0.19189453	0.93579102	-0.16650391	0.1706543	-0.45288086	0	0	8/11/2017	8	11	2017	10:31:56	37916	0.3	10	31	56	0	0.05859375	3.4434082	0.34765625	0.17944336	0.9440918	0.1027832	0.014892578	0	0	0	0	0	0	0	0	0	1.0219727	0.021972656	0.020996094	0	0.012207031	-0.008300781	0	44330	0	0	0
1165	1166	1166	Category A	0.37182617	0.17993164	0.92382813	-0.1730957	0.1730957	-0.45507813	0	0	8/11/2017	8	11	2017	10:31:56	37916	0.4	10	31	56	0	0.05859375	3.4434082	0.34765625	0.17944336	0.9440918	0.5234375	0.031494141	0	0	0	0	0	0	0	0	0	1.0219727	0.021972656	0.044677734	0.023925781	0.000244141	-0.020263672	0	44330	0	0	0
1166	1167	1167	Category A	0.34790039	0.17993164	0.92382813	-0.17382813	0.16918945	-0.45410156	0	0	8/11/2017	8	11	2017	10:31:56	37916	0.5	10	31	56	0	0.05859375	3.4434082	0.34741211	0.17895508	0.94384766	0.66943359	0.020019531	0	0	0	0	0	0	0	0	0	1.0217285	0.021728516	0.021240234	0.000244141	0.000732422	-0.020019531	0	44330	0	0	0
1167	1168	1168	Category A	0.35986328	0.16796875	0.95996094	-0.16772461	0.17236328	-0.45288086	0	0	8/11/2017	8	11	2017	10:31:56	37916	0.6	10	31	56	0	0.05859375	3.4434082	0.34765625	0.17871094	0.9440918	0.38256836	0.022705078	0	0	0	0	0	0	0	0	0	1.0217285	0.021728516	0.038818359	0.011962891	-0.010742188	0.015625	0	44330	0	0	0
1168	1169	1169	Category A	0.32397461	0.17993164	0.92382813	-0.17138672	0.17236328	-0.45385742	0	0	8/11/2017	8	11	2017	10:31:56	37916	0.7	10	31	56	0	0.05859375	3.4434082	0.34765625	0.1784668	0.94433594	0.36254883	0.031494141	0	0	0	0	0	0	0	0	0	1.0219727	0.021972656	0.045654297	-0.023681641	0.001220703	-0.020507813	0	44330	0	0	0
1169	1170	1170	Category A	0.34790039	0.16796875	0.94799805	-0.17578125	0.17358398	-0.4519043	0	0	8/11/2017	8	11	2017	10:31:56	37916	0.8	10	31	56	0	0.05859375	3.4434082	0.34765625	0.17871094	0.94433594	0.56420898	0.011230469	0	0	0	0	0	0	0	0	0	1.0219727	0.021972656	0.014404297	0	-0.010742188	0.003417969	0	44330	0	0	0
1170	1171	1171	Category A	0.34790039	0.17993164	0.94799805	-0.17602539	0.17333984	-0.45800781	0	0	8/11/2017	8	11	2017	10:31:56	37916	0.9	10	31	56	0	0.05859375	3.4434082	0.34716797	0.1784668	0.94458008	0.51831055	0.003662109	0	0	0	0	0	0	0	0	0	1.0219727	0.021972656	0.005371094	0.000488281	0.001220703	0.003173828	0	44330	0	0	0
1171	1172	1172	Category A	0.3359375	0.17993164	0.93579102	-0.17163086	0.17553711	-0.45361328	0	0	8/11/2017	8	11	2017	10:31:57	37917	0	10	31	57	0	0.05859375	3.4434082	0.34765625	0.17871094	0.94482422	0.22241211	0.014892578	0	0	0	0	0	0	0	0	0	1.0224609	0.022460938	0.021972656	-0.01171875	0.000976563	-0.009033203	0	44330	0	0	0
1172	1173	1173	Category A	0.35986328	0.19189453	0.93579102	-0.16796875	0.17480469	-0.45288086	0	0	8/11/2017	8	11	2017	10:31:57	37917	0.1	10	31	57	0	0.05859375	3.4434082	0.34765625	0.17871094	0.94458008	0.3684082	0.019775391	0	0	0	0	0	0	0	0	0	1.0222168	0.022216797	0.033935547	0.011962891	0.012939453	-0.008789063	0	44330	0	0	0
1173	1174	1174	Category A	0.34790039	0.17993164	0.92382813	-0.17016602	0.16918945	-0.45703125	0	0	8/11/2017	8	11	2017	10:31:57	37917	0.2	10	31	57	0	0.05859375	3.4434082	0.34765625	0.17871094	0.94482422	0.64038086	0.020996094	0	0	0	0	0	0	0	0	0	1.0224609	0.022460938	0.022216797	0	0.000976563	-0.020996094	0	44330	0	0	0
1174	1175	1175	Category A	0.37182617	0.15576172	0.95996094	-0.16967773	0.17333984	-0.4519043	0	0	8/11/2017	8	11	2017	10:31:57	37917	0.3	10	31	57	0	0.05859375	3.4434082	0.34765625	0.17822266	0.9453125	0.67919922	0.035888672	0	0	0	0	0	0	0	0	0	1.0229492	0.022949219	0.061035156	0.023925781	-0.022460938	0.014404297	0	44330	0	0	0
1175	1176	1176	Category A	0.34790039	0.19189453	0.94799805	-0.16943359	0.17163086	-0.45605469	0	0	8/11/2017	8	11	2017	10:31:57	37917	0.4	10	31	57	0	0.05859375	3.4434082	0.34765625	0.17822266	0.9453125	0.56542969	0.013671875	0	0	0	0	0	0	0	0	0	1.0229492	0.022949219	0.016113281	0	0.013427734	0.002441406	0	44330	0	0	0
1176	1177	1177	Category A	0.3359375	0.16796875	0.94799805	-0.16870117	0.17480469	-0.45385742	0	0	8/11/2017	8	11	2017	10:31:57	37917	0.5	10	31	57	0	0.05859375	3.4434082	0.34790039	0.17773438	0.9453125	0.68994141	0.015869141	0	0	0	0	0	0	0	0	0	1.0229492	0.022949219	0.024658203	-0.011962891	-0.009765625	0.002441406	0	44330	0	0	0
1177	1178	1178	Category A	0.3359375	0.16796875	0.93579102	-0.17041016	0.1730957	-0.45385742	0	0	8/11/2017	8	11	2017	10:31:57	37917	0.6	10	31	57	0	0.05859375	3.4434082	0.34863281	0.17773438	0.94555664	0.95092773	0.018798828	0	0	0	0	0	0	0	0	0	1.0234375	0.0234375	0.032470703	-0.012695313	-0.009765625	-0.009765625	0	44330	0	0	0
1178	1179	1179	Category A	0.35986328	0.15576172	0.93579102	-0.16967773	0.17236328	-0.45507813	0	0	8/11/2017	8	11	2017	10:31:57	37917	0.7	10	31	57	0	0.05859375	3.4434082	0.34838867	0.1784668	0.94555664	0.72338867	0.027099609	0	0	0	0	0	0	0	0	0	1.0234375	0.0234375	0.043945313	0.011230469	-0.022705078	-0.009765625	0	44330	0	0	0
1179	1180	1180	Category A	0.34790039	0.17993164	0.93579102	-0.17382813	0.17333984	-0.45385742	0	0	8/11/2017	8	11	2017	10:31:57	37917	0.8	10	31	57	0	0.05859375	3.4434082	0.34838867	0.1784668	0.9453125	0.52368164	0.009521484	0	0	0	0	0	0	0	0	0	1.0231934	0.023193359	0.011474609	-0.000488281	0.001220703	-0.009521484	0	44330	0	0	0
1180	1181	1181	Category A	0.34790039	0.16796875	0.94799805	-0.17041016	0.1730957	-0.45605469	0	0	8/11/2017	8	11	2017	10:31:57	37917	0.9	10	31	57	0	0.05859375	3.4434082	0.34814453	0.17871094	0.94506836	0.26123047	0.011230469	0	0	0	0	0	0	0	0	0	1.0229492	0.022949219	0.013916016	-0.000244141	-0.010742188	0.002685547	0	44330	0	0	0
1181	1182	1182	Category A	0.35986328	0.17993164	0.94799805	-0.16943359	0.17163086	-0.45288086	0	0	8/11/2017	8	11	2017	10:31:58	37918	0	10	31	58	0	0.05859375	3.4434082	0.34814453	0.17871094	0.94482422	0.087646484	0.011962891	0	0	0	0	0	0	0	0	0	1.0227051	0.022705078	0.015625	0.011474609	0.000976563	0.002929688	0	44330	0	0	0
1182	1183	1183	Category A	0.3359375	0.20385742	0.93579102	-0.1730957	0.17236328	-0.45385742	0	0	8/11/2017	8	11	2017	10:31:58	37918	0.1	10	31	58	0	0.05859375	3.4434082	0.34814453	0.17895508	0.9453125	0.55371094	0.029296875	0	0	0	0	0	0	0	0	0	1.0231934	0.023193359	0.046630859	-0.012207031	0.024658203	-0.009521484	0	44330	0	0	0
1183	1184	1184	Category A	0.32397461	0.20385742	0.93579102	-0.16845703	0.16894531	-0.45288086	0	0	8/11/2017	8	11	2017	10:31:58	37918	0.2	10	31	58	0	0.05859375	3.4434082	0.34814453	0.17919922	0.9453125	0.66650391	0.035888672	0	0	0	0	0	0	0	0	0	1.0234375	0.0234375	0.05859375	-0.024169922	0.024414063	-0.009521484	0	44330	0	0	0
1184	1185	1185	Category A	0.35986328	0.17993164	0.93579102	-0.17480469	0.16943359	-0.45288086	0	0	8/11/2017	8	11	2017	10:31:58	37918	0.3	10	31	58	0	0.05859375	3.4434082	0.34838867	0.17871094	0.94555664	0.58862305	0.014892578	0	0	0	0	0	0	0	0	0	1.0234375	0.0234375	0.022216797	0.011230469	0.000976563	-0.009765625	0	44330	0	0	0
1185	1186	1186	Category A	0.3359375	0.16796875	0.94799805	-0.1706543	0.17480469	-0.45068359	0	0	8/11/2017	8	11	2017	10:31:58	37918	0.4	10	31	58	0	0.05859375	3.4434082	0.34887695	0.17651367	0.9453125	1	0.015625	0	0	0	0	0	0	0	0	0	1.0229492	0.022949219	0.023925781	-0.012939453	-0.008544922	0.002441406	0	44330	0	0	0
1186	1187	1187	Category A	0.35986328	0.16796875	0.93579102	-0.17236328	0.17138672	-0.45507813	0	0	8/11/2017	8	11	2017	10:31:58	37918	0.5	10	31	58	0	0.05859375	3.4434082	0.34863281	0.17651367	0.94580078	1.3032227	0.017333984	0	0	0	0	0	0	0	0	0	1.0231934	0.023193359	0.029785156	0.010986328	-0.008544922	-0.010009766	0	44330	0	0	0
1187	1188	1188	Category A	0.37182617	0.20385742	0.95996094	-0.17016602	0.16723633	-0.45532227	0	0	8/11/2017	8	11	2017	10:31:58	37918	0.6	10	31	58	0	0.05859375	3.4434082	0.34814453	0.17626953	0.9453125	1.1728516	0.038818359	0	0	0	0	0	0	0	0	0	1.0229492	0.022949219	0.065185547	0.0234375	0.02734375	0.014404297	0	44330	0	0	0
1188	1189	1189	Category A	0.32397461	0.17993164	0.94799805	-0.16992188	0.16601563	-0.45385742	0	0	8/11/2017	8	11	2017	10:31:58	37918	0.7	10	31	58	0	0.05859375	3.4434082	0.34838867	0.17602539	0.9453125	0.81958008	0.024902344	0	0	0	0	0	0	0	0	0	1.0229492	0.022949219	0.030761719	-0.024414063	0.003662109	0.002441406	0	44330	0	0	0
1189	1190	1190	Category A	0.37182617	0.16796875	0.95996094	-0.1730957	0.171875	-0.4519043	0	0	8/11/2017	8	11	2017	10:31:58	37918	0.8	10	31	58	0	0.05859375	3.4434082	0.34863281	0.17578125	0.94580078	0.88647461	0.028076172	0	0	0	0	0	0	0	0	0	1.0231934	0.023193359	0.045166016	0.022949219	-0.0078125	0.013916016	0	44330	0	0	0
1190	1191	1191	Category A	0.37182617	0.16796875	0.94799805	-0.16650391	0.1706543	-0.45288086	0	0	8/11/2017	8	11	2017	10:31:58	37918	0.9	10	31	58	0	0.05859375	3.4434082	0.34912109	0.17578125	0.94580078	0.86230469	0.023925781	0	0	0	0	0	0	0	0	0	1.0234375	0.0234375	0.032714844	0.022460938	-0.0078125	0.001953125	0	44330	0	0	0
1191	1192	1192	Category A	0.35986328	0.19189453	0.97192383	-0.17211914	0.16992188	-0.45288086	0	0	8/11/2017	8	11	2017	10:31:59	37919	0	10	31	59	0	0.059082031	3.5384766	0.34887695	0.17602539	0.9453125	0.1940918	0.032714844	0	0	0	0	0	0	0	0	0	1.0229492	0.022949219	0.053222656	0.010742188	0.015625	0.026367188	0	44330	0	0	0
1192	1193	1193	Category A	0.3359375	0.17993164	0.94799805	-0.17211914	0.16552734	-0.45825195	0	0	8/11/2017	8	11	2017	10:31:59	37919	0.1	10	31	59	0	0.059082031	3.5384766	0.34863281	0.17626953	0.9453125	0.52929688	0.013427734	0	0	0	0	0	0	0	0	0	1.0229492	0.022949219	0.018798828	-0.012695313	0.003417969	0.002441406	0	44330	0	0	0
1193	1194	1194	Category A	0.35986328	0.16796875	0.93579102	-0.16772461	0.17285156	-0.45288086	0	0	8/11/2017	8	11	2017	10:31:59	37919	0.2	10	31	59	0	0.059082031	3.5384766	0.34838867	0.17578125	0.9453125	0.81542969	0.016845703	0	0	0	0	0	0	0	0	0	1.0227051	0.022705078	0.029052734	0.011230469	-0.0078125	-0.009521484	0	44330	0	0	0
1194	1195	1195	Category A	0.34790039	0.16796875	0.97192383	-0.17041016	0.17163086	-0.4519043	0	0	8/11/2017	8	11	2017	10:31:59	37919	0.3	10	31	59	0	0.059082031	3.5384766	0.34863281	0.17553711	0.94580078	0.86791992	0.027099609	0	0	0	0	0	0	0	0	0	1.0231934	0.023193359	0.034423828	-0.000732422	-0.007568359	0.025878906	0	44330	0	0	0
1195	1196	1196	Category A	0.34790039	0.15576172	0.94799805	-0.16943359	0.16821289	-0.45288086	0	0	8/11/2017	8	11	2017	10:31:59	37919	0.4	10	31	59	0	0.059082031	3.5384766	0.34863281	0.17553711	0.94580078	1.1435547	0.019775391	0	0	0	0	0	0	0	0	0	1.0231934	0.023193359	0.022460938	-0.000732422	-0.019775391	0.001953125	0	44330	0	0	0
1196	1197	1197	Category A	0.3359375	0.17993164	0.95996094	-0.17114258	0.16796875	-0.45288086	0	0	8/11/2017	8	11	2017	10:31:59	37919	0.5	10	31	59	0	0.059082031	3.5384766	0.34863281	0.17529297	0.94604492	1.1923828	0.019287109	0	0	0	0	0	0	0	0	0	1.0234375	0.0234375	0.031005859	-0.012695313	0.004394531	0.013671875	0	44330	0	0	0
1197	1198	1198	Category A	0.37182617	0.17993164	0.93579102	-0.17138672	0.17285156	-0.45263672	0	0	8/11/2017	8	11	2017	10:31:59	37919	0.6	10	31	59	0	0.059082031	3.5384766	0.34863281	0.17504883	0.94628906	0.80883789	0.025634766	0	0	0	0	0	0	0	0	0	1.0236816	0.023681641	0.038085938	0.022949219	0.004638672	-0.010498047	0	44330	0	0	0
1198	1199	1199	Category A	0.32397461	0.19189453	0.94799805	-0.17236328	0.1730957	-0.45361328	0	0	8/11/2017	8	11	2017	10:31:59	37919	0.7	10	31	59	0	0.059082031	3.5384766	0.34936523	0.17504883	0.94628906	0.40698242	0.030273438	0	0	0	0	0	0	0	0	0	1.0239258	0.023925781	0.043701172	-0.025390625	0.016601563	0.001464844	0	44330	0	0	0
1199	1200	1200	Category A	0.35986328	0.16796875	0.92382813	-0.16870117	0.17504883	-0.45507813	0	0	8/11/2017	8	11	2017	10:31:59	37919	0.8	10	31	59	0	0.059082031	3.5384766	0.34912109	0.17456055	0.94604492	0.16015625	0.025390625	0	0	0	0	0	0	0	0	0	1.0234375	0.0234375	0.039550781	0.010498047	-0.006591797	-0.022216797	0	44330	0	0	0
1200	1201	1201	Category A	0.3359375	0.19189453	0.95996094	-0.16870117	0.17260742	-0.4519043	0	0	8/11/2017	8	11	2017	10:31:59	37919	0.9	10	31	59	0	0.059082031	3.5384766	0.34936523	0.17480469	0.94604492	0.07421875	0.025634766	0	0	0	0	0	0	0	0	0	1.0234375	0.0234375	0.044433594	-0.013427734	0.016845703	0.013671875	0	44330	0	0	0
1201	1202	1202	Category A	0.35986328	0.19189453	0.94799805	-0.16796875	0.17480469	-0.45288086	0	0	8/11/2017	8	11	2017	10:32:00	37920	0	10	32	0	0	0.059082031	3.5384766	0.35009766	0.17431641	0.94604492	0.041503906	0.019775391	0	0	0	0	0	0	0	0	0	1.0236816	0.023681641	0.028808594	0.009521484	0.017333984	0.001708984	0	44330	0	0	0
1202	1203	1203	Category A	0.37182617	0.19189453	0.95996094	-0.17211914	0.17089844	-0.45166016	0	0	8/11/2017	8	11	2017	10:32:00	37920	0.1	10	32	0	0	0.059082031	3.5384766	0.35009766	0.17358398	0.94580078	0.25244141	0.031494141	0	0	0	0	0	0	0	0	0	1.0234375	0.0234375	0.053710938	0.021484375	0.018066406	0.013916016	0	44330	0	0	0
1203	1204	1204	Category A	0.34790039	0.16796875	0.94799805	-0.16992188	0.16992188	-0.44995117	0	0	8/11/2017	8	11	2017	10:32:00	37920	0.2	10	32	0	0	0.059082031	3.5384766	0.35058594	0.17358398	0.94555664	0.36523438	0.006591797	0	0	0	0	0	0	0	0	0	1.0231934	0.023193359	0.010498047	-0.002685547	-0.005615234	0.002197266	0	44330	0	0	0
1204	1205	1205	Category A	0.34790039	0.19189453	0.93579102	-0.17041016	0.17504883	-0.44970703	0	0	8/11/2017	8	11	2017	10:32:00	37920	0.3	10	32	0	0	0.059082031	3.5384766	0.35083008	0.17358398	0.94580078	0.23193359	0.020996094	0	0	0	0	0	0	0	0	0	1.0236816	0.023681641	0.03125	-0.002929688	0.018066406	-0.010009766	0	44330	0	0	0
1205	1206	1206	Category A	0.34790039	0.15576172	0.93579102	-0.16748047	0.16967773	-0.45092773	0	0	8/11/2017	8	11	2017	10:32:00	37920	0.4	10	32	0	0	0.059082031	3.5384766	0.35083008	0.17358398	0.94580078	0.080078125	0.020507813	0	0	0	0	0	0	0	0	0	1.0234375	0.0234375	0.031005859	-0.002929688	-0.017822266	-0.010009766	0	44330	0	0	0
1206	1207	1207	Category A	0.35986328	0.16796875	0.94799805	-0.16967773	0.1730957	-0.45288086	0	0	8/11/2017	8	11	2017	10:32:00	37920	0.5	10	32	0	0	0.059082031	3.5384766	0.35083008	0.17358398	0.94580078	0.34887695	0.010742188	0	0	0	0	0	0	0	0	0	1.0234375	0.0234375	0.016601563	0.008789063	-0.005615234	0.001953125	0	44330	0	0	0
1207	1208	1208	Category A	0.34790039	0.15576172	0.97192383	-0.16870117	0.1706543	-0.45092773	0	0	8/11/2017	8	11	2017	10:32:00	37920	0.6	10	32	0	0	0.059082031	3.5384766	0.35083008	0.17358398	0.94580078	0.32250977	0.031738281	0	0	0	0	0	0	0	0	0	1.0234375	0.0234375	0.046875	-0.002929688	-0.017822266	0.025878906	0	44330	0	0	0
1208	1209	1209	Category A	0.3359375	0.19189453	0.95996094	-0.16870117	0.1730957	-0.45288086	0	0	8/11/2017	8	11	2017	10:32:00	37920	0.7	10	32	0	0	0.059082031	3.5384766	0.35107422	0.17358398	0.94580078	0.43359375	0.027587891	0	0	0	0	0	0	0	0	0	1.0236816	0.023681641	0.047363281	-0.015136719	0.018066406	0.013916016	0	44330	0	0	0
1209	1210	1210	Category A	0.32397461	0.17993164	0.93579102	-0.16943359	0.17041016	-0.45092773	0	0	8/11/2017	8	11	2017	10:32:00	37920	0.8	10	32	0	0	0.059082031	3.5384766	0.35131836	0.17333984	0.94604492	0.76196289	0.030029297	0	0	0	0	0	0	0	0	0	1.0241699	0.024169922	0.044433594	-0.02734375	0.006347656	-0.010253906	0	44330	0	0	0
1210	1211	1211	Category A	0.35986328	0.17993164	0.95996094	-0.17041016	0.17504883	-0.45263672	0	0	8/11/2017	8	11	2017	10:32:00	37920	0.9	10	32	0	0	0.059082031	3.5384766	0.3515625	0.17358398	0.94604492	0.97338867	0.017089844	0	0	0	0	0	0	0	0	0	1.0241699	0.024169922	0.028076172	0.008056641	0.006103516	0.013671875	0	44330	0	0	0
1211	1212	1212	Category A	0.34790039	0.16796875	0.93579102	-0.17480469	0.1706543	-0.45507813	0	0	8/11/2017	8	11	2017	10:32:01	37921	0	10	32	1	0	0.059082031	3.5384766	0.35180664	0.17358398	0.94580078	0.98168945	0.012207031	0	0	0	0	0	0	0	0	0	1.0239258	0.023925781	0.019775391	-0.00390625	-0.005615234	-0.010009766	0	44330	0	0	0
1212	1213	1213	Category A	0.35986328	0.16796875	0.98388672	-0.17211914	0.17285156	-0.4519043	0	0	8/11/2017	8	11	2017	10:32:01	37921	0.1	10	32	1	0	0.059082031	3.5384766	0.35253906	0.17358398	0.94604492	1.0134277	0.038574219	0	0	0	0	0	0	0	0	0	1.0244141	0.024414063	0.050537109	0.007324219	-0.005615234	0.037597656	0	44330	0	0	0
1213	1214	1214	Category A	0.35986328	0.14379883	0.95996094	-0.16918945	0.16748047	-0.45214844	0	0	8/11/2017	8	11	2017	10:32:01	37921	0.2	10	32	1	0	0.059082031	3.5384766	0.35229492	0.17285156	0.94604492	1.0913086	0.032958984	0	0	0	0	0	0	0	0	0	1.0241699	0.024169922	0.050292969	0.007324219	-0.029052734	0.013671875	0	44330	0	0	0
1214	1215	1215	Category A	0.3359375	0.16796875	0.95996094	-0.17016602	0.16943359	-0.45507813	0	0	8/11/2017	8	11	2017	10:32:01	37921	0.3	10	32	1	0	0.059082031	3.5384766	0.35253906	0.17236328	0.94580078	0.93676758	0.021972656	0	0	0	0	0	0	0	0	0	1.0239258	0.023925781	0.034912109	-0.016601563	-0.004394531	0.013916016	0	44330	0	0	0
1215	1216	1216	Category A	0.3359375	0.16796875	0.93579102	-0.17041016	0.17138672	-0.45385742	0	0	8/11/2017	8	11	2017	10:32:01	37921	0.4	10	32	1	0	0.059082031	3.5384766	0.35205078	0.17236328	0.94580078	0.35253906	0.01953125	0	0	0	0	0	0	0	0	0	1.0239258	0.023925781	0.031005859	-0.016113281	-0.004394531	-0.010009766	0	44330	0	0	0
1216	1217	1217	Category A	0.37182617	0.16796875	0.95996094	-0.16967773	0.16943359	-0.45361328	0	0	8/11/2017	8	11	2017	10:32:01	37921	0.5	10	32	1	0	0.059082031	3.5384766	0.35205078	0.17211914	0.94604492	0.37084961	0.024414063	0	0	0	0	0	0	0	0	0	1.0239258	0.023925781	0.037841797	0.01953125	-0.004150391	0.013671875	0	44330	0	0	0
1217	1218	1218	Category A	0.3359375	0.21582031	0.95996094	-0.17016602	0.16918945	-0.45385742	0	0	8/11/2017	8	11	2017	10:32:01	37921	0.6	10	32	1	0	0.059082031	3.5384766	0.35180664	0.171875	0.94580078	0.75732422	0.048583984	0	0	0	0	0	0	0	0	0	1.0236816	0.023681641	0.073730469	-0.015869141	0.043701172	0.013916016	0	44330	0	0	0
1218	1219	1219	Category A	0.32397461	0.17993164	0.92382813	-0.16674805	0.17114258	-0.45288086	0	0	8/11/2017	8	11	2017	10:32:01	37921	0.7	10	32	1	0	0.059082031	3.5384766	0.35180664	0.171875	0.94580078	1.2614746	0.036376953	0	0	0	0	0	0	0	0	0	1.0236816	0.023681641	0.057617188	-0.027832031	0.0078125	-0.021972656	0	44330	0	0	0
1219	1220	1220	Category A	0.3359375	0.19189453	0.95996094	-0.16625977	0.16723633	-0.45385742	0	0	8/11/2017	8	11	2017	10:32:01	37921	0.8	10	32	1	0	0.059082031	3.5384766	0.35180664	0.171875	0.94580078	1.6196289	0.029052734	0	0	0	0	0	0	0	0	0	1.0236816	0.023681641	0.049804688	-0.015869141	0.019775391	0.013916016	0	44330	0	0	0
1220	1221	1221	Category A	0.3359375	0.19189453	0.92382813	-0.16772461	0.16821289	-0.45092773	0	0	8/11/2017	8	11	2017	10:32:01	37921	0.9	10	32	1	0	0.059082031	3.5384766	0.35205078	0.17163086	0.94580078	1.8535156	0.033935547	0	0	0	0	0	0	0	0	0	1.0236816	0.023681641	0.058349609	-0.016113281	0.020019531	-0.021972656	0	44330	0	0	0
1221	1222	1222	Category A	0.34790039	0.19189453	0.94799805	-0.16943359	0.17163086	-0.45385742	0	0	8/11/2017	8	11	2017	10:32:02	37922	0	10	32	2	0	0.059082031	3.5384766	0.35205078	0.171875	0.94604492	1.7416992	0.020263672	0	0	0	0	0	0	0	0	0	1.0239258	0.023925781	0.026123047	-0.004150391	0.019775391	0.001708984	0	44330	0	0	0
1222	1223	1223	Category A	0.35986328	0.19189453	0.94799805	-0.16479492	0.16381836	-0.45385742	0	0	8/11/2017	8	11	2017	10:32:02	37922	0.1	10	32	2	0	0.059082031	3.5384766	0.35205078	0.17163086	0.94580078	0.53613281	0.021484375	0	0	0	0	0	0	0	0	0	1.0236816	0.023681641	0.029785156	0.007568359	0.020019531	0.001953125	0	44330	0	0	0
1223	1224	1224	Category A	0.35986328	0.15576172	0.94799805	-0.17358398	0.16845703	-0.45605469	0	0	8/11/2017	8	11	2017	10:32:02	37922	0.2	10	32	2	0	0.059082031	3.5384766	0.35253906	0.17138672	0.94628906	0.5456543	0.017333984	0	0	0	0	0	0	0	0	0	1.0241699	0.024169922	0.024658203	0.007324219	-0.015625	0.001464844	0	44330	0	0	0
1224	1225	1225	Category A	0.37182617	0	0.92382813	-0.16674805	0.17114258	-0.45605469	0	0	8/11/2017	8	11	2017	10:32:02	37922	0.3	10	32	2	0	0.059082031	3.5384766	0.35302734	0.17089844	0.9465332	0.86645508	0.17358398	0	0	0	0	0	0	0	0	0	1.0246582	0.024658203	0.21240234	0.018554688	-0.17089844	-0.022705078	0	44330	0	0	0
1225	1226	1226	Category A	0.3359375	0.15576172	0.95996094	-0.16430664	0.17456055	-0.45068359	0	0	8/11/2017	8	11	2017	10:32:02	37922	0.4	10	32	2	0	0.059082031	3.5384766	0.35302734	0.17089844	0.9465332	1.4123535	0.026367188	0	0	0	0	0	0	0	0	0	1.0246582	0.024658203	0.045410156	-0.017089844	-0.015136719	0.013183594	0	44330	0	0	0
1226	1227	1227	Category A	0.3359375	0.16796875	0.92382813	-0.16650391	0.16601563	-0.4519043	0	0	8/11/2017	8	11	2017	10:32:02	37922	0.5	10	32	2	0	0.059082031	3.5384766	0.35327148	0.1706543	0.9465332	2.1208496	0.028808594	0	0	0	0	0	0	0	0	0	1.0246582	0.024658203	0.04296875	-0.017333984	-0.002685547	-0.022705078	0	44330	0	0	0
1227	1228	1228	Category A	0.34790039	0.16796875	0.95996094	-0.16870117	0.1706543	-0.45507813	0	0	8/11/2017	8	11	2017	10:32:02	37922	0.6	10	32	2	0	0.059082031	3.5384766	0.35327148	0.17089844	0.94677734	2.4128418	0.014160156	0	0	0	0	0	0	0	0	0	1.0249023	0.024902344	0.021240234	-0.005371094	-0.002929688	0.012939453	0	44330	0	0	0
1228	1229	1229	Category A	0.37182617	0.17993164	0.95996094	-0.16992188	0.16601563	-0.4519043	0	0	8/11/2017	8	11	2017	10:32:02	37922	0.7	10	32	2	0	0.059082031	3.5384766	0.35253906	0.17016602	0.9465332	1.6481934	0.025146484	0	0	0	0	0	0	0	0	0	1.0241699	0.024169922	0.041992188	0.019042969	0.009521484	0.013183594	0	44330	0	0	0
1229	1230	1230	Category A	0.38378906	0.19189453	0.93579102	-0.16967773	0.16943359	-0.45263672	0	0	8/11/2017	8	11	2017	10:32:02	37922	0.8	10	32	2	0	0.058349609	3.4820801	0.35327148	0.16967773	0.94604492	0.78808594	0.038818359	0	0	0	0	0	0	0	0	0	1.0239258	0.023925781	0.062744141	0.030273438	0.021972656	-0.010253906	0	44330	0	0	0
1230	1231	1231	Category A	0.3359375	0.19189453	0.93579102	-0.16601563	0.17211914	-0.45385742	0	0	8/11/2017	8	11	2017	10:32:02	37922	0.9	10	32	2	0	0.058349609	3.4820801	0.3527832	0.16967773	0.94580078	1.1159668	0.029541016	0	0	0	0	0	0	0	0	0	1.0236816	0.023681641	0.049072266	-0.016845703	0.021972656	-0.010009766	0	44330	0	0	0
1231	1232	1232	Category A	0.35986328	0.17993164	0.94799805	-0.16674805	0.17138672	-0.45507813	0	0	8/11/2017	8	11	2017	10:32:03	37923	0	10	32	3	0	0.058349609	3.4820801	0.35253906	0.16943359	0.94604492	1.1738281	0.012695313	0	0	0	0	0	0	0	0	0	1.0236816	0.023681641	0.019287109	0.007080078	0.010253906	0.001708984	0	44330	0	0	0
1232	1233	1233	Category A	0.35986328	0.14379883	0.94799805	-0.16772461	0.17163086	-0.44970703	0	0	8/11/2017	8	11	2017	10:32:03	37923	0.1	10	32	3	0	0.058349609	3.4820801	0.35229492	0.16894531	0.94580078	0.087402344	0.026367188	0	0	0	0	0	0	0	0	0	1.0231934	0.023193359	0.034912109	0.007324219	-0.025146484	0.001953125	0	44330	0	0	0
1233	1234	1234	Category A	0.35986328	0.16796875	0.97192383	-0.16772461	0.17504883	-0.45507813	0	0	8/11/2017	8	11	2017	10:32:03	37923	0.2	10	32	3	0	0.058349609	3.4820801	0.35253906	0.16918945	0.94580078	1.1616211	0.027099609	0	0	0	0	0	0	0	0	0	1.0234375	0.0234375	0.034423828	0.007080078	-0.001220703	0.025878906	0	44330	0	0	0
1234	1235	1235	Category A	0.34790039	0.17993164	0.94799805	-0.16772461	0.17163086	-0.44970703	0	0	8/11/2017	8	11	2017	10:32:03	37923	0.3	10	32	3	0	0.058349609	3.4820801	0.35253906	0.16943359	0.94580078	1.2436523	0.011474609	0	0	0	0	0	0	0	0	0	1.0236816	0.023681641	0.017089844	-0.004638672	0.010253906	0.001953125	0	44330	0	0	0
1235	1236	1236	Category A	0.38378906	0.17993164	0.95996094	-0.17333984	0.17407227	-0.45605469	0	0	8/11/2017	8	11	2017	10:32:03	37923	0.4	10	32	3	0	0.058349609	3.4820801	0.35253906	0.16918945	0.94580078	1.2939453	0.035644531	0	0	0	0	0	0	0	0	0	1.0234375	0.0234375	0.055419922	0.031005859	0.010498047	0.013916016	0	44330	0	0	0
1236	1237	1237	Category A	0.34790039	0.16796875	0.94799805	-0.16967773	0.17480469	-0.45263672	0	0	8/11/2017	8	11	2017	10:32:03	37923	0.5	10	32	3	0	0.058349609	3.4820801	0.35253906	0.16918945	0.94580078	1.4885254	0.005371094	0	0	0	0	0	0	0	0	0	1.0234375	0.0234375	0.008300781	-0.004638672	-0.001220703	0.001953125	0	44330	0	0	0
[truncated: 12,754 more rows]
[truncated: 29 more columns]
