# Supplementary material for: Development of a multisensor biologging collar and analytical techniques to describe high‐resolution spatial behavior in free‐ranging terrestrial mammals
Source: Ecol Evol. 2024 Sep 23;14(9):e70264. doi: 10.1002/ece3.70264 (PMC11420106; doi:10.1002/ece3.70264)
Supplement: Supplementary file 1 — Appendix S1 [file ECE3-14-e70264-s001.zip › doi_10_5061_dryad_jdfn2z3hv__v20240620/B4_S18_Header.csv]

Split no.	Bookmark number	Category	Pointer	Day#	Time(hh:mm:ss)	Total Event start	Event start	Number events	Duration(s)	Sum VeDBA	Mean VeDBA	Mean Dyn AccX	Mean Dyn AccY	Mean Dyn AccZ	Sum VeSBA	Mean VeSBA	Mean smth AccX	Mean smth AccY	Mean smth AccZ	VeDBA_Var	VeDBA_SD	VeSBA_Var	VeSBA_SD	Mean Animal g	Sum Animal g	Animal g_Var	Animal g_SD	Acc_x_Var	Acc_x_SD	Acc_y_Var	Acc_y_SD	Acc_z_Var	Acc_z_SD	Predominant freq, Hz	Smth press val	Max pressure val	Min pressure val	Grd air press	Altitude begin	Altitude end	Delta max/min altitude
1	1	Category L	1786	9	13:26:49	87545	87545	58	5.7	9.82275	0.169358	-0.0635187	0.13064	0.0413566	56.5259	0.974584	-0.127382	0.0350847	0.954501	0.0123375	0.111074	0.000475653	0.0218095	0.0440295	2.55371	0.00031149	0.0176491	0.00907109	0.0952423	0.0367558	0.191718	0.00321592	0.0567091	0	7	0	0	1000	44330	44330	0
1	2	Category M	1844	9	13:27:03	87603	87603	50	4.9	6.59985	0.131997	-0.0220459	0.0135107	-0.00712402	51.3459	1.02692	-0.20499	0.174609	0.990898	0.0065332	0.0808282	0	0	0.0269189	1.34595	0	0	0.00844238	0.0918824	0.0101611	0.100802	0.00387695	0.0622652	0	7	0	0	1000	44330	44330	0
1	3	Category L	1894	9	13:27:09	87653	87653	300	30	12.5693	0.0418978	0.00448242	-0.000759277	-0.00315267	310.105	1.03368	-0.154368	0.14998	1.01042	0.00397624	0.0630574	1.46E-05	0.00382733	0.0336849	10.1055	1.46E-05	0.00382733	0.00122884	0.0350548	0.00057373	0.0239527	0.000430501	0.0207485	0	7	0	0	1000	44330	44330	0
1	4	Category J	2194	9	13:29:14	87953	87953	101	10	79.865	0.790742	0.00177183	-0.00947797	0.0151923	113.661	1.12536	-0.128742	0.0828604	1.11366	0.168829	0.410888	0.000188544	0.0137311	0.125358	12.6611	0.000188544	0.0137311	0.126639	0.355864	0.0580789	0.240996	0.620079	0.787451	0	7	0	0	1000	44330	44330	0
1	5	Category E	2295	9	15:45:11	88054	88054	65	6.4	22.9314	0.352791	0.028756	0.0178223	0.0186749	67.8909	1.04447	-0.301044	0.102858	0.992417	0.0428711	0.207053	6.39E-05	0.00799075	0.0444749	2.89087	6.39E-05	0.00799075	0.0224797	0.149932	0.0345252	0.18581	0.122731	0.35033	0	7	0	0	1000	44330	44330	0
1	6	Category C	2360	9	15:48:47	88119	88119	58	5.7	9.36938	0.161541	-0.0351899	-0.0234796	-0.0183989	59.4871	1.02564	-0.47767	0.102337	0.900593	0.00625505	0.0790889	0	0	0.025639	1.48706	0	0	0.0234628	0.153176	0.00253822	0.0503808	0.0069075	0.0831113	0	7	0	0	1000	44330	44330	0
1	7	Category D	2418	9	15:53:21	88177	88177	428	42.8	73.6372	0.17205	-0.0119566	5.93E-05	-0.0051743	436.55	1.01998	-0.485547	0.147989	0.883291	0.0100468	0.100234	7.99E-06	0.00282593	0.0202597	8.67114	1.14E-06	0.0010681	0.0212471	0.145764	0.00738183	0.0859176	0.00956313	0.0977912	0	7	0	0	1000	44330	44330	0
1	8	Category J	2846	9	16:03:16	88605	88605	33	3.2	25.8906	0.784564	0.251716	-0.0586381	0.0922334	32.5957	0.987749	-0.311272	0.262473	0.898793	0.197147	0.444013	7.40E-06	0.00271996	0.0122514	0.404297	0	0	0.15497	0.393662	0.0874689	0.295751	0.458	0.676757	0	7	0	0	1000	44330	44330	0
1	9	Category L	2879	9	16:06:02	88638	88638	274	27.4	20.3142	0.0741394	-0.0171371	0.0169713	-0.0210139	281.891	1.0288	-0.296185	0.356552	0.916158	0.0068101	0.0825233	0.00023523	0.0153372	0.0310264	8.50122	0.000218301	0.014775	0.00274257	0.0523696	0.00261872	0.0511734	0.0031667	0.0562734	0	7	0	0	1000	44330	44330	0
1	10	Category M	3153	9	16:10:52	88912	88912	14	1.3	18.2488	1.30348	-0.13079	-0.0484968	0.53268	15.5601	1.11143	-0.170637	0.281599	1.06137	2.78751	1.66958	0	0	0.111433	1.56006	0	0	0.120867	0.347659	2.56759	1.60237	0.967704	0.983719	0	7	0	0	1000	44330	44330	0
1	11	Category N	3167	9	16:10:56	88926	88926	34	3.3	8.51953	0.250574	0.224652	-0.0238683	-0.0724451	37.833	1.11274	-0.216215	0.217429	1.06901	0.0368078	0.191854	0.000193876	0.0139239	0.112736	3.83301	0.000193876	0.0139239	0.0544434	0.233331	0.00349696	0.0591351	0.0072955	0.0854137	0	7	0	0	1000	44330	44330	0
1	12	Category M	3201	9	16:10:59	88960	88960	60	5.9	31.6753	0.527922	-0.127799	0.0330892	-0.183407	72.5012	1.20835	-0.360514	0.233358	1.12845	0.0557739	0.236165	0.00993245	0.0996617	0.208354	12.5012	0.00993245	0.0996617	0.0656779	0.256277	0.163448	0.404287	0.137891	0.371336	0	7	0	0	1000	44330	44330	0
1	13	Category N	3261	9	16:11:06	89020	89020	16	1.5	28.8984	1.80615	0.0433655	-0.132706	1.17209	21.3845	1.33653	-0.310928	0.245056	1.27638	5.61618	2.36985	0.000427246	0.0206699	0.336533	5.38452	0.000427246	0.0206699	0.364868	0.604043	1.54391	1.24254	5.92032	2.43317	0	7	0	0	1000	44330	44330	0
1	14	Category L	3277	9	16:11:07	89036	89036	150	14.9	13.1826	0.0878841	-0.000649414	0.00460286	-0.0635026	164.365	1.09576	-0.159803	0.194554	1.0656	0.0230111	0.151694	0.0029069	0.0539157	0.095765	14.3647	0.0029069	0.0539157	0.00272624	0.0522134	0.000335286	0.0183108	0.0150684	0.122753	0	7	0	0	1000	44330	44330	0
1	15	Category J	3427	9	16:14:14	89186	89186	45	4.4	28.4548	0.63233	0.0880425	-0.0403049	0.0525933	48.2192	1.07154	-0.0631565	0.168929	1.05622	0.190202	0.436121	0	0	0.0715386	3.21924	0	0	0.10619	0.325869	0.0227539	0.150844	0.407964	0.638721	0	7	0	0	1000	44330	44330	0
1	16	Category L	3472	9	16:16:16	89231	89231	181	18	8.45654	0.0467212	0.0105736	0.00979395	0.000381723	185.976	1.02749	-0.199944	0.219021	0.981851	0.0050757	0.0712439	4.05E-06	0.0020116	0.0274935	4.97632	4.05E-06	0.0020116	0.00287843	0.053651	0.000418141	0.0204485	0.000602933	0.0245547	0	7	0	0	1000	44330	44330	0
1	17	Category G	3653	9	16:17:19	89412	89412	67	6.7	13.1699	0.196566	-0.0873295	-0.0145173	-0.0293151	69.0103	1.03	-0.420501	0.172228	0.923737	0.013446	0.115957	0	0	0.0300038	2.01025	0	0	0.0367668	0.191747	0.00240132	0.0490033	0.0113653	0.106608	0	7	0	0	1000	44330	44330	0
1	18	Category K	3720	9	16:17:26	89479	89479	33	3.2	7.58081	0.229722	0.133412	-0.0053341	0.0547097	33.9297	1.02817	-0.427069	0.170144	0.919522	0.0122366	0.110619	0	0	0.0281723	0.929688	0	0	0.0450624	0.212279	0.0082268	0.0907017	0.00937352	0.0968169	0	7	0	0	1000	44330	44330	0
1	19	Category G	3753	9	16:17:30	89512	89512	139	13.8	24.0549	0.173057	-0.0452011	0.000834294	-0.0147608	141.52	1.01813	-0.491067	0.179329	0.868861	0.00873813	0.0934779	0	0	0.0201618	2.80249	0	0	0.0241453	0.155388	0.00559767	0.0748176	0.00996937	0.0998467	0	7	0	0	1000	44330	44330	0
1	20	Category L	3892	9	16:17:48	89651	89651	148	14.701	12.2073	0.0824816	0.0669688	0.00355489	0.0154749	151.585	1.02423	-0.0656425	0.187518	1.00151	0.0012405	0.0352207	9.90E-06	0.00314604	0.0245592	3.63477	0	0	0.0122466	0.110664	9.57E-05	0.00978145	0.00069778	0.0264155	0	7	0	0	1000	44330	44330	0
1	21	Category G	4040	9	16:18:05	89799	89799	124	12.4	31.4004	0.253229	-0.0466013	0.00176608	-0.00953133	129.344	1.0431	-0.507663	0.16471	0.891017	0.018852	0.137303	4.73E-05	0.00687408	0.0432779	5.36646	4.33E-05	0.00658143	0.0586056	0.242086	0.006389	0.0799312	0.0177868	0.133367	0	7	0	0	1000	44330	44330	0
1	22	Category H	4164	9	16:18:45	89923	89923	601	60.201	133.632	0.22235	-7.11E-05	-0.00149206	0.000391194	625.642	1.041	-0.504867	0.098136	0.903671	0.0163119	0.127718	4.06E-07	0.000637357	0.0410014	24.6418	4.06E-07	0.000637357	0.0422315	0.205503	0.00736037	0.0857926	0.019084	0.138145	0	7	0	0	1000	44330	44330	0
1	23	Category G	4765	9	16:20:30	90524	90524	105	10.401	19.1262	0.182154	-0.027553	0.00518508	-0.0178153	110.551	1.05286	-0.473435	0.16074	0.923649	0.0163132	0.127723	1.63E-05	0.00403436	0.0528646	5.55078	1.63E-05	0.00403436	0.0316197	0.177819	0.00653832	0.0808599	0.00795898	0.0892131	0	7	0	0	1000	44330	44330	0
1	24	Category J	4870	9	16:20:40	90629	90629	56	5.5	36.8562	0.658146	0.12316	-0.0163531	0.0673828	59.5806	1.06394	-0.256099	0.158661	1.02008	0.167943	0.409808	0	0	0.0639387	3.58057	0	0	0.0896781	0.299463	0.0259399	0.161059	0.4775	0.691014	0	7	0	0	1000	44330	44330	0
1	25	Category C	4926	9	17:15:55	90685	90685	166	16.5	35.2515	0.212358	-0.0140175	0.00606675	-0.00675652	172.272	1.03778	-0.47335	0.179392	0.903913	0.0187326	0.136867	8.82E-06	0.00297058	0.037783	6.27197	8.82E-06	0.00297058	0.0394317	0.198574	0.00634177	0.0796353	0.0165398	0.128607	0	7	0	0	1000	44330	44330	0
1	26	Category D	5092	9	17:16:19	90851	90851	58	5.7	13.1013	0.225885	-0.0686456	-0.00910476	-0.0352531	60.324	1.04007	-0.550516	0.15761	0.868008	0.0173887	0.131866	0	0	0.0400685	2.32397	0	0	0.0382122	0.195479	0.00843127	0.0918219	0.0209456	0.144726	0	7	0	0	1000	44330	44330	0
1	27	Category C	5150	9	17:29:30	90909	90909	248	24.7	49.1726	0.198277	-0.0150028	0.00325455	-9.84E-07	256.344	1.03364	-0.477621	0.165888	0.89879	0.0100255	0.100128	4.82E-05	0.00694532	0.0345912	8.57861	1.67E-05	0.0040909	0.0309458	0.175914	0.00656128	0.0810017	0.0125791	0.112157	0	7	0	0	1000	44330	44330	0
1	28	Category L	5398	9	17:37:11	91157	91157	69	6.8	11.4546	0.166009	0.104743	-0.0219479	-0.0294986	73.6658	1.06762	-0.0581409	0.188738	1.04734	0.0233455	0.152792	0.000916412	0.0302723	0.0677968	4.67798	0.000987177	0.0314194	0.0311651	0.176536	0.00125255	0.0353913	0.00493942	0.070281	0	7	0	0	1000	44330	44330	0
1	29	Category M	5467	9	17:37:47	91226	91226	11	1	13.9597	1.26907	0.06341	0.281361	0.587802	12.3623	1.12385	-0.107977	0.204989	1.09956	3.06177	1.74979	0	0	0.123846	1.3623	0	0	0.02943	0.171552	2.00249	1.41509	1.68058	1.29637	0	7	0	0	1000	44330	44330	0
1	30	Category K	5478	9	17:38:02	91237	91237	22	2.1	3.14258	0.142844	-0.0461426	-0.0600586	-0.0960693	24.6609	1.12095	-0.16849	0.184271	1.0925	0.0382191	0.195497	0.000210849	0.0145206	0.120949	2.66089	0.000210849	0.0145206	0.0134832	0.116117	0.00538219	0.0733634	0.0109641	0.10471	0	7	0	0	1000	44330	44330	0
1	31	Category E	5500	9	17:38:04	91259	91259	44	4.3	8.81885	0.200428	-0.0597701	-0.0436068	-0.0399558	46.4399	1.05545	-0.248158	0.135337	1.01665	0.0141657	0.11902	0.000832298	0.0288496	0.0554532	2.43994	0.000832298	0.0288496	0.0224776	0.149925	0.0114802	0.107145	0.0151867	0.123234	0	7	0	0	1000	44330	44330	0
1	32	Category L	5544	9	17:52:50	91303	91303	66	6.5	3.35571	0.0508441	0.0263894	0.0226644	0.00548946	68.2549	1.03416	-0.205167	0.147021	1.0024	0.002053	0.0453101	0	0	0.0341649	2.25488	0	0	0.00130208	0.0360844	0.00127989	0.0357755	0.000403202	0.0200799	0	7	0	0	1000	44330	44330	0
1	33	Category E	5610	9	17:53:15	91369	91369	75	7.501	16.0845	0.21446	-0.0199935	0.00363607	-0.0274935	80.0918	1.06789	-0.171497	0.142217	1.04374	0.016416	0.128125	0.000533854	0.0231053	0.0678906	5.0918	0.000533854	0.0231053	0.0246908	0.157133	0.0102962	0.10147	0.025026	0.158196	0	7	0	0	1000	44330	44330	0
1	34	Category M	5685	9	18:08:29	91513	91513	11	1	12.3921	1.12655	0.163752	-0.0621449	0.588379	12.2178	1.11071	-0.0907093	0.164462	1.09466	1.63645	1.27924	0.00110973	0.0333126	0.110707	1.21777	0.00110973	0.0333126	0.281294	0.530372	1.06425	1.03163	1.11004	1.05358	0	7	0	0	1000	44330	44330	0
1	35	Category E	5696	9	18:08:42	91524	91524	128	12.801	37.3059	0.291452	-0.0326672	0.000671387	-0.0268517	136.289	1.06475	-0.332144	0.11554	0.993303	0.0458813	0.214199	0.000320435	0.0179007	0.0647545	8.28857	0.000320435	0.0179007	0.0606155	0.246202	0.0295906	0.172019	0.0398369	0.199592	0	7	0	0	1000	44330	44330	0
1	36	Category G	5824	9	18:16:51	91652	91652	146	14.5	20.135	0.137911	-0.0206182	-0.00759344	-0.00769879	151.104	1.03496	-0.471874	0.0763424	0.916161	0.00451326	0.0671808	0	0	0.0349606	5.10425	0	0	0.0138491	0.117682	0.00250997	0.0500996	0.00705667	0.084004	0	7	0	0	1000	44330	44330	0
1	37	Category E	5970	9	18:17:06	91798	91798	57	5.601	13.7683	0.241549	0.0277764	0.0172355	0.0126525	58.7393	1.03051	-0.255988	0.0981145	0.992132	0.013916	0.117966	0	0	0.0305133	1.73926	0	0	0.0244655	0.156414	0.0124726	0.111681	0.0336229	0.183365	0	7	0	0	1000	44330	44330	0
1	38	Category L	6027	9	19:08:22	91855	91855	46	4.5	2.88403	0.0626964	0.0347953	-0.0286653	0.00643257	47.6812	1.03655	-0.206294	0.0770423	1.01277	0.00443168	0.0665709	0	0	0.0365468	1.68115	0	0	0.00188413	0.0434066	0.00172491	0.041532	0.000658118	0.0256538	0	7	0	0	1000	44330	44330	0
1	39	Category E	6073	9	19:08:26	91901	91901	50	5	9.36719	0.187344	-0.0117188	0.0258643	0.00542969	52.1389	1.04278	-0.143828	0.107559	1.02685	0.0103174	0.101575	0	0	0.0427783	2.13892	0	0	0.0134131	0.115815	0.0073584	0.0857811	0.0216699	0.147207	0	7	0	0	1000	44330	44330	0
1	40	Category L	6123	9	19:32:04	91951	91951	112	11.1	4.97144	0.0443878	0.00616019	-0.0025177	-0.00334821	116.216	1.03764	-0.0666874	0.10699	1.02987	0.00130136	0.0360743	0	0	0.0376413	4.21582	0	0	0.000858852	0.0293062	0.00106376	0.0326153	0.000390189	0.0197532	0	7	0	0	1000	44330	44330	0
1	41	Category E	6235	9	19:32:19	92063	92063	54	5.3	13.2285	0.244973	-0.0111446	-0.0140064	-0.0122161	56.168	1.04015	-0.243521	0.08497	1.00487	0.020006	0.141442	0.000510887	0.0226028	0.0401476	2.16797	0.000510887	0.0226028	0.0343741	0.185403	0.0144992	0.120413	0.0307708	0.175416	0	7	0	0	1000	44330	44330	0
1	42	Category B	0	9	20:28:46	29151	29151	1786	179	40.9763	0.0229431	-7.79E-06	1.50E-05	-6.93E-05	1808.12	1.01238	-0.167852	-0.437234	0.897462	4.18E-05	0.00646755	0	0	0.0123835	22.1169	0	0	6.94E-05	0.00833319	0.000163353	0.012781	0.000162259	0.0127381	0	7	0	0	1000	44330	44330	0
1	43	Category M	6289	9	23:20:34	92117	92117	24	2.3	7.70898	0.321208	-0.0658569	-0.0155945	-0.102132	26.5107	1.10461	-0.37087	0.0894674	1.03646	0.0440674	0.209922	0.000366211	0.0191366	0.104614	2.51074	0.000366211	0.0191366	0.0245667	0.156738	0.066864	0.258581	0.0242004	0.155565	0	7	0	0	1000	44330	44330	0
1	44	Category N	6313	9	23:20:37	92141	92141	14	1.301	19.9453	1.42467	0.00162179	0.0282331	0.397339	15.4795	1.10568	-0.342616	0.120693	1.04414	2.53188	1.59119	0	0	0.105678	1.47949	0	0	0.0653599	0.255656	3.02415	1.73901	0.692749	0.832315	0	7	0	0	1000	44330	44330	0
1	45	Category E	6327	10	0:04:54	92155	92155	44	4.3	16.0159	0.363997	0.128157	0.0269498	-0.0235096	48.2175	1.09585	-0.337191	0.147378	1.03101	0.0616455	0.248285	0.000599254	0.0244797	0.0958529	4.21753	0.000599254	0.0244797	0.0627552	0.25051	0.0185935	0.136358	0.0984608	0.313785	0	7	0	0	1000	44330	44330	0
1	46	Category G	6371	10	0:04:59	92199	92199	33	3.2	8.55762	0.259322	-0.106334	0.00456469	-0.0240885	34.5886	1.04814	-0.507561	0.0908721	0.910785	0.0184511	0.135835	0.000392105	0.0198016	0.0481401	1.58862	0.000392105	0.0198016	0.0563743	0.237433	0.0049346	0.0702467	0.0214252	0.146373	0	7	0	0	1000	44330	44330	0
1	47	Category H	6404	10	0:05:04	92232	92232	56	5.6	15.656	0.279572	-0.0368304	-0.000950405	-0.0319388	59.6052	1.06438	-0.614982	0.0607649	0.866154	0.0184283	0.135751	0	0	0.064379	3.60522	0	0	0.0627354	0.25047	0.0134713	0.116066	0.0217939	0.147628	0	7	0	0	1000	44330	44330	0
1	48	Category G	6460	10	0:06:03	92288	92288	187	18.6	37.3843	0.199916	0.0133181	-0.00575885	0.0108871	195.815	1.04714	-0.460238	0.0752214	0.935839	0.0125047	0.111824	0	0	0.0471413	8.81543	0	0	0.0349917	0.187061	0.00761144	0.0872436	0.0147033	0.121257	0	7	0	0	1000	44330	44330	0
1	49	Category H	6647	10	0:40:47	92475	92475	103	10.2	27.0374	0.262499	-0.0402666	-0.00244852	-0.0179337	106.95	1.03835	-0.478501	0.156835	0.90557	0.0188723	0.137377	0	0	0.0383467	3.94971	0	0	0.0447654	0.211578	0.0197067	0.14038	0.0228307	0.151098	0	7	0	0	1000	44330	44330	0
1	50	Category E	6750	10	0:41:00	92578	92578	65	6.4	26.5254	0.408083	0.0411771	-0.0275729	-0.0572491	70.9934	1.09221	-0.256434	0.117604	1.05395	0.26194	0.511801	0.00123573	0.0351529	0.0922063	5.99341	0.00123573	0.0351529	0.0732197	0.270591	0.268025	0.517711	0.0855056	0.292413	0	7	0	0	1000	44330	44330	0
1	51	Category M	6815	10	1:40:50	92643	92643	14	1.3	16.3083	1.16488	-0.103115	0.214861	0.48734	16.0564	1.14689	-0.211182	0.115792	1.12129	1.53008	1.23696	6.98E-05	0.00835191	0.146885	2.0564	6.98E-05	0.00835191	0.0480608	0.219228	1.4677	1.21149	1.18797	1.08994	0	7	0	0	1000	44330	44330	0
1	52	Category J	6829	10	3:26:22	92657	92657	54	5.3	43.606	0.807518	0.0686849	-0.00180845	-0.0264938	60.0171	1.11143	-0.247626	0.157416	1.07114	0.108299	0.329088	0.00133373	0.0365203	0.111428	6.01709	0.00133373	0.0365203	0.107327	0.327608	0.0676857	0.260165	0.590793	0.768631	0	7	0	0	1000	44330	44330	0
1	53	Category C	6883	10	3:31:46	92711	92711	76	7.5	8.72705	0.11483	-0.0475111	-0.00843891	-0.0241378	78.7319	1.03595	-0.401721	0.132466	0.944644	0.0203022	0.142486	8.67E-05	0.00931312	0.0359465	2.73193	8.67E-05	0.00931312	0.0108353	0.104093	0.00138453	0.0372093	0.00387413	0.0622425	0	7	0	0	1000	44330	44330	0
1	54	Category E	6959	10	3:32:15	92787	92787	85	8.701	21.134	0.248636	0.0472024	-0.0327177	0.0370577	89.0625	1.04779	-0.309748	0.125307	0.991145	0.0117647	0.108465	5.17E-05	0.0071903	0.0477941	4.0625	5.17E-05	0.0071903	0.0181497	0.134721	0.0141487	0.118948	0.0408921	0.202218	0	7	0	0	1000	44330	44330	0
1	55	Category M	7044	10	3:50:34	92872	92872	36	3.501	12.5339	0.348165	-0.0666165	0.106405	-0.0916273	36.7922	1.02201	-0.41609	0.249003	0.899109	0.0905965	0.300993	8.14E-05	0.0090211	0.0220066	0.792236	8.14E-05	0.0090211	0.0424127	0.205943	0.10612	0.32576	0.0606486	0.246269	0	7	0	0	1000	44330	44330	0
1	56	Category N	7080	10	5:08:45	92908	92908	40	3.9	13.7327	0.343317	-0.0537842	-0.0420044	0.0116028	42.4873	1.06218	-0.39267	0.244916	0.953851	0.0303528	0.174221	3.05E-05	0.00552427	0.0621826	2.4873	3.05E-05	0.00552427	0.0490173	0.221399	0.0538391	0.232033	0.0440735	0.209937	0	7	0	0	1000	44330	44330	0
1	57	Category M	7120	10	5:09:09	92948	92948	47	4.601	23.5083	0.500177	0.104149	0.0344394	0.0348238	49.7429	1.05836	-0.323803	0.213774	0.984427	0.0997496	0.315832	3.64E-05	0.00603004	0.05836	2.74292	3.64E-05	0.00603004	0.0959836	0.309812	0.124294	0.352553	0.122611	0.350158	0	7	0	0	1000	44330	44330	0
1	58	Category C	7167	10	5:09:14	92995	92995	109	10.8	14.9868	0.137494	-0.0589208	-0.00350532	-0.0182769	111.491	1.02286	-0.406172	0.194148	0.916629	0.00600944	0.0775206	5.15E-05	0.00717746	0.0228551	2.49121	5.15E-05	0.00717746	0.0191818	0.138499	0.00166195	0.040767	0.00510455	0.0714462	0	7	0	0	1000	44330	44330	0
1	59	Category E	7276	10	6:09:35	93104	93104	56	5.501	10.5088	0.187657	0.074816	-0.0125296	0.0261361	57.2751	1.02277	-0.192073	0.175145	0.987815	0.00789969	0.0888802	0	0	0.0227705	1.27515	0	0	0.0213536	0.146129	0.00353568	0.0594616	0.0193569	0.139129	0	7	0	0	1000	44330	44330	0
1	60	Category L	7332	10	6:09:41	93160	93160	52	5.1	1.42676	0.0274377	-0.00177002	0.00619272	-0.00361985	53.6809	1.03233	-0.167865	0.18666	1.00122	0.00314566	0.0560862	0	0	0.0323252	1.68091	0	0	0.000244141	0.015625	0.000215971	0.0146959	0.000154935	0.0124473	0	7	0	0	1000	44330	44330	0
1	61	Category E	7384	10	7:08:15	93212	93212	57	5.6	12.9456	0.227115	0.0226023	-0.00715289	0.0161861	59.6514	1.04652	-0.20701	0.17576	1.0103	0.0172526	0.131349	0	0	0.0465152	2.65137	0	0	0.0148069	0.121684	0.0107165	0.10352	0.0420179	0.204983	0	7	0	0	1000	44330	44330	0
1	62	Category L	7441	10	7:13:38	93269	93269	75	7.4	3.55933	0.0474577	-0.0283333	0.00503581	-0.0172656	77.5508	1.03401	-0.250576	0.196406	0.983525	0.0016569	0.040705	0	0	0.0340104	2.55078	0	0	0.00283854	0.053278	6.84E-05	0.00826797	0.000745443	0.0273028	0	7	0	0	1000	44330	44330	0
1	63	Category E	7516	10	7:13:46	93344	93344	42	4.1	7.06958	0.168323	-0.00738816	-0.00568499	0.00971912	43.678	1.03995	-0.196109	0.197742	1.00177	0.0134626	0.116028	0	0	0.0399519	1.67798	0	0	0.0181885	0.134865	0.00595819	0.0771893	0.0129162	0.113649	0	7	0	0	1000	44330	44330	0
1	64	Category L	7558	10	7:13:51	93386	93386	42	4.101	1.104	0.0262858	0.00165086	0.00299944	0.000680106	43.6331	1.03888	-0.124535	0.20012	1.01134	0.00231352	0.0480991	0	0	0.0388823	1.63306	0	0	0.00050572	0.0224882	2.33E-05	0.00482198	0.000191825	0.0138501	0	7	0	0	1000	44330	44330	0
1	65	Category A	7600	10	7:14:15	93428	93428	1290	129.2	35.6013	0.0275979	0.00201312	0.000434343	-0.000100117	1329.96	1.03098	0.00800251	0.197843	1.01094	0.000166735	0.0129126	0	0	0.0309805	39.9648	0	0	0.000461975	0.0214936	0.000137022	0.0117056	0.0002061	0.0143562	0	7	0	0	1000	44330	44330	0
1	66	Category E	8890	10	7:16:39	94718	94718	70	6.901	17.304	0.247199	-0.0542201	-0.00671038	-0.019315	72.843	1.04061	-0.206267	0.139348	1.00925	0.0401576	0.200394	2.44E-05	0.00494106	0.0406145	2.84302	2.44E-05	0.00494106	0.0345668	0.185922	0.0246896	0.157129	0.0306187	0.174982	0	7	0	0	1000	44330	44330	0
1	67	Category J	8960	10	7:26:43	94866	94866	102	10.2	84.3223	0.826689	0.00657026	0.00853295	0.00757554	111.573	1.09386	-0.101955	0.127317	1.08137	0.136728	0.369768	0.0343999	0.185472	0.0938577	9.57349	0.000428443	0.0206989	0.0874622	0.29574	0.0468463	0.21644	0.670381	0.818768	0	7	0	0	1000	44330	44330	0
1	68	Category E	9062	10	7:34:15	94968	94968	41	4	0.15625	0.00381098	0.00307855	0.00107184	-0.00196503	1.09546	0.0267185	-0.00366211	0.00331079	0.026254	0.00148271	0.0385059	0.00674662	0.0821378	0.00232827	0.095459	3.57E-05	0.00597728	0.000387052	0.0196736	4.17E-05	0.0064562	0.000154821	0.0124427	0	7	0	0	1000	44330	0	44330
