# Supplementary material for: Development of a multisensor biologging collar and analytical techniques to describe high‐resolution spatial behavior in free‐ranging terrestrial mammals
Source: Ecol Evol. 2024 Sep 23;14(9):e70264. doi: 10.1002/ece3.70264 (PMC11420106; doi:10.1002/ece3.70264)
Supplement: Supplementary file 1 — Appendix S1 [file ECE3-14-e70264-s001.zip › doi_10_5061_dryad_jdfn2z3hv__v20240620/B4_S18_Master.csv]

Counter	Total Event no.	Event no.	Category	Acc_x	Acc_y	Acc_z	Mag_x	Mag_y	Mag_z	Temp C	Pressure hbar	Date	DD	MM	YY	Time_dd:hh:mm:ss	Total secs	Decimal secs	Hours	Minutes	Seconds	Anlg	Light	Battery V	Acc_x sm	Acc_y sm	Acc_z sm	Ang vel	VeDBA	Vel m/s	Vel/VEDBA	FFT cleaned	FFT stuff	FFT stuff	FFT stuff	FFT sweep	FFT zero crossings	FFT zero crossings manual	VeSBA	Animal g	ODBA	Dyn AccX	Dyn AccY	Dyn AccZ	Smth Press	Altitude smth	Pressure change	Altitude change	Median pressure
1786	87545	87545	Category L	-0.20385742	0.16796875	0.99584961	0.25878906	0.052490234	-0.42773438	0	0	9/11/2017	9	11	2017	13:26:49	48409	0	13	26	49	0	0.05859375	3.4417969	0.001708984	-0.2121582	0.88232422	44.619385	0.44677734	0	0	0	0	0	0	0	0	0	0.9074707	0.092529297	0.69921875	-0.20556641	0.38012695	0.11328125	0	44330	0	0	0
1787	87546	87546	Category L	-0.20385742	0.19189453	0.97192383	0.25878906	0.050537109	-0.42358398	0	0	9/11/2017	9	11	2017	13:26:49	48409	0.099	13	26	49	0	0.05859375	3.4417969	-0.002929688	-0.20336914	0.88549805	63.667725	0.45166016	0	0	0	0	0	0	0	0	0	0.90844727	0.091552734	0.68237305	-0.20068359	0.39526367	0.086181641	0	44330	0	0	0
1788	87547	87547	Category L	-0.19189453	0.19189453	0.97192383	0.26220703	0.053955078	-0.42358398	0	0	9/11/2017	9	11	2017	13:26:49	48409	0.199	13	26	49	0	0.05859375	3.4417969	-0.0078125	-0.1940918	0.88867188	81.228271	0.43554688	0	0	0	0	0	0	0	0	0	0.90966797	0.090332031	0.65307617	-0.18383789	0.38598633	0.083007813	0	44330	0	0	0
1789	87548	87548	Category L	-0.17993164	0.17993164	0.98388672	0.25610352	0.053222656	-0.42773438	0	0	9/11/2017	9	11	2017	13:26:49	48409	0.3	13	26	49	0	0.05859375	3.4417969	-0.012695313	-0.18457031	0.89135742	95.480225	0.41137695	0	0	0	0	0	0	0	0	0	0.91040039	0.089599609	0.62402344	-0.16699219	0.36450195	0.092285156	0	44330	0	0	0
1790	87549	87549	Category L	-0.16796875	0.20385742	0.99584961	0.26318359	0.052734375	-0.42675781	0	0	9/11/2017	9	11	2017	13:26:49	48409	0.4	13	26	49	0	0.05859375	3.4417969	-0.017333984	-0.17504883	0.89501953	104.20801	0.41992188	0	0	0	0	0	0	0	0	0	0.91210938	0.087890625	0.63012695	-0.15039063	0.37890625	0.10058594	0	44330	0	0	0
1791	87550	87550	Category L	-0.17993164	0.19189453	0.99584961	0.26220703	0.052978516	-0.42578125	0	0	9/11/2017	9	11	2017	13:26:49	48409	0.5	13	26	49	0	0.05859375	3.4417969	-0.021972656	-0.1652832	0.89819336	104.51538	0.40258789	0	0	0	0	0	0	0	0	0	0.91357422	0.086425781	0.61254883	-0.15771484	0.35717773	0.097412109	0	44330	0	0	0
1792	87551	87551	Category L	-0.20385742	0.14379883	0.99584961	0.26293945	0.056884766	-0.42651367	0	0	9/11/2017	9	11	2017	13:26:49	48409	0.6	13	26	49	0	0.05859375	3.4417969	-0.027099609	-0.15600586	0.90087891	103.33008	0.36083984	0	0	0	0	0	0	0	0	0	0.91455078	0.085449219	0.5715332	-0.17651367	0.29980469	0.094726563	0	44330	0	0	0
1793	87552	87552	Category L	-0.19189453	0.17993164	1.0197754	0.25854492	0.058837891	-0.42749023	0	0	9/11/2017	9	11	2017	13:26:49	48409	0.7	13	26	49	0	0.05859375	3.4417969	-0.031494141	-0.14648438	0.90380859	101.01465	0.38183594	0	0	0	0	0	0	0	0	0	0.91625977	0.083740234	0.6027832	-0.16015625	0.32641602	0.11572266	0	44330	0	0	0
1794	87553	87553	Category L	-0.19189453	0.14379883	1.0319824	0.26074219	0.058349609	-0.42138672	0	0	9/11/2017	9	11	2017	13:26:49	48409	0.8	13	26	49	0	0.05859375	3.4417969	-0.036376953	-0.13696289	0.90625	94.928955	0.34448242	0	0	0	0	0	0	0	0	0	0.91748047	0.082519531	0.56176758	-0.15527344	0.28076172	0.12548828	0	44330	0	0	0
1795	87554	87554	Category L	-0.19189453	0.17993164	1.0078125	0.26586914	0.05078125	-0.42651367	0	0	9/11/2017	9	11	2017	13:26:49	48409	0.9	13	26	49	0	0.05859375	3.4417969	-0.041259766	-0.12792969	0.90893555	81.654053	0.35668945	0	0	0	0	0	0	0	0	0	0.91894531	0.081054688	0.55712891	-0.15039063	0.30786133	0.098632813	0	44330	0	0	0
1796	87555	87555	Category L	-0.17993164	0.16796875	0.99584961	0.25952148	0.057861328	-0.42651367	0	0	9/11/2017	9	11	2017	13:26:50	48410	0	13	26	50	0	0.05859375	3.4417969	-0.046142578	-0.11865234	0.91186523	64.296875	0.32714844	0	0	0	0	0	0	0	0	0	0.9206543	0.079345703	0.50439453	-0.13354492	0.28662109	0.083740234	0	44330	0	0	0
1797	87556	87556	Category L	-0.17993164	0.17993164	0.99584961	0.25732422	0.059814453	-0.42431641	0	0	9/11/2017	9	11	2017	13:26:50	48410	0.1	13	26	50	0	0.05859375	3.4417969	-0.051025391	-0.109375	0.91455078	44.677246	0.3269043	0	0	0	0	0	0	0	0	0	0.92260742	0.077392578	0.49926758	-0.12866211	0.28930664	0.081054688	0	44330	0	0	0
1798	87557	87557	Category L	-0.20385742	0.15576172	0.97192383	0.25610352	0.056884766	-0.42578125	0	0	9/11/2017	9	11	2017	13:26:50	48410	0.2	13	26	50	0	0.05859375	3.4417969	-0.055908203	-0.099853516	0.91748047	26.518311	0.30029297	0	0	0	0	0	0	0	0	0	0.92456055	0.075439453	0.45776367	-0.14770508	0.25561523	0.054199219	0	44330	0	0	0
1799	87558	87558	Category L	-0.19189453	0.15576172	1.0078125	0.25585938	0.061767578	-0.42578125	0	0	9/11/2017	9	11	2017	13:26:50	48410	0.3	13	26	50	0	0.05859375	3.4417969	-0.060546875	-0.090332031	0.92016602	11.864258	0.29223633	0	0	0	0	0	0	0	0	0	0.92651367	0.073486328	0.46459961	-0.13110352	0.24609375	0.087402344	0	44330	0	0	0
1800	87559	87559	Category L	-0.17993164	0.17993164	1.0078125	0.26074219	0.053466797	-0.42553711	0	0	9/11/2017	9	11	2017	13:26:50	48410	0.4	13	26	50	0	0.059082031	3.5288086	-0.065185547	-0.080810547	0.92236328	2.293457	0.29736328	0	0	0	0	0	0	0	0	0	0.92822266	0.071777344	0.46069336	-0.11450195	0.26074219	0.085205078	0	44330	0	0	0
1801	87560	87560	Category L	-0.17993164	0.16796875	0.98388672	0.25732422	0.060058594	-0.42773438	0	0	9/11/2017	9	11	2017	13:26:50	48410	0.5	13	26	50	0	0.059082031	3.5288086	-0.0703125	-0.071533203	0.92480469	0.95117188	0.26977539	0	0	0	0	0	0	0	0	0	0.93017578	0.069824219	0.40795898	-0.109375	0.23950195	0.058837891	0	44330	0	0	0
1802	87561	87561	Category L	-0.21582031	0.19189453	0.98388672	0.26025391	0.060058594	-0.42749023	0	0	9/11/2017	9	11	2017	13:26:50	48410	0.6	13	26	50	0	0.059082031	3.5288086	-0.075195313	-0.062011719	0.92797852	0.55322266	0.2956543	0	0	0	0	0	0	0	0	0	0.93310547	0.066894531	0.45043945	-0.14038086	0.25390625	0.055664063	0	44330	0	0	0
1803	87562	87562	Category L	-0.20385742	0.17993164	0.97192383	0.25585938	0.058349609	-0.42041016	0	0	9/11/2017	9	11	2017	13:26:50	48410	0.7	13	26	50	0	0.059082031	3.5288086	-0.079833984	-0.052978516	0.93066406	0.6953125	0.26708984	0	0	0	0	0	0	0	0	0	0.93554688	0.064453125	0.39819336	-0.1237793	0.23291016	0.041015625	0	44330	0	0	0
1804	87563	87563	Category L	-0.20385742	0.20385742	1.0197754	0.26391602	0.052734375	-0.42675781	0	0	9/11/2017	9	11	2017	13:26:50	48410	0.8	13	26	50	0	0.059082031	3.5288086	-0.084472656	-0.043457031	0.93310547	0.91503906	0.2878418	0	0	0	0	0	0	0	0	0	0.93798828	0.062011719	0.45288086	-0.11914063	0.24731445	0.086425781	0	44330	0	0	0
1805	87564	87564	Category L	-0.19189453	0.17993164	1.0078125	0.26318359	0.056640625	-0.42749023	0	0	9/11/2017	9	11	2017	13:26:50	48410	0.9	13	26	50	0	0.059082031	3.5288086	-0.088867188	-0.033691406	0.9362793	1.4887695	0.24755859	0	0	0	0	0	0	0	0	0	0.94116211	0.058837891	0.38793945	-0.1027832	0.21362305	0.071289063	0	44330	0	0	0
1806	87565	87565	Category L	-0.19189453	0.19189453	0.99584961	0.26147461	0.054199219	-0.42773438	0	0	9/11/2017	9	11	2017	13:26:51	48411	0	13	26	51	0	0.059082031	3.5288086	-0.09375	-0.023925781	0.93945313	1.4375	0.24365234	0	0	0	0	0	0	0	0	0	0.94433594	0.055664063	0.37036133	-0.097900391	0.21582031	0.056152344	0	44330	0	0	0
1807	87566	87566	Category L	-0.19189453	0.17993164	0.99584961	0.25952148	0.054199219	-0.42578125	0	0	9/11/2017	9	11	2017	13:26:51	48411	0.1	13	26	51	0	0.059082031	3.5288086	-0.098632813	-0.013916016	0.94287109	1.1977539	0.22143555	0	0	0	0	0	0	0	0	0	0.94824219	0.051757813	0.33984375	-0.093017578	0.19384766	0.052734375	0	44330	0	0	0
1808	87567	87567	Category L	-0.19189453	0.15576172	1.0078125	0.26220703	0.055664063	-0.42260742	0	0	9/11/2017	9	11	2017	13:26:51	48411	0.2	13	26	51	0	0.059082031	3.5288086	-0.10253906	-0.003662109	0.94750977	0.7434082	0.19238281	0	0	0	0	0	0	0	0	0	0.95288086	0.047119141	0.30883789	-0.089111328	0.15942383	0.060058594	0	44330	0	0	0
1809	87568	87568	Category L	-0.20385742	0.15576172	0.99584961	0.26416016	0.049804688	-0.42456055	0	0	9/11/2017	9	11	2017	13:26:51	48411	0.3	13	26	51	0	0.059082031	3.5288086	-0.10791016	0.004638672	0.95019531	0.31665039	0.18432617	0	0	0	0	0	0	0	0	0	0.95629883	0.043701172	0.29223633	-0.095703125	0.15087891	0.045410156	0	44330	0	0	0
1810	87569	87569	Category L	-0.19189453	0.15576172	1.0078125	0.25585938	0.054931641	-0.42456055	0	0	9/11/2017	9	11	2017	13:26:51	48411	0.4	13	26	51	0	0.059082031	3.5288086	-0.11401367	0.015136719	0.95263672	0.056884766	0.16967773	0	0	0	0	0	0	0	0	0	0.95947266	0.040527344	0.27319336	-0.077636719	0.14038086	0.054931641	0	44330	0	0	0
1811	87570	87570	Category L	-0.19189453	0.17993164	1.0197754	0.26123047	0.056884766	-0.42675781	0	0	9/11/2017	9	11	2017	13:26:51	48411	0.5	13	26	51	0	0.059082031	3.5288086	-0.11865234	0.025146484	0.9543457	0.38378906	0.18286133	0	0	0	0	0	0	0	0	0	0.9621582	0.037841797	0.29296875	-0.072998047	0.15454102	0.065185547	0	44330	0	0	0
1812	87571	87571	Category L	-0.19189453	0.16796875	1.0197754	0.26586914	0.056152344	-0.42138672	0	0	9/11/2017	9	11	2017	13:26:51	48411	0.6	13	26	51	0	0.059082031	3.5288086	-0.12426758	0.032714844	0.95629883	0.59667969	0.16381836	0	0	0	0	0	0	0	0	0	0.96484375	0.03515625	0.26586914	-0.067382813	0.13500977	0.063232422	0	44330	0	0	0
1813	87572	87572	Category L	-0.19189453	0.16796875	0.99584961	0.26367188	0.056396484	-0.42651367	0	0	9/11/2017	9	11	2017	13:26:51	48411	0.7	13	26	51	0	0.059082031	3.5288086	-0.12939453	0.044433594	0.95898438	0.87304688	0.14306641	0	0	0	0	0	0	0	0	0	0.96875	0.03125	0.22241211	-0.062255859	0.12329102	0.036621094	0	44330	0	0	0
1814	87573	87573	Category L	-0.19189453	0.17993164	0.98388672	0.26074219	0.058349609	-0.42138672	0	0	9/11/2017	9	11	2017	13:26:51	48411	0.8	13	26	51	0	0.059082031	3.5288086	-0.13427734	0.054443359	0.96142578	1.1728516	0.1394043	0	0	0	0	0	0	0	0	0	0.97216797	0.027832031	0.20483398	-0.057373047	0.12524414	0.022216797	0	44330	0	0	0
1815	87574	87574	Category L	-0.19189453	0.16796875	1.0078125	0.26147461	0.053955078	-0.42675781	0	0	9/11/2017	9	11	2017	13:26:51	48411	0.9	13	26	51	0	0.059082031	3.5288086	-0.13916016	0.064208984	0.96435547	1.5869141	0.1237793	0	0	0	0	0	0	0	0	0	0.9765625	0.0234375	0.19946289	-0.052490234	0.10351563	0.043212891	0	44330	0	0	0
1816	87575	87575	Category L	-0.20385742	0.14379883	0.99584961	0.26049805	0.061523438	-0.42578125	0	0	9/11/2017	9	11	2017	13:26:52	48412	0	13	26	52	0	0.059082031	3.5288086	-0.14550781	0.074707031	0.9675293	1.7189941	0.094482422	0	0	0	0	0	0	0	0	0	0.98120117	0.018798828	0.15527344	-0.058105469	0.068847656	0.028076172	0	44330	0	0	0
1817	87576	87576	Category L	-0.20385742	0.15576172	0.98388672	0.25756836	0.058105469	-0.42358398	0	0	9/11/2017	9	11	2017	13:26:52	48412	0.1	13	26	52	0	0.059082031	3.5288086	-0.14941406	0.084716797	0.97192383	1.6518555	0.090087891	0	0	0	0	0	0	0	0	0	0.98706055	0.012939453	0.13720703	-0.054199219	0.070800781	0.01171875	0	44330	0	0	0
1818	87577	87577	Category L	-0.19189453	0.14379883	0.98388672	0.25854492	0.057128906	-0.42456055	0	0	9/11/2017	9	11	2017	13:26:52	48412	0.2	13	26	52	0	0.059082031	3.5288086	-0.15429688	0.092529297	0.97387695	1.4396973	0.063964844	0	0	0	0	0	0	0	0	0	0.99047852	0.009521484	0.098144531	-0.037353516	0.051025391	0.009765625	0	44330	0	0	0
1819	87578	87578	Category L	-0.17993164	0.14379883	1.0078125	0.25854492	0.058105469	-0.42456055	0	0	9/11/2017	9	11	2017	13:26:52	48412	0.3	13	26	52	0	0.059082031	3.5288086	-0.16162109	0.10351563	0.97558594	1.0986328	0.054443359	0	0	0	0	0	0	0	0	0	0.99438477	0.005615234	0.090332031	-0.018066406	0.040039063	0.031982422	0	44330	0	0	0
1820	87579	87579	Category L	-0.20385742	0.17993164	1.0078125	0.25952148	0.052246094	-0.42260742	0	0	9/11/2017	9	11	2017	13:26:52	48412	0.4	13	26	52	0	0.059082031	3.5288086	-0.16601563	0.11352539	0.97729492	0.72412109	0.08203125	0	0	0	0	0	0	0	0	0	0.99780273	0.002197266	0.13427734	-0.037597656	0.066162109	0.030273438	0	44330	0	0	0
1821	87580	87580	Category L	-0.19189453	0.17993164	0.98388672	0.25756836	0.056640625	-0.42651367	0	0	9/11/2017	9	11	2017	13:26:52	48412	0.5	13	26	52	0	0.059082031	3.5288086	-0.17114258	0.12255859	0.98046875	0.4375	0.060791016	0	0	0	0	0	0	0	0	0	1.0029297	0.002929688	0.081054688	-0.020507813	0.057128906	0.003173828	0	44330	0	0	0
1822	87581	87581	Category L	-0.19189453	0.15576172	0.97192383	0.25683594	0.055908203	-0.42260742	0	0	9/11/2017	9	11	2017	13:26:52	48412	0.6	13	26	52	0	0.059082031	3.5288086	-0.17724609	0.13378906	0.98339844	0.50024414	0.028564453	0	0	0	0	0	0	0	0	0	1.0080566	0.008056641	0.047607422	-0.014404297	0.021728516	-0.011474609	0	44330	0	0	0
1823	87582	87582	Category L	-0.19189453	0.14379883	0.99584961	0.25610352	0.055664063	-0.42578125	0	0	9/11/2017	9	11	2017	13:26:52	48412	0.7	13	26	52	0	0.059082031	3.5288086	-0.18212891	0.14477539	0.9855957	0.48144531	0.013916016	0	0	0	0	0	0	0	0	0	1.0126953	0.012695313	0.020751953	-0.009521484	-0.000976563	0.010009766	0	44330	0	0	0
1824	87583	87583	Category L	-0.19189453	0.15576172	0.98388672	0.25756836	0.055908203	-0.42578125	0	0	9/11/2017	9	11	2017	13:26:52	48412	0.8	13	26	52	0	0.059082031	3.5288086	-0.18652344	0.15209961	0.98754883	0.65258789	0.007324219	0	0	0	0	0	0	0	0	0	1.0163574	0.016357422	0.012451172	-0.005126953	0.003417969	-0.003662109	0	44330	0	0	0
1825	87584	87584	Category L	-0.19189453	0.15576172	0.98388672	0.25683594	0.057373047	-0.42553711	0	0	9/11/2017	9	11	2017	13:26:52	48412	0.9	13	26	52	0	0.059082031	3.5288086	-0.19140625	0.16333008	0.99072266	0.88818359	0.010253906	0	0	0	0	0	0	0	0	0	1.0222168	0.022216797	0.014648438	-0.000244141	-0.007568359	-0.006835938	0	44330	0	0	0
1826	87585	87585	Category L	-0.19189453	0.13183594	1.0319824	0.25610352	0.059326172	-0.42578125	0	0	9/11/2017	9	11	2017	13:26:53	48413	0	13	26	53	0	0.059082031	3.5288086	-0.19555664	0.17382813	0.9921875	0.78149414	0.057861328	0	0	0	0	0	0	0	0	0	1.0263672	0.026367188	0.085449219	0.003662109	-0.041992188	0.039550781	0	44330	0	0	0
1827	87586	87586	Category L	-0.19189453	0.15576172	1.0078125	0.25854492	0.057128906	-0.42675781	0	0	9/11/2017	9	11	2017	13:26:53	48413	0.1	13	26	53	0	0.059082031	3.5288086	-0.19580078	0.17285156	0.99194336	0.35839844	0.023681641	0	0	0	0	0	0	0	0	0	1.0256348	0.025634766	0.036865234	0.00390625	-0.017089844	0.015625	0	44330	0	0	0
1828	87587	87587	Category L	-0.19189453	0.16796875	1.0078125	0.25585938	0.060058594	-0.42553711	0	0	9/11/2017	9	11	2017	13:26:53	48413	0.2	13	26	53	0	0.059082031	3.5288086	-0.1965332	0.17358398	0.9921875	0.041503906	0.017089844	0	0	0	0	0	0	0	0	0	1.026123	0.026123047	0.025878906	0.004638672	-0.005615234	0.015380859	0	44330	0	0	0
1829	87588	87588	Category L	-0.19189453	0.16796875	1.0197754	0.25878906	0.055664063	-0.42675781	0	0	9/11/2017	9	11	2017	13:26:53	48413	0.3	13	26	53	0	0.059082031	3.5288086	-0.19726563	0.17382813	0.99194336	0.044189453	0.028808594	0	0	0	0	0	0	0	0	0	1.0263672	0.026367188	0.0390625	0.005371094	-0.005859375	0.027587891	0	44330	0	0	0
1830	87589	87589	Category L	-0.19189453	0.17993164	1.0197754	0.2578125	0.053466797	-0.42773438	0	0	9/11/2017	9	11	2017	13:26:53	48413	0.4	13	26	53	0	0.059082031	3.5288086	-0.19799805	0.17114258	0.99145508	0.15185547	0.030029297	0	0	0	0	0	0	0	0	0	1.0253906	0.025390625	0.043212891	0.006103516	0.008544922	0.028076172	0	44330	0	0	0
1831	87590	87590	Category L	-0.20385742	0.15576172	0.99584961	0.25952148	0.057128906	-0.42456055	0	0	9/11/2017	9	11	2017	13:26:53	48413	0.5	13	26	53	0	0.059082031	3.5288086	-0.20043945	0.171875	0.99194336	0.52294922	0.016845703	0	0	0	0	0	0	0	0	0	1.0266113	0.026611328	0.023193359	-0.003417969	-0.016113281	0.003662109	0	44330	0	0	0
1832	87591	87591	Category L	-0.15576172	0.17993164	0.99584961	0.25952148	0.060546875	-0.42553711	0	0	9/11/2017	9	11	2017	13:26:53	48413	0.6	13	26	53	0	0.059082031	3.5288086	-0.20092773	0.171875	0.99047852	0.35888672	0.046142578	0	0	0	0	0	0	0	0	0	1.0251465	0.025146484	0.058349609	0.045166016	0.0078125	0.005126953	0	44330	0	0	0
1833	87592	87592	Category L	-0.17993164	0.16796875	0.98388672	0.26049805	0.053222656	-0.42651367	0	0	9/11/2017	9	11	2017	13:26:53	48413	0.7	13	26	53	0	0.059082031	3.5288086	-0.20141602	0.17041016	0.9921875	0.19384766	0.023193359	0	0	0	0	0	0	0	0	0	1.0266113	0.026611328	0.032226563	0.021484375	-0.002441406	-0.008300781	0	44330	0	0	0
1834	87593	87593	Category L	-0.17993164	0.11987305	0.99584961	0.26123047	0.055664063	-0.42749023	0	0	9/11/2017	9	11	2017	13:26:53	48413	0.8	13	26	53	0	0.059082031	3.5288086	-0.20043945	0.17114258	0.9921875	0.19726563	0.055175781	0	0	0	0	0	0	0	0	0	1.0268555	0.026855469	0.075195313	0.020507813	-0.051269531	0.003417969	0	44330	0	0	0
1835	87594	87594	Category L	-0.17993164	0.14379883	0.99584961	0.25854492	0.058349609	-0.42578125	0	0	9/11/2017	9	11	2017	13:26:53	48413	0.9	13	26	53	0	0.059082031	3.5288086	-0.20385742	0.1730957	0.99121094	0.16162109	0.038330078	0	0	0	0	0	0	0	0	0	1.0268555	0.026855469	0.057861328	0.023925781	-0.029296875	0.004394531	0	44330	0	0	0
1836	87595	87595	Category L	-0.19189453	0.15576172	0.98388672	0.25610352	0.059326172	-0.42358398	0	0	9/11/2017	9	11	2017	13:26:54	48414	0	13	26	54	0	0.059082031	3.5288086	-0.20410156	0.17333984	0.99194336	0.26513672	0.023193359	0	0	0	0	0	0	0	0	0	1.0275879	0.027587891	0.038330078	0.012207031	-0.017578125	-0.008056641	0	44330	0	0	0
1837	87596	87596	Category L	-0.19189453	0.15576172	0.99584961	0.25219727	0.060791016	-0.42578125	0	0	9/11/2017	9	11	2017	13:26:54	48414	0.1	13	26	54	0	0.059082031	3.5288086	-0.20483398	0.17138672	0.99145508	0.050048828	0.020751953	0	0	0	0	0	0	0	0	0	1.0268555	0.026855469	0.032958984	0.012939453	-0.015625	0.004150391	0	44330	0	0	0
1838	87597	87597	Category L	-0.17993164	0.16796875	0.98388672	0.25146484	0.056640625	-0.43066406	0	0	9/11/2017	9	11	2017	13:26:54	48414	0.2	13	26	54	0	0.059326172	3.5288086	-0.20825195	0.17382813	0.99121094	0.074951172	0.030029297	0	0	0	0	0	0	0	0	0	1.027832	0.027832031	0.041748047	0.028320313	-0.005859375	-0.007324219	0	44330	0	0	0
1839	87598	87598	Category L	-0.17993164	0.14379883	0.95996094	0.26342773	0.049560547	-0.42749023	0	0	9/11/2017	9	11	2017	13:26:54	48414	0.3	13	26	54	0	0.059326172	3.5288086	-0.20996094	0.17529297	0.98999023	0.91674805	0.052978516	0	0	0	0	0	0	0	0	0	1.0270996	0.027099609	0.091796875	0.030029297	-0.031494141	-0.030029297	0	44330	0	0	0
1840	87599	87599	Category L	-0.19189453	0.15576172	0.95996094	0.25585938	0.055419922	-0.42431641	0	0	9/11/2017	9	11	2017	13:26:54	48414	0.4	13	26	54	0	0.059326172	3.5288086	-0.21069336	0.17358398	0.98925781	1.4123535	0.0390625	0	0	0	0	0	0	0	0	0	1.026123	0.026123047	0.066162109	0.018798828	-0.017822266	-0.029296875	0	44330	0	0	0
1841	87600	87600	Category L	-0.20385742	0.17993164	1.0197754	0.25488281	0.059082031	-0.42578125	0	0	9/11/2017	9	11	2017	13:26:54	48414	0.5	13	26	54	0	0.059326172	3.5288086	-0.21118164	0.17333984	0.98925781	2.0661621	0.031738281	0	0	0	0	0	0	0	0	0	1.0263672	0.026367188	0.044189453	0.007324219	0.006347656	0.030273438	0	44330	0	0	0
1842	87601	87601	Category L	-0.17993164	0.11987305	0.99584961	0.25585938	0.052978516	-0.42675781	0	0	9/11/2017	9	11	2017	13:26:54	48414	0.6	13	26	54	0	0.059326172	3.5288086	-0.21313477	0.17504883	0.98803711	3.8691406	0.064941406	0	0	0	0	0	0	0	0	0	1.0258789	0.025878906	0.096191406	0.033203125	-0.055175781	0.007568359	0	44330	0	0	0
1843	87602	87602	Category L	-0.19189453	0.16796875	0.97192383	0.26098633	0.059814453	-0.42553711	0	0	9/11/2017	9	11	2017	13:26:54	48414	0.7	13	26	54	0	0.059326172	3.5288086	-0.21313477	0.17529297	0.98999023	6.3061523	0.029052734	0	0	0	0	0	0	0	0	0	1.027832	0.027832031	0.047119141	0.021240234	-0.007324219	-0.018066406	0	44330	0	0	0
1844	87603	87603	Category M	-0.15576172	0.19189453	0.99584961	0.23583984	-0.019775391	-0.44091797	0	0	9/11/2017	9	11	2017	13:27:03	48423	0.5	13	27	3	0	0.05859375	3.4417969	-0.21191406	0.17456055	0.98999023	8.6520996	0.058837891	0	0	0	0	0	0	0	0	0	1.0273438	0.02734375	0.079101563	0.056152344	0.017089844	0.005615234	0	44330	0	0	0
1845	87604	87604	Category M	-0.19189453	0.19189453	0.99584961	0.25268555	-0.039306641	-0.43798828	0	0	9/11/2017	9	11	2017	13:27:03	48423	0.6	13	27	3	0	0.05859375	3.4417969	-0.21508789	0.17626953	0.98876953	10.830078	0.028808594	0	0	0	0	0	0	0	0	0	1.0270996	0.027099609	0.045654297	0.023193359	0.015380859	0.006835938	0	44330	0	0	0
1846	87605	87605	Category M	-0.20385742	0.20385742	1.0439453	0.27685547	-0.059814453	-0.4206543	0	0	9/11/2017	9	11	2017	13:27:03	48423	0.7	13	27	3	0	0.05859375	3.4417969	-0.21582031	0.17700195	0.98779297	12.724854	0.062988281	0	0	0	0	0	0	0	0	0	1.0266113	0.026611328	0.094726563	0.011962891	0.026611328	0.055908203	0	44330	0	0	0
1847	87606	87606	Category M	-0.13183594	0.21582031	1.1159668	0.30029297	-0.077880859	-0.39941406	0	0	9/11/2017	9	11	2017	13:27:03	48423	0.8	13	27	3	0	0.05859375	3.4417969	-0.21508789	0.17456055	0.98779297	14.618652	0.15795898	0	0	0	0	0	0	0	0	0	1.0258789	0.025878906	0.25219727	0.083251953	0.041015625	0.12792969	0	44330	0	0	0
1848	87607	87607	Category M	-0.25195313	0.11987305	0.98388672	0.31494141	-0.052001953	-0.39575195	0	0	9/11/2017	9	11	2017	13:27:03	48423	0.9	13	27	3	0	0.05859375	3.4417969	-0.21484375	0.17480469	0.98852539	15.754395	0.06640625	0	0	0	0	0	0	0	0	0	1.0266113	0.026611328	0.096679688	-0.036865234	-0.054931641	-0.004638672	0	44330	0	0	0
1849	87608	87608	Category M	-0.29980469	0.2277832	0.98388672	0.31323242	-0.068603516	-0.39941406	0	0	9/11/2017	9	11	2017	13:27:04	48424	0	13	27	4	0	0.05859375	3.4417969	-0.21606445	0.17651367	0.98779297	15.069092	0.097900391	0	0	0	0	0	0	0	0	0	1.0266113	0.026611328	0.13867188	-0.083496094	0.051025391	-0.00390625	0	44330	0	0	0
1850	87609	87609	Category M	-0.17993164	0.19189453	0.92382813	0.29589844	-0.064697266	-0.4074707	0	0	9/11/2017	9	11	2017	13:27:04	48424	0.1	13	27	4	0	0.05859375	3.4417969	-0.21435547	0.17651367	0.98803711	14.765137	0.074462891	0	0	0	0	0	0	0	0	0	1.0263672	0.026367188	0.11401367	0.034423828	0.015136719	-0.064208984	0	44330	0	0	0
1851	87610	87610	Category M	-0.23999023	0	0.93579102	0.32006836	-0.084472656	-0.39526367	0	0	9/11/2017	9	11	2017	13:27:04	48424	0.2	13	27	4	0	0.05859375	3.4417969	-0.21435547	0.17700195	0.98803711	14.60083	0.1862793	0	0	0	0	0	0	0	0	0	1.0266113	0.026611328	0.25488281	-0.025390625	-0.17700195	-0.052246094	0	44330	0	0	0
1852	87611	87611	Category M	-0.20385742	0.31176758	0.99584961	0.30859375	-0.083251953	-0.3972168	0	0	9/11/2017	9	11	2017	13:27:04	48424	0.3	13	27	4	0	0.05859375	3.4417969	-0.21362305	0.17651367	0.98779297	13.505371	0.13574219	0	0	0	0	0	0	0	0	0	1.0258789	0.025878906	0.15283203	0.009765625	0.13500977	0.0078125	0	44330	0	0	0
1853	87612	87612	Category M	-0.19189453	0.20385742	0.94799805	0.29296875	-0.079345703	-0.4074707	0	0	9/11/2017	9	11	2017	13:27:04	48424	0.4	13	27	4	0	0.05859375	3.4417969	-0.21337891	0.17651367	0.98779297	11.709229	0.052734375	0	0	0	0	0	0	0	0	0	1.0258789	0.025878906	0.088623047	0.021484375	0.027099609	-0.039794922	0	44330	0	0	0
1854	87613	87613	Category M	-0.17993164	0.17993164	1.0197754	0.3203125	-0.066894531	-0.39086914	0	0	9/11/2017	9	11	2017	13:27:04	48424	0.5	13	27	4	0	0.05859375	3.4417969	-0.21313477	0.17651367	0.98754883	9.4814453	0.046142578	0	0	0	0	0	0	0	0	0	1.0256348	0.025634766	0.068603516	0.033203125	0.003173828	0.031982422	0	44330	0	0	0
1855	87614	87614	Category M	-0.32397461	0.23999023	1.0078125	0.3203125	-0.072021484	-0.38696289	0	0	9/11/2017	9	11	2017	13:27:04	48424	0.6	13	27	4	0	0.05859375	3.4417969	-0.21264648	0.17651367	0.98803711	7.5405273	0.12939453	0	0	0	0	0	0	0	0	0	1.0258789	0.025878906	0.1940918	-0.11108398	0.063232422	0.01953125	0	44330	0	0	0
1856	87615	87615	Category M	-0.095947266	0.20385742	1.1037598	0.29711914	-0.071044922	-0.40551758	0	0	9/11/2017	9	11	2017	13:27:04	48424	0.7	13	27	4	0	0.05859375	3.4417969	-0.21240234	0.17626953	0.98803711	5.4299316	0.16625977	0	0	0	0	0	0	0	0	0	1.0258789	0.025878906	0.25952148	0.11645508	0.02734375	0.11547852	0	44330	0	0	0
1857	87616	87616	Category M	-0.20385742	0.047851563	0.94799805	0.32592773	-0.054199219	-0.39208984	0	0	9/11/2017	9	11	2017	13:27:04	48424	0.8	13	27	4	0	0.05859375	3.4417969	-0.21191406	0.17626953	0.98803711	3.3671875	0.13476563	0	0	0	0	0	0	0	0	0	1.0258789	0.025878906	0.17675781	0.008056641	-0.12841797	-0.040039063	0	44330	0	0	0
1858	87617	87617	Category M	-0.39599609	0.29980469	0.92382813	0.32006836	-0.058105469	-0.38891602	0	0	9/11/2017	9	11	2017	13:27:04	48424	0.9	13	27	4	0	0.05859375	3.4417969	-0.21118164	0.17626953	0.98852539	1.4987793	0.23120117	0	0	0	0	0	0	0	0	0	1.0258789	0.025878906	0.37280273	-0.18457031	0.12329102	-0.064697266	0	44330	0	0	0
1859	87618	87618	Category M	-0.15576172	0.2277832	0.89990234	0.29345703	-0.045410156	-0.40429688	0	0	9/11/2017	9	11	2017	13:27:05	48425	0	13	27	5	0	0.05859375	3.4417969	-0.21044922	0.17651367	0.98876953	1.0998535	0.11621094	0	0	0	0	0	0	0	0	0	1.026123	0.026123047	0.19482422	0.0546875	0.051025391	-0.088867188	0	44330	0	0	0
1860	87619	87619	Category M	-0.21582031	0.11987305	1.0078125	0.32568359	-0.044677734	-0.3918457	0	0	9/11/2017	9	11	2017	13:27:05	48425	0.1	13	27	5	0	0.05859375	3.4417969	-0.2097168	0.17626953	0.98901367	0.97143555	0.059814453	0	0	0	0	0	0	0	0	0	1.0263672	0.026367188	0.081298828	-0.005859375	-0.056396484	0.018554688	0	44330	0	0	0
1861	87620	87620	Category M	-0.27587891	0.29980469	0.98388672	0.32055664	-0.058837891	-0.39501953	0	0	9/11/2017	9	11	2017	13:27:05	48425	0.2	13	27	5	0	0.05859375	3.4417969	-0.20922852	0.17602539	0.98901367	0.11010742	0.14038086	0	0	0	0	0	0	0	0	0	1.026123	0.026123047	0.1953125	-0.06640625	0.12353516	-0.005126953	0	44330	0	0	0
1862	87621	87621	Category M	-0.17993164	0.26391602	0.94799805	0.28637695	-0.051757813	-0.41333008	0	0	9/11/2017	9	11	2017	13:27:05	48425	0.3	13	27	5	0	0.05859375	3.4417969	-0.20825195	0.17529297	0.98925781	0.28515625	0.1015625	0	0	0	0	0	0	0	0	0	1.026123	0.026123047	0.15820313	0.028320313	0.088378906	-0.041259766	0	44330	0	0	0
1863	87622	87622	Category M	-0.15576172	-0.011962891	0.89990234	0.3125	-0.053466797	-0.40014648	0	0	9/11/2017	9	11	2017	13:27:05	48425	0.4	13	27	5	0	0.05859375	3.4417969	-0.20751953	0.17529297	0.98999023	0.003417969	0.21435547	0	0	0	0	0	0	0	0	0	1.0266113	0.026611328	0.3293457	0.051757813	-0.18725586	-0.090087891	0	44330	0	0	0
1864	87623	87623	Category M	-0.20385742	0.31176758	1.0319824	0.30761719	-0.067382813	-0.39819336	0	0	9/11/2017	9	11	2017	13:27:05	48425	0.5	13	27	5	0	0.05859375	3.4417969	-0.20678711	0.17529297	0.99023438	0.35253906	0.14233398	0	0	0	0	0	0	0	0	0	1.0266113	0.026611328	0.1809082	0.002929688	0.13623047	0.041503906	0	44330	0	0	0
1865	87624	87624	Category M	-0.13183594	0.26391602	0.92382813	0.29638672	-0.080322266	-0.4074707	0	0	9/11/2017	9	11	2017	13:27:05	48425	0.6	13	27	5	0	0.059326172	3.5288086	-0.20629883	0.17504883	0.99023438	0.093505859	0.13354492	0	0	0	0	0	0	0	0	0	1.0266113	0.026611328	0.22973633	0.074462891	0.088623047	-0.06640625	0	44330	0	0	0
1866	87625	87625	Category M	-0.2277832	0.083984375	0.95996094	0.32055664	-0.071777344	-0.38793945	0	0	9/11/2017	9	11	2017	13:27:05	48425	0.7	13	27	5	0	0.059326172	3.5288086	-0.20605469	0.17529297	0.99047852	0.031738281	0.098876953	0	0	0	0	0	0	0	0	0	1.0268555	0.026855469	0.14355469	-0.021484375	-0.091308594	-0.030517578	0	44330	0	0	0
1867	87626	87626	Category M	-0.25195313	0.25195313	0.99584961	0.31860352	-0.084228516	-0.39013672	0	0	9/11/2017	9	11	2017	13:27:05	48425	0.8	13	27	5	0	0.059326172	3.5288086	-0.20532227	0.17578125	0.99023438	0.18212891	0.089111328	0	0	0	0	0	0	0	0	0	1.0263672	0.026367188	0.12792969	-0.046386719	0.075927734	0.005371094	0	44330	0	0	0
1868	87627	87627	Category M	-0.25195313	0.21582031	0.95996094	0.29931641	-0.084960938	-0.40454102	0	0	9/11/2017	9	11	2017	13:27:05	48425	0.9	13	27	5	0	0.059326172	3.5288086	-0.20507813	0.17529297	0.99047852	0.46948242	0.068847656	0	0	0	0	0	0	0	0	0	1.0266113	0.026611328	0.11767578	-0.046875	0.040283203	-0.030517578	0	44330	0	0	0
1869	87628	87628	Category M	-0.25195313	-0.047851563	0.93579102	0.32397461	-0.066650391	-0.38476563	0	0	9/11/2017	9	11	2017	13:27:06	48426	0	13	27	6	0	0.059326172	3.5288086	-0.20458984	0.17504883	0.99047852	1.1801758	0.23413086	0	0	0	0	0	0	0	0	0	1.0263672	0.026367188	0.32470703	-0.047119141	-0.22290039	-0.0546875	0	44330	0	0	0
1870	87629	87629	Category M	-0.34790039	0.26391602	1.0439453	0.33178711	-0.064697266	-0.37963867	0	0	9/11/2017	9	11	2017	13:27:06	48426	0.1	13	27	6	0	0.059326172	3.5288086	-0.2043457	0.17480469	0.99023438	2.5524902	0.17700195	0	0	0	0	0	0	0	0	0	1.0263672	0.026367188	0.28588867	-0.14331055	0.088867188	0.053466797	0	44330	0	0	0
1871	87630	87630	Category M	-0.2277832	0.20385742	0.87597656	0.29711914	-0.046142578	-0.40332031	0	0	9/11/2017	9	11	2017	13:27:06	48426	0.2	13	27	6	0	0.059326172	3.5288086	-0.20385742	0.17456055	0.99023438	3.2233887	0.12036133	0	0	0	0	0	0	0	0	0	1.026123	0.026123047	0.16748047	-0.023681641	0.029052734	-0.11425781	0	44330	0	0	0
1872	87631	87631	Category M	-0.23999023	0.011962891	1.1279297	0.33007813	-0.043945313	-0.38671875	0	0	9/11/2017	9	11	2017	13:27:06	48426	0.3	13	27	6	0	0.059326172	3.5288086	-0.20336914	0.17382813	0.99047852	3.5371094	0.21533203	0	0	0	0	0	0	0	0	0	1.026123	0.026123047	0.33569336	-0.036376953	-0.16186523	0.13720703	0	44330	0	0	0
1873	87632	87632	Category M	-0.11987305	0.23999023	1.0319824	0.32324219	-0.035644531	-0.39355469	0	0	9/11/2017	9	11	2017	13:27:06	48426	0.4	13	27	6	0	0.059326172	3.5288086	-0.20336914	0.17358398	0.99072266	3.3208008	0.11425781	0	0	0	0	0	0	0	0	0	1.026123	0.026123047	0.19091797	0.083496094	0.066162109	0.041015625	0	44330	0	0	0
1874	87633	87633	Category M	-0.46777344	0.31176758	0.94799805	0.33618164	-0.064941406	-0.38574219	0	0	9/11/2017	9	11	2017	13:27:06	48426	0.5	13	27	6	0	0.059326172	3.5288086	-0.20263672	0.17333984	0.99121094	3.8166504	0.30200195	0	0	0	0	0	0	0	0	0	1.0263672	0.026367188	0.44628906	-0.26489258	0.13818359	-0.043212891	0	44330	0	0	0
1875	87634	87634	Category M	-0.21582031	0.20385742	1.0678711	0.31005859	-0.041015625	-0.39794922	0	0	9/11/2017	9	11	2017	13:27:06	48426	0.6	13	27	6	0	0.059326172	3.5288086	-0.20214844	0.17382813	0.99121094	4.2729492	0.083007813	0	0	0	0	0	0	0	0	0	1.0266113	0.026611328	0.11987305	-0.013427734	0.029785156	0.076416016	0	44330	0	0	0
1876	87635	87635	Category M	-0.2277832	0.011962891	0.95996094	0.32885742	-0.041015625	-0.38867188	0	0	9/11/2017	9	11	2017	13:27:06	48426	0.7	13	27	6	0	0.059326172	3.5288086	-0.2019043	0.17407227	0.99145508	2.6953125	0.16723633	0	0	0	0	0	0	0	0	0	1.0268555	0.026855469	0.21972656	-0.025634766	-0.16210938	-0.031494141	0	44330	0	0	0
1877	87636	87636	Category M	-0.45581055	0.37182617	0.97192383	0.34765625	-0.058105469	-0.3671875	0	0	9/11/2017	9	11	2017	13:27:06	48426	0.8	13	27	6	0	0.059326172	3.5288086	-0.20117188	0.17431641	0.99194336	2.1169434	0.32250977	0	0	0	0	0	0	0	0	0	1.0270996	0.027099609	0.47192383	-0.25439453	0.19726563	-0.020019531	0	44330	0	0	0
1878	87637	87637	Category M	-0.34790039	0.27587891	0.86376953	0.30004883	-0.052978516	-0.40722656	0	0	9/11/2017	9	11	2017	13:27:06	48426	0.9	13	27	6	0	0.059326172	3.5288086	-0.20092773	0.17431641	0.9921875	2.7490234	0.21972656	0	0	0	0	0	0	0	0	0	1.0273438	0.02734375	0.37670898	-0.14672852	0.10131836	-0.12841797	0	44330	0	0	0
1879	87638	87638	Category M	-0.25195313	0.011962891	0.94799805	0.3425293	-0.046142578	-0.37646484	0	0	9/11/2017	9	11	2017	13:27:07	48427	0	13	27	7	0	0.059326172	3.5288086	-0.20068359	0.17407227	0.99267578	1.7585449	0.17578125	0	0	0	0	0	0	0	0	0	1.027832	0.027832031	0.25830078	-0.051025391	-0.16210938	-0.044677734	0	44330	0	0	0
1880	87639	87639	Category M	-0.20385742	0.15576172	1.0197754	0.33398438	-0.069091797	-0.37768555	0	0	9/11/2017	9	11	2017	13:27:07	48427	0.1	13	27	7	0	0.059326172	3.5288086	-0.20019531	0.17431641	0.99316406	0.38085938	0.032470703	0	0	0	0	0	0	0	0	0	1.0280762	0.028076172	0.048583984	-0.003417969	-0.018554688	0.026367188	0	44330	0	0	0
1881	87640	87640	Category M	-0.3359375	0.31176758	0.87597656	0.32275391	-0.08203125	-0.39013672	0	0	9/11/2017	9	11	2017	13:27:07	48427	0.2	13	27	7	0	0.059326172	3.5288086	-0.19946289	0.17456055	0.99365234	1.1516113	0.22631836	0	0	0	0	0	0	0	0	0	1.0283203	0.028320313	0.39111328	-0.13623047	0.13696289	-0.11767578	0	44330	0	0	0
1882	87641	87641	Category M	-0.2277832	0.21582031	1.1518555	0.33642578	-0.054199219	-0.38354492	0	0	9/11/2017	9	11	2017	13:27:07	48427	0.3	13	27	7	0	0.059326172	3.5288086	-0.19873047	0.17456055	0.9934082	0.90332031	0.16601563	0	0	0	0	0	0	0	0	0	1.0280762	0.028076172	0.22827148	-0.028808594	0.041015625	0.15820313	0	44330	0	0	0
1883	87642	87642	Category M	-0.095947266	0.11987305	0.95996094	0.33349609	-0.043945313	-0.38061523	0	0	9/11/2017	9	11	2017	13:27:07	48427	0.4	13	27	7	0	0.059326172	3.5288086	-0.19848633	0.17504883	0.99389648	1.199707	0.12133789	0	0	0	0	0	0	0	0	0	1.0285645	0.028564453	0.19165039	0.10253906	-0.055175781	-0.033935547	0	44330	0	0	0
1884	87643	87643	Category M	-0.45581055	0.32397461	0.92382813	0.34545898	-0.067871094	-0.37768555	0	0	9/11/2017	9	11	2017	13:27:07	48427	0.5	13	27	7	0	0.059326172	3.5288086	-0.19799805	0.17456055	0.99462891	1.9663086	0.30615234	0	0	0	0	0	0	0	0	0	1.0290527	0.029052734	0.4777832	-0.25756836	0.14916992	-0.070800781	0	44330	0	0	0
1885	87644	87644	Category M	-0.25195313	0.25195313	0.93579102	0.31542969	-0.057861328	-0.39916992	0	0	9/11/2017	9	11	2017	13:27:07	48427	0.6	13	27	7	0	0.059326172	3.5288086	-0.19775391	0.17382813	0.99462891	1.5939941	0.11181641	0	0	0	0	0	0	0	0	0	1.0290527	0.029052734	0.19116211	-0.053955078	0.077880859	-0.058837891	0	44330	0	0	0
1886	87645	87645	Category M	-0.13183594	0	0.99584961	0.33789063	-0.039550781	-0.38452148	0	0	9/11/2017	9	11	2017	13:27:07	48427	0.7	13	27	7	0	0.059326172	3.5288086	-0.19702148	0.17260742	0.99487305	0.38061523	0.18457031	0	0	0	0	0	0	0	0	0	1.0290527	0.029052734	0.23876953	0.065185547	-0.17260742	0.000732422	0	44330	0	0	0
1887	87646	87646	Category M	-0.17993164	0.19189453	1.0559082	0.34448242	-0.068359375	-0.37060547	0	0	9/11/2017	9	11	2017	13:27:07	48427	0.8	13	27	7	0	0.059326172	3.5288086	-0.19604492	0.17211914	0.99487305	0.87109375	0.065917969	0	0	0	0	0	0	0	0	0	1.0285645	0.028564453	0.096679688	0.016113281	0.01953125	0.060791016	0	44330	0	0	0
1888	87647	87647	Category M	-0.2878418	0.29980469	0.94799805	0.2565918	-0.063232422	-0.42602539	0	0	9/11/2017	9	11	2017	13:27:07	48427	0.9	13	27	7	0	0.059326172	3.5288086	-0.19604492	0.17114258	0.9934082	1.9001465	0.16430664	0	0	0	0	0	0	0	0	0	1.0270996	0.027099609	0.26586914	-0.091552734	0.12841797	-0.045410156	0	44330	0	0	0
1889	87648	87648	Category M	-0.071777344	0.15576172	1.0078125	0.27612305	-0.043212891	-0.42260742	0	0	9/11/2017	9	11	2017	13:27:08	48428	0	13	27	8	0	0.059326172	3.5288086	-0.19458008	0.17138672	0.99389648	0.89331055	0.12451172	0	0	0	0	0	0	0	0	0	1.0270996	0.027099609	0.15234375	0.12280273	-0.015625	0.013671875	0	44330	0	0	0
1890	87649	87649	Category M	-0.19189453	0.19189453	1.0197754	0.27392578	-0.032226563	-0.42163086	0	0	9/11/2017	9	11	2017	13:27:08	48428	0.1	13	27	8	0	0.059326172	3.5288086	-0.19213867	0.1706543	0.99414063	0.18994141	0.032958984	0	0	0	0	0	0	0	0	0	1.0268555	0.026855469	0.047119141	0.000244141	0.020996094	0.025390625	0	44330	0	0	0
1891	87650	87650	Category M	-0.13183594	0.13183594	0.99584961	0.26391602	-0.022949219	-0.43457031	0	0	9/11/2017	9	11	2017	13:27:08	48428	0.2	13	27	8	0	0.059326172	3.5288086	-0.19165039	0.16992188	0.99487305	0.1484375	0.071044922	0	0	0	0	0	0	0	0	0	1.0275879	0.027587891	0.098876953	0.059814453	-0.038085938	0.000732422	0	44330	0	0	0
1892	87651	87651	Category M	-0.16796875	0.17993164	1.0197754	0.26147461	-0.013916016	-0.4284668	0	0	9/11/2017	9	11	2017	13:27:08	48428	0.3	13	27	8	0	0.059326172	3.5288086	-0.19018555	0.171875	0.99609375	0.27978516	0.033203125	0	0	0	0	0	0	0	0	0	1.0285645	0.028564453	0.053710938	0.022216797	0.0078125	0.0234375	0	44330	0	0	0
1893	87652	87652	Category M	-0.16796875	0.16796875	0.97192383	0.2487793	-0.010986328	-0.43652344	0	0	9/11/2017	9	11	2017	13:27:08	48428	0.4	13	27	8	0	0.059326172	3.5288086	-0.18969727	0.16992188	0.99633789	2.4729004	0.032958984	0	0	0	0	0	0	0	0	0	1.0283203	0.028320313	0.048583984	0.021728516	-0.001953125	-0.024414063	0	44330	0	0	0
1894	87653	87653	Category L	-0.16796875	0.16796875	1.0197754	0.24951172	-0.003173828	-0.44042969	0	0	9/11/2017	9	11	2017	13:27:09	48429	0	13	27	9	0	0.059326172	3.5288086	-0.18945313	0.16918945	0.99707031	3.7658691	0.031005859	0	0	0	0	0	0	0	0	0	1.0290527	0.029052734	0.045410156	0.021484375	-0.001220703	0.022460938	0	44330	0	0	0
1895	87654	87654	Category L	-0.16796875	0.14379883	1.0197754	0.25024414	-0.002685547	-0.43554688	0	0	9/11/2017	9	11	2017	13:27:09	48429	0.099	13	27	9	0	0.059326172	3.5288086	-0.1887207	0.16870117	0.99658203	3.2692871	0.039794922	0	0	0	0	0	0	0	0	0	1.0283203	0.028320313	0.068847656	0.020751953	-0.024902344	0.022949219	0	44330	0	0	0
1896	87655	87655	Category L	-0.15576172	0.15576172	0.99584961	0.25048828	-0.005859375	-0.43847656	0	0	9/11/2017	9	11	2017	13:27:09	48429	0.199	13	27	9	0	0.059326172	3.5288086	-0.18652344	0.16748047	0.99658203	3.7119141	0.032958984	0	0	0	0	0	0	0	0	0	1.027832	0.027832031	0.043701172	0.030761719	-0.01171875	-0.000732422	0	44330	0	0	0
1897	87656	87656	Category L	-0.14379883	0.15576172	1.0078125	0.2487793	-0.006591797	-0.4387207	0	0	9/11/2017	9	11	2017	13:27:09	48429	0.3	13	27	9	0	0.059326172	3.5288086	-0.18725586	0.16699219	0.99584961	4.8898926	0.046386719	0	0	0	0	0	0	0	0	0	1.0268555	0.026855469	0.066650391	0.043457031	-0.011230469	0.01171875	0	44330	0	0	0
1898	87657	87657	Category L	-0.13183594	0.15576172	1.0078125	0.2512207	0	-0.43652344	0	0	9/11/2017	9	11	2017	13:27:09	48429	0.4	13	27	9	0	0.058349609	3.5513672	-0.18652344	0.16845703	0.99633789	5.128418	0.057373047	0	0	0	0	0	0	0	0	0	1.0275879	0.027587891	0.079101563	0.0546875	-0.012695313	0.011230469	0	44330	0	0	0
1899	87658	87658	Category L	-0.11987305	0.13183594	1.0319824	0.2487793	-0.008300781	-0.43652344	0	0	9/11/2017	9	11	2017	13:27:09	48429	0.5	13	27	9	0	0.058349609	3.5513672	-0.18310547	0.16674805	0.99755859	4.4462891	0.080078125	0	0	0	0	0	0	0	0	0	1.027832	0.027832031	0.13256836	0.063232422	-0.034912109	0.034179688	0	44330	0	0	0
1900	87659	87659	Category L	-0.16796875	0.15576172	1.0078125	0.24853516	-0.002441406	-0.4362793	0	0	9/11/2017	9	11	2017	13:27:09	48429	0.6	13	27	9	0	0.058349609	3.5513672	-0.18310547	0.16577148	0.9987793	4.5651855	0.020263672	0	0	0	0	0	0	0	0	0	1.0290527	0.029052734	0.033935547	0.015136719	-0.010009766	0.008789063	0	44330	0	0	0
1901	87660	87660	Category L	-0.11987305	0.13183594	1.0078125	0.24951172	-0.006835938	-0.43774414	0	0	9/11/2017	9	11	2017	13:27:09	48429	0.7	13	27	9	0	0.058349609	3.5513672	-0.18188477	0.16650391	0.9987793	5.1193848	0.071777344	0	0	0	0	0	0	0	0	0	1.0288086	0.028808594	0.10546875	0.062011719	-0.034667969	0.008789063	0	44330	0	0	0
1902	87661	87661	Category L	-0.13183594	0.15576172	1.0197754	0.24975586	-0.004150391	-0.4387207	0	0	9/11/2017	9	11	2017	13:27:09	48429	0.8	13	27	9	0	0.058349609	3.5513672	-0.18017578	0.16455078	0.99902344	4.5246582	0.053222656	0	0	0	0	0	0	0	0	0	1.0283203	0.028320313	0.077880859	0.048339844	-0.008789063	0.020507813	0	44330	0	0	0
1903	87662	87662	Category L	-0.13183594	0.14379883	1.0197754	0.24780273	-0.002929688	-0.43847656	0	0	9/11/2017	9	11	2017	13:27:09	48429	0.9	13	27	9	0	0.058349609	3.5513672	-0.17919922	0.1628418	0.99951172	3.2802734	0.054931641	0	0	0	0	0	0	0	0	0	1.0285645	0.028564453	0.086914063	0.047363281	-0.019042969	0.020019531	0	44330	0	0	0
1904	87663	87663	Category L	-0.15576172	0.13183594	0.99584961	0.24853516	-0.002685547	-0.44165039	0	0	9/11/2017	9	11	2017	13:27:10	48430	0	13	27	10	0	0.058349609	3.5513672	-0.17919922	0.16479492	1.0004883	2.1669922	0.041015625	0	0	0	0	0	0	0	0	0	1.0297852	0.029785156	0.061523438	0.0234375	-0.032958984	-0.004638672	0	44330	0	0	0
1905	87664	87664	Category L	-0.17993164	0.17993164	0.99584961	0.24487305	-0.002197266	-0.43554688	0	0	9/11/2017	9	11	2017	13:27:10	48430	0.1	13	27	10	0	0.058349609	3.5513672	-0.1784668	0.1628418	1	1.715332	0.017333984	0	0	0	0	0	0	0	0	0	1.0288086	0.028808594	0.022216797	-0.001220703	0.016845703	-0.004150391	0	44330	0	0	0
1906	87665	87665	Category L	-0.13183594	0.15576172	1.0078125	0.24609375	-0.005126953	-0.43554688	0	0	9/11/2017	9	11	2017	13:27:10	48430	0.2	13	27	10	0	0.058349609	3.5513672	-0.17871094	0.16137695	1.0009766	1.5307617	0.047851563	0	0	0	0	0	0	0	0	0	1.029541	0.029541016	0.059570313	0.046875	-0.005615234	0.006591797	0	44330	0	0	0
1907	87666	87666	Category L	-0.15576172	0.13183594	1.0319824	0.2487793	-0.005126953	-0.44067383	0	0	9/11/2017	9	11	2017	13:27:10	48430	0.3	13	27	10	0	0.058349609	3.5513672	-0.17773438	0.16235352	1.001709	1.0009766	0.048095703	0	0	0	0	0	0	0	0	0	1.0302734	0.030273438	0.082519531	0.021972656	-0.030517578	0.030029297	0	44330	0	0	0
1908	87667	87667	Category L	-0.16796875	0.13183594	1.0078125	0.24609375	-0.001464844	-0.43432617	0	0	9/11/2017	9	11	2017	13:27:10	48430	0.4	13	27	10	0	0.058349609	3.5513672	-0.17626953	0.16064453	1.0019531	0.3215332	0.030517578	0	0	0	0	0	0	0	0	0	1.0300293	0.030029297	0.04296875	0.008300781	-0.028808594	0.005615234	0	44330	0	0	0
1909	87668	87668	Category L	-0.16796875	0.15576172	1.0078125	0.24780273	-0.010009766	-0.43945313	0	0	9/11/2017	9	11	2017	13:27:10	48430	0.5	13	27	10	0	0.058349609	3.5513672	-0.17480469	0.15966797	1.0029297	0.38525391	0.009277344	0	0	0	0	0	0	0	0	0	1.0305176	0.030517578	0.015625	0.006835938	-0.00390625	0.004638672	0	44330	0	0	0
1910	87669	87669	Category L	-0.15576172	0.15576172	1.0197754	0.24438477	-0.008789063	-0.44067383	0	0	9/11/2017	9	11	2017	13:27:10	48430	0.6	13	27	10	0	0.058349609	3.5513672	-0.17333984	0.16210938	1.0041504	0.77001953	0.024414063	0	0	0	0	0	0	0	0	0	1.0319824	0.031982422	0.039794922	0.017578125	-0.006347656	0.015380859	0	44330	0	0	0
1911	87670	87670	Category L	-0.15576172	0.10791016	1.0078125	0.24487305	-0.001464844	-0.44262695	0	0	9/11/2017	9	11	2017	13:27:10	48430	0.7	13	27	10	0	0.058349609	3.5513672	-0.17114258	0.16088867	1.0043945	0.49487305	0.055175781	0	0	0	0	0	0	0	0	0	1.0314941	0.031494141	0.071777344	0.015380859	-0.052978516	0.003173828	0	44330	0	0	0
1912	87671	87671	Category L	-0.15576172	0.15576172	1.0078125	0.2487793	-0.003173828	-0.43847656	0	0	9/11/2017	9	11	2017	13:27:10	48430	0.8	13	27	10	0	0.058349609	3.5513672	-0.16992188	0.16040039	1.0063477	0.15551758	0.014892578	0	0	0	0	0	0	0	0	0	1.0332031	0.033203125	0.020019531	0.014160156	-0.004638672	0.001220703	0	44330	0	0	0
1913	87672	87672	Category L	-0.11987305	0.15576172	1.0197754	0.24414063	-0.00390625	-0.4387207	0	0	9/11/2017	9	11	2017	13:27:10	48430	0.9	13	27	10	0	0.058349609	3.5513672	-0.16821289	0.16210938	1.005127	0.31884766	0.05078125	0	0	0	0	0	0	0	0	0	1.0317383	0.031738281	0.069335938	0.048339844	-0.006347656	0.014404297	0	44330	0	0	0
1914	87673	87673	Category L	-0.14379883	0.15576172	1.0078125	0.25048828	-0.0078125	-0.43969727	0	0	9/11/2017	9	11	2017	13:27:11	48431	0	13	27	11	0	0.058349609	3.5513672	-0.16821289	0.16113281	1.005127	0.13525391	0.025146484	0	0	0	0	0	0	0	0	0	1.0317383	0.031738281	0.032714844	0.024414063	-0.005371094	0.002441406	0	44330	0	0	0
1915	87674	87674	Category L	-0.15576172	0.16796875	1.0197754	0.2434082	-0.001708984	-0.43554688	0	0	9/11/2017	9	11	2017	13:27:11	48431	0.1	13	27	11	0	0.058349609	3.5513672	-0.1640625	0.15869141	1.0058594	0.47875977	0.018554688	0	0	0	0	0	0	0	0	0	1.0314941	0.031494141	0.03125	0.008300781	0.009033203	0.013671875	0	44330	0	0	0
1916	87675	87675	Category L	-0.14379883	0.16796875	1.0197754	0.24707031	-0.002197266	-0.43847656	0	0	9/11/2017	9	11	2017	13:27:11	48431	0.2	13	27	11	0	0.058349609	3.5513672	-0.16333008	0.15795898	1.0048828	0.93237305	0.026367188	0	0	0	0	0	0	0	0	0	1.0302734	0.030273438	0.044189453	0.01953125	0.009765625	0.014648438	0	44330	0	0	0
1917	87676	87676	Category L	-0.16796875	0.15576172	1.0078125	0.24707031	-0.005859375	-0.44384766	0	0	9/11/2017	9	11	2017	13:27:11	48431	0.3	13	27	11	0	0.058349609	3.5513672	-0.16235352	0.15942383	1.0053711	0.98046875	0.006835938	0	0	0	0	0	0	0	0	0	1.0307617	0.030761719	0.011474609	-0.005371094	-0.003662109	0.002197266	0	44330	0	0	0
1918	87677	87677	Category L	-0.16796875	0.15576172	1.0319824	0.24584961	-0.001953125	-0.44140625	0	0	9/11/2017	9	11	2017	13:27:11	48431	0.4	13	27	11	0	0.058349609	3.5513672	-0.15893555	0.15625	1.0058594	0.92700195	0.027587891	0	0	0	0	0	0	0	0	0	1.0302734	0.030273438	0.035644531	-0.008789063	-0.000488281	0.025878906	0	44330	0	0	0
1919	87678	87678	Category L	-0.14379883	0.15576172	0.99584961	0.24609375	-0.005126953	-0.43969727	0	0	9/11/2017	9	11	2017	13:27:11	48431	0.5	13	27	11	0	0.058349609	3.5513672	-0.15673828	0.15478516	1.0075684	1.40625	0.017578125	0	0	0	0	0	0	0	0	0	1.0314941	0.031494141	0.025634766	0.012939453	0.000732422	-0.01171875	0	44330	0	0	0
1920	87679	87679	Category L	-0.11987305	0.17993164	0.99584961	0.24511719	-0.004882813	-0.43652344	0	0	9/11/2017	9	11	2017	13:27:11	48431	0.6	13	27	11	0	0.058349609	3.5513672	-0.15551758	0.15649414	1.0080566	1.8132324	0.044433594	0	0	0	0	0	0	0	0	0	1.0319824	0.031982422	0.071289063	0.035644531	0.023193359	-0.012207031	0	44330	0	0	0
1921	87680	87680	Category L	-0.15576172	0.16796875	1.0078125	0.24414063	-0.002929688	-0.43847656	0	0	9/11/2017	9	11	2017	13:27:11	48431	0.7	13	27	11	0	0.058349609	3.5513672	-0.1550293	0.15625	1.0080566	1.5002441	0.011474609	0	0	0	0	0	0	0	0	0	1.0317383	0.031738281	0.012451172	-0.000488281	0.011474609	-0.000244141	0	44330	0	0	0
1922	87681	87681	Category L	-0.15576172	0.15576172	1.0197754	0.24780273	-0.002929688	-0.44262695	0	0	9/11/2017	9	11	2017	13:27:11	48431	0.8	13	27	11	0	0.058349609	3.5513672	-0.15209961	0.15429688	1.0097656	0.90112305	0.010498047	0	0	0	0	0	0	0	0	0	1.0327148	0.032714844	0.014648438	-0.003417969	0.001220703	0.009765625	0	44330	0	0	0
1923	87682	87682	Category L	-0.14379883	0.14379883	1.0439453	0.24707031	-0.004150391	-0.44067383	0	0	9/11/2017	9	11	2017	13:27:11	48431	0.9	13	27	11	0	0.058349609	3.5513672	-0.15112305	0.15332031	1.0083008	0.20776367	0.037353516	0	0	0	0	0	0	0	0	0	1.0310059	0.031005859	0.052490234	0.007324219	-0.009521484	0.035400391	0	44330	0	0	0
1924	87683	87683	Category L	-0.14379883	0.11987305	0.99584961	0.24243164	-0.005615234	-0.43945313	0	0	9/11/2017	9	11	2017	13:27:12	48432	0	13	27	12	0	0.058349609	3.5513672	-0.15161133	0.15380859	1.0085449	0.37426758	0.037353516	0	0	0	0	0	0	0	0	0	1.0314941	0.031494141	0.0546875	0.0078125	-0.033935547	-0.012695313	0	44330	0	0	0
1925	87684	87684	Category L	-0.13183594	0.10791016	1.0197754	0.25073242	-0.011474609	-0.44067383	0	0	9/11/2017	9	11	2017	13:27:12	48432	0.1	13	27	12	0	0.058349609	3.5513672	-0.14746094	0.15161133	1.0095215	1.0700684	0.047607422	0	0	0	0	0	0	0	0	0	1.0314941	0.031494141	0.069580078	0.015625	-0.043701172	0.010009766	0	44330	0	0	0
1926	87685	87685	Category L	-0.13183594	0.15576172	1.0319824	0.24609375	-0.003417969	-0.44165039	0	0	9/11/2017	9	11	2017	13:27:12	48432	0.2	13	27	12	0	0.058349609	3.5513672	-0.14575195	0.15039063	1.0102539	1.5078125	0.026123047	0	0	0	0	0	0	0	0	0	1.0317383	0.031738281	0.040771484	0.013916016	0.005126953	0.021484375	0	44330	0	0	0
1927	87686	87686	Category L	-0.13183594	0.13183594	1.0078125	0.2421875	-0.005126953	-0.44140625	0	0	9/11/2017	9	11	2017	13:27:12	48432	0.3	13	27	12	0	0.058349609	3.5513672	-0.14575195	0.15234375	1.010498	1.222168	0.024902344	0	0	0	0	0	0	0	0	0	1.0322266	0.032226563	0.037353516	0.013916016	-0.020507813	-0.002685547	0	44330	0	0	0
1928	87687	87687	Category L	-0.13183594	0.14379883	1.0078125	0.24145508	-0.002929688	-0.44067383	0	0	9/11/2017	9	11	2017	13:27:12	48432	0.4	13	27	12	0	0.058349609	3.5513672	-0.14526367	0.15234375	1.0100098	0.9621582	0.016113281	0	0	0	0	0	0	0	0	0	1.0317383	0.031738281	0.024414063	0.013427734	-0.008544922	-0.002197266	0	44330	0	0	0
1929	87688	87688	Category L	-0.10791016	0.16796875	1.0078125	0.24438477	-0.005615234	-0.4387207	0	0	9/11/2017	9	11	2017	13:27:12	48432	0.5	13	27	12	0	0.058349609	3.5513672	-0.14331055	0.15039063	1.010498	0.77661133	0.039550781	0	0	0	0	0	0	0	0	0	1.0317383	0.031738281	0.055664063	0.035400391	0.017333984	-0.002685547	0	44330	0	0	0
1930	87689	87689	Category L	-0.13183594	0.14379883	0.99584961	0.24902344	-0.01171875	-0.44287109	0	0	9/11/2017	9	11	2017	13:27:12	48432	0.6	13	27	12	0	0.058349609	3.5513672	-0.14428711	0.15039063	1.0100098	0.4765625	0.020019531	0	0	0	0	0	0	0	0	0	1.03125	0.03125	0.033447266	0.012451172	-0.006591797	-0.014160156	0	44330	0	0	0
1931	87690	87690	Category L	-0.13183594	0.14379883	1.0319824	0.24121094	-0.003173828	-0.43969727	0	0	9/11/2017	9	11	2017	13:27:12	48432	0.7	13	27	12	0	0.058349609	3.5513672	-0.14379883	0.15014648	1.0097656	0.25708008	0.025878906	0	0	0	0	0	0	0	0	0	1.0310059	0.031005859	0.040283203	0.011962891	-0.006347656	0.021972656	0	44330	0	0	0
1932	87691	87691	Category L	-0.16796875	0.16796875	1.0078125	0.2421875	-0.001708984	-0.43554688	0	0	9/11/2017	9	11	2017	13:27:12	48432	0.8	13	27	12	0	0.058349609	3.5513672	-0.14379883	0.15014648	1.0102539	0.046630859	0.029785156	0	0	0	0	0	0	0	0	0	1.0314941	0.031494141	0.044189453	-0.023925781	0.017578125	-0.002441406	0	44330	0	0	0
1933	87692	87692	Category L	-0.15576172	0.14379883	1.0078125	0.23779297	-0.001464844	-0.44140625	0	0	9/11/2017	9	11	2017	13:27:12	48432	0.9	13	27	12	0	0.058349609	3.5513672	-0.14379883	0.1496582	1.0102539	0.20751953	0.013427734	0	0	0	0	0	0	0	0	0	1.0314941	0.031494141	0.020507813	-0.01171875	-0.005859375	-0.002441406	0	44330	0	0	0
1934	87693	87693	Category L	-0.13183594	0.13183594	0.98388672	0.24414063	-0.004882813	-0.44067383	0	0	9/11/2017	9	11	2017	13:27:13	48433	0	13	27	13	0	0.058349609	3.5513672	-0.14331055	0.14941406	1.0107422	0.52734375	0.034179688	0	0	0	0	0	0	0	0	0	1.0317383	0.031738281	0.056152344	0.011474609	-0.017578125	-0.026855469	0	44330	0	0	0
1935	87694	87694	Category L	-0.14379883	0.15576172	1.0078125	0.2487793	-0.010986328	-0.43969727	0	0	9/11/2017	9	11	2017	13:27:13	48433	0.111	13	27	13	0	0.058349609	3.5513672	-0.14306641	0.14868164	1.010498	1.0336914	0.007568359	0	0	0	0	0	0	0	0	0	1.0314941	0.031494141	0.010498047	-0.000488281	0.006835938	-0.002685547	0	44330	0	0	0
1936	87695	87695	Category L	-0.15576172	0.15576172	1.0319824	0.25317383	-0.003417969	-0.44140625	0	0	9/11/2017	9	11	2017	13:27:13	48433	0.222	13	27	13	0	0.058837891	3.515918	-0.14282227	0.1484375	1.010498	1.4763184	0.025634766	0	0	0	0	0	0	0	0	0	1.0314941	0.031494141	0.041015625	-0.012695313	0.007080078	0.021240234	0	44330	0	0	0
1937	87696	87696	Category L	-0.15576172	0.16796875	0.99584961	0.24731445	-0.012451172	-0.44165039	0	0	9/11/2017	9	11	2017	13:27:13	48433	0.333	13	27	13	0	0.058837891	3.515918	-0.14257813	0.14916992	1.0109863	1.3325195	0.02734375	0	0	0	0	0	0	0	0	0	1.0317383	0.031738281	0.046875	-0.012939453	0.018554688	-0.015136719	0	44330	0	0	0
1938	87697	87697	Category L	-0.10791016	0.16796875	1.0197754	0.24609375	-0.005859375	-0.43969727	0	0	9/11/2017	9	11	2017	13:27:13	48433	0.444	13	27	13	0	0.058837891	3.515918	-0.14257813	0.14941406	1.0109863	1.1362305	0.040039063	0	0	0	0	0	0	0	0	0	1.0319824	0.031982422	0.061767578	0.034667969	0.018310547	0.008544922	0	44330	0	0	0
1939	87698	87698	Category L	-0.15576172	0.14379883	1.0078125	0.24755859	-0.001953125	-0.43774414	0	0	9/11/2017	9	11	2017	13:27:13	48433	0.555	13	27	13	0	0.058837891	3.515918	-0.14282227	0.1496582	1.0112305	0.91650391	0.014404297	0	0	0	0	0	0	0	0	0	1.0322266	0.032226563	0.022216797	-0.012695313	-0.005859375	-0.003417969	0	44330	0	0	0
1940	87699	87699	Category L	-0.13183594	0.16796875	1.0078125	0.24414063	-0.007568359	-0.43969727	0	0	9/11/2017	9	11	2017	13:27:13	48433	0.666	13	27	13	0	0.058837891	3.515918	-0.14257813	0.1496582	1.0112305	0.68212891	0.021240234	0	0	0	0	0	0	0	0	0	1.0322266	0.032226563	0.032226563	0.010742188	0.018066406	-0.003417969	0	44330	0	0	0
1941	87700	87700	Category L	-0.13183594	0.14379883	0.99584961	0.24609375	-0.003417969	-0.43554688	0	0	9/11/2017	9	11	2017	13:27:13	48433	0.777	13	27	13	0	0.058837891	3.515918	-0.1418457	0.1496582	1.0112305	0.52392578	0.019287109	0	0	0	0	0	0	0	0	0	1.0319824	0.031982422	0.031494141	0.010009766	-0.005859375	-0.015380859	0	44330	0	0	0
1942	87701	87701	Category L	-0.10791016	0.14379883	0.98388672	0.24560547	-0.010498047	-0.43774414	0	0	9/11/2017	9	11	2017	13:27:13	48433	0.888	13	27	13	0	0.058837891	3.515918	-0.1418457	0.14990234	1.0109863	0.296875	0.043945313	0	0	0	0	0	0	0	0	0	1.0319824	0.031982422	0.067626953	0.033935547	-0.006103516	-0.027099609	0	44330	0	0	0
1943	87702	87702	Category L	-0.15576172	0.14379883	0.98388672	0.24511719	-0.003173828	-0.43652344	0	0	9/11/2017	9	11	2017	13:27:14	48434	0	13	27	14	0	0.058837891	3.515918	-0.14160156	0.1496582	1.0109863	0.42456055	0.031005859	0	0	0	0	0	0	0	0	0	1.0317383	0.031738281	0.047119141	-0.013916016	-0.005859375	-0.027099609	0	44330	0	0	0
1944	87703	87703	Category L	-0.14379883	0.15576172	0.98388672	0.25073242	-0.012939453	-0.43969727	0	0	9/11/2017	9	11	2017	13:27:14	48434	0.09	13	27	14	0	0.058837891	3.515918	-0.14160156	0.1496582	1.0114746	0.48388672	0.028320313	0	0	0	0	0	0	0	0	0	1.0322266	0.032226563	0.035644531	-0.001953125	0.005859375	-0.027587891	0	44330	0	0	0
1945	87704	87704	Category L	-0.15576172	0.14379883	1.0078125	0.24731445	-0.007324219	-0.44042969	0	0	9/11/2017	9	11	2017	13:27:14	48434	0.181	13	27	14	0	0.058837891	3.515918	-0.14135742	0.15039063	1.0119629	0.10986328	0.016357422	0	0	0	0	0	0	0	0	0	1.032959	0.032958984	0.025146484	-0.014160156	-0.006591797	-0.004150391	0	44330	0	0	0
1946	87705	87705	Category L	-0.13183594	0.15576172	1.0197754	0.24609375	-0.007324219	-0.43652344	0	0	9/11/2017	9	11	2017	13:27:14	48434	0.272	13	27	14	0	0.058837891	3.515918	-0.14038086	0.14990234	1.0124512	0.35058594	0.012451172	0	0	0	0	0	0	0	0	0	1.0332031	0.033203125	0.021240234	0.008544922	0.005615234	0.007080078	0	44330	0	0	0
1947	87706	87706	Category L	-0.14379883	0.11987305	1.0197754	0.24658203	-0.013183594	-0.43774414	0	0	9/11/2017	9	11	2017	13:27:14	48434	0.363	13	27	14	0	0.058837891	3.515918	-0.13989258	0.1496582	1.0129395	0.49291992	0.030761719	0	0	0	0	0	0	0	0	0	1.0334473	0.033447266	0.040283203	-0.003662109	-0.029785156	0.006591797	0	44330	0	0	0
1948	87707	87707	Category L	-0.13183594	0.14379883	1.0319824	0.24780273	-0.004882813	-0.43847656	0	0	9/11/2017	9	11	2017	13:27:14	48434	0.454	13	27	14	0	0.058837891	3.515918	-0.13964844	0.14990234	1.0131836	0.7824707	0.021240234	0	0	0	0	0	0	0	0	0	1.0336914	0.033691406	0.032714844	0.0078125	-0.006103516	0.018554688	0	44330	0	0	0
1949	87708	87708	Category L	-0.14379883	0.14379883	1.0319824	0.24536133	-0.0078125	-0.43554688	0	0	9/11/2017	9	11	2017	13:27:14	48434	0.545	13	27	14	0	0.058837891	3.515918	-0.13867188	0.15039063	1.0131836	0.87182617	0.020263672	0	0	0	0	0	0	0	0	0	1.0336914	0.033691406	0.030273438	-0.004882813	-0.006591797	0.018554688	0	44330	0	0	0
1950	87709	87709	Category L	-0.15576172	0.15576172	1.0559082	0.24804688	-0.009033203	-0.44067383	0	0	9/11/2017	9	11	2017	13:27:14	48434	0.636	13	27	14	0	0.058837891	3.515918	-0.13769531	0.15039063	1.0131836	0.76391602	0.046386719	0	0	0	0	0	0	0	0	0	1.0334473	0.033447266	0.065673828	-0.017822266	0.005126953	0.042480469	0	44330	0	0	0
1951	87710	87710	Category L	-0.13183594	0.16796875	1.0439453	0.24731445	-0.010742188	-0.44287109	0	0	9/11/2017	9	11	2017	13:27:14	48434	0.727	13	27	14	0	0.058837891	3.515918	-0.13720703	0.15014648	1.0129395	0.47460938	0.035888672	0	0	0	0	0	0	0	0	0	1.0332031	0.033203125	0.053710938	0.005371094	0.017578125	0.030761719	0	44330	0	0	0
1952	87711	87711	Category L	-0.10791016	0.14379883	1.0197754	0.24951172	-0.005371094	-0.44384766	0	0	9/11/2017	9	11	2017	13:27:14	48434	0.818	13	27	14	0	0.058837891	3.515918	-0.13623047	0.15063477	1.0129395	0.093017578	0.029785156	0	0	0	0	0	0	0	0	0	1.0332031	0.033203125	0.041992188	0.028320313	-0.006835938	0.006591797	0	44330	0	0	0
1953	87712	87712	Category L	-0.13183594	0.16796875	1.0319824	0.24682617	-0.001953125	-0.4375	0	0	9/11/2017	9	11	2017	13:27:14	48434	0.909	13	27	14	0	0.058837891	3.515918	-0.13525391	0.15039063	1.0131836	0.15698242	0.025878906	0	0	0	0	0	0	0	0	0	1.0332031	0.033203125	0.039794922	0.003417969	0.017333984	0.018554688	0	44330	0	0	0
1954	87713	87713	Category L	-0.13183594	0.11987305	1.0078125	0.2487793	-0.010253906	-0.44165039	0	0	9/11/2017	9	11	2017	13:27:15	48435	0	13	27	15	0	0.058837891	3.515918	-0.13574219	0.15039063	1.0131836	0.25073242	0.03125	0	0	0	0	0	0	0	0	0	1.0332031	0.033203125	0.040039063	0.00390625	-0.030517578	-0.005371094	0	44330	0	0	0
1955	87714	87714	Category L	-0.15576172	0.14379883	0.99584961	0.2487793	-0.010986328	-0.44165039	0	0	9/11/2017	9	11	2017	13:27:15	48435	0.1	13	27	15	0	0.058837891	3.515918	-0.13525391	0.15039063	1.0131836	0.48291016	0.027587891	0	0	0	0	0	0	0	0	0	1.0332031	0.033203125	0.044433594	-0.020263672	-0.006591797	-0.017333984	0	44330	0	0	0
1956	87715	87715	Category L	-0.14379883	0.11987305	0.99584961	0.24609375	-0.006591797	-0.44067383	0	0	9/11/2017	9	11	2017	13:27:15	48435	0.2	13	27	15	0	0.058837891	3.515918	-0.13476563	0.15039063	1.0134277	0.62036133	0.036376953	0	0	0	0	0	0	0	0	0	1.0334473	0.033447266	0.056884766	-0.008789063	-0.030517578	-0.017578125	0	44330	0	0	0
1957	87716	87716	Category L	-0.17993164	0.13183594	1.0078125	0.24511719	-0.004882813	-0.43359375	0	0	9/11/2017	9	11	2017	13:27:15	48435	0.3	13	27	15	0	0.058837891	3.515918	-0.13452148	0.14990234	1.0131836	0.69970703	0.049072266	0	0	0	0	0	0	0	0	0	1.0332031	0.033203125	0.069091797	-0.045166016	-0.018066406	-0.005371094	0	44330	0	0	0
1958	87717	87717	Category L	-0.16796875	0.14379883	1.0078125	0.24804688	-0.009277344	-0.43969727	0	0	9/11/2017	9	11	2017	13:27:15	48435	0.4	13	27	15	0	0.058837891	3.515918	-0.13354492	0.14990234	1.0136719	0.69628906	0.03515625	0	0	0	0	0	0	0	0	0	1.0332031	0.033203125	0.046386719	-0.034179688	-0.006103516	-0.005859375	0	44330	0	0	0
1959	87718	87718	Category L	-0.16796875	0.15576172	0.98388672	0.24072266	-0.009765625	-0.43969727	0	0	9/11/2017	9	11	2017	13:27:15	48435	0.5	13	27	15	0	0.058837891	3.515918	-0.1328125	0.14990234	1.0131836	0.66723633	0.046142578	0	0	0	0	0	0	0	0	0	1.032959	0.032958984	0.070068359	-0.034912109	0.005615234	-0.029296875	0	44330	0	0	0
1960	87719	87719	Category L	-0.15576172	0.13183594	1.0197754	0.24682617	-0.004394531	-0.43969727	0	0	9/11/2017	9	11	2017	13:27:15	48435	0.6	13	27	15	0	0.058837891	3.515918	-0.13256836	0.14990234	1.0134277	0.57324219	0.030029297	0	0	0	0	0	0	0	0	0	1.032959	0.032958984	0.047363281	-0.022949219	-0.018066406	0.006103516	0	44330	0	0	0
1961	87720	87720	Category L	-0.10791016	0.15576172	1.0197754	0.24707031	-0.006347656	-0.44067383	0	0	9/11/2017	9	11	2017	13:27:15	48435	0.7	13	27	15	0	0.058837891	3.515918	-0.1328125	0.14941406	1.0136719	0.37597656	0.026367188	0	0	0	0	0	0	0	0	0	1.0332031	0.033203125	0.037109375	0.024902344	0.006103516	0.005859375	0	44330	0	0	0
1962	87721	87721	Category L	-0.14379883	0.14379883	1.0319824	0.24731445	-0.004882813	-0.43847656	0	0	9/11/2017	9	11	2017	13:27:15	48435	0.8	13	27	15	0	0.058837891	3.515918	-0.13256836	0.14916992	1.0136719	0.17456055	0.021972656	0	0	0	0	0	0	0	0	0	1.032959	0.032958984	0.034912109	-0.010986328	-0.005371094	0.018066406	0	44330	0	0	0
1963	87722	87722	Category L	-0.13183594	0.16796875	0.98388672	0.24609375	-0.006591797	-0.43969727	0	0	9/11/2017	9	11	2017	13:27:15	48435	0.9	13	27	15	0	0.058837891	3.515918	-0.13208008	0.14916992	1.0136719	0.036132813	0.034912109	0	0	0	0	0	0	0	0	0	1.032959	0.032958984	0.048828125	0.000244141	0.018554688	-0.029785156	0	44330	0	0	0
1964	87723	87723	Category L	-0.13183594	0.14379883	0.99584961	0.24414063	-0.006591797	-0.43774414	0	0	9/11/2017	9	11	2017	13:27:16	48436	0	13	27	16	0	0.058837891	3.515918	-0.13208008	0.1496582	1.0129395	0.44580078	0.018066406	0	0	0	0	0	0	0	0	0	1.0322266	0.032226563	0.0234375	0.000244141	-0.005859375	-0.017089844	0	44330	0	0	0
1965	87724	87724	Category L	-0.11987305	0.15576172	0.99584961	0.24536133	-0.007324219	-0.43652344	0	0	9/11/2017	9	11	2017	13:27:16	48436	0.1	13	27	16	0	0.058837891	3.515918	-0.13183594	0.14990234	1.0131836	1.1970215	0.021728516	0	0	0	0	0	0	0	0	0	1.0327148	0.032714844	0.034912109	0.011962891	0.005615234	-0.017333984	0	44330	0	0	0
1966	87725	87725	Category L	-0.11987305	0.15576172	1.0078125	0.24707031	-0.008056641	-0.4387207	0	0	9/11/2017	9	11	2017	13:27:16	48436	0.2	13	27	16	0	0.058837891	3.515918	-0.13183594	0.15063477	1.0131836	1.7900391	0.014160156	0	0	0	0	0	0	0	0	0	1.0327148	0.032714844	0.022460938	0.011962891	0.004882813	-0.005371094	0	44330	0	0	0
1967	87726	87726	Category L	-0.15576172	0.17993164	1.0197754	0.24780273	-0.004882813	-0.44042969	0	0	9/11/2017	9	11	2017	13:27:16	48436	0.3	13	27	16	0	0.058837891	3.515918	-0.13183594	0.15039063	1.0131836	2.0163574	0.038330078	0	0	0	0	0	0	0	0	0	1.0327148	0.032714844	0.059570313	-0.023681641	0.029296875	0.006347656	0	44330	0	0	0
1968	87727	87727	Category L	-0.11987305	0.15576172	0.99584961	0.24438477	-0.010986328	-0.43969727	0	0	9/11/2017	9	11	2017	13:27:16	48436	0.4	13	27	16	0	0.058837891	3.515918	-0.13085938	0.15063477	1.0134277	2.1193848	0.021484375	0	0	0	0	0	0	0	0	0	1.032959	0.032958984	0.033935547	0.010986328	0.004882813	-0.017578125	0	44330	0	0	0
1969	87728	87728	Category L	-0.14379883	0.15576172	0.95996094	0.24365234	-0.006591797	-0.43457031	0	0	9/11/2017	9	11	2017	13:27:16	48436	0.5	13	27	16	0	0.058837891	3.515918	-0.13037109	0.15063477	1.0136719	1.925293	0.055419922	0	0	0	0	0	0	0	0	0	1.032959	0.032958984	0.072021484	-0.013183594	0.004882813	-0.053710938	0	44330	0	0	0
1970	87729	87729	Category L	-0.15576172	0.16796875	1.0078125	0.24414063	-0.005859375	-0.4375	0	0	9/11/2017	9	11	2017	13:27:16	48436	0.6	13	27	16	0	0.058837891	3.515918	-0.13061523	0.15039063	1.013916	1.4057617	0.031005859	0	0	0	0	0	0	0	0	0	1.0332031	0.033203125	0.048339844	-0.024902344	0.017333984	-0.006103516	0	44330	0	0	0
1971	87730	87730	Category L	-0.14379883	0.13183594	1.0319824	0.24804688	-0.009277344	-0.43969727	0	0	9/11/2017	9	11	2017	13:27:16	48436	0.7	13	27	16	0	0.058837891	3.515918	-0.13012695	0.15087891	1.0136719	0.70922852	0.029541016	0	0	0	0	0	0	0	0	0	1.0332031	0.033203125	0.05078125	-0.013427734	-0.019042969	0.018066406	0	44330	0	0	0
1972	87731	87731	Category L	-0.15576172	0.14379883	1.0197754	0.24072266	-0.004638672	-0.44067383	0	0	9/11/2017	9	11	2017	13:27:16	48436	0.8	13	27	16	0	0.058837891	3.515918	-0.12963867	0.15087891	1.0134277	0.18408203	0.027587891	0	0	0	0	0	0	0	0	0	1.0327148	0.032714844	0.039306641	-0.025878906	-0.007080078	0.006103516	0	44330	0	0	0
1973	87732	87732	Category L	-0.13183594	0.14379883	1.0078125	0.24267578	-0.008056641	-0.43969727	0	0	9/11/2017	9	11	2017	13:27:16	48436	0.9	13	27	16	0	0.058837891	3.515918	-0.12915039	0.15087891	1.0134277	0.82226563	0.009277344	0	0	0	0	0	0	0	0	0	1.0327148	0.032714844	0.015380859	-0.002685547	-0.007080078	-0.005615234	0	44330	0	0	0
1974	87733	87733	Category L	-0.14379883	0.10791016	1.0078125	0.24243164	-0.003173828	-0.43945313	0	0	9/11/2017	9	11	2017	13:27:17	48437	0	13	27	17	0	0.058837891	3.515918	-0.12890625	0.15112305	1.0131836	1.0244141	0.045898438	0	0	0	0	0	0	0	0	0	1.0324707	0.032470703	0.063476563	-0.014648438	-0.043212891	-0.005371094	0	44330	0	0	0
1975	87734	87734	Category L	-0.15576172	0.13183594	1.0197754	0.25048828	-0.009277344	-0.44165039	0	0	9/11/2017	9	11	2017	13:27:17	48437	0.111	13	27	17	0	0.058837891	3.515918	-0.12890625	0.15136719	1.0141602	0.76269531	0.033447266	0	0	0	0	0	0	0	0	0	1.0334473	0.033447266	0.051757813	-0.026611328	-0.01953125	0.005371094	0	44330	0	0	0
1976	87735	87735	Category L	-0.13183594	0.20385742	1.0197754	0.24438477	-0.012939453	-0.44287109	0	0	9/11/2017	9	11	2017	13:27:17	48437	0.222	13	27	17	0	0.058837891	3.515918	-0.12817383	0.15136719	1.0144043	0.54296875	0.052734375	0	0	0	0	0	0	0	0	0	1.0336914	0.033691406	0.060791016	-0.003417969	0.052246094	0.005126953	0	44330	0	0	0
1977	87736	87736	Category L	-0.14379883	0.17993164	1.0197754	0.24536133	-0.007324219	-0.44067383	0	0	9/11/2017	9	11	2017	13:27:17	48437	0.333	13	27	17	0	0.058837891	3.515918	-0.12768555	0.15161133	1.0144043	0.42456055	0.032714844	0	0	0	0	0	0	0	0	0	1.0334473	0.033447266	0.049316406	-0.015869141	0.028076172	0.005126953	0	44330	0	0	0
1978	87737	87737	Category L	-0.15576172	0.16796875	1.0319824	0.24560547	0.000488281	-0.43847656	0	0	9/11/2017	9	11	2017	13:27:17	48437	0.444	13	27	17	0	0.058837891	3.515918	-0.12695313	0.15185547	1.0151367	0.076171875	0.036865234	0	0	0	0	0	0	0	0	0	1.0341797	0.034179688	0.061279297	-0.028564453	0.015869141	0.016601563	0	44330	0	0	0
1979	87738	87738	Category L	-0.095947266	0.14379883	1.0197754	0.24536133	-0.012207031	-0.43774414	0	0	9/11/2017	9	11	2017	13:27:17	48437	0.555	13	27	17	0	0.058837891	3.515918	-0.12719727	0.15185547	1.0153809	0.61816406	0.032470703	0	0	0	0	0	0	0	0	0	1.034668	0.034667969	0.043701172	0.03125	-0.008056641	0.004150391	0	44330	0	0	0
1980	87739	87739	Category L	-0.11987305	0.14379883	1.0078125	0.24169922	-0.009033203	-0.43774414	0	0	9/11/2017	9	11	2017	13:27:17	48437	0.666	13	27	17	0	0.058837891	3.515918	-0.12670898	0.15161133	1.015625	0.84228516	0.013183594	0	0	0	0	0	0	0	0	0	1.034668	0.034667969	0.022705078	0.006835938	-0.0078125	-0.0078125	0	44330	0	0	0
1981	87740	87740	Category L	-0.11987305	0.16796875	0.99584961	0.24072266	-0.009765625	-0.43969727	0	0	9/11/2017	9	11	2017	13:27:17	48437	0.777	13	27	17	0	0.058837891	3.515918	-0.1262207	0.15136719	1.0153809	0.53344727	0.026367188	0	0	0	0	0	0	0	0	0	1.0344238	0.034423828	0.042724609	0.006347656	0.016357422	-0.01953125	0	44330	0	0	0
1982	87741	87741	Category L	-0.10791016	0.13183594	1.0197754	0.23999023	-0.008056641	-0.44384766	0	0	9/11/2017	9	11	2017	13:27:17	48437	0.888	13	27	17	0	0.058837891	3.515918	-0.12573242	0.15161133	1.0158691	1.0292969	0.026855469	0	0	0	0	0	0	0	0	0	1.034668	0.034667969	0.041503906	0.017822266	-0.019775391	0.003662109	0	44330	0	0	0
1983	87742	87742	Category L	-0.13183594	0.14379883	1.0559082	0.23632813	-0.010498047	-0.44165039	0	0	9/11/2017	9	11	2017	13:27:18	48438	0	13	27	18	0	0.058837891	3.515918	-0.12573242	0.15185547	1.0161133	1.8012695	0.040771484	0	0	0	0	0	0	0	0	0	1.0351563	0.03515625	0.053710938	-0.005859375	-0.008056641	0.039550781	0	44330	0	0	0
1984	87743	87743	Category L	-0.13183594	0.17993164	1.0439453	0.23828125	-0.009521484	-0.44067383	0	0	9/11/2017	9	11	2017	13:27:18	48438	0.1	13	27	18	0	0.058837891	3.515918	-0.12475586	0.15234375	1.0163574	1.7814941	0.039550781	0	0	0	0	0	0	0	0	0	1.0351563	0.03515625	0.061767578	-0.006835938	0.02734375	0.02734375	0	44330	0	0	0
1985	87744	87744	Category L	-0.10791016	0.15576172	1.0319824	0.24047852	-0.0078125	-0.44067383	0	0	9/11/2017	9	11	2017	13:27:18	48438	0.2	13	27	18	0	0.058837891	3.515918	-0.12475586	0.15283203	1.0166016	0.99267578	0.022949219	0	0	0	0	0	0	0	0	0	1.0356445	0.035644531	0.034912109	0.016845703	0.002685547	0.015136719	0	44330	0	0	0
1986	87745	87745	Category L	-0.095947266	0.13183594	1.0439453	0.24047852	-0.005615234	-0.44165039	0	0	9/11/2017	9	11	2017	13:27:18	48438	0.3	13	27	18	0	0.058837891	3.515918	-0.12402344	0.15332031	1.0168457	0.74169922	0.044433594	0	0	0	0	0	0	0	0	0	1.0356445	0.035644531	0.076660156	0.028076172	-0.021484375	0.026855469	0	44330	0	0	0
1987	87746	87746	Category L	-0.13183594	0.14379883	1.0439453	0.24194336	-0.015625	-0.44067383	0	0	9/11/2017	9	11	2017	13:27:18	48438	0.4	13	27	18	0	0.058837891	3.515918	-0.12402344	0.15356445	1.0163574	1.1274414	0.030029297	0	0	0	0	0	0	0	0	0	1.0354004	0.035400391	0.044921875	-0.007568359	-0.009765625	0.02734375	0	44330	0	0	0
1988	87747	87747	Category L	-0.095947266	0.17993164	1.0197754	0.23925781	-0.012939453	-0.44287109	0	0	9/11/2017	9	11	2017	13:27:18	48438	0.5	13	27	18	0	0.058837891	3.515918	-0.1237793	0.15429688	1.0161133	0.70385742	0.037841797	0	0	0	0	0	0	0	0	0	1.0351563	0.03515625	0.056884766	0.027832031	0.025390625	0.003417969	0	44330	0	0	0
1989	87748	87748	Category L	-0.083984375	0.15576172	0.99584961	0.23632813	-0.0078125	-0.43969727	0	0	9/11/2017	9	11	2017	13:27:18	48438	0.6	13	27	18	0	0.058837891	3.515918	-0.12353516	0.15429688	1.0158691	0.14257813	0.044433594	0	0	0	0	0	0	0	0	0	1.0351563	0.03515625	0.061035156	0.039550781	0.001220703	-0.020019531	0	44330	0	0	0
1990	87749	87749	Category L	-0.10791016	0.13183594	1.0078125	0.24267578	-0.008056641	-0.44140625	0	0	9/11/2017	9	11	2017	13:27:18	48438	0.7	13	27	18	0	0.058837891	3.515918	-0.12280273	0.15478516	1.015625	0.007568359	0.028320313	0	0	0	0	0	0	0	0	0	1.034668	0.034667969	0.045898438	0.014892578	-0.022949219	-0.0078125	0	44330	0	0	0
1991	87750	87750	Category L	-0.083984375	0.14379883	1.0078125	0.23901367	-0.011230469	-0.4440918	0	0	9/11/2017	9	11	2017	13:27:18	48438	0.8	13	27	18	0	0.058837891	3.515918	-0.12255859	0.15478516	1.0151367	0.81152344	0.040771484	0	0	0	0	0	0	0	0	0	1.0341797	0.034179688	0.057128906	0.038574219	-0.010986328	-0.007324219	0	44330	0	0	0
1992	87751	87751	Category L	-0.083984375	0.13183594	1.0197754	0.23657227	-0.011230469	-0.44067383	0	0	9/11/2017	9	11	2017	13:27:18	48438	0.9	13	27	18	0	0.058837891	3.515918	-0.12231445	0.15478516	1.0148926	0.82348633	0.044921875	0	0	0	0	0	0	0	0	0	1.0339355	0.033935547	0.066162109	0.038330078	-0.022949219	0.004638672	0	44330	0	0	0
1993	87752	87752	Category L	-0.15576172	0.16796875	1.0197754	0.24169922	-0.009521484	-0.4387207	0	0	9/11/2017	9	11	2017	13:27:19	48439	0	13	27	19	0	0.058837891	3.515918	-0.12280273	0.15527344	1.0144043	0.35961914	0.035400391	0	0	0	0	0	0	0	0	0	1.0336914	0.033691406	0.050292969	-0.032714844	0.012451172	0.005126953	0	44330	0	0	0
1994	87753	87753	Category L	-0.10791016	0.15576172	1.0078125	0.23999023	-0.012207031	-0.44165039	0	0	9/11/2017	9	11	2017	13:27:19	48439	0.09	13	27	19	0	0.058837891	3.515918	-0.12353516	0.15551758	1.0136719	0.27001953	0.016601563	0	0	0	0	0	0	0	0	0	1.032959	0.032958984	0.021484375	0.015625	0	-0.005859375	0	44330	0	0	0
1995	87754	87754	Category L	-0.11987305	0.15576172	1.0439453	0.24023438	-0.014404297	-0.44287109	0	0	9/11/2017	9	11	2017	13:27:19	48439	0.181	13	27	19	0	0.058837891	3.515918	-0.12402344	0.15673828	1.0134277	0.63989258	0.030517578	0	0	0	0	0	0	0	0	0	1.032959	0.032958984	0.035644531	0.004150391	-0.000976563	0.030273438	0	44330	0	0	0
1996	87755	87755	Category L	-0.10791016	0.13183594	1.0078125	0.23388672	-0.010253906	-0.44287109	0	0	9/11/2017	9	11	2017	13:27:19	48439	0.272	13	27	19	0	0.058837891	3.515918	-0.12451172	0.15771484	1.013916	0.6574707	0.03125	0	0	0	0	0	0	0	0	0	1.0336914	0.033691406	0.048583984	0.016601563	-0.025878906	-0.006103516	0	44330	0	0	0
1997	87756	87756	Category L	-0.095947266	0.16796875	1.0319824	0.23803711	-0.010986328	-0.44067383	0	0	9/11/2017	9	11	2017	13:27:19	48439	0.363	13	27	19	0	0.058837891	3.515918	-0.12573242	0.15795898	1.0144043	0.15185547	0.035888672	0	0	0	0	0	0	0	0	0	1.0341797	0.034179688	0.057128906	0.029785156	0.009765625	0.017333984	0	44330	0	0	0
1998	87757	87757	Category L	-0.10791016	0.15576172	1.0078125	0.23803711	-0.006347656	-0.44067383	0	0	9/11/2017	9	11	2017	13:27:19	48439	0.454	13	27	19	0	0.058837891	3.515918	-0.1262207	0.15820313	1.0144043	0.030273438	0.01953125	0	0	0	0	0	0	0	0	0	1.0344238	0.034423828	0.027587891	0.018310547	-0.002441406	-0.006591797	0	44330	0	0	0
1999	87758	87758	Category L	-0.13183594	0.15576172	1.0078125	0.23730469	-0.012207031	-0.44165039	0	0	9/11/2017	9	11	2017	13:27:19	48439	0.545	13	27	19	0	0.058837891	3.515918	-0.12719727	0.15771484	1.013916	0.012695313	0.0078125	0	0	0	0	0	0	0	0	0	1.0341797	0.034179688	0.012695313	-0.004394531	-0.001953125	-0.006103516	0	44330	0	0	0
2000	87759	87759	Category L	-0.13183594	0.13183594	1.0078125	0.23754883	-0.009521484	-0.44067383	0	0	9/11/2017	9	11	2017	13:27:19	48439	0.636	13	27	19	0	0.058837891	3.515918	-0.12817383	0.15600586	1.013916	0.011230469	0.025146484	0	0	0	0	0	0	0	0	0	1.0339355	0.033935547	0.034179688	-0.003417969	-0.024169922	-0.006103516	0	44330	0	0	0
2001	87760	87760	Category L	-0.13183594	0.15576172	1.0078125	0.23754883	-0.013671875	-0.44482422	0	0	9/11/2017	9	11	2017	13:27:19	48439	0.727	13	27	19	0	0.058837891	3.515918	-0.12939453	0.15576172	1.013916	0.11328125	0.006591797	0	0	0	0	0	0	0	0	0	1.0339355	0.033935547	0.008544922	-0.002197266	0	-0.006103516	0	44330	0	0	0
2002	87761	87761	Category L	-0.13183594	0.15576172	1.0197754	0.24145508	-0.005615234	-0.44384766	0	0	9/11/2017	9	11	2017	13:27:19	48439	0.818	13	27	19	0	0.058837891	3.515918	-0.13061523	0.1550293	1.0131836	0.16894531	0.006347656	0	0	0	0	0	0	0	0	0	1.0334473	0.033447266	0.0078125	-0.000976563	0.000488281	0.006347656	0	44330	0	0	0
2003	87762	87762	Category L	-0.13183594	0.17993164	0.98388672	0.22802734	-0.004394531	-0.44677734	0	0	9/11/2017	9	11	2017	13:27:19	48439	0.909	13	27	19	0	0.058837891	3.515918	-0.13134766	0.1550293	1.0129395	0.11010742	0.038085938	0	0	0	0	0	0	0	0	0	1.032959	0.032958984	0.053955078	-0.000244141	0.024658203	-0.029052734	0	44330	0	0	0
2004	87763	87763	Category L	-0.11987305	0.14379883	1.0197754	0.23657227	-0.008544922	-0.44067383	0	0	9/11/2017	9	11	2017	13:27:20	48440	0	13	27	20	0	0.058837891	3.515918	-0.13232422	0.15527344	1.0126953	0.056152344	0.018310547	0	0	0	0	0	0	0	0	0	1.032959	0.032958984	0.031005859	0.012451172	-0.011474609	0.006835938	0	44330	0	0	0
2005	87764	87764	Category L	-0.14379883	0.15576172	1.0197754	0.23803711	-0.009765625	-0.44165039	0	0	9/11/2017	9	11	2017	13:27:20	48440	0.111	13	27	20	0	0.058837891	3.515918	-0.13354492	0.15551758	1.0129395	0.17895508	0.012207031	0	0	0	0	0	0	0	0	0	1.0334473	0.033447266	0.017089844	-0.010009766	0	0.006591797	0	44330	0	0	0
2006	87765	87765	Category L	-0.11987305	0.14379883	1.0319824	0.23901367	-0.009521484	-0.44067383	0	0	9/11/2017	9	11	2017	13:27:20	48440	0.222	13	27	20	0	0.058837891	3.515918	-0.13500977	0.15576172	1.0124512	0.44360352	0.02734375	0	0	0	0	0	0	0	0	0	1.0332031	0.033203125	0.046386719	0.015136719	-0.011962891	0.019287109	0	44330	0	0	0
2007	87766	87766	Category L	-0.071777344	0.14379883	1.0319824	0.24072266	-0.011230469	-0.44165039	0	0	9/11/2017	9	11	2017	13:27:20	48440	0.333	13	27	20	0	0.058837891	3.515918	-0.13598633	0.15600586	1.0124512	0.74804688	0.068359375	0	0	0	0	0	0	0	0	0	1.0334473	0.033447266	0.096191406	0.064208984	-0.012207031	0.019287109	0	44330	0	0	0
2008	87767	87767	Category L	-0.083984375	0.14379883	1.0197754	0.23901367	-0.005371094	-0.44287109	0	0	9/11/2017	9	11	2017	13:27:20	48440	0.444	13	27	20	0	0.058837891	3.515918	-0.13696289	0.15625	1.012207	0.41967773	0.054931641	0	0	0	0	0	0	0	0	0	1.0332031	0.033203125	0.072998047	0.052978516	-0.012451172	0.007568359	0	44330	0	0	0
2009	87768	87768	Category L	-0.13183594	0.15576172	1.0319824	0.23803711	-0.006347656	-0.44775391	0	0	9/11/2017	9	11	2017	13:27:20	48440	0.555	13	27	20	0	0.058837891	3.515918	-0.13793945	0.15649414	1.0119629	0.14086914	0.020751953	0	0	0	0	0	0	0	0	0	1.0332031	0.033203125	0.026855469	0.006103516	-0.000732422	0.019775391	0	44330	0	0	0
2010	87769	87769	Category L	-0.083984375	0.17993164	0.98388672	0.23876953	-0.004638672	-0.44287109	0	0	9/11/2017	9	11	2017	13:27:20	48440	0.666	13	27	20	0	0.058837891	3.515918	-0.13842773	0.15673828	1.0124512	0.19360352	0.065673828	0	0	0	0	0	0	0	0	0	1.0336914	0.033691406	0.10620117	0.054443359	0.022949219	-0.028564453	0	44330	0	0	0
2011	87770	87770	Category L	-0.095947266	0.14379883	1.0078125	0.23999023	-0.012207031	-0.44384766	0	0	9/11/2017	9	11	2017	13:27:20	48440	0.777	13	27	20	0	0.058837891	3.515918	-0.13891602	0.15673828	1.012207	0.27172852	0.045166016	0	0	0	0	0	0	0	0	0	1.0336914	0.033691406	0.060546875	0.04296875	-0.012939453	-0.004394531	0	44330	0	0	0
2012	87771	87771	Category L	-0.11987305	0.15576172	1.0078125	0.23779297	-0.008056641	-0.44580078	0	0	9/11/2017	9	11	2017	13:27:20	48440	0.888	13	27	20	0	0.05859375	3.4788574	-0.13964844	0.1574707	1.0117188	0.42114258	0.020263672	0	0	0	0	0	0	0	0	0	1.0334473	0.033447266	0.025634766	0.019775391	-0.001708984	-0.00390625	0	44330	0	0	0
2013	87772	87772	Category L	-0.14379883	0.16796875	0.99584961	0.23266602	-0.007568359	-0.44287109	0	0	9/11/2017	9	11	2017	13:27:21	48441	0	13	27	21	0	0.05859375	3.4788574	-0.13989258	0.1574707	1.0117188	0.65600586	0.019287109	0	0	0	0	0	0	0	0	0	1.0334473	0.033447266	0.029785156	-0.003662109	0.010253906	-0.015869141	0	44330	0	0	0
2014	87773	87773	Category L	-0.13183594	0.15576172	1.0559082	0.23364258	-0.007324219	-0.44384766	0	0	9/11/2017	9	11	2017	13:27:21	48441	0.1	13	27	21	0	0.05859375	3.4788574	-0.14086914	0.15795898	1.0112305	0.69604492	0.045410156	0	0	0	0	0	0	0	0	0	1.0332031	0.033203125	0.055908203	0.009033203	-0.002197266	0.044433594	0	44330	0	0	0
2015	87774	87774	Category L	-0.095947266	0.15576172	1.0319824	0.23657227	-0.014404297	-0.44677734	0	0	9/11/2017	9	11	2017	13:27:21	48441	0.2	13	27	21	0	0.05859375	3.4788574	-0.14160156	0.15869141	1.0109863	0.79833984	0.050292969	0	0	0	0	0	0	0	0	0	1.032959	0.032958984	0.069580078	0.045654297	-0.002929688	0.020751953	0	44330	0	0	0
2016	87775	87775	Category L	-0.10791016	0.17993164	1.0197754	0.23071289	-0.006103516	-0.44384766	0	0	9/11/2017	9	11	2017	13:27:21	48441	0.3	13	27	21	0	0.05859375	3.4788574	-0.14208984	0.15942383	1.0102539	1.1523438	0.041015625	0	0	0	0	0	0	0	0	0	1.0327148	0.032714844	0.063964844	0.034179688	0.020263672	0.009277344	0	44330	0	0	0
2017	87776	87776	Category L	-0.095947266	0.17993164	1.0559082	0.23535156	-0.005126953	-0.44287109	0	0	9/11/2017	9	11	2017	13:27:21	48441	0.4	13	27	21	0	0.05859375	3.4788574	-0.14306641	0.15893555	1.0097656	1.2109375	0.068847656	0	0	0	0	0	0	0	0	0	1.0322266	0.032226563	0.11376953	0.047119141	0.020751953	0.045898438	0	44330	0	0	0
2018	87777	87777	Category L	-0.11987305	0.17993164	1.0439453	0.23071289	-0.007568359	-0.4440918	0	0	9/11/2017	9	11	2017	13:27:21	48441	0.5	13	27	21	0	0.05859375	3.4788574	-0.14428711	0.15893555	1.0090332	0.82788086	0.047363281	0	0	0	0	0	0	0	0	0	1.0314941	0.031494141	0.080078125	0.024414063	0.020751953	0.034667969	0	44330	0	0	0
2019	87778	87778	Category L	-0.13183594	0.11987305	1.0197754	0.23071289	-0.009521484	-0.44775391	0	0	9/11/2017	9	11	2017	13:27:21	48441	0.6	13	27	21	0	0.05859375	3.4788574	-0.14501953	0.15795898	1.0083008	0.49609375	0.041748047	0	0	0	0	0	0	0	0	0	1.0307617	0.030761719	0.062744141	0.013183594	-0.038085938	0.011230469	0	44330	0	0	0
2020	87779	87779	Category L	-0.095947266	0.14379883	0.99584961	0.23193359	-0.005859375	-0.44775391	0	0	9/11/2017	9	11	2017	13:27:21	48441	0.7	13	27	21	0	0.05859375	3.4788574	-0.14672852	0.15771484	1.0078125	0.29956055	0.053955078	0	0	0	0	0	0	0	0	0	1.0307617	0.030761719	0.076904297	0.05078125	-0.013916016	-0.011962891	0	44330	0	0	0
2021	87780	87780	Category L	-0.083984375	0.15576172	1.0319824	0.23803711	-0.006347656	-0.44287109	0	0	9/11/2017	9	11	2017	13:27:21	48441	0.8	13	27	21	0	0.05859375	3.4788574	-0.14770508	0.15795898	1.0075684	0.12182617	0.068359375	0	0	0	0	0	0	0	0	0	1.0305176	0.030517578	0.090332031	0.063720703	-0.002197266	0.024169922	0	44330	0	0	0
2022	87781	87781	Category L	-0.10791016	0.16796875	1.0078125	0.23339844	-0.002929688	-0.43969727	0	0	9/11/2017	9	11	2017	13:27:21	48441	0.9	13	27	21	0	0.05859375	3.4788574	-0.14868164	0.15722656	1.0075684	0.22949219	0.042236328	0	0	0	0	0	0	0	0	0	1.0305176	0.030517578	0.051513672	0.040771484	0.010498047	0	0	44330	0	0	0
2023	87782	87782	Category L	-0.083984375	0.17993164	0.99584961	0.23388672	-0.010498047	-0.44775391	0	0	9/11/2017	9	11	2017	13:27:22	48442	0	13	27	22	0	0.05859375	3.4788574	-0.15014648	0.15795898	1.0078125	0.77075195	0.070556641	0	0	0	0	0	0	0	0	0	1.0310059	0.031005859	0.10009766	0.066162109	0.021728516	-0.011962891	0	44330	0	0	0
2024	87783	87783	Category L	-0.13183594	0.19189453	1.0078125	0.23828125	-0.012207031	-0.44580078	0	0	9/11/2017	9	11	2017	13:27:22	48442	0.1	13	27	22	0	0.05859375	3.4788574	-0.15087891	0.15893555	1.0068359	1.3920898	0.037841797	0	0	0	0	0	0	0	0	0	1.0305176	0.030517578	0.052734375	0.019042969	0.032714844	0.000732422	0	44330	0	0	0
2025	87784	87784	Category L	-0.095947266	0.19189453	1.0197754	0.234375	-0.004394531	-0.44287109	0	0	9/11/2017	9	11	2017	13:27:22	48442	0.2	13	27	22	0	0.05859375	3.4788574	-0.15161133	0.15893555	1.0056152	1.4824219	0.066162109	0	0	0	0	0	0	0	0	0	1.029541	0.029541016	0.10253906	0.055664063	0.032714844	0.013916016	0	44330	0	0	0
2026	87785	87785	Category L	-0.14379883	0.17993164	0.99584961	0.23828125	-0.014648438	-0.44580078	0	0	9/11/2017	9	11	2017	13:27:22	48442	0.3	13	27	22	0	0.05859375	3.4788574	-0.15258789	0.15917969	1.005127	1.1196289	0.024169922	0	0	0	0	0	0	0	0	0	1.0290527	0.029052734	0.038818359	0.008789063	0.020507813	-0.009277344	0	44330	0	0	0
2027	87786	87786	Category L	-0.11987305	0.16796875	0.99584961	0.234375	-0.004638672	-0.44384766	0	0	9/11/2017	9	11	2017	13:27:22	48442	0.4	13	27	22	0	0.05859375	3.4788574	-0.15380859	0.15991211	1.0046387	1.1188965	0.035888672	0	0	0	0	0	0	0	0	0	1.0288086	0.028808594	0.05078125	0.033935547	0.0078125	-0.008789063	0	44330	0	0	0
2028	87787	87787	Category L	-0.10791016	0.15576172	1.0197754	0.23730469	-0.0078125	-0.44384766	0	0	9/11/2017	9	11	2017	13:27:22	48442	0.5	13	27	22	0	0.05859375	3.4788574	-0.15429688	0.16015625	1.0039063	1.1003418	0.049316406	0	0	0	0	0	0	0	0	0	1.0283203	0.028320313	0.066650391	0.046386719	-0.004394531	0.015625	0	44330	0	0	0
2029	87788	87788	Category L	-0.083984375	0.16796875	1.0078125	0.24072266	-0.008789063	-0.44482422	0	0	9/11/2017	9	11	2017	13:27:22	48442	0.6	13	27	22	0	0.05859375	3.4788574	-0.15527344	0.16015625	1.0036621	0.89379883	0.071777344	0	0	0	0	0	0	0	0	0	1.0283203	0.028320313	0.083007813	0.071289063	0.007568359	0.00390625	0	44330	0	0	0
2030	87789	87789	Category L	-0.14379883	0.15576172	1.0197754	0.23706055	-0.007080078	-0.44580078	0	0	9/11/2017	9	11	2017	13:27:22	48442	0.7	13	27	22	0	0.05859375	3.4788574	-0.15625	0.16064453	1.0039063	1.1472168	0.020751953	0	0	0	0	0	0	0	0	0	1.0285645	0.028564453	0.033203125	0.012451172	-0.004882813	0.015625	0	44330	0	0	0
2031	87790	87790	Category L	-0.10791016	0.17993164	1.0197754	0.23632813	-0.005371094	-0.44165039	0	0	9/11/2017	9	11	2017	13:27:22	48442	0.8	13	27	22	0	0.05859375	3.4788574	-0.15673828	0.16088867	1.0036621	1.6911621	0.0546875	0	0	0	0	0	0	0	0	0	1.0285645	0.028564453	0.083496094	0.048828125	0.018798828	0.015869141	0	44330	0	0	0
2032	87791	87791	Category L	-0.15576172	0.17993164	0.98388672	0.23999023	-0.009765625	-0.44165039	0	0	9/11/2017	9	11	2017	13:27:22	48442	0.9	13	27	22	0	0.05859375	3.4788574	-0.15795898	0.16137695	1.0036621	2.5200195	0.026855469	0	0	0	0	0	0	0	0	0	1.0285645	0.028564453	0.040283203	0.002197266	0.018310547	-0.019775391	0	44330	0	0	0
2033	87792	87792	Category L	-0.17993164	0.19189453	0.95996094	0.2421875	-0.022460938	-0.44091797	0	0	9/11/2017	9	11	2017	13:27:23	48443	0	13	27	23	0	0.05859375	3.4788574	-0.15917969	0.16186523	1.0036621	3.1433105	0.056884766	0	0	0	0	0	0	0	0	0	1.0288086	0.028808594	0.094238281	-0.020507813	0.029785156	-0.043701172	0	44330	0	0	0
2034	87793	87793	Category L	-0.17993164	0.21582031	0.99584961	0.2578125	-0.031982422	-0.43359375	0	0	9/11/2017	9	11	2017	13:27:23	48443	0.1	13	27	23	0	0.05859375	3.4788574	-0.15942383	0.16186523	1.003418	3.5371094	0.058105469	0	0	0	0	0	0	0	0	0	1.0288086	0.028808594	0.08203125	-0.020263672	0.053710938	-0.007568359	0	44330	0	0	0
2035	87794	87794	Category L	-0.17993164	0.21582031	1.0319824	0.29394531	-0.059082031	-0.41259766	0	0	9/11/2017	9	11	2017	13:27:23	48443	0.2	13	27	23	0	0.05859375	3.4788574	-0.16015625	0.16210938	1.0036621	4.2233887	0.063476563	0	0	0	0	0	0	0	0	0	1.0292969	0.029296875	0.10131836	-0.01953125	0.053466797	0.028076172	0	44330	0	0	0
2036	87795	87795	Category L	-0.25195313	0.14379883	1.0319824	0.30419922	-0.087158203	-0.39868164	0	0	9/11/2017	9	11	2017	13:27:23	48443	0.3	13	27	23	0	0.05859375	3.4788574	-0.16113281	0.16210938	1.0031738	4.9631348	0.096923828	0	0	0	0	0	0	0	0	0	1.0288086	0.028808594	0.13793945	-0.090576172	-0.018310547	0.028564453	0	44330	0	0	0
2037	87796	87796	Category L	-0.21582031	0.15576172	1.0078125	0.3137207	-0.12207031	-0.38549805	0	0	9/11/2017	9	11	2017	13:27:23	48443	0.4	13	27	23	0	0.05859375	3.4788574	-0.16186523	0.16235352	1.0031738	5.2668457	0.054199219	0	0	0	0	0	0	0	0	0	1.0290527	0.029052734	0.064941406	-0.053710938	-0.006591797	0.004394531	0	44330	0	0	0
2038	87797	87797	Category L	-0.25195313	0.095947266	0.98388672	0.31787109	-0.13452148	-0.37768555	0	0	9/11/2017	9	11	2017	13:27:23	48443	0.5	13	27	23	0	0.05859375	3.4788574	-0.1628418	0.16210938	1.0031738	5.6411133	0.11254883	0	0	0	0	0	0	0	0	0	1.0290527	0.029052734	0.17456055	-0.088867188	-0.066162109	-0.019287109	0	44330	0	0	0
2039	87798	87798	Category L	-0.23999023	0.023925781	0.98388672	0.30224609	-0.14526367	-0.3918457	0	0	9/11/2017	9	11	2017	13:27:23	48443	0.6	13	27	23	0	0.05859375	3.4788574	-0.16357422	0.16235352	1.0031738	6.1228027	0.15917969	0	0	0	0	0	0	0	0	0	1.0292969	0.029296875	0.23413086	-0.076171875	-0.13842773	-0.019287109	0	44330	0	0	0
2040	87799	87799	Category L	-0.25195313	0.10791016	1.0078125	0.28808594	-0.14477539	-0.3918457	0	0	9/11/2017	9	11	2017	13:27:23	48443	0.7	13	27	23	0	0.05859375	3.4788574	-0.1640625	0.16259766	1.0031738	6.8300781	0.10351563	0	0	0	0	0	0	0	0	0	1.0292969	0.029296875	0.14697266	-0.087646484	-0.0546875	0.004394531	0	44330	0	0	0
2041	87800	87800	Category L	-0.21582031	0.095947266	0.97192383	0.28369141	-0.15136719	-0.39331055	0	0	9/11/2017	9	11	2017	13:27:23	48443	0.8	13	27	23	0	0.05859375	3.4788574	-0.16455078	0.16333008	1.0031738	7.595459	0.090332031	0	0	0	0	0	0	0	0	0	1.0297852	0.029785156	0.14990234	-0.051025391	-0.067382813	-0.03125	0	44330	0	0	0
2042	87801	87801	Category L	-0.20385742	0.15576172	0.99584961	0.29370117	-0.15258789	-0.39624023	0	0	9/11/2017	9	11	2017	13:27:23	48443	0.9	13	27	23	0	0.05859375	3.4788574	-0.16503906	0.16333008	1.0031738	7.8776855	0.040283203	0	0	0	0	0	0	0	0	0	1.0297852	0.029785156	0.053955078	-0.038818359	-0.007568359	-0.007324219	0	44330	0	0	0
2043	87802	87802	Category L	-0.20385742	0.17993164	0.97192383	0.28076172	-0.14355469	-0.39697266	0	0	9/11/2017	9	11	2017	13:27:24	48444	0	13	27	24	0	0.05859375	3.4788574	-0.16552734	0.16381836	1.0031738	8.2753906	0.051757813	0	0	0	0	0	0	0	0	0	1.0297852	0.029785156	0.085449219	-0.038085938	0.015869141	-0.03125	0	44330	0	0	0
2044	87803	87803	Category L	-0.2277832	0.15576172	1.0078125	0.28833008	-0.15307617	-0.39526367	0	0	9/11/2017	9	11	2017	13:27:24	48444	0.1	13	27	24	0	0.05859375	3.4788574	-0.16601563	0.16357422	1.0031738	8.6655273	0.062011719	0	0	0	0	0	0	0	0	0	1.0300293	0.030029297	0.073730469	-0.061523438	-0.0078125	0.004394531	0	44330	0	0	0
2045	87804	87804	Category L	-0.2277832	0.17993164	0.97192383	0.28564453	-0.14892578	-0.39526367	0	0	9/11/2017	9	11	2017	13:27:24	48444	0.2	13	27	24	0	0.05859375	3.4788574	-0.16674805	0.1640625	1.0031738	8.7524414	0.070068359	0	0	0	0	0	0	0	0	0	1.0300293	0.030029297	0.10791016	-0.060791016	0.015625	-0.03125	0	44330	0	0	0
2046	87805	87805	Category L	-0.21582031	0.17993164	0.99584961	0.28759766	-0.15454102	-0.39526367	0	0	9/11/2017	9	11	2017	13:27:24	48444	0.3	13	27	24	0	0.05859375	3.4788574	-0.16674805	0.16381836	1.0029297	8.6850586	0.052001953	0	0	0	0	0	0	0	0	0	1.0297852	0.029785156	0.072021484	-0.048828125	0.015869141	-0.007080078	0	44330	0	0	0
2047	87806	87806	Category L	-0.21582031	0.19189453	0.99584961	0.27392578	-0.14990234	-0.39428711	0	0	9/11/2017	9	11	2017	13:27:24	48444	0.4	13	27	24	0	0.05859375	3.4788574	-0.16723633	0.16430664	1.0024414	8.7443848	0.055908203	0	0	0	0	0	0	0	0	0	1.029541	0.029541016	0.082519531	-0.048339844	0.02734375	-0.006591797	0	44330	0	0	0
2048	87807	87807	Category L	-0.20385742	0.17993164	0.98388672	0.28515625	-0.15795898	-0.39428711	0	0	9/11/2017	9	11	2017	13:27:24	48444	0.5	13	27	24	0	0.05859375	3.4788574	-0.16845703	0.16455078	1.0024414	8.8652344	0.042724609	0	0	0	0	0	0	0	0	0	1.0297852	0.029785156	0.069335938	-0.03515625	0.015136719	-0.018554688	0	44330	0	0	0
2049	87808	87808	Category L	-0.19189453	0.16796875	0.99584961	0.28466797	-0.15039063	-0.39624023	0	0	9/11/2017	9	11	2017	13:27:24	48444	0.6	13	27	24	0	0.05859375	3.4788574	-0.16918945	0.16455078	1.0024414	8.8342285	0.023681641	0	0	0	0	0	0	0	0	0	1.0297852	0.029785156	0.032470703	-0.022460938	0.003173828	-0.006591797	0	44330	0	0	0
2050	87809	87809	Category L	-0.19189453	0.17993164	0.99584961	0.28833008	-0.15234375	-0.3972168	0	0	9/11/2017	9	11	2017	13:27:24	48444	0.7	13	27	24	0	0.059326172	3.5513672	-0.16967773	0.16503906	1.0019531	8.0388184	0.027099609	0	0	0	0	0	0	0	0	0	1.0297852	0.029785156	0.04296875	-0.021972656	0.014648438	-0.006103516	0	44330	0	0	0
2051	87810	87810	Category L	-0.19189453	0.17993164	0.99584961	0.28393555	-0.15454102	-0.39355469	0	0	9/11/2017	9	11	2017	13:27:24	48444	0.8	13	27	24	0	0.059326172	3.5513672	-0.1706543	0.16503906	1.0024414	6.7521973	0.026367188	0	0	0	0	0	0	0	0	0	1.0300293	0.030029297	0.042236328	-0.020996094	0.014648438	-0.006591797	0	44330	0	0	0
2052	87811	87811	Category L	-0.19189453	0.15576172	1.0078125	0.28295898	-0.15209961	-0.39428711	0	0	9/11/2017	9	11	2017	13:27:24	48444	0.9	13	27	24	0	0.059326172	3.5513672	-0.171875	0.16552734	1.0019531	5.4318848	0.022705078	0	0	0	0	0	0	0	0	0	1.0300293	0.030029297	0.03515625	-0.019775391	-0.009765625	0.005615234	0	44330	0	0	0
2053	87812	87812	Category L	-0.19189453	0.17993164	0.97192383	0.28393555	-0.15625	-0.3972168	0	0	9/11/2017	9	11	2017	13:27:25	48445	0	13	27	25	0	0.059326172	3.5513672	-0.17260742	0.16577148	1.0019531	3.677002	0.038330078	0	0	0	0	0	0	0	0	0	1.0302734	0.030273438	0.063232422	-0.019042969	0.013916016	-0.030029297	0	44330	0	0	0
2054	87813	87813	Category L	-0.20385742	0.16796875	0.98388672	0.27758789	-0.15258789	-0.39819336	0	0	9/11/2017	9	11	2017	13:27:25	48445	0.1	13	27	25	0	0.059326172	3.5513672	-0.17285156	0.16577148	1.0019531	1.9365234	0.035644531	0	0	0	0	0	0	0	0	0	1.0302734	0.030273438	0.05078125	-0.030761719	0.001953125	-0.018066406	0	44330	0	0	0
2055	87814	87814	Category L	-0.20385742	0.17993164	0.97192383	0.27929688	-0.14770508	-0.39697266	0	0	9/11/2017	9	11	2017	13:27:25	48445	0.2	13	27	25	0	0.059326172	3.5513672	-0.17358398	0.16601563	1.0012207	0.3112793	0.044189453	0	0	0	0	0	0	0	0	0	1.029541	0.029541016	0.072998047	-0.030029297	0.013671875	-0.029296875	0	44330	0	0	0
2056	87815	87815	Category L	-0.20385742	0.17993164	0.98388672	0.2800293	-0.15063477	-0.40039063	0	0	9/11/2017	9	11	2017	13:27:25	48445	0.3	13	27	25	0	0.059326172	3.5513672	-0.17456055	0.16674805	1.0004883	1.5078125	0.036132813	0	0	0	0	0	0	0	0	0	1.0292969	0.029296875	0.058837891	-0.029052734	0.012939453	-0.016601563	0	44330	0	0	0
2057	87816	87816	Category L	-0.25195313	0.17993164	0.94799805	0.2824707	-0.14550781	-0.39941406	0	0	9/11/2017	9	11	2017	13:27:25	48445	0.4	13	27	25	0	0.059326172	3.5513672	-0.17529297	0.16699219	1.0002441	3.2766113	0.093505859	0	0	0	0	0	0	0	0	0	1.0290527	0.029052734	0.1418457	-0.076416016	0.012939453	-0.052246094	0	44330	0	0	0
2058	87817	87817	Category L	-0.21582031	0.071777344	0.97192383	0.28686523	-0.13452148	-0.39599609	0	0	9/11/2017	9	11	2017	13:27:25	48445	0.5	13	27	25	0	0.059326172	3.5513672	-0.17626953	0.16699219	0.99975586	4.8977051	0.10668945	0	0	0	0	0	0	0	0	0	1.0288086	0.028808594	0.16235352	-0.039306641	-0.095214844	-0.027832031	0	44330	0	0	0
2059	87818	87818	Category L	-0.21582031	0.13183594	0.99584961	0.30786133	-0.11279297	-0.38964844	0	0	9/11/2017	9	11	2017	13:27:25	48445	0.6	13	27	25	0	0.059326172	3.5513672	-0.17675781	0.16699219	0.99975586	6.7697754	0.052490234	0	0	0	0	0	0	0	0	0	1.0288086	0.028808594	0.077880859	-0.038818359	-0.03515625	-0.00390625	0	44330	0	0	0
2060	87819	87819	Category L	-0.21582031	0.16796875	0.98388672	0.31274414	-0.083251953	-0.3894043	0	0	9/11/2017	9	11	2017	13:27:25	48445	0.7	13	27	25	0	0.059326172	3.5513672	-0.17749023	0.16748047	0.99975586	8.5444336	0.041259766	0	0	0	0	0	0	0	0	0	1.0290527	0.029052734	0.054443359	-0.038085938	0.000244141	-0.015869141	0	44330	0	0	0
2061	87820	87820	Category L	-0.19189453	0.10791016	0.99584961	0.31835938	-0.067138672	-0.39208984	0	0	9/11/2017	9	11	2017	13:27:25	48445	0.8	13	27	25	0	0.059326172	3.5513672	-0.1784668	0.16796875	0.99951172	9.6604004	0.061523438	0	0	0	0	0	0	0	0	0	1.0290527	0.029052734	0.077148438	-0.013183594	-0.060058594	-0.003662109	0	44330	0	0	0
2062	87821	87821	Category L	-0.21582031	0.17993164	1.0319824	0.31787109	-0.0546875	-0.40112305	0	0	9/11/2017	9	11	2017	13:27:25	48445	0.9	13	27	25	0	0.059326172	3.5513672	-0.17944336	0.16845703	0.99926758	10.181152	0.050048828	0	0	0	0	0	0	0	0	0	1.0290527	0.029052734	0.080322266	-0.036132813	0.011230469	0.032470703	0	44330	0	0	0
2063	87822	87822	Category L	-0.20385742	0.23999023	0.98388672	0.30224609	-0.047607422	-0.40600586	0	0	9/11/2017	9	11	2017	13:27:26	48446	0	13	27	26	0	0.059326172	3.5513672	-0.18041992	0.16845703	0.99902344	10.65332	0.076416016	0	0	0	0	0	0	0	0	0	1.0290527	0.029052734	0.10986328	-0.023193359	0.071289063	-0.015136719	0	44330	0	0	0
2064	87823	87823	Category L	-0.19189453	0.17993164	0.94799805	0.27929688	-0.032714844	-0.42260742	0	0	9/11/2017	9	11	2017	13:27:26	48446	0.1	13	27	26	0	0.059326172	3.5513672	-0.18164063	0.16845703	0.9987793	11.220703	0.053222656	0	0	0	0	0	0	0	0	0	1.0290527	0.029052734	0.072509766	-0.010009766	0.011230469	-0.05078125	0	44330	0	0	0
2065	87824	87824	Category L	-0.17993164	0.16796875	0.99584961	0.27563477	-0.030273438	-0.42236328	0	0	9/11/2017	9	11	2017	13:27:26	48446	0.2	13	27	26	0	0.059326172	3.5513672	-0.18212891	0.16845703	0.99853516	11.192627	0.003662109	0	0	0	0	0	0	0	0	0	1.0290527	0.029052734	0.005615234	0.002197266	-0.000488281	-0.002685547	0	44330	0	0	0
2066	87825	87825	Category L	-0.19189453	0.17993164	0.99584961	0.26782227	-0.032226563	-0.42456055	0	0	9/11/2017	9	11	2017	13:27:26	48446	0.3	13	27	26	0	0.059326172	3.5513672	-0.18310547	0.16796875	0.99829102	10.312988	0.014648438	0	0	0	0	0	0	0	0	0	1.0288086	0.028808594	0.022949219	-0.008544922	0.01171875	-0.002441406	0	44330	0	0	0
2067	87826	87826	Category L	-0.17993164	0.16796875	0.99584961	0.26757813	-0.030029297	-0.42138672	0	0	9/11/2017	9	11	2017	13:27:26	48446	0.4	13	27	26	0	0.059326172	3.5513672	-0.18359375	0.16772461	0.99853516	9.3222656	0.004638672	0	0	0	0	0	0	0	0	0	1.0290527	0.029052734	0.006835938	0.003662109	0	-0.002685547	0	44330	0	0	0
2068	87827	87827	Category L	-0.16796875	0.19189453	0.99584961	0.27148438	-0.036865234	-0.42358398	0	0	9/11/2017	9	11	2017	13:27:26	48446	0.5	13	27	26	0	0.059326172	3.5513672	-0.18432617	0.16772461	0.9987793	8.4428711	0.029296875	0	0	0	0	0	0	0	0	0	1.0292969	0.029296875	0.043701172	0.016357422	0.023925781	-0.002929688	0	44330	0	0	0
2069	87828	87828	Category L	-0.16796875	0.17993164	1.0078125	0.26855469	-0.028564453	-0.42651367	0	0	9/11/2017	9	11	2017	13:27:26	48446	0.6	13	27	26	0	0.059326172	3.5513672	-0.18530273	0.16772461	0.9987793	6.9353027	0.022949219	0	0	0	0	0	0	0	0	0	1.0297852	0.029785156	0.038085938	0.017333984	0.011962891	0.008789063	0	44330	0	0	0
2070	87829	87829	Category L	-0.13183594	0.16796875	0.99584961	0.26855469	-0.028564453	-0.42651367	0	0	9/11/2017	9	11	2017	13:27:26	48446	0.7	13	27	26	0	0.059326172	3.5513672	-0.1862793	0.16772461	0.9987793	5.3657227	0.054443359	0	0	0	0	0	0	0	0	0	1.0297852	0.029785156	0.057861328	0.054443359	0	-0.002929688	0	44330	0	0	0
2071	87830	87830	Category L	-0.17993164	0.17993164	0.99584961	0.27026367	-0.029052734	-0.42431641	0	0	9/11/2017	9	11	2017	13:27:26	48446	0.8	13	27	26	0	0.059326172	3.5513672	-0.18676758	0.16796875	0.99902344	4.4020996	0.013916016	0	0	0	0	0	0	0	0	0	1.0300293	0.030029297	0.021972656	0.006835938	0.01171875	-0.003173828	0	44330	0	0	0
2072	87831	87831	Category L	-0.17993164	0.15576172	1.0197754	0.2668457	-0.032470703	-0.4296875	0	0	9/11/2017	9	11	2017	13:27:26	48446	0.9	13	27	26	0	0.059326172	3.5513672	-0.18725586	0.16796875	0.9987793	3.9555664	0.025146484	0	0	0	0	0	0	0	0	0	1.0300293	0.030029297	0.040283203	0.007324219	-0.012207031	0.020751953	0	44330	0	0	0
2073	87832	87832	Category L	-0.17993164	0.16796875	1.0078125	0.27026367	-0.030517578	-0.42260742	0	0	9/11/2017	9	11	2017	13:27:27	48447	0	13	27	27	0	0.059326172	3.5513672	-0.18701172	0.16796875	0.99926758	3.5305176	0.010986328	0	0	0	0	0	0	0	0	0	1.0302734	0.030273438	0.015869141	0.007080078	0	0.008300781	0	44330	0	0	0
2074	87833	87833	Category L	-0.17993164	0.17993164	1.0319824	0.26953125	-0.032226563	-0.42431641	0	0	9/11/2017	9	11	2017	13:27:27	48447	0.1	13	27	27	0	0.059326172	3.5513672	-0.18676758	0.16772461	0.99975586	2.9091797	0.034912109	0	0	0	0	0	0	0	0	0	1.0307617	0.030761719	0.051025391	0.006835938	0.011962891	0.031982422	0	44330	0	0	0
2075	87834	87834	Category L	-0.17993164	0.15576172	0.99584961	0.26855469	-0.032958984	-0.42871094	0	0	9/11/2017	9	11	2017	13:27:27	48447	0.2	13	27	27	0	0.059326172	3.5513672	-0.1862793	0.16699219	0.99975586	2.5546875	0.013671875	0	0	0	0	0	0	0	0	0	1.0307617	0.030761719	0.021728516	0.006347656	-0.011230469	-0.00390625	0	44330	0	0	0
2076	87835	87835	Category L	-0.17993164	0.15576172	1.0197754	0.2668457	-0.03125	-0.42651367	0	0	9/11/2017	9	11	2017	13:27:27	48447	0.3	13	27	27	0	0.059326172	3.5513672	-0.18603516	0.16650391	0.99951172	2.2575684	0.0234375	0	0	0	0	0	0	0	0	0	1.0302734	0.030273438	0.036865234	0.006103516	-0.010742188	0.020019531	0	44330	0	0	0
2077	87836	87836	Category L	-0.16796875	0.15576172	1.0197754	0.26464844	-0.028808594	-0.43188477	0	0	9/11/2017	9	11	2017	13:27:27	48447	0.4	13	27	27	0	0.059326172	3.5513672	-0.18481445	0.16699219	0.99926758	1.5168457	0.028564453	0	0	0	0	0	0	0	0	0	1.0300293	0.030029297	0.048339844	0.016845703	-0.011230469	0.020263672	0	44330	0	0	0
2078	87837	87837	Category L	-0.16796875	0.16796875	1.0078125	0.26293945	-0.027832031	-0.42773438	0	0	9/11/2017	9	11	2017	13:27:27	48447	0.5	13	27	27	0	0.059326172	3.5513672	-0.18408203	0.16723633	0.99926758	0.80322266	0.018066406	0	0	0	0	0	0	0	0	0	1.0297852	0.029785156	0.025146484	0.016113281	0.000488281	0.008300781	0	44330	0	0	0
2079	87838	87838	Category L	-0.17993164	0.17993164	1.0078125	0.26708984	-0.036132813	-0.43066406	0	0	9/11/2017	9	11	2017	13:27:27	48447	0.6	13	27	27	0	0.059326172	3.5513672	-0.18237305	0.16821289	0.99926758	0.59350586	0.014404297	0	0	0	0	0	0	0	0	0	1.0297852	0.029785156	0.022460938	0.002441406	0.011474609	0.008300781	0	44330	0	0	0
2080	87839	87839	Category L	-0.16796875	0.19189453	1.0197754	0.26416016	-0.030273438	-0.42871094	0	0	9/11/2017	9	11	2017	13:27:27	48447	0.7	13	27	27	0	0.059326172	3.5513672	-0.18139648	0.16992188	0.99975586	0.31567383	0.032470703	0	0	0	0	0	0	0	0	0	1.0300293	0.030029297	0.055175781	0.013427734	0.021728516	0.020019531	0	44330	0	0	0
2081	87840	87840	Category L	-0.15576172	0.15576172	1.0078125	0.26464844	-0.024169922	-0.43188477	0	0	9/11/2017	9	11	2017	13:27:27	48447	0.8	13	27	27	0	0.059326172	3.5513672	-0.18041992	0.17089844	0.99975586	0.027587891	0.030029297	0	0	0	0	0	0	0	0	0	1.0300293	0.030029297	0.047851563	0.024658203	-0.015136719	0.008056641	0	44330	0	0	0
2082	87841	87841	Category L	-0.17993164	0.17993164	1.0078125	0.25952148	-0.031982422	-0.43066406	0	0	9/11/2017	9	11	2017	13:27:27	48447	0.9	13	27	27	0	0.059326172	3.5513672	-0.17993164	0.171875	0.99975586	0.31103516	0.011230469	0	0	0	0	0	0	0	0	0	1.0302734	0.030273438	0.015869141	0	0.0078125	0.0078125	0	44330	0	0	0
2083	87842	87842	Category L	-0.17993164	0.16796875	0.99584961	0.25952148	-0.029541016	-0.43066406	0	0	9/11/2017	9	11	2017	13:27:28	48448	0	13	27	28	0	0.059326172	3.5513672	-0.1796875	0.17211914	0.99975586	0.4597168	0.005859375	0	0	0	0	0	0	0	0	0	1.0302734	0.030273438	0.008300781	0	-0.004150391	-0.00390625	0	44330	0	0	0
2084	87843	87843	Category L	-0.16796875	0.17993164	1.0078125	0.26416016	-0.030273438	-0.43066406	0	0	9/11/2017	9	11	2017	13:27:28	48448	0.1	13	27	28	0	0.059326172	3.5513672	-0.17895508	0.17211914	1	0.56445313	0.015380859	0	0	0	0	0	0	0	0	0	1.0305176	0.030517578	0.026367188	0.010986328	0.007568359	0.007568359	0	44330	0	0	0
2085	87844	87844	Category L	-0.14379883	0.14379883	1.0078125	0.2578125	-0.031982422	-0.43164063	0	0	9/11/2017	9	11	2017	13:27:28	48448	0.2	13	27	28	0	0.059326172	3.5513672	-0.17822266	0.17236328	0.99975586	0.82714844	0.045410156	0	0	0	0	0	0	0	0	0	1.0300293	0.030029297	0.070800781	0.034423828	-0.028564453	0.0078125	0	44330	0	0	0
2086	87845	87845	Category L	-0.16796875	0.17993164	0.99584961	0.26123047	-0.028808594	-0.42529297	0	0	9/11/2017	9	11	2017	13:27:28	48448	0.3	13	27	28	0	0.059326172	3.5513672	-0.17749023	0.17236328	1	0.81225586	0.012695313	0	0	0	0	0	0	0	0	0	1.0302734	0.030273438	0.021240234	0.009521484	0.007324219	-0.004150391	0	44330	0	0	0
2087	87846	87846	Category L	-0.15576172	0.15576172	1.0319824	0.26391602	-0.030517578	-0.42773438	0	0	9/11/2017	9	11	2017	13:27:28	48448	0.4	13	27	28	0	0.059326172	3.5513672	-0.17700195	0.17211914	1	0.73144531	0.041748047	0	0	0	0	0	0	0	0	0	1.0300293	0.030029297	0.069580078	0.021240234	-0.016357422	0.031738281	0	44330	0	0	0
2088	87847	87847	Category L	-0.14379883	0.15576172	1.0078125	0.26000977	-0.038574219	-0.43066406	0	0	9/11/2017	9	11	2017	13:27:28	48448	0.5	13	27	28	0	0.059326172	3.5384766	-0.17651367	0.17163086	1	0.69311523	0.037109375	0	0	0	0	0	0	0	0	0	1.0297852	0.029785156	0.056396484	0.032714844	-0.015869141	0.007568359	0	44330	0	0	0
2089	87848	87848	Category L	-0.17993164	0.19189453	1.0078125	0.26220703	-0.028320313	-0.4284668	0	0	9/11/2017	9	11	2017	13:27:28	48448	0.6	13	27	28	0	0.059326172	3.5384766	-0.17626953	0.17041016	1.0004883	0.72558594	0.022705078	0	0	0	0	0	0	0	0	0	1.0300293	0.030029297	0.032226563	-0.003417969	0.021240234	0.007080078	0	44330	0	0	0
2090	87849	87849	Category L	-0.16796875	0.17993164	1.0078125	0.26245117	-0.033447266	-0.4284668	0	0	9/11/2017	9	11	2017	13:27:28	48448	0.7	13	27	28	0	0.059326172	3.5384766	-0.17602539	0.17016602	1.0004883	0.71582031	0.014404297	0	0	0	0	0	0	0	0	0	1.0300293	0.030029297	0.024902344	0.008056641	0.009521484	0.007080078	0	44330	0	0	0
2091	87850	87850	Category L	-0.19189453	0.17993164	0.98388672	0.26782227	-0.040283203	-0.43286133	0	0	9/11/2017	9	11	2017	13:27:28	48448	0.8	13	27	28	0	0.059326172	3.5384766	-0.17578125	0.16992188	1.0007324	0.58447266	0.025146484	0	0	0	0	0	0	0	0	0	1.0302734	0.030273438	0.042724609	-0.015869141	0.009765625	-0.016845703	0	44330	0	0	0
2092	87851	87851	Category L	-0.16796875	0.17993164	1.0078125	0.26220703	-0.027832031	-0.43066406	0	0	9/11/2017	9	11	2017	13:27:28	48448	0.9	13	27	28	0	0.059326172	3.5384766	-0.17578125	0.16894531	1.0007324	0.56323242	0.014892578	0	0	0	0	0	0	0	0	0	1.0300293	0.030029297	0.025634766	0.0078125	0.010742188	0.006835938	0	44330	0	0	0
2093	87852	87852	Category L	-0.16796875	0.16796875	0.98388672	0.26220703	-0.029541016	-0.43164063	0	0	9/11/2017	9	11	2017	13:27:29	48449	0	13	27	29	0	0.059326172	3.5384766	-0.17578125	0.16870117	1.0007324	0.77099609	0.018554688	0	0	0	0	0	0	0	0	0	1.0300293	0.030029297	0.025390625	0.0078125	-0.000732422	-0.016845703	0	44330	0	0	0
2094	87853	87853	Category L	-0.19189453	0.17993164	0.99584961	0.26513672	-0.035400391	-0.43066406	0	0	9/11/2017	9	11	2017	13:27:29	48449	0.1	13	27	29	0	0.059326172	3.5384766	-0.17578125	0.16870117	1.0007324	1.0666504	0.020019531	0	0	0	0	0	0	0	0	0	1.0300293	0.030029297	0.032226563	-0.015869141	0.010986328	-0.004882813	0	44330	0	0	0
2095	87854	87854	Category L	-0.16796875	0.20385742	0.98388672	0.26049805	-0.028564453	-0.43164063	0	0	9/11/2017	9	11	2017	13:27:29	48449	0.2	13	27	29	0	0.059326172	3.5384766	-0.17553711	0.16870117	1.0009766	1.1005859	0.039794922	0	0	0	0	0	0	0	0	0	1.0302734	0.030273438	0.059814453	0.007568359	0.034912109	-0.017089844	0	44330	0	0	0
2096	87855	87855	Category L	-0.16796875	0.19189453	0.99584961	0.25976563	-0.03125	-0.43383789	0	0	9/11/2017	9	11	2017	13:27:29	48449	0.3	13	27	29	0	0.059326172	3.5384766	-0.17553711	0.16772461	1.0012207	1.1115723	0.025634766	0	0	0	0	0	0	0	0	0	1.0302734	0.030273438	0.036865234	0.007568359	0.023925781	-0.005371094	0	44330	0	0	0
2097	87856	87856	Category L	-0.17993164	0.17993164	1.0078125	0.26171875	-0.03515625	-0.43066406	0	0	9/11/2017	9	11	2017	13:27:29	48449	0.4	13	27	29	0	0.059326172	3.5384766	-0.17529297	0.16772461	1.0012207	0.93188477	0.014404297	0	0	0	0	0	0	0	0	0	1.0300293	0.030029297	0.023193359	-0.004394531	0.011962891	0.006347656	0	44330	0	0	0
2098	87857	87857	Category L	-0.15576172	0.17993164	1.0439453	0.25976563	-0.027587891	-0.43041992	0	0	9/11/2017	9	11	2017	13:27:29	48449	0.5	13	27	29	0	0.059326172	3.5384766	-0.17456055	0.16772461	1.001709	0.73461914	0.047607422	0	0	0	0	0	0	0	0	0	1.0305176	0.030517578	0.072998047	0.018798828	0.011962891	0.041992188	0	44330	0	0	0
2099	87858	87858	Category L	-0.17993164	0.16796875	1.0197754	0.26098633	-0.024414063	-0.43359375	0	0	9/11/2017	9	11	2017	13:27:29	48449	0.6	13	27	29	0	0.059326172	3.5384766	-0.17431641	0.16845703	1.0019531	0.50195313	0.018554688	0	0	0	0	0	0	0	0	0	1.0307617	0.030761719	0.023925781	-0.005371094	-0.000488281	0.017578125	0	44330	0	0	0
2100	87859	87859	Category L	-0.17993164	0.17993164	0.98388672	0.25878906	-0.031982422	-0.43188477	0	0	9/11/2017	9	11	2017	13:27:29	48449	0.7	13	27	29	0	0.059326172	3.5384766	-0.17382813	0.16894531	1.0019531	0.17016602	0.021972656	0	0	0	0	0	0	0	0	0	1.0307617	0.030761719	0.034912109	-0.005859375	0.010742188	-0.018066406	0	44330	0	0	0
2101	87860	87860	Category L	-0.16796875	0.19189453	1.0078125	0.26074219	-0.028320313	-0.4284668	0	0	9/11/2017	9	11	2017	13:27:29	48449	0.8	13	27	29	0	0.059326172	3.5384766	-0.17358398	0.16894531	1.0019531	0.037597656	0.024169922	0	0	0	0	0	0	0	0	0	1.0307617	0.030761719	0.034179688	0.005615234	0.022705078	0.005615234	0	44330	0	0	0
2102	87861	87861	Category L	-0.17993164	0.17993164	0.99584961	0.26147461	-0.036132813	-0.43164063	0	0	9/11/2017	9	11	2017	13:27:29	48449	0.9	13	27	29	0	0.059326172	3.5384766	-0.17358398	0.16967773	1.0021973	0.17480469	0.013427734	0	0	0	0	0	0	0	0	0	1.03125	0.03125	0.022949219	-0.006103516	0.010009766	-0.006347656	0	44330	0	0	0
2103	87862	87862	Category L	-0.17993164	0.16796875	0.98388672	0.26416016	-0.028808594	-0.43188477	0	0	9/11/2017	9	11	2017	13:27:30	48450	0	13	27	30	0	0.059326172	3.5384766	-0.1730957	0.16894531	1.0014648	0.29394531	0.018798828	0	0	0	0	0	0	0	0	0	1.0302734	0.030273438	0.025390625	-0.006591797	-0.000976563	-0.017578125	0	44330	0	0	0
2104	87863	87863	Category L	-0.17993164	0.19189453	0.98388672	0.25585938	-0.030029297	-0.4296875	0	0	9/11/2017	9	11	2017	13:27:30	48450	0.1	13	27	30	0	0.059326172	3.5384766	-0.1730957	0.16772461	1.0014648	0.61181641	0.030517578	0	0	0	0	0	0	0	0	0	1.0302734	0.030273438	0.048583984	-0.006591797	0.023925781	-0.017578125	0	44330	0	0	0
2105	87864	87864	Category L	-0.17993164	0.15576172	0.99584961	0.25976563	-0.031005859	-0.43066406	0	0	9/11/2017	9	11	2017	13:27:30	48450	0.2	13	27	30	0	0.059326172	3.5384766	-0.1730957	0.16748047	1.0024414	0.90917969	0.015136719	0	0	0	0	0	0	0	0	0	1.0307617	0.030761719	0.025146484	-0.006591797	-0.01171875	-0.006591797	0	44330	0	0	0
2106	87865	87865	Category L	-0.17993164	0.15576172	1.0197754	0.25952148	-0.029785156	-0.43188477	0	0	9/11/2017	9	11	2017	13:27:30	48450	0.3	13	27	30	0	0.059326172	3.5384766	-0.1730957	0.16699219	1.0024414	1.0927734	0.021484375	0	0	0	0	0	0	0	0	0	1.0307617	0.030761719	0.03515625	-0.006591797	-0.011230469	0.017089844	0	44330	0	0	0
2107	87866	87866	Category L	-0.17993164	0.16796875	1.0078125	0.25708008	-0.029296875	-0.43261719	0	0	9/11/2017	9	11	2017	13:27:30	48450	0.4	13	27	30	0	0.059326172	3.5384766	-0.17333984	0.16674805	1.0024414	1.0861816	0.008300781	0	0	0	0	0	0	0	0	0	1.0307617	0.030761719	0.012939453	-0.006347656	0.000976563	0.005126953	0	44330	0	0	0
2108	87867	87867	Category L	-0.17993164	0.16796875	1.0319824	0.25854492	-0.029296875	-0.42944336	0	0	9/11/2017	9	11	2017	13:27:30	48450	0.5	13	27	30	0	0.059326172	3.5384766	-0.17358398	0.16650391	1.0021973	1.1420898	0.030273438	0	0	0	0	0	0	0	0	0	1.0307617	0.030761719	0.037109375	-0.006103516	0.001220703	0.029541016	0	44330	0	0	0
2109	87868	87868	Category L	-0.15576172	0.15576172	1.0078125	0.25732422	-0.034179688	-0.43066406	0	0	9/11/2017	9	11	2017	13:27:30	48450	0.6	13	27	30	0	0.059326172	3.5384766	-0.17382813	0.16625977	1.0024414	1.0119629	0.021484375	0	0	0	0	0	0	0	0	0	1.0307617	0.030761719	0.033935547	0.018066406	-0.010498047	0.005126953	0	44330	0	0	0
2110	87869	87869	Category L	-0.17993164	0.17993164	1.0319824	0.25952148	-0.031982422	-0.43286133	0	0	9/11/2017	9	11	2017	13:27:30	48450	0.7	13	27	30	0	0.059326172	3.5384766	-0.17382813	0.16601563	1.0021973	0.47143555	0.033203125	0	0	0	0	0	0	0	0	0	1.0307617	0.030761719	0.049072266	-0.005859375	0.013671875	0.029541016	0	44330	0	0	0
2111	87870	87870	Category L	-0.15576172	0.17993164	1.0078125	0.25952148	-0.031982422	-0.43066406	0	0	9/11/2017	9	11	2017	13:27:30	48450	0.8	13	27	30	0	0.059326172	3.5384766	-0.17456055	0.16625977	1.0024414	0.022216797	0.023681641	0	0	0	0	0	0	0	0	0	1.0310059	0.031005859	0.037597656	0.018798828	0.013427734	0.005126953	0	44330	0	0	0
2112	87871	87871	Category L	-0.14379883	0.17993164	1.0078125	0.25952148	-0.030273438	-0.43652344	0	0	9/11/2017	9	11	2017	13:27:30	48450	0.9	13	27	30	0	0.059326172	3.5384766	-0.17456055	0.16601563	1.0026855	0.11547852	0.033935547	0	0	0	0	0	0	0	0	0	1.03125	0.03125	0.049316406	0.030761719	0.013671875	0.004882813	0	44330	0	0	0
2113	87872	87872	Category L	-0.14379883	0.17993164	0.99584961	0.26049805	-0.032958984	-0.43579102	0	0	9/11/2017	9	11	2017	13:27:31	48451	0	13	27	31	0	0.059326172	3.5384766	-0.17431641	0.16625977	1.0024414	0.1315918	0.034179688	0	0	0	0	0	0	0	0	0	1.0310059	0.031005859	0.05078125	0.030517578	0.013427734	-0.006591797	0	44330	0	0	0
2114	87873	87873	Category L	-0.14379883	0.15576172	1.0078125	0.25854492	-0.030029297	-0.43261719	0	0	9/11/2017	9	11	2017	13:27:31	48451	0.1	13	27	31	0	0.059326172	3.5384766	-0.17431641	0.16601563	1.0019531	0.38354492	0.032714844	0	0	0	0	0	0	0	0	0	1.0305176	0.030517578	0.046630859	0.030517578	-0.010253906	0.005615234	0	44330	0	0	0
2115	87874	87874	Category L	-0.15576172	0.16796875	1.0078125	0.25683594	-0.027832031	-0.4296875	0	0	9/11/2017	9	11	2017	13:27:31	48451	0.2	13	27	31	0	0.059326172	3.5384766	-0.17431641	0.16577148	1.0014648	0.63964844	0.019775391	0	0	0	0	0	0	0	0	0	1.0300293	0.030029297	0.026855469	0.018554688	0.001953125	0.006103516	0	44330	0	0	0
2116	87875	87875	Category L	-0.15576172	0.17993164	1.0197754	0.26074219	-0.03515625	-0.43286133	0	0	9/11/2017	9	11	2017	13:27:31	48451	0.3	13	27	31	0	0.059326172	3.5384766	-0.17456055	0.16577148	1.0014648	0.83447266	0.029541016	0	0	0	0	0	0	0	0	0	1.0300293	0.030029297	0.051025391	0.018798828	0.013916016	0.018066406	0	44330	0	0	0
2117	87876	87876	Category L	-0.16796875	0.17993164	1.0078125	0.25854492	-0.027832031	-0.43652344	0	0	9/11/2017	9	11	2017	13:27:31	48451	0.4	13	27	31	0	0.059326172	3.5384766	-0.17456055	0.16601563	1.0007324	0.8137207	0.016845703	0	0	0	0	0	0	0	0	0	1.029541	0.029541016	0.02734375	0.006591797	0.013671875	0.006835938	0	44330	0	0	0
2118	87877	87877	Category L	-0.11987305	0.17993164	0.98388672	0.25439453	-0.027587891	-0.43261719	0	0	9/11/2017	9	11	2017	13:27:31	48451	0.5	13	27	31	0	0.059326172	3.5384766	-0.17529297	0.16601563	1.0004883	0.7578125	0.059326172	0	0	0	0	0	0	0	0	0	1.0290527	0.029052734	0.085693359	0.055419922	0.013671875	-0.016601563	0	44330	0	0	0
2119	87878	87878	Category L	-0.15576172	0.16796875	1.0078125	0.25585938	-0.025146484	-0.43066406	0	0	9/11/2017	9	11	2017	13:27:31	48451	0.6	13	27	31	0	0.059326172	3.5384766	-0.17553711	0.16552734	1.0004883	0.69848633	0.021240234	0	0	0	0	0	0	0	0	0	1.0290527	0.029052734	0.029541016	0.019775391	0.002197266	0.007080078	0	44330	0	0	0
2120	87879	87879	Category L	-0.17993164	0.16796875	1.0078125	0.25756836	-0.027587891	-0.43457031	0	0	9/11/2017	9	11	2017	13:27:31	48451	0.7	13	27	31	0	0.059326172	3.5384766	-0.17578125	0.1652832	1.0002441	0.26977539	0.008789063	0	0	0	0	0	0	0	0	0	1.0290527	0.029052734	0.014160156	-0.00390625	0.002441406	0.007324219	0	44330	0	0	0
2121	87880	87880	Category L	-0.16796875	0.17993164	0.98388672	0.25756836	-0.027099609	-0.43359375	0	0	9/11/2017	9	11	2017	13:27:31	48451	0.8	13	27	31	0	0.059326172	3.5384766	-0.17602539	0.16503906	1	0.19970703	0.0234375	0	0	0	0	0	0	0	0	0	1.0288086	0.028808594	0.039306641	0.008056641	0.014648438	-0.016113281	0	44330	0	0	0
2122	87881	87881	Category L	-0.17993164	0.17993164	0.99584961	0.26586914	-0.029785156	-0.43481445	0	0	9/11/2017	9	11	2017	13:27:31	48451	0.9	13	27	31	0	0.059326172	3.5384766	-0.17651367	0.16455078	1	0.69360352	0.016113281	0	0	0	0	0	0	0	0	0	1.0288086	0.028808594	0.022705078	-0.003173828	0.015136719	-0.004150391	0	44330	0	0	0
2123	87882	87882	Category L	-0.15576172	0.17993164	0.99584961	0.25756836	-0.027099609	-0.43457031	0	0	9/11/2017	9	11	2017	13:27:32	48452	0	13	27	32	0	0.059326172	3.5384766	-0.17651367	0.16455078	1	1.1831055	0.026123047	0	0	0	0	0	0	0	0	0	1.0288086	0.028808594	0.040283203	0.020751953	0.015136719	-0.004150391	0	44330	0	0	0
2124	87883	87883	Category L	-0.15576172	0.16796875	0.98388672	0.26025391	-0.025390625	-0.43041992	0	0	9/11/2017	9	11	2017	13:27:32	48452	0.1	13	27	32	0	0.059326172	3.5384766	-0.17651367	0.1640625	1	1.6984863	0.026611328	0	0	0	0	0	0	0	0	0	1.0285645	0.028564453	0.040771484	0.020751953	0.003662109	-0.016113281	0	44330	0	0	0
2125	87884	87884	Category L	-0.16796875	0.17993164	0.99584961	0.25927734	-0.023681641	-0.43164063	0	0	9/11/2017	9	11	2017	13:27:32	48452	0.2	13	27	32	0	0.059326172	3.5384766	-0.17675781	0.16381836	1	2.6035156	0.018554688	0	0	0	0	0	0	0	0	0	1.0288086	0.028808594	0.029052734	0.008789063	0.015869141	-0.004150391	0	44330	0	0	0
2126	87885	87885	Category L	-0.17993164	0.16796875	0.98388672	0.26171875	-0.017822266	-0.43359375	0	0	9/11/2017	9	11	2017	13:27:32	48452	0.3	13	27	32	0	0.058837891	3.5046387	-0.17724609	0.1640625	1	4.1848145	0.016601563	0	0	0	0	0	0	0	0	0	1.0288086	0.028808594	0.022216797	-0.002441406	0.003662109	-0.016113281	0	44330	0	0	0
2127	87886	87886	Category L	-0.17993164	0.14379883	0.99584961	0.25	-0.001953125	-0.43359375	0	0	9/11/2017	9	11	2017	13:27:32	48452	0.4	13	27	32	0	0.058837891	3.5046387	-0.17749023	0.16333008	1	5.8815918	0.020263672	0	0	0	0	0	0	0	0	0	1.0288086	0.028808594	0.026367188	-0.002197266	-0.01953125	-0.004150391	0	44330	0	0	0
2128	87887	87887	Category L	-0.17993164	0.095947266	1.0197754	0.25805664	0.009033203	-0.43334961	0	0	9/11/2017	9	11	2017	13:27:32	48452	0.5	13	27	32	0	0.058837891	3.5046387	-0.17773438	0.16210938	1	7.2878418	0.069091797	0	0	0	0	0	0	0	0	0	1.0285645	0.028564453	0.087890625	-0.001953125	-0.066162109	0.01953125	0	44330	0	0	0
2129	87888	87888	Category L	-0.17993164	0.14379883	1.0078125	0.26171875	0.025390625	-0.43212891	0	0	9/11/2017	9	11	2017	13:27:32	48452	0.6	13	27	32	0	0.058837891	3.5046387	-0.1784668	0.16210938	1.0002441	9.1320801	0.020019531	0	0	0	0	0	0	0	0	0	1.0290527	0.029052734	0.027099609	-0.001220703	-0.018310547	0.007324219	0	44330	0	0	0
2130	87889	87889	Category L	-0.17993164	0.15576172	1.0197754	0.26489258	0.030517578	-0.42871094	0	0	9/11/2017	9	11	2017	13:27:32	48452	0.7	13	27	32	0	0.058837891	3.5046387	-0.17895508	0.16064453	1.0002441	11.062988	0.020019531	0	0	0	0	0	0	0	0	0	1.0288086	0.028808594	0.025390625	-0.000732422	-0.004882813	0.019287109	0	44330	0	0	0
2131	87890	87890	Category L	-0.17993164	0.10791016	0.98388672	0.2644043	0.045410156	-0.42675781	0	0	9/11/2017	9	11	2017	13:27:32	48452	0.8	13	27	32	0	0.058837891	3.5046387	-0.17919922	0.15942383	1.0012207	12.234863	0.054443359	0	0	0	0	0	0	0	0	0	1.029541	0.029541016	0.069824219	-0.000488281	-0.051513672	-0.017333984	0	44330	0	0	0
2132	87891	87891	Category L	-0.19189453	0.13183594	1.0078125	0.26220703	0.052978516	-0.42260742	0	0	9/11/2017	9	11	2017	13:27:32	48452	0.9	13	27	32	0	0.058837891	3.5046387	-0.17822266	0.15771484	1.0009766	12.465088	0.030029297	0	0	0	0	0	0	0	0	0	1.0288086	0.028808594	0.046142578	-0.013427734	-0.025878906	0.006591797	0	44330	0	0	0
2133	87892	87892	Category L	-0.19189453	0.17993164	0.98388672	0.265625	0.058837891	-0.42553711	0	0	9/11/2017	9	11	2017	13:27:33	48453	0	13	27	33	0	0.058837891	3.5046387	-0.17749023	0.15673828	1.0007324	12.853027	0.031982422	0	0	0	0	0	0	0	0	0	1.0283203	0.028320313	0.054199219	-0.014160156	0.022949219	-0.016845703	0	44330	0	0	0
2134	87893	87893	Category L	-0.19189453	0.16796875	0.99584961	0.26293945	0.060302734	-0.42456055	0	0	9/11/2017	9	11	2017	13:27:33	48453	0.1	13	27	33	0	0.058837891	3.5046387	-0.17578125	0.15551758	1.0004883	13.418457	0.020751953	0	0	0	0	0	0	0	0	0	1.0275879	0.027587891	0.032958984	-0.015869141	0.012207031	-0.004638672	0	44330	0	0	0
2135	87894	87894	Category L	-0.19189453	0.10791016	0.98388672	0.25463867	0.060058594	-0.42651367	0	0	9/11/2017	9	11	2017	13:27:33	48453	0.2	13	27	33	0	0.058837891	3.5046387	-0.17407227	0.15380859	1.0004883	12.6875	0.052001953	0	0	0	0	0	0	0	0	0	1.0270996	0.027099609	0.080322266	-0.017578125	-0.045898438	-0.016601563	0	44330	0	0	0
2136	87895	87895	Category L	-0.19189453	0.16796875	0.98388672	0.26586914	0.053710938	-0.42553711	0	0	9/11/2017	9	11	2017	13:27:33	48453	0.3	13	27	33	0	0.058837891	3.5046387	-0.17236328	0.15258789	1.0014648	11.081055	0.030517578	0	0	0	0	0	0	0	0	0	1.0275879	0.027587891	0.052490234	-0.019287109	0.015136719	-0.017578125	0	44330	0	0	0
2137	87896	87896	Category L	-0.19189453	0.17993164	0.99584961	0.25854492	0.056640625	-0.42333984	0	0	9/11/2017	9	11	2017	13:27:33	48453	0.4	13	27	33	0	0.058837891	3.5046387	-0.17114258	0.15161133	1.0021973	9.6665039	0.035400391	0	0	0	0	0	0	0	0	0	1.0280762	0.028076172	0.055175781	-0.020507813	0.028076172	-0.006347656	0	44330	0	0	0
2138	87897	87897	Category L	-0.19189453	0.14379883	0.98388672	0.25756836	0.056884766	-0.42236328	0	0	9/11/2017	9	11	2017	13:27:33	48453	0.5	13	27	33	0	0.058837891	3.5046387	-0.17041016	0.15112305	1.0019531	8.3310547	0.029052734	0	0	0	0	0	0	0	0	0	1.0275879	0.027587891	0.047119141	-0.021240234	-0.007324219	-0.018066406	0	44330	0	0	0
2139	87898	87898	Category L	-0.17993164	0.15576172	0.99584961	0.26074219	0.0546875	-0.42578125	0	0	9/11/2017	9	11	2017	13:27:33	48453	0.6	13	27	33	0	0.058837891	3.5046387	-0.16918945	0.15014648	1.0014648	6.2307129	0.013183594	0	0	0	0	0	0	0	0	0	1.0268555	0.026855469	0.021972656	-0.010498047	0.005371094	-0.005615234	0	44330	0	0	0
2140	87899	87899	Category L	-0.19189453	0.17993164	0.98388672	0.25952148	0.056396484	-0.42871094	0	0	9/11/2017	9	11	2017	13:27:33	48453	0.7	13	27	33	0	0.058837891	3.5046387	-0.16796875	0.14892578	1.0012207	4.1975098	0.042724609	0	0	0	0	0	0	0	0	0	1.026123	0.026123047	0.072265625	-0.023681641	0.030761719	-0.017333984	0	44330	0	0	0
2141	87900	87900	Category L	-0.19189453	0.15576172	1.0197754	0.25683594	0.055664063	-0.4309082	0	0	9/11/2017	9	11	2017	13:27:33	48453	0.8	13	27	33	0	0.058837891	3.5046387	-0.16625977	0.14697266	1.0019531	3.2802734	0.031982422	0	0	0	0	0	0	0	0	0	1.0263672	0.026367188	0.051757813	-0.025390625	0.008544922	0.017578125	0	44330	0	0	0
2142	87901	87901	Category L	-0.19189453	0.13183594	0.97192383	0.25952148	0.054199219	-0.42333984	0	0	9/11/2017	9	11	2017	13:27:33	48453	0.9	13	27	33	0	0.058837891	3.5046387	-0.1640625	0.14501953	1.0021973	2.809082	0.04296875	0	0	0	0	0	0	0	0	0	1.0258789	0.025878906	0.071289063	-0.027587891	-0.013183594	-0.030273438	0	44330	0	0	0
2143	87902	87902	Category L	-0.19189453	0.14379883	0.99584961	0.25756836	0.058105469	-0.42456055	0	0	9/11/2017	9	11	2017	13:27:34	48454	0	13	27	34	0	0.058837891	3.5046387	-0.16210938	0.14355469	1.0024414	2.0827637	0.030273438	0	0	0	0	0	0	0	0	0	1.0253906	0.025390625	0.036132813	-0.029541016	0	-0.006591797	0	44330	0	0	0
2144	87903	87903	Category L	-0.19189453	0.15576172	1.0078125	0.25756836	0.056640625	-0.42651367	0	0	9/11/2017	9	11	2017	13:27:34	48454	0.1	13	27	34	0	0.058837891	3.5046387	-0.16015625	0.1418457	1.0026855	1.3464355	0.034667969	0	0	0	0	0	0	0	0	0	1.0251465	0.025146484	0.050292969	-0.031494141	0.013671875	0.004882813	0	44330	0	0	0
2145	87904	87904	Category L	-0.19189453	0.11987305	0.99584961	0.25952148	0.055664063	-0.4284668	0	0	9/11/2017	9	11	2017	13:27:34	48454	0.2	13	27	34	0	0.058837891	3.5046387	-0.15820313	0.13989258	1.003418	1.1916504	0.039794922	0	0	0	0	0	0	0	0	0	1.0253906	0.025390625	0.061279297	-0.033447266	-0.020019531	-0.007568359	0	44330	0	0	0
2146	87905	87905	Category L	-0.20385742	0.16796875	0.99584961	0.25854492	0.054931641	-0.42578125	0	0	9/11/2017	9	11	2017	13:27:34	48454	0.3	13	27	34	0	0.058837891	3.5046387	-0.15625	0.13842773	1.003418	0.96630859	0.056396484	0	0	0	0	0	0	0	0	0	1.0251465	0.025146484	0.084716797	-0.047363281	0.029296875	-0.007568359	0	44330	0	0	0
2147	87906	87906	Category L	-0.19189453	0.15576172	0.98388672	0.26123047	0.057128906	-0.43066406	0	0	9/11/2017	9	11	2017	13:27:34	48454	0.4	13	27	34	0	0.058837891	3.5046387	-0.15429688	0.13671875	1.003418	0.21044922	0.046142578	0	0	0	0	0	0	0	0	0	1.0244141	0.024414063	0.075927734	-0.037353516	0.018798828	-0.01953125	0	44330	0	0	0
2148	87907	87907	Category L	-0.19189453	0.16796875	1.0078125	0.26513672	0.047119141	-0.43188477	0	0	9/11/2017	9	11	2017	13:27:34	48454	0.5	13	27	34	0	0.058837891	3.5046387	-0.15234375	0.13549805	1.0036621	0.33789063	0.051025391	0	0	0	0	0	0	0	0	0	1.0241699	0.024169922	0.075683594	-0.039306641	0.032226563	0.00390625	0	44330	0	0	0
2149	87908	87908	Category L	-0.17993164	0.16796875	0.99584961	0.25219727	0.054931641	-0.4296875	0	0	9/11/2017	9	11	2017	13:27:34	48454	0.6	13	27	34	0	0.058837891	3.5046387	-0.15039063	0.13378906	1.003418	0.50439453	0.045654297	0	0	0	0	0	0	0	0	0	1.0234375	0.0234375	0.071044922	-0.029296875	0.033935547	-0.007568359	0	44330	0	0	0
2150	87909	87909	Category L	-0.17993164	0.17993164	1.0197754	0.25488281	0.057617188	-0.42944336	0	0	9/11/2017	9	11	2017	13:27:34	48454	0.7	13	27	34	0	0.058837891	3.5046387	-0.14892578	0.13183594	1.003418	0.77807617	0.059082031	0	0	0	0	0	0	0	0	0	1.0231934	0.023193359	0.094726563	-0.030761719	0.047851563	0.016113281	0	44330	0	0	0
2151	87910	87910	Category L	-0.17993164	0.16796875	1.0197754	0.25073242	0.056884766	-0.4309082	0	0	9/11/2017	9	11	2017	13:27:34	48454	0.8	13	27	34	0	0.058837891	3.5046387	-0.14770508	0.12963867	1.0036621	1.248291	0.052246094	0	0	0	0	0	0	0	0	0	1.0227051	0.022705078	0.086181641	-0.031982422	0.038085938	0.015869141	0	44330	0	0	0
2152	87911	87911	Category L	-0.16796875	0.16796875	0.98388672	0.25415039	0.056152344	-0.42553711	0	0	9/11/2017	9	11	2017	13:27:34	48454	0.9	13	27	34	0	0.058837891	3.5046387	-0.14624023	0.12768555	1.0039063	1.267334	0.049804688	0	0	0	0	0	0	0	0	0	1.0224609	0.022460938	0.081787109	-0.021484375	0.040039063	-0.020019531	0	44330	0	0	0
2153	87912	87912	Category L	-0.17993164	0.15576172	0.98388672	0.25610352	0.051025391	-0.4296875	0	0	9/11/2017	9	11	2017	13:27:35	48455	0	13	27	35	0	0.058837891	3.5046387	-0.14550781	0.12548828	1.0039063	1.2675781	0.049804688	0	0	0	0	0	0	0	0	0	1.0222168	0.022216797	0.084472656	-0.034179688	0.030029297	-0.020019531	0	44330	0	0	0
2154	87913	87913	Category L	-0.17993164	0.14379883	0.99584961	0.25512695	0.050048828	-0.4309082	0	0	9/11/2017	9	11	2017	13:27:35	48455	0.1	13	27	35	0	0.058837891	3.5046387	-0.14428711	0.1237793	1.0043945	1.5065918	0.041503906	0	0	0	0	0	0	0	0	0	1.0222168	0.022216797	0.063964844	-0.035400391	0.019775391	-0.008544922	0	44330	0	0	0
2155	87914	87914	Category L	-0.19189453	0.16796875	0.98388672	0.25854492	0.057373047	-0.43188477	0	0	9/11/2017	9	11	2017	13:27:35	48455	0.2	13	27	35	0	0.058837891	3.5046387	-0.14501953	0.12255859	1.0048828	1.550293	0.068359375	0	0	0	0	0	0	0	0	0	1.0227051	0.022705078	0.11328125	-0.046630859	0.045166016	-0.020996094	0	44330	0	0	0
2156	87915	87915	Category L	-0.19189453	0.16796875	0.97192383	0.25317383	0.056396484	-0.42651367	0	0	9/11/2017	9	11	2017	13:27:35	48455	0.3	13	27	35	0	0.058837891	3.5046387	-0.14526367	0.12133789	1.0041504	1.0703125	0.073242188	0	0	0	0	0	0	0	0	0	1.0217285	0.021728516	0.12524414	-0.046386719	0.046386719	-0.032226563	0	44330	0	0	0
2157	87916	87916	Category L	-0.21582031	0.16796875	0.98388672	0.26147461	0.049560547	-0.4309082	0	0	9/11/2017	9	11	2017	13:27:35	48455	0.4	13	27	35	0	0.058837891	3.5046387	-0.14575195	0.12133789	1.0039063	0.39257813	0.086425781	0	0	0	0	0	0	0	0	0	1.0217285	0.021728516	0.13671875	-0.069824219	0.046386719	-0.020019531	0	44330	0	0	0
2158	87917	87917	Category L	-0.19189453	0.11987305	1.0078125	0.25488281	0.053222656	-0.42944336	0	0	9/11/2017	9	11	2017	13:27:35	48455	0.5	13	27	35	0	0.058837891	3.5046387	-0.14306641	0.12255859	1.0024414	0.21533203	0.049072266	0	0	0	0	0	0	0	0	0	1.0200195	0.020019531	0.056640625	-0.048583984	-0.002685547	0.005126953	0	44330	0	0	0
2159	87918	87918	Category L	-0.19189453	0.15576172	0.99584961	0.25244141	0.055908203	-0.42773438	0	0	9/11/2017	9	11	2017	13:27:35	48455	0.6	13	27	35	0	0.058837891	3.5046387	-0.140625	0.12329102	1.0039063	0.29272461	0.061035156	0	0	0	0	0	0	0	0	0	1.0212402	0.021240234	0.091796875	-0.051025391	0.032226563	-0.008056641	0	44330	0	0	0
2160	87919	87919	Category L	-0.19189453	0.16796875	1.0078125	0.24975586	0.055908203	-0.42675781	0	0	9/11/2017	9	11	2017	13:27:35	48455	0.7	13	27	35	0	0.058837891	3.5046387	-0.13769531	0.12597656	1.0073242	0.79467773	0.068115234	0	0	0	0	0	0	0	0	0	1.0246582	0.024658203	0.095947266	-0.053955078	0.041748047	0.000244141	0	44330	0	0	0
2161	87920	87920	Category L	-0.19189453	0.13183594	1.0078125	0.25415039	0.051025391	-0.4309082	0	0	9/11/2017	9	11	2017	13:27:35	48455	0.8	13	27	35	0	0.058837891	3.5046387	-0.13598633	0.12255859	1.0073242	1.1040039	0.056396484	0	0	0	0	0	0	0	0	0	1.0239258	0.023925781	0.064941406	-0.055664063	0.009033203	0.000244141	0	44330	0	0	0
2162	87921	87921	Category L	-0.17993164	0.17993164	1.0078125	0.26098633	0.048095703	-0.4284668	0	0	9/11/2017	9	11	2017	13:27:35	48455	0.9	13	27	35	0	0.058837891	3.5046387	-0.13378906	0.11865234	1.0158691	1.1796875	0.076660156	0	0	0	0	0	0	0	0	0	1.0314941	0.031494141	0.11499023	-0.045898438	0.061035156	-0.008056641	0	44330	0	0	0
2163	87922	87922	Category L	-0.19189453	0.13183594	0.98388672	0.25341797	0.051513672	-0.43383789	0	0	9/11/2017	9	11	2017	13:27:36	48456	0	13	27	36	0	0.058837891	3.5046387	-0.13623047	0.11816406	1.0119629	1.0476074	0.063720703	0	0	0	0	0	0	0	0	0	1.027832	0.027832031	0.097167969	-0.055419922	0.013427734	-0.028076172	0	44330	0	0	0
2164	87923	87923	Category L	-0.17993164	0.15576172	1.0197754	0.25585938	0.057373047	-0.43261719	0	0	9/11/2017	9	11	2017	13:27:36	48456	0.1	13	27	36	0	0.059082031	3.4691895	-0.13330078	0.12109375	1.0136719	1.6303711	0.058105469	0	0	0	0	0	0	0	0	0	1.029541	0.029541016	0.086914063	-0.046386719	0.034423828	0.005859375	0	44330	0	0	0
2165	87924	87924	Category L	-0.17993164	0.16796875	0.99584961	0.25048828	0.055908203	-0.43188477	0	0	9/11/2017	9	11	2017	13:27:36	48456	0.2	13	27	36	0	0.059082031	3.4691895	-0.14331055	0.1171875	1.0163574	3.0256348	0.065673828	0	0	0	0	0	0	0	0	0	1.0332031	0.033203125	0.10766602	-0.036376953	0.050537109	-0.020507813	0	44330	0	0	0
2166	87925	87925	Category L	-0.19189453	0.11987305	1.0078125	0.25024414	0.062988281	-0.4309082	0	0	9/11/2017	9	11	2017	13:27:36	48456	0.3	13	27	36	0	0.059082031	3.4691895	-0.14648438	0.11621094	1.0112305	4.3417969	0.045410156	0	0	0	0	0	0	0	0	0	1.0285645	0.028564453	0.052490234	-0.045166016	0.003417969	-0.003417969	0	44330	0	0	0
2167	87926	87926	Category L	-0.17993164	0.059814453	1.0197754	0.25634766	0.067138672	-0.42651367	0	0	9/11/2017	9	11	2017	13:27:36	48456	0.4	13	27	36	0	0.059082031	3.4691895	-0.14355469	0.11083984	1.0273438	5.8105469	0.062988281	0	0	0	0	0	0	0	0	0	1.0432129	0.043212891	0.094726563	-0.036132813	-0.051025391	-0.007568359	0	44330	0	0	0
2168	87927	87927	Category L	-0.20385742	0.15576172	1.0319824	0.25219727	0.079833984	-0.42724609	0	0	9/11/2017	9	11	2017	13:27:36	48456	0.5	13	27	36	0	0.059082031	3.4691895	-0.15332031	0.10546875	1.0175781	8.4255371	0.072509766	0	0	0	0	0	0	0	0	0	1.0344238	0.034423828	0.11474609	-0.050292969	0.050048828	0.014160156	0	44330	0	0	0
2169	87928	87928	Category L	-0.20385742	0.071777344	1.0078125	0.24926758	0.090087891	-0.42626953	0	0	9/11/2017	9	11	2017	13:27:36	48456	0.6	13	27	36	0	0.059082031	3.4691895	-0.15576172	0.11035156	1.019043	11.798096	0.062744141	0	0	0	0	0	0	0	0	0	1.0368652	0.036865234	0.098144531	-0.047851563	-0.038574219	-0.011230469	0	44330	0	0	0
2170	87929	87929	Category L	-0.19189453	0.083984375	1.0917969	0.23291016	0.10961914	-0.42724609	0	0	9/11/2017	9	11	2017	13:27:36	48456	0.7	13	27	36	0	0.059082031	3.4691895	-0.15039063	0.10229492	1.0322266	15.341553	0.074462891	0	0	0	0	0	0	0	0	0	1.0483398	0.048339844	0.11889648	-0.041259766	-0.018310547	0.059326172	0	44330	0	0	0
2171	87930	87930	Category L	-0.10791016	0.035888672	0.95996094	0.19726563	0.13085938	-0.44335938	0	0	9/11/2017	9	11	2017	13:27:36	48456	0.8	13	27	36	0	0.059082031	3.4691895	-0.15063477	0.10131836	1.0283203	18.713623	0.10400391	0	0	0	0	0	0	0	0	0	1.0441895	0.044189453	0.17675781	0.042724609	-0.065429688	-0.068359375	0	44330	0	0	0
2172	87931	87931	Category L	-0.11987305	0.095947266	0.98388672	0.16064453	0.15087891	-0.4453125	0	0	9/11/2017	9	11	2017	13:27:36	48456	0.9	13	27	36	0	0.059082031	3.4691895	-0.14990234	0.094482422	1.0378418	23.658203	0.061767578	0	0	0	0	0	0	0	0	0	1.0529785	0.052978516	0.085449219	0.030029297	0.001220703	-0.053955078	0	44330	0	0	0
2173	87932	87932	Category L	-0.023925781	0.071777344	0.95996094	0.13989258	0.15625	-0.45263672	0	0	9/11/2017	9	11	2017	13:27:37	48457	0	13	27	37	0	0.059082031	3.4691895	-0.14990234	0.092529297	1.0268555	29.418701	0.14404297	0	0	0	0	0	0	0	0	0	1.0419922	0.041992188	0.21386719	0.12597656	-0.020751953	-0.066894531	0	44330	0	0	0
2174	87933	87933	Category L	-0.059814453	0.047851563	0.99584961	0.11816406	0.16674805	-0.45751953	0	0	9/11/2017	9	11	2017	13:27:37	48457	0.1	13	27	37	0	0.059082031	3.4691895	-0.15307617	0.094482422	1.0412598	33.86084	0.11376953	0	0	0	0	0	0	0	0	0	1.0568848	0.056884766	0.18554688	0.093261719	-0.046630859	-0.045410156	0	44330	0	0	0
2175	87934	87934	Category L	-0.023925781	0.095947266	1.079834	0.099121094	0.17138672	-0.45751953	0	0	9/11/2017	9	11	2017	13:27:37	48457	0.2	13	27	37	0	0.059082031	3.4691895	-0.14575195	0.091308594	1.0327148	36.29834	0.13061523	0	0	0	0	0	0	0	0	0	1.0471191	0.047119141	0.17333984	0.12182617	0.004394531	0.046875	0	44330	0	0	0
2176	87935	87935	Category L	-0.083984375	0.11987305	1.0439453	0.084228516	0.18432617	-0.4597168	0	0	9/11/2017	9	11	2017	13:27:37	48457	0.3	13	27	37	0	0.059082031	3.4691895	-0.14428711	0.08984375	1.0483398	38.801025	0.067626953	0	0	0	0	0	0	0	0	0	1.0620117	0.062011719	0.094970703	0.060302734	0.029785156	-0.004394531	0	44330	0	0	0
2177	87936	87936	Category L	-0.10791016	0.14379883	0.99584961	0.070556641	0.19506836	-0.45654297	0	0	9/11/2017	9	11	2017	13:27:37	48457	0.4	13	27	37	0	0.059082031	3.4691895	-0.14160156	0.088134766	1.045166	41.482178	0.081542969	0	0	0	0	0	0	0	0	0	1.0583496	0.058349609	0.13867188	0.033691406	0.055419922	-0.049316406	0	44330	0	0	0
2178	87937	87937	Category L	-0.059814453	0.095947266	1.0078125	0.0546875	0.19238281	-0.4597168	0	0	9/11/2017	9	11	2017	13:27:37	48457	0.5	13	27	37	0	0.059082031	3.4691895	-0.14501953	0.091308594	1.0476074	42.739014	0.094238281	0	0	0	0	0	0	0	0	0	1.0615234	0.061523438	0.12963867	0.085205078	0.004394531	-0.039794922	0	44330	0	0	0
2179	87938	87938	Category L	-0.083984375	0.071777344	0.99584961	0.056640625	0.19311523	-0.45458984	0	0	9/11/2017	9	11	2017	13:27:37	48457	0.6	13	27	37	0	0.059082031	3.4691895	-0.125	0.074707031	1.0693359	43.409668	0.084228516	0	0	0	0	0	0	0	0	0	1.0791016	0.079101563	0.11767578	0.041015625	-0.002929688	-0.073486328	0	44330	0	0	0
2180	87939	87939	Category L	-0.047851563	0.023925781	1.0439453	0.055664063	0.19384766	-0.46166992	0	0	9/11/2017	9	11	2017	13:27:37	48457	0.7	13	27	37	0	0.059082031	3.4691895	-0.12158203	0.071289063	1.0576172	43.919922	0.088623047	0	0	0	0	0	0	0	0	0	1.0671387	0.067138672	0.13500977	0.073730469	-0.047363281	-0.013671875	0	44330	0	0	0
2181	87940	87940	Category L	0	0.047851563	1.0197754	0.053466797	0.19702148	-0.45654297	0	0	9/11/2017	9	11	2017	13:27:37	48457	0.8	13	27	37	0	0.059082031	3.4691895	-0.1237793	0.068847656	1.0754395	44.797363	0.13745117	0	0	0	0	0	0	0	0	0	1.0849609	0.084960938	0.20068359	0.1237793	-0.020996094	-0.055664063	0	44330	0	0	0
2182	87941	87941	Category L	-0.023925781	0.047851563	1.0078125	0.051757813	0.19897461	-0.45654297	0	0	9/11/2017	9	11	2017	13:27:37	48457	0.9	13	27	37	0	0.059082031	3.4691895	-0.11962891	0.068115234	1.0661621	43.124512	0.11376953	0	0	0	0	0	0	0	0	0	1.0749512	0.074951172	0.17431641	0.095703125	-0.020263672	-0.058349609	0	44330	0	0	0
2183	87942	87942	Category L	-0.023925781	0.035888672	1.0078125	0.054443359	0.19555664	-0.45751953	0	0	9/11/2017	9	11	2017	13:27:38	48458	0	13	27	38	0	0.059082031	3.4691895	-0.12060547	0.069091797	1.0793457	39.519043	0.125	0	0	0	0	0	0	0	0	0	1.0883789	0.088378906	0.2019043	0.096679688	-0.033203125	-0.071533203	0	44330	0	0	0
2184	87943	87943	Category L	-0.023925781	0.047851563	1.0439453	0.056640625	0.19458008	-0.45654297	0	0	9/11/2017	9	11	2017	13:27:38	48458	0.1	13	27	38	0	0.059082031	3.4691895	-0.11181641	0.068359375	1.0661621	35.501953	0.093017578	0	0	0	0	0	0	0	0	0	1.0742188	0.07421875	0.13085938	0.087890625	-0.020507813	-0.022216797	0	44330	0	0	0
2185	87944	87944	Category L	-0.011962891	0.023925781	1.0078125	0.050048828	0.20043945	-0.45874023	0	0	9/11/2017	9	11	2017	13:27:38	48458	0.2	13	27	38	0	0.059082031	3.4691895	-0.11645508	0.069824219	1.0632324	30.852783	0.12695313	0	0	0	0	0	0	0	0	0	1.0720215	0.072021484	0.20605469	0.10449219	-0.045898438	-0.055419922	0	44330	0	0	0
2186	87945	87945	Category L	-0.023925781	0.023925781	1.0078125	0.060058594	0.1953125	-0.45727539	0	0	9/11/2017	9	11	2017	13:27:38	48458	0.3	13	27	38	0	0.059082031	3.4691895	-0.1081543	0.068603516	1.0690918	25.368896	0.11352539	0	0	0	0	0	0	0	0	0	1.0766602	0.076660156	0.19067383	0.084228516	-0.044677734	-0.061279297	0	44330	0	0	0
2187	87946	87946	Category L	-0.023925781	0.071777344	1.0319824	0.064941406	0.20703125	-0.45458984	0	0	9/11/2017	9	11	2017	13:27:38	48458	0.4	13	27	38	0	0.059082031	3.4691895	-0.11108398	0.069091797	1.0720215	19.571533	0.095947266	0	0	0	0	0	0	0	0	0	1.079834	0.079833984	0.12988281	0.087158203	0.002441406	-0.040039063	0	44330	0	0	0
2188	87947	87947	Category L	-0.023925781	0.023925781	1.0078125	0.086425781	0.19360352	-0.4543457	0	0	9/11/2017	9	11	2017	13:27:38	48458	0.5	13	27	38	0	0.059082031	3.4691895	-0.11010742	0.069335938	1.0817871	12.702881	0.12255859	0	0	0	0	0	0	0	0	0	1.0895996	0.089599609	0.20581055	0.086181641	-0.045410156	-0.073974609	0	44330	0	0	0
2189	87948	87948	Category L	-0.035888672	0.011962891	1.0197754	0.1003418	0.18579102	-0.45043945	0	0	9/11/2017	9	11	2017	13:27:38	48458	0.6	13	27	38	0	0.059082031	3.4691895	-0.10668945	0.068115234	1.0700684	3.4165039	0.10351563	0	0	0	0	0	0	0	0	0	1.0776367	0.077636719	0.17749023	0.070800781	-0.056152344	-0.050292969	0	44330	0	0	0
2190	87949	87949	Category L	-0.083984375	0	1.0439453	0.10400391	0.18286133	-0.45239258	0	0	9/11/2017	9	11	2017	13:27:38	48458	0.7	13	27	38	0	0.059082031	3.4691895	-0.11132813	0.068115234	1.0866699	8.3498535	0.084960938	0	0	0	0	0	0	0	0	0	1.0944824	0.094482422	0.13842773	0.02734375	-0.068115234	-0.042724609	0	44330	0	0	0
2191	87950	87950	Category L	-0.047851563	0.011962891	1.0197754	0.10522461	0.17651367	-0.45239258	0	0	9/11/2017	9	11	2017	13:27:38	48458	0.8	13	27	38	0	0.059082031	3.4691895	-0.10522461	0.067382813	1.081543	22.913818	0.10083008	0	0	0	0	0	0	0	0	0	1.0888672	0.088867188	0.17456055	0.057373047	-0.055419922	-0.061767578	0	44330	0	0	0
2192	87951	87951	Category L	-0.083984375	0.011962891	1.0197754	0.10424805	0.17895508	-0.45751953	0	0	9/11/2017	9	11	2017	13:27:38	48458	0.9	13	27	38	0	0.059082031	3.4691895	-0.10473633	0.065917969	1.0705566	39.147949	0.076904297	0	0	0	0	0	0	0	0	0	1.0776367	0.077636719	0.12548828	0.020751953	-0.053955078	-0.05078125	0	44330	0	0	0
2193	87952	87952	Category L	-0.047851563	0.035888672	1.0319824	0.10229492	0.18237305	-0.45556641	0	0	9/11/2017	9	11	2017	13:27:39	48459	0	13	27	39	0	0.059082031	3.4691895	-0.10351563	0.065673828	1.0783691	56.048096	0.078369141	0	0	0	0	0	0	0	0	0	1.0852051	0.085205078	0.13183594	0.055664063	-0.029785156	-0.046386719	0	44330	0	0	0
2194	87953	87953	Category J	-0.19189453	0.059814453	1.0439453	0.1628418	-0.234375	-0.41235352	0	0	9/11/2017	9	11	2017	13:29:14	48554	0.3	13	29	14	0	0.05859375	3.4562988	-0.098632813	0.064697266	1.0656738	71.973145	0.095703125	0	0	0	0	0	0	0	0	0	1.0722656	0.072265625	0.12011719	-0.093017578	-0.004882813	-0.021728516	0	44330	0	0	0
2195	87954	87954	Category J	-0.17993164	0.071777344	0.94799805	0.15283203	-0.23242188	-0.4152832	0	0	9/11/2017	9	11	2017	13:29:14	48554	0.4	13	29	14	0	0.05859375	3.4562988	-0.10058594	0.063232422	1.0822754	86.641846	0.15625	0	0	0	0	0	0	0	0	0	1.0888672	0.088867188	0.22216797	-0.079101563	0.008300781	-0.13427734	0	44330	0	0	0
2196	87955	87955	Category J	-0.19189453	0.17993164	1.0078125	0.13476563	-0.23095703	-0.42138672	0	0	9/11/2017	9	11	2017	13:29:14	48554	0.5	13	29	14	0	0.05859375	3.4562988	-0.094726563	0.062744141	1.079834	100.52368	0.16821289	0	0	0	0	0	0	0	0	0	1.0856934	0.085693359	0.28613281	-0.096923828	0.11694336	-0.072021484	0	44330	0	0	0
2197	87956	87956	Category J	0.047851563	0.27587891	0.87597656	0.15942383	-0.2409668	-0.40722656	0	0	9/11/2017	9	11	2017	13:29:14	48554	0.6	13	29	14	0	0.05859375	3.4562988	-0.095947266	0.063476563	1.0788574	112.29468	0.3269043	0	0	0	0	0	0	0	0	0	1.0849609	0.084960938	0.55908203	0.14379883	0.2121582	-0.20288086	0	44330	0	0	0
2198	87957	87957	Category J	0.071777344	0.23999023	1.1159668	0.18554688	-0.24414063	-0.40478516	0	0	9/11/2017	9	11	2017	13:29:14	48554	0.7	13	29	14	0	0.05859375	3.4562988	-0.095703125	0.063720703	1.0883789	118.47681	0.24462891	0	0	0	0	0	0	0	0	0	1.0944824	0.094482422	0.37109375	0.16748047	0.17602539	0.02734375	0	44330	0	0	0
2199	87958	87958	Category J	0.071777344	0.38378906	1.2839355	0.070068359	-0.23681641	-0.43017578	0	0	9/11/2017	9	11	2017	13:29:14	48554	0.8	13	29	14	0	0.05859375	3.4562988	-0.091552734	0.064941406	1.0837402	119.49609	0.41015625	0	0	0	0	0	0	0	0	0	1.0895996	0.089599609	0.68212891	0.16333008	0.31860352	0.19995117	0	44330	0	0	0
2200	87959	87959	Category J	-0.035888672	-0.095947266	1.0078125	0.15209961	-0.23803711	-0.41113281	0	0	9/11/2017	9	11	2017	13:29:14	48554	0.9	13	29	14	0	0.05859375	3.4562988	-0.091796875	0.064208984	1.0827637	114.82324	0.18554688	0	0	0	0	0	0	0	0	0	1.088623	0.088623047	0.29125977	0.055908203	-0.16015625	-0.074951172	0	44330	0	0	0
2201	87960	87960	Category J	0	-0.13183594	1.6557617	0.11108398	-0.24145508	-0.41967773	0	0	9/11/2017	9	11	2017	13:29:15	48555	0	13	29	15	0	0.05859375	3.4562988	-0.092285156	0.065429688	1.0744629	106.16772	0.62060547	0	0	0	0	0	0	0	0	0	1.0805664	0.080566406	0.87084961	0.092285156	-0.19726563	0.58105469	0	44330	0	0	0
2202	87961	87961	Category J	-0.35986328	0.14379883	0.68383789	0.055664063	-0.25488281	-0.42016602	0	0	9/11/2017	9	11	2017	13:29:15	48555	0.1	13	29	15	0	0.058837891	3.4804688	-0.088134766	0.067382813	1.0976563	89.992188	0.50073242	0	0	0	0	0	0	0	0	0	1.1032715	0.10327148	0.76147461	-0.27148438	0.076171875	-0.41381836	0	44330	0	0	0
2203	87962	87962	Category J	0.071777344	0.40795898	1.1398926	-0.042724609	-0.18383789	-0.45532227	0	0	9/11/2017	9	11	2017	13:29:15	48555	0.2	13	29	15	0	0.058837891	3.4804688	-0.088134766	0.067871094	1.0866699	68.484131	0.37939453	0	0	0	0	0	0	0	0	0	1.0922852	0.092285156	0.55297852	0.15991211	0.34008789	0.052978516	0	44330	0	0	0
2204	87963	87963	Category J	-0.95996094	-0.14379883	1.1999512	0.12841797	-0.18408203	-0.4465332	0	0	9/11/2017	9	11	2017	13:29:15	48555	0.3	13	29	15	0	0.058837891	3.4804688	-0.085205078	0.064941406	1.0932617	51.093506	0.90551758	0	0	0	0	0	0	0	0	0	1.0983887	0.098388672	1.1899414	-0.87451172	-0.20874023	0.10644531	0	44330	0	0	0
2205	87964	87964	Category J	-0.41992188	0.095947266	0.58789063	-0.021484375	-0.27416992	-0.40136719	0	0	9/11/2017	9	11	2017	13:29:15	48555	0.4	13	29	15	0	0.058837891	3.4804688	-0.083251953	0.064453125	1.079834	30.71875	0.59692383	0	0	0	0	0	0	0	0	0	1.0849609	0.084960938	0.85986328	-0.33642578	0.03125	-0.49194336	0	44330	0	0	0
2206	87965	87965	Category J	0.047851563	-0.26391602	2.2558594	0.19628906	-0.29272461	-0.36865234	0	0	9/11/2017	9	11	2017	13:29:15	48555	0.5	13	29	15	0	0.058837891	3.4804688	-0.083984375	0.068847656	1.0993652	12.341064	1.2104492	0	0	0	0	0	0	0	0	0	1.1047363	0.10473633	1.6210938	0.13183594	-0.33276367	1.15625	0	44330	0	0	0
2207	87966	87966	Category J	-0.94799805	-0.27587891	0.2277832	0.091308594	-0.2746582	-0.40698242	0	0	9/11/2017	9	11	2017	13:29:15	48555	0.6	13	29	15	0	0.058837891	3.4804688	-0.076171875	0.0625	1.1013184	2.2177734	1.279541	0	0	0	0	0	0	0	0	0	1.1057129	0.10571289	2.0837402	-0.87158203	-0.33837891	-0.87353516	0	44330	0	0	0
2208	87967	87967	Category J	-0.37182617	0.47998047	1.1398926	0.006591797	-0.22143555	-0.44018555	0	0	9/11/2017	9	11	2017	13:29:15	48555	0.7	13	29	15	0	0.058837891	3.4804688	-0.076904297	0.061279297	1.1098633	11.999023	0.51269531	0	0	0	0	0	0	0	0	0	1.1140137	0.11401367	0.74316406	-0.29467773	0.41845703	0.029785156	0	44330	0	0	0
2209	87968	87968	Category J	0.23999023	-0.50390625	2.0639648	0.16699219	-0.20922852	-0.421875	0	0	9/11/2017	9	11	2017	13:29:15	48555	0.8	13	29	15	0	0.058837891	3.4804688	-0.073486328	0.059570313	1.1193848	18.269043	1.1435547	0	0	0	0	0	0	0	0	0	1.123291	0.12329102	1.8215332	0.31347656	-0.56347656	0.94433594	0	44330	0	0	0
2210	87969	87969	Category J	-0.20385742	0.083984375	0.69580078	0.28125	-0.2253418	-0.36572266	0	0	9/11/2017	9	11	2017	13:29:15	48555	0.9	13	29	15	0	0.058837891	3.4804688	-0.073242188	0.061767578	1.1147461	26.456299	0.43920898	0	0	0	0	0	0	0	0	0	1.1188965	0.11889648	0.57128906	-0.13037109	0.021972656	-0.41894531	0	44330	0	0	0
2211	87970	87970	Category J	-0.10791016	-0.44384766	1.7519531	0.17211914	-0.22143555	-0.41796875	0	0	9/11/2017	9	11	2017	13:29:16	48556	0	13	29	16	0	0.058837891	3.4804688	-0.062744141	0.060302734	1.1311035	26.95752	0.80078125	0	0	0	0	0	0	0	0	0	1.1345215	0.13452148	1.1696777	-0.044921875	-0.50415039	0.62060547	0	44330	0	0	0
2212	87971	87971	Category J	-0.19189453	-0.023925781	0.13183594	0.14306641	-0.23657227	-0.41625977	0	0	9/11/2017	9	11	2017	13:29:16	48556	0.1	13	29	16	0	0.058837891	3.4804688	-0.061767578	0.060791016	1.1176758	22.245117	0.99780273	0	0	0	0	0	0	0	0	0	1.1208496	0.12084961	1.2006836	-0.12988281	-0.084716797	-0.98583984	0	44330	0	0	0
2213	87972	87972	Category J	-0.45581055	0.3359375	2.1359863	0.21630859	-0.15405273	-0.43139648	0	0	9/11/2017	9	11	2017	13:29:16	48556	0.2	13	29	16	0	0.058837891	3.4804688	-0.067871094	0.057617188	1.1293945	17.387207	1.1137695	0	0	0	0	0	0	0	0	0	1.1330566	0.13305664	1.6723633	-0.38769531	0.27807617	1.0063477	0	44330	0	0	0
2214	87973	87973	Category J	0.39599609	-0.083984375	0.31176758	0.26513672	-0.18945313	-0.39794922	0	0	9/11/2017	9	11	2017	13:29:16	48556	0.3	13	29	16	0	0.058837891	3.4804688	-0.063964844	0.059082031	1.1218262	16.563477	0.94238281	0	0	0	0	0	0	0	0	0	1.1252441	0.12524414	1.4130859	0.45996094	-0.14306641	-0.81005859	0	44330	0	0	0
2215	87974	87974	Category J	-0.083984375	-0.011962891	2.2319336	0.25341797	-0.16259766	-0.40673828	0	0	9/11/2017	9	11	2017	13:29:16	48556	0.4	13	29	16	0	0.058837891	3.4804688	-0.067138672	0.059570313	1.114502	10.7854	1.1196289	0	0	0	0	0	0	0	0	0	1.1181641	0.11816406	1.2058105	-0.016601563	-0.071533203	1.1171875	0	44330	0	0	0
2216	87975	87975	Category J	0.035888672	0.035888672	0.7199707	0.19702148	-0.15917969	-0.43676758	0	0	9/11/2017	9	11	2017	13:29:16	48556	0.5	13	29	16	0	0.058837891	3.4804688	-0.061523438	0.057617188	1.1135254	6.5554199	0.40600586	0	0	0	0	0	0	0	0	0	1.1166992	0.11669922	0.51293945	0.097412109	-0.021728516	-0.39355469	0	44330	0	0	0
2217	87976	87976	Category J	-0.46777344	0.43188477	1.1999512	0.23413086	-0.17041016	-0.41210938	0	0	9/11/2017	9	11	2017	13:29:16	48556	0.6	13	29	16	0	0.058837891	3.4804688	-0.070068359	0.059570313	1.1223145	14.144775	0.55004883	0	0	0	0	0	0	0	0	0	1.1259766	0.12597656	0.84716797	-0.39746094	0.37207031	0.077392578	0	44330	0	0	0
2218	87977	87977	Category J	1.4157715	-1.1757813	2.7119141	0.21240234	-0.10742188	-0.4440918	0	0	9/11/2017	9	11	2017	13:29:16	48556	0.7	13	29	16	0	0.058837891	3.4804688	-0.066894531	0.058105469	1.1323242	17.347412	2.4931641	0	0	0	0	0	0	0	0	0	1.1357422	0.13574219	4.2961426	1.482666	-1.2338867	1.5793457	0	44330	0	0	0
2219	87978	87978	Category J	0.095947266	-0.11987305	0.071777344	0.24291992	-0.13842773	-0.421875	0	0	9/11/2017	9	11	2017	13:29:16	48556	0.8	13	29	16	0	0.058837891	3.4804688	-0.071533203	0.059082031	1.1337891	19.395996	1.0898438	0	0	0	0	0	0	0	0	0	1.1376953	0.13769531	1.4086914	0.16748047	-0.17895508	-1.0620117	0	44330	0	0	0
2220	87979	87979	Category J	-0.37182617	-0.023925781	2.4118652	0.21948242	-0.1796875	-0.41235352	0	0	9/11/2017	9	11	2017	13:29:16	48556	0.9	13	29	16	0	0.058837891	3.4804688	-0.071777344	0.063964844	1.1394043	13.943115	1.3100586	0	0	0	0	0	0	0	0	0	1.1433105	0.14331055	1.6604004	-0.29980469	-0.087890625	1.2722168	0	44330	0	0	0
2221	87980	87980	Category J	0.14379883	0.095947266	0.26391602	0.24633789	-0.15136719	-0.41479492	0	0	9/11/2017	9	11	2017	13:29:17	48557	0	13	29	17	0	0.058837891	3.4804688	-0.078613281	0.065185547	1.1315918	12.825195	0.89624023	0	0	0	0	0	0	0	0	0	1.1362305	0.13623047	1.1208496	0.22241211	0.030517578	-0.86767578	0	44330	0	0	0
2222	87981	87981	Category J	-0.2878418	0.21582031	2.0397949	0.23046875	-0.15454102	-0.42602539	0	0	9/11/2017	9	11	2017	13:29:17	48557	0.1	13	29	17	0	0.058837891	3.4804688	-0.083007813	0.062011719	1.1474609	10.024658	0.92822266	0	0	0	0	0	0	0	0	0	1.1520996	0.15209961	1.2507324	-0.20458984	0.15356445	0.89208984	0	44330	0	0	0
2223	87982	87982	Category J	0.51586914	0.083984375	-0.071777344	0.14526367	-0.14648438	-0.453125	0	0	9/11/2017	9	11	2017	13:29:17	48557	0.2	13	29	17	0	0.058837891	3.4804688	-0.087158203	0.060791016	1.1384277	2.2578125	1.3522949	0	0	0	0	0	0	0	0	0	1.1433105	0.14331055	1.8364258	0.60302734	0.022949219	-1.2102051	0	44330	0	0	0
2224	87983	87983	Category J	-0.56396484	0.26391602	0.77978516	0.21142578	-0.1315918	-0.44018555	0	0	9/11/2017	9	11	2017	13:29:17	48557	0.3	13	29	17	0	0.058837891	3.4804688	-0.092041016	0.071289063	1.1584473	7.098877	0.63476563	0	0	0	0	0	0	0	0	0	1.1643066	0.16430664	1.0429688	-0.47167969	0.19238281	-0.37866211	0	44330	0	0	0
2225	87984	87984	Category J	0.46777344	0.035888672	1.4638672	0.14208984	-0.17285156	-0.4440918	0	0	9/11/2017	9	11	2017	13:29:17	48557	0.4	13	29	17	0	0.058837891	3.4804688	-0.10229492	0.074462891	1.1452637	6.7924805	0.65405273	0	0	0	0	0	0	0	0	0	1.1523438	0.15234375	0.92724609	0.57006836	-0.038574219	0.31835938	0	44330	0	0	0
2226	87985	87985	Category J	-0.43188477	0.20385742	1.223877	0.30981445	-0.17529297	-0.36962891	0	0	9/11/2017	9	11	2017	13:29:17	48557	0.5	13	29	17	0	0.058837891	3.4804688	-0.10913086	0.072509766	1.1437988	6.7460938	0.35717773	0	0	0	0	0	0	0	0	0	1.1513672	0.15136719	0.53344727	-0.32250977	0.13110352	0.079833984	0	44330	0	0	0
2227	87986	87986	Category J	-0.11987305	0.17993164	1.763916	0.17041016	-0.11010742	-0.45849609	0	0	9/11/2017	9	11	2017	13:29:17	48557	0.6	13	29	17	0	0.058837891	3.4804688	-0.11035156	0.072509766	1.1484375	13.284912	0.62475586	0	0	0	0	0	0	0	0	0	1.1560059	0.15600586	0.73217773	-0.009277344	0.10717773	0.61523438	0	44330	0	0	0
2228	87987	87987	Category J	0.083984375	0.059814453	0.083984375	0.14257813	-0.14672852	-0.46020508	0	0	9/11/2017	9	11	2017	13:29:17	48557	0.7	13	29	17	0	0.058837891	3.4804688	-0.11694336	0.074951172	1.1435547	14.533691	1.0786133	0	0	0	0	0	0	0	0	0	1.1518555	0.15185547	1.2758789	0.20092773	-0.015136719	-1.0595703	0	44330	0	0	0
2229	87988	87988	Category J	-0.55175781	0.16796875	2.315918	0.22509766	-0.13793945	-0.42602539	0	0	9/11/2017	9	11	2017	13:29:17	48557	0.8	13	29	17	0	0.058837891	3.4804688	-0.1171875	0.076416016	1.1584473	20.469971	1.239502	0	0	0	0	0	0	0	0	0	1.1669922	0.16699219	1.6831055	-0.43432617	0.091308594	1.1572266	0	44330	0	0	0
2230	87989	87989	Category J	0.32397461	0.11987305	0.61181641	0.14208984	-0.15039063	-0.45605469	0	0	9/11/2017	9	11	2017	13:29:17	48557	0.9	13	29	17	0	0.058837891	3.4804688	-0.1184082	0.078369141	1.145752	19.368652	0.69458008	0	0	0	0	0	0	0	0	0	1.154541	0.15454102	1.0178223	0.44238281	0.041259766	-0.53393555	0	44330	0	0	0
2231	87990	87990	Category J	-0.15576172	0.047851563	0.13183594	0.25219727	-0.16088867	-0.40380859	0	0	9/11/2017	9	11	2017	13:29:18	48558	0	13	29	18	0	0.058837891	3.4804688	-0.12646484	0.073730469	1.1672363	20.701904	1.0361328	0	0	0	0	0	0	0	0	0	1.1762695	0.17626953	1.0905762	-0.029052734	-0.025878906	-1.0354004	0	44330	0	0	0
2232	87991	87991	Category J	-0.059814453	0.15576172	1.6079102	0.17529297	-0.12939453	-0.45263672	0	0	9/11/2017	9	11	2017	13:29:18	48558	0.1	13	29	18	0	0.058837891	3.4804688	-0.1237793	0.071044922	1.1555176	15.31665	0.46435547	0	0	0	0	0	0	0	0	0	1.1643066	0.16430664	0.60083008	0.063964844	0.084472656	0.45214844	0	44330	0	0	0
2233	87992	87992	Category J	0.21582031	0.083984375	-0.023925781	0.22558594	-0.16015625	-0.42333984	0	0	9/11/2017	9	11	2017	13:29:18	48558	0.2	13	29	18	0	0.058837891	3.4804688	-0.12939453	0.072265625	1.15625	6.6201172	1.2297363	0	0	0	0	0	0	0	0	0	1.1655273	0.16552734	1.5371094	0.34521484	0.011474609	-1.1801758	0	44330	0	0	0
2234	87993	87993	Category J	-0.3359375	0.023925781	2.3278809	0.16699219	-0.16723633	-0.44506836	0	0	9/11/2017	9	11	2017	13:29:18	48558	0.3	13	29	18	0	0.058837891	3.4804688	-0.12573242	0.072509766	1.1550293	5.838623	1.1921387	0	0	0	0	0	0	0	0	0	1.1643066	0.16430664	1.4313965	-0.20996094	-0.048583984	1.1726074	0	44330	0	0	0
2235	87994	87994	Category J	0.26391602	0.11987305	0.77978516	0.16381836	-0.17529297	-0.44116211	0	0	9/11/2017	9	11	2017	13:29:18	48558	0.4	13	29	18	0	0.058837891	3.4804688	-0.12329102	0.073486328	1.144043	1.3356934	0.53369141	0	0	0	0	0	0	0	0	0	1.1530762	0.15307617	0.79785156	0.38720703	0.046142578	-0.36425781	0	44330	0	0	0
2236	87995	87995	Category J	-0.2878418	0.2277832	0.89990234	0.19506836	-0.1574707	-0.42944336	0	0	9/11/2017	9	11	2017	13:29:18	48558	0.5	13	29	18	0	0.058837891	3.4804688	-0.11987305	0.073486328	1.1516113	3.2148438	0.33959961	0	0	0	0	0	0	0	0	0	1.1601563	0.16015625	0.57373047	-0.16772461	0.15405273	-0.25170898	0	44330	0	0	0
2237	87996	87996	Category J	-0.19189453	0.19189453	1.7399902	0.13867188	-0.15454102	-0.45019531	0	0	9/11/2017	9	11	2017	13:29:18	48558	0.6	13	29	18	0	0.058837891	3.4804688	-0.11547852	0.069824219	1.1398926	6.4680176	0.61694336	0	0	0	0	0	0	0	0	0	1.1477051	0.14770508	0.79833984	-0.076171875	0.12182617	0.59985352	0	44330	0	0	0
2238	87997	87997	Category J	0.13183594	0.2277832	0.63598633	0.22412109	-0.1484375	-0.42407227	0	0	9/11/2017	9	11	2017	13:29:18	48558	0.7	13	29	18	0	0.058837891	3.4804688	-0.12255859	0.071777344	1.1560059	9.9489746	0.59960938	0	0	0	0	0	0	0	0	0	1.1647949	0.16479492	0.93041992	0.25439453	0.15576172	-0.52001953	0	44330	0	0	0
2239	87998	87998	Category J	-0.20385742	0.095947266	0.92382813	0.11938477	-0.18261719	-0.44238281	0	0	9/11/2017	9	11	2017	13:29:18	48558	0.8	13	29	18	0	0.058837891	3.4804688	-0.11767578	0.068359375	1.1437988	9.0742188	0.23779297	0	0	0	0	0	0	0	0	0	1.1518555	0.15185547	0.33374023	-0.0859375	0.02734375	-0.2199707	0	44330	0	0	0
2240	87999	87999	Category J	-0.23999023	0.25195313	0.34790039	0.055908203	-0.16137695	-0.45874023	0	0	9/11/2017	9	11	2017	13:29:18	48558	0.9	13	29	18	0	0.059082031	3.4434082	-0.12304688	0.061523438	1.1564941	11.958008	0.83886719	0	0	0	0	0	0	0	0	0	1.1645508	0.16455078	1.1157227	-0.11669922	0.19018555	-0.80859375	0	44330	0	0	0
2241	88000	88000	Category J	0.14379883	0.29980469	2.855957	0.084960938	-0.1730957	-0.45874023	0	0	9/11/2017	9	11	2017	13:29:19	48559	0	13	29	19	0	0.059082031	3.4434082	-0.12011719	0.062011719	1.1494141	10.573486	1.7426758	0	0	0	0	0	0	0	0	0	1.1574707	0.1574707	2.2077637	0.26391602	0.23754883	1.7062988	0	44330	0	0	0
2242	88001	88001	Category J	-0.16796875	0.20385742	0.13183594	0.13574219	-0.17529297	-0.45336914	0	0	9/11/2017	9	11	2017	13:29:19	48559	0.1	13	29	19	0	0.059082031	3.4434082	-0.12670898	0.065917969	1.1442871	13.671387	1.0227051	0	0	0	0	0	0	0	0	0	1.1530762	0.15307617	1.1914063	-0.041015625	0.13769531	-1.0124512	0	44330	0	0	0
2243	88002	88002	Category J	0.035888672	-0.095947266	1.5119629	0.07421875	-0.21557617	-0.44384766	0	0	9/11/2017	9	11	2017	13:29:19	48559	0.2	13	29	19	0	0.059082031	3.4434082	-0.12695313	0.06640625	1.1582031	13.279053	0.421875	0	0	0	0	0	0	0	0	0	1.1669922	0.16699219	0.67895508	0.1628418	-0.16235352	0.35351563	0	44330	0	0	0
2244	88003	88003	Category J	-0.023925781	0.11987305	-0.047851563	0.041992188	-0.1730957	-0.46313477	0	0	9/11/2017	9	11	2017	13:29:19	48559	0.3	13	29	19	0	0.059082031	3.4434082	-0.12426758	0.061279297	1.1462402	15.400146	1.199707	0	0	0	0	0	0	0	0	0	1.154541	0.15454102	1.3532715	0.1003418	0.058349609	-1.1940918	0	44330	0	0	0
2245	88004	88004	Category J	-0.23999023	0.51586914	2.5439453	0.036621094	-0.17358398	-0.46411133	0	0	9/11/2017	9	11	2017	13:29:19	48559	0.4	13	29	19	0	0.059082031	3.4434082	-0.11791992	0.0625	1.1486816	20.076172	1.4716797	0	0	0	0	0	0	0	0	0	1.1564941	0.15649414	1.9702148	-0.12182617	0.453125	1.3950195	0	44330	0	0	0
2246	88005	88005	Category J	0.43188477	-0.38378906	1.1757813	0.13720703	-0.24584961	-0.41259766	0	0	9/11/2017	9	11	2017	13:29:19	48559	0.5	13	29	19	0	0.059082031	3.4434082	-0.11328125	0.060791016	1.145752	17.17627	0.7043457	0	0	0	0	0	0	0	0	0	1.152832	0.15283203	1.0200195	0.54516602	-0.44458008	0.029785156	0	44330	0	0	0
2247	88006	88006	Category J	-0.23999023	-0.035888672	1.6918945	0.0703125	-0.16699219	-0.46582031	0	0	9/11/2017	9	11	2017	13:29:19	48559	0.6	13	29	19	0	0.059082031	3.4434082	-0.11694336	0.06640625	1.1381836	18.992188	0.57617188	0	0	0	0	0	0	0	0	0	1.1462402	0.14624023	0.77880859	-0.12280273	-0.10229492	0.5534668	0	44330	0	0	0
2248	88007	88007	Category J	0.071777344	0.011962891	1.7998047	0.058837891	-0.2265625	-0.43994141	0	0	9/11/2017	9	11	2017	13:29:19	48559	0.7	13	29	19	0	0.059082031	3.4434082	-0.11108398	0.0703125	1.1496582	21.155029	0.67773438	0	0	0	0	0	0	0	0	0	1.1572266	0.15722656	0.89135742	0.18286133	-0.058349609	0.64990234	0	44330	0	0	0
2249	88008	88008	Category J	-0.19189453	0.25195313	0.63598633	0.15014648	-0.19287109	-0.4362793	0	0	9/11/2017	9	11	2017	13:29:19	48559	0.8	13	29	19	0	0.059082031	3.4434082	-0.10644531	0.06640625	1.1418457	23.828369	0.54541016	0	0	0	0	0	0	0	0	0	1.1486816	0.14868164	0.77661133	-0.085205078	0.18530273	-0.50585938	0	44330	0	0	0
2250	88009	88009	Category J	0.64794922	-0.035888672	2.4118652	0.059570313	-0.15161133	-0.46899414	0	0	9/11/2017	9	11	2017	13:29:19	48559	0.9	13	29	19	0	0.059082031	3.4434082	-0.11230469	0.072998047	1.137207	16.249268	1.487793	0	0	0	0	0	0	0	0	0	1.1450195	0.14501953	2.1435547	0.76025391	-0.10888672	1.2744141	0	44330	0	0	0
2251	88010	88010	Category J	-0.023925781	0.083984375	-0.13183594	0.059570313	-0.22827148	-0.43823242	0	0	9/11/2017	9	11	2017	13:29:20	48560	0	13	29	20	0	0.059082031	3.4434082	-0.11181641	0.072509766	1.1408691	12.521973	1.2758789	0	0	0	0	0	0	0	0	0	1.1486816	0.14868164	1.3720703	0.087890625	0.011230469	-1.2727051	0	44330	0	0	0
2252	88011	88011	Category J	-0.59985352	-0.15576172	1.9318848	-0.005859375	-0.21313477	-0.44433594	0	0	9/11/2017	9	11	2017	13:29:20	48560	0.1	13	29	20	0	0.059082031	3.4434082	-0.11132813	0.080322266	1.125	12.000732	0.97192383	0	0	0	0	0	0	0	0	0	1.1335449	0.13354492	1.5310059	-0.48828125	-0.23608398	0.80664063	0	44330	0	0	0
2253	88012	88012	Category J	0.2878418	0.17993164	0.34790039	0.079589844	-0.18920898	-0.45288086	0	0	9/11/2017	9	11	2017	13:29:20	48560	0.2	13	29	20	0	0.059082031	3.4434082	-0.10986328	0.083007813	1.1408691	12.915039	0.89257813	0	0	0	0	0	0	0	0	0	1.1491699	0.14916992	1.2875977	0.39770508	0.096679688	-0.79296875	0	44330	0	0	0
2254	88013	88013	Category J	-0.31176758	0.095947266	0.41992188	0.070556641	-0.19067383	-0.45385742	0	0	9/11/2017	9	11	2017	13:29:20	48560	0.3	13	29	20	0	0.059082031	3.4434082	-0.10766602	0.081298828	1.1296387	3.5031738	0.73852539	0	0	0	0	0	0	0	0	0	1.1376953	0.13769531	0.92822266	-0.20385742	0.014404297	-0.7097168	0	44330	0	0	0
2255	88014	88014	Category J	0.41992188	-0.071777344	0.99584961	0.084960938	-0.20605469	-0.44384766	0	0	9/11/2017	9	11	2017	13:29:20	48560	0.4	13	29	20	0	0.059082031	3.4434082	-0.11450195	0.082763672	1.1342773	4.5129395	0.57324219	0	0	0	0	0	0	0	0	0	1.1430664	0.14306641	0.82763672	0.53442383	-0.15454102	-0.13842773	0	44330	0	0	0
2256	88015	88015	Category J	-0.76782227	0.2878418	1.7399902	0.13989258	-0.20825195	-0.43530273	0	0	9/11/2017	9	11	2017	13:29:20	48560	0.5	13	29	20	0	0.059082031	3.4434082	-0.11694336	0.083740234	1.1125488	1.1171875	0.92651367	0	0	0	0	0	0	0	0	0	1.1218262	0.12182617	1.4821777	-0.65063477	0.20385742	0.62719727	0	44330	0	0	0
2257	88016	88016	Category J	0.14379883	0.011962891	1.7998047	-0.002197266	-0.21264648	-0.44433594	0	0	9/11/2017	9	11	2017	13:29:20	48560	0.6	13	29	20	0	0.059082031	3.4434082	-0.12231445	0.086914063	1.1191406	2.8449707	0.734375	0	0	0	0	0	0	0	0	0	1.1293945	0.12939453	1.0217285	0.26611328	-0.074951172	0.68041992	0	44330	0	0	0
2258	88017	88017	Category J	-0.43188477	0.17993164	1.1279297	0.16918945	-0.2019043	-0.43530273	0	0	9/11/2017	9	11	2017	13:29:20	48560	0.7	13	29	20	0	0.059082031	3.4434082	-0.11816406	0.081542969	1.1210938	10.040283	0.32861328	0	0	0	0	0	0	0	0	0	1.1303711	0.13037109	0.41845703	-0.31347656	0.098144531	0.006591797	0	44330	0	0	0
2259	88018	88018	Category J	-0.095947266	0.46777344	1.4399414	0.001464844	-0.1574707	-0.46923828	0	0	9/11/2017	9	11	2017	13:29:20	48560	0.8	13	29	20	0	0.059082031	3.4434082	-0.14526367	0.098144531	1.0993652	22.802734	0.50463867	0	0	0	0	0	0	0	0	0	1.1132813	0.11328125	0.7590332	0.049316406	0.36938477	0.34033203	0	44330	0	0	0
2260	88019	88019	Category J	-0.59985352	0.10791016	0.41992188	0.12768555	-0.17138672	-0.45751953	0	0	9/11/2017	9	11	2017	13:29:20	48560	0.9	13	29	20	0	0.059082031	3.4434082	-0.14770508	0.10449219	1.121582	20.782715	0.83447266	0	0	0	0	0	0	0	0	0	1.1359863	0.13598633	1.1567383	-0.4519043	0.003173828	-0.70166016	0	44330	0	0	0
2261	88020	88020	Category J	-0.34790039	-0.20385742	2.2919922	0.044921875	-0.21679688	-0.44726563	0	0	9/11/2017	9	11	2017	13:29:21	48561	0	13	29	21	0	0.059082031	3.4434082	-0.14648438	0.10961914	1.1105957	18.78125	1.2385254	0	0	0	0	0	0	0	0	0	1.1257324	0.12573242	1.6958008	-0.20117188	-0.31347656	1.1811523	0	44330	0	0	0
2262	88021	88021	Category J	-0.35986328	-0.047851563	0.2878418	0.16699219	-0.16967773	-0.44506836	0	0	9/11/2017	9	11	2017	13:29:21	48561	0.1	13	29	21	0	0.059082031	3.4434082	-0.1496582	0.10742188	1.1103516	20.884277	0.86303711	0	0	0	0	0	0	0	0	0	1.1254883	0.12548828	1.1879883	-0.20996094	-0.15527344	-0.82250977	0	44330	0	0	0
2263	88022	88022	Category J	-0.40795898	0.88793945	2.6037598	-0.005615234	-0.15722656	-0.47119141	0	0	9/11/2017	9	11	2017	13:29:21	48561	0.2	13	29	21	0	0.059082031	3.4434082	-0.14746094	0.10546875	1.1047363	27.307373	1.7104492	0	0	0	0	0	0	0	0	0	1.1196289	0.11962891	2.5412598	-0.26025391	0.78222656	1.4987793	0	44330	0	0	0
2264	88023	88023	Category J	-0.85180664	0.29980469	0	0.2019043	-0.27294922	-0.37475586	0	0	9/11/2017	9	11	2017	13:29:21	48561	0.3	13	29	21	0	0.059082031	3.4434082	-0.15844727	0.10742188	1.1208496	23.00708	1.3317871	0	0	0	0	0	0	0	0	0	1.1369629	0.13696289	2.0061035	-0.69311523	0.19213867	-1.1208496	0	44330	0	0	0
2265	88024	88024	Category J	-0.56396484	-0.13183594	0.88793945	-0.063964844	-0.20825195	-0.44555664	0	0	9/11/2017	9	11	2017	13:29:21	48561	0.4	13	29	21	0	0.059082031	3.4434082	-0.15087891	0.10620117	1.1169434	13.270508	0.52880859	0	0	0	0	0	0	0	0	0	1.1320801	0.13208008	0.88012695	-0.4128418	-0.23803711	-0.22900391	0	44330	0	0	0
2266	88025	88025	Category J	-0.10791016	0.011962891	1.3679199	0.064941406	-0.20117188	-0.45507813	0	0	9/11/2017	9	11	2017	13:29:21	48561	0.5	13	29	21	0	0.059082031	3.4434082	-0.15893555	0.10961914	1.1201172	12.687988	0.27099609	0	0	0	0	0	0	0	0	0	1.1367188	0.13671875	0.39648438	0.051025391	-0.09765625	0.24755859	0	44330	0	0	0
2267	88026	88026	Category J	-0.56396484	0.26391602	0.64794922	-0.045166016	-0.25366211	-0.42260742	0	0	9/11/2017	9	11	2017	13:29:21	48561	0.6	13	29	21	0	0.059082031	3.4434082	-0.15722656	0.10766602	1.1120605	10.987305	0.63647461	0	0	0	0	0	0	0	0	0	1.1281738	0.12817383	1.0266113	-0.40649414	0.15600586	-0.46411133	0	44330	0	0	0
2268	88027	88027	Category J	-0.035888672	0.14379883	2.2077637	0.049072266	-0.20654297	-0.44628906	0	0	9/11/2017	9	11	2017	13:29:21	48561	0.7	13	29	21	0	0.059082031	3.4434082	-0.15600586	0.10546875	1.0932617	8.5571289	1.1213379	0	0	0	0	0	0	0	0	0	1.109375	0.109375	1.2727051	0.12011719	0.038085938	1.1142578	0	44330	0	0	0
2269	88028	88028	Category J	-0.14379883	0.17993164	-0.011962891	0.19091797	-0.26489258	-0.38500977	0	0	9/11/2017	9	11	2017	13:29:21	48561	0.8	13	29	21	0	0.059082031	3.4434082	-0.16162109	0.10717773	1.111084	0.3527832	1.1254883	0	0	0	0	0	0	0	0	0	1.1279297	0.12792969	1.2138672	0.017822266	0.072509766	-1.1230469	0	44330	0	0	0
2270	88029	88029	Category J	-0.7199707	-0.38378906	2.7719727	0.005615234	-0.23583984	-0.42919922	0	0	9/11/2017	9	11	2017	13:29:21	48561	0.9	13	29	21	0	0.059082031	3.4434082	-0.15722656	0.10644531	1.0925293	3.480957	1.8376465	0	0	0	0	0	0	0	0	0	1.1088867	0.10888672	2.7321777	-0.5625	-0.49023438	1.6791992	0	44330	0	0	0
2271	88030	88030	Category J	0.16796875	-0.19189453	0.083984375	0.057128906	-0.20800781	-0.44799805	0	0	9/11/2017	9	11	2017	13:29:22	48562	0	13	29	22	0	0.059082031	3.4434082	-0.16455078	0.10791016	1.0952148	4.5065918	1.105957	0	0	0	0	0	0	0	0	0	1.112793	0.11279297	1.6437988	0.33251953	-0.29980469	-1.0112305	0	44330	0	0	0
2272	88031	88031	Category J	-0.53979492	0.10791016	1.0678711	0.065673828	-0.26025391	-0.42016602	0	0	9/11/2017	9	11	2017	13:29:22	48562	0.1	13	29	22	0	0.059082031	3.4434082	-0.16552734	0.1105957	1.1125488	9.407959	0.37670898	0	0	0	0	0	0	0	0	0	1.130127	0.13012695	0.42163086	-0.37402344	-0.002685547	-0.044677734	0	44330	0	0	0
2273	88032	88032	Category J	0.25195313	0.059814453	0.94799805	0.079833984	-0.2355957	-0.43188477	0	0	9/11/2017	9	11	2017	13:29:22	48562	0.2	13	29	22	0	0.059082031	3.4434082	-0.17089844	0.11254883	1.1010742	14.05127	0.45288086	0	0	0	0	0	0	0	0	0	1.119873	0.11987305	0.62866211	0.42285156	-0.052734375	-0.15307617	0	44330	0	0	0
2274	88033	88033	Category J	0	0.13183594	0.16796875	0.21240234	-0.24194336	-0.390625	0	0	9/11/2017	9	11	2017	13:29:22	48562	0.3	13	29	22	0	0.059082031	3.4434082	-0.17529297	0.11230469	1.1044922	20.737061	0.953125	0	0	0	0	0	0	0	0	0	1.1240234	0.12402344	1.1313477	0.17529297	0.019287109	-0.93652344	0	44330	0	0	0
2275	88034	88034	Category J	0.095947266	0.071777344	1.5478516	0.017822266	-0.25292969	-0.42724609	0	0	9/11/2017	9	11	2017	13:29:22	48562	0.4	13	29	22	0	0.059082031	3.4434082	-0.17382813	0.11303711	1.0966797	20.945557	0.52709961	0	0	0	0	0	0	0	0	0	1.1159668	0.1159668	0.76220703	0.26977539	-0.041259766	0.45092773	0	44330	0	0	0
2276	88035	88035	Category J	0.15576172	-0.11987305	0.059814453	0.1394043	-0.23291016	-0.42749023	0	0	9/11/2017	9	11	2017	13:29:22	48562	0.5	13	29	22	0	0.059082031	3.4434082	-0.1809082	0.11450195	1.0969238	21.502441	1.1154785	0	0	0	0	0	0	0	0	0	1.1176758	0.11767578	1.6086426	0.33666992	-0.234375	-1.0371094	0	44330	0	0	0
2277	88036	88036	Category J	-0.51586914	0.43188477	2.171875	-0.028320313	-0.20727539	-0.44433594	0	0	9/11/2017	9	11	2017	13:29:22	48562	0.6	13	29	22	0	0.059082031	3.4434082	-0.18017578	0.11376953	1.0925293	20.821777	1.1738281	0	0	0	0	0	0	0	0	0	1.1130371	0.11303711	1.732666	-0.33544922	0.31787109	1.0791016	0	44330	0	0	0
2278	88037	88037	Category J	0.46777344	-0.035888672	0.14379883	0.1472168	-0.24365234	-0.41113281	0	0	9/11/2017	9	11	2017	13:29:22	48562	0.7	13	29	22	0	0.059326172	3.5288086	-0.1809082	0.11499023	1.088623	17.191406	1.1560059	0	0	0	0	0	0	0	0	0	1.1096191	0.10961914	1.744873	0.64868164	-0.15087891	-0.94482422	0	44330	0	0	0
2279	88038	88038	Category J	-0.35986328	-0.15576172	2.2919922	0.071289063	-0.23071289	-0.43383789	0	0	9/11/2017	9	11	2017	13:29:22	48562	0.8	13	29	22	0	0.059326172	3.5288086	-0.18823242	0.11401367	1.0939941	11.878418	1.2397461	0	0	0	0	0	0	0	0	0	1.1159668	0.1159668	1.6391602	-0.17138672	-0.26977539	1.1977539	0	44330	0	0	0
2280	88039	88039	Category J	0.20385742	-0.059814453	0.45581055	0.049316406	-0.20703125	-0.44897461	0	0	9/11/2017	9	11	2017	13:29:22	48562	0.9	13	29	22	0	0.059326172	3.5288086	-0.18676758	0.11206055	1.0898438	6.3745117	0.7644043	0	0	0	0	0	0	0	0	0	1.1113281	0.11132813	1.1967773	0.390625	-0.171875	-0.6340332	0	44330	0	0	0
2281	88040	88040	Category J	-0.52783203	0.19189453	1.2358398	0.089355469	-0.23242188	-0.4309082	0	0	9/11/2017	9	11	2017	13:29:23	48563	0	13	29	23	0	0.059326172	3.5288086	-0.18603516	0.10986328	1.0993652	5.0075684	0.37670898	0	0	0	0	0	0	0	0	0	1.1206055	0.12060547	0.55981445	-0.34155273	0.081787109	0.13623047	0	44330	0	0	0
2282	88041	88041	Category J	-0.39599609	0.17993164	1.7998047	0.052246094	-0.19848633	-0.44897461	0	0	9/11/2017	9	11	2017	13:29:23	48563	0.1	13	29	23	0	0.059326172	3.5288086	-0.19116211	0.10717773	1.0771484	3.046875	0.75439453	0	0	0	0	0	0	0	0	0	1.0993652	0.099365234	0.99975586	-0.20458984	0.072509766	0.72241211	0	44330	0	0	0
2283	88042	88042	Category J	0.2878418	-0.011962891	0.17993164	0.2109375	-0.23242188	-0.39941406	0	0	9/11/2017	9	11	2017	13:29:23	48563	0.2	13	29	23	0	0.059326172	3.5288086	-0.19213867	0.10644531	1.0859375	9.2744141	1.0322266	0	0	0	0	0	0	0	0	0	1.1079102	0.10791016	1.5043945	0.47998047	-0.1184082	-0.90600586	0	44330	0	0	0
2284	88043	88043	Category J	-0.44384766	-0.047851563	1.4038086	0.1484375	-0.23535156	-0.4152832	0	0	9/11/2017	9	11	2017	13:29:23	48563	0.3	13	29	23	0	0.059326172	3.5288086	-0.19506836	0.109375	1.0783691	17.498047	0.43847656	0	0	0	0	0	0	0	0	0	1.1013184	0.10131836	0.73144531	-0.24853516	-0.15722656	0.32519531	0	44330	0	0	0
2285	88044	88044	Category J	-0.059814453	-0.023925781	0.3359375	0.048339844	-0.21289063	-0.4440918	0	0	9/11/2017	9	11	2017	13:29:23	48563	0.4	13	29	23	0	0.059326172	3.5288086	-0.1965332	0.10913086	1.0913086	22.007813	0.77905273	0	0	0	0	0	0	0	0	0	1.1142578	0.11425781	1.0253906	0.13671875	-0.13305664	-0.75537109	0	44330	0	0	0
2286	88045	88045	Category J	-0.2277832	0.17993164	1.6679688	0.16235352	-0.22216797	-0.41821289	0	0	9/11/2017	9	11	2017	13:29:23	48563	0.5	13	29	23	0	0.059326172	3.5288086	-0.19873047	0.10546875	1.0737305	27.661377	0.59936523	0	0	0	0	0	0	0	0	0	1.097168	0.097167969	0.69702148	-0.028808594	0.07421875	0.59399414	0	44330	0	0	0
2287	88046	88046	Category J	-0.47998047	0.035888672	1.1398926	0.12524414	-0.19189453	-0.44873047	0	0	9/11/2017	9	11	2017	13:29:23	48563	0.6	13	29	23	0	0.059326172	3.5288086	-0.20776367	0.1105957	1.0688477	30.63501	0.29101563	0	0	0	0	0	0	0	0	0	1.0944824	0.094482422	0.41796875	-0.27197266	-0.074707031	0.070800781	0	44330	0	0	0
2288	88047	88047	Category J	-0.011962891	0.16796875	0.51586914	0.21313477	-0.19287109	-0.41552734	0	0	9/11/2017	9	11	2017	13:29:23	48563	0.7	13	29	23	0	0.059326172	3.5288086	-0.20776367	0.11328125	1.0615234	26.584473	0.58227539	0	0	0	0	0	0	0	0	0	1.0876465	0.087646484	0.79614258	0.19580078	0.054443359	-0.5456543	0	44330	0	0	0
2289	88048	88048	Category J	-0.21582031	0.011962891	1.6918945	0.22509766	-0.19213867	-0.4152832	0	0	9/11/2017	9	11	2017	13:29:23	48563	0.8	13	29	23	0	0.059326172	3.5288086	-0.21142578	0.11376953	1.0522461	21.738037	0.64746094	0	0	0	0	0	0	0	0	0	1.0793457	0.079345703	0.74560547	-0.004150391	-0.10180664	0.6394043	0	44330	0	0	0
2290	88049	88049	Category J	-0.17993164	0.047851563	0.98388672	0.15673828	-0.21923828	-0.42333984	0	0	9/11/2017	9	11	2017	13:29:23	48563	0.9	13	29	23	0	0.059326172	3.5288086	-0.21313477	0.11181641	1.0561523	16.810303	0.10205078	0	0	0	0	0	0	0	0	0	1.083252	0.083251953	0.16967773	0.033203125	-0.063964844	-0.072265625	0	44330	0	0	0
2291	88050	88050	Category J	-0.071777344	0.19189453	0.49194336	0.16918945	-0.20629883	-0.42797852	0	0	9/11/2017	9	11	2017	13:29:24	48564	0	13	29	24	0	0.059326172	3.5288086	-0.22680664	0.11328125	1.0358887	18.974609	0.57104492	0	0	0	0	0	0	0	0	0	1.0666504	0.066650391	0.77758789	0.1550293	0.078369141	-0.54394531	0	44330	0	0	0
2292	88051	88051	Category J	-0.059814453	0.17993164	1.4038086	0.12866211	-0.19067383	-0.4465332	0	0	9/11/2017	9	11	2017	13:29:24	48564	0.1	13	29	24	0	0.059326172	3.5288086	-0.22875977	0.11621094	1.0527344	19.074707	0.39453125	0	0	0	0	0	0	0	0	0	1.0837402	0.083740234	0.58349609	0.16894531	0.063476563	0.35083008	0	44330	0	0	0
2293	88052	88052	Category J	-0.2878418	0.20385742	1.223877	0.18603516	-0.17504883	-0.43164063	0	0	9/11/2017	9	11	2017	13:29:24	48564	0.2	13	29	24	0	0.059326172	3.5288086	-0.22631836	0.12329102	1.0405273	20.462402	0.20922852	0	0	0	0	0	0	0	0	0	1.0720215	0.072021484	0.32495117	-0.061279297	0.080322266	0.18310547	0	44330	0	0	0
2294	88053	88053	Category J	-0.14379883	0.035888672	0.69580078	0.15698242	-0.18579102	-0.43896484	0	0	9/11/2017	9	11	2017	13:29:24	48564	0.3	13	29	24	0	0.059326172	3.5288086	-0.23120117	0.10791016	1.0563965	23.864502	0.37792969	0	0	0	0	0	0	0	0	0	1.0869141	0.086914063	0.52026367	0.087402344	-0.072021484	-0.3605957	0	44330	0	0	0
2295	88054	88054	Category E	-0.27587891	0.059814453	0.47998047	0.17211914	0.16235352	-0.43481445	0	0	9/11/2017	9	11	2017	15:45:11	56711	0	15	45	11	0	0.058349609	3.5288086	-0.23022461	0.10522461	1.060791	28.722412	0.58447266	0	0	0	0	0	0	0	0	0	1.0908203	0.090820313	0.67163086	-0.045410156	-0.045410156	-0.58081055	0	44330	0	0	0
2296	88055	88055	Category E	-0.40795898	0.29980469	1.2597656	0.22167969	0.19140625	-0.39990234	0	0	9/11/2017	9	11	2017	15:45:11	56711	0.099	15	45	11	0	0.058349609	3.5288086	-0.24072266	0.10791016	1.0625	35.733398	0.3215332	0	0	0	0	0	0	0	0	0	1.0949707	0.094970703	0.55566406	-0.16699219	0.19165039	0.19702148	0	44330	0	0	0
2297	88056	88056	Category E	-0.13183594	-0.011962891	1.355957	0.29174805	0.12036133	-0.38696289	0	0	9/11/2017	9	11	2017	15:45:11	56711	0.199	15	45	11	0	0.058349609	3.5288086	-0.23461914	0.10473633	1.0534668	39.195313	0.34008789	0	0	0	0	0	0	0	0	0	1.0842285	0.084228516	0.52197266	0.1027832	-0.11669922	0.30224609	0	44330	0	0	0
2298	88057	88057	Category E	-0.74389648	0.16796875	0.97192383	0.28125	0.11376953	-0.3972168	0	0	9/11/2017	9	11	2017	15:45:11	56711	0.3	15	45	11	0	0.058349609	3.5288086	-0.24023438	0.10424805	1.0441895	42.777344	0.51245117	0	0	0	0	0	0	0	0	0	1.076416	0.076416016	0.63916016	-0.50341797	0.063476563	-0.072265625	0	44330	0	0	0
2299	88058	88058	Category E	-0.10791016	0.38378906	1.8359375	0.16113281	0.10400391	-0.45605469	0	0	9/11/2017	9	11	2017	15:45:11	56711	0.4	15	45	11	0	0.058349609	3.5288086	-0.24243164	0.10449219	1.0400391	47.840088	0.85400391	0	0	0	0	0	0	0	0	0	1.072998	0.072998047	1.2094727	0.13452148	0.27905273	0.7956543	0	44330	0	0	0
2300	88059	88059	Category E	-0.27587891	0.38378906	1.5478516	0.17211914	0.14013672	-0.44775391	0	0	9/11/2017	9	11	2017	15:45:11	56711	0.5	15	45	11	0	0.058349609	3.5288086	-0.24633789	0.10058594	1.0292969	54.914307	0.59130859	0	0	0	0	0	0	0	0	0	1.0629883	0.062988281	0.83105469	-0.029296875	0.28320313	0.51831055	0	44330	0	0	0
2301	88060	88060	Category E	-0.10791016	-0.071777344	0.23999023	0.050537109	0.12451172	-0.47973633	0	0	9/11/2017	9	11	2017	15:45:11	56711	0.6	15	45	11	0	0.058349609	3.5288086	-0.24267578	0.10180664	1.0385742	57.730957	0.82836914	0	0	0	0	0	0	0	0	0	1.0715332	0.071533203	1.1071777	0.13476563	-0.17358398	-0.79858398	0	44330	0	0	0
2302	88061	88061	Category E	-0.10791016	0.059814453	1.5959473	0.11914063	0.083740234	-0.47705078	0	0	9/11/2017	9	11	2017	15:45:11	56711	0.7	15	45	11	0	0.058349609	3.5288086	-0.24121094	0.10693359	1.0253906	55.207764	0.58764648	0	0	0	0	0	0	0	0	0	1.0588379	0.058837891	0.75097656	0.13330078	-0.047119141	0.5703125	0	44330	0	0	0
2303	88062	88062	Category E	-0.37182617	0.23999023	1.1999512	0.056640625	0.14575195	-0.47167969	0	0	9/11/2017	9	11	2017	15:45:11	56711	0.8	15	45	11	0	0.058349609	3.5288086	-0.24291992	0.11083984	1.0327148	51.864258	0.24707031	0	0	0	0	0	0	0	0	0	1.0668945	0.066894531	0.42480469	-0.12866211	0.12890625	0.16699219	0	44330	0	0	0
2304	88063	88063	Category E	0.047851563	0.15576172	0.47998047	0.12011719	0.16381836	-0.45654297	0	0	9/11/2017	9	11	2017	15:45:11	56711	0.9	15	45	11	0	0.058349609	3.5288086	-0.24438477	0.10131836	1.0109863	48.945801	0.60839844	0	0	0	0	0	0	0	0	0	1.0449219	0.044921875	0.87768555	0.29223633	0.054199219	-0.53100586	0	44330	0	0	0
2305	88064	88064	Category E	-0.17993164	0.31176758	1.7158203	0.15405273	0.20117188	-0.4284668	0	0	9/11/2017	9	11	2017	15:45:12	56712	0	15	45	12	0	0.058349609	3.5288086	-0.23681641	0.098144531	1.019043	43.96167	0.73071289	0	0	0	0	0	0	0	0	0	1.0507813	0.05078125	0.96728516	0.056884766	0.21337891	0.6965332	0	44330	0	0	0
2306	88065	88065	Category E	-0.29980469	0.047851563	0.57592773	0.034179688	0.19116211	-0.46069336	0	0	9/11/2017	9	11	2017	15:45:12	56712	0.1	15	45	12	0	0.058349609	3.5288086	-0.2355957	0.10327148	1.027832	34.458008	0.4597168	0	0	0	0	0	0	0	0	0	1.0595703	0.059570313	0.5715332	-0.063964844	-0.055419922	-0.4519043	0	44330	0	0	0
2307	88066	88066	Category E	-0.023925781	0.011962891	0.26391602	0.034912109	0.17724609	-0.47021484	0	0	9/11/2017	9	11	2017	15:45:12	56712	0.2	15	45	12	0	0.058349609	3.5288086	-0.23608398	0.10375977	1.0258789	29.169434	0.79638672	0	0	0	0	0	0	0	0	0	1.0578613	0.057861328	1.0661621	0.2121582	-0.091796875	-0.76196289	0	44330	0	0	0
2308	88067	88067	Category E	-0.35986328	0.17993164	1.5119629	0.15966797	0.15795898	-0.44335938	0	0	9/11/2017	9	11	2017	15:45:12	56712	0.3	15	45	12	0	0.058349609	3.5288086	-0.23120117	0.10009766	1.0283203	25.848633	0.5065918	0	0	0	0	0	0	0	0	0	1.0588379	0.058837891	0.69165039	-0.12841797	0.079589844	0.48339844	0	44330	0	0	0
2309	88068	88068	Category E	-0.20385742	0.11987305	0.82788086	0.14819336	0.15307617	-0.45141602	0	0	9/11/2017	9	11	2017	15:45:12	56712	0.4	15	45	12	0	0.058349609	3.5288086	-0.23339844	0.098388672	1.0144043	21.642578	0.18994141	0	0	0	0	0	0	0	0	0	1.0456543	0.045654297	0.23754883	0.029541016	0.021240234	-0.18652344	0	44330	0	0	0
2310	88069	88069	Category E	-0.25195313	0.2277832	0.82788086	0.19213867	0.19580078	-0.4140625	0	0	9/11/2017	9	11	2017	15:45:12	56712	0.5	15	45	12	0	0.058349609	3.5288086	-0.23803711	0.096923828	1.0256348	12.099854	0.23754883	0	0	0	0	0	0	0	0	0	1.057373	0.057373047	0.34228516	-0.013671875	0.13061523	-0.19775391	0	44330	0	0	0
2311	88070	88070	Category E	-0.2277832	0.26391602	1.5119629	0.21411133	0.16259766	-0.41723633	0	0	9/11/2017	9	11	2017	15:45:12	56712	0.6	15	45	12	0	0.058349609	3.5288086	-0.23242188	0.10375977	1.0024414	3.4052734	0.53369141	0	0	0	0	0	0	0	0	0	1.0344238	0.034423828	0.67407227	0.004638672	0.15991211	0.50927734	0	44330	0	0	0
2312	88071	88071	Category E	-0.49194336	0.31176758	0.69580078	0.17358398	0.20996094	-0.41821289	0	0	9/11/2017	9	11	2017	15:45:12	56712	0.7	15	45	12	0	0.058349609	3.5288086	-0.23706055	0.10668945	1.0144043	2.1738281	0.45654297	0	0	0	0	0	0	0	0	0	1.0473633	0.047363281	0.77856445	-0.25463867	0.20483398	-0.31860352	0	44330	0	0	0
2313	88072	88072	Category E	-0.13183594	0.071777344	0.25195313	0.11938477	0.21899414	-0.43261719	0	0	9/11/2017	9	11	2017	15:45:12	56712	0.8	15	45	12	0	0.058349609	3.5288086	-0.23291016	0.10668945	1.0126953	2.0500488	0.76831055	0	0	0	0	0	0	0	0	0	1.0446777	0.044677734	0.89697266	0.10107422	-0.034912109	-0.76074219	0	44330	0	0	0
2314	88073	88073	Category E	-0.2277832	0.071777344	1.6918945	0.19287109	0.19555664	-0.41430664	0	0	9/11/2017	9	11	2017	15:45:12	56712	0.9	15	45	12	0	0.058349609	3.5288086	-0.24047852	0.10791016	1.012207	6.8955078	0.68041992	0	0	0	0	0	0	0	0	0	1.0461426	0.046142578	0.72851563	0.012695313	-0.036132813	0.67944336	0	44330	0	0	0
2315	88074	88074	Category E	-0.31176758	0.25195313	0.80395508	0.20361328	0.13110352	-0.43115234	0	0	9/11/2017	9	11	2017	15:45:13	56713	0	15	45	13	0	0.058349609	3.5288086	-0.24487305	0.10864258	1.0239258	10.164063	0.27075195	0	0	0	0	0	0	0	0	0	1.0583496	0.058349609	0.42993164	-0.066650391	0.14306641	-0.2199707	0	44330	0	0	0
2316	88075	88075	Category E	-0.2277832	0.15576172	0.55175781	0.19116211	0.15673828	-0.42993164	0	0	9/11/2017	9	11	2017	15:45:13	56713	0.111	15	45	13	0	0.058349609	3.5288086	-0.24731445	0.109375	1.0170898	8.9797363	0.46801758	0	0	0	0	0	0	0	0	0	1.0524902	0.052490234	0.53100586	0.01953125	0.046142578	-0.46533203	0	44330	0	0	0
2317	88076	88076	Category E	-0.25195313	0.29980469	1.4279785	0.23022461	0.14135742	-0.41894531	0	0	9/11/2017	9	11	2017	15:45:13	56713	0.222	15	45	13	0	0.058349609	3.5288086	-0.25170898	0.11254883	1.0302734	5.9936523	0.43945313	0	0	0	0	0	0	0	0	0	1.0666504	0.066650391	0.5847168	0	0.18701172	0.39746094	0	44330	0	0	0
2318	88077	88077	Category E	-0.44384766	0.14379883	1.0678711	0.18139648	0.17285156	-0.42773438	0	0	9/11/2017	9	11	2017	15:45:13	56713	0.333	15	45	13	0	0.058349609	3.5288086	-0.24829102	0.109375	1.0158691	7.8793945	0.20507813	0	0	0	0	0	0	0	0	0	1.0515137	0.051513672	0.28173828	-0.19555664	0.034179688	0.051757813	0	44330	0	0	0
2319	88078	88078	Category E	-0.083984375	-0.059814453	0.58789063	0.1262207	0.14404297	-0.46191406	0	0	9/11/2017	9	11	2017	15:45:13	56713	0.444	15	45	13	0	0.058349609	3.5288086	-0.25585938	0.11132813	1.0270996	8.123291	0.50170898	0	0	0	0	0	0	0	0	0	1.0644531	0.064453125	0.7824707	0.171875	-0.17114258	-0.43920898	0	44330	0	0	0
2320	88079	88079	Category E	-0.17993164	0.083984375	1.1159668	0.19018555	0.13500977	-0.43432617	0	0	9/11/2017	9	11	2017	15:45:13	56713	0.555	15	45	13	0	0.058349609	3.5288086	-0.25390625	0.11401367	1.0117188	4.8942871	0.13110352	0	0	0	0	0	0	0	0	0	1.0495605	0.049560547	0.20825195	0.073974609	-0.030029297	0.10400391	0	44330	0	0	0
2321	88080	88080	Category E	-0.26391602	0.083984375	1.079834	0.18969727	0.10375977	-0.44677734	0	0	9/11/2017	9	11	2017	15:45:13	56713	0.666	15	45	13	0	0.058349609	3.5288086	-0.26416016	0.11523438	1.0168457	1.0891113	0.070068359	0	0	0	0	0	0	0	0	0	1.0571289	0.057128906	0.094238281	0.000244141	-0.03125	0.062744141	0	44330	0	0	0
2322	88081	88081	Category E	-0.25195313	0.13183594	0.82788086	0.21411133	0.13354492	-0.42700195	0	0	9/11/2017	9	11	2017	15:45:13	56713	0.777	15	45	13	0	0.058349609	3.5288086	-0.26269531	0.11352539	1.0117188	0.76416016	0.18505859	0	0	0	0	0	0	0	0	0	1.0515137	0.051513672	0.21289063	0.010742188	0.018066406	-0.18383789	0	44330	0	0	0
2323	88082	88082	Category E	-0.19189453	0.15576172	0.91186523	0.21289063	0.11914063	-0.43310547	0	0	9/11/2017	9	11	2017	15:45:13	56713	0.888	15	45	13	0	0.058349609	3.5288086	-0.26611328	0.11132813	1.0012207	1.5649414	0.12426758	0	0	0	0	0	0	0	0	0	1.0419922	0.041992188	0.20800781	0.07421875	0.044189453	-0.089355469	0	44330	0	0	0
2324	88083	88083	Category E	-0.15576172	0.083984375	0.98388672	0.23291016	0.094970703	-0.42822266	0	0	9/11/2017	9	11	2017	15:45:14	56714	0	15	45	14	0	0.058349609	3.5513672	-0.27758789	0.11254883	1.0107422	1.5915527	0.12817383	0	0	0	0	0	0	0	0	0	1.0541992	0.054199219	0.17773438	0.12182617	-0.028564453	-0.026855469	0	44330	0	0	0
2325	88084	88084	Category E	-0.40795898	0.23999023	1.1398926	0.20727539	0.15527344	-0.42480469	0	0	9/11/2017	9	11	2017	15:45:14	56714	0.1	15	45	14	0	0.058349609	3.5513672	-0.27856445	0.11401367	1.0043945	1.0639648	0.22558594	0	0	0	0	0	0	0	0	0	1.048584	0.048583984	0.39038086	-0.12915039	0.12573242	0.13525391	0	44330	0	0	0
2326	88085	88085	Category E	-0.2878418	0.023925781	0.77978516	0.13842773	0.12719727	-0.46289063	0	0	9/11/2017	9	11	2017	15:45:14	56714	0.2	15	45	14	0	0.058349609	3.5513672	-0.28320313	0.11523438	1.0102539	1.3466797	0.24780273	0	0	0	0	0	0	0	0	0	1.0554199	0.055419922	0.32617188	-0.004394531	-0.091308594	-0.23046875	0	44330	0	0	0
2327	88086	88086	Category E	-0.23999023	0.17993164	1.1159668	0.1484375	0.12695313	-0.45605469	0	0	9/11/2017	9	11	2017	15:45:14	56714	0.3	15	45	14	0	0.058349609	3.5513672	-0.28686523	0.11352539	1.0004883	3.6464844	0.14086914	0	0	0	0	0	0	0	0	0	1.046875	0.046875	0.22851563	0.046875	0.066162109	0.11523438	0	44330	0	0	0
2328	88087	88087	Category E	-0.2277832	0.047851563	1.0439453	0.20556641	0.12719727	-0.43310547	0	0	9/11/2017	9	11	2017	15:45:14	56714	0.4	15	45	14	0	0.058349609	3.5513672	-0.28979492	0.11425781	0.99731445	3.1853027	0.10205078	0	0	0	0	0	0	0	0	0	1.0449219	0.044921875	0.17480469	0.062011719	-0.06640625	0.046386719	0	44330	0	0	0
2329	88088	88088	Category E	-0.32397461	0.083984375	0.95996094	0.24121094	0.13330078	-0.41650391	0	0	9/11/2017	9	11	2017	15:45:14	56714	0.5	15	45	14	0	0.058349609	3.5513672	-0.29467773	0.11352539	1.0012207	2.9550781	0.05859375	0	0	0	0	0	0	0	0	0	1.0498047	0.049804688	0.10009766	-0.029052734	-0.029541016	-0.041259766	0	44330	0	0	0
2330	88089	88089	Category E	-0.44384766	0.083984375	0.79199219	0.15966797	0.13793945	-0.44970703	0	0	9/11/2017	9	11	2017	15:45:14	56714	0.6	15	45	14	0	0.058349609	3.5513672	-0.30175781	0.11401367	0.9909668	6.2431641	0.24633789	0	0	0	0	0	0	0	0	0	1.0422363	0.042236328	0.37109375	-0.1418457	-0.030029297	-0.19897461	0	44330	0	0	0
2331	88090	88090	Category E	-0.19189453	0.32397461	1.2119141	0.20825195	0.13061523	-0.43408203	0	0	9/11/2017	9	11	2017	15:45:14	56714	0.7	15	45	14	0	0.058349609	3.5513672	-0.30371094	0.11474609	0.98779297	2.6931152	0.32617188	0	0	0	0	0	0	0	0	0	1.0397949	0.039794922	0.54516602	0.11181641	0.20898438	0.22387695	0	44330	0	0	0
2332	88091	88091	Category E	-0.39599609	0.40795898	0.95996094	0.22680664	0.11035156	-0.42797852	0	0	9/11/2017	9	11	2017	15:45:14	56714	0.8	15	45	14	0	0.058349609	3.5513672	-0.3137207	0.11279297	0.99365234	1.7382813	0.30786133	0	0	0	0	0	0	0	0	0	1.0480957	0.048095703	0.41088867	-0.08203125	0.29492188	-0.033691406	0	44330	0	0	0
2333	88092	88092	Category E	-0.10791016	-1.0439453	1.6079102	0.22290039	0.1418457	-0.41772461	0	0	9/11/2017	9	11	2017	15:45:14	56714	0.9	15	45	14	0	0.058349609	3.5513672	-0.31762695	0.11108398	0.98510742	3.2504883	1.3288574	0	0	0	0	0	0	0	0	0	1.0410156	0.041015625	1.9875488	0.2097168	-1.1550293	0.62255859	0	44330	0	0	0
2334	88093	88093	Category E	-0.23999023	-0.13183594	0.77978516	0.20922852	0.17114258	-0.41748047	0	0	9/11/2017	9	11	2017	15:45:15	56715	0	15	45	15	0	0.058349609	3.5513672	-0.32128906	0.10961914	0.98071289	4.9890137	0.32446289	0	0	0	0	0	0	0	0	0	1.0378418	0.037841797	0.52392578	0.081298828	-0.24145508	-0.20092773	0	44330	0	0	0
2335	88094	88094	Category E	-0.41992188	0.15576172	1.1279297	0.26342773	0.15673828	-0.38671875	0	0	9/11/2017	9	11	2017	15:45:15	56715	0.09	15	45	15	0	0.058349609	3.5513672	-0.32543945	0.10961914	0.98388672	6.8474121	0.17797852	0	0	0	0	0	0	0	0	0	1.0422363	0.042236328	0.28417969	-0.094238281	0.045898438	0.14379883	0	44330	0	0	0
2336	88095	88095	Category E	-0.26391602	0.035888672	1.0078125	0.30297852	0.12866211	-0.37451172	0	0	9/11/2017	9	11	2017	15:45:15	56715	0.181	15	45	15	0	0.058349609	3.5513672	-0.32739258	0.10986328	0.98754883	8.4196777	0.099609375	0	0	0	0	0	0	0	0	0	1.0461426	0.046142578	0.15795898	0.063476563	-0.073974609	0.020019531	0	44330	0	0	0
2337	88096	88096	Category E	-0.31176758	-0.023925781	1.0559082	0.34423828	0.10595703	-0.34716797	0	0	9/11/2017	9	11	2017	15:45:15	56715	0.272	15	45	15	0	0.058349609	3.5513672	-0.32910156	0.10717773	0.98095703	1.7617188	0.15185547	0	0	0	0	0	0	0	0	0	1.0402832	0.040283203	0.22338867	0.017333984	-0.13110352	0.074707031	0	44330	0	0	0
2338	88097	88097	Category E	-0.61181641	0.19189453	0.80395508	0.33251953	0.062988281	-0.36816406	0	0	9/11/2017	9	11	2017	15:45:15	56715	0.363	15	45	15	0	0.058349609	3.5513672	-0.3371582	0.10888672	0.97436523	4.5568848	0.33349609	0	0	0	0	0	0	0	0	0	1.0368652	0.036865234	0.52783203	-0.27441406	0.082763672	-0.17041016	0	44330	0	0	0
2339	88098	88098	Category E	-0.40795898	0.14379883	0.57592773	0.30981445	0.073730469	-0.38232422	0	0	9/11/2017	9	11	2017	15:45:15	56715	0.454	15	45	15	0	0.058349609	3.5513672	-0.33740234	0.10693359	0.97241211	6.0410156	0.40429688	0	0	0	0	0	0	0	0	0	1.0349121	0.034912109	0.50341797	-0.0703125	0.036621094	-0.39648438	0	44330	0	0	0
2340	88099	88099	Category E	-0.31176758	0.21582031	1.1638184	0.35668945	0.050537109	-0.34570313	0	0	9/11/2017	9	11	2017	15:45:15	56715	0.545	15	45	15	0	0.058349609	3.5513672	-0.34033203	0.10253906	0.95776367	5.4968262	0.23657227	0	0	0	0	0	0	0	0	0	1.0217285	0.021728516	0.34765625	0.028564453	0.11303711	0.20581055	0	44330	0	0	0
2341	88100	88100	Category E	-0.2277832	0.20385742	1.2478027	0.33422852	0.055175781	-0.36694336	0	0	9/11/2017	9	11	2017	15:45:15	56715	0.636	15	45	15	0	0.058349609	3.5513672	-0.34570313	0.098144531	0.94921875	10.617432	0.33789063	0	0	0	0	0	0	0	0	0	1.0151367	0.015136719	0.5222168	0.11791992	0.10546875	0.29833984	0	44330	0	0	0
2342	88101	88101	Category E	-0.49194336	0.26391602	0.87597656	0.26977539	0.10913086	-0.40771484	0	0	9/11/2017	9	11	2017	15:45:15	56715	0.727	15	45	15	0	0.058349609	3.5513672	-0.35131836	0.099121094	0.95629883	14.710938	0.23095703	0	0	0	0	0	0	0	0	0	1.0234375	0.0234375	0.38549805	-0.14038086	0.16455078	-0.080322266	0	44330	0	0	0
2343	88102	88102	Category E	-0.51586914	0.11987305	0.85180664	0.19213867	0.12670898	-0.43847656	0	0	9/11/2017	9	11	2017	15:45:15	56715	0.818	15	45	15	0	0.058349609	3.5513672	-0.35791016	0.099121094	0.94848633	12.737549	0.18603516	0	0	0	0	0	0	0	0	0	1.0185547	0.018554688	0.27514648	-0.15771484	0.020507813	-0.096679688	0	44330	0	0	0
2344	88103	88103	Category E	-0.26391602	0.047851563	0.64794922	0.17358398	0.14501953	-0.43920898	0	0	9/11/2017	9	11	2017	15:45:15	56715	0.909	15	45	15	0	0.058349609	3.5513672	-0.36132813	0.097412109	0.9440918	9.9086914	0.31567383	0	0	0	0	0	0	0	0	0	1.015625	0.015625	0.44335938	0.097412109	-0.049560547	-0.29614258	0	44330	0	0	0
2345	88104	88104	Category E	-0.45581055	0.27587891	1.5959473	0.23974609	0.17358398	-0.40209961	0	0	9/11/2017	9	11	2017	15:45:16	56716	0	15	45	16	0	0.058349609	3.5513672	-0.3659668	0.095214844	0.94897461	7.3479004	0.67749023	0	0	0	0	0	0	0	0	0	1.0217285	0.021728516	0.91699219	-0.089599609	0.18041992	0.64672852	0	44330	0	0	0
2346	88105	88105	Category E	-0.14379883	0.059814453	1.2119141	0.2265625	0.18066406	-0.40795898	0	0	9/11/2017	9	11	2017	15:45:16	56716	0.1	15	45	16	0	0.058349609	3.5513672	-0.37231445	0.091064453	0.93994141	4.5610352	0.35668945	0	0	0	0	0	0	0	0	0	1.0151367	0.015136719	0.53198242	0.22851563	-0.03125	0.27172852	0	44330	0	0	0
2347	88106	88106	Category E	-0.17993164	-0.023925781	0.83984375	0.26416016	0.18408203	-0.37939453	0	0	9/11/2017	9	11	2017	15:45:16	56716	0.2	15	45	16	0	0.058349609	3.5513672	-0.37255859	0.091796875	0.94384766	4.2539063	0.24780273	0	0	0	0	0	0	0	0	0	1.0187988	0.018798828	0.41259766	0.19262695	-0.11572266	-0.10400391	0	44330	0	0	0
2348	88107	88107	Category E	-0.21582031	0	1.0917969	0.18579102	0.19702148	-0.41625977	0	0	9/11/2017	9	11	2017	15:45:16	56716	0.3	15	45	16	0	0.058349609	3.5513672	-0.38061523	0.092529297	0.95263672	11.441895	0.23461914	0	0	0	0	0	0	0	0	0	1.0302734	0.030273438	0.39648438	0.16479492	-0.092529297	0.13891602	0	44330	0	0	0
2349	88108	88108	Category E	-0.51586914	0.059814453	0.88793945	0.17944336	0.14990234	-0.43725586	0	0	9/11/2017	9	11	2017	15:45:16	56716	0.4	15	45	16	0	0.058349609	3.5513672	-0.38061523	0.091308594	0.94360352	15.536133	0.14941406	0	0	0	0	0	0	0	0	0	1.0214844	0.021484375	0.22241211	-0.13500977	-0.031494141	-0.055664063	0	44330	0	0	0
2350	88109	88109	Category E	-0.26391602	0.16796875	0.92382813	0.19042969	0.1262207	-0.44140625	0	0	9/11/2017	9	11	2017	15:45:16	56716	0.5	15	45	16	0	0.058349609	3.5513672	-0.38549805	0.091796875	0.94482422	18.966553	0.14501953	0	0	0	0	0	0	0	0	0	1.0246582	0.024658203	0.21875	0.12158203	0.075927734	-0.020996094	0	44330	0	0	0
2351	88110	88110	Category E	-0.20385742	0.035888672	1.0439453	0.1887207	0.14428711	-0.44140625	0	0	9/11/2017	9	11	2017	15:45:16	56716	0.6	15	45	16	0	0.058349609	3.5513672	-0.38671875	0.090087891	0.9465332	19.718994	0.21411133	0	0	0	0	0	0	0	0	0	1.0266113	0.026611328	0.33422852	0.18286133	-0.054199219	0.097167969	0	44330	0	0	0
2352	88111	88111	Category E	-0.20385742	0.11987305	0.92382813	0.14355469	0.14013672	-0.45068359	0	0	9/11/2017	9	11	2017	15:45:16	56716	0.7	15	45	16	0	0.058349609	3.5513672	-0.39086914	0.088134766	0.93920898	18.095947	0.19042969	0	0	0	0	0	0	0	0	0	1.0212402	0.021240234	0.23413086	0.18701172	0.031494141	-0.015380859	0	44330	0	0	0
2353	88112	88112	Category E	-0.35986328	0.15576172	0.91186523	0.098632813	0.18139648	-0.45361328	0	0	9/11/2017	9	11	2017	15:45:16	56716	0.8	15	45	16	0	0.058349609	3.5513672	-0.39013672	0.0859375	0.94140625	17.575928	0.081542969	0	0	0	0	0	0	0	0	0	1.0227051	0.022705078	0.12963867	0.030273438	0.069580078	-0.029541016	0	44330	0	0	0
2354	88113	88113	Category E	-0.34790039	0.17993164	1.0917969	0.032958984	0.20043945	-0.45751953	0	0	9/11/2017	9	11	2017	15:45:16	56716	0.9	15	45	16	0	0.058349609	3.5513672	-0.39526367	0.086181641	0.94970703	16.876709	0.17651367	0	0	0	0	0	0	0	0	0	1.0322266	0.032226563	0.28271484	0.047363281	0.093505859	0.1418457	0	44330	0	0	0
2355	88114	88114	Category E	-0.095947266	0.14379883	1.0078125	0.055175781	0.20556641	-0.45336914	0	0	9/11/2017	9	11	2017	15:45:17	56717	0	15	45	17	0	0.058349609	3.5513672	-0.39746094	0.086914063	0.93969727	11.508545	0.31420898	0	0	0	0	0	0	0	0	0	1.0239258	0.023925781	0.42626953	0.30151367	0.056640625	0.067871094	0	44330	0	0	0
2356	88115	88115	Category E	-0.20385742	0.11987305	1.1159668	0.098144531	0.20239258	-0.44921875	0	0	9/11/2017	9	11	2017	15:45:17	56717	0.1	15	45	17	0	0.058349609	3.5513672	-0.3996582	0.085205078	0.94091797	3.1875	0.26464844	0	0	0	0	0	0	0	0	0	1.0258789	0.025878906	0.40527344	0.19580078	0.034423828	0.17480469	0	44330	0	0	0
2357	88116	88116	Category E	-0.2277832	0.17993164	1.0197754	0.067138672	0.19921875	-0.45458984	0	0	9/11/2017	9	11	2017	15:45:17	56717	0.2	15	45	17	0	0.058349609	3.5513672	-0.40258789	0.083740234	0.9453125	3.7790527	0.21289063	0	0	0	0	0	0	0	0	0	1.0310059	0.031005859	0.34521484	0.17480469	0.095947266	0.07421875	0	44330	0	0	0
2358	88117	88117	Category E	-0.15576172	0.11987305	1.0439453	0.086425781	0.19702148	-0.44921875	0	0	9/11/2017	9	11	2017	15:45:17	56717	0.3	15	45	17	0	0.058349609	3.5513672	-0.40576172	0.081298828	0.93920898	9.0881348	0.27368164	0	0	0	0	0	0	0	0	0	1.0263672	0.026367188	0.39282227	0.25	0.038330078	0.10449219	0	44330	0	0	0
2359	88118	88118	Category E	-0.19189453	0.071777344	1.0678711	0.077392578	0.18994141	-0.45556641	0	0	9/11/2017	9	11	2017	15:45:17	56717	0.4	15	45	17	0	0.058349609	3.5513672	-0.40527344	0.081298828	0.93701172	17.603027	0.25048828	0	0	0	0	0	0	0	0	0	1.0241699	0.024169922	0.35375977	0.21337891	-0.009521484	0.13061523	0	44330	0	0	0
2360	88119	88119	Category C	-0.6237793	0.023925781	0.86376953	0.28344727	-0.19335938	-0.37353516	0	0	9/11/2017	9	11	2017	15:48:47	56927	0.8	15	48	47	0	0.05859375	3.5513672	-0.41088867	0.083984375	0.94091797	26.376953	0.23413086	0	0	0	0	0	0	0	0	0	1.0302734	0.030273438	0.35009766	-0.21264648	-0.060058594	-0.077148438	0	44330	0	0	0
2361	88120	88120	Category C	-0.40795898	0.059814453	0.81591797	0.27099609	-0.17529297	-0.38452148	0	0	9/11/2017	9	11	2017	15:48:47	56927	0.9	15	48	47	0	0.05859375	3.5513672	-0.41455078	0.083740234	0.93896484	30.728516	0.12548828	0	0	0	0	0	0	0	0	0	1.0297852	0.029785156	0.15380859	0.006591797	-0.023925781	-0.12304688	0	44330	0	0	0
2362	88121	88121	Category C	-0.671875	0	0.95996094	0.31420898	-0.19921875	-0.34057617	0	0	9/11/2017	9	11	2017	15:48:48	56928	0	15	48	48	0	0.05859375	3.5513672	-0.41650391	0.083740234	0.9362793	33.751465	0.26953125	0	0	0	0	0	0	0	0	0	1.0280762	0.028076172	0.36254883	-0.25512695	-0.083740234	0.0234375	0	44330	0	0	0
2363	88122	88122	Category C	-0.63598633	0.095947266	0.94799805	0.25756836	-0.19555664	-0.37939453	0	0	9/11/2017	9	11	2017	15:48:48	56928	0.1	15	48	48	0	0.05859375	3.5513672	-0.41894531	0.083984375	0.93701172	39.312988	0.21728516	0	0	0	0	0	0	0	0	0	1.0300293	0.030029297	0.23925781	-0.21679688	0.01171875	0.010742188	0	44330	0	0	0
2364	88123	88123	Category C	-0.50390625	0.059814453	0.89990234	0.27294922	-0.20361328	-0.36743164	0	0	9/11/2017	9	11	2017	15:48:48	56928	0.2	15	48	48	0	0.05859375	3.5513672	-0.42138672	0.083740234	0.9375	44.972168	0.09375	0	0	0	0	0	0	0	0	0	1.0314941	0.031494141	0.14404297	-0.082275391	-0.023925781	-0.037597656	0	44330	0	0	0
2365	88124	88124	Category C	-0.44384766	0.071777344	0.79199219	0.31982422	-0.18603516	-0.34643555	0	0	9/11/2017	9	11	2017	15:48:48	56928	0.3	15	48	48	0	0.05859375	3.5513672	-0.42529297	0.083740234	0.93676758	45.97998	0.14624023	0	0	0	0	0	0	0	0	0	1.0322266	0.032226563	0.17504883	-0.018310547	-0.011962891	-0.14477539	0	44330	0	0	0
2366	88125	88125	Category C	-0.51586914	0.059814453	0.88793945	0.32202148	-0.19775391	-0.33251953	0	0	9/11/2017	9	11	2017	15:48:48	56928	0.4	15	48	48	0	0.05859375	3.5513672	-0.42553711	0.081787109	0.93310547	44.155518	0.10302734	0	0	0	0	0	0	0	0	0	1.0288086	0.028808594	0.1574707	-0.090087891	-0.021972656	-0.045166016	0	44330	0	0	0
2367	88126	88126	Category C	-0.70776367	0.083984375	0.89990234	0.27734375	-0.19702148	-0.37158203	0	0	9/11/2017	9	11	2017	15:48:48	56928	0.5	15	48	48	0	0.05859375	3.5513672	-0.42944336	0.083251953	0.93457031	42.064941	0.28027344	0	0	0	0	0	0	0	0	0	1.0319824	0.031982422	0.3137207	-0.27807617	0.000488281	-0.034667969	0	44330	0	0	0
2368	88127	88127	Category C	-0.40795898	0.11987305	0.81591797	0.30493164	-0.19726563	-0.35400391	0	0	9/11/2017	9	11	2017	15:48:48	56928	0.6	15	48	48	0	0.05859375	3.5513672	-0.4309082	0.08203125	0.93212891	38.231934	0.12426758	0	0	0	0	0	0	0	0	0	1.0302734	0.030273438	0.17700195	0.022949219	0.037597656	-0.11621094	0	44330	0	0	0
2369	88128	88128	Category C	-0.77978516	0.047851563	0.87597656	0.3371582	-0.19506836	-0.32519531	0	0	9/11/2017	9	11	2017	15:48:48	56928	0.7	15	48	48	0	0.05859375	3.5513672	-0.43554688	0.083007813	0.9309082	31.340332	0.35009766	0	0	0	0	0	0	0	0	0	1.03125	0.03125	0.43457031	-0.34399414	-0.03515625	-0.054931641	0	44330	0	0	0
2370	88129	88129	Category C	-0.3359375	0.095947266	0.7199707	0.32080078	-0.20410156	-0.32861328	0	0	9/11/2017	9	11	2017	15:48:48	56928	0.8	15	48	48	0	0.05859375	3.5513672	-0.43603516	0.083251953	0.92993164	23.997314	0.23291016	0	0	0	0	0	0	0	0	0	1.0305176	0.030517578	0.32299805	0.10009766	0.012451172	-0.20996094	0	44330	0	0	0
2371	88130	88130	Category C	-0.87597656	0.047851563	0.97192383	0.31689453	-0.20019531	-0.34057617	0	0	9/11/2017	9	11	2017	15:48:48	56928	0.9	15	48	48	0	0.05859375	3.5513672	-0.43823242	0.082519531	0.93164063	18.335449	0.44067383	0	0	0	0	0	0	0	0	0	1.032959	0.032958984	0.51269531	-0.4375	-0.034667969	0.040039063	0	44330	0	0	0
2372	88131	88131	Category C	-0.37182617	0.035888672	0.7199707	0.3347168	-0.19970703	-0.33251953	0	0	9/11/2017	9	11	2017	15:48:49	56929	0	15	48	49	0	0.05859375	3.5513672	-0.44067383	0.079833984	0.92749023	13.322754	0.22290039	0	0	0	0	0	0	0	0	0	1.0300293	0.030029297	0.32055664	0.068847656	-0.043945313	-0.20751953	0	44330	0	0	0
2373	88132	88132	Category C	-0.57592773	0.083984375	0.87597656	0.33886719	-0.19311523	-0.32202148	0	0	9/11/2017	9	11	2017	15:48:49	56929	0.1	15	48	49	0	0.05859375	3.5513672	-0.44165039	0.074951172	0.92749023	8.8010254	0.14379883	0	0	0	0	0	0	0	0	0	1.0300293	0.030029297	0.19458008	-0.1340332	0.008789063	-0.051513672	0	44330	0	0	0
2374	88133	88133	Category C	-0.47998047	0.047851563	0.94799805	0.34960938	-0.18286133	-0.31665039	0	0	9/11/2017	9	11	2017	15:48:49	56929	0.2	15	48	49	0	0.05859375	3.5513672	-0.44580078	0.087890625	0.91870117	5.3840332	0.060058594	0	0	0	0	0	0	0	0	0	1.0251465	0.025146484	0.10327148	-0.033935547	-0.040039063	0.029052734	0	44330	0	0	0
2375	88134	88134	Category C	-0.44384766	0.071777344	0.76782227	0.29296875	-0.18676758	-0.35522461	0	0	9/11/2017	9	11	2017	15:48:49	56929	0.3	15	48	49	0	0.05859375	3.5513672	-0.45043945	0.091796875	0.92041016	2.9257813	0.15405273	0	0	0	0	0	0	0	0	0	1.0288086	0.028808594	0.17944336	0.006591797	-0.020019531	-0.15258789	0	44330	0	0	0
2376	88135	88135	Category C	-0.52783203	0.083984375	0.73193359	0.36816406	-0.20483398	-0.2956543	0	0	9/11/2017	9	11	2017	15:48:49	56929	0.4	15	48	49	0	0.05859375	3.5513672	-0.44873047	0.08984375	0.91821289	0.92138672	0.20239258	0	0	0	0	0	0	0	0	0	1.026123	0.026123047	0.27124023	-0.078857422	-0.005859375	-0.1862793	0	44330	0	0	0
2377	88136	88136	Category C	-0.77978516	0.13183594	0.83984375	0.33374023	-0.19775391	-0.32324219	0	0	9/11/2017	9	11	2017	15:48:49	56929	0.5	15	48	49	0	0.05859375	3.5513672	-0.453125	0.090820313	0.91699219	0.55371094	0.33789063	0	0	0	0	0	0	0	0	0	1.0268555	0.026855469	0.44458008	-0.32641602	0.040771484	-0.077148438	0	44330	0	0	0
2378	88137	88137	Category C	-0.76782227	0.011962891	0.80395508	0.31689453	-0.19921875	-0.34472656	0	0	9/11/2017	9	11	2017	15:48:49	56929	0.6	15	48	49	0	0.05859375	3.5513672	-0.4543457	0.092773438	0.91381836	1.0422363	0.34179688	0	0	0	0	0	0	0	0	0	1.0249023	0.024902344	0.50439453	-0.31323242	-0.080810547	-0.10986328	0	44330	0	0	0
2379	88138	88138	Category C	-0.34790039	0.023925781	0.671875	0.32104492	-0.19458008	-0.34277344	0	0	9/11/2017	9	11	2017	15:48:49	56929	0.7	15	48	49	0	0.05859375	3.5513672	-0.45458984	0.093261719	0.91503906	1.1196289	0.27441406	0	0	0	0	0	0	0	0	0	1.026123	0.026123047	0.41943359	0.10668945	-0.069335938	-0.24316406	0	44330	0	0	0
2380	88139	88139	Category C	-0.70776367	0.023925781	0.86376953	0.32788086	-0.18920898	-0.33935547	0	0	9/11/2017	9	11	2017	15:48:49	56929	0.8	15	48	49	0	0.05859375	3.5513672	-0.46044922	0.095214844	0.91748047	0.97167969	0.26269531	0	0	0	0	0	0	0	0	0	1.0310059	0.031005859	0.37231445	-0.24707031	-0.071289063	-0.053710938	0	44330	0	0	0
2381	88140	88140	Category C	-0.53979492	0.011962891	0.79199219	0.26831055	-0.19433594	-0.37548828	0	0	9/11/2017	9	11	2017	15:48:49	56929	0.9	15	48	49	0	0.05859375	3.5513672	-0.46240234	0.094482422	0.91186523	0.92138672	0.16479492	0	0	0	0	0	0	0	0	0	1.0268555	0.026855469	0.27978516	-0.077148438	-0.082519531	-0.11987305	0	44330	0	0	0
2382	88141	88141	Category C	-0.64794922	0.059814453	0.97192383	0.28173828	-0.19970703	-0.37036133	0	0	9/11/2017	9	11	2017	15:48:50	56930	0	15	48	50	0	0.05859375	3.5513672	-0.46557617	0.096191406	0.90771484	0.57421875	0.1965332	0	0	0	0	0	0	0	0	0	1.0246582	0.024658203	0.28271484	-0.18212891	-0.036376953	0.063964844	0	44330	0	0	0
2383	88142	88142	Category C	-0.64794922	0.10791016	0.85180664	0.24316406	-0.19799805	-0.39282227	0	0	9/11/2017	9	11	2017	15:48:50	56930	0.1	15	48	50	0	0.05859375	3.5513672	-0.46630859	0.095214844	0.90673828	0.51416016	0.18994141	0	0	0	0	0	0	0	0	0	1.0241699	0.024169922	0.24902344	-0.18139648	0.012451172	-0.054931641	0	44330	0	0	0
2384	88143	88143	Category C	-0.32397461	-0.023925781	0.87597656	0.29394531	-0.18945313	-0.36523438	0	0	9/11/2017	9	11	2017	15:48:50	56930	0.2	15	48	50	0	0.05859375	3.5513672	-0.46704102	0.096191406	0.90600586	0.26025391	0.18920898	0	0	0	0	0	0	0	0	0	1.0239258	0.023925781	0.29345703	0.14306641	-0.12011719	-0.030029297	0	44330	0	0	0
2385	88144	88144	Category C	-0.68383789	-0.011962891	0.98388672	0.27563477	-0.20019531	-0.3671875	0	0	9/11/2017	9	11	2017	15:48:50	56930	0.3	15	48	50	0	0.05859375	3.5513672	-0.47070313	0.098388672	0.90893555	0.24731445	0.2512207	0	0	0	0	0	0	0	0	0	1.0283203	0.028320313	0.39819336	-0.21289063	-0.11035156	0.074707031	0	44330	0	0	0
2386	88145	88145	Category C	-0.32397461	0.095947266	0.88793945	0.28393555	-0.17919922	-0.37402344	0	0	9/11/2017	9	11	2017	15:48:50	56930	0.4	15	48	50	0	0.05859375	3.5513672	-0.47070313	0.09765625	0.8984375	0.58154297	0.14697266	0	0	0	0	0	0	0	0	0	1.019043	0.019042969	0.15893555	0.14672852	-0.001708984	-0.010498047	0	44330	0	0	0
2387	88146	88146	Category C	-0.65991211	0.083984375	0.98388672	0.29272461	-0.18164063	-0.36206055	0	0	9/11/2017	9	11	2017	15:48:50	56930	0.5	15	48	50	0	0.05859375	3.5513672	-0.47631836	0.098388672	0.89428711	1.2746582	0.20458984	0	0	0	0	0	0	0	0	0	1.0180664	0.018066406	0.28710938	-0.18334961	-0.014404297	0.089355469	0	44330	0	0	0
2388	88147	88147	Category C	-0.35986328	0.071777344	0.77978516	0.26391602	-0.19824219	-0.37768555	0	0	9/11/2017	9	11	2017	15:48:50	56930	0.6	15	48	50	0	0.05859375	3.5513672	-0.48095703	0.099121094	0.89599609	1.9956055	0.17016602	0	0	0	0	0	0	0	0	0	1.0217285	0.021728516	0.26513672	0.12109375	-0.02734375	-0.11621094	0	44330	0	0	0
2389	88148	88148	Category C	-0.59985352	0.16796875	0.93579102	0.29516602	-0.19946289	-0.3581543	0	0	9/11/2017	9	11	2017	15:48:50	56930	0.7	15	48	50	0	0.05859375	3.5513672	-0.48583984	0.10180664	0.89355469	2.8969727	0.13793945	0	0	0	0	0	0	0	0	0	1.0222168	0.022216797	0.22167969	-0.11376953	0.065917969	0.041992188	0	44330	0	0	0
2390	88149	88149	Category C	-0.3359375	0.083984375	0.95996094	0.26293945	-0.21142578	-0.36865234	0	0	9/11/2017	9	11	2017	15:48:50	56930	0.8	15	48	50	0	0.05859375	3.5513672	-0.48730469	0.10375977	0.89428711	3.4316406	0.16625977	0	0	0	0	0	0	0	0	0	1.0236816	0.023681641	0.23681641	0.15136719	-0.019775391	0.065429688	0	44330	0	0	0
2391	88150	88150	Category C	-0.57592773	0.10791016	0.92382813	0.28930664	-0.20898438	-0.35424805	0	0	9/11/2017	9	11	2017	15:48:50	56930	0.9	15	48	50	0	0.05859375	3.5513672	-0.48779297	0.10375977	0.89282227	3.6569824	0.093261719	0	0	0	0	0	0	0	0	0	1.0227051	0.022705078	0.12280273	-0.087890625	0.00390625	0.030761719	0	44330	0	0	0
2392	88151	88151	Category C	-0.43188477	0.13183594	0.86376953	0.25878906	-0.19970703	-0.37548828	0	0	9/11/2017	9	11	2017	15:48:51	56931	0	15	48	51	0	0.05859375	3.5513672	-0.49365234	0.10571289	0.89160156	3.8955078	0.072509766	0	0	0	0	0	0	0	0	0	1.0246582	0.024658203	0.11572266	0.061767578	0.025878906	-0.027832031	0	44330	0	0	0
2393	88152	88152	Category C	-0.52783203	0.095947266	0.92382813	0.28564453	-0.20849609	-0.36132813	0	0	9/11/2017	9	11	2017	15:48:51	56931	0.1	15	48	51	0	0.059082031	3.5320312	-0.49975586	0.10864258	0.89160156	4.0026855	0.044433594	0	0	0	0	0	0	0	0	0	1.027832	0.027832031	0.072753906	-0.027832031	-0.012695313	0.031982422	0	44330	0	0	0
2394	88153	88153	Category C	-0.40795898	0.13183594	0.88793945	0.27539063	-0.19946289	-0.37646484	0	0	9/11/2017	9	11	2017	15:48:51	56931	0.2	15	48	51	0	0.059082031	3.5320312	-0.49975586	0.10546875	0.88745117	3.4243164	0.095458984	0	0	0	0	0	0	0	0	0	1.0239258	0.023925781	0.1184082	0.091796875	0.026123047	0.000488281	0	44330	0	0	0
2395	88154	88154	Category C	-0.49194336	0.10791016	0.91186523	0.28320313	-0.18920898	-0.36816406	0	0	9/11/2017	9	11	2017	15:48:51	56931	0.3	15	48	51	0	0.059082031	3.5320312	-0.50292969	0.10375977	0.88354492	2.6433105	0.030517578	0	0	0	0	0	0	0	0	0	1.0219727	0.021972656	0.043212891	0.010986328	0.00390625	0.028076172	0	44330	0	0	0
2396	88155	88155	Category C	-0.46777344	0.047851563	0.89990234	0.27246094	-0.19042969	-0.3762207	0	0	9/11/2017	9	11	2017	15:48:51	56931	0.4	15	48	51	0	0.059082031	3.5320312	-0.50830078	0.10546875	0.88183594	2.2033691	0.072753906	0	0	0	0	0	0	0	0	0	1.0234375	0.0234375	0.11621094	0.040527344	-0.057617188	0.017822266	0	44330	0	0	0
2397	88156	88156	Category C	-0.49194336	0.10791016	0.93579102	0.28344727	-0.19506836	-0.36645508	0	0	9/11/2017	9	11	2017	15:48:51	56931	0.5	15	48	51	0	0.059082031	3.5320312	-0.51293945	0.10546875	0.87768555	1.7453613	0.061767578	0	0	0	0	0	0	0	0	0	1.0219727	0.021972656	0.081298828	0.020996094	0.002197266	0.057861328	0	44330	0	0	0
2398	88157	88157	Category C	-0.41992188	0.13183594	0.88793945	0.30273438	-0.18554688	-0.36108398	0	0	9/11/2017	9	11	2017	15:48:51	56931	0.6	15	48	51	0	0.059082031	3.5320312	-0.51782227	0.10620117	0.87524414	0.95556641	0.10180664	0	0	0	0	0	0	0	0	0	1.0224609	0.022460938	0.13598633	0.097900391	0.025390625	0.012451172	0	44330	0	0	0
2399	88158	88158	Category C	-0.52783203	0.15576172	0.91186523	0.33081055	-0.19311523	-0.33740234	0	0	9/11/2017	9	11	2017	15:48:51	56931	0.7	15	48	51	0	0.059082031	3.5320312	-0.52124023	0.10742188	0.87329102	0.098876953	0.061767578	0	0	0	0	0	0	0	0	0	1.0229492	0.022949219	0.092773438	-0.006347656	0.048095703	0.038330078	0	44330	0	0	0
2400	88159	88159	Category C	-0.47998047	0.059814453	0.94799805	0.28540039	-0.20092773	-0.36328125	0	0	9/11/2017	9	11	2017	15:48:51	56931	0.8	15	48	51	0	0.059082031	3.5320312	-0.52441406	0.10766602	0.87109375	0.22875977	0.10083008	0	0	0	0	0	0	0	0	0	1.0224609	0.022460938	0.16918945	0.044433594	-0.047851563	0.076660156	0	44330	0	0	0
2401	88160	88160	Category C	-0.40795898	0.083984375	0.86376953	0.30444336	-0.20043945	-0.3527832	0	0	9/11/2017	9	11	2017	15:48:51	56931	0.9	15	48	51	0	0.059082031	3.5320312	-0.52319336	0.10961914	0.87158203	0.050292969	0.11816406	0	0	0	0	0	0	0	0	0	1.0224609	0.022460938	0.14868164	0.11523438	-0.025634766	-0.0078125	0	44330	0	0	0
2402	88161	88161	Category C	-0.45581055	0.16796875	0.89990234	0.28955078	-0.21582031	-0.36450195	0	0	9/11/2017	9	11	2017	15:48:52	56932	0	15	48	52	0	0.059082031	3.5320312	-0.52392578	0.11157227	0.8737793	0.20922852	0.092041016	0	0	0	0	0	0	0	0	0	1.0249023	0.024902344	0.15039063	0.068115234	0.056152344	0.025878906	0	44330	0	0	0
2403	88162	88162	Category C	-0.38378906	0.13183594	0.94799805	0.28833008	-0.19750977	-0.36035156	0	0	9/11/2017	9	11	2017	15:48:52	56932	0.1	15	48	52	0	0.059082031	3.5320312	-0.52172852	0.11401367	0.87329102	0.40405273	0.15795898	0	0	0	0	0	0	0	0	0	1.0236816	0.023681641	0.23022461	0.13793945	0.017578125	0.074462891	0	44330	0	0	0
2404	88163	88163	Category C	-0.46777344	0.071777344	0.91186523	0.26391602	-0.19921875	-0.37451172	0	0	9/11/2017	9	11	2017	15:48:52	56932	0.2	15	48	52	0	0.059082031	3.5320312	-0.51757813	0.11474609	0.87255859	0.037109375	0.076660156	0	0	0	0	0	0	0	0	0	1.0209961	0.020996094	0.13208008	0.049804688	-0.04296875	0.0390625	0	44330	0	0	0
2405	88164	88164	Category C	-0.43188477	0.095947266	0.85180664	0.26489258	-0.20117188	-0.37670898	0	0	9/11/2017	9	11	2017	15:48:52	56932	0.3	15	48	52	0	0.059082031	3.5320312	-0.51855469	0.11743164	0.87304688	0.47070313	0.091796875	0	0	0	0	0	0	0	0	0	1.0222168	0.022216797	0.12939453	0.086669922	-0.021484375	-0.021240234	0	44330	0	0	0
2406	88165	88165	Category C	-0.58789063	0.13183594	0.89990234	0.27709961	-0.18969727	-0.36938477	0	0	9/11/2017	9	11	2017	15:48:52	56932	0.4	15	48	52	0	0.059082031	3.5320312	-0.51757813	0.11914063	0.875	0.38208008	0.075439453	0	0	0	0	0	0	0	0	0	1.0236816	0.023681641	0.10766602	-0.070068359	0.012695313	0.024658203	0	44330	0	0	0
2407	88166	88166	Category C	-0.35986328	0.083984375	0.92382813	0.27075195	-0.1887207	-0.37841797	0	0	9/11/2017	9	11	2017	15:48:52	56932	0.5	15	48	52	0	0.059082031	3.5320312	-0.51416016	0.11816406	0.87402344	0.13549805	0.16577148	0	0	0	0	0	0	0	0	0	1.0209961	0.020996094	0.23852539	0.15429688	-0.034179688	0.049560547	0	44330	0	0	0
2408	88167	88167	Category C	-0.59985352	0.13183594	0.94799805	0.296875	-0.19287109	-0.3527832	0	0	9/11/2017	9	11	2017	15:48:52	56932	0.6	15	48	52	0	0.059082031	3.5320312	-0.51269531	0.12036133	0.87573242	0.010009766	0.11352539	0	0	0	0	0	0	0	0	0	1.0219727	0.021972656	0.17041016	-0.086914063	0.011230469	0.072021484	0	44330	0	0	0
2409	88168	88168	Category C	-0.37182617	0.095947266	0.87597656	0.25219727	-0.19482422	-0.3815918	0	0	9/11/2017	9	11	2017	15:48:52	56932	0.7	15	48	52	0	0.059082031	3.5320312	-0.51049805	0.12182617	0.87744141	0.0078125	0.14111328	0	0	0	0	0	0	0	0	0	1.0224609	0.022460938	0.16625977	0.13867188	-0.025878906	-0.001464844	0	44330	0	0	0
2410	88169	88169	Category C	-0.61181641	0.035888672	0.92382813	0.28710938	-0.1965332	-0.36328125	0	0	9/11/2017	9	11	2017	15:48:52	56932	0.8	15	48	52	0	0.059082031	3.5320312	-0.51147461	0.12451172	0.87719727	0.62915039	0.14160156	0	0	0	0	0	0	0	0	0	1.0229492	0.022949219	0.23535156	-0.10009766	-0.088623047	0.046386719	0	44330	0	0	0
2411	88170	88170	Category C	-0.39599609	0.10791016	0.87597656	0.26391602	-0.19921875	-0.37866211	0	0	9/11/2017	9	11	2017	15:48:52	56932	0.9	15	48	52	0	0.059082031	3.5320312	-0.51098633	0.12719727	0.87768555	1.7993164	0.11669922	0	0	0	0	0	0	0	0	0	1.0236816	0.023681641	0.13647461	0.11499023	-0.019287109	-0.001708984	0	44330	0	0	0
2412	88171	88171	Category C	-0.46777344	0.011962891	0.97192383	0.30566406	-0.19140625	-0.35498047	0	0	9/11/2017	9	11	2017	15:48:53	56933	0	15	48	53	0	0.059082031	3.5320312	-0.50683594	0.12939453	0.87719727	2.0842285	0.15576172	0	0	0	0	0	0	0	0	0	1.0212402	0.021240234	0.2512207	0.0390625	-0.11743164	0.094482422	0	44330	0	0	0
2413	88172	88172	Category C	-0.44384766	0	0.91186523	0.29541016	-0.2019043	-0.35717773	0	0	9/11/2017	9	11	2017	15:48:53	56933	0.1	15	48	53	0	0.059082031	3.5320312	-0.50878906	0.13110352	0.87817383	2.0480957	0.15014648	0	0	0	0	0	0	0	0	0	1.0234375	0.0234375	0.22973633	0.064941406	-0.13110352	0.033447266	0	44330	0	0	0
2414	88173	88173	Category C	-0.61181641	0.16796875	0.89990234	0.30834961	-0.19140625	-0.35400391	0	0	9/11/2017	9	11	2017	15:48:53	56933	0.2	15	48	53	0	0.059082031	3.5320312	-0.51025391	0.13256836	0.87841797	2.0412598	0.109375	0	0	0	0	0	0	0	0	0	1.0244141	0.024414063	0.15795898	-0.10131836	0.03515625	0.021240234	0	44330	0	0	0
2415	88174	88174	Category C	-0.2878418	0.011962891	0.95996094	0.31323242	-0.17993164	-0.35083008	0	0	9/11/2017	9	11	2017	15:48:53	56933	0.3	15	48	53	0	0.059082031	3.5320312	-0.51220703	0.13452148	0.87866211	1.8786621	0.26831055	0	0	0	0	0	0	0	0	0	1.0258789	0.025878906	0.42822266	0.22436523	-0.12255859	0.081054688	0	44330	0	0	0
2416	88175	88175	Category C	-0.59985352	0.10791016	0.91186523	0.33007813	-0.18823242	-0.33251953	0	0	9/11/2017	9	11	2017	15:48:53	56933	0.4	15	48	53	0	0.059082031	3.5320312	-0.515625	0.13574219	0.88085938	1.1086426	0.09375	0	0	0	0	0	0	0	0	0	1.0297852	0.029785156	0.14282227	-0.083984375	-0.027832031	0.030761719	0	44330	0	0	0
2417	88176	88176	Category C	-0.40795898	0.13183594	0.80395508	0.28857422	-0.19018555	-0.36230469	0	0	9/11/2017	9	11	2017	15:48:53	56933	0.5	15	48	53	0	0.059082031	3.5320312	-0.51391602	0.13769531	0.88037109	0.26391602	0.13085938	0	0	0	0	0	0	0	0	0	1.0285645	0.028564453	0.18847656	0.10595703	-0.005859375	-0.076416016	0	44330	0	0	0
2418	88177	88177	Category D	-0.63598633	0.2277832	0.89990234	0.3671875	-0.24194336	-0.27075195	0	0	9/11/2017	9	11	2017	15:53:21	57201	0.8	15	53	21	0	0.058837891	3.4804688	-0.50927734	0.13745117	0.88061523	1.4001465	0.15649414	0	0	0	0	0	0	0	0	0	1.0266113	0.026611328	0.2355957	-0.12646484	0.090087891	0.019042969	0	44330	0	0	0
2419	88178	88178	Category D	-0.87597656	0.29980469	0.76782227	0.32275391	-0.24853516	-0.30541992	0	0	9/11/2017	9	11	2017	15:53:21	57201	0.9	15	53	21	0	0.058837891	3.4804688	-0.50537109	0.14013672	0.88256836	2.5559082	0.41918945	0	0	0	0	0	0	0	0	0	1.0266113	0.026611328	0.64477539	-0.37036133	0.15942383	-0.11474609	0	44330	0	0	0
2420	88179	88179	Category D	-0.46777344	0.15576172	0.7199707	0.33666992	-0.24169922	-0.29321289	0	0	9/11/2017	9	11	2017	15:53:22	57202	0	15	53	22	0	0.058837891	3.4804688	-0.5065918	0.14233398	0.8840332	3.9047852	0.16918945	0	0	0	0	0	0	0	0	0	1.0288086	0.028808594	0.21630859	0.038818359	0.013183594	-0.1640625	0	44330	0	0	0
2421	88180	88180	Category D	-0.49194336	0.34790039	0.91186523	0.34594727	-0.26831055	-0.27124023	0	0	9/11/2017	9	11	2017	15:53:22	57202	0.1	15	53	22	0	0.058837891	3.4804688	-0.50415039	0.14453125	0.88427734	5.2172852	0.20532227	0	0	0	0	0	0	0	0	0	1.0283203	0.028320313	0.24291992	0.012207031	0.203125	0.02734375	0	44330	0	0	0
2422	88181	88181	Category D	-0.55175781	0.17993164	0.80395508	0.32348633	-0.25390625	-0.31054688	0	0	9/11/2017	9	11	2017	15:53:22	57202	0.2	15	53	22	0	0.058837891	3.4804688	-0.50268555	0.14697266	0.88598633	5.8720703	0.10107422	0	0	0	0	0	0	0	0	0	1.0292969	0.029296875	0.16381836	-0.048828125	0.032714844	-0.08203125	0	44330	0	0	0
2423	88182	88182	Category D	-0.56396484	0.20385742	0.79199219	0.32495117	-0.26098633	-0.29638672	0	0	9/11/2017	9	11	2017	15:53:22	57202	0.3	15	53	22	0	0.058837891	3.4804688	-0.49951172	0.1484375	0.88500977	6.2956543	0.12573242	0	0	0	0	0	0	0	0	0	1.0270996	0.027099609	0.21264648	-0.064208984	0.055175781	-0.093017578	0	44330	0	0	0
2424	88183	88183	Category D	-0.56396484	0.2277832	0.87597656	0.31616211	-0.26367188	-0.30981445	0	0	9/11/2017	9	11	2017	15:53:22	57202	0.4	15	53	22	0	0.058837891	3.4804688	-0.49487305	0.14794922	0.88476563	6.2380371	0.10571289	0	0	0	0	0	0	0	0	0	1.0244141	0.024414063	0.1574707	-0.069091797	0.079589844	-0.008789063	0	44330	0	0	0
2425	88184	88184	Category D	-0.44384766	0.20385742	0.75585938	0.32714844	-0.25	-0.30639648	0	0	9/11/2017	9	11	2017	15:53:22	57202	0.5	15	53	22	0	0.058837891	3.4804688	-0.49780273	0.14941406	0.88549805	5.2651367	0.15039063	0	0	0	0	0	0	0	0	0	1.0266113	0.026611328	0.23779297	0.053955078	0.054199219	-0.12963867	0	44330	0	0	0
2426	88185	88185	Category D	-0.59985352	0.11987305	0.88793945	0.32275391	-0.23339844	-0.3269043	0	0	9/11/2017	9	11	2017	15:53:22	57202	0.6	15	53	22	0	0.058837891	3.4804688	-0.49243164	0.1496582	0.88696289	4.0776367	0.11132813	0	0	0	0	0	0	0	0	0	1.0256348	0.025634766	0.13793945	-0.10717773	-0.029785156	0.000732422	0	44330	0	0	0
2427	88186	88186	Category D	-0.55175781	0.047851563	0.97192383	0.27392578	-0.2199707	-0.36572266	0	0	9/11/2017	9	11	2017	15:53:22	57202	0.7	15	53	22	0	0.058837891	3.4804688	-0.4921875	0.15014648	0.88623047	2.685791	0.14599609	0	0	0	0	0	0	0	0	0	1.0246582	0.024658203	0.24731445	-0.059326172	-0.10229492	0.085449219	0	44330	0	0	0
2428	88187	88187	Category D	-0.61181641	0.21582031	0.89990234	0.31542969	-0.22583008	-0.33813477	0	0	9/11/2017	9	11	2017	15:53:22	57202	0.8	15	53	22	0	0.058837891	3.4804688	-0.49121094	0.15063477	0.88598633	1.4692383	0.13745117	0	0	0	0	0	0	0	0	0	1.0241699	0.024169922	0.19921875	-0.12036133	0.064941406	0.013671875	0	44330	0	0	0
2429	88188	88188	Category D	-0.63598633	0.20385742	0.93579102	0.29418945	-0.21166992	-0.35205078	0	0	9/11/2017	9	11	2017	15:53:22	57202	0.9	15	53	22	0	0.058837891	3.4804688	-0.49145508	0.15258789	0.88720703	0.06640625	0.16064453	0	0	0	0	0	0	0	0	0	1.0256348	0.025634766	0.24389648	-0.14428711	0.051025391	0.048339844	0	44330	0	0	0
2430	88189	88189	Category D	-0.29980469	0.16796875	0.80395508	0.35424805	-0.22900391	-0.29394531	0	0	9/11/2017	9	11	2017	15:53:23	57203	0	15	53	23	0	0.058837891	3.4804688	-0.49145508	0.15185547	0.88647461	1.5427246	0.20922852	0	0	0	0	0	0	0	0	0	1.0251465	0.025146484	0.2902832	0.19165039	0.015869141	-0.082519531	0	44330	0	0	0
2431	88190	88190	Category D	-0.65991211	0.19189453	0.95996094	0.33447266	-0.23779297	-0.31469727	0	0	9/11/2017	9	11	2017	15:53:23	57203	0.1	15	53	23	0	0.058837891	3.4804688	-0.49462891	0.15161133	0.88623047	2.7583008	0.18505859	0	0	0	0	0	0	0	0	0	1.026123	0.026123047	0.27880859	-0.16503906	0.040039063	0.073486328	0	44330	0	0	0
2432	88191	88191	Category D	-0.70776367	0.35986328	0.91186523	0.32421875	-0.22265625	-0.32250977	0	0	9/11/2017	9	11	2017	15:53:23	57203	0.2	15	53	23	0	0.058837891	3.4804688	-0.49194336	0.15234375	0.88305664	4.6865234	0.30053711	0	0	0	0	0	0	0	0	0	1.0224609	0.022460938	0.45141602	-0.21557617	0.20727539	0.028564453	0	44330	0	0	0
2433	88192	88192	Category D	-0.34790039	-0.095947266	0.57592773	0.37280273	-0.22631836	-0.27661133	0	0	9/11/2017	9	11	2017	15:53:23	57203	0.3	15	53	23	0	0.058837891	3.4804688	-0.49560547	0.15209961	0.88525391	6.1604004	0.42333984	0	0	0	0	0	0	0	0	0	1.0258789	0.025878906	0.70532227	0.14770508	-0.24804688	-0.30932617	0	44330	0	0	0
2434	88193	88193	Category D	-0.61181641	0.047851563	0.77978516	0.44165039	-0.15600586	-0.22119141	0	0	9/11/2017	9	11	2017	15:53:23	57203	0.4	15	53	23	0	0.058837891	3.4804688	-0.49804688	0.15087891	0.88647461	7.3007813	0.18701172	0	0	0	0	0	0	0	0	0	1.0280762	0.028076172	0.32373047	-0.11352539	-0.10302734	-0.10668945	0	44330	0	0	0
2435	88194	88194	Category D	-0.51586914	0.27587891	0.88793945	0.44726563	-0.12329102	-0.23950195	0	0	9/11/2017	9	11	2017	15:53:23	57203	0.5	15	53	23	0	0.058837891	3.4804688	-0.49609375	0.15161133	0.88330078	7.6860352	0.12573242	0	0	0	0	0	0	0	0	0	1.0244141	0.024414063	0.14819336	-0.01953125	0.12402344	0.004394531	0	44330	0	0	0
2436	88195	88195	Category D	-0.57592773	0.11987305	0.76782227	0.43115234	-0.12573242	-0.25952148	0	0	9/11/2017	9	11	2017	15:53:23	57203	0.6	15	53	23	0	0.058837891	3.4804688	-0.49584961	0.15258789	0.88330078	8.0856934	0.14404297	0	0	0	0	0	0	0	0	0	1.0244141	0.024414063	0.22827148	-0.079833984	-0.032714844	-0.11547852	0	44330	0	0	0
2437	88196	88196	Category D	-0.61181641	0.2277832	0.82788086	0.41552734	-0.13305664	-0.29077148	0	0	9/11/2017	9	11	2017	15:53:23	57203	0.7	15	53	23	0	0.058837891	3.4804688	-0.49511719	0.15161133	0.88354492	8.776123	0.1496582	0	0	0	0	0	0	0	0	0	1.0241699	0.024169922	0.24804688	-0.11645508	0.075927734	-0.055664063	0	44330	0	0	0
2438	88197	88197	Category D	-0.44384766	0.2277832	0.89990234	0.39013672	-0.14648438	-0.30078125	0	0	9/11/2017	9	11	2017	15:53:23	57203	0.8	15	53	23	0	0.058837891	3.4804688	-0.49462891	0.15087891	0.88574219	8.7226563	0.093017578	0	0	0	0	0	0	0	0	0	1.0256348	0.025634766	0.14160156	0.05078125	0.076660156	0.013916016	0	44330	0	0	0
2439	88198	88198	Category D	-0.44384766	0.083984375	0.88793945	0.4140625	-0.14233398	-0.28125	0	0	9/11/2017	9	11	2017	15:53:23	57203	0.9	15	53	23	0	0.058837891	3.4804688	-0.49584961	0.15014648	0.88525391	8.7456055	0.084228516	0	0	0	0	0	0	0	0	0	1.0256348	0.025634766	0.12084961	0.052001953	-0.066162109	0.002441406	0	44330	0	0	0
2440	88199	88199	Category D	-0.51586914	0.17993164	0.89990234	0.37207031	-0.1262207	-0.32543945	0	0	9/11/2017	9	11	2017	15:53:24	57204	0	15	53	24	0	0.058837891	3.4804688	-0.49121094	0.14892578	0.88354492	8.8083496	0.042480469	0	0	0	0	0	0	0	0	0	1.0219727	0.021972656	0.071533203	-0.024414063	0.030761719	0.016113281	0	44330	0	0	0
2441	88200	88200	Category D	-0.46777344	0.21582031	0.99584961	0.36547852	-0.13769531	-0.32543945	0	0	9/11/2017	9	11	2017	15:53:24	57204	0.1	15	53	24	0	0.058837891	3.4804688	-0.49438477	0.14990234	0.88427734	8.6625977	0.13208008	0	0	0	0	0	0	0	0	0	1.0241699	0.024169922	0.20385742	0.026611328	0.065673828	0.11132813	0	44330	0	0	0
2442	88201	88201	Category D	-0.50390625	0.20385742	0.91186523	0.38183594	-0.13647461	-0.3203125	0	0	9/11/2017	9	11	2017	15:53:24	57204	0.2	15	53	24	0	0.058837891	3.4804688	-0.49560547	0.14941406	0.88452148	7.6142578	0.061035156	0	0	0	0	0	0	0	0	0	1.0249023	0.024902344	0.089599609	-0.008056641	0.054199219	0.027099609	0	44330	0	0	0
2443	88202	88202	Category D	-0.29980469	0.15576172	0.89990234	0.40966797	-0.082275391	-0.29711914	0	0	9/11/2017	9	11	2017	15:53:24	57204	0.3	15	53	24	0	0.058837891	3.4804688	-0.49389648	0.14794922	0.88232422	6.7314453	0.19506836	0	0	0	0	0	0	0	0	0	1.0219727	0.021972656	0.21923828	0.1940918	0.007568359	0.017333984	0	44330	0	0	0
2444	88203	88203	Category D	-0.57592773	0.26391602	0.92382813	0.4140625	-0.081298828	-0.2980957	0	0	9/11/2017	9	11	2017	15:53:24	57204	0.4	15	53	24	0	0.058837891	3.4804688	-0.49926758	0.14819336	0.88354492	6.2651367	0.14404297	0	0	0	0	0	0	0	0	0	1.0256348	0.025634766	0.23217773	-0.076416016	0.11547852	0.040039063	0	44330	0	0	0
2445	88204	88204	Category D	-0.37182617	0.20385742	0.95996094	0.40087891	-0.089355469	-0.31347656	0	0	9/11/2017	9	11	2017	15:53:24	57204	0.5	15	53	24	0	0.058837891	3.4804688	-0.49975586	0.14941406	0.88256836	6.1130371	0.15893555	0	0	0	0	0	0	0	0	0	1.0253906	0.025390625	0.25952148	0.12792969	0.054199219	0.077148438	0	44330	0	0	0
2446	88205	88205	Category D	-0.25195313	0	0.80395508	0.40698242	-0.080322266	-0.31005859	0	0	9/11/2017	9	11	2017	15:53:24	57204	0.6	15	53	24	0	0.058837891	3.4804688	-0.5012207	0.14941406	0.88354492	5.8251953	0.30126953	0	0	0	0	0	0	0	0	0	1.0266113	0.026611328	0.47851563	0.24926758	-0.14941406	-0.079589844	0	44330	0	0	0
2447	88206	88206	Category D	-0.58789063	0.25195313	1.0439453	0.40405273	-0.054443359	-0.31079102	0	0	9/11/2017	9	11	2017	15:53:24	57204	0.7	15	53	24	0	0.058837891	3.4804688	-0.50097656	0.14916992	0.88354492	5.4543457	0.20922852	0	0	0	0	0	0	0	0	0	1.0266113	0.026611328	0.34985352	-0.086669922	0.10253906	0.16015625	0	44330	0	0	0
2448	88207	88207	Category D	-0.2277832	0.23999023	0.94799805	0.38012695	-0.043945313	-0.34082031	0	0	9/11/2017	9	11	2017	15:53:24	57204	0.8	15	53	24	0	0.058837891	3.4804688	-0.50244141	0.15014648	0.88256836	5.4777832	0.29638672	0	0	0	0	0	0	0	0	0	1.0268555	0.026855469	0.4296875	0.2746582	0.089599609	0.065185547	0	44330	0	0	0
2449	88208	88208	Category D	-0.86376953	0.26391602	0.85180664	0.4074707	-0.048583984	-0.31201172	0	0	9/11/2017	9	11	2017	15:53:24	57204	0.9	15	53	24	0	0.058837891	3.4804688	-0.50170898	0.15087891	0.88183594	5.1721191	0.38012695	0	0	0	0	0	0	0	0	0	1.0258789	0.025878906	0.50488281	-0.36181641	0.11279297	-0.030029297	0	44330	0	0	0
2450	88209	88209	Category D	-0.29980469	0.31176758	0.76782227	0.40039063	-0.075927734	-0.31518555	0	0	9/11/2017	9	11	2017	15:53:25	57205	0	15	53	25	0	0.058837891	3.4804688	-0.50366211	0.15087891	0.8815918	4.7375488	0.28344727	0	0	0	0	0	0	0	0	0	1.0263672	0.026367188	0.47851563	0.20385742	0.16064453	-0.11376953	0	44330	0	0	0
2451	88210	88210	Category D	-0.52783203	0.21582031	0.92382813	0.45214844	-0.067138672	-0.23583984	0	0	9/11/2017	9	11	2017	15:53:25	57205	0.1	15	53	25	0	0.058837891	3.4804688	-0.50488281	0.15185547	0.8815918	4.3959961	0.079833984	0	0	0	0	0	0	0	0	0	1.0270996	0.027099609	0.12890625	-0.022705078	0.063720703	0.041992188	0	44330	0	0	0
2452	88211	88211	Category D	-0.53979492	0.16796875	0.80395508	0.38964844	-0.059082031	-0.33447266	0	0	9/11/2017	9	11	2017	15:53:25	57205	0.2	15	53	25	0	0.058837891	3.4804688	-0.50244141	0.15258789	0.87866211	4.4221191	0.084716797	0	0	0	0	0	0	0	0	0	1.0236816	0.023681641	0.12695313	-0.037109375	0.015136719	-0.074707031	0	44330	0	0	0
2453	88212	88212	Category D	-0.69580078	0.20385742	0.88793945	0.41845703	-0.037597656	-0.28833008	0	0	9/11/2017	9	11	2017	15:53:25	57205	0.3	15	53	25	0	0.058837891	3.4804688	-0.50756836	0.15405273	0.87866211	4.996582	0.19458008	0	0	0	0	0	0	0	0	0	1.0266113	0.026611328	0.24682617	-0.18798828	0.049560547	0.009033203	0	44330	0	0	0
2454	88213	88213	Category D	-0.6237793	0.20385742	0.97192383	0.43847656	-0.042480469	-0.26489258	0	0	9/11/2017	9	11	2017	15:53:25	57205	0.4	15	53	25	0	0.058105469	3.5513672	-0.50756836	0.15625	0.87744141	5.3225098	0.15673828	0	0	0	0	0	0	0	0	0	1.0256348	0.025634766	0.2578125	-0.1159668	0.047363281	0.094238281	0	44330	0	0	0
2455	88214	88214	Category D	-0.7199707	0.17993164	0.94799805	0.40087891	-0.043701172	-0.31591797	0	0	9/11/2017	9	11	2017	15:53:25	57205	0.5	15	53	25	0	0.058105469	3.5513672	-0.51098633	0.15527344	0.87866211	5.3518066	0.22119141	0	0	0	0	0	0	0	0	0	1.0283203	0.028320313	0.30249023	-0.20874023	0.024414063	0.069091797	0	44330	0	0	0
2456	88215	88215	Category D	-0.39599609	0.23999023	0.68383789	0.43652344	-0.041259766	-0.27075195	0	0	9/11/2017	9	11	2017	15:53:25	57205	0.6	15	53	25	0	0.058105469	3.5513672	-0.51171875	0.15722656	0.87524414	5.6687012	0.23852539	0	0	0	0	0	0	0	0	0	1.0258789	0.025878906	0.38989258	0.11572266	0.082519531	-0.19140625	0	44330	0	0	0
2457	88216	88216	Category D	-0.40795898	0.10791016	0.87597656	0.4230957	-0.002929688	-0.29003906	0	0	9/11/2017	9	11	2017	15:53:25	57205	0.7	15	53	25	0	0.058105469	3.5513672	-0.50854492	0.15893555	0.87133789	5.7348633	0.11303711	0	0	0	0	0	0	0	0	0	1.0214844	0.021484375	0.15625	0.10058594	-0.051025391	0.004394531	0	44330	0	0	0
2458	88217	88217	Category D	-0.45581055	0.21582031	0.94799805	0.37426758	0.011474609	-0.34106445	0	0	9/11/2017	9	11	2017	15:53:25	57205	0.8	15	53	25	0	0.058105469	3.5513672	-0.51220703	0.15844727	0.87353516	6.0268555	0.109375	0	0	0	0	0	0	0	0	0	1.0251465	0.025146484	0.18798828	0.056396484	0.057128906	0.07421875	0	44330	0	0	0
2459	88218	88218	Category D	-0.44384766	0.20385742	0.79199219	0.40063477	0.01953125	-0.31616211	0	0	9/11/2017	9	11	2017	15:53:25	57205	0.9	15	53	25	0	0.058105469	3.5513672	-0.51123047	0.15600586	0.87255859	6.3054199	0.11547852	0	0	0	0	0	0	0	0	0	1.0234375	0.0234375	0.19580078	0.067382813	0.047607422	-0.080566406	0	44330	0	0	0
2460	88219	88219	Category D	-0.51586914	0.20385742	0.88793945	0.36914063	0.023925781	-0.34375	0	0	9/11/2017	9	11	2017	15:53:26	57206	0	15	53	26	0	0.058105469	3.5513672	-0.51074219	0.15283203	0.87524414	6.8986816	0.052490234	0	0	0	0	0	0	0	0	0	1.0249023	0.024902344	0.068359375	-0.004882813	0.05078125	0.012451172	0	44330	0	0	0
2461	88220	88220	Category D	-0.41992188	0.20385742	0.92382813	0.38720703	0.025146484	-0.32958984	0	0	9/11/2017	9	11	2017	15:53:26	57206	0.1	15	53	26	0	0.058105469	3.5513672	-0.51098633	0.15136719	0.87670898	7.6208496	0.11523438	0	0	0	0	0	0	0	0	0	1.026123	0.026123047	0.19042969	0.091064453	0.052246094	0.046875	0	44330	0	0	0
2462	88221	88221	Category D	-0.39599609	0.17993164	0.88793945	0.38256836	0.026611328	-0.33251953	0	0	9/11/2017	9	11	2017	15:53:26	57206	0.2	15	53	26	0	0.058105469	3.5513672	-0.51538086	0.14746094	0.87597656	7.8325195	0.12426758	0	0	0	0	0	0	0	0	0	1.0270996	0.027099609	0.16333008	0.11938477	0.032226563	0.01171875	0	44330	0	0	0
2463	88222	88222	Category D	-0.26391602	0.071777344	0.83984375	0.3815918	0.035400391	-0.33544922	0	0	9/11/2017	9	11	2017	15:53:26	57206	0.3	15	53	26	0	0.058105469	3.5513672	-0.51196289	0.14672852	0.87597656	8.4575195	0.26147461	0	0	0	0	0	0	0	0	0	1.0251465	0.025146484	0.35913086	0.24804688	-0.074951172	-0.036132813	0	44330	0	0	0
2464	88223	88223	Category D	-0.56396484	0.095947266	0.92382813	0.35668945	0.049316406	-0.35693359	0	0	9/11/2017	9	11	2017	15:53:26	57206	0.4	15	53	26	0	0.058105469	3.5513672	-0.5144043	0.14648438	0.87866211	8.9047852	0.083740234	0	0	0	0	0	0	0	0	0	1.0288086	0.028808594	0.14477539	-0.049316406	-0.050537109	0.044921875	0	44330	0	0	0
2465	88224	88224	Category D	-0.26391602	0.011962891	1.1159668	0.33886719	0.044921875	-0.37109375	0	0	9/11/2017	9	11	2017	15:53:26	57206	0.5	15	53	26	0	0.058105469	3.5513672	-0.51464844	0.14282227	0.87988281	8.6516113	0.3684082	0	0	0	0	0	0	0	0	0	1.0292969	0.029296875	0.61791992	0.25073242	-0.13085938	0.23583984	0	44330	0	0	0
2466	88225	88225	Category D	-0.29980469	0.11987305	0.81591797	0.41137695	0.042724609	-0.30053711	0	0	9/11/2017	9	11	2017	15:53:26	57206	0.6	15	53	26	0	0.058105469	3.5513672	-0.51635742	0.14135742	0.8815918	8.2202148	0.22729492	0	0	0	0	0	0	0	0	0	1.03125	0.03125	0.30395508	0.21655273	-0.021484375	-0.065673828	0	44330	0	0	0
2467	88226	88226	Category D	-0.58789063	0.13183594	0.97192383	0.34985352	0.032226563	-0.36328125	0	0	9/11/2017	9	11	2017	15:53:26	57206	0.7	15	53	26	0	0.058105469	3.5513672	-0.51611328	0.14160156	0.88037109	7.7719727	0.11645508	0	0	0	0	0	0	0	0	0	1.0305176	0.030517578	0.17260742	-0.071533203	-0.009765625	0.091308594	0	44330	0	0	0
2468	88227	88227	Category D	-0.37182617	0.2277832	0.87597656	0.37475586	0.037109375	-0.34472656	0	0	9/11/2017	9	11	2017	15:53:26	57206	0.8	15	53	26	0	0.058105469	3.5513672	-0.51416016	0.14135742	0.87866211	7.3510742	0.16650391	0	0	0	0	0	0	0	0	0	1.027832	0.027832031	0.23144531	0.14233398	0.086181641	-0.002685547	0	44330	0	0	0
2469	88228	88228	Category D	-0.59985352	0.10791016	0.88793945	0.40161133	0.039550781	-0.31201172	0	0	9/11/2017	9	11	2017	15:53:26	57206	0.9	15	53	26	0	0.058105469	3.5513672	-0.51416016	0.14013672	0.87866211	6.2770996	0.091796875	0	0	0	0	0	0	0	0	0	1.0275879	0.027587891	0.12695313	-0.085449219	-0.032226563	0.009033203	0	44330	0	0	0
2470	88229	88229	Category D	-0.58789063	0.071777344	0.92382813	0.37182617	0.029052734	-0.33984375	0	0	9/11/2017	9	11	2017	15:53:27	57207	0	15	53	27	0	0.058105469	3.5513672	-0.51538086	0.14038086	0.87670898	4.7705078	0.11010742	0	0	0	0	0	0	0	0	0	1.0268555	0.026855469	0.18798828	-0.072265625	-0.068603516	0.046875	0	44330	0	0	0
2471	88230	88230	Category D	-0.35986328	0.16796875	0.68383789	0.39111328	0.030517578	-0.32861328	0	0	9/11/2017	9	11	2017	15:53:27	57207	0.1	15	53	27	0	0.058105469	3.5513672	-0.51513672	0.13793945	0.87597656	3.958252	0.24902344	0	0	0	0	0	0	0	0	0	1.0256348	0.025634766	0.37744141	0.15527344	0.029785156	-0.19213867	0	44330	0	0	0
2472	88231	88231	Category D	-0.73193359	0.10791016	1.0319824	0.43798828	0.051025391	-0.26171875	0	0	9/11/2017	9	11	2017	15:53:27	57207	0.2	15	53	27	0	0.058105469	3.5513672	-0.51757813	0.13769531	0.87670898	2.9370117	0.26611328	0	0	0	0	0	0	0	0	0	1.0273438	0.02734375	0.39941406	-0.21411133	-0.029785156	0.1550293	0	44330	0	0	0
2473	88232	88232	Category D	-0.7199707	0	1.0319824	0.36621094	0.052246094	-0.34765625	0	0	9/11/2017	9	11	2017	15:53:27	57207	0.3	15	53	27	0	0.058105469	3.5513672	-0.51489258	0.13574219	0.87524414	0.6105957	0.29150391	0	0	0	0	0	0	0	0	0	1.0244141	0.024414063	0.49731445	-0.20483398	-0.13574219	0.15649414	0	44330	0	0	0
2474	88233	88233	Category D	-0.25195313	0.17993164	0.6237793	0.41918945	0.012939453	-0.28881836	0	0	9/11/2017	9	11	2017	15:53:27	57207	0.4	15	53	27	0	0.058105469	3.5513672	-0.51416016	0.13818359	0.87695313	1.3486328	0.36694336	0	0	0	0	0	0	0	0	0	1.0258789	0.025878906	0.55712891	0.26220703	0.041503906	-0.25317383	0	44330	0	0	0
2475	88234	88234	Category D	-0.47998047	0.19189453	0.91186523	0.45874023	-0.029541016	-0.22998047	0	0	9/11/2017	9	11	2017	15:53:27	57207	0.5	15	53	27	0	0.058105469	3.5513672	-0.515625	0.13964844	0.87841797	1.9389648	0.071289063	0	0	0	0	0	0	0	0	0	1.0280762	0.028076172	0.12109375	0.035644531	0.052001953	0.033203125	0	44330	0	0	0
2476	88235	88235	Category D	-0.40795898	-0.023925781	0.91186523	0.3840332	-0.024414063	-0.33813477	0	0	9/11/2017	9	11	2017	15:53:27	57207	0.6	15	53	27	0	0.058105469	3.5513672	-0.51464844	0.13647461	0.87646484	2.2468262	0.19580078	0	0	0	0	0	0	0	0	0	1.0256348	0.025634766	0.30249023	0.10668945	-0.16040039	0.03515625	0	44330	0	0	0
2477	88236	88236	Category D	-0.44384766	0.047851563	1.1159668	0.40185547	-0.028320313	-0.31665039	0	0	9/11/2017	9	11	2017	15:53:27	57207	0.7	15	53	27	0	0.058105469	3.5513672	-0.51586914	0.13549805	0.87817383	2.7871094	0.26318359	0	0	0	0	0	0	0	0	0	1.0273438	0.02734375	0.39746094	0.072021484	-0.087646484	0.23754883	0	44330	0	0	0
2478	88237	88237	Category D	-0.51586914	0.071777344	0.85180664	0.38232422	-0.026611328	-0.33837891	0	0	9/11/2017	9	11	2017	15:53:27	57207	0.8	15	53	27	0	0.058105469	3.5513672	-0.51391602	0.13549805	0.87695313	3.2084961	0.068359375	0	0	0	0	0	0	0	0	0	1.0256348	0.025634766	0.090576172	-0.001708984	-0.063720703	-0.025146484	0	44330	0	0	0
2479	88238	88238	Category D	-0.16796875	0.047851563	0.77978516	0.42211914	-0.002685547	-0.28393555	0	0	9/11/2017	9	11	2017	15:53:27	57207	0.9	15	53	27	0	0.058105469	3.5513672	-0.51806641	0.13745117	0.87426758	2.121582	0.3737793	0	0	0	0	0	0	0	0	0	1.0256348	0.025634766	0.53466797	0.35009766	-0.089599609	-0.094482422	0	44330	0	0	0
2480	88239	88239	Category D	-0.7199707	0.14379883	0.99584961	0.41918945	-0.016357422	-0.29614258	0	0	9/11/2017	9	11	2017	15:53:28	57208	0	15	53	28	0	0.058105469	3.5513672	-0.51879883	0.13671875	0.87304688	1.3530273	0.2355957	0	0	0	0	0	0	0	0	0	1.0249023	0.024902344	0.33056641	-0.20092773	0.006835938	0.12255859	0	44330	0	0	0
2481	88240	88240	Category D	-0.50390625	0.047851563	0.89990234	0.38354492	-0.020507813	-0.33911133	0	0	9/11/2017	9	11	2017	15:53:28	57208	0.1	15	53	28	0	0.058105469	3.5513672	-0.51879883	0.13647461	0.87329102	2.0385742	0.09375	0	0	0	0	0	0	0	0	0	1.0251465	0.025146484	0.13012695	0.014892578	-0.088623047	0.026367188	0	44330	0	0	0
2482	88241	88241	Category D	-0.32397461	0.047851563	0.70776367	0.39013672	-0.006347656	-0.32373047	0	0	9/11/2017	9	11	2017	15:53:28	57208	0.2	15	53	28	0	0.058105469	3.5513672	-0.52148438	0.13549805	0.8737793	2.4575195	0.27246094	0	0	0	0	0	0	0	0	0	1.0266113	0.026611328	0.45141602	0.19750977	-0.087646484	-0.16601563	0	44330	0	0	0
2483	88242	88242	Category D	-0.81591797	0.15576172	1.0559082	0.44116211	0.017089844	-0.26733398	0	0	9/11/2017	9	11	2017	15:53:28	57208	0.3	15	53	28	0	0.058105469	3.5513672	-0.51733398	0.13500977	0.87011719	1.9462891	0.35205078	0	0	0	0	0	0	0	0	0	1.0212402	0.021240234	0.50463867	-0.29833984	0.020507813	0.18554688	0	44330	0	0	0
2484	88243	88243	Category D	-0.51586914	0.16796875	0.83984375	0.35717773	0.006835938	-0.35229492	0	0	9/11/2017	9	11	2017	15:53:28	57208	0.4	15	53	28	0	0.058105469	3.5513672	-0.51855469	0.13549805	0.86791992	1.2648926	0.04296875	0	0	0	0	0	0	0	0	0	1.0200195	0.020019531	0.063232422	0.002685547	0.032226563	-0.028076172	0	44330	0	0	0
2485	88244	88244	Category D	-0.53979492	0.095947266	0.91186523	0.43359375	0.008300781	-0.26928711	0	0	9/11/2017	9	11	2017	15:53:28	57208	0.5	15	53	28	0	0.058105469	3.5513672	-0.51855469	0.13305664	0.86914063	1.4975586	0.060302734	0	0	0	0	0	0	0	0	0	1.020752	0.020751953	0.10083008	-0.020996094	-0.037109375	0.042480469	0	44330	0	0	0
2486	88245	88245	Category D	-0.56396484	0.10791016	0.89990234	0.40405273	0.00390625	-0.31323242	0	0	9/11/2017	9	11	2017	15:53:28	57208	0.6	15	53	28	0	0.058105469	3.5513672	-0.5234375	0.13208008	0.86743164	2.0195313	0.057128906	0	0	0	0	0	0	0	0	0	1.0217285	0.021728516	0.096923828	-0.040283203	-0.024169922	0.032226563	0	44330	0	0	0
2487	88246	88246	Category D	-0.49194336	0.15576172	0.86376953	0.4152832	0.000244141	-0.30004883	0	0	9/11/2017	9	11	2017	15:53:28	57208	0.7	15	53	28	0	0.058105469	3.5513672	-0.52832031	0.13452148	0.86669922	1.6083984	0.041992188	0	0	0	0	0	0	0	0	0	1.0239258	0.023925781	0.060302734	0.036376953	0.020996094	-0.002929688	0	44330	0	0	0
2488	88247	88247	Category D	-0.53979492	0.19189453	0.88793945	0.41088867	-0.006103516	-0.30639648	0	0	9/11/2017	9	11	2017	15:53:28	57208	0.8	15	53	28	0	0.058105469	3.5513672	-0.52539063	0.1340332	0.86474609	0.92480469	0.063720703	0	0	0	0	0	0	0	0	0	1.020752	0.020751953	0.094970703	-0.014160156	0.057617188	0.022949219	0	44330	0	0	0
2489	88248	88248	Category D	-0.52783203	0.095947266	0.83984375	0.40698242	-0.003417969	-0.30737305	0	0	9/11/2017	9	11	2017	15:53:28	57208	0.9	15	53	28	0	0.058105469	3.5513672	-0.5300293	0.13330078	0.86328125	1.4577637	0.044189453	0	0	0	0	0	0	0	0	0	1.0217285	0.021728516	0.062988281	0.002197266	-0.037353516	-0.0234375	0	44330	0	0	0
2490	88249	88249	Category D	-0.69580078	0.11987305	0.92382813	0.41259766	-0.006835938	-0.30224609	0	0	9/11/2017	9	11	2017	15:53:29	57209	0	15	53	29	0	0.058105469	3.5513672	-0.52539063	0.13354492	0.86254883	1.8500977	0.18139648	0	0	0	0	0	0	0	0	0	1.0187988	0.018798828	0.24511719	-0.17016602	-0.013671875	0.061035156	0	44330	0	0	0
2491	88250	88250	Category D	-0.21582031	0.16796875	0.64794922	0.43041992	-0.00390625	-0.27978516	0	0	9/11/2017	9	11	2017	15:53:29	57209	0.1	15	53	29	0	0.058105469	3.5513672	-0.52490234	0.13256836	0.86425781	1.5527344	0.37890625	0	0	0	0	0	0	0	0	0	1.0197754	0.019775391	0.56054688	0.30908203	0.03515625	-0.21630859	0	44330	0	0	0
2492	88251	88251	Category D	-0.86376953	0.13183594	0.98388672	0.46191406	-0.004638672	-0.22387695	0	0	9/11/2017	9	11	2017	15:53:29	57209	0.2	15	53	29	0	0.058837891	3.4820801	-0.52490234	0.1328125	0.86376953	1.1386719	0.35913086	0	0	0	0	0	0	0	0	0	1.0195313	0.01953125	0.4597168	-0.33862305	-0.000976563	0.11987305	0	44330	0	0	0
2493	88252	88252	Category D	-0.45581055	0.16796875	0.80395508	0.42211914	0.001220703	-0.28173828	0	0	9/11/2017	9	11	2017	15:53:29	57209	0.3	15	53	29	0	0.058837891	3.4820801	-0.5246582	0.13232422	0.86523438	1.1796875	0.098632813	0	0	0	0	0	0	0	0	0	1.0205078	0.020507813	0.16552734	0.068847656	0.035400391	-0.061279297	0	44330	0	0	0
2494	88253	88253	Category D	-0.87597656	0.083984375	1.0078125	0.42919922	0.003662109	-0.2746582	0	0	9/11/2017	9	11	2017	15:53:29	57209	0.4	15	53	29	0	0.058837891	3.4820801	-0.5222168	0.13256836	0.86669922	2.4428711	0.38378906	0	0	0	0	0	0	0	0	0	1.020752	0.020751953	0.54321289	-0.35351563	-0.048583984	0.14086914	0	44330	0	0	0
2495	88254	88254	Category D	-0.34790039	0.16796875	0.671875	0.42749023	0.003417969	-0.28149414	0	0	9/11/2017	9	11	2017	15:53:29	57209	0.5	15	53	29	0	0.058837891	3.4820801	-0.51928711	0.1315918	0.86303711	2.8513184	0.25927734	0	0	0	0	0	0	0	0	0	1.0158691	0.015869141	0.39892578	0.17138672	0.036132813	-0.19116211	0	44330	0	0	0
2496	88255	88255	Category D	-0.34790039	0.25195313	0.61181641	0.4699707	-0.061035156	-0.20874023	0	0	9/11/2017	9	11	2017	15:53:29	57209	0.6	15	53	29	0	0.058837891	3.4820801	-0.51391602	0.13037109	0.85888672	2.157959	0.3215332	0	0	0	0	0	0	0	0	0	1.0095215	0.009521484	0.53491211	0.16601563	0.12133789	-0.24707031	0	44330	0	0	0
2497	88256	88256	Category D	-0.70776367	0.095947266	0.97192383	0.43798828	-0.072753906	-0.26611328	0	0	9/11/2017	9	11	2017	15:53:29	57209	0.7	15	53	29	0	0.058837891	3.4820801	-0.51782227	0.13061523	0.86425781	1.6809082	0.22094727	0	0	0	0	0	0	0	0	0	1.0158691	0.015869141	0.33227539	-0.18969727	-0.034667969	0.10742188	0	44330	0	0	0
2498	88257	88257	Category D	-0.55175781	0.035888672	0.82788086	0.43017578	-0.055175781	-0.27319336	0	0	9/11/2017	9	11	2017	15:53:29	57209	0.8	15	53	29	0	0.058837891	3.4820801	-0.51635742	0.13232422	0.86181641	1.6982422	0.1081543	0	0	0	0	0	0	0	0	0	1.0134277	0.013427734	0.16577148	-0.03515625	-0.096435547	-0.033935547	0	44330	0	0	0
2499	88258	88258	Category D	-0.82788086	0.047851563	0.97192383	0.42797852	-0.054443359	-0.28344727	0	0	9/11/2017	9	11	2017	15:53:29	57209	0.9	15	53	29	0	0.058837891	3.4820801	-0.51782227	0.13208008	0.86132813	1.2504883	0.33959961	0	0	0	0	0	0	0	0	0	1.0136719	0.013671875	0.50463867	-0.30981445	-0.084228516	0.11035156	0	44330	0	0	0
2500	88259	88259	Category D	-0.50390625	0.035888672	0.83984375	0.44799805	-0.009277344	-0.25415039	0	0	9/11/2017	9	11	2017	15:53:30	57210	0	15	53	30	0	0.058837891	3.4820801	-0.51879883	0.13110352	0.86206055	0.009765625	0.099121094	0	0	0	0	0	0	0	0	0	1.0146484	0.014648438	0.13256836	0.014892578	-0.095214844	-0.022216797	0	44330	0	0	0
2501	88260	88260	Category D	-0.82788086	0.035888672	0.86376953	0.43530273	-0.017089844	-0.26538086	0	0	9/11/2017	9	11	2017	15:53:30	57210	0.1	15	53	30	0	0.058837891	3.4820801	-0.52050781	0.13110352	0.86206055	0.60888672	0.3215332	0	0	0	0	0	0	0	0	0	1.015625	0.015625	0.40405273	-0.30712891	-0.095214844	0.001464844	0	44330	0	0	0
2502	88261	88261	Category D	-0.27587891	0.10791016	0.79199219	0.43847656	-0.001953125	-0.26049805	0	0	9/11/2017	9	11	2017	15:53:30	57210	0.2	15	53	30	0	0.058837891	3.4820801	-0.51977539	0.13085938	0.85961914	0.88574219	0.25415039	0	0	0	0	0	0	0	0	0	1.0129395	0.012939453	0.33447266	0.24389648	-0.022949219	-0.067626953	0	44330	0	0	0
2503	88262	88262	Category D	-0.76782227	0.19189453	1.0197754	0.44580078	-0.005859375	-0.25512695	0	0	9/11/2017	9	11	2017	15:53:30	57210	0.3	15	53	30	0	0.058837891	3.4820801	-0.52294922	0.13085938	0.8605957	1.5976563	0.2980957	0	0	0	0	0	0	0	0	0	1.015625	0.015625	0.46459961	-0.24462891	0.060791016	0.15893555	0	44330	0	0	0
2504	88263	88263	Category D	-0.58789063	-0.059814453	0.95996094	0.41333008	-0.0078125	-0.30322266	0	0	9/11/2017	9	11	2017	15:53:30	57210	0.4	15	53	30	0	0.058837891	3.4820801	-0.52441406	0.13183594	0.85961914	2.6911621	0.2253418	0	0	0	0	0	0	0	0	0	1.015625	0.015625	0.35498047	-0.063232422	-0.19165039	0.10009766	0	44330	0	0	0
2505	88264	88264	Category D	-0.57592773	0.083984375	0.88793945	0.41821289	-0.013671875	-0.29907227	0	0	9/11/2017	9	11	2017	15:53:30	57210	0.5	15	53	30	0	0.058837891	3.4820801	-0.5246582	0.13134766	0.85888672	3.2546387	0.075439453	0	0	0	0	0	0	0	0	0	1.0151367	0.015136719	0.12744141	-0.051025391	-0.047363281	0.028808594	0	44330	0	0	0
2506	88265	88265	Category D	-0.58789063	0.13183594	0.80395508	0.45288086	-0.000244141	-0.2409668	0	0	9/11/2017	9	11	2017	15:53:30	57210	0.6	15	53	30	0	0.058837891	3.4820801	-0.52685547	0.13452148	0.85595703	3.3405762	0.080078125	0	0	0	0	0	0	0	0	0	1.0141602	0.014160156	0.11572266	-0.060791016	-0.002685547	-0.052001953	0	44330	0	0	0
2507	88266	88266	Category D	-0.38378906	0.035888672	0.83984375	0.43969727	0.013671875	-0.26806641	0	0	9/11/2017	9	11	2017	15:53:30	57210	0.7	15	53	30	0	0.058837891	3.4820801	-0.52636719	0.13574219	0.85571289	2.9711914	0.17480469	0	0	0	0	0	0	0	0	0	1.013916	0.013916016	0.25854492	0.14257813	-0.099853516	-0.015869141	0	44330	0	0	0
2508	88267	88267	Category D	-0.61181641	0.10791016	0.88793945	0.41967773	0.001220703	-0.29077148	0	0	9/11/2017	9	11	2017	15:53:30	57210	0.8	15	53	30	0	0.058837891	3.4820801	-0.52612305	0.13525391	0.85546875	2.5422363	0.095458984	0	0	0	0	0	0	0	0	0	1.0134277	0.013427734	0.14526367	-0.085449219	-0.02734375	0.032226563	0	44330	0	0	0
2509	88268	88268	Category D	-0.74389648	0.23999023	0.79199219	0.42944336	-0.003173828	-0.27563477	0	0	9/11/2017	9	11	2017	15:53:30	57210	0.9	15	53	30	0	0.058837891	3.4820801	-0.52636719	0.13500977	0.85620117	1.9353027	0.24975586	0	0	0	0	0	0	0	0	0	1.0141602	0.014160156	0.38647461	-0.21728516	0.10473633	-0.064208984	0	44330	0	0	0
2510	88269	88269	Category D	-0.27587891	-0.035888672	0.74389648	0.45117188	-0.026611328	-0.25146484	0	0	9/11/2017	9	11	2017	15:53:31	57211	0	15	53	31	0	0.058837891	3.4820801	-0.52709961	0.13549805	0.85717773	0.85473633	0.32446289	0	0	0	0	0	0	0	0	0	1.0153809	0.015380859	0.53613281	0.2512207	-0.17138672	-0.11328125	0	44330	0	0	0
2511	88270	88270	Category D	-0.85180664	0.17993164	1.0078125	0.44946289	-0.005371094	-0.24609375	0	0	9/11/2017	9	11	2017	15:53:31	57211	0.1	15	53	31	0	0.058837891	3.4820801	-0.52319336	0.13696289	0.85546875	0.24536133	0.36450195	0	0	0	0	0	0	0	0	0	1.0119629	0.011962891	0.52368164	-0.32836914	0.042724609	0.15209961	0	44330	0	0	0
2512	88271	88271	Category D	-0.49194336	0.19189453	0.79199219	0.4128418	-0.014892578	-0.29931641	0	0	9/11/2017	9	11	2017	15:53:31	57211	0.2	15	53	31	0	0.058837891	3.4820801	-0.52416992	0.13525391	0.85766602	0.37036133	0.092529297	0	0	0	0	0	0	0	0	0	1.0141602	0.014160156	0.15454102	0.032226563	0.056396484	-0.065673828	0	44330	0	0	0
2513	88272	88272	Category D	-0.2878418	0.095947266	0.7199707	0.44848633	-0.008789063	-0.25097656	0	0	9/11/2017	9	11	2017	15:53:31	57211	0.3	15	53	31	0	0.058837891	3.4820801	-0.52001953	0.13574219	0.85595703	0.72314453	0.2722168	0	0	0	0	0	0	0	0	0	1.0107422	0.010742188	0.40844727	0.23217773	-0.039794922	-0.13598633	0	44330	0	0	0
2514	88273	88273	Category D	-0.73193359	0.16796875	0.89990234	0.47973633	0.010009766	-0.18383789	0	0	9/11/2017	9	11	2017	15:53:31	57211	0.4	15	53	31	0	0.058837891	3.4820801	-0.51611328	0.13818359	0.85522461	0.81665039	0.22216797	0	0	0	0	0	0	0	0	0	1.0085449	0.008544922	0.28979492	-0.21557617	0.029541016	0.044433594	0	44330	0	0	0
2515	88274	88274	Category D	-0.43188477	0.035888672	0.73193359	0.41723633	0.009277344	-0.29785156	0	0	9/11/2017	9	11	2017	15:53:31	57211	0.5	15	53	31	0	0.058837891	3.4820801	-0.51855469	0.13793945	0.85986328	1.9133301	0.18530273	0	0	0	0	0	0	0	0	0	1.0136719	0.013671875	0.31689453	0.086669922	-0.10205078	-0.12792969	0	44330	0	0	0
2516	88275	88275	Category D	-0.671875	0.035888672	0.89990234	0.46289063	0.019042969	-0.2253418	0	0	9/11/2017	9	11	2017	15:53:31	57211	0.6	15	53	31	0	0.058837891	3.4820801	-0.51635742	0.13525391	0.86279297	3.7792969	0.18798828	0	0	0	0	0	0	0	0	0	1.0146484	0.014648438	0.29174805	-0.15527344	-0.099365234	0.036865234	0	44330	0	0	0
2517	88276	88276	Category D	-0.46777344	0.21582031	0.73193359	0.46044922	-0.006347656	-0.23193359	0	0	9/11/2017	9	11	2017	15:53:31	57211	0.7	15	53	31	0	0.058837891	3.4820801	-0.5144043	0.14013672	0.859375	5.1010742	0.15527344	0	0	0	0	0	0	0	0	0	1.0114746	0.011474609	0.24975586	0.046630859	0.075439453	-0.12744141	0	44330	0	0	0
2518	88277	88277	Category D	-0.77978516	0.39599609	0.68383789	0.44042969	-0.084228516	-0.24780273	0	0	9/11/2017	9	11	2017	15:53:31	57211	0.8	15	53	31	0	0.058837891	3.4820801	-0.51586914	0.14086914	0.8581543	6.0744629	0.40625	0	0	0	0	0	0	0	0	0	1.0109863	0.010986328	0.69335938	-0.26367188	0.25488281	-0.17431641	0	44330	0	0	0
2519	88278	88278	Category D	-0.49194336	0.023925781	0.79199219	0.4387207	-0.11328125	-0.2565918	0	0	9/11/2017	9	11	2017	15:53:31	57211	0.9	15	53	31	0	0.058837891	3.4820801	-0.51342773	0.13964844	0.86132813	7.3708496	0.13671875	0	0	0	0	0	0	0	0	0	1.0124512	0.012451172	0.20678711	0.021484375	-0.11572266	-0.069335938	0	44330	0	0	0
2520	88279	88279	Category D	-0.52783203	0.15576172	0.92382813	0.42480469	-0.13989258	-0.26904297	0	0	9/11/2017	9	11	2017	15:53:32	57212	0	15	53	32	0	0.058837891	3.4820801	-0.51489258	0.13964844	0.86279297	9.2480469	0.063964844	0	0	0	0	0	0	0	0	0	1.0146484	0.014648438	0.089599609	-0.012695313	0.015869141	0.060791016	0	44330	0	0	0
2521	88280	88280	Category D	-0.671875	0.13183594	1.0319824	0.38818359	-0.12280273	-0.31298828	0	0	9/11/2017	9	11	2017	15:53:32	57212	0.1	15	53	32	0	0.058837891	3.4820801	-0.51220703	0.13842773	0.86108398	11.180908	0.23364258	0	0	0	0	0	0	0	0	0	1.0114746	0.011474609	0.3371582	-0.15942383	-0.006591797	0.1706543	0	44330	0	0	0
2522	88281	88281	Category D	-0.17993164	0.16796875	0.61181641	0.38085938	-0.14306641	-0.31616211	0	0	9/11/2017	9	11	2017	15:53:32	57212	0.2	15	53	32	0	0.058837891	3.4820801	-0.51098633	0.14013672	0.86010742	11.633301	0.41479492	0	0	0	0	0	0	0	0	0	1.0102539	0.010253906	0.60717773	0.33105469	0.027587891	-0.24829102	0	44330	0	0	0
2523	88282	88282	Category D	-0.38378906	0.20385742	0.73193359	0.43359375	-0.18994141	-0.22802734	0	0	9/11/2017	9	11	2017	15:53:32	57212	0.3	15	53	32	0	0.058837891	3.4820801	-0.51147461	0.14038086	0.86279297	12.843018	0.19360352	0	0	0	0	0	0	0	0	0	1.0129395	0.012939453	0.32202148	0.12768555	0.063232422	-0.13085938	0	44330	0	0	0
2524	88283	88283	Category D	-0.57592773	0.059814453	1.0197754	0.37524414	-0.20263672	-0.30053711	0	0	9/11/2017	9	11	2017	15:53:32	57212	0.4	15	53	32	0	0.058837891	3.4820801	-0.50732422	0.1394043	0.8605957	14.415771	0.19042969	0	0	0	0	0	0	0	0	0	1.0087891	0.008789063	0.30712891	-0.068359375	-0.079589844	0.15893555	0	44330	0	0	0
2525	88284	88284	Category D	-0.76782227	0.13183594	0.82788086	0.37182617	-0.18017578	-0.3034668	0	0	9/11/2017	9	11	2017	15:53:32	57212	0.5	15	53	32	0	0.058837891	3.4820801	-0.50610352	0.1394043	0.86132813	14.893555	0.26391602	0	0	0	0	0	0	0	0	0	1.0085449	0.008544922	0.30273438	-0.26147461	-0.007568359	-0.033447266	0	44330	0	0	0
2526	88285	88285	Category D	-0.63598633	0.20385742	0.73193359	0.38378906	-0.17822266	-0.29125977	0	0	9/11/2017	9	11	2017	15:53:32	57212	0.6	15	53	32	0	0.058837891	3.4820801	-0.50537109	0.13964844	0.86083984	14.363525	0.19433594	0	0	0	0	0	0	0	0	0	1.0080566	0.008056641	0.32373047	-0.13037109	0.063964844	-0.12890625	0	44330	0	0	0
2527	88286	88286	Category D	-0.35986328	0.20385742	0.89990234	0.3762207	-0.21899414	-0.26708984	0	0	9/11/2017	9	11	2017	15:53:32	57212	0.7	15	53	32	0	0.058837891	3.4820801	-0.50146484	0.14038086	0.85961914	13.197266	0.16040039	0	0	0	0	0	0	0	0	0	1.005127	0.005126953	0.24536133	0.14160156	0.063232422	0.040039063	0	44330	0	0	0
2528	88287	88287	Category D	-0.59985352	0.17993164	0.81591797	0.38720703	-0.21142578	-0.27416992	0	0	9/11/2017	9	11	2017	15:53:32	57212	0.8	15	53	32	0	0.058837891	3.4820801	-0.50366211	0.14038086	0.8605957	13.164551	0.11303711	0	0	0	0	0	0	0	0	0	1.0070801	0.007080078	0.18017578	-0.095947266	0.039306641	-0.044677734	0	44330	0	0	0
2529	88288	88288	Category D	-0.49194336	0.27587891	0.80395508	0.35888672	-0.21533203	-0.29663086	0	0	9/11/2017	9	11	2017	15:53:32	57212	0.9	15	53	32	0	0.058837891	3.4820801	-0.50073242	0.13964844	0.86010742	12.632813	0.14746094	0	0	0	0	0	0	0	0	0	1.0048828	0.004882813	0.20117188	0.008789063	0.13598633	-0.056152344	0	44330	0	0	0
2530	88289	88289	Category D	-0.26391602	0.25195313	0.89990234	0.34960938	-0.19433594	-0.31689453	0	0	9/11/2017	9	11	2017	15:53:33	57213	0	15	53	33	0	0.05859375	3.4820801	-0.50097656	0.14086914	0.86254883	10.812256	0.26416016	0	0	0	0	0	0	0	0	0	1.0073242	0.007324219	0.38500977	0.23706055	0.11083984	0.037109375	0	44330	0	0	0
2531	88290	88290	Category D	-0.52783203	0.2277832	0.88793945	0.39501953	-0.20581055	-0.26708984	0	0	9/11/2017	9	11	2017	15:53:33	57213	0.1	15	53	33	0	0.05859375	3.4820801	-0.49560547	0.14013672	0.86401367	8.5939941	0.095947266	0	0	0	0	0	0	0	0	0	1.0061035	0.006103516	0.14306641	-0.031982422	0.087402344	0.023681641	0	44330	0	0	0
2532	88291	88291	Category D	-0.51586914	0.13183594	0.91186523	0.32958984	-0.20117188	-0.33544922	0	0	9/11/2017	9	11	2017	15:53:33	57213	0.2	15	53	33	0	0.05859375	3.4820801	-0.49755859	0.13989258	0.86694336	7.4257813	0.048828125	0	0	0	0	0	0	0	0	0	1.0092773	0.009277344	0.071044922	-0.018066406	-0.008056641	0.044677734	0	44330	0	0	0
2533	88292	88292	Category D	-0.50390625	0.2277832	1.0197754	0.35595703	-0.21362305	-0.30712891	0	0	9/11/2017	9	11	2017	15:53:33	57213	0.3	15	53	33	0	0.05859375	3.4820801	-0.49023438	0.14282227	0.86425781	5.4758301	0.17749023	0	0	0	0	0	0	0	0	0	1.0039063	0.00390625	0.25366211	-0.013427734	0.084716797	0.15527344	0	44330	0	0	0
2534	88293	88293	Category D	-0.39599609	0.11987305	0.671875	0.35473633	-0.20458984	-0.30786133	0	0	9/11/2017	9	11	2017	15:53:33	57213	0.4	15	53	33	0	0.05859375	3.4820801	-0.49023438	0.14086914	0.86743164	2.5151367	0.21826172	0	0	0	0	0	0	0	0	0	1.0063477	0.006347656	0.31103516	0.094238281	-0.020996094	-0.19555664	0	44330	0	0	0
2535	88294	88294	Category D	-0.2878418	0.071777344	0.6237793	0.43017578	-0.13916016	-0.25268555	0	0	9/11/2017	9	11	2017	15:53:33	57213	0.5	15	53	33	0	0.05859375	3.4820801	-0.48413086	0.14111328	0.86743164	0.19458008	0.32055664	0	0	0	0	0	0	0	0	0	1.003418	0.003417969	0.50927734	0.19628906	-0.069335938	-0.24365234	0	44330	0	0	0
2536	88295	88295	Category D	-0.69580078	0.27587891	1.1037598	0.40576172	-0.091064453	-0.29907227	0	0	9/11/2017	9	11	2017	15:53:33	57213	0.6	15	53	33	0	0.05859375	3.4820801	-0.48608398	0.14160156	0.8684082	1.5209961	0.34228516	0	0	0	0	0	0	0	0	0	1.0053711	0.005371094	0.57885742	-0.20947266	0.1340332	0.23510742	0	44330	0	0	0
2537	88296	88296	Category D	-0.29980469	0.2277832	0.68383789	0.43408203	-0.12548828	-0.25268555	0	0	9/11/2017	9	11	2017	15:53:33	57213	0.7	15	53	33	0	0.05859375	3.4820801	-0.48706055	0.14355469	0.87182617	2.9104004	0.27832031	0	0	0	0	0	0	0	0	0	1.0090332	0.009033203	0.45947266	0.18725586	0.083984375	-0.18798828	0	44330	0	0	0
2538	88297	88297	Category D	-0.57592773	0.20385742	0.91186523	0.41918945	-0.11621094	-0.27514648	0	0	9/11/2017	9	11	2017	15:53:33	57213	0.8	15	53	33	0	0.05859375	3.4820801	-0.48388672	0.14257813	0.87109375	4.9543457	0.11767578	0	0	0	0	0	0	0	0	0	1.0065918	0.006591797	0.19384766	-0.091796875	0.061035156	0.040527344	0	44330	0	0	0
2539	88298	88298	Category D	-0.52783203	0.13183594	0.83984375	0.41333008	-0.12744141	-0.28710938	0	0	9/11/2017	9	11	2017	15:53:33	57213	0.9	15	53	33	0	0.05859375	3.4820801	-0.484375	0.14453125	0.87231445	6.4848633	0.055664063	0	0	0	0	0	0	0	0	0	1.0083008	0.008300781	0.088623047	-0.043212891	-0.012695313	-0.032470703	0	44330	0	0	0
2540	88299	88299	Category D	-0.63598633	0.19189453	0.89990234	0.41064453	-0.12158203	-0.28710938	0	0	9/11/2017	9	11	2017	15:53:34	57214	0	15	53	34	0	0.05859375	3.4820801	-0.47753906	0.14624023	0.86962891	7.2915039	0.16748047	0	0	0	0	0	0	0	0	0	1.0029297	0.002929688	0.23388672	-0.15820313	0.045410156	0.030029297	0	44330	0	0	0
2541	88300	88300	Category D	-0.35986328	0.19189453	0.7199707	0.41552734	-0.13037109	-0.27612305	0	0	9/11/2017	9	11	2017	15:53:34	57214	0.1	15	53	34	0	0.05859375	3.4820801	-0.48022461	0.14697266	0.87182617	7.9199219	0.19897461	0	0	0	0	0	0	0	0	0	1.0063477	0.006347656	0.31713867	0.12036133	0.044677734	-0.15185547	0	44330	0	0	0
2542	88301	88301	Category D	-0.65991211	0.17993164	0.97192383	0.43676758	-0.12646484	-0.24951172	0	0	9/11/2017	9	11	2017	15:53:34	57214	0.2	15	53	34	0	0.05859375	3.4820801	-0.47583008	0.14868164	0.87280273	8.4628906	0.21118164	0	0	0	0	0	0	0	0	0	1.005127	0.005126953	0.31396484	-0.18383789	0.031005859	0.098876953	0	44330	0	0	0
2543	88302	88302	Category D	-0.38378906	0.14379883	0.76782227	0.41357422	-0.12841797	-0.28125	0	0	9/11/2017	9	11	2017	15:53:34	57214	0.3	15	53	34	0	0.05859375	3.4820801	-0.47924805	0.14941406	0.8737793	7.9685059	0.14282227	0	0	0	0	0	0	0	0	0	1.0078125	0.0078125	0.20727539	0.095458984	-0.005615234	-0.10595703	0	44330	0	0	0
2544	88303	88303	Category D	-0.57592773	0.059814453	0.86376953	0.43261719	-0.099853516	-0.26635742	0	0	9/11/2017	9	11	2017	15:53:34	57214	0.4	15	53	34	0	0.05859375	3.4820801	-0.47558594	0.14892578	0.87158203	6.5537109	0.13427734	0	0	0	0	0	0	0	0	0	1.0041504	0.004150391	0.19726563	-0.10009766	-0.089111328	-0.0078125	0	44330	0	0	0
2545	88304	88304	Category D	-0.44384766	0.27587891	0.87597656	0.39941406	-0.098388672	-0.31347656	0	0	9/11/2017	9	11	2017	15:53:34	57214	0.5	15	53	34	0	0.05859375	3.4820801	-0.47412109	0.15185547	0.87109375	6.2045898	0.12744141	0	0	0	0	0	0	0	0	0	1.003418	0.003417969	0.15893555	0.030273438	0.1237793	0.004638672	0	44330	0	0	0
2546	88305	88305	Category D	-0.26391602	0.21582031	0.79199219	0.43017578	-0.10327148	-0.26538086	0	0	9/11/2017	9	11	2017	15:53:34	57214	0.6	15	53	34	0	0.05859375	3.4820801	-0.47363281	0.15307617	0.87084961	6.3144531	0.23266602	0	0	0	0	0	0	0	0	0	1.0031738	0.003173828	0.35131836	0.2097168	0.0625	-0.078857422	0	44330	0	0	0
2547	88306	88306	Category D	-0.56396484	0.083984375	0.94799805	0.40576172	-0.072509766	-0.30395508	0	0	9/11/2017	9	11	2017	15:53:34	57214	0.7	15	53	34	0	0.05859375	3.4820801	-0.47021484	0.15380859	0.87158203	5.9619141	0.1394043	0	0	0	0	0	0	0	0	0	1.0021973	0.002197266	0.23974609	-0.093505859	-0.069824219	0.076171875	0	44330	0	0	0
2548	88307	88307	Category D	-0.38378906	0.21582031	0.94799805	0.38671875	-0.0703125	-0.33154297	0	0	9/11/2017	9	11	2017	15:53:34	57214	0.8	15	53	34	0	0.05859375	3.4820801	-0.47265625	0.15551758	0.87304688	5.3083496	0.13085938	0	0	0	0	0	0	0	0	0	1.0048828	0.004882813	0.22387695	0.088867188	0.060058594	0.074707031	0	44330	0	0	0
2549	88308	88308	Category D	-0.65991211	0.14379883	0.95996094	0.39331055	-0.058349609	-0.32958984	0	0	9/11/2017	9	11	2017	15:53:34	57214	0.9	15	53	34	0	0.05859375	3.4820801	-0.46948242	0.15625	0.87524414	5.6455078	0.20849609	0	0	0	0	0	0	0	0	0	1.0053711	0.005371094	0.28735352	-0.19018555	-0.012451172	0.084472656	0	44330	0	0	0
2550	88309	88309	Category D	-0.27587891	0.17993164	0.77978516	0.39013672	-0.068115234	-0.32568359	0	0	9/11/2017	9	11	2017	15:53:35	57215	0	15	53	35	0	0.05859375	3.4820801	-0.46533203	0.15600586	0.87548828	6.5114746	0.21362305	0	0	0	0	0	0	0	0	0	1.0036621	0.003662109	0.30883789	0.18945313	0.023681641	-0.095703125	0	44330	0	0	0
2551	88310	88310	Category D	-0.44384766	0.035888672	0.86376953	0.42822266	-0.073974609	-0.27636719	0	0	9/11/2017	9	11	2017	15:53:35	57215	0.1	15	53	35	0	0.05859375	3.4820801	-0.46606445	0.15942383	0.87646484	6.1066895	0.1262207	0	0	0	0	0	0	0	0	0	1.0056152	0.005615234	0.15869141	0.022216797	-0.12353516	-0.012695313	0	44330	0	0	0
2552	88311	88311	Category D	-0.40795898	0.15576172	0.89990234	0.38769531	-0.010253906	-0.33276367	0	0	9/11/2017	9	11	2017	15:53:35	57215	0.2	15	53	35	0	0.05859375	3.4820801	-0.46118164	0.15844727	0.87597656	5.4619141	0.058349609	0	0	0	0	0	0	0	0	0	1.0024414	0.002441406	0.079833984	0.053222656	-0.002685547	0.023681641	0	44330	0	0	0
2553	88312	88312	Category D	-0.39599609	0.19189453	0.97192383	0.38696289	-0.034179688	-0.32592773	0	0	9/11/2017	9	11	2017	15:53:35	57215	0.3	15	53	35	0	0.05859375	3.4820801	-0.45947266	0.1574707	0.87646484	5.9916992	0.11962891	0	0	0	0	0	0	0	0	0	1.0019531	0.001953125	0.19311523	0.063476563	0.034179688	0.095214844	0	44330	0	0	0
2554	88313	88313	Category D	-0.44384766	0.15576172	0.99584961	0.3840332	-0.027587891	-0.33837891	0	0	9/11/2017	9	11	2017	15:53:35	57215	0.4	15	53	35	0	0.05859375	3.4820801	-0.46044922	0.15844727	0.87866211	6.3623047	0.11816406	0	0	0	0	0	0	0	0	0	1.0046387	0.004638672	0.13623047	0.016601563	-0.002685547	0.11694336	0	44330	0	0	0
2555	88314	88314	Category D	-0.31176758	-0.023925781	1.1518555	0.38452148	-0.020019531	-0.33007813	0	0	9/11/2017	9	11	2017	15:53:35	57215	0.5	15	53	35	0	0.05859375	3.4820801	-0.45898438	0.15625	0.87988281	5.2529297	0.35791016	0	0	0	0	0	0	0	0	0	1.0046387	0.004638672	0.59936523	0.1472168	-0.18017578	0.27172852	0	44330	0	0	0
2556	88315	88315	Category D	-0.25195313	0.37182617	0.63598633	0.39550781	-0.025390625	-0.32592773	0	0	9/11/2017	9	11	2017	15:53:35	57215	0.6	15	53	35	0	0.05859375	3.4820801	-0.45654297	0.15795898	0.88134766	4.8562012	0.38452148	0	0	0	0	0	0	0	0	0	1.0053711	0.005371094	0.6640625	0.20458984	0.21362305	-0.24536133	0	44330	0	0	0
2557	88316	88316	Category D	-0.55175781	0.095947266	1.0078125	0.36450195	-0.056884766	-0.35595703	0	0	9/11/2017	9	11	2017	15:53:35	57215	0.7	15	53	35	0	0.05859375	3.4820801	-0.45507813	0.15966797	0.88208008	5.0546875	0.1706543	0	0	0	0	0	0	0	0	0	1.0053711	0.005371094	0.28588867	-0.096435547	-0.063720703	0.12548828	0	44330	0	0	0
2558	88317	88317	Category D	-0.32397461	-0.011962891	1.1159668	0.34912109	-0.051269531	-0.36816406	0	0	9/11/2017	9	11	2017	15:53:35	57215	0.8	15	53	35	0	0.05859375	3.4820801	-0.453125	0.15844727	0.8840332	5.1074219	0.31542969	0	0	0	0	0	0	0	0	0	1.0061035	0.006103516	0.53149414	0.12915039	-0.17041016	0.23168945	0	44330	0	0	0
2559	88318	88318	Category D	-0.29980469	0.035888672	0.89990234	0.39794922	-0.056884766	-0.31323242	0	0	9/11/2017	9	11	2017	15:53:35	57215	0.9	15	53	35	0	0.05859375	3.4820801	-0.44848633	0.15600586	0.88769531	3.527832	0.19165039	0	0	0	0	0	0	0	0	0	1.0068359	0.006835938	0.28100586	0.14868164	-0.12011719	0.011962891	0	44330	0	0	0
2560	88319	88319	Category D	-0.49194336	0.059814453	0.85180664	0.3762207	-0.057128906	-0.33862305	0	0	9/11/2017	9	11	2017	15:53:36	57216	0	15	53	36	0	0.05859375	3.4820801	-0.4453125	0.15795898	0.88916016	1.857666	0.11474609	0	0	0	0	0	0	0	0	0	1.0068359	0.006835938	0.18188477	-0.046386719	-0.098144531	-0.037353516	0	44330	0	0	0
2561	88320	88320	Category D	-0.40795898	0.16796875	0.81591797	0.37084961	-0.076904297	-0.34594727	0	0	9/11/2017	9	11	2017	15:53:36	57216	0.1	15	53	36	0	0.05859375	3.4820801	-0.44433594	0.15917969	0.88964844	1.8601074	0.082763672	0	0	0	0	0	0	0	0	0	1.0070801	0.007080078	0.11889648	0.036376953	0.008544922	-0.073730469	0	44330	0	0	0
2562	88321	88321	Category D	-0.37182617	0.083984375	0.92382813	0.40112305	-0.072509766	-0.3059082	0	0	9/11/2017	9	11	2017	15:53:36	57216	0.2	15	53	36	0	0.05859375	3.4820801	-0.44042969	0.15893555	0.89038086	0.55615234	0.10693359	0	0	0	0	0	0	0	0	0	1.0058594	0.005859375	0.17700195	0.068603516	-0.074951172	0.033203125	0	44330	0	0	0
2563	88322	88322	Category D	-0.47998047	0.071777344	0.88793945	0.38720703	-0.084716797	-0.33178711	0	0	9/11/2017	9	11	2017	15:53:36	57216	0.3	15	53	36	0	0.05859375	3.4820801	-0.44140625	0.15917969	0.89404297	1.6308594	0.095703125	0	0	0	0	0	0	0	0	0	1.0097656	0.009765625	0.13208008	-0.038330078	-0.087402344	-0.006103516	0	44330	0	0	0
2564	88323	88323	Category D	-0.40795898	0.16796875	0.88793945	0.40234375	-0.076171875	-0.31005859	0	0	9/11/2017	9	11	2017	15:53:36	57216	0.4	15	53	36	0	0.05859375	3.4820801	-0.43994141	0.15869141	0.89648438	2.8813477	0.034423828	0	0	0	0	0	0	0	0	0	1.0112305	0.011230469	0.050048828	0.031982422	0.009033203	-0.008544922	0	44330	0	0	0
2565	88324	88324	Category D	-0.47998047	0.10791016	0.88793945	0.37841797	-0.0859375	-0.33300781	0	0	9/11/2017	9	11	2017	15:53:36	57216	0.5	15	53	36	0	0.05859375	3.4820801	-0.43725586	0.16040039	0.89575195	2.9404297	0.068115234	0	0	0	0	0	0	0	0	0	1.0097656	0.009765625	0.10302734	-0.042480469	-0.052490234	-0.0078125	0	44330	0	0	0
2566	88325	88325	Category D	-0.26391602	0.16796875	0.79199219	0.4206543	-0.084960938	-0.28149414	0	0	9/11/2017	9	11	2017	15:53:36	57216	0.6	15	53	36	0	0.05859375	3.4820801	-0.43139648	0.16186523	0.89868164	3.8308105	0.19873047	0	0	0	0	0	0	0	0	0	1.0097656	0.009765625	0.28027344	0.16748047	0.005859375	-0.10668945	0	44330	0	0	0
2567	88326	88326	Category D	-0.671875	0.15576172	0.94799805	0.42089844	-0.097900391	-0.28271484	0	0	9/11/2017	9	11	2017	15:53:36	57216	0.7	15	53	36	0	0.05859375	3.4820801	-0.42724609	0.16259766	0.90136719	5.7993164	0.2487793	0	0	0	0	0	0	0	0	0	1.0107422	0.010742188	0.29760742	-0.24438477	-0.006835938	0.046386719	0	44330	0	0	0
2568	88327	88327	Category D	-0.29980469	0.13183594	0.83984375	0.42211914	-0.10498047	-0.28295898	0	0	9/11/2017	9	11	2017	15:53:36	57216	0.8	15	53	36	0	0.058349609	3.5384766	-0.42797852	0.16259766	0.90136719	7.0749512	0.14550781	0	0	0	0	0	0	0	0	0	1.0109863	0.010986328	0.22045898	0.12817383	-0.030761719	-0.061523438	0	44330	0	0	0
2569	88328	88328	Category D	-0.53979492	0.20385742	1.0439453	0.37182617	-0.12475586	-0.33642578	0	0	9/11/2017	9	11	2017	15:53:36	57216	0.9	15	53	36	0	0.058349609	3.5384766	-0.42407227	0.16113281	0.90087891	7.0422363	0.18847656	0	0	0	0	0	0	0	0	0	1.0087891	0.008789063	0.30078125	-0.11547852	0.042480469	0.14282227	0	44330	0	0	0
2570	88329	88329	Category D	-0.27587891	0.059814453	1.0439453	0.3659668	-0.11376953	-0.34350586	0	0	9/11/2017	9	11	2017	15:53:37	57217	0	15	53	37	0	0.058349609	3.5384766	-0.42431641	0.16015625	0.89990234	8.4555664	0.22973633	0	0	0	0	0	0	0	0	0	1.0078125	0.0078125	0.39282227	0.1484375	-0.1003418	0.14379883	0	44330	0	0	0
2571	88330	88330	Category D	-0.37182617	0.14379883	0.87597656	0.36791992	-0.12939453	-0.33862305	0	0	9/11/2017	9	11	2017	15:53:37	57217	0.1	15	53	37	0	0.058349609	3.5384766	-0.42456055	0.16088867	0.90063477	10.291992	0.060791016	0	0	0	0	0	0	0	0	0	1.0087891	0.008789063	0.094726563	0.052734375	-0.017089844	-0.024658203	0	44330	0	0	0
2572	88331	88331	Category D	-0.27587891	0.35986328	0.77978516	0.36621094	-0.15234375	-0.32348633	0	0	9/11/2017	9	11	2017	15:53:37	57217	0.2	15	53	37	0	0.058349609	3.5384766	-0.42529297	0.16113281	0.90087891	10.118652	0.27636719	0	0	0	0	0	0	0	0	0	1.0092773	0.009277344	0.46923828	0.14941406	0.19848633	-0.12109375	0	44330	0	0	0
2573	88332	88332	Category D	-0.45581055	0.011962891	1.0559082	0.33447266	-0.18408203	-0.34350586	0	0	9/11/2017	9	11	2017	15:53:37	57217	0.3	15	53	37	0	0.058349609	3.5384766	-0.42407227	0.16210938	0.89892578	9.9228516	0.21948242	0	0	0	0	0	0	0	0	0	1.0070801	0.007080078	0.33886719	-0.031494141	-0.15014648	0.15673828	0	44330	0	0	0
2574	88333	88333	Category D	-0.38378906	0.10791016	0.99584961	0.3515625	-0.1796875	-0.3269043	0	0	9/11/2017	9	11	2017	15:53:37	57217	0.4	15	53	37	0	0.058349609	3.5384766	-0.4230957	0.16186523	0.89575195	10.619629	0.12011719	0	0	0	0	0	0	0	0	0	1.0039063	0.00390625	0.19335938	0.039306641	-0.053955078	0.099853516	0	44330	0	0	0
2575	88334	88334	Category D	-0.50390625	0.21582031	0.75585938	0.3215332	-0.18774414	-0.34765625	0	0	9/11/2017	9	11	2017	15:53:37	57217	0.5	15	53	37	0	0.058349609	3.5384766	-0.42553711	0.1640625	0.90014648	11.347412	0.171875	0	0	0	0	0	0	0	0	0	1.0090332	0.009033203	0.27416992	-0.078125	0.051513672	-0.14428711	0	44330	0	0	0
2576	88335	88335	Category D	-0.41992188	0.39599609	0.88793945	0.32836914	-0.19726563	-0.33642578	0	0	9/11/2017	9	11	2017	15:53:37	57217	0.6	15	53	37	0	0.058349609	3.5384766	-0.42749023	0.16601563	0.90307617	10.731445	0.23022461	0	0	0	0	0	0	0	0	0	1.0129395	0.012939453	0.25268555	0.007568359	0.22973633	-0.015136719	0	44330	0	0	0
2577	88336	88336	Category D	-0.45581055	0.023925781	0.89990234	0.35913086	-0.22558594	-0.29980469	0	0	9/11/2017	9	11	2017	15:53:37	57217	0.7	15	53	37	0	0.058349609	3.5384766	-0.42431641	0.1652832	0.90063477	10.238037	0.14477539	0	0	0	0	0	0	0	0	0	1.0090332	0.009033203	0.17358398	-0.03125	-0.14135742	-0.000732422	0	44330	0	0	0
2578	88337	88337	Category D	-0.58789063	0.19189453	0.93579102	0.31738281	-0.20849609	-0.34790039	0	0	9/11/2017	9	11	2017	15:53:37	57217	0.8	15	53	37	0	0.058349609	3.5384766	-0.42602539	0.16552734	0.90283203	10.259521	0.16699219	0	0	0	0	0	0	0	0	0	1.0119629	0.011962891	0.22070313	-0.16162109	0.026123047	0.032714844	0	44330	0	0	0
2579	88338	88338	Category D	-0.2878418	0.19189453	0.75585938	0.34423828	-0.21166992	-0.31640625	0	0	9/11/2017	9	11	2017	15:53:37	57217	0.9	15	53	37	0	0.058349609	3.5384766	-0.42626953	0.16577148	0.90283203	9.6125488	0.20361328	0	0	0	0	0	0	0	0	0	1.0119629	0.011962891	0.31152344	0.13842773	0.025878906	-0.14697266	0	44330	0	0	0
2580	88339	88339	Category D	-0.7199707	0.095947266	1.0197754	0.37768555	-0.20019531	-0.28540039	0	0	9/11/2017	9	11	2017	15:53:38	57218	0	15	53	38	0	0.058349609	3.5384766	-0.42602539	0.16674805	0.90332031	7.6040039	0.32373047	0	0	0	0	0	0	0	0	0	1.0124512	0.012451172	0.48095703	-0.29370117	-0.070800781	0.11621094	0	44330	0	0	0
2581	88340	88340	Category D	-0.47998047	0.15576172	0.93579102	0.31494141	-0.20092773	-0.34594727	0	0	9/11/2017	9	11	2017	15:53:38	57218	0.1	15	53	38	0	0.058349609	3.5384766	-0.4230957	0.16674805	0.90063477	6.0925293	0.067382813	0	0	0	0	0	0	0	0	0	1.0090332	0.009033203	0.1027832	-0.056640625	-0.010986328	0.034912109	0	44330	0	0	0
2582	88341	88341	Category D	-0.55175781	0.17993164	0.86376953	0.35668945	-0.19287109	-0.31079102	0	0	9/11/2017	9	11	2017	15:53:38	57218	0.2	15	53	38	0	0.058349609	3.5384766	-0.42626953	0.16699219	0.90380859	5.4321289	0.13208008	0	0	0	0	0	0	0	0	0	1.0131836	0.013183594	0.17822266	-0.12524414	0.012695313	-0.040039063	0	44330	0	0	0
2583	88342	88342	Category D	-0.46777344	0.15576172	0.85180664	0.34838867	-0.19042969	-0.32617188	0	0	9/11/2017	9	11	2017	15:53:38	57218	0.3	15	53	38	0	0.058349609	3.5384766	-0.42529297	0.16699219	0.90307617	3.9645996	0.067382813	0	0	0	0	0	0	0	0	0	1.012207	0.012207031	0.10498047	-0.042236328	-0.011230469	-0.051269531	0	44330	0	0	0
2584	88343	88343	Category D	-0.47998047	0.16796875	0.92382813	0.37255859	-0.19433594	-0.30859375	0	0	9/11/2017	9	11	2017	15:53:38	57218	0.4	15	53	38	0	0.058349609	3.5384766	-0.42626953	0.16796875	0.90405273	2.2492676	0.057128906	0	0	0	0	0	0	0	0	0	1.0134277	0.013427734	0.073486328	-0.053466797	0	0.01953125	0	44330	0	0	0
2585	88344	88344	Category D	-0.52783203	0.17993164	0.87597656	0.35009766	-0.19042969	-0.32299805	0	0	9/11/2017	9	11	2017	15:53:38	57218	0.5	15	53	38	0	0.058349609	3.5384766	-0.42675781	0.1706543	0.90576172	1.0336914	0.10546875	0	0	0	0	0	0	0	0	0	1.0158691	0.015869141	0.13989258	-0.10083008	0.009033203	-0.029785156	0	44330	0	0	0
2586	88345	88345	Category D	-0.32397461	0.19189453	0.85180664	0.35620117	-0.19140625	-0.32104492	0	0	9/11/2017	9	11	2017	15:53:38	57218	0.6	15	53	38	0	0.058349609	3.5384766	-0.42626953	0.16992188	0.90356445	1.0644531	0.11694336	0	0	0	0	0	0	0	0	0	1.0136719	0.013671875	0.17626953	0.10229492	0.021728516	-0.051757813	0	44330	0	0	0
2587	88346	88346	Category D	-0.57592773	0.16796875	0.95996094	0.33447266	-0.17993164	-0.33422852	0	0	9/11/2017	9	11	2017	15:53:38	57218	0.7	15	53	38	0	0.058349609	3.5384766	-0.42822266	0.16845703	0.90454102	0.83129883	0.1574707	0	0	0	0	0	0	0	0	0	1.0148926	0.014892578	0.20336914	-0.14746094	-0.000488281	0.055175781	0	44330	0	0	0
2588	88347	88347	Category D	-0.35986328	0.17993164	1.0559082	0.3215332	-0.18774414	-0.34570313	0	0	9/11/2017	9	11	2017	15:53:38	57218	0.8	15	53	38	0	0.058349609	3.5384766	-0.42504883	0.16943359	0.90112305	0.66088867	0.16796875	0	0	0	0	0	0	0	0	0	1.0107422	0.010742188	0.23022461	0.065185547	0.010253906	0.15454102	0	44330	0	0	0
2589	88348	88348	Category D	-0.39599609	0.21582031	0.81591797	0.33007813	-0.19555664	-0.34448242	0	0	9/11/2017	9	11	2017	15:53:38	57218	0.9	15	53	38	0	0.058349609	3.5384766	-0.42822266	0.17089844	0.90283203	1.0319824	0.10302734	0	0	0	0	0	0	0	0	0	1.013916	0.013916016	0.16430664	0.032226563	0.044677734	-0.086914063	0	44330	0	0	0
2590	88349	88349	Category D	-0.34790039	0.2277832	0.82788086	0.34155273	-0.18920898	-0.32397461	0	0	9/11/2017	9	11	2017	15:53:39	57219	0	15	53	39	0	0.058349609	3.5384766	-0.42480469	0.17138672	0.90136719	1.4790039	0.12036133	0	0	0	0	0	0	0	0	0	1.0112305	0.011230469	0.20678711	0.076904297	0.056152344	-0.073486328	0	44330	0	0	0
2591	88350	88350	Category D	-0.45581055	0.10791016	0.95996094	0.32299805	-0.2175293	-0.32861328	0	0	9/11/2017	9	11	2017	15:53:39	57219	0.1	15	53	39	0	0.058349609	3.5384766	-0.4309082	0.17163086	0.90356445	2.0754395	0.088623047	0	0	0	0	0	0	0	0	0	1.015625	0.015625	0.14501953	-0.024658203	-0.063720703	0.056152344	0	44330	0	0	0
2592	88351	88351	Category D	-0.34790039	0.10791016	0.82788086	0.33691406	-0.22875977	-0.31762695	0	0	9/11/2017	9	11	2017	15:53:39	57219	0.2	15	53	39	0	0.058349609	3.5384766	-0.43066406	0.17382813	0.90307617	1.8850098	0.12988281	0	0	0	0	0	0	0	0	0	1.015625	0.015625	0.22412109	0.082763672	-0.065917969	-0.075195313	0	44330	0	0	0
2593	88352	88352	Category D	-0.37182617	0.17993164	0.91186523	0.29931641	-0.22607422	-0.34936523	0	0	9/11/2017	9	11	2017	15:53:39	57219	0.3	15	53	39	0	0.058349609	3.5384766	-0.42993164	0.17456055	0.90234375	1.9260254	0.059082031	0	0	0	0	0	0	0	0	0	1.0148926	0.014892578	0.072753906	0.058105469	0.005126953	0.009277344	0	44330	0	0	0
2594	88353	88353	Category D	-0.61181641	-0.011962891	0.98388672	0.28271484	-0.20166016	-0.36938477	0	0	9/11/2017	9	11	2017	15:53:39	57219	0.4	15	53	39	0	0.058349609	3.5384766	-0.43286133	0.17431641	0.90258789	1.9309082	0.27050781	0	0	0	0	0	0	0	0	0	1.0161133	0.016113281	0.44628906	-0.17871094	-0.1862793	0.081054688	0	44330	0	0	0
2595	88354	88354	Category D	-0.25195313	0.17993164	0.86376953	0.29052734	-0.21264648	-0.36328125	0	0	9/11/2017	9	11	2017	15:53:39	57219	0.5	15	53	39	0	0.058349609	3.5384766	-0.43359375	0.17456055	0.90161133	1.9055176	0.18579102	0	0	0	0	0	0	0	0	0	1.015625	0.015625	0.22485352	0.18164063	0.005126953	-0.037841797	0	44330	0	0	0
2596	88355	88355	Category D	-0.53979492	0.16796875	0.94799805	0.3034668	-0.19897461	-0.35717773	0	0	9/11/2017	9	11	2017	15:53:39	57219	0.6	15	53	39	0	0.058349609	3.5384766	-0.43530273	0.17724609	0.89672852	2.5522461	0.11645508	0	0	0	0	0	0	0	0	0	1.0124512	0.012451172	0.16479492	-0.10424805	-0.009277344	0.051025391	0	44330	0	0	0
2597	88356	88356	Category D	-0.32397461	0.11987305	0.88793945	0.29370117	-0.20336914	-0.36303711	0	0	9/11/2017	9	11	2017	15:53:39	57219	0.7	15	53	39	0	0.058349609	3.5384766	-0.43652344	0.17553711	0.90014648	2.8225098	0.1262207	0	0	0	0	0	0	0	0	0	1.015625	0.015625	0.18041992	0.11254883	-0.055664063	-0.012207031	0	44330	0	0	0
2598	88357	88357	Category D	-0.40795898	0.20385742	0.98388672	0.30615234	-0.20483398	-0.35205078	0	0	9/11/2017	9	11	2017	15:53:39	57219	0.8	15	53	39	0	0.058349609	3.5384766	-0.4375	0.17651367	0.89916992	3.362793	0.093505859	0	0	0	0	0	0	0	0	0	1.0153809	0.015380859	0.14111328	0.029541016	0.027099609	0.084472656	0	44330	0	0	0
2599	88358	88358	Category D	-0.23999023	0.16796875	0.89990234	0.28515625	-0.21142578	-0.36572266	0	0	9/11/2017	9	11	2017	15:53:39	57219	0.9	15	53	39	0	0.058349609	3.5384766	-0.43969727	0.17919922	0.89575195	3.807373	0.20019531	0	0	0	0	0	0	0	0	0	1.013916	0.013916016	0.21533203	0.19970703	-0.011230469	0.00390625	0	44330	0	0	0
2600	88359	88359	Category D	-0.43188477	0.25195313	0.97192383	0.28833008	-0.22412109	-0.35449219	0	0	9/11/2017	9	11	2017	15:53:40	57220	0	15	53	40	0	0.058349609	3.5384766	-0.44384766	0.17993164	0.89526367	4.1933594	0.10571289	0	0	0	0	0	0	0	0	0	1.0153809	0.015380859	0.16040039	0.011962891	0.071777344	0.076416016	0	44330	0	0	0
2601	88360	88360	Category D	-0.35986328	0.11987305	1.079834	0.23730469	-0.22314453	-0.38183594	0	0	9/11/2017	9	11	2017	15:53:40	57220	0.1	15	53	40	0	0.058349609	3.5384766	-0.44213867	0.18115234	0.89501953	4.5837402	0.21142578	0	0	0	0	0	0	0	0	0	1.0146484	0.014648438	0.32861328	0.082275391	-0.061279297	0.18457031	0	44330	0	0	0
2602	88361	88361	Category D	-0.26391602	0.17993164	0.91186523	0.2512207	-0.21630859	-0.37890625	0	0	9/11/2017	9	11	2017	15:53:40	57220	0.2	15	53	40	0	0.058349609	3.5384766	-0.4453125	0.18212891	0.89672852	4.9477539	0.18188477	0	0	0	0	0	0	0	0	0	1.0178223	0.017822266	0.19873047	0.18139648	-0.002197266	0.014892578	0	44330	0	0	0
2603	88362	88362	Category D	-0.27587891	0.16796875	0.92382813	0.28027344	-0.22436523	-0.35839844	0	0	9/11/2017	9	11	2017	15:53:40	57220	0.3	15	53	40	0	0.058349609	3.5384766	-0.4465332	0.18334961	0.89550781	5.2011719	0.17358398	0	0	0	0	0	0	0	0	0	1.017334	0.017333984	0.21435547	0.1706543	-0.015380859	0.028076172	0	44330	0	0	0
2604	88363	88363	Category D	-0.35986328	0.20385742	0.95996094	0.27709961	-0.21289063	-0.36669922	0	0	9/11/2017	9	11	2017	15:53:40	57220	0.4	15	53	40	0	0.058349609	3.5384766	-0.44799805	0.18408203	0.89526367	4.9829102	0.11083984	0	0	0	0	0	0	0	0	0	1.0178223	0.017822266	0.17236328	0.088134766	0.01953125	0.064453125	0	44330	0	0	0
2605	88364	88364	Category D	-0.29980469	0.23999023	1.0559082	0.26171875	-0.23071289	-0.3737793	0	0	9/11/2017	9	11	2017	15:53:40	57220	0.5	15	53	40	0	0.058349609	3.5384766	-0.44921875	0.18432617	0.89526367	4.3903809	0.22607422	0	0	0	0	0	0	0	0	0	1.0185547	0.018554688	0.36523438	0.14941406	0.055419922	0.16040039	0	44330	0	0	0
2606	88365	88365	Category D	-0.29980469	0.26391602	0.95996094	0.26708984	-0.23168945	-0.36889648	0	0	9/11/2017	9	11	2017	15:53:40	57220	0.6	15	53	40	0	0.059082031	3.5513672	-0.45043945	0.18530273	0.89575195	2.6108398	0.18139648	0	0	0	0	0	0	0	0	0	1.0197754	0.019775391	0.29296875	0.15063477	0.078369141	0.063964844	0	44330	0	0	0
2607	88366	88366	Category D	-0.41992188	0.20385742	0.88793945	0.31542969	-0.20922852	-0.33666992	0	0	9/11/2017	9	11	2017	15:53:40	57220	0.7	15	53	40	0	0.059082031	3.5513672	-0.453125	0.18554688	0.89770508	0.40844727	0.039306641	0	0	0	0	0	0	0	0	0	1.0227051	0.022705078	0.061523438	0.033203125	0.018066406	-0.009765625	0	44330	0	0	0
2608	88367	88367	Category D	-0.2878418	0.071777344	0.79199219	0.36547852	-0.203125	-0.30273438	0	0	9/11/2017	9	11	2017	15:53:40	57220	0.8	15	53	40	0	0.059082031	3.5513672	-0.44873047	0.18823242	0.89453125	1.9699707	0.22363281	0	0	0	0	0	0	0	0	0	1.0183105	0.018310547	0.38012695	0.16088867	-0.11645508	-0.10253906	0	44330	0	0	0
2609	88368	88368	Category D	-0.50390625	0.20385742	0.7199707	0.39550781	-0.16894531	-0.28588867	0	0	9/11/2017	9	11	2017	15:53:40	57220	0.9	15	53	40	0	0.059082031	3.5513672	-0.45239258	0.18969727	0.89819336	4.2409668	0.18603516	0	0	0	0	0	0	0	0	0	1.0234375	0.0234375	0.24365234	-0.051269531	0.013916016	-0.17822266	0	44330	0	0	0
2610	88369	88369	Category D	-0.2878418	0.29980469	0.95996094	0.40112305	-0.12695313	-0.29760742	0	0	9/11/2017	9	11	2017	15:53:41	57221	0	15	53	41	0	0.059082031	3.5513672	-0.45385742	0.18676758	0.89648438	6.4165039	0.21044922	0	0	0	0	0	0	0	0	0	1.0219727	0.021972656	0.34228516	0.16601563	0.11279297	0.063232422	0	44330	0	0	0
2611	88370	88370	Category D	-0.58789063	0.25195313	0.89990234	0.41918945	-0.13745117	-0.27197266	0	0	9/11/2017	9	11	2017	15:53:41	57221	0.1	15	53	41	0	0.059082031	3.5513672	-0.45385742	0.18774414	0.89111328	8.6689453	0.14868164	0	0	0	0	0	0	0	0	0	1.0175781	0.017578125	0.20654297	-0.13378906	0.063964844	0.008544922	0	44330	0	0	0
2612	88371	88371	Category D	-0.40795898	0.21582031	0.76782227	0.37304688	-0.15112305	-0.31958008	0	0	9/11/2017	9	11	2017	15:53:41	57221	0.2	15	53	41	0	0.059082031	3.5513672	-0.45825195	0.18994141	0.89331055	9.9558105	0.13769531	0	0	0	0	0	0	0	0	0	1.0217285	0.021728516	0.20166016	0.050292969	0.025878906	-0.12548828	0	44330	0	0	0
2613	88372	88372	Category D	-0.44384766	0.20385742	0.76782227	0.41137695	-0.12841797	-0.28833008	0	0	9/11/2017	9	11	2017	15:53:41	57221	0.3	15	53	41	0	0.059082031	3.5513672	-0.46044922	0.18676758	0.89501953	10.699951	0.12939453	0	0	0	0	0	0	0	0	0	1.0236816	0.023681641	0.16113281	0.016601563	0.016845703	-0.12719727	0	44330	0	0	0
2614	88373	88373	Category D	-0.57592773	0.29980469	1.0078125	0.4128418	-0.11572266	-0.28808594	0	0	9/11/2017	9	11	2017	15:53:41	57221	0.4	15	53	41	0	0.059082031	3.5513672	-0.46264648	0.1887207	0.89501953	11.643799	0.19433594	0	0	0	0	0	0	0	0	0	1.0251465	0.025146484	0.33691406	-0.11303711	0.11083984	0.11254883	0	44330	0	0	0
2615	88374	88374	Category D	-0.45581055	0.2277832	0.86376953	0.38818359	-0.12524414	-0.31616211	0	0	9/11/2017	9	11	2017	15:53:41	57221	0.5	15	53	41	0	0.059082031	3.5513672	-0.46289063	0.19018555	0.89306641	12.011719	0.048095703	0	0	0	0	0	0	0	0	0	1.0239258	0.023925781	0.07421875	0.007080078	0.037353516	-0.029296875	0	44330	0	0	0
2616	88375	88375	Category D	-0.43188477	0.21582031	0.89990234	0.40136719	-0.13525391	-0.29858398	0	0	9/11/2017	9	11	2017	15:53:41	57221	0.6	15	53	41	0	0.059082031	3.5513672	-0.46313477	0.18994141	0.89526367	11.296875	0.040771484	0	0	0	0	0	0	0	0	0	1.0256348	0.025634766	0.061523438	0.03125	0.025634766	0.004394531	0	44330	0	0	0
2617	88376	88376	Category D	-0.44384766	0.23999023	0.86376953	0.41772461	-0.13696289	-0.27807617	0	0	9/11/2017	9	11	2017	15:53:41	57221	0.7	15	53	41	0	0.059082031	3.5513672	-0.46362305	0.18774414	0.89526367	9.9375	0.063964844	0	0	0	0	0	0	0	0	0	1.0256348	0.025634766	0.10351563	0.019775391	0.052001953	-0.031494141	0	44330	0	0	0
2618	88377	88377	Category D	-0.58789063	0.21582031	0.91186523	0.40551758	-0.13110352	-0.29272461	0	0	9/11/2017	9	11	2017	15:53:41	57221	0.8	15	53	41	0	0.059082031	3.5513672	-0.46289063	0.18969727	0.89575195	8.8166504	0.12841797	0	0	0	0	0	0	0	0	0	1.026123	0.026123047	0.16674805	-0.12475586	0.025878906	0.015869141	0	44330	0	0	0
2619	88378	88378	Category D	-0.51586914	0.21582031	0.87597656	0.40039063	-0.13696289	-0.29980469	0	0	9/11/2017	9	11	2017	15:53:41	57221	0.9	15	53	41	0	0.059082031	3.5513672	-0.46264648	0.18945313	0.89648438	7.5744629	0.0625	0	0	0	0	0	0	0	0	0	1.0266113	0.026611328	0.099853516	-0.052978516	0.026123047	-0.020507813	0	44330	0	0	0
2620	88379	88379	Category D	-0.40795898	0.20385742	0.69580078	0.4050293	-0.12231445	-0.28637695	0	0	9/11/2017	9	11	2017	15:53:42	57222	0	15	53	42	0	0.059082031	3.5513672	-0.46362305	0.18823242	0.89746094	6.1159668	0.20996094	0	0	0	0	0	0	0	0	0	1.0275879	0.027587891	0.27294922	0.055664063	0.015380859	-0.20166016	0	44330	0	0	0
2621	88380	88380	Category D	-0.59985352	0.20385742	0.97192383	0.42919922	-0.12207031	-0.26196289	0	0	9/11/2017	9	11	2017	15:53:42	57222	0.1	15	53	42	0	0.059082031	3.5513672	-0.46069336	0.1887207	0.89526367	5.0070801	0.15917969	0	0	0	0	0	0	0	0	0	1.0244141	0.024414063	0.23046875	-0.13891602	0.014892578	0.076416016	0	44330	0	0	0
2622	88381	88381	Category D	-0.58789063	0.17993164	0.91186523	0.38867188	-0.13183594	-0.31298828	0	0	9/11/2017	9	11	2017	15:53:42	57222	0.2	15	53	42	0	0.059082031	3.5513672	-0.4597168	0.18896484	0.89526367	4.3320313	0.12915039	0	0	0	0	0	0	0	0	0	1.0241699	0.024169922	0.15356445	-0.12792969	-0.009033203	0.016357422	0	44330	0	0	0
2623	88382	88382	Category D	-0.45581055	0.2277832	0.83984375	0.42504883	-0.12524414	-0.27197266	0	0	9/11/2017	9	11	2017	15:53:42	57222	0.3	15	53	42	0	0.059082031	3.5513672	-0.45898438	0.18798828	0.89575195	3.9223633	0.068603516	0	0	0	0	0	0	0	0	0	1.0239258	0.023925781	0.098632813	0.003173828	0.039550781	-0.055908203	0	44330	0	0	0
2624	88383	88383	Category D	-0.6237793	0.26391602	1.0078125	0.39379883	-0.12573242	-0.30566406	0	0	9/11/2017	9	11	2017	15:53:42	57222	0.4	15	53	42	0	0.059082031	3.5513672	-0.45898438	0.18823242	0.89672852	3.6547852	0.21240234	0	0	0	0	0	0	0	0	0	1.0249023	0.024902344	0.35107422	-0.16455078	0.075439453	0.11083984	0	44330	0	0	0
2625	88384	88384	Category D	-0.40795898	0.21582031	0.70776367	0.41113281	-0.12084961	-0.28295898	0	0	9/11/2017	9	11	2017	15:53:42	57222	0.5	15	53	42	0	0.059082031	3.5513672	-0.45654297	0.18823242	0.89624023	3.6955566	0.1965332	0	0	0	0	0	0	0	0	0	1.0231934	0.023193359	0.26464844	0.048583984	0.02734375	-0.18847656	0	44330	0	0	0
2626	88385	88385	Category D	-0.41992188	0.10791016	0.86376953	0.44042969	-0.10668945	-0.2421875	0	0	9/11/2017	9	11	2017	15:53:42	57222	0.6	15	53	42	0	0.059082031	3.5513672	-0.45727539	0.18798828	0.8984375	3.5339355	0.094970703	0	0	0	0	0	0	0	0	0	1.0256348	0.025634766	0.15234375	0.037353516	-0.080078125	-0.034667969	0	44330	0	0	0
2627	88386	88386	Category D	-0.29980469	0.15576172	0.671875	0.39892578	-0.083251953	-0.3125	0	0	9/11/2017	9	11	2017	15:53:42	57222	0.7	15	53	42	0	0.059082031	3.5513672	-0.45751953	0.18798828	0.8984375	3.6000977	0.27783203	0	0	0	0	0	0	0	0	0	1.0256348	0.025634766	0.41650391	0.15771484	-0.032226563	-0.2265625	0	44330	0	0	0
2628	88387	88387	Category D	-0.64794922	0.3359375	1.0917969	0.43603516	-0.046875	-0.26904297	0	0	9/11/2017	9	11	2017	15:53:42	57222	0.8	15	53	42	0	0.059082031	3.5513672	-0.45654297	0.18774414	0.89794922	4.1882324	0.30981445	0	0	0	0	0	0	0	0	0	1.0246582	0.024658203	0.53295898	-0.19116211	0.14794922	0.19360352	0	44330	0	0	0
2629	88388	88388	Category D	-0.38378906	0.17993164	0.83984375	0.39404297	-0.050048828	-0.32421875	0	0	9/11/2017	9	11	2017	15:53:42	57222	0.9	15	53	42	0	0.059082031	3.5513672	-0.45703125	0.18579102	0.89648438	4.6264648	0.092773438	0	0	0	0	0	0	0	0	0	1.0234375	0.0234375	0.13598633	0.073242188	-0.005859375	-0.056640625	0	44330	0	0	0
2630	88389	88389	Category D	-0.75585938	0.20385742	0.94799805	0.41479492	-0.055664063	-0.30566406	0	0	9/11/2017	9	11	2017	15:53:43	57223	0	15	53	43	0	0.059082031	3.5513672	-0.45581055	0.18457031	0.89697266	4.5305176	0.3046875	0	0	0	0	0	0	0	0	0	1.0229492	0.022949219	0.36987305	-0.29980469	0.019042969	0.05078125	0	44330	0	0	0
2631	88390	88390	Category D	-0.41992188	0.21582031	0.82788086	0.3684082	-0.060058594	-0.35229492	0	0	9/11/2017	9	11	2017	15:53:43	57223	0.1	15	53	43	0	0.059082031	3.5513672	-0.45727539	0.18334961	0.89697266	4.5686035	0.084960938	0	0	0	0	0	0	0	0	0	1.0234375	0.0234375	0.13891602	0.037353516	0.032226563	-0.069091797	0	44330	0	0	0
2632	88391	88391	Category D	-0.35986328	0.20385742	0.85180664	0.42431641	-0.068359375	-0.28759766	0	0	9/11/2017	9	11	2017	15:53:43	57223	0.2	15	53	43	0	0.059082031	3.5513672	-0.45751953	0.18408203	0.89648438	4.9890137	0.10913086	0	0	0	0	0	0	0	0	0	1.0231934	0.023193359	0.16210938	0.09765625	0.01953125	-0.044677734	0	44330	0	0	0
2633	88392	88392	Category D	-0.6237793	0.16796875	0.98388672	0.40893555	-0.061767578	-0.29785156	0	0	9/11/2017	9	11	2017	15:53:43	57223	0.3	15	53	43	0	0.059082031	3.5513672	-0.45874023	0.18530273	0.89794922	5.1865234	0.18652344	0	0	0	0	0	0	0	0	0	1.0253906	0.025390625	0.26806641	-0.16479492	-0.017333984	0.085693359	0	44330	0	0	0
2634	88393	88393	Category D	-0.51586914	0.19189453	0.91186523	0.38867188	-0.055664063	-0.32446289	0	0	9/11/2017	9	11	2017	15:53:43	57223	0.4	15	53	43	0	0.059082031	3.5513672	-0.4621582	0.18554688	0.89746094	4.5646973	0.055664063	0	0	0	0	0	0	0	0	0	1.0266113	0.026611328	0.073730469	-0.053466797	0.006103516	0.014160156	0	44330	0	0	0
2635	88394	88394	Category D	-0.44384766	0.17993164	0.76782227	0.41967773	-0.068115234	-0.29174805	0	0	9/11/2017	9	11	2017	15:53:43	57223	0.5	15	53	43	0	0.059082031	3.5513672	-0.45947266	0.18823242	0.89501953	4.0866699	0.12841797	0	0	0	0	0	0	0	0	0	1.0236816	0.023681641	0.15161133	0.015625	-0.008300781	-0.12719727	0	44330	0	0	0
2636	88395	88395	Category D	-0.34790039	0.2277832	0.89990234	0.42724609	-0.073242188	-0.27441406	0	0	9/11/2017	9	11	2017	15:53:43	57223	0.6	15	53	43	0	0.059082031	3.5513672	-0.46264648	0.18774414	0.89648438	4.2363281	0.12158203	0	0	0	0	0	0	0	0	0	1.026123	0.026123047	0.15795898	0.11474609	0.039794922	0.003173828	0	44330	0	0	0
2637	88396	88396	Category D	-0.6237793	0.19189453	0.93579102	0.40966797	-0.062011719	-0.29882813	0	0	9/11/2017	9	11	2017	15:53:43	57223	0.7	15	53	43	0	0.059082031	3.5513672	-0.46289063	0.18798828	0.89746094	4.2785645	0.1652832	0	0	0	0	0	0	0	0	0	1.0270996	0.027099609	0.20288086	-0.16064453	0.00390625	0.038085938	0	44330	0	0	0
2638	88397	88397	Category D	-0.50390625	0.20385742	0.83984375	0.39697266	-0.060791016	-0.3203125	0	0	9/11/2017	9	11	2017	15:53:43	57223	0.8	15	53	43	0	0.059082031	3.5513672	-0.4621582	0.18896484	0.89648438	4.1079102	0.071777344	0	0	0	0	0	0	0	0	0	1.026123	0.026123047	0.11303711	-0.041503906	0.014648438	-0.056640625	0	44330	0	0	0
2639	88398	88398	Category D	-0.63598633	0.083984375	0.86376953	0.41772461	-0.041748047	-0.29345703	0	0	9/11/2017	9	11	2017	15:53:43	57223	0.9	15	53	43	0	0.059082031	3.5513672	-0.46362305	0.18823242	0.89672852	3.8344727	0.20410156	0	0	0	0	0	0	0	0	0	1.0268555	0.026855469	0.30957031	-0.17211914	-0.10424805	-0.032958984	0	44330	0	0	0
2640	88399	88399	Category D	-0.34790039	0.16796875	0.82788086	0.40405273	-0.017333984	-0.31176758	0	0	9/11/2017	9	11	2017	15:53:44	57224	0	15	53	44	0	0.059082031	3.5513672	-0.46411133	0.18798828	0.89770508	4.1228027	0.13720703	0	0	0	0	0	0	0	0	0	1.0280762	0.028076172	0.20654297	0.11621094	-0.020019531	-0.069824219	0	44330	0	0	0
2641	88400	88400	Category D	-0.65991211	0.23999023	0.95996094	0.41699219	-0.002685547	-0.28686523	0	0	9/11/2017	9	11	2017	15:53:44	57224	0.111	15	53	44	0	0.059082031	3.5513672	-0.46484375	0.18725586	0.89575195	4.3205566	0.21166992	0	0	0	0	0	0	0	0	0	1.0266113	0.026611328	0.3112793	-0.19482422	0.052490234	0.063964844	0	44330	0	0	0
2642	88401	88401	Category D	-0.46777344	0.17993164	0.81591797	0.37231445	-0.007324219	-0.34643555	0	0	9/11/2017	9	11	2017	15:53:44	57224	0.222	15	53	44	0	0.059082031	3.5513672	-0.46484375	0.18725586	0.89453125	4.0390625	0.079101563	0	0	0	0	0	0	0	0	0	1.0253906	0.025390625	0.088867188	-0.002685547	-0.007324219	-0.078613281	0	44330	0	0	0
2643	88402	88402	Category D	-0.59985352	0.13183594	0.87597656	0.42016602	-0.013671875	-0.29638672	0	0	9/11/2017	9	11	2017	15:53:44	57224	0.333	15	53	44	0	0.059082031	3.5513672	-0.46630859	0.18725586	0.89477539	3.484375	0.14575195	0	0	0	0	0	0	0	0	0	1.0263672	0.026367188	0.20776367	-0.13330078	-0.055419922	-0.018798828	0	44330	0	0	0
2644	88403	88403	Category D	-0.50390625	0.19189453	0.88793945	0.39111328	-0.010253906	-0.3269043	0	0	9/11/2017	9	11	2017	15:53:44	57224	0.444	15	53	44	0	0.058837891	3.4788574	-0.47045898	0.18823242	0.89575195	3.1625977	0.034423828	0	0	0	0	0	0	0	0	0	1.0292969	0.029296875	0.044677734	-0.033203125	0.003417969	-0.0078125	0	44330	0	0	0
2645	88404	88404	Category D	-0.57592773	0.17993164	0.93579102	0.38696289	-0.014404297	-0.32910156	0	0	9/11/2017	9	11	2017	15:53:44	57224	0.555	15	53	44	0	0.058837891	3.4788574	-0.4699707	0.18774414	0.89428711	2.1296387	0.11401367	0	0	0	0	0	0	0	0	0	1.0275879	0.027587891	0.15527344	-0.10571289	-0.0078125	0.041259766	0	44330	0	0	0
2646	88405	88405	Category D	-0.49194336	0.17993164	0.94799805	0.41503906	-0.015136719	-0.29711914	0	0	9/11/2017	9	11	2017	15:53:44	57224	0.666	15	53	44	0	0.058837891	3.4788574	-0.47290039	0.18505859	0.89160156	0.69995117	0.059326172	0	0	0	0	0	0	0	0	0	1.026123	0.026123047	0.080322266	-0.018798828	-0.005126953	0.056152344	0	44330	0	0	0
2647	88406	88406	Category D	-0.31176758	0.38378906	0.68383789	0.40625	-0.063720703	-0.3059082	0	0	9/11/2017	9	11	2017	15:53:44	57224	0.777	15	53	44	0	0.058837891	3.4788574	-0.47436523	0.18432617	0.89111328	0.057373047	0.33032227	0	0	0	0	0	0	0	0	0	1.0263672	0.026367188	0.56933594	0.16259766	0.19921875	-0.20727539	0	44330	0	0	0
2648	88407	88407	Category D	-0.58789063	0.25195313	1.1279297	0.42016602	-0.11279297	-0.28613281	0	0	9/11/2017	9	11	2017	15:53:44	57224	0.888	15	53	44	0	0.058837891	3.4788574	-0.47412109	0.18432617	0.89086914	0.82397461	0.27099609	0	0	0	0	0	0	0	0	0	1.026123	0.026123047	0.41772461	-0.11352539	0.067382813	0.23681641	0	44330	0	0	0
2649	88408	88408	Category D	-0.65991211	-0.035888672	0.91186523	0.35986328	-0.093017578	-0.34936523	0	0	9/11/2017	9	11	2017	15:53:45	57225	0	15	53	45	0	0.058837891	3.4788574	-0.4753418	0.18530273	0.89111328	2.2241211	0.28857422	0	0	0	0	0	0	0	0	0	1.0268555	0.026855469	0.42626953	-0.18432617	-0.22119141	0.020507813	0	44330	0	0	0
2650	88409	88409	Category D	-0.27587891	0.13183594	0.6237793	0.40283203	-0.091064453	-0.3112793	0	0	9/11/2017	9	11	2017	15:53:45	57225	0.09	15	53	45	0	0.058837891	3.4788574	-0.47460938	0.18554688	0.89404297	3.604248	0.33984375	0	0	0	0	0	0	0	0	0	1.0290527	0.029052734	0.52294922	0.19873047	-0.053710938	-0.27026367	0	44330	0	0	0
2651	88410	88410	Category D	-0.7199707	0.31176758	1.0439453	0.44018555	-0.081787109	-0.25390625	0	0	9/11/2017	9	11	2017	15:53:45	57225	0.181	15	53	45	0	0.058837891	3.4788574	-0.47753906	0.18481445	0.89355469	3.996582	0.31201172	0	0	0	0	0	0	0	0	0	1.0297852	0.029785156	0.51953125	-0.2421875	0.12670898	0.15014648	0	44330	0	0	0
2652	88411	88411	Category D	-0.46777344	0.10791016	0.91186523	0.36962891	-0.08984375	-0.34228516	0	0	9/11/2017	9	11	2017	15:53:45	57225	0.272	15	53	45	0	0.058837891	3.4788574	-0.47680664	0.18237305	0.89331055	4.3793945	0.077148438	0	0	0	0	0	0	0	0	0	1.0290527	0.029052734	0.10205078	0.009033203	-0.074462891	0.018310547	0	44330	0	0	0
2653	88412	88412	Category D	-0.6237793	0.16796875	1.0559082	0.41210938	-0.093017578	-0.29907227	0	0	9/11/2017	9	11	2017	15:53:45	57225	0.363	15	53	45	0	0.058837891	3.4788574	-0.47998047	0.18139648	0.89355469	5.3371582	0.21704102	0	0	0	0	0	0	0	0	0	1.0305176	0.030517578	0.31933594	-0.14355469	-0.013427734	0.16210938	0	44330	0	0	0
2654	88413	88413	Category D	-0.40795898	0.2277832	0.85180664	0.37329102	-0.11132813	-0.33422852	0	0	9/11/2017	9	11	2017	15:53:45	57225	0.454	15	53	45	0	0.058837891	3.4788574	-0.47802734	0.17895508	0.89282227	6.0595703	0.094726563	0	0	0	0	0	0	0	0	0	1.0283203	0.028320313	0.15991211	0.070068359	0.048583984	-0.041015625	0	44330	0	0	0
2655	88414	88414	Category D	-0.51586914	0.20385742	0.92382813	0.41357422	-0.11352539	-0.29125977	0	0	9/11/2017	9	11	2017	15:53:45	57225	0.545	15	53	45	0	0.058837891	3.4788574	-0.47753906	0.17895508	0.89306641	5.3222656	0.0546875	0	0	0	0	0	0	0	0	0	1.0285645	0.028564453	0.093505859	-0.038085938	0.024658203	0.030517578	0	44330	0	0	0
2656	88415	88415	Category D	-0.45581055	0.21582031	0.88793945	0.36303711	-0.10644531	-0.34423828	0	0	9/11/2017	9	11	2017	15:53:45	57225	0.636	15	53	45	0	0.058837891	3.4788574	-0.47607422	0.17822266	0.8918457	4.2727051	0.042724609	0	0	0	0	0	0	0	0	0	1.0268555	0.026855469	0.062011719	0.020263672	0.037353516	-0.00390625	0	44330	0	0	0
2657	88416	88416	Category D	-0.40795898	0.17993164	0.93579102	0.39477539	-0.087402344	-0.31347656	0	0	9/11/2017	9	11	2017	15:53:45	57225	0.727	15	53	45	0	0.058837891	3.4788574	-0.47753906	0.17651367	0.89233398	3.96875	0.08203125	0	0	0	0	0	0	0	0	0	1.0273438	0.02734375	0.11621094	0.069580078	0.003173828	0.043212891	0	44330	0	0	0
2658	88417	88417	Category D	-0.56396484	0.17993164	1.0078125	0.38452148	-0.083007813	-0.32470703	0	0	9/11/2017	9	11	2017	15:53:45	57225	0.818	15	53	45	0	0.058837891	3.4788574	-0.47607422	0.17944336	0.89306641	3.3823242	0.14428711	0	0	0	0	0	0	0	0	0	1.027832	0.027832031	0.20263672	-0.087646484	0.000244141	0.11450195	0	44330	0	0	0
2659	88418	88418	Category D	-0.37182617	0.095947266	0.82788086	0.38671875	-0.093994141	-0.3269043	0	0	9/11/2017	9	11	2017	15:53:45	57225	0.909	15	53	45	0	0.058837891	3.4788574	-0.4753418	0.17700195	0.89477539	1.9711914	0.14746094	0	0	0	0	0	0	0	0	0	1.0285645	0.028564453	0.25146484	0.10351563	-0.081054688	-0.066894531	0	44330	0	0	0
2660	88419	88419	Category D	-0.47998047	0.13183594	0.83984375	0.38793945	-0.083251953	-0.32983398	0	0	9/11/2017	9	11	2017	15:53:46	57226	0	15	53	46	0	0.058837891	3.4788574	-0.47485352	0.17358398	0.89477539	0.5546875	0.069091797	0	0	0	0	0	0	0	0	0	1.027832	0.027832031	0.1015625	-0.004882813	-0.041748047	-0.054931641	0	44330	0	0	0
2661	88420	88420	Category D	-0.40795898	0.17993164	0.93579102	0.40014648	-0.071044922	-0.31518555	0	0	9/11/2017	9	11	2017	15:53:46	57226	0.1	15	53	46	0	0.058837891	3.4788574	-0.4765625	0.1730957	0.89672852	0.11914063	0.079101563	0	0	0	0	0	0	0	0	0	1.0302734	0.030273438	0.11425781	0.068603516	0.006591797	0.038818359	0	44330	0	0	0
2662	88421	88421	Category D	-0.47998047	0.095947266	0.89990234	0.38793945	-0.075683594	-0.32055664	0	0	9/11/2017	9	11	2017	15:53:46	57226	0.2	15	53	46	0	0.058837891	3.4788574	-0.47631836	0.16845703	0.89306641	0.054199219	0.072998047	0	0	0	0	0	0	0	0	0	1.026123	0.026123047	0.082763672	-0.003417969	-0.072509766	0.006591797	0	44330	0	0	0
2663	88422	88422	Category D	-0.47998047	0.16796875	0.93579102	0.38452148	-0.083007813	-0.33374023	0	0	9/11/2017	9	11	2017	15:53:46	57226	0.3	15	53	46	0	0.058837891	3.4788574	-0.47387695	0.16796875	0.89013672	1.2788086	0.045898438	0	0	0	0	0	0	0	0	0	1.0224609	0.022460938	0.051757813	-0.006103516	0	0.045410156	0	44330	0	0	0
2664	88423	88423	Category D	-0.2878418	0.16796875	0.87597656	0.38769531	-0.074707031	-0.3203125	0	0	9/11/2017	9	11	2017	15:53:46	57226	0.4	15	53	46	0	0.058837891	3.4788574	-0.47387695	0.16918945	0.89111328	2.3720703	0.18652344	0	0	0	0	0	0	0	0	0	1.0234375	0.0234375	0.20263672	0.18603516	-0.001220703	-0.015136719	0	44330	0	0	0
2665	88424	88424	Category D	-0.57592773	0.16796875	1.0559082	0.38842773	-0.070556641	-0.32739258	0	0	9/11/2017	9	11	2017	15:53:46	57226	0.5	15	53	46	0	0.058837891	3.4788574	-0.47094727	0.16748047	0.88818359	2.4887695	0.19750977	0	0	0	0	0	0	0	0	0	1.0192871	0.019287109	0.27270508	-0.10473633	0.000244141	0.16748047	0	44330	0	0	0
2666	88425	88425	Category D	-0.3359375	0.17993164	0.85180664	0.37963867	-0.079589844	-0.32983398	0	0	9/11/2017	9	11	2017	15:53:46	57226	0.6	15	53	46	0	0.058837891	3.4788574	-0.47558594	0.16699219	0.88916016	2.6713867	0.14526367	0	0	0	0	0	0	0	0	0	1.0222168	0.022216797	0.19018555	0.13964844	0.012695313	-0.037353516	0	44330	0	0	0
2667	88426	88426	Category D	-0.50390625	0.15576172	0.92382813	0.38916016	-0.06640625	-0.32958984	0	0	9/11/2017	9	11	2017	15:53:46	57226	0.7	15	53	46	0	0.058837891	3.4788574	-0.47509766	0.16625977	0.88720703	2.824707	0.047363281	0	0	0	0	0	0	0	0	0	1.0202637	0.020263672	0.075683594	-0.028564453	-0.010498047	0.036376953	0	44330	0	0	0
2668	88427	88427	Category D	-0.39599609	0.023925781	0.94799805	0.38085938	-0.058837891	-0.33569336	0	0	9/11/2017	9	11	2017	15:53:46	57226	0.8	15	53	46	0	0.058837891	3.4788574	-0.47924805	0.16723633	0.89160156	2.3886719	0.17504883	0	0	0	0	0	0	0	0	0	1.0258789	0.025878906	0.28295898	0.083251953	-0.14331055	0.056152344	0	44330	0	0	0
2669	88428	88428	Category D	-0.31176758	0.11987305	0.83984375	0.41479492	-0.058105469	-0.29663086	0	0	9/11/2017	9	11	2017	15:53:46	57226	0.9	15	53	46	0	0.058837891	3.4788574	-0.47851563	0.1640625	0.88867188	1.6494141	0.17919922	0	0	0	0	0	0	0	0	0	1.0224609	0.022460938	0.25976563	0.16674805	-0.044189453	-0.048828125	0	44330	0	0	0
2670	88429	88429	Category D	-0.45581055	0.13183594	0.83984375	0.38964844	-0.072998047	-0.32446289	0	0	9/11/2017	9	11	2017	15:53:47	57227	0	15	53	47	0	0.058837891	3.4788574	-0.48144531	0.16210938	0.88891602	0.56396484	0.063232422	0	0	0	0	0	0	0	0	0	1.0239258	0.023925781	0.10546875	0.025634766	-0.030273438	-0.049072266	0	44330	0	0	0
2671	88430	88430	Category D	-0.47998047	0.16796875	0.91186523	0.3671875	-0.094970703	-0.33618164	0	0	9/11/2017	9	11	2017	15:53:47	57227	0.1	15	53	47	0	0.058837891	3.4788574	-0.47875977	0.16064453	0.88769531	0.63696289	0.024902344	0	0	0	0	0	0	0	0	0	1.0214844	0.021484375	0.032226563	-0.000976563	0.007080078	0.023925781	0	44330	0	0	0
2672	88431	88431	Category D	-0.44384766	0.20385742	0.94799805	0.37524414	-0.12939453	-0.32641602	0	0	9/11/2017	9	11	2017	15:53:47	57227	0.2	15	53	47	0	0.058837891	3.4788574	-0.48144531	0.15991211	0.88867188	1.9509277	0.082519531	0	0	0	0	0	0	0	0	0	1.0231934	0.023193359	0.140625	0.037597656	0.043701172	0.059082031	0	44330	0	0	0
2673	88432	88432	Category D	-0.64794922	0.20385742	0.87597656	0.39038086	-0.13427734	-0.31079102	0	0	9/11/2017	9	11	2017	15:53:47	57227	0.3	15	53	47	0	0.058837891	3.4788574	-0.48217773	0.15844727	0.88842773	3.1420898	0.17211914	0	0	0	0	0	0	0	0	0	1.0231934	0.023193359	0.22338867	-0.16552734	0.045166016	-0.012451172	0	44330	0	0	0
2674	88433	88433	Category D	-0.39599609	0.20385742	0.79199219	0.36865234	-0.12451172	-0.33544922	0	0	9/11/2017	9	11	2017	15:53:47	57227	0.4	15	53	47	0	0.058837891	3.4788574	-0.48120117	0.15820313	0.88720703	3.6801758	0.13574219	0	0	0	0	0	0	0	0	0	1.0217285	0.021728516	0.22607422	0.085205078	0.045410156	-0.095214844	0	44330	0	0	0
2675	88434	88434	Category D	-0.50390625	0.13183594	0.97192383	0.42041016	-0.13989258	-0.27197266	0	0	9/11/2017	9	11	2017	15:53:47	57227	0.5	15	53	47	0	0.058837891	3.4788574	-0.47998047	0.15673828	0.88647461	4.3847656	0.092041016	0	0	0	0	0	0	0	0	0	1.0200195	0.020019531	0.1340332	-0.023681641	-0.024902344	0.085205078	0	44330	0	0	0
2676	88435	88435	Category D	-0.55175781	0.17993164	1.0319824	0.34619141	-0.1328125	-0.35791016	0	0	9/11/2017	9	11	2017	15:53:47	57227	0.6	15	53	47	0	0.058837891	3.4788574	-0.48339844	0.15527344	0.88769531	4.9155273	0.16137695	0	0	0	0	0	0	0	0	0	1.0227051	0.022705078	0.23681641	-0.068115234	0.024414063	0.14404297	0	44330	0	0	0
2677	88436	88436	Category D	-0.26391602	0.20385742	0.80395508	0.37402344	-0.12353516	-0.32910156	0	0	9/11/2017	9	11	2017	15:53:47	57227	0.7	15	53	47	0	0.058837891	3.4788574	-0.4831543	0.15405273	0.88647461	4.9831543	0.23925781	0	0	0	0	0	0	0	0	0	1.0212402	0.021240234	0.35131836	0.21923828	0.049560547	-0.082519531	0	44330	0	0	0
2678	88437	88437	Category D	-0.52783203	0.14379883	1.0078125	0.3972168	-0.11157227	-0.30957031	0	0	9/11/2017	9	11	2017	15:53:47	57227	0.8	15	53	47	0	0.058837891	3.4788574	-0.48461914	0.15258789	0.88696289	4.7624512	0.12841797	0	0	0	0	0	0	0	0	0	1.0222168	0.022216797	0.17260742	-0.04296875	-0.008789063	0.12060547	0	44330	0	0	0
2679	88438	88438	Category D	-0.2878418	0.15576172	0.98388672	0.36328125	-0.10888672	-0.34838867	0	0	9/11/2017	9	11	2017	15:53:47	57227	0.9	15	53	47	0	0.058837891	3.4788574	-0.48266602	0.15161133	0.88549805	4.0529785	0.21826172	0	0	0	0	0	0	0	0	0	1.0200195	0.020019531	0.29736328	0.19482422	0.00390625	0.098144531	0	44330	0	0	0
2680	88439	88439	Category D	-0.49194336	0.19189453	0.81591797	0.3828125	-0.10546875	-0.3269043	0	0	9/11/2017	9	11	2017	15:53:48	57228	0	15	53	48	0	0.058837891	3.4788574	-0.48535156	0.15185547	0.88574219	2.980957	0.080566406	0	0	0	0	0	0	0	0	0	1.0214844	0.021484375	0.1159668	-0.006347656	0.039794922	-0.069824219	0	44330	0	0	0
2681	88440	88440	Category D	-0.34790039	0.11987305	0.97192383	0.37133789	-0.086914063	-0.34204102	0	0	9/11/2017	9	11	2017	15:53:48	57228	0.111	15	53	48	0	0.058837891	3.4788574	-0.48583984	0.15063477	0.88647461	1.6013184	0.16503906	0	0	0	0	0	0	0	0	0	1.0222168	0.022216797	0.25390625	0.13793945	-0.030761719	0.085205078	0	44330	0	0	0
2682	88441	88441	Category D	-0.38378906	0.17993164	0.93579102	0.37670898	-0.087158203	-0.33886719	0	0	9/11/2017	9	11	2017	15:53:48	57228	0.222	15	53	48	0	0.059082031	3.515918	-0.48779297	0.14819336	0.88647461	0.28588867	0.11938477	0	0	0	0	0	0	0	0	0	1.0227051	0.022705078	0.18481445	0.10400391	0.031494141	0.049072266	0	44330	0	0	0
2683	88442	88442	Category D	-0.61181641	0.25195313	1.0078125	0.37646484	-0.086181641	-0.33886719	0	0	9/11/2017	9	11	2017	15:53:48	57228	0.333	15	53	48	0	0.059082031	3.515918	-0.48730469	0.14672852	0.88623047	2.6359863	0.203125	0	0	0	0	0	0	0	0	0	1.0219727	0.021972656	0.35083008	-0.12426758	0.10498047	0.12158203	0	44330	0	0	0
2684	88443	88443	Category D	-0.31176758	0.16796875	0.82788086	0.37402344	-0.066650391	-0.34106445	0	0	9/11/2017	9	11	2017	15:53:48	57228	0.444	15	53	48	0	0.059082031	3.515918	-0.49047852	0.14648438	0.88720703	4.6862793	0.18945313	0	0	0	0	0	0	0	0	0	1.0241699	0.024169922	0.25952148	0.17871094	0.021240234	-0.059326172	0	44330	0	0	0
2685	88444	88444	Category D	-0.53979492	0.011962891	0.85180664	0.41186523	-0.048828125	-0.31005859	0	0	9/11/2017	9	11	2017	15:53:48	57228	0.555	15	53	48	0	0.059082031	3.515918	-0.48828125	0.14550781	0.88671875	6.2827148	0.14746094	0	0	0	0	0	0	0	0	0	1.0227051	0.022705078	0.22021484	-0.051513672	-0.13354492	-0.034912109	0	44330	0	0	0
2686	88445	88445	Category D	-0.41992188	0.21582031	0.92382813	0.40478516	-0.007324219	-0.31640625	0	0	9/11/2017	9	11	2017	15:53:48	57228	0.666	15	53	48	0	0.059082031	3.515918	-0.48999023	0.14355469	0.88623047	7.5776367	0.10742188	0	0	0	0	0	0	0	0	0	1.0229492	0.022949219	0.17993164	0.070068359	0.072021484	0.037353516	0	44330	0	0	0
2687	88446	88446	Category D	-0.40795898	0.20385742	0.86376953	0.39794922	0.000732422	-0.32275391	0	0	9/11/2017	9	11	2017	15:53:48	57228	0.777	15	53	48	0	0.059082031	3.515918	-0.48828125	0.14257813	0.88500977	8.8022461	0.10327148	0	0	0	0	0	0	0	0	0	1.0209961	0.020996094	0.1628418	0.080322266	0.061035156	-0.021240234	0	44330	0	0	0
2688	88447	88447	Category D	-0.38378906	0.14379883	0.80395508	0.39916992	0.009033203	-0.31323242	0	0	9/11/2017	9	11	2017	15:53:48	57228	0.888	15	53	48	0	0.059082031	3.515918	-0.49316406	0.13989258	0.88842773	9.953125	0.13818359	0	0	0	0	0	0	0	0	0	1.0256348	0.025634766	0.19775391	0.109375	0.003662109	-0.084472656	0	44330	0	0	0
2689	88448	88448	Category D	-0.43188477	0.2277832	0.95996094	0.35253906	0.034423828	-0.36010742	0	0	9/11/2017	9	11	2017	15:53:49	57229	0	15	53	49	0	0.059082031	3.515918	-0.48974609	0.13769531	0.88500977	10.709473	0.13061523	0	0	0	0	0	0	0	0	0	1.0209961	0.020996094	0.22265625	0.057861328	0.08984375	0.074707031	0	44330	0	0	0
2690	88449	88449	Category D	-0.52783203	0.2277832	0.91186523	0.40283203	0.036376953	-0.30297852	0	0	9/11/2017	9	11	2017	15:53:49	57229	0.1	15	53	49	0	0.059082031	3.515918	-0.48901367	0.13964844	0.88598633	11.642822	0.099365234	0	0	0	0	0	0	0	0	0	1.0217285	0.021728516	0.15234375	-0.038574219	0.087890625	0.025634766	0	44330	0	0	0
2691	88450	88450	Category D	-0.53979492	0.059814453	0.88793945	0.36108398	0.028564453	-0.35595703	0	0	9/11/2017	9	11	2017	15:53:49	57229	0.2	15	53	49	0	0.059082031	3.515918	-0.48950195	0.13867188	0.88916016	12.904541	0.093505859	0	0	0	0	0	0	0	0	0	1.0244141	0.024414063	0.13037109	-0.050048828	-0.078857422	-0.001220703	0	44330	0	0	0
2692	88451	88451	Category D	-0.65991211	0.14379883	0.79199219	0.37817383	0.022949219	-0.3347168	0	0	9/11/2017	9	11	2017	15:53:49	57229	0.3	15	53	49	0	0.059082031	3.515918	-0.48730469	0.13598633	0.88793945	13.506104	0.19750977	0	0	0	0	0	0	0	0	0	1.0222168	0.022216797	0.27612305	-0.17236328	0.007568359	-0.095947266	0	44330	0	0	0
2693	88452	88452	Category D	-0.2878418	0.011962891	0.69580078	0.37744141	0.043457031	-0.33349609	0	0	9/11/2017	9	11	2017	15:53:49	57229	0.4	15	53	49	0	0.059082031	3.515918	-0.48657227	0.13598633	0.88769531	12.897705	0.30273438	0	0	0	0	0	0	0	0	0	1.0212402	0.021240234	0.51464844	0.19873047	-0.12402344	-0.19189453	0	44330	0	0	0
2694	88453	88453	Category D	-0.53979492	0.29980469	1.0319824	0.39624023	0.085449219	-0.30029297	0	0	9/11/2017	9	11	2017	15:53:49	57229	0.5	15	53	49	0	0.059082031	3.515918	-0.48510742	0.13500977	0.88623047	12.702148	0.22631836	0	0	0	0	0	0	0	0	0	1.0192871	0.019287109	0.36474609	-0.054443359	0.16455078	0.14550781	0	44330	0	0	0
2695	88454	88454	Category D	-0.3359375	0.16796875	0.77978516	0.38671875	0.097900391	-0.31225586	0	0	9/11/2017	9	11	2017	15:53:49	57229	0.6	15	53	49	0	0.059082031	3.515918	-0.4855957	0.13427734	0.88720703	11.753662	0.18725586	0	0	0	0	0	0	0	0	0	1.0202637	0.020263672	0.29077148	0.1496582	0.033447266	-0.10742188	0	44330	0	0	0
2696	88455	88455	Category D	-0.53979492	0.071777344	0.92382813	0.34912109	0.096679688	-0.34814453	0	0	9/11/2017	9	11	2017	15:53:49	57229	0.7	15	53	49	0	0.059082031	3.515918	-0.48583984	0.13232422	0.88696289	10.729248	0.088867188	0	0	0	0	0	0	0	0	0	1.0200195	0.020019531	0.15112305	-0.053710938	-0.060546875	0.036621094	0	44330	0	0	0
2697	88456	88456	Category D	-0.32397461	0.47998047	0.93579102	0.34008789	0.12207031	-0.34912109	0	0	9/11/2017	9	11	2017	15:53:49	57229	0.8	15	53	49	0	0.059082031	3.515918	-0.48657227	0.13061523	0.88647461	11.070313	0.38818359	0	0	0	0	0	0	0	0	0	1.0197754	0.019775391	0.56103516	0.16259766	0.34912109	0.049072266	0	44330	0	0	0
2698	88457	88457	Category D	-0.52783203	0.011962891	1.0319824	0.35546875	0.090576172	-0.34423828	0	0	9/11/2017	9	11	2017	15:53:49	57229	0.9	15	53	49	0	0.059082031	3.515918	-0.48925781	0.13037109	0.88525391	11.299561	0.19238281	0	0	0	0	0	0	0	0	0	1.0197754	0.019775391	0.3034668	-0.038330078	-0.1184082	0.14648438	0	44330	0	0	0
2699	88458	88458	Category D	-0.49194336	-0.059814453	0.88793945	0.35498047	0.089111328	-0.3503418	0	0	9/11/2017	9	11	2017	15:53:50	57230	0	15	53	50	0	0.059082031	3.515918	-0.4855957	0.12988281	0.8815918	12.363037	0.18994141	0	0	0	0	0	0	0	0	0	1.0148926	0.014892578	0.20214844	-0.006103516	-0.18969727	0.006103516	0	44330	0	0	0
2700	88459	88459	Category D	-0.53979492	0.17993164	0.85180664	0.37768555	0.079345703	-0.32592773	0	0	9/11/2017	9	11	2017	15:53:50	57230	0.1	15	53	50	0	0.059082031	3.515918	-0.4909668	0.12939453	0.88305664	12.541748	0.076660156	0	0	0	0	0	0	0	0	0	1.0185547	0.018554688	0.13037109	-0.048583984	0.050292969	-0.03125	0	44330	0	0	0
2701	88460	88460	Category D	-0.57592773	-0.16796875	0.68383789	0.37084961	0.09375	-0.33178711	0	0	9/11/2017	9	11	2017	15:53:50	57230	0.2	15	53	50	0	0.059082031	3.515918	-0.4921875	0.12963867	0.88183594	11.08374	0.3671875	0	0	0	0	0	0	0	0	0	1.0180664	0.018066406	0.5793457	-0.083496094	-0.29760742	-0.19799805	0	44330	0	0	0
2702	88461	88461	Category D	-0.38378906	0.14379883	0.671875	0.35253906	0.12133789	-0.33374023	0	0	9/11/2017	9	11	2017	15:53:50	57230	0.3	15	53	50	0	0.059082031	3.515918	-0.49487305	0.12939453	0.88037109	10.165527	0.23657227	0	0	0	0	0	0	0	0	0	1.0180664	0.018066406	0.33374023	0.11108398	0.014160156	-0.20849609	0	44330	0	0	0
2703	88462	88462	Category D	-0.45581055	0.31176758	0.92382813	0.31445313	0.16015625	-0.35375977	0	0	9/11/2017	9	11	2017	15:53:50	57230	0.4	15	53	50	0	0.059082031	3.515918	-0.49682617	0.12988281	0.87988281	8.4287109	0.19140625	0	0	0	0	0	0	0	0	0	1.0187988	0.018798828	0.2668457	0.041015625	0.18164063	0.043701172	0	44330	0	0	0
2704	88463	88463	Category D	-0.40795898	0.13183594	0.76782227	0.3737793	0.14990234	-0.30053711	0	0	9/11/2017	9	11	2017	15:53:50	57230	0.5	15	53	50	0	0.059082031	3.515918	-0.4987793	0.12915039	0.87915039	6.8415527	0.14379883	0	0	0	0	0	0	0	0	0	1.019043	0.019042969	0.20483398	0.090820313	0.002441406	-0.11132813	0	44330	0	0	0
2705	88464	88464	Category D	-0.77978516	0.17993164	0.79199219	0.32202148	0.14306641	-0.35498047	0	0	9/11/2017	9	11	2017	15:53:50	57230	0.6	15	53	50	0	0.059082031	3.515918	-0.50292969	0.12866211	0.87866211	6.3769531	0.29443359	0	0	0	0	0	0	0	0	0	1.0205078	0.020507813	0.41455078	-0.27661133	0.051025391	-0.086669922	0	44330	0	0	0
2706	88465	88465	Category D	-0.37182617	0.047851563	0.70776367	0.35351563	0.12011719	-0.33276367	0	0	9/11/2017	9	11	2017	15:53:50	57230	0.7	15	53	50	0	0.059082031	3.515918	-0.50195313	0.12915039	0.87548828	5.7116699	0.22729492	0	0	0	0	0	0	0	0	0	1.017334	0.017333984	0.37915039	0.13012695	-0.081298828	-0.16772461	0	44330	0	0	0
2707	88466	88466	Category D	-0.6237793	0.23999023	1.0078125	0.3996582	0.11083984	-0.28564453	0	0	9/11/2017	9	11	2017	15:53:50	57230	0.8	15	53	50	0	0.059082031	3.515918	-0.50415039	0.12915039	0.87524414	5.706543	0.20996094	0	0	0	0	0	0	0	0	0	1.0183105	0.018310547	0.36279297	-0.11938477	0.1105957	0.13232422	0	44330	0	0	0
2708	88467	88467	Category D	-0.58789063	0.071777344	0.86376953	0.36303711	0.13134766	-0.3215332	0	0	9/11/2017	9	11	2017	15:53:50	57230	0.9	15	53	50	0	0.059082031	3.515918	-0.50610352	0.12866211	0.87451172	5.4475098	0.10009766	0	0	0	0	0	0	0	0	0	1.0185547	0.018554688	0.14941406	-0.081542969	-0.056884766	-0.010742188	0	44330	0	0	0
2709	88468	88468	Category D	-0.63598633	0.035888672	0.86376953	0.37768555	0.12573242	-0.31420898	0	0	9/11/2017	9	11	2017	15:53:51	57231	0	15	53	51	0	0.059082031	3.515918	-0.50683594	0.12890625	0.87158203	3.6027832	0.15917969	0	0	0	0	0	0	0	0	0	1.0166016	0.016601563	0.22998047	-0.12890625	-0.093017578	-0.0078125	0	44330	0	0	0
2710	88469	88469	Category D	-0.52783203	0.083984375	0.85180664	0.34838867	0.13085938	-0.33862305	0	0	9/11/2017	9	11	2017	15:53:51	57231	0.09	15	53	51	0	0.059082031	3.515918	-0.51147461	0.12866211	0.87255859	2.0581055	0.052001953	0	0	0	0	0	0	0	0	0	1.0197754	0.019775391	0.081787109	-0.016113281	-0.044677734	-0.020751953	0	44330	0	0	0
2711	88470	88470	Category D	-0.63598633	0.15576172	0.89990234	0.36694336	0.12792969	-0.3203125	0	0	9/11/2017	9	11	2017	15:53:51	57231	0.181	15	53	51	0	0.059082031	3.515918	-0.51171875	0.12866211	0.87280273	1.5632324	0.12963867	0	0	0	0	0	0	0	0	0	1.0200195	0.020019531	0.17773438	-0.12402344	0.026855469	0.026855469	0	44330	0	0	0
2712	88471	88471	Category D	-0.41992188	0.083984375	0.83984375	0.33178711	0.12817383	-0.35424805	0	0	9/11/2017	9	11	2017	15:53:51	57231	0.272	15	53	51	0	0.059082031	3.515918	-0.51293945	0.12866211	0.87182617	1.3925781	0.10791016	0	0	0	0	0	0	0	0	0	1.0195313	0.01953125	0.16967773	0.093017578	-0.044677734	-0.031982422	0	44330	0	0	0
2713	88472	88472	Category D	-0.55175781	0.15576172	0.88793945	0.3503418	0.13330078	-0.33349609	0	0	9/11/2017	9	11	2017	15:53:51	57231	0.363	15	53	51	0	0.059082031	3.515918	-0.51342773	0.12841797	0.86865234	2.3066406	0.05078125	0	0	0	0	0	0	0	0	0	1.0170898	0.017089844	0.084716797	-0.038085938	0.027099609	0.019042969	0	44330	0	0	0
2714	88473	88473	Category D	-0.40795898	0.059814453	0.83984375	0.33496094	0.13354492	-0.35375977	0	0	9/11/2017	9	11	2017	15:53:51	57231	0.454	15	53	51	0	0.059082031	3.515918	-0.51416016	0.12646484	0.86938477	2.324707	0.12890625	0	0	0	0	0	0	0	0	0	1.0180664	0.018066406	0.20263672	0.10620117	-0.066650391	-0.029541016	0	44330	0	0	0
2715	88474	88474	Category D	-0.7199707	0.071777344	0.86376953	0.37207031	0.12939453	-0.31713867	0	0	9/11/2017	9	11	2017	15:53:51	57231	0.545	15	53	51	0	0.059082031	3.515918	-0.51513672	0.12573242	0.86987305	3.2160645	0.21166992	0	0	0	0	0	0	0	0	0	1.0187988	0.018798828	0.26489258	-0.20458984	-0.053955078	-0.006103516	0	44330	0	0	0
2716	88475	88475	Category D	-0.32397461	0.13183594	0.80395508	0.35205078	0.13647461	-0.32958984	0	0	9/11/2017	9	11	2017	15:53:51	57231	0.636	15	53	51	0	0.059082031	3.515918	-0.5168457	0.12475586	0.86938477	4.2236328	0.20385742	0	0	0	0	0	0	0	0	0	1.019043	0.019042969	0.26538086	0.19287109	0.006835938	-0.065429688	0	44330	0	0	0
2717	88476	88476	Category D	-0.74389648	0.071777344	0.98388672	0.39257813	0.15600586	-0.27490234	0	0	9/11/2017	9	11	2017	15:53:51	57231	0.727	15	53	51	0	0.059082031	3.515918	-0.51611328	0.1237793	0.86743164	2.8005371	0.26074219	0	0	0	0	0	0	0	0	0	1.0168457	0.016845703	0.39599609	-0.22753906	-0.052001953	0.11621094	0	44330	0	0	0
2718	88477	88477	Category D	-0.35986328	0.11987305	0.7199707	0.328125	0.15136719	-0.34667969	0	0	9/11/2017	9	11	2017	15:53:51	57231	0.818	15	53	51	0	0.059082031	3.515918	-0.51977539	0.12231445	0.86791992	1.793457	0.21777344	0	0	0	0	0	0	0	0	0	1.019043	0.019042969	0.31054688	0.15991211	-0.002441406	-0.14794922	0	44330	0	0	0
2719	88478	88478	Category D	-0.85180664	0.10791016	0.87597656	0.359375	0.15112305	-0.31005859	0	0	9/11/2017	9	11	2017	15:53:51	57231	0.909	15	53	51	0	0.059082031	3.515918	-0.51953125	0.12084961	0.86572266	1.5009766	0.33227539	0	0	0	0	0	0	0	0	0	1.0168457	0.016845703	0.35498047	-0.33203125	-0.012939453	0.010009766	0	44330	0	0	0
2720	88479	88479	Category D	-0.37182617	0.071777344	0.89990234	0.34912109	0.14086914	-0.3293457	0	0	9/11/2017	9	11	2017	15:53:52	57232	0	15	53	52	0	0.058837891	3.4853027	-0.52075195	0.12133789	0.86425781	1.7084961	0.16113281	0	0	0	0	0	0	0	0	0	1.0166016	0.016601563	0.23413086	0.14892578	-0.049560547	0.035400391	0	44330	0	0	0
2721	88480	88480	Category D	-0.82788086	0.047851563	0.94799805	0.36767578	0.13208008	-0.31201172	0	0	9/11/2017	9	11	2017	15:53:52	57232	0.111	15	53	52	0	0.058837891	3.4853027	-0.52197266	0.11865234	0.86474609	1.543457	0.32470703	0	0	0	0	0	0	0	0	0	1.0170898	0.017089844	0.4597168	-0.30566406	-0.070800781	0.083007813	0	44330	0	0	0
2722	88481	88481	Category D	-0.43188477	0.059814453	0.79199219	0.37866211	0.12255859	-0.30908203	0	0	9/11/2017	9	11	2017	15:53:52	57232	0.222	15	53	52	0	0.058837891	3.4853027	-0.52294922	0.11816406	0.86376953	1.1025391	0.12988281	0	0	0	0	0	0	0	0	0	1.0166016	0.016601563	0.22143555	0.091064453	-0.058349609	-0.071777344	0	44330	0	0	0
2723	88482	88482	Category D	-0.83984375	0.10791016	0.95996094	0.3503418	0.13720703	-0.33447266	0	0	9/11/2017	9	11	2017	15:53:52	57232	0.333	15	53	52	0	0.058837891	3.4853027	-0.52416992	0.11743164	0.86352539	1.2570801	0.32983398	0	0	0	0	0	0	0	0	0	1.0170898	0.017089844	0.42138672	-0.31542969	-0.009521484	0.096191406	0	44330	0	0	0
2724	88483	88483	Category D	-0.32397461	0.11987305	0.85180664	0.36767578	0.13183594	-0.31835938	0	0	9/11/2017	9	11	2017	15:53:52	57232	0.444	15	53	52	0	0.058837891	3.4853027	-0.52246094	0.1159668	0.86230469	1.3400879	0.19873047	0	0	0	0	0	0	0	0	0	1.0148926	0.014892578	0.21289063	0.19848633	0.003662109	-0.010498047	0	44330	0	0	0
2725	88484	88484	Category D	-0.73193359	0.011962891	0.89990234	0.37304688	0.12646484	-0.31811523	0	0	9/11/2017	9	11	2017	15:53:52	57232	0.555	15	53	52	0	0.058837891	3.4853027	-0.52514648	0.11425781	0.86230469	0.33740234	0.23339844	0	0	0	0	0	0	0	0	0	1.0163574	0.016357422	0.34619141	-0.20654297	-0.10229492	0.037353516	0	44330	0	0	0
2726	88485	88485	Category D	-0.34790039	0.10791016	0.85180664	0.35668945	0.12963867	-0.33056641	0	0	9/11/2017	9	11	2017	15:53:52	57232	0.666	15	53	52	0	0.058837891	3.4853027	-0.52441406	0.11474609	0.86230469	0.484375	0.17675781	0	0	0	0	0	0	0	0	0	1.0158691	0.015869141	0.1940918	0.17651367	-0.006835938	-0.010498047	0	44330	0	0	0
2727	88486	88486	Category D	-0.69580078	0.16796875	0.94799805	0.33422852	0.13378906	-0.35302734	0	0	9/11/2017	9	11	2017	15:53:52	57232	0.777	15	53	52	0	0.058837891	3.4853027	-0.5246582	0.11279297	0.86035156	0.65966797	0.19970703	0	0	0	0	0	0	0	0	0	1.0141602	0.014160156	0.31347656	-0.17089844	0.054931641	0.087402344	0	44330	0	0	0
2728	88487	88487	Category D	-0.32397461	0.071777344	0.86376953	0.3371582	0.12792969	-0.34887695	0	0	9/11/2017	9	11	2017	15:53:52	57232	0.888	15	53	52	0	0.058837891	3.4853027	-0.52661133	0.11132813	0.86108398	0.72924805	0.20654297	0	0	0	0	0	0	0	0	0	1.015625	0.015625	0.24487305	0.20263672	-0.039550781	0.002441406	0	44330	0	0	0
2729	88488	88488	Category D	-0.59985352	0.11987305	0.99584961	0.33349609	0.12792969	-0.35107422	0	0	9/11/2017	9	11	2017	15:53:53	57233	0	15	53	53	0	0.058837891	3.4853027	-0.52709961	0.1105957	0.86206055	0.85913086	0.15234375	0	0	0	0	0	0	0	0	0	1.0166016	0.016601563	0.21533203	-0.072509766	0.009033203	0.13354492	0	44330	0	0	0
2730	88489	88489	Category D	-0.31176758	0.059814453	0.86376953	0.33618164	0.12597656	-0.35205078	0	0	9/11/2017	9	11	2017	15:53:53	57233	0.1	15	53	53	0	0.058837891	3.4853027	-0.52929688	0.10791016	0.86254883	1.3383789	0.22290039	0	0	0	0	0	0	0	0	0	1.0178223	0.017822266	0.2668457	0.2175293	-0.048095703	0.000976563	0	44330	0	0	0
2731	88490	88490	Category D	-0.55175781	0.095947266	0.95996094	0.34790039	0.12915039	-0.33740234	0	0	9/11/2017	9	11	2017	15:53:53	57233	0.2	15	53	53	0	0.058837891	3.4853027	-0.52661133	0.10693359	0.86303711	1.0649414	0.1003418	0	0	0	0	0	0	0	0	0	1.0168457	0.016845703	0.13256836	-0.024902344	-0.010986328	0.096679688	0	44330	0	0	0
2732	88491	88491	Category D	-0.39599609	0.10791016	0.87597656	0.32470703	0.13012695	-0.35717773	0	0	9/11/2017	9	11	2017	15:53:53	57233	0.3	15	53	53	0	0.058837891	3.4853027	-0.52905273	0.10668945	0.86474609	0.92260742	0.13354492	0	0	0	0	0	0	0	0	0	1.0192871	0.019287109	0.14526367	0.13305664	0.000976563	0.010986328	0	44330	0	0	0
2733	88492	88492	Category D	-0.51586914	0.083984375	0.94799805	0.34155273	0.12866211	-0.35107422	0	0	9/11/2017	9	11	2017	15:53:53	57233	0.4	15	53	53	0	0.058837891	3.4853027	-0.52270508	0.109375	0.86279297	1.270752	0.089111328	0	0	0	0	0	0	0	0	0	1.0146484	0.014648438	0.11743164	0.006835938	-0.025390625	0.084960938	0	44330	0	0	0
2734	88493	88493	Category D	-0.44384766	0.16796875	0.92382813	0.32739258	0.12573242	-0.36230469	0	0	9/11/2017	9	11	2017	15:53:53	57233	0.5	15	53	53	0	0.058837891	3.4853027	-0.52734375	0.11376953	0.86474609	1.204834	0.11572266	0	0	0	0	0	0	0	0	0	1.0192871	0.019287109	0.1965332	0.083496094	0.053955078	0.058837891	0	44330	0	0	0
2735	88494	88494	Category D	-0.52783203	0.059814453	0.91186523	0.32983398	0.12988281	-0.35498047	0	0	9/11/2017	9	11	2017	15:53:53	57233	0.6	15	53	53	0	0.058837891	3.4853027	-0.52783203	0.11010742	0.86401367	0.88354492	0.069335938	0	0	0	0	0	0	0	0	0	1.0185547	0.018554688	0.098388672	0	-0.050292969	0.047607422	0	44330	0	0	0
2736	88495	88495	Category D	-0.52783203	0.083984375	0.85180664	0.32885742	0.12817383	-0.35717773	0	0	9/11/2017	9	11	2017	15:53:53	57233	0.7	15	53	53	0	0.058837891	3.4853027	-0.52783203	0.10839844	0.86669922	0.82788086	0.028564453	0	0	0	0	0	0	0	0	0	1.0205078	0.020507813	0.039306641	0	-0.024414063	-0.014892578	0	44330	0	0	0
2737	88496	88496	Category D	-0.61181641	0.14379883	0.82788086	0.36669922	0.12939453	-0.31811523	0	0	9/11/2017	9	11	2017	15:53:53	57233	0.8	15	53	53	0	0.058837891	3.4853027	-0.52929688	0.10888672	0.86694336	0.89404297	0.09765625	0	0	0	0	0	0	0	0	0	1.0217285	0.021728516	0.15649414	-0.082275391	0.034667969	-0.0390625	0	44330	0	0	0
2738	88497	88497	Category D	-0.27587891	0.14379883	0.7199707	0.41064453	0.12744141	-0.26000977	0	0	9/11/2017	9	11	2017	15:53:53	57233	0.9	15	53	53	0	0.058837891	3.4853027	-0.52978516	0.10424805	0.86499023	1.067627	0.29516602	0	0	0	0	0	0	0	0	0	1.0197754	0.019775391	0.4387207	0.25390625	0.039306641	-0.14501953	0	44330	0	0	0
2739	88498	88498	Category D	-0.79199219	0.059814453	0.93579102	0.39892578	0.13085938	-0.28442383	0	0	9/11/2017	9	11	2017	15:53:54	57234	0	15	53	54	0	0.058837891	3.4853027	-0.53125	0.10693359	0.86303711	1.6118164	0.2746582	0	0	0	0	0	0	0	0	0	1.019043	0.019042969	0.38061523	-0.26049805	-0.047119141	0.072509766	0	44330	0	0	0
2740	88499	88499	Category D	-0.58789063	0.15576172	0.74389648	0.37011719	0.13452148	-0.30810547	0	0	9/11/2017	9	11	2017	15:53:54	57234	0.1	15	53	54	0	0.058837891	3.4853027	-0.52905273	0.10888672	0.86401367	2.0620117	0.14160156	0	0	0	0	0	0	0	0	0	1.019043	0.019042969	0.22558594	-0.05859375	0.046630859	-0.12011719	0	44330	0	0	0
2741	88500	88500	Category D	-0.6237793	0.16796875	0.81591797	0.37573242	0.12670898	-0.3112793	0	0	9/11/2017	9	11	2017	15:53:54	57234	0.2	15	53	54	0	0.058837891	3.4853027	-0.53051758	0.10839844	0.86547852	2.5549316	0.12084961	0	0	0	0	0	0	0	0	0	1.0209961	0.020996094	0.2019043	-0.093017578	0.059326172	-0.049560547	0	44330	0	0	0
2742	88501	88501	Category D	-0.63598633	0.11987305	0.86376953	0.40820313	0.099365234	-0.27685547	0	0	9/11/2017	9	11	2017	15:53:54	57234	0.3	15	53	54	0	0.058837891	3.4853027	-0.52880859	0.11230469	0.8671875	2.5400391	0.10717773	0	0	0	0	0	0	0	0	0	1.0219727	0.021972656	0.11791992	-0.10693359	0.007324219	-0.003417969	0	44330	0	0	0
2743	88502	88502	Category D	-0.63598633	0.10791016	0.87597656	0.36376953	0.11645508	-0.32861328	0	0	9/11/2017	9	11	2017	15:53:54	57234	0.4	15	53	54	0	0.058837891	3.4853027	-0.52929688	0.11254883	0.87036133	3.0270996	0.10668945	0	0	0	0	0	0	0	0	0	1.0249023	0.024902344	0.11669922	-0.10644531	-0.004638672	0.005371094	0	44330	0	0	0
2744	88503	88503	Category D	-0.61181641	0.14379883	0.83984375	0.38208008	0.10327148	-0.3125	0	0	9/11/2017	9	11	2017	15:53:54	57234	0.5	15	53	54	0	0.058837891	3.4853027	-0.52978516	0.11010742	0.87060547	3.7592773	0.09375	0	0	0	0	0	0	0	0	0	1.0249023	0.024902344	0.14624023	-0.081787109	0.033447266	-0.030761719	0	44330	0	0	0
2745	88504	88504	Category D	-0.50390625	0.19189453	0.80395508	0.37768555	0.10449219	-0.31640625	0	0	9/11/2017	9	11	2017	15:53:54	57234	0.6	15	53	54	0	0.058837891	3.4853027	-0.53125	0.1105957	0.87133789	3.3647461	0.10888672	0	0	0	0	0	0	0	0	0	1.0266113	0.026611328	0.17602539	0.02734375	0.081054688	-0.067382813	0	44330	0	0	0
2746	88505	88505	Category D	-0.51586914	0.17993164	0.82788086	0.37841797	0.10668945	-0.3215332	0	0	9/11/2017	9	11	2017	15:53:54	57234	0.7	15	53	54	0	0.058837891	3.4853027	-0.52661133	0.1105957	0.87158203	2.6018066	0.082519531	0	0	0	0	0	0	0	0	0	1.0244141	0.024414063	0.1237793	0.010742188	0.069091797	-0.043701172	0	44330	0	0	0
2747	88506	88506	Category D	-0.64794922	0.13183594	0.86376953	0.40185547	0.10180664	-0.29272461	0	0	9/11/2017	9	11	2017	15:53:54	57234	0.8	15	53	54	0	0.058837891	3.4853027	-0.52661133	0.11157227	0.87451172	2.1660156	0.12304688	0	0	0	0	0	0	0	0	0	1.0270996	0.027099609	0.15185547	-0.12109375	0.020019531	-0.010742188	0	44330	0	0	0
2748	88507	88507	Category D	-0.46777344	0.035888672	0.7199707	0.37255859	0.11523438	-0.31054688	0	0	9/11/2017	9	11	2017	15:53:54	57234	0.9	15	53	54	0	0.058837891	3.4853027	-0.52587891	0.10961914	0.87329102	1.9091797	0.17993164	0	0	0	0	0	0	0	0	0	1.0253906	0.025390625	0.28540039	0.058105469	-0.073730469	-0.15332031	0	44330	0	0	0
2749	88508	88508	Category D	-0.68383789	0.10791016	0.92382813	0.35058594	0.13232422	-0.33154297	0	0	9/11/2017	9	11	2017	15:53:55	57235	0	15	53	55	0	0.058837891	3.4853027	-0.52587891	0.11035156	0.87402344	1.0544434	0.16552734	0	0	0	0	0	0	0	0	0	1.026123	0.026123047	0.20996094	-0.15771484	-0.002441406	0.049560547	0	44330	0	0	0
2750	88509	88509	Category D	-0.46777344	0.13183594	0.86376953	0.33642578	0.14477539	-0.34082031	0	0	9/11/2017	9	11	2017	15:53:55	57235	0.1	15	53	55	0	0.058837891	3.4853027	-0.52319336	0.11157227	0.87353516	0.27539063	0.059814453	0	0	0	0	0	0	0	0	0	1.0244141	0.024414063	0.085449219	0.055419922	0.020019531	-0.009765625	0	44330	0	0	0
2751	88510	88510	Category D	-0.57592773	0.15576172	0.81591797	0.35009766	0.13793945	-0.33447266	0	0	9/11/2017	9	11	2017	15:53:55	57235	0.2	15	53	55	0	0.058837891	3.4853027	-0.52172852	0.11157227	0.87451172	0.27124023	0.091064453	0	0	0	0	0	0	0	0	0	1.0244141	0.024414063	0.15673828	-0.053955078	0.043945313	-0.05859375	0	44330	0	0	0
2752	88511	88511	Category D	-0.47998047	0.17993164	0.69580078	0.36450195	0.11889648	-0.32543945	0	0	9/11/2017	9	11	2017	15:53:55	57235	0.3	15	53	55	0	0.058837891	3.4853027	-0.52026367	0.11035156	0.87451172	0.3918457	0.19604492	0	0	0	0	0	0	0	0	0	1.0236816	0.023681641	0.28857422	0.040283203	0.069335938	-0.17871094	0	44330	0	0	0
2753	88512	88512	Category D	-0.7199707	0.047851563	0.93579102	0.38720703	0.11157227	-0.29785156	0	0	9/11/2017	9	11	2017	15:53:55	57235	0.4	15	53	55	0	0.058837891	3.4853027	-0.52490234	0.11132813	0.87597656	0.98828125	0.21337891	0	0	0	0	0	0	0	0	0	1.0273438	0.02734375	0.31811523	-0.19482422	-0.063476563	0.059570313	0	44330	0	0	0
2754	88513	88513	Category D	-0.46777344	0.15576172	0.83984375	0.34716797	0.1262207	-0.3449707	0	0	9/11/2017	9	11	2017	15:53:55	57235	0.5	15	53	55	0	0.058837891	3.4853027	-0.52416992	0.10986328	0.87524414	1.9448242	0.080810547	0	0	0	0	0	0	0	0	0	1.026123	0.026123047	0.13769531	0.056396484	0.045654297	-0.035400391	0	44330	0	0	0
2755	88514	88514	Category D	-0.64794922	0.047851563	0.92382813	0.37939453	0.12231445	-0.31640625	0	0	9/11/2017	9	11	2017	15:53:55	57235	0.6	15	53	55	0	0.058837891	3.4853027	-0.52490234	0.11132813	0.87451172	2.2893066	0.14672852	0	0	0	0	0	0	0	0	0	1.0258789	0.025878906	0.2355957	-0.12280273	-0.063476563	0.049072266	0	44330	0	0	0
2756	88515	88515	Category D	-0.49194336	0.10791016	0.87597656	0.34960938	0.12988281	-0.34179688	0	0	9/11/2017	9	11	2017	15:53:55	57235	0.7	15	53	55	0	0.058837891	3.4853027	-0.52587891	0.11230469	0.87451172	2.8632813	0.034179688	0	0	0	0	0	0	0	0	0	1.0266113	0.026611328	0.039550781	0.033935547	-0.004394531	0.001220703	0	44330	0	0	0
2757	88516	88516	Category D	-0.55175781	0.083984375	0.83984375	0.36694336	0.12451172	-0.32348633	0	0	9/11/2017	9	11	2017	15:53:55	57235	0.8	15	53	55	0	0.058837891	3.4853027	-0.53125	0.11279297	0.87548828	2.7641602	0.050292969	0	0	0	0	0	0	0	0	0	1.0305176	0.030517578	0.085205078	-0.020263672	-0.028808594	-0.035644531	0	44330	0	0	0
2758	88517	88517	Category D	-0.51586914	0.023925781	0.83984375	0.34204102	0.1394043	-0.34277344	0	0	9/11/2017	9	11	2017	15:53:55	57235	0.9	15	53	55	0	0.058837891	3.4820801	-0.52709961	0.11352539	0.87329102	2.7546387	0.096191406	0	0	0	0	0	0	0	0	0	1.0263672	0.026367188	0.13427734	0.011230469	-0.089599609	-0.033447266	0	44330	0	0	0
2759	88518	88518	Category D	-0.38378906	0.20385742	0.87597656	0.33349609	0.12792969	-0.35205078	0	0	9/11/2017	9	11	2017	15:53:56	57236	0	15	53	56	0	0.058837891	3.4820801	-0.53076172	0.11401367	0.87524414	3.0458984	0.17211914	0	0	0	0	0	0	0	0	0	1.0300293	0.030029297	0.23730469	0.14697266	0.089599609	0.000488281	0	44330	0	0	0
2760	88519	88519	Category D	-0.57592773	-0.023925781	0.85180664	0.38232422	0.11572266	-0.30883789	0	0	9/11/2017	9	11	2017	15:53:56	57236	0.1	15	53	56	0	0.058837891	3.4820801	-0.52587891	0.11352539	0.87475586	2.9042969	0.14819336	0	0	0	0	0	0	0	0	0	1.0270996	0.027099609	0.21044922	-0.049804688	-0.13745117	-0.022949219	0	44330	0	0	0
2761	88520	88520	Category D	-0.43188477	0.071777344	0.88793945	0.32250977	0.13842773	-0.36132813	0	0	9/11/2017	9	11	2017	15:53:56	57236	0.2	15	53	56	0	0.058837891	3.4820801	-0.52539063	0.11523438	0.87255859	2.5576172	0.10424805	0	0	0	0	0	0	0	0	0	1.0251465	0.025146484	0.15234375	0.093505859	-0.043457031	0.015136719	0	44330	0	0	0
2762	88521	88521	Category D	-0.47998047	0.13183594	0.92382813	0.34448242	0.13842773	-0.34082031	0	0	9/11/2017	9	11	2017	15:53:56	57236	0.3	15	53	56	0	0.058837891	3.4820801	-0.52319336	0.11474609	0.87304688	2.4648438	0.068603516	0	0	0	0	0	0	0	0	0	1.0244141	0.024414063	0.1105957	0.043212891	0.016845703	0.050537109	0	44330	0	0	0
2763	88522	88522	Category D	-0.47998047	0.11987305	0.89990234	0.32226563	0.14331055	-0.35620117	0	0	9/11/2017	9	11	2017	15:53:56	57236	0.4	15	53	56	0	0.058837891	3.4820801	-0.52246094	0.11547852	0.875	2.9919434	0.049316406	0	0	0	0	0	0	0	0	0	1.0256348	0.025634766	0.071533203	0.042480469	0.004150391	0.024658203	0	44330	0	0	0
2764	88523	88523	Category D	-0.52783203	0.035888672	0.83984375	0.35302734	0.13549805	-0.3347168	0	0	9/11/2017	9	11	2017	15:53:56	57236	0.5	15	53	56	0	0.058837891	3.4820801	-0.51806641	0.1159668	0.8737793	3.0065918	0.087646484	0	0	0	0	0	0	0	0	0	1.0224609	0.022460938	0.1237793	-0.009521484	-0.080078125	-0.033935547	0	44330	0	0	0
2765	88524	88524	Category D	-0.46777344	0.047851563	0.85180664	0.34667969	0.13525391	-0.33764648	0	0	9/11/2017	9	11	2017	15:53:56	57236	0.6	15	53	56	0	0.058837891	3.4820801	-0.51904297	0.11523438	0.87402344	2.4116211	0.087646484	0	0	0	0	0	0	0	0	0	1.0231934	0.023193359	0.14135742	0.051269531	-0.067382813	-0.022216797	0	44330	0	0	0
2766	88525	88525	Category D	-0.45581055	0.059814453	0.76782227	0.35473633	0.13085938	-0.3347168	0	0	9/11/2017	9	11	2017	15:53:56	57236	0.7	15	53	56	0	0.058837891	3.4820801	-0.51660156	0.11694336	0.87451172	1.6582031	0.13549805	0	0	0	0	0	0	0	0	0	1.0224609	0.022460938	0.22485352	0.060791016	-0.057128906	-0.10668945	0	44330	0	0	0
2767	88526	88526	Category D	-0.56396484	0.095947266	0.92382813	0.35009766	0.14404297	-0.33349609	0	0	9/11/2017	9	11	2017	15:53:56	57236	0.8	15	53	56	0	0.058837891	3.4820801	-0.51635742	0.11645508	0.87475586	1.876709	0.071044922	0	0	0	0	0	0	0	0	0	1.0227051	0.022705078	0.11694336	-0.047363281	-0.020507813	0.048828125	0	44330	0	0	0
2768	88527	88527	Category D	-0.40795898	0.083984375	0.87597656	0.32739258	0.14575195	-0.35107422	0	0	9/11/2017	9	11	2017	15:53:56	57236	0.9	15	53	56	0	0.058837891	3.4820801	-0.5168457	0.11645508	0.87475586	1.4914551	0.11352539	0	0	0	0	0	0	0	0	0	1.0227051	0.022705078	0.14257813	0.10888672	-0.032470703	0.000976563	0	44330	0	0	0
2769	88528	88528	Category D	-0.6237793	0.011962891	0.99584961	0.33666992	0.14379883	-0.33959961	0	0	9/11/2017	9	11	2017	15:53:57	57237	0	15	53	57	0	0.058837891	3.4820801	-0.51782227	0.11669922	0.87451172	0.060546875	0.19189453	0	0	0	0	0	0	0	0	0	1.0229492	0.022949219	0.33178711	-0.10571289	-0.10473633	0.12109375	0	44330	0	0	0
2770	88529	88529	Category D	-0.29980469	0.14379883	0.95996094	0.32861328	0.13476563	-0.35620117	0	0	9/11/2017	9	11	2017	15:53:57	57237	0.1	15	53	57	0	0.058837891	3.4820801	-0.51660156	0.11669922	0.87329102	1.7814941	0.23510742	0	0	0	0	0	0	0	0	0	1.0212402	0.021240234	0.33056641	0.21679688	0.026855469	0.086425781	0	44330	0	0	0
2771	88530	88530	Category D	-0.73193359	0.047851563	1.0078125	0.35180664	0.14135742	-0.32763672	0	0	9/11/2017	9	11	2017	15:53:57	57237	0.2	15	53	57	0	0.058837891	3.4820801	-0.51806641	0.11791992	0.87451172	4.9475098	0.26123047	0	0	0	0	0	0	0	0	0	1.0234375	0.0234375	0.41699219	-0.21362305	-0.070068359	0.13305664	0	44330	0	0	0
2772	88531	88531	Category D	-0.16796875	0.34790039	0.63598633	0.37329102	0.10107422	-0.31738281	0	0	9/11/2017	9	11	2017	15:53:57	57237	0.3	15	53	57	0	0.058837891	3.4820801	-0.51806641	0.11865234	0.87426758	6.9338379	0.48168945	0	0	0	0	0	0	0	0	0	1.0231934	0.023193359	0.81762695	0.35009766	0.22900391	-0.23828125	0	44330	0	0	0
2773	88532	88532	Category D	-0.65991211	0.37182617	0.86376953	0.41577148	0.049316406	-0.27709961	0	0	9/11/2017	9	11	2017	15:53:57	57237	0.4	15	53	57	0	0.058837891	3.4820801	-0.51879883	0.11987305	0.87329102	8.7609863	0.28881836	0	0	0	0	0	0	0	0	0	1.0227051	0.022705078	0.40234375	-0.14086914	0.25170898	-0.009521484	0	44330	0	0	0
2774	88533	88533	Category D	-0.57592773	0.011962891	0.95996094	0.37768555	0.019775391	-0.33984375	0	0	9/11/2017	9	11	2017	15:53:57	57237	0.5	15	53	57	0	0.058837891	3.4820801	-0.51855469	0.12084961	0.87426758	10.62085	0.1496582	0	0	0	0	0	0	0	0	0	1.0236816	0.023681641	0.25170898	-0.057128906	-0.10888672	0.085449219	0	44330	0	0	0
2775	88534	88534	Category D	-0.32397461	0.023925781	0.99584961	0.40136719	0.007324219	-0.31420898	0	0	9/11/2017	9	11	2017	15:53:57	57237	0.6	15	53	57	0	0.058837891	3.4820801	-0.51928711	0.12011719	0.8737793	12.170166	0.24975586	0	0	0	0	0	0	0	0	0	1.0234375	0.0234375	0.41381836	0.1953125	-0.096191406	0.12207031	0	44330	0	0	0
2776	88535	88535	Category D	-0.65991211	0.10791016	0.95996094	0.40136719	0.02734375	-0.3112793	0	0	9/11/2017	9	11	2017	15:53:57	57237	0.7	15	53	57	0	0.058837891	3.4820801	-0.52001953	0.12133789	0.8737793	13.705078	0.16455078	0	0	0	0	0	0	0	0	0	1.0239258	0.023925781	0.23925781	-0.13964844	-0.013427734	0.086181641	0	44330	0	0	0
2777	88536	88536	Category D	-0.37182617	0.11987305	0.77978516	0.375	0.017333984	-0.34179688	0	0	9/11/2017	9	11	2017	15:53:57	57237	0.8	15	53	57	0	0.058837891	3.4820801	-0.52075195	0.12255859	0.87646484	14.000244	0.17773438	0	0	0	0	0	0	0	0	0	1.0270996	0.027099609	0.2487793	0.14892578	-0.002685547	-0.096679688	0	44330	0	0	0
2778	88537	88537	Category D	-0.63598633	0.2277832	0.86376953	0.40307617	-0.020751953	-0.31176758	0	0	9/11/2017	9	11	2017	15:53:57	57237	0.9	15	53	57	0	0.058837891	3.4820801	-0.51806641	0.11572266	0.87695313	14.801025	0.16308594	0	0	0	0	0	0	0	0	0	1.0251465	0.025146484	0.24291992	-0.11767578	0.11181641	-0.013183594	0	44330	0	0	0
2779	88538	88538	Category D	-0.32397461	0.083984375	0.95996094	0.40039063	-0.051513672	-0.31616211	0	0	9/11/2017	9	11	2017	15:53:58	57238	0	15	53	58	0	0.058837891	3.4820801	-0.52392578	0.11083984	0.87866211	16.005859	0.21728516	0	0	0	0	0	0	0	0	0	1.0290527	0.029052734	0.30786133	0.19995117	-0.026855469	0.081054688	0	44330	0	0	0
2780	88539	88539	Category D	-0.65991211	0.14379883	0.97192383	0.42382813	-0.040283203	-0.28710938	0	0	9/11/2017	9	11	2017	15:53:58	57238	0.1	15	53	58	0	0.058837891	3.4820801	-0.51782227	0.11083984	0.87475586	15.897461	0.17480469	0	0	0	0	0	0	0	0	0	1.0227051	0.022705078	0.27148438	-0.1418457	0.032714844	0.096923828	0	44330	0	0	0
2781	88540	88540	Category D	-0.43188477	0.14379883	0.82788086	0.3684082	-0.045410156	-0.35180664	0	0	9/11/2017	9	11	2017	15:53:58	57238	0.2	15	53	58	0	0.058837891	3.4820801	-0.52050781	0.11523438	0.87792969	13.857666	0.10571289	0	0	0	0	0	0	0	0	0	1.0270996	0.027099609	0.16723633	0.088623047	0.028564453	-0.050048828	0	44330	0	0	0
2782	88541	88541	Category D	-0.43188477	0.16796875	0.92382813	0.40405273	-0.058105469	-0.31518555	0	0	9/11/2017	9	11	2017	15:53:58	57238	0.3	15	53	58	0	0.058837891	3.4820801	-0.51953125	0.11791992	0.87670898	12.255859	0.11132813	0	0	0	0	0	0	0	0	0	1.0258789	0.025878906	0.18457031	0.087646484	0.049804688	0.046875	0	44330	0	0	0
2783	88542	88542	Category D	-0.47998047	0.10791016	0.93579102	0.40649414	-0.053710938	-0.30200195	0	0	9/11/2017	9	11	2017	15:53:58	57238	0.4	15	53	58	0	0.058837891	3.4820801	-0.51953125	0.11816406	0.87548828	11.721436	0.072509766	0	0	0	0	0	0	0	0	0	1.0251465	0.025146484	0.11010742	0.039550781	-0.010253906	0.060058594	0	44330	0	0	0
2784	88543	88543	Category D	-0.53979492	0.17993164	0.82788086	0.38183594	-0.054443359	-0.33447266	0	0	9/11/2017	9	11	2017	15:53:58	57238	0.5	15	53	58	0	0.058837891	3.4820801	-0.51708984	0.11962891	0.875	10.885742	0.079589844	0	0	0	0	0	0	0	0	0	1.0234375	0.0234375	0.12988281	-0.022460938	0.060058594	-0.047119141	0	44330	0	0	0
2785	88544	88544	Category D	-0.39599609	0.17993164	0.82788086	0.40087891	-0.067626953	-0.31420898	0	0	9/11/2017	9	11	2017	15:53:58	57238	0.6	15	53	58	0	0.058837891	3.4820801	-0.51953125	0.12060547	0.87670898	9.1281738	0.14550781	0	0	0	0	0	0	0	0	0	1.026123	0.026123047	0.23144531	0.12353516	0.059082031	-0.048828125	0	44330	0	0	0
2786	88545	88545	Category D	-0.38378906	0.13183594	0.93579102	0.42382813	-0.056884766	-0.28955078	0	0	9/11/2017	9	11	2017	15:53:58	57238	0.7	15	53	58	0	0.058837891	3.4820801	-0.52294922	0.11962891	0.87695313	7.4763184	0.15161133	0	0	0	0	0	0	0	0	0	1.0280762	0.028076172	0.20996094	0.13916016	0.011962891	0.05859375	0	44330	0	0	0
2787	88546	88546	Category D	-0.55175781	0.083984375	0.91186523	0.38671875	-0.049072266	-0.32641602	0	0	9/11/2017	9	11	2017	15:53:58	57238	0.8	15	53	58	0	0.058837891	3.4820801	-0.52124023	0.11962891	0.87548828	7.5336914	0.059082031	0	0	0	0	0	0	0	0	0	1.026123	0.026123047	0.10229492	-0.030273438	-0.035644531	0.036132813	0	44330	0	0	0
2788	88547	88547	Category D	-0.58789063	0.13183594	0.92382813	0.40332031	-0.053466797	-0.30883789	0	0	9/11/2017	9	11	2017	15:53:58	57238	0.9	15	53	58	0	0.058837891	3.4820801	-0.5246582	0.11889648	0.87792969	6.4477539	0.078857422	0	0	0	0	0	0	0	0	0	1.0297852	0.029785156	0.12158203	-0.062988281	0.012695313	0.045654297	0	44330	0	0	0
2789	88548	88548	Category D	-0.43188477	0.13183594	0.81591797	0.42407227	-0.045166016	-0.29150391	0	0	9/11/2017	9	11	2017	15:53:59	57239	0	15	53	59	0	0.058837891	3.4820801	-0.52246094	0.11987305	0.87792969	3.7612305	0.11035156	0	0	0	0	0	0	0	0	0	1.0288086	0.028808594	0.16455078	0.090576172	0.01171875	-0.062011719	0	44330	0	0	0
2790	88549	88549	Category D	-0.39599609	0.083984375	0.92382813	0.42944336	-0.061035156	-0.28027344	0	0	9/11/2017	9	11	2017	15:53:59	57239	0.1	15	53	59	0	0.058837891	3.4820801	-0.52050781	0.12060547	0.87768555	1.7473145	0.13769531	0	0	0	0	0	0	0	0	0	1.0275879	0.027587891	0.20703125	0.12451172	-0.036621094	0.045898438	0	44330	0	0	0
2791	88550	88550	Category D	-0.52783203	0.059814453	0.91186523	0.40234375	-0.061035156	-0.31225586	0	0	9/11/2017	9	11	2017	15:53:59	57239	0.2	15	53	59	0	0.058837891	3.4820801	-0.52075195	0.11987305	0.87915039	0.70605469	0.068847656	0	0	0	0	0	0	0	0	0	1.0288086	0.028808594	0.099853516	-0.006835938	-0.060058594	0.032470703	0	44330	0	0	0
2792	88551	88551	Category D	-0.79199219	0.15576172	0.95996094	0.4309082	-0.055908203	-0.28125	0	0	9/11/2017	9	11	2017	15:53:59	57239	0.3	15	53	59	0	0.058837891	3.4820801	-0.52075195	0.12011719	0.87988281	0.34423828	0.28491211	0	0	0	0	0	0	0	0	0	1.029541	0.029541016	0.38671875	-0.27099609	0.035400391	0.079833984	0	44330	0	0	0
2793	88552	88552	Category D	-0.49194336	0.035888672	0.81591797	0.41235352	-0.061279297	-0.29663086	0	0	9/11/2017	9	11	2017	15:53:59	57239	0.4	15	53	59	0	0.058837891	3.4820801	-0.52319336	0.11743164	0.88232422	0.098876953	0.10986328	0	0	0	0	0	0	0	0	0	1.0324707	0.032470703	0.17944336	0.03125	-0.081542969	-0.06640625	0	44330	0	0	0
2794	88553	88553	Category D	-0.46777344	0.16796875	0.77978516	0.46240234	-0.049316406	-0.2199707	0	0	9/11/2017	9	11	2017	15:53:59	57239	0.5	15	53	59	0	0.058837891	3.4820801	-0.51928711	0.11816406	0.87939453	0.3918457	0.12280273	0	0	0	0	0	0	0	0	0	1.0283203	0.028320313	0.20092773	0.051513672	0.049560547	-0.099609375	0	44330	0	0	0
2795	88554	88554	Category D	-0.79199219	0.15576172	0.87597656	0.44238281	-0.073974609	-0.26123047	0	0	9/11/2017	9	11	2017	15:53:59	57239	0.6	15	53	59	0	0.058837891	3.4820801	-0.52148438	0.11938477	0.87915039	0.077880859	0.27270508	0	0	0	0	0	0	0	0	0	1.0292969	0.029296875	0.30981445	-0.27026367	0.036132813	-0.003173828	0	44330	0	0	0
2796	88555	88555	Category D	-0.75585938	0.17993164	0.88793945	0.44604492	-0.067138672	-0.24389648	0	0	9/11/2017	9	11	2017	15:53:59	57239	0.7	15	53	59	0	0.059326172	3.4675781	-0.51953125	0.12133789	0.87792969	0.6262207	0.2434082	0	0	0	0	0	0	0	0	0	1.0273438	0.02734375	0.3046875	-0.23608398	0.058349609	0.009765625	0	44330	0	0	0
2797	88556	88556	Category D	-0.40795898	0.11987305	0.79199219	0.42822266	-0.07421875	-0.28051758	0	0	9/11/2017	9	11	2017	15:53:59	57239	0.8	15	53	59	0	0.059326172	3.4675781	-0.51977539	0.12255859	0.87744141	0.84692383	0.14086914	0	0	0	0	0	0	0	0	0	1.0273438	0.02734375	0.20019531	0.11181641	-0.002685547	-0.085449219	0	44330	0	0	0
2798	88557	88557	Category D	-0.65991211	0.16796875	0.88793945	0.4375	-0.081298828	-0.26318359	0	0	9/11/2017	9	11	2017	15:53:59	57239	0.9	15	53	59	0	0.059326172	3.4675781	-0.51928711	0.12353516	0.87744141	1.4074707	0.14746094	0	0	0	0	0	0	0	0	0	1.0270996	0.027099609	0.19506836	-0.14038086	0.044189453	0.010253906	0	44330	0	0	0
2799	88558	88558	Category D	-0.46777344	0.071777344	0.82788086	0.4296875	-0.087402344	-0.27368164	0	0	9/11/2017	9	11	2017	15:54:00	57240	0	15	54	0	0	0.059326172	3.4675781	-0.51977539	0.12548828	0.87792969	1.8325195	0.090087891	0	0	0	0	0	0	0	0	0	1.0280762	0.028076172	0.15600586	0.052001953	-0.053710938	-0.050048828	0	44330	0	0	0
2800	88559	88559	Category D	-0.32397461	0.20385742	0.73193359	0.42456055	-0.092285156	-0.27978516	0	0	9/11/2017	9	11	2017	15:54:00	57240	0.1	15	54	0	0	0.059326172	3.4675781	-0.52075195	0.12475586	0.87744141	1.6396484	0.25732422	0	0	0	0	0	0	0	0	0	1.0280762	0.028076172	0.42163086	0.19677734	0.078857422	-0.14550781	0	44330	0	0	0
2801	88560	88560	Category D	-0.64794922	0.011962891	0.98388672	0.42724609	-0.068115234	-0.27954102	0	0	9/11/2017	9	11	2017	15:54:00	57240	0.2	15	54	0	0	0.059326172	3.4675781	-0.52026367	0.12744141	0.87768555	1.5256348	0.20214844	0	0	0	0	0	0	0	0	0	1.0283203	0.028320313	0.34912109	-0.12744141	-0.11547852	0.10595703	0	44330	0	0	0
2802	88561	88561	Category D	-0.38378906	0.11987305	0.94799805	0.38037109	-0.046630859	-0.34082031	0	0	9/11/2017	9	11	2017	15:54:00	57240	0.3	15	54	0	0	0.059326172	3.4675781	-0.52148438	0.12890625	0.87744141	1.1594238	0.1550293	0	0	0	0	0	0	0	0	0	1.0288086	0.028808594	0.21728516	0.13769531	-0.009033203	0.0703125	0	44330	0	0	0
2803	88562	88562	Category D	-0.47998047	0.14379883	0.86376953	0.42822266	-0.071533203	-0.28369141	0	0	9/11/2017	9	11	2017	15:54:00	57240	0.4	15	54	0	0	0.059326172	3.4675781	-0.52197266	0.12939453	0.87670898	0.71533203	0.046142578	0	0	0	0	0	0	0	0	0	1.0285645	0.028564453	0.069335938	0.041992188	0.014160156	-0.012939453	0	44330	0	0	0
2804	88563	88563	Category D	-0.40795898	0.059814453	0.87597656	0.39501953	-0.056640625	-0.32543945	0	0	9/11/2017	9	11	2017	15:54:00	57240	0.5	15	54	0	0	0.059326172	3.4675781	-0.52246094	0.13012695	0.87646484	0.12719727	0.13427734	0	0	0	0	0	0	0	0	0	1.0285645	0.028564453	0.18530273	0.11450195	-0.0703125	-0.000488281	0	44330	0	0	0
2805	88564	88564	Category D	-0.52783203	0.15576172	0.93579102	0.42797852	-0.052246094	-0.28833008	0	0	9/11/2017	9	11	2017	15:54:00	57240	0.6	15	54	0	0	0.059326172	3.4675781	-0.52246094	0.13208008	0.87744141	0.84570313	0.062744141	0	0	0	0	0	0	0	0	0	1.0297852	0.029785156	0.086669922	-0.005126953	0.0234375	0.058105469	0	44330	0	0	0
2806	88565	88565	Category D	-0.3359375	0.059814453	0.87597656	0.39550781	-0.046875	-0.32202148	0	0	9/11/2017	9	11	2017	15:54:00	57240	0.7	15	54	0	0	0.059326172	3.4675781	-0.52270508	0.1328125	0.87646484	1.0358887	0.20068359	0	0	0	0	0	0	0	0	0	1.0290527	0.029052734	0.26049805	0.18676758	-0.072998047	-0.000488281	0	44330	0	0	0
2807	88566	88566	Category D	-0.73193359	0.16796875	0.93579102	0.42114258	-0.038574219	-0.29052734	0	0	9/11/2017	9	11	2017	15:54:00	57240	0.8	15	54	0	0	0.059326172	3.4675781	-0.51391602	0.13452148	0.87646484	1.486084	0.22827148	0	0	0	0	0	0	0	0	0	1.0249023	0.024902344	0.31030273	-0.21777344	0.033203125	0.059082031	0	44330	0	0	0
2808	88567	88567	Category D	-0.39599609	0.095947266	0.85180664	0.38208008	-0.049804688	-0.32958984	0	0	9/11/2017	9	11	2017	15:54:00	57240	0.9	15	54	0	0	0.059326172	3.4675781	-0.50732422	0.13818359	0.87182617	1.704834	0.12084961	0	0	0	0	0	0	0	0	0	1.0180664	0.018066406	0.17382813	0.11132813	-0.042236328	-0.020019531	0	44330	0	0	0
2809	88568	88568	Category D	-0.51586914	0.10791016	0.88793945	0.42700195	-0.064208984	-0.28759766	0	0	9/11/2017	9	11	2017	15:54:01	57241	0	15	54	1	0	0.059326172	3.4675781	-0.50292969	0.14575195	0.87329102	1.2404785	0.042480469	0	0	0	0	0	0	0	0	0	1.0183105	0.018310547	0.065185547	-0.012695313	-0.037841797	0.014404297	0	44330	0	0	0
2810	88569	88569	Category D	-0.43188477	0.16796875	0.97192383	0.40673828	-0.054443359	-0.3046875	0	0	9/11/2017	9	11	2017	15:54:01	57241	0.1	15	54	1	0	0.059326172	3.4675781	-0.49609375	0.15673828	0.87670898	0.24780273	0.11523438	0	0	0	0	0	0	0	0	0	1.0195313	0.01953125	0.1706543	0.064208984	0.010986328	0.094970703	0	44330	0	0	0
2811	88570	88570	Category D	-0.55175781	0.15576172	0.93579102	0.40576172	-0.057861328	-0.31225586	0	0	9/11/2017	9	11	2017	15:54:01	57241	0.2	15	54	1	0	0.059326172	3.4675781	-0.49755859	0.15771484	0.88623047	0.45141602	0.072998047	0	0	0	0	0	0	0	0	0	1.0285645	0.028564453	0.10546875	-0.053955078	-0.001953125	0.049316406	0	44330	0	0	0
2812	88571	88571	Category D	-0.44384766	0.19189453	0.79199219	0.39013672	-0.075195313	-0.32763672	0	0	9/11/2017	9	11	2017	15:54:01	57241	0.3	15	54	1	0	0.059326172	3.4675781	-0.48999023	0.15844727	0.89501953	0.80615234	0.11767578	0	0	0	0	0	0	0	0	0	1.0327148	0.032714844	0.18261719	0.046142578	0.033203125	-0.10302734	0	44330	0	0	0
2813	88572	88572	Category D	-0.50390625	0.16796875	1.0319824	0.41357422	-0.091796875	-0.29907227	0	0	9/11/2017	9	11	2017	15:54:01	57241	0.4	15	54	1	0	0.059326172	3.4675781	-0.49682617	0.15869141	0.88842773	0.93774414	0.14379883	0	0	0	0	0	0	0	0	0	1.0302734	0.030273438	0.15942383	-0.006835938	0.009033203	0.14331055	0	44330	0	0	0
2814	88573	88573	Category D	-0.50390625	0.10791016	0.87597656	0.37597656	-0.068603516	-0.33666992	0	0	9/11/2017	9	11	2017	15:54:01	57241	0.5	15	54	1	0	0.059326172	3.4675781	-0.49536133	0.15600586	0.88330078	1.0109863	0.049316406	0	0	0	0	0	0	0	0	0	1.0249023	0.024902344	0.063964844	-0.008300781	-0.048095703	-0.007324219	0	44330	0	0	0
2815	88574	88574	Category D	-0.58789063	0.15576172	0.91186523	0.41113281	-0.071533203	-0.30712891	0	0	9/11/2017	9	11	2017	15:54:01	57241	0.6	15	54	1	0	0.059326172	3.4675781	-0.4855957	0.16479492	0.8984375	1.2900391	0.10327148	0	0	0	0	0	0	0	0	0	1.0344238	0.034423828	0.12451172	-0.10205078	-0.009033203	0.013183594	0	44330	0	0	0
2816	88575	88575	Category D	-0.58789063	0.19189453	1.079834	0.39086914	-0.082275391	-0.32861328	0	0	9/11/2017	9	11	2017	15:54:01	57241	0.7	15	54	1	0	0.059326172	3.4675781	-0.48706055	0.16503906	0.89282227	6.0161133	0.21386719	0	0	0	0	0	0	0	0	0	1.0302734	0.030273438	0.31445313	-0.10058594	0.026855469	0.18676758	0	44330	0	0	0
2817	88576	88576	Category D	-0.38378906	-0.40795898	0.86376953	0.42651367	-0.059082031	-0.27832031	0	0	9/11/2017	9	11	2017	15:54:01	57241	0.8	15	54	1	0	0.059326172	3.4675781	-0.47583008	0.16333008	0.90869141	9.5175781	0.58032227	0	0	0	0	0	0	0	0	0	1.0385742	0.038574219	0.70825195	0.092041016	-0.57128906	-0.044921875	0	44330	0	0	0
2818	88577	88577	Category D	-0.74389648	-0.25195313	0.86376953	0.3762207	0.030517578	-0.34057617	0	0	9/11/2017	9	11	2017	15:54:01	57241	0.9	15	54	1	0	0.059326172	3.4675781	-0.47680664	0.16333008	0.90209961	10.433838	0.49511719	0	0	0	0	0	0	0	0	0	1.0334473	0.033447266	0.72070313	-0.2668457	-0.4152832	-0.038330078	0	44330	0	0	0
2819	88578	88578	Category D	-0.31176758	0.071777344	0.6237793	0.30322266	0.10644531	-0.3840332	0	0	9/11/2017	9	11	2017	15:54:02	57242	0	15	54	2	0	0.059326172	3.4675781	-0.46826172	0.16357422	0.89550781	10.593262	0.3269043	0	0	0	0	0	0	0	0	0	1.0239258	0.023925781	0.52050781	0.15649414	-0.091796875	-0.27172852	0	44330	0	0	0
2820	88579	88579	Category D	-0.79199219	0.49194336	0.99584961	0.26391602	0.13842773	-0.39916992	0	0	9/11/2017	9	11	2017	15:54:02	57242	0.1	15	54	2	0	0.059326172	3.4675781	-0.46289063	0.16601563	0.90698242	12.193604	0.47119141	0	0	0	0	0	0	0	0	0	1.0317383	0.031738281	0.7434082	-0.32885742	0.32568359	0.088623047	0	44330	0	0	0
2821	88580	88580	Category D	-0.55175781	0.39599609	0.70776367	0.20654297	0.15063477	-0.42871094	0	0	9/11/2017	9	11	2017	15:54:02	57242	0.2	15	54	2	0	0.059326172	3.4675781	-0.45166016	0.16430664	0.90014648	13.356689	0.31713867	0	0	0	0	0	0	0	0	0	1.0205078	0.020507813	0.52368164	-0.099853516	0.23144531	-0.19238281	0	44330	0	0	0
2822	88581	88581	Category D	-0.63598633	0.14379883	0.77978516	0.21801758	0.16967773	-0.41210938	0	0	9/11/2017	9	11	2017	15:54:02	57242	0.3	15	54	2	0	0.059326172	3.4675781	-0.44482422	0.15917969	0.90991211	12.261963	0.23168945	0	0	0	0	0	0	0	0	0	1.0253906	0.025390625	0.33666992	-0.19091797	-0.015380859	-0.13012695	0	44330	0	0	0
2823	88582	88582	Category D	-0.44384766	0.21582031	0.82788086	0.23681641	0.17114258	-0.40991211	0	0	9/11/2017	9	11	2017	15:54:02	57242	0.4	15	54	2	0	0.059326172	3.4675781	-0.43554688	0.15649414	0.89794922	12.260986	0.092041016	0	0	0	0	0	0	0	0	0	1.0102539	0.010253906	0.13769531	-0.008056641	0.059082031	-0.070068359	0	44330	0	0	0
2824	88583	88583	Category D	-0.80395508	0.2277832	0.97192383	0.28466797	0.17749023	-0.36987305	0	0	9/11/2017	9	11	2017	15:54:02	57242	0.5	15	54	2	0	0.059326172	3.4675781	-0.43286133	0.16015625	0.91259766	14.619141	0.3815918	0	0	0	0	0	0	0	0	0	1.0227051	0.022705078	0.49780273	-0.37084961	0.067382813	0.059082031	0	44330	0	0	0
2825	88584	88584	Category D	-0.77978516	0.10791016	0.82788086	0.2421875	0.17236328	-0.40307617	0	0	9/11/2017	9	11	2017	15:54:02	57242	0.6	15	54	2	0	0.059326172	3.4675781	-0.42211914	0.15966797	0.91943359	15.964844	0.37255859	0	0	0	0	0	0	0	0	0	1.0241699	0.024169922	0.50097656	-0.35742188	-0.051757813	-0.091552734	0	44330	0	0	0
2826	88585	88585	Category D	-0.37182617	0.17993164	0.7199707	0.31933594	0.16821289	-0.34643555	0	0	9/11/2017	9	11	2017	15:54:02	57242	0.7	15	54	2	0	0.059326172	3.4675781	-0.42089844	0.16186523	0.93359375	14.105469	0.2199707	0	0	0	0	0	0	0	0	0	1.0368652	0.036865234	0.28076172	0.049072266	0.017822266	-0.21362305	0	44330	0	0	0
2827	88586	88586	Category D	-0.93579102	0.071777344	1.0439453	0.30102539	0.17089844	-0.36279297	0	0	9/11/2017	9	11	2017	15:54:02	57242	0.8	15	54	2	0	0.059326172	3.4675781	-0.41503906	0.15917969	0.9362793	11.235107	0.53857422	0	0	0	0	0	0	0	0	0	1.036377	0.036376953	0.71557617	-0.52050781	-0.087402344	0.10742188	0	44330	0	0	0
2828	88587	88587	Category D	-0.27587891	0.10791016	0.73193359	0.27734375	0.16796875	-0.37719727	0	0	9/11/2017	9	11	2017	15:54:02	57242	0.9	15	54	2	0	0.059326172	3.4675781	-0.41357422	0.15966797	0.93383789	11.402588	0.24975586	0	0	0	0	0	0	0	0	0	1.0336914	0.033691406	0.39160156	0.13769531	-0.051757813	-0.2019043	0	44330	0	0	0
2829	88588	88588	Category D	-0.52783203	0.16796875	0.89990234	0.29467773	0.15966797	-0.37524414	0	0	9/11/2017	9	11	2017	15:54:03	57243	0	15	54	3	0	0.059326172	3.4675781	-0.40307617	0.16772461	0.9375	11.949463	0.13012695	0	0	0	0	0	0	0	0	0	1.0341797	0.034179688	0.16235352	-0.12451172	0	-0.037597656	0	44330	0	0	0
2830	88589	88589	Category D	-0.49194336	0.083984375	0.97192383	0.1940918	0.16748047	-0.42871094	0	0	9/11/2017	9	11	2017	15:54:03	57243	0.1	15	54	3	0	0.059326172	3.4675781	-0.39868164	0.17163086	0.94726563	11.32373	0.13012695	0	0	0	0	0	0	0	0	0	1.0422363	0.042236328	0.20532227	-0.093017578	-0.087646484	0.024414063	0	44330	0	0	0
2831	88590	88590	Category D	-0.57592773	0.16796875	0.87597656	0.26513672	0.17895508	-0.38232422	0	0	9/11/2017	9	11	2017	15:54:03	57243	0.2	15	54	3	0	0.059326172	3.4675781	-0.39428711	0.17089844	0.93334961	11.112061	0.19042969	0	0	0	0	0	0	0	0	0	1.0275879	0.027587891	0.24194336	-0.18139648	-0.002929688	-0.057373047	0	44330	0	0	0
2832	88591	88591	Category D	-0.671875	-0.023925781	0.89990234	0.22753906	0.15527344	-0.41870117	0	0	9/11/2017	9	11	2017	15:54:03	57243	0.3	15	54	3	0	0.059326172	3.4675781	-0.39575195	0.17504883	0.93408203	11.164795	0.34204102	0	0	0	0	0	0	0	0	0	1.029541	0.029541016	0.50927734	-0.27587891	-0.19897461	-0.034179688	0	44330	0	0	0
2833	88592	88592	Category D	-0.40795898	0.10791016	0.70776367	0.23803711	0.1652832	-0.40209961	0	0	9/11/2017	9	11	2017	15:54:03	57243	0.4	15	54	3	0	0.059326172	3.4675781	-0.38134766	0.17382813	0.93432617	9.9077148	0.23730469	0	0	0	0	0	0	0	0	0	1.0239258	0.023925781	0.31884766	-0.026367188	-0.065917969	-0.2265625	0	44330	0	0	0
2834	88593	88593	Category D	-0.64794922	0.25195313	0.81591797	0.26489258	0.16162109	-0.39282227	0	0	9/11/2017	9	11	2017	15:54:03	57243	0.5	15	54	3	0	0.058837891	3.4675781	-0.3762207	0.17431641	0.92700195	6.3615723	0.3034668	0	0	0	0	0	0	0	0	0	1.015625	0.015625	0.46020508	-0.27148438	0.077392578	-0.11108398	0	44330	0	0	0
2835	88594	88594	Category D	-0.49194336	0.19189453	0.81591797	0.24975586	0.16137695	-0.39892578	0	0	9/11/2017	9	11	2017	15:54:03	57243	0.6	15	54	3	0	0.058837891	3.4675781	-0.36962891	0.16967773	0.92895508	2.0744629	0.16772461	0	0	0	0	0	0	0	0	0	1.0141602	0.014160156	0.25732422	-0.12207031	0.021972656	-0.11303711	0	44330	0	0	0
2836	88595	88595	Category D	-0.51586914	0.20385742	0.85180664	0.27270508	0.14697266	-0.39379883	0	0	9/11/2017	9	11	2017	15:54:03	57243	0.7	15	54	3	0	0.058837891	3.4675781	-0.36499023	0.16992188	0.92651367	1.2663574	0.17138672	0	0	0	0	0	0	0	0	0	1.0102539	0.010253906	0.2590332	-0.15063477	0.033691406	-0.074707031	0	44330	0	0	0
2837	88596	88596	Category D	-0.51586914	0.16796875	0.82788086	0.25	0.15380859	-0.40332031	0	0	9/11/2017	9	11	2017	15:54:03	57243	0.8	15	54	3	0	0.058837891	3.4675781	-0.35083008	0.16723633	0.92578125	3.1965332	0.19165039	0	0	0	0	0	0	0	0	0	1.0039063	0.00390625	0.26342773	-0.16479492	0.000488281	-0.097900391	0	44330	0	0	0
2838	88597	88597	Category D	-0.53979492	0.17993164	0.88793945	0.25952148	0.15844727	-0.39892578	0	0	9/11/2017	9	11	2017	15:54:03	57243	0.9	15	54	3	0	0.058837891	3.4675781	-0.34594727	0.16625977	0.91650391	4.0170898	0.19628906	0	0	0	0	0	0	0	0	0	0.99365234	0.006347656	0.23608398	-0.19360352	0.013671875	-0.028564453	0	44330	0	0	0
2839	88598	88598	Category D	-0.47998047	0.15576172	0.83984375	0.24829102	0.15234375	-0.40332031	0	0	9/11/2017	9	11	2017	15:54:04	57244	0	15	54	4	0	0.058837891	3.4675781	-0.33496094	0.16357422	0.91918945	4.2380371	0.1652832	0	0	0	0	0	0	0	0	0	0.99194336	0.008056641	0.23193359	-0.14477539	-0.0078125	-0.079345703	0	44330	0	0	0
2840	88599	88599	Category D	-0.52783203	0.17993164	0.86376953	0.25952148	0.15844727	-0.40112305	0	0	9/11/2017	9	11	2017	15:54:04	57244	0.1	15	54	4	0	0.058837891	3.4675781	-0.33544922	0.16723633	0.91870117	4.720459	0.20043945	0	0	0	0	0	0	0	0	0	0.9921875	0.0078125	0.25976563	-0.19213867	0.012451172	-0.054931641	0	44330	0	0	0
2841	88600	88600	Category D	-0.52783203	0.19189453	0.86376953	0.25195313	0.15795898	-0.40209961	0	0	9/11/2017	9	11	2017	15:54:04	57244	0.2	15	54	4	0	0.058837891	3.4675781	-0.33813477	0.16992188	0.91918945	5.0273438	0.19873047	0	0	0	0	0	0	0	0	0	0.99389648	0.006103516	0.2668457	-0.18945313	0.021728516	-0.055419922	0	44330	0	0	0
2842	88601	88601	Category D	-0.51586914	0.16796875	0.86376953	0.25708008	0.15356445	-0.40112305	0	0	9/11/2017	9	11	2017	15:54:04	57244	0.3	15	54	4	0	0.058837891	3.4675781	-0.33544922	0.17553711	0.91699219	3.9394531	0.18823242	0	0	0	0	0	0	0	0	0	0.9921875	0.0078125	0.24121094	-0.18017578	-0.007568359	-0.053222656	0	44330	0	0	0
2843	88602	88602	Category D	-0.51586914	0.17993164	0.87597656	0.24975586	0.15991211	-0.39892578	0	0	9/11/2017	9	11	2017	15:54:04	57244	0.4	15	54	4	0	0.058837891	3.4675781	-0.33618164	0.17944336	0.91552734	2.6630859	0.18383789	0	0	0	0	0	0	0	0	0	0.99169922	0.008300781	0.21948242	-0.17944336	0.000244141	-0.039550781	0	44330	0	0	0
2844	88603	88603	Category D	-0.53979492	0.19189453	0.93579102	0.25390625	0.15039063	-0.40014648	0	0	9/11/2017	9	11	2017	15:54:04	57244	0.5	15	54	4	0	0.058837891	3.4675781	-0.33544922	0.18383789	0.9152832	0.97998047	0.20532227	0	0	0	0	0	0	0	0	0	0.99194336	0.008056641	0.23242188	-0.20410156	0.0078125	0.020263672	0	44330	0	0	0
2845	88604	88604	Category D	-0.49194336	0.10791016	0.75585938	0.24267578	0.15966797	-0.40307617	0	0	9/11/2017	9	11	2017	15:54:04	57244	0.6	15	54	4	0	0.058837891	3.4675781	-0.33544922	0.18920898	0.91381836	6.5041504	0.23681641	0	0	0	0	0	0	0	0	0	0.99169922	0.008300781	0.39599609	-0.15625	-0.081298828	-0.15795898	0	44330	0	0	0
2846	88605	88605	Category J	0.26391602	0.20385742	0.76782227	-0.15112305	0.11254883	-0.46679688	0	0	9/11/2017	9	11	2017	16:03:16	57796	0.8	16	3	16	0	0.058837891	3.4853027	-0.3347168	0.19335938	0.91162109	13.591797	0.61572266	0	0	0	0	0	0	0	0	0	0.99023438	0.009765625	0.75268555	0.59863281	0.010253906	-0.14379883	0	44330	0	0	0
2847	88606	88606	Category J	-0.047851563	0.38378906	0.55175781	-0.15014648	0.11352539	-0.46264648	0	0	9/11/2017	9	11	2017	16:03:16	57796	0.9	16	3	16	0	0.058837891	3.4853027	-0.33569336	0.19873047	0.91088867	22.435059	0.49609375	0	0	0	0	0	0	0	0	0	0.9909668	0.009033203	0.83203125	0.2878418	0.18481445	-0.35913086	0	44330	0	0	0
2848	88607	88607	Category J	-0.059814453	0.68383789	0.99584961	-0.11572266	0.11889648	-0.46948242	0	0	9/11/2017	9	11	2017	16:03:17	57797	0	16	3	17	0	0.058837891	3.4853027	-0.33178711	0.20288086	0.90966797	29.10498	0.55908203	0	0	0	0	0	0	0	0	0	0.98925781	0.010742188	0.83886719	0.27197266	0.48071289	0.0859375	0	44330	0	0	0
2849	88608	88608	Category J	-0.071777344	0.88793945	1.2719727	0.075683594	0.13598633	-0.46337891	0	0	9/11/2017	9	11	2017	16:03:17	57797	0.1	16	3	17	0	0.058837891	3.4853027	-0.33203125	0.20703125	0.90942383	31.535889	0.81396484	0	0	0	0	0	0	0	0	0	0.98999023	0.010009766	1.3034668	0.26025391	0.68066406	0.36230469	0	44330	0	0	0
2850	88609	88609	Category J	-0.41992188	0.2277832	1.7277832	0.26635742	0.10717773	-0.39331055	0	0	9/11/2017	9	11	2017	16:03:17	57797	0.2	16	3	17	0	0.058837891	3.4853027	-0.33081055	0.21118164	0.90869141	36.166992	0.82397461	0	0	0	0	0	0	0	0	0	0.98974609	0.010253906	0.92431641	-0.088867188	0.016357422	0.81884766	0	44330	0	0	0
2851	88610	88610	Category J	-0.11987305	0.10791016	1.7158203	0.24829102	0.043457031	-0.42578125	0	0	9/11/2017	9	11	2017	16:03:17	57797	0.3	16	3	17	0	0.058837891	3.4853027	-0.33081055	0.21508789	0.90649414	35.918701	0.84301758	0	0	0	0	0	0	0	0	0	0.98876953	0.011230469	1.1271973	0.2109375	-0.10717773	0.80908203	0	44330	0	0	0
2852	88611	88611	Category J	-0.70776367	0.35986328	0.10791016	0.24682617	-0.041259766	-0.4309082	0	0	9/11/2017	9	11	2017	16:03:17	57797	0.4	16	3	17	0	0.058837891	3.4853027	-0.32910156	0.21923828	0.90478516	34.60083	0.89331055	0	0	0	0	0	0	0	0	0	0.98730469	0.012695313	1.315918	-0.37841797	0.14038086	-0.796875	0	44330	0	0	0
2853	88612	88612	Category J	-0.55175781	0.15576172	0.45581055	0.062988281	0.011230469	-0.48608398	0	0	9/11/2017	9	11	2017	16:03:17	57797	0.5	16	3	17	0	0.058837891	3.4853027	-0.32861328	0.22290039	0.90454102	32.503662	0.50561523	0	0	0	0	0	0	0	0	0	0.98779297	0.012207031	0.73901367	-0.22290039	-0.067138672	-0.44873047	0	44330	0	0	0
2854	88613	88613	Category J	0.20385742	0.7199707	2.1599121	0.21948242	-0.095703125	-0.42773438	0	0	9/11/2017	9	11	2017	16:03:17	57797	0.6	16	3	17	0	0.058837891	3.4853027	-0.32763672	0.2265625	0.90209961	33.618896	1.4516602	0	0	0	0	0	0	0	0	0	0.98608398	0.013916016	2.2827148	0.53149414	0.49316406	1.2575684	0	44330	0	0	0
2855	88614	88614	Category J	-0.43188477	0.035888672	0.55175781	0.28515625	-0.13378906	-0.38378906	0	0	9/11/2017	9	11	2017	16:03:17	57797	0.7	16	3	17	0	0.058837891	3.4853027	-0.32666016	0.23120117	0.90136719	32.937256	0.4140625	0	0	0	0	0	0	0	0	0	0.98632813	0.013671875	0.65014648	-0.10498047	-0.1953125	-0.34960938	0	44330	0	0	0
2856	88615	88615	Category J	0.23999023	-0.023925781	2.2199707	0.16699219	-0.12646484	-0.44360352	0	0	9/11/2017	9	11	2017	16:03:17	57797	0.8	16	3	17	0	0.058837891	3.4853027	-0.32446289	0.23486328	0.90014648	28.461426	1.458252	0	0	0	0	0	0	0	0	0	0.98535156	0.014648438	2.1428223	0.56445313	-0.25878906	1.3195801	0	44330	0	0	0
2857	88616	88616	Category J	-0.46777344	0.13183594	0.25195313	0.20678711	-0.21923828	-0.38964844	0	0	9/11/2017	9	11	2017	16:03:17	57797	0.9	16	3	17	0	0.058837891	3.4853027	-0.32226563	0.23852539	0.89697266	21.133301	0.66992188	0	0	0	0	0	0	0	0	0	0.98266602	0.017333984	0.8972168	-0.14526367	-0.10668945	-0.64501953	0	44330	0	0	0
2858	88617	88617	Category J	0.047851563	0.23999023	0.34790039	0.053222656	-0.14453125	-0.45336914	0	0	9/11/2017	9	11	2017	16:03:18	57798	0	16	3	18	0	0.058837891	3.4853027	-0.32250977	0.24951172	0.89624023	17.834473	0.66186523	0	0	0	0	0	0	0	0	0	0.98461914	0.015380859	0.9284668	0.37036133	-0.009521484	-0.54833984	0	44330	0	0	0
2859	88618	88618	Category J	0.10791016	0.27587891	1.8718262	0.1796875	-0.12280273	-0.43115234	0	0	9/11/2017	9	11	2017	16:03:18	57798	0.1	16	3	18	0	0.058837891	3.4853027	-0.31860352	0.25830078	0.89550781	16.472168	1.0654297	0	0	0	0	0	0	0	0	0	0.98486328	0.015136719	1.420166	0.42651367	0.017333984	0.97607422	0	44330	0	0	0
2860	88619	88619	Category J	0.23999023	0.011962891	0.41992188	0.23364258	-0.15673828	-0.39477539	0	0	9/11/2017	9	11	2017	16:03:18	57798	0.2	16	3	18	0	0.058837891	3.4853027	-0.31958008	0.26342773	0.89770508	14.482422	0.77783203	0	0	0	0	0	0	0	0	0	0.98876953	0.011230469	1.2890625	0.55957031	-0.25146484	-0.4777832	0	44330	0	0	0
2861	88620	88620	Category J	0.11987305	-0.26391602	1.619873	0.16870117	-0.16772461	-0.42138672	0	0	9/11/2017	9	11	2017	16:03:18	57798	0.3	16	3	18	0	0.058837891	3.4853027	-0.31494141	0.26293945	0.89550781	17.787109	0.99560547	0	0	0	0	0	0	0	0	0	0.98510742	0.014892578	1.6860352	0.43481445	-0.52685547	0.72412109	0	44330	0	0	0
2862	88621	88621	Category J	0.31176758	-0.059814453	-0.035888672	0.171875	-0.15673828	-0.4375	0	0	9/11/2017	9	11	2017	16:03:18	57798	0.4	16	3	18	0	0.058837891	3.4853027	-0.31347656	0.26342773	0.8972168	20.664795	1.1689453	0	0	0	0	0	0	0	0	0	0.98632813	0.013671875	1.8818359	0.62524414	-0.32324219	-0.93310547	0	44330	0	0	0
2863	88622	88622	Category J	-0.26391602	0.40795898	2.0998535	0.12158203	-0.15527344	-0.44897461	0	0	9/11/2017	9	11	2017	16:03:18	57798	0.5	16	3	18	0	0.058837891	3.4853027	-0.31079102	0.26757813	0.89770508	21.418457	1.2109375	0	0	0	0	0	0	0	0	0	0.98706055	0.012939453	1.3891602	0.046875	0.14013672	1.2019043	0	44330	0	0	0
2864	88623	88623	Category J	0.31176758	0.14379883	1.3798828	0.24365234	-0.15893555	-0.40771484	0	0	9/11/2017	9	11	2017	16:03:18	57798	0.6	16	3	18	0	0.058837891	3.4853027	-0.31054688	0.27075195	0.89746094	19.24707	0.79736328	0	0	0	0	0	0	0	0	0	0.98754883	0.012451172	1.2316895	0.62231445	-0.12695313	0.48217773	0	44330	0	0	0
2865	88624	88624	Category J	-0.29980469	0.35986328	1.9677734	0.26513672	-0.15332031	-0.40136719	0	0	9/11/2017	9	11	2017	16:03:18	57798	0.7	16	3	18	0	0.058837891	3.4853027	-0.30566406	0.27392578	0.89550781	12.762939	1.0754395	0	0	0	0	0	0	0	0	0	0.98510742	0.014892578	1.1635742	0.005859375	0.085693359	1.0720215	0	44330	0	0	0
2866	88625	88625	Category J	0.083984375	-0.095947266	1.1398926	0.13549805	-0.16674805	-0.44628906	0	0	9/11/2017	9	11	2017	16:03:18	57798	0.8	16	3	18	0	0.058837891	3.4853027	-0.30126953	0.27856445	0.89575195	10.401367	0.59033203	0	0	0	0	0	0	0	0	0	0.98535156	0.014648438	1.0041504	0.38525391	-0.37451172	0.24389648	0	44330	0	0	0
2867	88626	88626	Category J	-0.41992188	0.13183594	0.7199707	0.21264648	-0.19262695	-0.41357422	0	0	9/11/2017	9	11	2017	16:03:18	57798	0.9	16	3	18	0	0.058837891	3.4853027	-0.30200195	0.28198242	0.89697266	8.260498	0.26025391	0	0	0	0	0	0	0	0	0	0.98754883	0.012451172	0.44506836	-0.11767578	-0.15014648	-0.17700195	0	44330	0	0	0
2868	88627	88627	Category J	0.23999023	0.76782227	1.2119141	0.17431641	-0.13354492	-0.4465332	0	0	9/11/2017	9	11	2017	16:03:19	57799	0	16	3	19	0	0.058837891	3.4853027	-0.29541016	0.28710938	0.89428711	4.4162598	0.78637695	0	0	0	0	0	0	0	0	0	0.98486328	0.015136719	1.3334961	0.53540039	0.48046875	0.31738281	0	44330	0	0	0
2869	88628	88628	Category J	-0.083984375	0.45581055	1.6079102	0.28515625	-0.10546875	-0.40795898	0	0	9/11/2017	9	11	2017	16:03:19	57799	0.1	16	3	19	0	0.058837891	3.4853027	-0.29760742	0.29174805	0.89550781	2.1330566	0.76147461	0	0	0	0	0	0	0	0	0	0.98779297	0.012207031	1.0898438	0.21362305	0.16381836	0.7121582	0	44330	0	0	0
2870	88629	88629	Category J	-0.035888672	0.011962891	-0.19189453	0.16772461	-0.16699219	-0.44995117	0	0	9/11/2017	9	11	2017	16:03:19	57799	0.2	16	3	19	0	0.058837891	3.4853027	-0.29614258	0.29541016	0.89379883	0.68530273	1.1520996	0	0	0	0	0	0	0	0	0	0.98706055	0.012939453	1.6298828	0.26025391	-0.28344727	-1.0856934	0	44330	0	0	0
2871	88630	88630	Category J	-0.64794922	0.40795898	0.95996094	0.15820313	-0.17578125	-0.43774414	0	0	9/11/2017	9	11	2017	16:03:19	57799	0.3	16	3	19	0	0.058837891	3.4853027	-0.29541016	0.30004883	0.89233398	1.2248535	0.37451172	0	0	0	0	0	0	0	0	0	0.98681641	0.013183594	0.52758789	-0.35229492	0.10766602	0.067382813	0	44330	0	0	0
2872	88631	88631	Category J	0.35986328	0.047851563	0.98388672	0.2043457	-0.13183594	-0.43212891	0	0	9/11/2017	9	11	2017	16:03:19	57799	0.4	16	3	19	0	0.058837891	3.4853027	-0.29345703	0.30371094	0.89208984	4.7585449	0.70776367	0	0	0	0	0	0	0	0	0	0.98706055	0.012939453	1.0009766	0.65332031	-0.25585938	0.091552734	0	44330	0	0	0
2873	88632	88632	Category J	-0.071777344	0.083984375	0.23999023	0.25073242	-0.15332031	-0.40771484	0	0	9/11/2017	9	11	2017	16:03:19	57799	0.5	16	3	19	0	0.058837891	3.4853027	-0.29003906	0.30981445	0.89135742	7.581543	0.72314453	0	0	0	0	0	0	0	0	0	0.98730469	0.012695313	1.0957031	0.21826172	-0.22583008	-0.65136719	0	44330	0	0	0
2874	88633	88633	Category J	0.047851563	-0.21582031	0.92382813	0.11987305	-0.15136719	-0.45532227	0	0	9/11/2017	9	11	2017	16:03:19	57799	0.6	16	3	19	0	0.058837891	3.4853027	-0.28979492	0.31445313	0.89306641	4.0412598	0.62963867	0	0	0	0	0	0	0	0	0	0.99023438	0.009765625	0.89868164	0.33764648	-0.53027344	0.030517578	0	44330	0	0	0
2875	88634	88634	Category J	-0.41992188	0.19189453	0.68383789	0.1706543	-0.17382813	-0.43676758	0	0	9/11/2017	9	11	2017	16:03:19	57799	0.7	16	3	19	0	0.059082031	3.5255859	-0.28686523	0.31713867	0.89355469	6.6970215	0.27807617	0	0	0	0	0	0	0	0	0	0.99072266	0.009277344	0.46801758	-0.1328125	-0.12524414	-0.2097168	0	44330	0	0	0
2876	88635	88635	Category J	0.38378906	-0.047851563	0.82788086	0.17724609	-0.11376953	-0.45239258	0	0	9/11/2017	9	11	2017	16:03:19	57799	0.8	16	3	19	0	0.059082031	3.5255859	-0.28588867	0.32055664	0.89404297	10.023926	0.76733398	0	0	0	0	0	0	0	0	0	0.99194336	0.008056641	1.1044922	0.66967773	-0.3684082	-0.066162109	0	44330	0	0	0
2877	88636	88636	Category J	-0.011962891	0.035888672	0.059814453	0.27075195	-0.14428711	-0.40112305	0	0	9/11/2017	9	11	2017	16:03:19	57799	0.9	16	3	19	0	0.059082031	3.5255859	-0.28442383	0.32324219	0.89379883	7.8837891	0.92333984	0	0	0	0	0	0	0	0	0	0.9921875	0.0078125	1.3942871	0.27246094	-0.28735352	-0.83398438	0	44330	0	0	0
2878	88637	88637	Category J	0.20385742	-0.035888672	1.0917969	0.17749023	-0.18237305	-0.4309082	0	0	9/11/2017	9	11	2017	16:03:20	57800	0	16	3	20	0	0.059082031	3.5255859	-0.28295898	0.32641602	0.89404297	11.820557	0.63818359	0	0	0	0	0	0	0	0	0	0.99291992	0.007080078	1.0466309	0.48681641	-0.36230469	0.19750977	0	44330	0	0	0
2879	88638	88638	Category L	-0.49194336	0.35986328	0.79199219	0.074951172	-0.30712891	-0.37670898	0	0	9/11/2017	9	11	2017	16:06:02	57962	0	16	6	2	0	0.059082031	3.5255859	-0.28125	0.32958984	0.89355469	16.592285	0.2355957	0	0	0	0	0	0	0	0	0	0.99316406	0.006835938	0.34228516	-0.21044922	0.030029297	-0.1015625	0	44330	0	0	0
2880	88639	88639	Category L	-0.53979492	0.43188477	0.76782227	0.079101563	-0.31420898	-0.37182617	0	0	9/11/2017	9	11	2017	16:06:02	57962	0.099	16	6	2	0	0.059082031	3.5255859	-0.28051758	0.33349609	0.89331055	16.76709	0.30419922	0	0	0	0	0	0	0	0	0	0.99389648	0.006103516	0.48291016	-0.2590332	0.098144531	-0.12548828	0	44330	0	0	0
2881	88640	88640	Category L	-0.43188477	0.44384766	0.81591797	0.070556641	-0.32470703	-0.36474609	0	0	9/11/2017	9	11	2017	16:06:02	57962	0.199	16	6	2	0	0.059082031	3.5255859	-0.27880859	0.3371582	0.89282227	5.9648438	0.20166016	0	0	0	0	0	0	0	0	0	0.99438477	0.005615234	0.33642578	-0.15283203	0.10644531	-0.076904297	0	44330	0	0	0
2882	88641	88641	Category L	-0.44384766	0.44384766	0.82788086	0.071533203	-0.32958984	-0.35766602	0	0	9/11/2017	9	11	2017	16:06:02	57962	0.3	16	6	2	0	0.059082031	3.5255859	-0.27709961	0.34082031	0.89233398	8.9147949	0.20605469	0	0	0	0	0	0	0	0	0	0.99462891	0.005371094	0.33398438	-0.16650391	0.1027832	-0.064453125	0	44330	0	0	0
2883	88642	88642	Category L	-0.43188477	0.49194336	0.83984375	0.080322266	-0.34033203	-0.34448242	0	0	9/11/2017	9	11	2017	16:06:02	57962	0.4	16	6	2	0	0.059082031	3.5255859	-0.27587891	0.34472656	0.89160156	13.823242	0.22045898	0	0	0	0	0	0	0	0	0	0.99511719	0.004882813	0.35473633	-0.15576172	0.14697266	-0.051757813	0	44330	0	0	0
2884	88643	88643	Category L	-0.39599609	0.49194336	0.76782227	0.08203125	-0.34814453	-0.3425293	0	0	9/11/2017	9	11	2017	16:06:02	57962	0.5	16	6	2	0	0.059082031	3.5255859	-0.2746582	0.34863281	0.89160156	15.345215	0.22485352	0	0	0	0	0	0	0	0	0	0.99584961	0.004150391	0.38818359	-0.12109375	0.14306641	-0.1237793	0	44330	0	0	0
2885	88644	88644	Category L	-0.46777344	0.49194336	0.75585938	0.081542969	-0.34985352	-0.34155273	0	0	9/11/2017	9	11	2017	16:06:02	57962	0.6	16	6	2	0	0.059082031	3.5255859	-0.27319336	0.35229492	0.890625	8.1396484	0.2746582	0	0	0	0	0	0	0	0	0	0.99609375	0.00390625	0.46875	-0.19433594	0.1394043	-0.13476563	0	44330	0	0	0
2886	88645	88645	Category L	-0.41992188	0.49194336	0.82788086	0.078613281	-0.34448242	-0.34155273	0	0	9/11/2017	9	11	2017	16:06:02	57962	0.7	16	6	2	0	0.059082031	3.5255859	-0.27124023	0.35693359	0.8918457	4.1884766	0.21044922	0	0	0	0	0	0	0	0	0	0.99829102	0.001708984	0.34741211	-0.1484375	0.13476563	-0.063964844	0	44330	0	0	0
2887	88646	88646	Category L	-0.41992188	0.49194336	0.82788086	0.075927734	-0.34692383	-0.34057617	0	0	9/11/2017	9	11	2017	16:06:02	57962	0.8	16	6	2	0	0.059082031	3.5255859	-0.27929688	0.35986328	0.89282227	5.8305664	0.20336914	0	0	0	0	0	0	0	0	0	1.0024414	0.002441406	0.33764648	-0.14038086	0.13183594	-0.064941406	0	44330	0	0	0
2888	88647	88647	Category L	-0.41992188	0.43188477	0.82788086	0.078125	-0.35449219	-0.34155273	0	0	9/11/2017	9	11	2017	16:06:02	57962	0.9	16	6	2	0	0.059082031	3.5255859	-0.28320313	0.36083984	0.89672852	1.8811035	0.16845703	0	0	0	0	0	0	0	0	0	1.0073242	0.007324219	0.27636719	-0.13647461	0.070800781	-0.068847656	0	44330	0	0	0
2889	88648	88648	Category L	-0.40795898	0.44384766	0.82788086	0.074462891	-0.35205078	-0.33837891	0	0	9/11/2017	9	11	2017	16:06:03	57963	0	16	6	3	0	0.059082031	3.5255859	-0.28710938	0.3581543	0.89526367	1.4672852	0.16235352	0	0	0	0	0	0	0	0	0	1.0061035	0.006103516	0.27368164	-0.12060547	0.085449219	-0.067382813	0	44330	0	0	0
2890	88649	88649	Category L	-0.43188477	0.46777344	0.80395508	0.074462891	-0.35424805	-0.34155273	0	0	9/11/2017	9	11	2017	16:06:03	57963	0.111	16	6	3	0	0.059082031	3.5255859	-0.29101563	0.35253906	0.89038086	2.059082	0.20117188	0	0	0	0	0	0	0	0	0	1.0009766	0.000976563	0.34228516	-0.140625	0.11499023	-0.086425781	0	44330	0	0	0
2891	88650	88650	Category L	-0.41992188	0.49194336	0.79199219	0.07421875	-0.34741211	-0.34667969	0	0	9/11/2017	9	11	2017	16:06:03	57963	0.222	16	6	3	0	0.059082031	3.5255859	-0.29003906	0.35522461	0.88085938	3.2636719	0.20825195	0	0	0	0	0	0	0	0	0	0.99316406	0.006835938	0.35522461	-0.12963867	0.13647461	-0.088867188	0	44330	0	0	0
2892	88651	88651	Category L	-0.40795898	0.47998047	0.77978516	0.077636719	-0.34399414	-0.34570313	0	0	9/11/2017	9	11	2017	16:06:03	57963	0.333	16	6	3	0	0.059082031	3.5255859	-0.29321289	0.35913086	0.87011719	4.5966797	0.18945313	0	0	0	0	0	0	0	0	0	0.98608398	0.013916016	0.32568359	-0.11450195	0.12060547	-0.090332031	0	44330	0	0	0
2893	88652	88652	Category L	-0.43188477	0.46777344	0.82788086	0.083984375	-0.34423828	-0.34350586	0	0	9/11/2017	9	11	2017	16:06:03	57963	0.444	16	6	3	0	0.058837891	3.4933594	-0.28881836	0.35913086	0.87988281	4.1618652	0.18676758	0	0	0	0	0	0	0	0	0	0.9934082	0.006591797	0.30371094	-0.14282227	0.10839844	-0.052001953	0	44330	0	0	0
2894	88653	88653	Category L	-0.41992188	0.46777344	0.82788086	0.077880859	-0.34790039	-0.34326172	0	0	9/11/2017	9	11	2017	16:06:03	57963	0.555	16	6	3	0	0.058837891	3.4933594	-0.28613281	0.36132813	0.88549805	2.6914063	0.18017578	0	0	0	0	0	0	0	0	0	0.99829102	0.001708984	0.29736328	-0.13354492	0.10620117	-0.057617188	0	44330	0	0	0
2895	88654	88654	Category L	-0.40795898	0.45581055	0.81591797	0.073974609	-0.34033203	-0.34350586	0	0	9/11/2017	9	11	2017	16:06:03	57963	0.666	16	6	3	0	0.058837891	3.4933594	-0.29370117	0.35668945	0.86938477	1.4831543	0.16015625	0	0	0	0	0	0	0	0	0	0.98461914	0.015380859	0.2668457	-0.11401367	0.098876953	-0.053466797	0	44330	0	0	0
2896	88655	88655	Category L	-0.40795898	0.47998047	0.82788086	0.074951172	-0.34057617	-0.34155273	0	0	9/11/2017	9	11	2017	16:06:03	57963	0.777	16	6	3	0	0.058837891	3.4933594	-0.29248047	0.36035156	0.87402344	0.66064453	0.17236328	0	0	0	0	0	0	0	0	0	0.98974609	0.010253906	0.28100586	-0.11523438	0.11938477	-0.046142578	0	44330	0	0	0
2897	88656	88656	Category L	-0.40795898	0.46777344	0.80395508	0.076904297	-0.34643555	-0.34570313	0	0	9/11/2017	9	11	2017	16:06:03	57963	0.888	16	6	3	0	0.058837891	3.4933594	-0.29980469	0.36523438	0.85742188	0.31982422	0.15795898	0	0	0	0	0	0	0	0	0	0.97900391	0.020996094	0.26391602	-0.10791016	0.10229492	-0.053466797	0	44330	0	0	0
2898	88657	88657	Category L	-0.43188477	0.46777344	0.79199219	0.079589844	-0.34619141	-0.34155273	0	0	9/11/2017	9	11	2017	16:06:04	57964	0	16	6	4	0	0.058837891	3.4933594	-0.29858398	0.36791992	0.86523438	0.36816406	0.18164063	0	0	0	0	0	0	0	0	0	0.98632813	0.013671875	0.30615234	-0.13305664	0.099609375	-0.073242188	0	44330	0	0	0
2899	88658	88658	Category L	-0.39599609	0.46777344	0.81591797	0.07421875	-0.34692383	-0.34350586	0	0	9/11/2017	9	11	2017	16:06:04	57964	0.1	16	6	4	0	0.058837891	3.4933594	-0.3034668	0.36914063	0.87207031	0.17797852	0.14599609	0	0	0	0	0	0	0	0	0	0.99462891	0.005371094	0.24707031	-0.092285156	0.098388672	-0.056152344	0	44330	0	0	0
2900	88659	88659	Category L	-0.41992188	0.45581055	0.81591797	0.077636719	-0.34057617	-0.33911133	0	0	9/11/2017	9	11	2017	16:06:04	57964	0.2	16	6	4	0	0.058837891	3.4933594	-0.30932617	0.37036133	0.85986328	0.079345703	0.14624023	0	0	0	0	0	0	0	0	0	0.98608398	0.013916016	0.23950195	-0.11035156	0.085205078	-0.043945313	0	44330	0	0	0
2901	88660	88660	Category L	-0.43188477	0.44384766	0.83984375	0.077880859	-0.34863281	-0.34570313	0	0	9/11/2017	9	11	2017	16:06:04	57964	0.3	16	6	4	0	0.058837891	3.4933594	-0.31640625	0.37451172	0.86523438	0.076171875	0.13696289	0	0	0	0	0	0	0	0	0	0.99462891	0.005371094	0.21020508	-0.11523438	0.069091797	-0.025390625	0	44330	0	0	0
2902	88661	88661	Category L	-0.43188477	0.47998047	0.81591797	0.079589844	-0.34887695	-0.3425293	0	0	9/11/2017	9	11	2017	16:06:04	57964	0.4	16	6	4	0	0.058837891	3.4933594	-0.32202148	0.38232422	0.85620117	0.015136719	0.15209961	0	0	0	0	0	0	0	0	0	0.99145508	0.008544922	0.24755859	-0.10961914	0.097412109	-0.040283203	0	44330	0	0	0
2903	88662	88662	Category L	-0.40795898	0.46777344	0.81591797	0.081542969	-0.34375	-0.3425293	0	0	9/11/2017	9	11	2017	16:06:04	57964	0.5	16	6	4	0	0.058837891	3.4933594	-0.32983398	0.38769531	0.86743164	0.012207031	0.12304688	0	0	0	0	0	0	0	0	0	1.0058594	0.005859375	0.2097168	-0.077880859	0.079833984	-0.051513672	0	44330	0	0	0
2904	88663	88663	Category L	-0.41992188	0.47998047	0.81591797	0.076660156	-0.34399414	-0.34057617	0	0	9/11/2017	9	11	2017	16:06:04	57964	0.6	16	6	4	0	0.058837891	3.4933594	-0.33056641	0.38696289	0.8527832	0.18164063	0.13378906	0	0	0	0	0	0	0	0	0	0.99316406	0.006835938	0.21899414	-0.089111328	0.092773438	-0.036865234	0	44330	0	0	0
2905	88664	88664	Category L	-0.43188477	0.47998047	0.83984375	0.075927734	-0.34423828	-0.34130859	0	0	9/11/2017	9	11	2017	16:06:04	57964	0.7	16	6	4	0	0.058837891	3.4933594	-0.33911133	0.3894043	0.84643555	0.22119141	0.12963867	0	0	0	0	0	0	0	0	0	0.99169922	0.008300781	0.18994141	-0.092529297	0.090332031	-0.006591797	0	44330	0	0	0
2906	88665	88665	Category L	-0.43188477	0.45581055	0.81591797	0.073974609	-0.34375	-0.34228516	0	0	9/11/2017	9	11	2017	16:06:04	57964	0.8	16	6	4	0	0.058837891	3.4933594	-0.33984375	0.3894043	0.83300781	0.11328125	0.11450195	0	0	0	0	0	0	0	0	0	0.98046875	0.01953125	0.17529297	-0.091796875	0.066162109	-0.017089844	0	44330	0	0	0
2907	88666	88666	Category L	-0.40795898	0.47998047	0.83984375	0.080566406	-0.34985352	-0.34448242	0	0	9/11/2017	9	11	2017	16:06:04	57964	0.9	16	6	4	0	0.058837891	3.4933594	-0.34545898	0.39501953	0.83007813	0.20507813	0.10571289	0	0	0	0	0	0	0	0	0	0.98193359	0.018066406	0.15673828	-0.062255859	0.084716797	0.009521484	0	44330	0	0	0
2908	88667	88667	Category L	-0.44384766	0.47998047	0.81591797	0.079589844	-0.34887695	-0.34350586	0	0	9/11/2017	9	11	2017	16:06:05	57965	0	16	6	5	0	0.058837891	3.4933594	-0.34448242	0.39770508	0.83227539	0.29296875	0.12963867	0	0	0	0	0	0	0	0	0	0.98461914	0.015380859	0.19775391	-0.099121094	0.08203125	-0.016357422	0	44330	0	0	0
2909	88668	88668	Category L	-0.41992188	0.45581055	0.77978516	0.076660156	-0.34375	-0.34448242	0	0	9/11/2017	9	11	2017	16:06:05	57965	0.1	16	6	5	0	0.058837891	3.4933594	-0.35131836	0.39233398	0.82861328	0.18945313	0.10522461	0	0	0	0	0	0	0	0	0	0.98193359	0.018066406	0.1809082	-0.068359375	0.063232422	-0.048828125	0	44330	0	0	0
2910	88669	88669	Category L	-0.41992188	0.45581055	0.85180664	0.076904297	-0.34667969	-0.34448242	0	0	9/11/2017	9	11	2017	16:06:05	57965	0.2	16	6	5	0	0.058837891	3.4933594	-0.35400391	0.39086914	0.81958008	0.050048828	0.097412109	0	0	0	0	0	0	0	0	0	0.97485352	0.025146484	0.16235352	-0.065673828	0.064697266	0.031982422	0	44330	0	0	0
2911	88670	88670	Category L	-0.43188477	0.45581055	0.85180664	0.07421875	-0.34521484	-0.34057617	0	0	9/11/2017	9	11	2017	16:06:05	57965	0.3	16	6	5	0	0.058837891	3.4933594	-0.35791016	0.39501953	0.83374023	0.28833008	0.097167969	0	0	0	0	0	0	0	0	0	0.98974609	0.010253906	0.15234375	-0.073730469	0.060546875	0.017822266	0	44330	0	0	0
2912	88671	88671	Category L	-0.39599609	0.46777344	0.83984375	0.077880859	-0.34667969	-0.34667969	0	0	9/11/2017	9	11	2017	16:06:05	57965	0.4	16	6	5	0	0.058837891	3.4933594	-0.35400391	0.39404297	0.83276367	0.3894043	0.084960938	0	0	0	0	0	0	0	0	0	0.98706055	0.012939453	0.12231445	-0.041748047	0.073486328	0.006835938	0	44330	0	0	0
2913	88672	88672	Category L	-0.39599609	0.47998047	0.85180664	0.075683594	-0.34179688	-0.34423828	0	0	9/11/2017	9	11	2017	16:06:05	57965	0.5	16	6	5	0	0.058837891	3.4933594	-0.36303711	0.39794922	0.83154297	0.63208008	0.090576172	0	0	0	0	0	0	0	0	0	0.99072266	0.009277344	0.13500977	-0.032714844	0.081787109	0.020019531	0	44330	0	0	0
2914	88673	88673	Category L	-0.40795898	0.45581055	0.85180664	0.075439453	-0.3527832	-0.34570313	0	0	9/11/2017	9	11	2017	16:06:05	57965	0.6	16	6	5	0	0.058837891	3.4933594	-0.36645508	0.40112305	0.83984375	0.88574219	0.069335938	0	0	0	0	0	0	0	0	0	1.0004883	0.000488281	0.10742188	-0.041259766	0.054443359	0.01171875	0	44330	0	0	0
2915	88674	88674	Category L	-0.40795898	0.47998047	0.85180664	0.076660156	-0.34375	-0.34667969	0	0	9/11/2017	9	11	2017	16:06:05	57965	0.7	16	6	5	0	0.058837891	3.4933594	-0.37133789	0.40820313	0.83959961	0.94433594	0.081298828	0	0	0	0	0	0	0	0	0	1.0048828	0.004882813	0.12011719	-0.036376953	0.071533203	0.011962891	0	44330	0	0	0
2916	88675	88675	Category L	-0.39599609	0.41992188	0.83984375	0.075439453	-0.34838867	-0.34667969	0	0	9/11/2017	9	11	2017	16:06:05	57965	0.8	16	6	5	0	0.058837891	3.4933594	-0.37036133	0.41015625	0.84204102	0.9609375	0.02734375	0	0	0	0	0	0	0	0	0	1.0073242	0.007324219	0.037597656	-0.025390625	0.009521484	-0.002197266	0	44330	0	0	0
2917	88676	88676	Category L	-0.39599609	0.40795898	0.83984375	0.072265625	-0.34594727	-0.34350586	0	0	9/11/2017	9	11	2017	16:06:05	57965	0.9	16	6	5	0	0.058837891	3.4933594	-0.37963867	0.41552734	0.84301758	0.96362305	0.018066406	0	0	0	0	0	0	0	0	0	1.0136719	0.013671875	0.026855469	-0.016113281	-0.007568359	-0.003173828	0	44330	0	0	0
2918	88677	88677	Category L	-0.40795898	0.44384766	0.85180664	0.072021484	-0.34277344	-0.34570313	0	0	9/11/2017	9	11	2017	16:06:06	57966	0	16	6	6	0	0.058837891	3.4933594	-0.38427734	0.41943359	0.85327148	0.98217773	0.033935547	0	0	0	0	0	0	0	0	0	1.0253906	0.025390625	0.049560547	-0.0234375	0.024169922	-0.001464844	0	44330	0	0	0
2919	88678	88678	Category L	-0.41992188	0.46777344	0.81591797	0.073242188	-0.34863281	-0.34667969	0	0	9/11/2017	9	11	2017	16:06:06	57966	0.1	16	6	6	0	0.058837891	3.4933594	-0.39086914	0.42431641	0.85083008	1.0710449	0.062744141	0	0	0	0	0	0	0	0	0	1.027832	0.027832031	0.10717773	-0.028808594	0.043212891	-0.034912109	0	44330	0	0	0
2920	88679	88679	Category L	-0.39599609	0.46777344	0.82788086	0.072998047	-0.34008789	-0.3425293	0	0	9/11/2017	9	11	2017	16:06:06	57966	0.2	16	6	6	0	0.058837891	3.4933594	-0.38916016	0.42407227	0.85180664	1.0236816	0.050048828	0	0	0	0	0	0	0	0	0	1.0283203	0.028320313	0.07421875	-0.006591797	0.043457031	-0.023925781	0	44330	0	0	0
2921	88680	88680	Category L	-0.39599609	0.47998047	0.81591797	0.065185547	-0.3449707	-0.34692383	0	0	9/11/2017	9	11	2017	16:06:06	57966	0.3	16	6	6	0	0.058837891	3.4933594	-0.38671875	0.42358398	0.85351563	0.98730469	0.068359375	0	0	0	0	0	0	0	0	0	1.0283203	0.028320313	0.10327148	-0.009033203	0.056152344	-0.037597656	0	44330	0	0	0
2922	88681	88681	Category L	-0.41992188	0.47998047	0.81591797	0.067871094	-0.34350586	-0.34570313	0	0	9/11/2017	9	11	2017	16:06:06	57966	0.4	16	6	6	0	0.058837891	3.4933594	-0.38525391	0.42285156	0.85473633	1.0373535	0.077148438	0	0	0	0	0	0	0	0	0	1.0285645	0.028564453	0.13037109	-0.034423828	0.056884766	-0.038818359	0	44330	0	0	0
2923	88682	88682	Category L	-0.40795898	0.49194336	0.86376953	0.065673828	-0.3425293	-0.34570313	0	0	9/11/2017	9	11	2017	16:06:06	57966	0.5	16	6	6	0	0.058837891	3.4933594	-0.3840332	0.42163086	0.85595703	1.2333984	0.074462891	0	0	0	0	0	0	0	0	0	1.0285645	0.028564453	0.10180664	-0.023681641	0.070068359	0.007568359	0	44330	0	0	0
2924	88683	88683	Category L	-0.41992188	0.49194336	0.86376953	0.062011719	-0.35473633	-0.34863281	0	0	9/11/2017	9	11	2017	16:06:06	57966	0.6	16	6	6	0	0.058837891	3.4933594	-0.38232422	0.41967773	0.85644531	1.5673828	0.081542969	0	0	0	0	0	0	0	0	0	1.0275879	0.027587891	0.11669922	-0.037353516	0.072021484	0.007080078	0	44330	0	0	0
2925	88684	88684	Category L	-0.34790039	0.47998047	0.85180664	0.046875	-0.34277344	-0.35180664	0	0	9/11/2017	9	11	2017	16:06:06	57966	0.7	16	6	6	0	0.058837891	3.4933594	-0.38110352	0.41748047	0.8581543	1.793457	0.071044922	0	0	0	0	0	0	0	0	0	1.0275879	0.027587891	0.10229492	0.033203125	0.0625	-0.006347656	0	44330	0	0	0
2926	88685	88685	Category L	-0.37182617	0.43188477	0.85180664	0.049560547	-0.3359375	-0.35595703	0	0	9/11/2017	9	11	2017	16:06:06	57966	0.8	16	6	6	0	0.058837891	3.4933594	-0.37939453	0.4152832	0.86010742	2.1179199	0.019775391	0	0	0	0	0	0	0	0	0	1.0275879	0.027587891	0.032226563	0.007568359	0.016357422	-0.008300781	0	44330	0	0	0
2927	88686	88686	Category L	-0.35986328	0.46777344	0.86376953	0.04296875	-0.33081055	-0.35693359	0	0	9/11/2017	9	11	2017	16:06:06	57966	0.9	16	6	6	0	0.058837891	3.4933594	-0.37792969	0.41333008	0.86132813	2.4580078	0.057128906	0	0	0	0	0	0	0	0	0	1.0273438	0.02734375	0.074951172	0.018066406	0.054199219	0.002197266	0	44330	0	0	0
2928	88687	88687	Category L	-0.38378906	0.46777344	0.87597656	0.041503906	-0.33422852	-0.36083984	0	0	9/11/2017	9	11	2017	16:06:07	57967	0	16	6	7	0	0.058837891	3.4933594	-0.37719727	0.41162109	0.86279297	2.8623047	0.057861328	0	0	0	0	0	0	0	0	0	1.0275879	0.027587891	0.075683594	-0.006347656	0.055908203	0.012939453	0	44330	0	0	0
2929	88688	88688	Category L	-0.38378906	0.43188477	0.87597656	0.041992188	-0.32836914	-0.36376953	0	0	9/11/2017	9	11	2017	16:06:07	57967	0.1	16	6	7	0	0.058837891	3.4933594	-0.3762207	0.41064453	0.86376953	2.9665527	0.025390625	0	0	0	0	0	0	0	0	0	1.027832	0.027832031	0.040771484	-0.007324219	0.020996094	0.011962891	0	44330	0	0	0
2930	88689	88689	Category L	-0.3359375	0.44384766	0.97192383	0.059082031	-0.33007813	-0.36181641	0	0	9/11/2017	9	11	2017	16:06:07	57967	0.2	16	6	7	0	0.058837891	3.4933594	-0.375	0.40942383	0.86474609	2.8325195	0.11889648	0	0	0	0	0	0	0	0	0	1.027832	0.027832031	0.18041992	0.0390625	0.034179688	0.10693359	0	44330	0	0	0
2931	88690	88690	Category L	-0.37182617	0.43188477	0.86376953	0.066162109	-0.33007813	-0.36791992	0	0	9/11/2017	9	11	2017	16:06:07	57967	0.3	16	6	7	0	0.059082031	3.4417969	-0.3737793	0.40795898	0.8659668	2.6826172	0.023925781	0	0	0	0	0	0	0	0	0	1.027832	0.027832031	0.028076172	0.001953125	0.023681641	-0.002197266	0	44330	0	0	0
2932	88691	88691	Category L	-0.34790039	0.35986328	0.88793945	0.058349609	-0.31860352	-0.37158203	0	0	9/11/2017	9	11	2017	16:06:07	57967	0.4	16	6	7	0	0.059082031	3.4417969	-0.37231445	0.40649414	0.8671875	2.2299805	0.056640625	0	0	0	0	0	0	0	0	0	1.0275879	0.027587891	0.091796875	0.024414063	-0.046630859	0.020507813	0	44330	0	0	0
2933	88692	88692	Category L	-0.34790039	0.3359375	0.89990234	0.048339844	-0.31005859	-0.37890625	0	0	9/11/2017	9	11	2017	16:06:07	57967	0.5	16	6	7	0	0.059082031	3.4417969	-0.37133789	0.4050293	0.86865234	1.6809082	0.079345703	0	0	0	0	0	0	0	0	0	1.0280762	0.028076172	0.1237793	0.0234375	-0.069091797	0.031005859	0	44330	0	0	0
2934	88693	88693	Category L	-0.39599609	0.3359375	0.87597656	0.038085938	-0.30639648	-0.38525391	0	0	9/11/2017	9	11	2017	16:06:07	57967	0.6	16	6	7	0	0.059082031	3.4417969	-0.37011719	0.40356445	0.86962891	1.0600586	0.072509766	0	0	0	0	0	0	0	0	0	1.027832	0.027832031	0.099609375	-0.025634766	-0.067626953	0.006103516	0	44330	0	0	0
2935	88694	88694	Category L	-0.3359375	0.3359375	0.91186523	0.040039063	-0.30615234	-0.38183594	0	0	9/11/2017	9	11	2017	16:06:07	57967	0.7	16	6	7	0	0.059082031	3.4417969	-0.36914063	0.40234375	0.87060547	0.4597168	0.084960938	0	0	0	0	0	0	0	0	0	1.027832	0.027832031	0.14086914	0.033203125	-0.06640625	0.041015625	0	44330	0	0	0
2936	88695	88695	Category L	-0.34790039	0.35986328	0.88793945	0.036621094	-0.30664063	-0.3840332	0	0	9/11/2017	9	11	2017	16:06:07	57967	0.8	16	6	7	0	0.059082031	3.4417969	-0.36791992	0.40112305	0.87133789	0.000488281	0.048583984	0	0	0	0	0	0	0	0	0	1.0273438	0.02734375	0.077880859	0.020019531	-0.041259766	0.016357422	0	44330	0	0	0
2937	88696	88696	Category L	-0.37182617	0.34790039	0.87597656	0.044433594	-0.30126953	-0.3828125	0	0	9/11/2017	9	11	2017	16:06:07	57967	0.9	16	6	7	0	0.059082031	3.4417969	-0.3671875	0.3996582	0.87182617	0.27172852	0.052001953	0	0	0	0	0	0	0	0	0	1.0268555	0.026855469	0.060546875	-0.004394531	-0.051757813	0.00390625	0	44330	0	0	0
2938	88697	88697	Category L	-0.34790039	0.34790039	0.91186523	0.041503906	-0.30151367	-0.38378906	0	0	9/11/2017	9	11	2017	16:06:08	57968	0	16	6	8	0	0.059082031	3.4417969	-0.3659668	0.39819336	0.87280273	0.42822266	0.066162109	0	0	0	0	0	0	0	0	0	1.0270996	0.027099609	0.10742188	0.018066406	-0.050292969	0.038818359	0	44330	0	0	0
2939	88698	88698	Category L	-0.35986328	0.37182617	0.88793945	0.041503906	-0.30224609	-0.38085938	0	0	9/11/2017	9	11	2017	16:06:08	57968	0.1	16	6	8	0	0.059082031	3.4417969	-0.36474609	0.3972168	0.87402344	0.3828125	0.029052734	0	0	0	0	0	0	0	0	0	1.0270996	0.027099609	0.043945313	0.004882813	-0.025390625	0.013671875	0	44330	0	0	0
2940	88699	88699	Category L	-0.31176758	0.3359375	0.85180664	0.034423828	-0.30444336	-0.38305664	0	0	9/11/2017	9	11	2017	16:06:08	57968	0.2	16	6	8	0	0.059082031	3.4417969	-0.36376953	0.39599609	0.87524414	0.2199707	0.082763672	0	0	0	0	0	0	0	0	0	1.0270996	0.027099609	0.13574219	0.052001953	-0.060058594	-0.0234375	0	44330	0	0	0
2941	88700	88700	Category L	-0.3359375	0.35986328	0.88793945	0.041748047	-0.30493164	-0.38183594	0	0	9/11/2017	9	11	2017	16:06:08	57968	0.3	16	6	8	0	0.059082031	3.4417969	-0.36254883	0.39477539	0.87597656	0.0859375	0.045410156	0	0	0	0	0	0	0	0	0	1.0268555	0.026855469	0.073486328	0.026611328	-0.034912109	0.01171875	0	44330	0	0	0
2942	88701	88701	Category L	-0.31176758	0.37182617	0.87597656	0.047851563	-0.30444336	-0.38183594	0	0	9/11/2017	9	11	2017	16:06:08	57968	0.4	16	6	8	0	0.059082031	3.4417969	-0.36083984	0.39379883	0.87670898	0.37939453	0.053710938	0	0	0	0	0	0	0	0	0	1.0266113	0.026611328	0.072021484	0.049072266	-0.021972656	-0.000732422	0	44330	0	0	0
2943	88702	88702	Category L	-0.32397461	0.34790039	0.91186523	0.051513672	-0.30688477	-0.38183594	0	0	9/11/2017	9	11	2017	16:06:08	57968	0.5	16	6	8	0	0.059082031	3.4417969	-0.359375	0.39282227	0.87792969	0.37280273	0.06640625	0	0	0	0	0	0	0	0	0	1.0266113	0.026611328	0.11425781	0.035400391	-0.044921875	0.033691406	0	44330	0	0	0
2944	88703	88703	Category L	-0.37182617	0.3359375	0.88793945	0.055419922	-0.30859375	-0.37890625	0	0	9/11/2017	9	11	2017	16:06:08	57968	0.6	16	6	8	0	0.059082031	3.4417969	-0.35864258	0.3918457	0.87866211	0.41943359	0.058105469	0	0	0	0	0	0	0	0	0	1.0268555	0.026855469	0.077880859	-0.012939453	-0.055908203	0.009033203	0	44330	0	0	0
2945	88704	88704	Category L	-0.35986328	0.35986328	0.88793945	0.046386719	-0.31005859	-0.38305664	0	0	9/11/2017	9	11	2017	16:06:08	57968	0.7	16	6	8	0	0.059082031	3.4417969	-0.35742188	0.39135742	0.87988281	0.57861328	0.032470703	0	0	0	0	0	0	0	0	0	1.0270996	0.027099609	0.041748047	-0.002197266	-0.031494141	0.0078125	0	44330	0	0	0
2946	88705	88705	Category L	-0.35986328	0.35986328	0.89990234	0.039794922	-0.30078125	-0.38891602	0	0	9/11/2017	9	11	2017	16:06:08	57968	0.8	16	6	8	0	0.059082031	3.4417969	-0.35644531	0.38964844	0.88085938	0.71069336	0.035400391	0	0	0	0	0	0	0	0	0	1.0270996	0.027099609	0.052001953	-0.003173828	-0.029785156	0.018798828	0	44330	0	0	0
2947	88706	88706	Category L	-0.34790039	0.34790039	0.89990234	0.033935547	-0.30761719	-0.38720703	0	0	9/11/2017	9	11	2017	16:06:08	57968	0.9	16	6	8	0	0.059082031	3.4417969	-0.35522461	0.38891602	0.88232422	0.86181641	0.045166016	0	0	0	0	0	0	0	0	0	1.027832	0.027832031	0.065917969	0.007324219	-0.041015625	0.017333984	0	44330	0	0	0
2948	88707	88707	Category L	-0.29980469	0.3359375	0.92382813	0.032714844	-0.30126953	-0.38793945	0	0	9/11/2017	9	11	2017	16:06:09	57969	0	16	6	9	0	0.059082031	3.4417969	-0.35351563	0.38720703	0.88330078	0.85131836	0.084716797	0	0	0	0	0	0	0	0	0	1.0273438	0.02734375	0.14575195	0.053710938	-0.051269531	0.040283203	0	44330	0	0	0
2949	88708	88708	Category L	-0.31176758	0.34790039	0.88793945	0.033691406	-0.30053711	-0.39135742	0	0	9/11/2017	9	11	2017	16:06:09	57969	0.1	16	6	9	0	0.059082031	3.4417969	-0.35180664	0.38549805	0.88452148	0.83496094	0.055175781	0	0	0	0	0	0	0	0	0	1.0270996	0.027099609	0.081298828	0.040039063	-0.037597656	0.003173828	0	44330	0	0	0
2950	88709	88709	Category L	-0.34790039	0.3359375	0.93579102	0.033935547	-0.30273438	-0.38720703	0	0	9/11/2017	9	11	2017	16:06:09	57969	0.2	16	6	9	0	0.059082031	3.4417969	-0.35009766	0.38427734	0.88598633	0.87866211	0.069335938	0	0	0	0	0	0	0	0	0	1.0273438	0.02734375	0.10058594	0.002197266	-0.048339844	0.049560547	0	44330	0	0	0
2951	88710	88710	Category L	-0.3359375	0.32397461	0.88793945	0.037353516	-0.30639648	-0.38818359	0	0	9/11/2017	9	11	2017	16:06:09	57969	0.3	16	6	9	0	0.059082031	3.4417969	-0.34863281	0.38330078	0.88647461	0.63867188	0.060791016	0	0	0	0	0	0	0	0	0	1.0268555	0.026855469	0.073242188	0.012695313	-0.059326172	0.001220703	0	44330	0	0	0
2952	88711	88711	Category L	-0.34790039	0.35986328	0.87597656	0.040771484	-0.30126953	-0.38696289	0	0	9/11/2017	9	11	2017	16:06:09	57969	0.4	16	6	9	0	0.059082031	3.4417969	-0.34667969	0.38232422	0.88720703	0.46459961	0.025146484	0	0	0	0	0	0	0	0	0	1.0266113	0.026611328	0.034912109	-0.000976563	-0.022460938	-0.011230469	0	44330	0	0	0
2953	88712	88712	Category L	-0.35986328	0.34790039	0.91186523	0.033935547	-0.30297852	-0.38623047	0	0	9/11/2017	9	11	2017	16:06:09	57969	0.5	16	6	9	0	0.059082031	3.4417969	-0.34594727	0.3815918	0.88818359	0.37841797	0.043212891	0	0	0	0	0	0	0	0	0	1.0266113	0.026611328	0.071044922	-0.013671875	-0.033691406	0.0234375	0	44330	0	0	0
2954	88713	88713	Category L	-0.3359375	0.34790039	0.89990234	0.035888672	-0.2980957	-0.38598633	0	0	9/11/2017	9	11	2017	16:06:09	57969	0.6	16	6	9	0	0.059082031	3.4417969	-0.34472656	0.38037109	0.88891602	0.27514648	0.035400391	0	0	0	0	0	0	0	0	0	1.0263672	0.026367188	0.052246094	0.008789063	-0.032470703	0.010742188	0	44330	0	0	0
2955	88714	88714	Category L	-0.3359375	0.34790039	0.88793945	0.038574219	-0.31274414	-0.38696289	0	0	9/11/2017	9	11	2017	16:06:09	57969	0.7	16	6	9	0	0.059082031	3.4417969	-0.34277344	0.37915039	0.8894043	0.16894531	0.032226563	0	0	0	0	0	0	0	0	0	1.0258789	0.025878906	0.040039063	0.006835938	-0.03125	-0.001464844	0	44330	0	0	0
2956	88715	88715	Category L	-0.37182617	0.38378906	0.88793945	0.037109375	-0.30322266	-0.38378906	0	0	9/11/2017	9	11	2017	16:06:09	57969	0.8	16	6	9	0	0.059082031	3.4417969	-0.34179688	0.37768555	0.89013672	0.061035156	0.030517578	0	0	0	0	0	0	0	0	0	1.0256348	0.025634766	0.037841797	-0.029785156	0.005859375	-0.002197266	0	44330	0	0	0
2957	88716	88716	Category L	-0.37182617	0.3359375	0.88793945	0.0390625	-0.30712891	-0.38623047	0	0	9/11/2017	9	11	2017	16:06:09	57969	0.9	16	6	9	0	0.059082031	3.4417969	-0.34008789	0.37695313	0.89086914	0.030029297	0.051757813	0	0	0	0	0	0	0	0	0	1.0253906	0.025390625	0.075683594	-0.031494141	-0.041015625	-0.002929688	0	44330	0	0	0
2958	88717	88717	Category L	-0.32397461	0.35986328	0.88793945	0.039794922	-0.29980469	-0.38598633	0	0	9/11/2017	9	11	2017	16:06:10	57970	0	16	6	10	0	0.059082031	3.4417969	-0.33911133	0.3762207	0.8918457	0.25415039	0.022460938	0	0	0	0	0	0	0	0	0	1.0256348	0.025634766	0.035400391	0.015136719	-0.016357422	-0.00390625	0	44330	0	0	0
2959	88718	88718	Category L	-0.35986328	0.34790039	0.88793945	0.045654297	-0.31494141	-0.38110352	0	0	9/11/2017	9	11	2017	16:06:10	57970	0.1	16	6	10	0	0.059082031	3.4417969	-0.33789063	0.37524414	0.89233398	0.38647461	0.03515625	0	0	0	0	0	0	0	0	0	1.0253906	0.025390625	0.053710938	-0.021728516	-0.02734375	-0.004394531	0	44330	0	0	0
2960	88719	88719	Category L	-0.3359375	0.38378906	0.89990234	0.043945313	-0.30981445	-0.37768555	0	0	9/11/2017	9	11	2017	16:06:10	57970	0.2	16	6	10	0	0.059082031	3.4417969	-0.33666992	0.3737793	0.89331055	0.31616211	0.01171875	0	0	0	0	0	0	0	0	0	1.0253906	0.025390625	0.017089844	0.000732422	0.009765625	0.006347656	0	44330	0	0	0
2961	88720	88720	Category L	-0.32397461	0.38378906	0.91186523	0.033203125	-0.30932617	-0.38012695	0	0	9/11/2017	9	11	2017	16:06:10	57970	0.3	16	6	10	0	0.059082031	3.4417969	-0.33569336	0.37231445	0.89428711	0.014892578	0.023925781	0	0	0	0	0	0	0	0	0	1.0251465	0.025146484	0.040771484	0.01171875	0.011230469	0.017333984	0	44330	0	0	0
2962	88721	88721	Category L	-0.3359375	0.34790039	0.92382813	0.04296875	-0.31225586	-0.38378906	0	0	9/11/2017	9	11	2017	16:06:10	57970	0.4	16	6	10	0	0.059082031	3.4417969	-0.33447266	0.37060547	0.89550781	0.40039063	0.036132813	0	0	0	0	0	0	0	0	0	1.0253906	0.025390625	0.052001953	-0.001220703	-0.022705078	0.028076172	0	44330	0	0	0
2963	88722	88722	Category L	-0.29980469	0.3359375	0.88793945	0.037597656	-0.30786133	-0.38110352	0	0	9/11/2017	9	11	2017	16:06:10	57970	0.5	16	6	10	0	0.059082031	3.4417969	-0.33325195	0.36914063	0.89624023	0.77294922	0.047851563	0	0	0	0	0	0	0	0	0	1.0251465	0.025146484	0.075195313	0.033447266	-0.033203125	-0.008300781	0	44330	0	0	0
2964	88723	88723	Category L	-0.29980469	0.31176758	0.89990234	0.040771484	-0.31054688	-0.38305664	0	0	9/11/2017	9	11	2017	16:06:10	57970	0.6	16	6	10	0	0.059082031	3.4417969	-0.33178711	0.36767578	0.89697266	1.1306152	0.064697266	0	0	0	0	0	0	0	0	0	1.0246582	0.024658203	0.091064453	0.031982422	-0.055908203	0.002685547	0	44330	0	0	0
2965	88724	88724	Category L	-0.32397461	0.32397461	0.89990234	0.043945313	-0.31152344	-0.38110352	0	0	9/11/2017	9	11	2017	16:06:10	57970	0.7	16	6	10	0	0.059082031	3.4417969	-0.33032227	0.36645508	0.8972168	1.2714844	0.043212891	0	0	0	0	0	0	0	0	0	1.0239258	0.023925781	0.051513672	0.006347656	-0.042480469	0.002441406	0	44330	0	0	0
2966	88725	88725	Category L	-0.31176758	0.3359375	0.92382813	0.042480469	-0.31616211	-0.38208008	0	0	9/11/2017	9	11	2017	16:06:10	57970	0.8	16	6	10	0	0.059082031	3.4417969	-0.32983398	0.36523438	0.89770508	1.1950684	0.043212891	0	0	0	0	0	0	0	0	0	1.0236816	0.023681641	0.073486328	0.018066406	-0.029296875	0.025878906	0	44330	0	0	0
2967	88726	88726	Category L	-0.35986328	0.34790039	0.94799805	0.042480469	-0.31640625	-0.37890625	0	0	9/11/2017	9	11	2017	16:06:10	57970	0.9	16	6	10	0	0.059082031	3.4417969	-0.32861328	0.36450195	0.89819336	1.0910645	0.060791016	0	0	0	0	0	0	0	0	0	1.0234375	0.0234375	0.097412109	-0.031005859	-0.016601563	0.049560547	0	44330	0	0	0
2968	88727	88727	Category L	-0.3359375	0.35986328	0.91186523	0.043212891	-0.30981445	-0.37768555	0	0	9/11/2017	9	11	2017	16:06:11	57971	0	16	6	11	0	0.059082031	3.4417969	-0.32836914	0.36328125	0.89868164	0.98193359	0.015380859	0	0	0	0	0	0	0	0	0	1.0234375	0.0234375	0.024169922	-0.007324219	-0.003417969	0.012939453	0	44330	0	0	0
2969	88728	88728	Category L	-0.32397461	0.34790039	0.91186523	0.047607422	-0.31176758	-0.37988281	0	0	9/11/2017	9	11	2017	16:06:11	57971	0.1	16	6	11	0	0.059082031	3.4417969	-0.32739258	0.36206055	0.89892578	0.89916992	0.01953125	0	0	0	0	0	0	0	0	0	1.0229492	0.022949219	0.030517578	0.003417969	-0.014160156	0.012695313	0	44330	0	0	0
2970	88729	88729	Category L	-0.32397461	0.34790039	0.89990234	0.041015625	-0.30957031	-0.375	0	0	9/11/2017	9	11	2017	16:06:11	57971	0.2	16	6	11	0	0.059082031	3.4417969	-0.32641602	0.36157227	0.89868164	0.73583984	0.013916016	0	0	0	0	0	0	0	0	0	1.0222168	0.022216797	0.017333984	0.002441406	-0.013671875	0.000976563	0	44330	0	0	0
2971	88730	88730	Category L	-0.31176758	0.38378906	0.88793945	0.037841797	-0.31274414	-0.37890625	0	0	9/11/2017	9	11	2017	16:06:11	57971	0.3	16	6	11	0	0.059082031	3.4417969	-0.32641602	0.3605957	0.89746094	0.39208984	0.028808594	0	0	0	0	0	0	0	0	0	1.0209961	0.020996094	0.047363281	0.014648438	0.022949219	-0.009521484	0	44330	0	0	0
2972	88731	88731	Category L	-0.32397461	0.35986328	0.89990234	0.043457031	-0.32275391	-0.37890625	0	0	9/11/2017	9	11	2017	16:06:11	57971	0.4	16	6	11	0	0.059082031	3.4417969	-0.32543945	0.35986328	0.89794922	0.11621094	0.002441406	0	0	0	0	0	0	0	0	0	1.0205078	0.020507813	0.003662109	0.001464844	0	0.001953125	0	44330	0	0	0
2973	88732	88732	Category L	-0.3359375	0.34790039	0.89990234	0.044189453	-0.31640625	-0.37792969	0	0	9/11/2017	9	11	2017	16:06:11	57971	0.5	16	6	11	0	0.059082031	3.4417969	-0.32519531	0.35961914	0.89794922	0.000732422	0.015869141	0	0	0	0	0	0	0	0	0	1.0205078	0.020507813	0.024169922	-0.010498047	-0.01171875	0.001708984	0	44330	0	0	0
2974	88733	88733	Category L	-0.34790039	0.37182617	0.91186523	0.038330078	-0.30981445	-0.37670898	0	0	9/11/2017	9	11	2017	16:06:11	57971	0.6	16	6	11	0	0.059082031	3.4417969	-0.32446289	0.36010742	0.89794922	0.20507813	0.029541016	0	0	0	0	0	0	0	0	0	1.0205078	0.020507813	0.048828125	-0.023193359	0.011474609	0.013671875	0	44330	0	0	0
2975	88734	88734	Category L	-0.29980469	0.34790039	0.86376953	0.044433594	-0.32006836	-0.37695313	0	0	9/11/2017	9	11	2017	16:06:11	57971	0.7	16	6	11	0	0.059082031	3.4417969	-0.32324219	0.3605957	0.89868164	0.26538086	0.044189453	0	0	0	0	0	0	0	0	0	1.0209961	0.020996094	0.071533203	0.0234375	-0.012695313	-0.034912109	0	44330	0	0	0
2976	88735	88735	Category L	-0.34790039	0.37182617	0.86376953	0.034912109	-0.31445313	-0.37890625	0	0	9/11/2017	9	11	2017	16:06:11	57971	0.8	16	6	11	0	0.059082031	3.4417969	-0.32275391	0.36108398	0.89868164	0.19287109	0.044189453	0	0	0	0	0	0	0	0	0	1.0209961	0.020996094	0.0703125	-0.024902344	0.010498047	-0.034912109	0	44330	0	0	0
2977	88736	88736	Category L	-0.32397461	0.35986328	0.89990234	0.043945313	-0.31152344	-0.37695313	0	0	9/11/2017	9	11	2017	16:06:11	57971	0.9	16	6	11	0	0.059082031	3.4417969	-0.32250977	0.36132813	0.89868164	0.057617188	0.002197266	0	0	0	0	0	0	0	0	0	1.020752	0.020751953	0.00390625	-0.001220703	-0.001464844	0.000976563	0	44330	0	0	0
2978	88737	88737	Category L	-0.32397461	0.37182617	0.88793945	0.041992188	-0.31298828	-0.37695313	0	0	9/11/2017	9	11	2017	16:06:12	57972	0	16	6	12	0	0.059082031	3.4417969	-0.32202148	0.36181641	0.89868164	0.17993164	0.014892578	0	0	0	0	0	0	0	0	0	1.0209961	0.020996094	0.022460938	-0.001708984	0.009765625	-0.010742188	0	44330	0	0	0
2979	88738	88738	Category L	-0.32397461	0.37182617	0.89990234	0.044433594	-0.31958008	-0.37915039	0	0	9/11/2017	9	11	2017	16:06:12	57972	0.1	16	6	12	0	0.059082031	3.4417969	-0.32177734	0.36206055	0.8984375	0.32128906	0.010009766	0	0	0	0	0	0	0	0	0	1.020752	0.020751953	0.012939453	-0.001953125	0.009521484	0.001220703	0	44330	0	0	0
2980	88739	88739	Category L	-0.32397461	0.35986328	0.87597656	0.041015625	-0.30981445	-0.37182617	0	0	9/11/2017	9	11	2017	16:06:12	57972	0.2	16	6	12	0	0.059082031	3.4417969	-0.32128906	0.36254883	0.89868164	0.61279297	0.022949219	0	0	0	0	0	0	0	0	0	1.0209961	0.020996094	0.028076172	-0.002441406	-0.002685547	-0.022705078	0	44330	0	0	0
2981	88740	88740	Category L	-0.2878418	0.37182617	0.89990234	0.040527344	-0.3137207	-0.37597656	0	0	9/11/2017	9	11	2017	16:06:12	57972	0.3	16	6	12	0	0.059082031	3.4417969	-0.32177734	0.36279297	0.89941406	0.76977539	0.034912109	0	0	0	0	0	0	0	0	0	1.0219727	0.021972656	0.04296875	0.033935547	0.008789063	0.000244141	0	44330	0	0	0
2982	88741	88741	Category L	-0.31176758	0.39599609	0.91186523	0.041259766	-0.31274414	-0.375	0	0	9/11/2017	9	11	2017	16:06:12	57972	0.4	16	6	12	0	0.059082031	3.4417969	-0.32128906	0.36328125	0.8996582	0.85498047	0.035888672	0	0	0	0	0	0	0	0	0	1.0222168	0.022216797	0.054199219	0.009521484	0.032470703	0.011962891	0	44330	0	0	0
2983	88742	88742	Category L	-0.35986328	0.39599609	0.88793945	0.039794922	-0.3190918	-0.375	0	0	9/11/2017	9	11	2017	16:06:12	57972	0.5	16	6	12	0	0.059082031	3.4417969	-0.32177734	0.36328125	0.8996582	0.92504883	0.051269531	0	0	0	0	0	0	0	0	0	1.0224609	0.022460938	0.082519531	-0.038085938	0.032470703	-0.01171875	0	44330	0	0	0
2984	88743	88743	Category L	-0.31176758	0.43188477	0.89990234	0.037597656	-0.32714844	-0.37426758	0	0	9/11/2017	9	11	2017	16:06:12	57972	0.6	16	6	12	0	0.059082031	3.4417969	-0.32128906	0.36401367	0.89941406	1.020752	0.068359375	0	0	0	0	0	0	0	0	0	1.0222168	0.022216797	0.077636719	0.009521484	0.067626953	0.000244141	0	44330	0	0	0
2985	88744	88744	Category L	-0.35986328	0.35986328	0.92382813	0.028320313	-0.32080078	-0.38012695	0	0	9/11/2017	9	11	2017	16:06:12	57972	0.7	16	6	12	0	0.059082031	3.4417969	-0.32055664	0.36401367	0.8996582	1.3481445	0.046142578	0	0	0	0	0	0	0	0	0	1.0222168	0.022216797	0.067382813	-0.0390625	-0.004150391	0.023925781	0	44330	0	0	0
2986	88745	88745	Category L	-0.3359375	0.39599609	0.93579102	0.026123047	-0.30957031	-0.37890625	0	0	9/11/2017	9	11	2017	16:06:12	57972	0.8	16	6	12	0	0.059082031	3.4417969	-0.31982422	0.36450195	0.90014648	1.5712891	0.050048828	0	0	0	0	0	0	0	0	0	1.0224609	0.022460938	0.083007813	-0.015869141	0.03125	0.035400391	0	44330	0	0	0
2987	88746	88746	Category L	-0.27587891	0.3359375	0.91186523	0.027099609	-0.31420898	-0.38012695	0	0	9/11/2017	9	11	2017	16:06:12	57972	0.9	16	6	12	0	0.059082031	3.4417969	-0.31933594	0.36474609	0.90014648	1.8720703	0.053466797	0	0	0	0	0	0	0	0	0	1.0224609	0.022460938	0.084228516	0.043457031	-0.028808594	0.011474609	0	44330	0	0	0
2988	88747	88747	Category L	-0.29980469	0.34790039	0.91186523	0.026855469	-0.30932617	-0.37792969	0	0	9/11/2017	9	11	2017	16:06:13	57973	0	16	6	13	0	0.059082031	3.4417969	-0.31884766	0.36547852	0.90014648	2.1430664	0.028564453	0	0	0	0	0	0	0	0	0	1.0224609	0.022460938	0.048583984	0.019042969	-0.017578125	0.011474609	0	44330	0	0	0
2989	88748	88748	Category L	-0.2878418	0.35986328	0.89990234	0.030761719	-0.31420898	-0.37792969	0	0	9/11/2017	9	11	2017	16:06:13	57973	0.1	16	6	13	0	0.059082031	3.4417969	-0.31884766	0.36621094	0.8996582	2.3579102	0.031738281	0	0	0	0	0	0	0	0	0	1.0224609	0.022460938	0.037353516	0.031005859	-0.006347656	0	0	44330	0	0	0
[truncated: 7,899 more rows]
[truncated: 29 more columns]
