# Supplementary material for: Development of a multisensor biologging collar and analytical techniques to describe high‐resolution spatial behavior in free‐ranging terrestrial mammals
Source: Ecol Evol. 2024 Sep 23;14(9):e70264. doi: 10.1002/ece3.70264 (PMC11420106; doi:10.1002/ece3.70264)
Supplement: Supplementary file 1 — Appendix S1 [file ECE3-14-e70264-s001.zip › doi_10_5061_dryad_jdfn2z3hv__v20240620/B4_S19_Header.csv]

Split no.	Bookmark number	Category	Pointer	Day#	Time(hh:mm:ss)	Total Event start	Event start	Number events	Duration(s)	Sum VeDBA	Mean VeDBA	Mean Dyn AccX	Mean Dyn AccY	Mean Dyn AccZ	Sum VeSBA	Mean VeSBA	Mean smth AccX	Mean smth AccY	Mean smth AccZ	VeDBA_Var	VeDBA_SD	VeSBA_Var	VeSBA_SD	Mean Animal g	Sum Animal g	Animal g_Var	Animal g_SD	Acc_x_Var	Acc_x_SD	Acc_y_Var	Acc_y_SD	Acc_z_Var	Acc_z_SD	Predominant freq, Hz	Smth press val	Max pressure val	Min pressure val	Grd air press	Altitude begin	Altitude end	Delta max/min altitude
1	1	Category M	0	10	16:17:37	1	1	45	4.4	0	0	0	0	0	0	0	0	0	0	0	0	0	0	0	0	0	0	0	0	0	0	0	0	0	7	0	0	1000	0	44330	44330
1	2	Category N	45	10	16:18:20	46	46	29	2.901	0	0	0	0	0	0	0	0	0	0	0	0	0	0	0	0	0	0	0	0	0	0	0	0	0	7	0	0	1000	44330	44330	0
1	3	Category C	74	10	16:58:17	75	75	146	14.5	26.5979	0.189985	-0.00955985	-0.0462821	0.00387486	145.429	1.03878	-0.524965	0.197534	0.871953	0.0160575	0.126718	0.000425502	0.0206277	0.0401611	5.62256	0.0001988	0.0140997	0.0241368	0.15536	0.0103777	0.101871	0.0115322	0.107388	0	7	0	0	1000	44330	44330	0
1	4	Category M	220	10	16:58:37	221	221	24	2.3	16.728	0.697001	0.0419108	0.573954	0.119232	21.7927	0.90803	-0.538177	0.16866	0.711009	0.526042	0.725287	0.00159709	0.0399636	0.0919698	2.20728	0.00112915	0.0336028	0.0753174	0.27444	0.673706	0.820796	0.239421	0.489306	0	7	0	0	1000	44330	44330	0
1	5	Category N	244	10	16:58:50	245	245	43	4.2	34.4983	0.802286	-0.0244652	-0.269418	-0.148517	37.3718	0.869112	-0.519179	0.0409872	0.690276	0.353289	0.594381	0.000584802	0.0241827	0.130888	5.62817	0.000431504	0.0207727	0.101574	0.318707	0.298527	0.546376	0.575598	0.758682	0	7	0	0	1000	44330	44330	0
1	6	Category C	287	10	16:58:58	288	288	149	14.9	23.9119	0.160482	0.00475665	0.000453872	0.022882	151.827	1.01897	-0.444906	0.124318	0.905282	0.0130623	0.114291	0.000280188	0.0167388	0.0439896	6.55444	0.000190069	0.0137866	0.0151433	0.123058	0.00637551	0.0798468	0.0114123	0.106829	0	7	0	0	1000	44330	44330	0
1	7	Category D	436	10	17:14:46	437	437	133	13.301	27.8784	0.209612	-0.00907542	0.0214256	-0.00876887	139.217	1.04675	-0.482846	0.19918	0.905556	0.0113938	0.106742	0	0	0.0467465	6.21729	0	0	0.027709	0.16646	0.0127798	0.113048	0.0152028	0.1233	0	7	0	0	1000	44330	44330	0
1	8	Category C	569	10	17:23:40	570	570	253	25.2	47.8735	0.189223	0.00269037	0.00117342	3.38E-05	263.858	1.04292	-0.448875	0.134682	0.927144	0.010334	0.101656	0	0	0.0429157	10.8577	0	0	0.0249525	0.157964	0.00719491	0.0848228	0.0159531	0.126306	0	7	0	0	1000	44330	44330	0
1	9	Category D	822	10	17:33:01	823	823	157	15.7	26.7124	0.170143	0.00242897	-0.03255	-0.0248106	166.587	1.06106	-0.547925	0.157315	0.89325	0.0143856	0.11994	0.000687326	0.0262169	0.0610631	9.58691	0.000687326	0.0262169	0.0160091	0.126527	0.00805198	0.0897328	0.0131929	0.11486	0	7	0	0	1000	44330	44330	0
1	10	Category M	979	10	17:33:20	980	980	21	2	22.311	1.06243	-0.0236003	0.343576	0.384696	24.8108	1.18147	-0.537342	0.25	1.02196	2.56457	1.60143	9.30E-05	0.00964396	0.181466	3.81079	9.30E-05	0.00964396	0.0376558	0.194051	2.34125	1.53011	0.932234	0.965522	0	7	0	0	1000	44330	44330	0
1	11	Category C	1000	10	17:33:26	1001	1001	343	34.3	55.6523	0.162252	-0.00015588	-0.00889156	-0.0113465	357.902	1.04345	-0.520257	0.152786	0.889634	0.0144157	0.120065	0.000330978	0.0181928	0.0434464	14.9021	0.000330978	0.0181928	0.0213712	0.146189	0.00504154	0.0710038	0.0103059	0.101518	0	7	0	0	1000	44330	44330	0
1	12	Category D	1343	10	17:37:02	1344	1344	168	16.7	31.2844	0.186217	-0.00058274	0.0037028	-0.00108119	175.315	1.04354	-0.461475	0.10605	0.929475	0.00917126	0.0957667	0	0	0.0435399	7.3147	0	0	0.0269368	0.164124	0.00483631	0.0695436	0.0121518	0.110235	0	7	0	0	1000	44330	44330	0
1	13	Category C	1511	10	17:45:53	1512	1512	560	56.001	90.4458	0.16151	0.000553676	-0.00120152	3.23E-05	583.188	1.04141	-0.439455	0.0539451	0.938876	0.00724269	0.085104	0	0	0.0414067	23.1877	0	0	0.0190665	0.138082	0.00562352	0.0749901	0.0088344	0.0939915	0	7	0	0	1000	44330	44330	0
1	14	Category D	2071	10	18:00:21	2072	2072	296	29.601	48.9036	0.165215	0.00262369	0.00162485	0.00285628	307.486	1.03881	-0.503994	0.166243	0.889389	0.00840965	0.0917042	0	0	0.0388052	11.4863	0	0	0.0201771	0.142046	0.00456444	0.0675606	0.0112	0.10583	0	7	0	0	1000	44330	44330	0
1	15	Category C	2367	10	18:00:52	2368	2368	171	17.1	32.9517	0.1927	-0.0163374	1.43E-05	-0.0127153	176.598	1.03274	-0.485853	0.116735	0.902651	0.0081009	0.090005	0	0	0.0327363	5.5979	0	0	0.022391	0.149636	0.00899751	0.0948552	0.0153195	0.123772	0	7	0	0	1000	44330	44330	0
1	16	Category K	2538	10	18:23:19	2539	2539	66	6.5	8.92358	0.135206	0.0382191	-0.0261378	0.00590007	68.6355	1.03993	-0.284579	0.160474	0.984353	0.0460094	0.214498	0.000454989	0.0213305	0.0404053	2.66675	0.00045129	0.0212436	0.0106608	0.103251	0.00359183	0.0599318	0.00818241	0.0904567	0	7	0	0	1000	44330	44330	0
1	17	Category I	2604	10	18:29:56	2605	2605	56	5.5	57.8496	1.03303	0.0536586	0.0158909	0.0357928	61.5574	1.09924	-0.258985	0.171208	1.05343	0.334067	0.577985	0.000296456	0.0172179	0.0992388	5.55737	0.000296456	0.0172179	0.229418	0.478976	0.129543	0.35992	0.954237	0.97685	0	7	0	0	1000	44330	44330	0
1	18	Category C	2660	10	18:53:25	2661	2661	252	25.1	47.7397	0.189443	-0.0379968	0.00423371	-0.008791	260.623	1.03422	-0.436598	0.0754453	0.93146	0.0157199	0.125379	0.000206357	0.0143651	0.0343008	8.6438	0.000202482	0.0142296	0.0256609	0.16019	0.0080983	0.0899906	0.0129501	0.113799	0	7	0	0	1000	44330	44330	0
1	19	Category M	2912	10	18:53:53	2913	2913	56	5.501	40.8818	0.730033	0.0751997	-0.0190473	0.05399	62.1472	1.10977	-0.176021	0.155853	1.08275	0.227836	0.477321	0.000348772	0.0186754	0.109772	6.14722	0.000348772	0.0186754	0.214735	0.463395	0.283883	0.532807	0.243966	0.493929	0	7	0	0	1000	44330	44330	0
1	20	Category L	2968	10	19:32:07	2969	2969	24	2.3	4.7041	0.196004	-0.00667318	-0.0387166	-0.171855	29.1687	1.21536	-0.166575	0.24704	1.1777	0.382121	0.618159	0.00186157	0.0431459	0.215363	5.1687	0.00186157	0.0431459	0.000590007	0.02429	0.00788371	0.0887902	0.0317993	0.178324	0	7	0	0	1000	44330	44330	0
1	21	Category I	2992	10	19:32:15	2993	2993	54	5.3	72.8914	1.34984	0.116604	0.0470965	0.0913312	63.0928	1.16838	-0.175397	0.201384	1.1358	0.374959	0.612339	0.000339084	0.0184142	0.168385	9.09277	0.000339084	0.0184142	0.589369	0.767704	0.224193	0.473491	1.22791	1.10811	0	7	0	0	1000	44330	44330	0
1	22	Category C	3046	10	19:47:37	3047	3047	268	26.801	63.3325	0.236315	-0.0242428	-0.0114418	-0.021038	280.571	1.04691	-0.444037	0.0947657	0.940873	0.0340941	0.184646	0.000330683	0.0181847	0.0469069	12.571	0.000330683	0.0181847	0.0361164	0.190043	0.011706	0.108194	0.0202855	0.142427	0	7	0	0	1000	44330	44330	0
1	23	Category M	3314	10	19:51:02	3315	3315	40	3.9	30.5281	0.763202	0.105206	0.100311	0.153503	46.9233	1.17308	-0.364862	0.139191	1.10506	0.792615	0.890289	0.00270996	0.0520573	0.173083	6.92334	0.00270996	0.0520573	0.0957092	0.309369	0.562219	0.749813	0.656604	0.810311	0	7	0	0	1000	44330	44330	0
1	24	Category N	3354	10	21:47:39	3355	3355	51	5	62.1375	1.21838	-0.0715811	-0.063333	-0.0126714	61.9331	1.21437	-0.364454	0.107613	1.15296	1.08381	1.04106	0.00261853	0.0511716	0.214375	10.9331	0.00261853	0.0511716	0.515462	0.717957	0.331548	0.575802	1.7142	1.30927	0	7	0	0	1000	44330	44330	0
1	25	Category J	3405	10	23:13:17	3406	3406	32	3.101	20.1797	0.630615	0.0346451	0.0360184	-0.0501022	37.1143	1.15982	-0.357697	0.152054	1.09235	0.135391	0.367955	0.00301361	0.0548964	0.159821	5.11426	0.00301361	0.0548964	0.194901	0.441475	0.0505905	0.224923	0.338318	0.581651	0	7	0	0	1000	44330	44330	0
1	26	Category E	3437	10	23:13:21	3438	3438	50	4.901	11.7388	0.234775	-0.0215674	-0.0327686	-0.0344873	53.8667	1.07733	-0.279849	0.155454	1.02764	0.0333154	0.182525	0.000507813	0.0225347	0.077334	3.8667	0.000507813	0.0225347	0.0280225	0.167399	0.0129395	0.113752	0.0243604	0.156078	0	7	0	0	1000	44330	44330	0
1	27	Category J	3487	11	0:28:33	3488	3488	71	7	49.8198	0.701688	0.0360193	-0.0257414	-0.117473	88.8203	1.25099	-0.146371	0.181562	1.22836	0.220631	0.469714	0.00816324	0.0903506	0.25099	17.8203	0.00816324	0.0903506	0.165483	0.406796	0.0445127	0.21098	0.443218	0.665746	0	7	0	0	1000	44330	44330	0
1	28	Category M	3558	11	15:18:04	3559	3559	16	1.5	32.8357	2.05223	-0.0601807	0.302032	1.21452	22.8337	1.42711	-0.164703	0.23259	1.39827	6.60927	2.57085	0.000671387	0.0259111	0.427109	6.83374	0.000671387	0.0259111	0.61412	0.783658	2.50484	1.58267	6.51855	2.55315	0	7	0	0	1000	44330	44330	0
1	29	Category J	3574	11	15:18:07	3575	3575	38	3.7	28.0005	0.736855	0.0799111	-0.0811382	-0.208573	51.2788	1.34944	-0.265124	0.262875	1.29501	0.173064	0.416009	0.00805664	0.0897588	0.349442	13.2788	0.00805664	0.0897588	0.162341	0.402915	0.0372893	0.193104	0.509072	0.713493	0	7	0	0	1000	44330	44330	0
1	30	Category M	3612	11	15:18:12	3613	3613	36	3.5	21.3411	0.592807	-0.0964355	0.0974664	-0.1698	41.3845	1.14957	-0.330295	0.27002	1.06667	0.0864597	0.29404	0.0065172	0.0807292	0.14957	5.38452	0.0065172	0.0807292	0.0707804	0.266046	0.253099	0.50309	0.0889486	0.298242	0	7	0	0	1000	44330	44330	0
1	31	Category N	3648	11	15:18:17	3649	3649	15	1.4	19.2561	1.28374	0.11613	0.109717	0.361882	18.0767	1.20511	-0.389616	0.193294	1.12347	1.83916	1.35616	0.0014974	0.0386962	0.205111	3.07666	0.0014974	0.0386962	0.132975	0.364658	1.82769	1.35192	1.23153	1.10974	0	7	0	0	1000	44330	44330	0
1	32	Category M	3663	11	15:18:23	3664	3664	31	3	21.4741	0.692714	-0.0325495	-0.23977	-0.117345	40.5459	1.30793	-0.386073	0.151832	1.23971	0.151517	0.389252	0.00430003	0.0655746	0.307932	9.5459	0.00430003	0.0655746	0.054656	0.233786	0.40666	0.637699	0.112557	0.335495	0	7	0	0	1000	44330	44330	0
1	33	Category N	3694	11	15:18:27	3695	3695	15	1.401	23.2666	1.55111	0.0446126	0.241081	0.507829	18.3928	1.22619	-0.423665	0.0875163	1.14705	3.28677	1.81294	0.000423177	0.0205713	0.226188	3.39282	0.000423177	0.0205713	0.14458	0.380237	3.36453	1.83427	1.45675	1.20696	0	7	0	0	1000	44330	44330	0
1	34	Category G	3709	11	15:45:17	3710	3710	412	41.2	89.323	0.216803	0.00106249	-0.000889454	-0.0119777	437.027	1.06074	-0.461137	0.126628	0.946105	0.0192486	0.138739	0.000173624	0.0131767	0.0607442	25.0266	0.000173624	0.0131767	0.0384984	0.19621	0.00478267	0.0691568	0.0196515	0.140184	0	7	0	0	1000	44330	44330	0
1	35	Category H	4121	11	15:52:51	4122	4122	324	32.4	84.9343	0.262143	-0.00153794	-0.00215733	0.000384295	334.791	1.0333	-0.519595	0.0987617	0.883476	0.0190641	0.138073	1.51E-06	0.00122762	0.0333041	10.7905	1.51E-06	0.00122762	0.0553287	0.235221	0.00755781	0.0869357	0.0257403	0.160438	0	7	0	0	1000	44330	44330	0
1	36	Category G	4445	11	15:53:26	4446	4446	72	7.1	17.7612	0.246684	-0.0119798	0.0289137	-0.0052931	74.78	1.03861	-0.530429	0.16864	0.876044	0.0176527	0.132864	0	0	0.0386115	2.78003	0	0	0.0468072	0.21635	0.00841946	0.0917576	0.0228305	0.151098	0	7	0	0	1000	44330	44330	0
1	37	Category M	4517	11	17:14:15	4630	4630	23	2.2	22.5732	0.981445	-0.402269	0.193232	-0.0471828	24.0967	1.04768	-0.374352	0.155157	0.965247	2.25002	1.50001	0	0	0.0476817	1.09668	0	0	1.24194	1.11443	1.23812	1.11271	0.487199	0.697996	0	7	0	0	1000	44330	44330	0
1	38	Category L	4540	11	17:26:39	4653	4653	185	18.4	17.4683	0.094423	0.0594951	-0.0125317	-0.00214976	193.427	1.04555	-0.0685336	0.14742	1.02793	0.00892895	0.0944931	7.65E-05	0.00874879	0.045554	8.42749	7.65E-05	0.00874879	0.0150325	0.122607	0.00211281	0.0459653	0.000884185	0.0297352	0	7	0	0	1000	44330	44330	0
1	39	Category M	4725	11	17:53:09	4838	4838	20	1.901	16.1497	0.807483	-0.174915	0.031897	0.141406	22.7393	1.13696	-0.32998	0.165942	1.0745	0.403235	0.635008	0.000134277	0.0115878	0.136963	2.73926	0.000134277	0.0115878	0.109717	0.331235	0.567163	0.753102	0.271509	0.521065	0	7	0	0	1000	44330	44330	0
1	40	Category N	4745	11	18:37:30	4858	4858	32	3.1	20.2957	0.634239	-0.02108	0.062851	-0.0412979	36.6479	1.14525	-0.424225	0.154488	1.05209	0.311264	0.55791	0.000534058	0.0231097	0.145248	4.64795	0.000534058	0.0231097	0.125298	0.353974	0.432098	0.657342	0.149078	0.386107	0	7	0	0	1000	44330	44330	0
1	41	Category E	4777	11	18:57:32	4890	4890	113	11.2	28.894	0.255699	-0.0191186	0.00455657	-0.0126845	118.126	1.04536	-0.432166	0.10802	0.944425	0.0203479	0.142646	3.89E-05	0.00623616	0.0453648	5.12622	3.89E-05	0.00623616	0.0413397	0.203322	0.0187146	0.136801	0.019797	0.140702	0	7	0	0	1000	44330	44330	0
1	42	Category B	4890	10	21:03:01	9729	9729	1629	163.2	32.998	0.0202566	-1.20E-06	-3.69E-05	-3.42E-05	1671.51	1.0261	-0.199397	-0.00457228	1.0065	0.000108807	0.010431	0	0	0.0260955	42.5095	0	0	0.000156915	0.0125266	7.12E-05	0.00843735	0.000161112	0.012693	0	7	0	0	1000	44330	44330	0
